# Supplementary material for: Direct, diffuse and total solar radiation data set in La Guajira, Magdalena and Cesar departments -Colombia
Source: Data Brief. 2020 Oct 15;33:106397. doi: 10.1016/j.dib.2020.106397 (PMC7599437; doi:10.1016/j.dib.2020.106397)
Supplement: Supplementary file 1 [file mmc1.xls]

## Sheet: 1987
			Temperature			Temperature				Temperature				Relative Humidity				Pressure				Dew temperature
Year	Month	Day	Maximum	Minimum	Max-Min	1899-12-31 07:00:00	1899-12-31 13:00:00	1899-12-31 19:00:00	Average	1899-12-31 01:00:00	1899-12-31 13:00:00	1899-12-31 19:00:00	Average	1899-12-31 01:00:00	1899-12-31 13:00:00	1899-12-31 19:00:00	Average	1899-12-31 07:00:00	1899-12-31 13:00:00	1899-12-31 19:00:00	Average	1899-12-31 07:00:00	1899-12-31 13:00:00	1899-12-31 19:00:00	Average		Month	Taverage	Hraverage
1987	1	1	23.825	17.14	6.685	18.1765	22.0353	19.9625	20.0312	17.1059	20.7941	19.3313	19.0875	90.7059	90.0588	94.5	91.9375	18.8941	23.9	22.0938	21.6625	16.5706	20.2941	19.0563	18.675		January	19.8198	91.7711
1987	1	2	23.9167	16.4667	7.45	18.1375	22.2	19.8235	20.0312	16.9647	20.6118	19.425	19.025	87.6875	87.7647	95.875	91.3125	18.2188	23.4824	22.3	21.5563	15.9625	19.8941	19.2125	18.5562		February	19.747	92.0582
1987	1	3	23.9692	16.6	7.36923	18.1529	22.1444	19.9222	20.0765	17.0778	20.5722	19.3667	18.9706	89.125	87.7222	95.2222	90.7647	18.7118	23.3833	22.1944	21.4235	16.4	19.9333	19.1056	18.4941		March	20.3638	92.2717
1987	1	4	23.6769	16.6286	7.04835	18.1474	22.3579	20.1158	20.1737	17.4053	20.9895	19.4684	19.2895	93.4737	89.2105	94.3684	92.4211	19.4579	24.1211	22.2632	21.9421	17.0421	20.4579	19.1842	18.9053		April	21.0445	93.3444
1987	1	5	23.8833	16.6786	7.20476	18.1947	22.3263	19.9	20.1333	17.5	20.9053	19.3778	19.2944	93.7895	88.8947	95.5	92.6111	19.6158	24.0053	22.1944	21.9722	17.1579	20.3211	19.15	18.9167		May	21.6011	92.9609
1987	1	6	23.3636	16.7	6.66364	18.0737	21.6737	19.7789	19.8316	17.1474	20.3895	19.1368	18.8789	91.8421	89.7368	94.3684	92.1053	19.0421	23.2737	21.8211	21.3789	16.6684	19.8579	18.8474	18.4632		June	21.6117	92.8429
1987	1	7	24.0615	16.4857	7.57582	18.0842	22.0947	19.6526	19.8842	17.2316	20.7263	18.9895	18.9611	91.9444	89.1579	94.2632	92	19.1737	23.7053	21.5737	21.4789	16.8105	20.1684	18.6789	18.5579		July	21.3922	92.6915
1987	1	8	23.8727	16.7143	7.15844	18.0526	22.4158	19.5895	19.9211	17.0947	20.7789	19.0526	18.9632	91.5263	87.1053	95.3158	91.3684	18.9526	23.6526	21.7526	21.4526	16.6105	20.0947	18.7947	18.5		August	21.4607	91.9119
1987	1	9	23.5	16.5308	6.96923	17.6737	21.7053	19.2526	19.4737	16.6632	20.1789	18.6	18.4842	90.8947	87.7368	94.3684	91.0526	18.3947	22.7895	21.0684	20.7684	16.1421	19.5263	18.2789	17.9842		September	21.3667	89.9333
1987	1	10	23.4143	16.3286	7.08571	17.5263	21.9421	19.5474	19.6632	16.5632	20.4737	18.9368	18.6474	91.2105	88.1053	94.7368	91.3684	18.3105	23.2947	21.5421	21.0421	16.0579	19.8684	18.6474	18.1842		October	20.9968	93.4839
1987	1	11	23.8	16.5692	7.23077	17.5158	22.0105	19.4947	19.6368	16.7263	20.5579	18.8526	18.7211	92.8947	88.4211	94.4737	91.9474	18.6053	23.4579	21.4105	21.1474	16.3211	19.9684	18.5526	18.2895		November	20.9267	93
1987	1	12	23.0462	16.3462	6.7	17.3368	21.7368	19.6526	19.6	16.3789	20.2	18.7053	18.4263	91.1579	87.6842	92.1053	90.4211	18.0842	22.8421	21.0316	20.6526	15.8789	19.5579	18.2789	17.9158		December	20.4613	92.0968
1987	1	13	23.7077	16.2133	7.49436	17.5053	22.4632	19.7158	19.8474	16.6421	20.8632	19.2444	18.9833	92.1579	87.6316	96	92.4444	18.4526	23.7947	22.0611	21.5778	16.2053	20.2105	19.0278	18.5944
1987	1	14	24.1571	16.2143	7.94286	18.1053	22.2947	19.8842	20.0368	16.9579	20.8211	19.3684	19.0526	89.9474	88.2105	95.5789	91.3158	18.6579	23.7947	22.1842	21.5632	16.3684	20.2316	19.1421	18.5842
1987	1	15	23.5077	16.7067	6.80103	17.9474	22.1333	19.5444	19.7944	17.1579	20.4778	18.9556	18.8333	93.1053	87.2222	94.9444	91.6667	19.1105	23.2222	21.6	21.2833	16.7632	19.7944	18.6889	18.3944
1987	1	16	23.3462	16.3231	7.02308	17.7333	22.3111	19.2222	19.6333	16.6706	20.7111	18.7222	18.7294	91.5882	87.4444	95.5556	92.1176	18.4412	23.5889	21.3278	21.2059	16.1941	20.0667	18.4833	18.3176
1987	1	17	23.3429	16.6167	6.72619	17.6889	22.1667	19.4889	19.7222	16.7556	20.8	18.9889	18.8444	91.6111	89.1111	95.6667	92.1111	18.5389	23.8889	21.6944	21.3667	16.2833	20.2389	18.7611	18.4389
1987	1	18	23.5	16.3667	7.13333	17.4667	22.1474	19.65	19.7944	16.9579	20.9778	19.0444	18.9	92.8889	89.3889	94.7222	92.4444	18.55	24.1889	21.7	21.4778	16.2833	20.4444	18.7722	18.4944
1987	1	19	23.7231	16.1143	7.60879	17.5474	22.4368	19.7316	19.8737	16.6632	21.0737	19.2632	19.0944	91.6667	89.3158	96	92.4737	18.4684	24.3211	22.0895	21.6368	16.2211	20.5211	19.0474	18.6
1987	1	20	23.6	16.0462	7.55385	17.5789	22.2056	19.4111	19.6444	16.6526	20.9	19.0111	18.8222	91.6316	89.6111	96.4444	92.4444	18.4211	24.0278	21.7667	21.3667	16.1684	20.3667	18.8222	18.4167
1987	1	21	23.2167	16.4462	6.77051	17.7222	22.3	19.7778	19.8944	16.8667	20.6833	19.3444	18.95	92.3333	87.1667	96.2222	91.8889	18.7278	23.5333	22.2167	21.5	16.4333	20.0167	19.1444	18.5333
1987	1	22	23.7077	16.6429	7.06484	17.5889	22.1111	19.9333	19.9056	16.7059	20.8667	19.2889	18.8353	92.7059	89.9444	94.5	92.3529	18.5882	24.0389	22.0222	21.3588	16.2824	20.3556	19	18.4294
1987	1	23	23.7538	16.7714	6.98242	17.8333	22.0444	19.9556	19.9556	17.2722	20.6444	19.4444	19.0824	94.5294	88.8333	95.5556	93.1667	19.4278	23.6111	22.3222	21.7833	16.9889	20.0778	19.2111	18.7722
1987	1	24	23.7143	16.5923	7.12198	17.6167	22.0889	20.2632	20.0889	16.7765	20.5	19.3368	18.9765	91.7647	87.3889	92.8421	90.7647	18.6176	23.3056	21.9211	21.4294	16.3059	19.8389	18.9	18.4588
1987	1	25	23.4	16.4308	6.96923	17.4947	22.2842	20.1579	20.0316	16.7444	20.7263	19.3895	18.8765	92.4118	87.5263	94.1579	91.7222	18.6278	23.6263	22.0737	21.4833	16.3278	20.0842	19.0368	18.5278
1987	1	26	23.4308	16.9133	6.51744	17.7842	21.8421	19.4737	19.6474	16.9368	20.5263	18.7474	18.7474	92.4211	89.4737	93.5789	92	18.8211	23.4579	21.2368	21.1684	16.5158	19.9895	18.4105	18.3158
1987	1	27	23.925	16.5077	7.41731	17.3889	22.2333	19.6706	19.7882	16.3353	20.7556	19.1412	18.8	89.7647	88.3333	95.4118	91.5	17.9412	23.6833	21.8824	21.2937	15.7588	20.1444	18.8941	18.3625
1987	1	28	23.0923	16.8923	6.2	17.3056	21.8333	19.45	19.5167	16.5765	20.1944	18.8333	18.5235	94.3529	86.7778	94.6111	92.2353	18.5471	22.7944	21.4056	20.9059	16.2706	19.5167	18.5611	18.1118
1987	1	29	23.7077	16.1538	7.55385	17.1889	21.7944	19.5556	19.5222	16.3556	20.0333	18.9889	18.4882	92	85.8889	95.0556	91.3333	18.1389	22.4778	21.6389	20.7667	15.9278	19.2833	18.7278	17.9833
1987	1	30	23.6615	16.4154	7.24615	17.1667	22.0889	19.6056	19.6167	16.4444	20.2889	18.8	18.5167	93.2222	85.7222	93.0556	90.7778	18.3278	22.8278	21.2611	20.8056	16.0556	19.5167	18.4389	18.0056
1987	1	31	23.7385	16.5286	7.20989	17.6722	21.7444	19.5556	19.6444	16.6778	20.0333	18.9389	18.5444	91.3333	86.7222	94.5556	90.8333	18.45	22.4722	21.55	20.8278	16.1556	19.3111	18.6611	18.0444
1987	2	1	23.5333	16.3143	7.21905	17.45	21.6737	19.5947	19.5789	16.82	20.3263	18.9579	18.7	93.8947	89.2105	94.4211	92.6316	18.795	23.1737	21.5789	21.1684	16.505	19.7947	18.6684	18.2895
1987	2	2	23.1571	16.2143	6.94286	17.3053	21.4632	19.5474	19.4632	16.6778	20.0842	18.9158	18.6125	93.0625	89.1053	94.5263	92.6667	18.6222	22.7895	21.5	21.0556	16.3389	19.4947	18.6211	18.2333
1987	2	3	23.2769	16.5	6.77692	17.1789	21.7526	19.5667	19.5389	16.5895	20.5842	19.1222	18.8111	94.4211	90.5263	96.1111	94	18.5632	23.6368	21.9056	21.4278	16.2947	20.1105	18.9056	18.5
1987	2	4	23.1692	16.46	6.70923	17.3526	22.1105	19.3474	19.5526	16.6421	20.4316	18.8	18.6316	93.4211	86.5789	95.2105	91.8947	18.5684	23.0895	21.4053	21.0316	16.2842	19.7316	18.5368	18.1895
1987	2	5	23.8286	16.3571	7.47143	17.4947	22.2895	19.3895	19.6632	16.7684	20.5895	18.8737	18.7316	93.2632	86.7368	95.4211	92	18.7	23.3368	21.5158	21.1842	16.4105	19.8842	18.6263	18.3105
1987	2	6	23.6154	16.2	7.41538	17.4263	22.0579	19.5368	19.6474	16.6632	20.1789	18.9684	18.6053	93.1053	85.4211	94.9474	91.1053	18.5368	22.6053	21.6	20.9158	16.2789	19.3842	18.7053	18.1368
1987	2	7	23.4571	16.2714	7.18571	17.5053	21.4895	19.4222	19.4778	16.7895	20.0158	19.0833	18.6833	93.4211	88.1579	97	93.1667	18.7158	22.6211	21.9167	21.1778	16.4263	19.3947	18.9222	18.3222
1987	2	8	23.6571	16.7333	6.92381	17.8105	21.9	19.8316	19.8421	16.9895	20.3684	19.2105	18.8421	92.5789	87.9474	94.6316	91.6842	18.9	23.0789	21.9158	21.3053	16.5842	19.7421	18.9368	18.4211
1987	2	9	23.5	16.6143	6.88571	17.8526	21.5263	19.6421	19.6632	17.1053	20.1053	19.0211	18.7474	93.2632	88.5789	94.5789	92.2105	19.0947	22.7789	21.6579	21.1789	16.7316	19.5105	18.7421	18.3316
1987	2	10	23.0071	16.3538	6.6533	17.7	21.3526	19.5684	19.5579	17.1368	20.2316	19.0526	18.7611	94.5	90.9474	95.4737	93.7895	19.2526	23.1105	21.7789	21.3789	16.8579	19.7737	18.8211	18.4737
1987	2	11	23.4143	16.9462	6.46813	17.6667	22.0053	19.7684	19.8278	17.0944	20.5	19.1158	18.9471	94.4706	88.2105	94.3684	92.3333	19.1944	23.2737	21.7737	21.4	16.8056	19.8947	18.8211	18.5056
1987	2	12	23.3	16.8615	6.43846	17.8611	22	20.0316	20.0824	17.1611	20.4556	19.2737	19.0588	93.6667	88	93.5263	91.7647	19.1833	23.1889	21.9316	21.5765	16.8111	19.8444	18.9316	18.6471
1987	2	13	23	16.6308	6.36923	17.8421	21.8632	19.6632	19.7579	17.0842	20.2737	19.1474	18.8263	93.3684	87.3158	95.4737	92.0526	19.0526	22.9526	21.9053	21.2947	16.7053	19.6211	18.9053	18.4053
1987	2	14	23.3714	16.3571	7.01429	17.6842	22.1263	19.4211	19.6737	16.8947	20.5579	18.9895	18.8105	92.7368	87.4737	96.1579	92.3158	18.8263	23.3895	21.7421	21.3211	16.4895	19.9263	18.7842	18.4053
1987	2	15	23.3429	16.7	6.64286	17.6526	21.6526	19.4947	19.5737	16.5895	20.3053	19.0105	18.6316	90.5263	89.1579	95.7368	91.9474	18.2737	23.1421	21.7579	21.0579	16.0526	19.7526	18.7947	18.2
1987	2	16	23.5846	16.4	7.18462	17.2737	22.0947	19.3737	19.5474	16.6316	20.3895	18.9526	18.6	93.7778	86.4737	96.1579	92.4211	18.6158	23.0211	21.7	21.1158	16.2947	19.6895	18.7474	18.2421
1987	2	17	23.8	16.5692	7.23077	17.5053	22.1158	19.2526	19.5421	16.9263	20.4	18.7263	18.6842	94.5263	86.5789	95.2105	92.2105	18.9737	23.0211	21.3	21.1053	16.6368	19.6947	18.4895	18.2789
1987	2	18	23.6	16.7846	6.81538	17.5579	21.8	19.4556	19.5722	16.8632	20.1895	18.7222	18.5941	93.1667	87.2632	93.6667	91.7778	18.8263	22.7579	21.1944	20.9611	16.5053	19.5263	18.3889	18.1611
1987	2	19	23.1	16.6857	6.41429	17.6	22.1474	19.3368	19.6158	16.6526	20.1158	18.8632	18.55	91.1667	84.1579	95.8421	90.6842	18.4316	22.4263	21.5158	20.8	16.1474	19.2737	18.6421	18.0263
1987	2	20	23.6143	16.2143	7.4	17.3368	22.2316	19.3158	19.5526	16.6118	20.4684	18.8632	18.7353	92.0588	86.1053	95.9474	91.3529	18.4176	23.1053	21.5316	21.1235	16.1765	19.7526	18.6579	18.2765
1987	2	21	23.7067	16.4267	7.28	17.45	22.12	19.62	19.695	16.85	20.47	19.19	18.84	94.45	86.95	96.25	92.6	18.85	23.15	22.01	21.345	16.55	19.805	18.995	18.445
1987	2	22	24.1867	16.3571	7.82952	17.63	22.66	19.8	19.975	16.81	20.87	19.25	18.975	92.7	86.05	95.25	91.45	18.675	23.685	22.005	21.45	16.395	20.165	19.01	18.53
1987	2	23	24.4933	16.6133	7.88	17.96	22.71	20.12	20.23	16.86	20.92	19.61	19.135	90.3	86.15	95.65	90.8	18.6	23.765	22.56	21.64	16.31	20.22	19.39	18.65
1987	2	24	24.2714	16.6429	7.62857	18.1474	22.18	19.99	20.0211	17.0579	20.57	19.595	19.0263	90.3684	87.4	96.65	91.7895	18.8474	23.36	22.605	21.5579	16.4842	19.915	19.41	18.5632
1987	2	25	23.9714	17.04	6.93143	17.95	22.0421	19.5789	19.7737	17.11	20.5579	19.1526	18.9056	92.2105	88.2632	96.1053	92.2632	19.055	23.3842	21.9737	21.4368	16.69	19.9579	18.9632	18.5158
1987	2	26	24.6571	16.5143	8.14286	17.9158	23.1474	20.085	20.2211	16.9895	20.9	19.65	19.1105	91.7368	82.8947	96.1	90.3684	18.8684	23.5053	22.715	21.5895	16.5211	19.9947	19.45	18.5895
1987	2	27	24.6538	17.3267	7.32718	18.49	22.735	19.73	20.18	17.73	21.085	19.275	19.365	93.15	87.25	96.1	92.2	19.88	24.13	22.165	22.04	17.37	20.46	19.08	18.97
1987	2	28	24.3214	17.08	7.24143	17.93	22.905	19.745	20.09	17.25	21.32	19.145	19.24	93.95	87.55	94.9	92.15	19.345	24.59	21.87	21.93	16.92	20.715	18.89	18.84
1987	3	1	24.5625	16.7286	7.83393	18.0381	22.5095	20.0571	20.1619	17.2476	21.0762	19.39	19.2158	92.65	88.8095	94.4	92.1	19.2429	24.2524	22.145	21.85	16.8667	20.5238	19.09	18.795
1987	3	2	24.4875	16.72	7.7675	17.881	22.8333	20	20.1857	17.2476	20.7714	19.4429	19.1524	94.2857	84.6667	95.2381	91.381	19.3286	23.381	22.3	21.6619	16.9381	19.9524	19.1905	18.6952
1987	3	3	24.7625	16.4857	8.27679	18.4	23.5143	20.0571	20.5143	17.2	21.0667	19.5048	19.195	90.15	82.0952	95.2857	89.1	18.95	23.5952	22.3619	21.545	16.61	20.0905	19.2619	18.59
1987	3	4	24.75	17.2143	7.53571	18.7238	22.8571	20.0381	20.4238	17.665	20.8476	19.4952	19.32	91.85	85.381	95.2381	91	19.675	23.5238	22.3952	21.86	17.215	20.0571	19.2524	18.835
1987	3	5	24.5857	17.1857	7.4	18.4955	22.6364	19.9773	20.2909	17.5364	21.0409	19.4545	19.3571	91.1905	87.6818	95.4545	91.6364	19.5136	24.0955	22.3318	21.9727	17.0773	20.4045	19.2045	18.9091
1987	3	6	24.1667	16.65	7.51667	17.9591	22.3091	19.85	19.96	17.5227	20.7773	19.285	19.1889	95.65	87.9545	95.1	93.3	19.7909	23.6682	22.055	21.84	17.3045	20.1682	19.03	18.855
1987	3	7	24.2471	16.6714	7.57563	17.8364	22.2091	19.5818	19.8	17.1909	20.8409	19.0909	19.0455	94.1364	89.2273	95.6818	93.0909	19.2455	23.85	21.8364	21.6364	16.8682	20.2955	18.8636	18.6864
1987	3	8	25.225	16.5733	8.65167	18.0136	22.8409	19.7909	20.1136	17.3182	21.3682	19.1905	19.24	93.4286	88.5909	94.9524	92.3333	19.3773	24.6636	21.9429	21.9667	16.9773	20.7955	18.9333	18.8857
1987	3	9	24.8235	17.36	7.46353	18.4591	23.0318	20.1182	20.4318	17.7364	21.4727	19.6364	19.6143	93.2857	88.1364	95.8636	92.6818	19.8955	24.7636	22.6273	22.4273	17.3864	20.8909	19.4273	19.2409
1987	3	10	25.6706	17.6857	7.98487	18.7364	23.1238	19.9524	20.43	17.8091	21.6619	19.465	19.5474	92	88.7143	96.7	92.9474	19.8818	25.1952	22.465	22.4	17.3727	21.1238	19.315	19.2105
1987	3	11	25.2588	17.5	7.75882	18.7045	23.0455	19.9238	20.4286	17.6909	21.3682	19.3952	19.445	90.8571	87.3636	95.5238	91.4762	19.6773	24.6182	22.2905	22.2524	17.2182	20.7045	19.1714	19.0857
1987	3	12	24.75	17.5385	7.21154	17.89	22.7286	19.505	19.935	17.405	20.88	18.96	18.9889	95.2632	87.2	95.3	92.8421	19.635	23.83	21.68	21.6895	17.18	20.215	18.72	18.6895
1987	3	13	24.8267	17.0462	7.78051	18.3762	22.7667	19.9143	20.2524	17.37	21.1952	19.381	19.32	91.95	87.9048	95.381	91.85	19.365	24.3667	22.2476	21.99	16.915	20.5952	19.1476	18.885
1987	3	14	24.8353	17.75	7.08529	18.6	23.35	20.0818	20.5409	17.5909	21.5182	19.4	19.5	91.2273	86.0455	94.0909	90.5	19.5591	24.6773	22.1591	22.1364	17.1091	20.7909	19.0909	19.0091
1987	3	15	24.4824	17.64	6.84235	18.6636	22.4364	19.9455	20.2636	17.6667	21.1909	19.3864	19.4143	90.9048	90.3182	95.1364	92.1905	19.6381	24.5273	22.1909	22.1	17.1619	20.7091	19.1273	18.9952
1987	3	16	24.5467	17.6125	6.93417	18.5318	22.8727	20.0364	20.3636	17.7238	21.3818	19.4955	19.51	92.25	88.5909	95.4091	92	19.8048	24.65	22.3545	22.2571	17.319	20.8091	19.2545	19.1429
1987	3	17	24.975	17.8875	7.0875	18.9545	23.0273	20.2286	20.6143	18.0762	21.6273	19.7476	19.84	92	89.1364	95.8571	92.2	20.2	25.1864	22.7905	22.76	17.6286	21.0773	19.5333	19.445
1987	3	18	25.4125	17.7857	7.62679	18.6636	22.7091	20.0591	20.3682	17.8818	21.0818	19.4636	19.4682	93.1818	87.6818	94.9091	92.0909	20.05	24.1773	22.2909	22.1636	17.5091	20.4182	19.2045	19.05
1987	3	19	25.125	17.6857	7.43929	18.4182	23.4091	20.1619	20.5571	17.5636	21.6182	19.619	19.6238	92.4545	86.6364	95.2857	91.619	19.6	24.8864	22.5524	22.3762	17.15	20.9409	19.3762	19.1857
1987	3	20	24.775	17.75	7.025	19.0182	23.18	20.2	20.65	17.9364	21.42	19.6364	19.67	90.8636	86.6	95.1818	91.1	19.95	24.585	22.6045	22.405	17.4182	20.725	19.3773	19.205
1987	3	21	24.7125	17.9467	6.76583	18.7773	23.1227	19.6455	20.3	17.9	21.4682	19.2727	19.5545	92.5	87.5	96.6818	92.2727	20.0227	24.7818	22.2	22.3455	17.4727	20.8227	19.1091	19.1364
1987	3	22	24.48	17.48	7	18.7091	22.9545	19.9318	20.3818	17.8045	21.2545	19.5682	19.5364	92.1818	87	96.7727	92.0455	19.8727	24.3864	22.5909	22.2818	17.3682	20.5955	19.4136	19.1318
1987	3	23	23.8353	17.4867	6.34863	18.5727	22.3909	19.6864	20.0864	17.8455	21.1227	19.3318	19.4048	93.3333	90.0909	96.7273	93.5	20.05	24.4091	22.2727	22.2545	17.4864	20.6182	19.1773	19.1
1987	3	24	24.3938	17.6533	6.74042	18.6286	22.6455	20.1	20.3286	18.0667	21.3773	19.7045	19.79	93.8947	90.1364	96.5	94	20.235	24.8318	22.7727	22.67	17.645	20.8773	19.5182	19.395
1987	3	25	24.4937	18.18	6.31375	18.9136	23.019	20.0318	20.519	18.2727	21.6381	19.6727	19.8619	94.2727	89.4286	96.8182	93.5714	20.6591	25.1333	22.7591	22.8571	17.9727	21.0952	19.5136	19.5381
1987	3	26	24.6	17.6533	6.94667	18.5591	22.7727	19.9591	20.3136	17.7864	21.4227	19.5545	19.5818	93.2273	89.4091	96.4091	93.1364	19.9136	24.8455	22.5364	22.4364	17.4091	20.8909	19.3773	19.2409
1987	3	27	24.6941	17.7214	6.97269	18.6636	22.6455	20.2682	20.4636	17.8333	21.2864	19.8318	19.6095	92.9524	89.4545	96.1818	92.8095	19.9857	24.5545	22.9045	22.4095	17.4476	20.7636	19.6409	19.2286
1987	3	28	25.125	17.68	7.445	18.6455	23.0045	20.1909	20.5136	18.0773	21.7182	19.8409	19.881	94.6667	90.0455	96.9545	94.0909	20.4091	25.3227	22.9909	22.8909	17.8	21.2364	19.6909	19.5727
1987	3	29	25.6562	17.8714	7.78482	19.0273	23.5636	20.2182	20.7773	18.1182	21.8591	19.7091	19.8909	92.2273	87	95.6364	91.6364	20.2727	25.2864	22.7091	22.7636	17.6864	21.2182	19.4818	19.4727
1987	3	30	25.1938	17.9125	7.28125	19.1636	23.6952	20.1682	20.8429	18.2409	22.2667	19.7682	20.1474	91.4	89.0952	96.5	92.5714	20.4364	26.119	22.8227	23.1857	17.8045	21.7381	19.5864	19.7571
1987	3	31	25.2118	18.0133	7.19843	18.7455	23.1909	19.9667	20.4667	18.1364	21.7333	19.6667	19.8316	94.2857	88	97.2381	93.35	20.4773	25.1333	22.7429	22.82	17.8455	21.1333	19.5286	19.535
1987	4	1	25.7176	17.5412	8.17647	19.2545	23.8455	20.2727	20.9182	18.3048	21.9091	19.8909	20.1095	91.8571	85.3636	96.6818	91.4286	20.4762	25.2091	23.0182	23	17.8524	21.1545	19.7136	19.6571
1987	4	2	25.9563	17.48	8.47625	19.2182	23.6227	20.2682	20.85	18.4364	22.0409	19.8364	20.1	93.1818	88	96.2727	92.5455	20.7818	25.6727	22.9318	23.1227	18.0727	21.4364	19.6455	19.7227
1987	4	3	24.6267	17.75	6.87667	19.119	22.9182	20.2045	20.6619	18.58	21.4773	19.8545	20.07	94.5	88.8636	96.8636	93.45	21.065	24.8182	22.9955	23.11	18.295	20.9227	19.6955	19.76
1987	4	4	25.5882	17.8267	7.76157	19.2545	23.1381	20.3955	20.8286	18.4773	21.7143	19.8818	20.095	93.0952	89.2381	95.5455	92.9048	20.8455	25.2381	22.9182	23.0286	18.1182	21.1714	19.6636	19.681
1987	4	5	25.1059	18	7.10588	19.4182	23.4455	20.4591	20.9364	18.7182	22.0455	19.8864	20.2273	94	89.5	95.1364	92.8636	21.2182	25.8591	22.9273	23.3318	18.3955	21.5227	19.6409	19.8591
1987	4	6	25.2529	18.1357	7.11723	19.6545	23.2682	20.5727	21.0227	18.8091	21.9818	20.1727	20.3048	92.4762	90	96.5455	93.2273	21.25	25.8	23.4136	23.4955	18.4455	21.4818	19.9909	19.9773
1987	4	7	25.3125	18.2875	7.025	19.5455	23.1818	20.5727	20.9727	19.0091	22.0727	20.2273	20.375	94.85	91.2727	97.0455	94.5909	21.6909	25.9864	23.5364	23.75	18.7727	21.6455	20.0682	20.1818
1987	4	8	24.84	18.2533	6.58667	19.4727	22.8636	20.5238	20.8286	18.9818	21.6818	20.181	20.2684	95.2	90.7727	97	94.5238	21.6955	25.2636	23.4667	23.4667	18.7591	21.2364	20.0238	20.0048
1987	4	9	25.075	18.15	6.925	19.5818	23.3864	20.7333	21.0667	18.8773	22.0409	20.3667	20.3905	93.7727	89.7273	96.9524	93.5714	21.4045	25.8182	23.7381	23.6143	18.5545	21.5409	20.2	20.0667
1987	4	10	25.4067	18.3118	7.0949	19.7864	23.0591	20.4667	20.9238	19.0273	21.8591	20.0619	20.3048	93.5455	90.5	96.5714	93.6667	21.6045	25.6136	23.2571	23.481	18.6818	21.4136	19.8762	19.9857
1987	4	11	24.7412	18.1125	6.62868	19.6864	23.2727	20.3455	20.9318	19.0727	22.0455	19.9955	20.3727	94.6818	90.4545	97	94.1364	21.7409	25.8727	23.1773	23.5955	18.8	21.5864	19.8364	20.0773
1987	4	12	24.7067	18.125	6.58167	19.4727	23	20.2571	20.7857	18.85	21.9667	19.9048	20.255	94.5909	91.2857	96.9524	94.2	21.4182	25.8714	23.0619	23.465	18.5591	21.5714	19.7381	19.975
1987	4	13	24.3875	17.9	6.4875	19.3	22.6136	20.0818	20.5273	18.85	21.7227	19.6409	20.0238	95.9048	92.9545	96.1818	95	21.5455	25.5682	22.6273	23.25	18.6455	21.3955	19.4455	19.8273
1987	4	14	25.0588	17.7765	7.28235	19.2182	23.3286	20.3952	20.8571	18.6136	21.7238	19.9857	20.1048	94.8182	87.7143	96.4762	92.9524	21.1273	25.0714	23.1333	23.1238	18.3273	21.119	19.8048	19.7714
1987	4	15	25.0941	17.8214	7.27269	19.6476	23.4476	20.5238	21.0238	18.7714	21.9905	20.1048	20.34	92.35	88.6667	96.3333	92.5714	21.181	25.6429	23.3095	23.3714	18.381	21.4476	19.9143	19.9143
1987	4	16	25.7765	17.6133	8.16314	19.5333	23.825	20.8095	21.25	18.8238	22.0095	20.3286	20.4	93.8571	86.35	95.9048	92	21.3571	25.42	23.5905	23.455	18.4952	21.31	20.119	19.985
1987	4	17	25.7875	18.2533	7.53417	20.0048	23.6714	20.77	21.32	19.1476	22.281	20.37	20.635	92.9048	89.4286	96.6	93.3	21.681	26.1762	23.695	23.93	18.7619	21.7762	20.195	20.325
1987	4	18	24.975	18.7867	6.18833	19.7333	23.345	20.5429	21.075	18.7952	22.08	20.0238	20.32	92.0476	90.3	95.5238	92.65	21.1571	25.88	23.1571	23.43	18.3762	21.6	19.8048	19.96
1987	4	19	24.9412	18.6937	6.24743	20.0905	23.2333	20.5095	21.0905	19.0952	21.9524	20.0952	20.3857	91.7619	90.1905	96.4762	92.6667	21.5333	25.719	23.3143	23.519	18.6524	21.4524	19.9143	20.019
1987	4	20	24.8059	18.5	6.30588	20.0667	23.19	20.5048	21.115	19.1095	21.82	19.9286	20.345	92.1429	89.55	95.0476	92.5	21.5714	25.395	22.981	23.41	18.6714	21.29	19.6667	19.95
1987	4	21	25.0765	18.4933	6.58314	20.019	23.281	20.5571	21.119	19.0095	21.9429	20.1238	20.3667	91.619	89.6667	96.1905	92.7143	21.4143	25.5857	23.3286	23.4429	18.5571	21.4333	19.9381	19.9905
1987	4	22	25.1529	18.9313	6.22169	20.2524	23.425	20.6714	21.31	19.3286	22.145	20.2524	20.62	92.3333	90.3	96.381	93	21.9333	25.995	23.5381	23.865	18.9095	21.66	20.0619	20.265
1987	4	23	25.5647	18.8467	6.71804	20.281	23.4143	20.8762	21.3714	19.4857	22.0381	20.4524	20.6619	93.2857	89.4286	96.3333	93.0952	22.2143	25.7381	23.8333	23.9286	19.1381	21.5143	20.2714	20.3143
1987	4	24	25.1529	18.9467	6.20627	20.3714	23.0667	20.705	21.235	19.5905	21.919	20.29	20.5789	93.15	91.1429	96.45	93.6	22.3524	25.681	23.61	23.88	19.2524	21.4857	20.115	20.29
1987	4	25	25.1529	18.5467	6.60627	20.0571	23.3476	20.5238	21.119	19.2286	22.081	20.1762	20.38	92.6	90.1905	96.9524	93.381	21.819	25.8524	23.481	23.7238	18.8667	21.619	20.0238	20.1762
1987	4	26	25.1125	18.8786	6.23393	20.1727	22.8409	20.5095	21	19.3955	21.9143	20.0762	20.4158	93.1905	92.0476	96.3333	93.9	22.0955	25.7429	23.2667	23.66	19.0545	21.5333	19.8762	20.145
1987	4	27	24.9529	18.7125	6.24044	20.2045	23.4	20.7045	21.2727	19.3818	22.2864	20.3273	20.6682	92.9545	91.3182	96.7273	93.8636	22.0273	26.2864	23.6682	23.9955	19.0273	21.8727	20.15	20.3455
1987	4	28	25.4118	18.6267	6.7851	20.5409	23.6727	20.6095	21.3667	19.5773	22.4048	20.2286	20.765	92.1818	90.7143	96.7619	93.45	22.2227	26.4333	23.5095	24.12	19.1591	21.9619	20.0619	20.455
1987	4	29	25.0824	19.0733	6.00902	20.4091	23.55	20.7773	21.415	19.5682	22.42	20.4091	20.805	93	91.15	96.7273	93.85	22.2773	26.545	23.7636	24.22	19.1955	22.015	20.25	20.52
1987	4	30	25.7765	18.9333	6.84314	20.2273	22.9182	20.6773	21.1409	19.5136	22.05	20.3273	20.58	93.25	93.1818	97	94.7273	22.2773	26.0136	23.6591	23.9909	19.2045	21.7136	20.1682	20.3682
1987	5	1	25.6187	18.7556	6.86319	20.2524	23.28	20.725	21.245	19.5381	22.27	20.36	20.7158	93.7	92.1	96.7	94.4	22.3048	26.375	23.73	24.115	19.2333	21.915	20.195	20.435
1987	5	2	25.9471	18.9667	6.98039	20.5571	23.7667	21.0476	21.6143	19.6095	22.5857	20.6619	20.9571	92.1905	91.0476	96.619	93.3333	22.2857	26.7667	24.1857	24.4048	19.2143	22.1571	20.5048	20.6286
1987	5	3	25.1188	19	6.11875	20.5714	22.8905	20.5905	21.1619	19.805	22.0381	20.0714	20.64	93.25	93.2381	95.4286	94.2	22.645	26.0429	23.1905	23.985	19.45	21.7286	19.8429	20.355
1987	5	4	24.9412	19.1294	5.81176	20.2409	22.7818	20.8	21.1905	19.5909	21.9091	20.2524	20.6095	94.5455	93.2727	95.4762	94.4762	22.4318	25.8182	23.4381	23.9429	19.3045	21.5773	20.0143	20.3476
1987	5	5	25.2556	19.0941	6.16144	20.3636	22.5864	20.5773	21.0227	19.4818	21.6727	20.2227	20.4591	92.6818	92.5909	96.8636	94.2727	22.1273	25.4318	23.4773	23.6864	19.0818	21.3273	20.0591	20.1773
1987	5	6	25.0588	18.7625	6.29632	20.3636	23.0727	20.7636	21.25	19.6	22.1773	20.3545	20.6762	93.3333	93	96.4545	94.4091	22.3682	26.2409	23.65	24.0955	19.2636	21.8409	20.1773	20.4364
1987	5	7	24.8588	18.9111	5.94771	20.5905	22.75	20.65	21.1789	19.9381	21.83	20.28	19.71	94.3	92.85	96.85	94.5789	22.9238	25.65	23.575	24.0842	19.6524	21.48	20.11	20.4474
1987	5	8	25	18.6	6.4	20.6	23.0381	21.045	21.415	19.8286	22.1667	20.645	20.9158	93.15	93.1905	96.55	94.8	22.6952	26.2238	24.115	24.35	19.5048	21.8571	20.475	20.62
1987	5	9	25.8176	19.05	6.76765	20.7476	23.1571	20.9381	21.4381	19.9524	22.2667	20.5429	20.9238	93.3333	93	96.7143	94.381	22.8952	26.4333	23.9714	24.4333	19.619	21.9476	20.3714	20.6429
1987	5	10	25.3882	19.3333	6.0549	20.6476	23.1286	21.1143	21.5143	19.9571	21.9619	20.6095	20.815	94	90.9524	95.7619	93.6667	22.9286	25.7429	24.0238	24.2333	19.6714	21.5238	20.3857	20.5429
1987	5	11	25.95	19.04	6.91	21.2571	23.095	21.34	21.7842	20.2667	22.38	20.735	21.1526	91.8095	94.4	94.95	93.6316	23.2286	26.72	24.145	24.7474	19.8619	22.125	20.485	20.8474
1987	5	12	26.2353	18.94	7.29529	20.7714	24.2857	21.3857	21.9667	19.9286	22.9048	20.8571	21.205	92.85	89.5714	95.619	92.8095	22.7905	27.2	24.3857	24.8	19.5667	22.4286	20.6333	20.8762
1987	5	13	26.4222	19.3882	7.03399	20.9864	23.9364	21.1364	21.8045	20.0682	22.95	20.6136	21.2136	92.4091	92.4545	95.5909	93.4545	22.9591	27.5045	24.0273	24.8273	19.6909	22.6045	20.3955	20.8909
1987	5	14	25.7444	19.3529	6.3915	20.95	23.7682	21.2	21.7909	19.9682	22.5409	20.6455	21.0409	91.8636	90.5455	95.3636	92.7273	22.7727	26.6636	24.0364	24.4955	19.5591	22.0955	20.4227	20.6818
1987	5	15	25.3833	19.1706	6.21275	21.1	23.5227	21.2182	21.7591	20.2273	22.3455	20.6045	21.1143	92.5238	90.9545	94.9091	92.9545	23.2091	26.3682	23.9136	24.5	19.8682	21.9227	20.3409	20.7091
1987	5	16	25.7222	19.3667	6.35556	21.45	23.9409	21.1091	21.9136	20.3545	22.6545	20.5227	21.1864	91.0909	90.1818	95.0455	92.1818	23.2636	26.7909	23.8318	24.6364	19.9091	22.1909	20.2864	20.7864
1987	5	17	25.8111	19	6.81111	21.1909	23.3591	21.0909	21.6773	20.1727	22.3714	20.6727	21.035	91.2381	92.5714	96.4091	93.8095	23.0591	26.5333	24.1636	24.5905	19.7545	22.0238	20.4909	20.7619
1987	5	18	26.0235	18.925	7.09853	21.0682	23.8143	21.0091	21.7476	20.0364	22.7048	20.3773	21.115	91.2857	91.4286	94.6364	92.6667	22.8273	27.0143	23.6136	24.4905	19.6045	22.3143	20.1091	20.6762
1987	5	19	25.7	19.2588	6.44118	21.0045	23.9818	21.1762	21.8	19.6682	22.581	20.6409	20.9619	89.1818	89.9048	94.7619	91.2	22.1455	26.6571	23.8476	24.07	19.1	22.0905	20.3	20.405
1987	5	20	26.2333	19.2111	7.02222	21.5091	23.6636	20.7273	21.6727	20.2545	22.6682	20.1818	21.0318	89.8182	92.2273	95.3636	92.4545	23.0545	26.9773	23.35	24.4591	19.7455	22.3136	19.9364	20.6545
1987	5	21	26.2353	19.2688	6.96654	21.4909	24.1455	21.2667	22.0429	19.9864	22.7182	20.7429	21.1667	87.8182	89.1818	95.6667	91.0952	22.4909	26.8136	24.1905	24.5476	19.3545	22.2	20.5333	20.7286
1987	5	22	26.2588	19	7.25882	21.2571	24.1409	21.1909	21.9238	19.9476	22.6682	20.7	21.081	89.4286	88.8636	95.7727	91.4286	22.5571	26.7409	24.1727	24.4524	19.3952	22.15	20.4864	20.6524
1987	5	23	26.2875	19.1375	7.15	21.3455	24.4545	21.155	22.05	19.8818	22.7273	20.265	20.995	88.0909	87	92.7	89.35	22.3864	26.6364	23.29	24.16	19.2682	22.1136	19.89	20.45
1987	5	24	26.1556	19.1529	7.00261	21.4727	24.0227	21.0091	21.8909	19.9273	22.6455	20.4773	21.0273	87.6364	89.5	95.5	90.9091	22.3955	26.7091	23.7955	24.2909	19.2636	22.1545	20.2636	20.5682
1987	5	25	26.3333	19.2875	7.04583	21.3909	23.4333	21.0318	21.6952	20.1045	22.3286	20.4409	20.9381	89.7273	91.7143	95.0455	92.2381	22.7955	26.4	23.6955	24.2714	19.5727	21.9095	20.1864	20.5381
1987	5	26	25.8889	19.2	6.68889	21.0091	23.0682	20.6682	21.3636	19.9318	21.9818	20.0636	20.65	91.2273	91.6818	94.9545	92.6818	22.6818	25.8455	23.1682	23.9045	19.4864	21.5818	19.8091	20.2818
1987	5	27	25.6333	18.6471	6.98627	21.0818	23.2273	20.8091	21.4864	20.0864	22.1864	20.1455	20.8091	91.9091	91.9545	94.5455	92.8182	22.9591	26.1955	23.2227	24.1273	19.6682	21.8045	19.85	20.4545
1987	5	28	25.25	18.9941	6.25588	20.9636	23.1864	20.7476	21.3905	19.9409	22.1273	20.281	20.7714	91.5909	91.8182	96	93.381	22.7227	26.1364	23.5476	24.1333	19.5045	21.7364	20.0857	20.4524
1987	5	29	25.6222	18.8118	6.81046	21.0227	23.4818	20.7409	21.4955	19.9045	22.4455	20.2636	20.8727	90.6364	91.8182	95.7727	92.9091	22.6	26.6273	23.5318	24.2455	19.4318	22.0727	20.0591	20.5227
1987	5	30	25.9118	18.7643	7.14748	21.05	23.75	21.0619	21.7429	19.9333	22.4333	20.4667	20.985	90.381	89.4762	94.9524	91.95	22.6476	26.4333	23.7619	24.355	19.4524	21.9429	20.219	20.585
1987	5	31	25.7235	18.7059	7.01765	20.6524	23.8091	21.0182	21.6048	19.6524	22.6864	20.25	20.905	91.35	91.2727	93.5909	92.619	22.3048	27.0136	23.3273	24.2952	19.2333	22.2909	19.9273	20.5238
1987	6	1	26.0294	19	7.02941	21.1364	23.2591	20.7476	21.4857	19.9273	22.3182	20.2571	20.8476	90.1818	92.6364	95.8095	92.9048	22.5773	26.45	23.481	24.2048	19.4182	21.9727	20.0476	20.5
1987	6	2	25.6706	18.5875	7.08309	21.1182	23.4714	21.0952	21.695	19.8727	22.5364	20.4909	20.9727	89.8182	91.8571	95.3333	92.05	22.4636	26.6048	23.8619	24.26	19.3455	22.0667	20.2952	20.545
1987	6	3	25.9824	19.1333	6.84902	21.1773	23.7	21.2909	21.8952	19.7182	22.3048	20.7273	20.9381	88.3182	89.6667	95.3182	91.0952	22.1227	26.1905	24.1682	24.2048	19.1136	21.7619	20.4864	20.4762
1987	6	4	26.1882	19.2941	6.89412	21.2364	24.1318	21.0318	21.8636	20.2409	22.75	20.5455	21.1818	91.9091	89.4545	95.8636	92.5	23.1545	26.8955	23.9227	24.65	19.8273	22.2591	20.3455	20.8
1987	6	5	26.4471	19.2588	7.18824	21.3091	23.8143	20.95	21.7857	20.05	22.7619	20.3227	21.0714	89.8182	91.8571	94.7727	92.4286	22.7136	27.0952	23.5136	24.4857	19.5273	22.3905	20.0591	20.6952
1987	6	6	25.65	19.1059	6.54412	21.15	23.4048	21.0429	21.681	20.0136	22.3095	20.4762	20.9571	90.6818	91.4762	95.1429	92.5238	22.75	26.3286	23.7714	24.3095	19.5409	21.9	20.2429	20.581
1987	6	7	26.0933	19.2867	6.80667	20.5143	23.8333	20.705	21.42	19.7381	22.6286	20.2286	20.865	93.1	90.619	96.3	93.55	22.5619	26.7857	23.52	24.28	19.4095	22.1905	20.09	20.565
1987	6	8	26.0267	19.15	6.87667	20.7762	23.33	21.26	21.655	19.8476	22.41	20.79	21.025	92.2857	92.8	96	93.8	22.6429	26.615	24.29	24.49	19.4476	22.085	20.6	20.7
1987	6	9	25.95	19.2	6.75	21.2667	23.6476	21.0095	21.7381	20.1286	22.5286	20.519	21.0571	90.8571	91.2857	95.9524	92.8095	22.9095	26.681	23.8952	24.4905	19.6476	22.1238	20.319	20.7
1987	6	10	25.6625	19.175	6.4875	21.07	23.5	21.0381	21.735	19.981	22.3952	20.5857	20.9952	91.35	91.5238	96.1429	92.9	22.76	26.481	23.9952	24.475	19.55	21.9952	20.4	20.7
1987	6	11	26.3	19.3625	6.9375	21.0524	23.9238	21.2333	21.8714	20.2143	22.6429	20.6857	21.1762	93.0476	90.1429	95.381	92.9048	23.2048	26.8143	24.1238	24.7048	19.8619	22.181	20.4524	20.8476
1987	6	12	26.02	19.4125	6.6075	21.0952	23.881	20.79	21.62	19.9476	22.73	20.35	21.0211	90.8095	92.05	96.25	93.3684	22.6476	27.06	23.66	24.5	19.4524	22.365	20.16	20.6947
1987	6	13	26.0588	19.3286	6.73025	20.8905	24.0667	20.9381	21.7238	19.7905	22.6714	20.4864	20.9381	91.1905	89.5238	94.9048	91.8095	22.4333	26.8095	23.5238	24.2524	19.3286	22.1619	20.0714	20.5286
1987	6	14	26.3882	19.3063	7.08199	21.2364	23.9364	20.7455	21.6636	19.9136	22.6455	20.2182	20.9227	89.4091	90.2273	95.5	91.8182	22.5227	26.8591	23.3955	24.2591	19.3409	22.1773	19.9909	20.5227
1987	6	15	25.775	18.8941	6.88088	21.1091	23.6667	20.8	21.619	19.8955	22.2238	20.2545	20.77	89.6667	91.2	95.5	92.5	22.5091	26.41	23.4455	24.135	19.3682	21.93	20.0227	20.455
1987	6	16	26.0471	18.9529	7.09412	20.6864	23.0636	20.8909	21.3727	19.5182	22.2	20.2909	20.6727	90.5909	93.1364	95.0455	92.9091	22.0091	26.3	23.4591	23.9182	19.0136	21.8818	20.0364	20.3182
1987	6	17	26.1	18.8882	7.21176	20.4136	23.7318	20.8	21.4409	19.5818	22.5955	20.4	20.8636	93.0909	91.5455	96.6364	93.8182	22.2955	26.8045	23.7318	24.2909	19.2273	22.1864	20.2273	20.5455
1987	6	18	25.6375	19.1529	6.48456	21.0545	23.5727	21.319	21.781	19.8182	22.5048	20.7857	21.08	89.9545	90.381	95.4762	92.4	22.4136	26.5762	24.2714	24.5	19.3045	22.0476	20.5619	20.705
1987	6	19	25.65	19.1059	6.54412	20.8591	23.2273	20.9429	21.5095	19.9273	22.25	20.519	20.9167	91.2105	92.3182	96.3333	93.9048	22.7455	26.3091	23.8952	24.3857	19.5318	21.8818	20.3333	20.6333
1987	6	20	25.6824	18.6882	6.99412	20.4682	23.3364	21.1136	21.5091	19.5455	22.3545	20.5727	20.8273	92.4091	92.1818	95.5455	93.2727	22.2045	26.4955	23.9273	24.2182	19.1364	21.9955	20.3364	20.4955
1987	6	21	25.9412	19.1647	6.77647	20.8409	23.4571	20.9773	21.6095	19.9045	22.6333	20.6091	21.0905	92.3182	93.5238	96.8182	94.4286	22.7045	27.0381	24.0818	24.681	19.5045	22.3381	20.45	20.819
1987	6	22	25.9529	19	6.95294	20.8773	23.8682	21.1667	21.7476	19.8909	22.7545	20.7	21.1238	92	91.4091	96	93.2857	22.6455	27.0545	24.1619	24.6571	19.4909	22.35	20.5	20.8095
1987	6	23	25.5176	18.9588	6.55882	21.0864	23.6091	20.9409	21.6591	19.9727	22.3773	20.3909	20.9136	90.9091	90.7273	95.2727	92.2727	22.6909	26.3591	23.6455	24.2364	19.5136	21.9318	20.1591	20.5318
1987	6	24	25.8118	18.9647	6.84706	20.7818	23.1818	20.9727	21.4773	19.7545	22	20.2	20.6591	91.5455	90.9545	93.6364	92	22.4409	25.7909	23.2409	23.8318	19.3136	21.5636	19.8727	20.25
1987	6	25	25.5889	18.9125	6.67639	20.8364	23.35	21.0273	21.5636	19.7364	22.2727	20.3909	20.8	91.0909	91.6818	94.7273	92.4545	22.3909	26.3682	23.6318	24.1364	19.2682	21.8773	20.1182	20.4273
1987	6	26	25.6333	18.7059	6.92745	21.0364	23.0727	21.0364	21.5455	19.7818	22.1455	20.4818	20.8045	89.7727	92.6364	95.1818	92.5455	22.3409	26.1955	23.7727	24.1045	19.2545	21.8	20.25	20.4273
1987	6	27	25.5222	18.925	6.59722	20.5545	23.6136	21.0818	21.5773	19.5455	22.4727	20.5545	20.8545	91.6818	91.0909	95.5	92.7727	22.1545	26.6364	23.9318	24.25	19.1	22.0455	20.3318	20.4955
1987	6	28	25.6667	19.0118	6.6549	20.4727	22.9	20.8545	21.2682	19.7	21.9182	20.3136	20.6409	93.4545	92.3182	95.3636	93.8182	22.5	25.7818	23.5727	23.9591	19.3773	21.5636	20.0909	20.3409
1987	6	29	25.5889	19	6.58889	20.5	23.3714	21.2381	21.5952	19.8182	22.2381	20.7143	20.919	94.3182	91.0952	95.5714	93.7143	22.7273	26.2143	24.1524	24.3619	19.5273	21.819	20.5	20.6143
1987	6	30	25.4353	18.6824	6.75294	20.5455	23.0364	20.6909	21.2409	19.5364	22.0182	20.0364	20.5318	91.6364	91.9545	94.3636	92.7273	22.1273	25.9318	23.1273	23.7364	19.0955	21.6409	19.7455	20.1773
1987	7	1	25.4	19.0235	6.37647	20.4857	23.04	20.8476	21.215	19.1667	22.0857	20.1429	20.4667	89.2381	91.15	94.0476	91.55	21.4476	25.75	23.2143	23.37	18.5667	21.52	19.8619	19.905
1987	7	2	25.2941	18.725	6.56912	20.5	23.2857	20.9429	21.4238	19.3048	22.2	20.2381	20.581	90.1905	91.5238	94.1905	92	21.7095	26.1952	23.3619	23.7667	18.7762	21.8095	19.9381	20.1762
1987	7	3	25.6824	18.7647	6.91765	20.7333	23.5238	21.1286	21.619	19.5905	22.2286	20.519	20.781	90.619	90.0476	94.8571	91.8095	22.1429	26.0857	23.7952	24.0143	19.1095	21.7524	20.2619	20.3762
1987	7	4	25.6	18.6875	6.9125	20.4381	23.2762	20.8095	21.3429	19.419	22.2857	20.0476	20.5762	91.619	92.2381	93.7143	92.5238	21.9714	26.3571	23.0238	23.7857	18.9667	21.9143	19.7381	20.2095
1987	7	5	25.7471	18.4118	7.33529	20.4524	23.1143	20.535	21.15	19.4381	22.22	19.97	20.5579	91.6667	92.3	95.2	93.8421	21.9952	26.29	23.02	23.8421	19.0048	21.86	19.725	20.2474
1987	7	6	25.6059	18.8941	6.71176	20.1286	23.7524	20.1762	21.0667	19.1143	22.4381	19.5905	20.381	91.5714	90	94.9524	92.1429	21.5238	26.4762	22.4952	23.5095	18.6524	21.9524	19.319	19.9952
1987	7	7	25.1647	18.4706	6.69412	20.1429	22.8476	20.4952	21.0048	19.219	22.0143	20.0905	20.4429	92.3333	93.3333	96.5238	94	21.7286	26.0143	23.2857	23.681	18.8143	21.7	19.9095	20.1476
1987	7	8	25.0625	18.6706	6.39191	20.5667	22.92	20.895	21.32	19.6286	21.92	20.4421	20.6895	92.0952	92.1	95.1053	93.2105	22.3048	25.775	23.7368	23.9947	19.2333	21.555	20.2105	20.3684
1987	7	9	25.2688	18.825	6.44375	20.28	23.08	20.76	21.225	19.41	21.99	20.225	20.535	92.6	91.45	95.4	93.2	22.035	25.825	23.425	23.76	19.035	21.57	19.995	20.21
1987	7	10	25.6	18.725	6.875	20.2632	23.6895	20.5632	21.2895	19.5789	22.4526	20.0842	20.7053	94.1579	90.4211	95.8421	93.5789	22.3789	26.5316	23.2421	24.0526	19.2789	22	19.8842	20.4
1987	7	11	24.85	18.8625	5.9875	20.16	23.2053	20.47	21.0947	19.36	22.1526	20.06	20.5368	93.25	91.7368	96.4	93.8421	22.01	26.1158	23.255	23.8053	19	21.7579	19.88	20.2158
1987	7	12	25.625	18.88	6.745	20.445	23.87	21.1048	21.6053	19.44	22.5333	20.5476	20.875	91.6	90.35	95.2381	92.6842	22	26.76	23.8952	24.2526	19.01	22.14	20.3143	20.5105
1987	7	13	25.4563	19.0765	6.37978	20.5333	23.4	20.97	21.515	19.519	22.2095	20.37	20.755	91.619	90.6667	95	92.45	22.1238	26.1476	23.595	24.05	19.0714	21.7619	20.105	20.38
1987	7	14	25.275	18.9529	6.32206	20.2143	23.125	21.41	21.6526	19.4381	22.18	20.69	20.8526	93.4762	92.5	93.95	93.1579	22.1429	26.225	23.995	24.2368	19.1	21.83	20.395	20.5263
1987	7	15	25.5059	19.0706	6.43529	20.5143	23.4095	20.6667	21.3286	19.619	22.1571	19.9571	20.5714	92.5238	90.381	94.0476	92.381	22.3286	26.019	22.9238	23.7476	19.2429	21.6762	19.6476	20.2048
1987	7	16	25.5412	18.8588	6.68235	20.6571	23.525	20.8381	21.51	19.4	22.495	20.2476	20.75	89.7143	91.95	95.0476	92.25	21.8048	26.67	23.4333	24.01	18.8476	22.115	19.9952	20.35
1987	7	17	25.5765	18.8941	6.68235	20.9429	23.2381	20.4381	21.2667	19.7714	22.2429	19.9143	20.6524	90.4762	92.2381	95.5238	92.8095	22.381	26.2905	22.9762	23.881	19.2762	21.8762	19.6857	20.2714
1987	7	18	25.6412	18.7	6.94118	20.2381	23.7524	20.719	21.3571	19.4238	22.56	20.1095	20.68	93.0476	91.45	94.9048	93.05	22.0905	26.75	23.219	24	19.0667	22.165	19.8381	20.35
1987	7	19	25.6118	18.6235	6.98824	20.3429	23.6381	20.9952	21.4857	19.2857	22.4857	20.2762	20.6952	91.1905	91.1429	93.9524	92.0476	21.7571	26.6476	23.3857	23.9429	18.819	22.0571	19.9714	20.2857
1987	7	20	25.7529	19.0824	6.67059	20.58	23.8526	21	21.6211	19.51	22.6316	20.41	20.8632	91.1	90.5789	95.05	92.2105	22.055	26.8211	23.665	24.1842	19.06	22.1737	20.155	20.4789
1987	7	21	25.6	19.1813	6.41875	20.2048	23.481	20.8238	21.3333	19.4238	22.3048	20.219	20.6579	92.7895	90.9048	94.9048	93.1905	22.1	26.319	23.3762	23.9381	19.0857	21.8667	19.9571	20.319
1987	7	22	25.5235	17.7529	7.77059	20.2333	23.3286	20.4095	21.0905	19.181	22.2	19.681	20.3429	91.1429	91.0952	93.9048	92.1429	21.6286	26.1905	22.5667	23.4524	18.7048	21.7905	19.3476	19.9476
1987	7	23	25.7294	18.7412	6.98824	20.5333	23.8381	20.7714	21.4857	19.4524	22.4714	20.3048	20.7476	91	89.619	96	92.2857	21.9714	26.4476	23.5762	23.9952	18.981	21.981	20.1095	20.3619
1987	7	24	25.7529	19.1059	6.64706	20.4857	23.8857	21.1619	21.6762	19.4476	22.6048	20.4286	20.8333	91.4286	90.2857	94	91.9048	21.9857	26.7333	23.5952	24.1	18.9905	22.1524	20.1333	20.419
1987	7	25	25.2588	19.1375	6.12132	20.4	23.381	21.0333	21.481	19.6667	22.3333	20.4286	20.8143	93.8571	91.8571	94.9048	93.4762	22.481	26.3905	23.681	24.181	19.3476	21.9524	20.1667	20.5
1987	7	26	25.0688	18.9375	6.13125	20.181	23.41	20.675	21.2842	19.5	22.35	20.065	20.6526	94.2857	91.85	94.8	93.3158	22.2857	26.455	23.155	23.9632	19.2048	21.965	19.8	20.3263
1987	7	27	25.6471	18.9429	6.7042	20.4667	23.7048	20.9667	21.5143	19.581	22.4333	20.3095	20.781	92.5238	90.2857	94.6667	92.4286	22.2714	26.4952	23.4952	24.0905	19.1952	21.9571	20.0333	20.4143
1987	7	28	25.1765	18.925	6.25147	20.2238	23.495	20.9429	21.435	19.381	22.47	20.1381	20.68	92.9524	92.05	93.4286	92.6	22.0286	26.675	23.1857	23.97	19.0095	22.09	19.7905	20.32
1987	7	29	25.3941	18.925	6.46912	20.6	24.0667	20.8286	21.6	19.5714	22.7381	20.1857	20.8238	91.7619	89.8571	94.5714	92.0476	22.2	26.9333	23.3	24.1524	19.1286	22.2429	19.9238	20.4333
1987	7	30	26.1059	19.0687	7.03713	20.2571	23.8476	20.9524	21.5	19.3143	22.6286	20.4857	20.79	91.8	90.4762	96.0476	92.9048	21.8619	26.9	23.8571	24.2	18.9095	22.181	20.281	20.4619
1987	7	31	26.1118	19.0933	7.01843	20.5571	23.9143	21.015	21.665	19.4714	22.8238	20.39	20.925	91.2381	91.5714	94.75	92.4	22.0095	27.281	23.63	24.345	19	22.4238	20.135	20.555
1987	8	1	26.2471	19.2625	6.98456	21.0545	23.455	20.7143	21.51	19.8773	22.3762	20.2636	20.8667	90.3636	91.6667	95.5	92.5714	22.5182	26.4762	23.4864	24.2095	19.3682	21.9667	20.0318	20.4857
1987	8	2	25.9222	19.0733	6.84889	20.5682	23.53	20.8381	21.4	19.4909	22.581	20.3182	20.7952	91	92	95.0909	93	22.0273	26.8571	23.5409	24.1762	19.0136	22.2095	20.0682	20.4476
1987	8	3	25.8444	19.3375	6.50694	20.5636	23.4857	20.6095	21.3143	19.5909	22.4591	20.1909	20.7364	91.9091	91.5	95.7273	92.9545	22.2273	26.6	23.4273	24.1	19.1773	22.0591	19.9591	20.4045
1987	8	4	25.8778	19.2125	6.66528	21.0364	24.0952	20.85	21.695	19.8636	22.8	20.019	20.9143	90.4091	90.4091	93.6667	91.8095	22.5182	27.0909	23.0429	24.281	19.35	22.3455	19.7	20.5143
1987	8	5	26.1333	18.9625	7.17083	21.1045	23.9143	20.6286	21.5714	19.6455	22.7227	19.9636	20.7727	88.2727	91.2273	94.3182	91.1818	22.0318	26.9545	22.9545	23.9955	19	22.3091	19.6545	20.3273
1987	8	6	25.9778	19.1	6.87778	20.9273	23.881	20.8	21.6095	19.4909	22.5727	20.1636	20.7318	88.2273	90.6818	94.7273	91.2273	21.8227	26.65	23.2955	23.9273	18.8636	22.1273	19.8909	20.3091
1987	8	7	25.9	19.1333	6.76667	20.7727	23.77	20.9714	21.65	19.4682	22.5905	20.2273	20.8238	89.3182	90.8571	93.7273	91.6667	21.8682	26.7667	23.3545	24.1048	18.8909	22.1524	19.9	20.3952
1987	8	8	25.7118	19.0375	6.67426	20.6455	24.21	20.819	21.62	19.3636	22.8	20.2545	20.8091	89.3636	89.1429	95.2727	91.4762	21.7273	26.8429	23.4636	23.9714	18.7955	22.1952	20.0227	20.3095
1987	8	9	25.2889	19.1	6.18889	20.4773	23.319	20.825	21.405	19.5182	22.1182	20.3667	20.705	91.6667	90.5455	96.2857	93.0476	22.1364	26.0091	23.7	24.0048	19.0955	21.6636	20.1857	20.3619
1987	8	10	25.9882	19.1125	6.87574	20.5136	24.0857	20.78	21.54	19.6818	22.7	20.2095	20.8857	92.9545	89	95.2381	92.5238	22.4364	26.7955	23.4048	24.2619	19.3182	22.1773	19.9714	20.519
1987	8	11	25.8889	19	6.88889	20.7545	23.3905	22.8	21.365	19.4091	22.3909	22.6	20.6429	88.8636	91.8636	98	91.8095	21.7545	26.4955	27.3	23.819	18.8045	22.0091	22.5	20.2095
1987	8	12	26.1778	19.3467	6.83111	20.4	21.8	20.6	20.9	20.2	21.4	20.4	20.7	98	97	98	98	23.5	25.2	23.8	24.2	20.1	21.2	20.3	20.6
1987	8	13	26.2824	19.4	6.88235	19.6	23.4	19.2	20.4	19	22.4	18.6	20	95	92	95	94	21.6	26.5	21.1	23.1	18.7	22	18.3	19.7
1987	8	14	25.5278	19.35	6.17778	20.4	23.8	21.8	21.9	18.6	22.4	21.2	20.7	85	89	95	90	20.4	26.3	24.8	23.8	17.8	21.9	21	20.2
1987	8	15	25.8444	18.9188	6.92569	21.4	25	21.2	22.2	19.2	23	21	21.1	82	85	98	88	20.9	26.9	24.7	24.2	18.2	22.3	20.9	20.5
1987	8	16	25.6765	19.3067	6.3698	21.6	24	21.8	22.3	19.5	22.2	21.4	21	83	86	97	89	21.4	25.7	25.2	24.1	18.6	21.5	21.2	20.5
1987	8	17	25.6111	19.175	6.43611	20.8	23	20.8	21.3	19.6	21.8	19.8	20.4	90	90	92	91	22.1	25.4	22.5	23.3	19.1	21.4	19.4	19.9
1987	8	18	25.6444	19.0625	6.58194	19.6	24.2	20	21	19	22.4	19.8	20.4	95	86	98	93	21.6	26	23	23.5	18.7	21.7	19.7	20.1
1987	8	19	25.7778	18.8875	6.89028	21	22.8	21.5	21.7	18	22.2	21.2	20.5	76	95	97	90	18.9	26.4	25	23.4	16.6	22	21.1	19.9
1987	8	20	25.8765	18.95	6.92647	21.4	24.8	22	22.5	20	22.8	20.4	21.1	89	85	87	87	22.5	26.6	23	24	19.4	22.1	19.8	20.4
1987	8	21	25.9556	19.15	6.80556	21.2	21	21.8	21.5	20.2	20.4	21.4	20.7	92	95	97	94	23.1	23.6	25.2	24	19.8	20.2	21.2	20.4
1987	8	22	25.9765	19.275	6.70147	20.8	23.2	20.6	21.3	20.4	22.2	19.7	20.8	97	92	92	94	23.7	26.2	22.4	24.1	20.2	21.8	19.3	20.5
1987	8	23	25.9556	19.0133	6.94222	20.2	23	21	21.3	19.4	22	19.8	20.4	93	92	90	92	22	25.8	22.4	23.4	19.1	21.6	19.3	20
1987	8	24	25.8333	19.2533	6.58	21.4	24	21.6	22.1	20.2	22.2	20.8	21.1	90	86	93	90	23	25.7	24.1	24.2	19.7	21.5	20.5	20.6
1987	8	25	26.3	18.9882	7.31176	21.2	23.8	19.8	21.1	20.4	22.2	19.2	20.6	93	88	95	92	23.5	25.8	21.9	23.7	20.1	21.6	18.9	20.2
1987	8	26	25.4889	19.1687	6.32014	20.2	23.6	19.8	20.9	19.6	22.6	19	20.4	95	92	93	93	22.4	26.8	21.5	23.6	19.3	22.2	18.7	20.1
1987	8	27	25.9444	18.9059	7.03856	20.2	22.8	22.4	22	19.6	22	18.8	20.1	95	94	72	87	22.4	26	19.6	22.7	19.3	21.7	17.2	19.4
1987	8	28	26.1	18.675	7.425	19.8	21.6	20.6	20.6	19.4	21	20.4	20.3	97	95	98	97	22.3	24.5	23.8	23.5	19.2	20.8	20.3	20.1
1987	8	29	25.7	18.6375	7.0625	20.2	23.2	20.8	21.3	19.2	22	20.2	20.5	91	90	95	92	21.6	25.7	23.3	23.6	18.8	21.6	20	20.1
1987	8	30	25.6937	19.04	6.65375	20.6	22.2	19.6	20.5	19.4	21.4	18.4	19.7	90	93	90	91	21.8	25	20.4	22.4	18.9	21.1	17.9	19.3
1987	8	31	26.44	18.8625	7.5775	20.4	25.2	20.8	21.8	19.2	25	20	21.4	90	98	93	94	21.5	31.5	22.9	25.3	18.7	24.9	19.7	21.1
1987	9	1	26.1294	18.8824	7.24706	21	21.8	19.6	20.5	20.6	21.6	19	20.4	97	98	95	97	24	25.7	21.6	23.8	20.4	21.5	18.7	20.2
1987	9	2	26.05	18.8941	7.15588	20.6	21.6	19.2	20.2	19.6	21.4	18.6	19.9	92	98	95	95	22.2	25.4	21.1	22.9	19.2	21.3	18.3	19.6
1987	9	3	25.8	18.9176	6.88235	20.8	24.8	21.2	22	19.4	21.8	21	20.7	88	78	98	88	21.7	24.3	24.7	23.6	18.8	20.7	20.9	20.1
1987	9	4	26.175	18.9176	7.25735	20.8	23	24	23	19	21.8	19.4	20.1	85	90	66	81	20.9	25.4	19.8	22	18.2	21.4	17.4	19
1987	9	5	26.225	18.8353	7.38971	19.8	20.2	19.8	19.9	19	20	19.6	19.5	93	98	98	97	21.5	23.3	22.7	22.5	18.7	19.9	19.5	19.4
1987	9	6	26.4353	18.7059	7.72941	19.8	24	21.4	21.6	19.2	22	21.2	20.8	95	85	98	93	21.9	25.2	25	24.1	18.9	21.3	21.1	20.4
1987	9	7	26.15	18.8471	7.30294	20.8	24.2	20.8	21.6	19.8	23.2	20.2	21.1	92	92	95	93	22.5	27.8	23.3	24.5	19.4	22.9	20	20.7
1987	9	8	25.6824	18.5118	7.17059	22.2	23.2	20	21.4	19.8	22.8	18.4	20.3	81	97	86	88	21.7	27.5	20.2	23.1	18.8	22.7	17.7	19.7
1987	9	9	25.825	18.8118	7.01324	21.2	24.6	20	21.5	19.4	22.8	19.4	20.5	85	86	95	89	21.5	26.7	22.2	23.4	18.6	22.2	19.1	20
1987	9	10	25.8882	18.9765	6.91176	21.4	23.6	19.8	21.1	20	22.2	18.6	20.3	89	89	90	89	22.5	25.9	20.7	23.1	19.4	21.7	18.1	19.7
1987	9	11	25.7882	19.2	6.58824	21.2	24.4	21	21.9	19.6	22.6	20.8	21	87	86	98	90	21.9	26.3	24.4	24.2	18.9	22	20.7	20.5
1987	9	12	25.775	19.1294	6.64559	20.6	23	21.6	21.7	18.4	21.6	20.8	20.3	82	89	93	88	19.9	25	24.1	23	17.4	21.1	20.5	19.6
1987	9	13	25.4667	18.8375	6.62917	20	22.6	20.4	20.9	19.8	22	19.8	20.5	98	95	95	96	23	26.1	22.7	23.9	19.7	21.8	19.6	20.3
1987	9	14	25.675	18.5867	7.08833	20.4	22.4	21.4	21.4	19.4	21.8	20.4	20.5	92	95	92	93	21.9	25.8	23.4	23.7	19	21.6	20	20.2
1987	9	15	25.6533	18.15	7.50333	20	21	20.6	20.5	18.8	20.4	20	19.7	90	95	95	93	21	23.6	23	22.5	18.3	20.2	19.8	19.4
1987	9	16	25.8235	19.1	6.72353	20.6	24.8	19.6	21.1	19	23	17.8	19.9	87	86	85	86	21	27	19.3	22.4	18.3	22.4	17	19.2
1987	9	17	25.5625	18.975	6.5875	21.8	26.8	22	23.1	18	23.6	21.2	20.9	70	77	93	80	18.4	27.2	24.7	23.4	16.2	22.5	20.9	19.9
1987	9	18	25.9294	18.8588	7.07059	22.6	26.4	21.8	23.1	19.2	23.2	21.4	21.3	74	77	97	83	20.2	26.5	25.2	24	17.7	22.1	21.2	20.3
1987	9	19	26.2471	18.9375	7.30956	22	24	21	22	20.2	23	20.6	21.3	86	92	97	91	22.6	27.5	24	24.7	19.5	22.6	20.4	20.9
1987	9	20	25.95	18.9529	6.99706	20.6	22.6	20.4	21	19.6	21.8	19.4	20.3	92	94	92	92	22.2	25.6	21.9	23.3	19.2	21.5	19	19.9
1987	9	21	26.1	18.775	7.325	20.2	20.8	20.2	20.4	19.8	20.2	20	20	97	95	98	97	22.8	23.3	23.3	23.1	19.6	20	19.9	19.8
1987	9	22	25.7067	19.1375	6.56917	20	23.4	19.8	20.8	17.8	21.2	19.6	19.5	82	83	98	88	19.1	23.9	22.7	21.9	16.8	20.3	19.5	18.9
1987	9	23	25.6125	18.6533	6.95917	20.6	25.4	20	21.5	18.8	21.8	19.2	19.9	85	74	93	84	20.6	24	21.8	22.1	18	20.4	18.9	19.1
1987	9	24	25.5875	19.0625	6.525	21.4	24	20	21.4	19.4	22.8	19	20.4	84	91	91	89	21.3	27	21.4	23.2	18.5	22.4	18.6	19.8
1987	9	25	25.9294	18.8941	7.03529	21.4	23.4	19	20.7	19.4	22	18	19.8	84	89	91	88	21.3	25.6	20	22.3	18.5	21.5	17.5	19.2
1987	9	26	25.9529	18.6	7.35294	21.8	24.4	22	22.5	19	22.6	21.2	20.9	78	86	93	86	20.3	26.3	24.7	23.8	17.8	22	20.9	20.2
1987	9	27	25.7059	18.7	7.00588	20	24	22.2	22.1	19.4	22.2	21	20.9	95	86	90	90	22.2	25.7	24.1	24	19.1	21.5	20.5	20.4
1987	9	28	25.4824	18.65	6.83235	20	23.6	20.4	21.1	19.6	22.4	20.2	20.7	97	91	98	95	22.6	26.4	23.5	24.2	19.4	22	20.1	20.5
1987	9	29	25.4625	18.9294	6.53309	20.6	22.8	19.4	20.5	20.2	22.2	17.8	20.1	97	95	86	93	23.4	26.4	19.4	23.1	20	22	17	19.7
1987	9	30	25.5706	18.9765	6.59412	20.8	22.8	19.2	20.5	18	21.2	18.6	19.3	77	87	95	86	19	24.2	21.1	21.4	16.7	20.6	18.3	18.5
1987	10	1	25.94	18.35	7.59	20.4	23.2	19.8	20.8	19.2	21.8	19.6	20.2	90	89	98	92	21.5	25.3	22.7	23.2	18.7	21.3	19.5	19.8
1987	10	2	25.64	18.6	7.04	20	22.8	20.2	20.8	18.8	20.8	19.6	19.7	90	84	95	90	21	23.4	22.4	22.3	18.3	20	19.3	19.2
1987	10	3	25.9267	18.5	7.42667	20	24	20.4	21.2	19	21.4	20.2	20.2	91	80	98	90	21.4	23.9	23.5	23	18.6	20.4	20.1	19.7
1987	10	4	26.1077	18.5875	7.52019	20.8	23	20.2	21	19.6	21	19.8	20.1	90	84	97	90	22.1	23.7	22.8	22.9	19.1	20.2	19.6	19.6
1987	10	5	25.8375	18.4588	7.37868	21.6	21.2	20.4	20.9	19.8	21	19.4	20.1	85	98	92	92	22	24.7	21.9	22.9	19	20.9	19	19.6
1987	10	6	25.45	19.1143	6.33571	21.6	22.6	20.8	21.5	18.6	22.2	19.8	20.2	76	97	92	88	19.7	26.5	22.5	22.9	17.2	22.1	19.4	19.6
1987	10	7	25.35	18.7125	6.6375	20.2	24	21.2	21.7	19.2	22.4	20.4	20.7	91	88	93	91	21.6	26.1	23.5	23.8	18.8	21.8	20.1	20.2
1987	10	8	25.4375	18.3125	7.125	21	24	19.6	21	20.2	23	18.8	20.7	93	92	93	93	23.2	27.5	21.2	24	19.9	22.6	18.4	20.3
1987	10	9	25.2688	18.9588	6.30993	20.6	21	20.4	20.6	19.6	20.8	20.2	20.2	92	98	98	96	22.2	24.4	23.5	23.4	19.2	20.7	20.1	20
1987	10	10	25.4312	18.6353	6.79596	20.4	22.4	21.6	21.5	19.2	21.4	21.2	20.6	90	92	97	93	21.5	24.9	24.9	23.8	18.7	21	21	20.2
1987	10	11	25.5875	18.2533	7.33417	21.2	22.4	20	20.9	20	22	19.6	20.5	90	97	97	94	22.7	26.2	22.6	23.8	19.5	21.9	19.4	20.3
1987	10	12	25.5	18.7412	6.75882	21	23.8	20.2	21.3	19.4	22.4	19.8	20.5	87	89	97	91	21.6	26.3	22.8	23.6	18.7	21.9	19.6	20.1
1987	10	13	25.5333	18.55	6.98333	20.8	24.2	20.2	21.4	19.2	23	20	20.7	87	91	98	92	21.3	27.4	23.3	24	18.5	22.6	19.9	20.3
1987	10	14	25.8375	18.125	7.7125	20	23.2	20.4	21	19.8	22	19.8	20.5	98	90	95	95	23	25.7	22.7	23.8	19.7	21.6	19.6	20.3
1987	10	15	25.7467	18.7625	6.98417	20.4	24.2	20.8	21.5	19.6	22.2	20.6	20.8	93	85	98	92	22.3	25.6	24.1	24	19.3	21.5	20.5	20.4
1987	10	16	25.325	18.625	6.7	21.2	23.4	21.2	21.8	20.4	22.2	20.6	21.1	93	91	95	93	23.5	26	23.9	24.5	20.1	21.8	20.4	20.7
1987	10	17	25.4733	18.6647	6.80863	20.8	24	21.6	22	20.2	22.8	21.4	21.5	95	91	98	95	23.3	27	25.4	25.2	20	22.4	21.3	21.2
1987	10	18	25.5187	18.325	7.19375	20.4	23	19.8	20.8	19.4	21.4	19.8	20.2	92	87	100	93	21.9	24.5	23.1	23.2	19	20.8	19.8	19.9
1987	10	19	25.15	18.6133	6.53667	20.4	22.8	20.6	21.1	19.4	21.8	20.4	20.5	92	92	98	94	21.9	25.5	23.8	23.8	19	21.4	20.3	20.2
1987	10	20	24.9125	18.4125	6.5	20.4	22	20.2	20.7	20.2	21.6	19.8	20.5	98	97	97	97	23.5	25.6	22.8	24	20.1	21.4	19.6	20.4
1987	10	21	24.8438	18.825	6.01875	21	22.6	21.2	21.5	20	22.4	21	21.1	92	98	98	96	22.8	27	24.7	24.8	19.6	22.3	20.9	20.9
1987	10	22	24.6625	18.3529	6.30956	20.4	22.8	19	20.3	20	22.6	18.6	20.4	97	98	96	97	23.1	27.3	21.2	23.9	19.8	22.5	18.4	20.3
1987	10	23	24.5625	18.3882	6.17426	20.6	23	21.4	21.6	20.6	22.2	20.8	20.255	0	94	95	96	24.3	26.3	24.2	24.9	20.6	21.9	20.6	21
1987	10	24	24.9812	18.4471	6.53419	20.6	23.2	18.8	20.4	20.2	22.2	18.6	20.3	97	92	98	96	23.4	26.2	21.3	23.6	20	21.8	18.5	20.1
1987	10	25	24.7667	18.5176	6.24902	20.4	22.8	20.2	20.9	19.8	21.8	20	20.5	95	92	98	95	22.7	25.5	23.3	23.8	19.6	21.4	19.9	20.3
1987	10	26	25.25	18.7235	6.52647	20.2	22.8	20.8	21.1	19.6	22.2	20.2	20.7	95	95	95	95	22.4	26.4	23.3	24	19.3	22	20	20.4
1987	10	27	25.08	18.7	6.38	21.4	21.8	20.4	21	20.2	20.6	20	20.3	90	90	97	92	23	23.5	23.1	23.2	19.7	20.1	19.8	19.9
1987	10	28	24.88	18.5882	6.29176	20.8	21	19.8	20.3	19.8	20.8	19.4	20	92	98	97	95	22.5	24.4	22.3	23.1	19.4	20.7	19.2	19.8
1987	10	29	24.9625	18.5625	6.4	20	20	19	19.5	19.2	19.8	18.8	19.3	93	98	98	97	21.8	23	21.6	22.1	18.9	19.7	18.7	19.1
1987	10	30	24.7625	18.1467	6.61583	20.2	22.2	19	20.1	19.2	21.2	18.6	19.7	91	92	96	93	21.6	24.6	21.2	22.5	18.8	20.8	18.4	19.3
1987	10	31	24.6933	18.3625	6.33083	21	22.2	19.8	20.7	20	21.6	19.6	20.4	92	95	98	95	22.8	25.4	22.7	23.6	19.6	21.4	19.5	20.2
1987	11	1	24.9067	18.625	6.28167	19.2	21.6	20	20.2	18.4	21	19.4	19.6	93	95	95	94	20.7	24.5	22.2	22.4	18	20.8	19.1	19.3
1987	11	2	24.7733	18.4	6.37333	20.4	22	20.4	20.8	19.2	21.4	19.8	20.1	90	95	95	93	21.5	25.1	22.7	23.1	18.7	21.2	19.6	19.8
1987	11	3	24.7333	18.4267	6.30667	19.8	22.8	20.2	20.8	18.4	21.8	20	20.1	88	92	98	93	20.3	25.5	23.3	23	17.8	21.4	19.9	19.7
1987	11	4	24.7067	18.35	6.35667	19.6	24.8	20.8	21.5	18.8	22.6	20.6	20.7	93	83	98	92	21.2	26.1	24.1	23.8	18.4	21.8	20.5	20.3
1987	11	5	24.32	18.5375	5.7825	20.6	22.6	20.2	20.9	19.4	21.6	19	20	90	92	90	91	21.8	25.2	21.3	22.8	18.9	21.2	18.5	19.5
1987	11	6	24.7571	18.35	6.40714	20.6	25.6	19.2	21.2	18.8	23.4	18.4	20.2	85	84	93	87	20.6	27.5	20.7	22.9	18	22.6	18	19.6
1987	11	7	24.4143	18.4571	5.95714	21.8	24.2	19.8	21.4	20.2	23	19.2	20.8	87	91	95	91	22.7	27.4	21.9	24	19.5	22.6	18.9	20.4
1987	11	8	24.3769	18.2857	6.09121	21	23.4	20.8	21.5	20.2	22.2	20.2	20.9	93	91	95	93	23.2	26	23.3	24.2	19.9	21.8	20	20.5
1987	11	9	24.3	17.8	6.5	20.4	22.6	21.2	21.4	19.6	22	21	20.9	93	95	98	96	22.3	26.1	24.7	24.4	19.3	21.8	20.9	20.7
1987	11	10	24.3692	17.8769	6.49231	20	24.4	21.8	22	19.2	22.8	21.2	21.1	93	88	95	92	21.8	26.8	24.8	24.5	18.9	22.2	21	20.7
1987	11	11	24.5167	18.4462	6.07051	20	20.4	20.4	20.3	19.2	20.2	20	19.8	93	98	97	96	21.8	23.5	23.1	22.8	18.9	20.1	19.8	19.6
1987	11	12	24.8643	18.4333	6.43095	20.4	23.2	20	20.9	19.2	22	19.8	20.3	90	90	98	93	21.5	25.7	23	23.4	18.7	21.6	19.7	20
1987	11	13	24.8143	18.275	6.53929	20	22.2	20.8	21	19.2	21.2	20.2	20.2	93	92	95	93	21.8	24.6	23.3	23.2	18.9	20.8	20	19.9
1987	11	14	24.76	17.9733	6.78667	20.4	22.2	21	21.1	19.6	20.8	19.8	20.1	93	89	90	91	22.3	23.7	22.4	22.8	19.3	20.2	19.3	19.6
1987	11	15	24.6467	18.1625	6.48417	20	22	21	21	18.8	20.8	20.2	19.9	90	90	93	91	21	23.8	23.2	22.7	18.3	20.3	19.9	19.5
1987	11	16	24.7867	18.2625	6.52417	20	23	20.4	21	19	21.6	20	20.2	91	89	97	92	21.4	25	23.1	23.2	18.6	21.1	19.8	19.8
1987	11	17	24.1133	18.6	5.51333	20.2	22.2	20.8	21	19.8	21	20.2	20.3	97	90	95	94	22.8	24.1	23.3	23.4	19.6	20.5	20	20
1987	11	18	23.8133	18.375	5.43833	19.8	22	21	21	19.6	21.2	20.4	20.4	98	93	95	96	22.7	24.7	23.6	23.7	19.5	20.9	20.2	20.2
1987	11	19	24.2733	17.9375	6.33583	20	21.8	21	21	19.8	21	20.8	20.5	98	93	98	97	23	24.4	24.4	23.9	19.7	20.7	20.7	20.4
1987	11	20	24.3733	18.325	6.04833	19.8	22.2	20.8	20.9	19.2	21.2	20.2	20.2	95	92	95	94	21.9	24.6	23.3	23.3	18.9	20.8	20	19.9
1987	11	21	24.7867	17.8875	6.89917	19.8	22.4	20	20.5	18.8	21.4	19.6	19.9	91	92	97	93	21.1	24.9	22.6	22.8	18.4	21	19.4	19.6
1987	11	22	24.5714	18.0813	6.49018	19	21.8	19.6	20	17.8	20.4	19.4	19.2	90	89	98	92	19.7	23.1	22.4	21.7	17.2	19.8	19.3	18.8
1987	11	23	24.4267	18.5625	5.86417	19.6	22	20.8	20.8	18.6	21.4	20.4	20.1	91	95	97	94	20.8	25.1	23.7	23.2	18.2	21.2	20.2	19.9
1987	11	24	24.26	18.1	6.16	20.2	23	21	21.3	20	22	20.8	20.9	98	92	98	96	23.3	25.8	24.4	24.5	19.9	21.6	20.7	20.8
1987	11	25	24.0714	18.2812	5.79018	20	24.6	20.2	21.3	19.2	23.2	20	20.8	93	89	98	94	21.8	27.6	23.3	24.2	18.9	22.7	19.9	20.5
1987	11	26	23.9867	18.1313	5.85542	20.2	20.4	20.4	20.4	18.8	20.2	19.6	19.5	88	98	93	93	20.9	23.5	22.3	22.2	18.2	20.1	19.3	19.2
1987	11	27	23.92	17.975	5.945	20	21	19.8	20.1	18.6	20.8	19	19.5	88	98	93	93	20.6	24.4	21.5	22.2	18	20.7	18.7	19.1
1987	11	28	23.88	18.175	5.705	19.6	22.4	19.4	20.2	18.4	21.4	18.8	19.5	90	92	95	92	20.4	24.9	21.3	22.2	17.9	21	18.5	19.1
1987	11	29	24.1467	18.025	6.12167	19.8	23.8	20.8	21.3	18.6	21.8	20.6	20.3	90	85	98	91	20.7	24.9	24.1	23.3	18.1	21	20.5	19.9
1987	11	30	24.1429	17.6875	6.45536	19.6	22.8	20.8	21	18.4	21.6	20.6	20.2	90	90	98	93	20.4	25.1	24.1	23.2	17.9	21.1	20.5	19.8
1987	12	1	24.2615	17.5714	6.69011	20	23.6	20.6	21.2	18.8	21.2	20.2	20.1	90	82	97	89	21	23.7	23.4	22.7	18.3	20.3	20	19.5
1987	12	2	24	17.7286	6.27143	19.8	23.2	20.2	20.9	18.8	22	19.8	20.2	91	90	97	93	21.1	25.7	22.8	23.2	18.4	21.6	19.6	19.8
1987	12	3	23.9143	17.7467	6.16762	20	21.8	20.2	20.5	18.6	20.8	19.8	19.7	88	92	97	92	20.6	24	22.8	22.5	18	20.4	19.6	19.3
1987	12	4	23.5857	17.3571	6.22857	19	22.4	19.8	20.3	17.6	21	19.2	19.3	88	89	95	90	19.3	24	21.9	21.7	16.9	20.5	18.9	18.8
1987	12	5	23.9143	17.5067	6.40762	19.6	21.6	19.6	20.1	16.8	20.4	19.2	18.8	77	90	97	88	17.5	23.2	22	20.9	15.4	19.9	19	18.1
1987	12	6	24.3286	17.5867	6.7419	19.8	23	19	20.2	18.4	21.8	18.8	19.7	88	90	98	92	20.3	25.4	21.6	22.4	17.8	21.4	18.7	19.3
1987	12	7	23.6714	17.5733	6.0981	20.2	21.6	20.2	20.6	18.8	21	19.2	19.7	88	95	91	92	20.9	24.5	21.6	22.3	18.2	20.8	18.8	19.2
1987	12	8	23.5467	17.3714	6.17524	20	22.4	20	20.6	18.8	21.6	19.8	20.1	90	93	98	94	21	25.3	23	23.1	18.3	21.3	19.7	19.8
1987	12	9	23.5571	17.2933	6.26381	20	22.8	20.6	21	19.4	21.6	20.2	20.4	95	90	97	94	22.2	25.1	23.4	23.6	19.1	21.1	20	20.1
1987	12	10	23.4933	17.2857	6.20762	19.8	23.6	19.8	20.8	18.4	22.8	19.2	20.1	88	94	95	92	20.3	27.3	21.9	23.2	17.8	22.5	18.9	19.7
1987	12	11	23.6615	17.2933	6.36821	20.4	23.2	20.8	21.3	19.6	22	20.6	20.7	93	90	98	94	22.3	25.7	24.1	24.1	19.3	21.6	20.5	20.4
1987	12	12	23.4857	17.3467	6.13905	20.4	22.2	21.2	21.3	20.2	21.8	21	21	98	97	98	98	23.5	25.9	24.7	24.7	20.1	21.7	20.9	20.9
1987	12	13	23.7857	17.3375	6.44821	19.8	21.2	21	20.8	19.4	20.8	20.8	20.3	97	97	98	97	22.3	24.3	24.4	23.7	19.2	20.6	20.7	20.2
1987	12	14	23.6714	17.3	6.37143	19.6	23.8	21.6	21.6	18.8	21.4	21.2	20.5	93	82	97	90	21.2	24.1	24.9	23.4	18.4	20.5	21	20
1987	12	15	23.8133	16.8714	6.9419	20.8	23.2	20.4	21.2	19.4	21.6	20.2	20.4	88	87	98	91	21.7	24.8	23.5	23.4	18.8	21	20.1	20
1987	12	16	23.7429	17.1067	6.63619	17.8	24	20.4	20.6	16.4	20.2	20.2	18.9	87	72	98	86	17.8	21.4	23.5	20.9	15.7	18.6	20.1	18.1
1987	12	17	23.6429	16.8286	6.81429	18.4	22.2	20.4	20.4	17	20.4	20.2	19.2	88	86	98	91	18.5	22.9	23.5	21.7	16.3	19.7	20.1	18.7
1987	12	18	23.6714	16.6857	6.98571	19.2	21.6	20.2	20.3	18.6	20.4	19.6	19.5	95	90	95	93	21.1	23.2	22.4	22.3	18.3	19.9	19.3	19.2
1987	12	19	24.0385	17.0769	6.96154	19	22.4	21.8	21.3	17.4	21	20.4	19.6	86	89	89	88	18.9	24	23.1	22	16.6	20.5	19.8	19
1987	12	20	23.9	17.0714	6.82857	20.4	23	21.2	21.5	20.2	21.6	19.8	20.5	98	89	88	92	23.5	25	22.3	23.6	20.1	21.1	19.2	20.1
1987	12	21	24.0615	17.1385	6.92308	18	21.2	20	19.8	17.6	20.6	19.8	19.3	96	95	98	97	19.9	23.9	23	22.2	17.4	20.4	19.7	19.2
1987	12	22	23.85	17.0533	6.79667	18.2	24.2	21.6	21.4	17.6	22.2	21.2	20.3	95	85	97	92	19.8	25.6	24.9	23.4	17.3	21.5	21	19.9
1987	12	23	24.3	17.3429	6.95714	18.4	20.6	20.4	20	17.6	20.2	19.6	19.1	93	97	93	94	19.6	23.4	22.3	21.8	17.2	20	19.3	18.8
1987	12	24	24.1667	17.3667	6.8	17.6	20.6	18.2	18.7	17.2	19.4	17.4	18	96	90	93	93	19.4	21.8	19.4	20.2	17	18.9	17	17.6
1987	12	25	24.2462	17.2167	7.02949	16	21.2	19.4	19	15.2	17.8	19.2	17.4	92	73	98	88	16.8	18.4	22.1	19.1	14.8	16.2	19.1	16.7
1987	12	26	24.1692	16.8182	7.35105	17.2	21.2	19.2	19.2	16.8	18.6	18.2	17.9	96	79	91	89	18.9	19.9	20.3	19.7	16.6	17.4	17.7	17.3
1987	12	27	23.7467	16.7714	6.97524	17.4	20.2	20.2	19.5	16.2	19.6	19.2	18.3	89	95	91	92	17.7	22.4	21.6	20.6	15.6	19.3	18.8	17.9
1987	12	28	23.4	17.1714	6.22857	17.2	21.2	20.2	19.7	16.4	19.6	19.2	18.4	93	87	91	90	18.2	21.9	21.6	20.6	16	18.9	18.8	17.9
1987	12	29	23.6929	16.9571	6.73571	18.2	23.2	20.4	20.5	17.2	22.2	20.2	19.9	91	92	98	94	19	26.2	23.5	22.9	16.7	21.8	20.1	19.6
1987	12	30	23.4727	16.5538	6.91888	19.2	22.8	20	20.5	18.4	21.6	19.6	19.9	93	90	97	93	20.7	25.1	22.6	22.8	18	21.1	19.4	19.5
1987	12	31	23.6833	16.4167	7.26667	18.8	19.8	19.8	19.5	18.4	19.4	19.6	19.1	96	97	98	97	20.9	22.3	22.7	22	18.2	19.2	19.5	19
1988	12	31	20.8987	18.2	2.69866	22.6	31.4	26.8	26.9	22	25.4	24.2	23.9	95	62	81	79	26	28.4	28.5	27.6	21.8	23.2	23.2	22.7

## Sheet: 1988
			Temperature			Temperature				Temperature				Relative Humidity				Pressure				Dew temperature
Year	Month	Day	Maximum	Minimum	Max-Min	1899-12-31 07:00:00	1899-12-31 13:00:00	1899-12-31 19:00:00	Average	1899-12-31 01:00:00	1899-12-31 13:00:00	1899-12-31 19:00:00	Average	1899-12-31 01:00:00	1899-12-31 13:00:00	1899-12-31 19:00:00	Average	1899-12-31 07:00:00	1899-12-31 13:00:00	1899-12-31 19:00:00	Average	1899-12-31 07:00:00	1899-12-31 13:00:00	1899-12-31 19:00:00	Average		Month	Taverage	Hraverage
1988	1	1	23.825	17.14	6.685	18	20.4	20.6	19.9	17.4	20.2	19.8	19.1	95	98	93	95	19.5	23.5	22.6	21.9	17.1	20.1	19.5	18.9		January	19.5323	91.4194
1988	1	2	23.9167	16.4667	7.45	18.2	20.4	20.6	20	16.4	20.2	19.6	18.7	84	98	92	91	17.6	23.5	22.2	21.1	15.5	20.1	19.2	18.3		February	19.6107	94.0714
1988	1	3	23.9692	16.6	7.36923	17.2	20.4	20.2	19.5	16.4	19.4	19.2	18.3	93	92	91	92	18.2	21.9	21.6	20.6	16	19	18.8	17.9		March	20.0774	90.3871
1988	1	4	23.6769	16.6286	7.04835	17.4	22.4	20.2	20	17.2	21.2	19.6	19.3	98	90	95	94	19.5	24.5	22.4	22.1	17.1	20.7	19.3	19.1		April	21.1933	90.8667
1988	1	5	23.8833	16.6786	7.20476	17.4	21.2	20.2	19.8	17.2	20.2	19.4	18.9	98	92	93	94	19.5	23.1	22	21.5	17.1	19.8	19.1	18.7		May	21.8258	89.4516
1988	1	6	23.3636	16.7	6.66364	17.4	21.2	20.2	19.8	17.2	20.4	20	19.2	98	93	98	97	19.5	23.5	23.3	22.1	17.1	20.1	19.9	19		June	21.3033	89.4333
1988	1	7	24.0615	16.4857	7.57582	17.6	21.4	20	19.8	17.4	20.2	19.2	18.9	98	90	93	94	19.7	23	21.8	21.5	17.3	19.7	18.9	18.6		July	20.961	90.4058
1988	1	8	23.8727	16.7143	7.15844	17.4	22.2	20.6	20.2	17	20.4	19.4	18.9	96	86	90	91	19.1	22.9	21.8	21.3	16.8	19.7	18.9	18.5		August	20.4871	90.0645
1988	1	9	23.5	16.5308	6.96923	17.8	21.6	20.4	20	16.6	20.6	19.4	18.9	89	92	92	91	18.2	23.7	21.9	21.3	16	20.2	19	18.4		September	20.5033	90.1
1988	1	10	23.4143	16.3286	7.08571	19	22.2	20.6	20.6	17	21.2	19.4	19.2	83	92	90	88	18.2	24.6	21.8	21.5	16	20.8	18.9	18.6		October	20.5097	89.1443
1988	1	11	23.8	16.5692	7.23077	18.8	24.2	20.6	21	17.4	19.4	19.6	18.8	88	65	92	82	19	19.7	22.2	20.3	16.7	17.3	19.2	17.7		November	20.3267	90.0333
1988	1	12	23.0462	16.3462	6.7	17.6	22	20.2	20	16.8	20.6	18.8	18.7	93	89	88	90	18.7	23.4	20.9	21	16.4	20	18.2	18.2		December	20.0706	93.4494
1988	1	13	23.7077	16.2133	7.49436	17	22	18.8	19.1	16	20.6	18.6	18.4	91	89	98	93	17.6	23.4	21.3	20.8	15.5	20	18.5	18
1988	1	14	24.1571	16.2143	7.94286	17	22.8	19.4	19.6	16.6	20.8	19.2	18.9	96	84	98	93	18.6	23.4	22.1	21.4	16.4	20	19.1	18.5
1988	1	15	23.5077	16.7067	6.80103	17.2	23	19.8	20	16.4	21.2	18.8	18.8	93	86	91	90	18.2	24.1	21.1	21.1	16	20.5	18.4	18.3
1988	1	16	23.3462	16.3231	7.02308	18.2	23.6	19.4	20.1	17.8	20.2	19.2	19.1	96	74	98	90	20.1	21.7	22.1	21.3	17.6	18.8	19.1	18.5
1988	1	17	23.3429	16.6167	6.72619	17.4	21.6	18.2	18.9	16.2	20.2	18	18.1	89	89	98	92	17.7	22.8	20.5	20.3	15.6	19.6	17.9	17.7
1988	1	18	23.5	16.3667	7.13333	16.6	21.8	18.4	18.8	16	20.2	18.2	18.1	94	87	98	93	17.8	22.7	20.8	20.4	15.7	19.5	18.1	17.8
1988	1	19	23.7231	16.1143	7.60879	17.2	21.8	19	19.3	17	20.2	18.8	18.7	98	87	98	94	19.2	22.7	21.6	21.2	16.9	19.5	18.7	18.4
1988	1	20	23.6	16.0462	7.55385	17	21	19	19	16.8	19.6	18.2	18.2	98	88	93	93	19	22	20.4	20.5	16.7	19	17.8	17.8
1988	1	21	23.2167	16.4462	6.77051	16.8	22.8	19.4	19.6	16	19.4	19	18.1	93	74	96	88	17.7	20.5	21.7	20	15.6	17.9	18.8	17.4
1988	1	22	23.7077	16.6429	7.06484	17.2	22.2	18.6	19.2	15.6	19.4	18.4	17.8	86	78	98	87	16.8	20.9	21	19.6	14.7	18.2	18.3	17.1
1988	1	23	23.7538	16.7714	6.98242	18	19.6	19	18.9	16.8	18.6	18	17.8	89	91	91	91	18.4	20.8	20	19.8	16.2	18.2	17.5	17.3
1988	1	24	23.7143	16.5923	7.12198	15.8	22.2	19.2	19.1	15.2	20.4	18.2	17.9	94	86	91	90	16.9	22.9	20.3	20	14.9	19.7	17.7	17.4
1988	1	25	23.4	16.4308	6.96923	16.4	23	19.6	19.6	15.8	20.6	19.2	18.5	94	81	97	91	17.6	22.8	22	20.8	15.5	19.6	19	18
1988	1	26	23.4308	16.9133	6.51744	18	20.2	18.6	18.9	17.2	19.2	17	17.8	93	91	86	90	19.1	21.6	18.4	19.7	16.8	18.8	16.2	17.3
1988	1	27	23.925	16.5077	7.41731	17.6	21	18.8	19	15.2	19.8	18.6	17.9	79	90	98	89	15.9	22.4	21.3	19.8	13.9	19.3	18.5	17.2
1988	1	28	23.0923	16.8923	6.2	16.4	21.6	18.4	18.7	16	19.4	18	17.8	96	82	96	92	17.9	21.2	20.4	19.8	15.8	18.4	17.8	17.4
1988	1	29	23.7077	16.1538	7.55385	16.2	20.6	18.2	18.3	15.8	19.4	18	17.7	96	90	98	95	17.7	21.8	20.5	20	15.6	18.9	17.9	17.5
1988	1	30	23.6615	16.4154	7.24615	16.2	22.2	19.4	19.3	15.8	19.8	18.4	18	96	81	91	90	17.7	21.7	20.6	20	15.6	18.8	17.9	17.4
1988	1	31	23.7385	16.5286	7.20989	17.8	19.8	20.2	19.5	17.6	19	19.2	18.6	98	93	91	94	20	21.5	21.6	21	17.5	18.7	18.8	18.3
1988	2	1	23.5333	16.3143	7.21905	18.8	20.4	20.2	19.9	17.8	19.8	19.4	19	91	95	93	93	19.8	22.7	22	21.5	17.3	19.6	19.1	18.6
1988	2	2	23.1571	16.2143	6.94286	18.4	21	20	19.9	17.2	20	19.2	18.8	89	92	93	91	18.9	22.8	21.8	21.2	16.6	19.6	18.9	18.4
1988	2	3	23.2769	16.5	6.77692	17.6	21.2	19	19.2	17.2	20.2	18.8	18.7	96	92	98	95	19.4	23.1	21.6	21.3	17	19.8	18.7	18.5
1988	2	4	23.1692	16.46	6.70923	17.2	22	19.8	19.7	16.8	21	19.2	19	96	92	95	94	18.9	24.3	21.9	21.7	16.6	20.6	18.9	18.7
1988	2	5	23.8286	16.3571	7.47143	17.2	20.6	19.2	19.1	16.8	19.8	16.6	17.7	96	93	78	89	18.9	22.6	17.3	19.6	16.6	19.5	15.3	17.1
1988	2	6	23.6154	16.2	7.41538	17.6	21	19.2	19.3	17	20	19	18.7	95	92	98	95	19	22.8	21.8	21.2	16.7	19.6	18.9	18.4
1988	2	7	23.4571	16.2714	7.18571	18.4	20.8	19.6	19.6	18.2	20	19.4	19.2	98	93	98	97	20.8	22.9	22.4	22	18.1	19.7	19.3	19
1988	2	8	23.6571	16.7333	6.92381	18.6	20.4	20.2	19.9	18.4	20	19.8	19.4	98	97	97	97	21	23.1	22.8	22.3	18.3	19.8	19.6	19.3
1988	2	9	23.5	16.6143	6.88571	19	20.2	20.2	19.9	18.8	20	19.8	19.5	98	98	97	98	21.6	23.3	22.8	22.6	18.7	19.9	19.6	19.4
1988	2	10	23.0071	16.3538	6.6533	18.6	20.8	20.8	20.3	18.4	20.6	20.2	19.7	98	98	95	97	21	24.1	23.3	22.8	18.3	20.5	20	19.6
1988	2	11	23.4143	16.9462	6.46813	15.8	20.8	18.8	18.5	15.6	20.4	18.6	18.2	98	97	98	98	17.6	23.7	21.3	20.9	15.5	20.2	18.5	18.1
1988	2	12	23.3	16.8615	6.43846	16.6	22.6	19	19.3	15.8	21	18.8	18.5	93	87	98	93	17.5	23.9	21.6	21	15.4	20.4	18.7	18.2
1988	2	13	23	16.6308	6.36923	18	21.2	19.2	19.4	17.6	20.4	19	19	96	93	98	96	19.9	23.5	21.8	21.7	17.4	20.1	18.9	18.8
1988	2	14	23.3714	16.3571	7.01429	18.4	20.2	19.6	19.5	18.2	20	19.2	19.1	98	98	97	98	20.8	23.3	22	22	18.1	19.9	19	19
1988	2	15	23.3429	16.7	6.64286	17.8	20.4	20.2	19.6	17.2	19.4	19.6	18.7	95	92	95	94	19.3	21.9	22.4	21.2	16.9	19	19.3	18.4
1988	2	16	23.5846	16.4	7.18462	18.6	20	19.2	19.3	18.4	19.8	18.8	19	98	98	96	98	21	23	21.5	21.8	18.3	19.7	18.6	18.9
1988	2	17	23.8	16.5692	7.23077	17	20.8	18.8	18.8	16.4	19.2	18.6	18.1	94	87	98	93	18.3	21.3	21.3	20.3	16.1	18.5	18.5	17.7
1988	2	18	23.6	16.7846	6.81538	17.6	20.4	19.2	19.1	17.2	19.6	17	17.9	96	93	81	90	19.4	22.3	18.1	19.9	17	19.3	15.9	17.4
1988	2	19	23.1	16.6857	6.41429	18.4	24.2	20.4	20.9	17	22.2	19.4	19.5	88	85	92	88	18.5	25.6	21.9	22	16.3	21.5	19	18.9
1988	2	20	23.6143	16.2143	7.4	17.6	22.2	20.8	20.4	17.2	21.2	20	19.5	96	92	93	94	19.4	24.6	22.9	22.3	17	20.8	19.7	19.2
1988	2	21	23.7067	16.4267	7.28	19.2	25.8	21.6	22	17.8	23.4	21.4	20.9	88	82	98	90	19.5	27.4	25.4	24.1	17.1	22.6	21.3	20.3
1988	2	22	24.1867	16.3571	7.82952	18.8	23.6	20.6	20.9	17.2	21.2	20	19.5	86	82	95	88	18.7	23.7	23	21.8	16.4	20.3	19.8	18.8
1988	2	23	24.4933	16.6133	7.88	17	20.6	19.8	19.3	16.8	19.4	19.4	18.5	98	90	97	95	19	21.8	22.3	21	16.7	18.9	19.2	18.3
1988	2	24	24.2714	16.6429	7.62857	18.6	20	19.2	19.3	18.4	19.6	18.8	18.9	98	97	96	97	21	22.6	21.5	21.7	18.3	19.4	18.6	18.8
1988	2	25	23.9714	17.04	6.93143	18.4	22.4	19.2	19.8	17.8	20	19	18.9	95	81	98	91	20	22	21.8	21.3	17.5	19	18.9	18.5
1988	2	26	24.6571	16.5143	8.14286	18.2	21.8	18.4	19.2	18	20	18.2	18.7	98	85	98	94	20.5	22.3	20.8	21.2	17.9	19.3	18.1	18.4
1988	2	27	24.6538	17.3267	7.32718	17.4	19.4	18.4	18.4	17.2	18.8	17.8	17.9	98	95	95	96	19.5	21.3	20	20.3	17.1	18.5	17.5	17.7
1988	2	28	24.3214	17.08	7.24143	17.6	20.4	18.2	18.6	17	19.4	18	18.1	95	92	98	95	19	21.9	20.5	20.5	16.7	19	17.9	17.9
1988	2	29	22.95	16.25	6.7	16.6	19.2	18	18	16.4	17.8	17	17.1	98	88	91	92	18.5	19.5	18.8	18.9	16.3	17.1	16.5	16.7
1988	3	1	24.5625	16.7286	7.83393	17	21.6	17.6	18.5	16	19.4	17.4	17.6	91	82	98	90	17.6	21.2	19.7	19.5	15.5	18.4	17.3	17.1
1988	3	2	24.4875	16.72	7.7675	16.2	23.8	18.6	19.3	16	20	18.2	18.1	98	72	96	89	18.1	21.1	20.7	19.9	15.9	18.4	18	17.4
1988	3	3	24.7625	16.4857	8.27679	17.2	21.2	20	19.6	16.8	19.8	19.2	18.6	96	88	93	93	18.9	22.3	21.8	21	16.6	19.2	18.9	18.2
1988	3	4	24.75	17.2143	7.53571	17.8	19.8	19.2	19	17.6	19	19	18.5	98	93	98	97	20	21.5	21.8	21.1	17.5	18.7	18.9	18.4
1988	3	5	24.5857	17.1857	7.4	18.2	20.8	20.4	20	18	19.8	20.2	19.3	98	92	98	96	20.5	22.5	23.5	22.2	17.9	19.4	20.1	19.1
1988	3	6	24.1667	16.65	7.51667	16.6	24	20	20.1	16	21	18.8	18.6	94	77	90	87	17.8	23.1	21	20.6	15.7	19.8	18.3	17.9
1988	3	7	24.2471	16.6714	7.57563	16.4	22.4	18.2	18.8	15.6	20.2	18	17.9	92	83	98	91	17.2	22.4	20.5	20	15.2	19.3	17.9	17.5
1988	3	8	25.225	16.5733	8.65167	16.8	23.6	19.2	19.7	16.4	20.8	18.8	18.7	96	79	96	90	18.4	22.9	21.5	20.9	16.2	19.7	18.6	18.2
1988	3	9	24.8235	17.36	7.46353	16.8	23.6	19	19.6	16.4	20.4	18.8	18.5	96	76	98	90	18.4	22.1	21.6	20.7	16.2	19.1	18.7	18
1988	3	10	25.6706	17.6857	7.98487	18	21.6	20.2	20	16.8	20	20	18.9	89	87	98	92	18.4	22.4	23.3	21.4	16.2	19.3	19.9	18.5
1988	3	11	25.2588	17.5	7.75882	19	24.4	19.8	20.8	17	20.4	19.4	18.9	83	71	97	83	18.2	21.6	22.3	20.7	16	18.7	19.2	18
1988	3	12	24.75	17.5385	7.21154	17.8	23.2	20.6	20.5	16.6	20.4	20.2	19.1	89	78	97	88	18.2	22.3	23.4	21.3	16	19.2	20	18.4
1988	3	13	24.8267	17.0462	7.78051	18.2	24	19.2	20.2	18	21.8	19	19.6	98	83	98	93	20.5	24.8	21.8	22.4	17.9	21	18.9	19.3
1988	3	14	24.8353	17.75	7.08529	20.2	22.8	20.2	20.9	17.4	21.4	19.6	19.5	77	89	95	87	18.2	24.6	22.4	21.8	16	20.9	19.3	18.7
1988	3	15	24.4824	17.64	6.84235	19.6	23.8	20	20.9	17.2	21.4	19.8	19.5	80	82	98	87	18.2	24.1	23	21.7	16	20.5	19.7	18.7
1988	3	16	24.5467	17.6125	6.93417	19.6	24.8	19.8	21	18.2	21.6	19.6	19.8	88	76	98	88	20.1	23.9	22.7	22.2	17.6	20.4	19.5	19.1
1988	3	17	24.975	17.8875	7.0875	18.6	22.6	19.4	20	18.2	20.4	19.2	19.3	96	83	98	92	20.7	22.7	22.1	21.8	18	19.5	19.1	18.9
1988	3	18	25.4125	17.7857	7.62679	18	20.6	20	19.6	17.8	19.6	18.8	18.7	98	92	90	93	20.3	22.2	21	21.1	17.7	19.2	18.3	18.4
1988	3	19	25.125	17.6857	7.43929	18.6	25.6	21.4	21.8	17.8	22	19.8	19.9	93	74	87	85	19.9	24.3	22.1	22.1	17.4	20.6	19.1	19.1
1988	3	20	24.775	17.75	7.025	19.8	26	22	22.5	16.2	22	20.6	19.6	71	72	89	77	16.3	24.1	23.4	21.3	14.3	20.5	20	18.3
1988	3	21	24.7125	17.9467	6.76583	17.6	20.8	21	20.1	17.4	19.6	20.6	19.2	98	90	97	95	19.7	22.1	24	22	17.3	19.1	20.4	18.9
1988	3	22	24.48	17.48	7	18.4	24.4	20.4	20.9	17.6	20.8	20	19.5	93	73	97	88	19.6	22.4	23.1	21.7	17.2	19.3	19.8	18.8
1988	3	23	23.8353	17.4867	6.34863	17.8	21	18.8	19.1	17.4	19.2	18.6	18.4	96	85	98	93	19.6	21.2	21.3	20.7	17.2	18.4	18.5	18
1988	3	24	24.3938	17.6533	6.74042	17.6	20.4	20	19.5	17.4	18.6	19	18.3	98	85	91	92	19.7	20.4	21.4	20.5	17.3	17.8	18.6	17.9
1988	3	25	24.4937	18.18	6.31375	18	22	19.8	19.9	17.8	20.8	19	19.2	98	90	93	94	20.3	23.8	21.5	21.9	17.7	20.3	18.7	18.9
1988	3	26	24.6	17.6533	6.94667	17.4	21.6	20.2	19.9	17	20	19.4	18.8	96	87	93	92	19.1	22.4	22	21.2	16.8	19.3	19.1	18.4
1988	3	27	24.6941	17.7214	6.97269	17.6	23.8	20.2	20.5	16.6	21.2	19.4	19.1	91	80	93	88	18.3	23.6	22	21.3	16.1	20.2	19.1	18.4
1988	3	28	25.125	17.68	7.445	18.2	22.2	19.8	20	18	20.4	19.6	19.3	98	86	98	94	20.5	22.9	22.7	22	17.9	19.7	19.5	19
1988	3	29	25.6562	17.8714	7.78482	19	23.6	21	21.1	18.8	21.6	20.6	20.3	98	85	97	93	21.6	24.6	24	23.4	18.7	20.8	20.4	20
1988	3	30	25.1937	17.9125	7.28125	19	24.8	19.4	20.6	18.8	22.6	19.2	20.2	98	83	98	93	21.6	26.1	22.1	23.3	18.7	21.8	19.1	19.9
1988	3	31	25.2118	18.0133	7.19843	17	24.2	19	19.8	16.8	21.2	18.8	18.9	98	78	98	91	19	23.4	21.6	21.3	16.7	20	18.7	18.5
1988	4	1	25.7176	17.5412	8.17647	18.8	22.6	19.4	20	18.6	21	19.2	19.6	98	87	98	95	21.3	23.9	22.1	22.4	18.5	20.4	19.1	19.3
1988	4	2	25.9563	17.48	8.47625	19.2	23.8	19.8	20.6	18.8	22	19.6	20.1	96	86	98	94	21.5	25.4	22.7	23.2	18.6	21.3	19.5	19.8
1988	4	3	24.6267	17.75	6.87667	19.4	22.8	20.2	20.6	19.2	21.6	20	20.3	98	90	98	96	22.1	25.1	23.3	23.5	19.1	21.1	19.9	20.1
1988	4	4	25.5882	17.8267	7.76157	19.6	24.4	20.2	21.1	19.2	22.4	20	20.5	97	85	98	93	22	25.9	23.3	23.7	19	21.7	19.9	20.2
1988	4	5	25.1059	18	7.10588	19.2	20.8	20.4	20.2	19	20.4	20	19.8	98	97	97	97	21.8	23.7	23.1	22.9	18.9	20.2	19.8	19.7
1988	4	6	25.2529	18.1357	7.11723	20.8	22.2	20.4	21	19	21.2	20.2	20.1	85	92	98	92	20.9	24.6	23.5	23	18.2	20.8	20.1	19.7
1988	4	7	25.3125	18.2875	7.025	19.6	24.2	20.2	21.1	19.4	22.4	20	20.6	98	86	98	94	22.4	26	23.3	23.9	19.3	21.7	19.9	20.3
1988	4	8	24.84	18.2533	6.58667	20	22.2	20.2	20.7	19.2	21.6	20	20.3	93	95	98	95	21.8	25.4	23.3	23.5	18.9	21.4	19.9	20
1988	4	9	25.075	18.15	6.925	20.4	23.6	21.4	21.7	18.8	21.8	21	20.5	87	86	97	90	20.7	25	24.6	23.5	18.1	21.1	20.8	20
1988	4	10	25.4067	18.3118	7.0949	20.2	22.8	21	21.3	19.6	21.6	20.8	20.7	95	90	98	95	22.4	25.1	24.4	24	19.3	21.1	20.7	20.4
1988	4	11	24.7412	18.1125	6.62868	20.6	22	20.6	21	20.2	21.2	20.4	20.6	97	93	98	96	23.4	24.7	23.8	24	20	20.9	20.3	20.4
1988	4	12	24.7067	18.125	6.58167	20.6	23.2	20	21	19.2	21.6	19.8	20.2	88	87	98	91	21.4	24.8	23	23.1	18.6	21	19.7	19.8
1988	4	13	24.3875	17.9	6.4875	19.8	20.6	19.6	19.9	19	20	19	19.3	93	95	95	94	21.5	23	21.6	22	18.7	19.8	18.7	19
1988	4	14	25.0588	17.7765	7.28235	19.2	23.2	19.8	20.5	18.2	22	19	19.7	91	90	93	92	20.3	25.7	21.5	22.5	17.7	21.6	18.7	19.3
1988	4	15	25.0941	17.8214	7.27269	20.8	22.4	20.2	20.9	20	21.2	20	20.4	93	90	98	94	22.9	24.5	23.3	23.5	19.7	20.7	19.9	20.1
1988	4	16	25.7765	17.6133	8.16314	19.6	25.8	20.2	21.5	19	20	20	19.7	95	60	98	84	21.6	20	23.3	21.6	18.7	17.5	19.9	18.7
1988	4	17	25.7875	18.2533	7.53417	19.6	25.6	21	21.8	18.8	22	20.8	20.5	93	74	98	88	21.2	24.3	24.4	23.3	18.4	20.6	20.7	19.9
1988	4	18	24.975	18.7867	6.18833	19.8	23.8	20.6	21.2	18.6	21.4	19.6	19.9	90	82	92	88	20.7	24.1	22.2	22.3	18.1	20.5	19.2	19.2
1988	4	19	24.9412	18.6937	6.24743	21.4	25.8	21.2	22.4	19.4	22.4	20.8	20.9	84	76	97	85	21.3	25.1	24.3	23.6	18.5	21.1	20.6	20.1
1988	4	20	24.8059	18.5	6.30588	21	25.4	22.2	22.7	19	21.2	21.4	20.5	84	70	93	82	20.8	22.7	25	22.8	18.1	19.5	21.1	19.6
1988	4	21	25.0765	18.4933	6.58314	20.2	24	20.6	21.4	19.2	21.2	20.4	20.3	91	79	98	90	21.6	23.5	23.8	23	18.8	20.1	20.3	19.7
1988	4	22	25.1529	18.9313	6.22169	20	24.4	20.8	21.5	19	21	20.4	20.1	91	75	97	88	21.4	22.9	23.7	22.6	18.6	19.6	20.2	19.5
1988	4	23	25.5647	18.8467	6.71804	20	26	20.2	21.6	18.8	20	19.8	19.5	90	59	97	82	21	19.8	22.8	21.2	18.3	17.4	19.6	18.4
1988	4	24	25.1529	18.9467	6.20627	19.4	23.8	20.6	21.1	19.2	20.8	19.8	19.9	98	77	93	90	22.1	22.8	22.6	22.5	19.1	19.6	19.5	19.4
1988	4	25	25.1529	18.5467	6.60627	19.6	23.8	20.4	21	18.6	21.6	20	20.1	91	83	97	90	20.8	24.5	23.1	22.8	18.2	20.8	19.8	19.6
1988	4	26	25.1125	18.8786	6.23393	20.4	24.8	21.2	21.9	18.8	22.4	21	20.7	87	82	98	89	20.7	25.7	24.7	23.7	18.1	21.5	20.9	20.2
1988	4	27	24.9529	18.7125	6.24044	21.8	25.4	21.2	22.4	19.8	22.8	21	21.2	84	81	98	88	21.9	26.2	24.7	24.3	19	21.9	20.9	20.6
1988	4	28	25.4118	18.6267	6.7851	20.2	23.4	21.2	21.5	19.8	21.8	20.8	20.8	97	87	97	94	22.8	25.2	24.3	24.1	19.6	21.2	20.6	20.5
1988	4	29	25.0824	19.0733	6.00902	23.6	25.4	20.2	22.4	21.4	23.4	20	21.6	83	85	98	89	24.2	27.6	23.3	25	20.5	22.7	19.9	21.1
1988	4	30	25.7765	18.9333	6.84314	20	23.2	21	21.3	19.8	21.8	20.8	20.8	98	89	98	95	23	25.3	24.4	24.2	19.7	21.3	20.7	20.6
1988	5	1	25.6188	18.7556	6.86319	21.2	20	18.4	19.5	20.4	18.6	17.4	18.8	93	88	91	91	23.5	20.6	19.3	21.1	20.1	18	16.9	18.3
1988	5	2	25.9471	18.9667	6.98039	24.4	21	20	21.4	21	21	19.4	20.5	75	100	95	90	22.9	24.9	22.2	23.3	19.6	21	19.1	19.9
1988	5	3	25.1188	19	6.11875	21.4	23	20	21.1	19	21.6	19	19.9	81	89	91	87	20.5	25	21.4	22.3	17.9	21.1	18.6	19.2
1988	5	4	24.9412	19.1294	5.81176	21.4	25.8	20.4	22	19.2	22.8	19.6	20.5	82	78	93	85	20.9	26	22.3	23.1	18.2	21.7	19.3	19.7
1988	5	5	25.2556	19.0941	6.16144	22.8	21.6	21.4	21.8	20.4	20.8	20	20.4	81	93	89	88	22.5	24.1	22.5	23.1	19.4	20.5	19.4	19.8
1988	5	6	25.0588	18.7625	6.29632	22	25.6	21.2	22.5	20	21.4	20.6	20.7	84	70	95	83	22.2	23	23.9	23	19.2	19.7	20.4	19.8
1988	5	7	24.8588	18.9111	5.94771	20.8	25.2	21.4	22.2	19.2	22.2	20.2	20.5	87	78	90	85	21.3	25	23	23.1	18.5	21.1	19.7	19.8
1988	5	8	25	18.6	6.4	21.6	23.8	22.2	22.5	19.8	22.6	22	21.5	85	91	98	91	22	26.7	26.3	25	19	22.2	21.9	21
1988	5	9	25.8176	19.05	6.76765	21.2	21.2	19.4	20.3	20.2	21	19.2	20.1	92	98	98	96	23.1	24.7	22.1	23.3	19.8	20.9	19.1	19.9
1988	5	10	25.3882	19.3333	6.0549	20.2	22.2	21.2	21.2	19.6	21.4	21	20.7	95	93	98	96	22.4	25	24.7	24.1	19.3	21.1	20.9	20.5
1988	5	11	25.95	19.04	6.91	21	22.8	21.8	21.8	20.6	22	21.2	21.3	97	94	95	95	24	26	24.8	24.9	20.4	21.7	21	21
1988	5	12	26.2353	18.94	7.29529	20.2	23	21.4	21.5	19.8	22.6	21	21.1	97	97	97	97	22.8	27.2	24.6	24.9	19.6	22.5	20.8	21
1988	5	13	26.4222	19.3882	7.03399	20	22.2	21.2	21.2	19	21.6	20.8	20.5	91	95	97	94	21.4	25.4	24.3	23.7	18.6	21.4	20.6	20.2
1988	5	14	25.7444	19.3529	6.3915	20	23.8	20.8	21.3	19.8	22.2	20.2	20.7	98	88	95	94	23	25.8	23.3	24	19.7	21.6	20	20.4
1988	5	15	25.3833	19.1706	6.21275	22.2	22.4	22	22.1	20	21.2	20.8	20.7	83	90	90	88	22.1	24.5	23.8	23.5	19.1	20.7	20.3	20
1988	5	16	25.7222	19.3667	6.35556	22.6	25.2	21.6	22.8	20	22.5	21.4	21.3	80	80	98	86	21.8	25.6	25.4	24.3	18.9	21.5	21.3	20.6
1988	5	17	25.8111	19	6.81111	23.6	23.8	19.4	21.5	21.8	21.8	18.8	20.8	86	85	95	88	25	24.9	21.3	23.8	21.1	21	18.5	20.2
1988	5	18	26.0235	18.925	7.09853	22.8	25.6	21.6	22.9	20.2	23	20.4	21.2	80	81	90	84	22.1	26.5	23.2	24	19.1	22.1	19.9	20.4
1988	5	19	25.7	19.2588	6.44118	22.2	24.8	21.2	22.4	19.8	22.4	20.4	20.9	81	82	93	85	21.7	25.7	23.5	23.6	18.8	21.5	20.1	20.1
1988	5	20	26.2333	19.2111	7.02222	21	25.2	21.2	22.2	19.2	23	21	21.1	85	84	98	89	21.2	26.8	24.7	24.2	18.4	22.2	20.9	20.5
1988	5	21	26.2353	19.2688	6.96654	21.4	24.2	21.4	22.1	20.6	22.6	21	21.4	93	88	97	93	23.8	26.5	24.6	25	20.3	22	20.8	21.1
1988	5	22	26.2588	19	7.25882	20.8	24.6	21	21.9	20.4	22.6	20.8	21.3	97	85	98	93	23.7	26.2	24.4	24.8	20.2	21.9	20.7	20.9
1988	5	23	26.2875	19.1375	7.15	23	24.8	22.4	23.1	20.2	22.8	21.8	21.6	78	85	95	86	22	26.6	25.8	24.8	19	22.1	21.6	20.9
1988	5	24	26.1556	19.1529	7.00261	23	24	22.2	22.9	20.6	22	21.6	21.4	81	85	95	87	22.8	25.2	25.4	24.5	19.6	21.3	21.4	20.8
1988	5	25	26.3333	19.2875	7.04583	22.2	21.8	22	22	21.2	21.6	20.4	21.1	92	98	87	92	24.6	25.7	23	24.4	20.8	21.5	19.8	20.7
1988	5	26	25.8889	19.2	6.68889	21.2	25	20.6	21.9	19	23.2	19.6	20.6	82	86	92	87	20.7	27.4	22.2	23.4	18	22.6	19.2	19.9
1988	5	27	25.6333	18.6471	6.98627	21.6	22.4	20.6	21.3	20.2	20.8	20	20.3	89	87	95	90	22.8	23.6	23	23.2	19.6	20.2	19.8	19.8
1988	5	28	25.25	18.9941	6.25588	20.2	24.6	20.2	21.3	19	22.6	19	20.2	90	85	90	88	21.3	26.2	21.3	22.9	18.5	21.9	18.5	19.6
1988	5	29	25.6222	18.8118	6.81046	22.8	23.2	20.2	21.6	20	22.2	19.2	20.5	78	92	91	87	21.7	26.2	21.6	23.2	18.8	21.8	18.8	19.8
1988	5	30	25.9118	18.7643	7.14748	22.2	26	22	23	19.6	23	20.8	21.1	79	78	90	83	21.3	26.3	23.8	23.8	18.5	21.9	20.3	20.2
1988	5	31	25.7235	18.7059	7.01765	22.8	24.8	19.8	21.8	19.8	23.2	19	20.7	77	88	93	86	21.3	27.5	21.5	23.4	18.5	22.6	18.7	19.9
1988	6	1	26.0294	19	7.02941	22.6	24.2	21.2	22.3	19.2	22.2	20.4	20.6	74	85	93	84	20.2	25.6	23.5	23.1	17.7	21.5	20.1	19.7
1988	6	2	25.6706	18.5875	7.08309	22.4	20.2	20	20.6	20.6	20	18.6	19.7	86	98	88	91	23.2	23.3	20.6	22.3	19.9	19.9	18	19.3
1988	6	3	25.9824	19.1333	6.84902	21.2	23.2	20.8	21.5	18	20.4	20.4	19.6	74	78	97	83	18.7	22.3	23.7	21.6	16.5	19.2	20.2	18.7
1988	6	4	26.1882	19.2941	6.89412	23.4	25	20	22.1	20.8	23	19.4	21.1	80	85	95	87	23	26.9	22.2	24	19.8	22.3	19.1	20.4
1988	6	5	26.4471	19.2588	7.18824	23.4	26	21	22.9	19.8	24	19.4	21.1	73	85	87	82	21	28.6	21.6	23.7	18.3	23.3	18.7	20.1
1988	6	6	25.65	19.1059	6.54412	23.6	26.8	22.2	23.7	20.8	23	21.2	21.7	79	73	92	81	22.9	25.8	24.6	24.4	19.7	21.6	20.8	20.7
1988	6	7	26.0933	19.2867	6.80667	21.6	23	21	21.6	19.8	21.6	20	20.5	85	89	92	89	22	25	22.8	23.3	19	21.1	19.6	19.9
1988	6	8	26.0267	19.15	6.87667	23	22.6	21.6	22.2	19.8	21.2	20.8	20.6	75	89	93	86	21.2	24.3	24.1	23.2	18.4	20.7	20.5	19.9
1988	6	9	25.95	19.2	6.75	22.4	25.8	22.4	23.3	20.4	23.2	21	21.5	84	81	89	85	22.8	26.9	24	24.6	19.6	22.3	20.5	20.8
1988	6	10	25.6625	19.175	6.4875	23.2	23.8	19.2	21.4	21.2	22.2	18.6	20.7	84	88	95	89	24	25.8	21.1	23.6	20.4	21.6	18.3	20.1
1988	6	11	26.3	19.3625	6.9375	21.8	21.2	19	20.3	21	20.8	17.4	19.7	93	97	86	92	24.4	24.3	18.9	22.5	20.7	20.6	16.6	19.3
1988	6	12	26.02	19.4125	6.6075	20	20.8	20	20.2	18.8	20.2	19.8	19.6	90	95	98	94	21	23.3	23	22.4	18.3	20	19.7	19.3
1988	6	13	26.0588	19.3286	6.73025	20.2	22.8	20.4	21	19.2	21.2	19.8	20.1	91	87	95	91	21.6	24.2	22.7	22.9	18.8	20.6	19.6	19.6
1988	6	14	26.3882	19.3063	7.08199	23.4	24	19.4	21.5	20.4	22	18.8	20.4	77	85	95	86	22.2	25.2	21.3	22.9	19.2	21.3	18.5	19.7
1988	6	15	25.775	18.8941	6.88088	21.4	21.8	19	20.3	19.8	21.4	18.6	19.9	87	97	96	93	22.1	25.2	21.2	22.9	19.1	21.2	18.4	19.6
1988	6	16	26.0471	18.9529	7.09412	20.8	20.8	19.8	20.3	19.6	20.6	19	19.7	90	98	93	94	22.1	24.1	21.5	22.6	19.1	20.5	18.7	19.4
1988	6	17	26.1	18.8882	7.21176	18.8	22	20.4	20.4	18	20.4	20.2	19.5	93	87	98	93	20.2	23	23.5	22.2	17.6	19.8	20.1	19.2
1988	6	18	25.6375	19.1529	6.48456	19.2	22.6	20.2	20.6	18.8	19.4	19.8	19.3	96	75	97	89	21.5	20.6	22.8	21.6	18.6	18	19.6	18.8
1988	6	19	25.65	19.1059	6.54412	22.2	22.4	18.6	20.5	20.2	22	18.2	20.1	84	97	96	92	22.5	26.2	20.7	23.1	19.4	21.9	18	19.7
1988	6	20	25.6824	18.6882	6.99412	20	22	19	20	18.8	21.4	18.4	19.5	90	95	95	93	21	25.1	20.8	22.3	18.3	21.2	18.1	19.2
1988	6	21	25.9412	19.1647	6.77647	21.8	24.8	21	22.1	20	22.8	20.8	21.2	85	85	98	90	22.3	26.6	24.4	24.4	19.3	22.1	20.7	20.7
1988	6	22	25.9529	19	6.95294	20.2	22.8	21.2	21.4	19.8	21	21	20.6	97	86	98	94	22.8	23.8	24.7	23.8	19.6	20.3	20.9	20.3
1988	6	23	25.5176	18.9588	6.55882	21.6	22.8	20.6	21.4	20.8	22	19.8	20.9	93	94	93	93	24.1	26	22.6	24.2	20.5	21.7	19.5	20.6
1988	6	24	25.8118	18.9647	6.84706	21	24.2	19.6	21.1	19.8	21.8	19	20.2	90	82	95	89	22.4	24.7	21.6	22.9	19.3	20.9	18.7	19.6
1988	6	25	25.5889	18.9125	6.67639	20.2	19.5	19.4	19.6	19.2	19.4	18.4	19	91	99	91	94	21.6	22.5	20.6	21.6	18.8	19.4	17.9	18.7
1988	6	26	25.6333	18.7059	6.92745	21.8	18.8	18.2	19.3	20	18.6	17.8	18.8	85	98	96	93	22.3	21.3	20.1	21.2	19.3	18.5	17.6	18.5
1988	6	27	25.5222	18.925	6.59722	20	24.6	21	21.6	17.6	22.4	20.8	20.3	80	83	98	87	18.7	25.8	24.4	23	16.4	21.6	20.7	19.6
1988	6	28	25.6667	19.0118	6.6549	21.8	23.2	21	21.8	20.6	21.8	20.6	21	90	89	97	92	23.5	25.3	24	24.3	20.1	21.3	20.4	20.6
1988	6	29	25.5889	19	6.58889	21.2	25	21.4	22.3	20.6	22.6	20.8	21.3	95	82	95	91	23.9	26	24.2	24.7	20.4	21.7	20.6	20.9
1988	6	30	25.4353	18.6824	6.75294	22.2	20.4	19.4	20.4	20.4	19.2	18.4	19.3	86	90	91	89	22.9	21.5	20.6	21.7	19.7	18.7	17.9	18.8
1988	7	1	25.4	19.0235	6.37647	21.8	22.4	20	21	17.8	21	19.6	19.5	69	89	97	85	18	24	22.6	21.5	15.9	20.5	19.4	18.6
1988	7	2	25.2941	18.725	6.56912	22	21.6	20.6	21.2	20.4	20.8	20.2	20.5	87	93	97	92	23	24.1	23.4	23.5	19.8	20.5	20	20.1
1988	7	3	25.6824	18.7647	6.91765	20.8	22	19.2	20.3	19.6	21	18.8	19.8	90	92	96	93	22.1	24.3	21.5	22.6	19.1	20.6	18.6	19.4
1988	7	4	25.6	18.6875	6.9125	21	24	20.6	21.5	19.8	21.4	19.6	20.3	90	80	92	87	22.4	23.9	22.2	22.8	19.3	20.4	19.2	19.6
1988	7	5	25.7471	18.4118	7.33529	21	21.8	19.6	20.5	20	20.2	19.4	19.9	92	87	98	92	22.8	22.7	22.4	22.6	19.6	19.5	19.3	19.5
1988	7	6	25.6059	18.8941	6.71176	21.4	24.6	18.8	20.9	19	21.2	18.4	19.5	81	75	96	84	20.5	23.2	20.9	21.5	17.9	19.9	18.2	18.7
1988	7	7	25.1647	18.4706	6.69412	20.2	23.6	20	21	18.4	21.4	19.6	19.8	85	83	97	88	20.1	24.2	22.6	22.3	17.6	20.5	19.4	19.2
1988	7	8	25.0625	18.6706	6.39191	19.8	22	20.2	20.5	19	20.8	20	19.9	93	90	98	94	21.5	23.8	23.3	22.9	18.7	20.3	19.9	19.6
1988	7	9	25.2688	18.825	6.44375	20.4	21	20.2	20.5	19.6	20.8	20	20.1	93	98	98	97	22.3	24.4	23.3	23.3	19.3	20.7	19.9	20
1988	7	10	25.6	18.725	6.875	20.2632	23.6895	20.5632	21.2895	19.5789	22.4526	20.0842	20.7053	94.1579	90.4211	95.8421	93.5789	22.3789	26.5316	23.2421	24.0526	19.2789	22	19.8842	20.4
1988	7	11	24.85	18.8625	5.9875	20.4	22.2	20	20.6	18.6	21.8	19.4	19.9	85	97	95	92	20.4	25.9	22.2	22.8	17.8	21.7	19.1	19.5
1988	7	12	25.625	18.88	6.745	22	21.8	19.2	20.5	19.2	20.8	18.4	19.5	78	92	93	88	20.6	24	20.7	21.7	18	20.4	18	18.8
1988	7	13	25.4563	19.0765	6.37978	20.8	22	19	20.2	18.8	20.4	17.8	19	84	87	90	87	20.5	23	19.7	21.1	17.9	19.8	17.2	18.3
1988	7	14	25.275	18.9529	6.32206	19.4	23	20.2	20.7	17.8	21.6	19.6	19.7	86	89	95	90	19.4	25	22.4	22.3	17	21.1	19.3	19.2
1988	7	15	25.5059	19.0706	6.43529	22	25.6	20.6	22.2	19.6	22.6	19.6	20.6	81	78	92	84	21.4	25.6	22.2	23.1	18.6	21.5	19.2	19.8
1988	7	16	25.5412	18.8588	6.68235	22.6	23	22.6	22.7	20	21.4	21	20.8	80	87	87	85	21.8	24.5	23.9	23.4	18.9	20.8	20.4	20
1988	7	17	25.5765	18.8941	6.68235	21.6	24.2	20.2	21.6	20	22	19.8	20.6	87	83	97	89	22.4	25.1	22.8	23.5	19.3	21.2	19.6	20
1988	7	18	25.6412	18.7	6.94118	20.4	23.2	21.6	21.7	19.4	22.6	20.2	20.7	92	95	89	92	21.9	27.1	22.8	23.9	19	22.4	19.6	20.3
1988	7	19	25.6118	18.6235	6.98824	20.2	22.4	19.8	20.5	19.2	21.4	19	19.9	91	92	93	92	21.6	24.9	21.5	22.7	18.8	21	18.7	19.5
1988	7	20	25.7529	19.0824	6.67059	20.6	21.4	18.6	19.8	18.8	20.4	18	19.1	85	92	95	90	20.6	23.4	20.3	21.4	18	20	17.7	18.6
1988	7	21	25.6	19.1813	6.41875	19	22	19.6	20	18.6	21	19.4	19.7	96	92	98	96	21.2	24.3	22.4	22.6	18.4	20.6	19.3	19.4
1988	7	22	25.5235	17.7529	7.77059	20.2	22.6	20.6	21	18.8	21.4	20.2	20.1	88	90	97	92	20.9	24.8	23.4	23	18.2	20.9	20	19.7
1988	7	23	25.7294	18.7412	6.98824	21	24.4	20.8	21.8	19.8	22	20.2	20.7	90	82	95	89	22.4	25	23.3	23.6	19.3	21.1	20	20.1
1988	7	24	25.7529	19.1059	6.64706	20.8	24.4	21	21.8	19.6	22	20.8	20.8	90	82	98	90	22.1	25	24.4	23.8	19.1	21.1	20.7	20.3
1988	7	25	25.2588	19.1375	6.12132	20.8	22.4	19.2	20.4	20	21.6	18.8	20.1	93	93	96	94	22.9	25.3	21.5	23.2	19.7	21.3	18.6	19.9
1988	7	26	25.0688	18.9375	6.13125	19.4	21.4	18.8	19.6	18.2	20.8	18.2	19.1	90	95	95	93	20.2	24.2	20.5	21.6	17.7	20.6	17.9	18.7
1988	7	27	25.6471	18.9429	6.7042	20.4	24.6	22.8	22.6	19.6	21.8	20.2	20.5	93	79	80	84	22.3	24.5	22.1	23	19.3	20.7	19.1	19.7
1988	7	28	25.1765	18.925	6.25147	20.2	22.4	19.8	20.5	19.6	21	19.6	20.1	95	89	98	94	22.4	24	22.7	23.1	19.3	20.5	19.5	19.8
1988	7	29	25.3941	18.925	6.46912	20.6	25.2	20.8	21.9	19.6	23.6	20.8	21.3	92	88	100	93	22.2	28.2	24.6	25	19.2	23.1	20.8	21
1988	7	30	26.1059	19.0687	7.03713	20.2	21.8	20.2	20.6	19	21	20	20	90	93	98	94	21.3	24.4	23.3	23	18.5	20.7	19.9	19.7
1988	7	31	26.1118	19.0933	7.01843	21	23.2	18.6	20.4	20	21.6	18.4	20	92	87	98	92	22.8	24.8	21	22.9	19.6	21	18.3	19.6
1988	8	1	26.2471	19.2625	6.98456	20.8	22.8	19.4	20.6	20	21.6	19.2	20.3	93	90	98	94	22.9	25.1	22.1	23.4	19.7	21.1	19.1	20
1988	8	2	25.9222	19.0733	6.84889	20.6	22.6	20.2	20.9	19	22	19.6	20.2	87	95	95	92	21	26.1	22.4	23.2	18.3	21.8	19.3	19.8
1988	8	3	25.8444	19.3375	6.50694	19.2	21	19.6	19.9	18.6	19.8	19.4	19.3	95	90	98	94	21.1	22.4	22.4	21.9	18.3	19.3	19.3	19
1988	8	4	25.8778	19.2125	6.66528	20	23.8	19.6	20.8	19.4	21.6	18.6	19.9	95	83	91	90	22.2	24.5	20.8	22.5	19.1	20.8	18.2	19.4
1988	8	5	26.1333	18.9625	7.17083	21.6	21.8	18.8	20.3	20	21.4	18.6	20	87	97	98	94	22.4	25.2	21.3	23	19.3	21.2	18.5	19.7
1988	8	6	25.9778	19.1	6.87778	21.2	22.4	19.6	20.7	19.6	21.6	17.6	19.6	87	93	83	88	21.9	25.3	18.9	22	18.9	21.3	16.6	19
1988	8	7	25.9	19.1333	6.76667	22.4	21.6	18.2	20.1	19.4	21.2	17.8	19.5	77	97	96	90	20.7	24.9	20.1	21.9	18.1	21	17.6	18.9
1988	8	8	25.7118	19.0375	6.67426	20.2	23.2	20.2	21	17	21.2	20	19.4	74	84	98	86	17.5	24	23.3	21.6	15.4	20.4	19.9	18.6
1988	8	9	25.2889	19.1	6.18889	21.2	22.4	20	20.9	19.4	21	19.6	20	85	89	97	90	21.5	24	22.6	22.7	18.6	20.5	19.4	19.5
1988	8	10	25.9882	19.1125	6.87574	20.6	22	19.6	20.5	18.6	21.4	18.6	19.5	83	95	91	90	20.2	25.1	20.8	22.1	17.7	21.2	18.2	19
1988	8	11	25.8889	19	6.88889	20.2	21.4	19	19.9	17.4	21	18.2	18.9	77	97	93	89	18.2	24.6	20.4	21.1	16	20.8	17.8	18.2
1988	8	12	26.1778	19.3467	6.83111	20.2	22.6	20.4	20.9	18.2	21	19.6	19.6	83	87	93	88	19.7	23.9	22.3	22	17.3	20.4	19.3	19
1988	8	13	26.2824	19.4	6.88235	20.8	23	20.8	21.3	18.4	21.6	20.6	20.2	80	89	98	89	19.7	25	24.1	22.9	17.3	21.1	20.5	19.6
1988	8	14	25.5278	19.35	6.17778	21.6	22.8	18.4	20.3	20	21.6	18	19.9	87	90	96	91	22.4	25.1	20.4	22.6	19.3	21.1	17.8	19.4
1988	8	15	25.8444	18.9188	6.92569	19.4	24.2	20.8	21.3	18.4	21.8	20.6	20.3	91	82	98	90	20.6	24.7	24.1	23.1	17.9	20.9	20.5	19.8
1988	8	16	25.6765	19.3067	6.3698	20	23.2	20.4	21	19.8	21.8	20	20.5	98	89	97	95	23	25.3	23.1	23.8	19.7	21.3	19.8	20.3
1988	8	17	25.6111	19.175	6.43611	20	20	19.2	19.6	19.8	19.4	18.4	19.2	98	95	93	95	23	22.2	20.7	21.9	19.7	19.1	18	19
1988	8	18	25.6444	19.0625	6.58194	19.8	20.6	19.4	19.8	18	20.4	18.6	19	85	98	93	92	19.6	23.8	20.9	21.5	17.2	20.3	18.2	18.6
1988	8	19	25.7778	18.8875	6.89028	20.8	24.4	19.4	21	18.6	22	19	19.9	82	82	96	87	20.1	25	21.7	22.3	17.6	21.1	18.8	19.2
1988	8	20	25.8765	18.95	6.92647	20.8	22.2	20.2	20.9	19.4	21.8	19.4	20.2	88	97	93	93	21.7	25.9	22	23.2	18.8	21.7	19.1	19.8
1988	8	21	25.9556	19.15	6.80556	20	20.8	19.2	19.8	18.6	20.2	18.2	19	88	95	91	91	20.6	23.3	20.3	21.4	18	20	17.7	18.6
1988	8	22	25.9765	19.275	6.70147	20.2	21.6	19	20	18.2	20.6	17.8	18.9	83	92	90	88	19.7	23.7	19.7	21	17.3	20.2	17.2	18.2
1988	8	23	25.9556	19.0133	6.94222	20.2	22	21.2	21.2	17.2	20.2	20.6	19.3	75	86	95	85	17.8	22.6	23.9	21.4	15.7	19.5	20.4	18.5
1988	8	24	25.8333	19.2533	6.58	21.2	23.4	19.6	21	18.8	21.4	18.6	19.6	81	84	91	85	20.3	24.3	20.8	21.8	17.7	20.6	18.2	18.8
1988	8	25	26.3	18.9882	7.31176	20	20.8	18.2	19.3	18	20.6	17.8	18.8	83	98	96	93	19.4	24.1	20.1	21.2	17.1	20.5	17.6	18.4
1988	8	26	25.4889	19.1687	6.32014	20.4	20.4	19	19.7	17.2	19.8	17.6	18.2	74	95	88	86	17.7	22.7	19.3	19.9	15.6	19.6	16.9	17.4
1988	8	27	25.9444	18.9059	7.03856	20.4	22.8	19.4	20.5	18	21.6	18.6	19.4	80	90	93	88	19.2	25.1	20.9	21.7	16.9	21.1	18.2	18.8
1988	8	28	26.1	18.675	7.425	20.6	23.6	20	21	18.2	21.4	19.6	19.7	80	83	97	87	19.5	24.2	22.6	22.1	17.1	20.5	19.4	19
1988	8	29	25.7	18.6375	7.0625	21.6	21.4	19.4	20.5	19.4	21	18.4	19.6	82	97	91	90	21.2	24.6	20.6	22.1	18.4	20.8	17.9	19.1
1988	8	30	25.6937	19.04	6.65375	19.4	23	18.8	20	18.4	20.8	18.2	19.1	91	83	95	90	20.6	23.3	20.5	21.5	17.9	19.9	17.9	18.6
1988	8	31	26.44	18.8625	7.5775	18.8	19.4	19.4	19.3	17.8	18.8	18.6	18.4	91	95	93	93	19.8	21.3	20.9	20.7	17.3	18.5	18.2	18
1988	9	1	26.1294	18.8824	7.24706	19	19.4	19.2	19.2	17	18.6	18.6	18.1	83	93	95	90	18.2	20.9	21.1	20.1	16	18.2	18.3	17.5
1988	9	2	26.05	18.8941	7.15588	20	24	20.2	21.1	17.8	22.2	20	20	82	86	98	89	19.1	25.7	23.3	22.7	16.8	21.5	19.9	19.4
1988	9	3	25.8	18.9176	6.88235	20.4	22.4	20.4	20.9	18.2	21.6	19.4	19.7	82	93	92	89	19.6	25.3	21.9	22.3	17.2	21.3	19	19.2
1988	9	4	26.175	18.9176	7.25735	20.4	24.2	20.2	21.3	18.4	21.8	20	20.1	83	82	98	88	20	24.7	23.3	22.6	17.5	20.9	19.9	19.4
1988	9	5	26.225	18.8353	7.38971	20.4	22.8	18.6	20.1	19	21.8	18	19.6	88	92	95	92	21.1	25.5	20.3	22.3	18.4	21.4	17.7	19.2
1988	9	6	26.4353	18.7059	7.72941	20	24.4	20	21.1	16.2	22.2	19.2	19.2	69	83	93	82	16.2	25.5	21.8	21.1	14.2	21.4	18.9	18.1
1988	9	7	26.15	18.8471	7.30294	20	19	18.4	19	18.4	18.8	17.8	18.3	86	98	95	93	20.2	21.6	20	20.6	17.7	18.7	17.5	18
1988	9	8	25.6824	18.5118	7.17059	20	20.8	19	19.7	17.6	20	18.6	18.7	80	93	96	90	18.7	22.9	21.2	20.9	16.4	19.7	18.4	18.2
1988	9	9	25.825	18.8118	7.01324	18.2	23.2	19	19.9	17.4	21.2	18	18.9	93	84	91	89	19.4	24	20	21.1	17	20.4	17.5	18.3
1988	9	10	25.8882	18.9765	6.91176	19.2	22.2	19.6	20.2	17.8	22	19.2	19.7	88	98	97	94	19.5	26.3	22	22.6	17.1	21.9	19	19.4
1988	9	11	25.7882	19.2	6.58824	20.8	25.2	20.6	21.8	18.8	23	19.6	20.5	84	84	92	86	20.5	26.8	22.2	23.2	17.9	22.2	19.2	19.8
1988	9	12	25.775	19.1294	6.64559	21	20.8	19.8	20.3	19.4	20.6	18.6	19.5	87	98	90	92	21.6	24.1	20.7	22.1	18.7	20.5	18.1	19.1
1988	9	13	25.4667	18.8375	6.62917	20.2	23	19	20.3	18.2	21.2	18.6	19.3	83	86	96	89	19.7	24.1	21.2	21.7	17.3	20.5	18.4	18.7
1988	9	14	25.675	18.5867	7.08833	20.2	22.8	18.6	20	18.4	21.6	18.6	19.5	85	90	100	92	20.1	25.1	21.4	22.2	17.6	21.1	18.6	19.1
1988	9	15	25.6533	18.15	7.50333	20.2	22.8	20.4	21	18.8	21.4	20	20.1	88	89	97	91	20.9	24.6	23.1	22.9	18.2	20.9	19.8	19.6
1988	9	16	25.8235	19.1	6.72353	19.8	22.8	20	20.6	18.6	21.8	19.8	20.1	90	92	98	93	20.7	25.5	23	23.1	18.1	21.4	19.7	19.7
1988	9	17	25.5625	18.975	6.5875	19.4	22.2	18.2	19.5	19.2	21.2	17.4	19.3	98	92	93	94	22.1	24.6	19.4	22	19.1	20.8	17	19
1988	9	18	25.9294	18.8588	7.07059	19.6	20.8	17	18.6	19	20.2	16	18.4	95	95	91	94	21.6	23.3	17.6	20.8	18.7	20	15.5	18.1
1988	9	19	26.2471	18.9375	7.30956	19	21.8	19	19.7	18	20.8	18.2	19	91	92	93	92	20	24	20.4	21.5	17.5	20.4	17.8	18.6
1988	9	20	25.95	18.9529	6.99706	19	22.2	19.2	19.9	17.2	21	17.6	18.6	84	90	86	87	18.6	24.1	19.2	20.6	16.3	20.5	16.8	17.9
1988	9	21	26.1	18.775	7.325	19.8	22.6	19.2	20.2	18.2	22	18.8	19.7	86	95	96	93	19.9	26.1	21.5	22.5	17.5	21.8	18.6	19.3
1988	9	22	25.7067	19.1375	6.56917	20.2	24.8	21	21.8	19.2	20.8	20.6	20.2	91	71	97	86	21.6	22.2	24	22.6	18.8	19.2	20.4	19.5
1988	9	23	25.6125	18.6533	6.95917	21.2	24.4	21	21.9	19.4	21.2	20.4	20.3	85	76	95	85	21.5	23.3	23.6	22.8	18.6	19.9	20.2	19.6
1988	9	24	25.5875	19.0625	6.525	20.4	23.2	21.2	21.5	19.4	21.8	21	20.7	92	89	98	93	21.9	25.3	24.7	24	19	21.3	20.9	20.4
1988	9	25	25.9294	18.8941	7.03529	20.6	23.4	21.2	21.6	20.2	21.8	21	21	97	87	98	94	23.4	25.2	24.7	24.4	20	21.2	20.9	20.7
1988	9	26	25.9529	18.6	7.35294	21	24.6	20.2	21.5	20.6	22.2	18.2	20.3	97	82	83	87	24	25.3	19.7	23	20.4	21.3	17.3	19.7
1988	9	27	25.7059	18.7	7.00588	21.8	24.4	19.2	21.1	18.6	22.6	17.6	19.6	75	86	86	82	19.5	26.3	19.2	21.7	17.1	22	16.8	18.6
1988	9	28	25.4824	18.65	6.83235	20	24.2	20.6	21.4	18.4	22.6	20	20.3	86	88	95	90	20.2	26.5	23	23.2	17.7	22	19.8	19.8
1988	9	29	25.4625	18.9294	6.53309	20	23.4	19.6	20.6	19.4	21.8	19.4	20.2	95	87	98	94	22.2	25.2	22.4	23.2	19.1	21.2	19.3	19.9
1988	9	30	25.5706	18.9765	6.59412	20.4	22	18.8	20	20	21.2	18.4	19.9	97	93	96	95	23.1	24.7	20.9	22.9	19.8	20.9	18.2	19.6
1988	10	1	25.94	18.35	7.59	20.4	20.6	20.2	20.4	19.4	20	18.6	19.3	92	95	87	91	21.9	23	20.5	21.8	19	19.8	17.9	18.9
1988	10	2	25.64	18.6	7.04	19	21.8	19.4	19.9	17	20.6	19	18.9	83	90	96	90	18.2	23.5	21.7	21.2	16	20.1	18.8	18.3
1988	10	3	25.9267	18.5	7.42667	21	23.2	19.8	21	18	21.4	19.2	19.5	76	86	95	86	18.9	24.4	21.9	21.7	16.6	20.7	18.9	18.7
1988	10	4	26.1077	18.5875	7.52019	21.4	22.4	19.8	20.8	19.4	20.8	18	19.4	84	87	85	85	21.3	23.6	19.6	21.5	18.5	20.2	17.2	18.6
1988	10	5	25.8375	18.4588	7.37868	22.4	23.6	19.8	21.4	19.2	21.8	19	20	75	86	93	85	20.4	25	21.5	22.3	17.8	21.1	18.7	19.2
1988	10	6	25.45	19.1143	6.33571	20.8	23.4	20.4	21.3	19.6	21.4	20	20.3	90	84	97	90	22.1	24.3	23.1	23.2	19.1	20.6	19.8	19.9
1988	10	7	25.35	18.7125	6.6375	21.6	22	20	20.9	19.8	21.2	18.6	19.9	85	93	88	89	22	24.7	20.6	22.4	19	20.9	18	19.3
1988	10	8	25.4375	18.3125	7.125	21	21.2	20.2	20.7	18.6	20.6	20	19.7	80	95	98	91	20	23.9	23.3	22.4	17.5	20.4	19.9	19.3
1988	10	9	25.2688	18.9588	6.30993	19.8	23.6	20	20.9	18.8	21	18.8	19.5	91	80	90	87	21.1	23.3	21	21.8	18.4	20	18.3	18.9
1988	10	10	25.4312	18.6353	6.79596	21.4	24.2	19.8	21.3	19	21.6	18	19.5	81	80	85	82	20.5	24.3	19.6	21.5	17.9	20.6	17.2	18.6
1988	10	11	25.5875	18.2533	7.33417	21.4	22	19.4	20.5	18.6	21.2	18.4	19.4	78	93	91	87	19.8	24.7	20.6	21.7	17.3	20.9	17.9	18.7
1988	10	12	25.5	18.7412	6.75882	20.4	22	18.2	19.7	19.4	21	16.8	19.1	92	92	88	90	21.9	24.3	18.3	21.5	19	20.6	16.1	18.6
1988	10	13	25.5333	18.55	6.98333	19.8	20.6	18	19.1	17.2	20.6	17.4	18.4	78	100	95	91	18.1	24.3	19.5	20.6	15.9	20.6	17.1	17.9
1988	10	14	25.8375	18.125	7.7125	20	21.8	17.4	19.1	17.8	20	16.8	18.2	82	85	94	87	19.1	22.3	18.8	20.1	16.8	19.3	16.5	17.5
1988	10	15	25.7467	18.7625	6.98417	20.8	21.6	18.8	20	18.8	20.2	18.2	19.1	84	89	95	89	20.5	22.8	20.5	21.3	17.9	19.6	17.9	18.5
1988	10	16	25.325	18.625	6.7	19	22.8	19.8	20.3	17.4	21.2	19.6	19.4	86	87	98	91	18.9	24.2	22.7	21.9	16.6	20.6	19.5	18.9
1988	10	17	25.4733	18.6647	6.80863	19.4	18.4	20.6	19.8	18	22.01	18	20.3105	88	89.7	79	90.4737	19.8	25.725	19.1	23.2158	17.4	21.505	16.8	19.8105
1988	10	18	25.5187	18.325	7.19375	18.8	22.8	19.2	20	18	21.8	19	19.6	93	92	98	94	20.2	25.5	21.8	22.5	17.6	21.4	18.9	19.3
1988	10	19	25.15	18.6133	6.53667	20.2	21.8	19.8	20.4	18.2	21	19.4	19.5	83	93	97	91	19.7	24.4	22.3	22.1	17.3	20.7	19.2	19.1
1988	10	20	24.9125	18.4125	6.5	19.8	22.2	19.4	20.2	18.8	21.2	19.2	19.7	91	92	98	94	21.1	24.6	22.1	22.6	18.4	20.8	19.1	19.4
1988	10	21	24.8438	18.825	6.01875	20.6	22.8	20.2	21	18.8	20.4	19.2	19.5	85	81	91	86	20.6	22.5	21.6	21.6	18	19.4	18.8	18.7
1988	10	22	24.6625	18.3529	6.30956	21	22.4	19.2	20.5	17.8	21.2	18.8	19.3	74	90	96	87	18.5	24.5	21.5	21.5	16.3	20.7	18.6	18.5
1988	10	23	24.5625	18.3882	6.17426	20.2	24.6	21.4	21.9	17.8	21.6	21.2	20.2	80	78	98	85	19	24	25	22.7	16.7	20.4	21.1	19.4
1988	10	24	24.9813	18.4471	6.53419	21	22.6	19.4	20.6	20.2	21.2	18.8	20.1	93	89	95	92	23.2	24.3	21.3	23	19.9	20.7	18.5	19.7
1988	10	25	24.7667	18.5176	6.24902	20	21.4	20	20.4	18	21.2	19.8	19.7	83	98	98	93	19.4	25	23	22.5	17.1	21.1	19.7	19.3
1988	10	26	25.25	18.7235	6.52647	20	21.6	19.4	20.1	19.4	20.8	18	19.4	95	93	88	92	22.2	24.1	19.8	22	19.1	20.5	17.4	19
1988	10	27	25.08	18.7	6.38	20.4	22.4	20.4	20.9	18.6	20.8	19.6	19.7	85	87	93	88	20.4	23.6	22.3	22.1	17.8	20.2	19.3	19.1
1988	10	28	24.88	18.5882	6.29176	19.8	23	20.2	20.8	19.4	21.4	19.8	20.2	97	87	97	93	22.3	24.5	22.8	23.2	19.2	20.8	19.6	19.9
1988	10	29	24.9625	18.5625	6.4	20.2	23.2	20	20.9	19	21	19.6	19.9	90	83	97	90	21.3	23.6	22.6	22.5	18.5	20.1	19.4	19.3
1988	10	30	24.7625	18.1467	6.61583	20	23.6	20.2	21	18	20.2	19	19.1	83	74	90	82	19.4	21.7	21.3	20.8	17.1	18.8	18.5	18.1
1988	10	31	24.6933	18.3625	6.33083	20.4	21.8	19.8	20.4	19.2	20.8	19.4	19.8	90	92	97	93	21.5	24	22.3	22.6	18.7	20.4	19.2	19.4
1988	11	1	24.9067	18.625	6.28167	20	20.4	20.8	20.5	19	20	20.6	19.9	91	97	98	95	21.4	23.1	24.1	22.9	18.6	19.8	20.5	19.6
1988	11	2	24.7733	18.4	6.37333	20.6	22.4	19.6	20.5	19.2	21.2	18.2	19.5	88	90	88	89	21.4	24.5	20.1	22	18.6	20.7	17.6	19
1988	11	3	24.7333	18.4267	6.30667	20	23	20	20.8	19	21	19	19.7	91	84	91	89	21.4	23.7	21.4	22.1	18.6	20.2	18.6	19.1
1988	11	4	24.7067	18.35	6.35667	21.6	21.8	19.8	20.8	18	21	18.6	19.2	72	93	90	85	18.5	24.4	20.7	21.2	16.3	20.7	18.1	18.3
1988	11	5	24.32	18.5375	5.7825	20.4	23.8	20	21	18.6	22.4	19.2	20.1	85	89	93	89	20.4	26.3	21.8	22.8	17.8	21.9	18.9	19.5
1988	11	6	24.7571	18.35	6.40714	20.4	23.4	20.8	21.3	19	20	19.8	19.6	88	74	92	85	21.1	21.4	22.5	21.7	18.4	18.6	19.4	18.8
1988	11	7	24.4143	18.4571	5.95714	20	22.6	19.8	20.5	18.2	20.4	19.4	19.3	85	83	97	88	19.8	22.7	22.3	21.6	17.4	19.5	19.2	18.7
1988	11	8	24.3769	18.2857	6.09121	20.2	23.6	20	21	18.8	21	19.2	19.7	88	80	93	87	20.9	23.3	21.8	22	18.2	20	18.9	19
1988	11	9	24.3	17.8	6.5	18.8	22.4	19	19.8	17.4	21	18.6	19	88	89	96	91	19	24	21.2	21.4	16.7	20.5	18.4	18.5
1988	11	10	24.3692	17.8769	6.49231	19.8	21.6	18.4	19.5	19	20.4	18	19.1	93	90	96	93	21.5	23.2	20.4	21.7	18.7	19.9	17.8	18.8
1988	11	11	24.5167	18.4462	6.07051	19.8	21.2	19.4	20	18.6	20	19	19.2	90	90	96	92	20.7	22.7	21.7	21.7	18.1	19.5	18.8	18.8
1988	11	12	24.8643	18.4333	6.43095	18.8	21.8	20	20.1	17.6	20.2	19.6	19.1	89	87	97	91	19.4	22.7	22.6	21.6	17	19.5	19.4	18.7
1988	11	13	24.8143	18.275	6.53929	19.2	21.2	19.6	19.9	18.4	20.4	19.4	19.4	93	93	98	95	20.7	23.5	22.4	22.2	18	20.1	19.3	19.1
1988	11	14	24.76	17.9733	6.78667	19.4	22.2	20	20.4	18.4	20	19.8	19.4	91	83	98	91	20.6	22.1	23	21.9	17.9	19.1	19.7	18.9
1988	11	15	24.6467	18.1625	6.48417	19.8	21.4	20	20.3	18.8	21	19.2	19.7	91	97	93	94	21.1	24.6	21.8	22.5	18.4	20.8	18.9	19.4
1988	11	16	24.7867	18.2625	6.52417	20.8	21.8	18.8	20	18.8	21.2	18.6	19.5	84	95	98	92	20.5	24.8	21.3	22.2	17.9	21	18.5	19.1
1988	11	17	24.1133	18.6	5.51333	20.2	21.4	19.4	20.1	18.2	21.2	18.2	19.2	83	98	90	90	19.7	25	20.2	21.6	17.3	21.1	17.7	18.7
1988	11	18	23.8133	18.375	5.43833	19.6	22	18.6	19.7	17.2	20.6	18	18.6	80	89	95	88	18.2	23.4	20.3	20.6	16	20	17.7	17.9
1988	11	19	24.2733	17.9375	6.33583	20.4	21.8	19.8	20.4	17.8	20.2	19.4	19.1	79	87	97	87	18.8	22.7	22.3	21.3	16.6	19.5	19.2	18.4
1988	11	20	24.3733	18.325	6.04833	18.8	21.6	19.6	19.9	18.6	20.4	19.2	19.4	98	90	97	95	21.3	23.2	22	22.2	18.5	19.9	19	19.2
1988	11	21	24.7867	17.8875	6.89917	18.8	23.2	19.4	20.2	17.4	20.4	19.2	19	88	78	98	88	19	22.3	22.1	21.2	16.7	19.2	19.1	18.4
1988	11	22	24.5714	18.0813	6.49018	19.4	21.4	19.4	19.9	18.2	20.4	19.2	19.3	90	92	98	93	20.2	23.4	22.1	21.9	17.7	20	19.1	18.9
1988	11	23	24.4267	18.5625	5.86417	18.6	21.2	19.8	19.9	17.6	19.2	19.4	18.7	91	84	97	90	19.5	21.1	22.3	21	17.1	18.3	19.2	18.2
1988	11	24	24.26	18.1	6.16	20	22.4	20	20.6	18	20	18.8	18.9	83	81	90	85	19.4	22	21	20.8	17.1	19	18.3	18.1
1988	11	25	24.0714	18.2812	5.79018	19.6	22.6	19.2	20.2	17.6	20	18.6	18.7	83	80	95	86	18.9	21.8	21.1	20.6	16.6	18.9	18.3	18
1988	11	26	23.9867	18.1313	5.85542	19.6	22.6	19.8	20.5	18	21	19.6	19.5	86	87	98	91	19.7	23.9	22.7	22.1	17.3	20.4	19.5	19
1988	11	27	23.92	17.975	5.945	19.6	22.4	20.8	20.9	18.8	21	20.6	20.1	93	89	98	93	21.2	24	24.1	23.1	18.4	20.5	20.5	19.8
1988	11	28	23.88	18.175	5.705	19.8	21.8	19.8	20.3	18.4	20.4	19.4	19.4	88	89	97	91	20.3	23.1	22.3	21.9	17.8	19.8	19.2	18.9
1988	11	29	24.1467	18.025	6.12167	19	22.6	20	20.4	17.6	18.8	19.4	18.6	88	71	95	85	19.3	19.4	22.2	20.3	16.9	17.1	19.1	17.7
1988	11	30	24.1429	17.6875	6.45536	18.8	21.4	19.8	19.9	16	19.8	18.8	18.2	76	87	91	85	16.5	22.1	21.1	19.9	14.5	19.1	18.4	17.3
1988	12	1	24.2615	17.5714	6.69011	19.2667	22.7444	20.0588	20.5353	18.4353	21.5333	19.6824	19.8812	93	90.4444	96.6471	93.5	20.7353	25.0222	22.7118	22.825	18.0588	21.0778	19.5118	19.5312
1988	12	2	24	17.7286	6.27143	19.25	22.4	19.9588	20.4176	18.5333	21.25	19.6353	19.8059	93.6667	90.8889	97.1765	93.9412	20.9278	24.6278	22.6941	22.7647	18.1944	20.8056	19.4882	19.5176
1988	12	3	23.9143	17.7467	6.16762	19.1789	22.0526	19.9111	20.2778	18.5053	21.1158	19.5059	19.7176	94.0526	92.4737	96.4706	94.2941	20.9158	24.5421	22.4882	22.6647	18.2	20.7421	19.3176	19.4235
1988	12	4	23.5857	17.3571	6.22857	18.8105	22.0632	20.0842	20.2632	17.9684	21.0947	19.6	19.5611	92.5263	92.2632	96	93.7222	20.1053	24.4632	22.5444	22.3778	17.5579	20.7211	19.3778	19.2444
1988	12	5	23.9143	17.5067	6.40762	18.9053	22.4632	20.1556	20.4167	18.1111	21.1684	19.6941	19.6312	92.8889	89.7368	96.1765	93	20.3222	24.4053	22.7	22.4312	17.6944	20.6526	19.4765	19.2563
1988	12	6	24.3286	17.5867	6.7419	19.0895	22.9	20.1895	20.6056	18.1684	21.6333	19.7684	19.8722	92.0526	90.0556	96.3158	92.8333	20.3316	25.1722	22.8368	22.7889	17.7421	21.15	19.5684	19.4889
1988	12	7	23.6714	17.5733	6.0981	18.7158	22.3474	20.0211	20.2947	17.9368	21.2316	19.6579	19.6	93.1053	91.0526	96.7895	93.7895	20.1105	24.6	22.6789	22.4684	17.5526	20.7947	19.4895	19.2842
1988	12	8	23.5467	17.3714	6.17524	19.0737	21.8211	20.1684	20.3	18.4211	20.9529	19.7789	19.7412	94.2632	92.2353	96.6842	94.4706	20.8158	24.2529	22.8316	22.6765	18.1053	20.5765	19.6053	19.4588
1988	12	9	23.5571	17.2933	6.26381	18.9789	21.9	20.1056	20.2889	18.2895	20.9895	19.6944	19.6778	93.8947	92.6316	96.4444	94.3889	20.6263	24.3474	22.7111	22.5833	17.9579	20.6316	19.5056	19.3833
1988	12	10	23.4933	17.2857	6.20762	18.9263	22.0947	20	20.2579	18.2842	21.2316	19.5474	19.6789	94.2105	93.0526	96.1053	94.4737	20.6421	24.7421	22.4737	22.6053	17.9684	20.8947	19.3368	19.4211
1988	12	11	23.6615	17.2933	6.36821	18.8	22.4947	20.3895	20.5158	18.2105	21.0444	19.8947	19.6889	94.6842	88.6667	95.7368	93	20.5947	24.1389	22.9579	22.5056	17.9421	20.4833	19.6789	19.3222
1988	12	12	23.4857	17.3467	6.13905	18.9368	21.9947	20.2611	20.3722	18.2526	20.7053	19.8333	19.6611	94	89.7368	96.1667	93.9444	20.5947	23.7263	22.9	22.5222	17.9263	20.1684	19.6444	19.35
1988	12	13	23.7857	17.3375	6.44821	18.6842	22.4526	19.9684	20.2737	17.9474	21.2526	19.6316	19.6	93.4737	90.4211	97	93.5789	20.1632	24.6	22.6684	22.4947	17.5842	20.7842	19.4684	19.2947
1988	12	14	23.6714	17.3	6.37143	18.6947	22.4579	20.2316	20.4	17.6222	21.1789	19.8895	19.5722	91.3333	89.8421	97.0526	92.7222	19.6167	24.4263	23.0368	22.3722	17.1333	20.6789	19.7316	19.1944
1988	12	15	23.8133	16.8714	6.9419	18.3895	22.2842	19.9737	20.1842	17.4824	21.0526	19.5684	19.4294	92.3529	90.2632	96.4737	92.9412	19.5294	24.2842	22.5368	22.1941	17.0529	20.5684	19.3895	19.0706
1988	12	16	23.7429	17.1067	6.63619	18.4556	22.4111	19.6722	20.0444	17.3765	20.9389	19.3167	19.2353	90.1765	88.3889	96.7778	92	19.2294	23.9444	22.2222	21.8529	16.7882	20.3333	19.15	18.8176
1988	12	17	23.6429	16.8286	6.81429	18.1333	21.9889	19.5222	19.8056	17.3444	20.7889	19.0059	19.0187	92.4706	90.3333	95.9412	93.0588	19.3667	23.8944	21.7235	21.6765	16.9556	20.2944	18.8	18.6824
1988	12	18	23.6714	16.6857	6.98571	18.2667	22.3778	19.9667	20.1444	17.4333	21.0222	19.4556	19.2944	92.4444	89.1111	95.5	92.3889	19.4611	24.1889	22.3278	22	17.0056	20.4833	19.2333	18.9222
1988	12	19	24.0385	17.0769	6.96154	18.5	22.6222	20.3882	20.5294	17.5222	21.2333	19.8588	19.5625	90.7059	89	95.4706	92	19.4889	24.4889	22.8647	22.4118	17.0278	20.6778	19.6294	19.2059
1988	12	20	23.9	17.0714	6.82857	18.5611	22.6	20.0833	20.3444	17.5556	21.3444	19.5333	19.4889	91.1667	90.1111	95.2778	92.2778	19.5333	24.7556	22.4111	22.2222	17.05	20.8444	19.2833	19.0667
1988	12	21	24.0615	17.1385	6.92308	18.4667	22.7611	20.0333	20.3222	17.6778	21.1389	19.6444	19.4889	92.9444	87.3889	96.4444	92.5556	19.8111	24.2	22.6833	22.2278	17.2889	20.4833	19.4556	19.1
1988	12	22	23.85	17.0533	6.79667	18.3	22.1333	20.3412	20.3353	17.2667	20.9222	19.7059	19.2937	90.2941	90.2778	94.5294	92.0588	19.15	24.15	22.6353	22.0765	16.7389	20.4444	19.4176	18.9353
1988	12	23	24.3	17.3429	6.95714	18.4333	22.2556	20.0667	20.2222	17.2167	21.0882	19.6111	19.2529	89.2778	91.2353	96	92.1176	18.9833	24.4235	22.5944	21.9118	16.5889	20.6412	19.4056	18.8176
1988	12	24	24.1667	17.3667	6.8	18.5824	22.6	20.2625	20.4375	17.4588	21.025	19.575	19.3688	90.1765	87.75	94.25	90.875	19.3176	24.1625	22.4125	21.9812	16.8882	20.375	19.25	18.8562
1988	12	25	24.2462	17.2167	7.02949	18	21.8	19.2	19.5	17	20.4	19	18.8	91	89	98	93	18.8	23.1	21.8	21.3	16.5	19.8	18.9	18.4
1988	12	26	24.1692	16.8182	7.35105	18	20.2	18.8	19	17.6	19.6	18.6	18.6	96	95	98	96	19.9	22.4	21.3	21.2	17.4	19.3	18.5	18.4
1988	12	27	23.7467	16.7714	6.97524	18.4	20.2	19.6	19.5	18.4	19.6	19	19.1	0	95	95	97	21.2	22.4	21.6	21.7	18.4	19.3	18.7	18.8
1988	12	28	23.4	17.1714	6.22857	18	20	19.2	19.1	17.8	19.4	19.2	18.8	98	95	100	98	20.3	22.2	22.2	21.6	17.7	19.1	19.2	18.7
1988	12	29	23.6929	16.9571	6.73571	18.2	19.2	18.6	18.7	18	19	18.4	18.5	98	98	98	98	20.5	21.8	21	21.1	17.9	18.9	18.3	18.4
1988	12	30	23.4727	16.5538	6.91888	17.8	20.4	18.8	18.9	17.4	19.6	18.6	18.5	96	93	98	96	19.6	22.3	21.3	21.1	17.2	19.3	18.5	18.3
1988	12	31	23.6833	16.4167	7.26667	18	21.2	19.4	19.5	17.8	20.2	19.2	19.1	98	92	98	96	20.3	23.1	22.1	21.8	17.7	19.8	19.1	18.9

## Sheet: 1989
			Temperature			Temperature				Temperature				Relative Humidity				Pressure				Dew temperature
Year	Month	Day	Maximum	Minimum	Max-Min	1899-12-31 07:00:00	1899-12-31 13:00:00	1899-12-31 19:00:00	Average	1899-12-31 01:00:00	1899-12-31 13:00:00	1899-12-31 19:00:00	Average	1899-12-31 01:00:00	1899-12-31 13:00:00	1899-12-31 19:00:00	Average	1899-12-31 07:00:00	1899-12-31 13:00:00	1899-12-31 19:00:00	Average	1899-12-31 07:00:00	1899-12-31 13:00:00	1899-12-31 19:00:00	Average		Month	Taverage	Hraverage
1989	1	1	23.825	17.14	6.685	17.2	19.8	19	18.8	16.8	19	18.6	18.1	96	93	96	95	18.9	21.5	21.2	20.5	16.6	18.7	18.4	17.9		January	18.7	91.6129
1989	1	2	23.9167	16.4667	7.45	17.8	21.2	19.4	19.5	17.4	20.2	19.2	18.9	96	92	98	95	19.6	23.1	22.1	21.6	17.2	19.8	19.1	18.7		February	18.8279	89.1702
1989	1	3	23.9692	16.6	7.36923	18.4	19.6	18.6	18.8	18.2	19.2	18	18.5	98	97	95	96	20.8	22	20.3	21	18.1	19	17.7	18.3		March	19.1129	92.2581
1989	1	4	23.6769	16.6286	7.04835	17.4	18.8	18.4	18.3	17	18.4	18	17.8	96	96	96	96	19.1	20.9	20.4	20.1	16.8	18.2	17.8	17.6		April	20.4	91.9667
1989	1	5	23.8833	16.6786	7.20476	17.2	21.4	18.6	19	17	20.2	18.4	18.5	98	90	98	95	19.2	23	21	21.1	16.9	19.7	18.3	18.3		May	21.6011	92.9609
1989	1	6	23.3636	16.7	6.66364	17.4	18.4	17.8	17.8	16.8	18.2	17.2	17.4	94	98	95	96	18.8	20.8	19.3	19.6	16.5	18.1	16.9	17.2		June	21.0433	92.3
1989	1	7	24.0615	16.4857	7.57582	17.6	21	19	19.1	16.2	19	18.6	17.9	87	84	96	89	17.6	20.8	21.2	19.8	15.5	18.1	18.4	17.3		July	20.9581	91.8726
1989	1	8	23.8727	16.7143	7.15844	17.8	22	18.6	19.3	14.8	18	16.8	16.5	74	69	84	76	15.1	18.3	18.1	17.1	13.1	16.1	15.9	15		August	21.1484	89.1412
1989	1	9	23.5	16.5308	6.96923	15.2	21.8	17.4	17.9	13.6	18.2	16.6	16.1	85	72	93	83	14.6	18.8	18.4	17.3	12.6	16.5	16.2	15.1		September	20.9333	89.4333
1989	1	10	23.4143	16.3286	7.08571	16.2	19.6	18.8	18.4	15.4	18	17.6	17	92	86	89	89	17	19.7	19.4	18.7	15	17.3	17	16.4		October	20.9742	90.6452
1989	1	11	23.8	16.5692	7.23077	16.2	20.2	18	18.1	15.8	19	17.8	17.5	96	90	98	95	17.7	21.3	20.3	19.7	15.6	18.5	17.7	17.3		November	20.9167	93
1989	1	12	23.0462	16.3462	6.7	16.6	19	19	18.4	15	17.8	18.4	17.1	85	90	95	90	16.1	19.7	20.8	18.9	14.1	17.2	18.1	16.5		December	19.871	89.5161
1989	1	13	23.7077	16.2133	7.49436	17.4	24	20	20.4	16.4	20	19.6	18.7	91	70	97	86	18.1	21	22.6	20.5	15.9	18.3	19.4	17.9
1989	1	14	24.1571	16.2143	7.94286	18	19.8	18.4	18.6	17.8	19.2	18.2	18.4	98	95	98	97	20.3	21.9	20.8	21	17.7	18.9	18.1	18.3
1989	1	15	23.5077	16.7067	6.80103	17.2	18.8	18	18	17	18.4	17.4	17.6	98	96	95	96	19.2	20.9	19.5	19.9	16.9	18.2	17.1	17.4
1989	1	16	23.3462	16.3231	7.02308	16.6	19.2	18.8	18.4	16.4	18.2	18	17.5	98	91	93	94	18.5	20.3	20.2	19.7	16.3	17.7	17.6	17.2
1989	1	17	23.3429	16.6167	6.72619	17	18.8	18.6	18.3	16.8	18	18	17.6	98	93	95	95	19	20.2	20.3	19.8	16.7	17.6	17.7	17.4
1989	1	18	23.5	16.3667	7.13333	17.4	18.6	18	18	17.2	18.2	17.6	17.7	98	96	96	97	19.5	20.7	19.9	20	17.1	18	17.4	17.5
1989	1	19	23.7231	16.1143	7.60879	16.2	18.6	17.4	17.4	16.2	18	17.2	19.0944	0	95	98	98	18.4	20.3	19.5	19.4	16.2	17.7	17.1	17
1989	1	20	23.6	16.0462	7.55385	17.6	19.4	18.2	18.4	16.2	18.8	18	17.7	87	95	98	93	17.6	21.3	20.5	19.8	15.5	18.5	17.9	17.3
1989	1	21	23.2167	16.4462	6.77051	17.2	22.8	20.6	20.3	16.6	21.6	20.4	19.5	94	90	98	94	18.5	25.1	23.8	22.5	16.3	21.1	20.3	19.3
1989	1	22	23.7077	16.6429	7.06484	17.8	23.2	21	20.8	17	22.4	19	19.5	93	94	84	90	18.9	26.6	20.8	22.1	16.6	22.1	18.1	18.9
1989	1	23	23.7538	16.7714	6.98242	18.2	23	20.2	20.4	18.2	21.4	20	19.0824	0	87	98	95	20.9	24.5	23.3	22.9	18.2	20.8	19.9	19.6
1989	1	24	23.7143	16.5923	7.12198	17.8	20.8	20	19.6	17.2	20	19.4	18.9	95	93	95	94	19.3	22.9	22.2	21.4	16.9	19.7	19.1	18.6
1989	1	25	23.4	16.4308	6.96923	16.2	21	18	18.3	15.6	18.8	17.2	17.2	94	82	93	90	17.4	20.4	19.1	19	15.3	17.8	16.8	16.6
1989	1	26	23.4308	16.9133	6.51744	16	21	18	18.3	15.6	18.8	17.2	17.2	96	82	93	90	17.5	20.4	19.1	19	15.4	17.8	16.8	16.7
1989	1	27	23.925	16.5077	7.41731	15.4	20.4	18.6	18.3	13.8	18.8	17	16.5	85	87	86	86	14.8	20.7	18.4	18	12.9	18.1	16.2	15.7
1989	1	28	23.0923	16.8923	6.2	16.6	20.4	17.8	18.1	16.4	18.6	17.4	17.5	98	85	96	93	18.5	20.4	19.6	19.5	16.3	17.8	17.2	17.1
1989	1	29	23.7077	16.1538	7.55385	15.2	19.6	18	17.7	14.8	17.4	16.8	16.3	96	81	89	89	16.6	18.6	18.4	17.9	14.6	16.3	16.2	15.7
1989	1	30	23.6615	16.4154	7.24615	15.4	19.6	18.4	18	12.8	17.4	16.8	15.7	76	81	86	81	13.2	18.6	18.2	16.7	11.1	16.3	16	14.5
1989	1	31	23.7385	16.5286	7.20989	15.4	22.8	19	19	15.2	18.8	18.4	17.5	98	70	95	87	17.1	19.3	20.8	19.1	15.1	17	18.1	16.7
1989	2	1	23.5333	16.3143	7.21905	16	20	18.4	18.2	15.6	19	17.2	17.3	96	91	89	92	17.5	21.4	18.9	19.3	15.4	18.6	16.6	16.9
1989	2	2	23.1571	16.2143	6.94286	15.2	22.4	20.4	19.6	14.6	18.4	17.6	16.9	94	69	77	80	16.3	18.8	18.5	17.8	14.3	16.5	16.2	15.7
1989	2	3	23.2769	16.5	6.77692	15.4	19.6	18	17.8	14.6	18.4	17.6	16.9	92	90	96	93	16.1	20.4	19.9	18.8	14.2	17.9	17.4	16.5
1989	2	4	23.1692	16.46	6.70923	15.6	19	17.2	17.3	15	17.6	16.4	16.3	94	88	93	92	16.7	19.3	18.2	18.1	14.7	16.9	16	15.9
1989	2	5	23.8286	16.3571	7.47143	15.6	19.8	18	17.9	14.8	17.8	17.2	16.6	92	83	93	89	16.4	19.2	19.1	18.2	14.4	16.9	16.8	16
1989	2	6	23.6154	16.2	7.41538	15.8	21.8	19.4	19.1	15	18.8	18.6	17.5	92	76	93	87	16.6	19.9	20.9	19.1	14.6	17.4	18.2	16.8
1989	2	7	23.4571	16.2714	7.18571	16.8	18	19	18.2	16.2	17.6	18.2	17.3	94	96	93	95	18.1	19.9	20.4	19.5	15.9	17.4	17.8	17
1989	2	8	23.6571	16.7333	6.92381	16.6	20.4	18.6	18.5	16.4	18.8	17.6	17.6	98	87	91	92	18.5	20.7	19.5	19.6	16.3	18.1	17.1	17.2
1989	2	9	23.5	16.6143	6.88571	15.4	19.4	18.4	17.9	15	17.4	16.2	16.2	96	83	81	87	16.8	18.7	17.1	17.5	14.8	16.4	15.1	15.4
1989	2	10	23.0071	16.3538	6.6533	15.4	20	15.2	16.5	15	17.4	14.8	15.7	96	78	96	90	16.8	18.3	16.6	17.2	14.8	16.1	14.6	15.2
1989	2	11	23.4143	16.9462	6.46813	15	19.8	17.8	17.6	14.2	17.8	16.6	16.2	92	83	89	88	15.7	19.2	18.2	17.7	13.7	16.9	16	15.5
1989	2	12	23.3	16.8615	6.43846	15.8	22	19	20.0824	15	20.4556	17	19.0588	92	88	83	91.7647	16.6	23.1889	18.2	21.5765	14.6	19.8444	16	18.6471
1989	2	13	23	16.6308	6.36923	15.2	21	18.6	18.4	15	19	17	17	98	84	86	89	16.9	20.8	18.4	18.7	14.9	18.1	16.2	16.4
1989	2	14	23.3714	16.3571	7.01429	15.8	19.4	17.6	17.6	14.6	17.8	16.8	16.4	89	86	93	89	15.9	19.4	18.7	18	13.9	17	16.4	15.8
1989	2	15	23.3429	16.7	6.64286	14.8	19	15.2	16	13.8	17	15	15.3	90	83	98	90	15.2	18.2	16.9	16.8	13.2	16	14.9	14.7
1989	2	16	23.5846	16.4	7.18462	14	21.6	16.2	17	12.8	18	15.6	15.5	88	72	94	85	14.1	18.5	17.4	16.6	12.1	16.3	15.3	14.5
1989	2	17	23.8	16.5692	7.23077	15.6	22.2	18.2	18.6	14.8	19.2	17.2	17.1	92	77	91	87	16.4	20.5	19	18.6	14.4	17.9	16.7	16.3
1989	2	18	23.6	16.7846	6.81538	17.6	23	19.4	19.9	15.4	18.8	18.2	17.5	80	68	90	80	16.2	19.2	20.2	18.5	14.2	16.9	17.7	16.2
1989	2	19	23.1	16.6857	6.41429	19	25.2	20.2	21.2	14.2	19.6	19.8	17.9	61	61	97	73	13.4	19.5	22.8	18.6	11.3	17.1	19.6	16
1989	2	20	23.6143	16.2143	7.4	17.6	25.2	20.6	21	17	22	20	19.7	95	77	95	89	19	24.5	23	22.2	16.7	20.8	19.8	19.1
1989	2	21	23.7067	16.4267	7.28	18.8	19.8	20	19.6	18.4	19.4	19.2	19	96	97	93	95	20.9	22.3	21.8	21.7	18.2	19.2	18.9	18.8
1989	2	22	24.1867	16.3571	7.82952	17.8	23	20.4	20.4	17.4	21	20	19.5	96	84	97	92	19.6	23.7	23.1	22.1	17.2	20.2	19.8	19.1
1989	2	23	24.4933	16.6133	7.88	16.8	24.6	19.2	20	16.2	21.4	19	18.9	94	76	98	90	18.1	23.6	21.8	21.2	15.9	20.1	18.9	18.3
1989	2	24	24.2714	16.6429	7.62857	18	22.2	19.2	19.7	17	18	19	18	91	68	98	86	18.8	18.2	21.8	19.6	16.5	16	18.9	17.1
1989	2	25	23.9714	17.04	6.93143	18.4	21.4	19	19.5	18.4	20	18.6	18.9056	0	89	96	95	21.2	22.5	21.2	21.6	18.4	19.4	18.4	18.7
1989	2	26	24.6571	16.5143	8.14286	18.4	20	18.8	19	17.2	19.4	17.4	18	89	95	88	91	18.9	22.2	19	20	16.6	19.1	16.7	17.5
1989	2	27	24.6538	17.3267	7.32718	17.6	20.2	20.4	19.6	17	20	19.8	18.9	95	98	95	96	19	23.3	22.7	21.7	16.7	19.9	19.6	18.7
1989	2	28	24.3214	17.08	7.24143	19.4	23.6	20.4	21	19.2	21.4	20	20.2	98	83	97	93	22.1	24.2	23.1	23.1	19.1	20.5	19.8	19.8
1989	3	1	24.5625	16.7286	7.83393	19.2	20.2	20.2	20	18.6	20	19.6	19.4	95	98	95	96	21.1	23.3	22.4	22.3	18.3	19.9	19.3	19.2
1989	3	2	24.4875	16.72	7.7675	18.8	19.6	20	19.6	18.4	19.2	19.6	19.1	96	97	97	96	20.9	22	22.6	21.8	18.2	19	19.4	18.9
1989	3	3	24.7625	16.4857	8.27679	17.8	22	20.4	20.1	17.2	20.8	19.8	19.3	95	90	95	93	19.3	23.8	22.7	21.9	16.9	20.3	19.6	18.9
1989	3	4	24.75	17.2143	7.53571	19	20.4	19.8	19.8	18	20	19.6	19.2	91	97	98	95	20	23.1	22.7	22	17.5	19.8	19.5	19
1989	3	5	24.5857	17.1857	7.4	18	20.4	19.4	19.3	18	20	19.2	19.3571	0	97	98	98	20.6	23.1	22.1	22	18	19.8	19.1	19
1989	3	6	24.1667	16.65	7.51667	18	21	19	19.3	17.8	20	18.6	18.8	98	92	96	95	20.3	22.8	21.2	21.4	17.7	19.6	18.4	18.6
1989	3	7	24.2471	16.6714	7.57563	18	22	19.2	19.6	17.2	20.4	19	18.9	93	87	98	93	19.1	23	21.8	21.3	16.8	19.8	18.9	18.5
1989	3	8	25.225	16.5733	8.65167	18	22.4	20	20.1	18	21.2	19.8	19.24	0	90	98	96	20.6	24.5	23	22.7	18	20.7	19.7	19.5
1989	3	9	24.8235	17.36	7.46353	18.6	22.4	19.6	20	18.2	21	19.6	19.6	96	89	100	95	20.7	24	22.8	22.5	18	20.5	19.6	19.4
1989	3	10	25.6706	17.6857	7.98487	18.8	19	17.6	18.3	18.4	18.8	17.4	18.2	96	98	98	98	20.9	21.6	19.7	20.7	18.2	18.7	17.3	18.1
1989	3	11	25.2588	17.5	7.75882	17	18	17.4	17.5	16.6	17.6	17.4	17.2	96	96	100	98	18.6	19.9	19.9	19.5	16.4	17.4	17.4	17.1
1989	3	12	24.75	17.5385	7.21154	17.6	17.4	15	16.3	17.4	17.2	14.6	16.4	98	98	96	97	19.7	19.5	16.4	18.5	17.3	17.1	14.4	16.3
1989	3	13	24.8267	17.0462	7.78051	16	19	17.8	17.6	15	17.8	17.2	16.7	91	90	95	92	16.5	19.7	19.3	18.5	14.5	17.2	16.9	16.2
1989	3	14	24.8353	17.75	7.08529	16.4	21.4	19	19	15.6	19.6	18.6	17.9	92	85	96	91	17.2	21.7	21.2	20.1	15.2	18.8	18.4	17.5
1989	3	15	24.4824	17.64	6.84235	17.6	20.6	19	19	16.8	19.8	18.6	18.4	93	93	96	94	18.7	22.6	21.2	20.8	16.4	19.5	18.4	18.1
1989	3	16	24.5467	17.6125	6.93417	17.6	22.4	19.2	19.6	15.2	20.4	18.8	18.1	79	84	96	86	15.9	22.8	21.5	20	13.9	19.6	18.6	17.4
1989	3	17	24.975	17.8875	7.0875	17.8	19.8	17.8	18.3	17.6	19	17	17.9	98	93	93	95	20	21.5	18.9	20.1	17.5	18.7	16.6	17.6
1989	3	18	25.4125	17.7857	7.62679	16.8	21.4	18.2	18.6	15.6	19.2	18	17.6	89	82	98	90	17	20.9	20.5	19.5	15	18.2	17.9	17
1989	3	19	25.125	17.6857	7.43929	17.4	23.2	18.8	19.5	17.2	20.6	18.6	18.8	98	80	98	92	19.5	22.7	21.3	21.2	17.1	19.5	18.5	18.4
1989	3	20	24.775	17.75	7.025	18.6	22.2	18.6	19.5	17.6	19.8	18.4	18.6	91	81	98	90	19.5	21.7	21	20.7	17.1	18.8	18.3	18.1
1989	3	21	24.7125	17.9467	6.76583	17.6	22.4	17.4	18.7	17	19.4	17.2	17.9	95	77	98	90	19	20.7	19.5	19.8	16.7	18.1	17.1	17.3
1989	3	22	24.48	17.48	7	17.2	24.2	19.4	20	16.2	19.8	19	18.3	91	68	96	85	17.8	20.5	21.7	20	15.7	17.9	18.8	17.5
1989	3	23	23.8353	17.4867	6.34863	17.8	23.6	19	19.9	15	20.4	18.6	18	76	76	96	83	15.4	22.1	21.2	19.5	13.4	19.1	18.4	17
1989	3	24	24.3938	17.6533	6.74042	19.2	23.8	19.4	20.5	16.8	20	19	18.6	80	72	96	83	17.7	21.1	21.7	20.2	15.6	18.4	18.8	17.6
1989	3	25	24.4937	18.18	6.31375	18.6	22.4	18.2	19.4	17.2	19.6	17.6	18.1	88	78	95	87	18.8	21.1	19.8	19.9	16.5	18.4	17.3	17.4
1989	3	26	24.6	17.6533	6.94667	17.6	22.4	18	19	16.4	19.8	17.8	18	89	80	98	89	17.9	21.5	20.3	19.9	15.8	18.7	17.7	17.4
1989	3	27	24.6941	17.7214	6.97269	17.4	21.8	18.4	19	16	20	18.2	18.1	87	85	98	90	17.3	22.3	20.8	20.1	15.3	19.3	18.1	17.5
1989	3	28	25.125	17.68	7.445	17.2	20	18.2	18.4	17	19.2	18	18.1	98	93	98	96	19.2	21.8	20.5	20.5	16.9	18.9	17.9	17.9
1989	3	29	25.6563	17.8714	7.78482	17	20.6	18	18.4	16.2	19.4	17.8	17.8	93	90	98	94	17.9	21.8	20.3	20	15.8	18.9	17.7	17.5
1989	3	30	25.1938	17.9125	7.28125	17.8	20.6	18.8	19	16.2	19.2	18.4	17.9	86	88	96	90	17.5	21.4	20.9	19.9	15.4	18.6	18.2	17.4
1989	3	31	25.2118	18.0133	7.19843	18.2	21.4	18.6	19.2	17.8	19.8	18.2	18.6	96	87	96	93	20.1	22.1	20.7	21	17.6	19.1	18	18.3
1989	4	1	25.7176	17.5412	8.17647	18	23.8	18.8	19.8	17.4	20	18.6	18.7	95	72	98	88	19.5	21.1	21.3	20.6	17.1	18.4	18.5	18
1989	4	2	25.9563	17.48	8.47625	17.4	21.2	18.2	18.8	17.2	19.4	18	18.2	98	85	98	94	19.5	21.5	20.5	20.5	17.1	18.6	17.9	17.9
1989	4	3	24.6267	17.75	6.87667	17.4	20.8	19.2	19.1	17.2	19.6	18.8	18.5	98	90	96	95	19.5	22.1	21.5	21	17.1	19.1	18.6	18.3
1989	4	4	25.5882	17.8267	7.76157	17.8	21.4	20	19.8	17.4	20.2	19.2	18.9	96	90	93	93	19.6	23	21.8	21.4	17.2	19.7	18.9	18.6
1989	4	5	25.1059	18	7.10588	18.8	20.2	20.2	19.9	18.6	18.4	19.4	18.8	98	85	93	92	21.3	20.1	22	21.1	18.5	17.6	19.1	18.4
1989	4	6	25.2529	18.1357	7.11723	18.8	20.2	19.8	19.6	18.6	20	19.4	19.3	98	98	97	98	21.3	23.3	22.3	22.3	18.5	19.9	19.2	19.2
1989	4	7	25.3125	18.2875	7.025	19	22	20.6	20.5	18.6	20.6	19.4	19.5	96	89	90	92	21.2	23.4	21.8	22.1	18.4	20	18.9	19.1
1989	4	8	24.84	18.2533	6.58667	18.4	22.4	20.2	20.3	18.2	20.6	19.6	19.5	98	86	95	93	20.8	23.2	22.4	22.1	18.1	19.9	19.3	19.1
1989	4	9	25.075	18.15	6.925	19.4	21.4	20	20.2	18.8	20.4	19.8	19.7	95	92	98	95	21.3	23.4	23	22.6	18.5	20	19.7	19.4
1989	4	10	25.4067	18.3118	7.0949	18.4	21	19.4	19.5	18.2	20	19.2	19.1	98	92	98	96	20.8	22.8	22.1	21.9	18.1	19.6	19.1	18.9
1989	4	11	24.7412	18.1125	6.62868	20.2	26.2	20.2	21.7	19.4	23.2	19.8	20.8	93	78	97	89	22	26.7	22.8	23.8	19.1	22.1	19.6	20.3
1989	4	12	24.7067	18.125	6.58167	19	22.4	21	20.9	18.4	20.8	20.6	19.9	95	87	97	93	20.8	23.6	24	22.8	18.1	20.2	20.4	19.6
1989	4	13	24.3875	17.9	6.4875	18.8	22.2	20.6	20.5	18.6	21	20	19.9	98	90	95	94	21.3	24.1	23	22.8	18.5	20.5	19.8	19.6
1989	4	14	25.0588	17.7765	7.28235	19.2	24.6	20.6	21.3	18.4	21.6	20	20	93	78	95	89	20.7	24	23	22.6	18	20.4	19.8	19.4
1989	4	15	25.0941	17.8214	7.27269	18.2	20.4	20.2	19.8	17.8	19.6	18.8	18.7	96	93	88	93	20.1	22.3	20.9	21.1	17.6	19.3	18.2	18.4
1989	4	16	25.7765	17.6133	8.16314	18.4	21.8	20.8	20.4	18.2	20.4	20.4	19.7	98	89	97	94	20.8	23.1	23.7	22.5	18.1	19.8	20.2	19.4
1989	4	17	25.7875	18.2533	7.53417	20	22	20.6	20.8	18.2	20.6	20	19.6	85	89	95	89	19.8	23.4	23	22.1	17.4	20	19.8	19.1
1989	4	18	24.975	18.7867	6.18833	19.2	21.6	20	20.2	17.2	19.6	18.8	18.5	83	84	90	86	18.4	21.6	21	20.3	16.2	18.7	18.3	17.7
1989	4	19	24.9412	18.6937	6.24743	19.4	24.4	19.6	20.8	18.2	21.2	19.2	19.5	90	76	97	87	20.2	23.3	22	21.8	17.7	19.9	19	18.9
1989	4	20	24.8059	18.5	6.30588	19.6	21	20	20.1	18.4	20	19.8	19.4	90	92	98	93	20.4	22.8	23	22.1	17.9	19.6	19.7	19.1
1989	4	21	25.0765	18.4933	6.58314	20.4	23.6	20.4	21.2	19.2	22	20.2	20.5	90	88	98	92	21.5	25.5	23.5	23.5	18.7	21.4	20.1	20.1
1989	4	22	25.1529	18.9312	6.22169	21.8	24	20	21.5	19.2	21.6	19.8	20.2	79	82	98	86	20.7	24.4	23	22.7	18.1	20.7	19.7	19.5
1989	4	23	25.5647	18.8467	6.71804	21.2	23.6	20.2	21.3	19.4	22.2	20.2	20.6	85	89	100	91	21.5	25.9	23.7	23.7	18.6	21.7	20.2	20.2
1989	4	24	25.1529	18.9467	6.20627	20.8	22.8	19.8	20.8	20	22	19.8	20.6	93	94	100	96	22.9	26	23.1	24	19.7	21.7	19.8	20.4
1989	4	25	25.1529	18.5467	6.60627	20	24.8	19	20.7	18.6	22.4	18.8	19.9	88	82	98	89	20.6	25.7	21.6	22.6	18	21.5	18.7	19.4
1989	4	26	25.1125	18.8786	6.23393	19.8	20.6	19.2	19.7	18.4	20.2	19	19.2	88	97	98	94	20.3	23.4	21.8	21.9	17.8	20	18.9	18.9
1989	4	27	24.9529	18.7125	6.24044	19.2	22.6	19.6	20.3	18.4	21.4	19.4	19.7	93	90	98	94	20.7	24.8	22.4	22.6	18	20.9	19.3	19.4
1989	4	28	25.4118	18.6267	6.7851	20.6	24	19.8	21	19.4	22	19.6	20.3	90	85	98	91	21.8	25.2	22.7	23.2	18.9	21.3	19.5	19.9
1989	4	29	25.0824	19.0733	6.00902	19.8	24.8	19.8	21	18	22.4	19.6	20	85	82	98	88	19.6	25.7	22.7	22.6	17.2	21.5	19.5	19.4
1989	4	30	25.7765	18.9333	6.84314	19.6	21	20.6	20.5	18.8	20.6	20.2	19.9	93	97	97	95	21.2	24	23.4	22.9	18.4	20.4	20	19.6
1989	5	1	25.6187	18.7556	6.86319	20.2524	23.28	20.725	21.245	19.5381	22.27	20.36	20.7158	93.7	92.1	96.7	94.4	22.3048	26.375	23.73	24.115	19.2333	21.915	20.195	20.435
1989	5	2	25.9471	18.9667	6.98039	20.5571	23.7667	21.0476	21.6143	19.6095	22.5857	20.6619	20.9571	92.1905	91.0476	96.619	93.3333	22.2857	26.7667	24.1857	24.4048	19.2143	22.1571	20.5048	20.6286
1989	5	3	25.1188	19	6.11875	20.5714	22.8905	20.5905	21.1619	19.805	22.0381	20.0714	20.64	93.25	93.2381	95.4286	94.2	22.645	26.0429	23.1905	23.985	19.45	21.7286	19.8429	20.355
1989	5	4	24.9412	19.1294	5.81176	20.2409	22.7818	20.8	21.1905	19.5909	21.9091	20.2524	20.6095	94.5455	93.2727	95.4762	94.4762	22.4318	25.8182	23.4381	23.9429	19.3045	21.5773	20.0143	20.3476
1989	5	5	25.2556	19.0941	6.16144	20.3636	22.5864	20.5773	21.0227	19.4818	21.6727	20.2227	20.4591	92.6818	92.5909	96.8636	94.2727	22.1273	25.4318	23.4773	23.6864	19.0818	21.3273	20.0591	20.1773
1989	5	6	25.0588	18.7625	6.29632	20.3636	23.0727	20.7636	21.25	19.6	22.1773	20.3545	20.6762	93.3333	93	96.4545	94.4091	22.3682	26.2409	23.65	24.0955	19.2636	21.8409	20.1773	20.4364
1989	5	7	24.8588	18.9111	5.94771	20.5905	22.75	20.65	21.1789	19.9381	21.83	20.28	19.71	94.3	92.85	96.85	94.5789	22.9238	25.65	23.575	24.0842	19.6524	21.48	20.11	20.4474
1989	5	8	25	18.6	6.4	20.6	23.0381	21.045	21.415	19.8286	22.1667	20.645	20.9158	93.15	93.1905	96.55	94.8	22.6952	26.2238	24.115	24.35	19.5048	21.8571	20.475	20.62
1989	5	9	25.8176	19.05	6.76765	20.7476	23.1571	20.9381	21.4381	19.9524	22.2667	20.5429	20.9238	93.3333	93	96.7143	94.381	22.8952	26.4333	23.9714	24.4333	19.619	21.9476	20.3714	20.6429
1989	5	10	25.3882	19.3333	6.0549	20.6476	23.1286	21.1143	21.5143	19.9571	21.9619	20.6095	20.815	94	90.9524	95.7619	93.6667	22.9286	25.7429	24.0238	24.2333	19.6714	21.5238	20.3857	20.5429
1989	5	11	25.95	19.04	6.91	21.2571	23.095	21.34	21.7842	20.2667	22.38	20.735	21.1526	91.8095	94.4	94.95	93.6316	23.2286	26.72	24.145	24.7474	19.8619	22.125	20.485	20.8474
1989	5	12	26.2353	18.94	7.29529	20.7714	24.2857	21.3857	21.9667	19.9286	22.9048	20.8571	21.205	92.85	89.5714	95.619	92.8095	22.7905	27.2	24.3857	24.8	19.5667	22.4286	20.6333	20.8762
1989	5	13	26.4222	19.3882	7.03399	20.9864	23.9364	21.1364	21.8045	20.0682	22.95	20.6136	21.2136	92.4091	92.4545	95.5909	93.4545	22.9591	27.5045	24.0273	24.8273	19.6909	22.6045	20.3955	20.8909
1989	5	14	25.7444	19.3529	6.3915	20.95	23.7682	21.2	21.7909	19.9682	22.5409	20.6455	21.0409	91.8636	90.5455	95.3636	92.7273	22.7727	26.6636	24.0364	24.4955	19.5591	22.0955	20.4227	20.6818
1989	5	15	25.3833	19.1706	6.21275	21.1	23.5227	21.2182	21.7591	20.2273	22.3455	20.6045	21.1143	92.5238	90.9545	94.9091	92.9545	23.2091	26.3682	23.9136	24.5	19.8682	21.9227	20.3409	20.7091
1989	5	16	25.7222	19.3667	6.35556	21.45	23.9409	21.1091	21.9136	20.3545	22.6545	20.5227	21.1864	91.0909	90.1818	95.0455	92.1818	23.2636	26.7909	23.8318	24.6364	19.9091	22.1909	20.2864	20.7864
1989	5	17	25.8111	19	6.81111	21.1909	23.3591	21.0909	21.6773	20.1727	22.3714	20.6727	21.035	91.2381	92.5714	96.4091	93.8095	23.0591	26.5333	24.1636	24.5905	19.7545	22.0238	20.4909	20.7619
1989	5	18	26.0235	18.925	7.09853	21.0682	23.8143	21.0091	21.7476	20.0364	22.7048	20.3773	21.115	91.2857	91.4286	94.6364	92.6667	22.8273	27.0143	23.6136	24.4905	19.6045	22.3143	20.1091	20.6762
1989	5	19	25.7	19.2588	6.44118	21.0045	23.9818	21.1762	21.8	19.6682	22.581	20.6409	20.9619	89.1818	89.9048	94.7619	91.2	22.1455	26.6571	23.8476	24.07	19.1	22.0905	20.3	20.405
1989	5	20	26.2333	19.2111	7.02222	21.5091	23.6636	20.7273	21.6727	20.2545	22.6682	20.1818	21.0318	89.8182	92.2273	95.3636	92.4545	23.0545	26.9773	23.35	24.4591	19.7455	22.3136	19.9364	20.6545
1989	5	21	26.2353	19.2688	6.96654	21.4909	24.1455	21.2667	22.0429	19.9864	22.7182	20.7429	21.1667	87.8182	89.1818	95.6667	91.0952	22.4909	26.8136	24.1905	24.5476	19.3545	22.2	20.5333	20.7286
1989	5	22	26.2588	19	7.25882	21.2571	24.1409	21.1909	21.9238	19.9476	22.6682	20.7	21.081	89.4286	88.8636	95.7727	91.4286	22.5571	26.7409	24.1727	24.4524	19.3952	22.15	20.4864	20.6524
1989	5	23	26.2875	19.1375	7.15	21.3455	24.4545	21.155	22.05	19.8818	22.7273	20.265	20.995	88.0909	87	92.7	89.35	22.3864	26.6364	23.29	24.16	19.2682	22.1136	19.89	20.45
1989	5	24	26.1556	19.1529	7.00261	21.4727	24.0227	21.0091	21.8909	19.9273	22.6455	20.4773	21.0273	87.6364	89.5	95.5	90.9091	22.3955	26.7091	23.7955	24.2909	19.2636	22.1545	20.2636	20.5682
1989	5	25	26.3333	19.2875	7.04583	21.3909	23.4333	21.0318	21.6952	20.1045	22.3286	20.4409	20.9381	89.7273	91.7143	95.0455	92.2381	22.7955	26.4	23.6955	24.2714	19.5727	21.9095	20.1864	20.5381
1989	5	26	25.8889	19.2	6.68889	21.0091	23.0682	20.6682	21.3636	19.9318	21.9818	20.0636	20.65	91.2273	91.6818	94.9545	92.6818	22.6818	25.8455	23.1682	23.9045	19.4864	21.5818	19.8091	20.2818
1989	5	27	25.6333	18.6471	6.98627	21.0818	23.2273	20.8091	21.4864	20.0864	22.1864	20.1455	20.8091	91.9091	91.9545	94.5455	92.8182	22.9591	26.1955	23.2227	24.1273	19.6682	21.8045	19.85	20.4545
1989	5	28	25.25	18.9941	6.25588	20.9636	23.1864	20.7476	21.3905	19.9409	22.1273	20.281	20.7714	91.5909	91.8182	96	93.381	22.7227	26.1364	23.5476	24.1333	19.5045	21.7364	20.0857	20.4524
1989	5	29	25.6222	18.8118	6.81046	21.0227	23.4818	20.7409	21.4955	19.9045	22.4455	20.2636	20.8727	90.6364	91.8182	95.7727	92.9091	22.6	26.6273	23.5318	24.2455	19.4318	22.0727	20.0591	20.5227
1989	5	30	25.9118	18.7643	7.14748	21.05	23.75	21.0619	21.7429	19.9333	22.4333	20.4667	20.985	90.381	89.4762	94.9524	91.95	22.6476	26.4333	23.7619	24.355	19.4524	21.9429	20.219	20.585
1989	5	31	25.7235	18.7059	7.01765	20.6524	23.8091	21.0182	21.6048	19.6524	22.6864	20.25	20.905	91.35	91.2727	93.5909	92.619	22.3048	27.0136	23.3273	24.2952	19.2333	22.2909	19.9273	20.5238
1989	6	1	26.0294	19	7.02941	20.6	22.4	20.8	21.1	20.2	22	20.6	20.9	97	97	98	97	23.4	26.2	24.1	24.6	20	21.9	20.5	20.8
1989	6	2	25.6706	18.5875	7.08309	20.6	21.2	20.2	20.6	20.2	19.8	20.2	20.1	97	88	100	95	23.4	22.3	23.7	23.1	20	19.2	20.2	19.8
1989	6	3	25.9824	19.1333	6.84902	18.8	21.8	20.8	20.5	18.6	20.8	20.2	19.9	98	92	95	95	21.3	24	23.3	22.9	18.5	20.4	20	19.6
1989	6	4	26.1882	19.2941	6.89412	20.4	22.8	20.6	21.1	19.6	21.8	20.4	20.6	93	92	98	94	22.3	25.5	23.8	23.9	19.3	21.4	20.3	20.3
1989	6	5	26.4471	19.2588	7.18824	19.8	24	21.8	21.8	19.6	22.6	21	21.1	98	89	93	94	22.7	26.6	24.4	24.5	19.5	22.1	20.7	20.8
1989	6	6	25.65	19.1059	6.54412	21	20.8	19.2	20	20.6	20.6	18.8	20	97	98	96	97	24	24.1	21.5	23.2	20.4	20.5	18.6	19.9
1989	6	7	26.0933	19.2867	6.80667	19.8	22.4	21	21	18.8	21.2	20.2	20.1	91	90	93	92	21.1	24.5	23.2	22.9	18.4	20.7	19.9	19.7
1989	6	8	26.0267	19.15	6.87667	19.6	22	22	21.4	19.4	21	21	20.5	98	92	92	94	22.4	24.3	24.3	23.6	19.3	20.6	20.6	20.2
1989	6	9	25.95	19.2	6.75	19.8	22.4	21	21	18.8	21.2	20.2	20.1	91	90	93	92	21.1	24.5	23.2	22.9	18.4	20.7	19.9	19.7
1989	6	10	25.6625	19.175	6.4875	20	23.2	20.6	21.1	19.8	21.4	20.2	20.5	98	86	97	94	23	24.4	23.4	23.6	19.7	20.7	20	20.2
1989	6	11	26.3	19.3625	6.9375	21.2	21.8	21.4	21.5	19.8	20	20.8	20.2	88	85	95	90	22.3	22.3	24.2	22.9	19.2	19.3	20.6	19.7
1989	6	12	26.02	19.4125	6.6075	20	21	20.8	20.6	19.8	20.6	20.4	20.3	98	97	97	97	23	24	23.7	23.6	19.7	20.4	20.2	20.1
1989	6	13	26.0588	19.3286	6.73025	19	25.4	20	21.1	18.8	23	19.6	20.5	98	82	97	92	21.6	26.7	22.6	23.6	18.7	22.1	19.4	20.1
1989	6	14	26.3882	19.3063	7.08199	19.2	24.4	20.4	21.1	17.4	22	20	19.8	85	82	97	88	18.8	25	23.1	22.3	16.5	21.1	19.8	19.2
1989	6	15	25.775	18.8941	6.88088	22.6	22	21.6	22	20.6	20	20.2	20.3	84	84	89	86	23.1	22.2	22.8	22.7	19.8	19.2	19.6	19.5
1989	6	16	26.0471	18.9529	7.09412	21	22.8	21.8	21.8	19.8	21.6	19.8	20.4	90	90	84	88	22.4	25.1	21.9	23.1	19.3	21.1	19	19.8
1989	6	17	26.1	18.8882	7.21176	19	23	20.8	20.9	18.6	21.6	20.4	20.2	96	89	97	94	21.2	25	23.7	23.3	18.4	21.1	20.2	19.9
1989	6	18	25.6375	19.1529	6.48456	21	23	20.8	21.4	20.2	21.8	20.6	20.9	93	90	98	94	23.2	25.4	24.1	24.2	19.9	21.4	20.5	20.6
1989	6	19	25.65	19.1059	6.54412	19.2	22.6	20.4	20.6	18.4	21.4	20.2	20	93	90	98	94	20.7	24.8	23.5	23	18	20.9	20.1	19.7
1989	6	20	25.6824	18.6882	6.99412	20	24.6	21.8	22	19.6	22.8	20.8	21.1	97	86	92	92	22.6	26.7	24	24.4	19.4	22.2	20.4	20.7
1989	6	21	25.9412	19.1647	6.77647	20.6	22.2	21.8	21.6	19.2	21.4	21.2	20.6	88	93	95	92	21.4	25	24.8	23.7	18.6	21.1	21	20.2
1989	6	22	25.9529	19	6.95294	22.4	24	20.2	21.7	20.6	22.6	20	21.1	86	89	98	91	23.2	26.6	23.3	24.3	19.9	22.1	19.9	20.6
1989	6	23	25.5176	18.9588	6.55882	19.6	26	19.8	21.3	19.2	23.2	19.4	20.6	97	80	97	91	22	26.8	22.3	23.7	19	22.2	19.2	20.2
1989	6	24	25.8118	18.9647	6.84706	20.2	22.4	19.2	20.3	19.4	21.4	18.6	19.8	93	92	95	93	22	24.9	21.1	22.7	19.1	21	18.3	19.5
1989	6	25	25.5889	18.9125	6.67639	20.4	19.6	19.6	19.8	19	19.4	18.8	19.1	88	98	93	93	21.1	22.4	21.2	21.6	18.4	19.3	18.4	18.7
1989	6	26	25.6333	18.7059	6.92745	21	22.2	20	20.8	19.2	21.8	19.8	20.3	85	97	98	93	21.2	25.9	23	23.3	18.4	21.7	19.7	19.9
1989	6	27	25.5222	18.925	6.59722	20.6	23.2	20.4	21.1	18.8	22	19.6	20.1	85	90	93	90	20.6	25.7	22.3	22.9	18	21.6	19.3	19.6
1989	6	28	25.6667	19.0118	6.6549	21	21	20.4	20.7	19	19.6	19.8	19.5	84	88	95	89	20.8	22	22.7	21.8	18.1	19	19.6	18.9
1989	6	29	25.5889	19	6.58889	20.2	22.6	20.2	20.8	19	21.2	19.8	20	90	89	97	92	21.3	24.3	22.8	22.8	18.5	20.7	19.6	19.6
1989	6	30	25.4353	18.6824	6.75294	20.6	24.4	18.8	20.6	18.6	22.4	17.8	19.6	83	85	91	86	20.2	25.9	19.8	22	17.7	21.7	17.3	18.9
1989	7	1	25.4	19.0235	6.37647	20.4	19.6	18.8	19.4	17.6	19	17.6	18.1	77	95	89	87	18.5	21.6	19.4	19.8	16.2	18.7	17	17.3
1989	7	2	25.2941	18.725	6.56912	18.8	23.2	20	20.5	18.4	22	18.2	19.5	96	90	85	91	20.9	25.7	19.8	22.2	18.2	21.6	17.4	19
1989	7	3	25.6824	18.7647	6.91765	24.2	24.4	21	22.6	22.2	22	20	21.4	85	82	92	86	25.6	25	22.8	24.5	21.5	21.1	19.6	20.7
1989	7	4	25.6	18.6875	6.9125	20	22.6	21	21.1	19.4	21	20	20.1	95	87	92	91	22.2	23.9	22.8	23	19.1	20.4	19.6	19.7
1989	7	5	25.7471	18.4118	7.33529	19.8	22.6	20.2	20.7	19.4	21.6	19	20	97	92	90	93	22.3	25.2	21.3	22.9	19.2	21.2	18.5	19.6
1989	7	6	25.6059	18.8941	6.71176	19.6	20.8	19	19.6	18.8	20.4	18	19.1	93	97	91	94	21.2	23.7	20	21.7	18.4	20.2	17.5	18.7
1989	7	7	25.1647	18.4706	6.69412	19.8	23	19.8	20.6	18.4	21.8	19.6	19.9	88	90	98	92	20.3	25.4	22.7	22.8	17.8	21.4	19.5	19.5
1989	7	8	25.0625	18.6706	6.39191	21.4	23.2	19.2	20.8	19.4	21.6	18.6	19.9	84	87	95	89	21.3	24.8	21.1	22.4	18.5	21	18.3	19.3
1989	7	9	25.2688	18.825	6.44375	20	21.8	18	19.5	19	21.4	17.8	19.4	91	97	98	95	21.4	25.2	20.3	22.3	18.6	21.2	17.7	19.2
1989	7	10	25.6	18.725	6.875	21.8	23.4	18.6	20.6	20	21.6	18	19.9	85	86	95	89	22.3	24.7	20.3	22.4	19.3	20.9	17.7	19.3
1989	7	11	24.85	18.8625	5.9875	21.2	22.8	19.2	20.6	19.2	21	18.8	19.7	84	86	96	89	21.1	23.8	21.5	22.1	18.3	20.3	18.6	19.1
1989	7	12	25.625	18.88	6.745	20	24.8	19.6	21	19	22.6	19	20.2	91	83	95	90	21.4	26.1	21.6	23	18.6	21.8	18.7	19.7
1989	7	13	25.4563	19.0765	6.37978	20	25.4	22	22.4	19.4	23.6	21.6	21.5	95	87	97	93	22.2	28.1	25.6	25.3	19.1	23	21.4	21.2
1989	7	14	25.275	18.9529	6.32206	20.2	24.8	23	22.8	19.4	23.4	20.6	21.1	93	89	81	88	22	27.9	22.8	24.3	19.1	22.9	19.6	20.5
1989	7	15	25.5059	19.0706	6.43529	21.6	25.2	21.2	22.3	20.2	23	20.8	21.3	89	84	97	90	22.8	26.8	24.3	24.6	19.6	22.2	20.6	20.8
1989	7	16	25.5412	18.8588	6.68235	19.4	24.2	21.6	21.7	18.6	22.6	21.2	20.8	93	88	97	92	20.9	26.5	24.9	24.1	18.2	22	21	20.4
1989	7	17	25.5765	18.8941	6.68235	20	21.2	21.8	21.2	19.6	21	21.2	20.6	97	98	95	97	22.6	24.7	24.8	24	19.4	20.9	21	20.4
1989	7	18	25.6412	18.7	6.94118	21	25.8	19.8	21.6	20.8	22.56	19.4	20.68	98	91.45	97	93.05	24.4	26.75	22.3	24	20.7	22.165	19.2	20.35
1989	7	19	25.6118	18.6235	6.98824	20	24	19.8	20.9	19.2	21.4	19.6	20.1	93	80	98	91	21.8	23.9	22.7	22.8	18.9	20.4	19.5	19.6
1989	7	20	25.7529	19.0824	6.67059	21	22.8	21	21.5	19.6	21.6	20.2	20.5	88	90	93	91	22	25.1	23.2	23.4	19	21.1	19.9	20
1989	7	21	25.6	19.1813	6.41875	21.6	21.8	21.2	21.5	20.4	21	21	20.8	90	93	98	94	23.2	24.4	24.7	24.1	19.9	20.7	20.9	20.5
1989	7	22	25.5235	17.7529	7.77059	19.6	21.4	19.6	20	19	20.8	19.4	19.7	95	95	98	96	21.6	24.2	22.4	22.7	18.7	20.6	19.3	19.5
1989	7	23	25.7294	18.7412	6.98824	20	23.8	18.2	20	19.8	22	18	19.9	98	86	98	94	23	25.4	20.5	22.9	19.7	21.3	17.9	19.7
1989	7	24	25.7529	19.1059	6.64706	20.2	21.8	21.2	21.1	18.2	21.4	20.4	20	83	97	93	91	19.7	25.2	23.5	22.8	17.3	21.2	20.1	19.5
1989	7	25	25.2588	19.1375	6.12132	19.2	21.8	20	20.3	19	21.2	19.4	19.9	98	95	95	96	21.8	24.8	22.2	22.9	18.9	21	19.1	19.7
1989	7	26	25.0688	18.9375	6.13125	19	22	19	19.8	18.4	21.6	18.8	19.6	95	97	98	97	20.8	25.6	21.6	22.6	18.1	21.4	18.7	19.4
1989	7	27	25.6471	18.9429	6.7042	20.6	23	19.6	20.7	19	22	19.2	20.1	87	92	97	92	21	25.8	22	23	18.3	21.6	19	19.7
1989	7	28	25.1765	18.925	6.25147	20.2	25.4	19.4	21.1	19.4	23.2	19	20.5	93	84	96	91	22	27.1	21.7	23.6	19.1	22.4	18.8	20.1
1989	7	29	25.3941	18.925	6.46912	20.8	23.2	20.8	21.4	19.4	21.8	20.2	20.5	88	89	95	91	21.7	25.3	23.3	23.4	18.8	21.3	20	20
1989	7	30	26.1059	19.0688	7.03713	20.6	21.4	21	21	20.4	20.4	20.6	20.5	98	92	97	96	23.8	23.4	24	23.7	20.3	20	20.4	20.3
1989	7	31	26.1118	19.0933	7.01843	19.4	24.6	20.8	21.4	18	22.4	20.2	20.2	88	83	95	89	19.8	25.8	23.3	23	17.4	21.6	20	19.6
1989	8	1	26.2471	19.2625	6.98456	20.4	22.8	21.6	21.6	19.6	22	21	20.9	93	94	95	94	22.3	26	24.5	24.3	19.3	21.7	20.8	20.6
1989	8	2	25.9222	19.0733	6.84889	21.6	23.6	22	22.3	19.6	22.4	20	20.7	84	91	84	86	21.6	26.4	22.2	23.4	18.7	22	19.2	20
1989	8	3	25.8444	19.3375	6.50694	21.2	21	18.6	19.9	20	20.2	18.2	19.5	90	93	96	93	22.7	23.2	20.7	22.2	19.5	19.9	18	19.1
1989	8	4	25.8778	19.2125	6.66528	21	25.6	20.2	21.8	18	22.4	20	20.1	76	77	98	84	18.9	25.2	23.3	22.4	16.6	21.2	19.9	19.2
1989	8	5	26.1333	18.9625	7.17083	21	24.4	19.6	21.1	20	23.6	19.2	20.9	92	94	97	94	22.8	28.6	22	24.5	19.6	23.3	19	20.6
1989	8	6	25.9778	19.1	6.87778	22	23	18.8	20.6	19.8	22	18.4	20.1	82	92	96	90	21.8	25.8	20.9	22.8	18.9	21.6	18.2	19.6
1989	8	7	25.9	19.1333	6.76667	21	24.6	19.4	21.1	19.8	21.8	17.2	19.6	90	79	81	83	22.4	24.5	18.3	21.7	19.3	20.7	16.1	18.7
1989	8	8	25.7118	19.0375	6.67426	21.8	24.2	18.2	20.6	18.4	21.8	17.8	19.3	73	82	96	84	19.1	24.7	20.1	21.3	16.8	20.9	17.6	18.4
1989	8	9	25.2889	19.1	6.18889	20.4	23	18.4	20	19.2	22	18	19.7	90	92	96	93	21.5	25.8	20.4	22.6	18.7	21.6	17.8	19.4
1989	8	10	25.9882	19.1125	6.87574	20.4	24	20	21.1	19.8	22.2	19	20.3	95	86	91	91	22.7	25.7	21.4	23.3	19.6	21.5	18.6	19.9
1989	8	11	25.8889	19	6.88889	21.4	25.6	19.8	21.6	19	23.6	18.8	20.5	81	85	91	86	20.5	27.9	21.1	23.2	17.9	22.9	18.4	19.7
1989	8	12	26.1778	19.3467	6.83111	22.4	26.4	21.8	23.1	19.8	23.8	21.4	21.7	80	81	97	86	21.5	27.9	25.2	24.9	18.7	22.9	21.2	21
1989	8	13	26.2824	19.4	6.88235	22.8	24.6	20	21.9	21.2	22.6	19	20.9	87	85	91	88	24.2	26.2	21.4	23.9	20.6	21.9	18.6	20.3
1989	8	14	25.5278	19.35	6.17778	21.8	23	21.8	22.1	19.4	21.8	20.4	20.5	81	90	89	87	21.1	25.4	23.1	23.2	18.4	21.4	19.8	19.8
1989	8	15	25.8444	18.9188	6.92569	21.4	24.6	19.6	21.3	20	21.6	18.8	20.1	89	78	93	86	22.5	24	21.2	22.6	19.4	20.4	18.4	19.4
1989	8	16	25.6765	19.3067	6.3698	21.2	22.8	19.6	20.8	19.2	21.8	19	20	84	92	95	90	21.1	25.5	21.6	22.7	18.3	21.4	18.7	19.5
1989	8	17	25.6111	19.175	6.43611	21.4	23.8	19.8	21.2	20.4	22.4	19.4	20.7	92	89	97	92	23.4	26.3	22.3	24	20	21.9	19.2	20.4
1989	8	18	25.6444	19.0625	6.58194	20.8	25.4	21	22	19.2	22.3455	20.2	20.4905	87	90.9091	93	92.9048	21.3	26.3136	23.2	23.6667	18.5	21.9091	19.9	20.1429
1989	8	19	25.7778	18.8875	6.89028	21.6	24.8	20.4	21.8	21	23.2	19.8	21.3	95	88	95	93	24.5	27.5	22.7	24.9	20.8	22.6	19.6	21
1989	8	20	25.8765	18.95	6.92647	22.2	24.2	18.8	21	20.6	22.8	18.2	20.5	87	89	95	90	23.3	26.9	20.5	23.6	20	22.3	17.9	20.1
1989	8	21	25.9556	19.15	6.80556	21	25.6	20.8	22	20	23	20.4	21.1	92	81	97	90	22.8	26.5	23.7	24.3	19.6	22.1	20.2	20.6
1989	8	22	25.9765	19.275	6.70147	20.6	26.6	18.8	21.2	19.6	22	17.4	19.7	92	68	88	82	22.2	23.7	19	21.7	19.2	20.2	16.7	18.7
1989	8	23	25.9556	19.0133	6.94222	21	24.8	20.4	21.6	18.4	23	19.4	20.3	79	86	92	86	19.6	27	21.9	22.9	17.2	22.4	19	19.5
1989	8	24	25.8333	19.2533	6.58	20.6	24.8	18.6	20.6	18.2	23.2	16.6	19.3	80	88	83	84	19.5	27.5	17.7	21.6	17.1	22.6	15.6	18.4
1989	8	25	26.3	18.9882	7.31176	21.2	25.4	18.8	21	18.2	22.2	18.2	19.5	76	77	95	82	19.1	24.9	20.5	21.5	16.8	21	17.9	18.6
1989	8	26	25.4889	19.1687	6.32014	21.2	23.4	19.2	20.8	19.8	21.6	19	20.1	88	86	98	91	22.3	24.7	21.8	22.9	19.2	20.9	18.9	19.7
1989	8	27	25.9444	18.9059	7.03856	19.8	23.2	18.8	20.1	18.6	22.2	18.2	19.7	90	92	95	92	20.7	26.2	20.5	22.5	18.1	21.8	17.9	19.3
1989	8	28	26.1	18.675	7.425	21.2	19	18.8	19.5	19.8	22.9143	18.2	20.945	88	89.381	95	91.4737	22.3	27.181	20.5	24.2316	19.2	22.419	17.9	20.4842
1989	8	29	25.7	18.6375	7.0625	20.2	22.6	20.2	20.8	19.4	21.2	20	20.2	93	89	98	93	22	24.3	23.3	23.2	19.1	20.7	19.9	19.9
1989	8	30	25.6937	19.04	6.65375	20.6	23.4	19.4	20.7	19.4	22.4	19	20.3	90	92	96	93	21.8	26.5	21.7	23.3	18.9	22	18.8	19.9
1989	8	31	26.44	18.8625	7.5775	20.2	21.2	20	20.4	19.4	20.8	19.8	20	93	97	98	96	22	24.3	23	23.1	19.1	20.6	19.7	19.8
1989	9	1	26.1294	18.8824	7.24706	20.8	26.2	21.4	22.5	19.6	23	21.2	21.3	90	77	98	88	22.1	26.2	25	24.4	19.1	21.9	21.1	20.7
1989	9	2	26.05	18.8941	7.15588	22.4	25.6	21	22.5	20.4	24	21	21.8	84	88	100	91	22.8	28.9	24.9	25.5	19.6	23.5	21	21.4
1989	9	3	25.8	18.9176	6.88235	20.4	23.4	19.2	20.5	19.2	21.8	18.6	19.9	90	87	95	91	21.5	25.2	21.1	22.6	18.7	21.2	18.3	19.4
1989	9	4	26.175	18.9176	7.25735	21.2	25.2	20.8	22	20.4	22.8	20.6	21.3	93	82	98	91	23.5	26.3	24.1	24.6	20.1	21.9	20.5	20.8
1989	9	5	26.225	18.8353	7.38971	20	24	19.2	20.6	19.2	22.4	19	20.2	93	88	98	93	21.8	26.1	21.8	23.2	18.9	21.8	18.9	19.9
1989	9	6	26.4353	18.7059	7.72941	19.2	22.2	20	20.4	18.8	21.2	19.6	19.9	96	92	97	95	21.5	24.6	22.6	22.9	18.6	20.8	19.4	19.6
1989	9	7	26.15	18.8471	7.30294	20	21.4	19.6	20.1	19	21.2	19.2	19.8	91	98	97	95	21.4	25	22	22.8	18.6	21.1	19	19.6
1989	9	8	25.6824	18.5118	7.17059	21.4	24.2	21.6	22.2	19.4	22.4	21.4	21.1	84	86	98	89	21.3	26	25.4	24.2	18.5	21.7	21.3	20.5
1989	9	9	25.825	18.8118	7.01324	21.2	23.6	19	20.7	20.2	22.2	18.8	20.4	92	89	98	93	23.1	25.9	21.6	23.5	19.8	21.7	18.7	20.1
1989	9	10	25.8882	18.9765	6.91176	20.2	24.2	20.6	21.4	18.6	22.4	20	20.3	87	86	95	89	20.5	26	23	23.2	17.9	21.7	19.8	19.8
1989	9	11	25.7882	19.2	6.58824	22	21.4	19.8	20.8	19.6	20.8	19.2	19.9	81	95	95	90	21.4	24.2	21.9	22.5	18.6	20.6	18.9	19.4
1989	9	12	25.775	19.1294	6.64559	20.2	22.6	19	20.2	18.8	21.6	18.8	19.7	88	92	98	93	20.9	25.2	21.6	22.5	18.2	21.2	18.7	19.4
1989	9	13	25.4667	18.8375	6.62917	21.4	23.4	19.8	21.1	19	22.8	19	20.3	81	95	93	90	20.5	27.4	21.5	23.1	17.9	22.6	18.7	19.7
1989	9	14	25.675	18.5867	7.08833	19.8	23.8	20.6	21.2	18	22.8	20.2	20.3	85	92	97	91	19.6	27.2	23.4	23.4	17.2	22.4	20	19.9
1989	9	15	25.6533	18.15	7.50333	21.2	24.8	19.8	21.4	19	22.2	19	20.1	82	81	93	85	20.7	25.2	21.5	22.5	18	21.2	18.7	19.3
1989	9	16	25.8235	19.1	6.72353	22	24.8	21	22.2	20	23	20.2	21.1	84	86	93	88	22.2	27	23.2	24.1	19.2	22.4	19.9	20.5
1989	9	17	25.5625	18.975	6.5875	20.6	25.4	19.6	21.3	19.6	22.6	19	20.4	92	79	95	89	22.2	25.8	21.6	23.2	19.2	21.6	18.7	19.8
1989	9	18	25.9294	18.8588	7.07059	20	23.8	20.4	21.1	18.8	21.2	19.4	19.8	90	80	92	87	21	23.6	21.9	22.2	18.3	20.2	19	19.1
1989	9	19	26.2471	18.9375	7.30956	19.8	22.2	18.8	19.9	18.8	19.4	18.2	18.8	91	78	95	88	21.1	20.9	20.5	20.8	18.4	18.2	17.9	18.2
1989	9	20	25.95	18.9529	6.99706	20	21.8	19.2	20	17.8	21	18.6	19.1	82	93	95	90	19.1	24.4	21.1	21.5	16.8	20.7	18.3	18.6
1989	9	21	26.1	18.775	7.325	22.6	25	19.2	21.5	20.6	22	18.6	20.4	84	78	95	86	23.1	24.7	21.1	22.9	19.8	20.9	18.3	19.7
1989	9	22	25.7067	19.1375	6.56917	20	22.6	18.2	19.8	17.8	20.6	18	18.8	82	84	98	88	19.1	23.1	20.5	20.9	16.8	19.8	17.9	18.2
1989	9	23	25.6125	18.6533	6.95917	20.2	24.6	20	21.2	17.8	22.2	19.6	19.9	80	82	97	86	19	25.3	22.6	22.3	16.7	21.3	19.4	19.1
1989	9	24	25.5875	19.0625	6.525	21.8	26.6	20.8	22.5	19	24.2	20	21.1	78	83	93	85	20.3	28.8	22.9	24	17.8	23.4	19.7	20.3
1989	9	25	25.9294	18.8941	7.03529	20	23	17.2	19.4	18	21.4	16.2	18.5	83	87	91	87	19.4	24.5	17.8	20.6	17.1	20.8	15.7	17.8
1989	9	26	25.9529	18.6	7.35294	21	23	19.2	20.6	18	21.4	18.8	19.4	76	87	96	87	18.9	24.5	21.5	21.6	16.6	20.8	18.6	18.7
1989	9	27	25.7059	18.7	7.00588	19.8	20.8	18	19.1	18	20.2	17.8	18.7	85	95	98	93	19.6	23.3	20.3	21	17.2	20	17.7	18.3
1989	9	28	25.4824	18.65	6.83235	19	23	18.8	19.9	17.2	21.6	18.2	19	84	89	95	89	18.6	25	20.5	21.4	16.3	21.1	17.9	18.4
1989	9	29	25.4625	18.9294	6.53309	19	22.4	18.6	19.6	18	21	17.4	18.8	91	89	89	90	20	24	19.2	21.1	17.5	20.5	16.8	18.3
1989	9	30	25.5706	18.9765	6.59412	20.8	26.6	20.8	22.3	18	24	20.6	20.9	77	81	98	86	19	28.3	24.1	23.8	16.7	23.1	20.5	20.1
1989	10	1	25.94	18.35	7.59	21.6	26	18	20.9	20	24	17.8	20.6	87	85	98	90	22.4	28.6	20.3	23.8	19.3	23.3	17.7	20.1
1989	10	2	25.64	18.6	7.04	20.8	24.8	19.2	21	19.6	23.8	19	20.8	90	92	98	94	22.1	28.9	21.8	24.3	19.1	23.5	18.9	20.5
1989	10	3	25.9267	18.5	7.42667	20.2	24.2	19.6	20.9	19.2	22.2	19	20.1	91	85	95	90	21.6	25.6	21.6	22.9	18.8	21.5	18.7	19.7
1989	10	4	26.1077	18.5875	7.52019	20.6	23.2	19.6	20.8	18.4	21	19	19.5	82	83	95	87	19.9	23.6	21.6	21.7	17.4	20.1	18.7	18.8
1989	10	5	25.8375	18.4588	7.37868	19.6	22.8	18.6	19.9	18.4	21.8	18.4	19.5	90	92	98	93	20.4	25.5	21	22.3	17.9	21.4	18.3	19.2
1989	10	6	25.45	19.1143	6.33571	21	25.8	20	21.7	19	22.8	19.6	20.5	84	78	97	86	20.8	26	22.6	23.1	18.1	21.7	19.4	19.8
1989	10	7	25.35	18.7125	6.6375	20	24.2	21	21.5	19.6	22.4	20.8	20.9	97	86	98	94	22.6	26	24.4	24.3	19.4	21.7	20.7	20.6
1989	10	8	25.4375	18.3125	7.125	21	22.2	19.8	20.7	20	21.8	19.4	20.4	92	97	97	95	22.8	25.9	22.3	23.6	19.6	21.7	19.2	20.2
1989	10	9	25.2688	18.9588	6.30993	20.4	23.2	20	20.9	19.2	22.2	20	20.5	90	92	100	94	21.5	26.2	23.4	23.7	18.7	21.8	20	20.2
1989	10	10	25.4312	18.6353	6.79596	20.6	21.2	19.6	20.3	19.6	21	19.4	20	92	98	98	96	22.2	24.7	22.4	23.1	19.2	20.9	19.3	19.8
1989	10	11	25.5875	18.2533	7.33417	18.8	20.8	18.2	19	18.6	20	18	18.9	98	93	98	97	21.3	22.9	20.5	21.6	18.5	19.7	17.9	18.7
1989	10	12	25.5	18.7412	6.75882	19	22.8	19	20	16.6	20.4	18.8	18.6	80	81	98	86	17.5	22.5	21.6	20.5	15.4	19.4	18.7	17.8
1989	10	13	25.5333	18.55	6.98333	19.8	23.4	20.6	21.1	18.8	22.2	20.4	20.5	91	91	98	93	21.1	26	23.8	23.7	18.4	21.8	20.3	20.1
1989	10	14	25.8375	18.125	7.7125	21.4	24.6	20.4	21.7	19.4	22.2	20.2	20.6	84	82	98	88	21.3	25.3	23.5	23.4	18.5	21.3	20.1	20
1989	10	15	25.7467	18.7625	6.98417	20	26.8	21.2	22.3	19.4	21.8	20	20.4	95	66	90	84	22.2	23.2	22.7	22.7	19.1	19.9	19.5	19.5
1989	10	16	25.325	18.625	6.7	20	25.6	21.2	22	18.6	23.2	20.4	20.7	88	82	93	88	20.6	27	23.5	23.7	18	22.4	20.1	20.1
1989	10	17	25.4733	18.6647	6.80863	20.4	24.6	20	21.3	20	23	19.6	20.9	97	88	97	94	23.1	27.1	22.6	24.3	19.8	22.4	19.4	20.6
1989	10	18	25.5187	18.325	7.19375	20.2	23.4	18.6	20.2	19	22	18.2	19.7	90	89	96	92	21.3	25.6	20.7	22.5	18.5	21.5	18	19.3
1989	10	19	25.15	18.6133	6.53667	21	25.6	19.8	21.5	18.4	22.4	19.6	20.1	79	77	98	85	19.6	25.2	22.7	22.5	17.2	21.2	19.5	19.3
1989	10	20	24.9125	18.4125	6.5	20.6	25.2	20	21.5	19	23.2	19.6	20.6	87	85	97	89	21	27.2	22.6	23.6	18.3	22.5	19.4	20.1
1989	10	21	24.8438	18.825	6.01875	21	22.4	19.4	20.5	19.8	21.8	19.2	20.3	90	95	98	94	22.4	25.8	22.1	23.4	19.3	21.6	19.1	20
1989	10	22	24.6625	18.3529	6.30956	21.2	23.8	20.6	21.5	19.8	22.2	20.4	20.8	88	88	98	91	22.3	25.8	23.8	24	19.2	21.6	20.3	20.4
1989	10	23	24.5625	18.3882	6.17426	20.6	24	20.6	21.5	20	22.6	20.4	21	95	89	98	94	23	26.6	23.8	24.5	19.8	22.1	20.3	20.7
1989	10	24	24.9813	18.4471	6.53419	19.6	23.2	19.8	20.6	18.8	21.4	19.6	19.9	93	86	98	92	21.2	24.4	22.7	22.8	18.4	20.7	19.5	19.6
1989	10	25	24.7667	18.5176	6.24902	20.2	22.4	20.8	21	19.4	21	20.2	20.2	93	89	95	92	22	24	23.3	23.1	19.1	20.5	20	19.8
1989	10	26	25.25	18.7235	6.52647	20.4	24.4	20	21.2	19.2	21.6	19.8	20.2	90	79	98	89	21.5	24.1	23	22.9	18.7	20.5	19.7	19.6
1989	10	27	25.08	18.7	6.38	20.2	23.6	19.6	20.8	19.4	22	19.2	20.2	93	88	97	92	22	25.5	22	23.2	19.1	21.4	19	19.8
1989	10	28	24.88	18.5882	6.29176	20.2	23	19.8	20.7	19.8	21.6	19.2	20.2	97	89	95	93	22.8	25	21.9	23.2	19.6	21.1	18.9	19.9
1989	10	29	24.9625	18.5625	6.4	20.6	24.8	19.6	21.1	18.4	22.6	19	20	82	83	95	87	19.9	26.1	21.6	22.5	17.4	21.8	18.7	19.3
1989	10	30	24.7625	18.1467	6.61583	20.8	24.8	20.6	21.7	17.8	22.6	20.2	20.2	76	83	97	85	18.6	26.1	23.4	22.7	16.4	21.8	20	19.4
1989	10	31	24.6933	18.3625	6.33083	21	22	19.2	20.4	18.8	20.2	18	19	82	86	90	86	20.4	22.6	19.9	21	17.8	19.5	17.4	18.2
1989	11	1	24.9067	18.625	6.28167	20.2	22.6	20	20.7	19	21.2	19.6	19.9	90	89	97	92	21.3	24.3	22.6	22.7	18.5	20.7	19.4	19.5
1989	11	2	24.7733	18.4	6.37333	20.4	23.2	24	22.9	19.6	19.8	23.2	20.9	93	74	94	87	22.3	21.1	27.9	23.8	19.3	18.3	22.9	20.2
1989	11	3	24.7333	18.4267	6.30667	21.8	22.4	20.2	21.1	19.8	21.6	19.4	20.3	84	93	93	90	21.9	25.3	22	23.1	19	21.3	19.1	19.8
1989	11	4	24.7067	18.35	6.35667	20.4	23	19.6	20.6	19	21.6	19.2	19.9	88	89	97	91	21.1	25	22	22.7	18.4	21.1	19	19.5
1989	11	5	24.32	18.5375	5.7825	20.2	25	19.4	21	18.8	23.2	19	20.3	88	86	96	90	20.9	27.4	21.7	23.3	18.2	22.6	18.8	19.9
1989	11	6	24.7571	18.35	6.40714	19.6	23.2	19.4	20.4	19.2	21.8	19.2	20.1	97	89	98	95	22	25.3	22.1	23.1	19	21.3	19.1	19.8
1989	11	7	24.4143	18.4571	5.95714	20.2	24	20	21	19.2	21.8	19.2	20.1	91	83	93	89	21.6	24.8	21.8	22.7	18.8	21	18.9	19.5
1989	11	8	24.3769	18.2857	6.09121	18.4	24.2	20.2	20.8	17.2	21.8	20	19.7	89	82	98	90	18.9	24.7	23.3	22.3	16.6	20.9	19.9	19.1
1989	11	9	24.3	17.8	6.5	19.6	24.4	19	20.5	19.2	22	18.8	20	97	82	98	92	22	25	21.6	22.9	19	21.1	18.7	19.6
1989	11	10	24.3692	17.8769	6.49231	19.4	22.8	19.4	20.3	17.8	21.4	19	19.4	86	89	96	91	19.4	24.6	21.7	21.9	17	20.9	18.8	18.9
1989	11	11	24.5167	18.4462	6.07051	19	21.2	19.6	19.9	18.4	20.6	19	19.3	95	95	95	95	20.8	23.9	21.6	22.1	18.1	20.4	18.7	19.1
1989	11	12	24.8643	18.4333	6.43095	19.8	22.6	19.4	20.3	19.2	21.4	19.2	19.9	95	90	98	94	21.9	24.8	22.1	22.9	18.9	20.9	19.1	19.7
1989	11	13	24.8143	18.275	6.53929	19	22	19.2	19.9	18.6	21.4	18.8	19.6	96	95	96	96	21.2	25.1	21.5	22.6	18.4	21.2	18.6	19.4
1989	11	14	24.76	17.9733	6.78667	18.8	22.2	19.2	19.9	18	21.6	19	19.5	93	95	98	95	20.2	25.4	21.8	22.5	17.6	21.4	18.9	19.3
1989	11	15	24.6467	18.1625	6.48417	20	22.8	20.6	21	19	21.6	20.6	20.4	91	90	100	94	21.4	25.1	24.3	23.6	18.6	21.1	20.6	20.1
1989	11	16	24.7867	18.2625	6.52417	20.2	25	20.4	21.5	20	23.2	20.2	21.1	98	86	98	94	23.3	27.4	23.5	24.7	19.9	22.6	20.1	20.9
1989	11	17	24.1133	18.6	5.51333	19.8	21.6	18.6	19.6	19.6	21.2	18.2	19.7	98	97	96	97	22.7	24.9	20.7	22.8	19.5	21	18	19.5
1989	11	18	23.8133	18.375	5.43833	20	22	20.4	20.7	19.8	21.4	20.2	20.5	98	95	98	97	23	25.1	23.5	23.9	19.7	21.2	20.1	20.3
1989	11	19	24.2733	17.9375	6.33583	19.2	23.4	20.2	20.8	19	21.8	19.4	20.1	98	87	93	93	21.8	25.2	22	23	18.9	21.2	19.1	19.7
1989	11	20	24.3733	18.325	6.04833	18.8	22.6	20.6	20.6	18	21.4	20.4	19.9	93	90	98	94	20.2	24.8	23.8	22.9	17.6	20.9	20.3	19.6
1989	11	21	24.7867	17.8875	6.89917	19.6	25.8	21.4	22	19.2	23.4	21	21.2	97	82	97	92	22	27.4	24.6	24.7	19	22.6	20.8	20.8
1989	11	22	24.5714	18.0813	6.49018	20.6	26.4	20.8	22.1	19.4	23.4	20.6	21.1	90	78	98	89	21.8	27	24.1	24.3	18.9	22.4	20.5	20.6
1989	11	23	24.4267	18.5625	5.86417	19.8	25.8	21.2	22	19.6	24.2	20.4	21.4	98	88	93	93	22.7	29.2	23.5	25.1	19.5	23.7	20.1	21.1
1989	11	24	24.26	18.1	6.16	20.6	23.6	21.8	22	19.6	22.8	20.8	21.1	92	94	92	92	22.2	27.3	24	24.5	19.2	22.5	20.4	20.7
1989	11	25	24.0714	18.2812	5.79018	19	22.6	19.2	20	18.8	21.8	19	19.9	98	94	98	97	21.6	25.6	21.8	23	18.7	21.5	18.9	19.7
1989	11	26	23.9867	18.1313	5.85542	19.2	23.6	20.4	20.9	18.2	22	20	20.1	91	88	97	92	20.3	25.5	23.1	23	17.7	21.4	19.8	19.7
1989	11	27	23.92	17.975	5.945	20.2	23.6	21.4	21.6	19.8	22.4	21.2	21.1	97	91	98	95	22.8	26.4	25	24.8	19.6	22	21.1	20.9
1989	11	28	23.88	18.175	5.705	20	21.8	21	21	20	21.6	20.6	19.7368	0	98	97	98	23.4	25.7	24	24.4	20	21.5	20.4	20.7
1989	11	29	24.1467	18.025	6.12167	20.2	23.4	20.2	21	19.2	22.6	19.4	20.4	91	94	93	93	21.6	26.9	22	23.5	18.8	22.3	19.1	20
1989	11	30	24.1429	17.6875	6.45536	20.4	24	20.6	21.4	19.6	22.8	20.2	20.9	93	91	97	93	22.3	27	23.4	24.3	19.3	22.4	20	20.6
1989	12	1	24.2615	17.5714	6.69011	19.8	23.2	20	20.8	19.6	21.8	19.8	20.4	98	89	98	95	22.7	25.3	23	23.6	19.5	21.3	19.7	20.2
1989	12	2	24	17.7286	6.27143	19.4	22.6	18.8	19.9	18.8	21.4	18	19.4	95	90	93	93	21.3	24.8	20.2	22.1	18.5	20.9	17.6	19
1989	12	3	23.9143	17.7467	6.16762	19.6	21.2	18.6	19.5	18.2	20.8	17.6	18.9	88	97	91	92	20.1	24.3	19.5	21.3	17.6	20.6	17.1	18.4
1989	12	4	23.5857	17.3571	6.22857	18.8	21.8	18.2	19.3	17.8	21.2	18	19	91	95	98	95	19.8	24.8	20.5	21.7	17.3	21	17.9	18.7
1989	12	5	23.9143	17.5067	6.40762	18.4	23	19.2	20	18	21	19	19.3	96	84	98	93	20.4	23.7	21.8	22	17.8	20.2	18.9	19
1989	12	6	24.3286	17.5867	6.7419	18.6	23.8	20.4	20.8	18	21.4	20	19.8	95	82	97	91	20.3	24.1	23.1	22.5	17.7	20.5	19.8	19.3
1989	12	7	23.6714	17.5733	6.0981	18.6	22	20.4	20.4	17	21.6	20	19.5	86	97	97	93	18.4	25.6	23.1	22.4	16.2	21.4	19.8	19.2
1989	12	8	23.5467	17.3714	6.17524	19	22.6	20.8	20.8	18	21	20.4	19.8	91	87	97	92	20	23.9	23.7	22.6	17.5	20.4	20.2	19.4
1989	12	9	23.5571	17.2933	6.26381	19.6	25	20.6	21.5	17.8	22	20.2	20	85	78	97	86	19.3	24.7	23.4	22.5	17	20.9	20	19.3
1989	12	10	23.4933	17.2857	6.20762	19	22.6	20.4	20.6	18	20.4	20	19.5	91	83	97	90	20	22.7	23.1	21.9	17.5	19.5	19.8	19
1989	12	11	23.6615	17.2933	6.36821	18	22.8	20	20.2	17	19.6	19.8	18.8	91	75	98	88	18.8	20.9	23	20.9	16.5	18.2	19.7	18.1
1989	12	12	23.4857	17.3467	6.13905	18.6	23.4	20.2	20.6	17.2	19	20	18.7	88	67	98	84	18.8	19.4	23.3	20.5	16.5	17	19.9	17.8
1989	12	13	23.7857	17.3375	6.44821	18	23.6	18	19.4	16.6	21.2	17.6	18.5	88	82	96	88	18.1	23.7	19.9	20.6	15.9	20.3	17.4	17.9
1989	12	14	23.6714	17.3	6.37143	18	21.2	19.8	19.7	17.2	20.2	19.2	18.9	93	92	95	93	19.1	23.1	21.9	21.4	16.8	19.8	18.9	18.5
1989	12	15	23.8133	16.8714	6.9419	17.4	20	18.8	18.8	16.6	19.2	18.2	18	93	93	95	93	18.4	21.8	20.5	20.2	16.2	18.9	17.9	17.7
1989	12	16	23.7429	17.1067	6.63619	17.2	22.4	19.6	19.7	15.6	20	18.2	17.9	86	81	88	85	16.8	22	20.1	19.6	14.7	19	17.6	17.1
1989	12	17	23.6429	16.8286	6.81429	18.2	21.2	19.4	19.5	17.4	19.6	18	18.3	93	87	88	89	19.4	21.9	19.8	20.3	17	18.9	17.4	17.8
1989	12	18	23.6714	16.6857	6.98571	17.6	22.8	20	20.1	15	19.6	19.2	17.9	77	75	93	82	15.5	20.9	21.8	19.4	13.5	18.2	18.9	16.9
1989	12	19	24.0385	17.0769	6.96154	17.6	21.2	20	19.7	17	20.4	19.2	18.9	95	93	93	94	19	23.5	21.8	21.4	16.7	20.1	18.9	18.5
1989	12	20	23.9	17.0714	6.82857	17.6	23	19.2	19.8	16.2	20.8	18.4	18.5	87	83	93	88	17.6	23.3	20.7	20.5	15.5	19.9	18	17.8
1989	12	21	24.0615	17.1385	6.92308	18.2	22.6	20.2	20.3	16.2	18.4	18.6	17.7	82	68	87	79	17.2	18.7	20.5	18.8	15.2	16.4	17.9	16.5
1989	12	22	23.85	17.0533	6.79667	17.6	20.2	19.6	19.3	16	19	18.4	17.8	86	90	90	88	17.2	21.3	20.4	19.6	15.2	18.5	17.9	17.2
1989	12	23	24.3	17.3429	6.95714	17.4	22	20	19.9	16.6	20.2	19.6	18.8	93	86	97	92	18.4	22.6	22.6	21.2	16.2	19.5	19.4	18.4
1989	12	24	24.1667	17.3667	6.8	20	24.2	19.8	21	16.4	21.2	19	18.9	71	78	93	80	16.5	23.4	21.5	20.5	14.5	20	18.7	17.7
1989	12	25	24.2462	17.2167	7.02949	18.4	21	19.6	19.6	17.2	19.6	19.4	18.7	89	88	98	92	18.9	22	22.4	21.1	16.6	19	19.3	18.3
1989	12	26	24.1692	16.8182	7.35105	18.6	22.2	18.8	19.6	17.8	20.6	18.6	19	93	87	98	93	19.9	23.3	21.3	21.5	17.4	20	18.5	18.6
1989	12	27	23.7467	16.7714	6.97524	16.8	21.3	18.8	18.9	16	19.8	18.4	18.1	93	88	96	92	17.7	22.2	20.9	20.3	15.6	19.2	18.2	17.7
1989	12	28	23.4	17.1714	6.22857	17.4	21	19.2	19.2	15.4	19.6	18.4	17.8	82	88	93	88	16.3	22	20.7	19.7	14.3	19	18	17.1
1989	12	29	23.6929	16.9571	6.73571	16.8	21.4	18.2	18.6	15.4	19.6	18	17.7	87	85	98	90	16.7	21.7	20.5	19.6	14.6	18.8	17.9	17.1
1989	12	30	23.4727	16.5538	6.91888	16.6	22	18.8	19	16	19.8	18.2	18	94	82	95	90	17.8	21.8	20.5	20	15.7	18.9	17.9	17.5
1989	12	31	23.6833	16.4167	7.26667	17.6	21.8	19.2	19.5	16.4	19.6	18	18	89	82	90	87	17.9	21.5	19.9	19.8	15.8	18.7	17.4	17.3

## Sheet: 1990
			Temperature			Temperature				Temperature				Relative Humidity				Pressure				Dew temperature
Year	Month	Day	Maximum	Minimum	Max-Min	1899-12-31 07:00:00	1899-12-31 13:00:00	1899-12-31 19:00:00	Average	1899-12-31 01:00:00	1899-12-31 13:00:00	1899-12-31 19:00:00	Average	1899-12-31 01:00:00	1899-12-31 13:00:00	1899-12-31 19:00:00	Average	1899-12-31 07:00:00	1899-12-31 13:00:00	1899-12-31 19:00:00	Average	1899-12-31 07:00:00	1899-12-31 13:00:00	1899-12-31 19:00:00	Average		Month	Taverage	Hraverage
1990	1	1	23.825	17.14	6.685	19.2	21.6	19.9625	20.0312	17.8	19.4	19.3312	19.0875	88	82	94.5	91.9375	19.5	21.2	22.0938	21.6625	17.1	18.4	19.0563	18.675		January	19.8891	89.2984
1990	1	2	23.9167	16.4667	7.45	18.1375	23	18.6	20.0312	21	15	19.425	19.025	87.6875	44	95.875	91.3125	18.2188	12.3	22.3	21.5563	15.9625	10.1	19.2125	18.5563		February	18.9179	90.5357
1990	1	3	23.9692	16.6	7.36923	18.6	21.8	20	20.1	17.4	19.2	19.6	18.7	89	79	97	88	19.2	20.7	22.6	20.8	16.8	18.1	19.4	18.1		March	19.4129	92.6774
1990	1	4	23.6769	16.6286	7.04835	18.8	22.2	20.6	20.5	18	20	20	19.3	93	83	95	90	20.2	22.1	23	21.7	17.6	19.1	19.8	18.8		April	20.6789	91.3817
1990	1	5	23.8833	16.6786	7.20476	18.4	20.2	20.6	20	17.8	19	18.6	18.5	95	90	83	89	20	21.3	20.2	20.5	17.5	18.5	17.7	17.9		May	21.4161	90.3855
1990	1	6	23.3636	16.7	6.66364	17.2	20.2	18.4	18.5	15.2	19	17.2	17.1	82	90	89	87	16.1	21.3	18.9	18.7	14.1	18.5	16.6	16.4		June	21.7867	89.2
1990	1	7	24.0615	16.4857	7.57582	17.4	20.8	18.4	18.8	16.6	19.2	17	17.6	93	87	88	89	18.4	21.3	18.5	19.4	16.2	18.5	16.3	17		July	21.3984	88.7368
1990	1	8	23.8727	16.7143	7.15844	16.6	23	19.2	19.5	15.8	20.6	18	18.1	93	81	90	88	17.5	22.8	19.9	20.1	15.4	19.6	17.4	17.5		August	21.1839	89.0968
1990	1	9	23.5	16.5308	6.96923	17	20.4	19.4	19	15.8	18.4	17.2	17.1	89	83	81	85	17.2	20	18.3	18.5	15.2	17.5	16.1	16.3		September	21.53	88.1268
1990	1	10	23.4143	16.3286	7.08571	16.8	21.8	19.2	19.3	15.6	19	18.2	17.6	89	78	91	86	17	20.3	20.3	19.2	15	17.8	17.7	16.8		October	20.8355	89.0319
1990	1	11	23.8	16.5692	7.23077	18.8	20.6	18.8	19.3	16.4	18.6	17.8	17.6	79	83	91	85	17.2	20.2	19.8	19.1	15.2	17.7	17.3	16.7		November	20.6684	90.6269
1990	1	12	23.0462	16.3462	6.7	18.2	22.4	18.8	19.5	16.2	20.4	17	17.9	82	84	84	84	17.2	22.8	18.3	19.4	15.2	19.6	16.1	17		December	19.7704	90.1862
1990	1	13	23.7077	16.2133	7.49436	17.6	23.6	19.4	20	16.4	21.2	18.2	18.6	89	82	90	87	17.9	23.7	20.2	20.6	15.8	20.3	17.7	17.9
1990	1	14	24.1571	16.2143	7.94286	18.8	21.2	19.4	19.7	16.6	19	18.2	17.9	81	82	90	84	17.6	20.7	20.2	19.5	15.5	18	17.7	17.1
1990	1	15	23.5077	16.7067	6.80103	17.6	20.2	19.6	19.3	17.4	19	18.2	18.2	98	90	88	92	19.7	21.3	20.1	20.4	17.3	18.5	17.6	17.8
1990	1	16	23.3462	16.3231	7.02308	17.2	20.8	18.6	18.8	16.6	19	18.2	17.9	94	85	96	92	18.5	20.9	20.7	20	16.3	18.2	18	17.5
1990	1	17	23.3429	16.6167	6.72619	18.2	23.6	20.8	20.9	17	22	19.6	19.5	89	88	90	89	18.7	25.5	22.1	22.1	16.4	21.4	19.1	19
1990	1	18	23.5	16.3667	7.13333	19.8	21.4	21.6	21.1	17.6	20	20.2	19.3	82	89	89	86	18.8	22.5	22.8	21.4	16.5	19.4	19.6	18.5
1990	1	19	23.7231	16.1143	7.60879	20.4	22.6	20.6	21	18.2	21.4	19	19.5	82	90	87	86	19.6	24.8	21	21.8	17.2	20.9	18.3	18.8
1990	1	20	23.6	16.0462	7.55385	18.2	20.4	19.8	19.5	17.6	19.2	18.6	18.5	95	90	90	91	19.8	21.5	20.7	20.7	17.3	18.7	18.1	18
1990	1	21	23.2167	16.4462	6.77051	18.2	21.4	19.8	19.8	18	20.2	19.2	19.1	98	90	95	94	20.5	23	21.9	21.8	17.9	19.7	18.9	18.9
1990	1	22	23.7077	16.6429	7.06484	17.6	19.8	19.8	19.3	17	19.2	18.6	18.3	95	95	90	93	19	21.9	20.7	20.5	16.7	18.9	18.1	17.9
1990	1	23	23.7538	16.7714	6.98242	18.4	19.2	18.8	18.8	18.2	19	18.2	18.5	98	98	95	97	20.8	21.8	20.5	21.1	18.1	18.9	17.9	18.3
1990	1	24	23.7143	16.5923	7.12198	18.4	18.6	26.2	22.4	18	18.2	19	18.4	96	96	52	82	20.4	20.7	17.7	19.6	17.8	18	15.6	17.1
1990	1	25	23.4	16.4308	6.96923	17.2	22.8	26.6	23.3	17	20.6	20	19.2	98	83	56	79	19.2	23	19.5	20.6	16.9	19.7	17.1	17.9
1990	1	26	23.4308	16.9133	6.51744	18.4	20.2	20.6	20	17.2	20	19.4	18.9	89	98	90	93	18.9	23.3	21.8	21.3	16.6	19.9	18.9	18.5
1990	1	27	23.925	16.5077	7.41731	19.4	19.8	19.6	19.6	18	19.6	19.2	18.9	88	98	97	94	19.8	22.7	22	21.5	17.4	19.5	19	18.6
1990	1	28	23.0923	16.8923	6.2	17.8	19.4	18.6	18.6	17.4	19	18.2	18.2	96	96	96	96	19.6	21.7	20.7	20.7	17.2	18.8	18	18
1990	1	29	23.7077	16.1538	7.55385	17.4	19.8	19.6	19.1	17.2	19	19.2	18.5	98	93	97	96	19.5	21.5	22	21	17.1	18.7	19	18.3
1990	1	30	23.6615	16.4154	7.24615	17.2	23.2	20.6	20.4	17	21.4	19.4	19.3	98	86	90	91	19.2	24.4	21.8	21.8	16.9	20.7	18.9	18.8
1990	1	31	23.7385	16.5286	7.20989	18.6	21.8	20.6	20.4	18.2	20.6	19.4	19.4	96	90	90	92	20.7	23.5	21.8	22	18	20.1	18.9	19
1990	2	1	23.5333	16.3143	7.21905	18	19.8	19.6	19.3	17	19.2	19	18.4	91	95	95	94	18.8	21.9	21.6	20.8	16.5	18.9	18.7	18.1
1990	2	2	23.1571	16.2143	6.94286	18.2	20.2	19.8	19.5	17.8	19	19.4	18.7	96	90	97	94	20.1	21.3	22.3	21.2	17.6	18.5	19.2	18.4
1990	2	3	23.2769	16.5	6.77692	18.4	19.2	19.4	19.1	18.2	19	18.2	18.5	98	98	90	95	20.8	21.8	20.2	20.9	18.1	18.9	17.7	18.2
1990	2	4	23.1692	16.46	6.70923	18.6	21	19.2	19.5	18.2	19.8	18	18.7	96	90	90	92	20.7	22.4	19.9	21	18	19.3	17.4	18.3
1990	2	5	23.8286	16.3571	7.47143	18.2	19.6	18.8	18.9	18	19.2	18.4	18.5	98	97	96	97	20.5	22	20.9	21.1	17.9	19	18.2	18.4
1990	2	6	23.6154	16.2	7.41538	18.4	19.8	18.6	18.9	18.2	19.2	18.4	18.6	98	95	98	97	20.8	21.9	21	21.2	18.1	18.9	18.3	18.5
1990	2	7	23.4571	16.2714	7.18571	17.4	19.6	17.6	18	17.2	19	17.2	17.8	98	95	96	96	19.5	21.6	19.4	20.2	17.1	18.7	17	17.6
1990	2	8	23.6571	16.7333	6.92381	16.8	19.6	18.4	18.3	15.6	18.4	18	17.3	89	90	96	92	17	20.4	20.4	19.3	15	17.9	17.8	16.9
1990	2	9	23.5	16.6143	6.88571	17.2	22.6	19.4	19.6	16	20.2	18	18.1	89	81	88	86	17.5	22.2	19.8	19.8	15.4	19.2	17.4	17.3
1990	2	10	23.0071	16.3538	6.6533	17.6	20.4	18.8	18.9	15.2	19	18	17.4	79	88	93	87	15.9	21.1	20.2	19	13.9	18.4	17.6	16.6
1990	2	11	23.4143	16.9462	6.46813	18.4	23.2	20.6	20.7	16.2	21	19.4	18.9	81	83	90	85	17.1	23.6	21.8	20.8	15.1	20.1	18.9	18
1990	2	12	23.3	16.8615	6.43846	19	22.2	20.2	20.4	18.6	20	18.4	19	96	83	85	88	21.2	22.1	20.1	21.1	18.4	19.1	17.6	18.4
1990	2	13	23	16.6308	6.36923	17	20.4	18.6	18.6	16.6	19	18.2	17.9	96	88	96	94	18.6	21.1	20.7	20.1	16.4	18.4	18	17.6
1990	2	14	23.3714	16.3571	7.01429	16.6	21.2	18.6	18.8	16	19	18.2	17.7	94	82	96	91	17.8	20.7	20.7	19.7	15.7	18	18	17.2
1990	2	15	23.3429	16.7	6.64286	16.4	20.4	17.6	18	16	19.2	17	17.4	96	90	95	94	17.9	21.5	19	19.5	15.8	18.7	16.7	17.1
1990	2	16	23.5846	16.4	7.18462	16.2	20.6	18.4	18.4	16	18.4	18.2	17.5	98	82	98	93	18.1	19.9	20.8	19.6	15.9	17.4	18.1	17.1
1990	2	17	23.8	16.5692	7.23077	17	21.4	17.2	18.2	16.4	18.6	17	17.3	94	78	98	90	18.3	19.8	19.2	19.1	16.1	17.3	16.9	16.8
1990	2	18	23.6	16.7846	6.81538	17.4	22.2	18.8	19.3	15.6	19.4	17.8	17.6	84	78	91	84	16.7	20.9	19.8	19.1	14.6	18.2	17.3	16.7
1990	2	19	23.1	16.6857	6.41429	17.2	24.2	18.6	19.7	15.8	20.4	18.6	18.3	87	72	100	86	17.1	21.7	21.4	20.1	15.1	18.8	18.6	17.5
1990	2	20	23.6143	16.2143	7.4	17.8	21.2	19.4	19.5	16.4	19.6	18	18	87	87	88	87	17.8	21.9	19.8	19.8	15.7	18.9	17.4	17.3
1990	2	21	23.7067	16.4267	7.28	17.6	22.8	19.8	20	16.4	20.6	19.4	18.8	89	83	97	89	17.9	23	22.3	21.1	15.8	19.7	19.2	18.2
1990	2	22	24.1867	16.3571	7.82952	17.6	20.8	19.8	19.5	17	19.2	18.8	18.3	95	87	91	91	19	21.3	21.1	20.5	16.7	18.5	18.4	17.9
1990	2	23	24.4933	16.6133	7.88	17.4	21.6	19.4	19.5	16.6	19.8	18.2	18.2	93	85	90	89	18.4	22	20.2	20.2	16.2	19	17.7	17.6
1990	2	24	24.2714	16.6429	7.62857	16.6	20.4	18.2	18.4	15.4	19	17.6	17.3	89	88	95	91	16.8	21.1	19.8	19.2	14.8	18.4	17.3	16.8
1990	2	25	23.9714	17.04	6.93143	15.2	18.6	16.4	16.6	13.8	18	16	15.9	87	95	96	92	14.9	20.3	17.9	17.7	13	17.7	15.8	15.5
1990	2	26	24.6571	16.5143	8.14286	15.2	22	17.6	18.1	12.6	18.2	17.2	16	76	71	96	81	13	18.6	19.4	17	10.9	16.4	17	14.8
1990	2	27	24.6538	17.3267	7.32718	15.4	19.8	17.8	17.7	14.6	18.4	16.6	16.5	92	88	89	90	16.1	20.3	18.2	18.2	14.2	17.8	16	16
1990	2	28	24.3214	17.08	7.24143	15.6	22.4	17.6	18.3	14.8	19.6	17.4	17.3	92	78	98	90	16.4	21.1	19.7	19.1	14.4	18.4	17.3	16.7
1990	3	1	24.5625	16.7286	7.83393	17	21.8	18.8	19.1	16.2	20	18.4	18.2	93	85	96	92	17.9	22.3	20.9	20.4	15.8	19.3	18.2	17.8
1990	3	2	24.4875	16.72	7.7675	17.2	21.6	18.8	19.1	16.4	19.6	18.4	18.1	93	84	96	91	18.2	21.6	20.9	20.2	16	18.7	18.2	17.7
1990	3	3	24.7625	16.4857	8.27679	18	23.8	19	20	17.6	20.6	18.2	18.8	96	76	93	88	19.9	22.4	20.4	20.9	17.4	19.3	17.8	18.2
1990	3	4	24.75	17.2143	7.53571	16.8	23.6	19.2	19.7	15	21.2	19	18.4	84	82	98	88	16	23.7	21.8	20.5	14	20.3	18.9	17.7
1990	3	5	24.5857	17.1857	7.4	18.4	21.6	19	19.5	18.2	19	18.4	18.5	98	79	95	91	20.8	20.4	20.8	20.7	18.1	17.8	18.1	18
1990	3	6	24.1667	16.65	7.51667	18.8	22.4	19.2	19.9	18	20.2	18	18.7	93	83	90	88	20.2	22.4	19.9	20.8	17.6	19.3	17.4	18.1
1990	3	7	24.2471	16.6714	7.57563	16.4	21.2	18.6	18.7	15.6	19.4	18.2	17.7	92	85	96	91	17.2	21.5	20.7	19.8	15.2	18.6	18	17.3
1990	3	8	25.225	16.5733	8.65167	17	18.8	18.2	18	16.8	18.2	17.6	17.5	98	95	95	96	19	20.5	19.8	19.8	16.7	17.9	17.3	17.3
1990	3	9	24.8235	17.36	7.46353	17.8	19.8	19	18.9	17	18.8	18.6	18.1	93	91	96	94	18.9	21.1	21.2	20.4	16.6	18.4	18.4	17.8
1990	3	10	25.6706	17.6857	7.98487	17.4	20	19.2	19	17	19.2	18.8	18.3	96	93	96	95	19.1	21.8	21.5	20.8	16.8	18.9	18.6	18.1
1990	3	11	25.2588	17.5	7.75882	18.2	19.8	18.6	18.8	18	19.4	18.2	18.5	98	97	96	97	20.5	22.3	20.7	21.1	17.9	19.2	18	18.4
1990	3	12	24.75	17.5385	7.21154	18.6	20	18.6	19	18.4	19.6	18.2	18.7	98	97	96	97	21	22.6	20.7	21.4	18.3	19.4	18	18.6
1990	3	13	24.8267	17.0462	7.78051	19	20.2	20	19.8	18.8	19.4	19.6	19.3	98	93	97	96	21.6	22	22.6	22.1	18.7	19.1	19.4	19.1
1990	3	14	24.8353	17.75	7.08529	18.6	20.2	20.4	19.9	18.2	19.8	19.2	19.1	96	97	90	94	20.7	22.8	21.5	21.7	18	19.6	18.7	18.8
1990	3	15	24.4824	17.64	6.84235	19.4	20.4	20.6	20.3	18.4	19.2	19.8	19.1	91	90	93	91	20.6	21.5	22.6	21.6	17.9	18.7	19.5	18.7
1990	3	16	24.5467	17.6125	6.93417	18.8	20	19.6	19.5	18.4	19.6	19.2	19.1	96	97	97	96	20.9	22.6	22	21.8	18.2	19.4	19	18.9
1990	3	17	24.975	17.8875	7.0875	18.6	19.6	20.4	19.8	18	19.4	19.6	19	95	98	93	95	20.3	22.4	22.3	21.7	17.7	19.3	19.3	18.8
1990	3	18	25.4125	17.7857	7.62679	18.4	19	19.6	19.1	18.2	18.6	18.4	18.4	98	96	90	95	20.8	21.2	20.4	20.8	18.1	18.4	17.9	18.1
1990	3	19	25.125	17.6857	7.43929	17.8	19.2	19.9	19.2	17.4	18.6	18.4	18.1	96	95	87	93	19.6	21.1	20.3	20.3	17.2	18.3	17.7	17.8
1990	3	20	24.775	17.75	7.025	17.6	19.8	19.2	19	17.2	19	18.6	18.3	96	93	95	95	19.4	21.5	21.1	20.6	17	18.7	18.3	18
1990	3	21	24.7125	17.9467	6.76583	17.6	19	18.8	18.5	17.2	18.4	18.2	17.9	96	95	95	95	19.4	20.8	20.5	20.2	17	18.1	17.9	17.7
1990	3	22	24.48	17.48	7	18.4	21	19	19.4	18.2	20.2	18.8	19.1	98	93	98	97	20.8	23.2	21.6	21.8	18.1	19.9	18.7	18.9
1990	3	23	23.8353	17.4867	6.34863	18	22.4	18.2	19.2	17.6	20.2	17.8	18.5	96	83	96	92	19.9	22.4	20.1	20.8	17.4	19.3	17.6	18.1
1990	3	24	24.3938	17.6533	6.74042	17.2	21.6	19	19.2	17	20.2	18.8	18.7	98	89	98	95	19.2	22.8	21.6	21.2	16.9	19.6	18.7	18.4
1990	3	25	24.4937	18.18	6.31375	17.2	26.4	20	20.9	16.6	22.6	19.6	19.6	94	73	97	88	18.5	25.2	22.6	22.1	16.3	21.2	19.4	19
1990	3	26	24.6	17.6533	6.94667	17.4	19.8	18.4	18.5	17.2	18.4	18.2	17.9	98	88	98	95	19.5	20.3	20.8	20.2	17.1	17.8	18.1	17.7
1990	3	27	24.6941	17.7214	6.97269	17.2	20.4	18.6	18.7	16.4	19.6	18.2	18.1	93	93	96	94	18.2	22.3	20.7	20.4	16	19.3	18	17.8
1990	3	28	25.125	17.68	7.445	18.8	21.6	18	19.1	18	20.6	17.6	18.7	93	92	96	94	20.2	23.7	19.9	21.2	17.6	20.2	17.4	18.4
1990	3	29	25.6563	17.8714	7.78482	19.2	22.8	18.8	19.9	17.8	20.6	18	18.8	88	83	93	88	19.5	23	20.2	20.9	17.1	19.7	17.6	18.2
1990	3	30	25.1938	17.9125	7.28125	19.4	24.8	20.4	21.3	16.8	22.2	19.4	19.5	78	81	92	83	17.6	25.2	21.9	21.6	15.5	21.2	19	18.6
1990	3	31	25.2118	18.0133	7.19843	19.4	23.8	20	20.8	18.4	21.6	19.2	19.7	91	83	93	89	20.6	24.5	21.8	22.3	17.9	20.8	18.9	19.2
1990	4	1	25.7176	17.5412	8.17647	20.4	25.8	19.6	21.4	18.6	22.4	19.2	20.1	85	76	97	86	20.4	25.1	22	22.5	17.8	21.1	19	19.3
1990	4	2	25.9563	17.48	8.47625	20	24.4	19.8	21	18.4	21	19.2	19.5	86	75	95	85	20.2	22.9	21.9	21.6	17.7	19.6	18.9	18.8
1990	4	3	24.6267	17.75	6.87667	20.4	21.4	20	20.5	18.4	19.6	18.2	18.7	83	85	85	85	20	21.7	19.8	20.5	17.5	18.8	17.4	17.9
1990	4	4	25.5882	17.8267	7.76157	20.2	24.6	20.6	21.5	18.6	20	19.4	19.3	87	67	90	81	20.5	20.7	21.8	21	17.9	18	18.9	18.3
1990	4	5	25.1059	18	7.10588	20.4	22.6	18.8	20.1	18.2	21.4	18	19.2	82	90	93	88	19.6	24.8	20.2	21.5	17.2	20.9	17.6	18.6
1990	4	6	25.2529	18.1357	7.11723	20	23.2	21.4	21.5	18.4	21.4	21	20.3	86	86	97	90	20.2	24.4	24.6	23.1	17.7	20.7	20.8	19.7
1990	4	7	25.3125	18.2875	7.025	20.2	22.6	21.4	21.4	19.8	21.4	21	20.7	97	90	97	95	22.8	24.8	24.6	24.1	19.6	20.9	20.8	20.5
1990	4	8	24.84	18.2533	6.58667	20.8	23.6	21.4	21.8	19.4	21.2	20.6	20.4	88	82	93	88	21.7	23.7	23.8	23.1	18.8	20.3	20.3	19.8
1990	4	9	25.075	18.15	6.925	18.6	24.6	19.8	20.7	18.2	21	19.2	19.5	96	74	95	88	20.7	22.7	21.9	21.8	18	19.6	18.9	18.8
1990	4	10	25.4067	18.3118	7.0949	17.8	20.2	19.6	19.3	17.6	19.4	19	18.7	98	93	95	95	20	22	21.6	21.2	17.5	19.1	18.7	18.4
1990	4	11	24.7412	18.1125	6.62868	18.8	24.8	21	21.4	17.6	22.2	20.4	20.1	89	81	95	88	19.4	25.2	23.6	22.7	17	21.2	20.2	19.5
1990	4	12	24.7067	18.125	6.58167	19.6	23.8	18.8	20.3	19	21.6	18.2	19.6	95	83	95	91	21.6	24.5	20.5	22.2	18.7	20.8	17.9	19.1
1990	4	13	24.3875	17.9	6.4875	20	22.4	19.6	20.4	19.6	21	19.2	19.9	97	89	97	94	22.6	24	22	22.9	19.4	20.5	19	19.6
1990	4	14	25.0588	17.7765	7.28235	19.8	24.6	21.4	21.8	19.2	22.4	21	20.9	95	83	97	92	21.9	25.8	24.6	24.1	18.9	21.6	20.8	20.5
1990	4	15	25.0941	17.8214	7.27269	20.8	24.2	20.8	21.6	20	22.6	20.6	21.1	93	88	98	93	22.9	26.5	24.1	24.5	19.7	22	20.5	20.7
1990	4	16	25.7765	17.6133	8.16314	20.2	23	20.6	21.1	19	21.8	20	20.3	90	90	95	92	21.3	25.4	23	23.2	18.5	21.4	19.8	19.9
1990	4	17	25.7875	18.2533	7.53417	19.6	23.8	19.8	20.8	19.2	21.6	19.4	20.1	97	83	97	92	22	24.5	22.3	22.9	19	20.8	19.2	19.7
1990	4	18	24.975	18.7867	6.18833	18.2	23.2	19.8	20.3	17.8	21.2	19	19.3	96	84	93	91	20.1	24	21.5	21.9	17.6	20.4	18.7	18.9
1990	4	19	24.9412	18.6937	6.24743	18.6	20.6	19.2	19.4	18	19.6	18.8	18.8	95	92	96	94	20.3	22.2	21.5	21.3	17.7	19.2	18.6	18.5
1990	4	20	24.8059	18.5	6.30588	20.4	22.8	19	20.3	19.2	21.2	18.8	19.7	90	87	98	92	21.5	24.2	21.6	22.4	18.7	20.6	18.7	19.3
1990	4	21	25.0765	18.4933	6.58314	19.6	21.4	19.2	19.9	19	19.8	18.8	19.2	95	87	96	93	21.6	22.1	21.5	21.7	18.7	19.1	18.6	18.8
1990	4	22	25.1529	18.9313	6.22169	19	21.2	19	19.5	18.6	20	18.8	19.1	96	90	98	95	21.2	22.7	21.6	21.8	18.4	19.5	18.7	18.9
1990	4	23	25.5647	18.8467	6.71804	19.8	21.4	20	20.3	19	20.2	19.6	19.6	93	90	97	93	21.5	23	22.6	22.3	18.7	19.7	19.4	19.3
1990	4	24	25.1529	18.9467	6.20627	19.8	21.4	19.6	20.1	19.2	21	19.2	19.8	95	97	97	96	21.9	24.6	22	22.8	18.9	20.8	19	19.6
1990	4	25	25.1529	18.5467	6.60627	19.6	23.8	20.8	21.3	19.2	22.4	20.2	20.6	97	89	95	94	22	26.3	23.3	23.9	19	21.9	20	20.3
1990	4	26	25.1125	18.8786	6.23393	20	21.2	18.8	19.7	19.4	20	18.2	19.2	95	90	95	93	22.2	22.7	20.5	21.8	19.1	19.5	17.9	18.9
1990	4	27	24.9529	18.7125	6.24044	20.4	23.6	20.6	21.3	19.6	22.4	20.4	20.8	93	91	98	94	22.3	26.4	23.8	24.2	19.3	22	20.3	20.5
1990	4	28	25.4118	18.6267	6.7851	20	22.6	20.6095	21.3667	19.6	21.4	20.2286	20.765	97	90	96.7619	93.45	22.6	24.8	23.5095	24.12	19.4	20.9	20.0619	20.455
1990	4	29	25.0824	19.0733	6.00902	19	21.6	19.4	19.9	18.6	20	19	19.2	96	87	96	93	21.2	22.4	21.7	21.8	18.4	19.3	18.8	18.9
1990	4	30	25.7765	18.9333	6.84314	20.4	21.8	19.8	20.4	20.2	21	19.6	20.3	98	93	98	97	23.5	24.4	22.7	23.5	20.1	20.7	19.5	20.1
1990	5	1	25.6187	18.7556	6.86319	19.2	20.2	19.2	19.5	19	19	19	19	98	90	98	95	21.8	21.3	21.8	21.6	18.9	18.5	18.9	18.8
1990	5	2	25.9471	18.9667	6.98039	20.2	21	18.4	19.5	19	20.6	18	19.2	90	97	96	94	21.3	24	20.4	21.9	18.5	20.4	17.8	18.9
1990	5	3	25.1188	19	6.11875	19.8	22.4	19	20	19.4	21.2	18	19.5	97	90	91	93	22.3	24.5	20	22.3	19.2	20.7	17.5	19.2
1990	5	4	24.9412	19.1294	5.81176	18.8	20.4	19	19.3	18.4	20	18.8	19.1	96	97	98	97	20.9	23.1	21.6	21.9	18.2	19.8	18.7	18.9
1990	5	5	25.2556	19.0941	6.16144	19.4	21	19.4	19.8	19	20.2	19.2	19.5	96	93	98	96	21.7	23.2	22.1	22.3	18.8	19.9	19.1	19.3
1990	5	6	25.0588	18.7625	6.29632	20.6	23.6	20.8	21.5	19.6	22	20.6	20.7	92	88	98	92	22.2	25.5	24.1	23.9	19.2	21.4	20.5	20.4
1990	5	7	24.8588	18.9111	5.94771	20.6	23.6	20.8	21.5	20.2	22.4	20.6	21.1	97	91	98	95	23.4	26.4	24.1	24.6	20	22	20.5	20.8
1990	5	8	25	18.6	6.4	21.6	24.4	19.8	21.4	20.8	22.6	19.2	20.9	93	86	95	91	24.1	26.3	21.9	24.1	20.5	22	18.9	20.5
1990	5	9	25.8176	19.05	6.76765	21.4	21	20.6	20.9	20.2	20	20.2	20.1	90	92	97	93	23	22.8	23.4	23.1	19.7	19.6	20	19.8
1990	5	10	25.3882	19.3333	6.0549	20.8	25	21.2	22	19.8	23	20.8	21.2	92	85	97	91	22.5	26.9	24.3	24.6	19.4	22.3	20.6	20.8
1990	5	11	25.95	19.04	6.91	22	24.8	22.2	22.8	20	22.4	21	21.1	84	82	90	85	22.2	25.7	24.1	24	19.2	21.5	20.5	20.4
1990	5	12	26.2353	18.94	7.29529	19.8	22.8	20.6	21	19.4	21.4	20.4	20.4	97	89	98	95	22.3	24.6	23.8	23.6	19.2	20.9	20.3	20.1
1990	5	13	26.4222	19.3882	7.03399	19.8	22.6	20.6	20.9	19.4	21.6	20.2	20.4	97	92	97	95	22.3	25.2	23.4	23.6	19.2	21.2	20	20.2
1990	5	14	25.7444	19.3529	6.3915	20	21.8	20.2	20.5	19.4	20.6	19.4	19.8	95	90	93	93	22.2	23.5	22	22.6	19.1	20.1	19.1	19.4
1990	5	15	25.3833	19.1706	6.21275	19.8	22.6	20.2	20.7	19.2	21.4	19.6	20.1	95	90	95	93	21.9	24.8	22.4	23	18.9	20.9	19.3	19.7
1990	5	16	25.7222	19.3667	6.35556	21.4	21.8	21.6	21.6	20	21	20.4	20.5	89	93	90	91	22.5	24.4	23.2	23.4	19.4	20.7	19.9	20
1990	5	17	25.8111	19	6.81111	20.2	21.4	20.8	20.8	19.6	21.2	20.2	20.3	95	98	95	96	22.4	25	23.3	23.6	19.3	21.1	20	20.1
1990	5	18	26.0235	18.925	7.09853	20.2	21.4	21.2	21	19.6	20.6	20.6	20.3	95	93	95	94	22.4	23.8	23.9	23.4	19.3	20.3	20.4	20
1990	5	19	25.7	19.2588	6.44118	21	22.6	23	22.4	20	21.2	21.4	20.9	92	89	87	89	22.8	24.3	24.5	23.9	19.6	20.7	20.8	20.3
1990	5	20	26.2333	19.2111	7.02222	20.8	22.2	22.8	22.1	20.2	21.4	21.2	20.9	95	93	87	92	23.3	25	24.2	24.2	20	21.1	20.6	20.5
1990	5	21	26.2353	19.2688	6.96654	21.8	22.6	22.4	22.3	20.6	21.4	22	21.3	90	90	97	92	23.5	24.8	26.2	24.8	20.1	20.9	21.9	21
1990	5	22	26.2588	19	7.25882	21.4	25.8	21.8	22.7	18.6	23	21.2	20.9	78	80	95	84	19.8	26.4	24.8	23.7	17.3	22	21	20.1
1990	5	23	26.2875	19.1375	7.15	21.6	26.8	22	23.1	18.6	23	18	19.9	76	73	69	73	19.7	25.8	18.3	21.3	17.2	21.6	16.1	18.3
1990	5	24	26.1556	19.1529	7.00261	23.2	24.6	22	23	20.4	22.4	21	21.3	78	83	92	85	22.3	25.8	24.3	24.1	19.2	21.6	20.6	20.5
1990	5	25	26.3333	19.2875	7.04583	24.8	23.6	21.8	23	20.6	23	21.2	21.6	70	95	95	87	21.8	27.7	24.8	24.8	18.9	22.8	21	20.9
1990	5	26	25.8889	19.2	6.68889	23.4	23.6	19.8	21.6	21.6	22.2	18.6	20.8	86	89	90	88	24.7	25.9	20.7	23.8	20.9	21.7	18.1	20.2
1990	5	27	25.6333	18.6471	6.98627	23.8	25.4	21.6	23.1	20.6	23	19.2	20.9	76	82	81	80	22.4	26.7	20.8	23.3	19.3	22.1	18.1	19.9
1990	5	28	25.25	18.9941	6.25588	21.4	24.2	20.6	21.7	18.4	22.6	20	20.3	76	88	95	86	19.4	26.5	23	23	17	22	19.8	19.6
1990	5	29	25.6222	18.8118	6.81046	21	24.6	19.8	21.3	18.4	22.4	18.8	19.9	79	83	91	85	19.6	25.8	21.1	22.2	17.2	21.6	18.4	19.1
1990	5	30	25.9118	18.7643	7.14748	22	22.8	20.6	21.5	19.6	22.4333	19.4	20.985	81	89.4762	90	91.95	21.4	26.4333	21.8	24.355	18.6	21.9429	18.9	20.585
1990	5	31	25.7235	18.7059	7.01765	20.4	23.2	21	21.4	19.2	21.6	20	20.3	90	87	92	90	21.5	24.8	22.8	23.1	18.7	21	19.6	19.8
1990	6	1	26.0294	19	7.02941	21.8	24.2	20	21.5	20.2	21.8	18.6	20.2	87	82	88	86	22.7	24.7	20.6	22.7	19.5	20.9	18	19.5
1990	6	2	25.6706	18.5875	7.08309	20	21.6	21.2	21	18.4	20.6	20	19.7	86	92	90	89	20.2	23.7	22.7	22.2	17.7	20.2	19.5	19.1
1990	6	3	25.9824	19.1333	6.84902	22.2	20.8	20.8	21.1	19.6	20	19.8	19.8	79	93	92	88	21.3	22.9	22.5	22.2	18.5	19.7	19.4	19.2
1990	6	4	26.1882	19.2941	6.89412	19.4	24	21.2	21.5	19	22.2	20.4	20.5	96	86	93	92	21.7	25.7	23.5	23.6	18.8	21.5	20.1	20.1
1990	6	5	26.4471	19.2588	7.18824	21.4	23.6	21.6	22	18.8	22.2	21.2	20.7	79	89	97	88	20.2	25.9	24.9	23.7	17.6	21.7	21	20.1
1990	6	6	25.65	19.1059	6.54412	20.8	23	22.8	22.3	19.6	21.4	22.2	21.1	90	87	95	91	22.1	24.5	26.4	24.3	19.1	20.8	22	20.6
1990	6	7	26.0933	19.2867	6.80667	20.6	25.2	20.2	21.6	20.4	23	19.4	20.9	98	84	93	92	23.8	26.8	22	24.2	20.3	22.2	19.1	20.5
1990	6	8	26.0267	19.15	6.87667	21.2	23.6	19.8	21.1	20.2	22.4	19.2	20.6	92	91	95	92	23.1	26.4	21.9	23.8	19.8	22	18.9	20.2
1990	6	9	25.95	19.2	6.75	20	23.2	22.4	22	19.6	22.4	21.8	21.3	97	94	95	95	22.6	26.6	25.8	25	19.4	22.1	21.6	21
1990	6	10	25.6625	19.175	6.4875	20.2	21.4	20.6	20.7	19.8	20.6	20	20.1	97	93	95	95	22.8	23.8	23	23.2	19.6	20.3	19.8	19.9
1990	6	11	26.3	19.3625	6.9375	21.4	21.8	20.6	21.1	20.2	20	20.2	20.1	90	85	97	91	23	22.3	23.4	22.9	19.7	19.3	20	19.7
1990	6	12	26.02	19.4125	6.6075	21.6	23.6	21.4	22	20.2	22.4	21.4	21.3	89	91	100	93	22.8	26.4	25.5	24.9	19.6	22	21.4	21
1990	6	13	26.0588	19.3286	6.73025	22	23.6	21.2	22	19	22.4	20	20.5	76	91	90	86	20.2	26.4	22.7	23.1	17.7	22	19.5	19.7
1990	6	14	26.3882	19.3063	7.08199	21	24.4	21.6	22.1	19	22.6	21.2	20.9	84	86	97	89	20.8	26.3	24.9	24	18.1	22	21	20.4
1990	6	15	25.775	18.8941	6.88088	21.4	25	19.6	21.4	20	22.2	18.4	20.2	89	79	90	86	22.5	25.1	20.4	22.7	19.4	21.2	17.9	19.5
1990	6	16	26.0471	18.9529	7.09412	20.8	22.4	19.4	20.5	18.2	21.6	18.8	19.5	79	93	95	89	19.4	25.3	21.3	22	17	21.3	18.5	18.9
1990	6	17	26.1	18.8882	7.21176	20.8	25	20.6	21.8	19	21.6	20	20.2	85	75	95	85	20.9	23.8	23	22.6	18.2	20.3	19.8	19.4
1990	6	18	25.6375	19.1529	6.48456	22.8	25.4	21	22.5	19.2	22.4	19.6	20.4	73	78	88	80	20.1	25.3	22	22.5	17.6	21.3	19	19.3
1990	6	19	25.65	19.1059	6.54412	22.8	24.8	22.2	23	20	23.2	21.2	21.5	78	88	92	86	21.7	27.5	24.6	24.6	18.8	22.6	20.8	20.8
1990	6	20	25.6824	18.6882	6.99412	22.8	24	23.4	23.4	19.4	22.4	22.2	21.3	74	88	91	84	20.5	26.1	26	24.2	17.9	21.8	21.8	20.5
1990	6	21	25.9412	19.1647	6.77647	23	24	22.8	23.1	21	23	21.6	21.9	84	92	90	89	23.7	27.5	25.1	25.4	20.2	22.6	21.1	21.3
1990	6	22	25.9529	19	6.95294	21.2	23.6	21	21.7	19.4	22	20.4	20.6	85	88	95	89	21.5	25.5	23.6	23.5	18.6	21.4	20.2	20.1
1990	6	23	25.5176	18.9588	6.55882	20.4	22.2	21.2	21.3	20	21.8	20.6	20.8	97	97	95	96	23.1	25.9	23.9	24.3	19.8	21.7	20.4	20.6
1990	6	24	25.8118	18.9647	6.84706	20	22.6	21.2	21.3	19.8	21	20.4	20.4	98	87	93	93	23	23.9	23.5	23.5	19.7	20.4	20.1	20.1
1990	6	25	25.5889	18.9125	6.67639	22	25	22.8	23.1	19	22.8	20.6	20.8	76	84	83	81	20.2	26.4	23	23.2	17.7	22	19.7	19.8
1990	6	26	25.6333	18.7059	6.92745	22.8	23.8	22	22.6	20.6	22.4	21.2	21.4	83	89	93	88	23	26.3	24.7	24.6	19.7	21.9	20.9	20.8
1990	6	27	25.5222	18.925	6.59722	20.2	21.6	20.4	20.6	19	20.8	19.6	19.8	90	93	93	92	21.3	24.1	22.3	22.6	18.5	20.5	19.3	19.4
1990	6	28	25.6667	19.0118	6.6549	20.6	23.4	21	21.5	19.4	21.6	19.4	20.1	90	86	87	88	21.8	24.7	21.6	22.7	18.9	20.9	18.7	19.5
1990	6	29	25.5889	19	6.58889	19.6	23	21.8	21.5	19	21.4	21	20.5	95	87	93	92	21.6	24.5	24.4	23.5	18.7	20.8	20.7	20.1
1990	6	30	25.4353	18.6824	6.75294	20	25.4	21.8	22.3	19.4	23.2	21	21.2	95	84	93	91	22.2	27.1	24.4	24.6	19.1	22.4	20.7	20.8
1990	7	1	25.4	19.0235	6.37647	20.4	22.8	20.2	20.9	18.8	21.6	19	19.8	87	90	90	89	20.7	25.1	21.3	22.4	18.1	21.1	18.5	19.2
1990	7	2	25.2941	18.725	6.56912	21.2	23.8	19.2	20.9	18	22.2	18.4	19.5	74	88	93	85	18.7	25.8	20.7	21.7	16.5	21.6	18	18.7
1990	7	3	25.6824	18.7647	6.91765	20.6	24.2	22.4	22.4	18.8	22	21.2	20.7	85	83	90	86	20.6	25.1	24.5	23.4	18	21.2	20.7	20
1990	7	4	25.6	18.6875	6.9125	23.4	23.4	23.4	23.4	19.8	22.2	21	21	73	91	81	82	21	26	23.4	23.5	18.3	21.8	20	20
1990	7	5	25.7471	18.4118	7.33529	23.4	22.4	20.535	21.15	19.8	21.2	19.97	20.5579	73	90	95.2	93.8421	21	24.5	23.02	23.8421	18.3	20.7	19.725	20.2474
1990	7	6	25.6059	18.8941	6.71176	20.8	24.6	19.8	21.3	18.6	22.4	18.2	19.7	82	83	86	84	20.1	25.8	19.9	21.9	17.6	21.6	17.5	18.9
1990	7	7	25.1647	18.4706	6.69412	20.4	23	21.6	21.6	19	21.8	20.4	20.4	88	90	90	90	21.1	25.4	23.2	23.3	18.4	21.4	19.9	19.9
1990	7	8	25.0625	18.6706	6.39191	20	23.2	22.4	22	19	21.4	21.2	20.5	91	86	90	89	21.4	24.4	24.5	23.4	18.6	20.7	20.7	20
1990	7	9	25.2688	18.825	6.44375	20.6	24	20.8	21.5	19.4	21	19.6	20	90	77	90	86	21.8	23.1	22.1	22.3	18.9	19.8	19.1	19.3
1990	7	10	25.6	18.725	6.875	19.8	24.2	21	21.5	19.6	22	20.2	20.6	98	83	93	92	22.7	25.1	23.2	23.7	19.5	21.2	19.9	20.2
1990	7	11	24.85	18.8625	5.9875	21.4	22.6	19.8	20.9	20.2	21.4	19	20.2	90	90	93	91	23	24.8	21.5	23.1	19.7	20.9	18.7	19.8
1990	7	12	25.625	18.88	6.745	20.4	22.8	22.2	21.9	19.2	21.4	20.4	20.3	90	89	86	88	21.5	24.6	22.9	23	18.7	20.9	19.7	19.7
1990	7	13	25.4563	19.0765	6.37978	20	23.4	21.4	21.5	19.2	21.4	19.8	20.1	93	84	87	88	21.8	24.3	22.1	22.7	18.9	20.6	19.1	19.5
1990	7	14	25.275	18.9529	6.32206	19.6	20.4	20.8	20.4	19.2	19.6	19.6	19.5	97	93	90	93	22	22.3	22.1	22.1	19	19.3	19.1	19.1
1990	7	15	25.5059	19.0706	6.43529	19	22.4	19.8	20.3	18.4	21.2	19.2	19.6	95	90	95	93	20.8	24.5	21.9	22.4	18.1	20.7	18.9	19.3
1990	7	16	25.5412	18.8588	6.68235	19.8	22	20.2	20.5	18.8	21.4	19.6	19.9	91	95	95	94	21.1	25.1	22.4	22.9	18.4	21.2	19.3	19.6
1990	7	17	25.5765	18.8941	6.68235	19.6	19.6	19.4	19.5	19.2	19.2	19	19.1	97	97	96	97	22	22	21.7	21.9	19	19	18.8	19
1990	7	18	25.6412	18.7	6.94118	19.6	22.4	19.8	20.4	18.2	21.2	19	19.5	88	90	93	90	20.1	24.5	21.5	22	17.6	20.7	18.7	19
1990	7	19	25.6118	18.6235	6.98824	20	25.2	20.8	21.7	19.4	23	20.2	20.9	95	84	95	91	22.2	26.8	23.3	24.1	19.1	22.2	20	20.4
1990	7	20	25.7529	19.0824	6.67059	20.6	23.8	20.4	21.3	18.6	21.6	20	20.1	83	83	97	88	20.2	24.5	23.1	22.6	17.7	20.8	19.8	19.4
1990	7	21	25.6	19.1813	6.41875	19	22.2	20	20.3	18.8	21	19.4	19.7	98	90	95	94	21.6	24.1	22.2	22.6	18.7	20.5	19.1	19.5
1990	7	22	25.5235	17.7529	7.77059	19.2	21.6	20.2	20.3	18.4	20.8	19	19.4	93	93	90	92	20.7	24.1	21.3	22	18	20.5	18.5	19
1990	7	23	25.7294	18.7412	6.98824	19.4	23.6	20	20.8	18.6	22	19.8	20.1	93	88	98	93	20.9	25.5	23	23.1	18.2	21.4	19.7	19.8
1990	7	24	25.7529	19.1059	6.64706	20.6	24.2	19.6	21	19	22	19.4	20.1	87	83	98	89	21	25.1	22.4	22.8	18.3	21.2	19.3	19.6
1990	7	25	25.2588	19.1375	6.12132	21.2	25.6	19.8	21.6	19.2	21.4	18.6	19.7	84	70	90	81	21.1	23	20.7	21.6	18.3	19.7	18.1	18.7
1990	7	26	25.0688	18.9375	6.13125	21.2	24.6	21.6	22.3	19.6	22.4	21	21	87	83	95	88	21.9	25.8	24.5	24	18.9	21.6	20.8	20.4
1990	7	27	25.6471	18.9429	6.7042	21.4	23.4	20.6	21.5	19	22.2	19	20.1	81	91	87	86	20.5	26	21	22.5	17.9	21.8	18.3	19.3
1990	7	28	25.1765	18.925	6.25147	20.6	26	22.4	22.9	18.6	22.2	19.2	20	83	73	75	77	20.2	24.5	20.4	21.7	17.7	20.8	17.8	18.8
1990	7	29	25.3941	18.925	6.46912	22.2	27.2	21.6	23.2	20	24	20.4	21.5	83	77	90	83	22.1	27.9	23.2	24.4	19.1	22.9	19.9	20.6
1990	7	30	26.1059	19.0687	7.03713	21.8	25.4	21.6	22.6	18.8	23.2	21	21	76	84	95	85	19.9	27.1	24.5	23.8	17.4	22.4	20.8	20.2
1990	7	31	26.1118	19.0933	7.01843	20.6	22.8	21.8	21.8	19.6	22	21.2	20.9	92	94	95	93	22.2	26	24.8	24.3	19.2	21.7	21	20.6
1990	8	1	26.2471	19.2625	6.98456	20.6	22.2	20.8	21.1	19.8	21.2	20.2	20.4	93	92	95	93	22.6	24.6	23.3	23.5	19.5	20.8	20	20.1
1990	8	2	25.9222	19.0733	6.84889	19.6	21.4	18.8	19.6	18.8	20.2	18.4	19.1	93	90	96	93	21.2	23	20.9	21.7	18.4	19.7	18.2	18.8
1990	8	3	25.8444	19.3375	6.50694	20.8	23	19.2	20.5	19	21.8	18	19.6	85	90	90	88	20.9	25.4	19.9	22.1	18.2	21.4	17.4	19
1990	8	4	25.8778	19.2125	6.66528	21.8	24.4	19.8	21.4	18.6	22.4	18.2	19.7	75	85	86	82	19.5	25.9	19.9	21.8	17.1	21.7	17.5	18.8
1990	8	5	26.1333	18.9625	7.17083	22.6	24.4	21.8	22.6	19.4	22.6	19.2	20.4	75	86	79	80	20.6	26.3	20.7	22.6	18	22	18.1	19.3
1990	8	6	25.9778	19.1	6.87778	21.4	23.6	20.8	21.6	19.2	22.4	20.2	20.6	82	91	95	89	20.9	26.4	23.3	23.5	18.2	22	20	20.1
1990	8	7	25.9	19.1333	6.76667	19.8	23.6	21.2	21.5	19	22	20.4	20.5	93	88	93	91	21.5	25.5	23.5	23.5	18.7	21.4	20.1	20
1990	8	8	25.7118	19.0375	6.67426	20.4	23.6	21.8	21.9	20	22.6	20.2	20.9	97	92	87	92	23.1	26.8	22.7	24.2	19.8	22.2	19.5	20.5
1990	8	9	25.2889	19.1	6.18889	20.2	23	20.6	21.1	19	21.6	20	20.2	90	89	95	91	21.3	25	23	23.1	18.5	21.1	19.8	19.8
1990	8	10	25.9882	19.1125	6.87574	20.4	24	21	21.6	19.6	22.8	20.8	21.1	93	91	98	94	22.3	27	24.4	24.6	19.3	22.4	20.7	20.8
1990	8	11	25.8889	19	6.88889	20.8	23.8	19.6	21	18.8	22	19.2	20	84	86	97	89	20.5	25.4	22	22.6	17.9	21.3	19	19.4
1990	8	12	26.1778	19.3467	6.83111	20.8	23.8	21.2	21.8	19.2	21.8	20.4	20.5	87	85	93	88	21.3	24.9	23.5	23.2	18.5	21	20.1	19.9
1990	8	13	26.2824	19.4	6.88235	21.8	23	19.6	21	19.4	21.2	19	19.9	81	86	95	87	21.1	24.1	21.6	22.3	18.4	20.5	18.7	19.2
1990	8	14	25.5278	19.35	6.17778	20.4	23.2	18.2	20	19.2	22	17.4	19.5	90	90	93	91	21.5	25.7	19.4	22.2	18.7	21.6	17	19.1
1990	8	15	25.8444	18.9188	6.92569	21	23.6	20.4	21.4	19	21.4	19.2	19.9	84	83	90	86	20.8	24.2	21.5	22.2	18.1	20.5	18.7	19.1
1990	8	16	25.6765	19.3067	6.3698	19.6	21.4	18.6	19.5	19.4	21	18.2	19.5	98	97	96	97	22.4	24.6	20.7	22.6	19.3	20.8	18	19.4
1990	8	17	25.6111	19.175	6.43611	20	22.2	20.8	21	18.8	19.6	20	19.5	90	79	93	88	21	21.3	22.9	21.7	18.3	18.5	19.7	18.8
1990	8	18	25.6444	19.0625	6.58194	19.4	22.6	21.8	21.4	19	21.2	21	20.4	96	89	93	93	21.7	24.3	24.4	23.5	18.8	20.7	20.7	20.1
1990	8	19	25.7778	18.8875	6.89028	20.2	23.6	21.2	21.6	19.2	22	20.6	20.6	91	88	95	91	21.6	25.5	23.9	23.7	18.8	21.4	20.4	20.2
1990	8	20	25.8765	18.95	6.92647	20.6	22.8	21.4	21.5	19	21.4	20.6	20.3	87	89	93	90	21	24.6	23.8	23.1	18.3	20.9	20.3	19.8
1990	8	21	25.9556	19.15	6.80556	20	23.8	20.2	21	19.6	22	18.4	20	97	86	85	89	22.6	25.4	20.1	22.7	19.4	21.3	17.6	19.4
1990	8	22	25.9765	19.275	6.70147	20.6	23.4	22	22	17.6	21.6	21	20.1	76	86	92	84	18.3	24.7	24.3	22.4	16.1	20.9	20.6	19.2
1990	8	23	25.9556	19.0133	6.94222	20.4	26	18.2	20.7	19	22	17	19.3	88	72	89	83	21.1	24.1	18.7	21.3	18.4	20.5	16.4	18.4
1990	8	24	25.8333	19.2533	6.58	21.8	23.6	20.8	21.8	19.4	21.8	19.6	20.3	81	86	90	86	21.1	25	22.1	22.7	18.4	21.1	19.1	19.5
1990	8	25	31.6	18.2	13.4	21.2	22.8	21.8	21.9	19.4	21.4	20.6	20.5	85	89	90	88	21.5	24.6	23.5	23.2	18.6	20.9	20.1	19.9
1990	8	26	25.4889	19.1687	6.32014	20.6	22.2	20.8	21.1	19.4	21.6	19.6	20.2	90	95	90	92	21.8	25.4	22.1	23.1	18.9	21.4	19.1	19.8
1990	8	27	25.9444	15.2	10.7444	19.8	23.4	20.2	20.9	19.2	21.6	19	19.9	95	86	90	90	21.9	24.7	21.3	22.6	18.9	20.9	18.5	19.4
1990	8	28	26.1	14.4	11.7	20.2	22.6	19	20.2	19.2	22	17.2	19.5	91	95	84	90	21.6	26.1	18.6	22.1	18.8	21.8	16.3	19
1990	8	29	24.8	10.2	14.6	19.8	23.2	19.8	20.6	18.2	22	19.2	19.8	86	90	95	91	19.9	25.7	21.9	22.5	17.5	21.6	18.9	19.3
1990	8	30	25	16.4	8.6	19.8	24.2	21	21.5	18	22	20.2	20.1	85	83	93	87	19.6	25.1	23.2	22.6	17.2	21.2	19.9	19.4
1990	8	31	26.44	11.6	14.84	21.4	23.2	21.4	21.9	18.6	22.2	21	20.6	78	92	97	89	19.8	26.2	24.6	23.5	17.3	21.8	20.8	20
1990	9	1	26.1294	13.6	12.5294	20.8	24.2	21.2	21.9	19.2	21	20.4	20.2	87	76	93	85	21.3	23	23.5	22.6	18.5	19.7	20.1	19.4
1990	9	2	26.05	14.8	11.25	20.4	23.2	19.8	20.8	18.6	21.4	19.2	19.7	85	86	95	89	20.4	24.4	21.9	22.2	17.8	20.7	18.9	19.1
1990	9	3	25.8	15	10.8	19.2	22.6	19.8	20.4	18.2	20	19.2	19.1	91	80	95	89	20.3	21.8	21.9	21.3	17.7	18.9	18.9	18.5
1990	9	4	26.175	14	12.175	20.2	25.2	20.8	21.8	19.4	22.6	20.2	20.7	93	81	95	90	22	25.9	23.3	23.7	19.1	21.7	20	20.2
1990	9	5	26.225	16.2	10.025	21.6	25.2	22.2	22.8	19.4238	22	20.2	20.625	88.75	77	84	91.6842	21.75	24.5	22.5	23.6947	18.81	20.8	19.4	20.1368
1990	9	6	26.4353	15.8	10.6353	22.6	23.6	22.2	22.7	20	22.4	20	20.8	80	91	83	84	21.8	26.4	22.1	23.4	18.9	22	19.1	20
1990	9	7	26.15	15.8	10.35	19	23.6	19.6	20.5	19.781	21.6	18.4	20.82	88.0952	85	90	91.4737	22.2429	24.6	20.4	24.0684	19.1524	20.8	17.9	20.3632
1990	9	8	25.6824	14.4	11.2824	20.6	24.2	20	21.2	19.2	22.2	19.2	20.2	88	85	93	89	21.4	25.6	21.8	22.9	18.6	21.5	18.9	19.6
1990	9	9	25.825	15	10.825	20.4	22.6	22	21.8	19.4	21.2	21	20.5	92	89	92	91	21.9	24.3	24.3	23.5	19	20.7	20.6	20.1
1990	9	10	25.8882	16	9.88824	20	22.4	21.6	21.4	19.6476	21.6	21.2	20.7048	89.619	93	97	92.1905	22.1524	25.3	24.9	23.9524	19.1048	21.3	21	20.3143
1990	9	11	25.7882	15.4	10.3882	21.6	24.2	21	22	19.4667	22	19.8	20.7	88.0476	83	90	90.5238	21.7714	25.1	22.4	23.8381	18.819	21.2	19.3	20.2238
1990	9	12	25.775	17.2	8.575	21.4	25	21.8	22.5	19.8571	23.2	20	20.67	88.75	86	85	90.2632	22.215	27.4	22.3	23.6316	19.155	22.6	19.3	20.1
1990	9	13	25.4667	15.8	9.66667	20.6	23.4	20.8	21.4	19.2	22.4	20	20.5	88	92	93	91	21.4	26.5	22.9	23.6	18.6	22	19.7	20.1
1990	9	14	25.675	17.8	7.875	21.6	22.8	20	21.1	19.2	21.4	19.6	20.1	81	89	97	89	20.8	24.6	22.6	22.7	18.1	20.9	19.4	19.5
1990	9	15	25.6533	10.8	14.8533	21.4	24.6	21.2	22.1	17.6	22.2	20.2	20	70	82	92	81	17.9	25.3	23.1	22.1	15.7	21.3	19.8	18.9
1990	9	16	26.2	20.4	5.8	21.8	25.2	21	22.3	18.6	21.6	18.2	19.5	75	74	77	75	19.5	23.7	19.2	20.8	17.1	20.2	16.9	18.1
1990	9	17	25.5625	17.6	7.9625	21.6	24.6	22.2	22.7	19.2	22.6	21.8	21.2	81	85	97	87	20.8	26.2	25.9	24.3	18.1	21.9	21.7	20.6
1990	9	18	25.9294	15	10.9294	20.8	24.6	21.4	22	19.3857	22.4	20.4	20.4524	86.9524	83	92	90.2857	21.5667	25.8	23.4	23.4095	18.6762	21.6	20	19.9381
1990	9	19	26.2471	18.2	8.04706	21.8	24.2	18	20.5	19.3095	22	17.6	20.335	88	83	96	91.15	21.5762	25.1	19.9	23.405	18.6857	21.2	17.4	19.93
1990	9	20	25.95	17.4	8.55	21.6	19.4	18.2	19.4	19.8	22.22	16.2	20.31	85	89.5	82	89.55	22	26.055	17.2	23.17	19	21.725	15.2	19.76
1990	9	21	26.1	15.8	10.3	20.6	23.2	20	21	18.2	21.4	19.6	19.7	80	86	97	88	19.5	24.4	22.6	22.1	17.1	20.7	19.4	19.1
1990	9	22	25.7067	15.6	10.1067	19.8	22.6	19.8	20.5	18.6	21.2	18.8	19.5	90	89	91	90	20.7	24.3	21.1	22.1	18.1	20.7	18.4	19
1990	9	23	25.6125	11.4	14.2125	20.6	23.8	20.2	21.2	18.2	20.6	19.2	19.3	80	76	91	83	19.5	22.4	21.6	21.2	17.1	19.3	18.8	18.4
1990	9	24	25.5875	16	9.5875	19.8	25.8	20.4	21.6	19	21.6	19.4	20	93	70	92	85	21.5	23.3	21.9	22.2	18.7	20	19	19.2
1990	9	25	25.9294	19	6.92941	20.4	25.8	21.2	22.1	18.6	22	20	20.2	85	73	90	83	20.4	24.2	22.7	22.4	17.8	20.6	19.5	19.3
1990	9	26	25.9529	17.4	8.55294	20.4	25.6	20.4	21.7	19.3381	22.4	19.2	20.4238	87.619	77	90	90.8095	21.5571	25.2	21.5	23.4429	18.6714	21.2	18.7	19.9714
1990	9	27	25.7059	17	8.70588	21	23.2	21.6	21.9	19.2	21.4	21	20.5	85	86	95	89	21.2	24.4	24.5	23.4	18.4	20.7	20.8	20
1990	9	28	25.4824	16.6	8.88235	20.8	22.8	19.4	20.6	18.9762	22	18.8	20.2429	88.2381	94	95	91.5238	21.1333	26	21.3	23.2476	18.3286	21.7	18.5	19.8238
1990	9	29	25.4625	16.4	9.0625	20.6	24.8	21.6	22.1	18.8	22	20.6	20.5	85	79	92	85	20.6	24.8	23.7	23	18	20.9	20.2	19.7
1990	9	30	25.5706	17.2	8.37059	21.4	24.2	21	21.9	19.4667	22	20.6	20.545	88.5238	83	97	91.35	21.8143	25.1	24	23.65	18.8524	21.2	20.4	20.105
1990	10	1	25.94	15.6	10.34	21.2	23.4	18.2	20.3	19.3684	21.8	17.6	20.5471	87.2105	87	95	90.8235	21.5737	25.2	19.8	23.6235	18.6789	21.2	17.3	20.0824
1990	10	2	25.64	17	8.64	21	22.2	19.4	20.5	18.8	21	19	19.6	82	90	96	90	20.4	24.1	21.7	22.1	17.8	20.5	18.8	19.1
1990	10	3	25.9267	15.4	10.5267	21.4	22.6	20.4	21.2	19.5421	21.4	20	20.4316	90.2105	90	97	91.3684	22.0684	24.8	23.1	23.4895	19.0474	20.9	19.8	20.0053
1990	10	4	26.1077	16.2	9.90769	21	22.8	20.6	21.3	19.4	21.2	20.4	20.3	87	87	98	91	21.6	24.2	23.8	23.2	18.7	20.6	20.3	19.9
1990	10	5	25.8375	15	10.8375	19.4	22.6	20.8	20.9	18.4	20.6	19.8	19.6	91	84	92	89	20.6	23.1	22.5	22	17.9	19.8	19.4	19
1990	10	6	25.45	15.8	9.65	20.2	21	19	19.8	19	20.2	18.4	19.2	90	93	95	93	21.3	23.2	20.8	21.7	18.5	19.9	18.1	18.8
1990	10	7	25.35	15.4	9.95	19.6	22.4	19.6	20.3	18	21	19.2	19.4	86	89	97	91	19.7	24	22	21.9	17.3	20.5	19	18.9
1990	10	8	25.4375	16	9.4375	20.2	22.4	20.6	21	18.4	21.4	20	19.9	85	92	95	91	20.1	24.9	23	22.7	17.6	21	19.8	19.5
1990	10	9	25.2688	16.4	8.86875	20	22.4	19.8	20.5	18.6	21.6	18.4	19.5	88	93	88	90	20.6	25.3	20.3	22.1	18	21.3	17.8	19
1990	10	10	25.4312	16.2	9.23125	19.8	23.6	20.4	21	18	22.2	20	20.1	85	89	97	90	19.6	25.9	23.1	22.9	17.2	21.7	19.8	19.6
1990	10	11	25.5875	16	9.5875	20.4	24.6	20.8	21.6	18.6	22.8	20	20.5	85	86	93	88	20.4	26.7	22.9	23.3	17.8	22.2	19.7	19.9
1990	10	12	25.5	17.2	8.3	21	21.6	20	20.6	19	20.8	19.6	19.8	84	93	97	91	20.8	24.1	22.6	22.5	18.1	20.5	19.4	19.3
1990	10	13	25.5333	16.8	8.73333	20.6	23.2	20.6	21.3	18.8	21.8	19.6	20.1	85	89	92	89	20.6	25.3	22.2	22.7	18	21.3	19.2	19.5
1990	10	14	25.8375	11.4	14.4375	20.8	22	20.2	20.8	19.33	20.8	19.6	20.575	87.15	90	95	90.85	21.505	23.8	22.4	23.65	18.625	20.3	19.3	20.13
1990	10	15	25.7467	16.2	9.54667	20.6	23.4	19.8	20.9	19	21.6	19	19.9	87	86	93	89	21	24.7	21.5	22.4	18.3	20.9	18.7	19.3
1990	10	16	25.325	17.2	8.125	21.2	23.6	20.8	21.6	19	22.2	20	20.4	82	89	93	88	20.7	25.9	22.9	23.2	18	21.7	19.7	19.8
1990	10	17	25.4733	16.8	8.67333	20.8	23	21.2	21.5	18.4	20.6	20.4	19.8	80	81	93	85	19.7	22.8	23.5	22	17.3	19.6	20.1	19
1990	10	18	25.5188	17	8.51875	21.4	22.8	19.2	20.6	19	21.4	18.6	19.7	81	89	95	88	20.5	24.6	21.1	22.1	17.9	20.9	18.3	19
1990	10	19	25.15	17.4	7.75	21.4	24.6	20.8	21.9	18.6	21.8	19.6	20	78	79	90	82	19.8	24.5	22.1	22.1	17.3	20.7	19.1	19.1
1990	10	20	24.9125	17	7.9125	20.6	25	20.4	21.6	19.35	21.9	19.8	20.2	89.1579	91.8	95	91.9474	21.4684	25.7	22.7	23.1632	18.6053	21.51	19.6	19.7947
1990	10	21	24.8438	19	5.84375	21.2	20.8	18.8	19.9	17.8	19.6	18	18.5	73	90	93	85	18.4	22.1	20.2	20.2	16.2	19.1	17.6	17.6
1990	10	22	24.6625	16.4	8.2625	20.4	21	18.2	19.5	18.2	20.6	17.4	18.7	82	97	93	90	19.6	24	19.4	21	17.2	20.4	17	18.2
1990	10	23	24.5625	15	9.5625	19.2	22.6	21.4	21.1	18	20.2	19.8	19.3	90	81	87	86	19.9	22.2	22.1	21.4	17.4	19.2	19.1	18.6
1990	10	24	24.9812	16.4	8.58125	20.6	21	20.2	20.5	18.8	20.6	18.4	19.3	85	97	85	89	20.6	24	20.1	21.6	18	20.4	17.6	18.7
1990	10	25	24.7667	16.2	8.56667	20	22.4	19.8	20.5	18	21.6	18.8	19.5	83	93	91	89	19.4	25.3	21.1	22	17.1	21.3	18.4	18.9
1990	10	26	25.25	15.4	9.85	20.6	23.8	20.6	21.4	18.8	21.6	19.8	20.1	85	83	93	87	20.6	24.5	22.6	22.6	18	20.8	19.5	19.4
1990	10	27	25.08	16	9.08	20	23.4	19.6	20.6	19.2	21.2	18.8	19.7	93	83	93	90	21.8	23.9	21.2	22.3	18.9	20.3	18.4	19.2
1990	10	28	24.88	18	6.88	20.6	23.4	19.8	20.9	19	21.4	18.6	19.7	87	84	90	87	21	24.3	20.7	22	18.3	20.6	18.1	19
1990	10	29	24.9625	15.8	9.1625	20	21.6	19.4	20.1	18.2	21.2	18.8	19.4	85	97	95	92	19.8	24.9	21.3	22	17.4	21	18.5	19
1990	10	30	24.7625	15.6	9.1625	20.4	22.6	21	21.3	18.2	21.4	20.2	19.9	82	90	93	88	19.6	24.8	23.2	22.5	17.2	20.9	19.9	19.3
1990	10	31	24.6933	14	10.6933	19.2	22.6	20.8	20.9	18	20.6	19.4	19.3	90	84	88	87	19.9	23.1	21.7	21.6	17.4	19.8	18.8	18.7
1990	11	1	24.9067	16.6	8.30667	20.6	22.8	19.6	20.6	18.8	20.2	18.4	19.1	85	80	90	85	20.6	22.1	20.4	21.1	18	19.1	17.9	18.3
1990	11	2	24.7733	15.4	9.37333	19.8	22.2	20	20.5	18	20.4	19.2	19.2	85	86	93	88	19.6	22.9	21.8	21.4	17.2	19.7	18.9	18.6
1990	11	3	24.7333	15.2	9.53333	20.4	22.8	20.6	21.1	18	21.6	19.8	19.8	80	90	93	88	19.2	25.1	22.6	22.3	16.9	21.1	19.5	19.2
1990	11	4	24.7067	16.4	8.30667	20.2	21.6	19.2	20.1	19	19.8	18.4	19.1	90	85	93	89	21.3	22	20.7	21.3	18.5	19	18	18.5
1990	11	5	24.32	15.8	8.52	18.8	22.2	20.4	20.5	16.4	19.6	19.2	18.4	79	79	90	83	17.2	21.3	21.5	20	15.2	18.5	18.7	17.4
1990	11	6	24.7571	15	9.75714	19	23.4	20.8	21	18.2	21.4	20	19.9	93	84	93	90	20.4	24.3	22.9	22.5	17.8	20.6	19.7	19.4
1990	11	7	24.4143	16.2	8.21429	20.2	23	20.8	21.2	19	20.4	20	19.8	90	80	93	88	21.3	22.4	22.9	22.2	18.5	19.3	19.7	19.2
1990	11	8	24.3769	16.8	7.57692	21	22	19.6	20.5	19.2	21.4	18.4	19.7	85	95	90	90	21.2	25.1	20.4	22.2	18.4	21.2	17.9	19.1
1990	11	9	24.3	15.2	9.1	21.6	23.8	20.0063	20.725	19	21.6	19.625	20.1687	79	83	96.5625	93.4375	20.4	24.5	22.6375	23.2312	17.8	20.8	19.45	19.8438
1990	11	10	24.3692	16.2	8.16923	20.8	24	20.2	21.3	18.7176	22.4	19.2	20.2125	92.2941	88	91	93.375	21.0588	26.1	21.6	23.2812	18.3	21.8	18.8	19.8812
1990	11	11	24.5167	17.4	7.11667	21.6	23.4	20.2	21.4	19.6	22	19	20.2	84	89	90	88	21.6	25.6	21.3	22.8	18.7	21.5	18.5	19.6
1990	11	12	24.8643	15.8	9.06429	19.8	24.6	21	21.6	18.4	21.8	20.2	20.1	88	79	93	87	20.3	24.5	23.2	22.7	17.8	20.7	19.9	19.5
1990	11	13	24.8143	15.2	9.61429	20.2	21.4	21	20.9	19	21	20.2	20.1	90	97	93	93	21.3	24.6	23.2	23	18.5	20.8	19.9	19.7
1990	11	14	24.76	16.6	8.16	20.6	23.4	20.2158	20.7579	18.5	21.6	19.7944	19.9294	90.7222	86	96.5	92.6111	20.7316	24.7	22.8722	22.9667	18.0263	20.9	19.6222	19.6278
1990	11	15	24.6467	16	8.64667	20.6	22.2	19.6	20.5	18.8	21.6	19	20.1526	92.4737	95	95	92.7368	21.1842	25.4	21.6	23.1474	18.4105	21.4	18.7	19.7789
1990	11	16	24.7867	16.2	8.58667	20.2	22	20	20.5	19.1474	21.2	19.6	20.3722	91.5	93	97	93.3158	21.6474	24.7	22.6	23.5368	18.7368	20.9	19.4	20.0474
1990	11	17	24.1133	16.2	7.91333	20.2	21.6	19.8	20.4	18.9684	20.8	18.8	20.1056	92.7895	93	91	93.4444	21.4579	24.1	21.1	23.1444	18.5895	20.5	18.4	19.7778
1990	11	18	23.8133	15.4	8.41333	19.4	19.8	18.8	19.2	18.6	19	17.2	18.3	93	93	86	91	20.9	21.5	18.7	20.4	18.2	18.7	16.4	17.8
1990	11	19	24.2733	16	8.27333	20	21.2	19.8	20.2	18.9368	20.2	18.6	20.1667	92.1111	92	90	92.8947	21.3789	23.1	20.7	23.2211	18.5526	19.8	18.1	19.8053
1990	11	20	24.3733	15.2	9.17333	19.6	22.6	19.8	20.5	17.8	21	19.2	19.3	85	87	95	89	19.3	23.9	21.9	21.7	17	20.4	18.9	18.8
1990	11	21	24.7867	10.6	14.1867	20	23.2	20.6	21.1	19.2	21	19.4	19.9	93	83	90	89	21.8	23.6	21.8	22.4	18.9	20.1	18.9	19.3
1990	11	22	24.5714	10.4	14.1714	18.8	22.6	20.2842	21.05	17.2	19.8	19.6789	20.3	86	78	94.8421	92.3333	18.7	21.4	22.6105	23.3833	16.4	18.6	19.3895	19.9
1990	11	23	24.4267	18	6.42667	19	24.2	20	20.8	18	21	19.8	19.6	91	76	98	89	20	23	23	22	17.5	19.7	19.7	19
1990	11	24	24.26	17.8	6.46	19.4	22.4	19.6	20.3	17	21.4	19	19.1	80	92	95	89	18	24.9	21.6	21.5	15.8	21	18.7	18.5
1990	11	25	24.0714	17.8	6.27143	19	23.8	20.2824	20.7706	18	20.8	19.9176	20.1125	91	77	96.7647	93.6875	20	22.8	23.0706	23.2062	17.5	19.6	19.7529	19.8
1990	11	26	23.9867	17	6.98667	19.4	20.6	20.2842	20.6368	19	19.8	19.9263	20.0789	96	93	96.8947	94.5263	21.7	22.6	23.0526	23.1842	18.8	19.5	19.7632	19.8158
1990	11	27	23.92	17.2	6.72	19.6	22.2	20.4	20.6	18.9895	20	20.2	20.3	94.9444	83	98	95.1111	21.6368	22.1	23.5	23.5222	18.7368	19.1	20.1	20.0444
1990	11	28	23.88	17.6	6.28	18.6	22	20.4	20.4	18.2	20.6	19.6	19.5	96	89	93	93	20.7	23.4	22.3	22.1	18	20	19.3	19.1
1990	11	29	24.1467	17.6	6.54667	20	22.6	19.4	20.4	18.4	20.6	19	19.3	86	84	96	89	20.2	23.1	21.7	21.7	17.7	19.8	18.8	18.8
1990	11	30	24.1429	17.8	6.34286	19	22.8	20.1	20.5111	18.4	20.8	19.6778	19.8389	95	84	96.2778	93.3333	20.8	23.4	22.6833	22.7667	18.1	20	19.4889	19.4944
1990	12	1	24.2615	17.4	6.86154	19.6	23.4	20.2	20.9	18.4353	21.2	19.8	19.8812	93	83	97	93.5	20.7353	23.9	22.8	22.825	18.0588	20.3	19.6	19.5312
1990	12	2	24	15.2	8.8	19.4	20.8	19.9588	20.4176	19	20	19.6353	19.8059	96	93	97.1765	93.9412	21.7	22.9	22.6941	22.7647	18.8	19.7	19.4882	19.5176
1990	12	3	23.9143	18.6	5.31429	18.8	21.4	19.9111	20.2778	18.4	20.4	19.5059	19.7176	96	92	96.4706	94.2941	20.9	23.4	22.4882	22.6647	18.2	20	19.3176	19.4235
1990	12	4	23.5857	18.2	5.38571	19.2	21.4	18.8	19.5	18.6	20.6	18.4	19.2	95	93	96	95	21.1	23.8	20.9	21.9	18.3	20.3	18.2	18.9
1990	12	5	23.9143	15.6	8.31429	19.4	22	20.1556	20.4167	18.8	20	19.6941	19.6312	95	84	96.1765	93	21.3	22.2	22.7	22.4313	18.5	19.2	19.4765	19.2562
1990	12	6	24.3286	16.6	7.72857	17.6	19.8	18.6	18.6	16.4	18.6	16.8	17.3	89	90	84	88	17.9	20.7	18.1	18.9	15.8	18.1	15.9	16.6
1990	12	7	23.6714	14.6	9.07143	18.8	22.4	18.2	19.4	17.2	20	18	18.4	86	81	98	88	18.7	22	20.5	20.4	16.4	19	17.9	17.8
1990	12	8	23.5467	15	8.54667	19.2	21.8	20.6	20.5	18	20.6	20	19.5	90	90	95	92	19.9	23.5	23	22.2	17.4	20.1	19.8	19.1
1990	12	9	23.5571	14.8	8.75714	18.6	21.8	19.8	20	17.4	20.2	19	18.9	89	87	93	90	19.2	22.7	21.5	21.1	16.8	19.5	18.7	18.3
1990	12	10	23.4933	14.2	9.29333	18.2	20	19.6	19.4	17.4	19	18.6	18.3	93	91	91	92	19.4	21.4	20.8	20.5	17	18.6	18.2	17.9
1990	12	11	23.6615	13.8	9.86154	17.6	21.4	19.6	19.5	16.8	19.2	18.4	18.1	93	82	90	88	18.7	20.9	20.4	20	16.4	18.2	17.9	17.5
1990	12	12	23.4857	13.6	9.88571	17.6	20.8	19.4	19.3	17	19.4	18.6	18.3	95	88	93	92	19	21.7	20.9	20.6	16.7	18.8	18.2	17.9
1990	12	13	23.7857	14.4	9.38571	19.8	21	19.6	20	18.6	19.8	19	19.1	90	90	95	92	20.7	22.4	21.6	21.6	18.1	19.3	18.7	18.7
1990	12	14	23.6714	16.4	7.27143	20.4	21.6	20.8	20.9	17.6222	20.8	20	19.5722	91.3333	93	93	92.7222	19.6167	24.1	22.9	22.3722	17.1333	20.5	19.7	19.1944
1990	12	15	23.8133	15.6	8.21333	19.8	20.6	20.2	20.2	17.4824	19.8	19.4	19.4294	92.3529	93	93	92.9412	19.5294	22.6	22	22.1941	17.0529	19.5	19.1	19.0706
1990	12	16	23.7429	14.4	9.34286	18.4	21.6	20.8	20.4	17.6	20.2	20	19.3	93	89	93	92	19.6	22.8	22.9	21.8	17.2	19.6	19.7	18.8
1990	12	17	23.6429	15.2	8.44286	19.2	22.2	20.4	20.5	18.6	20	19.4	19.3	95	83	92	90	21.1	22.1	21.9	21.7	18.3	19.1	19	18.8
1990	12	18	23.6714	14.4	9.27143	18	20.8	20	19.7	17.2	19.4	19.2	18.6	93	88	93	91	19.1	21.7	21.8	20.9	16.8	18.8	18.9	18.2
1990	12	19	24.0385	13.4	10.6385	18.8	23	20.2	20.5	17	20.6	19.4	19	84	81	93	86	18.3	22.8	22	21.1	16.1	19.6	19.1	18.3
1990	12	20	23.9	12.8	11.1	17	20.8	19.6	19.3	16.2	19.6	18.4	18.1	93	90	90	91	17.9	22.1	20.4	20.2	15.8	19.1	17.9	17.6
1990	12	21	24.0615	13	11.0615	17.4	20.2	19	18.9	16.6	19.4	18.2	18.1	93	93	93	93	18.4	22	20.4	20.3	16.2	19.1	17.8	17.7
1990	12	22	23.85	12.2	11.65	16.8	20.6	18.6	18.6	14	18	17.6	16.5	75	79	91	82	14.3	19.1	19.5	17.6	12.3	16.8	17.1	15.4
1990	12	23	24.3	15.6	8.7	17.4	21.6	18.4	19	13.4	19	18.2	16.9	65	79	98	81	13	20.4	20.8	18.1	10.9	17.8	18.1	15.6
1990	12	24	24.1667	16.6	7.56667	19.2	22.8	18.8	19.9	16.2	17.8	18.4	17.5	75	63	96	78	16.6	17.4	20.9	18.3	14.6	15.3	18.2	16.1
1990	12	25	24.2462	16.4	7.84615	17	20.8	19.4	19.1	15.4	18.8	18.6	17.6	85	84	93	87	16.5	20.5	20.9	19.3	14.5	17.9	18.2	16.9
1990	12	26	24.1692	12.8	11.3692	16.8	21.4	19.8	19.4	15.8	19.6	19	18.1	91	85	93	90	17.4	21.7	21.5	20.2	15.3	18.8	18.7	17.6
1990	12	27	23.7467	12.6	11.1467	16.8	21	20.4	19.6	15.6	19	19.4	18	89	84	92	88	17	20.8	21.9	19.9	15	18.1	19	17.4
1990	12	28	23.4	14.4	9	18.2	20.8	19.8	19.6	17.8	19.6	18.6	18.7	96	90	90	92	20.1	22.1	20.7	21	17.6	19.1	18.1	18.3
1990	12	29	23.6929	13.4	10.2929	17.6	21	19.8	19.5	16.6	20.6778	19	18.9611	91	89.5	93	92.2778	18.3	23.7056	21.5	21.4944	16.1	20.15	18.7	18.5556
1990	12	30	23.4727	13.6	9.87273	17.6	21.4	19.52	19.7267	16.4	20	19.0533	18.8933	89	89	95.9333	92.5333	17.9	22.5	21.7667	21.44	15.8	19.4	18.84	18.4867
1990	12	31	23.6833	14.2	9.48333	19.8	20.4	19.6938	19.8438	19	19.6	19.125	18.9938	93	93	95	92.5625	21.5	22.3	21.8375	21.5812	18.7	19.3	18.8688	18.6

## Sheet: 1991
			Temperature			Temperature				Temperature				Relative Humidity				Pressure				Dew temperature
Year	Month	Day	Maximum	Minimum	Max-Min	1899-12-31 07:00:00	1899-12-31 13:00:00	1899-12-31 19:00:00	Average	1899-12-31 01:00:00	1899-12-31 13:00:00	1899-12-31 19:00:00	Average	1899-12-31 01:00:00	1899-12-31 13:00:00	1899-12-31 19:00:00	Average	1899-12-31 07:00:00	1899-12-31 13:00:00	1899-12-31 19:00:00	Average	1899-12-31 07:00:00	1899-12-31 13:00:00	1899-12-31 19:00:00	Average		Month	Taverage	Hraverage
1991	1	1	23.825	17.4	6.425	17.4	21	18.8	19	16.6	19.6	18	18.1	93	88	93	91	18.4	22	20.2	20.2	16.2	19	17.6	17.6		January	19.614	89.2887
1991	1	2	23.9167	13.8	10.1167	17.2	20	18.8	18.7	16	18.2	18	17.4	89	85	93	89	17.5	19.8	20.2	19.2	15.4	17.4	17.6	16.8		February	19.821	90.653
1991	1	3	23.9692	13.4	10.5692	17.8	20.6	20	19.6	17	19.2	18.6	18.3	93	88	88	90	18.9	21.4	20.6	20.3	16.6	18.6	18	17.7		March	20.4312	88.4715
1991	1	4	23.6769	14.4	9.27692	18.6	19.8	19.6	19.4	18	18.8	18.4	18.4	95	91	90	92	20.3	21.1	20.4	20.6	17.7	18.4	17.9	18		April	20.7692	90.4843
1991	1	5	23.8833	14.6	9.28333	18.6	19.6	19.9	20.1333	18	18.8	19.3778	19.2944	95	93	95.5	92.6111	20.3	21.2	22.1944	21.9722	17.7	18.4	19.15	18.9167		May	21.2565	91.6306
1991	1	6	23.3636	13.8	9.56364	17.8	20.6	19.8	19.5	17.2	19.6	18.6	18.5	95	92	90	92	19.3	22.2	20.7	20.7	16.9	19.2	18.1	18.1		June	21.961	89.2302
1991	1	7	24.0615	14.6	9.46154	19.2	19.6	19.8	19.6	18.2	18.8	17.6	18.2	91	93	82	89	20.3	21.2	18.8	20.1	17.7	18.4	16.5	17.6		July	21.3989	89.9229
1991	1	8	23.8727	14.4	9.47273	19.8	20.4	19.6	19.9	18.2	19.2	19	18.8	86	90	95	90	19.9	21.5	21.6	21	17.5	18.7	18.7	18.3		August	21.5198	88.8909
1991	1	9	23.5	15	8.5	18.4	20.2	19.6	19.5	17.6	19.4	19	18.7	93	93	95	94	19.6	22	21.6	21.1	17.2	19.1	18.7	18.3		September	21.3502	88.4173
1991	1	10	23.4143	14.2	9.21429	17.2	20	19.8	19.2	17	18.6	17.2	17.6	98	88	78	88	19.2	20.6	18.1	19.3	16.9	18	15.9	16.9		October	20.9222	87.1907
1991	1	11	23.8	13	10.8	16.6	20.4	19.2	18.9	16.2	18.8	18	17.7	96	87	90	91	18.2	20.7	19.9	19.6	16	18.1	17.4	17.2		November	20.5283	91.3381
1991	1	12	23.0462	13.8	9.24615	18	22.6	19.8	20	16.4	20	18.4	18.3	86	80	88	85	17.7	21.8	20.3	20	15.6	18.9	17.8	17.4		December	19.3597	91.3181
1991	1	13	23.7077	13.4	10.3077	18.4	23	20.4	20.5	16.8	22.6	20.2	19.9	86	97	98	94	18.2	27.2	23.5	23	16	22.5	20.1	19.5
1991	1	14	24.1571	13.2	10.9571	19.8	20.8	19.6	20	17.4	19.4	19.2	18.7	80	88	97	88	18.4	21.7	22	20.7	16.2	18.8	19	18
1991	1	15	23.5077	13.6	9.90769	17	21.6	19.6	19.5	16.2	20	18.2	18.1	93	87	88	89	17.9	22.4	20.1	20.1	15.8	19.3	17.6	17.6
1991	1	16	23.3462	15.8	7.54615	19.8	23.4	20.2	20.9	16.6706	19.4	18.4	18.7294	91.5882	70	85	92.1176	18.4412	20.2	20.1	21.2059	16.1941	17.6	17.6	18.3176
1991	1	17	23.3429	14.2	9.14286	18.2	22.6	19.8	20.1	17.2	21.4	19	19.2	91	90	93	92	19	24.8	21.5	21.8	16.7	20.9	18.7	18.8
1991	1	18	23.5	14.6	8.9	17	21.2	19.4	19.3	16.8	19.8	18.8	18.5	98	88	95	94	19	22.3	21.3	20.9	16.7	19.2	18.5	18.2
1991	1	19	23.7231	12.4	11.3231	16.8	22	19.2	19.3	16.2	19.2	18.4	17.9	94	78	93	88	18.1	20.6	20.7	19.8	15.9	18	18	17.3
1991	1	20	23.6	12.4	11.2	17.4	22	20	19.9	16	20.2	19.4	18.5	87	86	95	89	17.3	22.6	22.2	20.7	15.3	19.5	19.1	18
1991	1	21	23.2167	13.6	9.61667	18.4	22.2	19.6	20	16.4	18.8	19.2	18.1	83	74	97	84	17.5	19.7	22	19.7	15.4	17.3	19	17.2
1991	1	22	23.7077	13.6	10.1077	17.4	21.8	19.6	19.6	15.4	19	17.2	17.2	82	78	80	80	16.3	20.3	18.2	18.3	14.3	17.8	16	16
1991	1	23	23.7538	12.2	11.5538	16.6	20	19.6	19	15.8	17.8	17.6	17.1	93	82	83	86	17.5	19.1	18.9	18.5	15.4	16.8	16.6	16.3
1991	1	24	23.7143	12.4	11.3143	16.4	19	19.6	18.6	16.7765	17.4	17.4	18.9765	91.7647	86	81	90.7647	18.6176	18.9	18.6	21.4294	16.3059	16.6	16.3	18.4588
1991	1	25	23.4	11.8	11.6	16.6	22.6	20.2	19.9	16.7444	20.2	18.8	18.8765	92.4118	81	88	91.7222	18.6278	22.2	20.9	21.4833	16.3278	19.2	18.2	18.5278
1991	1	26	23.4308	12.4	11.0308	16.2	20.6	20.2	19.3	15.4	18.6	18.4	17.5	92	83	85	87	17	20.2	20.1	19.1	15	17.7	17.6	16.8
1991	1	27	23.925	11.4	12.525	16	24	21.4	20.7	16.3353	20.4	20.2	18.8	89.7647	73	90	91.5	17.9412	21.8	23	21.2937	15.7588	18.9	19.7	18.3625
1991	1	28	23.0923	15.4	7.69231	19.6	22.4	21	21	16.5765	20.2	19.6	18.5235	94.3529	83	88	92.2353	18.5471	22.4	22	20.9059	16.2706	19.3	19	18.1118
1991	1	29	23.7077	11.6	12.1077	16.2	20.6	20.8	19.6	15.6	17.6	18.6	17.3	94	76	82	84	17.4	18.3	20.1	18.6	15.3	16.1	17.6	16.3
1991	1	30	23.6615	12.6	11.0615	16.2	20.4	19.8	19	15.4	16	18.4	16.6	92	65	88	82	17	15.6	20.3	17.6	15	13.6	17.8	15.5
1991	1	31	23.7385	13.4	10.3385	17.2	19.8	18.2	18.4	16.2	17.4	17.8	17.1	91	80	96	89	17.8	18.4	20.1	18.8	15.7	16.2	17.6	16.5
1991	2	1	23.5333	13	10.5333	17	19.4	19.6	18.9	16.6	18.2	17.8	17.5	96	90	85	90	18.6	20.2	19.3	19.4	16.4	17.7	17	17
1991	2	2	23.1571	12.6	10.5571	16.4	19.8	19.2	18.6	16.6778	17.8	18	18.6125	93.0625	83	90	92.6667	18.6222	19.2	19.9	21.0556	16.3389	16.9	17.4	18.2333
1991	2	3	23.2769	15.6	7.67692	16.4	20	18.8	18.5	15.6	18.8	18	17.5	92	90	93	92	17.2	21	20.2	19.5	15.2	18.3	17.6	17
1991	2	4	23.1692	13	10.1692	17.2	21.4	18.6	19	16	19.6	17.8	17.8	89	85	93	89	17.5	21.7	19.9	19.7	15.4	18.8	17.4	17.2
1991	2	5	23.8286	12.6	11.2286	16.4	22.8	18.6	19.1	15.2	18	18	17.1	89	64	95	83	16.6	17.8	20.3	18.2	14.6	15.7	17.7	16
1991	2	6	23.6154	12.2	11.4154	16.4	22	18.8	19	15.6	19.4	18	17.7	92	79	93	88	17.2	21	20.2	19.5	15.2	18.3	17.6	17
1991	2	7	23.4571	13.2	10.2571	17	21.2	19.4222	19.4778	16	18	19.0833	18.6833	91	74	97	93.1667	17.6	18.7	21.9167	21.1778	15.5	16.5	18.9222	18.3222
1991	2	8	23.6571	12.4	11.2571	17.6	20.8	19.6	19.4	15.8	18.6	18.6	17.7	84	82	91	86	16.9	20.1	20.8	19.3	14.9	17.6	18.2	16.9
1991	2	9	23.5	13	10.5	17	21.4	18.2	18.7	16.2	19	17.8	17.7	93	81	96	90	17.9	20.5	20.1	19.5	15.8	17.9	17.6	17.1
1991	2	10	23.0071	13.6	9.40714	17.8	22.4	19.4	19.8	16.8	20.6	19.2	18.9	91	86	98	92	18.5	23.2	22.1	21.3	16.3	19.9	19.1	18.4
1991	2	11	23.4143	16.9462	6.46813	17.6667	19.8	19.8	19.8278	17.0944	19.8	19.4	18.9471	94.4706	100	97	92.3333	19.1944	23.1	22.3	21.4	16.8056	19.8	19.2	18.5056
1991	2	12	23.3	16.8615	6.43846	17.8611	19.4	19.8	20.0824	17.1611	19.2	19.4	19.0588	93.6667	98	97	91.7647	19.1833	22.1	22.3	21.5765	16.8111	19.1	19.2	18.6471
1991	2	13	23	11.4	11.6	18.6	22.6	20.2	20.4	18.2	20.4	20	19.5	96	83	98	92	20.7	22.7	23.3	22.2	18	19.5	19.9	19.1
1991	2	14	23.3714	11.2	12.1714	18.4	25.2	21.2	21.5	17.8	22	20.6	20.1	95	77	95	89	20	24.5	23.9	22.8	17.5	20.8	20.4	19.6
1991	2	15	23.3429	14.2	9.14286	21.2	24.2	21.6	22.2	17	22.2	20.8	20	67	85	93	82	16.9	25.6	24.1	22.2	14.9	21.5	20.5	18.9
1991	2	16	23.5846	12.6	10.9846	18.8	24.2	19.4	20.5	18.6	21.4	19	19.7	98	79	96	91	21.3	23.8	21.7	22.3	18.5	20.3	18.8	19.2
1991	2	17	23.8	16.5692	7.23077	17.6	19	18.6	18.5	17.4	18	17.6	17.7	98	91	91	94	19.7	20	19.5	19.8	17.3	17.5	17.1	17.3
1991	2	18	23.6	16.7846	6.81538	16.2	20	19	18.5	15.4	18.4	18.4	17.4	92	86	95	91	17	20.2	20.8	19.3	15	17.7	18.1	16.9
1991	2	19	23.1	15.4	7.7	15.8	19.8	19	18.4	15.4	18.6	18.4	17.5	96	90	95	94	17.3	20.7	20.8	19.6	15.2	18.1	18.1	17.1
1991	2	20	23.6143	13.2	10.4143	17.2	20.4	18.2	18.5	16.6118	18.4	17.8	18.7353	92.0588	83	96	91.3529	18.4176	20	20.1	21.1235	16.1765	17.5	17.6	18.2765
1991	2	21	23.7067	13	10.7067	17.2	20.8	20	19.5	16	19	18.8	17.9	89	85	90	88	17.5	20.9	21	19.8	15.4	18.2	18.3	17.3
1991	2	22	24.1867	13.6	10.5867	17.6	20.8	20	19.6	16.8	19.6	18.8	18.4	93	90	90	91	18.7	22.1	21	20.6	16.4	19.1	18.3	17.9
1991	2	23	24.4933	13.6	10.8933	18.6	23.8	20.8	21	17.4	21	20	19.5	89	79	93	87	19.2	23.2	22.9	21.8	16.8	19.9	19.7	18.8
1991	2	24	24.2714	13.6	10.6714	20.2	21.8	21.2	21.1	19.2	21.2	20.8	20.4	91	95	97	94	21.6	24.8	24.3	23.6	18.8	21	20.6	20.1
1991	2	25	23.9714	18.8	5.17143	19.2	21.8	21.8	21.1	19	20.6	20.8	20.1	98	90	92	93	21.8	23.5	24	23.1	18.9	20.1	20.4	19.8
1991	2	26	24.6571	15.6	9.05714	19.4	23.6	22.2	21.9	19.2	21.8	22	21	98	86	98	94	22.1	25	26.3	24.5	19.1	21.1	21.9	20.7
1991	2	27	24.6538	15	9.65385	20.6	21.4	22.2	21.6	19.4	20.8	21.2	20.5	90	95	92	92	21.8	24.2	24.6	23.5	18.9	20.6	20.8	20.1
1991	2	28	24.3214	14.8	9.52143	19	20.6	20.8	20.3	18.6	20	20.2	19.6	96	95	95	95	21.2	23	23.3	22.5	18.4	19.8	20	19.4
1991	3	1	24.5625	14.6	9.9625	18.2	20.2	20.6	19.9	18.2	19.6	19.6	19.2158	0	95	92	95	20.9	22.4	22.2	21.8	18.2	19.3	19.2	18.9
1991	3	2	24.4875	14	10.4875	18.4	20.4	20.2	19.8	18.2	20.2	20	19.5	98	98	98	98	20.8	23.5	23.3	22.5	18.1	20.1	19.9	19.4
1991	3	3	24.7625	14.2	10.5625	19.8	26	20.6	21.8	17.6	21	19.8	19.5	82	65	93	80	18.8	21.9	22.6	21.1	16.5	19	19.5	18.3
1991	3	4	24.75	15.2	9.55	21.2	24.6	20.6	21.8	17.665	21.2	20	19.32	91.85	75	95	91	19.675	23.2	23	21.86	17.215	19.9	19.8	18.835
1991	3	5	24.5857	15.6	8.98571	20.2	21.4	20.4	20.6	18	20.8	17	18.6	82	95	72	83	19.3	24.2	17.4	20.3	17	20.6	15.3	17.6
1991	3	6	24.1667	14.8	9.36667	19	23.2	19.85	19.96	17.4	21	19.285	19.1889	86	83	95.1	93.3	18.9	23.6	22.055	21.84	16.6	20.1	19.03	18.855
1991	3	7	24.2471	13.2	11.0471	19.2	22.2	19.8	20.3	17.2	21	19.2	19.1	83	90	95	89	18.4	24.1	21.9	21.5	16.2	20.5	18.9	18.6
1991	3	8	25.225	14	11.225	18	23.2	20.2	20.4	16.8	21.2	19.4	19.1	89	84	93	89	18.4	24	22	21.5	16.2	20.4	19.1	18.6
1991	3	9	24.8235	15.2	9.62353	19.2	22.8	20.2	20.6	17.8	21.2	19.4	19.5	88	87	93	89	19.5	24.2	22	21.9	17.1	20.6	19.1	18.9
1991	3	10	25.6706	17.4	8.27059	21.4	21.2	19.9524	20.43	17.4	20.2	19.465	19.5474	69	92	96.7	92.9474	17.5	23.1	22.465	22.4	15.4	19.8	19.315	19.2105
1991	3	11	25.2588	15	10.2588	19	21.2	19.9238	20.4286	17.2	19.8	19.3952	19.445	84	88	95.5238	91.4762	18.6	22.3	22.2905	22.2524	16.3	19.2	19.1714	19.0857
1991	3	12	24.75	17.5385	7.21154	17.89	21.6	19.505	19.935	17.405	20.6	18.96	18.9889	95.2632	92	95.3	92.8421	19.635	23.7	21.68	21.6895	17.18	20.2	18.72	18.6895
1991	3	13	24.8267	15	9.82667	19.6	20.8	21.2	20.7	17.37	20	20.4	19.32	91.95	93	93	91.85	19.365	22.9	23.5	21.99	16.915	19.7	20.1	18.885
1991	3	14	24.8353	17.2	7.63529	21.4	26.4	23	23.5	19.8	22.4	21.4	21.2	87	72	87	82	22.1	24.7	24.5	23.8	19.1	20.9	20.8	20.3
1991	3	15	24.4824	17.6	6.88235	21.4	23.8	22	22.3	18.2	22.2	20.8	20.4	75	88	90	84	19	25.8	23.8	22.9	16.7	21.6	20.3	19.5
1991	3	16	24.5467	14.8	9.74667	18.2	23.8	20	20.5	17.8	21.4	19.8	19.7	96	82	98	92	20.1	24.1	23	22.4	17.6	20.5	19.7	19.3
1991	3	17	24.975	15.4	9.575	18.8	23	20.2286	20.6143	18	20.6	19.7476	19.84	93	81	95.8571	92.2	20.2	22.8	22.7905	22.76	17.6	19.6	19.5333	19.445
1991	3	18	25.4125	13.8	11.6125	17.8	20.8	19.6	19.5	17.6	19.6	18.8	18.7	98	90	93	94	20	22.1	21.2	21.1	17.5	19.1	18.4	18.3
1991	3	19	25.125	13.2	11.925	17	23.6	19.4	19.9	16.4	20.6	19.2	18.7	94	77	98	90	18.3	22.5	22.1	21	16.1	19.4	19.1	18.2
1991	3	20	24.775	13.8	10.975	17.8	23.6	18	19.4	15.6	20.4	17.2	17.7	81	76	93	83	16.4	22.1	19.1	19.2	14.4	19.1	16.8	16.8
1991	3	21	24.7125	14.6	10.1125	18.8	21.2	19.4	19.7	16	19.2	18.2	17.8	76	84	90	83	16.5	21.1	20.2	19.3	14.5	18.3	17.7	16.8
1991	3	22	24.48	14	10.48	18.6	20.8	21	20.4	17.2	19.4	19.8	18.8	88	88	90	89	18.8	21.7	22.4	21	16.5	18.8	19.3	18.2
1991	3	23	23.8353	13	10.8353	17.8	22.4	20.6	20.4	17.2	19.8	19.4	18.8	95	80	90	88	19.3	21.5	21.8	20.9	16.9	18.7	18.9	18.2
1991	3	24	24.3938	14.4	9.99375	18.8	21.6	18.8	19.5	18.0667	19.4	18.2	19.79	93.8947	82	95	94	20.235	21.2	20.5	22.67	17.645	18.4	17.9	19.395
1991	3	25	24.4937	13.6	10.8937	18	22.8	19.8	20.1	16.8	19.6	19	18.5	89	75	93	86	18.4	20.9	21.5	20.3	16.2	18.2	18.7	17.7
1991	3	26	24.6	13.4	11.2	18.8	22.6	19.8	20.3	16.2	20.4	19.2	18.6	78	83	95	85	16.9	22.7	21.9	20.5	14.8	19.5	18.9	17.8
1991	3	27	24.6941	14.8	9.89412	19	22.2	19.4	20	17.2	20	18.8	18.7	84	83	95	87	18.6	22.1	21.3	20.7	16.3	19.1	18.5	18
1991	3	28	25.125	14.6	10.525	18.2	23	20	20.3	17.4	20.8	19.2	19.1	93	83	93	90	19.4	23.3	21.8	21.5	17	19.9	18.9	18.6
1991	3	29	25.6562	14	11.6562	18.4	24.8	19.8	20.7	16	21.4	19	18.8	79	75	93	82	16.8	23.5	21.5	20.6	14.7	20.1	18.7	17.8
1991	3	30	25.1938	15	10.1938	19.6	24	18.4	20.1	16.8	20	17.6	18.1	77	70	93	80	17.5	21	19.6	19.4	15.4	18.3	17.2	17
1991	3	31	25.2118	14.6	10.6118	19	21.6	18.6	19.5	16.2	19.4	18.2	17.9	76	82	96	85	16.8	21.2	20.7	19.5	14.7	18.4	18	17.1
1991	4	1	25.7176	14.6	11.1176	19	21.6	18.6	19.5	18.3048	19.4	18.2	20.1095	91.8571	82	96	91.4286	20.4762	21.2	20.7	23	17.8524	18.4	18	19.6571
1991	4	2	25.9563	13.4	12.5563	18.8	21.4	18.2	19.1	17	20.2	17	18.1	84	90	89	88	18.3	23	18.7	20	16.1	19.7	16.4	17.4
1991	4	3	24.6267	13.4	11.2267	17.4	21	18	18.6	18.58	20	17.8	20.07	94.5	92	98	93.45	21.065	22.8	20.3	23.11	18.295	19.6	17.7	19.76
1991	4	4	25.5882	14	11.5882	18.2	22.2	20	20.1	17.6	21	19.4	19.3	95	90	95	93	19.8	24.1	22.2	22	17.3	20.5	19.1	19
1991	4	5	25.1059	16.6	8.50588	19.2	21.4	20	20.1	18	20.2	19.6	19.3	90	90	97	92	19.9	23	22.6	21.8	17.4	19.7	19.4	18.9
1991	4	6	25.2529	15	10.2529	18.8	22.4	19.6	20.1	18.6	20.2	19	19.3	98	83	95	92	21.3	22.4	21.6	21.8	18.5	19.3	18.7	18.8
1991	4	7	25.3125	14.6	10.7125	19	22.8	20.6	20.8	18.6	21	19.8	19.8	96	86	93	92	21.2	23.8	22.6	22.5	18.4	20.3	19.5	19.4
1991	4	8	24.84	14.2	10.64	18.4	21.4	19.8	19.8	17.8	19.8	19.2	18.9	95	87	95	92	20	22.1	21.9	21.3	17.5	19.1	18.9	18.5
1991	4	9	25.075	14.8	10.275	19.4	20.4	19.8	19.8	19	20	19.4	19.5	96	97	97	97	21.7	23.1	22.3	22.4	18.8	19.8	19.2	19.3
1991	4	10	25.4067	13.6	11.8067	18.4	21.2	19.4	19.6	17.8	20	19.2	19	95	90	98	94	20	22.7	22.1	21.6	17.5	19.5	19.1	18.7
1991	4	11	24.7412	15.4	9.34118	19.8	22.2	20	20.5	19.4	21	19.4	19.9	97	90	95	94	22.3	24.1	22.2	22.9	19.2	20.5	19.1	19.6
1991	4	12	24.7067	15.2	9.50667	19.4	20	19.2	19.5	19	19.6	19	19.2	96	97	98	97	21.7	22.6	21.8	22	18.8	19.4	18.9	19.1
1991	4	13	24.3875	15	9.3875	19.2	21	19.6	19.9	18.8	20.2	19.2	19.4	96	93	97	95	21.5	23.2	22	22.2	18.6	19.9	19	19.2
1991	4	14	25.0588	15	10.0588	19.6	23.6	20	20.8	18.8	21.4	19.6	19.9	93	83	97	91	21.2	24.2	22.6	22.7	18.4	20.5	19.4	19.5
1991	4	15	25.0941	14.4	10.6941	20.2	22.6	20.8	21.1	19	20.2	19.4	19.5	90	81	88	86	21.3	22.2	21.7	21.7	18.5	19.2	18.8	18.8
1991	4	16	25.7765	14.4	11.3765	18.8	20	20.8	20.1	18.2	19.6	19.8	19.2	95	97	92	94	20.5	22.6	22.5	21.9	17.9	19.4	19.4	18.9
1991	4	17	25.7875	15	10.7875	19.4	20	19.8	19.8	18.6	19.4	18.8	18.9	93	95	91	93	20.9	22.2	21.1	21.4	18.2	19.1	18.4	18.6
1991	4	18	24.975	14.8	10.175	18.8	23.345	20.2	21.075	18.4	22.08	19	20.32	96	90.3	90	92.65	20.9	25.88	21.3	23.43	18.2	21.6	18.5	19.96
1991	4	19	24.9412	15.4	9.54118	19.6	22.8	21.4	21.3	18.4	21.6	20.8	20.3	90	90	95	92	20.4	25.1	24.2	23.2	17.9	21.1	20.6	19.9
1991	4	20	24.8059	15	9.80588	21.2	24	20.4	21.5	18.4	22.2	18.2	19.6	78	86	82	82	19.5	25.7	19.6	21.6	17.1	21.5	17.2	18.6
1991	4	21	25.0765	17.2	7.87647	21.6	23.8	20.4	21.5	18.2	22	19.8	20	73	86	95	85	18.9	25.4	22.7	22.3	16.6	21.3	19.6	19.2
1991	4	22	25.1529	16.8	8.35294	22.4	24.6	21.2	22.4	18.2	22	18.8	19.7	68	81	81	76	18.4	24.9	20.3	21.2	16.2	21	17.7	18.3
1991	4	23	25.5647	16.2	9.36471	22	24.4	22.4	22.8	19.6	22.6	21.8	21.3	81	86	95	87	21.4	26.3	25.8	24.5	18.6	22	21.6	20.7
1991	4	24	25.1529	15.8	9.35294	21	23.8	22.4	22.4	20.2	22.4	21.4	21.3	93	89	92	91	23.2	26.3	24.9	24.8	19.9	21.9	21	20.9
1991	4	25	25.1529	16.8	8.35294	21.2	23	21.2	21.7	19.6	21.4	20.8	20.6	87	87	97	90	21.9	24.5	24.3	23.6	18.9	20.8	20.6	20.1
1991	4	26	25.1125	17	8.1125	21.6	24.2	21.8	22.4	19.2	22	20.6	20.6	81	83	90	85	20.8	25.1	23.5	23.2	18.1	21.2	20.1	19.8
1991	4	27	24.9529	17.2	7.75294	20.8	24.8	21.2	22	19	22.2	19.6	20.3	85	81	87	84	20.9	25.2	21.9	22.7	18.2	21.2	18.9	19.5
1991	4	28	25.4118	14.4	11.0118	20.4	23	21.6	21.6	20	21.4	20.6	20.7	97	87	92	92	23.1	24.5	23.7	23.8	19.8	20.8	20.2	20.3
1991	4	29	25.0824	16.4	8.68235	20.2	24.2	21.4	21.8	19.2	22	21.2	20.8	91	83	98	91	21.6	25.1	25	23.9	18.8	21.2	21.1	20.4
1991	4	30	25.7765	16	9.77647	20	22.2	21.6	21.4	19.2	21	20.8	20.3	93	90	93	92	21.8	24.1	24.1	23.3	18.9	20.5	20.5	20
1991	5	1	25.6187	16.4	9.21875	19.2	22.6	21.2	21.1	19	21.4	21	20.5	98	90	98	96	21.8	24.8	24.7	23.8	18.9	20.9	20.9	20.3
1991	5	2	25.9471	15.8	10.1471	20	25.6	21.8	22.3	19.2	23	21	21.1	93	81	93	89	21.8	26.5	24.4	24.2	18.9	22.1	20.7	20.5
1991	5	3	25.1188	16.8	8.31875	19.6	23	20.8	21	19.805	21.6	20	20.64	93.25	89	93	94.2	22.645	25	22.9	23.985	19.45	21.1	19.7	20.355
1991	5	4	24.9412	15	9.94118	20	19.8	19.6	19.8	19.8	19.6	19	19.5	98	98	95	97	23	22.7	21.6	22.4	19.7	19.5	18.7	19.3
1991	5	5	25.2556	16	9.25556	19.8	21.2	20	20.3	19.2	20	19.8	19.7	95	90	98	94	21.9	22.7	23	22.5	18.9	19.5	19.7	19.4
1991	5	6	25.0588	16.2	8.85882	20	21.8	21.4	21.1	19.6	21.2	20.6	20.5	97	95	93	95	22.6	24.8	23.8	23.7	19.4	21	20.3	20.2
1991	5	7	24.8588	15.2	9.65882	19	20.6	20.2	20	18	20.2	20	19.4	91	97	98	95	20	23.4	23.3	22.2	17.5	20	19.9	19.2
1991	5	8	25	16.4	8.6	21.4	21.4	21.2	21.3	20.4	20.6	20.4	20.5	92	93	93	93	23.4	23.8	23.5	23.5	20	20.3	20.1	20.1
1991	5	9	25.8176	15.4	10.4176	19.8	19.8	21.2	20.5	19.6	19.4	20.8	19.9	98	97	97	97	22.7	22.3	24.3	23.1	19.5	19.2	20.6	19.8
1991	5	10	25.3882	16.2	9.18824	20.4	22.2	21.6	21.5	19.6	20.4	20.6	20.2	93	86	92	90	22.3	22.9	23.7	23	19.3	19.7	20.2	19.7
1991	5	11	25.95	15	10.95	20.4	21.2	20.6	20.7	20	20.2	20	20.1	97	92	95	94	23.1	23.1	23	23.1	19.8	19.8	19.8	19.8
1991	5	12	26.2353	16.6	9.63529	20.8	24.6	21.4	22	20.2	22.8	20.8	21.3	95	86	95	92	23.3	26.7	24.2	24.7	20	22.2	20.6	20.9
1991	5	13	26.4222	16.4	10.0222	20.6	23.2	21	21.5	18.8	22.4	20.2	20.5	85	94	93	91	20.6	26.6	23.2	23.5	18	22.1	19.9	20
1991	5	14	25.7444	17.4	8.34444	21.8	23.6	21.4	22	20	20.6	20.4	20.3	85	77	92	85	22.3	22.5	23.4	22.7	19.3	19.4	20	19.5
1991	5	15	25.3833	15.8	9.58333	21.4	24.4	21.8	22.3	19.6	22.8	20.4	20.9	85	88	89	87	21.7	26.8	23.1	23.9	18.8	22.2	19.8	20.3
1991	5	16	25.7222	15.6	10.1222	22.2	23.2	21.6	22.2	21.2	22	21.4	21.5	92	90	98	94	24.6	25.7	25.4	25.2	20.8	21.6	21.3	21.2
1991	5	17	25.8111	15.4	10.4111	21	23	21	21.5	20.2	22.2	20.8	21.1	93	94	98	95	23.2	26.3	24.4	24.6	19.9	21.9	20.7	20.8
1991	5	18	26.0235	15.8	10.2235	19.6	20.4	19.6	19.8	19.6	19.8	19.4	21.115	0	95	98	98	22.8	22.7	22.4	22.6	19.6	19.6	19.3	19.5
1991	5	19	25.7	15	10.7	19.8	23	20.2	20.8	18.6	21.4	19.8	19.9	90	87	97	91	20.7	24.5	22.8	22.7	18.1	20.8	19.6	19.5
1991	5	20	26.2333	16.2	10.0333	20	21.8	21.6	21.3	18	21.4	19.4	19.6	83	97	82	87	19.4	25.2	21.2	22	17.1	21.2	18.4	18.9
1991	5	21	26.2353	15.4	10.8353	21.2	22.8	20.8	21.4	18.6	21.4	20.2	20.1	79	89	95	88	19.9	24.6	23.3	22.6	17.4	20.9	20	19.4
1991	5	22	26.2588	15.6	10.6588	22	22.8	20	21.2	19.6	21.6	19.4	20.2	81	90	95	89	21.4	25.1	22.2	22.9	18.6	21.1	19.1	19.6
1991	5	23	26.2875	18.2	8.0875	21	22.6	21.155	22.05	19.6	21.8	20.265	20.995	88	94	92.7	89.35	22	25.6	23.29	24.16	19	21.5	19.89	20.45
1991	5	24	26.1556	16.6	9.55556	20.8	24.6	20.2	21.5	19.8	22.2	19	20.3	92	82	90	88	22.5	25.3	21.3	23	19.4	21.3	18.5	19.7
1991	5	25	26.3333	17.2	9.13333	21.4	23.2	20.2	21.3	19.6	21.8	18.8	20.1	85	89	88	87	21.7	25.3	20.9	22.6	18.8	21.3	18.2	19.4
1991	5	26	25.8889	16.4	9.48889	21.8	23	21.4	21.9	19.2	19.8	19.2	19.4	79	75	82	79	20.7	21.2	20.9	20.9	18.1	18.4	18.2	18.2
1991	5	27	25.6333	15.8	9.83333	19.6	21.8	21.6	21.1	19.4	20.8	21.2	20.5	98	92	97	96	22.4	24	24.9	23.8	19.3	20.4	21	20.3
1991	5	28	25.25	14.6	10.65	20	21.6	21.2	21	19.4	20.4	20.6	20.1	95	90	95	93	22.2	23.2	23.9	23.1	19.1	19.9	20.4	19.8
1991	5	29	25.6222	15	10.6222	20	21.6	21.6	21.2	19.2	21	21.2	20.5	93	95	97	95	21.8	24.5	24.9	23.7	18.9	20.8	21	20.2
1991	5	30	25.9118	15.2	10.7118	21.8	23.6	21.8	22.3	20	22.4	21.2	21.2	85	91	95	90	22.3	26.4	24.8	24.5	19.3	22	21	20.7
1991	5	31	25.7235	16	9.72353	20	23.4	20.4	21	19.4	21.6	20	20.3	95	86	97	92	22.2	24.7	23.1	23.3	19.1	20.9	19.8	20
1991	6	1	26.0294	16.6	9.42941	20.8	23.4	20.7476	21.4857	19.6	21.8	20.2571	20.8476	90	87	95.8095	92.9048	22.1	25.2	23.481	24.2048	19.1	21.2	20.0476	20.5
1991	6	2	25.6706	17.4	8.27059	21.8	24.8	21	22.1	20.2	22.4	20.6	21.1	87	82	97	89	22.7	25.7	24	24.1	19.5	21.5	20.4	20.5
1991	6	3	25.9824	16.2	9.78235	22	24.8	22.6	23	20.8	20.6	21.4	20.9	90	70	90	83	23.8	21.8	24.8	23.5	20.3	18.9	20.9	20
1991	6	4	26.1882	17.4	8.78824	21	22.2	21.4	21.5	19.6	21.8	21.4	20.9	88	97	100	95	22	25.9	25.5	24.4	19	21.7	21.4	20.7
1991	6	5	26.4471	16.6	9.84706	21.6	25	22.4	22.9	19.6	22.8	22	21.5	84	84	97	88	21.6	26.4	26.2	24.8	18.7	22	21.9	20.9
1991	6	6	25.65	16.2	9.45	21.2	23.8	21.6	22	20	22.4	21	21.1	90	89	95	91	22.7	26.3	24.5	24.5	19.5	21.9	20.8	20.7
1991	6	7	26.0933	16.6	9.49333	21	25	22	22.5	19.4	23.2	21.4	21.3	87	86	95	89	21.6	27.4	25.1	24.7	18.7	22.6	21.2	20.8
1991	6	8	26.0267	18.2	7.82667	21.8	25	22.2	22.8	20.6	23	21.4	21.7	90	85	93	90	23.5	26.9	25	25.1	20.1	22.3	21.1	21.2
1991	6	9	25.95	18	7.95	22.4	24.4	23	23.2	18.2	22.8	22.2	21.1	68	88	94	83	18.4	26.8	26.3	23.8	16.2	22.2	21.9	20.1
1991	6	10	25.6625	17.4	8.2625	22.6	26.4	22	23.3	19.2	23.4	21	21.2	74	78	92	81	20.2	27	24.3	23.8	17.7	22.4	20.6	20.2
1991	6	11	26.3	17.2	9.1	21.6	25.2	23.4	23.4	20.2	23.6	22	21.9	89	88	89	88	22.8	28.2	25.6	25.5	19.6	23.1	21.5	21.4
1991	6	12	26.02	20	6.02	24.2	26.2	22.8	24	21	23.2	22.2	22.1	76	78	95	83	23	26.7	26.4	25.3	19.7	22.1	22	21.3
1991	6	13	26.0588	20.8	5.25882	25.4	25.2	22.6	24	21.6	23.8	21.8	22.4	73	89	94	85	23.5	28.6	25.6	25.9	20.1	23.3	21.5	21.7
1991	6	14	26.3882	21	5.38824	22.6	21.8	21.2	21.7	20.4	21.4	20.4	20.7	83	97	93	91	22.7	25.2	23.5	23.8	19.5	21.2	20.1	20.3
1991	6	15	25.775	15	10.775	21.2	23	21	21.5	18	21.2	20	19.7	74	86	92	84	18.7	24.1	22.8	21.9	16.5	20.5	19.6	18.9
1991	6	16	26.0471	15.2	10.8471	20	21.8	20.2	20.5	19.6	21	19.8	20.1	97	93	97	96	22.6	24.4	22.8	23.3	19.4	20.7	19.6	19.9
1991	6	17	26.1	15.4	10.7	20	20.4	18.6	19.4	19.6	20.2	18.2	19.3	97	98	96	97	22.6	23.5	20.7	22.3	19.4	20.1	18	19.2
1991	6	18	25.6375	14.8	10.8375	20	22	21	21	18	21.2	20	19.7	83	93	92	89	19.4	24.7	22.8	22.3	17.1	20.9	19.6	19.2
1991	6	19	25.65	17.2	8.45	20.6	22.8	21.2	21.5	19.6	21.6	21	20.7	92	90	98	93	22.2	25.1	24.7	24	19.2	21.1	20.9	20.4
1991	6	20	25.6824	16	9.68235	20.4	22.4	21	21.2	19.4	21.8	20.6	20.6	92	95	97	94	21.9	25.8	24	23.9	19	21.6	20.4	20.3
1991	6	21	25.9412	18.4	7.54118	21.6	25.2	21.4	22.4	19.6	23.4	20.2	21.1	84	86	90	87	21.6	27.7	23	24.1	18.7	22.8	19.7	20.4
1991	6	22	25.9529	16.8	9.15294	20.6	25.2	21.1667	21.7476	19.4	22.6	20.7	21.1238	90	81	96	93.2857	21.8	25.9	24.1619	24.6571	18.9	21.7	20.5	20.8095
1991	6	23	25.5176	17.6	7.91765	21.8	23.2	21.2	21.9	19.6	21.8	20.6	20.7	82	89	95	89	21.5	25.3	23.9	23.6	18.7	21.3	20.4	20.1
1991	6	24	25.8118	19.2	6.61176	20	22.2	21.4	21.3	19.6	20.8	20.2	20.2	97	89	90	92	22.6	23.7	23	23.1	19.4	20.2	19.7	19.8
1991	6	25	25.5889	17	8.58889	21.2	23.8	20.2	21.4	20.2	22.4	19.6	20.7	92	89	95	92	23.1	26.3	22.4	23.9	19.8	21.9	19.3	20.3
1991	6	26	25.6333	16.6	9.03333	20.8	23.4	20.2	21.1	18.4	21.4	19.2	19.7	80	84	91	85	19.7	24.3	21.6	21.9	17.3	20.6	18.8	18.9
1991	6	27	25.5222	15	10.5222	19.6	24.2	20.8	21.4	19	21	20.4	20.1	95	76	97	89	21.6	23	23.7	22.8	18.7	19.7	20.2	19.6
1991	6	28	25.6667	17.2	8.46667	21	23.6	20.8	21.5	19.6	20.8	20.2	20.2	88	79	95	87	22	22.9	23.3	22.7	19	19.7	20	19.5
1991	6	29	25.5889	16.4	9.18889	20.6	23.3714	21.2381	21.5952	20	22.2381	20.7143	20.919	95	91.0952	95.5714	93.7143	23	26.2143	24.1524	24.3619	19.8	21.819	20.5	20.6143
1991	6	30	25.4353	15	10.4353	20.4	23.4	21.2	21.5	18.6	22.2	19.4	20.1	85	91	85	87	20.4	26	21.5	22.6	17.8	21.8	18.6	19.4
1991	7	1	25.4	18.2	7.2	22.4	24.2	21.2	22.3	19.2	22.4	20.6	20.7	75	86	95	85	20.4	26	23.9	23.4	17.8	21.7	20.4	20
1991	7	2	25.2941	16.2	9.09412	21.2	23	20.8	21.5	20	21.6	20.4	20.7	90	89	97	92	22.7	25	23.7	23.8	19.5	21.1	20.2	20.3
1991	7	3	25.6824	16.8	8.88235	20.6	23	22.6	22.2	19.6	21.4	21	20.7	92	87	87	89	22.2	24.5	23.9	23.6	19.2	20.8	20.4	20.1
1991	7	4	25.6	14.6	11	18.6	21.6	20.6	20.4	18.4	20.4	20.2	19.7	98	90	97	95	21	23.2	23.4	22.6	18.3	19.9	20	19.4
1991	7	5	25.7471	17	8.74706	19.8	22	21.6	21.3	19.2	21.2	19.8	20.1	95	93	85	91	21.9	24.7	22	22.9	18.9	20.9	19	19.6
1991	7	6	25.6059	18.6	7.00588	19.2	21.4	20.6	20.5	18.4	20.2	20.4	19.7	93	90	98	94	20.7	23	23.8	22.5	18	19.7	20.3	19.4
1991	7	7	25.1647	16	9.16471	19.8	21.2	20.2	20.4	19.4	20.4	19.6	19.8	97	93	95	95	22.3	23.5	22.4	22.7	19.2	20.1	19.3	19.6
1991	7	8	25.0625	18.4	6.6625	20.6	21.8	18.6	19.9	19.8	20.6	20.4421	20.6895	93	90	95.1053	93.2105	22.6	23.5	23.7368	23.9947	19.5	20.1	20.2105	20.3684
1991	7	9	25.2688	18.6	6.66875	20.4	21.8	21.2	21.1	18.8	20.4	20.6	19.9	87	89	95	90	20.7	23.1	23.9	22.6	18.1	19.8	20.4	19.4
1991	7	10	25.6	19.2	6.4	21	22.8	20.6	21.3	20	21.6	20	20.5	92	90	95	92	22.8	25.1	23	23.6	19.6	21.1	19.8	20.2
1991	7	11	24.85	19	5.85	21.6	23.6	21.2	21.9	20.2	21.6	20.4	20.7	89	85	93	89	22.8	24.6	23.5	23.6	19.6	20.8	20.1	20.2
1991	7	12	25.625	19.4	6.225	21	25	20.6	21.8	18.2	22.2	19.8	20.1	77	79	93	83	19.2	25.1	22.6	22.3	16.9	21.2	19.5	19.2
1991	7	13	25.4563	18.2	7.25625	20.8	21.6	19.8	20.5	19	20	19.6	19.5	85	87	98	90	20.9	22.4	22.7	22	18.2	19.3	19.5	19
1991	7	14	25.275	18.4	6.875	19	22.6	22.4	21.6	18.4	21.2	20.6	20.1	95	89	86	90	20.8	24.3	23.2	22.8	18.1	20.7	19.9	19.6
1991	7	15	25.5059	18.6	6.90588	19.2	21.4	21.4	20.9	19	20.4	20	19.8	98	92	89	93	21.8	23.4	22.5	22.6	18.9	20	19.4	19.4
1991	7	16	25.5412	19.6	5.94118	22.8	24.8	21.6	22.7	20	22.4	20	20.8	78	82	87	82	21.7	25.7	22.4	23.3	18.8	21.5	19.3	19.9
1991	7	17	25.5765	19.4	6.17647	22.2	23.8	20.4	21.7	19	22.6	19.2	20.3	75	91	90	85	20.1	26.7	21.5	22.8	17.6	22.2	18.7	19.5
1991	7	18	25.6412	19	6.64118	20	23.2	20.6	21.1	18.4	21.6	19.2	19.7	86	87	88	87	20.2	24.8	21.4	22.2	17.7	21	18.6	19.1
1991	7	19	25.6118	19	6.61176	20.2	23.6	21.8	21.9	19.6	22.8	20.6	21	95	94	90	93	22.4	27.3	23.5	24.4	19.3	22.5	20.1	20.7
1991	7	20	25.7529	19.8	5.95294	22.2	22.4	21	21.6	19.6	21.4	19.6	20.2	79	92	88	87	21.3	24.9	22	22.7	18.5	21	19	19.5
1991	7	21	25.6	19	6.6	19.6	21.8	20.6	20.6	19.2	21	20.2	20.1	97	93	97	96	22	24.4	23.4	23.3	19	20.7	20	19.9
1991	7	22	25.5235	19.2	6.32353	20	24	21.2	21.6	19.6	21.6	19.8	20.3	97	82	88	89	22.6	24.4	22.3	23.1	19.4	20.7	19.2	19.8
1991	7	23	25.7294	18	7.72941	20.2	21	22	21.3	19.4	20.4	21	20.3	93	95	92	93	22	23.6	24.3	23.3	19.1	20.2	20.6	19.9
1991	7	24	25.7529	19.2	6.55294	19.8	24.2	22	22	19.2	22.6	20	20.6	95	88	84	89	21.9	26.5	22.2	23.5	18.9	22	19.2	20
1991	7	25	25.2588	20	5.25882	22.2	23.6	22.4	22.6	19.6	22.4	20.8	20.9	79	91	87	86	21.3	26.4	23.6	23.7	18.5	22	20.2	20.2
1991	7	26	25.0688	19.2	5.86875	20.4	23.2	21.4	21.6	19.6	21	20.2	20.3	93	83	90	89	22.3	23.6	23	22.9	19.3	20.1	19.7	19.7
1991	7	27	25.6471	19	6.64706	20	21.8	20.2	20.5	18.4	20.2	19.8	19.5	86	87	97	90	20.2	22.7	22.8	21.9	17.7	19.5	19.6	19
1991	7	28	25.1765	18	7.17647	19.6	22.2	21.6	21.3	18.2	21.4	20.6	20.1	88	93	92	91	20.1	25	23.7	22.9	17.6	21.1	20.2	19.6
1991	7	29	25.3941	19	6.39412	21.2	23.8	21.8	22.1	19.4	22.2	20	20.5	85	88	85	86	21.5	25.8	22.3	23.2	18.6	21.6	19.3	19.8
1991	7	30	26.1059	19.6	6.50588	20.4	22.8	21.4	21.5	19.2	21.6	20.4	20.4	90	90	92	91	21.5	25.1	23.4	23.3	18.7	21.1	20	19.9
1991	7	31	26.1118	19.2	6.91176	19.8	22.2	21.015	21.665	19	21.2	20.39	20.925	93	92	94.75	92.4	21.5	24.6	23.63	24.345	18.7	20.8	20.135	20.555
1991	8	1	26.2471	18.4	7.84706	19.6	21.8	19	19.9	18.4	21	18.2	19.2	90	93	93	92	20.4	24.4	20.4	21.7	17.9	20.7	17.8	18.8
1991	8	2	25.9222	18.6	7.32222	20.6	21.6	21.4	21.3	18.8	20.6	20.8	20.1	85	92	95	91	20.6	23.7	24.2	22.8	18	20.2	20.6	19.6
1991	8	3	25.8444	19.2	6.64444	19.8	23.6	19	20.4	18.6	21.8	18.2	19.5	90	86	93	90	20.7	25	20.4	22.1	18.1	21.1	17.8	19
1991	8	4	25.8778	18.8	7.07778	21.2	24.2	20.85	21.695	18.8	22.4	20.019	20.9143	81	86	93.6667	91.8095	20.3	26	23.0429	24.281	17.7	21.7	19.7	20.5143
1991	8	5	26.1333	18.2	7.93333	21	23.2	21.4	21.8	18.4	21.6	20.4	20.1	79	87	92	86	19.6	24.8	23.4	22.6	17.2	21	20	19.4
1991	8	6	25.9778	18	7.97778	19	23.6	21.4	21.4	18.6	21.2	19.4	19.7	96	82	84	87	21.2	23.7	21.3	22.1	18.4	20.3	18.5	19.1
1991	8	7	25.9	18.4	7.5	20.2	22.4	19.6	20.5	19.6	21	19	19.9	95	89	95	93	22.4	24	21.6	22.7	19.3	20.5	18.7	19.5
1991	8	8	25.7118	18.6	7.11176	19.6	24	21.6	21.7	18.6	21.4	20.8	20.3	91	80	93	88	20.8	23.9	24.1	23	18.2	20.4	20.5	19.7
1991	8	9	25.2889	18	7.28889	19.4	22.6	20.825	21.405	18.8	20.4	20.3667	20.705	95	83	96.2857	93.0476	21.3	22.7	23.7	24.0048	18.5	19.5	20.1857	20.3619
1991	8	10	25.9882	18.4	7.58824	19.4	22.6	21	21	18.8	20.2	20.4	19.8	95	81	95	90	21.3	22.2	23.6	22.4	18.5	19.2	20.2	19.3
1991	8	11	25.8889	18	7.88889	19.6	23.8	20.7286	21.365	19	21.4	20.1455	20.6429	95	82	94.5	91.8095	21.6	24.1	23.2409	23.819	18.7	20.5	19.8636	20.2095
1991	8	12	26.1778	18.4	7.77778	19.6	20.8	20.8762	21.7714	19.4	20	20.2682	21.0045	98	93	94.5455	91.3182	22.4	22.9	23.4182	24.3545	19.3	19.7	19.9864	20.5818
1991	8	13	26.2824	19	7.28235	21.2	23.8	19.6	21	19.6	22.4	18.2	20.1	87	89	88	88	21.9	26.3	20.1	22.7	18.9	21.9	17.6	19.5
1991	8	14	25.5278	19.2	6.32778	21.8	26.4	23.8	23.9	18.6	22.2	23	21.3	75	71	94	80	19.5	24.3	27.6	23.8	17.1	20.6	22.7	20.2
1991	8	15	25.8444	20	5.84444	22	26.6	22.4	23.4	19.4	22.8	21	21.1	79	73	89	80	21	25.5	24	23.5	18.3	21.4	20.5	20
1991	8	16	25.6765	21	4.67647	23.2	26.6	22.6	23.8	20.2	22.6	21.2	21.3	77	72	89	79	21.9	25	24.3	23.8	18.9	21.1	20.7	20.2
1991	8	17	25.6111	19.4	6.21111	22.4	24.8	21.6	22.6	19.2	22.6	20	20.6	75	83	87	82	20.4	26.1	22.4	23	17.8	21.8	19.3	19.6
1991	8	18	25.6444	19.8	5.84444	21	25	20.2619	21.119	20.8	22.8	19.7909	20.4905	98	84	95.5455	92.9048	24.4	26.4	22.7955	23.6667	20.7	22	19.5682	20.1429
1991	8	19	25.7778	18	7.77778	21	22.2	19.8	20.7	18.8	21.4	18.4	19.5	82	93	88	88	20.4	25	20.3	21.9	17.8	21.1	17.8	18.9
1991	8	20	25.8765	19.4	6.47647	20.8	21.8	20.5762	21.5571	18.8	20.8	20.0818	20.8682	84	92	95.2273	91.7273	20.5	24	23.1909	24.1682	17.9	20.4	19.8455	20.4545
1991	8	21	25.9556	19.4	6.55556	19.8	24.6	21.8	22	19.6	22.4	21.4	21.1	98	83	97	93	22.7	25.8	25.2	24.6	19.5	21.6	21.2	20.8
1991	8	22	25.9765	19.6	6.37647	21	22.2	17.8	19.7	20.2	21.4	17.8	19.8	93	93	100	96	23.2	25	20.4	22.9	19.9	21.1	17.8	19.6
1991	8	23	25.9556	19.0133	6.94222	21	21.8	18.8	20.1	18.8	21.6	18.2	19.5	82	98	95	92	20.4	25.7	20.5	22.2	17.8	21.5	17.9	19.1
1991	8	24	25.8333	19.2533	6.58	21	23.4	20.8	21.5	19.4	22.8	19.6	20.6	87	95	90	91	21.6	27.4	22.1	23.7	18.7	22.6	19.1	20.1
1991	8	25	26.3	19	7.3	20	23.2	21.4	21.5	19.2	21.6	20.4	20.4	93	87	92	91	21.8	24.8	23.4	23.3	18.9	21	20	19.9
1991	8	26	25.4889	19.4	6.08889	20.4	23.6	20.6	21.3	19.6	21.8	19.2	20.2	93	86	88	89	22.3	25	21.4	22.9	19.3	21.1	18.6	19.7
1991	8	27	25.9444	18.6	7.34444	20.2	22.8	21.4	21.5	18.8	21.6	21	20.5	88	90	97	92	20.9	25.1	24.6	23.5	18.2	21.1	20.8	20.1
1991	8	28	26.1	20	6.1	21	24.4	20.2	21.5	19.4	23	18.6	20.3	87	89	87	88	21.6	27.3	20.5	23.1	18.7	22.5	17.9	19.7
1991	8	29	25.7	19	6.7	22	25.2	21	22.3	18.6	22.8	20.2	20.5	73	82	93	83	19.4	26.3	23.2	23	17	21.9	19.9	19.6
1991	8	30	25.6937	18.6	7.09375	21.8	23.6	21	21.9	19.4	22.8	19.6	20.6	81	94	88	88	21.1	27.3	22	23.4	18.4	22.5	19	20
1991	8	31	26.44	19.4	7.04	22.2	24	20	21.5	19.8	22.4	18.6	20.3	81	88	88	86	21.7	26.1	20.6	22.8	18.8	21.8	18	19.5
1991	9	1	26.1294	19.6	6.52941	20.8	22.6	20.4	21	19.8	21.6	19.4	20.3	92	92	92	92	22.5	25.2	21.9	23.2	19.4	21.2	19	19.9
1991	9	2	26.05	19.2	6.85	21.2	24.6	19.8	21.4	19	21.4	19	19.8	82	76	93	84	20.7	23.6	21.5	21.9	18	20.1	18.7	18.9
1991	9	3	25.8	19.4	6.4	21.6	25.2	20	21.7	19	21.6	18.4	19.7	79	74	86	80	20.4	23.7	20.2	21.4	17.8	20.2	17.7	18.6
1991	9	4	26.175	20	6.175	20.4	23.4	21.4	21.6	18.2	21	20.2	19.8	82	81	90	84	19.6	23.4	23	22	17.2	20	19.7	19
1991	9	5	26.225	19	7.225	20.2	22.8	21.6	21.5	19.6	21.6	21	20.7	95	90	95	93	22.4	25.1	24.5	24	19.3	21.1	20.8	20.4
1991	9	6	26.4353	19.2	7.23529	20.6	22.8	19	20.4	19.2	21.6	18.8	19.9	88	90	98	92	21.4	25.1	21.6	22.7	18.6	21.1	18.7	19.5
1991	9	7	26.15	16	10.15	20.2	21.6	19.8	20.4	19	20.8	19	19.6	90	93	93	92	21.3	24.1	21.5	22.3	18.5	20.5	18.7	19.2
1991	9	8	25.6824	16.4	9.28235	19.4	23.8	21.2	21.4	19.4	22.2	21	20.6238	0	88	98	95	22.5	25.8	24.7	24.4	19.4	21.6	20.9	20.6
1991	9	9	25.825	19.6	6.225	20.8	23.2	19.4	20.7	20.6	22.4	19	20.7	98	94	96	96	24.1	26.6	21.7	24.2	20.5	22.1	18.8	20.5
1991	9	10	25.8882	18.2	7.68824	22.4	25.2	22.2	23	20	23	20	21	81	84	83	82	22	26.8	22.1	23.6	19	22.2	19.1	20.1
1991	9	11	25.7882	20	5.78824	22.4	25.2	21.6	22.7	18.4	22.6	18.2	19.7	69	81	73	74	18.8	25.9	18.9	21.2	16.5	21.7	16.6	18.3
1991	9	12	25.775	21	4.775	23.6	27.4	22	23.8	18.8	23.2	20.4	20.8	65	71	87	74	18.9	25.9	23	22.6	16.6	21.7	19.8	19.3
1991	9	13	25.4667	20.4	5.06667	22.4	25.6	21.8	22.9	18.4	22.4	21	20.6	69	77	93	80	18.8	25.2	24.4	22.8	16.5	21.2	20.7	19.5
1991	9	14	25.675	19.4	6.275	20.6	24	20.3211	21.1789	19.4	21.6	19.8	20.45	90	82	95.3	91.7	21.8	24.4	22.785	23.55	18.9	20.7	19.55	20.04
1991	9	15	25.6533	19.2	6.45333	20	22.6	20.8	21	19.2	21.4	20	20.2	93	90	93	92	21.8	24.8	22.9	23.1	18.9	20.9	19.7	19.8
1991	9	16	25.8235	19	6.82353	20	23.9158	18.2	21.4111	19.6	22.26	17.6	20.3789	97	87.45	95	88.9474	22.6	25.99	19.8	23.2105	19.4	21.595	17.3	19.7684
1991	9	17	25.5625	18	7.5625	20	23.9158	18.6	21.4053	17.6	22.37	18.2	20.4684	80	88.55	96	90.15	18.7	26.165	20.7	23.445	16.4	21.81	18	19.975
1991	9	18	25.9294	17.8	8.12941	20.4	23	18.8	20.3	18.4	20.6	18.6	19.2	83	81	98	88	20	22.8	21.3	21.4	17.5	19.6	18.5	18.5
1991	9	19	26.2471	18.6	7.64706	19.6	22	20.8	20.8	18.8	21.2	19.6	19.9	93	93	90	92	21.2	24.7	22.1	22.7	18.4	20.9	19.1	19.5
1991	9	20	25.95	20.2	5.75	20.8	21.6	19.6	20.4	19.8	20.4	18.6	19.6	92	90	91	91	22.5	23.2	20.8	22.2	19.4	19.9	18.2	19.2
1991	9	21	26.1	19.6	6.5	20.2	22	21.2	21.8947	18.4	21.2	20.15	20.66	85	93	91.9	88.8	20.1	24.7	23.015	23.605	17.6	20.9	19.685	20.07
1991	9	22	25.7067	19	6.70667	20	21.2	19.6	20.1	19	20.4	19.4	19.6	91	93	98	94	21.4	23.5	22.4	22.4	18.6	20.1	19.3	19.3
1991	9	23	25.6125	18.6533	6.95917	20.6	21.4	20.4737	21.5056	19.8	18.6	19.93	20.5579	93	78	95.1	90.1053	22.6	19.8	22.97	23.5895	19.5	17.3	19.675	20.0684
1991	9	24	25.5875	18.8	6.7875	20.6	21.8	20.3789	21.2789	18.4	20.4	19.92	20.445	82	89	95.95	91.1	19.9	23.1	23.01	23.45	17.4	19.8	19.72	19.98
1991	9	25	25.9294	19	6.92941	20.6	23.6316	19.6	21.3211	18.6	22.4	19	20.505	83	90.05	95	91.05	20.2	26.415	21.6	23.61	17.7	21.925	18.7	20.06
1991	9	26	25.9529	19.2	6.75294	19.8	22.4	20.2	20.6	18.2	21.6	19.8	19.9	86	93	97	92	19.9	25.3	22.8	22.7	17.5	21.3	19.6	19.5
1991	9	27	25.7059	19.2	6.50588	20.4	24.2	19.8	21	19.4	22	19	20.1	92	83	93	89	21.9	25.1	21.5	22.8	19	21.2	18.7	19.6
1991	9	28	25.4824	18.6	6.88235	20.6	23.8	20	21.1	19.6	21.6	18.8	20	92	83	90	88	22.2	24.5	21	22.6	19.2	20.8	18.3	19.4
1991	9	29	25.4625	19	6.4625	20	23.2	20.57	21.31	19.2	21.4	19.9524	20.4381	93	86	94.4762	90.6667	21.8	24.4	22.9667	23.4286	18.9	20.7	19.6714	19.9619
1991	9	30	25.5706	17.8	7.77059	20.6	24.8	20	21.4	19.2	21.4	19.4	20	88	75	95	86	21.4	23.5	22.2	22.3	18.6	20.1	19.1	19.3
1991	10	1	25.94	15	10.94	21	22.2	20.1579	21.2895	19	21.2	19.5895	20.5471	84	92	95.1053	90.8235	20.8	24.6	22.4842	23.6235	18.1	20.8	19.3474	20.0824
1991	10	2	25.64	19	6.64	20.2	21.6	19.4	20.1	18.6	20	18	18.9	87	87	88	87	20.5	22.4	19.8	20.9	17.9	19.3	17.4	18.2
1991	10	3	25.9267	17	8.92667	20.2	21.8	20	20.5	19	21.6	18.2	19.6	90	98	85	91	21.3	25.7	19.8	22.3	18.5	21.5	17.4	19.1
1991	10	4	26.1077	19	7.10769	20.2	22.4	19.6	20.5	18.8	20.8	18.6	19.4	88	87	91	89	20.9	23.6	20.8	21.8	18.2	20.2	18.2	18.8
1991	10	5	25.8375	18.2	7.6375	20	24.4	20.8	21.5	18.8	20.6	20.6	20	90	72	98	87	21	22	24.1	22.4	18.3	19	20.5	19.3
1991	10	6	25.45	19.1143	6.33571	20.8	23	20.4	21.1	18.8	20.8	19.6	19.7	84	83	93	87	20.5	23.3	22.3	22	17.9	19.9	19.3	19
1991	10	7	25.35	18.4	6.95	20.8	23	19.6	20.8	18.4	21.4	19.2	19.7	80	87	97	88	19.7	24.5	22	22.1	17.3	20.8	19	19
1991	10	8	25.4375	18.4	7.0375	20.6	21.8	19.8	20.5	18.2	20.2	18	18.8	80	87	85	84	19.5	22.7	19.6	20.6	17.1	19.5	17.2	17.9
1991	10	9	25.2688	18.6	6.66875	20	24.2	19.6	20.9	18.4	21.8	18.6	19.6	86	82	91	87	20.2	24.7	20.8	21.9	17.7	20.9	18.2	18.9
1991	10	10	25.4312	18.8	6.63125	20.6	24.8	19.4	21	18.8	20.6	18.2	19.2	85	70	90	81	20.6	21.8	20.2	20.9	18	18.9	17.7	18.2
1991	10	11	25.5875	19.2	6.3875	21.4	23.29	19.6	21.195	18.2	22.28	17	20.445	75	92	78	91.7	19	26.375	17.8	23.525	16.7	21.91	15.7	20.015
1991	10	12	25.5	18.6	6.9	20.2	22.6	19	20.2	18	21.2	16.8	18.7	82	89	81	84	19.3	24.3	17.8	20.5	17	20.7	15.7	17.8
1991	10	13	25.5333	17.6	7.93333	20.4	23.73	20.6	21.0684	18.6	22.445	19.8	20.3895	85	90.15	93	91.6316	20.4	26.44	22.6	23.4632	17.8	21.975	19.5	19.9789
1991	10	14	25.8375	19.6	6.2375	21.4	23	20.2	21.2	19	21.4	19.6	20	81	87	95	88	20.5	24.5	22.4	22.5	17.9	20.8	19.3	19.4
1991	10	15	25.7467	19.6	6.14667	20.8	23.4	19	20.5	19.4	21.4	18	19.6	88	84	91	88	21.7	24.3	20	22	18.8	20.6	17.5	19
1991	10	16	25.325	18.2	7.125	19.8	22.8	20.2	20.8	17.6	20.2	19.6	19.1	82	80	95	85	18.8	22.1	22.4	21.1	16.5	19.1	19.3	18.3
1991	10	17	25.4733	18.8	6.67333	20	22.4	19.6	20.4	18.6	20.4	17.6	18.9	88	84	83	85	20.6	22.8	18.9	20.8	18	19.6	16.6	18.1
1991	10	18	25.5188	19	6.51875	19.8	22.4	18.4	19.8	18	21.2	17.2	18.8	85	90	89	88	19.6	24.5	18.9	21	17.2	20.7	16.6	18.2
1991	10	19	25.15	18	7.15	19.2	23.8	20.2	21.2368	19.05	21.6	19.69	20.3	85.6842	83	95.6	90.1053	20.8	24.5	22.65	23.2105	18.0895	20.8	19.46	19.7947
1991	10	20	24.9125	18.6	6.3125	20.2	23.8	20.6	21.3	17.4	21.8	18	19.1	77	85	79	80	18.2	24.9	19.1	20.7	16	21	16.8	18
1991	10	21	24.8438	19.2	5.64375	22.2	25.6	21.2	22.6	18.2	21.6	20.2	20	69	71	92	77	18.5	23.4	23.1	21.7	16.3	20	19.8	18.7
1991	10	22	24.6625	18	6.6625	20.2	23	20	20.8	18.6	21.6	18.6	19.6	87	89	88	88	20.5	25	20.6	22	17.9	21.1	18	19
1991	10	23	24.5625	16.2	8.3625	20.6	22.4	21.6	21.5	17.4	21.6	20.6	19.9	74	93	92	86	18	25.3	23.7	22.3	15.8	21.3	20.2	19.1
1991	10	24	24.9813	16.6	8.38125	20	22.8	22	21.7	18.4	21.6	21.4	20.5	86	90	95	91	20.2	25.1	25.1	23.5	17.7	21.1	21.2	20
1991	10	25	24.7667	19	5.76667	21.6	24.6	20.6	21.9	19.4	22.4	19.6	20.5	82	83	92	86	21.2	25.8	22.2	23.1	18.4	21.6	19.2	19.7
1991	10	26	25.25	19.8	5.45	20.4	23	20.6	21.1	18.4	21.2	20.2	19.9	83	86	97	89	20	24.1	23.4	22.5	17.5	20.5	20	19.3
1991	10	27	25.08	19.4	5.68	21.2	20.4	19.8	20.3	19.2	18.6	18.2	18.7	84	85	86	85	21.1	20.4	19.9	20.5	18.3	17.8	17.5	17.9
1991	10	28	24.88	18.8	6.08	21	24.4	20.8	21.8	19.36	21.4	20	20.4211	91.35	78	93	92	21.845	23.7	22.9	23.4789	18.895	20.2	19.7	20.0263
1991	10	29	24.9625	17.6	7.3625	19.8	23.6	19.6	20.6	19.185	21.4	18.8	20.165	90.05	83	93	92.65	21.55	24.2	21.2	23.16	18.67	20.5	18.4	19.8
1991	10	30	24.7625	15	9.7625	20.6	21.4	19.2	20.1	18.2	20.6	17.4	18.7	80	93	85	86	19.5	23.8	18.8	20.7	17.1	20.3	16.5	18
1991	10	31	24.6933	17.6	7.09333	20.4	21.4	19.6	20.3	18	20.4	18.4	18.9	80	92	90	87	19.2	23.4	20.4	21	16.9	20	17.9	18.2
1991	11	1	24.9067	19.4	5.50667	19.6	22.6579	20.1105	20.7684	18.4	21.5316	19.6	20.0579	90	91.2105	95.5789	92.4211	20.4	25.0421	22.5263	22.9842	17.9	21.1	19.3684	19.6632
1991	11	2	24.7733	19	5.77333	19.8	21.2	20.3789	21	19.4	20.2	19.9056	20.2059	97	92	95.4444	91.6471	22.3	23.1	22.9722	23.1353	19.2	19.8	19.6889	19.7765
1991	11	3	24.7333	17.6	7.13333	19.2	21.6	20.3526	20.9789	17.4	20.4	19.9421	20.2947	85	90	96.3684	92.7895	18.8	23.2	23.0579	23.3579	16.5	19.9	19.7632	19.9421
1991	11	4	24.7067	18.2	6.50667	19	22.2	19.8	20.2	18.2	20.4	19.6	19.4	93	86	98	92	20.4	22.9	22.7	22	17.8	19.7	19.5	19
1991	11	5	24.32	18.4	5.92	19.2	22.6	20	20.5	17.8	20.8	19.6	19.4	88	86	97	90	19.5	23.5	22.6	21.9	17.1	20.1	19.4	18.9
1991	11	6	24.7571	18.8	5.95714	20	22.8	20.3556	21.0444	19.2	21	19.9167	20.1824	93	86	96.1667	91.0588	21.8	23.8	23.0111	23.1	18.9	20.3	19.7222	19.7235
1991	11	7	24.4143	17.8	6.61429	19	23	20.8	20.9	17.8	20	19.4	19.1	90	77	88	85	19.7	21.6	21.7	21	17.2	18.7	18.8	18.3
1991	11	8	24.3769	19	5.37692	20.4	24.4	20.1611	20.8389	17.8	22	19.6722	20.1111	79	82	95.8333	92.2222	18.8	25	22.6389	23.0444	16.6	21.1	19.4611	19.7056
1991	11	9	24.3	18	6.3	20	22.2	19.2	20.2	18	20.8	18.8	19.2	83	89	96	89	19.4	23.7	21.5	21.5	17.1	20.2	18.6	18.6
1991	11	10	24.3692	17.8769	6.49231	19.8	22	19.8	20.3	18.2	21	19.8882	20.2125	86	92	96.2353	93.375	19.9	24.3	22.9824	23.2812	17.5	20.6	19.7	19.8812
1991	11	11	24.5167	17.2	7.31667	20.2	23.2	21.2	21.5	18.4	20.4	20.2	19.7	85	78	92	85	20.1	22.3	23.1	21.8	17.6	19.2	19.8	18.9
1991	11	12	24.8643	17.2	7.66429	19.4	22	20.4556	21.0111	18	20.6	19.9444	20.3176	88	89	95.6111	92.8824	19.8	23.4	23.0167	23.4176	17.4	20	19.7167	19.9647
1991	11	13	24.8143	17.4	7.41429	18.2	22.6	20.8	20.6	16.8	19.4	19.2	18.5	88	75	87	83	18.3	20.6	21.3	20.1	16.1	18	18.5	17.5
1991	11	14	24.76	17.4	7.36	18.8	22.6	20.2	20.5	16.2	19.4	19	18.2	78	75	90	81	16.9	20.6	21.3	19.6	14.8	18	18.5	17.1
1991	11	15	24.6467	17	7.64667	18.6	21.8	19.4	19.8	18.4	20	18.8	19.1	98	85	95	93	21	22.3	21.3	21.6	18.3	19.3	18.5	18.7
1991	11	16	24.7867	18.2	6.58667	19.8	21.6	19.8	20.3	18.4	20	19.2	19.2	88	87	95	90	20.3	22.4	21.9	21.5	17.8	19.3	18.9	18.7
1991	11	17	24.1133	18	6.11333	19	23	20	20.5	17.6	20.2	19.2	19	88	78	93	86	19.3	22	21.8	21	16.9	19	18.9	18.3
1991	11	18	23.8133	17.8	6.01333	18.8	20.6	19.4	19.5	18.8	19.4	18.8	20.0667	0	90	95	95	21.7	21.8	21.3	21.6	18.8	18.9	18.5	18.7
1991	11	19	24.2733	18.2	6.07333	19.4	23.2	20.2	20.8	18.6	20	19.8	19.5	93	76	97	88	20.9	21.5	22.8	21.8	18.2	18.6	19.6	18.8
1991	11	20	24.3733	19	5.37333	19.8	22.7474	20.4842	20.8474	19.6	21.6211	20.1053	20.1158	98	91	96.8421	93.1579	22.7	25.2158	23.3211	23.1316	19.5	21.1842	19.9368	19.7632
1991	11	21	24.7867	18	6.78667	19.6	21.4	19.6	20	18.8	20.4	19.4	19.5	93	92	98	94	21.2	23.4	22.4	22.3	18.4	20	19.3	19.3
1991	11	22	24.5714	19.2	5.37143	19.4	20.4	19.6	19.8	19	19.6	19.2	19.3	96	93	97	95	21.7	22.3	22	22	18.8	19.3	19	19
1991	11	23	24.4267	17.8	6.62667	19.2	21.6	19.6	20	18.2	20.8	19.6	19.5	91	93	100	95	20.3	24.1	22.8	22.4	17.7	20.5	19.6	19.3
1991	11	24	24.26	19	5.26	20.2	22	20.4421	20.8158	19.6	20.8	20.0105	20.1579	95	90	96.2105	93.7895	22.4	23.8	23.1684	23.2579	19.3	20.3	19.8158	19.8579
1991	11	25	24.0714	18.6	5.47143	18.8	22.2	20.2824	20.7706	18.6	20.8	19.9176	20.1125	98	89	96.7647	93.6875	21.3	23.7	23.0706	23.2062	18.5	20.2	19.7529	19.8
1991	11	26	23.9867	19.2	4.78667	19.8	20.6	20.4	20.3	19.6	20.4	20.2	20.1	98	98	98	98	22.7	23.8	23.5	23.4	19.5	20.3	20.1	20
1991	11	27	23.92	19.4	4.52	20.2	22.8	20.5105	20.7737	19.4	21.8	20.1211	20.3	93	92	96.5263	95.1111	22	25.5	23.3316	23.5222	19.1	21.4	19.9526	20.0444
1991	11	28	23.88	19.8	4.08	21	21.8	19.4	20.4	19.2	21	19	19.7	85	93	96	92	21.2	24.4	21.7	22.4	18.4	20.7	18.8	19.3
1991	11	29	24.1467	19.4	4.74667	19.6	21.8	19.6	20.1	19	20.2	19	19.4	95	87	95	92	21.6	22.7	21.6	22	18.7	19.5	18.7	19
1991	11	30	24.1429	19.6	4.54286	19.8	21.6	20.8	20.8	19.4	21	20.2	20.2	97	95	95	95	22.3	24.5	23.3	23.4	19.2	20.8	20	20
1991	12	1	24.2615	19.2	5.06154	20.2	22	20.0588	20.5353	19.6	21.2	19.6824	19.8813	95	93	96.6471	93.5	22.4	24.7	22.7118	22.825	19.3	20.9	19.5118	19.5312
1991	12	2	24	19.6	4.4	20	19.8	19.6	19.8	19.6	19.4	19	19.3	97	97	95	96	22.6	22.3	21.6	22.2	19.4	19.2	18.7	19.1
1991	12	3	23.9143	17.8	6.11429	18.2	19.8	20	19.5	17.6	19.2	19.2	18.7	95	95	93	94	19.8	21.9	21.8	21.1	17.3	18.9	18.9	18.4
1991	12	4	23.5857	17.4	6.18571	18.4	21.6	20	20	17.6	20.6	19	19.1	93	92	91	92	19.6	23.7	21.4	21.6	17.2	20.2	18.6	18.7
1991	12	5	23.9143	19.4	4.51429	19.8	20.4	19.8	19.9	19.4	19.6	17.4	18.8	97	93	80	90	22.3	22.3	18.4	21	19.2	19.3	16.2	18.2
1991	12	6	25.2	16.4	8.8	17.6	21.4	19.8	19.6	16	19.4	19.2	18.2	86	84	95	88	17.2	21.3	21.9	20.2	15.2	18.5	18.9	17.5
1991	12	7	23.6714	17.6	6.07143	18.4	21.2	20.6	20.2	17.6	20	20.2	19.3	93	90	97	93	19.6	22.7	23.4	21.9	17.2	19.5	20	18.9
1991	12	8	25.4	18	7.4	19	20.6	20	19.9	17.8	19.4	19.2	18.8	90	90	93	91	19.7	21.8	21.8	21.1	17.2	18.9	18.9	18.3
1991	12	9	23.5571	17	6.55714	18	20.6	19.4	19.4	17.6	19.4	18.2	18.4	96	90	90	92	19.9	21.8	20.2	20.6	17.4	18.9	17.7	18
1991	12	10	23.4	17.2857	6.11429	17.6	20.2	19	19	17.4	19.4	18.2	18.3	98	93	93	95	19.7	22	20.4	20.7	17.3	19.1	17.8	18.1
1991	12	11	23.6615	17.8	5.86154	17.8	20	19.6	19.3	17.6	19	18.2	18.3	98	91	88	93	20	21.4	20.1	20.5	17.5	18.6	17.6	17.9
1991	12	12	22.2	17.6	4.6	18	19.8	19.6	19.3	17.6	18.8	19	18.5	96	91	95	94	19.9	21.1	21.6	20.9	17.4	18.4	18.7	18.2
1991	12	13	23.7857	15.4	8.38571	17.6	21	19.6	19.5	16.4	19.2	18.4	18	89	85	90	88	17.9	21.2	20.4	19.9	15.8	18.4	17.9	17.4
1991	12	14	23.6714	16	7.67143	17.4	20.2	18.4	18.6	15.6	18.8	18.2	17.5	84	88	98	90	16.7	20.9	20.8	19.4	14.6	18.2	18.1	17
1991	12	15	25.2	15.8	9.4	17.6	22.6	18.4	19.3	15.6	19	17.8	17.5	82	72	95	83	16.5	19.8	20	18.8	14.5	17.4	17.5	16.5
1991	12	16	25.4	16	9.4	17.2	22.2	18.4	19	15.4	19.4	18.2	17.7	84	78	98	87	16.4	20.9	20.8	19.4	14.4	18.2	18.1	16.9
1991	12	17	23.6429	17.4	6.24286	17.6	22.4	17.8	18.9	17.2	20.4	17.4	18.3	96	84	96	92	19.4	22.8	19.6	20.6	17	19.6	17.2	17.9
1991	12	18	23.8	17.2	6.6	18.6	22.2	19.8	20.1	17.6	20.4	19.2	19.1	91	86	95	91	19.5	22.9	21.9	21.4	17.1	19.7	18.9	18.6
1991	12	19	24.0385	17.6	6.43846	18.4	21	18.8	19.3	17.6	19.4	18.2	18.4	93	87	95	91	19.6	21.6	20.5	20.6	17.2	18.7	17.9	18
1991	12	20	23.9	17	6.9	19	19.8	19	19.2	16.2	18.6	18.2	17.7	76	90	93	86	16.8	20.7	20.4	19.3	14.7	18.1	17.8	16.9
1991	12	21	24.0615	15.8	8.26154	16.8	20.2	17.8	18.1	14.8	18.2	16.6	16.5	82	83	89	85	15.6	19.7	18.2	17.8	13.7	17.3	16	15.7
1991	12	22	23.85	15.4	8.45	17.2	18.4	18	17.9	16.6	17.6	17.6	17.3	94	93	96	95	18.5	19.6	19.9	19.4	16.3	17.2	17.4	17
1991	12	23	24.3	17.3429	6.95714	17	19.8	18.6	18.5	16.4	18.8	18.2	17.8	94	91	96	94	18.3	21.1	20.7	20	16.1	18.4	18	17.5
1991	12	24	24.1667	12.6	11.5667	16.8	18.6	18.8	18.3	16.4	18.4	18.6	17.8	96	98	98	98	18.4	21	21.3	20.2	16.2	18.3	18.5	17.7
1991	12	25	24.2462	16.8	7.44615	17.8	19.6	20.3647	20.4875	17.4	18.4	19.9412	19.6125	96	90	96.4118	92.4375	19.6	20.4	23.0706	22.4437	17.2	17.9	19.7588	19.2312
1991	12	26	24.1692	14.6	9.56923	18.2	19.6	19.6	19.3	17.6	18.8	19	18.5	95	93	95	94	19.8	21.2	21.6	20.9	17.3	18.4	18.7	18.2
1991	12	27	24.2	14.2	10	18	20.6	19.6	19.5	17.6	19.4	19.2	18.7	96	90	97	94	19.9	21.8	22	21.2	17.4	18.9	19	18.4
1991	12	28	23.4	17.8	5.6	18	19.4	19.5222	19.7	17.2	19	18.9556	18.8611	93	96	95.1111	92.3889	19.1	21.7	21.5889	21.35	16.8	18.8	18.6944	18.4556
1991	12	29	23.6929	17	6.69286	17.6	20.6	19.4	19.3	17.4	17.4	18.4	17.7	98	74	91	88	19.7	18	20.6	19.4	17.3	15.8	17.9	17
1991	12	30	23.4727	14.6	8.87273	16.8	20	19.52	19.7267	16.2	18.4	19.0533	18.8933	94	86	95.9333	92.5333	18.1	20.2	21.7667	21.44	15.9	17.7	18.84	18.4867
1991	12	31	23.6833	15	8.68333	16.8	23	18.2	19	15.2	20.4	17.4	17.7	85	80	93	86	16.3	22.4	19.4	19.4	14.3	19.3	17	16.9
1992	12	31	34.6	22.2	12.4	23.4	34.2	28.6	28.7	22.8	25.2	25.2	24.4	95	48	76	73	27.3	26.1	29.8	27.7	22.6	21.8	24	22.8

## Sheet: 1992
			Temperature			Temperature				Temperature				Relative Humidity				Pressure				Dew temperature
Year	Month	Day	Maximum	Minimum	Max-Min	1899-12-31 07:00:00	1899-12-31 13:00:00	1899-12-31 19:00:00	Average	1899-12-31 01:00:00	1899-12-31 13:00:00	1899-12-31 19:00:00	Average	1899-12-31 01:00:00	1899-12-31 13:00:00	1899-12-31 19:00:00	Average	1899-12-31 07:00:00	1899-12-31 13:00:00	1899-12-31 19:00:00	Average	1899-12-31 07:00:00	1899-12-31 13:00:00	1899-12-31 19:00:00	Average		Month	Taverage	Hraverage
1992	1	1	23.825	17.14	6.685	18	23.8	20.6	20.8	17	20.8	19.4	19.1	91	77	90	86	18.8	22.8	21.8	21.1	16.5	19.6	18.9	18.3		January	19.948	87.8548
1992	1	2	23.9167	14.8	9.11667	19.8	21.4	19.8	20.2	15.4	20.4	19.2	18.3	65	92	95	84	14.9	23.4	21.9	20	12.9	20	18.9	17.3		February	20.1442	88.9643
1992	1	3	26	17.4	8.6	20	25.2	21.4	22	17	20.6	20.2	19.3	75	67	90	78	17.6	21.5	23	20.7	15.5	18.7	19.7	18		March	20.6323	89.2258
1992	1	4	23.6769	19.8	3.87692	20.4	24.8	21.4	22	17.8	22.8	20.2	20.3	79	85	90	85	18.8	26.6	23	22.8	16.6	22.1	19.7	19.5		April	21.5683	89.6783
1992	1	5	26	15.2	10.8	20	24.6	21	21.6	17.2	19.8	20.6	19.2	77	66	97	80	18	20.3	24	20.7	15.8	17.7	20.4	18		May	21.4544	92.6307
1992	1	6	23.3636	14.6	8.76364	18.6	24.2	20.8	21.1	17.8	21.8	20.2	19.9	93	82	95	90	19.9	24.7	23.3	22.6	17.4	20.9	20	19.4		June	22.1624	88.7389
1992	1	7	26	14.2	11.8	19.4	23	20.8	21	18.4	21.4	20.2	20	91	87	95	91	20.6	24.5	23.3	22.8	17.9	20.8	20	19.6		July	21.2888	89.315
1992	1	8	23.8727	14.4	9.47273	18.8	22.8	20	20.4	18	20.6	19.4	19.3	93	83	95	90	20.2	23	22.2	21.8	17.6	19.7	19.1	18.8		August	21.4074	89.1137
1992	1	9	25	15.8	9.2	18.8	20.8	19	19.4	15.6	18.6	18.4	17.5	73	82	95	83	15.8	20.1	20.8	18.9	13.9	17.6	18.1	16.5		September	21.1054	90.5791
1992	1	10	21	15.8	5.2	17.6	20.2	19.6	19.3	15	19	19.2	17.7	77	90	97	88	15.5	21.3	22	19.6	13.5	18.5	19	17		October	21.0269	89.8886
1992	1	11	31	17.2	13.8	18.8	22.4	19.6	20.1	16.2	20.8	19.2	18.7	78	87	97	87	16.9	23.6	22	20.8	14.8	20.2	19	18		November	20.5802	91.7936
1992	1	12	23.0462	16.6	6.44615	17	20.2	19.8	19.2	16.2	18.6	18	17.6	93	87	85	88	17.9	20.5	19.6	19.3	15.8	17.9	17.2	16.9		December	19.9879	91.7198
1992	1	13	22.8	15.4	7.4	16.4	18.8	18.4	18	15	17.2	16.6	16.3	87	86	84	86	16.2	18.7	17.8	17.6	14.2	16.4	15.7	15.4
1992	1	14	23.4	16.2	7.2	17	21.8	19.8	19.6	15.2	19.6	19.4	18.1	84	82	97	88	16.2	21.5	22.3	20	14.2	18.7	19.2	17.4
1992	1	15	24.8	16.4	8.4	18.2	23.8	19.2	20.1	16.6	19.4	18.6	18.2	86	68	95	83	17.9	19.9	21.1	19.6	15.8	17.4	18.3	17.2
1992	1	16	22.8	17	5.8	18.4	21.8	18.4	19.3	16.8	19.8	18.2	18.3	86	84	98	89	18.2	21.9	20.8	20.3	16	19	18.1	17.7
1992	1	17	22	16.6167	5.38333	16.8	19.6	19.4	18.8	16.4	18.8	18	17.7	96	93	88	92	18.4	21.2	19.8	19.8	16.2	18.4	17.4	17.3
1992	1	18	23	16.3667	6.63333	17	21.6	19.6	19.5	15	19.2	18.6	17.6	82	81	91	85	15.9	20.8	20.8	19.2	13.9	18.1	18.2	16.7
1992	1	19	23.6	16.4	7.2	16.8	22.8	20.8	20.3	15.4	20.2	20	18.5	87	80	93	87	16.7	22.1	22.9	20.6	14.6	19.1	19.7	17.8
1992	1	20	23.6	16.6	7	19.6	22.8	19.8	20.5	15.4	21.8	19.4	18.9	66	92	97	85	15	25.5	22.3	20.9	13	21.4	19.2	17.9
1992	1	21	23.6	17.8	5.8	18.4	22.4	20.8	20.6	17	20.6	19.8	19.1	88	86	92	88	18.5	23.2	22.5	21.4	16.3	19.9	19.4	18.5
1992	1	22	23.6	17.6	6	17.8	21.6	19.4	19.5	17.4	19.4	19.2	18.7	96	82	98	92	19.6	21.2	22.1	21	17.2	18.4	19.1	18.3
1992	1	23	22	18	4	18	21.4	20.6	20.1	17.8	19.8	19.8	19.1	98	87	93	93	20.3	22.1	22.6	21.7	17.7	19.1	19.5	18.8
1992	1	24	23.2	17.8	5.4	18.2	21.8	19	19.5	17.4	20.2	18.6	18.7	93	87	96	92	19.4	22.7	21.2	21.1	17	19.5	18.4	18.3
1992	1	25	23.8	16.8	7	17.2	21	19.8	19.5	16.4	19.2	19.4	18.3	93	85	97	91	18.2	21.2	22.3	20.5	16	18.4	19.2	17.9
1992	1	26	23.6	16	7.6	17.4	19.2	20	19.1	17	18.2	17.6	17.6	96	91	80	89	19.1	20.3	18.7	19.4	16.8	17.7	16.4	17
1992	1	27	23.925	15.8	8.125	16	20	19.6706	19.7882	15.2	18.4	19.1412	18.8	92	86	95.4118	91.5	16.8	20.2	21.8824	21.2938	14.8	17.7	18.8941	18.3625
1992	1	28	22	16.8923	5.10769	16	21.4	18.8	18.8	15.8	18.8	18.6	17.7	98	79	98	92	17.8	20.2	21.3	19.8	15.7	17.6	18.5	17.3
1992	1	29	23.6	16	7.6	16.8	21.4	19.6	19.4	15.2	19.6	18.8	17.9	85	85	93	88	16.3	21.7	21.2	19.8	14.3	18.8	18.4	17.2
1992	1	30	23.6	16.4	7.2	17.8	21.8	19	19.4	17.4	19.6	18.8	18.6	96	82	98	92	19.6	21.5	21.6	20.9	17.2	18.7	18.7	18.2
1992	1	31	23.8	16	7.8	16.2	22.4	19.6	19.5	15.8	19.6	19	18.1	96	78	95	90	17.7	21.1	21.6	20.2	15.6	18.4	18.7	17.6
1992	2	1	23.6	16.6	7	17.8	20.2	18.6	18.8	17	19.2	18.2	18.1	93	91	96	94	18.9	21.6	20.7	20.4	16.6	18.8	18	17.8
1992	2	2	23.8	16.4	7.4	17.4	22.8	19.4	19.8	16.6	20.4	19	18.7	93	81	96	90	18.4	22.5	21.7	20.9	16.2	19.4	18.8	18.1
1992	2	3	23.2769	15.8	7.47692	16.4	21.8	19.5667	19.5389	15.2	19.8	19.1222	18.8111	89	84	96.1111	94	16.6	21.9	21.9056	21.4278	14.6	19	18.9056	18.5
1992	2	4	23.1692	16.6	6.56923	17.6	23.4	20.2	20.4	16.6	19.6	18.6	18.3	91	71	87	83	18.3	20.6	20.5	19.8	16.1	17.9	17.9	17.3
1992	2	5	24.4	17.6	6.8	19.2	24.2	21.2	21.5	16.4	21.2	19.8	19.1	76	78	88	81	17	23.4	22.3	20.9	15	20	19.2	18.1
1992	2	6	23.6154	17.4	6.21538	20.2	25.2	20.6	21.7	17.2	20.2	19.2	18.9	75	65	88	76	17.8	20.7	21.4	20	15.7	18.1	18.6	17.5
1992	2	7	25.8	18.6	7.2	19	22.4	19.2	20	17	20	19	18.7	83	81	98	87	18.2	22	21.8	20.7	16	19	18.9	18
1992	2	8	23.6	18.2	5.4	18.6	22.6	21	20.8	18	21.2	20.2	19.8	95	89	93	92	20.3	24.3	23.2	22.6	17.7	20.7	19.9	19.4
1992	2	9	25.8	18.6	7.2	19.4	21	21	20.6	18.4	20.6	20.2	19.7	91	97	93	94	20.6	24	23.2	22.6	17.9	20.4	19.9	19.4
1992	2	10	24.4	18.8	5.6	20	21.2	20.2	20.4	19	20.4	19.4	19.6	91	93	93	93	21.4	23.5	22	22.3	18.6	20.1	19.1	19.2
1992	2	11	25.8	18.4	7.4	19	24	19.6	20.5	18.8	21	19.2	19.7	98	77	97	91	21.6	23.1	22	22.2	18.7	19.8	19	19.2
1992	2	12	25.8	17.2	8.6	17.8	21.8	19.2	19.5	17.4	19.4	18.8	18.5	96	81	96	91	19.6	21.1	21.5	20.7	17.2	18.4	18.6	18.1
1992	2	13	23.2	16.8	6.4	17.2	22.8	18.8	19.4	16.6	19.2	18.6	18.1	94	73	98	88	18.5	20.1	21.3	20	16.3	17.6	18.5	17.5
1992	2	14	25.8	16.2	9.6	16.8	23.4	19.4	19.8	16.4	21	18.8	18.7	96	81	95	91	18.4	23.4	21.3	21.1	16.2	20	18.5	18.3
1992	2	15	23	17	6	18.2	21	20.2	19.9	18	19.8	19.2	19	98	90	91	93	20.5	22.4	21.6	21.5	17.9	19.3	18.8	18.7
1992	2	16	25.8	17	8.8	17.2	19.8	19.6	19	16.8	19	19.4	18.4	96	93	98	96	18.9	21.5	22.4	20.9	16.6	18.7	19.3	18.2
1992	2	17	24.2	17.2	7	17.4	20.2	19.6	19.2	17.2	19.6	18.6	18.5	98	95	91	95	19.5	22.4	20.8	20.9	17.1	19.3	18.2	18.2
1992	2	18	25.8	17.4	8.4	18	19.2	20.2	19.4	17.8	19	18.4	18.4	98	98	85	94	20.3	21.8	20.1	20.7	17.7	18.9	17.6	18.1
1992	2	19	22.6	16.8	5.8	17.2	19.6	18.6	18.5	16.8	18	17.6	17.5	96	86	91	91	18.9	19.7	19.5	19.4	16.6	17.3	17.1	17
1992	2	20	25.8	16.6	9.2	16.8	21.2	18.8	18.9	16.4	19.2	18.4	18	96	84	96	92	18.4	21.1	20.9	20.1	16.2	18.3	18.2	17.6
1992	2	21	23.6	16.6	7	17.2	21.2	18.8	19	17	19.6	18.4	18.3	98	87	96	94	19.2	21.9	20.9	20.7	16.9	18.9	18.2	18
1992	2	22	25.8	16.3571	9.44286	16.6	19.8	18.8	18.5	15.8	18.2	18.4	17.5	93	86	96	92	17.5	19.9	20.9	19.4	15.4	17.5	18.2	17
1992	2	23	25.6	16.2	9.4	17.4	22.6	21.2	20.6	15.4	20.2	19.4	18.3	82	81	85	83	16.3	22.2	21.5	20	14.3	19.2	18.6	17.4
1992	2	24	24.2714	16.6	7.67143	18	24.4	21.4	21.3	14.4	21.2	20.4	18.7	69	76	92	79	14.3	23.3	23.4	20.3	12.3	19.9	20	17.4
1992	2	25	25.4	18	7.4	21.2	24.8	21.6	22.3	18	22	20.8	20.3	74	79	93	82	18.7	24.8	24.1	22.5	16.5	20.9	20.5	19.3
1992	2	26	26	18.6	7.4	21	25.6	22.8	23	18.6	22.4	21.6	20.9	80	77	90	83	20	25.2	25.1	23.4	17.5	21.2	21.1	20
1992	2	27	24.6538	19	5.65385	19.6	25.8	20.6	21.6	18.6	21.8	19.8	20.1	91	72	93	85	20.8	23.7	22.6	22.4	18.2	20.3	19.5	19.3
1992	2	28	25	16.4	8.6	17.4	22.6	20.2	20.1	16.4	19.6	19.4	18.5	91	77	93	87	18.1	21	22	20.4	15.9	18.3	19.1	17.8
1992	2	29	22.95	15.6	7.35	18.4	25.6	20	21	17.2	21.4	19.6	19.4	89	70	97	85	18.9	23	22.6	21.5	16.6	19.7	19.4	18.6
1992	3	1	24.6	16.7286	7.87143	18.8	21.6	20.4	20.3	18	20.8	19.4	19.4	93	93	92	93	20.2	24.1	21.9	22.1	17.6	20.5	19	19
1992	3	2	23.4	14.4	9	18.4	19.8	19.6	19.4	18	19	19	18.7	96	93	95	95	20.4	21.5	21.6	21.2	17.8	18.7	18.7	18.4
1992	3	3	23.6	12.8	10.8	17.4	20	19.2	19	16.6	19	18.6	18.1	93	91	95	93	18.4	21.4	21.1	20.3	16.2	18.6	18.3	17.7
1992	3	4	23.8	13.2	10.6	17.6	20.4	19.8	19.4	17	19.4	19	18.5	95	92	93	93	19	21.9	21.5	20.8	16.7	19	18.7	18.1
1992	3	5	24.5857	16.4	8.18571	18.4	26.8	21.6	22.1	17	22.4	20.6	20	88	70	92	83	18.5	24.5	23.7	22.2	16.3	20.8	20.2	19.1
1992	3	6	25.4	13.6	11.8	17.6	24	22.2	21.5	17	21.2	21	19.7	95	79	90	88	19	23.5	24.1	22.2	16.7	20.1	20.5	19.1
1992	3	7	23.2	14.2	9	19	20.8	20.4	20.1	18.4	20	20	19.5	95	93	97	95	20.8	22.9	23.1	22.3	18.1	19.7	19.8	19.2
1992	3	8	25.4	14	11.4	18.2	25	20.4	21	17.4	21.2	19.6	19.4	93	72	93	86	19.4	22.9	22.3	21.5	17	19.7	19.3	18.7
1992	3	9	25.8	17.36	8.44	18.8	24.6	21.6	21.6	18.2	22.4	20.8	20.5	95	83	93	90	20.5	25.8	24.1	23.5	17.9	21.6	20.5	20
1992	3	10	26.8	18.4	8.4	19.6	24.4	21.8	21.9	18.4	22.6	21	20.7	90	86	93	90	20.4	26.3	24.4	23.7	17.9	22	20.7	20.2
1992	3	11	28	16.2	11.8	18.8	27.4	21.6	22.4	18.2	22.4	21.2	20.6	95	66	97	86	20.5	24.1	24.9	23.2	17.9	20.5	21	19.8
1992	3	12	28	18.4	9.6	19.2	25.6	22.2	22.3	18.6	23.8	21.4	21.3	95	87	93	92	21.1	28.4	25	24.8	18.3	23.2	21.1	20.9
1992	3	13	27.2	15	12.2	20.4	25.8	22	22.5	19	22.4	21.2	20.9	88	76	93	86	21.1	25.1	24.7	23.6	18.4	21.1	20.9	20.1
1992	3	14	25.4	17.4	8	18.4	23	19.6	20.1	18	21.6	19	19.5	96	89	95	93	20.4	25	21.6	22.3	17.8	21.1	18.7	19.2
1992	3	15	24	14.4	9.6	19.6	20.4	18.6	19.3	18.8	20	18.4	19.1	93	97	98	96	21.2	23.1	21	21.8	18.4	19.8	18.3	18.9
1992	3	16	28	14.2	13.8	18.8	22	18.4	19.4	17.8	20.2	18	18.7	91	86	96	91	19.8	22.6	20.4	20.9	17.3	19.5	17.8	18.2
1992	3	17	28	17.8	10.2	19.4	21.8	19.4	20	17	19.6	18	18.2	80	82	88	83	18	21.5	19.8	19.8	15.8	18.7	17.4	17.3
1992	3	18	28	17.7857	10.2143	17.6	19.8	19.8	19.3	17.2	18.2	19.4	18.3	96	86	97	93	19.4	19.9	22.3	20.5	17	17.5	19.2	17.9
1992	3	19	28	17.2	10.8	18.2	23	20.8	20.7	18	21.4	20	19.8	98	87	93	93	20.5	24.5	22.9	22.6	17.9	20.8	19.7	19.5
1992	3	20	27	18	9	19	25.2	20.2	21.2	18.2	22.4	20	20.2	93	79	98	90	20.4	25.4	23.3	23	17.8	21.4	19.9	19.7
1992	3	21	24.7125	17.8	6.9125	18.4	24	18.2	19.7	18.2	19.6	17.8	18.5	98	68	96	87	20.8	20.2	20.1	20.4	18.1	17.7	17.6	17.8
1992	3	22	28	17	11	18	23.2	19.4	20	17.2	20.2	18.8	18.7	93	77	95	88	19.1	21.9	21.3	20.8	16.8	18.9	18.5	18.1
1992	3	23	28.2	16.6	11.6	18.6	23	20.6	20.7	16.4	20.6	19.4	18.8	81	81	90	84	17.3	22.8	21.8	20.7	15.3	19.6	18.9	17.9
1992	3	24	28	18.2	9.8	19.8	25.4	21.8	22.2	17.4	21.2	20.8	19.8	80	70	92	81	18.4	22.7	24	21.7	16.2	19.5	20.4	18.7
1992	3	25	25.4	18.8	6.6	20.6	25	19.4	21.1	18.4	21.6	19.2	19.7	82	75	98	85	19.9	23.8	22.1	21.9	17.4	20.3	19.1	18.9
1992	3	26	25.6	17.8	7.8	19.2	25	19.8	21	17	21	19.6	19.2	81	71	98	84	18.1	22.5	22.7	21.1	15.9	19.4	19.5	18.3
1992	3	27	25.6	17.8	7.8	18.6	22.8	19	19.9	18	19.8	18.8	18.9	95	77	98	90	20.3	21.3	21.6	21.1	17.7	18.5	18.7	18.3
1992	3	28	25.6	17	8.6	18	21	18.8	19.1	17.2	19.2	18.6	18.3	93	85	98	92	19.1	21.2	21.3	20.5	16.8	18.4	18.5	17.9
1992	3	29	25.6	17.4	8.2	18	22.6	21	20.6	17.8	20.6	19.6	19.3	98	84	88	90	20.3	23.1	22	21.8	17.7	19.8	19	18.8
1992	3	30	25.6	18	7.6	20.4	21.2	20.8	20.8	18.2	20.4	20.4	19.7	82	93	97	91	19.6	23.5	23.7	22.3	17.2	20.1	20.2	19.2
1992	3	31	25.6	18.2	7.4	19.8	24.4	20.4	21.3	19	21.2	20.2	20.1	93	76	98	89	21.5	23.3	23.5	22.8	18.7	19.9	20.1	19.6
1992	4	1	24.8	18.2	6.6	19.6	23.6	20	20.8	18.8	19.2	19.8	19.3	93	67	98	86	21.2	19.6	23	21.3	18.4	17.2	19.7	18.5
1992	4	2	26.2	17.4	8.8	19.4	25.8	20.4	21.5	17.6	20.6	20.2	19.5	85	64	98	82	19.1	21.2	23.5	21.3	16.7	18.4	20.1	18.4
1992	4	3	24.6267	18	6.62667	19.4	26.8	22.2	22.6	18.6	21.8	21.2	20.5	93	66	92	84	20.9	23.2	24.6	22.9	18.2	19.9	20.8	19.6
1992	4	4	28.4	19.8	8.6	23	27	22	23.5	18.6	22.6	20.4	20.5	67	70	87	75	18.8	24.8	23	22.2	16.6	21	19.8	19.1
1992	4	5	27	19	8	22.2	26.8	22	23.3	18.6	20.8	21.4	20.3	72	60	95	76	19.3	21	25.1	21.8	16.9	18.3	21.2	18.8
1992	4	6	28.4	19.2	9.2	20	21.6	20.4	20.6	19.2	20	20.2	19.8	93	87	98	93	21.8	22.4	23.5	22.6	18.9	19.3	20.1	19.4
1992	4	7	25.4	19	6.4	19.4	21.8	21.8	21.2	19.2	20.4	21.6	20.4	98	89	98	95	22.1	23.1	25.7	23.6	19.1	19.8	21.5	20.2
1992	4	8	24	18.2533	5.74667	19.4	22.2	21	20.9	18.8	21.2	20.6	20.2	95	92	97	94	21.3	24.6	24	23.3	18.5	20.8	20.4	19.9
1992	4	9	23.2	18.2	5	19.4	22.2	22	21.4	19	20.6	20.6	20.1	96	87	89	91	21.7	23.3	23.4	22.8	18.8	20	20	19.6
1992	4	10	24	18.4	5.6	19.4	22.4	23	22	19	21	21.2	20.4	96	89	86	90	21.7	24	24.1	23.3	18.8	20.5	20.5	19.9
1992	4	11	22.4	18.2	4.2	19.4	21.4	21.6	21	19	20.2	20.2	19.8	96	90	89	92	21.7	23	22.8	22.5	18.8	19.7	19.6	19.4
1992	4	12	22.2	18	4.2	19.8	20.8	21.6	21	19.2	20	20	19.7	95	93	87	92	21.9	22.9	22.4	22.4	18.9	19.7	19.3	19.3
1992	4	13	25.4	17	8.4	19.4	24.6	21.4	21.7	19.2	22	20.8	20.7	98	81	95	91	22.1	24.9	24.2	23.7	19.1	21	20.6	20.2
1992	4	14	26.8	16.8	10	21.4	24.6	20.2	21.6	19	21.8	19.8	20.2	81	79	97	85	20.5	24.5	22.8	22.6	17.9	20.7	19.6	19.4
1992	4	15	26.4	18.4	8	20.2	23	19.8	20.7	19	22.2	19	20.1	90	94	93	92	21.3	26.3	21.5	23	18.5	21.9	18.7	19.7
1992	4	16	26.6	14.4	12.2	18.8	25.8	20.6	21.5	18.4	22	20.4	20.3	96	73	98	89	20.9	24.2	23.8	23	18.2	20.6	20.3	19.7
1992	4	17	25.8	19	6.8	20	25.4	21	21.9	19.8	22.8	20.6	21.1	98	81	97	92	23	26.2	24	24.4	19.7	21.9	20.4	20.7
1992	4	18	25.8	19.2	6.6	20.6	25	21.8	22.3	19.4	22.4	21.4	21.1	90	81	97	89	21.8	25.5	25.2	24.2	18.9	21.4	21.2	20.5
1992	4	19	25.6	19.8	5.8	22	22.6	21.2	21.8	20.4	21.2	21	20.9	87	89	98	91	23	24.3	24.7	24	19.8	20.7	20.9	20.4
1992	4	20	25.4	18.8	6.6	20.2	25	21	21.8	19.8	20.6	20.8	20.4	97	68	98	88	22.8	21.7	24.4	23	19.6	18.8	20.7	19.7
1992	4	21	25.8	19	6.8	19.8	23.8	20.2	21	19.4	21.6	20	20.3	97	83	98	93	22.3	24.5	23.3	23.3	19.2	20.8	19.9	20
1992	4	22	23.8	19.4	4.4	19.6	23.4	20.6	21	19.4	21.4	20.4	20.4	98	84	98	94	22.4	24.3	23.8	23.5	19.3	20.6	20.3	20.1
1992	4	23	25	19.6	5.4	20.6	24.6	21.6	22.1	20	22.4	21.2	21.2	95	83	97	92	23	25.8	24.9	24.6	19.8	21.6	21	20.8
1992	4	24	25.4	19.4	6	20.4	21.6	20.705	21.235	20.2	21.2	20.29	20.5789	98	97	96.45	93.6	23.5	24.9	23.61	23.88	20.1	21	20.115	20.29
1992	4	25	25.8	19.2	6.6	19.6	25	21.6	22	19.4	23	20.8	21.1	98	85	93	92	22.4	26.9	24.1	24.5	19.3	22.3	20.5	20.7
1992	4	26	25.1125	19.2	5.9125	20	24.2	20.5095	21	19.8	22.6	20.0762	20.4158	98	88	96.3333	93.9	23	26.5	23.2667	23.66	19.7	22	19.8762	20.145
1992	4	27	25	20	5	20.4	22.8	20.6	21.1	20.2	22.2	20.2	20.9	98	95	97	97	23.5	26.4	23.4	24.5	20.1	22	20	20.7
1992	4	28	25.6	19.8	5.8	21.2	25.2	20.4	21.8	19.6	22.6	19	20.4	87	81	88	85	21.9	25.9	21.1	23	18.9	21.7	18.4	19.7
1992	4	29	26.8	19.2	7.6	21.4	23.55	20.6	21.415	19.4	22.42	20.2	20.805	84	91.15	97	93.85	21.3	26.545	23.4	24.22	18.5	22.015	20	20.52
1992	4	30	26.6	18.8	7.8	21	25.6	20.6	22	18.4	22.6	20.2	20.4	79	78	97	85	19.6	25.6	23.4	22.9	17.2	21.5	20	19.6
1992	5	1	25.6187	19.2	6.41875	20.8	23.28	20.725	21.245	20.4	22.27	20.36	20.7158	97	92.1	96.7	94.4	23.7	26.375	23.73	24.115	20.2	21.915	20.195	20.435
1992	5	2	25	19.2	5.8	20	21.6	20.6	20.7	19.6	21.2	20.4	20.4	97	97	98	97	22.6	24.9	23.8	23.8	19.4	21	20.3	20.3
1992	5	3	20.8	18.8	2	19.6	20.4	18.2	19.1	19.4	20.2	17.8	19.1	98	98	96	98	22.4	23.5	20.1	22	19.3	20.1	17.6	19
1992	5	4	24.9412	18	6.94118	19.2	21.8	20.8	21.1905	18.6	21	20.2524	20.6095	95	93	95.4762	94.4762	21.1	24.4	23.4381	23.9429	18.3	20.7	20.0143	20.3476
1992	5	5	23.6	19.2	4.4	20.4	23.2	21	21.4	20.2	22	20.8	21	98	90	98	96	23.5	25.7	24.4	24.6	20.1	21.6	20.7	20.8
1992	5	6	23.2	19.4	3.8	20.8	20.6	19.8	20.3	20.6	20.2	19.4	20.1	98	97	97	97	24.1	23.4	22.3	23.3	20.5	20	19.2	19.9
1992	5	7	24.8588	19.4	5.45882	19.8	22.2	20.65	21.1789	19.4	21.2	20.28	19.71	97	92	96.85	94.5789	22.3	24.6	23.575	24.0842	19.2	20.8	20.11	20.4474
1992	5	8	25	18.8	6.2	21.6	24.4	21.045	21.415	19.6	22.6	20.645	20.9158	84	86	96.55	94.8	21.6	26.3	24.115	24.35	18.7	22	20.475	20.62
1992	5	9	26.2	19.4	6.8	19.8	22	20.8	20.8	19.6	21	20.6	20.4	98	92	98	96	22.7	24.3	24.1	23.7	19.5	20.6	20.5	20.2
1992	5	10	23	19.2	3.8	20	20.4	20.8	20.5	19.8	20.2	20.4	20.1	98	98	97	98	23	23.5	23.7	23.4	19.7	20.1	20.2	20
1992	5	11	25.95	18.8	7.15	20.6	21.8	21.34	21.7842	19.6	21.2	20.735	21.1526	92	95	94.95	93.6316	22.2	24.8	24.145	24.7474	19.2	21	20.485	20.8474
1992	5	12	25.4	19.6	5.8	20.4	23.2	21.2	21.5	20	22.6	21	21.2	97	95	98	97	23.1	27.1	24.7	25	19.8	22.4	20.9	21
1992	5	13	36.4	19.6	16.8	21	23.6	20	21.1	20.4	22.8	19	20.7	95	94	91	93	23.6	27.3	21.4	24.1	20.2	22.5	18.6	20.4
1992	5	14	25.6	19.2	6.4	21.4	22.4	21	21.5	20.4	21.2	20.6	20.7	92	90	97	93	23.4	24.5	24	23.9	20	20.7	20.4	20.4
1992	5	15	24.4	18.8	5.6	20.4	23.4	21.8	21.8	19.2	21.2	21.4	20.6	90	83	97	90	21.5	23.9	25.2	23.5	18.7	20.3	21.2	20.1
1992	5	16	27.4	20.4	7	22.8	25.2	20.6	22.3	20.8	23	20	21.3	84	84	95	88	23.4	26.8	23	24.4	20	22.2	19.8	20.7
1992	5	17	24.8	19.8	5	21.2	23.4	22	22.1	20	21.8	21.6	21.1	90	87	97	91	22.7	25.2	25.6	24.5	19.5	21.2	21.4	20.7
1992	5	18	26	20	6	20.4	24.2	21.8	22	20.2	22.4	21.6	21.4	98	86	98	94	23.5	26	25.7	25.1	20.1	21.7	21.5	21.1
1992	5	19	25.6	19	6.6	21.6	23.4	20.8	21.6	20.2	22.6	19.6	20.8	89	94	90	91	22.8	26.9	22.1	24	19.6	22.3	19.1	20.3
1992	5	20	27	19.8	7.2	22.8	24.2	21.4	22.5	20.8	23.2	21.2	21.7	84	92	98	92	23.4	27.8	25	25.4	20	22.9	21.1	21.3
1992	5	21	26.2353	20.2	6.03529	20.8	25.6	21.2667	22.0429	19	22.6	20.7429	21.1667	85	78	95.6667	91.0952	20.9	25.6	24.1905	24.5476	18.2	21.5	20.5333	20.7286
1992	5	22	26.2	18.4	7.8	20.4	22.8	21.4	21.5	17.8	21.8	21	20.2	79	92	97	89	18.8	25.5	24.6	23	16.6	21.4	20.8	19.6
1992	5	23	24.4	19.6	4.8	20.4	21.2	20.8	20.8	19.2	20.4	19.8	19.8	90	93	92	92	21.5	23.5	22.5	22.5	18.7	20.1	19.4	19.4
1992	5	24	24.4	19.4	5	20.8	21.6	21.2	21.2	19	21	21	20.3	85	95	98	93	20.9	24.5	24.7	23.4	18.2	20.8	20.9	20
1992	5	25	27	19.8	7.2	22.8	23.4333	21.8	21.6952	20.6	22.3286	21.4	20.9381	83	91.7143	97	92.2381	23	26.4	25.2	24.2714	19.7	21.9095	21.2	20.5381
1992	5	26	26.4	20.4	6	21.6	26	22.6	23.2	20.6	22	21.8	21.5	92	72	94	86	23.7	24.1	25.6	24.5	20.2	20.5	21.5	20.7
1992	5	27	26.4	19.8	6.6	22.4	26	21.4	22.8	20.6	23.8	20	21.5	86	84	89	86	23.2	28.2	22.5	24.6	19.9	23.1	19.4	20.8
1992	5	28	25.25	20	5.25	22	24.4	20.7476	21.3905	19.6	23	20.281	20.7714	81	89	96	93.381	21.4	27.3	23.5476	24.1333	18.6	22.5	20.0857	20.4524
1992	5	29	25.8	19	6.8	21.6	23.2	19	20.7	19.8	21.4	18.6	19.9	85	86	96	89	22	24.4	21.2	22.5	19	20.7	18.4	19.4
1992	5	30	25.9118	18.7643	7.14748	20	23.2	21.0619	21.7429	19.9333	21.8	20.4667	20.985	90.381	89	94.9524	91.95	22.6476	25.3	23.7619	24.355	19.4524	21.3	20.219	20.585
1992	5	31	25.7235	18.2	7.52353	20.6524	23	22.4	21.6048	19.6524	21.2	20	20.905	91.35	86	81	92.619	22.3048	24.1	22	24.2952	19.2333	20.5	19	20.5238
1992	6	1	25.4	19	6.4	21.6	23	20.6	21.5	20	22.6	20.2	20.9	87	97	97	93	22.4	27.2	23.4	24.3	19.3	22.5	20	20.6
1992	6	2	25.6	10	15.6	22	24	22.2	22.6	19.8	22.4	21.8	21.3	82	88	97	89	21.8	26.1	25.9	24.6	18.9	21.8	21.7	20.8
1992	6	3	25	20.4	4.6	22.4	23.7	19.2	21.8952	20.4	22.3048	18.8	20.9381	84	89.6667	96	91.0952	22.8	26.1905	21.5	24.2048	19.6	21.7619	18.6	20.4762
1992	6	4	26.4	18.8	7.6	21.4	25.4	22.2	22.8	19.4	22.6	21.8	21.3	84	79	97	87	21.3	25.8	25.9	24.3	18.5	21.6	21.7	20.6
1992	6	5	27.2	20	7.2	22	23.8143	20	21.7857	20.8	22.7619	18.2	21.0714	90	91.8571	85	92.4286	23.8	27.0952	19.8	24.4857	20.3	22.3905	17.4	20.6952
1992	6	6	24.6	19	5.6	21.2	23.8	22.2	22.4	19.8	22.2	21.6	21.2	88	88	95	90	22.3	25.8	25.4	24.5	19.2	21.6	21.4	20.7
1992	6	7	26.0933	19.8	6.29333	20.4	23.8	20.705	21.42	20	22.4	19.4	20.6	97	89	96.3	93.55	23.1	26.3	23.52	24.28	19.8	21.9	20.09	20.565
1992	6	8	26.0267	19.6	6.42667	21.4	23.33	21.26	21.655	20.4	22.41	20.79	21.025	92	92.8	96	93.8	23.4	26.615	24.29	24.49	20	22.085	20.6	20.7
1992	6	9	26.2	18.4	7.8	21.2	22.6	19.6	20.8	20	22	19.2	20.4	90	95	97	94	22.7	26.1	22	23.6	19.5	21.8	19	20.1
1992	6	10	25.4	18.8	6.6	22.6	24.4	20.6	22	20.8	22.4	19.4	20.9	86	85	90	87	23.5	25.9	21.8	23.7	20.1	21.7	18.9	20.2
1992	6	11	26	19.6	6.4	21.6	23.4	21.4	22	19.8	22.4	21	21.1	85	92	97	91	22	26.5	24.6	24.4	19	22	20.8	20.6
1992	6	12	26.02	19.6	6.42	22.6	24.2	20.79	21.62	20.6	23	20.35	21.0211	84	91	96.25	93.3684	23.1	27.4	23.66	24.5	19.8	22.6	20.16	20.6947
1992	6	13	26.8	19.6	7.2	22.8	25.8	21.2	22.8	20.4	20.8	20.2	20.5	81	65	92	79	22.5	21.6	23.1	22.4	19.4	18.7	19.8	19.3
1992	6	14	26	20	6	21.4	24	23	22.9	18.6	21.6	22	20.7	78	82	92	84	19.8	24.4	25.8	23.3	17.3	20.7	21.6	19.9
1992	6	15	26.6	19.8	6.8	22.8	23.8	22.6	23	20.6	22.8	21.8	21.7	83	92	94	89	23	27.2	25.6	25.2	19.7	22.4	21.5	21.2
1992	6	16	27.8	19.6	8.2	22.6	24.2	22	22.7	18.8	23.2	20.6	20.9	71	92	89	84	19.4	27.8	23.4	23.6	17.1	22.9	20	20
1992	6	17	26.8	19.8	7	22.2	21.8	21.2	21.6	20.2	21.6	20.8	20.9	84	98	97	93	22.5	25.7	24.3	24.2	19.4	21.5	20.6	20.5
1992	6	18	25.6375	20.4	5.2375	22.4	24.4	21.319	21.781	20.2	22.8	20.7857	21.08	83	88	95.4762	92.4	22.4	26.8	24.2714	24.5	19.3	22.2	20.5619	20.705
1992	6	19	25.65	18.4	7.25	21.4	23	20.9429	21.5095	18.4	22	20.519	20.9167	76	92	96.3333	93.9048	19.4	25.8	23.8952	24.3857	17	21.6	20.3333	20.6333
1992	6	20	28	18.4	9.6	20.4	20.4	20.6	20.5	17.6	19	20.2	18.9	77	88	97	87	18.5	21.1	23.4	21	16.2	18.4	20	18.2
1992	6	21	27.4	19.2	8.2	22.6	26	22	23.1	20	24.2	21.6	21.9	80	87	97	88	21.8	29.1	25.6	25.5	18.9	23.6	21.4	21.3
1992	6	22	28	20	8	22.6	23.8	22.8	23	20	22	21.6	21.2	80	86	90	85	21.8	25.4	25.1	24.1	18.9	21.3	21.1	20.5
1992	6	23	27.6	19.8	7.8	22.6	27.2	22.8	23.9	20.2	21.8	21.8	21.3	81	64	92	79	22.2	22.9	25.5	23.6	19.2	19.7	21.4	20.1
1992	6	24	26.6	19.8	6.8	22.2	24.2	23.2	23.2	18.4	23	22.4	21.3	71	91	94	85	18.9	27.4	26.6	24.3	16.6	22.6	22.1	20.4
1992	6	25	26.2	21.4	4.8	23.6	25.2	22.4	23.4	21	22.8	21.2	21.7	80	82	90	84	23.3	26.3	24.5	24.7	20	21.9	20.7	20.9
1992	6	26	27.6	21	6.6	23.8	25.2	22	23.3	20	23.8	21.8	21.9	72	89	98	86	21.1	28.6	26	25.3	18.4	23.3	21.7	21.1
1992	6	27	24	20.4	3.6	21.6	23.2	20.2	21.3	19.2	21.4	20	20.2	81	86	98	88	20.8	24.4	23.3	22.8	18.1	20.7	19.9	19.6
1992	6	28	25	19.2	5.8	20.4	24	20	21.1	19.2	22	19	20.1	90	85	91	89	21.5	25.2	21.4	22.7	18.7	21.3	18.6	19.5
1992	6	29	25	18.8	6.2	22	22.4	21.2	21.7	19.8	21.2	20.2	20.4	82	90	92	88	21.8	24.5	23.1	23.1	18.9	20.7	19.8	19.8
1992	6	30	25.4353	15	10.4353	20	21.4	20.6	20.6	19	20.2	20	19.7	91	90	95	92	21.4	23	23	22.4	18.6	19.7	19.8	19.3
1992	7	1	25.8	19.6	6.2	21	24.6	21.8	22.3	20.8	22.4	20.2	21.1	98	83	87	90	24.4	25.8	22.7	24.3	20.7	21.6	19.5	20.6
1992	7	2	25.4	19	6.4	20.2	23.6	22.4	22.1	18.6	20.8	19.6	19.7	87	79	78	81	20.5	22.9	21.1	21.5	17.9	19.7	18.4	18.7
1992	7	3	24.4	18	6.4	20	23.8	20.2	21	17.2	20.2	19.6	19	77	73	95	82	18	21.5	22.4	20.6	15.8	18.7	19.3	18
1992	7	4	24.2	18.4	5.8	20.2	22.4	22.8	22	17.6	20.4	21	19.7	79	84	86	83	18.6	22.8	23.8	21.7	16.3	19.6	20.3	18.7
1992	7	5	25.4	18.8	6.6	22	21.4	22	21.9	19.2	22.22	20.4	20.5579	78	92.3	87	93.8421	20.6	26.29	23	23.8421	18	21.86	19.8	20.2474
1992	7	6	23.8	19	4.8	19.8	22.6	21.6	21.4	19.2	21.6	21.2	20.7	95	92	97	94	21.9	25.2	24.9	24	18.9	21.2	21	20.4
1992	7	7	25.2	18.6	6.6	20.6	21	19.2	20	19.6	20.4	19	19.7	92	95	98	95	22.2	23.6	21.8	22.6	19.2	20.2	18.9	19.4
1992	7	8	22.4	18.4	4	19.4	20.6	19.8	19.9	18.8	20	19	19.3	95	95	93	94	21.3	23	21.5	21.9	18.5	19.8	18.7	19
1992	7	9	22.2	18.2	4	19.8	21.2	21.2	20.9	19.2	20	19.4	19.5	95	90	85	90	21.9	22.7	21.5	22	18.9	19.5	18.6	19
1992	7	10	25.4	18	7.4	18.8	22.8	19.8	20.3	18.2	21	19	19.4	95	86	93	91	20.5	23.8	21.5	21.9	17.9	20.3	18.7	19
1992	7	11	24.2	18.6	5.6	19.2	22.8	19.4	20.2	18.8	21.6	19.2	19.9	96	90	98	95	21.5	25.1	22.1	22.9	18.6	21.1	19.1	19.6
1992	7	12	23.4	18.8	4.6	20.4	23.4	21.6	21.8	19.4	22.2	20.8	20.8	92	91	93	92	21.9	26	24.1	24	19	21.8	20.5	20.4
1992	7	13	25.4562	18.6	6.85625	19.2	21.2	20.97	21.515	18.2	20	20.37	20.755	91	90	95	92.45	20.3	22.7	23.595	24.05	17.7	19.5	20.105	20.38
1992	7	14	25.275	17.8	7.475	18.8	19.2	21.41	21.6526	18	19	20.69	20.8526	93	98	93.95	93.1579	20.2	21.8	23.995	24.2368	17.6	18.9	20.395	20.5263
1992	7	15	24	17.8	6.2	18.2	23	20.6	20.6	17.4	21.2	19.2	19.3	93	86	88	89	19.4	24.1	21.4	21.6	17	20.5	18.6	18.7
1992	7	16	25.2	18.2	7	20.2	24.2	21.2	21.7	17.6	21.8	20.4	19.9	79	82	93	85	18.6	24.7	23.5	22.3	16.3	20.9	20.1	19.1
1992	7	17	27	20.2	6.8	24.2	21.2	22.4	22.5	21.8	20.4	21	21.1	82	93	89	88	24.7	23.5	24	24.1	20.9	20.1	20.5	20.5
1992	7	18	26.2	18.4	7.8	20	24.2	21.2	21.7	18.6	21.8	19.8	20.1	88	82	88	86	20.6	24.7	22.3	22.5	18	20.9	19.2	19.4
1992	7	19	25	19.2	5.8	20.6	23.8	21.6	21.9	18.2	21.4	20.4	20	80	82	90	84	19.5	24.1	23.2	22.3	17.1	20.5	19.9	19.2
1992	7	20	27.4	18.6	8.8	20.2	26.6	22.6	23	18.2	23	20.6	20.6	83	75	84	81	19.7	26	23.1	22.9	17.3	21.7	19.8	19.6
1992	7	21	25.2	19.8	5.4	22.4	24.4	19.2	21.3	19.8	21.4	18.6	19.9	80	78	95	84	21.5	23.7	21.1	22.1	18.7	20.2	18.3	19.1
1992	7	22	23	18.4	4.6	19.8	22.2	17.6	19.3	18.8	21.2	17.2	19.1	91	92	96	93	21.1	24.6	19.4	21.7	18.4	20.8	17	18.7
1992	7	23	25	17.4	7.6	20.2	23.6	21.6	21.8	18.6	21.6	20.6	20.3	87	85	92	88	20.5	24.6	23.7	22.9	17.9	20.8	20.2	19.6
1992	7	24	25.2	19.2	6	21.8	24	21.2	22	19	21.6	19.8	20.1	78	82	88	83	20.3	24.4	22.3	22.3	17.8	20.7	19.2	19.2
1992	7	25	25.2	18.4	6.8	21.4	23.4	21.6	22	19.4	21.6	20.4	20.5	84	86	90	87	21.3	24.7	23.2	23.1	18.5	20.9	19.9	19.8
1992	7	26	24.2	18.4	5.8	20.4	23.41	19.8	21.2842	20	22.35	19.2	20.6526	97	91.85	95	93.3158	23.1	26.455	21.9	23.9632	19.8	21.965	18.9	20.3263
1992	7	27	23.2	18.4	4.8	19.8	21.4	21.8	21.2	19.2	20	20.6	19.9	95	89	90	91	21.9	22.5	23.5	22.7	18.9	19.4	20.1	19.5
1992	7	28	23.6	18.8	4.8	19.8	22.6	19.8	20.5	19.4	21.2	19.2	19.9	97	89	95	93	22.3	24.3	21.9	22.8	19.2	20.7	18.9	19.6
1992	7	29	24.2	19	5.2	19.8	22.6	20	20.6	19.4	20.4	19.4	19.7	97	83	95	91	22.3	22.7	22.2	22.4	19.2	19.5	19.1	19.3
1992	7	30	24.2	18.4	5.8	19.2	21.4	21.8	21	18.6	20.6	21.2	20.1	95	93	95	94	21.1	23.8	24.8	23.2	18.3	20.3	21	19.9
1992	7	31	24.2	18.8	5.4	19.8	23	21.2	21.3	19.2	21.2	20.2	20.2	95	86	92	91	21.9	24.1	23.1	23	18.9	20.5	19.8	19.7
1992	8	1	26.2471	18.8	7.44706	20.2	23.6	19.6	20.8	19.6	20.4	19.2	19.7	95	76	97	89	22.4	22.1	22	22.2	19.3	19.1	19	19.2
1992	8	2	24.6	19	5.6	20	24.4	20	21.1	18.6	22.4	19.8	20.3	88	85	98	90	20.6	25.9	23	23.2	18	21.7	19.7	19.8
1992	8	3	24.6	18.8	5.8	20.2	22.2	21.6	21.4	19.4	21.8	20.6	20.6	93	97	92	94	22	25.9	23.7	23.9	19.1	21.7	20.2	20.3
1992	8	4	24.6	19.2	5.4	21.8	23.4	21.8	22.2	20	21.8	20.6	20.8	85	87	90	88	22.3	25.2	23.5	23.7	19.3	21.2	20.1	20.2
1992	8	5	26.2	19.4	6.8	21.2	25.8	21.4	22.5	19.6	23.2	21.2	21.3	87	81	98	89	21.9	26.9	25	24.6	18.9	22.3	21.1	20.8
1992	8	6	26.8	19.2	7.6	22.2	24.6	21.2	22.3	18.6	22.8	18.8	20.1	72	86	81	80	19.3	26.7	20.3	22.1	16.9	22.2	17.7	18.9
1992	8	7	24	19.4	4.6	20.4	22.8	21.4	21.5	17.4	21	21	19.8	76	86	97	86	18.1	23.8	24.6	22.2	15.9	20.3	20.8	19
1992	8	8	25	15	10	19.8	22	21	21	18.6	20.8	19.8	19.7	90	90	90	90	20.7	23.8	22.4	22.3	18.1	20.3	19.3	19.2
1992	8	9	24.8	16.2	8.6	19.8	23.2	19.2	20.4	19.2	21	19	19.7	95	83	98	92	21.9	23.6	21.8	22.4	18.9	20.1	18.9	19.3
1992	8	10	25.9882	18.2	7.78824	21.2	23.6	20.78	21.54	19.8	21.6	20.2095	20.8857	88	85	95.2381	92.5238	22.3	24.6	23.4048	24.2619	19.2	20.8	19.9714	20.519
1992	8	11	24	18	6	19.2	22.8	21.6	21.3	17.8	21.2	21.2	20.1	88	87	97	91	19.5	24.2	24.9	22.9	17.1	20.6	21	19.6
1992	8	12	25.4	19	6.4	21.8	23.6	21.2	22	18.8	22.4	20.2	20.5	76	91	92	86	19.9	26.4	23.1	23.1	17.4	22	19.8	19.7
1992	8	13	25.4	18.4	7	20.2	23.4	20.8	21.3	19.2	22.6	20.2	20.7	91	94	95	93	21.6	26.9	23.3	24	18.8	22.3	20	20.3
1992	8	14	25.2	19	6.2	20.8	22.8	19.4	20.6	20.2	21.6	18	19.9	95	90	88	91	23.3	25.1	19.8	22.7	20	21.1	17.4	19.5
1992	8	15	25.2	18.4	6.8	21.2	23.8	21.2	21.9	19.2	21.2	20.8	20.4	84	80	97	87	21.1	23.6	24.3	23	18.3	20.2	20.6	19.7
1992	8	16	25.8	17.8	8	19.2	25.8	19.2	20.9	17.4	20.4	19	18.9	85	63	98	82	18.8	20.8	21.8	20.5	16.5	18.1	18.9	17.9
1992	8	17	24.4	18.4	6	20.2	22.4	19.8	20.5	19	21.2	19.4	19.9	90	90	97	92	21.3	24.5	22.3	22.7	18.5	20.7	19.2	19.5
1992	8	18	24.6	18.4	6.2	20	23.4	19.4	20.5	19.8	21.8	19.2	20.3	98	87	98	95	23	25.2	22.1	23.4	19.7	21.2	19.1	20
1992	8	19	25.6	18.4	7.2	19.6	23.8	18.8	20.3	19	18.4	18.4	18.6	95	61	96	84	21.6	18	20.9	20.2	18.7	15.8	18.2	17.6
1992	8	20	26.2	18.8	7.4	20.2	26	23.4	23.3	18.8	23.2	22.4	21.5	88	80	92	87	20.9	26.8	26.5	24.7	18.2	22.2	22	20.8
1992	8	21	26.2	18.2	8	22.2	23	23	22.8	19.4	22.2	20.6	20.7	78	94	81	84	20.9	26.3	22.8	23.3	18.2	21.9	19.6	19.9
1992	8	22	25.8	17.8	8	20.2	23	20.8	21.2	19.4	21.2	20.2	20.3	93	86	95	91	22	24.1	23.3	23.2	19.1	20.5	20	19.8
1992	8	23	24	18.2	5.8	19.2	22.8	22	21.5	18.4	20.2	21.4	20	93	80	95	89	20.7	22.1	25.1	22.6	18	19.1	21.2	19.4
1992	8	24	24.8	19.4	5.4	20.2	22	21.6	21.4	19	21.6	21.2	20.6	90	97	97	94	21.3	25.6	24.9	23.9	18.5	21.4	21	20.3
1992	8	25	26.4	19.8	6.6	20.8	25.8	21.2	22.3	17.8	22.4	20.2	20.1	76	76	92	81	18.6	25.1	23.1	22.2	16.4	21.1	19.8	19.1
1992	8	26	26.2	20	6.2	21.4	24.8	19.6	21.4	19.4	22.8	19	20.4	84	85	95	88	21.3	26.6	21.6	23.2	18.5	22.1	18.7	19.8
1992	8	27	24.8	18.6	6.2	20.2	23.8	19.2	20.6	19.2	21.8	18.6	19.9	91	85	95	90	21.6	24.9	21.1	22.5	18.8	21	18.3	19.4
1992	8	28	26.1	18.4	7.7	19.4	23.4	20.8211	21.5789	18.8	22.2	20.3524	20.945	95	91	95.25	91.4737	21.3	26	23.59	24.2316	18.5	21.8	20.09	20.4842
1992	8	29	24	18.6	5.4	19.8	24	19.8	20.8	19.4	22	19.4	20.3	97	85	97	93	22.3	25.2	22.3	23.3	19.2	21.3	19.2	19.9
1992	8	30	25.6937	19	6.69375	20	22.4	20.5211	21.4111	19.8	21.4	20.015	20.6842	98	92	95.05	91.5263	23	24.9	23.08	23.8579	19.7	21	19.755	20.2526
1992	8	31	26.44	19.2	7.24	19.8	22.8	20.8263	21.6053	18.6	21.4	20.1895	20.8368	90	89	94.9474	91.8947	20.7	24.6	23.3263	24.1211	18.1	20.9	19.9211	20.4263
1992	9	1	24.6	17.2	7.4	19.2	21.8	21.4	21	19	21.4	20.6	20.3	98	97	93	96	21.8	25.2	23.8	23.6	18.9	21.2	20.3	20.1
1992	9	2	26	18.8	7.2	23.8	23.8	20.8	22.3	18.6	22	20.2	20.3	62	86	95	81	18.4	25.4	23.3	22.3	16.2	21.3	20	19.1
1992	9	3	24.4	19	5.4	20	23.8	21.8	21.8	19.6	22	21.2	20.9	97	86	95	93	22.6	25.4	24.8	24.2	19.4	21.3	21	20.6
1992	9	4	25.4	19.6	5.8	21.6	23	21.8	22	20	21.8	20.8	20.9	87	90	92	90	22.4	25.4	24	23.9	19.3	21.4	20.4	20.4
1992	9	5	23.6	18.6	5	20	23.4	20.6	21.1	19.8	21.8	20	20.5	98	87	95	94	23	25.2	23	23.7	19.7	21.2	19.8	20.2
1992	9	6	24	19.4	4.6	20.2	21.8	20.6	20.8	20	21.2	20.2	20.5	98	95	97	97	23.3	24.8	23.4	23.8	19.9	21	20	20.3
1992	9	7	26.15	19	7.15	20.2	21.8	20.3895	21.4158	18.6	21	19.8095	20.82	87	93	95.6	91.4737	20.5	24.4	22.955	24.0684	17.9	20.7	19.645	20.3632
1992	9	8	25	19.2	5.8	20.2	23.4	20.2	21	18.8	20.8	19.8	19.8	88	80	97	88	20.9	23	22.8	22.2	18.2	19.8	19.6	19.2
1992	9	9	25	19.4	5.6	20.2	22	19.2	20.2	18.2	21.8	18	19.3	83	98	90	90	19.7	26	19.9	21.9	17.3	21.7	17.4	18.8
1992	9	10	23.4	18.8	4.6	20.2	21.8	21.6	21.3	18.2	21.2	20.2	19.9	83	95	89	89	19.7	24.8	22.8	22.5	17.3	21	19.6	19.3
1992	9	11	25.2	18.4	6.8	19.8	23	21.6	21.5	19	21.8	20.8	20.5	93	90	93	92	21.5	25.4	24.1	23.7	18.7	21.4	20.5	20.2
1992	9	12	25	18.8	6.2	20.8	23.2	20.6	21.3	20.2	21.6	20.2	20.7	95	87	97	93	23.3	24.8	23.4	23.9	20	21	20	20.3
1992	9	13	23.8	18.4	5.4	19.6	22.2	20.4	20.6	19	20.4	19.8	19.7	95	86	95	92	21.6	22.9	22.7	22.4	18.7	19.7	19.6	19.3
1992	9	14	23.4	18.2	5.2	19.2	21.6	19.4	19.9	18.8	20.6	19	19.5	96	92	96	95	21.5	23.7	21.7	22.3	18.6	20.2	18.8	19.2
1992	9	15	25.6533	18.4	7.25333	19.6	21.8	20.5158	21.3368	18.8	21.2	19.91	20.54	93	95	94.65	91.25	21.2	24.8	22.895	23.62	18.4	21	19.64	20.09
1992	9	16	23.8	18.8	5	19.2	21.2	18.6	19.4	17.2	20.2	18.4	18.6	83	92	98	91	18.4	23.1	21	20.8	16.2	19.8	18.3	18.1
1992	9	17	24.6	18.2	6.4	20	21.8	20	20.5	18.2	20.8	19.6	19.5	85	92	97	91	19.8	24	22.6	22.1	17.4	20.4	19.4	19.1
1992	9	18	24.2	18.4	5.8	21.2	20.2	21.6	21.2	19	20	21.2	20.1	82	98	97	92	20.7	23.3	24.9	22.9	18	19.9	21	19.7
1992	9	19	25.2	18.9375	6.2625	19.8	19.2	20	19.8	18.6	18.6	19.2	18.8	90	95	93	93	20.7	21.1	21.8	21.2	18.1	18.3	18.9	18.4
1992	9	20	24.2	18.4	5.8	21.8	20.2	21.2	21.1	18	20	20.2	19.4	70	98	92	87	18.4	23.3	23.1	21.6	16.2	19.9	19.8	18.6
1992	9	21	25.8	18.2	7.6	21.8	23.4	20.8	21.7	19.2	21.8	20.2	20.4	79	87	95	87	20.7	25.2	23.3	23.1	18.1	21.2	20	19.7
1992	9	22	25.7067	19.2	6.50667	19.2	23	20.3158	21.2789	18.6	21.4	19.64	20.4	95	87	93.85	90.6	21.1	24.5	22.47	23.385	18.3	20.8	19.335	19.92
1992	9	23	24.4	18.4	6	20	23.8737	19.2	21.5056	18.4	22.145	18.6	20.5579	86	87.3	95	90.1053	20.2	25.765	21.1	23.5895	17.7	21.505	18.3	20.0684
1992	9	24	24.6	18.4	6.2	20	24	20.2	21.1	18.2	21.4	19.8	19.8	85	80	97	87	19.8	23.9	22.8	22.2	17.4	20.4	19.6	19.1
1992	9	25	23.4	19.2	4.2	20	23.6316	19.6	21.3211	19.2	22.4	19	20.505	93	90.05	95	91.05	21.8	26.415	21.6	23.61	18.9	21.925	18.7	20.06
1992	9	26	25.4	18.2	7.2	20.4	23.8	19.6	20.9	18.2	22	18	19.4	82	86	86	85	19.6	25.4	19.7	21.5	17.2	21.3	17.3	18.6
1992	9	27	25.4	18.8	6.6	21.8	24.6	19.4	21.3	21.4	22.8	19	21.1	97	86	96	93	25.2	26.7	21.7	24.5	21.2	22.2	18.8	20.7
1992	9	28	24.8	19.2	5.6	19.6	23.4	20.8	21.1	17.6	21.8	20.2	19.9	83	87	95	88	18.9	25.2	23.3	22.5	16.6	21.2	20	19.3
1992	9	29	26	19.6	6.4	21.8	23.6	20.8	21.8	18.4	22.8	20.2	20.5	73	94	95	87	19.1	27.3	23.3	23.2	16.8	22.5	20	19.8
1992	9	30	25.4	19.8	5.6	21.6	23	20.8	21.5	19.4	22.4	20.4	20.7	82	95	97	91	21.2	26.7	23.7	23.9	18.4	22.2	20.2	20.3
1992	10	1	25.6	19.6	6	21	23.4	20.6	21.4	19.8	22.4526	19.4	20.5471	90	89.8421	90	90.8235	22.4	26.4684	21.8	23.6235	19.3	21.9737	18.9	20.0824
1992	10	2	25.2	19.8	5.4	21.4	21.6	20	20.8	19.4	20	19	19.5	84	87	91	87	21.3	22.4	21.4	21.7	18.5	19.3	18.6	18.8
1992	10	3	24.3	19	5.3	19.6	22.4	20	20.5	18.4	20.8	17.6	18.9	90	87	80	86	20.4	23.6	18.7	20.9	17.9	20.2	16.4	18.2
1992	10	4	26.1077	18.6	7.50769	21.2	24	20.3158	21.2316	17.4	20.2	19.7211	20.4	70	72	94.9474	90.8421	17.6	21.4	22.6421	23.3842	15.5	18.6	19.4579	19.9368
1992	10	5	24.8	19	5.8	19.8	23	20	20.7	19	22.4	18.6	20	93	95	88	92	21.5	26.7	20.6	22.9	18.7	22.2	18	19.6
1992	10	6	24.8	19.2	5.6	19.4	22	19.8	20.3	19	19.4	19.2	19.2	96	79	95	90	21.7	21	21.9	21.5	18.8	18.3	18.9	18.7
1992	10	7	25	17	8	20	22.8	20.2	20.8	19	21	19.4	19.8	91	86	93	90	21.4	23.8	22	22.4	18.6	20.3	19.1	19.3
1992	10	8	25	16.8	8.2	19.8	21.4	20.2	20.4	17.6	20.4	20	19.3	82	92	98	91	18.8	23.4	23.3	21.8	16.5	20	19.9	18.8
1992	10	9	24.6	17.3	7.3	20.2	22	19	20	19.2	20.8	18	19.3	91	90	91	91	21.6	23.8	20	21.8	18.8	20.3	17.5	18.9
1992	10	10	24.6	16.8	7.8	20.4	22.6	20.6	21	19	21	19.4	19.8	88	87	90	88	21.1	23.9	21.8	22.3	18.4	20.4	18.9	19.2
1992	10	11	25	19.2	5.8	20.4	23	18.4	20	18.4	19.2	18	18.5	83	71	96	84	20	20	20.4	20.1	17.5	17.5	17.8	17.6
1992	10	12	24.8	18.4	6.4	22	22.6	20	21.1	18.8	21.2	19.6	19.9	75	89	97	87	19.8	24.3	22.6	22.2	17.4	20.7	19.4	19.1
1992	10	13	25.5333	18.2	7.33333	20.4	22.8	20.01	21.0684	18.4	21	19.52	20.3895	83	86	95.65	91.6316	20	23.8	22.43	23.4632	17.5	20.3	19.305	19.9789
1992	10	14	24.2	18.4	5.8	19.8	23.8	21.4	21.6	18.4	21.6	21	20.3	88	83	97	89	20.3	24.5	24.6	23.1	17.8	20.8	20.8	19.8
1992	10	15	24	19.8	4.2	19.8	22.6	22	21.6	19.6	21.4	21.4	20.8	98	90	95	95	22.7	24.8	25.1	24.2	19.5	20.9	21.2	20.5
1992	10	16	24.8	19	5.8	20.2	22.8	20.8	21.1	19.8	21.6	20	20.5	97	90	93	93	22.8	25.1	22.9	23.6	19.6	21.1	19.7	20.2
1992	10	17	25	19.2	5.8	20.8	23.4	21.4	21.8	19.6	21.4	21	20.7	90	84	97	90	22.1	24.3	24.6	23.7	19.1	20.6	20.8	20.2
1992	10	18	24.8	19.8	5	21.2	22.8	21.2	21.6	20.4	22	20.8	21.1	93	94	97	95	23.5	26	24.3	24.6	20.1	21.7	20.6	20.8
1992	10	19	24.6	19.6	5	21.2	23	19.2	20.7	18.8	21.2	18.8	19.6	81	86	96	88	20.3	24.1	21.5	21.9	17.7	20.5	18.6	18.9
1992	10	20	23	19	4	20.6	21.8	20	20.6	18.8	21.2	19.6	19.9	85	95	97	92	20.6	24.8	22.6	22.7	18	21	19.4	19.5
1992	10	21	23.4	18.2	5.2	20.2	23.4	19.8	20.8	19.2	21.6	19.4	20.1	91	86	97	91	21.6	24.7	22.3	22.9	18.8	20.9	19.2	19.6
1992	10	22	23.6	18.8	4.8	20.2	22.8	19.6	20.5	19.4	21.2	19.2	19.9	93	87	97	92	22	24.2	22	22.8	19.1	20.6	19	19.6
1992	10	23	23.6	18.6	5	20	22.4	20.4	20.8	19	20.8	19.8	19.9	91	87	95	91	21.4	23.6	22.7	22.6	18.6	20.2	19.6	19.4
1992	10	24	24	16.4	7.6	19.6	22.4	19.6	20.3	16.8	20.2	18.4	18.5	77	83	90	83	17.5	22.4	20.4	20.1	15.4	19.3	17.9	17.5
1992	10	25	24.7667	18	6.76667	19.8	22.8	20.285	21.035	16.4	20.6	19.87	20.325	72	83	96.35	92.25	16.6	23	22.945	23.38	14.6	19.7	19.685	19.93
1992	10	26	25.2	18.2	7	21.2	22.8	20.2	21.1	19.6	21.4	19.4	20.1	87	89	93	90	21.9	24.6	22	22.8	18.9	20.9	19.1	19.6
1992	10	27	24.2	19	5.2	20.2	22.6	21.4	21.4	19	21.4	19.8	20.1	90	90	87	89	21.3	24.8	22.1	22.7	18.5	20.9	19.1	19.5
1992	10	28	26.2	19.2	7	20.4	25.2	21.4	22.1	19.4	22.6	20.4	20.8	92	81	92	88	21.9	25.9	23.4	23.7	19	21.7	20	20.2
1992	10	29	25.6	18.8	6.8	20.8	25.2	21.4	22.2	19.8	21.4	21	20.7	92	73	97	87	22.5	23.2	24.6	23.4	19.4	19.9	20.8	20
1992	10	30	25	19.2	5.8	20.6	24.4	21	21.8	19.8	22	20.6	20.8	93	82	97	91	22.6	25	24	23.9	19.5	21.1	20.4	20.3
1992	10	31	23.8	19.2	4.6	21	22.8	20.2	21	20	21.4	20	20.5	92	89	98	93	22.8	24.6	23.3	23.6	19.6	20.9	19.9	20.1
1992	11	1	23.8	18.2	5.6	19.2	22.6	21.6	21.3	18.4	21.4	20.8	20.2	93	90	93	92	20.7	24.8	24.1	23.2	18	20.9	20.5	19.8
1992	11	2	23.4	18.4	5	20.2	23.2	21.6	21.7	18.6	21.6	21	20.4	87	87	95	90	20.5	24.8	24.5	23.3	17.9	21	20.8	19.9
1992	11	3	24.2	19.2	5	20	22.4	21	21.1	19.4	22.2	20.2	20.6	95	98	93	95	22.2	26.6	23.2	24	19.1	22.1	19.9	20.4
1992	11	4	24	18.4	5.6	19.2	23.2	21.8	21.5	18.6	22.2	20.4	20.4	95	92	89	92	21.1	26.2	23.1	23.5	18.3	21.8	19.8	20
1992	11	5	24.2	18.4	5.8	19.2	22.8	20	20.5	18.6	21.2	19.2	19.7	95	87	93	92	21.1	24.2	21.8	22.4	18.3	20.6	18.9	19.3
1992	11	6	23.2	18.8	4.4	19.6	21.4	19.2	19.9	18.4	20.4	18.2	19	90	92	91	91	20.4	23.4	20.3	21.4	17.9	20	17.7	18.5
1992	11	7	24	18.2	5.8	19.2	22.8	20.2	20.6	18.8	20.2	19.8	19.6	96	80	97	91	21.5	22.1	22.8	22.1	18.6	19.1	19.6	19.1
1992	11	8	24.3769	18	6.37692	19.2	24	20	20.8	18.2	20	19.2	19.1	91	70	93	85	20.3	21	21.8	21	17.7	18.3	18.9	18.3
1992	11	9	24.3	17.2	7.1	19.8	24.2	20.0062	20.725	18	22.4	19.625	20.1687	85	86	96.5625	93.4375	19.6	26	22.6375	23.2313	17.2	21.7	19.45	19.8438
1992	11	10	23.8	18.2	5.6	19	21.8	20.2	20.3	18.2	21	19.8	19.7	93	93	97	94	20.4	24.4	22.8	22.5	17.8	20.7	19.6	19.4
1992	11	11	24.5167	18.4462	6.07051	19	23	20	20.5	18.2	19.2	19.4	18.9	93	71	95	86	20.4	20	22.2	20.9	17.8	17.5	19.1	18.2
1992	11	12	25	19	6	21.2	22.8	20.6	21.3	19.8	21.4	19.6	20.3	88	89	92	90	22.3	24.6	22.2	23	19.2	20.9	19.2	19.8
1992	11	13	24.8143	18.8	6.01429	19.6	23.4	20.2526	20.8105	19.2	20.4	19.8316	20.1211	97	77	96.2632	92.6842	22	22.2	22.9	23.1316	19	19.2	19.6421	19.7421
1992	11	14	24.2	15.4	8.8	18.6	20.8	19.6	19.6	18.2	20.2	19.4	19.3	96	95	98	97	20.7	23.3	22.4	22.1	18	20	19.3	19.1
1992	11	15	24	18.4	5.6	19.2	21.4	19.8	20	18.6	19.6	19.4	19.2	95	85	97	92	21.1	21.7	22.3	21.7	18.3	18.8	19.2	18.8
1992	11	16	24.2	16.4	7.8	18.6	22	20	20.1	17.8	20.4	19.6	19.3	93	87	97	92	19.9	23	22.6	21.8	17.4	19.8	19.4	18.9
1992	11	17	23.4	17	6.4	18.6	20.4	19.4	19.5	17.8	20	18.2	18.7	93	97	90	93	19.9	23.1	20.2	21.1	17.4	19.8	17.7	18.3
1992	11	18	23.6	18.2	5.4	20	22	19.8	20.4	18.4	21	19.2	19.5	86	92	95	91	20.2	24.3	21.9	22.1	17.7	20.6	18.9	19.1
1992	11	19	23.8	18.2	5.6	19	22.8	19.8	20.3	18.2	20.8	19.4	19.5	93	84	97	91	20.4	23.4	22.3	22	17.8	20	19.2	19
1992	11	20	23.8	18.6	5.2	19.8	22.8	20.8	21	18.6	21.6	20.2	20.1	90	90	95	92	20.7	25.1	23.3	23	18.1	21.1	20	19.7
1992	11	21	24.8	19.4	5.4	20.2	22.4	20.8	21	19	21.2	20.4	20.2	90	90	97	92	21.3	24.5	23.7	23.1	18.5	20.7	20.2	19.8
1992	11	22	23.2	19.8	3.4	20.2	22	20.2	20.7	19.8	21.4	18.2	19.8	97	95	83	92	22.8	25.1	19.7	22.6	19.6	21.2	17.3	19.4
1992	11	23	23.8	19.2	4.6	20	23.4	20.2	21	18.8	21	20	19.9	90	81	98	90	21	23.4	23.3	22.6	18.3	20	19.9	19.4
1992	11	24	24	18.8	5.2	19.6	23	19.4	20.4	18.8	21.4	19	19.7	93	87	96	92	21.2	24.5	21.7	22.5	18.4	20.8	18.8	19.4
1992	11	25	24.0714	19.2	4.87143	19.4	23.6	20.2824	20.7706	19.2	21.4	19.9176	20.1125	98	83	96.7647	93.6875	22.1	24.2	23.0706	23.2062	19.1	20.5	19.7529	19.8
1992	11	26	24.2	18.2	6	19	22.8	20.2	20.5	18.8	20.8	19.8	19.8	98	84	97	93	21.6	23.4	22.8	22.6	18.7	20	19.6	19.4
1992	11	27	22.4	17.8	4.6	18.6	21.4	20	20	17.6	20.2	19.2	19	91	90	93	91	19.5	23	21.8	21.4	17.1	19.7	18.9	18.6
1992	11	28	24	18.8	5.2	19.2	20	19.2	19.4	18.8	19.4	18	18.7	96	95	90	94	21.5	22.2	19.9	21.2	18.6	19.1	17.4	18.4
1992	11	29	24	18.2	5.8	19.8	23	20	20.7	18.6	21.2	19.6	19.8	90	86	97	91	20.7	24.1	22.6	22.5	18.1	20.5	19.4	19.3
1992	11	30	24.1429	18.2	5.94286	19.8	21.4	20.1	20.5111	18.4	20.4	19.6778	19.8389	88	92	96.2778	93.3333	20.3	23.4	22.6833	22.7667	17.8	20	19.4889	19.4944
1992	12	1	23.6	17.8	5.8	19	21.4	20.6	20.4	18.2	20.6	20	19.6	93	93	95	94	20.4	23.8	23	22.4	17.8	20.3	19.8	19.3
1992	12	2	24.2	18.6	5.6	19.4	23.8	20	20.8	19	21.8	19.6	20.1	96	85	97	93	21.7	24.9	22.6	23.1	18.8	21	19.4	19.8
1992	12	3	23.2	18.2	5	19	21.6	19.4	19.9	18.6	20.2	18.4	19.1	96	89	91	92	21.2	22.8	20.6	21.5	18.4	19.6	17.9	18.7
1992	12	4	23.4	17.4	6	19.4	21.2	20.4	20.4	17.6	19.6	18.4	18.5	85	87	83	85	19.1	21.9	20	20.3	16.7	18.9	17.5	17.7
1992	12	5	24	17.8	6.2	18.8	22	20	20.2	17.2	20.6	19.8	19.2	86	89	98	91	18.7	23.4	23	21.7	16.4	20	19.7	18.7
1992	12	6	21.6	18.8	2.8	19.6	20.2	19.8	19.9	19	19.8	19	19.3	95	97	93	95	21.6	22.8	21.5	22	18.7	19.6	18.7	19
1992	12	7	21.8	16.8	5	18.8	21.2	20	20	17.4	19.8	18.4	18.5	88	88	86	88	19	22.3	20.2	20.5	16.7	19.2	17.7	17.9
1992	12	8	22.4	17	5.4	18.4	21.4	20.2	20	16.8	20	19.8	18.9	86	89	97	90	18.2	22.5	22.8	21.2	16	19.4	19.6	18.4
1992	12	9	24.2	18.4	5.8	19.2	21	20.1056	20.2889	18.4	20.2	19.6944	19.6778	93	93	96.4444	94.3889	20.7	23.2	22.7111	22.5833	18	19.9	19.5056	19.3833
1992	12	10	24.2	17.4	6.8	19.2	23.8	19.8	20.6	18.2	21.8	19.2	19.7	91	85	95	90	20.3	24.9	21.9	22.4	17.7	21	18.9	19.2
1992	12	11	23.4	16.4	7	18.2	22.8	19.4	20	17	20.2	18.2	18.5	89	80	90	86	18.7	22.1	20.2	20.3	16.4	19.1	17.7	17.7
1992	12	12	23.4857	17	6.48571	18.4	22.8	20.2611	20.3722	16.8	19	19.8333	19.6611	86	71	96.1667	93.9444	18.2	19.7	22.9	22.5222	16	17.3	19.6444	19.35
1992	12	13	23.8	17.8	6	19	22.4	20.2	20.5	17.8	21	20	19.6	90	89	98	92	19.7	24	23.3	22.3	17.2	20.5	19.9	19.2
1992	12	14	23.8	18.4	5.4	19	22.4	20.4	20.5	18.8	20.8	20.2	19.9	98	87	98	95	21.6	23.6	23.5	22.9	18.7	20.2	20.1	19.7
1992	12	15	23.4	17.4	6	19.2	22.8	20.4	20.7	18.8	21.4	19.8	20	96	89	95	93	21.5	24.6	22.7	22.9	18.6	20.9	19.6	19.7
1992	12	16	24	18.2	5.8	19	23.2	19.6	20.4	18.8	20.4	19.2	19.5	98	78	97	91	21.6	22.3	22	22	18.7	19.2	19	19
1992	12	17	23.6	17.2	6.4	18.8	20	18.2	18.8	17.2	18	17.4	17.5	86	83	93	87	18.7	19.4	19.4	19.2	16.4	17.1	17	16.8
1992	12	18	23.4	16.2	7.2	17	20.4	18	18.4	16.4	18	17.6	17.3	94	80	96	90	18.3	19.2	19.9	19.1	16.1	16.9	17.4	16.8
1992	12	19	24.0385	16.2	7.83846	17	21.2	20.3882	20.5294	16	19	19.8588	19.5625	91	82	95.4706	92	17.6	20.7	22.8647	22.4118	15.5	18	19.6294	19.2059
1992	12	20	22.8	15.4	7.4	16.8	20.4	18.8	18.7	15	19.2	17.8	17.3	84	90	91	88	16	21.5	19.8	19.1	14	18.7	17.3	16.7
1992	12	21	22.4	16	6.4	18.8	22.2	19	19.8	17.8	19	18.6	18.5	91	75	96	88	19.8	20.1	21.2	20.3	17.3	17.6	18.4	17.8
1992	12	22	23.85	16	7.85	16.6	21.2	20.3412	20.3353	15.6	19.4	19.7059	19.2937	91	85	94.5294	92.0588	17.1	21.5	22.6353	22.0765	15.1	18.6	19.4176	18.9353
1992	12	23	22.4	15.8	6.6	17.2	21	19.8	19.5	15	19.6	19.6	18.1	80	88	98	89	15.7	22	22.7	20.1	13.8	19	19.5	17.4
1992	12	24	22.4	15.2	7.2	18.2	20.2	20	19.6	18	19	19.6	18.9	98	90	97	95	20.5	21.3	22.6	21.4	17.9	18.5	19.4	18.6
1992	12	25	21	15	6	19.2	20.6	20.2	20.1	18.8	19.6	19.4	19.3	96	92	93	94	21.5	22.2	22	21.9	18.6	19.2	19.1	19
1992	12	26	22.2	16.8182	5.38182	18.3294	21.2	20.2	20.0882	17.4471	20	19.8	19.2882	92.1176	90	97	92.5882	19.4529	22.7	22.8	21.9882	17.0118	19.5	19.6	18.8941
1992	12	27	20.2	17.4	2.8	19	20.2	20	19.8	18.4	19.8	19.8	19.3	95	97	98	97	20.8	22.8	23	22.2	18.1	19.6	19.7	19.2
1992	12	28	21.2	17.2	4	18.2	20.2	19.2	19.2	17.8	20	17.8	18.5	96	98	88	94	20.1	23.3	19.5	21	17.6	19.9	17.1	18.2
1992	12	29	21.4	17.2	4.2	18.2	20	19.2	19.2	18	19.2	18.6	18.6	98	93	95	95	20.5	21.8	21.1	21.1	17.9	18.9	18.3	18.4
1992	12	30	23.4727	17.2	6.27273	18	22	20.2	20.1	17.6	20.2	19.8	19.2	96	86	97	93	19.9	22.6	22.8	21.8	17.4	19.5	19.6	18.8
1992	12	31	24.4	17.6	6.8	18.8	23	20.6	20.8	17	21.2	19.6	19.3	84	86	92	87	18.3	24.1	22.2	21.5	16.1	20.5	19.2	18.6

## Sheet: 1993
			Temperature			Temperature				Temperature				Relative Humidity				Pressure				Dew temperature
Year	Month	Day	Maximum	Minimum	Max-Min	1899-12-31 07:00:00	1899-12-31 13:00:00	1899-12-31 19:00:00	Average	1899-12-31 01:00:00	1899-12-31 13:00:00	1899-12-31 19:00:00	Average	1899-12-31 01:00:00	1899-12-31 13:00:00	1899-12-31 19:00:00	Average	1899-12-31 07:00:00	1899-12-31 13:00:00	1899-12-31 19:00:00	Average	1899-12-31 07:00:00	1899-12-31 13:00:00	1899-12-31 19:00:00	Average		Month	Taverage	Hraverage
1993	1	1	24	18.8	5.2	21.4	23.2	21.2	21.8	18.8	21.8	20	20.2	79	89	90	86	20.2	25.3	22.7	22.7	17.6	21.3	19.5	19.5		January	20.1258	90.1935
1993	1	2	24.2	18.2	6	20	24	20.4	21.2	18.8	21.8	19.8	20.1	90	83	95	89	21	24.8	22.7	22.8	18.3	21	19.6	19.6		February	20.0429	89.75
1993	1	3	24.2	18.2	6	19.2	22.2	20.2	20.5	18.2	21	19.8	19.7	91	90	97	93	20.3	24.1	22.8	22.4	17.7	20.5	19.6	19.3		March	20.6677	90.2207
1993	1	4	20.8	18	2.8	18.8	20.2	19.8	19.6	18.2	19.2	18.4	18.6	95	91	88	91	20.5	21.6	20.3	20.8	17.9	18.8	17.8	18.2		April	21.1991	92.1497
1993	1	5	22.4	17.8	4.6	18	21	20.4	20	17.8	20.2	19.8	19.3	98	93	95	95	20.3	23.2	22.7	22.1	17.7	19.9	19.6	19		May	21.1435	92.4629
1993	1	6	23.3636	17.4	5.96364	19.4	20.2	19.2	19.5	18.8	19.8	18.4	19	95	97	93	95	21.3	22.8	20.7	21.6	18.5	19.6	18	18.7		June	22.1	90.7956
1993	1	7	24.0615	17.2	6.86154	17.2	22	19.8	19.7	17	20	18.8	18.6	98	84	91	91	19.2	22.2	21.1	20.8	16.9	19.2	18.4	18.1		July	21.2968	91.9677
1993	1	8	23.8727	17	6.87273	18	24.2	18.8	20	16.6	21.6	18.4	18.9	88	80	96	88	18.1	24.3	20.9	21.1	15.9	20.6	18.2	18.2		August	21.4	89.871
1993	1	9	23.6	17.2	6.4	19	21.2	19.6	19.9	18.2	19.2	19	18.8	93	84	95	90	20.4	21.1	21.6	21	17.8	18.3	18.7	18.3		September	20.8761	90.1345
1993	1	10	24	17.2	6.8	18	22	20.6	20.3	17.2	20.4	19.4	19	93	87	90	90	19.1	23	21.8	21.3	16.8	19.8	18.9	18.5		October	21.1492	91.4529
1993	1	11	21.8	17	4.8	17.2	20.6	19.8	19.4	17	19.8	18.4	18.4	98	93	88	93	19.2	22.6	20.3	20.7	16.9	19.5	17.8	18		November	20.8053	93.0192
1993	1	12	23.6	16	7.6	17	23	20	20	16	20.2	18.8	18.3	91	78	90	86	17.6	22	21	20.2	15.5	19	18.3	17.6		December	20.2452	91.6774
1993	1	13	22.6	16.2	6.4	16.6	20	19.8	19	16	19.2	18.6	17.9	94	93	90	92	17.8	21.8	20.7	20.1	15.7	18.9	18.1	17.5
1993	1	14	23.2	16.2143	6.98571	17	21.8	19.6	19.5	16.8	20	18.6	18.5	98	85	91	92	19	22.3	20.8	20.7	16.7	19.3	18.2	18
1993	1	15	23.8	17	6.8	17.4	23	19.8	20	17	20.6	19.4	19	96	81	97	91	19.1	22.8	22.3	21.4	16.8	19.6	19.2	18.6
1993	1	16	24	17	7	19.2	23.4	18.2	19.8	16.2	20.6	17.8	18.2	75	79	96	83	16.6	22.6	20.1	19.8	14.6	19.5	17.6	17.2
1993	1	17	25.4	17.4	8	19.6	24.2	20.4	21.1	17	21.6	20	19.5	78	80	97	85	17.8	24.3	23.1	21.7	15.7	20.6	19.8	18.7
1993	1	18	22.8	18	4.8	18.4	20.6	19.4	19.5	18	20	19.2	19.1	96	95	98	97	20.4	23	22.1	21.8	17.8	19.8	19.1	18.9
1993	1	19	22.6	17.4	5.2	17.6	20	19.6	19.2	17.4	19.2	18.8	18.5	98	93	93	95	19.7	21.8	21.2	20.9	17.3	18.9	18.4	18.2
1993	1	20	22	16	6	16.4	20.4	19.4	18.9	15.6	19	19	17.9	92	88	96	92	17.2	21.1	21.7	20	15.2	18.4	18.8	17.5
1993	1	21	22	16.4	5.6	17.6	20.4	19.2	19.1	17	20	19	18.7	95	97	98	96	19	23.1	21.8	21.3	16.7	19.8	18.9	18.5
1993	1	22	23	17.6	5.4	18.4	20.8	19.6	19.6	18.2	19.8	19	19	98	92	95	95	20.8	22.5	21.6	21.6	18.1	19.4	18.7	18.7
1993	1	23	21.8	17.2	4.6	17.4	21	20	19.6	17.2	19.8	19.6	18.9	98	90	97	95	19.5	22.4	22.6	21.5	17.1	19.3	19.4	18.6
1993	1	24	22.8	16.6	6.2	17.2	21.6	20.4	19.9	15.8	19.6	18.6	18	87	84	85	85	17.1	21.6	20.4	19.7	15.1	18.7	17.8	17.2
1993	1	25	24.8	17.2	7.6	17.6	23.4	20.4	20.5	17	21.4	20	19.5	95	84	97	92	19	24.3	23.1	22.1	16.7	20.6	19.8	19.1
1993	1	26	26.4	17.6	8.8	20.6	25.2	21.6	22.3	16.8	21.6	20.8	19.7	70	74	93	79	16.9	23.7	24.1	21.5	14.9	20.2	20.5	18.5
1993	1	27	25.8	19.8	6	20.4	24.6	21.6	22	17.8	22	20	19.9	79	81	87	82	18.8	24.9	22.4	22.1	16.6	21	19.3	19
1993	1	28	22.2	18.2	4	18.4	22	20	20.1	18.2	21	19.2	19.5	98	92	93	94	20.8	24.3	21.8	22.3	18.1	20.6	18.9	19.2
1993	1	29	24.6	17.6	7	18.4	23.8	20.2	20.6	17.2	21.6	20	19.6	89	83	98	90	18.9	24.5	23.3	22.2	16.6	20.8	19.9	19.1
1993	1	30	24	18	6	18.8	23	21	21	18.4	21.4	20.4	20.1	96	87	95	93	20.9	24.5	23.6	23	18.2	20.8	20.2	19.7
1993	1	31	24.4	16.4	8	18.4	24	19.4	20.3	15.4	20.4	19	18.3	74	73	96	81	15.7	21.8	21.7	19.8	13.7	18.9	18.8	17.2
1993	2	1	24	16.3143	7.68571	17	23	20.2	20.1	16.2	20	19.8	18.7	93	77	97	89	17.9	21.6	22.8	20.8	15.8	18.7	19.6	18.1
1993	2	2	23	16.4	6.6	17	22.4	19.4	19.5	16.2	20.2	18	18.1	93	83	88	88	17.9	22.4	19.8	20	15.8	19.3	17.4	17.5
1993	2	3	23.8	17.4	6.4	18	21.8	19.6	19.8	17.6	20.2	19.2	19	96	87	97	93	19.9	22.7	22	21.5	17.4	19.5	19	18.7
1993	2	4	23.8	17	6.8	17.8	22.4	19.2	19.6	17	19.8	19	18.6	93	80	98	90	18.9	21.5	21.8	20.8	16.6	18.7	18.9	18.1
1993	2	5	25	17.4	7.6	17.4	24.6	20.4	20.7	16.8	22	20.2	19.7	94	81	98	91	18.8	24.9	23.5	22.4	16.5	21	20.1	19.2
1993	2	6	25.2	17.2	8	18	24.6	20.8	21	16.6	21.6	20.4	19.5	88	78	97	87	18.1	24	23.7	21.9	15.9	20.4	20.2	18.9
1993	2	7	25.2	18	7.2	19.2	24.6	20.8	21.4	18.2	21.8	20.2	20.1	91	79	95	88	20.3	24.5	23.3	22.7	17.7	20.7	20	19.5
1993	2	8	24.8	18	6.8	19.4	23.6	20.8	21.1	18	21.4	20.4	19.9	88	83	97	89	19.8	24.2	23.7	22.6	17.4	20.5	20.2	19.4
1993	2	9	24.8	17.4	7.4	17.8	22.2	21.8	20.9	17.2	21.2	20	19.5	95	92	85	91	19.3	24.6	22.3	22	16.9	20.8	19.3	19
1993	2	10	22	17.8	4.2	18.4	19.8	20	19.5	18	19	19.6	18.9	96	93	97	95	20.4	21.5	22.6	21.5	17.8	18.7	19.4	18.6
1993	2	11	25.4	17.8	7.6	18	24.4	20.4	20.8	17.8	21.2	19.4	19.5	98	76	92	89	20.3	23.3	21.9	21.8	17.7	19.9	19	18.9
1993	2	12	24.2	17.8	6.4	18.6	23.4	20.4	20.7	18.2	21	20	19.7	96	81	97	91	20.7	23.4	23.1	22.4	18	20	19.8	19.3
1993	2	13	24.2	16.6308	7.56923	17	21.6	19.6	19.5	16.2	20.4	19.2	18.6	93	90	97	93	17.9	23.2	22	21.1	15.8	19.9	19	18.2
1993	2	14	24.2	16.3571	7.84286	17	22.6	19.4	19.6	16.4	20.4	19	18.6	94	83	96	91	18.3	22.7	21.7	20.9	16.1	19.5	18.8	18.1
1993	2	15	23.8	16.7	7.1	16.6	22	19.2	19.3	16	20.4	18.8	18.4	94	87	96	93	17.8	23	21.5	20.8	15.7	19.8	18.6	18
1993	2	16	23.2	16.4	6.8	16.8	21.6	19.4	19.3	15	20.2	19	18.1	84	89	96	90	16	22.8	21.7	20.2	14	19.6	18.8	17.5
1993	2	17	24.6	16.4	8.2	17.8	23.2	19	19.8	16.4	20.2	18.6	18.4	87	77	96	87	17.8	21.9	21.2	20.3	15.7	18.9	18.4	17.7
1993	2	18	22.6	16.2	6.4	16.4	22	18.6	18.9	16	19.2	18.4	17.9	96	78	98	91	17.9	20.6	21	19.9	15.8	18	18.3	17.4
1993	2	19	23.8	16.4	7.4	17.8	23	18	19.2	17	18.8	17.8	17.9	93	68	98	86	18.9	19.2	20.3	19.5	16.6	16.9	17.7	17.1
1993	2	20	22.4	16.2	6.2	16.8	20.6	18.4	18.5	16.2	18.6	18.2	17.7	94	83	98	92	18.1	20.2	20.8	19.7	15.9	17.7	18.1	17.2
1993	2	21	23.4	16.6	6.8	17.2	21.4	19.6	19.5	17	19.2	19.2	18.5	98	82	97	92	19.2	20.9	22	20.7	16.9	18.2	19	18.1
1993	2	22	24	16.4	7.6	17.4	22.8	20.6	20.4	17	20.8	20	19.3	96	84	95	92	19.1	23.4	23	21.8	16.8	20	19.8	18.9
1993	2	23	27.8	16.6	11.2	20.2	26.6	22.2	22.8	19	22	20.6	20.5	90	68	87	82	21.3	23.7	23.3	22.8	18.5	20.2	20	19.6
1993	2	24	25.2	17	8.2	20	23.4	20.6	21.1	15.2	21.2	20.2	18.9	62	83	97	80	14.4	23.9	23.4	20.6	12.4	20.3	20	17.6
1993	2	25	23.8	17.6	6.2	18	23	19.2	19.9	16.6	20.2	19	18.6	88	78	98	88	18.1	22	21.8	20.6	15.9	19	18.9	17.9
1993	2	26	23.8	16.2	7.6	17	23.4	19	19.6	16.8	20.4	18.8	18.7	98	77	98	91	19	22.2	21.6	20.9	16.7	19.2	18.7	18.2
1993	2	27	24.6538	17	7.65385	17.4	22	19.6	19.6	17	19.4	19.4	18.6	96	79	98	91	19.1	21	22.4	20.8	16.8	18.3	19.3	18.1
1993	2	28	22.6	17.2	5.4	17.4	22	18.6	19.1	17	20	18.4	18.5	96	84	98	93	19.1	22.2	21	20.8	16.8	19.2	18.3	18.1
1993	3	1	25	16.8	8.2	17.4	24.2	19.4	20.1	17	21	19.2	19.1	96	76	98	90	19.1	23	22.1	21.4	16.8	19.7	19.1	18.5
1993	3	2	23	17	6	17.2	22.6	19.2	19.6	17	19.2	18.8	18.3	98	74	96	89	19.2	20.2	21.5	20.3	16.9	17.7	18.6	17.7
1993	3	3	25	12.2	12.8	16.4	22	20.2	19.7	15.4	20	19.6	18.3	91	84	95	90	16.9	22.2	22.4	20.5	14.9	19.2	19.3	17.8
1993	3	4	25	17	8	19	24.8	19.8	20.8	17.2	21.8	19	19.3	84	78	93	85	18.6	24.3	21.5	21.5	16.3	20.7	18.7	18.5
1993	3	5	24.6	17.1857	7.41429	17.6	22.6	18.6	19.4	16.8	20.2	17.6	18.2	93	81	91	88	18.7	22.2	19.5	20.1	16.4	19.2	17.1	17.6
1993	3	6	26	13.8	12.2	17.2	22	19	19.3	16.4	19	18.6	18	93	76	96	89	18.2	20.2	21.2	19.8	16	17.7	18.4	17.4
1993	3	7	25	16.6714	8.32857	16.2	22	18.2	18.7	16	20.2	17.4	17.9	98	86	93	92	18.1	22.6	19.4	20	15.9	19.5	17	17.5
1993	3	8	26	17.2	8.8	18	22.4	20.4	20.3	17.2	21	19.2	19.1	93	89	90	90	19.1	24	21.5	21.6	16.8	20.5	18.7	18.6
1993	3	9	26	16.4	9.6	18.2	21.6	19.6	19.8	17.4	20.6	19.2	19.1	93	92	97	94	19.4	23.7	22	21.7	17	20.2	19	18.8
1993	3	10	27	17	10	18	21.4	20.6	20.1	17.8	20.4	20	19.4	98	92	95	95	20.3	23.4	23	22.2	17.7	20	19.8	19.2
1993	3	11	26.8	17.8	9	20.2	25.2	22.2	22.5	18.8	22.8	21.6	21.1	88	82	95	88	20.9	26.3	25.4	24.2	18.2	21.9	21.4	20.5
1993	3	12	27.2	18.8	8.4	19.8	26.2	21.6	22.3	18.4	20.88	20	18.9889	88	87.2	87	92.8421	20.3	23.83	22.4	21.6895	17.8	20.215	19.3	18.6895
1993	3	13	29.4	16.8	12.6	23.4	28.6	23.2	24.6	17.8	23.8	22.4	21.3	59	68	94	74	17.1	26.6	26.6	23.4	15	22.1	22.1	19.8
1993	3	14	27.2	21.8	5.4	23	26.6	21	22.9	19.6	23.8	20.8	21.4	74	80	98	84	20.8	27.8	24.4	24.3	18.1	22.8	20.7	20.6
1993	3	15	22.6	18.4	4.2	18.6	21.2	20	20	18.4	20.2	19.8	19.5	98	92	98	96	21	23.1	23	22.4	18.3	19.8	19.7	19.3
1993	3	16	24	17.2	6.8	17.8	21.4	20	19.8	17.4	20	19.4	18.9	96	89	95	93	19.6	22.5	22.2	21.4	17.2	19.4	19.1	18.6
1993	3	17	24.975	17.2	7.775	19	25.2	21	21.5	17	22.8	19.6	19.8	83	82	88	84	18.2	26.3	22	22.2	16	21.9	19	19
1993	3	18	25.6	17.4	8.2	20	24.4	20.2	21.2	18.8	22.2	19.2	20.1	90	83	91	88	21	25.5	21.6	22.7	18.3	21.4	18.8	19.5
1993	3	19	24.2	19.6	4.6	19.8	23.8	20	20.9	18.2	21.4	19.8	19.8	86	82	98	89	19.9	24.1	23	22.3	17.5	20.5	19.7	19.2
1993	3	20	26	19	7	20	24.8	20.2	21.3	18.2	21.6	20	19.9	85	76	98	87	19.8	23.9	23.3	22.3	17.4	20.4	19.9	19.2
1993	3	21	25	18	7	18.6	24	21	21.1	18.4	22	20.8	20.4	98	85	98	94	21	25.2	24.4	23.6	18.3	21.3	20.7	20.1
1993	3	22	24.48	18.4	6.08	19.2	23.2	20.2	20.7	19	22	20	20.3	98	90	98	96	21.8	25.7	23.3	23.6	18.9	21.6	19.9	20.1
1993	3	23	20.4	18.6	1.8	18.6	19.6	19.4	19.3	18.4	19.4	19.2	19	98	98	98	98	21	22.4	22.1	21.9	18.3	19.3	19.1	18.9
1993	3	24	20.8	17.8	3	18.2	20.6	19.4	19.4	18	20.2	19.2	19.1	98	97	98	98	20.5	23.4	22.1	22	17.9	20	19.1	19
1993	3	25	23.2	18	5.2	18.2	20.2	19.2	19.2	17.8	19.4	19	18.7	96	93	98	96	20.1	22	21.8	21.3	17.6	19.1	18.9	18.5
1993	3	26	24.2	18	6.2	19.6	23	19.8	20.5	18.4	21.6	19.6	19.9	90	89	98	92	20.4	25	22.7	22.7	17.9	21.1	19.5	19.5
1993	3	27	26	18	8	19.8	25.6	20.6	21.6	18	22.6	20.4	20.3	85	78	98	87	19.6	25.6	23.8	23	17.2	21.5	20.3	19.7
1993	3	28	25.125	18.4	6.725	19.8	25.8	19.8	21.3	18.4	22.8	19.6	20.3	88	78	98	88	20.3	26	22.7	23	17.8	21.7	19.5	19.7
1993	3	29	25.6562	17.8	7.85625	18.8	25	19.6	20.8	17.8	21.6	17.8	19.1	91	75	85	84	19.8	23.8	19.3	21	17.3	20.3	17	18.2
1993	3	30	25.2	18.2	7	19.4	24.2	20.2	21	18.2	22.8	19.8	20.3	90	89	97	92	20.2	26.9	22.8	23.3	17.7	22.3	19.6	19.9
1993	3	31	25.8	18.0133	7.78667	17.8	25.2	20.6	21	17.8	23	20.4	19.8316	0	84	98	94	20.4	26.8	23.8	23.7	17.8	22.2	20.3	20.1
1993	4	1	25.8	17.2	8.6	19.4	24	21.2	21.5	17.6	23.2	21	20.6	85	94	98	92	19.1	27.9	24.7	23.9	16.7	22.9	20.9	20.2
1993	4	2	26	18.4	7.6	19	25.6	21.4	21.9	18.8	23	21	20.9	98	81	97	92	21.6	26.5	24.6	24.2	18.7	22.1	20.8	20.5
1993	4	3	22.6	17.6	5	18.8	21.4	20.4	20.3	18	20.2	20	19.4	93	90	97	93	20.2	23	23.1	22.1	17.6	19.7	19.8	19.1
1993	4	4	23.6	18.2	5.4	18.8	21	20.4	20.1	18.4	20.2	19.6	19.4	96	93	93	94	20.9	23.2	22.3	22.1	18.2	19.9	19.3	19.1
1993	4	5	25	17.8	7.2	18.8	24.4	20	20.8	18.2	22	19.8	20	95	82	98	92	20.5	25	23	22.8	17.9	21.1	19.7	19.6
1993	4	6	24.8	18.2	6.6	19.2	24.4	20.2	21	19.2	22.4	20	20.3048	0	85	98	94	22.2	25.9	23.3	23.8	19.2	21.7	19.9	20.3
1993	4	7	24	19	5	19.4	22.8	20.6	20.9	19.2	21.2	20.4	20.3	98	87	98	95	22.1	24.2	23.8	23.4	19.1	20.6	20.3	20
1993	4	8	24.84	19.4	5.44	20.2	23.4	20.5238	20.8286	19.6	21.8	20.181	20.2684	95	87	97	94.5238	22.4	25.2	23.4667	23.4667	19.3	21.2	20.0238	20.0048
1993	4	9	25.4	18.8	6.6	20.6	23.6	22	22	18.6	22.4	21.6	20.9	83	91	97	90	20.2	26.4	25.6	24.1	17.7	22	21.4	20.4
1993	4	10	25.4067	19.8	5.60667	20.8	23.6	20.4667	20.9238	19.8	21.8	20.0619	20.3048	92	86	96.5714	93.6667	22.5	25	23.2571	23.481	19.4	21.1	19.8762	19.9857
1993	4	11	26.6	19.6	7	20.6	22.4	20.8	21.1	20.4	21.8	20.6	20.9	98	95	98	97	23.8	25.8	24.1	24.6	20.3	21.6	20.5	20.8
1993	4	12	24.4	19.2	5.2	19.8	22.4	21.6	21.4	19.2	21.6	21.4	20.7	95	93	98	96	21.9	25.3	25.4	24.2	18.9	21.3	21.3	20.5
1993	4	13	26	19.6	6.4	21.4	22.4	20.4	21.1	20	22.2	19.2	20.5	89	98	90	92	22.5	26.6	21.5	23.6	19.4	22.1	18.7	20.1
1993	4	14	27.2	18.6	8.6	20.4	23	21.4	21.5	18.8	21.6	21.2	20.5	87	89	98	91	20.7	25	25	23.6	18.1	21.1	21.1	20.1
1993	4	15	26.2	19	7.2	21.8	25	21.6	22.5	20	22	21.2	21.1	85	78	97	87	22.3	24.7	24.9	24	19.3	20.9	21	20.4
1993	4	16	27	17	10	21.8	25.6	22.2	23	19.2	23	21.4	21.2	79	81	93	85	20.7	26.5	25	24.1	18.1	22.1	21.1	20.4
1993	4	17	25.7875	17.8	7.9875	22.2	22	20.77	21.32	19	20.2	20.37	20.635	75	86	96.6	93.3	20.1	22.6	23.695	23.93	17.6	19.5	20.195	20.325
1993	4	18	24.975	18.2	6.775	21.2	25	19.2	21.2	18	22	18.6	19.5	74	78	95	82	18.7	24.7	21.1	21.5	16.5	20.9	18.3	18.6
1993	4	19	26	18.8	7.2	21.4	23.4	20	21.2	18.4	21.4	19	19.6	76	84	91	84	19.4	24.3	21.4	21.7	17	20.6	18.6	18.7
1993	4	20	26.2	19.2	7	21.4	23.4	20	21.2	18.4	22	19.6	20	76	89	97	87	19.4	25.6	22.6	22.5	17	21.5	19.4	19.3
1993	4	21	25.2	19.6	5.6	21.6	23.4	21	21.8	19.2	22	20.2	20.5	81	89	93	88	20.8	25.6	23.2	23.2	18.1	21.5	19.9	19.8
1993	4	22	25.2	20	5.2	22.2	23.4	20.2	21.5	21	22.4	19.8	21.1	90	92	97	93	24.1	26.5	22.8	24.5	20.5	22	19.6	20.7
1993	4	23	25.4	20	5.4	21.2	23.8	21.6	22	20	22.4	21.4	21.3	90	89	98	92	22.7	26.3	25.4	24.8	19.5	21.9	21.3	20.9
1993	4	24	26.4	18.2	8.2	21.4	24.6	20.2	21.6	21.2	23	20	21.4	98	88	98	95	25	27.1	23.3	25.1	21.1	22.4	19.9	21.2
1993	4	25	21	19.2	1.8	19.4	20.4	20.6	20.3	19.2	20.2	20.4	19.9	98	98	98	98	22.1	23.5	23.8	23.2	19.1	20.1	20.3	19.9
1993	4	26	25.4	19	6.4	19.2	23.2	21	21.1	18.8	22	20.8	20.5	96	90	98	95	21.5	25.7	24.4	23.9	18.6	21.6	20.7	20.3
1993	4	27	23.8	19.2	4.6	20.2	20.8	19.2	19.9	19.4	20.4	18	19.3	93	97	90	93	22	23.7	19.9	21.9	19.1	20.2	17.4	18.9
1993	4	28	25	18.8	6.2	20.6	21.2	19.4	20.1	19.4	20.8	19.2	19.8	90	97	98	95	21.8	24.3	22.1	22.7	18.9	20.6	19.1	19.5
1993	4	29	23.4	19	4.4	20	22.6	20.6	21	19.4	21.6	20.4	20.5	95	92	98	95	22.2	25.2	23.8	23.7	19.1	21.2	20.3	20.2
1993	4	30	25	18.4	6.6	20.4	21.6	20.8	20.9	19.6	21.2	20.6	20.5	93	97	98	96	22.3	24.9	24.1	23.8	19.3	21	20.5	20.3
1993	5	1	24.8	19.2	5.6	19.6	24.6	21	21.5	19.4	22.6	20.8	20.9	98	85	98	94	22.4	26.2	24.4	24.4	19.3	21.9	20.7	20.6
1993	5	2	24.8	19	5.8	20.6	22.6	20.6	21.1	20	21.6	20.4	20.7	95	92	98	95	23	25.2	23.8	24	19.8	21.2	20.3	20.4
1993	5	3	24.8	19.2	5.6	20.2	23.2	19.4	20.5	19.6	21.6	19	20.1	95	87	96	93	22.4	24.8	21.7	23	19.3	21	18.8	19.7
1993	5	4	23.2	19.2	4	20	21.4	20.4	20.5	19.6	21	20	20.2	97	97	97	97	22.6	24.6	23.1	23.4	19.4	20.8	19.8	20
1993	5	5	25.8	19.2	6.6	20.6	23.8	20.8	21.5	20	22.6	20.6	21.1	95	91	98	95	23	26.7	24.1	24.6	19.8	22.2	20.5	20.8
1993	5	6	24.2	19.6	4.6	20.2	22	20.4	20.8	20	21.8	20.2	20.7	98	98	98	98	23.3	26	23.5	24.3	19.9	21.7	20.1	20.6
1993	5	7	24.4	19.4	5	20.2	21.8	20.6	20.8	19.8	21.4	20.4	20.5	97	97	98	97	22.8	25.2	23.8	24	19.6	21.2	20.3	20.4
1993	5	8	25.6	19.2	6.4	20.2	22.2	20.8	21	20	21.6	20.2	20.6	98	95	95	96	23.3	25.4	23.3	24	19.9	21.4	20	20.4
1993	5	9	26.4	19.2	7.2	21.8	23	19.4	20.9	20.6	22.6	19.2	20.8	90	97	98	95	23.5	27.2	22.1	24.3	20.1	22.5	19.1	20.6
1993	5	10	24.2	18.4	5.8	20.2	20.6	18.8	19.6	18.8	20.2	18.6	19.2	88	97	98	94	20.9	23.4	21.3	21.9	18.2	20	18.5	18.9
1993	5	11	24.8	18.8	6	19.2	22.6	20.2	20.6	18.8	21.4	20	20.1	96	90	98	95	21.5	24.8	23.3	23.2	18.6	20.9	19.9	19.8
1993	5	12	26.6	19	7.6	21.6	25.2	21.4	22.4	20	23.4	21	21.5	87	86	97	90	22.4	27.7	24.6	24.9	19.3	22.8	20.8	21
1993	5	13	25	19.6	5.4	20.8	24.8	20.4	21.6	19	22.6	20	20.5	85	83	97	88	20.9	26.1	23.1	23.4	18.2	21.8	19.8	19.9
1993	5	14	25.2	19.2	6	20.6	24.8	21	21.9	19	22.4	20.8	20.7	87	82	98	89	21	25.7	24.4	23.7	18.3	21.5	20.7	20.2
1993	5	15	26.2	19.2	7	19.8	24.4	21	21.5	19.6	22.6	20.8	21	98	86	98	94	22.7	26.3	24.4	24.5	19.5	22	20.7	20.7
1993	5	16	27.2	19.8	7.4	22.4	24.8	22.6	23.1	20.8	23.4	22.4	22.2	87	89	98	92	23.6	27.9	27	26.2	20.2	22.9	22.3	21.8
1993	5	17	27.2	20	7.2	23.4	23.2	20.6	22	22	22.8	20.2	21.7	89	97	97	94	25.6	27.5	23.4	25.5	21.5	22.7	20	21.4
1993	5	18	27.8	20	7.8	23.2	24.8	19	21.5	20	22.2	18	20.1	76	81	91	82	21.5	25.2	20	22.2	18.6	21.2	17.5	19.1
1993	5	19	25	19.2588	5.74118	22.4	25	20.2	22	19.2	23	19.8	20.7	75	85	97	86	20.4	26.9	22.8	23.4	17.8	22.3	19.6	19.9
1993	5	20	28.2	19.4	8.8	22	24.6	19.6	21.5	19	22.6	19	20.2	76	85	95	85	20.2	26.2	21.6	22.7	17.7	21.9	18.7	19.4
1993	5	21	26	19.2688	6.73125	21.6	22.8	20.4	21.3	19	21.8	19	19.9	79	92	88	86	20.4	25.5	21.1	22.4	17.8	21.4	18.4	19.2
1993	5	22	25	19.8	5.2	22.8	24.2	20	21.8	20.4	22	19.6	20.7	81	83	97	87	22.5	25.1	22.6	23.4	19.4	21.2	19.4	20
1993	5	23	26.2875	19.2	7.0875	22	24.2	21.155	22.05	19.8	22	20.265	20.995	82	83	92.7	89.35	21.8	25.1	23.29	24.16	18.9	21.2	19.89	20.45
1993	5	24	27	19.8	7.2	21	23.6	19.6	21	19	22	19.2	20.1	84	88	97	89	20.8	25.5	22	22.8	18.1	21.4	19	19.5
1993	5	25	25.4	19	6.4	20.2	21	20.2	20.4	19.8	20.6	20	20.1	97	97	98	97	22.8	24	23.3	23.4	19.6	20.4	19.9	20
1993	5	26	25	19.2	5.8	17.8	21.2	19.2	19.4	17.4	21	18.6	19	96	98	95	96	19.6	24.7	21.1	21.8	17.2	20.9	18.3	18.8
1993	5	27	25	18	7	20	21.4	21	20.9	18.8	20.8	20.6	20.1	90	95	97	94	21	24.2	24	23.1	18.3	20.6	20.4	19.8
1993	5	28	25.8	19.2	6.6	22.2	20.6	20.2	20.8	20.2	20.4	20	20.2	84	98	98	94	22.5	23.8	23.3	23.2	19.4	20.3	19.9	19.9
1993	5	29	25.4	18.4	7	21	20.6	20.6	20.7	19.8	20.2	20.4	20.1	90	97	98	95	22.4	23.4	23.8	23.2	19.3	20	20.3	19.9
1993	5	30	25.4	19.8	5.6	20	20	21	20.5	19.6	19.8	20.8	20.1	97	98	98	98	22.6	23	24.4	23.3	19.4	19.7	20.7	20
1993	5	31	25.8	19.4	6.4	21.4	20.6	19.6	20.3	19.8	20	18.8	19.5	87	95	93	92	22.1	23	21.2	22.1	19.1	19.8	18.4	19.1
1993	6	1	26.4	19.2	7.2	21.6	25.2	22.6	23	18.6	23	21.6	21.1	76	84	92	84	19.7	26.8	25.2	23.9	17.2	22.2	21.2	20.2
1993	6	2	27.8	20	7.8	22.8	25.6	24.8	24.5	20.4	24.6	22.4	22.5	81	92	82	85	22.5	30.3	25.7	26.2	19.4	24.3	21.5	21.7
1993	6	3	29.2	21	8.2	24.8	28	23.4	24.9	20.4	20.6	22.4	21.1	68	53	92	71	21.4	19.9	26.5	22.6	18.6	17.4	22	19.3
1993	6	4	26.2	21.2	5	23	24.8	23.4	23.6	21	23	21.4	21.8	84	86	84	85	23.7	27	24.3	25	20.2	22.4	20.6	21.1
1993	6	5	26	20	6	22.6	23.2	22	22.5	21	22.6	21.8	21.8	87	95	98	94	23.9	27.1	26	25.7	20.4	22.4	21.7	21.5
1993	6	6	25	19.2	5.8	20.8	23.6	22.8	22.5	20	22	21.6	21.2	93	88	90	90	22.9	25.5	25.1	24.5	19.7	21.4	21.1	20.7
1993	6	7	25.2	19.8	5.4	20	23.6	20.8	21.3	19.6	22.2	20.6	20.8	97	89	98	95	22.6	25.9	24.1	24.2	19.4	21.7	20.5	20.5
1993	6	8	25.2	19	6.2	20.8	21.6	21.6	21.4	19.4	20.4	21	20.3	88	90	95	91	21.7	23.2	24.5	23.1	18.8	19.9	20.8	19.8
1993	6	9	24	19.2	4.8	20.8	21	21.4	21.1	20.6	20.8	21	20.8	98	98	97	98	24.1	24.4	24.6	24.4	20.5	20.7	20.8	20.7
1993	6	10	25.2	18.8	6.4	19.6	21.6	20.8	20.7	19	21	20.4	20.1	95	95	97	95	21.6	24.5	23.7	23.3	18.7	20.8	20.2	19.9
1993	6	11	25.8	19.8	6	20.8	24.8	22.6	22.7	20.6	22.8	22.2	21.9	98	85	97	93	24.1	26.6	26.5	25.7	20.5	22.1	22.1	21.6
1993	6	12	27.2	20.6	6.6	22.4	26.2	19.6	22	19.2	22.73	19.4	21.0211	75	92.05	98	93.3684	20.4	27.06	22.4	24.5	17.8	22.365	19.3	20.6947
1993	6	13	25	19.3286	5.67143	22	23	20.4	21.5	20.8	20.6	20.2	20.5	90	81	98	90	23.8	22.8	23.5	23.4	20.3	19.6	20.1	20
1993	6	14	26.8	20	6.8	20.4	25.4	19.2	21	20.2	23.2	19	20.8	98	84	98	93	23.5	27.1	21.8	24.2	20.1	22.4	18.9	20.5
1993	6	15	27.8	19.2	8.6	22.6	27.4	22.2	23.6	19.4	22.2238	21.6	20.77	75	91.2	95	92.5	20.6	26.41	25.4	24.135	18	21.93	21.4	20.455
1993	6	16	28	20	8	23.6	25	22	23.1	20.4	23.4	20.4	21.4	76	88	87	84	22.1	27.8	23	24.3	19.1	22.8	19.8	20.6
1993	6	17	28.6	19	9.6	21.6	28.2	22.6	23.8	20	22.2	21.8	21.3	87	61	94	80	22.4	23.2	25.6	23.8	19.3	19.9	21.5	20.2
1993	6	18	27.2	20.6	6.6	23.2	25.4	22.4	23.4	21.4	23.2	22	22.2	86	84	97	89	24.4	27.1	26.2	25.9	20.7	22.4	21.9	21.7
1993	6	19	28.2	20.6	7.6	23	23	21.2	22.1	21	21.2	21	21.1	84	86	98	89	23.7	24.1	24.7	24.2	20.2	20.5	20.9	20.5
1993	6	20	26	20	6	20	25.2	20.8	21.7	19.2	23.8	20.2	21.1	93	89	95	92	21.8	28.6	23.3	24.6	18.9	23.3	20	20.7
1993	6	21	26	19.2	6.8	21.2	23.6	21.6	22	20.2	22.4	21.4	21.3	92	91	98	94	23.1	26.4	25.4	24.9	19.8	22	21.3	21
1993	6	22	26.8	20.2	6.6	20.8	23.4	21.2	21.6	20	22.6	21	21.2	93	94	98	95	22.9	26.9	24.7	24.9	19.7	22.3	20.9	21
1993	6	23	24	20	4	21.2	23.4	20.6	21.5	19.6	22.4	20.4	20.8	87	92	98	92	21.9	26.5	23.8	24.1	18.9	22	20.3	20.4
1993	6	24	25.6	19.4	6.2	21.2	22.8	20.6	21.3	20.4	22.2	19.4	20.7	93	95	90	93	23.5	26.4	21.8	23.9	20.1	22	18.9	20.3
1993	6	25	25.2	19.6	5.6	20	23.4	22	21.9	19.4	22.2	21.4	21	95	91	95	93	22.2	26	25.1	24.4	19.1	21.8	21.2	20.7
1993	6	26	23	20	3	20.8	21	19.4	20.1	20.6	20.8	19	20.1	98	98	96	98	24.1	24.4	21.7	23.4	20.5	20.7	18.8	20
1993	6	27	24.4	18.925	5.475	20	23.4	20.8	21.3	19.6	21	20	20.2	97	81	93	90	22.6	23.4	22.9	23	19.4	20	19.7	19.7
1993	6	28	23.8	19.2	4.6	19.8	20.2	20.2	20.1	19	20	20	19.7	93	98	98	97	21.5	23.3	23.3	22.7	18.7	19.9	19.9	19.5
1993	6	29	24.6	17.8	6.8	19.8	22	21	21	19.2	20.8	20.6	20.2	95	90	97	94	21.9	23.8	24	23.2	18.9	20.3	20.4	19.9
1993	6	30	24.4	19	5.4	19.6	24	21.8	21.8	19.4	22	21.6	21	98	85	98	94	22.4	25.2	25.7	24.4	19.3	21.3	21.5	20.7
1993	7	1	23.6	19.2	4.4	20	22.2	18.8	20	19	21.8	18.4	19.7	91	97	96	95	21.4	25.9	20.9	22.7	18.6	21.7	18.2	19.5
1993	7	2	23.8	17.8	6	18.8	21.4	19.2	19.6	18	21.2	19	19.4	93	98	98	96	20.2	25	21.8	22.3	17.6	21.1	18.9	19.2
1993	7	3	25.6	18.2	7.4	19.6	25.2	21.4	21.9	18.4	23	20.6	20.7	90	84	93	89	20.4	26.8	23.8	23.7	17.9	22.2	20.3	20.1
1993	7	4	26	18.2	7.8	20	22.4	20.8	21	19.4	22.2	19.4	20.3	95	98	88	94	22.2	26.6	21.7	23.5	19.1	22.1	18.8	20
1993	7	5	26.2	18.2	8	20	22	18.8	19.9	19	21.6	18.4	19.7	91	97	96	95	21.4	25.6	20.9	22.6	18.6	21.4	18.2	19.4
1993	7	6	23.8	18.4	5.4	19.4	23	20	20.6	18.8	21.4	19.8	20	95	87	98	93	21.3	24.5	23	22.9	18.5	20.8	19.7	19.7
1993	7	7	24	18.8	5.2	20.4	22.6	20.2	20.9	19.8	21.6	20	20.5	95	92	98	95	22.7	25.2	23.3	23.7	19.6	21.2	19.9	20.2
1993	7	8	26	19	7	20.6	23	21	21.4	19.4	21.4	20.2	20.3	90	87	93	90	21.8	24.5	23.2	23.2	18.9	20.8	19.9	19.8
1993	7	9	24.6	19.4	5.2	20.8	23.6	21.2	21.7	19.2	22.2	20.8	20.7	87	89	97	91	21.3	25.9	24.3	23.8	18.5	21.7	20.6	20.3
1993	7	10	23.2	18.4	4.8	19.6	22	19.8	20.3	19.4	21.4	19.6	20.1	98	95	98	97	22.4	25.1	22.7	23.4	19.3	21.2	19.5	20
1993	7	11	24.2	18.8	5.4	19.6	22.8	21.6	21.4	19.4	21.6	21	20.7	98	90	95	95	22.4	25.1	24.5	24	19.3	21.1	20.8	20.4
1993	7	12	25.8	19	6.8	21.8	23.6	21	21.9	20.4	22.4	20.2	21	89	91	93	91	23.1	26.4	23.2	24.2	19.8	22	19.9	20.6
1993	7	13	26.4	19.8	6.6	22	24	21.6	22.3	20.4	22.2	20.4	21	87	86	90	88	23	25.7	23.2	24	19.8	21.5	19.9	20.4
1993	7	14	25.8	18.4	7.4	19	23.6	22.2	21.8	18.6	21.8	21.4	20.6	96	86	93	92	21.2	25	25	23.7	18.4	21.1	21.1	20.2
1993	7	15	24	19	5	20.6	22.6	19	20.3	20.4	21.6	18.4	20.1	98	92	95	95	23.8	25.2	20.8	23.3	20.3	21.2	18.1	19.9
1993	7	16	25.6	19	6.6	20.4	24.4	20	21.2	19.2	22	19.6	20.3	90	82	97	89	21.5	25	22.6	23	18.7	21.1	19.4	19.7
1993	7	17	25.8	19	6.8	20.2	25.6	19.6	21.3	18.6	22	19	19.9	87	74	95	85	20.5	24.3	21.6	22.1	17.9	20.6	18.7	19.1
1993	7	18	25.2	19	6.2	21.4	22.6	21.4	21.7	19.4	21.2	20.4	20.3	84	89	92	88	21.3	24.3	23.4	23	18.5	20.7	20	19.7
1993	7	19	24.2	18.4	5.8	18.8	21.4	21.2	20.6	17.4	20.4	20	19.3	88	92	90	90	19	23.4	22.7	21.7	16.7	20	19.5	18.7
1993	7	20	25.4	18.6	6.8	20.2	23.2	22	21.9	19.4	21.6	21.6	20.9	93	87	97	92	22	24.8	25.6	24.1	19.1	21	21.4	20.5
1993	7	21	23.4	19.1813	4.21875	19.6	22.6	21.6	21.4	18.8	21.2	20.8	20.3	93	89	93	92	21.2	24.3	24.1	23.2	18.4	20.7	20.5	19.9
1993	7	22	25	18.6	6.4	19.4	24.2	20.2	21	19	22.4	20	20.5	96	86	98	94	21.7	26	23.3	23.7	18.8	21.7	19.9	20.2
1993	7	23	27.2	19	8.2	20.4	26.6	20.8	22.1	19.8	23.4	20.6	21.3	95	77	98	90	22.7	26.9	24.1	24.6	19.6	22.3	20.5	20.8
1993	7	24	27.4	19.8	7.6	21.6	21	20.2	20.8	19.4	20.4	19.8	19.9	82	95	97	91	21.2	23.6	22.8	22.6	18.4	20.2	19.6	19.4
1993	7	25	25	18.8	6.2	20.2	24	20.6	21.4	19.8	21.8	20.2	20.6	97	83	97	92	22.8	24.8	23.4	23.7	19.6	21	20	20.2
1993	7	26	25	19.6	5.4	20.6	23.6	21.4	21.8	19.4	22.4	21.2	21	90	91	98	93	21.8	26.4	25	24.4	18.9	22	21.1	20.7
1993	7	27	27.4	19.6	7.8	21.4	26.8	23.6	23.9	20.2	22.4	22.8	21.8	90	70	94	84	23	24.5	27.3	24.9	19.7	20.8	22.5	21
1993	7	28	25.4	19.8	5.6	20	22.8	22.6	22	19.8	21.8	22.2	21.3	98	92	97	96	23	25.5	26.5	25	19.7	21.4	22.1	21.1
1993	7	29	24.8	19.6	5.2	20.6	23	21.6	21.7	20.2	21.8	20.2	20.7	97	90	89	92	23.4	25.4	22.8	23.9	20	21.4	19.6	20.3
1993	7	30	25	19.6	5.4	20.8	22.8	21.4	21.6	20	21.4	20.8	20.7	93	89	95	92	22.9	24.6	24.2	23.9	19.7	20.9	20.6	20.4
1993	7	31	25.8	19.2	6.6	20	22	20.6	20.8	19.4	21.6	20	20.3	95	97	95	95	22.2	25.6	23	23.6	19.1	21.4	19.8	20.1
1993	8	1	26	18.8	7.2	21.4	23.4	19.4	20.9	19.4	22.4	18.2	20	84	92	90	88	21.3	26.5	20.2	22.7	18.5	22	17.7	19.4
1993	8	2	25.4	18.8	6.6	19.8	23	22.2	21.8	18	21.4	20.8	20.1	85	87	89	87	19.6	24.5	23.7	22.6	17.2	20.8	20.2	19.4
1993	8	3	25.4	19.2	6.2	20.4	22.8	21.6	21.6	19.8	21.6	20.4	20.6	95	90	90	92	22.7	25.1	23.2	23.7	19.6	21.1	19.9	20.2
1993	8	4	25.2	19.6	5.6	20	24.8	22	22.2	19.6	23.4	21.6	21.5	97	89	97	94	22.6	27.9	25.6	25.4	19.4	22.9	21.4	21.3
1993	8	5	28.4	19.8	8.6	22.6	26	20.8	22.5	18	23.4	18.2	19.9	65	81	79	75	17.9	27.2	19.4	21.5	15.8	22.5	17	18.4
1993	8	6	28.6	19.6	9	23.8	25.8	22.8	23.8	20.6	23.6	22.2	22.1	76	84	95	85	22.4	27.8	26.4	25.5	19.3	22.8	22	21.4
1993	8	7	28.6	19.6	9	22	23.8	23	23	20	22	20.2	20.7	84	86	78	83	22.2	25.4	22	23.2	19.2	21.3	19	19.8
1993	8	8	24.6	19.4	5.2	20	23	19.8	20.6	19	21.2	19.6	19.9	91	86	98	92	21.4	24.1	22.7	22.7	18.6	20.5	19.5	19.5
1993	8	9	22.2	18.2	4	18.8	20	20.8	20.1	18.6	18.4	19.8	18.9	98	86	92	92	21.3	20.2	22.5	21.3	18.5	17.7	19.4	18.5
1993	8	10	23.8	18.8	5	19.8	22.8	19.2	20.3	19.6	21.4	19	20	98	89	98	95	22.7	24.6	21.8	23.1	19.5	20.9	18.9	19.8
1993	8	11	25.6	18.6	7	20.8	22	21.2	21.3	19	20.4	20.6	20	85	87	95	89	20.9	23	23.9	22.6	18.2	19.8	20.4	19.4
1993	8	12	25.2	19.3467	5.85333	20.2	21.8	20	20.5	18.8	21.2	19.4	19.8	88	95	95	93	20.9	24.8	22.2	22.6	18.2	21	19.1	19.4
1993	8	13	25	19.8	5.2	20.6	25	22.2	22.5	20.2	23	21.4	21.5	97	85	93	92	23.4	26.9	25	25.1	20	22.3	21.1	21.1
1993	8	14	22	19.8	2.2	21	21.6	19.2	20.3	19.8	21	18.8	19.9	90	95	96	94	22.4	24.5	21.5	22.8	19.3	20.8	18.6	19.6
1993	8	15	27	19	8	20	24.2	19.6	20.9	19.6	22	19.2	20.3	97	83	97	92	22.6	25.1	22	23.2	19.4	21.2	19	19.9
1993	8	16	27	19	8	20	19.6	19.2	19.5	19.6	19	18.6	19.1	97	95	95	95	22.6	21.6	21.1	21.7	19.4	18.7	18.3	18.8
1993	8	17	26.2	19	7.2	20	22.4	21	21.1	19.8	21.8	20.2	20.6	98	95	93	96	23	25.8	23.2	24	19.7	21.6	19.9	20.4
1993	8	18	28	19.4	8.6	20.4	23.8	20.8	21.4	18.6	22.2	19.8	20.2	85	88	92	88	20.4	25.8	22.5	22.9	17.8	21.6	19.4	19.6
1993	8	19	26.2	18.8	7.4	20.2	23.6	22	22	19.4	20.2	21.6	20.4	93	74	97	88	22	21.7	25.6	23.1	19.1	18.8	21.4	19.8
1993	8	20	26.4	17.8	8.6	20.6	22.4	21	21.3	19.8	20.8	20.6	20.4	93	87	97	92	22.6	23.6	24	23.4	19.5	20.2	20.4	20
1993	8	21	26.4	18.2	8.2	20	25.2	22.6	22.6	19	22.8	21.8	21.2	91	82	94	89	21.4	26.3	25.6	24.4	18.6	21.9	21.5	20.7
1993	8	22	26.2	19.2	7	20.4	22.6	20	20.8	19.4	22	19	20.1	92	95	91	93	21.9	26.1	21.4	23.1	19	21.8	18.6	19.8
1993	8	23	27.2	19	8.2	21	26.4	21	22.4	19	23.6	20.8	21.1	84	80	98	87	20.8	27.5	24.4	24.2	18.1	22.6	20.7	20.5
1993	8	24	25.4	18.8	6.6	21	23.6	18.6	20.5	18.6	22.2	17	19.3	80	89	86	85	20	25.9	18.4	21.5	17.5	21.7	16.2	18.5
1993	8	25	26.2	18.6	7.6	19.8	22.6	19.8	20.5	19.8	20.6	18.8	20.5227	0	84	91	92	23.1	23.1	21.1	22.4	19.8	19.8	18.4	19.3
1993	8	26	24.2	18.4	5.8	21.8	22.8	18.6	20.5	19.8	20.6	17	19.1	84	83	86	84	21.9	23	18.4	21.1	19	19.7	16.2	18.3
1993	8	27	24.4	18.4	6	19.4	21.4	20.2	20.3	18.8	20.8	17.6	19.1	95	95	79	89	21.3	24.2	18.6	21.4	18.5	20.6	16.3	18.5
1993	8	28	26	19	7	20	25	21.6	22	18.2	22.4	21.4	20.7	85	81	98	88	19.8	25.5	25.4	23.6	17.4	21.4	21.3	20
1993	8	29	25.4	19	6.4	20.2	23.4	21.4	21.6	19.8	22	20.8	20.9	97	89	95	94	22.8	25.6	24.2	24.2	19.6	21.5	20.6	20.6
1993	8	30	25.6	20	5.6	21	24.6	21.8	22.3	19.4	22.8	21.4	21.2	87	86	97	90	21.6	26.7	25.2	24.5	18.7	22.2	21.2	20.7
1993	8	31	27	19.6	7.4	20.4	24.4	22.2	22.3	20	22.6	21.8	21.5	97	86	97	93	23.1	26.3	25.9	25.1	19.8	22	21.7	21.1
1993	9	1	25.2	19.4	5.8	20.8	21.8	22	21.6	18	20.6	21.2	19.9	77	90	93	87	19	23.5	24.7	22.4	16.7	20.1	20.9	19.2
1993	9	2	25.4	18.8	6.6	20.2	23.2	20.8	21.3	19	21.6	20.2	20.3	90	87	95	91	21.3	24.8	23.3	23.1	18.5	21	20	19.8
1993	9	3	24	19	5	21	21.4	20.2	20.7	20.2	21	19.4	20.2	93	97	93	94	23.2	24.6	22	23.3	19.9	20.8	19.1	19.9
1993	9	4	24.8	18.4	6.4	20	23.4	21.4	21.5	18.8	21.8	19.8	20.1	90	87	87	88	21	25.2	22.1	22.8	18.3	21.2	19.1	19.5
1993	9	5	26.225	19.8	6.425	21.2	21.6	20.335	21.3474	18.8	19.8	19.7714	20.625	81	85	95.1429	91.6842	20.3	22	22.7333	23.6947	17.7	19	19.5286	20.1368
1993	9	6	25	18.2	6.8	20.2	23.2	19.8	20.8	18	21	18.2	19.1	82	83	86	84	19.3	23.6	19.9	20.9	17	20.1	17.5	18.2
1993	9	7	23.8	18.6	5.2	20	22.2	18.6	19.9	18.4	21	18.2	19.2	86	90	96	91	20.2	24.1	20.7	21.7	17.7	20.5	18	18.7
1993	9	8	24.4	18.2	6.2	19.6	23.4	20.2	20.9	18.6	21.4	19.6	19.9	91	84	95	90	20.8	24.3	22.4	22.5	18.2	20.6	19.3	19.4
1993	9	9	25	19	6	20.8	23	19.6	20.8	18.4	22	19	19.8	80	92	95	89	19.7	25.8	21.6	22.4	17.3	21.6	18.7	19.2
1993	9	10	25.2	18.6	6.6	21	24.2	20.2	21.4	19	21.6	20	20.2	84	80	98	87	20.8	24.3	23.3	22.8	18.1	20.6	19.9	19.5
1993	9	11	25.2	19	6.2	20	21.8	19.6	20.3	19.6	21.2	18.8	19.9	97	95	93	95	22.6	24.8	21.2	22.9	19.4	21	18.4	19.6
1993	9	12	23.6	18.8	4.8	20.2	22.2	20	20.6	19.8	20.4	19.8	20	97	86	98	93	22.8	22.9	23	22.9	19.6	19.7	19.7	19.7
1993	9	13	23.6	18.2	5.4	19	21.4	18.8	19.5	18.4	20.8	18.4	19.2	95	95	96	95	20.8	24.2	20.9	22	18.1	20.6	18.2	19
1993	9	14	23.6	18.2	5.4	19	22	19.6	20	18.2	21.2	17.8	19.1	93	93	85	90	20.4	24.7	19.3	21.5	17.8	20.9	17	18.6
1993	9	15	24.4	18.4	6	20.2	23.8	19.6	20.8	18.8	21.6	18.6	19.7	88	83	91	88	20.9	24.5	20.8	22.1	18.2	20.8	18.2	19
1993	9	16	25.4	19	6.4	20.8	24.6	20.2	21.5	18.8	22.2	20	20.3	84	82	98	88	20.5	25.3	23.3	23	17.9	21.3	19.9	19.7
1993	9	17	25.8	19.2	6.6	21	24.6	20.2	21.5	19.2	21.2	19.4	19.9	85	75	93	84	21.2	23.2	22	22.1	18.4	19.9	19.1	19.1
1993	9	18	25.8	18.8	7	20.6	25	20.8	21.8	18.8	22.4	20	20.4	85	81	93	86	20.6	25.5	22.9	23	18	21.4	19.7	19.7
1993	9	19	26.4	19.6	6.8	20.4	25.2	18.8	20.8	18.4	22.4	18.4	19.7	83	79	96	86	20	25.4	20.9	22.1	17.5	21.4	18.2	19
1993	9	20	26.4	18.4	8	20.6	26	20.4	21.9	18	23.2	19.6	20.3	79	80	93	84	19.1	26.8	22.3	22.7	16.8	22.2	19.3	19.4
1993	9	21	24.4	19.2	5.2	20.4	23.4	21.2	21.5	19	21.8	20.8	20.5	88	87	97	91	21.1	25.2	24.3	23.5	18.4	21.2	20.6	20.1
1993	9	22	25.4	20	5.4	20.6	22.2	19.2	20.3	20.2	21.6	18.4	20.1	97	95	93	95	23.4	25.4	20.7	23.2	20	21.4	18	19.8
1993	9	23	25.4	18.8	6.6	20.2	23	19.2	20.4	19.4	21.6	18.6	19.9	93	89	95	92	22	25	21.1	22.7	19.1	21.1	18.3	19.5
1993	9	24	25	19	6	20.4	23.2	19.2	20.5	19.2	21.4	18.6	19.7	90	86	95	90	21.5	24.4	21.1	22.3	18.7	20.7	18.3	19.2
1993	9	25	26.4	18.2	8.2	20.6	24.4	21	21.8	18.8	23.4	20	20.7	85	92	92	90	20.6	28.2	22.8	23.9	18	23.1	19.6	20.2
1993	9	26	25	18.6	6.4	19.8	21.8	20.8	20.8	19.2	21.2	20.4	20.3	95	95	97	95	21.9	24.8	23.7	23.5	18.9	21	20.2	20.1
1993	9	27	25	18.2	6.8	19.6	22.8	20.4	20.8	19.2	21.6	20	20.3	97	90	97	94	22	25.1	23.1	23.4	19	21.1	19.8	20
1993	9	28	25.6	18.2	7.4	19	22	19	19.8	18.8	20.6	18.2	19.2	98	89	93	93	21.6	23.4	20.4	21.8	18.7	20	17.8	18.9
1993	9	29	22	17.8	4.2	19.8	21.6	19.6	20.1	18.4	19.8	19.4	19.2	88	85	98	91	20.3	22	22.4	21.6	17.8	19	19.3	18.7
1993	9	30	24	18.6	5.4	19.6	23.52	19.4	21.335	18.2	22.1714	18.6	20.545	88	89.619	93	91.35	20.1	26.0048	20.9	23.65	17.6	21.6857	18.2	20.105
1993	10	1	25.2	17.8	7.4	20	24.6	20.4	21.4	17.6	21.8	19.8	19.7	80	79	95	85	18.7	24.5	22.7	22	16.4	20.7	19.6	18.9
1993	10	2	25	18.6	6.4	20.4	22.6	21	21.3	19	21.4	20.2	20.2	88	90	93	91	21.1	24.8	23.2	23	18.4	20.9	19.9	19.7
1993	10	3	25.2	19.4	5.8	20.4	22.6	21.4	21.5	19.4	21.6	21.2	20.7	92	92	98	94	21.9	25.2	25	24.1	19	21.2	21.1	20.4
1993	10	4	26.4	18.8	7.6	20.8	24.2	21.2	21.9	19.6	22.4	20.6	20.9	90	86	95	90	22.1	26	23.9	24	19.1	21.7	20.4	20.4
1993	10	5	26.4	19	7.4	20.6	24.4	21.2	21.9	19.2	22.4	21	20.9	88	85	98	90	21.4	25.9	24.7	24	18.6	21.7	20.9	20.4
1993	10	6	24	19.8	4.2	22.2	22.2	20.6	21.4	21.2	21.6	20.2	21	92	95	97	95	24.6	25.4	23.4	24.5	20.8	21.4	20	20.7
1993	10	7	24	19.4	4.6	19.8	23.4	20	20.8	19.2	22	19	20.1	95	89	91	92	21.9	25.6	21.4	23	18.9	21.5	18.6	19.7
1993	10	8	24.2	19.2	5	20.4	23	20.8	21.3	19	21.6	20.4	20.3	88	89	97	91	21.1	25	23.7	23.3	18.4	21.1	20.2	19.9
1993	10	9	24.4	19.6	4.8	20	22.8	18.4	19.9	19.2	22	18.2	19.8	93	94	98	95	21.8	26	20.8	22.8	18.9	21.7	18.1	19.6
1993	10	10	25	18.4	6.6	20.4	22.2	19.8	20.5	19.4	22	19.4	20.3	92	98	97	95	21.9	26.3	22.3	23.5	19	21.9	19.2	20
1993	10	11	25.2	19.2	6	21	24.4	21.2	22	19	22.6	21	20.9	84	86	98	89	20.8	26.3	24.7	24	18.1	22	20.9	20.3
1993	10	12	26.4	19.2	7.2	21.8	24.8	19.4	21.3	20.2	23.4	18.2	20.6	87	89	90	89	22.7	27.9	20.2	23.6	19.5	22.9	17.7	20
1993	10	13	26.6	18.8	7.8	21.8	25.2	20.8	22.1	19	23.2	20	20.7	78	85	93	85	20.3	27.2	22.9	23.5	17.8	22.5	19.7	20
1993	10	14	24.8	19.6	5.2	21.2	23	18.6	20.4	19.6	21.4	18.2	19.7	87	87	96	90	21.9	24.5	20.7	22.3	18.9	20.8	18	19.2
1993	10	15	25.2	18.7625	6.4375	19.6	24.8	21.4	21.8	19	22.6	21	20.9	95	83	97	92	21.6	26.1	24.6	24.1	18.7	21.8	20.8	20.5
1993	10	16	24.6	19.2	5.4	19.6	22	19.4	20.1	19	20.8	19.2	19.7	95	90	98	94	21.6	23.8	22.1	22.5	18.7	20.3	19.1	19.4
1993	10	17	25.4733	18	7.47333	19.8	24.8	20	21.1	18	21.4	19.8	19.7	85	75	98	86	19.6	23.5	23	22	17.2	20.1	19.7	19
1993	10	18	28.4	18	10.4	19	23.2	20.4	20.8	18	22.4	19.8	20.1	91	94	95	93	20	26.6	22.7	23.1	17.5	22.1	19.6	19.7
1993	10	19	25	18.4	6.6	20.6	24.4	19	20.8	19	22.4	18.6	20	87	85	96	89	21	25.9	21.2	22.7	18.3	21.7	18.4	19.5
1993	10	20	25.4	18.4125	6.9875	20	22.6	19.4	20.4	18.8	21.4	18.6	19.6	90	90	93	91	21	24.8	20.9	22.2	18.3	20.9	18.2	19.2
1993	10	21	23.6	18	5.6	20.4	21.8	20.6	20.9	19	21	20.4	20.1	88	93	98	93	21.1	24.4	23.8	23.1	18.4	20.7	20.3	19.8
1993	10	22	25.4	19	6.4	20	22.6	21.2	21.3	19.4	21.6	21	20.7	95	92	98	95	22.2	25.2	24.7	24	19.1	21.2	20.9	20.4
1993	10	23	25	20	5	20.6	22	20.4	20.9	20.2	21.6	19.8	20.5	97	97	95	96	23.4	25.6	22.7	23.9	20	21.4	19.6	20.3
1993	10	24	28.4	19.8	8.6	21.2	21.8	20.8	21.1	20.2	20.8	20.4	20.5	92	92	97	93	23.1	24	23.7	23.6	19.8	20.4	20.2	20.1
1993	10	25	26	19	7	21	23.8	19.8	21.1	20	22.8	19	20.6	92	92	93	92	22.8	27.2	21.5	23.8	19.6	22.4	18.7	20.2
1993	10	26	26.6	19.8	6.8	21	25.6	21.8	22.5	19.2	21.4	21.6	20.7	85	70	98	85	21.2	23	25.7	23.3	18.4	19.7	21.5	19.9
1993	10	27	25.08	20	5.08	21.4	23.8	20.11	20.875	19.4	22.2	19.47	20.2	84	88	94.55	92.25	21.3	25.8	22.245	23.2	18.5	21.6	19.175	19.815
1993	10	28	24.88	19.8	5.08	20.6	23	20.51	21.205	20.4	21.8	19.95	20.4211	98	90	95.3	92	23.8	25.4	22.98	23.4789	20.3	21.4	19.71	20.0263
1993	10	29	25.6	19	6.6	20.4	23.2	20.6	21.2	19.2	22	20.4	20.5	90	90	98	93	21.5	25.7	23.8	23.7	18.7	21.6	20.3	20.2
1993	10	30	24.4	19	5.4	19.6	23.2	20.6	21	19.2	22	20.4	20.5	97	90	98	95	22	25.7	23.8	23.9	19	21.6	20.3	20.3
1993	10	31	24.6933	19	5.69333	20.6	24.2	20.185	20.845	19.8	22.4	19.7	20.2053	93	86	95.8	92.7895	22.6	26	22.69	23.2474	19.5	21.7	19.48	19.8316
1993	11	1	24.9067	18.625	6.28167	20.15	22.6579	20.1105	20.7684	19.015	21.5316	19.6	20.0579	90.5	91.2105	95.5789	92.4211	21.34	25.0421	22.5263	22.9842	18.51	21.1	19.3684	19.6632
1993	11	2	24.7733	18.4	6.37333	20.4842	22.7	20.3789	21	19.0789	21.71	19.9056	20.2059	88.5263	92.1	95.4444	91.6471	21.2474	25.415	22.9722	23.1353	18.4474	21.325	19.6889	19.7765
1993	11	3	24.7333	18.4267	6.30667	20.345	22.69	20.3526	20.9789	19.05	21.735	19.9421	20.2947	89.1	92.3	96.3684	92.7895	21.3	25.485	23.0579	23.3579	18.485	21.365	19.7632	19.9421
1993	11	4	24.7067	18.35	6.35667	20.13	22.845	20.17	20.83	19.04	21.85	19.71	20.21	90.8	91.95	96.05	93.05	21.395	25.645	22.705	23.245	18.55	21.475	19.5	19.845
1993	11	5	24.32	18.5375	5.7825	20.08	23.04	20.31	20.945	18.86	21.9	19.78	20.185	89.75	90.95	95.4	92.05	21.085	25.635	22.755	23.175	18.32	21.475	19.555	19.765
1993	11	6	24.7571	18.35	6.40714	20.08	23.4	20.3556	21.0444	18.79	21.9889	19.9167	20.1824	89.2	88.8889	96.1667	91.0588	20.94	25.6111	23.0111	23.1	18.195	21.4556	19.7222	19.7235
1993	11	7	24.4143	18.4571	5.95714	20.0947	23.3316	20.2947	21	19.2316	22.0368	19.7474	20.3316	92.6316	89.8947	95.2632	92.6842	21.8053	25.7789	22.7	23.4211	18.8474	21.5316	19.5053	19.9737
1993	11	8	24.3769	18.2857	6.09121	19.9158	23.2211	20.1611	20.8389	18.8947	21.7158	19.6722	20.1111	91.3684	88.3684	95.8333	92.2222	21.2474	25.1211	22.6389	23.0444	18.4263	21.1474	19.4611	19.7056
1993	11	9	24.3	17.8	6.5	19.8889	23.1778	20.0062	20.725	18.8611	21.9556	19.625	20.1687	91.3333	90.3333	96.5625	93.4375	21.1833	25.6556	22.6375	23.2313	18.3944	21.5111	19.45	19.8438
1993	11	10	24.3692	17.8769	6.49231	19.6778	23.1111	20.2889	20.8389	18.7176	21.9111	19.8882	20.2125	92.2941	90.5556	96.2353	93.375	21.0588	25.6056	22.9824	23.2812	18.3	21.4556	19.7	19.8813
1993	11	11	24.5167	18.4462	6.07051	19.8444	22.4444	20.2889	20.7333	18.9647	21.2111	19.8722	19.9937	91.9375	90.2222	96.3333	93.2941	21.4	24.5111	22.9556	23.0235	18.5647	20.7222	19.6833	19.7118
1993	11	12	24.8643	18.4333	6.43095	19.7895	23.2421	20.4556	21.0111	18.9222	21.8737	19.9444	20.3176	92.1667	89.2632	95.6111	92.8824	21.3389	25.4632	23.0167	23.4176	18.5222	21.3474	19.7167	19.9647
1993	11	13	24.8143	18.275	6.53929	19.68	23.08	20.2526	20.8105	18.69	21.79	19.8316	20.1211	91.5	89.95	96.2632	92.6842	20.995	25.385	22.9	23.1316	18.235	21.29	19.6421	19.7421
1993	11	14	24.76	17.9733	6.78667	19.58	23.05	20.2158	20.7579	18.5	21.63	19.7944	19.9294	90.7222	88.9	96.5	92.6111	20.7316	25.075	22.8722	22.9667	18.0263	21.085	19.6222	19.6278
1993	11	15	24.6467	18.1625	6.48417	19.73	22.81	20.525	20.905	18.8	21.51	20.07	20.1526	92.4737	89.55	96.1	92.7368	21.1842	24.94	23.25	23.1474	18.4105	21	19.87	19.7789
1993	11	16	24.7867	18.2625	6.52417	20.095	23.015	20.32	20.945	19.1474	22	19.91	20.3722	91.5	92	96.5	93.3158	21.6474	25.89	23.01	23.5368	18.7368	21.625	19.725	20.0474
1993	11	17	24.1133	18.6	5.51333	19.83	22.58	20.115	20.66	18.9684	21.585	19.6316	20.1056	92.7895	92	95.4737	93.4444	21.4579	25.235	22.5789	23.1444	18.5895	21.205	19.4158	19.7778
1993	11	18	23.8133	18.375	5.43833	19.7	22.17	19.98	20.46	19.01	21.42	19.59	20.0667	93.4444	93.95	96.6	95	21.585	25.125	22.58	23.095	18.685	21.135	19.405	19.755
1993	11	19	24.2733	17.9375	6.33583	19.81	22.93	20.255	20.82	18.9368	21.78	19.665	20.1667	92.1111	90.95	95	92.8947	21.3789	25.505	22.565	23.2211	18.5526	21.335	19.405	19.8053
1993	11	20	24.3733	18.325	6.04833	19.65	22.7474	20.4842	20.8474	18.67	21.6211	20.1053	20.1158	91.6	91	96.8421	93.1579	20.955	25.2158	23.3211	23.1316	18.21	21.1842	19.9368	19.7632
1993	11	21	24.7867	17.8875	6.89917	19.76	23.09	20.35	20.865	18.845	21.7105	19.96	20.0941	91.3333	89.6842	96.65	92.7895	21.24	25.2421	23.12	23.1947	18.425	21.2053	19.79	19.8211
1993	11	22	24.5714	18.0813	6.49018	19.95	23.2316	20.2842	21.05	18.755	22.1053	19.6789	20.3	90.05	91.2105	94.8421	92.3333	20.95	26	22.6105	23.3833	18.205	21.6895	19.3895	19.9
1993	11	23	24.4267	18.5625	5.86417	19.7	22.92	20.285	20.805	18.78	21.625	19.935	20.105	92.1	89.7	96.95	92.95	21.14	25.12	23.11	23.125	18.37	21.115	19.77	19.77
1993	11	24	24.26	18.1	6.16	19.68	22.655	20.4421	20.8158	18.89	21.6	20.0105	20.1579	93.25	91.65	96.2105	93.7895	21.365	25.195	23.1684	23.2579	18.525	21.205	19.8158	19.8579
1993	11	25	24.0714	18.2812	5.79018	19.435	22.99	20.2824	20.7706	18.65	21.6632	19.9176	20.1125	93.15	90.3158	96.7647	93.6875	21.04	25.2211	23.0706	23.2063	18.29	21.1895	19.7529	19.8
1993	11	26	23.9867	18.1313	5.85542	19.44	22.41	20.2842	20.6368	18.81	21.44	19.9263	20.0789	94.3	92.25	96.8947	94.5263	21.35	25.035	23.0526	23.1842	18.515	21.07	19.7632	19.8158
1993	11	27	23.92	17.975	5.945	19.54	22.57	20.5105	20.7737	18.9895	21.68	20.1211	20.3	94.9444	92.85	96.5263	95.1111	21.6368	25.425	23.3316	23.5222	18.7368	21.345	19.9526	20.0444
1993	11	28	23.88	18.175	5.705	19.35	22.44	20.17	20.54	18.46	21.26	19.65	19.7368	91.8947	90.7	95.45	92.8	20.76	24.59	22.575	22.65	18.03	20.785	19.415	19.415
1993	11	29	24.1467	18.025	6.12167	19.25	22.7	19.96	20.47	18.24	21.34	19.6	19.7053	90.7895	89.2	96.8	92.5	20.385	24.65	22.61	22.55	17.77	20.785	19.43	19.34
1993	11	30	24.1429	17.6875	6.45536	19.11	22.65	20.1	20.5111	18.31	21.42	19.6778	19.8389	93.15	90.2	96.2778	93.3333	20.595	24.825	22.6833	22.7667	17.93	20.94	19.4889	19.4944
1993	12	1	22.4	16.4	6	18.2	22	19.8	20	17.2	19.8	19	18.7	91	82	93	89	19	21.8	21.5	20.8	16.7	18.9	18.7	18.1
1993	12	2	22.6	18	4.6	19.2	21	19.4	19.8	18	20	19.2	19.1	90	92	98	93	19.9	22.8	22.1	21.6	17.4	19.6	19.1	18.7
1993	12	3	23.4	18.4	5	18.6	21.2	19.8	19.9	18.4	20.2	19.2	19.3	98	92	95	95	21	23.1	21.9	22	18.3	19.8	18.9	19
1993	12	4	22	17.3571	4.64286	18.6	21	19.6	19.7	18.4	20.2	19.4	19.3	98	93	98	97	21	23.2	22.4	22.2	18.3	19.9	19.3	19.2
1993	12	5	22	17.4	4.6	18.4	21.2	20.2	20	18.2	20	20	19.4	98	90	98	96	20.8	22.7	23.3	22.2	18.1	19.5	19.9	19.2
1993	12	6	23.6	17.4	6.2	19.2	21.4	20.6	20.5	18.6	20.6	20.2	19.8	95	93	97	95	21.1	23.8	23.4	22.8	18.3	20.3	20	19.6
1993	12	7	23.2	18.2	5	18.4	22	20.6	20.4	18.2	20.8	20.4	19.8	98	90	98	96	20.8	23.8	23.8	22.8	18.1	20.3	20.3	19.6
1993	12	8	23	17.3714	5.62857	18.6	21.8	20.6	20.4	17.8	20.8	20.2	19.6	93	92	97	94	19.9	24	23.4	22.4	17.4	20.4	20	19.3
1993	12	9	23	17.8	5.2	19	21.8	20.4	20.4	18.2	20.8	20	19.7	93	92	97	94	20.4	24	23.1	22.5	17.8	20.4	19.8	19.4
1993	12	10	23.4	18.8	4.6	19.6	23	20.8	21	17.4	22	20.6	20	81	92	98	91	18.6	25.8	24.1	22.8	16.3	21.6	20.5	19.5
1993	12	11	25	19	6	20	24.4	20.6	21.4	19.2	22.4	20.4	20.7	93	85	98	92	21.8	25.9	23.8	23.8	18.9	21.7	20.3	20.3
1993	12	12	25.4	19.6	5.8	20.6	24	20.6	21.5	19.4	22	20.4	20.6	90	85	98	91	21.8	25.2	23.8	23.6	18.9	21.3	20.3	20.2
1993	12	13	24	19.2	4.8	19.8	22.4	20.4	20.8	19.4	21.2	20	20.2	97	90	97	94	22.3	24.5	23.1	23.3	19.2	20.7	19.8	19.9
1993	12	14	24.2	19	5.2	20.2	23.6	21	21.5	19.2	23	20.6	20.9	91	95	97	94	21.6	27.7	24	24.5	18.8	22.8	20.4	20.7
1993	12	15	25.4	18.6	6.8	18.6	23.6	20.8	21	18.2	22.4	20.2	20.3	96	91	95	94	20.7	26.4	23.3	23.4	18	22	20	20
1993	12	16	24.2	17.4	6.8	19	23.4	21	21.1	15.8	21.4	20.8	19.3	73	84	98	85	16.1	24.3	24.4	21.6	14.1	20.6	20.7	18.5
1993	12	17	24	18	6	18.8	23	19.6	20.3	17.4	21	19.2	19.2	88	84	97	90	19	23.7	22	21.6	16.7	20.2	19	18.7
1993	12	18	23.8	17.4	6.4	17.8	22.2	19.8	19.9	17	20.4	19.6	19	93	86	98	92	18.9	22.9	22.7	21.5	16.6	19.7	19.5	18.6
1993	12	19	24	17.6	6.4	18.8	23.2	20.4	20.7	18.4	20.8	20	19.7	96	81	97	91	20.9	23.1	23.1	22.4	18.2	19.8	19.8	19.3
1993	12	20	25.2	17.2	8	18	24.2	20.6	20.9	17	22	20.4	19.8	91	83	98	91	18.8	25.1	23.8	22.6	16.5	21.2	20.3	19.3
1993	12	21	25.4	17	8.4	18.2	25	21	21.3	17.4	22.4	20.8	20.2	93	81	98	91	19.4	25.5	24.4	23.1	17	21.4	20.7	19.7
1993	12	22	24	17.6	6.4	18.4	20.4	22	20.7	17.2	20.2	19.8	19.1	89	98	82	90	18.9	23.5	21.8	21.4	16.6	20.1	18.9	18.5
1993	12	23	23.6	17.6	6	18	20.6	20.4	19.9	17.6	20.2	19.8	19.2	96	97	95	96	19.9	23.4	22.7	22	17.4	20	19.6	19
1993	12	24	21.4	17.3667	4.03333	17.8	20.6	20.6	19.9	17.2	19.2	17.2	17.9	95	88	73	85	19.3	21.4	17.6	19.4	16.9	18.6	15.5	17
1993	12	25	24	16	8	16.6	23.6	20	20	15	21	19.6	18.5	85	80	97	87	16.1	23.3	22.6	20.7	14.1	20	19.4	17.8
1993	12	26	23	16	7	17	20.8	19.6	19.3	15	19	19.2	17.7	82	85	97	88	15.9	20.9	22	19.6	13.9	18.2	19	17
1993	12	27	22.6	16.6	6	17.6	21.4	19.4	19.5	17	20	18.6	18.5	95	89	93	92	19	22.5	20.9	20.8	16.7	19.4	18.2	18.1
1993	12	28	23	16.4	6.6	17	22	19.2	19.4	15	20	18.6	17.9	82	84	95	87	15.9	22.2	21.1	19.7	13.9	19.2	18.3	17.1
1993	12	29	22	16	6	16.6	19	19.2	18.5	15.2	18.4	18	17.2	87	95	90	90	16.4	20.8	19.9	19.1	14.4	18.1	17.4	16.7
1993	12	30	22.4	15.8	6.6	16.2	21.4	19.4	19.1	15.2	19.6	18.6	17.8	91	85	93	90	16.7	21.7	20.9	19.8	14.7	18.8	18.2	17.2
1993	12	31	22	15.8	6.2	16.6	19.6	19.4	18.8	15.2	19.4	18.2	17.6	87	98	90	92	16.4	22.4	20.2	19.7	14.4	19.3	17.7	17.1

## Sheet: 1994
			Temperature			Temperature				Temperature				Relative Humidity				Pressure				Dew temperature
Year	Month	Day	Maximum	Minimum	Max-Min	1899-12-31 07:00:00	1899-12-31 13:00:00	1899-12-31 19:00:00	Average	1899-12-31 01:00:00	1899-12-31 13:00:00	1899-12-31 19:00:00	Average	1899-12-31 01:00:00	1899-12-31 13:00:00	1899-12-31 19:00:00	Average	1899-12-31 07:00:00	1899-12-31 13:00:00	1899-12-31 19:00:00	Average	1899-12-31 07:00:00	1899-12-31 13:00:00	1899-12-31 19:00:00	Average		Month	Taverage	Hraverage
1994	1	1	22.4	16.2	6.2	17.2	20	19.6	19.1	15.2	18.6	17.6	17.1	82	88	83	84	16.1	20.6	18.9	18.5	14.1	18	16.6	16.2		January	19.4548	88.129
1994	1	2	23.4	16	7.4	17.4	22.6	19.6	19.8	14.6	20.4	19	18	75	83	95	84	15	22.7	21.6	19.7	13	19.5	18.7	17.1		February	19.7686	90.2425
1994	1	3	24.6	16.4	8.2	17.4	24	20.2	20.5	15.2	21	20	18.7	80	77	98	85	16	23.1	23.3	20.8	14	19.8	19.9	17.9		March	20.5174	90.6094
1994	1	4	25	17.7	7.3	18.4	24	20	20.6	17.4	21.8	19.8	19.7	91	83	98	91	19.3	24.8	23	22.3	16.9	21	19.7	19.2		April	20.5763	93.3785
1994	1	5	23.8833	17.8	6.08333	19.2	24.2	20.2	21	17.6	22	19.8	19.8	86	83	97	89	19.2	25.1	22.8	22.4	16.8	21.2	19.6	19.2		May	21.5979	92.6873
1994	1	6	22.6	18.6	4	19.8	21.8	19.8	20.3	16.2	18	18.2	17.5	71	70	86	76	16.3	18.4	19.9	18.2	14.3	16.2	17.5	16		June	21.5603	91.8143
1994	1	7	22.6	15.6	7	16.4	20.4	19.4	18.9	15.4	19.2	18.6	17.7	91	90	93	91	16.9	21.5	20.9	19.8	14.9	18.7	18.2	17.3		July	20.9449	92.6557
1994	1	8	22.8	16.8	6	17.8	21.4	18.6	19.1	16.4	20	18.2	18.2	87	89	96	91	17.8	22.5	20.7	20.3	15.7	19.4	18	17.7		August	20.9954	91.1045
1994	1	9	22.8	16.6	6.2	17.8	21.2	18.6	19	17	20	16.4	17.8	93	90	81	88	18.9	22.7	17.3	19.6	16.6	19.5	15.3	17.1		September	20.9144	91.5917
1994	1	10	22.6	16.8	5.8	18.8	21	19.6	19.8	17.6	19.2	18.4	18.4	89	85	90	88	19.4	21.2	20.4	20.3	17	18.4	17.9	17.8		October	20.8174	91.7619
1994	1	11	23	16.2	6.8	16.8	22.2	19.6	19.5	15.8	19.4	17.6	17.6	91	78	83	84	17.4	20.9	18.9	19.1	15.3	18.2	16.6	16.7		November	20.405	92.1444
1994	1	12	23	15.6	7.4	16.6	21	19.2	19	16	19.2	18.8	18	94	85	96	92	17.8	21.2	21.5	20.1	15.7	18.4	18.6	17.6		December	20.3494	91.5531
1994	1	13	24.8	16.2	8.6	17.8	24	20.2	20.5	16.6	21	19.8	19.1	89	77	97	88	18.2	23.1	22.8	21.4	16	19.8	19.6	18.5
1994	1	14	26.8	17.2	9.6	20	21.2	20.2	20.4	18.2	20.4	19.8	19.5	85	93	97	92	19.8	23.5	22.8	22.1	17.4	20.1	19.6	19
1994	1	15	23.2	18.8	4.4	18.8	22.6	20.2	20.5	18.2	20.4	19.8	19.5	95	83	97	91	20.5	22.7	22.8	22	17.9	19.5	19.6	19
1994	1	16	23	17	6	17.4	20.8	19	19	16.4	19.6	18.6	18.2	91	90	96	92	18.1	22.1	21.2	20.4	15.9	19.1	18.4	17.8
1994	1	17	21.8	16	5.8	16.8	21	18.6	18.8	15.8	19	18.2	17.7	91	84	96	90	17.4	20.8	20.7	19.6	15.3	18.1	18	17.1
1994	1	18	23.2	15.8	7.4	16.2	22	19.6	19.4	15.6	20	18.8	18.1	94	84	93	90	17.4	22.2	21.2	20.3	15.3	19.2	18.4	17.6
1994	1	19	22	15.6	6.4	16.4	20.2	18.4	18.4	15.2	19.6	17.8	17.5	89	95	95	93	16.6	22.4	20	19.7	14.6	19.3	17.5	17.1
1994	1	20	21.4	15	6.4	15.2	20.8	18	18	14.2	18.4	17.4	16.7	90	80	95	88	15.6	19.7	19.5	18.3	13.6	17.3	17.1	16
1994	1	21	22	15	7	16.2	20.6	18.2	18.3	14.4	18.2	17.6	16.7	83	80	95	86	15.3	19.5	19.8	18.2	13.4	17.1	17.3	15.9
1994	1	22	22.6	15	7.6	16	21.2	18.8	18.7	13.8	19.2	18.4	17.1	80	84	96	87	14.5	21.1	20.9	18.8	12.5	18.3	18.2	16.3
1994	1	23	22.8	15.4	7.4	15.8	21.4	18.4	18.5	14.8	19.4	18.2	17.5	90	84	98	91	16.2	21.3	20.8	19.4	14.2	18.5	18.1	17
1994	1	24	23	15.4	7.6	16.2	21	19	18.8	15	19	18.4	17.5	89	84	95	89	16.3	20.8	20.8	19.3	14.3	18.1	18.1	16.9
1994	1	25	24.6	15	9.6	17.8	20.8	20	19.6	16.6	19	19.4	18.3	89	85	95	90	18.2	20.9	22.2	20.4	16	18.2	19.1	17.8
1994	1	26	24	16.4	7.6	17	24	20	20.3	16	21	18.4	18.5	91	77	86	85	17.6	23.1	20.2	20.3	15.5	19.8	17.7	17.7
1994	1	27	23.4	16.8	6.6	18.6	21	20	19.9	16.8	20	19.4	18.7	84	92	95	90	18.1	22.8	22.2	21	15.9	19.6	19.1	18.2
1994	1	28	22.6	16	6.6	16	22	20	19.5	14.6	18.8	18	17.1	87	75	83	82	15.8	19.8	19.4	18.3	13.8	17.4	17.1	16.1
1994	1	29	23.2	15.4	7.8	16.8	20.2	19.6	19	15.6	19	18.8	17.8	89	90	93	91	17	21.3	21.2	19.8	15	18.5	18.4	17.3
1994	1	30	23.4	16.4	7	17.4	22.6	19.8	19.9	15.2	20	18.4	17.9	80	80	88	83	16	21.8	20.3	19.4	14	18.9	17.8	16.9
1994	1	31	22.8	15.2	7.6	15.6	22.4	19	19	15.4	20	18.4	17.9	98	81	95	91	17.4	22	20.8	20	15.3	19	18.1	17.5
1994	2	1	21.2	15.2	6	16	20.6	18	18.1	15.4	18.4	17.6	17.1	94	82	96	91	17.1	19.9	19.9	19	15.1	17.4	17.4	16.6
1994	2	2	23	15.8	7.2	16.6	18.2	19.4	18.4	15.8	17.8	19	17.5	93	96	96	95	17.5	20.1	21.7	19.8	15.4	17.6	18.8	17.3
1994	2	3	21.4	16.8	4.6	17	20.6	18.8	18.8	16.4	19.4	17.4	17.7	94	90	88	91	18.3	21.8	19	19.7	16.1	18.9	16.7	17.2
1994	2	4	22.2	16.6	5.6	17.2	20.2	18	18.4	16.8	19	17.6	17.8	96	90	96	94	18.9	21.3	19.9	20	16.6	18.5	17.4	17.5
1994	2	5	22	15.6	6.4	16.8	21	18.8	18.8	16.4	19.4	18.4	18.1	96	87	96	93	18.4	21.6	20.9	20.3	16.2	18.7	18.2	17.7
1994	2	6	23	15.8	7.2	16	20.8	20	19.2	15.8	18.6	18.4	17.6	98	82	86	89	17.8	20.1	20.2	19.4	15.7	17.6	17.7	17
1994	2	7	20.8	15	5.8	16.4	20.4	18.2	18.3	16	18.4	17.8	17.4	96	83	96	92	17.9	20	20.1	19.3	15.8	17.5	17.6	17
1994	2	8	22.4	16	6.4	16.6	21	19.6	19.2	15.4	19.2	18.6	17.7	89	85	91	88	16.8	21.2	20.8	19.6	14.8	18.4	18.2	17.1
1994	2	9	22.4	15.8	6.6	16.8	20	19.6	19	16	18	18.6	17.5	93	83	91	89	17.7	19.4	20.8	19.3	15.6	17.1	18.2	16.9
1994	2	10	22	16.2	5.8	16.2	20.6	20.2	19.3	16	19.6	18.4	18	98	92	85	92	18.1	22.2	20.1	20.1	15.9	19.2	17.6	17.6
1994	2	11	23.4	15.8	7.6	17.2	21.8	20.8	20.1	16.8	20	19	18.6	96	85	85	89	18.9	22.3	20.9	20.7	16.6	19.3	18.2	18
1994	2	12	22	15.6	6.4	16.4	19.6	20	19	16	18.2	18.4	17.5	96	88	86	90	17.9	20.1	20.2	19.4	15.8	17.6	17.7	17
1994	2	13	20.6	15.4	5.2	16	20	19.8	18.9	15.2	18.6	18.4	17.4	92	88	88	90	16.8	20.6	20.3	19.2	14.8	18	17.8	16.8
1994	2	14	20.6	15.4	5.2	17	20.2	18.2	18.4	16.4	19	17.8	17.7	94	90	96	94	18.3	21.3	20.1	19.9	16.1	18.5	17.6	17.4
1994	2	15	22.8	16.2	6.6	16.4	20.8	19.4	19	16.2	19.8	19	18.3	98	92	96	95	18.3	22.5	21.7	20.8	16.1	19.4	18.8	18.1
1994	2	16	23.8	16.2	7.6	18.2	23.4	19.6	20.2	16.6	22.2	19.2	19.3	86	91	97	91	17.9	26	22	22	15.8	21.8	19	18.9
1994	2	17	25.2	17.2	8	17.6	24.8	20.4	20.8	17	22.4	20	19.8	95	82	97	91	19	25.7	23.1	22.6	16.7	21.5	19.8	19.4
1994	2	18	27.6	17.4	10.2	20	25.2	21.6	22.1	17.4	22.6	20.6	20.2	78	81	92	84	18.3	25.9	23.7	22.6	16.1	21.7	20.2	19.3
1994	2	19	27.2	20	7.2	20	25.4	21.6	22.1	17.8	23.4	21	20.7	82	85	95	87	19.1	27.6	24.5	23.7	16.8	22.7	20.8	20.1
1994	2	20	26.6	19	7.6	20.4	26.4	21.6	22.5	18.4	23.4	21.2	21	83	78	97	86	20	27	24.9	24	17.5	22.4	21	20.3
1994	2	21	25.6	18.4	7.2	19	24.6	20	20.9	17.6	21	19.6	19.4	88	74	97	86	19.3	22.7	22.6	21.5	16.9	19.6	19.4	18.6
1994	2	22	25	16.8	8.2	17.8	24.6	19.2	20.2	15.8	20.6	19	18.5	82	71	98	84	16.8	21.9	21.8	20.2	14.7	19	18.9	17.5
1994	2	23	23.4	17	6.4	17.6	22.4	19.8	19.9	15.8	20	19.4	18.4	84	81	97	87	16.9	22	22.3	20.4	14.9	19	19.2	17.7
1994	2	24	26.4	16.6429	9.75714	18.1474	26	20.8	20.0211	17.0579	22.8	20.2	19.0263	90.3684	77	95	91.7895	18.8474	25.9	23.3	21.5579	16.4842	21.6	20	18.5632
1994	2	25	25	18.4	6.6	19.6	23.8	20.4	21	17.8	22	20	19.9	85	86	97	89	19.3	25.4	23.1	22.6	17	21.3	19.8	19.4
1994	2	26	23.6	17.2	6.4	17.8	22	20.4	20.1	17.2	20.6	19.8	19.2	95	89	95	93	19.3	23.4	22.7	21.8	16.9	20	19.6	18.8
1994	2	27	25.8	17.6	8.2	19	23.4	19.6	20.4	18	21.8	19.4	19.7	91	87	98	92	20	25.2	22.4	22.5	17.5	21.2	19.3	19.4
1994	2	28	26	18	8	18.8	23.6	19.6	20.4	17.8	22.4	19.4	19.9	91	91	98	93	19.8	26.4	22.4	22.8	17.3	22	19.3	19.5
1994	3	1	23.2	18.2	5	19.4	22.4	20.4	20.6	18.8	21	20.2	20	95	89	98	94	21.3	24	23.5	23	18.5	20.5	20.1	19.7
1994	3	2	27	17.6	9.4	18.2	26.2	21.2	21.7	17	22.2	20.8	20	89	72	97	86	18.7	24.4	24.3	22.5	16.4	20.7	20.6	19.2
1994	3	3	25.6	18	7.6	19.6	25	21	21.6	18	22.4	20.6	20.3	86	81	97	88	19.7	25.5	24	23.1	17.3	21.4	20.4	19.7
1994	3	4	21	18.6	2.4	18.6	19.8	19	19.1	18.4	18.6	17.8	18.3	98	90	90	92	21	20.7	19.7	20.5	18.3	18.1	17.2	17.9
1994	3	5	24	15.6	8.4	16.6	22.2	18.8	19.1	15.8	19.8	18.6	18.1	93	81	98	91	17.5	21.7	21.3	20.1	15.4	18.8	18.5	17.6
1994	3	6	24.1667	16	8.16667	17.4	24.2	19.85	19.96	17	21.8	19.285	19.1889	96	82	95.1	93.3	19.1	24.7	22.055	21.84	16.8	20.9	19.03	18.855
1994	3	7	25.2	16.6	8.6	19	23.6	19.4	20.4	16.8	21	19	18.9	81	80	96	86	17.8	23.3	21.7	21	15.7	20	18.8	18.2
1994	3	8	25.2	16.4	8.8	17	23.2	19.6	19.9	15.4	20.8	19.4	18.5	85	81	98	88	16.5	23.1	22.4	20.7	14.5	19.8	19.3	17.9
1994	3	9	25.8	17.2	8.6	18	25.2	20	20.8	17	22	19.8	19.6	91	77	98	89	18.8	24.5	23	22.1	16.5	20.8	19.7	19
1994	3	10	26.8	18.2	8.6	19.8	25.2	21.2	21.9	17.8	22.2	20.6	20.2	83	78	95	85	19.2	25	23.9	22.7	16.9	21.1	20.4	19.4
1994	3	11	24.6	18.4	6.2	19.2	23.6	19.4	20.4	17.6	21.4	19	19.3	86	83	96	89	19.2	24.2	21.7	21.7	16.8	20.5	18.8	18.7
1994	3	12	25.2	17	8.2	17.2	23.8	19	19.8	17	20	18.8	18.6	98	72	98	89	19.2	21.1	21.6	20.7	16.9	18.4	18.7	18
1994	3	13	24.6	17	7.6	17.6	22.6	18.6	19.4	16.8	20.2	18.4	18.5	93	81	98	91	18.7	22.2	21	20.6	16.4	19.2	18.3	18
1994	3	14	25.2	17	8.2	18.2	23	19.4	20	16.6	20	19	18.5	86	77	96	86	17.9	21.6	21.7	20.4	15.8	18.7	18.8	17.8
1994	3	15	25.4	17.2	8.2	18.4	25	19	20.4	16.8	20.4	18.8	18.7	86	67	98	84	18.2	21.2	21.6	20.3	16	18.5	18.7	17.7
1994	3	16	26.4	17.8	8.6	19.2	25.8	19.8	21.1	17.2	22.6	19.6	19.8	83	77	98	86	18.4	25.5	22.7	22.2	16.2	21.4	19.5	19.1
1994	3	17	25.6	17.8	7.8	18.4	24.8	21.2	21.4	18.2	22	21	20.4	98	79	98	92	20.8	24.8	24.7	23.4	18.1	20.9	20.9	20
1994	3	18	25.6	18.2	7.4	19.2	20.4	20.8	20.3	19	20	20.2	19.7	98	97	95	97	21.8	23.1	23.3	22.8	18.9	19.8	20	19.6
1994	3	19	25.2	18.8	6.4	19.6	24.4	21.4	21.7	19	22.6	21	20.9	95	86	97	93	21.6	26.3	24.6	24.2	18.7	22	20.8	20.5
1994	3	20	24	19	5	19.2	23.18	22	20.65	18.6	21.42	20.8	19.67	95	86.6	90	91.1	21.1	24.585	23.8	22.405	18.3	20.725	20.3	19.205
1994	3	21	26.2	19	7.2	20.2	25.6	19.6	21.3	16.4	22.2	19.5	19.4	69	75	99	81	16.4	24.7	22.6	21.2	14.4	20.9	19.5	18.3
1994	3	22	25.4	18.2	7.2	18.8	25.2	20.1	21	18.1	22.6	20	20.2	94	81	99	91	20.3	25.9	23.3	23.2	17.8	21.7	20	19.8
1994	3	23	22	18.7	3.3	19.2	21.4	19.3	19.8	19	20.6	19	19.5	98	93	97	96	21.8	23.8	21.8	22.5	18.9	20.3	18.9	19.4
1994	3	24	24	18.8	5.2	19.1	21	19.9	20	19	20.2	19.5	19.6	99	93	97	96	21.9	23.2	22.4	22.5	19	19.9	19.3	19.4
1994	3	25	21.8	17.7	4.1	18.1	23.019	20.2	20.519	17.8	21.6381	19.8	19.8619	97	89.4286	97	93.5714	20.2	25.1333	22.8	22.8571	17.7	21.0952	19.6	19.5381
1994	3	26	24.6	17.8	6.8	18.9	24.4	21.2	21.4	18.1	22.5	21	20.5	93	86	98	92	20.3	26.1	24.7	23.7	17.7	21.8	20.9	20.2
1994	3	27	24.4	18.6	5.8	19	21.8	21.6	21	18.8	20.5	20.4	19.9	98	89	90	93	21.6	23.3	23.2	22.7	18.7	20	19.9	19.5
1994	3	28	20.6	18.7	1.9	19	20.4	19.8	19.8	18.6	20.2	19.6	19.5	96	98	98	98	21.2	23.5	22.7	22.5	18.4	20.1	19.5	19.4
1994	3	29	24.2	17.2	7	17.6	23	19.1	19.7	17.4	20.1	19	18.8	98	78	99	92	19.7	21.8	21.9	21.2	17.3	18.9	19	18.4
1994	3	30	23.1	17	6.1	18	23.6952	19	20.8429	17.4	22.2667	18.5	20.1474	95	89.0952	96	92.5714	19.5	26.119	21	23.1857	17.1	21.7381	18.3	19.7571
1994	3	31	25.6	17.4	8.2	18	23.4	19.9667	20.4667	17.7	21	19.6667	19.8316	97	81	97.2381	93.35	20.1	23.4	22.7429	22.82	17.6	20	19.5286	19.535
1994	4	1	25.4	17.8	7.6	18.8	24.8	19.8	20.8	18.2	22.2	19.6	20	95	81	98	91	20.5	25.2	22.7	22.8	17.9	21.2	19.5	19.6
1994	4	2	25.4	17.6	7.8	18.6	21.6	22.6	21.4	18	20.4	22.2	20.2	95	90	97	94	20.3	23.2	26.5	23.3	17.7	19.9	22.1	19.9
1994	4	3	24.6267	17.6	7.02667	19.119	21.4	18.8	20.6619	18.58	20	18.6	20.07	94.5	89	98	93.45	21.065	22.5	21.3	23.11	18.295	19.4	18.5	19.76
1994	4	4	29.2	17.4	11.8	19	23.1381	19	20.8286	18.4	21.7143	18.4	20.095	95	89.2381	95	92.9048	20.8	25.2381	20.8	23.0286	18.1	21.1714	18.1	19.681
1994	4	5	25.4	17.6	7.8	18	22.8	19.4	19.9	17.8	21	19.2	19.3	98	86	98	94	20.3	23.8	22.1	22.1	17.7	20.3	19.1	19
1994	4	6	25	18.8	6.2	19.6	21	19.4	19.9	18.4	20.4	18.2	19	90	95	90	91	20.4	23.6	20.2	21.4	17.9	20.2	17.7	18.6
1994	4	7	25.3125	17.2	8.1125	18.6	22.2	19.6	20	18	21	19.4	19.5	95	90	98	94	20.3	24.1	22.4	22.3	17.7	20.5	19.3	19.2
1994	4	8	24	18.2	5.8	19.6	23.2	19.9	20.6	19.4	21.8	19.8	20.3	98	89	99	95	22.4	25.3	23	23.6	19.3	21.3	19.8	20.1
1994	4	9	23	18.8	4.2	19	22.3	19.4	20	18.9	21.3	19.3	19.8	99	92	99	97	21.8	24.7	22.3	22.9	18.9	20.9	19.3	19.7
1994	4	10	24.4	17.2	7.2	18.5	22.3	20.2	20.3	17.6	20.7	19.8	19.4	92	87	97	92	19.6	23.5	22.8	22	17.2	20.1	19.6	19
1994	4	11	24	18.2	5.8	19.4	23	20.4	20.8	19	21.2	20	20.1	96	86	97	93	21.7	24.1	23.1	23	18.8	20.5	19.8	19.7
1994	4	12	21.4	18.8	2.6	19	20.8	19.8	19.8	18.8	20.2	19.4	19.5	98	95	97	97	21.6	23.3	22.3	22.4	18.7	20	19.2	19.3
1994	4	13	20.2	17.4	2.8	17.7	19.7	18.6	18.7	17.6	18.6	18.3	18.2	99	91	97	96	20.1	20.8	20.8	20.6	17.6	18.1	18.2	17.9
1994	4	14	23.4	17.4	6	18	22	19.3	19.6	17.8	20.6	18.7	19	98	89	95	94	20.3	23.4	21.2	21.6	17.7	20	18.4	18.7
1994	4	15	24	17.5	6.5	17.8	23.4	19.2	19.9	17.5	20.6	18.8	19	97	79	96	91	19.8	22.6	21.5	21.3	17.4	19.5	18.6	18.5
1994	4	16	25	17	8	17.2	24	20	20.3	17	21.6	19.7	19.4	98	82	97	92	19.2	24.4	22.8	22.1	16.9	20.7	19.6	19.1
1994	4	17	25.6	16.6	9	18.8	23	20.6	20.8	18.2	21.6	20.2	20	95	89	97	93	20.5	25	23.4	23	17.9	21.1	20	19.7
1994	4	18	23.6	18.2	5.4	18.5	21.1	19.6	19.7	18.3	20.4	19.4	19.4	98	94	98	97	20.9	23.5	22.4	22.3	18.2	20.1	19.3	19.2
1994	4	19	24.8	18.5	6.3	19	22.6	19.9	20.4	18.8	21.4	19.8	20	98	90	99	96	21.6	24.8	23	23.1	18.7	20.9	19.8	19.8
1994	4	20	21.3	18.6	2.7	19.2	20	19.6	19.6	19	19.8	19.2	19.3	98	98	97	98	21.8	23	22	22.3	18.9	19.7	19	19.2
1994	4	21	24.9	18.2	6.7	19	24.5	20.8	21.3	18.8	22.8	20.2	20.6	98	87	95	93	21.6	26.7	23.3	23.9	18.7	22.2	20	20.3
1994	4	22	24.8	18.1	6.7	18.5	23.4	20.5	20.7	18.1	22	20.4	20.2	96	89	99	95	20.5	25.6	23.9	23.3	17.9	21.5	20.4	19.9
1994	4	23	28.2	17.5	10.7	19.9	25.2	20.3	21.4	17.6	23.4	19.8	20.3	81	86	96	88	18.8	27.7	22.8	23.1	16.5	22.8	19.6	19.6
1994	4	24	28.4	19.8	8.6	21.7	26	22.4	23.1	19.1	23.6	21.4	21.4	79	82	92	85	20.6	27.7	24.9	24.4	18	22.8	21	20.6
1994	4	25	27	19.8	7.2	21.6	23.8	21.6	22.1	19.6	22.6	21.4	21.2	84	91	98	91	21.6	26.7	25.4	24.6	18.7	22.2	21.3	20.7
1994	4	26	26.5	19.7	6.8	21.7	24	21	21.9	20.3	22.6	20.9	21.3	89	89	99	92	23	26.6	24.6	24.7	19.7	22.1	20.9	20.9
1994	4	27	24.2	19.6	4.6	21.5	22.8	20.8	21.5	20.4	21.8	20.6	20.9	91	92	98	94	23.3	25.5	24.1	24.3	20	21.4	20.5	20.6
1994	4	28	24.6	19.2	5.4	21.9	23.5	19.4	21	20.7	22.6	18.9	20.7	90	93	96	93	23.7	26.9	21.5	24	20.2	22.3	18.7	20.4
1994	4	29	23.2	19	4.2	20	22.6	20.2	20.8	19.2	21.4	20	20.2	93	90	98	94	21.8	24.8	23.3	23.3	18.9	20.9	19.9	19.9
1994	4	30	24.6	18.8	5.8	20	21.6	18.1	19.5	19	21.2	17.8	19.3	91	97	97	95	21.4	24.9	20.2	22.2	18.6	21	17.7	19.1
1994	5	1	25.7	17.6	8.1	20.8	24.7	20.2	21.5	18.7	22.5	20	20.4	83	83	98	88	20.3	25.9	23.3	23.2	17.8	21.7	19.9	19.8
1994	5	2	28.1	19	9.1	20.6	24.3	21.2	21.8	18.8	23	20.6	20.8	85	90	95	90	20.6	27.3	23.9	23.9	18	22.5	20.4	20.3
1994	5	3	24.5	19	5.5	21.2	21.6	20.8	21.1	19.5	21	20.7	20.4	86	95	99	93	21.7	24.5	24.3	23.5	18.8	20.8	20.7	20.1
1994	5	4	22.6	19.8	2.8	19.9	21.2	21.2	20.9	19.8	21	21.1	20.6	99	98	99	99	23	24.7	25	24.2	19.8	20.9	21.1	20.6
1994	5	5	24.4	19.4	5	20.2	23.5	21	21.4	19.7	22.2	20.9	20.9	96	90	99	95	22.6	26	24.6	24.4	19.5	21.7	20.9	20.7
1994	5	6	25.4	20	5.4	20.6	24	21.2	21.8	19.5	22.8	21.1	21.1	91	91	99	94	22	27	25	24.7	19	22.4	21.1	20.8
1994	5	7	22	20	2	20	22.75	20.4	21.1789	20	21.83	20	1	0	92.85	97	94.5789	23.4	25.65	23.1	24.0842	20	21.48	19.8	20.4474
1994	5	8	23.4	19	4.4	19.6	22.3	21.6	21.3	19.4	21.6	21.2	20.7	98	94	97	96	22.4	25.4	24.9	24.2	19.3	21.3	21	20.6
1994	5	9	26.1	19.6	6.5	19.8	24.2	22.1	22	19.7	23.2	21.8	21.6	99	92	98	96	22.9	27.8	25.9	25.5	19.7	22.9	21.7	21.4
1994	5	10	26	19.8	6.2	20.6	25.4	21.6	22.3	20	23.2	21.4	21.5	95	84	98	92	23	27.1	25.4	25.2	19.8	22.4	21.3	21.2
1994	5	11	27	20.2	6.8	22.5	23.095	20.6	21.7842	20.8	22.38	20.5	21.1526	86	94.4	99	93.6316	23.6	26.72	24	24.7474	20.1	22.125	20.5	20.8474
1994	5	12	27.4	19	8.4	21.6	26.8	20	22.1	19.6	23.2	19.6	20.8	84	75	97	85	21.6	26.3	22.6	23.5	18.7	21.9	19.4	20
1994	5	13	24.2	19.8	4.4	20.4	23.4	21.4	21.6	19.8	22.4	21.2	21.1	95	92	98	95	22.7	26.5	25	24.8	19.6	22	21.1	20.9
1994	5	14	26.2	19.8	6.4	22	24.2	21.2	22.2	20.4	22.2	21.1	21.2	87	85	99	90	23	25.6	25	24.5	19.8	21.5	21.1	20.8
1994	5	15	27.7	20	7.7	20.6	25.6	21.4	22.3	20	23.8	21.3	21.7	95	87	99	94	23	28.4	25.3	25.6	19.8	23.2	21.3	21.4
1994	5	16	27	20.6	6.4	22.6	24.5	21.8	22.7	21	23.2	20.8	21.7	87	90	92	90	23.9	27.7	24	25.2	20.4	22.7	20.4	21.2
1994	5	17	27	18.4	8.6	22.6	24.5	21.8	22.7	21	23.2	20.8	21.7	87	90	92	90	23.9	27.7	24	25.2	20.4	22.7	20.4	21.2
1994	5	18	25.2	19.4	5.8	22	23.8143	19.5	21.7476	21	22.7048	19.2	21.115	92	91.4286	97	92.6667	24.3	27.0143	22.1	24.4905	20.6	22.3143	19.1	20.6762
1994	5	19	24.6	18.9	5.7	19.1	24.2	21.5	21.6	18.3	22.4	21.3	20.7	93	86	98	92	20.5	26	25.2	23.9	17.9	21.7	21.2	20.3
1994	5	20	25.6	19	6.6	20.8	24	20.8	21.6	19.6	22.5	20.6	20.9	90	88	98	92	22.1	26.4	24.1	24.2	19.1	22	20.5	20.5
1994	5	21	28	19.6	8.4	22.8	26.2	23	23.8	21.2	23.2	21.2	21.9	87	78	86	84	24.2	26.7	24.1	25	20.6	22.1	20.5	21.1
1994	5	22	26.2588	19	7.25882	21.2571	24.2	22.6	21.9238	19.9476	23	22	21.081	89.4286	91	95	91.4286	22.5571	27.4	26.1	24.4524	19.3952	22.6	21.8	20.6524
1994	5	23	25.8	20.2	5.6	21	25.4	21.1	22.1	20.2	24	20.3	21.5	93	89	93	92	23.2	29	23.3	25.2	19.9	23.5	20	21.1
1994	5	24	25.4	19.4	6	20	22.5	20.8	21	19.6	21.6	20.5	20.6	97	93	97	96	22.6	25.3	23.9	23.9	19.4	21.3	20.4	20.4
1994	5	25	24	18.6	5.4	19	23.7	20.1	20.7	18.2	20.5	19.5	19.4	93	76	95	88	20.4	22.2	22.3	21.6	17.8	19.2	19.2	18.8
1994	5	26	24.4	18.6	5.8	21.6	20.5	18.3	19.7	19.9	20.4	18.2	19.5	86	99	99	95	22.2	23.9	20.8	22.3	19.2	20.4	18.2	19.2
1994	5	27	26.4	18	8.4	20.6	22.6	20.4	21	20	22.1	20.2	20.8	95	96	98	96	23	26.3	23.5	24.3	19.8	21.9	20.1	20.6
1994	5	28	23.2	19.1	4.1	19.9	22	20.9	20.9	18.7	21	20.7	20.1	90	92	98	93	20.8	24.3	24.3	23.1	18.2	20.6	20.6	19.8
1994	5	29	23.8	19	4.8	19.4	22.8	21.4	21.3	19.2	22	21	20.7	98	94	97	96	22.1	26	24.6	24.2	19.1	21.7	20.8	20.6
1994	5	30	23.2	18.9	4.3	20.9	22.1	20.6	21	19.7	21.3	20.4	20.5	90	93	98	94	22.2	24.8	23.8	23.6	19.2	21	20.3	20.2
1994	5	31	22.5	18	4.5	18.4	21.4	21.2	20.5	18.2	21	20.3	19.8	98	97	93	96	20.8	24.6	23.3	22.9	18.1	20.8	19.9	19.6
1994	6	1	23.8	18.4	5.4	19	23	21.4	21.2	18.9	20.8	21.2	20.3	99	83	98	93	21.8	23.3	25	23.4	18.9	19.9	21.1	20
1994	6	2	26	18.6	7.4	21.2	23	22.2	22.2	19	22.6	22	21.2	82	97	98	92	20.7	27.2	26.3	24.7	18	22.5	21.9	20.8
1994	6	3	26.5	19.6	6.9	22.4	24.2	21.8	22.5	20.2	23	21.2	21.5	83	91	95	89	22.4	27.4	24.8	24.8	19.3	22.6	21	20.9
1994	6	4	25.6	19.2	6.4	22	23.7	20.8	21.8	20.6	22.3	20.7	21.2	89	89	99	92	23.4	26.1	24.3	24.6	20	21.8	20.7	20.8
1994	6	5	27.2	19.6	7.6	21.6	23.5	21.1	21.8	20.4	22.4	20.3	21	90	91	93	92	23.2	26.4	23.3	24.3	19.9	22	20	20.6
1994	6	6	25.2	19.8	5.4	21	22.7	21.3	21.6	19.6	22	21.2	20.9	88	94	99	94	22	26	25.1	24.4	19	21.7	21.2	20.6
1994	6	7	27	19.5	7.5	19.6	24.2	20.4	21.1	19.4	23.6	19.6	20.9	98	95	93	96	22.4	28.8	22.3	24.5	19.3	23.4	19.3	20.7
1994	6	8	25.8	19	6.8	21.2	22	22	21.8	19.8	21.8	21.3	21	88	98	94	94	22.3	26	24.9	24.4	19.2	21.7	21	20.7
1994	6	9	26	19.6	6.4	22.4	24.1	19.8	21.5	20.2	22.5	18.6	20.4	83	88	90	87	22.4	26.3	20.7	23.1	19.3	21.9	18.1	19.8
1994	6	10	26.2	18.6	7.6	21.2	21.8	21.4	21.5	20	21.3	21.1	20.8	90	96	97	94	22.7	25	24.8	24.2	19.5	21.1	21	20.5
1994	6	11	26	19.4	6.6	20.4	25.4	21.3	22.1	20	23.3	21	21.4	97	84	97	93	23.1	27.4	24.7	25.1	19.8	22.6	20.9	21.1
1994	6	12	25.7	19.6	6.1	20.2	24.2	21.6	21.9	20	22.9	20.8	21.2	98	90	93	94	23.3	27.1	24.1	24.8	19.9	22.4	20.5	20.9
1994	6	13	24	18.8	5.2	19.2	22.6	20.6	20.8	19	21.8	20.3	20.4	98	94	97	96	21.8	25.6	23.6	23.7	18.9	21.5	20.2	20.2
1994	6	14	25.2	18.9	6.3	19.8	21.4	20.8	20.7	19.6	21	20.5	20.4	98	97	97	97	22.7	24.6	23.9	23.7	19.5	20.8	20.4	20.2
1994	6	15	23.4	18.6	4.8	20.8	22.8	21.8	21.8	20.2	21.8	20.8	20.9	95	92	92	93	23.3	25.5	24	24.3	20	21.4	20.4	20.6
1994	6	16	25.6	18.9	6.7	20.2	23.8	21.8	21.9	20	22.6	21.2	21.3	98	91	95	95	23.3	26.7	24.8	24.9	19.9	22.2	21	21
1994	6	17	27.3	18.9	8.4	19.5	24.3	22.3	22.1	19.4	23	21	21.1	99	90	90	93	22.5	27.3	24.1	24.6	19.4	22.5	20.5	20.8
1994	6	18	27.2	19.2	8	21.8	22.4	21.3	21.7	20	21.8	21.1	21	85	95	98	93	22.3	25.8	24.9	24.3	19.3	21.6	21	20.6
1994	6	19	25.4	19.6	5.8	20.3	24.8	21.2	21.9	20	22.8	20.4	21.1	97	85	93	92	23.2	26.6	23.5	24.4	19.9	22.1	20.1	20.7
1994	6	20	25	18.9	6.1	21.1	23	21.4	21.7	20.1	21	19.8	20.3	92	84	87	88	22.9	23.7	22.1	22.9	19.7	20.2	19.1	19.7
1994	6	21	24.6	19.2	5.4	20.2	23.4571	19.3	21.6095	18.4	22.6333	19.2	21.0905	85	93.5238	99	94.4286	20.1	27.0381	22.2	24.681	17.6	22.3381	19.2	20.819
1994	6	22	25.2	19	6.2	20.2	24.3	21.4	21.8	19	22.7	20.4	20.7	90	88	92	90	21.3	26.6	23.4	23.8	18.5	22.1	20	20.2
1994	6	23	25.2	18.3	6.9	19.5	25	21.4	21.8	18.8	22.5	20.2	20.5	94	81	90	88	21.3	25.8	23	23.3	18.5	21.6	19.7	19.9
1994	6	24	25.8118	17.8	8.01176	21	23	21.6	21.8	18.6	20.6	20	19.7	80	81	87	83	20	22.8	22.4	21.8	17.5	19.6	19.3	18.8
1994	6	25	24.4	18	6.4	19	22.8	20.8	20.8	17.6	20.8	20.2	19.5	88	84	95	89	19.3	23.4	23.3	22	16.9	20	20	19
1994	6	26	25	18.2	6.8	20	22	21.4	21.2	19	20.8	20	19.9	91	90	89	90	21.4	23.8	22.5	22.6	18.6	20.3	19.4	19.4
1994	6	27	25	19.2	5.8	19.8	22.8	21	21.1	19.4	20.6	20	20	97	83	92	90	22.3	23	22.8	22.7	19.2	19.7	19.6	19.5
1994	6	28	24	18.2	5.8	20	22.8	21	21.2	19	20.8	20.3	20	91	84	94	90	21.4	23.4	23.4	22.7	18.6	20	20	19.5
1994	6	29	25.4	18.6	6.8	20	22.8	19.4	20.4	19	21.6	19	19.9	91	90	96	93	21.4	25.1	21.7	22.7	18.6	21.1	18.8	19.5
1994	6	30	25.6	18.4	7.2	20.4	23	21.2	21.5	19	21.8	20.2	20.3	88	90	92	90	21.1	25.4	23.1	23.2	18.4	21.4	19.8	19.8
1994	7	1	25	19	6	21	22	20.6	21	19.2	20	20.4	19.9	85	84	98	89	21.2	22.2	23.8	22.4	18.4	19.2	20.3	19.3
1994	7	2	22	19.2	2.8	19.9	21.2	21	20.8	19.6	21	20	20.2	97	98	92	96	22.6	24.7	22.8	23.4	19.5	20.9	19.6	20
1994	7	3	24	19.2	4.8	20.6	22	20.7	21	20.4	21	19.4	20.3	98	92	89	93	23.8	24.3	21.7	23.3	20.3	20.6	18.8	19.9
1994	7	4	22	19.2	2.8	20	21.4	17.7	19.2	19.4	21	17.6	19.3	95	97	99	97	22.2	24.6	20.1	22.3	19.1	20.8	17.6	19.2
1994	7	5	23.9	16.3	7.6	19.8	20.4	18.4	19.3	19.6	20	18.2	19.3	98	97	98	98	22.7	23.1	20.8	22.2	19.5	19.8	18.1	19.2
1994	7	6	22	17	5	19.1	21.4	19.6	19.9	18.4	20.6	19	19.3	94	93	95	94	20.7	23.8	21.6	22	18.1	20.3	18.7	19
1994	7	7	23	17.4	5.6	18.4	22.8	20.6	20.6	17.8	21	19.6	19.5	95	86	92	91	20	23.8	22.2	22	17.5	20.3	19.2	19
1994	7	8	25.0625	16.6	8.4625	20	22.92	20.895	21.32	18.8	21.92	20.4421	20.6895	90	92.1	95.1053	93.2105	21	25.775	23.7368	23.9947	18.3	21.555	20.2105	20.3684
1994	7	9	25.2687	18.825	6.44375	20.28	23.08	20.76	21.225	19.41	21.99	20.225	20.535	92.6	91.45	95.4	93.2	22.035	25.825	23.425	23.76	19.035	21.57	19.995	20.21
1994	7	10	25.6	18.725	6.875	20.2632	23.6895	20.5632	21.2895	19.5789	22.4526	20.0842	20.7053	94.1579	90.4211	95.8421	93.5789	22.3789	26.5316	23.2421	24.0526	19.2789	22	19.8842	20.4
1994	7	11	24.85	18.8625	5.9875	20.16	23.2053	20.47	21.0947	19.36	22.1526	20.06	20.5368	93.25	91.7368	96.4	93.8421	22.01	26.1158	23.255	23.8053	19	21.7579	19.88	20.2158
1994	7	12	24.8	18.88	5.92	20.445	24.2	21.6	21.6053	19.44	20.2	20.8	20.875	91.6	71	93	92.6842	22	21.3	24.1	24.2526	19.01	18.5	20.5	20.5105
1994	7	13	22.7	18.3	4.4	19.2	21	20.8	20.5	18.9	20.6	20.4	20	97	97	97	97	21.6	24	23.7	23.1	18.8	20.4	20.2	19.8
1994	7	14	23.6	18	5.6	20.1	23.1	21.2	21.4	19	21.4	20	20.1	91	87	90	89	21.3	24.5	22.7	22.8	18.5	20.7	19.5	19.6
1994	7	15	22.8	18.8	4	19.4	22	21	20.9	19.2	20.7	20.1	20	98	89	92	93	22.1	23.6	23	22.9	19.1	20.2	19.7	19.7
1994	7	16	24	18.6	5.4	19	21.5	21.8	21	18.8	20.1	21	20	98	89	93	93	21.6	22.7	24.4	22.9	18.7	19.5	20.7	19.6
1994	7	17	25	17.9	7.1	21	23.6	18.8	20.5	19.6	22.4	18	20	88	91	93	91	22	26.4	20.2	22.8	19	22	17.6	19.5
1994	7	18	26.4	17	9.4	20.6	26.2	19.6	21.5	19.2	23.4	17.8	20.1	88	80	85	84	21.4	27.1	19.3	22.6	18.6	22.4	17	19.3
1994	7	19	24.6	16.6	8	20.1	23.2	21.8	21.7	18.4	21.6	20.8	20.3	86	87	92	88	20.2	24.8	24	23	17.6	21	20.4	19.7
1994	7	20	23.2	18.4	4.8	19.4	23.8526	21.1	21.6211	18.8	22.6316	20.6	20.8632	95	90.5789	96	92.2105	21.3	26.8211	24	24.1842	18.5	22.1737	20.4	20.4789
1994	7	21	23.2	18.3	4.9	19.1	21.1	19.6	19.9	18.9	20.2	19.4	19.5	98	92	98	96	21.7	23.1	22.4	22.4	18.8	19.8	19.3	19.3
1994	7	22	24.4	18.2	6.2	19.3	22	20.4	20.5	19	21.4	20	20.1	97	95	97	96	21.8	25.1	23.1	23.3	18.9	21.2	19.8	20
1994	7	23	23.6	18.6	5	20.2	22.4	20.2	20.8	19.5	21	20	20.2	94	89	98	94	22.2	24	23.3	23.2	19.2	20.5	19.9	19.9
1994	7	24	24.8	18.6	6.2	19.8	24.8	21.8	22	19.6	22	21	20.9	98	79	93	90	22.7	24.8	24.4	23.9	19.5	20.9	20.7	20.4
1994	7	25	23.2	18.6	4.6	19.4	22.6	21.5	21.3	19.2	21.6	20.6	20.5	98	92	93	94	22.1	25.2	23.7	23.7	19.1	21.2	20.2	20.2
1994	7	26	22.9	18.8	4.1	20	21.5	21.3	21	19.4	20.2	20.7	20.1	95	89	95	93	22.2	22.9	24	23	19.1	19.7	20.5	19.8
1994	7	27	24.4	18.6	5.8	19.4	22.3	22.8	21.8	19	21.2	21.7	20.6	96	91	91	93	21.7	24.5	25.3	23.8	18.8	20.8	21.3	20.3
1994	7	28	22.8	18.8	4	19.1	23.495	20.2	21.435	19	22.47	19.6	20.68	99	92.05	95	92.6	21.9	26.675	22.4	23.97	19	22.09	19.3	20.32
1994	7	29	25.3	18	7.3	20	23.4	21.8	21.8	19	21.8	20.5	20.4	91	87	89	89	21.4	25.2	23.3	23.3	18.6	21.2	20	19.9
1994	7	30	25.6	18.9	6.7	19.2	24.6	20.2	21.1	18.9	22.6	20	20.5	97	85	98	93	21.6	26.2	23.3	23.7	18.8	21.9	19.9	20.2
1994	7	31	23.7	19.0933	4.60667	19.2	23.2	19.1	20.2	18.6	21.7	17.5	19.3	95	88	86	90	21.1	25.1	19	21.7	18.3	21.1	16.7	18.7
1994	8	1	24.6	18	6.6	20.2	23.5	20.8	21.3	18.2	21.3	19.8	19.8	83	83	92	86	19.7	24	22.5	22.1	17.3	20.4	19.4	19
1994	8	2	25.6	18.9	6.7	21.5	23.53	22.2	21.4	19.4	22.581	20.4	20.7952	83	92	86	93	21.3	26.8571	22.9	24.1762	18.5	22.2095	19.7	20.4476
1994	8	3	24.6	19.2	5.4	20.4	23	21.8	21.8	19	21.7	20.6	20.4	88	90	90	89	21.1	25.2	23.5	23.3	18.4	21.2	20.1	19.9
1994	8	4	25	19	6	20.2	23.2	21	21.4	19.4	22	19.2	20.2	93	90	85	90	22	25.7	21.2	23	19.1	21.6	18.4	19.7
1994	8	5	23.6	19	4.6	19.9	22.6	21.4	21.3	19.4	21.3	21	20.6	96	90	97	94	22.2	24.6	24.6	23.8	19.2	20.8	20.8	20.3
1994	8	6	25.6	19.6	6	21.2	23.5	20.2	21.3	19.8	22.4	19.4	20.5	88	91	93	91	22.3	26.4	22	23.6	19.2	22	19.1	20.1
1994	8	7	25.4	19.4	6	22.6	23.77	19.2	21.65	17.7	22.5905	18.4	20.8238	63	90.8571	93	91.6667	17.4	26.7667	20.7	24.1048	15.3	22.1524	18	20.3952
1994	8	8	24.3	18	6.3	20.4	22.4	18.8	20.1	18.8	21.2	18.6	19.5	87	90	98	92	20.7	24.5	21.3	22.2	18.1	20.7	18.5	19.1
1994	8	9	23.6	18.2	5.4	19.5	23	20.3	20.8	18.4	21	20.2	19.9	91	84	99	91	20.5	23.7	23.6	22.6	17.9	20.2	20.2	19.4
1994	8	10	24.4	17.4	7	18.7	23	20.2	20.5	18.4	21.2	20	19.9	97	86	98	94	21	24.1	23.3	22.8	18.3	20.5	19.9	19.6
1994	8	11	25.2	19	6.2	23	21.4	20.4	21.3	19.8	21	20	20.3	75	97	97	90	21.2	24.6	23.1	23	18.4	20.8	19.8	19.7
1994	8	12	25	18.6	6.4	20.8	23	19.2	20.5	19.6	21.6	18	19.7	90	89	90	89	22.1	25	19.9	22.3	19.1	21.1	17.4	19.2
1994	8	13	24.8	18.8	6	20	22.4	19	20.1	18.2	20.7	18.2	19	85	86	93	88	19.8	23.4	20.4	21.2	17.4	20	17.8	18.4
1994	8	14	24.2	18.2	6	19.5	23.2	18.2	19.8	18.2	21.2	18	19.1	89	84	98	90	20.1	24	20.5	21.5	17.6	20.4	17.9	18.6
1994	8	15	23.4	17.9	5.5	20	21	19.7	20.1	19	20.6	19.5	19.7	91	97	98	95	21.4	24	22.5	22.6	18.6	20.4	19.4	19.5
1994	8	16	23.8	18.8	5	19.9	21.7	18.7	19.8	19.1	21.4	17.4	19.3	93	98	89	93	21.6	25.3	19.1	22	18.8	21.3	16.8	18.9
1994	8	17	24	17.4	6.6	19.6	22.8	20.4	20.8	19	21	20.3	20.1	95	86	99	93	21.6	23.8	23.7	23.1	18.7	20.3	20.3	19.8
1994	8	18	25	18	7	20	23	19.4	20.5	18.4	21.8	19.2	19.8	86	90	98	92	20.2	25.4	22.1	22.6	17.7	21.4	19.1	19.4
1994	8	19	25	18.2	6.8	21	22.6	19.4	20.6	18.8	20.8	19.2	19.6	82	86	98	89	20.4	23.5	22.1	22	17.8	20.1	19.1	19
1994	8	20	23.9	19.2	4.7	20.2	22.8	19.8	20.6	19	21.8	19	19.9	90	92	93	92	21.3	25.5	21.5	22.8	18.5	21.4	18.7	19.5
1994	8	21	24.6	19.2	5.4	21	23.8238	20.6	21.5952	19.2	22.4545	19	20.8227	85	88.6364	87	91.0455	21.2	26.3409	21	24.0182	18.4	21.9045	18.3	20.3773
1994	8	22	24.6	19.2	5.4	20.6	23.6	21.1	21.6	19.8	21.4	20.5	20.6	93	83	95	90	22.6	24.2	23.7	23.5	19.5	20.5	20.3	20.1
1994	8	23	24.2	19.2	5	19.7	22.8	21	21.1	19.4	21.4	20.4	20.4	97	89	95	94	22.3	24.6	23.6	23.5	19.3	20.9	20.2	20.1
1994	8	24	22.2	19.8	2.4	20.2	20.8	19.2	19.9	19.8	19.6	19	19.5	97	90	98	95	22.8	22.1	21.8	22.3	19.6	19.1	18.9	19.2
1994	8	25	26.3	18.4	7.9	20.6	24.5	20.4	21.5	18	22.4	19.2	19.9	79	84	90	84	19.1	25.8	21.5	22.2	16.8	21.6	18.7	19
1994	8	26	25.8	18.9	6.9	20.2	24	22.8	22.5	18.9	22	21.5	20.8	89	85	90	88	21.1	25.2	24.9	23.7	18.3	21.3	21	20.2
1994	8	27	26.4	20	6.4	20.8	24.6	22	22.4	19.8	23.2	21.2	21.4	92	89	93	91	22.5	27.6	24.7	24.9	19.4	22.7	20.9	21
1994	8	28	24.4	18.8	5.6	19.9	22.8	21.2	21.3	19.4	21.8	20.4	20.5	96	92	93	94	22.2	25.5	23.5	23.7	19.2	21.4	20.1	20.2
1994	8	29	25	19	6	19.4	24.2	21.4	21.6	18.6	22	20.4	20.3	93	83	92	89	20.9	25.1	23.4	23.1	18.2	21.2	20	19.8
1994	8	30	23.4	19.04	4.36	20.7048	21.4	20.1	21.4111	19.4048	21.2	19.5	20.6842	89.2857	98	95	91.5263	21.7667	25	22.3	23.8579	18.8381	21.1	19.2	20.2526
1994	8	31	22.8	19	3.8	20.1	22	19.5	20.3	19.5	20.8	19.2	19.8	95	90	97	94	22.3	23.8	22.1	22.7	19.2	20.3	19.1	19.5
1994	9	1	24	17.4	6.6	18.6	23.6	19.6	20.4	17.8	21.2	19.4	19.5	93	82	98	91	19.9	23.7	22.4	22	17.4	20.3	19.3	19
1994	9	2	23.8	18.2	5.6	19.5	22.4	21	21	17.6	21	20.6	19.7	84	89	97	90	19	24	24	22.3	16.7	20.5	20.4	19.2
1994	9	3	23.8	19.2	4.6	20.4	23	19.2	20.5	19.8	22.8	18.4	20.3	95	98	93	95	22.7	27.6	20.7	23.7	19.6	22.7	18	20.1
1994	9	4	25.8	18.8	7	21	25	20.5	21.8	19.4	22.2	19	20.2	87	79	87	85	21.6	25.1	21.1	22.6	18.7	21.2	18.3	19.4
1994	9	5	26.2	19.4	6.8	20.4	24.1	20.1	21.2	19.6	22.4	19.4	20.5	93	87	94	91	22.3	26.1	22.1	23.5	19.3	21.8	19.1	20
1994	9	6	26.8	19.4	7.4	21.2	25.2	22.1	22.7	19.2	21.8	21.3	20.8	84	75	93	84	21.1	24.1	24.8	23.3	18.3	20.5	21	19.9
1994	9	7	24	20	4	21.9	22.9	21.3	21.8	19	21.8	21.2	20.7	77	91	99	89	20.3	25.5	25.1	23.6	17.7	21.4	21.2	20.1
1994	9	8	25	19.7	5.3	19.9	24	21.2	21.6	19.6	22.6	20.2	20.8	97	89	92	93	22.6	26.6	23.1	24.1	19.5	22.1	19.8	20.5
1994	9	9	23.8	19.4	4.4	19.4	22.8	19.4	20.3	18.9	21.6	19.3	19.9	96	90	99	95	21.5	25.1	22.3	23	18.7	21.1	19.3	19.7
1994	9	10	23.2	19	4.2	19.7	21.8	20.6	20.7	19.4	20.6	20.4	20.1	97	90	98	95	22.3	23.5	23.8	23.2	19.3	20.1	20.3	19.9
1994	9	11	22.8	19.2	3.6	21.2	21.2	19.8	20.5	20	20.4	18.2	19.5	90	93	86	90	22.7	23.5	19.9	22	19.5	20.1	17.5	19
1994	9	12	25.775	19.4	6.375	20.6	24	20	21.1	19.4	22.8	19	20.4	90	91	91	91	21.8	27	21.4	23.4	18.9	22.4	18.6	19.9
1994	9	13	25.4667	19.8	5.66667	22.6	25	20.2211	21.2316	19.4	23.2	19.65	20.525	75	86	95.2	91.75	20.6	27.4	22.57	23.685	18	22.6	19.42	20.11
1994	9	14	27	19.2	7.8	21	23	22.6	22.3	20	21	22	21	92	84	95	90	22.8	23.7	26.1	24.2	19.6	20.2	21.8	20.5
1994	9	15	25.8	19.2	6.6	21.2	25.2	20.6	21.9	20.4	23	20.4	21.3	93	84	98	92	23.5	26.8	23.8	24.7	20.1	22.2	20.3	20.9
1994	9	16	25.4	19	6.4	20	22.2	21	21	19.2	21.8	20	20.3	93	97	92	94	21.8	25.9	22.8	23.5	18.9	21.7	19.6	20
1994	9	17	25.6	19	6.6	20	25.2	20	21.3	20	23	19	20.4684	0	84	91	92	23.4	26.8	21.4	23.8	20	22.2	18.6	20.3
1994	9	18	25.4	19	6.4	22.2	22	20	21	19.2	21.8	19.2	20.1	77	98	93	89	20.5	26	21.8	22.7	17.9	21.7	18.9	19.5
1994	9	19	24.6	19	5.6	20	24	20	21	19.4	23.6	19	20.7	95	97	91	94	22.2	28.9	21.4	24.1	19.1	23.5	18.6	20.4
1994	9	20	26.2	18.2	8	21.8	24.6	20.2	21.7	20.2	22.4	20	20.9	87	83	98	90	22.7	25.8	23.3	23.9	19.5	21.6	19.9	20.4
1994	9	21	25.6	19.2	6.4	21.6	24.6	20	21.5	18.8	21.6	19	19.8	78	78	91	82	20	24	21.4	21.8	17.5	20.4	18.6	18.8
1994	9	22	24.2	18.8	5.4	19.4	23.4	19	20.2	18.8	22.2	18.6	19.9	95	91	96	94	21.3	26	21.2	22.9	18.5	21.8	18.4	19.6
1994	9	23	24	17.8	6.2	20	23	19.4	20.5	19	21.5	19	19.8	91	88	96	92	21.4	24.7	21.7	22.6	18.6	20.9	18.8	19.4
1994	9	24	24.2	19.2	5	20.1	21.9	19.1	20	19.1	20.7	19	19.6	91	90	99	94	21.5	23.7	21.9	22.4	18.7	20.2	19	19.3
1994	9	25	24.2	18.8	5.4	20	22.2	20	20.5	19.4	21.6	19.7	20.2	95	95	97	96	22.2	25.4	22.8	23.5	19.1	21.4	19.6	20
1994	9	26	24.4	19.2	5.2	19.6	23.4	18.5	20	18.9	22	18.4	19.8	94	89	99	94	21.4	25.6	21.1	22.7	18.6	21.5	18.4	19.5
1994	9	27	23.6	18.7	4.9	20	21.2	17.6	19.1	19.2	21.1	17.4	19.2	93	99	98	97	21.8	25	19.7	22.2	18.9	21.1	17.3	19.1
1994	9	28	25.2	18.65	6.55	20	18.8	18.8	19.1	17.6	18.8	18.7	18.4	80	100	99	93	18.7	21.7	21.5	20.6	16.4	18.8	18.7	18
1994	9	29	23.8	18.4	5.4	19.2	22.2	20.2	20.5	17.9	21	19.8	19.6	89	90	97	92	19.7	24.1	22.8	22.2	17.3	20.5	19.6	19.2
1994	9	30	24.2	18.8	5.4	20	23.6	20.3	21	18.8	22.4	19.9	20.4	90	91	97	92	21	26.4	23	23.4	18.3	22	19.7	20
1994	10	1	24.9	18.8	6.1	19.6	24.6	20.8	21.5	19	22	20.6	20.5	95	81	98	91	21.6	24.9	24.1	23.5	18.7	21	20.5	20.1
1994	10	2	25.6	19.6	6	20.2	25.4	20.7	21.8	20	23.4	20.4	21.3	98	85	97	94	23.3	27.6	23.8	24.9	19.9	22.7	20.3	21
1994	10	3	25.6	19.6	6	21	23.4	21.6	21.9	20.2	22.6	21.5	21.4	93	94	99	95	23.2	26.9	25.6	25.2	19.9	22.3	21.5	21.2
1994	10	4	26.8	19	7.8	19.4	24	21	21.4	18.4	20	20.3	19.6	91	70	94	85	20.6	21	23.4	21.7	17.9	18.3	20	18.8
1994	10	5	24.6	18.2	6.4	20.4	22.8	19.2	20.4	19.6	21.6	18.8	20	93	90	96	93	22.3	25.1	21.5	23	19.3	21.1	18.6	19.7
1994	10	6	23.8	19	4.8	21	22.9	19.4	20.7	19	21.6	19.3	20	84	90	99	91	20.8	25	22.3	22.7	18.1	21.1	19.3	19.5
1994	10	7	24.2	19	5.2	19.8	22.4	19.7	20.4	19	21	19.6	19.9	93	89	99	94	21.5	24	22.7	22.8	18.7	20.5	19.6	19.6
1994	10	8	23.2	18.8	4.4	19.4	22	19.8	20.3	19	21	19.5	19.8	96	92	97	95	21.7	24.3	22.5	22.8	18.8	20.6	19.4	19.6
1994	10	9	23.7	18.2	5.5	18.9	22.8	19.8	20.3	18.7	21	18.9	19.5	98	86	92	92	21.4	23.8	21.3	22.2	18.6	20.3	18.5	19.1
1994	10	10	23	18.8	4.2	19.8	21	18.4	19.4	18.6	20.8	18.1	19.2	90	98	97	95	20.7	24.4	20.6	21.9	18.1	20.7	18	18.9
1994	10	11	23.6	17.8	5.8	20	20.8	21.6	21	18.6	19.8	21	19.8	88	92	95	92	20.6	22.5	24.5	22.5	18	19.4	20.8	19.4
1994	10	12	22.8	19	3.8	20.2	21.2	20	20.4	19.6	18.8	20	19.5	95	81	100	92	22.4	20.3	23.4	22	19.3	17.7	20	19
1994	10	13	23.6	18.4	5.2	20.1	23	20	20.8	18.6	20.8	19.8	19.7	87	83	98	89	20.5	23.3	23	22.3	17.9	19.9	19.7	19.2
1994	10	14	24.8	18	6.8	20	24	20.4	21.2	18.8	22	20.2	20.3	90	85	98	91	21	25.2	23.5	23.3	18.3	21.3	20.1	19.9
1994	10	15	25.7467	19	6.74667	22.8	20.6	20.58	21.415	20.2	20.4	19.99	20.59	80	98	94.95	91.25	22.1	23.8	23.035	23.66	19.1	20.3	19.73	20.145
1994	10	16	27	18.625	8.375	20.51	23.8	21	21.125	19.0684	22.4	20.6	20.3474	87.9474	89	97	91.3684	21.2316	26.3	24	23.3684	18.4053	21.9	20.4	19.9105
1994	10	17	25.8	18.7	7.1	21	23.6	20	21.1	19.7	22.5	19.3	20.5	89	91	94	92	22.2	26.6	22	23.6	19.2	22.1	19	20.1
1994	10	18	24.4	18.6	5.8	20	23.6	19.6	20.7	18.8	21	19	19.6	90	80	95	88	21	23.3	21.6	22	18.3	20	18.7	19
1994	10	19	23.4	18.6133	4.78667	19	22.8	19.6	20.3	17.6	22.2	19.2	19.7	88	95	97	93	19.3	26.4	22	22.6	16.9	22	19	19.3
1994	10	20	23.6	17.8	5.8	20.8	21	18.8	19.8	19	20.1	18.4	19.2	85	92	96	91	20.9	23	20.9	21.6	18.2	19.7	18.2	18.7
1994	10	21	24.1	17.8	6.3	20	21	19.2	19.9	19.7	20	18.6	19.4	97	92	95	95	22.8	22.8	21.1	22.2	19.6	19.6	18.3	19.2
1994	10	22	23.8	18.2	5.6	19.7	22.8	20	20.6	18	21.2	19.8	19.7	86	87	98	90	19.6	24.2	23	22.3	17.2	20.6	19.7	19.2
1994	10	23	23.2	18.4	4.8	20.8	22.6	20.6	21.1	19.2	21.2	20.4	20.3	87	89	98	91	21.3	24.3	23.8	23.2	18.5	20.7	20.3	19.8
1994	10	24	24.1	19	5.1	19.8	20.5	18.2	19.2	18.7	20.3	17.8	18.9	91	98	96	95	20.9	23.7	20.1	21.6	18.2	20.2	17.6	18.7
1994	10	25	24.4	18	6.4	19.6	22	19.7	20.3	18.4	21.6	19.2	19.7	90	97	96	94	20.4	25.6	21.9	22.6	17.9	21.4	19	19.4
1994	10	26	22.8	17.9	4.9	19.8	22.6	19.4	20.3	19	21.2	19.2	19.8	93	89	98	93	21.5	24.3	22.1	22.6	18.7	20.7	19.1	19.5
1994	10	27	24	19.4	4.6	20.5	23.4	20.8	21.4	19.8	22	20.6	20.8	94	89	98	94	22.7	25.6	24.1	24.1	19.5	21.5	20.5	20.5
1994	10	28	24.6	18.6	6	20.4	24.2	21.2	21.8	19.2	21.6	21	20.6	90	80	98	90	21.5	24.3	24.7	23.5	18.7	20.6	20.9	20.1
1994	10	29	24	17.6	6.4	20	23.2	21.6	21.6	17.2	21.6	20.6	19.8	77	87	92	85	18	24.8	23.7	22.2	15.8	21	20.2	19
1994	10	30	25	18.8	6.2	20	24.2	21.2	21.7	17.6	22	21	20.2	80	83	98	87	18.7	25.1	24.7	22.9	16.4	21.2	20.9	19.5
1994	10	31	24.6	17.6	7	20.4	23	21.3	21.5	19.6	22	21.2	20.9	93	92	99	95	22.3	25.8	25.1	24.4	19.3	21.6	21.2	20.7
1994	11	1	24.6	19.6	5	21.6	22.2	19.1	20.5	20.2	22.1	18.4	20.2	89	99	94	94	22.8	26.5	20.7	23.4	19.6	22.1	18.1	19.9
1994	11	2	24.2	19	5.2	20.8	22.2	20.2	20.9	18.8	21.2	19.9	20	84	92	97	91	20.5	24.6	23	22.7	17.9	20.8	19.8	19.5
1994	11	3	23.2	19	4.2	20.1	21.2	19.9	20.3	19.4	20.8	19.7	20	94	97	98	96	22.1	24.3	22.8	23.1	19.1	20.6	19.6	19.8
1994	11	4	23	19	4	20.2	20.9	18	19.3	19.5	20.6	17.8	19.3	94	97	98	97	22.2	24.1	20.3	22.2	19.2	20.5	17.7	19.1
1994	11	5	22.8	18	4.8	19.8	21.2	18.8	19.6	18.2	20	18.4	18.9	86	90	96	91	19.9	22.7	20.9	21.2	17.5	19.5	18.2	18.4
1994	11	6	23	18.4	4.6	19.6	21.2	18.2	19.3	17.6	21	18.1	18.9	83	98	99	93	18.9	24.7	20.7	21.5	16.6	20.9	18.1	18.5
1994	11	7	24	18	6	20.2	23.7	19.4	20.7	18.2	22.3	19	19.8	83	89	96	90	19.7	26.1	21.7	22.5	17.3	21.8	18.8	19.3
1994	11	8	24.1	18	6.1	19.8	22.8	20.7	21	18.6	21	20.5	20	90	86	98	91	20.7	23.8	24	22.8	18.1	20.3	20.4	19.6
1994	11	9	24.2	19	5.2	20	23	19.9	20.7	18.8	21.4	19.8	20	90	87	99	92	21	24.5	23	22.8	18.3	20.8	19.8	19.6
1994	11	10	24.4	19.2	5.2	20.6	22.8	18.6	20.1	18.6	22	18.5	19.7	83	94	99	92	20.2	26	21.2	22.5	17.7	21.7	18.5	19.3
1994	11	11	25.2	18.4	6.8	21.2	24.8	20.8	21.9	19.2	22.8	20.7	20.9	84	85	99	89	21.1	26.6	24.3	24	18.3	22.1	20.7	20.4
1994	11	12	25.3	18.3	7	20.8	23.2	19.4	20.7	18.8	21.6	19.2	19.9	84	87	98	90	20.5	24.8	22.1	22.5	17.9	21	19.1	19.3
1994	11	13	25	18	7	21.2	22.2	19.4	20.5	19.2	21.6	19.2	20	84	95	98	92	21.1	25.4	22.1	22.9	18.3	21.4	19.1	19.6
1994	11	14	25.4	18.8	6.6	20.4	23.8	19.5	20.8	18.9	22.2	19.1	20.1	87	88	97	90	20.9	25.8	21.9	22.9	18.2	21.6	18.9	19.6
1994	11	15	24.1	18.6	5.5	20.2	23.4	21.3	21.5	18.4	21.8	21.2	20.5	85	87	99	91	20.1	25.2	25.1	23.5	17.6	21.2	21.2	20
1994	11	16	24.6	19.4	5.2	20.3	24.3	19.6	21	18.6	21.6	19.2	19.8	86	80	97	87	20.4	24.2	22	22.2	17.8	20.6	19	19.1
1994	11	17	23.4	17.8	5.6	18.6	22	20.1	20.2	17.4	20.5	20	19.3	89	88	99	92	19.2	23.2	23.3	21.9	16.8	19.9	20	18.9
1994	11	18	23.6	18.4	5.2	20	23	20.2	20.9	19.6	21.6	20.2	20.5	97	89	100	95	22.6	25	23.7	23.7	19.4	21.1	20.2	20.2
1994	11	19	23.1	18	5.1	20	22.4	20.1	20.6	18.6	20.6	19.9	19.7	88	86	98	91	20.6	23.2	23.1	22.3	18	19.9	19.8	19.2
1994	11	20	23.8	17.8	6	19.4	21.8	20.6	20.6	18.6	21.2	20.2	20	93	95	97	95	20.9	24.8	23.4	23.1	18.2	21	20	19.8
1994	11	21	23.6	18.8	4.8	19.8	22	19.2	20	19.1	20.9	19	19.7	94	91	98	94	21.7	24.1	21.8	22.5	18.8	20.5	18.9	19.4
1994	11	22	22	17.5	4.5	19	23.2316	17.8	21.05	18.5	22.1053	17.1	20.3	96	91.2105	94	92.3333	21	26	19.1	23.3833	18.3	21.6895	16.8	19.9
1994	11	23	22.6	17.8	4.8	20	22	21.5	21.3	18.6	20.5	20.5	19.9	88	88	92	89	20.6	23.2	23.5	22.4	18	19.9	20.1	19.3
1994	11	24	22.1	18.6	3.5	19.6	20.5	19.4	19.7	18.6	20	19.2	19.3	91	96	98	95	20.8	23.1	22.1	22	18.2	19.8	19.1	19
1994	11	25	22	18.5	3.5	19.9	21	18.8	19.6	18.8	20	18.6	19.1	91	92	98	93	21	22.8	21.3	21.7	18.3	19.6	18.5	18.8
1994	11	26	21.8	18.1	3.7	18.4	21.2	19.2	19.5	17.4	20.4	19	18.9	91	93	98	94	19.3	23.5	21.8	21.5	16.9	20.1	18.9	18.6
1994	11	27	22	18.4	3.6	19	21.2	19.7	19.9	18.8	20.6	19.5	19.6	98	95	98	97	21.6	23.9	22.5	22.7	18.7	20.4	19.4	19.5
1994	11	28	22.8	17.8	5	19	22	19.6	20	17.4	20.6	18.6	18.9	86	89	91	89	18.9	23.4	20.8	21.1	16.6	20	18.2	18.3
1994	11	29	21.8	17.2	4.6	19.2	21.6	19.6	20	18	19.8	19.4	19.1	90	85	98	91	19.9	22	22.4	21.4	17.4	19	19.3	18.6
1994	11	30	21.8	17.2	4.6	19.2	21.6	19.6	20	18	19.8	19.4	19.1	90	85	98	91	19.9	22	22.4	21.4	17.4	19	19.3	18.6
1994	12	1	23.6	17.2	6.4	18.8	21.2	19.6	19.8	17.4	19.8	18.6	18.6	88	88	91	89	19	22.3	20.8	20.7	16.7	19.2	18.2	18
1994	12	2	23.2	17.2	6	18.1	22.8	19.7	20.1	16.8	20.1	19.6	18.8	88	79	99	89	18.4	21.9	22.7	21	16.2	19	19.6	18.2
1994	12	3	23.8	17	6.8	18.8	22.8	20.8	20.8	17.6	20.6	20.6	19.6	89	83	98	90	19.4	23	24.1	22.2	17	19.7	20.5	19.1
1994	12	4	22.8	18.4	4.4	19.2	21.6	20.4	20.4	18.8	20.8	20.2	19.9	96	93	98	96	21.5	24.1	23.5	23	18.6	20.5	20.1	19.7
1994	12	5	22.4	17.8	4.6	19	21.8	20	20.2	18.4	20.4	19.8	19.5	95	89	98	94	20.8	23.1	23	22.3	18.1	19.8	19.7	19.2
1994	12	6	22.4	18.2	4.2	19.3	22.9	19.6	20.6056	18.4	21.6333	19.4	19.8722	92	90.0556	98	92.8333	20.6	25.1722	22.4	22.7889	18	21.15	19.3	19.4889
1994	12	7	22.6	19	3.6	19.4	21.8	20.6	20.6	19.2	20.8	20.5	20.2	98	92	99	96	22.1	24	24	23.4	19.1	20.4	20.5	20
1994	12	8	22.6	18.6	4	19	20.4	20.6	20.1	18.4	20.2	20.2	19.6	95	98	97	97	20.8	23.5	23.4	22.6	18.1	20.1	20	19.4
1994	12	9	23	18.6	4.4	19.2	21.9	20.1	20.3	18.9	21	19.9	19.9	97	93	98	96	21.6	24.3	23.1	23	18.8	20.6	19.8	19.7
1994	12	10	22.2	18.4	3.8	19	21.2	21	20.5	18.6	20.2	20.4	19.7	96	92	95	94	21.2	23.1	23.6	22.6	18.4	19.8	20.2	19.5
1994	12	11	24.4	19	5.4	19.8	24.2	21.4	21.7	18.6	22.2	21.2	20.7	90	85	98	91	20.7	25.6	25	23.8	18.1	21.5	21.1	20.2
1994	12	12	23.8	18.6	5.2	19.6	22.4	21.1	21	18.2	21.6	20.8	20.2	88	93	97	93	20.1	25.3	24.4	23.3	17.6	21.3	20.7	19.8
1994	12	13	24.4	18	6.4	19.4	22.8	20.6	20.9	18.4	21.2	20.2	19.9	91	87	97	92	20.6	24.2	23.4	22.7	17.9	20.6	20	19.5
1994	12	14	24.6	18.8	5.8	19.8	23.3	20.2	20.9	18	20.4	20.1	19.5	85	78	99	87	19.6	22.2	23.5	21.8	17.2	19.2	20.1	18.8
1994	12	15	23.6	18	5.6	19.2	22	20.3	20.5	18.4	21	20	19.8	93	92	97	94	20.7	24.3	23.2	22.7	18	20.6	19.9	19.5
1994	12	16	23	17.8	5.2	19	22	20.1	20.3	17.2	20.5	19.7	19.1	84	88	97	90	18.6	23.2	22.7	21.5	16.3	19.9	19.5	18.6
1994	12	17	23.2	17	6.2	18	21.6	19.8	19.8	17	20	19.7	18.9	91	87	99	92	18.8	22.4	22.9	21.4	16.5	19.3	19.7	18.5
1994	12	18	23.4	17.6	5.8	18	22.4	20.4	20.3	17.6	21.2	20.2	19.7	96	90	98	95	19.9	24.5	23.5	22.6	17.4	20.7	20.1	19.4
1994	12	19	23.3	17.6	5.7	19	22.2	20.4	20.5	17.8	20.8	20.2	19.6	90	89	98	92	19.7	23.7	23.5	22.3	17.2	20.2	20.1	19.2
1994	12	20	23.4	17.6	5.8	18.9	22.8	19.9	20.4	18	20.6	19.8	19.5	92	83	99	91	20.1	23	23	22	17.6	19.7	19.8	19
1994	12	21	25	18.2	6.8	20.6	24.7	21	21.8	18.4	21.3	20.8	20.2	82	75	98	85	19.9	23.3	24.4	22.5	17.4	20	20.7	19.4
1994	12	22	24.6	18.6	6	19.6	24	20.4	21.1	18.8	21.8	20.2	20.3	93	83	98	92	21.2	24.8	23.5	23.2	18.4	21	20.1	19.8
1994	12	23	24.6	18	6.6	18.6	22.2	20.6	20.5	17.3	20.3	20.4	19.3	89	85	98	91	19	22.7	23.8	21.8	16.7	19.5	20.3	18.8
1994	12	24	24.1667	18.4	5.76667	19.1	22.6	20.2625	20.4375	17.2	21.025	19.575	19.3688	84	87.75	94.25	90.875	18.5	24.1625	22.4125	21.9813	16.3	20.375	19.25	18.8562
1994	12	25	23.6	17.2167	6.38333	18.5294	22.6	19	20.4875	17.6588	21	18.8	19.6125	92.0588	87	98	92.4375	19.7471	23.9	21.6	22.4437	17.2353	20.4	18.7	19.2313
1994	12	26	23	17	6	18	21.2	18.6	19.1	16.6	20	18	18.2	88	90	95	91	18.1	22.7	20.3	20.3	15.9	19.5	17.7	17.7
1994	12	27	22	17.6	4.4	18	21	18.8	19.1	17.4	19.4	18.4	18.4	95	87	96	93	19.5	21.6	20.9	20.7	17.1	18.7	18.2	18
1994	12	28	22.6	16.2	6.4	17.6	20	18	18.4	16.4	19	17.8	17.7	89	91	98	93	17.9	21.4	20.3	19.9	15.8	18.6	17.7	17.4
1994	12	29	23.4	16.4	7	17.3	22.4	19.8	19.8	15.2	20.8	18.9	18.3	81	87	92	87	16	23.6	21.3	20.3	14	20.2	18.5	17.6
1994	12	30	23	16.8	6.2	19.4	22.7	19.6	20.3	16.9	17.2	19	17.7	79	59	95	78	17.8	16.4	21.6	18.6	15.6	14.4	18.7	16.3
1994	12	31	23.8	17	6.8	18	23.6	19.4	20.1	17.8	21.8	19.2	19.6	98	86	98	94	20.3	25	22.1	22.5	17.7	21.1	19.1	19.3

## Sheet: 1995
			Temperature			Temperature				Temperature				Relative Humidity				Pressure				Dew temperature
Year	Month	Day	Maximum	Minimum	Max-Min	1899-12-31 07:00:00	1899-12-31 13:00:00	1899-12-31 19:00:00	Average	1899-12-31 01:00:00	1899-12-31 13:00:00	1899-12-31 19:00:00	Average	1899-12-31 01:00:00	1899-12-31 13:00:00	1899-12-31 19:00:00	Average	1899-12-31 07:00:00	1899-12-31 13:00:00	1899-12-31 19:00:00	Average	1899-12-31 07:00:00	1899-12-31 13:00:00	1899-12-31 19:00:00	Average		Month	Taverage	Hraverage
1995	1	1	22.1	17	5.1	19	20.2	19.2	19.4	17	18.9	18.7	18.2	83	89	96	89	18.2	21.1	21.3	20.2	16	18.3	18.5	17.6		January	20.2161	88.5305
1995	1	2	22.8	16.8	6	17.2	21.8	19.8	19.6	16.2	20.6	19.6	18.8	91	90	98	93	17.8	23.5	22.7	21.3	15.7	20.1	19.5	18.4		February	20.1704	89.5635
1995	1	3	22	16	6	18	20.8	19.8	19.6	15.4	19.3	19.2	18	77	88	95	87	16	21.5	21.9	19.8	14	18.7	18.9	17.2		March	20.2019	93.8693
1995	1	4	23.2	16.5	6.7	16.6	22.8	20.4	20	16.1	22	18.9	19	95	94	87	92	18	26	20.9	21.6	15.8	21.7	18.2	18.6		April	20.9797	94.3374
1995	1	5	23	16.3	6.7	17.3	22.2	19.6	19.7	16.7	20	19	18.6	94	83	95	91	18.6	22.1	21.6	20.8	16.4	19.1	18.7	18.1		May	21.5484	92.7742
1995	1	6	23	16.2	6.8	17.8	21	19.2	19.3	15.6	18.4	18	17.3	81	79	90	83	16.4	19.6	19.9	18.7	14.4	17.2	17.4	16.4		June	21.5533	92.4
1995	1	7	23	15.8	7.2	18	22.2	19.4	19.8	16	19.8	19	18.3	82	81	96	87	17	21.7	21.7	20.1	15	18.8	18.8	17.5		July	21.2966	91.7602
1995	1	8	23.8	16.6	7.2	17.6	20.9	19	19.1	16.6	18.2	18.4	17.7	91	78	95	88	18.3	19.3	20.8	19.5	16.1	16.9	18.1	17.1		August	21.2455	89.8894
1995	1	9	23	16.1	6.9	17	21.4	18.2	18.7	16	19	17.8	17.6	91	81	96	89	17.6	20.5	20.1	19.4	15.5	17.9	17.6	17		September	21.39	89.681
1995	1	10	22.4	15.4	7	17.2	21.9	18.6	19.1	15.1	18.2	18.2	17.2	81	71	96	83	15.9	18.7	20.7	18.4	13.9	16.5	18	16.1		October	20.9194	90.7097
1995	1	11	22.6	15.6	7	16.4	20.8	18.4	18.5	15.4	18.6	17.6	17.2	91	82	93	88	16.9	20.1	19.6	18.9	14.9	17.6	17.2	16.6		November	20.9467	92.5472
1995	1	12	22	15.1	6.9	16.6	21.2	18.6	18.8	14.8	18	18	16.9	83	74	95	84	15.8	18.7	20.3	18.3	13.8	16.5	17.7	16		December	20.5419	91.9721
1995	1	13	23	16.2	6.8	17	22.4	19.8	19.8	15	18.6	19.2444	18.9833	82	71	96	92.4444	15.9	19.2	22.0611	21.5778	13.9	16.8	19.0278	18.5944
1995	1	14	25	17	8	20	24.2	21	21.5	16.4	19.8	20.2	18.8	71	68	93	77	16.5	20.5	23.2	20.1	14.5	17.9	19.9	17.4
1995	1	15	23.5077	19.4	4.10769	21.6	25.6	20.6	22.1	17.2	20.8	20	19.3	66	66	95	76	17	21.7	23	20.6	15	18.8	19.8	17.9
1995	1	16	25.4	19	6.4	20.4	25	20.8	21.8	18	21.6	20.6	20.1	80	75	98	85	19.2	23.8	24.1	22.4	16.9	20.3	20.5	19.2
1995	1	17	24	17.6	6.4	19	23.4	20.6	20.9	17.8	21.2	20.4	19.8	90	83	98	90	19.7	23.9	23.8	22.5	17.2	20.3	20.3	19.3
1995	1	18	24.6	16.4	8.2	18.4	23.8	20.1	20.6	16.6	21.6	20	19.4	84	83	99	89	17.8	24.5	23.3	21.9	15.7	20.8	20	18.8
1995	1	19	24.8	17.4	7.4	18.4	24.6	20.3	20.9	17.6	22.6	20.2	20.1	93	85	99	92	19.6	26.2	23.6	23.2	17.2	21.9	20.2	19.8
1995	1	20	25	18	7	18	24.5	20.8	21	17.6	22	20.6	20.1	96	81	98	92	19.9	25	24.1	23	17.4	21.1	20.5	19.7
1995	1	21	25	17.2	7.8	20.2	24	21	21.5	18.6	22.1	20.8	20.5	87	85	98	90	20.5	25.5	24.4	23.5	17.9	21.4	20.7	20
1995	1	22	24.6	19.6	5	20.2	23	21.8	21.7	19.2	22	21	20.7	91	92	93	92	21.6	25.8	24.4	24	18.8	21.6	20.7	20.4
1995	1	23	23.6	18	5.6	18	23	20.2	20.4	17.9	20.2	19.4	19.2	99	78	93	90	20.4	22	22	21.5	17.9	19	19.1	18.6
1995	1	24	23.2	17.5	5.7	17.5	22.8	20	20.1	17.4	19.6	19.6	18.9	99	75	97	90	19.8	20.9	22.6	21.1	17.4	18.2	19.4	18.3
1995	1	25	21.6	17	4.6	17	21.4	19.8	19.5	16.2	20.4	19.6	18.7	93	92	98	94	17.9	23.4	22.7	21.3	15.8	20	19.5	18.4
1995	1	26	21.8	17.4	4.4	17.9	20.2	19.8	19.4	17.4	19.6	18.8	18.6	95	95	91	94	19.6	22.4	21.1	21	17.2	19.3	18.4	18.3
1995	1	27	22.3	16.2	6.1	16.2	21.6	20	19.5	15.7	20.2	19.2	18.4	95	89	93	92	17.5	22.8	21.8	20.7	15.4	19.6	18.9	18
1995	1	28	21.8	16	5.8	17.2	21.4	20.3	19.8	16.8	19.7	19.6	18.7	96	86	94	92	18.9	21.9	22.4	21.1	16.6	19	19.3	18.3
1995	1	29	25.8	16.6	9.2	19.2	25.5	21.2	21.8	17.2	21.2	20.6	19.7	83	69	95	82	18.4	22.6	23.9	21.7	16.2	19.5	20.4	18.7
1995	1	30	25.4	18.2	7.2	18.8	25.2	21.1	21.5	18.2	22.2	20.6	20.3	95	78	96	89	20.5	25	24	23.2	17.9	21.1	20.4	19.8
1995	1	31	26	18.4	7.6	19.2	24.2	20.8	21.3	18	22.6	20.7	20.4	90	88	99	92	19.9	26.5	24.3	23.6	17.4	22	20.7	20
1995	2	1	25	17.8	7.2	18	24.6	20.5	20.9	17	22.8	20.2	20	91	86	97	92	18.8	26.7	23.5	23	16.5	22.2	20.1	19.6
1995	2	2	22.4	17.6	4.8	18.4	21.8	19.8	19.9	17.8	20.6	19.6	19.3	95	90	98	94	20	23.5	22.7	22.1	17.5	20.1	19.5	19.1
1995	2	3	24.4	17.2	7.2	18.2	22.9	19.8	20.2	17.8	21.3	19.6	19.6	96	87	98	94	20.1	24.4	22.7	22.4	17.6	20.7	19.5	19.3
1995	2	4	24.4	16.3	8.1	16.5	23.5	20	20	16	20.8	19.8	18.9	95	79	98	91	17.9	23	23	21.3	15.7	19.7	19.7	18.4
1995	2	5	24.2	16	8.2	18	22.3	19.6	19.9	17.4	19.8	19.2	18.8	95	80	97	90	19.5	21.6	22	21	17.1	18.7	19	18.3
1995	2	6	23.2	17.6	5.6	17.7	22.1	19.2	19.6	17	19.8	19.2	18.7	94	82	100	92	19	21.7	22.2	21	16.7	18.8	19.2	18.2
1995	2	7	23.8	17.4	6.4	18	23.7	19.6	20.2	17	20.1	19.3	18.8	91	73	97	87	18.8	21.4	22.2	20.8	16.5	18.6	19.2	18.1
1995	2	8	25	17.8	7.2	18.6	24.1	22.2	21.8	17.4	21	20.8	19.7	89	77	89	85	19.2	23	23.7	22	16.8	19.8	20.2	18.9
1995	2	9	24.4	18.8	5.6	19	22.8	20	20.5	17.6	21	19.8	19.5	88	86	98	91	19.3	23.8	23	22	16.9	20.3	19.7	19
1995	2	10	23.7	16.3538	7.34615	17.7	22.3	20.2	20.1	17.5	20.6	19.6	19.2	98	86	95	93	19.9	23.2	22.4	21.9	17.4	19.9	19.3	18.9
1995	2	11	24.8	17.3	7.5	17.8	24.1	20.6	20.8	16.9	21.1	19.8	19.3	92	77	93	88	18.7	23.2	22.6	21.5	16.5	19.9	19.5	18.6
1995	2	12	25.8	18	7.8	19.9	24.8	21.2	21.8	16.7	21.8	20.6	19.7	74	78	95	82	17.1	24.3	23.9	21.8	15.1	20.7	20.4	18.7
1995	2	13	25.4	17.8	7.6	21.2	24	21.4	22	17	21	20.6	19.5	67	77	93	79	16.9	23.1	23.8	21.3	14.9	19.8	20.3	18.3
1995	2	14	24	16.2	7.8	16.8	20.6	19	18.9	15	19.8	18.8	17.9	84	93	98	92	16	22.6	21.6	20.1	14	19.5	18.7	17.4
1995	2	15	22.4	16	6.4	17	21	19.6	19.3	16.4	19.4	19.2	18.3	94	87	97	93	18.3	21.6	22	20.6	16.1	18.7	19	17.9
1995	2	16	21.8	16	5.8	16	20.8	20.1	19.3	15	19.2	18.9	17.7	91	87	90	89	16.5	21.3	21.1	19.6	14.5	18.5	18.4	17.1
1995	2	17	22.4	15	7.4	17.4	21	20	19.6	16.6	19.6	19	18.4	93	88	91	91	18.4	22	21.4	20.6	16.2	19	18.6	17.9
1995	2	18	22.6	16.8	5.8	17.6	21.6	19.4556	19.5722	16.2	19.6	18.7222	18.5941	87	84	93.6667	91.7778	17.6	21.6	21.1944	20.9611	15.5	18.7	18.3889	18.1611
1995	2	19	23	16.2	6.8	17	21.2	19.8	19.5	15	19.6	19.2	17.9	82	87	95	88	15.9	21.9	21.9	19.9	13.9	18.9	18.9	17.3
1995	2	20	23.4	15.4	8	16.8	23.2	19.6	19.8	15.4	20.7	19.4	18.5	87	81	98	89	16.7	22.9	22.4	20.7	14.6	19.7	19.3	17.9
1995	2	21	23.8	16.6	7.2	17.8	22.4	20	20	17.2	20.2	19.4	18.9	95	83	95	91	19.3	22.4	22.2	21.3	16.9	19.3	19.1	18.4
1995	2	22	23.8	17.6	6.2	18	21	18	18.8	17	19.2	17	17.7	91	85	91	89	18.8	21.2	18.8	19.6	16.5	18.4	16.5	17.1
1995	2	23	24	16.6	7.4	18.2	22.8	19.4	20	16.6	21	19.2	18.9	86	86	98	90	17.9	23.8	22.1	21.3	15.8	20.3	19.1	18.4
1995	2	24	25.8	15	10.8	18.6	24.8	20	20.9	16.7	21.8	19.9	19.5	83	78	99	87	17.9	24.3	23.2	21.8	15.7	20.7	19.9	18.8
1995	2	25	25.4	14.4	11	17.6	24	19.2	20	17.2	21.8	19.1	19.4	96	83	99	93	19.4	24.8	22	22.1	17	21	19.1	19
1995	2	26	25.2	17	8.2	18	24.6	19.9	20.6	17	20.5	19.6	19	91	70	97	86	18.8	21.7	22.6	21	16.5	18.8	19.5	18.3
1995	2	27	25.1	17.3	7.8	17.8	24.9	19.4	20.4	17.4	22.1	19.1	19.5	96	79	97	91	19.6	24.9	21.9	22.2	17.2	21.1	19	19.1
1995	2	28	25.3	16.8	8.5	17.4	24.3	19.9	20.4	16.6	21.4	19.5	19.2	93	78	97	89	18.4	23.8	22.4	21.5	16.2	20.3	19.3	18.6
1995	3	1	25.6	16.8	8.8	17.8	24.1	20.6	20.8	16.6	22.2	20.2	19.7	89	85	97	90	18.2	25.6	23.4	22.4	16	21.5	20	19.2
1995	3	2	25.6	17.8	7.8	18.5	25.2	20.2	21	17.7	21.6	20.1	19.8	93	74	99	89	19.8	23.7	23.5	22.3	17.3	20.2	20.1	19.2
1995	3	3	25	18.2	6.8	19	23.6	20.4	20.9	17.8	21.6	20.2	19.9	90	85	98	91	19.7	24.6	23.5	22.6	17.2	20.8	20.1	19.4
1995	3	4	22	17.8	4.2	18.4	21.2	20.6	20.2	18	20.2	20	19.4	96	92	95	94	20.4	23.1	23	22.2	17.8	19.8	19.8	19.1
1995	3	5	22.2	17	5.2	17.4	21.3	20.3	19.8	17	19.7	20	18.9	96	87	97	94	19.1	22	23.2	21.4	16.8	19	19.9	18.6
1995	3	6	23.2	16.8	6.4	17	21.6	21.4	20.4	16.8	19.9	20.1	18.9	98	86	89	91	19	22.2	22.7	21.3	16.7	19.2	19.6	18.5
1995	3	7	24.2	17	7.2	17.8	21.1	21	20.2	17.6	20	20	19.2	98	91	92	94	20	22.7	22.8	21.8	17.5	19.5	19.6	18.9
1995	3	8	25.4	17.4	8	18.6	23.1	20.6	20.7	18	21.3	20.2	19.8	95	86	97	92	20.3	24.3	23.4	22.7	17.7	20.6	20	19.5
1995	3	9	26.4	18.6	7.8	19.2	24.9	20.4	21.2	18.6	21.6	20.2	20.1	95	76	98	90	21.1	23.8	23.5	22.8	18.3	20.3	20.1	19.6
1995	3	10	25	18.4	6.6	19	23.1238	20	20.43	18.2	21.6619	19.9	19.5474	93	88.7143	99	92.9474	20.4	25.1952	23.2	22.4	17.8	21.1238	19.9	19.2105
1995	3	11	24.4	17.6	6.8	17.7	24	18.8	19.8	17.4	20.8	18.7	19	97	76	99	91	19.7	22.7	21.5	21.3	17.3	19.5	18.7	18.5
1995	3	12	24.8	17.4	7.4	18	23.7	18.9	19.9	17.5	20.4	18.8	18.9	95	75	99	90	19.7	22	21.6	21.1	17.3	19	18.8	18.4
1995	3	13	23	17.6	5.4	17.9	21.1	19	19.3	17.4	19.9	18.8	18.7	95	90	98	95	19.6	22.5	21.6	21.2	17.2	19.4	18.7	18.4
1995	3	14	24.4	17.7	6.7	18.4	21.9	20.2	20.2	17.4	20.4	20	19.3	91	88	98	92	19.3	23.1	23.3	21.9	16.9	19.8	19.9	18.9
1995	3	15	23.2	17.6	5.6	18.6	21.4	19.4	19.7	16.6	20.4	19.3	18.8	83	92	99	91	17.7	23.4	22.3	21.1	15.6	20	19.3	18.3
1995	3	16	24.4	17.8	6.6	18.7	23	19.4	20.1	17.4	20.6	19.3	19.1	89	81	99	90	19.1	22.8	22.3	21.4	16.8	19.6	19.3	18.6
1995	3	17	25	17.6	7.4	18.4	23.6	20.4	20.7	18	22	20.3	20.1	96	88	99	94	20.4	25.5	23.7	23.2	17.8	21.4	20.3	19.8
1995	3	18	25.2	17.2	8	18.8	24	21.1	21.3	18.6	22.6	21	20.7	98	89	99	95	21.3	26.6	24.8	24.2	18.5	22.1	21	20.5
1995	3	19	23.8	18.2	5.6	19	20.8	20.1	20	18.6	20.6	20	19.7	96	98	99	98	21.2	24.1	23.3	22.9	18.4	20.5	20	19.6
1995	3	20	22.2	18.6	3.6	19.2	21	19.6	19.9	19	20.8	19.4	19.7	98	98	98	98	21.8	24.4	22.4	22.9	18.9	20.7	19.3	19.7
1995	3	21	20	16.8	3.2	17.5	19.7	17.4	18	17.4	18.9	17.3	17.9	99	93	99	97	19.8	21.4	19.7	20.3	17.4	18.6	17.3	17.7
1995	3	22	22.8	17.2	5.6	17.2	21.8	18.8	19.1	17	20.8	18.7	18.8	98	92	99	96	19.2	24	21.5	21.6	16.9	20.4	18.7	18.7
1995	3	23	22.4	17.2	5.2	18.2	22.2	19	19.6	18	21.3	18.9	19.4	98	93	99	97	20.5	24.8	21.8	22.4	17.9	21	18.9	19.2
1995	3	24	24.9	17.4	7.5	18.6286	24.6	20.7	20.3286	20.2	22.8	20.2	21.1	93.8947	86	96	94	20.235	26.7	23.4	22.67	17.645	22.2	20	19.395
1995	3	25	25.4	19.2	6.2	19.6	24.4	20.7	21.4	19	21.6	20.6	20.4	95	79	99	91	21.6	24.1	24.2	23.3	18.7	20.5	20.6	19.9
1995	3	26	24.4	18.8	5.6	18.8	23	20.3	20.6	18.2	22	20.2	20.1	95	92	99	95	20.5	25.8	23.6	23.3	17.9	21.6	20.2	19.9
1995	3	27	22	18.3	3.7	19.4	21.4	19.9	20.1	19.3	20.6	19.7	19.9	99	93	98	97	22.3	23.8	22.8	23	19.3	20.3	19.6	19.7
1995	3	28	22.2	18.5	3.7	18.6	19.9	19.5	19.4	18.5	19.6	19.4	19.2	99	97	99	99	21.2	22.6	22.5	22.1	18.5	19.5	19.4	19.1
1995	3	29	23.7	17.8714	5.82857	18.2	23	20.3	20.5	18	21.8	20.2	20	98	90	99	96	20.5	25.4	23.6	23.2	17.9	21.4	20.2	19.8
1995	3	30	23.2	17.6	5.6	19	22	20.3	20.4	18.9	21.4	20.2	20.2	99	95	99	98	21.8	25.1	23.6	23.5	18.9	21.2	20.2	20.1
1995	3	31	23.8	18.8	5	19	20.6	20.7	20.3	18.9	20.4	20.4	19.9	99	98	97	98	21.8	23.8	23.8	23.1	18.9	20.3	20.3	19.8
1995	4	1	25.8	18.6	7.2	19	25.4	21.6	21.9	18	23.2	21.4	20.9	91	84	98	91	20	27.1	25.4	24.2	17.5	22.4	21.3	20.4
1995	4	2	26.2	18.8	7.4	19.9	24.9	21.3	21.8	19.8	23.7	21.2	21.6	99	91	99	96	23	28.6	25.1	25.6	19.8	23.3	21.2	21.4
1995	4	3	22.8	19.2	3.6	19.3	22	20.5	20.6	19.2	21.5	20.4	20.4	99	96	99	98	22.2	25.3	23.9	23.8	19.2	21.3	20.4	20.3
1995	4	4	24	18.4	5.6	19.2	20.5	20.1	20	18.8	20.4	19.8	19.7	96	99	97	98	21.5	23.9	22.9	22.8	18.6	20.4	19.7	19.6
1995	4	5	26	18	8	18.4	25.5	21.7	21.8	18	24	21.5	21.2	96	89	98	94	20.4	28.9	25.5	24.9	17.8	23.5	21.4	20.9
1995	4	6	23.1	17.9	5.2	18.8	23	22.2	21.5	17.2	18.4	21.4	19	86	66	93	82	18.7	18.4	25	20.7	16.4	16.2	21.1	17.9
1995	4	7	28.4	18.6	9.8	22.4	25.8	22.4	23.3	20.4	24.4	22.2	22.3	84	90	98	91	22.8	29.7	26.6	26.4	19.6	23.9	22.1	21.9
1995	4	8	27	20	7	21.2	23.2	21.4	21.8	19.4	22.4	21.2	21	85	94	98	92	21.5	26.6	25	24.4	18.6	22.1	21.1	20.6
1995	4	9	25.075	20	5.075	20.4	24.4	20.7333	21.0667	20.2	22.8	20.3667	20.3905	98	88	96.9524	93.5714	23.5	26.8	23.7381	23.6143	20.1	22.2	20.2	20.0667
1995	4	10	25.4067	19.2	6.20667	20.6	21.4	21.4	21.2	19.2	20.2	21.2	20.2	88	90	98	92	21.4	23	25	23.1	18.6	19.7	21.1	19.8
1995	4	11	25.2	18.1125	7.0875	19.2	24	19.4	20.5	19.1	23	19.4	20.5	99	92	100	97	22	27.5	22.5	24	19.1	22.6	19.4	20.4
1995	4	12	24.7067	19.4	5.30667	19.6	20.6	20.2571	20.7857	19.1	20	19.9048	20.255	96	95	96.9524	94.2	21.8	23	23.0619	23.465	18.9	19.8	19.7381	19.975
1995	4	13	24.3875	18.8	5.5875	18.8	22	19.6	20	18	20.1	19.4	19.2	93	85	98	92	20.2	22.4	22.4	21.7	17.6	19.3	19.3	18.8
1995	4	14	23.4	18.2	5.2	18.6	22.7	20.2	20.4	18.5	21.6	20	20	99	91	98	96	21.2	25.1	23.3	23.2	18.5	21.2	19.9	19.9
1995	4	15	22.8	18.4	4.4	19	22.6	18.6	19.7	19	20.2	18.4	20.34	0	81	98	93	22	22.2	21	21.7	19	19.2	18.3	18.8
1995	4	16	25.4	18	7.4	20	23	20.2	20.9	19.1	22.6	20	20.6	92	97	98	96	21.6	27.2	23.3	24	18.7	22.5	19.9	20.4
1995	4	17	25	18.8	6.2	19.1	22.8	18.8	19.9	19	22.7	18.6	20.1	99	99	98	99	21.9	27.5	21.3	23.6	19	22.7	18.5	20
1995	4	18	25	17.8	7.2	19.8	24	19.6	20.8	18.6	23.6	18.2	20.1	90	97	88	92	20.7	28.9	20.1	23.2	18.1	23.5	17.6	19.7
1995	4	19	23.4	18.6	4.8	19.6	22.4	17.6	19.3	18.6	20.2	17.4	18.7	91	83	98	91	20.8	22.4	19.7	21	18.2	19.3	17.3	18.3
1995	4	20	24.2	18.5	5.7	19	23.19	19.4	21.115	18.2	21.82	17.3	20.345	93	89.55	82	92.5	20.4	25.395	18.5	23.41	17.8	21.29	16.3	19.95
1995	4	21	24	17.8	6.2	17.8	20.9	18.9	19.1	17.6	20.7	18.8	19	98	98	99	99	20	24.3	21.6	22	17.5	20.6	18.8	19
1995	4	22	24.2	17.6	6.6	18.3	23.425	20	21.31	18.2	22.145	19.1	20.62	99	90.3	92	93	20.8	25.995	21.6	23.865	18.2	21.66	18.7	20.265
1995	4	23	25.2	18.6	6.6	19.6	25	21.3	21.8	19.4	23.6	21.2	21.4	98	89	99	96	22.4	28.3	25.1	25.3	19.3	23.1	21.2	21.2
1995	4	24	25.4	19.2	6.2	20.2	24.2	21.4	21.8	19.3	23.9	21.2	21.5	92	98	98	96	21.8	29.5	25	25.5	18.9	23.8	21.1	21.3
1995	4	25	25	19.2	5.8	22	22	21.8	21.9	20.8	21.8	21.7	21.4	90	98	99	96	23.8	26	25.9	25.2	20.3	21.7	21.7	21.2
1995	4	26	22	20.2	1.8	20.9	20.7	18.4	19.6	20.7	20.6	18.2	19.8	98	99	98	99	24.3	24.2	20.8	23.1	20.6	20.6	18.1	19.8
1995	4	27	27.2	18.7125	8.4875	20.2	26	19.7	21.4	20	25	19.6	21.5	98	92	99	97	23.3	31.1	22.7	25.7	19.9	24.7	19.6	21.4
1995	4	28	24.2	19.2	5	19.8	23.5	20	20.8	19.4	22.9	19.9	20.7	97	95	99	97	22.3	27.6	23.2	24.3	19.2	22.7	19.9	20.6
1995	4	29	25.8	18.9	6.9	20.4	23.55	19.9	21.415	19.9	22.42	19.8	20.805	96	91.15	99	93.85	22.9	26.545	23	24.22	19.7	22.015	19.8	20.52
1995	4	30	26.8	19	7.8	20	24.2	21.6	21.9	19.1	23.1	21.2	21.1	92	91	97	93	21.6	27.6	24.9	24.7	18.7	22.7	21	20.8
1995	5	1	25.6	17.8	7.8	22	21.3	20.5	21.1	21	21.2	20.2	20.8	92	99	97	96	24.3	25.1	23.5	24.3	20.6	21.2	20.1	20.6
1995	5	2	26.2	20	6.2	21.1	24	20.8	21.7	19.8	23.5	20.7	21.3	89	96	99	95	22.3	28.6	24.3	25.1	19.3	23.3	20.7	21.1
1995	5	3	26.6	20.2	6.4	21.8	25.4	22.2	22.9	20.8	24.2	22	22.3	92	91	98	94	24	29.5	26.3	26.6	20.4	23.8	21.9	22
1995	5	4	27.2	20.6	6.6	22	24.8	23.2	23.3	21.5	23.7	22.4	22.5	96	92	94	94	25.3	28.6	26.6	26.9	21.3	23.3	22.1	22.3
1995	5	5	26	21	5	22.2	22.4	20.8	21.5	21.5	21.8	20.6	21.3	94	95	98	96	25.2	25.8	24.1	25	21.2	21.6	20.5	21.1
1995	5	6	26.6	18.8	7.8	20.4	24.8	22.4	22.5	18.8	22.8	21.7	21.1	87	85	94	89	20.7	26.6	25.5	24.3	18.1	22.1	21.4	20.5
1995	5	7	26	19	7	21.2	24.2	21.1	21.9	19.8	21.4	21	20.7	88	79	99	89	22.3	23.8	24.8	23.6	19.2	20.3	21	20.2
1995	5	8	26	18.4	7.6	19.4	24.8	21.5	21.8	19.2	23	21.4	21.2	98	86	99	95	22.1	27	25.4	24.9	19.1	22.4	21.4	20.9
1995	5	9	25.5	19.2	6.3	20.4	22.9	20.8	21.2	19.8	22.2	20.6	20.9	95	94	98	96	22.7	26.3	24.1	24.4	19.6	21.9	20.5	20.7
1995	5	10	25.8	19.4	6.4	20.8	23.7	22	22.1	19.6	22.5	21.8	21.3	90	91	98	93	22.1	26.5	26	24.9	19.1	22.1	21.7	21
1995	5	11	24.6	19.4	5.2	20.9	22.7	22.4	22.1	20.2	22.2	21.8	21.4	94	96	95	95	23.2	26.5	25.8	25.2	19.9	22	21.6	21.2
1995	5	12	25.8	19.1	6.7	21	23.4	21.3	21.8	20.5	22.3	21.2	21.3	96	91	99	95	23.8	26.3	25.1	25.1	20.3	21.9	21.2	21.1
1995	5	13	24.4	20.2	4.2	21.2	23.2	21.2	21.7	20.7	22.5	21.1	21.4	96	94	99	96	24.1	26.8	25	25.3	20.5	22.2	21.1	21.3
1995	5	14	23.8	20.2	3.6	20.5	21.9	21.8	21.5	20.4	21.5	21.7	21.2	99	97	99	98	23.9	25.4	25.9	25.1	20.4	21.3	21.7	21.1
1995	5	15	24.2	19.7	4.5	20.2	22.5	20.4	20.9	19.7	21.6	20.2	20.5	96	93	98	96	22.6	25.3	23.5	23.8	19.5	21.3	20.1	20.3
1995	5	16	23.8	19.6	4.2	20.5	23.6	18.6	20.3	19.8	22.1	18.3	20.1	94	88	97	93	22.7	25.7	20.8	23.1	19.5	21.5	18.2	19.7
1995	5	17	25.4	18.2	7.2	20.4	22.4	20.4	20.9	19.6	21.6	20.2	20.5	93	93	98	95	22.3	25.3	23.5	23.7	19.3	21.3	20.1	20.2
1995	5	18	27.2	19.2	8	20.9	24.5	21.3	22	19.2	23	21.1	21.1	86	88	98	91	21.2	27.2	24.9	24.4	18.5	22.5	21	20.7
1995	5	19	26.4	19.9	6.5	20.6	26	21.2	22.3	20	23	20.8	21.3	95	78	97	90	23	26.3	24.3	24.5	19.8	21.9	20.6	20.8
1995	5	20	27.6	20.2	7.4	22.2	23.8	22.4	22.7	20.6	22.6	22.2	21.8	87	91	98	92	23.3	26.7	26.6	25.5	20	22.2	22.1	21.4
1995	5	21	26.6	20.5	6.1	22	24.2	22.2	22.7	20.8	21.2	21.8	21.3	90	78	97	88	23.8	23.4	25.9	24.4	20.3	20	21.7	20.7
1995	5	22	26.8	20.2	6.6	22.6	24.9	21.6	22.7	21	23.5	21.4	22	87	89	98	92	23.9	28.1	25.4	25.8	20.4	23	21.3	21.6
1995	5	23	26.2875	20.2	6.0875	21.8	25.2	20.4	22	20.4	23.2	19.4	21	89	85	92	88	23.1	27.2	21.9	24.1	19.8	22.5	19	20.4
1995	5	24	26.2	19.4	6.8	22.4	21.6	20	21	20.2	20.2	19.2	19.9	83	89	93	88	22.4	22.8	21.8	22.3	19.3	19.6	18.9	19.3
1995	5	25	25.6	18.4	7.2	19.6	23.8	19.8	20.8	18.4	22.2	19.6	20.1	90	88	98	92	20.4	25.8	22.7	23	17.9	21.6	19.5	19.7
1995	5	26	25.6	19.8	5.8	20.6	21	18.6	19.7	19.6	20.6	18.4	19.5	92	97	98	95	22.2	24	21	22.4	19.2	20.4	18.3	19.3
1995	5	27	25.4	18.6	6.8	19.8	23.8	19.6	20.7	18.2	22.4	19.4	20	86	89	98	91	19.9	26.3	22.4	22.9	17.5	21.9	19.3	19.6
1995	5	28	25.2	18.8	6.4	20	22.2	19	20	19	21	18.6	19.5	91	90	96	93	21.4	24.1	21.2	22.2	18.6	20.5	18.4	19.2
1995	5	29	23.8	18.6	5.2	20.2	23.2	19.3	20.5	19.4	22	19	20.1	93	90	97	94	22	25.7	21.8	23.2	19.1	21.6	18.9	19.8
1995	5	30	24.3	18.7643	5.53571	20.6	21	18.3	19.5	19.4	18.6	17.4	18.5	90	80	92	87	21.8	20	19.3	20.4	18.9	17.5	17	17.8
1995	5	31	27.2	18.2	9	22.2	25.4	20.6	22.2	20.5	24.1	19.8	21.5	86	90	93	90	23.1	29.2	22.6	25	19.8	23.7	19.5	21
1995	6	1	27.1	19.4	7.7	22	23.5	20.7	21.7	20.4	23	20.6	21.3	87	96	99	94	23	27.8	24.2	25	19.8	22.8	20.6	21
1995	6	2	24.2	19	5.2	20.4	23.1	21	21.4	19.2	22	20.8	20.7	90	91	98	93	21.5	25.8	24.4	23.9	18.7	21.6	20.7	20.3
1995	6	3	25.4	20.2	5.2	21.6	22.1	21	21.4	20.2	21.6	20.8	20.9	89	96	98	94	22.8	25.5	24.4	24.3	19.6	21.4	20.7	20.6
1995	6	4	26.2	19.2	7	22	23.6	20.9	21.9	20.3	22.6	20.7	21.2	86	92	98	92	22.8	26.8	24.3	24.6	19.6	22.2	20.6	20.8
1995	6	5	26.4	19.2	7.2	21.8	25	21.9	22.6	20.8	23.6	21.4	21.9	92	89	96	92	24	28.3	25.2	25.8	20.4	23.1	21.2	21.6
1995	6	6	26.6	20.2	6.4	23.6	22.8	21	22.1	21.8	22.1	20.8	21.6	86	94	98	93	25	26.2	24.4	25.2	21.1	21.8	20.7	21.2
1995	6	7	25	20.2	4.8	20.6	24.1	20.7	21.5	20.3	22.2	20.6	21	97	85	99	94	23.6	25.6	24.2	24.5	20.2	21.5	20.6	20.7
1995	6	8	24.2	19.4	4.8	19.8	21.6	20.2	20.5	19.2	21.2	20.1	20.2	95	97	99	97	21.9	24.9	23.5	23.4	18.9	21	20.1	20
1995	6	9	23.4	19.2	4.2	20	21.5	21.2	21	19.4	21.2	21.1	20.6	95	97	99	97	22.2	25	25	24	19.1	21.1	21.1	20.4
1995	6	10	25.4	19.4	6	22	24.5	20.4	21.8	20.4	23.2	20.2	21.3	87	90	98	92	23	27.7	23.5	24.7	19.8	22.7	20.1	20.9
1995	6	11	27	19.2	7.8	21.3	26.4	22.8	23.3	20.7	24.2	22.6	22.5	95	84	98	92	24	28.9	27.3	26.7	20.5	23.5	22.5	22.2
1995	6	12	27.6	20.4	7.2	22.2	24.5	20.6	22	21	23.5	20	21.5	90	92	95	92	24.1	28.3	23	25.2	20.5	23.2	19.8	21.1
1995	6	13	23.8	20.2	3.6	20.6	22.6	20.9	21.3	20.2	22.2	20.8	21.1	97	97	99	97	23.4	26.5	24.5	24.8	20	22.1	20.8	21
1995	6	14	25.4	19.8	5.6	22.2	24	19.8	21.5	20.4	22.4	19.1	20.6	86	88	94	89	22.9	26.1	21.7	23.6	19.7	21.8	18.8	20.1
1995	6	15	25	18.8	6.2	21.6	21.6	20	20.8	19.8	21.5	19.6	20.3	85	99	97	94	22	25.6	22.6	23.4	19	21.5	19.4	20
1995	6	16	24.8	18.7	6.1	19.9	23.2	20.8	21.2	18.8	22	20.6	20.5	91	90	98	93	21	25.7	24.1	23.6	18.3	21.6	20.5	20.1
1995	6	17	25.6	19.2	6.4	21	22.6	20.5	21.1	20.2	22.3	20.4	21	93	98	99	97	23.2	26.7	23.9	24.6	19.9	22.2	20.4	20.8
1995	6	18	25.6	20.2	5.4	21	22.4	21.6	21.6	20.4	22.2	21	21.2	95	98	95	96	23.6	26.6	24.5	24.9	20.2	22.1	20.8	21
1995	6	19	26	20.4	5.6	22	21.2	21.6	21.6	20.6	20.5	20.9	20.7	89	94	94	92	23.4	23.7	24.3	23.8	20	20.2	20.6	20.3
1995	6	20	27.2	19.6	7.6	21.4	22.4	19.7	20.8	20.3	21.8	18.6	20.2	91	95	91	92	23.2	25.8	20.8	23.2	19.9	21.6	18.1	19.8
1995	6	21	25	19.2	5.8	20.7	23.4	22	22	18.9	22.5	21.8	21.1	85	93	98	92	20.8	26.7	26	24.5	18.1	22.2	21.7	20.7
1995	6	22	26	19.6	6.4	21.3	23.4	21.9	22.1	20.7	22.1	21.5	21.4	95	90	97	94	24	25.8	25.4	25.1	20.5	21.6	21.3	21.1
1995	6	23	26.2	20	6.2	22.6	24	19.7	21.5	20.2	22.8	18.6	20.5	81	91	91	87	22.2	27	20.8	23.4	19.2	22.4	18.1	19.9
1995	6	24	26	18.6	7.4	21.6	23.4	20.6	21.5	19.8	22.2	20	20.7	85	91	95	90	22	26	23	23.7	19	21.8	19.8	20.2
1995	6	25	25.8	19	6.8	21.4	25	19.4	21.3	18.8	23	18.6	20.1	79	85	93	86	20.2	26.9	20.9	22.7	17.6	22.3	18.2	19.4
1995	6	26	26	18.2	7.8	20.8	24.6	22.2	22.5	19	22	20.6	20.5	85	81	87	84	20.9	24.9	23.3	23	18.2	21	20	19.7
1995	6	27	24	19.4	4.6	20.6	22.4	21.2	21.4	19.6	21.4	20.8	20.6	92	92	97	93	22.2	24.9	24.3	23.8	19.2	21	20.6	20.3
1995	6	28	24.4	19.4	5	20.2	23.4	19.8	20.8	19.2	22.2	19.6	20.3	91	91	98	93	21.6	26	22.7	23.5	18.8	21.8	19.5	20
1995	6	29	26.2	19.2	7	21.6	22.4	22	22	20	21.8	21.2	21	87	95	93	92	22.4	25.8	24.7	24.3	19.3	21.6	20.9	20.6
1995	6	30	26	20.2	5.8	21.8	22.4	18.6	20.4	20.6	22	16.4	19.7	90	97	81	89	23.5	26.2	17.3	22.4	20.1	21.9	15.3	19.1
1995	7	1	27	19	8	21.8	23.2	21.2	21.9	19.9	22	20.6	20.8	85	90	95	90	22.1	25.7	23.9	23.9	19.1	21.6	20.4	20.3
1995	7	2	24.2	18.4	5.8	21.8	23.6	21.2	22	19.8	22.2	20.2	20.7	84	89	92	88	21.9	25.9	23.1	23.6	19	21.7	19.8	20.1
1995	7	3	24.2	17.2	7	20	22.4	20.6	20.9	19	22	20.5	20.5	91	97	99	96	21.4	26.2	24	23.9	18.6	21.9	20.5	20.3
1995	7	4	24.4	19	5.4	19.6	21.6	18.9	19.8	19.4	21.2	18.8	19.8	98	97	99	98	22.4	24.9	21.6	23	19.3	21	18.8	19.7
1995	7	5	24	18.3	5.7	19.4	22	18.9	19.8	19.2	21.4	18.8	19.8	98	95	99	97	22.1	25.1	21.6	23	19.1	21.2	18.8	19.7
1995	7	6	24.3	18.4	5.9	19.6	22	18.7	19.8	18.6	20.8	18.2	19.2	91	90	96	92	20.8	23.8	20.6	21.8	18.2	20.3	18	18.8
1995	7	7	24.2	18.2	6	20.2	22.8	21.6	21.5	19.4	22.1	21.1	20.9	93	94	96	94	22	26.2	24.7	24.3	19.1	21.8	20.9	20.6
1995	7	8	25.6	17.4	8.2	22	22.8	22.7	22.5	20.4	22	22.2	21.5	87	94	96	92	23	26	26.5	25.1	19.8	21.7	22	21.2
1995	7	9	26	19	7	21.2	24	22.6	22.6	19.8	22.4	21.7	21.3	88	88	93	90	22.3	26.1	25.4	24.6	19.2	21.8	21.4	20.8
1995	7	10	26.6	17.4	9.2	21	24.7	20.7	21.8	19.6	22.8	19.4	20.6	88	86	89	88	22	26.6	21.7	23.4	19	22.1	18.8	20
1995	7	11	26.6	19.4	7.2	21.4	25.5	21.8	22.6	20.2	23.3	21.8	21.8	90	84	100	91	23	27.3	26.1	25.5	19.7	22.5	21.8	21.3
1995	7	12	26.4	18.8	7.6	19.7	23.6	21	21.3	19.4	22.4	20.7	20.8	97	91	97	95	22.3	26.4	24.2	24.3	19.3	22	20.6	20.6
1995	7	13	25.6	19	6.6	20.2	25.4	19	20.9	19.6	23	18.8	20.5	95	82	98	92	22.4	26.7	21.6	23.6	19.3	22.1	18.7	20.1
1995	7	14	25.2	18.8	6.4	20	23.2	21	21.3	18.8	22.2	20.6	20.5	90	92	97	93	21	26.2	24	23.7	18.3	21.8	20.4	20.2
1995	7	15	26.6	19.2	7.4	20.8	25.8	22	22.6	19.8	21	21.8	20.9	92	66	98	85	22.5	22	26	23.5	19.4	19	21.7	20.1
1995	7	16	26.8	18.6	8.2	21.2	23.525	18.8	21.51	20	22.495	18	20.75	90	91.95	93	92.25	22.7	26.67	20.2	24.01	19.5	22.115	17.6	20.35
1995	7	17	25	18.5	6.5	22.2	24	19.4	21.3	20.4	22.7	19	20.7	86	90	96	91	22.9	26.8	21.7	23.8	19.7	22.2	18.8	20.2
1995	7	18	24.5	18.6	5.9	20.2	22.8	19.9	20.7	19.9	21.8	19.5	20.4	97	92	97	95	23	25.5	22.4	23.7	19.8	21.4	19.3	20.2
1995	7	19	24.6	18.4	6.2	21.5	23.6	22.1	22.3	20.2	21.6	20.4	20.7	89	85	86	87	22.9	24.6	23	23.5	19.7	20.8	19.7	20.1
1995	7	20	26.4	19	7.4	21	24.8	20.3	21.6	20	22.4	19.4	20.6	92	82	92	89	22.8	25.7	22	23.5	19.6	21.5	19	20
1995	7	21	23.6	20	3.6	20.2	22.4	18.7	20	18.6	21	18.2	19.3	87	89	96	90	20.5	24	20.6	21.7	17.9	20.5	18	18.8
1995	7	22	26.3	2	24.3	21.2	23.9	20	21.3	19.2	21.6	19.1	20	84	82	92	86	21.1	24.4	21.6	22.4	18.3	20.7	18.7	19.3
1995	7	23	25.2	19.4	5.8	21	23.2	19.8	21	19.4	22.5	19.4	20.4	87	94	97	93	21.6	26.8	22.3	23.6	18.7	22.2	19.2	20.1
1995	7	24	23.8	19.2	4.6	20	22.4	20.1	20.6	19.6	21.5	20	20.4	97	93	99	96	22.6	25.1	23.3	23.7	19.4	21.2	20	20.2
1995	7	25	25	19.6	5.4	20.2	22.5	20.6	21	20	21.6	20.2	20.6	98	93	97	96	23.3	25.3	23.4	24	19.9	21.3	20	20.4
1995	7	26	25.0688	18.9375	6.13125	19.8	22.1	20.675	21.2842	19.7	21.8	20.065	20.6526	99	98	94.8	93.3158	22.9	25.9	23.155	23.9632	19.7	21.7	19.8	20.3263
1995	7	27	24.4	18.9429	5.45714	19.6	23.1	20.5	20.9	19.4	21.3	20.4	20.4	98	86	99	94	22.4	24.3	23.9	23.5	19.3	20.6	20.4	20.1
1995	7	28	24.2	18.925	5.275	19.6	23.9	18.6	20.2	19.2	21.8	18.5	19.8	97	84	99	93	22	24.9	21.2	22.7	19	21	18.5	19.5
1995	7	29	25.4	18.925	6.475	20.2	25.2	19.6	21.2	18	22.1	19.4	19.8	82	77	98	86	19.3	24.8	22.4	22.2	17	20.9	19.3	19.1
1995	7	30	25.2	19.0688	6.13125	20	24.6	21.6	22	19.2	22.4	21.2	20.9	93	83	97	91	21.8	25.8	24.9	24.2	18.9	21.6	21	20.5
1995	7	31	26.4	19.0933	7.30667	21.5	23.2	21.6	22	19.8	22.2	21	21	86	92	95	91	22.1	26.2	24.5	24.2	19.1	21.8	20.8	20.6
1995	8	1	24.6	19.2625	5.3375	21.6	23.455	19.6	21.51	20	22.3762	19	20.8667	87	91.6667	95	92.5714	22.4	26.4762	21.6	24.2095	19.3	21.9667	18.7	20.4857
1995	8	2	23.6	19.0733	4.52667	19.8	22.2	19.4	20.2	18.6	21.2	19	19.6	90	92	96	93	20.7	24.6	21.7	22.3	18.1	20.8	18.8	19.2
1995	8	3	25.2	19.3375	5.8625	19.6	24.8	20	21.1	18.6	22.6	19.8	20.3	91	83	98	91	20.8	26.1	23	23.3	18.2	21.8	19.7	19.9
1995	8	4	24.6	19.2125	5.3875	21	24.2	20.2	21.4	18.8	21.4	19.4	19.9	82	79	93	85	20.4	23.8	22	22.1	17.8	20.3	19.1	19.1
1995	8	5	25.8	18.9625	6.8375	20.6	23	18.8	20.3	18.6	21.6	18	19.4	83	89	93	88	20.2	25	20.2	21.8	17.7	21.1	17.6	18.8
1995	8	6	26	19.1	6.9	19.6	25.4	21.6	22	17.6	21.6	21.4	20.2	83	73	98	85	18.9	23.5	25.4	22.6	16.6	20.1	21.3	19.4
[truncated: 148 more rows]

## Sheet: 1996
			Temperature			Temperature				Temperature				Relative Humidity				Pressure				Dew temperature
[truncated: 367 more rows]

[truncated: 22 more sheets: 1997, 1998, 1999, 2000, 2001, 2002, 2003, 2004, 2005, 2006, 2007, 2008, 2009, 2010, 2011, Promedios anuales, Calc_Promedio, tao(0,0), tao(0,1), tao(0,2) …]
