# Supplementary material for: Direct, diffuse and total solar radiation data set in La Guajira, Magdalena and Cesar departments -Colombia
Source: Data Brief. 2020 Oct 15;33:106397. doi: 10.1016/j.dib.2020.106397 (PMC7599437; doi:10.1016/j.dib.2020.106397)
Supplement: Supplementary file 2 [file mmc2.xls]

## Sheet: 1983
						Temperature				Temperature				Relative Humidity				Pressure				Dew temperature
Year	Month	Day	Maximum	Minimum	Max-Min	1899-12-31 07:00:00	1899-12-31 13:00:00	1899-12-31 19:00:00	Average	1899-12-31 01:00:00	1899-12-31 13:00:00	1899-12-31 19:00:00	Average	1899-12-31 01:00:00	1899-12-31 13:00:00	1899-12-31 19:00:00	Average	1899-12-31 07:00:00	1899-12-31 13:00:00	1899-12-31 19:00:00	Average	1899-12-31 07:00:00	1899-12-31 13:00:00	1899-12-31 19:00:00	Average		Month	Taverage	Hraverage
1984	1	1	25.2171	16.999	8.21811	18.0845	24.1648	21.7374	9.6666	16.1332	17.9813	17.3553	17.1588	61.4027	34.897	43.0552	36.8616	17.8181	17.3619	17.645	17.6017	15.2375	14.8445	15.0144	15.031		January	11.3258	50.358
1984	1	2	35.4	22.4	13	23	33.4	30	11.538	21	25	25.6	23.9	84	51	71	68	23.5	26.1	29.9	26.5	20.1	21.8	24.1	22		February	10.3767	32.7017
1984	1	3	35.2	22.4	12.8	23	34	30	11.498	20.3	24.6	24.6	23.2	78	47	65	63	22	24.7	27.4	24.7	19.1	20.9	22.6	20.9		March	10.736	52.7598
1984	1	4	34.6	21.4	13.2	22	33.4	30.7	10.5324	19.4	24	24	22.5	79	46	58	61	20.8	23.7	25.4	23.3	18.1	20.2	21.4	19.9		April	11.3461	40.9173
1984	1	5	34.6	21.4	13.2	21.8	34	30.2	11.3715	20.6	24.6	24.4	23.2	90	47	62	66	23.5	24.7	26.7	25	20.1	20.9	22.2	21.1		May	10.2305	46.2327
1984	1	6	34.4	22	12.4	22.8	32.3	31.4	10.5357	21	25	25.3	23.8	85	56	61	67	23.7	26.9	28.2	26.3	20.2	22.3	23.1	21.9		June	11.0987	43.1209
1984	1	7	34	22.4	11.6	22.6	33.6	29.8	11.5813	21.2	24.6	24.4	23.4	88	48	64	67	24.2	25	27	25.4	20.6	21.1	22.4	21.3		July	9.00267	34.9149
1984	1	8	34.1	23	11.1	25.5	33.2	31.4	11.5413	22.1	24.3	24.8	23.7	75	48	59	61	24.4	24.5	27	25.3	20.7	20.8	22.3	21.3		August	9.39194	45.515
1984	1	9	35.2	21.8	13.4	22.6	33.6	30.6	11.5546	20.8	25.4	24.8	23.7	85	52	63	67	23.4	27	27.5	26	20	22.4	22.6	21.7		September	11.0568	47.2286
1984	1	10	34.2	21	13.2	21.8	33.4	31.8	10.599	19.4	24	24	22.5	80	46	53	60	20.9	23.7	24.7	23.1	18.2	20.2	20.9	19.8		October	8.91781	42.9499
1984	1	11	34.8	21	13.8	21.6	33.4	21.774	11.5813	19.4	23.4	17.2587	17.0356	82	43	41.923	33.9313	21.1	22.2	17.3752	17.3253	18.3	19.2	14.8312	14.8279		November	10.0562	49.9946
1984	1	12	34.2	21.4	12.8	22.4	33.4	31.4	11.5713	20	23.3	24.1	22.5	80	43	55	59	21.8	22	25.2	23	18.9	19	21.2	19.7		December	10.1682	40.9107
1984	1	13	35	21	14	21.6	33.6	31.2	11.6146	18.6	23.2	22.8	21.5	75	42	49	55	19.5	21.6	22.2	21.1	17.1	18.7	19.2	18.3
1984	1	14	34.4	22.4	12	23.6	33.3	31.4	11.6379	21.2	24	23	22.7	81	46	49	59	23.6	23.7	22.6	23.3	20.2	20.2	19.4	19.9
1984	1	15	34.8	23.4	11.4	23.8	32.8	22.1702	11.6545	21.6	24	17.4618	17.1255	83	48	40.7575	33.565	24.3	24	17.5317	17.3985	20.7	20.5	14.9777	14.8845
1984	1	16	35	23.8	11.2	24.4	24.1382	22.0304	11.5213	22	18.3775	17.1555	16.8957	81	34.2643	39.6254	33.1655	24.8	17.1655	16.8658	16.9357	21	14.8079	14.5116	14.5548
1984	1	17	34.6	23.8	10.8	24.2	34.2	20.1324	10.6123	22	24	24	23.3	83	43	37.1613	29.103	25	23.1	15.717	15.4439	21.1	19.8	13.4427	13.2862
1984	1	18	34.8	25	9.8	25.4	25.5667	22.0937	10.6922	20.8	18.4475	17.0656	16.7958	66	33.5983	38.8928	32.2664	21.5	17.1821	16.6493	15.9967	18.7	14.8212	14.3118	13.759
1984	1	19	34.6	22.4	12.2	23	33.6	31.4	11.6012	20.2	23.6	23.4	22.4	78	43	51	57	21.8	22.6	23.5	22.6	18.9	19.4	20.1	19.5
1984	1	20	26.6522	23.3	3.35224	23.8	25.3969	22.1369	11.6046	21.2	18.3542	17.1355	16.7992	80	33.8314	38.9594	32.9657	23.5	17.0522	16.7359	16.7592	20.1	14.7213	14.4216	14.4316
1984	1	21	34.6	21.2	13.4	21.8	33.8	31	11.6512	19.2	24	23.6	22.3	79	44	54	59	20.5	23.4	24.3	22.7	17.9	20	20.6	19.5
1984	1	22	34.6	22	12.6	25.4	34.6	32.6	10.842	20	23.6	22.2	21.9	61	40	41	47	19.8	21.9	19.9	20.5	17.4	19	17.4	17.9
1984	1	23	26.9752	23.4	3.57523	23.8	34	30.4	11.6612	20.8	23.6	23.6	22.7	77	42	57	58	22.6	22.3	24.7	23.2	19.4	19.2	20.9	19.9
1984	1	24	26.7754	25	1.77544	26.2	34.2	31.6	11.6112	20.8	23.8	25	23.2	62	42	59	54	21	22.6	27.3	23.7	18.3	19.5	22.6	20.1
1984	1	25	35.2	23	12.2	23.2	33.2	31.6	11.6678	20.2	23.9	24	22.7	76	46	53	59	21.7	23.5	24.8	23.4	18.8	20.1	21	20
1984	1	26	26.9186	21.8	5.11863	23	34.6	32.2	10.7721	19.6	22.8	21.4	21.3	73	36	38	49	20.6	20	18.4	19.7	18	17.5	16.2	17.2
1984	1	27	35	22.8	12.2	23	33.8	21.3511	11.6645	22.6	22.6	16.6793	15.6137	97	38	37.8273	28.77	27.1	20.1	16.5095	15.7203	22.4	17.6	14.1519	13.4693
1984	1	28	26.7288	22.4	4.32882	22.8	25.63	31	11.6812	19.4	18.3908	22	16.1998	73	32.7992	46	30.3684	20.3	16.9723	20.5	16.1698	17.7	14.6581	17.9	13.9155
1984	1	29	26.9586	21.2	5.75858	21.8	33.4	31	11.6612	18.4	22.2	22	20.9	72	38	46	52	18.9	19.4	20.5	19.6	16.6	17	17.9	17.2
1984	1	30	34.6	23	11.6	23.8	34	31.4	11.6978	19.2	23.4	23	21.9	65	41	49	52	19.2	21.8	22.6	21.2	16.9	18.9	19.4	18.4
1984	1	31	37	21.8	15.2	22.4	25.7299	33.4	11.6812	19.4	18.4208	22.4	16.1798	76	32.5661	39	30.102	20.5	16.9657	19.9	16.0699	17.9	14.6281	17.4	13.8056
1984	2	1	26.9553	17.7582	9.19709	18.7871	25.5201	20.4587	9.74984	16.363	18.261	15.8968	15.4639	61.1363	32.4995	33.8314	31.8002	17.6616	16.676	15.7403	15.4239	15.2241	14.4316	13.5026	13.2595
1984	2	2	26.9586	17.6017	9.35692	18.8504	24.6144	20.4287	9.76649	16.5128	18.514	16.8258	16.3263	62.0687	33.0989	36.1623	32.0333	17.9746	17.1821	16.0433	15.7036	15.4406	14.8279	13.729	13.4693
1984	2	3	25.9063	17.5584	8.34797	18.6972	25.8864	20.4986	9.81977	16.5361	18.4974	16.6893	16.3263	62.9344	32.2997	35.796	32.0666	18.1078	17.0755	15.8635	15.7236	15.5272	14.7047	13.5825	13.466
1984	2	4	27.1051	17.1555	9.94964	19.1667	25.8264	20.502	9.79646	16.6693	18.4907	16.7292	16.3696	60.8033	32.5661	35.8293	31.6004	18.0912	17.0722	15.9101	15.7336	15.4972	14.6747	13.5392	13.4393
1984	2	5	27.1917	17.0822	10.1095	18.9469	25.8631	20.2922	9.79313	16.8191	18.5374	16.7692	16.4162	63.2341	32.7326	36.9948	32.5994	18.544	17.1488	16.0533	15.8502	15.8568	14.8146	13.719	13.6025
1984	2	6	27.2816	17.7715	9.51009	18.7904	26.0029	20.7284	9.77315	16.6194	18.3908	16.5594	16.2364	63.001	31.7669	33.7315	31.5671	18.1944	16.7492	15.2142	15.3041	15.6204	14.5249	13.0964	13.1996
1984	2	7	27.2117	17.0689	10.1428	19.0135	25.7598	20.5752	9.82976	16.7492	18.6739	17.0156	16.5095	62.3351	33.7648	36.7284	32.5661	18.3709	17.5584	16.333	15.97	15.7036	15.1076	13.9055	13.6425
1984	2	8	27.2283	17.9813	9.24703	19.0268	25.9396	20.2456	9.72986	16.939	18.7505	16.9523	16.5861	62.9677	33.3985	38.2934	32.8325	18.5906	17.595	16.4162	16.1432	15.8502	15.1209	13.9788	13.7757
1984	2	9	27.0318	18.0246	9.00728	19.0435	25.57	19.3632	9.85307	16.9324	18.8404	16.9523	16.636	63.5005	35.4964	37.9605	33.3319	18.7338	18.0179	16.4296	16.3263	15.99	15.4106	14.0121	13.9322
1984	2	10	26.8221	16.4162	10.4058	19.0169	25.6999	20.2323	9.76316	16.8791	18.6373	16.7659	16.4395	63.2008	33.6649	36.6618	34.6306	18.6073	17.4718	15.8368	15.8069	15.9068	15.051	13.6092	13.5759
1984	2	11	27.2649	17.282	9.98293	19.18	24.8275	21.3378	10.832	16.7759	18.8237	16.9024	16.5394	61.7357	33.8647	39.2591	34.3642	18.3043	17.7748	17.0489	16.7625	15.6837	15.3007	14.5648	14.365
1984	2	12	27.4381	17.908	9.53007	19.0069	26.1161	20.7118	9.94631	16.8558	18.7971	16.8558	16.5228	63.3007	33.1988	35.2633	32.0333	18.5707	17.5817	15.8868	15.8768	15.8801	15.1409	13.6425	13.6125
1984	2	13	27.3249	17.8148	9.51009	18.8637	26.0229	21.7673	10.9086	16.7559	18.6239	16.676	16.4129	63.3673	32.3996	36.129	33.3319	18.4708	17.2087	16.2531	16.3996	15.8002	14.8445	13.9788	14.0753
1984	2	14	27.1284	17.1688	9.95963	18.9103	24.7043	21.7773	10.7155	16.686	18.4674	16.6427	16.313	62.3351	32.7326	36.4953	33.8647	18.231	16.9856	16.1665	16.1732	15.6137	14.6914	13.8855	13.9122
1984	2	15	27.4148	17.3453	10.0695	19.1367	24.8907	21.8805	10.9952	16.7226	18.3942	16.5261	16.273	61.0031	31.1009	34.5973	32.2997	18.1877	16.626	15.7702	15.9334	15.5804	14.4216	13.6092	13.7324
1984	2	16	27.4447	16.9956	10.4491	18.8337	26.1661	21.9605	11.0085	16.3796	18.584	16.7093	16.2564	60.9032	31.7336	35.0968	32.4662	17.6749	17.0589	16.1565	16.0033	15.2108	14.748	13.9022	13.7823
1984	2	17	27.6112	17.9779	9.6333	19.0402	25.0406	19.7261	9.73985	16.8125	18.6339	16.6293	16.3896	63.001	31.5338	34.7638	33.6316	18.4774	17.0289	15.4273	15.5205	15.8035	14.7213	13.2562	13.3261
1984	2	18	27.0285	17.2454	9.78314	19.1401	25.9496	21.431	10.7155	16.656	18.4674	16.3796	16.1698	60.9698	32.1998	36.1956	33.0323	18.0712	16.9557	15.8302	15.9367	15.4805	14.6481	13.6225	13.7091
1984	2	19	26.9553	17.0389	9.91634	18.9403	25.8497	21.1746	10.7122	16.4296	18.1644	15.9234	15.8402	60.5702	31.1342	35.0635	32.1998	17.6849	16.313	14.8912	15.2807	15.2608	14.1186	12.9199	13.2329
1984	2	20	27.195	16.9823	10.2127	18.927	25.9363	21.5109	8.8308	16.3863	18.1211	16.4096	15.9734	60.4037	30.435	35.8626	32.1998	17.6117	16.1066	15.7303	15.4472	15.1942	13.9888	13.5892	13.3861
1984	2	21	27.2483	17.9047	9.3436	18.9836	25.9663	21.5809	10.8221	16.5561	18.5174	16.3863	16.1498	61.2029	32.5328	35.23	32.7992	17.938	17.0656	15.677	15.8601	15.4339	14.768	13.5492	13.7091
1984	2	22	27.6778	17.1688	10.5091	18.3476	26.2959	22.3134	11.1118	16.4462	18.4741	16.8191	16.2697	56.7742	31.0676	34.4308	29.769	16.8524	16.7093	16.2198	15.1842	14.5315	14.4916	13.9421	13.0897
1984	2	23	27.8909	18.1178	9.77315	19.1367	26.5091	21.421	11.1118	16.9124	18.8404	16.8857	16.5461	62.7014	31.9667	33.898	32.5328	18.6239	17.4385	16.2131	16.3729	15.9034	15.0144	13.9421	14.0587
1984	2	24	27.3016	17.595	9.70656	19.5263	26.0695	21.7573	10.9819	17.1355	18.8837	17.0389	16.7259	61.6358	33.7315	38.3267	34.6306	18.8803	17.8514	17.0622	16.9757	16.0666	15.344	14.5815	14.5049
1984	2	25	27.508	18.2576	9.25036	18.544	26.2626	21.8672	10.9319	16.979	18.8703	16.7759	16.5394	59.1051	32.7326	36.3954	31.667	17.8747	17.6783	16.4462	15.8368	15.2608	15.1709	14.1053	13.5692
1984	2	26	27.5979	18.3109	9.28699	19.3732	25.0972	22.3401	11.2083	16.9923	18.927	17.0356	16.676	61.8689	33.1988	36.0624	33.4984	18.6606	17.8348	16.8125	16.8025	15.9201	15.344	14.375	14.385
1984	2	27	26.5923	18.2643	8.32799	19.3032	26.3459	22.1469	11.0651	17.0755	19.1467	16.939	16.7259	62.7014	33.6649	35.5297	33.3985	18.8937	18.2776	16.5594	16.8824	16.0699	15.6404	14.1852	14.4183
1984	2	28	27.5413	17.3353	10.206	19.2832	26.3892	21.0214	11.0352	16.8957	18.887	16.7026	16.4828	61.5359	32.4995	35.6296	32.8991	18.5007	17.6416	16.2331	16.3863	15.8102	15.2008	13.9655	14.0787
1984	2	29	25.9625	17.675	8.2875	18.15	20.925	18.6375	11.075	15.6625	17.0625	16.6875	16.4625	55.75	29.625	38.875	33.75	16.8875	15.3125	16.3625	16.2	14.5125	13.2875	14.0375	13.9625
1984	3	1	36.3	23.6	12.7	23.8	34.4	33	10.1394	20.4	24.2	24.5	23	74	43	50	56	21.7	23.5	25.2	23.5	18.8	20.1	21.2	20
1984	3	2	36	23	13	23.8	34.2	32.4	9.97627	21.8	24.6	24.2	23.5	84	46	51	60	24.8	24.6	24.8	24.7	21	20.8	21	20.9
1984	3	3	35.8	23.2	12.6	23.6	34.4	31.2	8.8641	20.8	24.4	24	23.1	78	44	55	59	22.7	24	25.1	23.9	19.5	20.4	21.2	20.4
1984	3	4	34.8	23.8	11	24.2	33.4	30.8	10.9319	21.2	24	24	23.1	77	46	57	60	23.2	23.7	25.4	24.1	19.9	20.2	21.3	20.5
1984	3	5	35.6	23	12.6	23.2	34	33.3	10.852	20.8	24	24	22.9	81	44	46	57	23	23.3	23.7	23.3	19.7	19.9	20.2	20
1984	3	6	36.6	24	12.6	24.2	34.2	33	10.8953	21	24.2	24	23.1	75	44	48	56	22.8	23.6	23.9	23.4	19.6	20.2	20.4	20
1984	3	7	36.3	22.8	13.5	23	34	33	10.9319	19.8	23.4	24.8	22.7	75	41	52	56	21	21.8	25.9	22.9	18.3	18.9	21.7	19.6
1984	3	8	37.4	23.6	13.8	24	36	33.4	9.83309	20.4	24.2	24	22.9	72	38	46	52	21.6	22.4	23.7	22.6	18.7	19.3	20.2	19.4
1984	3	9	37.2	23	14.2	23.4	34.6	33.2	10.8154	21.8	24.4	24.8	23.7	87	43	51	60	25.1	23.9	25.8	24.9	21.1	20.3	21.6	21
1984	3	10	37.4	24	13.4	24.2	34.8	33	10.6989	21	24.8	24.4	23.4	75	44	50	56	22.8	24.7	24.9	24.1	19.6	20.9	21	20.5
1984	3	11	37	23	14	19.4031	35.6	32.6	11.7411	17.2354	23.8	24	16.7659	63.1675	37	49	32.5661	19.1967	21.7	24.2	17.1754	16.273	18.8	20.6	14.6048
1984	3	12	35.8	23	12.8	23.4	34.8	32.2	11.831	20.1	23.8	23.8	22.6	74	40	50	55	21.3	22.2	24	22.5	18.5	19.2	20.4	19.4
1984	3	13	36	23.4	12.6	23.8	33.6	33	9.8564	19.8	23.5	19	20.8	69	43	25	46	20.5	22.3	12.8	18.5	17.9	19.3	10.6	15.9
1984	3	14	37.2	24.2	13	24.6	34.6	33.2	9.91301	19.9	23.4	23.4	22.2	65	39	44	49	20.1	21.4	22.3	21.3	17.6	18.6	19.3	18.5
1984	3	15	36.4	23.2	13.2	24	35.2	33	9.91967	20.6	23.2	21.9	21.9	74	36	38	49	22	20.5	19	20.5	19	17.9	16.7	17.9
1984	3	16	36.3	22.1	14.2	22.4	33.4	32.4	9.98293	19.5	23	23	21.8	77	41	45	54	20.8	21.3	21.9	21.3	18.1	18.5	19	18.5
1984	3	17	35.8	22.6	13.2	23	34	32.4	10.7222	19.6	23.6	24	22.4	73	42	50	55	20.6	22.3	24.3	22.4	18	19.2	20.6	19.3
1984	3	18	35.4	23.4	12	23.6	33.8	29.4	11.8243	21	23.8	23.4	22.7	80	44	61	61	23.2	22.9	24.8	23.6	19.8	19.7	21	20.2
1984	3	19	36.3	24	12.3	24.4	34.5	31	11.9076	21.2	24.5	26	23.9	76	44	68	62	23.1	24.2	30.3	25.8	19.8	20.5	24.3	21.5
1984	3	20	35.4	24.2	11.2	24.7	33.6	31.4	11.881	21.1	24.5	24.7	23.4	73	48	58	60	22.6	24.8	26.7	24.7	19.5	20.9	22.2	20.9
1984	3	21	37	23.4	13.6	23.8	34.8	33	12.0241	21	24.4	29.4	24.9	78	43	77	66	23	23.7	38.6	28.4	19.8	20.2	28.4	22.8
1984	3	22	36.6	24	12.6	24.6	34	29	8.98398	22.2	24.4	24	23.5	81	46	66	64	25.2	24.2	26.5	25.3	21.2	20.6	22.1	21.3
1984	3	23	35.5	23.8	11.7	24.4	34.2	31.4	9.88637	21.6	25.5	25.3	24.1	78	50	61	63	23.9	26.9	28.2	26.4	20.4	22.3	23.1	21.9
1984	3	24	36.4	24	12.4	24.2	34.6	26.2	11.8077	21.8	25.2	23.4	23.5	81	47	79	69	24.5	25.9	26.9	25.8	20.8	21.7	22.3	21.6
1984	3	25	33.4	23.9	9.5	24	33.2	29.4	11.7544	21	25.3	22	22.8	77	53	53	61	22.9	27	21.6	23.8	19.7	22.4	18.7	20.3
1984	3	26	34.6	23.4	11.2	23.5	34.4	32.3	11.538	21	24.4	24.6	23.3	80	44	54	59	23.2	24	25.9	24.4	19.9	20.4	21.6	20.7
1984	3	27	35.6	24	11.6	24.4	34.3	20.3921	10.8787	21.2	24.5	17.1621	17.0422	76	45	38.9594	32.3996	23.1	24.3	16.8391	16.9723	19.8	20.6	14.2219	14.3417
1984	3	28	27.7311	24.8	2.93111	24.9	26.4458	20.7584	11.1517	22	19.21	17.1821	16.9557	78	33.8647	36.9282	31.2341	24.5	18.3842	16.5694	16.606	20.8	15.7103	14.052	14.0887
1984	3	29	28.0208	17.6616	10.3592	24.8	26.7688	21.1147	10.1827	22.8	19.3532	17.3752	17.0489	84	33.3985	35.0968	29.0364	26.4	18.544	16.0899	15.9434	22	15.8169	13.6158	13.5159
1984	3	30	27.871	18.6772	9.19376	24.2	34	20.6818	10.0162	22.4	25.8	17.3286	17.1288	86	52	38.0271	31.5671	25.9	27.8	16.8491	16.9157	21.7	22.8	14.2884	14.3317
1984	3	31	27.7944	18.9369	8.85744	25	33.4	20.8749	10.9686	22	26	17.3353	17.1388	77	56	37.1613	30.435	24.5	28.7	16.8125	16.8658	20.7	23.4	14.2418	14.2618
1984	4	1	27.881	18.6805	9.20042	19.9692	26.4891	22.8362	11.9309	17.5784	19.1234	18.0246	17.7182	61.769	33.232	41.59	36.5952	19.5763	18.1744	18.4408	18.1644	16.5328	15.4706	15.5971	15.3773
1984	4	2	28.2645	17.8947	10.3698	20.1839	26.6935	21.8677	11.841	17.9065	19.6194	18.371	18.1226	63.4194	34.9032	44.871	38.4516	20.1194	19.0484	19.271	18.9032	16.9355	16.1548	16.1742	15.9452
1984	4	3	27.4214	17.8747	9.54672	20.2129	26.2935	22.6097	10.8354	18.071	19.3931	18.1935	17.8614	64.4516	36.3954	45.7419	38.3933	20.4903	19.1667	19.0613	18.7804	17.1677	16.2231	16.0645	15.8302
1984	4	4	28.0548	18.8937	9.16119	20.4129	26.8935	22.1774	12.2306	18.1387	19.8194	18.4419	18.2968	63.5161	35.871	42.6129	38.1935	20.4935	19.5871	19.129	19.2129	17.1871	16.5742	16.1258	16.1742
1984	4	5	26.5357	17.1488	9.38689	19.5226	25.6	22.7226	10.7821	17.3581	18.9581	18.6806	18.3355	61.0323	34.5806	45.9032	38.7419	19.5968	18.6871	19.9065	19.3968	16.4548	15.8226	16.6387	16.2968
1984	4	6	27.7548	18.8803	8.87451	20.3323	26.5677	22.6	9.77981	18.2645	20.0129	18.7387	18.5129	65	37.3871	46.871	40.1613	20.8323	20.1935	20.2	19.8935	17.4	16.9806	16.8097	16.6258
1984	4	7	27.5387	18.1911	9.34766	20.5516	26.4419	22.3548	11.7911	18.2968	20.1774	18.5871	18.5032	63.7742	38.8387	47.0323	41.1613	20.7581	20.7	19.9355	19.9097	17.3677	17.3	16.6581	16.6355
1984	4	8	27.7774	18.211	9.56639	20.5	26.4129	22.4323	11.8343	18.329	19.9452	18.4129	18.3839	64.2903	37.9355	46.0323	40.6129	20.8677	20.1129	19.4742	19.6097	17.4355	16.9	16.3742	16.4516
1984	4	9	27.7774	18.0146	9.76285	20.3516	26.6	22.829	12.0574	18.271	20.0935	18.6323	18.4903	64.8387	37.9032	43.8387	40.0323	20.829	20.4194	20.4677	20.0226	17.4097	17.1323	16.9065	16.6903
1984	4	10	27.8	17.8381	9.96191	20.2355	26.7129	22.5645	11.9076	18.2194	20.1129	18.3613	18.3742	65.4516	37.2581	45.6774	39.3226	20.7903	20.3839	19.3677	19.5774	17.3774	17.0645	16.2677	16.4161
1984	4	11	27.4806	18.7039	8.7768	20.271	26.4613	22.6161	11.8976	18.0516	19.9355	18.6903	18.3774	63.9032	38.8065	47.0968	40.4516	20.3806	20.2645	20.1194	19.6903	17.1097	17.029	16.7742	16.5032
1984	4	12	27.329	18.7571	8.5719	19.5935	25.0871	22.1323	10.7588	17.4774	18.8774	18.1355	18.1677	61.6129	36.4194	45.9355	40.3548	19.8258	18.8903	18.9968	19.2419	16.5806	15.9387	16.0226	16.1742
1984	4	13	27.5742	17.8314	9.74277	19.4161	25.1935	22.3129	10.9419	17.5161	18.9355	18.5871	18.3452	62.9355	36.4516	47.5161	40.6452	20.0226	18.9355	19.9935	19.6516	16.7194	15.8903	16.6613	16.4226
1984	4	14	27.6968	18.564	9.13278	20.1194	26.4032	22.6	11.6545	18.2613	19.6871	18.4774	18.2903	66.4839	37.129	46.4516	40.6452	20.9677	19.5419	19.5871	19.4613	17.4903	16.5258	16.4065	16.3258
1984	4	15	27.8452	17.5217	10.3234	20.1419	26.4581	22.2161	11.6379	18.1677	19.9968	18.629	18.4161	65.6452	38.3548	48.6129	41.1613	20.7387	20.3194	20.2323	19.8613	17.3355	17.029	16.8129	16.6
1984	4	16	28.1065	18.7005	9.40593	20.4613	26.8903	22.4806	11.6878	18.4613	20.0968	18.4742	18.5065	65.5161	37.0645	46.5484	40.5161	21.2065	20.2323	19.5839	19.7903	17.6355	16.9387	16.3871	16.5129
1984	4	17	27.6065	18.0645	9.54194	20.6194	26.5323	22.6194	11.8876	18.5548	19.3097	18.8516	17.8484	65.3871	38.2258	45.129	41.3548	21.3548	20.4613	20.4258	20.1258	17.729	17.0871	16.9097	16.7355
1984	4	18	26.3194	18.7804	7.53892	20.5129	25.9129	21.6613	11.6146	18.5194	20.2452	18.6581	18.6323	65.6129	42	50.6452	42.7097	21.3194	21.2645	20.1065	20.3548	17.7032	17.6355	16.6935	16.8903
1984	4	19	26.9097	18.6139	8.29573	20.3226	25.8226	21.6516	10.6656	18.6677	20.3097	18.8419	18.7516	68	42.0968	52.6774	43.4194	21.7774	21.4484	21.0774	20.871	18.0097	17.7968	17.371	17.2484
1984	4	20	26.0516	18.6273	7.42435	20.4484	26.1968	21.7419	10.6289	18.6065	20.2613	18.8871	18.729	66.7097	41.2903	53.3548	43.7419	21.5645	21.2097	21.2129	20.7516	17.8484	17.6161	17.4548	17.1677
1984	4	21	26.9226	18.6905	8.23205	20.429	24.9258	21.929	10.8587	18.7742	20.2387	18.8258	18.771	68.1613	39.9032	51.0968	41.4839	21.9806	20.5355	20.8903	20.0355	18.1032	17.0452	17.1968	16.529
1984	4	22	28.1871	18.8037	9.38335	20.529	25.7323	21.971	11.6845	18.8129	20.1484	18.8645	18.7548	67.6774	42.0323	52.7097	44.0645	22.0226	21.1258	21.1	20.8355	18.1226	17.5452	17.3774	17.1968
1984	4	23	28.5742	18.6373	9.93694	20.4645	26.5548	22.1871	11.7444	18.8194	20.4806	18.9903	18.9	68.2581	41.5484	52	43.7419	22.0484	21.6484	21.2516	21.0645	18.1742	17.8903	17.4677	17.3548
1984	4	24	28.0548	18.9636	9.09126	20.5806	26.0774	21.8806	11.5846	18.9	20.7452	18.9065	18.2032	64.7419	43.8387	52.0645	44	22.1645	22.5452	21.1645	21.3387	18.2387	18.4419	17.4097	17.5323
1984	4	25	28.1065	18.7671	9.33933	20.529	26.0194	21.8387	11.5113	18.8161	20.3452	18.9484	18.829	67.7419	42.129	53.2903	43.7419	21.9871	21.529	21.2935	20.9935	18.1323	17.8258	17.4968	17.3226
1984	4	26	28.1968	17.1421	11.0546	20.6613	25.9581	21.4452	10.539	19.0516	20.6323	18.9194	19	68.5161	43.5484	54.4194	44.8065	22.4677	22.2323	21.3968	21.4161	18.4258	18.2548	17.5387	17.571
1984	4	27	27.9484	18.6772	9.27118	20.329	25.6032	21.929	10.6955	18.9194	20.4323	18.8774	18.8871	69.9355	44.1935	52.0323	45	22.371	21.9871	21.029	21.2032	18.3677	18.0968	17.3129	17.4323
1984	4	28	28.3548	17.555	10.7998	20.2968	25.9935	22.0903	11.7511	18.6645	20.4903	18.9677	18.8419	68.2903	42.2581	51.3226	43.7097	21.7903	21.8452	21.0548	20.9645	18.0161	18.0226	17.3548	17.2968
1984	4	29	26.9194	17.7349	9.1845	19.5097	24.7968	20.3871	10.6789	18.6806	20.0548	18.7452	18.6516	65.2903	39.5484	53.3226	39.871	20.8516	20.0742	20.9097	18.8677	17.2677	16.7355	17.2645	15.6419
1984	4	30	28.3871	17.7315	10.6556	20.4419	25.9419	21.7419	11.4348	18.6806	20.5161	18.9065	18.8516	67.2581	42.5806	52.9677	43.3871	21.7226	21.9161	21.1839	21.0161	17.9742	18.0935	17.4484	17.3548
1984	5	1	27.8516	18.7238	9.12778	20.4903	25.6903	21.3387	10.5657	18.8613	20.5452	18.8839	18.9226	68.2581	44.1935	54.8065	44.9355	22.1194	22.2161	21.4355	21.3613	18.2258	18.2742	17.6	17.5613
1984	5	2	28.1258	18.9103	9.2155	20.671	25.8129	20.9323	10.2327	19.1452	20.6516	18.8065	19.0097	69.129	44.2258	56.6129	45.6452	22.6871	22.3871	21.4677	21.5742	18.5581	18.3548	17.6032	17.6677
1984	5	3	27.6742	18.7005	8.97367	20.5097	25.4452	20.7613	9.19043	19.1355	20.671	18.8935	19.0419	70.3226	45.8065	58.4839	46.871	22.7516	22.6452	21.8226	21.8194	18.6194	18.5194	17.8387	17.829
1984	5	4	27.4484	18.6839	8.76452	20.4129	25.1581	20.6161	9.24037	19.0161	20.529	19.1032	19.0097	70	46.2258	52.2581	43.4194	22.5516	22.4806	20.7419	20.6903	18.4774	18.3968	16.9677	16.929
1984	5	5	27.2483	17.8747	9.37357	20.3548	25.3581	21.3111	10.3259	18.8194	20.4452	18.8803	18.7272	69.1613	44.8065	53.744	44.9199	22.1161	22.1258	21.4843	21.1546	18.2097	18.2032	17.585	17.3752
1984	5	6	26.1461	18.1311	8.01498	20.5677	25.3323	20.5742	10.5091	18.8903	20.5613	18.3032	18.2323	67.9677	45.3226	52.129	43.6774	22.1387	22.4161	20.8419	20.6935	18.229	18.3968	17.0484	16.9613
1984	5	7	27.4935	19.0871	8.40645	20.4839	24.3355	21.5258	10.5091	19.0097	20.5452	19.0065	18.9806	69.8065	45.2581	53.7097	45.7419	22.5032	22.3613	21.5194	21.5065	18.4484	18.3323	17.6129	17.6161
1984	5	8	27.6065	18.3516	9.25484	20.7	24.2806	21.5032	10.4691	19.0387	20.5613	19.2065	19.0742	67.8065	45.7419	55.5484	45.4839	22.3839	22.4516	22.1097	21.6742	18.3677	18.371	17.9548	17.7258
1984	5	9	27.7645	19.2903	8.47419	20.9419	25.6645	21.4452	10.5956	19.2097	20.7581	19.0645	19.1516	67.6452	45.1935	55.0968	45.2903	22.6548	22.7355	21.7742	21.7774	18.5484	18.571	17.771	17.7871
1984	5	10	27.8	18.5871	9.2129	20.8935	25.3065	21.8935	9.62997	19.1871	20.7161	19.2742	19.1935	68.0323	46.4194	53.7097	45.4839	22.6452	22.8452	22.0129	21.8968	18.5258	18.6355	17.9226	17.8645
1984	5	11	28.2645	19.2355	9.02903	20.8387	25.9548	21.8903	10.7655	19.1645	20.7419	19.029	19.1097	68.0968	43.6129	52.2258	44.1613	22.6097	22.4645	21.3452	21.5097	18.5194	18.4097	17.5387	17.6419
1984	5	12	27.8355	19.0129	8.82258	20.5548	25.5	22.2161	10.8154	18.9258	20.5935	19.3677	19.1419	68.3871	44.9032	51.2903	45.3548	22.2355	22.3839	22.4742	21.7935	18.2806	18.3613	18.1935	17.7968
1984	5	13	27.5645	18.0774	9.4871	20.5806	25.3613	20.9613	11.3648	19.2032	20.7161	18.9387	19.0968	70.2581	46.3871	57.5806	49.3871	22.8903	22.8194	21.7935	21.8968	18.6903	18.6065	17.7839	17.871
1984	5	14	27.9484	18.9387	9.00968	20.5	25.4516	21.2452	11.6212	18.9677	20.7065	19.2548	19.1194	69.0323	45.6129	51.7742	44.6129	22.3677	22.6484	21.7161	21.6452	18.371	18.4871	17.7516	17.7032
1984	5	15	27.8161	19.2387	8.57742	20.7903	25.7129	21.9871	11.7711	19.1516	20.6258	19.4161	19.2065	68.3226	44.3226	53.8065	45	22.6194	22.3903	22.2774	21.829	18.5129	18.3581	18.0613	17.829
1984	5	16	28.1839	19.1097	9.07419	20.8032	25.6258	21.2258	11.558	19.3194	20.8903	19.0419	19.2097	69.3871	46.0323	57.2258	46.9032	23.0161	23.0839	21.9484	22.0419	18.7613	18.7774	17.9032	17.9645
1984	5	17	26.871	18.8484	8.02258	20.3516	24.7194	21.2258	10.2427	18.9903	20.6226	19.2613	19.1129	70.3226	49.5484	58.4194	48.3226	22.5194	23.0387	22.4806	22.1	18.4613	18.7419	18.2032	17.9839
1984	5	18	27.5806	18.8226	8.75806	20.3935	25.3871	21.8871	10.5024	19.1258	20.7903	19.4323	19.2677	71	46.8065	55.6774	47.129	22.8355	23.0677	22.5097	22.229	18.6452	18.7484	18.2097	18.0548
1984	5	19	27.0645	18.1065	8.95806	19.6774	25.0065	21.1161	10.3659	19.1323	20.472	19.2065	18.9369	67.6452	48.5494	58.7097	44.5536	21.9129	22.8595	22.4452	20.9116	17.8903	18.594	18.1774	17.0223
1984	5	20	26.9097	17.8613	9.04839	20.1968	24.7903	20.4161	10.9586	19.1258	20.6871	18.8065	18.2452	69.2581	49.1613	60.3548	49.2581	22.9613	23.1903	21.8613	22.0968	18.7161	18.8323	17.8484	17.9935
1984	5	21	26.8194	18.4806	8.33871	20.1387	24.6194	21.8129	9.47014	18.8484	20.5548	19.3839	19.1	70.7419	49.1613	55.1935	47.3548	22.3258	22.9452	22.3871	22.0258	18.3323	18.6935	18.1323	17.9419
1984	5	22	27.0161	18.6839	8.33226	20.271	24.8129	20.7742	10.3759	19.1581	20.6839	19.0806	19.1129	72.0968	49.3871	59.5161	49.1935	22.9871	23.171	22.2871	22.2	18.7419	18.8387	18.1097	18.0516
1984	5	23	27.0548	17.7387	9.31613	20.1613	24.7548	21.129	9.25702	19.0258	20.8	19.0335	18.9769	71.9355	49.9355	54.9095	48.283	22.7355	23.5065	22.2102	22.117	18.5903	19.0226	17.9979	17.938
1984	5	24	26.8258	18.6323	8.19355	20.2065	24.8032	21.3161	9.11717	19.171	20.8065	19.429	19.2581	72.6774	50.2903	59.1613	49.0323	23.071	23.5613	22.8839	22.5129	18.7839	19.0452	18.4387	18.2226
1984	5	25	25.9419	18.6645	7.27742	20.4161	24.9806	21.1129	9.26701	19.1742	20.8258	19.3226	19.2516	71.0968	48.9032	59	48.129	22.9323	23.4097	22.6871	22.4194	18.6968	18.971	18.3	18.1742
1984	5	26	27	18.6097	8.39032	20.1774	24.9355	20.6129	9.38023	19.1226	20.771	18.8645	18.2871	69.2903	48.9355	58.5161	47.7742	22.971	23.3032	21.8065	22.0484	18.7129	18.9161	17.8065	17.9645
1984	5	27	27.3903	17.6484	9.74194	20.2387	25.2548	20.3871	9.45682	19.0065	20.6645	18.2581	18.2258	71.129	47.0323	51.7742	44.0968	22.6387	22.8355	21.1258	20.9097	18.5323	18.6	17.1871	17.0645
1984	5	28	26.9032	18.7355	8.16774	20.3226	24	21.2419	9.49011	19.1355	20.8355	19.3774	19.2484	71.5484	47.5161	59.3226	45.3548	22.8903	22.6935	22.8065	21.5677	18.6774	18.3355	18.3871	17.4645
1984	5	29	25.6806	18.4839	7.19677	20.0065	24.4323	19.8613	9.17711	18.8935	20.7645	18.9806	19.0097	72.0645	51.871	56.2903	46.8387	22.5226	23.6613	21.0742	21.171	18.4581	19.1161	17.1645	17.2387
1984	5	30	26.9484	17.5774	9.37097	20.1323	24.5411	20.6806	9.48678	19.0806	20.7484	19.2194	19.1484	72.5806	48.6493	60.5484	47.6171	22.8935	23.1459	22.7452	22.117	18.6645	18.7771	18.3548	17.948
1984	5	31	27.1871	17.6871	9.5	20.2161	24.8323	21.3677	9.45349	18.971	20.7484	19.429	19.1774	71.0323	49.0645	57.8387	47.8387	22.5677	23.2806	22.7613	22.2484	18.4935	18.9032	18.3742	18.0774
1984	6	1	33.4	23.2	10.2	20.4839	24.8484	21.4032	10.4458	19.3097	20.8065	19.2387	19.2516	71.7419	49.5484	57	45.8065	23.2065	23.4742	22.3387	22.3839	18.871	19.0161	18.1097	18.1613
1984	6	2	30.4	24	6.4	20.1968	25.0355	21.4065	11.1118	18.9968	20.7484	19.3194	19.1806	71.4194	48.3871	57.3871	45.2903	22.6516	23.1839	22.5	22.1677	18.5387	18.829	18.2194	18.0323
1984	6	3	35.2	24.7	10.5	20.2806	24.9258	20.5194	11.205	19.0903	20.6065	19.1935	19.1323	71.5806	48.3871	57.1613	44.8065	22.8161	22.8645	22.2258	22.0516	18.629	18.6548	18.0548	17.9613
1984	6	4	33.6	25.2	8.4	20.4581	24.1226	21.0281	11.3682	19.1613	20.771	19.0368	18.9802	70.9355	47.2903	56.5744	43.9542	22.8839	23.0774	22.117	21.8972	18.6742	18.7645	17.928	17.8148
1984	6	5	33.6	22.8	10.8	20.229	24.6194	21.6226	11.2916	19.1194	20.6677	19.4677	19.2355	72.0645	50	57.0645	45.7419	22.9097	23.2452	22.771	22.3742	18.6871	18.8742	18.3806	18.1645
1984	6	6	32.8	24.6	8.2	20.171	24.8323	20.3516	11.2849	19.0742	20.6323	19.2548	19.1323	72.2258	49.1935	57.6129	46.6774	22.8516	23.0581	22.4419	22.1548	18.6581	18.7677	18.1903	18.029
1984	6	7	31.4	24.4	7	20.171	24.7871	21.8677	10.4125	19.0129	20.6032	19.4645	19.171	71.7097	48.4516	54.9355	45.1935	22.6935	22.9065	22.4839	22.0742	18.5581	18.671	18.2226	17.9774
1984	6	8	30.6	23	7.6	20.4065	24.8548	20.7871	10.3825	19.0419	20.6452	19.6	19.2258	70.129	48.3871	58.0645	45.0645	22.6065	22.9742	23.1	22.2645	18.5032	18.7161	18.5645	18.0742
1984	6	9	34.6	24	10.6	20.4097	25.0032	21.5452	11.478	19.2129	20.7839	18.6355	18.4806	71.5161	48.4516	54.6129	42.8387	23.0161	23.2516	21.7161	21.4161	18.7581	18.8903	17.5516	17.3839
1984	6	10	35	24.2	10.8	20.429	25.1226	21.9419	12.457	18.9839	20.6806	19.7258	19.2774	69.6774	47.871	56.7097	44.9677	22.4677	22.9677	23.1806	22.2677	18.4161	18.7097	18.5968	18.0774
1984	6	11	34	24.8	9.2	20.5258	25.0581	20.6871	11.3249	18.3097	20.8484	19.6355	18.5258	67.1613	47.5806	56.9032	42.4839	21.7258	23.2129	23.0323	21.3935	17.7871	18.8645	18.5097	17.3613
1984	6	12	35.4	24.8	10.6	20.3484	25.2968	21.3129	11.3249	19.2032	20.729	19.0194	19.129	71.7097	46.3871	57	44.5806	23.029	22.871	21.929	22.0419	18.7613	18.6452	17.8839	17.9516
1984	6	13	34.6	23.8	10.8	20.4	25.1774	21.7903	11.4148	19.0903	20.7548	19.571	19.2839	70.5806	47.4516	55.9677	44.0968	22.729	23.0484	22.8194	22.271	18.5839	18.7484	18.4	18.0903
1984	6	14	35.2	25	10.2	20.3903	24.9258	20.4032	10.4092	19.1742	20.729	19.4387	19.2581	71.3226	48.0968	58.5806	45.4194	22.9484	23.0774	22.8806	22.3677	18.7129	18.7774	18.429	18.1387
1984	6	15	33.7	25.4	8.3	19.9326	24.7161	21.129	10.1161	18.7605	20.629	19.1161	18.8171	70.9594	49.3226	57.4516	44.154	22.3367	23.0968	22.1323	21.734	18.3076	18.7935	17.9968	17.7182
1984	6	16	36.8	25.4	11.4	20.2968	24.2903	22.171	11.6545	18.8839	19.8548	18.8516	17.6452	69.8065	44.4839	52.5161	39.7419	22.2935	21.8516	21.8903	20.2935	18.3258	17.8516	17.6258	16.5032
1984	6	17	34.4	18.0774	16.3226	20.471	25.4742	21.3806	11.5313	19.029	20.7903	19.3452	19.2097	69.6774	45.9355	56.871	44.8387	22.5355	22.9387	22.5581	22.1129	18.4645	18.6806	18.2258	17.9806
1984	6	18	32.8	24	8.8	20.4935	24.429	21.0419	10.8021	19.0323	20.7871	18.5065	18.371	69.5161	44.2581	51.2258	38.7097	22.5226	22.1226	21.129	20.0419	18.4677	17.9968	17.1871	16.3581
1984	6	19	31.3	24.2	7.1	20.7806	25.3032	21.9258	10.7055	19.1129	20.8387	18.5871	18.4645	68.1613	47.1613	52.0645	41.0323	22.5387	23.1742	21.3323	21.1097	18.4613	18.8161	17.3032	17.1839
1984	6	20	36.6	25	11.6	19.9194	25.3645	20.6871	11.5979	18.2323	20.2656	19.2516	18.8404	64.8065	45.2529	56	42.9553	21.3935	21.9505	22.1839	21.4044	17.5613	18.0379	18.0161	17.5018
1984	6	21	34.8	24.2	10.6	20.4613	25.2097	22.3677	11.6246	19.0548	20.7581	18.9613	18.5161	69.871	47.7742	51.7419	41.8065	22.6129	23.1419	22.0258	21.3129	18.5	18.8	17.7129	17.3097
1984	6	22	34	18.8968	15.1032	20.6258	25.6581	21.2871	11.6146	19.0258	20.5419	19.1129	19.0258	68.6452	44.2258	51.3871	42.3226	22.429	22.1323	21.3806	21.3742	18.3935	18.2	17.5226	17.5452
1984	6	23	33.7	23.8	9.9	20.571	25.6484	22.6935	10.5823	18.971	20.6484	19.329	19.1161	68.5484	45	50	42.1613	22.3258	22.4903	21.6065	21.5387	18.3387	18.3935	17.6613	17.6419
1984	6	24	36.6	24.6	12	20.7742	24.5871	21.6419	10.5124	18.9258	20.4065	18.2032	18.129	66.871	42.0323	50.5161	39.9032	22.0806	21.129	21.3484	20.3032	18.171	17.3516	17.4645	16.6742
1984	6	25	26.7581	24.4	2.35806	20.6065	25.5097	22.0935	11.3482	18.8355	20.4065	19.0258	18.9	67.5484	44.129	51.6129	41.4194	21.9742	21.9161	21.2097	21.1129	18.1065	18.0323	17.3935	17.3613
1984	6	26	35	24.2	10.8	20.3839	25.4226	21.7107	12.6502	18.7484	20.4935	18.3903	18.171	68.2903	44.9677	49.8481	38.693	21.9129	22.1645	20.4454	20.1357	18.1	18.1871	16.7259	16.5428
1984	6	27	32.2	22.8	9.4	20.629	25.6032	21.9161	12.5403	18.8097	20.4839	18.9	18.8581	67.0968	44	52.9677	41.1613	21.9097	22.0129	21.1839	21.0742	18.0806	18.1065	17.3581	17.3387
1984	6	28	34	23	11	20.6323	25.5871	22.029	9.61998	18.7194	20.5065	18.7613	18.7839	66.3548	44.1935	50.2581	40.871	21.6774	22.1161	20.571	20.8355	17.9452	18.1839	17.0484	17.2161
1984	6	29	33.4	24	9.4	20.6032	25.5677	22.1194	10.6955	18.8548	20.5323	18.3355	18.1935	67.5161	44.3871	49.5806	39.0968	22.029	22.1742	20.5677	20.4129	18.1516	18.1903	16.8484	16.7613
1984	6	30	32.8	23	9.8	20.4161	25.4774	20.6645	11.3382	18.8194	20.1935	19.0226	18.829	68.4839	43	53.7742	41.5806	22.0677	21.3194	21.4903	21.0581	18.1806	17.6548	17.5935	17.3387
1984	7	1	34	23.3	10.7	19.2966	22.9095	20.2955	9.7565	17.7249	19.4264	18.281	17.9546	64.666	42.1894	48.9823	35.5963	20.6552	20.8882	20.6418	20.1623	17.0855	17.1988	16.8191	16.5494
1984	7	2	33.6	23	10.6	19.4564	23.6154	20.2689	9.7565	17.6183	19.3066	17.8947	17.7116	62.8012	39.359	46.4516	33.4318	20.2989	20.2722	19.5763	19.4131	16.8624	16.8258	16.1998	16.1165
1984	7	3	34.6	17.0089	17.5911	19.7095	23.6487	20.2622	9.72986	17.8447	19.3066	18.0079	17.8348	62.7347	39.2258	46.6181	33.3652	20.6618	20.2089	19.8127	19.6096	17.0922	16.7625	16.3563	16.2331
1984	7	4	33.2	23	10.2	19.3365	23.1159	19.8027	9.54672	17.8181	19.503	17.1288	17.0422	65.1655	42.6889	48.2164	34.5973	20.8716	21.148	19.2866	19.1434	17.2121	17.3619	15.8302	15.7636
1984	7	5	30.4	23.6	6.8	19.2566	23.0127	18.9136	7.70864	17.7781	19.2932	17.6083	17.6716	65.3985	42.1561	44.5869	37.9272	20.815	20.6651	18.1344	18.574	17.1854	17.0755	15.1009	15.4073
1984	7	6	32	23	9	19.24	23.5388	20.3888	9.86306	17.5151	19.2	17.8015	17.6383	63.7336	39.2924	45.4194	35.7294	20.2123	20.0624	19.3165	19.2866	16.7992	16.6993	16.0233	16.02
1984	7	7	34.9	23	11.9	19.3965	23.329	19.9426	9.80978	17.6083	19.1567	17.6916	17.625	63.3007	40.025	48.1165	35.8626	20.3222	20.0891	19.4764	19.3998	16.8691	16.686	16.1465	16.0966
1984	7	8	31.8	24.4	7.4	19.5829	23.2691	19.7228	10.5923	17.8048	19.3332	17.7915	17.7548	63.2341	41.3236	49.3819	37.9938	20.6685	20.6085	19.7528	19.7294	17.0889	17.0023	16.2897	16.2897
1984	7	9	33	22	11	19.2533	22.2901	20.6252	8.96067	17.6583	19.4098	17.6982	17.6849	64.4995	39.5588	43.6878	31.8335	20.5319	19.8693	18.917	18.4608	17.0089	16.363	15.7702	15.3207
1984	7	10	24.5578	24	0.557752	19.4164	23.5921	19.2	8.82081	17.6516	19.4164	16.9124	16.8524	63.4339	40.4579	44.3205	31.3673	20.4121	20.6918	18.3376	18.4408	16.919	16.9557	15.2042	15.2841
1984	7	11	36	21.8	14.2	19.4231	23.4889	20.3721	9.81311	17.6749	19.3199	17.8614	17.7182	63.5671	40.1915	45.4527	35.9625	20.4687	20.3888	19.3865	19.4065	16.969	16.8524	16.0466	16.0866
1984	7	12	34.8	23.5	11.3	19.5596	23.4422	20.0758	8.68762	17.8847	19.4398	17.5184	17.6849	64.0666	41.0905	45.2196	34.6306	20.8516	20.7284	18.7371	19.3532	17.2187	17.0389	15.6437	16.0633
1984	7	13	35	22	13	19.4431	23.3956	19.8527	8.58772	17.7282	19.1201	18.2377	17.8015	63.8002	39.7919	50.4807	35.8959	20.5619	19.9193	20.6618	19.7394	17.0223	16.5661	16.8658	16.293
1984	7	14	25.8298	24	1.82976	19.4264	23.5521	20.0558	8.73424	17.928	19.3032	16.999	16.9257	65.2653	39.2591	42.5557	32.4329	21.0581	20.2156	18.7871	18.6339	17.3253	16.7193	15.4672	15.4006
1984	7	15	35	24.3	10.7	19.2233	23.2791	20.0691	8.62768	17.6916	19.2666	17.6583	17.625	65.0989	40.6909	47.8169	35.1634	20.6285	20.3655	19.3199	19.4065	17.0656	16.8558	16.04	16.0999
1984	7	16	33	18.2576	14.7424	19.0169	23.0327	20.139	8.60437	17.4718	19.1767	17.1022	16.0333	61.7024	42.0895	45.153	32.333	20.2556	20.3954	18.8837	18.4974	16.8425	16.8591	15.5238	15.3374
1984	7	17	35	24.6	10.4	19.3399	23.2558	19.8826	8.81748	17.8214	19.3598	17.7482	17.7082	65.1655	41.3569	48.2497	38.2934	20.8549	20.7018	19.5963	19.6229	17.2087	17.0456	16.1931	16.2431
1984	7	18	36.2	24.6	11.6	19.3132	23.6054	20.502	8.82081	17.6616	19.4098	17.8081	16.8758	60.7367	40.1915	45.6191	34.7305	20.4986	20.5919	19.3165	19.3365	16.999	16.939	16	16.0499
1984	7	19	36.1	23.8	12.3	19.3199	23.9084	20.5419	8.87409	17.7182	19.3365	17.8747	17.7548	64.4995	38.1602	44.6868	34.0978	20.6418	20.1557	19.3498	19.4264	17.0722	16.7292	16.0599	16.1066
1984	7	20	32	24.6	7.4	19.7428	23.7952	20.3322	8.55442	18.0512	19.553	17.888	17.928	64	39.9584	47.1176	34.6639	21.1546	20.7883	19.6329	19.8493	17.3919	17.0922	16.1798	16.3396
1984	7	21	33.4	23	10.4	19.3965	23.4789	20.2389	8.72425	17.8214	19.5197	17.2187	17.1122	64.6327	40.7908	45.6191	33.4651	20.8316	20.9149	19.4065	19.1567	17.1888	17.2054	15.8668	15.7369
1984	7	22	34	22	12	19.3565	23.3324	20.139	8.80083	17.8281	19.3498	17.7715	17.7715	64.999	39.1592	48.0499	32.9657	20.8683	19.886	19.5796	18.8837	17.2154	16.3896	16.1965	15.5804
1984	7	23	34.9	23.2	11.7	19.2932	23.6021	19.2699	7.72529	17.7082	19.3532	17.8447	17.7482	64.6993	39.7919	43.3215	36.0624	20.6285	20.4354	18.3942	18.5374	17.0656	16.9024	15.2142	15.3473
1984	7	24	36.6	24.4	12.2	19.6728	23.8951	19.7061	8.97399	17.8947	19.5197	18.0412	17.928	63.3673	38.8928	42.2227	32.0666	20.8117	20.5719	18.7505	18.8037	17.1854	16.999	15.5172	15.5505
1984	7	25	36.9	24.2	12.7	19.9193	24.2447	20.8083	9.21707	17.8647	19.3032	17.8681	17.7881	61.4027	36.3954	43.5879	33.5983	20.5819	19.7761	19.2133	19.2033	17.0256	16.5161	15.9867	15.9867
1984	7	26	34.2	25	9.2	19.7261	23.8518	20.6185	8.99063	17.7915	19.3265	18.211	17.9014	62.2352	39.0593	46.052	33.8314	20.5319	20.2056	20.1357	19.6429	16.999	16.7259	16.5461	16.2364
1984	7	27	35.4	22.8	12.6	19.533	23.7253	19.6196	7.81852	17.8547	19.3831	17.9313	17.8281	64.0999	39.4589	43.2882	33.7648	20.8183	20.3688	18.6606	18.6872	17.1821	16.8691	15.4339	15.4606
1984	7	28	34.2	18.8171	15.3829	19.3665	22.9861	19.6462	8.5744	17.9047	19.4131	18.1544	17.9713	65.5983	43.9875	51.8793	36.9948	21.0581	21.1313	20.7084	20.3754	17.3319	17.3486	16.8891	16.7026
1984	7	29	33	23	10	19.3798	23.6021	20.1757	8.6743	17.8947	19.4331	18.1478	17.938	65.4984	41.0572	48.7492	35.796	21.0148	20.6918	20.3588	20.0524	17.302	17.0722	16.6893	16.4995
1984	7	30	35	24.2	10.8	19.493	23.662	18.897	7.57877	17.7915	19.3965	17.6916	17.7415	63.9667	39.4589	44.4204	36.3288	20.6984	20.4221	18.1811	18.5041	17.1222	16.8857	15.1109	15.3374
1984	7	31	32	22.6	9.4	19.3032	21.8339	19.8027	7.63871	17.8181	19.3898	18.0778	17.8814	65.3985	40.5578	50.0479	34.6306	20.8716	20.0358	20.3988	19.19	17.2121	16.4662	16.6793	15.7736
1984	8	1	27.8843	19.4464	8.43788	20.1723	25.4069	21.5842	10.3692	18.6905	20.2422	18.6073	18.6239	68.5619	43.1217	51.8127	46.1186	22.0071	21.6408	20.6984	20.7883	18.1111	17.8481	17.0755	17.1455
1984	8	2	28.2406	18.574	9.6666	20.2855	25.6566	21.461	10.4691	18.7738	20.3322	18.9203	18.7971	68.3954	42.2893	53.5442	46.1186	22.1336	21.6674	21.5009	21.1313	18.1911	17.8847	17.5617	17.3586
1984	8	3	27.831	19.6129	8.21811	20.3555	25.0406	21.5542	9.52008	18.7405	20.3488	18.0412	17.968	67.7627	45.9854	50.281	46.5515	21.9971	22.1802	21.1713	21.168	18.1045	18.1711	17.3486	17.3619
1984	8	4	28.3505	19.5663	8.78418	20.2722	25.7865	21.9338	9.66327	18.6905	20.139	18.6672	18.6139	68.1956	41.257	49.9813	44.9865	21.9405	21.1213	20.5652	20.5819	18.0645	17.5051	16.999	17.0123
1984	8	5	28.2106	19.5097	8.70094	20.2755	25.9729	21.9272	9.69324	18.7039	20.4087	18.8737	18.7704	68.0291	42.2227	51.7461	45.719	21.9671	21.8173	21.3877	21.0847	18.0778	17.9446	17.4618	17.3186
1984	8	6	28.4404	19.6795	8.76087	20.2089	26.0828	20.9215	8.63767	17.9879	19.4564	17.928	17.9213	66.4641	39.8252	48.7825	43.155	21.2745	20.6152	19.9692	19.9858	17.4651	17.0256	16.4162	16.4462
1984	8	7	28.2539	19.4031	8.85078	20.1823	25.7598	22.1569	9.74318	18.5806	19.2866	17.938	17.8148	67.7294	39.5588	47.2175	42.5557	21.7274	20.2822	19.7627	19.7394	17.9446	16.8092	16.313	16.2997
1984	8	8	28.0674	19.7927	8.27471	20.462	25.5467	21.8572	9.57669	18.8937	20.3222	18.867	18.8037	68.1623	42.6556	51.2466	45.9521	22.2968	21.7207	21.1247	21.0614	18.281	17.8647	17.3153	17.292
1984	8	9	27.8177	17.6683	10.1494	19.9159	25.2903	21.1879	9.38023	18.4441	20.2256	18.5873	18.5607	68.6285	43.5879	52.1457	45.9854	21.5875	21.6008	20.7151	20.6785	17.8514	17.8081	17.0256	17.0522
1984	8	10	28.0008	18.4907	9.51009	20.0058	24.2114	20.8017	8.68096	18.6539	20.129	18.5374	18.564	69.8606	42.9553	47.2175	42.7888	22.047	21.4243	19.3698	19.7028	18.1245	17.7049	16.0766	16.283
1984	8	11	27.7877	19.23	8.55775	19.9159	25.0672	21.9305	10.3359	18.7172	20.3288	18.9136	18.7605	70.7263	45.3861	50.1145	46.4849	22.2335	22.1136	21.0214	21.1347	18.2543	18.1311	17.2387	17.3519
1984	8	12	27.9975	19.543	8.45453	20.1956	25.3902	21.1247	10.3392	18.8071	20.3322	18.6439	18.7172	69.3611	43.2882	53.744	46.4849	22.2601	21.8472	20.9815	21.0547	18.271	17.968	17.2454	17.3086
1984	8	13	28.0208	19.4364	8.58439	20.2989	25.6533	21.4743	9.43018	18.7904	20.3621	17.8747	17.9047	68.462	42.6889	49.7815	42.8887	22.1503	21.7673	20.0158	19.9858	18.201	17.8847	16.4462	16.4629
1984	8	14	27.9742	18.6206	9.35359	19.3732	25.2803	21.1746	9.21707	18.7671	20.1757	17.7915	17.8214	66.0645	43.488	50.4142	41.4235	21.2212	21.4976	19.8194	19.0302	17.4352	17.7349	16.313	15.6637
1984	8	15	28.0774	18.9436	9.13382	19.7661	25.2737	21.9105	10.4824	18.4208	20.2822	19.1034	18.7172	69.7274	43.6878	52.5453	46.1852	21.6408	21.7507	21.6741	21.0348	17.888	17.9247	17.6549	17.2953
1984	8	16	27.6712	18.6572	9.01394	20.179	25.0672	20.6119	9.09053	18.7338	20.4221	18.1977	18.544	68.9948	45.5193	53.8439	46.8845	22.1103	22.3234	20.0857	20.8017	18.1644	18.2643	16.7026	17.1655
1984	8	17	28.0475	18.4641	9.58335	19.1734	24.4545	21.6475	9.17711	18.4741	20.2223	18.544	18.5207	65.565	42.0562	51.4131	43.4214	20.7484	21.3944	20.4986	19.7061	17.1322	17.6616	16.9224	16.2697
1984	8	18	27.6246	19.3265	8.29802	20.0025	25.3436	21.1646	9.21374	18.594	20.3188	18.9902	18.7638	69.2945	43.821	55.3757	47.3507	21.8905	21.8772	21.8239	21.2379	18.0379	18.0046	17.7615	17.4252
1984	8	19	27.6479	19.1634	8.4845	19.8527	24.2381	20.8982	8.68762	18.5773	20.5186	18.1145	17.9946	70.693	45.3195	49.7482	44.6202	21.9804	22.4932	20.4387	20.3521	18.1011	18.3775	16.6993	16.6959
1984	8	20	26.7521	19.3865	7.36566	20.2256	25.1005	21.4876	9.39022	18.8271	19.6961	18.7838	18.0412	69.3944	44.2206	49.3819	46.8179	22.3134	21.9105	21.128	21.1813	18.271	17.928	17.322	17.3286
1984	8	21	27.9176	18.4874	9.43018	19.9925	25.5168	21.6408	9.40354	18.5973	20.1757	18.7105	17.8181	65.9646	43.0219	51.513	45.5193	21.9172	21.4576	20.8749	20.7817	18.0512	17.7082	17.1555	17.1255
1984	8	22	28.0574	18.6073	9.45016	20.1024	25.4768	21.7174	9.4435	18.6805	20.2389	18.7338	18.6805	69.1946	43.1217	50.6805	45.3528	22.0404	21.6075	20.7883	20.825	18.1211	17.8214	17.1155	17.1555
1984	8	23	26.8021	18.5074	8.29469	20.1091	25.5467	19.7328	9.30364	18.7771	20.1457	18.3509	18.5307	69.8273	41.923	54.7763	46.5182	22.2502	21.3145	20.6485	20.7317	18.251	17.6383	17.0689	17.1222
1984	8	24	27.3282	18.1677	9.16046	19.7727	24.9906	20.6751	9.37357	18.594	20.5253	18.7005	18.7138	70.7263	46.2851	56.974	48.9823	22.0404	22.6697	21.5809	21.4377	18.1311	18.4841	17.6216	17.5417
1984	8	25	27.6345	18.0912	9.54339	19.6629	25.2304	21.2545	9.3103	18.5673	20.3088	18.857	18.6839	71.3923	44.3538	54.3101	47.9168	22.057	21.9638	21.4876	21.1846	18.1444	18.0345	17.5351	17.3686
1984	8	26	27.2516	19.3165	7.93507	20.0758	24.9207	21.2712	9.15047	18.7804	20.452	18.7704	18.7804	70.0937	46.718	53.6441	47.9501	22.2768	22.5232	21.2312	21.3578	18.2743	18.3842	17.3919	17.4918
1984	8	27	26.3359	17.918	8.4179	19.6429	23.9617	19.6895	9.23039	18.4708	20.1357	18.6839	18.544	71.1259	44.154	56.0749	48.0499	21.8506	21.5575	21.3677	20.9215	18.0046	17.7815	17.5051	17.232
1984	8	28	27.7111	19.1168	8.59438	19.826	25.3136	20.9748	9.40021	18.6972	20.4753	18.7138	18.7438	71.2924	44.5869	55.6753	48.6493	22.2502	22.3101	21.3977	21.3145	18.2576	18.261	17.5284	17.4851
1984	8	29	26.4358	18.9702	7.46556	19.8227	25.1305	21.5376	9.56004	18.7072	20.3788	18.847	18.7671	71.3257	45.2529	53.3444	48.0166	22.2968	22.2502	21.3877	21.3578	18.2743	18.2243	17.5118	17.4884
1984	8	30	27.5713	19.3299	8.24142	19.8926	25.0472	19.8527	8.23809	18.7538	20.482	18.0945	18.0279	71.0926	46.052	55.1093	46.8845	22.3434	22.5399	21.0714	20.7717	18.3043	18.3942	17.0989	16.939
1984	8	31	27.9209	19.0502	8.87076	19.2166	25.4502	21.2046	9.54672	18.8137	20.3988	18.877	18.8337	67.9958	44.3205	57.1072	48.9157	21.5942	22.1236	22.4333	21.7307	17.6616	18.1611	18.0545	17.6949
1984	9	1	26.4824	18.3376	8.14485	19.1634	21.9371	18.3009	11.3981	17.9946	19.5829	17.9846	17.9613	67.5963	43.821	52.3455	45.9854	21.3911	21.4477	20.4787	20.4587	17.5417	17.5184	16.7459	16.7559
1984	9	2	26.4491	18.3442	8.10489	19.0701	22.047	17.3985	11.4914	17.8348	19.4497	17.3386	17.1255	67.23	42.4558	50.1145	42.8887	21.0647	20.9615	19.8993	19.4431	17.3419	17.232	16.1798	15.9234
1984	9	3	26.4092	18.3043	8.10489	18.9902	21.9871	17.8114	11.2716	17.918	19.6362	17.3319	17.1754	68.3954	43.6878	53.3777	44.2539	21.3178	21.5109	20.2556	19.7061	17.4918	17.5684	16.4096	16.0832
1984	9	4	25.9763	18.0379	7.9384	18.7571	21.6375	18.0246	11.2949	17.7382	19.2999	17.7648	17.7249	68.6951	44.5536	53.3111	46.4516	21.0481	21.0348	20.2456	20.1424	17.3286	17.322	16.616	16.5727
1984	9	5	26.0062	18.1811	7.82518	18.8337	21.6075	18.0146	10.3193	17.8647	19.4964	17.8414	17.8481	68.9948	44.4204	54.1103	47.1842	21.3045	21.3378	20.4787	20.3821	17.4785	17.4618	16.7525	16.7059
1984	9	6	25.7066	17.3519	8.35463	19.1201	20.9948	17.5517	11.3082	17.9313	19.6329	17.6283	17.8581	67.5963	42.1561	52.7118	45.0198	21.3011	21.2712	19.9459	20.2056	17.4751	17.4385	16.4462	16.606
1984	9	7	25.3003	18.241	7.05931	18.9569	21.5109	18.3043	11.4947	17.8214	19.4497	18.2443	17.9713	67.7294	44.2206	53.3777	46.1852	21.1113	21.1779	21.1513	20.5253	17.3619	17.3586	17.1188	16.7759
1984	9	8	24.5344	17.8847	6.64974	18.5107	21.3844	18.0712	11.4281	17.5983	19.2832	17.8614	16.9124	66.1644	46.1186	53.0114	46.3184	20.9049	21.1746	20.3888	20.189	17.2387	17.3886	16.7126	16.5927
1984	9	9	24.1648	17.4119	6.75297	19.0202	22.2102	17.3153	11.1051	17.9147	19.6695	17.6749	17.8814	68.0624	42.7888	57.0739	46.6514	21.2945	21.4576	20.4953	20.4787	17.4785	17.565	16.7692	16.7759
1984	9	10	24.8774	17.2221	7.65536	18.8504	21.6308	17.7448	11.0618	17.888	19.4497	17.918	17.9313	69.0281	44.0208	55.1759	47.384	21.3544	21.2279	20.6685	20.5752	17.5151	17.3852	16.8924	16.8225
1984	9	11	25.1039	18.281	6.82289	18.9469	21.6541	18.4241	11.4081	17.8814	19.5197	18.0146	17.908	68.3621	44.9865	53.7107	46.9511	21.2745	21.4477	20.6984	20.462	17.4585	17.5217	16.8924	16.7525
1984	9	12	25.5734	17.7548	7.81852	19.3432	22.2169	18.221	11.3815	18.0345	19.543	17.8814	17.9446	66.6972	41.7898	52.179	45.3195	21.3611	21.0381	20.2689	20.2656	17.5251	17.2587	16.6393	16.626
1984	9	13	25.2703	16.7059	8.56441	18.837	21.6241	17.4851	11.1384	17.8114	19.4464	16.9324	16.1931	65.2653	43.8876	52.3122	44.5203	21.1713	21.1347	19.3532	19.2899	17.4052	17.3319	15.8468	15.8335
1984	9	14	25.1971	17.4352	7.76191	19.0735	22.0004	17.0422	11.3515	17.968	19.3765	17.8647	17.8614	68.1956	41.9896	55.3091	46.1186	21.3944	20.7384	20.6119	20.2722	17.5284	17.1055	16.8225	16.6327
1984	9	15	25.0339	16.5994	8.43455	18.9336	21.7873	17.645	11.3448	17.898	19.533	17.8647	17.8947	68.6618	44.7201	54.3434	46.8845	21.3178	21.5109	20.522	20.4887	17.4818	17.5917	16.7958	16.7792
1984	9	16	24.6876	17.1222	7.56545	18.5407	21.2112	17.282	11.0352	17.8081	19.473	17.7282	17.7948	70.7596	46.0853	57.7066	48.8824	21.3744	21.5442	20.7118	20.5586	17.5151	17.595	16.8924	16.8125
1984	9	17	24.3047	17.0489	7.25578	18.3975	21.2745	17.4185	10.0162	17.6683	19.503	17.575	17.6916	70.7929	47.4173	55.5754	48.6826	21.1413	21.784	20.1956	20.3754	17.3786	17.7515	16.596	16.7026
1984	9	18	24.7908	17.1455	7.64537	18.6706	21.3411	17.2587	10.912	17.7682	19.3199	17.7482	17.7448	69.5609	44.4537	57.7399	48.6826	21.1813	21.0814	20.7151	20.3988	17.4085	17.3353	16.9024	16.7226
1984	9	19	24.8475	17.3652	7.48221	18.8637	21.7806	17.2254	10.236	17.8481	19.6928	17.6683	17.8381	68.6951	44.5203	57.6067	47.9834	21.2479	21.7873	20.5919	20.5253	17.4552	17.7515	16.8291	16.8025
1984	9	20	24.3014	17.1988	7.1026	18.8104	21.2445	17.5184	11.1051	17.938	19.6895	17.9813	17.9713	69.8939	47.9168	56.6077	48.5494	21.5009	22.2302	21.0248	20.8882	17.5983	18.0179	17.0922	17.0223
1984	9	21	24.5644	17.2554	7.30905	18.7039	21.5575	17.2454	11.1018	17.8514	19.5963	17.8381	17.8814	70.0604	45.9188	57.3736	48.3163	21.3578	21.7773	20.8716	20.6984	17.5151	17.7615	16.9757	16.9057
1984	9	22	23.2624	17.0755	6.18689	18.554	21.2146	16.2864	10.2127	17.7748	19.4597	17.6483	17.7548	70.4932	46.3517	57.7066	48.8491	21.2678	21.5809	20.5186	20.502	17.4751	17.6283	16.8058	16.7958
1984	9	23	24.308	16.2864	8.02164	18.574	20.1091	17.292	11.0918	17.7249	19.563	17.888	17.8547	69.4943	47.5172	59.1717	49.2487	21.098	21.9172	21.1313	20.7784	17.3719	17.8381	17.1421	16.9523
1984	9	24	23.8951	16.3396	7.55546	18.4175	20.6119	17.4052	11.1584	17.6583	19.4631	18.1578	17.898	70.5598	49.948	58.8054	49.9147	21.0814	22.047	21.6075	20.9582	17.3553	17.9014	17.3985	17.0489
1984	9	25	24.1981	17.0522	7.14589	18.261	21.1313	16.6893	12.0142	16.8025	18.6872	16.4262	15.4472	64.9324	44.9532	51.2133	46.0853	20.1024	20.8749	19.2266	18.8304	16.5594	16.9956	15.5871	15.364
1984	9	26	24.2248	16.4995	7.72529	18.6805	21.1413	16.969	11.0052	17.9713	19.5696	17.595	17.8181	70.9594	47.051	58.206	49.0822	21.6508	21.8506	20.502	20.6552	17.6916	17.7948	16.7892	16.8824
1984	9	27	24.1249	17.2953	6.82955	18.6472	20.8649	17.4052	11.0119	17.7415	19.5796	17.9347	17.8814	69.461	48.9823	56.974	49.0489	21.128	22.1869	20.9582	20.795	17.3819	17.9913	17.0622	16.959
1984	9	28	23.0527	15.6337	7.41894	18.5307	20.8882	16.656	11.2383	17.7215	19.3365	17.9513	17.8447	70.1602	47.384	56.0083	48.6826	21.1779	21.4743	20.775	20.6085	17.4085	17.565	16.9357	16.8558
1984	9	29	24.4512	17.1988	7.25245	18.5473	20.1923	17.6649	11.2216	17.6849	19.4531	17.8248	16.9757	66.7971	46.6847	54.4766	47.8169	21.0947	21.6175	20.3455	20.4087	17.3553	17.6549	16.6959	16.7392
1984	9	30	24.6943	16.4229	8.27138	18.6739	20.3854	17.3985	11.2083	17.8847	19.6795	17.1288	17.1555	67.1967	45.7523	54.7763	45.3861	21.4543	21.9005	20.0724	19.8527	17.5717	17.8148	16.3063	16.1931
1984	10	1	24.6044	17.4352	7.1692	18.867	21.4343	15.637	10.1827	17.9613	19.6895	17.9513	17.2021	66.1977	45.2196	56.3746	42.1894	21.4909	21.7607	20.8916	20.7484	17.5983	17.7349	17.0089	16.929
1984	10	2	24.3147	17.3852	6.92945	18.9136	21.0547	17.6749	8.39459	18.0479	19.6229	18.0945	18.0279	69.794	46.8512	56.7742	43.3548	21.6907	21.9405	21.2479	20.9582	17.7116	17.8481	17.2054	17.0489
1984	10	3	24.0017	17.3686	6.63309	18.9136	20.8882	17.555	8.26805	17.9613	19.4364	17.0456	17.0689	69.128	48.7159	53.3444	40.6909	21.471	21.8106	19.7394	19.7361	17.585	17.7815	16.1165	16.1199
1984	10	4	24.5245	17.0922	7.43226	18.6606	20.3621	17.4651	9.03059	17.625	19.503	17.8747	16.959	65.3985	45.153	58.0395	42.7222	20.8749	21.5009	20.9748	20.4454	17.2087	17.5983	17.0589	16.7625
1984	10	5	24.6343	16.4828	8.15151	18.5374	21.5875	17.625	8.24807	17.6183	19.5929	17.8314	17.8248	66.0312	44.5203	55.4089	41.8564	20.9149	21.5742	20.6485	20.3821	17.242	17.6283	16.8591	16.7026
1984	10	6	24.3347	17.1388	7.19584	18.6805	21.4876	17.3319	8.24142	17.8081	19.7328	17.6283	17.0489	66.5307	46.1852	57.307	43.2882	21.2579	22.0703	20.4387	20.5719	17.4552	17.9213	16.7326	16.8491
1984	10	7	24.1981	16.4662	7.73195	18.6339	21.2246	17.5384	9.25036	17.8181	19.4597	17.7748	17.8148	70.2268	46.4849	55.7086	43.0884	21.3344	21.6308	20.5453	20.5253	17.5051	17.6616	16.8025	16.8058
1984	10	8	24.3813	17.2454	7.1359	18.7371	21.3444	17.615	9.30031	17.8514	19.493	17.0589	17.0289	69.6941	46.0853	54.0104	41.0239	21.3444	21.6208	19.8693	19.6662	17.4951	17.6416	16.2065	16.0766
1984	10	9	24.1215	17.3286	6.79292	18.857	21.2678	17.0489	9.21707	17.968	18.6672	17.8048	17.0389	69.6608	46.7846	57.1072	43.488	21.5476	21.8639	20.9781	20.775	17.625	17.7981	17.0389	16.9357
1984	10	10	24.0216	16.5794	7.44225	18.7272	20.825	17.1721	10.0662	17.898	19.473	17.1421	17.0922	70.127	47.8502	55.5088	41.5567	21.4443	21.794	20.1757	19.8693	17.5717	17.7715	16.3663	16.2065
1984	10	11	24.0882	17.0622	7.02601	18.4907	20.8583	15.314	9.11717	17.6549	19.3532	16.9557	16.9124	69.9605	47.3507	54.5099	40.9573	21.0248	21.5809	19.7394	19.5463	17.3153	17.6383	16.1299	16.01
1984	10	12	24.0849	17.1255	6.95942	18.534	20.765	16.9057	8.91405	17.6916	19.3632	17.7648	17.7149	69.9272	47.4839	61.0364	44.4537	21.0914	21.5575	21.088	20.6019	17.3553	17.615	17.1355	16.8458
1984	10	13	24.1182	16.323	7.79521	18.4508	19.9559	17.7116	8.17482	17.7515	19.5197	17.2387	16.2631	65.0323	46.7846	54.1436	40.7575	21.3078	21.7407	20.1823	19.816	17.4884	17.7448	16.3763	16.1732
1984	10	14	24.6909	17.3952	7.29573	18.8304	21.6907	17.4685	8.15151	18.0146	19.7261	17.7215	17.9213	70.1935	45.2196	56.7742	43.1217	21.6541	21.9272	20.5519	20.7251	17.6882	17.8381	16.8125	16.9157
1984	10	15	23.722	16.2997	7.42227	18.5407	19.9459	17.272	7.98835	17.7781	19.5729	18.0379	17.898	70.2934	47.9168	58.2726	43.6878	21.2512	22.0137	21.2645	20.8583	17.4452	17.898	17.2221	16.999
1984	10	16	23.7652	16.0866	7.67867	18.3176	20.7084	16.939	7.9051	17.5184	19.4198	17.7116	17.6649	70.2601	47.7836	58.4391	44.154	20.8216	21.6874	20.6918	20.4287	17.1888	17.7016	16.9091	16.7392
1984	10	17	24.0882	16.969	7.11925	18.4574	20.9848	16.969	8.05161	17.6949	19.5097	17.6483	17.7116	70.4599	47.2508	57.7066	43.2216	21.1347	21.7873	20.512	20.502	17.3819	17.7648	16.7892	16.7759
1984	10	18	23.6354	16.989	6.64641	18.4874	20.6984	16.6726	7.87846	17.7282	19.2899	16.5361	16.7892	70.5598	48.5827	55.5421	41.3236	21.2046	21.5342	19.1068	19.4198	17.4352	17.625	15.7103	15.9301
1984	10	19	23.8252	16.8724	6.95276	18.3742	21.0114	16.8891	8.78418	17.6516	19.3898	17.7915	17.7548	70.7929	46.8845	59.0385	43.7877	21.1047	21.5376	20.9149	20.6119	17.3586	17.615	17.0223	16.8591
1984	10	20	23.8518	16.9757	6.87617	18.564	21.0248	17.3086	8.8974	17.8614	18.4441	17.6583	17.7282	71.0593	44.6535	58.3059	43.4547	21.4643	20.3455	20.6152	20.482	17.5917	16.6626	16.8425	16.7725
1984	10	21	23.8884	17.0123	6.87617	18.5074	21.0447	17.3752	8.964	17.6383	19.2866	17.7948	17.7116	69.7274	47.5838	56.7409	43.488	20.9881	21.4377	20.6585	20.3988	17.2887	17.5484	16.8724	16.7292
1984	10	22	24.0716	16.919	7.15255	18.4441	20.3721	16.6626	8.1282	17.6583	18.5041	17.6949	16.9257	67.0635	43.4547	57.2737	43.0552	21.078	20.3122	20.5386	20.3555	17.3453	16.6626	16.8225	16.6993
1984	10	23	24.1116	15.3174	8.79417	18.4708	19.9792	17.0356	9.08387	17.645	18.564	17.6216	17.6949	70.0271	44.3871	57.7399	43.4547	21.0181	20.5553	20.452	20.3788	17.3086	16.8125	16.7625	16.7159
1984	10	24	23.8918	17.3186	6.57315	18.8137	20.9016	17.3153	9.23371	18.0279	19.5063	17.8614	17.9247	70.3933	47.7503	57.0073	43.9209	21.7007	21.8539	20.8083	20.815	17.7215	17.8048	16.969	16.979
1984	10	25	23.5555	17.0689	6.48658	17.6949	19.513	16.4662	9.11384	16.999	18.524	18.0412	17.8581	67.8626	46.9511	57.3403	45.0864	20.3721	20.7417	21.1746	20.7584	16.7159	16.929	17.1621	16.9457
1984	10	26	23.1259	17.1355	5.99043	17.908	20.3954	18.0445	9.40687	16.9024	18.6772	17.4518	17.1521	65.4651	43.155	52.4454	40.1915	20.0025	20.6152	20.4087	19.7294	16.4995	16.8524	16.4928	16.1132
1984	10	27	24.308	17.5118	6.79625	18.1911	20.3122	17.3952	9.29365	17.1954	18.604	16.949	17.0556	65.7315	42.8887	54.5432	41.0572	20.512	20.4121	19.6728	19.5763	16.8092	16.7359	16.0866	16.0233
1984	10	28	23.9018	17.3985	6.50323	17.8447	20.0125	17.1255	9.10385	17.0955	18.6539	17.6316	17.0189	64.0333	45.4194	58.4058	44.6868	20.5053	20.835	20.5652	20.6385	16.7958	16.9823	16.8225	16.8724
1984	10	29	23.8185	16.3663	7.45224	17.9147	20.0957	16.8924	9.84308	17.0789	18.6306	17.7582	17.0023	63.4006	45.0864	59.205	44.0208	20.4154	20.795	20.8849	20.7018	16.7559	16.959	16.999	16.9157
1984	10	30	23.4456	16.8691	6.57648	17.7415	19.8427	17.4751	9.01061	17.0223	18.4142	17.8514	17.7648	67.6296	45.3528	58.1727	44.9199	20.3921	20.3988	20.9349	20.5819	16.7426	16.7326	17.0223	16.8391
1984	10	31	23.7619	17.0522	6.70968	17.7315	20.0025	16.4795	9.03725	16.9457	18.4774	17.948	17.7948	67.1634	44.4537	58.1727	43.9542	20.2223	20.3988	21.0714	20.5652	16.6293	16.7292	17.1222	16.8225
1984	11	1	24.2839	17.2581	7.02581	18.0774	21.4677	18.4258	10.7954	17.2677	19.0226	18.2161	18.1677	67.871	46.2258	60.4516	53.4194	20.6613	21.4452	21.6258	21.2387	16.9452	17.4065	17.5	17.2839
1984	11	2	24.3613	17.1161	7.24516	17.8548	21.4935	18.4935	9.97294	16.9935	18.8484	18.0935	17.9774	67.3226	44.9677	59.0323	52.3226	20.1645	20.9323	21.2484	20.7774	16.6419	17.0935	17.2774	17.0129
1984	11	3	24.3935	17.2484	7.14516	17.8806	21.4903	18.5452	9.86306	17.1452	18.8806	18.1935	18.0774	68.3548	45.3226	59.2903	52.8065	20.5065	21.0516	21.4419	20.9968	16.8581	17.1645	17.3774	17.129
1984	11	4	24.2032	16.6516	7.55161	18.0258	21.6355	18.7323	9.98626	17.0589	18.8355	18.1419	16.9923	64.0333	45.0968	58	51.4464	20.4387	20.9065	21.2161	20.6485	16.7559	17.0774	17.2613	16.8758
1984	11	5	24.5839	17.4258	7.15806	18.1806	21.6419	19.0032	10.226	17.1839	18.7484	18.1806	18.0355	66.4194	43.5161	56.2903	50.5484	20.3839	20.5581	21.1387	20.6935	16.7839	16.8645	17.2226	16.9548
1984	11	6	24.729	17.5581	7.17097	18.3484	21.8387	19.0032	10.1794	17.3613	18.8839	18.2871	18.1774	66.4194	43.2903	56.2581	50.7097	20.6903	20.771	21.3097	20.9226	16.9742	17.0129	17.3129	17.1
1984	11	7	24.2161	17.6161	6.6	18.2742	21.4903	18.6484	10.1694	17.3484	18.6806	18.1645	18.0677	67.0323	45.4516	59.1935	52.2258	20.7323	20.6968	21.3774	20.9323	16.9774	16.9161	17.3484	17.0871
1984	11	8	24.2129	17.4387	6.77419	18.2097	21.5129	18.4452	9.93965	17.2774	18.9129	17.2677	17.2903	67	45.8065	57.0645	49.7419	20.5968	21.1839	20.3129	20.0742	16.9	17.2323	16.5161	16.3774
1984	11	9	22.9452	17.2484	5.69677	17.8581	21.4226	18.5806	9.94964	17.0226	18.5839	17.0452	17.0161	67.5806	45.5484	55.7097	51.8065	20.2323	20.529	19.7806	19.5645	16.6806	16.8419	16.1839	16.071
1984	11	10	24.4032	17.6032	6.8	18.2032	21.7774	19.1	10.2626	17.2387	18.8516	17.3903	17.2903	66.7419	44.4516	53.6774	47.9677	20.4935	20.8645	20.171	19.8806	16.8516	17.0129	16.4258	16.2548
1984	11	11	24.7677	17.771	6.99677	18.4065	21.9839	19.0806	10.3159	17.3194	18.7581	18.0129	17.2806	62.8065	42.9032	54.7742	51.7097	20.5742	20.4806	20.6839	20.5806	16.8935	16.8097	16.9065	16.8677
1984	11	12	24.4226	17.3065	7.11613	18.0097	21.7032	18.1544	9.83975	17.0452	18.9161	17.8871	17.9484	66.4839	44.9677	56.4412	50.3809	20.1742	21.0774	20.2922	20.3255	16.6613	17.1452	16.6327	16.6593
1984	11	13	24.3806	17.2161	7.16452	17.9065	21.5968	18.1839	9.9563	17.0129	18.6032	17.7613	17.7968	67.1613	43.5806	57	50.9032	20.171	20.2903	20.3	20.2516	16.6484	16.7032	16.671	16.6742
1984	11	14	23.8718	17.071	6.80083	17.8097	21.4032	18.6	9.9563	16.7968	18.8065	17.8903	17.8323	66.3548	45.1935	56.3871	50.6774	19.7355	20.9161	20.6516	20.4323	16.3613	17.0581	16.9	16.771
1984	11	15	24.0968	17.2484	6.84839	17.9452	21.4258	18.3	9.92966	17.0065	18.6129	17.7097	17.771	66.7419	44.6452	57.4516	51.0645	20.1323	20.4452	20.4226	20.3323	16.629	16.7742	16.7645	16.7194
1984	11	16	24.3903	17.4258	6.96452	18.0065	21.5161	17.0355	9.95297	17.0548	18.5	17.8581	17.8065	66.7419	42.8065	52.6129	50.129	20.2	19.9226	20.4355	20.1871	16.6613	16.4742	16.7645	16.6452
1984	11	17	24.5677	17.5839	6.98387	18.1323	21.7	18.2548	9.88637	17.1097	18.7677	17.829	17.9065	66.1613	43.5806	58.5161	50.871	20.2323	20.5839	20.7065	20.5032	16.7	16.8903	16.971	16.8581
1984	11	18	24.0484	17.3581	6.69032	17.971	21.3645	18.8065	9.9563	17.0226	18.5968	17.1968	17.0935	66.6452	44.9677	54.0968	48.4839	20.1419	20.4742	19.8871	19.5645	16.6355	16.8323	16.2742	16.0806
1984	11	19	24.4387	17.3355	7.10323	17.9581	21.7516	18.7968	10.1161	16.9258	18.6258	17.9581	17.8387	66.0968	43	55.7097	50.129	19.9161	20.2484	20.6484	20.2742	16.4968	16.6806	16.929	16.7032
1984	11	20	24.7226	17.4258	7.29677	18.0806	21.6903	18.8129	10.2626	16.8613	18.7161	17.9839	17.8548	64.7742	43.2258	55.2903	49.5161	19.6935	20.4774	20.6871	20.2839	16.3516	16.7935	16.929	16.6903
1984	11	21	24.6484	17.3806	7.26774	18.1161	21.5677	18.7548	10.0695	17.1129	18.4839	17.8452	17.8161	66.3226	42.7097	55.129	49.8065	20.2742	19.9355	20.3839	20.1968	16.7032	16.4806	16.7516	16.6484
1984	11	22	24.5935	17.5	7.09355	18.1226	21.7129	18.5774	9.99625	17.0935	18.5484	17.9194	17.8581	66.1613	42.1613	56.8387	50.2258	20.2194	20.0097	20.6935	20.3097	16.6839	16.4935	16.9323	16.7032
1984	11	23	23.5097	17.3419	6.16774	17.9968	21.6419	19.3516	9.97627	16.9903	17.7871	17.8774	16.2613	63.0645	41.1935	57.6129	48	20.0548	19.3323	20.6806	19.3903	16.5935	15.9194	16.9548	15.971
1984	11	24	24.5355	17.2355	7.3	18.0355	21.671	18.8903	10.216	16.9355	18.4613	18.071	17.8194	65.7419	42.3871	55.7419	49.6129	19.8677	19.829	20.8323	20.1774	16.4871	16.4323	17.0419	16.6548
1984	11	25	24.6903	17.4871	7.20323	18.129	21.7903	18.9774	10.226	16.9968	18.3419	17.9	17.7452	65.3548	40.7419	55	49	19.9839	19.3968	20.4677	19.9516	16.5419	16.1355	16.829	16.5
1984	11	26	24.429	17.6613	6.76774	18.2742	21.4968	18.7968	10.1894	17.1194	18.6742	17.9452	17.9161	65.2903	43.9355	55.9677	50.2903	20.1742	20.4419	20.6387	20.4129	16.6548	16.8097	16.9323	16.8097
1984	11	27	24.8323	17.5613	7.27097	18.071	21.8452	19.0774	10.2194	16.8677	18.4484	17.9806	17.7645	64.9032	40.8387	53.7742	48.8387	19.7226	19.6581	20.4677	19.9548	16.371	16.3032	16.8129	16.4935
1984	11	28	24.8839	17.2194	7.66452	17.9194	21.8935	19.0419	10.1661	16.6161	18.1774	16.6645	16.6387	63.9355	39.4516	48.4839	45.0323	19.2613	18.9806	18.3419	18.2935	16.0645	15.8645	15.2871	15.2516
1984	11	29	24.6226	17.0194	7.60323	17.6355	21.7516	18.9516	10.0728	16.5355	17.8814	17.5839	17.1888	65.3548	40.4912	53.0968	48.2164	19.2484	18.8137	19.7129	19.1034	16.0774	15.707	16.3355	15.9101
1984	11	30	24.8452	17.1065	7.73871	17.7645	22.1645	19.1806	10.2726	16.6323	18.1871	17.6387	17.4806	65.2581	39.7097	52.0968	48	19.3935	19.0161	19.6774	19.3645	16.1613	15.8968	16.3387	16.1323
1984	12	1	32	23.6	8.4	18.4806	23.0452	19.0355	10.1594	17.3161	19.0387	17.7742	17.5484	68.1613	41.0645	52.8387	43.7742	20.1581	19.9097	20.0226	19.4968	16.829	16.6484	16.5516	16.2194
1984	12	2	32.1	17.4	14.7	18.7032	23.0355	18.9871	10.3326	17.4419	19.2097	17.5935	17.571	67.5484	42.4516	52.3226	43.7742	20.3129	20.3968	19.6484	19.5516	16.9258	16.9581	16.329	16.271
1984	12	3	31.6	25.6	6	18.5032	22.6097	19.0935	9.17378	17.1452	18.6935	16.629	16.5194	66.7742	39.9355	48.129	40.2258	19.771	18.5387	18.9452	17.8387	16.5613	15.5774	15.8323	14.9839
1984	12	4	32.2	22.6	9.6	18.5613	22.8516	19.1065	10.0795	17.2903	18.8806	17.4935	17.3839	67.3226	41.5161	51	42.7419	20.0355	19.671	19.3226	19.1097	16.7613	16.4935	16.1	15.971
1984	12	5	32.2	17.0968	15.1032	18.2968	23.2387	19.5065	10.2427	17.0774	18.8935	17.6032	17.3323	67.871	39.6129	49.4516	41.871	19.7548	19.4258	19.329	18.8903	16.5548	16.329	16.1	15.8258
1984	12	6	31.8	25	6.8	17.8	22.1677	19.4968	10.3958	15.8387	18.9065	17.5903	16.6774	62.1935	38.5161	49.9677	40.4839	18.4129	18.7516	19.3355	18.3065	15.3774	15.7323	16.1323	15.3032
1984	12	7	32	21.8	10.2	18.8613	22.1871	19.2419	10.3459	17.1742	18.8548	17.6	16.6	58.9355	40.129	51.129	42.1613	19.7548	19.4194	19.4742	18.9806	16.5581	16.329	16.2194	15.8839
1984	12	8	32.1	20.8	11.3	18.7968	23.0065	19.3258	10.3226	17.3	18.8387	17.3968	16.5581	62.6129	40.5484	48.8065	41.8065	19.9097	19.4129	18.9129	18.8226	16.6774	16.3323	15.8548	15.7935
1984	12	9	31.8	21.4	10.4	18.8129	23.1065	19.3484	10.4325	17.1806	18.8581	17.4806	17.3484	64.9355	39.9032	48.9355	41.4194	19.629	19.3839	19.0742	18.8129	16.4774	16.2839	15.9323	15.7677
1984	12	10	32.2	21	11.2	17.8452	22.8355	19.3677	10.3692	16.3194	18.6581	17.4871	17.2226	62.3226	39.8065	49.0323	41.7742	18.6194	19.0806	19.1032	18.671	15.6677	16.0742	15.9323	15.6645
1984	12	11	31.8	22.5	9.3	18.4645	23.1871	17.7161	9.40021	17.0032	18.6806	16.6839	16.4645	65.871	38.3548	46.4839	38.9677	19.4774	18.8452	18.1355	17.7387	16.3806	15.9484	15.1806	14.9226
1984	12	12	32.8	22.2	10.6	17.7323	23.0516	18.9548	10.2793	16.4387	18.771	17.3903	17.2484	63.9677	40.1935	50.9032	42.5484	18.9677	19.2613	19.1226	18.8097	15.8839	16.1968	15.9548	15.7677
1984	12	13	32.6	22.8	9.8	18.4968	19.8484	19.271	9.3436	17.0032	18.5935	17.3548	17.1968	65	35.6129	47.6129	38.7097	19.3613	17.1581	19.0323	17.6839	16.2871	14.529	15.9194	14.8742
1984	12	14	32.8	24	8.8	18.2032	22.9323	19.3226	10.1827	16.7774	18.4806	17.3097	17.0613	66.129	38.871	48.2258	41.4839	19.1516	18.5548	18.6613	18.3194	16.1484	15.7419	15.6677	15.4419
1984	12	15	32.3	23.8	8.5	18.1968	23.029	19.5065	10.216	16.4516	18.4097	17.1903	16.9	63.6452	38	46.6774	39.8065	18.4323	18.3903	18.3677	17.929	15.6613	15.5613	15.4032	15.1355
1984	12	16	30.6	22.2	8.4	18.0871	22.9484	19.2065	10.1994	16.7774	18.5677	17.1	17.0065	66.9677	39.0323	47.7742	41.3548	19.229	18.7581	18.2935	18.2645	16.2032	15.8484	15.3742	15.3871
1984	12	17	30.7	20.6	10.1	18.1032	22.8742	19.2581	10.2293	16.6355	18.3097	17.2226	16.9355	65.8065	38	47.7097	41.1935	18.8968	18.2129	18.4903	18.0871	15.9903	15.5097	15.5903	15.3032
1984	12	18	31.8	21	10.8	18.1581	23.0226	19.1806	10.226	16.7032	18.5032	17.3452	17.0452	65.6774	38.1613	48.7419	41.0968	19.0194	18.5839	18.8452	18.329	16.0452	15.7355	15.7645	15.4258
1984	12	19	31.2	21.4	9.8	18.1484	23.029	19.371	10.2893	16.7935	18.5097	17.1677	17.0323	66.5806	38	46.8387	40.5161	19.2226	18.5839	18.3032	18.2323	16.2129	15.7226	15.429	15.3839
1984	12	20	30.8	16.9903	13.8097	18.0452	22.9806	19.3129	9.24037	16.7161	18.5613	17.1613	16.9806	66.8065	38.7419	46.9677	40.871	19.1258	18.8065	18.329	18.2097	16.129	15.8226	15.4097	15.3226
1984	12	21	31.6	21	10.6	18.2065	23.1161	19.6581	10.3359	16.3452	18.4452	17.2548	16.9677	62.9355	37.3548	46.0645	39.6129	18.3097	18.3645	18.3968	18.0258	15.3355	15.5516	15.4258	15.2
1984	12	22	25.0548	21.6	3.45484	18.1968	23.1355	19.5677	10.3659	16.6484	18.671	17.3097	17.0806	65	38.4839	46.5806	40.129	18.8677	18.8871	18.5452	18.3194	15.9645	15.9645	15.5516	15.4226
1984	12	23	31.5	17.1645	14.3355	18.4226	23.2742	19.9258	9.62331	16.7613	18.6387	17.3968	17.1484	64.5484	37.7419	45.5484	39.3548	18.9903	18.7387	18.529	18.2935	16.029	15.8419	15.5839	15.4323
1984	12	24	32.4	21	11.4	18.4484	22.9065	19.629	10.4691	16.7	18.6387	17.3871	17.0903	64	39.3871	46.4194	39.871	18.8032	18.9548	18.6258	18.2645	15.9194	15.9839	15.6194	15.3935
1984	12	25	24.924	16.9757	7.94839	18.1045	22.9528	19.5197	10.4891	16.7925	18.4142	17.1954	16.1565	62.7347	37.2612	45.1197	39.3923	19.3265	18.4841	18.3675	18.2144	16.2231	15.6304	15.4206	15.3174
1984	12	26	32.8	22	10.8	18.4323	22.3516	19.7452	10.4957	16.9194	17.729	17.2548	17.0839	65.4516	34.9677	45.4194	39.5161	19.3065	17.5258	18.2806	18.1323	16.2548	14.9032	15.4032	15.3032
1984	12	27	32.3	25.2	7.1	18.5065	23.1935	19.7323	10.4191	16.5032	18.371	17.0742	16.971	62.1613	37.0645	44.7097	39.5484	18.4742	18.1613	17.8419	17.8839	15.4774	15.4355	15.1032	15.1516
1984	12	28	32	25	7	18.3323	23.3871	19.9	10.4924	16.571	18.371	17.2065	16.9323	63.7419	36.3871	44.3871	39.0323	18.5968	18.0613	18.0645	17.8065	15.7968	15.3774	15.2903	15.0871
1984	12	29	25.2645	25.2	0.0645161	17.9194	23.2323	19.9613	10.4058	16.1677	18.1	17.0355	16.6484	63.5161	35.5161	43.5484	38.2258	17.9806	17.4839	17.6935	17.2742	15.3677	14.9452	14.9839	14.7129
1984	12	30	32.6	25	7.6	17.829	23.3581	19.4129	10.3858	16.1484	18.1032	16.9806	16.6194	63.9355	35.0645	46.0323	38.9677	18.0065	17.4097	17.8774	17.3	15.3548	14.8806	15.1387	14.7194
1984	12	31	32.5	20.8	11.7	18.3	23.4742	20.071	10.5856	16.3839	18.0871	16.9516	16.6839	62.5161	34.2903	42	37.5806	18.1903	17.2581	17.3645	17.1677	15.5097	14.8161	14.7774	14.6484

## Sheet: 1984
						Temperature				Temperature				Relative Humidity				Pressure				Dew temperature
Year	Month	Day	Maximum	Minimum	Max-Min	1899-12-31 07:00:00	1899-12-31 13:00:00	1899-12-31 19:00:00	Average	1899-12-31 01:00:00	1899-12-31 13:00:00	1899-12-31 19:00:00	Average	1899-12-31 01:00:00	1899-12-31 13:00:00	1899-12-31 19:00:00	Average	1899-12-31 07:00:00	1899-12-31 13:00:00	1899-12-31 19:00:00	Average	1899-12-31 07:00:00	1899-12-31 13:00:00	1899-12-31 19:00:00	Average		Month	Taverage	Hraverage
1985	1	1	26.0305	17.5473	8.48321	18.6679	24.9443	22.4386	9.97842	16.6536	18.5613	17.9151	17.7123	63.3834	36.0227	44.444	38.0507	18.3929	17.922	18.2141	18.1695	15.729	15.3234	15.4987	15.5159		January	11.6912	34.3278
1985	1	2	32.6	20.4	12.2	21.4	30.6	22.9428	11.9102	19.4	21.6	18.2976	17.8547	83	45	44.3871	37.9605	21.2	19.9	18.6805	18.241	18.4	17.4	15.8135	15.5338		February	10.7114	33.7565
1985	1	3	34.6	21.8	12.8	18.7904	33.6	23.006	11.8689	26	24.6	18.3342	17.9546	64.1998	48	44.4204	38.4266	18.5473	25	18.7238	18.4807	15.8701	21.1	15.9101	15.7836		March	11.0788	32.9296
1985	1	4	26.2493	20.6	5.64932	21.2	33.2	22.8995	10.8721	19	23.8	18.4241	18.0012	82	46	45.3528	37.0947	20.5	23.3	18.9436	18.6439	17.9	20	16.1032	15.8835		April	11.7281	42.6829
1985	1	5	33.8	21	12.8	21.6	33.4	22.6797	11.7383	19.6	24	18.5107	18.0712	83	46	46.8179	35.7627	21.5	23.7	19.2932	18.0445	18.6	20.2	16.363	15.3806		May	10.4946	47.8723
1985	1	6	33.7	20.3	13.4	20.8	32.3	22.673	10.8756	16.7459	22.6	18.3675	17.9213	66.0645	44	45.3528	37.0281	18.6939	21	18.877	18.4807	15.9534	18.3	16.0599	15.7736		June	11.5215	44.2966
1985	1	7	33.8	21	12.8	21.1	32.4	22.9594	11.9549	19.8	22.6	18.1944	17.918	89	43	43.6545	36.3621	22.2	21	18.3875	18.3575	19.2	18.3	15.6637	15.6803		July	9.16989	35.8098
1985	1	8	33.8	21.2	12.6	21.8	31.5	21.7207	11.9136	19.8	22	18.201	17.1688	83	44	45.0864	34.564	21.8	20.2	18.6006	17.6017	18.9	17.7	15.8502	15.0543		August	9.75844	47.4589
1985	1	9	33.6	21.7	11.9	22	32.6	22.9428	11.9274	19.5	24	17.898	17.7848	80	49	41.7565	36.129	21	24.2	17.7082	18.0778	18.3	20.6	15.1709	15.4872		September	11.4707	48.6306
1985	1	10	33.8	21	12.8	21.6	32.4	22.9228	10.9409	19.4	22.3	18.2477	17.8614	82	42	43.9542	34.2643	21.1	20.3	18.5074	17.4751	18.3	17.7	15.7969	14.9444		October	9.13318	44.2877
1985	1	11	26.4225	21.2	5.22248	21.3	32.2	22.4764	11.9549	20	23.4	17.8154	17.5851	89	48	43.2754	35.0259	22.5	23	17.9357	17.8842	19.4	19.7	15.3096	15.3062		November	10.4231	51.7465
1985	1	12	34	21	13	21.4	33.2	22.8762	11.9445	20.2	24	18.0046	17.6716	90	47	42.8554	34.4308	22.9	23.8	17.9979	17.7815	19.7	20.3	15.4139	15.2541		December	10.5067	41.8834
1985	1	13	33.8	20	13.8	21	33.6	23.1659	11.9892	19.4	23.4	17.9779	17.6083	86	42	41.4568	34.2976	21.5	22.1	17.7282	17.6483	18.6	19.1	15.2241	15.1542
1985	1	14	33.6	19.8	13.8	20	33	23.0793	12.0133	18.4	22.8	18.2144	17.9446	86	42	43.2216	35.5963	20.1	21	18.3509	18.3276	17.6	18.3	15.637	15.6271
1985	1	15	34.4	21.6	12.8	22	33.4	22.8854	12.0305	19.4	22.8	18.0251	17.6779	79	40	42.0723	34.6478	20.8	20.8	18.0973	17.9598	18.1	18.1	15.4609	15.3646
1985	1	16	34.2	20.6	13.6	21	33.4	22.741	11.893	19.2	22.4	17.7089	17.4408	85	39	40.9036	34.2353	21.1	19.9	17.4098	17.482	18.3	17.4	14.9797	15.0243
1985	1	17	34	22.4	11.6	25	34	20.7818	10.9546	20.6	23.2	17.3453	16.959	67	40	38.36	30.0418	21.4	21.3	16.224	15.9421	18.6	18.5	13.8763	13.7147
1985	1	18	26.7255	20.8	5.92549	21.6	34	22.8064	11.0371	20	24.2	17.6161	17.3376	87	45	40.1474	33.3072	22.3	23.8	17.1864	16.5127	19.3	20.3	14.7734	14.2028
1985	1	19	34.8	21	13.8	21.6	25.6366	23.1093	11.9755	16.3863	24.2	17.9247	17.5684	64.4662	33.0656	41.0572	34.4641	18.0212	16.999	17.5784	17.5317	15.4872	14.6747	15.1409	15.0976
1985	1	20	35.2	21	14.2	22.6	34.2	22.851	11.9789	21	23.8	17.6882	17.3411	87	42	40.2162	34.0291	23.8	22.6	17.2758	17.2998	20.3	19.5	14.8869	14.8972
1985	1	21	35	22.8	12.2	23	33	23.2025	12.027	21	24.6	18.251	17.7948	84	51	42.5224	35.5297	23.5	25.4	18.3242	18.0412	20.1	21.4	15.6437	15.4472
1985	1	22	34.2	22	12.2	22.2	32.8	22.5465	11.1918	20.4	23.6	18.1511	17.7382	85	46	38.6264	34.7305	22.8	23.1	17.1421	17.0323	19.6	19.8	14.688	14.6015
1985	1	23	34.6	21	13.6	22	33.8	23.339	12.0374	18.8	24	18.1544	17.8048	74	44	41.6233	34.6306	19.6	23.4	18.0179	17.908	17.2	20	15.404	15.3473
1985	1	24	33.8	21.2	12.6	22.2	33.4	22.3201	11.9858	20.8	24.2	17.3886	17.0123	88	47	39.6254	32.4329	23.6	24.1	17.2287	17.0556	20.2	20.5	14.758	14.6048
1985	1	25	35	22	13	22.8	34.2	22.4133	12.0442	21	24.4	17.5217	16.2897	85	45	39.7919	33.3652	23.7	24.1	17.4818	17.2986	20.2	20.5	14.9378	14.8146
1985	1	26	34.8	22	12.8	22.2	33.7	21.4576	11.1196	20	23	17.2021	16.9723	82	40	37.4277	31.9334	21.9	21.1	16.676	16.8824	19	18.3	14.3184	14.4982
1985	1	27	33.4	19.1	14.3	21	32.4	22.0398	12.0408	19	22.4	17.2173	16.1174	83	42	39.0475	29.6981	20.6	20.5	17.042	16.2274	18	17.9	14.6084	13.9038
1985	1	28	34.6	20.9	13.7	21	33.4	22.1736	12.058	19	22	17.1688	16.7224	83	37	38.8928	31.348	20.6	18.9	16.7958	16.6914	18	16.7	14.4583	14.3644
1985	1	29	33.6	19	14.6	21.1	32.5	22.3301	12.0374	19	22	17.1421	16.8125	82	40	38.2268	32.0666	20.6	19.5	16.616	16.5927	18	17.1	14.3351	14.3284
1985	1	30	26.9652	21.2	5.76524	22.4	33.2	22.5432	12.0752	19.4	22.7	17.2121	16.9124	76	41	37.3611	31.6337	20.5	20.7	16.6027	16.7359	17.9	18	14.3051	14.415
1985	1	31	27.1018	20.2	6.90177	22.2	33.6	22.4533	12.058	20.3	24	17.1988	16.7017	84	45	37.6941	31.073	22.6	23.5	16.6027	16.5883	19.4	20.1	14.2618	14.251
1985	2	1	34.6	21.4	13.2	22	32.7	21.1186	10.0644	18.6	22.7	16.4096	15.9627	73	43	34.9228	32.826	19.2	21	16.248	15.9215	16.9	18.3	13.9382	13.6872
1985	2	2	34.4	22	12.4	22.1	33.2	21.0877	10.0815	20	24.4	17.3686	16.853	83	49	37.3289	33.0666	22	24.8	16.5608	16.2102	19	20.9	14.1719	13.9038
1985	2	3	35	21.4	13.6	24.5	33.2	21.1599	10.1365	19	22	17.2276	16.853	60	38	36.9508	33.101	18.4	19.1	16.3752	16.2308	16.2	16.8	14.0207	13.9004
1985	2	4	36.6	22.8	13.8	23	35.4	21.1633	10.1125	19	23.8	17.2689	16.8977	69	38	36.9851	32.6198	19.3	21.9	16.4233	16.2411	17	18.9	13.976	13.8729
1985	2	5	35.6	23	12.6	23.4	32.4	20.9468	10.109	21	22.5	17.3101	16.9458	81	43	38.1882	33.651	23.3	20.7	16.5711	16.3615	19.9	18.1	14.1616	14.0413
1985	2	6	36.6	22.2	14.4	22.3	34.6	21.3971	10.0884	21.2	23.8	17.0936	16.7602	91	41	34.8196	32.5854	24.4	22.4	15.7049	15.7977	20.7	19.3	13.5188	13.6254
1985	2	7	36.5	23	13.5	23.4	32.5	21.239	10.1468	21	23.4	17.5645	17.042	81	47	37.9132	33.6166	23.3	22.8	16.8599	16.4852	19.9	19.6	14.3541	14.0825
1985	2	8	36.8	22.7	14.1	23	35	20.8987	10.0437	21	24.2	17.4992	17.1211	84	41	39.5287	33.8916	23.5	23.1	16.9458	16.6639	20.1	19.8	14.4297	14.22
1985	2	9	35.6	23	12.6	23.6	32.5	19.9878	10.1709	21.4	24	17.4992	17.1726	83	50	39.185	34.4072	24	24.2	16.9595	16.853	20.5	20.6	14.4641	14.3816
1985	2	10	34.6	23.8	10.8	24.2	33.6	20.8849	10.0781	22	25	17.3067	16.9698	83	50	37.8444	35.7477	25	26	16.3477	16.3168	21.1	21.7	14.0482	14.0138
1985	2	11	35.4	23	12.4	23.2	32.5	22.0261	11.1815	21	23.6	17.4476	17.073	82	48	40.5255	35.4727	23.4	23.3	17.5989	17.3033	20	19.9	15.0347	14.8284
1985	2	12	34.2	22.1	12.1	22.3	33.6	21.3799	10.2672	21.1	24.4	17.3995	17.0558	90	47	36.4008	33.0666	24.2	24.5	16.3993	16.3889	20.6	20.8	14.0825	14.0516
1985	2	13	35.4	21.8	13.6	22.4	33.4	22.4695	11.2605	19.6	22.7	17.2139	16.9424	77	40	37.2945	34.4072	21	20.6	16.7774	16.9286	18.3	17.9	14.4297	14.5294
1985	2	14	34.6	22	12.6	22.2	33.3	22.4798	11.0612	21.1	22.4	17.1795	16.8392	91	39	37.6726	34.9571	24.3	19.9	16.688	16.6949	20.6	17.4	14.3335	14.361
1985	2	15	34.7	22	12.7	22	33.3	22.5864	11.3499	20	22.6	17.0592	16.798	83	40	35.7133	33.3416	22.1	20.4	16.279	16.4474	19.1	17.8	14.0482	14.1753
1985	2	16	35.3	22.6	12.7	22.7	32.7	22.6689	11.3636	20.8	23.3	17.2483	16.7808	85	45	36.2289	33.5135	23.3	22.4	16.6777	16.5196	20	19.3	14.3506	14.2269
1985	2	17	34.8	23.2	11.6	23.4	33.4	20.3624	10.054	20.6	23	17.1658	16.9183	78	41	35.8852	34.7165	22.4	21.3	15.9249	16.0212	19.3	18.5	13.6838	13.756
1985	2	18	35.6	23.4	12.2	23.7	33.8	22.1223	11.0612	20.4	24	16.908	16.6914	74	44	37.3632	34.0978	21.8	23.4	16.3408	16.4508	18.9	20	14.0619	14.1513
1985	2	19	35.6	24	11.6	24.4	33.7	21.8577	11.0577	20.4	23.4	16.4371	16.3511	70	42	36.1946	33.2385	21.3	22	15.3715	15.7737	18.5	19	13.3366	13.6597
1985	2	20	35.2	22	13.2	22.1	33.4	22.2048	9.11567	20.8	22.5	16.9389	16.4886	89	39	37.0195	33.2385	23.7	20.1	16.2377	15.9455	20.2	17.6	14.0275	13.8179
1985	2	21	35	22.3	12.7	22.5	33.4	22.277	11.1712	20.4	22.6	16.9149	16.6708	83	40	36.3664	33.8572	22.6	20.3	16.1827	16.3718	19.4	17.8	13.9863	14.1513
1985	2	22	35.3	23.5	11.8	23.6	33.4	23.0332	11.4702	21	23.5	17.3617	16.7945	80	44	35.5415	30.7293	23.2	22.4	16.743	15.674	19.8	19.3	14.3919	13.5119
1985	2	23	35	23	12	23.1	34	22.112	11.4702	21	24.8	17.4304	17.0798	83	47	34.9915	33.5822	23.5	25.2	16.7361	16.9011	20.1	21.3	14.3919	14.5122
1985	2	24	34.2	24.6	9.6	25	32.6	22.4592	11.3361	19	22.6	17.5886	17.2655	57	42	39.5631	35.7477	18	20.8	17.6126	17.5233	15.9	18.2	15.0518	14.9728
1985	2	25	35	24	11	25	33.8	22.5726	11.2846	20	24	17.317	17.073	63	44	37.5695	32.6885	20.1	23.4	16.9767	16.3477	17.6	20	14.5603	14.0069
1985	2	26	33.8	23	10.8	23.4	33	23.0607	11.5699	18.6	22.8	17.5851	17.2139	64	42	37.2257	34.579	18.3	21	17.3548	17.3445	16.1	18.3	14.8387	14.849
1985	2	27	27.4501	21	6.45012	21.6	33.2	22.8613	11.4221	19.4	23.8	17.4854	17.2655	82	46	36.6758	34.4759	21.1	23.3	17.0936	17.427	18.3	20	14.6428	14.8834
1985	2	28	34.4	23.6	10.8	24	34	21.6995	11.3911	21.4	24	17.2414	17.0145	80	44	36.7789	33.9603	23.8	23.3	16.7567	16.9149	20.3	19.9	14.416	14.5328
1985	3	1	33.6	24.6	9	25	32.5	21.3677	10.4665	22	24	17.5617	16.5528	77	50	34.9969	30.4683	24.5	24.2	16.4928	16.4329	20.7	20.6	14.1486	14.0853
1985	3	2	34.8	25	9.8	25	33.4	22.0903	10.2981	22	24.4	17.7016	17.3619	77	48	37.1613	31.9001	24.5	24.6	17.0622	16.8724	20.7	20.9	14.5182	14.3883
1985	3	3	34.8	24	10.8	24	33.3	21.6941	9.15004	21	24.4	16.8957	16.5561	77	48	36.9282	29.7357	22.9	24.7	16.3596	15.96	19.7	20.9	13.9188	13.6391
1985	3	4	34	24.2	9.8	24.4	33.6	23.1725	11.2846	21.3	24.2	17.7215	17.4851	76	46	37.8606	32.4662	23.3	24	17.4185	16.9257	19.9	20.4	14.9011	14.4483
1985	3	5	34.6	25.2	9.4	26	33.4	22.7396	11.2021	21	24	17.6749	17.4818	64	46	39.8918	34.2643	21.6	23.7	17.6083	17.7116	18.7	20.2	15.0443	15.1242
1985	3	6	34.6	25.2	9.4	25.3	34	22.6797	11.2468	21.2	24	17.4285	17.272	70	44	38.3933	32.3663	22.5	23.3	17.0289	17.1088	19.4	19.9	14.6248	14.6914
1985	3	7	34.7	24.2	10.5	25.4	34	22.0337	11.2846	21.2	23.8	17.6982	17.3719	69	43	38.1602	32.6993	22.4	22.8	17.4285	17.3652	19.3	19.6	14.9278	14.8712
1985	3	8	27.4048	25.9	1.50479	25.9	34.2	21.8606	10.1503	21.4	24.2	17.5517	17.2986	67	44	36.1623	30.6348	22.5	23.6	16.3896	16.4862	19.4	20.2	14.0787	14.1519
1985	3	9	34.8	24.8	10	25.2	33.4	22.6331	11.1643	21.6	23.6	17.7848	17.4019	73	44	40.358	33.5317	23.4	22.7	17.9047	17.5883	20	19.5	15.2375	15.0243
1985	3	10	34.6	24	10.6	25	34.2	22.5132	11.044	20	24	17.6649	17.5051	63	43	40.7575	34.564	20.1	23.1	17.7282	17.908	17.6	19.8	15.1476	15.2641
1985	3	11	34.7	23.2	11.5	23.6	33.8	22.703	12.1198	20.8	23.5	17.878	17.3067	78	42	40.5245	33.6166	22.7	22.2	18.0978	17.7295	19.5	19.2	15.3607	15.0759
1985	3	12	34	23.8	10.2	24	34	22.693	12.2127	21.1	23.8	17.8248	17.4052	77	43	40.0916	34.0645	23.1	22.8	17.9613	17.6683	19.8	19.6	15.3074	15.0776
1985	3	13	34.4	22.8	11.6	23.4	33.6	21.9505	10.1743	20.6	23.7	17.6816	17.4651	78	44	36.2622	29.9688	22.4	22.8	16.6094	16.0699	19.3	19.6	14.1819	13.7091
1985	3	14	34.4	23	11.4	23	33.8	21.784	10.2328	20	23.8	18.0379	17.6183	76	44	39.0593	32.9657	21.4	22.9	17.5917	17.3153	18.6	19.7	14.9444	14.7446
1985	3	15	27.5546	17.4485	10.1061	21.4	33.8	21.7274	10.2397	19.4	23.4	17.5184	16.6893	83	42	37.6941	30.2685	21.2	21.9	16.8391	16.323	18.4	19	14.4283	13.9488
1985	3	16	35.4	22.1	13.3	22.2	34.2	21.4543	10.305	20.4	23.4	17.8314	17.5051	85	40	39.7253	32.8991	22.8	21.7	17.4052	17.2221	19.6	18.8	14.7713	14.6681
1985	3	17	36.1	23.2	12.9	23.4	33.4	21.4576	11.068	21.4	23.5	17.6716	17.4085	84	44	38.9261	32.7659	24.2	22.4	16.9757	16.9357	20.5	19.3	14.4849	14.4649
1985	3	18	36.3	24	12.3	24	33.5	22.5265	12.2058	21.4	24.6	17.615	17.4751	80	48	39.8252	34.6306	23.8	25.1	17.5517	17.7815	20.3	21.1	14.9911	15.1675
1985	3	19	35.2	24.2	11	25	33.6	22.9394	12.2917	21.8	24.8	17.6749	17.4518	76	49	38.7596	34.6306	24	25.5	17.4452	17.605	20.4	21.4	14.8312	14.9977
1985	3	20	35.2	22.8	12.4	23	34	22.7163	12.2642	20.4	23	17.938	17.5983	79	39	41.257	34.7971	22.2	20.9	18.2177	17.9879	19.2	18.2	15.394	15.2774
1985	3	21	35.4	22.8	12.6	23.4	33.2	22.7929	12.412	20.8	23.3	18.0412	17.5617	79	43	41.1238	34.564	22.8	22.1	18.4741	17.968	19.6	19.1	15.5371	15.2275
1985	3	22	27.1617	23.1	4.06171	23.3	24.974	22.0071	9.27378	20	24	17.7682	17.5784	74	33.0989	41.7898	32.8991	21.2	17.5484	18.3143	17.2653	18.4	15.021	15.5005	14.6847
1985	3	23	37	21.8	15.2	22.4	33.3	20.2556	10.2053	20	23.5	17.8314	17.5417	80	44	38.6264	32.5661	21.8	22.5	17.4285	17.282	18.9	19.4	14.7613	14.6714
1985	3	24	36.2	22.6	13.6	23.2	34.6	22.1236	12.1886	20	24.8	17.9446	17.7282	75	45	44.3205	35.4631	21.3	24.9	18.6373	18.4475	18.5	21	15.7369	15.6104
1985	3	25	36.4	22.8	13.6	23.2	33.4	22.2235	12.1336	20.6	23.6	17.8581	17.7482	79	44	43.5546	35.4631	22.5	22.7	18.3775	18.4375	19.4	19.5	15.5438	15.6037
1985	3	26	34.4	24.4	10	24.8	34.2	21.3777	11.9102	22	24.6	17.8314	17.6749	79	46	48.0166	36.9615	24.6	24.6	18.8903	18.4341	20.8	20.8	15.8934	15.6004
1985	3	27	34.4	26	8.4	26.8	33.2	21.0499	11.2296	21.6	24.4	17.7157	17.592	64	49	40.2162	33.4447	22.4	24.8	17.3823	17.5198	19.3	20.9	14.6806	14.8044
1985	3	28	35	23.6	11.4	24	34	21.428	11.5114	21	24.6	17.7364	17.5026	77	47	38.1194	32.2417	22.9	24.7	17.1039	17.1417	19.7	20.9	14.5053	14.5431
1985	3	29	34.4	24.2	10.2	24.8	33.6	21.7958	10.5112	21.4	24.6	17.9357	17.5989	74	48	36.2289	29.9731	23.2	25	16.6089	16.4577	19.9	21.1	14.055	13.9519
1985	3	30	35	24.4	10.6	25	32.8	21.3489	10.3393	22.4	24.6	17.8876	17.6814	80	51	39.2537	32.5854	25.4	25.5	17.3926	17.4614	21.3	21.4	14.7494	14.7941
1985	3	31	36.2	24	12.2	26.3	33.5	21.5483	11.3224	23.1	25	17.8945	17.6917	76	50	38.36	31.4167	26.1	26.1	17.3548	17.4098	21.8	21.8	14.7012	14.7219
1985	4	1	34.6	23.2	11.4	24	33.2	23.5729	12.3158	22	25.2	18.606	18.2898	84	53	42.9316	37.7757	25.1	26.8	19.0357	18.7504	21.2	22.2	16.1002	15.8734
1985	4	2	33.2	24.1	9.1	24.3	30	22.5732	12.223	22.1	25	18.9636	18.7072	83	67	46.3184	39.692	25.1	28.4	19.8926	19.513	21.2	23.2	16.6959	16.4595
1985	4	3	33.4	24	9.4	24.6	32	23.339	11.1849	22	25	18.7804	18.4376	80	57	47.2175	39.6318	24.7	27.1	19.6762	19.3863	20.9	22.4	16.5827	16.3408
1985	4	4	35	23.6	11.4	24.4	34.2	22.8928	12.6251	21.6	25	19.0368	18.887	78	48	43.9875	39.4256	23.9	25.6	19.7461	19.8327	20.4	21.5	16.646	16.6959
1985	4	5	27.3917	17.702	9.68969	20.1523	26.4258	23.4556	11.1299	17.918	19.5696	19.2832	18.927	63.001	35.6961	47.384	39.9917	20.2289	19.2899	20.5486	20.0225	16.9856	16.333	17.1754	16.8225
1985	4	6	35.8	23.8	12	24.2	34.2	23.329	10.0953	21	24.8	19.3432	19.1101	75	47	48.3829	41.4568	22.8	25.1	20.8516	20.5353	19.6	21.2	17.3519	17.1621
1985	4	7	37.2	24.6	12.6	25.6	36	23.076	12.1714	22.8	25.4	19.1867	19.1001	79	43	48.5494	42.4891	25.9	25.5	20.5786	20.5519	21.7	21.4	17.1954	17.1721
1985	4	8	37.1	24.2	12.9	24.8	35.5	23.1559	12.2161	22	25.4	19.0069	18.9769	79	45	47.5172	41.923	24.6	25.8	20.1024	20.2422	20.8	21.6	16.9024	16.9823
1985	4	9	36	23	13	24	34.4	23.5655	12.4464	21.6	25.6	19.2333	19.0868	81	50	45.2529	41.3236	24.2	27	21.128	20.6685	20.6	22.4	17.4518	17.2287
1985	4	10	35.8	23.6	12.2	24.3	35	23.2924	12.2917	21.8	27	18.9536	18.9669	81	54	47.1509	40.5911	24.5	30.4	19.9925	20.2089	20.7	24.3	16.7925	16.9457
1985	4	11	36	23	13	24.2	34.6	23.3457	12.2814	20.4	27	19.2932	18.9702	71	56	48.616	41.7565	21.5	30.6	20.7684	20.3255	18.6	24.5	17.3153	17.0356
1985	4	12	37.2	23	14.2	20.2256	25.8964	22.8462	11.1059	18.0412	19.4864	18.7205	18.7538	63.6004	37.5942	47.4173	41.6566	20.4653	19.4997	19.6096	19.8626	17.1155	16.4529	16.5394	16.6959
1985	4	13	36.4	23.3	13.1	20.0425	26.0062	23.0327	11.2949	18.0812	19.5463	19.1867	18.9369	64.9657	37.6275	49.0489	41.9563	20.6685	19.5463	20.6385	20.2855	17.2587	16.4029	17.1988	16.9523
1985	4	14	37.4	23	14.4	24	34.7	23.329	12.0305	22	26	19.0735	18.8803	84	50	47.9501	41.9563	25.1	27.9	20.2189	20.0891	21.2	22.9	16.9357	16.8524
1985	4	15	36.4	21.2	15.2	24.2	34.6	22.9328	12.0133	22.2	25.4	19.23	19.0102	84	48	50.1811	42.4891	25.4	26.4	20.8849	20.502	21.4	22	17.3553	17.1355
1985	4	16	37.4	23.4	14	24.4	35.4	23.2058	12.0649	21.6	26	19.0701	19.1034	78	48	48.0499	41.8231	23.9	27.4	20.2156	20.4287	20.4	22.6	16.9157	17.0456
1985	4	17	36.8	22.9	13.9	24.4	34.8	23.349	12.2711	24.2	26	19.4597	18.4241	98	50	46.5848	42.6889	30.1	27.8	21.0847	20.775	24.1	22.8	17.4552	17.2753
1985	4	18	27.1684	23.8	3.36837	24.2	34.6	22.36	11.9892	21.4	25.7	19.2599	19.2333	78	49	52.2789	44.0874	23.6	27.2	20.755	21.0114	20.2	22.5	17.232	17.4352
1985	4	19	37.2	23	14.2	24.4	35.2	22.3501	11.0096	22	26.2	19.4497	19.3565	81	49	54.3767	44.82	24.8	28.1	21.7573	21.5442	21	23	17.9313	17.8048
1985	4	20	26.892	24	2.89199	24.6	34.2	22.4433	10.9718	22	26.2	19.4964	19.3332	80	53	55.076	45.153	24.7	28.7	21.8972	21.421	20.9	23.4	18.0179	17.7215
1985	4	21	35.8	23.8	12	24.4	34.2	22.6364	11.209	22	25.4	19.4331	19.3765	81	50	52.7451	42.8221	24.8	26.6	21.5642	20.6818	21	22.1	17.7515	17.0622
1985	4	22	34.2	24.8	9.4	25	34	22.6797	12.0614	23	25.6	19.473	19.3598	85	51	54.41	45.486	26.8	27.3	21.7806	21.5076	22.2	22.5	17.938	17.7515
1985	4	23	34.8	23.4	11.4	24.1	34.4	22.9028	12.1233	23.1	25.9	19.6029	19.5097	92	51	53.6774	45.153	27.6	27.8	21.9371	21.744	22.7	22.8	18.0312	17.9147
1985	4	24	34	25	9	25.4	33.2	22.5865	11.9583	23	27	19.5163	18.7904	82	62	53.744	45.4194	26.5	31.6	21.8472	22.0271	22	24.9	17.9713	18.0978
1985	4	25	34	23.5	10.5	24.4	34	22.5432	11.8827	23.7	26	19.5596	19.4364	94	53	55.0094	45.153	28.8	28.3	21.9804	21.6708	23.4	23.2	18.0612	17.8814
1985	4	26	34.3	23.2	11.1	24.2	33.4	22.1369	10.879	23.4	26	19.5297	19.6129	94	56	56.1748	46.2518	28.2	28.7	22.087	22.107	23.1	23.4	18.1045	18.1378
1985	4	27	34	23	11	24	33.4	22.6364	11.0405	23	25.6	19.4864	19.4964	92	54	53.7107	46.4516	27.4	27.7	21.7074	21.8872	22.6	22.8	17.8714	17.9946
1985	4	28	34	22.5	11.5	23	33.2	22.8029	12.1302	22.7	26	19.5796	19.4497	97	57	52.9781	45.1197	27.4	28.9	21.734	21.6408	22.6	23.5	17.9147	17.8547
1985	4	29	34.4	21.8	12.6	24.2	34.2	21.0447	11.0234	22.1	25.6	19.3498	19.2533	84	51	55.0427	41.1571	25.2	27.2	21.5842	19.4764	21.2	22.5	17.8214	16.1465
1985	4	30	34.2	21.2	13	23.4	32.7	22.4433	11.8036	22.2	25.7	19.5163	19.4597	90	57	54.6764	44.7867	26	28.4	21.8672	21.6941	21.7	23.2	18.0112	17.9147
1985	5	1	34	22.2	11.8	24.2	33.8	22.0271	10.9065	22	25.6	19.493	19.533	83	52	56.5744	46.385	25	27.4	22.127	22.0504	21.1	22.6	18.1677	18.1278
1985	5	2	34.6	22.4	12.2	24.6	32.5	21.6075	10.5628	23.1	26	19.4131	19.6229	88	60	58.4391	47.1176	27.3	29.3	22.1602	22.2701	22.5	23.7	18.1711	18.2377
1985	5	3	35.4	23.1	12.3	24.2	33.6	21.431	9.48689	23.1	25.6	19.503	19.6562	91	53	60.3704	48.3829	27.5	27.6	22.5265	22.5232	22.7	22.7	18.4142	18.4042
1985	5	4	32	25	7	25.4	31.7	21.2812	9.53845	23.6	26	19.7195	19.6229	86	64	53.9438	44.82	27.9	29.9	21.411	21.3578	22.9	24	17.5151	17.4751
1985	5	5	33	22.8	10.2	23.4	32.4	21.9986	10.659	22.4	24.6	19.4894	19.3313	92	53	55.4777	46.3689	26.4	25.8	22.1773	21.837	22	21.6	18.1523	17.9357
1985	5	6	26.9895	23.8	3.18952	25	32.4	21.2379	10.8481	22.8	25.7	18.8937	18.8204	83	59	53.8106	45.0864	26.3	28.6	21.5143	21.3611	21.9	23.3	17.5983	17.5084
1985	5	7	33.4	23.4	10	24.8	32.4	22.2202	10.8481	24.1	26	19.6196	19.5929	94	60	55.4422	47.2175	29.5	29.4	22.2135	22.2002	23.8	23.8	18.1811	18.1844
1985	5	8	32	24.8	7.2	25.2	30.4	22.1969	10.8068	23.4	26	19.826	19.6895	86	71	57.3403	46.9511	27.6	30.7	22.8229	22.3734	22.7	24.5	18.534	18.2976
1985	5	9	31.4	22.1	9.3	24.3	30	22.1369	10.9374	23.1	25.6	19.6795	19.7694	90	71	56.8741	46.7513	27.5	29.9	22.4766	22.4799	22.6	24.1	18.3442	18.3609
1985	5	10	33	23.8	9.2	24.4	32.6	22.5998	9.94061	22.6	26.4	19.8959	19.8127	86	62	55.4422	46.9511	26.2	30.3	22.723	22.6031	21.9	24.3	18.5007	18.4408
1985	5	11	29.8	22.2	7.6	24.7	29.2	22.5965	11.1127	23.2	26	19.6429	19.7261	88	78	53.9105	45.5858	27.4	31.5	22.0337	22.2035	22.6	24.9	18.1045	18.211
1985	5	12	28.8	21.4	7.4	22.4	27.7	22.9328	11.1643	21.4	24.6	19.9925	19.7594	92	78	52.9448	46.8179	24.8	28.9	23.1992	22.4966	21	23.5	18.7804	18.3709
1985	5	13	31	21.8	9.2	24	30.4	21.6375	11.7314	23	25.4	19.5496	19.7128	92	67	59.4381	50.9802	27.4	29.1	22.4966	22.6031	22.6	23.6	18.3575	18.4475
1985	5	14	32.8	23.4	9.4	23.8	32.1	21.9305	11.9961	22.6	26	19.876	19.7361	90	62	53.4443	46.052	26.6	29.6	22.4166	22.3434	22.1	23.9	18.3242	18.2743
1985	5	15	33.4	22.3	11.1	24.3	32	22.6964	12.1508	23.5	25	20.0425	19.826	94	57	55.5421	46.4516	28.4	27.1	22.996	22.5332	23.2	22.4	18.6439	18.4042
1985	5	16	32.6	23	9.6	25.4	32.3	21.9105	11.9308	24	26.4	19.6562	19.8293	89	63	59.0718	48.4162	28.9	30.5	22.6564	22.753	23.5	24.4	18.4807	18.544
1985	5	17	29.4	22.2	7.2	23	29.2	21.9105	10.5731	22.4	24.6	19.8826	19.7294	95	69	60.3039	49.8814	26.7	27.9	23.2058	22.8129	22.2	22.9	18.7904	18.564
1985	5	18	32.4	23	9.4	23.4	32	22.5931	10.8412	22.8	24.8	20.0591	19.8893	95	56	57.4735	48.6493	27.3	26.6	23.2358	22.9461	22.6	22.1	18.7971	18.6373
1985	5	19	33.2	22.8	10.4	24	32.6	21.7973	10.7003	22.8	25	19.826	19.5478	90	54	60.6035	45.9908	27	26.7	23.1692	21.5861	22.3	22.2	18.7638	17.5714
1985	5	20	33.8	23.8	10	24.4	33.4	21.0747	11.3121	22.8	25.2	19.4131	18.8337	87	52	62.3018	50.847	26.7	26.7	22.5665	22.8096	22.2	22.1	18.4241	18.574
1985	5	21	33.6	23.4	10.2	24.2	33	22.5165	9.77562	21	24.8	20.0092	19.7161	75	52	56.974	48.8824	22.8	25.9	23.1093	22.7363	19.6	21.7	18.7172	18.5207
1985	5	22	33.6	23.6	10	24	32.6	21.4443	10.7106	22.8	26.5	19.6961	19.7294	90	62	61.436	50.7804	27	30.6	23.006	22.9161	22.3	24.4	18.6939	18.6339
1985	5	23	33.8	23.2	10.6	24.8	32.6	21.8106	9.55564	23.2	25.4	19.6475	19.5891	87	56	56.6807	49.8406	27.4	27.7	22.9267	22.8304	22.6	22.8	18.5785	18.5166
1985	5	24	32.6	24.6	8	25.6	31.3	22.0037	9.41127	24	27	20.0558	19.8793	88	72	61.0697	50.6139	28.8	32.8	23.6221	23.2391	23.4	25.6	19.0335	18.8104
1985	5	25	26.7788	24	2.77877	25	32.3	21.794	9.56595	22.4	26	19.9459	19.8726	80	61	60.9032	49.6816	25.4	29.5	23.4189	23.1426	21.3	23.8	18.8903	18.7605
1985	5	26	33.8	23	10.8	25.8	31.3	21.2778	9.68282	24.4	26	19.473	18.877	89	66	60.4037	49.3153	29.6	30.1	22.5099	22.7596	23.9	24.2	18.3809	18.544
1985	5	27	35.2	24.2	11	25.4	33.8	21.0447	9.76187	24.4	26.2	18.847	18.8137	92	55	53.4443	45.5193	29.9	29	21.8073	21.5842	24	23.5	17.7415	17.615
1985	5	28	33.6	24.2	9.4	25.4	32.4	21.9272	9.79625	23.6	26.5	20.0025	19.8693	86	63	61.2362	46.8179	27.9	30.7	23.5421	22.2635	22.9	24.5	18.9802	18.0279
1985	5	29	34.2	24	10.2	25	32.4	20.502	9.47314	24	26	19.5929	19.6229	92	60	58.1061	48.3496	29.2	29.4	21.754	21.8539	23.6	23.8	17.7182	17.7948
1985	5	30	34.2	24	10.2	25.6	31.7	21.3478	9.79281	23.8	25.8	19.8393	19.7661	86	63	62.5016	49.1531	28.3	29.3	23.4789	22.8304	23.1	23.7	18.9469	18.5269
1985	5	31	36	24	12	25.4	33.6	22.057	9.75844	24	26.4	20.0558	19.796	89	57	59.7045	49.3819	28.9	29.7	23.4955	22.9661	23.5	23.9	18.9669	18.6606
1985	6	1	32.5	24.4	8.1	25.4	31.7	22.0937	10.7827	23.6	26	19.8593	19.8726	86	64	58.8387	47.2841	27.9	29.9	23.0593	23.1059	22.9	24	18.6939	18.7471
1985	6	2	30.4	22	8.4	23.2	29.6	22.097	11.4702	22.6	25.2	19.9426	19.7994	95	70	59.2383	46.7513	27	29.2	23.2258	22.8828	22.4	23.6	18.8071	18.6139
1985	6	3	28.4	21	7.4	22.6	28.2	21.1813	11.5664	22	24.4	19.8127	19.7494	95	73	59.0052	46.2518	26	28.1	22.9428	22.763	21.8	23	18.6373	18.5407
1985	6	4	29.7	23	6.7	23.6	29.4	21.7064	11.7349	23	25.2	19.6509	19.5925	95	71	58.3994	45.3721	27.7	29.3	22.8304	22.6036	22.8	23.7	18.5063	18.3894
1985	6	5	31.8	22.4	9.4	23.8	31.3	22.3201	11.6558	22.6	25.8	20.0957	19.856	90	65	58.9053	47.2175	26.6	29.6	23.5055	23.0959	22.1	23.9	18.9736	18.7505
1985	6	6	31.2	23.2	8	24.3	29.3	21.0081	11.6489	23.3	25.4	19.876	19.7494	92	73	59.4714	48.1831	27.9	29.9	23.1659	22.8695	22.9	24	18.7771	18.6106
1985	6	7	32.1	22	10.1	23.6	30.7	22.5732	10.7484	23	25.6	20.0924	19.7894	95	67	56.7076	46.6514	27.7	29.5	23.2092	22.7863	22.8	23.8	18.8104	18.5573
1985	6	8	32.3	21.8	10.5	25.2	30.6	21.4576	10.7174	24.2	25.5	20.2323	19.846	92	67	59.9376	46.5182	29.5	29.3	23.8452	22.9827	23.8	23.7	19.1634	18.6572
1985	6	9	32.4	24	8.4	24	31	22.2402	11.8483	23.4	26.4	19.2366	19.0768	95	70	56.3746	44.2206	28.4	31.4	22.4166	22.107	23.2	24.9	18.1178	17.9446
1985	6	10	30.6	23.8	6.8	24	30.6	22.6497	12.8589	23.4	25	20.3621	19.8993	95	64	58.539	46.4183	28.4	28	23.9284	22.9861	23.2	22.9	19.1967	18.6606
1985	6	11	33.2	23.4	9.8	24.4	31	21.3544	11.6902	23	26.2	20.2689	19.1234	89	69	58.7388	43.8543	27.2	30.8	23.7752	22.0837	22.5	24.6	19.1068	17.9213
1985	6	12	34	24	10	24.4	33.8	22.0004	11.6902	23.2	25	19.6329	19.7461	90	49	58.8387	46.0187	27.6	25.9	22.6364	22.753	22.7	21.7	18.4608	18.5307
1985	6	13	34	23	11	23.8	32.5	22.4932	11.783	22.2	26	20.2023	19.9059	87	60	57.7732	45.5193	25.7	29.3	23.5555	22.9894	21.5	23.7	18.9935	18.6739
1985	6	14	29.8	25	4.8	25	29.2	21.0614	10.7449	23.4	25	20.0658	19.8793	88	71	60.4703	46.8845	27.7	28.9	23.6187	23.0893	22.8	23.5	19.0235	18.7238
1985	6	15	26.9452	24	2.94516	24.4	31	21.8106	10.4425	23	25.4	19.7328	19.4241	89	64	59.3049	45.5783	27.2	28.7	22.8462	22.4351	22.5	23.4	18.5773	18.2898
1985	6	16	34.2	24.6	9.6	25.4	33.4	22.8862	12.0305	22.2	24.8	19.4597	18.2144	76	50	54.2102	41.0239	24.6	25.6	22.5965	20.9482	20.9	21.5	18.1944	17.0356
1985	6	17	27.6355	24.2	3.43548	25.4	31.6	22.0703	11.9033	22.4	25	19.9692	19.8293	77	59	58.7055	46.2851	25.1	27.3	23.2857	22.8262	21.2	22.6	18.8137	18.5607
1985	6	18	34.8	24	10.8	25.4	32.4	21.7207	11.1505	23.2	26.6	19.1034	18.9636	83	64	52.8783	39.9584	27	31	21.8106	20.6884	22.3	24.6	17.7415	16.8857
1985	6	19	33.9	25	8.9	25.2	31.6	22.6331	11.0509	22.8	25.4	19.1867	19.0601	82	61	53.744	42.3559	26.2	28.4	22.0204	21.7906	21.8	23.2	17.8614	17.7382
1985	6	20	37	24.8	12.2	20.5619	33.6	21.3544	11.972	18.8204	24.6	19.8726	19.4481	66.897	48	57.8065	44.3409	22.0837	25	22.8995	22.0948	18.1278	21.1	18.5973	18.0663
1985	6	21	27.3677	24.8	2.56774	25.4	32.2	23.0893	11.9995	24.2	26.4	19.5729	19.1134	91	64	53.411	43.155	29.4	30.6	22.7363	22.0004	23.8	24.4	18.2843	17.8681
1985	6	22	36	23.7	12.3	25.7	34	21.9738	11.9892	23.7	26	19.7294	19.6395	85	53	53.0447	43.6878	28	28.3	22.0703	22.0637	22.9	23.2	18.0878	18.1111
1985	6	23	34.4	25.1	9.3	25.4	33.4	23.4256	10.9237	23	26.2	19.9525	19.7328	82	57	51.6129	43.5213	26.5	29.3	22.3034	22.2335	22	23.7	18.231	18.211
1985	6	24	36	24.8	11.2	25	34.2	22.3401	10.8515	23	26	18.7904	18.7138	85	52	52.1457	41.1904	26.8	28.2	22.037	20.9582	22.2	23.1	18.0279	17.2121
1985	6	25	36	24.2	11.8	25	32.5	22.8062	11.7142	23	25.4	19.6395	19.5097	85	57	53.2778	42.7555	26.8	27.8	21.8939	21.794	22.2	22.8	17.9546	17.9213
1985	6	26	34.6	24.4	10.2	24.4	33.6	22.4111	13.0582	23.4	26	18.9836	18.7571	92	55	51.4561	39.9412	28.1	28.6	21.1049	20.7852	23	23.3	17.2655	17.0764
1985	6	27	36.3	24.6	11.7	25.2	33.4	22.6231	12.9448	24	26	19.5097	19.4664	91	56	54.6764	42.4891	29	28.7	21.8672	21.754	23.6	23.4	17.918	17.898
1985	6	28	36	25	11	25.6	33.4	22.7396	9.9303	24.1	26	19.3665	19.3898	88	56	51.8793	42.1894	29	28.7	21.2345	21.5076	23.5	23.4	17.5983	17.7715
1985	6	29	36.3	25	11.3	26.7	33.4	22.8329	11.0405	23	25.7	18.927	18.7804	73	54	51.18	40.358	25.7	28	21.2312	21.0714	21.5	22.9	17.3919	17.302
1985	6	30	35.8	24.2	11.6	24.9	34.4	21.3311	11.7039	22.8	25.2	19.6362	19.4364	84	48	55.5088	42.922	26.4	26	22.1836	21.7374	22	21.7	18.1611	17.898
1985	7	1	36.2	24.6	11.6	25	33.6	20.9502	10.0712	22	25.3	18.8707	18.5338	77	52	50.5624	36.7445	24.5	26.8	21.3077	20.8127	20.7	22.2	17.3617	17.0833
1985	7	2	36.6	23.8	12.8	25.6	35	20.9227	10.0712	23.8	26.4	18.4719	18.2829	86	51	47.9501	34.5103	28.3	28.8	20.2078	20.0393	23.1	23.4	16.7224	16.6364
1985	7	3	34	25	9	25.6	32	20.9158	10.0437	23.4	25.5	18.5888	18.4101	83	60	48.1219	34.4415	27.3	28.3	20.4518	20.2421	22.5	23.2	16.8839	16.7567
1985	7	4	25.3636	23	2.36358	25	34	20.4415	9.85468	24.8	25.8	17.6814	17.592	98	52	49.7718	35.7133	31.2	27.8	19.9087	19.7609	24.7	22.8	16.3408	16.2721
1985	7	5	37	23.4	13.6	25.2	34	19.5237	7.9573	24	26.4	18.1763	18.2416	91	55	46.0252	39.1506	29	29.4	18.7194	19.1731	23.6	23.8	15.5881	15.9043
1985	7	6	25.4635	23.2	2.26348	25.4	37	21.0465	10.1812	23	26	18.3757	18.2073	82	42	46.8845	36.882	26.5	26.4	19.9397	19.9087	22	22	16.5402	16.5368
1985	7	7	36.8	27.8	9	27.9	34.7	20.5859	10.1262	22.2	25.8	18.2623	18.1935	61	50	49.6687	37.0195	23	27.4	20.1046	20.0256	19.7	22.6	16.6674	16.6158
1985	7	8	24.1382	25.2	-1.06181	25.4	33.6	20.359	10.934	23.2	26	18.3654	18.3276	83	55	50.9749	39.2194	27	28.6	20.3899	20.3659	22.3	23.3	16.8152	16.8152
1985	7	9	35	24.8	10.2	25	32.7	21.2905	9.24972	24.2	27.4	18.2691	18.2554	94	67	45.0971	32.8604	29.7	33	19.5272	19.0563	23.9	25.7	16.279	15.8149
1985	7	10	25.3499	24	1.34994	24.2	34.2	19.8194	9.10535	23.2	31	17.4579	17.3961	92	80	45.7502	32.3792	27.8	42.8	18.9291	19.0357	22.8	30.2	15.6946	15.7771
1985	7	11	37	23.2	13.8	23.6	33.6	21.0293	10.1297	23.2	27.3	18.4376	18.2898	97	62	46.9189	37.1226	28.2	32.1	20.0118	20.0325	23	25.2	16.5643	16.6055
1985	7	12	25.6133	24.8	0.813319	24.8	33	20.7234	8.96786	23.4	30	18.0835	18.2554	89	80	46.6783	35.7477	27.8	40.4	19.3416	19.9775	22.9	29.2	16.1483	16.5814
1985	7	13	37.5	25	12.5	25.2	34.2	20.4931	8.86474	24	26.2	18.826	18.3757	91	53	52.1092	37.0539	29	28.7	21.3283	20.3762	23.6	23.4	17.4098	16.8186
1985	7	14	26.663	18.6173	8.04571	26.4	35.6	20.7027	9.01598	25	29	17.5473	17.4717	89	61	43.9284	33.4791	30.7	35.7	19.3931	19.235	24.5	27	15.9662	15.8974
1985	7	15	37.3	24.2	13.1	25	33.4	20.7165	8.90599	24.4	27.6	18.2279	18.1935	95	64	49.3593	36.2977	30.2	33.1	19.9431	20.0325	24.2	25.7	16.5574	16.6192
1985	7	16	26.4058	24	2.40583	24	32.2	20.7887	8.88193	23.2	27.8	17.6539	16.5505	94	72	46.6095	33.376	27.9	34.5	19.4928	19.0941	22.9	26.4	16.0246	15.8321
1985	7	17	36	23.8	12.2	24.6	35.2	20.524	9.10192	24	30	18.3207	18.2795	95	69	49.8062	39.5287	29.4	39	20.2284	20.2559	23.8	28.5	16.7155	16.7671
1985	7	18	27.1617	23.2	3.96171	24	33.6	21.1633	9.10535	23.6	31	18.3826	17.4201	97	83	47.0907	35.8508	28.9	43.2	19.9397	19.9603	23.4	30.3	16.5161	16.5677
1985	7	19	36.4	23.4	13	25	35.6	21.2046	9.16035	23	27	18.4513	18.3276	85	52	46.1283	35.1977	26.8	30	19.974	20.0531	22.2	24.1	16.578	16.6261
1985	7	20	27.1917	23.6	3.59168	25	34	20.988	8.83037	23.2	28	18.4651	18.5063	86	64	48.6375	35.7821	27.2	33.8	20.2662	20.4896	22.5	26.1	16.7017	16.8667
1985	7	21	36.4	24	12.4	24	33.6	20.8918	9.00567	23.4	26.8	17.7742	17.6642	95	59	47.0907	34.5447	28.4	30.8	20.0325	19.7747	23.2	24.5	16.3786	16.2446
1985	7	22	34	24.2	9.8	24.4	33.1	20.7887	9.08473	23	26.4	18.3448	18.3448	89	59	49.5999	34.0291	27.2	30	20.2112	19.4928	22.5	24.1	16.7189	16.083
1985	7	23	36.4	24.2	12.2	24.4	33.8	19.8915	7.97449	23.4	27	18.4204	18.3207	92	59	44.719	37.2257	28.1	31.2	18.9875	19.1353	23	24.7	15.7049	15.8424
1985	7	24	34	23.2	10.8	23.4	33	20.3418	9.26347	23	27	18.6232	18.5063	97	63	43.5847	33.101	27.8	31.7	19.3553	19.4103	22.8	25	16.0177	16.0521
1985	7	25	32.4	24	8.4	24.6	31.4	21.4796	9.51439	23	26.8	18.4444	18.3619	87	70	44.994	34.6822	27	32.2	19.8331	19.8228	22.4	25.3	16.5024	16.5024
1985	7	26	33.2	23.2	10	23.5	32.6	21.2836	9.28066	23	26.4	18.7985	18.4788	96	62	47.5376	34.9228	27.8	30.3	20.7852	20.2765	22.8	24.3	17.0798	16.7602
1985	7	27	35	23.8	11.2	24.4	32.6	20.2525	8.07073	23.4	26.8	18.5098	18.4032	92	64	44.6846	34.854	28.1	31.4	19.2625	19.29	23	24.9	15.9318	15.9593
1985	7	28	36.6	23	13.6	23.8	33.6	20.28	8.851	22	25.4	18.74	18.551	86	52	53.5528	38.1882	25.2	27	21.3764	21.0327	21.3	22.4	17.4339	17.2414
1985	7	29	36.8	24	12.8	24.8	33.8	20.8265	8.95411	23	26.6	18.7332	18.5166	86	57	50.3218	36.9508	26.9	30.1	21.0155	20.6993	22.3	24.1	17.2276	17.0317
1985	7	30	33.8	23.1	10.7	25.4	32.6	19.5066	7.82325	24	26.4	18.2623	18.3138	89	62	45.8533	37.5007	28.9	30.3	18.7675	19.101	23.5	24.3	15.5984	15.8321
1985	7	31	36.8	25	11.8	25.6	32.4	20.4415	7.88512	23	26	18.661	18.4582	80	60	51.6623	35.7477	26.4	29.4	21.0568	19.809	22	23.8	17.2173	16.2824
1985	8	1	33	24	9	25.2	33	22.2804	10.7037	24.2	26.2	19.2075	19.2247	92	59	53.4841	47.6063	29.5	29.5	21.3661	21.4589	23.8	23.8	17.6264	17.6986
1985	8	2	36	23.4	12.6	24.4	33.4	22.1533	10.8068	23	26.6	19.5306	19.4034	89	59	55.2715	47.6063	27.2	30.3	22.1945	21.813	22.5	24.3	18.1282	17.9185
1985	8	3	37.8	23.6	14.2	24	34.6	22.2495	9.82718	23	26.4	18.6232	18.5476	92	53	51.9029	48.0532	27.4	29	21.8542	21.8508	22.6	23.5	17.9082	17.922
1985	8	4	36.4	24	12.4	24.4	34.4	22.6414	9.97499	23	26.8	19.2694	19.2144	89	56	51.5936	46.4376	27.2	30.2	21.2286	21.2458	22.5	24.2	17.5473	17.5611
1985	8	5	36.2	24.4	11.8	25.4	35.1	22.6345	10.0059	23.2	26.8	19.4825	19.3759	83	53	53.4153	47.1939	27	29.8	22.0776	21.7649	22.3	24	18.0251	17.8773
1985	8	6	36.6	26	10.6	26.4	35	21.5964	8.9163	18.5682	20.084	18.5063	18.4994	68.6081	41.1099	50.3561	44.5471	21.9608	21.2802	20.6134	20.6306	18.0285	17.5748	16.9458	16.9767
1985	8	7	35.8	24.8	11	24.9	34.1	22.8717	10.0575	23	19.9087	18.5166	18.3894	85	40.8349	48.7406	43.9284	26.8	20.9365	20.4003	20.3762	22.3	17.3514	16.8392	16.8255
1985	8	8	33.2	24.7	8.5	25.2	31.4	22.5623	9.88562	23.4	26.2	19.4756	19.4103	86	67	52.8997	47.4345	27.6	30.6	21.8061	21.7408	22.7	24.4	17.8739	17.8498
1985	8	9	32	22.6	9.4	23.6	29.6	21.8714	9.68282	22.6	25.3	19.1869	19.1594	92	71	53.8278	47.4688	26.8	29.4	21.3833	21.3455	22.2	23.8	17.5748	17.6023
1985	8	10	33	23	10	23.1	32.4	21.4727	8.96099	22.7	26.2	19.1353	19.1628	97	62	48.7406	44.169	27.3	29.9	19.9947	20.3384	22.5	24.1	16.5952	16.8083
1985	8	11	35.5	22.8	12.7	23.1	34.7	22.6379	10.6693	22.6	27.6	19.5237	19.3656	96	58	51.7311	47.9844	27.1	32.2	21.6995	21.8164	22.4	25.3	17.7948	17.9117
1985	8	12	36.5	22.8	13.7	23.8	34.4	21.8061	10.6728	22.2	27.4	19.2453	19.3209	87	59	55.4777	47.9844	25.7	31.9	21.6583	21.7339	21.5	25.1	17.8017	17.867
1985	8	13	33.3	20.8	12.5	24.1	32.2	22.167	9.73438	22.4	28.2	18.4513	18.4823	87	74	51.3873	44.2722	26	35.6	20.6615	20.6306	21.7	27	16.9767	16.9939
1985	8	14	34.9	24.5	10.4	27.8	31.4	21.8577	9.51439	23.4	26.8	18.3654	18.3963	69	70	52.0404	42.7598	25.9	32.2	20.4587	19.6441	21.7	25.3	16.8392	16.169
1985	8	15	35.4	23.2	12.2	23.8	32	22.6173	10.8206	22.6	27	19.7197	19.3209	90	68	54.2403	47.6751	26.6	32.4	22.3733	21.7133	22.1	25.4	18.2245	17.8532
1985	8	16	35.9	24	11.9	25	34.4	21.2768	9.38377	24	28.2	18.7847	19.1422	92	63	55.5808	48.3969	29.2	34.2	20.7337	21.4727	23.6	26.3	17.2414	17.7192
1985	8	17	36.2	24.2	12	24.9	34	22.3458	9.47314	22.9	27	19.1422	19.1181	85	58	53.0716	44.8221	26.6	31	21.1599	20.3418	22.1	24.7	17.4683	16.7945
1985	8	18	30.7	23.4	7.3	24.8	30.2	21.8473	9.51095	23.2	25.2	19.6028	19.3691	87	67	57.162	48.8781	27.4	28.8	22.5279	21.923	22.6	23.4	18.3345	17.9873
1985	8	19	33.3	21.7	11.6	22.1	32.5	21.5724	8.96786	21.7	27.8	18.6988	18.5751	97	70	51.353	46.0595	25.7	34.3	21.098	21.0087	21.5	26.3	17.238	17.2345
1985	8	20	27.6151	22	5.61511	25.2	32.8	22.1808	9.69313	23	25.8	19.3897	18.6232	83	58	50.9749	48.3282	26.6	28.6	21.8095	21.8645	22.1	23.3	17.8807	17.8876
1985	8	21	32.2	20.8	11.4	21.5	31.5	22.3389	9.70688	20.7	27	19.3141	18.3929	93	71	53.1747	46.9876	23.9	32.7	21.5483	21.4521	20.3	25.5	17.7089	17.6779
1985	8	22	32.2	22	10.2	23	29.8	22.4179	9.74813	22.9	26.1	19.3381	19.2831	99	75	52.3154	46.8157	27.8	31.4	21.4589	21.4967	22.9	24.8	17.6676	17.7089
1985	8	23	27.6667	22.8	4.86666	23.7	33.5	20.3693	9.60376	23	27.6	18.9428	19.1285	94	64	56.5433	48.0188	27.6	33	21.3146	21.4005	22.7	25.7	17.6195	17.6745
1985	8	24	35.7	23	12.7	23.5	34.2	21.3421	9.67594	22.3	27.8	19.3038	19.3175	90	62	58.8119	50.5624	26.1	33.1	22.277	22.1292	21.8	25.8	18.1901	18.1076
1985	8	25	35.6	23	12.6	24.4	33.5	21.9402	9.61063	23	27	19.4653	19.2866	89	61	56.062	49.4625	27.2	31.4	22.1808	21.868	22.5	24.8	18.1007	17.9289
1985	8	26	33.2	23.8	9.4	25	33.2	21.9573	9.44564	23.3	26.8	19.3759	19.3863	87	61	55.3746	49.4968	27.5	31	21.9161	22.0467	22.6	24.7	17.9529	18.056
1985	8	27	27.1854	23	4.18545	24	33	20.3246	9.52814	23.3	27.1	19.2866	19.1422	94	64	57.8838	49.5999	28.1	32	22.057	21.5964	23	25.2	18.0698	17.7879
1985	8	28	35.8	22	13.8	22.6	34.8	21.6514	9.70344	22.1	28.2	19.3175	19.3484	96	61	57.4713	50.2187	26.3	33.9	22.088	22.002	21.9	26.1	18.0938	18.0492
1985	8	29	35.6	22.2	13.4	23.4	33.2	22.2323	9.86843	22.8	26	19.455	19.3725	95	57	55.0652	49.5656	27.3	28.9	22.0776	22.0467	22.6	23.5	18.0767	18.0526
1985	8	30	35.3	24.1	11.2	24.3	34.8	20.4931	8.50383	22.4	24.8	18.6782	18.6094	85	44	56.887	48.3969	25.8	24.7	21.7511	21.4418	21.6	20.9	17.6504	17.4854
1985	8	31	35.8	22.4	13.4	19.8365	33.2	21.8886	9.85468	21.7	26	19.4859	19.4413	70.1893	57	58.9493	50.4936	22.2908	28.9	23.157	22.4317	18.2313	23.5	18.6369	18.2657
1985	9	1	38.3	24.2	14.1	24.9	35.5	18.8913	11.7658	23.1	27.1	18.5647	18.5407	86	53	54.034	47.4688	27.1	30.3	21.1393	21.1186	22.4	24.3	17.2861	17.2964
1985	9	2	37.6	24.7	12.9	27.8	33.4	17.9598	11.8621	22.4	26.2	17.8979	17.6779	63	57	51.7311	44.2722	23.5	29.3	20.5412	20.0703	20.1	23.7	16.7017	16.4371
1985	9	3	36.8	24.4	12.4	25	36.4	18.386	11.6352	23.6	27.6	17.891	17.7295	89	51	55.0996	45.6814	28.2	31.1	20.909	20.3418	23.1	24.7	16.9389	16.6021
1985	9	4	31.7	24.1	7.6	24.1	31	18.606	11.6593	22.5	26	18.3379	18.2966	87	68	55.0308	47.9501	26.2	30.3	20.8987	20.7921	21.9	24.3	17.152	17.1073
1985	9	5	37.1	23.2	13.9	23.2	35.8	18.5957	10.6521	23	27.6	18.4169	18.4238	98	54	55.8558	48.7063	27.9	31.5	21.1393	21.0396	22.9	24.9	17.293	17.2448
1985	9	6	33.3	23.5	9.8	24.2	32.5	18.1179	11.673	22.6	26.4	18.197	18.4341	87	62	54.4121	46.472	26.4	30.4	20.5893	20.8574	22	24.3	16.9767	17.1417
1985	9	7	32.3	24	8.3	24	30.9	18.8947	11.8655	22.4	25.6	18.8329	18.551	87	66	55.0996	47.6751	26	29.3	21.8336	21.1874	21.8	23.7	17.6711	17.317
1985	9	8	33.4	22.3	11.1	23	31.3	18.6541	11.7967	22.4	26	18.4376	17.4579	95	66	54.7215	47.8126	26.7	30.1	21.0465	20.8402	22.2	24.2	17.2517	17.128
1985	9	9	24.9443	22.8	2.14434	23	34.7	17.8739	11.4633	22.8	25.8	18.2451	18.4582	98	50	58.915	48.1563	27.6	27.4	21.1565	21.1393	22.7	22.6	17.3101	17.317
1985	9	10	32.4	21.4	11	22.7	31.6	18.3173	11.4186	21.9	22	18.496	18.5098	93	43	56.9557	48.9125	25.7	20.1	21.3352	21.239	21.6	17.6	17.4373	17.3651
1985	9	11	34.4	22.6	11.8	23.8	32.7	19.0185	11.7761	22.8	27.8	18.5957	18.4857	92	69	55.4433	48.4656	27.1	34.1	21.3661	21.1221	22.4	26.3	17.4373	17.293
1985	9	12	34.1	22.5	11.6	23.5	32.4	18.8088	11.7486	22.7	26.1	18.4582	18.5235	93	61	53.8622	46.7814	27	29.7	20.9227	20.9193	22.4	23.9	17.1761	17.1623
1985	9	13	32	22.8	9.2	23	29.6	18.0492	11.4977	22.6	26.9	17.4786	16.7155	97	81	53.9997	45.9564	27.1	33.7	19.9775	19.9122	22.4	26	16.358	16.3443
1985	9	14	30	21.8	8.2	23.7	29.6	17.592	11.7177	23.2	25.6	18.441	18.4376	96	73	57.0932	47.6063	28.1	30.2	21.2768	20.9262	23	24.2	17.3651	17.1692
1985	9	15	33.2	22.6	10.6	23.6	31.1	18.2141	11.7108	22.7	25.7	18.441	18.4719	93	65	56.0964	48.3969	27	29.5	21.184	21.1496	22.3	23.8	17.3376	17.3205
1985	9	16	32.7	22	10.7	22.8	30.6	17.8395	11.3911	22.4	26.4	18.3001	18.3688	97	72	59.5681	50.4593	26.8	31.6	21.3799	21.2218	22.2	25	17.4373	17.3548
1985	9	17	34.6	22.9	11.7	24	32.8	17.9804	10.3393	23.5	27	18.142	18.2623	96	64	57.3682	50.253	28.6	31.8	20.8471	21.0327	23.3	25.1	17.1314	17.2414
1985	9	18	33.2	22.5	10.7	26.5	31.7	17.8154	11.264	24.3	24	18.3207	18.3173	84	53	59.6024	50.253	28.9	24.8	21.3833	21.0568	23.5	20.9	17.4476	17.262
1985	9	19	33.8	24.3	9.5	24.4	32.7	17.781	10.5662	24.3	26.7	18.2382	18.4135	99	63	59.4649	49.5312	30.3	31.1	21.2561	21.1874	24.3	24.7	17.372	17.3445
1985	9	20	33.1	22.8	10.3	24.7	31.8	18.0835	11.4633	23.8	27.4	18.5613	18.551	93	71	58.4338	50.1155	28.9	33.6	21.703	21.5621	23.5	26	17.6436	17.5714
1985	9	21	33	22.4	10.6	23	31.3	17.8017	11.4599	22.6	26	18.4135	18.4582	97	66	59.2243	49.8749	27.1	30.1	21.5449	21.3661	22.4	24.2	17.5233	17.4511
1985	9	22	33.8	21	12.8	23	32	16.8117	10.5421	22.1	26	18.2176	18.3276	93	62	59.5681	50.4249	26	29.7	21.1805	21.1633	21.7	23.9	17.348	17.3376
1985	9	23	35	22	13	23.9	33.2	17.8498	11.4496	22.2	25.6	18.4651	18.4307	86	55	61.0805	50.8374	25.6	27.8	21.813	21.4486	21.5	22.8	17.6951	17.4992
1985	9	24	33.7	21.5	12.2	22.2	32.1	17.9667	11.5183	21.7	26.3	18.7435	18.4754	96	64	60.7024	51.5248	25.6	30.4	22.3045	21.6342	21.5	24.3	17.9598	17.5989
1985	9	25	32	22	10	22.8	30.1	17.2276	12.4017	22	25.8	16.9561	15.9455	93	71	52.8654	47.572	25.9	30.4	19.8469	19.4378	21.7	24.3	16.0899	15.8596
1985	9	26	30	23	7	23.9	29.4	17.5164	11.3602	23.4	26.6	18.1626	18.3929	96	80	60.0836	50.6655	28.4	33	21.1633	21.3214	23.2	25.7	17.3308	17.427
1985	9	27	31	22.2	8.8	22.4	30.5	17.9667	11.3671	22.2	25.8	18.5132	18.4582	98	69	58.8119	50.6311	26.6	30.1	21.6342	21.4658	22.1	24.2	17.6126	17.5061
1985	9	28	23.7963	21.9	1.89629	22.6	30.4	17.1933	11.6008	22	22.6	18.5304	18.4204	95	51	57.815	50.253	26	22.3	21.4452	21.2733	21.8	19.2	17.482	17.3995
1985	9	29	32.7	22	10.7	22.3	31.8	18.2348	11.5836	21.9	25.6	18.3998	17.5233	97	61	56.2339	49.3593	26	28.7	21.0018	21.0671	21.7	23.4	17.2345	17.2792
1985	9	30	32	21	11	21.7	30.8	17.9598	11.5699	21.5	26	17.6814	17.7089	98	69	56.5433	46.8501	25.5	30.4	20.7199	20.4931	21.4	24.3	16.8324	16.7155
1985	10	1	34.6	22.5	12.1	22.5	32.9	16.1415	10.5112	22.1	26.8	18.5304	17.757	97	62	58.1931	43.5503	26.3	31.2	21.5655	21.4177	21.9	24.8	17.5576	17.4751
1985	10	2	30	21.3	8.7	23.2	30	18.2451	8.66538	22.5	27	18.6782	18.6094	94	79	58.6056	44.7534	26.8	33.7	21.9333	21.6342	22.2	26	17.7604	17.5989
1985	10	3	32.4	23	9.4	24.9	30.4	18.1213	8.53477	23.3	26.2	17.5954	17.6195	88	72	55.0652	42.0036	27.5	31.2	20.3762	20.3728	22.7	24.8	16.6364	16.6399
1985	10	4	33	23.1	9.9	24.3	31	18.0285	9.3219	23.8	26.1	18.4513	17.5061	96	68	59.9118	44.1003	29.1	30.6	21.6514	21.1049	23.6	24.4	17.6092	17.3033
1985	10	5	31.1	17.0145	14.0855	22.9	30.4	18.1935	8.51414	22.9	26.4	18.4066	1	0	73	57.1963	43.2066	27.9	31.8	21.3146	21.0396	22.9	25.1	17.4029	17.2414
1985	10	6	32.4	23.3	9.1	24	31.4	17.891	8.50727	23.5	26.6	18.197	17.5989	96	69	59.1556	44.6846	28.6	31.7	21.098	21.2355	23.3	25	17.2723	17.3926
1985	10	7	33	22.4	10.6	22.6	30.5	18.1042	9.54876	22.1	26.2	18.3482	18.3894	96	71	57.5057	44.4784	26.3	31.2	21.208	21.1874	21.9	24.7	17.3445	17.348
1985	10	8	33.2	21.2	12	23.6	31.4	18.1832	9.60032	22.3	26.8	17.6092	17.5782	90	70	55.7527	42.3473	26.1	32.2	20.5102	20.3006	21.8	25.3	16.7292	16.5952
1985	10	9	33.6	23.4	10.2	24.9	31.8	17.5989	9.51439	24.2	26.8	18.3791	17.5886	94	68	58.9493	44.8909	29.7	31.9	21.6549	21.4452	23.9	25.1	17.5886	17.482
1985	10	10	34.3	23	11.3	23.5	32.2	17.7261	10.3909	22.4	26	17.6951	17.6436	91	61	57.2995	42.8973	26.4	29.5	20.8265	20.5102	22	23.8	16.8942	16.7292
1985	10	11	33.4	22.6	10.8	24	32.4	15.808	9.41127	23	26	17.5026	17.4579	92	60	56.2683	42.2785	27.4	29.4	20.3762	20.1768	22.6	23.8	16.6502	16.5264
1985	10	12	35.2	23.6	11.6	25	34.2	17.4511	9.2016	23.4	26.8	18.3379	18.2863	88	56	63.0053	45.8877	27.7	30.4	21.7683	21.2664	22.8	24.3	17.6882	17.3892
1985	10	13	36.3	24	12.3	25.2	33.8	18.2829	8.43852	23	26.6	17.7948	16.7877	83	57	55.8902	42.0723	26.6	30.1	20.8334	20.4553	22.1	24.1	16.9045	16.6949
1985	10	14	35.7	24	11.7	25.1	34.8	18.032	8.41446	23.7	27.2	18.2932	18.4994	89	56	58.6056	44.5128	28.4	31.1	21.2149	21.3936	23.2	24.7	17.3548	17.4614
1985	10	15	34.7	23	11.7	25.2	33.8	17.8292	8.24603	23.2	27.4	18.6197	18.4754	85	61	60.1524	45.0971	27.1	32.3	21.9505	21.5311	22.4	25.3	17.7776	17.5473
1985	10	16	35.4	23.7	11.7	24.2	32.3	17.4854	8.1601	22.7	26.5	18.2829	18.2348	88	64	60.3243	45.5783	26.6	30.8	21.3593	21.0877	22.1	24.5	17.4545	17.2792
1985	10	17	34.9	24	10.9	25.5	34.3	17.5164	8.31134	24.5	26.4	18.2176	18.2829	92	54	59.5681	44.6159	30.1	29.2	21.1736	21.1633	24.1	23.7	17.3308	17.317
1985	10	18	34.5	23.2	11.3	24.1	33.9	17.2105	8.1326	22.1	25.3	17.0695	17.3308	84	50	57.3338	42.6566	25.3	26.6	19.7231	20.0462	21.3	22.1	16.2171	16.4439
1985	10	19	35.5	23.3	12.2	24.4	34.8	17.4339	9.06754	22.5	25	18.3654	18.3276	85	45	60.943	45.2002	26	25.2	21.5896	21.2768	21.7	21.2	17.5714	17.4029
1985	10	20	32.5	23.5	9	23.8	32.4	17.867	9.18441	23.5	19.0391	18.2279	18.3001	98	46.0939	60.1868	44.8565	28.7	21.0018	21.2802	21.1427	23.4	17.2001	17.3858	17.3136
1985	10	21	30.5	21.8	8.7	22.9	30.3	17.9357	9.25316	22.4	25.6	18.3688	18.2829	96	69	58.5712	44.8909	26.7	29.7	21.3249	21.0568	22.2	23.9	17.4167	17.2689
1985	10	22	32.3	21.5	10.8	22.1	21.0293	17.2001	8.3904	21.7	19.101	18.2657	17.4717	97	44.8565	59.1212	44.444	25.7	20.9674	21.2011	21.0121	21.5	17.2001	17.3651	17.238
1985	10	23	31.7	23	8.7	23.2	20.6237	17.5851	9.3769	22.7	19.1628	18.1901	18.2657	96	45.8189	59.6024	44.8565	27.2	21.2183	21.1118	21.0362	22.5	17.3548	17.3033	17.2551
1985	10	24	31.8	22.7	9.1	24.3	29.1	17.8739	9.53158	23.2	25.3	18.4376	18.5029	91	74	58.8462	45.3377	27.7	29.7	21.4796	21.4864	22.8	24	17.5164	17.5267
1985	10	25	29.8	22.5	7.3	18.2657	20.1425	16.9973	9.40783	17.5473	19.1216	18.6232	18.4341	70.0518	48.4656	59.19	46.5408	21.0293	21.4108	21.8577	21.428	17.2551	17.4751	17.7157	17.4923
1985	10	26	23.8719	22.3	1.57191	18.4857	21.0533	18.6266	9.71032	17.4476	19.2797	18.0148	17.7054	67.5769	44.5471	54.1372	41.488	20.6477	21.2802	21.0671	20.3659	17.0317	17.3961	17.0248	16.633
1985	10	27	31.2	22.5	8.7	18.7779	20.9674	17.9563	9.59345	17.7501	19.2041	17.4958	17.6057	67.8519	44.2722	56.3026	42.3817	21.1736	21.0705	20.3074	20.2078	17.3514	17.2758	16.6055	16.5402
1985	10	28	30.1	23.1	7	18.4204	20.6581	17.6779	9.39752	17.647	19.2556	18.2004	17.5679	66.0989	46.8845	60.2899	46.1283	21.1668	21.5071	21.2286	21.3043	17.3376	17.5301	17.3651	17.4167
1985	10	29	29.9	22	7.9	18.4926	20.744	17.4373	10.1606	17.6298	19.2316	18.331	17.5508	65.4458	46.5408	61.1148	45.4408	21.074	21.4658	21.5586	21.3696	17.2964	17.5061	17.5473	17.4614
1985	10	30	30.3	21.7	8.6	18.3138	20.4827	18.0388	9.30128	17.5714	19.0082	18.4273	18.3379	69.8112	46.8157	60.0493	46.3689	21.0499	21.0568	21.6102	21.2458	17.2826	17.2723	17.5714	17.3823
1985	10	31	30	20	10	18.3035	20.6477	17.0111	9.32878	17.4923	19.0735	18.5269	18.3688	69.3299	45.8877	60.0493	45.3721	20.8746	21.0568	21.7511	21.2286	17.1658	17.2689	17.6745	17.3651
1985	11	1	31.2	19.3	11.9	18.6606	22.1602	19.0202	11.1437	17.8248	19.6362	18.8037	18.7538	70.0604	47.717	62.4017	55.1426	21.3278	22.1369	22.3234	21.9238	17.4918	17.968	18.0645	17.8414
1985	11	2	31.3	21.4	9.9	18.4308	22.1869	19.0901	10.2947	17.5417	19.4564	18.6772	18.5573	69.4943	46.4183	60.9365	54.0104	20.815	21.6075	21.9338	21.4477	17.1788	17.645	17.8348	17.5617
1985	11	3	32.1	21.4	10.7	18.4574	22.1836	19.1434	10.1812	17.6982	19.4897	18.7804	18.6606	70.5598	46.7846	61.2029	54.5099	21.168	21.7307	22.1336	21.6741	17.4019	17.7182	17.938	17.6816
1985	11	4	30.1	22.1	8	18.6073	22.3334	19.3365	10.3084	17.6092	19.4431	18.7272	17.5404	66.0989	46.5515	59.871	53.106	21.098	21.5809	21.9005	21.3146	17.2964	17.6283	17.8181	17.4201
1985	11	5	31.9	22.1	9.8	18.7671	22.3401	19.6162	10.5559	17.7382	19.3532	18.7671	18.6173	68.5619	44.9199	58.1061	52.179	21.0414	21.2212	21.8206	21.3611	17.3253	17.4085	17.7781	17.5018
1985	11	6	32.9	21.6	11.3	18.9403	22.5432	19.6162	10.5078	17.9213	19.493	18.877	18.7638	68.5619	44.6868	58.0728	52.3455	21.3578	21.441	21.9971	21.5975	17.5217	17.5617	17.8714	17.6516
1985	11	7	33.5	23	10.5	18.8637	22.1836	19.2499	10.4975	17.908	19.2832	18.7505	18.6506	69.1946	46.9178	61.103	53.9105	21.401	21.3644	22.067	21.6075	17.5251	17.4618	17.908	17.6383
1985	11	8	31.1	22.4	8.7	18.7971	22.2069	19.0402	10.2603	17.8348	19.523	17.8248	17.8481	69.1613	47.2841	58.9053	51.3465	21.2612	21.8672	20.9682	20.7217	17.4452	17.7881	17.0489	16.9057
1985	11	9	33.6	24.2	9.4	18.4341	22.1136	19.18	10.2706	17.5717	19.1834	17.595	17.565	69.7607	47.0177	57.5068	53.4776	20.8849	21.1913	20.4187	20.1956	17.2187	17.3852	16.7059	16.5894
1985	11	10	32.6	23.4	9.2	18.7904	22.4799	19.7161	10.5937	17.7948	19.4597	17.9513	17.8481	68.8949	45.8855	55.4089	49.5151	21.1546	21.5376	20.8216	20.522	17.3952	17.5617	16.9557	16.7792
1985	11	11	33.1	23.2	9.9	19.0002	22.693	19.6961	10.6487	17.878	19.3632	18.594	17.8381	64.8325	44.2872	56.5411	53.3777	21.2379	21.1413	21.3511	21.2445	17.4385	17.3519	17.4518	17.4119
1985	11	12	33.4	23.1	10.3	18.5906	22.4033	18.74	10.1572	17.595	19.5263	18.4641	18.5274	68.6285	46.4183	58.2619	52.006	20.825	21.7573	20.9468	20.9812	17.1988	17.6982	17.1692	17.1967
1985	11	13	32.4	22.3	10.1	18.4841	22.2934	18.7704	10.2775	17.5617	19.2033	18.3342	18.3709	69.3278	44.9865	58.8387	52.5453	20.8216	20.9448	20.9548	20.9049	17.1854	17.242	17.2087	17.2121
1985	11	14	32.9	24.4	8.5	18.3842	22.0937	19.2	10.2775	17.3386	19.4131	18.4674	18.4075	68.4953	46.6514	58.206	52.3122	20.3721	21.5908	21.3178	21.0914	16.8891	17.6083	17.4452	17.312
1985	11	15	33.8	22.1	11.7	18.524	22.117	18.8903	10.25	17.555	19.2133	18.281	18.3442	68.8949	46.0853	59.3049	52.7118	20.7817	21.1047	21.0814	20.9881	17.1655	17.3153	17.3053	17.2587
1985	11	16	33.1	22.6	10.5	18.5873	22.2102	17.585	10.274	17.605	19.0968	18.4341	18.3809	68.8949	44.1873	54.3101	51.7461	20.8516	20.5652	21.0947	20.8383	17.1988	17.0056	17.3053	17.1821
1985	11	17	32.7	22	10.7	18.7172	22.4	18.8437	10.2053	17.6616	19.3732	18.4042	18.4841	68.2955	44.9865	60.4037	52.512	20.8849	21.2479	21.3744	21.1646	17.2387	17.4352	17.5184	17.4019
1985	11	18	30.4	23.4	7	18.5507	22.0537	19.4131	10.2775	17.5717	19.1967	17.7515	17.645	68.795	46.4183	55.8418	50.0479	20.7917	21.1347	20.5286	20.1956	17.1721	17.3752	16.7992	16.5994
1985	11	19	31.6	22.7	8.9	18.5374	22.4533	19.4031	10.4425	17.4718	19.2266	18.5374	18.4142	68.2289	44.3871	57.5068	51.7461	20.5586	20.9016	21.3145	20.9282	17.0289	17.2187	17.4751	17.242
1985	11	20	34.1	23.1	11	18.6639	22.39	19.4198	10.5937	17.4052	19.3199	18.564	18.4308	66.8637	44.6202	57.0739	51.1134	20.3288	21.138	21.3544	20.9382	16.8791	17.3353	17.4751	17.2287
1985	11	21	33.1	22.9	10.2	18.7005	22.2635	19.3598	10.3943	17.6649	19.0801	18.4208	18.3908	68.462	44.0874	56.9074	51.4131	20.9282	20.5786	21.0414	20.8483	17.242	17.0123	17.292	17.1854
1985	11	22	34.1	22	12.1	18.7072	22.4133	19.1767	10.3187	17.645	19.1467	18.4974	18.4341	68.2955	43.5213	58.6722	51.846	20.8716	20.6552	21.3611	20.9648	17.2221	17.0256	17.4785	17.242
1985	11	23	32.1	22.5	9.6	18.5773	22.3401	19.9759	10.2981	17.5384	18.3609	18.4541	16.7858	65.0989	42.5224	59.4714	49.5484	20.7018	19.9559	21.3478	20.0158	17.1288	16.4329	17.5018	16.4862
1985	11	24	33	21.7	11.3	18.6173	22.37	19.4997	10.5456	17.4818	19.0568	18.6539	18.3942	67.8626	43.7544	57.5401	51.2133	20.5086	20.4687	21.5043	20.8283	17.0189	16.9623	17.5917	17.1921
1985	11	25	33.4	21.1	12.3	18.7138	22.4932	19.5896	10.5559	17.5451	18.9336	18.4774	18.3176	67.4631	42.0562	56.7742	50.5806	20.6285	20.0225	21.128	20.5952	17.0755	16.656	17.3719	17.0323
1985	11	26	32.2	22.2	10	18.8637	22.1902	19.4031	10.5181	17.6716	19.2766	18.524	18.4941	67.3965	45.3528	57.7732	51.9126	20.825	21.1014	21.3045	21.0714	17.1921	17.3519	17.4785	17.3519
1985	11	27	33	22	11	18.6539	22.5498	19.6928	10.549	17.4119	19.0435	18.5607	18.3376	66.9969	42.1561	55.5088	50.4142	20.3588	20.2922	21.128	20.5985	16.8991	16.8291	17.3553	17.0256
1985	11	28	34.3	22.2	12.1	18.4974	22.5998	19.6562	10.494	17.1521	18.7638	17.2021	17.1754	65.9979	40.7242	50.0479	46.4849	19.8826	19.5929	18.9336	18.8837	16.5827	16.3763	15.7802	15.7436
1985	11	29	34.1	22	12.1	18.2044	22.4533	19.563	10.3978	17.0689	18.4582	18.1511	17.7432	67.4631	41.7973	54.8096	49.7718	19.8693	19.4206	20.3488	19.7197	16.596	16.2136	16.8624	16.4233
1985	11	30	33.6	22.6	11	18.3376	22.8795	19.7994	10.604	17.1688	18.7738	18.2077	18.0445	67.3632	40.9906	53.7773	49.5484	20.0191	19.6296	20.3122	19.9892	16.6826	16.4096	16.8658	16.6527
1985	12	1	34	22.2	11.8	23.9	32.3	19.6495	10.4871	22.1	24	18.3476	18.1145	86	50	54.5432	45.1863	25.4	24.4	20.6685	20.1257	21.4	20.7	17.0855	16.7426
1985	12	2	24.6161	22.1	2.51613	23.2	34.9	19.5996	10.6659	22	25.8	18.1611	18.1378	90	49	54.0104	45.1863	25.6	27.2	20.2822	20.1823	21.5	22.5	16.8558	16.7958
1985	12	3	32.4	22.8	9.6	24	28.3	19.7095	9.46971	22.6	25	17.1655	17.0522	89	77	49.6816	41.5234	26.5	29.5	19.5563	18.4142	22	23.8	16.343	15.4672
1985	12	4	31.2	23	8.2	23.9	28.5	19.7228	10.4046	22.4	23.9	18.0579	17.9446	88	68	52.6452	44.1207	26.1	26.6	19.9459	19.7261	21.8	22.1	16.6194	16.4862
1985	12	5	31.2	22.3	8.9	23.2	31	20.1357	10.5731	22.5	26	18.1711	17.8914	94	68	51.0468	43.2216	26.8	30.3	19.9525	19.4997	22.2	24.3	16.6194	16.3363
1985	12	6	26.7	17.5065	9.19355	18.3742	22.8828	20.1257	10.7312	16.3496	23.5	18.1578	17.2154	64.1998	39.7586	51.5796	41.7898	19.0069	19.3565	19.9592	18.897	15.8735	16.2398	16.6527	15.7969
1985	12	7	32	21.3	10.7	22	31.6	19.8626	10.6796	21.6	25.4	18.1677	17.1355	97	61	52.7784	43.5213	25.5	28.4	20.1024	19.5929	21.4	23.2	16.7426	16.3963
1985	12	8	33	21.7	11.3	23.8	31.7	19.9492	10.6556	22.5	25.4	17.958	17.0922	90	61	50.3809	43.155	26.4	28.3	19.523	19.4298	22	23.1	16.3663	16.303
1985	12	9	32.4	21.9	10.5	22.5	30.5	19.9725	10.769	20.7	25	18.0445	17.908	85	64	50.514	42.7555	23.2	28.1	19.6895	19.4198	19.9	23	16.4462	16.2764
1985	12	10	32	21	11	18.4208	31.6	19.9925	10.7037	16.8458	24.2	18.0512	17.7781	64.333	55	50.6139	43.1217	19.22	25.3	19.7195	19.2733	16.1732	21.3	16.4462	16.1698
1985	12	11	34.2	21.9	12.3	22.5	32.3	18.2876	9.70344	20.9	25	17.2221	16.9956	87	56	47.9834	40.2248	23.7	26.9	18.7205	18.3109	20.2	22.3	15.6703	15.404
1985	12	12	24.8935	20.7	4.19355	18.3043	32.5	19.5663	10.6109	16.969	26	17.9513	17.8048	66.0312	60	52.5453	43.9209	19.5796	29.3	19.7394	19.4164	16.3963	23.7	16.4695	16.2764
1985	12	13	23.1	21.2	1.9	21.4	20.4887	19.8926	9.64501	20.3	22.3	17.9147	17.7515	91	36.7617	49.1488	39.9584	23.1	17.7116	19.6462	18.2543	19.8	14.9977	16.4329	15.354
1985	12	14	32.6	20.3	12.3	20.4	32.1	19.9459	10.5112	18.1	24.2	17.8681	17.6117	80	52	49.7815	42.8221	19.2	25	19.2633	18.9103	16.9	21.1	16.1732	15.9401
1985	12	15	32.7	19	13.7	21	32.1	20.1357	10.5456	20	22.4	17.7448	17.4452	91	43	48.1831	41.0905	22.7	20.7	18.9602	18.5074	19.5	18.1	15.9001	15.6237
1985	12	16	33.1	20	13.1	22.1	33	19.826	10.5284	20	24	17.6516	17.555	83	48	49.3153	42.6889	22	23.9	18.8837	18.8537	19	20.4	15.8701	15.8835
1985	12	17	33.2	21.2	12	22.5	31.2	19.8793	10.5593	19.6	22.2	17.7781	17.4818	77	46	49.2487	42.5224	20.9	20.8	19.0868	18.6706	18.2	18.2	16.0932	15.7969
1985	12	18	33.3	22	11.3	23	33	19.7994	10.5559	20.1	24.2	17.9047	17.595	77	49	50.3143	42.4225	21.6	24.4	19.4531	18.9203	18.7	20.7	16.273	15.9234
1985	12	19	33.2	21.2	12	21.9	31	19.9958	10.6212	20.1	22.2	17.7215	17.5817	85	47	48.3496	41.8231	22.3	21	18.8937	18.8204	19.3	18.3	15.9267	15.8801
1985	12	20	34	21.9	12.1	22.8	33.9	19.9359	9.53845	21.1	25.5	17.7149	17.5284	86	51	48.4828	42.1894	23.9	27.1	18.9203	18.7971	20.4	22.4	15.9068	15.8169
1985	12	21	32.9	21.2	11.7	21.7	32.1	20.2922	10.6693	11.8	23.5	17.8114	17.5151	28	49	47.5505	40.8907	7.3	23.3	18.9902	18.6073	2.6	19.9	15.9234	15.6903
1985	12	22	33.2	21	12.2	21.9	32.3	20.199	10.7003	19.6	22.7	17.8681	17.6316	81	44	48.0832	41.4235	21.3	21.3	19.1434	18.9103	18.5	18.5	16.0533	15.9201
1985	12	23	34.3	19.5	14.8	20.6	32.3	20.5686	9.93374	19.1	22.4	17.958	17.7016	87	43	47.0177	40.6243	21.1	20.6	19.1267	18.8837	18.4	18	16.0866	15.9301
1985	12	24	34	20.1	13.9	22.1	32.9	20.2622	10.8068	21.1	24.2	17.948	17.6416	92	49	47.9168	41.1571	24.4	24.5	19.2266	18.8537	20.7	20.7	16.1232	15.8901
1985	12	25	34.1	21.2	12.9	21.7	32.5	20.1493	10.8274	20.3	23.8	17.7501	16.6777	88	49	46.5751	40.663	22.9	23.8	18.96	18.8019	19.7	20.3	15.918	15.8115
1985	12	26	34.3	21.1	13.2	23.1	23.0726	20.3821	10.8343	20.7	18.3009	17.8114	17.635	81	36.0957	46.8845	40.7908	22.8	18.0912	18.8703	18.7172	19.6	15.384	15.9001	15.7969
1985	12	27	34.4	22.1	12.3	23	32.3	20.3688	10.7552	10.3	22.7	17.625	17.5184	15	44	46.1519	40.8241	4.2	21.3	18.4175	18.4608	-5.1	18.5	15.5904	15.6404
1985	12	28	34.1	21.5	12.6	21.8	33.2	20.5419	10.8309	19.8	22.4	17.7615	17.4785	83	39	45.8189	40.2914	21.8	20	18.6472	18.3809	18.9	17.5	15.7836	15.5738
1985	12	29	33.4	20.4	13	21	32.4	20.6052	10.7415	19	22.6	17.585	17.1854	83	43	44.9532	39.4589	20.6	21	18.2643	17.8314	18	18.3	15.4672	15.1875
1985	12	30	33.2	20.2	13	21	32.2	20.0391	10.7209	20	22.5	17.5284	17.1555	91	43	47.5172	40.2248	22.7	20.9	18.4541	17.8581	19.5	18.2	15.6271	15.1942
1985	12	31	33.3	24	9.3	25.4	32.3	20.7184	10.9271	19.8	22.5	17.4984	17.2221	60	43	43.3548	38.7929	19.4	20.8	17.9247	17.7215	17	18.1	15.2541	15.1209
1984	12	31	32.5	20.8	11.7	18.3	23.4742	20.071	10.5856	16.3839	18.0871	16.9516	16.6839	62.5161	34.2903	42	37.5806	18.1903	17.2581	17.3645	17.1677	15.5097	14.8161	14.7774	14.6484

## Sheet: 1985
						Temperature				Temperature				Relative Humidity				Pressure				Dew temperature
Year	Month	Day	Maximum	Minimum	Max-Min	1899-12-31 07:00:00	1899-12-31 13:00:00	1899-12-31 19:00:00	Average	1899-12-31 01:00:00	1899-12-31 13:00:00	1899-12-31 19:00:00	Average	1899-12-31 01:00:00	1899-12-31 13:00:00	1899-12-31 19:00:00	Average	1899-12-31 07:00:00	1899-12-31 13:00:00	1899-12-31 19:00:00	Average	1899-12-31 07:00:00	1899-12-31 13:00:00	1899-12-31 19:00:00	Average		Month	Taverage	Hraverage
1986	1	1	26.8702	18.1134	8.75686	19.2701	25.749	23.1624	10.3003	17.1908	19.1601	18.493	18.2837	65.4281	37.1847	45.8777	39.2781	18.9862	18.5001	18.8017	18.7556	16.2364	15.8177	15.9987	16.0164		January	12.0683	35.4351
1986	1	2	27.6046	17.575	10.0296	19.523	26.3459	23.6829	12.2944	17.302	19.3432	18.8879	18.4307	66.1644	36.8616	45.8189	39.185	18.9769	18.4341	19.2831	18.8294	16.2298	15.717	16.3236	16.0349		February	11.057	34.8455
1986	1	3	27.4281	17.575	9.85307	19.3966	26.2959	23.7482	12.2518	17.6483	19.5763	18.9257	18.5338	66.2708	38.1602	45.8533	39.6662	19.1456	18.9969	19.3278	19.0769	16.3821	16.2531	16.4233	16.2927		March	11.4362	33.9918
1986	1	4	27.0961	18.201	8.89504	19.4098	26.1195	23.6382	11.2228	17.4984	19.5163	19.0185	18.5819	68.3288	38.5931	46.8157	38.2913	19.503	18.9503	19.5547	19.2453	16.6027	16.2198	16.6227	16.3958		April	12.1064	44.0598
1986	1	5	27.5113	17.3486	10.1627	19.2699	25.2703	23.4113	12.117	17.5917	19.563	19.1078	18.6541	69.8939	36.3954	48.3282	36.9164	19.7694	18.1877	19.9156	18.6266	16.8524	15.6004	16.8908	15.8768		May	10.8331	49.4165
1986	1	6	27.4481	18.0678	9.38023	19.1767	26.3292	23.4044	11.2264	17.2861	19.4031	18.96	18.4994	68.1956	37.3278	46.8157	38.2226	19.2969	18.584	19.4859	19.0769	16.468	15.9367	16.578	16.2824		June	11.8932	45.7255
1986	1	7	27.4581	18.2876	9.17045	19.3299	26.4524	23.7	12.3405	17.4918	19.4631	18.7813	18.496	68.5952	37.0614	45.0627	37.5351	19.523	18.6173	18.9807	18.9497	16.6593	15.9734	16.169	16.1862		July	9.46569	36.965
1986	1	8	27.4447	17.5917	9.85307	19.5396	26.3459	22.4214	12.2979	16.8691	19.3865	18.7882	17.7226	64.6993	37.0281	46.5408	35.679	18.7305	18.4674	19.2006	18.1695	16.0133	15.8768	16.3615	15.5399		August	10.0732	48.9898
1986	1	9	27.5546	18.1511	9.40354	19.2033	26.4891	23.6829	12.3121	17.4252	19.4564	18.4754	18.3585	68.8949	36.8283	43.1035	37.2945	19.4664	18.5806	18.2795	18.661	16.6293	15.9667	15.6602	15.9868		September	11.8407	50.1994
1986	1	10	27.6179	17.3486	10.2693	18.5207	26.4991	23.6622	11.2938	17.3519	19.3765	18.8363	18.4376	64.8658	36.5286	45.3721	35.3696	18.4075	18.4275	19.1044	18.0388	15.7536	15.8169	16.3065	15.4265		October	9.4278	45.7163
1986	1	11	27.2748	17.5051	9.76972	19.3498	26.5124	23.2014	12.3405	17.3819	19.3232	18.3901	18.1524	67.796	36.3288	44.6713	36.1557	19.2866	18.2876	18.5143	18.4611	16.4928	15.7103	15.8035	15.8		November	10.7593	53.4157
1986	1	12	27.5247	18.2643	9.26035	19.5829	26.6189	23.6141	12.3299	17.292	19.21	18.5854	18.2416	65.6316	35.2633	44.2378	35.5415	18.9403	17.958	18.5785	18.3551	16.2231	15.4539	15.9112	15.7462		December	10.8456	43.2345
1986	1	13	27.8177	18.1311	9.68658	19.17	26.7688	23.9132	12.376	17.0422	19.2633	18.5579	18.1763	66.4308	34.8637	42.7941	35.404	18.6839	17.9613	18.3001	18.2176	16.0433	15.4572	15.7152	15.6431
1986	1	14	27.8243	18.2776	9.54672	19.4231	26.7888	23.8238	12.4008	17.5917	19.4131	18.8019	18.5235	68.7284	35.4298	44.6159	36.7445	19.7061	18.2909	18.9428	18.9188	16.7659	15.6903	16.1415	16.1312
1986	1	15	27.8044	18.2976	9.50676	19.4864	26.6223	23.6236	12.4186	17.3985	19.4331	18.6065	18.2482	66.8304	35.9625	43.4295	35.7654	19.23	18.4241	18.6811	18.5391	16.4462	15.8335	15.9596	15.8603
1986	1	16	27.6678	18.3542	9.31363	19.3665	24.9168	23.4746	12.2766	17.252	18.9703	18.2801	18.0034	66.3309	35.3696	42.2231	35.3397	18.9503	17.7192	17.9714	18.0459	16.2431	15.2856	15.4629	15.509
1986	1	17	27.7278	18.3542	9.37357	19.4597	26.6589	21.4522	11.308	17.2254	19.2067	17.9048	17.5061	65.8647	34.9969	39.5975	31.0109	18.8537	17.8814	16.7473	16.4564	16.1865	15.4472	14.3239	14.1572
1986	1	18	27.5876	18.1844	9.40322	18.4841	26.3914	23.542	11.3931	17.0456	19.0425	18.1843	17.8969	63.1009	34.6822	41.4425	34.3817	17.8114	17.7364	17.7408	17.0454	15.3274	15.2993	15.25	14.661
1986	1	19	27.9076	18.0112	9.89636	19.0302	26.4636	23.8547	12.3618	16.9149	19.2033	18.5029	18.1351	66.5457	34.1322	42.3817	35.5758	18.6026	17.5473	18.1454	18.0973	15.9868	15.1481	15.6293	15.5846
1986	1	20	27.512	17.2853	10.2267	19.1634	26.2161	23.5882	12.3653	17.1088	18.9463	18.2588	17.9005	66.9636	34.9228	41.5135	35.1268	18.8104	17.6023	17.8331	17.8579	16.1532	15.1962	15.3671	15.3777
1986	1	21	28.0375	18.1311	9.90635	19.2	26.7754	23.951	12.415	17.1788	19.493	18.8397	18.3688	67.0968	35.7294	43.8941	36.6758	18.9469	18.4774	18.9154	18.6232	16.2531	15.8402	16.1483	15.9455
1986	1	22	28.0241	18.1944	9.82976	19.3898	26.842	23.2738	11.5528	17.292	19.2499	18.7366	18.3104	66.6306	34.4974	39.8724	35.8508	19.0468	17.8714	17.6951	17.5817	16.3396	15.374	15.1618	15.0725
1986	1	23	27.8454	18.4375	9.40794	19.4164	26.9186	24.0919	12.4257	17.3686	19.2999	18.74	18.3791	67.0968	34.3309	42.966	35.7477	19.2133	17.938	18.5991	18.4857	16.4395	15.4339	15.9009	15.8424
1986	1	24	27.6392	18.4574	9.18173	19.5396	26.7621	23.0401	12.3724	17.3786	19.18	17.9495	17.5611	66.3975	34.2976	40.9036	33.4791	19.1434	17.7149	17.7845	17.6057	16.3896	15.2275	15.234	15.0759
1986	1	25	28.0674	17.3752	10.6922	19.1234	26.8287	23.1363	12.4328	17.3586	19.3265	18.087	16.8152	65.7315	34.7971	41.0755	34.4415	19.3831	18.0379	18.0457	17.8567	16.5561	15.5371	15.4196	15.2925
1986	1	26	27.787	18.4241	9.36283	19.6029	26.8354	22.1498	11.4783	17.3686	19.2433	17.757	17.5198	65.7648	34.4974	38.635	32.9635	19.0735	17.8181	17.2139	17.427	16.3496	15.354	14.7803	14.9659
1986	1	27	26.8753	17.5351	9.34027	19.5163	26.8454	22.7508	12.4292	16.636	19.3032	17.7727	16.6373	64.0333	34.6306	40.3071	30.6561	18.3409	17.9879	17.5918	16.7509	15.7136	15.4939	15.0797	14.3523
1986	1	28	27.591	16.8924	10.6986	19.4997	26.4567	22.8888	12.4469	17.1022	18.9841	17.7226	17.2618	64.666	33.8572	40.1474	32.3592	18.574	17.5198	17.3376	17.2299	15.98	15.1309	14.9247	14.8278
1986	1	29	27.8282	18.2876	9.5406	19.3498	26.8221	23.0504	12.4257	17.0156	19.0302	17.6951	17.3548	65.0323	33.5317	39.46	33.101	18.4841	17.3286	17.152	17.128	15.9234	15.0277	14.7975	14.7906
1986	1	30	27.8351	17.5983	10.2368	19.5829	26.8454	23.2704	12.4647	17.0922	19.1667	17.7673	17.4579	64	33.9313	38.5663	32.6542	18.4841	17.6383	17.1383	17.2758	15.9201	15.2275	14.7666	14.88
1986	1	31	27.976	17.3353	10.6407	19.3165	26.5599	23.1776	12.4469	17.1255	19.015	17.7535	17.2405	65.9313	33.6166	38.91	32.0754	18.7605	17.5129	17.1383	17.1234	16.1032	15.1	14.7219	14.7107
1986	2	1	27.8248	18.331	9.49377	19.3931	26.3433	21.7999	10.389	16.8908	18.85	16.9389	16.4777	63.1085	33.5479	36.0493	33.8849	18.2313	17.2139	16.7722	16.4351	15.7152	14.8972	14.3878	14.1288
1986	2	2	27.8282	18.1695	9.65876	19.4584	25.4084	21.768	10.4068	17.0455	19.1113	17.9289	17.3966	64.0709	34.1666	38.533	34.1333	18.5544	17.7364	17.095	16.7331	15.9387	15.3062	14.6291	14.3523
1986	2	3	26.742	18.1248	8.61726	19.3003	26.7214	21.8425	10.4635	17.0695	19.0941	17.7834	17.3966	64.9646	33.3416	38.1427	34.1688	18.6919	17.6264	16.9034	16.7544	16.028	15.179	14.4729	14.3488
1986	2	4	27.9795	17.7089	10.2706	19.785	26.6595	21.846	10.4387	17.207	19.0872	17.826	17.4428	62.7647	33.6166	38.1782	33.672	18.6747	17.6229	16.9531	16.7651	15.9971	15.1481	14.4268	14.3204
1986	2	5	28.0688	17.6332	10.4356	19.5581	26.6974	21.6225	10.4351	17.3617	19.1353	17.8685	17.4924	65.2739	33.7885	39.4201	34.7365	19.1422	17.702	17.1057	16.8892	16.3683	15.2925	14.6184	14.4942
1986	2	6	28.1616	18.3448	9.81687	19.3966	26.8417	22.0873	10.4138	17.1555	18.9841	17.645	17.3008	65.0333	32.7916	35.9429	33.6366	18.7813	17.2895	16.2115	16.3073	16.1243	14.9934	13.9549	14.0649
1986	2	7	28.0894	17.6195	10.47	19.6269	26.5908	21.9241	10.4742	17.2895	19.2763	18.1311	17.5918	64.3459	34.854	39.1362	34.701	18.9635	18.1248	17.4037	17.017	16.2102	15.5949	14.8171	14.5368
1986	2	8	28.1066	18.5613	9.54533	19.6406	26.7764	21.5728	10.3677	17.4854	19.3553	18.0637	17.6734	64.999	34.4759	40.8038	34.9849	19.1903	18.1626	17.4924	17.2015	16.3615	15.6087	14.8952	14.6787
1986	2	9	27.9038	18.606	9.29784	19.6578	26.3949	20.6325	10.499	17.4786	19.4481	18.0637	17.7266	65.5489	36.6414	40.449	35.5171	19.3381	18.5991	17.5066	17.3966	16.5058	15.9077	14.9307	14.8455
1986	2	10	27.6873	16.9458	10.7415	19.6303	26.5289	21.5586	10.4032	17.4236	19.2385	17.865	17.5173	65.2396	34.7509	39.0652	36.9009	19.2075	18.0354	16.875	16.8431	16.4199	15.5365	14.5013	14.4658
1986	2	11	28.1444	17.8395	10.305	19.7987	25.6284	22.7366	11.5422	17.317	19.4309	18.0105	17.6237	63.7272	34.9571	41.8328	36.617	18.8947	18.3482	18.1666	17.8614	16.1896	15.7943	15.5197	15.3068
1986	2	12	28.3232	18.4857	9.83749	19.62	26.9586	22.0696	10.5984	17.3995	19.4034	17.9608	17.606	65.3427	34.2697	37.575	34.1333	19.1697	18.1488	16.9283	16.9176	16.3924	15.6293	14.5368	14.5049
1986	2	13	28.2063	18.3894	9.81687	19.4722	26.8623	23.1943	11.6238	17.2964	19.2247	17.7692	17.4889	65.4114	33.4447	38.4975	35.5171	19.0666	17.7639	17.3186	17.4747	16.3099	15.3234	14.8952	14.9981
1986	2	14	28.0035	17.7226	10.2809	19.5203	25.5012	23.205	11.418	17.2242	19.0632	17.7337	17.3824	64.3459	33.7885	38.8878	36.0848	18.8191	17.5336	17.2263	17.2334	16.1174	15.1653	14.7958	14.8242
1986	2	15	28.2991	17.9048	10.3943	19.754	25.6937	23.315	11.716	17.262	18.9875	17.6095	17.3399	62.971	32.1042	36.8654	34.4171	18.7744	17.1623	16.8041	16.9779	16.083	14.8869	14.5013	14.6326
1986	2	16	28.3301	17.5439	10.7862	19.4413	27.0101	23.4001	11.7302	16.908	19.1835	17.8047	17.3221	62.8678	32.7573	37.3976	34.5946	18.2451	17.6092	17.2157	17.0525	15.7015	15.2237	14.8136	14.6858
1986	2	17	28.5019	18.5579	9.94405	19.6544	25.8483	21.0193	10.3784	17.3548	19.235	17.7195	17.464	65.0333	32.551	37.0428	35.8364	19.0735	17.5782	16.4386	16.538	16.3133	15.1962	14.1252	14.1997
1986	2	18	27.9004	17.8017	10.0987	19.7575	26.7867	22.836	11.418	17.1933	19.0632	17.4534	17.2299	62.9366	33.2385	38.5685	35.1977	18.6541	17.5026	16.868	16.9815	15.9799	15.1206	14.5155	14.6078
1986	2	19	27.8248	17.5886	10.2362	19.5512	26.6836	22.5627	11.4144	16.9595	18.7504	16.9673	16.8786	62.5241	32.1386	37.3621	34.3107	18.2554	16.8392	15.8674	16.2825	15.7531	14.5741	13.7669	14.1004
1986	2	20	28.0723	17.5301	10.5421	19.5375	26.773	22.9211	9.40972	16.9149	18.7057	17.4853	17.0205	62.3523	31.4167	38.2137	34.3107	18.1798	16.6261	16.7615	16.4599	15.6843	14.44	14.48	14.2636
1986	2	21	28.1273	18.4823	9.64501	19.5959	26.8039	22.9956	11.5315	17.0902	19.1147	17.4605	17.2086	63.1772	33.5822	37.5395	34.9494	18.5166	17.6161	16.7047	16.8999	15.9318	15.2443	14.4375	14.6078
1986	2	22	28.5707	17.7226	10.8481	18.9394	27.1442	23.7762	11.8402	16.9767	19.07	17.9218	17.3363	58.6056	32.0698	36.688	31.7205	17.3961	17.2483	17.2831	16.1796	15.0003	14.959	14.8561	13.9478
1986	2	23	28.7907	18.7022	10.0884	19.754	27.3642	22.8253	11.8402	17.4579	19.4481	17.9927	17.6308	64.724	32.9979	36.1203	34.6655	19.2247	18.001	17.276	17.4463	16.4164	15.4987	14.8561	14.9803
1986	2	24	28.1823	18.1626	10.0197	20.1562	26.9105	23.1837	11.7018	17.6882	19.4928	18.1559	17.8224	63.624	34.8196	40.8393	36.9009	19.4894	18.4273	18.1808	18.0885	16.5849	15.839	15.5374	15.4558
1986	2	25	28.3954	18.8466	9.54876	19.1422	27.1098	23.3008	11.6486	17.5267	19.4791	17.8756	17.6237	61.0117	33.7885	38.7814	33.743	18.4513	18.2485	17.5244	16.875	15.7531	15.6602	15.03	14.4588
1986	2	26	28.4882	18.9016	9.58657	19.9981	25.9068	23.8046	11.9431	17.5404	19.5375	18.1524	17.7692	63.8647	34.2697	38.4266	35.6945	19.2625	18.4101	17.9147	17.904	16.4336	15.839	15.3174	15.328
1986	2	27	28.3356	18.8535	9.48212	19.9259	27.1958	23.5988	11.7905	17.6264	19.7644	18.0495	17.8224	64.724	34.7509	37.8589	35.588	19.5031	18.8672	17.645	17.9892	16.5883	16.1449	15.1152	15.3635
1986	2	28	28.4297	17.8945	10.5353	19.9053	27.2404	22.3995	11.7586	17.4408	19.4963	17.7976	17.5634	63.5209	33.5479	37.9653	35.0558	19.0975	18.2107	17.2973	17.4605	16.3202	15.6912	14.881	15.0016
1986	3	1	28.8166	18.4441	10.3725	20.3022	27.4481	22.057	10.8041	17.5317	18.8637	18.1282	17.0867	62.1353	32.7992	36.1258	31.4511	18.9702	17.6583	17.0248	16.963	16.2464	15.1742	14.605	14.5397
1986	3	2	28.5369	19.1933	9.3436	20.3921	26.0162	22.8029	10.6303	17.6649	19.7827	18.2726	17.922	62.8012	35.7294	38.36	32.9291	19.2067	18.907	17.6126	17.4167	16.4096	16.1632	14.9865	14.8525
1986	3	3	29.1197	19.0835	10.0362	20.2855	26.4025	22.3939	9.4452	17.615	19.7394	17.4408	17.0902	63.1342	34.0978	38.1194	30.6949	19.1634	18.5274	16.8874	16.4749	16.3863	15.8768	14.3678	14.0791
1986	3	4	28.9865	18.5074	10.4791	20.4953	27.4281	23.92	11.6486	18.0079	19.7095	18.2932	18.0492	64.3663	33.3652	39.0819	33.5135	19.8926	17.9113	17.9804	17.4717	16.8891	15.3773	15.3818	14.9144
1986	3	5	28.6069	18.5973	10.0096	20.5886	26.1195	23.4732	11.5635	17.9313	19.7428	18.2451	18.0457	63.001	35.4298	41.1786	35.3696	19.5963	18.7771	18.1763	18.2829	16.7026	16.0832	15.5296	15.6121
1986	3	6	28.84	19.4564	9.38356	20.7151	27.6745	23.4113	11.6096	17.8081	19.533	17.9907	17.8292	61.5359	32.7659	39.6318	33.4104	19.3132	17.9613	17.5782	17.6607	16.4862	15.5105	15.0965	15.1653
1986	3	7	28.6701	19.2832	9.38689	20.4953	27.4081	22.7445	11.6486	17.6749	19.6029	18.2691	17.9323	62.0354	34.0312	39.3912	33.7541	19.1567	18.2443	17.9907	17.9254	16.3696	15.7136	15.4093	15.3509
1986	3	8	28.2888	19.19	9.0988	20.4221	27.2816	22.5657	10.4777	17.6516	19.5696	18.1179	17.8567	62.6015	34.4308	37.3289	31.623	19.1967	18.3276	16.9183	17.018	16.4162	15.7536	14.5328	14.6084
1986	3	9	29.0331	19.0235	10.0096	20.149	27.6012	23.3632	11.5244	17.7315	19.6262	18.3585	17.9632	64.5661	33.1655	41.6598	34.6134	19.523	18.221	18.4823	18.1557	16.6427	15.6837	15.729	15.509
1986	3	10	28.7467	18.3342	10.4125	20.179	27.4581	23.2394	11.4002	17.8015	19.9892	18.2348	18.0698	64.8658	35.4631	42.0723	35.679	19.6895	19.1867	18.3001	18.4857	16.7292	16.3729	15.6362	15.7565
1986	3	11	28.7301	18.2443	10.4857	20.029	27.3049	23.4354	12.5108	17.7914	19.7694	18.4548	17.865	65.2052	35.0302	41.8317	34.701	19.8159	18.7471	18.6816	18.3014	16.798	16.0633	15.8562	15.5622
1986	3	12	28.517	19.1034	9.41353	20.2089	27.0185	23.4251	12.6066	17.7915	19.4864	18.3998	17.9667	64.5328	35.1967	41.3848	35.1634	19.6329	18.261	18.5407	18.2382	16.6793	15.6604	15.8012	15.564
1986	3	13	29.0597	18.2843	10.7754	20.2089	26.3792	22.6585	10.5026	17.928	19.6595	18.252	18.0285	65.6316	32.1332	37.432	30.9355	19.9359	17.4884	17.1452	16.5883	16.9157	15.081	14.6394	14.1513
1986	3	14	28.7168	19.24	9.4768	20.2989	27.3182	22.4867	10.5629	17.8547	19.7861	18.6197	18.1866	64.5661	35.0635	40.3193	34.0291	19.6895	18.7438	18.1591	17.8739	16.7559	16.0733	15.4265	15.2203
1986	3	15	28.4435	18.0113	10.4321	20.139	27.4114	22.4283	10.57	17.0989	19.846	18.0835	17.2276	62.5349	34.9636	38.91	31.2449	18.877	18.8204	17.3823	16.8495	16.0899	16.1765	14.8937	14.3988
1986	3	16	27.3848	18.9602	8.42456	20.1057	27.3149	22.1464	10.6374	17.7016	19.886	18.4066	18.0698	64.7992	35.563	41.0067	33.9603	19.4764	19.0235	17.9667	17.7776	16.6127	16.293	15.2478	15.1412
1986	3	17	28.6402	19.1234	9.51675	20.3954	26.1861	22.1498	11.4251	17.9913	19.6495	18.2416	17.9701	64.9657	34.3975	40.1818	33.8228	19.9492	18.4375	17.5233	17.482	16.9424	15.8535	14.9522	14.9315
1986	3	18	28.4604	19.3099	9.15047	20.4487	27.165	23.2532	12.5995	17.9713	19.9459	18.1832	18.0388	64.3996	36.2955	41.1099	35.7477	19.8527	19.2599	18.1179	18.3551	16.8758	16.4395	15.4746	15.6568
1986	3	19	28.9632	18.4075	10.5557	20.4121	27.4214	23.6794	12.6882	18.0778	19.7461	18.2451	18.0148	65.3985	34.7971	40.0099	35.7477	20.1057	18.5906	18.0079	18.1729	17.0422	15.9168	15.3096	15.4815
1986	3	20	28.84	19.19	9.64995	20.3854	26.3026	23.4491	12.6598	18.0046	19.876	18.5166	18.166	65.1322	35.0968	42.5879	35.9196	19.9759	18.9136	18.8054	18.5682	16.9723	16.1399	15.8905	15.7702
1986	3	21	28.467	18.4108	10.0562	20.3688	27.175	23.5282	12.8124	18.0146	19.6096	18.6232	18.1282	64.9657	35.0302	42.4504	35.679	19.9759	18.4574	19.07	18.5476	16.9623	15.7935	16.0383	15.7187
1986	3	22	28.0379	19.3299	8.70803	20.522	25.7796	22.717	9.57293	18.1011	19.9059	18.3413	18.1454	64.7992	34.1666	43.1379	33.9603	20.1024	18.1145	18.905	17.8223	17.0356	15.5056	16.0005	15.1584
1986	3	23	28.447	18.3476	10.0995	20.432	26.9053	20.909	10.5345	17.8714	19.9259	18.4066	18.1076	63.667	37.3944	39.8724	33.6166	19.6595	19.4231	17.9907	17.8395	16.7193	16.5161	15.2375	15.1447
1986	3	24	28.7501	19.3565	9.39355	20.6219	27.2549	22.8373	12.5818	18.1544	20.0891	18.5235	18.3001	64.4329	37.0281	45.7502	36.607	20.1424	19.5796	19.2385	19.0425	17.0589	16.6327	16.2446	16.114
1986	3	25	28.81	19.3665	9.4435	20.6884	27.3382	22.9404	12.525	18.2177	20.1723	18.4341	18.3207	64.4662	36.8283	44.9596	36.607	20.2422	19.7328	18.9703	19.0322	17.1421	16.7392	16.0452	16.1071
1986	3	26	28.84	19.3132	9.52674	20.5952	27.6079	22.0673	12.2944	18.2976	20.0491	18.4066	18.2451	65.7315	35.23	49.5656	38.1538	20.4887	19.2566	19.4997	19.0288	17.2986	16.4262	16.4061	16.1037
1986	3	27	28.5136	18.544	9.96961	20.6385	27.2583	21.7289	11.5918	18.2943	20.3055	18.2872	18.1595	65.4651	37.6608	41.5135	34.5236	20.4487	20.0957	17.943	18.085	17.2753	16.9923	15.1542	15.2819
1986	3	28	28.6257	18.5374	10.0883	20.6019	27.2989	22.1192	11.8828	18.3143	19.8297	18.3085	18.0672	65.8314	34.9571	39.3491	33.2817	20.512	18.9772	17.6556	17.6947	17.3319	16.2171	14.9732	15.0123
1986	3	29	28.9247	18.2313	10.6934	20.6219	27.6323	22.4989	10.8503	18.1944	19.9775	18.5143	18.1666	64.6993	34.4759	37.3976	30.94	20.2256	19.1422	17.1447	16.9886	17.1355	16.3271	14.5084	14.402
1986	3	30	28.77	19.2797	9.49033	20.765	27.6212	22.0376	10.6729	18.5873	20.2223	18.4646	18.2517	66.564	35.8626	40.52	33.6366	21.0214	19.6296	17.9537	18.0247	17.6683	16.7126	15.2252	15.2713
1986	3	31	28.691	19.5478	9.14316	20.9881	27.7111	22.2434	11.6876	18.4874	20.3222	18.4717	18.2624	64.3996	36.0291	39.5975	32.4302	20.6452	19.796	17.9147	17.9714	17.4285	16.7725	15.1755	15.1968
1986	4	1	28.7803	19.2831	9.4972	20.6134	27.3436	24.3333	12.7131	18.1454	19.7403	19.2062	18.8798	63.7615	34.3041	44.3165	38.9943	20.2078	18.7607	19.6497	19.3552	17.0661	15.9696	16.6196	16.3854
1986	4	2	29.1763	18.4719	10.7043	20.835	27.5546	23.3013	12.6173	18.4841	20.2522	19.5753	19.3106	65.4651	36.0291	47.8126	40.9724	20.7684	19.6629	20.5343	20.1425	17.4818	16.676	17.2345	16.9905
1986	4	3	28.306	18.4513	9.85468	20.8649	27.1417	24.0919	11.5457	18.6539	20.0187	19.3863	19.0323	66.5307	37.5695	48.7406	40.9103	21.1513	19.785	20.3109	20.0116	17.7215	16.7464	17.1177	16.868
1986	4	4	28.9598	19.5031	9.45671	21.0714	27.7611	23.6313	13.0324	18.7238	20.4587	19.6509	19.4963	65.565	37.0281	45.4065	40.6974	21.1546	20.2189	20.3831	20.4724	17.7415	17.1088	17.183	17.2345
1986	4	5	28.2753	18.273	10.0023	20.8024	27.2783	24.2122	11.4889	18.496	20.2009	19.9053	19.5375	65.0333	36.8476	48.9125	41.2817	20.8815	19.9122	21.2115	20.6684	17.5336	16.8599	17.7295	17.3651
1986	4	6	28.6502	19.4894	9.16078	20.9881	27.4248	24.0816	10.4209	18.8537	20.6585	19.9672	19.7265	67.0968	38.5931	49.9437	42.7941	21.5043	20.845	21.5242	21.1977	17.9613	17.5284	17.9117	17.7157
1986	4	7	28.4271	18.7779	9.6492	21.2146	27.2949	23.8203	12.564	18.887	20.8283	19.8056	19.7162	65.8314	40.0916	50.1155	43.8597	21.4277	21.3677	21.2424	21.2149	17.928	17.8581	17.7501	17.7261
1986	4	8	28.6735	18.7985	9.87498	21.1613	27.2649	23.9028	12.6102	18.9203	20.5886	19.62	19.5891	66.3642	39.1592	49.05	43.2754	21.5409	20.7617	20.7509	20.8952	17.9979	17.4452	17.4476	17.5301
1986	4	9	28.6735	18.5957	10.0778	21.0081	27.4581	24.3256	12.8479	18.8604	20.7417	19.8537	19.7025	66.9303	39.1259	46.7126	42.6566	21.5009	21.078	21.8095	21.3352	17.9713	17.6849	18.0148	17.7845
1986	4	10	28.6968	18.4135	10.2833	20.8882	27.5746	24.0438	12.6882	18.8071	20.7617	19.565	19.5787	67.563	38.4599	48.6719	41.9004	21.461	21.0414	20.6374	20.8609	17.938	17.615	17.3342	17.4923
1986	4	11	28.3671	19.3072	9.05992	20.9249	27.3149	24.0988	12.6776	18.6339	20.5786	19.9156	19.5822	65.9646	40.0583	50.1843	43.1035	21.0381	20.9182	21.4383	20.9812	17.6616	17.5784	17.8739	17.5851
1986	4	12	28.2106	19.3622	8.84842	20.878	26.7317	23.5832	11.4641	18.6232	20.115	19.3244	19.3588	65.652	38.8069	48.9469	43.0004	21.1255	20.1287	20.2421	20.5034	17.6676	16.9836	17.073	17.2345
1986	4	13	28.4637	18.4066	10.0571	20.689	26.8452	23.7757	11.6593	18.6644	20.1768	19.8056	19.5478	67.0613	38.8413	50.6311	43.3097	21.3352	20.1768	21.3043	20.9399	17.8154	16.932	17.7535	17.4992
1986	4	14	28.5902	19.1628	9.42738	20.7684	27.2549	24.0816	12.4186	18.8504	20.3222	19.6887	19.4894	68.6285	38.3267	49.4968	43.3097	21.6441	20.1723	20.8712	20.7371	18.0545	17.0589	17.482	17.3961
1986	4	15	28.7434	18.087	10.6564	20.7917	27.3116	23.6725	12.4008	18.7538	20.6418	19.8503	19.6234	67.7627	39.5921	51.7998	43.8597	21.4077	20.9748	21.5586	21.1633	17.8947	17.5784	17.9151	17.6882
1986	4	16	29.0131	19.3038	9.70935	21.1213	27.7578	23.9544	12.454	19.0568	20.7451	19.6853	19.7197	67.6296	38.2601	49.5999	43.1722	21.8905	20.8849	20.8677	21.0877	18.2044	17.4851	17.4614	17.5954
1986	4	17	28.497	18.6472	9.84974	21.2845	27.3881	24.1022	12.6669	19.1534	19.9326	20.0875	19.0185	67.4964	39.4589	48.0875	44.0659	22.0437	21.1213	21.7649	21.4452	18.3009	17.6383	18.0182	17.8326
1986	4	18	28.0448	19.3863	8.65851	21.1746	26.7488	23.0813	12.376	19.1168	20.8982	19.8812	19.8537	67.7294	43.3548	53.9653	45.5096	22.0071	21.9505	21.4246	21.6892	18.2743	18.2044	17.7879	17.9976
1986	4	19	27.7777	19.2144	8.56334	20.9781	26.6556	23.071	11.3648	19.2699	20.9648	20.0772	19.9809	70.1935	43.4547	56.1308	46.2658	22.4799	22.1403	22.4592	22.2392	18.5906	18.3709	18.5098	18.3791
1986	4	20	27.7595	19.2281	8.53133	21.108	27.0418	23.1673	11.3257	19.2067	20.9149	20.1253	19.9568	68.8616	42.6223	56.8526	46.6095	22.2601	21.8939	22.6036	22.112	18.4241	18.1844	18.5991	18.2932
1986	4	21	27.7911	19.2935	8.4976	21.088	25.7299	23.3666	11.5705	19.3798	20.8916	20.06	20.0015	70.36	41.1904	54.4465	44.2034	22.6897	21.1979	22.2598	21.3489	18.6872	17.595	18.3241	17.6126
1986	4	22	29.0964	19.4103	9.68604	21.1913	26.5623	23.4113	12.4505	19.4198	20.7983	20.1012	19.9843	69.8606	43.3881	56.1652	46.9532	22.733	21.8073	22.4832	22.2014	18.7072	18.1111	18.5166	18.3241
1986	4	23	29.4959	19.2385	10.2575	21.1247	27.4114	23.6416	12.5144	19.4264	21.1413	20.2353	20.139	70.4599	42.8887	55.4089	46.6095	22.7596	22.3467	22.6448	22.4454	18.7605	18.4674	18.6129	18.4926
1986	4	24	28.9598	19.5753	9.38453	21.2445	26.9186	23.3151	12.344	19.5097	21.4144	20.1459	19.3966	66.8304	45.2529	55.4777	46.8845	22.8795	23.2724	22.552	22.7376	18.8271	19.0368	18.551	18.6816
1986	4	25	29.0131	19.3725	9.6406	21.1913	26.8587	23.2704	12.266	19.4231	21.0015	20.1906	20.0634	69.9272	43.488	56.7839	46.6095	22.6964	22.2235	22.6895	22.3698	18.7172	18.4008	18.6438	18.4582
1986	4	26	29.1063	17.6951	11.4112	21.3278	26.7954	22.851	11.2299	19.6662	21.2978	20.1596	20.2456	70.7263	44.9532	57.9869	47.7438	23.1925	22.9494	22.7995	22.8201	19.0202	18.8437	18.6885	18.7229
1986	4	27	28.8499	19.2797	9.57025	20.9848	26.4291	23.3666	11.3967	19.5297	21.0914	20.115	20.1253	72.1915	45.6191	55.4433	47.9501	23.0926	22.6964	22.4076	22.5932	18.9602	18.6805	18.4479	18.5751
1986	4	28	29.2695	18.1213	11.1482	20.9515	26.832	23.5385	12.5215	19.2666	21.1513	20.2112	20.0772	70.4932	43.6212	54.6871	46.5751	22.4932	22.5498	22.4351	22.3389	18.5973	18.604	18.4926	18.4307
1986	4	29	27.7877	18.307	9.48077	20.139	25.5967	21.7236	11.3789	19.2832	20.7018	19.974	19.8744	67.3965	40.8241	56.8182	42.4848	21.5242	20.7217	22.2804	20.1046	17.8248	17.2753	18.3963	16.6674
1986	4	30	29.3028	18.3035	10.9993	21.1014	26.7788	23.1673	12.1844	19.2832	21.1779	20.1459	20.0875	69.4277	43.9542	56.4401	46.2314	22.4233	22.6231	22.5726	22.3939	18.554	18.6772	18.5922	18.4926
1986	5	1	28.7501	19.3278	9.42223	21.1513	26.519	22.7376	11.2583	19.4697	21.2079	20.1218	20.1631	70.4599	45.6191	58.3994	47.8813	22.8329	22.9328	22.8407	22.7617	18.8137	18.8637	18.7538	18.7126
1986	5	2	29.0331	19.5203	9.51278	21.3378	26.6456	22.3045	10.9035	19.7627	21.3178	20.0393	20.2559	71.359	45.6524	60.3243	48.6375	23.4189	23.1093	22.8751	22.9885	19.1567	18.9469	18.7572	18.826
1986	5	3	28.5669	19.3038	9.26315	21.1713	26.266	22.1223	9.79292	19.7528	21.3378	20.1321	20.2903	72.5911	47.2841	62.3179	49.9437	23.4855	23.3757	23.2532	23.2498	19.22	19.1168	19.0082	18.9978
1986	5	4	28.3338	19.2866	9.04724	21.0714	25.9696	21.9677	9.84614	19.6296	21.1913	20.3556	20.2559	72.2581	47.717	55.6839	46.2658	23.2791	23.2058	22.1017	22.0467	19.0735	18.9902	18.0801	18.0388
1986	5	5	28.1273	18.4513	9.67594	21.0114	26.1761	22.7082	11.0028	19.4264	21.1047	20.1181	19.9549	71.3923	46.2518	57.2673	47.8647	22.8296	22.8395	22.8927	22.5415	18.7971	18.7904	18.7378	18.5143
1986	5	6	27.8602	18.716	9.14416	21.2312	26.1494	21.923	11.198	19.4997	21.2246	19.5031	19.4275	70.1602	46.7846	55.5464	46.5408	22.8529	23.1392	22.2083	22.0501	18.8171	18.9902	18.166	18.0732
1986	5	7	28.3804	19.7028	8.67763	21.1446	25.1205	22.937	11.198	19.6229	21.2079	20.2525	20.225	72.0583	46.718	57.2307	48.7406	23.2291	23.0826	22.9301	22.9163	19.0435	18.9236	18.7675	18.771
1986	5	8	28.497	18.9436	9.55338	21.3677	25.0639	22.9129	11.1554	19.6529	21.2246	20.4656	20.3246	69.9938	47.2175	59.19	48.4656	23.1059	23.1759	23.5591	23.0951	18.9602	18.9636	19.1319	18.8879
1986	5	9	28.6601	19.9126	8.74755	21.6175	26.4924	22.851	11.2902	19.8293	21.4277	20.3143	20.4071	69.8273	46.6514	58.7087	48.2594	23.3856	23.4689	23.2016	23.2051	19.1467	19.17	18.936	18.9532
1986	5	10	28.6968	19.1867	9.51009	21.5675	26.1228	23.3288	10.2613	19.806	21.3844	20.5377	20.4518	70.2268	47.9168	57.2307	48.4656	23.3757	23.5821	23.456	23.3323	19.1234	19.2366	19.0975	19.0357
1986	5	11	29.1763	19.856	9.32029	21.5109	26.7921	23.3254	11.4712	19.7827	21.411	20.2765	20.3624	70.2934	45.0198	55.6496	47.0564	23.339	23.1892	22.7445	22.9198	19.1168	19.0035	18.6885	18.7985
1986	5	12	28.7334	19.6262	9.10718	21.2179	26.3226	23.6725	11.5244	19.5363	21.2579	20.6374	20.3968	70.5931	46.3517	54.6527	48.3282	22.9528	23.1059	23.9475	23.2223	18.8703	18.9536	19.3863	18.9635
1986	5	13	28.4537	18.6606	9.79313	21.2445	26.1794	22.3354	12.1099	19.8227	21.3844	20.1803	20.3487	72.5245	47.8835	61.3554	52.6248	23.6287	23.5555	23.2223	23.3323	19.2932	19.2067	18.9497	19.0425
1986	5	14	28.8499	19.5496	9.30031	21.1613	26.2726	22.6379	12.3831	19.5796	21.3744	20.5171	20.3728	71.2591	47.0843	55.1683	47.5376	23.0893	23.379	23.1398	23.0641	18.9636	19.0835	18.9154	18.8638
1986	5	15	28.7134	19.8593	8.85411	21.461	26.5424	23.4285	12.5427	19.7694	21.2912	20.689	20.4656	70.5265	45.7523	57.3338	47.9501	23.349	23.1126	23.7379	23.2601	19.1101	18.9503	19.2453	18.9978
1986	5	16	29.093	19.7261	9.36691	21.4743	26.4524	22.6173	12.3157	19.9426	21.5642	20.2903	20.469	71.6254	47.5172	60.9773	49.978	23.7586	23.8285	23.3873	23.4869	19.3665	19.3831	19.0769	19.1422
1986	5	17	27.7378	19.4564	8.28137	21.0081	25.5168	22.6173	10.9141	19.6029	21.2878	20.524	20.3659	72.5911	51.1467	62.2491	51.4905	23.2458	23.7819	23.9544	23.5488	19.0568	19.3465	19.3966	19.1628
1986	5	18	28.4703	19.4298	9.04058	21.0514	26.206	23.3219	11.1909	19.7428	21.461	20.7062	20.5309	73.2903	48.3163	59.3274	50.2187	23.5721	23.8119	23.9853	23.6863	19.2466	19.3532	19.4034	19.2385
1986	5	19	27.9376	18.6905	9.24703	20.3122	25.8131	22.5004	11.0454	19.7494	21.1324	20.4656	20.1784	69.8273	50.1155	62.5585	47.4744	22.6198	23.5969	23.9166	22.2824	18.4674	19.1938	19.3691	18.1382
1986	5	20	27.7777	18.4375	9.34027	20.8483	25.59	21.7545	11.677	19.7428	21.3544	20.0393	19.4413	71.4922	50.7471	64.3115	52.4873	23.702	23.9384	23.2944	23.5454	19.3199	19.4398	19.0185	19.1731
1986	5	21	27.6845	19.0768	8.6077	20.7883	25.4135	23.2429	10.091	19.4564	21.2179	20.6546	20.3521	73.0239	50.7471	58.8119	50.4593	23.046	23.6853	23.8547	23.4697	18.9236	19.2966	19.3209	19.1181
1986	5	22	27.8876	19.2866	8.60104	20.9249	25.6133	22.1361	11.0561	19.7761	21.3511	20.3315	20.3659	74.4225	50.9802	63.4178	52.4185	23.7286	23.9184	23.7482	23.6554	19.3465	19.4464	19.2969	19.235
1986	5	23	27.9276	18.3109	9.61665	20.8117	25.5534	22.5142	9.86388	19.6395	21.471	20.2813	20.221	74.256	51.5463	58.5092	51.4483	23.4689	24.2647	23.6662	23.5669	19.19	19.6362	19.1778	19.1139
1986	5	24	27.6912	19.2333	8.45786	20.8583	25.6033	22.7135	9.71486	19.7894	21.4776	20.7027	20.5206	75.0219	51.9126	63.0397	52.2467	23.8152	24.3213	24.3841	23.9888	19.3898	19.6595	19.6475	19.4172
1986	5	25	27.6426	19.2666	8.37601	21.0747	25.7865	22.497	9.87453	19.7927	21.4976	20.5893	20.5137	73.3902	50.4807	62.8678	51.2842	23.672	24.1648	24.1744	23.8891	19.2999	19.5829	19.4997	19.3656
1986	5	26	27.871	19.21	8.66098	20.8283	25.7399	21.9642	9.99517	19.7394	21.441	20.1012	19.4859	71.5255	50.514	62.3523	50.9061	23.712	24.0549	23.236	23.4938	19.3165	19.5263	18.9738	19.1422
1986	5	27	28.2739	18.2177	10.0562	20.8916	26.0695	21.7236	10.0768	19.6196	21.3311	19.455	19.4206	73.4235	48.5494	55.1683	46.9876	23.369	23.5721	22.5107	22.2804	19.1301	19.2	18.3138	18.1832
1986	5	28	27.7711	19.3399	8.43122	20.9781	24.7742	22.6345	10.1123	19.7528	21.5076	20.6477	20.5102	73.8564	49.0489	63.2116	48.3282	23.6287	23.4256	24.3016	22.9817	19.2799	18.927	19.5925	18.6094
1986	5	29	26.5091	19.0801	7.42893	20.6518	25.2204	21.1633	9.77873	19.503	21.4343	20.225	20.2559	74.3892	53.5442	59.9805	49.9093	23.2491	24.4246	22.4557	22.5589	19.0535	19.7328	18.2898	18.3688
1986	5	30	27.8177	18.1444	9.67326	20.7817	25.3328	22.0364	10.1087	19.6961	21.4177	20.4793	20.4037	74.922	50.2187	64.5177	50.7387	23.632	23.8925	24.2363	23.5669	19.2666	19.3828	19.5581	19.1246
1986	5	31	28.0641	18.2576	9.80645	20.8683	25.6333	22.7685	10.0732	19.5829	21.4177	20.7027	20.4346	73.3236	50.6472	61.6304	50.9749	23.2957	24.0316	24.2534	23.7069	19.0901	19.513	19.5787	19.2625
1986	6	1	28.2097	19.4645	8.74516	21.1446	25.6499	22.8064	11.1306	19.9326	21.4776	20.4999	20.5137	74.0562	51.1467	60.7367	48.8094	23.955	24.2314	23.8032	23.8513	19.4797	19.6296	19.2969	19.3519
1986	6	2	27.7344	19.2226	8.51186	20.8483	25.8431	22.8098	11.8402	19.6096	21.4177	20.5859	20.4381	73.7232	49.948	61.1492	48.2594	23.3823	23.9317	23.975	23.621	19.1367	19.4364	19.4138	19.2144
1986	6	3	28.1387	18.4258	9.7129	20.9349	25.7299	21.8645	11.9396	19.7061	21.2712	20.4518	20.3865	73.8897	49.948	60.9086	47.7438	23.5521	23.6021	23.6829	23.4972	19.23	19.2566	19.2385	19.1388
1986	6	4	28.3226	19.4742	8.84839	21.118	24.9007	22.4066	12.1134	19.7794	21.441	20.2848	20.2245	73.2237	48.8158	60.2832	46.8357	23.6221	23.8219	23.5669	23.3327	19.2766	19.3698	19.1033	18.9827
1986	6	5	27.7111	19.329	8.3821	20.8816	25.4135	23.0401	12.0318	19.7361	21.3344	20.744	20.4965	74.3892	51.6129	60.8055	48.7406	23.6487	23.995	24.2638	23.841	19.2899	19.483	19.5856	19.3553
1986	6	6	27.801	19.4581	8.34298	20.8216	25.6333	21.6858	12.0247	19.6895	21.2978	20.5171	20.3865	74.5557	50.7804	61.3898	49.7374	23.5888	23.8019	23.9132	23.6072	19.2599	19.3732	19.3828	19.211
1986	6	7	28.0613	19.5129	8.54839	20.8216	25.5867	23.3013	11.0951	19.6262	21.2678	20.7405	20.4278	74.0229	50.0146	58.5369	48.1563	23.4256	23.6454	23.9578	23.5213	19.1567	19.2733	19.4172	19.156
1986	6	8	28.0175	18.5613	9.45619	21.0647	25.6566	22.1498	11.0632	19.6562	21.3111	20.8849	20.4862	72.3913	49.948	61.871	48.0188	23.3357	23.7153	24.6144	23.7241	19.1001	19.3199	19.7815	19.2591
1986	6	9	28.3903	19.7484	8.64194	21.0681	25.8098	22.9576	12.2305	19.8327	21.4543	19.8572	19.6922	73.8231	50.0146	58.1931	45.6471	23.7586	24.0017	23.1398	22.8201	19.3632	19.4997	18.7022	18.5235
1986	6	10	28.2339	19.7097	8.52425	21.088	25.933	23.3804	13.2737	19.5963	21.3478	21.019	20.5412	71.9251	49.4152	60.4274	47.9157	23.1925	23.7086	24.7003	23.7275	19.0102	19.3132	19.8159	19.2625
1986	6	11	28.6548	19.7161	8.93871	21.1879	25.8664	22.0433	12.0673	18.9003	21.5209	20.9227	19.7403	69.3278	49.1155	60.6336	45.269	22.4266	23.9617	24.5422	22.796	18.3609	19.473	19.7231	18.4994
1986	6	12	28.7452	18.8484	9.89677	21.0048	26.1128	22.7101	12.0673	19.8227	21.3977	20.2662	20.3831	74.0229	47.8835	60.7367	47.5032	23.7719	23.6087	23.3666	23.4869	19.3665	19.2466	19.0563	19.1285
1986	6	13	28.3871	19.5645	8.82258	21.0581	25.9896	23.2188	12.1631	19.7061	21.4243	20.854	20.5481	72.8574	48.9823	59.6368	46.9876	23.4622	23.7919	24.3153	23.731	19.1834	19.3532	19.6062	19.2763
1986	6	14	28.4516	18.9677	9.48387	21.0481	25.7299	21.7408	11.0915	19.7927	21.3977	20.713	20.5206	73.6233	49.6483	62.421	48.3969	23.6887	23.8219	24.3806	23.8341	19.3165	19.3831	19.6372	19.3278
1986	6	15	27.8144	19.5613	8.25307	20.5756	25.5134	22.5142	10.7793	19.3656	21.2945	20.3693	20.0507	73.2484	50.9136	61.218	47.0486	23.0573	23.8418	23.5832	23.1588	18.8982	19.3998	19.1766	18.8798
1986	6	16	28.5636	19.5677	8.99584	20.9515	25.0739	23.6244	12.4186	19.493	20.4953	20.0875	18.8019	72.0583	45.9188	55.9589	42.3473	23.0127	22.5565	23.3254	21.6239	18.917	18.4275	18.7813	17.5851
1986	6	17	28.527	18.6606	9.86639	21.1313	26.2959	22.7823	12.2873	19.6429	21.461	20.6134	20.469	71.9251	47.4173	60.5992	47.7782	23.2624	23.6787	24.0369	23.5626	19.0601	19.2832	19.4206	19.1594
1986	6	18	28.6129	17.9194	10.6935	21.1546	25.2171	22.4214	11.5102	19.6462	21.4576	19.7197	19.5753	71.7586	45.6857	54.584	41.2474	23.2491	22.8362	22.5142	21.3558	19.0635	18.5773	18.3138	17.4304
1986	6	19	28.7323	19.9581	8.77419	21.451	26.1195	23.3632	11.4073	19.7294	21.5109	19.8056	19.675	70.36	48.6826	55.4777	43.7222	23.2658	23.9217	22.7307	22.4936	19.0568	19.4231	18.4376	18.3104
1986	6	20	28.497	19.1129	9.38408	21.2252	26.1827	22.0433	12.3582	19.4275	20.9193	20.5137	20.0755	69.0549	46.7126	59.6712	45.7713	22.796	22.6585	23.6382	22.8076	18.7126	18.6197	19.1972	18.6491
1986	6	21	28.2506	19.7839	8.4667	21.1213	26.0229	23.8341	12.3866	19.6695	21.4277	20.2043	19.73	72.1249	49.3153	55.134	44.5471	23.3424	23.8884	23.4697	22.7101	19.0968	19.4065	18.8741	18.4444
1986	6	22	28.8266	19.5063	9.32029	21.2912	26.4857	22.6826	12.376	19.6395	21.2046	20.3659	20.2731	70.8595	45.6524	54.7559	45.0971	23.1525	22.8462	22.7823	22.7754	18.9869	18.7871	18.6713	18.6954
1986	6	23	29.0194	19.7903	9.22903	21.2345	26.4758	24.1813	11.2761	19.5829	21.3145	20.5962	20.3693	70.7596	46.4516	53.2778	44.9252	23.046	23.2158	23.0229	22.9507	18.9303	18.9869	18.8191	18.7985
1986	6	24	27.6677	19.1581	8.50968	21.4443	25.3802	23.0607	11.2015	19.5363	21.0647	19.3966	19.3175	69.0281	43.3881	53.8278	42.5192	22.7929	21.8106	22.7479	21.6342	18.7571	17.9113	18.6094	17.7673
1986	6	25	27.6212	19.7387	7.88252	21.2712	26.3326	23.5419	12.0921	19.4431	21.0647	20.2731	20.139	69.7274	45.5525	54.9965	44.1347	22.683	22.6231	22.6001	22.497	18.6905	18.6139	18.5338	18.4994
1986	6	26	28.0323	19.5968	8.43548	21.0414	26.2427	23.134	13.4795	19.3532	21.1546	19.5959	19.3622	70.4932	46.4183	53.116	41.2296	22.6198	22.8795	21.7857	21.4557	18.6839	18.7738	17.8224	17.6273
1986	6	27	27.7677	18.9613	8.80645	21.2945	26.4291	23.3529	13.3624	19.4164	21.1446	20.139	20.0943	69.2612	45.4194	56.4401	43.8597	22.6164	22.723	22.5726	22.4557	18.6639	18.6905	18.496	18.4754
1986	6	28	27.9742	19.8516	8.12258	21.2978	26.4125	23.4732	10.2506	19.3232	21.168	19.9912	20.0153	68.4953	45.6191	53.5528	43.5503	22.3767	22.8296	21.9195	22.2014	18.524	18.7704	18.166	18.3448
1986	6	29	28.0968	19.9419	8.15484	21.2678	26.3925	23.5694	11.3967	19.4631	21.1946	19.5375	19.3863	69.6941	45.8189	52.831	41.6598	22.7396	22.8895	21.9161	21.7511	18.7371	18.7771	17.9529	17.8601
1986	6	30	27.5581	18.7742	8.78387	21.0747	26.2993	22.0192	12.0815	19.4264	20.845	20.2696	20.0634	70.693	44.3871	57.2995	44.3065	22.7796	22.0071	22.8992	22.4386	18.7671	18.2243	18.7469	18.4754
1986	7	1	26.6789	18.554	8.12487	19.919	23.6485	21.626	10.3961	18.2966	20.0531	19.4794	19.1317	66.752	43.5503	52.1934	37.9298	21.3214	21.5621	21.995	21.4841	17.6367	17.7535	17.9218	17.6344
1986	7	2	26.9319	18.5673	8.36462	20.084	24.3772	21.5976	10.3961	18.1866	19.9293	19.0678	18.8727	64.8271	40.6286	49.4968	35.6235	20.9537	20.9262	20.8596	20.6858	17.4064	17.3686	17.2618	17.1731
1986	7	3	26.9353	17.5576	9.37765	20.3453	24.4116	21.5906	10.3677	18.4204	19.9293	19.1884	19.0039	64.7583	40.4912	49.6742	35.5526	21.3283	20.8609	21.1116	20.8951	17.6436	17.3033	17.4286	17.2973
1986	7	4	26.1818	18.4408	7.74097	19.9603	23.8616	21.1009	10.1726	18.3929	20.1321	18.2517	18.1595	67.2676	44.0659	51.3774	36.8654	21.5449	21.8302	20.5509	20.3984	17.7673	17.922	16.868	16.797
1986	7	5	26.5057	19.0435	7.46223	19.8778	23.755	20.1535	8.21399	18.3516	19.9156	18.7627	18.8301	67.5082	43.516	47.5099	40.4135	21.4864	21.3318	19.3233	19.7916	17.7398	17.6264	16.0909	16.4173
1986	7	6	26.2849	19.0568	7.22806	19.8606	24.2981	21.7254	10.5096	18.0801	19.8194	18.9685	18.7946	65.7895	40.5599	48.3969	38.0718	20.8643	20.7096	20.5829	20.5509	17.3411	17.238	17.0737	17.0702
1986	7	7	26.6855	18.5707	8.11488	20.0222	24.0816	21.2499	10.4529	18.1763	19.7747	18.8514	18.7804	65.3427	41.3161	51.2709	38.2137	20.9777	20.7371	20.7532	20.6716	17.4133	17.2242	17.205	17.1518
1986	7	8	24.9168	17.8114	7.10539	20.2146	24.0197	21.0157	11.2867	18.3791	19.9568	18.9578	18.9188	65.2739	42.6566	52.6192	40.4845	21.3352	21.2733	21.0477	21.0228	17.6401	17.5508	17.3576	17.3576
1986	7	9	26.8254	19.24	7.58543	19.8744	23.0092	21.9773	9.5481	18.2279	20.0359	18.8585	18.8443	66.5801	40.8349	46.5519	33.9204	21.1943	20.5102	20.1571	19.671	17.5576	16.8908	16.8041	16.3251
1986	7	10	26.1677	18.6206	7.54707	20.0428	24.3531	20.4587	9.39908	18.221	20.0428	18.0211	17.9572	65.4802	41.7629	47.226	33.4237	21.0705	21.3593	19.5397	19.6497	17.4648	17.5026	16.2009	16.2861
1986	7	11	26.6789	19.3732	7.30572	20.0497	24.2466	21.7076	10.4564	18.2451	19.9431	19.0323	18.8798	65.6177	41.488	48.4324	38.3201	21.129	21.0465	20.6574	20.6787	17.5164	17.3961	17.0986	17.1412
1986	7	12	26.4396	19.6129	6.82665	20.1906	24.1984	21.3919	9.25715	18.4616	20.0668	18.6669	18.8443	66.1333	42.416	48.184	36.9009	21.5242	21.3971	19.9655	20.6219	17.7742	17.5886	16.6693	17.1163
1986	7	13	28.0075	19.5163	8.49116	20.0703	24.1503	21.1541	9.1507	18.3001	19.7369	19.4333	18.9685	65.8583	41.0755	53.7901	38.2492	21.2252	20.5618	22.0163	21.0335	17.5714	17.1005	17.9714	17.3611
1986	7	14	27.5231	19.2178	8.30524	20.0531	24.3119	21.3706	9.30682	18.5063	19.9259	18.1134	18.0353	67.3707	40.5255	45.3455	34.5591	21.7374	20.8677	20.0187	19.8555	17.8842	17.2586	16.4812	16.4102
1986	7	15	27.7744	19.3698	8.40458	19.8434	24.03	21.3848	9.19328	18.2623	19.8881	18.8159	18.7804	67.1988	42.0036	50.9516	37.4686	21.2939	21.0224	20.5864	20.6787	17.6161	17.3995	17.0915	17.1554
1986	7	16	27.2576	18.8466	8.41102	19.6303	23.7757	21.4593	9.16844	18.0354	19.7953	18.2233	17.0844	63.6928	43.4472	48.113	34.4526	20.909	21.0533	20.1216	19.71	17.3858	17.4029	16.5415	16.3428
1986	7	17	27.8843	19.4797	8.40458	19.9637	24.006	21.1861	9.39553	18.3963	19.9843	18.9117	18.8691	67.2676	42.691	51.4128	40.8038	21.5277	21.3696	20.8809	20.9093	17.7639	17.5954	17.2547	17.3079
1986	7	18	28.0379	19.4031	8.63477	19.9362	24.3669	21.846	9.39908	18.2313	20.0359	18.9756	17.9821	62.696	41.488	48.6098	37.0073	21.1599	21.2561	20.5829	20.6042	17.5473	17.4854	17.0489	17.1021
1986	7	19	28.4903	19.4764	9.01394	19.9431	24.6797	21.8886	9.45585	18.2898	19.9603	19.0465	18.9188	66.5801	39.3912	47.6163	36.3332	21.3077	20.8059	20.6184	20.7	17.6229	17.2689	17.1128	17.1624
1986	7	20	28.0688	19.7528	8.31607	20.3796	24.5628	21.6651	9.11522	18.6335	20.1837	19.0607	19.1033	66.0645	41.2474	50.2065	36.9363	21.837	21.4589	20.9199	21.1506	17.9529	17.6436	17.2405	17.4108
1986	7	21	28.0641	19.5097	8.55442	20.0222	24.2363	21.5657	9.29618	18.3963	20.1493	18.3475	18.234	66.7176	42.1067	48.6098	35.659	21.5036	21.5896	20.6787	20.4126	17.7432	17.7604	16.907	16.7686
1986	7	22	27.7811	19.3632	8.4179	19.9809	24.085	21.4593	9.37779	18.4032	19.974	18.9365	18.9365	67.0957	40.4224	51.1999	35.1268	21.5414	20.5274	20.8632	20.1216	17.7707	16.9183	17.2582	16.6018
1986	7	23	28.2639	19.3831	8.88075	19.9156	24.3634	20.5332	8.23173	18.2795	19.9775	19.0146	18.9117	66.7863	41.0755	46.1616	38.4266	21.2939	21.0946	19.6	19.7526	17.6161	17.4476	16.2115	16.3535
1986	7	24	28.6868	19.483	9.20375	20.3074	24.6659	20.998	9.56229	18.4719	20.1493	19.2239	19.1033	65.4114	40.1474	44.9907	34.1688	21.483	21.2355	19.9797	20.0365	17.7398	17.5473	16.5344	16.5699
1986	7	25	28.84	19.846	8.99396	20.5618	25.0268	22.1725	9.82131	18.441	19.9259	19.0394	18.9543	63.3834	37.5695	46.4454	35.8009	21.2458	20.414	20.4729	20.4622	17.5748	17.0489	17.0347	17.0347
1986	7	26	28.4437	19.8793	8.56441	20.3624	24.6212	21.9702	9.58003	18.3654	19.95	19.4049	19.0749	64.2428	40.3193	49.071	36.0493	21.1943	20.8574	21.4557	20.9306	17.5473	17.2655	17.6308	17.3008
1986	7	27	28.6069	19.5863	9.0206	20.1631	24.4906	20.9058	8.33108	18.4307	20.0084	19.1068	18.9968	66.1676	40.7318	46.1261	35.9783	21.4899	21.0258	19.8839	19.9123	17.7364	17.4133	16.4457	16.4741
1986	7	28	27.4747	19.4241	8.05065	19.9912	23.7275	20.9341	9.13651	18.4823	20.0393	19.3446	19.1494	67.7144	45.4065	55.2803	39.4201	21.7374	21.813	22.066	21.7112	17.891	17.9082	17.9963	17.7976
1986	7	29	27.8943	19.4364	8.45786	20.005	24.3634	21.4983	9.24296	18.4719	20.06	19.3375	19.1139	67.6113	42.3817	51.9451	38.1427	21.6927	21.3593	21.6934	21.367	17.8601	17.6229	17.7834	17.5811
1986	7	30	28.3605	17.8747	10.4857	20.1218	24.4253	20.1358	8.07561	18.3654	20.0222	18.8514	18.9046	66.0301	40.7318	47.3325	38.7104	21.3661	21.0808	19.373	19.7171	17.6745	17.4304	16.1015	16.3428
1986	7	31	27.8243	19.4431	8.38127	19.9259	22.5382	21.1009	8.13948	18.3929	20.0153	19.263	19.0536	67.5082	41.8661	53.3288	36.9009	21.5449	20.6821	21.736	20.448	17.7673	16.9973	17.7727	16.8076
1986	8	1	28.7838	20.0737	8.71007	20.823	26.2264	22.9992	11.049	19.2935	20.8952	19.8271	19.8449	70.7736	44.5128	55.2094	49.142	22.717	22.3389	22.0554	22.1512	18.6954	18.4238	18.195	18.2695
1986	8	2	29.1516	19.1731	9.97842	20.9399	26.4842	22.8679	11.1554	19.3794	20.988	20.1606	20.0294	70.6017	43.6535	57.0544	49.142	22.8476	22.3664	22.9105	22.5166	18.7779	18.4616	18.713	18.4966
1986	8	3	28.7288	20.2456	8.48321	21.0121	25.8483	22.9672	10.1442	19.345	21.0052	19.2239	19.1459	69.9486	47.4688	53.5772	49.6033	22.7067	22.8957	22.5592	22.5557	18.6885	18.7572	18.4859	18.5001
1986	8	4	29.265	20.1975	9.06754	20.9262	26.6183	23.3717	10.2968	19.2935	20.7887	19.891	19.8342	70.3955	42.5879	53.2579	47.9356	22.6482	21.8027	21.9134	21.9312	18.6472	18.0698	18.1134	18.1275
1986	8	5	29.1206	20.139	8.98161	20.9296	26.8108	23.3646	10.3287	19.3072	21.0671	20.111	20.001	70.2236	43.5847	55.1384	48.7162	22.6757	22.5211	22.7898	22.4669	18.661	18.5235	18.6065	18.454
1986	8	6	29.3578	20.3143	9.04348	20.8609	26.9242	22.2931	9.20393	19.1672	20.7319	19.1033	19.0962	70.8213	42.436	51.9805	45.9841	22.6692	21.9667	21.2783	21.2961	18.6101	18.1417	17.4924	17.5244
1986	8	7	29.1653	20.029	9.13629	20.8334	26.5908	23.6095	10.3819	19.18	20.5509	19.1139	18.9827	69.9143	42.1521	50.3129	45.3455	22.4283	21.6118	21.0583	21.0335	18.5235	17.9111	17.3824	17.3682
1986	8	8	28.9728	20.4312	8.54164	21.1221	26.3708	23.2901	10.2045	19.5031	20.9777	20.1039	20.0365	70.3611	44.0316	54.6062	48.9646	23.016	22.4214	22.5095	22.4421	18.8707	18.441	18.4504	18.4256
1986	8	9	28.715	18.2382	10.4768	20.5584	26.1061	22.5769	9.99517	19.0391	20.878	19.8058	19.7774	70.8423	44.994	55.5642	49.0001	22.2839	22.2976	22.0731	22.0341	18.4273	18.3826	18.1417	18.1701
1986	8	10	28.9041	19.0872	9.81687	20.6512	24.9925	22.1654	9.25005	19.2556	20.7784	19.7526	19.781	72.1141	44.3409	50.3129	45.5939	22.7582	22.1155	20.6396	20.9945	18.7091	18.276	17.1305	17.3505
1986	8	11	28.6841	19.8503	8.83381	20.5584	25.8758	23.3682	11.0135	19.3209	20.9846	20.1535	19.9903	73.0078	46.8501	53.3998	49.5323	22.9507	22.827	22.3995	22.5202	18.8432	18.716	18.3688	18.4895
1986	8	12	28.9006	20.1734	8.72725	20.8471	26.2093	22.5095	11.017	19.4138	20.988	19.8661	19.9442	71.5985	44.6846	57.2673	49.5323	22.9782	22.552	22.357	22.435	18.8604	18.5476	18.3759	18.4433
1986	8	13	28.9247	20.0634	8.86131	20.9537	26.4808	22.8821	10.0484	19.3966	21.019	19.0465	19.0785	70.6705	44.0659	53.045	45.7003	22.8648	22.4695	21.328	21.2961	18.7882	18.4616	17.5244	17.5421
1986	8	14	28.8766	19.2213	9.65532	19.9981	26.0958	22.5627	9.82131	19.3725	20.8265	18.9578	18.9898	68.1956	44.8909	53.7191	44.1391	21.9058	22.1911	21.1186	20.2777	17.9976	18.307	17.3824	16.6905
1986	8	15	28.9831	19.5547	9.42846	20.4037	26.089	23.3469	11.1696	19.015	20.9365	20.3558	19.9442	71.9766	45.0971	55.99	49.213	22.3389	22.4523	23.095	22.4137	18.4651	18.5029	18.8123	18.4291
1986	8	16	28.5638	19.2591	9.30472	20.8299	25.8758	21.9631	9.68648	19.3381	21.0808	19.3907	19.7597	71.2204	46.9876	57.3737	49.9581	22.8235	23.0435	21.4025	22.1654	18.7504	18.8535	17.7976	18.2908
1986	8	17	28.9522	19.0597	9.89249	19.7919	25.2434	23.0666	9.77873	19.07	20.8746	19.7597	19.7349	67.68	43.4128	54.7836	46.268	21.4177	22.0845	21.8425	20.998	17.6848	18.2313	18.0317	17.3363
1986	8	18	28.5157	19.95	8.5657	20.6477	26.1611	22.5521	9.81776	19.1938	20.9743	20.2352	19.9939	71.5298	45.2346	59.0059	50.4548	22.5967	22.5829	23.2546	22.6302	18.6197	18.5854	18.9259	18.5675
1986	8	19	28.5397	19.7815	8.75819	20.4931	25.02	22.2683	9.25715	19.1766	21.1805	19.302	19.1743	72.9734	46.7814	53.0095	47.5453	22.6895	23.2188	21.7786	21.6864	18.6851	18.9703	17.794	17.7905
1986	8	20	28.5059	20.0118	8.49407	20.878	25.9102	22.8963	10.0058	19.4344	20.3315	20.0152	19.2239	71.6329	45.6471	52.6192	49.8871	23.0332	22.6173	22.5131	22.5698	18.8604	18.5063	18.4575	18.4646
1986	8	21	28.8182	19.0838	9.73438	20.6374	26.3399	23.0595	10.02	19.1972	20.8265	19.9371	18.9862	68.0925	44.4097	54.89	48.5033	22.6242	22.1498	22.2434	22.1441	18.6335	18.2795	18.2801	18.2482
1986	8	22	28.9625	19.2075	9.755	20.7509	26.2986	23.1411	10.0626	19.2831	20.8918	19.9619	19.9052	71.4267	44.5128	54.003	48.3259	22.7514	22.3045	22.1512	22.1902	18.7057	18.3963	18.2375	18.2801
1986	8	23	28.5591	19.1044	9.45474	20.7577	26.3708	21.0264	9.91356	19.3828	20.7955	19.5539	19.7455	72.0798	43.2754	58.3672	49.5678	22.9679	22.002	22.0021	22.0908	18.8397	18.2073	18.1879	18.2446
1986	8	24	28.2098	18.7538	9.45596	20.4106	25.7968	22.0305	9.98807	19.1938	21.1874	19.9265	19.9407	73.0078	47.7782	60.709	52.1934	22.7514	23.401	22.9956	22.8431	18.716	19.0803	18.7769	18.6917
1986	8	25	28.526	18.6747	9.85124	20.2971	26.0443	22.6479	9.92065	19.1663	20.964	20.0932	19.9087	73.6953	45.7846	57.8705	51.058	22.7685	22.6723	22.8963	22.5734	18.7297	18.6163	18.6846	18.5072
1986	8	26	28.1307	19.9397	8.19104	20.7234	25.7246	22.6656	9.75034	19.3863	21.1118	20.001	20.0116	72.3547	48.225	57.1609	51.0935	22.9954	23.2498	22.6231	22.7579	18.8638	18.9772	18.532	18.6385
1986	8	27	28.0624	18.496	9.56639	20.2765	24.7347	20.9803	9.8355	19.0666	20.7852	19.9087	19.7597	73.4203	45.5783	59.751	51.1999	22.5554	22.2529	22.7685	22.2931	18.5854	18.3551	18.6527	18.3617
1986	8	28	28.605	19.7334	8.87162	20.4656	26.1302	22.3499	10.0165	19.3003	21.1358	19.9407	19.9726	73.5922	46.0252	59.3252	51.8386	22.9679	23.0298	22.8005	22.7118	18.8466	18.85	18.6775	18.6314
1986	8	29	27.2886	19.5822	7.70638	20.4621	25.9412	22.9495	10.1868	19.3106	21.0362	20.0826	19.9974	73.6265	46.7126	56.8415	51.1645	23.016	22.9679	22.7898	22.7579	18.8638	18.8122	18.6598	18.6349
1986	8	30	28.4607	19.9534	8.50727	20.5343	25.8552	21.1541	8.77815	19.3588	21.1427	19.2807	19.2097	73.3859	47.5376	58.722	49.9581	23.0641	23.2669	22.4528	22.1334	18.8947	18.9875	18.2198	18.0495
1986	8	31	28.8216	19.6647	9.15691	20.4764	26.2711	22.5947	10.1726	19.4206	21.0568	20.1145	20.0684	72.4534	45.7502	60.8509	52.1225	23.0098	22.8373	23.904	23.1553	18.8194	18.7469	19.2381	18.8549
1986	9	1	27.3367	18.9291	8.40759	19.7815	22.6448	19.5007	12.1454	18.5751	20.2146	19.1636	19.1388	69.7768	45.2346	55.7771	49.0001	22.0811	22.1395	21.8212	21.7999	18.1076	18.0835	17.8437	17.8543
1986	9	2	27.3023	18.936	8.36634	19.6853	22.7582	18.5391	12.2447	18.4101	20.0772	18.4753	18.2482	69.3987	43.8253	53.3998	45.7003	21.7442	21.6377	21.2038	20.7177	17.9014	17.7879	17.2405	16.9673
1986	9	3	27.2611	18.8947	8.36634	19.6028	22.6964	18.9791	12.0105	18.496	20.2696	18.4682	18.3014	70.6017	45.0971	56.877	47.155	22.0055	22.2048	21.5835	20.998	18.056	18.1351	17.4853	17.1376
1986	9	4	26.8142	18.6197	8.19447	19.3622	22.3354	19.2062	12.0354	18.3104	19.9225	18.9294	18.8869	70.9111	45.9908	56.806	49.4968	21.727	21.7133	21.5728	21.4628	17.8876	17.8807	17.7053	17.6592
1986	9	5	26.8452	18.7675	8.07761	19.4413	22.3045	19.1955	10.9957	18.441	20.1253	19.011	19.0181	71.2204	45.8533	57.6576	50.2774	21.9917	22.0261	21.8212	21.7183	18.0423	18.0251	17.8508	17.8011
1986	9	6	26.5358	17.9117	8.62413	19.7369	21.672	18.7023	12.0496	18.5098	20.2662	18.784	19.0288	69.7768	43.516	56.1674	47.9711	21.9883	21.9573	21.2535	21.5302	18.0388	18.001	17.5244	17.6947
1986	9	7	26.1165	18.8294	7.28703	19.5684	22.2048	19.5042	12.2482	18.3963	20.0772	19.4404	19.1494	69.9143	45.6471	56.877	49.213	21.7924	21.8611	22.5379	21.8709	17.922	17.9185	18.2411	17.8756
1986	9	8	25.3259	18.4616	6.86425	19.1078	22.0742	19.2559	12.1773	18.166	19.9053	19.0323	18.0211	68.2987	47.6063	56.4867	49.3549	21.5792	21.8577	21.7254	21.5125	17.7948	17.9495	17.8082	17.6805
1986	9	9	25.749	17.9735	7.77546	19.6337	22.9267	18.4504	11.8331	18.4926	20.304	18.8336	19.0536	70.258	44.169	60.8155	49.7097	21.9814	22.1498	21.8389	21.8212	18.0423	18.1317	17.8685	17.8756
1986	9	10	25.6799	17.7776	7.90231	19.4584	22.3286	18.9081	11.787	18.4651	20.0772	19.0926	19.1068	71.2548	45.4408	58.793	50.4903	22.0433	21.9127	22.0234	21.9241	18.0801	17.946	17.9998	17.9253
1986	9	11	25.9137	18.8707	7.04299	19.5581	22.3526	19.632	12.156	18.4582	20.1493	19.1955	19.082	70.5674	46.4376	57.2318	50.0291	21.9608	22.1395	22.0554	21.8034	18.0217	18.087	17.9998	17.8508
1986	9	12	26.3983	18.3276	8.07073	19.9672	22.9335	19.4155	12.1276	18.6163	20.1734	19.0536	19.121	68.8487	43.1379	55.5997	48.2905	22.0501	21.7167	21.5976	21.5941	18.0904	17.8154	17.7302	17.716
1986	9	13	26.0855	17.2448	8.84068	19.4447	22.3217	18.6314	11.8686	18.386	20.0737	18.0424	17.2547	67.3707	45.3033	55.7416	47.4389	21.8542	21.8164	20.6219	20.5545	17.9667	17.891	16.8857	16.8715
1986	9	14	26.0099	17.9976	8.0123	19.6887	22.7101	18.1595	12.0957	18.5476	20.0015	19.0359	19.0323	70.3955	43.3441	58.9349	49.142	22.0845	21.4074	21.9631	21.6012	18.0938	17.6573	17.9253	17.7231
1986	9	15	25.8415	17.1348	8.70663	19.5444	22.4901	18.8017	12.0886	18.4754	20.1631	19.0359	19.0678	70.8767	46.1627	57.906	49.9581	22.0055	22.2048	21.8673	21.8318	18.0457	18.1591	17.8969	17.8792
1986	9	16	25.484	17.6745	7.8095	19.1388	21.8955	18.4149	11.7586	18.3826	20.1012	18.8904	18.9614	73.0422	47.572	61.4896	52.087	22.0639	22.2392	22.0696	21.9063	18.0801	18.1626	17.9998	17.9147
1986	9	17	25.0887	17.5989	7.48983	18.991	21.9608	18.5604	10.6729	18.2382	20.1321	18.7272	18.8514	73.0766	48.9469	59.2188	51.8741	21.8233	22.4867	21.5196	21.7112	17.9392	18.3241	17.684	17.7976
1986	9	18	25.5905	17.6986	7.89199	19.2728	22.0295	18.3901	11.6273	18.3413	19.9431	18.9117	18.9081	71.8048	45.8877	61.5251	51.8741	21.8645	21.7614	22.0731	21.736	17.9701	17.8945	18.0105	17.8189
1986	9	19	25.649	17.9254	7.72357	19.4722	22.4832	18.3546	10.907	18.4238	20.3281	18.8265	19.0075	70.9111	45.9564	61.3832	51.129	21.9333	22.4901	21.9418	21.8709	18.0182	18.3241	17.9324	17.904
1986	9	20	25.0853	17.7535	7.33172	19.4172	21.9298	18.6669	11.8331	18.5166	20.3246	19.1601	19.1494	72.1485	49.4625	60.3187	51.7322	22.1945	22.9473	22.4031	22.2576	18.166	18.5991	18.2127	18.1382
1986	9	21	25.3568	17.812	7.54483	19.3072	22.2529	18.3759	11.8296	18.4273	20.2284	19.0075	19.0536	72.3204	47.4001	61.1348	51.4838	22.0467	22.4798	22.2399	22.0554	18.0801	18.3345	18.0885	18.014
1986	9	22	24.0128	17.6264	6.38647	19.1525	21.8989	17.354	10.8822	18.3482	20.0875	18.8052	18.9188	72.7672	47.8469	61.4896	52.0515	21.9539	22.277	21.8638	21.846	18.0388	18.197	17.9076	17.8969
1986	9	23	25.0921	16.8117	8.28041	19.1731	20.7577	18.4256	11.8189	18.2966	20.194	19.0607	19.0252	71.736	49.05	63.0508	52.4773	21.7786	22.6242	22.5166	22.1405	17.9323	18.4135	18.2659	18.0637
1986	9	24	24.6659	16.8667	7.79919	19.0116	21.2768	18.5462	11.8899	18.2279	20.0909	19.3481	19.0714	72.836	51.5592	62.6605	53.1869	21.7614	22.7582	23.024	22.3321	17.9151	18.4788	18.5391	18.1666
1986	9	25	24.9787	17.6023	7.3764	18.85	21.813	17.7834	12.8018	17.3445	19.29	17.5031	16.4599	67.027	46.4033	54.5707	49.1065	20.7509	21.5483	20.4871	20.0648	17.0936	17.5439	16.6089	16.3712
1986	9	26	25.0062	17.0317	7.97449	19.2831	21.8233	18.0814	11.7267	18.551	20.2009	18.7485	18.9862	73.2484	48.5688	62.0218	52.2999	22.3492	22.5554	21.846	22.0092	18.2623	18.3688	17.8898	17.9892
1986	9	27	24.9031	17.8532	7.04986	19.2488	21.538	18.5462	11.7338	18.3138	20.2112	19.1104	19.0536	71.7017	50.5624	60.709	52.2644	21.8095	22.9026	22.3321	22.1583	17.9426	18.5716	18.1808	18.0708
1986	9	28	24.5639	16.138	8.42588	19.1285	21.5621	17.7479	11.975	18.2932	19.9603	19.1281	19.0146	72.4235	48.9125	59.68	51.8741	21.8611	22.167	22.137	21.9596	17.9701	18.1317	18.0459	17.9608
1986	9	29	25.2399	17.7535	7.4864	19.1456	20.8437	18.823	11.9573	18.2554	20.0806	18.9933	18.0885	68.9518	48.1907	58.0479	50.9516	21.7752	22.3148	21.6793	21.7467	17.9151	18.2245	17.7905	17.8366
1986	9	30	25.4909	16.9527	8.5382	19.2763	21.043	18.5391	11.9431	18.4616	20.3143	18.2517	18.2801	69.3643	47.2282	58.3672	48.3614	22.1464	22.607	21.3883	21.1541	18.1385	18.3894	17.3753	17.2547
1986	10	1	25.3981	17.9976	7.40046	19.4756	22.1258	16.6622	10.8503	18.5407	20.3246	19.1281	18.3298	68.3331	46.6783	60.0703	44.9552	22.1842	22.4626	22.2612	22.1086	18.166	18.307	18.124	18.0388
1986	10	2	25.099	17.946	7.15298	19.5237	21.7339	18.8336	8.94491	18.6301	20.2559	19.2807	19.2097	72.0454	48.3625	60.4961	46.197	22.3904	22.6482	22.6408	22.3321	18.2829	18.4238	18.3333	18.1666
1986	10	3	24.7759	17.9289	6.84706	19.5237	21.5621	18.7059	8.81008	18.5407	20.0634	18.163	18.1879	71.3579	50.2874	56.8415	43.3585	22.1636	22.5142	21.0335	21.0299	18.1523	18.3551	17.1731	17.1766
1986	10	4	25.3156	17.6436	7.67201	19.2625	21.019	18.6101	9.62261	18.1935	20.1321	19.0465	18.0708	67.5082	46.6095	61.8444	45.5229	21.5483	22.1945	22.3499	21.7857	17.7639	18.166	18.1772	17.8614
1986	10	5	25.429	17.5634	7.8656	19.1353	22.2839	18.7804	8.78879	18.1866	20.225	19.0004	18.3998	68.1613	45.9564	59.0414	44.6004	21.5896	22.2701	22.0021	21.7183	17.7982	18.197	17.9643	17.7976
1986	10	6	25.1196	17.6917	7.42796	19.2831	22.1808	18.4682	8.7817	18.3826	20.3693	18.784	18.1666	68.6768	47.6751	61.0638	46.1261	21.9436	22.7823	21.7786	21.9205	18.0182	18.4994	17.8295	17.9537
1986	10	7	24.9787	16.9973	7.98136	19.235	21.9092	18.6882	9.85679	18.3929	20.0875	18.9401	18.9827	72.4922	47.9844	59.3607	45.9132	22.0227	22.3286	21.8921	21.8709	18.0698	18.2313	17.904	17.9076
1986	10	8	25.1678	17.8017	7.36609	19.3416	22.033	18.7698	9.91001	18.4273	20.1218	18.1772	18.1453	71.9423	47.572	57.5512	43.7133	22.033	22.3183	21.1719	20.9554	18.0595	18.2107	17.2689	17.1305
1986	10	9	24.8997	17.8876	7.01205	19.4653	21.9539	18.1666	9.82131	18.5476	19.2694	18.972	18.1559	71.9079	48.2938	60.8509	46.339	22.2426	22.5692	22.3534	22.137	18.1935	18.3723	18.1559	18.0459
1986	10	10	24.7965	17.1142	7.68232	19.3313	21.4967	18.2979	10.7261	18.4754	20.1012	18.2659	18.2127	72.3891	49.3937	59.1478	44.281	22.1361	22.497	21.4983	21.1719	18.1385	18.3448	17.4392	17.2689
1986	10	11	24.8653	17.6126	7.25266	19.0872	21.5311	16.318	9.71486	18.2245	19.9775	18.0672	18.0211	72.2172	48.8781	58.0834	43.6424	21.703	22.277	21.0335	20.8277	17.8739	18.2073	17.1873	17.0596
1986	10	12	24.8618	17.6779	7.18391	19.1319	21.4349	18.014	9.49842	18.2623	19.9878	18.9294	18.8762	72.1829	49.0156	65.0378	47.3679	21.7717	22.2529	22.4705	21.9525	17.9151	18.1832	18.2588	17.9501
1986	10	13	24.8962	16.8495	8.04667	19.046	20.5996	18.8727	8.71073	18.3241	20.1493	18.3688	17.3292	67.1301	48.2938	57.6931	43.4295	21.9952	22.442	21.5054	21.1151	18.0526	18.3173	17.4498	17.2334
1986	10	14	25.4874	17.9563	7.53108	19.4378	22.3904	18.6136	8.68589	18.5957	20.3624	18.8833	19.0962	72.4579	46.6783	60.4961	45.9487	22.3526	22.6345	21.8992	22.0837	18.2588	18.4135	17.9147	18.0247
1986	10	15	24.4872	16.8255	7.6617	19.1388	20.5893	18.4043	8.51204	18.3516	20.2043	19.2204	19.0714	72.561	49.4625	62.0928	46.5519	21.9367	22.7239	22.6585	22.2257	18.0079	18.4754	18.3511	18.1134
1986	10	16	24.5319	16.6055	7.92637	18.9085	21.3764	18.0495	8.42333	18.0835	20.0462	18.8727	18.823	72.5266	49.325	62.2702	47.0486	21.4933	22.387	22.0483	21.768	17.7432	18.2726	18.0176	17.8366
1986	10	17	24.8653	17.5164	7.3489	19.0528	21.6617	18.0814	8.57945	18.2657	20.139	18.8052	18.8727	72.7328	48.775	61.4896	46.0551	21.8164	22.4901	21.8567	21.846	17.9426	18.3379	17.8898	17.8756
1986	10	18	24.3978	17.537	6.86081	19.0838	21.3661	17.7656	8.39495	18.3001	19.9122	17.6202	17.8898	72.836	50.1499	59.1833	44.0327	21.8886	22.2289	20.3593	20.6929	17.9976	18.1935	16.7402	16.9744
1986	10	19	24.5937	17.4167	7.17704	18.9669	21.6892	17.9963	9.36005	18.221	20.0153	18.9578	18.9188	73.0766	48.3969	62.9089	46.6583	21.7855	22.2323	22.286	21.9631	17.9185	18.1832	18.1382	17.9643
1986	10	20	24.6212	17.5233	7.09798	19.1628	21.703	18.4433	9.48068	18.4376	19.6533	18.8159	18.8904	73.3515	47.5808	62.1283	46.3035	22.1567	21.6793	21.9667	21.8247	18.1591	17.755	17.9466	17.8721
1986	10	21	24.659	17.5611	7.09798	19.1044	21.7236	18.5143	9.55165	18.2073	19.9087	18.9614	18.8727	71.9766	49.1187	60.4606	46.339	21.6652	22.1292	22.0128	21.736	17.8464	18.1145	17.9785	17.826
1986	10	22	24.8481	17.4648	7.38328	19.0391	21.7076	17.755	8.66106	18.2279	19.7171	18.8549	18.0353	69.2268	46.3035	61.0283	45.8777	21.758	21.6438	21.885	21.6899	17.9048	17.755	17.9253	17.794
1986	10	23	24.8893	15.8115	9.07786	19.0666	21.289	18.1524	9.67938	18.2141	19.781	18.7769	18.8549	72.286	47.297	61.5251	46.3035	21.6961	21.9028	21.7928	21.7147	17.867	17.9147	17.8614	17.8118
1986	10	24	24.6625	17.8773	6.78519	19.4206	21.5758	18.4504	9.83905	18.6094	20.1356	19.0323	19.0997	72.6641	49.2906	60.7445	46.8002	22.4008	22.5589	22.1725	22.1795	18.2932	18.3791	18.0814	18.0921
1986	10	25	24.3153	17.6195	6.69582	18.8549	20.7922	17.5456	9.71131	18.1134	19.7384	19.2239	19.0288	72.3115	50.0291	61.0993	48.0421	21.7076	22.1015	22.5627	22.1192	17.8118	18.0388	18.2872	18.0566
1986	10	26	24.642	17.6882	6.95373	19.082	21.7325	19.2275	10.0236	18.0105	19.9016	18.5959	18.2766	69.7568	45.9841	55.8835	42.8263	21.3138	21.9667	21.7467	21.0228	17.5811	17.9572	17.574	17.1695
1986	10	27	25.0921	18.0767	7.01549	19.3836	21.6438	18.5356	9.90291	18.3227	19.8236	18.0601	18.1737	70.0407	45.7003	58.1189	43.7488	21.8567	21.7502	20.9625	20.8596	17.9111	17.8331	17.1412	17.0737
1986	10	28	24.6728	17.9598	6.71301	19.0146	21.3244	18.2482	9.70067	18.2163	19.8768	18.7875	18.1346	68.2311	48.3969	62.2347	47.6163	21.8496	22.2008	21.9134	21.9915	17.8969	18.0956	17.9253	17.9785
1986	10	29	24.5869	16.8942	7.69263	19.0891	21.4131	17.9998	10.4884	18.1985	19.852	18.9223	18.1169	67.557	48.0421	63.0863	46.9067	21.7538	22.1583	22.2541	22.0589	17.8543	18.0708	18.1134	18.0247
1986	10	30	24.2019	17.4133	6.78863	18.9046	21.1435	18.6207	9.60132	18.1382	19.6213	19.0217	18.9294	72.0631	48.3259	61.9864	47.8647	21.7289	21.736	22.3073	21.9312	17.8401	17.8295	18.1382	17.943
1986	10	31	24.5284	17.6023	6.92612	18.894	21.3138	17.5598	9.62971	18.0566	19.6887	19.1246	18.9614	71.5664	47.3679	61.9864	46.8357	21.548	21.736	22.4528	21.9134	17.7195	17.826	18.2446	17.9253
1986	11	1	25.0672	17.8148	7.25245	19.2625	22.8751	19.6337	11.5031	18.3998	20.2696	19.4103	19.3588	72.3204	49.2562	64.4146	56.9214	22.0158	22.851	23.0435	22.631	18.056	18.5476	18.6472	18.4169
1986	11	2	25.1471	17.6683	7.47888	19.0253	22.9026	19.7059	10.6267	18.1076	20.084	19.2797	19.156	71.736	47.9157	62.9022	55.7527	21.4864	22.3045	22.6414	22.1395	17.7329	18.2141	18.4101	18.1282
1986	11	3	25.1804	17.8048	7.37565	19.0528	22.8992	19.7609	10.5096	18.2691	20.1184	19.3863	19.2625	72.836	48.2938	63.1772	56.2683	21.8508	22.4317	22.8476	22.3733	17.9632	18.2898	18.5166	18.252
1986	11	4	24.984	17.1888	7.79521	19.2075	23.0538	19.9603	10.6409	18.1772	20.0703	19.3313	18.1063	68.2311	48.0532	61.8023	54.8191	21.7786	22.277	22.607	22.0021	17.8543	18.197	18.3929	17.9821
1986	11	5	25.3769	17.9879	7.38897	19.3725	23.0607	20.249	10.8964	18.3104	19.9775	19.3725	19.2178	70.7736	46.3689	59.9805	53.8622	21.7202	21.9058	22.5245	22.0501	17.8842	17.9701	18.3516	18.0663
1986	11	6	25.5267	18.1245	7.40229	19.5512	23.2704	20.249	10.8467	18.4994	20.1218	19.4859	19.3691	70.7736	46.1283	59.9462	54.034	22.0467	22.1326	22.7067	22.2942	18.087	18.1282	18.4479	18.221
1986	11	7	24.9973	18.1844	6.8129	19.4722	22.8992	19.8709	10.8361	18.4857	19.9053	19.3553	19.2522	71.4267	48.4313	63.0741	55.6496	22.0914	22.0536	22.7789	22.3045	18.0904	18.0251	18.4857	18.2073
1986	11	8	24.994	18.0012	6.99272	19.4034	22.9232	19.6544	10.5913	18.4101	20.1528	18.3998	18.4238	71.3923	48.8094	60.8055	53.0029	21.947	22.5726	21.6446	21.3902	18.0079	18.3619	17.5989	17.4511
1986	11	9	23.6853	17.8048	5.88054	19.0288	22.827	19.7987	10.6019	18.1385	19.8022	18.1626	18.1317	72.011	48.5344	59.3618	55.2027	21.5586	21.8748	21.0774	20.8471	17.7742	17.946	17.2448	17.1245
1986	11	10	25.1904	18.1711	7.01935	19.3966	23.2051	20.3521	10.9354	18.3688	20.0875	18.5304	18.4238	71.1173	47.3657	57.1963	51.1123	21.837	22.2323	21.4933	21.184	17.9563	18.1282	17.5026	17.3205
1986	11	11	25.5667	18.3442	7.22248	19.6131	23.4251	20.3315	10.9922	18.4548	19.9878	19.1938	18.4135	66.9238	45.7158	58.365	55.0996	21.923	21.8233	22.0398	21.9298	18.001	17.9117	18.0148	17.9735
1986	11	12	25.2104	17.8647	7.34568	19.1903	23.126	19.3446	10.4848	18.1626	20.1562	19.0597	19.125	70.8423	47.9157	60.1413	53.6837	21.4967	22.4592	21.6225	21.658	17.7535	18.2691	17.7231	17.7514
1986	11	13	25.1671	17.7715	7.39563	19.0803	23.0126	19.3759	10.609	18.1282	19.8228	18.9257	18.9635	71.5642	46.4376	60.7367	54.2403	21.4933	21.6205	21.6308	21.5792	17.7398	17.7982	17.7639	17.7673
1986	11	14	24.6419	17.6216	7.02021	18.9772	22.8064	19.8194	10.609	17.8979	20.0393	19.0632	19.0013	70.7048	48.1563	60.0836	53.9997	21.0293	22.2873	22.0055	21.7717	17.4339	18.1763	18.0079	17.8704
1986	11	15	24.8741	17.8048	7.0693	19.1216	22.8304	19.4997	10.5806	18.1213	19.8331	18.8707	18.936	71.1173	47.572	61.218	54.4121	21.4521	21.7855	21.7614	21.6652	17.7192	17.8739	17.8635	17.8154
1986	11	16	25.1771	17.9879	7.18918	19.1869	22.9267	18.1523	10.6054	18.1729	19.7128	19.0288	18.9738	71.1173	45.6127	56.062	53.4153	21.5242	21.2286	21.7752	21.5105	17.7535	17.5542	17.8635	17.7364
1986	11	17	25.3602	18.1511	7.20916	19.3209	23.1226	19.4516	10.5345	18.2313	19.9981	18.9978	19.0803	70.4986	46.4376	62.3523	54.2059	21.5586	21.9333	22.0639	21.8473	17.7948	17.9976	18.0835	17.9632
1986	11	18	24.8241	17.918	6.90614	19.1491	22.7651	20.0393	10.609	18.1385	19.8159	18.3241	18.2141	71.0142	47.9157	57.6432	51.6623	21.4624	21.8164	21.1908	20.8471	17.7261	17.9357	17.3411	17.1348
1986	11	19	25.2271	17.8947	7.33236	19.1353	23.1776	20.029	10.7793	18.0354	19.8469	19.1353	19.0082	70.4299	45.8189	59.3618	53.4153	21.2218	21.5758	22.002	21.6033	17.5782	17.7742	18.0388	17.7982
1986	11	20	25.5201	17.9879	7.53215	19.266	23.1123	20.0462	10.9354	17.9667	19.9431	19.1628	19.0253	69.0206	46.0595	58.915	52.7622	20.9846	21.8199	22.0433	21.6136	17.4236	17.8945	18.0388	17.7845
1986	11	21	25.4435	17.9413	7.50219	19.3038	22.9817	19.9843	10.7296	18.2348	19.6956	19.015	18.9841	70.6705	45.5096	58.7431	53.0716	21.6033	21.2424	21.7202	21.5208	17.7982	17.5611	17.8498	17.7398
1986	11	22	25.3869	18.0645	7.32237	19.3106	23.1363	19.7953	10.6516	18.2141	19.7644	19.0941	19.0288	70.4986	44.9252	60.5649	53.5184	21.5449	21.3214	22.0501	21.6411	17.7776	17.5748	18.0423	17.7982
1986	11	23	24.2681	17.9014	6.3667	19.1766	23.0607	20.6202	10.6303	18.1042	18.9532	19.0494	17.3273	67.1988	43.8941	61.3898	51.1467	21.3696	20.5996	22.0364	20.6615	17.6814	16.963	18.0663	17.018
1986	11	24	25.327	17.7915	7.53548	19.2178	23.0916	20.1287	10.8858	18.0457	19.6716	19.2556	18.9875	70.0518	45.1659	59.3962	52.8654	21.1702	21.129	22.198	21.5002	17.5679	17.5095	18.1591	17.7467
1986	11	25	25.4868	18.0512	7.43559	19.3175	23.2188	20.2215	10.8964	18.111	19.5444	19.0735	18.9085	69.6393	43.4128	58.6056	52.2123	21.2939	20.6684	21.8095	21.2596	17.6264	17.1933	17.9323	17.5817
1986	11	26	25.2171	18.231	6.98606	19.4722	22.906	20.029	10.8574	18.2416	19.8984	19.1216	19.0907	69.5705	46.8157	59.6368	53.5872	21.4967	21.782	21.9917	21.7511	17.7467	17.9117	18.0423	17.9117
1986	11	27	25.6333	18.1278	7.50552	19.2556	23.2773	20.3281	10.8893	17.9735	19.6578	19.1594	18.9291	69.1581	43.516	57.2995	52.0404	21.0155	20.9468	21.8095	21.263	17.4442	17.372	17.9151	17.5748
1986	11	28	25.6866	17.7748	7.91176	19.0941	23.3288	20.2903	10.8325	17.7054	19.3691	17.757	17.7295	68.1269	42.0379	51.6623	47.9844	20.524	20.225	19.5444	19.4928	17.1177	16.9045	16.2893	16.2515
1986	11	29	25.4169	17.5684	7.84849	18.7916	23.1776	20.194	10.7332	17.6195	19.0536	18.7366	18.3156	69.6393	43.1456	56.5776	51.3774	20.5102	20.0471	21.0052	20.3558	17.1314	16.7367	17.4064	16.9531
1986	11	30	25.6466	17.6583	7.98835	18.9291	23.6175	20.4381	10.9461	17.7226	19.3794	18.795	18.6266	69.5362	42.3129	55.5121	51.1467	20.6649	20.2628	20.9674	20.634	17.2208	16.9389	17.4098	17.1898
1986	12	1	25.8742	17.9516	7.92258	19.0768	23.7886	20.2834	10.8254	17.8747	19.6529	18.9394	18.6988	70.36	42.3892	56.3026	46.6439	20.8083	20.5519	21.3352	20.7749	17.3719	17.1854	17.6367	17.2826
1986	12	2	25.4102	17.9613	7.44891	19.3066	23.7786	20.2318	11.0099	18.0046	19.8293	18.7469	18.7229	69.7274	43.821	55.7527	46.6439	20.9682	21.0547	20.9365	20.8334	17.4718	17.5051	17.3995	17.3376
1986	12	3	25.4968	18.0065	7.49032	19.1001	23.339	20.3453	9.77518	17.6982	19.2966	17.7192	17.6023	68.9282	41.2237	51.2842	42.8629	20.4087	19.1367	20.1871	19.0082	17.0955	16.0799	16.8702	15.9662
1986	12	4	25.629	17.9806	7.64839	19.16	23.5888	20.359	10.7403	17.8481	19.4897	18.6404	18.5235	69.4943	42.8554	54.3434	45.544	20.6818	20.3055	20.5893	20.3624	17.302	17.0256	17.1555	17.018
1986	12	5	26.0323	17.6483	8.38398	18.887	23.9883	20.7852	10.9141	17.6283	19.503	18.7572	18.4685	70.0604	40.8907	52.6935	44.6159	20.3921	20.0524	20.5962	20.1287	17.0889	16.8558	17.1555	16.8633
1986	12	6	25.8839	18.0712	7.8127	18.9669	23.621	20.7749	11.0774	16.877	19.5163	18.7435	17.7707	66.2708	41.0411	53.2435	43.1379	19.62	19.9809	20.6031	19.5066	16.3855	16.7636	17.1898	16.3065
1986	12	7	25.8387	18.129	7.70968	19.4697	22.9028	20.5034	11.0241	17.7282	19.4631	18.7538	17.6882	60.8366	41.4235	54.4809	44.9252	20.3921	20.0458	20.7509	20.225	17.0922	16.8558	17.2826	16.9252
1986	12	8	25.9161	18.2097	7.70645	19.4031	23.7486	20.5927	10.9993	17.8581	19.4464	18.5372	17.6436	64.6327	41.8564	52.006	44.5471	20.5519	20.0391	20.1528	20.0565	17.2154	16.8591	16.8942	16.8289
1986	12	9	26.0097	18.0871	7.92258	19.4198	23.8518	20.6168	11.1164	17.7349	19.4664	18.6266	18.4857	67.0302	41.1904	52.1435	44.1347	20.2622	20.0092	20.3246	20.0462	17.0089	16.8092	16.9767	16.8014
1986	12	10	25.9097	18.0032	7.90645	19.015	23.5721	20.6374	11.049	17.3892	19.2599	18.6335	18.3516	66.4082	41.0905	52.2467	44.5128	19.84	19.6961	20.3556	19.895	16.6949	16.5927	16.9767	16.6914
1986	12	11	26.0613	17.9677	8.09355	19.0601	23.9351	18.8775	10.0165	17.5517	19.2832	17.7776	17.5439	67.9958	39.5921	49.5312	41.5223	20.1057	19.4531	19.3244	18.9016	16.9091	16.4629	16.1758	15.9009
1986	12	12	25.6966	18.0258	7.67076	18.8947	23.7952	20.1975	10.9532	17.5164	19.3765	18.5304	18.3791	68.1613	41.4901	54.2403	45.3377	20.2112	19.8826	20.3762	20.0428	16.9252	16.7193	17.0008	16.8014
1986	12	13	25.7613	18.1677	7.59355	19.0934	21.1496	20.5343	9.95614	17.5517	19.1933	18.4926	18.3241	67.0968	37.9476	50.7342	41.2474	19.9858	18.2829	20.28	18.8432	16.8125	15.4815	16.963	15.8493
1986	12	14	25.9097	17.9065	8.00323	18.7904	23.672	20.5893	10.8503	17.3186	19.0768	18.4444	18.1798	68.2622	40.1249	51.3873	44.2034	19.7694	19.1534	19.8847	19.5203	16.6693	16.2497	16.6949	16.4543
1986	12	15	26.0129	17.7129	8.3	18.7838	23.7719	20.7852	10.8858	16.9823	19.0035	18.3173	18.0079	65.6982	39.2258	49.7374	42.416	19.0268	18.9836	19.5719	19.1044	16.1665	16.0633	16.413	16.1277
1986	12	16	25.8161	17.5452	8.27097	18.6706	23.6887	20.4656	10.868	17.3186	19.1667	18.221	18.1213	69.128	40.2914	50.9061	44.0659	19.8493	19.3632	19.4928	19.4619	16.7259	16.3596	16.3821	16.3958
1986	12	17	25.9161	17.6355	8.28065	18.6872	23.6121	20.5206	10.8999	17.1721	18.9003	18.3516	18.0457	67.9292	39.2258	50.8374	43.8941	19.5063	18.8004	19.7025	19.2728	16.5061	16.01	16.6124	16.3065
1986	12	18	25.9355	17.7161	8.21935	18.7438	23.7652	20.4381	10.8964	17.242	19.1001	18.4823	18.1626	67.796	39.3923	51.9373	43.7909	19.6329	19.1834	20.0806	19.5306	16.5627	16.2431	16.798	16.4371
1986	12	19	26.0903	17.6323	8.45806	18.7338	23.7719	20.6409	10.9638	17.3353	19.1068	18.2932	18.1488	68.7284	39.2258	49.9093	43.1722	19.8427	19.1834	19.5031	19.4275	16.7359	16.2298	16.4405	16.3924
1986	12	20	25.8194	17.5384	8.28096	18.6273	23.722	20.579	9.84614	17.2554	19.16	18.2863	18.0938	68.9615	39.9917	50.0468	43.5503	19.7428	19.4131	19.5306	19.4034	16.6493	16.333	16.4199	16.3271
1986	12	21	26.0581	17.7774	8.28065	18.7938	23.8618	20.9468	11.0135	16.8724	19.0402	18.386	18.0801	64.9657	38.5598	49.0844	42.2098	18.9003	18.9569	19.6028	19.2075	15.8302	16.0533	16.4371	16.1965
1986	12	22	25.8631	17.7452	8.1179	18.7838	23.8818	20.8505	11.0454	17.1854	19.2733	18.4444	18.2004	67.0968	39.7253	49.6343	42.7598	19.4764	19.4964	19.7609	19.5203	16.4795	16.4795	16.5711	16.4336
1986	12	23	26.3677	17.7182	8.64953	19.0169	24.025	21.2321	10.2542	17.302	19.24	18.5372	18.2726	66.6306	38.9594	48.5344	41.9348	19.6029	19.3432	19.7437	19.4928	16.5461	16.353	16.6055	16.4439
1986	12	24	26.171	17.871	8.3	19.0435	23.6454	20.9158	11.1554	17.2387	19.24	18.5269	18.2107	66.0645	40.6576	49.4625	42.4848	19.4098	19.5663	19.8469	19.4619	16.4329	16.4995	16.6433	16.4027
1986	12	25	25.728	17.5233	8.20479	18.6885	23.6932	20.7993	11.1767	17.3342	19.0082	18.3227	17.2157	64.7583	38.4632	48.0776	41.9747	19.95	19.0803	19.5716	19.4084	16.7464	16.1346	16.4315	16.3215
1986	12	26	26.3516	17.8258	8.52581	19.0268	23.8169	21.0396	11.1838	17.4651	18.8913	18.386	18.2038	67.563	37.2601	48.3969	42.1067	19.9292	18.6747	19.4791	19.3209	16.7792	15.8802	16.413	16.3065
1986	12	27	26.0968	17.4935	8.60323	19.1034	23.9417	21.0258	11.1022	17.0356	18.9636	18.1935	18.0835	64.1665	38.2601	47.6407	42.141	19.0701	18.7471	19.0116	19.0563	15.9767	15.9334	16.0933	16.1449
1986	12	28	26.3677	18.1419	8.22581	18.9236	24.1415	21.2046	11.1803	17.1055	18.9636	18.3345	18.0423	65.7981	37.5609	47.297	41.5911	19.1967	18.6439	19.2488	18.9738	16.3063	15.8735	16.2927	16.0762
1986	12	29	26.0795	17.6903	8.38918	18.4974	23.9817	21.2699	11.088	16.6893	18.6839	18.1523	17.7398	65.565	36.6618	46.4033	40.7318	18.5607	18.0479	18.8535	18.4066	15.8635	15.4273	15.9662	15.6774
1986	12	30	26.3613	17.5065	8.85484	18.4042	24.1116	20.6855	11.0667	16.6693	18.6872	18.0938	17.7089	65.9979	36.1956	49.05	41.5223	18.5873	17.9713	19.0494	18.4341	15.8502	15.3607	16.1312	15.6843
1986	12	31	26.4742	17.8645	8.60968	18.8903	24.2314	21.3868	11.2796	16.9124	18.6706	18.0629	17.7776	64.5328	35.3965	44.7534	40.0443	18.7771	17.8148	18.5029	18.2932	16.01	15.2941	15.7462	15.6087

## Sheet: 1986
						Temperature				Temperature				Relative Humidity				Pressure				Dew temperature
Year	Month	Day	Maximum	Minimum	Max-Min	1899-12-31 07:00:00	1899-12-31 13:00:00	1899-12-31 19:00:00	Average	1899-12-31 01:00:00	1899-12-31 13:00:00	1899-12-31 19:00:00	Average	1899-12-31 01:00:00	1899-12-31 13:00:00	1899-12-31 19:00:00	Average	1899-12-31 07:00:00	1899-12-31 13:00:00	1899-12-31 19:00:00	Average	1899-12-31 07:00:00	1899-12-31 13:00:00	1899-12-31 19:00:00	Average		Month	Taverage	Hraverage
1987	1	1	27.737	18.6977	9.03934	19.8917	26.5796	23.9096	10.6326	17.7454	19.7781	19.0896	18.8735	67.5386	38.3842	47.3576	40.5452	19.5987	19.0969	19.4082	19.3606	16.7601	16.3279	16.5147	16.5331		January	12.4576	36.5782
1987	1	2	28.495	18.142	10.3531	20.1528	27.1958	24.4468	12.691	17.8601	19.9672	19.4971	19.0252	68.2987	38.0507	47.297	40.449	19.5891	19.0288	19.9052	19.4368	16.7533	16.224	16.8502	16.5522		February	11.4136	35.9695
1987	1	3	28.3129	18.142	10.1709	20.0223	27.1442	24.5142	12.647	18.2176	20.2078	19.5362	19.1317	68.4085	39.3912	47.3325	40.9458	19.7632	19.6097	19.9513	19.6923	16.9105	16.7774	16.9531	16.8183		March	11.8051	35.0883
1987	1	4	27.9701	18.7882	9.18197	20.0359	26.962	24.4007	11.5849	18.0629	20.1459	19.632	19.1814	70.533	39.8381	48.3259	39.5265	20.1321	19.5616	20.1855	19.8661	17.1383	16.743	17.1589	16.9247		April	12.497	45.4811
1987	1	5	28.3988	17.9082	10.4906	19.8915	26.0855	24.1665	12.5078	18.1591	20.194	19.7242	19.2559	72.1485	37.5695	49.8871	38.1072	20.4071	18.7744	20.558	19.2275	17.3961	16.1037	17.4357	16.3889		May	11.1826	51.0106
1987	1	6	28.3335	18.6507	9.68282	19.7953	27.1786	24.1594	11.5885	17.8437	20.029	19.5716	19.0962	70.3955	38.5319	48.3259	39.4555	19.9194	19.1835	20.1145	19.6923	16.9992	16.4508	17.1128	16.8076		June	12.2768	47.2005
1987	1	7	28.3438	18.8775	9.46627	19.9534	27.3058	24.4646	12.7386	18.056	20.0909	19.3871	19.0926	70.808	38.2569	46.5164	38.7459	20.1528	19.2178	19.5929	19.561	17.1967	16.4886	16.6905	16.7083		July	9.77103	38.1574
1987	1	8	28.3301	18.1591	10.1709	20.17	27.1958	23.1446	12.6946	17.4133	20.0118	19.3942	18.2943	66.7863	38.2226	48.0421	36.8299	19.3347	19.0632	19.82	18.7556	16.5299	16.3889	16.8892	16.0412		August	10.3982	50.5701
1987	1	9	28.4435	18.7366	9.70688	19.8228	27.3436	24.4468	12.7093	17.9873	20.084	19.0714	18.9507	71.1173	38.0163	44.4939	38.4975	20.0943	19.18	18.8691	19.263	17.1658	16.4818	16.1654	16.5025		September	12.2226	51.8187
1987	1	10	28.5088	17.9082	10.6006	19.1181	27.3539	24.4255	11.6581	17.9117	20.0015	19.4439	19.0323	66.9582	37.707	46.8357	36.5106	19.0013	19.0219	19.7207	18.6207	16.2618	16.3271	16.8325	15.9241		October	9.73193	47.191
1987	1	11	28.1546	18.0698	10.0849	19.974	27.3676	23.9498	12.7386	17.9426	19.9465	18.9833	18.7379	69.983	37.5007	46.1123	37.3221	19.9087	18.8775	19.1115	19.0566	17.0248	16.2171	16.3133	16.3096		November	11.1064	55.1388
1987	1	12	28.4126	18.8535	9.55907	20.2146	27.4776	24.3759	12.7276	17.8498	19.8297	19.1849	18.8301	67.7488	36.4008	45.6648	36.688	19.5512	18.5372	19.1778	18.9472	16.7464	15.9524	16.4244	16.2541		December	11.1954	44.6292
1987	1	13	28.715	18.716	9.99905	19.7884	27.6323	24.6845	12.7752	17.592	19.8847	19.1565	18.7627	68.5737	35.9883	44.1746	36.546	19.2866	18.5407	18.8904	18.8052	16.5608	15.9559	16.2222	16.1477
1987	1	14	28.7219	18.8672	9.85468	20.0497	27.6529	24.5923	12.8008	18.1591	20.0393	19.4084	19.121	70.9455	36.5727	46.0551	37.9298	20.3418	18.881	19.5539	19.5291	17.3067	16.1965	16.6622	16.6515
1987	1	15	28.7013	18.8879	9.81343	20.115	27.4811	24.3857	12.8192	17.9598	20.06	19.2068	18.8368	68.9862	37.1226	44.8304	36.9192	19.8503	19.0185	19.2837	19.1372	16.9767	16.3443	16.4744	16.3719
1987	1	16	28.5604	18.9463	9.61407	19.9912	25.7206	24.2319	12.6727	17.8085	19.5823	18.8698	18.5841	68.4706	36.5106	43.5851	36.4797	19.5616	18.2908	18.5512	18.6281	16.7671	15.7787	15.9617	16.0093
1987	1	17	28.6222	18.9463	9.67594	20.0875	27.5189	22.1442	11.6728	17.781	19.8262	18.4824	18.0708	67.9894	36.1258	40.8748	32.0113	19.4619	18.4582	17.2875	16.9872	16.7086	15.9455	14.786	14.6138
1987	1	18	28.4775	18.771	9.70655	19.0803	27.2428	24.3015	11.7607	17.5954	19.6568	18.7709	18.4742	65.1365	35.8009	42.7794	35.4908	18.386	18.3085	18.3131	17.5952	15.8218	15.7929	15.7419	15.1339
1987	1	19	28.8078	18.5922	10.2156	19.6441	27.3173	24.6242	12.7606	17.4605	19.8228	19.0997	18.7201	68.6924	35.2332	43.7488	36.7235	19.2026	18.1134	18.7307	18.6811	16.5025	15.6367	16.1335	16.0874
1987	1	20	28.3995	17.8429	10.5566	19.7815	27.0618	24.3491	12.7642	17.6607	19.5575	18.8478	18.4779	69.1237	36.0493	42.8526	36.2599	19.4172	18.1701	18.4083	18.4339	16.6742	15.6864	15.8628	15.8738
1987	1	21	28.9419	18.716	10.2259	19.8194	27.6392	24.7236	12.8155	17.7329	20.1218	19.4475	18.9614	69.2612	36.882	45.31	37.8589	19.5581	19.0735	19.5255	19.2239	16.7774	16.3511	16.6693	16.4599
1987	1	22	28.9281	18.7813	10.1468	20.0153	27.7079	24.0246	11.9255	17.8498	19.8709	19.341	18.901	68.78	35.6102	41.1587	37.0073	19.6612	18.4479	18.2659	18.1488	16.8667	15.8699	15.6509	15.5587
1987	1	23	28.7436	19.0322	9.71142	20.0428	27.787	24.8691	12.8265	17.9289	19.9225	19.3446	18.972	69.2612	35.4384	44.352	36.9009	19.8331	18.5166	19.1991	19.082	16.9698	15.9318	16.4138	16.3535
1987	1	24	28.5308	19.0528	9.47791	20.17	27.6254	23.7833	12.7715	17.9392	19.7987	18.5285	18.1275	68.5394	35.404	42.2231	34.5591	19.7609	18.2863	18.3582	18.1737	16.9183	15.7187	15.7254	15.5622
1987	1	25	28.9728	17.9357	11.0371	19.7403	27.6942	23.8827	12.8338	17.9185	19.95	18.6704	17.3576	67.8519	35.9196	42.4005	35.5526	20.0084	18.6197	18.6278	18.4327	17.0902	16.0383	15.917	15.7858
1987	1	26	28.6833	19.0185	9.66485	20.2353	27.701	22.8643	11.8486	17.9289	19.864	18.3298	18.085	67.8863	35.6102	39.8813	34.0269	19.6887	18.3929	17.7692	17.9892	16.877	15.8493	15.2571	15.4487
1987	1	27	27.7423	18.1007	9.64157	20.1459	27.7113	23.4847	12.8301	17.1726	19.9259	18.346	17.174	66.0989	35.7477	41.6073	31.645	18.9325	18.5682	18.1593	17.2912	16.2205	15.9937	15.5661	14.8153
1987	1	28	28.4811	17.4373	11.0438	20.1287	27.3102	23.6272	12.8485	17.6539	19.5965	18.2943	17.8186	66.752	34.9494	41.4425	33.4031	19.1731	18.085	17.8969	17.7857	16.4955	15.619	15.4061	15.3061
1987	1	29	28.7259	18.8775	9.84836	19.974	27.6873	23.794	12.8265	17.5645	19.6441	18.2659	17.9147	67.1301	34.6134	40.7329	34.1688	19.0803	17.8876	17.7053	17.6805	16.4371	15.5124	15.2748	15.2677
1987	1	30	28.733	18.166	10.567	20.2146	27.7113	24.021	12.8668	17.6436	19.785	18.3404	18.0211	66.0645	35.0259	39.8104	33.7075	19.0803	18.2073	17.6911	17.8331	16.4336	15.7187	15.2429	15.36
1987	1	31	28.8785	17.8945	10.984	19.9397	27.4166	23.9252	12.8485	17.6779	19.6284	18.3262	17.7967	68.0581	34.701	40.1652	33.1101	19.3656	18.0779	17.6911	17.6758	16.6227	15.5871	15.1968	15.1852
1987	2	1	28.7224	18.9223	9.80002	20.0187	27.1931	22.5031	10.7241	17.4357	19.4581	17.4853	17.0092	65.1442	34.63	37.2122	34.978	18.8194	17.7692	17.3132	16.9652	16.2222	15.3777	14.8519	14.5845
1987	2	2	28.7259	18.7556	9.97033	20.0861	26.228	22.4702	10.7425	17.5953	19.7278	18.5072	17.9578	66.1377	35.2687	39.776	35.2344	19.153	18.3085	17.6465	17.2729	16.4528	15.8	15.101	14.8153
1987	2	3	27.6047	18.7094	8.89524	19.9229	27.5834	22.5471	10.8011	17.6202	19.71	18.357	17.9578	67.0602	34.4171	39.3731	35.271	19.2949	18.195	17.4487	17.2949	16.5451	15.6687	14.9398	14.8116
1987	2	4	28.882	18.2801	10.6019	20.4232	27.5195	22.5507	10.7754	17.7621	19.7029	18.401	18.0054	64.7894	34.701	39.4098	34.7582	19.2772	18.1914	17.5	17.3059	16.5131	15.6367	14.8922	14.7823
1987	2	5	28.9743	18.2021	10.7722	20.189	27.5586	22.32	10.7718	17.9218	19.7526	18.4449	18.0567	67.3796	34.8784	40.6917	35.857	19.7597	18.273	17.6575	17.4341	16.8963	15.7858	15.09	14.9618
1987	2	6	29.0701	18.9365	10.1335	20.0223	27.7076	22.7998	10.7498	17.7089	19.5965	18.2142	17.8589	67.1312	33.8494	37.1023	34.7216	19.3871	17.8472	16.7345	16.8334	16.6444	15.4771	14.4051	14.5186
1987	2	7	28.9956	18.1879	10.8077	20.26	27.4486	22.6313	10.812	17.8472	19.8981	18.716	18.1593	66.4215	35.9783	40.3987	35.8204	19.5752	18.7094	17.9651	17.5659	16.7331	16.098	15.2951	15.0057
1987	2	8	29.0133	19.1601	9.85324	20.2742	27.6402	22.2687	10.7022	18.0495	19.9797	18.6464	18.2435	67.0957	35.588	42.1201	36.1134	19.8094	18.7485	18.0567	17.7564	16.8892	16.1122	15.3757	15.1522
1987	2	9	28.804	19.2062	9.59777	20.2919	27.2463	21.2981	10.8377	18.0424	20.0755	18.6464	18.2984	67.6634	37.8234	41.7538	36.6628	19.9619	19.1991	18.0713	17.9578	17.0383	16.4209	15.4123	15.3244
1987	2	10	28.5804	17.4924	11.088	20.2635	27.3847	22.2541	10.7388	17.9856	19.859	18.4413	18.0823	67.3441	35.8719	40.3254	38.0912	19.8271	18.6172	17.4194	17.3864	16.9496	16.0377	14.9691	14.9325
1987	2	11	29.0523	18.4149	10.6374	20.4374	26.4551	23.47	11.9145	17.8756	20.0577	18.5914	18.1922	65.7829	36.0848	43.1822	37.7982	19.5042	18.9401	18.7526	18.4376	16.7118	16.3038	16.0203	15.8005
1987	2	12	29.2368	19.082	10.1548	20.2529	27.8282	22.7815	10.9402	17.9608	20.0294	18.5402	18.1739	67.4505	35.3752	38.7871	35.2344	19.7881	18.7343	17.4743	17.4634	16.9212	16.1335	15.0057	14.9728
1987	2	13	29.1162	18.9827	10.1335	20.1003	27.7289	23.9425	11.9987	17.8543	19.8449	18.3424	18.053	67.5215	34.5236	39.7394	36.6628	19.6816	18.3369	17.8772	18.0384	16.836	15.8177	15.3757	15.4819
1987	2	14	28.9069	18.2943	10.6125	20.15	26.3238	23.9535	11.7863	17.7798	19.6781	18.3058	17.9432	66.4215	34.8784	40.1423	37.2488	19.4262	18.0992	17.782	17.7893	16.6373	15.6545	15.2731	15.3024
1987	2	15	29.212	18.4824	10.7296	20.3913	26.5225	24.0671	12.094	17.8189	19.6	18.1776	17.8992	65.0023	33.1398	38.0546	35.5274	19.38	17.716	17.3462	17.5256	16.6018	15.3671	14.9691	15.1046
1987	2	16	29.2439	18.1098	11.1341	20.0684	27.8814	24.155	12.1086	17.4534	19.8023	18.379	17.8809	64.8958	33.814	38.604	35.7105	18.8336	18.1772	17.771	17.6025	16.208	15.7148	15.2914	15.1596
1987	2	17	29.4213	19.1565	10.2648	20.2884	26.6822	21.6973	10.7132	17.9147	19.8555	18.2911	18.0274	67.1312	33.6011	38.2377	36.9924	19.6887	18.1453	16.9689	17.0715	16.8396	15.6864	14.5809	14.6578
1987	2	18	28.8004	18.3759	10.4245	20.3948	27.6508	23.5726	11.7863	17.7479	19.6781	18.0164	17.7857	64.9668	34.3107	39.8126	36.3332	19.2559	18.0672	17.4121	17.5293	16.4954	15.6084	14.9838	15.079
1987	2	19	28.7224	18.1559	10.5664	20.1819	27.5444	23.2906	11.7826	17.5066	19.3552	17.5146	17.4231	64.541	33.1753	38.5674	35.4175	18.8443	17.3824	16.3792	16.8077	16.2612	15.0442	14.211	14.5552
1987	2	20	28.9778	18.0956	10.8822	20.1677	27.6366	23.6605	9.71326	17.4605	19.3091	18.0494	17.5696	64.3636	32.4302	39.4464	35.4175	18.7662	17.1624	17.3022	16.9909	16.1903	14.9058	14.9471	14.7237
1987	2	21	29.0346	19.0785	9.95614	20.2281	27.6685	23.7374	11.9035	17.6415	19.7313	18.0237	17.7637	65.2152	34.6655	38.7505	36.0768	19.1139	18.1843	17.2436	17.445	16.4457	15.7361	14.9032	15.079
1987	2	22	29.4923	18.2943	11.198	19.5504	28.0198	24.5432	12.2222	17.5244	19.6852	18.4999	17.8955	60.4961	33.1043	37.8715	32.7438	17.9572	17.8047	17.8406	16.7015	15.4842	15.4416	15.3354	14.3977
1987	2	23	29.7194	19.3055	10.4138	20.3913	28.2469	23.5616	12.2222	18.0211	20.0755	18.5731	18.1995	66.8118	34.0623	37.2854	35.7838	19.8449	18.5817	17.8333	18.0091	16.946	15.9987	15.3354	15.4636
1987	2	24	29.0914	18.7485	10.3429	20.8064	27.7785	23.9315	12.0793	18.2588	20.1216	18.7416	18.3973	65.6764	35.9429	42.1567	38.0912	20.1181	19.0217	18.7672	18.672	17.1199	16.3499	16.0386	15.9544
1987	2	25	29.3113	19.4546	9.85679	19.7597	27.9843	24.0524	12.0244	18.0921	20.1074	18.4523	18.1922	62.9798	34.8784	40.0324	34.8315	19.0465	18.8372	18.0897	17.4194	16.2612	16.1654	15.5148	14.9252
1987	2	26	29.4071	19.5113	9.89582	20.6432	26.7425	24.5725	12.3284	18.1063	20.1677	18.7379	18.3424	65.9248	35.3752	39.6661	36.8459	19.8839	19.0039	18.4926	18.4816	16.9638	16.3499	15.8115	15.8225
1987	2	27	29.2497	19.4617	9.788	20.5687	28.073	24.3601	12.1709	18.195	20.4019	18.6317	18.3973	66.8118	35.8719	39.0801	36.736	20.1323	19.4758	18.2142	18.5695	17.1234	16.6657	15.6027	15.8591
1987	2	28	29.3468	18.4717	10.8751	20.5474	28.1192	23.1221	12.1379	18.0034	20.1252	18.3717	18.13	65.57	34.63	39.19	36.1867	19.7136	18.7982	17.8553	18.0237	16.8467	16.1973	15.361	15.4855
1987	3	1	29.7462	19.0391	10.7071	20.9571	28.3335	22.7685	11.1527	18.0973	19.4722	18.713	17.6379	64.1396	33.8572	37.2912	32.4657	19.5822	18.2279	17.574	17.5102	16.7705	15.6637	15.0761	15.0087
1987	3	2	29.4575	19.8125	9.64501	21.0499	26.8555	23.5385	10.9732	18.2348	20.4209	18.862	18.5001	64.8271	36.882	39.5975	33.9914	19.8262	19.5169	18.1808	17.9785	16.9389	16.6846	15.47	15.3316
1987	3	3	30.059	19.6991	10.36	20.9399	27.2542	23.1163	9.74989	18.1832	20.3762	18.0034	17.6415	65.1708	35.1977	39.3491	31.6851	19.7815	19.125	17.4321	17.0063	16.9149	16.3889	14.8313	14.5333
1987	3	4	29.9215	19.1044	10.8171	21.1565	28.3129	24.6916	12.0244	18.5888	20.3453	18.8833	18.6314	66.4426	34.4415	40.3426	34.5946	20.5343	18.4891	18.5604	18.0353	17.4339	15.8734	15.878	15.3955
1987	3	5	29.5297	19.1972	10.3325	21.2527	26.962	24.2304	11.9365	18.5098	20.3796	18.8336	18.6278	65.0333	36.5727	42.507	36.5106	20.2284	19.3828	18.7627	18.8727	17.2414	16.6021	16.0306	16.1157
1987	3	6	29.7703	20.084	9.68625	21.3833	28.5672	24.1665	11.9841	18.3826	20.1631	18.5711	18.4043	63.5209	33.8228	40.9103	34.4881	19.9362	18.5407	18.1453	18.2304	17.018	16.0108	15.5835	15.6545
1987	3	7	29.595	19.9053	9.68969	21.1565	28.2922	23.4782	12.0244	18.2451	20.2353	18.8585	18.5107	64.0365	35.129	40.6619	34.8429	19.7747	18.8329	18.5711	18.5037	16.8977	16.2205	15.9064	15.8461
1987	3	8	29.2014	19.809	9.39231	21.0808	28.1616	23.2937	10.8157	18.221	20.2009	18.7023	18.4327	64.6209	35.5415	38.533	32.6431	19.8159	18.9188	17.464	17.5669	16.9458	16.2618	15.0016	15.0797
1987	3	9	29.9696	19.6372	10.3325	20.799	28.4916	24.1168	11.8962	18.3035	20.2593	18.9507	18.5427	66.6489	34.2353	43.0037	35.73	20.1528	18.8088	19.0785	18.7414	17.1795	16.1896	16.2364	16.0093
1987	3	10	29.674	18.9257	10.7484	20.8299	28.3438	23.9891	11.768	18.3757	20.634	18.823	18.6527	66.9582	36.607	43.4295	36.8299	20.3246	19.8056	18.8904	19.082	17.2689	16.9011	16.1406	16.2648
1987	3	11	29.6568	18.8329	10.824	20.6751	28.1857	24.1914	12.9144	18.3653	20.4071	19.0501	18.4413	67.3086	36.1602	43.1811	35.8204	20.4551	19.3519	19.2842	18.8918	17.3399	16.5814	16.3677	16.0642
1987	3	12	29.4369	19.7197	9.71719	20.8609	27.8901	24.1807	13.0133	18.3654	20.115	18.9933	18.5462	66.6145	36.332	42.7198	36.2977	20.2662	18.85	19.1388	18.8265	17.2173	16.1655	16.3109	16.0661
1987	3	13	29.9971	18.8741	11.123	20.8609	27.2301	23.3895	10.8413	18.5063	20.2937	18.8407	18.6101	67.7488	33.1697	38.6395	31.9334	20.579	18.0526	17.6982	17.1234	17.4614	15.5674	15.1116	14.6078
1987	3	14	29.6431	19.8606	9.7825	20.9537	28.1994	23.2121	10.9036	18.4307	20.4243	19.2204	18.7733	66.6489	36.1946	41.6199	35.1268	20.3246	19.3484	18.7449	18.4504	17.2964	16.5917	15.9241	15.7113
1987	3	15	29.361	18.5924	10.7687	20.7887	28.2957	23.1517	10.9109	17.6504	20.4862	18.6669	17.7834	64.5521	36.0914	40.1652	32.2528	19.4859	19.4275	17.943	17.3931	16.6089	16.6983	15.3742	14.8632
1987	3	16	28.2682	19.5719	8.69632	20.7543	28.196	22.8608	10.9805	18.2726	20.5274	19.0004	18.6527	66.8895	36.7101	42.3295	35.0558	20.1046	19.6372	18.5462	18.3511	17.1486	16.8186	15.7396	15.6296
1987	3	17	29.564	19.7403	9.82375	21.0533	27.0308	22.8643	11.7936	18.5716	20.2834	18.8301	18.5498	67.0613	35.5071	41.478	34.9139	20.5927	19.0322	18.0885	18.0459	17.4889	16.3649	15.4345	15.4132
1987	3	18	29.3784	19.9328	9.44564	21.1083	28.0413	24.0033	13.006	18.551	20.5893	18.7698	18.6207	66.477	37.4663	42.436	36.9009	20.4931	19.8812	18.7023	18.9472	17.4201	16.9698	15.9738	16.1619
1987	3	19	29.8975	19.0013	10.8962	21.0705	28.306	24.4433	13.0975	18.661	20.3831	18.8336	18.5959	67.5082	35.9196	41.3006	36.9009	20.7543	19.1903	18.5888	18.7591	17.592	16.4302	15.8035	15.9809
1987	3	20	29.7703	19.809	9.96124	21.043	27.1511	24.2055	13.0682	18.5854	20.5171	19.1139	18.752	67.2332	36.2289	43.9617	37.0783	20.6202	19.5237	19.412	19.1672	17.5198	16.6605	16.4031	16.279
1987	3	21	29.3853	19.0047	10.3806	21.0258	28.0516	24.2872	13.2257	18.5957	20.2421	19.2239	18.713	67.0613	36.1602	43.8198	36.8299	20.6202	19.0528	19.6852	19.1459	17.5095	16.303	16.5557	16.2257
1987	3	22	28.9423	19.9534	8.98893	21.184	26.6112	23.4498	9.88174	18.6851	20.5481	18.933	18.7307	66.8895	35.2687	44.5294	35.0558	20.7509	18.6988	19.5149	18.3972	17.5851	16.0057	16.5167	15.6474
1987	3	23	29.3647	18.9394	10.4253	21.0911	27.7732	21.5835	10.8743	18.4479	20.5687	19.0004	18.6917	65.7208	38.6007	41.1587	34.701	20.2937	20.0497	18.5711	18.4149	17.2586	17.0489	15.729	15.6332
1987	3	24	29.6775	19.9809	9.69657	21.2871	28.1341	23.574	12.9876	18.74	20.7371	19.121	18.8904	66.5114	38.2226	47.226	37.7879	20.7921	20.2112	19.859	19.6568	17.6092	17.1692	16.7686	16.6338
1987	3	25	29.7393	19.9912	9.74813	21.3558	28.2201	23.6804	12.929	18.8054	20.823	19.0288	18.9117	66.5457	38.0163	46.4099	37.7879	20.8952	20.3693	19.5823	19.6462	17.6951	17.2792	16.5628	16.6267
1987	3	26	29.7703	19.9362	9.83406	21.2596	28.4985	22.7792	12.691	18.8879	20.6959	19.0004	18.8336	67.8519	36.3664	51.1645	39.3846	21.1496	19.8778	20.1287	19.6426	17.8567	16.9561	16.9354	16.6231
1987	3	27	29.4334	19.1422	10.2912	21.3043	28.1376	22.4299	11.9658	18.8844	20.9605	18.8771	18.7453	67.5769	38.8756	42.8526	35.6373	21.1083	20.744	18.5219	18.6684	17.8326	17.5404	15.643	15.7749
1987	3	28	29.5491	19.1353	10.4137	21.2664	28.1795	22.8328	12.2661	18.905	20.4693	18.8991	18.65	67.955	36.0848	40.6184	34.3553	21.1736	19.5894	18.2252	18.2655	17.891	16.7402	15.4562	15.4965
1987	3	29	29.8578	18.8194	11.0383	21.2871	28.5237	23.2247	11.2003	18.7813	20.6219	19.1115	18.7526	66.7863	35.588	38.604	31.938	20.878	19.7597	17.6978	17.5366	17.6882	16.8538	14.9764	14.8666
1987	3	30	29.6981	19.9016	9.79647	21.4349	28.5122	22.7485	11.0172	19.1869	20.8746	19.0603	18.8405	68.7112	37.0195	41.8271	34.7216	21.6995	20.2628	18.5328	18.6061	18.2382	17.2517	15.7163	15.7639
1987	3	31	29.6165	20.1784	9.4381	21.6652	28.605	22.9609	12.0647	19.0838	20.9777	19.0676	18.8515	66.477	37.1914	40.8748	33.4763	21.3111	20.4346	18.4926	18.5512	17.9907	17.3136	15.665	15.687
1987	4	1	29.7087	19.9052	9.80357	21.2783	28.2256	25.1182	13.1232	18.7307	20.3771	19.8257	19.4888	65.8184	35.4106	45.7461	40.2522	20.8596	19.3659	20.2836	19.9796	17.6166	16.4847	17.1557	16.914
1987	4	2	30.1174	19.0678	11.0496	21.5071	28.4435	24.053	13.0243	19.0803	20.9055	20.2068	19.9336	67.5769	37.1914	49.3549	42.2941	21.4383	20.2971	21.1967	20.7922	18.0457	17.2139	17.7905	17.5386
1987	4	3	29.2191	19.0465	10.1726	21.538	28.0173	24.8691	11.9182	19.2556	20.6645	20.0116	19.6463	68.6768	38.7814	50.3129	42.23	21.8336	20.4232	20.9661	20.6572	18.2932	17.2866	17.6698	17.4121
1987	4	4	29.894	20.1323	9.76176	21.7511	28.6566	24.3936	13.4528	19.3278	21.1186	20.2848	20.1252	67.68	38.2226	46.8712	42.0102	21.837	20.8712	21.0406	21.1328	18.3138	17.6607	17.7373	17.7905
1987	4	5	29.1874	18.8625	10.3249	21.4735	28.1582	24.9932	11.8596	19.0926	20.8525	20.5474	20.1677	67.1312	38.0363	50.4903	42.6134	21.5551	20.5545	21.8957	21.3351	18.0992	17.4037	18.3014	17.9253
1987	4	6	29.5744	20.1181	9.45629	21.6652	28.3094	24.8584	10.7571	19.4619	21.3249	20.6113	20.3629	69.2612	39.8381	51.5548	44.1746	22.198	21.5174	22.2186	21.8815	18.5407	18.0938	18.4895	18.2872
1987	4	7	29.3441	19.3836	9.96046	21.8989	28.1754	24.5887	12.9693	19.4963	21.5002	20.4445	20.3522	67.955	41.3848	51.7322	45.2745	22.1189	22.057	21.9276	21.8992	18.5063	18.4341	18.3227	18.2979
1987	4	8	29.5984	19.4049	10.1935	21.8439	28.1444	24.6739	13.0169	19.5306	21.2527	20.2529	20.221	68.505	40.4224	50.6322	44.6713	22.2358	21.4314	21.4202	21.5693	18.5785	18.0079	18.0105	18.0956
1987	4	9	29.5984	19.1955	10.4029	21.6858	28.3438	25.1103	13.2623	19.4688	21.4108	20.4942	20.3381	69.0893	40.388	48.2195	44.0327	22.1945	21.758	22.5131	22.0234	18.551	18.2554	18.5959	18.3582
1987	4	10	29.6225	19.0075	10.615	21.5621	28.4641	24.8194	13.0975	19.4138	21.4314	20.1961	20.2103	69.7424	39.7006	50.2419	43.2521	22.1533	21.7202	21.3032	21.5338	18.5166	18.1832	17.8934	18.0566
1987	4	11	29.2822	19.93	9.35217	21.5999	28.196	24.8761	13.0865	19.235	21.2424	20.558	20.2139	68.0925	41.3505	51.8031	44.4939	21.7167	21.593	22.1299	21.658	18.2313	18.1454	18.4504	18.1524
1987	4	12	29.1206	19.9868	9.13385	21.5515	27.594	24.3439	11.8339	19.2239	20.7638	19.9478	19.9832	67.7699	40.0587	50.5258	44.3875	21.807	20.778	20.8951	21.1648	18.2375	17.5315	17.6237	17.7905
1987	4	13	29.3819	19.0004	10.3815	21.3564	27.7111	24.5426	12.0354	19.2665	20.8277	20.4445	20.1784	69.2246	40.0942	52.2644	44.7068	22.0234	20.8277	21.9915	21.6154	18.3901	17.4782	18.3262	18.0637
1987	4	14	29.5125	19.781	9.73149	21.4383	28.1341	24.8584	12.8192	19.4584	20.9777	20.3239	20.1181	70.8423	39.5631	51.0935	44.7068	22.3423	20.823	21.5444	21.406	18.6369	17.6092	18.0459	17.9572
1987	4	15	29.6706	18.6704	11.0002	21.4624	28.1926	24.4362	12.8008	19.3588	21.3077	20.4906	20.2564	69.9486	40.8693	53.4708	45.2745	22.0983	21.6514	22.2541	21.846	18.4719	18.1454	18.493	18.2588
1987	4	16	29.949	19.9265	10.0226	21.8027	28.6532	24.7271	12.8558	19.6716	21.4143	20.3203	20.3558	69.8112	39.4943	51.1999	44.5649	22.5967	21.5586	21.5409	21.768	18.7916	18.0492	18.0247	18.163
1987	4	17	29.4162	19.2488	10.1675	21.9711	28.2716	24.8797	13.0755	19.7712	20.5756	20.7354	19.632	69.6737	40.7318	49.6388	45.4874	22.7548	21.8027	22.4669	22.137	18.8913	18.2073	18.5995	18.4079
1987	4	18	28.9494	20.0116	8.93781	21.8577	27.6117	23.8259	12.7752	19.7334	21.5724	20.5226	20.4942	69.9143	44.7534	55.7061	46.9776	22.717	22.6585	22.1157	22.3889	18.8638	18.7916	18.3617	18.5782
1987	4	19	28.6738	19.8342	8.83957	21.6549	27.5154	23.8152	11.7314	19.8915	21.6411	20.7248	20.6255	72.4579	44.8565	57.9414	47.7582	23.2051	22.8545	23.1837	22.9566	19.1903	18.9635	19.1068	18.972
1987	4	20	28.6549	19.8484	8.80653	21.7889	27.9141	23.9146	11.6911	19.8262	21.5896	20.7745	20.6006	71.0829	43.9972	58.6866	48.113	22.9782	22.6001	23.3327	22.8253	19.0185	18.771	19.1991	18.8833
1987	4	21	28.6875	19.9158	8.77172	21.7683	26.5599	24.1204	11.9438	20.005	21.5655	20.7071	20.6467	72.6297	42.5192	56.2028	45.6293	23.4216	21.8817	22.9779	22.0376	19.29	18.1626	18.9152	18.1808
1987	4	22	30.035	20.0365	9.99849	21.8748	27.4192	24.1665	12.8521	20.0462	21.4692	20.7496	20.629	72.1141	44.7878	57.9769	48.4679	23.4663	22.5107	23.2085	22.9176	19.3106	18.6954	19.1139	18.9152
1987	4	23	30.4474	19.859	10.5884	21.8061	28.2957	24.4042	12.918	20.0531	21.8233	20.888	20.7887	72.7328	44.2722	57.1963	48.113	23.4938	23.0676	23.3753	23.1695	19.3656	19.0632	19.2133	19.0891
1987	4	24	29.894	20.2068	9.68725	21.9298	27.787	24.0672	12.7422	20.139	22.1051	20.7958	20.0223	68.9862	46.7126	57.2673	48.3969	23.6175	24.0231	23.2795	23.4711	19.4344	19.6509	19.1494	19.2842
1987	4	25	29.949	19.9974	9.95159	21.8748	27.7251	24.021	12.6617	20.0497	21.6789	20.8419	20.7106	72.1829	44.8909	58.6156	48.113	23.4285	22.9404	23.4214	23.0914	19.3209	18.9944	19.2452	19.0536
1987	4	26	30.0453	18.2659	11.7793	22.0158	27.6598	23.5882	11.5922	20.3006	21.9848	20.81	20.8987	73.0078	46.4033	59.8575	49.2839	23.9407	23.6897	23.5349	23.5562	19.6337	19.4516	19.2913	19.3268
1987	4	27	29.7806	19.9016	9.87896	21.6617	27.2817	24.1204	11.7643	20.1596	21.7717	20.7638	20.7745	74.5202	47.0907	57.2318	49.4968	23.8375	23.4285	23.1305	23.3221	19.5719	19.2831	19.043	19.1743
1987	4	28	30.2137	18.7059	11.5078	21.6274	27.6976	24.2978	12.9254	19.8881	21.8336	20.8632	20.7248	72.7672	45.0284	56.4512	48.0776	23.2188	23.2773	23.1588	23.0595	19.1972	19.2041	19.0891	19.0252
1987	4	29	28.6841	18.8975	9.7866	20.7887	26.4224	22.4244	11.746	19.9053	21.3696	20.6184	20.5155	69.5705	42.141	58.6511	43.8553	22.2186	21.3902	22.9992	20.7532	18.3998	17.8326	18.9898	17.205
1987	4	30	30.2481	18.894	11.3541	21.782	27.6426	23.9146	12.5774	19.9053	21.8611	20.7958	20.7354	71.6673	45.3721	58.2608	47.7227	23.1466	23.3529	23.3008	23.1163	19.1525	19.2797	19.192	19.0891
1987	5	1	29.6775	19.9513	9.72617	21.8336	27.3745	23.4711	11.6215	20.0978	21.892	20.7709	20.8135	72.7328	47.0907	60.2832	49.4259	23.5694	23.6725	23.5775	23.4959	19.4206	19.4722	19.3588	19.3162
1987	5	2	29.9696	20.15	9.81964	22.0261	27.5051	23.024	11.2552	20.4003	22.0055	20.6858	20.9093	73.6609	47.1251	62.2702	50.2065	24.1744	23.8547	23.613	23.7301	19.7747	19.5581	19.3623	19.4333
1987	5	3	29.4884	19.9265	9.56196	21.8542	27.1133	22.836	10.1088	20.3899	22.0261	20.7816	20.9448	74.9327	48.8094	64.3281	51.5548	24.2431	24.1297	24.0033	23.9998	19.84	19.7334	19.6213	19.6107
1987	5	4	29.2478	19.9087	9.33909	21.7511	26.8073	22.6763	10.1638	20.2628	21.8748	21.0122	20.9093	74.589	49.2562	57.4802	47.7582	24.03	23.9544	22.8147	22.7579	19.6887	19.6028	18.6633	18.6207
1987	5	5	29.0346	19.0465	9.98807	21.6892	27.0205	23.4407	11.3578	20.0531	21.7855	20.767	20.5986	73.6953	47.7438	59.1146	49.4087	23.566	23.5763	23.6312	23.2686	19.4034	19.3966	19.3423	19.1115
1987	5	6	28.7589	19.3197	9.43913	21.9161	26.993	22.6302	11.5592	20.1287	21.9092	20.1323	20.0542	72.4235	48.2938	57.3383	48.0421	23.5901	23.8857	22.9247	22.7614	19.4241	19.6028	18.752	18.6562
1987	5	7	29.2959	20.3384	8.95755	21.8267	25.9308	23.6769	11.5592	20.2559	21.892	20.9058	20.8774	74.3827	48.225	59.0769	50.3129	23.9785	23.8272	23.6698	23.6556	19.6578	19.5341	19.373	19.3765
1987	5	8	29.4162	19.5547	9.86156	22.057	25.8724	23.652	11.5153	20.2868	21.9092	21.1257	20.9803	72.2516	48.7406	61.0993	50.0291	23.8513	23.9235	24.3191	23.8401	19.5719	19.5753	19.7491	19.4971
1987	5	9	29.5847	20.5549	9.02973	22.3148	27.347	23.5882	11.6544	20.469	22.1189	20.9696	21.0654	72.0798	48.1563	60.6026	49.8162	24.14	24.2259	23.9501	23.9536	19.7644	19.7884	19.5468	19.5646
1987	5	10	29.6225	19.8056	9.81687	22.2633	26.9655	24.0814	10.5923	20.4449	22.0742	21.2003	21.1116	72.4922	49.4625	59.0769	50.0291	24.1297	24.3428	24.2126	24.0849	19.7403	19.8572	19.7136	19.6497
1987	5	11	30.1174	20.4965	9.62095	22.2048	27.6564	24.0778	11.8412	20.4209	22.1017	20.9306	21.0193	72.561	46.472	57.4447	48.5743	24.0919	23.9372	23.4782	23.6591	19.7334	19.6166	19.2913	19.4049
1987	5	12	29.6603	20.2593	9.40096	21.9023	27.1717	24.4362	11.8962	20.1665	21.9436	21.3032	21.0548	72.8703	47.8469	56.4157	49.8871	23.6932	23.8513	24.72	23.9714	19.4791	19.565	20.0116	19.5752
1987	5	13	29.3716	19.2625	10.109	21.9298	27.0239	23.0559	12.5005	20.4621	22.0742	20.8312	21.0051	74.864	49.4281	63.3347	54.3223	24.3909	24.3153	23.9714	24.0849	19.9156	19.8262	19.561	19.6568
1987	5	14	29.7806	20.1803	9.60032	21.8439	27.1201	23.3682	12.7825	20.2112	22.0639	21.179	21.0299	73.5578	48.6031	56.948	49.071	23.8341	24.1331	23.8862	23.8082	19.5753	19.6991	19.5255	19.4723
1987	5	15	29.6397	20.4999	9.13973	22.1533	27.3986	24.1843	12.9473	20.4071	21.978	21.3564	21.1257	72.8016	47.2282	59.1833	49.4968	24.1022	23.8582	24.5036	24.0104	19.7265	19.5616	19.8661	19.6107
1987	5	16	30.0315	20.3624	9.66907	22.167	27.3058	23.3469	12.7129	20.5859	22.2598	20.9448	21.1293	73.9359	49.05	62.9444	51.5902	24.525	24.5972	24.1417	24.2446	19.9912	20.0084	19.6923	19.7597
1987	5	17	28.6325	20.084	8.54851	21.6858	26.3399	23.3469	11.2662	20.2353	21.9745	21.1861	21.0228	74.9327	52.7966	64.2572	53.1514	23.9956	24.5491	24.7271	24.3084	19.6716	19.9706	20.0223	19.781
1987	5	18	29.3887	20.0565	9.33221	21.7305	27.0514	24.0743	11.5519	20.3796	22.1533	21.3741	21.1932	75.6545	49.8749	61.2412	51.8386	24.3325	24.58	24.7591	24.4504	19.8675	19.9775	20.0294	19.859
1987	5	19	28.8388	19.2935	9.54533	20.9674	26.6458	23.2263	11.4017	20.3865	21.8141	21.1257	20.8293	72.0798	51.7322	64.5765	49.0058	23.3494	24.3581	24.6881	23.0012	19.0632	19.8129	19.9939	18.7233
1987	5	20	28.6738	19.0322	9.64157	21.5208	26.4155	22.4563	12.0537	20.3796	22.0433	20.6858	20.0684	73.7984	52.3841	66.3861	54.1804	24.4666	24.7106	24.0459	24.3049	19.9431	20.0668	19.632	19.7916
1987	5	21	28.5775	19.6922	8.88537	21.4589	26.2333	23.9927	10.4165	20.084	21.9023	21.3209	21.0087	75.3795	52.3841	60.709	52.087	23.7894	24.4494	24.6242	24.2268	19.5341	19.919	19.9442	19.7349
1987	5	22	28.7872	19.9087	8.87849	21.5999	26.4396	22.8501	11.4127	20.414	22.0398	20.9874	21.0228	76.8232	52.6248	65.4635	54.1094	24.4941	24.69	24.5142	24.4184	19.9706	20.0737	19.9194	19.8555
1987	5	23	28.8285	18.9016	9.92686	21.483	26.3777	23.2404	10.1821	20.2731	22.1636	20.9355	20.8733	76.6513	53.2091	60.3965	53.1079	24.2259	25.0475	24.4297	24.3271	19.809	20.2696	19.7964	19.7305
1987	5	24	28.5844	19.8537	8.73069	21.5311	26.4292	23.4462	10.0282	20.4278	22.1705	21.3706	21.1825	77.4419	53.5872	65.0732	53.932	24.5834	25.1059	25.1706	24.7626	20.0153	20.2937	20.2813	20.0436
1987	5	25	28.5343	19.8881	8.6462	21.7545	26.6183	23.2227	10.1931	20.4312	22.1911	21.2535	21.1754	75.7576	52.1092	64.8958	52.9385	24.4356	24.9443	24.9542	24.6597	19.9225	20.2146	20.1287	19.9903
1987	5	26	28.77	19.8297	8.94036	21.5002	26.5702	22.6727	10.3176	20.3762	22.1326	20.7496	20.1145	73.8328	52.1435	64.3636	52.5482	24.4769	24.8309	23.9856	24.2517	19.9397	20.1562	19.5858	19.7597
1987	5	27	29.1859	18.8054	10.3806	21.5655	26.9105	22.4244	10.4018	20.2525	22.0192	20.0826	20.0471	75.792	50.1155	56.948	48.5033	24.1228	24.3325	23.2369	22.9992	19.7472	19.8194	18.9046	18.7698
1987	5	28	28.6669	19.9637	8.70319	21.6549	25.5734	23.3646	10.4385	20.3899	22.2014	21.3138	21.1719	76.2389	50.6311	65.2507	49.8871	24.3909	24.1813	25.0855	23.723	19.9018	19.5375	20.2245	19.2097
1987	5	29	27.3642	19.6956	7.66857	21.318	26.034	21.846	10.0942	20.1321	22.1258	20.8774	20.9093	76.7888	55.2715	61.9154	51.5193	23.9991	25.2124	23.1801	23.2866	19.6681	20.3693	18.8798	18.9614
1987	5	30	28.715	18.7297	9.9853	21.4521	26.1499	22.7473	10.4348	20.3315	22.1086	21.1399	21.0619	77.3388	51.8386	66.599	52.3754	24.3944	24.6633	25.0181	24.3271	19.8881	20.0081	20.189	19.7415
1987	5	31	28.9694	18.8466	10.1228	21.5414	26.4602	23.503	10.3982	20.2146	22.1086	21.3706	21.0938	75.6889	52.281	63.6185	52.6192	24.0472	24.8068	25.0358	24.4717	19.7059	20.1425	20.2103	19.8839
1987	6	1	29.1197	20.0924	9.02726	21.8267	26.4774	23.542	11.4896	20.5756	22.1705	21.1612	21.1754	76.4451	52.7966	62.696	50.3839	24.7278	25.0131	24.571	24.6207	20.1081	20.2628	19.9194	19.9761
1987	6	2	28.6291	19.8427	8.78644	21.5208	26.6767	23.5456	12.2222	20.2421	22.1086	21.2499	21.0974	76.1014	51.5592	63.1218	49.8162	24.1366	24.7037	24.7484	24.383	19.754	20.0634	20.04	19.8342
1987	6	3	29.0464	19.0202	10.0262	21.6102	26.5599	22.5698	12.3247	20.3418	21.9573	21.1116	21.0441	76.2732	51.5592	62.8734	49.2839	24.3119	24.3634	24.4468	24.2552	19.8503	19.8778	19.859	19.7562
1987	6	4	29.2362	20.1024	9.13382	21.7992	25.704	23.1294	12.5042	20.4174	22.1326	20.9392	20.8769	75.5858	50.3905	62.2279	48.3465	24.3841	24.5903	24.3271	24.0854	19.8984	19.9947	19.7195	19.595
1987	6	5	28.605	19.9525	8.65249	21.5552	26.2333	23.7833	12.4199	20.3728	22.0227	21.4131	21.1577	76.7888	53.2778	62.7669	50.3129	24.4116	24.769	25.0465	24.61	19.9122	20.1115	20.2174	19.9797
1987	6	6	28.6978	20.0857	8.6121	21.4933	26.4602	22.3853	12.4126	20.3246	21.9848	21.179	21.0441	76.9607	52.4185	63.3701	51.3419	24.3497	24.5697	24.6845	24.3688	19.8812	19.9981	20.0081	19.8307
1987	6	7	28.9665	20.1424	8.82414	21.4933	26.4121	24.053	11.453	20.2593	21.9539	21.4096	21.0867	76.4107	51.6279	60.4252	49.7097	24.1813	24.4081	24.7307	24.2801	19.7747	19.895	20.0436	19.7739
1987	6	8	28.9213	19.16	9.76123	21.7442	26.4842	22.8643	11.42	20.2903	21.9986	21.5586	21.147	74.7265	51.5592	63.8669	49.5678	24.0885	24.4803	25.4084	24.4894	19.7162	19.9431	20.4197	19.8803
1987	6	9	29.3061	20.3854	8.92071	21.7477	26.6424	23.6982	12.625	20.4724	22.1464	20.4977	20.3274	76.2045	51.6279	60.0703	47.1196	24.525	24.7759	23.8862	23.5562	19.9878	20.1287	19.3055	19.121
1987	6	10	29.1447	20.3455	8.79922	21.7683	26.7695	24.1346	13.7018	20.2284	22.0364	21.697	21.2038	74.2452	51.0092	62.3766	49.4613	23.9407	24.4734	25.4971	24.4929	19.6234	19.9362	20.4551	19.8839
1987	6	11	29.5792	20.3521	9.22706	21.8714	26.7008	22.7543	12.4566	19.51	22.2151	21.5976	20.3771	71.5642	50.6999	62.5895	46.7293	23.1501	24.7347	25.3339	23.5314	18.9532	20.1012	20.3593	19.0962
1987	6	12	29.6724	19.4564	10.216	21.6824	26.9551	23.4427	12.4566	20.4621	22.088	20.9199	21.0406	76.4107	49.4281	62.696	49.0356	24.5387	24.3703	24.1204	24.2446	19.9912	19.8675	19.671	19.7455
1987	6	13	29.3028	20.1956	9.10718	21.7374	26.828	23.9678	12.5554	20.3418	22.1155	21.5267	21.2109	75.2077	50.5624	61.5606	48.5033	24.2191	24.5594	25.0997	24.4965	19.8022	19.9775	20.2387	19.8981
1987	6	14	29.3694	19.5796	9.7898	21.727	26.5599	22.4421	11.4493	20.4312	22.088	21.3812	21.1825	75.9983	51.2498	64.4346	49.9581	24.4528	24.5903	25.1671	24.6029	19.9397	20.0084	20.2706	19.9513
1987	6	15	28.7116	20.1923	8.5193	21.2393	26.3364	23.2404	11.127	19.9903	21.9814	21.0264	20.6974	75.6113	52.556	63.1927	48.5663	23.8011	24.6109	24.3439	23.9059	19.5078	20.0256	19.7952	19.4888
1987	6	16	29.485	20.199	9.28603	21.6274	25.8827	24.3865	12.8192	20.1218	21.1565	20.7354	19.4084	74.3827	47.4001	57.764	43.7133	23.755	23.2841	24.0778	22.3215	19.5272	19.0219	19.3871	18.1524
1987	6	17	29.4472	19.2625	10.1847	21.813	27.1442	23.5172	12.6836	20.2765	22.1533	21.2783	21.1293	74.2452	48.9469	62.5541	49.3194	24.0128	24.4425	24.8123	24.3226	19.675	19.9053	20.0471	19.7774
1987	6	18	29.5359	18.4974	11.0385	21.837	26.0305	23.1446	11.8815	20.28	22.1498	20.3558	20.2068	74.0734	47.1595	56.3448	42.5779	23.9991	23.5729	23.2404	22.0447	19.6784	19.1766	18.9046	17.9927
1987	6	19	29.6591	20.6019	9.05723	22.143	26.962	24.1168	11.7753	20.3659	22.2048	20.4445	20.3097	72.6297	50.253	57.2673	45.1326	24.0163	24.6934	23.464	23.2192	19.6716	20.0497	19.0323	18.901
1987	6	20	29.4162	19.7294	9.68679	21.9099	27.0273	22.7543	12.7569	20.0542	21.5941	21.1754	20.7231	71.2825	48.2195	61.5961	47.2478	23.5314	23.3895	24.4007	23.5433	19.3162	19.2204	19.8165	19.2507
1987	6	21	29.1619	20.4221	8.73982	21.8027	26.8623	24.6029	12.7862	20.304	22.1189	20.8561	20.3664	74.4515	50.9061	56.9125	45.9841	24.0953	24.659	24.2268	23.4427	19.7128	20.0325	19.4829	19.0394
1987	6	22	29.7565	20.1356	9.62095	21.978	27.3401	23.4143	12.7752	20.2731	21.8886	21.0228	20.927	73.1453	47.1251	56.5222	46.5519	23.8994	23.5832	23.5172	23.5101	19.5994	19.3931	19.2736	19.2984
1987	6	23	29.9555	20.4287	9.52674	21.9195	27.3298	24.9613	11.6398	20.2146	22.002	21.2606	21.0264	73.0422	47.9501	54.9965	46.3744	23.7894	23.9647	23.7656	23.6911	19.5409	19.5994	19.4262	19.4049
1987	6	24	28.5602	19.7761	8.78418	22.1361	26.1989	23.8046	11.5629	20.1665	21.7442	20.0223	19.9407	71.2548	44.7878	55.5642	43.8907	23.5282	22.5142	23.4817	22.3321	19.3622	18.4891	19.2097	18.3404
1987	6	25	28.5122	20.3754	8.13679	21.9573	27.182	24.3013	12.4822	20.0703	21.7442	20.927	20.7887	71.9766	47.022	56.7706	45.5584	23.4147	23.3529	23.3292	23.2227	19.2935	19.2144	19.1317	19.0962
1987	6	26	28.9365	20.2289	8.7076	21.7202	27.0892	23.8803	13.9143	19.9775	21.837	20.2281	19.9868	72.7672	47.9157	54.8294	42.5596	23.3494	23.6175	22.4885	22.1478	19.2866	19.3794	18.3973	18.1959
1987	6	27	28.6635	19.5729	9.09053	21.9814	27.2817	24.1062	13.7934	20.0428	21.8267	20.7887	20.7425	71.4954	46.8845	58.2608	45.2745	23.346	23.456	23.3008	23.1801	19.266	19.2935	19.0926	19.0714
1987	6	28	28.8766	20.492	8.3846	21.9848	27.2645	24.2304	10.5813	19.9465	21.8508	20.6361	20.6609	70.7048	47.0907	55.2803	44.9552	23.0985	23.566	22.6266	22.9176	19.1216	19.3759	18.752	18.9365
1987	6	29	29.0031	20.5852	8.4179	21.9539	27.2439	24.3297	11.7643	20.0909	21.8783	20.1677	20.0116	71.9423	47.297	54.5352	43.0037	23.4732	23.6279	22.6231	22.4528	19.3416	19.3828	18.532	18.4362
1987	6	30	28.447	19.3798	9.06722	21.7545	27.1476	22.7295	12.4712	20.0531	21.5174	20.9235	20.7106	72.9734	45.8189	59.1478	45.7358	23.5144	22.717	23.6378	23.1624	19.3725	18.8122	19.3517	19.0714
1987	7	1	27.5395	19.1525	8.38696	20.5616	24.4113	22.3236	10.7315	18.8869	20.7	20.1078	19.7488	68.9053	44.9552	53.8771	39.1534	22.0092	22.2576	22.7046	22.1771	18.2056	18.3262	18.4999	18.2032
1987	7	2	27.8007	19.1663	8.63445	20.7319	25.1635	22.2943	10.7315	18.7733	20.5722	19.6829	19.4815	66.9183	41.9392	51.0935	36.7727	21.6296	21.6012	21.5325	21.3531	17.9679	17.9289	17.8186	17.7271
1987	7	3	27.8042	18.124	9.68016	21.0016	25.199	22.287	10.7022	19.0146	20.5722	19.8074	19.617	66.8473	41.7973	51.2766	36.6994	22.0163	21.5338	21.7926	21.5691	18.2127	17.8614	17.9908	17.8553
1987	7	4	27.0263	19.0357	7.99068	20.6042	24.6313	21.7816	10.5007	18.9862	20.7816	18.8405	18.7453	69.4375	45.4874	53.0347	38.0546	22.2399	22.5344	21.2139	21.0564	18.3404	18.5001	17.4121	17.3388
1987	7	5	27.3607	19.6578	7.70294	20.519	24.5213	20.8037	8.47896	18.9436	20.558	19.3679	19.4375	69.6859	44.9197	49.0424	41.7172	22.1795	22.0199	19.9466	20.4301	18.3121	18.195	16.61	16.9469
1987	7	6	27.1328	19.6716	7.46123	20.5013	25.0819	22.4262	10.8487	18.6633	20.4587	19.5803	19.4009	67.9118	41.8683	49.9581	39.2999	21.5373	21.3777	21.2468	21.2139	17.9005	17.794	17.6245	17.6208
1987	7	7	27.5464	19.1697	8.37665	20.668	24.8584	21.9354	10.7901	18.7627	20.4126	19.4595	19.3862	67.4505	42.6489	52.9248	39.4464	21.6544	21.406	21.4226	21.3384	17.975	17.7798	17.76	17.7051
1987	7	8	25.7206	18.386	7.3346	20.8667	24.7945	21.6937	11.6508	18.972	20.6006	19.5694	19.5291	67.3796	44.0327	54.3166	41.7905	22.0234	21.9596	21.7266	21.701	18.2092	18.1169	17.9175	17.9175
1987	7	9	27.6907	19.8606	7.83012	20.5155	23.7514	22.6862	9.8561	18.8159	20.6822	19.4668	19.4522	68.7279	42.1521	48.0535	35.0146	21.878	21.1719	20.8073	20.3055	18.124	17.4357	17.3462	16.8517
1987	7	10	27.0118	19.2213	7.79053	20.6893	25.1387	21.1186	9.70227	18.8088	20.6893	18.6024	18.5365	67.5924	43.1101	48.7494	34.5018	21.7502	22.0483	20.17	20.2836	18.0282	18.0672	16.7235	16.8114
1987	7	11	27.5395	19.9981	7.54139	20.6964	25.0287	22.4079	10.7937	18.8336	20.5864	19.6463	19.4888	67.7344	42.8263	49.9947	39.5563	21.8105	21.7254	21.3238	21.3457	18.0814	17.9572	17.6501	17.6941
1987	7	12	27.2924	20.2456	7.04687	20.8419	24.979	22.0819	9.55577	19.0572	20.7142	19.269	19.4522	68.2666	43.7843	49.7383	38.0912	22.2186	22.0873	20.6095	21.2871	18.3475	18.1559	17.207	17.6685
1987	7	13	28.911	20.1459	8.76506	20.7177	24.9294	21.8365	9.44589	18.8904	20.3735	20.0602	19.5803	67.9827	42.4005	55.5253	39.483	21.9099	21.2251	22.7265	21.712	18.1382	17.6521	18.5512	17.9212
1987	7	14	28.4109	19.8378	8.57316	20.7	25.0961	22.0599	9.60704	19.1033	20.5687	18.6977	18.6171	69.5439	41.8328	46.8082	35.6739	22.4386	21.5409	20.6645	20.496	18.4611	17.8153	17.0129	16.9396
1987	7	15	28.6704	19.9947	8.67569	20.4835	24.8052	22.0746	9.48984	18.8514	20.5297	19.4229	19.3862	69.3665	43.3585	52.5952	38.6772	21.9808	21.7005	21.2505	21.3457	18.1843	17.9608	17.6428	17.7088
1987	7	16	28.1369	19.4546	8.68235	20.2635	24.5426	22.1515	9.4642	18.6172	20.4339	18.8112	17.6355	65.7474	44.8487	49.6651	35.564	21.5835	21.7325	20.7707	20.3458	17.9466	17.9643	17.0751	16.87
1987	7	17	28.7838	20.1081	8.67569	20.6077	24.7803	21.8695	9.69861	18.9898	20.629	19.5217	19.4778	69.4375	44.0681	53.0713	42.1201	22.2221	22.0589	21.5545	21.5838	18.3369	18.163	17.8113	17.8662
1987	7	18	28.9423	20.029	8.91331	20.5793	25.1529	22.5507	9.70227	18.8194	20.6822	19.5877	18.5621	64.7184	42.8263	50.1778	38.2011	21.8425	21.9418	21.2468	21.2688	18.1134	18.0495	17.5989	17.6538
1987	7	19	29.4094	20.1046	9.30472	20.5864	25.4758	22.5947	9.76087	18.8798	20.6042	19.6609	19.5291	68.7279	40.6619	49.1523	37.5052	21.995	21.477	21.2835	21.3677	18.1914	17.826	17.6648	17.7161
1987	7	20	28.9743	20.3899	8.58433	21.037	25.3551	22.3639	9.40926	19.2346	20.8348	19.6756	19.7195	68.1956	42.5779	51.826	38.1278	22.5415	22.1512	21.5948	21.8329	18.532	18.2127	17.7967	17.9725
1987	7	21	28.9694	20.139	8.83037	20.668	25.0181	22.2614	9.59606	18.9898	20.7993	18.9394	18.8222	68.8698	43.465	50.1778	36.8093	22.1973	22.286	21.3457	21.071	18.3156	18.3333	17.4524	17.3095
1987	7	22	28.6772	19.9878	8.68944	20.6255	24.862	22.1515	9.6803	18.9968	20.6184	19.5474	19.5474	69.2601	41.7264	52.8516	36.2599	22.2363	21.1896	21.5362	20.7707	18.344	17.464	17.815	17.1374
1987	7	23	29.1756	20.0084	9.16723	20.558	25.1494	21.1956	8.49727	18.8691	20.6219	19.628	19.5217	68.9407	42.4005	47.6506	39.6661	21.9808	21.7751	20.2323	20.3898	18.1843	18.0105	16.7345	16.881
1987	7	24	29.6122	20.1115	9.50064	20.9625	25.4616	21.6754	9.87075	19.0678	20.7993	19.8441	19.7195	67.5215	41.4425	46.442	35.271	22.176	21.9205	20.6242	20.6828	18.3121	18.1134	17.0678	17.1044
1987	7	25	29.7703	20.4862	9.28409	21.2251	25.8342	22.8877	10.1381	19.0359	20.5687	19.6536	19.5657	65.4281	38.7814	47.9436	36.9558	21.9312	21.0725	21.1333	21.1223	18.1417	17.5989	17.5842	17.5842
1987	7	26	29.3612	20.5206	8.84068	21.0193	25.4155	22.6789	9.88906	18.9578	20.5935	20.0308	19.6902	66.3151	41.6199	50.654	37.2122	21.878	21.5302	22.1478	21.6058	18.1134	17.8224	18.1995	17.8589
1987	7	27	29.5297	20.2181	9.31159	20.8135	25.2806	21.5801	8.59982	19.0252	20.6538	19.7232	19.6096	68.3021	42.0457	47.614	37.1389	22.1831	21.7041	20.5253	20.5546	18.3085	17.975	16.9762	17.0055
1987	7	28	28.361	20.0507	8.31034	20.6361	24.4929	21.6094	9.43124	19.0785	20.6858	19.9686	19.7671	69.8987	46.8712	57.0636	40.6917	22.4386	22.5166	22.7778	22.4116	18.4682	18.4859	18.5768	18.3717
1987	7	29	28.7941	20.0634	8.73069	20.6503	25.1494	22.1918	9.54112	19.0678	20.7071	19.9613	19.7305	69.7923	43.7488	53.6207	39.3731	22.3924	22.0483	22.3932	22.0563	18.4362	18.1914	18.357	18.1483
1987	7	30	29.2753	18.4513	10.824	20.7709	25.2132	20.7853	8.33612	18.9578	20.668	19.4595	19.5144	68.1601	42.0457	48.8593	39.9591	22.0554	21.7609	19.9979	20.3532	18.2446	17.9927	16.621	16.87
1987	7	31	28.7219	20.0703	8.65163	20.5687	23.2653	21.7816	8.40204	18.9862	20.6609	19.8843	19.6683	69.6859	43.2166	55.0491	38.0912	22.2399	21.3493	22.4372	21.1077	18.3404	17.5456	18.346	17.3498
1987	8	1	29.7123	20.7213	8.99104	21.4948	27.0725	23.7411	11.4054	19.9158	21.5693	20.4667	20.485	73.0566	45.9487	56.9903	50.7272	23.4498	23.0595	22.7668	22.8657	19.2984	19.0181	18.7819	18.8588
1987	8	2	30.0919	19.7916	10.3003	21.6154	27.3386	23.6056	11.5153	20.0045	21.6651	20.811	20.6755	72.8792	45.0616	58.8949	50.7272	23.5846	23.0879	23.6495	23.243	19.3836	19.0572	19.3166	19.0932
1987	8	3	29.6555	20.8987	8.75686	21.6899	26.6822	23.7081	10.4714	19.969	21.6828	19.8441	19.7635	72.2051	49.0001	55.3055	51.2034	23.4391	23.6343	23.2869	23.2833	19.2913	19.3623	19.0822	19.0969
1987	8	4	30.209	20.849	9.36005	21.6012	27.4769	24.1257	10.6289	19.9158	21.4593	20.5326	20.474	72.6663	43.9617	54.9759	49.4819	23.3788	22.506	22.6203	22.6386	19.2488	18.6527	18.6977	18.7123
1987	8	5	30.06	20.7887	9.27134	21.6047	27.6756	24.1183	10.6619	19.93	21.7467	20.7597	20.6462	72.4889	44.9907	56.9171	50.2877	23.4072	23.2475	23.525	23.1917	19.263	19.121	19.2068	19.0493
1987	8	6	30.3048	20.9696	9.33521	21.5338	27.7927	23.0122	9.50083	19.7855	21.4007	19.7195	19.7122	73.1058	43.8049	53.6573	47.4675	23.4005	22.6753	21.9647	21.983	19.2104	18.727	18.0567	18.0897
1987	8	7	30.1061	20.6751	9.43101	21.5054	27.4486	24.371	10.7168	19.7987	21.2139	19.7305	19.595	72.1696	43.5119	51.9359	46.8082	23.1517	22.309	21.7376	21.712	19.121	18.4889	17.9432	17.9285
1987	8	8	29.9074	21.0903	8.81718	21.8034	27.2215	24.0414	10.5337	20.1323	21.6544	20.7524	20.6828	72.6308	45.4519	56.3677	50.5441	23.7585	23.1446	23.2356	23.166	19.4794	19.0359	19.0456	19.02
1987	8	9	29.6413	18.8265	10.8148	21.2215	26.9483	23.3052	10.3176	19.6533	21.5515	20.4447	20.4154	73.1276	46.4454	57.3566	50.5807	23.0027	23.0169	22.7851	22.7448	19.0217	18.9756	18.727	18.7563
1987	8	10	29.8365	19.7029	10.1335	21.3173	25.7987	22.8804	9.54844	19.8768	21.4486	20.3898	20.4191	74.4404	45.7713	51.9359	47.0646	23.4924	22.8289	21.3054	21.6717	19.3126	18.8656	17.6831	17.9102
1987	8	11	29.6094	20.4906	9.11877	21.2215	26.7105	24.122	11.3688	19.9442	21.6615	20.8037	20.6352	75.3629	48.3614	55.1224	51.1301	23.6911	23.5633	23.1221	23.2466	19.451	19.3197	18.9614	19.0859
1987	8	12	29.8329	20.8241	9.00878	21.5196	27.0547	23.2356	11.3724	20.04	21.6651	20.507	20.5876	73.9082	46.1261	59.1146	51.1301	23.7194	23.2795	23.0781	23.1587	19.4688	19.1459	18.9687	19.0383
1987	8	13	29.8578	20.7106	9.14716	21.6296	27.335	23.6202	10.3725	20.0223	21.697	19.6609	19.6939	72.9502	45.4874	54.7561	47.1745	23.6024	23.1943	22.016	21.983	19.3942	19.0572	18.0897	18.108
1987	8	14	29.8081	19.8413	9.96678	20.6432	26.9376	23.2906	10.1381	19.9974	21.4983	19.5694	19.6023	70.3955	46.339	55.452	45.5629	22.6124	22.9069	21.7999	20.9319	18.5782	18.8975	17.9432	17.2289
1987	8	15	29.9181	20.1855	9.7326	21.0619	26.9305	24.1	11.5299	19.6284	21.6118	21.0124	20.5876	74.2985	46.5519	57.7961	50.8005	23.0595	23.1766	23.84	23.1367	19.0607	19.0997	19.4192	19.0236
1987	8	16	29.4852	19.8803	9.60487	21.5018	26.7105	22.6716	9.99894	19.9619	21.7609	20.0162	20.3971	73.5179	48.5033	59.2245	51.5696	23.5598	23.7869	22.0929	22.8804	19.3552	19.4617	18.3717	18.8808
1987	8	17	29.8861	19.6745	10.2116	20.4303	26.0577	23.8107	10.0942	19.6852	21.548	20.3971	20.3715	69.8633	44.8133	56.5508	47.7605	22.1086	22.7969	22.5471	21.6754	18.2553	18.8194	18.6134	17.8955
1987	8	18	29.4355	20.5935	8.84201	21.3138	27.005	23.2796	10.1345	19.8129	21.6509	20.8879	20.6388	73.8372	46.6938	60.9093	52.0824	23.3256	23.3114	24.0048	23.3602	19.2204	19.1849	19.5364	19.1665
1987	8	19	29.4604	20.4197	9.04071	21.1541	25.8271	22.9866	9.55577	19.7952	21.8638	19.9246	19.7928	75.3274	48.2905	54.7195	49.0791	23.4214	23.9678	22.4811	22.3859	19.2878	19.5823	18.368	18.3644
1987	8	20	29.4255	20.6574	8.76807	21.5515	26.746	23.6349	10.3286	20.0613	20.9874	20.6608	19.8441	73.9436	47.1196	54.3166	51.4964	23.7762	23.3469	23.2393	23.2979	19.4688	19.1033	19.0529	19.0603
1987	8	21	29.7478	19.6994	10.0484	21.3032	27.1895	23.8033	10.3432	19.8165	21.4983	20.5802	19.5987	70.289	45.8422	56.6607	50.068	23.354	22.8643	22.9609	22.8584	19.2346	18.8691	18.8698	18.8368
1987	8	22	29.8968	19.8271	10.0697	21.4202	27.147	23.8876	10.3872	19.9052	21.5657	20.6059	20.5473	73.7308	45.9487	55.745	49.8848	23.4853	23.024	22.8657	22.906	19.3091	18.9898	18.8258	18.8698
1987	8	23	29.4804	19.7207	9.75973	21.4273	27.2215	21.7047	10.2334	20.0081	21.4664	20.1847	20.3825	74.4049	44.6713	60.25	51.1668	23.7088	22.7118	22.7119	22.8035	19.4475	18.7946	18.7746	18.8332
1987	8	24	29.1197	19.3588	9.76099	21.069	26.6289	22.7412	10.3103	19.8129	21.8709	20.5693	20.5839	75.3629	49.3194	62.6674	53.8771	23.4853	24.1559	23.7374	23.5799	19.3197	19.6958	19.3826	19.2947
1987	8	25	29.4462	19.2772	10.169	20.9519	26.8844	23.3785	10.2407	19.7845	21.6402	20.7414	20.5509	76.0725	47.2615	59.7373	52.7051	23.503	23.4037	23.6349	23.3016	19.3339	19.2168	19.2873	19.1042
1987	8	26	29.0381	20.5829	8.45526	21.3919	26.5544	23.3968	10.0649	20.0116	21.7928	20.6462	20.6572	74.6888	49.7807	59.0048	52.7417	23.7372	23.9998	23.3528	23.492	19.4723	19.5894	19.1298	19.2397
1987	8	27	28.9676	19.0926	9.87499	20.9306	25.5326	21.6571	10.1528	19.6816	21.4557	20.5509	20.3971	75.7887	47.0486	61.6785	52.8516	23.283	22.9708	23.503	23.0122	19.1849	18.9472	19.2544	18.954
1987	8	28	29.5278	20.37	9.1578	21.1257	26.9731	23.0708	10.3396	19.9229	21.8176	20.5839	20.6169	75.9661	47.5099	61.2389	53.5108	23.7088	23.7727	23.536	23.4444	19.4546	19.4581	19.28	19.2324
1987	8	29	28.1688	20.2139	7.95497	21.1222	26.778	23.6898	10.5154	19.9336	21.7147	20.7304	20.6425	76.0016	48.2195	58.6751	52.8149	23.7585	23.7088	23.525	23.492	19.4723	19.4191	19.2617	19.2361
1987	8	30	29.3788	20.5971	8.7817	21.1967	26.6893	21.8365	9.06131	19.9832	21.8247	19.9027	19.8294	75.7532	49.071	60.6163	51.5696	23.8082	24.0175	23.177	22.8474	19.5042	19.6	18.8075	18.6317
1987	8	31	29.7513	20.299	9.4523	21.137	27.1186	23.3235	10.5007	20.0471	21.736	20.7634	20.7158	74.7906	47.226	62.8139	53.8038	23.7521	23.574	24.675	23.9022	19.4265	19.3517	19.8587	19.4631
1987	9	1	28.2185	19.5397	8.6788	20.4197	23.3753	20.1297	12.5371	19.1743	20.8667	19.7818	19.7562	72.0276	46.6938	57.5763	50.5807	22.7934	22.8537	22.5251	22.5031	18.6917	18.6669	18.4193	18.4303
1987	9	2	28.183	19.5468	8.63622	20.3203	23.4924	19.1372	12.6397	19.0039	20.7248	19.0712	18.8368	71.6373	45.239	55.1224	47.1745	22.4457	22.3357	21.8878	21.386	18.4788	18.3617	17.7967	17.5146
1987	9	3	28.1405	19.5042	8.63622	20.2352	23.4285	19.5913	12.398	19.0926	20.9235	19.0639	18.8918	72.8792	46.5519	58.7117	48.6762	22.7153	22.9211	22.2797	21.6754	18.6385	18.7201	18.0494	17.6904
1987	9	4	27.6792	19.2204	8.45881	19.9868	23.0559	19.8257	12.4236	18.901	20.5651	19.5401	19.4961	73.1985	47.4744	58.6385	51.0935	22.4279	22.4137	22.2687	22.1552	18.4646	18.4575	18.2765	18.2288
1987	9	5	27.7111	19.373	8.33818	20.0684	23.024	19.8148	11.3504	19.0359	20.7745	19.6243	19.6316	73.5179	47.3325	59.5175	51.8993	22.7011	22.7366	22.5251	22.4189	18.6243	18.6065	18.4266	18.3753
1987	9	6	27.3918	18.4895	8.90233	20.3735	22.3711	19.3057	12.4382	19.1068	20.9199	19.3899	19.6426	72.0276	44.9197	57.9792	49.5186	22.6976	22.6656	21.9391	22.2248	18.6207	18.5817	18.0897	18.2655
1987	9	7	26.9589	19.4368	7.5221	20.1997	22.9211	20.1334	12.6434	18.9898	20.7248	20.0675	19.7671	72.1696	47.1196	58.7117	50.8005	22.4953	22.5663	23.2649	22.5764	18.5001	18.4966	18.8295	18.4523
1987	9	8	26.1428	19.0572	7.08567	19.7242	22.7863	19.877	12.5701	18.752	20.5474	19.6463	18.6024	70.5019	49.142	58.3089	50.947	22.2753	22.5627	22.4262	22.2064	18.3688	18.5285	18.3827	18.2508
1987	9	9	26.5796	18.5533	8.02628	20.2671	23.6662	19.0456	12.2148	19.0891	20.959	19.4412	19.6683	72.5244	45.5939	62.7772	51.3133	22.6905	22.8643	22.5434	22.5251	18.6243	18.7165	18.4449	18.4523
1987	9	10	26.5083	18.3511	8.15722	20.0861	23.0488	19.5181	12.1672	19.0607	20.7248	19.7085	19.7232	73.5534	46.9067	60.6896	52.119	22.7543	22.6195	22.7339	22.6313	18.6633	18.5249	18.5805	18.5035
1987	9	11	26.7496	19.4794	7.27018	20.189	23.0737	20.2653	12.5481	19.0536	20.7993	19.8148	19.6976	72.8437	47.9356	59.078	51.6429	22.6692	22.8537	22.7668	22.5068	18.603	18.6704	18.5805	18.4266
1987	9	12	27.2499	18.9188	8.33108	20.6113	23.6733	20.0418	12.5188	19.2168	20.8241	19.6683	19.7378	71.0696	44.5294	57.3932	49.8482	22.7614	22.4173	22.2943	22.2907	18.674	18.3901	18.3021	18.2874
1987	9	13	26.927	17.8011	9.12587	20.0719	23.0417	19.2324	12.2515	18.9791	20.7213	18.6244	17.8113	69.5439	46.7647	57.5397	48.9692	22.5592	22.5202	21.2871	21.2175	18.5462	18.4682	17.4304	17.4157
1987	9	14	26.8489	18.5782	8.27076	20.3239	23.4427	18.7453	12.4859	19.1459	20.6467	19.6499	19.6463	72.6663	44.7423	60.8361	50.7272	22.7969	22.0979	22.6716	22.298	18.6775	18.2269	18.5035	18.2948
1987	9	15	26.6751	17.6876	8.98749	20.1748	23.2156	19.4082	12.4785	19.0714	20.8135	19.6499	19.6829	73.1631	47.6518	59.7739	51.5696	22.7153	22.9211	22.5727	22.5361	18.6278	18.7449	18.4742	18.4559
1987	9	16	26.3061	18.2446	8.06142	19.7562	22.6018	19.009	12.1379	18.9756	20.7496	19.4998	19.573	75.3984	49.1065	63.4731	53.7672	22.7756	22.9566	22.7815	22.613	18.6633	18.7485	18.5805	18.4926
1987	9	17	25.898	18.1666	7.73144	19.6036	22.6692	19.1591	11.0172	18.8265	20.7816	19.3313	19.4595	75.4339	50.5258	61.1291	53.5475	22.5273	23.2121	22.2138	22.4116	18.5178	18.9152	18.2545	18.3717
1987	9	18	26.416	18.2695	8.14657	19.8945	22.7402	18.9833	12.0024	18.933	20.5864	19.5217	19.5181	74.1211	47.3679	63.5098	53.5475	22.5698	22.4634	22.7851	22.4372	18.5498	18.4717	18.5914	18.3937
1987	9	19	26.4764	18.5037	7.97271	20.1003	23.2085	18.9467	11.2589	19.0181	20.9838	19.4338	19.6206	73.1985	47.4389	63.3633	52.7783	22.6408	23.2156	22.6496	22.5764	18.5995	18.9152	18.5109	18.4816
1987	9	20	25.8945	18.3262	7.56822	20.0436	22.6373	19.269	12.2148	19.1139	20.9803	19.7781	19.7671	74.4759	51.058	62.2645	53.4009	22.9105	23.6875	23.1258	22.9756	18.752	19.1991	18.8002	18.7233
1987	9	21	26.1748	18.3866	7.78821	19.93	22.9708	18.9687	12.2112	19.0217	20.8809	19.6206	19.6683	74.6533	48.9291	63.1069	53.1446	22.7579	23.205	22.9573	22.7668	18.6633	18.9259	18.672	18.5951
1987	9	22	24.7874	18.195	6.59248	19.7703	22.6053	17.9139	11.2332	18.9401	20.7354	19.4119	19.5291	75.1145	49.3904	63.4731	53.7306	22.6621	22.9956	22.569	22.5507	18.6207	18.784	18.4852	18.4742
1987	9	23	25.9016	17.354	8.54752	19.7916	21.4273	19.02	12.2002	18.8869	20.8454	19.6756	19.6389	74.0501	50.6322	65.0847	54.1701	22.4811	23.354	23.243	22.8547	18.5107	19.0075	18.8551	18.6464
1987	9	24	25.4616	17.4108	8.05077	19.6249	21.9631	19.1445	12.2734	18.8159	20.739	19.9722	19.6866	75.1855	53.2224	64.6818	54.9026	22.4634	23.4924	23.7667	23.0525	18.493	19.0749	19.1372	18.7526
1987	9	25	25.7845	18.1701	7.61435	19.4581	22.5166	18.357	13.2147	17.904	19.9123	18.0677	16.9909	69.1891	47.9002	56.331	50.6906	21.4202	22.2434	21.1479	20.7121	17.645	18.1098	17.1447	16.8993
1987	9	26	25.8129	17.5811	8.23173	19.9052	22.5273	18.6647	12.1049	19.1494	20.8525	19.3533	19.5987	75.6113	50.1355	64.0225	53.987	23.0701	23.283	22.5507	22.7192	18.8514	18.9614	18.4669	18.5695
1987	9	27	25.7064	18.4291	7.27728	19.8697	22.2328	19.1445	12.1123	18.9046	20.8632	19.7269	19.6683	74.0146	52.1934	62.6674	53.9503	22.5131	23.6414	23.0525	22.873	18.5214	19.1707	18.7672	18.6537
1987	9	28	25.3563	16.6586	8.69768	19.7455	22.2576	18.3204	12.3613	18.8833	20.6042	19.7452	19.628	74.7597	50.4903	61.6052	53.5475	22.5663	22.8821	22.8511	22.6679	18.5498	18.7165	18.6281	18.5402
1987	9	29	26.0541	18.3262	7.72789	19.7632	21.516	19.4302	12.343	18.8443	20.7283	19.606	18.672	71.1761	49.7452	59.9204	52.5952	22.4776	23.0347	22.3786	22.4482	18.493	18.8123	18.3644	18.412
1987	9	30	26.3132	17.4995	8.81363	19.8981	21.7218	19.1372	12.3284	19.0572	20.9696	18.8405	18.8698	71.6019	48.7517	60.25	49.9215	22.8608	23.3362	22.0783	21.8365	18.7236	18.9827	17.9358	17.8113
1987	10	1	26.2174	18.5782	7.63919	20.1039	22.8395	17.1996	11.2003	19.1388	20.9803	19.7452	18.9211	70.5374	48.184	62.0081	46.4054	22.8998	23.1872	22.9793	22.8218	18.752	18.8975	18.7086	18.6207
1987	10	2	25.9087	18.5249	7.38372	20.1535	22.435	19.4412	9.23346	19.231	20.9093	19.9027	19.8294	74.3694	49.9226	62.4476	47.6873	23.1127	23.3788	23.3712	23.0525	18.8727	19.0181	18.9247	18.7526
1987	10	3	25.5751	18.5072	7.06793	20.1535	22.2576	19.3093	9.09428	19.1388	20.7106	18.7489	18.7746	73.6598	51.9096	58.6751	44.7572	22.8785	23.2404	21.712	21.7083	18.7378	18.9472	17.7271	17.7307
1987	10	4	26.1322	18.2127	7.91949	19.8839	21.697	19.2104	9.93302	18.7804	20.7816	19.6609	18.6537	69.6859	48.113	63.8394	46.9914	22.2434	22.9105	23.0708	22.4885	18.3369	18.752	18.7636	18.4376
1987	10	5	26.2493	18.13	8.11933	19.7526	23.0027	19.3862	9.0723	18.7733	20.8774	19.6133	18.9933	70.36	47.4389	60.9459	46.0391	22.286	22.9885	22.7119	22.4189	18.3724	18.784	18.5438	18.3717
1987	10	6	25.93	18.2624	7.66757	19.9052	22.8963	19.0639	9.06498	18.9756	21.0264	19.3899	18.7526	70.8922	49.213	63.0336	47.614	22.6515	23.5172	22.4811	22.6276	18.5995	19.0962	18.4046	18.5328
1987	10	7	25.7845	17.5456	8.23883	19.8555	22.616	19.291	10.1747	18.9862	20.7354	19.551	19.595	74.8307	49.5323	61.2756	47.3943	22.7331	23.0488	22.5983	22.5764	18.6527	18.8194	18.4816	18.4852
1987	10	8	25.9796	18.3759	7.60371	19.9655	22.7437	19.3752	10.2297	19.0217	20.7709	18.7636	18.7306	74.263	49.1065	59.4076	45.1234	22.7437	23.0382	21.8548	21.6314	18.642	18.7982	17.826	17.6831
1987	10	9	25.7029	18.4646	7.23825	20.0932	22.6621	18.7526	10.1381	19.1459	19.891	19.584	18.7416	74.2275	49.8516	62.8139	47.8338	22.9601	23.2972	23.0745	22.8511	18.7804	18.9649	18.7416	18.6281
1987	10	10	25.5964	17.6663	7.93014	19.9549	22.1902	18.8881	11.0721	19.0714	20.7496	18.8551	18.8002	74.7242	50.9871	61.0558	45.7095	22.8501	23.2227	22.1918	21.8548	18.7236	18.9365	18.0018	17.826
1987	10	11	25.6674	18.1808	7.48662	19.7029	22.2257	16.8444	10.0282	18.8123	20.6219	18.65	18.6024	74.5468	50.4548	59.957	45.0502	22.4031	22.9956	21.712	21.4996	18.4504	18.7946	17.7417	17.6099
1987	10	12	25.6638	18.2482	7.41565	19.7491	22.1263	18.5951	9.80482	18.8514	20.6325	19.5401	19.4851	74.5114	50.5968	67.1358	48.8959	22.474	22.9708	23.1954	22.6606	18.493	18.7698	18.8478	18.5292
1987	10	13	25.6993	17.3931	8.30624	19.6604	21.2641	19.4815	8.99172	18.9152	20.7993	18.9614	17.8882	69.2956	49.8516	59.5541	44.8304	22.7047	23.1659	22.1991	21.7962	18.6349	18.9081	18.0127	17.7893
1987	10	14	26.3096	18.5356	7.77402	20.0648	23.1127	19.2141	8.96609	19.1955	21.0193	19.4924	19.7122	74.7952	48.184	62.4476	47.4309	23.0737	23.3646	22.6057	22.7961	18.8478	19.0075	18.4926	18.6061
1987	10	15	25.2771	17.3682	7.90885	19.7562	21.2535	18.998	8.78662	18.9436	20.8561	19.8404	19.6866	74.9017	51.058	64.0958	48.0535	22.6444	23.4569	23.3895	22.9426	18.5888	19.0714	18.9431	18.6977
1987	10	16	25.3232	17.1412	8.18206	19.5184	22.066	18.6317	8.69505	18.6669	20.6929	19.4815	19.4302	74.8662	50.9161	64.2789	48.5663	22.1866	23.1092	22.7595	22.4702	18.3156	18.862	18.5988	18.412
1987	10	17	25.6674	18.0814	7.58597	19.6674	22.3605	18.6647	8.85621	18.8549	20.7887	19.4119	19.4815	75.0791	50.3484	63.4731	47.5408	22.5202	23.2156	22.5617	22.5507	18.5214	18.9294	18.4669	18.4523
1987	10	18	25.1848	18.1027	7.08213	19.6994	22.0554	18.3387	8.66575	18.8904	20.5545	18.1886	18.4669	75.1855	51.7677	61.0924	45.4531	22.5947	22.9459	21.0161	21.3604	18.5782	18.7804	17.2802	17.522
1987	10	19	25.3871	17.9785	7.40856	19.5787	22.3889	18.5768	9.66198	18.8088	20.6609	19.5694	19.5291	75.4339	49.9581	64.9382	48.1634	22.4882	22.9495	23.0049	22.6716	18.4966	18.7698	18.7233	18.5438
1987	10	20	25.4155	18.0885	7.32695	19.781	22.4031	19.0383	9.78651	19.0323	20.2872	19.4229	19.4998	75.7177	49.1157	64.1324	47.7971	22.8714	22.3786	22.6753	22.5288	18.7449	18.3277	18.5255	18.4486
1987	10	21	25.4545	18.1275	7.32695	19.7207	22.4244	19.1115	9.85976	18.7946	20.5509	19.573	19.4815	74.2985	50.7032	62.411	47.8338	22.3641	22.8431	22.7229	22.4372	18.422	18.6988	18.5585	18.401
1987	10	22	25.6496	18.0282	7.62145	19.6533	22.4079	18.3277	8.94045	18.8159	20.3532	19.4631	18.6171	71.4599	47.7971	62.997	47.3576	22.4599	22.342	22.591	22.3896	18.4824	18.3277	18.5035	18.368
1987	10	23	25.6922	16.3215	9.37069	19.6816	21.9757	18.7379	9.99162	18.8017	20.4191	19.3826	19.4631	74.6178	48.8227	63.5098	47.7971	22.396	22.6093	22.4958	22.4152	18.4433	18.4926	18.4376	18.3863
1987	10	24	25.458	18.454	7.00407	20.0471	22.2718	19.0456	10.1564	19.2097	20.7851	19.6463	19.7159	75.0081	50.8806	62.704	48.3099	23.1234	23.2866	22.8877	22.895	18.8833	18.972	18.6647	18.6757
1987	10	25	25.0997	18.1879	6.91182	19.4631	21.4629	18.1116	10.0246	18.6977	20.3751	19.8441	19.6426	74.6441	51.6429	63.0703	49.5918	22.4079	22.8144	23.2906	22.8328	18.3863	18.6207	18.8771	18.6391
1987	10	26	25.4369	18.2588	7.17804	19.6976	22.4335	19.8477	10.3469	18.5914	20.5436	19.1958	18.8661	72.007	47.4675	57.6862	44.2078	22.0013	22.6753	22.4482	21.701	18.1483	18.5365	18.1409	17.7234
1987	10	27	25.9016	18.6598	7.24179	20.0089	22.342	19.1335	10.2224	18.9138	20.463	18.6427	18.7599	72.3	47.1745	59.9937	45.1601	22.5617	22.4518	21.6387	21.5325	18.4889	18.4083	17.6941	17.6245
1987	10	28	25.4687	18.5391	6.92956	19.628	22.0123	18.8368	10.0136	18.8039	20.518	19.3936	18.7196	70.4321	49.9581	64.2423	49.1523	22.5544	22.917	22.6203	22.7009	18.4742	18.6793	18.5035	18.5585
1987	10	29	25.38	17.4392	7.94078	19.7049	22.1039	18.5805	10.8267	18.7856	20.4923	19.5327	18.7013	69.7362	49.5918	65.1213	48.4198	22.4555	22.873	22.9719	22.7705	18.4303	18.6537	18.6977	18.6061
1987	10	30	24.9826	17.975	7.00762	19.5144	21.8255	19.2214	9.91104	18.7233	20.2543	19.6353	19.5401	74.3877	49.8848	63.9859	49.4087	22.4299	22.4372	23.0269	22.6386	18.4156	18.4046	18.7233	18.5219
1987	10	31	25.3197	18.1701	7.14954	19.5034	22.0013	18.1263	9.94034	18.6391	20.3239	19.7415	19.573	73.875	48.8959	63.9859	48.3465	22.2431	22.4372	23.177	22.6203	18.2911	18.401	18.8332	18.5035
1987	11	1	25.8758	18.3894	7.4864	19.8839	23.613	20.2671	11.8742	18.9933	20.9235	20.0365	19.9832	74.6533	50.8451	66.4925	58.7575	22.726	23.5882	23.7869	23.3611	18.6385	19.1459	19.2488	19.011
1987	11	2	25.9583	18.2382	7.72013	19.6391	23.6414	20.3416	10.9695	18.6917	20.7319	19.9016	19.7739	74.0501	49.4613	64.9313	57.5512	22.1795	23.024	23.3717	22.8537	18.305	18.8017	19.0039	18.713
1987	11	3	25.9927	18.3791	7.61357	19.6674	23.6378	20.3984	10.8487	18.8585	20.7674	20.0116	19.8839	75.1855	49.8516	65.2152	58.0834	22.5557	23.1553	23.5846	23.095	18.5427	18.8798	19.1139	18.8407
1987	11	4	25.7899	17.7432	8.04667	19.8271	23.7975	20.6042	10.9842	18.7636	20.7177	19.9549	18.6903	70.4321	49.6033	63.7959	56.5874	22.4811	22.9956	23.3362	22.7119	18.4303	18.784	18.9862	18.5621
1987	11	5	26.1955	18.5682	7.62732	19.9974	23.8046	20.9022	11.2479	18.901	20.6219	19.9974	19.8378	73.0566	47.8647	61.9154	55.5997	22.4208	22.6124	23.2511	22.7614	18.4611	18.5498	18.9436	18.6491
1987	11	6	26.3502	18.7091	7.64107	20.1819	24.021	20.9022	11.1966	19.0962	20.7709	20.1145	19.9939	73.0566	47.6163	61.8799	55.7771	22.7579	22.8466	23.4391	23.0134	18.6704	18.713	19.043	18.8088
1987	11	7	25.8037	18.771	7.03267	20.1003	23.6378	20.5119	11.1856	19.082	20.5474	19.9797	19.8732	73.7308	49.9936	65.1087	57.4447	22.804	22.765	23.5137	23.024	18.674	18.6065	19.082	18.7946
1987	11	8	25.8002	18.5819	7.21829	20.0294	23.6627	20.2884	10.9329	19.0039	20.8029	18.9933	19.0181	73.6953	50.3839	62.7669	54.7126	22.655	23.3008	22.3428	22.0802	18.5888	18.9543	18.1666	18.014
1987	11	9	24.4494	18.3791	6.07024	19.6426	23.5633	20.4374	10.9439	18.7236	20.4409	18.7485	18.7165	74.3339	50.1	61.2767	56.9834	22.2541	22.5805	21.7573	21.5196	18.3475	18.5249	17.8011	17.6769
1987	11	10	26.003	18.7572	7.24579	20.0223	23.9536	21.0087	11.2882	18.9614	20.7354	19.1281	19.0181	73.4114	48.8936	59.0414	52.7611	22.5415	22.9495	22.1866	21.8673	18.5356	18.713	18.0672	17.8792
1987	11	11	26.3914	18.936	7.45546	20.2458	24.1807	20.9874	11.3468	19.0501	20.6325	19.8129	19.0075	69.0827	47.1905	60.2478	56.877	22.6302	22.5273	22.7508	22.6373	18.5817	18.4895	18.5959	18.5533
1987	11	12	26.0236	18.441	7.58264	19.8094	23.872	19.9686	10.823	18.7485	20.8064	19.6745	19.742	73.1276	49.4613	62.0813	55.4154	22.1902	23.1837	22.32	22.3566	18.3262	18.8585	18.2948	18.3241
1987	11	13	25.979	18.3448	7.6342	19.6958	23.7549	20.001	10.9512	18.713	20.4622	19.5362	19.5752	73.8727	47.9356	62.696	55.99	22.1866	22.3179	22.3286	22.2753	18.3121	18.3724	18.3369	18.3404
1987	11	14	25.4368	18.1901	7.24667	19.5894	23.542	20.4587	10.9512	18.4753	20.6858	19.6781	19.6142	72.9856	49.7097	62.0218	55.7416	21.7076	23.0063	22.7153	22.474	17.9963	18.7627	18.5888	18.4469
1987	11	15	25.6765	18.3791	7.29734	19.7384	23.5669	20.1287	10.9219	18.7059	20.4729	19.4794	19.5468	73.4114	49.1065	63.1927	56.1674	22.1441	22.4882	22.4634	22.3641	18.2908	18.4504	18.4398	18.3901
1987	11	16	25.9893	18.5682	7.42109	19.8058	23.6662	18.7378	10.9476	18.7591	20.3487	19.6426	19.5858	73.4114	47.0841	57.8705	55.1384	22.2186	21.9134	22.4776	22.2044	18.3262	18.1205	18.4398	18.3085
1987	11	17	26.1783	18.7366	7.44171	19.9442	23.8685	20.079	10.8743	18.8194	20.6432	19.6107	19.6958	72.7728	47.9356	64.3636	55.9545	22.2541	22.6408	22.7756	22.5521	18.3688	18.5782	18.6669	18.5427
1987	11	18	25.6249	18.496	7.12892	19.7668	23.4995	20.6858	10.9512	18.7236	20.4551	18.9152	18.8017	73.305	49.4613	59.5026	53.3288	22.1547	22.5202	21.8744	21.5196	18.2979	18.5143	17.9005	17.6876
1987	11	19	26.0408	18.4719	7.56889	19.7526	23.9252	20.6751	11.127	18.6172	20.4871	19.7526	19.6213	72.7018	47.297	61.2767	55.1384	21.9063	22.2718	22.7118	22.3002	18.1453	18.3475	18.6207	18.3724
1987	11	20	26.3433	18.5682	7.77513	19.8874	23.8578	20.6929	11.2882	18.5462	20.5864	19.781	19.6391	71.247	47.5453	60.8155	54.4643	21.6615	22.5237	22.7543	22.3108	17.9856	18.4717	18.6207	18.3582
1987	11	21	26.2643	18.5201	7.74419	19.9265	23.723	20.629	11.0758	18.823	20.331	19.6284	19.5965	72.9502	46.9776	60.638	54.7836	22.3002	21.9276	22.4208	22.215	18.3724	18.1275	18.4256	18.3121
1987	11	22	26.2058	18.6472	7.55858	19.9336	23.8827	20.4339	10.9952	18.8017	20.4019	19.71	19.6426	72.7728	46.3744	62.5186	55.2448	22.2399	22.0092	22.7614	22.3392	18.3511	18.1417	18.6243	18.3724
1987	11	23	25.0509	18.4788	6.57208	19.7952	23.8046	21.2854	10.9732	18.6882	19.5646	19.6639	17.8863	69.3665	45.31	63.3701	52.7966	22.0589	21.2641	22.7473	21.328	18.2517	17.5102	18.6491	17.5669
1987	11	24	26.1439	18.3654	7.77856	19.8378	23.8365	20.778	11.2369	18.6278	20.3061	19.8768	19.6	72.3115	46.6228	61.3122	54.5707	21.8531	21.8105	22.914	22.1937	18.1346	18.0743	18.7449	18.3191
1987	11	25	26.3089	18.6335	7.67545	19.9407	23.9678	20.8738	11.2479	18.6953	20.1748	19.6887	19.5184	71.8857	44.8133	60.4961	53.8965	21.9808	21.3351	22.5131	21.9454	18.195	17.7479	18.5107	18.1488
1987	11	26	26.0305	18.8191	7.21141	20.1003	23.6449	20.6751	11.2076	18.8301	20.5403	19.7384	19.7065	71.8148	48.3259	61.5606	55.3158	22.1902	22.4847	22.7011	22.4528	18.3191	18.4895	18.6243	18.4895
1987	11	27	26.4602	18.7126	7.74763	19.8768	24.0281	20.9838	11.2406	18.5533	20.2919	19.7774	19.5397	71.389	44.9197	59.1478	53.7191	21.6934	21.6225	22.5131	21.9489	18.0069	17.9324	18.493	18.1417
1987	11	28	26.5152	18.3482	8.16698	19.71	24.0814	20.9448	11.182	18.2766	19.9939	18.3298	18.3014	70.3245	43.394	53.3288	49.5323	21.1861	20.8774	20.1748	20.1216	17.6698	17.4498	16.8147	16.7757
1987	11	29	26.2368	18.1351	8.10167	19.3978	23.9252	20.8454	11.0794	18.1879	19.6683	19.341	18.9064	71.8857	44.5374	58.4027	53.0347	21.1719	20.6938	21.6828	21.0124	17.684	17.2766	17.9679	17.5
1987	11	30	26.4739	18.2279	8.24603	19.5397	24.3794	21.0974	11.2992	18.2943	20.0045	19.4013	19.2275	71.7793	43.6778	57.3028	52.7966	21.3315	20.9164	21.6438	21.2996	17.7763	17.4853	17.9714	17.7443
1987	12	1	26.7088	18.5307	8.17815	19.6922	24.5559	20.9377	11.1746	18.4513	20.2868	19.5504	19.302	72.6297	43.7566	58.1189	48.1485	21.4796	21.2149	22.0234	21.4451	17.9323	17.7398	18.2056	17.8401
1987	12	2	26.2299	18.5407	7.68919	19.9293	24.5456	20.8845	11.3651	18.5854	20.469	19.3517	19.3268	71.9766	45.2346	57.5512	48.1485	21.6446	21.7339	21.6118	21.5054	18.0354	18.0698	17.9608	17.8969
1987	12	3	26.3193	18.5873	7.73195	19.7162	24.0919	21.0016	10.0905	18.2691	19.919	18.2908	18.1701	71.1517	42.5535	52.9385	44.2456	21.0671	19.754	20.8383	19.6213	17.647	16.5986	17.4144	16.4812
1987	12	4	26.4558	18.5607	7.89511	19.7781	24.3497	21.0157	11.0867	18.4238	20.1184	19.2417	19.121	71.736	44.2378	56.0964	47.0131	21.3489	20.9605	21.2535	21.0193	17.8601	17.5748	17.7089	17.5669
1987	12	5	26.872	18.2176	8.65443	19.4963	24.7622	21.4557	11.2662	18.197	20.1321	19.3623	19.0643	72.3204	42.2098	54.3933	46.0551	21.0499	20.6993	21.2606	20.778	17.6401	17.3995	17.7089	17.4073
1987	12	6	26.7188	18.6541	8.06472	19.5787	24.383	21.4451	11.4347	17.4215	20.1459	19.3481	18.344	68.4085	42.365	54.961	44.5294	20.2529	20.6255	21.2677	20.1358	16.9141	17.3044	17.7443	16.8325
1987	12	7	26.6722	18.7138	7.95838	20.0978	23.6416	21.1648	11.3797	18.3001	20.0909	19.3588	18.2588	62.7991	42.7598	56.2383	46.3744	21.0499	20.6924	21.4202	20.8774	17.6436	17.3995	17.8401	17.4711
1987	12	8	26.7521	18.7971	7.95505	20.029	24.5147	21.257	11.3541	18.4341	20.0737	19.1352	18.2127	66.7176	43.2066	53.6837	45.9841	21.2149	20.6855	20.8029	20.7035	17.7707	17.4029	17.4392	17.3718
1987	12	9	26.8487	18.6706	8.17815	20.0462	24.6212	21.2819	11.475	18.307	20.0943	19.2275	19.082	69.1924	42.5192	53.8256	45.5584	20.9158	20.6546	20.9803	20.6929	17.5576	17.3514	17.5244	17.3434
1987	12	10	26.7455	18.584	8.1615	19.6284	24.3325	21.3032	11.4054	17.9501	19.8812	19.2346	18.9436	68.5504	42.416	53.932	45.9487	20.48	20.3315	21.0122	20.5367	17.2334	17.128	17.5244	17.2299
1987	12	11	26.902	18.5473	8.35463	19.675	24.7072	19.4865	10.3396	18.1179	19.9053	18.3511	18.1098	70.1893	40.8693	51.129	42.8618	20.7543	20.0806	19.9478	19.5113	17.4545	16.9939	16.6976	16.4138
1987	12	12	26.5255	18.6073	7.9182	19.5042	24.5628	20.849	11.3065	18.0814	20.0015	19.1281	18.972	70.36	42.8285	55.99	46.8002	20.8632	20.524	21.0335	20.6893	17.4711	17.2586	17.5492	17.3434
1987	12	13	26.5923	18.7538	7.8385	19.7094	21.8318	21.1967	10.2773	18.1179	19.8125	19.0891	18.9152	69.2612	39.1717	52.3708	42.5779	20.6306	18.8727	20.9341	19.451	17.3548	15.9809	17.5102	16.3606
1987	12	14	26.7455	18.4841	8.26139	19.3966	24.4356	21.2535	11.2003	17.8773	19.6922	19.0394	18.7662	70.4642	41.4192	53.045	45.6293	20.4071	19.7712	20.5261	20.15	17.207	16.7739	17.2334	16.985
1987	12	15	26.852	18.2843	8.56774	19.3897	24.5387	21.4557	11.2369	17.5301	19.6166	18.9081	18.5888	67.8175	40.4912	51.3419	43.7843	19.6406	19.5959	20.2032	19.7207	16.688	16.5814	16.9425	16.648
1987	12	16	26.6489	18.1111	8.53777	19.2728	24.4528	21.1257	11.2186	17.8773	19.785	18.8088	18.7059	71.3579	41.5911	52.5482	45.4874	20.4896	19.9878	20.1216	20.0897	17.2655	16.8874	16.9105	16.9247
1987	12	17	26.7521	18.2044	8.54776	19.29	24.3738	21.1825	11.2516	17.7261	19.51	18.9436	18.6278	70.1205	40.4912	52.4773	45.31	20.1356	19.4069	20.3381	19.8945	17.0386	16.5264	17.1483	16.8325
1987	12	18	26.7721	18.2876	8.4845	19.3484	24.5319	21.0974	11.2479	17.7982	19.7162	19.0785	18.7485	69.983	40.663	53.6127	45.2036	20.2662	19.8022	20.7283	20.1606	17.097	16.7671	17.3399	16.9673
1987	12	19	26.9319	18.201	8.73091	19.3381	24.5387	21.3067	11.3175	17.8945	19.7231	18.8833	18.7343	70.9455	40.4912	51.5193	44.5649	20.4827	19.8022	20.1323	20.0542	17.2758	16.7533	16.9708	16.9212
1987	12	20	26.6522	18.1042	8.54808	19.2281	24.4872	21.2428	10.1638	17.812	19.7781	18.8762	18.6775	71.1861	41.2817	51.6612	44.9552	20.3796	20.0393	20.1606	20.0294	17.1864	16.8599	16.9496	16.8538
1987	12	21	26.8986	18.3509	8.54776	19.4	24.6315	21.6225	11.3688	17.4167	19.6544	18.9791	18.6633	67.0613	39.8037	50.6677	43.5714	19.51	19.5684	20.2352	19.8271	16.3408	16.5711	16.9673	16.7189
1987	12	22	26.6974	18.3176	8.37977	19.3897	24.6522	21.5231	11.4017	17.7398	19.895	19.0394	18.7875	69.2612	41.0067	51.2354	44.1391	20.1046	20.1253	20.3984	20.15	17.0111	17.0111	17.1057	16.9638
1987	12	23	27.2183	18.2898	8.92855	19.6303	24.8	21.917	10.585	17.8601	19.8606	19.1352	18.862	68.78	40.2162	50.1	43.2875	20.2353	19.9672	20.3806	20.1216	17.0798	16.8805	17.1412	16.9744
1987	12	24	27.0152	18.4475	8.56774	19.6578	24.4081	21.5906	11.5153	17.7948	19.8606	19.1246	18.7982	68.1956	41.9692	51.058	43.8553	20.0359	20.1975	20.4871	20.0897	16.963	17.0317	17.1802	16.9318
1987	12	25	26.558	18.0885	8.46946	19.2913	24.4575	21.4703	11.5372	17.8934	19.6213	18.9138	17.771	66.8473	39.7039	49.6285	43.3288	20.5935	19.6958	20.203	20.0345	17.2866	16.6551	16.9616	16.848
1987	12	26	27.2017	18.4008	8.80083	19.6406	24.5852	21.7183	11.5446	18.0285	19.5007	18.9791	18.7911	69.7424	38.4621	49.9581	43.465	20.5721	19.2772	20.1074	19.9442	17.3205	16.3925	16.9425	16.8325
1987	12	27	26.9386	18.0579	8.88075	19.7197	24.714	21.7041	11.4603	17.5851	19.5753	18.7804	18.6669	66.2364	39.4943	49.1775	43.5004	19.6853	19.3519	19.6249	19.671	16.4921	16.4474	16.6125	16.6657
1987	12	28	27.2183	18.7272	8.49116	19.5341	24.9203	21.8886	11.5409	17.6573	19.5753	18.9259	18.6243	67.9206	38.7725	48.8227	42.9327	19.8159	19.2453	19.8697	19.5858	16.8324	16.3855	16.8183	16.5947
1987	12	29	26.9208	18.261	8.6598	19.0941	24.7553	21.956	11.4457	17.2276	19.2866	18.7378	18.3121	67.68	37.8444	47.9002	42.0457	19.1594	18.6301	19.4617	19.0004	16.3752	15.9249	16.4812	16.1832
1987	12	30	27.2117	18.0712	9.14048	18.9978	24.8893	21.3528	11.4237	17.207	19.29	18.6775	18.2801	68.1269	37.3632	50.6322	42.8618	19.1869	18.551	19.6639	19.0288	16.3615	15.8562	16.6515	16.1903
1987	12	31	27.3282	18.4408	8.88741	19.4997	25.0131	22.0766	11.6435	17.4579	19.2728	18.6456	18.3511	66.6145	36.5383	46.197	41.3361	19.3828	18.3894	19.0997	18.8833	16.5264	15.7874	16.2541	16.1122

## Sheet: 1987
						Temperature				Temperature				Relative Humidity				Pressure				Dew temperature
Year	Month	Day	Maximum	Minimum	Max-Min	1899-12-31 07:00:00	1899-12-31 13:00:00	1899-12-31 19:00:00	Average	1899-12-31 01:00:00	1899-12-31 13:00:00	1899-12-31 19:00:00	Average	1899-12-31 01:00:00	1899-12-31 13:00:00	1899-12-31 19:00:00	Average	1899-12-31 07:00:00	1899-12-31 13:00:00	1899-12-31 19:00:00	Average	1899-12-31 07:00:00	1899-12-31 13:00:00	1899-12-31 19:00:00	Average		Month	Taverage	Hraverage
1988	1	1	28.6317	19.3008	9.33093	20.5333	27.437	24.6808	10.9756	18.3178	20.4161	19.7053	19.4823	69.7173	39.6224	48.8853	41.8531	20.2309	19.7129	20.0343	19.9851	17.3008	16.8547	17.0475	17.0664		January	12.8595	37.7581
1988	1	2	29.4142	18.7272	10.6871	20.8029	28.073	25.2354	13.1004	18.4362	20.6113	20.1261	19.6389	70.5019	39.2781	48.8227	41.7538	20.221	19.6426	20.5473	20.0638	17.2937	16.7473	17.3938	17.0861		February	11.7818	37.1298
1988	1	3	29.2262	18.7272	10.499	20.6681	28.0198	25.305	13.055	18.8052	20.8596	20.1664	19.7488	70.6152	40.6619	48.8593	42.2666	20.4008	20.2423	20.5949	20.3275	17.456	17.3186	17.5	17.3608		March	12.1861	36.3303
1988	1	4	28.8724	19.3942	9.47816	20.6822	27.8318	25.1878	11.9586	18.6456	20.7958	20.2653	19.8001	72.8082	41.1232	49.8848	40.8015	20.7816	20.1926	20.8366	20.507	17.6911	17.2831	17.7124	17.4707		April	12.8825	46.458
1988	1	5	29.3149	18.4859	10.829	20.5332	26.927	24.9461	12.9113	18.7449	20.8454	20.3605	19.877	74.4759	38.7814	51.4964	39.3365	21.0654	19.38	21.2212	19.8477	17.9572	16.6231	17.9981	16.9176		May	11.6159	52.4931
1988	1	6	29.2475	19.2523	9.99517	20.4339	28.0553	24.9388	11.9623	18.4193	20.6751	20.203	19.7122	72.6663	39.7749	49.8848	40.7283	20.5619	19.8023	20.7634	20.3275	17.5476	16.9815	17.6648	17.3498		June	12.6015	48.96
1988	1	7	29.2581	19.4865	9.77163	20.5971	28.1866	25.2537	13.1495	18.6385	20.739	20.0125	19.7085	73.0921	39.491	48.0169	39.9958	20.8029	19.8378	20.225	20.192	17.7514	17.0205	17.2289	17.2473		July	10.2217	39.6428
1988	1	8	29.2439	18.7449	10.499	20.8206	28.073	23.8912	13.1041	17.975	20.6574	20.0199	18.8845	68.9407	39.4555	49.5918	38.018	19.9584	19.6781	20.4594	19.3606	17.0631	16.9176	17.4341	16.5587		August	10.6637	51.6782
1988	1	9	29.361	19.341	10.02	20.4622	28.2256	25.2354	13.1193	18.5675	20.7319	19.6866	19.562	73.4114	39.2426	45.9292	39.7394	20.7425	19.7987	19.4778	19.8843	17.7195	17.0134	16.6869	17.0348		September	12.554	53.6239
1988	1	10	29.4284	18.4859	10.9425	19.7349	28.2363	25.2135	12.0342	18.4895	20.6467	20.0711	19.6463	69.1182	38.9233	48.3465	37.6883	19.6142	19.6355	20.3568	19.2214	16.7863	16.8538	17.3755	16.4378		October	10.1254	48.7658
1988	1	11	29.0629	18.6527	10.4102	20.6184	28.2504	24.7224	13.1495	18.5214	20.59	19.5957	19.3424	72.2405	38.7104	47.5998	38.526	20.5509	19.4865	19.728	19.6713	17.574	16.7402	16.8395	16.8357		November	11.4179	56.7644
1988	1	12	29.3291	19.4617	9.86743	20.8667	28.364	25.1622	13.1382	18.4256	20.4693	19.8038	19.4375	69.9342	37.575	47.1379	37.8715	20.1819	19.1352	19.7964	19.5584	17.2866	16.467	16.9543	16.7784		December	11.5451	46.4504
1988	1	13	29.6413	19.3197	10.3216	20.4268	28.5237	25.4808	13.1873	18.1595	20.5261	19.7745	19.3679	70.7858	37.1492	45.5996	37.7249	19.9087	19.1388	19.4998	19.4119	17.095	16.4706	16.7455	16.6686
1988	1	14	29.6484	19.4758	10.1726	20.6964	28.5449	25.3856	13.2138	18.7449	20.6858	20.0345	19.7378	73.234	37.7524	47.5408	39.1534	20.998	19.49	20.1847	20.159	17.865	16.7189	17.1996	17.1887
1988	1	15	29.6271	19.4971	10.13	20.7638	28.3675	25.1723	13.2327	18.5391	20.7071	19.8263	19.4445	71.2116	38.3201	46.2766	38.1101	20.4906	19.632	19.9057	19.7545	17.5244	16.8715	17.0059	16.9
1988	1	16	29.4817	19.5575	9.9242	20.6361	26.5503	25.0135	13.0814	18.383	20.214	19.4785	19.1836	70.6793	37.6883	44.9911	37.6564	20.1926	18.8808	19.1496	19.229	17.3079	16.2877	16.4766	16.5257
1988	1	17	29.5455	19.5575	9.98807	20.7354	28.4066	22.8585	12.0493	18.3546	20.4658	19.0786	18.6537	70.1826	37.2912	42.1933	33.0439	20.0897	19.0536	17.8452	17.5352	17.2476	16.4599	15.2629	15.0853
1988	1	18	29.3962	19.3765	10.0197	19.6958	28.1216	25.0854	12.14	18.163	20.2909	19.3764	19.0702	67.2376	36.9558	44.1593	36.6356	18.9791	18.8991	18.9038	18.1628	16.3322	16.3023	16.2497	15.6221
1988	1	19	29.7371	19.192	10.5451	20.2777	28.1985	25.4186	13.1722	18.0237	20.4622	19.7159	19.324	70.9083	36.3698	45.1601	37.9081	19.8221	18.6977	19.335	19.2837	17.0348	16.1412	16.6539	16.6063
1988	1	20	29.3156	18.4185	10.8971	20.4197	27.9348	25.1345	13.176	18.2304	20.1883	19.4558	19.074	71.3535	37.2122	44.235	37.4296	20.0436	18.7563	19.0021	19.0286	17.2121	16.1924	16.3745	16.3858
1988	1	21	29.8755	19.3197	10.5558	20.4587	28.5308	25.5211	13.2289	18.305	20.7709	20.0748	19.573	71.4954	38.0718	46.7716	39.0801	20.189	19.6887	20.1554	19.8441	17.3186	16.8786	17.207	16.9909
1988	1	22	29.8613	19.3871	10.4742	20.6609	28.6017	24.7996	12.3102	18.4256	20.5119	19.9649	19.5108	70.9987	36.7589	42.4864	38.2011	20.2955	19.043	18.8551	18.7343	17.4108	16.3819	16.1558	16.0606
1988	1	23	29.6709	19.6462	10.0247	20.6893	28.6833	25.6713	13.2402	18.5072	20.5651	19.9686	19.584	71.4954	36.5815	45.7827	38.0912	20.4729	19.1139	19.8184	19.6976	17.5173	16.4457	16.9433	16.881
1988	1	24	29.4511	19.6674	9.78365	20.8206	28.5166	24.5505	13.1835	18.5178	20.4374	19.1262	18.7123	70.7503	36.546	43.5851	35.6739	20.3984	18.8762	18.9504	18.7599	17.464	16.2257	16.2327	16.0642
1988	1	25	29.9074	18.5143	11.3931	20.3771	28.5875	24.6531	13.2478	18.4966	20.5935	19.2727	17.9175	70.0407	37.0783	43.7683	36.6994	20.6538	19.2204	19.2287	19.0273	17.6415	16.5557	16.4305	16.295
1988	1	26	29.6086	19.632	9.97662	20.888	28.5946	23.6019	12.2308	18.5072	20.5048	18.9211	18.6684	70.0762	36.7589	41.1678	35.1245	20.3239	18.9862	18.3424	18.5695	17.4215	16.3606	15.7493	15.947
1988	1	27	28.6372	18.6846	9.95259	20.7958	28.6053	24.2423	13.244	17.7266	20.5687	18.9379	17.728	68.2311	36.9009	42.9495	32.6658	19.5433	19.1672	18.745	17.849	16.7438	16.5096	16.0683	15.2932
1988	1	28	29.3998	17.9998	11.4	20.778	28.1912	24.3894	13.2629	18.2233	20.2286	18.8845	18.3934	68.9053	36.0768	42.7794	34.4806	19.7916	18.6684	18.4742	18.3594	17.0276	16.1228	15.9031	15.7998
1988	1	29	29.6525	19.4865	10.166	20.6184	28.5804	24.5615	13.2402	18.1311	20.2777	18.8551	18.4926	69.2956	35.73	42.0468	35.271	19.6958	18.4646	18.2765	18.2508	16.9673	16.0128	15.7676	15.7602
1988	1	30	29.6599	18.752	10.9078	20.8667	28.6053	24.7959	13.2818	18.2127	20.4232	18.9321	18.6024	68.1956	36.1557	41.0946	34.7949	19.6958	18.7946	18.2618	18.4083	16.9638	16.2257	15.7346	15.8555
1988	1	31	29.81	18.4717	11.3383	20.5829	28.301	24.697	13.2629	18.2482	20.2616	18.9174	18.3707	70.2536	35.8204	41.4608	34.1781	19.9903	18.661	18.2618	18.246	17.1589	16.0899	15.687	15.6751
1988	2	1	29.6489	19.5327	10.1161	20.6645	28.0703	23.229	11.0701	17.9981	20.0858	18.0494	17.5579	67.2456	35.7471	38.4126	36.1063	19.4265	18.3424	17.8717	17.5125	16.7455	15.8738	15.331	15.055
1988	2	2	29.6525	19.3606	10.292	20.7341	27.0741	23.195	11.089	18.1629	20.3641	19.1042	18.5371	68.2712	36.4064	41.0591	36.371	19.7708	18.8991	18.2157	17.8301	16.9836	16.3096	15.5881	15.2932
1988	2	3	28.4952	19.313	9.18218	20.5656	28.4732	23.2744	11.1495	18.1886	20.3458	18.9492	18.5371	69.2235	35.5274	40.6432	36.4088	19.9173	18.7819	18.0116	17.8528	17.0788	16.1741	15.4217	15.2894
1988	2	4	29.8137	18.8698	10.9439	21.082	28.4073	23.2782	11.123	18.3351	20.3385	18.9946	18.5862	66.8794	35.8204	40.681	35.8795	19.899	18.7782	18.0645	17.8641	17.0458	16.1412	15.3726	15.2592
1988	2	5	29.9089	18.7892	11.1197	20.8403	28.4475	23.04	11.1192	18.4999	20.3898	19.0399	18.6392	69.5531	36.0035	42.0043	37.0137	20.3971	18.8625	18.2271	17.9964	17.4414	16.295	15.5768	15.4444
1988	2	6	30.0078	19.5474	10.4604	20.6681	28.6014	23.5353	11.0965	18.2801	20.2286	18.8017	18.435	69.2967	34.9414	38.2992	35.8417	20.0125	18.423	17.2743	17.3764	17.1813	15.9763	14.8698	14.987
1988	2	7	29.9309	18.7746	11.1563	20.9135	28.334	23.3613	11.1608	18.423	20.54	19.3197	18.745	68.5642	37.1389	41.7018	36.9759	20.2067	19.313	18.5447	18.1326	17.2729	16.6173	15.7885	15.4898
1988	2	8	29.9492	19.7781	10.1711	20.9282	28.5318	22.9871	11.0474	18.6317	20.6242	19.2479	18.832	69.2601	36.736	43.4788	37.2783	20.4484	19.3533	18.6392	18.3292	17.4341	16.6319	15.8717	15.641
1988	2	9	29.7331	19.8257	9.90738	20.9465	28.1252	21.9852	11.1873	18.6244	20.7231	19.2479	18.8887	69.8461	39.0435	43.1007	37.8455	20.6059	19.8184	18.6543	18.5371	17.5879	16.9506	15.9095	15.8187
1988	2	10	29.5024	18.0567	11.4457	20.9172	28.2681	22.9719	11.0852	18.5658	20.4997	19.0362	18.6656	69.5165	37.0291	41.6262	39.32	20.4667	19.2177	17.9813	17.9473	17.4963	16.555	15.452	15.4142
1988	2	11	29.9895	19.009	10.9805	21.0967	27.3085	24.2271	12.2988	18.4523	20.7048	19.1912	18.7791	67.9049	37.2488	44.5752	39.0175	20.1334	19.551	19.3575	19.0324	17.2509	16.8297	16.5371	16.3102
1988	2	12	30.18	19.6976	10.4824	20.9062	28.7259	23.5164	11.2931	18.5402	20.6755	19.1382	18.7602	69.6263	36.5163	40.0383	36.371	20.4264	19.3386	18.038	18.0267	17.467	16.6539	15.4898	15.4558
1988	2	13	30.0554	19.595	10.4604	20.7487	28.6233	24.7149	12.3858	18.4303	20.485	18.9341	18.6354	69.6996	35.6373	41.0213	37.8455	20.3165	18.9284	18.4539	18.6203	17.3791	16.3279	15.8717	15.9813
1988	2	14	29.8393	18.8845	10.9549	20.8	27.173	24.7262	12.1665	18.3534	20.3129	18.8963	18.522	68.5642	36.0035	41.4372	38.4504	20.0528	18.683	18.3556	18.3632	17.174	16.1595	15.7658	15.796
1988	2	15	30.1543	19.0786	11.0758	21.0491	27.3781	24.8434	12.4841	18.3937	20.2323	18.7639	18.4766	67.0991	34.2088	39.2822	36.6734	20.0052	18.2874	17.9057	18.091	17.1374	15.8628	15.452	15.5919
1988	2	16	30.1873	18.694	11.4933	20.7158	28.7808	24.9341	12.4992	18.0164	20.4411	18.9719	18.4577	66.9893	34.9047	39.8493	36.8625	19.4412	18.7636	18.3443	18.1704	16.7308	16.2217	15.7847	15.6486
1988	2	17	30.3704	19.7745	10.5959	20.9428	27.5429	22.3973	11.0587	18.4926	20.496	18.8811	18.6089	69.2967	34.685	39.4712	38.1857	20.3239	18.7306	17.5163	17.6221	17.3828	16.1924	15.0512	15.1306
1988	2	18	29.7295	18.9687	10.7608	21.0527	28.5428	24.333	12.1665	18.3204	20.3129	18.5976	18.3594	67.0625	35.4175	41.0969	37.5052	19.877	18.65	17.9738	18.0947	17.0275	16.1118	15.4671	15.5654
1988	2	19	29.6489	18.7416	10.9073	20.833	28.4329	24.0419	12.1627	18.0713	19.9796	18.0796	17.9851	66.623	34.2455	39.8115	36.56	19.4522	17.9432	16.9076	17.3499	16.7858	15.5295	14.6694	15.0248
1988	2	20	29.9126	18.6793	11.2332	20.8183	28.5281	24.4237	10.0266	18.0237	19.932	18.6316	18.1363	66.4399	33.4763	40.7188	36.56	19.3716	17.7161	17.8603	17.539	16.7125	15.3867	15.4293	15.1987
1988	2	21	29.9712	19.6939	10.2773	20.8806	28.5611	24.5031	12.2875	18.2105	20.3678	18.6051	18.3367	67.3189	35.7838	40.0005	37.2405	19.7305	18.7709	17.7998	18.0078	16.9762	16.2437	15.3839	15.5654
1988	2	22	30.4437	18.8845	11.5592	20.181	28.9237	25.3349	12.6164	18.0897	20.3202	19.0966	18.4728	62.4476	34.1722	39.0931	33.8	18.5365	18.379	18.4161	17.2403	15.9837	15.9397	15.8301	14.8622
1988	2	23	30.6781	19.9283	10.7498	21.0491	29.1581	24.3217	12.6164	18.6024	20.7231	19.1723	18.7866	68.9671	35.1611	38.4882	36.9381	20.485	19.1811	18.4085	18.59	17.4927	16.5147	15.8301	15.9624
1988	2	24	30.0298	19.3533	10.6765	21.4776	28.6746	24.7035	12.469	18.8478	20.7707	19.3462	18.9908	67.795	37.1023	43.5166	39.32	20.767	19.6353	19.3726	19.2743	17.6721	16.8773	16.556	16.469
1988	2	25	30.2569	20.0821	10.1747	20.3971	28.8871	24.8283	12.4123	18.6757	20.756	19.0475	18.7791	65.0114	36.0035	41.3238	35.9551	19.6609	19.4448	18.6732	17.9813	16.7858	16.6869	16.0153	15.4066
1988	2	26	30.3558	20.1407	10.215	21.3091	27.6051	25.3652	12.7261	18.6903	20.8183	19.3424	18.9341	68.0514	36.5163	40.9457	38.0345	20.5253	19.617	19.0891	19.0777	17.511	16.8773	16.3216	16.3329
1988	2	27	30.1932	20.0895	10.1037	21.2322	28.9786	25.1459	12.5635	18.7819	21.06	19.2328	18.9908	68.9671	37.0291	40.3408	37.9211	20.7817	20.1041	18.8017	19.1685	17.6758	17.2033	16.1061	16.3707
1988	2	28	30.2935	19.0676	11.2259	21.2102	29.0262	23.868	12.5295	18.5841	20.7744	18.9643	18.7148	67.6852	35.7471	40.4542	37.354	20.3495	19.4045	18.4312	18.6051	17.3901	16.7198	15.8565	15.9851
1988	2	29	29.2078	19.8844	9.32344	20.4187	23.5406	20.9672	12.4594	17.6203	19.1953	18.7734	18.5203	62.7188	33.3281	43.7344	37.9688	18.9984	17.2266	18.4078	18.225	16.3266	14.9484	15.7922	15.7078
1988	3	1	30.7058	19.6533	11.0525	21.6331	29.2475	23.503	11.5124	18.6811	20.1003	19.3166	18.2069	66.2087	34.9494	38.4941	33.5129	20.2139	18.8159	18.1409	18.075	17.3115	16.169	15.5625	15.4929
1988	3	2	30.4077	20.4516	9.95614	21.7289	27.7218	24.2978	11.3272	18.823	21.0796	19.4705	19.0969	66.9183	38.0718	40.8748	35.0879	20.4658	20.1465	18.7672	18.5585	17.4853	17.2228	15.969	15.8262
1988	3	3	31.0287	20.3345	10.6942	21.6154	28.1334	23.8619	10.0644	18.7698	21.0335	18.5841	18.2105	67.2731	36.3332	40.6184	32.7072	20.4197	19.742	17.9944	17.5549	17.4605	16.9176	15.3097	15.0021
1988	3	4	30.8867	19.7207	11.1661	21.8389	29.2262	25.4881	12.4123	19.1884	21.0016	19.4924	19.2324	68.5859	35.5526	41.6439	35.7105	21.1967	19.0856	19.1591	18.6171	17.9963	16.3854	16.3902	15.8921
1988	3	5	30.4822	19.8165	10.6658	21.9383	27.8318	25.012	12.3215	19.1068	21.037	19.4412	19.2287	67.1312	37.7524	43.8781	37.6883	20.8809	20.0081	19.3679	19.4815	17.7976	17.1376	16.5477	16.6356
1988	3	6	30.7306	20.7319	9.99871	22.0731	29.4888	24.9461	12.3707	18.9756	20.8135	19.1701	18.998	65.57	34.9139	42.23	35.6006	20.5793	19.1388	18.7306	18.8185	17.5669	16.5273	16.0862	16.1595
1988	3	7	30.5497	20.5474	10.0023	21.8389	29.2049	24.2355	12.4123	18.8336	20.888	19.4668	19.1079	66.1022	36.2622	41.9736	35.9669	20.4126	19.4404	19.1701	19.1005	17.4428	16.7438	16.4195	16.3572
1988	3	8	30.1433	20.448	9.69529	21.7609	29.0701	24.0451	11.1646	18.8088	20.8525	19.3057	19.0273	66.7054	36.688	39.776	33.6961	20.4551	19.5291	18.0274	18.1336	17.4924	16.7863	15.4855	15.5661
1988	3	9	30.9364	20.2706	10.6658	21.4699	29.4107	24.8948	12.2799	18.894	20.9129	19.562	19.1408	68.7988	35.3397	44.3909	36.8825	20.8029	19.4155	19.6939	19.3459	17.7337	16.7118	16.7601	16.5257
1988	3	10	30.6313	19.5362	11.0951	21.5018	29.2581	24.7629	12.1476	18.9685	21.2996	19.4302	19.2544	69.1182	37.7879	44.8304	38.018	20.9803	20.4445	19.4998	19.6976	17.826	17.4463	16.6612	16.7894
1988	3	11	30.6135	19.4404	11.1732	21.3421	29.0949	24.9717	13.331	18.9577	21.0654	19.6646	19.0362	69.4798	37.3266	44.574	36.9759	21.115	19.9761	19.9063	19.5012	17.8992	17.1163	16.8956	16.5824
1988	3	12	30.3864	20.3558	10.0306	21.5338	28.7898	24.9607	13.4331	18.9578	20.7638	19.606	19.1445	68.7633	37.504	44.0979	37.4686	20.9199	19.4581	19.7562	19.4338	17.7727	16.687	16.837	16.5843
1988	3	13	30.9648	19.4829	11.4818	21.5338	28.1085	24.144	11.1911	19.1033	20.9483	19.4485	19.2104	69.9342	34.2397	39.8859	32.9635	21.2428	18.6349	18.2691	17.6758	18.0247	16.0696	15.5991	15.079
1988	3	14	30.5993	20.5013	10.0981	21.6296	29.1091	23.9608	11.2553	19.0252	21.0832	19.8404	19.3789	68.7988	37.3621	42.9625	36.2599	20.9803	19.9726	19.3496	19.0456	17.8543	17.127	16.4378	16.2181
1988	3	15	30.3082	19.1921	11.116	21.4593	29.2085	23.8986	11.2629	18.2198	21.147	19.269	18.357	66.6344	37.2557	41.4608	33.2932	20.1145	20.0542	18.5219	17.9541	17.1447	17.237	15.8701	15.3427
1988	3	16	29.1801	20.2032	8.97684	21.4238	29.1056	23.5982	11.3347	18.862	21.1896	19.6133	19.2544	69.0472	37.8943	43.695	36.1867	20.7532	20.2706	19.1445	18.9431	17.7018	17.3611	16.2474	16.1338
1988	3	17	30.5177	20.3771	10.1406	21.7325	27.9027	23.6019	12.1741	19.1707	20.9377	19.4375	19.1482	69.2246	36.6525	42.816	36.0401	21.257	19.6462	18.672	18.6281	18.053	16.8928	15.9324	15.9104
1988	3	18	30.3261	20.5758	9.75034	21.7892	28.9459	24.7776	13.4255	19.1494	21.2535	19.3752	19.2214	68.6214	38.6749	43.8049	38.0912	21.1541	20.5226	19.3057	19.5584	17.9821	17.5173	16.4891	16.6832
1988	3	19	30.8619	19.6142	11.2477	21.7502	29.2191	25.2318	13.52	19.263	21.0406	19.4412	19.1958	69.6859	37.0783	42.6329	38.0912	21.4238	19.8094	19.1884	19.3643	18.1595	16.9602	16.3133	16.4964
1988	3	20	30.7306	20.448	10.2826	21.7218	28.0269	24.9864	13.4898	19.1849	21.179	19.7305	19.3569	69.402	37.3976	45.3798	38.2743	21.2854	20.1535	20.0382	19.7855	18.085	17.1979	16.9323	16.8041
1988	3	21	30.3332	19.6178	10.7154	21.7041	28.9565	25.0706	13.6523	19.1955	20.8951	19.8441	19.3166	69.2246	37.3266	45.2333	38.018	21.2854	19.6674	20.3202	19.7635	18.0743	16.8289	17.0898	16.7491
1988	3	22	29.876	20.5971	9.2789	21.8673	27.4696	24.2062	10.2005	19.2878	21.2109	19.5437	19.335	69.0472	36.4064	45.9658	36.1867	21.4202	19.302	20.1444	18.9907	18.1524	16.5221	17.0495	16.1521
1988	3	23	30.3119	19.5504	10.7616	21.7715	28.6691	22.2797	11.2251	19.043	21.2322	19.6133	19.2947	67.8408	39.8458	42.4864	35.8204	20.9483	20.6964	19.1701	19.009	17.8153	17.5989	16.2364	16.1375
1988	3	24	30.6348	20.6255	10.0094	21.9738	29.0417	24.3344	13.4066	19.3446	21.406	19.7378	19.4998	68.6569	39.4555	48.7494	39.0069	21.4628	20.8632	20.4997	20.2909	18.1772	17.7231	17.3095	17.1703
1988	3	25	30.6987	20.6361	10.0626	22.0447	29.1304	24.4443	13.3461	19.412	21.4948	19.6426	19.5217	68.6924	39.2426	47.907	39.0069	21.5693	21.0264	20.214	20.2799	18.2659	17.8366	17.0971	17.163
1988	3	26	30.7306	20.5793	10.1513	21.9454	29.4178	23.514	13.1004	19.4971	21.3635	19.6133	19.4412	70.0407	37.5395	52.8149	40.655	21.8318	20.519	20.778	20.2762	18.4327	17.5031	17.4817	17.1594
1988	3	27	30.3829	19.7597	10.6232	21.9915	29.0452	23.1534	12.3518	19.4936	21.6367	19.4861	19.35	69.7568	40.1297	44.235	36.7868	21.7892	21.4131	19.1193	19.2706	18.4079	18.1063	16.1476	16.2838
1988	3	28	30.5023	19.7526	10.7497	21.9525	29.0885	23.5693	12.6618	19.5149	21.1296	19.5087	19.2517	70.1471	37.2488	41.9287	35.4636	21.8567	20.2213	18.8131	18.8547	18.4682	17.2802	15.9548	15.9964
1988	3	29	30.8209	19.4265	11.3944	21.9738	29.4438	23.9738	11.5616	19.3871	21.2871	19.728	19.3575	68.9407	36.736	39.8493	32.9683	21.5515	20.3971	18.2687	18.1023	18.2588	17.3974	15.4595	15.3461
1988	3	30	30.6561	20.5436	10.1125	22.1263	29.432	23.4823	11.3725	19.8058	21.548	19.6751	19.4483	70.9277	38.2137	43.1763	35.8417	22.3995	20.9164	19.1307	19.2063	18.8265	17.8082	16.2233	16.2724
1988	3	31	30.5719	20.8293	9.74256	22.3641	29.5278	23.7016	12.4538	19.6994	21.6544	19.6827	19.4596	68.6214	38.3911	42.1933	34.5562	21.9986	21.0938	19.0891	19.1496	18.5711	17.8721	16.1703	16.193
1988	4	1	30.6671	20.5473	10.1198	21.9647	29.1361	25.9285	13.5465	19.335	21.0344	20.4653	20.1175	67.9415	36.5529	47.2218	41.5506	21.5325	19.9906	20.9379	20.6241	18.1849	17.0165	17.7091	17.4596
1988	4	2	31.089	19.6829	11.4061	22.2008	29.361	24.8289	13.4444	19.6958	21.5799	20.8586	20.5766	69.7568	38.3911	50.947	43.6584	22.1299	20.9519	21.8805	21.4629	18.6278	17.7692	18.3644	18.1043
1988	4	3	30.1616	19.6609	10.5007	22.2328	28.921	25.6713	12.3026	19.8768	21.3311	20.6572	20.28	70.8922	40.0324	51.9359	43.5922	22.5379	21.082	21.6424	21.3235	18.8833	17.8443	18.2398	17.9738
1988	4	4	30.8583	20.7817	10.0767	22.4528	29.581	25.1805	13.8868	19.9513	21.7999	20.9392	20.7744	69.8633	39.4555	48.3832	43.3654	22.5415	21.5444	21.7193	21.8145	18.9046	18.2304	18.3094	18.3644
1988	4	5	30.1289	19.4709	10.658	22.1662	29.0665	25.7995	12.2421	19.7085	21.5252	21.2102	20.8183	69.2967	39.2632	52.119	43.988	22.2504	21.2175	22.602	22.0233	18.683	17.9651	18.8918	18.5035
1988	4	6	30.5284	20.767	9.76133	22.3641	29.2226	25.6603	11.1041	20.0897	22.0128	21.2761	21.0198	71.4954	41.1232	53.2178	45.5996	22.914	22.2115	22.9353	22.5874	19.1388	18.6775	19.0859	18.8771
1988	4	7	30.2906	20.0089	10.2818	22.6053	29.0843	25.3819	13.3877	20.1252	22.1937	21.104	21.0088	70.1471	42.7198	53.4009	46.735	22.8324	22.7685	22.635	22.6057	19.1033	19.0288	18.9138	18.8881
1988	4	8	30.5532	20.0308	10.5224	22.5486	29.0523	25.4698	13.4368	20.1606	21.9383	20.9062	20.8733	70.7148	41.7264	52.2655	46.1123	22.953	22.1228	22.1112	22.265	19.1778	18.5888	18.5914	18.6793
1988	4	9	30.5532	19.8148	10.7384	22.3853	29.2581	25.9203	13.6902	20.0968	22.1015	21.1553	20.9941	71.318	41.6909	49.775	45.4531	22.9105	22.4599	23.2393	22.7339	19.1494	18.8443	19.1958	18.9504
1988	4	10	30.578	19.6206	10.9574	22.2576	29.3823	25.62	13.52	20.04	22.1228	20.8476	20.8623	71.9922	40.9812	51.8626	44.6473	22.8679	22.4208	21.9903	22.2284	19.1139	18.7698	18.4706	18.6391
1988	4	11	30.2268	20.5729	9.65386	22.2966	29.1056	25.6786	13.5087	19.8555	21.9276	21.2212	20.8659	70.289	42.6844	53.4742	45.9292	22.4173	22.2895	22.8437	22.3566	18.8194	18.7307	19.0456	18.7379
1988	4	12	30.06	20.6315	9.42849	22.2467	28.4842	25.1292	12.2157	19.8441	21.4336	20.5912	20.6279	69.956	41.3509	52.1557	45.8193	22.5104	21.4483	21.5691	21.8475	18.8258	18.097	18.1922	18.3644
1988	4	13	30.3297	19.6133	10.7164	22.0453	28.605	25.3343	12.4236	19.888	21.4996	21.104	20.8293	71.4576	41.3876	53.9503	46.149	22.7339	21.4996	22.7009	22.3127	18.9833	18.042	18.9174	18.6464
1988	4	14	30.4645	20.4191	10.0454	22.1299	29.0417	25.6603	13.2327	20.0861	21.6544	20.9795	20.767	73.1276	40.8393	52.7417	46.149	23.063	21.4948	22.2394	22.0966	19.2381	18.1772	18.6281	18.5365
1988	4	15	30.6277	19.2727	11.355	22.1547	29.102	25.2244	13.2138	19.9832	21.995	21.1516	20.9099	72.2051	42.1876	55.1956	46.735	22.8111	22.3499	22.9719	22.5507	19.0678	18.7307	19.0896	18.8478
1988	4	16	30.9151	20.5693	10.3459	22.506	29.5775	25.5248	13.2705	20.3061	22.105	20.9758	21.0124	72.0631	40.7684	52.8516	46.0025	23.3256	22.2541	22.2357	22.4702	19.3978	18.6314	18.6061	18.7489
1988	4	17	30.3652	19.8697	10.4955	22.6798	29.1836	25.6823	13.4973	20.409	21.2393	21.4043	20.2653	71.9212	42.0457	51.24	46.9547	23.4888	22.506	23.1917	22.8511	19.5007	18.7946	19.1994	19.0017
1988	4	18	29.8833	20.6572	9.22613	22.5627	28.5024	24.5945	13.1873	20.37	22.2683	21.1846	21.1553	72.1696	46.197	57.5031	48.493	23.4498	23.3895	22.8291	23.1111	19.4723	19.3978	18.954	19.1775
1988	4	19	29.5987	20.474	9.12472	22.3534	28.403	24.5835	12.1098	20.5332	22.3392	21.3933	21.2908	74.7952	46.3035	59.8105	49.2988	23.9536	23.5917	23.9315	23.6971	19.8094	19.5752	19.7232	19.584
1988	4	20	29.5793	20.4887	9.09061	22.4918	28.8146	24.686	12.0682	20.4658	22.286	21.4446	21.2652	73.3759	45.4164	60.5797	49.6651	23.7194	23.3292	24.0854	23.5616	19.632	19.3765	19.8184	19.4924
1988	4	21	29.6129	20.5583	9.05467	22.4705	27.4166	24.8985	12.3291	20.6503	22.2612	21.375	21.3128	74.9726	43.8907	58.0158	47.1012	24.1772	22.5876	23.7191	22.7485	19.9123	18.7485	19.5254	18.7672
1988	4	22	31.0038	20.6828	10.321	22.5805	28.3037	24.9461	13.2667	20.6929	22.1618	21.419	21.2945	74.4404	46.2325	59.8472	50.0313	24.2233	23.2369	23.9572	23.6568	19.9336	19.2984	19.7305	19.5254
1988	4	23	31.4296	20.4997	10.9299	22.5095	29.2085	25.1915	13.3348	20.7	22.5273	21.5618	21.4593	75.0791	45.7003	59.0414	49.6651	24.2517	23.8117	24.1293	23.9169	19.9903	19.6781	19.8331	19.7049
1988	4	24	30.8583	20.8586	9.99974	22.6373	28.6833	24.8435	13.1533	20.7887	22.8182	21.4666	20.6681	71.2116	48.2195	59.1146	49.9581	24.3794	24.7981	24.0304	24.2282	20.0613	20.2848	19.7671	19.9063
1988	4	25	30.9151	20.6425	10.2726	22.5805	28.6195	24.7959	13.0701	20.6964	22.3782	21.5142	21.3787	74.5114	46.339	60.5064	49.6651	24.1843	23.6804	24.1769	23.8363	19.9442	19.6071	19.866	19.6683
1988	4	26	31.0145	18.8551	12.1593	22.726	28.552	24.3491	11.9661	20.9554	22.694	21.4812	21.5728	75.3629	47.9002	61.7883	50.8737	24.7129	24.4539	24.2941	24.3161	20.2671	20.079	19.9136	19.9503
1988	4	27	30.7413	20.5436	10.1976	22.3605	28.1617	24.8985	12.1438	20.81	22.474	21.4336	21.4446	76.9241	48.6098	59.078	51.0935	24.6065	24.1843	23.8766	24.0744	20.2032	19.9052	19.6573	19.7928
1988	4	28	31.1883	19.3093	11.879	22.325	28.5911	25.0816	13.3423	20.5297	22.5379	21.5362	21.3933	75.1145	46.4809	58.2722	49.6285	23.9678	24.0281	23.9059	23.8033	19.8165	19.8236	19.7049	19.6389
1988	4	29	29.6094	19.5071	10.1023	21.4593	27.2747	23.1477	12.1249	20.5474	22.0589	21.2835	21.1772	71.8148	43.5004	60.5431	45.2699	22.9353	22.0802	23.7411	21.4226	18.9933	18.4079	19.6023	17.76
1988	4	30	31.2238	19.5034	11.7204	22.4847	28.5343	24.686	12.9831	20.5474	22.5663	21.4666	21.4043	73.9791	46.8357	60.1402	49.2622	23.8933	24.1062	24.0524	23.8619	19.7703	19.9016	19.8111	19.7049
1988	5	1	30.6348	20.5949	10.0399	22.5379	28.2575	24.2282	11.9964	20.7461	22.5982	21.441	21.4849	75.0791	48.6098	62.2279	51.0202	24.3297	24.4362	24.3381	24.2538	20.0471	20.1003	19.9832	19.9393
1988	5	2	30.9364	20.8	10.1364	22.7366	28.3924	23.7667	11.6183	21.0583	22.7153	21.3531	21.5838	76.0371	48.6453	64.2789	51.826	24.9542	24.6242	24.3747	24.4956	20.4126	20.189	19.9869	20.0602
1988	5	3	30.4397	20.5693	9.87041	22.5592	27.9879	23.5726	10.4349	21.0477	22.7366	21.4519	21.6204	77.3499	50.3839	66.4032	53.2178	25.0252	24.9081	24.7776	24.7739	20.48	20.37	20.2543	20.2433
1988	5	4	30.1913	20.5509	9.64035	22.4528	27.6721	23.4078	10.4916	20.9164	22.5805	21.69	21.5838	76.9951	50.8451	59.3344	49.2988	24.8052	24.7271	23.5506	23.492	20.3239	20.2352	19.2654	19.2214
1988	5	5	29.9712	19.6609	10.3103	22.3889	27.8921	24.1969	11.7242	20.7	22.4882	21.4369	21.263	76.0725	49.2839	61.0216	51.0025	24.3262	24.3368	24.3935	24.0192	20.0294	20.0223	19.9662	19.728
1988	5	6	29.6866	19.9429	9.74362	22.6231	27.8637	23.3602	11.9321	20.778	22.616	20.7817	20.7011	74.7597	49.8516	59.1879	49.5918	24.351	24.6562	23.6642	23.4957	20.0507	20.2352	19.3569	19.258
1988	5	7	30.241	20.9945	9.2465	22.5308	26.7673	24.4406	11.9321	20.9093	22.5982	21.5801	21.5508	76.7822	49.7807	60.9826	51.9359	24.752	24.5958	24.4333	24.4187	20.2919	20.1642	19.9979	20.0015
1988	5	8	30.3652	20.1855	10.1797	22.7685	26.707	24.415	11.8867	20.9412	22.616	21.8072	21.6571	74.5823	50.3129	63.0703	51.6429	24.6207	24.6952	25.1036	24.6091	20.2032	20.2068	20.3861	20.1261
1988	5	9	30.539	21.218	9.32102	23.0347	28.2292	24.3491	12.0304	21.1293	22.8324	21.6461	21.745	74.4049	49.7097	62.5575	51.4231	24.9187	25.0074	24.7227	24.7263	20.4019	20.4268	20.1774	20.1957
1988	5	10	30.578	20.4445	10.1335	22.9814	27.8353	24.8582	10.934	21.1045	22.7863	21.8841	21.7926	74.8307	51.058	60.9826	51.6429	24.9081	25.1281	24.9937	24.8618	20.3771	20.4977	20.3495	20.2836
1988	5	11	31.089	21.1577	9.9313	22.9211	28.5485	24.8545	12.2232	21.0796	22.8147	21.6058	21.6973	74.9017	47.9711	59.2978	50.1412	24.8691	24.7094	24.2355	24.4223	20.37	20.2493	19.9136	20.0308
1988	5	12	30.6171	20.9129	9.70422	22.6089	28.0482	25.2244	12.2799	20.8171	22.6515	21.9903	21.734	75.221	49.3904	58.2356	51.4964	24.4575	24.6207	25.5174	24.7446	20.1074	20.1961	20.6572	20.2067
1988	5	13	30.319	19.8839	10.4351	22.6373	27.8956	23.7997	12.9038	21.1222	22.7863	21.5032	21.6827	77.2789	51.0225	65.3777	56.0747	25.1777	25.0997	24.7446	24.8618	20.558	20.4658	20.192	20.2909
1988	5	14	30.7413	20.8312	9.91001	22.5486	27.995	24.122	13.1949	20.8632	22.7756	21.8622	21.7083	75.9306	50.171	58.785	50.654	24.6029	24.9116	24.6567	24.5762	20.2068	20.3345	20.1554	20.1004
1988	5	15	30.5958	21.1612	9.43456	22.8679	28.2824	24.9644	13.365	21.0654	22.6869	22.0453	21.8072	75.15	48.7517	61.0924	51.0935	24.8797	24.6278	25.294	24.7849	20.3629	20.1926	20.507	20.2433
1988	5	16	31.0003	21.0193	9.98097	22.8821	28.1866	24.1	13.123	21.2499	22.9779	21.6204	21.8109	76.3209	50.6322	64.9748	53.2544	25.3161	25.3906	24.9204	25.0267	20.6361	20.6538	20.3275	20.3971
1988	5	17	29.5562	20.7319	8.82427	22.3853	27.1895	24.1	11.6296	20.888	22.6834	21.8695	21.701	77.3499	54.4997	66.33	54.866	24.7697	25.341	25.5248	25.0926	20.3061	20.6148	20.6681	20.4191
1988	5	18	30.3368	20.7035	9.63325	22.4315	27.924	24.8509	11.9245	21.037	22.8679	22.0636	21.8768	78.095	51.4838	63.2168	53.5108	25.1174	25.3729	25.5577	25.2391	20.5084	20.6219	20.6755	20.4997
1988	5	19	29.7691	19.9158	9.85324	21.6438	27.5053	23.9755	11.7695	21.0441	22.5178	21.8072	21.5012	74.4049	53.4009	66.6596	50.5866	24.1026	25.1439	25.4845	23.7432	19.6781	20.4521	20.6388	19.3273
1988	5	20	29.5987	19.6462	9.95259	22.215	27.2676	23.1807	12.4425	21.037	22.7543	21.3531	20.7158	76.179	54.074	68.5276	55.9282	25.2558	25.5077	24.8216	25.0889	20.5864	20.7142	20.2653	20.4301
1988	5	21	29.4994	20.3274	9.17199	22.1512	27.0796	24.7666	10.7525	20.7319	22.6089	22.0087	21.6864	77.8111	54.074	62.6674	53.7672	24.5568	25.2381	25.4186	25.0083	20.1642	20.5616	20.5876	20.3715
1988	5	22	29.7158	20.5509	9.1649	22.2966	27.2924	23.5873	11.7809	21.0725	22.7508	21.6644	21.701	79.3014	54.3223	67.5753	55.8549	25.2842	25.4864	25.305	25.2061	20.6148	20.7213	20.5619	20.496
1988	5	23	29.7584	19.5113	10.2471	22.176	27.2286	23.9901	10.5105	20.927	22.8785	21.6109	21.5466	79.124	54.9255	62.3448	54.8211	25.0074	25.8554	25.2177	25.1118	20.448	20.9235	20.435	20.367
1988	5	24	29.5065	20.4942	9.01233	22.2257	27.2818	24.2026	10.3517	21.0867	22.8856	22.0599	21.8658	79.94	55.3158	67.1724	55.6718	25.3764	25.9158	25.9826	25.5614	20.6609	20.9483	20.9355	20.6901
1988	5	25	29.4548	20.5297	8.92511	22.4563	27.4769	23.9718	10.5219	21.0903	22.9069	21.9391	21.8585	78.2014	53.7901	66.9893	54.6462	25.2239	25.749	25.7592	25.4552	20.5651	20.8667	20.778	20.6352
1988	5	26	29.6981	20.4693	9.22876	22.1937	27.4273	23.4041	10.6504	21.0335	22.8466	21.419	20.7634	76.2145	53.8256	66.4399	54.2433	25.2664	25.6319	24.7593	25.034	20.5829	20.8064	20.2176	20.3971
1988	5	27	30.1274	19.412	10.7154	22.2612	27.7785	23.1477	10.7374	20.9058	22.7295	20.7304	20.6938	78.2369	51.7322	58.785	50.068	24.901	25.1174	23.9865	23.7411	20.3842	20.4587	19.5144	19.3752
1988	5	28	29.5917	20.6077	8.98394	22.3534	26.3983	24.1183	10.7752	21.0477	22.9176	22.0013	21.8548	78.6982	52.2644	67.3555	51.4964	25.1777	24.9613	25.8947	24.4883	20.5438	20.1677	20.8769	19.8294
1988	5	29	28.2469	20.331	7.91594	22.0057	26.8738	22.5507	10.4198	20.7816	22.8395	21.5508	21.5838	79.2659	57.0544	63.9127	53.1812	24.7733	26.0258	23.9279	24.0378	20.3026	21.0264	19.4888	19.573
1988	5	30	29.6413	19.3339	10.3074	22.1441	26.9935	23.481	10.7714	20.9874	22.8218	21.8219	21.7413	79.8336	53.5108	68.7473	54.0649	25.1813	25.4588	25.8251	25.1118	20.5297	20.6535	20.8403	20.3783
1988	5	31	29.9039	19.4546	10.4493	22.2363	27.3137	24.2612	10.7336	20.8667	22.8218	22.0599	21.7743	78.1305	53.9675	65.6707	54.3166	24.8229	25.6071	25.8434	25.2611	20.3416	20.7922	20.8623	20.5253
1988	6	1	30.059	20.7405	9.31847	22.5308	27.3315	24.3015	11.8603	21.2393	22.8856	21.8438	21.8585	78.9111	54.4997	64.7184	52.0092	25.5255	25.82	25.3636	25.4149	20.7567	20.9164	20.5619	20.6205
1988	6	2	29.5526	20.4827	9.06987	22.215	27.5373	24.3051	12.6164	20.8951	22.8218	21.9354	21.7779	78.5563	53.2224	65.1579	51.4231	24.9152	25.5006	25.5467	25.1695	20.3913	20.7106	20.6865	20.474
1988	6	3	29.9834	19.6337	10.3496	22.3073	27.4166	23.2979	12.7223	20.998	22.6656	21.7926	21.723	78.7337	53.2224	64.9016	50.8737	25.0961	25.1494	25.2354	25.0376	20.4906	20.519	20.4997	20.3934
1988	6	4	30.1793	20.7509	9.42846	22.5024	26.5331	23.8755	12.9075	21.0761	22.8466	21.6146	21.5504	78.024	52.016	64.2352	49.9061	25.1706	25.3835	25.1118	24.8623	20.5403	20.6396	20.3556	20.2271
1988	6	5	29.5278	20.5962	8.93161	22.2505	27.0796	24.5505	12.8206	21.0299	22.7331	22.1039	21.8402	79.2659	54.9965	64.7917	51.9359	25.199	25.568	25.8544	25.4039	20.5545	20.7603	20.8696	20.6242
1988	6	6	29.6236	20.7337	8.88991	22.1866	27.3137	23.1074	12.813	20.9803	22.694	21.8622	21.723	79.4433	54.1094	65.4143	52.9981	25.1352	25.3622	25.4808	25.1548	20.5226	20.6432	20.6535	20.4704
1988	6	7	29.9009	20.7921	9.10879	22.1866	27.2641	24.8289	11.8225	20.9129	22.6621	22.1002	21.7669	78.8756	53.2934	62.3744	51.3133	24.9613	25.1955	25.5284	25.0633	20.4126	20.5367	20.6901	20.4118
1988	6	8	29.8542	19.7781	10.0761	22.4457	27.3386	23.6019	11.7884	20.9448	22.7082	22.2541	21.8292	77.137	53.2224	65.9271	51.1668	24.8655	25.27	26.228	25.2794	20.3522	20.5864	21.0784	20.5216
1988	6	9	30.2515	21.043	9.20847	22.4492	27.5018	24.4626	13.0323	21.1328	22.8608	21.1589	20.9831	78.6627	53.2934	62.0081	48.6395	25.3161	25.5751	24.6567	24.3161	20.6325	20.778	19.9283	19.7378
1988	6	10	30.0848	21.0018	9.08307	22.4705	27.6331	24.9131	14.1438	20.8809	22.7473	22.3969	21.8878	76.6402	52.6547	64.3888	51.0569	24.7129	25.2629	26.3196	25.283	20.2564	20.5793	21.115	20.5253
1988	6	11	30.5334	21.0087	9.5247	22.5769	27.5621	23.4884	12.8584	20.1394	22.9318	22.2943	21.0344	73.8727	52.3354	64.6086	48.2367	23.8969	25.5326	26.1511	24.2905	19.5646	20.7496	21.0161	19.7122
1988	6	12	30.6296	20.084	10.5456	22.3818	27.8247	24.1989	12.8584	21.1222	22.8005	21.5948	21.7193	78.8756	51.0225	64.7184	50.6174	25.3303	25.1565	24.8985	25.0267	20.6361	20.5084	20.3055	20.3825
1988	6	13	30.2481	20.8471	9.40096	22.4386	27.6934	24.741	12.9605	20.998	22.8289	22.2211	21.8951	77.6337	52.1934	63.5464	50.068	25.0003	25.3516	25.9093	25.2867	20.4409	20.6219	20.8916	20.54
1988	6	14	30.3168	20.2112	10.1056	22.4279	27.4166	23.166	11.8187	21.0903	22.8005	22.0709	21.8658	78.4498	52.9031	66.5131	51.5696	25.2416	25.3835	25.9789	25.3966	20.5829	20.6538	20.9245	20.5949
1988	6	15	29.6378	20.8437	8.79411	21.9244	27.186	23.9901	11.486	20.6352	22.6905	21.7047	21.3651	78.0504	54.2514	65.2312	50.1329	24.5688	25.4048	25.1292	24.6771	20.1371	20.6716	20.4337	20.1175
1988	6	16	30.4361	20.8505	9.58558	22.325	26.7176	25.1732	13.2327	20.7709	21.8389	21.4043	20.0345	76.7822	48.9291	59.6274	45.1234	24.5213	24.0352	24.8545	23.0415	20.1571	19.6355	20.0125	18.7379
1988	6	17	30.3971	19.8839	10.5132	22.5166	28.0198	24.2758	13.0928	20.9306	22.8679	21.9647	21.8109	76.6402	50.5258	64.5719	50.9104	24.7874	25.231	25.6127	25.1072	20.3097	20.5474	20.6938	20.4154
1988	6	18	30.4887	19.0941	11.3946	22.5415	26.8702	23.8912	12.2648	20.9341	22.8643	21.0124	20.8586	76.4628	48.6808	58.1623	43.9514	24.7733	24.3333	23.9901	22.7558	20.3132	19.7952	19.5144	18.5731
1988	6	19	30.6159	21.2664	9.3494	22.8572	27.8318	24.8948	12.1552	21.0228	22.9211	21.104	20.9648	74.9726	51.8741	59.1146	46.5885	24.791	25.49	24.2209	23.9682	20.3061	20.6964	19.6463	19.5108
1988	6	20	30.3652	20.3659	9.99927	22.6167	27.8992	23.4884	13.1684	20.7011	22.2907	21.8585	21.3916	73.582	49.775	63.583	48.7719	24.2905	24.144	25.1878	24.3028	19.9393	19.8404	20.4557	19.8717
1988	6	21	30.1026	21.0808	9.02175	22.506	27.7289	25.3966	13.1987	20.959	22.8324	21.5289	21.0234	76.8531	52.5482	58.7484	47.4675	24.8726	25.4545	25.0083	24.1989	20.3487	20.6787	20.1114	19.6536
1988	6	22	30.7164	20.7851	9.9313	22.6869	28.2221	24.1696	13.1873	20.927	22.5947	21.701	21.6021	75.5048	48.6453	58.3455	48.0535	24.6704	24.3439	24.2758	24.2685	20.2316	20.0187	19.8953	19.921
1988	6	23	30.9218	21.0877	9.83406	22.6266	28.2114	25.7665	12.0153	20.8667	22.7118	21.9464	21.7047	75.3984	49.4968	56.7706	47.8704	24.5568	24.7378	24.5322	24.4553	20.1713	20.2316	20.0528	20.0308
1988	6	24	29.4815	20.414	9.06754	22.8501	27.0441	24.5725	11.9359	20.8171	22.4457	20.6681	20.5839	73.5534	46.2325	57.3566	45.3066	24.2872	23.2404	24.2392	23.0525	19.9868	19.0856	19.8294	18.9321
1988	6	25	29.432	21.0327	8.39927	22.6656	28.0588	25.0853	12.8848	20.7177	22.4457	21.6021	21.4593	74.2985	48.5388	58.6019	47.028	24.1701	24.1062	24.0817	23.9718	19.9158	19.8342	19.7488	19.7122
1988	6	26	29.87	20.8815	8.98849	22.4208	27.963	24.6506	14.3631	20.6219	22.5415	20.8806	20.6315	75.1145	49.4613	56.5981	43.9325	24.1026	24.3794	23.2139	22.8623	19.9087	20.0045	18.9908	18.7828
1988	6	27	29.5881	20.2043	9.38377	22.6905	28.1617	24.8838	14.2384	20.6893	22.5308	21.4593	21.4117	73.8017	48.3969	60.1402	46.735	24.0991	24.2126	24.0524	23.9279	19.8874	19.9158	19.7085	19.6866
1988	6	28	29.8081	21.153	8.65507	22.694	28.144	25.012	10.9226	20.59	22.5557	21.3018	21.3274	72.9856	48.6098	57.0636	46.4054	23.8436	24.3262	23.3565	23.6568	19.7384	20.001	19.3569	19.5474
1988	6	29	29.9387	21.2493	8.68944	22.6621	28.1227	25.1146	12.1438	20.739	22.584	20.8183	20.6572	74.263	48.8227	56.2944	44.3909	24.2304	24.39	23.3528	23.177	19.9655	20.0081	19.1298	19.031
1988	6	30	29.3647	20.005	9.35971	22.4563	28.0234	23.4627	12.8735	20.7	22.2115	21.5984	21.3787	75.3274	47.297	61.0558	47.2111	24.273	23.4498	24.4004	23.9096	19.9974	19.4191	19.9759	19.6866
1988	7	1	28.4279	19.7703	8.65751	21.2249	25.1988	23.0438	11.0776	19.4961	21.3677	20.7564	20.3859	71.128	46.4054	55.6151	40.4164	22.7192	22.9756	23.437	22.8925	18.7929	18.9174	19.0966	18.7904
1988	7	2	28.6975	19.7845	8.91298	21.4007	25.9753	23.0135	11.0776	19.3789	21.2359	20.3178	20.1099	69.0769	43.2921	52.7417	37.9589	22.3273	22.298	22.2271	22.0419	18.5475	18.5072	18.3934	18.2989
1988	7	3	28.7011	18.7086	9.99242	21.679	26.0119	23.006	11.0474	19.628	21.2359	20.4464	20.2498	69.0037	43.1456	52.9307	37.8833	22.7265	22.2284	22.4956	22.2649	18.8002	18.4376	18.5711	18.4312
1988	7	4	27.8981	19.6497	8.24844	21.2688	25.4259	22.4842	10.8395	19.5987	21.4519	19.4483	19.35	71.6774	46.9547	54.7455	39.2822	22.9573	23.2613	21.8982	21.7356	18.9321	19.0969	17.9738	17.8981
1988	7	5	28.2434	20.2919	7.95143	21.1809	25.3123	21.4747	8.75247	19.5547	21.2212	19.9927	20.0645	71.9338	46.3687	50.6244	43.0629	22.895	22.7302	20.59	21.0891	18.9028	18.7819	17.1458	17.4936
1988	7	6	28.008	20.3061	7.70191	21.1626	25.891	23.1496	11.1986	19.2654	21.1186	20.212	20.0267	70.1025	43.2189	51.5696	40.5676	22.2321	22.0673	21.9322	21.8982	18.4779	18.368	18.193	18.1893
1988	7	7	28.435	19.7881	8.64687	21.3347	25.6603	22.643	11.1381	19.3679	21.071	20.0872	20.0116	69.6263	44.0246	54.6321	40.7188	22.3529	22.0966	22.1137	22.0267	18.5548	18.3534	18.3329	18.2762
1988	7	8	26.5503	18.9791	7.5712	21.5398	25.5944	22.3935	12.0266	19.584	21.2652	20.2006	20.159	69.5531	45.4531	56.0688	43.1385	22.7339	22.6679	22.4275	22.401	18.7965	18.7013	18.4955	18.4955
1988	7	9	28.584	20.5013	8.08271	21.1772	24.5176	23.4181	10.174	19.4229	21.3494	20.0948	20.0796	70.9449	43.5119	49.6036	36.1441	22.5837	21.8548	21.4785	20.9606	18.7086	17.9981	17.9057	17.3953
1988	7	10	27.8831	19.8413	8.04184	21.3567	25.9496	21.7999	10.0152	19.4155	21.3567	19.2025	19.1345	69.7728	44.5008	50.322	35.6148	22.4518	22.7595	20.8207	20.9379	18.6098	18.65	17.263	17.3537
1988	7	11	28.4279	20.6432	7.78466	21.364	25.8361	23.1307	11.1419	19.4412	21.2505	20.28	20.1175	69.9193	44.2078	51.6074	40.8323	22.5141	22.4262	22.0116	22.0343	18.6647	18.5365	18.2195	18.2649
1988	7	12	28.1728	20.8987	7.27419	21.5142	25.7848	22.7942	9.86402	19.6719	21.3824	19.8906	20.0796	70.4687	45.1967	51.3428	39.32	22.9353	22.7998	21.2744	21.9738	18.9394	18.7416	17.762	18.2384
1988	7	13	29.8436	20.7958	9.04781	21.386	25.7335	22.5409	9.75059	19.4998	21.0307	20.7073	20.212	70.1757	43.7683	57.3164	40.7567	22.6167	21.9098	23.4596	22.4124	18.7233	18.2215	19.1496	18.4993
1988	7	14	29.3274	20.4777	8.84971	21.3677	25.9057	22.7715	9.91695	19.7195	21.2322	19.3008	19.2176	71.7873	43.1822	48.3182	36.8247	23.1624	22.2357	21.3311	21.1572	19.0566	18.39	17.5617	17.486
1988	7	15	29.5952	20.6396	8.95556	21.1443	25.6054	22.7867	9.79596	19.4595	21.1919	20.0494	20.0116	71.6042	44.7572	54.2918	39.9249	22.6899	22.4006	21.936	22.0343	18.7709	18.5402	18.2119	18.28
1988	7	16	29.0445	20.0821	8.96242	20.9172	25.3343	22.8661	9.7695	19.2177	21.093	19.418	18.2044	67.8683	46.2955	51.2672	36.7112	22.2797	22.4335	21.4407	21.0022	18.5255	18.5438	17.6259	17.4142
1988	7	17	29.7123	20.7567	8.95556	21.2725	25.5797	22.575	10.0115	19.6023	21.2945	20.1515	20.1061	71.6774	45.4897	54.7833	43.4788	22.939	22.7705	22.2498	22.2801	18.9284	18.7489	18.3859	18.4426
1988	7	18	29.876	20.6751	9.20084	21.2432	25.9643	23.2782	10.0152	19.4265	21.3494	20.2195	19.1609	66.8061	44.2078	51.7965	39.4334	22.5471	22.6496	21.9322	21.9549	18.6977	18.6317	18.1666	18.2233
1988	7	19	30.3581	20.7532	9.60487	21.2505	26.2976	23.3235	10.0757	19.4888	21.2688	20.2951	20.159	70.9449	41.9736	50.7379	38.715	22.7046	22.1698	21.97	22.057	18.7782	18.401	18.2346	18.2876
1988	7	20	29.9089	21.0477	8.86124	21.7157	26.1731	23.0854	9.71279	19.855	21.5069	20.3103	20.3556	70.3955	43.9514	53.4978	39.3578	23.2686	22.8657	22.2914	22.5371	19.1298	18.8002	18.3707	18.5522
1988	7	21	29.9039	20.7887	9.11522	21.3347	25.8251	22.9795	9.90561	19.6023	21.4703	19.5503	19.4294	71.0914	44.8671	51.7965	37.9967	22.9133	23.0049	22.0343	21.7507	18.9064	18.9247	18.0153	17.8679
1988	7	22	29.6023	20.6325	8.96975	21.2908	25.664	22.8661	9.99256	19.6096	21.2835	20.1779	20.1779	71.4943	43.0724	54.5564	37.4296	22.9536	21.8731	22.2309	21.4407	18.9357	18.0274	18.3896	17.6902
1988	7	23	30.1168	20.6538	9.46294	21.2212	25.9606	21.8793	8.77138	19.4778	21.2871	20.2611	20.1515	71.1646	43.7683	49.1878	40.9457	22.6899	22.4775	20.8849	21.0475	18.7709	18.5914	17.2743	17.4255
1988	7	24	30.5674	20.7603	9.80711	21.6387	26.2829	22.3746	10.1892	19.6829	21.4703	20.4842	20.3556	69.6996	42.7794	47.9401	36.4088	22.8914	22.6276	21.2895	21.35	18.9028	18.6977	17.6184	17.6562
1988	7	25	30.7306	21.147	9.58358	21.9098	26.6675	23.626	10.4652	19.6499	21.2322	20.2876	20.1968	67.5386	40.0324	49.4902	38.1479	22.6386	21.7523	21.815	21.8037	18.727	18.1666	18.1515	18.1515
1988	7	26	30.3084	21.1825	9.12587	21.6973	26.2353	23.4105	10.2081	19.5694	21.2578	20.677	20.3254	68.4543	42.9625	52.288	38.4126	22.5837	22.2248	22.8623	22.3027	18.6977	18.3973	18.7866	18.435
1988	7	27	30.4822	20.8703	9.61196	21.4849	26.0961	22.2763	8.87724	19.6389	21.3201	20.3594	20.2422	70.5054	43.402	49.15	38.337	22.8987	22.4042	21.1874	21.2177	18.8991	18.5548	17.5238	17.5541
1988	7	28	29.2759	20.6974	8.57842	21.3018	25.283	22.3065	9.73547	19.6939	21.3531	20.6127	20.4048	72.1535	48.3832	58.9043	42.0043	23.1624	23.243	23.5126	23.1345	19.0639	19.0822	19.176	18.9643
1988	7	29	29.7229	20.7106	9.01233	21.3164	25.9606	22.9077	9.84889	19.6829	21.375	20.6052	20.367	72.0437	45.1601	55.3504	40.6432	23.1148	22.7595	23.1156	22.7678	19.031	18.7782	18.9492	18.7337
1988	7	30	30.2197	19.0465	11.1732	21.441	26.0266	21.4558	8.60502	19.5694	21.3347	20.0872	20.1439	70.3589	43.402	50.4354	41.2482	22.7668	22.4628	20.643	21.0097	18.8332	18.5731	17.1571	17.4142
1988	7	31	29.6484	20.7177	8.93072	21.2322	24.0158	22.4842	8.67308	19.5987	21.3274	20.5258	20.3027	71.9338	44.6107	56.8249	39.32	22.9573	22.038	23.161	21.7886	18.9321	18.1116	18.9379	17.9095
1988	8	1	30.6708	21.3897	9.28107	22.1881	27.9458	24.5069	11.7733	20.5583	22.265	21.1269	21.1458	75.4133	47.4309	58.8287	52.3636	24.2062	23.8033	23.5012	23.6033	19.921	19.6316	19.3878	19.4672
1988	8	2	31.0627	20.4301	10.6326	22.3127	28.2205	24.367	11.8867	20.6498	22.3639	21.4823	21.3424	75.2301	46.5152	60.7947	52.3636	24.3454	23.8326	24.4124	23.9927	20.0089	19.6719	19.9398	19.7091
1988	8	3	30.6121	21.5728	9.03934	22.3896	27.5429	24.4729	10.8092	20.6132	22.3822	20.4842	20.401	74.5342	50.5807	57.0896	52.8551	24.1952	24.3967	24.0381	24.0343	19.9136	19.9869	19.6978	19.7129
1988	8	4	31.1835	21.5215	9.66198	22.298	28.3633	24.9039	10.9718	20.5583	22.1515	21.195	21.1345	75.0104	45.3798	56.7493	51.0781	24.133	23.232	23.35	23.3689	19.8697	19.2544	19.3008	19.3159
1988	8	5	31.0297	21.4593	9.57042	22.3017	28.5684	24.8963	11.0058	20.5729	22.4482	21.4294	21.3122	74.8273	46.442	58.7531	51.9099	24.1623	23.9975	24.2839	23.9398	19.8843	19.7378	19.8263	19.6638
1988	8	6	31.2824	21.6461	9.63634	22.2284	28.6893	23.7545	9.80731	20.4237	22.091	20.3556	20.3481	75.4641	45.218	55.3882	48.9987	24.1553	23.4067	22.6733	22.6922	19.8301	19.3311	18.6392	18.6732
1988	8	7	31.0773	21.3421	9.73523	22.1991	28.334	25.1572	11.0625	20.4374	21.8982	20.367	20.2271	74.4976	44.9155	53.6113	48.3182	23.8986	23.0286	22.4388	22.4124	19.7378	19.0853	18.522	18.5068
1988	8	8	30.8722	21.7706	9.1016	22.5068	28.0996	24.8169	10.8735	20.7817	22.3529	21.4218	21.35	74.9738	46.9181	58.186	52.1746	24.5249	23.8912	23.9852	23.9133	20.1078	19.6499	19.66	19.6335
1988	8	9	30.5975	19.4338	11.1637	21.9061	27.8176	24.057	10.6504	20.2872	22.2467	21.1042	21.074	75.4865	47.9436	59.2068	52.2124	23.7447	23.7594	23.5201	23.4786	19.6353	19.5877	19.3311	19.3613
1988	8	10	30.7989	20.3385	10.4604	22.005	26.6309	23.6184	9.85646	20.518	22.1405	21.0475	21.0778	76.8417	47.2478	53.6113	48.5828	24.2502	23.5653	21.9927	22.3708	19.9356	19.4741	18.2535	18.4879
1988	8	11	30.5645	21.1516	9.41292	21.9061	27.5722	24.9001	11.7355	20.5876	22.3603	21.4747	21.3008	77.794	49.9215	56.9005	52.7795	24.4553	24.3234	23.868	23.9965	20.0785	19.9429	19.573	19.7016
1988	8	12	30.7953	21.4959	9.29938	22.2138	27.9275	23.9852	11.7393	20.6865	22.3639	21.1685	21.2517	76.2923	47.614	61.0216	52.7795	24.4846	24.0304	23.8226	23.9058	20.0968	19.7635	19.5806	19.6524
1988	8	13	30.8209	21.3787	9.44223	22.3273	28.2168	24.3822	10.7071	20.6681	22.3969	20.2951	20.3292	75.3034	46.9547	56.5224	48.6963	24.3637	23.9425	22.7262	22.6922	20.0199	19.6719	18.6732	18.6921
1988	8	14	30.7696	20.4814	10.2883	21.3091	27.8066	24.0419	10.4652	20.6425	22.1918	20.2006	20.2347	72.6663	47.8338	57.2408	47.0327	23.3419	23.6459	22.5031	21.6071	19.1775	19.5071	18.522	17.7847
1988	8	15	30.8832	20.8366	10.0466	21.7413	27.7993	24.8774	11.9018	20.2616	22.309	21.6903	21.2517	76.6952	48.0535	59.6605	52.4392	23.8033	23.9242	24.609	23.8831	19.6756	19.7159	20.0456	19.6373
1988	8	16	30.4363	20.5216	9.9147	22.1955	27.5722	23.4029	10.3215	20.6059	22.4628	20.6619	21.0551	75.8894	50.068	61.135	53.2332	24.3198	24.5542	22.8056	23.6184	19.9796	20.0895	18.9643	19.4898
1988	8	17	30.8502	20.3092	10.541	21.0893	26.8983	24.5788	10.4198	20.3202	22.2431	21.0551	21.0286	72.1169	46.2588	58.375	49.3012	22.8218	23.5323	23.2744	22.3746	18.8442	19.4265	19.2138	18.4728
1988	8	18	30.3851	21.2578	9.12724	22.0013	27.8762	24.0305	10.4614	20.4521	22.3493	21.5617	21.3046	76.219	48.2	62.8741	53.7625	24.078	24.0634	24.7791	24.1137	19.8404	19.8038	20.1666	19.7847
1988	8	19	30.4107	21.0784	9.33235	21.8365	26.6602	23.7281	9.86402	20.4337	22.569	20.5674	20.4313	77.7573	49.8482	56.4846	50.6623	24.1769	24.741	23.2063	23.108	19.91	20.214	18.9605	18.9568
1988	8	20	30.3747	21.3238	9.05092	22.2467	27.6088	24.3973	10.6618	20.7084	21.6644	21.3273	20.4842	76.3289	48.6395	56.0688	53.1576	24.5432	24.1	23.989	24.0494	20.0968	19.7195	19.6675	19.6751
1988	8	21	30.7074	20.3348	10.3725	21.9903	28.0666	24.5712	10.6769	20.4557	22.1918	21.2441	20.2309	72.5564	47.321	58.4884	51.6831	24.1073	23.6019	23.7016	23.5958	19.855	19.4778	19.4785	19.4445
1988	8	22	30.8612	20.4667	10.3945	22.1112	28.0227	24.6582	10.7223	20.5473	22.2614	21.2706	21.2101	76.1092	47.4309	57.5432	51.494	24.2429	23.7667	23.6033	23.6449	19.932	19.6023	19.4331	19.4785
1988	8	23	30.4314	20.3568	10.0746	22.1185	28.0996	22.4048	10.5635	20.6535	22.1588	20.8358	21.04	76.8051	46.1123	62.1936	52.8173	24.4736	23.4444	23.4445	23.539	20.0748	19.4009	19.3802	19.4407
1988	8	24	30.0591	19.9832	10.0759	21.7486	27.4879	23.4748	10.6429	20.4521	22.5764	21.2328	21.2479	77.794	50.9104	64.6889	55.6151	24.2429	24.9351	24.5031	24.3406	19.9429	20.3312	20.0078	19.9171
1988	8	25	30.3961	19.899	10.4971	21.6278	27.7516	24.1326	10.571	20.4227	22.3383	21.4105	21.2139	78.5265	48.7861	61.6643	54.4052	24.2612	24.1586	24.3973	24.0532	19.9576	19.8367	19.9095	19.7205
1988	8	26	29.9749	21.2468	8.72802	22.0819	27.411	24.1515	10.3895	20.6572	22.4958	21.3122	21.3235	77.0981	51.3865	60.9081	54.443	24.5029	24.7739	24.1062	24.2498	20.1004	20.2213	19.7469	19.8604
1988	8	27	29.9021	19.7085	10.1935	21.6058	26.3562	22.3557	10.4803	20.3165	22.1478	21.2139	21.0551	78.2335	48.5663	63.6681	54.5564	24.0341	23.7118	24.2612	23.7545	19.8038	19.5584	19.8755	19.5655
1988	8	28	30.4803	21.0271	9.45321	21.8072	27.8432	23.815	10.6731	20.5656	22.5214	21.2479	21.2819	78.4166	49.0424	63.2144	55.237	24.4736	24.5395	24.2952	24.2007	20.0821	20.0858	19.9019	19.8528
1988	8	29	29.0775	20.8659	8.21159	21.8036	27.6418	24.454	10.8546	20.5766	22.4152	21.3991	21.3084	78.4532	49.775	60.5679	54.5186	24.5249	24.4736	24.2839	24.2498	20.1004	20.0455	19.883	19.8566
1988	8	30	30.3265	21.2615	9.06498	21.8805	27.5502	22.5409	9.35361	20.6279	22.5288	20.5447	20.4691	78.1969	50.654	62.5717	53.2332	24.5762	24.7923	23.9247	23.5844	20.1334	20.2323	19.4142	19.2328
1988	8	31	30.711	20.9538	9.75721	21.8188	27.9934	24.0759	10.8395	20.6938	22.4372	21.4332	21.384	77.2032	48.7494	64.8401	55.5394	24.5183	24.3344	25.471	24.6733	20.0532	19.9759	20.4993	20.091
1988	9	1	29.1288	20.17	8.95876	21.0784	24.1293	20.7791	12.9416	19.7928	21.5398	20.4199	20.3934	74.3511	48.2	59.4336	52.2124	23.5286	23.5909	23.2517	23.229	19.2947	19.269	19.0135	19.0248
1988	9	2	29.0922	20.1774	8.91481	20.9758	24.2502	19.7545	13.0474	19.617	21.3933	19.6864	19.4445	73.9482	46.6984	56.9005	48.6963	23.1697	23.0562	22.5939	22.0759	19.0749	18.954	18.3707	18.0796
1988	9	3	29.0482	20.1334	8.91481	20.8879	24.1843	20.2233	12.7979	19.7085	21.5984	19.6789	19.5012	75.2301	48.0535	60.6057	50.2464	23.4481	23.6605	22.9984	22.3746	19.2397	19.324	18.6316	18.2611
1988	9	4	28.5721	19.8404	8.73168	20.6315	23.7997	20.4653	12.8244	19.5108	21.2285	20.1704	20.125	75.5598	49.0058	60.5301	52.7417	23.1514	23.1367	22.9871	22.8698	19.0603	19.0529	18.866	18.8169
1988	9	5	28.605	19.9979	8.60715	20.7158	23.7667	20.4539	11.7166	19.6499	21.4446	20.2573	20.2649	75.8894	48.8593	61.4374	53.5734	23.4334	23.47	23.2517	23.1421	19.2251	19.2068	19.021	18.9681
1988	9	6	28.2754	19.0859	9.1895	21.0307	23.0928	19.9284	12.8395	19.7232	21.5948	20.0154	20.2762	74.3511	46.3687	59.8495	51.1159	23.4298	23.3968	22.6468	22.9417	19.2214	19.1811	18.6732	18.8547
1988	9	7	27.8286	20.0638	7.76475	20.8513	23.6605	20.7829	13.0512	19.6023	21.3933	20.7148	20.4048	74.4976	48.6395	60.6057	52.4392	23.221	23.2942	24.0154	23.3046	19.0969	19.0932	19.4369	19.0475
1988	9	8	26.9862	19.6719	7.31425	20.3605	23.5213	20.5182	12.9756	19.3569	21.2102	20.28	19.2025	72.7762	50.7272	60.1898	52.5904	22.9939	23.2906	23.1496	22.9228	18.9614	19.1262	18.9757	18.8396
1988	9	9	27.437	19.1518	8.28519	20.9209	24.4297	19.66	12.6089	19.7049	21.6351	20.0683	20.3027	74.8639	47.0646	64.8023	52.9685	23.4224	23.6019	23.2706	23.2517	19.2251	19.3203	19.0399	19.0475
1988	9	10	27.3634	18.9431	8.42036	20.7341	23.7924	20.1477	12.5597	19.6756	21.3933	20.3443	20.3594	75.926	48.4198	62.6473	53.8003	23.4884	23.3492	23.4672	23.3613	19.2654	19.1225	19.1798	19.1004
1988	9	11	27.6125	20.1078	7.5047	20.8403	23.818	20.919	12.9529	19.6683	21.4703	20.4539	20.333	75.1935	49.4819	60.9837	53.3088	23.4005	23.5909	23.5012	23.2328	19.2031	19.2727	19.1798	19.021
1988	9	12	28.1289	19.5291	8.59982	21.2761	24.437	20.6883	12.9227	19.8367	21.4959	20.3027	20.3745	73.3622	45.9658	59.2446	51.4562	23.4957	23.1404	23.0135	23.0097	19.2764	18.9833	18.8925	18.8774
1988	9	13	27.7956	18.3753	9.42025	20.7194	23.785	19.8528	12.6467	19.5913	21.3897	19.2252	18.3859	71.7873	48.2733	59.3958	50.5488	23.2869	23.2466	21.9738	21.902	19.1445	19.0639	17.9927	17.9775
1988	9	14	27.715	19.1775	8.53756	20.9795	24.1989	19.35	12.8886	19.7635	21.3128	20.2838	20.28	75.0104	46.1856	62.7985	52.3636	23.5323	22.8108	23.4029	23.0173	19.28	18.8149	19.1004	18.8849
1988	9	15	27.5356	18.2581	9.27741	20.8256	23.9645	20.0343	12.8811	19.6866	21.4849	20.2838	20.3178	75.5232	49.1889	61.7021	53.2332	23.4481	23.6605	23.3009	23.263	19.2287	19.3496	19.0702	19.0513
1988	9	16	27.1546	18.8332	8.32146	20.3934	23.3309	19.6222	12.5295	19.5877	21.419	20.1288	20.2044	77.8306	50.6906	65.5207	55.5016	23.5103	23.6971	23.5164	23.3424	19.2654	19.3533	19.1798	19.0891
1988	9	17	26.7334	18.7526	7.98084	20.236	23.4005	19.7772	11.3725	19.4338	21.4519	19.9549	20.0872	77.8672	52.1557	63.101	55.2748	23.254	23.9608	22.9303	23.1345	19.1152	19.5254	18.8433	18.9643
1988	9	18	27.2682	18.8588	8.40937	20.5363	23.4737	19.5957	12.3896	19.5437	21.2505	20.1515	20.1477	76.5121	48.8959	65.5585	55.2748	23.2979	23.188	23.5201	23.161	19.1482	19.0676	19.1912	18.987
1988	9	19	27.3304	19.1005	8.2299	20.7487	23.9572	19.5579	11.6221	19.6316	21.6607	20.0607	20.2536	75.5598	48.9692	65.4072	54.4808	23.3712	23.9645	23.3803	23.3046	19.1994	19.5254	19.108	19.0777
1988	9	20	26.7298	18.9174	7.81236	20.6901	23.3675	19.8906	12.6089	19.7305	21.6571	20.4161	20.4048	76.8783	52.7051	64.273	55.1236	23.6495	24.4516	23.8718	23.7167	19.3569	19.8184	19.4067	19.3273
1988	9	21	27.0191	18.9797	8.03944	20.5729	23.7118	19.5806	12.6051	19.6353	21.5545	20.2536	20.3027	77.0615	50.5075	65.1426	54.8589	23.492	23.9535	23.6978	23.5012	19.2654	19.5364	19.2743	19.1949
1988	9	22	25.587	18.7819	6.80514	20.4081	23.3345	18.4917	11.5956	19.551	21.4043	20.0381	20.159	77.5376	50.9836	65.5207	55.4638	23.3931	23.7374	23.2971	23.2782	19.2214	19.3899	19.0815	19.0702
1988	9	23	26.7371	17.9139	8.82324	20.4301	22.1185	19.6335	12.5937	19.4961	21.5179	20.3103	20.2725	76.4388	52.2655	67.1842	55.9175	23.2063	24.1073	23.9927	23.592	19.1079	19.6206	19.4634	19.2479
1988	9	24	26.2829	17.9725	8.31048	20.2579	22.6716	19.7621	12.6693	19.4229	21.408	20.6165	20.3216	77.6108	54.9392	66.7683	56.6737	23.188	24.2502	24.5334	23.7961	19.0896	19.6902	19.7545	19.3575
1988	9	25	26.6162	18.7563	7.85997	20.0858	23.243	18.9492	13.641	18.4816	20.5546	18.6505	17.539	71.421	49.4453	58.1482	52.3258	22.1112	22.9609	21.8301	21.3802	18.2142	18.694	17.6978	17.4445
1988	9	26	26.6455	18.1483	8.49727	20.5473	23.254	19.2668	12.4954	19.7671	21.5252	19.9776	20.2309	78.0504	51.7528	66.0878	55.7285	23.8143	24.0341	23.2782	23.4521	19.4595	19.573	19.0626	19.1685
1988	9	27	26.5357	19.0236	7.51203	20.5107	22.95	19.7621	12.503	19.5144	21.5362	20.3632	20.3027	76.4022	53.8771	64.6889	55.6907	23.2393	24.404	23.7961	23.6109	19.1189	19.7891	19.3726	19.2554
1988	9	28	26.1742	17.196	8.97825	20.3825	22.9756	18.9114	12.7601	19.4924	21.2688	20.3821	20.2611	77.1713	52.119	63.5925	55.2748	23.2942	23.6202	23.5882	23.3992	19.1482	19.3203	19.229	19.1382
1988	9	29	26.8946	18.9174	7.97718	20.4008	22.2101	20.057	12.7412	19.4522	21.397	20.2384	19.2743	73.4721	51.3499	61.8533	54.2918	23.2027	23.7777	23.1005	23.1723	19.0896	19.4192	18.9568	19.0059
1988	9	30	27.162	18.064	9.09794	20.54	22.4225	19.7545	12.7261	19.6719	21.6461	19.4483	19.4785	73.9116	50.3244	62.1936	51.5318	23.5982	24.089	22.7905	22.5409	19.3276	19.595	18.5144	18.3859
1988	10	1	27.0631	19.1775	7.88561	20.7524	23.5763	17.7545	11.5616	19.7562	21.6571	20.3821	19.5314	72.8128	49.7383	64.0084	47.9023	23.6385	23.9352	23.7205	23.5579	19.3569	19.5071	19.3121	19.2214
1988	10	2	26.7444	19.1225	7.6219	20.8037	23.1587	20.0683	9.53131	19.8514	21.5838	20.5447	20.4691	76.7684	51.533	64.462	49.2256	23.8583	24.133	24.1251	23.7961	19.4815	19.6316	19.5352	19.3575
1988	10	3	26.4001	19.1042	7.29593	20.8037	22.9756	19.9322	9.38764	19.7562	21.3787	19.3537	19.3802	76.0359	53.5841	60.5679	46.201	23.6166	23.9901	22.4124	22.4086	19.3423	19.5584	18.2989	18.3027
1988	10	4	26.9752	18.8002	8.17496	20.5253	22.3969	19.8301	10.2534	19.3862	21.4519	20.2951	19.2554	71.9338	49.6651	65.8987	48.5072	22.9609	23.6495	23.815	23.2139	18.9284	19.3569	19.3689	19.0324
1988	10	5	27.096	18.7148	8.38125	20.3898	23.7447	20.0116	9.36496	19.3789	21.5508	20.246	19.606	72.6297	48.9692	62.9119	47.5242	23.0049	23.7301	23.4445	23.1421	18.965	19.3899	19.142	18.9643
1988	10	6	26.7664	18.8515	7.91491	20.5473	23.6349	19.6789	9.35739	19.5877	21.7047	20.0154	19.3575	73.1791	50.8005	65.067	49.15	23.3821	24.2758	23.2063	23.3576	19.1994	19.7122	18.9983	19.1307
1988	10	7	26.6162	18.1116	8.5046	20.496	23.3455	19.9133	10.503	19.5987	21.4043	20.1817	20.2271	77.2446	51.1301	63.2522	48.9231	23.4664	23.7924	23.3273	23.3046	19.2544	19.4265	19.0777	19.0815
1988	10	8	26.8177	18.9687	7.84899	20.6095	23.4774	20.0002	10.5597	19.6353	21.441	19.3689	19.3348	76.6586	50.6906	61.324	46.579	23.4774	23.7814	22.5598	22.3292	19.2434	19.4045	18.401	18.2535
1988	10	9	26.532	19.0603	7.47174	20.7414	23.3931	19.3575	10.4652	19.7635	20.5326	20.2158	19.3462	76.6219	51.4598	64.8401	49.3768	23.7008	24.0487	23.8188	23.5882	19.3862	19.5767	19.3462	19.229
1988	10	10	26.4221	18.2362	8.18595	20.5986	22.906	19.4974	11.4293	19.6866	21.419	19.4634	19.4067	77.1347	52.6318	63.0254	47.184	23.5873	23.9718	22.9077	22.5598	19.3276	19.5474	18.5825	18.401
1988	10	11	26.4954	18.7672	7.72812	20.3385	22.9426	17.3877	10.3517	19.4192	21.2871	19.2517	19.2025	76.9516	52.0824	61.8911	46.5034	23.1258	23.7374	22.4124	22.1931	19.0456	19.4009	18.314	18.1779
1988	10	12	26.4917	18.8368	7.65487	20.3861	22.8401	19.1949	10.1211	19.4595	21.2981	20.1704	20.1137	76.9149	52.2289	69.3014	50.4732	23.199	23.7118	23.9436	23.3916	19.0896	19.3752	19.4558	19.1269
1988	10	13	26.5283	17.9541	8.57419	20.2946	21.9501	20.1099	9.28178	19.5254	21.4703	19.573	18.4653	71.5309	51.4598	61.4752	46.2766	23.4371	23.9132	22.9152	22.4993	19.2361	19.5181	18.5938	18.3632
1988	10	14	27.1583	19.1335	8.02479	20.7121	23.8583	19.8339	9.25531	19.8148	21.6973	20.1212	20.3481	77.208	49.7383	64.462	48.9609	23.818	24.1183	23.3349	23.5315	19.4558	19.6206	19.0891	19.2063
1988	10	15	26.0925	17.9285	8.16397	20.3934	21.9391	19.6108	9.07006	19.5547	21.5289	20.4804	20.3216	77.3178	52.7051	66.1634	49.6036	23.3748	24.2136	24.144	23.6827	19.1884	19.6866	19.5541	19.3008
1988	10	16	26.1401	17.6941	8.44599	20.1481	22.7778	19.2328	8.97554	19.269	21.3604	20.1099	20.057	77.2812	52.5585	66.3524	50.1329	22.9023	23.8546	23.4937	23.195	18.9064	19.4705	19.1987	19.0059
1988	10	17	26.4954	18.6647	7.83067	20.3019	23.0818	19.2668	9.14189	19.4631	21.4593	20.0381	20.1099	77.501	51.9725	65.5207	49.0743	23.2466	23.9645	23.2895	23.2782	19.1189	19.5401	19.0626	19.0475
1988	10	18	25.9973	18.6867	7.31058	20.3348	22.7668	18.9303	8.94529	19.4998	21.2175	18.7753	19.0626	77.6108	53.4376	63.0632	46.9193	23.3235	23.6861	21.694	22.0494	19.1775	19.3862	17.8377	18.0872
1988	10	19	26.206	18.5585	7.64754	20.2103	23.1111	19.176	9.97366	19.4155	21.3274	20.2006	20.159	77.8672	51.5696	67.033	49.7171	23.2137	23.6898	23.747	23.4029	19.0932	19.3752	19.3273	19.142
1988	10	20	26.2353	18.672	7.5633	20.4191	23.1258	19.6524	10.1022	19.6463	20.9417	20.0494	20.1288	78.1602	50.7001	66.2012	49.339	23.6092	23.1005	23.4067	23.2555	19.3496	18.919	19.1231	19.0437
1988	10	21	26.2756	18.7123	7.5633	20.3568	23.1477	19.728	10.1778	19.4009	21.2139	20.2044	20.1099	76.6952	52.3388	64.4242	49.3768	23.0855	23.5799	23.4559	23.161	19.0163	19.302	19.1571	18.9946
1988	10	22	26.4771	18.6098	7.8673	20.2872	23.1307	18.919	9.22885	19.4229	21.0097	20.091	19.2176	73.7651	49.339	65.0292	48.8853	23.1844	23.0627	23.3198	23.1118	19.0786	18.919	19.1004	18.9605
1988	10	23	26.521	16.848	9.67297	20.3165	22.6846	19.3424	10.3139	19.4082	21.0778	20.0078	20.091	77.0248	50.3976	65.5585	49.339	23.1184	23.3387	23.2215	23.1383	19.0383	19.0891	19.0324	18.9794
1988	10	24	26.2793	19.0493	7.23	20.6938	22.9902	19.66	10.4841	19.8294	21.4556	20.28	20.3519	77.4277	52.5219	64.7267	49.8683	23.8693	24.0378	23.626	23.6336	19.4924	19.584	19.2668	19.2781
1988	10	25	25.9093	18.7746	7.13478	20.091	22.1553	18.6959	10.348	19.3008	21.0324	20.4842	20.2762	77.052	53.3088	65.1048	51.1916	23.1307	23.5504	24.0419	23.5693	18.9794	19.2214	19.4861	19.2403
1988	10	26	26.2574	18.8478	7.40959	20.333	23.1572	20.488	10.6807	19.1912	21.2063	19.815	19.4747	74.3298	48.9987	59.5471	45.6338	22.7111	23.4067	23.1723	22.401	18.7337	19.1345	18.7261	18.2951
1988	10	27	26.7371	19.2617	7.4754	20.6543	23.0627	19.7507	10.5521	19.5239	21.1231	19.2441	19.3651	74.6323	48.6963	61.9289	46.6168	23.2895	23.1761	22.3368	22.2271	19.0853	19.0021	18.2649	18.193
1988	10	28	26.2903	19.1372	7.15309	20.2611	22.7224	19.4445	10.3366	19.4104	21.1798	20.0192	19.3235	72.7041	51.5696	66.3146	50.7379	23.282	23.6562	23.35	23.4332	19.0702	19.2819	19.1004	19.1571
1988	10	29	26.1987	18.0018	8.19694	20.3405	22.8169	19.1798	11.1759	19.3915	21.1534	20.1628	19.3046	71.9858	51.1916	67.222	49.9817	23.1799	23.6109	23.713	23.505	19.0248	19.2554	19.3008	19.2063
1988	10	30	25.7885	18.5548	7.23367	20.1439	22.5296	19.8415	10.2308	19.3273	20.9076	20.2687	20.1704	76.7873	51.494	66.05	51.0025	23.1534	23.161	23.7697	23.3689	19.0097	18.9983	19.3273	19.1193
1988	10	31	26.1364	18.7563	7.38017	20.1326	22.7111	18.711	10.261	19.2403	20.9795	20.3783	20.2044	76.258	50.4732	66.05	49.9061	22.9606	23.161	23.9247	23.35	18.8811	18.9946	19.4407	19.1004
1988	11	1	26.7105	18.9827	7.72789	20.5253	24.3747	20.9209	12.2572	19.606	21.5984	20.6828	20.6279	77.0615	52.4853	68.6374	60.6529	23.4591	24.3491	24.5542	24.1147	19.2397	19.7635	19.8697	19.6243
1988	11	2	26.7957	18.8265	7.96917	20.2726	24.404	20.9978	11.3234	19.2947	21.4007	20.5436	20.4118	76.4388	51.0569	67.0259	59.4076	22.895	23.7667	24.1257	23.5909	18.8954	19.4082	19.617	19.3166
1988	11	3	26.8312	18.972	7.85917	20.3019	24.4004	21.0564	11.1986	19.4668	21.4373	20.6572	20.5253	77.6108	51.4598	67.3189	59.957	23.2833	23.9022	24.3454	23.84	19.1408	19.4888	19.7305	19.4485
1988	11	4	26.6218	18.3156	8.30624	20.4667	24.5652	21.2688	11.3385	19.3689	21.386	20.5986	19.2932	72.7041	51.2034	65.8538	58.4128	23.2063	23.7374	24.089	23.4445	19.0248	19.3899	19.5987	19.1609
1988	11	5	27.0405	19.1672	7.87337	20.6425	24.5725	21.5765	11.6107	19.5108	21.2871	20.6425	20.4777	75.4133	49.4087	63.9127	57.3932	23.1441	23.3419	24.0011	23.4957	19.0566	19.1482	19.5547	19.2507
1988	11	6	27.2002	19.3126	7.88756	20.833	24.7959	21.5765	11.5578	19.7122	21.441	20.7634	20.6388	75.4133	49.1523	63.876	57.5763	23.492	23.5836	24.1952	23.7557	19.2727	19.3166	19.6573	19.4155
1988	11	7	26.636	19.3765	7.25953	20.7487	24.4004	21.1736	11.5465	19.6976	21.2102	20.6242	20.5143	76.1092	51.6063	67.209	59.2978	23.5396	23.4993	24.2722	23.7667	19.2764	19.2068	19.6976	19.4009
1988	11	8	26.6325	19.1814	7.45114	20.6755	24.426	20.9428	11.2856	19.617	21.4739	19.606	19.6316	76.0725	52.0092	64.7917	56.4775	23.3858	24.0524	23.0635	22.7925	19.1884	19.5657	18.7526	18.5951
1988	11	9	25.2381	18.972	6.26605	20.2762	24.3234	21.0967	11.2969	19.3276	21.1003	19.3533	19.3203	76.7318	51.7161	63.2534	58.8216	22.9719	23.3089	22.4592	22.2138	18.9394	19.1225	18.3753	18.2472
1988	11	10	26.8418	19.3623	7.47952	20.6681	24.7263	21.6864	11.6523	19.573	21.4043	19.7452	19.6316	75.7795	50.4709	60.9459	54.4631	23.2686	23.6898	22.9023	22.5727	19.1335	19.3166	18.65	18.4559
1988	11	11	27.2428	19.5468	7.69596	20.8989	24.9607	21.6644	11.7128	19.6646	21.2981	20.4521	19.6206	71.3111	48.7128	62.1912	58.7117	23.3602	23.254	23.4847	23.3675	19.1811	19.0859	19.1958	19.1518
1988	11	12	26.8631	19.0359	7.82724	20.4484	24.6421	20.6127	11.1722	19.3533	21.4776	20.3092	20.3788	75.4865	51.0569	64.084	57.203	22.906	23.9315	23.04	23.0778	18.9174	19.4668	18.8849	18.9152
1988	11	13	26.817	18.9365	7.88046	20.3312	24.5212	20.6462	11.3045	19.3166	21.1223	20.1664	20.2067	76.2557	49.4819	64.7184	57.7961	22.9023	23.0379	23.0488	22.9939	18.9028	18.965	18.9284	18.9321
1988	11	14	26.2573	18.7769	7.48044	20.2213	24.3015	21.1186	11.3045	19.0712	21.3531	20.3129	20.2469	75.34	51.3133	64.0225	57.5397	22.4079	23.7484	23.4481	23.199	18.5768	19.3679	19.1884	19.0419
1988	11	15	26.5048	18.972	7.53274	20.3751	24.3271	20.778	11.2742	19.3093	21.1333	20.1078	20.1774	75.7795	50.6906	65.2312	57.9792	22.8584	23.2137	23.188	23.0855	18.8808	19.0456	19.0346	18.9833
1988	11	16	26.8276	19.1672	7.66048	20.4447	24.4297	19.3423	11.3007	19.3643	21.0051	20.2762	20.2176	75.7795	48.6029	59.7373	56.9171	22.9353	22.6203	23.2027	22.9207	18.9174	18.705	19.0346	18.8991
1988	11	17	27.0228	19.341	7.68177	20.5876	24.6384	20.7267	11.2251	19.4265	21.3091	20.2433	20.3312	75.1203	49.4819	66.4399	57.7595	22.9719	23.3712	23.5103	23.2796	18.9614	19.1775	19.269	19.1408
1988	11	18	26.4515	19.0926	7.35888	20.4044	24.2575	21.3531	11.3045	19.3276	21.115	19.5254	19.4082	75.6697	51.0569	61.4221	55.0491	22.8694	23.2466	22.58	22.2138	18.8881	19.1115	18.4779	18.2581
1988	11	19	26.8809	19.0678	7.81305	20.3898	24.697	21.3421	11.486	19.2177	21.1479	20.3898	20.2543	75.047	48.8227	63.2534	56.9171	22.613	22.9902	23.4444	23.0195	18.7306	18.9394	19.2214	18.965
1988	11	20	27.1931	19.1672	8.02594	20.529	24.6274	21.3604	11.6523	19.1445	21.2505	20.4191	20.2726	73.5453	49.0791	62.7772	56.2212	22.3603	23.2503	23.4884	23.0305	18.5658	19.0676	19.2214	18.9504
1988	11	21	27.1115	19.1175	7.994	20.5693	24.4883	21.2945	11.433	19.4302	20.9868	20.2616	20.2286	75.3034	48.493	62.5941	56.5508	23.0195	22.635	23.1441	22.9316	18.965	18.7123	19.02	18.9028
1988	11	22	27.0512	19.2488	7.8024	20.5766	24.6531	21.093	11.3499	19.4082	21.06	20.3458	20.2762	75.1203	47.8704	64.5353	57.0269	22.9573	22.7192	23.4957	23.0598	18.9431	18.727	19.2251	18.965
1988	11	23	25.859	19.0749	6.78408	20.4337	24.5725	21.972	11.3272	19.291	20.1957	20.2982	18.4632	71.6042	46.7716	65.4143	54.4997	22.7705	21.9501	23.481	22.016	18.8405	18.075	19.2507	18.1336
1988	11	24	26.9873	18.9578	8.02949	20.4777	24.6055	21.4483	11.5994	19.2287	20.9612	20.518	20.2323	74.6441	48.1268	63.29	56.331	22.5581	22.5141	23.6532	22.9097	18.7196	18.6574	19.3496	18.9101
1988	11	25	27.1576	19.2346	7.92304	20.5839	24.741	21.5472	11.6107	19.2983	20.8256	20.3239	20.1481	74.2046	46.2588	62.4476	55.6351	22.6899	22.0233	23.2393	22.6533	18.7819	18.3204	19.1079	18.7343
1988	11	26	26.8702	19.4262	7.44404	20.7487	24.4077	21.3421	11.5691	19.4375	21.2029	20.3751	20.3422	74.1314	49.8848	63.5464	57.1002	22.906	23.21	23.4334	23.177	18.9101	19.0859	19.2251	19.0859
1988	11	27	27.3137	19.3162	7.99755	20.518	24.8032	21.6607	11.6032	19.1518	20.9465	20.4154	20.17	73.6918	46.3687	61.0558	55.452	22.3932	22.32	23.2393	22.6569	18.5878	18.5109	19.0896	18.727
1988	11	28	27.3705	18.9401	8.43043	20.3458	24.8582	21.6204	11.5427	18.8661	20.6388	18.9211	18.8918	72.5931	44.7938	55.0491	51.1301	21.8695	21.5508	20.8256	20.7707	18.2398	18.0127	17.3571	17.3169
1988	11	29	27.0831	18.7201	8.36301	20.0235	24.697	21.5179	11.4368	18.7746	20.3027	19.9649	19.5163	74.2046	45.9741	60.2867	54.7455	21.8548	21.3613	22.3822	21.6903	18.2545	17.8339	18.5475	18.0645
1988	11	30	27.3279	18.8159	8.51204	20.17	25.1658	21.7779	11.6637	18.8845	20.6498	20.0272	19.8477	74.0947	45.0868	59.1513	54.4997	22.0197	21.5911	22.342	21.9867	18.3497	18.0494	18.5512	18.3167
1988	12	1	27.5704	19.1285	8.44196	20.3274	25.3481	21.6131	11.5351	19.0465	20.9412	20.181	19.9246	74.9726	45.1681	59.9937	49.7017	22.1725	21.8992	22.7339	22.1369	18.5107	18.3121	18.7929	18.4156
1988	12	2	27.076	19.1388	7.93723	20.5722	25.3374	21.5582	11.7317	19.1849	21.1293	19.9759	19.9503	74.2985	46.6938	59.4076	49.7017	22.3428	22.435	22.309	22.1991	18.6172	18.6527	18.5402	18.4742
1988	12	3	27.1683	19.1869	7.98136	20.3522	24.8691	21.679	10.416	18.8585	20.5616	18.8808	18.7563	73.4469	43.9262	54.6462	45.6728	21.7467	20.3913	21.5105	20.2543	18.2163	17.1341	17.9761	17.0129
1988	12	4	27.3092	19.1594	8.14979	20.4161	25.1352	21.6937	11.4444	19.0181	20.7674	19.8624	19.7378	74.0501	45.6648	57.906	48.5297	22.0376	21.6367	21.9391	21.6973	18.4362	18.1417	18.2801	18.1336
1988	12	5	27.7388	18.8052	8.9336	20.1252	25.5609	22.1478	11.6296	18.784	20.7816	19.9869	19.6792	74.6533	43.5714	56.1479	47.5408	21.7289	21.367	21.9464	21.4483	18.2092	17.9608	18.2801	17.9688
1988	12	6	27.5807	19.2559	8.32487	20.2103	25.1695	22.1369	11.8035	17.9834	20.7958	19.9722	18.9357	70.6152	43.7316	56.7339	45.9658	20.9062	21.2908	21.9537	20.7853	17.4597	17.8626	18.3167	17.3755
1988	12	7	27.5326	19.3175	8.2151	20.7461	24.4042	21.8475	11.7468	18.8904	20.739	19.9832	18.8478	64.8249	44.1391	58.0525	47.8704	21.7289	21.3599	22.1112	21.5508	18.2127	17.9608	18.4156	18.0347
1988	12	8	27.6151	19.4034	8.21166	20.6751	25.3055	21.9427	11.7204	19.0288	20.7213	19.7525	18.8002	68.8698	44.6004	55.4154	47.4675	21.8992	21.3528	21.4739	21.3714	18.344	17.9643	18.0018	17.9322
1988	12	9	27.7148	19.2728	8.44196	20.6929	25.4155	21.9684	11.8451	18.8975	20.7425	19.8477	19.6976	71.4245	43.8907	55.5619	47.028	21.5906	21.3209	21.6571	21.3604	18.124	17.9111	18.0897	17.9029
1988	12	10	27.6082	19.1835	8.42477	20.2616	25.1174	21.9903	11.7733	18.5292	20.5226	19.855	19.5547	70.7618	43.7843	55.6718	47.4309	21.1406	20.9874	21.69	21.1992	17.7893	17.6805	18.0897	17.7857
1988	12	11	27.7698	19.1456	8.62413	20.3097	25.5042	20.1151	10.6731	18.7023	20.5474	18.9431	18.694	72.4534	42.1876	52.7783	44.2444	21.4238	20.7283	20.5912	20.1407	18.0176	17.5421	17.2363	16.9433
1988	12	12	27.3811	19.2075	8.17363	20.1334	25.3551	21.5215	11.6712	18.6647	20.6467	19.7452	19.584	72.6297	44.2101	57.7961	48.3099	21.5362	21.1861	21.712	21.3567	18.0347	17.8153	18.1153	17.9029
1988	12	13	27.4501	19.3588	8.09136	20.3451	22.5361	21.8805	10.6088	18.7023	20.4516	19.7049	19.5254	71.4954	40.4353	54.0602	43.9514	21.2961	19.4815	21.6094	20.0785	17.9147	16.4964	18.075	16.8883
1988	12	14	27.6082	19.0803	8.52789	20.0223	25.2239	21.9391	11.5616	18.454	20.3274	19.6536	19.3716	72.7373	42.7553	54.7561	47.1012	21.0654	20.409	21.1882	20.8	17.7621	17.315	17.7893	17.5329
1988	12	15	27.7182	18.8741	8.84412	20.0152	25.3303	22.1478	11.5994	18.0956	20.2493	19.5181	19.1884	70.0052	41.7973	52.9981	45.1967	20.2742	20.2281	20.8549	20.3568	17.2263	17.1163	17.489	17.185
1988	12	16	27.5085	18.6954	8.81319	19.8945	25.2416	21.8072	11.5805	18.454	20.4232	19.4155	19.3093	73.6598	42.9327	54.2433	46.9547	21.1506	20.6325	20.7707	20.7377	17.8224	17.4321	17.456	17.4707
1988	12	17	27.6151	18.7916	8.8235	19.9123	25.16	21.8658	11.6145	18.2979	20.1394	19.5547	19.2287	72.3825	41.7973	54.1701	46.7716	20.7851	20.0329	20.9941	20.5363	17.5882	17.0596	17.7014	17.3755
1988	12	18	27.6357	18.8775	8.75819	19.9726	25.3232	21.7779	11.6107	18.3724	20.3522	19.6939	19.3533	72.2405	41.9747	55.3421	46.6617	20.9199	20.4409	21.397	20.811	17.6485	17.3079	17.8992	17.5146
1988	12	19	27.8007	18.7882	9.01255	19.9619	25.3303	21.994	11.6826	18.4717	20.3593	19.4924	19.3386	73.234	41.7973	53.1812	46.0025	21.1435	20.4409	20.7817	20.7011	17.8331	17.2937	17.5183	17.467
1988	12	20	27.512	18.6882	8.82383	19.8484	25.2771	21.9281	10.4916	18.3866	20.4161	19.4851	19.28	73.4824	42.6134	53.3277	46.4054	21.037	20.6858	20.811	20.6755	17.7408	17.4037	17.4963	17.3974
1988	12	21	27.7663	18.9428	8.8235	20.0258	25.4261	22.32	11.7355	17.9785	20.2884	19.5913	19.2654	69.2246	41.0877	52.3022	44.9769	20.1394	20.1997	20.8879	20.4667	16.868	17.1057	17.5146	17.2582
1988	12	22	27.5586	18.9085	8.65008	20.0152	25.4474	22.2174	11.7695	18.3121	20.5367	19.6536	19.3936	71.4954	42.3295	52.8882	45.5629	20.7532	20.7745	21.0564	20.8	17.5598	17.5598	17.6575	17.511
1988	12	23	28.0963	18.8798	9.21657	20.2635	25.6	22.624	10.9264	18.4362	20.5013	19.7525	19.4705	70.9987	41.5135	51.7161	44.6839	20.888	20.6113	21.0381	20.7707	17.6308	17.425	17.6941	17.522
1988	12	24	27.8867	19.0425	8.84412	20.2919	25.1955	22.287	11.8867	18.3688	20.5013	19.7415	19.4045	70.3955	43.323	52.7051	45.2699	20.6822	20.849	21.1479	20.7377	17.5102	17.5811	17.7344	17.478
1988	12	25	27.4147	18.672	8.74267	19.9136	25.2464	22.1628	11.9094	18.4706	20.2543	19.5239	18.3443	69.0037	40.9847	51.2294	44.7265	21.2578	20.3312	20.8547	20.6808	17.8443	17.1923	17.5087	17.3915
1988	12	26	28.0791	18.9944	9.08473	20.2742	25.3783	22.4189	11.917	18.6101	20.1297	19.5913	19.3972	71.9922	39.7028	51.5696	44.8671	21.2357	19.899	20.756	20.5876	17.8792	16.9213	17.489	17.3755
1988	12	27	27.8076	18.6404	9.16723	20.3558	25.5113	22.4042	11.83	18.1524	20.2068	19.3862	19.269	68.373	40.7684	50.7639	44.9037	20.3203	19.9761	20.2579	20.3055	17.0241	16.9779	17.1484	17.2033
1988	12	28	28.0963	19.3313	8.76506	20.1642	25.7242	22.5947	11.9132	18.2269	20.2068	19.5364	19.2251	70.1116	40.0232	50.3976	44.3177	20.4551	19.8661	20.5107	20.2176	17.3753	16.9141	17.3608	17.1301
1988	12	29	27.7892	18.85	8.93914	19.71	25.5538	22.6643	11.8149	17.7834	19.9087	19.3423	18.9028	69.8633	39.0652	49.4453	43.402	19.7774	19.231	20.0895	19.6133	16.9034	16.4386	17.0129	16.7052
1988	12	30	28.0894	18.6541	9.43533	19.6107	25.6922	22.0416	11.7922	17.7621	19.9123	19.28	18.8698	70.3245	38.5685	52.2655	44.2444	19.8058	19.1494	20.2982	19.6426	16.8892	16.3677	17.1887	16.7125
1988	12	31	28.2098	19.0357	9.1741	20.1287	25.82	22.7888	12.0191	18.0211	19.8945	19.247	18.9431	68.7633	37.7169	47.6873	42.6695	20.0081	18.9827	19.7159	19.4924	17.0596	16.2967	16.7784	16.6319

## Sheet: 1988
						Temperature				Temperature				Relative Humidity				Pressure				Dew temperature
Year	Month	Day	Maximum	Minimum	Max-Min	1899-12-31 07:00:00	1899-12-31 13:00:00	1899-12-31 19:00:00	Average	1899-12-31 01:00:00	1899-12-31 13:00:00	1899-12-31 19:00:00	Average	1899-12-31 01:00:00	1899-12-31 13:00:00	1899-12-31 19:00:00	Average	1899-12-31 07:00:00	1899-12-31 13:00:00	1899-12-31 19:00:00	Average	1899-12-31 07:00:00	1899-12-31 13:00:00	1899-12-31 19:00:00	Average		Month	Taverage	Hraverage
1989	1	1	29.5553	19.9234	9.63193	21.1957	28.3221	25.477	11.3296	18.9087	21.0747	20.341	20.1107	71.9663	40.9006	50.4622	43.2032	20.8835	20.3488	20.6805	20.6298	17.8589	17.3984	17.5974	17.6169		January	13.2743	38.9761
1989	1	2	30.3631	19.3313	11.0318	21.4739	28.9786	26.0495	13.5229	19.031	21.2761	20.7753	20.2725	72.7762	40.5452	50.3976	43.1007	20.8733	20.2762	21.2101	20.711	17.8516	17.2875	17.9549	17.6373		February	12.1619	38.3276
1989	1	3	30.169	19.3313	10.8377	21.3349	28.9237	26.1213	13.4761	19.4119	21.5325	20.8169	20.3859	72.8932	41.9736	50.4354	43.63	21.0589	20.8952	21.2592	20.9832	18.0191	17.8772	18.0645	17.9208		March	12.579	37.3886
1989	1	4	29.8038	20.0199	9.78391	21.3494	28.7296	26.0003	12.3443	19.247	21.4666	20.919	20.4388	75.1569	42.4497	51.494	42.1177	21.4519	20.844	21.5088	21.1685	18.2618	17.8406	18.2838	18.0343		April	13.3162	48.4627
1989	1	5	30.2605	19.0822	11.1783	21.1956	27.7956	25.7508	13.3278	19.3496	21.5179	21.0173	20.5182	76.8783	40.0324	53.1576	40.6054	21.745	20.0052	21.9058	20.488	18.5365	17.1594	18.5787	17.4634		May	11.9157	54.3547
1989	1	6	30.1909	19.8734	10.3176	21.093	28.9603	25.7432	12.3482	19.0135	21.3421	20.8547	20.3481	75.0104	41.0579	51.494	42.0421	21.2252	20.4411	21.4332	20.9832	18.1136	17.5293	18.2346	17.9095		June	13.0817	50.2948
1989	1	7	30.2019	20.1151	10.0868	21.2615	29.0958	26.0684	13.5737	19.2397	21.408	20.6581	20.3443	75.4499	40.7649	49.5658	41.286	21.4739	20.4777	20.8774	20.8434	18.3241	17.5696	17.7847	17.8036		July	10.4116	40.6588
1989	1	8	30.1873	19.3496	10.8377	21.4922	28.9786	24.6619	13.5268	18.5548	21.3238	20.6657	19.4936	71.1646	40.7283	51.1916	39.2443	20.6022	20.3129	21.1194	19.9851	17.6135	17.4634	17.9964	17.0928		August	11.0798	53.8853
1989	1	9	30.3082	19.9649	10.3432	21.1223	29.1361	26.0495	13.5425	19.1665	21.4007	20.3216	20.1931	75.7795	40.5085	47.4108	41.0213	21.4117	20.4374	20.1061	20.5258	18.2911	17.5622	17.2252	17.5843		September	13.0239	55.2158
1989	1	10	30.3777	19.0822	11.2955	20.3715	29.1471	26.0268	12.4224	19.0859	21.3128	20.7186	20.28	71.3478	40.1789	49.9061	38.9041	20.2469	20.2689	21.0135	19.8415	17.3278	17.3974	17.936	16.9681		October	10.3699	50.2847
1989	1	11	30.0004	19.2544	10.746	21.2835	29.1618	25.5199	13.5737	19.1189	21.2542	20.2278	19.9663	74.5709	39.9591	49.1353	39.7688	21.2139	20.1151	20.3644	20.3059	18.1409	17.2802	17.3827	17.3788		November	11.8345	58.7535
1989	1	12	30.2752	20.0895	10.1857	21.5398	29.279	25.9739	13.562	19.02	21.1296	20.4426	20.0645	72.1902	38.7871	48.6585	39.0931	20.833	19.7525	20.435	20.1893	17.8443	16.9982	17.5012	17.3197		December	11.9294	47.5549
1989	1	13	30.5975	19.9429	10.6546	21.0857	29.4438	26.3028	13.6127	18.7453	21.1882	20.4124	19.9927	73.0692	38.3476	47.0705	38.9419	20.5509	19.7562	20.1288	20.0381	17.6465	17.0019	17.2857	17.2063
1989	1	14	30.6048	20.1041	10.5007	21.364	29.4657	26.2045	13.64	19.3496	21.3531	20.6808	20.3745	75.5964	38.9702	49.0743	40.4164	21.6754	20.1188	20.8358	20.8093	18.4413	17.2582	17.7545	17.7431
1989	1	15	30.5828	20.1261	10.4568	21.4336	29.2826	25.9843	13.6595	19.1372	21.375	20.4659	20.0717	73.5087	39.5563	47.7694	39.3395	21.1516	20.2653	20.5479	20.3917	18.0897	17.4157	17.5545	17.4452
1989	1	16	30.4327	20.1883	10.2443	21.3018	27.4068	25.8204	13.5034	18.976	20.866	20.1068	19.8024	72.9593	38.9041	46.4424	38.8711	20.844	19.4898	19.7673	19.8493	17.8662	16.8131	17.0081	17.0588
1989	1	17	30.4986	20.1883	10.3103	21.4043	29.3229	23.5959	12.438	18.9467	21.126	19.694	19.2554	72.4466	38.4941	43.5544	34.1098	20.7377	19.6683	18.4209	18.1008	17.804	16.9909	15.7553	15.5719
1989	1	18	30.3444	20.0015	10.3429	20.3312	29.0287	25.8946	12.5317	18.7489	20.9454	20.0015	19.6853	69.4066	38.1479	45.5838	37.8174	19.5913	19.5087	19.5136	18.7487	16.859	16.8282	16.7739	16.1261
1989	1	19	30.6964	19.8111	10.8853	20.9319	29.1081	26.2385	13.5971	18.6051	21.1223	20.3519	19.9473	73.1956	37.543	46.6168	39.1309	20.4615	19.3008	19.9587	19.9057	17.5843	16.6618	17.1911	17.142
1989	1	20	30.2612	19.0126	11.2486	21.0784	28.8359	25.9453	13.601	18.8185	20.8396	20.0834	19.6893	73.6552	38.4126	45.6619	38.637	20.6901	19.3613	19.6151	19.6424	17.7674	16.7148	16.9027	16.9144
1989	1	21	30.8392	19.9429	10.8963	21.1186	29.4511	26.3444	13.6556	18.8954	21.441	20.7224	20.2044	73.8017	39.2999	48.2804	40.3408	20.8403	20.3239	20.8056	20.4842	17.8772	17.4231	17.762	17.539
1989	1	22	30.8246	20.0125	10.812	21.3274	29.5244	25.5996	12.7073	19.02	21.1736	20.609	20.1401	73.289	37.9447	43.8569	39.4334	20.9502	19.6573	19.4634	19.3386	17.9725	16.9103	16.677	16.5787
1989	1	23	30.628	20.2799	10.3481	21.3567	29.6086	26.4994	13.6673	19.1042	21.2285	20.6127	20.2158	73.8017	37.7616	47.2596	39.32	21.1333	19.7305	20.4577	20.333	18.0823	16.9762	17.4898	17.4255
1989	1	24	30.4011	20.3019	10.0993	21.4922	29.4364	25.3425	13.6088	19.1152	21.0967	19.7432	19.3159	73.0326	37.7249	44.9911	36.8247	21.0564	19.4851	19.5617	19.3651	18.0274	16.7491	16.7564	16.5824
1989	1	25	30.8722	19.1115	11.7607	21.0344	29.5097	25.4483	13.6752	19.0932	21.2578	19.8944	18.4955	72.3	38.2743	45.1801	37.8833	21.3201	19.8404	19.849	19.6411	18.2105	17.0898	16.9605	16.8206
1989	1	26	30.5637	20.2653	10.2985	21.5618	29.517	24.3633	12.6253	19.1042	21.1663	19.5314	19.2706	72.3367	37.9447	42.4958	36.2575	20.9795	19.5987	18.9341	19.1685	17.9834	16.8883	16.2573	16.4615
1989	1	27	29.561	19.2873	10.2736	21.4666	29.528	25.0243	13.6712	18.2984	21.2322	19.5488	18.2999	70.4321	38.0912	44.335	33.7195	20.1737	19.7855	19.3497	18.4248	17.2839	17.0422	16.5866	15.7865
1989	1	28	30.3482	18.5805	11.7678	21.4483	29.1006	25.1761	13.6908	18.8112	20.8812	19.4936	18.9868	71.128	37.2405	44.1593	35.5929	20.4301	19.2706	19.0702	18.9516	17.5769	16.6429	16.4161	16.3095
1989	1	29	30.6091	20.1151	10.494	21.2835	29.5024	25.3538	13.6673	18.716	20.9319	19.4634	19.0891	71.5309	36.8825	43.4032	36.4088	20.3312	19.0603	18.866	18.8396	17.5146	16.5294	16.2762	16.2686
1989	1	30	30.6166	19.3569	11.2597	21.5398	29.528	25.5958	13.7103	18.8002	21.082	19.5428	19.2025	70.3955	37.3221	42.4202	35.9173	20.3312	19.4009	18.8509	19.0021	17.511	16.7491	16.2422	16.3669
1989	1	31	30.7716	19.0676	11.7041	21.2468	29.214	25.4937	13.6908	18.8368	20.9152	19.5277	18.9633	72.5198	36.9759	42.7983	35.2806	20.6352	19.263	18.8509	18.8346	17.7124	16.6089	16.193	16.1807
1989	2	1	30.6053	20.1628	10.4425	21.3311	28.9758	23.9783	11.4272	18.5787	20.7337	18.6316	18.1243	69.4149	36.9003	39.6517	37.271	20.0532	18.9341	18.4482	18.0774	17.2857	16.3858	15.8256	15.5407
1989	2	2	30.6091	19.9851	10.624	21.4029	27.9474	23.9432	11.4467	18.7488	21.0211	19.7205	19.1351	70.4735	37.5808	42.3836	37.5442	20.4086	19.5087	18.8033	18.4053	17.5314	16.8357	16.0909	15.7865
1989	2	3	29.4144	19.936	9.47838	21.229	29.3917	24.0252	11.5091	18.7753	21.0022	19.5605	19.1351	71.4565	36.6734	41.9543	37.5832	20.5598	19.3878	18.5926	18.4287	17.6297	16.6959	15.9192	15.7826
1989	2	4	30.7754	19.4785	11.2969	21.7621	29.3236	24.0291	11.4818	18.9265	20.9946	19.6073	19.1858	69.0368	36.9759	41.9933	37.0369	20.5409	19.384	18.6472	18.4404	17.5957	16.6618	15.8685	15.7514
1989	2	5	30.8737	19.3953	11.4784	21.5126	29.3652	23.7832	11.4779	19.0966	21.0475	19.6541	19.2404	71.7967	37.1649	43.3593	38.2077	21.0551	19.4709	18.815	18.577	18.004	16.8206	16.0792	15.9426
1989	2	6	30.9758	20.1779	10.7979	21.3349	29.524	24.2945	11.4545	18.8698	20.8812	19.4083	19.0297	71.5321	36.0685	39.5346	36.9978	20.6581	19.0172	17.8316	17.9369	17.7356	16.4917	15.3494	15.4704
1989	2	7	30.8964	19.3802	11.5162	21.5882	29.248	24.1149	11.5208	19.0172	21.2025	19.9429	19.3497	70.7759	38.337	43.0471	38.1687	20.8585	19.936	19.1429	18.7175	17.8301	17.1533	16.2978	15.9895
1989	2	8	30.9153	20.4161	10.4992	21.6033	29.4522	23.7286	11.4038	19.2328	21.2895	19.8688	19.4395	71.4943	37.9211	44.8813	38.4809	21.108	19.9776	19.2404	18.9204	17.9964	17.1685	16.3836	16.1456
1989	2	9	30.6923	20.4653	10.227	21.6222	29.0325	22.6943	11.5482	19.2252	21.3916	19.8688	19.498	72.0992	40.303	44.4911	39.0663	21.2706	20.4577	19.256	19.1351	18.1552	17.4974	16.4227	16.329
1989	2	10	30.4541	18.6392	11.8149	21.592	29.1799	23.713	11.4428	19.1647	21.1609	19.6502	19.2678	71.7589	38.2235	42.969	40.5883	21.1269	19.8377	18.5614	18.5262	18.0607	17.0891	15.9504	15.9114
1989	2	11	30.9569	19.6222	11.3347	21.7772	28.1894	25.0087	12.6956	19.0475	21.3727	19.8102	19.3848	70.0954	38.4504	46.0131	40.2761	20.7829	20.1817	19.982	19.6463	17.8074	17.3726	17.0705	16.8364
1989	2	12	31.1535	20.333	10.8206	21.5806	29.6525	24.275	11.6574	19.1382	21.3424	19.7556	19.3653	71.8724	37.6942	41.3299	37.5442	21.0853	19.9624	18.6199	18.6082	18.0305	17.1911	15.9895	15.9543
1989	2	13	31.025	20.2271	10.7979	21.418	29.5467	25.5121	12.7853	19.0248	21.1458	19.5448	19.2365	71.948	36.7868	42.3446	39.0663	20.9719	19.539	19.0492	19.2209	17.9397	16.8547	16.3836	16.4968
1989	2	14	30.8019	19.4936	11.3083	21.471	28.0495	25.5238	12.559	18.9454	20.9681	19.5058	19.1195	70.7759	37.1649	42.7739	39.6907	20.6997	19.2857	18.9477	18.9555	17.728	16.6807	16.2744	16.3056
1989	2	15	31.127	19.694	11.433	21.7281	28.2612	25.6448	12.8868	18.987	20.8849	19.3692	19.0726	69.2636	35.3123	40.5493	37.8564	20.6505	18.8774	18.4833	18.6745	17.6902	16.3745	15.9504	16.0948
1989	2	16	31.1611	19.297	11.864	21.384	29.7093	25.7385	12.9024	18.5976	21.1005	19.5839	19.0531	69.1502	36.0307	41.1347	38.0516	20.0683	19.3689	18.936	18.7565	17.2705	16.745	16.2939	16.1534
1989	2	17	31.3501	20.4124	10.9378	21.6184	28.4314	23.1197	11.4155	19.0891	21.1572	19.4902	19.2092	71.5321	35.8038	40.7445	39.4175	20.9795	19.3348	18.0813	18.1906	17.9435	16.7148	15.5368	15.6187
1989	2	18	30.6885	19.5806	11.1079	21.7318	29.4635	25.1179	12.559	18.9114	20.9681	19.1975	18.9516	69.2258	36.56	42.4226	38.715	20.5182	19.2517	18.5536	18.6784	17.5768	16.6316	15.9661	16.0675
1989	2	19	30.6053	19.3462	11.2591	21.505	29.3501	24.8174	12.5551	18.6543	20.6241	18.6628	18.5653	68.7721	35.3502	41.0957	37.7394	20.0796	18.522	17.453	17.9096	17.3272	16.0304	15.1426	15.5094
1989	2	20	30.8775	19.2819	11.5956	21.4899	29.4484	25.2116	10.35	18.6051	20.5749	19.2326	18.7214	68.5831	34.5562	42.0324	37.7394	19.9965	18.2876	18.4365	18.1047	17.2516	15.883	15.927	15.689
1989	2	21	30.938	20.3292	10.6088	21.5541	29.4824	25.2936	12.6839	18.798	21.0248	19.2053	18.9282	69.4905	36.9381	41.2908	38.4418	20.367	19.3764	18.374	18.5887	17.5238	16.7677	15.8802	16.0675
1989	2	22	31.4257	19.4936	11.9321	20.832	29.8567	26.1522	13.0234	18.6732	20.9757	19.7127	19.0687	64.462	35.2745	40.3542	34.8904	19.1345	18.9719	19.0102	17.7964	16.4993	16.4539	16.3407	15.3416
1989	2	23	31.6677	20.5711	11.0965	21.7281	30.0987	25.1062	13.0234	19.2025	21.3916	19.7907	19.3926	71.1918	36.2953	39.7297	38.1296	21.1458	19.7999	19.0024	19.1897	18.0569	17.0475	16.3407	16.4773
1989	2	24	30.9985	19.9776	11.0209	22.1704	29.5996	25.5004	12.8712	19.4558	21.4407	19.9702	19.6034	69.982	38.2992	44.9204	40.5883	21.4369	20.2687	19.9976	19.8961	18.2422	17.4218	17.09	17.0003
1989	2	25	31.2329	20.7299	10.503	21.0551	29.8189	25.6292	12.8126	19.2781	21.4256	19.6619	19.3848	67.1086	37.1649	42.6568	37.1149	20.2951	20.0721	19.2756	18.5614	17.3272	17.2252	16.5319	15.9036
1989	2	26	31.335	20.7904	10.5446	21.9965	28.4956	26.1834	13.1366	19.2932	21.4899	19.9663	19.5448	70.2466	37.6942	42.2665	39.2614	21.1874	20.2498	19.7049	19.6932	18.0758	17.4218	16.8481	16.8598
1989	2	27	31.1672	20.7375	10.4297	21.9171	29.9134	25.957	12.9688	19.3878	21.7394	19.8532	19.6034	71.1918	38.2235	41.6421	39.1443	21.4521	20.7526	19.4083	19.7868	18.246	17.7583	16.6256	16.8988
1989	2	28	31.2707	19.6827	11.588	21.8944	29.9626	24.6379	12.9336	19.1836	21.4445	19.5761	19.3185	69.8685	36.9003	41.7592	38.5589	21.0059	20.0305	19.0258	19.2053	17.9511	17.2592	16.368	16.5007
1989	3	1	31.6963	20.2872	11.4091	22.331	30.1909	24.2612	11.8838	19.2837	20.7487	19.9398	18.7942	68.3444	36.0768	39.7358	34.594	20.8659	19.4229	18.7261	18.6581	17.8699	16.6905	16.0645	15.9926
1989	3	2	31.3886	21.1113	10.2773	22.4299	28.616	25.0816	11.6926	19.4302	21.7596	20.0985	19.7129	69.0769	39.2999	42.1933	36.2197	21.126	20.7963	19.3726	19.1571	18.0494	17.7783	16.4841	16.3367
1989	3	3	32.0296	20.9905	11.0391	22.3127	29.0409	24.6317	10.3891	19.3752	21.712	19.1836	18.798	69.4432	37.5052	41.9287	33.7622	21.0784	20.3788	18.5749	18.1212	18.0237	17.4634	15.8036	15.486
1989	3	4	31.8831	20.3568	11.5263	22.5434	30.169	26.3103	12.8126	19.8074	21.679	20.1212	19.8528	70.7984	36.6994	42.9873	36.8625	21.8805	19.7012	19.7772	19.2176	18.5768	16.914	16.9189	16.4047
1989	3	5	31.4655	20.4557	11.0098	22.646	28.7296	25.8188	12.719	19.7232	21.7157	20.0683	19.849	69.2967	38.9702	45.2936	38.9041	21.5545	20.6535	19.9927	20.1099	18.3717	17.6904	17.0815	17.1722
1989	3	6	31.7219	21.4007	10.3213	22.7851	30.44	25.7508	12.7697	19.5877	21.4849	19.7885	19.6108	67.6852	36.0401	43.5922	36.749	21.2432	19.7562	19.3348	19.4256	18.1336	17.0605	16.6051	16.6807
1989	3	7	31.5351	21.2102	10.3249	22.5434	30.147	25.0173	12.8126	19.4412	21.5618	20.0948	19.7243	68.2345	37.4319	43.3276	37.1271	21.071	20.0675	19.7885	19.7167	18.0054	17.2839	16.9492	16.8849
1989	3	8	31.1157	21.1077	10.008	22.4628	30.0078	24.8207	11.5247	19.4155	21.5252	19.9284	19.6411	68.8572	37.8715	41.0591	34.783	21.115	20.159	18.6089	18.7186	18.0567	17.3278	15.9851	16.0683
1989	3	9	31.9344	20.9245	11.0098	22.1625	30.3594	25.6979	12.6761	19.5034	21.5875	20.1931	19.7583	71.0181	36.4797	45.8229	38.0723	21.4739	20.0418	20.3292	19.97	18.3058	17.2509	17.3008	17.0588
1989	3	10	31.6194	20.1664	11.453	22.1955	30.2019	25.5618	12.5395	19.5803	21.9867	20.057	19.8755	71.3478	39.0069	46.2766	39.2443	21.6571	21.104	20.1288	20.333	18.401	18.0091	17.1987	17.331
1989	3	11	31.6011	20.0675	11.5336	22.0305	30.0335	25.7773	13.761	19.5692	21.745	20.2989	19.6502	71.7211	38.5307	46.0119	38.1687	21.7961	20.6205	20.5485	20.1303	18.4766	17.6685	17.4407	17.1174
1989	3	12	31.3666	21.0124	10.3542	22.2284	29.7185	25.7659	13.8664	19.5694	21.4336	20.2384	19.7621	70.9815	38.7139	45.5204	38.6772	21.5948	20.0858	20.3934	20.0607	18.346	17.2253	17.3802	17.1193
1989	3	13	31.9637	20.1114	11.8522	22.2284	29.0152	24.9228	11.5521	19.7195	21.6241	20.0759	19.8301	72.1902	35.3442	41.1725	34.0269	21.9281	19.2361	18.8585	18.246	18.6061	16.588	16.1023	15.5654
1989	3	14	31.5864	21.1626	10.4238	22.3273	30.0481	24.7338	11.6184	19.6389	21.7633	20.4804	20.004	71.0181	38.5674	44.3484	37.4296	21.6571	20.6169	19.9738	19.66	18.4303	17.6794	16.9681	16.7412
1989	3	15	31.2858	19.8112	11.4746	22.1515	30.1507	24.6695	11.6262	18.8075	21.8292	19.8906	18.9492	68.7839	38.4575	42.7983	34.3672	20.7634	20.7011	19.1193	18.5333	17.6978	17.793	16.3821	15.8376
1989	3	16	30.1214	20.8549	9.26642	22.1149	30.0444	24.3595	11.7004	19.4705	21.8731	20.246	19.8755	71.2745	39.1167	45.1045	37.354	21.4226	20.9245	19.7621	19.5541	18.2728	17.9212	16.7715	16.6543
1989	3	17	31.5022	21.0344	10.4678	22.4335	28.8028	24.3633	12.5668	19.7891	21.6131	20.0645	19.7658	71.4576	37.8348	44.1971	37.2027	21.9427	20.2799	19.2743	19.229	18.6354	17.4377	16.4463	16.4236
1989	3	18	31.3044	21.2395	10.0649	22.4921	29.8796	25.5769	13.8586	19.7671	21.9391	20.0002	19.8415	70.835	39.9225	45.218	39.32	21.8365	21.1846	19.9284	20.1893	18.5621	18.0823	17.021	17.2214
1989	3	19	31.8574	20.2469	11.6105	22.4518	30.1616	26.0457	13.9561	19.8843	21.7193	20.0683	19.815	71.9338	38.2743	44.0081	39.32	22.1149	20.4484	19.8074	19.9889	18.7453	17.5073	16.8395	17.0286
1989	3	20	31.7219	21.1077	10.6143	22.4225	28.931	25.7924	13.9249	19.8038	21.8622	20.367	19.9813	71.6408	38.604	46.8437	39.509	21.972	20.8037	20.6846	20.4237	18.6684	17.7527	17.4785	17.3462
1989	3	21	31.3117	20.2506	11.0611	22.4042	29.8906	25.8793	14.0927	19.8148	21.5691	20.4842	19.9398	71.4576	38.5307	46.6925	39.2443	21.972	20.3019	20.9757	20.401	18.6574	17.3718	17.6411	17.2894
1989	3	22	30.8397	21.2615	9.57821	22.5727	28.3557	24.9871	10.5296	19.91	21.8951	20.1742	19.9587	71.2745	37.5808	47.4486	37.354	22.1112	19.9246	20.7942	19.6033	18.7379	17.055	17.5995	16.6732
1989	3	23	31.2897	20.181	11.1087	22.4738	29.5939	22.9984	11.5872	19.6573	21.9171	20.246	19.9171	70.0292	41.1312	43.8569	36.9759	21.6241	21.364	19.7885	19.6222	18.39	18.1666	16.7601	16.6581
1989	3	24	31.623	21.2908	10.3322	22.6826	29.9785	25.1194	13.8391	19.9686	22.0966	20.3745	20.1288	70.8716	40.7283	50.322	40.2652	22.1552	21.5362	21.1609	20.9454	18.7636	18.2948	17.8679	17.7242
1989	3	25	31.689	21.3018	10.3872	22.7558	30.0701	25.2328	13.7766	20.0382	22.1881	20.2762	20.1515	70.9083	40.5085	49.4524	40.2652	22.265	21.7047	20.866	20.9341	18.8551	18.412	17.6486	17.7167
1989	3	26	31.7219	21.2432	10.4787	22.6533	30.3668	24.2725	13.5229	20.1261	22.0526	20.246	20.0683	72.3	38.7505	54.5186	41.9665	22.5361	21.1809	21.4483	20.9303	19.0273	18.0677	18.0456	17.7129
1989	3	27	31.363	20.3971	10.9659	22.7009	29.9822	23.9003	12.7502	20.1224	22.3346	20.1146	19.9741	72.007	41.4242	45.6619	37.9735	22.4921	22.1039	19.7361	19.8922	19.0017	18.6903	16.6685	16.809
1989	3	28	31.4862	20.3898	11.0964	22.6606	30.0268	24.3296	13.0702	20.1444	21.8112	20.1381	19.8727	72.4099	38.4504	43.2812	36.6076	22.5617	20.8736	19.42	19.4629	19.0639	17.8377	16.4695	16.5124
1989	3	29	31.8151	20.0532	11.762	22.6826	30.3936	24.7472	11.9345	20.0125	21.9738	20.3644	19.982	71.1646	37.9211	41.1347	34.0318	22.2467	21.0551	18.858	18.6862	18.8478	17.9586	15.9582	15.8412
1989	3	30	31.645	21.2063	10.4387	22.8401	30.3814	24.2398	11.7394	20.4447	22.2431	20.3098	20.0756	73.2157	39.4464	44.5691	36.9978	23.1221	21.5911	19.7478	19.8258	19.4338	18.3827	16.7466	16.7973
1989	3	31	31.558	21.5012	10.0568	23.0855	30.4803	24.4662	12.8556	20.3348	22.3529	20.3176	20.0873	70.835	39.6295	43.5544	35.6709	22.7082	21.7743	19.7049	19.7673	19.1701	18.4486	16.692	16.7154
1989	4	1	31.6563	21.2101	10.4463	22.6733	30.076	26.7649	13.9835	19.9587	21.7129	21.1255	20.7664	70.1332	37.732	48.745	42.891	22.2271	20.6354	21.6133	21.2894	18.7715	17.5654	18.2804	18.0228
1989	4	2	32.0918	20.3178	11.774	22.917	30.3082	25.6298	13.8781	20.3312	22.276	21.5315	21.2403	72.007	39.6295	52.5904	45.0667	22.8437	21.6278	22.5863	22.1553	19.2287	18.3424	18.9568	18.6883
1989	4	3	31.1346	20.2951	10.8395	22.95	29.854	26.4994	12.6995	20.518	22.0192	21.3235	20.9342	73.1791	41.3238	53.6113	44.9984	23.2649	21.7621	22.3405	22.0114	19.4924	18.4199	18.8282	18.5536
1989	4	4	31.8538	21.4521	10.4017	23.177	30.5352	25.9928	14.3347	20.5949	22.5031	21.6146	21.4445	72.1169	40.7283	49.9439	44.7643	23.2686	22.2394	22.4199	22.5182	19.5144	18.8185	18.9	18.9568
1989	4	5	31.1008	20.099	11.0018	22.8812	30.0042	26.6317	12.637	20.3443	22.2196	21.8944	21.4899	71.5321	40.5298	53.8003	45.407	22.9681	21.902	23.3311	22.7337	19.2857	18.5447	19.5012	19.1004
1989	4	6	31.5132	21.4369	10.0762	23.0855	30.1653	26.488	11.4623	20.7377	22.7229	21.9625	21.6978	73.8017	42.4497	54.9345	47.0705	23.6532	22.928	23.6752	23.316	19.7562	19.28	19.7016	19.4861
1989	4	7	31.2678	20.6543	10.6134	23.3345	30.0225	26.2007	13.8196	20.7744	22.9097	21.7848	21.6865	72.4099	44.0979	55.1236	48.2426	23.5689	23.503	23.3651	23.3349	19.7195	19.6426	19.5239	19.4974
1989	4	8	31.5388	20.677	10.8618	23.2759	29.9895	26.2914	13.8703	20.811	22.646	21.5806	21.5466	72.9959	43.0724	53.9515	47.5998	23.6935	22.8364	22.8245	22.9833	19.7964	19.1884	19.1912	19.2819
1989	4	9	31.5388	20.4539	11.0848	23.1074	30.2019	26.7565	14.1318	20.7451	22.8144	21.8377	21.6713	73.6186	43.0357	51.3806	46.9193	23.6495	23.1844	23.989	23.4672	19.7671	19.4522	19.815	19.5617
1989	4	10	31.5644	20.2536	11.3109	22.9756	30.3301	26.4465	13.9561	20.6865	22.8364	21.5201	21.5352	74.3145	42.3032	53.5356	46.0875	23.6056	23.1441	22.6997	22.9455	19.7305	19.3752	19.0664	19.2403
1989	4	11	31.2018	21.2366	9.96527	23.0159	30.0444	26.5069	13.9444	20.496	22.635	21.9058	21.539	72.5564	44.0613	55.1992	47.4108	23.1404	23.0086	23.5806	23.0778	19.4265	19.335	19.66	19.3424
1989	4	12	31.0297	21.2971	9.73264	22.9644	29.403	25.9398	12.6097	20.4842	22.125	21.2555	21.2933	72.2126	42.6848	53.8381	47.2974	23.2366	22.1402	22.2649	22.5523	19.4331	18.6808	18.7791	18.9568
1989	4	13	31.308	20.246	11.062	22.7564	29.5278	26.1516	12.8244	20.5296	22.1931	21.7848	21.5012	73.7627	42.7226	55.6907	47.6376	23.4672	22.1931	23.4332	23.0324	19.5957	18.6241	19.5277	19.2479
1989	4	14	31.4472	21.0778	10.3695	22.8437	29.9785	26.488	13.6595	20.7341	22.3529	21.6562	21.4369	75.4865	42.1567	54.443	47.6376	23.807	22.1881	22.9568	22.8094	19.8587	18.7636	19.229	19.1345
1989	4	15	31.6157	19.8944	11.7213	22.8694	30.0408	26.0381	13.64	20.6279	22.7046	21.8339	21.5844	74.5342	43.5485	56.9761	48.2426	23.547	23.0708	23.713	23.2782	19.6829	19.335	19.7053	19.4558
1989	4	16	31.9124	21.2328	10.6796	23.232	30.5316	26.3482	13.6986	20.9612	22.8181	21.6524	21.6903	74.3877	42.0835	54.5564	47.4864	24.078	22.9719	22.953	23.195	20.0235	19.2324	19.2063	19.3537
1989	4	17	31.3447	20.5107	10.834	23.4114	30.125	26.5107	13.9327	21.0674	21.9244	22.0948	20.919	74.2412	43.402	52.8929	48.4694	24.2465	23.232	23.9398	23.5882	20.1297	19.4009	19.8188	19.6146
1989	4	18	30.8473	21.3235	9.52375	23.2906	29.4218	25.3878	13.6127	21.0271	22.9866	21.8679	21.8377	74.4976	47.6873	59.358	50.0573	24.2062	24.144	23.5655	23.8566	20.1004	20.0235	19.5655	19.7961
1989	4	19	30.5535	21.1345	9.41907	23.0745	29.3192	25.3765	12.5004	21.1956	23.0598	22.0835	21.9776	77.208	47.7971	61.7399	50.8891	24.7263	24.3527	24.7035	24.4616	20.4484	20.2067	20.3594	20.2158
1989	4	20	30.5335	21.1496	9.38386	23.2173	29.7441	25.4824	12.4575	21.126	23.0049	22.1364	21.9511	75.7429	46.8815	62.5339	51.2672	24.4846	24.0817	24.8623	24.3217	20.2653	20.0015	20.4577	20.1212
1989	4	21	30.5682	21.2214	9.34676	23.1954	28.301	25.7016	12.7268	21.3164	22.9793	22.0645	22.0003	77.3911	45.3066	59.8873	48.6206	24.9571	23.3162	24.4842	23.4823	20.5546	19.3533	20.1553	19.3726
1989	4	22	32.0039	21.35	10.654	23.3089	29.2167	25.7508	13.6947	21.3604	22.8767	22.1099	21.9814	76.8417	47.7239	61.7777	51.6453	25.0047	23.9865	24.73	24.42	20.5766	19.921	20.367	20.1553
1989	4	23	32.4435	21.1609	11.2825	23.2356	30.1507	26.0041	13.7649	21.3677	23.254	22.2574	22.1515	77.501	47.1745	60.9459	51.2672	25.034	24.5798	24.9077	24.6884	20.6352	20.3129	20.4728	20.3405
1989	4	24	31.8538	21.5315	10.3223	23.3675	29.6086	25.6449	13.5776	21.4593	23.5543	22.1591	21.3349	73.5087	49.775	61.0216	51.5696	25.1658	25.598	24.8056	25.0098	20.7084	20.9392	20.4048	20.5485
1989	4	25	31.9124	21.3084	10.604	23.3089	29.5427	25.5958	13.4917	21.364	23.1001	22.2082	22.0683	76.9149	47.8338	62.4582	51.2672	24.9644	24.4443	24.9568	24.6052	20.5876	20.2396	20.5069	20.3027
1989	4	26	32.0149	19.4634	12.5516	23.4591	29.4731	25.1345	12.3521	21.6314	23.4261	22.1742	22.2687	77.794	49.4453	63.7815	52.5148	25.5101	25.2428	25.0778	25.1005	20.9209	20.7267	20.556	20.5938
1989	4	27	31.7329	21.2063	10.5266	23.0818	29.0702	25.7016	12.5356	21.4812	23.199	22.125	22.1364	79.4055	50.1778	60.9837	52.7417	25.4002	24.9644	24.6468	24.851	20.8549	20.5473	20.2914	20.4313
1989	4	28	32.1944	19.9322	12.2622	23.0452	29.5134	25.8907	13.7727	21.1919	23.2649	22.2309	22.0835	77.5376	47.9803	60.152	51.2294	24.741	24.8032	24.6771	24.5712	20.4557	20.463	20.3405	20.2725
1989	4	29	30.5645	20.1364	10.4282	22.1515	28.1545	23.8944	12.516	21.2102	22.7705	21.97	21.8604	74.1314	44.9037	62.4961	46.7303	23.6752	22.7925	24.5069	22.1137	19.606	19.0017	20.2347	18.3329
1989	4	30	32.231	20.1326	12.0984	23.21	29.4548	25.4824	13.402	21.2102	23.2942	22.1591	22.0948	76.3656	48.3465	62.0802	50.8513	24.6641	24.8838	24.8283	24.6317	20.4081	20.5436	20.4502	20.3405
1989	5	1	31.623	21.2592	10.3638	23.2649	29.1691	25.0098	12.3833	21.4153	23.3272	22.1326	22.178	77.501	50.1778	64.2352	52.6661	25.1146	25.2244	25.1232	25.0362	20.6938	20.7487	20.6279	20.5825
1989	5	2	31.9344	21.471	10.4634	23.47	29.3083	24.5334	11.9931	21.7376	23.4481	22.0419	22.2801	78.4899	50.2145	66.3524	53.4978	25.7592	25.4186	25.161	25.2858	21.071	20.8403	20.6316	20.7073
1989	5	3	31.4216	21.2328	10.1888	23.2869	28.8907	24.333	10.7715	21.7266	23.47	22.1439	22.3179	79.845	52.0092	68.5453	54.9345	25.8324	25.7116	25.5769	25.5731	21.1406	21.0271	20.9076	20.8963
1989	5	4	31.1652	21.2139	9.95133	23.177	28.5647	24.1629	10.8301	21.5911	23.3089	22.3897	22.2801	79.4788	52.4853	61.2484	50.8891	25.6054	25.5248	24.3103	24.2498	20.9795	20.8879	19.8868	19.8415
1989	5	5	30.938	20.2951	10.6429	23.1111	28.7918	24.9774	12.1024	21.3677	23.2137	22.1285	21.9489	78.5265	50.8737	62.99	52.6478	25.1109	25.1219	25.1804	24.794	20.6755	20.6681	20.6103	20.3644
1989	5	6	30.6442	20.5863	10.0579	23.3528	28.7625	24.1137	12.317	21.4483	23.3455	21.4521	21.3689	77.1713	51.4598	61.0972	51.1916	25.1365	25.4515	24.4275	24.2536	20.6974	20.8879	19.9813	19.8793
1989	5	7	31.2165	21.6717	9.54478	23.2576	27.6308	25.229	12.317	21.5838	23.3272	22.2763	22.246	79.259	51.3865	62.9497	53.6113	25.5504	25.3893	25.2215	25.2064	20.9465	20.8146	20.643	20.6468
1989	5	8	31.3447	20.8366	10.508	23.503	27.5685	25.2026	12.2702	21.6168	23.3455	22.5107	22.3557	76.9882	51.9359	65.1048	53.3088	25.4149	25.4918	25.9134	25.403	20.8549	20.8586	21.0437	20.7753
1989	5	9	31.5241	21.9024	9.62169	23.7777	29.1398	25.1345	12.4185	21.8109	23.5689	22.3443	22.4464	76.8051	51.3133	64.5755	53.0819	25.7226	25.8141	25.5202	25.5239	21.06	21.0857	20.8282	20.8471
1989	5	10	31.5644	21.104	10.4604	23.7228	28.7332	25.6601	11.2867	21.7852	23.5213	22.5901	22.4956	77.2446	52.7051	62.9497	53.3088	25.7116	25.9386	25.7999	25.6638	21.0344	21.1589	21.0059	20.9379
1989	5	11	32.0918	21.8402	10.2517	23.6605	29.4694	25.6563	12.6175	21.7596	23.5506	22.3027	22.3973	77.3178	49.5186	61.2106	51.7587	25.6713	25.5065	25.0173	25.2101	21.0271	20.9026	20.556	20.677
1989	5	12	31.6047	21.5875	10.0173	23.3382	28.953	26.0381	12.6761	21.4886	23.3821	22.6997	22.4351	77.6475	50.9836	60.1142	53.1576	25.2464	25.4149	26.3406	25.5429	20.756	20.8476	21.3235	20.8585
1989	5	13	31.2971	20.5253	10.7718	23.3675	28.7955	24.5674	13.32	21.8036	23.5213	22.1969	22.3821	79.7718	52.6684	67.4867	57.8835	25.9899	25.9093	25.5429	25.6638	21.2212	21.126	20.8434	20.9454
1989	5	14	31.7329	21.5032	10.2297	23.2759	28.898	24.9001	13.6205	21.5362	23.5103	22.5674	22.4086	78.38	51.7894	60.6813	52.288	25.3966	25.7152	25.4521	25.3689	20.8586	20.9905	20.8056	20.7488
1989	5	15	31.5827	21.8438	9.7389	23.6056	29.1947	25.7697	13.7961	21.745	23.4188	22.7564	22.5107	77.5742	50.3244	63.0632	52.7417	25.6823	25.4222	26.11	25.5844	21.0198	20.844	21.1685	20.8963
1989	5	16	32.0003	21.6973	10.3029	23.6202	29.0958	24.8774	13.5464	21.9354	23.7191	22.3179	22.5145	78.7829	52.2655	67.0708	54.9723	26.1328	26.2097	25.7243	25.834	21.3018	21.3201	20.9832	21.0551
1989	5	17	30.5096	21.4007	9.10893	23.1074	28.0666	24.8774	12.0048	21.5618	23.4151	22.575	22.401	79.845	56.2578	68.4697	56.6359	25.5687	26.1584	26.3482	25.902	20.9612	21.2798	21.3349	21.0778
1989	5	18	31.3154	21.3714	9.944	23.1551	28.8248	25.6525	12.3092	21.7157	23.6056	22.7753	22.5825	80.6142	53.1446	65.256	55.237	25.9277	26.1914	26.3822	26.0533	21.1699	21.2871	21.3424	21.1609
1989	5	19	30.7294	20.5583	10.1711	22.342	28.3926	24.7489	12.1492	21.723	23.2441	22.5107	22.1948	76.8051	55.1236	68.8099	52.2185	24.8802	25.955	26.3066	24.5091	20.3129	21.1118	21.3046	19.9507
1989	5	20	30.5535	20.2799	10.2736	22.9316	28.1472	23.9285	12.8439	21.7157	23.4884	22.0419	21.384	78.6364	55.8183	70.7381	57.7323	26.0705	26.3305	25.6222	25.8982	21.2505	21.3824	20.919	21.0891
1989	5	21	30.451	20.9831	9.46786	22.8657	27.9531	25.5655	11.0994	21.4007	23.3382	22.7186	22.3859	80.3212	55.8183	64.6889	55.5016	25.349	26.0522	26.2385	25.8151	20.8146	21.2249	21.2517	21.0286
1989	5	22	30.6744	21.2139	9.46054	23.0159	28.1728	24.3481	12.1609	21.7523	23.4847	22.3632	22.401	81.8595	56.0747	69.7551	57.6567	26.0998	26.3086	26.1213	26.0192	21.2798	21.3897	21.2252	21.1572
1989	5	23	30.7184	20.1407	10.5776	22.8914	28.1069	24.764	10.8496	21.6021	23.6166	22.308	22.2416	81.6763	56.6973	64.3559	56.5895	25.8141	26.6895	26.0312	25.9219	21.1077	21.5984	21.0942	21.024
1989	5	24	30.4583	21.1553	9.30305	22.9426	28.1619	24.9833	10.6857	21.7669	23.6239	22.7715	22.5712	82.5187	57.1002	69.3392	57.4676	26.195	26.7518	26.8207	26.386	21.3274	21.6241	21.6109	21.3575
1989	5	25	30.4049	21.1919	9.21302	23.1807	28.3633	24.7451	10.8613	21.7706	23.6459	22.6468	22.5636	80.7241	55.5253	69.1502	56.409	26.0375	26.5796	26.5901	26.2763	21.2285	21.5398	21.4483	21.3008
1989	5	26	30.6561	21.1296	9.52647	22.9097	28.312	24.1591	10.994	21.712	23.5836	22.1099	21.4332	78.673	55.5619	68.5831	55.9931	26.0815	26.4587	25.558	25.8415	21.2468	21.4776	20.8698	21.0551
1989	5	27	31.0993	20.0382	11.0611	22.9793	28.6746	23.8944	11.0837	21.5801	23.4627	21.3991	21.3613	80.7607	53.4009	60.6813	51.6831	25.7042	25.9277	24.7602	24.5069	21.0417	21.1186	20.1439	20.0002
1989	5	28	30.5462	21.2725	9.27374	23.0745	27.2499	24.8963	11.1228	21.7266	23.6568	22.7111	22.5598	81.2368	53.9503	69.5283	53.1576	25.9899	25.7665	26.73	25.2782	21.2065	20.8183	21.5504	20.4691
1989	5	29	29.1581	20.9868	8.1713	22.7155	27.7407	23.2782	10.7559	21.4519	23.5763	22.246	22.2801	81.8229	58.8949	65.9744	54.8967	25.5724	26.8653	24.6997	24.8132	20.9575	21.7047	20.1175	20.2044
1989	5	30	30.5975	19.9576	10.6399	22.8584	27.8642	24.2385	11.1189	21.6644	23.5579	22.5258	22.4426	82.4089	55.237	70.965	55.809	25.9936	26.2801	26.6582	25.9219	21.1919	21.3197	21.5126	21.0357
1989	5	31	30.8685	20.0821	10.7864	22.9536	28.1948	25.0438	11.0798	21.5398	23.5579	22.7715	22.4767	80.6508	55.7084	67.7891	56.0688	25.6237	26.4331	26.6771	26.0759	20.9978	21.4629	21.5352	21.1874
1989	6	1	31.0287	21.4096	9.61906	23.2576	28.2131	25.0854	12.2429	21.9244	23.6239	22.5485	22.5636	81.4566	56.2578	66.8061	53.6869	26.3489	26.6529	26.1818	26.2347	21.4263	21.5911	21.2252	21.2857
1989	6	2	30.5059	21.1435	9.36245	22.9316	28.4256	25.0892	13.0234	21.5691	23.5579	22.643	22.4804	81.0903	54.9392	67.2598	53.0819	25.7189	26.3232	26.3708	25.9814	21.0491	21.3787	21.3538	21.1345
1989	6	3	30.9506	20.2671	10.6835	23.0269	28.301	24.0494	13.1327	21.6754	23.3968	22.4956	22.4237	81.2735	54.9392	66.9952	52.5148	25.9057	25.9606	26.0495	25.8453	21.1516	21.1809	21.1609	21.0513
1989	6	4	31.1528	21.4202	9.7326	23.2283	27.389	24.6457	13.3239	21.7559	23.5836	22.3119	22.2455	80.5409	53.694	66.3073	51.516	25.9826	26.2024	25.9219	25.6643	21.2029	21.3054	21.0123	20.8796
1989	6	5	30.4803	21.2606	9.21972	22.9683	27.9531	25.3425	13.2341	21.7083	23.4664	22.8169	22.5447	81.8229	56.7706	66.8817	53.6113	26.0119	26.3928	26.6884	26.2234	21.2175	21.43	21.5428	21.2895
1989	6	6	30.5792	21.4025	9.17669	22.9023	28.1948	23.8528	13.2263	21.6571	23.4261	22.5674	22.4237	82.006	55.8549	67.5245	54.7077	25.946	26.1804	26.3028	25.9663	21.1846	21.3091	21.3197	21.1307
1989	6	7	30.8654	21.4628	9.40262	22.9023	28.1435	25.6298	12.2038	21.5875	23.3931	22.8131	22.4691	81.42	55.0125	64.3864	52.9685	25.7665	26.0082	26.3519	25.8718	21.071	21.1992	21.3575	21.0702
1989	6	8	30.8173	20.4161	10.4011	23.1697	28.2205	24.3633	12.1687	21.6204	23.4407	22.9719	22.5334	79.6253	54.9392	68.0538	52.8173	25.6676	26.0852	27.0741	26.0948	21.0088	21.2505	21.7583	21.1836
1989	6	9	31.2274	21.7218	9.50552	23.1734	28.3889	25.2517	13.4527	21.8145	23.5982	21.8415	21.66	81.2002	55.0125	64.0084	50.2086	26.1328	26.4001	25.4521	25.1005	21.2981	21.4483	20.5711	20.3745
1989	6	10	31.0553	21.6793	9.37607	23.1954	28.5245	25.7168	14.6001	21.5545	23.481	23.1194	22.5939	79.1125	54.3532	66.4659	52.7039	25.5101	26.0778	27.1686	26.0986	20.9099	21.2432	21.7961	21.1874
1989	6	11	31.5183	21.6864	9.83195	23.3052	28.4512	24.246	13.2732	20.789	23.6715	23.0135	21.7129	76.2557	54.0236	66.6927	49.7927	24.6677	26.3562	26.9947	25.074	20.1957	21.419	21.694	20.3481
1989	6	12	31.6177	20.7319	10.8858	23.1038	28.7222	24.9795	13.2732	21.8036	23.536	22.2914	22.4199	81.42	52.6684	66.8061	52.2502	26.1474	25.968	25.7016	25.834	21.3018	21.1699	20.9606	21.04
1989	6	13	31.2238	21.5196	9.70422	23.1624	28.5867	25.5391	13.3785	21.6754	23.5653	22.9379	22.6014	80.138	53.8771	65.5963	51.6831	25.8068	26.1694	26.7451	26.1024	21.1003	21.2871	21.5655	21.2025
1989	6	14	31.2948	20.8632	10.4316	23.1514	28.301	23.9133	12.1999	21.7706	23.536	22.7829	22.5712	80.9805	54.6096	68.6587	53.2332	26.0559	26.2024	26.817	26.2158	21.2468	21.3201	21.5995	21.2592
1989	6	15	30.5938	21.516	9.07779	22.6317	28.063	24.764	11.8565	21.3008	23.4224	22.4048	22.0543	80.5681	56.0014	67.3354	51.7501	25.3614	26.2243	25.9398	25.4731	20.7866	21.3384	21.0929	20.7664
1989	6	16	31.4179	21.5231	9.89479	23.0452	27.5795	25.9852	13.6595	21.441	22.5434	22.0948	20.6808	79.259	50.5075	61.5509	46.579	25.3123	24.8106	25.6563	23.7848	20.8073	20.2689	20.6581	19.3424
1989	6	17	31.3776	20.5253	10.8523	23.243	28.9237	25.0589	13.5151	21.6058	23.6056	22.6733	22.5145	79.1125	52.1557	66.6549	52.5526	25.587	26.0449	26.4389	25.9171	20.9648	21.2102	21.3613	21.074
1989	6	18	31.4722	19.71	11.7621	23.2686	27.737	24.6619	12.6604	21.6094	23.6019	21.6903	21.5315	78.9294	50.2511	60.0386	45.3692	25.5724	25.1182	24.764	23.4899	20.9685	20.4337	20.1439	19.1723
1989	6	19	31.6035	21.9525	9.65099	23.5946	28.7296	25.6979	12.5473	21.701	23.6605	21.7848	21.6411	77.3911	53.5475	61.0216	48.0913	25.5907	26.3122	25.0022	24.7413	20.9612	21.364	20.28	20.1401
1989	6	20	31.3447	21.0228	10.3218	23.3462	28.7992	24.246	13.5932	21.3689	23.0097	22.5636	22.0816	75.9556	51.3806	65.6341	50.3452	25.074	24.9228	26.0003	25.0867	20.5825	20.4804	21.1156	20.5127
1989	6	21	31.0736	21.7609	9.31277	23.232	28.6233	26.2158	13.6244	21.6351	23.5689	22.2233	21.7016	79.3323	54.2433	60.6435	48.9987	25.6749	26.2756	25.8151	24.9795	21.0051	21.3457	20.7602	20.2876
1989	6	22	31.7073	21.4556	10.2517	23.4188	29.1325	24.9493	13.6127	21.6021	23.3235	22.401	22.299	77.9405	50.2145	60.2276	49.6036	25.4662	25.1292	25.0589	25.0514	20.8842	20.6645	20.5371	20.5636
1989	6	23	31.9192	21.768	10.1513	23.3565	29.1215	26.5977	12.4029	21.5398	23.4444	22.6543	22.4048	77.8306	51.0935	58.6019	49.4146	25.349	25.5358	25.3236	25.2442	20.822	20.8842	20.6997	20.677
1989	6	24	30.4326	21.0725	9.36005	23.5873	27.9165	25.3652	12.3209	21.4886	23.1697	21.3349	21.2479	75.926	47.7239	59.2068	46.7681	25.0706	23.9901	25.0211	23.7961	20.6315	19.7012	20.4691	19.5428
1989	6	25	30.3814	21.7112	8.67021	23.3968	28.964	25.8945	13.3005	21.386	23.1697	22.299	22.1515	76.6952	50.1046	60.4922	48.545	24.9497	24.8838	24.8585	24.7451	20.5583	20.474	20.3859	20.3481
1989	6	26	30.8335	21.5551	9.27844	23.1441	28.8651	25.4458	14.8265	21.2871	23.2686	21.5541	21.2971	77.5376	51.0569	58.4238	45.3497	24.8802	25.1658	23.9627	23.5998	20.5509	20.6498	19.6034	19.3887
1989	6	27	30.5426	20.8561	9.68648	23.4224	29.0702	25.6865	14.6977	21.3567	23.2576	22.1515	22.1024	76.1824	49.9581	62.0802	48.2426	24.8765	24.9937	24.8283	24.6997	20.529	20.5583	20.3443	20.3216
1989	6	28	30.7696	21.8354	8.93427	23.4261	29.0519	25.8188	11.275	21.2542	23.2833	21.9889	22.0154	75.34	50.1778	58.9043	47.9023	24.6128	25.1109	24.1099	24.42	20.3751	20.6462	19.9813	20.1779
1989	6	29	30.9045	21.9347	8.96975	23.3931	29.0299	25.9247	12.5356	21.408	23.3126	21.4899	21.3235	76.6586	50.3976	58.1104	45.8229	25.012	25.1768	24.1062	23.9247	20.6095	20.6535	19.7469	19.6449
1989	6	30	30.3119	20.6503	9.66164	23.1807	28.9273	24.2196	13.2888	21.3677	22.928	22.2952	22.0683	77.7573	48.8227	63.0254	48.7341	25.056	24.2062	25.1875	24.6808	20.6425	20.0455	20.6203	20.3216
1989	7	1	29.3449	20.4081	8.93678	21.9095	26.0117	23.7871	11.435	20.125	22.057	21.426	21.0435	73.4225	47.9023	57.4091	41.7201	23.4521	23.7167	24.193	23.631	19.3991	19.5277	19.7127	19.3965
1989	7	2	29.6232	20.4227	9.20049	22.091	26.8132	23.7559	11.435	20.004	21.9209	20.9732	20.7586	71.3052	44.6886	54.443	39.1834	23.0475	23.0173	22.9441	22.7529	19.1458	19.1042	18.9868	18.8892
1989	7	3	29.6269	19.3121	10.3148	22.3784	26.851	23.7481	11.4038	20.2611	21.9209	21.1059	20.903	71.2296	44.5374	54.6382	39.1053	23.4596	22.9455	23.2212	22.9832	19.4067	19.0324	19.1702	19.0258
1989	7	4	28.7981	20.2836	8.51452	21.9549	26.2461	23.2095	11.1891	20.2309	22.1439	20.0756	19.9741	73.9896	48.4694	56.5115	40.5493	23.6978	24.0116	22.6046	22.4368	19.5428	19.7129	18.5536	18.4755
1989	7	5	29.1544	20.9465	8.20792	21.8642	26.1289	22.1675	9.03481	20.1855	21.9058	20.6376	20.7118	74.2542	47.8645	52.2575	44.452	23.6336	23.4634	21.2542	21.7694	19.5125	19.3878	17.6989	18.0579
1989	7	6	28.9115	20.9612	7.95036	21.8453	26.7262	23.8964	11.5599	19.8868	21.7999	20.864	20.6727	72.3638	44.613	53.2332	41.8762	22.9492	22.7791	22.6397	22.6046	19.074	18.9605	18.7799	18.776
1989	7	7	29.3522	20.4264	8.9258	22.023	26.488	23.3734	11.4974	19.9927	21.7507	20.7352	20.6571	71.8724	45.4448	56.3944	42.0324	23.074	22.8094	22.827	22.7373	19.1534	18.9454	18.9243	18.8658
1989	7	8	27.4068	19.5913	7.81543	22.2347	26.42	23.1158	12.4146	20.2158	21.9511	20.8523	20.8093	71.7967	46.9193	57.8774	44.5301	23.4672	23.3992	23.151	23.1236	19.4029	19.3046	19.0921	19.0921
1989	7	9	29.506	21.1626	8.34344	21.8604	25.3084	24.1735	10.5022	20.0494	22.0381	20.743	20.7274	73.2334	44.9155	51.2038	37.3101	23.3122	22.5598	22.1714	21.6367	19.3121	18.5787	18.4833	17.9564
1989	7	10	28.7826	20.4814	8.30125	22.0456	26.7867	22.5031	10.3383	20.0418	22.0456	19.8219	19.7517	72.0236	45.9363	51.9453	36.7637	23.1761	23.4937	21.4923	21.6133	19.2101	19.2517	17.8198	17.9135
1989	7	11	29.3449	21.3091	8.03578	22.0532	26.6695	23.8769	11.5013	20.0683	21.936	20.9342	20.7664	72.1748	45.6338	53.2722	42.1494	23.2404	23.1496	22.7217	22.7451	19.2668	19.1345	18.8072	18.8541
1989	7	12	29.0816	21.5728	7.50884	22.2082	26.6166	23.5295	10.1822	20.3065	22.0721	20.5322	20.7274	72.7419	46.6546	52.999	40.5883	23.6752	23.5353	21.9606	22.6826	19.5503	19.3462	18.335	18.8267
1989	7	13	30.8063	21.4666	9.33967	22.0759	26.5637	23.268	10.0651	20.1288	21.7092	21.3752	20.864	72.4395	45.1801	59.1653	42.0714	23.3462	22.6165	24.2164	23.1354	19.3273	18.8093	19.7673	19.096
1989	7	14	30.2734	21.1383	9.13518	22.057	26.7414	23.5061	10.2368	20.3556	21.9171	19.9234	19.8376	74.103	44.5752	49.8768	38.0125	23.9096	22.953	22.0192	21.8397	19.6713	18.9832	18.1282	18.0501
1989	7	15	30.5499	21.3054	9.24444	21.8264	26.4313	23.5217	10.112	20.0872	21.8755	20.6962	20.6571	73.914	46.201	56.0431	41.2128	23.4218	23.1232	22.6436	22.7451	19.3764	19.1382	18.7994	18.8697
1989	7	16	29.9815	20.7299	9.25153	21.592	26.1516	23.6037	10.0846	19.8377	21.7734	20.0444	18.7916	70.0576	47.7889	52.921	37.8955	22.9984	23.1572	22.1324	21.6796	19.1231	19.142	18.1945	17.976
1989	7	17	30.6708	21.4263	9.24444	21.9587	26.4049	23.3032	10.3344	20.2347	21.9814	20.8015	20.7547	73.9896	46.9571	56.5505	44.8813	23.6789	23.505	22.9675	22.9988	19.539	19.3537	18.979	19.0375
1989	7	18	30.8397	21.3421	9.49764	21.9284	26.8018	24.0291	10.3383	20.0532	22.0381	20.8718	19.779	68.9612	45.6338	53.4673	40.7054	23.2744	23.3803	22.6397	22.6631	19.3008	19.2328	18.7526	18.8111
1989	7	19	31.3373	21.4226	9.9147	21.936	27.1459	24.0759	10.4008	20.1175	21.9549	20.9498	20.8093	73.2334	43.3276	52.3746	39.9639	23.437	22.885	22.6787	22.7685	19.384	18.9946	18.8228	18.8775
1989	7	20	30.8737	21.7266	9.14709	22.4162	27.0173	23.83	10.0261	20.4955	22.2007	20.9654	21.0123	72.6663	45.3692	55.2236	40.6274	24.0192	23.6033	23.0105	23.2641	19.7469	19.4067	18.9633	19.1507
1989	7	21	30.8685	21.4593	9.40926	22.023	26.6582	23.7208	10.2251	20.2347	22.1628	20.181	20.0561	73.3847	46.3144	53.4673	39.2224	23.6525	23.747	22.7451	22.4524	19.5163	19.5352	18.5965	18.4443
1989	7	22	30.5572	21.2981	9.25909	21.9776	26.4918	23.6037	10.3149	20.2422	21.97	20.8288	20.8288	73.8005	44.4618	56.3163	38.637	23.6941	22.5787	22.948	22.1324	19.5466	18.6089	18.9829	18.2609
1989	7	23	31.0883	21.3201	9.7682	21.9058	26.7981	22.5851	9.05432	20.1061	21.9738	20.9147	20.8015	73.4603	45.1801	50.7745	42.2665	23.4218	23.2026	21.5587	21.7265	19.3764	19.1912	17.8316	17.9877
1989	7	24	31.5534	21.43	10.1235	22.3368	27.1308	23.0963	10.5178	20.3178	22.1628	21.145	21.0123	71.948	44.1593	49.4866	37.5832	23.6298	23.3576	21.9762	22.0387	19.5125	19.3008	18.1867	18.2257
1989	7	25	31.7219	21.8292	9.89273	22.6165	27.5278	24.3881	10.8027	20.2838	21.9171	20.942	20.8484	69.7173	41.3238	51.0867	39.3785	23.3689	22.454	22.5187	22.507	19.3311	18.7526	18.737	18.737
1989	7	26	31.2861	21.8658	9.42025	22.3973	27.0816	24.1657	10.5374	20.2006	21.9436	21.344	20.9811	70.6625	44.3484	53.9747	39.6517	23.3122	22.9417	23.5998	23.0222	19.3008	18.9908	19.3926	19.0297
1989	7	27	31.4655	21.5435	9.92203	22.178	26.938	22.9949	9.1636	20.2725	22.0078	21.0162	20.8952	72.7797	44.8021	50.7354	39.5736	23.6373	23.1269	21.8709	21.9021	19.5087	19.1534	18.0891	18.1204
1989	7	28	30.2202	21.3651	8.85514	21.9889	26.0986	23.0261	10.0495	20.3292	22.0419	21.2777	21.063	74.4811	49.9439	60.8045	43.3593	23.9096	23.9927	24.2711	23.8808	19.6789	19.6978	19.7946	19.5761
1989	7	29	30.6817	21.3787	9.30305	22.0041	26.7981	23.6466	10.1666	20.3178	22.0645	21.2699	21.024	74.3677	46.6168	57.1359	41.9543	23.8604	23.4937	23.8613	23.5022	19.6449	19.384	19.5605	19.338
1989	7	30	31.1945	19.6609	11.5336	22.1326	26.8661	22.148	8.8826	20.2006	22.023	20.7352	20.7937	72.6285	44.8021	52.0624	42.5787	23.5012	23.1874	21.3089	21.6874	19.4407	19.1723	17.7106	17.976
1989	7	31	30.6048	21.386	9.21881	21.9171	24.7905	23.2095	8.95285	20.2309	22.0154	21.1879	20.9576	74.2542	46.0497	58.658	40.5883	23.6978	22.7489	23.9081	22.4914	19.5428	18.6959	19.5488	18.4872
1989	8	1	31.6601	22.0797	9.58046	22.9039	28.8472	25.2975	12.1531	21.2214	22.9833	21.8084	21.8279	77.846	48.9609	60.7264	54.0527	24.9871	24.5712	24.2593	24.3647	20.5636	20.2649	20.0132	20.0951
1989	8	2	32.0647	21.0891	10.9756	23.0324	29.1308	25.1531	12.2702	21.316	23.0854	22.1753	22.0309	77.6569	48.0157	62.7558	54.0527	25.1307	24.6014	25.1999	24.7667	20.6543	20.3065	20.583	20.3449
1989	8	3	31.5996	22.2687	9.33093	23.1118	28.4314	25.2623	11.1579	21.2781	23.1043	21.145	21.0591	76.9386	52.2124	58.9312	54.5601	24.9757	25.1837	24.8135	24.8096	20.556	20.6316	20.3332	20.3488
1989	8	4	32.1894	22.2158	9.97366	23.0173	29.2782	25.7073	11.3257	21.2214	22.8661	21.8787	21.8162	77.4301	46.8437	58.5799	52.7258	24.9115	23.9814	24.1032	24.1227	20.5107	19.8755	19.9234	19.939
1989	8	5	32.0306	22.1515	9.87914	23.0211	29.49	25.6994	11.3608	21.2366	23.1723	22.1206	21.9997	77.241	47.9401	60.6484	53.5844	24.9417	24.7716	25.0672	24.7121	20.5258	20.3745	20.4659	20.2981
1989	8	6	32.2915	22.3443	9.94719	22.9455	29.6147	24.5208	10.1237	21.0825	22.8036	21.0123	21.0045	77.8984	46.6766	57.1749	50.5793	24.9345	24.1618	23.4046	23.4242	20.4698	19.9546	19.2404	19.2756
1989	8	7	32.0798	22.0305	10.0493	22.9152	29.248	25.9687	11.4194	21.0967	22.6046	21.024	20.8796	76.9008	46.3644	55.3406	49.8768	24.6695	23.7715	23.1627	23.1354	20.3745	19.701	19.1195	19.1038
1989	8	8	31.8681	22.4729	9.3952	23.2328	29.006	25.6175	11.2242	21.4521	23.074	22.1128	22.0387	77.3923	48.4316	60.0629	53.8576	25.316	24.6619	24.7589	24.6847	20.7564	20.2838	20.2942	20.2669
1989	8	9	31.5845	20.0607	11.5238	22.6128	28.7149	24.833	10.994	20.9417	22.9644	21.785	21.7538	77.9216	49.4902	61.1167	53.8966	24.5107	24.5258	24.2789	24.2359	20.2687	20.2195	19.9546	19.9859
1989	8	10	31.7925	20.9946	10.7979	22.7148	27.4899	24.3803	10.1744	21.1798	22.8547	21.7265	21.7577	79.3205	48.7719	55.3406	50.15	25.0324	24.3254	22.7022	23.0924	20.5787	20.1023	18.8424	19.0843
1989	8	11	31.5505	21.8339	9.71657	22.6128	28.4616	25.7034	12.1141	21.2517	23.0816	22.1675	21.988	80.3035	51.5318	58.736	54.482	25.2442	25.1081	24.6379	24.7706	20.7262	20.5863	20.2044	20.3371
1989	8	12	31.7887	22.1893	9.59936	22.9303	28.8283	24.7589	12.118	21.3538	23.0854	21.8514	21.9372	78.7533	49.15	62.99	54.482	25.2744	24.8056	24.5911	24.6769	20.7451	20.401	20.2122	20.2864
1989	8	13	31.8151	22.0683	9.74681	23.0475	29.127	25.1687	11.0525	21.3349	23.1194	20.9498	20.985	77.7325	48.4694	58.3457	50.2671	25.1497	24.7149	23.4593	23.4242	20.6657	20.3065	19.2756	19.2951
1989	8	14	31.7622	21.142	10.6202	21.9965	28.7036	24.8174	10.8027	21.3084	22.9077	20.8523	20.8874	75.0104	49.3768	59.0873	48.5499	24.0948	24.4086	23.229	22.3041	19.7961	20.1364	19.1195	18.3584
1989	8	15	31.8794	21.5088	10.3706	22.4426	28.696	25.6799	12.2858	20.9152	23.0286	22.3899	21.9372	79.1692	49.6036	61.585	54.1308	24.5712	24.696	25.4028	24.6535	20.3103	20.3519	20.6923	20.2708
1989	8	16	31.4182	21.1836	10.2345	22.9114	28.4616	24.1579	10.6544	21.2706	23.1874	21.3284	21.7343	78.3375	51.6831	63.1071	54.9504	25.1043	25.3463	23.5412	24.3803	20.6241	20.7375	19.5761	20.1186
1989	8	17	31.8454	20.9643	10.881	21.7696	27.7659	25.3716	10.7559	20.9757	22.9606	21.7343	21.707	74.4433	47.7511	60.2581	50.8915	23.5579	24.2914	24.0252	23.0963	19.452	20.0532	19.8337	19.0687
1989	8	18	31.3652	21.9436	9.42167	22.7111	28.7754	24.8057	10.7988	21.1118	23.0702	22.2572	21.9919	78.6777	49.7549	64.9023	55.4968	24.8548	24.8396	25.5785	24.8916	20.4804	20.4426	20.8171	20.423
1989	8	19	31.3917	21.7583	9.63339	22.5409	27.5202	24.4935	10.1822	21.0929	23.2971	21.2308	21.0903	80.2656	51.4562	58.3067	52.2965	24.9568	25.5391	23.9549	23.8535	20.5522	20.866	19.5722	19.5683
1989	8	20	31.3545	22.0116	9.34288	22.9644	28.4994	25.1843	11.0057	21.3764	22.3632	22.0153	21.145	78.7912	50.2086	57.8774	54.8723	25.3349	24.8774	24.7628	24.8252	20.7451	20.3556	20.302	20.3098
1989	8	21	31.6979	20.9908	10.7071	22.6997	28.972	25.3638	11.0213	21.1156	22.9077	21.9294	20.8835	74.897	48.8475	60.3752	53.3503	24.885	24.3633	24.4662	24.3569	20.4955	20.1061	20.1068	20.0717
1989	8	22	31.8567	21.1269	10.7298	22.8245	28.9266	25.4536	11.0681	21.2101	22.9795	21.9567	21.8943	78.5643	48.9609	59.3995	53.1551	25.0249	24.5334	24.3647	24.4076	20.5749	20.2347	20.06	20.1068
1989	8	23	31.413	21.0135	10.3995	22.832	29.006	23.1276	10.9042	21.3197	22.8736	21.5079	21.7187	79.2827	47.5998	64.1998	54.5211	25.2631	24.2007	24.2008	24.2984	20.7224	20.0267	20.0054	20.0678
1989	8	24	31.0287	20.6279	10.4009	22.4502	28.3746	24.232	10.9862	21.1118	23.3046	21.9177	21.9333	80.3035	52.5526	66.7756	57.4091	25.0249	25.7395	25.2936	25.1257	20.5863	20.987	20.6532	20.5596
1989	8	25	31.3766	20.5409	10.8357	22.3254	28.6469	24.9111	10.912	21.0815	23.0589	22.1011	21.8982	81.0596	50.3598	63.6535	56.1602	25.0438	24.9379	25.1843	24.8291	20.6014	20.4766	20.5518	20.3566
1989	8	26	30.9418	21.9322	9.00956	22.7942	28.2952	24.9306	10.7247	21.3235	23.2215	21.9997	22.0114	79.5851	53.0441	62.8729	56.1992	25.2933	25.5731	24.8838	25.0321	20.7488	20.8736	20.3839	20.501
1989	8	27	30.8667	20.3443	10.5224	22.3027	27.2064	23.0768	10.8184	20.9719	22.8623	21.8982	21.7343	80.7571	50.1329	65.7219	56.3163	24.8094	24.4767	25.0438	24.5208	20.4426	20.1893	20.5166	20.1966
1989	8	28	31.4635	21.7054	9.75816	22.5107	28.7414	24.5833	11.0174	21.229	23.2479	21.9333	21.9684	80.9462	50.6244	65.2536	57.0188	25.2631	25.3311	25.0789	24.9813	20.7299	20.7337	20.5439	20.4932
1989	8	29	30.0155	21.539	8.47648	22.5069	28.5334	25.2428	11.2047	21.2403	23.1383	22.0894	21.9958	80.984	51.3806	62.5217	56.2773	25.316	25.2631	25.0672	25.0321	20.7488	20.6921	20.5244	20.4971
1989	8	30	31.3047	21.9473	9.35739	22.5863	28.4389	23.268	9.65534	21.2933	23.2555	21.2074	21.1294	80.7193	52.288	64.5901	54.9504	25.3689	25.592	24.6964	24.3452	20.7829	20.8849	20.0405	19.8532
1989	8	31	31.7017	21.6298	10.072	22.5226	28.8964	24.8526	11.1891	21.3613	23.161	22.1246	22.0738	79.6937	50.322	66.9317	57.331	25.3092	25.1194	26.2927	25.4692	20.7001	20.6203	21.1606	20.7391
1989	9	1	30.0684	20.8207	9.24775	21.7583	24.9077	21.4494	13.359	20.4313	22.2347	21.0786	21.0513	76.7495	49.7549	61.3508	53.8966	24.2876	24.3519	24.0018	23.9783	19.9171	19.8906	19.6268	19.6385
1989	9	2	30.0306	20.8282	9.20238	21.6524	25.0324	20.3917	13.4683	20.2498	22.0835	20.3215	20.0717	76.3337	48.2048	58.736	50.2671	23.9171	23.7999	23.3227	22.788	19.6902	19.5655	18.9633	18.6628
1989	9	3	29.9853	20.7829	9.20238	21.5617	24.9644	20.8757	13.2107	20.3443	22.2952	20.3137	20.1303	77.6569	49.6036	62.5607	51.8672	24.2045	24.4237	23.7403	23.0963	19.8604	19.9473	19.2326	18.8502
1989	9	4	29.4938	20.4804	9.01334	21.2971	24.5674	21.1255	13.238	20.1401	21.9133	20.821	20.7742	77.9972	50.5866	62.4826	54.443	23.8982	23.8831	23.7286	23.6076	19.6751	19.6675	19.4746	19.4239
1989	9	5	29.5278	20.643	8.8848	21.384	24.5334	21.1137	12.0945	20.2838	22.1364	20.9108	20.9186	78.3375	50.4354	63.4193	55.3016	24.1893	24.2271	24.0018	23.8886	19.8452	19.8263	19.6346	19.58
1989	9	6	29.1875	19.7016	9.48594	21.7092	23.8377	20.5713	13.2537	20.3594	22.2914	20.661	20.9303	76.7495	47.8645	61.7801	52.7648	24.1856	24.1515	23.3773	23.6817	19.8415	19.7999	19.2756	19.4629
1989	9	7	28.7263	20.711	8.01522	21.5239	24.4237	21.4533	13.4722	20.2347	22.0835	21.383	21.063	76.9008	50.2086	62.5607	54.1308	23.9701	24.0457	24.7901	24.0564	19.7129	19.7091	20.0639	19.6619
1989	9	8	27.8567	20.3065	7.55019	21.0173	24.2801	21.1801	13.3942	19.9813	21.8944	20.9342	19.8219	75.1238	52.3636	62.1314	54.2869	23.7356	24.0419	23.8964	23.6622	19.573	19.7432	19.5878	19.4473
1989	9	9	28.3221	19.7696	8.55246	21.5957	25.2177	20.2942	13.0156	20.3405	22.333	20.7157	20.9576	77.2788	48.5828	66.8927	54.6772	24.178	24.3633	24.0213	24.0018	19.8452	19.9435	19.6541	19.6619
1989	9	10	28.2461	19.5541	8.69198	21.4029	24.5599	20.7976	12.9649	20.3103	22.0835	21.0006	21.0162	78.3753	49.9817	64.6682	55.5358	24.246	24.1024	24.2242	24.1149	19.8868	19.7394	19.7985	19.7166
1989	9	11	28.5032	20.7564	7.74679	21.5126	24.5863	21.5938	13.3707	20.3027	22.1628	21.1137	20.9889	77.6191	51.0781	62.951	55.0284	24.1553	24.3519	24.2593	23.9822	19.8226	19.8944	19.7985	19.6346
1989	9	12	29.0363	20.159	8.87724	21.9625	25.2253	21.3557	13.3395	20.4766	22.1893	20.9576	21.0318	75.7287	47.4486	61.1557	53.1161	24.2536	23.8869	23.7559	23.752	19.8982	19.5957	19.5019	19.4863
1989	9	13	28.6922	18.9681	9.72413	21.3878	24.5523	20.4932	13.0546	20.2233	22.0797	19.8454	18.979	74.103	49.8305	61.3118	52.1794	24.0381	23.9965	22.6826	22.6085	19.7621	19.6789	18.5731	18.5575
1989	9	14	28.6091	19.7961	8.81296	21.6562	24.9795	19.9741	13.3044	20.401	22.0003	20.9381	20.9342	77.4301	47.6755	64.8243	54.0527	24.2914	23.5466	24.1579	23.7598	19.9019	19.4218	19.7166	19.4941
1989	9	15	28.4238	18.8471	9.57668	21.4974	24.7375	20.6805	13.2966	20.3216	22.178	20.9381	20.9732	77.9594	50.7757	63.6925	54.9504	24.2045	24.4237	24.0525	24.0135	19.849	19.9738	19.6853	19.6658
1989	9	16	28.0306	19.4407	8.5899	21.0513	24.0835	20.2551	12.9336	20.2195	22.1099	20.7781	20.8562	80.3413	52.3258	67.6342	57.292	24.2687	24.4616	24.275	24.0954	19.8868	19.9776	19.7985	19.7049
1989	9	17	27.5958	19.3575	8.23829	20.8887	24.1553	20.4152	11.7394	20.0607	22.1439	20.5986	20.7352	80.3791	53.8381	65.1365	57.0578	24.0041	24.7338	23.67	23.8808	19.7318	20.1553	19.4512	19.5761
1989	9	18	28.1478	19.4672	8.68064	21.1988	24.2309	20.2278	12.7892	20.1742	21.936	20.8015	20.7976	78.9802	50.4732	67.6733	57.0578	24.0494	23.936	24.2789	23.9081	19.7658	19.6827	19.8102	19.5995
1989	9	19	28.2121	19.7167	8.49538	21.418	24.73	20.1888	11.997	20.2649	22.3594	20.7079	20.9069	77.9972	50.5488	67.5172	56.2383	24.1251	24.7375	24.1345	24.0564	19.8188	20.1553	19.7244	19.6932
1989	9	20	27.592	19.5277	8.06437	21.3575	24.1213	20.5322	13.0156	20.367	22.3557	21.0747	21.063	79.3583	54.4052	66.3463	56.9017	24.4124	25.2404	24.6418	24.4818	19.9813	20.4577	20.0327	19.9507
1989	9	21	27.8907	19.5919	8.29878	21.2366	24.4767	20.2122	13.0117	20.2687	22.2498	20.9069	20.9576	79.5473	52.1368	67.244	56.6285	24.2498	24.7262	24.4623	24.2593	19.8868	20.1666	19.8961	19.8141
1989	9	22	26.4124	19.3878	7.02466	21.0664	24.0873	19.0882	11.9697	20.1817	22.0948	20.6844	20.8093	80.0388	52.6283	67.6342	57.253	24.1477	24.5031	24.0486	24.0291	19.8415	20.0154	19.6971	19.6853
1989	9	23	27.5996	18.4917	9.10786	21.0891	22.832	20.2669	13	20.125	22.212	20.9654	20.9264	78.9046	53.9515	69.3514	57.7213	23.9549	24.885	24.7667	24.353	19.7243	20.2536	20.0912	19.8688
1989	9	24	27.1308	18.5522	8.57856	20.9114	23.4029	20.3995	13.078	20.0494	22.0986	21.2816	20.9771	80.1144	56.7115	68.9221	58.5019	23.936	25.0324	25.3248	24.5638	19.7053	20.3254	20.3917	19.982
1989	9	25	27.4748	19.3613	8.11352	20.7337	23.9927	19.5605	14.081	19.0777	21.2177	19.2521	18.1047	73.7249	51.0403	60.0239	54.0137	22.8245	23.7016	22.5343	22.0699	18.8017	19.297	18.2687	18.0072
1989	9	26	27.5051	18.7337	8.77138	21.2101	24.0041	19.8883	12.8985	20.4048	22.2196	20.622	20.8835	80.5681	53.4222	68.2196	57.5262	24.5825	24.8094	24.0291	24.2086	20.0872	20.2044	19.6775	19.7868
1989	9	27	27.3916	19.6373	7.75435	21.1723	23.6903	20.3995	12.9063	20.1439	22.2309	21.0201	20.9576	78.8668	55.6151	66.7756	57.4871	23.989	25.1912	24.5638	24.3725	19.7356	20.4275	19.9976	19.8766
1989	9	28	27.0186	17.7507	9.26788	21.04	23.7167	19.5214	13.1717	20.1212	21.9549	21.0396	20.9147	79.6607	53.8003	65.6438	57.0578	24.0457	24.3822	24.3491	24.154	19.7658	19.9435	19.8493	19.7556
1989	9	29	27.7622	19.5277	8.23451	21.0589	22.9266	20.704	13.1522	20.0796	22.0872	20.8913	19.8961	75.8422	53.0063	63.8486	56.0431	23.9511	24.5447	23.8457	23.9198	19.7053	20.0456	19.5683	19.619
1989	9	30	28.0382	18.6467	9.39142	21.2025	23.1458	20.3917	13.1366	20.3065	22.3443	20.0756	20.1068	76.2958	51.9477	64.1998	53.1941	24.3595	24.8661	23.5256	23.268	19.9511	20.2271	19.1116	18.979
1989	10	1	27.9361	19.7961	8.13999	21.4218	24.3368	18.3272	11.9345	20.3934	22.3557	21.0396	20.1615	75.1616	51.3428	66.0731	49.4475	24.4011	24.7073	24.4857	24.3179	19.9813	20.1364	19.9351	19.8415
1989	10	2	27.6071	19.7394	7.86777	21.4747	23.9058	20.7157	9.83877	20.4917	22.2801	21.2074	21.1294	79.2448	53.1954	66.5415	50.8135	24.6279	24.9115	24.9033	24.5638	20.1099	20.2649	20.1654	19.982
1989	10	3	27.2518	19.7205	7.53128	21.4747	23.7167	20.5752	9.69047	20.3934	22.0683	19.9781	20.0054	78.4887	55.3126	62.5217	47.6913	24.3784	24.764	23.1354	23.1315	19.9662	20.1893	18.8892	18.8931
1989	10	4	27.8453	19.4067	8.43867	21.1874	23.1194	20.4698	10.5842	20.0116	22.1439	20.9498	19.8766	74.2542	51.2672	68.0245	50.072	23.7016	24.4124	24.5833	23.9627	19.539	19.9813	19.9937	19.6463
1989	10	5	27.9701	19.3185	8.65161	21.0475	24.5107	20.6571	9.66705	20.004	22.246	20.8991	20.2384	74.9726	50.5488	64.9414	49.0573	23.747	24.4956	24.2008	23.8886	19.5768	20.0154	19.7595	19.5761
1989	10	6	27.6298	19.4596	8.17023	21.2101	24.3973	20.3137	9.65925	20.2195	22.4048	20.661	19.982	75.5397	52.4392	67.1659	50.7354	24.1364	25.0589	23.9549	24.111	19.8188	20.3481	19.6112	19.7478
1989	10	7	27.4748	18.6959	8.77894	21.1572	24.0986	20.5557	10.8418	20.2309	22.0948	20.8327	20.8796	79.7363	52.7795	65.2926	50.5013	24.2234	24.5599	24.0798	24.0564	19.8755	20.0532	19.6932	19.6971
1989	10	8	27.6828	19.5806	8.10218	21.2744	24.2347	20.6454	10.9003	20.2687	22.1326	19.9937	19.9585	79.1314	52.3258	63.3022	48.0816	24.2347	24.5485	23.2876	23.0495	19.8641	20.0305	18.9946	18.8424
1989	10	9	27.3879	19.6751	7.71276	21.4105	24.1477	19.982	10.8027	20.401	21.195	20.8679	19.9702	79.0936	53.1198	66.9317	50.9696	24.4653	24.8245	24.5872	24.3491	20.0116	20.2082	19.9702	19.8493
1989	10	10	27.2744	18.8244	8.45001	21.263	23.6449	20.1264	11.7979	20.3216	22.1099	20.0912	20.0327	79.6229	54.3296	65.0584	48.706	24.3481	24.7451	23.6466	23.2876	19.9511	20.1779	19.1819	18.9946
1989	10	11	27.3501	19.3726	7.97741	20.9946	23.6827	17.9486	10.6857	20.0456	21.9738	19.8727	19.8219	79.4339	53.7625	63.8876	48.0035	23.8718	24.5031	23.1354	22.909	19.66	20.0267	18.9048	18.7643
1989	10	12	27.3463	19.4445	7.9018	21.0437	23.5769	19.8141	10.4476	20.0872	21.9852	20.821	20.7625	79.3961	53.9137	71.537	52.1014	23.9474	24.4767	24.716	24.1462	19.7053	20.0002	20.0834	19.7439
1989	10	13	27.3841	18.5333	8.85077	20.9492	22.6581	20.7586	9.58119	20.1553	22.1628	20.2044	19.0609	73.8383	53.1198	63.4583	47.7694	24.1931	24.6846	23.6544	23.2251	19.8566	20.1477	19.1936	18.9555
1989	10	14	28.0344	19.7507	8.28366	21.3802	24.6279	20.4737	9.55387	20.4539	22.3973	20.7703	21.0045	79.6985	51.3428	66.5415	50.5403	24.5863	24.8963	24.0876	24.2906	20.0834	20.2536	19.7049	19.8258
1989	10	15	26.9342	18.5068	8.42733	21.0513	22.6468	20.2434	9.36264	20.1855	22.2233	21.1411	20.9771	79.812	54.4052	68.2977	51.2038	24.1288	24.9946	24.9228	24.4467	19.8074	20.3216	20.1849	19.9234
1989	10	16	26.9833	18.2649	8.71844	20.798	23.5126	19.8532	9.26507	19.8906	22.0494	20.7586	20.704	79.7741	54.254	68.4928	51.7501	23.6411	24.6241	24.2515	23.9432	19.5163	20.0985	19.818	19.619
1989	10	17	27.3501	19.2668	8.08328	20.9568	23.8264	19.8883	9.43679	20.091	22.1515	20.6844	20.7586	80.001	53.6491	67.6342	50.6574	23.9965	24.7375	24.0408	24.0291	19.7356	20.1704	19.6775	19.6619
1989	10	18	26.8359	19.2895	7.54641	20.9908	23.5012	19.5409	9.23385	20.1288	21.902	19.3809	19.6775	80.1144	55.1614	65.0975	48.4328	24.0759	24.4502	22.3938	22.7607	19.7961	20.0116	18.4131	18.6706
1989	10	19	27.0514	19.1571	7.89424	20.8623	23.8566	19.7946	10.2954	20.0418	22.0154	20.8523	20.8093	80.3791	53.2332	69.1953	51.3208	23.9625	24.454	24.513	24.1579	19.7091	20.0002	19.9507	19.7595
1989	10	20	27.0816	19.2743	7.80728	21.0778	23.8718	20.2864	10.4281	20.28	21.6172	20.6962	20.7781	80.6815	52.3355	68.3367	50.9306	24.3708	23.8457	24.1618	24.0057	19.9738	19.5292	19.74	19.658
1989	10	21	27.1232	19.3159	7.80728	21.0135	23.8944	20.3644	10.5061	20.0267	21.8982	20.8562	20.7586	79.1692	54.0271	66.5024	50.9696	23.8302	24.3406	24.2125	23.9081	19.6297	19.9246	19.7751	19.6073
1989	10	22	27.3312	19.2101	8.12108	20.9417	23.8769	19.5292	9.52655	20.0494	21.6874	20.7391	19.8376	76.1446	50.9306	67.1269	50.4622	23.9322	23.8066	24.072	23.8574	19.694	19.5292	19.7166	19.5722
1989	10	23	27.3765	17.3915	9.985	20.9719	23.4164	19.9663	10.6466	20.0343	21.7577	20.6532	20.7391	79.5095	52.0233	67.6733	50.9306	23.8642	24.0915	23.9705	23.8847	19.6524	19.7049	19.6463	19.5917
1989	10	24	27.127	19.6638	7.46323	21.3613	23.7319	20.2942	10.8223	20.4691	22.1477	20.9342	21.0084	79.9254	54.2162	66.8147	51.477	24.6392	24.8132	24.3881	24.3959	20.1212	20.2158	19.8883	19.9
1989	10	25	26.7451	19.3802	7.36493	20.7391	22.87	19.299	10.6818	19.9234	21.7109	21.145	20.9303	79.5375	55.0284	67.2049	52.8429	23.8769	24.3101	24.8174	24.3296	19.5917	19.8415	20.1146	19.861
1989	10	26	27.1044	19.4558	7.64861	20.9889	23.9042	21.1489	11.0252	19.8102	21.8904	20.4542	20.1029	76.7276	50.5793	61.4679	47.1059	23.4437	24.1618	23.9198	23.1236	19.338	19.7517	19.3302	18.8853
1989	10	27	27.5996	19.883	7.71654	21.3206	23.8066	20.3878	10.8925	20.1537	21.8045	19.8649	19.9898	77.0398	50.2671	63.9266	48.1206	24.0408	23.9237	23.0573	22.9441	19.701	19.6151	18.8541	18.7799
1989	10	28	27.1383	19.7545	7.38383	20.9147	23.4554	20.0717	10.6701	20.0366	21.8631	20.6649	19.9468	75.0494	53.2332	68.4538	52.3746	24.033	24.4194	24.1032	24.1891	19.6853	19.9039	19.7166	19.7751
1989	10	29	27.0438	18.5825	8.46135	20.9967	23.5529	19.7985	11.5365	20.0171	21.8357	20.8132	19.9273	74.3079	52.8429	69.3905	51.594	23.9276	24.3725	24.4779	24.2632	19.6385	19.8766	19.9234	19.8258
1989	10	30	26.6204	19.1534	7.46701	20.7937	23.2563	20.4815	10.5608	19.9507	21.5821	20.9225	20.821	79.2644	53.1551	68.1806	52.6478	23.9003	23.9081	24.5364	24.1227	19.6229	19.6112	19.9507	19.7361
1989	10	31	26.9795	19.3613	7.61824	20.782	23.4437	19.3146	10.592	19.861	21.6562	21.0357	20.8562	78.718	52.1014	68.1806	51.516	23.7013	23.9081	24.6964	24.1032	19.4902	19.6073	20.0678	19.7166
1989	11	1	27.5722	19.595	7.97718	21.1874	25.161	21.5957	12.6526	20.2384	22.2952	21.35	21.2933	79.5473	54.1784	70.8515	62.6095	24.2158	25.1345	25.3463	24.8926	19.8604	20.401	20.5107	20.2573
1989	11	2	27.6601	19.4338	8.22624	20.9265	25.1912	21.6751	11.6887	19.9171	22.091	21.2063	21.0702	78.9046	52.7039	69.188	61.324	23.6336	24.5334	24.9039	24.3519	19.505	20.0343	20.2498	19.9398
1989	11	3	27.6967	19.584	8.1127	20.9568	25.1875	21.7356	11.5599	20.0948	22.1288	21.3235	21.1874	80.1144	53.1198	69.4905	61.8911	24.0343	24.6733	25.1307	24.609	19.7583	20.1175	20.367	20.0759
1989	11	4	27.4806	18.9064	8.57419	21.1269	25.3576	21.9549	11.7043	19.9937	22.0759	21.263	19.9156	75.0494	52.8551	67.9782	60.2971	23.9549	24.5031	24.8661	24.2008	19.6385	20.0154	20.2309	19.779
1989	11	5	27.9128	19.7855	8.12735	21.3084	25.3652	22.2725	11.9853	20.1401	21.9738	21.3084	21.1383	77.846	51.0025	65.9744	59.2446	23.8907	24.0948	24.7754	24.2536	19.6713	19.7658	20.1855	19.8717
1989	11	6	28.0776	19.9356	8.142	21.505	25.5958	22.2725	11.9306	20.3481	22.1326	21.4332	21.3046	77.846	50.7379	65.9365	59.4336	24.2498	24.3443	24.9757	24.522	19.8944	19.9398	20.2914	20.0418
1989	11	7	27.4953	20.0015	7.49371	21.418	25.1875	21.8566	11.9189	20.333	21.8944	21.2895	21.1761	78.5643	53.271	69.377	61.2106	24.299	24.2574	25.0551	24.5334	19.8982	19.8263	20.333	20.0267
1989	11	8	27.4916	19.8001	7.69149	21.3424	25.2139	21.6184	11.6496	20.2498	22.1666	20.2384	20.2649	78.5265	53.6869	66.8817	58.2994	24.1402	24.8283	23.8075	23.5277	19.8074	20.1968	19.3575	19.1949
1989	11	9	26.0522	19.584	6.46818	20.9303	25.1081	21.7772	11.6613	19.9511	21.781	19.9776	19.9435	79.207	53.3844	65.2938	60.7191	23.713	24.0608	23.1837	22.9303	19.5503	19.7394	18.9681	18.8358
1989	11	10	27.7077	19.9869	7.7208	21.3349	25.5239	22.3859	12.0282	20.2044	22.0948	20.3821	20.2649	78.224	52.0989	62.9119	56.22	24.0192	24.454	23.6411	23.3009	19.7507	19.9398	19.2517	19.0513
1989	11	11	28.1216	20.1774	7.94422	21.573	25.7659	22.3632	12.0906	20.2989	21.9852	21.1118	20.2536	73.6115	50.2842	64.1974	60.6057	24.1137	24.0041	24.2423	24.1213	19.7999	19.7016	19.815	19.7696
1989	11	12	27.7297	19.6499	8.07973	21.108	25.437	21.2777	11.5326	19.9776	22.1704	20.9643	21.0362	77.9216	52.7039	66.1512	59.0482	23.6449	24.7035	23.7832	23.8222	19.5277	20.0948	19.4941	19.5253
1989	11	13	27.6821	19.5474	8.13467	20.987	25.3122	21.3122	11.6691	19.9398	21.8037	20.8169	20.8585	78.7155	51.0781	66.8061	59.6605	23.6411	23.781	23.7924	23.7356	19.5125	19.5768	19.539	19.5428
1989	11	14	27.1043	19.3826	7.72174	20.8736	25.0854	21.7999	11.6691	19.6864	22.0419	20.9681	20.9001	77.7703	52.9685	66.0878	59.3958	23.1307	24.5145	24.2045	23.9474	19.176	19.9927	19.8074	19.6562
1989	11	15	27.3597	19.584	7.77573	21.0324	25.1118	21.4483	11.6379	19.9322	21.815	20.7564	20.8282	78.224	52.3258	67.3354	59.8495	23.5958	23.9625	23.936	23.8302	19.4898	19.66	19.6486	19.5957
1989	11	16	27.693	19.7855	7.90759	21.1042	25.2177	19.9662	11.6652	19.9889	21.6827	20.9303	20.8698	78.224	50.1708	61.6643	58.7531	23.6752	23.35	23.9511	23.66	19.5277	19.3084	19.6486	19.5087
1989	11	17	27.8945	19.9649	7.92956	21.2517	25.4332	21.3954	11.5872	20.0532	21.9965	20.8963	20.987	77.5435	51.0781	68.5831	59.6227	23.713	24.1251	24.2687	24.0305	19.573	19.7961	19.8906	19.7583
[truncated: 45 more rows]

## Sheet: 1989
						Temperature				Temperature				Relative Humidity				Pressure				Dew temperature
[truncated: 366 more rows]

[truncated: 31 more sheets: 1990, 1991, 1992, 1993, 1994, 1995, 1996, 1997, 1998, 1999, 2000, 2001, 2002, 2003, 2004, 2005, 2006, 2007, 2008, 2009 …]
