# Supplementary material for: Direct, diffuse and total solar radiation data set in La Guajira, Magdalena and Cesar departments -Colombia
Source: Data Brief. 2020 Oct 15;33:106397. doi: 10.1016/j.dib.2020.106397 (PMC7599437; doi:10.1016/j.dib.2020.106397)
Supplement: Supplementary file 3 [file mmc3.xls]

## Sheet: 1983
			Temperature			Temperature				Temperature				Relative Humidity				Pressure				Dew temperature
Year	Month	Day	Maximum	Minimum	Max-Min	1899-12-31 07:00:00	1899-12-31 13:00:00	1899-12-31 19:00:00	Average	1899-12-31 01:00:00	1899-12-31 13:00:00	1899-12-31 19:00:00	Average	1899-12-31 01:00:00	1899-12-31 13:00:00	1899-12-31 19:00:00	Average	1899-12-31 07:00:00	1899-12-31 13:00:00	1899-12-31 19:00:00	Average	1899-12-31 07:00:00	1899-12-31 13:00:00	1899-12-31 19:00:00	Average		Month	Taverage	Hraverage
1983	1	1	34.2	22.4	11.8	22.8476	30.6	28.6	27.5867	21.3143	25.8	23.8	23.6	87.2857	68	67	73.9048	24.3095	30	26.3	26.6381	20.6	24.1	21.9	22.0429		January	28.0351	72.7788
1983	1	2	33.8	22.6	11.2	23	32.8	28.4	28.1	21.8	25.2	23.4	23.5	90	54	66	70	25.3	27	25.4	25.9	21.3	22.3	21.4	21.7		February	28.0311	72.7857
1983	1	3	33.6	22.2	11.4	23.2	30	28.9	27.8	22	24.9	23.4	23.4	90	66	63	73	25.6	28.1	25.1	26.3	21.5	23	21.2	21.9		March	29.0896	71.0909
1983	1	4	33.4	22.2	11.2	23.4	30	28.6	27.6	22.2	24.6	23.4	23.4	90	64	65	73	25.9	27.3	25.3	26.2	21.7	22.5	21.3	21.8		April	29.2308	72.1183
1983	1	5	33.8	23	10.8	24	30.6	28.4	27.9	22.6	25.8	23.6	24	89	68	67	75	26.5	30	25.9	27.5	22	24.1	21.7	22.6		May	29.8454	73.0997
1983	1	6	35	23.2	11.8	23.8	34	29	29	21.6	25	23.8	23.5	83	48	65	65	24.3	25.7	26	25.3	20.6	21.5	21.7	21.3		June	29.3804	75.4583
1983	1	7	34	23.4	10.6	24	30.8	29.4	28.4	22.6	25.4	23.8	23.9	89	65	63	72	26.5	28.8	25.7	27	22	23.4	21.6	22.3		July	29.1454	74.9525
1983	1	8	34.8	23.2	11.6	23.6	31.4	27.8	27.6	22.6	25.6	24	24.1	92	63	73	76	26.7	28.9	27.3	27.7	22.2	23.5	22.5	22.7		August	29.0774	75.0108
1983	1	9	33.6	23.6	10	24.6	30.2	29	28.2	22.6	25.4	24.2	24.1	84	68	67	73	26.1	29.2	27	27.4	21.8	23.7	22.3	22.6		September	28.6	75.2576
1983	1	10	34.4	23	11.4	23.6	30.2	28.8	27.9	22.8	25.6	24	24.1	93	69	67	77	27.2	29.7	26.6	27.9	22.5	24	22.1	22.9		October	27.8323	77.0605
1983	1	11	34.8	23.4	11.4	23.8	31.2	28.6	28	22.6	26	23.6	24.1	90	66	66	74	26.6	30.1	25.8	27.5	22.1	24.2	21.6	22.6		November	28.25	75.3
1983	1	12	34	22.381	11.619	25.6	31.2	27.8	28.1	23.8	25	23	23.9	86	61	67	71	28.3	27.5	24.9	26.9	23.1	22.7	21	22.3		December	27.8942	72.05
1983	1	13	32.6	25	7.6	25.4	30.2	27.6	27.7	23.2	25.4	22.8	23.8	83	68	66	73	27	29.2	24.5	26.9	22.3	23.7	20.8	22.3
1983	1	14	33.2	22.8	10.4	23	32	27.4	27.5	21.8	24.4	21.2	22.5	90	54	58	67	25.3	25.5	21	23.9	21.3	21.4	18.3	20.3
1983	1	15	33.8	22.8	11	23.8	30	27	27	20	25	21.8	22.3	71	67	64	67	20.8	28.3	22.6	23.9	18.2	23.1	19.5	20.3
1983	1	16	31.6	21.4	10.2	21.6	29.2	27.9867	26.5	20.4	25.9524	23	23.5524	90	70.381	68	75.0952	23.2	30.4476	25	26.7429	19.9	24.3143	21.1	22.0905
1983	1	17	32	22.1714	9.82857	25.8	28.4	28	27.5	23.2	24.6	23.6	23.8	80	73	69	74	26.7	28.4	26.2	27.1	22.2	23.2	21.8	22.4
1983	1	18	30	23	7	24	28.3	28.08	27.6	22.8	25.5429	24.5	23.319	90	66.3333	69	72.9048	26.9	29.1095	27.7	26.0571	22.3	23.5571	22.8	21.681
1983	1	19	32.4	24	8.4	24	28.8	28.6	27.5	23	25.4	24.6	24.3	92	76	72	80	27.4	30.2	28.2	28.6	22.6	24.2	23.1	23.3
1983	1	20	32.6	23.8	8.8	24.2	30	30.8	29	23.2	26.2	25.4	24.9	92	74	65	77	27.8	31.5	28.8	29.3	22.8	24.9	23.4	23.7
1983	1	21	33	23.2	9.8	23.8	29.6	29.4	28	22.2	25.6	24.4	24.1	87	73	66	75	25.7	30.1	27.2	27.7	21.5	24.2	22.5	22.7
1983	1	22	33.8	23.8	10	24.2	30.4	28.6	28	23	26.2	24.2	24.5	90	72	70	77	27.3	31.2	27.3	28.6	22.5	24.8	22.5	23.3
1983	1	23	33.4	22.619	10.781	25.8	29.2	29.4	28.5	24.6	26	24.3	25	91	78	66	78	30.1	31.5	27	29.5	24.2	24.9	22.3	23.8
1983	1	24	34.6	24.8	9.8	25.2	30	31	29.3	24.2	26	24.6	24.9	92	73	59	75	29.5	30.9	26.6	29	23.8	24.6	22.1	23.5
1983	1	25	33	24.4	8.6	25.6	30	31	29.4	23	25.4	24.8	24.4	80	69	60	70	26.3	29.4	27.2	27.6	22	23.7	22.4	22.7
1983	1	26	31.4	24.8	6.6	25.6	29.6	29.6	28.6	22.6	25	24.4	24	77	69	65	71	25.4	28.6	27.1	27	21.4	23.3	22.4	22.4
1983	1	27	33.2	22.2952	10.9048	24	29.8	29.8	28.3	22.4	25.4	24.4	24.1	87	70	64	74	26	29.5	26.9	27.5	21.7	23.8	22.3	22.6
1983	1	28	30.4	22.3048	8.09524	26.4	28.8	28.8	28.2	23.4	25.6	24.4	24.5	78	78	70	75	26.8	30.7	27.6	28.4	22.2	24.5	22.7	23.1
1983	1	29	33.8	24	9.8	25	33	28.4	28.7	22	25	21.2	22.7	77	52	53	61	24.4	26.3	20.4	23.7	20.7	21.9	17.8	20.2
1983	1	30	31.8	24.4	7.4	25.2	29.6	27.4	27.4	21	24.6	23.2	22.9	69	67	70	69	22.1	27.6	25.6	25.1	19.1	22.7	21.5	21.1
1983	1	31	34	24.8	9.2	26	31.1133	28.4	28.2	21.9095	24.8	22.8	23.5762	86.4286	66	62	72.2381	25.1571	27.8	24	26.3571	21.1571	22.8	20.4	21.8905
1983	2	1	33.4	23.8	9.6	25.4	30.2	28.6	28.2	20.8	24.4	23	22.7	66	62	62	64	21.5	26.7	24.3	24.2	18.7	22.2	20.7	20.5
1983	2	2	34.7	22.9	11.8	23.4	30.8	29	28	21.2	25.2	23	23.1	82	64	60	69	23.7	28.3	24.1	25.4	20.2	23.1	20.5	21.3
1983	2	3	34.8	22.9364	11.8636	24.2	30.6	28.3	27.9	21.6	25	23.6	23.4	80	64	68	70	24.1	27.9	26	26	20.5	22.9	21.7	21.7
1983	2	4	34.9	22.8909	12.0091	25	30.4	28.5	28.1	21.6	25.4	22.4	23.1	74	67	59	67	23.5	29.1	23	25.2	20.1	23.6	19.8	21.1
1983	2	5	33.4182	22.9364	10.4818	23.6	30	27.8	27.3	21.6	25.4	22.8	23.3	84	69	65	73	24.5	29.4	24.4	26.1	20.7	23.7	20.7	21.7
1983	2	6	32.8	22.2	10.6	23.4	30.6	29.4	28.2	21.2	25	22.6	22.9	82	64	56	67	23.7	27.9	22.9	24.8	20.2	22.9	19.7	20.9
1983	2	7	31.8	22.9273	8.87273	24.4	28.8	28.7	27.6	21.8	23.8	23.2	22.9	80	66	63	70	24.4	26.1	24.8	25.1	20.7	21.8	20.9	21.1
1983	2	8	31.2	23.2	8	23.6	28.4	27.4	26.7	21.8	25.4	22.2	23.1	86	79	64	76	24.9	30.4	23.3	26.2	21	24.3	19.9	21.8
1983	2	9	33.2	23.4	9.8	23.8	29.8	27.5	27.1	22.4	23.4	20.6	22.1	89	58	54	67	26.1	24.5	19.7	23.4	21.8	20.8	17.2	19.9
1983	2	10	33	22.2	10.8	23	30.8824	28.6	27.4	22.1818	24.2	22.4	23.7545	84.4091	66	59	71.9545	25.4182	26.9	22.9	26.6818	21.3045	22.3	19.7	22.0955
1983	2	11	32	21.8	10.2	22	28.4	28.3	26.8	20.8	24.2	23	22.7	90	71	64	75	23.8	27.4	24.5	25.2	20.3	22.6	20.8	21.2
1983	2	12	33.7364	21.8	11.9364	22.3	28.8	28.6	27.1	21	24.2	23.2	22.8	89	69	63	74	24	27.1	24.8	25.3	20.4	22.4	21	21.3
1983	2	13	32	23.2273	8.77273	24.4	29	30	28.0706	22.2	25	23.4182	23.8091	83	72	64.7727	72.0455	25.3	29	25.2227	26.7318	21.3	23.5	21.1727	22.1273
1983	2	14	31	23.2045	7.79545	24.6	27.6	29.4	27.8	22.4	24.4	23.2	23.3	83	77	59	73	25.6	28.4	24.3	26.1	21.5	23.2	20.6	21.8
1983	2	15	33.2	22	11.2	22.4	28.5	27.6	26.5	21.8	24	22.7	22.8	95	69	66	77	25.7	26.8	24.3	25.6	21.5	22.2	20.6	21.5
1983	2	16	32.9	23.1955	9.70455	24.6	29.6	30.6	28.9	23	24	23.8	23.6	87	63	57	69	27	26.1	24.9	26	22.4	21.8	21.1	21.7
1983	2	17	30.8	23.2	7.6	24.4	29.8	28.2	27.6	22.6	25.4	23.6	23.9	86	70	68	75	26.2	29.5	26	27.2	21.9	23.8	21.8	22.5
1983	2	18	32.8	23.8	9	25.8	30.2	28.4	28.2	23.6	25.2	24	24.3	83	67	70	73	27.6	28.7	26.9	27.7	22.7	23.4	22.3	22.8
1983	2	19	34.2	23.0952	11.1048	24.6	33.6	27.5	28.3	23.4	24.6	22.4	23.5	90	48	65	68	28	24.9	23.7	25.5	22.9	21	20.2	21.4
1983	2	20	33.8	23.2286	10.5714	25.6	30.2	28.4	28.1	23.9	25.6	23.6	24.4	87	69	67	74	28.5	29.7	25.9	28.1	23.3	24	21.7	23
1983	2	21	32.5	25	7.5	26.2	30.6	28.4	28.4	24	25.6	23.4	24.3	83	67	66	72	28.4	29.5	25.4	27.8	23.2	23.8	21.4	22.8
1983	2	22	34.9	25.4	9.5	25.8	33.4	28.8	29.2	24.4	25.6	24	24.7	89	54	67	70	29.6	27.6	26.6	28	23.9	22.7	22.1	22.9
1983	2	23	35.4	24.4	11	25	33.6	29.8	29.5	23.4	26	24.6	24.7	87	55	65	69	27.7	28.5	27.4	27.9	22.8	23.3	22.6	22.9
1983	2	24	32.4	23.6667	8.73333	26.2	29.8	29.4	28.7	24	26	25	25	83	74	70	76	28.4	31.1	28.7	29.4	23.2	24.7	23.4	23.7
1983	2	25	32.4	25.4	7	25.6	28.4	31.4	29.2	24.8	25.6	25.4	25.3	94	80	62	79	30.8	30.9	28.4	30	24.5	24.6	23.2	24.1
1983	2	26	32	23.7333	8.26667	26.4	28.8	30.8	29.2	25	26	26.2	25.7	89	80	70	80	30.7	31.7	30.9	31.1	24.5	25	24.6	24.7
1983	2	27	30.6	26.2	4.4	27.6	30.4	28	28.5	25.4	27	26.3	26.2	84	77	88	83	31	33.4	33.1	32.5	24.6	25.9	25.7	25.4
1983	2	28	31.4	25.3	6.1	25.8	31.2	28	28.3	24.6	27.4	26	26	91	75	85	84	30.1	33.9	32.3	32.1	24.2	26.2	25.3	25.2
1983	3	1	30.8	26.4	4.4	26.6	28	26.6	27	25.4	26	25.6	25.7	91	85	92	90	31.6	32.3	32.1	32	25	25.3	25.3	25.2
1983	3	2	32.7	25.6	7.1	26.2	30.4	27.4	27.9	25.2	26.2	24.2	25.2	92	72	77	80	31.4	31.2	28.1	30.2	24.8	24.8	23	24.2
1983	3	3	32.8	25.8	7	26.6	30.2	28.2	28.3	24.6	25.6	23.8	24.7	85	69	69	75	29.6	29.7	26.5	28.6	23.9	24	22.1	23.3
1983	3	4	34.4	25	9.4	25.6	31.4	28.8	28.6	23	26.4	23.8	24.4	80	68	66	71	26.3	31.1	26.1	27.8	22	24.7	21.8	22.8
1983	3	5	34.2	25	9.2	25.4	31.4	29.9	29.1	23.6	25.2	23.8	24.2	86	61	60	69	27.9	27.9	25.4	27.1	22.9	22.9	21.4	22.4
1983	3	6	33.6	25.4	8.2	26	31	29.2	28.9	24	26.2	24.4	24.9	85	69	68	74	28.5	30.8	27.3	28.9	23.2	24.5	22.6	23.4
1983	3	7	32.8	25.2	7.6	26.2	29.4	30	28.9	24.2	25.8	24	24.7	85	75	61	74	28.8	30.8	25.8	28.5	23.4	24.5	21.6	23.2
1983	3	8	32.5	23.7818	8.71818	26	29.8	30.5	29.2	24.6	25.2	24.3	24.7	89	69	60	73	30	29	26.2	28.4	24.1	23.5	21.9	23.2
1983	3	9	30.6	25.6	5	26	30	28.6	28.3	23.4	25.4	24.2	24.3	80	69	70	73	27	29.4	27.3	27.9	22.4	23.7	22.5	22.9
1983	3	10	33.8	25	8.8	25.6	30.4	29.6	28.8	24.2	25.8	23.8	24.6	89	69	62	73	29.2	30.1	25.6	28.3	23.7	24.2	21.5	23.1
1983	3	11	29.8	24.1714	5.62857	26.8	29.8	27	27.6	23.6	25.2	23.4	24.1	77	69	74	73	27	29	26.4	27.4	22.3	23.5	22	22.6
1983	3	12	31	25.8	5.2	27	30.7	26.8	27.8	22	22.6	22.6	22.4	65	50	70	62	23.1	22	24.6	23.2	19.8	19	20.8	19.9
1983	3	13	33.8	25	8.8	25.4	32.2	28	28.4	22.6	25.4	23.6	23.9	79	58	69	69	25.5	27.9	26.2	26.5	21.4	22.9	21.8	22.1
1983	3	14	34.2	24.8	9.4	25.2	31	28.6471	29.5	23.6	25.7364	25.8	24.1591	88	65.7273	67	72.1364	28	29.3773	29.9	27.3636	23	23.7136	24	22.5136
1983	3	15	31.8	24.1619	7.6381	27.4	31	29.8	29.5	25.8	25.4545	23.6545	24.0409	88	65.8182	65.9091	72.0455	32.1	28.8727	25.7591	27.1318	25.2	23.4136	21.55	22.3727
1983	3	16	33	23.9429	9.05714	28.4	32	29.2	29.7	25.6	25.8	26.2	24.2545	80	68.4545	79	74.0909	30.9	29.8909	32	27.7364	24.6	24.0045	25.2	22.7455
1983	3	17	32.2	28.2	4	28.8	31.2	30	30	25.8	26.0818	26	24.2545	79	68.1364	73	72.0455	31.2	30.4045	30.9	27.5909	24.8	24.3045	24.6	22.6227
1983	3	18	35	27	8	27.4	31.6	30.8	30.1	23.4	27	25.2	25.2	72	70	64	68	26.1	32.6	28.3	29	21.8	25.5	23.1	23.5
1983	3	19	36.2	26	10.2	26.8	33	32.6	31.3	25.2	27	24	25.4	88	63	49	67	31	31.6	24.1	28.9	24.6	25	20.5	23.4
1983	3	20	35.2	26	9.2	26.6	31.6	31.4	30.3	22.4	26.2	25.2	24.6	70	65	61	65	24.3	30.4	27.9	27.5	20.6	24.3	22.9	22.6
1983	3	21	32.2	26	6.2	26.6	30.4	31.6	30	24.8	26.6	26.6	26	86	74	68	76	30.1	32.3	31.5	31.3	24.1	25.3	24.9	24.8
1983	3	22	33.8	25.8	8	26.6	31.4	29.2	29.1	25.2	27.2	25	25.8	89	72	71	78	31.1	33.3	28.9	31.1	24.7	25.8	23.5	24.7
1983	3	23	34.2	25	9.2	25.6	32.2	30.6	29.8	22.5	26.4	23.4	24.1	77	64	55	65	25.2	30.5	24	26.6	21.2	24.4	20.4	22
1983	3	24	33.4182	25.4	8.01818	25.8	31.6	29.6	28.4471	23.4	24.2	23.9455	24.3864	82	54	66.1818	71.8182	27.2	25.3	26.3	27.7682	22.5	21.3	21.8545	22.7318
1983	3	25	34	25.6	8.4	26.4	30.2	28.6	28.5	23.4	25	23.8	24.1	78	66	67	70	26.8	28.2	26.3	27.1	22.2	23.1	21.9	22.4
1983	3	26	35.6	24.8955	10.7045	26.6	34.6	29	29.8	23	26.1636	23.4	24.6182	74	66.6818	63	72	25.7	30.3955	25	28.2091	21.5	24.2682	21.1	22.9864
1983	3	27	35.2	26	9.2	27	31	28.7647	29.1	22.4	26.0818	23.4	24.5045	67	64.5909	61	71.1364	24	29.9318	24.9	27.8909	20.4	24.0091	21	22.8318
1983	3	28	36	24.8455	11.1545	26	34.2	31.2	30.7	22	24.6	22.8	23.1	71	46	49	55	23.8	24.5	22.1	23.5	20.3	20.8	19.1	20.1
1983	3	29	35.8	24	11.8	26.2	31.4	30.6	29.7	20.6	24.2	22.8	22.5	60	55	51	56	20.5	25.4	22.5	22.8	17.9	21.3	19.4	19.6
1983	3	30	34.4	23.2	11.2	23.8	30.8	30	28.6	22	24.8	25	23.9	86	61	67	71	25.2	27.3	28.3	26.9	21.2	22.5	23.1	22.3
1983	3	31	33.9636	25.0455	8.91818	26.2	30.4	29.6	28.8294	22.8	25.2	24.2636	24.7591	75	66	66.4091	71.5455	25.5	28.6	26.8818	28.3727	21.4	23.3	22.2318	23.1136
1983	4	1	34.4	25.0381	9.3619	25.6	30.925	29.4	28.3	23.6909	25.4	24.4	24.8227	83.2857	76	66	73.55	27.881	30.2	27.2	28.8952	22.819	24.2	22.5	23.419
1983	4	2	35	25.6	9.4	27	30.4	29.8	29.3	24.6	26	24	24.9	82	71	62	72	29.3	30.7	26	28.6	23.7	24.5	21.7	23.3
1983	4	3	34.6	25.6	9	26.4	30.4	30.8	29.6	24.6	26	25.6	25.4	86	71	66	74	29.7	30.7	29.3	29.9	23.9	24.5	23.7	24
1983	4	4	35.4	25.4	10	25.9	31.4875	29.5	28.825	23.9636	26.2	24.3545	24.9273	84.2273	71	66.8182	72.7619	28.3682	31.1	27.0455	28.7955	23.1227	24.7	22.3727	23.3727
1983	4	5	36.8	25.2273	11.5727	26.4	31.6	30.6	29.8	24.8	24.6	24.2	24.5	88	57	59	68	30.2	26.2	25.9	27.5	24.2	21.9	21.7	22.6
1983	4	6	36	25.4	10.6	26.8	31.8	29.4	29.3	22.8	26.8	24	24.5	71	68	64	68	25.1	31.9	26.2	27.7	21.1	25.1	21.9	22.7
1983	4	7	34	24.4	9.6	27	31.2	29.2	29.2	22.6	26.6	24	24.4	69	70	65	68	24.5	31.7	26.4	27.5	20.7	25	22	22.6
1983	4	8	34.4	26	8.4	26.8	30.6	29.4	29	22.2	25.4	23.4	23.7	67	66	60	65	23.7	29	24.8	25.8	20.2	23.5	20.9	21.6
1983	4	9	35.5	25.2364	10.2636	27.2	32.2	30.8	30.3	24	27.2	24	25.1	77	68	57	67	27.7	32.7	25.3	28.6	22.8	25.6	21.3	23.2
1983	4	10	34.2	26.8	7.4	27.2	31.2	29.4	29.3	23.8	26.2	24.4	24.8	75	68	66	70	27.2	30.7	27.2	28.4	22.5	24.5	22.5	23.1
1983	4	11	33.2	25.4476	7.75238	27.6	30.6	28.4	28.8	24.8	25.6	23.6	24.7	80	67	67	71	29.4	29.5	25.9	28.3	23.8	23.8	21.7	23.1
1983	4	12	34.4	26.4	8	27.2	33.8	28	29.3	23.2	26.4	22.6	24.1	71	56	63	64	25.8	29.5	23.8	26.3	21.6	23.8	20.3	21.9
1983	4	13	34.6	24.4	10.2	26	30.4	28.8	28.5	24.2	24.8	23.8	24.3	86	64	66	72	29	27.6	26.1	27.6	23.5	22.7	21.8	22.7
1983	4	14	35	25.2	9.8	26.6	30.6	29.8	29.2	24.2	25.6	24	24.6	82	67	62	70	28.6	29.5	26	28	23.3	23.8	21.7	22.9
1983	4	15	36.2	25	11.2	26.4	30.8	31	29.8	24.2	25.8	24.2	24.7	83	67	57	69	28.7	29.9	25.7	28.1	23.4	24	21.5	23
1983	4	16	31.6	26	5.6	27.2	31	28.4	28.8	24.8	26	25.6	25.5	82	67	80	77	29.7	30.3	30.9	30.3	23.9	24.2	24.6	24.3
1983	4	17	32.2	26.8	5.4	27.8	31	28.4	28.9	25.2	26.4	25.6	25.7	81	70	80	77	30.3	31.3	30.9	30.9	24.3	24.8	24.6	24.6
1983	4	18	33	27	6	28	28.8	26.8	27.6	25.4	25.4	25.2	25.3	81	76	88	82	30.7	30.2	31	30.6	24.5	24.2	24.6	24.4
1983	4	19	30.2	25.2	5	27.4	28.4	28.8	28.3	24.4	25.6	24.8	24.9	78	80	72	77	28.5	30.9	28.6	29.4	23.3	24.6	23.3	23.7
1983	4	20	34.4	25.8	8.6	27.2	30.6	30.4	29.6	25.6	27	25.8	26.1	88	76	69	78	31.7	33.2	30.1	31.7	25	25.8	24.2	25
1983	4	21	32.4	25.2182	7.18182	28	31	29.6	29.5	26	26.8	25.8	26.2	85	72	74	77	32.3	32.4	30.7	31.8	25.3	25.4	24.5	25.1
1983	4	22	33.6	26.4	7.2	27.4	31.4	29	29.2	24.4	26.8	25	25.4	78	70	72	74	28.5	32.2	29	29.9	23.3	25.3	23.5	24
1983	4	23	34.7	27	7.7	28.8	32	30.6	30.5	25.2	26.4	25	25.5	75	65	64	68	29.6	30.7	27.9	29.4	23.9	24.5	22.9	23.8
1983	4	24	33.8	26	7.8	27.8	31.6	29.1	29	25.4	26.8909	25.0909	25.5273	83	71.6364	73.6818	76.2381	30.8	32.4227	29.1864	30.3227	24.6	25.3955	23.6045	24.2455
1983	4	25	35.6	27.4	8.2	28.6	31.6	29.4	29.8	26	26.6	25.6	26.1	81	68	74	74	31.9	31.5	30.3	31.2	25.1	24.9	24.3	24.8
1983	4	26	34.2	27.2	7	27.6	30.6	30.2	29.7	26.2	26.4	25.8	26.1	90	72	71	77	33.1	31.6	30.3	31.6	25.7	25	24.2	25
1983	4	27	33.4	27	6.4	27.4	32.2	29.4	29.6	25.4	26.6	25.2	25.7	85	65	71	74	31.1	31.1	29.2	30.5	24.7	24.7	23.7	24.4
1983	4	28	33.8	27	6.8	27.8	33.6	28.4	29.5	25	26	24.2	25.1	80	55	71	68	29.8	28.5	27.4	28.6	24	23.3	22.6	23.3
1983	4	29	30.4	26.6	3.8	27.8	29.4	29	28.8	23.8	25.6	25	24.8	72	74	72	73	26.8	30.3	29	28.7	22.2	24.3	23.5	23.3
1983	4	30	35	25.6	9.4	26.4	33.4	29.2	29.6	23.4	26	24.6	24.7	78	56	69	67	26.8	28.7	27.8	27.8	22.2	23.3	22.9	22.8
1983	5	1	31.4	26	5.4	28	29.4	30.2	29.5	25.4	26.4	25.2	25.7	81	79	67	76	30.7	32.4	28.7	30.6	24.5	25.4	23.4	24.4
1983	5	2	34.4	27.2	7.2	28	31.4	29	29.4	24.2	26.4	23.4	24.7	73	68	63	68	27.7	31.1	25	27.9	22.7	24.7	21.1	22.8
1983	5	3	33.2	25.8	7.4	28.2	30.6	28.6647	30.3	23.4	26.7455	26	25.5773	67	68.4545	66	75.1364	25.6	31.6909	30.1	30.2364	21.5	24.9636	24.2	24.2
1983	5	4	32	27.2	4.8	28.2	29	29.4	29	24.6	26.6	24.8	25.3	75	83	69	75	28.5	33.2	28.2	30	23.3	25.8	23.1	24
1983	5	5	31.8	26.6	5.2	27.6	30.8	31	29.1824	24.8	26.8	25.1727	25.6091	80	73	74.6364	75.4091	29.4	32.6	29.4455	30.4045	23.8	25.5	23.7727	24.2818
1983	5	6	33.8	27	6.8	28.7	31.0471	30.7	28.9235	24.4818	27	25.1429	24.4318	83.0476	75	72.9048	75.8636	29.2091	33.1	28.9591	30.2	23.6409	25.7	23.4773	24.1773
1983	5	7	33.2	26.8	6.4	28.7	30.8824	30	29.9	24.65	26.6	25.8	25.5136	82.6364	71	72	75.6818	29.4182	31.9	30.4	30.2318	23.7455	25.1	24.3	24.1818
1983	5	8	34.2	27	7.2	28	30.6	30.2	29.8	25.2	26.6	25.2	25.7	80	73	67	73	30.2	32.1	28.7	30.3	24.2	25.3	23.4	24.3
1983	5	9	36.2	26.8	9.4	28.4	31.4	31	30.5	25.6	27.2	26.6	26.5	80	72	71	74	30.9	33.3	31.9	32	24.6	25.8	25.1	25.2
1983	5	10	35.2	27	8.2	28.2	32	30.6	30.4	25.4	26.8	25.4	25.9	80	67	66	71	30.6	31.8	29	30.4	24.4	25	23.5	24.3
1983	5	11	36.8	25.6	11.2	28	35.4	30.6	31.2	25.4	26	25	25.5	81	48	64	64	30.7	27.3	27.9	28.7	24.5	22.6	22.9	23.3
1983	5	12	33.8	26.8	7	28	31	30.8	30.1	25.8	26.6	26	26.1	84	71	68	74	31.7	31.9	30.4	31.3	25	25.1	24.3	24.8
1983	5	13	32.9	27.2	5.7	28	32.2	31	30.5	25.6	26.6	26	26.1	83	65	67	72	31.2	31.1	30.3	30.8	24.8	24.7	24.2	24.6
1983	5	14	32	27.2	4.8	27.8	31	30.4	29.9	25.4	26.6	26	26	83	71	71	75	30.8	31.9	30.7	31.1	24.6	25.1	24.5	24.7
1983	5	15	33.6	27.2	6.4	28	29.2	30.8	29.7	25	26.6	25.4	25.7	79	82	65	75	29.7	33.1	28.8	30.5	23.9	25.7	23.4	24.4
1983	5	16	33	26.2	6.8	28	31.8	30.6	30.3	24.6	26.6	25.8	25.7	76	67	68	70	28.6	31.3	30	30	23.3	24.8	24.1	24.1
1983	5	17	35	26.7	8.3	27.6	30.6	30	29.5	25.2	26.6	24.4	25.4	82	73	63	73	30.4	32.1	26.8	29.8	24.3	25.3	22.2	23.9
1983	5	18	33.8	25.8	8	27.8	32	30.2	30	24.8	26.8	25.2	25.6	78	67	67	71	29.3	31.8	28.7	29.9	23.7	25	23.4	24
1983	5	19	31.6	27	4.6	27.2	28.4	28.8	28.3	25.6	26	25	25.5	88	83	74	81	31.7	32	29.1	31	25	25.2	23.6	24.6
1983	5	20	33.6	25.2	8.4	27.6	30.6	29.2	29.2	24.8	26	24.6	25.1	80	70	69	73	29.4	30.5	27.8	29.3	23.8	24.4	22.9	23.7
1983	5	21	34.6	25.2	9.4	27.6	32	29.8	29.8	25.4	26.2	24.8	25.5	84	63	67	71	31	30.1	28	29.7	24.6	24.2	22.9	23.9
1983	5	22	34.2	25.6	8.6	27.4	30.8	30.2	29.6	24.4	26.2	23.8	24.8	78	70	59	69	28.5	30.9	25.2	28.2	23.3	24.6	21.2	23
1983	5	23	34.4	25.4	9	28	32	29.4	29.7	24	27	24.6	25.2	72	68	68	69	27.2	32.3	27.7	29.1	22.4	25.3	22.8	23.5
1983	5	24	34.4	26	8.4	28	31.2	30.2	29.9	25.2	26.4	24.8	25.5	80	69	65	71	30.2	31.2	27.7	29.7	24.2	24.8	22.8	23.9
1983	5	25	35.6	26	9.6	28.2	32.2	31	30.6	25.8	27.2	25.4	26.1	83	68	64	72	31.6	32.7	28.7	31	25	25.6	23.4	24.6
1983	5	26	33	27.4	5.6	28.8	31.4	30.6	30.4	25.6	26.8	25.8	26.1	78	70	68	72	30.7	32.2	30	30.9	24.5	25.3	24.1	24.6
1983	5	27	33.2	27.6	5.6	28.4	32.2	31.2	30.8	26.4	27.6	26.4	26.8	86	70	69	75	33.1	33.8	31.2	32.7	25.7	26.1	24.8	25.5
1983	5	28	33	27.6	5.4	28.6	30.2	28.6	29	25.4	26.3	25.8	25.8	77	74	80	77	30.3	31.6	31.3	31.1	24.3	25	24.8	24.7
1983	5	29	32	26.8	5.2	28	30.4	30.6	29.9	25	26.2	26.2	25.8	79	72	71	74	29.7	31.2	31.1	30.6	23.9	24.8	24.7	24.4
1983	5	30	33.8	27.4	6.4	28	32.4	29.0941	29.6	25.2	27.1182	26	25.7364	80	72.1364	79	77	30.2	32.9545	31.6	30.9143	24.2	25.6591	25	24.5762
1983	5	31	32.5619	25	7.5619	27.4	30.4	31.6	30.3	25.2	26.6	25	25.6	84	74	59	72	30.6	32.3	27.3	30	24.4	25.3	22.5	24.1
1983	6	1	34.8	26.4	8.4	29	32.2	32	28.7412	24.2	27	25.6636	25.7136	67	67	78.6818	78.4762	27	32.2	30.8273	30.9905	22.3	25.3	24.5273	24.6095
1983	6	2	36	27.4	8.6	29	32	28.7588	30.5	26	27.0545	26.4	25.7045	79	73.2727	73	78.1364	31.6	32.9591	31.7	30.8727	25	25.6682	25	24.5455
1983	6	3	32.4	26.8	5.6	29	31.4	30.9	29.2118	24.8	26.2	25.6	25.5	71	66	64	67	28.5	30.5	28.5	29.2	23.2	24.4	23.3	23.6
1983	6	4	31.4	27.4	4	28	30	27.2	28.1	25.6	26.2	25.6	25.8	83	74	88	82	31.2	31.5	31.7	31.5	24.8	24.9	25	24.9
1983	6	5	30.6	25.4	5.2	26.8	29.4	29	28.5	25	26.2	25.6	25.6	86	78	76	80	30.5	31.9	30.5	31	24.4	25.1	24.4	24.6
1983	6	6	32.6	25.8	6.8	27.6	30.8	29.4	29.3	24.8	26	25.8	25.5	80	68	75	74	29.4	30.4	30.8	30.2	23.8	24.3	24.5	24.2
1983	6	7	32.8	26.6	6.2	26.8	30	29	28.7	24.8	25.8	26.4	25.7	85	72	82	79	30	30.4	32.7	31	24.1	24.3	25.5	24.6
1983	6	8	29.6	25.2773	4.32273	28	31.5059	28.7812	29.0588	25.2	27.0091	24.6	25.7455	80	70.0909	95	76	30.2	32.4364	30.5	30.6909	24.2	25.3909	24.4	24.4455
1983	6	9	31.8	23.8	8	26.6	29.6	29.6	28.9	23	26.4	25.6	25	74	78	73	75	25.7	32.3	30.1	29.4	21.5	25.3	24.2	23.7
1983	6	10	32.2	25.4	6.8	28.8	30.6	27.8	28.8	25.4	26.8	25.4	25.9	76	74	83	78	30.2	32.7	30.8	31.2	24.2	25.5	24.6	24.8
1983	6	11	33.4818	25.7	7.78182	25.8	29.6	29.6	28.6	24	26.2	25.2	25.1	86	77	70	78	28.6	31.7	29.1	29.8	23.3	25	23.6	24
1983	6	12	32.5	25.6	6.9	26.8	29.4	29.0824	29.4	25	26.8818	26.2	25.7045	86	70.7273	70	77.2273	30.5	32.3364	30.9	30.8	24.4	25.3227	24.6	24.5182
1983	6	13	33	26	7	27.2	31.4	28	28.6	23.8	26.6	25.8	25.4	75	69	84	76	27.2	31.6	31.7	30.2	22.5	25	25	24.2
1983	6	14	32.2	25.8	6.4	27.6	31.6	26.6	28.1	24.2	27.2	25.6	25.7	76	71	92	80	27.9	33.1	32.1	31.1	22.9	25.8	25.3	24.6
1983	6	15	31.6	25	6.6	27.2	30.6	30	29.5	24.4	26.6	25.6	25.5	80	73	70	74	28.7	32.1	29.9	30.2	23.4	25.3	24	24.2
1983	6	16	32.2	25.8	6.4	28	31.2	29.8	29.7	24.2	27.2	26.4	25.9	73	74	77	74	27.7	33.4	32.1	31.1	22.7	25.9	25.2	24.6
1983	6	17	32	26.8	5.2	28.6	30.6	28.6	29.1	25.4	27.6	25.4	26.1	77	80	77	78	30.3	34.9	30.3	31.8	24.3	26.6	24.3	25.1
1983	6	18	33.0091	25	8.00909	26.8	31.4	30.8	29.9	24.8	27	26.2	26	85	71	70	75	30	32.7	30.9	31.2	24.1	25.5	24.6	24.7
1983	6	19	34.8	25.4	9.4	27.6	32	31.9	30.9	24.2	27.2	26.6	26	76	69	66	70	27.9	32.9	31.3	30.7	22.9	25.6	24.8	24.4
1983	6	20	35	26	9	29.2	33.6	28.2	29.8	25.2	27	25	25.7	73	60	77	70	29.4	31.2	29.5	30	23.7	24.8	23.8	24.1
1983	6	21	33.6	25.8	7.8	27.8	31	32.2	30.8	24.2	27	27.4	26.2	74	73	69	72	27.8	33	33.3	31.3	22.8	25.7	25.8	24.8
1983	6	22	34.2	26.8	7.4	29.2	33	25.6	28.4	25.2	26.6	24	25.3	73	61	88	74	29.4	30.5	28.8	29.6	23.7	24.4	23.4	23.8
1983	6	23	32.6	25.2	7.4	27.4	31.5	29.0125	29.8	24.4	27.1455	26	25.7045	78	69.2273	72	75.8636	28.5	32.5773	30.8	30.6136	23.3	25.4636	24.5	24.3955
1983	6	24	32.8	26.2	6.6	28.2	32.2	28.7882	30	24	26.8682	26.5	25.4818	71	72.8182	77	77.1818	27	32.5182	32.4	30.3591	22.4	25.4364	25.4	24.2591
1983	6	25	33.2	24.4	8.8	26.2	30.8	30.6	29.5	24.2	26.6	25.8	25.5	85	72	68	75	28.8	32	30	30.3	23.4	25.2	24.1	24.2
1983	6	26	33	25.8	7.2	28.2	31.4	30	29.9	24	27.2	25.1	25.4	71	72	67	70	27	33.3	28.6	29.6	22.4	25.8	23.3	23.8
1983	6	27	32.2	25	7.2	26.8	31.8118	29.4	29.2	25	26.2	25.2	25.5	86	68	71	75	30.2	30.7	29.2	30	24.2	24.5	23.7	24.1
1983	6	28	32.2	26.2	6	27.7	31.4353	29.3	29.8	24.4455	26.8364	25.8	25.6182	81.4545	70.1364	68	75.1818	28.9182	32.1318	30	30.3636	23.4682	25.2273	24.1	24.2636
1983	6	29	35.4	25.6	9.8	26.7	31.3706	30.4	30.6	24.4273	26.8	26	25.7273	83.9545	54	71	75.6818	29.1409	29.9	30.7	30.6545	23.5909	24	24.5	24.4227
1983	6	30	34.6	26	8.6	26.8	32.6	30.3	30	25	27.6	25.2	25.9	86	68	66	74	30.5	33.6	28.6	30.9	24.4	26	23.3	24.6
1983	7	1	31.4	25.8	5.6	27.4	31	28	28.6	24.8	26.4	26.8	26	81	70	91	81	29.6	31.3	34.4	31.8	23.8	24.8	26.4	25
1983	7	2	32.2	24.8	7.4	25.8	31.4941	26.4	27.6	24.4	26.4	24.8	25.2	89	65	88	80	29.4	30.7	30.2	30.1	23.8	24.5	24.2	24.2
1983	7	3	33	25	8	26.8	30.2	29.4	29	24.6	26.6	25.2	25.5	84	76	71	77	29.4	32.4	29.2	30.4	23.8	25.4	23.7	24.3
1983	7	4	34.4	24.2	10.2	26.7	31.4	29.6	29.3	24.6	27	24.2	25.3	84	71	64	73	29.5	32.7	26.6	29.6	23.8	25.5	22.1	23.8
1983	7	5	30.8	26	4.8	26.5	31.1647	26.6	27.3	24.1682	26.4	25.4	25.5045	85.4091	78	91	78.0455	28.8	32.3	31.6	30.4864	23.4045	25.3	25	24.3273
1983	7	6	31	24.2	6.8	24.7	31.0375	25.3	28.6941	24.2818	26.4	25.3364	25.4818	85.6364	74	76.0455	77.4091	29.0318	31.9	29.9318	30.3636	23.5409	25.1	24.0364	24.2591
1983	7	7	31.2	24	7.2	24.1	30.9294	29.4	28.2	24.1182	26.4	25.4	25.35	83.2273	77	73	76.8636	28.5	32.1	29.8	30.0955	23.25	25.2	24	24.1227
1983	7	8	32.9636	24.6045	8.35909	27	30.8	30.6	29.8	24.8	27	24.4	25.4	84	75	60	73	29.8	33.1	26.4	29.8	24	25.7	22	23.9
1983	7	9	32.4	25.2	7.2	26.6	31.2	23.1	29.0765	24.2	26.6	25.5909	25.6591	82	70	75.6818	76.6364	28.6	31.7	30.35	30.6545	23.3	25	24.2773	24.4364
1983	7	10	30.8	25.0818	5.71818	25.4	29.6	29.0125	28.1	23.6	27.0682	25	25.6227	86	70.7727	74	75.9545	27.9	32.6409	29.1	30.4636	22.9	25.5	23.6	24.2955
1983	7	11	30.8	24.8	6	26.8	30	27.8	28.1	24.8	26.4	25.2	25.5	85	75	81	81	30	32	30.3	30.8	24.1	25.2	24.3	24.5
1983	7	12	31.4	24.5	6.9	26.4	30.4	29.6	29	24.2	26.4	26.6	25.7	83	73	79	79	28.7	31.7	32.8	31.1	23.4	25	25.6	24.7
1983	7	13	34.7	25.4	9.3	26.8	30.4588	30.6	30	24.0455	26.8	25.4	25.35	84.4091	68	66	78.0455	28.5	31.9	29	30.1955	23.2364	25.1	23.5	24.1591
1983	7	14	32.2	25.2	7	27	31.4	28.6667	28.7125	24	26.8	25.3364	25.4905	78	73.0952	75.9048	78.5714	27.8	32.27	29.9773	30.48	22.8	25.285	24.0455	24.32
1983	7	15	30.6	24.2	6.4	25.8	29.4	29	28.3	23.2	26.2	25.6	25	80	78	76	78	26.7	31.9	30.5	29.7	22.2	25.1	24.4	23.9
1983	7	16	32.6	24.4	8.2	27	30.4	29.8	29.3	23.8	26.2	25	25	77	72	68	72	27.3	31.2	28.5	29	22.6	24.8	23.2	23.5
1983	7	17	33.2	25	8.2	27.4	31.4	30.5	30	24.8	26	25.3	25.4	81	65	66	71	29.6	30	28.8	29.4	23.8	24.1	23.4	23.8
1983	7	18	36.8	24.8	12	27.8	32.4	31.6	30.9	23.9	26.8	25.2	25.3	72	65	60	66	27	31.5	27.8	28.8	22.4	24.9	22.8	23.4
1983	7	19	33.5818	25.2	8.38182	27.2	32.8	31	30.5	24.4	27.6	25	25.7	80	67	62	69	28.7	33.4	27.7	29.9	23.4	25.9	22.8	24
1983	7	20	33.6	26.2	7.4	27.9	30.8	30.6	30	24.7	26	25	25.2	77	68	64	70	29	30.4	27.9	29.1	23.5	24.3	22.9	23.6
1983	7	21	37.2	26	11.2	27.6	35.2	31.8	31.6	24.8	26	24.8	25.2	80	48	57	62	29.4	27.5	26.6	27.8	23.8	22.6	22.1	22.8
1983	7	22	33.2	26	7.2	28	32.8	30.6	30.5	24.2	27	24.8	25.3	73	64	62	67	27.7	31.8	27.4	28.9	22.7	25.1	22.6	23.5
1983	7	23	28	25	3	25.8	27.6	26.8	26.8	24.8	25.1	24.8	24.9	92	82	85	86	30.6	30.2	30	30.3	24.4	24.2	24.1	24.2
1983	7	24	32.2	23.6	8.6	25.6	29.6	30	28.8	24	26.4	25.8	25.4	88	78	72	79	28.8	32.3	30.4	30.5	23.4	25.3	24.3	24.3
1983	7	25	35.8	23	12.8	27	31	31.8	30.4	22	27	24	24.3	65	73	52	64	23.1	33	24.6	26.9	19.8	25.7	20.8	22.1
1983	7	26	36	25.8	10.2	26.4	32	33.2	29.1235	23.4	26.8	25.5682	25.5773	78	67	73	75.1818	26.8	31.8	30	30.2864	22.2	25	24.0773	24.2227
1983	7	27	37	24.8	12.2	26.6	32.4	30.8	30.1	24.6	27.6	24.6	25.6	85	69	60	72	29.6	33.7	26.8	30	23.9	26.1	22.2	24
1983	7	28	32.4	25.4	7	28	31.6	27.8	28.8	24.6	26.4	25.4	25.5	76	67	83	75	28.6	30.9	30.8	30.1	23.3	24.6	24.6	24.2
1983	7	29	33	24.8	8.2	27.6	30	29.2	29	24.6	26.4	26.4	25.8	78	75	80	78	28.9	32	32.5	31.1	23.5	25.2	25.5	24.7
1983	7	30	32	24.4	7.6	25.6	30.3412	30.4	29	24.0045	25.6	24.6	25.4045	84.7727	73	62	77.8182	28.4545	30.1	27	30.3	23.1955	24.2	22.4	24.2182
1983	7	31	34.4	25.2	9.2	27	31	28.8	28.9	23.6	26.4	26.3	25.4	75	70	82	76	26.8	31.3	32.5	30.2	22.3	24.8	25.5	24.2
1983	8	1	30.4	24.1	6.3	26.2	29.2	26.8	27.3	23.4	25.8	25.6	24.9	79	76	91	82	26.9	30.9	32	29.9	22.3	24.6	25.2	24
1983	8	2	32	24.6	7.4	25.8	30.8875	29.4	28.7	24.3429	26.8	25.8	25.6381	84.0476	77	75	77.5238	28.9762	33	30.8	30.7095	23.5048	25.7	24.5	24.4476
1983	8	3	31.4	24.8	6.6	27.4	31	28.2	28.7	24.4	26.6	25.6	25.5	78	71	81	77	28.5	31.9	31.1	30.5	23.3	25.1	24.7	24.4
1983	8	4	33.2	23.8	9.4	26.2	31.2	30.2	29.5	24	26.6	24.6	25.1	83	70	63	72	28.4	31.7	27.2	29.1	23.2	25	22.5	23.6
1983	8	5	33.2	25	8.2	26.6	31.6	30	29.5	23.8	26.2	25.6	25.2	79	65	70	72	27.6	30.4	29.9	29.3	22.7	24.3	24	23.7
1983	8	6	29.9	24.6238	5.27619	26	29	26.1	26.8	23.6	25.2	24.6	24.5	82	74	89	81	27.5	29.5	29.9	29	22.7	23.8	24.1	23.5
1983	8	7	30.2	23.4	6.8	24.8	29.6	27.6	27.4	23	25.4	25.8	24.7	86	71	87	81	26.9	29.6	32	29.5	22.3	23.9	25.2	23.8
1983	8	8	35	24	11	26.8	31.6	30	29.6	22.8	26.8	25.2	24.9	71	69	68	69	25.1	32	28.8	28.6	21.1	25.2	23.4	23.3
1983	8	9	34	24.4	9.6	27	32.2	30.8	30.2	24	27	25.4	25.5	78	67	65	70	27.8	32.2	28.8	29.6	22.8	25.3	23.4	23.9
1983	8	10	32.8	25	7.8	27.2	31.4	30.2	29.8	24.2	27	26	25.7	78	71	72	74	28.2	32.7	30.8	30.6	23.1	25.5	24.5	24.4
1983	8	11	36.4	24.6	11.8	27	32.4	31	30.4	23.6	27.2	24	24.9	75	67	56	66	26.8	32.6	25.2	28.2	22.3	25.5	21.2	23
1983	8	12	34.6	25.3	9.3	26.6	31.4	30.2	29.6	23.6	25.4	24.2	24.4	78	62	61	67	27.1	28.4	26.2	27.2	22.4	23.2	21.9	22.5
1983	8	13	35.8	24.2	11.6	26.8	32.4	29.6	29.6	23.8	25	24.6	24.5	78	55	67	67	27.5	26.7	27.6	27.3	22.6	22.2	22.7	22.5
1983	8	14	36.4	25.2	11.2	27.4	35.8	30.2	30.9	24.8	26.6	24.2	25.2	81	49	61	64	29.6	28.7	26.2	28.1	23.8	23.3	21.9	23
1983	8	15	34.6	25	9.6	27.4	32	30.8	30.3	24.4	27	25.6	25.7	78	68	66	71	28.5	32.3	29.3	30.1	23.3	25.3	23.7	24.1
1983	8	16	36.2	25.4	10.8	26.2	30.9375	31.2	30.4	24.0476	26.9238	25.8	25.4714	85.381	73.8095	65	79.5238	28.619	32.7952	29.6	30.619	23.3048	25.5857	23.9	24.3952
1983	8	17	34	25.2	8.8	27.2	31	28.6	28.9	24.8	26.6	25.8	25.7	82	71	80	78	29.7	31.9	31.3	31	23.9	25.1	24.8	24.6
1983	8	18	30.6	25.6	5	26.2	29.6	26.8	27.4	23.6	26.8	25	25.1	81	80	86	83	27.4	33.4	30.5	30.4	22.6	25.9	24.4	24.3
1983	8	19	29.2	24.4	4.8	25.8	27.8	27.6	27.2	23.4	24.8	25.4	24.5	82	78	84	81	27.2	29.3	31	29.1	22.5	23.7	24.6	23.6
1983	8	20	32.8	24.4	8.4	25.6	30.4	30.6	29.3	23.4	26.4	24.8	24.9	83	73	62	73	27.3	31.7	27.4	28.8	22.5	25	22.6	23.4
1983	8	21	34.8	24.6	10.2	26.4	32	30.2	29.7	23.6	26.6	26	25.4	79	66	72	72	27.2	31.2	30.8	29.8	22.5	24.8	24.5	23.9
1983	8	22	34	24.6	9.4	26.8	31.3875	31.6	30.1	24.1143	26.8	25	25.4952	85.1905	74	59	77.2857	28.7095	32.7	27.3	30.4143	23.3429	25.5	22.5	24.3048
1983	8	23	36.7	25.6	11.1	26.2	31.775	30.1	30.2	24.0857	26.6	25.4	25.6143	84.4762	54	69	76.8095	28.6143	29.6	29.3	30.5857	23.2714	23.9	23.7	24.3714
1983	8	24	35.6	25	10.6	25.8	30.9	29.4	29	24.0762	26.4	24.8	25.4238	84.8095	67	69	80.1905	28.5714	30.9	28.2	30.5714	23.2857	24.6	23.1	24.381
1983	8	25	32.2	25.4	6.8	27	30.8	30.4	29.6	23.8	25.6	25.4	24.9	77	66	67	70	27.3	29.3	29.1	28.6	22.6	23.7	23.6	23.3
1983	8	26	29.2	26.2	3	26.4	28	28.4	27.8	23.2	25	25.8	24.7	76	79	81	79	26.3	29.7	31.5	29.1	21.9	23.9	24.9	23.6
1983	8	27	32.8	25.2	7.6	26	31.3	29.6	29.1	23.8	26.4	25.8	25.3	83	68	74	75	28	31.1	30.7	29.9	23	24.7	24.5	24
1983	8	28	32.2	25.2	7	26.2	31	28.4	28.5	24	25.8	25.4	25.1	83	66	79	76	28.4	29.7	30.4	29.5	23.2	24	24.3	23.8
1983	8	29	31.4	24.6143	6.78571	26.8	30.6	29.2	29	24	26.6	26.2	25.6	79	73	79	77	28	32.1	32	30.7	22.9	25.3	25.2	24.5
1983	8	30	31.8	25.8	6	27.8	30.2	27.3	28.1	24	26.4	26	25.5	73	74	90	79	27.3	31.9	32.7	30.6	22.5	25.1	25.6	24.4
1983	8	31	32.4	23.6	8.8	25.4	30.4	29.6	28.8	23.6	26.6	25.8	25.3	86	74	74	78	27.9	32.3	30.7	30.3	22.9	25.3	24.5	24.2
1983	9	1	31.8	25.2	6.6	26.8	30.6	28.4	28.5	24	26.6	25.6	25.4	79	73	80	78	28	32.1	30.9	30.3	22.9	25.3	24.6	24.3
1983	9	2	32.4	25	7.4	26.8	30.8	29.4	29.1	24.6	26.2	26	25.6	84	70	76	77	29.4	30.9	31.3	30.6	23.8	24.6	24.8	24.4
1983	9	3	33.6	25.6	8	27.6	32.2	27.6	28.8	25	27.2	26.2	26.1	81	68	90	80	29.9	32.7	33.1	31.9	24.1	25.6	25.7	25.1
1983	9	4	33.8	24.2	9.6	25.5	31.3647	31	29.9	23.5455	26.4	24.4	25.2909	83.9091	65	58	77.5	27.5727	30.7	26.1	30.1136	22.6682	24.5	21.8	24.0955
1983	9	5	35.2	24.8	10.4	25.8	33	29.6	29.5	24.1	25.8	24	24.6	87	56	63	69	28.9	28.4	26.1	27.8	23.5	23.2	21.8	22.8
1983	9	6	32.4	25.2	7.2	27	30.4	28.2	28.5	25	26.6	25.2	25.6	85	74	79	79	30.3	32.3	30	30.9	24.3	25.3	24.1	24.6
1983	9	7	30.6	25.4	5.2	26.6	29.6	27.7	27.9	23.8	26	25.8	25.2	79	75	86	80	27.6	31.2	31.9	30.2	22.7	24.8	25.1	24.2
1983	9	8	32.2	24.8	7.4	26.8	31	29.8	29.3	23.8	26.2	25.4	25.1	78	69	70	72	27.5	30.8	29.5	29.3	22.6	24.5	23.8	23.7
1983	9	9	35.8	25.2	10.6	26.4	30.8	26.4	27.5	23.8	26.2	24.4	24.8	81	70	85	78	27.7	30.9	29.2	29.3	22.8	24.6	23.7	23.7
1983	9	10	30.8	23.6	7.2	26.4	29.8	28.4	28.3	24	25.2	24.2	24.5	82	69	71	74	28.2	29	27.4	28.2	23.1	23.5	22.6	23.1
1983	9	11	28.6	25.6	3	26.3	28	27	27.1	22	24.2	23.8	23.3	69	73	77	73	23.6	27.7	27.3	26.2	20.1	22.7	22.6	21.8
1983	9	12	31	24	7	24.6	29.8	29.2	28.2	23	25.8	24.6	24.5	87	73	69	76	27	30.5	27.8	28.5	22.4	24.4	22.9	23.2
1983	9	13	33.6	24.2	9.4	26	33.2	30.2	29.9	22.8	27	24.8	24.9	76	62	65	68	25.6	31.5	27.7	28.3	21.5	24.9	22.8	23.1
1983	9	14	31.6	25	6.6	26.6	30.6	29.6	29.1	23.2	26.2	25.4	24.9	75	71	71	72	26.2	31.1	29.6	28.9	21.8	24.7	23.9	23.5
1983	9	15	35.4	25.2	10.2	27.4	32	30	29.9	24.2	26	24.4	24.9	77	62	63	67	28.1	29.6	26.8	28.2	23	23.9	22.2	23
1983	9	16	33.8	24.2	9.6	26.4	31	30.4	29.5	23.4	26.6	24.2	24.7	78	71	60	70	26.8	31.9	26.1	28.2	22.2	25.1	21.8	23
1983	9	17	32.2	25.8	6.4	26.6	31.2	28.6	28.8	24.2	26.4	23.8	24.8	82	69	67	73	28.6	31.2	26.3	28.7	23.3	24.8	21.9	23.3
1983	9	18	32	25	7	26.8	31.4	24.8	26.9	24.2	27	24.2	25.1	81	71	95	82	28.5	32.7	29.8	30.3	23.2	25.5	24	24.2
1983	9	19	32.4	23.6	8.8	25.5	31.8235	25.5	28.4	23.9455	25.6	25.1182	25.3409	85.5	69	80.9545	79.2273	28.4318	29.7	30.0773	30.35	23.1955	24	24.1227	24.25
1983	9	20	31.8	24	7.8	26.4	29.4	23.8	25.8	23.2	24.8	22.8	23.6	76	69	92	79	26.3	28.2	27.1	27.2	21.9	23.1	22.4	22.5
1983	9	21	31.8	22.8	9	26.4	30.8	27.8	28.2	23.6	26.6	24	24.7	79	72	73	75	27.2	32	27.3	28.8	22.5	25.2	22.5	23.4
1983	9	22	31.6	23	8.6	25.4	30.4	25.4	26.6	23	26	24.2	24.4	82	71	91	81	26.5	30.7	29.4	28.8	22	24.5	23.8	23.4
1983	9	23	32	23.2	8.8	24.2	30.4	27.6	27.5	23	26.2	24.8	24.7	90	72	80	81	27.3	31.2	29.4	29.3	22.5	24.8	23.8	23.7
1983	9	24	32.8	23.6	9.2	25.8	31.2	30	29.3	22.8	27	25.2	25	78	72	68	73	25.7	32.8	28.8	29.1	21.6	25.6	23.4	23.5
1983	9	25	33.2	24.3364	8.86364	27.7	31.4	29.6	29.6	23.8	27.4	25.8	25.7	72	74	74	73	26.9	33.8	30.7	30.4	22.3	26.1	24.5	24.3
1983	9	26	33	25.2	7.8	27	31.2	30.4	29.8	23.8	26.4	26.4	25.5	77	69	73	73	27.3	31.2	31.7	30.1	22.6	24.8	25	24.1
1983	9	27	32	24.6	7.4	27	30.7	30	29.4	23.4	26.4	26	25.3	74	71	73	73	26.4	31.5	30.9	29.6	22	24.9	24.6	23.8
1983	9	28	33	24.8	8.2	27.4	31	28.4	28.8	24.2	27	25.4	25.5	77	73	79	76	28.1	33	30.4	30.5	23	25.7	24.3	24.3
1983	9	29	32.6	25.4	7.2	26.2	31	29.4	29	24.1	26	25.2	25.1	84	67	71	74	28.6	30.3	29.2	29.4	23.3	24.2	23.7	23.7
1983	9	30	32	24.8	7.2	27.2	30.8	28.8	28.9	23.9	26.6	25.4	25.3	76	72	76	75	27.4	32	30.2	29.9	22.6	25.2	24.2	24
1983	10	1	32.2	25.1	7.1	27.2	32	29.2	29.4	24.4	26.6	25.6	25.5	80	66	75	73	28.7	31.2	30.4	30.1	23.4	24.8	24.3	24.1
1983	10	2	32	24.4	7.6	26.8	30.4	29.8	29.2	22.8	26.6	26.4	25.3	71	74	77	74	25.1	32.3	32.1	29.8	21.1	25.3	25.2	23.9
1983	10	3	31	25.2	5.8	26.6	30.6	28.2	28.4	23.8	26.6	24	24.8	79	73	71	74	27.6	32.1	27	28.9	22.7	25.3	22.4	23.4
1983	10	4	31.8	24.6	7.2	27	30.4	29	28.9	23.6	25.6	25.4	24.9	75	68	75	73	26.8	29.6	30	28.8	22.3	23.9	24.1	23.4
1983	10	5	32.8	25.6	7.2	27.8	30.8	30	29.6	24.4	27	25.8	25.7	76	75	72	74	28.3	33.1	30.4	30.6	23.1	25.7	24.3	24.4
1983	10	6	32.8143	24.8	8.01429	26.4	32	29.2	29.2	23.6	26.8	24.8	25.1	79	67	70	72	27.2	31.8	28.4	29.1	22.5	25	23.2	23.6
1983	10	7	33.8	24.8	9	27.2	30.6	29.2	29.1	23.2	26.2	25.2	24.9	71	71	73	72	25.8	31.1	29.4	28.7	21.6	24.7	23.7	23.3
1983	10	8	31.6	24.4	7.2	27	29.6	28.2	28.3	23.2	25.6	23.8	24.2	73	73	69	72	25.9	30.1	26.5	27.5	21.7	24.2	22.1	22.6
1983	10	9	30.4	24.6	5.8	26.6	28.6	24	25.8	23.8	25.4	22.6	23.9	79	77	89	82	27.6	30.3	26.5	28.1	22.7	24.3	22	23
1983	10	10	30.6	22.6	8	23.8	30.2	27.8	27.4	22.4	25.2	24.8	24.1	89	67	78	78	26.1	28.7	29.3	28	21.8	23.4	23.7	23
1983	10	11	32	23.8	8.2	25.2	30.2	28.4	28	23.2	26.2	25	24.8	85	73	76	78	27.1	31.3	29.4	29.3	22.4	24.8	23.8	23.7
1983	10	12	33.4	24.6	8.8	25.9	30.8875	29	28.8	23.9	25.8	25.6	25.3286	85	65	76	79.5714	28.2714	29.6	30.5	30.3571	23.1095	23.9	24.4	24.2429
1983	10	13	32.6	24.2	8.4	27	30.8	28.8	28.8	24	26	24.4	24.8	78	68	70	72	27.8	30.4	27.6	28.6	22.8	24.3	22.7	23.3
1983	10	14	31.8	24.4	7.4	26.4	27.8	22.8	24.9	23	26	22.2	23.7	75	87	95	86	25.8	32.4	26.3	28.2	21.6	25.4	22	23
1983	10	15	28.4	24.5	3.9	25.4	27.8	26.6	26.6	22	24.2	24.4	23.5	75	74	84	77	24.2	27.8	29.1	27	20.5	22.8	23.6	22.3
1983	10	16	29.2	24.4	4.8	25.6	29	23.2	25.3	23.8	25.4	22.4	23.9	86	75	93	85	28.3	30	26.5	28.3	23.1	24.1	22.1	23.1
1983	10	17	29.4	21	8.4	21.6	30.6	26.6	25.9	23.6952	24.6	23.6	25.1048	88.5714	72	78	81.7143	28.2619	28.2	27.1	30.1714	23.0952	23.1	22.4	24.1619
1983	10	18	30.4	24.1143	6.28571	25.2	29.6	27	27.2	22	24	24.6	23.5	76	63	82	74	24.3	26.1	29.3	26.6	20.6	21.8	23.7	22
1983	10	19	31.6	24	7.6	25	30.8	28.2	28	22.6	25.6	24.4	24.2	82	66	73	74	25.8	29.3	28	27.7	21.6	23.7	23	22.8
1983	10	20	31.4	24.8	6.6	26.6	30	24.8	26.5	23.4	25.6	24	24.3	77	70	94	80	26.6	29.9	29.3	28.6	22.1	24	23.7	23.3
1983	10	21	30.6	23	7.6	24.6	29.8	28	27.6	22.7	25.4	24.4	24.2	85	70	75	77	26.3	29.5	28.1	28	21.9	23.8	23	22.9
1983	10	22	31	23.8	7.2	26.6	30.2	27.2	27.8	22.8	26.2	24.2	24.4	72	73	78	75	25.2	31.3	28.2	28.2	21.2	24.8	23.1	23
1983	10	23	31.2	22.6	8.6	23.4	31	28.4	27.4	23.8095	25	25.4	25.245	83.2381	70	79	78.25	27.9524	28.7	30.4	30.045	22.9	23.4	24.3	24.075
1983	10	24	33.8	24.6381	9.1619	25.6	30.5	29.2	29	24.0524	26.6952	25.8	25.2952	84.7619	74.2857	76	80.1905	28.5286	32.3714	30.9	30.3524	23.2429	25.3571	24.6	24.2333
1983	10	25	33.2	23.8	9.4	26	30.3867	26.4	27.7	23.8381	26.8	23	25.3048	87.1429	67	75	81.15	28.3762	31.8	25.8	30.575	23.1571	25	21.6	24.37
1983	10	26	31.2	24.6	6.6	26.4	30.1	28.4	28.3	23.6	25.8	25.8	25.1	79	71	81	77	27.2	30.3	31.5	29.7	22.5	24.3	24.9	23.9
1983	10	27	32.8	25	7.8	26.6	31.2	29	29	24	26.2	25.4	25.2	81	68	75	74	28.1	30.7	30	29.6	23	24.5	24.1	23.9
1983	10	28	33.8	25	8.8	26.8	31.8	29.6	29.5	24	26.2	24.8	25	79	64	68	71	28	30.3	28.1	28.8	22.9	24.2	23	23.4
1983	10	29	30.4	25.4	5	27	30.2	26.4	27.5	24.3	26.4	25.2	25.3	80	74	91	82	28.6	31.9	31.2	30.6	23.3	25.1	24.8	24.4
1983	10	30	30.6	23.6	7	25	30.4	28	27.9	23.6	26	24.1	24.6	89	71	73	77	28.2	30.7	27.4	28.7	23.1	24.5	22.6	23.4
1983	10	31	29.8	22.8	7	23.8	28.9	25.2	25.8	23	25.4	23.4	23.9	93	76	86	85	27.5	30.1	27.6	28.4	22.7	24.1	22.7	23.2
1983	11	1	29.8	23.2	6.6	24.8	29.4	27.2	27.1	23.2	25	23.8	24	87	70	75	78	27.4	28.7	27.2	27.8	22.6	23.4	22.5	22.8
1983	11	2	30.6	22.6	8	24.4	29	27.8	27.3	22.2	25.2	24.4	23.9	83	74	76	77	25.3	29.5	28.3	27.7	21.3	23.8	23.1	22.7
1983	11	3	30.4	22.6	7.8	23.6	29.6	28.6	27.6	21.8	25.3	25.3	24.1	86	71	77	78	24.9	29.4	30	28.1	21	23.7	24.1	23
1983	11	4	31.9	24.0842	7.81579	25.4	30.4	28	28	23.1	27.4	25	25.2	82	79	79	80	26.7	34.5	29.7	30.3	22.2	26.4	23.9	24.2
1983	11	5	31.6	24.8	6.8	25.6	30.6	29	28.5	23.6	25.8	26.2	25.2	85	68	80	78	27.8	30	32.1	30	22.8	24.1	25.2	24.1
1983	11	6	32.8	25.2	7.6	26	30.6	28.8	28.5	23.6	26.4	26	25.3	82	72	80	78	27.5	31.6	31.7	30.3	22.7	25	25	24.2
1983	11	7	31.2	25.2	6	26	31	29	28.8	24	27	25.6	25.5	85	73	76	78	28.5	33	30.5	30.7	23.2	25.7	24.4	24.4
1983	11	8	32.6	24	8.6	26	30.4	28.2	28.2	23.6	25.4	25.2	24.7	82	67	79	76	27.5	29.1	30	28.9	22.7	23.6	24.1	23.5
1983	11	9	30.6	24.2	6.4	25	30.2	28.5	28	23.8	26.2	25.5	25.2	91	73	79	81	28.7	31.3	30.6	30.2	23.3	24.8	24.4	24.2
1983	11	10	31.6	23.8	7.8	25.2	30.6	29.2	28.6	23.6	25.8	25	24.8	88	68	71	76	28	30	28.9	29	23	24.1	23.5	23.5
1983	11	11	30.8	24.8	6	25.6	30	26.8	27.3	23.6	26.8	25.4	25.3	85	78	89	84	27.8	33.1	31.5	30.8	22.8	25.7	24.9	24.5
1983	11	12	30.9	24.2	6.7	25.4	30	28.2	28	23.6	26	25.4	25	86	73	80	80	27.9	30.9	30.6	29.8	22.9	24.6	24.4	24
1983	11	13	31.6	23.8	7.8	25.4	31	28.4	28.3	23	26.6	25	24.9	82	71	76	76	26.5	31.9	29.4	29.2	22	25.1	23.8	23.6
1983	11	14	32.8	25	7.8	26.7	31	28.4	28.6	24.3	26	25	25.1	82	67	76	75	28.8	30.3	29.4	29.5	23.4	24.2	23.8	23.8
1983	11	15	31.6	23.4	8.2	25.2	31.2	28.6	28.4	23.6	26.2	23.8	24.5	88	68	67	74	28	30.7	26.3	28.3	23	24.5	21.9	23.1
1983	11	16	31.8	23.4	8.4	26.4	30.8	28.4	28.5	23.2	25.8	25	24.7	76	67	76	73	26.3	29.9	29.4	28.5	21.9	24	23.8	23.2
1983	11	17	31.4	23.2	8.2	25	30.2	28.8	28.2	21.8	26	25	24.3	76	72	74	74	24	30.8	29.1	28	20.4	24.5	23.6	22.9
1983	11	18	34	24.4	9.6	25.8	32.6	28.8	29	23.2	25.6	24.4	24.4	80	57	70	69	26.7	28.1	27.6	27.5	22.2	23	22.7	22.6
1983	11	19	34.4	24.2	10.2	26.4	34	29	29.6	23.4	25.4	25	24.6	78	50	72	67	26.8	26.7	29	27.5	22.2	22.2	23.5	22.6
1983	11	20	32.2	24	8.2	26.6	31.2	29.6	29.3	23.2	26.6	25.1	25	75	70	70	72	26.2	31.7	28.9	28.9	21.8	25	23.4	23.4
1983	11	21	34.4	23.4	11	26	31.9	29.8	29.4	24	27	25	25.3	85	69	68	74	28.5	32.4	28.5	29.8	23.2	25.4	23.2	23.9
1983	11	22	31.4	23.8	7.6	25.2	30.2	28	27.9	23.6	26	25	24.9	88	72	79	79	28	30.8	29.7	29.5	23	24.5	23.9	23.8
1983	11	23	32.8	22.4	10.4	24.6	32	28.4	28.4	22.2	25.8	24.2	24.1	81	61	71	71	25.1	29.1	27.4	27.2	21.2	23.6	22.6	22.5
1983	11	24	32.8	23.2	9.6	25	31.6	28	28.1	22.4	26.2	23.8	24.1	80	65	71	72	25.3	30.4	26.7	27.5	21.3	24.3	22.2	22.6
1983	11	25	33.6	22.6	11	24.6	31.6	28.6	28.4	21.8	26.4	23.9	24	78	67	68	71	24.2	30.9	26.5	27.2	20.6	24.6	22.1	22.4
1983	11	26	32	23.4	8.6	24.6	29.6	28.4	27.8	22	25.8	24	23.9	80	74	70	74	24.7	30.7	26.9	27.4	20.9	24.5	22.3	22.5
1983	11	27	33	23.4	9.6	24.4	31.4	28.4	28.1	22	25.6	25	24.2	81	63	76	73	24.8	28.9	29.4	27.7	21	23.5	23.8	22.7
1983	11	28	33	24.4	8.6	25.2	29.8	28.4	28	23.6	26	23.4	24.3	88	74	66	76	28	31.1	25.4	28.2	23	24.7	21.4	23
1983	11	29	31.8	23.6	8.2	25.6	29.4	28.2	27.9	23.6	24.8	23.2	23.9	85	69	66	73	27.8	28.2	25.1	27	22.8	23.1	21.2	22.4
1983	11	30	32.6	23.8	8.8	24.6	30.2	28	27.7	22.6	25.4	22.8	23.6	84	68	64	72	26.1	29.2	24.3	26.5	21.8	23.7	20.6	22
1983	12	1	32.6	22.8	9.8	24.6	31.2	27.65	28.1	22.8	26.68	23.6	24.605	86	68.15	67	77.55	26.5	31.575	25.9	28.85	22.1	24.915	21.7	23.39
1983	12	2	32.4	23.4	9	24.8	31	28.4	28.1	22.2	25.8	23.6	23.9	80	66	67	71	25	29.7	25.9	26.9	21.1	24	21.7	22.2
1983	12	3	33	23.31	9.69	25.8	30.8	28.2	28.3	22.2	26	23.4	23.9	73	68	67	70	24.3	30.4	25.6	26.8	20.7	24.3	21.5	22.1
1983	12	4	32.4	23.2	9.2	25.5	29.5	28	27.8	22.3	24.8	23.6	23.6	76	68	69	71	24.8	28.2	26.2	26.4	20.9	23	21.8	21.9
1983	12	5	31	23.2	7.8	24.2	29	28.6	27.6	22.6	25.2	22.4	23.4	87	74	59	73	26.3	29.5	22.9	26.3	21.9	23.8	19.7	21.8
1983	12	6	32.4	22.6	9.8	23.4	31	28.2	27.7	21	25.2	22.2	22.8	81	63	60	68	23.3	28.2	22.8	24.7	19.9	23.1	19.6	20.8
1983	12	7	32.2	22	10.2	23.8	29.8	28.1	27.5	19.8	24.6	23.4	22.6	69	65	67	67	20.4	27.4	25.6	24.5	17.8	22.6	21.5	20.7
1983	12	8	31.8	21.6	10.2	23.6	29.6	28.6	27.6	21.4	25	23	23.1	82	69	62	71	24	28.6	24.3	25.7	20.4	23.3	20.7	21.5
1983	12	9	31	21.8	9.2	23.2	30.4	28	27.4	20.8	25.6	22.4	22.9	81	68	62	70	23	29.6	23.3	25.3	19.7	23.9	20	21.2
1983	12	10	31.4	23.27	8.13	26	30.6	27.5	27.9438	23	24.6	24.42	24.59	78	61	74.25	76.9	26.1	26.9	28.09	28.755	21.8	22.3	22.96	23.34
1983	12	11	30.2	22	8.2	23.4	28.6	27.6	26.8	20.8	24.2	22.8	22.6	79	70	66	72	22.8	27.3	24.5	24.9	19.6	22.5	20.8	21
1983	12	12	32.09	21.3	10.79	24.44	28.7	28.2	27.8375	22.82	25	23.2	24.53	87.05	74	66	77.25	26.71	29.2	25.1	28.675	22.14	23.6	21.2	23.28
1983	12	13	29.4	21.8	7.6	22.6	29	27	26.4	20.8	24.8	23.6	23.1	85	71	75	77	23.4	28.5	26.8	26.2	20	23.2	22.3	21.8
1983	12	14	33	22.4	10.6	24.2	29.2	28	27.4	21.4	24.8	23.8	23.3	78	70	71	73	23.6	28.4	26.7	26.2	20.2	23.2	22.2	21.8
1983	12	15	32.4	22.8	9.6	24	30.2	29	28	21.3	25.4	23.6	23.4	79	68	64	70	23.5	29.2	25.5	26.1	20.1	23.7	21.4	21.7
1983	12	16	33.2	23.2	10	25.2	31.4	28.8	28.5	22.8	26.6	23.6	24.3	82	69	65	72	26.1	31.6	25.6	27.8	21.8	25	21.5	22.8
1983	12	17	33.4	24.2	9.2	25.6	29.8	28.6	28.1	23	26	23.6	24.2	80	74	66	73	26.3	31.1	25.8	27.7	22	24.7	21.6	22.7
1983	12	18	32.6	23	9.6	23.8	30.2	28	27.5	22	25.2	23.1	23.4	86	67	66	73	25.2	28.7	25	26.3	21.2	23.4	21.1	21.9
1983	12	19	31.6	23.6	8	25.4	29.8	27.8	27.7	23.2	25	23.4	23.9	83	68	69	73	27	28.5	25.8	27.1	22.3	23.2	21.6	22.4
1983	12	20	32.6	23.2	9.4	23.8	29.8	29	27.9	21.6	25.6	24.4	23.9	83	72	69	74	24.3	30	27.5	27.3	20.6	24.1	22.6	22.5
1983	12	21	33.6	23.4	10.2	24.6	30.8	29.4	28.5	22.8	26.6	23.8	24.4	86	72	63	74	26.5	32	25.7	28.1	22.1	25.2	21.6	22.9
1983	12	22	35	23.4	11.6	24.2	33.4	29	28.9	22	25.6	23.6	23.7	83	54	64	67	25	27.6	25.5	26	21.1	22.7	21.4	21.7
1983	12	23	34.6	22.6	12	23.8	34.2	29.2	29.1	21.4	24.2	24.4	23.3	81	44	68	64	23.9	23.5	27.3	24.9	20.3	20.1	22.6	21
1983	12	24	32.2	22.6	9.6	24	30.8	28	27.7	22.4	26.2	24.2	24.3	87	70	73	77	26	30.9	27.7	28.2	21.7	24.6	22.7	23
1983	12	25	32.44	24	8.44	24.6	30.675	28	27.5	22.41	25.4	24.2	24.25	86.65	71	73	76	26.015	29.6	27.7	28.065	21.68	23.9	22.7	22.915
1983	12	26	33.1	23.4	9.7	24	29.8	28	27.5	22	26.4	24	24.1	84	77	72	78	25.1	32.1	27.2	28.1	21.2	25.2	22.4	23
1983	12	27	32.2	24	8.2	24.4	30.6	29.4	28.5	22.6	25.8	24	24.1	86	68	64	73	26.2	30	26.2	27.5	21.9	24.1	21.9	22.6
1983	12	28	32.2	23.8	8.4	24.6	30.4	31	29.3	22.8	25.8	22.4	23.7	86	69	48	68	26.5	30.1	21.3	26	22.1	24.2	18.5	21.6
1983	12	29	34.4	23.8	10.6	24.2	31	28.8	28.2	20.6	25.2	21.8	22.5	72	63	54	63	21.9	28.2	21.4	23.8	18.9	23.1	18.6	20.2
1983	12	30	32.8	22.6	10.2	23.4	30	28.4	27.5	21.6	25	22.4	23	85	67	60	71	24.6	28.3	23.1	25.3	20.8	23.1	19.8	21.3
1983	12	31	29.8	22.4	7.4	23	28.2	26.5	27.8375	21.4	24.8	23.62	23.73	87	76	67.05	72.85	24.4	29	25.88	26.835	20.7	23.5	21.575	22.13
1984	12	31	32.8048	22.3524	10.4524	23.3905	30.9529	28.3588	27.8375	21.4952	26.019	23.62	23.73	84.6667	67.5238	67.05	72.85	24.3571	30.2048	25.88	26.835	20.5905	24.1952	21.575	22.13

## Sheet: 1984
			Temperature			Temperature				Temperature				Relative Humidity				Pressure				Dew temperature
Year	Month	Day	Maximum	Minimum	Max-Min	1899-12-31 07:00:00	1899-12-31 13:00:00	1899-12-31 19:00:00	Average	1899-12-31 01:00:00	1899-12-31 13:00:00	1899-12-31 19:00:00	Average	1899-12-31 01:00:00	1899-12-31 13:00:00	1899-12-31 19:00:00	Average	1899-12-31 07:00:00	1899-12-31 13:00:00	1899-12-31 19:00:00	Average	1899-12-31 07:00:00	1899-12-31 13:00:00	1899-12-31 19:00:00	Average		Month	Taverage	Hraverage
1984	1	1	33.1909	22.0182	11.1727	22.8476	30.75	28.36	27.5867	21.3143	25.7727	23.7091	23.6	87.2857	66.4545	68	73.9048	24.3095	29.5409	26.1182	26.6381	20.6	23.8091	21.7727	22.0429		January	27.4838	73.9738
1984	1	2	33.0455	21.9182	11.1273	22.6182	31.0125	28.1375	27.4375	21.1818	25.8864	23.6273	23.5636	88	66.2273	68.2273	74.1818	24.1727	29.7364	25.9909	26.6364	20.5	23.9227	21.6909	22.0455		February	27.8632	71.8941
1984	1	3	32.7091	22.2455	10.4636	22.9091	30.65	27.9063	27.35	21.3091	25.8238	23.5905	23.5619	86.8636	67.381	68.4286	74.1905	24.2409	29.7857	25.9429	26.6476	20.5773	23.9429	21.6476	22.0381		March	28.2991	71.8827
1984	1	4	32.4182	22.2545	10.1636	23.0273	30.25	27.9125	27.2812	21.6	25.7727	23.7636	23.7136	88.1364	69.2273	69.9091	75.6818	24.8364	29.9409	26.3955	27.0591	20.9364	24.0409	21.9409	22.3045		April	28.9156	73.6108
1984	1	5	32.4773	22.4182	10.0591	23.2318	30.3625	27.7188	27.2688	21.8273	25.9273	23.8364	23.8545	88.4545	69.6818	71.3636	76.5	25.2	30.25	26.7136	27.3955	21.1864	24.2273	22.1409	22.5227		May	29.185	76.0576
1984	1	6	32.6909	22.5727	10.1182	23.1	31.225	27.9875	27.5687	21.7455	25.8818	23.6182	23.7409	88.9091	65.0455	69.4545	74.4091	25.1136	29.5273	26.1136	26.9227	21.1227	23.7727	21.7591	22.2227		June	29.0864	76.7787
1984	1	7	32.7273	22.3636	10.3636	22.9591	30.475	28.0125	27.3625	21.35	25.8952	23.8	23.6952	86.5909	68.0952	69.7727	74.9048	24.3318	29.9714	26.4636	26.9619	20.6	24.0429	21.9909	22.2429		July	28.8519	76.7311
1984	1	8	32.8318	22.3909	10.4409	23.1909	30.275	27.9625	27.3437	21.8273	26.1545	23.6273	23.8682	88.6818	70.9091	68.5909	76.1364	25.2409	30.8636	26.0227	27.3773	21.2273	24.5727	21.7273	22.4955		August	28.737	78.0368
1984	1	9	32.9727	22.3545	10.6182	23.0091	30.84	27.75	27.3	21.5545	25.9545	23.3545	23.6182	87.4091	66.4545	68.1364	73.9091	24.7045	29.8227	25.5182	26.6955	20.8545	23.9636	21.3864	22.0591		September	28.468	78.4276
1984	1	10	33	22.5136	10.4864	23.0545	30.4688	27.68	27.2313	21.5591	25.6818	23.5136	23.5818	87.6364	67.9091	69.4091	75.0455	24.7318	29.5818	25.9409	26.75	20.8773	23.8409	21.6409	22.1273		October	28.0378	79.7396
1984	1	11	33.0182	22.6455	10.3727	23.3333	30.4688	28	27.4786	21.7273	26.0455	23.4727	23.75	87	68.7727	67.1818	74.3636	24.9762	30.1545	25.5864	26.9429	21.0429	24.1545	21.4364	22.2429		November	27.8744	79.4074
1984	1	12	33.3227	22.381	10.9418	23.1909	30.5125	28.2125	27.4875	21.5364	25.7	23.3818	23.5409	86.5455	66.4091	66.3636	73.1818	24.5727	29.35	25.3636	26.4273	20.7636	23.7	21.2909	21.9227		December	27.6632	76.6184
1984	1	13	32.8136	22.2682	10.5455	23.0318	31.0125	27.8133	27.38	21.4227	25.9091	23.4714	23.619	86.6818	67.4091	68.2857	74.2857	24.4545	29.9409	25.7238	26.7524	20.6727	24.0136	21.5333	22.1048
1984	1	14	32.8091	22.5273	10.2818	23.0955	30.425	27.9867	27.3333	21.7545	25.9455	23.4909	23.7318	88.9545	69.0909	67.9524	75.2727	25.1455	30.1773	25.7409	27.0227	21.1455	24.1591	21.5	22.2591
1984	1	15	32.9364	22.4091	10.5273	23.15	30.25	27.6625	27.1438	21.7091	25.65	23.2364	23.5318	88.1364	69.1364	67.8636	75.0455	25	29.7	25.3	26.6591	21.0545	23.8727	21.2273	22.0545
1984	1	16	32.8727	22.3091	10.5636	22.8955	30.2937	27.9867	27.2375	21.4636	25.9524	23.2091	23.5524	88.1364	70.381	66.7727	75.0952	24.5909	30.4476	25.1409	26.7429	20.8136	24.3143	21.1227	22.0905
1984	1	17	32.8727	22.1714	10.7013	23	30.4	27.9375	27.3375	21.4727	25.5591	23.1727	23.3955	86.9545	68.0455	66.1364	73.6818	24.5136	29.3727	24.9955	26.2864	20.7409	23.7045	21.0409	21.8273
1984	1	18	32.9091	22.1636	10.7455	22.8545	30.7063	28.08	27.4687	21.3	25.5429	23.2318	23.319	87.1364	66.3333	65.8182	72.9048	24.2682	29.1095	25.0318	26.0571	20.5773	23.5571	21.0864	21.681
1984	1	19	32.9636	22.2	10.7636	22.6955	30.3733	28.2875	27.4563	21.2273	25.6818	23.5818	23.4955	87.0909	68.7727	67.6818	74.5909	24.1636	29.7136	25.8455	26.5727	20.5	23.9045	21.6136	22.0136
1984	1	20	33.3318	22.0273	11.3045	22.7091	30.6375	28.125	27.4563	21.2455	25.4864	23.1227	23.2864	87.8182	67.8182	65.8182	73.7273	24.2818	29.4909	24.8591	26.2	20.5545	23.7591	20.9045	21.7455
1984	1	21	33.1455	22.1682	10.9773	22.8727	30.575	28.125	27.4438	21.1727	25.4591	23.3818	23.3364	85.9091	66.0909	66.5455	72.8636	23.9636	28.8864	25.3682	26.0773	20.3545	23.4273	21.2818	21.6864
1984	1	22	33	22.4818	10.5182	22.9864	30.7875	28.4062	27.78	21.5273	25.6727	23.5182	23.5818	87.9091	67.0455	65.7273	73.5	24.7364	29.4409	25.4636	26.5455	20.85	23.7545	21.3545	22
1984	1	23	33.0182	22.619	10.3991	23.7273	30.8375	28.3625	27.8375	22.0636	25.6273	23.7136	23.8091	86.5455	67.8636	68.1818	74.1818	25.4091	29.4773	26.1364	27.0045	21.3273	23.7727	21.7864	22.2955
1984	1	24	33.2045	22.8909	10.3136	23.5182	31.05	28.6875	27.9688	21.9727	25.7818	23.4273	23.7318	87.4545	66.4091	65.2727	73	25.3636	29.5545	25.2818	26.7409	21.2682	23.8227	21.2545	22.1182
1984	1	25	33.2636	22.7091	10.5545	23.6455	30.7125	28.3	27.7188	21.6318	25.6727	23.4364	23.5818	83.7273	67.2727	66.9091	72.6364	24.4455	29.4591	25.4727	26.4591	20.6818	23.7591	21.35	21.9318
1984	1	26	33.4091	22.5273	10.8818	23.3	30.5067	28.2375	27.6562	21.6545	25.4909	23.2182	23.4591	86.9091	64.5909	65.3182	72.2727	24.7636	28.7455	24.95	26.1545	20.9136	23.3273	21.0182	21.7545
1984	1	27	33.5273	22.2952	11.232	23.15	30.3	27.8533	27.325	21.4455	25.4818	23.3333	23.4095	86.9545	67.4091	67.1429	73.619	24.4909	29.0818	25.3476	26.281	20.7	23.5636	21.3	21.8286
1984	1	28	33.4	22.3048	11.0952	23.0273	30.725	28.3625	27.625	21.5636	25.9	23.4636	23.6364	87.9545	68.1818	66.2273	74.0455	24.7318	30.0045	25.4818	26.7455	20.9091	24.0909	21.3545	22.1091
1984	1	29	33.5636	22.5455	11.0182	23.3273	30.675	28.3062	27.6067	21.5273	25.4955	23.1727	23.3909	85.4091	65.5	64.6364	71.9091	24.4364	28.9227	24.7818	26.0591	20.6909	23.4636	20.9136	21.6909
1984	1	30	33.4636	22.9273	10.5364	23.65	30.2933	28.6	27.775	21.7136	25.5	23.3636	23.5182	84.8182	66.8636	64.1364	71.9091	24.7	29.1227	25.0364	26.2955	20.8364	23.6	21.0773	21.8273
1984	1	31	33.4273	22.8591	10.5682	23.6818	31.1133	27.9067	27.75	21.9095	25.4545	23.2818	23.5762	86.4286	64.9545	65.1818	72.2381	25.1571	28.7773	25.05	26.3571	21.1571	23.3545	21.0909	21.8905
1984	2	1	33.4522	22.7478	10.7043	23.5652	30.4889	28.3444	27.6944	21.6609	25.487	23.4261	23.5174	84.8696	66.7826	63.9565	71.8696	24.6174	29.0783	24.8348	26.1739	20.8043	23.5522	20.9478	21.7522
1984	2	2	33.7478	22.9435	10.8043	23.4957	30.9778	28.2111	27.6833	21.9043	25.5739	23.1524	23.519	86.3478	65.1739	63.9048	71.619	25.013	29.0087	24.6762	26.2095	21.0522	23.5087	20.8429	21.7667
1984	2	3	33.2652	22.9364	10.3289	23.7217	30.3	28.0722	27.5333	21.887	25.6783	23.4381	23.5762	85.2609	67.3913	67.2857	73.3333	25.0304	29.5174	25.5667	26.5286	21.0565	23.8043	21.4286	21.9905
1984	2	4	33.5087	22.8909	10.6178	23.7348	30.15	28.1353	27.4722	21.6273	25.7636	23.3652	23.519	84.6818	69.2174	65.8182	72.9091	24.5455	29.9043	25.2478	26.4818	20.7273	24.0391	21.1957	21.9273
1984	2	5	33.4182	22.9364	10.4818	23.7522	30.2778	28.0778	27.5444	21.9364	25.6	23.4087	23.6136	86.7273	67.6522	66.2174	73.6364	25.25	29.3739	25.4174	26.6182	21.2045	23.7	21.3217	22.0364
1984	2	6	33.2304	22.6696	10.5609	23.4	30.3556	28.3111	27.5556	21.5091	25.7174	23.5217	23.5364	85.8182	68.913	65.6957	73.5455	24.4818	29.8087	25.4913	26.5409	20.7091	23.9783	21.3391	21.9682
1984	2	7	33.4652	22.9273	10.5379	23.6783	30.4278	28.4176	27.7056	21.5636	25.6348	23.3364	23.4818	84.3636	66.9565	64.5455	71.7273	24.4182	29.3174	25.0636	26.1955	20.6636	23.6652	21.0864	21.7545
1984	2	8	33.313	23.1391	10.1739	23.8957	30.1	28.3889	27.65	22.0636	25.687	23.5304	23.7682	86.1818	68.8261	66.6957	73.2273	25.3864	29.6478	25.6696	26.8591	21.2955	23.8739	21.4913	22.2136
1984	2	9	33.3478	23.3652	9.98261	24.0957	30.4556	27.9778	27.6278	22.1913	25.513	23.2696	23.6565	84.8261	65.6522	66.2609	72.2609	25.4478	28.9783	25.2043	26.5435	21.3391	23.4609	21.1652	21.987
1984	2	10	33.8435	23.3043	10.5391	24.0957	30.8824	28.3111	27.8556	22.1818	25.5304	23.4565	23.7545	84.4091	65.3043	66	71.9545	25.4182	28.9826	25.4261	26.6818	21.3045	23.487	21.3348	22.0955
1984	2	11	33.2957	23.4261	9.86957	24.0696	30.7	28.4056	27.8833	22.0522	25.3304	23.2522	23.5522	83.9565	64	64.2174	70.7391	25.1391	28.3522	24.8696	26.1261	21.1478	23.0913	20.9783	21.7304
1984	2	12	33.7364	23.4174	10.319	24.1043	30.6444	28.4222	27.8611	22.1217	25.6	23.6136	23.7318	83.8696	66.4783	65.5909	71.6818	25.2348	29.2478	25.6182	26.5636	21.1957	23.6304	21.4682	22.0227
1984	2	13	33.3217	23.2273	10.0945	24.0087	30.9667	28.7	28.0706	22.2261	25.7217	23.4182	23.8091	85.7391	65.9565	64.7727	72.0455	25.587	29.4043	25.2227	26.7318	21.4391	23.7217	21.1727	22.1273
1984	2	14	33.7217	23.2045	10.5172	23.8043	31.0778	28.4778	27.9611	22.2348	25.5652	23.4696	23.7609	87.3478	64.913	65	72.3913	25.7783	28.987	25.313	26.6913	21.5391	23.5043	21.2522	22.1043
1984	2	15	34.0957	23.3174	10.7783	23.9391	30.9111	28.6353	28.0056	21.9261	25.3182	23.3435	23.5364	83.9565	63.1818	63	70.0909	24.9696	28.2364	24.8783	26.0182	21.0087	23.0227	20.9609	21.6636
1984	2	16	33.987	23.1955	10.7915	24.1217	31.3556	28.9176	28.35	22.2348	25.4957	23.2818	23.6227	85.087	63.0435	61.6818	69.6818	25.5739	28.5565	24.5818	26.1182	21.413	23.2087	20.7636	21.7182
1984	2	17	33.387	23.1182	10.2688	23.9565	31.0444	28.4889	28	21.8455	25.5217	23.3545	23.5591	84.0455	64.6522	64.7619	70.9091	24.8227	28.8565	25.2143	26.2857	20.9409	23.4043	21.1905	21.8333
1984	2	18	33.3652	23.4364	9.92885	24.0783	30.45	28.4	27.7944	22.2545	25.4348	23.3818	23.6636	86.0455	66.4348	65.9091	72.5909	25.6818	28.8957	25.2864	26.55	21.4909	23.4435	21.25	22.0227
1984	2	19	34.2348	23.0952	11.1395	23.8783	30.5667	28.35	27.7556	21.9304	25.4522	23.0261	23.4739	84.4348	65.1304	62.7826	70.6957	25.0043	28.7304	24.3522	26.0348	21.0478	23.3261	20.6087	21.6609
1984	2	20	33.9826	23.2286	10.754	24.1783	30.4778	28.4444	27.85	21.7773	25.6087	23.1391	23.5045	81.7727	67.4783	63	70.8636	24.4818	29.4261	24.5304	26.15	20.7091	23.7565	20.7696	21.7273
1984	2	21	33.7565	23.3364	10.4202	24.1478	30.8556	28.6778	28.0444	21.9043	25.3739	23.1739	23.4783	82.4348	64.4348	62.1304	69.6087	24.7522	28.4913	24.487	25.9217	20.8913	23.2043	20.7217	21.6087
1984	2	22	33.6391	23.5364	10.1028	24.2348	30.8444	28.7	28.0722	21.9739	25.3304	23.3826	23.5609	82.1739	64.5652	63	69.8696	24.8304	28.487	24.9609	26.0913	20.9435	23.2087	21.0435	21.7348
1984	2	23	33.9739	23.2182	10.7557	23.8826	30.8889	28.7556	28.0111	21.9826	25.6	23.6957	23.7652	84.7391	66.8261	65.1304	72.1304	25.1696	29.2957	25.7391	26.7348	21.1522	23.6783	21.5174	22.1217
1984	2	24	33.6348	23.6667	9.96812	24.5652	30.4222	28.4444	27.9667	22.513	25.7391	23.6909	23.9545	83.9565	68.2174	66.6364	73	25.9	29.7652	25.9182	27.1591	21.6043	23.9435	21.6727	22.3864
1984	2	25	33.3217	23.6364	9.68538	24.513	30.4	28.5	27.9667	22.4609	25.7217	23.6783	23.9609	83.8696	68.5217	65.8261	72.7391	25.7652	29.6957	25.8	27.0957	21.5391	23.8783	21.5609	22.3261
1984	2	26	33.7478	23.7333	10.0145	24.5826	30.8333	28.9	28.2944	22.4696	25.6348	23.8435	23.9783	83.3043	66.0435	64.3043	71.3043	25.7261	29.2391	25.9174	26.9696	21.5304	23.6391	21.6304	22.2739
1984	2	27	33.3609	23.9182	9.44269	24.8609	30.4444	28.3444	27.9833	22.8783	25.7826	23.7435	24.1261	84.5217	68.6087	67.0435	73.4783	26.5261	29.9	26.0826	27.487	22.0217	24.0087	21.7	22.5826
1984	2	28	33.4545	24.1045	9.35	24.6261	30.7222	28.3778	27.9778	22.9043	25.7913	23.5435	24.0318	85.5909	66.6087	66.1304	73.1304	26.7913	29.6174	25.6565	27.3565	22.1565	23.8348	21.4174	22.4609
1984	2	29	34.0143	23.2571	10.7571	23.9429	31.52	27.96	27.86	22.0571	25.0857	22.7143	23.2714	84.5714	58	63.8571	69	25.2429	27.1143	23.9857	25.4429	21.2	22.3571	20.3714	21.3143
1984	3	1	33.8957	23.92	9.97565	24.5652	31.1882	28.5389	28.2118	22.6174	25.8091	23.5864	24.0045	84.0455	65.4545	65.2727	71.4091	25.8826	29.5318	25.5364	26.9591	21.5609	23.7955	21.3273	22.2091
1984	3	2	33.387	24.1652	9.22174	24.8	30.5333	28.3222	27.9833	22.8348	25.5478	23.8348	24.0696	84.6087	66.3913	66.2609	72.3478	26.5174	29.1217	26.0957	27.2435	21.9652	23.5522	21.7565	22.4348
1984	3	3	33.5957	23.8545	9.74111	24.6348	30.8941	28.4722	28.1059	22.8	25.7636	23.7364	24.1409	85.3636	67.3182	66.5909	73.5238	26.6273	29.6818	25.9864	27.5381	22.0727	23.8955	21.6773	22.6143
1984	3	4	34	24.2348	9.76522	25.0609	30.8	28.4333	28.1882	22.9435	25.7217	23.8522	24.1739	83.6087	65.4783	66.7826	71.9565	26.5087	29.3609	26.1783	27.3435	22.0522	23.6783	21.8174	22.5043
1984	3	5	34.087	24.1043	9.98261	24.8261	30.6706	28.4944	28.0611	22.9565	25.7391	23.6261	24.113	84.7391	65.6087	64.8261	71.8696	26.6957	29.4	25.5696	27.2304	22.1261	23.7261	21.4435	22.4304
1984	3	6	34.2609	24.1217	10.1391	25.087	31.2333	28.6588	28.3706	22.887	25.7826	23.5826	24.087	82.9565	63	64.913	70.2174	26.413	29.0261	25.513	26.9957	21.9304	23.4826	21.3826	22.2783
1984	3	7	34.087	24.0273	10.0597	24.8696	30.7294	28.5647	28.0889	22.4696	25.7182	23.3524	23.8048	81.4348	66.5455	65.4762	71.1905	25.5391	29.4955	25.1857	26.6476	21.3913	23.7636	21.1571	22.0476
1984	3	8	33.8478	23.7818	10.066	24.7304	30.8111	28.7278	28.2222	22.4957	25.687	23.4217	23.8696	82.5217	64.5652	63.1304	70.0435	25.7522	29.1	25.0565	26.6348	21.4913	23.4913	21.0652	22.0174
1984	3	9	33.6609	23.819	9.84182	24.5826	30.5647	28.5889	28.0833	22.6696	25.7217	23.8	24.0652	85	67.0435	66.1739	72.6818	26.4455	29.5696	26.1261	27.3773	21.9273	23.787	21.713	22.4818
1984	3	10	33.3391	24.4087	8.93043	25.1522	30.3667	28.4667	28.1	23.113	25.5826	23.7087	24.1261	84.087	68	66.5652	72.913	26.9522	29.5	25.9652	27.4739	22.2391	23.7435	21.6478	22.5522
1984	3	11	33.3043	24.1714	9.13292	25.0957	30.8778	28.1778	28.0611	23.0609	25.8739	23.5783	24.1652	84.2174	66.6522	66.1304	72.4348	26.8609	29.7957	25.7174	27.4435	22.2043	23.9435	21.4913	22.5391
1984	3	12	33.4783	23.8455	9.63281	24.6348	30.6389	28.1	27.7722	22.7304	25.5217	23.5478	23.9391	84.7826	65.2609	66.3043	72.1739	26.3609	28.9304	25.6348	26.9783	21.8783	23.413	21.4652	22.2522
1984	3	13	33.9826	24.0727	9.90988	25.0783	30.5647	28.2778	28	22.8652	25.6696	23.6435	24.0696	82.9545	65.913	67.1304	71.8261	26.2478	29.3348	25.8913	27.1609	21.8391	23.6783	21.6261	22.3783
1984	3	14	33.4826	24.1217	9.36087	25	30.6556	28.6471	28.25	22.9391	25.7364	23.9174	24.1591	84.0435	65.7273	66.7826	72.1364	26.587	29.3773	26.3435	27.3636	22.0565	23.7136	21.9087	22.5136
1984	3	15	33.4261	24.1619	9.26418	25.1043	30.6111	28.5667	28.1944	23.1217	25.4545	23.6545	24.0409	84.6087	65.8182	65.9091	72.0455	26.9696	28.8727	25.7591	27.1318	22.287	23.4136	21.55	22.3727
1984	3	16	33.6609	23.9429	9.71801	24.9174	30.5647	28.75	28.2111	23.1826	25.8	23.9826	24.2545	86.5	68.4545	67.6957	74.0909	27.1478	29.8909	26.5696	27.7364	22.4217	24.0045	22.0391	22.7455
1984	3	17	33.5957	24.5261	9.06957	25.313	30.8778	28.9667	28.5167	23.0174	26.0818	23.8957	24.2545	82.4348	68.1364	65.7391	72.0455	26.5783	30.4045	26.1696	27.5909	22.0478	24.3045	21.7739	22.6227
1984	3	18	33.8957	24.6636	9.23202	25.5217	31.4444	28.8611	28.6667	22.8435	25.9826	23.7913	24.213	79.6087	64.8696	65.2174	69.8261	26.0348	29.7652	25.9261	27.2435	21.6783	23.9391	21.6435	22.4087
1984	3	19	34.1	24.4091	9.69091	25.313	31.3882	29.0444	28.6778	22.9652	25.9826	23.8957	24.2826	81.8182	65.0435	64.4783	70.3478	26.313	29.7739	26	27.3739	21.8739	23.9304	21.6435	22.4957
1984	3	20	33.4087	24.5304	8.87826	25.4783	30.7	28.6	28.3611	23.3652	25.9913	23.9091	24.4136	83.6957	68.4348	66.1818	72.6364	27.2913	30.2826	26.2318	27.9	22.4826	24.2	21.8227	22.8273
1984	3	21	33.4043	24.8091	8.59526	25.487	30.6667	28.2667	28.1667	23.2696	25.9304	23.9348	24.387	83	67.1304	68.6957	72.8696	27.0435	29.9565	26.6261	27.8696	22.3261	24.0391	22.0609	22.8217
1984	3	22	32.887	24.5913	8.29565	25.6348	30.4778	28.1667	28.0889	23.5478	25.8261	23.9652	24.4522	83.8261	67.913	68.7391	73.6522	27.613	29.9087	26.4565	28	22.6826	24.0043	21.9826	22.8913
1984	3	23	33.5391	24.4476	9.09151	25.2565	30.0353	28.8056	28.2167	22.9696	25.8957	23.687	24.1826	82.2727	69.8261	64.6087	72.2609	26.4652	30.1739	25.6609	27.4391	21.9522	24.1478	21.4696	22.5217
1984	3	24	33.4182	24.6364	8.78182	25.5304	30.9444	28.7	28.4471	23.2783	25.8652	23.9455	24.3864	82.7391	66.2174	66.1818	71.8182	27.0304	29.7565	26.3	27.7682	22.3261	23.9174	21.8545	22.7318
1984	3	25	33.6783	24.6913	8.98696	25.5478	31.2444	28.7333	28.5389	23.4455	26.2	24.0957	24.5545	84.0455	66.8696	67.5217	72.9545	27.4727	30.4826	26.7565	28.1773	22.5955	24.3304	22.1609	22.9909
1984	3	26	33.6304	24.8955	8.73498	25.9565	31.3889	28.8222	28.7278	23.5478	26.1636	24.087	24.6182	81.6957	66.6818	67.087	72	27.4087	30.3955	26.6609	28.2091	22.5261	24.2682	22.0913	22.9864
1984	3	27	33.9043	24.9217	8.98261	25.8348	31.5111	28.7647	28.7333	23.4	26.0818	23.9565	24.5045	81.6957	64.5909	66.6522	71.1364	27.1217	29.9318	26.413	27.8909	22.387	24.0091	21.9435	22.8318
1984	3	28	34.0348	24.8455	9.18933	25.7391	31.2667	28.95	28.7706	23.413	26.0696	23.9826	24.487	82.3478	66.3043	66.4348	71.6957	27.2217	30.1609	26.3696	27.9087	22.4565	24.1348	21.9261	22.8435
1984	3	29	34.1043	24.8318	9.27253	25.7217	31.0889	29.0889	28.7833	23.313	26.113	24.0913	24.5043	81.6957	66.8696	65.6522	71.5217	26.9957	30.3348	26.5	27.9391	22.3	24.2478	22.013	22.8522
1984	3	30	34.1913	24.9273	9.26403	25.8435	31.4778	28.9778	28.8111	23.6783	26.2087	24.2696	24.713	83.4783	64.8696	67.2174	71.7391	27.7783	30.2304	27	28.3435	22.7826	24.1957	22.3217	23.1087
1984	3	31	33.9636	25.0455	8.91818	26.1217	31.4	29.0111	28.8294	23.7913	26.1565	24.2636	24.7591	82.3478	65.3478	66.4091	71.5455	27.8783	30.1609	26.8818	28.3727	22.8565	24.1609	22.2318	23.1136
1984	4	1	34.0348	25.0381	8.99669	25.9864	30.925	28.9375	28.6438	23.6909	26.3478	24.4043	24.8227	83.2857	69.087	67.9565	73.55	27.881	30.9913	27.3261	28.8952	22.819	24.6087	22.5043	23.419
1984	4	2	33.8609	24.7652	9.09565	25.8174	30.7	29.0375	28.6059	23.6957	26.3826	24.3	24.7913	83.6957	69.3913	66.8261	73.3182	27.8043	31.0826	26.9957	28.6391	22.8087	24.6739	22.3043	23.2696
1984	4	3	33.7174	25.2261	8.4913	26.113	31.0824	29.0353	28.7941	23.9913	26.3826	24.5217	24.9565	83.7826	69.7391	68.913	74.0455	28.3739	31.1739	27.6304	29.0478	23.1348	24.7087	22.6913	23.5087
1984	4	4	34.1609	25.0783	9.08261	26.0043	31.4875	29.0529	28.825	23.9636	26.4348	24.3545	24.9273	84.2273	67.6087	66.8182	72.7619	28.3682	30.9783	27.0455	28.7955	23.1227	24.6217	22.3727	23.3727
1984	4	5	34.0826	25.2273	8.85534	26.2609	31.2765	28.8176	28.7588	24.0217	26.2957	24.5217	24.9478	83.1739	66.5652	68.8696	72.5909	28.3304	30.5565	27.6304	28.8435	23.1043	24.3739	22.6913	23.387
1984	4	6	33.6609	25.1957	8.46522	26.2174	31.1647	28.8824	28.7471	24.113	26.4087	24.6087	25.0391	84.087	67.5652	69.2174	73.5909	28.6087	30.9043	27.8	29.1087	23.2565	24.5652	22.8174	23.5435
1984	4	7	33.8957	25.3826	8.51304	26.5	31.6118	28.9765	29	24.187	26.4696	24.4522	25.0348	82.6522	66.5652	67.8696	72.3182	28.6	30.9174	27.3913	28.9652	23.2565	24.5739	22.5435	23.4696
1984	4	8	33.8435	25.7174	8.12609	26.7913	31.4	28.7294	28.8941	24.2261	26.6261	24.5739	25.1435	80.8261	68.0435	69.6957	73.0455	28.4522	31.4174	27.787	29.2174	23.1913	24.8522	22.7913	23.6087
1984	4	9	33.6174	25.2364	8.38103	26.2609	31.3412	29.1059	28.9059	23.8	26.387	24.687	24.9609	81.5217	68.4783	69.5652	72.9091	27.7696	31.0217	28.0217	28.9391	22.7783	24.6348	22.9261	23.4478
1984	4	10	33.4591	25.3217	8.13735	26.3478	30.9438	28.7765	28.6294	24.0652	26.2304	24.6087	24.9652	82.3478	69.6522	70.1739	73.9091	28.3304	30.8391	27.9174	29.0391	23.1	24.5261	22.8522	23.4957
1984	4	11	33.5826	25.4476	8.13499	26.5182	31.3833	28.8875	28.8588	24.2304	26.287	24.313	24.9478	82.5909	66.2174	68.1304	72.0952	28.6364	30.5	27.187	28.7909	23.2455	24.3348	22.4304	23.3409
1984	4	12	33.7826	25.1913	8.5913	26.3391	31.7412	28.8353	28.9	23.887	26.2696	24.1435	24.7652	81.4783	65.5652	66.7391	71.3182	27.9391	30.3783	26.7	28.3304	22.8826	24.2696	22.1217	23.1
1984	4	13	33.8174	25.0739	8.74348	26.2522	31.2824	28.7412	28.7118	24.0609	26.2435	24.3391	24.8783	83.3478	68.6087	68.2174	73.5	28.4391	30.7565	27.2217	28.8174	23.1652	24.487	22.4565	23.3739
1984	4	14	33.513	25.2227	8.29032	26.2364	31.0333	28.8471	28.7294	23.9913	26.3565	24.4261	24.9174	82.8182	68.6522	69.0435	73.1905	28.2773	31.0043	27.487	28.9045	23.0682	24.6217	22.6174	23.4273
1984	4	15	33.6696	25.4348	8.23478	26.487	31.0941	29.1059	28.9235	24.087	26.3304	24.4261	24.9565	81.8261	69	68.4348	72.7273	28.313	30.9957	27.3913	28.913	23.1174	24.6391	22.5696	23.4478
1984	4	16	33.687	25.1174	8.56957	26.3304	31.4125	29.2765	29.0813	24.0348	26.6261	24.6261	25.0957	82.6522	68.5217	68.8636	73.0909	28.3	31.55	27.8217	29.2227	23.0957	24.9091	22.8174	23.6045
1984	4	17	33.887	25.3864	8.50059	26.6273	31.4667	29.2118	29.1235	24.2	26.5217	24.6783	25.1348	81.7727	67.5652	69.1304	72.2857	28.5045	31.1391	27.9087	29.1682	23.1909	24.6826	22.8652	23.5818
1984	4	18	33.713	25.1652	8.54783	26.6261	31.5375	29.0941	28.9937	24.2348	26.6	24.7348	25.187	82	68.0909	69.5652	72.8571	28.6043	31.4091	28.0913	29.3227	23.2609	24.8455	22.9478	23.6636
1984	4	19	33.5043	25.6957	7.8087	26.7478	30.9176	29.0471	28.9353	24.5217	26.5652	24.7696	25.2739	83.2609	69.6522	70.4783	74.0909	29.2348	31.4783	28.2522	29.6739	23.6348	24.8826	23.0783	23.8522
1984	4	20	33.1348	25.2087	7.92609	26.4435	30.7471	29.2294	28.9118	24.2957	26.6217	24.9957	25.313	83.7391	71.7391	70.4348	75.4545	28.8957	31.8826	28.6261	29.8087	23.4435	25.1	23.2957	23.9348
1984	4	21	33.3043	25.2182	8.08617	26.613	31.3059	29.1647	29.0353	24.3826	26.7455	25.0957	25.3818	83.2174	70.2273	71.3913	74.5714	28.9957	31.9227	28.9739	29.8636	23.5	25.1273	23.4609	23.9727
1984	4	22	33.6826	25.4435	8.23913	26.8174	31.4941	29.3647	29.2824	24.3565	26.5826	24.9217	25.287	81.5217	67.8261	71.8261	74	28.787	31.3174	28.7043	29.5957	23.3783	24.787	23.3174	23.8217
1984	4	23	33.8435	25.3913	8.45217	26.7913	31.5176	29.5529	29.3529	24.4696	26.6435	24.9565	25.3565	82.7391	69.6957	70.4783	74.2273	29.0739	31.6913	28.587	29.787	23.5565	25	23.2739	23.9391
1984	4	24	33.0957	25.6273	7.46838	26.7739	31.2118	29.1	29	24.6043	26.8909	25.0909	25.5273	83.6087	71.6364	73.6818	76.2381	29.4261	32.4227	29.1864	30.3227	23.7391	25.3955	23.6045	24.2455
1984	4	25	33.287	25.8087	7.47826	26.8609	30.9412	29.0588	29	24.687	26.6261	25.0174	25.4522	83.6087	70.9565	71.4783	75.2727	29.5826	31.7783	28.8087	30.0565	23.8261	25.0435	23.4043	24.087
1984	4	26	33.3348	25.7	7.63478	26.887	30.5706	29.0471	28.9118	24.8174	26.8174	24.9913	25.5348	84.3478	72.9565	71.5652	76.1364	29.887	32.4174	28.7391	30.3522	24.0087	25.3826	23.3478	24.2435
1984	4	27	33.1739	25.7	7.47391	26.8522	31.3294	29.0824	29.0706	24.6087	26.5565	25	25.3957	83.087	69.8696	71.7826	74.7273	29.3739	31.5043	28.8087	29.8957	23.7261	24.8957	23.3783	24.0087
1984	4	28	33.3565	25.7826	7.57391	26.887	31.4118	29.1059	29.1176	24.5043	26.6783	25.0087	25.3957	82.1739	68.5652	70.6522	73.7727	29.0957	31.5957	28.6957	29.8	23.5696	24.9478	23.3217	23.9348
1984	4	29	33.4391	25.7043	7.73478	26.9739	31.1059	28.7765	28.8941	24.7565	26.7739	24.9652	25.4957	83.3478	69.3478	72.913	75.1818	29.6739	31.8739	28.8348	30.1304	23.8739	25.0957	23.4174	24.1217
1984	4	30	33.4435	25.3091	8.13439	26.6435	31.2471	29.1529	29.0412	24.3565	26.9261	25.2	25.4913	82.7826	70.2609	72.3478	74.9091	28.8913	32.3043	29.2435	30.1565	23.4391	25.3261	23.6435	24.1304
1984	5	1	32.6391	25.5957	7.04348	26.9826	30.7556	28.7667	28.8333	24.6739	26.6957	25.0957	25.4957	82.7826	72.4348	73.6522	76.2174	29.4609	32.1043	29.2174	30.2652	23.787	25.213	23.6304	24.213
1984	5	2	33.1913	25.5391	7.65217	26.8435	31.1222	29.2118	29.1167	24.6522	27.0304	25.5217	25.7304	83.6087	71.8261	74.8261	76.7826	29.5217	32.7043	30.1565	30.7957	23.7957	25.5261	24.1478	24.4957
1984	5	3	33.1565	25.7565	7.4	27.1217	31.6667	28.6647	29.1294	24.6739	26.7455	25.2783	25.5773	81.9565	68.4545	73.6522	75.1364	29.3783	31.6909	29.5174	30.2364	23.7261	24.9636	23.8087	24.2
1984	5	4	33.2174	25.6783	7.53913	26.9913	31.2444	28.7444	28.9556	24.6522	26.8348	25.2696	25.5826	82.7826	71.3043	75.2609	76.3913	29.4174	32.2174	29.7261	30.4522	23.7348	25.2565	23.9174	24.3
1984	5	5	33.3913	25.7217	7.66957	27.0522	31.6556	29.0444	29.1824	24.6696	26.9826	25.1727	25.6091	82.3478	69.4348	74.6364	75.4091	29.413	32.3435	29.4455	30.4045	23.7522	25.3435	23.7727	24.2818
1984	5	6	32.887	25.6174	7.26957	26.7174	31.0471	28.9941	28.9235	24.4818	26.9304	25.1429	24.4318	83.0476	71.2609	72.9048	75.8636	29.2091	32.4217	28.9591	30.2	23.6409	25.387	23.4773	24.1773
1984	5	7	32.8609	25.7478	7.11304	27.0522	30.8824	29.2222	29.0889	24.65	26.7217	25.1739	25.5136	82.6364	71.6957	72.7391	75.6818	29.4182	32.0696	29.2478	30.2318	23.7455	25.187	23.6304	24.1818
1984	5	8	33.1348	25.587	7.54783	27.113	30.7889	29.2667	29.1389	24.8783	26.9043	25.3522	25.713	83.3478	71.8696	72.1739	75.7391	29.9	32.4391	29.4913	30.6087	24.0261	25.4043	23.8	24.3957
1984	5	9	33.6696	26.0174	7.65217	27.3478	31.6333	29.6111	29.5556	25.1826	26.9826	25.6435	25.9391	83.913	69.087	71.8261	74.9565	30.5391	32.2565	30.0217	30.9348	24.3652	25.2783	24.0826	24.5783
1984	5	10	33.3304	26.0818	7.24862	27.3091	31.8211	29.5778	29.55	24.9304	27	25.5826	25.8409	82.8182	70	73.3043	75.4762	30	32.4227	30.0783	30.9429	24.0909	25.3773	24.1087	24.581
1984	5	11	34.2174	25.8522	8.36522	27.3913	32.4222	29.9778	29.9722	24.9478	27.1913	25.4261	25.8609	82.0435	66.7826	69.1304	72.6087	29.9	32.3696	29.2826	30.5217	24.0174	25.3435	23.6783	24.3391
1984	5	12	33.7913	26.1391	7.65217	27.5783	31.8	29.8118	29.7222	24.7826	27.1652	25.513	25.813	79.6087	69.2609	72.6087	73.8261	29.3174	32.6348	29.9	30.6043	23.6913	25.4783	24.0087	24.3913
1984	5	13	33.0565	25.9091	7.14743	27.3909	31.2	28.8667	29.0944	25.0087	27.0957	25.4783	25.8609	82.8636	71.6522	74.7391	76.5455	30.1773	32.8522	29.9957	31.0409	24.1818	25.5913	24.0696	24.6364
1984	5	14	33.287	25.5522	7.73478	27.1391	31.5222	29.5647	29.3389	24.8522	27.0783	25.7087	25.8739	83.0435	69.7826	73.087	75.3478	29.8	32.5565	30.2783	30.8696	23.9565	25.4391	24.2348	24.5522
1984	5	15	33.5913	25.9565	7.63478	27.4087	31.6	29.2444	29.3889	24.8609	26.9652	25.6	25.813	81.1739	70.4348	73.6087	75.1739	29.6609	32.3826	30.1087	30.7174	23.8826	25.3609	24.1261	24.4696
1984	5	16	33.0261	25.6609	7.36522	27.3652	31.3667	29.3111	29.3056	24.8957	27.087	25.4957	25.8217	81.8696	70.6522	73.3043	75.3043	29.7696	32.713	29.9087	30.7957	23.9565	25.5391	24.013	24.4957
1984	5	17	32.8957	26.1043	6.7913	27.1217	31.1889	29.1556	29.1444	24.7565	26.9043	25.3826	25.6955	81.6364	70.5652	72.8261	75.3478	29.5739	32.2783	29.6348	30.5	23.8348	25.3	23.8522	24.3217
1984	5	18	33.4348	25.8174	7.61739	27.1826	31.7111	29.2889	29.3722	25	27.2727	25.5217	25.9182	83.7391	70.5	73.5652	75.6818	30.1522	33.0727	29.9739	31	24.1783	25.7136	24.0478	24.6
1984	5	19	32.4609	25.6739	6.78696	26.9739	31.0111	29.0222	29.0167	24.8174	26.7652	25.3652	25.6435	84.0435	72.4348	75.7826	77.3043	29.8522	32.2609	29.9391	30.6913	23.9957	25.2957	24.0217	24.4391
1984	5	20	32.6783	25.3304	7.34783	27.0957	31.4333	28.8556	29.0778	24.687	26.887	25.487	25.6913	82.3478	71.7391	77.6957	77.1304	29.4435	32.4304	30.4043	30.7565	23.7652	25.3826	24.3043	24.4739
1984	5	21	32.887	25.3565	7.53043	26.8087	31.4471	28.9611	29.1529	24.687	27.0435	25.4043	25.713	84.4348	71.7826	75.4348	77.3043	29.6826	32.8043	29.9826	30.8261	23.8739	25.5783	24.0609	24.4957
1984	5	22	32.9087	25.4696	7.43913	27.1739	31.0444	29.5778	29.3667	24.7913	27.0087	25.8	25.8565	82.3043	72.5652	75.0435	76.6957	29.6522	32.7913	30.7261	31.0478	23.8696	25.5739	24.4522	24.6435
1984	5	23	32.6522	25.5217	7.13043	27.1043	30.9556	29.0222	29.0111	24.6783	26.9739	25.6783	25.7739	82.0435	73	76.0435	77.0435	29.387	32.7348	30.5696	30.9087	23.7435	25.5522	24.387	24.5565
1984	5	24	33	25.4348	7.56522	26.9478	31.3	29.5111	29.3444	24.5826	26.9913	25.5304	25.7087	82.4783	71.5217	73.1304	75.7826	29.2826	32.6217	29.9565	30.6217	23.6696	25.4913	24.0522	24.4043
1984	5	25	32.9043	25.6957	7.2087	27.2609	31.2111	28.7556	28.9944	24.8783	27.1739	25.5652	25.8826	82.3478	73.0435	77.9565	77.7826	29.7913	33.1522	30.5609	31.1739	23.9652	25.7609	24.3783	24.6957
1984	5	26	32.5652	25.6087	6.95652	27.0478	30.7667	28.9667	28.9778	24.7826	26.9913	25.4783	25.7522	83.1304	73.1304	75	77.1739	29.7043	32.813	30.0652	30.8478	23.9217	25.6043	24.1174	24.5478
1984	5	27	32.9435	25.6435	7.3	27.0087	31.5889	28.8778	29.1056	24.6087	26.9739	25.6522	25.7478	82.2174	70.1739	76.3478	76.2609	29.3043	32.4	30.4957	30.7348	23.6826	25.3609	24.3609	24.4609
1984	5	28	32.6261	25.3273	7.29881	26.9455	31	28.6444	28.8111	24.5739	27.0043	25.4348	25.6739	82.4545	72.6957	77.2174	77.8636	29.2818	32.8	30.2348	30.8045	23.6818	25.5783	24.2087	24.5
1984	5	29	32.1739	25.3652	6.8087	26.9043	30.8222	28.8444	28.8944	24.5913	26.8957	25.4174	25.6348	82.8696	74	77	78.0435	29.3174	32.7348	30.1957	30.7522	23.7	25.5435	24.187	24.4739
1984	5	30	32.8652	25.1478	7.71739	26.9957	31.4	29.0941	29.1278	24.7217	27.1182	25.4261	25.7364	82.5217	72.1364	75.7727	77	29.5174	32.9545	30.3045	30.9143	23.8174	25.6591	24.2318	24.5762
1984	5	31	32.5619	25.3762	7.18571	26.8818	31.1059	28.6941	28.8235	24.5636	27.0818	25.6591	25.7727	82.7727	72.1364	78.1364	77.6818	29.2545	32.8727	30.7455	30.9636	23.6636	25.6136	24.4682	24.5773
1984	6	1	32.5783	25.2045	7.37372	27.0273	30.8667	28.7444	28.7412	24.4609	27	25.6636	25.7136	81.6818	73.6522	78.6818	78.4762	29.0045	32.9	30.8273	30.9905	23.5182	25.6391	24.5273	24.6095
1984	6	2	32.8522	25.2	7.65217	26.8609	30.9444	28.7588	28.9294	24.687	27.0545	25.4609	25.7045	83.7826	73.2727	77.087	78.1364	29.5783	32.9591	30.2696	30.8727	23.8522	25.6682	24.2304	24.5455
1984	6	3	32.7261	25.0435	7.68261	26.8043	31.2611	29.5941	29.2118	24.5261	27.1217	25.6	25.7435	82.913	72.6087	73.6522	76.3913	29.2174	33.013	30.1174	30.787	23.6391	25.6913	24.1478	24.4913
1984	6	4	33.013	25.2696	7.74348	27.1043	31.4222	28.1889	28.75	24.5826	27.2	25.2826	25.6957	81.3478	71.6522	77.1739	76.8261	29.1522	33.0696	29.9478	30.7348	23.5913	25.713	24.0348	24.4522
1984	6	5	32.5478	25.25	7.29783	27.0304	31.0722	28.75	28.9111	24.4	26.8261	25.6087	25.6087	80.5217	71.0435	77.4783	76.3913	28.7304	32.2522	30.5826	30.5304	23.3609	25.2783	24.3913	24.3435
1984	6	6	32.9174	25.0304	7.88696	26.9652	31.5222	29.1278	29.2056	24.5304	27.1478	25.7522	25.8087	82.087	70.913	75.7826	76.2609	29.1174	32.887	30.6696	30.8957	23.5783	25.6174	24.4522	24.5565
1984	6	7	33.0435	25.3652	7.67826	26.9739	31.1778	28.4222	28.7667	24.5913	27.1273	25.387	25.7227	82.3478	70.1364	75.7826	75.6818	29.2739	32.6545	29.9435	30.6091	23.6652	25.5182	24.0522	24.4045
1984	6	8	32.6739	25.2773	7.39664	27.0739	31.5059	28.7812	29.0588	24.6435	27.0091	25.5435	25.7455	81.913	70.0909	76.7391	76	29.3261	32.4364	30.3565	30.6909	23.6957	25.3909	24.287	24.4455
1984	6	9	33.1304	25.0783	8.05217	26.7348	31.4353	28.8556	29	24.4043	27.3304	25.7304	25.8174	82.913	71.6957	77.2174	77.1739	28.9783	33.3391	30.787	31.0304	23.5043	25.8609	24.5174	24.6217
1984	6	10	33.2696	25.2522	8.01739	27.1435	31.9444	28.8667	29.2167	24.7391	27.2609	25.6087	25.8783	82.5652	70.3913	77.1304	76.6957	29.5652	33.0087	30.5435	31.0478	23.8217	25.6652	24.3826	24.6348
1984	6	11	33.4818	25.0318	8.45	26.8727	31.6316	28.9889	29.1722	24.5217	27.113	25.8043	25.8087	82.8182	71.6957	77.4348	77.5	29.2409	32.887	30.9435	31.1091	23.6591	25.6217	24.6087	24.6682
1984	6	12	32.7522	25.2565	7.49565	26.8826	31.3667	29.0824	29.15	24.5913	26.8818	25.687	25.7045	82.9565	70.7273	77.7826	77.2273	29.3522	32.3364	30.813	30.8	23.713	25.3227	24.5217	24.5182
1984	6	13	32.6696	25.2909	7.37866	26.6909	31.4684	29.1765	29.25	24.287	27.0783	25.6957	25.6957	82.1818	71.6087	76.4348	76.6818	28.7318	32.7957	30.6478	30.7455	23.3636	25.5783	24.4478	24.4773
1984	6	14	33.0522	25.0435	8.0087	26.7739	31.6833	28.8889	29.1	24.4696	27.2522	25.6174	25.7783	82.8696	71.6957	78.6957	77.8696	29.0913	33.187	30.7696	31.0174	23.5826	25.7957	24.5174	24.6217
1984	6	15	32.5217	25.1273	7.39447	26.8182	31.0421	28.9333	28.9667	24.3652	27.0783	25.6652	25.6957	81.9091	73.3478	76.8696	77.4545	28.8591	33.0391	30.6478	30.8864	23.4364	25.7087	24.4304	24.5364
1984	6	16	32.8652	24.9435	7.92174	26.7043	31.2889	29.4	29.2333	24.4	26.887	25.687	25.6609	83.2609	72.1739	76	77.087	29.0087	32.5174	30.6	30.713	23.5217	25.4217	24.4043	24.4522
1984	6	17	33.2609	25.1565	8.10435	26.7565	31.3556	29.3222	29.25	24.6348	27.1783	25.8391	25.887	84.1304	72.6087	75.6957	77.5652	29.5435	33.1435	30.8478	31.1652	23.8043	25.7565	24.5435	24.7
1984	6	18	33.0091	25.087	7.92213	26.8217	31.7333	29.2833	29.2882	24.4783	27.2636	25.8087	25.8727	82.5217	70.0455	75.3043	75.5	29.0783	32.9955	30.7	30.95	23.5565	25.7	24.4609	24.5864
1984	6	19	33.1478	25.5818	7.56601	26.9826	31.2667	29.0722	29.0944	24.5478	27.113	25.6783	25.7696	82	71.7391	77.1304	76.913	29.1435	32.887	30.6783	30.9043	23.6	25.6391	24.4478	24.5478
1984	6	20	32.9826	25.1591	7.82352	26.8864	31.5647	28.9278	29.1588	24.5565	26.9043	25.4609	25.6435	83.5455	71.4783	75.7727	77.1818	29.4455	32.5273	30.2565	30.7286	23.7636	25.4136	24.1957	24.4571
1984	6	21	33.0739	25.1391	7.93478	26.7913	31.2444	29.2333	29.1278	24.4522	27.1739	25.8043	25.8174	82.4348	72.5217	78	77.7391	29.0391	33.113	31.0391	31.0478	23.5348	25.7478	24.6348	24.6391
1984	6	22	33.2174	25.1565	8.06087	26.8087	31.9056	28.8118	29.1778	24.7304	27.1304	25.4435	25.7652	84.5217	69.5652	75.6087	76.5652	29.7261	32.6	30.0478	30.8	23.9348	25.4609	24.1	24.5
1984	6	23	33.4304	24.7565	8.67391	26.7043	31.6833	29.0125	29.1278	24.4174	27.1455	25.5739	25.7045	82.8261	69.2273	75.087	75.8636	29.013	32.5773	30.2609	30.6136	23.5261	25.4636	24.2043	24.3955
1984	6	24	32.5565	25.1304	7.42609	26.7478	30.7222	28.7882	28.8056	24.2957	26.8682	25.3435	25.4818	81.7826	72.8182	76.4348	77.1818	28.6652	32.5182	29.9522	30.3591	23.3217	25.4364	24.0478	24.2591
1984	6	25	33.1913	24.9217	8.26957	26.4957	31.2444	29.1059	28.9278	24.2522	26.9826	25.5391	25.5826	83.2609	70.7391	75.2609	76.5652	28.7478	32.5	30.2	30.4652	23.3565	25.4	24.1826	24.2957
1984	6	26	33.313	25.113	8.2	26.7652	31.3444	29.4	29.2333	24.4957	26.8545	25.4591	25.6273	83.1739	71.7727	74.4091	76.3636	29.1739	32.3636	29.9545	30.5273	23.6174	25.3545	24.0591	24.3545
1984	6	27	33.4348	25.0783	8.35652	26.4957	31.8118	29.2444	29.2222	24.3	27.0435	25.2783	25.5304	83.3913	69.8261	73.4348	75.5217	28.8522	32.5261	29.487	30.2826	23.4174	25.4304	23.7913	24.2087
1984	6	28	33.5652	25.0696	8.49565	26.9609	31.4353	29.3	29.2412	24.4455	26.8364	25.5826	25.6182	81.4545	70.1364	73.087	75.1818	28.9182	32.1318	30.0217	30.3636	23.4682	25.2273	24.0957	24.2636
1984	6	29	33.3652	25.1304	8.23478	26.5696	31.3706	29.6941	29.45	24.4273	27.0435	25.7217	25.7273	83.9545	70.3043	72.3478	75.6818	29.1409	32.5261	30.2043	30.6545	23.5909	25.4348	24.1913	24.4227
1984	6	30	32.8913	25.1652	7.72609	26.6522	31.2	28.3167	28.6941	24.3913	26.687	25.287	25.4565	83.0435	69.0909	76.9565	76.1818	28.9522	31.8227	29.8826	30.2909	23.4957	25.05	24.013	24.2273
1984	7	1	32.5217	24.7826	7.73913	26.4435	30.9889	28.9	28.8056	24.2	26.8783	25.513	25.5304	83.2609	71.8261	76.7391	77.2174	28.6348	32.387	30.3478	30.4565	23.3087	25.3522	24.2696	24.3
1984	7	2	33.3182	24.6087	8.70949	26.4174	31.4941	29.0588	28.9056	24.2435	26.7174	25.1435	25.3783	83.6522	69.7826	73.7391	75.6522	28.7609	31.8217	29.2391	29.9391	23.3696	25.0565	23.6304	24.0217
1984	7	3	33.1391	24.6609	8.47826	26.4174	31.2111	29.1111	28.9889	24.2	27	25.5304	25.5739	83.3043	71.3043	74.8261	76.5652	28.6522	32.6043	30.1261	30.4609	23.3217	25.4783	24.1478	24.313
1984	7	4	33.0261	24.9304	8.09565	26.3957	31.1556	28.7167	28.7059	24.3217	26.9391	25.3304	25.5348	84.2174	71.5652	78.8261	78.2609	28.9826	32.513	30.1783	30.5609	23.513	25.4348	24.1652	24.3696
1984	7	5	32.8348	24.713	8.12174	26.1043	31.1647	28.5412	28.6235	24.1682	26.9739	25.3391	25.5045	85.4091	72.5217	77	78.0455	28.8	32.713	29.9783	30.4864	23.4045	25.5391	24.0652	24.3273
1984	7	6	32.6696	24.4348	8.23478	26.0261	31.0375	28.6765	28.6941	24.2818	26.7957	25.3364	25.4818	85.6364	70.9565	76.0455	77.4091	29.0318	32.1304	29.9318	30.3636	23.5409	25.2304	24.0364	24.2591
1984	7	7	32.5174	24.6957	7.82174	26.2478	30.9294	29.1667	28.8889	24.1182	26.6348	25.2913	25.35	83.2273	71.913	75.6957	76.8636	28.5	31.9696	29.8174	30.0955	23.25	25.1435	23.9652	24.1227
1984	7	8	32.9636	24.6045	8.35909	26.1217	31.2444	29.4222	29.0722	24.187	26.8522	25.3478	25.4652	85.3043	70.913	73.6522	76.6957	28.8478	32.2217	29.687	30.2478	23.4261	25.2826	23.9	24.213
1984	7	9	32.8913	24.8609	8.03043	26.3348	31.5529	28.7944	29.0765	24.3391	27.0609	25.5909	25.6591	84.087	70.2174	75.6818	76.6364	28.9478	32.5957	30.35	30.6545	23.5087	25.4609	24.2773	24.4364
1984	7	10	33.1652	25.0818	8.0834	26.4261	31.4278	29.0125	28.9412	24.2261	27.0682	25.5217	25.6227	83.4783	70.7727	73.8261	75.9545	28.7217	32.6409	29.9783	30.4636	23.3565	25.5	24.0565	24.2955
1984	7	11	32.7739	24.9304	7.84348	26.4304	31.7889	28.8333	28.9833	24.3348	26.9304	25.4783	25.5913	84.2174	69	77.7826	77	28.9957	32.1609	30.3783	30.5043	23.5087	25.2478	24.2739	24.3348
1984	7	12	32.8348	24.5696	8.26522	26.2348	31.3667	28.8333	28.8333	24.1391	26.7391	25.5391	25.4696	84.087	70.6087	76.8696	77.3043	28.6348	31.9609	30.3739	30.3304	23.313	25.1522	24.2609	24.2522
1984	7	13	32.9261	24.7043	8.22174	26.113	30.4588	28.7778	28.5389	24.0455	26.6696	25.3348	25.35	84.4091	73.2174	75.3478	78.0455	28.5	32.1478	29.8261	30.1955	23.2364	25.2391	23.9957	24.1591
1984	7	14	32.4783	24.5826	7.89565	26.0783	31.0353	28.6667	28.7125	24.1739	26.8	25.3364	25.4905	85.5652	73.0952	75.9048	78.5714	28.8217	32.27	29.9773	30.48	23.4217	25.285	24.0455	24.32
1984	7	15	32.9391	24.587	8.35217	26.1739	31.1111	28.2667	28.4611	24.1217	26.7304	25.3304	25.3913	84.3478	71	77.3913	77.6522	28.6391	31.987	29.9957	30.2087	23.3087	25.1609	24.0783	24.1826
1984	7	16	32.8043	24.6261	8.17826	26.1609	30.9278	28.9444	28.7722	23.9304	26.7304	25.3913	25.3478	83.3913	71.087	75.087	76.5217	28.2043	32.0348	29.8913	30.0435	23.0565	25.1826	24	24.0783
1984	7	17	33.113	24.6522	8.46087	26.087	31.2667	28.75	28.7167	24.1478	27	25.3087	25.4826	85.1304	71.5217	74.9565	77.2609	28.7435	32.6435	29.7174	30.3652	23.3783	25.4957	23.913	24.2609
1984	7	18	33.2261	24.5565	8.66957	26.313	31.3444	29.5778	29.1944	24.1826	27.0174	25.513	25.5696	83.8261	70.7391	73.1739	75.8696	28.6913	32.5826	29.9435	30.4087	23.3304	25.4739	24.0304	24.2739
1984	7	19	33.5818	24.7304	8.85138	26.2087	32.0556	29.3667	29.2667	24.1739	27.0609	25.3565	25.5348	84.6522	68.6087	72.3043	75.1739	28.7435	32.4043	29.5609	30.2391	23.3652	25.3652	23.8087	24.1913
1984	7	20	33.4087	24.6391	8.76957	26.2217	31.3222	29.0333	28.9444	24.0913	27.0087	25.4522	25.5174	83.8696	70.5652	74.4783	76.2609	28.5217	32.513	29.9478	30.3348	23.2391	25.4391	24.0391	24.2435
1984	7	21	33.3739	24.6217	8.75217	26.1565	31.6444	28.7222	28.7778	24.2	26.9652	25.2	25.4522	85.1304	69.8696	75.3913	76.8261	28.8304	32.3565	29.5913	30.2522	23.4174	25.3478	23.8435	24.2043
1984	7	22	32.8565	24.6	8.25652	26.087	31.0444	28.6222	28.5778	24.0783	26.6	25.1304	25.2652	84.7391	71.4783	74.3478	77	28.5652	31.9	29.3261	29.9304	23.2696	25.0957	23.713	24.0391
1984	7	23	32.8348	24.5174	8.31739	25.8087	30.5778	28.9278	28.5722	23.9913	26.8391	25.4087	25.413	85.913	72.9565	74.1304	77.6957	28.5478	32.4739	29.7913	30.2652	23.2565	25.4217	23.9609	24.2087
1984	7	24	33.5957	24.6043	8.9913	26.3217	31.6556	29.6333	29.3056	24.2087	27.1391	25.2696	25.5478	83.913	69.4783	69.1304	74.1739	28.7522	32.6522	28.9826	30.1261	23.3783	25.5087	23.5043	24.1261
1984	7	25	33.8696	24.8174	9.05217	26.4609	31.8333	29.8222	29.4833	24.1739	27.0957	25.4609	25.5652	82.913	69.4783	69.7391	73.9565	28.5652	32.5522	29.387	30.1565	23.2652	25.4391	23.7217	24.1391
1984	7	26	33.5091	25.0435	8.46561	26.4348	31.4778	29.6	29.1235	24.2348	26.887	25.5682	25.5773	83.3478	68.8261	73	75.1818	28.7478	32.0304	30	30.2864	23.3565	25.1826	24.0773	24.2227
1984	7	27	33.313	24.7043	8.6087	26.2261	31.0611	29.35	28.9706	24.113	26.887	25.2522	25.413	83.9565	70.3043	72.6087	75.6957	28.5696	32.1957	29.3652	30.0435	23.2783	25.2652	23.687	24.0783
1984	7	28	32.5913	24.9391	7.65217	26.2478	31.1889	28.3222	28.4778	23.9565	26.6696	25.2913	25.3636	82.0455	70.4348	78.5652	77.1739	28.1304	31.8261	30.1261	30.0304	23.0174	25.0652	24.1391	24.0696
1984	7	29	32.7727	24.4409	8.33182	26.0545	31.0737	28.8889	28.7111	24.087	27.0087	25.1826	25.4217	85.1364	72.6522	75.3913	78	28.7	32.7957	29.5217	30.3727	23.3364	25.5913	23.8261	24.2773
1984	7	30	32.8261	24.4087	8.41739	26.0087	30.3412	29.0667	28.5889	24.0045	26.7609	25.3391	25.4045	84.7727	74.4348	73.8261	77.8182	28.4545	32.4913	29.7174	30.3	23.1955	25.4174	23.8957	24.2182
1984	7	31	32.5217	24.7565	7.76522	26.1609	31.1	28.8	28.6833	24.1304	26.9043	25.4913	25.513	84.5652	71.2609	77.6957	77.7826	28.6478	32.3826	30.4261	30.4913	23.3261	25.3739	24.3087	24.3391
1984	8	1	32.9095	24.5682	8.34134	25.8864	30.8235	29.4588	28.9706	23.9818	26.7636	25.3636	25.3682	85.3636	72.8571	73.8182	77.4286	28.5	32.4952	29.7318	30.2524	23.2182	25.4238	23.9227	24.2
1984	8	2	32.9273	24.5727	8.35455	26.4364	30.8875	29.1059	28.9118	24.3429	27.0636	25.5091	25.6381	84.0476	73.7273	75.1364	77.5238	28.9762	33.0136	30.1409	30.7095	23.5048	25.7091	24.1636	24.4476
1984	8	3	33.0045	24.7818	8.22273	26.4455	31.0941	28.8941	28.8235	24.3818	26.8727	25.4545	25.5636	84.3636	70.5	77	77.3636	29.1	32.2455	30.2318	30.5182	23.5727	25.2727	24.2091	24.3591
1984	8	4	33.2727	24.6273	8.64545	26.2273	31	28.8824	28.7882	24.4273	27.1545	25.0909	25.5636	86.2727	73.6364	73.3182	77.7273	29.3818	33.1818	29.1182	30.5591	23.7273	25.7818	23.5909	24.3636
1984	8	5	33.5318	24.6636	8.86818	26.0818	31.8941	28.8118	28.8824	24.0455	27.1727	25.5091	25.5682	84.5	69.9545	77.4545	77.3636	28.5045	32.7773	30.3682	30.5591	23.2273	25.55	24.2773	24.3591
1984	8	6	32.9909	24.6238	8.3671	25.9455	31.3882	29.2059	28.9471	23.9727	27.2136	25.4455	25.55	84.9091	71.5909	76.2273	77.5455	28.4091	33.1091	30.1364	30.5545	23.1818	25.7318	24.1636	24.3545
1984	8	7	32.9818	24.9727	8.00909	26.2045	30.8875	29.2941	29.0188	24.2909	26.7818	25.6455	25.5682	85.5	71.381	74.3182	76.8095	29.0591	32.2381	30.2682	30.4905	23.5455	25.2857	24.2227	24.3381
1984	8	8	33.1182	24.6818	8.43636	26.3727	31.6824	29.1765	29.0647	24.2	27.1364	25.5273	25.6136	83.4545	70.8636	76.5909	76.9091	28.6909	32.8045	30.3318	30.6091	23.3227	25.5955	24.25	24.4
1984	8	9	32.5955	24.8682	7.72727	26.1545	30.9294	28.4471	28.5176	24.1364	26.9091	25.4636	25.5045	84.6364	72.9545	78.1818	78.6364	28.6909	32.6136	30.4	30.5682	23.3318	25.4909	24.3	24.3682
1984	8	10	32.5318	24.7909	7.74091	26.0273	30.8941	28.9059	28.6706	24.1636	26.9818	25.3636	25.5	85.7727	73.0455	75.1364	78.0909	28.8318	32.8045	29.8591	30.5045	23.4182	25.5864	23.9864	24.3227
1984	8	11	32.7364	24.4818	8.25455	26.1182	30.9294	28.8235	28.6529	24.0045	26.7818	25.3091	25.3591	84	72.5	78.9545	78.5	28.3773	32.3318	30.1773	30.2955	23.1545	25.3318	24.1727	24.2182
1984	8	12	32.6545	24.3545	8.3	26.0286	31.1889	29.0353	28.8941	23.9619	26.8455	25.4455	25.4095	84.4762	72.1364	76.3636	77.7619	28.3571	32.3864	30.1636	30.3429	23.1381	25.3636	24.1455	24.2476
1984	8	13	33.1318	24.4182	8.71364	25.8545	31.8	28.8706	28.8471	23.8727	27.2364	25.5091	25.5455	84.7727	70.7727	77.1364	77.5455	28.2091	33.0409	30.3818	30.5545	23.0682	25.6955	24.2727	24.35
1984	8	14	32.8682	24.5909	8.27727	26.2545	31.3882	28.1529	28.5063	24.3864	27.3	25.2091	25.6273	85.6818	73.5455	78.2727	79.2727	29.2545	33.4909	29.9136	30.8727	23.65	25.9409	24.0227	24.5455
1984	8	15	33.0364	24.5364	8.5	25.9	31.4235	28.8706	28.8	23.9818	27.0182	25.2818	25.4273	85.2727	70.5	75.7727	77.3182	28.5045	32.5409	29.7818	30.2682	23.2273	25.4409	23.95	24.2182
1984	8	16	32.6909	24.5818	8.10909	25.9727	30.9375	28.4471	28.4941	24.0476	26.9238	25.4182	25.4714	85.381	73.8095	78.8182	79.5238	28.619	32.7952	30.3909	30.619	23.3048	25.5857	24.3	24.3952
1984	8	17	32.8455	24.4909	8.35455	25.9227	31.3882	28.7588	28.6882	24.0182	27.2	25.3727	25.5318	85.3182	71.7727	75.7273	77.6818	28.55	33.0864	29.9273	30.5227	23.2591	25.7318	24.0409	24.3364
1984	8	18	32.7682	24.6545	8.11364	26.0182	31.6706	28.3412	28.6	24.0727	27.1091	25.3	25.5	85.0909	70.5455	78.8182	78.1818	28.6182	32.7364	30.1591	30.5045	23.2864	25.5545	24.1727	24.3409
1984	8	19	32.8909	24.5	8.39091	25.8636	31.0706	28.4353	28.4313	23.9636	26.7909	25.3524	25.3857	85.4091	71.2273	78.0952	78.1818	28.4682	32.1773	30.1182	30.2591	23.2136	25.2591	24.1364	24.2
1984	8	20	32.7909	24.5682	8.22273	25.8909	31.0824	28.8824	28.7118	24.1091	27.1381	25.5909	25.6381	86.3182	72.6667	76.5909	78.5714	28.8136	33.0714	30.4909	30.8429	23.4136	25.7238	24.3364	24.5143
1984	8	21	33.3455	24.5455	8.8	26.0091	31.6941	28.9647	28.9294	24.1955	27.0818	25.3955	25.5545	86.1818	70.1818	75.3636	77.1818	28.95	32.6273	29.9636	30.5273	23.4818	25.4955	24.0455	24.3455
1984	8	22	33.2	24.6045	8.59545	26.0818	31.3875	29.0588	28.9176	24.1143	26.8909	25.4818	25.4952	85.1905	70.4091	75.6364	77.2857	28.7095	32.2818	30.1364	30.4143	23.3429	25.3091	24.15	24.3048
1984	8	23	33.4591	24.6955	8.76364	26.1182	31.775	29.1	29.1	24.0857	27.1818	25.5227	25.6143	84.4762	69.5	75.5455	76.8095	28.6143	32.7545	30.2	30.5857	23.2714	25.5591	24.1864	24.3714
1984	8	24	32.6364	24.7455	7.89091	26.0636	30.9	28.0588	28.2882	24.0762	27.0091	25.1273	25.4238	84.8095	73.9545	80.6364	80.1905	28.5714	32.9409	30.0364	30.5714	23.2857	25.6636	24.1045	24.381
1984	8	25	32.7273	24.4727	8.25455	25.7182	31.0529	28.8941	28.6588	23.9	26.9545	25.4364	25.4273	86.0455	71.9545	75.5909	77.9091	28.4045	32.6136	30.0364	30.35	23.1682	25.4727	24.1	24.25
1984	8	26	32.3091	24.7136	7.59545	26.2318	31.2118	28.1529	28.4529	24.2273	26.9727	25.2818	25.5	84.8636	71.9545	81.2273	79.3636	28.8818	32.6545	30.4091	30.6364	23.4318	25.5045	24.3	24.4318
1984	8	27	32.3545	24.7773	7.57727	26.0818	31.1353	28.3647	28.5294	23.9636	26.8455	25.4409	25.4091	84	72.5	79.7273	78.7727	28.3136	32.45	30.5364	30.4273	23.1364	25.4091	24.3818	24.2955
1984	8	28	32.9182	24.4045	8.51364	25.5909	31.5647	28.3059	28.4882	23.9091	27.2727	25.4182	25.5364	86.9091	71.5	78.2727	78.9545	28.5136	33.1864	30.3455	30.6955	23.2273	25.7864	24.2591	24.4364
1984	8	29	32.9727	24.6143	8.35844	25.9455	31.6824	28.4235	28.6706	24.0909	27.1818	25.7091	25.6591	85.9091	71.0455	80.5455	79.0909	28.7182	32.9545	31.1045	30.9273	23.3545	25.6727	24.6955	24.5636
1984	8	30	33.1545	24.5682	8.58636	26.2455	31.5882	28.8059	28.9059	24.2	27.1909	25.6091	25.6682	84.3636	71	78.1818	77.8636	28.7773	32.9864	30.6909	30.8227	23.3909	25.6727	24.4727	24.5091
1984	8	31	33.0136	24.8091	8.20455	26.0909	31.6353	28.5647	28.7824	24.0091	27.2636	25.3	25.5273	84.1364	71.5	78.4545	78	28.4182	33.1773	30.1364	30.5773	23.1773	25.7773	24.1591	24.3545
1984	9	1	32.8435	24.4087	8.43478	25.6478	31.3444	28.6889	28.6222	23.7043	27.1043	25.5652	25.4565	85.1304	71.6957	78.6522	78.4783	27.9739	32.8696	30.713	30.5261	22.913	25.6217	24.4522	24.3261
1984	9	2	32.7739	24.6783	8.09565	26.0783	31.0444	28.1778	28.4167	24.0783	26.887	25.4783	25.4826	84.7826	71.1739	78.913	78.3913	28.6043	32.3739	30.487	30.487	23.2826	25.3565	24.3565	24.3391
1984	9	3	32.8957	24.4957	8.4	26.0435	31.3222	27.8235	28.1778	24.1478	26.887	25.1273	25.3727	85.5652	71.1304	81.0909	79.3182	28.7826	32.3957	30.1136	30.4364	23.4	25.3696	24.1409	24.3091
1984	9	4	32.7391	24.4	8.33913	25.6565	31.3647	29.0222	28.8111	23.5455	26.713	25.5652	25.2909	83.9091	69.4783	78	77.5	27.5727	31.8391	30.6174	30.1136	22.6682	25.0739	24.4043	24.0955
1984	9	5	33.1913	24.4609	8.73043	25.8739	31.9611	29.0222	28.9833	24.013	27.087	25.4087	25.4957	85.3478	70.1739	78	77.913	28.5478	32.6609	30.313	30.5043	23.2565	25.4957	24.2565	24.3348
1984	9	6	33.2609	24.4261	8.83478	26.0565	32.0444	29.2111	29.1944	23.9391	27.2261	25.6696	25.613	83.9565	69.2609	77.5217	76.913	28.287	32.8261	30.7391	30.613	23.1043	25.6	24.4913	24.4043
1984	9	7	33.013	24.6304	8.38261	26.0261	31.7611	28.3389	28.65	23.8	27.113	25.4087	25.4391	83.1304	70.8696	78.6957	77.5217	27.9304	32.813	30.4	30.3826	22.8913	25.5826	24.2739	24.2565
1984	9	8	32.613	24.7913	7.82174	25.8609	30.7833	28.3588	28.4	23.8957	26.7478	25.2348	25.2957	85	71.4348	77.6957	77.9565	28.2913	32.1174	29.9609	30.1174	23.113	25.2261	24.0391	24.1348
1984	9	9	32.6957	24.7348	7.96087	25.9217	31.3667	28.5222	28.5778	23.8957	26.8913	25.3217	25.3652	84.4783	70.7391	79.0435	78.1304	28.2217	32.3391	30.2565	30.2826	23.0739	25.3261	24.2391	24.2174
1984	9	10	32.7913	24.7478	8.04348	26.2522	31.1222	28.1667	28.4722	24.113	27.1652	25.2217	25.4913	83.8261	73	79.5652	78.913	28.5609	33.1565	30.1304	30.6304	23.2739	25.7696	24.1348	24.3826
1984	9	11	32.7913	24.5174	8.27391	26.0391	30.9222	28.8833	28.7529	23.8304	26.8174	25.4087	25.3478	83.2609	72.0435	77.3043	77.5652	28.0174	32.3565	30.2348	30.2	22.9348	25.3391	24.2087	24.1609
1984	9	12	33.213	24.5913	8.62174	25.8957	31.2778	28.2556	28.4667	24.1478	26.9478	25.3652	25.45	86.0455	71.3478	79.3043	79.0435	28.9217	32.513	30.2913	30.5783	23.4522	25.413	24.2522	24.3739
1984	9	13	32.8261	24.6565	8.16957	25.8522	31.75	28.5944	28.7333	23.887	26.9478	25.287	25.3739	84.9565	68.7826	77.3913	77.087	28.2696	32.2087	29.987	30.1565	23.1	25.2609	24.0609	24.1478
1984	9	14	33.1304	24.7174	8.41304	26.113	31.9333	28.3556	28.7278	23.9391	27.0348	25.1739	25.3783	83.5217	68.8261	76.6957	76.3478	28.2217	32.4	29.7261	30.113	23.0609	25.3696	23.9174	24.1261
1984	9	15	33.1565	24.5261	8.63043	25.8304	31.5778	28.3111	28.4722	23.9087	27.113	25.5391	25.5174	85.3043	69.9565	78.8696	78	28.3652	32.6652	30.6043	30.5522	23.1391	25.5087	24.4174	24.3435
1984	9	16	32.8391	24.5913	8.24783	25.9304	31.4	28.0722	28.35	23.9391	27.0522	25.3783	25.4478	84.7391	70.9565	81.0435	78.913	28.3391	32.6957	30.5696	30.5217	23.1348	25.5217	24.3913	24.3435
1984	9	17	32.6217	24.4696	8.15217	25.7522	30.7333	28.2889	28.2944	24	26.8087	25.2087	25.3348	86.5217	72.3478	77.2174	78.6957	28.6261	32.3391	29.8304	30.2739	23.3	25.3391	23.9739	24.2043
1984	9	18	32.3826	24.4	7.98261	25.8348	30.8556	28.2556	28.2944	23.9478	26.7043	25.4261	25.3478	85.4783	72.4348	79.4783	79.2609	28.4391	32.1565	30.4652	30.3565	23.1783	25.2348	24.3348	24.2565
1984	9	19	32.8391	24.5913	8.24783	25.8435	31.8235	27.7611	28.4	23.9455	26.887	25.1182	25.3409	85.5	71.1739	80.9545	79.2273	28.4318	32.4261	30.0773	30.35	23.1955	25.3826	24.1227	24.25
1984	9	20	32.2957	24.4087	7.88696	25.8783	30.7333	27.7176	28.0722	23.713	26.7304	25.0261	25.1565	83.4783	73.2174	81.3478	79.3043	27.8348	32.3391	29.9522	30.0435	22.8304	25.3217	24.0609	24.0696
1984	9	21	32.713	24.5043	8.2087	25.6435	31.2556	28.2111	28.3944	23.9304	27.0783	25.1087	25.3739	86.6522	72	77.6087	78.8696	28.5348	32.8609	29.7261	30.3739	23.2565	25.5957	23.913	24.2522
1984	9	22	32.7435	24.4696	8.27391	25.7739	31.4235	27.9444	28.3824	23.9304	26.9091	25.1913	25.3182	85.8696	71.0476	78.7826	78.3333	28.4391	32.8381	29.9652	30.4095	23.1913	25.6	24.0696	24.2714
1984	9	23	32.587	24.6522	7.93478	26.2217	31.1556	28.0556	28.3778	23.9913	26.9565	25.4522	25.4739	83.2174	71	81.5217	78.4783	28.2826	32.5043	30.7565	30.5217	23.1174	25.4348	24.4826	24.3522
1984	9	24	32.2957	24.6696	7.62609	25.9304	31.0588	28.0889	28.3	23.9652	26.6783	25.4174	25.3565	84.9565	70.4545	80.3478	78.5	28.387	32.0727	30.5565	30.3409	23.1609	25.1909	24.387	24.2455
1984	9	25	32.5913	24.3364	8.25494	25.7739	31.2111	28.0667	28.2889	23.9304	27.1304	25.1727	25.3909	86.087	71.913	79.0455	79.1364	28.487	32.9783	29.9727	30.45	23.2261	25.6783	24.0682	24.3091
1984	9	26	32.4174	24.3783	8.03913	25.8696	31.3444	27.9	28.2667	23.8522	26.7652	25.1217	25.2435	84.6957	70.2174	80	78.2609	28.1609	32.0348	29.9565	30.0478	23.0348	25.1826	24.0435	24.0913
1984	9	27	32.5217	24.1391	8.38261	25.4696	30.95	27.4588	27.8944	23.6522	26.9478	25.3304	25.313	86	72.1304	82.1739	80.087	27.9739	32.6087	30.5739	30.3913	22.9174	25.4826	24.4	24.2696
1984	9	28	32.1783	24.4261	7.75217	25.6522	30.8111	27.8444	28.0167	23.7565	26.6087	25.1364	25.1409	85.3043	73.0435	80.0455	79.6818	28.087	32.0783	30.0136	30.05	22.9739	25.1826	24.0727	24.0818
1984	9	29	32.6478	24.687	7.96087	25.8783	30.8444	28.5667	28.4667	24.0391	26.9217	25.5043	25.487	85.8696	72.5652	78.5217	79	28.6348	32.6304	30.5478	30.5826	23.3043	25.4913	24.3826	24.3913
1984	9	30	32.7739	24.5478	8.22609	26.1826	31.2222	27.0333	28.0647	23.987	26.8087	24.913	25.2435	83.4348	71.6087	83.5217	79.5652	28.2913	32.2826	29.9478	30.1739	23.113	25.2826	24.0391	24.1391
1984	10	1	32.65	24.1273	8.52273	25.8273	31.3176	28.4118	28.5412	23.6818	26.9682	25.5727	25.4	83.7273	71.5	80.9091	78.6364	27.7909	32.5682	30.9227	30.4182	22.8091	25.4591	24.5909	24.2773
1984	10	2	32.6273	24.3545	8.27273	25.5773	31.2941	28.1882	28.3471	23.8909	27.1091	25.3455	25.4455	87.0455	72.2727	79.5909	79.8182	28.4818	32.9818	30.35	30.6045	23.2227	25.6591	24.2909	24.3909
1984	10	3	32.6818	24.3818	8.3	25.6636	31.0375	27.6824	28.0875	23.9286	26.8727	25.1	25.3286	86.619	71.381	79.2857	78.8	28.5048	32.6524	29.8143	30.345	23.2286	25.5048	23.9714	24.25
1984	10	4	32.4091	24.3318	8.07727	25.9182	30.975	27.5412	27.9471	23.9091	26.8545	24.9	25.2364	84.2273	73.2273	80.9545	79.4545	28.2409	32.5864	29.6455	30.1455	23.0636	25.45	23.8818	24.1364
1984	10	5	32.7182	24.4455	8.27273	25.6	31.4941	28	28.3294	24.0091	27.1636	25.3455	25.5091	87.7727	71.3636	81.3182	80.0455	28.7773	32.9318	30.5318	30.7455	23.3818	25.65	24.3636	24.4682
1984	10	6	32.8143	24.3909	8.42338	25.6818	31.3294	28.1647	28.3059	23.9909	26.9773	25.0818	25.3238	86.381	72.8636	79.9091	80	28.6318	32.7545	29.9136	30.4455	23.3136	25.5545	24.0409	24.3
1984	10	7	32.6909	24.5636	8.12727	25.9545	30.9412	27.8824	28.2059	24.0364	27.0091	25.3727	25.4682	85.3636	73.2273	80.3182	79.5455	28.5682	32.8545	30.4545	30.6227	23.2773	25.6091	24.3409	24.4045
1984	10	8	32.4727	24.4773	7.99545	25.8636	31.3353	28	28.2882	24.0545	27.1455	25.0727	25.4182	86.0455	71.2273	77.8636	78.3636	28.6545	32.8955	29.6409	30.3909	23.3318	25.6364	23.8818	24.2773
1984	10	9	32.6091	24.6364	7.97273	25.7909	31.1412	27.3471	27.8824	24.1	26.9091	25.0455	25.35	86.9091	70.8636	80.8182	79.7273	28.8318	32.3909	29.6818	30.3136	23.4273	25.3636	23.9091	24.2227
1984	10	10	32.2524	24.5381	7.71429	25.8286	30.7875	27.8312	28.125	24.0095	26.781	25.18	25.295	86.1429	71.2381	80.15	79.1	28.6048	32.1667	30.085	30.245	23.2714	25.2571	24.115	24.2
1984	10	11	32.1455	24.5636	7.58182	25.7182	30.9294	28.0706	28.1882	23.8727	26.8909	25.1636	25.3136	85.8182	72	79.2273	79	28.3455	32.5227	29.9636	30.2682	23.1364	25.4318	24.0545	24.2045
1984	10	12	32.3455	24.4857	7.85974	25.8682	30.8875	27.5059	27.9176	23.9	26.9545	25.1091	25.3286	85	72.3182	80.8182	79.5714	28.2714	32.6364	30.0136	30.3571	23.1095	25.5	24.0864	24.2429
1984	10	13	32.5409	24.5227	8.01818	26.0455	30.8765	27.8	28.1412	24.0545	27.0636	25.2409	25.4455	84.9091	72.5	80.5909	79.2727	28.5545	32.8909	30.2409	30.5636	23.2636	25.6182	24.2045	24.3682
1984	10	14	32.7909	24.3364	8.45455	25.6182	31.2176	27.7875	28.1	23.7182	27.0455	25.25	25.3364	85.5455	70	81.2273	78.9091	28.0045	32.5136	30.3773	30.3182	22.9591	25.4227	24.2909	24.2136
1984	10	15	32.4182	24.5	7.91818	25.6727	30.9059	27.2471	27.8	23.7955	26.8182	25.1955	25.2727	85.7273	71.6818	84	80.3182	28.1864	32.2955	30.5273	30.3409	23.0455	25.3045	24.3636	24.2227
1984	10	16	32.1591	24.1818	7.97727	25.8727	30.8529	27.1412	27.7471	23.8818	26.7364	25.1143	25.2286	84.7273	71.9091	84.5714	80.4286	28.2591	32.1773	30.1857	30.181	23.0773	25.2455	24.1762	24.1619
1984	10	17	31.9182	23.8545	8.06364	25	30.6	27.2235	27.4765	23.6952	26.5455	24.9364	25.1048	88.5714	73.0909	83.4091	81.7143	28.2619	31.9364	29.9955	30.1714	23.0952	25.1227	24.0636	24.1619
1984	10	18	31.7727	24.1143	7.65844	25.3182	30.7235	27.5938	27.65	23.5091	26.2545	24.9136	24.8864	86	72.3636	81.8182	80.1364	27.7318	31.3091	29.7545	29.6	22.7682	24.7773	23.9545	23.8318
1984	10	19	31.8364	24.1636	7.67273	25.4545	30.8235	27.6353	27.9059	23.6091	26.6182	24.9905	25.0476	85.9545	71.9545	80.7143	79.4762	27.8818	31.95	29.819	29.8143	22.8545	25.1409	23.9619	23.9619
1984	10	20	32.0727	24.3727	7.7	25.4636	30.7059	27.2353	27.6412	23.8909	26.6273	24.7273	25.0682	87.8182	73	82.2273	80.8636	28.5409	32.0864	29.4818	30.05	23.2591	25.2136	23.7864	24.0864
1984	10	21	31.9364	24.2091	7.72727	25.6091	30.8588	27.8941	28.0588	23.55	26.7	25.0773	25.1091	84.2273	72.7727	80.3182	79.0455	27.6273	32.2091	29.9182	29.9182	22.7045	25.2682	24.0364	24.0045
1984	10	22	32.2364	24.1	8.13636	25.6727	31.2824	27.4889	28.0588	23.7273	26.8591	24.4857	25.0238	85.1364	72.6364	79.381	79	28.0091	32.5545	28.7952	29.7857	22.9318	25.4409	23.381	23.9
1984	10	23	31.8409	24.1182	7.72273	25.8909	31	27.8706	28.0824	23.8095	26.6727	25.181	25.245	83.2381	72.7273	79.5238	78.25	27.9524	32.1318	30	30.045	22.9	25.2409	24.0857	24.075
1984	10	24	32.2182	24.6381	7.58009	26.0227	30.5	27.6235	27.9647	24.0524	26.6952	25.1636	25.2952	84.7619	74.2857	81.2727	80.1905	28.5286	32.3714	30.1636	30.3524	23.2429	25.3571	24.1727	24.2333
1984	10	25	31.9455	24.3545	7.59091	25.5318	30.3867	27.6471	27.8812	23.8381	26.7182	25.2273	25.3048	87.1429	74.7143	80.9545	81.15	28.3762	32.6238	30.2864	30.575	23.1571	25.4905	24.2318	24.37
1984	10	26	32.4545	24.3818	8.07273	25.8727	31.3	28.0941	28.3059	24	27.0727	25.4571	25.519	85.6818	71.4091	80.7619	79.1905	28.5	32.7727	30.7	30.6571	23.2318	25.5727	24.4476	24.4143
1984	10	27	32.8364	24	8.83636	25.6455	31.525	27.8824	28.3563	23.8727	27.0818	25.2091	25.3818	86.1364	71.4286	81.7273	79.7619	28.4	32.9952	30.3182	30.5857	23.1727	25.6762	24.2591	24.3667
1984	10	28	32.4091	24.5455	7.86364	25.5909	31.225	27.9	28.1353	24.0273	27.0091	25.1	25.3864	87.4091	71.5455	81.9545	80.3182	28.7318	32.6727	30.15	30.5227	23.3636	25.5045	24.1545	24.3455
1984	10	29	32.1591	24.6136	7.54545	25.6909	30.4118	27.2529	27.6824	24.0045	26.7818	25.0318	25.2727	87	74.0909	82.7273	81.2273	28.6727	32.5045	30.0636	30.4227	23.3364	25.4227	24.1364	24.2909
1984	10	30	31.8955	24.2636	7.63182	25.4318	30.75	27.7412	27.9529	23.8	26.6682	25.0143	25.1667	87.6818	74	81.5238	81.0476	28.3682	32.2955	29.9429	30.2	23.1727	25.3227	24.0476	24.1714
1984	10	31	32.1545	24.0955	8.05909	25.2227	30.9706	27.7765	27.9529	23.8091	26.7619	24.8381	25.1381	88.9091	71.6667	79.2857	79.8095	28.5273	32.1905	29.3381	30	23.2273	25.2571	23.7143	24.0667
1984	11	1	32.02	24.25	7.77	25.905	30.675	27.4125	27.8875	23.95	26.93	24.75	25.21	84.9	73.3	80.95	79.8	28.4	32.725	29.39	30.18	23.17	25.52	23.735	24.145
1984	11	2	32.2	24.14	8.06	25.37	30.625	27.55	27.7938	23.62	26.53	25	25.0158	85.85	71.3	81.3158	79.2105	27.88	31.695	29.8579	29.7737	22.875	25	24.0053	23.9263
1984	11	3	32.07	24.325	7.745	25.62	30.7625	27.85	28.0125	23.8105	26.755	24.89	25.1211	86.4737	72.2	79.35	79.2632	28.2737	32.255	29.485	29.9842	23.0895	25.295	23.8	24.0474
1984	11	4	32.46	24.0842	8.37579	25.35	31.2625	27.6313	28.025	23.765	26.86	24.87	25.16	86.55	71.4	79.65	79.25	28.205	32.35	29.445	30.02	23.06	25.34	23.78	24.07
1984	11	5	32.4	24.17	8.23	25.43	30.9125	28.3063	28.2667	23.6842	26.77	25.1895	25.2	87.0526	71.65	78.9474	79.3158	28.1105	32.21	29.9947	30.0737	23	25.28	24.0789	24.1
1984	11	6	32.415	24.265	8.15	25.44	31.3	28.3	28.3812	23.8	26.74	25.2684	25.2421	87.35	71.75	79	79.2632	28.345	32.135	30.1579	30.1526	23.145	25.235	24.1684	24.1526
1984	11	7	32.18	24.55	7.63	25.86	31.175	27.6375	28.025	24.11	26.94	25.0421	25.3526	86.5	72	80.7368	79.6842	28.805	32.605	29.9474	30.4421	23.41	25.475	24.0474	24.3053
1984	11	8	31.81	24.13	7.68	25.28	30.5875	27.5375	27.7563	23.73	26.56	25.04	25.1	87.95	74.55	82.5	81.65	28.28	32.12	30.09	30.155	23.105	25.225	24.13	24.145
1984	11	9	31.7	23.935	7.765	24.85	30.6062	27.6188	27.6875	23.6	26.49	24.73	24.94	90.05	73.1	79.25	80.8	28.275	31.835	29.155	29.75	23.095	25.07	23.6	23.92
1984	11	10	32.27	24.06	8.21	25.11	30.9625	28.3	28.2188	23.49	26.63	24.96	25.015	87.35	71.8	77.15	78.95	27.835	31.945	29.355	29.72	22.835	25.14	23.72	23.885
1984	11	11	32.35	24.23	8.12	25.19	30.975	27.95	28.0133	23.55	26.91	25.16	25.215	87.15	72.15	78.7	79.4	27.89	32.56	29.91	30.12	22.88	25.44	24.01	24.115
1984	11	12	32.095	24.15	7.945	25.24	30.7125	27.7125	27.8562	23.71	26.73	24.7	25.05	87.95	72	80.7	80.25	28.27	32.155	29.275	29.895	23.1	25.24	23.66	23.99
1984	11	13	31.93	23.94	7.99	25.05	30.85	27.325	27.6875	23.47	26.58	24.69	24.915	87.6	71.85	80.4	79.95	27.825	31.83	29.24	29.63	22.825	25.07	23.655	23.855
1984	11	14	31.99	24	7.99	25.2	30.625	27.4	27.6625	23.555	26.63	24.78	24.995	87.15	73.05	80.65	80.2	27.925	32.105	29.405	29.825	22.895	25.22	23.76	23.945
1984	11	15	31.6	23.94	7.66	24.92	30.3688	27.5733	27.6187	23.39	26.305	24.7	24.8	88.05	73.55	79.8	80.5	27.695	31.54	29.21	29.475	22.75	24.905	23.63	23.765
1984	11	16	32.06	24.03	8.03	25.13	30.8	27.8667	27.9563	23.49	26.53	24.77	24.93	87.2	71.35	79.25	79.25	27.8	31.7	29.26	29.575	22.825	24.99	23.685	23.835
1984	11	17	32.175	24.15	8.025	25.16	30.425	27.725	27.775	23.63	26.63	24.7263	24.9684	88	73.35	78.8947	80.1053	28.12	32.095	29.1526	29.7474	23.005	25.215	23.6	23.9158
1984	11	18	32.12	23.97	8.15	25.06	31.025	27.5312	27.7812	23.37	26.52	24.7105	24.8579	86.7	70.8	80.1579	79.2105	27.575	31.615	29.2737	29.4684	22.69	24.95	23.6842	23.7474
1984	11	19	32.35	23.735	8.615	24.985	31.1375	28	28.0375	23.27	26.375	24.7222	24.7389	86.85	68.6	77	77.5556	27.425	31.045	28.9389	29	22.585	24.63	23.4667	23.4889
1984	11	20	32.375	23.775	8.6	24.71	31.1187	27.2667	27.6813	23.11	26.81	24.815	24.915	87.4	71.2	79.4	79.35	27.185	32.21	29.325	29.585	22.45	25.285	23.715	23.81
1984	11	21	32.25	24.07	8.18	25.08	30.6812	28.0125	27.95	23.32	26.44	24.92	24.88	86.25	70.7	77.9	78.35	27.425	31.44	29.37	29.4	22.595	24.855	23.725	23.73
1984	11	22	32.21	23.81	8.4	24.925	30.8375	27.575	27.7375	23.42	26.69	24.7053	24.9632	88.05	72.1	78.3158	79.4737	27.775	32.14	29.0421	29.7053	22.8	25.23	23.5316	23.8895
1984	11	23	32.4	23.6737	8.72632	24.64	30.9625	27.85	27.7938	22.99	26.64	24.8211	24.7895	86.9	70.1	78.5263	78.4737	26.945	31.77	29.2842	29.2842	22.305	25.04	23.6895	23.6316
1984	11	24	32.14	23.75	8.39	24.78	30.6	27.75	27.7438	23.2	26.64	24.635	24.83	87.55	72.6	77.35	79.2	27.37	32.055	28.805	29.405	22.54	25.205	23.41	23.71
1984	11	25	31.905	23.83	8.075	24.81	30.5625	27.775	27.7312	23.215	26.47	24.73	24.8211	86.8421	72.05	78.2	79.25	27.385	31.635	29.07	29.36	22.54	24.975	23.565	23.695
1984	11	26	32.015	23.67	8.345	24.75	30.525	27.8625	27.7438	23.23	26.505	24.905	24.875	87.95	72.45	78.85	79.7	27.435	31.77	29.47	29.555	22.585	25.035	23.79	23.815
1984	11	27	32.58	23.72	8.86	24.82	31.0125	27.65	27.725	23.285	26.8	24.7211	24.9263	87.95	71.05	79	79.1579	27.52	32.19	29.1211	29.5947	22.635	25.26	23.6	23.8211
1984	11	28	32.49	23.35	9.14	24.525	30.9375	28.1	27.95	23.03	26.7	24.65	24.785	88.2	71.2	75.55	78.2	27.125	32.015	28.64	29.26	22.42	25.175	23.295	23.62
1984	11	29	32.33	23.44	8.89	24.385	30.7625	28.025	27.7813	22.905	26.27	24.33	24.51	88.3	69.65	74.95	77.65	26.89	30.955	28.035	28.625	22.265	24.56	22.945	23.25
1984	11	30	32.1684	23.285	8.88342	24.435	31.0625	27.9375	27.85	22.72	26.42	24.27	24.48	86.45	69.85	75.15	77.2	26.465	31.28	27.955	28.555	21.98	24.79	22.89	23.215
1984	12	1	32.7524	23.319	9.43333	24.3619	31.5059	27.65	27.8353	22.8667	26.68	24.2381	24.605	88.0476	68.15	76.1429	77.55	26.8619	31.575	27.9857	28.85	22.2381	24.915	22.9095	23.39
1984	12	2	32.419	23.2381	9.18095	24.2476	31.1529	28	27.8353	22.7048	26.4667	24.3333	24.5	87.619	69.7143	75.381	77.6667	26.5571	31.4	28.0762	28.681	22.0524	24.819	22.9571	23.2762
1984	12	3	32.3	23.31	8.99	24.4095	30.8824	27.7412	27.6941	22.7619	26.3048	23.9095	24.319	86.9524	70.4286	74.1905	77.0952	26.5619	31.1429	27.1571	28.2905	22.0619	24.7095	22.3905	23.0571
1984	12	4	32.2286	23.0857	9.14286	24.2333	30.8176	28.1412	27.8412	22.6048	26.1238	24.319	24.3429	87.0476	69.9524	74.4286	77.0952	26.319	30.781	27.9333	28.3571	21.8952	24.4714	22.8762	23.0905
1984	12	5	32.2667	23.2095	9.05714	24.1143	30.8588	28.0118	27.7176	22.5286	26.29	24.2571	24.36	87.2857	70.8421	73.7143	77.5263	26.2	31.3263	27.7429	28.4474	21.8381	24.8105	22.7619	23.1474
1984	12	6	32.3524	23.33	9.02238	24.2619	30.8471	28.0471	27.7706	22.5333	26.2667	24.3429	24.3857	86.1429	69.6667	73.619	76.5238	26.1238	31	27.8714	28.3286	21.781	24.6095	22.8238	23.0667
1984	12	7	32.3667	23.1524	9.21429	24.0667	30.8118	28.2687	27.8118	22.5238	26.2762	24.4571	24.4238	87.5714	69.9524	74.1429	77.381	26.2571	31.0143	28.1571	28.481	21.8429	24.619	23.019	23.1476
1984	12	8	32.5619	23.3333	9.22857	24.4429	30.7882	28.0235	27.8294	22.8286	26.4476	24.4667	24.5857	87.1429	70.1429	74.4286	77.2381	26.7048	31.4048	28.1952	28.7762	22.1476	24.8429	23.0333	23.3476
1984	12	9	32.4333	23.42	9.01333	24.2286	30.7941	27.9875	27.7706	22.581	26.4571	24.2667	24.4333	86.9048	69.5714	73.4762	76.7619	26.2667	31.3571	27.7714	28.4762	21.8762	24.8143	22.781	23.1476
1984	12	10	32.9048	23.27	9.63476	24.3333	31.3647	28.0294	27.9438	22.6476	26.619	24.42	24.59	86.6667	69	74.25	76.9	26.3619	31.581	28.09	28.755	21.9238	24.9286	22.96	23.34
1984	12	11	32.525	23.1714	9.35357	24.0714	31.1412	28.0706	27.8471	22.481	26.3952	24.4667	24.4429	87.0476	68.7143	74.1905	76.7619	26.1476	31.0952	28.1905	28.4857	21.781	24.6762	23.0143	23.1619
1984	12	12	32.09	23.2619	8.8281	24.44	30.6471	28.0941	27.8375	22.82	26.3714	24.2762	24.53	87.05	71.5238	72.9524	77.25	26.71	31.4048	27.6952	28.675	22.14	24.8333	22.7048	23.28
1984	12	13	32.2	23.1571	9.04286	24.1476	30.7412	27.7625	27.6706	22.6	26.1905	24.181	24.3333	87.5714	69.619	73.7619	77.0952	26.3952	30.8333	27.5905	28.2714	21.9429	24.5333	22.6952	23.0476
1984	12	14	32.4667	23.2048	9.2619	23.9381	30.7529	27.6471	27.4706	22.2714	26.1429	23.9143	24.0952	86.619	69.381	73.5238	76.4286	25.7476	30.7524	27.1048	27.8619	21.5571	24.4619	22.3952	22.8
1984	12	15	32.081	22.9905	9.09048	23.8143	30.7647	27.8941	27.5941	22.0524	26.0762	24.0286	24.0333	85.8571	69.9524	73.619	76.381	25.3524	30.6333	27.3143	27.7714	21.2524	24.4333	22.481	22.719
1984	12	16	32.1429	22.8571	9.28571	23.6952	30.4125	27.5765	27.3765	22.0667	26.1333	23.9048	24.0381	86.5714	70.5238	73.5238	76.7143	25.4048	30.8143	27.0952	27.7762	21.3095	24.5238	22.3905	22.7429
1984	12	17	32.5238	22.7048	9.81905	23.5333	30.5294	27.5176	27.2706	22.0571	26.0571	24	24.0476	88	69.1905	74.4286	77.1905	25.5381	30.5143	27.4095	27.8286	21.419	24.3714	22.5762	22.7857
1984	12	18	32.1952	22.5571	9.6381	23.3714	30.6	27.7882	27.3706	21.9286	26.1048	23.9381	23.981	88.1429	69.5714	72.5714	76.6667	25.3476	30.6429	27.0905	27.7	21.2905	24.4333	22.3571	22.6905
1984	12	19	32.1905	22.7429	9.44762	23.5619	30.7765	27.6941	27.4353	21.9571	26.1333	23.9429	24.0238	86.9048	69.1429	72.7143	76.1905	25.2952	30.6571	27.1	27.681	21.2476	24.4286	22.3857	22.6905
1984	12	20	32.1619	23.0905	9.07143	23.9048	30.475	27.8118	27.4824	22.1524	26.2667	23.8476	24.081	86.381	70.7619	72.2857	76.4762	25.581	31.1095	26.8667	27.8571	21.4095	24.681	22.219	22.781
1984	12	21	32.1857	22.9524	9.23333	23.7048	30.8	27.9294	27.5294	22.0952	26.0952	24.0429	24.081	86.9524	68.5714	72.9048	76.1429	25.5048	30.4857	27.2905	27.7571	21.3857	24.3	22.4857	22.7095
1984	12	22	32.7524	22.7524	10	23.581	30.8118	27.9765	27.5824	22.0286	26.1952	24.0381	24.0952	87.5238	68.619	72.6667	76.2857	25.4714	30.6667	27.2381	27.781	21.3571	24.4381	22.4429	22.7476
1984	12	23	32.4524	22.9762	9.47619	23.73	30.7294	28.2353	27.8	22.1762	26.0476	24.2476	24.1571	88	69.5238	72.7619	76.65	25.83	30.5238	27.6143	28.05	21.59	24.3429	22.6857	22.92
1984	12	24	32.3238	22.8524	9.47143	23.6476	30.4	27.9294	27.4588	22.1571	26.381	24.1524	24.2333	87.9048	72.0476	73.3333	77.8095	25.681	31.481	27.5333	28.2381	21.5143	24.881	22.6333	23.0143
1984	12	25	32.44	23.2381	9.2019	24.1048	30.675	28.3059	27.8176	22.41	26.1857	24.1238	24.25	86.65	70.0476	71.381	76	26.015	30.8667	27.2667	28.065	21.68	24.5619	22.481	22.915
1984	12	26	32.7476	22.8476	9.9	23.3762	30.7529	28.0706	27.5588	21.9524	26.4286	23.981	24.1286	88.4286	70.9524	71.4762	76.9524	25.4333	31.4667	27.019	27.9762	21.3286	24.8524	22.3286	22.8524
1984	12	27	32.3857	22.9905	9.39524	23.7714	30.6471	28.1294	27.6529	22.0952	26.1333	23.8762	24.0333	86.381	69.7619	71.5714	75.8095	25.4905	30.7333	26.8524	27.6952	21.3714	24.4714	22.219	22.6857
1984	12	28	32.5857	22.8095	9.77619	23.4429	30.9529	28.1294	27.7059	21.8571	26.0286	23.7238	23.8762	87.0952	68.2857	70.1429	75.0952	25.1381	30.3571	26.4048	27.3048	21.1571	24.2667	21.9429	22.4619
1984	12	29	32.5429	22.6	9.94286	23.3429	30.6471	28.0706	27.5529	21.8476	25.7619	23.619	23.7476	87.8095	67.4762	68.9524	74.8095	25.2095	29.7095	26.1095	27.0095	21.1857	23.9048	21.7333	22.2714
1984	12	30	32.6476	22.5333	10.1143	23.1619	31.0824	28.1529	27.6471	21.4762	25.7048	23.6857	23.6143	86.2857	64.8095	69.3333	73.5238	24.5143	29.2619	26.2714	26.681	20.7095	23.5762	21.8524	22.0571
1984	12	31	32.8048	22.3524	10.4524	23.3905	30.9529	28.3588	27.8375	21.4952	26.019	23.62	23.73	84.6667	67.5238	67.05	72.85	24.3571	30.2048	25.88	26.835	20.5905	24.1952	21.575	22.13

## Sheet: 1985
			Temperature			Temperature				Temperature				Relative Humidity				Pressure				Dew temperature
Year	Month	Day	Maximum	Minimum	Max-Min	1899-12-31 07:00:00	1899-12-31 13:00:00	1899-12-31 19:00:00	Average	1899-12-31 01:00:00	1899-12-31 13:00:00	1899-12-31 19:00:00	Average	1899-12-31 01:00:00	1899-12-31 13:00:00	1899-12-31 19:00:00	Average	1899-12-31 07:00:00	1899-12-31 13:00:00	1899-12-31 19:00:00	Average	1899-12-31 07:00:00	1899-12-31 13:00:00	1899-12-31 19:00:00	Average		Month	Taverage	Hraverage
1985	1	1	33.1909	22.0182	11.1727	22.8476	30.75	28.36	27.5867	21.3143	25.7727	23.7091	23.6	87.2857	66.4545	68	73.9048	24.3095	29.5409	26.1182	26.6381	20.6	23.8091	21.7727	22.0429		January	27.4838	73.9738
1985	1	2	33.0455	21.9182	11.1273	22.6182	31.0125	28.1375	27.4375	21.1818	25.8864	23.6273	23.5636	88	66.2273	68.2273	74.1818	24.1727	29.7364	25.9909	26.6364	20.5	23.9227	21.6909	22.0455		February	27.8632	71.8941
1985	1	3	32.7091	22.2455	10.4636	22.9091	30.65	27.9063	27.35	21.3091	25.8238	23.5905	23.5619	86.8636	67.381	68.4286	74.1905	24.2409	29.7857	25.9429	26.6476	20.5773	23.9429	21.6476	22.0381		March	28.3303	71.9648
1985	1	4	32.4182	22.2545	10.1636	23.0273	30.25	27.9125	27.2812	21.6	25.7727	23.7636	23.7136	88.1364	69.2273	69.9091	75.6818	24.8364	29.9409	26.3955	27.0591	20.9364	24.0409	21.9409	22.3045		April	28.9226	73.7229
1985	1	5	32.4773	22.4182	10.0591	23.2318	30.3625	27.7188	27.2688	21.8273	25.9273	23.8364	23.8545	88.4545	69.6818	71.3636	76.5	25.2	30.25	26.7136	27.3955	21.1864	24.2273	22.1409	22.5227		May	29.178	76.147
1985	1	6	32.6909	22.5727	10.1182	23.1	31.225	27.9875	27.5687	21.7455	25.8818	23.6182	23.7409	88.9091	65.0455	69.4545	74.4091	25.1136	29.5273	26.1136	26.9227	21.1227	23.7727	21.7591	22.2227		June	29.0821	76.7287
1985	1	7	32.7273	22.3636	10.3636	22.9591	30.475	28.0125	27.3625	21.35	25.8952	23.8	23.6952	86.5909	68.0952	69.7727	74.9048	24.3318	29.9714	26.4636	26.9619	20.6	24.0429	21.9909	22.2429		July	28.8515	76.7827
1985	1	8	32.8318	22.3909	10.4409	23.1909	30.275	27.9625	27.3437	21.8273	26.1545	23.6273	23.8682	88.6818	70.9091	68.5909	76.1364	25.2409	30.8636	26.0227	27.3773	21.2273	24.5727	21.7273	22.4955		August	28.7401	78.0438
1985	1	9	32.9727	22.3545	10.6182	23.0091	30.84	27.75	27.3	21.5545	25.9545	23.3545	23.6182	87.4091	66.4545	68.1364	73.9091	24.7045	29.8227	25.5182	26.6955	20.8545	23.9636	21.3864	22.0591		September	28.4441	78.4798
1985	1	10	33	22.5136	10.4864	23.0545	30.4688	27.68	27.2313	21.5591	25.6818	23.5136	23.5818	87.6364	67.9091	69.4091	75.0455	24.7318	29.5818	25.9409	26.75	20.8773	23.8409	21.6409	22.1273		October	28.0342	79.7475
1985	1	11	33.0182	22.6455	10.3727	23.3333	30.4688	28	27.4786	21.7273	26.0455	23.4727	23.75	87	68.7727	67.1818	74.3636	24.9762	30.1545	25.5864	26.9429	21.0429	24.1545	21.4364	22.2429		November	27.871	79.3204
1985	1	12	33.3227	22.381	10.9418	23.1909	30.5125	28.2125	27.4875	21.5364	25.7	23.3818	23.5409	86.5455	66.4091	66.3636	73.1818	24.5727	29.35	25.3636	26.4273	20.7636	23.7	21.2909	21.9227		December	27.6628	76.4781
1985	1	13	32.8136	22.2682	10.5455	23.0318	31.0125	27.8133	27.38	21.4227	25.9091	23.4714	23.619	86.6818	67.4091	68.2857	74.2857	24.4545	29.9409	25.7238	26.7524	20.6727	24.0136	21.5333	22.1048
1985	1	14	32.8091	22.5273	10.2818	23.0955	30.425	27.9867	27.3333	21.7545	25.9455	23.4909	23.7318	88.9545	69.0909	67.9524	75.2727	25.1455	30.1773	25.7409	27.0227	21.1455	24.1591	21.5	22.2591
1985	1	15	32.9364	22.4091	10.5273	23.15	30.25	27.6625	27.1438	21.7091	25.65	23.2364	23.5318	88.1364	69.1364	67.8636	75.0455	25	29.7	25.3	26.6591	21.0545	23.8727	21.2273	22.0545
1985	1	16	32.8727	22.3091	10.5636	22.8955	30.2937	27.9867	27.2375	21.4636	25.9524	23.2091	23.5524	88.1364	70.381	66.7727	75.0952	24.5909	30.4476	25.1409	26.7429	20.8136	24.3143	21.1227	22.0905
1985	1	17	32.8727	22.1714	10.7013	23	30.4	27.9375	27.3375	21.4727	25.5591	23.1727	23.3955	86.9545	68.0455	66.1364	73.6818	24.5136	29.3727	24.9955	26.2864	20.7409	23.7045	21.0409	21.8273
1985	1	18	32.9091	22.1636	10.7455	22.8545	30.7063	28.08	27.4687	21.3	25.5429	23.2318	23.319	87.1364	66.3333	65.8182	72.9048	24.2682	29.1095	25.0318	26.0571	20.5773	23.5571	21.0864	21.681
1985	1	19	32.9636	22.2	10.7636	22.6955	30.3733	28.2875	27.4562	21.2273	25.6818	23.5818	23.4955	87.0909	68.7727	67.6818	74.5909	24.1636	29.7136	25.8455	26.5727	20.5	23.9045	21.6136	22.0136
1985	1	20	33.3318	22.0273	11.3045	22.7091	30.6375	28.125	27.4563	21.2455	25.4864	23.1227	23.2864	87.8182	67.8182	65.8182	73.7273	24.2818	29.4909	24.8591	26.2	20.5545	23.7591	20.9045	21.7455
1985	1	21	33.1455	22.1682	10.9773	22.8727	30.575	28.125	27.4437	21.1727	25.4591	23.3818	23.3364	85.9091	66.0909	66.5455	72.8636	23.9636	28.8864	25.3682	26.0773	20.3545	23.4273	21.2818	21.6864
1985	1	22	33	22.4818	10.5182	22.9864	30.7875	28.4063	27.78	21.5273	25.6727	23.5182	23.5818	87.9091	67.0455	65.7273	73.5	24.7364	29.4409	25.4636	26.5455	20.85	23.7545	21.3545	22
1985	1	23	33.0182	22.619	10.3991	23.7273	30.8375	28.3625	27.8375	22.0636	25.6273	23.7136	23.8091	86.5455	67.8636	68.1818	74.1818	25.4091	29.4773	26.1364	27.0045	21.3273	23.7727	21.7864	22.2955
1985	1	24	33.2045	22.8909	10.3136	23.5182	31.05	28.6875	27.9687	21.9727	25.7818	23.4273	23.7318	87.4545	66.4091	65.2727	73	25.3636	29.5545	25.2818	26.7409	21.2682	23.8227	21.2545	22.1182
1985	1	25	33.2636	22.7091	10.5545	23.6455	30.7125	28.3	27.7188	21.6318	25.6727	23.4364	23.5818	83.7273	67.2727	66.9091	72.6364	24.4455	29.4591	25.4727	26.4591	20.6818	23.7591	21.35	21.9318
1985	1	26	33.4091	22.5273	10.8818	23.3	30.5067	28.2375	27.6562	21.6545	25.4909	23.2182	23.4591	86.9091	64.5909	65.3182	72.2727	24.7636	28.7455	24.95	26.1545	20.9136	23.3273	21.0182	21.7545
1985	1	27	33.5273	22.2952	11.232	23.15	30.3	27.8533	27.325	21.4455	25.4818	23.3333	23.4095	86.9545	67.4091	67.1429	73.619	24.4909	29.0818	25.3476	26.281	20.7	23.5636	21.3	21.8286
1985	1	28	33.4	22.3048	11.0952	23.0273	30.725	28.3625	27.625	21.5636	25.9	23.4636	23.6364	87.9545	68.1818	66.2273	74.0455	24.7318	30.0045	25.4818	26.7455	20.9091	24.0909	21.3545	22.1091
1985	1	29	33.5636	22.5455	11.0182	23.3273	30.675	28.3062	27.6067	21.5273	25.4955	23.1727	23.3909	85.4091	65.5	64.6364	71.9091	24.4364	28.9227	24.7818	26.0591	20.6909	23.4636	20.9136	21.6909
1985	1	30	33.4636	22.9273	10.5364	23.65	30.2933	28.6	27.775	21.7136	25.5	23.3636	23.5182	84.8182	66.8636	64.1364	71.9091	24.7	29.1227	25.0364	26.2955	20.8364	23.6	21.0773	21.8273
1985	1	31	33.4273	22.8591	10.5682	23.6818	31.1133	27.9067	27.75	21.9095	25.4545	23.2818	23.5762	86.4286	64.9545	65.1818	72.2381	25.1571	28.7773	25.05	26.3571	21.1571	23.3545	21.0909	21.8905
1985	2	1	33.4522	22.7478	10.7043	23.5652	30.4889	28.3444	27.6944	21.6609	25.487	23.4261	23.5174	84.8696	66.7826	63.9565	71.8696	24.6174	29.0783	24.8348	26.1739	20.8043	23.5522	20.9478	21.7522
1985	2	2	33.7478	22.9435	10.8043	23.4957	30.9778	28.2111	27.6833	21.9043	25.5739	23.1524	23.519	86.3478	65.1739	63.9048	71.619	25.013	29.0087	24.6762	26.2095	21.0522	23.5087	20.8429	21.7667
1985	2	3	33.2652	22.9364	10.3289	23.7217	30.3	28.0722	27.5333	21.887	25.6783	23.4381	23.5762	85.2609	67.3913	67.2857	73.3333	25.0304	29.5174	25.5667	26.5286	21.0565	23.8043	21.4286	21.9905
1985	2	4	33.5087	22.8909	10.6178	23.7348	30.15	28.1353	27.4722	21.6273	25.7636	23.3652	23.519	84.6818	69.2174	65.8182	72.9091	24.5455	29.9043	25.2478	26.4818	20.7273	24.0391	21.1957	21.9273
1985	2	5	33.4182	22.9364	10.4818	23.7522	30.2778	28.0778	27.5444	21.9364	25.6	23.4087	23.6136	86.7273	67.6522	66.2174	73.6364	25.25	29.3739	25.4174	26.6182	21.2045	23.7	21.3217	22.0364
1985	2	6	33.2304	22.6696	10.5609	23.4	30.3556	28.3111	27.5556	21.5091	25.7174	23.5217	23.5364	85.8182	68.913	65.6957	73.5455	24.4818	29.8087	25.4913	26.5409	20.7091	23.9783	21.3391	21.9682
1985	2	7	33.4652	22.9273	10.5379	23.6783	30.4278	28.4176	27.7056	21.5636	25.6348	23.3364	23.4818	84.3636	66.9565	64.5455	71.7273	24.4182	29.3174	25.0636	26.1955	20.6636	23.6652	21.0864	21.7545
1985	2	8	33.313	23.1391	10.1739	23.8957	30.1	28.3889	27.65	22.0636	25.687	23.5304	23.7682	86.1818	68.8261	66.6957	73.2273	25.3864	29.6478	25.6696	26.8591	21.2955	23.8739	21.4913	22.2136
1985	2	9	33.3478	23.3652	9.98261	24.0957	30.4556	27.9778	27.6278	22.1913	25.513	23.2696	23.6565	84.8261	65.6522	66.2609	72.2609	25.4478	28.9783	25.2043	26.5435	21.3391	23.4609	21.1652	21.987
1985	2	10	33.8435	23.3043	10.5391	24.0957	30.8824	28.3111	27.8556	22.1818	25.5304	23.4565	23.7545	84.4091	65.3043	66	71.9545	25.4182	28.9826	25.4261	26.6818	21.3045	23.487	21.3348	22.0955
1985	2	11	33.2957	23.4261	9.86957	24.0696	30.7	28.4056	27.8833	22.0522	25.3304	23.2522	23.5522	83.9565	64	64.2174	70.7391	25.1391	28.3522	24.8696	26.1261	21.1478	23.0913	20.9783	21.7304
1985	2	12	33.7364	23.4174	10.319	24.1043	30.6444	28.4222	27.8611	22.1217	25.6	23.6136	23.7318	83.8696	66.4783	65.5909	71.6818	25.2348	29.2478	25.6182	26.5636	21.1957	23.6304	21.4682	22.0227
1985	2	13	33.3217	23.2273	10.0945	24.0087	30.9667	28.7	28.0706	22.2261	25.7217	23.4182	23.8091	85.7391	65.9565	64.7727	72.0455	25.587	29.4043	25.2227	26.7318	21.4391	23.7217	21.1727	22.1273
1985	2	14	33.7217	23.2045	10.5172	23.8043	31.0778	28.4778	27.9611	22.2348	25.5652	23.4696	23.7609	87.3478	64.913	65	72.3913	25.7783	28.987	25.313	26.6913	21.5391	23.5043	21.2522	22.1043
1985	2	15	34.0957	23.3174	10.7783	23.9391	30.9111	28.6353	28.0056	21.9261	25.3182	23.3435	23.5364	83.9565	63.1818	63	70.0909	24.9696	28.2364	24.8783	26.0182	21.0087	23.0227	20.9609	21.6636
1985	2	16	33.987	23.1955	10.7915	24.1217	31.3556	28.9176	28.35	22.2348	25.4957	23.2818	23.6227	85.087	63.0435	61.6818	69.6818	25.5739	28.5565	24.5818	26.1182	21.413	23.2087	20.7636	21.7182
1985	2	17	33.387	23.1182	10.2688	23.9565	31.0444	28.4889	28	21.8455	25.5217	23.3545	23.5591	84.0455	64.6522	64.7619	70.9091	24.8227	28.8565	25.2143	26.2857	20.9409	23.4043	21.1905	21.8333
1985	2	18	33.3652	23.4364	9.92885	24.0783	30.45	28.4	27.7944	22.2545	25.4348	23.3818	23.6636	86.0455	66.4348	65.9091	72.5909	25.6818	28.8957	25.2864	26.55	21.4909	23.4435	21.25	22.0227
1985	2	19	34.2348	23.0952	11.1395	23.8783	30.5667	28.35	27.7556	21.9304	25.4522	23.0261	23.4739	84.4348	65.1304	62.7826	70.6957	25.0043	28.7304	24.3522	26.0348	21.0478	23.3261	20.6087	21.6609
1985	2	20	33.9826	23.2286	10.754	24.1783	30.4778	28.4444	27.85	21.7773	25.6087	23.1391	23.5045	81.7727	67.4783	63	70.8636	24.4818	29.4261	24.5304	26.15	20.7091	23.7565	20.7696	21.7273
1985	2	21	33.7565	23.3364	10.4202	24.1478	30.8556	28.6778	28.0444	21.9043	25.3739	23.1739	23.4783	82.4348	64.4348	62.1304	69.6087	24.7522	28.4913	24.487	25.9217	20.8913	23.2043	20.7217	21.6087
1985	2	22	33.6391	23.5364	10.1028	24.2348	30.8444	28.7	28.0722	21.9739	25.3304	23.3826	23.5609	82.1739	64.5652	63	69.8696	24.8304	28.487	24.9609	26.0913	20.9435	23.2087	21.0435	21.7348
1985	2	23	33.9739	23.2182	10.7557	23.8826	30.8889	28.7556	28.0111	21.9826	25.6	23.6957	23.7652	84.7391	66.8261	65.1304	72.1304	25.1696	29.2957	25.7391	26.7348	21.1522	23.6783	21.5174	22.1217
1985	2	24	33.6348	23.6667	9.96812	24.5652	30.4222	28.4444	27.9667	22.513	25.7391	23.6909	23.9545	83.9565	68.2174	66.6364	73	25.9	29.7652	25.9182	27.1591	21.6043	23.9435	21.6727	22.3864
1985	2	25	33.3217	23.6364	9.68538	24.513	30.4	28.5	27.9667	22.4609	25.7217	23.6783	23.9609	83.8696	68.5217	65.8261	72.7391	25.7652	29.6957	25.8	27.0957	21.5391	23.8783	21.5609	22.3261
1985	2	26	33.7478	23.7333	10.0145	24.5826	30.8333	28.9	28.2944	22.4696	25.6348	23.8435	23.9783	83.3043	66.0435	64.3043	71.3043	25.7261	29.2391	25.9174	26.9696	21.5304	23.6391	21.6304	22.2739
1985	2	27	33.3609	23.9182	9.44269	24.8609	30.4444	28.3444	27.9833	22.8783	25.7826	23.7435	24.1261	84.5217	68.6087	67.0435	73.4783	26.5261	29.9	26.0826	27.487	22.0217	24.0087	21.7	22.5826
1985	2	28	33.4545	24.1045	9.35	24.6261	30.7222	28.3778	27.9778	22.9043	25.7913	23.5435	24.0318	85.5909	66.6087	66.1304	73.1304	26.7913	29.6174	25.6565	27.3565	22.1565	23.8348	21.4174	22.4609
1985	3	1	33.8957	23.92	9.97565	24.5652	31.1882	28.5389	28.2118	22.6174	25.8091	23.5864	24.0045	84.0455	65.4545	65.2727	71.4091	25.8826	29.5318	25.5364	26.9591	21.5609	23.7955	21.3273	22.2091
1985	3	2	33.387	24.1652	9.22174	24.8	30.5333	28.3222	27.9833	22.8348	25.5478	23.8348	24.0696	84.6087	66.3913	66.2609	72.3478	26.5174	29.1217	26.0957	27.2435	21.9652	23.5522	21.7565	22.4348
1985	3	3	33.5957	23.8545	9.74111	24.6348	30.8941	28.4722	28.1059	22.8	25.7636	23.7364	24.1409	85.3636	67.3182	66.5909	73.5238	26.6273	29.6818	25.9864	27.5381	22.0727	23.8955	21.6773	22.6143
1985	3	4	34	24.2348	9.76522	25.0609	30.8	28.4333	28.1882	22.9435	25.7217	23.8522	24.1739	83.6087	65.4783	66.7826	71.9565	26.5087	29.3609	26.1783	27.3435	22.0522	23.6783	21.8174	22.5043
1985	3	5	34.087	24.1043	9.98261	24.8261	30.6706	28.4944	28.0611	22.9565	25.7391	23.6261	24.113	84.7391	65.6087	64.8261	71.8696	26.6957	29.4	25.5696	27.2304	22.1261	23.7261	21.4435	22.4304
1985	3	6	34.2609	24.1217	10.1391	25.087	31.2333	28.6588	28.3706	22.887	25.7826	23.5826	24.087	82.9565	63	64.913	70.2174	26.413	29.0261	25.513	26.9957	21.9304	23.4826	21.3826	22.2783
1985	3	7	34.087	24.0273	10.0597	24.8696	30.7294	28.5647	28.0889	22.4696	25.7182	23.3524	23.8048	81.4348	66.5455	65.4762	71.1905	25.5391	29.4955	25.1857	26.6476	21.3913	23.7636	21.1571	22.0476
1985	3	8	33.8478	23.7818	10.066	24.7304	30.8111	28.7278	28.2222	22.4957	25.687	23.4217	23.8696	82.5217	64.5652	63.1304	70.0435	25.7522	29.1	25.0565	26.6348	21.4913	23.4913	21.0652	22.0174
1985	3	9	33.6609	23.819	9.84182	24.5826	30.5647	28.5889	28.0833	22.6696	25.7217	23.8	24.0652	85	67.0435	66.1739	72.6818	26.4455	29.5696	26.1261	27.3773	21.9273	23.787	21.713	22.4818
1985	3	10	33.3391	24.4087	8.93043	25.1522	30.3667	28.4667	28.1	23.113	25.5826	23.7087	24.1261	84.087	68	66.5652	72.913	26.9522	29.5	25.9652	27.4739	22.2391	23.7435	21.6478	22.5522
1985	3	11	33.3043	24.1714	9.13292	25.0957	30.8778	28.1778	28.0611	23.0609	25.8739	23.5783	24.1652	84.2174	66.6522	66.1304	72.4348	26.8609	29.7957	25.7174	27.4435	22.2043	23.9435	21.4913	22.5391
1985	3	12	33.4783	23.8455	9.63281	24.6348	30.6389	28.1	27.7722	22.7304	25.5217	23.5478	23.9391	84.7826	65.2609	66.3043	72.1739	26.3609	28.9304	25.6348	26.9783	21.8783	23.413	21.4652	22.2522
1985	3	13	33.9826	24.0727	9.90988	25.0783	30.5647	28.2778	28	22.8652	25.6696	23.6435	24.0696	82.9545	65.913	67.1304	71.8261	26.2478	29.3348	25.8913	27.1609	21.8391	23.6783	21.6261	22.3783
1985	3	14	33.4826	24.1217	9.36087	25	30.6556	28.6471	28.25	22.9391	25.7364	23.9174	24.1591	84.0435	65.7273	66.7826	72.1364	26.587	29.3773	26.3435	27.3636	22.0565	23.7136	21.9087	22.5136
1985	3	15	33.4261	24.1619	9.26418	25.1043	30.6111	28.5667	28.1944	23.1217	25.4545	23.6545	24.0409	84.6087	65.8182	65.9091	72.0455	26.9696	28.8727	25.7591	27.1318	22.287	23.4136	21.55	22.3727
1985	3	16	33.6609	23.9429	9.71801	24.9174	30.5647	28.75	28.2111	23.1826	25.8	23.9826	24.2545	86.5	68.4545	67.6957	74.0909	27.1478	29.8909	26.5696	27.7364	22.4217	24.0045	22.0391	22.7455
1985	3	17	33.5957	24.5261	9.06957	25.313	30.8778	28.9667	28.5167	23.0174	26.0818	23.8957	24.2545	82.4348	68.1364	65.7391	72.0455	26.5783	30.4045	26.1696	27.5909	22.0478	24.3045	21.7739	22.6227
1985	3	18	33.8957	24.6636	9.23202	25.5217	31.4444	28.8611	28.6667	22.8435	25.9826	23.7913	24.213	79.6087	64.8696	65.2174	69.8261	26.0348	29.7652	25.9261	27.2435	21.6783	23.9391	21.6435	22.4087
1985	3	19	34.1	24.4091	9.69091	25.313	31.3882	29.0444	28.6778	22.9652	25.9826	23.8957	24.2826	81.8182	65.0435	64.4783	70.3478	26.313	29.7739	26	27.3739	21.8739	23.9304	21.6435	22.4957
1985	3	20	33.4087	24.5304	8.87826	25.4783	30.7	28.6	28.3611	23.3652	25.9913	23.9091	24.4136	83.6957	68.4348	66.1818	72.6364	27.2913	30.2826	26.2318	27.9	22.4826	24.2	21.8227	22.8273
1985	3	21	33.4043	24.8091	8.59526	25.487	30.6667	28.2667	28.1667	23.2696	25.9304	23.9348	24.387	83	67.1304	68.6957	72.8696	27.0435	29.9565	26.6261	27.8696	22.3261	24.0391	22.0609	22.8217
1985	3	22	32.887	24.5913	8.29565	25.6348	30.4778	28.1667	28.0889	23.5478	25.8261	23.9652	24.4522	83.8261	67.913	68.7391	73.6522	27.613	29.9087	26.4565	28	22.6826	24.0043	21.9826	22.8913
1985	3	23	33.5391	24.4476	9.09151	25.2565	30.0353	28.8056	28.2167	22.9696	25.8957	23.687	24.1826	82.2727	69.8261	64.6087	72.2609	26.4652	30.1739	25.6609	27.4391	21.9522	24.1478	21.4696	22.5217
1985	3	24	33.4182	24.6364	8.78182	25.5304	30.9444	28.7	28.4471	23.2783	25.8652	23.9455	24.3864	82.7391	66.2174	66.1818	71.8182	27.0304	29.7565	26.3	27.7682	22.3261	23.9174	21.8545	22.7318
1985	3	25	33.6783	24.6913	8.98696	25.5478	31.2444	28.7333	28.5389	23.4455	26.2	24.0957	24.5545	84.0455	66.8696	67.5217	72.9545	27.4727	30.4826	26.7565	28.1773	22.5955	24.3304	22.1609	22.9909
1985	3	26	33.6304	24.8955	8.73498	25.9565	31.3889	28.8222	28.7278	23.5478	26.1636	24.087	24.6182	81.6957	66.6818	67.087	72	27.4087	30.3955	26.6609	28.2091	22.5261	24.2682	22.0913	22.9864
1985	3	27	33.9043	24.9217	8.98261	25.8348	31.5111	28.7647	28.7333	23.4	26.0818	23.9565	24.5045	81.6957	64.5909	66.6522	71.1364	27.1217	29.9318	26.413	27.8909	22.387	24.0091	21.9435	22.8318
1985	3	28	34.0348	24.8455	9.18933	25.7391	31.2667	28.95	28.7706	23.413	26.0696	23.9826	24.487	82.3478	66.3043	66.4348	71.6957	27.2217	30.1609	26.3696	27.9087	22.4565	24.1348	21.9261	22.8435
1985	3	29	34.1043	24.8318	9.27253	25.7217	31.0889	29.0889	28.7833	23.313	26.113	24.0913	24.5043	81.6957	66.8696	65.6522	71.5217	26.9957	30.3348	26.5	27.9391	22.3	24.2478	22.013	22.8522
1985	3	30	34.1913	24.9273	9.26403	25.8435	31.4778	28.9778	28.8111	23.6783	26.2087	24.2696	24.713	83.4783	64.8696	67.2174	71.7391	27.7783	30.2304	27	28.3435	22.7826	24.1957	22.3217	23.1087
1985	3	31	33.9636	25.0455	8.91818	26.1217	31.4	29.0111	28.8294	23.7913	26.1565	24.2636	24.7591	82.3478	65.3478	66.4091	71.5455	27.8783	30.1609	26.8818	28.3727	22.8565	24.1609	22.2318	23.1136
1985	4	1	34.0348	25.0381	8.99669	25.9864	30.925	28.9375	28.6438	23.6909	26.3478	24.4043	24.8227	83.2857	69.087	67.9565	73.55	27.881	30.9913	27.3261	28.8952	22.819	24.6087	22.5043	23.419
1985	4	2	33.8609	24.7652	9.09565	25.8174	30.7	29.0375	28.6059	23.6957	26.3826	24.3	24.7913	83.6957	69.3913	66.8261	73.3182	27.8043	31.0826	26.9957	28.6391	22.8087	24.6739	22.3043	23.2696
1985	4	3	33.7174	25.2261	8.4913	26.113	31.0824	29.0353	28.7941	23.9913	26.3826	24.5217	24.9565	83.7826	69.7391	68.913	74.0455	28.3739	31.1739	27.6304	29.0478	23.1348	24.7087	22.6913	23.5087
1985	4	4	34.1609	25.0783	9.08261	26.0043	31.4875	29.0529	28.825	23.9636	26.4348	24.3545	24.9273	84.2273	67.6087	66.8182	72.7619	28.3682	30.9783	27.0455	28.7955	23.1227	24.6217	22.3727	23.3727
1985	4	5	34.0826	25.2273	8.85534	26.2609	31.2765	28.8176	28.7588	24.0217	26.2957	24.5217	24.9478	83.1739	66.5652	68.8696	72.5909	28.3304	30.5565	27.6304	28.8435	23.1043	24.3739	22.6913	23.387
1985	4	6	33.6609	25.1957	8.46522	26.2174	31.1647	28.8824	28.7471	24.113	26.4087	24.6087	25.0391	84.087	67.5652	69.2174	73.5909	28.6087	30.9043	27.8	29.1087	23.2565	24.5652	22.8174	23.5435
1985	4	7	33.8957	25.3826	8.51304	26.5	31.6118	28.9765	29	24.187	26.4696	24.4522	25.0348	82.6522	66.5652	67.8696	72.3182	28.6	30.9174	27.3913	28.9652	23.2565	24.5739	22.5435	23.4696
1985	4	8	33.8435	25.7174	8.12609	26.7913	31.4	28.7294	28.8941	24.2261	26.6261	24.5739	25.1435	80.8261	68.0435	69.6957	73.0455	28.4522	31.4174	27.787	29.2174	23.1913	24.8522	22.7913	23.6087
1985	4	9	33.6174	25.2364	8.38103	26.2609	31.3412	29.1059	28.9059	23.8	26.387	24.687	24.9609	81.5217	68.4783	69.5652	72.9091	27.7696	31.0217	28.0217	28.9391	22.7783	24.6348	22.9261	23.4478
1985	4	10	33.4591	25.3217	8.13735	26.3478	30.9438	28.7765	28.6294	24.0652	26.2304	24.6087	24.9652	82.3478	69.6522	70.1739	73.9091	28.3304	30.8391	27.9174	29.0391	23.1	24.5261	22.8522	23.4957
1985	4	11	33.5826	25.4476	8.13499	26.5182	31.3833	28.8875	28.8588	24.2304	26.287	24.313	24.9478	82.5909	66.2174	68.1304	72.0952	28.6364	30.5	27.187	28.7909	23.2455	24.3348	22.4304	23.3409
1985	4	12	33.7826	25.1913	8.5913	26.3391	31.7412	28.8353	28.9	23.887	26.2696	24.1435	24.7652	81.4783	65.5652	66.7391	71.3182	27.9391	30.3783	26.7	28.3304	22.8826	24.2696	22.1217	23.1
1985	4	13	33.8174	25.0739	8.74348	26.2522	31.2824	28.7412	28.7118	24.0609	26.2435	24.3391	24.8783	83.3478	68.6087	68.2174	73.5	28.4391	30.7565	27.2217	28.8174	23.1652	24.487	22.4565	23.3739
1985	4	14	33.513	25.2227	8.29032	26.2364	31.0333	28.8471	28.7294	23.9913	26.3565	24.4261	24.9174	82.8182	68.6522	69.0435	73.1905	28.2773	31.0043	27.487	28.9045	23.0682	24.6217	22.6174	23.4273
1985	4	15	33.6696	25.4348	8.23478	26.487	31.0941	29.1059	28.9235	24.087	26.3304	24.4261	24.9565	81.8261	69	68.4348	72.7273	28.313	30.9957	27.3913	28.913	23.1174	24.6391	22.5696	23.4478
1985	4	16	33.687	25.1174	8.56957	26.3304	31.4125	29.2765	29.0813	24.0348	26.6261	24.6261	25.0957	82.6522	68.5217	68.8636	73.0909	28.3	31.55	27.8217	29.2227	23.0957	24.9091	22.8174	23.6045
1985	4	17	33.887	25.3864	8.50059	26.6273	31.4667	29.2118	29.1235	24.2	26.5217	24.6783	25.1348	81.7727	67.5652	69.1304	72.2857	28.5045	31.1391	27.9087	29.1682	23.1909	24.6826	22.8652	23.5818
1985	4	18	33.713	25.1652	8.54783	26.6261	31.5375	29.0941	28.9937	24.2348	26.6	24.7348	25.187	82	68.0909	69.5652	72.8571	28.6043	31.4091	28.0913	29.3227	23.2609	24.8455	22.9478	23.6636
1985	4	19	33.5043	25.6957	7.8087	26.7478	30.9176	29.0471	28.9353	24.5217	26.5652	24.7696	25.2739	83.2609	69.6522	70.4783	74.0909	29.2348	31.4783	28.2522	29.6739	23.6348	24.8826	23.0783	23.8522
1985	4	20	33.1348	25.2087	7.92609	26.4435	30.7471	29.2294	28.9118	24.2957	26.6217	24.9957	25.313	83.7391	71.7391	70.4348	75.4545	28.8957	31.8826	28.6261	29.8087	23.4435	25.1	23.2957	23.9348
1985	4	21	33.3043	25.2182	8.08617	26.613	31.3059	29.1647	29.0353	24.3826	26.7455	25.0957	25.3818	83.2174	70.2273	71.3913	74.5714	28.9957	31.9227	28.9739	29.8636	23.5	25.1273	23.4609	23.9727
1985	4	22	33.6826	25.4435	8.23913	26.8174	31.4941	29.3647	29.2824	24.3565	26.5826	24.9217	25.287	81.5217	67.8261	71.8261	74	28.787	31.3174	28.7043	29.5957	23.3783	24.787	23.3174	23.8217
1985	4	23	33.8435	25.3913	8.45217	26.7913	31.5176	29.5529	29.3529	24.4696	26.6435	24.9565	25.3565	82.7391	69.6957	70.4783	74.2273	29.0739	31.6913	28.587	29.787	23.5565	25	23.2739	23.9391
1985	4	24	33.0957	25.6273	7.46838	26.7739	31.2118	29.1	29	24.6043	26.8909	25.0909	25.5273	83.6087	71.6364	73.6818	76.2381	29.4261	32.4227	29.1864	30.3227	23.7391	25.3955	23.6045	24.2455
1985	4	25	33.287	25.8087	7.47826	26.8609	30.9412	29.0588	29	24.687	26.6261	25.0174	25.4522	83.6087	70.9565	71.4783	75.2727	29.5826	31.7783	28.8087	30.0565	23.8261	25.0435	23.4043	24.087
1985	4	26	33.3348	25.7	7.63478	26.887	30.5706	29.0471	28.9118	24.8174	26.8174	24.9913	25.5348	84.3478	72.9565	71.5652	76.1364	29.887	32.4174	28.7391	30.3522	24.0087	25.3826	23.3478	24.2435
1985	4	27	33.1739	25.7	7.47391	26.8522	31.3294	29.0824	29.0706	24.6087	26.5565	25	25.3957	83.087	69.8696	71.7826	74.7273	29.3739	31.5043	28.8087	29.8957	23.7261	24.8957	23.3783	24.0087
1985	4	28	33.3565	25.7826	7.57391	26.887	31.4118	29.1059	29.1176	24.5043	26.6783	25.0087	25.3957	82.1739	68.5652	70.6522	73.7727	29.0957	31.5957	28.6957	29.8	23.5696	24.9478	23.3217	23.9348
1985	4	29	33.4391	25.7043	7.73478	26.9739	31.1059	28.7765	28.8941	24.7565	26.7739	24.9652	25.4957	83.3478	69.3478	72.913	75.1818	29.6739	31.8739	28.8348	30.1304	23.8739	25.0957	23.4174	24.1217
1985	4	30	33.4435	25.3091	8.13439	26.6435	31.2471	29.1529	29.0412	24.3565	26.9261	25.2	25.4913	82.7826	70.2609	72.3478	74.9091	28.8913	32.3043	29.2435	30.1565	23.4391	25.3261	23.6435	24.1304
1985	5	1	32.6391	25.5957	7.04348	26.9826	30.7556	28.7667	28.8333	24.6739	26.6957	25.0957	25.4957	82.7826	72.4348	73.6522	76.2174	29.4609	32.1043	29.2174	30.2652	23.787	25.213	23.6304	24.213
1985	5	2	33.1913	25.5391	7.65217	26.8435	31.1222	29.2118	29.1167	24.6522	27.0304	25.5217	25.7304	83.6087	71.8261	74.8261	76.7826	29.5217	32.7043	30.1565	30.7957	23.7957	25.5261	24.1478	24.4957
1985	5	3	33.1565	25.7565	7.4	27.1217	31.6667	28.6647	29.1294	24.6739	26.7455	25.2783	25.5773	81.9565	68.4545	73.6522	75.1364	29.3783	31.6909	29.5174	30.2364	23.7261	24.9636	23.8087	24.2
1985	5	4	33.2174	25.6783	7.53913	26.9913	31.2444	28.7444	28.9556	24.6522	26.8348	25.2696	25.5826	82.7826	71.3043	75.2609	76.3913	29.4174	32.2174	29.7261	30.4522	23.7348	25.2565	23.9174	24.3
1985	5	5	33.3913	25.7217	7.66957	27.0522	31.6556	29.0444	29.1824	24.6696	26.9826	25.1727	25.6091	82.3478	69.4348	74.6364	75.4091	29.413	32.3435	29.4455	30.4045	23.7522	25.3435	23.7727	24.2818
1985	5	6	32.887	25.6174	7.26957	26.7174	31.0471	28.9941	28.9235	24.4818	26.9304	25.1429	24.4318	83.0476	71.2609	72.9048	75.8636	29.2091	32.4217	28.9591	30.2	23.6409	25.387	23.4773	24.1773
1985	5	7	32.8609	25.7478	7.11304	27.0522	30.8824	29.2222	29.0889	24.65	26.7217	25.1739	25.5136	82.6364	71.6957	72.7391	75.6818	29.4182	32.0696	29.2478	30.2318	23.7455	25.187	23.6304	24.1818
1985	5	8	33.1348	25.587	7.54783	27.113	30.7889	29.2667	29.1389	24.8783	26.9043	25.3522	25.713	83.3478	71.8696	72.1739	75.7391	29.9	32.4391	29.4913	30.6087	24.0261	25.4043	23.8	24.3957
1985	5	9	33.6696	26.0174	7.65217	27.3478	31.6333	29.6111	29.5556	25.1826	26.9826	25.6435	25.9391	83.913	69.087	71.8261	74.9565	30.5391	32.2565	30.0217	30.9348	24.3652	25.2783	24.0826	24.5783
1985	5	10	33.3304	26.0818	7.24862	27.3091	31.8211	29.5778	29.55	24.9304	27	25.5826	25.8409	82.8182	70	73.3043	75.4762	30	32.4227	30.0783	30.9429	24.0909	25.3773	24.1087	24.581
1985	5	11	34.2174	25.8522	8.36522	27.3913	32.4222	29.9778	29.9722	24.9478	27.1913	25.4261	25.8609	82.0435	66.7826	69.1304	72.6087	29.9	32.3696	29.2826	30.5217	24.0174	25.3435	23.6783	24.3391
1985	5	12	33.7913	26.1391	7.65217	27.5783	31.8	29.8118	29.7222	24.7826	27.1652	25.513	25.813	79.6087	69.2609	72.6087	73.8261	29.3174	32.6348	29.9	30.6043	23.6913	25.4783	24.0087	24.3913
1985	5	13	33.0565	25.9091	7.14743	27.3909	31.2	28.8667	29.0944	25.0087	27.0957	25.4783	25.8609	82.8636	71.6522	74.7391	76.5455	30.1773	32.8522	29.9957	31.0409	24.1818	25.5913	24.0696	24.6364
1985	5	14	33.287	25.5522	7.73478	27.1391	31.5222	29.5647	29.3389	24.8522	27.0783	25.7087	25.8739	83.0435	69.7826	73.087	75.3478	29.8	32.5565	30.2783	30.8696	23.9565	25.4391	24.2348	24.5522
1985	5	15	33.5913	25.9565	7.63478	27.4087	31.6	29.2444	29.3889	24.8609	26.9652	25.6	25.813	81.1739	70.4348	73.6087	75.1739	29.6609	32.3826	30.1087	30.7174	23.8826	25.3609	24.1261	24.4696
1985	5	16	33.0261	25.6609	7.36522	27.3652	31.3667	29.3111	29.3056	24.8957	27.087	25.4957	25.8217	81.8696	70.6522	73.3043	75.3043	29.7696	32.713	29.9087	30.7957	23.9565	25.5391	24.013	24.4957
1985	5	17	32.8957	26.1043	6.7913	27.1217	31.1889	29.1556	29.1444	24.7565	26.9043	25.3826	25.6955	81.6364	70.5652	72.8261	75.3478	29.5739	32.2783	29.6348	30.5	23.8348	25.3	23.8522	24.3217
1985	5	18	33.4348	25.8174	7.61739	27.1826	31.7111	29.2889	29.3722	25	27.2727	25.5217	25.9182	83.7391	70.5	73.5652	75.6818	30.1522	33.0727	29.9739	31	24.1783	25.7136	24.0478	24.6
1985	5	19	32.4609	25.6739	6.78696	26.9739	31.0111	29.0222	29.0167	24.8174	26.7652	25.3652	25.6435	84.0435	72.4348	75.7826	77.3043	29.8522	32.2609	29.9391	30.6913	23.9957	25.2957	24.0217	24.4391
1985	5	20	32.6783	25.3304	7.34783	27.0957	31.4333	28.8556	29.0778	24.687	26.887	25.487	25.6913	82.3478	71.7391	77.6957	77.1304	29.4435	32.4304	30.4043	30.7565	23.7652	25.3826	24.3043	24.4739
1985	5	21	32.887	25.3565	7.53043	26.8087	31.4471	28.9611	29.1529	24.687	27.0435	25.4043	25.713	84.4348	71.7826	75.4348	77.3043	29.6826	32.8043	29.9826	30.8261	23.8739	25.5783	24.0609	24.4957
1985	5	22	32.9087	25.4696	7.43913	27.1739	31.0444	29.5778	29.3667	24.7913	27.0087	25.8	25.8565	82.3043	72.5652	75.0435	76.6957	29.6522	32.7913	30.7261	31.0478	23.8696	25.5739	24.4522	24.6435
1985	5	23	32.6522	25.5217	7.13043	27.1043	30.9556	29.0222	29.0111	24.6783	26.9739	25.6783	25.7739	82.0435	73	76.0435	77.0435	29.387	32.7348	30.5696	30.9087	23.7435	25.5522	24.387	24.5565
1985	5	24	33	25.4348	7.56522	26.9478	31.3	29.5111	29.3444	24.5826	26.9913	25.5304	25.7087	82.4783	71.5217	73.1304	75.7826	29.2826	32.6217	29.9565	30.6217	23.6696	25.4913	24.0522	24.4043
1985	5	25	32.9043	25.6957	7.2087	27.2609	31.2111	28.7556	28.9944	24.8783	27.1739	25.5652	25.8826	82.3478	73.0435	77.9565	77.7826	29.7913	33.1522	30.5609	31.1739	23.9652	25.7609	24.3783	24.6957
1985	5	26	32.5652	25.6087	6.95652	27.0478	30.7667	28.9667	28.9778	24.7826	26.9913	25.4783	25.7522	83.1304	73.1304	75	77.1739	29.7043	32.813	30.0652	30.8478	23.9217	25.6043	24.1174	24.5478
1985	5	27	32.9435	25.6435	7.3	27.0087	31.5889	28.8778	29.1056	24.6087	26.9739	25.6522	25.7478	82.2174	70.1739	76.3478	76.2609	29.3043	32.4	30.4957	30.7348	23.6826	25.3609	24.3609	24.4609
1985	5	28	32.6261	25.3273	7.29881	26.9455	31	28.6444	28.8111	24.5739	27.0043	25.4348	25.6739	82.4545	72.6957	77.2174	77.8636	29.2818	32.8	30.2348	30.8045	23.6818	25.5783	24.2087	24.5
1985	5	29	32.1739	25.3652	6.8087	26.9043	30.8222	28.8444	28.8944	24.5913	26.8957	25.4174	25.6348	82.8696	74	77	78.0435	29.3174	32.7348	30.1957	30.7522	23.7	25.5435	24.187	24.4739
1985	5	30	32.8652	25.1478	7.71739	26.9957	31.4	29.0941	29.1278	24.7217	27.1182	25.4261	25.7364	82.5217	72.1364	75.7727	77	29.5174	32.9545	30.3045	30.9143	23.8174	25.6591	24.2318	24.5762
1985	5	31	32.5619	25.3762	7.18571	26.8818	31.1059	28.6941	28.8235	24.5636	27.0818	25.6591	25.7727	82.7727	72.1364	78.1364	77.6818	29.2545	32.8727	30.7455	30.9636	23.6636	25.6136	24.4682	24.5773
1985	6	1	32.5783	25.2045	7.37372	27.0273	30.8667	28.7444	28.7412	24.4609	27	25.6636	25.7136	81.6818	73.6522	78.6818	78.4762	29.0045	32.9	30.8273	30.9905	23.5182	25.6391	24.5273	24.6095
1985	6	2	32.8522	25.2	7.65217	26.8609	30.9444	28.7588	28.9294	24.687	27.0545	25.4609	25.7045	83.7826	73.2727	77.087	78.1364	29.5783	32.9591	30.2696	30.8727	23.8522	25.6682	24.2304	24.5455
1985	6	3	32.7261	25.0435	7.68261	26.8043	31.2611	29.5941	29.2118	24.5261	27.1217	25.6	25.7435	82.913	72.6087	73.6522	76.3913	29.2174	33.013	30.1174	30.787	23.6391	25.6913	24.1478	24.4913
1985	6	4	33.013	25.2696	7.74348	27.1043	31.4222	28.1889	28.75	24.5826	27.2	25.2826	25.6957	81.3478	71.6522	77.1739	76.8261	29.1522	33.0696	29.9478	30.7348	23.5913	25.713	24.0348	24.4522
1985	6	5	32.5478	25.25	7.29783	27.0304	31.0722	28.75	28.9111	24.4	26.8261	25.6087	25.6087	80.5217	71.0435	77.4783	76.3913	28.7304	32.2522	30.5826	30.5304	23.3609	25.2783	24.3913	24.3435
1985	6	6	32.9174	25.0304	7.88696	26.9652	31.5222	29.1278	29.2056	24.5304	27.1478	25.7522	25.8087	82.087	70.913	75.7826	76.2609	29.1174	32.887	30.6696	30.8957	23.5783	25.6174	24.4522	24.5565
1985	6	7	33.0435	25.3652	7.67826	26.9739	31.1778	28.4222	28.7667	24.5913	27.1273	25.387	25.7227	82.3478	70.1364	75.7826	75.6818	29.2739	32.6545	29.9435	30.6091	23.6652	25.5182	24.0522	24.4045
1985	6	8	32.6739	25.2773	7.39664	27.0739	31.5059	28.7812	29.0588	24.6435	27.0091	25.5435	25.7455	81.913	70.0909	76.7391	76	29.3261	32.4364	30.3565	30.6909	23.6957	25.3909	24.287	24.4455
1985	6	9	33.1304	25.0783	8.05217	26.7348	31.4353	28.8556	29	24.4043	27.3304	25.7304	25.8174	82.913	71.6957	77.2174	77.1739	28.9783	33.3391	30.787	31.0304	23.5043	25.8609	24.5174	24.6217
1985	6	10	33.2696	25.2522	8.01739	27.1435	31.9444	28.8667	29.2167	24.7391	27.2609	25.6087	25.8783	82.5652	70.3913	77.1304	76.6957	29.5652	33.0087	30.5435	31.0478	23.8217	25.6652	24.3826	24.6348
1985	6	11	33.4818	25.0318	8.45	26.8727	31.6316	28.9889	29.1722	24.5217	27.113	25.8043	25.8087	82.8182	71.6957	77.4348	77.5	29.2409	32.887	30.9435	31.1091	23.6591	25.6217	24.6087	24.6682
1985	6	12	32.7522	25.2565	7.49565	26.8826	31.3667	29.0824	29.15	24.5913	26.8818	25.687	25.7045	82.9565	70.7273	77.7826	77.2273	29.3522	32.3364	30.813	30.8	23.713	25.3227	24.5217	24.5182
1985	6	13	32.6696	25.2909	7.37866	26.6909	31.4684	29.1765	29.25	24.287	27.0783	25.6957	25.6957	82.1818	71.6087	76.4348	76.6818	28.7318	32.7957	30.6478	30.7455	23.3636	25.5783	24.4478	24.4773
1985	6	14	33.0522	25.0435	8.0087	26.7739	31.6833	28.8889	29.1	24.4696	27.2522	25.6174	25.7783	82.8696	71.6957	78.6957	77.8696	29.0913	33.187	30.7696	31.0174	23.5826	25.7957	24.5174	24.6217
1985	6	15	32.5217	25.1273	7.39447	26.8182	31.0421	28.9333	28.9667	24.3652	27.0783	25.6652	25.6957	81.9091	73.3478	76.8696	77.4545	28.8591	33.0391	30.6478	30.8864	23.4364	25.7087	24.4304	24.5364
1985	6	16	32.8652	24.9435	7.92174	26.7043	31.2889	29.4	29.2333	24.4	26.887	25.687	25.6609	83.2609	72.1739	76	77.087	29.0087	32.5174	30.6	30.713	23.5217	25.4217	24.4043	24.4522
1985	6	17	33.2609	25.1565	8.10435	26.7565	31.3556	29.3222	29.25	24.6348	27.1783	25.8391	25.887	84.1304	72.6087	75.6957	77.5652	29.5435	33.1435	30.8478	31.1652	23.8043	25.7565	24.5435	24.7
1985	6	18	33.0091	25.087	7.92213	26.8217	31.7333	29.2833	29.2882	24.4783	27.2636	25.8087	25.8727	82.5217	70.0455	75.3043	75.5	29.0783	32.9955	30.7	30.95	23.5565	25.7	24.4609	24.5864
1985	6	19	33.1478	25.5818	7.56601	26.9826	31.2667	29.0722	29.0944	24.5478	27.113	25.6783	25.7696	82	71.7391	77.1304	76.913	29.1435	32.887	30.6783	30.9043	23.6	25.6391	24.4478	24.5478
1985	6	20	32.9826	25.1591	7.82352	26.8864	31.5647	28.9278	29.1588	24.5565	26.9043	25.4609	25.6435	83.5455	71.4783	75.7727	77.1818	29.4455	32.5273	30.2565	30.7286	23.7636	25.4136	24.1957	24.4571
1985	6	21	33.0739	25.1391	7.93478	26.7913	31.2444	29.2333	29.1278	24.4522	27.1739	25.8043	25.8174	82.4348	72.5217	78	77.7391	29.0391	33.113	31.0391	31.0478	23.5348	25.7478	24.6348	24.6391
1985	6	22	33.2174	25.1565	8.06087	26.8087	31.9056	28.8118	29.1778	24.7304	27.1304	25.4435	25.7652	84.5217	69.5652	75.6087	76.5652	29.7261	32.6	30.0478	30.8	23.9348	25.4609	24.1	24.5
1985	6	23	33.4304	24.7565	8.67391	26.7043	31.6833	29.0125	29.1278	24.4174	27.1455	25.5739	25.7045	82.8261	69.2273	75.087	75.8636	29.013	32.5773	30.2609	30.6136	23.5261	25.4636	24.2043	24.3955
1985	6	24	32.5565	25.1304	7.42609	26.7478	30.7222	28.7882	28.8056	24.2957	26.8682	25.3435	25.4818	81.7826	72.8182	76.4348	77.1818	28.6652	32.5182	29.9522	30.3591	23.3217	25.4364	24.0478	24.2591
1985	6	25	33.1913	24.9217	8.26957	26.4957	31.2444	29.1059	28.9278	24.2522	26.9826	25.5391	25.5826	83.2609	70.7391	75.2609	76.5652	28.7478	32.5	30.2	30.4652	23.3565	25.4	24.1826	24.2957
1985	6	26	33.313	25.113	8.2	26.7652	31.3444	29.4	29.2333	24.4957	26.8545	25.4591	25.6273	83.1739	71.7727	74.4091	76.3636	29.1739	32.3636	29.9545	30.5273	23.6174	25.3545	24.0591	24.3545
1985	6	27	33.4348	25.0783	8.35652	26.4957	31.8118	29.2444	29.2222	24.3	27.0435	25.2783	25.5304	83.3913	69.8261	73.4348	75.5217	28.8522	32.5261	29.487	30.2826	23.4174	25.4304	23.7913	24.2087
1985	6	28	33.5652	25.0696	8.49565	26.9609	31.4353	29.3	29.2412	24.4455	26.8364	25.5826	25.6182	81.4545	70.1364	73.087	75.1818	28.9182	32.1318	30.0217	30.3636	23.4682	25.2273	24.0957	24.2636
1985	6	29	33.3652	25.1304	8.23478	26.5696	31.3706	29.6941	29.45	24.4273	27.0435	25.7217	25.7273	83.9545	70.3043	72.3478	75.6818	29.1409	32.5261	30.2043	30.6545	23.5909	25.4348	24.1913	24.4227
1985	6	30	32.8913	25.1652	7.72609	26.6522	31.2	28.3167	28.6941	24.3913	26.687	25.287	25.4565	83.0435	69.0909	76.9565	76.1818	28.9522	31.8227	29.8826	30.2909	23.4957	25.05	24.013	24.2273
1985	7	1	32.5217	24.7826	7.73913	26.4435	30.9889	28.9	28.8056	24.2	26.8783	25.513	25.5304	83.2609	71.8261	76.7391	77.2174	28.6348	32.387	30.3478	30.4565	23.3087	25.3522	24.2696	24.3
1985	7	2	33.3182	24.6087	8.70949	26.4174	31.4941	29.0588	28.9056	24.2435	26.7174	25.1435	25.3783	83.6522	69.7826	73.7391	75.6522	28.7609	31.8217	29.2391	29.9391	23.3696	25.0565	23.6304	24.0217
1985	7	3	33.1391	24.6609	8.47826	26.4174	31.2111	29.1111	28.9889	24.2	27	25.5304	25.5739	83.3043	71.3043	74.8261	76.5652	28.6522	32.6043	30.1261	30.4609	23.3217	25.4783	24.1478	24.313
1985	7	4	33.0261	24.9304	8.09565	26.3957	31.1556	28.7167	28.7059	24.3217	26.9391	25.3304	25.5348	84.2174	71.5652	78.8261	78.2609	28.9826	32.513	30.1783	30.5609	23.513	25.4348	24.1652	24.3696
1985	7	5	32.8348	24.713	8.12174	26.1043	31.1647	28.5412	28.6235	24.1682	26.9739	25.3391	25.5045	85.4091	72.5217	77	78.0455	28.8	32.713	29.9783	30.4864	23.4045	25.5391	24.0652	24.3273
1985	7	6	32.6696	24.4348	8.23478	26.0261	31.0375	28.6765	28.6941	24.2818	26.7957	25.3364	25.4818	85.6364	70.9565	76.0455	77.4091	29.0318	32.1304	29.9318	30.3636	23.5409	25.2304	24.0364	24.2591
1985	7	7	32.5174	24.6957	7.82174	26.2478	30.9294	29.1667	28.8889	24.1182	26.6348	25.2913	25.35	83.2273	71.913	75.6957	76.8636	28.5	31.9696	29.8174	30.0955	23.25	25.1435	23.9652	24.1227
1985	7	8	32.9636	24.6045	8.35909	26.1217	31.2444	29.4222	29.0722	24.187	26.8522	25.3478	25.4652	85.3043	70.913	73.6522	76.6957	28.8478	32.2217	29.687	30.2478	23.4261	25.2826	23.9	24.213
1985	7	9	32.8913	24.8609	8.03043	26.3348	31.5529	28.7944	29.0765	24.3391	27.0609	25.5909	25.6591	84.087	70.2174	75.6818	76.6364	28.9478	32.5957	30.35	30.6545	23.5087	25.4609	24.2773	24.4364
1985	7	10	33.1652	25.0818	8.0834	26.4261	31.4278	29.0125	28.9412	24.2261	27.0682	25.5217	25.6227	83.4783	70.7727	73.8261	75.9545	28.7217	32.6409	29.9783	30.4636	23.3565	25.5	24.0565	24.2955
1985	7	11	32.7739	24.9304	7.84348	26.4304	31.7889	28.8333	28.9833	24.3348	26.9304	25.4783	25.5913	84.2174	69	77.7826	77	28.9957	32.1609	30.3783	30.5043	23.5087	25.2478	24.2739	24.3348
1985	7	12	32.8348	24.5696	8.26522	26.2348	31.3667	28.8333	28.8333	24.1391	26.7391	25.5391	25.4696	84.087	70.6087	76.8696	77.3043	28.6348	31.9609	30.3739	30.3304	23.313	25.1522	24.2609	24.2522
1985	7	13	32.9261	24.7043	8.22174	26.113	30.4588	28.7778	28.5389	24.0455	26.6696	25.3348	25.35	84.4091	73.2174	75.3478	78.0455	28.5	32.1478	29.8261	30.1955	23.2364	25.2391	23.9957	24.1591
1985	7	14	32.4783	24.5826	7.89565	26.0783	31.0353	28.6667	28.7125	24.1739	26.8	25.3364	25.4905	85.5652	73.0952	75.9048	78.5714	28.8217	32.27	29.9773	30.48	23.4217	25.285	24.0455	24.32
1985	7	15	32.9391	24.587	8.35217	26.1739	31.1111	28.2667	28.4611	24.1217	26.7304	25.3304	25.3913	84.3478	71	77.3913	77.6522	28.6391	31.987	29.9957	30.2087	23.3087	25.1609	24.0783	24.1826
1985	7	16	32.8043	24.6261	8.17826	26.1609	30.9278	28.9444	28.7722	23.9304	26.7304	25.3913	25.3478	83.3913	71.087	75.087	76.5217	28.2043	32.0348	29.8913	30.0435	23.0565	25.1826	24	24.0783
1985	7	17	33.113	24.6522	8.46087	26.087	31.2667	28.75	28.7167	24.1478	27	25.3087	25.4826	85.1304	71.5217	74.9565	77.2609	28.7435	32.6435	29.7174	30.3652	23.3783	25.4957	23.913	24.2609
1985	7	18	33.2261	24.5565	8.66957	26.313	31.3444	29.5778	29.1944	24.1826	27.0174	25.513	25.5696	83.8261	70.7391	73.1739	75.8696	28.6913	32.5826	29.9435	30.4087	23.3304	25.4739	24.0304	24.2739
1985	7	19	33.5818	24.7304	8.85138	26.2087	32.0556	29.3667	29.2667	24.1739	27.0609	25.3565	25.5348	84.6522	68.6087	72.3043	75.1739	28.7435	32.4043	29.5609	30.2391	23.3652	25.3652	23.8087	24.1913
1985	7	20	33.4087	24.6391	8.76957	26.2217	31.3222	29.0333	28.9444	24.0913	27.0087	25.4522	25.5174	83.8696	70.5652	74.4783	76.2609	28.5217	32.513	29.9478	30.3348	23.2391	25.4391	24.0391	24.2435
1985	7	21	33.3739	24.6217	8.75217	26.1565	31.6444	28.7222	28.7778	24.2	26.9652	25.2	25.4522	85.1304	69.8696	75.3913	76.8261	28.8304	32.3565	29.5913	30.2522	23.4174	25.3478	23.8435	24.2043
1985	7	22	32.8565	24.6	8.25652	26.087	31.0444	28.6222	28.5778	24.0783	26.6	25.1304	25.2652	84.7391	71.4783	74.3478	77	28.5652	31.9	29.3261	29.9304	23.2696	25.0957	23.713	24.0391
1985	7	23	32.8348	24.5174	8.31739	25.8087	30.5778	28.9278	28.5722	23.9913	26.8391	25.4087	25.413	85.913	72.9565	74.1304	77.6957	28.5478	32.4739	29.7913	30.2652	23.2565	25.4217	23.9609	24.2087
1985	7	24	33.5957	24.6043	8.9913	26.3217	31.6556	29.6333	29.3056	24.2087	27.1391	25.2696	25.5478	83.913	69.4783	69.1304	74.1739	28.7522	32.6522	28.9826	30.1261	23.3783	25.5087	23.5043	24.1261
1985	7	25	33.8696	24.8174	9.05217	26.4609	31.8333	29.8222	29.4833	24.1739	27.0957	25.4609	25.5652	82.913	69.4783	69.7391	73.9565	28.5652	32.5522	29.387	30.1565	23.2652	25.4391	23.7217	24.1391
1985	7	26	33.5091	25.0435	8.46561	26.4348	31.4778	29.6	29.1235	24.2348	26.887	25.5682	25.5773	83.3478	68.8261	73	75.1818	28.7478	32.0304	30	30.2864	23.3565	25.1826	24.0773	24.2227
1985	7	27	33.313	24.7043	8.6087	26.2261	31.0611	29.35	28.9706	24.113	26.887	25.2522	25.413	83.9565	70.3043	72.6087	75.6957	28.5696	32.1957	29.3652	30.0435	23.2783	25.2652	23.687	24.0783
1985	7	28	32.5913	24.9391	7.65217	26.2478	31.1889	28.3222	28.4778	23.9565	26.6696	25.2913	25.3636	82.0455	70.4348	78.5652	77.1739	28.1304	31.8261	30.1261	30.0304	23.0174	25.0652	24.1391	24.0696
1985	7	29	32.7727	24.4409	8.33182	26.0545	31.0737	28.8889	28.7111	24.087	27.0087	25.1826	25.4217	85.1364	72.6522	75.3913	78	28.7	32.7957	29.5217	30.3727	23.3364	25.5913	23.8261	24.2773
1985	7	30	32.8261	24.4087	8.41739	26.0087	30.3412	29.0667	28.5889	24.0045	26.7609	25.3391	25.4045	84.7727	74.4348	73.8261	77.8182	28.4545	32.4913	29.7174	30.3	23.1955	25.4174	23.8957	24.2182
1985	7	31	32.5217	24.7565	7.76522	26.1609	31.1	28.8	28.6833	24.1304	26.9043	25.4913	25.513	84.5652	71.2609	77.6957	77.7826	28.6478	32.3826	30.4261	30.4913	23.3261	25.3739	24.3087	24.3391
1985	8	1	32.9095	24.5682	8.34134	25.8864	30.8235	29.4588	28.9706	23.9818	26.7636	25.3636	25.3682	85.3636	72.8571	73.8182	77.4286	28.5	32.4952	29.7318	30.2524	23.2182	25.4238	23.9227	24.2
1985	8	2	32.9273	24.5727	8.35455	26.4364	30.8875	29.1059	28.9118	24.3429	27.0636	25.5091	25.6381	84.0476	73.7273	75.1364	77.5238	28.9762	33.0136	30.1409	30.7095	23.5048	25.7091	24.1636	24.4476
1985	8	3	33.0045	24.7818	8.22273	26.4455	31.0941	28.8941	28.8235	24.3818	26.8727	25.4545	25.5636	84.3636	70.5	77	77.3636	29.1	32.2455	30.2318	30.5182	23.5727	25.2727	24.2091	24.3591
1985	8	4	33.2727	24.6273	8.64545	26.2273	31	28.8824	28.7882	24.4273	27.1545	25.0909	25.5636	86.2727	73.6364	73.3182	77.7273	29.3818	33.1818	29.1182	30.5591	23.7273	25.7818	23.5909	24.3636
1985	8	5	33.5318	24.6636	8.86818	26.0818	31.8941	28.8118	28.8824	24.0455	27.1727	25.5091	25.5682	84.5	69.9545	77.4545	77.3636	28.5045	32.7773	30.3682	30.5591	23.2273	25.55	24.2773	24.3591
1985	8	6	32.9909	24.6238	8.3671	25.9455	31.3882	29.2059	28.9471	23.9727	27.2136	25.4455	25.55	84.9091	71.5909	76.2273	77.5455	28.4091	33.1091	30.1364	30.5545	23.1818	25.7318	24.1636	24.3545
1985	8	7	32.9818	24.9727	8.00909	26.2045	30.8875	29.2941	29.0188	24.2909	26.7818	25.6455	25.5682	85.5	71.381	74.3182	76.8095	29.0591	32.2381	30.2682	30.4905	23.5455	25.2857	24.2227	24.3381
1985	8	8	33.1182	24.6818	8.43636	26.3727	31.6824	29.1765	29.0647	24.2	27.1364	25.5273	25.6136	83.4545	70.8636	76.5909	76.9091	28.6909	32.8045	30.3318	30.6091	23.3227	25.5955	24.25	24.4
1985	8	9	32.5955	24.8682	7.72727	26.1545	30.9294	28.4471	28.5176	24.1364	26.9091	25.4636	25.5045	84.6364	72.9545	78.1818	78.6364	28.6909	32.6136	30.4	30.5682	23.3318	25.4909	24.3	24.3682
1985	8	10	32.5318	24.7909	7.74091	26.0273	30.8941	28.9059	28.6706	24.1636	26.9818	25.3636	25.5	85.7727	73.0455	75.1364	78.0909	28.8318	32.8045	29.8591	30.5045	23.4182	25.5864	23.9864	24.3227
1985	8	11	32.7364	24.4818	8.25455	26.1182	30.9294	28.8235	28.6529	24.0045	26.7818	25.3091	25.3591	84	72.5	78.9545	78.5	28.3773	32.3318	30.1773	30.2955	23.1545	25.3318	24.1727	24.2182
1985	8	12	32.6545	24.3545	8.3	26.0286	31.1889	29.0353	28.8941	23.9619	26.8455	25.4455	25.4095	84.4762	72.1364	76.3636	77.7619	28.3571	32.3864	30.1636	30.3429	23.1381	25.3636	24.1455	24.2476
1985	8	13	33.1318	24.4182	8.71364	25.8545	31.8	28.8706	28.8471	23.8727	27.2364	25.5091	25.5455	84.7727	70.7727	77.1364	77.5455	28.2091	33.0409	30.3818	30.5545	23.0682	25.6955	24.2727	24.35
1985	8	14	32.8682	24.5909	8.27727	26.2545	31.3882	28.1529	28.5063	24.3864	27.3	25.2091	25.6273	85.6818	73.5455	78.2727	79.2727	29.2545	33.4909	29.9136	30.8727	23.65	25.9409	24.0227	24.5455
1985	8	15	33.0364	24.5364	8.5	25.9	31.4235	28.8706	28.8	23.9818	27.0182	25.2818	25.4273	85.2727	70.5	75.7727	77.3182	28.5045	32.5409	29.7818	30.2682	23.2273	25.4409	23.95	24.2182
1985	8	16	32.6909	24.5818	8.10909	25.9727	30.9375	28.4471	28.4941	24.0476	26.9238	25.4182	25.4714	85.381	73.8095	78.8182	79.5238	28.619	32.7952	30.3909	30.619	23.3048	25.5857	24.3	24.3952
1985	8	17	32.8455	24.4909	8.35455	25.9227	31.3882	28.7588	28.6882	24.0182	27.2	25.3727	25.5318	85.3182	71.7727	75.7273	77.6818	28.55	33.0864	29.9273	30.5227	23.2591	25.7318	24.0409	24.3364
1985	8	18	32.7682	24.6545	8.11364	26.0182	31.6706	28.3412	28.6	24.0727	27.1091	25.3	25.5	85.0909	70.5455	78.8182	78.1818	28.6182	32.7364	30.1591	30.5045	23.2864	25.5545	24.1727	24.3409
1985	8	19	32.8909	24.5	8.39091	25.8636	31.0706	28.4353	28.4313	23.9636	26.7909	25.3524	25.3857	85.4091	71.2273	78.0952	78.1818	28.4682	32.1773	30.1182	30.2591	23.2136	25.2591	24.1364	24.2
1985	8	20	32.7909	24.5682	8.22273	25.8909	31.0824	28.8824	28.7118	24.1091	27.1381	25.5909	25.6381	86.3182	72.6667	76.5909	78.5714	28.8136	33.0714	30.4909	30.8429	23.4136	25.7238	24.3364	24.5143
1985	8	21	33.3455	24.5455	8.8	26.0091	31.6941	28.9647	28.9294	24.1955	27.0818	25.3955	25.5545	86.1818	70.1818	75.3636	77.1818	28.95	32.6273	29.9636	30.5273	23.4818	25.4955	24.0455	24.3455
1985	8	22	33.2	24.6045	8.59545	26.0818	31.3875	29.0588	28.9176	24.1143	26.8909	25.4818	25.4952	85.1905	70.4091	75.6364	77.2857	28.7095	32.2818	30.1364	30.4143	23.3429	25.3091	24.15	24.3048
1985	8	23	33.4591	24.6955	8.76364	26.1182	31.775	29.1	29.1	24.0857	27.1818	25.5227	25.6143	84.4762	69.5	75.5455	76.8095	28.6143	32.7545	30.2	30.5857	23.2714	25.5591	24.1864	24.3714
1985	8	24	32.6364	24.7455	7.89091	26.0636	30.9	28.0588	28.2882	24.0762	27.0091	25.1273	25.4238	84.8095	73.9545	80.6364	80.1905	28.5714	32.9409	30.0364	30.5714	23.2857	25.6636	24.1045	24.381
1985	8	25	32.7273	24.4727	8.25455	25.7182	31.0529	28.8941	28.6588	23.9	26.9545	25.4364	25.4273	86.0455	71.9545	75.5909	77.9091	28.4045	32.6136	30.0364	30.35	23.1682	25.4727	24.1	24.25
1985	8	26	32.3091	24.7136	7.59545	26.2318	31.2118	28.1529	28.4529	24.2273	26.9727	25.2818	25.5	84.8636	71.9545	81.2273	79.3636	28.8818	32.6545	30.4091	30.6364	23.4318	25.5045	24.3	24.4318
1985	8	27	32.3545	24.7773	7.57727	26.0818	31.1353	28.3647	28.5294	23.9636	26.8455	25.4409	25.4091	84	72.5	79.7273	78.7727	28.3136	32.45	30.5364	30.4273	23.1364	25.4091	24.3818	24.2955
1985	8	28	32.9182	24.4045	8.51364	25.5909	31.5647	28.3059	28.4882	23.9091	27.2727	25.4182	25.5364	86.9091	71.5	78.2727	78.9545	28.5136	33.1864	30.3455	30.6955	23.2273	25.7864	24.2591	24.4364
1985	8	29	32.9727	24.6143	8.35844	25.9455	31.6824	28.4235	28.6706	24.0909	27.1818	25.7091	25.6591	85.9091	71.0455	80.5455	79.0909	28.7182	32.9545	31.1045	30.9273	23.3545	25.6727	24.6955	24.5636
1985	8	30	33.1545	24.5682	8.58636	26.2455	31.5882	28.8059	28.9059	24.2	27.1909	25.6091	25.6682	84.3636	71	78.1818	77.8636	28.7773	32.9864	30.6909	30.8227	23.3909	25.6727	24.4727	24.5091
1985	8	31	33.0136	24.8091	8.20455	26.0909	31.6353	28.5647	28.7824	24.0091	27.2636	25.3	25.5273	84.1364	71.5	78.4545	78	28.4182	33.1773	30.1364	30.5773	23.1773	25.7773	24.1591	24.3545
1985	9	1	32.8435	24.4087	8.43478	25.6478	31.3444	28.6889	28.6222	23.7043	27.1043	25.5652	25.4565	85.1304	71.6957	78.6522	78.4783	27.9739	32.8696	30.713	30.5261	22.913	25.6217	24.4522	24.3261
1985	9	2	32.7739	24.6783	8.09565	26.0783	31.0444	28.1778	28.4167	24.0783	26.887	25.4783	25.4826	84.7826	71.1739	78.913	78.3913	28.6043	32.3739	30.487	30.487	23.2826	25.3565	24.3565	24.3391
1985	9	3	32.8957	24.4957	8.4	26.0435	31.3222	27.8235	28.1778	24.1478	26.887	25.1273	25.3727	85.5652	71.1304	81.0909	79.3182	28.7826	32.3957	30.1136	30.4364	23.4	25.3696	24.1409	24.3091
1985	9	4	32.7391	24.4	8.33913	25.6565	31.3647	29.0222	28.8111	23.5455	26.713	25.5652	25.2909	83.9091	69.4783	78	77.5	27.5727	31.8391	30.6174	30.1136	22.6682	25.0739	24.4043	24.0955
1985	9	5	33.1913	24.4609	8.73043	25.8739	31.9611	29.0222	28.9833	24.013	27.087	25.4087	25.4957	85.3478	70.1739	78	77.913	28.5478	32.6609	30.313	30.5043	23.2565	25.4957	24.2565	24.3348
1985	9	6	33.2609	24.4261	8.83478	26.0565	32.0444	29.2111	29.1944	23.9391	27.2261	25.6696	25.613	83.9565	69.2609	77.5217	76.913	28.287	32.8261	30.7391	30.613	23.1043	25.6	24.4913	24.4043
1985	9	7	33.013	24.6304	8.38261	26.0261	31.7611	28.3389	28.65	23.8	27.113	25.4087	25.4391	83.1304	70.8696	78.6957	77.5217	27.9304	32.813	30.4	30.3826	22.8913	25.5826	24.2739	24.2565
1985	9	8	32.613	24.7913	7.82174	25.8609	30.7833	28.3588	28.4	23.8957	26.7478	25.2348	25.2957	85	71.4348	77.6957	77.9565	28.2913	32.1174	29.9609	30.1174	23.113	25.2261	24.0391	24.1348
1985	9	9	32.6957	24.7348	7.96087	25.9217	31.3667	28.5222	28.5778	23.8957	26.8913	25.3217	25.3652	84.4783	70.7391	79.0435	78.1304	28.2217	32.3391	30.2565	30.2826	23.0739	25.3261	24.2391	24.2174
1985	9	10	32.7913	24.7478	8.04348	26.2522	31.1222	28.1667	28.4722	24.113	27.1652	25.2217	25.4913	83.8261	73	79.5652	78.913	28.5609	33.1565	30.1304	30.6304	23.2739	25.7696	24.1348	24.3826
1985	9	11	32.7913	24.5174	8.27391	26.0391	30.9222	28.8833	28.7529	23.8304	26.8174	25.4087	25.3478	83.2609	72.0435	77.3043	77.5652	28.0174	32.3565	30.2348	30.2	22.9348	25.3391	24.2087	24.1609
1985	9	12	33.213	24.5913	8.62174	25.8957	31.2778	28.2556	28.4667	24.1478	26.9478	25.3652	25.45	86.0455	71.3478	79.3043	79.0435	28.9217	32.513	30.2913	30.5783	23.4522	25.413	24.2522	24.3739
1985	9	13	32.8261	24.6565	8.16957	25.8522	31.75	28.5944	28.7333	23.887	26.9478	25.287	25.3739	84.9565	68.7826	77.3913	77.087	28.2696	32.2087	29.987	30.1565	23.1	25.2609	24.0609	24.1478
1985	9	14	33.1304	24.7174	8.41304	26.113	31.9333	28.3556	28.7278	23.9391	27.0348	25.1739	25.3783	83.5217	68.8261	76.6957	76.3478	28.2217	32.4	29.7261	30.113	23.0609	25.3696	23.9174	24.1261
1985	9	15	33.1565	24.5261	8.63043	25.8304	31.5778	28.3111	28.4722	23.9087	27.113	25.5391	25.5174	85.3043	69.9565	78.8696	78	28.3652	32.6652	30.6043	30.5522	23.1391	25.5087	24.4174	24.3435
1985	9	16	32.8391	24.5913	8.24783	25.9304	31.4	28.0722	28.35	23.9391	27.0522	25.3783	25.4478	84.7391	70.9565	81.0435	78.913	28.3391	32.6957	30.5696	30.5217	23.1348	25.5217	24.3913	24.3435
1985	9	17	32.6217	24.4696	8.15217	25.7522	30.7333	28.2889	28.2944	24	26.8087	25.2087	25.3348	86.5217	72.3478	77.2174	78.6957	28.6261	32.3391	29.8304	30.2739	23.3	25.3391	23.9739	24.2043
1985	9	18	32.3826	24.4	7.98261	25.8348	30.8556	28.2556	28.2944	23.9478	26.7043	25.4261	25.3478	85.4783	72.4348	79.4783	79.2609	28.4391	32.1565	30.4652	30.3565	23.1783	25.2348	24.3348	24.2565
1985	9	19	32.8391	24.5913	8.24783	25.8435	31.8235	27.7611	28.4	23.9455	26.887	25.1182	25.3409	85.5	71.1739	80.9545	79.2273	28.4318	32.4261	30.0773	30.35	23.1955	25.3826	24.1227	24.25
1985	9	20	32.2957	24.4087	7.88696	25.8783	30.7333	27.7176	28.0722	23.713	26.7304	25.0261	25.1565	83.4783	73.2174	81.3478	79.3043	27.8348	32.3391	29.9522	30.0435	22.8304	25.3217	24.0609	24.0696
1985	9	21	32.713	24.5043	8.2087	25.6435	31.2556	28.2111	28.3944	23.9304	27.0783	25.1087	25.3739	86.6522	72	77.6087	78.8696	28.5348	32.8609	29.7261	30.3739	23.2565	25.5957	23.913	24.2522
1985	9	22	32.7435	24.4696	8.27391	25.7739	31.4235	27.9444	28.3824	23.9304	26.9091	25.1913	25.3182	85.8696	71.0476	78.7826	78.3333	28.4391	32.8381	29.9652	30.4095	23.1913	25.6	24.0696	24.2714
1985	9	23	32.587	24.6522	7.93478	26.2217	31.1556	28.0556	28.3778	23.9913	26.9565	25.4522	25.4739	83.2174	71	81.5217	78.4783	28.2826	32.5043	30.7565	30.5217	23.1174	25.4348	24.4826	24.3522
1985	9	24	32.2957	24.6696	7.62609	25.9304	31.0588	28.0889	28.3	23.9652	26.6783	25.4174	25.3565	84.9565	70.4545	80.3478	78.5	28.387	32.0727	30.5565	30.3409	23.1609	25.1909	24.387	24.2455
1985	9	25	32.5913	24.3364	8.25494	25.7739	31.2111	28.0667	28.2889	23.9304	27.1304	25.1727	25.3909	86.087	71.913	79.0455	79.1364	28.487	32.9783	29.9727	30.45	23.2261	25.6783	24.0682	24.3091
1985	9	26	32.4174	24.3783	8.03913	25.8696	31.3444	27.9	28.2667	23.8522	26.7652	25.1217	25.2435	84.6957	70.2174	80	78.2609	28.1609	32.0348	29.9565	30.0478	23.0348	25.1826	24.0435	24.0913
1985	9	27	32.5217	24.1391	8.38261	25.4696	30.95	27.4588	27.8944	23.6522	26.9478	25.3304	25.313	86	72.1304	82.1739	80.087	27.9739	32.6087	30.5739	30.3913	22.9174	25.4826	24.4	24.2696
1985	9	28	32.1783	24.4261	7.75217	25.6522	30.8111	27.8444	28.0167	23.7565	26.6087	25.1364	25.1409	85.3043	73.0435	80.0455	79.6818	28.087	32.0783	30.0136	30.05	22.9739	25.1826	24.0727	24.0818
1985	9	29	32.6478	24.687	7.96087	25.8783	30.8444	28.5667	28.4667	24.0391	26.9217	25.5043	25.487	85.8696	72.5652	78.5217	79	28.6348	32.6304	30.5478	30.5826	23.3043	25.4913	24.3826	24.3913
1985	9	30	32.7739	24.5478	8.22609	26.1826	31.2222	27.0333	28.0647	23.987	26.8087	24.913	25.2435	83.4348	71.6087	83.5217	79.5652	28.2913	32.2826	29.9478	30.1739	23.113	25.2826	24.0391	24.1391
1985	10	1	32.65	24.1273	8.52273	25.8273	31.3176	28.4118	28.5412	23.6818	26.9682	25.5727	25.4	83.7273	71.5	80.9091	78.6364	27.7909	32.5682	30.9227	30.4182	22.8091	25.4591	24.5909	24.2773
1985	10	2	32.6273	24.3545	8.27273	25.5773	31.2941	28.1882	28.3471	23.8909	27.1091	25.3455	25.4455	87.0455	72.2727	79.5909	79.8182	28.4818	32.9818	30.35	30.6045	23.2227	25.6591	24.2909	24.3909
1985	10	3	32.6818	24.3818	8.3	25.6636	31.0375	27.6824	28.0875	23.9286	26.8727	25.1	25.3286	86.619	71.381	79.2857	78.8	28.5048	32.6524	29.8143	30.345	23.2286	25.5048	23.9714	24.25
1985	10	4	32.4091	24.3318	8.07727	25.9182	30.975	27.5412	27.9471	23.9091	26.8545	24.9	25.2364	84.2273	73.2273	80.9545	79.4545	28.2409	32.5864	29.6455	30.1455	23.0636	25.45	23.8818	24.1364
1985	10	5	32.7182	24.4455	8.27273	25.6	31.4941	28	28.3294	24.0091	27.1636	25.3455	25.5091	87.7727	71.3636	81.3182	80.0455	28.7773	32.9318	30.5318	30.7455	23.3818	25.65	24.3636	24.4682
1985	10	6	32.8143	24.3909	8.42338	25.6818	31.3294	28.1647	28.3059	23.9909	26.9773	25.0818	25.3238	86.381	72.8636	79.9091	80	28.6318	32.7545	29.9136	30.4455	23.3136	25.5545	24.0409	24.3
1985	10	7	32.6909	24.5636	8.12727	25.9545	30.9412	27.8824	28.2059	24.0364	27.0091	25.3727	25.4682	85.3636	73.2273	80.3182	79.5455	28.5682	32.8545	30.4545	30.6227	23.2773	25.6091	24.3409	24.4045
1985	10	8	32.4727	24.4773	7.99545	25.8636	31.3353	28	28.2882	24.0545	27.1455	25.0727	25.4182	86.0455	71.2273	77.8636	78.3636	28.6545	32.8955	29.6409	30.3909	23.3318	25.6364	23.8818	24.2773
1985	10	9	32.6091	24.6364	7.97273	25.7909	31.1412	27.3471	27.8824	24.1	26.9091	25.0455	25.35	86.9091	70.8636	80.8182	79.7273	28.8318	32.3909	29.6818	30.3136	23.4273	25.3636	23.9091	24.2227
1985	10	10	32.2524	24.5381	7.71429	25.8286	30.7875	27.8312	28.125	24.0095	26.781	25.18	25.295	86.1429	71.2381	80.15	79.1	28.6048	32.1667	30.085	30.245	23.2714	25.2571	24.115	24.2
1985	10	11	32.1455	24.5636	7.58182	25.7182	30.9294	28.0706	28.1882	23.8727	26.8909	25.1636	25.3136	85.8182	72	79.2273	79	28.3455	32.5227	29.9636	30.2682	23.1364	25.4318	24.0545	24.2045
1985	10	12	32.3455	24.4857	7.85974	25.8682	30.8875	27.5059	27.9176	23.9	26.9545	25.1091	25.3286	85	72.3182	80.8182	79.5714	28.2714	32.6364	30.0136	30.3571	23.1095	25.5	24.0864	24.2429
1985	10	13	32.5409	24.5227	8.01818	26.0455	30.8765	27.8	28.1412	24.0545	27.0636	25.2409	25.4455	84.9091	72.5	80.5909	79.2727	28.5545	32.8909	30.2409	30.5636	23.2636	25.6182	24.2045	24.3682
1985	10	14	32.7909	24.3364	8.45455	25.6182	31.2176	27.7875	28.1	23.7182	27.0455	25.25	25.3364	85.5455	70	81.2273	78.9091	28.0045	32.5136	30.3773	30.3182	22.9591	25.4227	24.2909	24.2136
1985	10	15	32.4182	24.5	7.91818	25.6727	30.9059	27.2471	27.8	23.7955	26.8182	25.1955	25.2727	85.7273	71.6818	84	80.3182	28.1864	32.2955	30.5273	30.3409	23.0455	25.3045	24.3636	24.2227
1985	10	16	32.1591	24.1818	7.97727	25.8727	30.8529	27.1412	27.7471	23.8818	26.7364	25.1143	25.2286	84.7273	71.9091	84.5714	80.4286	28.2591	32.1773	30.1857	30.181	23.0773	25.2455	24.1762	24.1619
1985	10	17	31.9182	23.8545	8.06364	25	30.6	27.2235	27.4765	23.6952	26.5455	24.9364	25.1048	88.5714	73.0909	83.4091	81.7143	28.2619	31.9364	29.9955	30.1714	23.0952	25.1227	24.0636	24.1619
1985	10	18	31.7727	24.1143	7.65844	25.3182	30.7235	27.5938	27.65	23.5091	26.2545	24.9136	24.8864	86	72.3636	81.8182	80.1364	27.7318	31.3091	29.7545	29.6	22.7682	24.7773	23.9545	23.8318
1985	10	19	31.8364	24.1636	7.67273	25.4545	30.8235	27.6353	27.9059	23.6091	26.6182	24.9905	25.0476	85.9545	71.9545	80.7143	79.4762	27.8818	31.95	29.819	29.8143	22.8545	25.1409	23.9619	23.9619
1985	10	20	32.0727	24.3727	7.7	25.4636	30.7059	27.2353	27.6412	23.8909	26.6273	24.7273	25.0682	87.8182	73	82.2273	80.8636	28.5409	32.0864	29.4818	30.05	23.2591	25.2136	23.7864	24.0864
1985	10	21	31.9364	24.2091	7.72727	25.6091	30.8588	27.8941	28.0588	23.55	26.7	25.0773	25.1091	84.2273	72.7727	80.3182	79.0455	27.6273	32.2091	29.9182	29.9182	22.7045	25.2682	24.0364	24.0045
1985	10	22	32.2364	24.1	8.13636	25.6727	31.2824	27.4889	28.0588	23.7273	26.8591	24.4857	25.0238	85.1364	72.6364	79.381	79	28.0091	32.5545	28.7952	29.7857	22.9318	25.4409	23.381	23.9
1985	10	23	31.8409	24.1182	7.72273	25.8909	31	27.8706	28.0824	23.8095	26.6727	25.181	25.245	83.2381	72.7273	79.5238	78.25	27.9524	32.1318	30	30.045	22.9	25.2409	24.0857	24.075
1985	10	24	32.2182	24.6381	7.58009	26.0227	30.5	27.6235	27.9647	24.0524	26.6952	25.1636	25.2952	84.7619	74.2857	81.2727	80.1905	28.5286	32.3714	30.1636	30.3524	23.2429	25.3571	24.1727	24.2333
1985	10	25	31.9455	24.3545	7.59091	25.5318	30.3867	27.6471	27.8812	23.8381	26.7182	25.2273	25.3048	87.1429	74.7143	80.9545	81.15	28.3762	32.6238	30.2864	30.575	23.1571	25.4905	24.2318	24.37
1985	10	26	32.4545	24.3818	8.07273	25.8727	31.3	28.0941	28.3059	24	27.0727	25.4571	25.519	85.6818	71.4091	80.7619	79.1905	28.5	32.7727	30.7	30.6571	23.2318	25.5727	24.4476	24.4143
1985	10	27	32.8364	24	8.83636	25.6455	31.525	27.8824	28.3563	23.8727	27.0818	25.2091	25.3818	86.1364	71.4286	81.7273	79.7619	28.4	32.9952	30.3182	30.5857	23.1727	25.6762	24.2591	24.3667
1985	10	28	32.4091	24.5455	7.86364	25.5909	31.225	27.9	28.1353	24.0273	27.0091	25.1	25.3864	87.4091	71.5455	81.9545	80.3182	28.7318	32.6727	30.15	30.5227	23.3636	25.5045	24.1545	24.3455
1985	10	29	32.1591	24.6136	7.54545	25.6909	30.4118	27.2529	27.6824	24.0045	26.7818	25.0318	25.2727	87	74.0909	82.7273	81.2273	28.6727	32.5045	30.0636	30.4227	23.3364	25.4227	24.1364	24.2909
1985	10	30	31.8955	24.2636	7.63182	25.4318	30.75	27.7412	27.9529	23.8	26.6682	25.0143	25.1667	87.6818	74	81.5238	81.0476	28.3682	32.2955	29.9429	30.2	23.1727	25.3227	24.0476	24.1714
1985	10	31	32.1545	24.0955	8.05909	25.2227	30.9706	27.7765	27.9529	23.8091	26.7619	24.8381	25.1381	88.9091	71.6667	79.2857	79.8095	28.5273	32.1905	29.3381	30	23.2273	25.2571	23.7143	24.0667
1985	11	1	32.02	24.25	7.77	25.905	30.675	27.4125	27.8875	23.95	26.93	24.75	25.21	84.9	73.3	80.95	79.8	28.4	32.725	29.39	30.18	23.17	25.52	23.735	24.145
1985	11	2	32.2	24.14	8.06	25.37	30.625	27.55	27.7938	23.62	26.53	25	25.0158	85.85	71.3	81.3158	79.2105	27.88	31.695	29.8579	29.7737	22.875	25	24.0053	23.9263
1985	11	3	32.07	24.325	7.745	25.62	30.7625	27.85	28.0125	23.8105	26.755	24.89	25.1211	86.4737	72.2	79.35	79.2632	28.2737	32.255	29.485	29.9842	23.0895	25.295	23.8	24.0474
1985	11	4	32.46	24.0842	8.37579	25.35	31.2625	27.6313	28.025	23.765	26.86	24.87	25.16	86.55	71.4	79.65	79.25	28.205	32.35	29.445	30.02	23.06	25.34	23.78	24.07
1985	11	5	32.4	24.17	8.23	25.43	30.9125	28.3063	28.2667	23.6842	26.77	25.1895	25.2	87.0526	71.65	78.9474	79.3158	28.1105	32.21	29.9947	30.0737	23	25.28	24.0789	24.1
1985	11	6	32.415	24.265	8.15	25.44	31.3	28.3	28.3812	23.8	26.74	25.2684	25.2421	87.35	71.75	79	79.2632	28.345	32.135	30.1579	30.1526	23.145	25.235	24.1684	24.1526
1985	11	7	32.18	24.55	7.63	25.86	31.175	27.6375	28.025	24.11	26.94	25.0421	25.3526	86.5	72	80.7368	79.6842	28.805	32.605	29.9474	30.4421	23.41	25.475	24.0474	24.3053
1985	11	8	31.81	24.13	7.68	25.28	30.5875	27.5375	27.7563	23.73	26.56	25.04	25.1	87.95	74.55	82.5	81.65	28.28	32.12	30.09	30.155	23.105	25.225	24.13	24.145
1985	11	9	31.7	23.935	7.765	24.85	30.6062	27.6188	27.6875	23.6	26.49	24.73	24.94	90.05	73.1	79.25	80.8	28.275	31.835	29.155	29.75	23.095	25.07	23.6	23.92
1985	11	10	32.27	24.06	8.21	25.11	30.9625	28.3	28.2188	23.49	26.63	24.96	25.015	87.35	71.8	77.15	78.95	27.835	31.945	29.355	29.72	22.835	25.14	23.72	23.885
1985	11	11	32.35	24.23	8.12	25.19	30.975	27.95	28.0133	23.55	26.91	25.16	25.215	87.15	72.15	78.7	79.4	27.89	32.56	29.91	30.12	22.88	25.44	24.01	24.115
1985	11	12	32.095	24.15	7.945	25.24	30.7125	27.7125	27.8563	23.71	26.73	24.7	25.05	87.95	72	80.7	80.25	28.27	32.155	29.275	29.895	23.1	25.24	23.66	23.99
1985	11	13	31.93	23.94	7.99	25.05	30.85	27.325	27.6875	23.47	26.58	24.69	24.915	87.6	71.85	80.4	79.95	27.825	31.83	29.24	29.63	22.825	25.07	23.655	23.855
1985	11	14	31.99	24	7.99	25.2	30.625	27.4	27.6625	23.555	26.63	24.78	24.995	87.15	73.05	80.65	80.2	27.925	32.105	29.405	29.825	22.895	25.22	23.76	23.945
1985	11	15	31.6	23.94	7.66	24.92	30.3688	27.5733	27.6187	23.39	26.305	24.7	24.8	88.05	73.55	79.8	80.5	27.695	31.54	29.21	29.475	22.75	24.905	23.63	23.765
1985	11	16	32.06	24.03	8.03	25.13	30.8	27.8667	27.9563	23.49	26.53	24.77	24.93	87.2	71.35	79.25	79.25	27.8	31.7	29.26	29.575	22.825	24.99	23.685	23.835
1985	11	17	32.175	24.15	8.025	25.16	30.425	27.725	27.775	23.63	26.63	24.7263	24.9684	88	73.35	78.8947	80.1053	28.12	32.095	29.1526	29.7474	23.005	25.215	23.6	23.9158
1985	11	18	32.12	23.97	8.15	25.06	31.025	27.5312	27.7813	23.37	26.52	24.7105	24.8579	86.7	70.8	80.1579	79.2105	27.575	31.615	29.2737	29.4684	22.69	24.95	23.6842	23.7474
1985	11	19	32.35	23.735	8.615	24.985	31.1375	28	28.0375	23.27	26.375	24.7222	24.7389	86.85	68.6	77	77.5556	27.425	31.045	28.9389	29	22.585	24.63	23.4667	23.4889
1985	11	20	32.375	23.775	8.6	24.71	31.1187	27.2667	27.6812	23.11	26.81	24.815	24.915	87.4	71.2	79.4	79.35	27.185	32.21	29.325	29.585	22.45	25.285	23.715	23.81
1985	11	21	32.25	24.07	8.18	25.08	30.6812	28.0125	27.95	23.32	26.44	24.92	24.88	86.25	70.7	77.9	78.35	27.425	31.44	29.37	29.4	22.595	24.855	23.725	23.73
1985	11	22	32.21	23.81	8.4	24.925	30.8375	27.575	27.7375	23.42	26.69	24.7053	24.9632	88.05	72.1	78.3158	79.4737	27.775	32.14	29.0421	29.7053	22.8	25.23	23.5316	23.8895
1985	11	23	32.4	23.6737	8.72632	24.64	30.9625	27.85	27.7937	22.99	26.64	24.8211	24.7895	86.9	70.1	78.5263	78.4737	26.945	31.77	29.2842	29.2842	22.305	25.04	23.6895	23.6316
1985	11	24	32.14	23.75	8.39	24.78	30.6	27.75	27.7438	23.2	26.64	24.635	24.83	87.55	72.6	77.35	79.2	27.37	32.055	28.805	29.405	22.54	25.205	23.41	23.71
1985	11	25	31.905	23.83	8.075	24.81	30.5625	27.775	27.7313	23.215	26.47	24.73	24.8211	86.8421	72.05	78.2	79.25	27.385	31.635	29.07	29.36	22.54	24.975	23.565	23.695
1985	11	26	32.015	23.67	8.345	24.75	30.525	27.8625	27.7438	23.23	26.505	24.905	24.875	87.95	72.45	78.85	79.7	27.435	31.77	29.47	29.555	22.585	25.035	23.79	23.815
1985	11	27	32.58	23.72	8.86	24.82	31.0125	27.65	27.725	23.285	26.8	24.7211	24.9263	87.95	71.05	79	79.1579	27.52	32.19	29.1211	29.5947	22.635	25.26	23.6	23.8211
1985	11	28	32.49	23.35	9.14	24.525	30.9375	28.1	27.95	23.03	26.7	24.65	24.785	88.2	71.2	75.55	78.2	27.125	32.015	28.64	29.26	22.42	25.175	23.295	23.62
1985	11	29	32.33	23.44	8.89	24.385	30.7625	28.025	27.7813	22.905	26.27	24.33	24.51	88.3	69.65	74.95	77.65	26.89	30.955	28.035	28.625	22.265	24.56	22.945	23.25
1985	11	30	32.1684	23.285	8.88342	24.435	31.0625	27.9375	27.85	22.72	26.42	24.27	24.48	86.45	69.85	75.15	77.2	26.465	31.28	27.955	28.555	21.98	24.79	22.89	23.215
1985	12	1	32.7524	23.319	9.43333	24.3619	31.5059	27.65	27.8353	22.8667	26.68	24.2381	24.605	88.0476	68.15	76.1429	77.55	26.8619	31.575	27.9857	28.85	22.2381	24.915	22.9095	23.39
1985	12	2	32.419	23.2381	9.18095	24.2476	31.1529	28	27.8353	22.7048	26.4667	24.3333	24.5	87.619	69.7143	75.381	77.6667	26.5571	31.4	28.0762	28.681	22.0524	24.819	22.9571	23.2762
1985	12	3	32.3	23.31	8.99	24.4095	30.8824	27.7412	27.6941	22.7619	26.3048	23.9095	24.319	86.9524	70.4286	74.1905	77.0952	26.5619	31.1429	27.1571	28.2905	22.0619	24.7095	22.3905	23.0571
1985	12	4	32.2286	23.0857	9.14286	24.2333	30.8176	28.1412	27.8412	22.6048	26.1238	24.319	24.3429	87.0476	69.9524	74.4286	77.0952	26.319	30.781	27.9333	28.3571	21.8952	24.4714	22.8762	23.0905
1985	12	5	32.2667	23.2095	9.05714	24.1143	30.8588	28.0118	27.7176	22.5286	26.29	24.2571	24.36	87.2857	70.8421	73.7143	77.5263	26.2	31.3263	27.7429	28.4474	21.8381	24.8105	22.7619	23.1474
1985	12	6	32.3524	23.33	9.02238	24.2619	30.8471	28.0471	27.7706	22.5333	26.2667	24.3429	24.3857	86.1429	69.6667	73.619	76.5238	26.1238	31	27.8714	28.3286	21.781	24.6095	22.8238	23.0667
1985	12	7	32.3667	23.1524	9.21429	24.0667	30.8118	28.2687	27.8118	22.5238	26.2762	24.4571	24.4238	87.5714	69.9524	74.1429	77.381	26.2571	31.0143	28.1571	28.481	21.8429	24.619	23.019	23.1476
1985	12	8	32.5619	23.3333	9.22857	24.4429	30.7882	28.0235	27.8294	22.8286	26.4476	24.4667	24.5857	87.1429	70.1429	74.4286	77.2381	26.7048	31.4048	28.1952	28.7762	22.1476	24.8429	23.0333	23.3476
1985	12	9	32.4333	23.42	9.01333	24.2286	30.7941	27.9875	27.7706	22.581	26.4571	24.2667	24.4333	86.9048	69.5714	73.4762	76.7619	26.2667	31.3571	27.7714	28.4762	21.8762	24.8143	22.781	23.1476
1985	12	10	32.9048	23.27	9.63476	24.3333	31.3647	28.0294	27.9438	22.6476	26.619	24.42	24.59	86.6667	69	74.25	76.9	26.3619	31.581	28.09	28.755	21.9238	24.9286	22.96	23.34
1985	12	11	32.525	23.1714	9.35357	24.0714	31.1412	28.0706	27.8471	22.481	26.3952	24.4667	24.4429	87.0476	68.7143	74.1905	76.7619	26.1476	31.0952	28.1905	28.4857	21.781	24.6762	23.0143	23.1619
1985	12	12	32.09	23.2619	8.8281	24.44	30.6471	28.0941	27.8375	22.82	26.3714	24.2762	24.53	87.05	71.5238	72.9524	77.25	26.71	31.4048	27.6952	28.675	22.14	24.8333	22.7048	23.28
1985	12	13	32.2	23.1571	9.04286	24.1476	30.7412	27.7625	27.6706	22.6	26.1905	24.181	24.3333	87.5714	69.619	73.7619	77.0952	26.3952	30.8333	27.5905	28.2714	21.9429	24.5333	22.6952	23.0476
1985	12	14	32.4667	23.2048	9.2619	23.9381	30.7529	27.6471	27.4706	22.2714	26.1429	23.9143	24.0952	86.619	69.381	73.5238	76.4286	25.7476	30.7524	27.1048	27.8619	21.5571	24.4619	22.3952	22.8
1985	12	15	32.081	22.9905	9.09048	23.8143	30.7647	27.8941	27.5941	22.0524	26.0762	24.0286	24.0333	85.8571	69.9524	73.619	76.381	25.3524	30.6333	27.3143	27.7714	21.2524	24.4333	22.481	22.719
1985	12	16	32.1429	22.8571	9.28571	23.6952	30.4125	27.5765	27.3765	22.0667	26.1333	23.9048	24.0381	86.5714	70.5238	73.5238	76.7143	25.4048	30.8143	27.0952	27.7762	21.3095	24.5238	22.3905	22.7429
1985	12	17	32.5238	22.7048	9.81905	23.5333	30.5294	27.5176	27.2706	22.0571	26.0571	24	24.0476	88	69.1905	74.4286	77.1905	25.5381	30.5143	27.4095	27.8286	21.419	24.3714	22.5762	22.7857
1985	12	18	32.1952	22.5571	9.6381	23.3714	30.6	27.7882	27.3706	21.9286	26.1048	23.9381	23.981	88.1429	69.5714	72.5714	76.6667	25.3476	30.6429	27.0905	27.7	21.2905	24.4333	22.3571	22.6905
1985	12	19	32.1905	22.7429	9.44762	23.5619	30.7765	27.6941	27.4353	21.9571	26.1333	23.9429	24.0238	86.9048	69.1429	72.7143	76.1905	25.2952	30.6571	27.1	27.681	21.2476	24.4286	22.3857	22.6905
1985	12	20	32.1619	23.0905	9.07143	23.9048	30.475	27.8118	27.4824	22.1524	26.2667	23.8476	24.081	86.381	70.7619	72.2857	76.4762	25.581	31.1095	26.8667	27.8571	21.4095	24.681	22.219	22.781
1985	12	21	32.1857	22.9524	9.23333	23.7048	30.8	27.9294	27.5294	22.0952	26.0952	24.0429	24.081	86.9524	68.5714	72.9048	76.1429	25.5048	30.4857	27.2905	27.7571	21.3857	24.3	22.4857	22.7095
1985	12	22	32.7524	22.7524	10	23.581	30.8118	27.9765	27.5824	22.0286	26.1952	24.0381	24.0952	87.5238	68.619	72.6667	76.2857	25.4714	30.6667	27.2381	27.781	21.3571	24.4381	22.4429	22.7476
1985	12	23	32.4524	22.9762	9.47619	23.73	30.7294	28.2353	27.8	22.1762	26.0476	24.2476	24.1571	88	69.5238	72.7619	76.65	25.83	30.5238	27.6143	28.05	21.59	24.3429	22.6857	22.92
1985	12	24	32.3238	22.8524	9.47143	23.6476	30.4	27.9294	27.4588	22.1571	26.381	24.1524	24.2333	87.9048	72.0476	73.3333	77.8095	25.681	31.481	27.5333	28.2381	21.5143	24.881	22.6333	23.0143
1985	12	25	32.44	23.2381	9.2019	24.1048	30.675	28.3059	27.8176	22.41	26.1857	24.1238	24.25	86.65	70.0476	71.381	76	26.015	30.8667	27.2667	28.065	21.68	24.5619	22.481	22.915
1985	12	26	32.7476	22.8476	9.9	23.3762	30.7529	28.0706	27.5588	21.9524	26.4286	23.981	24.1286	88.4286	70.9524	71.4762	76.9524	25.4333	31.4667	27.019	27.9762	21.3286	24.8524	22.3286	22.8524
1985	12	27	32.3857	22.9905	9.39524	23.7714	30.6471	28.1294	27.6529	22.0952	26.1333	23.8762	24.0333	86.381	69.7619	71.5714	75.8095	25.4905	30.7333	26.8524	27.6952	21.3714	24.4714	22.219	22.6857
1985	12	28	32.5857	22.8095	9.77619	23.4429	30.9529	28.1294	27.7059	21.8571	26.0286	23.7238	23.8762	87.0952	68.2857	70.1429	75.0952	25.1381	30.3571	26.4048	27.3048	21.1571	24.2667	21.9429	22.4619
1985	12	29	32.5429	22.6	9.94286	23.3429	30.6471	28.0706	27.5529	21.8476	25.7619	23.619	23.7476	87.8095	67.4762	68.9524	74.8095	25.2095	29.7095	26.1095	27.0095	21.1857	23.9048	21.7333	22.2714
1985	12	30	32.6476	22.5333	10.1143	23.1619	31.0824	28.1529	27.6471	21.4762	25.7048	23.6857	23.6143	86.2857	64.8095	69.3333	73.5238	24.5143	29.2619	26.2714	26.681	20.7095	23.5762	21.8524	22.0571
1985	12	31	32.8048	22.3524	10.4524	23.3905	30.9529	28.3588	27.8375	21.4952	26.019	23.62	23.73	84.6667	67.5238	67.05	72.85	24.3571	30.2048	25.88	26.835	20.5905	24.1952	21.575	22.13

## Sheet: 1986
			Temperature			Temperature				Temperature				Relative Humidity				Pressure				Dew temperature
Year	Month	Day	Maximum	Minimum	Max-Min	1899-12-31 07:00:00	1899-12-31 13:00:00	1899-12-31 19:00:00	Average	1899-12-31 01:00:00	1899-12-31 13:00:00	1899-12-31 19:00:00	Average	1899-12-31 01:00:00	1899-12-31 13:00:00	1899-12-31 19:00:00	Average	1899-12-31 07:00:00	1899-12-31 13:00:00	1899-12-31 19:00:00	Average	1899-12-31 07:00:00	1899-12-31 13:00:00	1899-12-31 19:00:00	Average		Month	Taverage	Hraverage
1986	1	1	33.1909	22.0182	11.1727	22.8476	30.75	28.36	27.5867	21.3143	25.7727	23.7091	23.6	87.2857	66.4545	68	73.9048	24.3095	29.5409	26.1182	26.6381	20.6	23.8091	21.7727	22.0429		January	27.4838	73.9738
1986	1	2	33.0455	21.9182	11.1273	22.6182	31.0125	28.1375	27.4375	21.1818	25.8864	23.6273	23.5636	88	66.2273	68.2273	74.1818	24.1727	29.7364	25.9909	26.6364	20.5	23.9227	21.6909	22.0455		February	27.8632	71.8941
1986	1	3	32.7091	22.2455	10.4636	22.9091	30.65	27.9063	27.35	21.3091	25.8238	23.5905	23.5619	86.8636	67.381	68.4286	74.1905	24.2409	29.7857	25.9429	26.6476	20.5773	23.9429	21.6476	22.0381		March	28.3303	71.9648
1986	1	4	32.4182	22.2545	10.1636	23.0273	30.25	27.9125	27.2812	21.6	25.7727	23.7636	23.7136	88.1364	69.2273	69.9091	75.6818	24.8364	29.9409	26.3955	27.0591	20.9364	24.0409	21.9409	22.3045		April	28.9226	73.7229
1986	1	5	32.4773	22.4182	10.0591	23.2318	30.3625	27.7188	27.2688	21.8273	25.9273	23.8364	23.8545	88.4545	69.6818	71.3636	76.5	25.2	30.25	26.7136	27.3955	21.1864	24.2273	22.1409	22.5227		May	29.178	76.147
1986	1	6	32.6909	22.5727	10.1182	23.1	31.225	27.9875	27.5687	21.7455	25.8818	23.6182	23.7409	88.9091	65.0455	69.4545	74.4091	25.1136	29.5273	26.1136	26.9227	21.1227	23.7727	21.7591	22.2227		June	29.0821	76.7287
1986	1	7	32.7273	22.3636	10.3636	22.9591	30.475	28.0125	27.3625	21.35	25.8952	23.8	23.6952	86.5909	68.0952	69.7727	74.9048	24.3318	29.9714	26.4636	26.9619	20.6	24.0429	21.9909	22.2429		July	28.8515	76.7827
1986	1	8	32.8318	22.3909	10.4409	23.1909	30.275	27.9625	27.3437	21.8273	26.1545	23.6273	23.8682	88.6818	70.9091	68.5909	76.1364	25.2409	30.8636	26.0227	27.3773	21.2273	24.5727	21.7273	22.4955		August	28.7401	78.0438
1986	1	9	32.9727	22.3545	10.6182	23.0091	30.84	27.75	27.3	21.5545	25.9545	23.3545	23.6182	87.4091	66.4545	68.1364	73.9091	24.7045	29.8227	25.5182	26.6955	20.8545	23.9636	21.3864	22.0591		September	28.4441	78.4798
1986	1	10	33	22.5136	10.4864	23.0545	30.4688	27.68	27.2313	21.5591	25.6818	23.5136	23.5818	87.6364	67.9091	69.4091	75.0455	24.7318	29.5818	25.9409	26.75	20.8773	23.8409	21.6409	22.1273		October	28.0342	79.7475
1986	1	11	33.0182	22.6455	10.3727	23.3333	30.4688	28	27.4786	21.7273	26.0455	23.4727	23.75	87	68.7727	67.1818	74.3636	24.9762	30.1545	25.5864	26.9429	21.0429	24.1545	21.4364	22.2429		November	27.871	79.3204
1986	1	12	33.3227	22.381	10.9418	23.1909	30.5125	28.2125	27.4875	21.5364	25.7	23.3818	23.5409	86.5455	66.4091	66.3636	73.1818	24.5727	29.35	25.3636	26.4273	20.7636	23.7	21.2909	21.9227		December	27.6628	76.4781
1986	1	13	32.8136	22.2682	10.5455	23.0318	31.0125	27.8133	27.38	21.4227	25.9091	23.4714	23.619	86.6818	67.4091	68.2857	74.2857	24.4545	29.9409	25.7238	26.7524	20.6727	24.0136	21.5333	22.1048
1986	1	14	32.8091	22.5273	10.2818	23.0955	30.425	27.9867	27.3333	21.7545	25.9455	23.4909	23.7318	88.9545	69.0909	67.9524	75.2727	25.1455	30.1773	25.7409	27.0227	21.1455	24.1591	21.5	22.2591
1986	1	15	32.9364	22.4091	10.5273	23.15	30.25	27.6625	27.1437	21.7091	25.65	23.2364	23.5318	88.1364	69.1364	67.8636	75.0455	25	29.7	25.3	26.6591	21.0545	23.8727	21.2273	22.0545
1986	1	16	32.8727	22.3091	10.5636	22.8955	30.2938	27.9867	27.2375	21.4636	25.9524	23.2091	23.5524	88.1364	70.381	66.7727	75.0952	24.5909	30.4476	25.1409	26.7429	20.8136	24.3143	21.1227	22.0905
1986	1	17	32.8727	22.1714	10.7013	23	30.4	27.9375	27.3375	21.4727	25.5591	23.1727	23.3955	86.9545	68.0455	66.1364	73.6818	24.5136	29.3727	24.9955	26.2864	20.7409	23.7045	21.0409	21.8273
1986	1	18	32.9091	22.1636	10.7455	22.8545	30.7062	28.08	27.4687	21.3	25.5429	23.2318	23.319	87.1364	66.3333	65.8182	72.9048	24.2682	29.1095	25.0318	26.0571	20.5773	23.5571	21.0864	21.681
1986	1	19	32.9636	22.2	10.7636	22.6955	30.3733	28.2875	27.4563	21.2273	25.6818	23.5818	23.4955	87.0909	68.7727	67.6818	74.5909	24.1636	29.7136	25.8455	26.5727	20.5	23.9045	21.6136	22.0136
1986	1	20	33.3318	22.0273	11.3045	22.7091	30.6375	28.125	27.4562	21.2455	25.4864	23.1227	23.2864	87.8182	67.8182	65.8182	73.7273	24.2818	29.4909	24.8591	26.2	20.5545	23.7591	20.9045	21.7455
1986	1	21	33.1455	22.1682	10.9773	22.8727	30.575	28.125	27.4438	21.1727	25.4591	23.3818	23.3364	85.9091	66.0909	66.5455	72.8636	23.9636	28.8864	25.3682	26.0773	20.3545	23.4273	21.2818	21.6864
1986	1	22	33	22.4818	10.5182	22.9864	30.7875	28.4063	27.78	21.5273	25.6727	23.5182	23.5818	87.9091	67.0455	65.7273	73.5	24.7364	29.4409	25.4636	26.5455	20.85	23.7545	21.3545	22
1986	1	23	33.0182	22.619	10.3991	23.7273	30.8375	28.3625	27.8375	22.0636	25.6273	23.7136	23.8091	86.5455	67.8636	68.1818	74.1818	25.4091	29.4773	26.1364	27.0045	21.3273	23.7727	21.7864	22.2955
1986	1	24	33.2045	22.8909	10.3136	23.5182	31.05	28.6875	27.9688	21.9727	25.7818	23.4273	23.7318	87.4545	66.4091	65.2727	73	25.3636	29.5545	25.2818	26.7409	21.2682	23.8227	21.2545	22.1182
1986	1	25	33.2636	22.7091	10.5545	23.6455	30.7125	28.3	27.7188	21.6318	25.6727	23.4364	23.5818	83.7273	67.2727	66.9091	72.6364	24.4455	29.4591	25.4727	26.4591	20.6818	23.7591	21.35	21.9318
1986	1	26	33.4091	22.5273	10.8818	23.3	30.5067	28.2375	27.6562	21.6545	25.4909	23.2182	23.4591	86.9091	64.5909	65.3182	72.2727	24.7636	28.7455	24.95	26.1545	20.9136	23.3273	21.0182	21.7545
1986	1	27	33.5273	22.2952	11.232	23.15	30.3	27.8533	27.325	21.4455	25.4818	23.3333	23.4095	86.9545	67.4091	67.1429	73.619	24.4909	29.0818	25.3476	26.281	20.7	23.5636	21.3	21.8286
1986	1	28	33.4	22.3048	11.0952	23.0273	30.725	28.3625	27.625	21.5636	25.9	23.4636	23.6364	87.9545	68.1818	66.2273	74.0455	24.7318	30.0045	25.4818	26.7455	20.9091	24.0909	21.3545	22.1091
1986	1	29	33.5636	22.5455	11.0182	23.3273	30.675	28.3062	27.6067	21.5273	25.4955	23.1727	23.3909	85.4091	65.5	64.6364	71.9091	24.4364	28.9227	24.7818	26.0591	20.6909	23.4636	20.9136	21.6909
1986	1	30	33.4636	22.9273	10.5364	23.65	30.2933	28.6	27.775	21.7136	25.5	23.3636	23.5182	84.8182	66.8636	64.1364	71.9091	24.7	29.1227	25.0364	26.2955	20.8364	23.6	21.0773	21.8273
1986	1	31	33.4273	22.8591	10.5682	23.6818	31.1133	27.9067	27.75	21.9095	25.4545	23.2818	23.5762	86.4286	64.9545	65.1818	72.2381	25.1571	28.7773	25.05	26.3571	21.1571	23.3545	21.0909	21.8905
1986	2	1	33.4522	22.7478	10.7043	23.5652	30.4889	28.3444	27.6944	21.6609	25.487	23.4261	23.5174	84.8696	66.7826	63.9565	71.8696	24.6174	29.0783	24.8348	26.1739	20.8043	23.5522	20.9478	21.7522
1986	2	2	33.7478	22.9435	10.8043	23.4957	30.9778	28.2111	27.6833	21.9043	25.5739	23.1524	23.519	86.3478	65.1739	63.9048	71.619	25.013	29.0087	24.6762	26.2095	21.0522	23.5087	20.8429	21.7667
1986	2	3	33.2652	22.9364	10.3289	23.7217	30.3	28.0722	27.5333	21.887	25.6783	23.4381	23.5762	85.2609	67.3913	67.2857	73.3333	25.0304	29.5174	25.5667	26.5286	21.0565	23.8043	21.4286	21.9905
1986	2	4	33.5087	22.8909	10.6178	23.7348	30.15	28.1353	27.4722	21.6273	25.7636	23.3652	23.519	84.6818	69.2174	65.8182	72.9091	24.5455	29.9043	25.2478	26.4818	20.7273	24.0391	21.1957	21.9273
1986	2	5	33.4182	22.9364	10.4818	23.7522	30.2778	28.0778	27.5444	21.9364	25.6	23.4087	23.6136	86.7273	67.6522	66.2174	73.6364	25.25	29.3739	25.4174	26.6182	21.2045	23.7	21.3217	22.0364
1986	2	6	33.2304	22.6696	10.5609	23.4	30.3556	28.3111	27.5556	21.5091	25.7174	23.5217	23.5364	85.8182	68.913	65.6957	73.5455	24.4818	29.8087	25.4913	26.5409	20.7091	23.9783	21.3391	21.9682
1986	2	7	33.4652	22.9273	10.5379	23.6783	30.4278	28.4176	27.7056	21.5636	25.6348	23.3364	23.4818	84.3636	66.9565	64.5455	71.7273	24.4182	29.3174	25.0636	26.1955	20.6636	23.6652	21.0864	21.7545
1986	2	8	33.313	23.1391	10.1739	23.8957	30.1	28.3889	27.65	22.0636	25.687	23.5304	23.7682	86.1818	68.8261	66.6957	73.2273	25.3864	29.6478	25.6696	26.8591	21.2955	23.8739	21.4913	22.2136
1986	2	9	33.3478	23.3652	9.98261	24.0957	30.4556	27.9778	27.6278	22.1913	25.513	23.2696	23.6565	84.8261	65.6522	66.2609	72.2609	25.4478	28.9783	25.2043	26.5435	21.3391	23.4609	21.1652	21.987
1986	2	10	33.8435	23.3043	10.5391	24.0957	30.8824	28.3111	27.8556	22.1818	25.5304	23.4565	23.7545	84.4091	65.3043	66	71.9545	25.4182	28.9826	25.4261	26.6818	21.3045	23.487	21.3348	22.0955
1986	2	11	33.2957	23.4261	9.86957	24.0696	30.7	28.4056	27.8833	22.0522	25.3304	23.2522	23.5522	83.9565	64	64.2174	70.7391	25.1391	28.3522	24.8696	26.1261	21.1478	23.0913	20.9783	21.7304
1986	2	12	33.7364	23.4174	10.319	24.1043	30.6444	28.4222	27.8611	22.1217	25.6	23.6136	23.7318	83.8696	66.4783	65.5909	71.6818	25.2348	29.2478	25.6182	26.5636	21.1957	23.6304	21.4682	22.0227
1986	2	13	33.3217	23.2273	10.0945	24.0087	30.9667	28.7	28.0706	22.2261	25.7217	23.4182	23.8091	85.7391	65.9565	64.7727	72.0455	25.587	29.4043	25.2227	26.7318	21.4391	23.7217	21.1727	22.1273
1986	2	14	33.7217	23.2045	10.5172	23.8043	31.0778	28.4778	27.9611	22.2348	25.5652	23.4696	23.7609	87.3478	64.913	65	72.3913	25.7783	28.987	25.313	26.6913	21.5391	23.5043	21.2522	22.1043
1986	2	15	34.0957	23.3174	10.7783	23.9391	30.9111	28.6353	28.0056	21.9261	25.3182	23.3435	23.5364	83.9565	63.1818	63	70.0909	24.9696	28.2364	24.8783	26.0182	21.0087	23.0227	20.9609	21.6636
1986	2	16	33.987	23.1955	10.7915	24.1217	31.3556	28.9176	28.35	22.2348	25.4957	23.2818	23.6227	85.087	63.0435	61.6818	69.6818	25.5739	28.5565	24.5818	26.1182	21.413	23.2087	20.7636	21.7182
1986	2	17	33.387	23.1182	10.2688	23.9565	31.0444	28.4889	28	21.8455	25.5217	23.3545	23.5591	84.0455	64.6522	64.7619	70.9091	24.8227	28.8565	25.2143	26.2857	20.9409	23.4043	21.1905	21.8333
1986	2	18	33.3652	23.4364	9.92885	24.0783	30.45	28.4	27.7944	22.2545	25.4348	23.3818	23.6636	86.0455	66.4348	65.9091	72.5909	25.6818	28.8957	25.2864	26.55	21.4909	23.4435	21.25	22.0227
1986	2	19	34.2348	23.0952	11.1395	23.8783	30.5667	28.35	27.7556	21.9304	25.4522	23.0261	23.4739	84.4348	65.1304	62.7826	70.6957	25.0043	28.7304	24.3522	26.0348	21.0478	23.3261	20.6087	21.6609
1986	2	20	33.9826	23.2286	10.754	24.1783	30.4778	28.4444	27.85	21.7773	25.6087	23.1391	23.5045	81.7727	67.4783	63	70.8636	24.4818	29.4261	24.5304	26.15	20.7091	23.7565	20.7696	21.7273
1986	2	21	33.7565	23.3364	10.4202	24.1478	30.8556	28.6778	28.0444	21.9043	25.3739	23.1739	23.4783	82.4348	64.4348	62.1304	69.6087	24.7522	28.4913	24.487	25.9217	20.8913	23.2043	20.7217	21.6087
1986	2	22	33.6391	23.5364	10.1028	24.2348	30.8444	28.7	28.0722	21.9739	25.3304	23.3826	23.5609	82.1739	64.5652	63	69.8696	24.8304	28.487	24.9609	26.0913	20.9435	23.2087	21.0435	21.7348
1986	2	23	33.9739	23.2182	10.7557	23.8826	30.8889	28.7556	28.0111	21.9826	25.6	23.6957	23.7652	84.7391	66.8261	65.1304	72.1304	25.1696	29.2957	25.7391	26.7348	21.1522	23.6783	21.5174	22.1217
1986	2	24	33.6348	23.6667	9.96812	24.5652	30.4222	28.4444	27.9667	22.513	25.7391	23.6909	23.9545	83.9565	68.2174	66.6364	73	25.9	29.7652	25.9182	27.1591	21.6043	23.9435	21.6727	22.3864
1986	2	25	33.3217	23.6364	9.68538	24.513	30.4	28.5	27.9667	22.4609	25.7217	23.6783	23.9609	83.8696	68.5217	65.8261	72.7391	25.7652	29.6957	25.8	27.0957	21.5391	23.8783	21.5609	22.3261
1986	2	26	33.7478	23.7333	10.0145	24.5826	30.8333	28.9	28.2944	22.4696	25.6348	23.8435	23.9783	83.3043	66.0435	64.3043	71.3043	25.7261	29.2391	25.9174	26.9696	21.5304	23.6391	21.6304	22.2739
1986	2	27	33.3609	23.9182	9.44269	24.8609	30.4444	28.3444	27.9833	22.8783	25.7826	23.7435	24.1261	84.5217	68.6087	67.0435	73.4783	26.5261	29.9	26.0826	27.487	22.0217	24.0087	21.7	22.5826
1986	2	28	33.4545	24.1045	9.35	24.6261	30.7222	28.3778	27.9778	22.9043	25.7913	23.5435	24.0318	85.5909	66.6087	66.1304	73.1304	26.7913	29.6174	25.6565	27.3565	22.1565	23.8348	21.4174	22.4609
1986	3	1	33.8957	23.92	9.97565	24.5652	31.1882	28.5389	28.2118	22.6174	25.8091	23.5864	24.0045	84.0455	65.4545	65.2727	71.4091	25.8826	29.5318	25.5364	26.9591	21.5609	23.7955	21.3273	22.2091
1986	3	2	33.387	24.1652	9.22174	24.8	30.5333	28.3222	27.9833	22.8348	25.5478	23.8348	24.0696	84.6087	66.3913	66.2609	72.3478	26.5174	29.1217	26.0957	27.2435	21.9652	23.5522	21.7565	22.4348
1986	3	3	33.5957	23.8545	9.74111	24.6348	30.8941	28.4722	28.1059	22.8	25.7636	23.7364	24.1409	85.3636	67.3182	66.5909	73.5238	26.6273	29.6818	25.9864	27.5381	22.0727	23.8955	21.6773	22.6143
1986	3	4	34	24.2348	9.76522	25.0609	30.8	28.4333	28.1882	22.9435	25.7217	23.8522	24.1739	83.6087	65.4783	66.7826	71.9565	26.5087	29.3609	26.1783	27.3435	22.0522	23.6783	21.8174	22.5043
1986	3	5	34.087	24.1043	9.98261	24.8261	30.6706	28.4944	28.0611	22.9565	25.7391	23.6261	24.113	84.7391	65.6087	64.8261	71.8696	26.6957	29.4	25.5696	27.2304	22.1261	23.7261	21.4435	22.4304
1986	3	6	34.2609	24.1217	10.1391	25.087	31.2333	28.6588	28.3706	22.887	25.7826	23.5826	24.087	82.9565	63	64.913	70.2174	26.413	29.0261	25.513	26.9957	21.9304	23.4826	21.3826	22.2783
1986	3	7	34.087	24.0273	10.0597	24.8696	30.7294	28.5647	28.0889	22.4696	25.7182	23.3524	23.8048	81.4348	66.5455	65.4762	71.1905	25.5391	29.4955	25.1857	26.6476	21.3913	23.7636	21.1571	22.0476
1986	3	8	33.8478	23.7818	10.066	24.7304	30.8111	28.7278	28.2222	22.4957	25.687	23.4217	23.8696	82.5217	64.5652	63.1304	70.0435	25.7522	29.1	25.0565	26.6348	21.4913	23.4913	21.0652	22.0174
1986	3	9	33.6609	23.819	9.84182	24.5826	30.5647	28.5889	28.0833	22.6696	25.7217	23.8	24.0652	85	67.0435	66.1739	72.6818	26.4455	29.5696	26.1261	27.3773	21.9273	23.787	21.713	22.4818
1986	3	10	33.3391	24.4087	8.93043	25.1522	30.3667	28.4667	28.1	23.113	25.5826	23.7087	24.1261	84.087	68	66.5652	72.913	26.9522	29.5	25.9652	27.4739	22.2391	23.7435	21.6478	22.5522
1986	3	11	33.3043	24.1714	9.13292	25.0957	30.8778	28.1778	28.0611	23.0609	25.8739	23.5783	24.1652	84.2174	66.6522	66.1304	72.4348	26.8609	29.7957	25.7174	27.4435	22.2043	23.9435	21.4913	22.5391
1986	3	12	33.4783	23.8455	9.63281	24.6348	30.6389	28.1	27.7722	22.7304	25.5217	23.5478	23.9391	84.7826	65.2609	66.3043	72.1739	26.3609	28.9304	25.6348	26.9783	21.8783	23.413	21.4652	22.2522
1986	3	13	33.9826	24.0727	9.90988	25.0783	30.5647	28.2778	28	22.8652	25.6696	23.6435	24.0696	82.9545	65.913	67.1304	71.8261	26.2478	29.3348	25.8913	27.1609	21.8391	23.6783	21.6261	22.3783
1986	3	14	33.4826	24.1217	9.36087	25	30.6556	28.6471	28.25	22.9391	25.7364	23.9174	24.1591	84.0435	65.7273	66.7826	72.1364	26.587	29.3773	26.3435	27.3636	22.0565	23.7136	21.9087	22.5136
1986	3	15	33.4261	24.1619	9.26418	25.1043	30.6111	28.5667	28.1944	23.1217	25.4545	23.6545	24.0409	84.6087	65.8182	65.9091	72.0455	26.9696	28.8727	25.7591	27.1318	22.287	23.4136	21.55	22.3727
1986	3	16	33.6609	23.9429	9.71801	24.9174	30.5647	28.75	28.2111	23.1826	25.8	23.9826	24.2545	86.5	68.4545	67.6957	74.0909	27.1478	29.8909	26.5696	27.7364	22.4217	24.0045	22.0391	22.7455
1986	3	17	33.5957	24.5261	9.06957	25.313	30.8778	28.9667	28.5167	23.0174	26.0818	23.8957	24.2545	82.4348	68.1364	65.7391	72.0455	26.5783	30.4045	26.1696	27.5909	22.0478	24.3045	21.7739	22.6227
1986	3	18	33.8957	24.6636	9.23202	25.5217	31.4444	28.8611	28.6667	22.8435	25.9826	23.7913	24.213	79.6087	64.8696	65.2174	69.8261	26.0348	29.7652	25.9261	27.2435	21.6783	23.9391	21.6435	22.4087
1986	3	19	34.1	24.4091	9.69091	25.313	31.3882	29.0444	28.6778	22.9652	25.9826	23.8957	24.2826	81.8182	65.0435	64.4783	70.3478	26.313	29.7739	26	27.3739	21.8739	23.9304	21.6435	22.4957
1986	3	20	33.4087	24.5304	8.87826	25.4783	30.7	28.6	28.3611	23.3652	25.9913	23.9091	24.4136	83.6957	68.4348	66.1818	72.6364	27.2913	30.2826	26.2318	27.9	22.4826	24.2	21.8227	22.8273
1986	3	21	33.4043	24.8091	8.59526	25.487	30.6667	28.2667	28.1667	23.2696	25.9304	23.9348	24.387	83	67.1304	68.6957	72.8696	27.0435	29.9565	26.6261	27.8696	22.3261	24.0391	22.0609	22.8217
1986	3	22	32.887	24.5913	8.29565	25.6348	30.4778	28.1667	28.0889	23.5478	25.8261	23.9652	24.4522	83.8261	67.913	68.7391	73.6522	27.613	29.9087	26.4565	28	22.6826	24.0043	21.9826	22.8913
1986	3	23	33.5391	24.4476	9.09151	25.2565	30.0353	28.8056	28.2167	22.9696	25.8957	23.687	24.1826	82.2727	69.8261	64.6087	72.2609	26.4652	30.1739	25.6609	27.4391	21.9522	24.1478	21.4696	22.5217
1986	3	24	33.4182	24.6364	8.78182	25.5304	30.9444	28.7	28.4471	23.2783	25.8652	23.9455	24.3864	82.7391	66.2174	66.1818	71.8182	27.0304	29.7565	26.3	27.7682	22.3261	23.9174	21.8545	22.7318
1986	3	25	33.6783	24.6913	8.98696	25.5478	31.2444	28.7333	28.5389	23.4455	26.2	24.0957	24.5545	84.0455	66.8696	67.5217	72.9545	27.4727	30.4826	26.7565	28.1773	22.5955	24.3304	22.1609	22.9909
1986	3	26	33.6304	24.8955	8.73498	25.9565	31.3889	28.8222	28.7278	23.5478	26.1636	24.087	24.6182	81.6957	66.6818	67.087	72	27.4087	30.3955	26.6609	28.2091	22.5261	24.2682	22.0913	22.9864
1986	3	27	33.9043	24.9217	8.98261	25.8348	31.5111	28.7647	28.7333	23.4	26.0818	23.9565	24.5045	81.6957	64.5909	66.6522	71.1364	27.1217	29.9318	26.413	27.8909	22.387	24.0091	21.9435	22.8318
1986	3	28	34.0348	24.8455	9.18933	25.7391	31.2667	28.95	28.7706	23.413	26.0696	23.9826	24.487	82.3478	66.3043	66.4348	71.6957	27.2217	30.1609	26.3696	27.9087	22.4565	24.1348	21.9261	22.8435
1986	3	29	34.1043	24.8318	9.27253	25.7217	31.0889	29.0889	28.7833	23.313	26.113	24.0913	24.5043	81.6957	66.8696	65.6522	71.5217	26.9957	30.3348	26.5	27.9391	22.3	24.2478	22.013	22.8522
1986	3	30	34.1913	24.9273	9.26403	25.8435	31.4778	28.9778	28.8111	23.6783	26.2087	24.2696	24.713	83.4783	64.8696	67.2174	71.7391	27.7783	30.2304	27	28.3435	22.7826	24.1957	22.3217	23.1087
1986	3	31	33.9636	25.0455	8.91818	26.1217	31.4	29.0111	28.8294	23.7913	26.1565	24.2636	24.7591	82.3478	65.3478	66.4091	71.5455	27.8783	30.1609	26.8818	28.3727	22.8565	24.1609	22.2318	23.1136
1986	4	1	34.0348	25.0381	8.99669	25.9864	30.925	28.9375	28.6437	23.6909	26.3478	24.4043	24.8227	83.2857	69.087	67.9565	73.55	27.881	30.9913	27.3261	28.8952	22.819	24.6087	22.5043	23.419
1986	4	2	33.8609	24.7652	9.09565	25.8174	30.7	29.0375	28.6059	23.6957	26.3826	24.3	24.7913	83.6957	69.3913	66.8261	73.3182	27.8043	31.0826	26.9957	28.6391	22.8087	24.6739	22.3043	23.2696
1986	4	3	33.7174	25.2261	8.4913	26.113	31.0824	29.0353	28.7941	23.9913	26.3826	24.5217	24.9565	83.7826	69.7391	68.913	74.0455	28.3739	31.1739	27.6304	29.0478	23.1348	24.7087	22.6913	23.5087
1986	4	4	34.1609	25.0783	9.08261	26.0043	31.4875	29.0529	28.825	23.9636	26.4348	24.3545	24.9273	84.2273	67.6087	66.8182	72.7619	28.3682	30.9783	27.0455	28.7955	23.1227	24.6217	22.3727	23.3727
1986	4	5	34.0826	25.2273	8.85534	26.2609	31.2765	28.8176	28.7588	24.0217	26.2957	24.5217	24.9478	83.1739	66.5652	68.8696	72.5909	28.3304	30.5565	27.6304	28.8435	23.1043	24.3739	22.6913	23.387
1986	4	6	33.6609	25.1957	8.46522	26.2174	31.1647	28.8824	28.7471	24.113	26.4087	24.6087	25.0391	84.087	67.5652	69.2174	73.5909	28.6087	30.9043	27.8	29.1087	23.2565	24.5652	22.8174	23.5435
1986	4	7	33.8957	25.3826	8.51304	26.5	31.6118	28.9765	29	24.187	26.4696	24.4522	25.0348	82.6522	66.5652	67.8696	72.3182	28.6	30.9174	27.3913	28.9652	23.2565	24.5739	22.5435	23.4696
1986	4	8	33.8435	25.7174	8.12609	26.7913	31.4	28.7294	28.8941	24.2261	26.6261	24.5739	25.1435	80.8261	68.0435	69.6957	73.0455	28.4522	31.4174	27.787	29.2174	23.1913	24.8522	22.7913	23.6087
1986	4	9	33.6174	25.2364	8.38103	26.2609	31.3412	29.1059	28.9059	23.8	26.387	24.687	24.9609	81.5217	68.4783	69.5652	72.9091	27.7696	31.0217	28.0217	28.9391	22.7783	24.6348	22.9261	23.4478
1986	4	10	33.4591	25.3217	8.13735	26.3478	30.9438	28.7765	28.6294	24.0652	26.2304	24.6087	24.9652	82.3478	69.6522	70.1739	73.9091	28.3304	30.8391	27.9174	29.0391	23.1	24.5261	22.8522	23.4957
1986	4	11	33.5826	25.4476	8.13499	26.5182	31.3833	28.8875	28.8588	24.2304	26.287	24.313	24.9478	82.5909	66.2174	68.1304	72.0952	28.6364	30.5	27.187	28.7909	23.2455	24.3348	22.4304	23.3409
1986	4	12	33.7826	25.1913	8.5913	26.3391	31.7412	28.8353	28.9	23.887	26.2696	24.1435	24.7652	81.4783	65.5652	66.7391	71.3182	27.9391	30.3783	26.7	28.3304	22.8826	24.2696	22.1217	23.1
1986	4	13	33.8174	25.0739	8.74348	26.2522	31.2824	28.7412	28.7118	24.0609	26.2435	24.3391	24.8783	83.3478	68.6087	68.2174	73.5	28.4391	30.7565	27.2217	28.8174	23.1652	24.487	22.4565	23.3739
1986	4	14	33.513	25.2227	8.29032	26.2364	31.0333	28.8471	28.7294	23.9913	26.3565	24.4261	24.9174	82.8182	68.6522	69.0435	73.1905	28.2773	31.0043	27.487	28.9045	23.0682	24.6217	22.6174	23.4273
1986	4	15	33.6696	25.4348	8.23478	26.487	31.0941	29.1059	28.9235	24.087	26.3304	24.4261	24.9565	81.8261	69	68.4348	72.7273	28.313	30.9957	27.3913	28.913	23.1174	24.6391	22.5696	23.4478
1986	4	16	33.687	25.1174	8.56957	26.3304	31.4125	29.2765	29.0813	24.0348	26.6261	24.6261	25.0957	82.6522	68.5217	68.8636	73.0909	28.3	31.55	27.8217	29.2227	23.0957	24.9091	22.8174	23.6045
1986	4	17	33.887	25.3864	8.50059	26.6273	31.4667	29.2118	29.1235	24.2	26.5217	24.6783	25.1348	81.7727	67.5652	69.1304	72.2857	28.5045	31.1391	27.9087	29.1682	23.1909	24.6826	22.8652	23.5818
1986	4	18	33.713	25.1652	8.54783	26.6261	31.5375	29.0941	28.9938	24.2348	26.6	24.7348	25.187	82	68.0909	69.5652	72.8571	28.6043	31.4091	28.0913	29.3227	23.2609	24.8455	22.9478	23.6636
1986	4	19	33.5043	25.6957	7.8087	26.7478	30.9176	29.0471	28.9353	24.5217	26.5652	24.7696	25.2739	83.2609	69.6522	70.4783	74.0909	29.2348	31.4783	28.2522	29.6739	23.6348	24.8826	23.0783	23.8522
1986	4	20	33.1348	25.2087	7.92609	26.4435	30.7471	29.2294	28.9118	24.2957	26.6217	24.9957	25.313	83.7391	71.7391	70.4348	75.4545	28.8957	31.8826	28.6261	29.8087	23.4435	25.1	23.2957	23.9348
1986	4	21	33.3043	25.2182	8.08617	26.613	31.3059	29.1647	29.0353	24.3826	26.7455	25.0957	25.3818	83.2174	70.2273	71.3913	74.5714	28.9957	31.9227	28.9739	29.8636	23.5	25.1273	23.4609	23.9727
1986	4	22	33.6826	25.4435	8.23913	26.8174	31.4941	29.3647	29.2824	24.3565	26.5826	24.9217	25.287	81.5217	67.8261	71.8261	74	28.787	31.3174	28.7043	29.5957	23.3783	24.787	23.3174	23.8217
1986	4	23	33.8435	25.3913	8.45217	26.7913	31.5176	29.5529	29.3529	24.4696	26.6435	24.9565	25.3565	82.7391	69.6957	70.4783	74.2273	29.0739	31.6913	28.587	29.787	23.5565	25	23.2739	23.9391
1986	4	24	33.0957	25.6273	7.46838	26.7739	31.2118	29.1	29	24.6043	26.8909	25.0909	25.5273	83.6087	71.6364	73.6818	76.2381	29.4261	32.4227	29.1864	30.3227	23.7391	25.3955	23.6045	24.2455
1986	4	25	33.287	25.8087	7.47826	26.8609	30.9412	29.0588	29	24.687	26.6261	25.0174	25.4522	83.6087	70.9565	71.4783	75.2727	29.5826	31.7783	28.8087	30.0565	23.8261	25.0435	23.4043	24.087
1986	4	26	33.3348	25.7	7.63478	26.887	30.5706	29.0471	28.9118	24.8174	26.8174	24.9913	25.5348	84.3478	72.9565	71.5652	76.1364	29.887	32.4174	28.7391	30.3522	24.0087	25.3826	23.3478	24.2435
1986	4	27	33.1739	25.7	7.47391	26.8522	31.3294	29.0824	29.0706	24.6087	26.5565	25	25.3957	83.087	69.8696	71.7826	74.7273	29.3739	31.5043	28.8087	29.8957	23.7261	24.8957	23.3783	24.0087
1986	4	28	33.3565	25.7826	7.57391	26.887	31.4118	29.1059	29.1176	24.5043	26.6783	25.0087	25.3957	82.1739	68.5652	70.6522	73.7727	29.0957	31.5957	28.6957	29.8	23.5696	24.9478	23.3217	23.9348
1986	4	29	33.4391	25.7043	7.73478	26.9739	31.1059	28.7765	28.8941	24.7565	26.7739	24.9652	25.4957	83.3478	69.3478	72.913	75.1818	29.6739	31.8739	28.8348	30.1304	23.8739	25.0957	23.4174	24.1217
1986	4	30	33.4435	25.3091	8.13439	26.6435	31.2471	29.1529	29.0412	24.3565	26.9261	25.2	25.4913	82.7826	70.2609	72.3478	74.9091	28.8913	32.3043	29.2435	30.1565	23.4391	25.3261	23.6435	24.1304
1986	5	1	32.6391	25.5957	7.04348	26.9826	30.7556	28.7667	28.8333	24.6739	26.6957	25.0957	25.4957	82.7826	72.4348	73.6522	76.2174	29.4609	32.1043	29.2174	30.2652	23.787	25.213	23.6304	24.213
1986	5	2	33.1913	25.5391	7.65217	26.8435	31.1222	29.2118	29.1167	24.6522	27.0304	25.5217	25.7304	83.6087	71.8261	74.8261	76.7826	29.5217	32.7043	30.1565	30.7957	23.7957	25.5261	24.1478	24.4957
1986	5	3	33.1565	25.7565	7.4	27.1217	31.6667	28.6647	29.1294	24.6739	26.7455	25.2783	25.5773	81.9565	68.4545	73.6522	75.1364	29.3783	31.6909	29.5174	30.2364	23.7261	24.9636	23.8087	24.2
1986	5	4	33.2174	25.6783	7.53913	26.9913	31.2444	28.7444	28.9556	24.6522	26.8348	25.2696	25.5826	82.7826	71.3043	75.2609	76.3913	29.4174	32.2174	29.7261	30.4522	23.7348	25.2565	23.9174	24.3
1986	5	5	33.3913	25.7217	7.66957	27.0522	31.6556	29.0444	29.1824	24.6696	26.9826	25.1727	25.6091	82.3478	69.4348	74.6364	75.4091	29.413	32.3435	29.4455	30.4045	23.7522	25.3435	23.7727	24.2818
1986	5	6	32.887	25.6174	7.26957	26.7174	31.0471	28.9941	28.9235	24.4818	26.9304	25.1429	24.4318	83.0476	71.2609	72.9048	75.8636	29.2091	32.4217	28.9591	30.2	23.6409	25.387	23.4773	24.1773
1986	5	7	32.8609	25.7478	7.11304	27.0522	30.8824	29.2222	29.0889	24.65	26.7217	25.1739	25.5136	82.6364	71.6957	72.7391	75.6818	29.4182	32.0696	29.2478	30.2318	23.7455	25.187	23.6304	24.1818
1986	5	8	33.1348	25.587	7.54783	27.113	30.7889	29.2667	29.1389	24.8783	26.9043	25.3522	25.713	83.3478	71.8696	72.1739	75.7391	29.9	32.4391	29.4913	30.6087	24.0261	25.4043	23.8	24.3957
1986	5	9	33.6696	26.0174	7.65217	27.3478	31.6333	29.6111	29.5556	25.1826	26.9826	25.6435	25.9391	83.913	69.087	71.8261	74.9565	30.5391	32.2565	30.0217	30.9348	24.3652	25.2783	24.0826	24.5783
1986	5	10	33.3304	26.0818	7.24862	27.3091	31.8211	29.5778	29.55	24.9304	27	25.5826	25.8409	82.8182	70	73.3043	75.4762	30	32.4227	30.0783	30.9429	24.0909	25.3773	24.1087	24.581
1986	5	11	34.2174	25.8522	8.36522	27.3913	32.4222	29.9778	29.9722	24.9478	27.1913	25.4261	25.8609	82.0435	66.7826	69.1304	72.6087	29.9	32.3696	29.2826	30.5217	24.0174	25.3435	23.6783	24.3391
1986	5	12	33.7913	26.1391	7.65217	27.5783	31.8	29.8118	29.7222	24.7826	27.1652	25.513	25.813	79.6087	69.2609	72.6087	73.8261	29.3174	32.6348	29.9	30.6043	23.6913	25.4783	24.0087	24.3913
1986	5	13	33.0565	25.9091	7.14743	27.3909	31.2	28.8667	29.0944	25.0087	27.0957	25.4783	25.8609	82.8636	71.6522	74.7391	76.5455	30.1773	32.8522	29.9957	31.0409	24.1818	25.5913	24.0696	24.6364
1986	5	14	33.287	25.5522	7.73478	27.1391	31.5222	29.5647	29.3389	24.8522	27.0783	25.7087	25.8739	83.0435	69.7826	73.087	75.3478	29.8	32.5565	30.2783	30.8696	23.9565	25.4391	24.2348	24.5522
1986	5	15	33.5913	25.9565	7.63478	27.4087	31.6	29.2444	29.3889	24.8609	26.9652	25.6	25.813	81.1739	70.4348	73.6087	75.1739	29.6609	32.3826	30.1087	30.7174	23.8826	25.3609	24.1261	24.4696
1986	5	16	33.0261	25.6609	7.36522	27.3652	31.3667	29.3111	29.3056	24.8957	27.087	25.4957	25.8217	81.8696	70.6522	73.3043	75.3043	29.7696	32.713	29.9087	30.7957	23.9565	25.5391	24.013	24.4957
1986	5	17	32.8957	26.1043	6.7913	27.1217	31.1889	29.1556	29.1444	24.7565	26.9043	25.3826	25.6955	81.6364	70.5652	72.8261	75.3478	29.5739	32.2783	29.6348	30.5	23.8348	25.3	23.8522	24.3217
1986	5	18	33.4348	25.8174	7.61739	27.1826	31.7111	29.2889	29.3722	25	27.2727	25.5217	25.9182	83.7391	70.5	73.5652	75.6818	30.1522	33.0727	29.9739	31	24.1783	25.7136	24.0478	24.6
1986	5	19	32.4609	25.6739	6.78696	26.9739	31.0111	29.0222	29.0167	24.8174	26.7652	25.3652	25.6435	84.0435	72.4348	75.7826	77.3043	29.8522	32.2609	29.9391	30.6913	23.9957	25.2957	24.0217	24.4391
1986	5	20	32.6783	25.3304	7.34783	27.0957	31.4333	28.8556	29.0778	24.687	26.887	25.487	25.6913	82.3478	71.7391	77.6957	77.1304	29.4435	32.4304	30.4043	30.7565	23.7652	25.3826	24.3043	24.4739
1986	5	21	32.887	25.3565	7.53043	26.8087	31.4471	28.9611	29.1529	24.687	27.0435	25.4043	25.713	84.4348	71.7826	75.4348	77.3043	29.6826	32.8043	29.9826	30.8261	23.8739	25.5783	24.0609	24.4957
1986	5	22	32.9087	25.4696	7.43913	27.1739	31.0444	29.5778	29.3667	24.7913	27.0087	25.8	25.8565	82.3043	72.5652	75.0435	76.6957	29.6522	32.7913	30.7261	31.0478	23.8696	25.5739	24.4522	24.6435
1986	5	23	32.6522	25.5217	7.13043	27.1043	30.9556	29.0222	29.0111	24.6783	26.9739	25.6783	25.7739	82.0435	73	76.0435	77.0435	29.387	32.7348	30.5696	30.9087	23.7435	25.5522	24.387	24.5565
1986	5	24	33	25.4348	7.56522	26.9478	31.3	29.5111	29.3444	24.5826	26.9913	25.5304	25.7087	82.4783	71.5217	73.1304	75.7826	29.2826	32.6217	29.9565	30.6217	23.6696	25.4913	24.0522	24.4043
1986	5	25	32.9043	25.6957	7.2087	27.2609	31.2111	28.7556	28.9944	24.8783	27.1739	25.5652	25.8826	82.3478	73.0435	77.9565	77.7826	29.7913	33.1522	30.5609	31.1739	23.9652	25.7609	24.3783	24.6957
1986	5	26	32.5652	25.6087	6.95652	27.0478	30.7667	28.9667	28.9778	24.7826	26.9913	25.4783	25.7522	83.1304	73.1304	75	77.1739	29.7043	32.813	30.0652	30.8478	23.9217	25.6043	24.1174	24.5478
1986	5	27	32.9435	25.6435	7.3	27.0087	31.5889	28.8778	29.1056	24.6087	26.9739	25.6522	25.7478	82.2174	70.1739	76.3478	76.2609	29.3043	32.4	30.4957	30.7348	23.6826	25.3609	24.3609	24.4609
1986	5	28	32.6261	25.3273	7.29881	26.9455	31	28.6444	28.8111	24.5739	27.0043	25.4348	25.6739	82.4545	72.6957	77.2174	77.8636	29.2818	32.8	30.2348	30.8045	23.6818	25.5783	24.2087	24.5
1986	5	29	32.1739	25.3652	6.8087	26.9043	30.8222	28.8444	28.8944	24.5913	26.8957	25.4174	25.6348	82.8696	74	77	78.0435	29.3174	32.7348	30.1957	30.7522	23.7	25.5435	24.187	24.4739
1986	5	30	32.8652	25.1478	7.71739	26.9957	31.4	29.0941	29.1278	24.7217	27.1182	25.4261	25.7364	82.5217	72.1364	75.7727	77	29.5174	32.9545	30.3045	30.9143	23.8174	25.6591	24.2318	24.5762
1986	5	31	32.5619	25.3762	7.18571	26.8818	31.1059	28.6941	28.8235	24.5636	27.0818	25.6591	25.7727	82.7727	72.1364	78.1364	77.6818	29.2545	32.8727	30.7455	30.9636	23.6636	25.6136	24.4682	24.5773
1986	6	1	32.5783	25.2045	7.37372	27.0273	30.8667	28.7444	28.7412	24.4609	27	25.6636	25.7136	81.6818	73.6522	78.6818	78.4762	29.0045	32.9	30.8273	30.9905	23.5182	25.6391	24.5273	24.6095
1986	6	2	32.8522	25.2	7.65217	26.8609	30.9444	28.7588	28.9294	24.687	27.0545	25.4609	25.7045	83.7826	73.2727	77.087	78.1364	29.5783	32.9591	30.2696	30.8727	23.8522	25.6682	24.2304	24.5455
1986	6	3	32.7261	25.0435	7.68261	26.8043	31.2611	29.5941	29.2118	24.5261	27.1217	25.6	25.7435	82.913	72.6087	73.6522	76.3913	29.2174	33.013	30.1174	30.787	23.6391	25.6913	24.1478	24.4913
1986	6	4	33.013	25.2696	7.74348	27.1043	31.4222	28.1889	28.75	24.5826	27.2	25.2826	25.6957	81.3478	71.6522	77.1739	76.8261	29.1522	33.0696	29.9478	30.7348	23.5913	25.713	24.0348	24.4522
1986	6	5	32.5478	25.25	7.29783	27.0304	31.0722	28.75	28.9111	24.4	26.8261	25.6087	25.6087	80.5217	71.0435	77.4783	76.3913	28.7304	32.2522	30.5826	30.5304	23.3609	25.2783	24.3913	24.3435
1986	6	6	32.9174	25.0304	7.88696	26.9652	31.5222	29.1278	29.2056	24.5304	27.1478	25.7522	25.8087	82.087	70.913	75.7826	76.2609	29.1174	32.887	30.6696	30.8957	23.5783	25.6174	24.4522	24.5565
1986	6	7	33.0435	25.3652	7.67826	26.9739	31.1778	28.4222	28.7667	24.5913	27.1273	25.387	25.7227	82.3478	70.1364	75.7826	75.6818	29.2739	32.6545	29.9435	30.6091	23.6652	25.5182	24.0522	24.4045
1986	6	8	32.6739	25.2773	7.39664	27.0739	31.5059	28.7812	29.0588	24.6435	27.0091	25.5435	25.7455	81.913	70.0909	76.7391	76	29.3261	32.4364	30.3565	30.6909	23.6957	25.3909	24.287	24.4455
1986	6	9	33.1304	25.0783	8.05217	26.7348	31.4353	28.8556	29	24.4043	27.3304	25.7304	25.8174	82.913	71.6957	77.2174	77.1739	28.9783	33.3391	30.787	31.0304	23.5043	25.8609	24.5174	24.6217
1986	6	10	33.2696	25.2522	8.01739	27.1435	31.9444	28.8667	29.2167	24.7391	27.2609	25.6087	25.8783	82.5652	70.3913	77.1304	76.6957	29.5652	33.0087	30.5435	31.0478	23.8217	25.6652	24.3826	24.6348
1986	6	11	33.4818	25.0318	8.45	26.8727	31.6316	28.9889	29.1722	24.5217	27.113	25.8043	25.8087	82.8182	71.6957	77.4348	77.5	29.2409	32.887	30.9435	31.1091	23.6591	25.6217	24.6087	24.6682
1986	6	12	32.7522	25.2565	7.49565	26.8826	31.3667	29.0824	29.15	24.5913	26.8818	25.687	25.7045	82.9565	70.7273	77.7826	77.2273	29.3522	32.3364	30.813	30.8	23.713	25.3227	24.5217	24.5182
1986	6	13	32.6696	25.2909	7.37866	26.6909	31.4684	29.1765	29.25	24.287	27.0783	25.6957	25.6957	82.1818	71.6087	76.4348	76.6818	28.7318	32.7957	30.6478	30.7455	23.3636	25.5783	24.4478	24.4773
1986	6	14	33.0522	25.0435	8.0087	26.7739	31.6833	28.8889	29.1	24.4696	27.2522	25.6174	25.7783	82.8696	71.6957	78.6957	77.8696	29.0913	33.187	30.7696	31.0174	23.5826	25.7957	24.5174	24.6217
1986	6	15	32.5217	25.1273	7.39447	26.8182	31.0421	28.9333	28.9667	24.3652	27.0783	25.6652	25.6957	81.9091	73.3478	76.8696	77.4545	28.8591	33.0391	30.6478	30.8864	23.4364	25.7087	24.4304	24.5364
1986	6	16	32.8652	24.9435	7.92174	26.7043	31.2889	29.4	29.2333	24.4	26.887	25.687	25.6609	83.2609	72.1739	76	77.087	29.0087	32.5174	30.6	30.713	23.5217	25.4217	24.4043	24.4522
1986	6	17	33.2609	25.1565	8.10435	26.7565	31.3556	29.3222	29.25	24.6348	27.1783	25.8391	25.887	84.1304	72.6087	75.6957	77.5652	29.5435	33.1435	30.8478	31.1652	23.8043	25.7565	24.5435	24.7
1986	6	18	33.0091	25.087	7.92213	26.8217	31.7333	29.2833	29.2882	24.4783	27.2636	25.8087	25.8727	82.5217	70.0455	75.3043	75.5	29.0783	32.9955	30.7	30.95	23.5565	25.7	24.4609	24.5864
1986	6	19	33.1478	25.5818	7.56601	26.9826	31.2667	29.0722	29.0944	24.5478	27.113	25.6783	25.7696	82	71.7391	77.1304	76.913	29.1435	32.887	30.6783	30.9043	23.6	25.6391	24.4478	24.5478
1986	6	20	32.9826	25.1591	7.82352	26.8864	31.5647	28.9278	29.1588	24.5565	26.9043	25.4609	25.6435	83.5455	71.4783	75.7727	77.1818	29.4455	32.5273	30.2565	30.7286	23.7636	25.4136	24.1957	24.4571
1986	6	21	33.0739	25.1391	7.93478	26.7913	31.2444	29.2333	29.1278	24.4522	27.1739	25.8043	25.8174	82.4348	72.5217	78	77.7391	29.0391	33.113	31.0391	31.0478	23.5348	25.7478	24.6348	24.6391
1986	6	22	33.2174	25.1565	8.06087	26.8087	31.9056	28.8118	29.1778	24.7304	27.1304	25.4435	25.7652	84.5217	69.5652	75.6087	76.5652	29.7261	32.6	30.0478	30.8	23.9348	25.4609	24.1	24.5
1986	6	23	33.4304	24.7565	8.67391	26.7043	31.6833	29.0125	29.1278	24.4174	27.1455	25.5739	25.7045	82.8261	69.2273	75.087	75.8636	29.013	32.5773	30.2609	30.6136	23.5261	25.4636	24.2043	24.3955
1986	6	24	32.5565	25.1304	7.42609	26.7478	30.7222	28.7882	28.8056	24.2957	26.8682	25.3435	25.4818	81.7826	72.8182	76.4348	77.1818	28.6652	32.5182	29.9522	30.3591	23.3217	25.4364	24.0478	24.2591
1986	6	25	33.1913	24.9217	8.26957	26.4957	31.2444	29.1059	28.9278	24.2522	26.9826	25.5391	25.5826	83.2609	70.7391	75.2609	76.5652	28.7478	32.5	30.2	30.4652	23.3565	25.4	24.1826	24.2957
1986	6	26	33.313	25.113	8.2	26.7652	31.3444	29.4	29.2333	24.4957	26.8545	25.4591	25.6273	83.1739	71.7727	74.4091	76.3636	29.1739	32.3636	29.9545	30.5273	23.6174	25.3545	24.0591	24.3545
1986	6	27	33.4348	25.0783	8.35652	26.4957	31.8118	29.2444	29.2222	24.3	27.0435	25.2783	25.5304	83.3913	69.8261	73.4348	75.5217	28.8522	32.5261	29.487	30.2826	23.4174	25.4304	23.7913	24.2087
1986	6	28	33.5652	25.0696	8.49565	26.9609	31.4353	29.3	29.2412	24.4455	26.8364	25.5826	25.6182	81.4545	70.1364	73.087	75.1818	28.9182	32.1318	30.0217	30.3636	23.4682	25.2273	24.0957	24.2636
1986	6	29	33.3652	25.1304	8.23478	26.5696	31.3706	29.6941	29.45	24.4273	27.0435	25.7217	25.7273	83.9545	70.3043	72.3478	75.6818	29.1409	32.5261	30.2043	30.6545	23.5909	25.4348	24.1913	24.4227
1986	6	30	32.8913	25.1652	7.72609	26.6522	31.2	28.3167	28.6941	24.3913	26.687	25.287	25.4565	83.0435	69.0909	76.9565	76.1818	28.9522	31.8227	29.8826	30.2909	23.4957	25.05	24.013	24.2273
1986	7	1	32.5217	24.7826	7.73913	26.4435	30.9889	28.9	28.8056	24.2	26.8783	25.513	25.5304	83.2609	71.8261	76.7391	77.2174	28.6348	32.387	30.3478	30.4565	23.3087	25.3522	24.2696	24.3
1986	7	2	33.3182	24.6087	8.70949	26.4174	31.4941	29.0588	28.9056	24.2435	26.7174	25.1435	25.3783	83.6522	69.7826	73.7391	75.6522	28.7609	31.8217	29.2391	29.9391	23.3696	25.0565	23.6304	24.0217
1986	7	3	33.1391	24.6609	8.47826	26.4174	31.2111	29.1111	28.9889	24.2	27	25.5304	25.5739	83.3043	71.3043	74.8261	76.5652	28.6522	32.6043	30.1261	30.4609	23.3217	25.4783	24.1478	24.313
1986	7	4	33.0261	24.9304	8.09565	26.3957	31.1556	28.7167	28.7059	24.3217	26.9391	25.3304	25.5348	84.2174	71.5652	78.8261	78.2609	28.9826	32.513	30.1783	30.5609	23.513	25.4348	24.1652	24.3696
1986	7	5	32.8348	24.713	8.12174	26.1043	31.1647	28.5412	28.6235	24.1682	26.9739	25.3391	25.5045	85.4091	72.5217	77	78.0455	28.8	32.713	29.9783	30.4864	23.4045	25.5391	24.0652	24.3273
1986	7	6	32.6696	24.4348	8.23478	26.0261	31.0375	28.6765	28.6941	24.2818	26.7957	25.3364	25.4818	85.6364	70.9565	76.0455	77.4091	29.0318	32.1304	29.9318	30.3636	23.5409	25.2304	24.0364	24.2591
1986	7	7	32.5174	24.6957	7.82174	26.2478	30.9294	29.1667	28.8889	24.1182	26.6348	25.2913	25.35	83.2273	71.913	75.6957	76.8636	28.5	31.9696	29.8174	30.0955	23.25	25.1435	23.9652	24.1227
1986	7	8	32.9636	24.6045	8.35909	26.1217	31.2444	29.4222	29.0722	24.187	26.8522	25.3478	25.4652	85.3043	70.913	73.6522	76.6957	28.8478	32.2217	29.687	30.2478	23.4261	25.2826	23.9	24.213
1986	7	9	32.8913	24.8609	8.03043	26.3348	31.5529	28.7944	29.0765	24.3391	27.0609	25.5909	25.6591	84.087	70.2174	75.6818	76.6364	28.9478	32.5957	30.35	30.6545	23.5087	25.4609	24.2773	24.4364
1986	7	10	33.1652	25.0818	8.0834	26.4261	31.4278	29.0125	28.9412	24.2261	27.0682	25.5217	25.6227	83.4783	70.7727	73.8261	75.9545	28.7217	32.6409	29.9783	30.4636	23.3565	25.5	24.0565	24.2955
1986	7	11	32.7739	24.9304	7.84348	26.4304	31.7889	28.8333	28.9833	24.3348	26.9304	25.4783	25.5913	84.2174	69	77.7826	77	28.9957	32.1609	30.3783	30.5043	23.5087	25.2478	24.2739	24.3348
1986	7	12	32.8348	24.5696	8.26522	26.2348	31.3667	28.8333	28.8333	24.1391	26.7391	25.5391	25.4696	84.087	70.6087	76.8696	77.3043	28.6348	31.9609	30.3739	30.3304	23.313	25.1522	24.2609	24.2522
1986	7	13	32.9261	24.7043	8.22174	26.113	30.4588	28.7778	28.5389	24.0455	26.6696	25.3348	25.35	84.4091	73.2174	75.3478	78.0455	28.5	32.1478	29.8261	30.1955	23.2364	25.2391	23.9957	24.1591
1986	7	14	32.4783	24.5826	7.89565	26.0783	31.0353	28.6667	28.7125	24.1739	26.8	25.3364	25.4905	85.5652	73.0952	75.9048	78.5714	28.8217	32.27	29.9773	30.48	23.4217	25.285	24.0455	24.32
1986	7	15	32.9391	24.587	8.35217	26.1739	31.1111	28.2667	28.4611	24.1217	26.7304	25.3304	25.3913	84.3478	71	77.3913	77.6522	28.6391	31.987	29.9957	30.2087	23.3087	25.1609	24.0783	24.1826
1986	7	16	32.8043	24.6261	8.17826	26.1609	30.9278	28.9444	28.7722	23.9304	26.7304	25.3913	25.3478	83.3913	71.087	75.087	76.5217	28.2043	32.0348	29.8913	30.0435	23.0565	25.1826	24	24.0783
1986	7	17	33.113	24.6522	8.46087	26.087	31.2667	28.75	28.7167	24.1478	27	25.3087	25.4826	85.1304	71.5217	74.9565	77.2609	28.7435	32.6435	29.7174	30.3652	23.3783	25.4957	23.913	24.2609
1986	7	18	33.2261	24.5565	8.66957	26.313	31.3444	29.5778	29.1944	24.1826	27.0174	25.513	25.5696	83.8261	70.7391	73.1739	75.8696	28.6913	32.5826	29.9435	30.4087	23.3304	25.4739	24.0304	24.2739
1986	7	19	33.5818	24.7304	8.85138	26.2087	32.0556	29.3667	29.2667	24.1739	27.0609	25.3565	25.5348	84.6522	68.6087	72.3043	75.1739	28.7435	32.4043	29.5609	30.2391	23.3652	25.3652	23.8087	24.1913
1986	7	20	33.4087	24.6391	8.76957	26.2217	31.3222	29.0333	28.9444	24.0913	27.0087	25.4522	25.5174	83.8696	70.5652	74.4783	76.2609	28.5217	32.513	29.9478	30.3348	23.2391	25.4391	24.0391	24.2435
1986	7	21	33.3739	24.6217	8.75217	26.1565	31.6444	28.7222	28.7778	24.2	26.9652	25.2	25.4522	85.1304	69.8696	75.3913	76.8261	28.8304	32.3565	29.5913	30.2522	23.4174	25.3478	23.8435	24.2043
1986	7	22	32.8565	24.6	8.25652	26.087	31.0444	28.6222	28.5778	24.0783	26.6	25.1304	25.2652	84.7391	71.4783	74.3478	77	28.5652	31.9	29.3261	29.9304	23.2696	25.0957	23.713	24.0391
1986	7	23	32.8348	24.5174	8.31739	25.8087	30.5778	28.9278	28.5722	23.9913	26.8391	25.4087	25.413	85.913	72.9565	74.1304	77.6957	28.5478	32.4739	29.7913	30.2652	23.2565	25.4217	23.9609	24.2087
1986	7	24	33.5957	24.6043	8.9913	26.3217	31.6556	29.6333	29.3056	24.2087	27.1391	25.2696	25.5478	83.913	69.4783	69.1304	74.1739	28.7522	32.6522	28.9826	30.1261	23.3783	25.5087	23.5043	24.1261
1986	7	25	33.8696	24.8174	9.05217	26.4609	31.8333	29.8222	29.4833	24.1739	27.0957	25.4609	25.5652	82.913	69.4783	69.7391	73.9565	28.5652	32.5522	29.387	30.1565	23.2652	25.4391	23.7217	24.1391
1986	7	26	33.5091	25.0435	8.46561	26.4348	31.4778	29.6	29.1235	24.2348	26.887	25.5682	25.5773	83.3478	68.8261	73	75.1818	28.7478	32.0304	30	30.2864	23.3565	25.1826	24.0773	24.2227
1986	7	27	33.313	24.7043	8.6087	26.2261	31.0611	29.35	28.9706	24.113	26.887	25.2522	25.413	83.9565	70.3043	72.6087	75.6957	28.5696	32.1957	29.3652	30.0435	23.2783	25.2652	23.687	24.0783
1986	7	28	32.5913	24.9391	7.65217	26.2478	31.1889	28.3222	28.4778	23.9565	26.6696	25.2913	25.3636	82.0455	70.4348	78.5652	77.1739	28.1304	31.8261	30.1261	30.0304	23.0174	25.0652	24.1391	24.0696
1986	7	29	32.7727	24.4409	8.33182	26.0545	31.0737	28.8889	28.7111	24.087	27.0087	25.1826	25.4217	85.1364	72.6522	75.3913	78	28.7	32.7957	29.5217	30.3727	23.3364	25.5913	23.8261	24.2773
1986	7	30	32.8261	24.4087	8.41739	26.0087	30.3412	29.0667	28.5889	24.0045	26.7609	25.3391	25.4045	84.7727	74.4348	73.8261	77.8182	28.4545	32.4913	29.7174	30.3	23.1955	25.4174	23.8957	24.2182
1986	7	31	32.5217	24.7565	7.76522	26.1609	31.1	28.8	28.6833	24.1304	26.9043	25.4913	25.513	84.5652	71.2609	77.6957	77.7826	28.6478	32.3826	30.4261	30.4913	23.3261	25.3739	24.3087	24.3391
1986	8	1	32.9095	24.5682	8.34134	25.8864	30.8235	29.4588	28.9706	23.9818	26.7636	25.3636	25.3682	85.3636	72.8571	73.8182	77.4286	28.5	32.4952	29.7318	30.2524	23.2182	25.4238	23.9227	24.2
1986	8	2	32.9273	24.5727	8.35455	26.4364	30.8875	29.1059	28.9118	24.3429	27.0636	25.5091	25.6381	84.0476	73.7273	75.1364	77.5238	28.9762	33.0136	30.1409	30.7095	23.5048	25.7091	24.1636	24.4476
1986	8	3	33.0045	24.7818	8.22273	26.4455	31.0941	28.8941	28.8235	24.3818	26.8727	25.4545	25.5636	84.3636	70.5	77	77.3636	29.1	32.2455	30.2318	30.5182	23.5727	25.2727	24.2091	24.3591
1986	8	4	33.2727	24.6273	8.64545	26.2273	31	28.8824	28.7882	24.4273	27.1545	25.0909	25.5636	86.2727	73.6364	73.3182	77.7273	29.3818	33.1818	29.1182	30.5591	23.7273	25.7818	23.5909	24.3636
1986	8	5	33.5318	24.6636	8.86818	26.0818	31.8941	28.8118	28.8824	24.0455	27.1727	25.5091	25.5682	84.5	69.9545	77.4545	77.3636	28.5045	32.7773	30.3682	30.5591	23.2273	25.55	24.2773	24.3591
1986	8	6	32.9909	24.6238	8.3671	25.9455	31.3882	29.2059	28.9471	23.9727	27.2136	25.4455	25.55	84.9091	71.5909	76.2273	77.5455	28.4091	33.1091	30.1364	30.5545	23.1818	25.7318	24.1636	24.3545
1986	8	7	32.9818	24.9727	8.00909	26.2045	30.8875	29.2941	29.0187	24.2909	26.7818	25.6455	25.5682	85.5	71.381	74.3182	76.8095	29.0591	32.2381	30.2682	30.4905	23.5455	25.2857	24.2227	24.3381
1986	8	8	33.1182	24.6818	8.43636	26.3727	31.6824	29.1765	29.0647	24.2	27.1364	25.5273	25.6136	83.4545	70.8636	76.5909	76.9091	28.6909	32.8045	30.3318	30.6091	23.3227	25.5955	24.25	24.4
1986	8	9	32.5955	24.8682	7.72727	26.1545	30.9294	28.4471	28.5176	24.1364	26.9091	25.4636	25.5045	84.6364	72.9545	78.1818	78.6364	28.6909	32.6136	30.4	30.5682	23.3318	25.4909	24.3	24.3682
1986	8	10	32.5318	24.7909	7.74091	26.0273	30.8941	28.9059	28.6706	24.1636	26.9818	25.3636	25.5	85.7727	73.0455	75.1364	78.0909	28.8318	32.8045	29.8591	30.5045	23.4182	25.5864	23.9864	24.3227
1986	8	11	32.7364	24.4818	8.25455	26.1182	30.9294	28.8235	28.6529	24.0045	26.7818	25.3091	25.3591	84	72.5	78.9545	78.5	28.3773	32.3318	30.1773	30.2955	23.1545	25.3318	24.1727	24.2182
1986	8	12	32.6545	24.3545	8.3	26.0286	31.1889	29.0353	28.8941	23.9619	26.8455	25.4455	25.4095	84.4762	72.1364	76.3636	77.7619	28.3571	32.3864	30.1636	30.3429	23.1381	25.3636	24.1455	24.2476
1986	8	13	33.1318	24.4182	8.71364	25.8545	31.8	28.8706	28.8471	23.8727	27.2364	25.5091	25.5455	84.7727	70.7727	77.1364	77.5455	28.2091	33.0409	30.3818	30.5545	23.0682	25.6955	24.2727	24.35
1986	8	14	32.8682	24.5909	8.27727	26.2545	31.3882	28.1529	28.5062	24.3864	27.3	25.2091	25.6273	85.6818	73.5455	78.2727	79.2727	29.2545	33.4909	29.9136	30.8727	23.65	25.9409	24.0227	24.5455
1986	8	15	33.0364	24.5364	8.5	25.9	31.4235	28.8706	28.8	23.9818	27.0182	25.2818	25.4273	85.2727	70.5	75.7727	77.3182	28.5045	32.5409	29.7818	30.2682	23.2273	25.4409	23.95	24.2182
1986	8	16	32.6909	24.5818	8.10909	25.9727	30.9375	28.4471	28.4941	24.0476	26.9238	25.4182	25.4714	85.381	73.8095	78.8182	79.5238	28.619	32.7952	30.3909	30.619	23.3048	25.5857	24.3	24.3952
1986	8	17	32.8455	24.4909	8.35455	25.9227	31.3882	28.7588	28.6882	24.0182	27.2	25.3727	25.5318	85.3182	71.7727	75.7273	77.6818	28.55	33.0864	29.9273	30.5227	23.2591	25.7318	24.0409	24.3364
1986	8	18	32.7682	24.6545	8.11364	26.0182	31.6706	28.3412	28.6	24.0727	27.1091	25.3	25.5	85.0909	70.5455	78.8182	78.1818	28.6182	32.7364	30.1591	30.5045	23.2864	25.5545	24.1727	24.3409
1986	8	19	32.8909	24.5	8.39091	25.8636	31.0706	28.4353	28.4312	23.9636	26.7909	25.3524	25.3857	85.4091	71.2273	78.0952	78.1818	28.4682	32.1773	30.1182	30.2591	23.2136	25.2591	24.1364	24.2
1986	8	20	32.7909	24.5682	8.22273	25.8909	31.0824	28.8824	28.7118	24.1091	27.1381	25.5909	25.6381	86.3182	72.6667	76.5909	78.5714	28.8136	33.0714	30.4909	30.8429	23.4136	25.7238	24.3364	24.5143
1986	8	21	33.3455	24.5455	8.8	26.0091	31.6941	28.9647	28.9294	24.1955	27.0818	25.3955	25.5545	86.1818	70.1818	75.3636	77.1818	28.95	32.6273	29.9636	30.5273	23.4818	25.4955	24.0455	24.3455
1986	8	22	33.2	24.6045	8.59545	26.0818	31.3875	29.0588	28.9176	24.1143	26.8909	25.4818	25.4952	85.1905	70.4091	75.6364	77.2857	28.7095	32.2818	30.1364	30.4143	23.3429	25.3091	24.15	24.3048
1986	8	23	33.4591	24.6955	8.76364	26.1182	31.775	29.1	29.1	24.0857	27.1818	25.5227	25.6143	84.4762	69.5	75.5455	76.8095	28.6143	32.7545	30.2	30.5857	23.2714	25.5591	24.1864	24.3714
1986	8	24	32.6364	24.7455	7.89091	26.0636	30.9	28.0588	28.2882	24.0762	27.0091	25.1273	25.4238	84.8095	73.9545	80.6364	80.1905	28.5714	32.9409	30.0364	30.5714	23.2857	25.6636	24.1045	24.381
1986	8	25	32.7273	24.4727	8.25455	25.7182	31.0529	28.8941	28.6588	23.9	26.9545	25.4364	25.4273	86.0455	71.9545	75.5909	77.9091	28.4045	32.6136	30.0364	30.35	23.1682	25.4727	24.1	24.25
1986	8	26	32.3091	24.7136	7.59545	26.2318	31.2118	28.1529	28.4529	24.2273	26.9727	25.2818	25.5	84.8636	71.9545	81.2273	79.3636	28.8818	32.6545	30.4091	30.6364	23.4318	25.5045	24.3	24.4318
1986	8	27	32.3545	24.7773	7.57727	26.0818	31.1353	28.3647	28.5294	23.9636	26.8455	25.4409	25.4091	84	72.5	79.7273	78.7727	28.3136	32.45	30.5364	30.4273	23.1364	25.4091	24.3818	24.2955
1986	8	28	32.9182	24.4045	8.51364	25.5909	31.5647	28.3059	28.4882	23.9091	27.2727	25.4182	25.5364	86.9091	71.5	78.2727	78.9545	28.5136	33.1864	30.3455	30.6955	23.2273	25.7864	24.2591	24.4364
1986	8	29	32.9727	24.6143	8.35844	25.9455	31.6824	28.4235	28.6706	24.0909	27.1818	25.7091	25.6591	85.9091	71.0455	80.5455	79.0909	28.7182	32.9545	31.1045	30.9273	23.3545	25.6727	24.6955	24.5636
1986	8	30	33.1545	24.5682	8.58636	26.2455	31.5882	28.8059	28.9059	24.2	27.1909	25.6091	25.6682	84.3636	71	78.1818	77.8636	28.7773	32.9864	30.6909	30.8227	23.3909	25.6727	24.4727	24.5091
1986	8	31	33.0136	24.8091	8.20455	26.0909	31.6353	28.5647	28.7824	24.0091	27.2636	25.3	25.5273	84.1364	71.5	78.4545	78	28.4182	33.1773	30.1364	30.5773	23.1773	25.7773	24.1591	24.3545
1986	9	1	32.8435	24.4087	8.43478	25.6478	31.3444	28.6889	28.6222	23.7043	27.1043	25.5652	25.4565	85.1304	71.6957	78.6522	78.4783	27.9739	32.8696	30.713	30.5261	22.913	25.6217	24.4522	24.3261
1986	9	2	32.7739	24.6783	8.09565	26.0783	31.0444	28.1778	28.4167	24.0783	26.887	25.4783	25.4826	84.7826	71.1739	78.913	78.3913	28.6043	32.3739	30.487	30.487	23.2826	25.3565	24.3565	24.3391
1986	9	3	32.8957	24.4957	8.4	26.0435	31.3222	27.8235	28.1778	24.1478	26.887	25.1273	25.3727	85.5652	71.1304	81.0909	79.3182	28.7826	32.3957	30.1136	30.4364	23.4	25.3696	24.1409	24.3091
1986	9	4	32.7391	24.4	8.33913	25.6565	31.3647	29.0222	28.8111	23.5455	26.713	25.5652	25.2909	83.9091	69.4783	78	77.5	27.5727	31.8391	30.6174	30.1136	22.6682	25.0739	24.4043	24.0955
1986	9	5	33.1913	24.4609	8.73043	25.8739	31.9611	29.0222	28.9833	24.013	27.087	25.4087	25.4957	85.3478	70.1739	78	77.913	28.5478	32.6609	30.313	30.5043	23.2565	25.4957	24.2565	24.3348
1986	9	6	33.2609	24.4261	8.83478	26.0565	32.0444	29.2111	29.1944	23.9391	27.2261	25.6696	25.613	83.9565	69.2609	77.5217	76.913	28.287	32.8261	30.7391	30.613	23.1043	25.6	24.4913	24.4043
1986	9	7	33.013	24.6304	8.38261	26.0261	31.7611	28.3389	28.65	23.8	27.113	25.4087	25.4391	83.1304	70.8696	78.6957	77.5217	27.9304	32.813	30.4	30.3826	22.8913	25.5826	24.2739	24.2565
1986	9	8	32.613	24.7913	7.82174	25.8609	30.7833	28.3588	28.4	23.8957	26.7478	25.2348	25.2957	85	71.4348	77.6957	77.9565	28.2913	32.1174	29.9609	30.1174	23.113	25.2261	24.0391	24.1348
1986	9	9	32.6957	24.7348	7.96087	25.9217	31.3667	28.5222	28.5778	23.8957	26.8913	25.3217	25.3652	84.4783	70.7391	79.0435	78.1304	28.2217	32.3391	30.2565	30.2826	23.0739	25.3261	24.2391	24.2174
1986	9	10	32.7913	24.7478	8.04348	26.2522	31.1222	28.1667	28.4722	24.113	27.1652	25.2217	25.4913	83.8261	73	79.5652	78.913	28.5609	33.1565	30.1304	30.6304	23.2739	25.7696	24.1348	24.3826
1986	9	11	32.7913	24.5174	8.27391	26.0391	30.9222	28.8833	28.7529	23.8304	26.8174	25.4087	25.3478	83.2609	72.0435	77.3043	77.5652	28.0174	32.3565	30.2348	30.2	22.9348	25.3391	24.2087	24.1609
1986	9	12	33.213	24.5913	8.62174	25.8957	31.2778	28.2556	28.4667	24.1478	26.9478	25.3652	25.45	86.0455	71.3478	79.3043	79.0435	28.9217	32.513	30.2913	30.5783	23.4522	25.413	24.2522	24.3739
1986	9	13	32.8261	24.6565	8.16957	25.8522	31.75	28.5944	28.7333	23.887	26.9478	25.287	25.3739	84.9565	68.7826	77.3913	77.087	28.2696	32.2087	29.987	30.1565	23.1	25.2609	24.0609	24.1478
1986	9	14	33.1304	24.7174	8.41304	26.113	31.9333	28.3556	28.7278	23.9391	27.0348	25.1739	25.3783	83.5217	68.8261	76.6957	76.3478	28.2217	32.4	29.7261	30.113	23.0609	25.3696	23.9174	24.1261
1986	9	15	33.1565	24.5261	8.63043	25.8304	31.5778	28.3111	28.4722	23.9087	27.113	25.5391	25.5174	85.3043	69.9565	78.8696	78	28.3652	32.6652	30.6043	30.5522	23.1391	25.5087	24.4174	24.3435
1986	9	16	32.8391	24.5913	8.24783	25.9304	31.4	28.0722	28.35	23.9391	27.0522	25.3783	25.4478	84.7391	70.9565	81.0435	78.913	28.3391	32.6957	30.5696	30.5217	23.1348	25.5217	24.3913	24.3435
1986	9	17	32.6217	24.4696	8.15217	25.7522	30.7333	28.2889	28.2944	24	26.8087	25.2087	25.3348	86.5217	72.3478	77.2174	78.6957	28.6261	32.3391	29.8304	30.2739	23.3	25.3391	23.9739	24.2043
1986	9	18	32.3826	24.4	7.98261	25.8348	30.8556	28.2556	28.2944	23.9478	26.7043	25.4261	25.3478	85.4783	72.4348	79.4783	79.2609	28.4391	32.1565	30.4652	30.3565	23.1783	25.2348	24.3348	24.2565
1986	9	19	32.8391	24.5913	8.24783	25.8435	31.8235	27.7611	28.4	23.9455	26.887	25.1182	25.3409	85.5	71.1739	80.9545	79.2273	28.4318	32.4261	30.0773	30.35	23.1955	25.3826	24.1227	24.25
1986	9	20	32.2957	24.4087	7.88696	25.8783	30.7333	27.7176	28.0722	23.713	26.7304	25.0261	25.1565	83.4783	73.2174	81.3478	79.3043	27.8348	32.3391	29.9522	30.0435	22.8304	25.3217	24.0609	24.0696
1986	9	21	32.713	24.5043	8.2087	25.6435	31.2556	28.2111	28.3944	23.9304	27.0783	25.1087	25.3739	86.6522	72	77.6087	78.8696	28.5348	32.8609	29.7261	30.3739	23.2565	25.5957	23.913	24.2522
1986	9	22	32.7435	24.4696	8.27391	25.7739	31.4235	27.9444	28.3824	23.9304	26.9091	25.1913	25.3182	85.8696	71.0476	78.7826	78.3333	28.4391	32.8381	29.9652	30.4095	23.1913	25.6	24.0696	24.2714
1986	9	23	32.587	24.6522	7.93478	26.2217	31.1556	28.0556	28.3778	23.9913	26.9565	25.4522	25.4739	83.2174	71	81.5217	78.4783	28.2826	32.5043	30.7565	30.5217	23.1174	25.4348	24.4826	24.3522
1986	9	24	32.2957	24.6696	7.62609	25.9304	31.0588	28.0889	28.3	23.9652	26.6783	25.4174	25.3565	84.9565	70.4545	80.3478	78.5	28.387	32.0727	30.5565	30.3409	23.1609	25.1909	24.387	24.2455
1986	9	25	32.5913	24.3364	8.25494	25.7739	31.2111	28.0667	28.2889	23.9304	27.1304	25.1727	25.3909	86.087	71.913	79.0455	79.1364	28.487	32.9783	29.9727	30.45	23.2261	25.6783	24.0682	24.3091
1986	9	26	32.4174	24.3783	8.03913	25.8696	31.3444	27.9	28.2667	23.8522	26.7652	25.1217	25.2435	84.6957	70.2174	80	78.2609	28.1609	32.0348	29.9565	30.0478	23.0348	25.1826	24.0435	24.0913
1986	9	27	32.5217	24.1391	8.38261	25.4696	30.95	27.4588	27.8944	23.6522	26.9478	25.3304	25.313	86	72.1304	82.1739	80.087	27.9739	32.6087	30.5739	30.3913	22.9174	25.4826	24.4	24.2696
1986	9	28	32.1783	24.4261	7.75217	25.6522	30.8111	27.8444	28.0167	23.7565	26.6087	25.1364	25.1409	85.3043	73.0435	80.0455	79.6818	28.087	32.0783	30.0136	30.05	22.9739	25.1826	24.0727	24.0818
1986	9	29	32.6478	24.687	7.96087	25.8783	30.8444	28.5667	28.4667	24.0391	26.9217	25.5043	25.487	85.8696	72.5652	78.5217	79	28.6348	32.6304	30.5478	30.5826	23.3043	25.4913	24.3826	24.3913
1986	9	30	32.7739	24.5478	8.22609	26.1826	31.2222	27.0333	28.0647	23.987	26.8087	24.913	25.2435	83.4348	71.6087	83.5217	79.5652	28.2913	32.2826	29.9478	30.1739	23.113	25.2826	24.0391	24.1391
1986	10	1	32.65	24.1273	8.52273	25.8273	31.3176	28.4118	28.5412	23.6818	26.9682	25.5727	25.4	83.7273	71.5	80.9091	78.6364	27.7909	32.5682	30.9227	30.4182	22.8091	25.4591	24.5909	24.2773
1986	10	2	32.6273	24.3545	8.27273	25.5773	31.2941	28.1882	28.3471	23.8909	27.1091	25.3455	25.4455	87.0455	72.2727	79.5909	79.8182	28.4818	32.9818	30.35	30.6045	23.2227	25.6591	24.2909	24.3909
1986	10	3	32.6818	24.3818	8.3	25.6636	31.0375	27.6824	28.0875	23.9286	26.8727	25.1	25.3286	86.619	71.381	79.2857	78.8	28.5048	32.6524	29.8143	30.345	23.2286	25.5048	23.9714	24.25
1986	10	4	32.4091	24.3318	8.07727	25.9182	30.975	27.5412	27.9471	23.9091	26.8545	24.9	25.2364	84.2273	73.2273	80.9545	79.4545	28.2409	32.5864	29.6455	30.1455	23.0636	25.45	23.8818	24.1364
1986	10	5	32.7182	24.4455	8.27273	25.6	31.4941	28	28.3294	24.0091	27.1636	25.3455	25.5091	87.7727	71.3636	81.3182	80.0455	28.7773	32.9318	30.5318	30.7455	23.3818	25.65	24.3636	24.4682
1986	10	6	32.8143	24.3909	8.42338	25.6818	31.3294	28.1647	28.3059	23.9909	26.9773	25.0818	25.3238	86.381	72.8636	79.9091	80	28.6318	32.7545	29.9136	30.4455	23.3136	25.5545	24.0409	24.3
1986	10	7	32.6909	24.5636	8.12727	25.9545	30.9412	27.8824	28.2059	24.0364	27.0091	25.3727	25.4682	85.3636	73.2273	80.3182	79.5455	28.5682	32.8545	30.4545	30.6227	23.2773	25.6091	24.3409	24.4045
1986	10	8	32.4727	24.4773	7.99545	25.8636	31.3353	28	28.2882	24.0545	27.1455	25.0727	25.4182	86.0455	71.2273	77.8636	78.3636	28.6545	32.8955	29.6409	30.3909	23.3318	25.6364	23.8818	24.2773
1986	10	9	32.6091	24.6364	7.97273	25.7909	31.1412	27.3471	27.8824	24.1	26.9091	25.0455	25.35	86.9091	70.8636	80.8182	79.7273	28.8318	32.3909	29.6818	30.3136	23.4273	25.3636	23.9091	24.2227
1986	10	10	32.2524	24.5381	7.71429	25.8286	30.7875	27.8312	28.125	24.0095	26.781	25.18	25.295	86.1429	71.2381	80.15	79.1	28.6048	32.1667	30.085	30.245	23.2714	25.2571	24.115	24.2
1986	10	11	32.1455	24.5636	7.58182	25.7182	30.9294	28.0706	28.1882	23.8727	26.8909	25.1636	25.3136	85.8182	72	79.2273	79	28.3455	32.5227	29.9636	30.2682	23.1364	25.4318	24.0545	24.2045
1986	10	12	32.3455	24.4857	7.85974	25.8682	30.8875	27.5059	27.9176	23.9	26.9545	25.1091	25.3286	85	72.3182	80.8182	79.5714	28.2714	32.6364	30.0136	30.3571	23.1095	25.5	24.0864	24.2429
1986	10	13	32.5409	24.5227	8.01818	26.0455	30.8765	27.8	28.1412	24.0545	27.0636	25.2409	25.4455	84.9091	72.5	80.5909	79.2727	28.5545	32.8909	30.2409	30.5636	23.2636	25.6182	24.2045	24.3682
1986	10	14	32.7909	24.3364	8.45455	25.6182	31.2176	27.7875	28.1	23.7182	27.0455	25.25	25.3364	85.5455	70	81.2273	78.9091	28.0045	32.5136	30.3773	30.3182	22.9591	25.4227	24.2909	24.2136
1986	10	15	32.4182	24.5	7.91818	25.6727	30.9059	27.2471	27.8	23.7955	26.8182	25.1955	25.2727	85.7273	71.6818	84	80.3182	28.1864	32.2955	30.5273	30.3409	23.0455	25.3045	24.3636	24.2227
1986	10	16	32.1591	24.1818	7.97727	25.8727	30.8529	27.1412	27.7471	23.8818	26.7364	25.1143	25.2286	84.7273	71.9091	84.5714	80.4286	28.2591	32.1773	30.1857	30.181	23.0773	25.2455	24.1762	24.1619
1986	10	17	31.9182	23.8545	8.06364	25	30.6	27.2235	27.4765	23.6952	26.5455	24.9364	25.1048	88.5714	73.0909	83.4091	81.7143	28.2619	31.9364	29.9955	30.1714	23.0952	25.1227	24.0636	24.1619
1986	10	18	31.7727	24.1143	7.65844	25.3182	30.7235	27.5938	27.65	23.5091	26.2545	24.9136	24.8864	86	72.3636	81.8182	80.1364	27.7318	31.3091	29.7545	29.6	22.7682	24.7773	23.9545	23.8318
1986	10	19	31.8364	24.1636	7.67273	25.4545	30.8235	27.6353	27.9059	23.6091	26.6182	24.9905	25.0476	85.9545	71.9545	80.7143	79.4762	27.8818	31.95	29.819	29.8143	22.8545	25.1409	23.9619	23.9619
1986	10	20	32.0727	24.3727	7.7	25.4636	30.7059	27.2353	27.6412	23.8909	26.6273	24.7273	25.0682	87.8182	73	82.2273	80.8636	28.5409	32.0864	29.4818	30.05	23.2591	25.2136	23.7864	24.0864
1986	10	21	31.9364	24.2091	7.72727	25.6091	30.8588	27.8941	28.0588	23.55	26.7	25.0773	25.1091	84.2273	72.7727	80.3182	79.0455	27.6273	32.2091	29.9182	29.9182	22.7045	25.2682	24.0364	24.0045
1986	10	22	32.2364	24.1	8.13636	25.6727	31.2824	27.4889	28.0588	23.7273	26.8591	24.4857	25.0238	85.1364	72.6364	79.381	79	28.0091	32.5545	28.7952	29.7857	22.9318	25.4409	23.381	23.9
1986	10	23	31.8409	24.1182	7.72273	25.8909	31	27.8706	28.0824	23.8095	26.6727	25.181	25.245	83.2381	72.7273	79.5238	78.25	27.9524	32.1318	30	30.045	22.9	25.2409	24.0857	24.075
1986	10	24	32.2182	24.6381	7.58009	26.0227	30.5	27.6235	27.9647	24.0524	26.6952	25.1636	25.2952	84.7619	74.2857	81.2727	80.1905	28.5286	32.3714	30.1636	30.3524	23.2429	25.3571	24.1727	24.2333
1986	10	25	31.9455	24.3545	7.59091	25.5318	30.3867	27.6471	27.8812	23.8381	26.7182	25.2273	25.3048	87.1429	74.7143	80.9545	81.15	28.3762	32.6238	30.2864	30.575	23.1571	25.4905	24.2318	24.37
1986	10	26	32.4545	24.3818	8.07273	25.8727	31.3	28.0941	28.3059	24	27.0727	25.4571	25.519	85.6818	71.4091	80.7619	79.1905	28.5	32.7727	30.7	30.6571	23.2318	25.5727	24.4476	24.4143
1986	10	27	32.8364	24	8.83636	25.6455	31.525	27.8824	28.3563	23.8727	27.0818	25.2091	25.3818	86.1364	71.4286	81.7273	79.7619	28.4	32.9952	30.3182	30.5857	23.1727	25.6762	24.2591	24.3667
1986	10	28	32.4091	24.5455	7.86364	25.5909	31.225	27.9	28.1353	24.0273	27.0091	25.1	25.3864	87.4091	71.5455	81.9545	80.3182	28.7318	32.6727	30.15	30.5227	23.3636	25.5045	24.1545	24.3455
1986	10	29	32.1591	24.6136	7.54545	25.6909	30.4118	27.2529	27.6824	24.0045	26.7818	25.0318	25.2727	87	74.0909	82.7273	81.2273	28.6727	32.5045	30.0636	30.4227	23.3364	25.4227	24.1364	24.2909
1986	10	30	31.8955	24.2636	7.63182	25.4318	30.75	27.7412	27.9529	23.8	26.6682	25.0143	25.1667	87.6818	74	81.5238	81.0476	28.3682	32.2955	29.9429	30.2	23.1727	25.3227	24.0476	24.1714
1986	10	31	32.1545	24.0955	8.05909	25.2227	30.9706	27.7765	27.9529	23.8091	26.7619	24.8381	25.1381	88.9091	71.6667	79.2857	79.8095	28.5273	32.1905	29.3381	30	23.2273	25.2571	23.7143	24.0667
1986	11	1	32.02	24.25	7.77	25.905	30.675	27.4125	27.8875	23.95	26.93	24.75	25.21	84.9	73.3	80.95	79.8	28.4	32.725	29.39	30.18	23.17	25.52	23.735	24.145
1986	11	2	32.2	24.14	8.06	25.37	30.625	27.55	27.7938	23.62	26.53	25	25.0158	85.85	71.3	81.3158	79.2105	27.88	31.695	29.8579	29.7737	22.875	25	24.0053	23.9263
1986	11	3	32.07	24.325	7.745	25.62	30.7625	27.85	28.0125	23.8105	26.755	24.89	25.1211	86.4737	72.2	79.35	79.2632	28.2737	32.255	29.485	29.9842	23.0895	25.295	23.8	24.0474
1986	11	4	32.46	24.0842	8.37579	25.35	31.2625	27.6313	28.025	23.765	26.86	24.87	25.16	86.55	71.4	79.65	79.25	28.205	32.35	29.445	30.02	23.06	25.34	23.78	24.07
1986	11	5	32.4	24.17	8.23	25.43	30.9125	28.3062	28.2667	23.6842	26.77	25.1895	25.2	87.0526	71.65	78.9474	79.3158	28.1105	32.21	29.9947	30.0737	23	25.28	24.0789	24.1
1986	11	6	32.415	24.265	8.15	25.44	31.3	28.3	28.3813	23.8	26.74	25.2684	25.2421	87.35	71.75	79	79.2632	28.345	32.135	30.1579	30.1526	23.145	25.235	24.1684	24.1526
1986	11	7	32.18	24.55	7.63	25.86	31.175	27.6375	28.025	24.11	26.94	25.0421	25.3526	86.5	72	80.7368	79.6842	28.805	32.605	29.9474	30.4421	23.41	25.475	24.0474	24.3053
1986	11	8	31.81	24.13	7.68	25.28	30.5875	27.5375	27.7563	23.73	26.56	25.04	25.1	87.95	74.55	82.5	81.65	28.28	32.12	30.09	30.155	23.105	25.225	24.13	24.145
1986	11	9	31.7	23.935	7.765	24.85	30.6062	27.6187	27.6875	23.6	26.49	24.73	24.94	90.05	73.1	79.25	80.8	28.275	31.835	29.155	29.75	23.095	25.07	23.6	23.92
1986	11	10	32.27	24.06	8.21	25.11	30.9625	28.3	28.2188	23.49	26.63	24.96	25.015	87.35	71.8	77.15	78.95	27.835	31.945	29.355	29.72	22.835	25.14	23.72	23.885
1986	11	11	32.35	24.23	8.12	25.19	30.975	27.95	28.0133	23.55	26.91	25.16	25.215	87.15	72.15	78.7	79.4	27.89	32.56	29.91	30.12	22.88	25.44	24.01	24.115
1986	11	12	32.095	24.15	7.945	25.24	30.7125	27.7125	27.8563	23.71	26.73	24.7	25.05	87.95	72	80.7	80.25	28.27	32.155	29.275	29.895	23.1	25.24	23.66	23.99
1986	11	13	31.93	23.94	7.99	25.05	30.85	27.325	27.6875	23.47	26.58	24.69	24.915	87.6	71.85	80.4	79.95	27.825	31.83	29.24	29.63	22.825	25.07	23.655	23.855
1986	11	14	31.99	24	7.99	25.2	30.625	27.4	27.6625	23.555	26.63	24.78	24.995	87.15	73.05	80.65	80.2	27.925	32.105	29.405	29.825	22.895	25.22	23.76	23.945
1986	11	15	31.6	23.94	7.66	24.92	30.3688	27.5733	27.6187	23.39	26.305	24.7	24.8	88.05	73.55	79.8	80.5	27.695	31.54	29.21	29.475	22.75	24.905	23.63	23.765
1986	11	16	32.06	24.03	8.03	25.13	30.8	27.8667	27.9562	23.49	26.53	24.77	24.93	87.2	71.35	79.25	79.25	27.8	31.7	29.26	29.575	22.825	24.99	23.685	23.835
1986	11	17	32.175	24.15	8.025	25.16	30.425	27.725	27.775	23.63	26.63	24.7263	24.9684	88	73.35	78.8947	80.1053	28.12	32.095	29.1526	29.7474	23.005	25.215	23.6	23.9158
1986	11	18	32.12	23.97	8.15	25.06	31.025	27.5312	27.7813	23.37	26.52	24.7105	24.8579	86.7	70.8	80.1579	79.2105	27.575	31.615	29.2737	29.4684	22.69	24.95	23.6842	23.7474
1986	11	19	32.35	23.735	8.615	24.985	31.1375	28	28.0375	23.27	26.375	24.7222	24.7389	86.85	68.6	77	77.5556	27.425	31.045	28.9389	29	22.585	24.63	23.4667	23.4889
1986	11	20	32.375	23.775	8.6	24.71	31.1187	27.2667	27.6812	23.11	26.81	24.815	24.915	87.4	71.2	79.4	79.35	27.185	32.21	29.325	29.585	22.45	25.285	23.715	23.81
1986	11	21	32.25	24.07	8.18	25.08	30.6812	28.0125	27.95	23.32	26.44	24.92	24.88	86.25	70.7	77.9	78.35	27.425	31.44	29.37	29.4	22.595	24.855	23.725	23.73
1986	11	22	32.21	23.81	8.4	24.925	30.8375	27.575	27.7375	23.42	26.69	24.7053	24.9632	88.05	72.1	78.3158	79.4737	27.775	32.14	29.0421	29.7053	22.8	25.23	23.5316	23.8895
1986	11	23	32.4	23.6737	8.72632	24.64	30.9625	27.85	27.7938	22.99	26.64	24.8211	24.7895	86.9	70.1	78.5263	78.4737	26.945	31.77	29.2842	29.2842	22.305	25.04	23.6895	23.6316
1986	11	24	32.14	23.75	8.39	24.78	30.6	27.75	27.7438	23.2	26.64	24.635	24.83	87.55	72.6	77.35	79.2	27.37	32.055	28.805	29.405	22.54	25.205	23.41	23.71
1986	11	25	31.905	23.83	8.075	24.81	30.5625	27.775	27.7313	23.215	26.47	24.73	24.8211	86.8421	72.05	78.2	79.25	27.385	31.635	29.07	29.36	22.54	24.975	23.565	23.695
1986	11	26	32.015	23.67	8.345	24.75	30.525	27.8625	27.7438	23.23	26.505	24.905	24.875	87.95	72.45	78.85	79.7	27.435	31.77	29.47	29.555	22.585	25.035	23.79	23.815
1986	11	27	32.58	23.72	8.86	24.82	31.0125	27.65	27.725	23.285	26.8	24.7211	24.9263	87.95	71.05	79	79.1579	27.52	32.19	29.1211	29.5947	22.635	25.26	23.6	23.8211
1986	11	28	32.49	23.35	9.14	24.525	30.9375	28.1	27.95	23.03	26.7	24.65	24.785	88.2	71.2	75.55	78.2	27.125	32.015	28.64	29.26	22.42	25.175	23.295	23.62
1986	11	29	32.33	23.44	8.89	24.385	30.7625	28.025	27.7813	22.905	26.27	24.33	24.51	88.3	69.65	74.95	77.65	26.89	30.955	28.035	28.625	22.265	24.56	22.945	23.25
1986	11	30	32.1684	23.285	8.88342	24.435	31.0625	27.9375	27.85	22.72	26.42	24.27	24.48	86.45	69.85	75.15	77.2	26.465	31.28	27.955	28.555	21.98	24.79	22.89	23.215
1986	12	1	32.7524	23.319	9.43333	24.3619	31.5059	27.65	27.8353	22.8667	26.68	24.2381	24.605	88.0476	68.15	76.1429	77.55	26.8619	31.575	27.9857	28.85	22.2381	24.915	22.9095	23.39
1986	12	2	32.419	23.2381	9.18095	24.2476	31.1529	28	27.8353	22.7048	26.4667	24.3333	24.5	87.619	69.7143	75.381	77.6667	26.5571	31.4	28.0762	28.681	22.0524	24.819	22.9571	23.2762
1986	12	3	32.3	23.31	8.99	24.4095	30.8824	27.7412	27.6941	22.7619	26.3048	23.9095	24.319	86.9524	70.4286	74.1905	77.0952	26.5619	31.1429	27.1571	28.2905	22.0619	24.7095	22.3905	23.0571
1986	12	4	32.2286	23.0857	9.14286	24.2333	30.8176	28.1412	27.8412	22.6048	26.1238	24.319	24.3429	87.0476	69.9524	74.4286	77.0952	26.319	30.781	27.9333	28.3571	21.8952	24.4714	22.8762	23.0905
1986	12	5	32.2667	23.2095	9.05714	24.1143	30.8588	28.0118	27.7176	22.5286	26.29	24.2571	24.36	87.2857	70.8421	73.7143	77.5263	26.2	31.3263	27.7429	28.4474	21.8381	24.8105	22.7619	23.1474
1986	12	6	32.3524	23.33	9.02238	24.2619	30.8471	28.0471	27.7706	22.5333	26.2667	24.3429	24.3857	86.1429	69.6667	73.619	76.5238	26.1238	31	27.8714	28.3286	21.781	24.6095	22.8238	23.0667
1986	12	7	32.3667	23.1524	9.21429	24.0667	30.8118	28.2687	27.8118	22.5238	26.2762	24.4571	24.4238	87.5714	69.9524	74.1429	77.381	26.2571	31.0143	28.1571	28.481	21.8429	24.619	23.019	23.1476
1986	12	8	32.5619	23.3333	9.22857	24.4429	30.7882	28.0235	27.8294	22.8286	26.4476	24.4667	24.5857	87.1429	70.1429	74.4286	77.2381	26.7048	31.4048	28.1952	28.7762	22.1476	24.8429	23.0333	23.3476
1986	12	9	32.4333	23.42	9.01333	24.2286	30.7941	27.9875	27.7706	22.581	26.4571	24.2667	24.4333	86.9048	69.5714	73.4762	76.7619	26.2667	31.3571	27.7714	28.4762	21.8762	24.8143	22.781	23.1476
1986	12	10	32.9048	23.27	9.63476	24.3333	31.3647	28.0294	27.9438	22.6476	26.619	24.42	24.59	86.6667	69	74.25	76.9	26.3619	31.581	28.09	28.755	21.9238	24.9286	22.96	23.34
1986	12	11	32.525	23.1714	9.35357	24.0714	31.1412	28.0706	27.8471	22.481	26.3952	24.4667	24.4429	87.0476	68.7143	74.1905	76.7619	26.1476	31.0952	28.1905	28.4857	21.781	24.6762	23.0143	23.1619
1986	12	12	32.09	23.2619	8.8281	24.44	30.6471	28.0941	27.8375	22.82	26.3714	24.2762	24.53	87.05	71.5238	72.9524	77.25	26.71	31.4048	27.6952	28.675	22.14	24.8333	22.7048	23.28
1986	12	13	32.2	23.1571	9.04286	24.1476	30.7412	27.7625	27.6706	22.6	26.1905	24.181	24.3333	87.5714	69.619	73.7619	77.0952	26.3952	30.8333	27.5905	28.2714	21.9429	24.5333	22.6952	23.0476
1986	12	14	32.4667	23.2048	9.2619	23.9381	30.7529	27.6471	27.4706	22.2714	26.1429	23.9143	24.0952	86.619	69.381	73.5238	76.4286	25.7476	30.7524	27.1048	27.8619	21.5571	24.4619	22.3952	22.8
1986	12	15	32.081	22.9905	9.09048	23.8143	30.7647	27.8941	27.5941	22.0524	26.0762	24.0286	24.0333	85.8571	69.9524	73.619	76.381	25.3524	30.6333	27.3143	27.7714	21.2524	24.4333	22.481	22.719
1986	12	16	32.1429	22.8571	9.28571	23.6952	30.4125	27.5765	27.3765	22.0667	26.1333	23.9048	24.0381	86.5714	70.5238	73.5238	76.7143	25.4048	30.8143	27.0952	27.7762	21.3095	24.5238	22.3905	22.7429
1986	12	17	32.5238	22.7048	9.81905	23.5333	30.5294	27.5176	27.2706	22.0571	26.0571	24	24.0476	88	69.1905	74.4286	77.1905	25.5381	30.5143	27.4095	27.8286	21.419	24.3714	22.5762	22.7857
1986	12	18	32.1952	22.5571	9.6381	23.3714	30.6	27.7882	27.3706	21.9286	26.1048	23.9381	23.981	88.1429	69.5714	72.5714	76.6667	25.3476	30.6429	27.0905	27.7	21.2905	24.4333	22.3571	22.6905
1986	12	19	32.1905	22.7429	9.44762	23.5619	30.7765	27.6941	27.4353	21.9571	26.1333	23.9429	24.0238	86.9048	69.1429	72.7143	76.1905	25.2952	30.6571	27.1	27.681	21.2476	24.4286	22.3857	22.6905
1986	12	20	32.1619	23.0905	9.07143	23.9048	30.475	27.8118	27.4824	22.1524	26.2667	23.8476	24.081	86.381	70.7619	72.2857	76.4762	25.581	31.1095	26.8667	27.8571	21.4095	24.681	22.219	22.781
1986	12	21	32.1857	22.9524	9.23333	23.7048	30.8	27.9294	27.5294	22.0952	26.0952	24.0429	24.081	86.9524	68.5714	72.9048	76.1429	25.5048	30.4857	27.2905	27.7571	21.3857	24.3	22.4857	22.7095
1986	12	22	32.7524	22.7524	10	23.581	30.8118	27.9765	27.5824	22.0286	26.1952	24.0381	24.0952	87.5238	68.619	72.6667	76.2857	25.4714	30.6667	27.2381	27.781	21.3571	24.4381	22.4429	22.7476
1986	12	23	32.4524	22.9762	9.47619	23.73	30.7294	28.2353	27.8	22.1762	26.0476	24.2476	24.1571	88	69.5238	72.7619	76.65	25.83	30.5238	27.6143	28.05	21.59	24.3429	22.6857	22.92
1986	12	24	32.3238	22.8524	9.47143	23.6476	30.4	27.9294	27.4588	22.1571	26.381	24.1524	24.2333	87.9048	72.0476	73.3333	77.8095	25.681	31.481	27.5333	28.2381	21.5143	24.881	22.6333	23.0143
1986	12	25	32.44	23.2381	9.2019	24.1048	30.675	28.3059	27.8176	22.41	26.1857	24.1238	24.25	86.65	70.0476	71.381	76	26.015	30.8667	27.2667	28.065	21.68	24.5619	22.481	22.915
1986	12	26	32.7476	22.8476	9.9	23.3762	30.7529	28.0706	27.5588	21.9524	26.4286	23.981	24.1286	88.4286	70.9524	71.4762	76.9524	25.4333	31.4667	27.019	27.9762	21.3286	24.8524	22.3286	22.8524
1986	12	27	32.3857	22.9905	9.39524	23.7714	30.6471	28.1294	27.6529	22.0952	26.1333	23.8762	24.0333	86.381	69.7619	71.5714	75.8095	25.4905	30.7333	26.8524	27.6952	21.3714	24.4714	22.219	22.6857
1986	12	28	32.5857	22.8095	9.77619	23.4429	30.9529	28.1294	27.7059	21.8571	26.0286	23.7238	23.8762	87.0952	68.2857	70.1429	75.0952	25.1381	30.3571	26.4048	27.3048	21.1571	24.2667	21.9429	22.4619
1986	12	29	32.5429	22.6	9.94286	23.3429	30.6471	28.0706	27.5529	21.8476	25.7619	23.619	23.7476	87.8095	67.4762	68.9524	74.8095	25.2095	29.7095	26.1095	27.0095	21.1857	23.9048	21.7333	22.2714
1986	12	30	32.6476	22.5333	10.1143	23.1619	31.0824	28.1529	27.6471	21.4762	25.7048	23.6857	23.6143	86.2857	64.8095	69.3333	73.5238	24.5143	29.2619	26.2714	26.681	20.7095	23.5762	21.8524	22.0571
1986	12	31	32.8048	22.3524	10.4524	23.3905	30.9529	28.3588	27.8375	21.4952	26.019	23.62	23.73	84.6667	67.5238	67.05	72.85	24.3571	30.2048	25.88	26.835	20.5905	24.1952	21.575	22.13

## Sheet: 1987
			Temperature			Temperature				Temperature				Relative Humidity				Pressure				Dew temperature
Year	Month	Day	Maximum	Minimum	Max-Min	1899-12-31 07:00:00	1899-12-31 13:00:00	1899-12-31 19:00:00	Average	1899-12-31 01:00:00	1899-12-31 13:00:00	1899-12-31 19:00:00	Average	1899-12-31 01:00:00	1899-12-31 13:00:00	1899-12-31 19:00:00	Average	1899-12-31 07:00:00	1899-12-31 13:00:00	1899-12-31 19:00:00	Average	1899-12-31 07:00:00	1899-12-31 13:00:00	1899-12-31 19:00:00	Average		Month	Taverage	Hraverage
1987	1	1	33.1909	22.0182	11.1727	22.8476	30.75	28.36	27.5867	21.3143	25.7727	23.7091	23.6	87.2857	66.4545	68	73.9048	24.3095	29.5409	26.1182	26.6381	20.6	23.8091	21.7727	22.0429		January	27.4838	73.9738
1987	1	2	33.0455	21.9182	11.1273	22.6182	31.0125	28.1375	27.4375	21.1818	25.8864	23.6273	23.5636	88	66.2273	68.2273	74.1818	24.1727	29.7364	25.9909	26.6364	20.5	23.9227	21.6909	22.0455		February	27.8632	71.8941
1987	1	3	32.7091	22.2455	10.4636	22.9091	30.65	27.9062	27.35	21.3091	25.8238	23.5905	23.5619	86.8636	67.381	68.4286	74.1905	24.2409	29.7857	25.9429	26.6476	20.5773	23.9429	21.6476	22.0381		March	28.3303	71.9648
1987	1	4	32.4182	22.2545	10.1636	23.0273	30.25	27.9125	27.2812	21.6	25.7727	23.7636	23.7136	88.1364	69.2273	69.9091	75.6818	24.8364	29.9409	26.3955	27.0591	20.9364	24.0409	21.9409	22.3045		April	28.9226	73.7229
1987	1	5	32.4773	22.4182	10.0591	23.2318	30.3625	27.7188	27.2688	21.8273	25.9273	23.8364	23.8545	88.4545	69.6818	71.3636	76.5	25.2	30.25	26.7136	27.3955	21.1864	24.2273	22.1409	22.5227		May	29.178	76.147
1987	1	6	32.6909	22.5727	10.1182	23.1	31.225	27.9875	27.5688	21.7455	25.8818	23.6182	23.7409	88.9091	65.0455	69.4545	74.4091	25.1136	29.5273	26.1136	26.9227	21.1227	23.7727	21.7591	22.2227		June	29.0821	76.7287
1987	1	7	32.7273	22.3636	10.3636	22.9591	30.475	28.0125	27.3625	21.35	25.8952	23.8	23.6952	86.5909	68.0952	69.7727	74.9048	24.3318	29.9714	26.4636	26.9619	20.6	24.0429	21.9909	22.2429		July	28.8515	76.7827
1987	1	8	32.8318	22.3909	10.4409	23.1909	30.275	27.9625	27.3438	21.8273	26.1545	23.6273	23.8682	88.6818	70.9091	68.5909	76.1364	25.2409	30.8636	26.0227	27.3773	21.2273	24.5727	21.7273	22.4955		August	28.7401	78.0438
1987	1	9	32.9727	22.3545	10.6182	23.0091	30.84	27.75	27.3	21.5545	25.9545	23.3545	23.6182	87.4091	66.4545	68.1364	73.9091	24.7045	29.8227	25.5182	26.6955	20.8545	23.9636	21.3864	22.0591		September	28.4441	78.4798
1987	1	10	33	22.5136	10.4864	23.0545	30.4688	27.68	27.2313	21.5591	25.6818	23.5136	23.5818	87.6364	67.9091	69.4091	75.0455	24.7318	29.5818	25.9409	26.75	20.8773	23.8409	21.6409	22.1273		October	28.0342	79.7475
1987	1	11	33.0182	22.6455	10.3727	23.3333	30.4688	28	27.4786	21.7273	26.0455	23.4727	23.75	87	68.7727	67.1818	74.3636	24.9762	30.1545	25.5864	26.9429	21.0429	24.1545	21.4364	22.2429		November	27.871	79.3204
1987	1	12	33.3227	22.381	10.9418	23.1909	30.5125	28.2125	27.4875	21.5364	25.7	23.3818	23.5409	86.5455	66.4091	66.3636	73.1818	24.5727	29.35	25.3636	26.4273	20.7636	23.7	21.2909	21.9227		December	27.6628	76.4781
1987	1	13	32.8136	22.2682	10.5455	23.0318	31.0125	27.8133	27.38	21.4227	25.9091	23.4714	23.619	86.6818	67.4091	68.2857	74.2857	24.4545	29.9409	25.7238	26.7524	20.6727	24.0136	21.5333	22.1048
1987	1	14	32.8091	22.5273	10.2818	23.0955	30.425	27.9867	27.3333	21.7545	25.9455	23.4909	23.7318	88.9545	69.0909	67.9524	75.2727	25.1455	30.1773	25.7409	27.0227	21.1455	24.1591	21.5	22.2591
1987	1	15	32.9364	22.4091	10.5273	23.15	30.25	27.6625	27.1437	21.7091	25.65	23.2364	23.5318	88.1364	69.1364	67.8636	75.0455	25	29.7	25.3	26.6591	21.0545	23.8727	21.2273	22.0545
1987	1	16	32.8727	22.3091	10.5636	22.8955	30.2937	27.9867	27.2375	21.4636	25.9524	23.2091	23.5524	88.1364	70.381	66.7727	75.0952	24.5909	30.4476	25.1409	26.7429	20.8136	24.3143	21.1227	22.0905
1987	1	17	32.8727	22.1714	10.7013	23	30.4	27.9375	27.3375	21.4727	25.5591	23.1727	23.3955	86.9545	68.0455	66.1364	73.6818	24.5136	29.3727	24.9955	26.2864	20.7409	23.7045	21.0409	21.8273
1987	1	18	32.9091	22.1636	10.7455	22.8545	30.7062	28.08	27.4687	21.3	25.5429	23.2318	23.319	87.1364	66.3333	65.8182	72.9048	24.2682	29.1095	25.0318	26.0571	20.5773	23.5571	21.0864	21.681
1987	1	19	32.9636	22.2	10.7636	22.6955	30.3733	28.2875	27.4563	21.2273	25.6818	23.5818	23.4955	87.0909	68.7727	67.6818	74.5909	24.1636	29.7136	25.8455	26.5727	20.5	23.9045	21.6136	22.0136
1987	1	20	33.3318	22.0273	11.3045	22.7091	30.6375	28.125	27.4563	21.2455	25.4864	23.1227	23.2864	87.8182	67.8182	65.8182	73.7273	24.2818	29.4909	24.8591	26.2	20.5545	23.7591	20.9045	21.7455
1987	1	21	33.1455	22.1682	10.9773	22.8727	30.575	28.125	27.4438	21.1727	25.4591	23.3818	23.3364	85.9091	66.0909	66.5455	72.8636	23.9636	28.8864	25.3682	26.0773	20.3545	23.4273	21.2818	21.6864
1987	1	22	33	22.4818	10.5182	22.9864	30.7875	28.4062	27.78	21.5273	25.6727	23.5182	23.5818	87.9091	67.0455	65.7273	73.5	24.7364	29.4409	25.4636	26.5455	20.85	23.7545	21.3545	22
1987	1	23	33.0182	22.619	10.3991	23.7273	30.8375	28.3625	27.8375	22.0636	25.6273	23.7136	23.8091	86.5455	67.8636	68.1818	74.1818	25.4091	29.4773	26.1364	27.0045	21.3273	23.7727	21.7864	22.2955
1987	1	24	33.2045	22.8909	10.3136	23.5182	31.05	28.6875	27.9688	21.9727	25.7818	23.4273	23.7318	87.4545	66.4091	65.2727	73	25.3636	29.5545	25.2818	26.7409	21.2682	23.8227	21.2545	22.1182
1987	1	25	33.2636	22.7091	10.5545	23.6455	30.7125	28.3	27.7188	21.6318	25.6727	23.4364	23.5818	83.7273	67.2727	66.9091	72.6364	24.4455	29.4591	25.4727	26.4591	20.6818	23.7591	21.35	21.9318
1987	1	26	33.4091	22.5273	10.8818	23.3	30.5067	28.2375	27.6562	21.6545	25.4909	23.2182	23.4591	86.9091	64.5909	65.3182	72.2727	24.7636	28.7455	24.95	26.1545	20.9136	23.3273	21.0182	21.7545
1987	1	27	33.5273	22.2952	11.232	23.15	30.3	27.8533	27.325	21.4455	25.4818	23.3333	23.4095	86.9545	67.4091	67.1429	73.619	24.4909	29.0818	25.3476	26.281	20.7	23.5636	21.3	21.8286
1987	1	28	33.4	22.3048	11.0952	23.0273	30.725	28.3625	27.625	21.5636	25.9	23.4636	23.6364	87.9545	68.1818	66.2273	74.0455	24.7318	30.0045	25.4818	26.7455	20.9091	24.0909	21.3545	22.1091
1987	1	29	33.5636	22.5455	11.0182	23.3273	30.675	28.3062	27.6067	21.5273	25.4955	23.1727	23.3909	85.4091	65.5	64.6364	71.9091	24.4364	28.9227	24.7818	26.0591	20.6909	23.4636	20.9136	21.6909
1987	1	30	33.4636	22.9273	10.5364	23.65	30.2933	28.6	27.775	21.7136	25.5	23.3636	23.5182	84.8182	66.8636	64.1364	71.9091	24.7	29.1227	25.0364	26.2955	20.8364	23.6	21.0773	21.8273
1987	1	31	33.4273	22.8591	10.5682	23.6818	31.1133	27.9067	27.75	21.9095	25.4545	23.2818	23.5762	86.4286	64.9545	65.1818	72.2381	25.1571	28.7773	25.05	26.3571	21.1571	23.3545	21.0909	21.8905
1987	2	1	33.4522	22.7478	10.7043	23.5652	30.4889	28.3444	27.6944	21.6609	25.487	23.4261	23.5174	84.8696	66.7826	63.9565	71.8696	24.6174	29.0783	24.8348	26.1739	20.8043	23.5522	20.9478	21.7522
1987	2	2	33.7478	22.9435	10.8043	23.4957	30.9778	28.2111	27.6833	21.9043	25.5739	23.1524	23.519	86.3478	65.1739	63.9048	71.619	25.013	29.0087	24.6762	26.2095	21.0522	23.5087	20.8429	21.7667
1987	2	3	33.2652	22.9364	10.3289	23.7217	30.3	28.0722	27.5333	21.887	25.6783	23.4381	23.5762	85.2609	67.3913	67.2857	73.3333	25.0304	29.5174	25.5667	26.5286	21.0565	23.8043	21.4286	21.9905
1987	2	4	33.5087	22.8909	10.6178	23.7348	30.15	28.1353	27.4722	21.6273	25.7636	23.3652	23.519	84.6818	69.2174	65.8182	72.9091	24.5455	29.9043	25.2478	26.4818	20.7273	24.0391	21.1957	21.9273
1987	2	5	33.4182	22.9364	10.4818	23.7522	30.2778	28.0778	27.5444	21.9364	25.6	23.4087	23.6136	86.7273	67.6522	66.2174	73.6364	25.25	29.3739	25.4174	26.6182	21.2045	23.7	21.3217	22.0364
1987	2	6	33.2304	22.6696	10.5609	23.4	30.3556	28.3111	27.5556	21.5091	25.7174	23.5217	23.5364	85.8182	68.913	65.6957	73.5455	24.4818	29.8087	25.4913	26.5409	20.7091	23.9783	21.3391	21.9682
1987	2	7	33.4652	22.9273	10.5379	23.6783	30.4278	28.4176	27.7056	21.5636	25.6348	23.3364	23.4818	84.3636	66.9565	64.5455	71.7273	24.4182	29.3174	25.0636	26.1955	20.6636	23.6652	21.0864	21.7545
1987	2	8	33.313	23.1391	10.1739	23.8957	30.1	28.3889	27.65	22.0636	25.687	23.5304	23.7682	86.1818	68.8261	66.6957	73.2273	25.3864	29.6478	25.6696	26.8591	21.2955	23.8739	21.4913	22.2136
1987	2	9	33.3478	23.3652	9.98261	24.0957	30.4556	27.9778	27.6278	22.1913	25.513	23.2696	23.6565	84.8261	65.6522	66.2609	72.2609	25.4478	28.9783	25.2043	26.5435	21.3391	23.4609	21.1652	21.987
1987	2	10	33.8435	23.3043	10.5391	24.0957	30.8824	28.3111	27.8556	22.1818	25.5304	23.4565	23.7545	84.4091	65.3043	66	71.9545	25.4182	28.9826	25.4261	26.6818	21.3045	23.487	21.3348	22.0955
1987	2	11	33.2957	23.4261	9.86957	24.0696	30.7	28.4056	27.8833	22.0522	25.3304	23.2522	23.5522	83.9565	64	64.2174	70.7391	25.1391	28.3522	24.8696	26.1261	21.1478	23.0913	20.9783	21.7304
1987	2	12	33.7364	23.4174	10.319	24.1043	30.6444	28.4222	27.8611	22.1217	25.6	23.6136	23.7318	83.8696	66.4783	65.5909	71.6818	25.2348	29.2478	25.6182	26.5636	21.1957	23.6304	21.4682	22.0227
1987	2	13	33.3217	23.2273	10.0945	24.0087	30.9667	28.7	28.0706	22.2261	25.7217	23.4182	23.8091	85.7391	65.9565	64.7727	72.0455	25.587	29.4043	25.2227	26.7318	21.4391	23.7217	21.1727	22.1273
1987	2	14	33.7217	23.2045	10.5172	23.8043	31.0778	28.4778	27.9611	22.2348	25.5652	23.4696	23.7609	87.3478	64.913	65	72.3913	25.7783	28.987	25.313	26.6913	21.5391	23.5043	21.2522	22.1043
1987	2	15	34.0957	23.3174	10.7783	23.9391	30.9111	28.6353	28.0056	21.9261	25.3182	23.3435	23.5364	83.9565	63.1818	63	70.0909	24.9696	28.2364	24.8783	26.0182	21.0087	23.0227	20.9609	21.6636
1987	2	16	33.987	23.1955	10.7915	24.1217	31.3556	28.9176	28.35	22.2348	25.4957	23.2818	23.6227	85.087	63.0435	61.6818	69.6818	25.5739	28.5565	24.5818	26.1182	21.413	23.2087	20.7636	21.7182
1987	2	17	33.387	23.1182	10.2688	23.9565	31.0444	28.4889	28	21.8455	25.5217	23.3545	23.5591	84.0455	64.6522	64.7619	70.9091	24.8227	28.8565	25.2143	26.2857	20.9409	23.4043	21.1905	21.8333
1987	2	18	33.3652	23.4364	9.92885	24.0783	30.45	28.4	27.7944	22.2545	25.4348	23.3818	23.6636	86.0455	66.4348	65.9091	72.5909	25.6818	28.8957	25.2864	26.55	21.4909	23.4435	21.25	22.0227
1987	2	19	34.2348	23.0952	11.1395	23.8783	30.5667	28.35	27.7556	21.9304	25.4522	23.0261	23.4739	84.4348	65.1304	62.7826	70.6957	25.0043	28.7304	24.3522	26.0348	21.0478	23.3261	20.6087	21.6609
1987	2	20	33.9826	23.2286	10.754	24.1783	30.4778	28.4444	27.85	21.7773	25.6087	23.1391	23.5045	81.7727	67.4783	63	70.8636	24.4818	29.4261	24.5304	26.15	20.7091	23.7565	20.7696	21.7273
1987	2	21	33.7565	23.3364	10.4202	24.1478	30.8556	28.6778	28.0444	21.9043	25.3739	23.1739	23.4783	82.4348	64.4348	62.1304	69.6087	24.7522	28.4913	24.487	25.9217	20.8913	23.2043	20.7217	21.6087
1987	2	22	33.6391	23.5364	10.1028	24.2348	30.8444	28.7	28.0722	21.9739	25.3304	23.3826	23.5609	82.1739	64.5652	63	69.8696	24.8304	28.487	24.9609	26.0913	20.9435	23.2087	21.0435	21.7348
1987	2	23	33.9739	23.2182	10.7557	23.8826	30.8889	28.7556	28.0111	21.9826	25.6	23.6957	23.7652	84.7391	66.8261	65.1304	72.1304	25.1696	29.2957	25.7391	26.7348	21.1522	23.6783	21.5174	22.1217
1987	2	24	33.6348	23.6667	9.96812	24.5652	30.4222	28.4444	27.9667	22.513	25.7391	23.6909	23.9545	83.9565	68.2174	66.6364	73	25.9	29.7652	25.9182	27.1591	21.6043	23.9435	21.6727	22.3864
1987	2	25	33.3217	23.6364	9.68538	24.513	30.4	28.5	27.9667	22.4609	25.7217	23.6783	23.9609	83.8696	68.5217	65.8261	72.7391	25.7652	29.6957	25.8	27.0957	21.5391	23.8783	21.5609	22.3261
1987	2	26	33.7478	23.7333	10.0145	24.5826	30.8333	28.9	28.2944	22.4696	25.6348	23.8435	23.9783	83.3043	66.0435	64.3043	71.3043	25.7261	29.2391	25.9174	26.9696	21.5304	23.6391	21.6304	22.2739
1987	2	27	33.3609	23.9182	9.44269	24.8609	30.4444	28.3444	27.9833	22.8783	25.7826	23.7435	24.1261	84.5217	68.6087	67.0435	73.4783	26.5261	29.9	26.0826	27.487	22.0217	24.0087	21.7	22.5826
1987	2	28	33.4545	24.1045	9.35	24.6261	30.7222	28.3778	27.9778	22.9043	25.7913	23.5435	24.0318	85.5909	66.6087	66.1304	73.1304	26.7913	29.6174	25.6565	27.3565	22.1565	23.8348	21.4174	22.4609
1987	3	1	33.8957	23.92	9.97565	24.5652	31.1882	28.5389	28.2118	22.6174	25.8091	23.5864	24.0045	84.0455	65.4545	65.2727	71.4091	25.8826	29.5318	25.5364	26.9591	21.5609	23.7955	21.3273	22.2091
1987	3	2	33.387	24.1652	9.22174	24.8	30.5333	28.3222	27.9833	22.8348	25.5478	23.8348	24.0696	84.6087	66.3913	66.2609	72.3478	26.5174	29.1217	26.0957	27.2435	21.9652	23.5522	21.7565	22.4348
1987	3	3	33.5957	23.8545	9.74111	24.6348	30.8941	28.4722	28.1059	22.8	25.7636	23.7364	24.1409	85.3636	67.3182	66.5909	73.5238	26.6273	29.6818	25.9864	27.5381	22.0727	23.8955	21.6773	22.6143
1987	3	4	34	24.2348	9.76522	25.0609	30.8	28.4333	28.1882	22.9435	25.7217	23.8522	24.1739	83.6087	65.4783	66.7826	71.9565	26.5087	29.3609	26.1783	27.3435	22.0522	23.6783	21.8174	22.5043
1987	3	5	34.087	24.1043	9.98261	24.8261	30.6706	28.4944	28.0611	22.9565	25.7391	23.6261	24.113	84.7391	65.6087	64.8261	71.8696	26.6957	29.4	25.5696	27.2304	22.1261	23.7261	21.4435	22.4304
1987	3	6	34.2609	24.1217	10.1391	25.087	31.2333	28.6588	28.3706	22.887	25.7826	23.5826	24.087	82.9565	63	64.913	70.2174	26.413	29.0261	25.513	26.9957	21.9304	23.4826	21.3826	22.2783
1987	3	7	34.087	24.0273	10.0597	24.8696	30.7294	28.5647	28.0889	22.4696	25.7182	23.3524	23.8048	81.4348	66.5455	65.4762	71.1905	25.5391	29.4955	25.1857	26.6476	21.3913	23.7636	21.1571	22.0476
1987	3	8	33.8478	23.7818	10.066	24.7304	30.8111	28.7278	28.2222	22.4957	25.687	23.4217	23.8696	82.5217	64.5652	63.1304	70.0435	25.7522	29.1	25.0565	26.6348	21.4913	23.4913	21.0652	22.0174
1987	3	9	33.6609	23.819	9.84182	24.5826	30.5647	28.5889	28.0833	22.6696	25.7217	23.8	24.0652	85	67.0435	66.1739	72.6818	26.4455	29.5696	26.1261	27.3773	21.9273	23.787	21.713	22.4818
1987	3	10	33.3391	24.4087	8.93043	25.1522	30.3667	28.4667	28.1	23.113	25.5826	23.7087	24.1261	84.087	68	66.5652	72.913	26.9522	29.5	25.9652	27.4739	22.2391	23.7435	21.6478	22.5522
1987	3	11	33.3043	24.1714	9.13292	25.0957	30.8778	28.1778	28.0611	23.0609	25.8739	23.5783	24.1652	84.2174	66.6522	66.1304	72.4348	26.8609	29.7957	25.7174	27.4435	22.2043	23.9435	21.4913	22.5391
1987	3	12	33.4783	23.8455	9.63281	24.6348	30.6389	28.1	27.7722	22.7304	25.5217	23.5478	23.9391	84.7826	65.2609	66.3043	72.1739	26.3609	28.9304	25.6348	26.9783	21.8783	23.413	21.4652	22.2522
1987	3	13	33.9826	24.0727	9.90988	25.0783	30.5647	28.2778	28	22.8652	25.6696	23.6435	24.0696	82.9545	65.913	67.1304	71.8261	26.2478	29.3348	25.8913	27.1609	21.8391	23.6783	21.6261	22.3783
1987	3	14	33.4826	24.1217	9.36087	25	30.6556	28.6471	28.25	22.9391	25.7364	23.9174	24.1591	84.0435	65.7273	66.7826	72.1364	26.587	29.3773	26.3435	27.3636	22.0565	23.7136	21.9087	22.5136
1987	3	15	33.4261	24.1619	9.26418	25.1043	30.6111	28.5667	28.1944	23.1217	25.4545	23.6545	24.0409	84.6087	65.8182	65.9091	72.0455	26.9696	28.8727	25.7591	27.1318	22.287	23.4136	21.55	22.3727
1987	3	16	33.6609	23.9429	9.71801	24.9174	30.5647	28.75	28.2111	23.1826	25.8	23.9826	24.2545	86.5	68.4545	67.6957	74.0909	27.1478	29.8909	26.5696	27.7364	22.4217	24.0045	22.0391	22.7455
1987	3	17	33.5957	24.5261	9.06957	25.313	30.8778	28.9667	28.5167	23.0174	26.0818	23.8957	24.2545	82.4348	68.1364	65.7391	72.0455	26.5783	30.4045	26.1696	27.5909	22.0478	24.3045	21.7739	22.6227
1987	3	18	33.8957	24.6636	9.23202	25.5217	31.4444	28.8611	28.6667	22.8435	25.9826	23.7913	24.213	79.6087	64.8696	65.2174	69.8261	26.0348	29.7652	25.9261	27.2435	21.6783	23.9391	21.6435	22.4087
1987	3	19	34.1	24.4091	9.69091	25.313	31.3882	29.0444	28.6778	22.9652	25.9826	23.8957	24.2826	81.8182	65.0435	64.4783	70.3478	26.313	29.7739	26	27.3739	21.8739	23.9304	21.6435	22.4957
1987	3	20	33.4087	24.5304	8.87826	25.4783	30.7	28.6	28.3611	23.3652	25.9913	23.9091	24.4136	83.6957	68.4348	66.1818	72.6364	27.2913	30.2826	26.2318	27.9	22.4826	24.2	21.8227	22.8273
1987	3	21	33.4043	24.8091	8.59526	25.487	30.6667	28.2667	28.1667	23.2696	25.9304	23.9348	24.387	83	67.1304	68.6957	72.8696	27.0435	29.9565	26.6261	27.8696	22.3261	24.0391	22.0609	22.8217
1987	3	22	32.887	24.5913	8.29565	25.6348	30.4778	28.1667	28.0889	23.5478	25.8261	23.9652	24.4522	83.8261	67.913	68.7391	73.6522	27.613	29.9087	26.4565	28	22.6826	24.0043	21.9826	22.8913
1987	3	23	33.5391	24.4476	9.09151	25.2565	30.0353	28.8056	28.2167	22.9696	25.8957	23.687	24.1826	82.2727	69.8261	64.6087	72.2609	26.4652	30.1739	25.6609	27.4391	21.9522	24.1478	21.4696	22.5217
1987	3	24	33.4182	24.6364	8.78182	25.5304	30.9444	28.7	28.4471	23.2783	25.8652	23.9455	24.3864	82.7391	66.2174	66.1818	71.8182	27.0304	29.7565	26.3	27.7682	22.3261	23.9174	21.8545	22.7318
1987	3	25	33.6783	24.6913	8.98696	25.5478	31.2444	28.7333	28.5389	23.4455	26.2	24.0957	24.5545	84.0455	66.8696	67.5217	72.9545	27.4727	30.4826	26.7565	28.1773	22.5955	24.3304	22.1609	22.9909
1987	3	26	33.6304	24.8955	8.73498	25.9565	31.3889	28.8222	28.7278	23.5478	26.1636	24.087	24.6182	81.6957	66.6818	67.087	72	27.4087	30.3955	26.6609	28.2091	22.5261	24.2682	22.0913	22.9864
1987	3	27	33.9043	24.9217	8.98261	25.8348	31.5111	28.7647	28.7333	23.4	26.0818	23.9565	24.5045	81.6957	64.5909	66.6522	71.1364	27.1217	29.9318	26.413	27.8909	22.387	24.0091	21.9435	22.8318
1987	3	28	34.0348	24.8455	9.18933	25.7391	31.2667	28.95	28.7706	23.413	26.0696	23.9826	24.487	82.3478	66.3043	66.4348	71.6957	27.2217	30.1609	26.3696	27.9087	22.4565	24.1348	21.9261	22.8435
1987	3	29	34.1043	24.8318	9.27253	25.7217	31.0889	29.0889	28.7833	23.313	26.113	24.0913	24.5043	81.6957	66.8696	65.6522	71.5217	26.9957	30.3348	26.5	27.9391	22.3	24.2478	22.013	22.8522
1987	3	30	34.1913	24.9273	9.26403	25.8435	31.4778	28.9778	28.8111	23.6783	26.2087	24.2696	24.713	83.4783	64.8696	67.2174	71.7391	27.7783	30.2304	27	28.3435	22.7826	24.1957	22.3217	23.1087
1987	3	31	33.9636	25.0455	8.91818	26.1217	31.4	29.0111	28.8294	23.7913	26.1565	24.2636	24.7591	82.3478	65.3478	66.4091	71.5455	27.8783	30.1609	26.8818	28.3727	22.8565	24.1609	22.2318	23.1136
1987	4	1	34.0348	25.0381	8.99669	25.9864	30.925	28.9375	28.6438	23.6909	26.3478	24.4043	24.8227	83.2857	69.087	67.9565	73.55	27.881	30.9913	27.3261	28.8952	22.819	24.6087	22.5043	23.419
1987	4	2	33.8609	24.7652	9.09565	25.8174	30.7	29.0375	28.6059	23.6957	26.3826	24.3	24.7913	83.6957	69.3913	66.8261	73.3182	27.8043	31.0826	26.9957	28.6391	22.8087	24.6739	22.3043	23.2696
1987	4	3	33.7174	25.2261	8.4913	26.113	31.0824	29.0353	28.7941	23.9913	26.3826	24.5217	24.9565	83.7826	69.7391	68.913	74.0455	28.3739	31.1739	27.6304	29.0478	23.1348	24.7087	22.6913	23.5087
1987	4	4	34.1609	25.0783	9.08261	26.0043	31.4875	29.0529	28.825	23.9636	26.4348	24.3545	24.9273	84.2273	67.6087	66.8182	72.7619	28.3682	30.9783	27.0455	28.7955	23.1227	24.6217	22.3727	23.3727
1987	4	5	34.0826	25.2273	8.85534	26.2609	31.2765	28.8176	28.7588	24.0217	26.2957	24.5217	24.9478	83.1739	66.5652	68.8696	72.5909	28.3304	30.5565	27.6304	28.8435	23.1043	24.3739	22.6913	23.387
1987	4	6	33.6609	25.1957	8.46522	26.2174	31.1647	28.8824	28.7471	24.113	26.4087	24.6087	25.0391	84.087	67.5652	69.2174	73.5909	28.6087	30.9043	27.8	29.1087	23.2565	24.5652	22.8174	23.5435
1987	4	7	33.8957	25.3826	8.51304	26.5	31.6118	28.9765	29	24.187	26.4696	24.4522	25.0348	82.6522	66.5652	67.8696	72.3182	28.6	30.9174	27.3913	28.9652	23.2565	24.5739	22.5435	23.4696
1987	4	8	33.8435	25.7174	8.12609	26.7913	31.4	28.7294	28.8941	24.2261	26.6261	24.5739	25.1435	80.8261	68.0435	69.6957	73.0455	28.4522	31.4174	27.787	29.2174	23.1913	24.8522	22.7913	23.6087
1987	4	9	33.6174	25.2364	8.38103	26.2609	31.3412	29.1059	28.9059	23.8	26.387	24.687	24.9609	81.5217	68.4783	69.5652	72.9091	27.7696	31.0217	28.0217	28.9391	22.7783	24.6348	22.9261	23.4478
1987	4	10	33.4591	25.3217	8.13735	26.3478	30.9438	28.7765	28.6294	24.0652	26.2304	24.6087	24.9652	82.3478	69.6522	70.1739	73.9091	28.3304	30.8391	27.9174	29.0391	23.1	24.5261	22.8522	23.4957
1987	4	11	33.5826	25.4476	8.13499	26.5182	31.3833	28.8875	28.8588	24.2304	26.287	24.313	24.9478	82.5909	66.2174	68.1304	72.0952	28.6364	30.5	27.187	28.7909	23.2455	24.3348	22.4304	23.3409
1987	4	12	33.7826	25.1913	8.5913	26.3391	31.7412	28.8353	28.9	23.887	26.2696	24.1435	24.7652	81.4783	65.5652	66.7391	71.3182	27.9391	30.3783	26.7	28.3304	22.8826	24.2696	22.1217	23.1
1987	4	13	33.8174	25.0739	8.74348	26.2522	31.2824	28.7412	28.7118	24.0609	26.2435	24.3391	24.8783	83.3478	68.6087	68.2174	73.5	28.4391	30.7565	27.2217	28.8174	23.1652	24.487	22.4565	23.3739
1987	4	14	33.513	25.2227	8.29032	26.2364	31.0333	28.8471	28.7294	23.9913	26.3565	24.4261	24.9174	82.8182	68.6522	69.0435	73.1905	28.2773	31.0043	27.487	28.9045	23.0682	24.6217	22.6174	23.4273
1987	4	15	33.6696	25.4348	8.23478	26.487	31.0941	29.1059	28.9235	24.087	26.3304	24.4261	24.9565	81.8261	69	68.4348	72.7273	28.313	30.9957	27.3913	28.913	23.1174	24.6391	22.5696	23.4478
1987	4	16	33.687	25.1174	8.56957	26.3304	31.4125	29.2765	29.0813	24.0348	26.6261	24.6261	25.0957	82.6522	68.5217	68.8636	73.0909	28.3	31.55	27.8217	29.2227	23.0957	24.9091	22.8174	23.6045
1987	4	17	33.887	25.3864	8.50059	26.6273	31.4667	29.2118	29.1235	24.2	26.5217	24.6783	25.1348	81.7727	67.5652	69.1304	72.2857	28.5045	31.1391	27.9087	29.1682	23.1909	24.6826	22.8652	23.5818
1987	4	18	33.713	25.1652	8.54783	26.6261	31.5375	29.0941	28.9938	24.2348	26.6	24.7348	25.187	82	68.0909	69.5652	72.8571	28.6043	31.4091	28.0913	29.3227	23.2609	24.8455	22.9478	23.6636
1987	4	19	33.5043	25.6957	7.8087	26.7478	30.9176	29.0471	28.9353	24.5217	26.5652	24.7696	25.2739	83.2609	69.6522	70.4783	74.0909	29.2348	31.4783	28.2522	29.6739	23.6348	24.8826	23.0783	23.8522
1987	4	20	33.1348	25.2087	7.92609	26.4435	30.7471	29.2294	28.9118	24.2957	26.6217	24.9957	25.313	83.7391	71.7391	70.4348	75.4545	28.8957	31.8826	28.6261	29.8087	23.4435	25.1	23.2957	23.9348
1987	4	21	33.3043	25.2182	8.08617	26.613	31.3059	29.1647	29.0353	24.3826	26.7455	25.0957	25.3818	83.2174	70.2273	71.3913	74.5714	28.9957	31.9227	28.9739	29.8636	23.5	25.1273	23.4609	23.9727
1987	4	22	33.6826	25.4435	8.23913	26.8174	31.4941	29.3647	29.2824	24.3565	26.5826	24.9217	25.287	81.5217	67.8261	71.8261	74	28.787	31.3174	28.7043	29.5957	23.3783	24.787	23.3174	23.8217
1987	4	23	33.8435	25.3913	8.45217	26.7913	31.5176	29.5529	29.3529	24.4696	26.6435	24.9565	25.3565	82.7391	69.6957	70.4783	74.2273	29.0739	31.6913	28.587	29.787	23.5565	25	23.2739	23.9391
1987	4	24	33.0957	25.6273	7.46838	26.7739	31.2118	29.1	29	24.6043	26.8909	25.0909	25.5273	83.6087	71.6364	73.6818	76.2381	29.4261	32.4227	29.1864	30.3227	23.7391	25.3955	23.6045	24.2455
1987	4	25	33.287	25.8087	7.47826	26.8609	30.9412	29.0588	29	24.687	26.6261	25.0174	25.4522	83.6087	70.9565	71.4783	75.2727	29.5826	31.7783	28.8087	30.0565	23.8261	25.0435	23.4043	24.087
1987	4	26	33.3348	25.7	7.63478	26.887	30.5706	29.0471	28.9118	24.8174	26.8174	24.9913	25.5348	84.3478	72.9565	71.5652	76.1364	29.887	32.4174	28.7391	30.3522	24.0087	25.3826	23.3478	24.2435
1987	4	27	33.1739	25.7	7.47391	26.8522	31.3294	29.0824	29.0706	24.6087	26.5565	25	25.3957	83.087	69.8696	71.7826	74.7273	29.3739	31.5043	28.8087	29.8957	23.7261	24.8957	23.3783	24.0087
1987	4	28	33.3565	25.7826	7.57391	26.887	31.4118	29.1059	29.1176	24.5043	26.6783	25.0087	25.3957	82.1739	68.5652	70.6522	73.7727	29.0957	31.5957	28.6957	29.8	23.5696	24.9478	23.3217	23.9348
1987	4	29	33.4391	25.7043	7.73478	26.9739	31.1059	28.7765	28.8941	24.7565	26.7739	24.9652	25.4957	83.3478	69.3478	72.913	75.1818	29.6739	31.8739	28.8348	30.1304	23.8739	25.0957	23.4174	24.1217
1987	4	30	33.4435	25.3091	8.13439	26.6435	31.2471	29.1529	29.0412	24.3565	26.9261	25.2	25.4913	82.7826	70.2609	72.3478	74.9091	28.8913	32.3043	29.2435	30.1565	23.4391	25.3261	23.6435	24.1304
1987	5	1	32.6391	25.5957	7.04348	26.9826	30.7556	28.7667	28.8333	24.6739	26.6957	25.0957	25.4957	82.7826	72.4348	73.6522	76.2174	29.4609	32.1043	29.2174	30.2652	23.787	25.213	23.6304	24.213
1987	5	2	33.1913	25.5391	7.65217	26.8435	31.1222	29.2118	29.1167	24.6522	27.0304	25.5217	25.7304	83.6087	71.8261	74.8261	76.7826	29.5217	32.7043	30.1565	30.7957	23.7957	25.5261	24.1478	24.4957
1987	5	3	33.1565	25.7565	7.4	27.1217	31.6667	28.6647	29.1294	24.6739	26.7455	25.2783	25.5773	81.9565	68.4545	73.6522	75.1364	29.3783	31.6909	29.5174	30.2364	23.7261	24.9636	23.8087	24.2
1987	5	4	33.2174	25.6783	7.53913	26.9913	31.2444	28.7444	28.9556	24.6522	26.8348	25.2696	25.5826	82.7826	71.3043	75.2609	76.3913	29.4174	32.2174	29.7261	30.4522	23.7348	25.2565	23.9174	24.3
1987	5	5	33.3913	25.7217	7.66957	27.0522	31.6556	29.0444	29.1824	24.6696	26.9826	25.1727	25.6091	82.3478	69.4348	74.6364	75.4091	29.413	32.3435	29.4455	30.4045	23.7522	25.3435	23.7727	24.2818
1987	5	6	32.887	25.6174	7.26957	26.7174	31.0471	28.9941	28.9235	24.4818	26.9304	25.1429	24.4318	83.0476	71.2609	72.9048	75.8636	29.2091	32.4217	28.9591	30.2	23.6409	25.387	23.4773	24.1773
1987	5	7	32.8609	25.7478	7.11304	27.0522	30.8824	29.2222	29.0889	24.65	26.7217	25.1739	25.5136	82.6364	71.6957	72.7391	75.6818	29.4182	32.0696	29.2478	30.2318	23.7455	25.187	23.6304	24.1818
1987	5	8	33.1348	25.587	7.54783	27.113	30.7889	29.2667	29.1389	24.8783	26.9043	25.3522	25.713	83.3478	71.8696	72.1739	75.7391	29.9	32.4391	29.4913	30.6087	24.0261	25.4043	23.8	24.3957
1987	5	9	33.6696	26.0174	7.65217	27.3478	31.6333	29.6111	29.5556	25.1826	26.9826	25.6435	25.9391	83.913	69.087	71.8261	74.9565	30.5391	32.2565	30.0217	30.9348	24.3652	25.2783	24.0826	24.5783
1987	5	10	33.3304	26.0818	7.24862	27.3091	31.8211	29.5778	29.55	24.9304	27	25.5826	25.8409	82.8182	70	73.3043	75.4762	30	32.4227	30.0783	30.9429	24.0909	25.3773	24.1087	24.581
1987	5	11	34.2174	25.8522	8.36522	27.3913	32.4222	29.9778	29.9722	24.9478	27.1913	25.4261	25.8609	82.0435	66.7826	69.1304	72.6087	29.9	32.3696	29.2826	30.5217	24.0174	25.3435	23.6783	24.3391
1987	5	12	33.7913	26.1391	7.65217	27.5783	31.8	29.8118	29.7222	24.7826	27.1652	25.513	25.813	79.6087	69.2609	72.6087	73.8261	29.3174	32.6348	29.9	30.6043	23.6913	25.4783	24.0087	24.3913
1987	5	13	33.0565	25.9091	7.14743	27.3909	31.2	28.8667	29.0944	25.0087	27.0957	25.4783	25.8609	82.8636	71.6522	74.7391	76.5455	30.1773	32.8522	29.9957	31.0409	24.1818	25.5913	24.0696	24.6364
1987	5	14	33.287	25.5522	7.73478	27.1391	31.5222	29.5647	29.3389	24.8522	27.0783	25.7087	25.8739	83.0435	69.7826	73.087	75.3478	29.8	32.5565	30.2783	30.8696	23.9565	25.4391	24.2348	24.5522
1987	5	15	33.5913	25.9565	7.63478	27.4087	31.6	29.2444	29.3889	24.8609	26.9652	25.6	25.813	81.1739	70.4348	73.6087	75.1739	29.6609	32.3826	30.1087	30.7174	23.8826	25.3609	24.1261	24.4696
1987	5	16	33.0261	25.6609	7.36522	27.3652	31.3667	29.3111	29.3056	24.8957	27.087	25.4957	25.8217	81.8696	70.6522	73.3043	75.3043	29.7696	32.713	29.9087	30.7957	23.9565	25.5391	24.013	24.4957
1987	5	17	32.8957	26.1043	6.7913	27.1217	31.1889	29.1556	29.1444	24.7565	26.9043	25.3826	25.6955	81.6364	70.5652	72.8261	75.3478	29.5739	32.2783	29.6348	30.5	23.8348	25.3	23.8522	24.3217
1987	5	18	33.4348	25.8174	7.61739	27.1826	31.7111	29.2889	29.3722	25	27.2727	25.5217	25.9182	83.7391	70.5	73.5652	75.6818	30.1522	33.0727	29.9739	31	24.1783	25.7136	24.0478	24.6
1987	5	19	32.4609	25.6739	6.78696	26.9739	31.0111	29.0222	29.0167	24.8174	26.7652	25.3652	25.6435	84.0435	72.4348	75.7826	77.3043	29.8522	32.2609	29.9391	30.6913	23.9957	25.2957	24.0217	24.4391
1987	5	20	32.6783	25.3304	7.34783	27.0957	31.4333	28.8556	29.0778	24.687	26.887	25.487	25.6913	82.3478	71.7391	77.6957	77.1304	29.4435	32.4304	30.4043	30.7565	23.7652	25.3826	24.3043	24.4739
1987	5	21	32.887	25.3565	7.53043	26.8087	31.4471	28.9611	29.1529	24.687	27.0435	25.4043	25.713	84.4348	71.7826	75.4348	77.3043	29.6826	32.8043	29.9826	30.8261	23.8739	25.5783	24.0609	24.4957
1987	5	22	32.9087	25.4696	7.43913	27.1739	31.0444	29.5778	29.3667	24.7913	27.0087	25.8	25.8565	82.3043	72.5652	75.0435	76.6957	29.6522	32.7913	30.7261	31.0478	23.8696	25.5739	24.4522	24.6435
1987	5	23	32.6522	25.5217	7.13043	27.1043	30.9556	29.0222	29.0111	24.6783	26.9739	25.6783	25.7739	82.0435	73	76.0435	77.0435	29.387	32.7348	30.5696	30.9087	23.7435	25.5522	24.387	24.5565
1987	5	24	33	25.4348	7.56522	26.9478	31.3	29.5111	29.3444	24.5826	26.9913	25.5304	25.7087	82.4783	71.5217	73.1304	75.7826	29.2826	32.6217	29.9565	30.6217	23.6696	25.4913	24.0522	24.4043
1987	5	25	32.9043	25.6957	7.2087	27.2609	31.2111	28.7556	28.9944	24.8783	27.1739	25.5652	25.8826	82.3478	73.0435	77.9565	77.7826	29.7913	33.1522	30.5609	31.1739	23.9652	25.7609	24.3783	24.6957
1987	5	26	32.5652	25.6087	6.95652	27.0478	30.7667	28.9667	28.9778	24.7826	26.9913	25.4783	25.7522	83.1304	73.1304	75	77.1739	29.7043	32.813	30.0652	30.8478	23.9217	25.6043	24.1174	24.5478
1987	5	27	32.9435	25.6435	7.3	27.0087	31.5889	28.8778	29.1056	24.6087	26.9739	25.6522	25.7478	82.2174	70.1739	76.3478	76.2609	29.3043	32.4	30.4957	30.7348	23.6826	25.3609	24.3609	24.4609
1987	5	28	32.6261	25.3273	7.29881	26.9455	31	28.6444	28.8111	24.5739	27.0043	25.4348	25.6739	82.4545	72.6957	77.2174	77.8636	29.2818	32.8	30.2348	30.8045	23.6818	25.5783	24.2087	24.5
1987	5	29	32.1739	25.3652	6.8087	26.9043	30.8222	28.8444	28.8944	24.5913	26.8957	25.4174	25.6348	82.8696	74	77	78.0435	29.3174	32.7348	30.1957	30.7522	23.7	25.5435	24.187	24.4739
1987	5	30	32.8652	25.1478	7.71739	26.9957	31.4	29.0941	29.1278	24.7217	27.1182	25.4261	25.7364	82.5217	72.1364	75.7727	77	29.5174	32.9545	30.3045	30.9143	23.8174	25.6591	24.2318	24.5762
1987	5	31	32.5619	25.3762	7.18571	26.8818	31.1059	28.6941	28.8235	24.5636	27.0818	25.6591	25.7727	82.7727	72.1364	78.1364	77.6818	29.2545	32.8727	30.7455	30.9636	23.6636	25.6136	24.4682	24.5773
1987	6	1	32.5783	25.2045	7.37372	27.0273	30.8667	28.7444	28.7412	24.4609	27	25.6636	25.7136	81.6818	73.6522	78.6818	78.4762	29.0045	32.9	30.8273	30.9905	23.5182	25.6391	24.5273	24.6095
1987	6	2	32.8522	25.2	7.65217	26.8609	30.9444	28.7588	28.9294	24.687	27.0545	25.4609	25.7045	83.7826	73.2727	77.087	78.1364	29.5783	32.9591	30.2696	30.8727	23.8522	25.6682	24.2304	24.5455
1987	6	3	32.7261	25.0435	7.68261	26.8043	31.2611	29.5941	29.2118	24.5261	27.1217	25.6	25.7435	82.913	72.6087	73.6522	76.3913	29.2174	33.013	30.1174	30.787	23.6391	25.6913	24.1478	24.4913
1987	6	4	33.013	25.2696	7.74348	27.1043	31.4222	28.1889	28.75	24.5826	27.2	25.2826	25.6957	81.3478	71.6522	77.1739	76.8261	29.1522	33.0696	29.9478	30.7348	23.5913	25.713	24.0348	24.4522
1987	6	5	32.5478	25.25	7.29783	27.0304	31.0722	28.75	28.9111	24.4	26.8261	25.6087	25.6087	80.5217	71.0435	77.4783	76.3913	28.7304	32.2522	30.5826	30.5304	23.3609	25.2783	24.3913	24.3435
1987	6	6	32.9174	25.0304	7.88696	26.9652	31.5222	29.1278	29.2056	24.5304	27.1478	25.7522	25.8087	82.087	70.913	75.7826	76.2609	29.1174	32.887	30.6696	30.8957	23.5783	25.6174	24.4522	24.5565
1987	6	7	33.0435	25.3652	7.67826	26.9739	31.1778	28.4222	28.7667	24.5913	27.1273	25.387	25.7227	82.3478	70.1364	75.7826	75.6818	29.2739	32.6545	29.9435	30.6091	23.6652	25.5182	24.0522	24.4045
1987	6	8	32.6739	25.2773	7.39664	27.0739	31.5059	28.7812	29.0588	24.6435	27.0091	25.5435	25.7455	81.913	70.0909	76.7391	76	29.3261	32.4364	30.3565	30.6909	23.6957	25.3909	24.287	24.4455
1987	6	9	33.1304	25.0783	8.05217	26.7348	31.4353	28.8556	29	24.4043	27.3304	25.7304	25.8174	82.913	71.6957	77.2174	77.1739	28.9783	33.3391	30.787	31.0304	23.5043	25.8609	24.5174	24.6217
1987	6	10	33.2696	25.2522	8.01739	27.1435	31.9444	28.8667	29.2167	24.7391	27.2609	25.6087	25.8783	82.5652	70.3913	77.1304	76.6957	29.5652	33.0087	30.5435	31.0478	23.8217	25.6652	24.3826	24.6348
1987	6	11	33.4818	25.0318	8.45	26.8727	31.6316	28.9889	29.1722	24.5217	27.113	25.8043	25.8087	82.8182	71.6957	77.4348	77.5	29.2409	32.887	30.9435	31.1091	23.6591	25.6217	24.6087	24.6682
1987	6	12	32.7522	25.2565	7.49565	26.8826	31.3667	29.0824	29.15	24.5913	26.8818	25.687	25.7045	82.9565	70.7273	77.7826	77.2273	29.3522	32.3364	30.813	30.8	23.713	25.3227	24.5217	24.5182
1987	6	13	32.6696	25.2909	7.37866	26.6909	31.4684	29.1765	29.25	24.287	27.0783	25.6957	25.6957	82.1818	71.6087	76.4348	76.6818	28.7318	32.7957	30.6478	30.7455	23.3636	25.5783	24.4478	24.4773
1987	6	14	33.0522	25.0435	8.0087	26.7739	31.6833	28.8889	29.1	24.4696	27.2522	25.6174	25.7783	82.8696	71.6957	78.6957	77.8696	29.0913	33.187	30.7696	31.0174	23.5826	25.7957	24.5174	24.6217
1987	6	15	32.5217	25.1273	7.39447	26.8182	31.0421	28.9333	28.9667	24.3652	27.0783	25.6652	25.6957	81.9091	73.3478	76.8696	77.4545	28.8591	33.0391	30.6478	30.8864	23.4364	25.7087	24.4304	24.5364
1987	6	16	32.8652	24.9435	7.92174	26.7043	31.2889	29.4	29.2333	24.4	26.887	25.687	25.6609	83.2609	72.1739	76	77.087	29.0087	32.5174	30.6	30.713	23.5217	25.4217	24.4043	24.4522
1987	6	17	33.2609	25.1565	8.10435	26.7565	31.3556	29.3222	29.25	24.6348	27.1783	25.8391	25.887	84.1304	72.6087	75.6957	77.5652	29.5435	33.1435	30.8478	31.1652	23.8043	25.7565	24.5435	24.7
1987	6	18	33.0091	25.087	7.92213	26.8217	31.7333	29.2833	29.2882	24.4783	27.2636	25.8087	25.8727	82.5217	70.0455	75.3043	75.5	29.0783	32.9955	30.7	30.95	23.5565	25.7	24.4609	24.5864
1987	6	19	33.1478	25.5818	7.56601	26.9826	31.2667	29.0722	29.0944	24.5478	27.113	25.6783	25.7696	82	71.7391	77.1304	76.913	29.1435	32.887	30.6783	30.9043	23.6	25.6391	24.4478	24.5478
1987	6	20	32.9826	25.1591	7.82352	26.8864	31.5647	28.9278	29.1588	24.5565	26.9043	25.4609	25.6435	83.5455	71.4783	75.7727	77.1818	29.4455	32.5273	30.2565	30.7286	23.7636	25.4136	24.1957	24.4571
1987	6	21	33.0739	25.1391	7.93478	26.7913	31.2444	29.2333	29.1278	24.4522	27.1739	25.8043	25.8174	82.4348	72.5217	78	77.7391	29.0391	33.113	31.0391	31.0478	23.5348	25.7478	24.6348	24.6391
1987	6	22	33.2174	25.1565	8.06087	26.8087	31.9056	28.8118	29.1778	24.7304	27.1304	25.4435	25.7652	84.5217	69.5652	75.6087	76.5652	29.7261	32.6	30.0478	30.8	23.9348	25.4609	24.1	24.5
1987	6	23	33.4304	24.7565	8.67391	26.7043	31.6833	29.0125	29.1278	24.4174	27.1455	25.5739	25.7045	82.8261	69.2273	75.087	75.8636	29.013	32.5773	30.2609	30.6136	23.5261	25.4636	24.2043	24.3955
1987	6	24	32.5565	25.1304	7.42609	26.7478	30.7222	28.7882	28.8056	24.2957	26.8682	25.3435	25.4818	81.7826	72.8182	76.4348	77.1818	28.6652	32.5182	29.9522	30.3591	23.3217	25.4364	24.0478	24.2591
1987	6	25	33.1913	24.9217	8.26957	26.4957	31.2444	29.1059	28.9278	24.2522	26.9826	25.5391	25.5826	83.2609	70.7391	75.2609	76.5652	28.7478	32.5	30.2	30.4652	23.3565	25.4	24.1826	24.2957
1987	6	26	33.313	25.113	8.2	26.7652	31.3444	29.4	29.2333	24.4957	26.8545	25.4591	25.6273	83.1739	71.7727	74.4091	76.3636	29.1739	32.3636	29.9545	30.5273	23.6174	25.3545	24.0591	24.3545
1987	6	27	33.4348	25.0783	8.35652	26.4957	31.8118	29.2444	29.2222	24.3	27.0435	25.2783	25.5304	83.3913	69.8261	73.4348	75.5217	28.8522	32.5261	29.487	30.2826	23.4174	25.4304	23.7913	24.2087
1987	6	28	33.5652	25.0696	8.49565	26.9609	31.4353	29.3	29.2412	24.4455	26.8364	25.5826	25.6182	81.4545	70.1364	73.087	75.1818	28.9182	32.1318	30.0217	30.3636	23.4682	25.2273	24.0957	24.2636
1987	6	29	33.3652	25.1304	8.23478	26.5696	31.3706	29.6941	29.45	24.4273	27.0435	25.7217	25.7273	83.9545	70.3043	72.3478	75.6818	29.1409	32.5261	30.2043	30.6545	23.5909	25.4348	24.1913	24.4227
1987	6	30	32.8913	25.1652	7.72609	26.6522	31.2	28.3167	28.6941	24.3913	26.687	25.287	25.4565	83.0435	69.0909	76.9565	76.1818	28.9522	31.8227	29.8826	30.2909	23.4957	25.05	24.013	24.2273
1987	7	1	32.5217	24.7826	7.73913	26.4435	30.9889	28.9	28.8056	24.2	26.8783	25.513	25.5304	83.2609	71.8261	76.7391	77.2174	28.6348	32.387	30.3478	30.4565	23.3087	25.3522	24.2696	24.3
1987	7	2	33.3182	24.6087	8.70949	26.4174	31.4941	29.0588	28.9056	24.2435	26.7174	25.1435	25.3783	83.6522	69.7826	73.7391	75.6522	28.7609	31.8217	29.2391	29.9391	23.3696	25.0565	23.6304	24.0217
1987	7	3	33.1391	24.6609	8.47826	26.4174	31.2111	29.1111	28.9889	24.2	27	25.5304	25.5739	83.3043	71.3043	74.8261	76.5652	28.6522	32.6043	30.1261	30.4609	23.3217	25.4783	24.1478	24.313
1987	7	4	33.0261	24.9304	8.09565	26.3957	31.1556	28.7167	28.7059	24.3217	26.9391	25.3304	25.5348	84.2174	71.5652	78.8261	78.2609	28.9826	32.513	30.1783	30.5609	23.513	25.4348	24.1652	24.3696
1987	7	5	32.8348	24.713	8.12174	26.1043	31.1647	28.5412	28.6235	24.1682	26.9739	25.3391	25.5045	85.4091	72.5217	77	78.0455	28.8	32.713	29.9783	30.4864	23.4045	25.5391	24.0652	24.3273
1987	7	6	32.6696	24.4348	8.23478	26.0261	31.0375	28.6765	28.6941	24.2818	26.7957	25.3364	25.4818	85.6364	70.9565	76.0455	77.4091	29.0318	32.1304	29.9318	30.3636	23.5409	25.2304	24.0364	24.2591
1987	7	7	32.5174	24.6957	7.82174	26.2478	30.9294	29.1667	28.8889	24.1182	26.6348	25.2913	25.35	83.2273	71.913	75.6957	76.8636	28.5	31.9696	29.8174	30.0955	23.25	25.1435	23.9652	24.1227
1987	7	8	32.9636	24.6045	8.35909	26.1217	31.2444	29.4222	29.0722	24.187	26.8522	25.3478	25.4652	85.3043	70.913	73.6522	76.6957	28.8478	32.2217	29.687	30.2478	23.4261	25.2826	23.9	24.213
1987	7	9	32.8913	24.8609	8.03043	26.3348	31.5529	28.7944	29.0765	24.3391	27.0609	25.5909	25.6591	84.087	70.2174	75.6818	76.6364	28.9478	32.5957	30.35	30.6545	23.5087	25.4609	24.2773	24.4364
1987	7	10	33.1652	25.0818	8.0834	26.4261	31.4278	29.0125	28.9412	24.2261	27.0682	25.5217	25.6227	83.4783	70.7727	73.8261	75.9545	28.7217	32.6409	29.9783	30.4636	23.3565	25.5	24.0565	24.2955
1987	7	11	32.7739	24.9304	7.84348	26.4304	31.7889	28.8333	28.9833	24.3348	26.9304	25.4783	25.5913	84.2174	69	77.7826	77	28.9957	32.1609	30.3783	30.5043	23.5087	25.2478	24.2739	24.3348
1987	7	12	32.8348	24.5696	8.26522	26.2348	31.3667	28.8333	28.8333	24.1391	26.7391	25.5391	25.4696	84.087	70.6087	76.8696	77.3043	28.6348	31.9609	30.3739	30.3304	23.313	25.1522	24.2609	24.2522
1987	7	13	32.9261	24.7043	8.22174	26.113	30.4588	28.7778	28.5389	24.0455	26.6696	25.3348	25.35	84.4091	73.2174	75.3478	78.0455	28.5	32.1478	29.8261	30.1955	23.2364	25.2391	23.9957	24.1591
1987	7	14	32.4783	24.5826	7.89565	26.0783	31.0353	28.6667	28.7125	24.1739	26.8	25.3364	25.4905	85.5652	73.0952	75.9048	78.5714	28.8217	32.27	29.9773	30.48	23.4217	25.285	24.0455	24.32
1987	7	15	32.9391	24.587	8.35217	26.1739	31.1111	28.2667	28.4611	24.1217	26.7304	25.3304	25.3913	84.3478	71	77.3913	77.6522	28.6391	31.987	29.9957	30.2087	23.3087	25.1609	24.0783	24.1826
1987	7	16	32.8043	24.6261	8.17826	26.1609	30.9278	28.9444	28.7722	23.9304	26.7304	25.3913	25.3478	83.3913	71.087	75.087	76.5217	28.2043	32.0348	29.8913	30.0435	23.0565	25.1826	24	24.0783
1987	7	17	33.113	24.6522	8.46087	26.087	31.2667	28.75	28.7167	24.1478	27	25.3087	25.4826	85.1304	71.5217	74.9565	77.2609	28.7435	32.6435	29.7174	30.3652	23.3783	25.4957	23.913	24.2609
1987	7	18	33.2261	24.5565	8.66957	26.313	31.3444	29.5778	29.1944	24.1826	27.0174	25.513	25.5696	83.8261	70.7391	73.1739	75.8696	28.6913	32.5826	29.9435	30.4087	23.3304	25.4739	24.0304	24.2739
1987	7	19	33.5818	24.7304	8.85138	26.2087	32.0556	29.3667	29.2667	24.1739	27.0609	25.3565	25.5348	84.6522	68.6087	72.3043	75.1739	28.7435	32.4043	29.5609	30.2391	23.3652	25.3652	23.8087	24.1913
1987	7	20	33.4087	24.6391	8.76957	26.2217	31.3222	29.0333	28.9444	24.0913	27.0087	25.4522	25.5174	83.8696	70.5652	74.4783	76.2609	28.5217	32.513	29.9478	30.3348	23.2391	25.4391	24.0391	24.2435
1987	7	21	33.3739	24.6217	8.75217	26.1565	31.6444	28.7222	28.7778	24.2	26.9652	25.2	25.4522	85.1304	69.8696	75.3913	76.8261	28.8304	32.3565	29.5913	30.2522	23.4174	25.3478	23.8435	24.2043
1987	7	22	32.8565	24.6	8.25652	26.087	31.0444	28.6222	28.5778	24.0783	26.6	25.1304	25.2652	84.7391	71.4783	74.3478	77	28.5652	31.9	29.3261	29.9304	23.2696	25.0957	23.713	24.0391
1987	7	23	32.8348	24.5174	8.31739	25.8087	30.5778	28.9278	28.5722	23.9913	26.8391	25.4087	25.413	85.913	72.9565	74.1304	77.6957	28.5478	32.4739	29.7913	30.2652	23.2565	25.4217	23.9609	24.2087
1987	7	24	33.5957	24.6043	8.9913	26.3217	31.6556	29.6333	29.3056	24.2087	27.1391	25.2696	25.5478	83.913	69.4783	69.1304	74.1739	28.7522	32.6522	28.9826	30.1261	23.3783	25.5087	23.5043	24.1261
1987	7	25	33.8696	24.8174	9.05217	26.4609	31.8333	29.8222	29.4833	24.1739	27.0957	25.4609	25.5652	82.913	69.4783	69.7391	73.9565	28.5652	32.5522	29.387	30.1565	23.2652	25.4391	23.7217	24.1391
1987	7	26	33.5091	25.0435	8.46561	26.4348	31.4778	29.6	29.1235	24.2348	26.887	25.5682	25.5773	83.3478	68.8261	73	75.1818	28.7478	32.0304	30	30.2864	23.3565	25.1826	24.0773	24.2227
1987	7	27	33.313	24.7043	8.6087	26.2261	31.0611	29.35	28.9706	24.113	26.887	25.2522	25.413	83.9565	70.3043	72.6087	75.6957	28.5696	32.1957	29.3652	30.0435	23.2783	25.2652	23.687	24.0783
1987	7	28	32.5913	24.9391	7.65217	26.2478	31.1889	28.3222	28.4778	23.9565	26.6696	25.2913	25.3636	82.0455	70.4348	78.5652	77.1739	28.1304	31.8261	30.1261	30.0304	23.0174	25.0652	24.1391	24.0696
1987	7	29	32.7727	24.4409	8.33182	26.0545	31.0737	28.8889	28.7111	24.087	27.0087	25.1826	25.4217	85.1364	72.6522	75.3913	78	28.7	32.7957	29.5217	30.3727	23.3364	25.5913	23.8261	24.2773
1987	7	30	32.8261	24.4087	8.41739	26.0087	30.3412	29.0667	28.5889	24.0045	26.7609	25.3391	25.4045	84.7727	74.4348	73.8261	77.8182	28.4545	32.4913	29.7174	30.3	23.1955	25.4174	23.8957	24.2182
1987	7	31	32.5217	24.7565	7.76522	26.1609	31.1	28.8	28.6833	24.1304	26.9043	25.4913	25.513	84.5652	71.2609	77.6957	77.7826	28.6478	32.3826	30.4261	30.4913	23.3261	25.3739	24.3087	24.3391
1987	8	1	32.9095	24.5682	8.34134	25.8864	30.8235	29.4588	28.9706	23.9818	26.7636	25.3636	25.3682	85.3636	72.8571	73.8182	77.4286	28.5	32.4952	29.7318	30.2524	23.2182	25.4238	23.9227	24.2
1987	8	2	32.9273	24.5727	8.35455	26.4364	30.8875	29.1059	28.9118	24.3429	27.0636	25.5091	25.6381	84.0476	73.7273	75.1364	77.5238	28.9762	33.0136	30.1409	30.7095	23.5048	25.7091	24.1636	24.4476
1987	8	3	33.0045	24.7818	8.22273	26.4455	31.0941	28.8941	28.8235	24.3818	26.8727	25.4545	25.5636	84.3636	70.5	77	77.3636	29.1	32.2455	30.2318	30.5182	23.5727	25.2727	24.2091	24.3591
1987	8	4	33.2727	24.6273	8.64545	26.2273	31	28.8824	28.7882	24.4273	27.1545	25.0909	25.5636	86.2727	73.6364	73.3182	77.7273	29.3818	33.1818	29.1182	30.5591	23.7273	25.7818	23.5909	24.3636
1987	8	5	33.5318	24.6636	8.86818	26.0818	31.8941	28.8118	28.8824	24.0455	27.1727	25.5091	25.5682	84.5	69.9545	77.4545	77.3636	28.5045	32.7773	30.3682	30.5591	23.2273	25.55	24.2773	24.3591
1987	8	6	32.9909	24.6238	8.3671	25.9455	31.3882	29.2059	28.9471	23.9727	27.2136	25.4455	25.55	84.9091	71.5909	76.2273	77.5455	28.4091	33.1091	30.1364	30.5545	23.1818	25.7318	24.1636	24.3545
1987	8	7	32.9818	24.9727	8.00909	26.2045	30.8875	29.2941	29.0187	24.2909	26.7818	25.6455	25.5682	85.5	71.381	74.3182	76.8095	29.0591	32.2381	30.2682	30.4905	23.5455	25.2857	24.2227	24.3381
1987	8	8	33.1182	24.6818	8.43636	26.3727	31.6824	29.1765	29.0647	24.2	27.1364	25.5273	25.6136	83.4545	70.8636	76.5909	76.9091	28.6909	32.8045	30.3318	30.6091	23.3227	25.5955	24.25	24.4
1987	8	9	32.5955	24.8682	7.72727	26.1545	30.9294	28.4471	28.5176	24.1364	26.9091	25.4636	25.5045	84.6364	72.9545	78.1818	78.6364	28.6909	32.6136	30.4	30.5682	23.3318	25.4909	24.3	24.3682
1987	8	10	32.5318	24.7909	7.74091	26.0273	30.8941	28.9059	28.6706	24.1636	26.9818	25.3636	25.5	85.7727	73.0455	75.1364	78.0909	28.8318	32.8045	29.8591	30.5045	23.4182	25.5864	23.9864	24.3227
1987	8	11	32.7364	24.4818	8.25455	26.1182	30.9294	28.8235	28.6529	24.0045	26.7818	25.3091	25.3591	84	72.5	78.9545	78.5	28.3773	32.3318	30.1773	30.2955	23.1545	25.3318	24.1727	24.2182
1987	8	12	32.6545	24.3545	8.3	26.0286	31.1889	29.0353	28.8941	23.9619	26.8455	25.4455	25.4095	84.4762	72.1364	76.3636	77.7619	28.3571	32.3864	30.1636	30.3429	23.1381	25.3636	24.1455	24.2476
1987	8	13	33.1318	24.4182	8.71364	25.8545	31.8	28.8706	28.8471	23.8727	27.2364	25.5091	25.5455	84.7727	70.7727	77.1364	77.5455	28.2091	33.0409	30.3818	30.5545	23.0682	25.6955	24.2727	24.35
1987	8	14	32.8682	24.5909	8.27727	26.2545	31.3882	28.1529	28.5062	24.3864	27.3	25.2091	25.6273	85.6818	73.5455	78.2727	79.2727	29.2545	33.4909	29.9136	30.8727	23.65	25.9409	24.0227	24.5455
1987	8	15	33.0364	24.5364	8.5	25.9	31.4235	28.8706	28.8	23.9818	27.0182	25.2818	25.4273	85.2727	70.5	75.7727	77.3182	28.5045	32.5409	29.7818	30.2682	23.2273	25.4409	23.95	24.2182
1987	8	16	32.6909	24.5818	8.10909	25.9727	30.9375	28.4471	28.4941	24.0476	26.9238	25.4182	25.4714	85.381	73.8095	78.8182	79.5238	28.619	32.7952	30.3909	30.619	23.3048	25.5857	24.3	24.3952
1987	8	17	32.8455	24.4909	8.35455	25.9227	31.3882	28.7588	28.6882	24.0182	27.2	25.3727	25.5318	85.3182	71.7727	75.7273	77.6818	28.55	33.0864	29.9273	30.5227	23.2591	25.7318	24.0409	24.3364
1987	8	18	32.7682	24.6545	8.11364	26.0182	31.6706	28.3412	28.6	24.0727	27.1091	25.3	25.5	85.0909	70.5455	78.8182	78.1818	28.6182	32.7364	30.1591	30.5045	23.2864	25.5545	24.1727	24.3409
1987	8	19	32.8909	24.5	8.39091	25.8636	31.0706	28.4353	28.4312	23.9636	26.7909	25.3524	25.3857	85.4091	71.2273	78.0952	78.1818	28.4682	32.1773	30.1182	30.2591	23.2136	25.2591	24.1364	24.2
1987	8	20	32.7909	24.5682	8.22273	25.8909	31.0824	28.8824	28.7118	24.1091	27.1381	25.5909	25.6381	86.3182	72.6667	76.5909	78.5714	28.8136	33.0714	30.4909	30.8429	23.4136	25.7238	24.3364	24.5143
1987	8	21	33.3455	24.5455	8.8	26.0091	31.6941	28.9647	28.9294	24.1955	27.0818	25.3955	25.5545	86.1818	70.1818	75.3636	77.1818	28.95	32.6273	29.9636	30.5273	23.4818	25.4955	24.0455	24.3455
1987	8	22	33.2	24.6045	8.59545	26.0818	31.3875	29.0588	28.9176	24.1143	26.8909	25.4818	25.4952	85.1905	70.4091	75.6364	77.2857	28.7095	32.2818	30.1364	30.4143	23.3429	25.3091	24.15	24.3048
1987	8	23	33.4591	24.6955	8.76364	26.1182	31.775	29.1	29.1	24.0857	27.1818	25.5227	25.6143	84.4762	69.5	75.5455	76.8095	28.6143	32.7545	30.2	30.5857	23.2714	25.5591	24.1864	24.3714
1987	8	24	32.6364	24.7455	7.89091	26.0636	30.9	28.0588	28.2882	24.0762	27.0091	25.1273	25.4238	84.8095	73.9545	80.6364	80.1905	28.5714	32.9409	30.0364	30.5714	23.2857	25.6636	24.1045	24.381
1987	8	25	32.7273	24.4727	8.25455	25.7182	31.0529	28.8941	28.6588	23.9	26.9545	25.4364	25.4273	86.0455	71.9545	75.5909	77.9091	28.4045	32.6136	30.0364	30.35	23.1682	25.4727	24.1	24.25
1987	8	26	32.3091	24.7136	7.59545	26.2318	31.2118	28.1529	28.4529	24.2273	26.9727	25.2818	25.5	84.8636	71.9545	81.2273	79.3636	28.8818	32.6545	30.4091	30.6364	23.4318	25.5045	24.3	24.4318
1987	8	27	32.3545	24.7773	7.57727	26.0818	31.1353	28.3647	28.5294	23.9636	26.8455	25.4409	25.4091	84	72.5	79.7273	78.7727	28.3136	32.45	30.5364	30.4273	23.1364	25.4091	24.3818	24.2955
1987	8	28	32.9182	24.4045	8.51364	25.5909	31.5647	28.3059	28.4882	23.9091	27.2727	25.4182	25.5364	86.9091	71.5	78.2727	78.9545	28.5136	33.1864	30.3455	30.6955	23.2273	25.7864	24.2591	24.4364
1987	8	29	32.9727	24.6143	8.35844	25.9455	31.6824	28.4235	28.6706	24.0909	27.1818	25.7091	25.6591	85.9091	71.0455	80.5455	79.0909	28.7182	32.9545	31.1045	30.9273	23.3545	25.6727	24.6955	24.5636
1987	8	30	33.1545	24.5682	8.58636	26.2455	31.5882	28.8059	28.9059	24.2	27.1909	25.6091	25.6682	84.3636	71	78.1818	77.8636	28.7773	32.9864	30.6909	30.8227	23.3909	25.6727	24.4727	24.5091
1987	8	31	33.0136	24.8091	8.20455	26.0909	31.6353	28.5647	28.7824	24.0091	27.2636	25.3	25.5273	84.1364	71.5	78.4545	78	28.4182	33.1773	30.1364	30.5773	23.1773	25.7773	24.1591	24.3545
1987	9	1	32.8435	24.4087	8.43478	25.6478	31.3444	28.6889	28.6222	23.7043	27.1043	25.5652	25.4565	85.1304	71.6957	78.6522	78.4783	27.9739	32.8696	30.713	30.5261	22.913	25.6217	24.4522	24.3261
1987	9	2	32.7739	24.6783	8.09565	26.0783	31.0444	28.1778	28.4167	24.0783	26.887	25.4783	25.4826	84.7826	71.1739	78.913	78.3913	28.6043	32.3739	30.487	30.487	23.2826	25.3565	24.3565	24.3391
1987	9	3	32.8957	24.4957	8.4	26.0435	31.3222	27.8235	28.1778	24.1478	26.887	25.1273	25.3727	85.5652	71.1304	81.0909	79.3182	28.7826	32.3957	30.1136	30.4364	23.4	25.3696	24.1409	24.3091
1987	9	4	32.7391	24.4	8.33913	25.6565	31.3647	29.0222	28.8111	23.5455	26.713	25.5652	25.2909	83.9091	69.4783	78	77.5	27.5727	31.8391	30.6174	30.1136	22.6682	25.0739	24.4043	24.0955
1987	9	5	33.1913	24.4609	8.73043	25.8739	31.9611	29.0222	28.9833	24.013	27.087	25.4087	25.4957	85.3478	70.1739	78	77.913	28.5478	32.6609	30.313	30.5043	23.2565	25.4957	24.2565	24.3348
1987	9	6	33.2609	24.4261	8.83478	26.0565	32.0444	29.2111	29.1944	23.9391	27.2261	25.6696	25.613	83.9565	69.2609	77.5217	76.913	28.287	32.8261	30.7391	30.613	23.1043	25.6	24.4913	24.4043
1987	9	7	33.013	24.6304	8.38261	26.0261	31.7611	28.3389	28.65	23.8	27.113	25.4087	25.4391	83.1304	70.8696	78.6957	77.5217	27.9304	32.813	30.4	30.3826	22.8913	25.5826	24.2739	24.2565
1987	9	8	32.613	24.7913	7.82174	25.8609	30.7833	28.3588	28.4	23.8957	26.7478	25.2348	25.2957	85	71.4348	77.6957	77.9565	28.2913	32.1174	29.9609	30.1174	23.113	25.2261	24.0391	24.1348
1987	9	9	32.6957	24.7348	7.96087	25.9217	31.3667	28.5222	28.5778	23.8957	26.8913	25.3217	25.3652	84.4783	70.7391	79.0435	78.1304	28.2217	32.3391	30.2565	30.2826	23.0739	25.3261	24.2391	24.2174
1987	9	10	32.7913	24.7478	8.04348	26.2522	31.1222	28.1667	28.4722	24.113	27.1652	25.2217	25.4913	83.8261	73	79.5652	78.913	28.5609	33.1565	30.1304	30.6304	23.2739	25.7696	24.1348	24.3826
1987	9	11	32.7913	24.5174	8.27391	26.0391	30.9222	28.8833	28.7529	23.8304	26.8174	25.4087	25.3478	83.2609	72.0435	77.3043	77.5652	28.0174	32.3565	30.2348	30.2	22.9348	25.3391	24.2087	24.1609
1987	9	12	33.213	24.5913	8.62174	25.8957	31.2778	28.2556	28.4667	24.1478	26.9478	25.3652	25.45	86.0455	71.3478	79.3043	79.0435	28.9217	32.513	30.2913	30.5783	23.4522	25.413	24.2522	24.3739
1987	9	13	32.8261	24.6565	8.16957	25.8522	31.75	28.5944	28.7333	23.887	26.9478	25.287	25.3739	84.9565	68.7826	77.3913	77.087	28.2696	32.2087	29.987	30.1565	23.1	25.2609	24.0609	24.1478
1987	9	14	33.1304	24.7174	8.41304	26.113	31.9333	28.3556	28.7278	23.9391	27.0348	25.1739	25.3783	83.5217	68.8261	76.6957	76.3478	28.2217	32.4	29.7261	30.113	23.0609	25.3696	23.9174	24.1261
1987	9	15	33.1565	24.5261	8.63043	25.8304	31.5778	28.3111	28.4722	23.9087	27.113	25.5391	25.5174	85.3043	69.9565	78.8696	78	28.3652	32.6652	30.6043	30.5522	23.1391	25.5087	24.4174	24.3435
1987	9	16	32.8391	24.5913	8.24783	25.9304	31.4	28.0722	28.35	23.9391	27.0522	25.3783	25.4478	84.7391	70.9565	81.0435	78.913	28.3391	32.6957	30.5696	30.5217	23.1348	25.5217	24.3913	24.3435
1987	9	17	32.6217	24.4696	8.15217	25.7522	30.7333	28.2889	28.2944	24	26.8087	25.2087	25.3348	86.5217	72.3478	77.2174	78.6957	28.6261	32.3391	29.8304	30.2739	23.3	25.3391	23.9739	24.2043
1987	9	18	32.3826	24.4	7.98261	25.8348	30.8556	28.2556	28.2944	23.9478	26.7043	25.4261	25.3478	85.4783	72.4348	79.4783	79.2609	28.4391	32.1565	30.4652	30.3565	23.1783	25.2348	24.3348	24.2565
1987	9	19	32.8391	24.5913	8.24783	25.8435	31.8235	27.7611	28.4	23.9455	26.887	25.1182	25.3409	85.5	71.1739	80.9545	79.2273	28.4318	32.4261	30.0773	30.35	23.1955	25.3826	24.1227	24.25
1987	9	20	32.2957	24.4087	7.88696	25.8783	30.7333	27.7176	28.0722	23.713	26.7304	25.0261	25.1565	83.4783	73.2174	81.3478	79.3043	27.8348	32.3391	29.9522	30.0435	22.8304	25.3217	24.0609	24.0696
1987	9	21	32.713	24.5043	8.2087	25.6435	31.2556	28.2111	28.3944	23.9304	27.0783	25.1087	25.3739	86.6522	72	77.6087	78.8696	28.5348	32.8609	29.7261	30.3739	23.2565	25.5957	23.913	24.2522
1987	9	22	32.7435	24.4696	8.27391	25.7739	31.4235	27.9444	28.3824	23.9304	26.9091	25.1913	25.3182	85.8696	71.0476	78.7826	78.3333	28.4391	32.8381	29.9652	30.4095	23.1913	25.6	24.0696	24.2714
1987	9	23	32.587	24.6522	7.93478	26.2217	31.1556	28.0556	28.3778	23.9913	26.9565	25.4522	25.4739	83.2174	71	81.5217	78.4783	28.2826	32.5043	30.7565	30.5217	23.1174	25.4348	24.4826	24.3522
1987	9	24	32.2957	24.6696	7.62609	25.9304	31.0588	28.0889	28.3	23.9652	26.6783	25.4174	25.3565	84.9565	70.4545	80.3478	78.5	28.387	32.0727	30.5565	30.3409	23.1609	25.1909	24.387	24.2455
1987	9	25	32.5913	24.3364	8.25494	25.7739	31.2111	28.0667	28.2889	23.9304	27.1304	25.1727	25.3909	86.087	71.913	79.0455	79.1364	28.487	32.9783	29.9727	30.45	23.2261	25.6783	24.0682	24.3091
1987	9	26	32.4174	24.3783	8.03913	25.8696	31.3444	27.9	28.2667	23.8522	26.7652	25.1217	25.2435	84.6957	70.2174	80	78.2609	28.1609	32.0348	29.9565	30.0478	23.0348	25.1826	24.0435	24.0913
1987	9	27	32.5217	24.1391	8.38261	25.4696	30.95	27.4588	27.8944	23.6522	26.9478	25.3304	25.313	86	72.1304	82.1739	80.087	27.9739	32.6087	30.5739	30.3913	22.9174	25.4826	24.4	24.2696
1987	9	28	32.1783	24.4261	7.75217	25.6522	30.8111	27.8444	28.0167	23.7565	26.6087	25.1364	25.1409	85.3043	73.0435	80.0455	79.6818	28.087	32.0783	30.0136	30.05	22.9739	25.1826	24.0727	24.0818
1987	9	29	32.6478	24.687	7.96087	25.8783	30.8444	28.5667	28.4667	24.0391	26.9217	25.5043	25.487	85.8696	72.5652	78.5217	79	28.6348	32.6304	30.5478	30.5826	23.3043	25.4913	24.3826	24.3913
1987	9	30	32.7739	24.5478	8.22609	26.1826	31.2222	27.0333	28.0647	23.987	26.8087	24.913	25.2435	83.4348	71.6087	83.5217	79.5652	28.2913	32.2826	29.9478	30.1739	23.113	25.2826	24.0391	24.1391
1987	10	1	32.65	24.1273	8.52273	25.8273	31.3176	28.4118	28.5412	23.6818	26.9682	25.5727	25.4	83.7273	71.5	80.9091	78.6364	27.7909	32.5682	30.9227	30.4182	22.8091	25.4591	24.5909	24.2773
1987	10	2	32.6273	24.3545	8.27273	25.5773	31.2941	28.1882	28.3471	23.8909	27.1091	25.3455	25.4455	87.0455	72.2727	79.5909	79.8182	28.4818	32.9818	30.35	30.6045	23.2227	25.6591	24.2909	24.3909
1987	10	3	32.6818	24.3818	8.3	25.6636	31.0375	27.6824	28.0875	23.9286	26.8727	25.1	25.3286	86.619	71.381	79.2857	78.8	28.5048	32.6524	29.8143	30.345	23.2286	25.5048	23.9714	24.25
1987	10	4	32.4091	24.3318	8.07727	25.9182	30.975	27.5412	27.9471	23.9091	26.8545	24.9	25.2364	84.2273	73.2273	80.9545	79.4545	28.2409	32.5864	29.6455	30.1455	23.0636	25.45	23.8818	24.1364
1987	10	5	32.7182	24.4455	8.27273	25.6	31.4941	28	28.3294	24.0091	27.1636	25.3455	25.5091	87.7727	71.3636	81.3182	80.0455	28.7773	32.9318	30.5318	30.7455	23.3818	25.65	24.3636	24.4682
1987	10	6	32.8143	24.3909	8.42338	25.6818	31.3294	28.1647	28.3059	23.9909	26.9773	25.0818	25.3238	86.381	72.8636	79.9091	80	28.6318	32.7545	29.9136	30.4455	23.3136	25.5545	24.0409	24.3
1987	10	7	32.6909	24.5636	8.12727	25.9545	30.9412	27.8824	28.2059	24.0364	27.0091	25.3727	25.4682	85.3636	73.2273	80.3182	79.5455	28.5682	32.8545	30.4545	30.6227	23.2773	25.6091	24.3409	24.4045
1987	10	8	32.4727	24.4773	7.99545	25.8636	31.3353	28	28.2882	24.0545	27.1455	25.0727	25.4182	86.0455	71.2273	77.8636	78.3636	28.6545	32.8955	29.6409	30.3909	23.3318	25.6364	23.8818	24.2773
1987	10	9	32.6091	24.6364	7.97273	25.7909	31.1412	27.3471	27.8824	24.1	26.9091	25.0455	25.35	86.9091	70.8636	80.8182	79.7273	28.8318	32.3909	29.6818	30.3136	23.4273	25.3636	23.9091	24.2227
1987	10	10	32.2524	24.5381	7.71429	25.8286	30.7875	27.8312	28.125	24.0095	26.781	25.18	25.295	86.1429	71.2381	80.15	79.1	28.6048	32.1667	30.085	30.245	23.2714	25.2571	24.115	24.2
1987	10	11	32.1455	24.5636	7.58182	25.7182	30.9294	28.0706	28.1882	23.8727	26.8909	25.1636	25.3136	85.8182	72	79.2273	79	28.3455	32.5227	29.9636	30.2682	23.1364	25.4318	24.0545	24.2045
1987	10	12	32.3455	24.4857	7.85974	25.8682	30.8875	27.5059	27.9176	23.9	26.9545	25.1091	25.3286	85	72.3182	80.8182	79.5714	28.2714	32.6364	30.0136	30.3571	23.1095	25.5	24.0864	24.2429
1987	10	13	32.5409	24.5227	8.01818	26.0455	30.8765	27.8	28.1412	24.0545	27.0636	25.2409	25.4455	84.9091	72.5	80.5909	79.2727	28.5545	32.8909	30.2409	30.5636	23.2636	25.6182	24.2045	24.3682
1987	10	14	32.7909	24.3364	8.45455	25.6182	31.2176	27.7875	28.1	23.7182	27.0455	25.25	25.3364	85.5455	70	81.2273	78.9091	28.0045	32.5136	30.3773	30.3182	22.9591	25.4227	24.2909	24.2136
1987	10	15	32.4182	24.5	7.91818	25.6727	30.9059	27.2471	27.8	23.7955	26.8182	25.1955	25.2727	85.7273	71.6818	84	80.3182	28.1864	32.2955	30.5273	30.3409	23.0455	25.3045	24.3636	24.2227
1987	10	16	32.1591	24.1818	7.97727	25.8727	30.8529	27.1412	27.7471	23.8818	26.7364	25.1143	25.2286	84.7273	71.9091	84.5714	80.4286	28.2591	32.1773	30.1857	30.181	23.0773	25.2455	24.1762	24.1619
1987	10	17	31.9182	23.8545	8.06364	25	30.6	27.2235	27.4765	23.6952	26.5455	24.9364	25.1048	88.5714	73.0909	83.4091	81.7143	28.2619	31.9364	29.9955	30.1714	23.0952	25.1227	24.0636	24.1619
1987	10	18	31.7727	24.1143	7.65844	25.3182	30.7235	27.5938	27.65	23.5091	26.2545	24.9136	24.8864	86	72.3636	81.8182	80.1364	27.7318	31.3091	29.7545	29.6	22.7682	24.7773	23.9545	23.8318
1987	10	19	31.8364	24.1636	7.67273	25.4545	30.8235	27.6353	27.9059	23.6091	26.6182	24.9905	25.0476	85.9545	71.9545	80.7143	79.4762	27.8818	31.95	29.819	29.8143	22.8545	25.1409	23.9619	23.9619
1987	10	20	32.0727	24.3727	7.7	25.4636	30.7059	27.2353	27.6412	23.8909	26.6273	24.7273	25.0682	87.8182	73	82.2273	80.8636	28.5409	32.0864	29.4818	30.05	23.2591	25.2136	23.7864	24.0864
1987	10	21	31.9364	24.2091	7.72727	25.6091	30.8588	27.8941	28.0588	23.55	26.7	25.0773	25.1091	84.2273	72.7727	80.3182	79.0455	27.6273	32.2091	29.9182	29.9182	22.7045	25.2682	24.0364	24.0045
1987	10	22	32.2364	24.1	8.13636	25.6727	31.2824	27.4889	28.0588	23.7273	26.8591	24.4857	25.0238	85.1364	72.6364	79.381	79	28.0091	32.5545	28.7952	29.7857	22.9318	25.4409	23.381	23.9
1987	10	23	31.8409	24.1182	7.72273	25.8909	31	27.8706	28.0824	23.8095	26.6727	25.181	25.245	83.2381	72.7273	79.5238	78.25	27.9524	32.1318	30	30.045	22.9	25.2409	24.0857	24.075
1987	10	24	32.2182	24.6381	7.58009	26.0227	30.5	27.6235	27.9647	24.0524	26.6952	25.1636	25.2952	84.7619	74.2857	81.2727	80.1905	28.5286	32.3714	30.1636	30.3524	23.2429	25.3571	24.1727	24.2333
1987	10	25	31.9455	24.3545	7.59091	25.5318	30.3867	27.6471	27.8812	23.8381	26.7182	25.2273	25.3048	87.1429	74.7143	80.9545	81.15	28.3762	32.6238	30.2864	30.575	23.1571	25.4905	24.2318	24.37
1987	10	26	32.4545	24.3818	8.07273	25.8727	31.3	28.0941	28.3059	24	27.0727	25.4571	25.519	85.6818	71.4091	80.7619	79.1905	28.5	32.7727	30.7	30.6571	23.2318	25.5727	24.4476	24.4143
1987	10	27	32.8364	24	8.83636	25.6455	31.525	27.8824	28.3562	23.8727	27.0818	25.2091	25.3818	86.1364	71.4286	81.7273	79.7619	28.4	32.9952	30.3182	30.5857	23.1727	25.6762	24.2591	24.3667
1987	10	28	32.4091	24.5455	7.86364	25.5909	31.225	27.9	28.1353	24.0273	27.0091	25.1	25.3864	87.4091	71.5455	81.9545	80.3182	28.7318	32.6727	30.15	30.5227	23.3636	25.5045	24.1545	24.3455
1987	10	29	32.1591	24.6136	7.54545	25.6909	30.4118	27.2529	27.6824	24.0045	26.7818	25.0318	25.2727	87	74.0909	82.7273	81.2273	28.6727	32.5045	30.0636	30.4227	23.3364	25.4227	24.1364	24.2909
1987	10	30	31.8955	24.2636	7.63182	25.4318	30.75	27.7412	27.9529	23.8	26.6682	25.0143	25.1667	87.6818	74	81.5238	81.0476	28.3682	32.2955	29.9429	30.2	23.1727	25.3227	24.0476	24.1714
1987	10	31	32.1545	24.0955	8.05909	25.2227	30.9706	27.7765	27.9529	23.8091	26.7619	24.8381	25.1381	88.9091	71.6667	79.2857	79.8095	28.5273	32.1905	29.3381	30	23.2273	25.2571	23.7143	24.0667
1987	11	1	32.02	24.25	7.77	25.905	30.675	27.4125	27.8875	23.95	26.93	24.75	25.21	84.9	73.3	80.95	79.8	28.4	32.725	29.39	30.18	23.17	25.52	23.735	24.145
1987	11	2	32.2	24.14	8.06	25.37	30.625	27.55	27.7938	23.62	26.53	25	25.0158	85.85	71.3	81.3158	79.2105	27.88	31.695	29.8579	29.7737	22.875	25	24.0053	23.9263
1987	11	3	32.07	24.325	7.745	25.62	30.7625	27.85	28.0125	23.8105	26.755	24.89	25.1211	86.4737	72.2	79.35	79.2632	28.2737	32.255	29.485	29.9842	23.0895	25.295	23.8	24.0474
1987	11	4	32.46	24.0842	8.37579	25.35	31.2625	27.6313	28.025	23.765	26.86	24.87	25.16	86.55	71.4	79.65	79.25	28.205	32.35	29.445	30.02	23.06	25.34	23.78	24.07
1987	11	5	32.4	24.17	8.23	25.43	30.9125	28.3063	28.2667	23.6842	26.77	25.1895	25.2	87.0526	71.65	78.9474	79.3158	28.1105	32.21	29.9947	30.0737	23	25.28	24.0789	24.1
1987	11	6	32.415	24.265	8.15	25.44	31.3	28.3	28.3812	23.8	26.74	25.2684	25.2421	87.35	71.75	79	79.2632	28.345	32.135	30.1579	30.1526	23.145	25.235	24.1684	24.1526
1987	11	7	32.18	24.55	7.63	25.86	31.175	27.6375	28.025	24.11	26.94	25.0421	25.3526	86.5	72	80.7368	79.6842	28.805	32.605	29.9474	30.4421	23.41	25.475	24.0474	24.3053
1987	11	8	31.81	24.13	7.68	25.28	30.5875	27.5375	27.7563	23.73	26.56	25.04	25.1	87.95	74.55	82.5	81.65	28.28	32.12	30.09	30.155	23.105	25.225	24.13	24.145
1987	11	9	31.7	23.935	7.765	24.85	30.6062	27.6188	27.6875	23.6	26.49	24.73	24.94	90.05	73.1	79.25	80.8	28.275	31.835	29.155	29.75	23.095	25.07	23.6	23.92
1987	11	10	32.27	24.06	8.21	25.11	30.9625	28.3	28.2188	23.49	26.63	24.96	25.015	87.35	71.8	77.15	78.95	27.835	31.945	29.355	29.72	22.835	25.14	23.72	23.885
1987	11	11	32.35	24.23	8.12	25.19	30.975	27.95	28.0133	23.55	26.91	25.16	25.215	87.15	72.15	78.7	79.4	27.89	32.56	29.91	30.12	22.88	25.44	24.01	24.115
1987	11	12	32.095	24.15	7.945	25.24	30.7125	27.7125	27.8562	23.71	26.73	24.7	25.05	87.95	72	80.7	80.25	28.27	32.155	29.275	29.895	23.1	25.24	23.66	23.99
1987	11	13	31.93	23.94	7.99	25.05	30.85	27.325	27.6875	23.47	26.58	24.69	24.915	87.6	71.85	80.4	79.95	27.825	31.83	29.24	29.63	22.825	25.07	23.655	23.855
1987	11	14	31.99	24	7.99	25.2	30.625	27.4	27.6625	23.555	26.63	24.78	24.995	87.15	73.05	80.65	80.2	27.925	32.105	29.405	29.825	22.895	25.22	23.76	23.945
1987	11	15	31.6	23.94	7.66	24.92	30.3688	27.5733	27.6187	23.39	26.305	24.7	24.8	88.05	73.55	79.8	80.5	27.695	31.54	29.21	29.475	22.75	24.905	23.63	23.765
1987	11	16	32.06	24.03	8.03	25.13	30.8	27.8667	27.9563	23.49	26.53	24.77	24.93	87.2	71.35	79.25	79.25	27.8	31.7	29.26	29.575	22.825	24.99	23.685	23.835
1987	11	17	32.175	24.15	8.025	25.16	30.425	27.725	27.775	23.63	26.63	24.7263	24.9684	88	73.35	78.8947	80.1053	28.12	32.095	29.1526	29.7474	23.005	25.215	23.6	23.9158
1987	11	18	32.12	23.97	8.15	25.06	31.025	27.5312	27.7812	23.37	26.52	24.7105	24.8579	86.7	70.8	80.1579	79.2105	27.575	31.615	29.2737	29.4684	22.69	24.95	23.6842	23.7474
1987	11	19	32.35	23.735	8.615	24.985	31.1375	28	28.0375	23.27	26.375	24.7222	24.7389	86.85	68.6	77	77.5556	27.425	31.045	28.9389	29	22.585	24.63	23.4667	23.4889
1987	11	20	32.375	23.775	8.6	24.71	31.1187	27.2667	27.6812	23.11	26.81	24.815	24.915	87.4	71.2	79.4	79.35	27.185	32.21	29.325	29.585	22.45	25.285	23.715	23.81
1987	11	21	32.25	24.07	8.18	25.08	30.6813	28.0125	27.95	23.32	26.44	24.92	24.88	86.25	70.7	77.9	78.35	27.425	31.44	29.37	29.4	22.595	24.855	23.725	23.73
1987	11	22	32.21	23.81	8.4	24.925	30.8375	27.575	27.7375	23.42	26.69	24.7053	24.9632	88.05	72.1	78.3158	79.4737	27.775	32.14	29.0421	29.7053	22.8	25.23	23.5316	23.8895
1987	11	23	32.4	23.6737	8.72632	24.64	30.9625	27.85	27.7937	22.99	26.64	24.8211	24.7895	86.9	70.1	78.5263	78.4737	26.945	31.77	29.2842	29.2842	22.305	25.04	23.6895	23.6316
1987	11	24	32.14	23.75	8.39	24.78	30.6	27.75	27.7438	23.2	26.64	24.635	24.83	87.55	72.6	77.35	79.2	27.37	32.055	28.805	29.405	22.54	25.205	23.41	23.71
1987	11	25	31.905	23.83	8.075	24.81	30.5625	27.775	27.7313	23.215	26.47	24.73	24.8211	86.8421	72.05	78.2	79.25	27.385	31.635	29.07	29.36	22.54	24.975	23.565	23.695
1987	11	26	32.015	23.67	8.345	24.75	30.525	27.8625	27.7438	23.23	26.505	24.905	24.875	87.95	72.45	78.85	79.7	27.435	31.77	29.47	29.555	22.585	25.035	23.79	23.815
1987	11	27	32.58	23.72	8.86	24.82	31.0125	27.65	27.725	23.285	26.8	24.7211	24.9263	87.95	71.05	79	79.1579	27.52	32.19	29.1211	29.5947	22.635	25.26	23.6	23.8211
1987	11	28	32.49	23.35	9.14	24.525	30.9375	28.1	27.95	23.03	26.7	24.65	24.785	88.2	71.2	75.55	78.2	27.125	32.015	28.64	29.26	22.42	25.175	23.295	23.62
1987	11	29	32.33	23.44	8.89	24.385	30.7625	28.025	27.7812	22.905	26.27	24.33	24.51	88.3	69.65	74.95	77.65	26.89	30.955	28.035	28.625	22.265	24.56	22.945	23.25
1987	11	30	32.1684	23.285	8.88342	24.435	31.0625	27.9375	27.85	22.72	26.42	24.27	24.48	86.45	69.85	75.15	77.2	26.465	31.28	27.955	28.555	21.98	24.79	22.89	23.215
1987	12	1	32.7524	23.319	9.43333	24.3619	31.5059	27.65	27.8353	22.8667	26.68	24.2381	24.605	88.0476	68.15	76.1429	77.55	26.8619	31.575	27.9857	28.85	22.2381	24.915	22.9095	23.39
1987	12	2	32.419	23.2381	9.18095	24.2476	31.1529	28	27.8353	22.7048	26.4667	24.3333	24.5	87.619	69.7143	75.381	77.6667	26.5571	31.4	28.0762	28.681	22.0524	24.819	22.9571	23.2762
1987	12	3	32.3	23.31	8.99	24.4095	30.8824	27.7412	27.6941	22.7619	26.3048	23.9095	24.319	86.9524	70.4286	74.1905	77.0952	26.5619	31.1429	27.1571	28.2905	22.0619	24.7095	22.3905	23.0571
1987	12	4	32.2286	23.0857	9.14286	24.2333	30.8176	28.1412	27.8412	22.6048	26.1238	24.319	24.3429	87.0476	69.9524	74.4286	77.0952	26.319	30.781	27.9333	28.3571	21.8952	24.4714	22.8762	23.0905
1987	12	5	32.2667	23.2095	9.05714	24.1143	30.8588	28.0118	27.7176	22.5286	26.29	24.2571	24.36	87.2857	70.8421	73.7143	77.5263	26.2	31.3263	27.7429	28.4474	21.8381	24.8105	22.7619	23.1474
1987	12	6	32.3524	23.33	9.02238	24.2619	30.8471	28.0471	27.7706	22.5333	26.2667	24.3429	24.3857	86.1429	69.6667	73.619	76.5238	26.1238	31	27.8714	28.3286	21.781	24.6095	22.8238	23.0667
1987	12	7	32.3667	23.1524	9.21429	24.0667	30.8118	28.2688	27.8118	22.5238	26.2762	24.4571	24.4238	87.5714	69.9524	74.1429	77.381	26.2571	31.0143	28.1571	28.481	21.8429	24.619	23.019	23.1476
1987	12	8	32.5619	23.3333	9.22857	24.4429	30.7882	28.0235	27.8294	22.8286	26.4476	24.4667	24.5857	87.1429	70.1429	74.4286	77.2381	26.7048	31.4048	28.1952	28.7762	22.1476	24.8429	23.0333	23.3476
1987	12	9	32.4333	23.42	9.01333	24.2286	30.7941	27.9875	27.7706	22.581	26.4571	24.2667	24.4333	86.9048	69.5714	73.4762	76.7619	26.2667	31.3571	27.7714	28.4762	21.8762	24.8143	22.781	23.1476
1987	12	10	32.9048	23.27	9.63476	24.3333	31.3647	28.0294	27.9438	22.6476	26.619	24.42	24.59	86.6667	69	74.25	76.9	26.3619	31.581	28.09	28.755	21.9238	24.9286	22.96	23.34
1987	12	11	32.525	23.1714	9.35357	24.0714	31.1412	28.0706	27.8471	22.481	26.3952	24.4667	24.4429	87.0476	68.7143	74.1905	76.7619	26.1476	31.0952	28.1905	28.4857	21.781	24.6762	23.0143	23.1619
1987	12	12	32.09	23.2619	8.8281	24.44	30.6471	28.0941	27.8375	22.82	26.3714	24.2762	24.53	87.05	71.5238	72.9524	77.25	26.71	31.4048	27.6952	28.675	22.14	24.8333	22.7048	23.28
1987	12	13	32.2	23.1571	9.04286	24.1476	30.7412	27.7625	27.6706	22.6	26.1905	24.181	24.3333	87.5714	69.619	73.7619	77.0952	26.3952	30.8333	27.5905	28.2714	21.9429	24.5333	22.6952	23.0476
1987	12	14	32.4667	23.2048	9.2619	23.9381	30.7529	27.6471	27.4706	22.2714	26.1429	23.9143	24.0952	86.619	69.381	73.5238	76.4286	25.7476	30.7524	27.1048	27.8619	21.5571	24.4619	22.3952	22.8
1987	12	15	32.081	22.9905	9.09048	23.8143	30.7647	27.8941	27.5941	22.0524	26.0762	24.0286	24.0333	85.8571	69.9524	73.619	76.381	25.3524	30.6333	27.3143	27.7714	21.2524	24.4333	22.481	22.719
1987	12	16	32.1429	22.8571	9.28571	23.6952	30.4125	27.5765	27.3765	22.0667	26.1333	23.9048	24.0381	86.5714	70.5238	73.5238	76.7143	25.4048	30.8143	27.0952	27.7762	21.3095	24.5238	22.3905	22.7429
1987	12	17	32.5238	22.7048	9.81905	23.5333	30.5294	27.5176	27.2706	22.0571	26.0571	24	24.0476	88	69.1905	74.4286	77.1905	25.5381	30.5143	27.4095	27.8286	21.419	24.3714	22.5762	22.7857
1987	12	18	32.1952	22.5571	9.6381	23.3714	30.6	27.7882	27.3706	21.9286	26.1048	23.9381	23.981	88.1429	69.5714	72.5714	76.6667	25.3476	30.6429	27.0905	27.7	21.2905	24.4333	22.3571	22.6905
1987	12	19	32.1905	22.7429	9.44762	23.5619	30.7765	27.6941	27.4353	21.9571	26.1333	23.9429	24.0238	86.9048	69.1429	72.7143	76.1905	25.2952	30.6571	27.1	27.681	21.2476	24.4286	22.3857	22.6905
1987	12	20	32.1619	23.0905	9.07143	23.9048	30.475	27.8118	27.4824	22.1524	26.2667	23.8476	24.081	86.381	70.7619	72.2857	76.4762	25.581	31.1095	26.8667	27.8571	21.4095	24.681	22.219	22.781
1987	12	21	32.1857	22.9524	9.23333	23.7048	30.8	27.9294	27.5294	22.0952	26.0952	24.0429	24.081	86.9524	68.5714	72.9048	76.1429	25.5048	30.4857	27.2905	27.7571	21.3857	24.3	22.4857	22.7095
1987	12	22	32.7524	22.7524	10	23.581	30.8118	27.9765	27.5824	22.0286	26.1952	24.0381	24.0952	87.5238	68.619	72.6667	76.2857	25.4714	30.6667	27.2381	27.781	21.3571	24.4381	22.4429	22.7476
1987	12	23	32.4524	22.9762	9.47619	23.73	30.7294	28.2353	27.8	22.1762	26.0476	24.2476	24.1571	88	69.5238	72.7619	76.65	25.83	30.5238	27.6143	28.05	21.59	24.3429	22.6857	22.92
1987	12	24	32.3238	22.8524	9.47143	23.6476	30.4	27.9294	27.4588	22.1571	26.381	24.1524	24.2333	87.9048	72.0476	73.3333	77.8095	25.681	31.481	27.5333	28.2381	21.5143	24.881	22.6333	23.0143
1987	12	25	32.44	23.2381	9.2019	24.1048	30.675	28.3059	27.8176	22.41	26.1857	24.1238	24.25	86.65	70.0476	71.381	76	26.015	30.8667	27.2667	28.065	21.68	24.5619	22.481	22.915
1987	12	26	32.7476	22.8476	9.9	23.3762	30.7529	28.0706	27.5588	21.9524	26.4286	23.981	24.1286	88.4286	70.9524	71.4762	76.9524	25.4333	31.4667	27.019	27.9762	21.3286	24.8524	22.3286	22.8524
1987	12	27	32.3857	22.9905	9.39524	23.7714	30.6471	28.1294	27.6529	22.0952	26.1333	23.8762	24.0333	86.381	69.7619	71.5714	75.8095	25.4905	30.7333	26.8524	27.6952	21.3714	24.4714	22.219	22.6857
1987	12	28	32.5857	22.8095	9.77619	23.4429	30.9529	28.1294	27.7059	21.8571	26.0286	23.7238	23.8762	87.0952	68.2857	70.1429	75.0952	25.1381	30.3571	26.4048	27.3048	21.1571	24.2667	21.9429	22.4619
1987	12	29	32.5429	22.6	9.94286	23.3429	30.6471	28.0706	27.5529	21.8476	25.7619	23.619	23.7476	87.8095	67.4762	68.9524	74.8095	25.2095	29.7095	26.1095	27.0095	21.1857	23.9048	21.7333	22.2714
1987	12	30	32.6476	22.5333	10.1143	23.1619	31.0824	28.1529	27.6471	21.4762	25.7048	23.6857	23.6143	86.2857	64.8095	69.3333	73.5238	24.5143	29.2619	26.2714	26.681	20.7095	23.5762	21.8524	22.0571
1987	12	31	32.8048	22.3524	10.4524	23.3905	30.9529	28.3588	27.8375	21.4952	26.019	23.62	23.73	84.6667	67.5238	67.05	72.85	24.3571	30.2048	25.88	26.835	20.5905	24.1952	21.575	22.13
1988	12	31	31.8	22	9.8	23.2	31.2	27	27.1	21	25	22.4	22.8	82	61	67	70	23.4	27.5	24	25	20	22.7	20.4	21

## Sheet: 1988
			Temperature			Temperature				Temperature				Relative Humidity				Pressure				Dew temperature
Year	Month	Day	Maximum	Minimum	Max-Min	1899-12-31 07:00:00	1899-12-31 13:00:00	1899-12-31 19:00:00	Average	1899-12-31 01:00:00	1899-12-31 13:00:00	1899-12-31 19:00:00	Average	1899-12-31 01:00:00	1899-12-31 13:00:00	1899-12-31 19:00:00	Average	1899-12-31 07:00:00	1899-12-31 13:00:00	1899-12-31 19:00:00	Average	1899-12-31 07:00:00	1899-12-31 13:00:00	1899-12-31 19:00:00	Average		Month	Taverage	Hraverage
1988	1	1	33.1909	22.0182	11.1727	22.8476	30.75	28.36	27.5867	21.3143	25.7727	23.7091	23.6	87.2857	66.4545	68	73.9048	24.3095	29.5409	26.1182	26.6381	20.6	23.8091	21.7727	22.0429		January	27.4838	73.9738
1988	1	2	33.0455	21.9182	11.1273	22.6182	31.0125	28.1375	27.4375	21.1818	25.8864	23.6273	23.5636	88	66.2273	68.2273	74.1818	24.1727	29.7364	25.9909	26.6364	20.5	23.9227	21.6909	22.0455		February	27.9964	70.1786
1988	1	3	32.7091	22.2455	10.4636	22.9091	30.65	27.9062	27.35	21.3091	25.8238	23.5905	23.5619	86.8636	67.381	68.4286	74.1905	24.2409	29.7857	25.9429	26.6476	20.5773	23.9429	21.6476	22.0381		March	28.3507	69.0169
1988	1	4	32.4182	22.2545	10.1636	23.0273	30.25	27.9125	27.2812	21.6	25.7727	23.7636	23.7136	88.1364	69.2273	69.9091	75.6818	24.8364	29.9409	26.3955	27.0591	20.9364	24.0409	21.9409	22.3045		April	28.9933	71.6333
1988	1	5	32.4773	22.4182	10.0591	23.2318	30.3625	27.7188	27.2688	21.8273	25.9273	23.8364	23.8545	88.4545	69.6818	71.3636	76.5	25.2	30.25	26.7136	27.3955	21.1864	24.2273	22.1409	22.5227		May	29.2323	74.4194
1988	1	6	32.6909	22.5727	10.1182	23.1	31.225	27.9875	27.5688	21.7455	25.8818	23.6182	23.7409	88.9091	65.0455	69.4545	74.4091	25.1136	29.5273	26.1136	26.9227	21.1227	23.7727	21.7591	22.2227		June	28.0033	77.7
1988	1	7	32.7273	22.3636	10.3636	22.9591	30.475	28.0125	27.3625	21.35	25.8952	23.8	23.6952	86.5909	68.0952	69.7727	74.9048	24.3318	29.9714	26.4636	26.9619	20.6	24.0429	21.9909	22.2429		July	27.9452	78.3548
1988	1	8	32.8318	22.3909	10.4409	23.1909	30.275	27.9625	27.3438	21.8273	26.1545	23.6273	23.8682	88.6818	70.9091	68.5909	76.1364	25.2409	30.8636	26.0227	27.3773	21.2273	24.5727	21.7273	22.4955		August	28.6601	78.2374
1988	1	9	32.9727	22.3545	10.6182	23.0091	30.84	27.75	27.3	21.5545	25.9545	23.3545	23.6182	87.4091	66.4545	68.1364	73.9091	24.7045	29.8227	25.5182	26.6955	20.8545	23.9636	21.3864	22.0591		September	27.3694	80.2333
1988	1	10	33	22.5136	10.4864	23.0545	30.4688	27.68	27.2312	21.5591	25.6818	23.5136	23.5818	87.6364	67.9091	69.4091	75.0455	24.7318	29.5818	25.9409	26.75	20.8773	23.8409	21.6409	22.1273		October	27.2032	81.0323
1988	1	11	33.0182	22.6455	10.3727	23.3333	30.4688	28	27.4786	21.7273	26.0455	23.4727	23.75	87	68.7727	67.1818	74.3636	24.9762	30.1545	25.5864	26.9429	21.0429	24.1545	21.4364	22.2429		November	27.2867	80.0333
1988	1	12	33.3227	22.381	10.9418	23.1909	30.5125	28.2125	27.4875	21.5364	25.7	23.3818	23.5409	86.5455	66.4091	66.3636	73.1818	24.5727	29.35	25.3636	26.4273	20.7636	23.7	21.2909	21.9227		December	26.6323	75.8274
1988	1	13	32.8136	22.2682	10.5455	23.0318	31.0125	27.8133	27.38	21.4227	25.9091	23.4714	23.619	86.6818	67.4091	68.2857	74.2857	24.4545	29.9409	25.7238	26.7524	20.6727	24.0136	21.5333	22.1048
1988	1	14	32.8091	22.5273	10.2818	23.0955	30.425	27.9867	27.3333	21.7545	25.9455	23.4909	23.7318	88.9545	69.0909	67.9524	75.2727	25.1455	30.1773	25.7409	27.0227	21.1455	24.1591	21.5	22.2591
1988	1	15	32.9364	22.4091	10.5273	23.15	30.25	27.6625	27.1438	21.7091	25.65	23.2364	23.5318	88.1364	69.1364	67.8636	75.0455	25	29.7	25.3	26.6591	21.0545	23.8727	21.2273	22.0545
1988	1	16	32.8727	22.3091	10.5636	22.8955	30.2937	27.9867	27.2375	21.4636	25.9524	23.2091	23.5524	88.1364	70.381	66.7727	75.0952	24.5909	30.4476	25.1409	26.7429	20.8136	24.3143	21.1227	22.0905
1988	1	17	32.8727	22.1714	10.7013	23	30.4	27.9375	27.3375	21.4727	25.5591	23.1727	23.3955	86.9545	68.0455	66.1364	73.6818	24.5136	29.3727	24.9955	26.2864	20.7409	23.7045	21.0409	21.8273
1988	1	18	32.9091	22.1636	10.7455	22.8545	30.7063	28.08	27.4688	21.3	25.5429	23.2318	23.319	87.1364	66.3333	65.8182	72.9048	24.2682	29.1095	25.0318	26.0571	20.5773	23.5571	21.0864	21.681
1988	1	19	32.9636	22.2	10.7636	22.6955	30.3733	28.2875	27.4563	21.2273	25.6818	23.5818	23.4955	87.0909	68.7727	67.6818	74.5909	24.1636	29.7136	25.8455	26.5727	20.5	23.9045	21.6136	22.0136
1988	1	20	33.3318	22.0273	11.3045	22.7091	30.6375	28.125	27.4563	21.2455	25.4864	23.1227	23.2864	87.8182	67.8182	65.8182	73.7273	24.2818	29.4909	24.8591	26.2	20.5545	23.7591	20.9045	21.7455
1988	1	21	33.1455	22.1682	10.9773	22.8727	30.575	28.125	27.4438	21.1727	25.4591	23.3818	23.3364	85.9091	66.0909	66.5455	72.8636	23.9636	28.8864	25.3682	26.0773	20.3545	23.4273	21.2818	21.6864
1988	1	22	33	22.4818	10.5182	22.9864	30.7875	28.4063	27.78	21.5273	25.6727	23.5182	23.5818	87.9091	67.0455	65.7273	73.5	24.7364	29.4409	25.4636	26.5455	20.85	23.7545	21.3545	22
1988	1	23	33.0182	22.619	10.3991	23.7273	30.8375	28.3625	27.8375	22.0636	25.6273	23.7136	23.8091	86.5455	67.8636	68.1818	74.1818	25.4091	29.4773	26.1364	27.0045	21.3273	23.7727	21.7864	22.2955
1988	1	24	33.2045	22.8909	10.3136	23.5182	31.05	28.6875	27.9688	21.9727	25.7818	23.4273	23.7318	87.4545	66.4091	65.2727	73	25.3636	29.5545	25.2818	26.7409	21.2682	23.8227	21.2545	22.1182
1988	1	25	33.2636	22.7091	10.5545	23.6455	30.7125	28.3	27.7188	21.6318	25.6727	23.4364	23.5818	83.7273	67.2727	66.9091	72.6364	24.4455	29.4591	25.4727	26.4591	20.6818	23.7591	21.35	21.9318
1988	1	26	33.4091	22.5273	10.8818	23.3	30.5067	28.2375	27.6562	21.6545	25.4909	23.2182	23.4591	86.9091	64.5909	65.3182	72.2727	24.7636	28.7455	24.95	26.1545	20.9136	23.3273	21.0182	21.7545
1988	1	27	33.5273	22.2952	11.232	23.15	30.3	27.8533	27.325	21.4455	25.4818	23.3333	23.4095	86.9545	67.4091	67.1429	73.619	24.4909	29.0818	25.3476	26.281	20.7	23.5636	21.3	21.8286
1988	1	28	33.4	22.3048	11.0952	23.0273	30.725	28.3625	27.625	21.5636	25.9	23.4636	23.6364	87.9545	68.1818	66.2273	74.0455	24.7318	30.0045	25.4818	26.7455	20.9091	24.0909	21.3545	22.1091
1988	1	29	33.5636	22.5455	11.0182	23.3273	30.675	28.3062	27.6067	21.5273	25.4955	23.1727	23.3909	85.4091	65.5	64.6364	71.9091	24.4364	28.9227	24.7818	26.0591	20.6909	23.4636	20.9136	21.6909
1988	1	30	33.4636	22.9273	10.5364	23.65	30.2933	28.6	27.775	21.7136	25.5	23.3636	23.5182	84.8182	66.8636	64.1364	71.9091	24.7	29.1227	25.0364	26.2955	20.8364	23.6	21.0773	21.8273
1988	1	31	33.4273	22.8591	10.5682	23.6818	31.1133	27.9067	27.75	21.9095	25.4545	23.2818	23.5762	86.4286	64.9545	65.1818	72.2381	25.1571	28.7773	25.05	26.3571	21.1571	23.3545	21.0909	21.8905
1988	2	1	35.6	22.8	12.8	23	32.6	28.8	28.3	21.6	25.4	23.4	23.5	89	56	64	69	24.9	27.6	25.2	25.9	21	22.7	21.2	21.6
1988	2	2	34.2	23.4	10.8	24	30.6	28.8	28	21.4	26	23	23.5	80	70	61	70	23.7	30.5	24.2	26.2	20.3	24.4	20.6	21.7
1988	2	3	34.6	24	10.6	25.2	30.4	28	27.9	21.2	25.2	22.6	23	70	66	63	66	22.5	28.6	23.8	25	19.4	23.3	20.3	21
1988	2	4	33.8	22.6	11.2	23.2	29	28.2	27.2	21.6	24.4	22.8	22.9	87	69	63	73	24.7	27.5	24.1	25.4	20.9	22.6	20.5	21.4
1988	2	5	34.4	23	11.4	23.6	29.6	28.2	27.4	21.4	25	22.6	23	82	69	62	71	24	28.6	23.7	25.4	20.4	23.3	20.2	21.3
1988	2	6	35	23.2	11.8	24.6	29.6	28	27.5	22	26	23.6	23.9	80	75	69	75	24.7	31.2	26.2	27.4	20.9	24.8	21.8	22.5
1988	2	7	34	23.8	10.2	24.2	30.6	28.8	28.1	22.4	26	23.6	24	86	70	65	73	25.9	30.5	25.6	27.4	21.7	24.4	21.5	22.5
1988	2	8	36.2	24.2	12	24.6	30.6	28	27.8	22.2	25.8	24	24	81	68	72	74	25.1	30	27.2	27.4	21.2	24.1	22.4	22.6
1988	2	9	34	23.8	10.2	24.4	31.4	28.4	28.1	22.8	25.4	24	24.1	87	62	70	73	26.7	28.4	26.9	27.3	22.2	23.2	22.3	22.5
1988	2	10	35.2	25	10.2	25.2	30.6	30.2	29.1	23	26	23.4	24.1	83	70	56	70	26.6	30.5	24.2	27.1	22.1	24.4	20.6	22.4
1988	2	11	31.6	24.4	7.2	25	29	27	27	21	24.6	21.8	22.5	70	70	64	68	22.2	28	22.6	24.3	19.2	22.9	19.5	20.5
1988	2	12	33.8	22.2	11.6	23.2	29.6	27.6	27	21	24	23.6	22.9	82	63	72	72	23.4	26.1	26.4	25.3	20	21.8	22	21.3
1988	2	13	33.4	22.2	11.2	23.2	29.2	29.4	27.8	21.6	24.6	23.6	23.3	87	69	62	72	24.7	27.8	25.2	25.9	20.9	22.9	21.3	21.7
1988	2	14	34.8	24	10.8	24.3	33	29.6	29.1	22.6	24.6	23.2	23.5	87	50	58	65	26.3	25.3	24.2	25.2	21.9	21.3	20.5	21.2
1988	2	15	34.6	25	9.6	26.2	30.2	29.4	28.8	21.6	25.4	23.6	23.5	67	68	62	66	22.7	29.2	25.2	25.7	19.5	23.7	21.3	21.5
1988	2	16	35	24	11	25	31.4	29.6	28.9	23.4	25.8	23.4	24.2	87	64	59	70	27.7	29.5	24.6	27.3	22.8	23.8	20.9	22.5
1988	2	17	35.4	22.6	12.8	23	34.8	28.6	28.8	20.8	24	22.6	22.5	82	41	60	61	23.1	22.6	23.4	23	19.8	19.5	20	19.8
1988	2	18	35.2	22.6	12.6	22.8	30	28.8	27.6	21	24.8	23	22.9	85	66	61	71	23.7	27.8	24.2	25.2	20.2	22.8	20.6	21.2
1988	2	19	35.8	23	12.8	24	31.4	29.6	28.6	21.8	25.6	23.4	23.6	83	63	59	68	24.6	28.9	24.6	26.1	20.9	23.5	20.9	21.7
1988	2	20	36	23.8	12.2	25	30.6	28.8	28.3	21.6	25.6	23.6	23.6	74	67	65	69	23.5	29.5	25.6	26.2	20.1	23.8	21.5	21.8
1988	2	21	33.4	23	10.4	24.6	30.2	29.6	28.5	22	25.2	24.6	23.9	80	67	67	71	24.7	28.7	27.6	27	20.9	23.4	22.7	22.3
1988	2	22	33.2	24.8	8.4	26	29	28.4	28	23.4	25	23.8	24.1	80	72	68	74	27	29	26.4	27.5	22.4	23.5	22	22.6
1988	2	23	35.2	24.2	11	24.4	34.4	27.8	28.6	22.4	24.6	23.4	23.5	84	45	69	66	25.7	24.4	25.8	25.3	21.6	20.7	21.6	21.3
1988	2	24	33.8	24.4	9.4	25	30.6	28.4	28.1	22.8	25.2	23.6	23.9	83	65	67	72	26.3	28.4	25.9	26.9	21.9	23.2	21.7	22.3
1988	2	25	34	25	9	25.2	29.6	27.4	27.4	22	25.6	23.2	23.6	76	73	70	73	24.3	30.1	25.6	26.7	20.6	24.2	21.5	22.1
1988	2	26	32.8	24.4	8.4	25.4	29.6	28	27.8	22.4	24.8	21.8	23	77	68	58	68	25.1	28.1	22	25	21.1	23	19	21.1
1988	2	27	32.6	24.6	8	25.4	30.4	27.2	27.5	21.8	24.2	23.8	23.3	73	60	75	70	23.7	26.1	27.2	25.7	20.2	21.8	22.5	21.5
1988	2	28	31	24.2	6.8	24.2	29	26.8	26.7	23	24.4	22.2	23.2	90	69	67	75	27.3	27.5	23.7	26.1	22.5	22.6	20.2	21.8
1988	2	29	33.4	21.8	11.6	22.6	29.8	27	26.6	20.2	23.6	22	21.9	80	60	65	68	22.1	25	23.1	23.4	19.1	21.1	19.8	20
1988	3	1	34	21.8	12.2	23	30.2	27.4	27	20.8	24.8	21.8	22.5	82	65	61	69	23.1	27.7	22.4	24.4	19.8	22.8	19.3	20.6
1988	3	2	33.8	23.8	10	24.8	29.8	28.2	27.8	22.4	25	22.8	23.4	81	68	63	71	25.5	28.5	24.1	26	21.4	23.2	20.5	21.7
1988	3	3	35.4	23.2	12.2	25.2	34.4	29.6	29.7	20.8	25.7636	23.7364	24.1409	67	67.3182	66.5909	73.5238	21.6	29.6818	25.9864	27.5381	18.7	23.8955	21.6773	22.6143
1988	3	4	36.6	24.8	11.8	26.2	35.4	29.4	30.1	22.6	26.8	23.8	24.4	74	51	63	63	25	29.5	25.7	26.7	21.1	23.8	21.6	22.2
1988	3	5	35.8	24.8	11	25.8	29.6	28.4	28	24	25.4	23.4	24.3	86	71	66	74	28.6	29.6	25.4	27.9	23.3	23.9	21.4	22.9
1988	3	6	35.6	23	12.6	23.2	32.2	28.6588	28.3706	21.4	27.4	24.4	24.4	85	68	69	74	24.3	32.6	27.2	28	20.6	25.5	22.4	22.9
1988	3	7	33.8	21.6	12.2	23.6	30.7294	28.5647	27.1	22.6	23.8	22.2	22.9	91	58	64	71	26.6	24.5	23.3	24.8	22.1	20.7	19.9	20.9
1988	3	8	34.2	22.6	11.6	23.4	29.6	28.6	27.5	21.2	24.8	22.8	22.9	82	68	61	70	23.7	28.1	23.9	25.2	20.2	23	20.3	21.2
1988	3	9	33.4	22.2	11.2	23	28.6	27.8	26.8	20.4	24.8	23	22.7	79	74	67	73	22.2	28.8	24.9	25.3	19.2	23.4	21	21.2
1988	3	10	33	24.4	8.6	25.2	29.2	28.8	28	23	24	22.8	23.3	83	65	60	69	26.6	26.4	23.7	25.6	22.1	22	20.3	21.4
1988	3	11	32.8	24.8	8	25.6	29.2	28	27.7	23.8	24	22.4	23.4	86	65	62	71	28.3	26.4	23.3	26	23.1	22	20	21.7
1988	3	12	33.4	22.6	10.8	24.8	30.8	28.6	28.2	21.8	25.8	23.2	23.6	77	67	63	69	24.1	29.9	24.8	26.3	20.5	24	21	21.8
1988	3	13	32	25.2	6.8	26.2	29.6	27.4	27.6	24	25	23.2	24.1	83	69	70	74	28.4	28.6	25.6	27.5	23.2	23.3	21.5	22.7
1988	3	14	31.2	24.6	6.6	25	28.6	30.2	28.5	22.2	25	24.2	23.8	79	75	61	71	24.9	29.3	26.2	26.8	21	23.7	21.9	22.2
1988	3	15	30.8	25.2	5.6	26.2	29.2	29	28.4	23.8	25	24	24.3	82	71	66	73	27.9	28.9	26.5	27.7	22.9	23.5	22	22.8
1988	3	16	33.8	23.8	10	24.6	30	28.7	28	22.8	25.2	23.6	23.9	86	68	65	73	26.5	28.8	25.7	27	22.1	23.4	21.6	22.4
1988	3	17	35.4	23.8	11.6	25.4	31.4	29.4	28.9	22.4	25.4	25.2	24.3	77	62	71	70	25.1	28.4	29.2	27.6	21.1	23.2	23.7	22.7
1988	3	18	36	25.6	10.4	26.6	35.8	29.5	30.4	22.2	25	23.4	23.5	68	42	60	57	23.8	24.5	24.7	24.3	20.3	20.7	20.9	20.6
1988	3	19	36.8	24.8	12	25.8	35.2	30.8	30.6	21.2	25.2	25.6	24	67	45	66	59	22.1	25.4	29.3	25.6	19.1	21.3	23.7	21.4
1988	3	20	35	22.8	12.2	24.4	30.4	31.6	29.5	20.4	24.8	23.6	22.9	70	64	51	61	21.3	27.6	23.8	24.2	18.5	22.7	20.3	20.5
1988	3	21	36.6	23.4	13.2	24.4	34.6	28.8	29.1	22	25.8	23.8	23.9	81	50	66	66	24.8	27.3	26.1	26.1	21	22.6	21.8	21.8
1988	3	22	33.8	24	9.8	25.4	31.2	29	28.6	23.2	25.8	23.8	24.3	83	65	65	71	27	29.6	26	27.5	22.3	23.9	21.7	22.6
1988	3	23	36	26	10	27	25.2	28	27	21.6	25.2	23	23.3	62	100	66	76	22.2	32	24.7	26.3	19.2	25.2	20.9	21.8
1988	3	24	36.2	24.8	11.4	26.4	31.4	28.6	28.8	21.6	25.2	22.6	23.1	66	61	60	62	22.6	27.9	23.4	24.6	19.5	22.9	20	20.8
1988	3	25	36.2	23.2	13	24	29.8	29.8	28.3	22	25.2	22.6	23.3	84	69	54	69	25.1	29	22.6	25.6	21.2	23.5	19.5	21.4
1988	3	26	36	23.8	12.2	25.6	31.8	28.8	28.8	21.2	24.8	22.6	22.9	68	57	59	61	22.2	26.6	23.3	24	19.2	22.1	19.9	20.4
1988	3	27	35.2	22.2	13	24.2	30.4	28	27.6	22	24.6	23	23.2	83	62	66	70	25	27	24.7	25.6	21.1	22.4	20.9	21.5
1988	3	28	35.6	24.2	11.4	24.8	30.2	29.8	28.6	22.6	25.2	23.8	23.9	83	67	61	70	25.9	28.7	25.5	26.7	21.7	23.4	21.4	22.2
1988	3	29	35.4	25.2	10.2	26	30.6	29.4	28.9	23.8	24.8	24	24.2	83	62	64	70	28	27.4	26.2	27.2	23	22.6	21.9	22.5
1988	3	30	35	25.2	9.8	26	30.6	28.4	28.4	23.6	25.6	23.2	24.1	82	67	65	71	27.5	29.5	25	27.3	22.7	23.8	21.1	22.5
1988	3	31	35.6	23.6	12	25.2	31.2	28.8	28.5	22.4	24.8	22.8	23.3	79	59	60	66	25.2	27	23.7	25.3	21.2	22.4	20.3	21.3
1988	4	1	35.8	24	11.8	26	30.6	28.4	28.4	22.4	25.8	23.4	23.9	73	68	66	69	24.7	30	25.4	26.7	20.9	24.1	21.4	22.1
1988	4	2	34.8	24	10.8	25.6	31.4	29	28.8	22.2	26	23.6	23.9	75	65	64	68	24.5	30	25.5	26.7	20.8	24.1	21.4	22.1
1988	4	3	35.2	25.8	9.4	27.4	30.4	28.6	28.8	24.2	25.4	24.2	24.6	77	67	70	71	28.1	29.1	27.3	28.1	23	23.6	22.5	23
1988	4	4	34.4	25.2	9.2	26.2	30.2	28.6	28.4	23.4	25.4	23.8	24.2	79	68	67	71	26.9	29.2	26.3	27.5	22.3	23.7	21.9	22.6
1988	4	5	36.4	24.8	11.6	26.8	34.8	29	29.9	24	26	24.2	24.7	79	50	67	66	28	27.7	27	27.6	22.9	22.8	22.3	22.7
1988	4	6	34.4	24.8	9.6	26.6	30.8	29.8	29.3	24.4	25.4	26	25.3	84	65	74	74	29.1	28.8	31.1	29.7	23.6	23.4	24.7	23.9
1988	4	7	31.2	26	5.2	27	29.8	28.4	28.4	24.2	25.4	24.4	24.7	79	70	72	74	28.3	29.5	27.9	28.6	23.1	23.8	22.9	23.3
1988	4	8	31	26.4	4.6	27.2	30.6	27.4	28.1	24.4	26.4	24.8	25.2	80	72	81	78	28.7	31.6	29.6	29.9	23.4	25	23.8	24.1
1988	4	9	30	25.6	4.4	27	29.2	29	28.5	24.4	25.6	25.6	25.2	81	75	76	77	28.8	30.4	30.5	29.9	23.4	24.3	24.4	24.1
1988	4	10	30.8	26.8	4	27	29.8	27.8	28.1	25.6	26.2	26	25.9	89	75	87	84	31.9	31.6	32.4	32	25.1	25	25.4	25.2
1988	4	11	29.6	26.2	3.4	26.6	29	28	27.9	24.5	26.2	25	25.2	84	80	79	81	29.3	32.1	29.7	30.4	23.7	25.2	23.9	24.3
1988	4	12	31	25	6	26.6	29.4	27.8	27.9	24	25.8	23.5	24.4	81	75	70	75	28.1	30.8	26.1	28.3	23	24.5	21.8	23.1
1988	4	13	32	26	6	27	29.6	28.4	28.4	24.4	26	24.6	25	81	75	73	77	28.8	31.2	28.4	29.5	23.4	24.8	23.2	23.8
1988	4	14	31.6	26	5.6	26.8	30.2	28	28.3	24	25.8	24.2	24.7	79	71	73	74	28	30.3	27.7	28.6	22.9	24.2	22.7	23.3
1988	4	15	34.2	26.4	7.8	26.8	31.6	29.4	29.3	24.8	25.8	24	24.9	85	63	64	71	30	29.3	26.2	28.5	24.1	23.7	21.9	23.2
1988	4	16	33	25	8	27	30.8	28.5	28.7	22.4	25.2	24.2	23.9	67	64	70	67	24	28.3	27.3	26.5	20.4	23.1	22.5	22
1988	4	17	32.8	23.6	9.2	26.6	31	28.8	28.8	23	26	24.4	24.5	74	67	70	70	25.7	30.3	27.6	27.9	21.5	24.2	22.7	22.8
1988	4	18	36	25.8	10.2	27	33.2	30	30	25	26	24.2	25.1	85	57	62	68	30.3	28.8	26.3	28.5	24.3	23.4	21.9	23.2
1988	4	19	34.2	27	7.2	27.2	30.4	30.6	29.7	25.2	25.8	24.6	25.2	85	69	61	72	30.7	30.1	26.9	29.3	24.5	24.2	22.3	23.7
1988	4	20	33.6	25	8.6	26.6	30.7	30.7	29.7	24.6	25.2	27	25.6	85	64	75	75	29.6	28.4	33.2	30.4	23.9	23.2	25.8	24.3
1988	4	21	31.8	26	5.8	27.4	30.8	28.2	28.6	24	25.4	24.6	24.7	76	65	75	72	27.6	28.8	28.5	28.3	22.7	23.4	23.3	23.1
1988	4	22	32.8	24	8.8	26.6	30.6	29.8	29.2	24	25.2	24.4	24.5	81	65	64	70	28.1	28.4	26.9	27.8	23	23.2	22.3	22.8
1988	4	23	34	25.2	8.8	27.6	31.6	30	29.8	23	25.4	23.6	24	68	61	59	62	25	28.3	24.8	26.1	21.1	23.1	21	21.7
1988	4	24	36.2	24.6	11.6	26.6	32.8	29.6	29.6	22.2	26	24	24.1	68	58	63	63	23.8	29.1	26.1	26.3	20.3	23.6	21.8	21.9
1988	4	25	35.6	26	9.6	26.8	32.2	30.2	29.9	24.4	25.6	24.2	24.7	82	59	61	67	28.9	28.4	26.2	27.8	23.5	23.2	21.9	22.8
1988	4	26	35.4	25.2	10.2	27.4	32	29.8	29.8	24.2	26.8	25.2	25.4	77	67	69	71	28.1	31.8	29	29.6	23	25	23.5	23.9
1988	4	27	32.8	26.2	6.6	27.4	32	30.2	30	25.4	26.4	25.6	25.8	85	65	69	73	31.1	30.7	29.7	30.5	24.7	24.5	24	24.4
1988	4	28	33.2	26.4	6.8	28	31.4	29.2	29.5	25.2	25.6	24.8	25.2	80	63	70	71	30.2	28.9	28.4	29.2	24.2	23.5	23.2	23.6
1988	4	29	35.4	25.6	9.8	27.2	31.4	29.6	29.5	24.6	26.8	24.2	25.2	81	70	64	72	29.2	32.2	26.6	29.3	23.6	25.3	22.1	23.7
1988	4	30	31.8	26	5.8	27.6	30	30.2	29.5	23.4	25.8	24.6	24.6	70	72	63	68	26	30.4	27.2	27.9	21.7	24.3	22.5	22.8
1988	5	1	31.4	26.6	4.8	27.2	29.2	25.6	26.9	24.9	25.6	24.6	25	83	75	92	83	29.9	30.4	30.2	30.2	24.1	24.3	24.2	24.2
1988	5	2	31.4	24.6	6.8	26.4	31	24	26.4	24.4	26.8	23.6	24.9	85	72	97	85	29.2	32.4	28.8	30.2	23.7	25.4	23.4	24.2
1988	5	3	31.8	23.8	8	26	31.2	29	28.8	24	27	25.4	25.5	85	72	75	77	28.5	32.8	30	30.4	23.2	25.6	24.1	24.3
1988	5	4	31.6	24.6	7	27.4	31	27.2	28.2	25.4	27.8	24.8	26	85	78	82	82	31.1	35.2	29.7	32	24.7	26.8	23.9	25.1
1988	5	5	31.8	25.4	6.4	27.6	30.8	27	28.1	25	26.4	25	25.5	81	71	85	79	29.9	31.5	30.3	30.6	24.1	24.9	24.3	24.4
1988	5	6	31.4	25	6.4	26	30	29	28.5	23.8	26.4	25.4	25.2	83	75	75	78	28	32	30	30	23	25.2	24.1	24.1
1988	5	7	32.4	25	7.4	26.8	30.6	28.8	28.8	24.4	26.4	25	25.3	82	72	74	76	28.9	31.6	29.1	29.9	23.5	25	23.6	24
1988	5	8	34	25	9	27	31.2	29.6	29.4	25.4	26.6	26.5	26.2	88	70	79	79	31.4	31.7	32.5	31.9	24.8	25	25.5	25.1
1988	5	9	32.8	26.8	6	27.4	31	28.4	28.8	25.2	26.6	25.4	25.7	84	71	79	78	30.6	31.9	30.4	31	24.4	25.1	24.3	24.6
1988	5	10	33.8	26.2	7.6	28	32.2	30.4	30.3	25	26.6	25.4	25.7	79	65	67	70	29.7	31.1	29.1	29.9	23.9	24.7	23.6	24.1
1988	5	11	34.8	26.4	8.4	28.4	32.6	30.2	30.4	24.2	26.6	25.4	25.4	71	63	68	67	27.4	30.8	29.2	29.1	22.6	24.5	23.7	23.6
1988	5	12	34.4	27	7.4	28	31.2	29.2	29.4	24.6	26.2	25.2	25.3	76	68	73	72	28.6	30.7	29.4	29.6	23.3	24.5	23.7	23.8
1988	5	13	32.8	26	6.8	28	31	29.6	29.5	24.8	26.2	25	25.3	77	69	69	72	29.2	30.8	28.6	29.5	23.6	24.5	23.3	23.8
1988	5	14	32	25.8	6.2	27.2	31	29.6	29.4	24	25.6	25	24.9	77	65	69	70	27.7	29.2	28.6	28.5	22.8	23.7	23.3	23.2
1988	5	15	33.2	25.4	7.8	27.4	31.6	29	29.3	24.4	27	25.2	25.5	78	70	74	74	28.5	32.6	29.5	30.2	23.3	25.5	23.8	24.2
1988	5	16	32.4	25.6	6.8	27.2	30	30.8	29.7	24	26.4	25.8	25.4	77	75	67	73	27.7	32	29.9	29.9	22.8	25.2	24	24
1988	5	17	31.8	27.4	4.4	27.8	31	29.2	29.3	25.2	27	26.2	26.1	81	73	79	78	30.3	33	32	31.8	24.3	25.7	25.2	25
1988	5	18	32.6	25.8	6.8	27.2	30.4	26.6	27.7	23.8	27.4	25	25.4	75	79	88	81	27.2	34.5	30.6	30.8	22.5	26.4	24.4	24.4
1988	5	19	32.6	25.6	7	26.6	30	28.4	28.4	24.6	26.6	26	25.7	85	77	83	81	29.6	32.5	32	31.4	23.9	25.5	25.2	24.8
1988	5	20	32.4	24.6	7.8	27	31.2	29.4	29.3	24.6	27	25.2	25.6	82	72	71	75	29.3	32.8	29.2	30.5	23.7	25.6	23.7	24.3
1988	5	21	34	25	9	26.8	30.6	29.8	29.3	25.2	26.6	25.2	25.7	88	73	69	77	31	32.1	29	30.7	24.6	25.3	23.5	24.5
1988	5	22	32.8	25.6	7.2	27.8	31.8	29.8	29.8	25.2	26.2	25	25.5	81	64	68	71	30.3	30.3	28.5	29.7	24.3	24.2	23.2	23.9
1988	5	23	36.2	25.4	10.8	27.2	34	30.8	30.7	25	27	25.6	25.9	84	58	66	69	30.2	31	29.3	30.2	24.2	24.6	23.7	24.2
1988	5	24	36.4	27	9.4	28.8	33.6	31.8	31.5	24.6	26.6	26	25.7	71	58	63	64	28.1	30.1	29.7	29.3	23	24.2	23.9	23.7
1988	5	25	35.2	28	7.2	29	33.6	32	31.6	25	26.4	26.4	25.9	72	57	65	65	29	29.6	30.7	29.8	23.5	23.9	24.5	24
1988	5	26	34.4	27.4	7	28.2	32.2	31.6	30.9	24.2	26.6	25.2	25.3	72	65	60	65	27.5	31.1	27.8	28.8	22.7	24.7	22.8	23.4
1988	5	27	32	26.8	5.2	28.8	31.2	28.2	29.1	24.2	26.4	26.4	25.7	69	69	87	75	27.1	31.2	33.2	30.5	22.4	24.8	25.8	24.3
1988	5	28	31.8	25.8	6	27.4	30.4	26.6	27.8	24	25.8	25.4	25.1	76	69	91	79	27.6	30.1	31.6	29.8	22.7	24.2	25	23.9
1988	5	29	31.8	24.8	7	26.8	30.8	29.8	29.3	24.2	26.8	25	25.3	81	73	68	74	28.5	32.6	28.5	29.8	23.2	25.5	23.2	24
1988	5	30	33	24.4	8.6	27.4	31	31	30.1	23.8	26.4	25.6	25.3	74	70	65	70	27.1	31.3	29.2	29.2	22.4	24.8	23.7	23.6
1988	5	31	33	25	8	27.4	32	26.4	28	24	27.2	25	25.4	76	69	89	78	27.6	32.9	30.7	30.4	22.7	25.6	24.5	24.3
1988	6	1	30.6	24.6	6	27.3	29.8	28.8	28.7	24.6	26.2	26	25.6	80	75	80	79	29.1	31.6	31.7	30.8	23.6	25	25	24.5
1988	6	2	31.6	25.6	6	27	25.6	25.3	25.8	25	24.2	24.4	24.5	85	89	93	89	30.3	29.2	29.9	29.8	24.3	23.7	24.1	24
1988	6	3	31.2	23.6	7.6	25.4	30	28.6	28.1	23.3	25.2	24	24.2	84	68	68	73	27.2	28.8	26.8	27.6	22.5	23.4	22.2	22.7
1988	6	4	32.4	24	8.4	27	31.6	26	27.6	23.6	25.4	23	24	75	61	78	71	26.8	28.3	26.1	27.1	22.3	23.1	21.8	22.4
1988	6	5	32.4	24.4	8	26.7	30.3	30.3	29.4	23.8	25.8	25.6	25.1	79	70	69	72	27.5	30.2	29.7	29.1	22.7	24.2	23.9	23.6
1988	6	6	33.8	25	8.8	27.8	32.8	30.8	30.5	23.4	27.8	25.6	25.6	69	68	66	68	25.8	34	29.3	29.7	21.6	26.2	23.7	23.9
1988	6	7	35.2	26	9.2	28.4	32.4	30.4	30.4	24.6	26.4	24.6	25.2	73	63	62	66	28.4	30.4	27	28.6	23.2	24.3	22.4	23.3
1988	6	8	35.6	25	10.6	27.8	32	30.8	30.3	24.2	26.8	25.4	25.5	74	67	65	69	27.8	31.8	28.8	29.5	22.8	25	23.4	23.8
1988	6	9	34	25	9	28	33	30.4	30.5	24.8	27.6	25.4	25.9	77	66	67	70	29.2	33.3	29.1	30.5	23.6	25.9	23.6	24.4
1988	6	10	32	25.2	6.8	28.6	30.6	26	27.8	24.6	26.8	23.6	25	72	74	82	76	28.2	32.7	27.5	29.5	23.1	25.5	22.7	23.8
1988	6	11	33.4	24.4	9	27.2	30	29	28.8	23.4	26.2	25.2	24.9	73	74	74	74	26.2	31.5	29.5	29.1	21.9	24.9	23.8	23.5
1988	6	12	29	25.2	3.8	25.5	27	26.4	26.3	23.2	24.2	23.8	23.7	82	79	81	81	26.9	28.3	27.7	27.6	22.3	23.1	22.8	22.7
1988	6	13	30.8	24.4	6.4	25.4	29.6	28.4	28	23.8	25	25.4	24.7	88	69	79	78	28.4	28.6	30.4	29.1	23.2	23.3	24.3	23.6
1988	6	14	32.2	23.2	9	26.4	31.4	28.8	28.8	23.4	26.6	25	25	78	69	74	73	26.8	31.6	29.1	29.2	22.2	25	23.6	23.6
1988	6	15	31	23.8	7.2	27.4	29.8	27.8	28.2	23.8	26.8	24.8	25.1	74	79	78	77	27.1	33.2	29.3	29.9	22.4	25.8	23.7	24
1988	6	16	32.2	22.8	9.4	25.6	30.2	25.4	26.6	22.8	26.4	24	24.4	79	74	89	81	25.9	31.9	28.9	28.9	21.7	25.1	23.5	23.4
1988	6	17	31.2	23.2	8	26.2	30.2	26.6	27.4	24.2	26.4	24.6	25.1	85	74	85	81	28.8	31.9	29.6	30.1	23.4	25.1	23.9	24.1
1988	6	18	30	25.2	4.8	25.5	29.2	27.4	27.4	24.4	25.6	24.8	24.9	91	75	81	83	29.8	30.4	29.6	29.9	24	24.3	23.8	24.1
1988	6	19	31.2	25	6.2	26.4	30.2	25	26.6	24.4	26.4	24.2	25	85	74	94	84	29.2	31.9	29.6	30.2	23.7	25.1	23.9	24.2
1988	6	20	30.2	24	6.2	26.2	26.8	24.7	25.6	23.6	25.6	23.6	24.3	81	91	91	88	27.4	32	28.4	29.3	22.6	25.2	23.2	23.6
1988	6	21	32.4	23	9.4	26	29.8	29.8	28.8	23.4	26.2	26	25.2	80	75	74	77	27	31.6	31.1	29.9	22.4	25	24.7	24
1988	6	22	34.4	23.2	11.2	27.4	31.6	31	30.3	24.4	26.8	26	25.7	78	69	67	72	28.5	32	30.3	30.3	23.3	25.2	24.2	24.2
1988	6	23	32.4	23.4	9	27.4	30.8	25.2	27.1	24	26.8	24.2	25	76	73	92	80	27.6	32.6	29.5	29.9	22.7	25.5	23.8	24
1988	6	24	30.6	23.4	7.2	26	30.2	26.4	27.3	23.8	26	24.4	24.7	83	72	85	80	28	30.8	29.2	29.3	23	24.5	23.7	23.7
1988	6	25	28.8	24.6	4.2	25.4	27.6	25.8	26.1	23.6	24.6	24.2	24.1	86	78	88	84	27.9	28.9	29.1	28.6	22.9	23.5	23.6	23.3
1988	6	26	29	24.4	4.6	25.4	25.8	24	24.8	23.6	24.8	23.4	23.9	86	92	95	91	27.9	30.6	28.4	29	22.9	24.4	23.2	23.5
1988	6	27	30.6	22.8	7.8	23.8	29.6	28	27.4	23	25.2	25	24.4	93	70	79	81	27.5	29.1	29.7	28.8	22.7	23.6	23.9	23.4
1988	6	28	32	23.8	8.2	27.2	31	29.6	29.4	24.6	26.4	25.2	25.4	81	70	70	74	29.2	31.3	29.1	29.9	23.6	24.8	23.6	24
1988	6	29	32.4	24.8	7.6	26.8	28.6	28.6	28.1	24.8	26	25.4	25.4	85	81	77	81	30	31.9	30.3	30.7	24.1	25.1	24.3	24.5
1988	6	30	31.5	25	6.5	26	30.2	26.6	27.4	24.2	26.6	24.4	25.1	86	76	84	82	29	32.4	29.1	30.2	23.5	25.4	23.6	24.2
1988	7	1	29.4	23.2	6.2	26.6	28	27.6	27.5	23.4	25	24.8	24.4	77	79	80	78	26.6	29.7	29.4	28.6	22.1	23.9	23.8	23.3
1988	7	2	30.2	24.2	6	26.6	25.4	27	26.5	24.6	24.2	25.8	24.9	85	91	91	89	29.6	29.4	32.4	30.5	23.9	23.8	25.4	24.3
1988	7	3	30	24	6	26.4	29.8	26	27	24.2	26.2	24.6	25	83	75	89	83	28.7	31.6	30	30.1	23.4	25	24.1	24.1
1988	7	4	31.4	23.4	8	25	29.6	27	27.1	23	26.2	25.8	25	84	77	91	84	26.7	31.7	32.4	30.3	22.2	25	25.4	24.2
1988	7	5	29.2	23.4	5.8	25.2	28.4	26.2	26.5	23.6	25	24.4	24.3	88	76	86	83	28	29.4	29.3	28.9	23	23.8	23.7	23.5
1988	7	6	30.2	23.8	6.4	25.4	29.6	25.4	26.5	23.2	26	24.2	24.5	83	75	91	83	27	31.2	29.4	29.2	22.3	24.8	23.8	23.6
1988	7	7	31.6	22.2	9.4	24.4	30.4	28.6	28	22.8	24.2	25.6	24.2	87	60	79	75	26.7	26.1	30.8	27.8	22.2	21.8	24.5	22.8
1988	7	8	33.8	22.2	11.6	26.8	30.8	29.6	29.2	24	26.8	25.4	25.4	79	73	71	75	28	32.6	29.6	30	22.9	25.5	23.9	24.1
1988	7	9	31.6	26	5.6	26.8	28.8	27.2	27.5	24.6	25.4	24.8	24.9	84	76	82	81	29.4	30.2	29.7	29.8	23.8	24.2	23.9	24
1988	7	10	31.6	25	6.6	26.6	30.8	26.6	27.6	24.4	26.2	24.8	25.1	84	70	86	80	29.1	30.9	30.1	30	23.6	24.6	24.1	24.1
1988	7	11	32.2	23.6	8.6	26.2	31.4	27.8	28.3	23.5	26	24.8	24.8	80	65	78	75	27.1	30	29.3	28.8	22.4	24.1	23.7	23.4
1988	7	12	32.4	23.8	8.6	25.8	27	25.2	25.8	23.2	26	24.4	24.5	80	92	94	89	26.7	32.9	30	29.9	22.2	25.7	24.1	24
1988	7	13	30.6	22.2	8.4	23.6	28.6	26	26	22.6	25.6	24.4	24.2	92	79	88	86	26.7	30.8	29.5	29	22.2	24.5	23.8	23.5
1988	7	14	32.6	23	9.6	24.2	31.6	29	28.5	23.2	26.2	25.6	25	92	65	76	78	27.8	30.4	30.5	29.6	22.8	24.3	24.4	23.8
1988	7	15	33.6	24	9.6	25.8	31.2	29.2	28.9	23	26.2	25	24.7	79	68	71	73	26.2	30.7	28.9	28.6	21.9	24.5	23.5	23.3
1988	7	16	34.6	23.6	11	26.4	30.6	29.8	29.1	23.6	26.8	25.8	25.4	79	74	73	76	27.2	32.7	30.5	30.2	22.5	25.5	24.4	24.1
1988	7	17	34.2	23.8	10.4	26	31.2	29.6	29.1	23.6	26.6	25	25.1	82	70	69	74	27.5	31.7	28.6	29.3	22.7	25	23.3	23.7
1988	7	18	34.4	24.4	10	26.4	31	29.6	29.1	23.6	26.2	25	24.9	79	69	69	72	27.2	30.8	28.6	28.9	22.5	24.5	23.3	23.4
1988	7	19	34.2	25	9.2	26.6	31.2	27	28	24	26.8	24.2	25	81	71	79	77	28.1	32.3	28.3	29.6	23	25.3	23.1	23.8
1988	7	20	33	23.8	9.2	26.2	31.8	27.6	28.3	23.6	26.6	24.2	24.8	81	67	76	74	27.4	31.3	27.9	28.9	22.6	24.8	22.9	23.4
1988	7	21	35	23.8	11.2	26.2	32.8	28.6	29	23.2	26.6	24.6	24.8	78	62	72	71	26.4	30.7	28.2	28.4	22	24.5	23.1	23.2
1988	7	22	33.6	24	9.6	25.8	30.8	27.2	27.8	23.6	25.8	25	24.8	83	67	84	78	27.6	29.9	30.2	29.2	22.7	24	24.2	23.7
1988	7	23	31.6	23.2	8.4	25.2	30.8	29.9	29	24	26.6	24.8	25.1	91	72	66	76	29	32	27.9	29.6	23.5	25.2	22.9	23.9
1988	7	24	33.2	25.2	8	28	32	29.2	29.6	24.8	27	24.8	25.5	77	68	70	72	29.2	32.3	28.4	29.9	23.6	25.3	23.2	24
1988	7	25	32.8	25.4	7.4	27.2	32	28.4	29	24.6	26.8	25.2	25.5	81	67	77	75	29.2	31.8	29.9	30.3	23.6	25	24	24.2
1988	7	26	31.6	24.2	7.4	24.9	29.2	28.2	27.6	22.6	26	24.4	24.3	82	78	73	78	25.9	31.5	28	28.5	21.7	24.9	23	23.2
1988	7	27	29.6	23.8	5.8	26.2	28.5	27.8	27.6	24.2	25.8	25.8	25.3	85	81	85	84	28.8	31.4	31.9	30.7	23.4	24.9	25.1	24.5
1988	7	28	33.4	23.4	10	25.8	30.2	29.6	28.8	23.8	26.6	24	24.8	85	76	63	74	28.1	32.4	26.1	28.9	23	25.4	21.8	23.4
1988	7	29	32.2	23	9.2	26.8	32.2	30.2	29.9	23.4	27	25.4	25.3	75	67	68	70	26.5	32.2	29.2	29.3	22	25.3	23.7	23.7
1988	7	30	31.8	25.4	6.4	27.8	25.2	25.8	26.1	23.2	24.8	24.2	24.1	68	97	88	84	25.4	31	29.1	28.5	21.3	24.7	23.6	23.2
1988	7	31	31	23.8	7.2	25.8	30.2	24.6	26.3	24.2	26.8	23	24.7	88	77	87	84	29.1	33	27	29.7	23.6	25.7	22.4	23.9
1988	8	1	32.9095	24.5682	8.34134	25.8864	30.8235	29.4588	28.9706	23.9818	26.7636	25.3636	25.3682	85.3636	72.8571	73.8182	77.4286	28.5	32.4952	29.7318	30.2524	23.2182	25.4238	23.9227	24.2
1988	8	2	32.9273	24.5727	8.35455	26.4364	30.8875	29.1059	28.9118	24.3429	27.0636	25.5091	25.6381	84.0476	73.7273	75.1364	77.5238	28.9762	33.0136	30.1409	30.7095	23.5048	25.7091	24.1636	24.4476
1988	8	3	33.0045	24.7818	8.22273	26.4455	31.0941	28.8941	28.8235	24.3818	26.8727	25.4545	25.5636	84.3636	70.5	77	77.3636	29.1	32.2455	30.2318	30.5182	23.5727	25.2727	24.2091	24.3591
1988	8	4	33.2727	24.6273	8.64545	26.2273	31	28.8824	28.7882	24.4273	27.1545	25.0909	25.5636	86.2727	73.6364	73.3182	77.7273	29.3818	33.1818	29.1182	30.5591	23.7273	25.7818	23.5909	24.3636
1988	8	5	33.5318	24.6636	8.86818	26.0818	31.8941	28.8118	28.8824	24.0455	27.1727	25.5091	25.5682	84.5	69.9545	77.4545	77.3636	28.5045	32.7773	30.3682	30.5591	23.2273	25.55	24.2773	24.3591
1988	8	6	32.9909	24.6238	8.3671	25.9455	31.3882	29.2059	28.9471	23.9727	27.2136	25.4455	25.55	84.9091	71.5909	76.2273	77.5455	28.4091	33.1091	30.1364	30.5545	23.1818	25.7318	24.1636	24.3545
1988	8	7	32.9818	24.9727	8.00909	26.2045	30.8875	29.2941	29.0187	24.2909	26.7818	25.6455	25.5682	85.5	71.381	74.3182	76.8095	29.0591	32.2381	30.2682	30.4905	23.5455	25.2857	24.2227	24.3381
1988	8	8	33.1182	24.6818	8.43636	26.3727	31.6824	29.1765	29.0647	24.2	27.1364	25.5273	25.6136	83.4545	70.8636	76.5909	76.9091	28.6909	32.8045	30.3318	30.6091	23.3227	25.5955	24.25	24.4
1988	8	9	32.5955	24.8682	7.72727	26.1545	30.9294	28.4471	28.5176	24.1364	26.9091	25.4636	25.5045	84.6364	72.9545	78.1818	78.6364	28.6909	32.6136	30.4	30.5682	23.3318	25.4909	24.3	24.3682
1988	8	10	32.5318	24.7909	7.74091	26.0273	30.8941	28.9059	28.6706	24.1636	26.9818	25.3636	25.5	85.7727	73.0455	75.1364	78.0909	28.8318	32.8045	29.8591	30.5045	23.4182	25.5864	23.9864	24.3227
1988	8	11	32.7364	24.4818	8.25455	26.1182	30.9294	28.8235	28.6529	24.0045	26.7818	25.3091	25.3591	84	72.5	78.9545	78.5	28.3773	32.3318	30.1773	30.2955	23.1545	25.3318	24.1727	24.2182
1988	8	12	32.6545	24.3545	8.3	26.0286	31.1889	29.0353	28.8941	23.9619	26.8455	25.4455	25.4095	84.4762	72.1364	76.3636	77.7619	28.3571	32.3864	30.1636	30.3429	23.1381	25.3636	24.1455	24.2476
1988	8	13	33.1318	24.4182	8.71364	25.8545	31.8	28.8706	28.8471	23.8727	27.2364	25.5091	25.5455	84.7727	70.7727	77.1364	77.5455	28.2091	33.0409	30.3818	30.5545	23.0682	25.6955	24.2727	24.35
1988	8	14	32.8682	24.5909	8.27727	26.2545	31.3882	28.1529	28.5063	24.3864	27.3	25.2091	25.6273	85.6818	73.5455	78.2727	79.2727	29.2545	33.4909	29.9136	30.8727	23.65	25.9409	24.0227	24.5455
1988	8	15	33.0364	24.5364	8.5	25.9	31.4235	28.8706	28.8	23.9818	27.0182	25.2818	25.4273	85.2727	70.5	75.7727	77.3182	28.5045	32.5409	29.7818	30.2682	23.2273	25.4409	23.95	24.2182
1988	8	16	32.6909	24.5818	8.10909	25.9727	30.9375	28.4471	28.4941	24.0476	26.9238	25.4182	25.4714	85.381	73.8095	78.8182	79.5238	28.619	32.7952	30.3909	30.619	23.3048	25.5857	24.3	24.3952
1988	8	17	32.8455	24.4909	8.35455	25.9227	31.3882	28.7588	28.6882	24.0182	27.2	25.3727	25.5318	85.3182	71.7727	75.7273	77.6818	28.55	33.0864	29.9273	30.5227	23.2591	25.7318	24.0409	24.3364
1988	8	18	32.7682	24.6545	8.11364	26.0182	31.6706	28.3412	28.6	24.0727	27.1091	25.3	25.5	85.0909	70.5455	78.8182	78.1818	28.6182	32.7364	30.1591	30.5045	23.2864	25.5545	24.1727	24.3409
1988	8	19	32.8909	24.5	8.39091	25.8636	31.0706	28.4353	28.4312	23.9636	26.7909	25.3524	25.3857	85.4091	71.2273	78.0952	78.1818	28.4682	32.1773	30.1182	30.2591	23.2136	25.2591	24.1364	24.2
1988	8	20	32.7909	24.5682	8.22273	25.8909	31.0824	28.8824	28.7118	24.1091	27.1381	25.5909	25.6381	86.3182	72.6667	76.5909	78.5714	28.8136	33.0714	30.4909	30.8429	23.4136	25.7238	24.3364	24.5143
1988	8	21	33.3455	24.5455	8.8	26.0091	31.6941	28.9647	28.9294	24.1955	27.0818	25.3955	25.5545	86.1818	70.1818	75.3636	77.1818	28.95	32.6273	29.9636	30.5273	23.4818	25.4955	24.0455	24.3455
1988	8	22	33.2	24.6045	8.59545	26.0818	31.3875	29.0588	28.9176	24.1143	26.8909	25.4818	25.4952	85.1905	70.4091	75.6364	77.2857	28.7095	32.2818	30.1364	30.4143	23.3429	25.3091	24.15	24.3048
1988	8	23	33.4591	24.6955	8.76364	26.1182	31.775	29.1	29.1	24.0857	27.1818	25.5227	25.6143	84.4762	69.5	75.5455	76.8095	28.6143	32.7545	30.2	30.5857	23.2714	25.5591	24.1864	24.3714
1988	8	24	32.6364	24.7455	7.89091	26.0636	30.9	28.0588	28.2882	24.0762	27.0091	25.1273	25.4238	84.8095	73.9545	80.6364	80.1905	28.5714	32.9409	30.0364	30.5714	23.2857	25.6636	24.1045	24.381
1988	8	25	32.7273	24.4727	8.25455	25.7182	31.0529	28.8941	28.6588	23.9	26.9545	25.4364	25.4273	86.0455	71.9545	75.5909	77.9091	28.4045	32.6136	30.0364	30.35	23.1682	25.4727	24.1	24.25
1988	8	26	32.3091	24.7136	7.59545	26.2318	31.2118	28.1529	28.4529	24.2273	26.9727	25.2818	25.5	84.8636	71.9545	81.2273	79.3636	28.8818	32.6545	30.4091	30.6364	23.4318	25.5045	24.3	24.4318
1988	8	27	32.3545	24.7773	7.57727	26.0818	31.1353	28.3647	28.5294	23.9636	26.8455	25.4409	25.4091	84	72.5	79.7273	78.7727	28.3136	32.45	30.5364	30.4273	23.1364	25.4091	24.3818	24.2955
1988	8	28	32.9182	24.4045	8.51364	25.5909	31.5647	28.3059	28.4882	23.9091	27.2727	25.4182	25.5364	86.9091	71.5	78.2727	78.9545	28.5136	33.1864	30.3455	30.6955	23.2273	25.7864	24.2591	24.4364
1988	8	29	32.9727	24.6143	8.35844	25.9455	31.6824	28.4235	28.6706	24.0909	27.1818	25.7091	25.6591	85.9091	71.0455	80.5455	79.0909	28.7182	32.9545	31.1045	30.9273	23.3545	25.6727	24.6955	24.5636
1988	8	30	33.1545	24.5682	8.58636	26.2455	31.5882	28.8059	28.9059	24.2	27.1909	25.6091	25.6682	84.3636	71	78.1818	77.8636	28.7773	32.9864	30.6909	30.8227	23.3909	25.6727	24.4727	24.5091
1988	8	31	33.0136	24.8091	8.20455	26.0909	31.6353	28.5647	28.7824	24.0091	27.2636	25.3	25.5273	84.1364	71.5	78.4545	78	28.4182	33.1773	30.1364	30.5773	23.1773	25.7773	24.1591	24.3545
1988	9	1	31.8	22.8	9	23.6	30	27.2	27	22.2	26.4	24.8	24.5	89	75	82	82	25.8	32	29.7	29.2	21.6	25.2	23.9	23.6
1988	9	2	31.6	23.4	8.2	24.6	30.8	28.2	28	22.6	26	25.4	24.7	84	68	80	78	26.1	30.4	30.6	29	21.8	24.3	24.4	23.5
1988	9	3	32	24.4	7.6	26.2	29.2	27.8	27.8	23.6	25	24.4	24.3	81	71	76	76	27.4	28.9	28.3	28.2	22.6	23.5	23.1	23.1
1988	9	4	32	23.6	8.4	25.2	30.8	28	28	23	26.8	25	24.9	83	73	79	78	26.6	32.6	29.7	29.6	22.1	25.5	23.9	23.8
1988	9	5	32.8	24	8.8	26.2	31	26	27.3	24	27	24.4	25.1	83	73	88	82	28.4	33	29.5	30.3	23.2	25.7	23.8	24.2
1988	9	6	32	23.2	8.8	24.2	31	27	27.3	23	25.6	24.4	24.3	90	65	81	79	27.3	29.2	28.8	28.4	22.5	23.7	23.4	23.2
1988	9	7	31.4	24	7.4	25.4	29.3	25	26.2	23.4	25.2	23.2	23.9	85	72	86	81	27.4	29.3	27.2	28	22.6	23.7	22.5	22.9
1988	9	8	30.4	24	6.4	25	28.3	24.7	25.7	24.2	25	23.6	24.3	94	77	91	87	29.6	29.5	28.4	29.2	23.9	23.8	23.2	23.6
1988	9	9	31	23.8	7.2	24.4	30	27	27.1	22.6	25.8	24.6	24.3	86	72	82	80	26.2	30.4	29.3	28.6	21.9	24.3	23.7	23.3
1988	9	10	31.4	24	7.4	25.8	30.4	26	27	23.6	26.4	25	25	83	73	92	83	27.6	31.7	31	30.1	22.7	25	24.6	24.1
1988	9	11	31	25.4	5.6	26	30.4	26.2	27.2	24.2	25.4	23.8	24.5	86	67	82	78	29	29.1	27.9	28.6	23.5	23.6	22.9	23.3
1988	9	12	31.4	24.6	6.8	25.2	30.8	28.6	28.3	23.6	25.6	25.2	24.8	88	66	76	77	28	29.3	29.8	29.1	23	23.7	24	23.6
1988	9	13	29.4	23.2	6.2	24	28.7	25.7	26	23.2	24.4	24.4	24	94	70	90	85	27.9	27.7	29.7	28.4	22.9	22.8	23.9	23.2
1988	9	14	31.6	23.4	8.2	26.8	30.6	24.4	26.5	23.6	26.2	22.8	24.2	77	71	87	78	27	31.1	26.7	28.2	22.3	24.7	22.2	23.1
1988	9	15	32.8	21.8	11	22.8	31.8	28	27.6	21.6	25.8	25.2	24.2	90	62	80	77	25	29.2	30.2	28.1	21.1	23.7	24.2	23
1988	9	16	34.4	22.6	11.8	26.6	33.2	26.6	28.3	23.8	26.8	24.8	25.1	79	61	86	76	27.6	31	30.1	29.5	22.7	24.6	24.1	23.8
1988	9	17	31.1	24	7.1	26.9	30.4	24.6	26.6	24.2	25.4	23	24.2	80	67	87	78	28.4	29.1	27	28.2	23.2	23.6	22.4	23
1988	9	18	31	21.6	9.4	24.4	30.2	25.2	26.3	22.4	25.8	24.4	24.2	84	71	94	83	25.7	30.3	30	28.7	21.6	24.2	24.1	23.3
1988	9	19	27.9	22.2	5.7	23.2	27.8	26	25.8	22.2	24.6	24.2	23.7	92	77	86	85	26.1	28.8	29	27.9	21.8	23.4	23.5	22.9
1988	9	20	31.8	23.4	8.4	25.4	30.2	26.8	27.3	24	26	24.6	24.9	89	72	84	82	28.9	30.8	29.4	29.7	23.5	24.5	23.8	23.9
1988	9	21	32.6	23.2	9.4	24.4	31.2	26	26.9	22.6	27.2	24.6	24.8	86	74	89	83	26.2	33.4	30	29.9	21.9	25.9	24.1	23.9
1988	9	22	31.4	23	8.4	24.6	30.4	28	27.8	23	26.8	25.2	25	87	76	80	81	27	32.8	30.2	30	22.4	25.6	24.2	24.1
1988	9	23	32.3	23.8	8.5	27	30.6	27.8	28.3	24.4	26.6	25.6	25.5	81	73	84	79	28.8	32.1	31.3	30.8	23.4	25.3	24.8	24.5
1988	9	24	33.2	23.2	10	25.8	31.2	26.8	27.6	24	27	25.6	25.5	86	72	91	83	28.6	32.8	32	31.2	23.3	25.6	25.2	24.7
1988	9	25	32.4	24	8.4	26.2	31.2	28.8	28.8	24.4	27	25.6	25.7	86	72	78	79	29.3	32.8	30.7	31	23.7	25.6	24.5	24.6
1988	9	26	32	24.8	7.2	26.6	31.6	27.6	28.4	24.4	26.8	25.2	25.5	84	69	82	78	29.1	32	30.4	30.5	23.6	25.2	24.3	24.4
1988	9	27	31.8	24	7.8	25.8	31	25.6	27	24	27	23.8	24.9	86	73	86	82	28.6	33	28.3	30	23.3	25.7	23.1	24
1988	9	28	32.2	22.6	9.6	25.4	31.4	27.8	28.1	23.6	26.4	25.4	25.1	86	68	83	79	27.9	31.1	30.8	29.9	22.9	24.7	24.6	24
1988	9	29	33.2	24	9.2	25	31.6	28	28.1	23.6	27	25.4	25.3	89	70	81	80	28.2	32.6	30.7	30.5	23.1	25.5	24.5	24.3
1988	9	30	31.4	24.2	7.2	26	30.4	23.8	26	24.2	26.4	23.2	24.6	86	73	95	85	29	31.7	28	29.6	23.5	25	23	23.8
1988	10	1	30.8	23.2	7.6	25.8	29.2	27	27.3	24	25.6	25.4	25	86	75	88	83	28.6	30.4	31.4	30.1	23.3	24.3	24.8	24.2
1988	10	2	31.6	23.4	8.2	24.6	31.4	27.4	27.7	23.2	26	24.2	24.5	89	65	77	77	27.5	30	28.1	28.5	22.6	24.1	23	23.2
1988	10	3	31.6	23	8.6	24.4	30.2	28	27.6	23	25.6	24.8	24.5	89	69	77	78	27.1	29.7	29.2	28.7	22.4	24	23.6	23.3
1988	10	4	30.6	23.6	7	26.2	29.6	24.6	26.3	24	26.4	23.4	24.6	83	78	90	84	28.4	32.3	28	29.5	23.2	25.3	22.9	23.8
1988	10	5	32.2	22.8	9.4	24.6	31.4	28.8	28.4	22.4	26	25.4	24.6	83	65	76	75	25.6	30	30.2	28.6	21.5	24.1	24.2	23.3
1988	10	6	31.6	23.8	7.8	26	30.2	28.8	28.5	23.4	25.4	25.4	24.7	80	68	76	75	27	29.2	30.2	28.8	22.4	23.7	24.2	23.4
1988	10	7	31.8	24.2	7.6	26.2	28.2	25.2	26.2	24.2	26.6	24.2	25	85	88	92	88	28.8	33.7	29.5	30.7	23.4	26.1	23.8	24.4
1988	10	8	31.6	23.8	7.8	25.8	30.6	25.2	26.7	24	26.6	24	24.9	86	73	91	83	28.6	32.1	29	29.9	23.3	25.3	23.5	24
1988	10	9	30.2	23.6	6.6	25	29.8	27	27.2	23.6	26	25	24.9	89	74	85	83	28.2	31.1	30.3	29.9	23.1	24.7	24.3	24
1988	10	10	32	24.4	7.6	26.8	30.8	28.9	28.8	24	26.6	24.8	25.1	79	72	72	74	28	32	28.6	29.5	22.9	25.2	23.3	23.8
1988	10	11	33.4	24	9.4	25.8	32	29.4	29.1	23.2	26.2	23.8	24.4	80	63	63	69	26.7	30.1	25.7	27.5	22.2	24.2	21.6	22.6
1988	10	12	30	24.6	5.4	27	27.4	25.6	26.4	23.8	26	24	24.6	77	90	88	85	27.3	32.7	28.8	29.6	22.6	25.5	23.4	23.8
1988	10	13	30.2	23.2	7	26.4	28.5	25.4	26.4	23.6	26.4	24.2	24.7	79	85	91	85	27.2	33	29.4	29.9	22.5	25.7	23.8	24
1988	10	14	31.2	22.2	9	24.6	30.4	26.6	27	22.8	26	23.2	24	86	71	75	77	26.5	30.7	26.2	27.8	22.1	24.5	21.8	22.8
1988	10	15	31.4	23.8	7.6	24.6	30.2	24	25.7	22.4	27.4	23.6	24.5	83	81	97	87	25.6	34.6	28.8	29.7	21.5	26.5	23.4	23.8
1988	10	16	30.8	24	6.8	25.8	29.4	26	26.8	23.8	26.2	24.4	24.8	85	78	88	83	28.1	31.9	29.5	29.8	23	25.1	23.8	24
1988	10	17	28	24	4	24.6	25	24.4	24.6	23.8	24.2	23.8	23.9	94	94	95	94	28.9	29.6	29.1	29.2	23.5	23.9	23.6	23.7
1988	10	18	28.6	23	5.6	23.4	27.6	25.8	25.6	22.9	24.8	24.4	24	96	80	89	88	27.6	29.4	29.6	28.9	22.7	23.8	23.9	23.5
1988	10	19	31.4	24.8	6.6	26.4	30.6	27.4	28	23.8	26.2	25	25	81	71	82	78	27.7	31.1	30.1	29.6	22.8	24.7	24.1	23.9
1988	10	20	31.4	24.8	6.6	25.6	30.4	27.4	27.7	24.6	26	24	24.9	92	71	76	79	30.2	30.7	27.6	29.5	24.2	24.5	22.7	23.8
1988	10	21	31.8	23	8.8	25.8	30.6	28	28.1	22.6	26.8	25	24.8	76	74	79	76	25.3	32.7	29.7	29.2	21.3	25.5	23.9	23.6
1988	10	22	31.4	23.6	7.8	24.4	31.2	25.4	26.6	23	27.2	24.4	24.9	89	74	92	85	27.1	33.4	29.9	30.1	22.4	25.9	24	24.1
1988	10	23	32.2	23.2	9	25.6	30.6	27.6	27.9	23.4	25.8	24.8	24.7	83	68	80	77	27.3	30	29.4	28.9	22.5	24.1	23.8	23.5
1988	10	24	33.6	24.6	9	27.4	31.4	29.2	29.3	24.8	26.8	24	25.2	81	70	65	72	29.6	32.2	26.4	29.4	23.8	25.3	22	23.7
1988	10	25	31.8	24.2	7.6	25.4	25.8	24.8	25.2	23.4	25.8	24.8	24.7	85	100	100	95	27.4	33.2	31.3	30.6	22.6	25.8	24.8	24.4
1988	10	26	30.4	24.6	5.8	25.6	29	26.8	27	24.4	25.4	24.6	24.8	91	75	84	83	29.7	30	29.4	29.7	24	24.1	23.8	24
1988	10	27	31.2	23.2	8	25.6	30	27.6	27.7	23.6	26.4	24.4	24.8	85	75	77	79	27.8	32	28.4	29.4	22.8	25.2	23.2	23.7
1988	10	28	32.2	23.8	8.4	25.6	31.2	28	28.2	24.2	25.8	24.4	24.8	89	65	75	76	29.2	29.6	28.1	29	23.7	23.9	23	23.5
1988	10	29	31.2	24	7.2	25	30	27.6	27.5	23.8	26.4	24.6	24.9	91	75	78	81	28.7	32	28.9	29.9	23.3	25.2	23.5	24
1988	10	30	31.8	23.6	8.2	25.4	30.4	27.6	27.8	23.6	26.2	24.4	24.7	86	72	77	78	27.9	31.2	28.4	29.2	22.9	24.8	23.2	23.6
1988	10	31	32	23.6	8.4	25	31.2	28	28	23.6	26.6	25	25.1	89	70	79	79	28.2	31.7	29.7	29.9	23.1	25	23.9	24
1988	11	1	32	24.6	7.4	26.2	31.2	27.6	28.2	24.4	27.2	24.6	25.4	86	74	78	79	29.3	33.4	28.9	30.6	23.7	25.9	23.5	24.4
1988	11	2	31	24.4	6.6	26.6	29.2	24.4	26.1	24.2	26	23.6	24.6	82	78	94	84	28.6	31.5	28.6	29.5	23.3	24.9	23.3	23.8
1988	11	3	30.6	22.6	8	24.4	29.2	28	27.4	23.2	26.2	24.8	24.7	90	79	77	82	27.6	32	29.2	29.6	22.7	25.2	23.6	23.8
1988	11	4	31.6	23.4	8.2	25.4	31	27.5	27.9	23.6	26.4	25.4	25.1	86	70	85	80	27.9	31.3	31	30.1	22.9	24.8	24.7	24.1
1988	11	5	33	23.4	9.6	25.6	31.6	28.8	28.7	23.6	26.8	25.4	25.3	85	69	76	77	27.8	32	30.2	30	22.8	25.2	24.2	24.1
1988	11	6	31.5	23.6	7.9	25.6	30.2	29	28.5	23.8	26.4	25.6	25.3	86	74	76	79	28.3	31.9	30.5	30.2	23.1	25.1	24.4	24.2
1988	11	7	32.2	23.8	8.4	25.6	31	27	27.6	24	26	24	24.7	88	67	78	78	28.8	30.3	27.8	28.9	23.4	24.2	22.8	23.5
1988	11	8	34.2	23.4	10.8	25.2	31.8	26.6	27.5	23.2	26.6	24	24.6	85	67	81	77	27.1	31.3	28.1	28.8	22.4	24.8	23	23.4
1988	11	9	30.6	23.6	7	24.6	29.9	27.4	27.3	23.6	25.6	24	24.4	92	71	76	80	28.4	29.9	27.6	28.6	23.2	24.1	22.7	23.3
1988	11	10	30.8	23.8	7	25.6	29.4	26.2	26.9	23.8	26	24.8	24.9	86	76	89	84	28.3	31.3	30.4	30	23.1	24.8	24.3	24.1
1988	11	11	31.2	23.6	7.6	25.4	30	26.6	27.1	23.8	25.8	24.2	24.6	88	72	82	80	28.4	30.4	28.6	29.1	23.2	24.3	23.3	23.6
1988	11	12	30.6	23.4	7.2	24.8	29.6	26.6	26.9	23.2	25.4	24.6	24.4	87	71	85	81	27.4	29.6	29.6	28.9	22.6	23.9	23.9	23.4
1988	11	13	31.6	23.8	7.8	25.6	30	27.4	27.6	23.4	26.2	24.4	24.7	83	74	78	79	27.3	31.5	28.5	29.1	22.5	24.9	23.3	23.6
1988	11	14	31.4	24	7.4	25.8	30	27.6	27.8	23.8	25.8	25	24.9	85	72	81	79	28.1	30.4	29.9	29.5	23	24.3	24.1	23.8
1988	11	15	28.8	24	4.8	25.2	26.2	26.4	26	23.8	24.5	25	24.4	89	87	89	88	28.5	29.6	30.7	29.6	23.3	23.9	24.5	23.9
1988	11	16	31.4	23.8	7.6	25	31	24.2	26.1	23.4	26.4	23.2	24.3	87	70	92	83	27.7	31.3	27.8	28.9	22.8	24.8	22.8	23.5
1988	11	17	30.4	24	6.4	25.4	29.8	26.6	27.1	23.6	26.4	24.2	24.7	86	77	82	82	27.9	32.1	28.6	29.5	22.9	25.2	23.3	23.8
1988	11	18	31	23	8	24	29.4	26.5	26.6	22.6	25.8	23.9	24.1	89	75	81	82	26.5	30.8	27.9	28.4	22	24.5	22.9	23.2
1988	11	19	30.2	23.4	6.8	24.6	29	27.2	27	23	25.2	24.6	24.3	87	74	81	81	27	29.5	29.2	28.6	22.4	23.8	23.6	23.3
1988	11	20	31.2	23	8.2	24.4	30.2	26.4	26.9	23	25.4	24.2	24.2	89	68	83	80	27.1	29.2	28.7	28.4	22.4	23.7	23.4	23.2
1988	11	21	30.8	23.4	7.4	24.6	30.2	27	27.2	23.2	25.8	24.6	24.5	89	71	82	81	27.5	30.3	29.3	29	22.6	24.2	23.7	23.5
1988	11	22	31.2	23	8.2	24.6	30.8	27	27.4	23	26	24.2	24.4	87	68	79	78	27	30.4	28.3	28.6	22.4	24.3	23.1	23.3
1988	11	23	31.2	22.6	8.6	24.8	30.4	26.4	27	23	25.6	23.8	24.1	86	68	81	78	26.9	29.6	27.7	28.1	22.3	23.9	22.8	23
1988	11	24	30	22.2	7.8	23.8	29.2	26.2	26.4	22.2	25.6	23.8	23.9	87	75	82	81	25.7	30.4	27.9	28	21.5	24.3	22.9	22.9
1988	11	25	31.4	21.4	10	22.8	30.4	27.2	26.9	21.3	25.2	24.4	23.6	88	66	80	78	24.3	28.6	28.7	27.2	20.6	23.3	23.4	22.4
1988	11	26	32	21.6	10.4	23.6	30.4	27.6	27.3	22	26	24.4	24.1	87	71	77	78	25.4	30.7	28.4	28.1	21.3	24.5	23.2	23
1988	11	27	32.4	21.8	10.6	25.4	31	26.4	27.3	23	26.6	24	24.5	82	71	82	78	26.5	31.9	28.2	28.9	22	25.1	23.1	23.4
1988	11	28	32.4	22	10.4	24.8	31.8	28.6	28.5	23.8	26	24.8	24.9	92	63	74	76	28.8	29.7	28.8	29.1	23.4	23.9	23.4	23.6
1988	11	29	31.4	23.4	8	24.2	30.6	27.4	27.4	22.8	26.2	24.4	24.5	89	71	78	79	26.8	31.1	28.5	28.8	22.2	24.7	23.3	23.4
1988	11	30	31.4	22.4	9	23.8	31	27.2	27.3	22.2	26.2	23.6	24	87	69	74	77	25.7	30.8	26.7	27.7	21.5	24.5	22.2	22.7
1988	12	1	32.2	23	9.2	24.2	31.2	27.2	27.5	23	25.8	24	24.3	90	65	77	77	27.3	29.6	27.7	28.2	22.5	23.9	22.8	23.1
1988	12	2	31.2	22	9.2	23.8	30.4	26.8	26.9	21.8	25.8	23.8	23.8	84	69	78	77	24.8	30.1	27.5	27.5	20.9	24.2	22.6	22.6
1988	12	3	30.8	23.4	7.4	24.4	28.2	26	26.1	23	25.2	23.4	23.9	89	79	80	83	27.1	30	27	28.1	22.4	24.1	22.4	23
1988	12	4	31.8	21.4	10.4	23.4	29.8	26.4	26.5	21.8	24.8	23	23.2	87	67	75	76	25	28	25.8	26.3	21.1	22.9	21.6	21.9
1988	12	5	31.4	20.8	10.6	22	30	26.6	26.3	20.4	25.4	23.2	23	87	69	75	77	22.9	29.4	26.2	26.1	19.7	23.7	21.8	21.7
1988	12	6	31.2	20.8	10.4	23.4	29.6	26.2	26.4	21.2	24	22.4	22.5	82	63	72	73	23.7	26.1	24.5	24.8	20.2	21.8	20.8	20.9
1988	12	7	31.8	20.2	11.6	21.4	30.6	26.2	26.1	19.6	24.8	23	22.5	85	62	76	75	21.6	27.4	25.9	25	18.7	22.6	21.7	21
1988	12	8	31	20	11	23.6	29	26.6	26.5	22.8	24.6	22.4	23.3	93	70	70	78	27.2	28	24.3	26.5	22.5	22.9	20.6	22
1988	12	9	31.2	19.6	11.6	21.8	30.2	26.2	26.1	20.2	25.2	22.4	22.6	87	67	72	75	22.6	28.7	24.5	25.3	19.5	23.4	20.8	21.2
1988	12	10	31.8	19.4	12.4	23	31	26.4	26.7	21.6	25.4	23.2	23.4	89	64	76	76	24.9	28.7	26.3	26.6	21	23.4	21.9	22.1
1988	12	11	32.8	22	10.8	23.2	31.8	26.4	27	21.2	25.8	23.2	23.4	84	62	76	74	23.8	29.2	26.3	26.4	20.3	23.7	21.9	22
1988	12	12	31	21.6	9.4	24.4	30.5	27	27.2	21.8	25	24	23.6	80	64	78	74	24.4	28	27.8	26.7	20.7	23	22.8	22.2
1988	12	13	31.8	21.4	10.4	23.4	30.6	26.4	26.7	21.2	25.2	23	23.1	82	65	75	74	23.7	28.4	25.8	26	20.2	23.2	21.6	21.7
1988	12	14	32	21.2	10.8	22.6	28.6	25	25.3	20.8	24.2	22.4	22.5	85	70	80	78	23.4	27.3	25.3	25.3	20	22.5	21.3	21.3
1988	12	15	32	20.2	11.8	22	31	27.2	26.9	19.6	25.2	23.8	22.9	80	63	75	73	21.2	28.2	27.2	25.5	18.4	23.1	22.5	21.3
1988	12	16	32.2	22.4	9.8	23.4	31.6	26.6	27	21.4	25.6	22.6	23.2	84	62	71	72	24.1	28.8	24.7	25.9	20.5	23.4	20.9	21.6
1988	12	17	32	21	11	22.6	30.2	26.4	26.4	21.2	25.6	23.2	23.3	88	69	76	78	24.2	29.7	26.3	26.8	20.6	24	21.9	22.2
1988	12	18	31.2	21	10.2	21.4	29.6	26.8	26.1	20.2	25.6	22.2	22.7	90	73	67	77	22.9	30.1	23.7	25.6	19.6	24.2	20.2	21.3
1988	12	19	30.8	20.6	10.2	21.8	29.8	27.2	26.5	20.4	24.6	22.4	22.5	88	65	66	73	23	27.4	23.9	24.8	19.8	22.6	20.3	20.9
1988	12	20	31.8	21.4	10.4	23	30	26.8	26.6	21.2	25	22.6	22.9	85	67	70	74	24	28.3	24.6	25.6	20.4	23.1	20.8	21.5
1988	12	21	32.2	21.2	11	22.4	30.6	26.4	26.5	21	25.8	22.4	23.1	88	68	71	76	23.9	30	24.4	26.1	20.4	24.1	20.7	21.7
1988	12	22	32.2	21.4	10.8	22.4	28.2	26.6	26	20.8	25.2	22.6	22.9	87	79	71	79	23.5	30	24.7	26.1	20.1	24.1	20.9	21.7
1988	12	23	30.8	21.8	9	23.73	29.4	26	27.8	20.8	25.2	22.6	22.9	88	71	75	76.65	25.83	29.2	25.1	28.05	21.59	23.7	21.2	22.92
1988	12	24	30.8	20	10.8	20.8	29.8	26.6	26	19.8	25.4	23	22.7	91	70	74	78	22.4	29.5	25.7	25.9	19.3	23.8	21.5	21.6
1988	12	25	32.6	21	11.6	21.2	30.6	26.6	26.3	20	25	22.8	22.6	90	64	72	75	22.6	27.9	25.2	25.2	19.4	22.9	21.2	21.2
1988	12	26	30.4	20.8	9.6	21.6	29	27.2	26.3	20.4	25.4	22.8	22.9	90	75	69	78	23.2	30	24.8	26	19.9	24.1	21	21.6
1988	12	27	32.6	21	11.6	21.6	30.2	27.8	26.9	20.4	26.2	23	23.2	90	73	67	76	23.2	31.3	24.9	26.5	19.9	24.8	21	21.9
1988	12	28	33.2	21.6	11.6	22.4	32.6	27.2	27.4	21.6	25.2	23	23.3	93	55	70	73	25.3	27.1	25.3	25.9	21.3	22.4	21.3	21.7
1988	12	29	31.8	22	9.8	22.8	31.6	27	27.1	21.8	25.2	22.6	23.2	92	60	69	73	25.4	27.8	24.5	25.9	21.4	22.8	20.7	21.6
1988	12	30	31.2	23.7	7.5	24.6	29.4	27.4	27.2	22.8	24.8	23.2	23.6	86	69	70	75	26.5	28.2	25.6	26.8	22.1	23.1	21.5	22.2
1988	12	31	31.8	22	9.8	23.2	31.2	27	27.1	21	25	22.4	22.8	82	61	67	70	23.4	27.5	24	25	20	22.7	20.4	21

## Sheet: 1989
			Temperature			Temperature				Temperature				Relative Humidity				Pressure				Dew temperature
Year	Month	Day	Maximum	Minimum	Max-Min	1899-12-31 07:00:00	1899-12-31 13:00:00	1899-12-31 19:00:00	Average	1899-12-31 01:00:00	1899-12-31 13:00:00	1899-12-31 19:00:00	Average	1899-12-31 01:00:00	1899-12-31 13:00:00	1899-12-31 19:00:00	Average	1899-12-31 07:00:00	1899-12-31 13:00:00	1899-12-31 19:00:00	Average	1899-12-31 07:00:00	1899-12-31 13:00:00	1899-12-31 19:00:00	Average		Month	Taverage	Hraverage
1989	1	1	33.1909	22.0182	11.1727	22.8476	30.75	28.36	27.5867	21.3143	25.7727	23.7091	23.6	87.2857	66.4545	68	73.9048	24.3095	29.5409	26.1182	26.6381	20.6	23.8091	21.7727	22.0429		January	27.4838	73.9738
1989	1	2	33.0455	21.9182	11.1273	22.6182	31.0125	28.1375	27.4375	21.1818	25.8864	23.6273	23.5636	88	66.2273	68.2273	74.1818	24.1727	29.7364	25.9909	26.6364	20.5	23.9227	21.6909	22.0455		February	27.8632	71.8941
1989	1	3	32.7091	22.2455	10.4636	22.9091	30.65	27.9062	27.35	21.3091	25.8238	23.5905	23.5619	86.8636	67.381	68.4286	74.1905	24.2409	29.7857	25.9429	26.6476	20.5773	23.9429	21.6476	22.0381		March	28.3303	71.9648
1989	1	4	32.4182	22.2545	10.1636	23.0273	30.25	27.9125	27.2812	21.6	25.7727	23.7636	23.7136	88.1364	69.2273	69.9091	75.6818	24.8364	29.9409	26.3955	27.0591	20.9364	24.0409	21.9409	22.3045		April	28.9226	73.7229
1989	1	5	32.4773	22.4182	10.0591	23.2318	30.3625	27.7188	27.2688	21.8273	25.9273	23.8364	23.8545	88.4545	69.6818	71.3636	76.5	25.2	30.25	26.7136	27.3955	21.1864	24.2273	22.1409	22.5227		May	29.178	76.147
1989	1	6	32.6909	22.5727	10.1182	23.1	31.225	27.9875	27.5688	21.7455	25.8818	23.6182	23.7409	88.9091	65.0455	69.4545	74.4091	25.1136	29.5273	26.1136	26.9227	21.1227	23.7727	21.7591	22.2227		June	29.0821	76.7287
1989	1	7	32.7273	22.3636	10.3636	22.9591	30.475	28.0125	27.3625	21.35	25.8952	23.8	23.6952	86.5909	68.0952	69.7727	74.9048	24.3318	29.9714	26.4636	26.9619	20.6	24.0429	21.9909	22.2429		July	28.8515	76.7827
1989	1	8	32.8318	22.3909	10.4409	23.1909	30.275	27.9625	27.3438	21.8273	26.1545	23.6273	23.8682	88.6818	70.9091	68.5909	76.1364	25.2409	30.8636	26.0227	27.3773	21.2273	24.5727	21.7273	22.4955		August	28.7401	78.0438
1989	1	9	32.9727	22.3545	10.6182	23.0091	30.84	27.75	27.3	21.5545	25.9545	23.3545	23.6182	87.4091	66.4545	68.1364	73.9091	24.7045	29.8227	25.5182	26.6955	20.8545	23.9636	21.3864	22.0591		September	28.4441	78.4798
1989	1	10	33	22.5136	10.4864	23.0545	30.4688	27.68	27.2313	21.5591	25.6818	23.5136	23.5818	87.6364	67.9091	69.4091	75.0455	24.7318	29.5818	25.9409	26.75	20.8773	23.8409	21.6409	22.1273		October	28.0342	79.7475
1989	1	11	33.0182	22.6455	10.3727	23.3333	30.4688	28	27.4786	21.7273	26.0455	23.4727	23.75	87	68.7727	67.1818	74.3636	24.9762	30.1545	25.5864	26.9429	21.0429	24.1545	21.4364	22.2429		November	27.871	79.3204
1989	1	12	33.3227	22.381	10.9418	23.1909	30.5125	28.2125	27.4875	21.5364	25.7	23.3818	23.5409	86.5455	66.4091	66.3636	73.1818	24.5727	29.35	25.3636	26.4273	20.7636	23.7	21.2909	21.9227		December	27.6628	76.4781
1989	1	13	32.8136	22.2682	10.5455	23.0318	31.0125	27.8133	27.38	21.4227	25.9091	23.4714	23.619	86.6818	67.4091	68.2857	74.2857	24.4545	29.9409	25.7238	26.7524	20.6727	24.0136	21.5333	22.1048
1989	1	14	32.8091	22.5273	10.2818	23.0955	30.425	27.9867	27.3333	21.7545	25.9455	23.4909	23.7318	88.9545	69.0909	67.9524	75.2727	25.1455	30.1773	25.7409	27.0227	21.1455	24.1591	21.5	22.2591
1989	1	15	32.9364	22.4091	10.5273	23.15	30.25	27.6625	27.1438	21.7091	25.65	23.2364	23.5318	88.1364	69.1364	67.8636	75.0455	25	29.7	25.3	26.6591	21.0545	23.8727	21.2273	22.0545
1989	1	16	32.8727	22.3091	10.5636	22.8955	30.2937	27.9867	27.2375	21.4636	25.9524	23.2091	23.5524	88.1364	70.381	66.7727	75.0952	24.5909	30.4476	25.1409	26.7429	20.8136	24.3143	21.1227	22.0905
1989	1	17	32.8727	22.1714	10.7013	23	30.4	27.9375	27.3375	21.4727	25.5591	23.1727	23.3955	86.9545	68.0455	66.1364	73.6818	24.5136	29.3727	24.9955	26.2864	20.7409	23.7045	21.0409	21.8273
1989	1	18	32.9091	22.1636	10.7455	22.8545	30.7062	28.08	27.4687	21.3	25.5429	23.2318	23.319	87.1364	66.3333	65.8182	72.9048	24.2682	29.1095	25.0318	26.0571	20.5773	23.5571	21.0864	21.681
1989	1	19	32.9636	22.2	10.7636	22.6955	30.3733	28.2875	27.4562	21.2273	25.6818	23.5818	23.4955	87.0909	68.7727	67.6818	74.5909	24.1636	29.7136	25.8455	26.5727	20.5	23.9045	21.6136	22.0136
1989	1	20	33.3318	22.0273	11.3045	22.7091	30.6375	28.125	27.4562	21.2455	25.4864	23.1227	23.2864	87.8182	67.8182	65.8182	73.7273	24.2818	29.4909	24.8591	26.2	20.5545	23.7591	20.9045	21.7455
1989	1	21	33.1455	22.1682	10.9773	22.8727	30.575	28.125	27.4438	21.1727	25.4591	23.3818	23.3364	85.9091	66.0909	66.5455	72.8636	23.9636	28.8864	25.3682	26.0773	20.3545	23.4273	21.2818	21.6864
1989	1	22	33	22.4818	10.5182	22.9864	30.7875	28.4063	27.78	21.5273	25.6727	23.5182	23.5818	87.9091	67.0455	65.7273	73.5	24.7364	29.4409	25.4636	26.5455	20.85	23.7545	21.3545	22
1989	1	23	33.0182	22.619	10.3991	23.7273	30.8375	28.3625	27.8375	22.0636	25.6273	23.7136	23.8091	86.5455	67.8636	68.1818	74.1818	25.4091	29.4773	26.1364	27.0045	21.3273	23.7727	21.7864	22.2955
1989	1	24	33.2045	22.8909	10.3136	23.5182	31.05	28.6875	27.9688	21.9727	25.7818	23.4273	23.7318	87.4545	66.4091	65.2727	73	25.3636	29.5545	25.2818	26.7409	21.2682	23.8227	21.2545	22.1182
1989	1	25	33.2636	22.7091	10.5545	23.6455	30.7125	28.3	27.7188	21.6318	25.6727	23.4364	23.5818	83.7273	67.2727	66.9091	72.6364	24.4455	29.4591	25.4727	26.4591	20.6818	23.7591	21.35	21.9318
1989	1	26	33.4091	22.5273	10.8818	23.3	30.5067	28.2375	27.6562	21.6545	25.4909	23.2182	23.4591	86.9091	64.5909	65.3182	72.2727	24.7636	28.7455	24.95	26.1545	20.9136	23.3273	21.0182	21.7545
1989	1	27	33.5273	22.2952	11.232	23.15	30.3	27.8533	27.325	21.4455	25.4818	23.3333	23.4095	86.9545	67.4091	67.1429	73.619	24.4909	29.0818	25.3476	26.281	20.7	23.5636	21.3	21.8286
1989	1	28	33.4	22.3048	11.0952	23.0273	30.725	28.3625	27.625	21.5636	25.9	23.4636	23.6364	87.9545	68.1818	66.2273	74.0455	24.7318	30.0045	25.4818	26.7455	20.9091	24.0909	21.3545	22.1091
1989	1	29	33.5636	22.5455	11.0182	23.3273	30.675	28.3062	27.6067	21.5273	25.4955	23.1727	23.3909	85.4091	65.5	64.6364	71.9091	24.4364	28.9227	24.7818	26.0591	20.6909	23.4636	20.9136	21.6909
1989	1	30	33.4636	22.9273	10.5364	23.65	30.2933	28.6	27.775	21.7136	25.5	23.3636	23.5182	84.8182	66.8636	64.1364	71.9091	24.7	29.1227	25.0364	26.2955	20.8364	23.6	21.0773	21.8273
1989	1	31	33.4273	22.8591	10.5682	23.6818	31.1133	27.9067	27.75	21.9095	25.4545	23.2818	23.5762	86.4286	64.9545	65.1818	72.2381	25.1571	28.7773	25.05	26.3571	21.1571	23.3545	21.0909	21.8905
1989	2	1	33.4522	22.7478	10.7043	23.5652	30.4889	28.3444	27.6944	21.6609	25.487	23.4261	23.5174	84.8696	66.7826	63.9565	71.8696	24.6174	29.0783	24.8348	26.1739	20.8043	23.5522	20.9478	21.7522
1989	2	2	33.7478	22.9435	10.8043	23.4957	30.9778	28.2111	27.6833	21.9043	25.5739	23.1524	23.519	86.3478	65.1739	63.9048	71.619	25.013	29.0087	24.6762	26.2095	21.0522	23.5087	20.8429	21.7667
1989	2	3	33.2652	22.9364	10.3289	23.7217	30.3	28.0722	27.5333	21.887	25.6783	23.4381	23.5762	85.2609	67.3913	67.2857	73.3333	25.0304	29.5174	25.5667	26.5286	21.0565	23.8043	21.4286	21.9905
1989	2	4	33.5087	22.8909	10.6178	23.7348	30.15	28.1353	27.4722	21.6273	25.7636	23.3652	23.519	84.6818	69.2174	65.8182	72.9091	24.5455	29.9043	25.2478	26.4818	20.7273	24.0391	21.1957	21.9273
1989	2	5	33.4182	22.9364	10.4818	23.7522	30.2778	28.0778	27.5444	21.9364	25.6	23.4087	23.6136	86.7273	67.6522	66.2174	73.6364	25.25	29.3739	25.4174	26.6182	21.2045	23.7	21.3217	22.0364
1989	2	6	33.2304	22.6696	10.5609	23.4	30.3556	28.3111	27.5556	21.5091	25.7174	23.5217	23.5364	85.8182	68.913	65.6957	73.5455	24.4818	29.8087	25.4913	26.5409	20.7091	23.9783	21.3391	21.9682
1989	2	7	33.4652	22.9273	10.5379	23.6783	30.4278	28.4176	27.7056	21.5636	25.6348	23.3364	23.4818	84.3636	66.9565	64.5455	71.7273	24.4182	29.3174	25.0636	26.1955	20.6636	23.6652	21.0864	21.7545
1989	2	8	33.313	23.1391	10.1739	23.8957	30.1	28.3889	27.65	22.0636	25.687	23.5304	23.7682	86.1818	68.8261	66.6957	73.2273	25.3864	29.6478	25.6696	26.8591	21.2955	23.8739	21.4913	22.2136
1989	2	9	33.3478	23.3652	9.98261	24.0957	30.4556	27.9778	27.6278	22.1913	25.513	23.2696	23.6565	84.8261	65.6522	66.2609	72.2609	25.4478	28.9783	25.2043	26.5435	21.3391	23.4609	21.1652	21.987
1989	2	10	33.8435	23.3043	10.5391	24.0957	30.8824	28.3111	27.8556	22.1818	25.5304	23.4565	23.7545	84.4091	65.3043	66	71.9545	25.4182	28.9826	25.4261	26.6818	21.3045	23.487	21.3348	22.0955
1989	2	11	33.2957	23.4261	9.86957	24.0696	30.7	28.4056	27.8833	22.0522	25.3304	23.2522	23.5522	83.9565	64	64.2174	70.7391	25.1391	28.3522	24.8696	26.1261	21.1478	23.0913	20.9783	21.7304
1989	2	12	33.7364	23.4174	10.319	24.1043	30.6444	28.4222	27.8611	22.1217	25.6	23.6136	23.7318	83.8696	66.4783	65.5909	71.6818	25.2348	29.2478	25.6182	26.5636	21.1957	23.6304	21.4682	22.0227
1989	2	13	33.3217	23.2273	10.0945	24.0087	30.9667	28.7	28.0706	22.2261	25.7217	23.4182	23.8091	85.7391	65.9565	64.7727	72.0455	25.587	29.4043	25.2227	26.7318	21.4391	23.7217	21.1727	22.1273
1989	2	14	33.7217	23.2045	10.5172	23.8043	31.0778	28.4778	27.9611	22.2348	25.5652	23.4696	23.7609	87.3478	64.913	65	72.3913	25.7783	28.987	25.313	26.6913	21.5391	23.5043	21.2522	22.1043
1989	2	15	34.0957	23.3174	10.7783	23.9391	30.9111	28.6353	28.0056	21.9261	25.3182	23.3435	23.5364	83.9565	63.1818	63	70.0909	24.9696	28.2364	24.8783	26.0182	21.0087	23.0227	20.9609	21.6636
1989	2	16	33.987	23.1955	10.7915	24.1217	31.3556	28.9176	28.35	22.2348	25.4957	23.2818	23.6227	85.087	63.0435	61.6818	69.6818	25.5739	28.5565	24.5818	26.1182	21.413	23.2087	20.7636	21.7182
1989	2	17	33.387	23.1182	10.2688	23.9565	31.0444	28.4889	28	21.8455	25.5217	23.3545	23.5591	84.0455	64.6522	64.7619	70.9091	24.8227	28.8565	25.2143	26.2857	20.9409	23.4043	21.1905	21.8333
1989	2	18	33.3652	23.4364	9.92885	24.0783	30.45	28.4	27.7944	22.2545	25.4348	23.3818	23.6636	86.0455	66.4348	65.9091	72.5909	25.6818	28.8957	25.2864	26.55	21.4909	23.4435	21.25	22.0227
1989	2	19	34.2348	23.0952	11.1395	23.8783	30.5667	28.35	27.7556	21.9304	25.4522	23.0261	23.4739	84.4348	65.1304	62.7826	70.6957	25.0043	28.7304	24.3522	26.0348	21.0478	23.3261	20.6087	21.6609
1989	2	20	33.9826	23.2286	10.754	24.1783	30.4778	28.4444	27.85	21.7773	25.6087	23.1391	23.5045	81.7727	67.4783	63	70.8636	24.4818	29.4261	24.5304	26.15	20.7091	23.7565	20.7696	21.7273
1989	2	21	33.7565	23.3364	10.4202	24.1478	30.8556	28.6778	28.0444	21.9043	25.3739	23.1739	23.4783	82.4348	64.4348	62.1304	69.6087	24.7522	28.4913	24.487	25.9217	20.8913	23.2043	20.7217	21.6087
1989	2	22	33.6391	23.5364	10.1028	24.2348	30.8444	28.7	28.0722	21.9739	25.3304	23.3826	23.5609	82.1739	64.5652	63	69.8696	24.8304	28.487	24.9609	26.0913	20.9435	23.2087	21.0435	21.7348
1989	2	23	33.9739	23.2182	10.7557	23.8826	30.8889	28.7556	28.0111	21.9826	25.6	23.6957	23.7652	84.7391	66.8261	65.1304	72.1304	25.1696	29.2957	25.7391	26.7348	21.1522	23.6783	21.5174	22.1217
1989	2	24	33.6348	23.6667	9.96812	24.5652	30.4222	28.4444	27.9667	22.513	25.7391	23.6909	23.9545	83.9565	68.2174	66.6364	73	25.9	29.7652	25.9182	27.1591	21.6043	23.9435	21.6727	22.3864
1989	2	25	33.3217	23.6364	9.68538	24.513	30.4	28.5	27.9667	22.4609	25.7217	23.6783	23.9609	83.8696	68.5217	65.8261	72.7391	25.7652	29.6957	25.8	27.0957	21.5391	23.8783	21.5609	22.3261
1989	2	26	33.7478	23.7333	10.0145	24.5826	30.8333	28.9	28.2944	22.4696	25.6348	23.8435	23.9783	83.3043	66.0435	64.3043	71.3043	25.7261	29.2391	25.9174	26.9696	21.5304	23.6391	21.6304	22.2739
1989	2	27	33.3609	23.9182	9.44269	24.8609	30.4444	28.3444	27.9833	22.8783	25.7826	23.7435	24.1261	84.5217	68.6087	67.0435	73.4783	26.5261	29.9	26.0826	27.487	22.0217	24.0087	21.7	22.5826
1989	2	28	33.4545	24.1045	9.35	24.6261	30.7222	28.3778	27.9778	22.9043	25.7913	23.5435	24.0318	85.5909	66.6087	66.1304	73.1304	26.7913	29.6174	25.6565	27.3565	22.1565	23.8348	21.4174	22.4609
1989	3	1	33.8957	23.92	9.97565	24.5652	31.1882	28.5389	28.2118	22.6174	25.8091	23.5864	24.0045	84.0455	65.4545	65.2727	71.4091	25.8826	29.5318	25.5364	26.9591	21.5609	23.7955	21.3273	22.2091
1989	3	2	33.387	24.1652	9.22174	24.8	30.5333	28.3222	27.9833	22.8348	25.5478	23.8348	24.0696	84.6087	66.3913	66.2609	72.3478	26.5174	29.1217	26.0957	27.2435	21.9652	23.5522	21.7565	22.4348
1989	3	3	33.5957	23.8545	9.74111	24.6348	30.8941	28.4722	28.1059	22.8	25.7636	23.7364	24.1409	85.3636	67.3182	66.5909	73.5238	26.6273	29.6818	25.9864	27.5381	22.0727	23.8955	21.6773	22.6143
1989	3	4	34	24.2348	9.76522	25.0609	30.8	28.4333	28.1882	22.9435	25.7217	23.8522	24.1739	83.6087	65.4783	66.7826	71.9565	26.5087	29.3609	26.1783	27.3435	22.0522	23.6783	21.8174	22.5043
1989	3	5	34.087	24.1043	9.98261	24.8261	30.6706	28.4944	28.0611	22.9565	25.7391	23.6261	24.113	84.7391	65.6087	64.8261	71.8696	26.6957	29.4	25.5696	27.2304	22.1261	23.7261	21.4435	22.4304
1989	3	6	34.2609	24.1217	10.1391	25.087	31.2333	28.6588	28.3706	22.887	25.7826	23.5826	24.087	82.9565	63	64.913	70.2174	26.413	29.0261	25.513	26.9957	21.9304	23.4826	21.3826	22.2783
1989	3	7	34.087	24.0273	10.0597	24.8696	30.7294	28.5647	28.0889	22.4696	25.7182	23.3524	23.8048	81.4348	66.5455	65.4762	71.1905	25.5391	29.4955	25.1857	26.6476	21.3913	23.7636	21.1571	22.0476
1989	3	8	33.8478	23.7818	10.066	24.7304	30.8111	28.7278	28.2222	22.4957	25.687	23.4217	23.8696	82.5217	64.5652	63.1304	70.0435	25.7522	29.1	25.0565	26.6348	21.4913	23.4913	21.0652	22.0174
1989	3	9	33.6609	23.819	9.84182	24.5826	30.5647	28.5889	28.0833	22.6696	25.7217	23.8	24.0652	85	67.0435	66.1739	72.6818	26.4455	29.5696	26.1261	27.3773	21.9273	23.787	21.713	22.4818
1989	3	10	33.3391	24.4087	8.93043	25.1522	30.3667	28.4667	28.1	23.113	25.5826	23.7087	24.1261	84.087	68	66.5652	72.913	26.9522	29.5	25.9652	27.4739	22.2391	23.7435	21.6478	22.5522
1989	3	11	33.3043	24.1714	9.13292	25.0957	30.8778	28.1778	28.0611	23.0609	25.8739	23.5783	24.1652	84.2174	66.6522	66.1304	72.4348	26.8609	29.7957	25.7174	27.4435	22.2043	23.9435	21.4913	22.5391
1989	3	12	33.4783	23.8455	9.63281	24.6348	30.6389	28.1	27.7722	22.7304	25.5217	23.5478	23.9391	84.7826	65.2609	66.3043	72.1739	26.3609	28.9304	25.6348	26.9783	21.8783	23.413	21.4652	22.2522
1989	3	13	33.9826	24.0727	9.90988	25.0783	30.5647	28.2778	28	22.8652	25.6696	23.6435	24.0696	82.9545	65.913	67.1304	71.8261	26.2478	29.3348	25.8913	27.1609	21.8391	23.6783	21.6261	22.3783
1989	3	14	33.4826	24.1217	9.36087	25	30.6556	28.6471	28.25	22.9391	25.7364	23.9174	24.1591	84.0435	65.7273	66.7826	72.1364	26.587	29.3773	26.3435	27.3636	22.0565	23.7136	21.9087	22.5136
1989	3	15	33.4261	24.1619	9.26418	25.1043	30.6111	28.5667	28.1944	23.1217	25.4545	23.6545	24.0409	84.6087	65.8182	65.9091	72.0455	26.9696	28.8727	25.7591	27.1318	22.287	23.4136	21.55	22.3727
1989	3	16	33.6609	23.9429	9.71801	24.9174	30.5647	28.75	28.2111	23.1826	25.8	23.9826	24.2545	86.5	68.4545	67.6957	74.0909	27.1478	29.8909	26.5696	27.7364	22.4217	24.0045	22.0391	22.7455
1989	3	17	33.5957	24.5261	9.06957	25.313	30.8778	28.9667	28.5167	23.0174	26.0818	23.8957	24.2545	82.4348	68.1364	65.7391	72.0455	26.5783	30.4045	26.1696	27.5909	22.0478	24.3045	21.7739	22.6227
1989	3	18	33.8957	24.6636	9.23202	25.5217	31.4444	28.8611	28.6667	22.8435	25.9826	23.7913	24.213	79.6087	64.8696	65.2174	69.8261	26.0348	29.7652	25.9261	27.2435	21.6783	23.9391	21.6435	22.4087
1989	3	19	34.1	24.4091	9.69091	25.313	31.3882	29.0444	28.6778	22.9652	25.9826	23.8957	24.2826	81.8182	65.0435	64.4783	70.3478	26.313	29.7739	26	27.3739	21.8739	23.9304	21.6435	22.4957
1989	3	20	33.4087	24.5304	8.87826	25.4783	30.7	28.6	28.3611	23.3652	25.9913	23.9091	24.4136	83.6957	68.4348	66.1818	72.6364	27.2913	30.2826	26.2318	27.9	22.4826	24.2	21.8227	22.8273
1989	3	21	33.4043	24.8091	8.59526	25.487	30.6667	28.2667	28.1667	23.2696	25.9304	23.9348	24.387	83	67.1304	68.6957	72.8696	27.0435	29.9565	26.6261	27.8696	22.3261	24.0391	22.0609	22.8217
1989	3	22	32.887	24.5913	8.29565	25.6348	30.4778	28.1667	28.0889	23.5478	25.8261	23.9652	24.4522	83.8261	67.913	68.7391	73.6522	27.613	29.9087	26.4565	28	22.6826	24.0043	21.9826	22.8913
1989	3	23	33.5391	24.4476	9.09151	25.2565	30.0353	28.8056	28.2167	22.9696	25.8957	23.687	24.1826	82.2727	69.8261	64.6087	72.2609	26.4652	30.1739	25.6609	27.4391	21.9522	24.1478	21.4696	22.5217
1989	3	24	33.4182	24.6364	8.78182	25.5304	30.9444	28.7	28.4471	23.2783	25.8652	23.9455	24.3864	82.7391	66.2174	66.1818	71.8182	27.0304	29.7565	26.3	27.7682	22.3261	23.9174	21.8545	22.7318
1989	3	25	33.6783	24.6913	8.98696	25.5478	31.2444	28.7333	28.5389	23.4455	26.2	24.0957	24.5545	84.0455	66.8696	67.5217	72.9545	27.4727	30.4826	26.7565	28.1773	22.5955	24.3304	22.1609	22.9909
1989	3	26	33.6304	24.8955	8.73498	25.9565	31.3889	28.8222	28.7278	23.5478	26.1636	24.087	24.6182	81.6957	66.6818	67.087	72	27.4087	30.3955	26.6609	28.2091	22.5261	24.2682	22.0913	22.9864
1989	3	27	33.9043	24.9217	8.98261	25.8348	31.5111	28.7647	28.7333	23.4	26.0818	23.9565	24.5045	81.6957	64.5909	66.6522	71.1364	27.1217	29.9318	26.413	27.8909	22.387	24.0091	21.9435	22.8318
1989	3	28	34.0348	24.8455	9.18933	25.7391	31.2667	28.95	28.7706	23.413	26.0696	23.9826	24.487	82.3478	66.3043	66.4348	71.6957	27.2217	30.1609	26.3696	27.9087	22.4565	24.1348	21.9261	22.8435
1989	3	29	34.1043	24.8318	9.27253	25.7217	31.0889	29.0889	28.7833	23.313	26.113	24.0913	24.5043	81.6957	66.8696	65.6522	71.5217	26.9957	30.3348	26.5	27.9391	22.3	24.2478	22.013	22.8522
1989	3	30	34.1913	24.9273	9.26403	25.8435	31.4778	28.9778	28.8111	23.6783	26.2087	24.2696	24.713	83.4783	64.8696	67.2174	71.7391	27.7783	30.2304	27	28.3435	22.7826	24.1957	22.3217	23.1087
1989	3	31	33.9636	25.0455	8.91818	26.1217	31.4	29.0111	28.8294	23.7913	26.1565	24.2636	24.7591	82.3478	65.3478	66.4091	71.5455	27.8783	30.1609	26.8818	28.3727	22.8565	24.1609	22.2318	23.1136
1989	4	1	34.0348	25.0381	8.99669	25.9864	30.925	28.9375	28.6438	23.6909	26.3478	24.4043	24.8227	83.2857	69.087	67.9565	73.55	27.881	30.9913	27.3261	28.8952	22.819	24.6087	22.5043	23.419
1989	4	2	33.8609	24.7652	9.09565	25.8174	30.7	29.0375	28.6059	23.6957	26.3826	24.3	24.7913	83.6957	69.3913	66.8261	73.3182	27.8043	31.0826	26.9957	28.6391	22.8087	24.6739	22.3043	23.2696
1989	4	3	33.7174	25.2261	8.4913	26.113	31.0824	29.0353	28.7941	23.9913	26.3826	24.5217	24.9565	83.7826	69.7391	68.913	74.0455	28.3739	31.1739	27.6304	29.0478	23.1348	24.7087	22.6913	23.5087
1989	4	4	34.1609	25.0783	9.08261	26.0043	31.4875	29.0529	28.825	23.9636	26.4348	24.3545	24.9273	84.2273	67.6087	66.8182	72.7619	28.3682	30.9783	27.0455	28.7955	23.1227	24.6217	22.3727	23.3727
1989	4	5	34.0826	25.2273	8.85534	26.2609	31.2765	28.8176	28.7588	24.0217	26.2957	24.5217	24.9478	83.1739	66.5652	68.8696	72.5909	28.3304	30.5565	27.6304	28.8435	23.1043	24.3739	22.6913	23.387
1989	4	6	33.6609	25.1957	8.46522	26.2174	31.1647	28.8824	28.7471	24.113	26.4087	24.6087	25.0391	84.087	67.5652	69.2174	73.5909	28.6087	30.9043	27.8	29.1087	23.2565	24.5652	22.8174	23.5435
1989	4	7	33.8957	25.3826	8.51304	26.5	31.6118	28.9765	29	24.187	26.4696	24.4522	25.0348	82.6522	66.5652	67.8696	72.3182	28.6	30.9174	27.3913	28.9652	23.2565	24.5739	22.5435	23.4696
1989	4	8	33.8435	25.7174	8.12609	26.7913	31.4	28.7294	28.8941	24.2261	26.6261	24.5739	25.1435	80.8261	68.0435	69.6957	73.0455	28.4522	31.4174	27.787	29.2174	23.1913	24.8522	22.7913	23.6087
1989	4	9	33.6174	25.2364	8.38103	26.2609	31.3412	29.1059	28.9059	23.8	26.387	24.687	24.9609	81.5217	68.4783	69.5652	72.9091	27.7696	31.0217	28.0217	28.9391	22.7783	24.6348	22.9261	23.4478
1989	4	10	33.4591	25.3217	8.13735	26.3478	30.9438	28.7765	28.6294	24.0652	26.2304	24.6087	24.9652	82.3478	69.6522	70.1739	73.9091	28.3304	30.8391	27.9174	29.0391	23.1	24.5261	22.8522	23.4957
1989	4	11	33.5826	25.4476	8.13499	26.5182	31.3833	28.8875	28.8588	24.2304	26.287	24.313	24.9478	82.5909	66.2174	68.1304	72.0952	28.6364	30.5	27.187	28.7909	23.2455	24.3348	22.4304	23.3409
1989	4	12	33.7826	25.1913	8.5913	26.3391	31.7412	28.8353	28.9	23.887	26.2696	24.1435	24.7652	81.4783	65.5652	66.7391	71.3182	27.9391	30.3783	26.7	28.3304	22.8826	24.2696	22.1217	23.1
1989	4	13	33.8174	25.0739	8.74348	26.2522	31.2824	28.7412	28.7118	24.0609	26.2435	24.3391	24.8783	83.3478	68.6087	68.2174	73.5	28.4391	30.7565	27.2217	28.8174	23.1652	24.487	22.4565	23.3739
1989	4	14	33.513	25.2227	8.29032	26.2364	31.0333	28.8471	28.7294	23.9913	26.3565	24.4261	24.9174	82.8182	68.6522	69.0435	73.1905	28.2773	31.0043	27.487	28.9045	23.0682	24.6217	22.6174	23.4273
1989	4	15	33.6696	25.4348	8.23478	26.487	31.0941	29.1059	28.9235	24.087	26.3304	24.4261	24.9565	81.8261	69	68.4348	72.7273	28.313	30.9957	27.3913	28.913	23.1174	24.6391	22.5696	23.4478
1989	4	16	33.687	25.1174	8.56957	26.3304	31.4125	29.2765	29.0813	24.0348	26.6261	24.6261	25.0957	82.6522	68.5217	68.8636	73.0909	28.3	31.55	27.8217	29.2227	23.0957	24.9091	22.8174	23.6045
1989	4	17	33.887	25.3864	8.50059	26.6273	31.4667	29.2118	29.1235	24.2	26.5217	24.6783	25.1348	81.7727	67.5652	69.1304	72.2857	28.5045	31.1391	27.9087	29.1682	23.1909	24.6826	22.8652	23.5818
1989	4	18	33.713	25.1652	8.54783	26.6261	31.5375	29.0941	28.9937	24.2348	26.6	24.7348	25.187	82	68.0909	69.5652	72.8571	28.6043	31.4091	28.0913	29.3227	23.2609	24.8455	22.9478	23.6636
1989	4	19	33.5043	25.6957	7.8087	26.7478	30.9176	29.0471	28.9353	24.5217	26.5652	24.7696	25.2739	83.2609	69.6522	70.4783	74.0909	29.2348	31.4783	28.2522	29.6739	23.6348	24.8826	23.0783	23.8522
1989	4	20	33.1348	25.2087	7.92609	26.4435	30.7471	29.2294	28.9118	24.2957	26.6217	24.9957	25.313	83.7391	71.7391	70.4348	75.4545	28.8957	31.8826	28.6261	29.8087	23.4435	25.1	23.2957	23.9348
1989	4	21	33.3043	25.2182	8.08617	26.613	31.3059	29.1647	29.0353	24.3826	26.7455	25.0957	25.3818	83.2174	70.2273	71.3913	74.5714	28.9957	31.9227	28.9739	29.8636	23.5	25.1273	23.4609	23.9727
1989	4	22	33.6826	25.4435	8.23913	26.8174	31.4941	29.3647	29.2824	24.3565	26.5826	24.9217	25.287	81.5217	67.8261	71.8261	74	28.787	31.3174	28.7043	29.5957	23.3783	24.787	23.3174	23.8217
1989	4	23	33.8435	25.3913	8.45217	26.7913	31.5176	29.5529	29.3529	24.4696	26.6435	24.9565	25.3565	82.7391	69.6957	70.4783	74.2273	29.0739	31.6913	28.587	29.787	23.5565	25	23.2739	23.9391
1989	4	24	33.0957	25.6273	7.46838	26.7739	31.2118	29.1	29	24.6043	26.8909	25.0909	25.5273	83.6087	71.6364	73.6818	76.2381	29.4261	32.4227	29.1864	30.3227	23.7391	25.3955	23.6045	24.2455
1989	4	25	33.287	25.8087	7.47826	26.8609	30.9412	29.0588	29	24.687	26.6261	25.0174	25.4522	83.6087	70.9565	71.4783	75.2727	29.5826	31.7783	28.8087	30.0565	23.8261	25.0435	23.4043	24.087
1989	4	26	33.3348	25.7	7.63478	26.887	30.5706	29.0471	28.9118	24.8174	26.8174	24.9913	25.5348	84.3478	72.9565	71.5652	76.1364	29.887	32.4174	28.7391	30.3522	24.0087	25.3826	23.3478	24.2435
1989	4	27	33.1739	25.7	7.47391	26.8522	31.3294	29.0824	29.0706	24.6087	26.5565	25	25.3957	83.087	69.8696	71.7826	74.7273	29.3739	31.5043	28.8087	29.8957	23.7261	24.8957	23.3783	24.0087
1989	4	28	33.3565	25.7826	7.57391	26.887	31.4118	29.1059	29.1176	24.5043	26.6783	25.0087	25.3957	82.1739	68.5652	70.6522	73.7727	29.0957	31.5957	28.6957	29.8	23.5696	24.9478	23.3217	23.9348
1989	4	29	33.4391	25.7043	7.73478	26.9739	31.1059	28.7765	28.8941	24.7565	26.7739	24.9652	25.4957	83.3478	69.3478	72.913	75.1818	29.6739	31.8739	28.8348	30.1304	23.8739	25.0957	23.4174	24.1217
1989	4	30	33.4435	25.3091	8.13439	26.6435	31.2471	29.1529	29.0412	24.3565	26.9261	25.2	25.4913	82.7826	70.2609	72.3478	74.9091	28.8913	32.3043	29.2435	30.1565	23.4391	25.3261	23.6435	24.1304
1989	5	1	32.6391	25.5957	7.04348	26.9826	30.7556	28.7667	28.8333	24.6739	26.6957	25.0957	25.4957	82.7826	72.4348	73.6522	76.2174	29.4609	32.1043	29.2174	30.2652	23.787	25.213	23.6304	24.213
1989	5	2	33.1913	25.5391	7.65217	26.8435	31.1222	29.2118	29.1167	24.6522	27.0304	25.5217	25.7304	83.6087	71.8261	74.8261	76.7826	29.5217	32.7043	30.1565	30.7957	23.7957	25.5261	24.1478	24.4957
1989	5	3	33.1565	25.7565	7.4	27.1217	31.6667	28.6647	29.1294	24.6739	26.7455	25.2783	25.5773	81.9565	68.4545	73.6522	75.1364	29.3783	31.6909	29.5174	30.2364	23.7261	24.9636	23.8087	24.2
1989	5	4	33.2174	25.6783	7.53913	26.9913	31.2444	28.7444	28.9556	24.6522	26.8348	25.2696	25.5826	82.7826	71.3043	75.2609	76.3913	29.4174	32.2174	29.7261	30.4522	23.7348	25.2565	23.9174	24.3
1989	5	5	33.3913	25.7217	7.66957	27.0522	31.6556	29.0444	29.1824	24.6696	26.9826	25.1727	25.6091	82.3478	69.4348	74.6364	75.4091	29.413	32.3435	29.4455	30.4045	23.7522	25.3435	23.7727	24.2818
1989	5	6	32.887	25.6174	7.26957	26.7174	31.0471	28.9941	28.9235	24.4818	26.9304	25.1429	24.4318	83.0476	71.2609	72.9048	75.8636	29.2091	32.4217	28.9591	30.2	23.6409	25.387	23.4773	24.1773
1989	5	7	32.8609	25.7478	7.11304	27.0522	30.8824	29.2222	29.0889	24.65	26.7217	25.1739	25.5136	82.6364	71.6957	72.7391	75.6818	29.4182	32.0696	29.2478	30.2318	23.7455	25.187	23.6304	24.1818
1989	5	8	33.1348	25.587	7.54783	27.113	30.7889	29.2667	29.1389	24.8783	26.9043	25.3522	25.713	83.3478	71.8696	72.1739	75.7391	29.9	32.4391	29.4913	30.6087	24.0261	25.4043	23.8	24.3957
1989	5	9	33.6696	26.0174	7.65217	27.3478	31.6333	29.6111	29.5556	25.1826	26.9826	25.6435	25.9391	83.913	69.087	71.8261	74.9565	30.5391	32.2565	30.0217	30.9348	24.3652	25.2783	24.0826	24.5783
1989	5	10	33.3304	26.0818	7.24862	27.3091	31.8211	29.5778	29.55	24.9304	27	25.5826	25.8409	82.8182	70	73.3043	75.4762	30	32.4227	30.0783	30.9429	24.0909	25.3773	24.1087	24.581
1989	5	11	34.2174	25.8522	8.36522	27.3913	32.4222	29.9778	29.9722	24.9478	27.1913	25.4261	25.8609	82.0435	66.7826	69.1304	72.6087	29.9	32.3696	29.2826	30.5217	24.0174	25.3435	23.6783	24.3391
1989	5	12	33.7913	26.1391	7.65217	27.5783	31.8	29.8118	29.7222	24.7826	27.1652	25.513	25.813	79.6087	69.2609	72.6087	73.8261	29.3174	32.6348	29.9	30.6043	23.6913	25.4783	24.0087	24.3913
1989	5	13	33.0565	25.9091	7.14743	27.3909	31.2	28.8667	29.0944	25.0087	27.0957	25.4783	25.8609	82.8636	71.6522	74.7391	76.5455	30.1773	32.8522	29.9957	31.0409	24.1818	25.5913	24.0696	24.6364
1989	5	14	33.287	25.5522	7.73478	27.1391	31.5222	29.5647	29.3389	24.8522	27.0783	25.7087	25.8739	83.0435	69.7826	73.087	75.3478	29.8	32.5565	30.2783	30.8696	23.9565	25.4391	24.2348	24.5522
1989	5	15	33.5913	25.9565	7.63478	27.4087	31.6	29.2444	29.3889	24.8609	26.9652	25.6	25.813	81.1739	70.4348	73.6087	75.1739	29.6609	32.3826	30.1087	30.7174	23.8826	25.3609	24.1261	24.4696
1989	5	16	33.0261	25.6609	7.36522	27.3652	31.3667	29.3111	29.3056	24.8957	27.087	25.4957	25.8217	81.8696	70.6522	73.3043	75.3043	29.7696	32.713	29.9087	30.7957	23.9565	25.5391	24.013	24.4957
1989	5	17	32.8957	26.1043	6.7913	27.1217	31.1889	29.1556	29.1444	24.7565	26.9043	25.3826	25.6955	81.6364	70.5652	72.8261	75.3478	29.5739	32.2783	29.6348	30.5	23.8348	25.3	23.8522	24.3217
1989	5	18	33.4348	25.8174	7.61739	27.1826	31.7111	29.2889	29.3722	25	27.2727	25.5217	25.9182	83.7391	70.5	73.5652	75.6818	30.1522	33.0727	29.9739	31	24.1783	25.7136	24.0478	24.6
1989	5	19	32.4609	25.6739	6.78696	26.9739	31.0111	29.0222	29.0167	24.8174	26.7652	25.3652	25.6435	84.0435	72.4348	75.7826	77.3043	29.8522	32.2609	29.9391	30.6913	23.9957	25.2957	24.0217	24.4391
1989	5	20	32.6783	25.3304	7.34783	27.0957	31.4333	28.8556	29.0778	24.687	26.887	25.487	25.6913	82.3478	71.7391	77.6957	77.1304	29.4435	32.4304	30.4043	30.7565	23.7652	25.3826	24.3043	24.4739
1989	5	21	32.887	25.3565	7.53043	26.8087	31.4471	28.9611	29.1529	24.687	27.0435	25.4043	25.713	84.4348	71.7826	75.4348	77.3043	29.6826	32.8043	29.9826	30.8261	23.8739	25.5783	24.0609	24.4957
1989	5	22	32.9087	25.4696	7.43913	27.1739	31.0444	29.5778	29.3667	24.7913	27.0087	25.8	25.8565	82.3043	72.5652	75.0435	76.6957	29.6522	32.7913	30.7261	31.0478	23.8696	25.5739	24.4522	24.6435
1989	5	23	32.6522	25.5217	7.13043	27.1043	30.9556	29.0222	29.0111	24.6783	26.9739	25.6783	25.7739	82.0435	73	76.0435	77.0435	29.387	32.7348	30.5696	30.9087	23.7435	25.5522	24.387	24.5565
1989	5	24	33	25.4348	7.56522	26.9478	31.3	29.5111	29.3444	24.5826	26.9913	25.5304	25.7087	82.4783	71.5217	73.1304	75.7826	29.2826	32.6217	29.9565	30.6217	23.6696	25.4913	24.0522	24.4043
1989	5	25	32.9043	25.6957	7.2087	27.2609	31.2111	28.7556	28.9944	24.8783	27.1739	25.5652	25.8826	82.3478	73.0435	77.9565	77.7826	29.7913	33.1522	30.5609	31.1739	23.9652	25.7609	24.3783	24.6957
1989	5	26	32.5652	25.6087	6.95652	27.0478	30.7667	28.9667	28.9778	24.7826	26.9913	25.4783	25.7522	83.1304	73.1304	75	77.1739	29.7043	32.813	30.0652	30.8478	23.9217	25.6043	24.1174	24.5478
1989	5	27	32.9435	25.6435	7.3	27.0087	31.5889	28.8778	29.1056	24.6087	26.9739	25.6522	25.7478	82.2174	70.1739	76.3478	76.2609	29.3043	32.4	30.4957	30.7348	23.6826	25.3609	24.3609	24.4609
1989	5	28	32.6261	25.3273	7.29881	26.9455	31	28.6444	28.8111	24.5739	27.0043	25.4348	25.6739	82.4545	72.6957	77.2174	77.8636	29.2818	32.8	30.2348	30.8045	23.6818	25.5783	24.2087	24.5
1989	5	29	32.1739	25.3652	6.8087	26.9043	30.8222	28.8444	28.8944	24.5913	26.8957	25.4174	25.6348	82.8696	74	77	78.0435	29.3174	32.7348	30.1957	30.7522	23.7	25.5435	24.187	24.4739
1989	5	30	32.8652	25.1478	7.71739	26.9957	31.4	29.0941	29.1278	24.7217	27.1182	25.4261	25.7364	82.5217	72.1364	75.7727	77	29.5174	32.9545	30.3045	30.9143	23.8174	25.6591	24.2318	24.5762
1989	5	31	32.5619	25.3762	7.18571	26.8818	31.1059	28.6941	28.8235	24.5636	27.0818	25.6591	25.7727	82.7727	72.1364	78.1364	77.6818	29.2545	32.8727	30.7455	30.9636	23.6636	25.6136	24.4682	24.5773
1989	6	1	32.5783	25.2045	7.37372	27.0273	30.8667	28.7444	28.7412	24.4609	27	25.6636	25.7136	81.6818	73.6522	78.6818	78.4762	29.0045	32.9	30.8273	30.9905	23.5182	25.6391	24.5273	24.6095
1989	6	2	32.8522	25.2	7.65217	26.8609	30.9444	28.7588	28.9294	24.687	27.0545	25.4609	25.7045	83.7826	73.2727	77.087	78.1364	29.5783	32.9591	30.2696	30.8727	23.8522	25.6682	24.2304	24.5455
1989	6	3	32.7261	25.0435	7.68261	26.8043	31.2611	29.5941	29.2118	24.5261	27.1217	25.6	25.7435	82.913	72.6087	73.6522	76.3913	29.2174	33.013	30.1174	30.787	23.6391	25.6913	24.1478	24.4913
1989	6	4	33.013	25.2696	7.74348	27.1043	31.4222	28.1889	28.75	24.5826	27.2	25.2826	25.6957	81.3478	71.6522	77.1739	76.8261	29.1522	33.0696	29.9478	30.7348	23.5913	25.713	24.0348	24.4522
1989	6	5	32.5478	25.25	7.29783	27.0304	31.0722	28.75	28.9111	24.4	26.8261	25.6087	25.6087	80.5217	71.0435	77.4783	76.3913	28.7304	32.2522	30.5826	30.5304	23.3609	25.2783	24.3913	24.3435
1989	6	6	32.9174	25.0304	7.88696	26.9652	31.5222	29.1278	29.2056	24.5304	27.1478	25.7522	25.8087	82.087	70.913	75.7826	76.2609	29.1174	32.887	30.6696	30.8957	23.5783	25.6174	24.4522	24.5565
1989	6	7	33.0435	25.3652	7.67826	26.9739	31.1778	28.4222	28.7667	24.5913	27.1273	25.387	25.7227	82.3478	70.1364	75.7826	75.6818	29.2739	32.6545	29.9435	30.6091	23.6652	25.5182	24.0522	24.4045
1989	6	8	32.6739	25.2773	7.39664	27.0739	31.5059	28.7813	29.0588	24.6435	27.0091	25.5435	25.7455	81.913	70.0909	76.7391	76	29.3261	32.4364	30.3565	30.6909	23.6957	25.3909	24.287	24.4455
1989	6	9	33.1304	25.0783	8.05217	26.7348	31.4353	28.8556	29	24.4043	27.3304	25.7304	25.8174	82.913	71.6957	77.2174	77.1739	28.9783	33.3391	30.787	31.0304	23.5043	25.8609	24.5174	24.6217
1989	6	10	33.2696	25.2522	8.01739	27.1435	31.9444	28.8667	29.2167	24.7391	27.2609	25.6087	25.8783	82.5652	70.3913	77.1304	76.6957	29.5652	33.0087	30.5435	31.0478	23.8217	25.6652	24.3826	24.6348
1989	6	11	33.4818	25.0318	8.45	26.8727	31.6316	28.9889	29.1722	24.5217	27.113	25.8043	25.8087	82.8182	71.6957	77.4348	77.5	29.2409	32.887	30.9435	31.1091	23.6591	25.6217	24.6087	24.6682
1989	6	12	32.7522	25.2565	7.49565	26.8826	31.3667	29.0824	29.15	24.5913	26.8818	25.687	25.7045	82.9565	70.7273	77.7826	77.2273	29.3522	32.3364	30.813	30.8	23.713	25.3227	24.5217	24.5182
1989	6	13	32.6696	25.2909	7.37866	26.6909	31.4684	29.1765	29.25	24.287	27.0783	25.6957	25.6957	82.1818	71.6087	76.4348	76.6818	28.7318	32.7957	30.6478	30.7455	23.3636	25.5783	24.4478	24.4773
1989	6	14	33.0522	25.0435	8.0087	26.7739	31.6833	28.8889	29.1	24.4696	27.2522	25.6174	25.7783	82.8696	71.6957	78.6957	77.8696	29.0913	33.187	30.7696	31.0174	23.5826	25.7957	24.5174	24.6217
1989	6	15	32.5217	25.1273	7.39447	26.8182	31.0421	28.9333	28.9667	24.3652	27.0783	25.6652	25.6957	81.9091	73.3478	76.8696	77.4545	28.8591	33.0391	30.6478	30.8864	23.4364	25.7087	24.4304	24.5364
1989	6	16	32.8652	24.9435	7.92174	26.7043	31.2889	29.4	29.2333	24.4	26.887	25.687	25.6609	83.2609	72.1739	76	77.087	29.0087	32.5174	30.6	30.713	23.5217	25.4217	24.4043	24.4522
1989	6	17	33.2609	25.1565	8.10435	26.7565	31.3556	29.3222	29.25	24.6348	27.1783	25.8391	25.887	84.1304	72.6087	75.6957	77.5652	29.5435	33.1435	30.8478	31.1652	23.8043	25.7565	24.5435	24.7
1989	6	18	33.0091	25.087	7.92213	26.8217	31.7333	29.2833	29.2882	24.4783	27.2636	25.8087	25.8727	82.5217	70.0455	75.3043	75.5	29.0783	32.9955	30.7	30.95	23.5565	25.7	24.4609	24.5864
[truncated: 196 more rows]

## Sheet: 1990
			Temperature			Temperature				Temperature				Relative Humidity				Pressure				Dew temperature
[truncated: 366 more rows]

## Sheet: 1991
			Temperature			Temperature				Temperature				Relative Humidity				Pressure				Dew temperature
[truncated: 367 more rows]

[truncated: 29 more sheets: 1992, 1993, 1994, 1995, 1996, 1997, 1998, 1999, 2000, 2001, 2002, 2003, 2004, 2005, 2006, 2007, 2008, 2009, 2010, 2011 …]
