# Supplementary material for: Direct, diffuse and total solar radiation data set in La Guajira, Magdalena and Cesar departments -Colombia
Source: Data Brief. 2020 Oct 15;33:106397. doi: 10.1016/j.dib.2020.106397 (PMC7599437; doi:10.1016/j.dib.2020.106397)
Supplement: Supplementary file 4 [file mmc4.xls]

## Sheet: 1983
			Temperature			Temperature				Temperature				Relative Humidity				Pressure				Dew temperature
Year	Month	Day	Maximum	Minimum	Max-Min	1899-12-31 07:00:00	1899-12-31 13:00:00	1899-12-31 19:00:00	Average	1899-12-31 01:00:00	1899-12-31 13:00:00	1899-12-31 19:00:00	Average	1899-12-31 01:00:00	1899-12-31 13:00:00	1899-12-31 19:00:00	Average	1899-12-31 07:00:00	1899-12-31 13:00:00	1899-12-31 19:00:00	Average	1899-12-31 07:00:00	1899-12-31 13:00:00	1899-12-31 19:00:00	Average		Month	Taverage	Hraverage
1983	1	1	32.8	21.5818	11.2182	25.0727	31.54	26.47	27.5222	22.6364	25.1455	22.8667	23.4	81.6364	61.7273	75.25	72.7778	25.9	27.9273	25.6	26.19	21.6	22.8364	21.425	21.78		January	27.2298	70.5051
1983	1	2	32	22.06	9.94	25.0182	30.2	26.2	27.1667	22.5167	25	23.4	23.5455	80.5455	66	79	73.7778	25.5818	28.2	26.9	26.4	21.4364	23.1	22.3	21.9		February	27.8555	68.3297
1983	1	3	31.5	24.2	7.3	24.3385	31.2	26.2	26.48	22.4	25.4	23.4	23.7	86	63	79	78.7273	26.1846	28.6	26.9	27.125	21.8154	23.3	22.3	22.3167		March	28.956	64.1935
1983	1	4	31	22.8	8.2	23.6	30.6	25.4	26.3	23	25.8	23.8	24.2	95	68	88	84	27.7	30	28.4	28.7	22.8	24.1	23.2	23.4		April	28.466	72.712
1983	1	5	31	22.8	8.2	25.4	28	26	26.4	22.4	24.6	23.2	23.4	77	76	79	77	25.1	28.7	26.6	26.8	21.2	23.3	22.1	22.2		May	28.6407	73.3423
1983	1	6	31	24.4	6.6	25.2	30	26.4	27	23	25.2	23.8	24	83	68	81	77	26.6	28.9	27.8	27.8	22.1	23.5	22.8	22.8		June	28.6355	72.7491
1983	1	7	31.5	24	7.5	25.4	30.8	26.4	27.3	22	23.7	23.6	23.1	75	55	79	70	24.2	24.6	27.3	25.4	20.6	20.8	22.5	21.3		July	29.3079	66.5631
1983	1	8	32	23.8	8.2	26.2	31.4	25.4	27.1	23.6	24.2	23.2	23.7	81	55	83	73	27.4	25.4	27	26.6	22.6	21.4	22.3	22.1		August	29.4279	65.548
1983	1	9	33.5	23.2	10.3	26.4	32.6	26.8	28.1	23.4	26.4	23.6	24.5	78	62	77	72	26.8	30.3	27	28	22.2	24.3	22.4	23		September	28.2254	75.0084
1983	1	10	33.5	22.8	10.7	25.8	30.4	26	27	22.6	23.8	23.2	23.2	76	58	79	71	25.3	25.1	26.6	25.7	21.3	21.2	22.1	21.5		October	27.7595	74.5691
1983	1	11	30.5	25	5.5	25.2	30.4	25.8	26.8	22.6	24	22.6	23.1	80	59	76	72	25.7	25.6	25.3	25.5	21.5	21.5	21.3	21.4		November	27.766	73.5517
1983	1	12	30	24.2	5.8	25	29.6	25.8	26.5	21.8	23.8	22.6	22.7	76	62	76	71	24	25.7	25.3	25	20.4	21.5	21.3	21.1		December	27.6688	66.4206
1983	1	13	30.5	23.2	7.3	24.4	29.6	23.6	25.3	22	22	20.6	21.5	81	52	77	70	24.8	21.4	22.3	22.9	21	18.6	19.2	19.6
1983	1	14	30.2	19	11.2	21.4	29	25.6	25.4	20.2	19.8	20.8	20.3	90	43	65	66	22.9	17	21.4	20.4	19.7	15	18.6	17.7
1983	1	15	31.6	19	12.6	26.2	31.4	25.4	27.1	21.6	21	21.4	21.3	67	39	70	59	22.8	18	22.8	21.2	19.6	15.9	19.6	18.4
1983	1	16	31.6	18.6	13	22.8	30.8	26.8	26.8	21	21.8	22	21.6	85	45	66	66	23.7	20.2	23.3	22.4	20.2	17.7	19.9	19.3
1983	1	17	34.5	21.4444	13.0556	25.8	33.2	27	28.3	23	23	23.2	23.1	79	42	73	65	26.2	21.4	25.9	24.5	21.9	18.6	21.7	20.7
1983	1	18	32.4444	21.4	11.0444	23.2	35	27.6	28.4	22.2	22.9	24	23	92	36	74	67	26.1	20	27.5	24.5	21.8	17.5	22.6	20.6
1983	1	19	32.5111	22	10.5111	24.5	31.4111	27	28.1	23.4	26	23.6	24.3	91	53	75	73	27.9	28.3	26.9	27.7	22.9	23.2	22.3	22.8
1983	1	20	34	20.5778	13.4222	26	31.14	27.6	26.6444	23.4	25.1	22.8	23.06	81	62.9167	67	74.5556	27.1	28.0083	24.6	25.74	22.4	22.7833	20.8	21.46
1983	1	21	35	21.6	13.4	25.8	34.2	27	28.5	22.6	23.8	24	23.5	76	42	78	65	25.3	22.6	27.9	25.3	21.3	19.5	22.9	21.2
1983	1	22	34.5	21	13.5	22.6	33.4	26.8	27.4	21.4	23.8	23.4	22.9	90	45	75	70	24.7	23.2	26.5	24.8	20.9	19.9	22.1	20.9
1983	1	23	35.2	21.86	13.34	26.2	34.4	27.8	29	23.4	23.9	23.6	23.6	79	42	71	64	26.9	22.7	26.4	25.3	22.3	19.6	22	21.3
1983	1	24	35	25.4	9.6	26	32.4	26.6	27.9	23.2	25.6	22.6	23.8	79	58	71	70	26.6	28.3	24.8	26.6	22.1	23.2	20.9	22.1
1983	1	25	34.5	24.4	10.1	26.4	34	27.2	28.7	22.8	26	22.6	23.8	74	53	68	65	25.4	28.3	24.4	26	21.3	23.2	20.7	21.7
1983	1	26	34.6	23.4	11.2	24.4	33	26.2	27.5	21.6	26.4	22.6	23.5	78	60	74	71	23.9	30.1	25	26.3	20.4	24.1	21.1	21.9
1983	1	27	35	24.4	10.6	25	33.8	25.95	27.01	22.4	25.8	22.8	23.7	80	53	78.5833	72.8182	25.4	27.9	26.325	26.0833	21.3	22.9	21.7667	21.6083
1983	1	28	35	23.4	11.6	25.8	33.2	26.4	28	22.6	26.2	22.2	23.7	76	58	70	68	25.3	29.4	24	26.2	21.3	23.8	20.4	21.8
1983	1	29	35	22.2	12.8	25	32.4	26.6	27.7	23.4	25.4	22.4	23.7	88	57	70	72	27.7	27.8	24.3	26.6	22.8	22.8	20.6	22.1
1983	1	30	35	22	13	22.6	31	25.6	26.2	20.6	24	21.4	22	84	56	69	70	22.9	25.2	22.7	23.6	19.7	21.2	19.5	20.2
1983	1	31	35	22	13	24.8	30.2	25.4	26.5	22.2	22.2	20.4	21.6	80	50	64	65	25	21.5	20.7	22.4	21.1	18.7	18	19.3
1983	2	1	32.64	23.6	9.04	25	31.4	26.2	27.2	21.8	24.8	20.4	22.3	76	59	59	65	24	26.9	20.1	23.7	20.4	22.3	17.6	20.1
1983	2	2	35	23.2	11.8	25.6	33.4	26.6	28.1	21.6	25.6	22.4	23.2	71	54	70	65	23.2	27.7	24.3	25.1	19.9	22.8	20.6	21.1
1983	2	3	35	22.2	12.8	27	33.4	26.4	28.3	23.2	25.8	22	23.7	73	55	68	65	25.9	28.2	23.5	25.9	21.7	23.1	20.1	21.6
1983	2	4	32.94	22	10.94	25	30.2	25.8	26.7	21.4	24.6	21.8	22.6	73	63	71	69	23.1	27.2	23.5	24.6	19.8	22.5	20.1	20.8
1983	2	5	32.5	21.0417	11.4583	24.6	30.4	26	26.8	20.8	22.4	21.6	21.6	71	50	68	63	22.1	21.8	22.9	22.3	19.1	18.9	19.7	19.2
1983	2	6	32.45	22.0182	10.4318	24.6	30.8	26.4	27	21.6	23	21.6	22.1	77	52	66	65	23.8	23	22.6	23.1	20.3	19.7	19.5	19.8
1983	2	7	35	21.6	13.4	21.8	34	26.2	27	19.4	25.8	22.6	22.6	80	52	74	69	20.9	27.8	25	24.6	18.2	22.8	21.1	20.7
1983	2	8	35	21.6	13.4	24.8	33.6	24.4	26.8	21	24.2	19.8	21.7	71	46	66	61	22.4	24	20.1	22.1	19.3	20.4	17.6	19.1
1983	2	9	32.6909	19	13.6909	25.6	31.4	25.4	27	20.8	23.8	20.4	21.7	65	53	64	61	21.4	24.5	20.7	22.2	18.6	20.7	18	19.1
1983	2	10	35	20.6	14.4	24.4	34.6	26	27.8	20	25	21.6	22.2	67	46	68	60	20.5	25.3	22.9	22.9	17.9	21.3	19.7	19.6
1983	2	11	34	21.2	12.8	22	32.8	26.2	26.8	20.4	24.8	22	22.4	87	52	70	70	22.9	26	23.7	24.2	19.7	21.8	20.2	20.5
1983	2	12	33.5909	21.8	11.7909	23.2	32	26.4	27	21	24.6	22.8	22.8	82	55	74	70	23.4	26	25.4	24.9	20	21.8	21.3	21
1983	2	13	36	21.8	14.2	26.4	34.6	26.5182	28.9	22.8	26.2	23.4	24.1	74	50	72	65	25.4	27.3	26.1	26.3	21.3	22.5	21.8	21.9
1983	2	14	35	21	14	22.4	34	25.8	27	21	24.6	22	22.5	88	47	72	69	23.9	24.7	23.9	24.2	20.4	20.9	20.4	20.6
1983	2	15	38	22.4	15.6	24.4	36.4	26.8	28.6	22	26.6	22.4	23.7	81	47	69	66	24.8	28.4	24.2	25.8	21	23.2	20.6	21.6
1983	2	16	32.9091	22.6	10.3091	26.4	33.4	26.38	27.2182	22.4	25.2	23.04	23.12	71	52	74.3333	69	24.4	26.6	25.7267	25.3067	20.7	22.1	21.4667	21.18
1983	2	17	34.5	21.6	12.9	24.2	33.2	24.6	26.7	22	25.2	23	23.4	83	53	87	74	25	26.8	27	26.3	21.1	22.2	22.4	21.9
1983	2	18	32	22.2	9.8	25	30.6	27	27.4	23.4	25.4	23.4	24.1	88	66	74	76	27.7	29	26.4	27.7	22.8	23.5	22	22.8
1983	2	19	32.4	25	7.4	24.1867	30	26.2	27.4364	22.8	24.6	23	23.5	78.1429	65	76	67.2308	23.5286	27.4	26	24.4929	20.1	22.6	21.7	20.6571
1983	2	20	33	22.2	10.8	25.2	31.4	27	27.6	22.6	25	22.8	23.5	80	60	70	70	25.7	27.5	25	26	21.5	22.6	21.1	21.8
1983	2	21	33	22.2	10.8	26.4	31.3	26.4	27.6	23.6	24	23.8	23.8	79	55	81	72	27.3	25	27.8	26.7	22.5	21.1	22.8	22.1
1983	2	22	32	22.1385	9.86154	25.2	29.8	26.8	27.1	23.8	25.4	24.4	24.5	89	70	82	81	28.5	29.5	29	29	23.3	23.8	23.5	23.5
1983	2	23	33	23.8	9.2	25.6	31.4	26.8	27.6	22.4	26	23.6	24	76	65	77	73	25	30	27	27.3	21.1	24.1	22.4	22.5
1983	2	24	33.6615	22.4	11.2615	25.8	32.4	28	28.5	23.8	26.4	24.6	24.9	85	63	76	74	28.2	30.5	28.7	29.1	23	24.3	23.3	23.6
1983	2	25	37	22.6429	14.3571	25.6	34.6	31	30.5	24.2	27.6	25.8	25.9	89	59	66	71	29.3	32.3	29.8	30.4	23.7	25.3	24	24.3
1983	2	26	40	24.4	15.6	26	38.2	29.8	31	23.6	28.2	25	25.6	82	47	68	66	27.5	31.6	28.5	29.2	22.7	25	23.2	23.6
1983	2	27	37	23	14	25	35.2	28.4	29.3	23	27.4	25.6	25.3	85	55	80	73	26.8	31.4	31	29.7	22.2	24.8	24.6	23.9
1983	2	28	39.5	23	16.5	26.6	38.8	29.2	31	23.4	27.4	25.2	25.3	77	42	73	64	26.7	29	29.4	28.4	22.1	23.5	23.8	23.1
1983	3	1	39.5	22.6	16.9	26	37	27	29.3	24.4	27.4	24.2	25.3	88	48	80	72	29.5	30.2	28.3	29.3	23.8	24.2	23.2	23.7
1983	3	2	36	22.6875	13.3125	26.6	34	27.2	28.8	24	25.4	23.4	24.3	81	50	73	68	28.1	26.8	26.3	27	23	22.2	21.9	22.4
1983	3	3	34	22.875	11.125	26	32.6	26.6	28	22.6	23.4	22.6	22.9	75	46	71	64	25.2	22.7	24.8	24.2	21.2	19.5	20.9	20.6
1983	3	4	33.5	25.2	8.3	26.6	32.8	27.4	28.5	22.2	24.8	22.6	23.2	69	52	66	62	23.9	26	24.3	24.7	20.3	21.8	20.6	20.9
1983	3	5	36	25	11	25.8	34.8	29	29.6	21.4	25.4	23.4	23.4	68	47	63	59	22.6	26.2	25.1	24.6	19.4	21.9	21.1	20.8
1983	3	6	33.5	25	8.5	25.8	32.6	26.4	27.8	22.8	25.8	23.2	23.9	78	58	77	71	25.8	28.7	26.3	26.9	21.6	23.4	21.9	22.3
1983	3	7	35.5	22.8267	12.6733	26.4	34.4	27.8	29.1	22.2	24.8	22.6	23.2	70	46	64	60	24	25	24	24.3	20.4	21.1	20.4	20.6
1983	3	8	36	24.4	11.6	27	35.6	27.8	29.5	23.2	25.8	22.6	23.9	73	46	64	61	25.9	26.8	24	25.6	21.7	22.2	20.4	21.4
1983	3	9	38	23.4	14.6	24	37	27.4	29	21.4	25.7	22.8	23.3	80	41	68	63	23.8	25.6	24.7	24.7	20.3	21.5	20.9	20.9
1983	3	10	35	23	12	24	34.4	27.6	28.4	21.4	24.4	22	22.6	80	44	62	62	23.8	24	22.7	23.5	20.3	20.4	19.6	20.1
1983	3	11	35.5	21.8	13.7	24.2	34	26.4	27.8	21.6	24.4	23.4	23.1	80	46	78	68	24.1	24.2	26.8	25	20.5	20.6	22.2	21.1
1983	3	12	34.5429	22.6438	11.8991	25.2	29.5	27	26.6	23.2	23.6	23	23.3	85	59	79	74	27.1	24.4	26.2	25.9	22.4	20.7	21.9	21.7
1983	3	13	30.5	22.6	7.9	23.8	29.2	26.4	26.5	22	23.2	24	23.1	86	60	82	76	25.2	24.5	28.2	26	21.3	20.7	23.1	21.7
1983	3	14	37.5	23.0125	14.4875	25.8	35.8	29.2	30	23.6	27.4	25.4	25.5	83	53	74	70	27.7	31	29.9	29.5	22.8	24.6	24.1	23.8
1983	3	15	38	22.4	15.6	27.2	36.2	29.6	30.7	24.4	26.7	25	25.4	80	48	69	66	28.7	28.8	28.6	28.7	23.4	23.4	23.3	23.4
1983	3	16	33.8714	24.2	9.67143	26.4	37	27.3833	30.9	24	27	25.2	25.4	82	44	68	65	28.2	27.7	28.9	28.3	23.1	22.8	23.5	23.1
1983	3	17	35	22.9143	12.0857	26	33.4	29.6	29.7	25.2	25.4	26.4	25.7	94	53	78	75	31.5	27.2	32.3	30.3	24.9	22.5	25.3	24.2
1983	3	18	34.4467	22.8	11.6467	25	35.4	30.2	30.2	23.4	25.6	25.6	24.9	88	46	69	68	27.7	26.4	29.8	28	22.8	22	24	22.9
1983	3	19	37	23.2	13.8	25	32.7	28.4	29.5	21.1	26.5	21.3	23	69	47	53	57	21.9	28.2	20.7	23.6	19	23.1	18	20
1983	3	20	35.1267	23	12.1267	26	33.0333	29.4	30.8	20.4	26.5	26.6	24.5	58	39	80	59	19.5	26.6	33	26.4	17.1	22.1	25.7	21.6
1983	3	21	34.6786	23.6	11.0786	26.2	35.1	29.2	29.9	24.2	27.4	23.6	25.1	85	56	63	68	28.9	31.4	25.4	28.6	23.5	24.9	21.4	23.2
1983	3	22	34.2143	22.6	11.6143	24.2	32.7556	26.9455	28.07	22.8	25.6	21.8	23.4	88	36	63	62	26.6	23.2	22.1	24	22.1	19.9	19.1	20.4
1983	3	23	34.16	24	10.16	28	36.2	27.6	27.7667	21.2	22.4	21.8	21.8	55	30	58	48	20.7	18	21.5	20.1	18	15.9	18.6	17.5
1983	3	24	34.0667	23.28	10.7867	28	34	27.2	29.1	20.8	23.4	22.8	22.3	52	41	69	54	19.8	21.8	24.8	22.2	17.4	18.9	21	19.1
1983	3	25	34.6357	24.4	10.2357	26.2	32.4	27.6	28.5	23	25	23.4	23.8	76	55	70	67	26	26.8	26	26.3	21.7	22.2	21.7	21.9
1983	3	26	34	24.4	9.6	25.8	33	27	28.2	22	22.3	22.8	22.4	72	40	70	61	23.9	19.9	25	22.9	20.4	17.4	21.1	19.6
1983	3	27	34.5267	23.6625	10.8642	27.6	32.4	27.4909	28.9	23	22.6	24.3	23.3	68	40	75	61	25.1	19.6	28.1	24.2	21.1	17.2	23	20.4
1983	3	28	34.6533	25	9.65333	26.4	33.8	27.4	28.8	22.4	23.4	22.8	22.9	71	42	68	60	24.4	21.9	24.7	23.7	20.7	19	20.9	20.2
1983	3	29	34.6	23	11.6	25.4	33.8	27.6	28.6	21.6	24.4	26	24	72	46	88	69	23.3	24.4	32.5	26.7	19.9	20.7	25.5	22
1983	3	30	36	24.4	11.6	26.4	35.4	28	29.5	22.6	25	22.4	23.3	72	43	62	59	24.9	24.8	23.4	24.4	21	21	20	20.7
1983	3	31	36	22.74	13.26	25.7	33.5	28.4	29.6	21.1	27	23.6	23.9	65	51	67	61	21.3	29.8	26	25.7	18.5	24	21.7	21.4
1983	4	1	37	23.2	13.8	28	35.4	29.4	30.5	24.2	26	24.6	24.9	73	48	68	63	27.7	27.4	27.8	27.6	22.8	22.6	22.8	22.7
1983	4	2	37.6	23.4	14.2	27.8	33.4	28.6	29.6	23.6	25.6	24.6	24.6	71	54	72	66	26.4	27.7	28.3	27.4	22	22.8	23.1	22.6
1983	4	3	36.6	23.2	13.4	27.4	35.6	27.2167	28.15	23.8	26	24.4	24.7	74	47	74.4706	69.9333	27.1	27.3	26.7353	26.6467	22.4	22.5	22.0941	22.0267
1983	4	4	34.5273	23	11.5273	26.4	32.4	28	28.7	23.6	25.6	25	24.7	79	58	79	72	27.3	28.3	29.7	28.4	22.5	23.2	23.9	23.2
1983	4	5	36.5	23.6364	12.8636	27.6	33.4	28.4	29.5	24	26.6	23.4	24.7	74	59	66	66	27.5	30.3	25.5	27.8	22.6	24.3	21.4	22.8
1983	4	6	35	24.0769	10.9231	27.8	34.2	27.2	29.1	24.6	24.8	22.8	24.1	77	47	69	64	28.8	25.1	24.8	26.3	23.4	21.2	21	21.9
1983	4	7	34.5778	24.0333	10.5444	27.4	31.6	27.2	28.4	22.6	24.4	23	23.3	66	56	70	64	24.3	25.8	25.3	25.1	20.6	21.6	21.3	21.2
1983	4	8	33.5	23.74	9.76	27.8	31.8	27.4	28.6	24.2	25.7071	24.2	24.5538	74	55.2857	77	70.1538	27.8	27.7	28.1	27.6538	22.8	22.7	23	22.6769
1983	4	9	34.8833	23.6615	11.2218	27.8	33.2	27.4	29	23.6	27.8	25	25.5	71	66	82	73	26.4	33.8	30.1	30.1	22	26.1	24.1	24.1
1983	4	10	34.5	22.6	11.9	26.4	33	28	28.9	23.4	25.4	23.6	24.1	78	55	69	67	26.8	27.4	26.2	26.8	22.2	22.6	21.9	22.2
1983	4	11	30	23.6	6.4	24.4	28	25	25.6	23	24.8	23.4	23.7	89	77	88	85	27.2	29.2	27.7	28	22.5	23.6	22.8	23
1983	4	12	32.6	22.6	10	24.2	31.8	27.2	27.6	23.6	26.8	24.2	24.9	95	68	78	80	28.7	31.9	28.2	29.6	23.4	25.1	23.1	23.9
1983	4	13	33.6	22.4	11.2	25.8	32.4	27.2	28.2	23.4	26.8	24	24.7	82	65	77	75	27.2	31.5	27.7	28.8	22.5	24.9	22.8	23.4
1983	4	14	33.6	22.6	11	28	32.2	28.4	29.3	23.2	25.4	24.4	24.3	67	58	72	66	25.3	28	27.9	27	21.3	22.9	22.9	22.4
1983	4	15	33	22.9667	10.0333	26.0133	32.2	27.8	28.9875	23.2533	25.6	23.4	24.2357	80.2	59	69	68.1429	26.74	28.5	25.9	26.8643	22.1333	23.2	21.7	22.2071
1983	4	16	35.6	22.6	13	27.6	34.8	25.6	28.4	24.4	27.4	24.175	24.3929	77	57	75.25	69.9286	28.4	31.6	27.7562	27.3143	23.2	25	22.6563	22.4643
1983	4	17	35	22.4	12.6	25.8	33.8	26.4	28.1	25.2	26.8	26	26	95	58	97	83	31.6	30.6	33.3	31.9	25	24.4	25.9	25.1
1983	4	18	33.7778	22.2	11.5778	25	30	27.4667	28.5	24.2	25.4429	23.9385	24.3385	94	58	75.8462	72	29.7	27.7143	27.3462	27.5154	23.9	22.6786	22.5385	22.6
1983	4	19	34	22.4	11.6	26.4	33.6	25	27.5	25.4	26.6	24.3692	24.525	92	58	77.4615	73.0833	31.8	30.2	28.3385	28.0083	25.1	24.2	23.1077	22.9
1983	4	20	34	22.2	11.8	26	33.6	27	28.4	25.4	26.6	26	26	95	58	92	82	32	30.2	32.9	31.7	25.2	24.2	25.7	25
1983	4	21	34.5	22.4	12.1	26.8	33.8	28.6	29.5	24.8	27.6	26.4	26.3	85	62	84	77	30	32.8	33	31.9	24.1	25.6	25.7	25.1
1983	4	22	34.9273	22.4	12.5273	26	31.4	27	27.9	24.8	26.8	25.2	25.6	91	70	87	82	30.5	32.2	30.9	31.2	24.4	25.3	24.6	24.7
1983	4	23	34.4909	22.4	12.0909	28.4	33.4	28.1273	28.975	26.2	26.1	24.0933	24.7333	84	58.75	76.1333	73	32.5	29.0917	27.7	28.4	25.5	23.5417	22.76	23.1583
1983	4	24	35	22.2	12.8	26.32	34.4	28.4	28.92	23.9077	25.85	26.4	24.5538	83.1538	58.1875	86	71.7692	28.1154	28.5437	33.1	27.8769	22.9846	23.2125	25.7	22.8231
1983	4	25	35	22.4	12.6	28.2	34.2	27	29.1	26	27.4	26.8	26.7	84	60	98	81	32.1	32	35.1	33.1	25.3	25.2	26.7	25.7
1983	4	26	34.3	23.6889	10.6111	27	33.3714	28.6	28.7571	25.8	26.0333	26.4	24.72	91	56.0833	84	71.1	32.4	28.4583	33	28.06	25.4	23.1667	25.7	22.96
1983	4	27	32.5	22	10.5	25.8	26.6	27.2	26.7	23.84	25.4	25.4	24.5083	78.7333	91	87	69.9167	27.6067	31.6	31.2	27.6	22.6467	25	24.8	22.6667
1983	4	28	34.7455	22.2	12.5455	25.8	29.4	27.8364	28.7889	25	25.8	24.0067	24.2583	94	75	72.2	66.3333	31.1	30.8	27.0733	26.725	24.7	24.6	22.3467	22.1333
1983	4	29	30.2	22.4	7.8	25.8	29	26.4	26.9	23.4	24.8	24.2	24.1	82	71	84	79	27.2	28.5	28.7	28.1	22.5	23.3	23.4	23
1983	4	30	32	23	9	28.2	28	26.6	27.4	24.8	25	25	24.9	76	79	88	81	29	29.7	30.6	29.8	23.6	23.9	24.4	24
1983	5	1	34.4714	22.4714	12	26.2684	33.1429	27.2923	28.4929	24.0632	25.7889	24.2333	24.6647	83.6316	56.9444	78.7647	73.4375	28.4526	28.1778	28.3944	28.3059	23.1895	22.9778	23.1611	23.0941
1983	5	2	34	23.4824	10.5176	26.2947	33.1308	28.0462	28.7417	23.9579	25.7529	24.4842	24.7412	82.5263	56.5556	76.3333	71.6111	28.1632	28.2278	28.3	28.2167	23	23.0167	23.0842	23.0389
1983	5	3	33.8333	23.6824	10.151	26.2316	32.8462	27.8714	28.8	23.9529	25.7667	24.1333	24.5813	83.9412	60.4444	75.5	73.7333	28.2647	28.7444	27.7556	28.2625	23.0765	23.3333	22.7889	23.0688
1983	5	4	34.1667	24.1294	10.0373	26.7158	32.6429	27.8071	28.9	24.1368	25.8111	24.45	24.8059	81.1579	60.0556	77.6111	73	28.3421	28.8556	28.5056	28.6176	23.1158	23.3889	23.2222	23.2588
1983	5	5	33.5143	23.525	9.98929	25.6778	32.5923	27.2385	28.2917	23.8706	25.2706	24.1	24.3063	87.2941	58.9412	77.1111	74.1333	28.4941	27.5294	27.7944	27.75	23.2176	22.6235	22.7556	22.7563
1983	5	6	34.35	23.5625	10.7875	26.445	32.3929	27.42	28.4154	24.0842	25.7053	23.8842	24.5167	82.8421	58.8421	75.7895	72.5882	28.4158	28.3947	27.2632	27.9833	23.1526	23.1158	22.4316	22.8833
1983	5	7	33.6667	23.4667	10.2	25.9474	32.3667	27.36	28.1857	23.9667	25.89	24.0842	24.5611	85.4444	60.7	77.1579	74.1765	28.4556	28.875	27.8316	28.2556	23.1722	23.405	22.8053	23.0556
1983	5	8	34.4308	23.9067	10.5241	26.285	32.7571	27.4667	28.5067	24.4	26.1444	24.1882	24.7933	86.6875	58.9444	77	73.0667	29.1647	29.2444	27.9647	28.54	23.5647	23.6056	22.9059	23.2133
1983	5	9	34.4364	23.4857	10.9506	26.2789	32.3833	27.4923	28.4333	24.0471	25.8706	24.0778	24.7063	82.4706	59.0588	76.2222	73.5625	28.4056	28.6765	27.7222	28.2588	23.1389	23.3	22.7111	23.0412
1983	5	10	34.1286	23.4667	10.6619	26.39	32.2714	27.8214	28.5692	24.38	25.9368	24.2737	24.8944	85.4737	60.0526	76.2632	73.9375	29.06	29.0316	28.0632	28.7611	23.505	23.4579	22.9526	23.3167
1983	5	11	34.7846	23.825	10.9596	26.3368	33.08	27.6786	28.8083	24.0421	26.1333	24.51	24.8706	82.7895	57.3333	77.3158	72.0667	28.3632	29.0111	28.635	28.5588	23.1158	23.4556	23.27	23.2059
1983	5	12	34.2857	23.6	10.6857	26.6	32.4857	27.5	28.7154	24.2211	26.1158	24.42	24.8222	82.8947	59.4211	78.3158	73.4667	28.7211	29.2737	28.5211	28.5882	23.2947	23.6421	23.1947	23.2471
1983	5	13	34.7636	23.1714	11.5922	26.23	32.84	27.8786	28.7	24.3667	26.2	24.5765	25.0929	84.3529	58.8889	77	73.125	29.1421	29.3	28.6412	29.0375	23.6	23.6167	23.3176	23.5063
1983	5	14	34.3818	23.8	10.5818	26.2	32.2786	27.85	28.6214	24.19	26.0211	24.1895	24.7722	84.85	59.6842	76	74.1875	28.825	29	27.9263	28.5333	23.4	23.4947	22.8474	23.2111
1983	5	15	34.3455	23.5857	10.7597	26.2947	32.4933	28.1385	28.8385	24.0111	26.0444	24.32	24.7647	81.5556	58.3889	73	69.5882	28.1722	28.9833	27.78	28.1882	23.0167	23.4944	22.745	23.0059
1983	5	16	34.9667	23.6933	11.2733	26.305	32.0143	27.4571	28.1538	24.5368	26.0941	24.7667	25.1375	86.0526	61	80	75.75	29.5368	29.3294	29.3222	29.4937	23.8105	23.6941	23.6722	23.7938
1983	5	17	33.8923	23.3875	10.5048	26.4316	33.0615	27.9455	28.9	24.1	26.2375	24.325	24.82	82.5	59.125	76.2143	73.1333	28.4	29.2063	28.325	28.5467	23.1556	23.625	23.0688	23.2333
1983	5	18	34.2	23.0286	11.1714	26.4778	33.1667	28.3462	29.1417	24.3111	26.3625	24.5579	25.0125	83.4444	60.5625	76.7222	71.0588	28.8667	29.7688	28.7722	29.1067	23.4333	23.9125	23.3833	23.5733
1983	5	19	34.0667	23.2154	10.8513	26.2833	32.9	28.2571	28.8385	24.1889	26.6118	24.7444	25.1118	84.4118	65.2941	80.2222	75.4706	28.5353	30.9882	29.3444	29.6176	23.2471	24.5941	23.6778	23.8353
1983	5	20	34.6615	23.7571	10.9044	26.7111	33.7692	28.2	29.3308	24.6111	26.6	24.6667	25.2824	84.7222	58.1667	78.3889	72.5294	29.5556	29.9056	29.0167	29.4353	23.8278	24.0056	23.5	23.7471
1983	5	21	34.3917	23.7067	10.685	26.0333	32.6667	27.3667	28.4167	24.0667	26.3059	24.4889	24.9412	85.2222	59.25	81.0556	74	28.6167	29.4063	28.9778	28.925	23.2833	23.7188	23.4778	23.4438
1983	5	22	35.1833	23.1333	12.05	26.2889	33.7429	28.0357	29.1462	24.1625	26.4444	24.4111	25.0467	84.7333	57.4444	76.6111	72	28.8375	29.5056	28.3611	29.0062	23.3937	23.7944	23.1	23.4875
1983	5	23	34.6333	22.95	11.6833	26.3368	33.3333	27.8	28.92	24.1579	26.2	24.6375	25.0313	84.0526	58.3529	80	75	28.6632	29.2588	28.9133	29.16	23.3105	23.6294	23.4533	23.5867
1983	5	24	34.7077	23.225	11.4827	26.2947	34.1133	27.9846	29.0857	24.1647	26.3474	24.4778	25.0118	83.3529	57.8947	79.1667	71.6111	28.5278	29.5526	28.7111	28.8833	23.2389	23.8105	23.3444	23.4278
1983	5	25	34.4167	22.7375	11.6792	26.1211	33.0429	27.65	28.6538	23.9889	26.2588	24.3294	24.86	83.7059	58.0588	78.0588	71.75	28.45	29.2765	28.3412	28.6937	23.1944	23.6471	23.1	23.3188
1983	5	26	33.3615	22.6118	10.7498	25.775	31.9733	27.2667	28.1733	23.71	26.07	24.31	24.695	84.5	62.8	79.35	76.1111	27.935	29.495	28.44	28.615	22.865	23.75	23.175	23.26
1983	5	27	34.3692	23.2125	11.1567	26.475	32.42	27.2923	28.4071	24.2632	26.2	24.0941	24.8882	84.4737	61.8421	77.5	72.4706	28.9105	29.7053	27.9176	28.8588	23.4211	23.8895	22.8765	23.3824
1983	5	28	33.8857	23.7125	10.1732	26.2167	32.3357	27.5077	28.3545	24.2471	25.8444	24.1789	24.8562	85.2353	60.4444	75.3889	74.4286	28.9353	29.0889	27.8333	28.82	23.4529	23.5556	22.7778	23.3667
1983	5	29	34.1714	23.4353	10.7361	26.03	32.575	26.5286	28.2846	24.3529	26.09	23.9895	24.7588	86.4118	60.5556	81.6316	73.9333	29.2647	29.5778	28.1368	28.9867	23.6529	23.8222	22.9737	23.4667
1983	5	30	34.32	23.0444	11.2756	26.2238	32.6	26.9667	28.2733	24.4889	26.4476	24.3333	25.1667	88.1667	61.1429	78.1905	74.1111	29.6611	30.1095	28.3476	29.4556	23.9056	24.1143	23.1095	23.75
1983	5	31	34.7833	22.6286	12.1548	26.3056	33.72	27.4375	28.76	24.3412	26.4875	24.3412	25.0688	85.3529	57.4375	79.4118	74.5714	29.2059	29.8562	28.5647	29.225	23.6	23.9438	23.2412	23.6
1983	6	1	35	26	9	26.481	34.4	28.6	28.7929	24.4	26.4	24.8	25.02	84.381	54	74	72.9444	29.0952	29.1	28.8	28.98	23.5571	23.6	23.4	23.465
1983	6	2	33.8	23.4706	10.3294	26.5143	33.2	28.8	28.1733	24.0667	26.4	24	24.8111	82.1111	59	67	75.3333	28.51	29.9	26.7	28.955	23.22	24.1	22.1	23.46
1983	6	3	33.2	25.6	7.6	27.2	31.8	28.4	29	23.8	25.8	24.4	24.7	76	62	72	70	27.2	29.3	27.9	28.1	22.5	23.7	22.9	23
1983	6	4	34	25.4	8.6	26.6	32.6	27.4	28.5	24.6	27.2	25	25.6	85	66	82	78	29.6	32.5	30.1	30.7	23.9	25.4	24.1	24.5
1983	6	5	32.4	21.8	10.6	25.8	31.6	24.6	26.6	24.6	26.4	23.8	24.9	91	67	94	84	30.1	31	28.9	30	24.2	24.6	23.5	24.1
1983	6	6	33	22	11	26.1947	32.2	28.2	28.3091	24.2632	26.2	24.6	25.0176	85.2778	63	75	75.5333	28.9632	30.1	28.5	29.1588	23.4789	24.1	23.3	23.5765
1983	6	7	32.5	26.4	6.1	27.2	31.2	27.6	28.4	24	25.8	24.2	24.7	77	65	76	73	27.7	29.7	27.9	28.4	22.8	23.9	22.9	23.2
1983	6	8	34.2857	26.4	7.88571	26.6	32.6	27.6	28.6	24.2	27.2	23.4	24.9	82	66	70	73	28.6	32.5	26	29	23.3	25.4	21.7	23.5
1983	6	9	32.5	25	7.5	25.6	32	27	27.9	24.4	26.6	24	25	91	66	78	78	29.8	31.3	27.9	29.6	24	24.8	22.9	23.9
1983	6	10	33	26	7	26.6706	32	28	29.3545	24.6471	26	24.8	25.2176	85.25	62	77	72.4667	29.4235	29.7	29.2	29.1647	23.7412	23.9	23.6	23.5588
1983	6	11	34.7429	25.8	8.94286	26.5842	32.6	27.9067	28.9077	24.3263	26.8	24.45	25.0316	83.4211	64	75.85	73.2941	28.9158	31.4	28.36	28.9632	23.4579	24.9	23.125	23.4684
1983	6	12	33.8	23.6	10.2	25.2	32.8	26.2	27.6	23.8	25.2	24.2	24.4	89	54	85	76	28.5	27	28.9	28.2	23.3	22.4	23.5	23
1983	6	13	35.5	25.4	10.1	27.4	34.6	27.8	29.4	24.6	26.6	25.4	25.5	80	54	83	72	29.1	29.5	30.8	29.8	23.6	23.8	24.6	24
1983	6	14	34	24.6	9.4	26.6	32.375	27.5125	28.4071	24.6	23.8	23	23.8	85	61.8571	79.75	75.5882	29.6	30.1476	28.69	29.0895	23.9	24.1476	23.31	23.5474
1983	6	15	35.6	23.2	12.4	24.6	35	26.8	28.3	24	26.4	24.8	25.1	95	51	85	77	29.4	28.7	30	29.4	23.8	23.4	24.1	23.7
1983	6	16	36	24	12	27	34.8	26	28.5	24.8	26	25	25.3	84	50	92	75	29.8	27.8	31	29.6	24	22.8	24.6	23.8
1983	6	17	36	24.8	11.2	25.8	35.2	27.9333	28.95	25	26.4	23.4	24.9	94	50	74.4444	71.7333	31.1	28.6	27.9944	28.9529	24.7	23.3	22.9333	23.4706
1983	6	18	35.6	23.2	12.4	26.7111	34.6	29.2	28.2833	24.3111	26	25.6	24.8938	81.2941	51	75	74.0667	28.7889	27.9	30.4	28.9235	23.3722	22.9	24.3	23.4412
1983	6	19	38	24.6	13.4	26.5789	35.8	28.8	28.9154	24.2889	26.9	24.8	25.0412	83.2222	50	72	73.1875	28.8105	29.6	28.7	29.0333	23.4105	23.9	23.3	23.5
1983	6	20	35.6	24.4	11.2	26.6222	35	27.4	28.6	24.0824	26.8	24	24.825	80.7647	53	76	71.6	28.2611	29.8	27.6	28.4588	23.0722	24	22.7	23.1529
1983	6	21	36	24.2	11.8	26.86	33.6	27.2	28.7	24.34	25.6	23	25.1111	81.05	53	70	72.9333	28.69	27.6	25.3	29.1176	23.295	22.7	21.3	23.5412
1983	6	22	35.6	21.4	14.2	27.0579	34.6	29	28.8615	24.37	25.4	24.6	24.9211	80.5263	48	70	71.4375	28.7526	26.4	28	28.65	23.3632	22	23	23.2833
1983	6	23	36	24	12	26.84	35.2	29	29.1846	24.0632	25.8	24.8	24.9882	79.3684	48	71	70.4667	28	27	28.5	28.5706	22.9368	22.4	23.3	23.2294
1983	6	24	37	25.4	11.6	26.7476	34.8	26	28.65	24.1429	26.2	24.8	24.8111	80.2381	51	91	72.2	28.2714	28.3	30.5	28.4882	23.0619	23.2	24.4	23.1765
1983	6	25	37	23.8	13.2	27.4	31.8	26.4	28	25	25.6	21.4	24	82	61	64	69	30.1	28.7	22.2	27	24.1	23.4	19.2	22.2
1983	6	26	35.5	26	9.5	28	33.8	29	30	24.4	25.6	24	24.7	75	52	66	64	28.2	27.4	26.5	27.4	23.1	22.6	22.1	22.6
1983	6	27	34.5	26.8	7.7	26.41	33.6	28.4	28.8923	24.01	25.6	24.2	24.9176	82.35	53	71	71.6875	28.23	27.6	27.4	28.5944	23.055	22.7	22.6	23.25
1983	6	28	35	23.8857	11.1143	27.8	33.2	28.4	29.5	24	25	23.2	24.1	73	52	65	63	27.3	26.3	25	26.2	22.6	21.9	21.1	21.8
1983	6	29	34	24.05	9.95	26.945	32.6	27.8	28.7846	24.14	25.2	24	24.7684	80.45	55	73	71	28.245	27.2	27.3	28.2105	23.08	22.5	22.6	23.0211
1983	6	30	34.5	23.8	10.7	26.4	32	28.8	29	23.2	24.8	23.2	23.7	77	56	63	65	26.3	26.6	24.7	25.9	21.9	22.1	20.9	21.6
1983	7	1	33	25	8	25.8	32.4	28	28.5	25.2	24.8	23.6	24.5	95	54	69	73	31.6	26.3	26.2	28.1	25	21.9	21.9	22.9
1983	7	2	34.5	26.6	7.9	27.6	33.6	28.4	29.5	23.4	25	24.2	24.2	70	50	71	64	26	26	27.4	26.5	21.7	21.7	22.6	22
1983	7	3	33.6	26.6	7	28.2	32.4	28.2	29.3	23.8	25.4	23.4	24.2	70	57	67	65	26.6	27.8	25.6	26.7	22.1	22.8	21.5	22.1
1983	7	4	34.4	23.1062	11.2938	26.9526	33.4933	27.5625	28.9467	23.9	26.4059	23.9222	24.7118	78.0526	56.3529	76.5556	70.125	27.6474	29.4471	27.4667	28.1118	22.6895	23.7176	22.5944	22.9529
1983	7	5	34.5	22.3143	12.1857	26.8944	32.5875	27.8533	28.75	23.7444	26.1611	24.2222	24.7375	77.1667	61.5556	76.1667	72.8	27.2722	29.7333	28	28.4937	22.4611	23.8722	22.8389	23.1375
1983	7	6	34.8	23.7294	11.0706	26.5579	32.92	27.475	28.5867	23.8842	25.9611	24.1368	24.6471	81	57.7778	75.8947	72.25	27.8684	28.8833	27.8316	28.1647	22.8579	23.4389	22.7842	23
1983	7	7	34.5286	22.9563	11.5723	26.8053	33.2	27.2706	28.6437	23.7421	25.8947	24.26	24.5556	77.7895	55.5263	77.6	69.8235	27.2947	28.4158	28.25	27.75	22.4895	23.1158	23.025	22.75
1983	7	8	34.4	24.0333	10.3667	27.1476	32.7529	27.8588	28.9235	24.0333	25.95	24.2684	24.7632	77.4762	57.2	75.3158	69.8889	27.7952	28.66	27.9316	28.1526	22.7905	23.29	22.8842	22.9895
1983	7	9	35.2	23.9611	11.2389	27.1381	33.3294	27.9294	29.1118	24.135	26.245	23.71	24.7105	78.3	56.3	72.05	69.2222	28.04	29.115	26.63	27.9526	22.95	23.49	22.015	22.8263
1983	7	10	34.2	24.4	9.8	26.85	33.4	29	29.0167	23.885	25.6	22.8	24.7733	78.5	54	59	68.4286	27.63	27.7	23.7	27.9867	22.69	22.8	20.2	22.8333
1983	7	11	37.6	24	13.6	28.2	35.8	28.2706	29.0786	24.2	25	23.2	24.1	72	42	75.1905	70.125	27.6	24.6	27.8857	27.8588	22.7	20.8	22.7619	22.8118
1983	7	12	34	23.8	10.2	27.8	32.6	28.8	29.5	24.6	25.4	24.2	24.7	77	56	69	67	28.8	27.7	27.2	27.9	23.4	22.8	22.5	22.9
1983	7	13	33.8	23.8474	9.95263	27.2	31	28.4	28.8	23.8	25	23.6	24.1	76	62	67	68	27.2	27.7	26	27	22.5	22.8	21.7	22.3
1983	7	14	36	26.6	9.4	28.6	35.2	29	30.5	24	25.6	24.2	24.6	69	47	68	61	26.8	26.5	27	26.8	22.2	22	22.4	22.2
1983	7	15	34	27.2	6.8	26.635	33.4	27.4	28.625	23.6684	25.6	23.2	24.6053	78.4211	54	70	70.5	27.2368	27.7	25.7	27.8947	22.4684	22.8	21.5	22.8211
1983	7	16	35	26.6	8.4	27	33.8	29	29.7	23	25	23.4	23.8	71	49	63	61	25.4	25.9	25.1	25.5	21.4	21.7	21.1	21.4
1983	7	17	35.5	26.8	8.7	27.08	34	29.6	28.6846	24.1095	25	23.6	24.8444	79.1	48	61	70.4	28.26	25.7	25.2	28.15	23.055	21.6	21.2	22.9937
1983	7	18	36	26.6	9.4	26.77	35.2	28.6	29.3	23.795	25.6	23.6	24.6412	78.3	47	66	67.8125	27.46	26.5	25.8	27.6588	22.59	22	21.6	22.6882
1983	7	19	35.4	26.6	8.8	27.6	33.8	28.6	29.6	23.4	25	23.6	24	70	49	66	62	26	25.9	25.8	25.9	21.7	21.7	21.6	21.7
1983	7	20	35	26.8	8.2	27.065	33.4	29	29.2	24.1048	25.4	24.4	24.7421	78.4	53	69	67.4706	27.935	27.2	27.5	27.7556	22.88	22.5	22.7	22.7556
1983	7	21	34.5	26.8	7.7	26.5789	33	28.8	29.2267	23.8895	25	23.6	24.7895	80.3684	53	65	69.4118	27.8316	26.4	25.7	28.1111	22.8211	22	21.5	22.9722
1983	7	22	35	26.8	8.2	26.635	34.4	28.6	29.4714	24.155	25	23.8	24.9444	81.8	47	67	69.8235	28.465	25.5	26.3	28.4778	23.2	21.4	21.9	23.1889
1983	7	23	32	24.4	7.6	27.6	31	25.4	27.4	23.6	24.6	23.6	23.9	72	59	86	72	26.5	26.7	27.9	27	22	22.2	22.9	22.4
1983	7	24	35.6	20	15.6	25.4	34.8	29.4	29.8	23	23.8	22.8	23.2	82	40	57	60	26.5	22.2	23.4	24	22	19.2	20	20.4
1983	7	25	31.5	23.825	7.675	27.3	33.9062	29	29.4154	24.2611	26.195	23.2	24.9	78.9412	53.95	61	68.4375	28.5882	28.65	24.6	28.3647	23.2588	23.265	20.8	23.1118
1983	7	26	35.5714	26	9.57143	27.8	35.4	28.6125	29.6643	23.6	25.2	23.2	24	71	44	70.7368	66.9375	26.4	25.3	27.2316	27.9059	22	21.3	22.4526	22.8471
1983	7	27	35.5	26	9.5	27.4	34.4	29.2	30.1	23	24.6	23.6	23.7	69	45	63	59	25.2	24.5	25.4	25	21.2	20.7	21.4	21.1
1983	7	28	35.0182	25.8	9.21818	27.6	33.4	29.6	30.1	23.4	25.2	24.2	24.3	70	52	64	62	26	26.6	26.6	26.4	21.7	22.1	22.1	22
1983	7	29	35.3077	25.6	9.70769	27.6	37	28	30.1	24.8	25	23.4	24.4	80	38	68	62	29.4	23.8	25.7	26.3	23.8	20.3	21.6	21.9
1983	7	30	35.4615	25.4	10.0615	28.4	35.2	29	30.4	23	24.2	22	23.1	63	40	55	53	24.5	23	21.8	23.1	20.8	19.7	18.9	19.8
1983	7	31	35.1636	25.2	9.96364	28.4	35.4	29.4	30.6	25.2	25	23.8	24.7	77	43	63	61	29.9	24.8	25.8	26.8	24.1	21	21.6	22.2
1983	8	1	35.4667	24.8	10.6667	28	35	25.8	28.6	24.2	25	23.8	24.3	73	45	85	68	27.7	25.1	28.2	27	22.8	21.1	23	22.3
1983	8	2	35.8154	23.4	12.4154	27.6	35	28.4	29.9	24	23.8	23.6	23.8	74	39	67	60	27.5	22.1	26	25.2	22.6	19.1	21.7	21.1
1983	8	3	35.76	28.2	7.56	27.1316	35.6	28.3333	29.34	23.8	24.2	22.6	23.5	78.4211	39	73.0526	68.7647	27.8632	22.7	27.7684	28.1944	22.8474	19.5	22.7737	23.0111
1983	8	4	35.8714	23.2	12.6714	27.8	38	28.6	30.8	23.8	24.4	23	23.7	72	33	62	56	26.8	21.6	24.4	24.3	22.3	18.7	20.7	20.6
1983	8	5	35.84	23	12.84	27.8	33.6	29.2	30	24	25.2	23.6	24.3	73	51	63	62	27.3	26.5	25.4	26.4	22.6	22.1	21.4	22
1983	8	6	35.7286	23	12.7286	24.4	32.8	23.2	25.9	23.2	25.4	23	23.9	90	55	98	81	27.6	27.6	27.9	27.7	22.7	22.7	22.9	22.8
1983	8	7	36.3538	22.6	13.7538	27.2095	34.2	28.6	29.5176	24.1048	25.4	23.4	24.7714	77.5714	50	65	66.2105	27.9095	26.6	25.3	27.7714	22.8667	22.1	21.3	22.7476
1983	8	8	35.2429	22.2	13.0429	27.4	38.8	23.4	28.3	24	25	23.8095	24.5684	76	33	71.8	67.0556	27.6	22.6	26.705	27.3278	22.7	19.5	22.12	22.4833
1983	8	9	35.7857	22.2	13.5857	27.4	35.2	30	30.6	24.6	25.2	24.8	24.9	80	45	66	63	29.1	25.5	27.9	27.5	23.6	21.4	22.9	22.6
1983	8	10	36.3231	23.3882	12.9348	24.4	38.4	27.9467	29.2143	23.5	26.0143	24.29	24.7444	93	51.8571	75.45	68	28.3	27.8095	27.985	27.7833	23.2	22.6571	22.85	22.75
1983	8	11	36.4308	21.8	14.6308	28.8	33.4	28.4	29.8	23.8	24.6	21.8	23.4	66	49	56	57	26.2	25.1	21.8	24.4	21.8	21.2	18.9	20.6
1983	8	12	35.3077	21.6	13.7077	28.2	35.2	29.4	30.5	24.2	25.4	23.4	24.3	72	46	61	59	27.6	26	24.8	26.1	22.7	21.7	21	21.8
1983	8	13	36.0923	21.4	14.6923	27	34.8	27.8125	29.0938	24.2	25.2	24.1333	24.6889	80	46	74.9048	69.1765	28.3	25.7	27.6619	27.7722	23.2	21.6	22.6952	22.7667
1983	8	14	36.0571	21.4	14.6571	27.8	35.2	29.2	30.4	24	25.8	23	24.3	73	48	59	60	27.3	27	24	26.1	22.6	22.4	20.4	21.8
1983	8	15	35.9286	28.2	7.72857	26.96	35.6	29.2	29.0938	23.9429	25.8	24.8	24.8947	77.8421	46	70	68.2	27.595	26.8	28.4	27.9438	22.685	22.2	23.2	22.8625
1983	8	16	35.6923	25.4	10.2923	26.5182	36.4	29.8	29.0118	24.3455	25.4	24.4	25.0571	83.7143	42	64	71.5	28.6727	25.2	27	28.6619	23.3091	21.2	22.4	23.2952
1983	8	17	36.1667	21.2	14.9667	26.9263	36.4	27.5375	29.0067	24.15	25.8	23.8842	24.7611	78.9444	43	75.5263	69.5625	27.7316	26.2	27.2789	27.8941	22.7421	21.9	22.4684	22.8294
1983	8	18	35.2923	20.2	15.0923	27.8	36.8	28.8	30.5	24.8	24.4	23.8	24.3	79	36	66	60	29.3	22.4	26.2	26	23.7	19.3	21.8	21.6
1983	8	19	35.2667	20.2	15.0667	27.4	33.2	28.4	29.4	24	24.8	23.8	24.2	76	51	68	65	27.6	25.8	26.4	26.6	22.7	21.6	22	22.1
1983	8	20	35.5167	20	15.5167	27.2	34.6	29	30	24.2	25	24.2	24.5	78	46	68	64	28.2	25.3	27	26.9	23.1	21.3	22.4	22.3
1983	8	21	29.2	24.8	4.4	28.2	28.4	27.7941	28.3875	24.6	25.8	24.1364	24.63	75	81	75.9545	72.6316	28.5	31.5	27.8	28.115	23.3	24.9	22.7591	22.96
1983	8	22	35.5429	24.8	10.7429	28.4	35.4	29.6	30.8	24.6	25.8	24	24.8	73	47	63	61	28.4	26.9	26.1	27.1	23.2	22.3	21.8	22.4
1983	8	23	35.9385	24.6	11.3385	28.2	33.4	28.6	29.7	23.2	24.2	23	23.5	66	47	62	58	25.1	24.1	24.4	24.6	21.2	20.5	20.7	20.8
1983	8	24	35.88	19.4	16.48	27.6	33.2	27.6	29	23	24.4	23.8	23.7	68	49	73	63	25.1	24.8	27	25.6	21.1	20.9	22.3	21.5
1983	8	25	35.9	24	11.9	26.12	34.8	29.8	28.3615	23.9789	24.8	23.4	23.2824	84.3529	44	59	73.6429	28.4167	24.7	24.6	28.3333	23.1722	20.9	20.8	23.1
1983	8	26	35.5308	23.8	11.7308	25.9905	32.8	28.4	28.7188	24.01	24.8	23.2	24.6556	84.5263	52	65	71.7778	28.14	26	25	28.0789	22.99	21.8	21.1	22.9421
1983	8	27	35.3857	23.8	11.5857	27.8	35.2	29.2	30.4	24.2	25.8	23.4	24.5	74	48	62	61	27.8	27	25	26.6	22.8	22.4	21.1	22.1
1983	8	28	35.5	23.6	11.9	27.2	35.8	27	29.3	24	25.2	23.8	24.3	77	43	77	65	27.7	25.1	27.4	26.7	22.8	21.1	22.6	22.2
1983	8	29	35.75	23.4	12.35	26.8	33.8	29	29.6	24.4	25.8	24.2	24.8	82	53	68	68	29	27.9	27	28	23.5	22.9	22.4	22.9
1983	8	30	35.8364	23.4	12.4364	26.8	36.2	28.4	30	24	25.2	24.4	24.5	79	41	72	64	28	24.8	27.9	26.9	22.9	21	22.9	22.3
1983	8	31	36.0923	23.2	12.8923	26.5421	35.8	30	29.0188	24.0667	25.2	24	24.7563	82.8333	43	61	70.4667	28.4611	25.1	25.9	28.2313	23.1722	21.1	21.7	23
1983	9	1	35.3538	22.9059	12.448	26.095	33.32	27.7867	28.8	23.9789	26.1889	24.2526	24.8059	84.5789	56	75.6111	71.5	28.3947	28.8722	28.0556	28.3294	23.1737	23.3722	22.9222	23.0824
1983	9	2	35.1143	22.4444	12.6698	25.91	33.175	26.7353	27.8143	23.9579	26.3684	24.31	24.8778	85.1053	57.1579	80.9	74.7059	28.3789	29.3368	28.57	28.7111	23.1579	23.6789	23.27	23.3389
1983	9	3	35.25	22.4444	12.8056	25.4952	33.9625	27.5647	28.6412	23.99	26.2	23.85	24.68	87.2	53.95	74.95	72.3684	28.685	28.65	27.2	28.17	23.305	23.25	22.39	22.985
1983	9	4	35.2667	23.1	12.1667	25.885	33.4714	27.4941	28.7687	24	26.3368	24.05	24.8158	85.5789	57	76.4737	73.1176	28.5053	29.3526	27.6316	28.4833	23.2	23.6789	22.7	23.1778
1983	9	5	35.3429	23.3222	12.0206	26.4524	33.175	28.0118	28.9471	24.53	26.5158	24.3474	25.1611	85.6	60.4211	75.8421	74.2941	29.465	30.3	28.1789	29.3556	23.78	24.2	22.9842	23.6722
1983	9	6	35.1286	23.3471	11.7815	26.29	33.3529	28.0353	28.775	24.3368	26.7263	24.3789	25.1118	85.4737	59.0526	75.1579	74.375	29.0947	30.5105	28.0842	29.2647	23.5474	24.2263	22.9474	23.5941
1983	9	7	35.1286	23.1333	11.9952	26.6	33.3333	27.8867	28.6143	24.33	26.2842	24.1474	24.9118	81.8421	55.6316	74.1579	70.7647	28.85	29.1211	27.6	28.5611	23.395	23.4316	22.6579	23.1889
1983	9	8	34.7	23.2	11.5	25.9167	32.3429	26.6	27.7769	23.8588	26.0421	24.1294	24.6125	84.2941	58.6316	80.7647	75.2	28.0882	28.9316	28.3	28.325	22.9941	23.4421	23.0765	23.1063
1983	9	9	35.0462	22.8375	12.2087	26.0889	33.4375	27.2437	28.4231	23.9647	26.7579	24.5895	25.15	84.5882	57.9474	81.1053	74.8	28.3824	30.4211	29.1526	29.4062	23.1471	24.1737	23.5526	23.675
1983	9	10	34.3636	22.7875	11.5761	25.56	33.3125	27.16	28.3312	23.7632	26.5579	24.3111	24.8722	86.3684	57.6316	79.7778	74.9412	28.2421	29.9474	28.5111	28.9167	23.0526	23.8526	23.2278	23.3778
1983	9	11	35.2667	22.7286	12.5381	25.8211	33.5286	27.6533	28.6667	24.2556	26.8235	24.4667	25.1588	87.7778	59.8824	77.6111	75.0625	29.1667	31.1471	28.5389	29.5882	23.6167	24.4412	23.2333	23.7412
1983	9	12	35	22.5867	12.4133	25.7895	32.6125	27.7867	28.4	23.9333	26.8556	24.2941	25	87.0556	63.6111	75.2353	75.0625	28.5333	31.7222	28.0118	29.3941	23.25	24.7222	22.9118	23.6118
1983	9	13	34.0667	22.7625	11.3042	25.4722	31.92	26.475	27.6267	23.8941	26.5222	24	24.7706	87.8824	62.6111	80.2222	76.8125	28.5176	30.7056	27.9667	28.9588	23.2294	24.2944	22.8611	23.4118
1983	9	14	34.1091	23.0462	11.0629	25.8222	32.6143	27.2538	28.3833	23.9647	26.1176	24.3067	24.8133	86.5294	57.2941	78.2667	72.25	28.5588	28.9824	28.2867	28.56	23.2706	23.4588	23.0867	23.24
1983	9	15	33.9167	22.2875	11.6292	25.3263	32.84	27.2615	28.0929	24.0111	26.5444	24.1471	24.8941	90.5556	59.3333	78.7059	76.3125	29.0444	29.9889	28.0647	29.0176	23.5111	24.0444	22.9471	23.4941
1983	9	16	34.46	22.4133	12.0467	25.7	33.0077	27.6182	28.4333	24.2	25.6933	23.9375	24.7385	87.6875	57	77.2	73.25	29.1706	28.0533	27.62	28.3077	23.6176	22.88	22.7067	23.0769
1983	9	17	33.8167	22.5067	11.31	25.1053	32.5312	27.3385	28.1615	23.6889	26.3556	23.9529	24.7333	89.2222	62.0556	77.8	75.1538	28.35	30.4056	28.1867	29.0214	23.1389	24.3111	22.9867	23.5
1983	9	18	33.7692	22.6187	11.1505	25.5	31.8813	26.9429	27.82	24	26.4737	24.4947	25.0111	87.5	64.0526	82.0556	78	28.8053	30.5526	28.9889	29.45	23.4	24.3632	23.5111	23.7611
1983	9	19	34.0769	22.4429	11.6341	25.6316	32.6875	27.5375	28.36	23.7778	26.3684	24.1158	24.7222	86	61.2632	76.5263	74.8824	28.1833	30.0368	27.8053	28.6056	23.0333	24.0789	22.8053	23.2611
1983	9	20	34.2923	22.4667	11.8256	25.4526	32.5625	26.8143	27.96	23.7556	26.1053	24.0667	24.6059	87.0556	59.4211	80.2222	76.125	28.2833	29.2526	28.15	28.4706	23.0722	23.6	22.9944	23.1882
1983	9	21	34.5	22.3	12.2	24.9833	32.7333	27.1643	28.0364	23.6611	26.0333	24.3889	24.6333	87.6667	59.0556	81.7222	76.4667	28.0235	29.05	28.7889	28.4062	22.9235	23.4167	23.3722	23.1062
1983	9	22	33.9	22.44	11.46	25.4235	32.3533	26.6929	27.9417	23.9111	26.0053	24.0278	24.7	87.9412	59.1053	78.9412	77	28.5765	29.0421	27.8353	28.5933	23.2588	23.5211	22.8176	23.2733
1983	9	23	33.4	21.825	11.575	25.0667	31.88	26.6692	27.9182	23.4778	25.8444	23.7438	24.34	88	62.7778	76.6875	74.8571	27.9056	29.2667	27.1562	27.9467	22.8333	23.6556	22.3875	22.8733
1983	9	24	34.3333	22.0875	12.2458	25.3	32.5133	26.9429	27.9769	23.7722	26.31	24.2	24.7882	88.1667	60.9	80.6842	75.625	28.3944	29.85	28.3526	28.8294	23.1444	23.985	23.1211	23.4118
1983	9	25	34	21.8235	12.1765	25.365	32.8462	27.12	28.2571	23.93	26.4722	24.1667	24.9176	89.45	60.4444	79.5556	76.375	28.79	30.1389	28.2278	29.1765	23.4	24.1389	23.0389	23.6
1983	9	26	33.95	22	11.95	25.5222	32.85	27.0333	28.0538	24.0444	26.5	24.425	24.9062	90	61.5	80.5625	77.6667	29	30.2889	28.7812	29.2813	23.5222	24.2111	23.375	23.6687
1983	9	27	33.8727	21.6462	12.2266	25.4133	32.25	27.45	28.2083	23.9733	26.1867	24.2571	24.8286	89.2	62	76.4286	73.2	28.8667	29.7733	28.0571	28.9071	23.4	23.9267	22.9429	23.4286
1983	9	28	33.4667	22.4875	10.9792	26.0562	32.9273	26.7273	28.0455	23.975	26	24.1882	24.7375	85.5	60.0625	80.8571	76.3333	28.525	29.1625	28.6929	28.9077	23.1937	23.5688	23.3214	23.4385
1983	9	29	33.1273	21.9385	11.1888	25.8706	32.7231	26.1143	27.5929	23.7647	26.5176	24.2353	24.8412	84.9412	62.8824	82.8824	77.25	28.0882	30.6235	28.6412	29.1059	22.9588	24.3941	23.2765	23.5294
1983	9	30	33.8909	21.9538	11.9371	25.9733	32.7091	26.3357	27.9364	23.9333	26.0667	24	24.6357	84.6	60.2143	81.25	76.5	28.3067	29.6357	27.9563	28.8308	23.0733	23.8571	22.8562	23.3846
1983	10	1	33.5077	22.9067	10.601	28	35	26	28.8	24.6	25.8	23.6	24.7	76	48	82	69	28.7	27.2	27.5	27.8	23.3	22.4	22.7	22.8
1983	10	2	33.9333	22.7438	11.1896	27.8	32	28.5	29.2	24.6	25.6	24.2	24.8	77	60	70	69	28.8	28.6	27.4	28.3	23.4	23.3	22.6	23.1
1983	10	3	34.0286	22.475	11.5536	27.2	33.2	28.4	29.3	24.2	25.4	24.2	24.6	78	54	71	68	28.2	27.3	27.4	27.6	23.1	22.5	22.6	22.7
1983	10	4	33.4143	22.2353	11.179	26.4	33.6	29	29.5	24.4	25.6	24.2	24.7	85	53	68	68	29.2	27.6	27	27.9	23.7	22.7	22.4	22.9
1983	10	5	33.7429	22.0706	11.6723	26.4	35	28.8	29.8	24.4	25.4	23.6	24.5	85	46	65	65	29.2	26.1	25.7	27	23.7	21.8	21.5	22.3
1983	10	6	33.6154	22.125	11.4904	27.6	34.6	29	30	24.2	25.2	23.6	24.3	76	47	64	62	27.9	25.9	25.6	26.5	22.9	21.6	21.5	22
1983	10	7	33.3077	22.4588	10.8489	27.8	34	29	30	24.2	25.2	23.6	24.3	74	49	64	63	27.8	26.3	25.6	26.5	22.8	21.9	21.5	22.1
1983	10	8	33.6857	22.1	11.5857	26.4	26.8	27.2	26.9	24.2	24	23.4	23.9	84	79	73	79	28.7	28	26.3	27.7	23.4	22.9	21.9	22.7
1983	10	9	33.2571	22.4118	10.8454	25.6778	34.2	27.2	27.4214	24.1765	26.8	24.2	24.9471	87.9412	56	78	78.3077	29.0412	30.4	28.2	29.425	23.5294	24.3	23.1	23.7313
1983	10	10	33.9923	22.2267	11.7656	25.8	31.6	27.5	28.1	24.6	24.8	24.2	24.5	91	58	76	75	30.1	26.8	28	28.3	24.2	22.2	23	23.1
1983	10	11	33.9167	22	11.9167	26.8	33.8	28.4	29.3	24.2	25.4	23.8	24.5	81	51	68	67	28.5	26.9	26.4	27.3	23.2	22.3	22	22.5
1983	10	12	33.0429	22.2875	10.7554	27.4	35.4	28.4	29.9	24.4	26.2	24.2	24.9	78	49	71	66	28.6	27.9	27.4	28	23.3	22.9	22.6	22.9
1983	10	13	34.25	22.0923	12.1577	27.8	34.8	28.2	29.8	24.6	24.4	23.6	24.2	77	43	68	63	28.8	23.7	26.1	26.2	23.4	20.2	21.8	21.8
1983	10	14	33.7167	22.6857	11.031	27.8	34.8	26.9455	28.0083	24	24.4	24.4562	24.9	73	43	83.6667	75.5	27.3	23.7	29.2059	29.1467	22.6	20.2	23.6294	23.5467
1983	10	15	33.125	21.9294	11.1956	25.4	29.4	24.8	26.1	22.2	23.4	23.8	23.1	76	61	92	76	24.6	24.8	28.8	26.1	20.9	21	23.4	21.8
1983	10	16	32.6333	21.8	10.8333	24	31.6	23.8	25.8	23.2	21.8	23.2	22.7	94	42	95	77	27.9	19.7	28	25.2	22.9	17.2	23	21
1983	10	17	32.9917	21.7214	11.2702	23.4	30.4	23.2	25	23	23.4	22	22.8	97	56	90	81	27.8	24.2	25.6	25.9	22.8	20.5	21.5	21.6
1983	10	18	33.2182	22	11.2182	22.8	29.8	23.4	24.8	21.4	23.4	23	22.6	89	59	97	81	24.6	24.6	27.8	25.6	20.8	20.8	22.8	21.5
1983	10	19	33.7667	22.0333	11.7333	23	32.8	23.4	25.6	22.2	24.8	22.8	23.3	93	52	95	80	26.2	26	27.3	26.5	21.9	21.8	22.6	22.1
1983	10	20	33.15	21.7125	11.4375	23.2	28.6	24.6	25.3	22.8	24.2	23.6	23.5	97	70	92	86	27.5	27.3	28.5	27.7	22.6	22.5	23.2	22.8
1983	10	21	32.6909	22.1467	10.5442	22.8	31.5	23.4	25.3	22.4	25	22.8	23.4	97	59	95	84	26.8	27.4	27.3	27.2	22.2	22.6	22.6	22.5
1983	10	22	32.6462	22.0125	10.6337	24.2	31.6	24	26	23	25.2	23.4	23.9	90	60	95	82	27.3	27.8	28.4	27.8	22.5	22.9	23.2	22.9
1983	10	23	32.9333	22.0118	10.9216	25.0789	31.6	26.8	27.2615	23.7895	25.2	24.4	24.7389	89.4211	60	82	80.9333	28.5263	27.8	29	29.1889	23.2526	22.9	23.5	23.6056
1983	10	24	32.3167	22.2706	10.0461	27.4	32	28	28.9	24.4	25.8	24.4	24.9	78	61	75	71	28.6	29.1	28.2	28.6	23.3	23.6	23.1	23.3
1983	10	25	33.7385	22.075	11.6635	25.8	32.6	27.5	28.3	24.6	25.8	24.2	24.9	91	58	76	75	30.1	28.7	28	29	24.2	23.4	23	23.5
1983	10	26	33.35	21.8429	11.5071	25	32	27.8	28.1	23.8	25	23.6	24.1	91	57	71	73	28.7	27.1	26.4	27.4	23.3	22.4	22	22.6
1983	10	27	33.5833	21.7125	11.8708	25.3895	32.6	27.2	28.06	24.1474	25.4	24.2	24.8687	90.4737	56	78	79.3571	29.3	27.7	28.2	29.3938	23.6789	22.8	23.1	23.6937
1983	10	28	33.0167	22.35	10.6667	25.5	30.4	27	27.6714	24.1778	26.2	23.8	25.0267	89.9444	72	77	80.0769	29.2944	31.2	27.4	29.8333	23.6833	24.8	22.6	23.9733
1983	10	29	33.2833	22.1125	11.1708	27	30.8	26	27.5	24.8	25.4	23.4	24.5	84	65	81	76	29.8	28.9	27.1	28.6	24	23.5	22.4	23.3
1983	10	30	33.3333	22.275	11.0583	25.2	30	26.7846	27.6231	23.6	24.6	24.2118	24.8235	88	65	82.8824	79.8	28.1	27.4	28.6706	29.4412	23	22.6	23.2941	23.7412
1983	10	31	32.5455	22.5	10.0455	25.2812	29	24.8	27.2	23.9067	23.6	22.6	24.7429	90.0667	64	83	81.6667	28.78	25.6	26	29.0571	23.3867	21.5	21.7	23.5143
1983	11	1	32.5	23	9.5	23.4	31.4	25.8	26.6	21.6	22.6	21.8	22	86	47	71	68	24.6	21.6	23.5	23.2	20.8	18.7	20.1	19.9
1983	11	2	33	22.2	10.8	25	32.4	26.6	27.7	22.8	24	23.8	23.5	83	50	79	71	26.3	24.3	27.6	26.1	21.9	20.6	22.7	21.8
1983	11	3	34.4	23	11.4	24.2	33.7	24.4	26.7	22.2	26	23.4	23.9	84	55	92	77	25.4	28.5	28.1	27.4	21.4	23.3	23	22.6
1983	11	4	34.2	23.3	10.9	25.2	33	24	26.5	23	24.8	23.6	23.8	83	52	97	77	26.6	25.9	28.9	27.1	22.1	21.7	23.4	22.4
1983	11	5	34.1	23.3	10.8	27	33.3	27	28.6	24.8	25.8	24.4	25	84	55	81	73	29.8	28.3	28.8	29	24	23.1	23.4	23.5
1983	11	6	33.5	23.2	10.3	25.7	33.4	26.5187	27.7786	24.8	25.7	24.6706	25.2714	93	54	83.6471	80.3333	30.7	27.9	29.5765	30.3154	24.5	22.9	23.8176	24.2231
1983	11	7	31.4	24	7.4	25.9	30.8	25.8	27.1	24.6	25.2	24.1	24.6	90	64	87	80	30.1	28.4	28.9	29.1	24.1	23.2	23.5	23.6
1983	11	8	31.6	23.8	7.8	26.1	31.5	23.4	26.1	24.2	26.4	22	24.2	86	67	89	80	28.9	31	25.5	28.5	23.5	24.7	21.4	23.2
1983	11	9	33	23.6	9.4	26.4	32.4	26.5	28	24.4	26.2	24.2	24.9	85	62	83	76	29.2	29.9	28.7	29.3	23.7	24.1	23.3	23.7
1983	11	10	33.1	23.3	9.8	25.8	32.2	25.6706	26.9294	23.6	25.2	24.1889	24.6062	83	57	88.2778	81.5625	27.7	27.4	29.15	29.2824	22.8	22.6	23.6056	23.6529
1983	11	11	32.8	23.4	9.4	27.2	32.2	26.8	28.3	24.8	26.2	24.8	25.3	82	63	85	77	29.7	30.1	30	29.9	23.9	24.1	24.1	24
1983	11	12	33.5	21.975	11.525	25.4	33	26	27.6	24.4	26.8	24	25.1	92	62	85	80	29.9	31.1	28.5	29.8	24	24.7	23.3	24
1983	11	13	32.1846	21.65	10.5346	25.2	33.8	27.2	28.4	24.6	25.6	23.8	24.7	95	52	76	74	30.5	27.4	27.2	28.4	24.4	22.6	22.5	23.2
1983	11	14	33.5	21.4533	12.0467	27.4	32.8	27.2	28.6	24.8	25.4	24	24.7	81	55	77	71	29.6	27.6	27.7	28.3	23.9	22.7	22.8	23.1
1983	11	15	33.5	21.8286	11.6714	26.6	31.2	26.8	27.9	23.8	25.2	22.8	23.9	79	62	71	71	27.6	28.1	25.1	26.9	22.7	23	21.2	22.3
1983	11	16	33.5	23	10.5	27	32.8	27.8	28.8	24	25.6	24.4	24.7	78	56	76	70	27.9	28.1	28.3	28.1	22.9	23	23.1	23
1983	11	17	34.3	26.4	7.9	27.8	33.8	27.8	29.3	25.2	26.2	24.2	25.2	81	55	74	70	30.3	29	27.8	29	24.3	23.5	22.8	23.6
1983	11	18	31	25.6	5.4	26.9	30.8	27.2	28	23.8	25.2	23.2	24.1	77	64	72	71	27.4	28.4	25.8	27.2	22.6	23.2	21.6	22.5
1983	11	19	31	24.5	6.5	24.7	29.4	27.2	27.1	23.8	25.4	24.1	24.4	93	73	78	81	28.9	29.8	28	28.9	23.5	24	22.9	23.5
1983	11	20	34.2	24.8	9.4	27	33.6	28.6	29.5	24	25.1	24	24.4	78	51	69	66	27.9	26.3	26.8	27	22.9	21.9	22.2	22.3
1983	11	21	34.2	25.1	9.1	25.3	33.3	27.2	26.8857	23.8	26	23.8	24.5533	88.7059	56	76	80.5	28.4353	28.8	27.2	28.8533	23.1765	23.4	22.5	23.3867
1983	11	22	32	25.3	6.7	26.6	32	25.7692	26.8308	24	26	23.65	24.3	81	62	83.1333	79.1538	28.1	29.7	27.6467	28.4786	23	23.9	22.6733	23.1571
1983	11	23	32	26	6	27.4	31	27.2	28.2	23.4	24.8	23.6	23.9	72	61	74	69	26.1	27.2	26.7	26.7	21.8	22.5	22.2	22.2
1983	11	24	32	21.8533	10.1467	27.8	31.0733	26.8	26.9643	26.6	26.1187	23.5	24.5688	91	68.625	76	79.7857	34	30.5875	26.8	28.84	26.2	24.3625	22.2	23.3667
1983	11	25	32.4833	24.3	8.18333	25.9	31.4	27	27.8	23.2	24.7	23.6	23.8	80	58	75	71	26.6	26.7	26.9	26.7	22.1	22.2	22.3	22.2
1983	11	26	32.9692	21.76	11.2092	25.6	31.1933	27.1	27.0923	23.6	26.25	24.8	24.5643	85	67.8125	83	80.2143	27.8	30.7	29.8	29	22.8	24.3937	24	23.4733
1983	11	27	32.8462	21.2	11.6462	26.5	33.4	27.4	28.7	23.4	25.6	23.4	24.1	77	54	72	68	26.7	27.7	26.1	26.8	22.2	22.8	21.8	22.3
1983	11	28	32.8154	21.8667	10.9487	26.8	32	27.3	28.3	23	24.8	22.6	23.5	73	56	67	65	25.6	26.6	24.3	25.5	21.5	22.1	20.6	21.4
1983	11	29	33.0714	21.4667	11.6048	26	33.2	26.9	28.3	21.8	23.2	22.2	22.4	69	43	67	60	23.3	21.8	23.7	22.9	20	18.9	20.2	19.7
1983	11	30	32.5667	20.7143	11.8524	26.8	33.2	26.8	28.4	21.8	23.6	22	22.5	65	45	66	59	22.8	22.8	23.3	23	19.6	19.6	19.9	19.7
1983	12	1	32.1833	20.9429	11.2405	27.8	32	26.8	28.3	22.8	23.8	22.2	22.9	65	51	67	61	24.5	24.1	23.7	24.1	20.7	20.5	20.2	20.5
1983	12	2	32.0462	21	11.0462	26.8	31.2	27	28	22.2	23.8	22.6	22.9	67	54	69	63	23.7	24.6	24.5	24.3	20.2	20.8	20.8	20.6
1983	12	3	31.7833	21.7714	10.0119	27.8	31.8	26.4	28.1	23.8	24.2	22.8	23.6	72	54	74	66	26.8	25.2	25.4	25.8	22.3	21.2	21.3	21.6
1983	12	4	31.9636	21.7077	10.2559	27.8	31.4	26.8	28.2	23.2	24.4	22.6	23.4	68	56	70	65	25.4	25.9	24.6	25.3	21.4	21.7	20.9	21.3
1983	12	5	31.85	21.8769	9.97308	26.4	31.9	26	27.6	22	22.8	21.4	22.1	68	46	67	60	23.5	21.8	22.4	22.6	20.1	18.9	19.4	19.4
1983	12	6	32.4222	21.8667	10.5556	25.8	30.9929	25.6	26.7143	21.6	26.1067	20.6	24.1923	69	69.2	64	80.1538	23	30.68	21	28.3071	19.8	24.4267	18.3	23.0714
1983	12	7	32.3556	22.3091	10.0465	26.7	27.8	25.6	26.4	22.3	22.6	21.6	22.2	69	64	71	68	24	24	23.2	23.7	20.4	20.4	19.9	20.2
1983	12	8	31.76	21.35	10.41	26.4	31.6	25.8	27.4	22.4	22.4	22	22.3	71	45	72	63	24.4	21	23.9	23.1	20.7	18.3	20.4	19.8
1983	12	9	31.6	22.6	9	25.8	30.6	25.8	27	22.2	22	21.7	22	73	47	70	64	24.4	20.8	23.3	22.8	20.7	18.1	19.9	19.6
1983	12	10	32.1	22.5	9.6	26	29.9867	25.5	26.6357	21	25.2933	20.7	23.8714	64	69.5333	65	79	21.6	29.2067	21.2	27.7357	18.7	23.56	18.5	22.7357
1983	12	11	33.4	21.1091	12.2909	27.6	32.8	24.8	27.5	23.2	23.8	20.2	22.4	69	47	66	61	25.5	23.5	20.6	23.2	21.4	20.1	18	19.9
1983	12	12	33.5	21.7538	11.7462	28.6	32.4	26.4	28.5	23.4	23.4	23.8	23.5	65	47	81	64	25.3	22.8	27.8	25.3	21.3	19.6	22.8	21.3
1983	12	13	32.5	21.3385	11.1615	24.4	30.8143	26.4	26.8786	22.2	24.4	22.8	23.1	83	63.6667	74	75.3571	25.3	27.9467	25.4	26.54	21.3	22.82	21.3	21.9933
1983	12	14	35	20.85	14.15	26	30.8	27	27.7	22.6	23.8	22.8	23.1	75	56	70	67	25.2	24.9	25	25	21.2	21	21.1	21.1
1983	12	15	32.5	21.3857	11.1143	26.4	31.8	26.8	27.9	22.8	24	22.8	23.2	74	53	71	66	25.4	24.7	25.1	25.1	21.3	20.9	21.2	21.1
1983	12	16	31.2	21.3714	9.82857	26.4	29.6	27.2	27.6	23.2	23.8	23.8	23.6	77	62	76	71	26.3	25.7	27.2	26.4	21.9	21.5	22.5	22
1983	12	17	32.5	21.3571	11.1429	26.4	32	27	28.1	23	24.2	22.6	23.3	75	53	69	66	25.8	25.1	24.5	25.1	21.6	21.1	20.8	21.2
1983	12	18	32.6	21.4154	11.1846	26.3	31.4	26.8	27.8	22.2	23.5	22.2	22.6	70	52	67	63	24.1	23.7	23.7	23.8	20.5	20.3	20.2	20.3
1983	12	19	33.2	22.3143	10.8857	26.2	31.0933	26.4	26.9067	21.8	25.7385	22.4	23.9231	68	66.5385	71	77.75	23.2	29.7154	24.4	27.7154	19.9	23.8769	20.7	22.7154
1983	12	20	33.5	24.6	8.9	25.2	31.6	27.4	27.9	23.2	24.1	22.9	23.4	85	54	68	69	27.1	25.1	25	25.7	22.4	21.1	21.1	21.5
1983	12	21	33.6	24.2	9.4	26.6	31.2	27.7	27.2154	22.7	25.4615	23.2	23.6364	72	63.4615	69	74	25	28.7692	25.5	26.8364	21.1	23.3308	21.4	22.1636
1983	12	22	33.1	25.8	7.3	26.8	32.8	26.9	28.3	22.4	24.1	22	22.8	69	49	66	61	24.2	24.3	23.2	23.9	20.6	20.6	19.9	20.4
1983	12	23	34.1	25.2	8.9	26	32.8	27.2	28.3	22	23.8	22.6	22.8	71	47	68	62	23.8	23.5	24.4	23.9	20.3	20.1	20.7	20.4
1983	12	24	33.6	24.8	8.8	26.3	33	26.6	28.1	22.4	24.2	22.4	23	72	49	70	63	24.5	24.4	24.3	24.4	20.8	20.7	20.6	20.7
1983	12	25	33.5	23.3	10.2	25.8	32.8	27.6	28.5	23.1	24.8	23	23.6	80	52	68	67	26.5	26	25.1	25.9	22	21.8	21.1	21.6
1983	12	26	32.5	23.2	9.3	26.2	31.4	27.8	28.3	23.5	24.8	23.3	23.9	80	59	69	69	27.2	26.9	25.6	26.6	22.5	22.3	21.5	22.1
1983	12	27	32.8	24.9	7.9	26.8	32.6	27.4	28.5	22.9	23.2	22.6	22.9	72	45	66	61	25.3	22.2	24.3	23.9	21.3	19.2	20.6	20.4
1983	12	28	33.6	24	9.6	26.2	33.6	26.2615	26.7818	22.2	22.9	23.3692	23.48	71	40	79.4167	75.7778	24.1	20.9	26.9083	26.57	20.5	18.2	22.2583	22
1983	12	29	32.9	23.2	9.7	25	31.7	26.2	27.3	20.6	21.6	20.4	20.9	67	41	59	56	21.4	19.1	20.1	20.2	18.6	16.8	17.6	17.7
1983	12	30	33.6	24	9.6	26.4	32.6	26.4	27.9	20.8	22.6	21.8	21.7	61	42	67	57	20.9	20.8	23.1	21.6	18.2	18.2	19.8	18.7
1983	12	31	33.8	23.5	10.3	24.8	32.4	26.2	27.4	21.4	23.6	22.1	22.4	74	48	70	64	23.2	23.3	23.9	23.5	19.9	20	20.4	20.1

## Sheet: 1984
			Temperature			Temperature				Temperature				Relative Humidity				Pressure				Dew temperature
Year	Month	Day	Maximum	Minimum	Max-Min	1899-12-31 07:00:00	1899-12-31 13:00:00	1899-12-31 19:00:00	Average	1899-12-31 01:00:00	1899-12-31 13:00:00	1899-12-31 19:00:00	Average	1899-12-31 01:00:00	1899-12-31 13:00:00	1899-12-31 19:00:00	Average	1899-12-31 07:00:00	1899-12-31 13:00:00	1899-12-31 19:00:00	Average	1899-12-31 07:00:00	1899-12-31 13:00:00	1899-12-31 19:00:00	Average		Month	Taverage	Hraverage
1984	1	1	32.8	21.5818	11.2182	25.0727	31.54	26.47	27.5222	22.6364	25.1455	22.8667	23.4	81.6364	61.7273	75.25	72.7778	25.9	27.9273	25.6	26.19	21.6	22.8364	21.425	21.78		January	26.9088	73.3674
1984	1	2	32.3111	22.06	10.2511	25.0182	30.8417	26.32	27.1667	22.5167	25.4	23.2429	23.5455	80.5455	66.0769	78.8462	73.7778	25.5818	28.9308	26.3615	26.4	21.4364	23.3846	21.9	21.9		February	27.3125	69.6197
1984	1	3	32.09	22.1818	9.90818	24.3385	31	25.35	26.48	22.5571	25.0308	23.4571	23.6077	86	63.5385	85.2143	78.7273	26.1846	27.9154	27.6357	27.125	21.8154	22.7385	22.6643	22.3167		March	28.1361	66.5864
1984	1	4	31.8	21.6	10.2	24.1	30.5667	25.2	26.2583	22.0857	25.2429	23.1	23.4857	84.2857	65.6429	83	77.8462	25.2214	28.5857	26.7071	26.8429	21.2143	23.1929	22.1357	22.1786		April	28.5604	69.727
1984	1	5	31.76	21.7667	9.99333	24.5538	30.7273	25.6182	26.6545	22.1385	24.65	23.1077	23.25	81.3846	60.4167	78.8462	73.2727	25.0385	26.8917	26.3923	25.9583	21.0692	22.125	21.9308	21.6167		May	28.6333	73.2544
1984	1	6	31.72	21.9667	9.75333	24.7846	30.7455	25.4909	26.6091	22.3077	24.7091	22.8615	23.1818	81.0769	61.1818	79.7692	73	25.2846	27.0273	26.0846	25.8455	21.2154	22.2636	21.7	21.5273		June	28.7037	73.0484
1984	1	7	32.47	22.4	10.07	24.8846	31.18	26.3636	27.2636	22.15	25.275	23.6692	23.6364	80.75	61.9167	80.2308	73.8182	24.8077	28.25	27.4769	26.775	20.9231	22.9333	22.5769	22.1		July	29.1319	69.1965
1984	1	8	32.6	22.0182	10.5818	24.6429	31.3167	25.5818	26.8909	22.0143	25.3077	22.8769	23.4083	79.9286	62.1538	79.8462	73.0909	24.6786	28.2615	26.1154	26.275	20.8357	22.9923	21.7385	21.8		August	29.032	69.818
1984	1	9	32.39	22.3636	10.0264	24.4429	31.2583	26	26.925	22.3857	25.4462	23.0286	23.5769	84.3571	63.0769	78.4286	75.5	25.7143	28.6462	26.2214	26.7846	21.4929	23.2231	21.8286	22.1462		September	28.2615	74.8073
1984	1	10	32.2111	21.3636	10.8475	24.3333	30.52	25.8364	26.76	21.6167	25.5	22.8769	23.2091	83.9091	66.25	77.9231	76.7	24.7917	29.15	25.9538	26.5909	20.9333	23.525	21.6154	22.0273		October	27.629	77.5075
1984	1	11	31.5375	21.9273	9.61023	24.4167	30.9	26.44	27.05	22.3	25.0364	23.1818	23.5818	83.75	63.5455	77.5455	76.3	25.5583	27.9727	26.3818	26.8	21.375	22.8273	21.8545	22.1273		November	27.1736	79.6552
1984	1	12	31.8444	21.8889	9.95556	24.1833	30.58	25.08	26.2	22.1333	24.7818	22.7667	23.1636	84.1667	61.6364	80.3333	75	25.3583	27.2545	25.9667	26.0455	21.2333	22.3545	21.6417	21.6636		December	26.9693	76.1034
1984	1	13	32.79	21.7556	11.0344	24.1615	31.5636	26.1833	26.9727	22.3231	25.4923	23.3571	23.7538	84.9231	62.3077	78.4286	75.75	25.7077	28.6846	26.8	27.1769	21.5	23.1385	22.1357	22.3077
1984	1	14	32.48	22.08	10.4	24.0615	30.9889	26	26.8111	22	24.28	22.75	22.98	84.1538	56.6364	75.9091	73.7	25.0846	25.3182	25.6667	25.3545	21.0692	20.9455	21.2667	21.0818
1984	1	15	32.4889	21.9182	10.5707	24.5308	31.2	25.6545	26.8273	22.4333	24.9077	23.0308	23.3417	84.25	59.3077	78.9231	73.8333	25.3385	27.2385	26.2846	26.2769	21.2231	22.2462	21.8	21.7538
1984	1	16	32.6	21.3273	11.2727	23.9308	31.06	25.8909	26.7818	21.8667	24.7385	23.0154	23.0833	84.75	58.9231	77.3846	73.4167	24.8923	26.9077	26.1231	25.9846	20.9923	22.0231	21.7308	21.5846
1984	1	17	32.67	21.4444	11.2256	23.9667	31.48	25.86	26.83	21.7833	24.5667	22.8333	23.0667	83	57.1667	76.6667	72.4167	24.6333	26.1917	25.65	25.4917	20.8417	21.725	21.45	21.3333
1984	1	18	32.4444	21.3455	11.099	24.2462	31.5091	26.04	26.98	21.8769	24.7583	23.1833	23.1818	81.8462	57.1667	78.5	73	24.6615	26.6417	26.4917	25.7909	20.8385	21.8917	21.95	21.4727
1984	1	19	32.5111	21.44	11.0711	24.2417	31.4111	25.74	26.86	21.775	24.8	22.95	23.175	80.75	55.75	77.4167	71.6364	24.425	26.4417	25.9667	25.625	20.6417	21.8417	21.65	21.375
1984	1	20	32.5273	20.5778	11.9495	23.8833	31.14	26.3273	26.6444	22	25.1	22.9231	23.06	82.4545	62.9167	76.8462	74.5556	24.9273	28.0083	25.8923	25.74	21	22.7833	21.5538	21.46
1984	1	21	32.9818	21.6	11.3818	24.6769	31.8	26.4182	27.4	22.0923	25.2	23.4	23.5692	80.2308	59.3846	78	72.8333	24.9	27.6769	26.7615	26.4462	20.9615	22.5846	22.1385	21.9
1984	1	22	32.7545	21.4545	11.3	24.6308	31.6	26.3182	27.2818	22.0923	25	23.3231	23.4769	80.9231	59.2308	78.3846	73.5	24.9538	27.2308	26.7308	26.3	20.9846	22.3462	22.0692	21.8077
1984	1	23	32.32	21.86	10.46	24.8167	31.0444	25.62	26.96	22.1273	24.7364	23.1333	23.14	80.7273	58	79.8333	71.5	24.7417	26.5909	26.4917	25.7636	20.875	21.9727	22	21.5091
1984	1	24	32.98	22.14	10.84	24.6538	31.38	25.9778	27.05	21.8333	24.4308	22.6083	22.9	79.0833	57	76	69.7273	24.1308	26	25.225	25.0833	20.4538	21.5462	21.1917	21.0417
1984	1	25	33.1444	22.62	10.5244	24.2333	31.82	26	27.16	21.8	25.3636	22.8333	23.1909	81.5	58.3636	75.25	70.7	24.5333	27.7636	25.4917	25.6364	20.7417	22.7091	21.3583	21.4182
1984	1	26	33.08	22.62	10.46	24.6	31.22	25.9273	26.9818	21.8727	25.2615	22.9692	23.1273	81.4545	61	77	72.2727	24.3833	28.0615	25.9538	25.825	20.6417	22.8462	21.6077	21.5417
1984	1	27	32.8727	22.3091	10.5636	24.9692	31.2909	25.95	27.01	22.0462	24.8923	23.0154	23.3154	77.7692	61.2308	78.5833	72.8182	24.5769	27.4385	26.325	26.0833	20.7462	22.4	21.7667	21.6083
1984	1	28	32.7111	22.7	10.0111	24.8308	31.3455	25.65	26.9375	21.6154	24.8308	22.8545	23.2818	75.9231	58	76.8	70.7778	23.6846	26.8231	25.68	25.76	20.1462	22.1077	21.49	21.47
1984	1	29	32.92	21.575	11.345	24.65	31.7636	26.0545	27.07	21.75	24.9077	22.9385	23.2083	78.3333	57.1538	76.2308	71.3636	24.15	26.8	25.7692	25.65	20.45	22.0923	21.5	21.4083
1984	1	30	33.22	22.18	11.04	24.5833	31.72	25.68	26.97	22.15	24.6333	22.5167	23.1	81.4167	54.9167	75.25	70.6667	25.1333	26.0917	24.95	25.3833	21.1	21.5333	20.9	21.1917
1984	1	31	33.025	21.075	11.95	24.28	31.225	26.0375	26.8625	21.86	23.8444	22.3333	22.6444	81.4	54.2222	74.3333	70.1111	24.62	24.5556	24.6667	24.5667	20.83	20.7222	20.7778	20.7556
1984	2	1	32.64	21.4154	11.2246	24.3467	31.7455	25.36	26.71	21.8	24.6533	22.4857	22.9231	81.2857	57.1333	75.9286	71.3333	24.5286	26.3067	24.9786	25.1385	20.6929	21.7667	20.9929	21.0692
1984	2	2	32.6364	21.7538	10.8825	24.0071	31.6222	25.6	26.82	21.3714	24.9	22.8571	23.0429	80.3571	58.4286	76.2143	71.7692	23.7643	26.9571	25.6071	25.45	20.2143	22.2	21.4286	21.2786
1984	2	3	32.9	22.0615	10.8385	24.8923	31.86	26.6	27.47	21.9692	24.9077	23.1077	23.3308	77.6923	57.8462	74	70.4167	24.4154	26.8769	25.8154	25.7154	20.6692	22.1769	21.5231	21.4615
1984	2	4	32.94	22.0769	10.8631	24.6571	31.82	25.58	26.89	21.9286	25.1857	22.8714	23.3286	78.7857	59	77.6429	71.5385	24.45	27.4786	25.7214	25.8857	20.7071	22.4929	21.4786	21.5571
1984	2	5	32.5	21.0417	11.4583	23.4	31.38	25.6	26.43	21.6	24.6143	22.6	22.9077	84.4615	57.2857	75.0714	72.2308	24.5786	26.2786	25.1214	25.3357	20.7786	21.75	21.0714	21.2
1984	2	6	32.45	22.0182	10.4318	24.3667	31.3556	25.925	26.9625	22.2462	24.6333	22.9385	23.225	81.1667	58.75	75.2308	70.9	24.675	26.5333	25.6769	25.2909	20.8167	21.8917	21.4538	21.1545
1984	2	7	33.4667	21.6308	11.8359	24.1571	31.2909	26.06	26.96	21.5769	24.15	22.5846	22.6917	80.7692	53.1667	72.5385	67.7273	24.1615	24.925	24.8231	24.4667	20.4615	20.8417	20.8538	20.6083
1984	2	8	33.15	21.6923	11.4577	24.6214	31.92	25.9636	27.1	22.1167	25.1429	22.9286	23.425	82.4167	60.9286	74.4286	72.75	25.0462	27.6571	25.5857	26.1846	21.0385	22.5214	21.3571	21.7
1984	2	9	32.6909	21.3	11.3909	24.0875	31.8727	25.8167	26.8917	21.7333	24.48	22.4125	22.8929	82.4667	56.9333	73.6875	71.2143	24.4125	25.9667	24.6562	25.1267	20.6625	21.6333	20.7875	21.1
1984	2	10	33.3636	21.6308	11.7329	24.2533	32.85	25.8182	27.25	21.7429	24.4	22.8133	22.8091	80.9286	53.7857	76.9286	70.8182	24.3857	25.8286	25.7067	25.3167	20.6357	21.4857	21.42	21.1833
1984	2	11	33	22.2571	10.7429	24.0375	31.725	26.2182	27.025	21.9375	24.475	22.5	22.9688	83.5625	56.9375	73.1875	70.5333	24.9375	25.9625	24.7312	25.2125	21	21.6437	20.8438	21.15
1984	2	12	33.5909	21.8	11.7909	24.3125	31.9333	26.3455	27.1667	21.425	24.8125	22.8375	23.025	77.625	57.625	74.5333	69.7333	23.5375	26.7313	25.525	25.2688	20.0813	22.0813	21.3875	21.2
1984	2	13	33.4167	21.8	11.6167	24.2625	32.75	26.5182	27.6417	21.8688	24.8	23.04	23.1714	80.3333	57.0667	74.8667	71.2	24.6063	26.4867	25.76	25.68	20.7938	21.8933	21.56	21.4467
1984	2	14	33.95	22.2143	11.7357	24.2	32.7182	26.1917	27.5	21.825	24.8	22.85	23.1625	80.4667	54.75	75	69.4	24.42	26.275	25.5063	25.1	20.68	21.7688	21.325	21.0867
1984	2	15	33.7333	21.8308	11.9026	24.3813	31.7667	26.5667	27.375	21.8	24.65	23.025	23.28	78.4	55.875	72.5	68.2857	24.2	26.1562	25.5563	25.44	20.5133	21.7125	21.3563	21.28
1984	2	16	32.9091	22.4429	10.4662	24.4187	32.0545	26.38	27.2182	21.6312	24.775	23.04	23.12	78.3125	55.5625	74.3333	69	23.9875	26.2875	25.7267	25.3067	20.35	21.775	21.4667	21.18
1984	2	17	34.2083	22.4923	11.716	24.2375	33.1818	26.3833	27.7818	21.6375	25.0133	23.075	23.32	81.875	53.8	75.1875	69.9286	24.3188	26.4667	25.825	25.6467	20.5938	21.8467	21.5625	21.4067
1984	2	18	32.95	22.2	10.75	24.9062	32.0727	26.4667	27.5583	22.1625	25.1687	22.8375	23.3813	79.5625	58.25	72.75	69.8667	24.8875	27.4125	25.1938	25.825	20.9875	22.4187	21.1062	21.5125
1984	2	19	33.2333	22.25	10.9833	24.1867	32.0182	26.55	27.4364	21.48	24.4125	22.725	22.84	78.1429	54.5625	71.375	67.2308	23.5286	25.5562	24.8937	24.4929	20.1	21.2937	20.925	20.6571
1984	2	20	33.58	21.7846	11.7954	24.6437	32.89	26.7727	27.8	21.6429	24.6667	22.5867	22.9429	77.9286	52.4667	70.1333	66.5	23.72	25.64	24.56	24.6333	20.2067	21.3933	20.68	20.7467
1984	2	21	33.7167	21.9143	11.8024	24.475	32.6583	25.9833	27.3083	21.75	24.675	22.85	23.1	79	52.875	76	69	24.2	25.7438	25.5938	25.1875	20.5188	21.4125	21.3438	21.1
1984	2	22	34.2462	22.1385	12.1077	24.5412	32.6	26.8	27.6083	22.125	25.2	22.9625	23.3667	81	54.1176	71.875	68.5	24.95	26.7529	25.3438	25.5267	21.0125	22.0176	21.1937	21.3267
1984	2	23	33.7846	22.7429	11.0418	24.8941	32.9846	27.0769	28.0077	21.9176	24.8824	23.0118	23.2647	77.1765	53.0588	71	66.6875	24.2471	26.1353	25.3059	25.2353	20.5824	21.6353	21.2	21.1294
1984	2	24	33.6615	22.8533	10.8082	24.9625	32.3231	26.6308	27.6083	22.1875	25.1647	23.1882	23.4	78.75	55.9412	74.4118	69.375	24.8313	27.0588	25.9941	25.7062	20.9312	22.2353	21.6529	21.4687
1984	2	25	33.6714	22.6429	11.0286	24.6333	32.5615	26.8417	27.7615	22.2667	24.7875	22.9556	23.2438	81.6667	56.3529	68.9412	68.625	25.25	27.0118	25.1167	25.7	21.2167	22.1353	21.0389	21.4059
1984	2	26	33.7	21.9385	11.7615	24.3647	31.2667	26.78	27.2917	22.0471	24.6688	23.0471	23.1688	81.9412	55.3125	71.9412	69.1875	24.9294	25.875	25.4471	25.2	21	21.5437	21.2412	21.15
1984	2	27	34.1714	22.55	11.6214	24.6278	32.2583	26.7273	27.5308	22.0471	24.44	23.2222	23.1467	80.6471	53.4375	73.6471	68.6	24.9	25.7688	26.0167	25.4563	20.9889	21.375	21.6167	21.275
1984	2	28	34.1769	22.9875	11.1894	24.9111	33.2	26.3833	27.6462	22.3412	25.1647	22.95	23.3625	79.625	54.8235	73.4444	67	25.1706	26.8353	25.4889	25.5125	21.1765	22.0353	21.2778	21.2812
1984	2	29	32.7333	22.35	10.3833	24.2	31.8	26.5	27.15	21.15	23.3	21.55	21.975	76.5	54.5	63.5	64.75	22.9	23.35	22.1	22.8	19.675	19.95	19.05	19.575
1984	3	1	34.3687	21.9176	12.4511	24.6211	32.9538	26.4917	27.7333	21.7474	24.4889	22.8842	22.9556	77.8947	50.5	70.2632	65.9444	24.0684	25.1	25.0632	24.5778	20.4263	20.9111	20.9947	20.6889
1984	3	2	34.375	22.6875	11.6875	25.1	32.8583	26.9538	27.8917	22.3895	25.0778	23.1368	23.4389	78.7368	52.8889	69.7368	66.6111	24.9895	26.5111	25.3579	25.3556	20.9947	21.8722	21.2474	21.2111
1984	3	3	34.2188	22.875	11.3438	24.975	32.8333	27.2692	28.1417	22.18	24.9684	23.18	23.3789	79.2	51.7368	70.65	66.6316	24.885	26.0158	25.5	25.3211	20.96	21.5842	21.33	21.2053
1984	3	4	34.3562	22.9882	11.368	25.59	33.2923	26.8	28.2077	22.4	25.1474	23.16	23.5263	76.8	53.6316	72.35	67.6842	24.98	26.5842	25.705	25.7105	21.005	21.9895	21.475	21.4421
1984	3	5	33.9375	23.0353	10.9022	25.335	32.9	27.0857	28.1231	22.3789	25.23	23.1158	23.5944	77.5263	54.6316	72	68.0625	24.9789	26.9947	25.5611	25.875	21.0579	22.2684	21.4056	21.6
1984	3	6	33.425	23.0235	10.4015	25.26	32.3615	26.6615	27.7462	22.0737	24.4526	22.9474	23.1579	76.2105	53.05	73.0526	66.9	24.515	25.305	25.02	24.95	20.73	21.115	20.995	20.935
1984	3	7	34.18	22.8267	11.3533	25.3895	33.0333	27.075	28.175	21.8842	24.7105	22.5895	23.0526	73.6842	53.2632	68.1579	65.0526	23.8211	25.7632	24.2632	24.6158	20.2421	21.4632	20.5526	20.7526
1984	3	8	34.4533	23.1875	11.2658	25.2222	33.7583	27.5455	28.4364	22.3333	24.8842	22.7333	23.2882	76.3529	53.3684	68.1667	66.7059	24.7167	26.0421	24.5444	25.0765	20.8556	21.6263	20.6944	21.0588
1984	3	9	34.5867	22.8143	11.7724	24.8737	33.7833	27.23	28.3727	21.9579	25.5053	23.0737	23.5105	76.7778	54.5263	69	66.7778	24.2158	27.4158	25.1389	25.5444	20.5053	22.4053	21.0333	21.2889
1984	3	10	34.3875	22.2625	12.125	24.605	33.025	26.9923	27.9083	22.1	24.7895	22.84	23.1889	79.8947	52.0526	68.85	66.7778	24.8368	25.7737	24.82	25.0333	20.8947	21.4211	20.875	20.9944
1984	3	11	34.825	22.8588	11.9662	25.035	33.2615	27.0143	27.9273	22.2	24.2941	23.3053	23.0813	78.75	49.2222	70.5556	65.3529	24.875	24.6667	25.8421	24.8941	20.925	20.8167	21.4947	20.9294
1984	3	12	34.5429	22.6438	11.8991	25.07	32.3833	27	27.8727	22.575	24.7611	23.1684	23.4647	80.9	53.8333	72.4211	69	25.68	25.9	25.7737	25.7118	21.49	21.5667	21.4368	21.4529
1984	3	13	34.3467	22.8941	11.4525	25.175	32.7417	26.8	27.8182	22.5474	24.9667	23.2105	23.4412	80.9474	52.8333	73.6316	68.3529	25.6579	26.2167	25.9368	25.6059	21.4421	21.7444	21.5737	21.3882
1984	3	14	34.9267	23.0125	11.9142	25.16	33.0231	27.2154	28.2231	22.4947	25.1474	23.3579	23.5294	79	52.4737	71.4211	67.3889	25.4842	26.5316	25.9789	25.7222	21.3421	21.9053	21.6158	21.4667
1984	3	15	34.7333	22.7588	11.9745	25.575	33.5077	26.8462	28.2077	22.8158	25.455	23.175	23.8684	78.9474	52	71.15	67.5789	25.8526	27.03	25.6	26.2789	21.6053	22.19	21.38	21.7947
1984	3	16	33.8714	22.525	11.3464	25.39	33.0154	27.3833	28.475	22.68	24.9368	23.26	23.5421	80.35	51.7222	69.85	66.5	25.76	25.5889	25.625	25.3333	21.54	21.3667	21.405	21.2389
1984	3	17	35.0143	22.9143	12.1	25.6706	33.0833	27.4545	28.57	22.7111	25.3111	23.6632	23.7765	78.1176	51.7222	73	67.375	25.6941	26.5111	26.6579	26.1063	21.4588	21.9278	22.0263	21.6875
1984	3	18	34.4467	22.8	11.6467	25.2	33.2	27.3692	28.2667	22.4211	25.3474	23.4105	23.5824	79	51.8421	70.1053	66.7647	25.2632	26.6789	25.8842	25.7	21.1842	22.0684	21.5789	21.4588
1984	3	19	35.4143	23.1059	12.3084	25.7053	32.7	27.2833	28.3583	22.4263	24.9833	23.1316	23.4167	75.4211	51.8889	69.2632	65.3333	24.8737	25.8722	25.3053	25.1389	20.9421	21.5556	21.1947	21.1056
1984	3	20	35.1267	22.9176	12.209	25.7684	33.0333	27.5667	28.6727	22.9684	25.46	23.28	23.9105	78.2632	51.65	69.3684	66.5	26.1316	26.775	25.7789	26.2778	21.6842	22.065	21.4158	21.7389
1984	3	21	34.6786	22.7875	11.8911	25.3842	32.5167	26.9455	27.9667	22.3789	25.0824	23.0421	23.4412	76.8421	53.0588	70	66.0588	24.9368	26.2353	25.2895	25.3	20.9684	21.7412	21.1789	21.1882
1984	3	22	34.2143	22.92	11.2943	25.4895	32.7556	26.9455	28.07	22.4842	24.875	23.2421	23.5375	77.2632	52.6	71.8421	68.1333	25.1474	26	25.7526	25.78	21.1	21.6533	21.4789	21.5267
1984	3	23	34.16	23.04	11.12	25.68	32.475	26.6308	27.7667	22.5474	24.7579	23.1474	23.5556	75.6842	52.4211	72.5789	67.4444	25.1	25.7368	25.7	25.7222	21.0947	21.3895	21.4	21.4278
1984	3	24	34.0667	23.28	10.7867	25.77	32.3692	26.9077	27.9538	22.69	24.6947	22.99	23.4632	77.25	53.2105	69.95	66.7368	25.445	25.7632	25.165	25.4421	21.295	21.4	21.015	21.2211
1984	3	25	34.6357	23.6625	10.9732	25.7111	32.9	27.4333	28.4182	22.4778	24.8667	23.0632	23.5167	75.6111	50.3889	69.1579	65.2222	24.9889	25.65	25.2211	25.3556	20.9833	21.3389	21.1158	21.2056
1984	3	26	34.2067	23.5125	10.6942	25.5667	32.8167	27.1167	28	22.5889	24.4167	23.1053	23.4294	77.5556	50.0556	70	66.4706	25.35	24.8056	25.3842	25.3294	21.2556	20.8	21.2105	21.1765
1984	3	27	34.5267	23.6625	10.8642	26.0737	33.0364	27.4909	28.5583	22.6222	25.1053	23.3579	23.6444	73.8889	51.0526	70.1579	65.2105	25.1158	26.0842	25.8	25.6474	21.1105	21.6263	21.5	21.4053
1984	3	28	34.6533	23.1857	11.4676	25.9053	33.5	27.2538	28.5	22.5684	24.8211	22.925	23.4842	75	49.5263	68.35	64.3684	25.0579	25.3789	24.89	25.1474	21.0579	21.1474	20.86	21.0526
1984	3	29	34.36	22.5333	11.8267	25.4526	32.6182	27.2769	28.1667	22.5474	24.8667	23.1053	23.5167	77.4737	51.8333	69.7368	66.5556	25.3105	25.8778	25.3842	25.5778	21.1947	21.4611	21.1474	21.2833
1984	3	30	34.6	22.9167	11.6833	25.9	33.3111	27.2	28.54	22.6125	24.88	23.0125	23.54	75	51.6	70.3125	65.9333	25.075	25.8133	25.2313	25.4733	21.075	21.3467	21.1188	21.2533
1984	3	31	34.3091	22.74	11.5691	26.1667	33.5	27.73	28.9778	22.6867	25.3467	23.0429	23.7214	74.7333	52.8667	67.0714	64.8571	25.1733	26.96	24.9071	25.7429	21.1533	22.26	20.9714	21.4857
1984	4	1	34.7273	23.2462	11.4811	25.9765	33.0636	27.7091	28.5909	22.9882	24.9125	23.4353	23.8062	77.5882	51.5333	70.2941	66.8	26.0471	25.9333	25.9529	26.1533	21.7294	21.5733	21.5471	21.72
1984	4	2	35.4667	23.2769	12.1897	26.0875	33.5667	27.65	28.8455	22.7625	25.4353	23.575	23.98	74.8667	51.4706	69.9375	65.2143	25.3067	26.8647	26.1812	25.9786	21.2133	22.0647	21.7063	21.5786
1984	4	3	34.8769	23.8615	11.0154	25.9167	33.08	27.2167	28.15	23.4667	25.3059	23.6889	24.1235	81.7059	52.8125	74.4706	69.9333	27.2722	26.5375	26.7353	26.6467	22.4444	21.9688	22.0941	22.0267
1984	4	4	34.5273	23.3846	11.1427	25.7294	32.7167	27.0909	28.2583	23.2588	25.7294	23.8588	24.2882	81.2941	55.5882	74.7647	70.5294	26.8765	27.8412	27.1647	27.2941	22.2235	22.8294	22.3941	22.4941
1984	4	5	34.8636	23.6364	11.2273	26.1	32.6636	27.51	28.5273	23.275	25.725	23.875	24.3	78.875	55.9375	70.9333	68.375	26.6625	28.125	26.3687	27.0438	22.0938	22.925	21.8875	22.3062
1984	4	6	34.2462	24.0769	10.1692	26.6941	32.7182	27.8182	28.7909	23.5556	25.4353	23.6556	24.2294	76.8824	50.25	71.3529	66.125	26.8647	26.2125	26.4412	26.525	22.2294	21.8563	21.9529	22.025
1984	4	7	34.5778	24.0333	10.5444	26.3882	32.3833	27.07	28.5111	23.6333	25.425	23.9375	24.3867	79.125	51.75	75.3125	68.1429	27.1588	26.725	27.3375	27.0429	22.4176	22.125	22.5125	22.3214
1984	4	8	34.5182	23.74	10.7782	26.36	32.7273	26.52	28.44	23.6267	25.7071	24.05	24.5538	79.8	55.2857	76.9375	70.1538	27.3533	27.7	27.7	27.6538	22.4867	22.7	22.7563	22.6769
1984	4	9	34.8833	23.6615	11.2218	25.9778	32.9091	26.8167	28.2455	23.4333	25.1375	23.7444	24.1375	81.2222	50	74	67.8	27.1389	25.6667	26.7389	26.38	22.3778	21.3733	22.1278	21.8867
1984	4	10	34.6385	23.0571	11.5813	25.7444	32.7667	27.0462	28.2	23.1222	25.4235	23.6111	24.0471	80.5556	53.625	72.1111	68.25	26.5444	26.7625	26.4333	26.3938	22.0222	22.1563	21.9333	21.925
1984	4	11	33.9917	23.3429	10.6488	26.4	32.7154	27.2333	28.4308	23.4444	25.0118	23.5667	23.9588	78.0556	52.2941	73	67.9412	26.8444	26.0588	26.4389	26.3824	22.2333	21.7176	21.9167	21.9235
1984	4	12	33.6727	23.4154	10.2573	25.9882	32.3833	27.3333	28.3545	23.2706	25.375	23.4	23.9688	79.7059	57.6875	71.8125	69.625	26.7235	27.5375	25.9765	26.6562	22.1294	22.5625	21.6235	22.0437
1984	4	13	34.7333	23.6154	11.1179	26.3389	32.4091	26.8	28.1	23.7	25.1125	23.5647	24.0938	80.4444	52.8125	75.2353	69.625	27.5222	26.325	26.6765	26.7875	22.6222	21.8938	22.0647	22.1563
1984	4	14	34.4909	23.3	11.1909	26.08	33.0444	27.4	28.4	23.24	25.4267	23.825	24.16	79.6667	55.0667	73.8125	69.6667	26.6	27.2133	26.9812	26.94	22.0667	22.42	22.3312	22.28
1984	4	15	35.0545	22.9667	12.0879	26.0133	33.4444	27.86	28.9875	23.2533	25.6467	23.9	24.2357	80.2	53.1333	72	68.1429	26.74	27.34	26.8688	26.8643	22.1333	22.5133	22.225	22.2071
1984	4	16	34.9455	23	11.9455	26.0941	33.3833	27.4	28.6083	23.575	25.625	24.175	24.3929	81.375	51.9375	75.25	69.9286	27.375	27.1687	27.7562	27.3143	22.5562	22.3812	22.6563	22.4643
1984	4	17	34.3	23.3833	10.9167	26.4471	33.15	27.45	28.6833	23.6471	25.5933	23.95	24.3857	79.4706	54.6	73	69.2857	27.3235	27.4733	26.8467	27.2538	22.4647	22.6	22.1467	22.4462
1984	4	18	33.7778	23.5846	10.1932	26.15	32.52	27.4667	28.5	23.7467	25.4429	23.9385	24.3385	83.2143	58	75.8462	72	27.8333	27.7143	27.3462	27.5154	22.8	22.6786	22.5385	22.6
1984	4	19	33.62	23.7692	9.85077	26.1067	33.24	26.99	28.37	23.7714	25.5	24.3692	24.525	82.6429	57.0714	77.4615	73.0833	27.8286	27.7286	28.3385	28.0083	22.7786	22.7429	23.1077	22.9
1984	4	20	33.72	23.2923	10.4277	26.4	33.08	27.68	28.6111	24.2308	26.2571	24.6714	25.0923	83.7692	59.3571	78.4286	74.6154	28.7769	29.4214	28.9786	29.2154	23.3615	23.6929	23.4429	23.5769
1984	4	21	34.0625	23.2833	10.7792	26.5286	32.9556	27.8889	28.8	23.9385	26.0769	24.6714	24.8333	80.9231	57.7692	77.3571	71.6667	27.9385	28.8692	28.8286	28.4167	22.8692	23.3846	23.3929	23.1333
1984	4	22	34.9273	23.0308	11.8965	26.0933	32.92	27.5333	28.61	23.96	26.0667	24.3412	24.7286	82.8571	57.3333	77.5625	72.5714	27.8643	28.76	28.4	28.4462	22.8143	23.3067	23.1438	23.1308
1984	4	23	34.4909	23.1538	11.3371	26.2235	33.0667	28.1273	28.975	24.1125	26.1	24.0933	24.7333	83.75	58.75	76.1333	73	28.5813	29.0917	27.7	28.4	23.2625	23.5417	22.76	23.1583
1984	4	24	34.4667	23.4923	10.9744	26.32	33.0167	28.05	28.92	23.9077	25.85	24.1765	24.5538	83.1538	58.1875	73.3529	71.7692	28.1154	28.5438	27.5529	27.8769	22.9846	23.2125	22.6412	22.8231
1984	4	25	34.15	23.4	10.75	26.5067	32.4833	27.6273	28.61	24.1571	25.7059	24.4933	24.75	83.2857	59.2941	77.8	73.7143	28.5929	28.4471	28.62	28.5071	23.25	23.1412	23.24	23.1714
1984	4	26	34.3	23.6889	10.6111	26.2857	33.3714	27.525	28.7571	24.1667	26.0333	24.3286	24.72	83.8333	56.0833	75	71.1	28.6917	28.4583	27.8692	28.06	23.2917	23.1667	22.8462	22.96
1984	4	27	34.8273	23.4462	11.3811	26.6875	33.22	27.4727	28.74	23.84	25.8286	24.1333	24.5083	78.7333	57.2857	76.5333	69.9167	27.6067	28.2357	27.8067	27.6	22.6467	23.0286	22.7867	22.6667
1984	4	28	34.7455	23.5231	11.2224	26.6	33.4727	27.8364	28.7889	23.6875	25.7	24.0067	24.2583	78.625	54	72.2	66.3333	27.2812	27.5429	27.0733	26.725	22.45	22.6357	22.3467	22.1333
1984	4	29	33.8833	23.6429	10.2405	26.3412	32.3167	27.1917	28.0273	23.6824	25.5286	24.0312	24.3429	80.2353	59.7857	75	71.6429	27.4412	28.0857	27.4438	27.5214	22.5706	22.9714	22.5688	22.6214
1984	4	30	34	23.28	10.72	26.4941	33.1455	27.32	28.5333	23.9625	25.9125	24.4286	24.6692	80.6875	57.0625	78.1538	71.8462	27.7625	28.4875	28.6643	28.0538	22.7875	23.1687	23.3	22.9385
1984	5	1	34.4714	22.4714	12	26.2684	33.1429	27.2923	28.4929	24.0632	25.7889	24.2333	24.6647	83.6316	56.9444	78.7647	73.4375	28.4526	28.1778	28.3944	28.3059	23.1895	22.9778	23.1611	23.0941
1984	5	2	34	23.4824	10.5176	26.2947	33.1308	28.0462	28.7417	23.9579	25.7529	24.4842	24.7412	82.5263	56.5556	76.3333	71.6111	28.1632	28.2278	28.3	28.2167	23	23.0167	23.0842	23.0389
1984	5	3	33.8333	23.6824	10.151	26.2316	32.8462	27.8714	28.8	23.9529	25.7667	24.1333	24.5813	83.9412	60.4444	75.5	73.7333	28.2647	28.7444	27.7556	28.2625	23.0765	23.3333	22.7889	23.0687
1984	5	4	34.1667	24.1294	10.0373	26.7158	32.6429	27.8071	28.9	24.1368	25.8111	24.45	24.8059	81.1579	60.0556	77.6111	73	28.3421	28.8556	28.5056	28.6176	23.1158	23.3889	23.2222	23.2588
1984	5	5	33.5143	23.525	9.98929	25.6778	32.5923	27.2385	28.2917	23.8706	25.2706	24.1	24.3063	87.2941	58.9412	77.1111	74.1333	28.4941	27.5294	27.7944	27.75	23.2176	22.6235	22.7556	22.7563
1984	5	6	34.35	23.5625	10.7875	26.445	32.3929	27.42	28.4154	24.0842	25.7053	23.8842	24.5167	82.8421	58.8421	75.7895	72.5882	28.4158	28.3947	27.2632	27.9833	23.1526	23.1158	22.4316	22.8833
1984	5	7	33.6667	23.4667	10.2	25.9474	32.3667	27.36	28.1857	23.9667	25.89	24.0842	24.5611	85.4444	60.7	77.1579	74.1765	28.4556	28.875	27.8316	28.2556	23.1722	23.405	22.8053	23.0556
1984	5	8	34.4308	23.9067	10.5241	26.285	32.7571	27.4667	28.5067	24.4	26.1444	24.1882	24.7933	86.6875	58.9444	77	73.0667	29.1647	29.2444	27.9647	28.54	23.5647	23.6056	22.9059	23.2133
1984	5	9	34.4364	23.4857	10.9506	26.2789	32.3833	27.4923	28.4333	24.0471	25.8706	24.0778	24.7063	82.4706	59.0588	76.2222	73.5625	28.4056	28.6765	27.7222	28.2588	23.1389	23.3	22.7111	23.0412
1984	5	10	34.1286	23.4667	10.6619	26.39	32.2714	27.8214	28.5692	24.38	25.9368	24.2737	24.8944	85.4737	60.0526	76.2632	73.9375	29.06	29.0316	28.0632	28.7611	23.505	23.4579	22.9526	23.3167
1984	5	11	34.7846	23.825	10.9596	26.3368	33.08	27.6786	28.8083	24.0421	26.1333	24.51	24.8706	82.7895	57.3333	77.3158	72.0667	28.3632	29.0111	28.635	28.5588	23.1158	23.4556	23.27	23.2059
1984	5	12	34.2857	23.6	10.6857	26.6	32.4857	27.5	28.7154	24.2211	26.1158	24.42	24.8222	82.8947	59.4211	78.3158	73.4667	28.7211	29.2737	28.5211	28.5882	23.2947	23.6421	23.1947	23.2471
1984	5	13	34.7636	23.1714	11.5922	26.23	32.84	27.8786	28.7	24.3667	26.2	24.5765	25.0929	84.3529	58.8889	77	73.125	29.1421	29.3	28.6412	29.0375	23.6	23.6167	23.3176	23.5062
1984	5	14	34.3818	23.8	10.5818	26.2	32.2786	27.85	28.6214	24.19	26.0211	24.1895	24.7722	84.85	59.6842	76	74.1875	28.825	29	27.9263	28.5333	23.4	23.4947	22.8474	23.2111
1984	5	15	34.3455	23.5857	10.7597	26.2947	32.4933	28.1385	28.8385	24.0111	26.0444	24.32	24.7647	81.5556	58.3889	73	69.5882	28.1722	28.9833	27.78	28.1882	23.0167	23.4944	22.745	23.0059
1984	5	16	34.9667	23.6933	11.2733	26.305	32.0143	27.4571	28.1538	24.5368	26.0941	24.7667	25.1375	86.0526	61	80	75.75	29.5368	29.3294	29.3222	29.4937	23.8105	23.6941	23.6722	23.7938
1984	5	17	33.8923	23.3875	10.5048	26.4316	33.0615	27.9455	28.9	24.1	26.2375	24.325	24.82	82.5	59.125	76.2143	73.1333	28.4	29.2062	28.325	28.5467	23.1556	23.625	23.0688	23.2333
1984	5	18	34.2	23.0286	11.1714	26.4778	33.1667	28.3462	29.1417	24.3111	26.3625	24.5579	25.0125	83.4444	60.5625	76.7222	71.0588	28.8667	29.7688	28.7722	29.1067	23.4333	23.9125	23.3833	23.5733
1984	5	19	34.0667	23.2154	10.8513	26.2833	32.9	28.2571	28.8385	24.1889	26.6118	24.7444	25.1118	84.4118	65.2941	80.2222	75.4706	28.5353	30.9882	29.3444	29.6176	23.2471	24.5941	23.6778	23.8353
1984	5	20	34.6615	23.7571	10.9044	26.7111	33.7692	28.2	29.3308	24.6111	26.6	24.6667	25.2824	84.7222	58.1667	78.3889	72.5294	29.5556	29.9056	29.0167	29.4353	23.8278	24.0056	23.5	23.7471
1984	5	21	34.3917	23.7067	10.685	26.0333	32.6667	27.3667	28.4167	24.0667	26.3059	24.4889	24.9412	85.2222	59.25	81.0556	74	28.6167	29.4063	28.9778	28.925	23.2833	23.7188	23.4778	23.4437
1984	5	22	35.1833	23.1333	12.05	26.2889	33.7429	28.0357	29.1462	24.1625	26.4444	24.4111	25.0467	84.7333	57.4444	76.6111	72	28.8375	29.5056	28.3611	29.0062	23.3937	23.7944	23.1	23.4875
1984	5	23	34.6333	22.95	11.6833	26.3368	33.3333	27.8	28.92	24.1579	26.2	24.6375	25.0313	84.0526	58.3529	80	75	28.6632	29.2588	28.9133	29.16	23.3105	23.6294	23.4533	23.5867
1984	5	24	34.7077	23.225	11.4827	26.2947	34.1133	27.9846	29.0857	24.1647	26.3474	24.4778	25.0118	83.3529	57.8947	79.1667	71.6111	28.5278	29.5526	28.7111	28.8833	23.2389	23.8105	23.3444	23.4278
1984	5	25	34.4167	22.7375	11.6792	26.1211	33.0429	27.65	28.6538	23.9889	26.2588	24.3294	24.86	83.7059	58.0588	78.0588	71.75	28.45	29.2765	28.3412	28.6937	23.1944	23.6471	23.1	23.3188
1984	5	26	33.3615	22.6118	10.7498	25.775	31.9733	27.2667	28.1733	23.71	26.07	24.31	24.695	84.5	62.8	79.35	76.1111	27.935	29.495	28.44	28.615	22.865	23.75	23.175	23.26
1984	5	27	34.3692	23.2125	11.1567	26.475	32.42	27.2923	28.4071	24.2632	26.2	24.0941	24.8882	84.4737	61.8421	77.5	72.4706	28.9105	29.7053	27.9176	28.8588	23.4211	23.8895	22.8765	23.3824
1984	5	28	33.8857	23.7125	10.1732	26.2167	32.3357	27.5077	28.3545	24.2471	25.8444	24.1789	24.8562	85.2353	60.4444	75.3889	74.4286	28.9353	29.0889	27.8333	28.82	23.4529	23.5556	22.7778	23.3667
1984	5	29	34.1714	23.4353	10.7361	26.03	32.575	26.5286	28.2846	24.3529	26.09	23.9895	24.7588	86.4118	60.5556	81.6316	73.9333	29.2647	29.5778	28.1368	28.9867	23.6529	23.8222	22.9737	23.4667
1984	5	30	34.32	23.0444	11.2756	26.2238	32.6	26.9667	28.2733	24.4889	26.4476	24.3333	25.1667	88.1667	61.1429	78.1905	74.1111	29.6611	30.1095	28.3476	29.4556	23.9056	24.1143	23.1095	23.75
1984	5	31	34.7833	22.6286	12.1548	26.3056	33.72	27.4375	28.76	24.3412	26.4875	24.3412	25.0688	85.3529	57.4375	79.4118	74.5714	29.2059	29.8562	28.5647	29.225	23.6	23.9438	23.2412	23.6
1984	6	1	34.5	23.8	10.7	26.481	33.24	27.6933	28.7929	24.4	26.4182	24.1714	25.02	84.381	58.8636	76.5714	72.9444	29.0952	29.7409	27.919	28.98	23.5571	23.9227	22.8619	23.465
1984	6	2	34.3067	23.4706	10.8361	26.5143	32.75	27.0353	28.1733	24.0667	26.2476	24.1333	24.8111	82.1111	61.8182	79.381	75.3333	28.51	29.8864	28.1864	28.955	23.22	23.9909	23.0182	23.46
1984	6	3	34.7333	23.8222	10.9111	26.1667	33.1067	27.2	28.4	24.2105	26.385	24.42	25.0056	84.0526	59.85	79.9	75.5882	28.785	29.845	28.7	29.2	23.365	23.945	23.33	23.6053
1984	6	4	34.9857	23.7882	11.1975	26.6227	33.4235	28.1588	28.9933	24.2286	26.4095	24.5524	25.1105	82.6667	57.9524	75.5714	72.2105	28.7273	29.6429	28.5048	28.99	23.3273	23.819	23.1667	23.455
1984	6	5	34.7167	23.35	11.3667	26.72	33.3077	26.75	28.3818	24.3895	26.3579	24.2842	25.0588	81.8947	58.9474	80.2222	74.3333	28.76	29.5737	28.4222	29.1059	23.385	23.7895	23.1778	23.5647
1984	6	6	33.52	23.075	10.445	26.1947	33.0667	27.5667	28.3091	24.2632	26.46	24.3263	25.0176	85.2778	62	77.6316	75.5333	28.9632	30.235	28.2579	29.1588	23.4789	24.185	23.0895	23.5765
1984	6	7	33.9929	23.3562	10.6366	26.5333	32.3429	27.35	28.3583	24.2	25.99	24.23	24.7833	82.2222	59.65	77.8	73.5	28.5556	29.015	28.14	28.55	23.2278	23.505	23.02	23.2333
1984	6	8	34.2857	23.7647	10.521	26.725	32.7429	28	29.0462	24.15	26.7579	24.5368	25.1118	81.7368	62.5263	77	74.2667	28.335	30.8842	28.6053	29.2	23.11	24.5263	23.2789	23.6118
1984	6	9	34.1462	23.4625	10.6837	26.7	32.9786	27.8615	28.75	24.3895	26.5444	24.5667	25.1118	83.0526	60.2778	77.4444	74	28.9684	30.1889	28.7111	29.2294	23.5053	24.1611	23.3333	23.6294
1984	6	10	35.0143	24.0143	11	26.6706	33.1429	28.36	29.3545	24.6471	26.3579	24.52	25.2176	85.25	57.7895	75.35	72.4667	29.4235	29.5421	28.39	29.1647	23.7412	23.7421	23.155	23.5588
1984	6	11	34.7429	24.3	10.4429	26.5842	33.2	27.9067	28.9077	24.3263	26.3095	24.45	25.0316	83.4211	58.8095	75.85	73.2941	28.9158	29.5524	28.36	28.9632	23.4579	23.7905	23.125	23.4684
1984	6	12	34.1538	24.325	9.82885	26.5211	32.275	27.58	28.5077	24.25	26.4429	24.6	25.0611	82.1111	62	78.8947	75.5625	28.7211	30.2381	28.775	29.2667	23.3526	24.181	23.35	23.6389
1984	6	13	34.8867	23.5833	11.3033	26.4476	33.15	27.3071	28.46	24.3048	26.3762	24.3429	25.0095	84.1429	59.0952	77.15	73.2632	28.9286	29.7048	28.119	28.919	23.4762	23.881	22.9905	23.4524
1984	6	14	34.3	23.5529	10.7471	26.1429	32.375	27.5125	28.4071	24.019	26.2818	24.3	24.8857	84.2857	61.8571	79.75	75.5882	28.5	30.1476	28.69	29.0895	23.1952	24.1476	23.31	23.5474
1984	6	15	34.5067	23.8632	10.6435	26.65	33.1067	27.7647	28.8133	24.2909	26.315	24.3909	24.98	83.1364	62.35	77.7273	74.7222	28.8364	30.08	28.4727	29.09	23.4045	24.115	23.1636	23.545
1984	6	16	34.7375	23.35	11.3875	26.855	33.0588	27.5412	28.6867	24.245	26.4667	24.2857	25.02	81.2	61.0952	77.1905	73.1667	28.53	30.2381	28.2143	29.045	23.21	24.1714	22.9952	23.475
1984	6	17	34.5571	23.95	10.6071	26.8632	33.1	27.9333	28.95	24.3579	26.425	24.3053	25.0667	81.1053	59.8	74.4444	71.7333	28.6842	29.9	27.9944	28.9529	23.3211	24.005	22.9333	23.4706
1984	6	18	34.1846	23.8412	10.3434	26.7111	32.2067	27.56	28.2833	24.3111	26.1684	24.4	24.8937	81.2941	62.1053	77.25	74.0667	28.7889	29.6895	28.43	28.9235	23.3722	23.9	23.175	23.4412
1984	6	19	34.68	23.7375	10.9425	26.5789	33.0667	28.2353	28.9154	24.2889	26.425	24.4095	25.0412	83.2222	60.75	74	73.1875	28.8105	30.105	28.0619	29.0333	23.4105	24.11	22.9333	23.5
1984	6	20	34.6571	23.8235	10.8336	26.6222	33.125	27.18	28.6	24.0824	26.25	24.2667	24.825	80.7647	58.05	77.2381	71.6	28.2611	29.3	28.1333	28.4588	23.0722	23.645	22.981	23.1529
1984	6	21	34.4857	23.9176	10.5681	26.86	33	27.5647	28.7	24.34	26.49	24.42	25.1111	81.05	59.5	76.8421	72.9333	28.69	30.03	28.2368	29.1176	23.295	24.045	23.0421	23.5412
1984	6	22	34.4438	23.7125	10.7312	27.0579	33.1235	27.8875	28.8615	24.37	26.181	24.3091	24.9211	80.5263	59.0952	75.4091	71.4375	28.7526	29.3286	28.0045	28.65	23.3632	23.6524	22.9273	23.2833
1984	6	23	34.8733	23.7444	11.1289	26.84	33.4625	27.9067	29.1846	24.0632	26.2857	24.4	24.9882	79.3684	58.3333	75.4762	70.4667	28	29.3429	28.1143	28.5706	22.9368	23.6762	22.9857	23.2294
1984	6	24	34.0385	24.0706	9.96787	26.7476	32.8714	27.5063	28.65	24.1429	26.19	24.1524	24.8111	80.2381	59.5789	76.5238	72.2	28.2714	29.5421	27.8	28.4882	23.0619	23.7895	22.7762	23.1765
1984	6	25	34.7867	23.6933	11.0933	26.63	32.9438	27.44	28.6533	23.925	26	23.6381	24.545	80	58.1905	72.5714	70.5	27.88	28.881	26.5857	27.875	22.845	23.3952	22.0476	22.815
1984	6	26	35.0067	23.65	11.3567	26.5857	33.3231	27.425	28.5769	23.9524	26.0526	23.7619	24.5895	80.1905	54.7895	74	69.7647	27.9095	28.4316	26.8619	27.7368	22.8571	23.1474	22.2238	22.7579
1984	6	27	34.5733	23.7	10.8733	26.41	33.35	27.7812	28.8923	24.01	26.2333	24.3524	24.9176	82.35	57.3684	73.05	71.6875	28.23	29.1895	27.8143	28.5944	23.055	23.5842	22.8095	23.25
1984	6	28	34.64	23.8857	10.7543	26.9048	32.7923	27.9867	28.9571	23.9619	26.2889	24.24	24.8333	78.9048	58.2632	73.8947	70.5294	27.7571	29.4579	27.77	28.4474	22.781	23.7421	22.78	23.1789
1984	6	29	34.5357	24.05	10.4857	26.945	32.8308	27.44	28.7846	24.14	26.12	24.0762	24.7684	80.45	58	74.1429	71	28.245	29.125	27.2905	28.2105	23.08	23.535	22.481	23.0211
1984	6	30	34.6467	23.9778	10.6689	26.945	33.3687	27.125	28.5077	23.97	25.8789	24.1158	24.7059	78.25	55.45	78.2222	70.75	27.75	28.26	27.9263	28.1667	22.765	23.025	22.8737	23
1984	7	1	34.2286	23.1412	11.0874	26.419	32.72	27.9412	29.0813	23.8762	25.9263	24.1789	24.7278	81.2381	58	73.5789	69.7647	27.8762	28.7105	27.6211	28.0444	22.8524	23.2895	22.7	22.9167
1984	7	2	35.3133	23.9579	11.3554	26.6368	33.8125	28.4556	29.2667	23.85	26.3053	24.3476	24.6875	80	55.8947	71.9048	68.9375	27.6947	29.2632	27.7619	27.9647	22.7368	23.5947	22.7429	22.8824
1984	7	3	34.9692	24.1211	10.8482	26.925	33.5875	27.9294	29.0625	23.965	26.3333	23.9842	24.6563	78.1579	56	72.7895	69.0625	27.825	29.2722	27.1632	27.9353	22.82	23.5722	22.4316	22.8353
1984	7	4	34.4	23.1062	11.2937	26.9526	33.4933	27.5625	28.9467	23.9	26.4059	23.9222	24.7118	78.0526	56.3529	76.5556	70.125	27.6474	29.4471	27.4667	28.1118	22.6895	23.7176	22.5944	22.9529
1984	7	5	34.5	22.3143	12.1857	26.8944	32.5875	27.8533	28.75	23.7444	26.1611	24.2222	24.7375	77.1667	61.5556	76.1667	72.8	27.2722	29.7333	28	28.4937	22.4611	23.8722	22.8389	23.1375
1984	7	6	34.8	23.7294	11.0706	26.5579	32.92	27.475	28.5867	23.8842	25.9611	24.1368	24.6471	81	57.7778	75.8947	72.25	27.8684	28.8833	27.8316	28.1647	22.8579	23.4389	22.7842	23
1984	7	7	34.5286	22.9563	11.5723	26.8053	33.2	27.2706	28.6437	23.7421	25.8947	24.26	24.5556	77.7895	55.5263	77.6	69.8235	27.2947	28.4158	28.25	27.75	22.4895	23.1158	23.025	22.75
1984	7	8	34.4	24.0333	10.3667	27.1476	32.7529	27.8588	28.9235	24.0333	25.95	24.2684	24.7632	77.4762	57.2	75.3158	69.8889	27.7952	28.66	27.9316	28.1526	22.7905	23.29	22.8842	22.9895
1984	7	9	35.2	23.9611	11.2389	27.1381	33.3294	27.9294	29.1118	24.135	26.245	23.71	24.7105	78.3	56.3	72.05	69.2222	28.04	29.115	26.63	27.9526	22.95	23.49	22.015	22.8263
1984	7	10	34.9	23.5611	11.3389	26.85	33.325	28.1533	29.0167	23.885	26.15	23.9889	24.7733	78.5	55.0556	72.1667	68.4286	27.63	28.7667	27.1111	27.9867	22.69	23.2944	22.3333	22.8333
1984	7	11	34.525	23.4471	11.0779	26.68	33.1529	28.2706	29.0786	23.845	26.005	24.1727	24.5778	79.2	55.45	75.1905	70.125	27.655	28.5	27.8857	27.8588	22.7	23.21	22.7619	22.8118
1984	7	12	35.1125	23.4824	11.6301	26.819	33.8222	28.2667	29.3	24.1429	26.2	24.3476	24.8421	79.6667	56.619	74.05	70.2353	28.181	29.0524	27.94	28.3222	23.0381	23.5	22.885	23.1333
1984	7	13	35.2571	23.8474	11.4098	27.2762	34.2235	28.1889	29.42	24.3429	26.0905	24.3409	24.9316	78.8095	52.6	73.5455	68.4706	28.4857	28.295	27.9091	28.2444	23.1905	23.06	22.8409	23.0444
1984	7	14	35.6	23.5312	12.0688	26.6353	33.9733	27.7467	29.0308	24.0125	25.8588	24.1053	24.7571	78.875	52.0588	74.3158	68.0769	27.8438	27.6647	27.5053	27.8143	22.8062	22.7059	22.6105	22.8071
1984	7	15	34.3231	23.0118	11.3113	26.635	32.6824	27.6444	28.625	23.6684	25.8857	24.3136	24.6053	78.4211	57.1905	76.0909	70.5	27.2368	28.4714	28.1091	27.8947	22.4684	23.1476	22.9818	22.8211
1984	7	16	34.9286	23.63	11.2986	26.8136	33.4333	28.3778	29.1889	23.7182	25.8545	23.8913	24.4773	77.5455	53.1364	71.3478	67.0952	27.2409	27.8182	26.813	27.2727	22.4818	22.7727	22.1783	22.45
1984	7	17	35.0357	23.6333	11.4024	27.08	33.6579	27.4933	28.6846	24.1095	25.9143	24.4143	24.8444	79.1	54.9524	76.4	70.4	28.26	28.2524	28.15	28.15	23.055	23.0476	22.97	22.9937
1984	7	18	35.0714	23.3158	11.7556	26.77	33.1895	28.4824	29.3	23.795	26.1455	24.095	24.6412	78.3	56.5909	70.75	67.8125	27.46	28.8727	27.13	27.6588	22.59	23.3864	22.37	22.6882
1984	7	19	35.4167	23.1733	12.2433	26.7824	34.3733	28.7067	29.5154	24.0688	25.9947	24.4579	24.8313	79.8125	52.1579	72.4211	67.5294	28.1062	27.9474	27.9158	28.0187	22.9812	22.8474	22.8579	22.925
1984	7	20	35.2267	23.6824	11.5443	27.065	33.4444	28.2111	29.2	24.1048	26.0045	24.1045	24.7421	78.4	54.3182	71.1818	67.4706	27.935	28.3045	27.1864	27.7556	22.88	23.0773	22.4091	22.7556
1984	7	21	35.1071	23.1059	12.0013	26.5789	33.4444	28.6	29.2267	23.8895	26.1364	24.2238	24.7895	80.3684	55.2273	71	69.4118	27.8316	28.6864	27.42	28.1111	22.8211	23.3091	22.55	22.9722
1984	7	22	35.3231	23.6471	11.676	26.635	33.5895	28.4353	29.4714	24.155	26.1478	24.3429	24.9444	81.8	55.9565	73.619	69.8235	28.465	28.8435	27.8667	28.4778	23.2	23.4087	22.8333	23.1889
1984	7	23	35.5286	23.6	11.9286	27.1143	33.7235	27.9867	29.4176	24.1381	25.9048	24.12	24.725	78.5238	54.1905	72.3684	68.1579	28.0905	28.1667	27.25	27.84	22.9571	22.981	22.46	22.805
1984	7	24	35.8	23.4444	12.3556	27.0619	33.9882	28.4778	29.4188	24.0545	26.2619	24.2773	24.8667	77.619	54.4762	71.9091	68.0526	27.7143	28.881	27.5727	28.075	22.7429	23.3476	22.6227	22.91
1984	7	25	34.8643	23.825	11.0393	27.3	33.9062	28.3412	29.4154	24.2611	26.195	24.319	24.9	78.9412	53.95	72.2381	68.4375	28.5882	28.65	27.6714	28.3647	23.2588	23.265	22.6905	23.1118
1984	7	26	35.5714	23.7176	11.8538	27.1095	34.5059	28.6125	29.6643	24.1286	26.115	24.0905	24.7944	78.3333	52.3	70.7368	66.9375	28.0476	28.27	27.2316	27.9059	22.9571	23.03	22.4526	22.8471
1984	7	27	35.3615	23.975	11.3865	27.0429	33.2941	28.1333	29.1588	24.1952	26.0619	24.1	24.7474	79.6667	55	71	67.4444	28.281	28.5238	27.1333	27.8316	23.0857	23.2048	22.3667	22.8053
1984	7	28	35.0182	23.8588	11.1594	27.055	33.925	28.0588	29.1562	24.2048	25.9048	24.11	24.725	78.95	55.5714	73.65	69.4444	28.03	28.3048	27.445	27.7895	22.955	23.1	22.57	22.7947
1984	7	29	35.3077	23.1529	12.1548	26.6824	34.3125	28.32	29.525	24.1579	26.29	24.4	24.9526	80.8824	52.5263	72.6316	69.1429	28.2529	28.4263	27.8421	28.0933	23.0882	23.1211	22.8105	22.96
1984	7	30	35.4615	23.2556	12.206	26.9524	34.4	28.1125	29.3933	24.181	26.3143	24.4762	24.9789	80.0952	53.0476	74.8	69.4706	28.2952	28.7286	28.36	28.3944	23.0952	23.2857	23.095	23.1333
1984	7	31	35.1636	23.3765	11.7872	26.6556	34.2222	28.0667	29.2062	24.0778	26.45	24.33	24.9889	81.1111	54.15	74.65	70.2353	28.2611	29.205	27.97	28.5889	23.0722	23.58	22.855	23.25
1984	8	1	35.4667	23.2842	12.1825	27.2571	34.0471	27.8789	29.2667	24.2095	26.4045	24.2957	25.035	78.4762	54.2273	74.4783	69.4737	28.181	29.0227	27.8739	28.49	23.0381	23.4955	22.8391	23.195
1984	8	2	35.8154	24.06	11.7554	27.0524	34.3	28.4353	29.56	24.0095	26.2952	24.2571	24.7632	77.5	52.9048	72.2	67.5789	27.8381	28.581	27.6857	27.91	22.8333	23.2	22.7	22.835
1984	8	3	35.76	24.51	11.25	27.1316	33.7118	28.3333	29.34	24.0667	26.1238	24.2762	24.8263	78.4211	54.7143	73.0526	68.7647	27.8632	28.5524	27.7684	28.1944	22.8474	23.1714	22.7737	23.0111
1984	8	4	35.8714	23.6105	12.2609	26.7217	34.3889	28.1556	29.4056	23.8091	26.2727	24.1174	24.6571	78	53.2727	71.3182	65.4	27.2045	28.6591	27.2864	27.58	22.4364	23.2273	22.4682	22.64
1984	8	5	35.84	23.4526	12.3874	26.7429	32.7625	28.2211	29.1706	23.9333	26.2571	24.313	24.82	78.7	57.1429	73.3636	69.1111	27.419	29.0286	27.787	28.02	22.581	23.4714	22.7826	22.915
1984	8	6	35.7286	23.7333	11.9952	26.6545	33.95	28.1222	29.2529	24.0364	26.2095	24.0182	24.7952	80.619	55.8095	72.7727	69.0526	27.8818	28.9381	27.2045	28.0476	22.8318	23.4095	22.4273	22.919
1984	8	7	36.3538	23.3368	13.017	27.2095	34.4842	28.4	29.5176	24.1048	26.1304	24.1913	24.7714	77.5714	51.8261	71.8696	66.2105	27.9095	28.1304	27.4304	27.7714	22.8667	22.9174	22.587	22.7476
1984	8	8	35.2429	23.4588	11.784	26.6455	33.7556	28.0125	28.95	24.0636	25.9909	23.8095	24.5684	80.9048	53.3636	71.8	67.0556	27.8864	28.0182	26.705	27.3278	22.85	22.8545	22.12	22.4833
1984	8	9	35.7857	23.0353	12.7504	26.7591	34.2125	28.825	29.5412	24.2	25.99	24.2	24.755	80.619	53.2105	70.7273	66.65	28.3952	27.9789	27.3	27.6842	23.1429	22.8474	22.4682	22.6895
1984	8	10	36.3231	23.3882	12.9348	26.5143	34.375	27.9467	29.2143	24.115	26.0143	24.29	24.7444	82.25	51.8571	75.45	68	28.365	27.8095	27.985	27.7833	23.14	22.6571	22.85	22.75
1984	8	11	36.4308	23.4333	12.9974	26.8545	33.7412	28.4	29.1176	23.9545	25.94	24.1545	23.475	77.2	54.8947	72.4286	68	27.7864	27.9842	27.3095	27.4444	22.7864	22.8579	22.481	22.5556
1984	8	12	35.3077	22.9412	12.3665	26.65	33.9125	28.5706	29.3625	24.17	26.2	24.3905	24.8556	81.6316	55	72.1429	70.5	28.525	28.765	27.7762	28.4316	23.215	23.305	22.7762	23.1526
1984	8	13	36.0923	23.2556	12.8368	27.1143	34.1059	27.8125	29.0938	24.03	25.88	24.1333	24.6889	77.9	52.8	74.9048	69.1765	27.805	27.83	27.6619	27.7722	22.8	22.795	22.6952	22.7667
1984	8	14	36.0571	23.6471	12.4101	26.87	33.7647	28.2118	29.1375	24.3	25.9455	23.9143	24.6	80.8947	55	72.6667	69.0526	28.465	28.4273	26.8273	27.67	23.195	23.1045	22.1773	22.685
1984	8	15	35.9286	23.6941	12.2345	26.96	33.8941	28.1412	29.0938	23.9429	26.28	24.1727	24.8947	77.8421	53.8421	72.1905	68.2	27.595	28.6526	27.3286	27.9437	22.685	23.2632	22.481	22.8625
1984	8	16	35.6923	24.0762	11.6161	26.5182	34.0556	27.8333	29.0118	24.3455	26.1565	24.5	25.0571	83.7143	52.8261	76.1364	71.5	28.6727	28.3087	28.4545	28.6619	23.3091	23.0609	23.1955	23.2952
1984	8	17	36.1667	23.2632	12.9035	26.9263	34.5294	27.5375	29.0067	24.15	26.1182	23.8842	24.7611	78.9444	51.9091	75.5263	69.5625	27.7316	28.0909	27.2789	27.8941	22.7421	22.9364	22.4684	22.8294
1984	8	18	35.2923	23.2125	12.0798	26.26	34.1235	27.7875	28.9563	23.781	26.0182	24.3182	24.6667	80.45	52.8095	76.0455	69.5556	27.48	28.1476	28.0727	27.8632	22.625	22.9286	22.9455	22.8158
1984	8	19	35.2667	22.9556	12.3111	26.2857	33.7412	27.8235	28.9	23.9818	26.0737	24.0909	24.7211	82.7143	55.7895	74.3636	70.8235	28.081	28.6579	27.4864	28.0278	22.9952	23.2684	22.6091	22.9222
1984	8	20	35.5167	23.1368	12.3798	26.21	33.6263	27.8471	28.825	24.019	25.7714	24.3524	24.7053	83.7	53.619	75.8571	70.8824	28.31	27.7905	28.1333	28.0611	23.11	22.7714	22.9762	22.9333
1984	8	21	35.3077	22.9889	12.3188	26.219	32.7211	27.7941	28.3875	23.9524	25.9909	24.1364	24.63	83.4762	58.2273	75.9545	72.6316	28.2333	28.7909	27.8	28.115	23.0571	23.35	22.7591	22.96
1984	8	22	35.5429	23.425	12.1179	26.7667	33.3176	27.9765	29.2125	23.9524	25.89	24.3087	24.65	79.381	55.95	74.8696	68.9412	27.8048	28.245	27.9696	27.7	22.7952	23.045	22.8739	22.7444
1984	8	23	35.9385	23.4667	12.4718	26.2905	33.0316	27.2267	28.4	23.8364	26.0609	24.15	24.6684	81.8095	56.0435	76.95	71.5294	27.9714	28.587	27.905	28.1944	22.8762	23.2304	22.84	23.0111
1984	8	24	35.88	22.9882	12.8918	26.0857	34.0444	27.6	28.7389	23.8476	26.08	24.06	24.6278	82.7368	52.65	76.8	71.25	27.81	28.185	27.74	27.9706	22.795	22.985	22.755	22.8824
1984	8	25	35.9	22.8737	13.0263	26.12	33.4667	27.5067	28.3615	23.9789	25.8737	24.1158	23.2824	84.3529	56.5263	76.7895	73.6429	28.4167	28.4158	27.8158	28.3333	23.1722	23.1211	22.7842	23.1
1984	8	26	35.5308	22.819	12.7117	25.9905	33.5111	28.0444	28.7187	24.01	25.5263	24.5182	24.6556	84.5263	54.4	76.0952	71.7778	28.14	27.725	28.4273	28.0789	22.99	22.725	23.1727	22.9421
1984	8	27	35.3857	23.2857	12.1	26.4571	33.8667	27.6824	28.7733	24.07	26.1474	24.42	24.8353	82.1	54.8947	76.75	72.4375	28.25	28.6105	28.355	28.3941	23.065	23.2368	23.1	23.1235
1984	8	28	35.5	23.0778	12.4222	25.9842	33.7235	28.2125	28.8	24	26.1579	24.3158	24.8412	83.7647	54.2105	74.8421	71.75	28.4235	28.4895	27.9526	28.3647	23.1882	23.1421	22.8895	23.1294
1984	8	29	35.75	23.1684	12.5816	26.0318	34.2733	27.5867	28.9333	24.24	26.46	24.37	25.1056	83.8	55.55	77.6842	72.4118	28.73	29.505	28.38	29.0278	23.365	23.72	23.125	23.5
1984	8	30	35.8364	23.1444	12.6919	25.4762	33.925	27.8059	28.7375	23.9412	26.1	24.2667	24.7533	85.8824	55.0625	77.7222	73.2	28.4647	28.5938	28.2222	28.4467	23.2176	23.2375	23.0278	23.1733
1984	8	31	36.0923	23.12	12.9723	26.5421	34.5556	27.9778	29.0187	24.0667	26.1647	24.1684	24.7563	82.8333	53.2941	75.7222	70.4667	28.4611	28.5647	27.7789	28.2313	23.1722	23.2118	22.7211	23
1984	9	1	35.3538	22.9059	12.448	26.095	33.32	27.7867	28.8	23.9789	26.1889	24.2526	24.8059	84.5789	56	75.6111	71.5	28.3947	28.8722	28.0556	28.3294	23.1737	23.3722	22.9222	23.0824
1984	9	2	35.1143	22.4444	12.6698	25.91	33.175	26.7353	27.8143	23.9579	26.3684	24.31	24.8778	85.1053	57.1579	80.9	74.7059	28.3789	29.3368	28.57	28.7111	23.1579	23.6789	23.27	23.3389
1984	9	3	35.25	22.4444	12.8056	25.4952	33.9625	27.5647	28.6412	23.99	26.2	23.85	24.68	87.2	53.95	74.95	72.3684	28.685	28.65	27.2	28.17	23.305	23.25	22.39	22.985
1984	9	4	35.2667	23.1	12.1667	25.885	33.4714	27.4941	28.7687	24	26.3368	24.05	24.8158	85.5789	57	76.4737	73.1176	28.5053	29.3526	27.6316	28.4833	23.2	23.6789	22.7	23.1778
1984	9	5	35.3429	23.3222	12.0206	26.4524	33.175	28.0118	28.9471	24.53	26.5158	24.3474	25.1611	85.6	60.4211	75.8421	74.2941	29.465	30.3	28.1789	29.3556	23.78	24.2	22.9842	23.6722
1984	9	6	35.1286	23.3471	11.7815	26.29	33.3529	28.0353	28.775	24.3368	26.7263	24.3789	25.1118	85.4737	59.0526	75.1579	74.375	29.0947	30.5105	28.0842	29.2647	23.5474	24.2263	22.9474	23.5941
1984	9	7	35.1286	23.1333	11.9952	26.6	33.3333	27.8867	28.6143	24.33	26.2842	24.1474	24.9118	81.8421	55.6316	74.1579	70.7647	28.85	29.1211	27.6	28.5611	23.395	23.4316	22.6579	23.1889
1984	9	8	34.7	23.2	11.5	25.9167	32.3429	26.6	27.7769	23.8588	26.0421	24.1294	24.6125	84.2941	58.6316	80.7647	75.2	28.0882	28.9316	28.3	28.325	22.9941	23.4421	23.0765	23.1063
1984	9	9	35.0462	22.8375	12.2087	26.0889	33.4375	27.2438	28.4231	23.9647	26.7579	24.5895	25.15	84.5882	57.9474	81.1053	74.8	28.3824	30.4211	29.1526	29.4062	23.1471	24.1737	23.5526	23.675
1984	9	10	34.3636	22.7875	11.5761	25.56	33.3125	27.16	28.3312	23.7632	26.5579	24.3111	24.8722	86.3684	57.6316	79.7778	74.9412	28.2421	29.9474	28.5111	28.9167	23.0526	23.8526	23.2278	23.3778
1984	9	11	35.2667	22.7286	12.5381	25.8211	33.5286	27.6533	28.6667	24.2556	26.8235	24.4667	25.1588	87.7778	59.8824	77.6111	75.0625	29.1667	31.1471	28.5389	29.5882	23.6167	24.4412	23.2333	23.7412
1984	9	12	35	22.5867	12.4133	25.7895	32.6125	27.7867	28.4	23.9333	26.8556	24.2941	25	87.0556	63.6111	75.2353	75.0625	28.5333	31.7222	28.0118	29.3941	23.25	24.7222	22.9118	23.6118
1984	9	13	34.0667	22.7625	11.3042	25.4722	31.92	26.475	27.6267	23.8941	26.5222	24	24.7706	87.8824	62.6111	80.2222	76.8125	28.5176	30.7056	27.9667	28.9588	23.2294	24.2944	22.8611	23.4118
1984	9	14	34.1091	23.0462	11.0629	25.8222	32.6143	27.2538	28.3833	23.9647	26.1176	24.3067	24.8133	86.5294	57.2941	78.2667	72.25	28.5588	28.9824	28.2867	28.56	23.2706	23.4588	23.0867	23.24
1984	9	15	33.9167	22.2875	11.6292	25.3263	32.84	27.2615	28.0929	24.0111	26.5444	24.1471	24.8941	90.5556	59.3333	78.7059	76.3125	29.0444	29.9889	28.0647	29.0176	23.5111	24.0444	22.9471	23.4941
1984	9	16	34.46	22.4133	12.0467	25.7	33.0077	27.6182	28.4333	24.2	25.6933	23.9375	24.7385	87.6875	57	77.2	73.25	29.1706	28.0533	27.62	28.3077	23.6176	22.88	22.7067	23.0769
1984	9	17	33.8167	22.5067	11.31	25.1053	32.5312	27.3385	28.1615	23.6889	26.3556	23.9529	24.7333	89.2222	62.0556	77.8	75.1538	28.35	30.4056	28.1867	29.0214	23.1389	24.3111	22.9867	23.5
1984	9	18	33.7692	22.6188	11.1505	25.5	31.8813	26.9429	27.82	24	26.4737	24.4947	25.0111	87.5	64.0526	82.0556	78	28.8053	30.5526	28.9889	29.45	23.4	24.3632	23.5111	23.7611
1984	9	19	34.0769	22.4429	11.6341	25.6316	32.6875	27.5375	28.36	23.7778	26.3684	24.1158	24.7222	86	61.2632	76.5263	74.8824	28.1833	30.0368	27.8053	28.6056	23.0333	24.0789	22.8053	23.2611
1984	9	20	34.2923	22.4667	11.8256	25.4526	32.5625	26.8143	27.96	23.7556	26.1053	24.0667	24.6059	87.0556	59.4211	80.2222	76.125	28.2833	29.2526	28.15	28.4706	23.0722	23.6	22.9944	23.1882
1984	9	21	34.5	22.3	12.2	24.9833	32.7333	27.1643	28.0364	23.6611	26.0333	24.3889	24.6333	87.6667	59.0556	81.7222	76.4667	28.0235	29.05	28.7889	28.4062	22.9235	23.4167	23.3722	23.1062
1984	9	22	33.9	22.44	11.46	25.4235	32.3533	26.6929	27.9417	23.9111	26.0053	24.0278	24.7	87.9412	59.1053	78.9412	77	28.5765	29.0421	27.8353	28.5933	23.2588	23.5211	22.8176	23.2733
1984	9	23	33.4	21.825	11.575	25.0667	31.88	26.6692	27.9182	23.4778	25.8444	23.7438	24.34	88	62.7778	76.6875	74.8571	27.9056	29.2667	27.1562	27.9467	22.8333	23.6556	22.3875	22.8733
1984	9	24	34.3333	22.0875	12.2458	25.3	32.5133	26.9429	27.9769	23.7722	26.31	24.2	24.7882	88.1667	60.9	80.6842	75.625	28.3944	29.85	28.3526	28.8294	23.1444	23.985	23.1211	23.4118
1984	9	25	34	21.8235	12.1765	25.365	32.8462	27.12	28.2571	23.93	26.4722	24.1667	24.9176	89.45	60.4444	79.5556	76.375	28.79	30.1389	28.2278	29.1765	23.4	24.1389	23.0389	23.6
1984	9	26	33.95	22	11.95	25.5222	32.85	27.0333	28.0538	24.0444	26.5	24.425	24.9062	90	61.5	80.5625	77.6667	29	30.2889	28.7812	29.2813	23.5222	24.2111	23.375	23.6687
1984	9	27	33.8727	21.6462	12.2266	25.4133	32.25	27.45	28.2083	23.9733	26.1867	24.2571	24.8286	89.2	62	76.4286	73.2	28.8667	29.7733	28.0571	28.9071	23.4	23.9267	22.9429	23.4286
1984	9	28	33.4667	22.4875	10.9792	26.0562	32.9273	26.7273	28.0455	23.975	26	24.1882	24.7375	85.5	60.0625	80.8571	76.3333	28.525	29.1625	28.6929	28.9077	23.1937	23.5688	23.3214	23.4385
1984	9	29	33.1273	21.9385	11.1888	25.8706	32.7231	26.1143	27.5929	23.7647	26.5176	24.2353	24.8412	84.9412	62.8824	82.8824	77.25	28.0882	30.6235	28.6412	29.1059	22.9588	24.3941	23.2765	23.5294
1984	9	30	33.8909	21.9538	11.9371	25.9733	32.7091	26.3357	27.9364	23.9333	26.0667	24	24.6357	84.6	60.2143	81.25	76.5	28.3067	29.6357	27.9563	28.8308	23.0733	23.8571	22.8562	23.3846
1984	10	1	33.5077	22.9067	10.601	26.3722	32.7857	26.7333	28.2571	24.0706	26.2737	24.2632	24.8294	84.2353	60.1579	81.1053	73.4706	28.5118	29.7	28.5263	28.8118	23.2353	23.8842	23.2368	23.3824
1984	10	2	33.9333	22.7438	11.1896	25.7842	32.3286	27.5545	28.3231	24.3889	26.0471	24.3765	24.94	89.1667	58.1053	76.6667	74.7333	29.4211	28.4158	28.3647	28.6706	23.7579	23.0789	23.1588	23.2941
1984	10	3	34.0286	22.475	11.5536	25.61	32.5188	26.4	27.7	23.7474	26.19	24.19	24.6944	84.9444	61.9	82.05	75.4706	28.1158	29.79	28.475	28.7211	22.9895	23.93	23.205	23.3368
1984	10	4	33.4143	22.2353	11.179	25.785	32.4	26.8375	27.9667	23.91	26.435	24.1789	24.8579	87.15	63.35	78.8421	75.6471	28.545	30.485	28.1158	29.0842	23.255	24.33	23	23.5421
1984	10	5	33.7429	22.0706	11.6723	25.945	32.9733	26.7375	28.1062	24.16	26.5474	23.98	24.8842	86.15	60.5263	79.3684	74.7647	28.86	30.3158	27.8842	29.0053	23.435	24.2316	22.8474	23.4947
1984	10	6	33.6154	22.125	11.4904	26.1105	32.3769	26.8786	28.0769	24.0947	26.4706	24.2947	24.9294	85.7368	61.0556	80.5556	75.5333	28.7105	29.85	28.5579	29	23.3526	23.9222	23.2579	23.4833
1984	10	7	33.3077	22.4588	10.8489	25.6947	32.1118	26.4467	27.6071	23.9684	26.4	24.1647	24.7647	86.7778	63.45	81.2941	77.4	28.6722	30.44	28.0667	29.05	23.3056	24.235	22.9278	23.5111
1984	10	8	33.6857	22.1	11.5857	25.7053	32.2857	26.44	27.6267	24.0316	26.39	23.8706	23.4	87.5294	65.7	81.2941	75.875	28.9389	30.7	27.9412	29.3067	23.4778	24.405	22.8529	23.6533
1984	10	9	33.2571	22.4118	10.8454	25.6778	32.1286	26.1467	27.4214	24.1765	26.5579	24.0556	24.9471	87.9412	64.4737	83.4118	78.3077	29.0412	30.8579	28.3765	29.425	23.5294	24.5263	23.1294	23.7313
1984	10	10	33.9923	22.2267	11.7656	25.2316	32.4267	26.0867	27.4933	23.8842	26.2842	24.0111	24.6778	90.4737	64.0526	87	80.0667	28.8158	30.3105	28.7278	29.2222	23.4	24.2053	23.35	23.6167
1984	10	11	33.9167	22	11.9167	25.1722	32.6846	26.5	27.7231	23.5294	26.2353	23.8706	24.55	87.5	61.7222	82.2941	75.625	27.7389	29.5444	27.9882	28.6529	22.7278	23.7444	22.8647	23.2706
1984	10	12	33.0429	22.2875	10.7554	25.545	31.8933	26.7375	27.7375	24	26.4	24.31	24.9368	87.95	64.3684	82.7368	77.6667	28.755	30.6053	28.8263	29.4611	23.355	24.3474	23.4105	23.7444
1984	10	13	34.25	22.0923	12.1577	25.4895	31.8667	25.8429	27.3786	24.0941	26.2706	24.2824	24.9375	88.0625	63.7895	85.8824	78.4375	28.7444	30.1737	29.0706	29.4353	23.35	24.1	23.5	23.7118
1984	10	14	33.7167	22.6857	11.031	25.5667	32.4467	26.9455	28.0083	23.6	26.3647	24.4562	24.9	85.7059	62.2778	83.6667	75.5	27.8412	30.0444	29.2059	29.1467	22.8471	23.9556	23.6294	23.5467
1984	10	15	33.125	21.9294	11.1956	25.0111	31.9733	26.3455	27.8818	23.7	26.1	24.3529	24.7067	90.8333	62.2632	83.375	77	28.5278	29.5158	28.9118	28.9187	23.2333	23.7632	23.4471	23.4375
1984	10	16	32.6333	21.8	10.8333	25.2333	31.325	25.88	27	23.3571	25.84	23.9158	24.3895	86.2857	65.0476	85.5556	79.1875	27.5286	29.6429	28.2737	28.5158	22.6286	23.7952	23.0789	23.2
1984	10	17	32.9917	21.7214	11.2702	25.0421	31.35	26.1571	27.2643	23.2778	25.7882	24.2667	24.4688	86.1111	61.7368	84.7647	75.9375	27.1684	28.3211	28.9444	28.3882	22.4158	22.9842	23.4611	23.1059
1984	10	18	33.2182	22	11.2182	25.0095	31.8	26.1867	27.3235	23.6286	26.3	24.2684	24.7294	88.3684	62.8571	85.5	78.6875	28.1476	29.9429	29.0684	29.0789	23.0238	23.9667	23.5474	23.5263
1984	10	19	33.7667	22.0333	11.7333	25.0762	32.0133	26.04	27.3059	23.93	26.0476	24.019	24.6789	90.1053	60.5238	82.8571	78.1111	28.7095	29.3048	28.2857	28.7571	23.3238	23.6143	23.0857	23.3429
1984	10	20	33.15	21.7125	11.4375	25.1263	31.4	26.1933	27.2533	23.8947	26.1158	23.9684	24.6474	90.6316	64.0526	82.6316	76.7222	28.8684	29.9737	28.1842	28.9947	23.4316	24.0368	23.0263	23.4842
1984	10	21	32.6909	22.1467	10.5442	24.975	31.85	26.1067	27.1571	23.8	26.0737	24.0211	24.6389	90.1667	62.35	84.1053	78.3529	28.4368	29.77	28.3842	28.8722	23.1737	23.93	23.1526	23.4278
1984	10	22	32.6462	22.0125	10.6337	25.2158	31.74	25.9571	27.3	23.9158	26.45	24.17	24.9389	90.1765	64.1	85.2	80.4375	28.8263	30.54	28.79	29.4158	23.4158	24.345	23.39	23.7421
1984	10	23	32.9333	22.0118	10.9216	25.0789	31.6375	26.22	27.2615	23.7895	26.3	24.2211	24.7389	89.4211	65.6	83.8947	80.9333	28.5263	30.54	28.7421	29.1889	23.2526	24.345	23.3579	23.6056
1984	10	24	32.3167	22.2706	10.0461	25.295	31	26.3688	27.2467	23.7368	26.2105	24.1444	24.675	89.0526	67.7895	84.6111	80.4	28.365	30.6211	28.7056	29.1353	23.12	24.3684	23.3111	23.5529
1984	10	25	33.7385	22.075	11.6635	24.7	31.6571	26.5467	27.4214	23.7529	26.2118	24.3	24.7312	91.4118	64.8235	83.5556	77.6667	28.6882	30.3176	28.8667	29.1938	23.3294	24.2176	23.4222	23.5875
1984	10	26	33.35	21.8429	11.5071	25.2842	32.2188	26.7714	27.8	24.0588	26.5316	24.5158	25.0765	87.9375	62.75	83.5	76	28.95	30.155	29.2722	29.7125	23.4875	24.105	23.6722	23.9062
1984	10	27	33.5833	21.7125	11.8708	25.3895	32.7688	26.9467	28.06	24.1474	26.1263	24.3222	24.8688	90.4737	62.8421	82.9444	79.3571	29.3	29.8421	28.8778	29.3938	23.6789	23.8579	23.45	23.6937
1984	10	28	33.0167	22.35	10.6667	25.5	32.2133	26.225	27.6714	24.1778	26.3125	24.5222	25.0267	89.9444	65.625	87.1111	80.0769	29.2944	30.6187	29.6222	29.8333	23.6833	24.4	23.8833	23.9733
1984	10	29	33.2833	22.1125	11.1708	25.2278	32.2933	26.35	27.5667	24.1222	26.0778	24.3111	24.8333	91.5556	59.9444	84.4118	79.0625	29.3167	28.8056	29.0056	29.0389	23.7	23.2111	23.5278	23.4722
1984	10	30	33.3333	22.275	11.0583	25.0444	31.7067	26.7846	27.6231	23.8333	26.3056	24.2118	24.8235	90.6111	66.2222	82.8824	79.8	28.7278	30.7	28.6706	29.4412	23.3611	24.4056	23.2941	23.7412
1984	10	31	32.5455	22.5	10.0455	25.2813	30.8143	26.3714	27.2	23.9067	25.8471	24.2	24.7429	90.0667	64.8235	84.1875	81.6667	28.78	29.0412	28.8412	29.0571	23.3867	23.4118	23.4118	23.5143
1984	11	1	33.2063	21.5882	11.618	24.9211	31.8625	26.2059	27.2133	23.7667	26.2105	24.1222	24.6294	90.5	65.1579	83.6111	78.8125	28.6056	30.3737	28.5722	28.9353	23.2889	24.2	23.2389	23.4588
1984	11	2	32.975	21.8235	11.1515	24.8526	31.9647	26.3562	27.4267	23.4737	26.0556	23.9889	24.4438	89.5789	64.3333	82.3333	78.5333	28.0158	29.9722	28.2278	28.6063	22.9211	24.0389	23.0333	23.2563
1984	11	3	33.5231	21.8824	11.6407	24.985	32.5133	26.52	27.6	23.4211	26.3556	24.1556	24.6412	88.6842	63.7368	83.3889	77.1667	27.915	30.0737	28.6167	28.9059	22.855	24.0842	23.2944	23.4529
1984	11	4	33.2154	22.2187	10.9966	25.4263	31.9467	25.8312	27.55	24.0588	26.2125	24.6588	25.04	90.1765	66.1176	87.1176	80.125	29.0722	30.2937	29.9	29.9067	23.5222	24.2125	24.0059	24.0267
1984	11	5	33.0667	22.3812	10.6854	25.5158	31.5062	26.1687	27.4267	24.0824	26.3412	24.0706	24.8125	88.4706	67	83.2353	79	28.9529	30.8529	28.4412	29.3563	23.4765	24.5294	23.1765	23.6812
1984	11	6	33.1	22.3333	10.7667	25.5667	31.8133	26.5187	27.7786	24.4533	26.7056	24.6706	25.2714	89.7857	67.5	83.6471	80.3333	29.6786	31.5944	29.5765	30.3154	23.8786	24.9444	23.8176	24.2231
1984	11	7	32.9571	22.475	10.4821	25.1944	31.825	26.2937	27.44	24.0471	26.4	24.3562	24.9	90.0625	66.625	83.9375	80.9231	29.0312	30.9062	28.9937	29.6571	23.5313	24.5563	23.5062	23.8714
1984	11	8	32.4833	22.3	10.1833	25.4294	31.0312	25.68	26.8857	24.1882	26.2875	24.0143	24.7692	91.5	67.75	85.3571	83.2727	29.5375	30.8	28.6	29.775	23.8062	24.5187	23.2643	23.9417
1984	11	9	32.5867	22.0824	10.5043	25.5789	31.3882	25.8562	27.1824	24.1278	26.1111	24.1111	24.7941	88.5882	65	85.8333	80.2353	29.1222	30.0611	28.8444	29.3556	23.6	24.1222	23.4056	23.7056
1984	11	10	32.4063	21.6389	10.7674	25.375	30.975	25.6706	26.9294	23.8	25.8667	24.1889	24.6063	88.4444	66.5556	88.2778	81.5625	28.5421	29.8889	29.15	29.2824	23.2368	24.0167	23.6056	23.6529
1984	11	11	32.6	22.0471	10.5529	25.33	31.2118	25.8471	27.0389	23.9333	26.1684	23.9895	24.7333	90.1111	68.8947	86.2632	81.7222	28.9053	30.7053	28.6895	29.4316	23.4368	24.4526	23.2895	23.7263
1984	11	12	32.6333	21.975	10.6583	25.17	31.4059	26.4375	27.2118	24.03	26.32	24.0632	24.7588	89.5	67.8	84.2632	80.9444	29.095	30.855	28.5842	29.5632	23.56	24.56	23.2632	23.8263
1984	11	13	32.1846	21.65	10.5346	24.715	30.9294	25.8	26.7	23.4105	25.7778	23.4444	24.2176	90.4211	67.5789	84.8889	81.0588	27.995	29.6526	27.2947	28.3111	22.91	23.8105	22.4684	23.0667
1984	11	14	32.7929	21.4533	11.3395	25.0421	31.2	26.0118	27.1118	23.3895	26.1158	23.8333	24.4438	86.1765	67.8421	81.3889	78.6471	27.7158	30.4895	27.9056	28.6944	22.7368	24.3368	22.8333	23.2833
1984	11	15	32.4333	21.8286	10.6048	25.0444	30.8235	26.0063	26.9867	23.6333	25.9158	23.75	24.4	89.3333	68.8421	81	80.2857	28.2833	30.2579	27.625	28.7067	23.0833	24.1789	22.7063	23.3267
1984	11	16	32.4786	22.0235	10.455	25.1737	31.35	26.3529	27.2765	24.0737	25.9368	24.2	24.7278	90.7222	66.4211	82.8333	79.5	29.2944	30.0158	28.6722	29.3118	23.6556	24.0684	23.2944	23.6706
1984	11	17	32.15	22.3647	9.78529	25.47	30.9875	25.9176	26.9125	23.8632	26.1684	23.5889	24.4944	87.7368	67.5789	82.6667	78.3158	28.435	30.0158	27.5333	28.85	23.185	24.0316	22.6667	23.4278
1984	11	18	32.2286	22.1733	10.0552	24.9105	31.2429	25.925	27.0133	23.5667	26.0824	24.1111	24.5824	89.8889	68.8333	86.4444	81	28.1895	30.2722	28.85	29.2353	23.0211	24.1722	23.4278	23.6118
1984	11	19	32.625	22.2294	10.3956	24.8	30.7944	25.9556	26.9167	23.4737	25.77	23.9389	24.5125	88.8333	67.6	83.5	81.125	28	29.815	28.2444	28.8706	22.9263	23.955	23.0389	23.4294
1984	11	20	31.95	22.1111	9.83889	25.615	30.6353	26.1294	27.1529	23.55	25.645	23.82	24.345	85.3	68.25	83.65	78.5789	27.77	29.62	28.04	28.48	22.785	23.83	22.945	23.19
1984	11	21	32.4714	21.8882	10.5832	25.3	30.6133	26.5333	26.8857	23.8	25.7882	23.8118	24.5533	88.7059	68.1111	81.1875	80.5	28.4353	29.8944	27.8412	28.8533	23.1765	23.9556	22.8	23.3867
1984	11	22	32.4	21.5667	10.8333	24.7412	31.7857	25.7692	26.8308	23.4706	25.8	23.65	24.3	88.6875	65.4706	83.1333	79.1538	27.8625	29.5941	27.6467	28.4786	22.825	23.8118	22.6733	23.1571
1984	11	23	32.4417	22.2	10.2417	25.2125	31.0667	26.2615	27.2214	23.3647	25.8941	23.9125	24.4067	85.8667	69.7647	83.0625	79.2857	27.6938	30.4706	28.1812	28.6133	22.7313	24.2824	23.0312	23.28
1984	11	24	32.5286	21.8533	10.6752	25.2941	31.0733	25.7867	26.9643	23.8222	26.1187	23.7611	24.5687	87.9412	68.625	83.1667	79.7857	28.3706	30.5875	27.9389	28.84	23.1	24.3625	22.8556	23.3667
1984	11	25	32.4833	22.3	10.1833	24.9056	30.7467	26.1467	27.25	23.2118	25.8176	23.8235	24.2882	86.9412	66.3889	80.5	77.875	27.3556	29.1333	27.6588	28.0765	22.5278	23.5222	22.6765	22.9471
1984	11	26	32.9692	21.76	11.2092	24.7611	31.1933	26.1667	27.0923	23.4222	26.25	23.7667	24.5643	88.5882	67.8125	82.5294	80.2143	27.9111	30.7	28.2	29	22.8667	24.3937	23.0529	23.4733
1984	11	27	32.8462	21.2	11.6462	25.4947	31.6062	26.3467	27.6143	23.3556	25.7053	23.9474	24.4235	84.4706	63.2	81.6111	75.875	27.55	28.785	27.8368	28.1118	22.6667	23.33	22.7947	22.9529
1984	11	28	32.8154	21.8667	10.9487	25.275	31.2437	26.4467	27.425	23.5556	25.5684	23.9667	24.3588	87.0556	62.5789	80.6111	76.4706	28.0053	28.7895	28.0278	28.3611	22.9263	23.3105	22.9167	23.1056
1984	11	29	33.0714	21.4667	11.6048	24.7789	31.4	25.9389	26.9706	23.0211	25.3684	23.7579	24.0941	85.8889	63.6316	83.4737	77.6875	26.8895	28.5684	27.9368	27.8235	22.2263	23.2105	22.8789	22.7882
1984	11	30	32.5667	20.7143	11.8524	24.66	31.7706	26.1875	27.2824	22.97	25.5368	23.7684	24.0824	85.8333	63.4737	81.4211	77.1667	27.02	28.8316	27.7474	27.8368	22.295	23.3474	22.7526	22.7842
1984	12	1	32.1833	20.9429	11.2405	24.5556	31.2706	26.0824	27.0235	22.7	25.6444	23.8222	24.05	85.8333	63.6111	81.8333	76.9412	26.4333	29.1167	27.9056	27.8	21.9222	23.5222	22.85	22.7556
1984	12	2	32.0462	21	11.0462	24.7765	30.2937	25.5333	26.525	23	25.3733	23.2235	23.84	87.1765	65.25	82	79.1333	26.9294	28.45	26.9059	27.5563	22.2529	23.1437	22.2471	22.6375
1984	12	3	31.7833	21.7714	10.0119	24.5333	30.6	25.5059	26.5471	22.9667	25.5647	23.3647	23.9706	87.8889	67.9412	83.8824	79.75	27.0333	29.4824	27.3647	27.9588	22.3333	23.7412	22.5176	22.8647
1984	12	4	31.9636	21.7077	10.2559	24.8235	30.8941	25.9125	26.8882	22.875	25.5375	23.5125	23.9875	86.4375	65.6875	82.875	78.3333	26.7063	29.1187	27.4812	27.7688	22.1562	23.5562	22.6125	22.7688
1984	12	5	31.85	21.8769	9.97308	24.3875	31.2812	26.2118	26.975	22.6	25.6941	23.4706	23.8133	85	64.5882	79.9412	76.1333	25.825	29.3765	27.1647	27.325	21.5687	23.6824	22.4	22.4625
1984	12	6	32.4222	21.8667	10.5556	24.4	30.9929	25.7562	26.7143	22.8571	26.1067	23.3125	24.1923	87.7143	69.2	81.875	80.1538	26.5867	30.68	27.0563	28.3071	22.0467	24.4267	22.3313	23.0714
1984	12	7	32.3556	22.3091	10.0465	24.8059	30.5	25.9733	26.88	23.1812	25.5	23.6533	24.1133	86.5625	65.3529	83	78.8667	26.7471	28.4412	27.2063	27.4313	22.1353	22.9529	22.4	22.45
1984	12	8	31.76	21.35	10.41	24.3467	30.32	25.5867	26.4929	23.0714	25.1	23.2533	22.25	87.3846	66.3125	82.6667	79.4615	26.74	28.4875	27.0267	27.4643	22.12	23.1625	22.32	22.5643
1984	12	9	31.6	21.9429	9.65714	24.7875	30.2625	26.4	27.0067	22.9	25.1143	23.4214	23.8538	85.5625	65.2667	78.5385	76.9231	26.6813	27.9667	26.85	27.1857	22.15	22.7867	22.2429	22.4071
1984	12	10	31.3545	21.8357	9.51883	24.9	29.9867	25.94	26.6357	22.6125	25.2933	23.3	23.8714	82.5625	69.5333	80.5333	79	25.9625	29.2067	26.94	27.7357	21.6687	23.56	22.2333	22.7357
1984	12	11	31.7455	21.1091	10.6364	25.1733	30.3733	25.96	26.8667	22.7929	25.2	22.9714	23.65	82.6429	66.5714	78.2857	75.5385	26.2571	28.65	26.1643	27.0214	21.8429	23.2429	21.7714	22.2929
1984	12	12	32.5583	21.7538	10.8045	24.9765	31.3	26.0625	27.175	22.8	25.0875	23.3062	23.7125	82	60.1765	80.0625	74.5	25.7353	27.2294	26.4412	26.4647	21.5059	22.3235	21.8765	21.9
1984	12	13	31.9083	21.3385	10.5699	24.6875	30.8143	25.88	26.8786	22.5733	25.16	22.9867	23.5667	82.0667	63.6667	78.6	75.3571	25.6	27.9467	26.0187	26.54	21.4375	22.82	21.6813	21.9933
1984	12	14	32.1538	20.85	11.3038	24.3125	30.2467	26.05	26.6812	22.4133	24.6933	23.2267	23.3214	84.3333	64.0667	79.8	75.6429	25.6562	27.4333	26.6933	26.5533	21.4625	22.52	22.1067	22
1984	12	15	32.1769	21.3857	10.7912	24.6267	31.1125	26.425	27.1667	22.3867	24.9	22.7333	23.3786	82.9333	61.4375	74.3333	73.0769	25.64	27.4562	25.3467	26.2071	21.44	22.5312	21.2467	21.7857
1984	12	16	31.9077	21.3714	10.5363	24.65	30.3938	25.9	26.7125	22.3125	24.78	23.2933	23.4733	82.1875	64.7333	80.8	76	25.4563	27.64	26.92	26.7333	21.3313	22.6467	22.2467	22.0933
1984	12	17	32.4077	21.3571	11.0505	24.5647	31.3312	26.1625	27.0938	22.3412	24.7625	23.3375	23.5	83.0588	59.4375	79.1875	73.6	25.5765	27	26.8562	26.4875	21.4353	22.2312	22.2125	21.975
1984	12	18	32.5231	21.4154	11.1077	24.26	31.18	26.24	26.9933	22.36	25.0077	23.5571	23.6538	85.3333	61.9231	80.3571	75.75	25.8267	27.7462	27.3571	26.9538	21.56	22.7	22.5071	22.2308
1984	12	19	32.5385	22.3143	10.2242	24.5625	31.0933	26.0625	26.9067	22.6625	25.7385	23.4667	23.9231	85.25	66.5385	81.5333	77.75	26.3125	29.7154	27.2667	27.7154	21.8875	23.8769	22.4733	22.7154
1984	12	20	32.125	21.92	10.205	24.8625	30.9375	26.4	27.15	22.8625	25.4333	23.1267	23.7571	84.8125	64.9333	77	75.0769	26.6188	28.9067	26.2533	27.0714	22.025	23.3733	21.82	22.2857
1984	12	21	32.8	22.5714	10.2286	24.9333	31.2	26.6071	27.2154	22.5667	25.4615	23.6462	23.6364	82.0667	63.4615	79.0769	74	25.86	28.7692	27.3385	26.8364	21.5733	23.3308	22.4846	22.1636
1984	12	22	32.075	22.0857	9.98929	25	30.7733	26.4867	27.2333	23.1125	25.0214	23.6667	23.9143	85.5625	63.0714	79.7333	75.6923	27.0688	27.9357	27.4267	27.3929	22.3563	22.8643	22.5667	22.55
1984	12	23	32.6923	21.9077	10.7846	25.0133	31.2714	26.08	27.1143	22.6571	25.0308	23.4667	23.6385	83	61.6667	80.3571	75.4545	26.0571	27.9667	26.9357	26.8583	21.7286	22.85	22.2571	22.1917
1984	12	24	32.8167	22.4	10.4167	25.22	31.24	26.56	27.4067	22.6571	25.2462	23.5385	23.6667	81.2143	62.2308	78.6154	72.5455	25.8929	28.2	27.1846	26.75	21.6143	22.9846	22.3692	22.125
1984	12	25	32.5545	21.9214	10.6331	24.8857	31.3846	26.7385	27.4417	22.85	25.6	23.8571	24.0615	84.5714	63	79.6154	75.1	26.5357	28.75	27.8385	27.3909	22.0214	23.2667	22.8077	22.5
1984	12	26	32.6417	21.6667	10.975	24.7429	31.3857	26.6133	27.3214	22.75	24.9	23.6231	23.49	84.8571	58.1818	79.6154	72.7778	26.4	26.8545	27.4154	26.36	21.95	22.1545	22.4769	21.87
1984	12	27	32.5333	22.5071	10.0262	24.5333	31.6133	26.6933	27.3933	22.66	25.3	23.5333	23.7286	85.6667	60.3571	77.6667	73.7692	26.3733	28.0286	26.9867	26.8714	21.8867	22.8929	22.2733	22.2
1984	12	28	32.75	21.0143	11.7357	23.7867	31.1385	26.2615	26.7818	22.04	24.875	23.3692	23.48	85.5714	61.5833	79.4167	75.7778	25.4133	27.3667	26.9083	26.57	21.3067	22.4	22.2583	22
1984	12	29	32.675	20.8133	11.8617	23.9467	31.0786	26.08	26.7214	21.9867	24.8462	23.1	23.2385	85.4667	61	79.8571	75.3333	25.2067	27.3231	26.5357	26.2	21.1267	22.3846	21.95	21.7231
1984	12	30	32.6167	21.5286	11.0881	24.1846	30.7	26.0933	26.825	22.0857	24.7833	23.1286	23.2583	84.0769	63.3333	78.9286	74.6	25.2308	27.4667	26.4643	26.3091	21.1615	22.5167	21.9643	21.8182
1984	12	31	32.1636	21.2846	10.879	24.6154	31.2154	26.0333	26.95	22.4333	24.3818	22.7583	23.09	83.8333	58.9091	75.9167	70.7778	25.7833	26.1818	25.575	25.56	21.5583	21.7818	21.425	21.41

## Sheet: 1985
			Temperature			Temperature				Temperature				Relative Humidity				Pressure				Dew temperature
Year	Month	Day	Maximum	Minimum	Max-Min	1899-12-31 07:00:00	1899-12-31 13:00:00	1899-12-31 19:00:00	Average	1899-12-31 01:00:00	1899-12-31 13:00:00	1899-12-31 19:00:00	Average	1899-12-31 01:00:00	1899-12-31 13:00:00	1899-12-31 19:00:00	Average	1899-12-31 07:00:00	1899-12-31 13:00:00	1899-12-31 19:00:00	Average	1899-12-31 07:00:00	1899-12-31 13:00:00	1899-12-31 19:00:00	Average		Month	Taverage	Hraverage
1985	1	1	32.8	21.5818	11.2182	25.0727	31.54	26.47	27.5222	22.6364	25.1455	22.8667	23.4	81.6364	61.7273	75.25	72.7778	25.9	27.9273	25.6	26.19	21.6	22.8364	21.425	21.78		January	26.9088	73.3674
1985	1	2	32.3111	22.06	10.2511	25.0182	30.8417	26.32	27.1667	22.5167	25.4	23.2429	23.5455	80.5455	66.0769	78.8462	73.7778	25.5818	28.9308	26.3615	26.4	21.4364	23.3846	21.9	21.9		February	27.3125	69.6197
1985	1	3	32.09	22.1818	9.90818	24.3385	31	25.35	26.48	22.5571	25.0308	23.4571	23.6077	86	63.5385	85.2143	78.7273	26.1846	27.9154	27.6357	27.125	21.8154	22.7385	22.6643	22.3167		March	28.195	66.5899
1985	1	4	31.8	21.6	10.2	24.1	30.5667	25.2	26.2583	22.0857	25.2429	23.1	23.4857	84.2857	65.6429	83	77.8462	25.2214	28.5857	26.7071	26.8429	21.2143	23.1929	22.1357	22.1786		April	28.5456	69.9599
1985	1	5	31.76	21.7667	9.99333	24.5538	30.7273	25.6182	26.6545	22.1385	24.65	23.1077	23.25	81.3846	60.4167	78.8462	73.2727	25.0385	26.8917	26.3923	25.9583	21.0692	22.125	21.9308	21.6167		May	28.6407	73.3423
1985	1	6	31.72	21.9667	9.75333	24.7846	30.7455	25.4909	26.6091	22.3077	24.7091	22.8615	23.1818	81.0769	61.1818	79.7692	73	25.2846	27.0273	26.0846	25.8455	21.2154	22.2636	21.7	21.5273		June	28.6953	72.921
1985	1	7	32.47	22.4	10.07	24.8846	31.18	26.3636	27.2636	22.15	25.275	23.6692	23.6364	80.75	61.9167	80.2308	73.8182	24.8077	28.25	27.4769	26.775	20.9231	22.9333	22.5769	22.1		July	29.1544	69.1799
1985	1	8	32.6	22.0182	10.5818	24.6429	31.3167	25.5818	26.8909	22.0143	25.3077	22.8769	23.4083	79.9286	62.1538	79.8462	73.0909	24.6786	28.2615	26.1154	26.275	20.8357	22.9923	21.7385	21.8		August	29.026	69.8254
1985	1	9	32.39	22.3636	10.0264	24.4429	31.2583	26	26.925	22.3857	25.4462	23.0286	23.5769	84.3571	63.0769	78.4286	75.5	25.7143	28.6462	26.2214	26.7846	21.4929	23.2231	21.8286	22.1462		September	28.2254	75.0084
1985	1	10	32.2111	21.3636	10.8475	24.3333	30.52	25.8364	26.76	21.6167	25.5	22.8769	23.2091	83.9091	66.25	77.9231	76.7	24.7917	29.15	25.9538	26.5909	20.9333	23.525	21.6154	22.0273		October	27.6053	77.6741
1985	1	11	31.5375	21.9273	9.61023	24.4167	30.9	26.44	27.05	22.3	25.0364	23.1818	23.5818	83.75	63.5455	77.5455	76.3	25.5583	27.9727	26.3818	26.8	21.375	22.8273	21.8545	22.1273		November	27.1763	79.5052
1985	1	12	31.8444	21.8889	9.95556	24.1833	30.58	25.08	26.2	22.1333	24.7818	22.7667	23.1636	84.1667	61.6364	80.3333	75	25.3583	27.2545	25.9667	26.0455	21.2333	22.3545	21.6417	21.6636		December	26.9586	75.8973
1985	1	13	32.79	21.7556	11.0344	24.1615	31.5636	26.1833	26.9727	22.3231	25.4923	23.3571	23.7538	84.9231	62.3077	78.4286	75.75	25.7077	28.6846	26.8	27.1769	21.5	23.1385	22.1357	22.3077
1985	1	14	32.48	22.08	10.4	24.0615	30.9889	26	26.8111	22	24.28	22.75	22.98	84.1538	56.6364	75.9091	73.7	25.0846	25.3182	25.6667	25.3545	21.0692	20.9455	21.2667	21.0818
1985	1	15	32.4889	21.9182	10.5707	24.5308	31.2	25.6545	26.8273	22.4333	24.9077	23.0308	23.3417	84.25	59.3077	78.9231	73.8333	25.3385	27.2385	26.2846	26.2769	21.2231	22.2462	21.8	21.7538
1985	1	16	32.6	21.3273	11.2727	23.9308	31.06	25.8909	26.7818	21.8667	24.7385	23.0154	23.0833	84.75	58.9231	77.3846	73.4167	24.8923	26.9077	26.1231	25.9846	20.9923	22.0231	21.7308	21.5846
1985	1	17	32.67	21.4444	11.2256	23.9667	31.48	25.86	26.83	21.7833	24.5667	22.8333	23.0667	83	57.1667	76.6667	72.4167	24.6333	26.1917	25.65	25.4917	20.8417	21.725	21.45	21.3333
1985	1	18	32.4444	21.3455	11.099	24.2462	31.5091	26.04	26.98	21.8769	24.7583	23.1833	23.1818	81.8462	57.1667	78.5	73	24.6615	26.6417	26.4917	25.7909	20.8385	21.8917	21.95	21.4727
1985	1	19	32.5111	21.44	11.0711	24.2417	31.4111	25.74	26.86	21.775	24.8	22.95	23.175	80.75	55.75	77.4167	71.6364	24.425	26.4417	25.9667	25.625	20.6417	21.8417	21.65	21.375
1985	1	20	32.5273	20.5778	11.9495	23.8833	31.14	26.3273	26.6444	22	25.1	22.9231	23.06	82.4545	62.9167	76.8462	74.5556	24.9273	28.0083	25.8923	25.74	21	22.7833	21.5538	21.46
1985	1	21	32.9818	21.6	11.3818	24.6769	31.8	26.4182	27.4	22.0923	25.2	23.4	23.5692	80.2308	59.3846	78	72.8333	24.9	27.6769	26.7615	26.4462	20.9615	22.5846	22.1385	21.9
1985	1	22	32.7545	21.4545	11.3	24.6308	31.6	26.3182	27.2818	22.0923	25	23.3231	23.4769	80.9231	59.2308	78.3846	73.5	24.9538	27.2308	26.7308	26.3	20.9846	22.3462	22.0692	21.8077
1985	1	23	32.32	21.86	10.46	24.8167	31.0444	25.62	26.96	22.1273	24.7364	23.1333	23.14	80.7273	58	79.8333	71.5	24.7417	26.5909	26.4917	25.7636	20.875	21.9727	22	21.5091
1985	1	24	32.98	22.14	10.84	24.6538	31.38	25.9778	27.05	21.8333	24.4308	22.6083	22.9	79.0833	57	76	69.7273	24.1308	26	25.225	25.0833	20.4538	21.5462	21.1917	21.0417
1985	1	25	33.1444	22.62	10.5244	24.2333	31.82	26	27.16	21.8	25.3636	22.8333	23.1909	81.5	58.3636	75.25	70.7	24.5333	27.7636	25.4917	25.6364	20.7417	22.7091	21.3583	21.4182
1985	1	26	33.08	22.62	10.46	24.6	31.22	25.9273	26.9818	21.8727	25.2615	22.9692	23.1273	81.4545	61	77	72.2727	24.3833	28.0615	25.9538	25.825	20.6417	22.8462	21.6077	21.5417
1985	1	27	32.8727	22.3091	10.5636	24.9692	31.2909	25.95	27.01	22.0462	24.8923	23.0154	23.3154	77.7692	61.2308	78.5833	72.8182	24.5769	27.4385	26.325	26.0833	20.7462	22.4	21.7667	21.6083
1985	1	28	32.7111	22.7	10.0111	24.8308	31.3455	25.65	26.9375	21.6154	24.8308	22.8545	23.2818	75.9231	58	76.8	70.7778	23.6846	26.8231	25.68	25.76	20.1462	22.1077	21.49	21.47
1985	1	29	32.92	21.575	11.345	24.65	31.7636	26.0545	27.07	21.75	24.9077	22.9385	23.2083	78.3333	57.1538	76.2308	71.3636	24.15	26.8	25.7692	25.65	20.45	22.0923	21.5	21.4083
1985	1	30	33.22	22.18	11.04	24.5833	31.72	25.68	26.97	22.15	24.6333	22.5167	23.1	81.4167	54.9167	75.25	70.6667	25.1333	26.0917	24.95	25.3833	21.1	21.5333	20.9	21.1917
1985	1	31	33.025	21.075	11.95	24.28	31.225	26.0375	26.8625	21.86	23.8444	22.3333	22.6444	81.4	54.2222	74.3333	70.1111	24.62	24.5556	24.6667	24.5667	20.83	20.7222	20.7778	20.7556
1985	2	1	32.64	21.4154	11.2246	24.3467	31.7455	25.36	26.71	21.8	24.6533	22.4857	22.9231	81.2857	57.1333	75.9286	71.3333	24.5286	26.3067	24.9786	25.1385	20.6929	21.7667	20.9929	21.0692
1985	2	2	32.6364	21.7538	10.8825	24.0071	31.6222	25.6	26.82	21.3714	24.9	22.8571	23.0429	80.3571	58.4286	76.2143	71.7692	23.7643	26.9571	25.6071	25.45	20.2143	22.2	21.4286	21.2786
1985	2	3	32.9	22.0615	10.8385	24.8923	31.86	26.6	27.47	21.9692	24.9077	23.1077	23.3308	77.6923	57.8462	74	70.4167	24.4154	26.8769	25.8154	25.7154	20.6692	22.1769	21.5231	21.4615
1985	2	4	32.94	22.0769	10.8631	24.6571	31.82	25.58	26.89	21.9286	25.1857	22.8714	23.3286	78.7857	59	77.6429	71.5385	24.45	27.4786	25.7214	25.8857	20.7071	22.4929	21.4786	21.5571
1985	2	5	32.5	21.0417	11.4583	23.4	31.38	25.6	26.43	21.6	24.6143	22.6	22.9077	84.4615	57.2857	75.0714	72.2308	24.5786	26.2786	25.1214	25.3357	20.7786	21.75	21.0714	21.2
1985	2	6	32.45	22.0182	10.4318	24.3667	31.3556	25.925	26.9625	22.2462	24.6333	22.9385	23.225	81.1667	58.75	75.2308	70.9	24.675	26.5333	25.6769	25.2909	20.8167	21.8917	21.4538	21.1545
1985	2	7	33.4667	21.6308	11.8359	24.1571	31.2909	26.06	26.96	21.5769	24.15	22.5846	22.6917	80.7692	53.1667	72.5385	67.7273	24.1615	24.925	24.8231	24.4667	20.4615	20.8417	20.8538	20.6083
1985	2	8	33.15	21.6923	11.4577	24.6214	31.92	25.9636	27.1	22.1167	25.1429	22.9286	23.425	82.4167	60.9286	74.4286	72.75	25.0462	27.6571	25.5857	26.1846	21.0385	22.5214	21.3571	21.7
1985	2	9	32.6909	21.3	11.3909	24.0875	31.8727	25.8167	26.8917	21.7333	24.48	22.4125	22.8929	82.4667	56.9333	73.6875	71.2143	24.4125	25.9667	24.6562	25.1267	20.6625	21.6333	20.7875	21.1
1985	2	10	33.3636	21.6308	11.7329	24.2533	32.85	25.8182	27.25	21.7429	24.4	22.8133	22.8091	80.9286	53.7857	76.9286	70.8182	24.3857	25.8286	25.7067	25.3167	20.6357	21.4857	21.42	21.1833
1985	2	11	33	22.2571	10.7429	24.0375	31.725	26.2182	27.025	21.9375	24.475	22.5	22.9687	83.5625	56.9375	73.1875	70.5333	24.9375	25.9625	24.7312	25.2125	21	21.6437	20.8438	21.15
1985	2	12	33.5909	21.8	11.7909	24.3125	31.9333	26.3455	27.1667	21.425	24.8125	22.8375	23.025	77.625	57.625	74.5333	69.7333	23.5375	26.7313	25.525	25.2688	20.0813	22.0813	21.3875	21.2
1985	2	13	33.4167	21.8	11.6167	24.2625	32.75	26.5182	27.6417	21.8688	24.8	23.04	23.1714	80.3333	57.0667	74.8667	71.2	24.6063	26.4867	25.76	25.68	20.7938	21.8933	21.56	21.4467
1985	2	14	33.95	22.2143	11.7357	24.2	32.7182	26.1917	27.5	21.825	24.8	22.85	23.1625	80.4667	54.75	75	69.4	24.42	26.275	25.5063	25.1	20.68	21.7688	21.325	21.0867
1985	2	15	33.7333	21.8308	11.9026	24.3813	31.7667	26.5667	27.375	21.8	24.65	23.025	23.28	78.4	55.875	72.5	68.2857	24.2	26.1562	25.5563	25.44	20.5133	21.7125	21.3563	21.28
1985	2	16	32.9091	22.4429	10.4662	24.4187	32.0545	26.38	27.2182	21.6312	24.775	23.04	23.12	78.3125	55.5625	74.3333	69	23.9875	26.2875	25.7267	25.3067	20.35	21.775	21.4667	21.18
1985	2	17	34.2083	22.4923	11.716	24.2375	33.1818	26.3833	27.7818	21.6375	25.0133	23.075	23.32	81.875	53.8	75.1875	69.9286	24.3188	26.4667	25.825	25.6467	20.5938	21.8467	21.5625	21.4067
1985	2	18	32.95	22.2	10.75	24.9062	32.0727	26.4667	27.5583	22.1625	25.1688	22.8375	23.3813	79.5625	58.25	72.75	69.8667	24.8875	27.4125	25.1937	25.825	20.9875	22.4188	21.1062	21.5125
1985	2	19	33.2333	22.25	10.9833	24.1867	32.0182	26.55	27.4364	21.48	24.4125	22.725	22.84	78.1429	54.5625	71.375	67.2308	23.5286	25.5563	24.8937	24.4929	20.1	21.2937	20.925	20.6571
1985	2	20	33.58	21.7846	11.7954	24.6437	32.89	26.7727	27.8	21.6429	24.6667	22.5867	22.9429	77.9286	52.4667	70.1333	66.5	23.72	25.64	24.56	24.6333	20.2067	21.3933	20.68	20.7467
1985	2	21	33.7167	21.9143	11.8024	24.475	32.6583	25.9833	27.3083	21.75	24.675	22.85	23.1	79	52.875	76	69	24.2	25.7438	25.5938	25.1875	20.5188	21.4125	21.3438	21.1
1985	2	22	34.2462	22.1385	12.1077	24.5412	32.6	26.8	27.6083	22.125	25.2	22.9625	23.3667	81	54.1176	71.875	68.5	24.95	26.7529	25.3438	25.5267	21.0125	22.0176	21.1937	21.3267
1985	2	23	33.7846	22.7429	11.0418	24.8941	32.9846	27.0769	28.0077	21.9176	24.8824	23.0118	23.2647	77.1765	53.0588	71	66.6875	24.2471	26.1353	25.3059	25.2353	20.5824	21.6353	21.2	21.1294
1985	2	24	33.6615	22.8533	10.8082	24.9625	32.3231	26.6308	27.6083	22.1875	25.1647	23.1882	23.4	78.75	55.9412	74.4118	69.375	24.8313	27.0588	25.9941	25.7062	20.9313	22.2353	21.6529	21.4687
1985	2	25	33.6714	22.6429	11.0286	24.6333	32.5615	26.8417	27.7615	22.2667	24.7875	22.9556	23.2438	81.6667	56.3529	68.9412	68.625	25.25	27.0118	25.1167	25.7	21.2167	22.1353	21.0389	21.4059
1985	2	26	33.7	21.9385	11.7615	24.3647	31.2667	26.78	27.2917	22.0471	24.6688	23.0471	23.1688	81.9412	55.3125	71.9412	69.1875	24.9294	25.875	25.4471	25.2	21	21.5437	21.2412	21.15
1985	2	27	34.1714	22.55	11.6214	24.6278	32.2583	26.7273	27.5308	22.0471	24.44	23.2222	23.1467	80.6471	53.4375	73.6471	68.6	24.9	25.7688	26.0167	25.4563	20.9889	21.375	21.6167	21.275
1985	2	28	34.1769	22.9875	11.1894	24.9111	33.2	26.3833	27.6462	22.3412	25.1647	22.95	23.3625	79.625	54.8235	73.4444	67	25.1706	26.8353	25.4889	25.5125	21.1765	22.0353	21.2778	21.2812
1985	3	1	34.3687	21.9176	12.4511	24.6211	32.9538	26.4917	27.7333	21.7474	24.4889	22.8842	22.9556	77.8947	50.5	70.2632	65.9444	24.0684	25.1	25.0632	24.5778	20.4263	20.9111	20.9947	20.6889
1985	3	2	34.375	22.6875	11.6875	25.1	32.8583	26.9538	27.8917	22.3895	25.0778	23.1368	23.4389	78.7368	52.8889	69.7368	66.6111	24.9895	26.5111	25.3579	25.3556	20.9947	21.8722	21.2474	21.2111
1985	3	3	34.2188	22.875	11.3438	24.975	32.8333	27.2692	28.1417	22.18	24.9684	23.18	23.3789	79.2	51.7368	70.65	66.6316	24.885	26.0158	25.5	25.3211	20.96	21.5842	21.33	21.2053
1985	3	4	34.3562	22.9882	11.368	25.59	33.2923	26.8	28.2077	22.4	25.1474	23.16	23.5263	76.8	53.6316	72.35	67.6842	24.98	26.5842	25.705	25.7105	21.005	21.9895	21.475	21.4421
1985	3	5	33.9375	23.0353	10.9022	25.335	32.9	27.0857	28.1231	22.3789	25.23	23.1158	23.5944	77.5263	54.6316	72	68.0625	24.9789	26.9947	25.5611	25.875	21.0579	22.2684	21.4056	21.6
1985	3	6	33.425	23.0235	10.4015	25.26	32.3615	26.6615	27.7462	22.0737	24.4526	22.9474	23.1579	76.2105	53.05	73.0526	66.9	24.515	25.305	25.02	24.95	20.73	21.115	20.995	20.935
1985	3	7	34.18	22.8267	11.3533	25.3895	33.0333	27.075	28.175	21.8842	24.7105	22.5895	23.0526	73.6842	53.2632	68.1579	65.0526	23.8211	25.7632	24.2632	24.6158	20.2421	21.4632	20.5526	20.7526
1985	3	8	34.4533	23.1875	11.2658	25.2222	33.7583	27.5455	28.4364	22.3333	24.8842	22.7333	23.2882	76.3529	53.3684	68.1667	66.7059	24.7167	26.0421	24.5444	25.0765	20.8556	21.6263	20.6944	21.0588
1985	3	9	34.5867	22.8143	11.7724	24.8737	33.7833	27.23	28.3727	21.9579	25.5053	23.0737	23.5105	76.7778	54.5263	69	66.7778	24.2158	27.4158	25.1389	25.5444	20.5053	22.4053	21.0333	21.2889
1985	3	10	34.3875	22.2625	12.125	24.605	33.025	26.9923	27.9083	22.1	24.7895	22.84	23.1889	79.8947	52.0526	68.85	66.7778	24.8368	25.7737	24.82	25.0333	20.8947	21.4211	20.875	20.9944
1985	3	11	34.825	22.8588	11.9662	25.035	33.2615	27.0143	27.9273	22.2	24.2941	23.3053	23.0813	78.75	49.2222	70.5556	65.3529	24.875	24.6667	25.8421	24.8941	20.925	20.8167	21.4947	20.9294
1985	3	12	34.5429	22.6437	11.8991	25.07	32.3833	27	27.8727	22.575	24.7611	23.1684	23.4647	80.9	53.8333	72.4211	69	25.68	25.9	25.7737	25.7118	21.49	21.5667	21.4368	21.4529
1985	3	13	34.3467	22.8941	11.4525	25.175	32.7417	26.8	27.8182	22.5474	24.9667	23.2105	23.4412	80.9474	52.8333	73.6316	68.3529	25.6579	26.2167	25.9368	25.6059	21.4421	21.7444	21.5737	21.3882
1985	3	14	34.9267	23.0125	11.9142	25.16	33.0231	27.2154	28.2231	22.4947	25.1474	23.3579	23.5294	79	52.4737	71.4211	67.3889	25.4842	26.5316	25.9789	25.7222	21.3421	21.9053	21.6158	21.4667
1985	3	15	34.7333	22.7588	11.9745	25.575	33.5077	26.8462	28.2077	22.8158	25.455	23.175	23.8684	78.9474	52	71.15	67.5789	25.8526	27.03	25.6	26.2789	21.6053	22.19	21.38	21.7947
1985	3	16	33.8714	22.525	11.3464	25.39	33.0154	27.3833	28.475	22.68	24.9368	23.26	23.5421	80.35	51.7222	69.85	66.5	25.76	25.5889	25.625	25.3333	21.54	21.3667	21.405	21.2389
1985	3	17	35.0143	22.9143	12.1	25.6706	33.0833	27.4545	28.57	22.7111	25.3111	23.6632	23.7765	78.1176	51.7222	73	67.375	25.6941	26.5111	26.6579	26.1062	21.4588	21.9278	22.0263	21.6875
1985	3	18	34.4467	22.8	11.6467	25.2	33.2	27.3692	28.2667	22.4211	25.3474	23.4105	23.5824	79	51.8421	70.1053	66.7647	25.2632	26.6789	25.8842	25.7	21.1842	22.0684	21.5789	21.4588
1985	3	19	35.4143	23.1059	12.3084	25.7053	32.7	27.2833	28.3583	22.4263	24.9833	23.1316	23.4167	75.4211	51.8889	69.2632	65.3333	24.8737	25.8722	25.3053	25.1389	20.9421	21.5556	21.1947	21.1056
1985	3	20	35.1267	22.9176	12.209	25.7684	33.0333	27.5667	28.6727	22.9684	25.46	23.28	23.9105	78.2632	51.65	69.3684	66.5	26.1316	26.775	25.7789	26.2778	21.6842	22.065	21.4158	21.7389
1985	3	21	34.6786	22.7875	11.8911	25.3842	32.5167	26.9455	27.9667	22.3789	25.0824	23.0421	23.4412	76.8421	53.0588	70	66.0588	24.9368	26.2353	25.2895	25.3	20.9684	21.7412	21.1789	21.1882
1985	3	22	34.2143	22.92	11.2943	25.4895	32.7556	26.9455	28.07	22.4842	24.875	23.2421	23.5375	77.2632	52.6	71.8421	68.1333	25.1474	26	25.7526	25.78	21.1	21.6533	21.4789	21.5267
1985	3	23	34.16	23.04	11.12	25.68	32.475	26.6308	27.7667	22.5474	24.7579	23.1474	23.5556	75.6842	52.4211	72.5789	67.4444	25.1	25.7368	25.7	25.7222	21.0947	21.3895	21.4	21.4278
1985	3	24	34.0667	23.28	10.7867	25.77	32.3692	26.9077	27.9538	22.69	24.6947	22.99	23.4632	77.25	53.2105	69.95	66.7368	25.445	25.7632	25.165	25.4421	21.295	21.4	21.015	21.2211
1985	3	25	34.6357	23.6625	10.9732	25.7111	32.9	27.4333	28.4182	22.4778	24.8667	23.0632	23.5167	75.6111	50.3889	69.1579	65.2222	24.9889	25.65	25.2211	25.3556	20.9833	21.3389	21.1158	21.2056
1985	3	26	34.2067	23.5125	10.6942	25.5667	32.8167	27.1167	28	22.5889	24.4167	23.1053	23.4294	77.5556	50.0556	70	66.4706	25.35	24.8056	25.3842	25.3294	21.2556	20.8	21.2105	21.1765
1985	3	27	34.5267	23.6625	10.8642	26.0737	33.0364	27.4909	28.5583	22.6222	25.1053	23.3579	23.6444	73.8889	51.0526	70.1579	65.2105	25.1158	26.0842	25.8	25.6474	21.1105	21.6263	21.5	21.4053
1985	3	28	34.6533	23.1857	11.4676	25.9053	33.5	27.2538	28.5	22.5684	24.8211	22.925	23.4842	75	49.5263	68.35	64.3684	25.0579	25.3789	24.89	25.1474	21.0579	21.1474	20.86	21.0526
1985	3	29	34.36	22.5333	11.8267	25.4526	32.6182	27.2769	28.1667	22.5474	24.8667	23.1053	23.5167	77.4737	51.8333	69.7368	66.5556	25.3105	25.8778	25.3842	25.5778	21.1947	21.4611	21.1474	21.2833
1985	3	30	34.6	22.9167	11.6833	25.9	33.3111	27.2	28.54	22.6125	24.88	23.0125	23.54	75	51.6	70.3125	65.9333	25.075	25.8133	25.2313	25.4733	21.075	21.3467	21.1188	21.2533
1985	3	31	34.3091	22.74	11.5691	26.1667	33.5	27.73	28.9778	22.6867	25.3467	23.0429	23.7214	74.7333	52.8667	67.0714	64.8571	25.1733	26.96	24.9071	25.7429	21.1533	22.26	20.9714	21.4857
1985	4	1	34.7273	23.2462	11.4811	25.9765	33.0636	27.7091	28.5909	22.9882	24.9125	23.4353	23.8062	77.5882	51.5333	70.2941	66.8	26.0471	25.9333	25.9529	26.1533	21.7294	21.5733	21.5471	21.72
1985	4	2	35.4667	23.2769	12.1897	26.0875	33.5667	27.65	28.8455	22.7625	25.4353	23.575	23.98	74.8667	51.4706	69.9375	65.2143	25.3067	26.8647	26.1813	25.9786	21.2133	22.0647	21.7063	21.5786
1985	4	3	34.8769	23.8615	11.0154	25.9167	33.08	27.2167	28.15	23.4667	25.3059	23.6889	24.1235	81.7059	52.8125	74.4706	69.9333	27.2722	26.5375	26.7353	26.6467	22.4444	21.9688	22.0941	22.0267
1985	4	4	34.5273	23.3846	11.1427	25.7294	32.7167	27.0909	28.2583	23.2588	25.7294	23.8588	24.2882	81.2941	55.5882	74.7647	70.5294	26.8765	27.8412	27.1647	27.2941	22.2235	22.8294	22.3941	22.4941
1985	4	5	34.8636	23.6364	11.2273	26.1	32.6636	27.51	28.5273	23.275	25.725	23.875	24.3	78.875	55.9375	70.9333	68.375	26.6625	28.125	26.3688	27.0438	22.0938	22.925	21.8875	22.3063
1985	4	6	34.2462	24.0769	10.1692	26.6941	32.7182	27.8182	28.7909	23.5556	25.4353	23.6556	24.2294	76.8824	50.25	71.3529	66.125	26.8647	26.2125	26.4412	26.525	22.2294	21.8563	21.9529	22.025
1985	4	7	34.5778	24.0333	10.5444	26.3882	32.3833	27.07	28.5111	23.6333	25.425	23.9375	24.3867	79.125	51.75	75.3125	68.1429	27.1588	26.725	27.3375	27.0429	22.4176	22.125	22.5125	22.3214
1985	4	8	34.5182	23.74	10.7782	26.36	32.7273	26.52	28.44	23.6267	25.7071	24.05	24.5538	79.8	55.2857	76.9375	70.1538	27.3533	27.7	27.7	27.6538	22.4867	22.7	22.7562	22.6769
1985	4	9	34.8833	23.6615	11.2218	25.9778	32.9091	26.8167	28.2455	23.4333	25.1375	23.7444	24.1375	81.2222	50	74	67.8	27.1389	25.6667	26.7389	26.38	22.3778	21.3733	22.1278	21.8867
1985	4	10	34.6385	23.0571	11.5813	25.7444	32.7667	27.0462	28.2	23.1222	25.4235	23.6111	24.0471	80.5556	53.625	72.1111	68.25	26.5444	26.7625	26.4333	26.3938	22.0222	22.1563	21.9333	21.925
1985	4	11	33.9917	23.3429	10.6488	26.4	32.7154	27.2333	28.4308	23.4444	25.0118	23.5667	23.9588	78.0556	52.2941	73	67.9412	26.8444	26.0588	26.4389	26.3824	22.2333	21.7176	21.9167	21.9235
1985	4	12	33.6727	23.4154	10.2573	25.9882	32.3833	27.3333	28.3545	23.2706	25.375	23.4	23.9688	79.7059	57.6875	71.8125	69.625	26.7235	27.5375	25.9765	26.6562	22.1294	22.5625	21.6235	22.0437
1985	4	13	34.7333	23.6154	11.1179	26.3389	32.4091	26.8	28.1	23.7	25.1125	23.5647	24.0938	80.4444	52.8125	75.2353	69.625	27.5222	26.325	26.6765	26.7875	22.6222	21.8938	22.0647	22.1563
1985	4	14	34.4909	23.3	11.1909	26.08	33.0444	27.4	28.4	23.24	25.4267	23.825	24.16	79.6667	55.0667	73.8125	69.6667	26.6	27.2133	26.9812	26.94	22.0667	22.42	22.3312	22.28
1985	4	15	35.0545	22.9667	12.0879	26.0133	33.4444	27.86	28.9875	23.2533	25.6467	23.9	24.2357	80.2	53.1333	72	68.1429	26.74	27.34	26.8688	26.8643	22.1333	22.5133	22.225	22.2071
1985	4	16	34.9455	23	11.9455	26.0941	33.3833	27.4	28.6083	23.575	25.625	24.175	24.3929	81.375	51.9375	75.25	69.9286	27.375	27.1687	27.7562	27.3143	22.5562	22.3812	22.6563	22.4643
1985	4	17	34.3	23.3833	10.9167	26.4471	33.15	27.45	28.6833	23.6471	25.5933	23.95	24.3857	79.4706	54.6	73	69.2857	27.3235	27.4733	26.8467	27.2538	22.4647	22.6	22.1467	22.4462
1985	4	18	33.7778	23.5846	10.1932	26.15	32.52	27.4667	28.5	23.7467	25.4429	23.9385	24.3385	83.2143	58	75.8462	72	27.8333	27.7143	27.3462	27.5154	22.8	22.6786	22.5385	22.6
1985	4	19	33.62	23.7692	9.85077	26.1067	33.24	26.99	28.37	23.7714	25.5	24.3692	24.525	82.6429	57.0714	77.4615	73.0833	27.8286	27.7286	28.3385	28.0083	22.7786	22.7429	23.1077	22.9
1985	4	20	33.72	23.2923	10.4277	26.4	33.08	27.68	28.6111	24.2308	26.2571	24.6714	25.0923	83.7692	59.3571	78.4286	74.6154	28.7769	29.4214	28.9786	29.2154	23.3615	23.6929	23.4429	23.5769
1985	4	21	34.0625	23.2833	10.7792	26.5286	32.9556	27.8889	28.8	23.9385	26.0769	24.6714	24.8333	80.9231	57.7692	77.3571	71.6667	27.9385	28.8692	28.8286	28.4167	22.8692	23.3846	23.3929	23.1333
1985	4	22	34.9273	23.0308	11.8965	26.0933	32.92	27.5333	28.61	23.96	26.0667	24.3412	24.7286	82.8571	57.3333	77.5625	72.5714	27.8643	28.76	28.4	28.4462	22.8143	23.3067	23.1438	23.1308
1985	4	23	34.4909	23.1538	11.3371	26.2235	33.0667	28.1273	28.975	24.1125	26.1	24.0933	24.7333	83.75	58.75	76.1333	73	28.5813	29.0917	27.7	28.4	23.2625	23.5417	22.76	23.1583
1985	4	24	34.4667	23.4923	10.9744	26.32	33.0167	28.05	28.92	23.9077	25.85	24.1765	24.5538	83.1538	58.1875	73.3529	71.7692	28.1154	28.5438	27.5529	27.8769	22.9846	23.2125	22.6412	22.8231
1985	4	25	34.15	23.4	10.75	26.5067	32.4833	27.6273	28.61	24.1571	25.7059	24.4933	24.75	83.2857	59.2941	77.8	73.7143	28.5929	28.4471	28.62	28.5071	23.25	23.1412	23.24	23.1714
1985	4	26	34.3	23.6889	10.6111	26.2857	33.3714	27.525	28.7571	24.1667	26.0333	24.3286	24.72	83.8333	56.0833	75	71.1	28.6917	28.4583	27.8692	28.06	23.2917	23.1667	22.8462	22.96
1985	4	27	34.8273	23.4462	11.3811	26.6875	33.22	27.4727	28.74	23.84	25.8286	24.1333	24.5083	78.7333	57.2857	76.5333	69.9167	27.6067	28.2357	27.8067	27.6	22.6467	23.0286	22.7867	22.6667
1985	4	28	34.7455	23.5231	11.2224	26.6	33.4727	27.8364	28.7889	23.6875	25.7	24.0067	24.2583	78.625	54	72.2	66.3333	27.2812	27.5429	27.0733	26.725	22.45	22.6357	22.3467	22.1333
1985	4	29	33.8833	23.6429	10.2405	26.3412	32.3167	27.1917	28.0273	23.6824	25.5286	24.0312	24.3429	80.2353	59.7857	75	71.6429	27.4412	28.0857	27.4437	27.5214	22.5706	22.9714	22.5688	22.6214
1985	4	30	34	23.28	10.72	26.4941	33.1455	27.32	28.5333	23.9625	25.9125	24.4286	24.6692	80.6875	57.0625	78.1538	71.8462	27.7625	28.4875	28.6643	28.0538	22.7875	23.1687	23.3	22.9385
1985	5	1	34.4714	22.4714	12	26.2684	33.1429	27.2923	28.4929	24.0632	25.7889	24.2333	24.6647	83.6316	56.9444	78.7647	73.4375	28.4526	28.1778	28.3944	28.3059	23.1895	22.9778	23.1611	23.0941
1985	5	2	34	23.4824	10.5176	26.2947	33.1308	28.0462	28.7417	23.9579	25.7529	24.4842	24.7412	82.5263	56.5556	76.3333	71.6111	28.1632	28.2278	28.3	28.2167	23	23.0167	23.0842	23.0389
1985	5	3	33.8333	23.6824	10.151	26.2316	32.8462	27.8714	28.8	23.9529	25.7667	24.1333	24.5813	83.9412	60.4444	75.5	73.7333	28.2647	28.7444	27.7556	28.2625	23.0765	23.3333	22.7889	23.0688
1985	5	4	34.1667	24.1294	10.0373	26.7158	32.6429	27.8071	28.9	24.1368	25.8111	24.45	24.8059	81.1579	60.0556	77.6111	73	28.3421	28.8556	28.5056	28.6176	23.1158	23.3889	23.2222	23.2588
1985	5	5	33.5143	23.525	9.98929	25.6778	32.5923	27.2385	28.2917	23.8706	25.2706	24.1	24.3062	87.2941	58.9412	77.1111	74.1333	28.4941	27.5294	27.7944	27.75	23.2176	22.6235	22.7556	22.7563
1985	5	6	34.35	23.5625	10.7875	26.445	32.3929	27.42	28.4154	24.0842	25.7053	23.8842	24.5167	82.8421	58.8421	75.7895	72.5882	28.4158	28.3947	27.2632	27.9833	23.1526	23.1158	22.4316	22.8833
1985	5	7	33.6667	23.4667	10.2	25.9474	32.3667	27.36	28.1857	23.9667	25.89	24.0842	24.5611	85.4444	60.7	77.1579	74.1765	28.4556	28.875	27.8316	28.2556	23.1722	23.405	22.8053	23.0556
1985	5	8	34.4308	23.9067	10.5241	26.285	32.7571	27.4667	28.5067	24.4	26.1444	24.1882	24.7933	86.6875	58.9444	77	73.0667	29.1647	29.2444	27.9647	28.54	23.5647	23.6056	22.9059	23.2133
1985	5	9	34.4364	23.4857	10.9506	26.2789	32.3833	27.4923	28.4333	24.0471	25.8706	24.0778	24.7063	82.4706	59.0588	76.2222	73.5625	28.4056	28.6765	27.7222	28.2588	23.1389	23.3	22.7111	23.0412
1985	5	10	34.1286	23.4667	10.6619	26.39	32.2714	27.8214	28.5692	24.38	25.9368	24.2737	24.8944	85.4737	60.0526	76.2632	73.9375	29.06	29.0316	28.0632	28.7611	23.505	23.4579	22.9526	23.3167
1985	5	11	34.7846	23.825	10.9596	26.3368	33.08	27.6786	28.8083	24.0421	26.1333	24.51	24.8706	82.7895	57.3333	77.3158	72.0667	28.3632	29.0111	28.635	28.5588	23.1158	23.4556	23.27	23.2059
1985	5	12	34.2857	23.6	10.6857	26.6	32.4857	27.5	28.7154	24.2211	26.1158	24.42	24.8222	82.8947	59.4211	78.3158	73.4667	28.7211	29.2737	28.5211	28.5882	23.2947	23.6421	23.1947	23.2471
1985	5	13	34.7636	23.1714	11.5922	26.23	32.84	27.8786	28.7	24.3667	26.2	24.5765	25.0929	84.3529	58.8889	77	73.125	29.1421	29.3	28.6412	29.0375	23.6	23.6167	23.3176	23.5063
1985	5	14	34.3818	23.8	10.5818	26.2	32.2786	27.85	28.6214	24.19	26.0211	24.1895	24.7722	84.85	59.6842	76	74.1875	28.825	29	27.9263	28.5333	23.4	23.4947	22.8474	23.2111
1985	5	15	34.3455	23.5857	10.7597	26.2947	32.4933	28.1385	28.8385	24.0111	26.0444	24.32	24.7647	81.5556	58.3889	73	69.5882	28.1722	28.9833	27.78	28.1882	23.0167	23.4944	22.745	23.0059
1985	5	16	34.9667	23.6933	11.2733	26.305	32.0143	27.4571	28.1538	24.5368	26.0941	24.7667	25.1375	86.0526	61	80	75.75	29.5368	29.3294	29.3222	29.4937	23.8105	23.6941	23.6722	23.7938
1985	5	17	33.8923	23.3875	10.5048	26.4316	33.0615	27.9455	28.9	24.1	26.2375	24.325	24.82	82.5	59.125	76.2143	73.1333	28.4	29.2062	28.325	28.5467	23.1556	23.625	23.0688	23.2333
1985	5	18	34.2	23.0286	11.1714	26.4778	33.1667	28.3462	29.1417	24.3111	26.3625	24.5579	25.0125	83.4444	60.5625	76.7222	71.0588	28.8667	29.7687	28.7722	29.1067	23.4333	23.9125	23.3833	23.5733
1985	5	19	34.0667	23.2154	10.8513	26.2833	32.9	28.2571	28.8385	24.1889	26.6118	24.7444	25.1118	84.4118	65.2941	80.2222	75.4706	28.5353	30.9882	29.3444	29.6176	23.2471	24.5941	23.6778	23.8353
1985	5	20	34.6615	23.7571	10.9044	26.7111	33.7692	28.2	29.3308	24.6111	26.6	24.6667	25.2824	84.7222	58.1667	78.3889	72.5294	29.5556	29.9056	29.0167	29.4353	23.8278	24.0056	23.5	23.7471
1985	5	21	34.3917	23.7067	10.685	26.0333	32.6667	27.3667	28.4167	24.0667	26.3059	24.4889	24.9412	85.2222	59.25	81.0556	74	28.6167	29.4062	28.9778	28.925	23.2833	23.7188	23.4778	23.4438
1985	5	22	35.1833	23.1333	12.05	26.2889	33.7429	28.0357	29.1462	24.1625	26.4444	24.4111	25.0467	84.7333	57.4444	76.6111	72	28.8375	29.5056	28.3611	29.0062	23.3937	23.7944	23.1	23.4875
1985	5	23	34.6333	22.95	11.6833	26.3368	33.3333	27.8	28.92	24.1579	26.2	24.6375	25.0313	84.0526	58.3529	80	75	28.6632	29.2588	28.9133	29.16	23.3105	23.6294	23.4533	23.5867
1985	5	24	34.7077	23.225	11.4827	26.2947	34.1133	27.9846	29.0857	24.1647	26.3474	24.4778	25.0118	83.3529	57.8947	79.1667	71.6111	28.5278	29.5526	28.7111	28.8833	23.2389	23.8105	23.3444	23.4278
1985	5	25	34.4167	22.7375	11.6792	26.1211	33.0429	27.65	28.6538	23.9889	26.2588	24.3294	24.86	83.7059	58.0588	78.0588	71.75	28.45	29.2765	28.3412	28.6938	23.1944	23.6471	23.1	23.3188
1985	5	26	33.3615	22.6118	10.7498	25.775	31.9733	27.2667	28.1733	23.71	26.07	24.31	24.695	84.5	62.8	79.35	76.1111	27.935	29.495	28.44	28.615	22.865	23.75	23.175	23.26
1985	5	27	34.3692	23.2125	11.1567	26.475	32.42	27.2923	28.4071	24.2632	26.2	24.0941	24.8882	84.4737	61.8421	77.5	72.4706	28.9105	29.7053	27.9176	28.8588	23.4211	23.8895	22.8765	23.3824
1985	5	28	33.8857	23.7125	10.1732	26.2167	32.3357	27.5077	28.3545	24.2471	25.8444	24.1789	24.8562	85.2353	60.4444	75.3889	74.4286	28.9353	29.0889	27.8333	28.82	23.4529	23.5556	22.7778	23.3667
1985	5	29	34.1714	23.4353	10.7361	26.03	32.575	26.5286	28.2846	24.3529	26.09	23.9895	24.7588	86.4118	60.5556	81.6316	73.9333	29.2647	29.5778	28.1368	28.9867	23.6529	23.8222	22.9737	23.4667
1985	5	30	34.32	23.0444	11.2756	26.2238	32.6	26.9667	28.2733	24.4889	26.4476	24.3333	25.1667	88.1667	61.1429	78.1905	74.1111	29.6611	30.1095	28.3476	29.4556	23.9056	24.1143	23.1095	23.75
1985	5	31	34.7833	22.6286	12.1548	26.3056	33.72	27.4375	28.76	24.3412	26.4875	24.3412	25.0688	85.3529	57.4375	79.4118	74.5714	29.2059	29.8562	28.5647	29.225	23.6	23.9438	23.2412	23.6
1985	6	1	34.5	23.8	10.7	26.481	33.24	27.6933	28.7929	24.4	26.4182	24.1714	25.02	84.381	58.8636	76.5714	72.9444	29.0952	29.7409	27.919	28.98	23.5571	23.9227	22.8619	23.465
1985	6	2	34.3067	23.4706	10.8361	26.5143	32.75	27.0353	28.1733	24.0667	26.2476	24.1333	24.8111	82.1111	61.8182	79.381	75.3333	28.51	29.8864	28.1864	28.955	23.22	23.9909	23.0182	23.46
1985	6	3	34.7333	23.8222	10.9111	26.1667	33.1067	27.2	28.4	24.2105	26.385	24.42	25.0056	84.0526	59.85	79.9	75.5882	28.785	29.845	28.7	29.2	23.365	23.945	23.33	23.6053
1985	6	4	34.9857	23.7882	11.1975	26.6227	33.4235	28.1588	28.9933	24.2286	26.4095	24.5524	25.1105	82.6667	57.9524	75.5714	72.2105	28.7273	29.6429	28.5048	28.99	23.3273	23.819	23.1667	23.455
1985	6	5	34.7167	23.35	11.3667	26.72	33.3077	26.75	28.3818	24.3895	26.3579	24.2842	25.0588	81.8947	58.9474	80.2222	74.3333	28.76	29.5737	28.4222	29.1059	23.385	23.7895	23.1778	23.5647
1985	6	6	33.52	23.075	10.445	26.1947	33.0667	27.5667	28.3091	24.2632	26.46	24.3263	25.0176	85.2778	62	77.6316	75.5333	28.9632	30.235	28.2579	29.1588	23.4789	24.185	23.0895	23.5765
1985	6	7	33.9929	23.3562	10.6366	26.5333	32.3429	27.35	28.3583	24.2	25.99	24.23	24.7833	82.2222	59.65	77.8	73.5	28.5556	29.015	28.14	28.55	23.2278	23.505	23.02	23.2333
1985	6	8	34.2857	23.7647	10.521	26.725	32.7429	28	29.0462	24.15	26.7579	24.5368	25.1118	81.7368	62.5263	77	74.2667	28.335	30.8842	28.6053	29.2	23.11	24.5263	23.2789	23.6118
1985	6	9	34.1462	23.4625	10.6837	26.7	32.9786	27.8615	28.75	24.3895	26.5444	24.5667	25.1118	83.0526	60.2778	77.4444	74	28.9684	30.1889	28.7111	29.2294	23.5053	24.1611	23.3333	23.6294
1985	6	10	35.0143	24.0143	11	26.6706	33.1429	28.36	29.3545	24.6471	26.3579	24.52	25.2176	85.25	57.7895	75.35	72.4667	29.4235	29.5421	28.39	29.1647	23.7412	23.7421	23.155	23.5588
1985	6	11	34.7429	24.3	10.4429	26.5842	33.2	27.9067	28.9077	24.3263	26.3095	24.45	25.0316	83.4211	58.8095	75.85	73.2941	28.9158	29.5524	28.36	28.9632	23.4579	23.7905	23.125	23.4684
1985	6	12	34.1538	24.325	9.82885	26.5211	32.275	27.58	28.5077	24.25	26.4429	24.6	25.0611	82.1111	62	78.8947	75.5625	28.7211	30.2381	28.775	29.2667	23.3526	24.181	23.35	23.6389
1985	6	13	34.8867	23.5833	11.3033	26.4476	33.15	27.3071	28.46	24.3048	26.3762	24.3429	25.0095	84.1429	59.0952	77.15	73.2632	28.9286	29.7048	28.119	28.919	23.4762	23.881	22.9905	23.4524
1985	6	14	34.3	23.5529	10.7471	26.1429	32.375	27.5125	28.4071	24.019	26.2818	24.3	24.8857	84.2857	61.8571	79.75	75.5882	28.5	30.1476	28.69	29.0895	23.1952	24.1476	23.31	23.5474
1985	6	15	34.5067	23.8632	10.6435	26.65	33.1067	27.7647	28.8133	24.2909	26.315	24.3909	24.98	83.1364	62.35	77.7273	74.7222	28.8364	30.08	28.4727	29.09	23.4045	24.115	23.1636	23.545
1985	6	16	34.7375	23.35	11.3875	26.855	33.0588	27.5412	28.6867	24.245	26.4667	24.2857	25.02	81.2	61.0952	77.1905	73.1667	28.53	30.2381	28.2143	29.045	23.21	24.1714	22.9952	23.475
1985	6	17	34.5571	23.95	10.6071	26.8632	33.1	27.9333	28.95	24.3579	26.425	24.3053	25.0667	81.1053	59.8	74.4444	71.7333	28.6842	29.9	27.9944	28.9529	23.3211	24.005	22.9333	23.4706
1985	6	18	34.1846	23.8412	10.3434	26.7111	32.2067	27.56	28.2833	24.3111	26.1684	24.4	24.8938	81.2941	62.1053	77.25	74.0667	28.7889	29.6895	28.43	28.9235	23.3722	23.9	23.175	23.4412
1985	6	19	34.68	23.7375	10.9425	26.5789	33.0667	28.2353	28.9154	24.2889	26.425	24.4095	25.0412	83.2222	60.75	74	73.1875	28.8105	30.105	28.0619	29.0333	23.4105	24.11	22.9333	23.5
1985	6	20	34.6571	23.8235	10.8336	26.6222	33.125	27.18	28.6	24.0824	26.25	24.2667	24.825	80.7647	58.05	77.2381	71.6	28.2611	29.3	28.1333	28.4588	23.0722	23.645	22.981	23.1529
1985	6	21	34.4857	23.9176	10.5681	26.86	33	27.5647	28.7	24.34	26.49	24.42	25.1111	81.05	59.5	76.8421	72.9333	28.69	30.03	28.2368	29.1176	23.295	24.045	23.0421	23.5412
1985	6	22	34.4438	23.7125	10.7312	27.0579	33.1235	27.8875	28.8615	24.37	26.181	24.3091	24.9211	80.5263	59.0952	75.4091	71.4375	28.7526	29.3286	28.0045	28.65	23.3632	23.6524	22.9273	23.2833
1985	6	23	34.8733	23.7444	11.1289	26.84	33.4625	27.9067	29.1846	24.0632	26.2857	24.4	24.9882	79.3684	58.3333	75.4762	70.4667	28	29.3429	28.1143	28.5706	22.9368	23.6762	22.9857	23.2294
1985	6	24	34.0385	24.0706	9.96787	26.7476	32.8714	27.5063	28.65	24.1429	26.19	24.1524	24.8111	80.2381	59.5789	76.5238	72.2	28.2714	29.5421	27.8	28.4882	23.0619	23.7895	22.7762	23.1765
1985	6	25	34.7867	23.6933	11.0933	26.63	32.9438	27.44	28.6533	23.925	26	23.6381	24.545	80	58.1905	72.5714	70.5	27.88	28.881	26.5857	27.875	22.845	23.3952	22.0476	22.815
1985	6	26	35.0067	23.65	11.3567	26.5857	33.3231	27.425	28.5769	23.9524	26.0526	23.7619	24.5895	80.1905	54.7895	74	69.7647	27.9095	28.4316	26.8619	27.7368	22.8571	23.1474	22.2238	22.7579
1985	6	27	34.5733	23.7	10.8733	26.41	33.35	27.7812	28.8923	24.01	26.2333	24.3524	24.9176	82.35	57.3684	73.05	71.6875	28.23	29.1895	27.8143	28.5944	23.055	23.5842	22.8095	23.25
1985	6	28	34.64	23.8857	10.7543	26.9048	32.7923	27.9867	28.9571	23.9619	26.2889	24.24	24.8333	78.9048	58.2632	73.8947	70.5294	27.7571	29.4579	27.77	28.4474	22.781	23.7421	22.78	23.1789
1985	6	29	34.5357	24.05	10.4857	26.945	32.8308	27.44	28.7846	24.14	26.12	24.0762	24.7684	80.45	58	74.1429	71	28.245	29.125	27.2905	28.2105	23.08	23.535	22.481	23.0211
1985	6	30	34.6467	23.9778	10.6689	26.945	33.3687	27.125	28.5077	23.97	25.8789	24.1158	24.7059	78.25	55.45	78.2222	70.75	27.75	28.26	27.9263	28.1667	22.765	23.025	22.8737	23
1985	7	1	34.2286	23.1412	11.0874	26.419	32.72	27.9412	29.0812	23.8762	25.9263	24.1789	24.7278	81.2381	58	73.5789	69.7647	27.8762	28.7105	27.6211	28.0444	22.8524	23.2895	22.7	22.9167
1985	7	2	35.3133	23.9579	11.3554	26.6368	33.8125	28.4556	29.2667	23.85	26.3053	24.3476	24.6875	80	55.8947	71.9048	68.9375	27.6947	29.2632	27.7619	27.9647	22.7368	23.5947	22.7429	22.8824
1985	7	3	34.9692	24.1211	10.8482	26.925	33.5875	27.9294	29.0625	23.965	26.3333	23.9842	24.6563	78.1579	56	72.7895	69.0625	27.825	29.2722	27.1632	27.9353	22.82	23.5722	22.4316	22.8353
1985	7	4	34.4	23.1062	11.2938	26.9526	33.4933	27.5625	28.9467	23.9	26.4059	23.9222	24.7118	78.0526	56.3529	76.5556	70.125	27.6474	29.4471	27.4667	28.1118	22.6895	23.7176	22.5944	22.9529
1985	7	5	34.5	22.3143	12.1857	26.8944	32.5875	27.8533	28.75	23.7444	26.1611	24.2222	24.7375	77.1667	61.5556	76.1667	72.8	27.2722	29.7333	28	28.4938	22.4611	23.8722	22.8389	23.1375
1985	7	6	34.8	23.7294	11.0706	26.5579	32.92	27.475	28.5867	23.8842	25.9611	24.1368	24.6471	81	57.7778	75.8947	72.25	27.8684	28.8833	27.8316	28.1647	22.8579	23.4389	22.7842	23
1985	7	7	34.5286	22.9562	11.5723	26.8053	33.2	27.2706	28.6437	23.7421	25.8947	24.26	24.5556	77.7895	55.5263	77.6	69.8235	27.2947	28.4158	28.25	27.75	22.4895	23.1158	23.025	22.75
1985	7	8	34.4	24.0333	10.3667	27.1476	32.7529	27.8588	28.9235	24.0333	25.95	24.2684	24.7632	77.4762	57.2	75.3158	69.8889	27.7952	28.66	27.9316	28.1526	22.7905	23.29	22.8842	22.9895
1985	7	9	35.2	23.9611	11.2389	27.1381	33.3294	27.9294	29.1118	24.135	26.245	23.71	24.7105	78.3	56.3	72.05	69.2222	28.04	29.115	26.63	27.9526	22.95	23.49	22.015	22.8263
1985	7	10	34.9	23.5611	11.3389	26.85	33.325	28.1533	29.0167	23.885	26.15	23.9889	24.7733	78.5	55.0556	72.1667	68.4286	27.63	28.7667	27.1111	27.9867	22.69	23.2944	22.3333	22.8333
1985	7	11	34.525	23.4471	11.0779	26.68	33.1529	28.2706	29.0786	23.845	26.005	24.1727	24.5778	79.2	55.45	75.1905	70.125	27.655	28.5	27.8857	27.8588	22.7	23.21	22.7619	22.8118
1985	7	12	35.1125	23.4824	11.6301	26.819	33.8222	28.2667	29.3	24.1429	26.2	24.3476	24.8421	79.6667	56.619	74.05	70.2353	28.181	29.0524	27.94	28.3222	23.0381	23.5	22.885	23.1333
1985	7	13	35.2571	23.8474	11.4098	27.2762	34.2235	28.1889	29.42	24.3429	26.0905	24.3409	24.9316	78.8095	52.6	73.5455	68.4706	28.4857	28.295	27.9091	28.2444	23.1905	23.06	22.8409	23.0444
1985	7	14	35.6	23.5312	12.0687	26.6353	33.9733	27.7467	29.0308	24.0125	25.8588	24.1053	24.7571	78.875	52.0588	74.3158	68.0769	27.8438	27.6647	27.5053	27.8143	22.8062	22.7059	22.6105	22.8071
1985	7	15	34.3231	23.0118	11.3113	26.635	32.6824	27.6444	28.625	23.6684	25.8857	24.3136	24.6053	78.4211	57.1905	76.0909	70.5	27.2368	28.4714	28.1091	27.8947	22.4684	23.1476	22.9818	22.8211
1985	7	16	34.9286	23.63	11.2986	26.8136	33.4333	28.3778	29.1889	23.7182	25.8545	23.8913	24.4773	77.5455	53.1364	71.3478	67.0952	27.2409	27.8182	26.813	27.2727	22.4818	22.7727	22.1783	22.45
1985	7	17	35.0357	23.6333	11.4024	27.08	33.6579	27.4933	28.6846	24.1095	25.9143	24.4143	24.8444	79.1	54.9524	76.4	70.4	28.26	28.2524	28.15	28.15	23.055	23.0476	22.97	22.9937
1985	7	18	35.0714	23.3158	11.7556	26.77	33.1895	28.4824	29.3	23.795	26.1455	24.095	24.6412	78.3	56.5909	70.75	67.8125	27.46	28.8727	27.13	27.6588	22.59	23.3864	22.37	22.6882
1985	7	19	35.4167	23.1733	12.2433	26.7824	34.3733	28.7067	29.5154	24.0688	25.9947	24.4579	24.8313	79.8125	52.1579	72.4211	67.5294	28.1062	27.9474	27.9158	28.0187	22.9812	22.8474	22.8579	22.925
1985	7	20	35.2267	23.6824	11.5443	27.065	33.4444	28.2111	29.2	24.1048	26.0045	24.1045	24.7421	78.4	54.3182	71.1818	67.4706	27.935	28.3045	27.1864	27.7556	22.88	23.0773	22.4091	22.7556
1985	7	21	35.1071	23.1059	12.0013	26.5789	33.4444	28.6	29.2267	23.8895	26.1364	24.2238	24.7895	80.3684	55.2273	71	69.4118	27.8316	28.6864	27.42	28.1111	22.8211	23.3091	22.55	22.9722
1985	7	22	35.3231	23.6471	11.676	26.635	33.5895	28.4353	29.4714	24.155	26.1478	24.3429	24.9444	81.8	55.9565	73.619	69.8235	28.465	28.8435	27.8667	28.4778	23.2	23.4087	22.8333	23.1889
1985	7	23	35.5286	23.6	11.9286	27.1143	33.7235	27.9867	29.4176	24.1381	25.9048	24.12	24.725	78.5238	54.1905	72.3684	68.1579	28.0905	28.1667	27.25	27.84	22.9571	22.981	22.46	22.805
1985	7	24	35.8	23.4444	12.3556	27.0619	33.9882	28.4778	29.4188	24.0545	26.2619	24.2773	24.8667	77.619	54.4762	71.9091	68.0526	27.7143	28.881	27.5727	28.075	22.7429	23.3476	22.6227	22.91
1985	7	25	34.8643	23.825	11.0393	27.3	33.9062	28.3412	29.4154	24.2611	26.195	24.319	24.9	78.9412	53.95	72.2381	68.4375	28.5882	28.65	27.6714	28.3647	23.2588	23.265	22.6905	23.1118
1985	7	26	35.5714	23.7176	11.8538	27.1095	34.5059	28.6125	29.6643	24.1286	26.115	24.0905	24.7944	78.3333	52.3	70.7368	66.9375	28.0476	28.27	27.2316	27.9059	22.9571	23.03	22.4526	22.8471
1985	7	27	35.3615	23.975	11.3865	27.0429	33.2941	28.1333	29.1588	24.1952	26.0619	24.1	24.7474	79.6667	55	71	67.4444	28.281	28.5238	27.1333	27.8316	23.0857	23.2048	22.3667	22.8053
1985	7	28	35.0182	23.8588	11.1594	27.055	33.925	28.0588	29.1562	24.2048	25.9048	24.11	24.725	78.95	55.5714	73.65	69.4444	28.03	28.3048	27.445	27.7895	22.955	23.1	22.57	22.7947
1985	7	29	35.3077	23.1529	12.1548	26.6824	34.3125	28.32	29.525	24.1579	26.29	24.4	24.9526	80.8824	52.5263	72.6316	69.1429	28.2529	28.4263	27.8421	28.0933	23.0882	23.1211	22.8105	22.96
1985	7	30	35.4615	23.2556	12.206	26.9524	34.4	28.1125	29.3933	24.181	26.3143	24.4762	24.9789	80.0952	53.0476	74.8	69.4706	28.2952	28.7286	28.36	28.3944	23.0952	23.2857	23.095	23.1333
1985	7	31	35.1636	23.3765	11.7872	26.6556	34.2222	28.0667	29.2062	24.0778	26.45	24.33	24.9889	81.1111	54.15	74.65	70.2353	28.2611	29.205	27.97	28.5889	23.0722	23.58	22.855	23.25
1985	8	1	35.4667	23.2842	12.1825	27.2571	34.0471	27.8789	29.2667	24.2095	26.4045	24.2957	25.035	78.4762	54.2273	74.4783	69.4737	28.181	29.0227	27.8739	28.49	23.0381	23.4955	22.8391	23.195
1985	8	2	35.8154	24.06	11.7554	27.0524	34.3	28.4353	29.56	24.0095	26.2952	24.2571	24.7632	77.5	52.9048	72.2	67.5789	27.8381	28.581	27.6857	27.91	22.8333	23.2	22.7	22.835
1985	8	3	35.76	24.51	11.25	27.1316	33.7118	28.3333	29.34	24.0667	26.1238	24.2762	24.8263	78.4211	54.7143	73.0526	68.7647	27.8632	28.5524	27.7684	28.1944	22.8474	23.1714	22.7737	23.0111
1985	8	4	35.8714	23.6105	12.2609	26.7217	34.3889	28.1556	29.4056	23.8091	26.2727	24.1174	24.6571	78	53.2727	71.3182	65.4	27.2045	28.6591	27.2864	27.58	22.4364	23.2273	22.4682	22.64
1985	8	5	35.84	23.4526	12.3874	26.7429	32.7625	28.2211	29.1706	23.9333	26.2571	24.313	24.82	78.7	57.1429	73.3636	69.1111	27.419	29.0286	27.787	28.02	22.581	23.4714	22.7826	22.915
1985	8	6	35.7286	23.7333	11.9952	26.6545	33.95	28.1222	29.2529	24.0364	26.2095	24.0182	24.7952	80.619	55.8095	72.7727	69.0526	27.8818	28.9381	27.2045	28.0476	22.8318	23.4095	22.4273	22.919
1985	8	7	36.3538	23.3368	13.017	27.2095	34.4842	28.4	29.5176	24.1048	26.1304	24.1913	24.7714	77.5714	51.8261	71.8696	66.2105	27.9095	28.1304	27.4304	27.7714	22.8667	22.9174	22.587	22.7476
1985	8	8	35.2429	23.4588	11.784	26.6455	33.7556	28.0125	28.95	24.0636	25.9909	23.8095	24.5684	80.9048	53.3636	71.8	67.0556	27.8864	28.0182	26.705	27.3278	22.85	22.8545	22.12	22.4833
1985	8	9	35.7857	23.0353	12.7504	26.7591	34.2125	28.825	29.5412	24.2	25.99	24.2	24.755	80.619	53.2105	70.7273	66.65	28.3952	27.9789	27.3	27.6842	23.1429	22.8474	22.4682	22.6895
1985	8	10	36.3231	23.3882	12.9348	26.5143	34.375	27.9467	29.2143	24.115	26.0143	24.29	24.7444	82.25	51.8571	75.45	68	28.365	27.8095	27.985	27.7833	23.14	22.6571	22.85	22.75
1985	8	11	36.4308	23.4333	12.9974	26.8545	33.7412	28.4	29.1176	23.9545	25.94	24.1545	23.475	77.2	54.8947	72.4286	68	27.7864	27.9842	27.3095	27.4444	22.7864	22.8579	22.481	22.5556
1985	8	12	35.3077	22.9412	12.3665	26.65	33.9125	28.5706	29.3625	24.17	26.2	24.3905	24.8556	81.6316	55	72.1429	70.5	28.525	28.765	27.7762	28.4316	23.215	23.305	22.7762	23.1526
1985	8	13	36.0923	23.2556	12.8368	27.1143	34.1059	27.8125	29.0938	24.03	25.88	24.1333	24.6889	77.9	52.8	74.9048	69.1765	27.805	27.83	27.6619	27.7722	22.8	22.795	22.6952	22.7667
1985	8	14	36.0571	23.6471	12.4101	26.87	33.7647	28.2118	29.1375	24.3	25.9455	23.9143	24.6	80.8947	55	72.6667	69.0526	28.465	28.4273	26.8273	27.67	23.195	23.1045	22.1773	22.685
1985	8	15	35.9286	23.6941	12.2345	26.96	33.8941	28.1412	29.0938	23.9429	26.28	24.1727	24.8947	77.8421	53.8421	72.1905	68.2	27.595	28.6526	27.3286	27.9437	22.685	23.2632	22.481	22.8625
1985	8	16	35.6923	24.0762	11.6161	26.5182	34.0556	27.8333	29.0118	24.3455	26.1565	24.5	25.0571	83.7143	52.8261	76.1364	71.5	28.6727	28.3087	28.4545	28.6619	23.3091	23.0609	23.1955	23.2952
1985	8	17	36.1667	23.2632	12.9035	26.9263	34.5294	27.5375	29.0067	24.15	26.1182	23.8842	24.7611	78.9444	51.9091	75.5263	69.5625	27.7316	28.0909	27.2789	27.8941	22.7421	22.9364	22.4684	22.8294
1985	8	18	35.2923	23.2125	12.0798	26.26	34.1235	27.7875	28.9563	23.781	26.0182	24.3182	24.6667	80.45	52.8095	76.0455	69.5556	27.48	28.1476	28.0727	27.8632	22.625	22.9286	22.9455	22.8158
1985	8	19	35.2667	22.9556	12.3111	26.2857	33.7412	27.8235	28.9	23.9818	26.0737	24.0909	24.7211	82.7143	55.7895	74.3636	70.8235	28.081	28.6579	27.4864	28.0278	22.9952	23.2684	22.6091	22.9222
1985	8	20	35.5167	23.1368	12.3798	26.21	33.6263	27.8471	28.825	24.019	25.7714	24.3524	24.7053	83.7	53.619	75.8571	70.8824	28.31	27.7905	28.1333	28.0611	23.11	22.7714	22.9762	22.9333
1985	8	21	35.3077	22.9889	12.3188	26.219	32.7211	27.7941	28.3875	23.9524	25.9909	24.1364	24.63	83.4762	58.2273	75.9545	72.6316	28.2333	28.7909	27.8	28.115	23.0571	23.35	22.7591	22.96
1985	8	22	35.5429	23.425	12.1179	26.7667	33.3176	27.9765	29.2125	23.9524	25.89	24.3087	24.65	79.381	55.95	74.8696	68.9412	27.8048	28.245	27.9696	27.7	22.7952	23.045	22.8739	22.7444
1985	8	23	35.9385	23.4667	12.4718	26.2905	33.0316	27.2267	28.4	23.8364	26.0609	24.15	24.6684	81.8095	56.0435	76.95	71.5294	27.9714	28.587	27.905	28.1944	22.8762	23.2304	22.84	23.0111
1985	8	24	35.88	22.9882	12.8918	26.0857	34.0444	27.6	28.7389	23.8476	26.08	24.06	24.6278	82.7368	52.65	76.8	71.25	27.81	28.185	27.74	27.9706	22.795	22.985	22.755	22.8824
1985	8	25	35.9	22.8737	13.0263	26.12	33.4667	27.5067	28.3615	23.9789	25.8737	24.1158	23.2824	84.3529	56.5263	76.7895	73.6429	28.4167	28.4158	27.8158	28.3333	23.1722	23.1211	22.7842	23.1
1985	8	26	35.5308	22.819	12.7117	25.9905	33.5111	28.0444	28.7188	24.01	25.5263	24.5182	24.6556	84.5263	54.4	76.0952	71.7778	28.14	27.725	28.4273	28.0789	22.99	22.725	23.1727	22.9421
1985	8	27	35.3857	23.2857	12.1	26.4571	33.8667	27.6824	28.7733	24.07	26.1474	24.42	24.8353	82.1	54.8947	76.75	72.4375	28.25	28.6105	28.355	28.3941	23.065	23.2368	23.1	23.1235
1985	8	28	35.5	23.0778	12.4222	25.9842	33.7235	28.2125	28.8	24	26.1579	24.3158	24.8412	83.7647	54.2105	74.8421	71.75	28.4235	28.4895	27.9526	28.3647	23.1882	23.1421	22.8895	23.1294
1985	8	29	35.75	23.1684	12.5816	26.0318	34.2733	27.5867	28.9333	24.24	26.46	24.37	25.1056	83.8	55.55	77.6842	72.4118	28.73	29.505	28.38	29.0278	23.365	23.72	23.125	23.5
1985	8	30	35.8364	23.1444	12.6919	25.4762	33.925	27.8059	28.7375	23.9412	26.1	24.2667	24.7533	85.8824	55.0625	77.7222	73.2	28.4647	28.5938	28.2222	28.4467	23.2176	23.2375	23.0278	23.1733
1985	8	31	36.0923	23.12	12.9723	26.5421	34.5556	27.9778	29.0187	24.0667	26.1647	24.1684	24.7563	82.8333	53.2941	75.7222	70.4667	28.4611	28.5647	27.7789	28.2313	23.1722	23.2118	22.7211	23
1985	9	1	35.3538	22.9059	12.448	26.095	33.32	27.7867	28.8	23.9789	26.1889	24.2526	24.8059	84.5789	56	75.6111	71.5	28.3947	28.8722	28.0556	28.3294	23.1737	23.3722	22.9222	23.0824
1985	9	2	35.1143	22.4444	12.6698	25.91	33.175	26.7353	27.8143	23.9579	26.3684	24.31	24.8778	85.1053	57.1579	80.9	74.7059	28.3789	29.3368	28.57	28.7111	23.1579	23.6789	23.27	23.3389
1985	9	3	35.25	22.4444	12.8056	25.4952	33.9625	27.5647	28.6412	23.99	26.2	23.85	24.68	87.2	53.95	74.95	72.3684	28.685	28.65	27.2	28.17	23.305	23.25	22.39	22.985
1985	9	4	35.2667	23.1	12.1667	25.885	33.4714	27.4941	28.7687	24	26.3368	24.05	24.8158	85.5789	57	76.4737	73.1176	28.5053	29.3526	27.6316	28.4833	23.2	23.6789	22.7	23.1778
1985	9	5	35.3429	23.3222	12.0206	26.4524	33.175	28.0118	28.9471	24.53	26.5158	24.3474	25.1611	85.6	60.4211	75.8421	74.2941	29.465	30.3	28.1789	29.3556	23.78	24.2	22.9842	23.6722
1985	9	6	35.1286	23.3471	11.7815	26.29	33.3529	28.0353	28.775	24.3368	26.7263	24.3789	25.1118	85.4737	59.0526	75.1579	74.375	29.0947	30.5105	28.0842	29.2647	23.5474	24.2263	22.9474	23.5941
1985	9	7	35.1286	23.1333	11.9952	26.6	33.3333	27.8867	28.6143	24.33	26.2842	24.1474	24.9118	81.8421	55.6316	74.1579	70.7647	28.85	29.1211	27.6	28.5611	23.395	23.4316	22.6579	23.1889
1985	9	8	34.7	23.2	11.5	25.9167	32.3429	26.6	27.7769	23.8588	26.0421	24.1294	24.6125	84.2941	58.6316	80.7647	75.2	28.0882	28.9316	28.3	28.325	22.9941	23.4421	23.0765	23.1063
1985	9	9	35.0462	22.8375	12.2087	26.0889	33.4375	27.2437	28.4231	23.9647	26.7579	24.5895	25.15	84.5882	57.9474	81.1053	74.8	28.3824	30.4211	29.1526	29.4062	23.1471	24.1737	23.5526	23.675
1985	9	10	34.3636	22.7875	11.5761	25.56	33.3125	27.16	28.3312	23.7632	26.5579	24.3111	24.8722	86.3684	57.6316	79.7778	74.9412	28.2421	29.9474	28.5111	28.9167	23.0526	23.8526	23.2278	23.3778
1985	9	11	35.2667	22.7286	12.5381	25.8211	33.5286	27.6533	28.6667	24.2556	26.8235	24.4667	25.1588	87.7778	59.8824	77.6111	75.0625	29.1667	31.1471	28.5389	29.5882	23.6167	24.4412	23.2333	23.7412
1985	9	12	35	22.5867	12.4133	25.7895	32.6125	27.7867	28.4	23.9333	26.8556	24.2941	25	87.0556	63.6111	75.2353	75.0625	28.5333	31.7222	28.0118	29.3941	23.25	24.7222	22.9118	23.6118
1985	9	13	34.0667	22.7625	11.3042	25.4722	31.92	26.475	27.6267	23.8941	26.5222	24	24.7706	87.8824	62.6111	80.2222	76.8125	28.5176	30.7056	27.9667	28.9588	23.2294	24.2944	22.8611	23.4118
1985	9	14	34.1091	23.0462	11.0629	25.8222	32.6143	27.2538	28.3833	23.9647	26.1176	24.3067	24.8133	86.5294	57.2941	78.2667	72.25	28.5588	28.9824	28.2867	28.56	23.2706	23.4588	23.0867	23.24
1985	9	15	33.9167	22.2875	11.6292	25.3263	32.84	27.2615	28.0929	24.0111	26.5444	24.1471	24.8941	90.5556	59.3333	78.7059	76.3125	29.0444	29.9889	28.0647	29.0176	23.5111	24.0444	22.9471	23.4941
1985	9	16	34.46	22.4133	12.0467	25.7	33.0077	27.6182	28.4333	24.2	25.6933	23.9375	24.7385	87.6875	57	77.2	73.25	29.1706	28.0533	27.62	28.3077	23.6176	22.88	22.7067	23.0769
1985	9	17	33.8167	22.5067	11.31	25.1053	32.5312	27.3385	28.1615	23.6889	26.3556	23.9529	24.7333	89.2222	62.0556	77.8	75.1538	28.35	30.4056	28.1867	29.0214	23.1389	24.3111	22.9867	23.5
1985	9	18	33.7692	22.6187	11.1505	25.5	31.8813	26.9429	27.82	24	26.4737	24.4947	25.0111	87.5	64.0526	82.0556	78	28.8053	30.5526	28.9889	29.45	23.4	24.3632	23.5111	23.7611
1985	9	19	34.0769	22.4429	11.6341	25.6316	32.6875	27.5375	28.36	23.7778	26.3684	24.1158	24.7222	86	61.2632	76.5263	74.8824	28.1833	30.0368	27.8053	28.6056	23.0333	24.0789	22.8053	23.2611
1985	9	20	34.2923	22.4667	11.8256	25.4526	32.5625	26.8143	27.96	23.7556	26.1053	24.0667	24.6059	87.0556	59.4211	80.2222	76.125	28.2833	29.2526	28.15	28.4706	23.0722	23.6	22.9944	23.1882
1985	9	21	34.5	22.3	12.2	24.9833	32.7333	27.1643	28.0364	23.6611	26.0333	24.3889	24.6333	87.6667	59.0556	81.7222	76.4667	28.0235	29.05	28.7889	28.4062	22.9235	23.4167	23.3722	23.1062
1985	9	22	33.9	22.44	11.46	25.4235	32.3533	26.6929	27.9417	23.9111	26.0053	24.0278	24.7	87.9412	59.1053	78.9412	77	28.5765	29.0421	27.8353	28.5933	23.2588	23.5211	22.8176	23.2733
1985	9	23	33.4	21.825	11.575	25.0667	31.88	26.6692	27.9182	23.4778	25.8444	23.7438	24.34	88	62.7778	76.6875	74.8571	27.9056	29.2667	27.1562	27.9467	22.8333	23.6556	22.3875	22.8733
1985	9	24	34.3333	22.0875	12.2458	25.3	32.5133	26.9429	27.9769	23.7722	26.31	24.2	24.7882	88.1667	60.9	80.6842	75.625	28.3944	29.85	28.3526	28.8294	23.1444	23.985	23.1211	23.4118
1985	9	25	34	21.8235	12.1765	25.365	32.8462	27.12	28.2571	23.93	26.4722	24.1667	24.9176	89.45	60.4444	79.5556	76.375	28.79	30.1389	28.2278	29.1765	23.4	24.1389	23.0389	23.6
1985	9	26	33.95	22	11.95	25.5222	32.85	27.0333	28.0538	24.0444	26.5	24.425	24.9062	90	61.5	80.5625	77.6667	29	30.2889	28.7812	29.2812	23.5222	24.2111	23.375	23.6687
1985	9	27	33.8727	21.6462	12.2266	25.4133	32.25	27.45	28.2083	23.9733	26.1867	24.2571	24.8286	89.2	62	76.4286	73.2	28.8667	29.7733	28.0571	28.9071	23.4	23.9267	22.9429	23.4286
1985	9	28	33.4667	22.4875	10.9792	26.0562	32.9273	26.7273	28.0455	23.975	26	24.1882	24.7375	85.5	60.0625	80.8571	76.3333	28.525	29.1625	28.6929	28.9077	23.1938	23.5688	23.3214	23.4385
1985	9	29	33.1273	21.9385	11.1888	25.8706	32.7231	26.1143	27.5929	23.7647	26.5176	24.2353	24.8412	84.9412	62.8824	82.8824	77.25	28.0882	30.6235	28.6412	29.1059	22.9588	24.3941	23.2765	23.5294
1985	9	30	33.8909	21.9538	11.9371	25.9733	32.7091	26.3357	27.9364	23.9333	26.0667	24	24.6357	84.6	60.2143	81.25	76.5	28.3067	29.6357	27.9563	28.8308	23.0733	23.8571	22.8562	23.3846
1985	10	1	33.5077	22.9067	10.601	26.3722	32.7857	26.7333	28.2571	24.0706	26.2737	24.2632	24.8294	84.2353	60.1579	81.1053	73.4706	28.5118	29.7	28.5263	28.8118	23.2353	23.8842	23.2368	23.3824
1985	10	2	33.9333	22.7438	11.1896	25.7842	32.3286	27.5545	28.3231	24.3889	26.0471	24.3765	24.94	89.1667	58.1053	76.6667	74.7333	29.4211	28.4158	28.3647	28.6706	23.7579	23.0789	23.1588	23.2941
1985	10	3	34.0286	22.475	11.5536	25.61	32.5188	26.4	27.7	23.7474	26.19	24.19	24.6944	84.9444	61.9	82.05	75.4706	28.1158	29.79	28.475	28.7211	22.9895	23.93	23.205	23.3368
1985	10	4	33.4143	22.2353	11.179	25.785	32.4	26.8375	27.9667	23.91	26.435	24.1789	24.8579	87.15	63.35	78.8421	75.6471	28.545	30.485	28.1158	29.0842	23.255	24.33	23	23.5421
1985	10	5	33.7429	22.0706	11.6723	25.945	32.9733	26.7375	28.1062	24.16	26.5474	23.98	24.8842	86.15	60.5263	79.3684	74.7647	28.86	30.3158	27.8842	29.0053	23.435	24.2316	22.8474	23.4947
1985	10	6	33.6154	22.125	11.4904	26.1105	32.3769	26.8786	28.0769	24.0947	26.4706	24.2947	24.9294	85.7368	61.0556	80.5556	75.5333	28.7105	29.85	28.5579	29	23.3526	23.9222	23.2579	23.4833
1985	10	7	33.3077	22.4588	10.8489	25.6947	32.1118	26.4467	27.6071	23.9684	26.4	24.1647	24.7647	86.7778	63.45	81.2941	77.4	28.6722	30.44	28.0667	29.05	23.3056	24.235	22.9278	23.5111
1985	10	8	33.6857	22.1	11.5857	25.7053	32.2857	26.44	27.6267	24.0316	26.39	23.8706	23.4	87.5294	65.7	81.2941	75.875	28.9389	30.7	27.9412	29.3067	23.4778	24.405	22.8529	23.6533
1985	10	9	33.2571	22.4118	10.8454	25.6778	32.1286	26.1467	27.4214	24.1765	26.5579	24.0556	24.9471	87.9412	64.4737	83.4118	78.3077	29.0412	30.8579	28.3765	29.425	23.5294	24.5263	23.1294	23.7313
1985	10	10	33.9923	22.2267	11.7656	25.2316	32.4267	26.0867	27.4933	23.8842	26.2842	24.0111	24.6778	90.4737	64.0526	87	80.0667	28.8158	30.3105	28.7278	29.2222	23.4	24.2053	23.35	23.6167
1985	10	11	33.9167	22	11.9167	25.1722	32.6846	26.5	27.7231	23.5294	26.2353	23.8706	24.55	87.5	61.7222	82.2941	75.625	27.7389	29.5444	27.9882	28.6529	22.7278	23.7444	22.8647	23.2706
1985	10	12	33.0429	22.2875	10.7554	25.545	31.8933	26.7375	27.7375	24	26.4	24.31	24.9368	87.95	64.3684	82.7368	77.6667	28.755	30.6053	28.8263	29.4611	23.355	24.3474	23.4105	23.7444
1985	10	13	34.25	22.0923	12.1577	25.4895	31.8667	25.8429	27.3786	24.0941	26.2706	24.2824	24.9375	88.0625	63.7895	85.8824	78.4375	28.7444	30.1737	29.0706	29.4353	23.35	24.1	23.5	23.7118
1985	10	14	33.7167	22.6857	11.031	25.5667	32.4467	26.9455	28.0083	23.6	26.3647	24.4562	24.9	85.7059	62.2778	83.6667	75.5	27.8412	30.0444	29.2059	29.1467	22.8471	23.9556	23.6294	23.5467
1985	10	15	33.125	21.9294	11.1956	25.0111	31.9733	26.3455	27.8818	23.7	26.1	24.3529	24.7067	90.8333	62.2632	83.375	77	28.5278	29.5158	28.9118	28.9188	23.2333	23.7632	23.4471	23.4375
1985	10	16	32.6333	21.8	10.8333	25.2333	31.325	25.88	27	23.3571	25.84	23.9158	24.3895	86.2857	65.0476	85.5556	79.1875	27.5286	29.6429	28.2737	28.5158	22.6286	23.7952	23.0789	23.2
1985	10	17	32.9917	21.7214	11.2702	25.0421	31.35	26.1571	27.2643	23.2778	25.7882	24.2667	24.4688	86.1111	61.7368	84.7647	75.9375	27.1684	28.3211	28.9444	28.3882	22.4158	22.9842	23.4611	23.1059
1985	10	18	33.2182	22	11.2182	25.0095	31.8	26.1867	27.3235	23.6286	26.3	24.2684	24.7294	88.3684	62.8571	85.5	78.6875	28.1476	29.9429	29.0684	29.0789	23.0238	23.9667	23.5474	23.5263
1985	10	19	33.7667	22.0333	11.7333	25.0762	32.0133	26.04	27.3059	23.93	26.0476	24.019	24.6789	90.1053	60.5238	82.8571	78.1111	28.7095	29.3048	28.2857	28.7571	23.3238	23.6143	23.0857	23.3429
1985	10	20	33.15	21.7125	11.4375	25.1263	31.4	26.1933	27.2533	23.8947	26.1158	23.9684	24.6474	90.6316	64.0526	82.6316	76.7222	28.8684	29.9737	28.1842	28.9947	23.4316	24.0368	23.0263	23.4842
1985	10	21	32.6909	22.1467	10.5442	24.975	31.85	26.1067	27.1571	23.8	26.0737	24.0211	24.6389	90.1667	62.35	84.1053	78.3529	28.4368	29.77	28.3842	28.8722	23.1737	23.93	23.1526	23.4278
1985	10	22	32.6462	22.0125	10.6337	25.2158	31.74	25.9571	27.3	23.9158	26.45	24.17	24.9389	90.1765	64.1	85.2	80.4375	28.8263	30.54	28.79	29.4158	23.4158	24.345	23.39	23.7421
1985	10	23	32.9333	22.0118	10.9216	25.0789	31.6375	26.22	27.2615	23.7895	26.3	24.2211	24.7389	89.4211	65.6	83.8947	80.9333	28.5263	30.54	28.7421	29.1889	23.2526	24.345	23.3579	23.6056
1985	10	24	32.3167	22.2706	10.0461	25.295	31	26.3688	27.2467	23.7368	26.2105	24.1444	24.675	89.0526	67.7895	84.6111	80.4	28.365	30.6211	28.7056	29.1353	23.12	24.3684	23.3111	23.5529
1985	10	25	33.7385	22.075	11.6635	24.7	31.6571	26.5467	27.4214	23.7529	26.2118	24.3	24.7313	91.4118	64.8235	83.5556	77.6667	28.6882	30.3176	28.8667	29.1937	23.3294	24.2176	23.4222	23.5875
1985	10	26	33.35	21.8429	11.5071	25.2842	32.2188	26.7714	27.8	24.0588	26.5316	24.5158	25.0765	87.9375	62.75	83.5	76	28.95	30.155	29.2722	29.7125	23.4875	24.105	23.6722	23.9062
1985	10	27	33.5833	21.7125	11.8708	25.3895	32.7688	26.9467	28.06	24.1474	26.1263	24.3222	24.8687	90.4737	62.8421	82.9444	79.3571	29.3	29.8421	28.8778	29.3937	23.6789	23.8579	23.45	23.6937
1985	10	28	33.0167	22.35	10.6667	25.5	32.2133	26.225	27.6714	24.1778	26.3125	24.5222	25.0267	89.9444	65.625	87.1111	80.0769	29.2944	30.6187	29.6222	29.8333	23.6833	24.4	23.8833	23.9733
1985	10	29	33.2833	22.1125	11.1708	25.2278	32.2933	26.35	27.5667	24.1222	26.0778	24.3111	24.8333	91.5556	59.9444	84.4118	79.0625	29.3167	28.8056	29.0056	29.0389	23.7	23.2111	23.5278	23.4722
1985	10	30	33.3333	22.275	11.0583	25.0444	31.7067	26.7846	27.6231	23.8333	26.3056	24.2118	24.8235	90.6111	66.2222	82.8824	79.8	28.7278	30.7	28.6706	29.4412	23.3611	24.4056	23.2941	23.7412
1985	10	31	32.5455	22.5	10.0455	25.2812	30.8143	26.3714	27.2	23.9067	25.8471	24.2	24.7429	90.0667	64.8235	84.1875	81.6667	28.78	29.0412	28.8412	29.0571	23.3867	23.4118	23.4118	23.5143
1985	11	1	33.2063	21.5882	11.618	24.9211	31.8625	26.2059	27.2133	23.7667	26.2105	24.1222	24.6294	90.5	65.1579	83.6111	78.8125	28.6056	30.3737	28.5722	28.9353	23.2889	24.2	23.2389	23.4588
1985	11	2	32.975	21.8235	11.1515	24.8526	31.9647	26.3562	27.4267	23.4737	26.0556	23.9889	24.4437	89.5789	64.3333	82.3333	78.5333	28.0158	29.9722	28.2278	28.6063	22.9211	24.0389	23.0333	23.2563
1985	11	3	33.5231	21.8824	11.6407	24.985	32.5133	26.52	27.6	23.4211	26.3556	24.1556	24.6412	88.6842	63.7368	83.3889	77.1667	27.915	30.0737	28.6167	28.9059	22.855	24.0842	23.2944	23.4529
1985	11	4	33.2154	22.2188	10.9966	25.4263	31.9467	25.8312	27.55	24.0588	26.2125	24.6588	25.04	90.1765	66.1176	87.1176	80.125	29.0722	30.2937	29.9	29.9067	23.5222	24.2125	24.0059	24.0267
1985	11	5	33.0667	22.3812	10.6854	25.5158	31.5062	26.1687	27.4267	24.0824	26.3412	24.0706	24.8125	88.4706	67	83.2353	79	28.9529	30.8529	28.4412	29.3563	23.4765	24.5294	23.1765	23.6812
1985	11	6	33.1	22.3333	10.7667	25.5667	31.8133	26.5187	27.7786	24.4533	26.7056	24.6706	25.2714	89.7857	67.5	83.6471	80.3333	29.6786	31.5944	29.5765	30.3154	23.8786	24.9444	23.8176	24.2231
1985	11	7	32.9571	22.475	10.4821	25.1944	31.825	26.2937	27.44	24.0471	26.4	24.3562	24.9	90.0625	66.625	83.9375	80.9231	29.0312	30.9062	28.9937	29.6571	23.5313	24.5563	23.5062	23.8714
1985	11	8	32.4833	22.3	10.1833	25.4294	31.0312	25.68	26.8857	24.1882	26.2875	24.0143	24.7692	91.5	67.75	85.3571	83.2727	29.5375	30.8	28.6	29.775	23.8063	24.5187	23.2643	23.9417
1985	11	9	32.5867	22.0824	10.5043	25.5789	31.3882	25.8562	27.1824	24.1278	26.1111	24.1111	24.7941	88.5882	65	85.8333	80.2353	29.1222	30.0611	28.8444	29.3556	23.6	24.1222	23.4056	23.7056
1985	11	10	32.4063	21.6389	10.7674	25.375	30.975	25.6706	26.9294	23.8	25.8667	24.1889	24.6063	88.4444	66.5556	88.2778	81.5625	28.5421	29.8889	29.15	29.2824	23.2368	24.0167	23.6056	23.6529
1985	11	11	32.6	22.0471	10.5529	25.33	31.2118	25.8471	27.0389	23.9333	26.1684	23.9895	24.7333	90.1111	68.8947	86.2632	81.7222	28.9053	30.7053	28.6895	29.4316	23.4368	24.4526	23.2895	23.7263
1985	11	12	32.6333	21.975	10.6583	25.17	31.4059	26.4375	27.2118	24.03	26.32	24.0632	24.7588	89.5	67.8	84.2632	80.9444	29.095	30.855	28.5842	29.5632	23.56	24.56	23.2632	23.8263
1985	11	13	32.1846	21.65	10.5346	24.715	30.9294	25.8	26.7	23.4105	25.7778	23.4444	24.2176	90.4211	67.5789	84.8889	81.0588	27.995	29.6526	27.2947	28.3111	22.91	23.8105	22.4684	23.0667
1985	11	14	32.7929	21.4533	11.3395	25.0421	31.2	26.0118	27.1118	23.3895	26.1158	23.8333	24.4437	86.1765	67.8421	81.3889	78.6471	27.7158	30.4895	27.9056	28.6944	22.7368	24.3368	22.8333	23.2833
1985	11	15	32.4333	21.8286	10.6048	25.0444	30.8235	26.0062	26.9867	23.6333	25.9158	23.75	24.4	89.3333	68.8421	81	80.2857	28.2833	30.2579	27.625	28.7067	23.0833	24.1789	22.7063	23.3267
1985	11	16	32.4786	22.0235	10.455	25.1737	31.35	26.3529	27.2765	24.0737	25.9368	24.2	24.7278	90.7222	66.4211	82.8333	79.5	29.2944	30.0158	28.6722	29.3118	23.6556	24.0684	23.2944	23.6706
1985	11	17	32.15	22.3647	9.78529	25.47	30.9875	25.9176	26.9125	23.8632	26.1684	23.5889	24.4944	87.7368	67.5789	82.6667	78.3158	28.435	30.0158	27.5333	28.85	23.185	24.0316	22.6667	23.4278
1985	11	18	32.2286	22.1733	10.0552	24.9105	31.2429	25.925	27.0133	23.5667	26.0824	24.1111	24.5824	89.8889	68.8333	86.4444	81	28.1895	30.2722	28.85	29.2353	23.0211	24.1722	23.4278	23.6118
1985	11	19	32.625	22.2294	10.3956	24.8	30.7944	25.9556	26.9167	23.4737	25.77	23.9389	24.5125	88.8333	67.6	83.5	81.125	28	29.815	28.2444	28.8706	22.9263	23.955	23.0389	23.4294
1985	11	20	31.95	22.1111	9.83889	25.615	30.6353	26.1294	27.1529	23.55	25.645	23.82	24.345	85.3	68.25	83.65	78.5789	27.77	29.62	28.04	28.48	22.785	23.83	22.945	23.19
1985	11	21	32.4714	21.8882	10.5832	25.3	30.6133	26.5333	26.8857	23.8	25.7882	23.8118	24.5533	88.7059	68.1111	81.1875	80.5	28.4353	29.8944	27.8412	28.8533	23.1765	23.9556	22.8	23.3867
1985	11	22	32.4	21.5667	10.8333	24.7412	31.7857	25.7692	26.8308	23.4706	25.8	23.65	24.3	88.6875	65.4706	83.1333	79.1538	27.8625	29.5941	27.6467	28.4786	22.825	23.8118	22.6733	23.1571
1985	11	23	32.4417	22.2	10.2417	25.2125	31.0667	26.2615	27.2214	23.3647	25.8941	23.9125	24.4067	85.8667	69.7647	83.0625	79.2857	27.6938	30.4706	28.1812	28.6133	22.7313	24.2824	23.0312	23.28
1985	11	24	32.5286	21.8533	10.6752	25.2941	31.0733	25.7867	26.9643	23.8222	26.1187	23.7611	24.5688	87.9412	68.625	83.1667	79.7857	28.3706	30.5875	27.9389	28.84	23.1	24.3625	22.8556	23.3667
1985	11	25	32.4833	22.3	10.1833	24.9056	30.7467	26.1467	27.25	23.2118	25.8176	23.8235	24.2882	86.9412	66.3889	80.5	77.875	27.3556	29.1333	27.6588	28.0765	22.5278	23.5222	22.6765	22.9471
1985	11	26	32.9692	21.76	11.2092	24.7611	31.1933	26.1667	27.0923	23.4222	26.25	23.7667	24.5643	88.5882	67.8125	82.5294	80.2143	27.9111	30.7	28.2	29	22.8667	24.3937	23.0529	23.4733
1985	11	27	32.8462	21.2	11.6462	25.4947	31.6062	26.3467	27.6143	23.3556	25.7053	23.9474	24.4235	84.4706	63.2	81.6111	75.875	27.55	28.785	27.8368	28.1118	22.6667	23.33	22.7947	22.9529
1985	11	28	32.8154	21.8667	10.9487	25.275	31.2437	26.4467	27.425	23.5556	25.5684	23.9667	24.3588	87.0556	62.5789	80.6111	76.4706	28.0053	28.7895	28.0278	28.3611	22.9263	23.3105	22.9167	23.1056
1985	11	29	33.0714	21.4667	11.6048	24.7789	31.4	25.9389	26.9706	23.0211	25.3684	23.7579	24.0941	85.8889	63.6316	83.4737	77.6875	26.8895	28.5684	27.9368	27.8235	22.2263	23.2105	22.8789	22.7882
1985	11	30	32.5667	20.7143	11.8524	24.66	31.7706	26.1875	27.2824	22.97	25.5368	23.7684	24.0824	85.8333	63.4737	81.4211	77.1667	27.02	28.8316	27.7474	27.8368	22.295	23.3474	22.7526	22.7842
1985	12	1	32.1833	20.9429	11.2405	24.5556	31.2706	26.0824	27.0235	22.7	25.6444	23.8222	24.05	85.8333	63.6111	81.8333	76.9412	26.4333	29.1167	27.9056	27.8	21.9222	23.5222	22.85	22.7556
1985	12	2	32.0462	21	11.0462	24.7765	30.2937	25.5333	26.525	23	25.3733	23.2235	23.84	87.1765	65.25	82	79.1333	26.9294	28.45	26.9059	27.5563	22.2529	23.1437	22.2471	22.6375
1985	12	3	31.7833	21.7714	10.0119	24.5333	30.6	25.5059	26.5471	22.9667	25.5647	23.3647	23.9706	87.8889	67.9412	83.8824	79.75	27.0333	29.4824	27.3647	27.9588	22.3333	23.7412	22.5176	22.8647
1985	12	4	31.9636	21.7077	10.2559	24.8235	30.8941	25.9125	26.8882	22.875	25.5375	23.5125	23.9875	86.4375	65.6875	82.875	78.3333	26.7063	29.1187	27.4812	27.7688	22.1562	23.5563	22.6125	22.7688
1985	12	5	31.85	21.8769	9.97308	24.3875	31.2812	26.2118	26.975	22.6	25.6941	23.4706	23.8133	85	64.5882	79.9412	76.1333	25.825	29.3765	27.1647	27.325	21.5687	23.6824	22.4	22.4625
1985	12	6	32.4222	21.8667	10.5556	24.4	30.9929	25.7562	26.7143	22.8571	26.1067	23.3125	24.1923	87.7143	69.2	81.875	80.1538	26.5867	30.68	27.0563	28.3071	22.0467	24.4267	22.3312	23.0714
1985	12	7	32.3556	22.3091	10.0465	24.8059	30.5	25.9733	26.88	23.1812	25.5	23.6533	24.1133	86.5625	65.3529	83	78.8667	26.7471	28.4412	27.2062	27.4313	22.1353	22.9529	22.4	22.45
1985	12	8	31.76	21.35	10.41	24.3467	30.32	25.5867	26.4929	23.0714	25.1	23.2533	22.25	87.3846	66.3125	82.6667	79.4615	26.74	28.4875	27.0267	27.4643	22.12	23.1625	22.32	22.5643
1985	12	9	31.6	21.9429	9.65714	24.7875	30.2625	26.4	27.0067	22.9	25.1143	23.4214	23.8538	85.5625	65.2667	78.5385	76.9231	26.6813	27.9667	26.85	27.1857	22.15	22.7867	22.2429	22.4071
1985	12	10	31.3545	21.8357	9.51883	24.9	29.9867	25.94	26.6357	22.6125	25.2933	23.3	23.8714	82.5625	69.5333	80.5333	79	25.9625	29.2067	26.94	27.7357	21.6687	23.56	22.2333	22.7357
1985	12	11	31.7455	21.1091	10.6364	25.1733	30.3733	25.96	26.8667	22.7929	25.2	22.9714	23.65	82.6429	66.5714	78.2857	75.5385	26.2571	28.65	26.1643	27.0214	21.8429	23.2429	21.7714	22.2929
1985	12	12	32.5583	21.7538	10.8045	24.9765	31.3	26.0625	27.175	22.8	25.0875	23.3063	23.7125	82	60.1765	80.0625	74.5	25.7353	27.2294	26.4412	26.4647	21.5059	22.3235	21.8765	21.9
1985	12	13	31.9083	21.3385	10.5699	24.6875	30.8143	25.88	26.8786	22.5733	25.16	22.9867	23.5667	82.0667	63.6667	78.6	75.3571	25.6	27.9467	26.0187	26.54	21.4375	22.82	21.6813	21.9933
1985	12	14	32.1538	20.85	11.3038	24.3125	30.2467	26.05	26.6813	22.4133	24.6933	23.2267	23.3214	84.3333	64.0667	79.8	75.6429	25.6563	27.4333	26.6933	26.5533	21.4625	22.52	22.1067	22
1985	12	15	32.1769	21.3857	10.7912	24.6267	31.1125	26.425	27.1667	22.3867	24.9	22.7333	23.3786	82.9333	61.4375	74.3333	73.0769	25.64	27.4562	25.3467	26.2071	21.44	22.5312	21.2467	21.7857
1985	12	16	31.9077	21.3714	10.5363	24.65	30.3938	25.9	26.7125	22.3125	24.78	23.2933	23.4733	82.1875	64.7333	80.8	76	25.4563	27.64	26.92	26.7333	21.3313	22.6467	22.2467	22.0933
1985	12	17	32.4077	21.3571	11.0505	24.5647	31.3313	26.1625	27.0938	22.3412	24.7625	23.3375	23.5	83.0588	59.4375	79.1875	73.6	25.5765	27	26.8562	26.4875	21.4353	22.2312	22.2125	21.975
1985	12	18	32.5231	21.4154	11.1077	24.26	31.18	26.24	26.9933	22.36	25.0077	23.5571	23.6538	85.3333	61.9231	80.3571	75.75	25.8267	27.7462	27.3571	26.9538	21.56	22.7	22.5071	22.2308
1985	12	19	32.5385	22.3143	10.2242	24.5625	31.0933	26.0625	26.9067	22.6625	25.7385	23.4667	23.9231	85.25	66.5385	81.5333	77.75	26.3125	29.7154	27.2667	27.7154	21.8875	23.8769	22.4733	22.7154
1985	12	20	32.125	21.92	10.205	24.8625	30.9375	26.4	27.15	22.8625	25.4333	23.1267	23.7571	84.8125	64.9333	77	75.0769	26.6188	28.9067	26.2533	27.0714	22.025	23.3733	21.82	22.2857
1985	12	21	32.8	22.5714	10.2286	24.9333	31.2	26.6071	27.2154	22.5667	25.4615	23.6462	23.6364	82.0667	63.4615	79.0769	74	25.86	28.7692	27.3385	26.8364	21.5733	23.3308	22.4846	22.1636
1985	12	22	32.075	22.0857	9.98929	25	30.7733	26.4867	27.2333	23.1125	25.0214	23.6667	23.9143	85.5625	63.0714	79.7333	75.6923	27.0688	27.9357	27.4267	27.3929	22.3563	22.8643	22.5667	22.55
1985	12	23	32.6923	21.9077	10.7846	25.0133	31.2714	26.08	27.1143	22.6571	25.0308	23.4667	23.6385	83	61.6667	80.3571	75.4545	26.0571	27.9667	26.9357	26.8583	21.7286	22.85	22.2571	22.1917
1985	12	24	32.8167	22.4	10.4167	25.22	31.24	26.56	27.4067	22.6571	25.2462	23.5385	23.6667	81.2143	62.2308	78.6154	72.5455	25.8929	28.2	27.1846	26.75	21.6143	22.9846	22.3692	22.125
1985	12	25	32.5545	21.9214	10.6331	24.8857	31.3846	26.7385	27.4417	22.85	25.6	23.8571	24.0615	84.5714	63	79.6154	75.1	26.5357	28.75	27.8385	27.3909	22.0214	23.2667	22.8077	22.5
1985	12	26	32.6417	21.6667	10.975	24.7429	31.3857	26.6133	27.3214	22.75	24.9	23.6231	23.49	84.8571	58.1818	79.6154	72.7778	26.4	26.8545	27.4154	26.36	21.95	22.1545	22.4769	21.87
1985	12	27	32.5333	22.5071	10.0262	24.5333	31.6133	26.6933	27.3933	22.66	25.3	23.5333	23.7286	85.6667	60.3571	77.6667	73.7692	26.3733	28.0286	26.9867	26.8714	21.8867	22.8929	22.2733	22.2
1985	12	28	32.75	21.0143	11.7357	23.7867	31.1385	26.2615	26.7818	22.04	24.875	23.3692	23.48	85.5714	61.5833	79.4167	75.7778	25.4133	27.3667	26.9083	26.57	21.3067	22.4	22.2583	22
1985	12	29	32.675	20.8133	11.8617	23.9467	31.0786	26.08	26.7214	21.9867	24.8462	23.1	23.2385	85.4667	61	79.8571	75.3333	25.2067	27.3231	26.5357	26.2	21.1267	22.3846	21.95	21.7231
1985	12	30	32.6167	21.5286	11.0881	24.1846	30.7	26.0933	26.825	22.0857	24.7833	23.1286	23.2583	84.0769	63.3333	78.9286	74.6	25.2308	27.4667	26.4643	26.3091	21.1615	22.5167	21.9643	21.8182
1985	12	31	32.1636	21.2846	10.879	24.6154	31.2154	26.0333	26.95	22.4333	24.3818	22.7583	23.09	83.8333	58.9091	75.9167	70.7778	25.7833	26.1818	25.575	25.56	21.5583	21.7818	21.425	21.41

## Sheet: 1986
			Temperature			Temperature				Temperature				Relative Humidity				Pressure				Dew temperature
Year	Month	Day	Maximum	Minimum	Max-Min	1899-12-31 07:00:00	1899-12-31 13:00:00	1899-12-31 19:00:00	Average	1899-12-31 01:00:00	1899-12-31 13:00:00	1899-12-31 19:00:00	Average	1899-12-31 01:00:00	1899-12-31 13:00:00	1899-12-31 19:00:00	Average	1899-12-31 07:00:00	1899-12-31 13:00:00	1899-12-31 19:00:00	Average	1899-12-31 07:00:00	1899-12-31 13:00:00	1899-12-31 19:00:00	Average		Month	Taverage	Hraverage
1986	1	1	32.8	21.5818	11.2182	25.0727	31.54	26.47	27.5222	22.6364	25.1455	22.8667	23.4	81.6364	61.7273	75.25	72.7778	25.9	27.9273	25.6	26.19	21.6	22.8364	21.425	21.78		January	26.9088	73.3674
1986	1	2	32.3111	22.06	10.2511	25.0182	30.8417	26.32	27.1667	22.5167	25.4	23.2429	23.5455	80.5455	66.0769	78.8462	73.7778	25.5818	28.9308	26.3615	26.4	21.4364	23.3846	21.9	21.9		February	27.3125	69.6197
1986	1	3	32.09	22.1818	9.90818	24.3385	31	25.35	26.48	22.5571	25.0308	23.4571	23.6077	86	63.5385	85.2143	78.7273	26.1846	27.9154	27.6357	27.125	21.8154	22.7385	22.6643	22.3167		March	28.195	66.5899
1986	1	4	31.8	21.6	10.2	24.1	30.5667	25.2	26.2583	22.0857	25.2429	23.1	23.4857	84.2857	65.6429	83	77.8462	25.2214	28.5857	26.7071	26.8429	21.2143	23.1929	22.1357	22.1786		April	28.5456	69.9599
1986	1	5	31.76	21.7667	9.99333	24.5538	30.7273	25.6182	26.6545	22.1385	24.65	23.1077	23.25	81.3846	60.4167	78.8462	73.2727	25.0385	26.8917	26.3923	25.9583	21.0692	22.125	21.9308	21.6167		May	28.3032	75.0352
1986	1	6	31.72	21.9667	9.75333	24.7846	30.7455	25.4909	26.6091	22.3077	24.7091	22.8615	23.1818	81.0769	61.1818	79.7692	73	25.2846	27.0273	26.0846	25.8455	21.2154	22.2636	21.7	21.5273		June	28.6003	71.4558
1986	1	7	32.47	22.4	10.07	24.8846	31.18	26.3636	27.2636	22.15	25.275	23.6692	23.6364	80.75	61.9167	80.2308	73.8182	24.8077	28.25	27.4769	26.775	20.9231	22.9333	22.5769	22.1		July	29.4365	65.7288
1986	1	8	32.6	22.0182	10.5818	24.6429	31.3167	25.5818	26.8909	22.0143	25.3077	22.8769	23.4083	79.9286	62.1538	79.8462	73.0909	24.6786	28.2615	26.1154	26.275	20.8357	22.9923	21.7385	21.8		August	30.09	63.4136
1986	1	9	32.39	22.3636	10.0264	24.4429	31.2583	26	26.925	22.3857	25.4462	23.0286	23.5769	84.3571	63.0769	78.4286	75.5	25.7143	28.6462	26.2214	26.7846	21.4929	23.2231	21.8286	22.1462		September	28.7217	72.4221
1986	1	10	32.2111	21.3636	10.8475	24.3333	30.52	25.8364	26.76	21.6167	25.5	22.8769	23.2091	83.9091	66.25	77.9231	76.7	24.7917	29.15	25.9538	26.5909	20.9333	23.525	21.6154	22.0273		October	27.2119	78.9131
1986	1	11	31.5375	21.9273	9.61023	24.4167	30.9	26.44	27.05	22.3	25.0364	23.1818	23.5818	83.75	63.5455	77.5455	76.3	25.5583	27.9727	26.3818	26.8	21.375	22.8273	21.8545	22.1273		November	27.0426	78.1785
1986	1	12	31.8444	21.8889	9.95556	24.1833	30.58	25.08	26.2	22.1333	24.7818	22.7667	23.1636	84.1667	61.6364	80.3333	75	25.3583	27.2545	25.9667	26.0455	21.2333	22.3545	21.6417	21.6636		December	27.4103	74.944
1986	1	13	32.79	21.7556	11.0344	24.1615	31.5636	26.1833	26.9727	22.3231	25.4923	23.3571	23.7538	84.9231	62.3077	78.4286	75.75	25.7077	28.6846	26.8	27.1769	21.5	23.1385	22.1357	22.3077
1986	1	14	32.48	22.08	10.4	24.0615	30.9889	26	26.8111	22	24.28	22.75	22.98	84.1538	56.6364	75.9091	73.7	25.0846	25.3182	25.6667	25.3545	21.0692	20.9455	21.2667	21.0818
1986	1	15	32.4889	21.9182	10.5707	24.5308	31.2	25.6545	26.8273	22.4333	24.9077	23.0308	23.3417	84.25	59.3077	78.9231	73.8333	25.3385	27.2385	26.2846	26.2769	21.2231	22.2462	21.8	21.7538
1986	1	16	32.6	21.3273	11.2727	23.9308	31.06	25.8909	26.7818	21.8667	24.7385	23.0154	23.0833	84.75	58.9231	77.3846	73.4167	24.8923	26.9077	26.1231	25.9846	20.9923	22.0231	21.7308	21.5846
1986	1	17	32.67	21.4444	11.2256	23.9667	31.48	25.86	26.83	21.7833	24.5667	22.8333	23.0667	83	57.1667	76.6667	72.4167	24.6333	26.1917	25.65	25.4917	20.8417	21.725	21.45	21.3333
1986	1	18	32.4444	21.3455	11.099	24.2462	31.5091	26.04	26.98	21.8769	24.7583	23.1833	23.1818	81.8462	57.1667	78.5	73	24.6615	26.6417	26.4917	25.7909	20.8385	21.8917	21.95	21.4727
1986	1	19	32.5111	21.44	11.0711	24.2417	31.4111	25.74	26.86	21.775	24.8	22.95	23.175	80.75	55.75	77.4167	71.6364	24.425	26.4417	25.9667	25.625	20.6417	21.8417	21.65	21.375
1986	1	20	32.5273	20.5778	11.9495	23.8833	31.14	26.3273	26.6444	22	25.1	22.9231	23.06	82.4545	62.9167	76.8462	74.5556	24.9273	28.0083	25.8923	25.74	21	22.7833	21.5538	21.46
1986	1	21	32.9818	21.6	11.3818	24.6769	31.8	26.4182	27.4	22.0923	25.2	23.4	23.5692	80.2308	59.3846	78	72.8333	24.9	27.6769	26.7615	26.4462	20.9615	22.5846	22.1385	21.9
1986	1	22	32.7545	21.4545	11.3	24.6308	31.6	26.3182	27.2818	22.0923	25	23.3231	23.4769	80.9231	59.2308	78.3846	73.5	24.9538	27.2308	26.7308	26.3	20.9846	22.3462	22.0692	21.8077
1986	1	23	32.32	21.86	10.46	24.8167	31.0444	25.62	26.96	22.1273	24.7364	23.1333	23.14	80.7273	58	79.8333	71.5	24.7417	26.5909	26.4917	25.7636	20.875	21.9727	22	21.5091
1986	1	24	32.98	22.14	10.84	24.6538	31.38	25.9778	27.05	21.8333	24.4308	22.6083	22.9	79.0833	57	76	69.7273	24.1308	26	25.225	25.0833	20.4538	21.5462	21.1917	21.0417
1986	1	25	33.1444	22.62	10.5244	24.2333	31.82	26	27.16	21.8	25.3636	22.8333	23.1909	81.5	58.3636	75.25	70.7	24.5333	27.7636	25.4917	25.6364	20.7417	22.7091	21.3583	21.4182
1986	1	26	33.08	22.62	10.46	24.6	31.22	25.9273	26.9818	21.8727	25.2615	22.9692	23.1273	81.4545	61	77	72.2727	24.3833	28.0615	25.9538	25.825	20.6417	22.8462	21.6077	21.5417
1986	1	27	32.8727	22.3091	10.5636	24.9692	31.2909	25.95	27.01	22.0462	24.8923	23.0154	23.3154	77.7692	61.2308	78.5833	72.8182	24.5769	27.4385	26.325	26.0833	20.7462	22.4	21.7667	21.6083
1986	1	28	32.7111	22.7	10.0111	24.8308	31.3455	25.65	26.9375	21.6154	24.8308	22.8545	23.2818	75.9231	58	76.8	70.7778	23.6846	26.8231	25.68	25.76	20.1462	22.1077	21.49	21.47
1986	1	29	32.92	21.575	11.345	24.65	31.7636	26.0545	27.07	21.75	24.9077	22.9385	23.2083	78.3333	57.1538	76.2308	71.3636	24.15	26.8	25.7692	25.65	20.45	22.0923	21.5	21.4083
1986	1	30	33.22	22.18	11.04	24.5833	31.72	25.68	26.97	22.15	24.6333	22.5167	23.1	81.4167	54.9167	75.25	70.6667	25.1333	26.0917	24.95	25.3833	21.1	21.5333	20.9	21.1917
1986	1	31	33.025	21.075	11.95	24.28	31.225	26.0375	26.8625	21.86	23.8444	22.3333	22.6444	81.4	54.2222	74.3333	70.1111	24.62	24.5556	24.6667	24.5667	20.83	20.7222	20.7778	20.7556
1986	2	1	32.64	21.4154	11.2246	24.3467	31.7455	25.36	26.71	21.8	24.6533	22.4857	22.9231	81.2857	57.1333	75.9286	71.3333	24.5286	26.3067	24.9786	25.1385	20.6929	21.7667	20.9929	21.0692
1986	2	2	32.6364	21.7538	10.8825	24.0071	31.6222	25.6	26.82	21.3714	24.9	22.8571	23.0429	80.3571	58.4286	76.2143	71.7692	23.7643	26.9571	25.6071	25.45	20.2143	22.2	21.4286	21.2786
1986	2	3	32.9	22.0615	10.8385	24.8923	31.86	26.6	27.47	21.9692	24.9077	23.1077	23.3308	77.6923	57.8462	74	70.4167	24.4154	26.8769	25.8154	25.7154	20.6692	22.1769	21.5231	21.4615
1986	2	4	32.94	22.0769	10.8631	24.6571	31.82	25.58	26.89	21.9286	25.1857	22.8714	23.3286	78.7857	59	77.6429	71.5385	24.45	27.4786	25.7214	25.8857	20.7071	22.4929	21.4786	21.5571
1986	2	5	32.5	21.0417	11.4583	23.4	31.38	25.6	26.43	21.6	24.6143	22.6	22.9077	84.4615	57.2857	75.0714	72.2308	24.5786	26.2786	25.1214	25.3357	20.7786	21.75	21.0714	21.2
1986	2	6	32.45	22.0182	10.4318	24.3667	31.3556	25.925	26.9625	22.2462	24.6333	22.9385	23.225	81.1667	58.75	75.2308	70.9	24.675	26.5333	25.6769	25.2909	20.8167	21.8917	21.4538	21.1545
1986	2	7	33.4667	21.6308	11.8359	24.1571	31.2909	26.06	26.96	21.5769	24.15	22.5846	22.6917	80.7692	53.1667	72.5385	67.7273	24.1615	24.925	24.8231	24.4667	20.4615	20.8417	20.8538	20.6083
1986	2	8	33.15	21.6923	11.4577	24.6214	31.92	25.9636	27.1	22.1167	25.1429	22.9286	23.425	82.4167	60.9286	74.4286	72.75	25.0462	27.6571	25.5857	26.1846	21.0385	22.5214	21.3571	21.7
1986	2	9	32.6909	21.3	11.3909	24.0875	31.8727	25.8167	26.8917	21.7333	24.48	22.4125	22.8929	82.4667	56.9333	73.6875	71.2143	24.4125	25.9667	24.6562	25.1267	20.6625	21.6333	20.7875	21.1
1986	2	10	33.3636	21.6308	11.7329	24.2533	32.85	25.8182	27.25	21.7429	24.4	22.8133	22.8091	80.9286	53.7857	76.9286	70.8182	24.3857	25.8286	25.7067	25.3167	20.6357	21.4857	21.42	21.1833
1986	2	11	33	22.2571	10.7429	24.0375	31.725	26.2182	27.025	21.9375	24.475	22.5	22.9687	83.5625	56.9375	73.1875	70.5333	24.9375	25.9625	24.7312	25.2125	21	21.6437	20.8438	21.15
1986	2	12	33.5909	21.8	11.7909	24.3125	31.9333	26.3455	27.1667	21.425	24.8125	22.8375	23.025	77.625	57.625	74.5333	69.7333	23.5375	26.7313	25.525	25.2688	20.0813	22.0813	21.3875	21.2
1986	2	13	33.4167	21.8	11.6167	24.2625	32.75	26.5182	27.6417	21.8688	24.8	23.04	23.1714	80.3333	57.0667	74.8667	71.2	24.6063	26.4867	25.76	25.68	20.7938	21.8933	21.56	21.4467
1986	2	14	33.95	22.2143	11.7357	24.2	32.7182	26.1917	27.5	21.825	24.8	22.85	23.1625	80.4667	54.75	75	69.4	24.42	26.275	25.5063	25.1	20.68	21.7688	21.325	21.0867
1986	2	15	33.7333	21.8308	11.9026	24.3812	31.7667	26.5667	27.375	21.8	24.65	23.025	23.28	78.4	55.875	72.5	68.2857	24.2	26.1562	25.5563	25.44	20.5133	21.7125	21.3563	21.28
1986	2	16	32.9091	22.4429	10.4662	24.4188	32.0545	26.38	27.2182	21.6312	24.775	23.04	23.12	78.3125	55.5625	74.3333	69	23.9875	26.2875	25.7267	25.3067	20.35	21.775	21.4667	21.18
1986	2	17	34.2083	22.4923	11.716	24.2375	33.1818	26.3833	27.7818	21.6375	25.0133	23.075	23.32	81.875	53.8	75.1875	69.9286	24.3188	26.4667	25.825	25.6467	20.5938	21.8467	21.5625	21.4067
1986	2	18	32.95	22.2	10.75	24.9062	32.0727	26.4667	27.5583	22.1625	25.1688	22.8375	23.3813	79.5625	58.25	72.75	69.8667	24.8875	27.4125	25.1938	25.825	20.9875	22.4188	21.1062	21.5125
1986	2	19	33.2333	22.25	10.9833	24.1867	32.0182	26.55	27.4364	21.48	24.4125	22.725	22.84	78.1429	54.5625	71.375	67.2308	23.5286	25.5563	24.8937	24.4929	20.1	21.2937	20.925	20.6571
1986	2	20	33.58	21.7846	11.7954	24.6437	32.89	26.7727	27.8	21.6429	24.6667	22.5867	22.9429	77.9286	52.4667	70.1333	66.5	23.72	25.64	24.56	24.6333	20.2067	21.3933	20.68	20.7467
1986	2	21	33.7167	21.9143	11.8024	24.475	32.6583	25.9833	27.3083	21.75	24.675	22.85	23.1	79	52.875	76	69	24.2	25.7438	25.5938	25.1875	20.5187	21.4125	21.3438	21.1
1986	2	22	34.2462	22.1385	12.1077	24.5412	32.6	26.8	27.6083	22.125	25.2	22.9625	23.3667	81	54.1176	71.875	68.5	24.95	26.7529	25.3438	25.5267	21.0125	22.0176	21.1937	21.3267
1986	2	23	33.7846	22.7429	11.0418	24.8941	32.9846	27.0769	28.0077	21.9176	24.8824	23.0118	23.2647	77.1765	53.0588	71	66.6875	24.2471	26.1353	25.3059	25.2353	20.5824	21.6353	21.2	21.1294
1986	2	24	33.6615	22.8533	10.8082	24.9625	32.3231	26.6308	27.6083	22.1875	25.1647	23.1882	23.4	78.75	55.9412	74.4118	69.375	24.8313	27.0588	25.9941	25.7062	20.9312	22.2353	21.6529	21.4687
1986	2	25	33.6714	22.6429	11.0286	24.6333	32.5615	26.8417	27.7615	22.2667	24.7875	22.9556	23.2438	81.6667	56.3529	68.9412	68.625	25.25	27.0118	25.1167	25.7	21.2167	22.1353	21.0389	21.4059
1986	2	26	33.7	21.9385	11.7615	24.3647	31.2667	26.78	27.2917	22.0471	24.6688	23.0471	23.1688	81.9412	55.3125	71.9412	69.1875	24.9294	25.875	25.4471	25.2	21	21.5437	21.2412	21.15
1986	2	27	34.1714	22.55	11.6214	24.6278	32.2583	26.7273	27.5308	22.0471	24.44	23.2222	23.1467	80.6471	53.4375	73.6471	68.6	24.9	25.7688	26.0167	25.4562	20.9889	21.375	21.6167	21.275
1986	2	28	34.1769	22.9875	11.1894	24.9111	33.2	26.3833	27.6462	22.3412	25.1647	22.95	23.3625	79.625	54.8235	73.4444	67	25.1706	26.8353	25.4889	25.5125	21.1765	22.0353	21.2778	21.2812
1986	3	1	34.3687	21.9176	12.4511	24.6211	32.9538	26.4917	27.7333	21.7474	24.4889	22.8842	22.9556	77.8947	50.5	70.2632	65.9444	24.0684	25.1	25.0632	24.5778	20.4263	20.9111	20.9947	20.6889
1986	3	2	34.375	22.6875	11.6875	25.1	32.8583	26.9538	27.8917	22.3895	25.0778	23.1368	23.4389	78.7368	52.8889	69.7368	66.6111	24.9895	26.5111	25.3579	25.3556	20.9947	21.8722	21.2474	21.2111
1986	3	3	34.2188	22.875	11.3438	24.975	32.8333	27.2692	28.1417	22.18	24.9684	23.18	23.3789	79.2	51.7368	70.65	66.6316	24.885	26.0158	25.5	25.3211	20.96	21.5842	21.33	21.2053
1986	3	4	34.3562	22.9882	11.368	25.59	33.2923	26.8	28.2077	22.4	25.1474	23.16	23.5263	76.8	53.6316	72.35	67.6842	24.98	26.5842	25.705	25.7105	21.005	21.9895	21.475	21.4421
1986	3	5	33.9375	23.0353	10.9022	25.335	32.9	27.0857	28.1231	22.3789	25.23	23.1158	23.5944	77.5263	54.6316	72	68.0625	24.9789	26.9947	25.5611	25.875	21.0579	22.2684	21.4056	21.6
1986	3	6	33.425	23.0235	10.4015	25.26	32.3615	26.6615	27.7462	22.0737	24.4526	22.9474	23.1579	76.2105	53.05	73.0526	66.9	24.515	25.305	25.02	24.95	20.73	21.115	20.995	20.935
1986	3	7	34.18	22.8267	11.3533	25.3895	33.0333	27.075	28.175	21.8842	24.7105	22.5895	23.0526	73.6842	53.2632	68.1579	65.0526	23.8211	25.7632	24.2632	24.6158	20.2421	21.4632	20.5526	20.7526
1986	3	8	34.4533	23.1875	11.2658	25.2222	33.7583	27.5455	28.4364	22.3333	24.8842	22.7333	23.2882	76.3529	53.3684	68.1667	66.7059	24.7167	26.0421	24.5444	25.0765	20.8556	21.6263	20.6944	21.0588
1986	3	9	34.5867	22.8143	11.7724	24.8737	33.7833	27.23	28.3727	21.9579	25.5053	23.0737	23.5105	76.7778	54.5263	69	66.7778	24.2158	27.4158	25.1389	25.5444	20.5053	22.4053	21.0333	21.2889
1986	3	10	34.3875	22.2625	12.125	24.605	33.025	26.9923	27.9083	22.1	24.7895	22.84	23.1889	79.8947	52.0526	68.85	66.7778	24.8368	25.7737	24.82	25.0333	20.8947	21.4211	20.875	20.9944
1986	3	11	34.825	22.8588	11.9662	25.035	33.2615	27.0143	27.9273	22.2	24.2941	23.3053	23.0812	78.75	49.2222	70.5556	65.3529	24.875	24.6667	25.8421	24.8941	20.925	20.8167	21.4947	20.9294
1986	3	12	34.5429	22.6437	11.8991	25.07	32.3833	27	27.8727	22.575	24.7611	23.1684	23.4647	80.9	53.8333	72.4211	69	25.68	25.9	25.7737	25.7118	21.49	21.5667	21.4368	21.4529
1986	3	13	34.3467	22.8941	11.4525	25.175	32.7417	26.8	27.8182	22.5474	24.9667	23.2105	23.4412	80.9474	52.8333	73.6316	68.3529	25.6579	26.2167	25.9368	25.6059	21.4421	21.7444	21.5737	21.3882
1986	3	14	34.9267	23.0125	11.9142	25.16	33.0231	27.2154	28.2231	22.4947	25.1474	23.3579	23.5294	79	52.4737	71.4211	67.3889	25.4842	26.5316	25.9789	25.7222	21.3421	21.9053	21.6158	21.4667
1986	3	15	34.7333	22.7588	11.9745	25.575	33.5077	26.8462	28.2077	22.8158	25.455	23.175	23.8684	78.9474	52	71.15	67.5789	25.8526	27.03	25.6	26.2789	21.6053	22.19	21.38	21.7947
1986	3	16	33.8714	22.525	11.3464	25.39	33.0154	27.3833	28.475	22.68	24.9368	23.26	23.5421	80.35	51.7222	69.85	66.5	25.76	25.5889	25.625	25.3333	21.54	21.3667	21.405	21.2389
1986	3	17	35.0143	22.9143	12.1	25.6706	33.0833	27.4545	28.57	22.7111	25.3111	23.6632	23.7765	78.1176	51.7222	73	67.375	25.6941	26.5111	26.6579	26.1062	21.4588	21.9278	22.0263	21.6875
1986	3	18	34.4467	22.8	11.6467	25.2	33.2	27.3692	28.2667	22.4211	25.3474	23.4105	23.5824	79	51.8421	70.1053	66.7647	25.2632	26.6789	25.8842	25.7	21.1842	22.0684	21.5789	21.4588
1986	3	19	35.4143	23.1059	12.3084	25.7053	32.7	27.2833	28.3583	22.4263	24.9833	23.1316	23.4167	75.4211	51.8889	69.2632	65.3333	24.8737	25.8722	25.3053	25.1389	20.9421	21.5556	21.1947	21.1056
1986	3	20	35.1267	22.9176	12.209	25.7684	33.0333	27.5667	28.6727	22.9684	25.46	23.28	23.9105	78.2632	51.65	69.3684	66.5	26.1316	26.775	25.7789	26.2778	21.6842	22.065	21.4158	21.7389
1986	3	21	34.6786	22.7875	11.8911	25.3842	32.5167	26.9455	27.9667	22.3789	25.0824	23.0421	23.4412	76.8421	53.0588	70	66.0588	24.9368	26.2353	25.2895	25.3	20.9684	21.7412	21.1789	21.1882
1986	3	22	34.2143	22.92	11.2943	25.4895	32.7556	26.9455	28.07	22.4842	24.875	23.2421	23.5375	77.2632	52.6	71.8421	68.1333	25.1474	26	25.7526	25.78	21.1	21.6533	21.4789	21.5267
1986	3	23	34.16	23.04	11.12	25.68	32.475	26.6308	27.7667	22.5474	24.7579	23.1474	23.5556	75.6842	52.4211	72.5789	67.4444	25.1	25.7368	25.7	25.7222	21.0947	21.3895	21.4	21.4278
1986	3	24	34.0667	23.28	10.7867	25.77	32.3692	26.9077	27.9538	22.69	24.6947	22.99	23.4632	77.25	53.2105	69.95	66.7368	25.445	25.7632	25.165	25.4421	21.295	21.4	21.015	21.2211
1986	3	25	34.6357	23.6625	10.9732	25.7111	32.9	27.4333	28.4182	22.4778	24.8667	23.0632	23.5167	75.6111	50.3889	69.1579	65.2222	24.9889	25.65	25.2211	25.3556	20.9833	21.3389	21.1158	21.2056
1986	3	26	34.2067	23.5125	10.6942	25.5667	32.8167	27.1167	28	22.5889	24.4167	23.1053	23.4294	77.5556	50.0556	70	66.4706	25.35	24.8056	25.3842	25.3294	21.2556	20.8	21.2105	21.1765
1986	3	27	34.5267	23.6625	10.8642	26.0737	33.0364	27.4909	28.5583	22.6222	25.1053	23.3579	23.6444	73.8889	51.0526	70.1579	65.2105	25.1158	26.0842	25.8	25.6474	21.1105	21.6263	21.5	21.4053
1986	3	28	34.6533	23.1857	11.4676	25.9053	33.5	27.2538	28.5	22.5684	24.8211	22.925	23.4842	75	49.5263	68.35	64.3684	25.0579	25.3789	24.89	25.1474	21.0579	21.1474	20.86	21.0526
1986	3	29	34.36	22.5333	11.8267	25.4526	32.6182	27.2769	28.1667	22.5474	24.8667	23.1053	23.5167	77.4737	51.8333	69.7368	66.5556	25.3105	25.8778	25.3842	25.5778	21.1947	21.4611	21.1474	21.2833
1986	3	30	34.6	22.9167	11.6833	25.9	33.3111	27.2	28.54	22.6125	24.88	23.0125	23.54	75	51.6	70.3125	65.9333	25.075	25.8133	25.2313	25.4733	21.075	21.3467	21.1187	21.2533
1986	3	31	34.3091	22.74	11.5691	26.1667	33.5	27.73	28.9778	22.6867	25.3467	23.0429	23.7214	74.7333	52.8667	67.0714	64.8571	25.1733	26.96	24.9071	25.7429	21.1533	22.26	20.9714	21.4857
1986	4	1	34.7273	23.2462	11.4811	25.9765	33.0636	27.7091	28.5909	22.9882	24.9125	23.4353	23.8062	77.5882	51.5333	70.2941	66.8	26.0471	25.9333	25.9529	26.1533	21.7294	21.5733	21.5471	21.72
1986	4	2	35.4667	23.2769	12.1897	26.0875	33.5667	27.65	28.8455	22.7625	25.4353	23.575	23.98	74.8667	51.4706	69.9375	65.2143	25.3067	26.8647	26.1812	25.9786	21.2133	22.0647	21.7063	21.5786
1986	4	3	34.8769	23.8615	11.0154	25.9167	33.08	27.2167	28.15	23.4667	25.3059	23.6889	24.1235	81.7059	52.8125	74.4706	69.9333	27.2722	26.5375	26.7353	26.6467	22.4444	21.9688	22.0941	22.0267
1986	4	4	34.5273	23.3846	11.1427	25.7294	32.7167	27.0909	28.2583	23.2588	25.7294	23.8588	24.2882	81.2941	55.5882	74.7647	70.5294	26.8765	27.8412	27.1647	27.2941	22.2235	22.8294	22.3941	22.4941
1986	4	5	34.8636	23.6364	11.2273	26.1	32.6636	27.51	28.5273	23.275	25.725	23.875	24.3	78.875	55.9375	70.9333	68.375	26.6625	28.125	26.3687	27.0438	22.0938	22.925	21.8875	22.3063
1986	4	6	34.2462	24.0769	10.1692	26.6941	32.7182	27.8182	28.7909	23.5556	25.4353	23.6556	24.2294	76.8824	50.25	71.3529	66.125	26.8647	26.2125	26.4412	26.525	22.2294	21.8563	21.9529	22.025
1986	4	7	34.5778	24.0333	10.5444	26.3882	32.3833	27.07	28.5111	23.6333	25.425	23.9375	24.3867	79.125	51.75	75.3125	68.1429	27.1588	26.725	27.3375	27.0429	22.4176	22.125	22.5125	22.3214
1986	4	8	34.5182	23.74	10.7782	26.36	32.7273	26.52	28.44	23.6267	25.7071	24.05	24.5538	79.8	55.2857	76.9375	70.1538	27.3533	27.7	27.7	27.6538	22.4867	22.7	22.7562	22.6769
1986	4	9	34.8833	23.6615	11.2218	25.9778	32.9091	26.8167	28.2455	23.4333	25.1375	23.7444	24.1375	81.2222	50	74	67.8	27.1389	25.6667	26.7389	26.38	22.3778	21.3733	22.1278	21.8867
1986	4	10	34.6385	23.0571	11.5813	25.7444	32.7667	27.0462	28.2	23.1222	25.4235	23.6111	24.0471	80.5556	53.625	72.1111	68.25	26.5444	26.7625	26.4333	26.3938	22.0222	22.1563	21.9333	21.925
1986	4	11	33.9917	23.3429	10.6488	26.4	32.7154	27.2333	28.4308	23.4444	25.0118	23.5667	23.9588	78.0556	52.2941	73	67.9412	26.8444	26.0588	26.4389	26.3824	22.2333	21.7176	21.9167	21.9235
1986	4	12	33.6727	23.4154	10.2573	25.9882	32.3833	27.3333	28.3545	23.2706	25.375	23.4	23.9688	79.7059	57.6875	71.8125	69.625	26.7235	27.5375	25.9765	26.6562	22.1294	22.5625	21.6235	22.0437
1986	4	13	34.7333	23.6154	11.1179	26.3389	32.4091	26.8	28.1	23.7	25.1125	23.5647	24.0938	80.4444	52.8125	75.2353	69.625	27.5222	26.325	26.6765	26.7875	22.6222	21.8938	22.0647	22.1563
1986	4	14	34.4909	23.3	11.1909	26.08	33.0444	27.4	28.4	23.24	25.4267	23.825	24.16	79.6667	55.0667	73.8125	69.6667	26.6	27.2133	26.9812	26.94	22.0667	22.42	22.3312	22.28
1986	4	15	35.0545	22.9667	12.0879	26.0133	33.4444	27.86	28.9875	23.2533	25.6467	23.9	24.2357	80.2	53.1333	72	68.1429	26.74	27.34	26.8688	26.8643	22.1333	22.5133	22.225	22.2071
1986	4	16	34.9455	23	11.9455	26.0941	33.3833	27.4	28.6083	23.575	25.625	24.175	24.3929	81.375	51.9375	75.25	69.9286	27.375	27.1688	27.7562	27.3143	22.5562	22.3812	22.6563	22.4643
1986	4	17	34.3	23.3833	10.9167	26.4471	33.15	27.45	28.6833	23.6471	25.5933	23.95	24.3857	79.4706	54.6	73	69.2857	27.3235	27.4733	26.8467	27.2538	22.4647	22.6	22.1467	22.4462
1986	4	18	33.7778	23.5846	10.1932	26.15	32.52	27.4667	28.5	23.7467	25.4429	23.9385	24.3385	83.2143	58	75.8462	72	27.8333	27.7143	27.3462	27.5154	22.8	22.6786	22.5385	22.6
1986	4	19	33.62	23.7692	9.85077	26.1067	33.24	26.99	28.37	23.7714	25.5	24.3692	24.525	82.6429	57.0714	77.4615	73.0833	27.8286	27.7286	28.3385	28.0083	22.7786	22.7429	23.1077	22.9
1986	4	20	33.72	23.2923	10.4277	26.4	33.08	27.68	28.6111	24.2308	26.2571	24.6714	25.0923	83.7692	59.3571	78.4286	74.6154	28.7769	29.4214	28.9786	29.2154	23.3615	23.6929	23.4429	23.5769
1986	4	21	34.0625	23.2833	10.7792	26.5286	32.9556	27.8889	28.8	23.9385	26.0769	24.6714	24.8333	80.9231	57.7692	77.3571	71.6667	27.9385	28.8692	28.8286	28.4167	22.8692	23.3846	23.3929	23.1333
1986	4	22	34.9273	23.0308	11.8965	26.0933	32.92	27.5333	28.61	23.96	26.0667	24.3412	24.7286	82.8571	57.3333	77.5625	72.5714	27.8643	28.76	28.4	28.4462	22.8143	23.3067	23.1437	23.1308
1986	4	23	34.4909	23.1538	11.3371	26.2235	33.0667	28.1273	28.975	24.1125	26.1	24.0933	24.7333	83.75	58.75	76.1333	73	28.5813	29.0917	27.7	28.4	23.2625	23.5417	22.76	23.1583
1986	4	24	34.4667	23.4923	10.9744	26.32	33.0167	28.05	28.92	23.9077	25.85	24.1765	24.5538	83.1538	58.1875	73.3529	71.7692	28.1154	28.5438	27.5529	27.8769	22.9846	23.2125	22.6412	22.8231
1986	4	25	34.15	23.4	10.75	26.5067	32.4833	27.6273	28.61	24.1571	25.7059	24.4933	24.75	83.2857	59.2941	77.8	73.7143	28.5929	28.4471	28.62	28.5071	23.25	23.1412	23.24	23.1714
1986	4	26	34.3	23.6889	10.6111	26.2857	33.3714	27.525	28.7571	24.1667	26.0333	24.3286	24.72	83.8333	56.0833	75	71.1	28.6917	28.4583	27.8692	28.06	23.2917	23.1667	22.8462	22.96
1986	4	27	34.8273	23.4462	11.3811	26.6875	33.22	27.4727	28.74	23.84	25.8286	24.1333	24.5083	78.7333	57.2857	76.5333	69.9167	27.6067	28.2357	27.8067	27.6	22.6467	23.0286	22.7867	22.6667
1986	4	28	34.7455	23.5231	11.2224	26.6	33.4727	27.8364	28.7889	23.6875	25.7	24.0067	24.2583	78.625	54	72.2	66.3333	27.2812	27.5429	27.0733	26.725	22.45	22.6357	22.3467	22.1333
1986	4	29	33.8833	23.6429	10.2405	26.3412	32.3167	27.1917	28.0273	23.6824	25.5286	24.0312	24.3429	80.2353	59.7857	75	71.6429	27.4412	28.0857	27.4438	27.5214	22.5706	22.9714	22.5688	22.6214
1986	4	30	34	23.28	10.72	26.4941	33.1455	27.32	28.5333	23.9625	25.9125	24.4286	24.6692	80.6875	57.0625	78.1538	71.8462	27.7625	28.4875	28.6643	28.0538	22.7875	23.1687	23.3	22.9385
1986	5	1	32	22.4714	9.52857	26.8	31.6	27.6	28.4	24.6	26.2	24	24.9	84	66	74	75	29.5	30.4	27.5	29.1	23.8	24.3	22.6	23.6
1986	5	2	31.4	23.6	7.8	26.2	30.6	27	27.7	24.4	26	24.4	24.9	86	70	81	79	29.4	30.6	28.8	29.6	23.7	24.4	23.4	23.9
1986	5	3	31.2	24.4	6.8	26	31	27.4	28	24	25.4	24.8	24.7	85	64	81	77	28.5	28.7	29.6	28.9	23.3	23.4	23.9	23.5
1986	5	4	30	22.8	7.2	25.4	28.8	27.2	27.1	23.2	25.4	24.6	24.4	83	76	81	80	27	30.2	29.2	28.8	22.3	24.2	23.7	23.4
1986	5	5	31.2	22.6	8.6	25.4	30.4	27.6	27.8	24.2	25.6	24	24.6	91	68	74	78	29.4	29.7	27.5	28.8	23.8	23.9	22.6	23.4
1986	5	6	34.35	23.6	10.75	26.2	30.6	27.4	27.9	23.4	25.2	24.8	24.5	79	65	81	75	26.9	28.5	29.6	28.3	22.3	23.2	23.9	23.1
1986	5	7	33.6667	23.4667	10.2	25.4	31.2	29	28.6	23.6	25.2	25	24.6	86	62	73	74	27.9	28.1	29	28.4	22.9	23	23.6	23.2
1986	5	8	34.4308	22.6	11.8308	25.2	32	25.2	26.9	24.4	25.6	24.2	24.7933	86.6875	60	92	73.0667	29.1647	28.6	29.5	28.54	23.5647	23.3	23.8	23.2133
1986	5	9	34.4364	23.4857	10.9506	24.8	32.4	28	28.3	24	26	24	24.7	94	60	72	75	29.3	29.4	27.2	28.6	23.7	23.8	22.5	23.3
1986	5	10	34.1286	22.2	11.9286	25.2	32.8	27.8214	28.5692	24	25.4	24.2737	24.8944	91	55	76.2632	73.9375	29	27.6	28.0632	28.7611	23.6	22.7	22.9526	23.3167
1986	5	11	34.7846	20	14.7846	26.3368	31.8	26.2	28.8083	24.0421	26	23.4	24.8706	82.7895	63	79	72.0667	28.3632	29.8	26.9	28.5588	23.1158	24	22.3	23.2059
1986	5	12	34.2857	22.8	11.4857	26.6	31.8	23.6	28.7154	24.2211	26.4	22.8	24.8222	82.8947	66	93	73.4667	28.7211	30.8	27.2	28.5882	23.2947	24.6	22.5	23.2471
1986	5	13	34.7636	20	14.7636	22.8	31.8	27.6	27.5	22.8	25.4	24.6	25.0929	0	60	78	79	27.7	28.2	28.9	28.3	22.8	23.1	23.5	23.1
1986	5	14	34.3818	22.2	12.1818	24	32.2	28.6	28.4	23	26	24.8	24.6	92	61	74	76	27.4	29.5	28.8	28.6	22.6	23.8	23.4	23.3
1986	5	15	34.3455	23.5857	10.7597	26.2947	32.4	29.4	28.8385	24.0111	27.2	26.2	24.7647	81.5556	67	78	69.5882	28.1722	32.6	31.9	28.1882	23.0167	25.5	25.1	23.0059
1986	5	16	34.9667	23	11.9667	26	30.8	28.2	28.3	24.4	25.8	25.2	25.1	88	67	79	78	29.5	29.9	30.1	29.8	23.8	24.1	24.1	24
1986	5	17	33.8923	23.2	10.6923	26	31.6	29.6	29.2	23.4	26.6	24.325	24.82	81	68	76.2143	73.1333	27.1	31.5	28.325	28.5467	22.4	24.9	23.0688	23.2333
1986	5	18	34.2	22.2	12	25.6	32.6	30	29.5	24.4	27.4	26	25.9	91	67	73	77	29.8	33.1	31	31.3	24	25.7	24.6	24.8
1986	5	19	34.0667	23.2154	10.8513	27.2	32.8	29.8	29.9	24.6	27	25.6	25.7	81	64	72	72	29.2	31.8	30	30.4	23.7	25.1	24.1	24.3
1986	5	20	34.6615	23.7571	10.9044	27.4	33.2	29.6	30	24.2	27.4	25.4	25.7	77	64	72	71	28.1	32.7	29.7	30.1	23	25.5	23.9	24.1
1986	5	21	34.3917	26.2	8.19167	26.6	32.2	29.8	29.6	23.6	26.4	24.8	24.9	78	64	67	69	27.1	30.6	28	28.6	22.4	24.4	23	23.3
1986	5	22	35.1833	23	12.1833	27	32.4	29.4	29.5	25.2	25.4	25	25.2	87	57	70	71	30.9	27.8	28.8	29.1	24.6	22.8	23.4	23.6
1986	5	23	34.6333	24	10.6333	26.2	32.4	27.8	28.92	23.8	25.2	24.6375	25.0312	82	56	80	75	27.9	27.3	28.9133	29.16	22.9	22.5	23.4533	23.5867
1986	5	24	34.7077	22.4	12.3077	24.4	32	29.4	28.8	23.4	26.8	25.2	25.1	92	67	71	77	28.1	31.8	29.3	29.7	23	25.1	23.7	23.9
1986	5	25	34.4167	23.4	11.0167	27.2	33.2	22.8	26.5	24	26.4	22	24.1	77	59	93	76	27.7	29.9	25.9	27.8	22.8	24.1	21.7	22.8
1986	5	26	33.3615	22	11.3615	24.2	32.4	26.2	27.3	23.2	26.4	25	24.9	92	63	91	82	27.8	30.5	30.9	29.7	22.8	24.3	24.6	23.9
1986	5	27	34.3692	21.2	13.1692	23	29.4	27.2923	28.4071	22.4	24.8	24.0941	24.8882	95	69	77.5	72.4706	26.7	28.3	27.9176	28.8588	22.2	23.1	22.8765	23.3824
1986	5	28	33.8857	22.2	11.6857	24	30	27.5077	28.3545	23.2	24.6	24.1789	24.8562	94	65	75.3889	74.4286	27.9	27.4	27.8333	28.82	22.9	22.6	22.7778	23.3667
1986	5	29	34.1714	22	12.1714	23	32.575	24.8	28.2846	22.6	24.8	23.6	23.7	97	60.5556	91	73.9333	27.1	29.5778	28.3	28.9867	22.4	23.8222	23.1	23.4667
1986	5	30	34.32	22.2	12.12	23.8	31.4	27.8	27.7	23.2	24.8	24.2	24.1	95	59	74	76	28	26.9	27.8	27.6	23	22.3	22.8	22.7
1986	5	31	34.7833	22.6286	12.1548	25.6	32.6	22.2	25.6	23	26	21.6	23.5	80	60	95	78	26.4	29.3	25.4	27	22	23.7	21.3	22.3
1986	6	1	34.5	23	11.5	24.2	31.2	27.6933	28.7929	22.8	25.4	24.1714	25.02	89	63	76.5714	72.9444	26.8	28.6	27.919	28.98	22.2	23.3	22.8619	23.465
1986	6	2	34.3067	22.2	12.1067	23.2	30.2	25	25.9	22.8	25	23.4	23.7	97	66	88	83	27.5	28.2	27.7	27.8	22.6	23.1	22.8	22.8
1986	6	3	34.7333	22.4	12.3333	23.2	30.8	27.2	28.4	24.2105	25.6	24.42	25.0056	84.0526	66	79.9	75.5882	28.785	29.4	28.7	29.2	23.365	23.8	23.33	23.6053
1986	6	4	34.9857	22	12.9857	22.8	28.8	26.4	26.1	22.4	25.4	24.5524	25.1105	97	76	75.5714	72.2105	26.8	30.2	28.5048	28.99	22.2	24.2	23.1667	23.455
1986	6	5	34.7167	23.35	11.3667	26.72	33.3077	26.75	28.3818	24.3895	26.3579	24.2842	25.0588	81.8947	58.9474	80.2222	74.3333	28.76	29.5737	28.4222	29.1059	23.385	23.7895	23.1778	23.5647
1986	6	6	33.52	23.075	10.445	27	31.6	26.8	28	24.4	26.2	24	24.9	81	66	79	75	28.8	30.4	28	29.1	23.4	24.3	22.9	23.6
1986	6	7	33.9929	23.3562	10.6366	26.5333	31.2	28.2	28.3583	24.2	26.4	24.6	24.7833	82.2222	69	75	73.5	28.5556	31.2	28.5	28.55	23.2278	24.8	23.3	23.2333
1986	6	8	34.2857	25.2	9.08571	25.4	31.4	28.8	28.6	24	25.8	24.4	24.7	89	64	70	74	28.9	29.5	27.7	28.7	23.5	23.8	22.7	23.4
1986	6	9	34.1462	25	9.14615	26	31.2	28.2	28.4	23.6	25.4	24.4	24.5	82	63	73	73	27.5	28.6	28	28.1	22.7	23.3	23	23
1986	6	10	35.0143	24.0143	11	26.6706	31.6	28.2	29.3545	24.6471	25.6	24.4	25.2176	85.25	62	73	72.4667	29.4235	28.9	28	29.1647	23.7412	23.5	23	23.5588
1986	6	11	34.7429	25.6	9.14286	26.4	30	27.8	28	23.4	25.4	24	24.3	78	69	73	73	26.8	29.4	27.3	27.8	22.2	23.8	22.6	22.8
1986	6	12	34.1538	24.325	9.82885	26.5211	29.2	27.8	28.5077	24.25	24.4	23.4	25.0611	82.1111	68	69	75.5625	28.7211	27.4	25.9	29.2667	23.3526	22.6	21.7	23.6389
1986	6	13	34.8867	24.6	10.2867	25.2	31.8	28.6	28.5	24.2	25.2	24	24.5	92	59	69	73	29.5	27.7	26.8	28	23.8	22.8	22.2	22.9
1986	6	14	34.3	23.5529	10.7471	26.1429	31	29.2	28.4071	24.019	25	24	24.8857	84.2857	62	65	75.5882	28.5	27.7	26.4	29.0895	23.1952	22.8	22	23.5474
1986	6	15	34.5067	25.6	8.90667	26.6	31.2	28.4	28.6	23	26	23.4	24.1	74	66	66	69	25.7	30.2	25.5	27.1	21.6	24.2	21.4	22.4
1986	6	16	34.7375	23.35	11.3875	26.855	32	28.6	28.6867	24.245	25.4	24.4	25.02	81.2	59	71	73.1667	28.53	28.1	27.8	29.045	23.21	23	22.8	23.475
1986	6	17	34.5571	23.95	10.6071	26.8632	32	27.9333	28.95	24.3579	26.2	24.3053	25.0667	81.1053	64	74.4444	71.7333	28.6842	30.2	27.9944	28.9529	23.3211	24.2	22.9333	23.4706
1986	6	18	34.1846	25.4	8.78462	26.8	31.8	29.6	29.5	23.8	26.2	25	25	78	65	69	71	27.5	30.3	28.6	28.8	22.7	24.3	23.3	23.4
1986	6	19	34.68	25.4	9.28	26.2	31.6	29.6	29.3	23.6	25.6	24.2	24.5	81	62	64	69	27.4	28.9	26.6	27.6	22.6	23.5	22.1	22.7
1986	6	20	34.6571	23.8235	10.8336	26.6222	32.4	29.8	28.6	24.0824	26	24.6	24.825	80.7647	60	66	71.6	28.2611	29.4	27.5	28.4588	23.0722	23.8	22.7	23.1529
1986	6	21	34.4857	23.9176	10.5681	27	32.6	29.4	29.6	23.6	26.2	24.6	24.8	75	61	68	68	26.9	29.8	27.8	28.1	22.3	24	22.8	23
1986	6	22	34.4438	23.7125	10.7313	26.8	31.8	29.6	29.5	23	25.2	24.4	24.2	73	59	65	66	25.6	27.7	27.1	26.8	21.5	22.8	22.4	22.2
1986	6	23	34.8733	24	10.8733	26.2	31.2	27.9067	29.1846	22.8	25	24.4	24.9882	75	61	75.4762	70.4667	25.5	27.6	28.1143	28.5706	21.4	22.7	22.9857	23.2294
1986	6	24	34.0385	25.2	8.83846	26.6	32.2	29.4	29.4	23.6	26.2	24	24.6	78	63	64	68	27.1	30.1	26.3	27.8	22.4	24.1	21.9	22.8
1986	6	25	34.7867	23.8	10.9867	26.6	31.4	29	29	23	24.6	23.8	23.8	74	58	65	66	25.7	26.4	26	26.1	21.6	22	21.8	21.8
1986	6	26	35.0067	24.8	10.2067	26	33.3231	30.6	28.5769	23.4	26.0526	24.8	24.5895	81	54.7895	63	69.7647	27.1	28.4316	27.5	27.7368	22.4	23.1474	22.6	22.7579
1986	6	27	34.5733	25.4	9.17333	27.2	32.4	29.4	29.6	23.6	25.8	24	24.5	74	59	64	66	26.7	28.9	26.3	27.3	22.2	23.5	21.9	22.5
1986	6	28	34.64	25.2	9.44	26.2	31	28.6	28.6	22.6	24.6	23.6	23.6	74	59	66	66	25	26.7	25.8	25.9	21.1	22.2	21.6	21.6
1986	6	29	34.5357	25.8	8.73571	27.2	31.2	28.2	28.7	22.6	24.2	23.6	23.5	68	56	68	64	24.4	25.6	26.1	25.4	20.7	21.5	21.8	21.3
1986	6	30	34.6467	23.6	11.0467	26.4	31.2	27.125	28.5077	23	23.6	24.1158	24.7059	75	53	78.2222	70.75	25.8	24.1	27.9263	28.1667	21.6	20.5	22.8737	23
1986	7	1	34.2286	23.4	10.8286	26.4	32.2	28.6	29	21.6	24	22.6	22.7	66	51	60	59	22.6	24.4	23.5	23.5	19.5	20.7	20.1	20.1
1986	7	2	35.3133	24	11.3133	26.6368	32.2	29.4	29.2667	23.85	25	24.6	24.6875	80	56	68	68.9375	27.6947	26.9	27.8	27.9647	22.7368	22.3	22.8	22.8824
1986	7	3	34.9692	24.2	10.7692	27.2	34.4	30	30.4	23.2	25	24.4	24.2	72	47	63	61	25.8	25.5	26.9	26	21.6	21.4	22.3	21.8
1986	7	4	34.4	23.1062	11.2937	27.6	31.8	29.2	29.5	23.2	25.2	23.6	24	69	59	63	64	25.5	27.7	25.4	26.2	21.4	22.8	21.4	21.9
1986	7	5	34.5	25	9.5	27.6	31.4	28.6	29	23.4	24.4	22.8	23.5	70	56	61	63	26	25.9	23.9	25.3	21.7	21.7	20.4	21.3
1986	7	6	34.8	25	9.8	26.5579	33	30	28.5867	23.8842	25	24	24.6471	81	53	61	72.25	27.8684	26.4	25.9	28.1647	22.8579	22	21.7	23
1986	7	7	34.5286	22.9563	11.5723	27.4	33	24.4	27.3	23	23.4	23.2	23.2	69	45	90	68	25.2	22.5	27.6	25.1	21.2	19.4	22.7	21.1
1986	7	8	34.4	24.4	10	27.6	31	28.8	29	24	24.6	23.8	24.1	74	59	66	67	27.5	26.7	26.2	26.8	22.6	22.2	21.8	22.2
1986	7	9	35.2	24.6	10.6	27.4	32.4	30	30	24.135	24.6	23	24.7105	78.3	53	55	69.2222	28.04	25.8	23.5	27.9526	22.95	21.6	20.1	22.8263
1986	7	10	34.9	24.4	10.5	26.8	31.4	28.1533	29.0167	23	24.4	23.9889	24.7733	73	56	72.1667	68.4286	25.6	25.9	27.1111	27.9867	21.5	21.7	22.3333	22.8333
1986	7	11	34.525	23.4471	11.0779	26.68	33	31.6	29.0786	23.845	25.6	24.2	24.5778	79.2	56	54	70.125	27.655	27.9	25.3	27.8588	22.7	22.9	21.3	22.8118
1986	7	12	35.1125	23.4824	11.6301	27.2	33.4	28.2667	29.3	23.2	24.8	24.3476	24.8421	72	50	74.05	70.2353	25.8	25.6	27.94	28.3222	21.6	21.5	22.885	23.1333
1986	7	13	35.2571	23.8474	11.4098	27.2762	33.2	29.8	29.42	24.3429	24.2	23.4	24.9316	78.8095	48	59	68.4706	28.4857	24.3	24.6	28.2444	23.1905	20.6	20.8	23.0444
1986	7	14	35.6	23.5312	12.0688	26.6353	32.8	30	29.0308	24.0125	24.4	23.4	24.7571	78.875	50	58	68.0769	27.8438	25	24.4	27.8143	22.8062	21.1	20.7	22.8071
1986	7	15	34.3231	25.8	8.52308	26.2	32.2	28.2	28.7	22	24.4	23.6	23.3	70	53	68	64	23.7	25.4	26.1	25.1	20.2	21.4	21.8	21.1
1986	7	16	34.9286	26	8.92857	26.6	32	31.6	30.5	22.2	24.6	22.4	23.1	69	55	45	56	23.9	26	21	23.6	20.3	21.8	18.3	20.1
1986	7	17	35.0357	25.2	9.83571	27.4	31.6	27.4933	28.6846	22.4	23.8	24.4143	24.8444	65	52	76.4	70.4	23.8	24.3	28.15	28.15	20.3	20.7	22.97	22.9937
1986	7	18	35.0714	23.3158	11.7556	27.4	34	28.4824	29.3	23	24.8	24.095	24.6412	69	47	70.75	67.8125	25.2	25.2	27.13	27.6588	21.2	21.2	22.37	22.6882
1986	7	19	35.4167	23.1733	12.2433	26.7824	33.6	31.6	29.5154	24.0688	24.2	24.4	24.8313	79.8125	46	56	67.5294	28.1063	24	25.8	28.0187	22.9812	20.4	21.6	22.925
1986	7	20	35.2267	26.4	8.82667	27	33.6	28.2111	29.2	23.4	25.2	24.1045	24.7421	74	51	71.1818	67.4706	26.4	26.5	27.1864	27.7556	22	22.1	22.4091	22.7556
1986	7	21	35.1071	23.1059	12.0013	26.5789	35.4	30.6	29.2267	23.8895	25.8	23.6	24.7895	80.3684	47	56	69.4118	27.8316	26.9	24.5	28.1111	22.8211	22.3	20.8	22.9722
1986	7	22	35.3231	25.8	9.52308	27	30.6	30.4	29.6	23.4	24	23.8	23.7	74	58	58	63	26.4	25.5	25.1	25.7	22	21.4	21.2	21.5
1986	7	23	35.5286	23	12.5286	26.2	32.8	30	29.8	22.8	24.2	23.8	23.6	75	49	60	61	25.5	24.5	25.4	25.1	21.4	20.8	21.3	21.2
1986	7	24	35.8	25	10.8	26.8	34.4	30.6	30.6	23	25	24	24	73	47	58	59	25.6	25.5	25.5	25.5	21.5	21.4	21.4	21.4
1986	7	25	34.8643	21.4	13.4643	27.3	37	31.2	29.4154	22	24.4	23.4	23.3	78.9412	35	52	68.4375	28.5882	22.3	23.6	28.3647	23.2588	19.2	20.2	23.1118
1986	7	26	35.5714	23.2	12.3714	27.1095	35.2	32.2	29.6643	24.1286	25	24	24.7944	78.3333	44	51	66.9375	28.0476	25	24.4	27.9059	22.9571	21.1	20.7	22.8471
1986	7	27	35.3615	23.975	11.3865	26.8	34.6	31.8	31.3	23	24.2	23	23.4	73	42	47	54	25.6	23.3	22.3	23.7	21.5	20	19.2	20.2
1986	7	28	35.0182	25.2	9.81818	27	34.2	31.4	31	22.6	24.6	23.8	23.7	69	46	53	56	24.5	24.6	24.5	24.5	20.8	20.8	20.7	20.8
1986	7	29	35.3077	23.1529	12.1548	26.6824	35.4	28.32	29.525	24.1579	24.8	24.4	24.9526	80.8824	42	72.6316	69.1429	28.2529	24.3	27.8421	28.0933	23.0882	20.6	22.8105	22.96
1986	7	30	35.4615	23.2556	12.206	27.8	34.2	28.1125	29.3933	23	24.8	24.4762	24.9789	67	47	74.8	69.4706	24.9	25.1	28.36	28.3944	21	21.2	23.095	23.1333
1986	7	31	35.1636	23.3765	11.7872	26.6556	34	31.4	29.2062	24.0778	24.2	23	24.9889	81.1111	45	49	70.2353	28.2611	23.7	22.6	28.5889	23.0722	20.3	19.4	23.25
1986	8	1	35.4667	23.2842	12.1825	27.2571	34	30.2	29.2667	24.2095	25	23.6	25.035	78.4762	48	58	69.4737	28.181	25.7	24.8	28.49	23.0381	21.6	20.9	23.195
1986	8	2	35.8154	27	8.81538	27.8	36.6	32.6	32.4	24	25.2	24	24.4	73	40	49	54	27.3	24.5	24.2	25.3	22.6	20.8	20.5	21.3
1986	8	3	35.76	25.4	10.36	26	35.4	32	31.4	22.4	25	23.6	23.7	74	43	50	55	24.7	24.8	23.6	24.4	20.9	21	20.2	20.7
1986	8	4	35.8714	23.6105	12.2609	27	33.8	31.8	31.1	22.6	24.4	23.4	23.5	69	46	49	55	24.5	24.4	23.2	24	20.8	20.7	19.9	20.5
1986	8	5	35.84	26	9.84	26.4	34.4	31.6	31	23	25.8	24.6	24.5	75	51	57	61	25.8	27.5	26.3	26.6	21.6	22.7	21.9	22.1
1986	8	6	35.7286	26.4	9.32857	26.8	35	31	31	22.8	25.6	24	24.1	71	47	56	58	25.1	26.6	25.2	25.7	21.2	22.1	21.2	21.5
1986	8	7	36.3538	23.4	12.9538	26.4	36.4	32.8	32.1	22.8	26.6	24.8	24.7	74	47	52	58	25.4	28.4	26	26.6	21.3	23.2	21.8	22.1
1986	8	8	35.2429	25.4	9.84286	26	36.6	31.8	31.5	23	25.4	22.6	23.7	78	41	45	55	26.1	25.1	21.4	24.2	21.8	21.1	18.6	20.5
1986	8	9	35.7857	23.0353	12.7504	26.6	35	31.6	31.2	22.8	25.6	24	24.1	73	47	53	58	25.2	26.6	24.8	25.6	21.3	22.1	21	21.5
1986	8	10	36.3231	26.2	10.1231	26.6	38.4	27.9467	29.2143	24.4	25.4	24.29	24.7444	84	35	75.45	68	29.1	23.9	27.985	27.7833	23.6	20.3	22.85	22.75
1986	8	11	36.4308	26.2	10.2308	27.6	36.4	30.8	31.4	23.4	25.2	24.2	24.3	70	41	58	56	26	24.7	25.8	25.5	21.7	20.9	21.6	21.4
1986	8	12	35.3077	26	9.30769	26.65	33.6	31.4	29.3625	24.17	24.2	23.6	24.8556	81.6316	46	52	70.5	28.525	24	24	28.4316	23.215	20.4	20.4	23.1526
1986	8	13	36.0923	25.6	10.4923	26.2	34.4	32.2	31.3	22.8	24.8	24.4	24	75	46	53	58	25.5	25	25.4	25.3	21.4	21.1	21.4	21.3
1986	8	14	36.0571	23.6	12.4571	26.4	34.8	31.8	31.2	23	24.4	23.6	23.7	75	43	50	56	25.8	23.7	23.7	24.4	21.6	20.2	20.2	20.7
1986	8	15	35.9286	26.2	9.72857	27.6	33.8941	32.2	29.0938	22.6	26.28	23.2	24.8947	65	53.8421	47	68.2	24.1	28.6526	22.5	27.9437	20.5	23.2632	19.4	22.8625
1986	8	16	35.6923	26.4	9.29231	26.8	35.6	27.8333	29.0118	23	25	24.5	25.0571	73	43	76.1364	71.5	25.6	24.7	28.4545	28.6619	21.5	20.9	23.1955	23.2952
1986	8	17	36.1667	26	10.1667	26.6	33.6	27.5375	29.0067	23	24.8	23.8842	24.7611	74	49	75.5263	69.5625	25.7	25.5	27.2789	27.8941	21.6	21.4	22.4684	22.8294
1986	8	18	35.2923	26.6	8.69231	27.2	35	31.2	31.2	23.2	24.8	24.2	24.1	72	44	56	57	25.8	24.6	25.6	25.3	21.6	20.8	21.5	21.3
1986	8	19	35.2667	26	9.26667	26.4	35	31.2	31	22.8	24.8	23.6	23.7	74	44	53	57	25.4	24.6	24.1	24.7	21.3	20.8	20.5	20.9
1986	8	20	35.5167	24.8	10.7167	25.4	34	31	30.4	22	23.8	23.4	23.1	75	43	53	57	24.2	22.8	23.8	23.6	20.6	19.6	20.3	20.1
1986	8	21	35.3077	22.2	13.1077	25.2	30.6	26.8	27.4	23.8	25	23.2	24	89	64	74	76	28.5	28	26.1	27.5	23.3	22.9	21.8	22.7
1986	8	22	35.5429	21.2	14.3429	25.8	32.4	31	30	23.2	24.2	23	23.5	80	51	51	61	26.7	24.8	22.8	24.8	22.2	21	19.6	20.9
1986	8	23	35.9385	23	12.9385	26.2	34.6	27.2267	28.4	22.2	24.2	24.15	24.6684	71	42	76.95	71.5294	24.1	23.3	27.905	28.1944	20.5	20	22.84	23.0111
1986	8	24	35.88	24	11.88	26.0857	35.2	27.6	28.7389	23.8476	25.2	24.06	24.6278	82.7368	45	76.8	71.25	27.81	25.5	27.74	27.9706	22.795	21.4	22.755	22.8824
1986	8	25	35.9	21.6	14.3	24.2	34.6	27.5067	28.3615	24.2	25.4	24.1158	1	0	48	76.7895	73.6429	30.2	26.4	27.8158	28.3333	24.2	22	22.7842	23.1
1986	8	26	35.5308	22.8	12.7308	26	34.8	30.8	30.6	22.8	24.4	24.4	23.9	76	43	59	59	25.6	23.7	26.3	25.2	21.5	20.2	21.9	21.2
1986	8	27	35.3857	25.8	9.58571	27.2	32.8	31.2	30.6	23.4	24.4	24.2	24	73	50	56	60	26.3	25	25.6	25.6	21.9	21.1	21.5	21.5
1986	8	28	35.5	25	10.5	25.9842	35.2	32.6	28.8	24	24.4	24.2	24.8412	83.7647	41	50	71.75	28.4235	23.4	24.7	28.3647	23.1882	20.1	20.9	23.1294
1986	8	29	35.75	25.6	10.15	26.6	35	27.5867	28.9333	24.8	25	24.37	25.1056	86	45	77.6842	72.4118	30.1	25.1	28.38	29.0278	24.2	21.1	23.125	23.5
1986	8	30	35.8364	23	12.8364	23.8	30.6	30.4	28.8	23.2	25	24	24.1	95	64	59	73	28	28	25.6	27.2	23	22.9	21.5	22.5
1986	8	31	36.0923	23.12	12.9723	27.4	33.2	27.6	29	24.2	24.6	22.8	23.9	77	50	67	64	28.1	25.3	24.6	26	23	21.3	20.8	21.7
1986	9	1	35.3538	22.6	12.7538	23	32.8	27.4	27.6	22.4	23.2	24.2	23.3	95	44	77	72	26.7	22.1	28.1	25.6	22.2	19.1	23	21.4
1986	9	2	35.1143	20	15.1143	23.2	31	28.8	28	22	23.8	24	23.3	90	55	67	71	25.6	24.7	26.7	25.7	21.5	20.9	22.1	21.5
1986	9	3	35.25	22	13.25	24.8	33	28.8	28.8	22.6	25	24	23.9	83	53	67	68	26	26.4	26.7	26.3	21.7	22	22.1	21.9
1986	9	4	35.2667	23.2	12.0667	26	32.8	30.4	29.9	23	25	24.6	24.2	78	53	62	65	26.1	26.5	27.1	26.6	21.8	22.1	22.4	22.1
1986	9	5	35.3429	25.6	9.74286	26.2	34.2	30.4	30.3	23.6	26.4	24.3474	25.1611	81	54	75.8421	74.2941	27.4	29.3	28.1789	29.3556	22.6	23.7	22.9842	23.6722
1986	9	6	35.1286	25.6	9.52857	26.6	33.8	31.2	30.7	23.6	26.4	23.2	24.4	78	56	51	62	27.1	29.5	23.2	26.6	22.4	23.8	19.9	22
1986	9	7	35.1286	26.2	8.92857	27	34.2	32	31.3	23.6	26.4	23.2	24.4	75	54	48	59	26.9	29.3	22.6	26.3	22.3	23.7	19.5	21.8
1986	9	8	34.7	23.2	11.5	25.9167	34.4	26.6	27.7769	23.8588	25.8	24.1294	24.6125	84.2941	51	80.7647	75.2	28.0882	27.5	28.3	28.325	22.9941	22.7	23.0765	23.1063
1986	9	9	35.0462	22.8375	12.2087	26.0889	34.4	30.8	28.4231	23.9647	26	25.4	25.15	84.5882	52	65	74.8	28.3824	28.1	28.9	29.4062	23.1471	23	23.5	23.675
1986	9	10	34.3636	25.6	8.76364	26.2	36	28.6	29.9	24	26.6	24.3111	24.8722	83	48	79.7778	74.9412	28.4	28.6	28.5111	28.9167	23.2	23.3	23.2278	23.3778
1986	9	11	35.2667	22.7286	12.5381	27.8	33.8	31.4	31.1	24	25	25	24.7	73	49	60	61	27.3	25.9	27.5	26.9	22.6	21.7	22.6	22.3
1986	9	12	35	22.5867	12.4133	27	32.2	29.4	29.5	24.2	25.2	25	24.8	80	57	70	69	28.3	27.4	28.8	28.2	23.2	22.6	23.4	23.1
1986	9	13	34.0667	23	11.0667	23.6	32.2	24	26	23.2	25.6	23.6	24.1	97	59	97	84	28.2	28.5	28.9	28.5	23	23.2	23.4	23.2
1986	9	14	34.1091	23.0462	11.0629	26.6	32.2	29	29.2	23.6	25	24.2	24.3	78	56	68	67	27.1	26.9	27	27	22.4	22.3	22.4	22.4
1986	9	15	33.9167	23.2	10.7167	26	32.6	29.8	29.5	24.4	26.4	24.2	25	88	62	63	71	29.5	30.3	26.5	28.8	23.8	24.3	22	23.4
1986	9	16	34.46	24.4	10.06	26.6	33	30.8	30.3	23.6	25.4	25	24.7	78	55	63	65	27.1	27.4	27.8	27.5	22.4	22.6	22.9	22.6
1986	9	17	33.8167	22.5067	11.31	26.4	32	27.3385	28.1615	24	25.6	23.9529	24.7333	82	60	77.8	75.1538	28.2	28.6	28.1867	29.0214	23.1	23.3	22.9867	23.5
1986	9	18	33.7692	26.2	7.56923	26.6	32.4	29.4	29.5	24.6	26.6	24.6	25.3	85	64	68	72	29.6	31	27.8	29.4	23.9	24.6	22.8	23.8
1986	9	19	34.0769	25.2	8.87692	25.8	31.4	29	28.8	23.6	26.6	24.4	24.9	83	69	69	74	27.7	31.7	27.5	28.9	22.8	25	22.7	23.5
1986	9	20	34.2923	25.8	8.49231	25.8	30	28	28	23.8	25.8	24.4	24.7	85	72	75	77	28.2	30.4	28.2	28.9	23	24.3	23.1	23.5
1986	9	21	34.5	25.6	8.9	26.4	29	27.1643	28.0364	23.6611	25.4	24.3889	24.6333	87.6667	75	81.7222	76.4667	28.0235	30.1	28.7889	28.4062	22.9235	24.1	23.3722	23.1062
1986	9	22	33.9	22.44	11.46	25.4235	32.3533	26.6929	27.9417	23.9111	26.0053	24.0278	24.7	87.9412	59.1053	78.9412	77	28.5765	29.0421	27.8353	28.5933	23.2588	23.5211	22.8176	23.2733
1986	9	23	33.4	21.825	11.575	25.0667	31.88	26.6692	27.9182	23.4778	25.8444	23.7438	24.34	88	62.7778	76.6875	74.8571	27.9056	29.2667	27.1562	27.9467	22.8333	23.6556	22.3875	22.8733
1986	9	24	34.3333	22.0875	12.2458	24	31.2	26.2	26.9	23.7722	26	23.8	24.7882	88.1667	66	82	75.625	28.3944	30.2	27.9	28.8294	23.1444	24.2	22.9	23.4118
1986	9	25	34	23.6	10.4	24.4	32.8462	27.12	28.2571	23.6	26.4722	24.1667	24.9176	94	60.4444	79.5556	76.375	28.6	30.1389	28.2278	29.1765	23.3	24.1389	23.0389	23.6
1986	9	26	33.95	22	11.95	25.5222	32.85	27.0333	28.0538	24.0444	26.5	24.425	24.9062	90	61.5	80.5625	77.6667	29	30.2889	28.7812	29.2813	23.5222	24.2111	23.375	23.6687
1986	9	27	33.8727	21.6462	12.2266	25.4133	32.25	27.45	28.2083	23.9733	26.1867	24.2571	24.8286	89.2	62	76.4286	73.2	28.8667	29.7733	28.0571	28.9071	23.4	23.9267	22.9429	23.4286
1986	9	28	33.4667	22.4875	10.9792	26.0562	32.9273	26.7273	28.0455	23.975	26	24.1882	24.7375	85.5	60.0625	80.8571	76.3333	28.525	29.1625	28.6929	28.9077	23.1937	23.5688	23.3214	23.4385
1986	9	29	33.1273	21.9385	11.1888	25.8706	32.7231	26.1143	27.5929	23.7647	26.5176	24.2353	24.8412	84.9412	62.8824	82.8824	77.25	28.0882	30.6235	28.6412	29.1059	22.9588	24.3941	23.2765	23.5294
1986	9	30	33.8909	21.9538	11.9371	25.9733	32.7091	26.3357	27.9364	23.9333	26.0667	24	24.6357	84.6	60.2143	81.25	76.5	28.3067	29.6357	27.9563	28.8308	23.0733	23.8571	22.8562	23.3846
1986	10	1	33.5077	22.9067	10.601	26.3722	32.7857	26.7333	28.2571	24.0706	26.2737	24.2632	24.8294	84.2353	60.1579	81.1053	73.4706	28.5118	29.7	28.5263	28.8118	23.2353	23.8842	23.2368	23.3824
1986	10	2	33.9333	22.7438	11.1896	25.7842	32.3286	27.5545	28.3231	24.3889	26.0471	24.3765	24.94	89.1667	58.1053	76.6667	74.7333	29.4211	28.4158	28.3647	28.6706	23.7579	23.0789	23.1588	23.2941
1986	10	3	34.0286	22.475	11.5536	25.61	32.5188	26.4	27.7	23.7474	26.19	24.19	24.6944	84.9444	61.9	82.05	75.4706	28.1158	29.79	28.475	28.7211	22.9895	23.93	23.205	23.3368
1986	10	4	33.4143	22.2353	11.179	25.785	32.4	26.8375	27.9667	23.91	26.435	24.1789	24.8579	87.15	63.35	78.8421	75.6471	28.545	30.485	28.1158	29.0842	23.255	24.33	23	23.5421
1986	10	5	33.7429	22.0706	11.6723	25.945	32.9733	26.7375	28.1062	24.16	26.5474	23.98	24.8842	86.15	60.5263	79.3684	74.7647	28.86	30.3158	27.8842	29.0053	23.435	24.2316	22.8474	23.4947
1986	10	6	33.6154	22.125	11.4904	26.1105	32.3769	26.8786	28.0769	24.0947	26.4706	24.2947	24.9294	85.7368	61.0556	80.5556	75.5333	28.7105	29.85	28.5579	29	23.3526	23.9222	23.2579	23.4833
1986	10	7	33.3077	22.4588	10.8489	25.6947	32.1118	26.4467	27.6071	23.9684	26.4	24.1647	24.7647	86.7778	63.45	81.2941	77.4	28.6722	30.44	28.0667	29.05	23.3056	24.235	22.9278	23.5111
1986	10	8	33.6857	22.1	11.5857	25.7053	32.2857	26.44	27.6267	24.0316	26.39	23.8706	23.4	87.5294	65.7	81.2941	75.875	28.9389	30.7	27.9412	29.3067	23.4778	24.405	22.8529	23.6533
1986	10	9	33.2571	22.4118	10.8454	25.6778	32.1286	26.1467	27.4214	24.1765	26.5579	24.0556	24.9471	87.9412	64.4737	83.4118	78.3077	29.0412	30.8579	28.3765	29.425	23.5294	24.5263	23.1294	23.7313
1986	10	10	33.9923	22.2267	11.7656	25.2316	32.4267	26.0867	27.4933	23.8842	26.2842	24.0111	24.6778	90.4737	64.0526	87	80.0667	28.8158	30.3105	28.7278	29.2222	23.4	24.2053	23.35	23.6167
1986	10	11	33.9167	22	11.9167	25.1722	32.6846	26.5	27.7231	23.5294	26.2353	23.8706	24.55	87.5	61.7222	82.2941	75.625	27.7389	29.5444	27.9882	28.6529	22.7278	23.7444	22.8647	23.2706
1986	10	12	33.0429	22.2875	10.7554	25.545	31.8933	26.7375	27.7375	24	26.4	24.31	24.9368	87.95	64.3684	82.7368	77.6667	28.755	30.6053	28.8263	29.4611	23.355	24.3474	23.4105	23.7444
1986	10	13	34.25	22.0923	12.1577	25.4895	31.8667	25.8429	27.3786	24.0941	26.2706	24.2824	24.9375	88.0625	63.7895	85.8824	78.4375	28.7444	30.1737	29.0706	29.4353	23.35	24.1	23.5	23.7118
1986	10	14	33.7167	22.6857	11.031	25.5667	28.4	26.9455	28.0083	23.6	25.4	24.4562	24.9	85.7059	79	83.6667	75.5	27.8412	30.5	29.2059	29.1467	22.8471	24.3	23.6294	23.5467
1986	10	15	33.125	22.6	10.525	25.0111	26.6	23.6	27.8818	23.7	25	23.4	24.7067	90.8333	88	98	77	28.5278	30.6	28.6	28.9188	23.2333	24.4	23.3	23.4375
1986	10	16	32.6333	20.2	12.4333	22.6	27.4	22.8	23.9	20.3	25	21.8	22.4	81	82	92	85	22.3	30.1	25.4	25.9	19.2	24.1	21.4	21.6
1986	10	17	32.9917	21.6	11.3917	23.8	32.2	23.6	25.8	22.4	24.6	24.2667	24.4688	89	54	84.7647	75.9375	26.2	25.9	28.9444	28.3882	21.8	21.7	23.4611	23.1059
1986	10	18	33.2182	20.8	12.4182	24.2	30	26.6	26.9	23.6	25.8	25.2	24.9	95	72	89	85	28.7	30.4	31.1	30.1	23.4	24.3	24.7	24.1
1986	10	19	33.7667	22	11.7667	25.4	30.4	25	26.5	24.6	25.2	24.8	24.9	94	66	98	86	30.4	28.6	31.2	30.1	24.3	23.3	24.7	24.1
1986	10	20	33.15	21.6	11.55	24.4	30.8	25	26.3	23.8	25.8	24.6	24.7	95	67	97	86	29.1	29.9	30.7	29.9	23.6	24.1	24.5	24
1986	10	21	32.6909	22.4	10.2909	25.4	31.2	24.2	26.3	24.8	26.4	23.8	25	95	69	97	87	30.9	31.2	29.2	30.4	24.6	24.8	23.7	24.3
1986	10	22	32.6462	22	10.6462	25.2158	31	24.8	27.3	23.9158	25.8	23.2	24.9389	90.1765	66	87	80.4375	28.8263	29.8	27.4	29.4158	23.4158	24	22.6	23.7421
1986	10	23	32.9333	22	10.9333	25.4	30.4	26.22	27.2615	24.8	27.6	24.2211	24.7389	95	81	83.8947	80.9333	30.9	35.1	28.7421	29.1889	24.6	26.7	23.3579	23.6056
1986	10	24	32.3167	21.8	10.5167	25.4	32	26.8	27.8	23.8	26.2105	25.4	24.675	88	67.7895	89	80.4	28.4	30.6211	31.5	29.1353	23.2	24.3684	24.9	23.5529
1986	10	25	33.7385	22.4	11.3385	25.8	30.8	24.2	26.3	25.2	26.2118	24	24.7313	95	64.8235	98	77.6667	31.6	30.3176	29.7	29.1937	25	24.2176	23.9	23.5875
1986	10	26	33.35	21.6	11.75	23.8	30.8	25	26.1	24.0588	26.6	23.6	25.0765	87.9375	72	89	76	28.95	32	28.2	29.7125	23.4875	25.2	23.1	23.9062
1986	10	27	33.5833	21.4	12.1833	26.6	31.8	25.6	27.4	24.2	26.1263	24.8	24.8687	82	62.8421	94	79.3571	28.6	29.8421	30.8	29.3938	23.3	23.8579	24.5	23.6937
1986	10	28	33.0167	21.8	11.2167	26.8	38	26.4	29.4	25.2	26.3125	25.2	25.0267	88	65.625	91	80.0769	31	30.6187	31.3	29.8333	24.6	24.4	24.8	23.9733
1986	10	29	33.2833	20.8	12.4833	25.4	28.8	25.4	26.3	24.4	24.8	23.4	24.2	92	72	85	83	29.9	28.7	27.5	28.7	24	23.3	22.6	23.3
1986	10	30	33.3333	22.2	11.1333	24.2	27.8	25.4	25.7	22.8	24.8	24.2	23.9	89	79	91	86	26.8	29.3	29.4	28.5	22.2	23.7	23.8	23.2
1986	10	31	32.5455	23.2	9.34545	26.4	30.8	25.4	27	23.2	23.8	23.4	23.5	77	56	85	72	26.3	24.9	27.5	26.2	21.9	21	22.6	21.9
1986	11	1	33.2062	22.6	10.6062	25.6	31.8625	26.2059	27.2133	23.2	26.2105	24.1222	24.6294	82	65.1579	83.6111	78.8125	26.8	30.3737	28.5722	28.9353	22.3	24.2	23.2389	23.4588
1986	11	2	32.975	22.8	10.175	25.4	31.9647	26.3562	27.4267	24.4	26.0556	23.9889	24.4438	92	64.3333	82.3333	78.5333	29.9	29.9722	28.2278	28.6063	24	24.0389	23.0333	23.2563
1986	11	3	33.5231	21.2	12.3231	24.8	32.5133	24.6	27.6	23.4	26.3556	23.4	24.6412	89	63.7368	90	77.1667	27.8	30.0737	28	28.9059	22.9	24.0842	22.9	23.4529
1986	11	4	33.2154	22.8	10.4154	26.8	30.8	24.8	26.8	24.4	26.2125	23.8	25.04	82	66.1176	92	80.125	29	30.2938	28.8	29.9067	23.5	24.2125	23.4	24.0267
1986	11	5	33.0667	20.6	12.4667	25.5158	31.8	24.4	27.4267	24.0824	26.3412	23.4	24.8125	88.4706	67	92	79	28.9529	30.8529	28.1	29.3563	23.4765	24.5294	23	23.6812
1986	11	6	33.1	22.3333	10.7667	26.8	31.4	27.6	28.4	23.2	26.4	25.4	25	74	68	84	75	26.1	31.1	31	29.4	21.8	24.7	24.6	23.7
1986	11	7	32.9571	23.4	9.55714	25.8	30.8	26.8	27.5	24.0471	26.4	24.3563	24.9	90.0625	66.625	83.9375	80.9231	29.0312	30.9062	28.9937	29.6571	23.5313	24.5563	23.5062	23.8714
1986	11	8	32.4833	24.2	8.28333	26.8	30.2	25.6	27	24.1882	26.2875	24.0143	24.7692	91.5	67.75	85.3571	83.2727	29.5375	30.8	28.6	29.775	23.8062	24.5187	23.2643	23.9417
1986	11	9	32.5867	22.4	10.1867	26.2	29.8	24.8	26.4	24.1278	26.1111	24.1111	24.7941	88.5882	65	85.8333	80.2353	29.1222	30.0611	28.8444	29.3556	23.6	24.1222	23.4056	23.7056
1986	11	10	32.4063	21.2	11.2063	24.8	30.6	26.4	27	23.8	25.8667	24.1889	24.6062	88.4444	66.5556	88.2778	81.5625	28.5421	29.8889	29.15	29.2824	23.2368	24.0167	23.6056	23.6529
1986	11	11	32.6	23.8	8.8	26.8	30.6	26.8	27.8	23.9333	26.1684	23.9895	24.7333	90.1111	68.8947	86.2632	81.7222	28.9053	30.7053	28.6895	29.4316	23.4368	24.4526	23.2895	23.7263
1986	11	12	32.6333	24.2	8.43333	26.2	31.4	28.2	28.5	24.6	26.4	24.8	25.3	88	68	76	77	29.9	31.1	29	30	24	24.7	23.6	24.1
1986	11	13	32.1846	22.2	9.98462	23.6	30.8	23.4	25.3	22.8	26.8	21.8	23.8	93	73	87	85	27.2	32.6	25.1	28.3	22.5	25.5	21.1	23
1986	11	14	32.7929	21.4533	11.3395	24.8	28.2	25.8	26.1	23.8	25.2	23.8333	24.4438	92	79	81.3889	78.6471	28.8	30.1	27.9056	28.6944	23.4	24.1	22.8333	23.2833
1986	11	15	32.4333	21.8286	10.6048	25.0444	30.8235	26.0063	26.9867	23.6333	25.9158	23.75	24.4	89.3333	68.8421	81	80.2857	28.2833	30.2579	27.625	28.7067	23.0833	24.1789	22.7063	23.3267
1986	11	16	32.4786	22.0235	10.455	25.2	30.4	27.4	27.6	24.4	26	24.6	25	94	71	80	81	30	30.7	29.1	29.9	24.1	24.5	23.6	24.1
1986	11	17	32.15	23.4	8.75	24.8	31.6	26.6	27.4	23.4	25.2	23.8	24.1	89	60	79	76	27.8	27.8	27.6	27.8	22.9	22.9	22.7	22.8
1986	11	18	32.2286	23.6	8.62857	25.6	31.6	27.2	27.9	24.4	25.4	24.8	24.9	91	61	82	78	29.8	28.3	29.7	29.3	24	23.2	23.9	23.7
1986	11	19	32.625	24.4	8.225	25.8	26.6	27.4	26.8	23.8	24.4	23.9389	24.5125	85	84	83.5	81.125	28.2	29.1	28.2444	28.8706	23	23.6	23.0389	23.4294
1986	11	20	31.95	24.2	7.75	25.8	29.8	26.8	27.3	24.6	26.4	23.8	24.9	91	77	78	82	30.1	32.2	27.5	29.9	24.2	25.3	22.7	24
1986	11	21	32.4714	22.6	9.87143	25.2	30.4	26.2	27	22.4	23.8	23.8118	24.5533	79	58	81.1875	80.5	25.2	25.1	27.8412	28.8533	21.2	21.2	22.8	23.3867
1986	11	22	32.4	20.2	12.2	24.8	30.2	26.4	27	22.6	24.2	23.4	23.4	83	61	78	74	26	26.2	26.8	26.3	21.7	21.9	22.2	21.9
1986	11	23	32.4417	22.6	9.84167	25	30.4	25.4	26.5	22.2	27.8	23.9125	24.4067	79	82	83.0625	79.2857	24.9	35.6	28.1812	28.6133	21	27	23.0312	23.28
1986	11	24	32.5286	22.2	10.3286	23.2	29.4	25.4	25.9	21.4	23.4	22.8	22.5	85	61	80	75	24.3	24.8	26	25	20.6	21	21.8	21.1
1986	11	25	32.4833	22.4	10.0833	24.8	31.4	25.4	26.8	21.8	23.8	21.6	22.4	77	53	72	67	24.1	24.5	23.3	24	20.5	20.7	19.9	20.4
1986	11	26	32.9692	20.4	12.5692	23.6	30.6	24.8	26	21.8	23.8	22.2	22.6	86	57	80	74	24.9	25	25	25	21	21.1	21.1	21.1
1986	11	27	32.8462	20.6	12.2462	25.2	31.2	25.8	27	22.8	24.6	21.8	23.1	82	59	71	70	26.2	26.6	23.5	25.4	21.8	22.1	20.1	21.3
1986	11	28	32.8154	21.4	11.4154	23.4	31.2	26.4467	27.425	22.4	23.8	23.9667	24.3588	92	54	80.6111	76.4706	26.4	24.6	28.0278	28.3611	22	20.8	22.9167	23.1056
1986	11	29	33.0714	18.4	14.6714	21.8	31.6	26.8	26.8	20.6	23.8	23.7579	24.0941	90	52	83.4737	77.6875	23.5	24.3	27.9368	27.8235	20.1	20.7	22.8789	22.7882
1986	11	30	32.5667	19	13.5667	21.6	31.2	26.4	26.4	20.8	23.8	23.6	22.7	93	54	79	76	24	24.6	27.3	25.3	20.4	20.8	22.5	21.3
1986	12	1	32.1833	18.2	13.9833	24.8	31.4	27.6	27.9	19.4	24.2	23.6	22.4	61	55	72	63	19	25.4	26.5	23.6	16.7	21.4	22	20
1986	12	2	32.0462	18.4	13.6462	31.6	26.6	26.6	27.9	22.2	25.3733	23.8	23.84	44	65.25	79	79.1333	20.6	28.45	27.6	27.5563	18	23.1437	22.7	22.6375
1986	12	3	31.7833	23.2	8.58333	26.2	31.4	27.8	28.3	24.8	27.2	25.4	25.8	89	72	83	81	30.4	33.3	30.8	31.5	24.3	25.8	24.6	24.9
1986	12	4	31.9636	24.4	7.56364	27	31.2	27.4	28.3	22.875	25.5375	23.5125	23.9875	86.4375	65.6875	82.875	78.3333	26.7063	29.1188	27.4812	27.7688	22.1562	23.5563	22.6125	22.7688
1986	12	5	31.85	23.4	8.45	24.3875	31.6	27.8	26.975	22.6	27.4	24.8	23.8133	85	73	79	76.1333	25.825	33.7	29.3	27.325	21.5687	26.1	23.7	22.4625
1986	12	6	32.4222	21.8667	10.5556	24.4	26.4	27.6	26.7143	22.8571	24.4	24.8	24.1923	87.7143	85	80	80.1538	26.5867	29.2	29.4	28.3071	22.0467	23.7	23.8	23.0714
1986	12	7	32.3556	25.8	6.55556	26.8	31.6	27.6	28.4	23.6	25.4	23.8	24.3	77	61	73	70	27	28.3	27	27.4	22.4	23.2	22.3	22.6
1986	12	8	31.76	24	7.76	24.3467	29.8	25.4	26.4929	23.0714	23.8	21.6	22.25	87.3846	61	72	79.4615	26.74	25.5	23.3	27.4643	22.12	21.4	19.9	22.5643
1986	12	9	31.6	25	6.6	25	30.4	26	26.9	23.2	25.1143	23.4214	23.8538	86	65.2667	78.5385	76.9231	27.2	27.9667	26.85	27.1857	22.5	22.7867	22.2429	22.4071
1986	12	10	31.3545	22.8	8.55455	25	31.8	27.6	28	22.6	26	24.4	24.3	82	63	77	74	25.8	29.8	28.4	28	21.6	24	23.2	22.9
1986	12	11	31.7455	21.1091	10.6364	26.2	29.4	26.8	27.3	22.7929	25.2	22.9714	23.65	82.6429	66.5714	78.2857	75.5385	26.2571	28.65	26.1643	27.0214	21.8429	23.2429	21.7714	22.2929
1986	12	12	32.5583	23.6	8.95833	25.8	30.2	26	27	21.8	23.6	21	22.1	71	58	64	64	23.5	24.8	21.6	23.3	20.1	20.9	18.7	19.9
1986	12	13	31.9083	20.6	11.3083	24.2	30.4	25.8	26.5	21.2	25.8	23.8	23.6	77	70	85	77	23.2	30.2	28.2	27.2	19.9	24.2	23	22.4
1986	12	14	32.1538	20.85	11.3038	25.4	29.8	26.8	27.2	23.6	24.6933	23.2267	23.3214	86	64.0667	79.8	75.6429	27.9	27.4333	26.6933	26.5533	22.9	22.52	22.1067	22
1986	12	15	32.1769	23.6	8.57692	24.6267	30.6	26	27.1667	22.3867	22.8	22	23.3786	82.9333	52	71	73.0769	25.64	22.6	23.8	26.2071	21.44	19.5	20.3	21.7857
1986	12	16	31.9077	21.6	10.3077	25	31.2	26	27	21.4	24.78	23.2933	23.4733	73	64.7333	80.8	76	23.1	27.64	26.92	26.7333	19.8	22.6467	22.2467	22.0933
1986	12	17	32.4077	20.6	11.8077	24.6	30.2	26.4	26.9	22	24.2	23.6	23.3	80	61	79	73	24.7	26.2	27.3	26.1	20.9	21.9	22.5	21.8
1986	12	18	32.5231	22.8	9.72308	24.26	31.18	26.24	26.9933	22.36	25.0077	23.5571	23.6538	85.3333	61.9231	80.3571	75.75	25.8267	27.7462	27.3571	26.9538	21.56	22.7	22.5071	22.2308
1986	12	19	32.5385	24.4	8.13846	25.6	30.8	27.2	27.7	24.6	25.7385	23.4667	23.9231	92	66.5385	81.5333	77.75	30.3	29.7154	27.2667	27.7154	24.2	23.8769	22.4733	22.7154
1986	12	20	32.125	24.6	7.525	25.4	31	27.6	27.9	24.8	25.4	23.8	24.7	95	64	73	77	30.9	28.7	27	28.9	24.6	23.4	22.3	23.4
1986	12	21	32.8	24.2	8.6	25	31.2	27.2	27.7	23.4	27.8	23.6462	23.6364	88	77	79.0769	74	27.7	35.1	27.3385	26.8364	22.8	26.7	22.4846	22.1636
1986	12	22	32.075	24.8	7.275	25	32.4	27.8	28.3	24.4	25.2	24.8	24.8	95	56	79	77	30.2	27.3	29.3	28.9	24.2	22.5	23.7	23.5
1986	12	23	32.6923	21.9077	10.7846	26.2	31.4	27.8	28.3	22.6571	25.0308	23.4667	23.6385	83	61.6667	80.3571	75.4545	26.0571	27.9667	26.9357	26.8583	21.7286	22.85	22.2571	22.1917
1986	12	24	32.8167	25.2	7.61667	26	31.4	27.2	28	22.6571	25.2462	23.5385	23.6667	81.2143	62.2308	78.6154	72.5455	25.8929	28.2	27.1846	26.75	21.6143	22.9846	22.3692	22.125
1986	12	25	32.5545	24.2	8.35455	25.2	31.2	25.4	26.8	23.8	25.6	24.6	24.0615	89	63	94	75.1	28.5	28.75	30.4	27.3909	23.3	23.2667	24.3	22.5
1986	12	26	32.6417	22.2	10.4417	24.4	30.6	27	27.3	23.6	24.9	23.6231	23.49	94	58.1818	79.6154	72.7778	28.6	26.8545	27.4154	26.36	23.3	22.1545	22.4769	21.87
1986	12	27	32.5333	24	8.53333	25.4	32.4	28	28.5	23.4	26.8	25.6	25.3	85	65	83	77	27.5	31.5	31.2	30.1	22.6	24.9	24.8	24.1
1986	12	28	32.75	19.4	13.35	21.2	31.1385	26.8	26.7818	20.8	24.875	23.3692	23.48	97	61.5833	79.4167	75.7778	24.3	27.3667	26.9083	26.57	20.6	22.4	22.2583	22
1986	12	29	32.675	20.8	11.875	22.6	31.0786	29.4	26.7214	21.8	24.8462	23.1	23.2385	93	61	79.8571	75.3333	25.6	27.3231	26.5357	26.2	21.5	22.3846	21.95	21.7231
1986	12	30	32.6167	22	10.6167	24.1846	31.6	27.2	26.825	22.0857	24.7833	23.1286	23.2583	84.0769	63.3333	78.9286	74.6	25.2308	27.4667	26.4643	26.3091	21.1615	22.5167	21.9643	21.8182
1986	12	31	32.1636	19.6	12.5636	23.2	34.2	26.0333	26.95	21.8	24.3818	22.7583	23.09	89	58.9091	75.9167	70.7778	25.2	26.1818	25.575	25.56	21.2	21.7818	21.425	21.41

## Sheet: 1987
			Temperature			Temperature				Temperature				Relative Humidity				Pressure				Dew temperature
Year	Month	Day	Maximum	Minimum	Max-Min	1899-12-31 07:00:00	1899-12-31 13:00:00	1899-12-31 19:00:00	Average	1899-12-31 01:00:00	1899-12-31 13:00:00	1899-12-31 19:00:00	Average	1899-12-31 01:00:00	1899-12-31 13:00:00	1899-12-31 19:00:00	Average	1899-12-31 07:00:00	1899-12-31 13:00:00	1899-12-31 19:00:00	Average	1899-12-31 07:00:00	1899-12-31 13:00:00	1899-12-31 19:00:00	Average		Month	Taverage	Hraverage
1987	1	1	32.8	21.5818	11.2182	25.0727	31.54	26.47	27.5222	22.6364	25.1455	22.8667	23.4	81.6364	61.7273	75.25	72.7778	25.9	27.9273	25.6	26.19	21.6	22.8364	21.425	21.78		January	26.9088	73.3674
1987	1	2	32.3111	22.06	10.2511	25.0182	30.8417	26.32	27.1667	22.5167	25.4	23.2429	23.5455	80.5455	66.0769	78.8462	73.7778	25.5818	28.9308	26.3615	26.4	21.4364	23.3846	21.9	21.9		February	27.3125	69.6197
1987	1	3	32.09	22.1818	9.90818	24.3385	31	25.35	26.48	22.5571	25.0308	23.4571	23.6077	86	63.5385	85.2143	78.7273	26.1846	27.9154	27.6357	27.125	21.8154	22.7385	22.6643	22.3167		March	28.195	66.5899
1987	1	4	31.8	21.6	10.2	24.1	30.5667	25.2	26.2583	22.0857	25.2429	23.1	23.4857	84.2857	65.6429	83	77.8462	25.2214	28.5857	26.7071	26.8429	21.2143	23.1929	22.1357	22.1786		April	28.5456	69.9599
1987	1	5	31.76	21.7667	9.99333	24.5538	30.7273	25.6182	26.6545	22.1385	24.65	23.1077	23.25	81.3846	60.4167	78.8462	73.2727	25.0385	26.8917	26.3923	25.9583	21.0692	22.125	21.9308	21.6167		May	27.8739	80.0323
1987	1	6	31.72	21.9667	9.75333	24.7846	30.7455	25.4909	26.6091	22.3077	24.7091	22.8615	23.1818	81.0769	61.1818	79.7692	73	25.2846	27.0273	26.0846	25.8455	21.2154	22.2636	21.7	21.5273		June	29.5383	72.7733
1987	1	7	32.47	22.4	10.07	24.8846	31.18	26.3636	27.2636	22.15	25.275	23.6692	23.6364	80.75	61.9167	80.2308	73.8182	24.8077	28.25	27.4769	26.775	20.9231	22.9333	22.5769	22.1		July	29.9465	68.871
1987	1	8	32.6	22.0182	10.5818	24.6429	31.3167	25.5818	26.8909	22.0143	25.3077	22.8769	23.4083	79.9286	62.1538	79.8462	73.0909	24.6786	28.2615	26.1154	26.275	20.8357	22.9923	21.7385	21.8		August	29.026	69.8254
1987	1	9	32.39	22.3636	10.0264	24.4429	31.2583	26	26.925	22.3857	25.4462	23.0286	23.5769	84.3571	63.0769	78.4286	75.5	25.7143	28.6462	26.2214	26.7846	21.4929	23.2231	21.8286	22.1462		September	28.2254	75.0084
1987	1	10	32.2111	21.3636	10.8475	24.3333	30.52	25.8364	26.76	21.6167	25.5	22.8769	23.2091	83.9091	66.25	77.9231	76.7	24.7917	29.15	25.9538	26.5909	20.9333	23.525	21.6154	22.0273		October	27.6053	77.6741
1987	1	11	31.5375	21.9273	9.61023	24.4167	30.9	26.44	27.05	22.3	25.0364	23.1818	23.5818	83.75	63.5455	77.5455	76.3	25.5583	27.9727	26.3818	26.8	21.375	22.8273	21.8545	22.1273		November	27.1763	79.5052
1987	1	12	31.8444	21.8889	9.95556	24.1833	30.58	25.08	26.2	22.1333	24.7818	22.7667	23.1636	84.1667	61.6364	80.3333	75	25.3583	27.2545	25.9667	26.0455	21.2333	22.3545	21.6417	21.6636		December	26.9586	75.8973
1987	1	13	32.79	21.7556	11.0344	24.1615	31.5636	26.1833	26.9727	22.3231	25.4923	23.3571	23.7538	84.9231	62.3077	78.4286	75.75	25.7077	28.6846	26.8	27.1769	21.5	23.1385	22.1357	22.3077
1987	1	14	32.48	22.08	10.4	24.0615	30.9889	26	26.8111	22	24.28	22.75	22.98	84.1538	56.6364	75.9091	73.7	25.0846	25.3182	25.6667	25.3545	21.0692	20.9455	21.2667	21.0818
1987	1	15	32.4889	21.9182	10.5707	24.5308	31.2	25.6545	26.8273	22.4333	24.9077	23.0308	23.3417	84.25	59.3077	78.9231	73.8333	25.3385	27.2385	26.2846	26.2769	21.2231	22.2462	21.8	21.7538
1987	1	16	32.6	21.3273	11.2727	23.9308	31.06	25.8909	26.7818	21.8667	24.7385	23.0154	23.0833	84.75	58.9231	77.3846	73.4167	24.8923	26.9077	26.1231	25.9846	20.9923	22.0231	21.7308	21.5846
1987	1	17	32.67	21.4444	11.2256	23.9667	31.48	25.86	26.83	21.7833	24.5667	22.8333	23.0667	83	57.1667	76.6667	72.4167	24.6333	26.1917	25.65	25.4917	20.8417	21.725	21.45	21.3333
1987	1	18	32.4444	21.3455	11.099	24.2462	31.5091	26.04	26.98	21.8769	24.7583	23.1833	23.1818	81.8462	57.1667	78.5	73	24.6615	26.6417	26.4917	25.7909	20.8385	21.8917	21.95	21.4727
1987	1	19	32.5111	21.44	11.0711	24.2417	31.4111	25.74	26.86	21.775	24.8	22.95	23.175	80.75	55.75	77.4167	71.6364	24.425	26.4417	25.9667	25.625	20.6417	21.8417	21.65	21.375
1987	1	20	32.5273	20.5778	11.9495	23.8833	31.14	26.3273	26.6444	22	25.1	22.9231	23.06	82.4545	62.9167	76.8462	74.5556	24.9273	28.0083	25.8923	25.74	21	22.7833	21.5538	21.46
1987	1	21	32.9818	21.6	11.3818	24.6769	31.8	26.4182	27.4	22.0923	25.2	23.4	23.5692	80.2308	59.3846	78	72.8333	24.9	27.6769	26.7615	26.4462	20.9615	22.5846	22.1385	21.9
1987	1	22	32.7545	21.4545	11.3	24.6308	31.6	26.3182	27.2818	22.0923	25	23.3231	23.4769	80.9231	59.2308	78.3846	73.5	24.9538	27.2308	26.7308	26.3	20.9846	22.3462	22.0692	21.8077
1987	1	23	32.32	21.86	10.46	24.8167	31.0444	25.62	26.96	22.1273	24.7364	23.1333	23.14	80.7273	58	79.8333	71.5	24.7417	26.5909	26.4917	25.7636	20.875	21.9727	22	21.5091
1987	1	24	32.98	22.14	10.84	24.6538	31.38	25.9778	27.05	21.8333	24.4308	22.6083	22.9	79.0833	57	76	69.7273	24.1308	26	25.225	25.0833	20.4538	21.5462	21.1917	21.0417
1987	1	25	33.1444	22.62	10.5244	24.2333	31.82	26	27.16	21.8	25.3636	22.8333	23.1909	81.5	58.3636	75.25	70.7	24.5333	27.7636	25.4917	25.6364	20.7417	22.7091	21.3583	21.4182
1987	1	26	33.08	22.62	10.46	24.6	31.22	25.9273	26.9818	21.8727	25.2615	22.9692	23.1273	81.4545	61	77	72.2727	24.3833	28.0615	25.9538	25.825	20.6417	22.8462	21.6077	21.5417
1987	1	27	32.8727	22.3091	10.5636	24.9692	31.2909	25.95	27.01	22.0462	24.8923	23.0154	23.3154	77.7692	61.2308	78.5833	72.8182	24.5769	27.4385	26.325	26.0833	20.7462	22.4	21.7667	21.6083
1987	1	28	32.7111	22.7	10.0111	24.8308	31.3455	25.65	26.9375	21.6154	24.8308	22.8545	23.2818	75.9231	58	76.8	70.7778	23.6846	26.8231	25.68	25.76	20.1462	22.1077	21.49	21.47
1987	1	29	32.92	21.575	11.345	24.65	31.7636	26.0545	27.07	21.75	24.9077	22.9385	23.2083	78.3333	57.1538	76.2308	71.3636	24.15	26.8	25.7692	25.65	20.45	22.0923	21.5	21.4083
1987	1	30	33.22	22.18	11.04	24.5833	31.72	25.68	26.97	22.15	24.6333	22.5167	23.1	81.4167	54.9167	75.25	70.6667	25.1333	26.0917	24.95	25.3833	21.1	21.5333	20.9	21.1917
1987	1	31	33.025	21.075	11.95	24.28	31.225	26.0375	26.8625	21.86	23.8444	22.3333	22.6444	81.4	54.2222	74.3333	70.1111	24.62	24.5556	24.6667	24.5667	20.83	20.7222	20.7778	20.7556
1987	2	1	32.64	21.4154	11.2246	24.3467	31.7455	25.36	26.71	21.8	24.6533	22.4857	22.9231	81.2857	57.1333	75.9286	71.3333	24.5286	26.3067	24.9786	25.1385	20.6929	21.7667	20.9929	21.0692
1987	2	2	32.6364	21.7538	10.8825	24.0071	31.6222	25.6	26.82	21.3714	24.9	22.8571	23.0429	80.3571	58.4286	76.2143	71.7692	23.7643	26.9571	25.6071	25.45	20.2143	22.2	21.4286	21.2786
1987	2	3	32.9	22.0615	10.8385	24.8923	31.86	26.6	27.47	21.9692	24.9077	23.1077	23.3308	77.6923	57.8462	74	70.4167	24.4154	26.8769	25.8154	25.7154	20.6692	22.1769	21.5231	21.4615
1987	2	4	32.94	22.0769	10.8631	24.6571	31.82	25.58	26.89	21.9286	25.1857	22.8714	23.3286	78.7857	59	77.6429	71.5385	24.45	27.4786	25.7214	25.8857	20.7071	22.4929	21.4786	21.5571
1987	2	5	32.5	21.0417	11.4583	23.4	31.38	25.6	26.43	21.6	24.6143	22.6	22.9077	84.4615	57.2857	75.0714	72.2308	24.5786	26.2786	25.1214	25.3357	20.7786	21.75	21.0714	21.2
1987	2	6	32.45	22.0182	10.4318	24.3667	31.3556	25.925	26.9625	22.2462	24.6333	22.9385	23.225	81.1667	58.75	75.2308	70.9	24.675	26.5333	25.6769	25.2909	20.8167	21.8917	21.4538	21.1545
1987	2	7	33.4667	21.6308	11.8359	24.1571	31.2909	26.06	26.96	21.5769	24.15	22.5846	22.6917	80.7692	53.1667	72.5385	67.7273	24.1615	24.925	24.8231	24.4667	20.4615	20.8417	20.8538	20.6083
1987	2	8	33.15	21.6923	11.4577	24.6214	31.92	25.9636	27.1	22.1167	25.1429	22.9286	23.425	82.4167	60.9286	74.4286	72.75	25.0462	27.6571	25.5857	26.1846	21.0385	22.5214	21.3571	21.7
1987	2	9	32.6909	21.3	11.3909	24.0875	31.8727	25.8167	26.8917	21.7333	24.48	22.4125	22.8929	82.4667	56.9333	73.6875	71.2143	24.4125	25.9667	24.6562	25.1267	20.6625	21.6333	20.7875	21.1
1987	2	10	33.3636	21.6308	11.7329	24.2533	32.85	25.8182	27.25	21.7429	24.4	22.8133	22.8091	80.9286	53.7857	76.9286	70.8182	24.3857	25.8286	25.7067	25.3167	20.6357	21.4857	21.42	21.1833
1987	2	11	33	22.2571	10.7429	24.0375	31.725	26.2182	27.025	21.9375	24.475	22.5	22.9687	83.5625	56.9375	73.1875	70.5333	24.9375	25.9625	24.7312	25.2125	21	21.6437	20.8438	21.15
1987	2	12	33.5909	21.8	11.7909	24.3125	31.9333	26.3455	27.1667	21.425	24.8125	22.8375	23.025	77.625	57.625	74.5333	69.7333	23.5375	26.7313	25.525	25.2688	20.0813	22.0813	21.3875	21.2
1987	2	13	33.4167	21.8	11.6167	24.2625	32.75	26.5182	27.6417	21.8688	24.8	23.04	23.1714	80.3333	57.0667	74.8667	71.2	24.6062	26.4867	25.76	25.68	20.7938	21.8933	21.56	21.4467
1987	2	14	33.95	22.2143	11.7357	24.2	32.7182	26.1917	27.5	21.825	24.8	22.85	23.1625	80.4667	54.75	75	69.4	24.42	26.275	25.5062	25.1	20.68	21.7688	21.325	21.0867
1987	2	15	33.7333	21.8308	11.9026	24.3812	31.7667	26.5667	27.375	21.8	24.65	23.025	23.28	78.4	55.875	72.5	68.2857	24.2	26.1562	25.5563	25.44	20.5133	21.7125	21.3562	21.28
1987	2	16	32.9091	22.4429	10.4662	24.4187	32.0545	26.38	27.2182	21.6312	24.775	23.04	23.12	78.3125	55.5625	74.3333	69	23.9875	26.2875	25.7267	25.3067	20.35	21.775	21.4667	21.18
1987	2	17	34.2083	22.4923	11.716	24.2375	33.1818	26.3833	27.7818	21.6375	25.0133	23.075	23.32	81.875	53.8	75.1875	69.9286	24.3188	26.4667	25.825	25.6467	20.5938	21.8467	21.5625	21.4067
1987	2	18	32.95	22.2	10.75	24.9062	32.0727	26.4667	27.5583	22.1625	25.1687	22.8375	23.3813	79.5625	58.25	72.75	69.8667	24.8875	27.4125	25.1938	25.825	20.9875	22.4188	21.1062	21.5125
1987	2	19	33.2333	22.25	10.9833	24.1867	32.0182	26.55	27.4364	21.48	24.4125	22.725	22.84	78.1429	54.5625	71.375	67.2308	23.5286	25.5563	24.8937	24.4929	20.1	21.2937	20.925	20.6571
1987	2	20	33.58	21.7846	11.7954	24.6438	32.89	26.7727	27.8	21.6429	24.6667	22.5867	22.9429	77.9286	52.4667	70.1333	66.5	23.72	25.64	24.56	24.6333	20.2067	21.3933	20.68	20.7467
1987	2	21	33.7167	21.9143	11.8024	24.475	32.6583	25.9833	27.3083	21.75	24.675	22.85	23.1	79	52.875	76	69	24.2	25.7438	25.5938	25.1875	20.5187	21.4125	21.3437	21.1
1987	2	22	34.2462	22.1385	12.1077	24.5412	32.6	26.8	27.6083	22.125	25.2	22.9625	23.3667	81	54.1176	71.875	68.5	24.95	26.7529	25.3438	25.5267	21.0125	22.0176	21.1937	21.3267
1987	2	23	33.7846	22.7429	11.0418	24.8941	32.9846	27.0769	28.0077	21.9176	24.8824	23.0118	23.2647	77.1765	53.0588	71	66.6875	24.2471	26.1353	25.3059	25.2353	20.5824	21.6353	21.2	21.1294
1987	2	24	33.6615	22.8533	10.8082	24.9625	32.3231	26.6308	27.6083	22.1875	25.1647	23.1882	23.4	78.75	55.9412	74.4118	69.375	24.8313	27.0588	25.9941	25.7062	20.9313	22.2353	21.6529	21.4687
1987	2	25	33.6714	22.6429	11.0286	24.6333	32.5615	26.8417	27.7615	22.2667	24.7875	22.9556	23.2438	81.6667	56.3529	68.9412	68.625	25.25	27.0118	25.1167	25.7	21.2167	22.1353	21.0389	21.4059
1987	2	26	33.7	21.9385	11.7615	24.3647	31.2667	26.78	27.2917	22.0471	24.6688	23.0471	23.1688	81.9412	55.3125	71.9412	69.1875	24.9294	25.875	25.4471	25.2	21	21.5437	21.2412	21.15
1987	2	27	34.1714	22.55	11.6214	24.6278	32.2583	26.7273	27.5308	22.0471	24.44	23.2222	23.1467	80.6471	53.4375	73.6471	68.6	24.9	25.7688	26.0167	25.4563	20.9889	21.375	21.6167	21.275
1987	2	28	34.1769	22.9875	11.1894	24.9111	33.2	26.3833	27.6462	22.3412	25.1647	22.95	23.3625	79.625	54.8235	73.4444	67	25.1706	26.8353	25.4889	25.5125	21.1765	22.0353	21.2778	21.2812
1987	3	1	34.3687	21.9176	12.4511	24.6211	32.9538	26.4917	27.7333	21.7474	24.4889	22.8842	22.9556	77.8947	50.5	70.2632	65.9444	24.0684	25.1	25.0632	24.5778	20.4263	20.9111	20.9947	20.6889
1987	3	2	34.375	22.6875	11.6875	25.1	32.8583	26.9538	27.8917	22.3895	25.0778	23.1368	23.4389	78.7368	52.8889	69.7368	66.6111	24.9895	26.5111	25.3579	25.3556	20.9947	21.8722	21.2474	21.2111
1987	3	3	34.2188	22.875	11.3438	24.975	32.8333	27.2692	28.1417	22.18	24.9684	23.18	23.3789	79.2	51.7368	70.65	66.6316	24.885	26.0158	25.5	25.3211	20.96	21.5842	21.33	21.2053
1987	3	4	34.3562	22.9882	11.368	25.59	33.2923	26.8	28.2077	22.4	25.1474	23.16	23.5263	76.8	53.6316	72.35	67.6842	24.98	26.5842	25.705	25.7105	21.005	21.9895	21.475	21.4421
1987	3	5	33.9375	23.0353	10.9022	25.335	32.9	27.0857	28.1231	22.3789	25.23	23.1158	23.5944	77.5263	54.6316	72	68.0625	24.9789	26.9947	25.5611	25.875	21.0579	22.2684	21.4056	21.6
1987	3	6	33.425	23.0235	10.4015	25.26	32.3615	26.6615	27.7462	22.0737	24.4526	22.9474	23.1579	76.2105	53.05	73.0526	66.9	24.515	25.305	25.02	24.95	20.73	21.115	20.995	20.935
1987	3	7	34.18	22.8267	11.3533	25.3895	33.0333	27.075	28.175	21.8842	24.7105	22.5895	23.0526	73.6842	53.2632	68.1579	65.0526	23.8211	25.7632	24.2632	24.6158	20.2421	21.4632	20.5526	20.7526
1987	3	8	34.4533	23.1875	11.2658	25.2222	33.7583	27.5455	28.4364	22.3333	24.8842	22.7333	23.2882	76.3529	53.3684	68.1667	66.7059	24.7167	26.0421	24.5444	25.0765	20.8556	21.6263	20.6944	21.0588
1987	3	9	34.5867	22.8143	11.7724	24.8737	33.7833	27.23	28.3727	21.9579	25.5053	23.0737	23.5105	76.7778	54.5263	69	66.7778	24.2158	27.4158	25.1389	25.5444	20.5053	22.4053	21.0333	21.2889
1987	3	10	34.3875	22.2625	12.125	24.605	33.025	26.9923	27.9083	22.1	24.7895	22.84	23.1889	79.8947	52.0526	68.85	66.7778	24.8368	25.7737	24.82	25.0333	20.8947	21.4211	20.875	20.9944
1987	3	11	34.825	22.8588	11.9662	25.035	33.2615	27.0143	27.9273	22.2	24.2941	23.3053	23.0813	78.75	49.2222	70.5556	65.3529	24.875	24.6667	25.8421	24.8941	20.925	20.8167	21.4947	20.9294
1987	3	12	34.5429	22.6437	11.8991	25.07	32.3833	27	27.8727	22.575	24.7611	23.1684	23.4647	80.9	53.8333	72.4211	69	25.68	25.9	25.7737	25.7118	21.49	21.5667	21.4368	21.4529
1987	3	13	34.3467	22.8941	11.4525	25.175	32.7417	26.8	27.8182	22.5474	24.9667	23.2105	23.4412	80.9474	52.8333	73.6316	68.3529	25.6579	26.2167	25.9368	25.6059	21.4421	21.7444	21.5737	21.3882
1987	3	14	34.9267	23.0125	11.9142	25.16	33.0231	27.2154	28.2231	22.4947	25.1474	23.3579	23.5294	79	52.4737	71.4211	67.3889	25.4842	26.5316	25.9789	25.7222	21.3421	21.9053	21.6158	21.4667
1987	3	15	34.7333	22.7588	11.9745	25.575	33.5077	26.8462	28.2077	22.8158	25.455	23.175	23.8684	78.9474	52	71.15	67.5789	25.8526	27.03	25.6	26.2789	21.6053	22.19	21.38	21.7947
1987	3	16	33.8714	22.525	11.3464	25.39	33.0154	27.3833	28.475	22.68	24.9368	23.26	23.5421	80.35	51.7222	69.85	66.5	25.76	25.5889	25.625	25.3333	21.54	21.3667	21.405	21.2389
1987	3	17	35.0143	22.9143	12.1	25.6706	33.0833	27.4545	28.57	22.7111	25.3111	23.6632	23.7765	78.1176	51.7222	73	67.375	25.6941	26.5111	26.6579	26.1062	21.4588	21.9278	22.0263	21.6875
1987	3	18	34.4467	22.8	11.6467	25.2	33.2	27.3692	28.2667	22.4211	25.3474	23.4105	23.5824	79	51.8421	70.1053	66.7647	25.2632	26.6789	25.8842	25.7	21.1842	22.0684	21.5789	21.4588
1987	3	19	35.4143	23.1059	12.3084	25.7053	32.7	27.2833	28.3583	22.4263	24.9833	23.1316	23.4167	75.4211	51.8889	69.2632	65.3333	24.8737	25.8722	25.3053	25.1389	20.9421	21.5556	21.1947	21.1056
1987	3	20	35.1267	22.9176	12.209	25.7684	33.0333	27.5667	28.6727	22.9684	25.46	23.28	23.9105	78.2632	51.65	69.3684	66.5	26.1316	26.775	25.7789	26.2778	21.6842	22.065	21.4158	21.7389
1987	3	21	34.6786	22.7875	11.8911	25.3842	32.5167	26.9455	27.9667	22.3789	25.0824	23.0421	23.4412	76.8421	53.0588	70	66.0588	24.9368	26.2353	25.2895	25.3	20.9684	21.7412	21.1789	21.1882
1987	3	22	34.2143	22.92	11.2943	25.4895	32.7556	26.9455	28.07	22.4842	24.875	23.2421	23.5375	77.2632	52.6	71.8421	68.1333	25.1474	26	25.7526	25.78	21.1	21.6533	21.4789	21.5267
1987	3	23	34.16	23.04	11.12	25.68	32.475	26.6308	27.7667	22.5474	24.7579	23.1474	23.5556	75.6842	52.4211	72.5789	67.4444	25.1	25.7368	25.7	25.7222	21.0947	21.3895	21.4	21.4278
1987	3	24	34.0667	23.28	10.7867	25.77	32.3692	26.9077	27.9538	22.69	24.6947	22.99	23.4632	77.25	53.2105	69.95	66.7368	25.445	25.7632	25.165	25.4421	21.295	21.4	21.015	21.2211
1987	3	25	34.6357	23.6625	10.9732	25.7111	32.9	27.4333	28.4182	22.4778	24.8667	23.0632	23.5167	75.6111	50.3889	69.1579	65.2222	24.9889	25.65	25.2211	25.3556	20.9833	21.3389	21.1158	21.2056
1987	3	26	34.2067	23.5125	10.6942	25.5667	32.8167	27.1167	28	22.5889	24.4167	23.1053	23.4294	77.5556	50.0556	70	66.4706	25.35	24.8056	25.3842	25.3294	21.2556	20.8	21.2105	21.1765
1987	3	27	34.5267	23.6625	10.8642	26.0737	33.0364	27.4909	28.5583	22.6222	25.1053	23.3579	23.6444	73.8889	51.0526	70.1579	65.2105	25.1158	26.0842	25.8	25.6474	21.1105	21.6263	21.5	21.4053
1987	3	28	34.6533	23.1857	11.4676	25.9053	33.5	27.2538	28.5	22.5684	24.8211	22.925	23.4842	75	49.5263	68.35	64.3684	25.0579	25.3789	24.89	25.1474	21.0579	21.1474	20.86	21.0526
1987	3	29	34.36	22.5333	11.8267	25.4526	32.6182	27.2769	28.1667	22.5474	24.8667	23.1053	23.5167	77.4737	51.8333	69.7368	66.5556	25.3105	25.8778	25.3842	25.5778	21.1947	21.4611	21.1474	21.2833
1987	3	30	34.6	22.9167	11.6833	25.9	33.3111	27.2	28.54	22.6125	24.88	23.0125	23.54	75	51.6	70.3125	65.9333	25.075	25.8133	25.2313	25.4733	21.075	21.3467	21.1188	21.2533
1987	3	31	34.3091	22.74	11.5691	26.1667	33.5	27.73	28.9778	22.6867	25.3467	23.0429	23.7214	74.7333	52.8667	67.0714	64.8571	25.1733	26.96	24.9071	25.7429	21.1533	22.26	20.9714	21.4857
1987	4	1	34.7273	23.2462	11.4811	25.9765	33.0636	27.7091	28.5909	22.9882	24.9125	23.4353	23.8062	77.5882	51.5333	70.2941	66.8	26.0471	25.9333	25.9529	26.1533	21.7294	21.5733	21.5471	21.72
1987	4	2	35.4667	23.2769	12.1897	26.0875	33.5667	27.65	28.8455	22.7625	25.4353	23.575	23.98	74.8667	51.4706	69.9375	65.2143	25.3067	26.8647	26.1812	25.9786	21.2133	22.0647	21.7063	21.5786
1987	4	3	34.8769	23.8615	11.0154	25.9167	33.08	27.2167	28.15	23.4667	25.3059	23.6889	24.1235	81.7059	52.8125	74.4706	69.9333	27.2722	26.5375	26.7353	26.6467	22.4444	21.9688	22.0941	22.0267
1987	4	4	34.5273	23.3846	11.1427	25.7294	32.7167	27.0909	28.2583	23.2588	25.7294	23.8588	24.2882	81.2941	55.5882	74.7647	70.5294	26.8765	27.8412	27.1647	27.2941	22.2235	22.8294	22.3941	22.4941
1987	4	5	34.8636	23.6364	11.2273	26.1	32.6636	27.51	28.5273	23.275	25.725	23.875	24.3	78.875	55.9375	70.9333	68.375	26.6625	28.125	26.3688	27.0437	22.0938	22.925	21.8875	22.3063
1987	4	6	34.2462	24.0769	10.1692	26.6941	32.7182	27.8182	28.7909	23.5556	25.4353	23.6556	24.2294	76.8824	50.25	71.3529	66.125	26.8647	26.2125	26.4412	26.525	22.2294	21.8562	21.9529	22.025
1987	4	7	34.5778	24.0333	10.5444	26.3882	32.3833	27.07	28.5111	23.6333	25.425	23.9375	24.3867	79.125	51.75	75.3125	68.1429	27.1588	26.725	27.3375	27.0429	22.4176	22.125	22.5125	22.3214
1987	4	8	34.5182	23.74	10.7782	26.36	32.7273	26.52	28.44	23.6267	25.7071	24.05	24.5538	79.8	55.2857	76.9375	70.1538	27.3533	27.7	27.7	27.6538	22.4867	22.7	22.7562	22.6769
1987	4	9	34.8833	23.6615	11.2218	25.9778	32.9091	26.8167	28.2455	23.4333	25.1375	23.7444	24.1375	81.2222	50	74	67.8	27.1389	25.6667	26.7389	26.38	22.3778	21.3733	22.1278	21.8867
1987	4	10	34.6385	23.0571	11.5813	25.7444	32.7667	27.0462	28.2	23.1222	25.4235	23.6111	24.0471	80.5556	53.625	72.1111	68.25	26.5444	26.7625	26.4333	26.3938	22.0222	22.1563	21.9333	21.925
1987	4	11	33.9917	23.3429	10.6488	26.4	32.7154	27.2333	28.4308	23.4444	25.0118	23.5667	23.9588	78.0556	52.2941	73	67.9412	26.8444	26.0588	26.4389	26.3824	22.2333	21.7176	21.9167	21.9235
1987	4	12	33.6727	23.4154	10.2573	25.9882	32.3833	27.3333	28.3545	23.2706	25.375	23.4	23.9688	79.7059	57.6875	71.8125	69.625	26.7235	27.5375	25.9765	26.6562	22.1294	22.5625	21.6235	22.0437
1987	4	13	34.7333	23.6154	11.1179	26.3389	32.4091	26.8	28.1	23.7	25.1125	23.5647	24.0938	80.4444	52.8125	75.2353	69.625	27.5222	26.325	26.6765	26.7875	22.6222	21.8938	22.0647	22.1562
1987	4	14	34.4909	23.3	11.1909	26.08	33.0444	27.4	28.4	23.24	25.4267	23.825	24.16	79.6667	55.0667	73.8125	69.6667	26.6	27.2133	26.9812	26.94	22.0667	22.42	22.3313	22.28
1987	4	15	35.0545	22.9667	12.0879	26.0133	33.4444	27.86	28.9875	23.2533	25.6467	23.9	24.2357	80.2	53.1333	72	68.1429	26.74	27.34	26.8688	26.8643	22.1333	22.5133	22.225	22.2071
1987	4	16	34.9455	23	11.9455	26.0941	33.3833	27.4	28.6083	23.575	25.625	24.175	24.3929	81.375	51.9375	75.25	69.9286	27.375	27.1688	27.7562	27.3143	22.5563	22.3812	22.6562	22.4643
1987	4	17	34.3	23.3833	10.9167	26.4471	33.15	27.45	28.6833	23.6471	25.5933	23.95	24.3857	79.4706	54.6	73	69.2857	27.3235	27.4733	26.8467	27.2538	22.4647	22.6	22.1467	22.4462
1987	4	18	33.7778	23.5846	10.1932	26.15	32.52	27.4667	28.5	23.7467	25.4429	23.9385	24.3385	83.2143	58	75.8462	72	27.8333	27.7143	27.3462	27.5154	22.8	22.6786	22.5385	22.6
1987	4	19	33.62	23.7692	9.85077	26.1067	33.24	26.99	28.37	23.7714	25.5	24.3692	24.525	82.6429	57.0714	77.4615	73.0833	27.8286	27.7286	28.3385	28.0083	22.7786	22.7429	23.1077	22.9
1987	4	20	33.72	23.2923	10.4277	26.4	33.08	27.68	28.6111	24.2308	26.2571	24.6714	25.0923	83.7692	59.3571	78.4286	74.6154	28.7769	29.4214	28.9786	29.2154	23.3615	23.6929	23.4429	23.5769
1987	4	21	34.0625	23.2833	10.7792	26.5286	32.9556	27.8889	28.8	23.9385	26.0769	24.6714	24.8333	80.9231	57.7692	77.3571	71.6667	27.9385	28.8692	28.8286	28.4167	22.8692	23.3846	23.3929	23.1333
1987	4	22	34.9273	23.0308	11.8965	26.0933	32.92	27.5333	28.61	23.96	26.0667	24.3412	24.7286	82.8571	57.3333	77.5625	72.5714	27.8643	28.76	28.4	28.4462	22.8143	23.3067	23.1438	23.1308
1987	4	23	34.4909	23.1538	11.3371	26.2235	33.0667	28.1273	28.975	24.1125	26.1	24.0933	24.7333	83.75	58.75	76.1333	73	28.5813	29.0917	27.7	28.4	23.2625	23.5417	22.76	23.1583
1987	4	24	34.4667	23.4923	10.9744	26.32	33.0167	28.05	28.92	23.9077	25.85	24.1765	24.5538	83.1538	58.1875	73.3529	71.7692	28.1154	28.5438	27.5529	27.8769	22.9846	23.2125	22.6412	22.8231
1987	4	25	34.15	23.4	10.75	26.5067	32.4833	27.6273	28.61	24.1571	25.7059	24.4933	24.75	83.2857	59.2941	77.8	73.7143	28.5929	28.4471	28.62	28.5071	23.25	23.1412	23.24	23.1714
1987	4	26	34.3	23.6889	10.6111	26.2857	33.3714	27.525	28.7571	24.1667	26.0333	24.3286	24.72	83.8333	56.0833	75	71.1	28.6917	28.4583	27.8692	28.06	23.2917	23.1667	22.8462	22.96
1987	4	27	34.8273	23.4462	11.3811	26.6875	33.22	27.4727	28.74	23.84	25.8286	24.1333	24.5083	78.7333	57.2857	76.5333	69.9167	27.6067	28.2357	27.8067	27.6	22.6467	23.0286	22.7867	22.6667
1987	4	28	34.7455	23.5231	11.2224	26.6	33.4727	27.8364	28.7889	23.6875	25.7	24.0067	24.2583	78.625	54	72.2	66.3333	27.2812	27.5429	27.0733	26.725	22.45	22.6357	22.3467	22.1333
1987	4	29	33.8833	23.6429	10.2405	26.3412	32.3167	27.1917	28.0273	23.6824	25.5286	24.0312	24.3429	80.2353	59.7857	75	71.6429	27.4412	28.0857	27.4438	27.5214	22.5706	22.9714	22.5688	22.6214
1987	4	30	34	23.28	10.72	26.4941	33.1455	27.32	28.5333	23.9625	25.9125	24.4286	24.6692	80.6875	57.0625	78.1538	71.8462	27.7625	28.4875	28.6643	28.0538	22.7875	23.1687	23.3	22.9385
1987	5	1	29.4	24.6	4.8	24.8	26.6	27	26.4	23.8	25.6	23.8	24.4	92	92	77	87	28.8	32.2	27.4	29.4	23.4	25.3	22.6	23.8
1987	5	2	32	24.8	7.2	26.2	30.8	27.8	28.1	23.8	24.6	24.2	24.2	82	60	74	72	27.9	26.8	27.8	27.5	22.9	22.3	22.8	22.7
1987	5	3	33.8333	23.8	10.0333	26.4	33	27.8	28.8	24.8	27.8	24.6	25.7	88	67	77	78	30.2	33.9	28.8	31	24.2	26.2	23.4	24.6
1987	5	4	33.8	25	8.8	29.4	32.6	28.8	29.9	26.6	27.4	25.8	26.6	80	67	79	76	33	33.1	31.2	32.4	25.7	25.7	24.8	25.4
1987	5	5	33.8	23.8	10	24.2	31.6	25	28.2917	22.8	25.4	21.8	23.3	89	61	52	67	26.8	28.3	20.5	25.2	22.2	23.2	17.9	21.1
1987	5	6	34.35	23.6	10.75	25.8	29.4	25.4	26.5	24.8	26.6	24.8	25.4	92	80	95	89	30.6	33	30.9	31.5	24.4	25.7	24.6	24.9
1987	5	7	30.2	23.4667	6.73333	24.6	29.4	26.8	26.9	23.8	25.8	24.6	24.7	94	75	84	84	28.9	30.8	29.5	29.7	23.5	24.6	23.8	24
1987	5	8	32.8	24	8.8	26.4	32.4	28.4	28.9	25.8	26.8	24.8	25.8	95	65	75	78	32.8	31.5	28.9	31.1	25.6	24.9	23.5	24.7
1987	5	9	32.4	25.8	6.6	26.8	31	28	28.5	24.8	26.8	23.8	25.1	85	72	71	76	30	32.5	26.7	29.7	24.1	25.4	22.2	23.9
1987	5	10	32.6	25.6	7	27	32.6	28	28.9	25.6	27.8	24.6	26	89	70	76	78	31.9	34.2	28.7	31.6	25.1	26.3	23.3	24.9
1987	5	11	33.4	25.4	8	27.4	32.8	28.4	29.3	25.4	27.6	24.8	25.9	85	67	75	76	31.1	33.5	28.9	31.2	24.7	25.9	23.5	24.7
1987	5	12	34.6	25.6	9	27.4	32.4857	29	29.6	24.6	26.4	24.8	25.3	89	61	71	74	29.8	30.2	28.5	29.5	24	24.2	23.3	23.8
1987	5	13	34	23.1714	10.8286	27.4	33.4	29.2	29.8	24.8	27.4	25.4	25.9	81	63	74	73	29.6	32.5	29.9	30.7	23.9	25.5	24.1	24.5
1987	5	14	34.3818	26.2	8.18182	27.8	30.7	27.85	28.6	24.8	26.8	25.6	25.7	79	57	83	73	29.3	29.8	31.2	30.1	23.7	24	24.8	24.2
1987	5	15	31.4	25.4	6	27.4	30.8	28.4	28.8	24.8	26.4	23.8	25	81	71	68	73	29.6	31.5	26.4	29.2	23.9	24.9	22	23.6
1987	5	16	34.9667	23.6933	11.2733	25.2	24.8	24.8	24.9	24.8	23.8	23.8	24.1	97	92	92	94	31	28.8	28.8	29.5	24.7	23.4	23.4	23.8
1987	5	17	31.4	23.4	8	24	30.8	27.4	28.9	23.4	25.6	22.8	23.9	95	66	78	80	28.4	29.4	25.5	27.8	23.2	23.8	21.4	22.8
1987	5	18	32.8	22.8	10	25.4	33.1667	27.4	28	23.6	26.4	24.8	24.9	77	66	81	75	26.7	30.8	29.6	29	22.2	24.6	23.9	23.5
1987	5	19	33.4	23.2154	10.1846	28	32.6	28.4	29.3	25.6	28.6	26.8	27	83	74	88	82	31.2	36.5	34.2	34	24.8	27.4	26.3	26.2
1987	5	20	32.6	23.7571	8.84286	27.8	32.2	27	28.5	25.6	27.6	24.8	26	84	71	84	79	31.4	33.9	29.8	31.7	24.8	26.1	24	25
1987	5	21	32.9	23.7067	9.19333	24.8	30.5	27.3667	25.7	23.6	26.8	22.6	24.3	91	61	90	81	28.3	30.4	26.6	28.5	23.1	24.3	22.1	23.2
1987	5	22	30.2	23.2	7	24.8	29.8	22.4	24.8	23.8	26.4	21.8	24	92	77	95	88	28.8	32.2	25.7	28.9	23.4	25.3	21.6	23.4
1987	5	23	31	22	9	23.4	28.8	25.2	25.6	22.8	25.8	23.6	24.1	95	79	88	87	27.3	31.2	28.1	28.9	22.6	24.8	23	23.4
1987	5	24	31.4	22.2	9.2	23.4	29.8	27.9846	25.7	22.8	23.8	22.6	23.1	95	66	83	81	27.3	27.7	26	27	22.6	22.8	21.7	22.4
1987	5	25	31.8	22.6	9.2	23.8	30.5	27.65	26.8	22.8	26.8	23.6	24.4	92	82	79	84	27.1	33.3	27.3	29.2	22.4	25.9	22.5	23.6
1987	5	26	31.6	23.4	8.2	25	25.8	24.8	25.1	24.4	24.8	23.8	24.3	95	92	92	93	30.2	30.6	28.8	29.9	24.2	24.4	23.4	24
1987	5	27	33.2	22.2	11	25.6	31.8	26.8	27.8	23.8	26.8	24.6	25.1	86	68	84	79	28.3	31.9	29.5	29.9	23.1	25.1	23.8	24
1987	5	28	32	24.6	7.4	27.2	27.8	28	27.8	25.4	25.8	26.6	25.9	87	85	90	87	31.2	31.9	33.9	32.3	24.8	25.1	26.1	25.3
1987	5	29	33.6	25.6	8	27.8	32.575	28.2	29.2	27.6	26.8	25.6	26.7	84	63	81	76	35.2	31.3	31.1	32.5	26.8	24.8	24.7	25.4
1987	5	30	35.4	24.6	10.8	27.2	34.2	26.9667	29.4	25.8	27.8	26.8	26.8	90	68	91	83	32.3	33.5	34.4	33.4	25.3	26	26.4	25.9
1987	5	31	35.2	25	10.2	27.4	34.8	27.4	29.3	25.8	28.8	24.8	26.5	88	64	81	78	32.1	35.6	29.6	32.5	25.3	27	23.9	25.4
1987	6	1	33.8	24.6	9.2	29.2	33.2	29.8	30.5	25.8	27.8	25.6	26.4	76	66	72	72	31	33.8	30	31.6	24.6	26.1	24.1	25
1987	6	2	34.3067	23.4706	10.8361	28	32.4	29.2	29.7	24.0667	26.2476	24.1333	24.8111	82.1111	65	79.381	73	29.9	31.6	30.3	30.6	24.1	25	24.3	24.4
1987	6	3	34.4	25.8	8.6	28	33.8	28.6	29.8	25.4	27.4	26.4	26.4	81	61	84	76	30.7	32.3	33	32	24.5	25.3	25.7	25.2
1987	6	4	34.9857	25.8	9.18571	26.8	33.8	26.6	28.5	25.8	28.8	24.8	26.5	92	69	86	83	32.5	36.3	30.1	33	25.5	27.3	24.2	25.6
1987	6	5	32.8	23.2	9.6	28.4	32.8	27	28.8	25.6	27.8	25.4	26.3	80	69	88	79	31	34.1	31.4	32.1	24.6	26.2	24.8	25.2
1987	6	6	33.2	23.075	10.125	24.2	31.8	28	28	22.8	27.6	24.8	25.1	89	73	77	80	26.8	34.1	29.2	30	22.2	26.3	23.6	24.1
1987	6	7	34	24	10	28.2	33	29.2	29.9	24.8	26.8	25.2	25.6	76	62	73	70	29	31.1	29.4	29.9	23.6	24.7	23.8	24
1987	6	8	34.2	24.2	10	28.6	33.8	28.8	30	24.8	27.8	25.6	26.1	74	64	78	72	28.8	33.4	30.7	31	23.4	25.9	24.5	24.6
1987	6	9	34.2	25	9.2	28.2	33.8	29.2	30.1	24.8	27.8	24.6	25.7	76	64	69	69	29	33.4	27.9	30.1	23.6	25.9	22.9	24.1
1987	6	10	35.0143	26.8	8.21429	29	34.8	30	31	26.4	28.8	24.8	26.7	82	64	66	70	32.7	35.6	27.9	32.1	25.5	27	22.9	25.1
1987	6	11	33.6	26.6	7	27.4	32.8	27.8	28.9	24.8	28.8	25.8	26.5	81	74	85	80	29.6	36.9	31.9	32.8	23.9	27.6	25.1	25.5
1987	6	12	32.2	26.8	5.4	27.2	31.8	28.4	29	23.8	26.8	24.8	25.1	76	68	75	73	27.2	31.9	28.9	29.4	22.5	25.1	23.5	23.7
1987	6	13	33	26.4	6.6	27.8	32.9	27.3071	29.1	23.8	27.8	26.6	26.1	72	75	75	74	26.8	34.5	28	29.8	22.3	26.4	22.9	23.9
1987	6	14	32.8	27.2	5.6	27.4	32	27.4	28.5	23.8	26.8	25.4	25.3	74	67	85	75	27.1	31.8	31.1	30	22.4	25.1	24.7	24.1
1987	6	15	34	26.2	7.8	28	33.2	28.6	29.6	24.8	26.2	25.8	25.6	77	58	80	72	29.2	29.4	31.4	30	23.6	23.8	24.8	24.1
1987	6	16	35.2	26.2	9	27.8	34.8	27.8	29.5	24.8	25.8	23.8	24.8	79	49	72	66	29.3	27.3	26.8	27.8	23.7	22.5	22.3	22.8
1987	6	17	34.5571	26	8.55714	28.8	33.7	27.9333	30.4	24.8	28.8	24.8	26.1	72	63	68	68	28.7	34.8	28.1	30.5	23.3	26.6	23	24.3
1987	6	18	37.8	25.8	12	28.8	34.8	28.8	30.3	24.8	28.8	25.6	26.4	72	64	78	71	28.7	35.6	30.7	31.7	23.3	27	24.5	24.9
1987	6	19	37	26.2	10.8	27.8	35.8	30.8	31.3	25.4	27.8	25.8	26.3	83	55	67	68	30.8	32.1	29.9	30.9	24.6	25.2	24.1	24.6
1987	6	20	36.6	23.6	13	27.2	34.8	24.8	27.9	24.8	25.8	22.8	24.5	82	49	84	72	29.7	27.3	26.4	27.8	23.9	22.5	22	22.8
1987	6	21	34.4857	23.4	11.0857	26	33.6	27.5647	29.2	24.8	27.8	24.4	25.7	91	53	71	72	30.5	31	27.8	29.7	24.4	24.6	22.8	23.9
1987	6	22	35.2	23.4	11.8	26.4	34.6	25.4	27.9	24.8	26.8	23.8	25.1	88	55	88	77	30.2	30.1	28.4	29.6	24.2	24.1	23.2	23.9
1987	6	23	35	23.6	11.4	26.2	34.8	30	30.3	24.8	27.8	25.8	26.1	89	59	72	73	30.4	32.7	30.4	31.2	24.3	25.6	24.3	24.7
1987	6	24	31.6	25	6.6	26.4	32.8714	26.2	28.65	25.2	24.8	24.8	24.9	91	59.5789	89	72.2	31.3	29.5421	30.4	28.4882	24.8	23.7895	24.3	23.1765
1987	6	25	36.6	25.2	11.4	27.4	33.8	27.8	29.2	24.8	26.8	24.4	25.3	81	58	76	72	29.6	30.6	28.3	29.5	23.9	24.4	23.1	23.8
1987	6	26	35.4	25.4	10	28.4	34.2	25.2	28.3	25.6	27.4	23.6	25.5	80	60	88	76	31	32	28.1	30.3	24.6	25.2	23	24.3
1987	6	27	35	24	11	25.8	34.8	30.8	30.5	24.6	27.8	25.8	26.1	91	59	67	72	30.1	32.7	29.9	30.9	24.2	25.6	24.1	24.6
1987	6	28	35.6	24	11.6	26.8	34.6	30.2	30.5	24.6	27.8	24.8	25.7	84	60	65	69	29.5	32.9	27.7	30	23.8	25.6	22.8	24.1
1987	6	29	34.5357	26	8.53571	28.2	33.2	27.44	30.3	24.6	28.8	24.6	26	75	63	65	67	28.5	34.8	27.4	30.2	23.3	26.6	22.6	24.1
1987	6	30	34.6	26	8.6	29.8	34.6	28.8	30.5	25.6	28.8	24.8	26.4	72	65	72	70	30	35.8	28.7	31.5	24.1	27.1	23.3	24.8
1987	7	1	30.8	23.1412	7.65882	27.8	29.8	28.2	28.5	24.8	25.4	23.8	24.7	79	70	70	73	29.3	29.5	26.6	28.5	23.7	23.8	22.1	23.2
1987	7	2	33.8	25.8	8	27	32.8	28.8	29.3	23.6	25.8	23.8	24.4	75	58	66	66	26.9	28.6	26.2	27.2	22.3	23.3	21.8	22.5
1987	7	3	34.2	26	8.2	28	33.8	29.4	30.1	24.6	27.8	23.8	25.4	76	64	63	67	28.7	33.4	25.8	29.3	23.3	25.9	21.6	23.6
1987	7	4	34.8	25.4	9.4	28.8	34.2	29.4	30.5	23.8	26.8	24.6	25.1	66	56	68	63	26.2	30.4	27.8	28.1	21.8	24.3	22.8	23
1987	7	5	32.8	22.3143	10.4857	26.8	31.8	28.2	28.8	24.4	25.6	24.6	24.9	82	61	75	73	29	28.7	28.5	28.7	23.5	23.4	23.3	23.4
1987	7	6	33.8	25.4	8.4	27.4	32.4	29.2	29.6	23.6	25.8	24.4	24.6	73	59	68	67	26.6	28.9	27.4	27.6	22.1	23.5	22.6	22.7
1987	7	7	34.4	22.9562	11.4438	27	32.8	28.8	29.3	23.6	24.8	23.8	24.1	75	52	66	65	26.9	26	26.2	26.4	22.3	21.8	21.8	22
1987	7	8	32.6	25.2	7.4	27.2	31	29.4	29.3	23.8	25.6	24.6	24.7	76	65	68	69	27.2	29.3	27.8	28.1	22.5	23.7	22.8	23
1987	7	9	36.2	26.6	9.6	27.8	34.8	30	30.6	23.8	29.6	24.8	26.1	72	68	66	69	26.8	38	27.9	30.9	22.3	28.1	22.9	24.4
1987	7	10	36.2	26.4	9.8	27.8	34.8	29.3	29.0167	23.8	29.6	24.8	26.1	72	68	62	67	26.8	38	26.8	30.6	22.3	28.1	22.2	24.2
1987	7	11	35.8	23.4471	12.3529	28.8	35.2	30	31	23.8	26.8	24.8	25.1	66	52	66	61	26.2	29.7	27.9	27.9	21.8	23.9	22.9	22.9
1987	7	12	35.8	23.4824	12.3176	27.8	34.4	29.8	30.5	23.8	27.2	24.2	25.1	72	58	63	64	26.8	31.3	26.5	28.2	22.3	24.8	22	23
1987	7	13	35.6	25.8	9.8	28.4	34.6	29.8	30.6	23.6	25.8	23.8	24.4	67	50	61	59	26	27.4	25.5	26.3	21.7	22.6	21.4	21.9
1987	7	14	34.6	25.4	9.2	27.4	33.2	27.7467	30.3	22.8	25.8	24.8	24.5	68	48	64	60	24.7	26.2	27.6	26.2	20.9	21.9	22.7	21.8
1987	7	15	35.4	23.0118	12.3882	27.6	34.8	29	30.1	24.6	25.8	24.8	25.1	78	49	71	66	28.9	27.3	28.5	28.2	23.5	22.5	23.3	23.1
1987	7	16	36.2	25.6	10.6	27.8	34.4	30.4	30.8	23.8	25.8	23.8	24.5	72	51	58	60	26.8	27.5	25.1	26.5	22.3	22.7	21.2	22
1987	7	17	34.8	24.2	10.6	28.2	34.2	29.2	30.2	23.8	26.8	25.6	25.4	85	56	75	72	32.6	30.4	30.4	31.1	25.5	24.3	24.3	24.7
1987	7	18	34.6	25	9.6	28.4	33.8	28.2	29.6	24.8	27.6	25.8	26.1	75	62	83	73	28.9	32.8	31.6	31.1	23.5	25.6	25	24.7
1987	7	19	33.8	24.4	9.4	26.8	33.8	29.4	29.8	24.8	25.8	26.4	25.7	85	53	79	72	30	27.9	32.4	30.1	24.1	22.9	25.4	24.1
1987	7	20	35.8	23.6824	12.1176	27.4	34.6	29.8	30.4	24.8	26.6	25.8	25.7	81	54	73	69	29.6	29.5	30.6	29.9	23.9	23.8	24.4	24
1987	7	21	36.8	26	10.8	27.8	35	30.8	31.1	24.8	29.6	26.8	27.1	79	67	73	73	29.3	37.9	32.6	33.3	23.7	28.1	25.5	25.8
1987	7	22	35.4	26.2	9.2	27.8	34.8	29.4	30.3	25.4	28.6	25.8	26.6	83	63	75	74	30.8	35	30.8	32.2	24.6	26.7	24.6	25.3
1987	7	23	35.2	23.6	11.6	27.8	34.3	27.9867	30.4	25.6	27.8	25.8	26.4	84	68	73	75	31.4	33.5	30.6	31.8	24.8	26	24.4	25.1
1987	7	24	36	25.8	10.2	28	33.8	30	30.5	24.8	28.6	23.8	25.7	77	68	60	68	29.2	35.7	25.4	30.1	23.6	27	21.3	24
1987	7	25	34	24.8	9.2	27	33.8	28.8	29.6	23.4	26.6	24.8	24.9	74	57	72	68	26.4	30.1	28.7	28.4	22	24.1	23.3	23.2
1987	7	26	35.8	25.4	10.4	29	34.8	30	31	24.8	28.6	25.8	26.4	71	63	72	69	28.5	35	30.4	31.3	23.3	26.7	24.3	24.8
1987	7	27	36.6	26.4	10.2	27.4	33.8	28.8	29.7	25.2	26.6	24.8	25.5	84	57	72	71	30.6	30.1	28.7	29.8	24.4	24.1	23.3	24
1987	7	28	35.8	24.6	11.2	29.8	34.8	29.8	31	25.8	27.8	24.8	26.1	73	59	67	66	30.6	32.7	28	30.4	24.4	25.6	23	24.3
1987	7	29	32	22.4	9.6	24	30	28.32	29.525	23.6	26.6	24.8	25	97	69	84	83	28.9	31.1	29.7	29.9	23.4	24.7	23.9	24
1987	7	30	32.6	23.4	9.2	26.8	31.6	28.2	28.7	24.6	26.6	24.8	25.3	84	68	76	76	29.5	31.5	29	30	23.8	24.9	23.6	24.1
1987	7	31	33	25.4	7.6	25.8	32.6	27.2	28.2	24.8	25.2	24.8	24.9	92	55	82	77	30.6	27.2	29.7	29.2	24.4	22.5	23.9	23.6
1987	8	1	35.4667	23.2842	12.1825	27.2571	34.0471	27.8789	29.2667	24.2095	26.4045	24.2957	25.035	78.4762	54.2273	74.4783	69.4737	28.181	29.0227	27.8739	28.49	23.0381	23.4955	22.8391	23.195
1987	8	2	35.8154	24.06	11.7554	27.0524	34.3	28.4353	29.56	24.0095	26.2952	24.2571	24.7632	77.5	52.9048	72.2	67.5789	27.8381	28.581	27.6857	27.91	22.8333	23.2	22.7	22.835
1987	8	3	35.76	24.51	11.25	27.1316	33.7118	28.3333	29.34	24.0667	26.1238	24.2762	24.8263	78.4211	54.7143	73.0526	68.7647	27.8632	28.5524	27.7684	28.1944	22.8474	23.1714	22.7737	23.0111
1987	8	4	35.8714	23.6105	12.2609	26.7217	34.3889	28.1556	29.4056	23.8091	26.2727	24.1174	24.6571	78	53.2727	71.3182	65.4	27.2045	28.6591	27.2864	27.58	22.4364	23.2273	22.4682	22.64
1987	8	5	35.84	23.4526	12.3874	26.7429	32.7625	28.2211	29.1706	23.9333	26.2571	24.313	24.82	78.7	57.1429	73.3636	69.1111	27.419	29.0286	27.787	28.02	22.581	23.4714	22.7826	22.915
1987	8	6	35.7286	23.7333	11.9952	26.6545	33.95	28.1222	29.2529	24.0364	26.2095	24.0182	24.7952	80.619	55.8095	72.7727	69.0526	27.8818	28.9381	27.2045	28.0476	22.8318	23.4095	22.4273	22.919
1987	8	7	36.3538	23.3368	13.017	27.2095	34.4842	28.4	29.5176	24.1048	26.1304	24.1913	24.7714	77.5714	51.8261	71.8696	66.2105	27.9095	28.1304	27.4304	27.7714	22.8667	22.9174	22.587	22.7476
1987	8	8	35.2429	23.4588	11.784	26.6455	33.7556	28.0125	28.95	24.0636	25.9909	23.8095	24.5684	80.9048	53.3636	71.8	67.0556	27.8864	28.0182	26.705	27.3278	22.85	22.8545	22.12	22.4833
1987	8	9	35.7857	23.0353	12.7504	26.7591	34.2125	28.825	29.5412	24.2	25.99	24.2	24.755	80.619	53.2105	70.7273	66.65	28.3952	27.9789	27.3	27.6842	23.1429	22.8474	22.4682	22.6895
1987	8	10	36.3231	23.3882	12.9348	26.5143	34.375	27.9467	29.2143	24.115	26.0143	24.29	24.7444	82.25	51.8571	75.45	68	28.365	27.8095	27.985	27.7833	23.14	22.6571	22.85	22.75
1987	8	11	36.4308	23.4333	12.9974	26.8545	33.7412	28.4	29.1176	23.9545	25.94	24.1545	23.475	77.2	54.8947	72.4286	68	27.7864	27.9842	27.3095	27.4444	22.7864	22.8579	22.481	22.5556
1987	8	12	35.3077	22.9412	12.3665	26.65	33.9125	28.5706	29.3625	24.17	26.2	24.3905	24.8556	81.6316	55	72.1429	70.5	28.525	28.765	27.7762	28.4316	23.215	23.305	22.7762	23.1526
1987	8	13	36.0923	23.2556	12.8368	27.1143	34.1059	27.8125	29.0938	24.03	25.88	24.1333	24.6889	77.9	52.8	74.9048	69.1765	27.805	27.83	27.6619	27.7722	22.8	22.795	22.6952	22.7667
1987	8	14	36.0571	23.6471	12.4101	26.87	33.7647	28.2118	29.1375	24.3	25.9455	23.9143	24.6	80.8947	55	72.6667	69.0526	28.465	28.4273	26.8273	27.67	23.195	23.1045	22.1773	22.685
1987	8	15	35.9286	23.6941	12.2345	26.96	33.8941	28.1412	29.0938	23.9429	26.28	24.1727	24.8947	77.8421	53.8421	72.1905	68.2	27.595	28.6526	27.3286	27.9437	22.685	23.2632	22.481	22.8625
1987	8	16	35.6923	24.0762	11.6161	26.5182	34.0556	27.8333	29.0118	24.3455	26.1565	24.5	25.0571	83.7143	52.8261	76.1364	71.5	28.6727	28.3087	28.4545	28.6619	23.3091	23.0609	23.1955	23.2952
1987	8	17	36.1667	23.2632	12.9035	26.9263	34.5294	27.5375	29.0067	24.15	26.1182	23.8842	24.7611	78.9444	51.9091	75.5263	69.5625	27.7316	28.0909	27.2789	27.8941	22.7421	22.9364	22.4684	22.8294
1987	8	18	35.2923	23.2125	12.0798	26.26	34.1235	27.7875	28.9563	23.781	26.0182	24.3182	24.6667	80.45	52.8095	76.0455	69.5556	27.48	28.1476	28.0727	27.8632	22.625	22.9286	22.9455	22.8158
1987	8	19	35.2667	22.9556	12.3111	26.2857	33.7412	27.8235	28.9	23.9818	26.0737	24.0909	24.7211	82.7143	55.7895	74.3636	70.8235	28.081	28.6579	27.4864	28.0278	22.9952	23.2684	22.6091	22.9222
1987	8	20	35.5167	23.1368	12.3798	26.21	33.6263	27.8471	28.825	24.019	25.7714	24.3524	24.7053	83.7	53.619	75.8571	70.8824	28.31	27.7905	28.1333	28.0611	23.11	22.7714	22.9762	22.9333
1987	8	21	35.3077	22.9889	12.3188	26.219	32.7211	27.7941	28.3875	23.9524	25.9909	24.1364	24.63	83.4762	58.2273	75.9545	72.6316	28.2333	28.7909	27.8	28.115	23.0571	23.35	22.7591	22.96
1987	8	22	35.5429	23.425	12.1179	26.7667	33.3176	27.9765	29.2125	23.9524	25.89	24.3087	24.65	79.381	55.95	74.8696	68.9412	27.8048	28.245	27.9696	27.7	22.7952	23.045	22.8739	22.7444
1987	8	23	35.9385	23.4667	12.4718	26.2905	33.0316	27.2267	28.4	23.8364	26.0609	24.15	24.6684	81.8095	56.0435	76.95	71.5294	27.9714	28.587	27.905	28.1944	22.8762	23.2304	22.84	23.0111
1987	8	24	35.88	22.9882	12.8918	26.0857	34.0444	27.6	28.7389	23.8476	26.08	24.06	24.6278	82.7368	52.65	76.8	71.25	27.81	28.185	27.74	27.9706	22.795	22.985	22.755	22.8824
1987	8	25	35.9	22.8737	13.0263	26.12	33.4667	27.5067	28.3615	23.9789	25.8737	24.1158	23.2824	84.3529	56.5263	76.7895	73.6429	28.4167	28.4158	27.8158	28.3333	23.1722	23.1211	22.7842	23.1
1987	8	26	35.5308	22.819	12.7117	25.9905	33.5111	28.0444	28.7188	24.01	25.5263	24.5182	24.6556	84.5263	54.4	76.0952	71.7778	28.14	27.725	28.4273	28.0789	22.99	22.725	23.1727	22.9421
1987	8	27	35.3857	23.2857	12.1	26.4571	33.8667	27.6824	28.7733	24.07	26.1474	24.42	24.8353	82.1	54.8947	76.75	72.4375	28.25	28.6105	28.355	28.3941	23.065	23.2368	23.1	23.1235
1987	8	28	35.5	23.0778	12.4222	25.9842	33.7235	28.2125	28.8	24	26.1579	24.3158	24.8412	83.7647	54.2105	74.8421	71.75	28.4235	28.4895	27.9526	28.3647	23.1882	23.1421	22.8895	23.1294
1987	8	29	35.75	23.1684	12.5816	26.0318	34.2733	27.5867	28.9333	24.24	26.46	24.37	25.1056	83.8	55.55	77.6842	72.4118	28.73	29.505	28.38	29.0278	23.365	23.72	23.125	23.5
1987	8	30	35.8364	23.1444	12.6919	25.4762	33.925	27.8059	28.7375	23.9412	26.1	24.2667	24.7533	85.8824	55.0625	77.7222	73.2	28.4647	28.5938	28.2222	28.4467	23.2176	23.2375	23.0278	23.1733
1987	8	31	36.0923	23.12	12.9723	26.5421	34.5556	27.9778	29.0187	24.0667	26.1647	24.1684	24.7563	82.8333	53.2941	75.7222	70.4667	28.4611	28.5647	27.7789	28.2313	23.1722	23.2118	22.7211	23
1987	9	1	35.3538	22.9059	12.448	26.095	33.32	27.7867	28.8	23.9789	26.1889	24.2526	24.8059	84.5789	56	75.6111	71.5	28.3947	28.8722	28.0556	28.3294	23.1737	23.3722	22.9222	23.0824
1987	9	2	35.1143	22.4444	12.6698	25.91	33.175	26.7353	27.8143	23.9579	26.3684	24.31	24.8778	85.1053	57.1579	80.9	74.7059	28.3789	29.3368	28.57	28.7111	23.1579	23.6789	23.27	23.3389
1987	9	3	35.25	22.4444	12.8056	25.4952	33.9625	27.5647	28.6412	23.99	26.2	23.85	24.68	87.2	53.95	74.95	72.3684	28.685	28.65	27.2	28.17	23.305	23.25	22.39	22.985
1987	9	4	35.2667	23.1	12.1667	25.885	33.4714	27.4941	28.7687	24	26.3368	24.05	24.8158	85.5789	57	76.4737	73.1176	28.5053	29.3526	27.6316	28.4833	23.2	23.6789	22.7	23.1778
1987	9	5	35.3429	23.3222	12.0206	26.4524	33.175	28.0118	28.9471	24.53	26.5158	24.3474	25.1611	85.6	60.4211	75.8421	74.2941	29.465	30.3	28.1789	29.3556	23.78	24.2	22.9842	23.6722
1987	9	6	35.1286	23.3471	11.7815	26.29	33.3529	28.0353	28.775	24.3368	26.7263	24.3789	25.1118	85.4737	59.0526	75.1579	74.375	29.0947	30.5105	28.0842	29.2647	23.5474	24.2263	22.9474	23.5941
1987	9	7	35.1286	23.1333	11.9952	26.6	33.3333	27.8867	28.6143	24.33	26.2842	24.1474	24.9118	81.8421	55.6316	74.1579	70.7647	28.85	29.1211	27.6	28.5611	23.395	23.4316	22.6579	23.1889
1987	9	8	34.7	23.2	11.5	25.9167	32.3429	26.6	27.7769	23.8588	26.0421	24.1294	24.6125	84.2941	58.6316	80.7647	75.2	28.0882	28.9316	28.3	28.325	22.9941	23.4421	23.0765	23.1062
1987	9	9	35.0462	22.8375	12.2087	26.0889	33.4375	27.2437	28.4231	23.9647	26.7579	24.5895	25.15	84.5882	57.9474	81.1053	74.8	28.3824	30.4211	29.1526	29.4062	23.1471	24.1737	23.5526	23.675
1987	9	10	34.3636	22.7875	11.5761	25.56	33.3125	27.16	28.3312	23.7632	26.5579	24.3111	24.8722	86.3684	57.6316	79.7778	74.9412	28.2421	29.9474	28.5111	28.9167	23.0526	23.8526	23.2278	23.3778
1987	9	11	35.2667	22.7286	12.5381	25.8211	33.5286	27.6533	28.6667	24.2556	26.8235	24.4667	25.1588	87.7778	59.8824	77.6111	75.0625	29.1667	31.1471	28.5389	29.5882	23.6167	24.4412	23.2333	23.7412
1987	9	12	35	22.5867	12.4133	25.7895	32.6125	27.7867	28.4	23.9333	26.8556	24.2941	25	87.0556	63.6111	75.2353	75.0625	28.5333	31.7222	28.0118	29.3941	23.25	24.7222	22.9118	23.6118
1987	9	13	34.0667	22.7625	11.3042	25.4722	31.92	26.475	27.6267	23.8941	26.5222	24	24.7706	87.8824	62.6111	80.2222	76.8125	28.5176	30.7056	27.9667	28.9588	23.2294	24.2944	22.8611	23.4118
1987	9	14	34.1091	23.0462	11.0629	25.8222	32.6143	27.2538	28.3833	23.9647	26.1176	24.3067	24.8133	86.5294	57.2941	78.2667	72.25	28.5588	28.9824	28.2867	28.56	23.2706	23.4588	23.0867	23.24
1987	9	15	33.9167	22.2875	11.6292	25.3263	32.84	27.2615	28.0929	24.0111	26.5444	24.1471	24.8941	90.5556	59.3333	78.7059	76.3125	29.0444	29.9889	28.0647	29.0176	23.5111	24.0444	22.9471	23.4941
1987	9	16	34.46	22.4133	12.0467	25.7	33.0077	27.6182	28.4333	24.2	25.6933	23.9375	24.7385	87.6875	57	77.2	73.25	29.1706	28.0533	27.62	28.3077	23.6176	22.88	22.7067	23.0769
1987	9	17	33.8167	22.5067	11.31	25.1053	32.5312	27.3385	28.1615	23.6889	26.3556	23.9529	24.7333	89.2222	62.0556	77.8	75.1538	28.35	30.4056	28.1867	29.0214	23.1389	24.3111	22.9867	23.5
1987	9	18	33.7692	22.6188	11.1505	25.5	31.8812	26.9429	27.82	24	26.4737	24.4947	25.0111	87.5	64.0526	82.0556	78	28.8053	30.5526	28.9889	29.45	23.4	24.3632	23.5111	23.7611
1987	9	19	34.0769	22.4429	11.6341	25.6316	32.6875	27.5375	28.36	23.7778	26.3684	24.1158	24.7222	86	61.2632	76.5263	74.8824	28.1833	30.0368	27.8053	28.6056	23.0333	24.0789	22.8053	23.2611
1987	9	20	34.2923	22.4667	11.8256	25.4526	32.5625	26.8143	27.96	23.7556	26.1053	24.0667	24.6059	87.0556	59.4211	80.2222	76.125	28.2833	29.2526	28.15	28.4706	23.0722	23.6	22.9944	23.1882
1987	9	21	34.5	22.3	12.2	24.9833	32.7333	27.1643	28.0364	23.6611	26.0333	24.3889	24.6333	87.6667	59.0556	81.7222	76.4667	28.0235	29.05	28.7889	28.4062	22.9235	23.4167	23.3722	23.1062
1987	9	22	33.9	22.44	11.46	25.4235	32.3533	26.6929	27.9417	23.9111	26.0053	24.0278	24.7	87.9412	59.1053	78.9412	77	28.5765	29.0421	27.8353	28.5933	23.2588	23.5211	22.8176	23.2733
1987	9	23	33.4	21.825	11.575	25.0667	31.88	26.6692	27.9182	23.4778	25.8444	23.7438	24.34	88	62.7778	76.6875	74.8571	27.9056	29.2667	27.1563	27.9467	22.8333	23.6556	22.3875	22.8733
1987	9	24	34.3333	22.0875	12.2458	25.3	32.5133	26.9429	27.9769	23.7722	26.31	24.2	24.7882	88.1667	60.9	80.6842	75.625	28.3944	29.85	28.3526	28.8294	23.1444	23.985	23.1211	23.4118
1987	9	25	34	21.8235	12.1765	25.365	32.8462	27.12	28.2571	23.93	26.4722	24.1667	24.9176	89.45	60.4444	79.5556	76.375	28.79	30.1389	28.2278	29.1765	23.4	24.1389	23.0389	23.6
1987	9	26	33.95	22	11.95	25.5222	32.85	27.0333	28.0538	24.0444	26.5	24.425	24.9062	90	61.5	80.5625	77.6667	29	30.2889	28.7812	29.2812	23.5222	24.2111	23.375	23.6687
1987	9	27	33.8727	21.6462	12.2266	25.4133	32.25	27.45	28.2083	23.9733	26.1867	24.2571	24.8286	89.2	62	76.4286	73.2	28.8667	29.7733	28.0571	28.9071	23.4	23.9267	22.9429	23.4286
1987	9	28	33.4667	22.4875	10.9792	26.0562	32.9273	26.7273	28.0455	23.975	26	24.1882	24.7375	85.5	60.0625	80.8571	76.3333	28.525	29.1625	28.6929	28.9077	23.1938	23.5688	23.3214	23.4385
1987	9	29	33.1273	21.9385	11.1888	25.8706	32.7231	26.1143	27.5929	23.7647	26.5176	24.2353	24.8412	84.9412	62.8824	82.8824	77.25	28.0882	30.6235	28.6412	29.1059	22.9588	24.3941	23.2765	23.5294
1987	9	30	33.8909	21.9538	11.9371	25.9733	32.7091	26.3357	27.9364	23.9333	26.0667	24	24.6357	84.6	60.2143	81.25	76.5	28.3067	29.6357	27.9563	28.8308	23.0733	23.8571	22.8562	23.3846
1987	10	1	33.5077	22.9067	10.601	26.3722	32.7857	26.7333	28.2571	24.0706	26.2737	24.2632	24.8294	84.2353	60.1579	81.1053	73.4706	28.5118	29.7	28.5263	28.8118	23.2353	23.8842	23.2368	23.3824
1987	10	2	33.9333	22.7438	11.1896	25.7842	32.3286	27.5545	28.3231	24.3889	26.0471	24.3765	24.94	89.1667	58.1053	76.6667	74.7333	29.4211	28.4158	28.3647	28.6706	23.7579	23.0789	23.1588	23.2941
1987	10	3	34.0286	22.475	11.5536	25.61	32.5188	26.4	27.7	23.7474	26.19	24.19	24.6944	84.9444	61.9	82.05	75.4706	28.1158	29.79	28.475	28.7211	22.9895	23.93	23.205	23.3368
1987	10	4	33.4143	22.2353	11.179	25.785	32.4	26.8375	27.9667	23.91	26.435	24.1789	24.8579	87.15	63.35	78.8421	75.6471	28.545	30.485	28.1158	29.0842	23.255	24.33	23	23.5421
1987	10	5	33.7429	22.0706	11.6723	25.945	32.9733	26.7375	28.1062	24.16	26.5474	23.98	24.8842	86.15	60.5263	79.3684	74.7647	28.86	30.3158	27.8842	29.0053	23.435	24.2316	22.8474	23.4947
1987	10	6	33.6154	22.125	11.4904	26.1105	32.3769	26.8786	28.0769	24.0947	26.4706	24.2947	24.9294	85.7368	61.0556	80.5556	75.5333	28.7105	29.85	28.5579	29	23.3526	23.9222	23.2579	23.4833
1987	10	7	33.3077	22.4588	10.8489	25.6947	32.1118	26.4467	27.6071	23.9684	26.4	24.1647	24.7647	86.7778	63.45	81.2941	77.4	28.6722	30.44	28.0667	29.05	23.3056	24.235	22.9278	23.5111
1987	10	8	33.6857	22.1	11.5857	25.7053	32.2857	26.44	27.6267	24.0316	26.39	23.8706	23.4	87.5294	65.7	81.2941	75.875	28.9389	30.7	27.9412	29.3067	23.4778	24.405	22.8529	23.6533
1987	10	9	33.2571	22.4118	10.8454	25.6778	32.1286	26.1467	27.4214	24.1765	26.5579	24.0556	24.9471	87.9412	64.4737	83.4118	78.3077	29.0412	30.8579	28.3765	29.425	23.5294	24.5263	23.1294	23.7313
1987	10	10	33.9923	22.2267	11.7656	25.2316	32.4267	26.0867	27.4933	23.8842	26.2842	24.0111	24.6778	90.4737	64.0526	87	80.0667	28.8158	30.3105	28.7278	29.2222	23.4	24.2053	23.35	23.6167
1987	10	11	33.9167	22	11.9167	25.1722	32.6846	26.5	27.7231	23.5294	26.2353	23.8706	24.55	87.5	61.7222	82.2941	75.625	27.7389	29.5444	27.9882	28.6529	22.7278	23.7444	22.8647	23.2706
1987	10	12	33.0429	22.2875	10.7554	25.545	31.8933	26.7375	27.7375	24	26.4	24.31	24.9368	87.95	64.3684	82.7368	77.6667	28.755	30.6053	28.8263	29.4611	23.355	24.3474	23.4105	23.7444
1987	10	13	34.25	22.0923	12.1577	25.4895	31.8667	25.8429	27.3786	24.0941	26.2706	24.2824	24.9375	88.0625	63.7895	85.8824	78.4375	28.7444	30.1737	29.0706	29.4353	23.35	24.1	23.5	23.7118
1987	10	14	33.7167	22.6857	11.031	25.5667	32.4467	26.9455	28.0083	23.6	26.3647	24.4562	24.9	85.7059	62.2778	83.6667	75.5	27.8412	30.0444	29.2059	29.1467	22.8471	23.9556	23.6294	23.5467
1987	10	15	33.125	21.9294	11.1956	25.0111	31.9733	26.3455	27.8818	23.7	26.1	24.3529	24.7067	90.8333	62.2632	83.375	77	28.5278	29.5158	28.9118	28.9188	23.2333	23.7632	23.4471	23.4375
1987	10	16	32.6333	21.8	10.8333	25.2333	31.325	25.88	27	23.3571	25.84	23.9158	24.3895	86.2857	65.0476	85.5556	79.1875	27.5286	29.6429	28.2737	28.5158	22.6286	23.7952	23.0789	23.2
1987	10	17	32.9917	21.7214	11.2702	25.0421	31.35	26.1571	27.2643	23.2778	25.7882	24.2667	24.4688	86.1111	61.7368	84.7647	75.9375	27.1684	28.3211	28.9444	28.3882	22.4158	22.9842	23.4611	23.1059
1987	10	18	33.2182	22	11.2182	25.0095	31.8	26.1867	27.3235	23.6286	26.3	24.2684	24.7294	88.3684	62.8571	85.5	78.6875	28.1476	29.9429	29.0684	29.0789	23.0238	23.9667	23.5474	23.5263
1987	10	19	33.7667	22.0333	11.7333	25.0762	32.0133	26.04	27.3059	23.93	26.0476	24.019	24.6789	90.1053	60.5238	82.8571	78.1111	28.7095	29.3048	28.2857	28.7571	23.3238	23.6143	23.0857	23.3429
1987	10	20	33.15	21.7125	11.4375	25.1263	31.4	26.1933	27.2533	23.8947	26.1158	23.9684	24.6474	90.6316	64.0526	82.6316	76.7222	28.8684	29.9737	28.1842	28.9947	23.4316	24.0368	23.0263	23.4842
1987	10	21	32.6909	22.1467	10.5442	24.975	31.85	26.1067	27.1571	23.8	26.0737	24.0211	24.6389	90.1667	62.35	84.1053	78.3529	28.4368	29.77	28.3842	28.8722	23.1737	23.93	23.1526	23.4278
1987	10	22	32.6462	22.0125	10.6337	25.2158	31.74	25.9571	27.3	23.9158	26.45	24.17	24.9389	90.1765	64.1	85.2	80.4375	28.8263	30.54	28.79	29.4158	23.4158	24.345	23.39	23.7421
1987	10	23	32.9333	22.0118	10.9216	25.0789	31.6375	26.22	27.2615	23.7895	26.3	24.2211	24.7389	89.4211	65.6	83.8947	80.9333	28.5263	30.54	28.7421	29.1889	23.2526	24.345	23.3579	23.6056
1987	10	24	32.3167	22.2706	10.0461	25.295	31	26.3687	27.2467	23.7368	26.2105	24.1444	24.675	89.0526	67.7895	84.6111	80.4	28.365	30.6211	28.7056	29.1353	23.12	24.3684	23.3111	23.5529
1987	10	25	33.7385	22.075	11.6635	24.7	31.6571	26.5467	27.4214	23.7529	26.2118	24.3	24.7312	91.4118	64.8235	83.5556	77.6667	28.6882	30.3176	28.8667	29.1937	23.3294	24.2176	23.4222	23.5875
1987	10	26	33.35	21.8429	11.5071	25.2842	32.2188	26.7714	27.8	24.0588	26.5316	24.5158	25.0765	87.9375	62.75	83.5	76	28.95	30.155	29.2722	29.7125	23.4875	24.105	23.6722	23.9062
1987	10	27	33.5833	21.7125	11.8708	25.3895	32.7688	26.9467	28.06	24.1474	26.1263	24.3222	24.8687	90.4737	62.8421	82.9444	79.3571	29.3	29.8421	28.8778	29.3937	23.6789	23.8579	23.45	23.6937
1987	10	28	33.0167	22.35	10.6667	25.5	32.2133	26.225	27.6714	24.1778	26.3125	24.5222	25.0267	89.9444	65.625	87.1111	80.0769	29.2944	30.6187	29.6222	29.8333	23.6833	24.4	23.8833	23.9733
1987	10	29	33.2833	22.1125	11.1708	25.2278	32.2933	26.35	27.5667	24.1222	26.0778	24.3111	24.8333	91.5556	59.9444	84.4118	79.0625	29.3167	28.8056	29.0056	29.0389	23.7	23.2111	23.5278	23.4722
1987	10	30	33.3333	22.275	11.0583	25.0444	31.7067	26.7846	27.6231	23.8333	26.3056	24.2118	24.8235	90.6111	66.2222	82.8824	79.8	28.7278	30.7	28.6706	29.4412	23.3611	24.4056	23.2941	23.7412
1987	10	31	32.5455	22.5	10.0455	25.2813	30.8143	26.3714	27.2	23.9067	25.8471	24.2	24.7429	90.0667	64.8235	84.1875	81.6667	28.78	29.0412	28.8412	29.0571	23.3867	23.4118	23.4118	23.5143
1987	11	1	33.2062	21.5882	11.618	24.9211	31.8625	26.2059	27.2133	23.7667	26.2105	24.1222	24.6294	90.5	65.1579	83.6111	78.8125	28.6056	30.3737	28.5722	28.9353	23.2889	24.2	23.2389	23.4588
1987	11	2	32.975	21.8235	11.1515	24.8526	31.9647	26.3562	27.4267	23.4737	26.0556	23.9889	24.4437	89.5789	64.3333	82.3333	78.5333	28.0158	29.9722	28.2278	28.6062	22.9211	24.0389	23.0333	23.2563
1987	11	3	33.5231	21.8824	11.6407	24.985	32.5133	26.52	27.6	23.4211	26.3556	24.1556	24.6412	88.6842	63.7368	83.3889	77.1667	27.915	30.0737	28.6167	28.9059	22.855	24.0842	23.2944	23.4529
1987	11	4	33.2154	22.2188	10.9966	25.4263	31.9467	25.8312	27.55	24.0588	26.2125	24.6588	25.04	90.1765	66.1176	87.1176	80.125	29.0722	30.2938	29.9	29.9067	23.5222	24.2125	24.0059	24.0267
1987	11	5	33.0667	22.3812	10.6854	25.5158	31.5062	26.1687	27.4267	24.0824	26.3412	24.0706	24.8125	88.4706	67	83.2353	79	28.9529	30.8529	28.4412	29.3562	23.4765	24.5294	23.1765	23.6812
1987	11	6	33.1	22.3333	10.7667	25.5667	31.8133	26.5187	27.7786	24.4533	26.7056	24.6706	25.2714	89.7857	67.5	83.6471	80.3333	29.6786	31.5944	29.5765	30.3154	23.8786	24.9444	23.8176	24.2231
1987	11	7	32.9571	22.475	10.4821	25.1944	31.825	26.2937	27.44	24.0471	26.4	24.3562	24.9	90.0625	66.625	83.9375	80.9231	29.0312	30.9062	28.9937	29.6571	23.5313	24.5563	23.5062	23.8714
1987	11	8	32.4833	22.3	10.1833	25.4294	31.0312	25.68	26.8857	24.1882	26.2875	24.0143	24.7692	91.5	67.75	85.3571	83.2727	29.5375	30.8	28.6	29.775	23.8062	24.5188	23.2643	23.9417
1987	11	9	32.5867	22.0824	10.5043	25.5789	31.3882	25.8562	27.1824	24.1278	26.1111	24.1111	24.7941	88.5882	65	85.8333	80.2353	29.1222	30.0611	28.8444	29.3556	23.6	24.1222	23.4056	23.7056
1987	11	10	32.4062	21.6389	10.7674	25.375	30.975	25.6706	26.9294	23.8	25.8667	24.1889	24.6063	88.4444	66.5556	88.2778	81.5625	28.5421	29.8889	29.15	29.2824	23.2368	24.0167	23.6056	23.6529
1987	11	11	32.6	22.0471	10.5529	25.33	31.2118	25.8471	27.0389	23.9333	26.1684	23.9895	24.7333	90.1111	68.8947	86.2632	81.7222	28.9053	30.7053	28.6895	29.4316	23.4368	24.4526	23.2895	23.7263
1987	11	12	32.6333	21.975	10.6583	25.17	31.4059	26.4375	27.2118	24.03	26.32	24.0632	24.7588	89.5	67.8	84.2632	80.9444	29.095	30.855	28.5842	29.5632	23.56	24.56	23.2632	23.8263
1987	11	13	32.1846	21.65	10.5346	24.715	30.9294	25.8	26.7	23.4105	25.7778	23.4444	24.2176	90.4211	67.5789	84.8889	81.0588	27.995	29.6526	27.2947	28.3111	22.91	23.8105	22.4684	23.0667
1987	11	14	32.7929	21.4533	11.3395	25.0421	31.2	26.0118	27.1118	23.3895	26.1158	23.8333	24.4437	86.1765	67.8421	81.3889	78.6471	27.7158	30.4895	27.9056	28.6944	22.7368	24.3368	22.8333	23.2833
1987	11	15	32.4333	21.8286	10.6048	25.0444	30.8235	26.0063	26.9867	23.6333	25.9158	23.75	24.4	89.3333	68.8421	81	80.2857	28.2833	30.2579	27.625	28.7067	23.0833	24.1789	22.7063	23.3267
1987	11	16	32.4786	22.0235	10.455	25.1737	31.35	26.3529	27.2765	24.0737	25.9368	24.2	24.7278	90.7222	66.4211	82.8333	79.5	29.2944	30.0158	28.6722	29.3118	23.6556	24.0684	23.2944	23.6706
1987	11	17	32.15	22.3647	9.78529	25.47	30.9875	25.9176	26.9125	23.8632	26.1684	23.5889	24.4944	87.7368	67.5789	82.6667	78.3158	28.435	30.0158	27.5333	28.85	23.185	24.0316	22.6667	23.4278
1987	11	18	32.2286	22.1733	10.0552	24.9105	31.2429	25.925	27.0133	23.5667	26.0824	24.1111	24.5824	89.8889	68.8333	86.4444	81	28.1895	30.2722	28.85	29.2353	23.0211	24.1722	23.4278	23.6118
1987	11	19	32.625	22.2294	10.3956	24.8	30.7944	25.9556	26.9167	23.4737	25.77	23.9389	24.5125	88.8333	67.6	83.5	81.125	28	29.815	28.2444	28.8706	22.9263	23.955	23.0389	23.4294
1987	11	20	31.95	22.1111	9.83889	25.615	30.6353	26.1294	27.1529	23.55	25.645	23.82	24.345	85.3	68.25	83.65	78.5789	27.77	29.62	28.04	28.48	22.785	23.83	22.945	23.19
1987	11	21	32.4714	21.8882	10.5832	25.3	30.6133	26.5333	26.8857	23.8	25.7882	23.8118	24.5533	88.7059	68.1111	81.1875	80.5	28.4353	29.8944	27.8412	28.8533	23.1765	23.9556	22.8	23.3867
1987	11	22	32.4	21.5667	10.8333	24.7412	31.7857	25.7692	26.8308	23.4706	25.8	23.65	24.3	88.6875	65.4706	83.1333	79.1538	27.8625	29.5941	27.6467	28.4786	22.825	23.8118	22.6733	23.1571
1987	11	23	32.4417	22.2	10.2417	25.2125	31.0667	26.2615	27.2214	23.3647	25.8941	23.9125	24.4067	85.8667	69.7647	83.0625	79.2857	27.6938	30.4706	28.1812	28.6133	22.7312	24.2824	23.0312	23.28
1987	11	24	32.5286	21.8533	10.6752	25.2941	31.0733	25.7867	26.9643	23.8222	26.1187	23.7611	24.5687	87.9412	68.625	83.1667	79.7857	28.3706	30.5875	27.9389	28.84	23.1	24.3625	22.8556	23.3667
1987	11	25	32.4833	22.3	10.1833	24.9056	30.7467	26.1467	27.25	23.2118	25.8176	23.8235	24.2882	86.9412	66.3889	80.5	77.875	27.3556	29.1333	27.6588	28.0765	22.5278	23.5222	22.6765	22.9471
1987	11	26	32.9692	21.76	11.2092	24.7611	31.1933	26.1667	27.0923	23.4222	26.25	23.7667	24.5643	88.5882	67.8125	82.5294	80.2143	27.9111	30.7	28.2	29	22.8667	24.3937	23.0529	23.4733
1987	11	27	32.8462	21.2	11.6462	25.4947	31.6062	26.3467	27.6143	23.3556	25.7053	23.9474	24.4235	84.4706	63.2	81.6111	75.875	27.55	28.785	27.8368	28.1118	22.6667	23.33	22.7947	22.9529
1987	11	28	32.8154	21.8667	10.9487	25.275	31.2437	26.4467	27.425	23.5556	25.5684	23.9667	24.3588	87.0556	62.5789	80.6111	76.4706	28.0053	28.7895	28.0278	28.3611	22.9263	23.3105	22.9167	23.1056
1987	11	29	33.0714	21.4667	11.6048	24.7789	31.4	25.9389	26.9706	23.0211	25.3684	23.7579	24.0941	85.8889	63.6316	83.4737	77.6875	26.8895	28.5684	27.9368	27.8235	22.2263	23.2105	22.8789	22.7882
1987	11	30	32.5667	20.7143	11.8524	24.66	31.7706	26.1875	27.2824	22.97	25.5368	23.7684	24.0824	85.8333	63.4737	81.4211	77.1667	27.02	28.8316	27.7474	27.8368	22.295	23.3474	22.7526	22.7842
1987	12	1	32.1833	20.9429	11.2405	24.5556	31.2706	26.0824	27.0235	22.7	25.6444	23.8222	24.05	85.8333	63.6111	81.8333	76.9412	26.4333	29.1167	27.9056	27.8	21.9222	23.5222	22.85	22.7556
1987	12	2	32.0462	21	11.0462	24.7765	30.2937	25.5333	26.525	23	25.3733	23.2235	23.84	87.1765	65.25	82	79.1333	26.9294	28.45	26.9059	27.5563	22.2529	23.1437	22.2471	22.6375
1987	12	3	31.7833	21.7714	10.0119	24.5333	30.6	25.5059	26.5471	22.9667	25.5647	23.3647	23.9706	87.8889	67.9412	83.8824	79.75	27.0333	29.4824	27.3647	27.9588	22.3333	23.7412	22.5176	22.8647
1987	12	4	31.9636	21.7077	10.2559	24.8235	30.8941	25.9125	26.8882	22.875	25.5375	23.5125	23.9875	86.4375	65.6875	82.875	78.3333	26.7063	29.1188	27.4812	27.7687	22.1562	23.5563	22.6125	22.7688
1987	12	5	31.85	21.8769	9.97308	24.3875	31.2812	26.2118	26.975	22.6	25.6941	23.4706	23.8133	85	64.5882	79.9412	76.1333	25.825	29.3765	27.1647	27.325	21.5687	23.6824	22.4	22.4625
1987	12	6	32.4222	21.8667	10.5556	24.4	30.9929	25.7562	26.7143	22.8571	26.1067	23.3125	24.1923	87.7143	69.2	81.875	80.1538	26.5867	30.68	27.0562	28.3071	22.0467	24.4267	22.3312	23.0714
1987	12	7	32.3556	22.3091	10.0465	24.8059	30.5	25.9733	26.88	23.1812	25.5	23.6533	24.1133	86.5625	65.3529	83	78.8667	26.7471	28.4412	27.2062	27.4313	22.1353	22.9529	22.4	22.45
1987	12	8	31.76	21.35	10.41	24.3467	30.32	25.5867	26.4929	23.0714	25.1	23.2533	22.25	87.3846	66.3125	82.6667	79.4615	26.74	28.4875	27.0267	27.4643	22.12	23.1625	22.32	22.5643
1987	12	9	31.6	21.9429	9.65714	24.7875	30.2625	26.4	27.0067	22.9	25.1143	23.4214	23.8538	85.5625	65.2667	78.5385	76.9231	26.6812	27.9667	26.85	27.1857	22.15	22.7867	22.2429	22.4071
1987	12	10	31.3545	21.8357	9.51883	24.9	29.9867	25.94	26.6357	22.6125	25.2933	23.3	23.8714	82.5625	69.5333	80.5333	79	25.9625	29.2067	26.94	27.7357	21.6687	23.56	22.2333	22.7357
1987	12	11	31.7455	21.1091	10.6364	25.1733	30.3733	25.96	26.8667	22.7929	25.2	22.9714	23.65	82.6429	66.5714	78.2857	75.5385	26.2571	28.65	26.1643	27.0214	21.8429	23.2429	21.7714	22.2929
1987	12	12	32.5583	21.7538	10.8045	24.9765	31.3	26.0625	27.175	22.8	25.0875	23.3063	23.7125	82	60.1765	80.0625	74.5	25.7353	27.2294	26.4412	26.4647	21.5059	22.3235	21.8765	21.9
1987	12	13	31.9083	21.3385	10.5699	24.6875	30.8143	25.88	26.8786	22.5733	25.16	22.9867	23.5667	82.0667	63.6667	78.6	75.3571	25.6	27.9467	26.0187	26.54	21.4375	22.82	21.6813	21.9933
1987	12	14	32.1538	20.85	11.3038	24.3125	30.2467	26.05	26.6813	22.4133	24.6933	23.2267	23.3214	84.3333	64.0667	79.8	75.6429	25.6562	27.4333	26.6933	26.5533	21.4625	22.52	22.1067	22
1987	12	15	32.1769	21.3857	10.7912	24.6267	31.1125	26.425	27.1667	22.3867	24.9	22.7333	23.3786	82.9333	61.4375	74.3333	73.0769	25.64	27.4562	25.3467	26.2071	21.44	22.5312	21.2467	21.7857
1987	12	16	31.9077	21.3714	10.5363	24.65	30.3937	25.9	26.7125	22.3125	24.78	23.2933	23.4733	82.1875	64.7333	80.8	76	25.4563	27.64	26.92	26.7333	21.3313	22.6467	22.2467	22.0933
1987	12	17	32.4077	21.3571	11.0505	24.5647	31.3312	26.1625	27.0938	22.3412	24.7625	23.3375	23.5	83.0588	59.4375	79.1875	73.6	25.5765	27	26.8563	26.4875	21.4353	22.2312	22.2125	21.975
1987	12	18	32.5231	21.4154	11.1077	24.26	31.18	26.24	26.9933	22.36	25.0077	23.5571	23.6538	85.3333	61.9231	80.3571	75.75	25.8267	27.7462	27.3571	26.9538	21.56	22.7	22.5071	22.2308
1987	12	19	32.5385	22.3143	10.2242	24.5625	31.0933	26.0625	26.9067	22.6625	25.7385	23.4667	23.9231	85.25	66.5385	81.5333	77.75	26.3125	29.7154	27.2667	27.7154	21.8875	23.8769	22.4733	22.7154
1987	12	20	32.125	21.92	10.205	24.8625	30.9375	26.4	27.15	22.8625	25.4333	23.1267	23.7571	84.8125	64.9333	77	75.0769	26.6188	28.9067	26.2533	27.0714	22.025	23.3733	21.82	22.2857
1987	12	21	32.8	22.5714	10.2286	24.9333	31.2	26.6071	27.2154	22.5667	25.4615	23.6462	23.6364	82.0667	63.4615	79.0769	74	25.86	28.7692	27.3385	26.8364	21.5733	23.3308	22.4846	22.1636
1987	12	22	32.075	22.0857	9.98929	25	30.7733	26.4867	27.2333	23.1125	25.0214	23.6667	23.9143	85.5625	63.0714	79.7333	75.6923	27.0688	27.9357	27.4267	27.3929	22.3563	22.8643	22.5667	22.55
1987	12	23	32.6923	21.9077	10.7846	25.0133	31.2714	26.08	27.1143	22.6571	25.0308	23.4667	23.6385	83	61.6667	80.3571	75.4545	26.0571	27.9667	26.9357	26.8583	21.7286	22.85	22.2571	22.1917
1987	12	24	32.8167	22.4	10.4167	25.22	31.24	26.56	27.4067	22.6571	25.2462	23.5385	23.6667	81.2143	62.2308	78.6154	72.5455	25.8929	28.2	27.1846	26.75	21.6143	22.9846	22.3692	22.125
1987	12	25	32.5545	21.9214	10.6331	24.8857	31.3846	26.7385	27.4417	22.85	25.6	23.8571	24.0615	84.5714	63	79.6154	75.1	26.5357	28.75	27.8385	27.3909	22.0214	23.2667	22.8077	22.5
1987	12	26	32.6417	21.6667	10.975	24.7429	31.3857	26.6133	27.3214	22.75	24.9	23.6231	23.49	84.8571	58.1818	79.6154	72.7778	26.4	26.8545	27.4154	26.36	21.95	22.1545	22.4769	21.87
1987	12	27	32.5333	22.5071	10.0262	24.5333	31.6133	26.6933	27.3933	22.66	25.3	23.5333	23.7286	85.6667	60.3571	77.6667	73.7692	26.3733	28.0286	26.9867	26.8714	21.8867	22.8929	22.2733	22.2
1987	12	28	32.75	21.0143	11.7357	23.7867	31.1385	26.2615	26.7818	22.04	24.875	23.3692	23.48	85.5714	61.5833	79.4167	75.7778	25.4133	27.3667	26.9083	26.57	21.3067	22.4	22.2583	22
1987	12	29	32.675	20.8133	11.8617	23.9467	31.0786	26.08	26.7214	21.9867	24.8462	23.1	23.2385	85.4667	61	79.8571	75.3333	25.2067	27.3231	26.5357	26.2	21.1267	22.3846	21.95	21.7231
1987	12	30	32.6167	21.5286	11.0881	24.1846	30.7	26.0933	26.825	22.0857	24.7833	23.1286	23.2583	84.0769	63.3333	78.9286	74.6	25.2308	27.4667	26.4643	26.3091	21.1615	22.5167	21.9643	21.8182
1987	12	31	32.1636	21.2846	10.879	24.6154	31.2154	26.0333	26.95	22.4333	24.3818	22.7583	23.09	83.8333	58.9091	75.9167	70.7778	25.7833	26.1818	25.575	25.56	21.5583	21.7818	21.425	21.41
1988	12	31	29.69	23.2	6.49	23.6	25.2	23.6	24	21.6	22.6	22.2	22.1	84	80	89	84	24.5	25.7	25.8	25.3	20.7	21.5	21.6	21.3

## Sheet: 1988
			Temperature			Temperature				Temperature				Relative Humidity				Pressure				Dew temperature
Year	Month	Day	Maximum	Minimum	Max-Min	1899-12-31 07:00:00	1899-12-31 13:00:00	1899-12-31 19:00:00	Average	1899-12-31 01:00:00	1899-12-31 13:00:00	1899-12-31 19:00:00	Average	1899-12-31 01:00:00	1899-12-31 13:00:00	1899-12-31 19:00:00	Average	1899-12-31 07:00:00	1899-12-31 13:00:00	1899-12-31 19:00:00	Average	1899-12-31 07:00:00	1899-12-31 13:00:00	1899-12-31 19:00:00	Average		Month	Taverage	Hraverage
1988	1	1	32.8	21.5818	11.2182	25.0727	31.54	26.47	27.5222	22.6364	25.1455	22.8667	23.4	81.6364	61.7273	75.25	72.7778	25.9	27.9273	25.6	26.19	21.6	22.8364	21.425	21.78		January	26.9088	73.3674
1988	1	2	32.3111	22.06	10.2511	25.0182	30.8417	26.32	27.1667	22.5167	25.4	23.2429	23.5455	80.5455	66.0769	78.8462	73.7778	25.5818	28.9308	26.3615	26.4	21.4364	23.3846	21.9	21.9		February	27.3125	69.6197
1988	1	3	32.09	22.1818	9.90818	24.3385	31	25.35	26.48	22.5571	25.0308	23.4571	23.6077	86	63.5385	85.2143	78.7273	26.1846	27.9154	27.6357	27.125	21.8154	22.7385	22.6643	22.3167		March	28.3758	64.9919
1988	1	4	31.8	21.6	10.2	24.1	30.5667	25.2	26.2583	22.0857	25.2429	23.1	23.4857	84.2857	65.6429	83	77.8462	25.2214	28.5857	26.7071	26.8429	21.2143	23.1929	22.1357	22.1786		April	28.5596	70.8687
1988	1	5	31.76	21.7667	9.99333	24.5538	30.7273	25.6182	26.6545	22.1385	24.65	23.1077	23.25	81.3846	60.4167	78.8462	73.2727	25.0385	26.8917	26.3923	25.9583	21.0692	22.125	21.9308	21.6167		May	29.5374	69.5407
1988	1	6	31.72	21.9667	9.75333	24.7846	30.7455	25.4909	26.6091	22.3077	24.7091	22.8615	23.1818	81.0769	61.1818	79.7692	73	25.2846	27.0273	26.0846	25.8455	21.2154	22.2636	21.7	21.5273		June	28.5603	76.603
1988	1	7	32.47	22.4	10.07	24.8846	31.18	26.3636	27.2636	22.15	25.275	23.6692	23.6364	80.75	61.9167	80.2308	73.8182	24.8077	28.25	27.4769	26.775	20.9231	22.9333	22.5769	22.1		July	28.7776	71.9716
1988	1	8	32.6	22.0182	10.5818	24.6429	31.3167	25.5818	26.8909	22.0143	25.3077	22.8769	23.4083	79.9286	62.1538	79.8462	73.0909	24.6786	28.2615	26.1154	26.275	20.8357	22.9923	21.7385	21.8		August	26.8032	83.8065
1988	1	9	32.39	22.3636	10.0264	24.4429	31.2583	26	26.925	22.3857	25.4462	23.0286	23.5769	84.3571	63.0769	78.4286	75.5	25.7143	28.6462	26.2214	26.7846	21.4929	23.2231	21.8286	22.1462		September	26.9333	82.8333
1988	1	10	32.2111	21.3636	10.8475	24.3333	30.52	25.8364	26.76	21.6167	25.5	22.8769	23.2091	83.9091	66.25	77.9231	76.7	24.7917	29.15	25.9538	26.5909	20.9333	23.525	21.6154	22.0273		October	27.0473	82.0988
1988	1	11	31.5375	21.9273	9.61023	24.4167	30.9	26.44	27.05	22.3	25.0364	23.1818	23.5818	83.75	63.5455	77.5455	76.3	25.5583	27.9727	26.3818	26.8	21.375	22.8273	21.8545	22.1273		November	26.8207	83.3827
1988	1	12	31.8444	21.8889	9.95556	24.1833	30.58	25.08	26.2	22.1333	24.7818	22.7667	23.1636	84.1667	61.6364	80.3333	75	25.3583	27.2545	25.9667	26.0455	21.2333	22.3545	21.6417	21.6636		December	26.4481	77.4162
1988	1	13	32.79	21.7556	11.0344	24.1615	31.5636	26.1833	26.9727	22.3231	25.4923	23.3571	23.7538	84.9231	62.3077	78.4286	75.75	25.7077	28.6846	26.8	27.1769	21.5	23.1385	22.1357	22.3077
1988	1	14	32.48	22.08	10.4	24.0615	30.9889	26	26.8111	22	24.28	22.75	22.98	84.1538	56.6364	75.9091	73.7	25.0846	25.3182	25.6667	25.3545	21.0692	20.9455	21.2667	21.0818
1988	1	15	32.4889	21.9182	10.5707	24.5308	31.2	25.6545	26.8273	22.4333	24.9077	23.0308	23.3417	84.25	59.3077	78.9231	73.8333	25.3385	27.2385	26.2846	26.2769	21.2231	22.2462	21.8	21.7538
1988	1	16	32.6	21.3273	11.2727	23.9308	31.06	25.8909	26.7818	21.8667	24.7385	23.0154	23.0833	84.75	58.9231	77.3846	73.4167	24.8923	26.9077	26.1231	25.9846	20.9923	22.0231	21.7308	21.5846
1988	1	17	32.67	21.4444	11.2256	23.9667	31.48	25.86	26.83	21.7833	24.5667	22.8333	23.0667	83	57.1667	76.6667	72.4167	24.6333	26.1917	25.65	25.4917	20.8417	21.725	21.45	21.3333
1988	1	18	32.4444	21.3455	11.099	24.2462	31.5091	26.04	26.98	21.8769	24.7583	23.1833	23.1818	81.8462	57.1667	78.5	73	24.6615	26.6417	26.4917	25.7909	20.8385	21.8917	21.95	21.4727
1988	1	19	32.5111	21.44	11.0711	24.2417	31.4111	25.74	26.86	21.775	24.8	22.95	23.175	80.75	55.75	77.4167	71.6364	24.425	26.4417	25.9667	25.625	20.6417	21.8417	21.65	21.375
1988	1	20	32.5273	20.5778	11.9495	23.8833	31.14	26.3273	26.6444	22	25.1	22.9231	23.06	82.4545	62.9167	76.8462	74.5556	24.9273	28.0083	25.8923	25.74	21	22.7833	21.5538	21.46
1988	1	21	32.9818	21.6	11.3818	24.6769	31.8	26.4182	27.4	22.0923	25.2	23.4	23.5692	80.2308	59.3846	78	72.8333	24.9	27.6769	26.7615	26.4462	20.9615	22.5846	22.1385	21.9
1988	1	22	32.7545	21.4545	11.3	24.6308	31.6	26.3182	27.2818	22.0923	25	23.3231	23.4769	80.9231	59.2308	78.3846	73.5	24.9538	27.2308	26.7308	26.3	20.9846	22.3462	22.0692	21.8077
1988	1	23	32.32	21.86	10.46	24.8167	31.0444	25.62	26.96	22.1273	24.7364	23.1333	23.14	80.7273	58	79.8333	71.5	24.7417	26.5909	26.4917	25.7636	20.875	21.9727	22	21.5091
1988	1	24	32.98	22.14	10.84	24.6538	31.38	25.9778	27.05	21.8333	24.4308	22.6083	22.9	79.0833	57	76	69.7273	24.1308	26	25.225	25.0833	20.4538	21.5462	21.1917	21.0417
1988	1	25	33.1444	22.62	10.5244	24.2333	31.82	26	27.16	21.8	25.3636	22.8333	23.1909	81.5	58.3636	75.25	70.7	24.5333	27.7636	25.4917	25.6364	20.7417	22.7091	21.3583	21.4182
1988	1	26	33.08	22.62	10.46	24.6	31.22	25.9273	26.9818	21.8727	25.2615	22.9692	23.1273	81.4545	61	77	72.2727	24.3833	28.0615	25.9538	25.825	20.6417	22.8462	21.6077	21.5417
1988	1	27	32.8727	22.3091	10.5636	24.9692	31.2909	25.95	27.01	22.0462	24.8923	23.0154	23.3154	77.7692	61.2308	78.5833	72.8182	24.5769	27.4385	26.325	26.0833	20.7462	22.4	21.7667	21.6083
1988	1	28	32.7111	22.7	10.0111	24.8308	31.3455	25.65	26.9375	21.6154	24.8308	22.8545	23.2818	75.9231	58	76.8	70.7778	23.6846	26.8231	25.68	25.76	20.1462	22.1077	21.49	21.47
1988	1	29	32.92	21.575	11.345	24.65	31.7636	26.0545	27.07	21.75	24.9077	22.9385	23.2083	78.3333	57.1538	76.2308	71.3636	24.15	26.8	25.7692	25.65	20.45	22.0923	21.5	21.4083
1988	1	30	33.22	22.18	11.04	24.5833	31.72	25.68	26.97	22.15	24.6333	22.5167	23.1	81.4167	54.9167	75.25	70.6667	25.1333	26.0917	24.95	25.3833	21.1	21.5333	20.9	21.1917
1988	1	31	33.025	21.075	11.95	24.28	31.225	26.0375	26.8625	21.86	23.8444	22.3333	22.6444	81.4	54.2222	74.3333	70.1111	24.62	24.5556	24.6667	24.5667	20.83	20.7222	20.7778	20.7556
1988	2	1	32.64	21.4154	11.2246	24.3467	31.7455	25.36	26.71	21.8	24.6533	22.4857	22.9231	81.2857	57.1333	75.9286	71.3333	24.5286	26.3067	24.9786	25.1385	20.6929	21.7667	20.9929	21.0692
1988	2	2	32.6364	21.7538	10.8825	24.0071	31.6222	25.6	26.82	21.3714	24.9	22.8571	23.0429	80.3571	58.4286	76.2143	71.7692	23.7643	26.9571	25.6071	25.45	20.2143	22.2	21.4286	21.2786
1988	2	3	32.9	22.0615	10.8385	24.8923	31.86	26.6	27.47	21.9692	24.9077	23.1077	23.3308	77.6923	57.8462	74	70.4167	24.4154	26.8769	25.8154	25.7154	20.6692	22.1769	21.5231	21.4615
1988	2	4	32.94	22.0769	10.8631	24.6571	31.82	25.58	26.89	21.9286	25.1857	22.8714	23.3286	78.7857	59	77.6429	71.5385	24.45	27.4786	25.7214	25.8857	20.7071	22.4929	21.4786	21.5571
1988	2	5	32.5	21.0417	11.4583	23.4	31.38	25.6	26.43	21.6	24.6143	22.6	22.9077	84.4615	57.2857	75.0714	72.2308	24.5786	26.2786	25.1214	25.3357	20.7786	21.75	21.0714	21.2
1988	2	6	32.45	22.0182	10.4318	24.3667	31.3556	25.925	26.9625	22.2462	24.6333	22.9385	23.225	81.1667	58.75	75.2308	70.9	24.675	26.5333	25.6769	25.2909	20.8167	21.8917	21.4538	21.1545
1988	2	7	33.4667	21.6308	11.8359	24.1571	31.2909	26.06	26.96	21.5769	24.15	22.5846	22.6917	80.7692	53.1667	72.5385	67.7273	24.1615	24.925	24.8231	24.4667	20.4615	20.8417	20.8538	20.6083
1988	2	8	33.15	21.6923	11.4577	24.6214	31.92	25.9636	27.1	22.1167	25.1429	22.9286	23.425	82.4167	60.9286	74.4286	72.75	25.0462	27.6571	25.5857	26.1846	21.0385	22.5214	21.3571	21.7
1988	2	9	32.6909	21.3	11.3909	24.0875	31.8727	25.8167	26.8917	21.7333	24.48	22.4125	22.8929	82.4667	56.9333	73.6875	71.2143	24.4125	25.9667	24.6562	25.1267	20.6625	21.6333	20.7875	21.1
1988	2	10	33.3636	21.6308	11.7329	24.2533	32.85	25.8182	27.25	21.7429	24.4	22.8133	22.8091	80.9286	53.7857	76.9286	70.8182	24.3857	25.8286	25.7067	25.3167	20.6357	21.4857	21.42	21.1833
1988	2	11	33	22.2571	10.7429	24.0375	31.725	26.2182	27.025	21.9375	24.475	22.5	22.9687	83.5625	56.9375	73.1875	70.5333	24.9375	25.9625	24.7312	25.2125	21	21.6437	20.8438	21.15
1988	2	12	33.5909	21.8	11.7909	24.3125	31.9333	26.3455	27.1667	21.425	24.8125	22.8375	23.025	77.625	57.625	74.5333	69.7333	23.5375	26.7313	25.525	25.2688	20.0813	22.0813	21.3875	21.2
1988	2	13	33.4167	21.8	11.6167	24.2625	32.75	26.5182	27.6417	21.8688	24.8	23.04	23.1714	80.3333	57.0667	74.8667	71.2	24.6063	26.4867	25.76	25.68	20.7938	21.8933	21.56	21.4467
1988	2	14	33.95	22.2143	11.7357	24.2	32.7182	26.1917	27.5	21.825	24.8	22.85	23.1625	80.4667	54.75	75	69.4	24.42	26.275	25.5062	25.1	20.68	21.7688	21.325	21.0867
1988	2	15	33.7333	21.8308	11.9026	24.3812	31.7667	26.5667	27.375	21.8	24.65	23.025	23.28	78.4	55.875	72.5	68.2857	24.2	26.1562	25.5563	25.44	20.5133	21.7125	21.3562	21.28
1988	2	16	32.9091	22.4429	10.4662	24.4188	32.0545	26.38	27.2182	21.6313	24.775	23.04	23.12	78.3125	55.5625	74.3333	69	23.9875	26.2875	25.7267	25.3067	20.35	21.775	21.4667	21.18
1988	2	17	34.2083	22.4923	11.716	24.2375	33.1818	26.3833	27.7818	21.6375	25.0133	23.075	23.32	81.875	53.8	75.1875	69.9286	24.3188	26.4667	25.825	25.6467	20.5938	21.8467	21.5625	21.4067
1988	2	18	32.95	22.2	10.75	24.9062	32.0727	26.4667	27.5583	22.1625	25.1687	22.8375	23.3813	79.5625	58.25	72.75	69.8667	24.8875	27.4125	25.1938	25.825	20.9875	22.4188	21.1062	21.5125
1988	2	19	33.2333	22.25	10.9833	24.1867	32.0182	26.55	27.4364	21.48	24.4125	22.725	22.84	78.1429	54.5625	71.375	67.2308	23.5286	25.5563	24.8937	24.4929	20.1	21.2937	20.925	20.6571
1988	2	20	33.58	21.7846	11.7954	24.6437	32.89	26.7727	27.8	21.6429	24.6667	22.5867	22.9429	77.9286	52.4667	70.1333	66.5	23.72	25.64	24.56	24.6333	20.2067	21.3933	20.68	20.7467
1988	2	21	33.7167	21.9143	11.8024	24.475	32.6583	25.9833	27.3083	21.75	24.675	22.85	23.1	79	52.875	76	69	24.2	25.7438	25.5938	25.1875	20.5187	21.4125	21.3437	21.1
1988	2	22	34.2462	22.1385	12.1077	24.5412	32.6	26.8	27.6083	22.125	25.2	22.9625	23.3667	81	54.1176	71.875	68.5	24.95	26.7529	25.3438	25.5267	21.0125	22.0176	21.1937	21.3267
1988	2	23	33.7846	22.7429	11.0418	24.8941	32.9846	27.0769	28.0077	21.9176	24.8824	23.0118	23.2647	77.1765	53.0588	71	66.6875	24.2471	26.1353	25.3059	25.2353	20.5824	21.6353	21.2	21.1294
1988	2	24	33.6615	22.8533	10.8082	24.9625	32.3231	26.6308	27.6083	22.1875	25.1647	23.1882	23.4	78.75	55.9412	74.4118	69.375	24.8313	27.0588	25.9941	25.7063	20.9312	22.2353	21.6529	21.4687
1988	2	25	33.6714	22.6429	11.0286	24.6333	32.5615	26.8417	27.7615	22.2667	24.7875	22.9556	23.2438	81.6667	56.3529	68.9412	68.625	25.25	27.0118	25.1167	25.7	21.2167	22.1353	21.0389	21.4059
1988	2	26	33.7	21.9385	11.7615	24.3647	31.2667	26.78	27.2917	22.0471	24.6688	23.0471	23.1688	81.9412	55.3125	71.9412	69.1875	24.9294	25.875	25.4471	25.2	21	21.5437	21.2412	21.15
1988	2	27	34.1714	22.55	11.6214	24.6278	32.2583	26.7273	27.5308	22.0471	24.44	23.2222	23.1467	80.6471	53.4375	73.6471	68.6	24.9	25.7688	26.0167	25.4563	20.9889	21.375	21.6167	21.275
1988	2	28	34.1769	22.9875	11.1894	24.9111	33.2	26.3833	27.6462	22.3412	25.1647	22.95	23.3625	79.625	54.8235	73.4444	67	25.1706	26.8353	25.4889	25.5125	21.1765	22.0353	21.2778	21.2812
1988	2	29	32.7333	22.35	10.3833	24.2	31.8	26.5	27.15	21.15	23.3	21.55	21.975	76.5	54.5	63.5	64.75	22.9	23.35	22.1	22.8	19.675	19.95	19.05	19.575
1988	3	1	31.4	21.9176	9.48235	24.2	27.4	24.8	25.3	22.2	22.8	22.4	22.5	84	68	82	78	25.4	24.7	25.5	25.2	21.4	20.9	21.4	21.2
1988	3	2	32.8	22.6875	10.1125	24.8	31.2	26.8	27.4	22.6	24	22.8	23.1	83	55	71	70	26	25.1	25.1	25.4	21.7	21.2	21.2	21.3
1988	3	3	32	22.875	9.125	24.6	30.8	26.6	27.1	22.6	24.4	23.8	23.6	84	59	79	74	26.1	26.3	27.6	26.7	21.8	21.9	22.7	22.2
1988	3	4	32.6	22.9882	9.61176	26.4	31.8	26.8	27.9	22.8	25.6	22.8	23.7	74	61	71	69	25.4	28.7	25.1	26.4	21.3	23.4	21.2	22
1988	3	5	32.8	23.0353	9.76471	25.8	31.6	26.8	27.8	22.2	27.8	22.6	24.2	73	75	70	73	24.4	34.8	24.6	28	20.7	26.6	20.9	22.7
1988	3	6	34.6	23.0235	11.5765	25.8	33.2	25.6	27.5	21.6	21.8	21.8	21.7	69	37	72	59	23	18.6	23.6	21.7	19.8	16.4	20.2	18.8
1988	3	7	33.4	22.8267	10.5733	25.4	32.8	26.6	27.9	20.8	27.6	21.2	23.2	66	67	62	65	21.5	33.5	21.6	25.5	18.7	25.9	18.7	21.1
1988	3	8	33.4	23.1875	10.2125	25.8	33	26.8	28.1	21.6	23.8	21.2	22.2	69	47	61	59	23	23.4	21.5	22.6	19.8	20	18.6	19.5
1988	3	9	33.8	22.8143	10.9857	25.8	33.6	28.6	29.1	21.6	28.8	20.4	23.6	69	70	47	62	23	36.4	18.6	26	19.8	27.4	16.3	21.2
1988	3	10	34.4	22.2625	12.1375	25.8	33	28.8	29.1	21.4	23.8	21.6	22.3	68	47	53	56	22.6	23.4	21.1	22.4	19.4	20	18.3	19.3
1988	3	11	35.6	22.8588	12.7412	27.8	34.8	27.6	29.5	21	24.6	21.8	22.5	55	44	60	53	20.4	24.2	22.3	22.3	17.8	20.6	19.2	19.2
1988	3	12	34.6	22.6437	11.9563	26.8	33.6	28.8	29.5	22.2	27.4	22.2	23.9	67	62	57	62	23.7	32.4	22.4	26.2	20.2	25.4	19.3	21.7
1988	3	13	35	22.8941	12.1059	25.8	33.2	26.6	28	21.6	27.4	21.8	23.6	69	64	66	67	23	32.7	22.9	26.2	19.8	25.5	19.7	21.7
1988	3	14	35.2	23.0125	12.1875	27.8	33.4	26.8	28.7	22.8	25.6	23.2	23.9	65	54	74	64	24.5	27.7	26.1	26.1	20.7	22.8	21.8	21.8
1988	3	15	34.8	22.7588	12.0412	26.8	33.6	25.8	28	22.2	27.8	21.6	23.9	67	64	69	67	23.7	33.5	23	26.8	20.2	26	19.8	22
1988	3	16	35.4	22.525	12.875	26.8	34.8	28.6	29.7	22.8	28.6	22.8	24.7	71	63	61	65	25.1	35	23.9	28	21.2	26.7	20.4	22.8
1988	3	17	33	22.9143	10.0857	28.8	31.8	27.6	29	23.6	24.2	23.8	23.9	65	54	73	64	25.7	25.2	27	26	21.5	21.2	22.3	21.7
1988	3	18	33	22.8	10.2	26.8	32.6	25.2	27.5	23.8	25.6	23	24.1	78	57	83	73	27.5	28.2	26.6	27.4	22.7	23.1	22.1	22.6
1988	3	19	36.4	23.1059	13.2941	26.6	35.8	27.2	29.2	21.8	25.2	24.6	23.9	66	43	81	63	22.9	25.1	29.2	25.7	19.7	21.1	23.7	21.5
1988	3	20	36.4	22.9176	13.4824	27.8	35.6	29	30.3	22.8	27.2	22.6	24.2	65	53	58	59	24.5	30.5	23.2	26.1	20.7	24.4	19.9	21.7
1988	3	21	34.8	22.7875	12.0125	26.8	34	27.8	29.1	22.6	25.4	23.2	23.7	70	50	68	63	24.6	26.8	25.4	25.6	20.9	22.2	21.4	21.5
1988	3	22	33.8	22.92	10.88	26.8	33	27.6	28.8	23.2	25.6	22.4	23.7	74	56	64	65	26.1	27.9	23.7	25.9	21.8	22.9	20.2	21.6
1988	3	23	33.8	23.04	10.76	26.8	32.4	26.6	28.1	21.8	24.2	21.6	22.5	65	51	65	60	22.8	24.8	22.5	23.4	19.6	21	19.4	20
1988	3	24	34	23.28	10.72	26.8	32.4	27.2	28.4	22.2	23.4	22.6	22.7	67	47	68	61	23.7	22.8	24.4	23.7	20.2	19.6	20.7	20.2
1988	3	25	34.4	23.6625	10.7375	26.4	32.8	28.2	28.9	21.2	26.8	22	23.3	63	63	58	62	21.7	31.3	22.3	25.1	18.8	24.8	19.3	21
1988	3	26	34.8	23.5125	11.2875	26.8	33.6	26.8	28.5	22.2	27.8	22.6	24.2	67	64	70	67	23.7	33.5	24.6	27.3	20.2	26	20.9	22.4
1988	3	27	35.2	23.6625	11.5375	25.8	33.8	25.6	27.7	21.6	26.2	22.8	23.5	69	55	79	68	23	29	25.9	26	19.8	23.5	21.7	21.7
1988	3	28	33.6	23.1857	10.4143	25.4	32.6	28.8	28.9	22.6	26.8	22.8	24.1	79	64	60	68	25.6	31.4	23.8	26.9	21.5	24.9	20.3	22.2
1988	3	29	33.8	22.5333	11.2667	25.4	31.2	27.8	28	23.2	24.8	23.6	23.9	83	60	71	71	27	27.1	26.4	26.8	22.3	22.4	22	22.2
1988	3	30	35.2	22.9167	12.2833	26.8	33.6	28.8	29.5	22	27.8	22.6	24.1	66	64	59	63	23.3	33.5	23.3	26.7	19.9	26	20	22
1988	3	31	34.6	22.74	11.86	27.8	33.6	27.8	29.3	22.2	27.8	22	24	62	64	61	62	23.1	33.5	22.6	26.4	19.8	26	19.5	21.7
1988	4	1	32.6	23.2462	9.35385	25.6	30.8	26.8	27.5	22.8	23.6	22.8	23.1	79	55	71	68	25.9	24.4	25.1	25.1	21.7	20.7	21.2	21.2
1988	4	2	35.4	23.2769	12.1231	28.8	33.6	28.8	30	23.2	28.8	23	25	63	70	61	65	24.7	36.4	24.3	28.5	20.9	27.4	20.6	23
1988	4	3	35.2	23.8615	11.3385	26.8	34.6	29.8	30.3	22.8	27.2	23.6	24.5	71	57	60	63	25.1	31.2	25	27.1	21.2	24.7	21.1	22.3
1988	4	4	34.4	23.3846	11.0154	26.8	33	29.6	29.8	23.4	25.2	23.6	24.1	75	54	61	63	26.5	26.9	25.2	26.2	22.1	22.3	21.2	21.9
1988	4	5	34.2	23.6364	10.5636	26.8	32.4	28.6	29.1	22.8	25.2	23.8	23.9	71	56	67	65	25.1	27.3	26.3	26.2	21.2	22.5	21.9	21.9
1988	4	6	32.8	24.0769	8.72308	26.8	31.6	29.8	29.5	23.6	25.4	24.2	24.4	77	61	63	67	27	28.3	26.5	27.3	22.4	23.2	22	22.5
1988	4	7	34.2	24.0333	10.1667	26.8	33.2	26.6	28.3	23.6	26.8	23	24.5	77	61	74	71	27	31	25.7	27.9	22.4	24.7	21.6	22.9
1988	4	8	33.8	23.74	10.06	27.8	31.2	24.8	27.1	24.6	26.8	22.2	24.5	77	71	80	76	28.8	32.3	25	28.7	23.4	25.3	21.1	23.3
1988	4	9	32.6	23.6615	8.93846	24.8	32	24.6	26.5	23.8	25.6	22.2	23.9	92	60	81	78	28.8	28.6	25.2	27.5	23.4	23.3	21.2	22.6
1988	4	10	31.4	23.0571	8.34286	25.8	30	26.6	27.3	24.6	25.8	24.8	25.1	91	72	86	83	30.1	30.4	30.1	30.2	24.2	24.3	24.2	24.2
1988	4	11	34	23.3429	10.6571	27.4	32.8	25.2	27.6	24.8	26.2	24.6	25.2	81	60	95	79	29.6	29.7	30.5	29.9	23.9	23.9	24.4	24.1
1988	4	12	34.4	23.4154	10.9846	26.6	32.8	26.2	28	24.2	26.6	24.8	25.2	82	62	89	78	28.6	30.7	30.4	29.9	23.3	24.5	24.3	24
1988	4	13	34.7333	23.6154	11.1179	29	32.4091	26.8	28.1	25.2	25.1125	23.5647	24.0938	74	52.8125	75.2353	69.625	29.5	26.325	26.6765	26.7875	23.8	21.8938	22.0647	22.1562
1988	4	14	34.4909	23.3	11.1909	26.08	33.0444	27.4	28.4	23.24	25.4267	23.825	24.16	79.6667	55.0667	73.8125	69.6667	26.6	27.2133	26.9812	26.94	22.0667	22.42	22.3312	22.28
1988	4	15	35.0545	22.9667	12.0879	26.0133	33.4444	27.86	28.9875	23.2533	25.6467	23.9	24.2357	80.2	53.1333	72	68.1429	26.74	27.34	26.8687	26.8643	22.1333	22.5133	22.225	22.2071
1988	4	16	34.9455	23	11.9455	26.0941	33.3833	27.4	28.6083	23.575	25.625	24.175	24.3929	81.375	51.9375	75.25	69.9286	27.375	27.1688	27.7563	27.3143	22.5562	22.3812	22.6562	22.4643
1988	4	17	34.3	23.3833	10.9167	26.4471	33.15	27.45	28.6833	23.6471	25.5933	23.95	24.3857	79.4706	54.6	73	69.2857	27.3235	27.4733	26.8467	27.2538	22.4647	22.6	22.1467	22.4462
1988	4	18	33.7778	23.5846	10.1932	26.15	32.52	27.4667	28.5	23.7467	25.4429	23.9385	24.3385	83.2143	58	75.8462	72	27.8333	27.7143	27.3462	27.5154	22.8	22.6786	22.5385	22.6
1988	4	19	33.62	23.7692	9.85077	26.1067	33.24	26.99	28.37	23.7714	25.5	24.3692	24.525	82.6429	57.0714	77.4615	73.0833	27.8286	27.7286	28.3385	28.0083	22.7786	22.7429	23.1077	22.9
1988	4	20	33.72	23.2923	10.4277	26.4	33.08	27.68	28.6111	24.2308	26.2571	24.6714	25.0923	83.7692	59.3571	78.4286	74.6154	28.7769	29.4214	28.9786	29.2154	23.3615	23.6929	23.4429	23.5769
1988	4	21	34.0625	23.2833	10.7792	26.5286	32.9556	27.8889	28.8	23.9385	26.0769	24.6714	24.8333	80.9231	57.7692	77.3571	71.6667	27.9385	28.8692	28.8286	28.4167	22.8692	23.3846	23.3929	23.1333
1988	4	22	34.9273	23.0308	11.8965	26.0933	32.92	27.5333	28.61	23.96	26.0667	24.3412	24.7286	82.8571	57.3333	77.5625	72.5714	27.8643	28.76	28.4	28.4462	22.8143	23.3067	23.1437	23.1308
1988	4	23	34.4909	23.1538	11.3371	26.2235	33.0667	28.1273	28.975	24.1125	26.1	24.0933	24.7333	83.75	58.75	76.1333	73	28.5813	29.0917	27.7	28.4	23.2625	23.5417	22.76	23.1583
1988	4	24	34.4667	23.4923	10.9744	26.32	33.0167	28.05	28.92	23.9077	25.85	24.1765	24.5538	83.1538	58.1875	73.3529	71.7692	28.1154	28.5438	27.5529	27.8769	22.9846	23.2125	22.6412	22.8231
1988	4	25	34.15	23.4	10.75	26.5067	32.4833	27.6273	28.61	24.1571	25.7059	24.4933	24.75	83.2857	59.2941	77.8	73.7143	28.5929	28.4471	28.62	28.5071	23.25	23.1412	23.24	23.1714
1988	4	26	34.3	23.6889	10.6111	26.2857	33.3714	27.525	28.7571	24.1667	26.0333	24.3286	24.72	83.8333	56.0833	75	71.1	28.6917	28.4583	27.8692	28.06	23.2917	23.1667	22.8462	22.96
1988	4	27	34.8273	23.4462	11.3811	26.6875	33.22	27.4727	28.74	23.84	25.8286	24.1333	24.5083	78.7333	57.2857	76.5333	69.9167	27.6067	28.2357	27.8067	27.6	22.6467	23.0286	22.7867	22.6667
1988	4	28	34.7455	23.5231	11.2224	26.6	33.4727	27.8364	28.7889	23.6875	25.7	24.0067	24.2583	78.625	54	72.2	66.3333	27.2812	27.5429	27.0733	26.725	22.45	22.6357	22.3467	22.1333
1988	4	29	33.8833	23.6429	10.2405	26.3412	32.3167	27.1917	28.0273	23.6824	25.5286	24.0312	24.3429	80.2353	59.7857	75	71.6429	27.4412	28.0857	27.4438	27.5214	22.5706	22.9714	22.5688	22.6214
1988	4	30	34	23.28	10.72	26.4941	33.1455	27.32	28.5333	23.9625	25.9125	24.4286	24.6692	80.6875	57.0625	78.1538	71.8462	27.7625	28.4875	28.6643	28.0538	22.7875	23.1687	23.3	22.9385
1988	5	1	34.4714	22.4714	12	26.2684	33.1429	27.2923	28.4929	24.0632	25.7889	24.2333	24.6647	83.6316	56.9444	78.7647	73.4375	28.4526	28.1778	28.3944	28.3059	23.1895	22.9778	23.1611	23.0941
1988	5	2	34	23.4824	10.5176	26.2947	33.1308	28.0462	28.7417	23.9579	25.7529	24.4842	24.7412	82.5263	56.5556	76.3333	71.6111	28.1632	28.2278	28.3	28.2167	23	23.0167	23.0842	23.0389
1988	5	3	33.8333	23.6824	10.151	26.2316	32.8462	27.8714	28.8	23.9529	25.7667	24.1333	24.5813	83.9412	60.4444	75.5	73.7333	28.2647	28.7444	27.7556	28.2625	23.0765	23.3333	22.7889	23.0688
1988	5	4	34.1667	24.1294	10.0373	26.7158	32.6429	27.8071	28.9	24.1368	25.8111	24.45	24.8059	81.1579	60.0556	77.6111	73	28.3421	28.8556	28.5056	28.6176	23.1158	23.3889	23.2222	23.2588
1988	5	5	33.5143	23.525	9.98929	25.6778	32.5923	27.2385	28.2917	23.8706	25.2706	24.1	24.3063	87.2941	58.9412	77.1111	74.1333	28.4941	27.5294	27.7944	27.75	23.2176	22.6235	22.7556	22.7563
1988	5	6	35.4	23.5625	11.8375	28.8	34.4	28.6	30.1	25.6	26.4	21.8	24.6	78	54	55	62	30.7	29.1	21.6	27.2	24.5	23.6	18.8	22.3
1988	5	7	36	23.4667	12.5333	25.2	34.8	25.8	27.9	23.8	26.2	23.6	24.5	89	51	83	74	28.5	28.3	27.7	28.2	23.3	23.2	22.8	23.1
1988	5	8	34.8	23.9067	10.8933	26.8	34.6	29.8	30.3	24.8	28.8	25.8	26.5	85	65	73	74	30	35.8	30.6	32.1	24.1	27.1	24.4	25.2
1988	5	9	34.4364	23.4857	10.9506	26	32.8	29.8	29.6	24.8	26.2	24.8	25.3	91	60	67	72	30.5	29.7	28	29.4	24.4	23.9	23	23.7
1988	5	10	34.8	23.4667	11.3333	26.8	34.4	29.8	30.2	24.6	26.2	24.8	25.2	84	53	67	68	29.5	28.6	28	28.7	23.8	23.3	23	23.4
1988	5	11	36.4	23.825	12.575	28.2	33.8	29.6	30.3	23.4	26.2	24.4	24.7	67	55	65	63	25.6	29	27.1	27.2	21.5	23.5	22.4	22.5
1988	5	12	35	23.6	11.4	28.2	33.8	28.6	29.8	23.6	26	26.8	25.5	68	54	87	70	26.1	28.5	34	29.5	21.8	23.2	26.2	23.7
1988	5	13	35.2	23.1714	12.0286	27.8	33.2	29.4	30	24.2	27.8	24.4	25.5	74	66	67	69	27.8	33.8	27.3	29.6	22.8	26.1	22.5	23.8
1988	5	14	35.2	23.8	11.4	27.4	34	26.8	28.8	23.6	26.2	24.8	24.9	73	54	85	71	26.6	28.9	30	28.5	22.1	23.5	24.1	23.2
1988	5	15	36.8	23.5857	13.2143	26.8	34.2	26.8	28.6	23.8	26.6	23.2	24.5	78	55	74	69	27.5	29.8	26.1	27.8	22.7	24	21.8	22.8
1988	5	16	37.6	23.6933	13.9067	27.8	36.2	29.8	30.9	24.8	26.2	25.6	25.5	79	46	72	65	29.3	27.4	30	28.9	23.7	22.6	24.1	23.5
1988	5	17	36.8	23.3875	13.4125	28.8	35.4	26.2	29.2	24.4	26.8	24.2	25.1	70	51	85	69	27.7	29.6	28.9	28.7	22.7	23.9	23.5	23.4
1988	5	18	34.6	23.0286	11.5714	26.8	33.6	26.8	28.5	24.6	27.2	23.8	25.2	84	61	78	74	29.5	31.8	27.5	29.6	23.8	25.1	22.7	23.9
1988	5	19	35.2	23.2154	11.9846	26.8	33.6	29.8	30	25.2	26.8	25.6	25.9	88	59	72	73	31	30.7	30	30.6	24.6	24.5	24.1	24.4
1988	5	20	34.8	23.7571	11.0429	28.4	34	29.6	30.4	25	27.6	26.8	26.5	76	62	81	73	29.4	32.7	33.4	31.8	23.8	25.5	25.9	25.1
1988	5	21	35.2	23.7067	11.4933	27.2	33.6	28	29.2	24.2	27.6	24.6	25.5	78	63	76	73	28.2	33	28.7	30	23.1	25.7	23.3	24
1988	5	22	36	23.1333	12.8667	27.8	34.2	29.6	30.3	23.4	26.6	24.8	24.9	69	55	68	64	25.9	29.8	28.1	27.9	21.7	24	23	22.9
1988	5	23	35	22.95	12.05	28.4	33.6	28.8	29.9	24.4	26.2	24.8	25.1	72	56	72	67	27.9	29.1	28.7	28.6	22.9	23.6	23.3	23.3
1988	5	24	36.2	23.225	12.975	28.8	34.6	29.8	30.8	24.4	28.6	24.8	25.9	70	64	67	67	27.7	35.2	28	30.3	22.7	26.8	23	24.2
1988	5	25	37	22.7375	14.2625	28	35.8	29.6	30.8	24.2	27.6	24	25.3	73	54	63	63	27.7	31.5	26.1	28.4	22.8	24.9	21.8	23.2
1988	5	26	34.6	22.6118	11.9882	28.8	33.4	28.6	29.9	24.2	26.6	24.8	25.2	69	59	74	67	27.2	30.3	28.8	28.8	22.5	24.3	23.4	23.4
1988	5	27	36.8	23.2125	13.5875	28.8	35.6	28.2	30.2	23.6	25.8	24.8	24.7	65	46	76	62	25.7	26.8	29	27.2	21.5	22.2	23.6	22.4
1988	5	28	36.6	23.7125	12.8875	28	35.4	28.8	30.3	23	26.2	24.8	24.7	66	49	72	62	24.8	27.9	28.7	27.1	21	22.9	23.3	22.4
1988	5	29	37.4	23.4353	13.9647	28	36	24.8	28.4	25.4	28.2	23.8	25.8	81	56	92	76	30.7	33.1	28.8	30.9	24.5	25.7	23.4	24.6
1988	5	30	36.8	23.0444	13.7556	27.2	35	27.8	29.5	24.6	28.8	23.2	25.5	81	63	68	71	29.2	35.5	25.4	30	23.7	26.9	21.4	24
1988	5	31	35.4	22.6286	12.7714	27.8	33.6	29.8	30.3	25.4	27.6	25.8	26.3	83	63	73	73	30.8	33	30.6	31.5	24.6	25.7	24.4	24.9
1988	6	1	34	23.8	10.2	25.8	33.6	25.8	27.8	24.2	26.8	24.6	25.2	88	59	91	79	29.1	30.7	30.1	30	23.6	24.5	24.2	24.1
1988	6	2	33.4	23.4706	9.92941	28	30.8	24.6	27	24.8	26.2	23.6	24.9	77	70	92	80	29.2	31	28.5	29.5	23.6	24.6	23.2	23.8
1988	6	3	32	23.8222	8.17778	24.4	30.8	28	27.8	23.6	27.8	25.4	25.6	94	80	81	85	28.6	35.4	30.7	31.6	23.3	26.9	24.5	24.9
1988	6	4	37.2	23.7882	13.4118	27.6	34.8	30.2	30.7	25.2	27.8	26.2	26.4	83	59	73	72	30.5	32.7	31.4	31.5	24.4	25.6	24.8	24.9
1988	6	5	38.6	23.35	15.25	25.4	33.3077	27.6	28.3818	23.8	26.3579	23.4	25.0588	88	58.9474	70	74.3333	28.4	29.5737	26	29.1059	23.2	23.7895	21.7	23.5647
1988	6	6	37	23.075	13.925	26.1947	35.6	29.8	28.3091	24.2632	27.8	24.6	25.0176	85.2778	55	66	75.5333	28.9632	32.2	27.5	29.1588	23.4789	25.3	22.7	23.5765
1988	6	7	35	23.3562	11.6438	26.5333	34.2	29.6	28.3583	24.2	26.2	24.4	24.7833	82.2222	53	65	73.5	28.5556	28.7	27.1	28.55	23.2278	23.4	22.4	23.2333
1988	6	8	35.8	23.7647	12.0353	28.8	34.6	28	29.0462	23.8	27.6	24.5368	25.1118	66	59	77	74.2667	26.2	32.3	28.6053	29.2	21.8	25.3	23.2789	23.6118
1988	6	9	37.6	23.4625	14.1375	27.8	36.6	27.8615	28.75	24.8	28.8	24.5667	25.1118	79	56	77.4444	74	29.3	34.4	28.7111	29.2294	23.7	26.4	23.3333	23.6294
1988	6	10	36.6	24.0143	12.5857	28	35.8	29.2	30.5	24.8	29.6	26.8	27.1	77	64	83	75	29.2	37.4	33.6	33.4	23.6	27.8	26	25.8
1988	6	11	34.6	24.3	10.3	28.4	32.8	29.6	30.1	25	26.7	25.8	25.8	76	62	74	71	29.4	31	30.7	30.4	23.8	24.6	24.5	24.3
1988	6	12	32.2	24.325	7.875	25.8	27.2	26.8	26.6	24.6	24.8	25.2	24.9	91	82	88	87	30.1	29.7	31	30.3	24.2	23.9	24.6	24.2
1988	6	13	33.4	23.5833	9.81667	25.4	32.6	28	28.5	24.8	26.6	24.8	25.4	95	63	77	78	30.9	30.9	29.2	30.3	24.6	24.6	23.6	24.3
1988	6	14	34.4	23.5529	10.8471	26.6	33.8	29.4	29.8	24.6	28.2	26.8	26.5	85	66	82	78	29.6	34.5	33.5	32.5	23.9	26.5	26	25.4
1988	6	15	35	23.8632	11.1368	27.8	33.1067	28	28.8133	25.4	26.315	25.8	24.98	83	62.35	84	74.7222	30.8	30.08	31.8	29.09	24.6	24.115	25	23.545
1988	6	16	34.8	23.35	11.45	28.2	33.6	28.8	29.8	25.6	28.8	25.2	26.5	81	70	75	75	31.1	36.4	29.7	32.4	24.7	27.4	23.9	25.3
1988	6	17	32.4	23.95	8.45	26.8632	31.8	27.9333	28.95	24.3579	25.2	24.3053	25.0667	81.1053	59	74.4444	71.7333	28.6842	27.7	27.9944	28.9529	23.3211	22.8	22.9333	23.4706
1988	6	18	27.2	23.8412	3.35882	22.4	26.8	24.6	24.6	21.8	24.8	22.6	23.1	95	85	84	88	25.7	30	26.1	27.3	21.6	24.1	21.8	22.5
1988	6	19	32.6	23.7375	8.8625	26.8	32.2	28.4	29	24.6	27.2	24.4	25.4	84	68	72	75	29.5	32.8	27.9	30.1	23.8	25.6	22.9	24.1
1988	6	20	32.4	23.8235	8.57647	25.8	30.8	26.6	27.5	24.6	26.8	25.2	25.5	91	73	89	85	30.1	32.6	31.1	31.3	24.2	25.5	24.7	24.8
1988	6	21	33.2	23.9176	9.28235	27.8	32.6	28.4	29.3	24.8	28.6	24.4	25.9	79	74	72	75	29.3	36.5	27.9	31.2	23.7	27.4	22.9	24.7
1988	6	22	32.8	23.7125	9.0875	28.4	32.6	28.2	29.4	24.2	28.8	24.6	25.9	71	75	75	74	27.4	37.1	28.5	31	22.6	27.7	23.3	24.5
1988	6	23	33.4	23.7444	9.65556	28.2	32.8	28.6	29.5	24.6	26.2	24.8	25.2	75	60	74	69	28.5	29.7	28.8	29	23.3	23.9	23.4	23.5
1988	6	24	33.6	24.0706	9.52941	26.8	32.6	28.8	29.3	25.4	27.6	24.2	25.7	89	68	69	75	31.5	33.6	27.2	30.8	24.9	26	22.5	24.5
1988	6	25	30.6	23.6933	6.90667	25.8	30	24.8	26.3	24.2	26.4	22.6	24.4	88	76	83	82	29.1	32	26	29	23.6	25.2	21.7	23.5
1988	6	26	32.4	23.65	8.75	24	31.6	24.8	26.3	23.4	27.8	22.6	24.6	95	75	83	84	28.4	34.8	26	29.7	23.2	26.6	21.7	23.8
1988	6	27	33.8	23.7	10.1	25.2	33	26.8	28	22.8	25.4	24.2	24.1	82	55	81	72	26.2	27.4	28.5	27.4	21.8	22.6	23.2	22.6
1988	6	28	34	23.8857	10.1143	28.2	33.6	28.8	29.8	25.2	28.8	24.6	26.2	79	70	71	73	30.1	36.4	28.2	31.5	24.1	27.4	23	24.9
1988	6	29	33.6	24.05	9.55	25.2	32.6	27.8	28.3	23.2	26.6	24.8	24.9	85	63	79	75	27.1	30.9	29.3	29.1	22.4	24.6	23.7	23.6
1988	6	30	34.6467	23.9778	10.6689	26.945	33.3687	27.125	28.5077	23.97	25.8789	24.1158	24.7059	78.25	55.45	78.2222	70.75	27.75	28.26	27.9263	28.1667	22.765	23.025	22.8737	23
1988	7	1	34.2286	23.1412	11.0874	25.2	32.72	25.8	29.0812	23.8	25.9263	23.2	24.7278	89	58	80	69.7647	28.5	28.7105	26.7	28.0444	23.3	23.2895	22.2	22.9167
1988	7	2	35.3133	23.9579	11.3554	25.2	33.8	27.6	28.5	24.4	28.6	24.8	25.9	94	68	80	80	30	35.7	29.4	31.7	24.1	27	23.8	25
1988	7	3	34.9692	24.1211	10.8482	24.8	33.6	25.2	27.2	23.8	28.6	22.8	25.1	92	69	82	81	28.8	35.8	26.2	30.3	23.4	27.1	21.8	24.1
1988	7	4	34.4	23.1062	11.2938	28.8	33.6	26.8	29	24.6	28.2	23.8	25.5	71	67	78	72	28.2	34.7	27.5	30.1	23	26.5	22.7	24.1
1988	7	5	34.5	22.3143	12.1857	28.4	31.8	26.8	28.4	23.6	28.2	23.8	25.2	67	76	78	74	26	35.9	27.5	29.8	21.7	27.1	22.7	23.8
1988	7	6	34.8	23.7294	11.0706	25	31.8	25.6	27	24.2	26.6	24.8	25.2	94	67	94	85	29.7	31.4	30.8	30.6	23.9	24.9	24.5	24.4
1988	7	7	34.5286	22.9562	11.5723	27.8	33.6	28.2	29.5	24.4	27.2	24	25.2	76	61	71	69	28.3	31.8	27.1	29.1	23.1	25.1	22.4	23.5
1988	7	8	34.4	24.0333	10.3667	29.4	30.8	26.6	28.4	24.8	25.2	24.8	24.9	69	64	86	73	28.3	28.4	30.1	28.9	23.1	23.2	24.2	23.5
1988	7	9	35.2	23.9611	11.2389	27	30.8	26.6	27.8	24.4	25.8	24.6	24.9	81	67	85	78	28.8	29.9	29.6	29.4	23.4	24.1	23.9	23.8
1988	7	10	34.9	23.5611	11.3389	27.2	34.6	27.8	29.3	23.8	28.2	24.6	25.5	76	62	77	72	27.2	34	28.8	30	22.5	26.2	23.4	24
1988	7	11	34.525	23.4471	11.0779	24.4	34.8	27.6	28.6	22.8	27.6	24.8	25.1	87	58	80	75	26.7	32.2	29.4	29.4	22.2	25.3	23.8	23.7
1988	7	12	35.1125	23.4824	11.6301	28.2	33.4	28.6	29.7	24.6	26.2	24.8	25.2	75	57	74	68	28.5	29.3	28.8	28.9	23.3	23.7	23.4	23.5
1988	7	13	35.2571	23.8474	11.4098	29.8	33.2	26.8	29.1	25.6	26.2	23.8	25.2	72	58	78	69	30	29.4	27.5	29	24.1	23.8	22.7	23.5
1988	7	14	35.6	23.5312	12.0687	22	32.2	24.8	26	24.0125	24.8	22.6	24.7571	78.875	55	83	68.0769	27.8438	26.4	26	27.8143	22.8062	22	21.7	22.8071
1988	7	15	34.3231	23.0118	11.3113	26.8	34.6	25.8	28.3	24.4	27.8	24.6	25.6	82	60	91	78	29	32.9	30.1	30.7	23.5	25.6	24.2	24.4
1988	7	16	34.9286	23.63	11.2986	28.2	33.6	28.8	29.8	24	26.8	24.6	25.1	71	59	71	67	27.1	30.7	28.2	28.7	22.4	24.5	23	23.3
1988	7	17	35.0357	23.6333	11.4024	27.2	32.8	27.6	28.8	23.8	26.2	24.8	24.9	76	60	80	72	27.2	29.7	29.4	28.8	22.5	23.9	23.8	23.4
1988	7	18	35.0714	23.3158	11.7556	28.2	33.8	28.6	29.8	23.8	27.6	24.8	25.4	70	62	74	69	26.6	32.8	28.8	29.4	22.1	25.6	23.4	23.7
1988	7	19	35.4167	23.1733	12.2433	26.7824	34.3733	28.7067	29.5154	24.0687	25.9947	24.4579	24.8313	79.8125	52.1579	72.4211	67.5294	28.1063	27.9474	27.9158	28.0187	22.9812	22.8474	22.8579	22.925
1988	7	20	35.2267	23.6824	11.5443	28.2	33.4	29.2	30	24.4	25.2	24.6	24.7	73	52	69	65	28	26.6	27.9	27.5	23	22.1	22.9	22.7
1988	7	21	35.1071	23.1059	12.0013	28.6	32	27.8	29	23.8	25.2	23.6	24.2	67	58	71	65	26.3	27.6	26.4	26.7	21.9	22.7	22	22.2
1988	7	22	35.3231	23.6471	11.676	27.4	33	27.8	29	24.8	26.2	24.6	25.2	81	59	77	72	29.6	29.5	28.8	29.3	23.9	23.8	23.4	23.7
1988	7	23	35.5286	23.6	11.9286	28.4	33.8	27.6	29.4	24.2	25.8	24.8	24.9	71	53	80	68	27.4	27.9	29.4	28.3	22.6	22.9	23.8	23.1
1988	7	24	35.8	23.4444	12.3556	27.4	33.2	27.8	29	24.6	26.2	24.8	25.2	80	58	79	72	29.1	29.4	29.3	29.3	23.6	23.8	23.7	23.7
1988	7	25	34.8643	23.825	11.0393	28.4	34.2	26.8	29	24.6	26.2	24.8	25.2	73	53	85	71	28.4	28.7	30	29	23.2	23.4	24.1	23.6
1988	7	26	35.5714	23.7176	11.8538	26.8	33.8	25.8	28	24.8	26.2	24.6	25.2	85	55	91	77	30	29	30.1	29.7	24.1	23.5	24.2	23.9
1988	7	27	35.3615	23.975	11.3865	27	32.8	26.6	28.3	24.4	27.2	24.8	25.5	81	65	86	78	28.8	32.4	30.1	30.4	23.4	25.4	24.2	24.3
1988	7	28	35.0182	23.8588	11.1594	28	33.6	29.8	30.3	24.2	26	23.8	24.7	73	55	61	63	27.7	28.6	25.5	27.3	22.8	23.3	21.4	22.5
1988	7	29	35.3077	23.1529	12.1548	28	34.6	28.4	29.8	23.8	28.2	24.4	25.5	71	62	72	68	26.7	34	27.9	29.5	22.2	26.2	22.9	23.8
1988	7	30	35.4615	23.2556	12.206	26.8	34.2	25.6	28	25.2	26.4	22.8	24.8	88	54	79	74	31	29.3	25.9	28.7	24.6	23.7	21.7	23.3
1988	7	31	35.1636	23.3765	11.7872	24.8	33	25.8	27.3	23.8	27.4	24.6	25.3	92	65	91	83	28.8	32.8	30.1	30.6	23.4	25.6	24.2	24.4
1988	8	1	35.4667	23.2842	12.1825	26	33.4	26.8	28.3	24.4	27.2	24.8	25.5	88	62	85	78	29.5	32	30	30.5	23.8	25.2	24.1	24.4
1988	8	2	35.8154	24.06	11.7554	28	28.2	25.8	27	25.6	25.8	24.2	25.2	83	83	88	84	31.2	31.6	29.1	30.7	24.8	25	23.6	24.5
1988	8	3	35.76	24.51	11.25	25.8	29.6	24.8	26.3	24.8	23.6	24.8	24.4	92	61	100	84	30.6	25.2	31.3	29	24.4	21.2	24.8	23.5
1988	8	4	35.8714	23.6105	12.2609	25.2	33	27.2	28.2	24.4	27.8	24.6	25.6	94	67	81	81	30	33.9	29.2	31	24.1	26.2	23.7	24.6
1988	8	5	35.84	23.4526	12.3874	27.8	32.6	26.8	28.5	24.8	27.2	24.8	25.6	79	66	85	77	29.3	32.5	30	30.6	23.7	25.4	24.1	24.4
1988	8	6	35.7286	23.7333	11.9952	27.6	31.4	26.8	28.1	25.8	27.8	24.6	26.1	87	76	84	82	32	35	29.5	32.2	25.2	26.7	23.8	25.2
1988	8	7	36.3538	23.3368	13.017	26	32.4	24.8	27	24.8	28.6	21.8	25.1	91	75	77	81	30.5	36.6	24.1	30.4	24.4	27.5	20.5	24.1
1988	8	8	35.2429	23.4588	11.784	23.4	30.6	23.8	25.4	22.8	26.6	22.8	24.1	95	73	92	87	27.3	32.2	27.1	28.9	22.6	25.3	22.4	23.4
1988	8	9	35.7857	23.0353	12.7504	24.2	31.8	25.8	26.9	23.8	27.2	24.6	25.2	97	70	91	86	29.2	33	30.1	30.8	23.7	25.7	24.2	24.5
1988	8	10	36.3231	23.3882	12.9348	26.2	31.8	26	27.5	24.4	27.8	24.6	25.6	86	74	89	83	29.4	34.7	30	31.4	23.7	26.6	24.1	24.8
1988	8	11	36.4308	23.4333	12.9974	24.6	28.8	24.8	25.8	23.8	26.2	22.8	24.3	94	82	84	87	28.9	32.3	26.4	29.2	23.5	25.3	22	23.6
1988	8	12	35.3077	22.9412	12.3665	25.8	32.2	26.8	27.9	25.8	27.6	25.8	24.8556	0	71	92	88	33.2	33.9	32.5	33.2	25.8	26.1	25.5	25.8
1988	8	13	36.0923	23.2556	12.8368	27.8	32.4	26.8	28.5	25.6	27.8	24.2	25.9	84	71	81	78	31.4	34.3	28.5	31.4	24.8	26.4	23.2	24.8
1988	8	14	36.0571	23.6471	12.4101	26.8	32	25.2	27.3	24.8	27.8	24.6	25.7	85	73	95	84	30	34.6	30.5	31.7	24.1	26.5	24.4	25
1988	8	15	35.9286	23.6941	12.2345	25.4	31.2	24.8	26.5	24.4	27.2	23.8	25.1	92	74	92	86	29.9	33.4	28.8	30.7	24	25.9	23.4	24.5
1988	8	16	35.6923	24.0762	11.6161	24.8	31.4	24.6	26.4	23.6	27.8	23.2	24.9	91	76	89	85	28.3	35	27.5	30.3	23.1	26.7	22.7	24.2
1988	8	17	36.1667	23.2632	12.9035	24.8	31.6	24.8	26.5	23.8	27	22.8	24.5	92	70	84	82	28.8	32.6	26.4	29.3	23.4	25.5	22	23.6
1988	8	18	35.2923	23.2125	12.0798	24.4	28.2	25.4	25.9	23.8	25.4	24.8	24.7	95	80	95	90	29.1	30.6	30.9	30.2	23.6	24.4	24.6	24.2
1988	8	19	35.2667	22.9556	12.3111	25.4	33.8	26.4	28	23.8	27.6	24.2	25.2	88	62	84	78	28.4	32.8	28.7	30	23.2	25.6	23.4	24.1
1988	8	20	35.5167	23.1368	12.3798	23.4	29.8	22.6	24.6	22.8	26.2	21.8	23.6	95	75	93	88	27.3	31.6	25.6	28.2	22.6	25	21.5	23
1988	8	21	35.3077	22.9889	12.3188	24.2	30.8	24.6	26	23.2	26.6	23.8	24.5	92	72	94	86	27.8	32	28.9	29.6	22.8	25.2	23.5	23.8
1988	8	22	35.5429	23.425	12.1179	24	29.8	23.6	25.3	23.4	25.2	22.8	23.8	95	69	93	86	28.4	29	27.2	28.2	23.2	23.5	22.5	23.1
1988	8	23	35.9385	23.4667	12.4718	23.6	32.2	24.8	26.4	22.8	26.2	23.8	24.3	93	63	92	83	27.2	30.1	28.8	28.7	22.5	24.1	23.4	23.3
1988	8	24	35.88	22.9882	12.8918	23.8	32.6	26	27.1	22.8	27.6	25.4	25.3	92	68	95	85	27.1	33.6	32	30.9	22.4	26	25.2	24.5
1988	8	25	35.9	22.8737	13.0263	24	32.8	25.2	26.8	23.6	27.8	22.2	24.5	97	69	77	81	28.9	34.1	24.8	29.2	23.4	26.2	20.9	23.5
1988	8	26	35.5308	22.819	12.7117	25.4	30.2	24.8	26.3	24.6	26.4	23.8	24.9	94	74	92	87	30.4	31.9	28.8	30.4	24.3	25.1	23.4	24.3
1988	8	27	35.3857	23.2857	12.1	25.8	33.2	25.6	27.5	24.8	27.6	24.8	25.7	92	65	94	84	30.6	33.2	30.8	31.5	24.4	25.8	24.5	24.9
1988	8	28	35.5	23.0778	12.4222	25.8	31.6	25.4	27	23.8	27.2	22.8	24.6	85	71	80	79	28.2	33.2	26	29.1	23	25.8	21.8	23.5
1988	8	29	35.75	23.1684	12.5816	25.2	31.6	24.8	26.6	24.2	27.6	23.8	25.2	92	74	92	86	29.5	34.3	28.8	30.9	23.8	26.3	23.4	24.5
1988	8	30	35.8364	23.1444	12.6919	22.6	28.8	22.2	24	21.8	25.6	21.8	23.1	93	78	97	89	25.6	30.7	25.8	27.4	21.5	24.5	21.6	22.5
1988	8	31	36.0923	23.12	12.9723	23	29.6	23.8	25	22.4	25.8	22.2	23.5	95	74	87	85	26.7	30.7	25.7	27.7	22.2	24.5	21.5	22.7
1988	9	1	35.3538	22.9059	12.448	24.4	31	24.8	26.3	23.6	26.4	23.8	24.6	94	70	92	85	28.6	31.4	28.8	29.6	23.3	24.8	23.4	23.9
1988	9	2	35.1143	22.4444	12.6698	24.2	33.8	24.6	26.8	23.4	27.8	23.2	24.8	94	64	89	82	28.2	33.4	27.5	29.7	23.1	25.9	22.7	23.9
1988	9	3	35.25	22.4444	12.8056	24	31.8	24.6	26.3	23.2	27.6	23.8	24.9	94	73	94	87	27.9	34.1	28.9	30.3	22.9	26.3	23.5	24.2
1988	9	4	35.2667	23.1	12.1667	23.4	31.8	24.6	26.1	22.8	27.6	23.8	24.7	95	73	94	87	27.3	34.1	28.9	30.1	22.6	26.3	23.5	24.1
1988	9	5	35.3429	23.3222	12.0206	25.8	31.8	24.8	26.8	24.6	27.8	22.2	24.9	91	74	80	82	30.1	34.7	25	30	24.2	26.6	21.1	23.9
1988	9	6	35.1286	23.3471	11.7815	23	27.8	24.6	25	22.8	25.6	23.8	24.1	98	84	94	92	27.6	31.4	28.9	29.3	22.7	24.8	23.5	23.7
1988	9	7	35.1286	23.1333	11.9952	23.8	31.6	24.8	26.3	22.8	27.2	22.6	24.2	92	71	83	82	27.1	33.2	26	28.7	22.4	25.8	21.7	23.3
1988	9	8	34.7	23.2	11.5	24.8	30.6	24.8	26.3	21.8	27.6	22.8	24.1	77	80	84	80	24.1	34.9	26.4	28.5	20.5	26.7	22	23.1
1988	9	9	35.0462	22.8375	12.2087	23	32.6	26.4	27.1	22.6	27.8	24.8	25.1	97	70	88	85	27.1	34.2	30.2	30.5	22.4	26.3	24.2	24.3
1988	9	10	34.3636	22.7875	11.5761	23.6	30.2	24.8	25.9	22.8	27.6	23.8	24.7	93	82	92	89	27.2	35.2	28.8	30.4	22.5	26.8	23.4	24.2
1988	9	11	35.2667	22.7286	12.5381	25	31.8	25.6	27	23.8	26.6	23.8	24.7	91	67	86	81	28.7	31.4	28.3	29.4	23.3	24.9	23.1	23.8
1988	9	12	35	22.5867	12.4133	25.2	29.4	24.8	26	23.6	26.2	23.8	24.5	88	78	92	86	28.1	31.9	28.8	29.6	23	25.1	23.4	23.8
1988	9	13	34.0667	22.7625	11.3042	23.6	30.8	24.8	26	22.8	26.6	23.8	24.4	93	72	92	86	27.2	32	28.8	29.4	22.5	25.2	23.4	23.7
1988	9	14	34.1091	23.0462	11.0629	23.8	32.6	25.8	27	22.8	27.6	24.8	25.1	92	68	92	84	27.1	33.6	30.6	30.4	22.4	26	24.4	24.3
1988	9	15	33.9167	22.2875	11.6292	26.6	32.2	25.8	27.6	24.4	27.8	24.6	25.6	84	72	91	82	29.1	34.4	30.1	31.2	23.6	26.4	24.2	24.7
1988	9	16	34.46	22.4133	12.0467	27.8	30.8	26.6	28	24.6	26.8	24.8	25.4	77	73	86	79	28.8	32.6	30.1	30.5	23.4	25.5	24.2	24.4
1988	9	17	33.8167	22.5067	11.31	27	32.8	25.8	27.8	24.2	27.8	24.6	25.5	80	69	91	80	28.3	34.1	30.1	30.8	23.2	26.2	24.2	24.5
1988	9	18	33.7692	22.6187	11.1505	26.6	32.8	25.2	27.5	24.2	27.8	23.8	25.3	82	69	89	80	28.6	34.1	28.5	30.4	23.3	26.2	23.3	24.3
1988	9	19	34.0769	22.4429	11.6341	22.8	27.8	22.6	24	21.8	25.8	21.2	22.9	92	85	88	89	25.4	31.9	24.2	27.2	21.4	25.1	20.6	22.4
1988	9	20	34.2923	22.4667	11.8256	24	31.8	24.6	26.3	22.8	27.4	23.8	24.7	90	71	94	85	27	33.6	28.9	29.8	22.3	26	23.5	23.9
1988	9	21	34.5	22.3	12.2	26.8	32.2	25.8	27.6	25.4	27.8	24.8	26	89	72	92	84	31.5	34.4	30.6	32.2	24.9	26.4	24.4	25.3
1988	9	22	33.9	22.44	11.46	26.6	32.2	26.8	28.1	25.4	27.2	24.8	25.8	91	68	85	81	31.6	32.8	30	31.5	25	25.6	24.1	24.9
1988	9	23	33.4	21.825	11.575	28.2	32.4	26.8	28.5	25.4	27.2	24.8	25.8	80	67	85	77	30.6	32.6	30	31.1	24.4	25.5	24.1	24.7
1988	9	24	34.3333	22.0875	12.2458	26.2	32.2	26.8	28	25.8	27.8	25.6	26.4	97	72	91	86	32.9	34.4	32	33.1	25.7	26.4	25.2	25.8
1988	9	25	34	21.8235	12.1765	27.2	32.4	27.6	28.7	24.2	27	24.8	25.3	78	66	80	75	28.2	32.1	29.4	29.9	23.1	25.2	23.8	24
1988	9	26	33.95	22	11.95	27.8	33.6	25.8	28.3	24.8	27.6	23.8	25.4	79	63	85	76	29.3	33	28.2	30.1	23.7	25.7	23	24.1
1988	9	27	33.8727	21.6462	12.2266	25.4	32.6	26.8	27.9	24.6	27.4	23.8	25.3	94	67	78	80	30.4	33.1	27.5	30.3	24.3	25.7	22.7	24.2
1988	9	28	33.4667	22.4875	10.9792	27.8	33.4	25.6	28.1	24.8	27.2	24.8	25.6	79	62	94	78	29.3	32	30.8	30.7	23.7	25.2	24.5	24.5
1988	9	29	33.1273	21.9385	11.1888	26.8	33.6	25.2	27.7	24.2	27.8	24.6	25.5	81	64	95	80	28.5	33.5	30.5	30.8	23.2	26	24.4	24.5
1988	9	30	33.8909	21.9538	11.9371	26.8	31.4	24.8	26.9	24.8	27.2	23.8	25.3	85	72	92	83	30	33.3	28.8	30.7	24.1	25.8	23.4	24.5
1988	10	1	32.4	22.9067	9.49333	26.2	32	26.8	28	23.8	25.6	24.2	24.5	82	60	81	74	27.9	28.6	28.5	28.3	22.9	23.3	23.2	23.1
1988	10	2	33.4	22.7438	10.6562	26.2	32.4	25.6	27.5	24.4	26.2	22.8	24.5	86	62	79	76	29.4	29.9	25.9	28.4	23.7	24.1	21.7	23.2
1988	10	3	32.8	22.475	10.325	25	32.2	26.8	27.7	23.4	26.8	24.6	24.9	88	66	84	79	27.7	31.7	29.5	29.6	22.8	25	23.8	23.9
1988	10	4	32.6	22.2353	10.3647	27.4	31.6	27.8	28.6	24.8	26.4	23.2	24.8	81	67	68	72	29.6	31	25.4	28.7	23.9	24.6	21.4	23.3
1988	10	5	34.2	22.0706	12.1294	28.8	33.6	27.2	29.2	25.8	26.6	24.8	25.7	79	58	82	73	31.2	30.2	29.7	30.4	24.8	24.2	23.9	24.3
1988	10	6	33.6	22.125	11.475	26.8	33.2	25.8	27.9	24.8	27.4	24.6	25.6	85	64	91	80	30	32.7	30.1	30.9	24.1	25.5	24.2	24.6
1988	10	7	33.8	22.4588	11.3412	26	32.4	24.8	27	23.8	26.8	23.6	24.7	83	65	91	80	28	31.5	28.3	29.3	23	24.9	23.1	23.7
1988	10	8	32.4	22.1	10.3	25	30.2	25.8	26.7	23.6	26.4	23.8	24.6	89	74	85	83	28.2	31.9	28.2	29.4	23.1	25.1	23	23.7
1988	10	9	30.8	22.4118	8.38824	24.2	30.4	25.8	26.5	23.4	27	24.6	25	94	77	91	87	28.2	33.4	30.1	30.6	23.1	25.9	24.2	24.4
1988	10	10	32.2	22.2267	9.97333	25.8	31.4	25.6	27.1	24.8	27.2	23.6	25.2	92	72	85	83	30.6	33.3	27.8	30.6	24.4	25.8	22.8	24.4
1988	10	11	33.2	22	11.2	26.8	31.8	25.6	27.5	24.8	27.2	24.8	25.6	85	70	94	83	30	33	30.8	31.3	24.1	25.7	24.5	24.8
1988	10	12	32.4	22.2875	10.1125	26	30.4	25.8	27	24.4	26.6	24.8	25.3	88	74	92	85	29.5	32.3	30.6	30.8	23.8	25.3	24.4	24.5
1988	10	13	32.4	22.0923	10.3077	26	24.2	23.6	24.4	24.4	23.6	22.8	23.6	88	95	93	92	29.5	28.7	27.2	28.5	23.8	23.4	22.5	23.2
1988	10	14	32.6	22.6857	9.91429	24.2	32.4	24.8	26.5	23	25.6	23.8	24.1	90	58	92	80	27.3	28.3	28.8	28.1	22.5	23.2	23.4	23
1988	10	15	33.125	21.9294	11.1956	24.8	31.6	25.4	26.8	23.4	26.8	24.6	24.9	89	69	94	84	27.8	32.1	30.4	30.1	22.9	25.2	24.3	24.1
1988	10	16	30.8	21.8	9	25.2	30	25.8	26.7	23.8	26.2	24.8	24.9	89	74	92	85	28.5	31.5	30.6	30.2	23.3	24.9	24.4	24.2
1988	10	17	24.8	21.7214	3.07857	23.2	24	23.8	23.7	22.8	23.6	22.8	23.1	97	97	92	95	27.5	28.9	27.1	27.8	22.6	23.4	22.4	22.8
1988	10	18	31.4	22	9.4	23.8	31	24.8	26.1	22.8	26.4	23.6	24.3	92	70	91	84	27.1	31.4	28.3	28.9	22.4	24.8	23.1	23.5
1988	10	19	33.7667	22.0333	11.7333	25	29.8	24.6	26	23.6	24.8	23.2	23.9	89	67	89	82	28.2	28	27.5	27.9	23.1	23	22.7	22.9
1988	10	20	30.2	21.7125	8.4875	25.6	29.2	24.8	26.1	24.4	26	22.8	24.4	91	78	84	84	29.8	31.5	26.4	29.2	24	24.9	22	23.6
1988	10	21	32.6909	22.1467	10.5442	24.2	32.8	25.6	27	23.4	27.8	23.6	24.9	94	69	85	82	28.2	34.1	27.8	30	23.1	26.2	22.8	24.1
1988	10	22	31.8	22.0125	9.7875	25.8	31.6	25.2	27	24.4	27.8	24.4	25.5	89	75	94	86	29.6	34.8	30	31.5	23.9	26.6	24.1	24.9
1988	10	23	32.9333	22.0118	10.9216	25.8	33.6	25.8	27.8	23.6	27.8	24.2	25.2	83	64	88	79	27.7	33.5	29.1	30.1	22.8	26	23.6	24.1
1988	10	24	32.3167	22.2706	10.0461	25.8	33.6	25.8	27.8	23.6	27.8	24.2	25.2	83	64	88	79	27.7	33.5	29.1	30.1	22.8	26	23.6	24.1
1988	10	25	35.8	22.075	13.725	25.2	30.8	25.6	26.8	24.8	25.8	24.6	25.1	97	67	92	85	31	29.9	30.3	30.4	24.7	24.1	24.2	24.3
1988	10	26	32.4	21.8429	10.5571	25.4	31.2	25.8	27	24.2	27.4	24.8	25.5	91	75	92	86	29.4	34	30.6	31.3	23.8	26.2	24.4	24.8
1988	10	27	33.5833	21.7125	11.8708	27.8	33.6	25.8	28.3	25.8	27.2	24.8	25.9	85	61	92	80	31.9	31.8	30.6	31.5	25.1	25.1	24.4	24.9
1988	10	28	33.0167	22.35	10.6667	25.8	33.2	25.6	27.5	24.4	27.8	24.6	25.6	89	66	92	83	29.6	33.8	30.3	31.2	23.9	26.1	24.2	24.7
1988	10	29	33.2833	22.1125	11.1708	25.2278	32.2933	26.35	27.5667	24.1222	26.0778	24.3111	24.8333	91.5556	59.9444	84.4118	79.0625	29.3167	28.8056	29.0056	29.0389	23.7	23.2111	23.5278	23.4722
1988	10	30	33.3333	22.275	11.0583	25.8	33.6	25.8	27.8	24.8	27.2	24.8	25.6	92	61	92	82	30.6	31.8	30.6	31	24.4	25.1	24.4	24.7
1988	10	31	30.8	22.5	8.3	24.6	30.4	24.8	26.1	23.8	26.4	23.8	24.7	94	73	92	86	28.9	31.8	28.8	29.8	23.5	25.1	23.4	24
1988	11	1	31.4	21.5882	9.81176	23.8	30.8	25.2	26.3	22.8	27.2	24.8	24.9	92	76	97	88	27.1	33.7	31	30.6	22.4	26	24.7	24.4
1988	11	2	33.2	21.8235	11.3765	25.8	32.2	25.6	27.3	24.4	27.8	24.6	25.6	89	72	92	84	29.6	34.4	30.3	31.4	23.9	26.4	24.2	24.9
1988	11	3	33.6	21.8824	11.7176	25.8	31.6	25.8	27.3	24.6	27.8	24.6	25.7	91	75	91	85	30.1	34.8	30.1	31.7	24.2	26.6	24.2	25
1988	11	4	33.2154	22.2188	10.9966	25.4263	31.9467	25.8312	27.55	24.0588	26.2125	24.6588	25.04	90.1765	66.1176	87.1176	80.125	29.0722	30.2937	29.9	29.9067	23.5222	24.2125	24.0059	24.0267
1988	11	5	31.8	22.3812	9.41875	25.8	31.4	25.6	27.1	24.8	27.2	24.8	25.6	92	72	94	86	30.6	33.3	30.8	31.6	24.4	25.8	24.5	24.9
1988	11	6	31.6	22.3333	9.26667	26.8	30	25.8	27.1	24.2	26.8	24.6	25.2	81	78	91	83	28.5	33.1	30.1	30.6	23.2	25.8	24.2	24.4
1988	11	7	32.6	22.475	10.125	24.8	31.6	25.2	26.7	23.8	27.8	24.6	25.4	92	75	95	87	28.8	34.8	30.5	31.4	23.4	26.6	24.4	24.8
1988	11	8	31.6	22.3	9.3	25.8	31.2	25.6	27	24.8	26.6	24.8	25.4	92	70	94	85	30.6	31.8	30.8	31.1	24.4	25.1	24.5	24.7
1988	11	9	33.6	22.0824	11.5176	26.8	31.8	25.8	27.5	24.8	27.2	24.6	25.5	85	70	91	82	30	33	30.1	31	24.1	25.7	24.2	24.7
1988	11	10	31.6	21.6389	9.96111	26.8	31.6	25.8	27.5	24.4	26.8	24.8	25.3	82	69	92	81	29	32.1	30.6	30.6	23.5	25.2	24.4	24.4
1988	11	11	31.6	22.0471	9.55294	25.8	30.8	25.2	26.8	24.8	25.8	24.2	24.9	92	67	92	84	30.6	29.9	29.5	30	24.4	24.1	23.8	24.1
1988	11	12	30	21.975	8.025	24.8	29	24.8	25.8	23.6	26.8	23.2	24.5	91	84	87	87	28.3	33.8	27.4	29.8	23.1	26.1	22.6	23.9
1988	11	13	32.1846	21.65	10.5346	25.8	31.6	25.8	27.3	24.8	26.6	24.8	25.4	92	68	92	84	30.6	31.5	30.6	30.9	24.4	24.9	24.4	24.6
1988	11	14	32.7929	21.4533	11.3395	24.8	32.2	25.8	27.1	22.6	27.8	24.2	24.9	83	72	88	81	26	34.4	29.1	29.8	21.7	26.4	23.6	23.9
1988	11	15	32.4333	21.8286	10.6048	25.0444	31.8	24.8	26.9867	23.6333	26.8	23.6	24.4	89.3333	68	91	80.2857	28.2833	31.9	28.3	28.7067	23.0833	25.1	23.1	23.3267
1988	11	16	31.4	22.0235	9.37647	24.8	29.8	24.6	26	23.6	25.8	23.2	24.2	91	73	89	84	28.3	30.6	27.5	28.8	23.1	24.4	22.7	23.4
1988	11	17	32.15	22.3647	9.78529	24.2	31.8	24.2	26.1	23.6	26.8	22.8	24.4	95	68	89	84	28.7	31.9	26.8	29.2	23.4	25.1	22.2	23.6
1988	11	18	31.2	22.1733	9.02667	24.8	31	24.6	26.3	23.6	26.4	23.8	24.6	91	70	94	85	28.3	31.4	28.9	29.5	23.1	24.8	23.5	23.8
1988	11	19	30.6	22.2294	8.37059	24.8	30.2	24.8	26.1	23.6	26.8	23.8	24.7	91	77	92	87	28.3	33	28.8	30	23.1	25.7	23.4	24.1
1988	11	20	30.8	22.1111	8.68889	24.6	30.2	24.8	26.1	22.8	25.2	23.6	23.9	86	67	91	81	26.6	28.8	28.3	27.9	22.1	23.4	23.1	22.9
1988	11	21	31.8	21.8882	9.91176	25.8	31.6	25.2	27	24.4	27.8	24.2	25.5	89	75	92	85	29.6	34.8	29.5	31.3	23.9	26.6	23.8	24.8
1988	11	22	31	21.5667	9.43333	24.8	30.2	25.8	26.6	23.2	26.8	24.6	24.9	87	77	91	85	27.4	33	30.1	30.2	22.6	25.7	24.2	24.1
1988	11	23	32.4417	22.2	10.2417	25.2125	30	25.6	27.2214	22.2	26.8	24.6	24.5	85.8667	78	92	79.2857	27.6938	33.1	30.3	28.6133	22.7312	25.8	24.2	23.28
1988	11	24	32.8	21.8533	10.9467	25.2941	32.6	25.2	26.9643	25.6	27.8	24.8	26.1	87.9412	70	97	79.7857	28.3706	34.2	31	28.84	23.1	26.3	24.7	23.3667
1988	11	25	31.2	22.3	8.9	22.8	30.4	25.6	26.1	21.8	26.2	23.8	23.9	92	72	86	83	25.4	31.2	28.3	28.3	21.4	24.8	23.1	23.1
1988	11	26	30.2	21.76	8.44	23.8	29.4	24.8	25.7	22.8	26.4	23.6	24.3	92	79	91	87	27.1	32.4	28.3	29.3	22.4	25.4	23.1	23.7
1988	11	27	32.8462	21.2	11.6462	26.8	32.6	25.8	27.8	25.4	27.6	24.2	25.7	89	68	88	82	31.5	33.6	29.1	31.4	24.9	26	23.6	24.8
1988	11	28	31	21.8667	9.13333	27.4	30.6	26.2	27.6	24.6	25.4	24.8	24.9	80	66	89	78	29.1	29	30.4	29.5	23.6	23.5	24.3	23.8
1988	11	29	33.0714	21.4667	11.6048	26.8	32.2	25.8	27.6	24	26.8	24.2	25	79	66	88	78	28	31.7	29.1	29.6	22.9	25	23.6	23.9
1988	11	30	30.2	20.7143	9.48571	25.4	30	25.8	26.8	22.6	24.4	23.8	23.6	79	63	85	76	25.6	26.9	28.2	26.9	21.5	22.3	23	22.3
1988	12	1	30.2	20.9429	9.25714	25.2	29.6	25.8	26.6	23.4	24.6	22.2	23.4	86	67	73	75	27.6	27.6	24.4	26.5	22.7	22.7	20.7	22
1988	12	2	31	21	10	24.8	30.2	25.8	26.6	22.6	26.8	23.4	24.3	83	77	82	81	26	33	27.2	28.7	21.7	25.7	22.5	23.3
1988	12	3	30.4	21.7714	8.62857	22.8	30.2	24.6	25.5	21.8	25.6	21.8	23.1	92	69	78	80	25.4	29.8	24.3	26.5	21.4	24	20.6	22
1988	12	4	30.8	21.7077	9.09231	25.8	30.2	25.6	26.8	22.6	24	23.2	23.3	76	60	82	73	25.3	25.7	26.8	26	21.3	21.6	22.3	21.7
1988	12	5	30.6	21.8769	8.72308	22.4	30	25.6	25.9	21.4	23.6	22.8	22.6	92	59	79	76	24.8	24.9	25.9	25.2	21	21	21.7	21.2
1988	12	6	32.4222	21.8667	10.5556	23.8	30.8	25.2	26.3	21.8	25.2	22.8	23.3	84	64	82	77	24.8	28.4	26.2	26.4	21	23.2	21.8	22
1988	12	7	31.2	22.3091	8.89091	24.2	29.2	24.6	25.7	22.6	23.4	22.8	22.9	87	62	86	78	26.4	25	26.6	26	22	21.1	22.1	21.7
1988	12	8	30.2	21.35	8.85	23.6	29.8	23.2	25	22.8	24.2	21.8	22.9	93	63	89	82	27.2	26.5	25.2	26.3	22.5	22	21.2	21.9
1988	12	9	32.4	21.9429	10.4571	23.8	31.6	24.8	26.3	21.6	25.8	22.2	23.2	83	63	80	75	24.3	29.4	25	26.3	20.7	23.8	21.1	21.8
1988	12	10	28.2	21.8357	6.36429	22.6	26.2	25.8	25.1	21.8	24.4	23.6	23.3	93	86	83	88	25.6	29.4	27.7	27.5	21.5	23.7	22.8	22.7
1988	12	11	29.4	21.1091	8.29091	26.2	28.2	24.8	26	23.2	24.4	21.6	23.1	78	73	76	76	26.4	28	23.7	26.1	22	23	20.2	21.7
1988	12	12	30.4	21.7538	8.64615	25.8	30	25.6	26.8	23.4	25.2	23.8	24.1	82	68	86	79	27.2	28.9	28.3	28.1	22.5	23.5	23.1	23
1988	12	13	29.4	21.3385	8.06154	26.8	29	25.8	26.8	23.8	24.2	23.8	23.9	78	68	85	77	27.5	27	28.2	27.6	22.7	22.4	23	22.7
1988	12	14	31	20.85	10.15	22.6	30	24.8	25.5	21.8	24.6	22.8	23.1	93	65	84	81	25.6	27.4	26.4	26.5	21.5	22.6	22	22
1988	12	15	32.2	21.3857	10.8143	25.4	31.2	25.6	27	23.4	25.8	23.6	24.3	85	65	85	78	27.5	29.7	27.8	28.3	22.6	23.9	22.8	23.1
1988	12	16	32.6	21.3714	11.2286	25.8	31.8	25.6	27.2	23.2	26.6	23.8	24.5	80	67	86	78	26.7	31.4	28.3	28.8	22.2	24.9	23.1	23.4
1988	12	17	32.4	21.3571	11.0429	24.8	31.6	24.8	26.5	23.4	25.8	22.6	23.9	89	63	83	78	27.8	29.4	26	27.7	22.9	23.8	21.7	22.8
1988	12	18	31.2	21.4154	9.78462	25.4	30	24.8	26.3	22.6	24.2	22.8	23.2	79	62	84	75	25.6	26.4	26.4	26.1	21.5	22	22	21.8
1988	12	19	31.6	22.3143	9.28571	22.2	30.8	24.6	25.5	21.2	25.6	22.8	23.2	92	66	86	81	24.5	29.4	26.6	26.8	20.8	23.8	22.1	22.2
1988	12	20	30.6	21.92	8.68	25.8	30.2	24.8	26.4	22.6	25.8	22.6	23.7	76	71	83	77	25.3	30.3	26	27.2	21.3	24.3	21.7	22.4
1988	12	21	32	22.5714	9.42857	22.6	30.8	24.2	25.5	20.8	25.6	22	22.8	85	66	83	78	23.4	29.4	25	25.9	20	23.8	21.1	21.6
1988	12	22	32.6	22.0857	10.5143	25.8	31.2	25.6	27	23.8	26.6	23.8	24.7	85	70	86	80	28.2	31.8	28.3	29.4	23	25.1	23.1	23.7
1988	12	23	33	21.9077	11.0923	23.8	32.2	25.8	26.9	22.6	27.8	23.2	24.5	90	72	80	81	26.6	34.4	26.7	29.3	22.1	26.4	22.2	23.6
1988	12	24	32.8167	22.4	10.4167	25.22	31.24	26.56	27.4067	22.6571	25.2462	23.5385	23.6667	81.2143	62.2308	78.6154	72.5455	25.8929	28.2	27.1846	26.75	21.6143	22.9846	22.3692	22.125
1988	12	25	32.5545	21.9214	10.6331	24.8857	31.3846	26.7385	27.4417	22.85	25.6	23.8571	24.0615	84.5714	63	79.6154	75.1	26.5357	28.75	27.8385	27.3909	22.0214	23.2667	22.8077	22.5
1988	12	26	32.6417	21.6667	10.975	24.7429	31.3857	26.6133	27.3214	22.75	24.9	23.6231	23.49	84.8571	58.1818	79.6154	72.7778	26.4	26.8545	27.4154	26.36	21.95	22.1545	22.4769	21.87
1988	12	27	32.5333	22.5071	10.0262	24.5333	31.6133	26.6933	27.3933	22.66	25.3	23.5333	23.7286	85.6667	60.3571	77.6667	73.7692	26.3733	28.0286	26.9867	26.8714	21.8867	22.8929	22.2733	22.2
1988	12	28	32.75	21.0143	11.7357	23.7867	31.1385	26.2615	26.7818	22.04	24.875	23.3692	23.48	85.5714	61.5833	79.4167	75.7778	25.4133	27.3667	26.9083	26.57	21.3067	22.4	22.2583	22
1988	12	29	32.675	20.8133	11.8617	23.9467	31.0786	26.08	26.7214	21.9867	24.8462	23.1	23.2385	85.4667	61	79.8571	75.3333	25.2067	27.3231	26.5357	26.2	21.1267	22.3846	21.95	21.7231
1988	12	30	32.6167	21.5286	11.0881	24.1846	30.7	26.0933	26.825	22.0857	24.7833	23.1286	23.2583	84.0769	63.3333	78.9286	74.6	25.2308	27.4667	26.4643	26.3091	21.1615	22.5167	21.9643	21.8182
1988	12	31	32.1636	21.2846	10.879	24.6154	31.2154	26.0333	26.95	22.4333	24.3818	22.7583	23.09	83.8333	58.9091	75.9167	70.7778	25.7833	26.1818	25.575	25.56	21.5583	21.7818	21.425	21.41

## Sheet: 1989
			Temperature			Temperature				Temperature				Relative Humidity				Pressure				Dew temperature
Year	Month	Day	Maximum	Minimum	Max-Min	1899-12-31 07:00:00	1899-12-31 13:00:00	1899-12-31 19:00:00	Average	1899-12-31 01:00:00	1899-12-31 13:00:00	1899-12-31 19:00:00	Average	1899-12-31 01:00:00	1899-12-31 13:00:00	1899-12-31 19:00:00	Average	1899-12-31 07:00:00	1899-12-31 13:00:00	1899-12-31 19:00:00	Average	1899-12-31 07:00:00	1899-12-31 13:00:00	1899-12-31 19:00:00	Average		Month	Taverage	Hraverage
1989	1	1	32.8	21.5818	11.2182	25.0727	31.54	26.47	27.5222	22.6364	25.1455	22.8667	23.4	81.6364	61.7273	75.25	72.7778	25.9	27.9273	25.6	26.19	21.6	22.8364	21.425	21.78		January	26.8529	75.0196
1989	1	2	32.3111	22.06	10.2511	24.8	30	25.2	26.3	23.2	26.8	23	24.3	87	78	83	83	27.4	33.1	26.6	29	22.6	25.8	22.1	23.5		February	27.1009	70.6438
1989	1	3	32.09	22.1818	9.90818	24.8	31.2	24.8	26.4	22.2	22.6	22.8	22.5	80	48	84	71	25	21.8	26.4	24.4	21.1	18.8	22	20.7		March	28.0037	68.375
1989	1	4	31.8	21.6	10.2	24.8	30.6	24.2	26	22.8	26.2	23.8	24.3	84	71	97	84	26.4	31.1	29.2	28.9	22	24.7	23.7	23.5		April	28.7338	70.4286
1989	1	5	31.76	21.7667	9.99333	24.8	32.2	25.8	27.1	22.4	27.8	24.6	24.9	82	72	91	81	25.5	34.4	30.1	30	21.4	26.4	24.2	24		May	28.432	73.6051
1989	1	6	31.72	21.9667	9.75333	24.8	31.2	25.6	26.8	22.2	27.6	23.8	24.5	80	76	86	81	25	34.5	28.3	29.3	21.1	26.5	23.1	23.6		June	28.8492	72.1453
1989	1	7	32.47	22.4	10.07	24.6	32.8	25.2	27	21.8	27.6	23.8	24.4	78	67	89	78	24.3	33.5	28.5	28.8	20.6	25.9	23.3	23.3		July	29.2449	68.544
1989	1	8	32.6	22.0182	10.5818	24.8	32.6	25.4	27	21.6	27.8	22.2	23.9	76	70	76	74	23.7	34.2	24.6	27.5	20.2	26.3	20.9	22.5		August	28.6251	71.7402
1989	1	9	32.39	22.3636	10.0264	24.2	31.8	25.6	26.8	22.2	26.8	23.8	24.3	84	68	86	79	25.4	31.9	28.3	28.5	21.4	25.1	23.1	23.2		September	26.9557	78.3444
1989	1	10	32.2111	21.3636	10.8475	24.8	32.6	25.2	27	21.6	27.8	23.6	24.3	76	70	88	78	23.7	34.2	28.1	28.6	20.2	26.3	23	23.2		October	27.455	78.5971
1989	1	11	31.5375	21.9273	9.61023	24.8	33.6	26.2	27.7	22.8	26.8	24.6	24.7	84	59	88	77	26.4	30.7	29.9	29	22	24.5	24	23.5		November	26.9085	82.3402
1989	1	12	31.8444	21.8889	9.95556	24	27.2	23.8	24.7	22.8	23.6	21.8	22.7	90	74	84	83	27	26.7	24.8	26.2	22.3	22.2	21	21.8		December	26.8117	76.7905
1989	1	13	32.79	21.7556	11.0344	24.8	31.6	25.2	26.7	23.6	27.8	23.8	25.1	91	75	89	85	28.3	34.8	28.5	30.6	23.1	26.6	23.3	24.3
1989	1	14	32.48	22.08	10.4	23	30.9889	26	26.8111	22.6	24.28	22.75	22.98	97	56.6364	75.9091	73.7	27.1	25.3182	25.6667	25.3545	22.4	20.9455	21.2667	21.0818
1989	1	15	32.4889	21.9182	10.5707	24.5308	31.2	25.6545	26.8273	22.4333	24.9077	23.0308	23.3417	84.25	59.3077	78.9231	73.8333	25.3385	27.2385	26.2846	26.2769	21.2231	22.2462	21.8	21.7538
1989	1	16	32.6	21.3273	11.2727	23.9308	31.06	25.8909	26.7818	21.8667	24.7385	23.0154	23.0833	84.75	58.9231	77.3846	73.4167	24.8923	26.9077	26.1231	25.9846	20.9923	22.0231	21.7308	21.5846
1989	1	17	32.67	21.4444	11.2256	23.9667	31.48	25.86	26.83	21.7833	24.5667	22.8333	23.0667	83	57.1667	76.6667	72.4167	24.6333	26.1917	25.65	25.4917	20.8417	21.725	21.45	21.3333
1989	1	18	32.4444	21.3455	11.099	24.2462	31.5091	26.04	26.98	21.8769	24.7583	23.1833	23.1818	81.8462	57.1667	78.5	73	24.6615	26.6417	26.4917	25.7909	20.8385	21.8917	21.95	21.4727
1989	1	19	32.5111	21.44	11.0711	24.2417	31.4111	25.74	26.86	21.775	24.8	22.95	23.175	80.75	55.75	77.4167	71.6364	24.425	26.4417	25.9667	25.625	20.6417	21.8417	21.65	21.375
1989	1	20	32.5273	20.5778	11.9495	23.8833	31.14	26.3273	26.6444	22	25.1	22.9231	23.06	82.4545	62.9167	76.8462	74.5556	24.9273	28.0083	25.8923	25.74	21	22.7833	21.5538	21.46
1989	1	21	32.9818	21.6	11.3818	24.6769	31.8	26.4182	27.4	22.0923	25.2	23.4	23.5692	80.2308	59.3846	78	72.8333	24.9	27.6769	26.7615	26.4462	20.9615	22.5846	22.1385	21.9
1989	1	22	32.7545	21.4545	11.3	24.6308	31.6	26.3182	27.2818	22.0923	25	23.3231	23.4769	80.9231	59.2308	78.3846	73.5	24.9538	27.2308	26.7308	26.3	20.9846	22.3462	22.0692	21.8077
1989	1	23	32.32	21.86	10.46	24.8167	31.0444	25.62	26.96	22.1273	24.7364	23.1333	23.14	80.7273	58	79.8333	71.5	24.7417	26.5909	26.4917	25.7636	20.875	21.9727	22	21.5091
1989	1	24	32.98	22.14	10.84	24.6538	31.38	25.9778	27.05	21.8333	24.4308	22.6083	22.9	79.0833	57	76	69.7273	24.1308	26	25.225	25.0833	20.4538	21.5462	21.1917	21.0417
1989	1	25	33.1444	22.62	10.5244	24.2333	31.82	26	27.16	21.8	25.3636	22.8333	23.1909	81.5	58.3636	75.25	70.7	24.5333	27.7636	25.4917	25.6364	20.7417	22.7091	21.3583	21.4182
1989	1	26	33.08	22.62	10.46	24.6	31.22	25.9273	26.9818	21.8727	25.2615	22.9692	23.1273	81.4545	61	77	72.2727	24.3833	28.0615	25.9538	25.825	20.6417	22.8462	21.6077	21.5417
1989	1	27	32.8727	22.3091	10.5636	24.9692	31.2909	25.95	27.01	22.0462	24.8923	23.0154	23.3154	77.7692	61.2308	78.5833	72.8182	24.5769	27.4385	26.325	26.0833	20.7462	22.4	21.7667	21.6083
1989	1	28	32.7111	22.7	10.0111	24.8308	31.3455	25.65	26.9375	21.6154	24.8308	22.8545	23.2818	75.9231	58	76.8	70.7778	23.6846	26.8231	25.68	25.76	20.1462	22.1077	21.49	21.47
1989	1	29	32.92	21.575	11.345	24.65	31.7636	26.0545	27.07	21.75	24.9077	22.9385	23.2083	78.3333	57.1538	76.2308	71.3636	24.15	26.8	25.7692	25.65	20.45	22.0923	21.5	21.4083
1989	1	30	33.22	22.18	11.04	24.5833	31.72	25.68	26.97	22.15	24.6333	22.5167	23.1	81.4167	54.9167	75.25	70.6667	25.1333	26.0917	24.95	25.3833	21.1	21.5333	20.9	21.1917
1989	1	31	33.025	21.075	11.95	24.28	31.225	26.0375	26.8625	21.86	23.8444	22.3333	22.6444	81.4	54.2222	74.3333	70.1111	24.62	24.5556	24.6667	24.5667	20.83	20.7222	20.7778	20.7556
1989	2	1	32.64	21.4154	11.2246	24.3467	31.7455	25.36	26.71	21.8	24.6533	22.4857	22.9231	81.2857	57.1333	75.9286	71.3333	24.5286	26.3067	24.9786	25.1385	20.6929	21.7667	20.9929	21.0692
1989	2	2	32.6364	21.7538	10.8825	24.0071	31.6222	25.6	26.82	21.3714	24.9	22.8571	23.0429	80.3571	58.4286	76.2143	71.7692	23.7643	26.9571	25.6071	25.45	20.2143	22.2	21.4286	21.2786
1989	2	3	32.9	22.0615	10.8385	24.8923	31.86	26.6	27.47	21.9692	24.9077	23.1077	23.3308	77.6923	57.8462	74	70.4167	24.4154	26.8769	25.8154	25.7154	20.6692	22.1769	21.5231	21.4615
1989	2	4	32.94	22.0769	10.8631	24.6571	31.82	25.58	26.89	21.9286	25.1857	22.8714	23.3286	78.7857	59	77.6429	71.5385	24.45	27.4786	25.7214	25.8857	20.7071	22.4929	21.4786	21.5571
1989	2	5	32.5	21.0417	11.4583	23.4	31.38	25.6	26.43	21.6	24.6143	22.6	22.9077	84.4615	57.2857	75.0714	72.2308	24.5786	26.2786	25.1214	25.3357	20.7786	21.75	21.0714	21.2
1989	2	6	32.45	22.0182	10.4318	24.3667	31.3556	25.925	26.9625	22.2462	24.6333	22.9385	23.225	81.1667	58.75	75.2308	70.9	24.675	26.5333	25.6769	25.2909	20.8167	21.8917	21.4538	21.1545
1989	2	7	33.4667	21.6308	11.8359	24.1571	31.2909	26.06	26.96	21.5769	24.15	22.5846	22.6917	80.7692	53.1667	72.5385	67.7273	24.1615	24.925	24.8231	24.4667	20.4615	20.8417	20.8538	20.6083
1989	2	8	33.15	21.6923	11.4577	24.6214	31.92	25.9636	27.1	22.1167	25.1429	22.9286	23.425	82.4167	60.9286	74.4286	72.75	25.0462	27.6571	25.5857	26.1846	21.0385	22.5214	21.3571	21.7
1989	2	9	32.6909	21.3	11.3909	23.2	33	25.2	26.7	21	24.48	20.4	22.8929	82	56.9333	65	71.2143	23.4	25.9667	20.8	25.1267	20	21.6333	18.1	21.1
1989	2	10	33.3636	21.6308	11.7329	22.8	32.2	24.8	26.1	20.2	25.8	20	22	79	60	65	68	22	29	20.2	23.7	19	23.5	17.7	20.1
1989	2	11	33	22.2571	10.7429	24.4	33.3	25.2	27	21.4	25.6	20.2	22.4	77	54	64	65	23.5	27.7	20.4	23.9	20.1	22.8	17.8	20.2
1989	2	12	33.5909	21.8	11.7909	23.8	31.5	25.4	26.5	20.4	25.8	21.6	22.6	74	64	72	70	21.7	29.5	23.3	24.8	18.8	23.8	19.9	20.9
1989	2	13	33.4167	21.8	11.6167	23.8	33.4	26.1	27.4	20.4	24.8	23.04	23.1714	74	57.0667	74.8667	71.2	21.7	26.4867	25.76	25.68	18.8	21.8933	21.56	21.4467
1989	2	14	33.95	22.2143	11.7357	23.6	33.5	23.6	26.1	20	25.4	20.2	21.9	72	52	74	66	21	27.1	21.4	23.2	18.3	22.4	18.6	19.8
1989	2	15	33.7333	21.8308	11.9026	21.1	26.6	23.2	23.5	21.8	22.2	20.2	23.28	78.4	69	76	68.2857	24.2	23.9	21.7	25.44	20.5133	20.3	18.8	21.28
1989	2	16	32.9091	22.4429	10.4662	19.2	33.8	24.8	25.6	17.8	25.6	21.2	21.5	87	52	73	71	19.5	27.4	22.8	23.2	17.1	22.6	19.6	19.8
1989	2	17	34.2083	22.4923	11.716	20	33.1818	24.8	27.7818	19.6	25.0133	21.4	23.32	96	53.8	74	69.9286	22.5	26.4667	23.2	25.6467	19.4	21.8467	19.9	21.4067
1989	2	18	32.95	22.2	10.75	24.6	33.8	25.8	27.5	21.8	27.6	21.4	23.6	78	62	68	70	24.3	32.8	22.6	26.6	20.6	25.6	19.4	21.9
1989	2	19	33.2333	22.25	10.9833	21.1	31.8	26.8	26.6	21.48	25.8	23	22.84	78.1429	62	73	67.2308	23.5286	29.3	25.6	24.4929	20.1	23.7	21.5	20.6571
1989	2	20	33.58	21.7846	11.7954	24.8	34	28.3	28.8	23.4	27.6	23.2	24.7	89	62	65	72	27.8	32.7	25.1	28.5	22.9	25.5	21.1	23.2
1989	2	21	33.7167	21.9143	11.8024	25.8	31.4	27.6	28.1	22.4	24.2	23.8	23.5	75	55	73	68	24.8	25.4	27	25.8	21	21.4	22.3	21.6
1989	2	22	34.2462	22.1385	12.1077	23.8	33.8	25.8	27.3	22.125	27.6	22.2	23.3667	81	62	73	68.5	24.95	32.8	24.4	25.5267	21.0125	25.6	20.7	21.3267
1989	2	23	33.7846	22.7429	11.0418	24.6	35.2	29	29.5	21.8	28.6	23.4	24.6	78	61	63	67	24.3	34.8	25.1	28	20.6	26.6	21.1	22.8
1989	2	24	33.6615	22.8533	10.8082	24.4	34	26.6	27.9	22.6	25.8	22.8	23.7	86	52	73	70	26.2	27.8	25.2	26.4	21.9	22.8	21.3	22
1989	2	25	33.6714	22.6429	11.0286	24.4	33.3	27.7	28.3	22.8	27.6	22.6	24.3	87	65	65	72	26.7	33.2	24.1	28	22.2	25.8	20.5	22.8
1989	2	26	33.7	21.9385	11.7615	23.4	29.8	26.4	26.5	22.8	25.2	23.4	23.8	95	69	78	81	27.3	29	26.8	27.7	22.6	23.5	22.2	22.8
1989	2	27	34.1714	22.55	11.6214	24.4	32.2	26.8	27.5	22.8	27.6	23.8	24.7	87	71	78	79	26.7	33.9	27.5	29.4	22.2	26.1	22.7	23.7
1989	2	28	34.1769	22.9875	11.1894	25.8	35.6	26.8	28.8	23.4	29.8	23.4	25.5	82	66	75	74	27.2	38.1	26.5	30.6	22.5	28.2	22.1	24.2
1989	3	1	34.3687	21.9176	12.4511	25.4	33.8	27.3	28.4	22.2	28.8	22.6	24.5	76	69	67	71	24.6	36.3	24.3	28.4	20.9	27.3	20.6	22.9
1989	3	2	34.375	22.6875	11.6875	25	33.6	25.8	27.5	22.4	27.8	22	24.1	80	64	72	72	25.4	33.5	23.9	27.6	21.3	26	20.4	22.6
1989	3	3	34.2188	22.875	11.3438	25.8	34.8	27.8	29	22.2	28.6	23	24.6	73	63	67	68	24.4	35	24.9	28.1	20.7	26.7	21	22.8
1989	3	4	34.3563	22.9882	11.368	25.2	33.8	26.8	28.1	22.2	27.8	23.4	24.5	77	64	75	72	24.8	33.4	26.5	28.2	20.9	25.9	22.1	23
1989	3	5	33.9375	23.0353	10.9022	25.8	32	24.8	26.8	23.2	25.4	22.6	23.7	80	59	83	74	26.7	28.1	26	26.9	22.2	23	21.7	22.3
1989	3	6	33.425	23.0235	10.4015	23.8	32.6	25.4	26.8	21.4	26.8	21.6	23.3	81	64	72	72	23.9	31.4	23.3	26.2	20.4	24.9	19.9	21.7
1989	3	7	34.18	22.8267	11.3533	24.8	36.2	27.6	29	21.2	27.8	22	23.7	73	53	62	62	22.8	31.8	22.7	25.8	19.6	25.1	19.6	21.4
1989	3	8	34.4533	23.1875	11.2658	25.2222	36.2	29.8	28.4364	22.3333	27.8	22.6	23.2882	76.3529	53	54	66.7059	24.7167	31.8	22.7	25.0765	20.8556	25.1	19.5	21.0588
1989	3	9	34.5867	22.8143	11.7724	24.8	35	28.9	29.4	22.6	28.2	23.8	24.9	83	60	66	70	26	33.7	26.1	28.6	21.7	26.1	21.8	23.2
1989	3	10	34.3875	22.2625	12.125	22.5	35	27.3	28	22.1	26.8	22.8	23.1889	79.8947	53	68	66.7778	24.8368	29.8	24.8	25.0333	20.8947	24	21	20.9944
1989	3	11	34.825	22.8588	11.9662	23.8	32.6	23.4	25.8	22.8	25.8	23.3053	23.0813	92	58	70.5556	65.3529	27.1	28.7	25.8421	24.8941	22.4	23.4	21.4947	20.9294
1989	3	12	34.5429	22.6437	11.8991	24.4	29.8	24.8	25.9	22.2	24.8	21.6	22.9	83	67	76	75	25.3	28	23.7	25.7	21.3	23	20.2	21.5
1989	3	13	34.3467	22.8941	11.4525	23.2	30.8	24.2	25.6	21.8	25.6	21.8	23.1	89	66	81	79	25.2	29.4	24.5	26.4	21.2	23.8	20.8	21.9
1989	3	14	34.9267	23.0125	11.9142	23.8	33.8	26.2	27.5	22.2	27.6	22.4	24.1	87	62	72	74	25.7	32.8	24.6	27.7	21.5	25.6	20.8	22.7
1989	3	15	34.7333	22.7588	11.9745	25.8	34.2	25.8	27.9	22.6	28.8	21.4	24.3	76	67	68	70	25.3	36	22.6	28	21.3	27.2	19.4	22.6
1989	3	16	33.8714	22.525	11.3464	24.6	33.4	25.8	27.4	22.8	24.2	22.6	23.2	86	47	76	70	26.6	24.1	25.3	25.3	22.1	20.5	21.3	21.3
1989	3	17	35.0143	22.9143	12.1	25.6706	32.6	25	28.57	22.7111	27.2	23.8	23.7765	78.1176	66	91	67.375	25.6941	32.5	28.7	26.1062	21.4588	25.4	23.3	21.6875
1989	3	18	34.4467	22.8	11.6467	24.8	34.6	25.8	27.8	21.2	27.8	22.2	23.7	73	60	73	69	22.8	32.9	24.4	26.7	19.6	25.6	20.7	22
1989	3	19	35.4143	23.1059	12.3084	25.7053	32.7	27.2833	28.3583	22.4263	24.9833	23.1316	23.4167	75.4211	51.8889	69.2632	65.3333	24.8737	25.8722	25.3053	25.1389	20.9421	21.5556	21.1947	21.1056
1989	3	20	35.1267	22.9176	12.209	25.7684	34.2	25	28.6727	22.9684	28	20.4	23.9105	78.2632	63	66	66.5	26.1316	33.7	20.9	26.2778	21.6842	26.1	18.2	21.7389
1989	3	21	34.6786	22.7875	11.8911	24.2	35.4	25.8	27.8	21.2	25.0824	20.8	23.4412	77	53.0588	64	66.0588	23.2	26.2353	21.3	25.3	19.9	21.7412	18.5	21.1882
1989	3	22	34.2143	22.92	11.2943	25.8	36.2	25.6	28.3	21	24.875	20.4	23.5375	65	52.6	63	68.1333	21.7	26	20.5	25.78	18.8	21.6533	17.9	21.5267
1989	3	23	34.16	23.04	11.12	26.8	35.4	26.8	29	22.8	24.7579	21.8	23.5556	71	52.4211	65	67.4444	25.1	25.7368	22.8	25.7222	21.2	21.3895	19.6	21.4278
1989	3	24	34.0667	23.28	10.7867	25.2	36.8	25.4	28.2	22.4	24.6947	22.8	23.4632	79	53.2105	80	66.7368	25.2	25.7632	26	25.4421	21.2	21.4	21.8	21.2211
1989	3	25	34.6357	23.6625	10.9732	25.7111	33.6	25.8	28.4182	22.4778	24.8667	20.8	23.5167	75.6111	50.3889	64	65.2222	24.9889	25.65	21.3	25.3556	20.9833	21.3389	18.5	21.2056
1989	3	26	34.2067	23.5125	10.6942	25.8	35.2	25.8	28.1	21.4	24.4167	21.6	23.4294	68	50.0556	69	66.4706	22.6	24.8056	23	25.3294	19.4	20.8	19.8	21.1765
1989	3	27	34.5267	23.6625	10.8642	26.0737	33.0364	27.4909	28.5583	22.6222	25.1053	23.3579	23.6444	73.8889	51.0526	70.1579	65.2105	25.1158	26.0842	25.8	25.6474	21.1105	21.6263	21.5	21.4053
1989	3	28	34.6533	23.1857	11.4676	25.9053	35.4	25	28.5	22.5684	24.8211	20.8	23.4842	75	49.5263	69	64.3684	25.0579	25.3789	21.8	25.1474	21.0579	21.1474	18.9	21.0526
1989	3	29	34.36	22.5333	11.8267	25.8	36	26.8	28.8	21	28.8	20.2	23.3	65	59	55	60	21.7	34.8	19.3	25.3	18.8	26.6	17	20.8
1989	3	30	34.6	22.9167	11.6833	26.4	35.8	27.4	29.3	22.2	24.88	21.4	23.54	70	51.6	59	65.9333	24	25.8133	21.5	25.4733	20.4	21.3467	18.7	21.2533
1989	3	31	34.3091	22.74	11.5691	25.6	34.8	26.2	28.2	21.6	27.8	22.8	24.1	71	59	75	68	23.2	32.7	25.5	27.1	19.9	25.6	21.4	22.3
1989	4	1	34.7273	23.2462	11.4811	24.8	34.6	26.2	28	21.8	24.9125	22.8	23.8062	77	51.5333	75	66.8	24.1	25.9333	25.5	26.1533	20.5	21.5733	21.4	21.72
1989	4	2	35.4667	23.2769	12.1897	25.8	36.8	25.4	28.3	22.2	28.8	23.575	23.98	73	55	69.9375	65.2143	24.4	34.3	26.1812	25.9786	20.7	26.4	21.7063	21.5786
1989	4	3	34.8769	23.8615	11.0154	24.2	30.8	24.6	26	23.2	25.4	22.8	23.8	92	65	86	81	27.8	28.9	26.6	27.7	22.8	23.5	22.1	22.8
1989	4	4	34.5273	23.3846	11.1427	25.4	33.8	25.2	27.4	23.2	26.2	23.8	24.4	83	55	89	76	27	29	28.5	28.2	22.3	23.5	23.3	23
1989	4	5	34.8636	23.6364	11.2273	25.8	32.6	27.8	28.5	22.6	27.8	23	24.5	76	70	67	71	25.3	34.2	24.9	28.1	21.3	26.3	21	22.9
1989	4	6	34.2462	24.0769	10.1692	27.6	32.7182	26.8	28.7909	22.6	25.4353	24.2	24.2294	65	50.25	81	66.125	24.1	26.2125	28.5	26.525	20.5	21.8562	23.2	22.025
1989	4	7	34.5778	24.0333	10.5444	26.8	34.8	27.6	29.2	22.6	25.425	24.8	24.3867	70	51.75	80	68.1429	24.6	26.725	29.4	27.0429	20.9	22.125	23.8	22.3214
1989	4	8	34.5182	23.74	10.7782	26.4	35	25.8	28.3	22	25.7071	23.2	24.5538	68	55.2857	80	70.1538	23.5	27.7	26.7	27.6538	20.1	22.7	22.2	22.6769
1989	4	9	34.8833	23.6615	11.2218	26.8	35	26.2	28.5	23.4	25.1375	23.6	24.1375	75	50	81	67.8	26.5	25.6667	27.4	26.38	22.1	21.3733	22.6	21.8867
1989	4	10	34.6385	23.0571	11.5813	26.4	35.8	26.8	28.9	21.8	25.4235	24.8	24.0471	67	53.625	85	68.25	23.1	26.7625	30	26.3938	19.8	22.1563	24.1	21.925
1989	4	11	33.9917	23.3429	10.6488	27.6	37.8	29.6	31.1	23.6	25.0118	25.4	23.9588	72	52.2941	72	67.9412	26.5	26.0588	29.7	26.3824	22	21.7176	23.9	21.9235
1989	4	12	33.6727	23.4154	10.2573	26.8	36.8	27.2	29.5	23.2	25.375	25.2	23.9688	74	57.6875	85	69.625	26.1	27.5375	30.7	26.6562	21.8	22.5625	24.5	22.0437
1989	4	13	34.7333	23.6154	11.1179	27.8	32.4091	26.2	28.1	23	25.1125	24.8	24.0938	67	52.8125	89	69.625	24.9	26.325	30.4	26.7875	21	21.8938	24.3	22.1562
1989	4	14	34.4909	23.3	11.1909	26.4	32.2	26.2	27.8	22.6	25.4	24.4	24.1	72	58	86	72	24.9	28	29.4	27.4	21	22.9	23.7	22.6
1989	4	15	35.0545	22.9667	12.0879	26.8	33.4444	27.2	28.9875	23.2	25.6467	25.8	24.2357	74	53.1333	90	68.1429	26.1	27.34	32.3	26.8643	21.8	22.5133	25.3	22.2071
1989	4	16	34.9455	23	11.9455	28.8	34.8	26.2	29	23.4	25.625	24.8	24.3929	64	51.9375	89	69.9286	25.2	27.1688	30.4	27.3143	21.2	22.3812	24.3	22.4643
1989	4	17	34.3	23.3833	10.9167	27.6	35.8	28	29.9	22.4	25.5933	22.6	24.3857	64	54.6	63	69.2857	23.7	27.4733	23.9	27.2538	20.2	22.6	20.3	22.4462
1989	4	18	33.7778	23.5846	10.1932	27.8	33.6	27.8	29.3	22	25.8	24.8	24.2	61	54	79	64	22.6	28.1	29.3	26.7	19.5	23	23.7	22.1
1989	4	19	33.62	23.7692	9.85077	27.6	36.8	28.2	30.2	21.4	25.5	24.2	24.525	58	57.0714	72	73.0833	21.4	27.7286	27.6	28.0083	18.6	22.7429	22.7	22.9
1989	4	20	33.72	23.2923	10.4277	26.4	34.8	28.8	28.6111	24.2308	26.2571	23.4	25.0923	83.7692	59.3571	64	74.6154	28.7769	29.4214	25.2	29.2154	23.3615	23.6929	21.2	23.5769
1989	4	21	34.0625	23.2833	10.7792	26.8	33.6	26.4	28.3	22.6	26.8	24.8	24.7	70	59	88	72	24.6	30.7	30.2	28.5	20.9	24.5	24.2	23.2
1989	4	22	34.9273	23.0308	11.8965	26.0933	32.92	26.8	28.61	23.96	26.0667	22.8	24.7286	82.8571	57.3333	71	72.5714	27.8643	28.76	25.1	28.4462	22.8143	23.3067	21.2	23.1308
1989	4	23	34.4909	23.1538	11.3371	26.6	33.0667	26.6	28.975	23.6	26.1	24.2	24.7333	78	58.75	82	73	27.1	29.0917	28.6	28.4	22.4	23.5417	23.3	23.1583
1989	4	24	34.4667	23.4923	10.9744	26.8	32.8	26.6	28.2	24	25.8	23.8	24.5	79	58	79	72	28	28.6	27.6	28.1	22.9	23.3	22.7	23
1989	4	25	34.15	23.4	10.75	26.5067	31.8	27.6273	28.61	24.1571	25.2	24.4933	24.75	83.2857	59	77.8	73.7143	28.5929	27.7	28.62	28.5071	23.25	22.8	23.24	23.1714
1989	4	26	34.3	23.6889	10.6111	25.8	33.3714	27.8	28.7571	23.2	26.0333	24.2	24.72	80	56.0833	74	71.1	26.7	28.4583	27.8	28.06	22.2	23.1667	22.8	22.96
1989	4	27	34.8273	23.4462	11.3811	27.8	33.22	27.6	28.74	23	25.8286	24.8	24.5083	67	57.2857	80	69.9167	24.9	28.2357	29.4	27.6	21	23.0286	23.8	22.6667
1989	4	28	34.7455	23.5231	11.2224	27.4	34.8	28.8	29.9	22.8	25.7	24.8	24.2583	68	54	72	66.3333	24.7	27.5429	28.7	26.725	20.9	22.6357	23.3	22.1333
1989	4	29	33.8833	23.6429	10.2405	27.8	33.6	27.2	29	23	25.5286	24	24.3429	67	59.7857	77	71.6429	24.9	28.0857	27.7	27.5214	21	22.9714	22.8	22.6214
1989	4	30	34	23.28	10.72	26.8	33.1455	27.2	28.5333	23.2	25.9125	24.8	24.6692	74	57.0625	82	71.8462	26.1	28.4875	29.7	28.0538	21.8	23.1687	23.9	22.9385
1989	5	1	34.4714	22.4714	12	27.8	34.2	26.8	28.9	24.8	25.7889	24	24.6647	79	56.9444	79	73.4375	29.3	28.1778	28	28.3059	23.7	22.9778	22.9	23.0941
1989	5	2	34	23.4824	10.5176	26.8	33.1308	28.2	28.7417	23.2	25.7529	25.4	24.7412	74	56.5556	80	71.6111	26.1	28.2278	30.6	28.2167	21.8	23.0167	24.4	23.0389
1989	5	3	33.8333	23.6824	10.151	28.4	32.8462	26.8	28.8	24.2	25.7667	23.6	24.5813	71	60.4444	77	73.7333	27.4	28.7444	27	28.2625	22.6	23.3333	22.4	23.0688
1989	5	4	34.1667	24.1294	10.0373	27.6	34.8	28.2	29.7	23.4	25.8111	24.6	24.8059	70	60.0556	75	73	26	28.8556	28.5	28.6176	21.7	23.3889	23.3	23.2588
1989	5	5	33.5143	23.525	9.98929	25.6778	36.8	26.8	28.2917	23.8706	25.2706	24.8	24.3063	87.2941	58.9412	85	74.1333	28.4941	27.5294	30	27.75	23.2176	22.6235	24.1	22.7563
1989	5	6	34.35	23.5625	10.7875	28.4	32.3929	28.6	28.4154	23	25.7053	25.4	24.5167	63	58.8421	78	72.5882	24.5	28.3947	30.3	27.9833	20.8	23.1158	24.3	22.8833
1989	5	7	33.6667	23.4667	10.2	25.9474	35.6	26.8	28.1857	23.9667	28.2	24.8	24.5611	85.4444	57	85	74.1765	28.4556	33.4	30	28.2556	23.1722	25.9	24.1	23.0556
1989	5	8	34.4308	23.9067	10.5241	26.8	31.6	25.6	27.4	24.2	26.8	23.2	24.7	81	69	82	77	28.5	32.1	26.8	29.1	23.2	25.2	22.3	23.6
1989	5	9	34.4364	23.4857	10.9506	27.8	32.3833	27.6	28.4333	23.8	25.8706	24.8	24.7063	72	59.0588	80	73.5625	26.8	28.6765	29.4	28.2588	22.3	23.3	23.8	23.0412
1989	5	10	34.1286	23.4667	10.6619	24.6	33.8	26.2	27.7	23.8	25.8	23.2	24.3	94	53	78	75	28.9	27.9	26.4	27.8	23.5	22.9	22	22.8
1989	5	11	34.7846	23.825	10.9596	25.8	32.6	24.8	27	24.4	26.1333	22.6	24.8706	89	57.3333	83	72.0667	29.6	29.0111	26	28.5588	23.9	23.4556	21.7	23.2059
1989	5	12	34.2857	23.6	10.6857	27.8	33.2	26.8	28.6	23.8	27.6	22.8	24.7	72	65	71	70	26.8	33.2	25.1	28.4	22.3	25.8	21.2	23.1
1989	5	13	34.7636	23.1714	11.5922	26.4	29.8	24.8	26.4	24.8	24.2	21.8	23.6	88	63	77	76	30.2	26.5	24.1	27	24.2	22	20.5	22.3
1989	5	14	34.3818	23.8	10.5818	25.8	32.2786	26.6	28.6214	24.4	26.0211	22.8	24.7722	89	59.6842	73	74.1875	29.6	29	25.2	28.5333	23.9	23.4947	21.3	23.2111
1989	5	15	34.3455	23.5857	10.7597	27	34.2	28.8	29.7	24.4	27	23.8	25.1	81	57	66	68	28.8	30.9	26.2	28.6	23.4	24.6	21.8	23.3
1989	5	16	34.9667	23.6933	11.2733	28.6	34.8	27.4571	28.1538	24	26.8	24.7667	25.1375	69	54	80	75.75	26.8	30	29.3222	29.4938	22.2	24.1	23.6722	23.7938
1989	5	17	33.8923	23.3875	10.5048	28.8	33.0615	27.9455	28.9	23.6	26.2375	24.325	24.82	65	59.125	76.2143	73.1333	25.7	29.2062	28.325	28.5467	21.5	23.625	23.0688	23.2333
1989	5	18	34.2	23.0286	11.1714	26.4778	33.1667	27.6	29.1417	24.3111	26.3625	24.8	25.0125	83.4444	60.5625	80	71.0588	28.8667	29.7688	29.4	29.1067	23.4333	23.9125	23.8	23.5733
1989	5	19	34.0667	23.2154	10.8513	27.2	35	28.8	30	23.6	27.8	24.2	25.2	74	58	69	67	26.7	32.6	27.2	28.8	22.2	25.5	22.5	23.4
1989	5	20	34.6615	23.7571	10.9044	26.7111	33.7692	29.2	29.3308	24.6111	26.6	25.2	25.2824	84.7222	58.1667	73	72.5294	29.5556	29.9056	29.4	29.4353	23.8278	24.0056	23.8	23.7471
1989	5	21	34.3917	23.7067	10.685	26.0333	32.6667	28.8	28.4167	24.0667	26.3059	24.6	24.9412	85.2222	59.25	71	74	28.6167	29.4063	28.2	28.925	23.2833	23.7188	23	23.4438
1989	5	22	35.1833	23.1333	12.05	26.2889	35.6	26.8	29.1462	24.1625	26.8	23.2	25.0467	84.7333	51	74	72	28.8375	29.4	26.1	29.0062	23.3937	23.8	21.8	23.4875
1989	5	23	34.6333	22.95	11.6833	27.8	33.3333	27.8	28.92	23	26.2	24.6375	25.0313	67	58.3529	80	75	24.9	29.2588	28.9133	29.16	21	23.6294	23.4533	23.5867
1989	5	24	34.7077	23.225	11.4827	26.2947	34.8	27.9846	29.0857	24.1647	27.6	24.4778	25.0118	83.3529	58	79.1667	71.6111	28.5278	32.2	28.7111	28.8833	23.2389	25.3	23.3444	23.4278
1989	5	25	34.4167	22.7375	11.6792	26.1211	33.0429	27.65	28.6538	23.9889	26.2588	24.3294	24.86	83.7059	58.0588	78.0588	71.75	28.45	29.2765	28.3412	28.6938	23.1944	23.6471	23.1	23.3188
1989	5	26	33.3615	22.6118	10.7498	26.6	31.8	27.2	28.2	22	28.2	24.8	25	67	76	82	75	23.4	35.9	29.7	29.7	20	27.1	23.9	23.7
1989	5	27	34.3692	23.2125	11.1567	27.8	33.6	26.2	28.5	24.6	26.8	24.8	25.4	77	59	89	75	28.8	30.7	30.4	30	23.4	24.5	24.3	24.1
1989	5	28	33.8857	23.7125	10.1732	26.2167	32.3357	25.8	28.3545	24.2471	25.8444	23.2	24.8562	85.2353	60.4444	80	74.4286	28.9353	29.0889	26.7	28.82	23.4529	23.5556	22.2	23.3667
1989	5	29	34.1714	23.4353	10.7361	25.8	29.6	24.2	26	24.4	24.6	22.8	23.9	89	67	89	82	29.6	27.6	26.8	28	23.9	22.7	22.2	23
1989	5	30	34.32	23.0444	11.2756	25.2	32.8	26.8	27.9	23.8	25.2	24.8	24.6	89	54	85	76	28.5	27	30	28.5	23.3	22.4	24.1	23.2
1989	5	31	34.7833	22.6286	12.1548	26.6	33.8	25.4	27.8	24.8	26.8	23.6	25.1	86	58	86	77	30.1	30.6	27.9	29.5	24.2	24.4	22.9	23.8
1989	6	1	34.5	23.8	10.7	26.8	32.6	26.8	28.3	24.8	26.8	24.6	25.4	85	64	84	78	30	31.4	29.5	30.3	24.1	24.9	23.8	24.2
1989	6	2	34.3067	23.4706	10.8361	26.8	34.8	25.2	28	24.4	27.6	23.4	25.1	82	58	86	75	29	32.2	27.6	29.6	23.5	25.3	22.7	23.8
1989	6	3	34.7333	23.8222	10.9111	23.2	33.4	27.8	28	22.6	26.8	24.8	24.7	95	60	79	78	27	30.9	29.3	29.1	22.4	24.6	23.7	23.6
1989	6	4	34.9857	23.7882	11.1975	26.8	34.2	28.8	29.6	24	26.4095	24.8	25.1105	79	57.9524	72	72.2105	28	29.6429	28.7	28.99	22.9	23.819	23.3	23.455
1989	6	5	34.7167	23.35	11.3667	27.4	36.8	27.6	29.9	23.6	26.8	24.2	24.9	73	46	76	65	26.6	28.6	27.9	27.7	22.1	23.3	22.9	22.8
1989	6	6	33.52	23.075	10.445	26.8	34.6	26.6	28.6	24.6	27.8	24	25.5	84	60	81	75	29.5	32.9	28.1	30.2	23.8	25.6	23	24.2
1989	6	7	33.9929	23.3562	10.6366	26.8	31.8	25.2	27.3	23.2	25.2	23.8	24.1	74	59	89	74	26.1	27.7	28.5	27.4	21.8	22.8	23.3	22.6
1989	6	8	34.2857	23.7647	10.521	26.725	31.6	26.8	29.0462	24.15	27.8	24.2	25.1118	81.7368	75	81	74.2667	28.335	34.8	28.5	29.2	23.11	26.6	23.2	23.6118
1989	6	9	34.1462	23.4625	10.6837	27.6	33.4	27.8	29.1	23.2	25.8	24.8	24.6	69	55	79	68	25.5	28.2	29.3	27.7	21.4	23.1	23.7	22.7
1989	6	10	35.0143	24.0143	11	26.6706	30.6	26.8	29.3545	24.6471	26.3579	23.2	25.2176	85.25	57.7895	74	72.4667	29.4235	29.5421	26.1	29.1647	23.7412	23.7421	21.8	23.5588
1989	6	11	34.7429	24.3	10.4429	27.2	32.8	26.2	28.1	23.8	26.4	24.8	25	76	61	89	75	27.2	30.2	30.4	29.3	22.5	24.2	24.3	23.7
1989	6	12	34.1538	24.325	9.82885	26.8	33.6	27.8	29	23	27.8	24.2	25	73	64	74	71	25.6	33.5	27.8	29	21.5	26	22.8	23.4
1989	6	13	34.8867	23.5833	11.3033	25.8	33.2	26.8	28.1	24	27.8	23.2	25	86	66	74	76	28.6	33.8	26.1	29.5	23.3	26.1	21.8	23.7
1989	6	14	34.3	23.5529	10.7471	27.4	34.8	27.4	29.3	23.6	27.6	24.8	25.3	73	58	81	71	26.6	32.2	29.6	29.5	22.1	25.3	23.9	23.8
1989	6	15	34.5067	23.8632	10.6435	25.8	33.4	26.8	28.2	23.2	26.8	24.8	24.9	80	60	85	75	26.7	30.9	30	29.2	22.2	24.6	24.1	23.6
1989	6	16	34.7375	23.35	11.3875	27.2	33.8	26.2	28.4	22.8	27.6	24.8	25.1	69	62	89	74	24.8	32.8	30.4	29.3	21	25.6	24.3	23.6
1989	6	17	34.5571	23.95	10.6071	27.8	32.6	28.8	29.5	23	26.425	24.2	25.0667	67	59.8	69	71.7333	24.9	29.9	27.2	28.9529	21	24.005	22.5	23.4706
1989	6	18	34.1846	23.8412	10.3434	28.2	31.8	26.8	28.4	23.8	25.4	23.8	24.3	70	60	78	69	26.6	28.2	27.5	27.4	22.1	23.1	22.7	22.6
1989	6	19	34.68	23.7375	10.9425	26.8	32.4	28.2	28.9	23.6	26.8	24.8	25.1	77	65	76	73	27	31.5	29	29.2	22.4	24.9	23.6	23.6
1989	6	20	34.6571	23.8235	10.8336	26.6	36.8	27.8	29.8	24.4	26.25	24.8	24.825	84	58.05	79	71.6	29.1	29.3	29.3	28.4588	23.6	23.645	23.7	23.1529
1989	6	21	34.4857	23.9176	10.5681	26.8	37.6	26.8	29.5	22.4	28.2	24.42	25.1111	69	49	76.8421	72.9333	24.2	32	28.2368	29.1176	20.6	25.2	23.0421	23.5412
1989	6	22	34.4438	23.7125	10.7313	26.8	36.2	28.6	30	23.8	26.181	25.2	24.9211	78	59.0952	76	71.4375	27.5	29.3286	29.8	28.65	22.7	23.6524	24	23.2833
1989	6	23	34.8733	23.7444	11.1289	27.2	37.8	28.6	30.5	23.2	26.2857	24.8	24.9882	72	58.3333	74	70.4667	25.8	29.3429	28.8	28.5706	21.6	23.6762	23.4	23.2294
1989	6	24	34.0385	24.0706	9.96787	27.8	32.8714	28.8	28.65	23.6	26.19	25.2	24.8111	71	59.5789	75	72.2	26.4	29.5421	29.7	28.4882	22	23.7895	23.9	23.1765
1989	6	25	34.7867	23.6933	11.0933	27	32.8	24.8	27.3	24.4	26.8	23.2	24.8	81	63	87	77	28.8	31.3	27.4	29.2	23.4	24.8	22.6	23.6
1989	6	26	35.0067	23.65	11.3567	24.2	33.3231	27.8	28.5769	22.4	26.0526	24.8	24.5895	86	54.7895	79	69.7647	25.9	28.4316	29.3	27.7368	21.7	23.1474	23.7	22.7579
1989	6	27	34.5733	23.7	10.8733	28	35.6	27.8	29.8	23	24.2	23.8	23.7	66	39	72	59	24.8	22.7	26.8	24.8	21	19.5	22.3	20.9
1989	6	28	34.64	23.8857	10.7543	27.4	32.7923	27.9867	28.9571	22.4	26.2889	24.24	24.8333	65	58.2632	73.8947	70.5294	23.8	29.4579	27.77	28.4474	20.3	23.7421	22.78	23.1789
1989	6	29	34.5357	24.05	10.4857	26.945	32.8308	27.44	28.7846	24.14	26.12	24.0762	24.7684	80.45	58	74.1429	71	28.245	29.125	27.2905	28.2105	23.08	23.535	22.481	23.0211
1989	6	30	34.6467	23.9778	10.6689	26.945	37.8	28.2	28.5077	23.97	25.8	24.8	24.7059	78.25	39	76	70.75	27.75	25.3	29	28.1667	22.765	21.3	23.6	23
1989	7	1	34.2286	23.1412	11.0874	27.8	37.8	28.2	30.5	23.4	25.8	24.8	24.7	69	39	76	61	25.9	25.3	29	26.7	21.7	21.3	23.6	22.2
1989	7	2	35.3133	23.9579	11.3554	26.6368	38.8	28.8	29.2667	23.85	29.4	24.8	24.6875	80	50	72	68.9375	27.6947	34.8	28.7	27.9647	22.7368	26.6	23.3	22.8824
1989	7	3	34.9692	24.1211	10.8482	26.925	37.8	28.2	29.0625	23.965	28.8	25.8	24.6562	78.1579	51	83	69.0625	27.825	33.7	31.6	27.9353	22.82	26	25	22.8353
1989	7	4	34.4	23.1062	11.2938	28.4	38.2	28.8	31	23.2	27.6	24.8	25.2	65	45	72	61	25	29.9	28.7	27.9	21.1	24.1	23.3	22.8
1989	7	5	34.5	22.3143	12.1857	26.8944	32.8	28.8	28.75	23.7444	24.8	23.2	24.7375	77.1667	52	63	72.8	27.2722	26	24.7	28.4938	22.4611	21.8	20.9	23.1375
1989	7	6	34.8	23.7294	11.0706	27.8	33.8	28.6	29.7	23.6	25.2	23.8	24.2	71	50	67	63	26.4	26.4	26.3	26.3	22	22	21.9	22
1989	7	7	34.5286	22.9562	11.5723	28.2	35.8	27.8	29.9	22.4	27.8	24.8	25	61	55	79	65	23.3	32.1	29.3	28.2	19.9	25.2	23.7	23
1989	7	8	34.4	24.0333	10.3667	28.8	33.2	26.8	28.9	24.4	27.8	24.8	25.7	70	66	85	74	27.7	33.8	30	30.5	22.7	26.1	24.1	24.3
1989	7	9	35.2	23.9611	11.2389	27.8	34.2	26.8	28.9	24.4	27.8	23.2	25.1	76	62	74	70	28.3	33.1	26.1	29.2	23.1	25.8	21.8	23.6
1989	7	10	34.9	23.5611	11.3389	25.8	33.325	28.4	29.0167	23.8	26.15	25.2	24.7733	85	55.0556	77	68.4286	28.2	28.7667	29.9	27.9867	23	23.2944	24.1	22.8333
1989	7	11	34.525	23.4471	11.0779	26.68	33.1529	28.2706	29.0786	23.845	26.005	24.1727	24.5778	79.2	55.45	75.1905	70.125	27.655	28.5	27.8857	27.8588	22.7	23.21	22.7619	22.8118
1989	7	12	35.1125	23.4824	11.6301	26.819	37.8	29.2	29.3	24.1429	26.2	24.6	24.8421	79.6667	56.619	69	70.2353	28.181	29.0524	27.9	28.3222	23.0381	23.5	22.9	23.1333
1989	7	13	35.2571	23.8474	11.4098	27.2762	39.2	29.8	29.42	24.3429	29.4	25.2	24.9316	78.8095	49	69	68.4706	28.4857	34.5	29	28.2444	23.1905	26.5	23.5	23.0444
1989	7	14	35.6	23.5312	12.0687	26.6353	33.9733	29.8	29.0308	24.0125	25.8588	24.8	24.7571	78.875	52.0588	67	68.0769	27.8437	27.6647	28	27.8143	22.8062	22.7059	23	22.8071
1989	7	15	34.3231	23.0118	11.3113	26.635	32.6824	29.2	28.625	23.6684	25.8857	25.4	24.6053	78.4211	57.1905	74	70.5	27.2368	28.4714	29.9	27.8947	22.4684	23.1476	24.1	22.8211
1989	7	16	34.9286	23.63	11.2986	26.8136	33.4333	29.4	29.1889	23.7182	25.8545	24.8	24.4773	77.5455	53.1364	69	67.0952	27.2409	27.8182	28.3	27.2727	22.4818	22.7727	23.1	22.45
1989	7	17	35.0357	23.6333	11.4024	27.08	38.4	28.8	28.6846	24.1095	25.9143	24.2	24.8444	79.1	54.9524	69	70.4	28.26	28.2524	27.2	28.15	23.055	23.0476	22.5	22.9937
1989	7	18	35.0714	23.3158	11.7556	26.77	25.8	29.8	29.3	23.795	25.8	25.2	24.6412	78.3	100	69	67.8125	27.46	33.2	29	27.6588	22.59	25.8	23.5	22.6882
1989	7	19	35.4167	23.1733	12.2433	26.7824	36.8	29.8	29.5154	24.0687	26.2	24.8	24.8313	79.8125	44	67	67.5294	28.1062	27	28	28.0188	22.9812	22.4	23	22.925
1989	7	20	35.2267	23.6824	11.5443	24.8	33.4444	29.6	29.2	22.6	26.0045	23.2	24.7421	83	54.3182	58	67.4706	26	28.3045	24.2	27.7556	21.7	23.0773	20.6	22.7556
1989	7	21	35.1071	23.1059	12.0013	26.5789	34.6	28.6	29.2267	23.8895	26.2	24.2238	24.7895	80.3684	52	71	69.4118	27.8316	28.5	27.42	28.1111	22.8211	23.2	22.55	22.9722
1989	7	22	35.3231	23.6471	11.676	26.635	36.8	29.4	29.4714	24.155	25.6	24.8	24.9444	81.8	41	69	69.8235	28.465	25.4	28.3	28.4778	23.2	21.4	23.1	23.1889
1989	7	23	35.5286	23.6	11.9286	27.1143	33.7235	27.9867	29.4176	24.1381	25.9048	24.12	24.725	78.5238	54.1905	72.3684	68.1579	28.0905	28.1667	27.25	27.84	22.9571	22.981	22.46	22.805
1989	7	24	35.8	23.4444	12.3556	24.8	29.4	25.6	26.4	23.8	24.8	23.8	24.1	92	69	86	82	28.8	28.3	28.3	28.5	23.4	23.1	23.1	23.2
1989	7	25	34.8643	23.825	11.0393	27.3	31.6	25.8	29.4154	24.2611	25.8	23.6	24.9	78.9412	63	83	68.4375	28.5882	29.4	27.7	28.3647	23.2588	23.8	22.8	23.1118
1989	7	26	35.5714	23.7176	11.8538	25.4	34.5059	27.4	29.6643	24.2	26.115	24.8	24.7944	91	52.3	81	66.9375	29.4	28.27	29.6	27.9059	23.8	23.03	23.9	22.8471
1989	7	27	35.3615	23.975	11.3865	27.0429	34.8	26.8	29.1588	24.1952	26.8	24.2	24.7474	79.6667	54	81	67.4444	28.281	30	28.5	27.8316	23.0857	24.1	23.2	22.8053
1989	7	28	35.0182	23.8588	11.1594	27.2	33.4	27.6	29	24.2	25.4	24.8	24.8	78	53	80	70	28.2	27.2	29.4	28.3	23.1	22.5	23.8	23.1
1989	7	29	35.3077	23.1529	12.1548	28.2	33.8	28.8	29.9	23.4	25.8	23.6	24.3	67	53	65	62	25.6	27.9	25.7	26.4	21.5	22.9	21.5	22
1989	7	30	35.4615	23.2556	12.206	26.9524	34.6	28.8	29.3933	24.181	28.8	24.2	24.9789	80.0952	65	69	69.4706	28.2952	35.8	27.2	28.3944	23.0952	27.1	22.5	23.1333
1989	7	31	35.1636	23.3765	11.7872	26.6556	33.8	26.8	29.2062	24.0778	27.8	24.2	24.9889	81.1111	64	81	70.2353	28.2611	33.4	28.5	28.5889	23.0722	25.9	23.2	23.25
1989	8	1	35.4667	23.2842	12.1825	28.2	34.8	26.2	28.9	23.4	26.8	23.8	24.7	67	54	82	68	25.6	30	27.9	27.8	21.5	24.1	22.9	22.8
1989	8	2	35.8154	24.06	11.7554	27.0524	35.2	27.6	29.56	24.0095	28.8	24.2	24.7632	77.5	62	76	67.5789	27.8381	35.4	27.9	27.91	22.8333	26.9	22.9	22.835
1989	8	3	35.76	24.51	11.25	27.1316	33.7118	28.3333	29.34	24.0667	26.1238	24.2762	24.8263	78.4211	54.7143	73.0526	68.7647	27.8632	28.5524	27.7684	28.1944	22.8474	23.1714	22.7737	23.0111
1989	8	4	35.8714	23.6105	12.2609	24.8	34.8	28.4	29.1	23.6	26.8	23.8	24.7	91	54	68	71	28.3	30	26.4	28.2	23.1	24.1	22	23.1
1989	8	5	35.84	23.4526	12.3874	26.7429	34.8	27.2	29.1706	23.9333	27.6	23.8	24.82	78.7	58	76	69.1111	27.419	32.2	27.2	28.02	22.581	25.3	22.5	22.915
1989	8	6	35.7286	23.7333	11.9952	27.8	34.2	29.4	30.2	22.6	28.8	24.2	25.2	64	67	65	66	24	36	26.8	28.9	20.4	27.2	22.2	23.3
1989	8	7	36.3538	23.3368	13.017	27.2095	35.4	29.6	29.5176	24.1048	28.6	24.8	24.7714	77.5714	60	68	66.2105	27.9095	34.6	28.1	27.7714	22.8667	26.5	23	22.7476
1989	8	8	35.2429	23.4588	11.784	26.6455	34.8	27.8	28.95	24.0636	26.8	23.6	24.5684	80.9048	54	71	67.0556	27.8864	30	26.4	27.3278	22.85	24.1	22	22.4833
1989	8	9	35.7857	23.0353	12.7504	27.8	33.8	28.4	29.6	24.6	26.2	23.8	24.9	77	55	68	67	28.8	29	26.4	28.1	23.4	23.5	22	23
1989	8	10	36.3231	23.3882	12.9348	26.5143	34.2	25.8	29.2143	24.115	26.2	23.8	24.7444	82.25	53	85	68	28.365	28.7	28.2	27.7833	23.14	23.4	23	22.75
1989	8	11	36.4308	23.4333	12.9974	25.4	34.8	26.2	28.1	24.2	27.8	24.8	25.6	91	59	89	80	29.4	32.7	30.4	30.8	23.8	25.6	24.3	24.5
1989	8	12	35.3077	22.9412	12.3665	25.4	35.8	28.2	29.4	23.8	27.2	24.8	25.3	88	52	76	72	28.4	30.4	29	29.3	23.2	24.3	23.6	23.7
1989	8	13	36.0923	23.2556	12.8368	27.1143	34.1059	28.8	29.0938	24.03	25.88	23.8	24.6889	77.9	52.8	66	69.1765	27.805	27.83	26.2	27.7722	22.8	22.795	21.8	22.7667
1989	8	14	36.0571	23.6471	12.4101	26.87	32.8	28.4	29.1375	24.3	27.4	24.6	24.6	80.8947	66	73	69.0526	28.465	32.9	28.4	27.67	23.195	25.7	23.2	22.685
1989	8	15	35.9286	23.6941	12.2345	28.2	34.8	28.4	30	23.8	27.6	24.2	25.2	70	58	71	66	26.6	32.2	27.4	28.7	22.1	25.3	22.6	23.3
1989	8	16	35.6923	24.0762	11.6161	26.2	34.6	24.8	27.6	24.8	26.8	23.2	24.9	89	55	87	77	30.4	30.1	27.4	29.3	24.3	24.1	22.6	23.7
1989	8	17	36.1667	23.2632	12.9035	26.9263	33.2	29.4	29.0067	24.15	26.8	23.8	24.7611	78.9444	61	63	69.5625	27.7316	31	25.8	27.8941	22.7421	24.7	21.6	22.8294
1989	8	18	35.2923	23.2125	12.0798	26.26	36.2	29.4	28.9563	23.781	29.8	23.4	24.6667	80.45	63	61	69.5556	27.48	37.7	24.8	27.8632	22.625	28	21	22.8158
1989	8	19	35.2667	22.9556	12.3111	27.6	33.7412	28.6	28.9	24.8	26.0737	24.8	24.7211	80	55.7895	74	70.8235	29.4	28.6579	28.8	28.0278	23.8	23.2684	23.4	22.9222
1989	8	20	35.5167	23.1368	12.3798	26.21	35.8	29.2	28.825	24.019	26.4	24.8	24.7053	83.7	48	70	70.8824	28.31	28.2	28.4	28.0611	23.11	23.1	23.2	22.9333
1989	8	21	35.3077	22.9889	12.3188	26.219	34.8	29.4	28.3875	23.9524	27.6	24.8	24.63	83.4762	58	69	72.6316	28.2333	32.2	28.3	28.115	23.0571	25.3	23.1	22.96
1989	8	22	35.5429	23.425	12.1179	26.7667	34.8	25.6	29.2125	23.9524	27.8	22.4	24.65	79.381	59	76	68.9412	27.8048	32.7	25	27.7	22.7952	25.6	21.1	22.7444
1989	8	23	35.9385	23.4667	12.4718	23.2	30.8	24.8	25.9	21.8	25.4	22.8	23.3	89	65	84	79	25.2	28.9	26.4	26.8	21.2	23.5	22	22.2
1989	8	24	35.88	22.9882	12.8918	24.2	29.8	24.8	25.9	23.4	25.2	22.4	23.7	94	69	82	81	28.2	29	25.5	27.6	23.1	23.5	21.4	22.7
1989	8	25	35.9	22.8737	13.0263	24.4	32.6	26.8	27.6	23.8	26.4	24.8	25	95	62	85	81	29.1	30.3	30	29.8	23.6	24.3	24.1	24
1989	8	26	35.5308	22.819	12.7117	27.4	32.8	26.8	28.4	24.8	25.2	24.8	24.9	81	54	85	74	29.6	27	30	28.9	23.9	22.4	24.1	23.4
1989	8	27	35.3857	23.2857	12.1	26.4571	34.6	28.8	28.7733	24.07	25.8	24.2	24.8353	82.1	50	69	72.4375	28.25	27.4	27.2	28.3941	23.065	22.6	22.5	23.1235
1989	8	28	35.5	23.0778	12.4222	25.9842	34.8	29.2	28.8	24	27.6	24.8	24.8412	83.7647	58	70	71.75	28.4235	32.2	28.4	28.3647	23.1882	25.3	23.2	23.1294
1989	8	29	35.75	23.1684	12.5816	26.0318	33.2	28.4	28.9333	24.24	25.8	23.2	25.1056	83.8	56	65	72.4118	28.73	28.3	25	29.0278	23.365	23.2	21.1	23.5
1989	8	30	35.8364	23.1444	12.6919	23.6	31.8	24.2	26	22.8	24.8	22.8	23.5	93	57	89	80	27.2	26.7	26.8	26.9	22.5	22.2	22.2	22.3
1989	8	31	36.0923	23.12	12.9723	23.8	32.2	25.8	26.9	21.6	25.4	24.8	23.9	83	58	92	78	24.3	28	30.6	27.6	20.7	22.9	24.4	22.7
1989	9	1	35.3538	22.9059	12.448	24.2	33.32	27.7867	28.8	23.2	26.1889	23.8	24.8059	92	56	75.6111	71.5	27.8	28.8722	28.0556	28.3294	22.8	23.3722	22.9222	23.0824
1989	9	2	35.1143	22.4444	12.6698	25.91	34.8	26.2	27.8143	23.9579	27.8	23.8	24.8778	85.1053	59	82	74.7059	28.3789	32.7	27.9	28.7111	23.1579	25.6	22.9	23.3389
1989	9	3	35.25	22.4444	12.8056	24.8	33.4	24.8	27	22.6	25.4	23.2	23.7	83	53	87	74	26	27.2	27.4	26.8	21.7	22.5	22.6	22.2
1989	9	4	35.2667	23.1	12.1667	24.6	31.8	25.8	27	23.8	25.4	23.2	24.1	94	60	80	78	28.9	28.2	26.7	28	23.5	23.1	22.2	22.9
1989	9	5	35.3429	23.3222	12.0206	24.4	31.6	24.8	26.4	23.8	26.8	23.2	24.6	95	69	87	84	29.1	32.1	27.4	29.5	23.6	25.2	22.6	23.8
1989	9	6	35.1286	23.3471	11.7815	23	29.8	24.2	25.3	22.4	25.8	23.6	23.9	95	73	95	88	26.7	30.6	28.7	28.7	22.2	24.4	23.4	23.3
1989	9	7	35.1286	23.1333	11.9952	25.2	30.8	24.8	26.4	24.4	26.8	23.2	24.8	94	73	87	85	30	32.6	27.4	30	24.1	25.5	22.6	24.1
1989	9	8	34.7	23.2	11.5	24.2	32.8	24.8	26.6	23.8	26.8	23	24.5	97	63	86	82	29.2	31.3	26.9	29.1	23.7	24.8	22.3	23.6
1989	9	9	35.0462	22.8375	12.2087	26.0889	33.4	25.4	28.4231	23.9647	26.8	24.8	25.15	84.5882	60	95	74.8	28.3824	30.9	30.9	29.4062	23.1471	24.6	24.6	23.675
1989	9	10	34.3636	22.7875	11.5761	24.8	32.6	24.8	26.8	21.6	25.4	23.2	23.4	76	56	87	73	23.7	27.7	27.4	26.2	20.2	22.8	22.6	21.9
1989	9	11	35.2667	22.7286	12.5381	25	29.8	24.8	26.1	24.4	23.2	22.6	23.4	95	57	83	79	30.2	24.1	26	26.7	24.2	20.5	21.7	22.1
1989	9	12	35	22.5867	12.4133	24.2	30	24.8	26	23.8	24.8	22.2	23.6	97	66	80	81	29.2	27.9	25	27.4	23.7	22.9	21.1	22.5
1989	9	13	34.0667	22.7625	11.3042	25.8	32.6	24.8	27	24.4	25.4	23.6	24.5	89	56	91	79	29.6	27.7	28.3	28.5	23.9	22.8	23.1	23.3
1989	9	14	34.1091	23.0462	11.0629	23.4	33.8	24.8	26.7	22.8	26.8	22.6	24.1	95	58	83	79	27.3	30.6	26	28	22.6	24.4	21.7	22.9
1989	9	15	33.9167	22.2875	11.6292	24.8	32.6	25.4	27	23.6	25.8	23.8	24.4	91	58	88	79	28.3	28.7	28.4	28.5	23.1	23.4	23.2	23.2
1989	9	16	34.46	22.4133	12.0467	25.8	33.0077	24.8	28.4333	23.2	25.6933	22.2	24.7385	80	57	80	73.25	26.7	28.0533	25	28.3077	22.2	22.88	21.1	23.0769
1989	9	17	33.8167	22.5067	11.31	25.8	32.4	25.4	27.3	24.8	25.6	23.2	24.5	92	58	83	78	30.6	28.3	27	28.6	24.4	23.2	22.3	23.3
1989	9	18	33.7692	22.6187	11.1505	25.8	30.2	24.8	26.4	24.6	25.8	23.2	24.5	91	71	87	83	30.1	30.3	27.4	29.3	24.2	24.3	22.6	23.7
1989	9	19	34.0769	22.4429	11.6341	24.8	33.6	24.2	26.7	23.8	26.6	22.8	24.4	92	58	89	80	28.8	30.2	26.8	28.6	23.4	24.2	22.2	23.3
1989	9	20	34.2923	22.4667	11.8256	24.4	30.2	24.6	26	23.8	24.8	22.8	23.8	95	65	86	82	29.1	27.7	26.6	27.8	23.6	22.8	22.1	22.8
1989	9	21	34.5	22.3	12.2	23.8	29.2	23.6	25	21.6	23.8	22.8	22.7	83	64	93	80	24.3	25.9	27.2	25.8	20.7	21.7	22.5	21.6
1989	9	22	33.9	22.44	11.46	24	30.8	24.6	26	23.4	25.2	21.8	23.5	95	64	78	79	28.4	28.4	24.3	27	23.2	23.2	20.6	22.3
1989	9	23	33.4	21.825	11.575	24.2	29.8	24.2	25.6	20.8	25.8	20.8	22.5	74	73	74	74	22.3	30.6	22.3	25.1	19.3	24.4	19.3	21
1989	9	24	34.3333	22.0875	12.2458	25.8	34.6	25.2	27.7	22.6	26.2	23.8	24.2	76	52	89	72	25.3	28.5	28.5	27.4	21.3	23.2	23.3	22.6
1989	9	25	34	21.8235	12.1765	24.4	32.8462	24.8	28.2571	23.8	26.4722	22.6	24.9176	95	60.4444	83	76.375	29.1	30.1389	26	29.1765	23.6	24.1389	21.7	23.6
1989	9	26	33.95	22	11.95	25.5222	32.85	27.0333	28.0538	24.0444	26.5	24.425	24.9062	90	61.5	80.5625	77.6667	29	30.2889	28.7812	29.2812	23.5222	24.2111	23.375	23.6687
1989	9	27	33.8727	21.6462	12.2266	25.4133	32.25	27.45	28.2083	23.9733	26.1867	24.2571	24.8286	89.2	62	76.4286	73.2	28.8667	29.7733	28.0571	28.9071	23.4	23.9267	22.9429	23.4286
1989	9	28	33.4667	22.4875	10.9792	26.0562	32.9273	26.7273	28.0455	23.975	26	24.1882	24.7375	85.5	60.0625	80.8571	76.3333	28.525	29.1625	28.6929	28.9077	23.1938	23.5688	23.3214	23.4385
1989	9	29	33.1273	21.9385	11.1888	22.8	31.2	24.4	25.7	22.6	26.8	23.2	24.2	98	71	90	87	27.3	32.3	27.6	29.1	22.5	25.3	22.7	23.5
1989	9	30	33.8909	21.9538	11.9371	25.9733	34.8	26.6	27.9364	23.9333	26.2	23.8	24.6357	84.6	51	79	76.5	28.3067	28.3	27.6	28.8308	23.0733	23.2	22.7	23.3846
1989	10	1	33.5077	22.9067	10.601	26.3722	34.6	25.4	28.2571	24.0706	26.2	24.4	24.8294	84.2353	52	92	73.4706	28.5118	28.5	29.9	28.8118	23.2353	23.2	24	23.3824
1989	10	2	33.9333	22.7438	11.1896	25.7842	32.3286	27.5545	28.3231	24.3889	26.0471	24.3765	24.94	89.1667	58.1053	76.6667	74.7333	29.4211	28.4158	28.3647	28.6706	23.7579	23.0789	23.1588	23.2941
1989	10	3	34.0286	22.475	11.5536	22.4	30.8	24.8	25.7	21.8	26.2	22.6	23.5	95	70	83	83	25.7	31	26	27.5	21.6	24.6	21.7	22.6
1989	10	4	33.4143	22.2353	11.179	24.4	34.8	24.2	26.9	23.2	26.8	23.6	24.5	90	54	95	80	27.6	30	28.7	28.8	22.7	24.1	23.4	23.4
1989	10	5	33.7429	22.0706	11.6723	23.6	31.8	25.8	26.8	22.8	25.2	22.6	23.5	93	59	76	76	27.2	27.7	25.3	26.7	22.5	22.8	21.3	22.2
1989	10	6	33.6154	22.125	11.4904	27.8	32.3769	25.2	28.0769	25	26.4706	24.4	24.9294	80	61.0556	94	75.5333	29.8	29.85	30	29	24	23.9222	24.1	23.4833
1989	10	7	33.3077	22.4588	10.8489	25.8	30.4	26.8	27.4	23.2	28.8	24.2	25.4	80	89	81	83	26.7	38.5	28.5	31.2	22.2	28.3	23.2	24.6
1989	10	8	33.6857	22.1	11.5857	27.4	34.8	26.2	28.6	24.4	26.8	24.8	25.3	78	54	89	74	28.6	30	30.4	29.6	23.3	24.1	24.3	23.9
1989	10	9	33.2571	22.4118	10.8454	25.6778	32.1286	26.1467	27.4214	24.1765	26.5579	24.0556	24.9471	87.9412	64.4737	83.4118	78.3077	29.0412	30.8579	28.3765	29.425	23.5294	24.5263	23.1294	23.7313
1989	10	10	33.9923	22.2267	11.7656	24.8	29.4	23.2	25.1	23.8	24.8	22.4	23.7	92	69	93	85	28.8	28.3	26.6	27.9	23.4	23.1	22.1	22.9
1989	10	11	33.9167	22	11.9167	26.8	34.6	25.8	28.3	23.8	27.4	22.8	24.7	78	58	78	71	27.5	31.7	25.8	28.3	22.7	25	21.6	23.1
1989	10	12	33.0429	22.2875	10.7554	26.2	32.6	25.2	27.3	24.4	27.8	23.4	25.2	86	70	86	81	29.4	34.2	27.6	30.4	23.7	26.3	22.7	24.2
1989	10	13	34.25	22.0923	12.1577	27.8	30.2	26.4	27.7	25.2	26.6	24.8	25.5	81	76	88	82	30.3	32.4	30.2	31	24.3	25.4	24.2	24.6
1989	10	14	33.7167	22.6857	11.031	28.8	30.2	25.4	27.5	24.2	26.8	24.4	25.1	69	77	92	79	27.2	33	29.9	30	22.5	25.7	24	24.1
1989	10	15	33.125	21.9294	11.1956	25.0111	31.9733	26.3455	27.8818	23.7	26.1	24.3529	24.7067	90.8333	62.2632	83.375	77	28.5278	29.5158	28.9118	28.9187	23.2333	23.7632	23.4471	23.4375
1989	10	16	32.6333	21.8	10.8333	27.8	32.2	25.4	27.7	24.8	26.8	23.2	24.9	79	66	83	76	29.3	31.7	27	29.3	23.7	25	22.3	23.7
1989	10	17	32.9917	21.7214	11.2702	24.8	32.6	25.8	27.3	23.2	27.4	24.8	25.1	87	67	92	82	27.4	33.1	30.6	30.4	22.6	25.7	24.4	24.2
1989	10	18	33.2182	22	11.2182	24.8	30	25.6	26.5	23.8	24.8	23.4	24	92	66	83	80	28.8	27.9	27.3	28	23.4	22.9	22.5	22.9
1989	10	19	33.7667	22.0333	11.7333	24.4	30.8	25.4	26.5	23.8	26.8	24.4	25	95	73	92	87	29.1	32.6	29.9	30.5	23.6	25.5	24	24.4
1989	10	20	33.15	21.7125	11.4375	26.2	34.8	26.8	28.6	25.8	27.6	23.8	25.7	97	58	78	78	32.9	32.2	27.5	30.9	25.7	25.3	22.7	24.5
1989	10	21	32.6909	22.1467	10.5442	26.8	34.8	26.2	28.5	24.8	26.2	24.8	25.3	85	51	89	75	30	28.3	30.4	29.6	24.1	23.2	24.3	23.8
1989	10	22	32.6462	22.0125	10.6337	25.4	33.8	25.2	27.4	24.8	27.4	22.8	25	95	61	82	79	30.9	32.3	26.2	29.8	24.6	25.3	21.8	23.9
1989	10	23	32.9333	22.0118	10.9216	26.2	32.8	25.8	27.6	24.2	27.4	24.2	25.3	85	66	88	80	28.9	32.9	29.1	30.3	23.5	25.7	23.6	24.2
1989	10	24	32.3167	22.2706	10.0461	24.2	32.8	26.2	27.4	23.2	26.4	24.8	24.8	92	61	89	81	27.8	30.2	30.4	29.4	22.8	24.2	24.3	23.8
1989	10	25	33.7385	22.075	11.6635	24.7	31.6571	26.5467	27.4214	23.7529	26.2118	24.3	24.7312	91.4118	64.8235	83.5556	77.6667	28.6882	30.3176	28.8667	29.1938	23.3294	24.2176	23.4222	23.5875
1989	10	26	33.35	21.8429	11.5071	29.8	34.8	25.4	28.8	24.8	27.6	24.2	25.5	67	58	91	72	28	32.2	29.4	29.9	23	25.3	23.8	24
1989	10	27	33.5833	21.7125	11.8708	25.6	34.8	26.2	28.2	24.6	27.8	24.2	25.5	92	59	85	79	30.3	32.7	28.9	30.6	24.2	25.6	23.5	24.4
1989	10	28	33.0167	22.35	10.6667	26.8	29.8	24.2	26.3	23.6	23.8	22.6	23.3	77	61	87	75	27	25.5	26.4	26.3	22.4	21.4	22	21.9
1989	10	29	33.2833	22.1125	11.1708	25.2	33.6	24.2	26.8	24.4	25.8	23.8	24.7	94	54	97	81	30	28.1	29.2	29.1	24.1	23	23.7	23.6
1989	10	30	33.3333	22.275	11.0583	25.0444	31.7067	26.7846	27.6231	23.8333	26.3056	24.2118	24.8235	90.6111	66.2222	82.8824	79.8	28.7278	30.7	28.6706	29.4412	23.3611	24.4056	23.2941	23.7412
1989	10	31	32.5455	22.5	10.0455	25.8	32.2	25.4	27.2	23.8	26.6	24.4	24.9	85	65	92	81	28.2	31.1	29.9	29.7	23	24.7	24	23.9
1989	11	1	34.8	21.5882	13.2118	24.9211	32.8	25.6	27.2133	23.7667	27.6	24.8	24.6294	90.5	67	94	78.8125	28.6056	33.5	30.8	28.9353	23.2889	25.9	24.5	23.4588
1989	11	2	29.4	21.8235	7.57647	22.8	29.2	23.8	24.9	21.6	25.4	22.8	23.3	90	74	92	85	25	29.9	27.1	27.3	21.1	24.1	22.4	22.5
1989	11	3	31.4	21.8824	9.51765	24.2	31.4	25.2	26.5	23.8	27.4	23.8	25	97	74	89	87	29.2	33.8	28.5	30.5	23.7	26.1	23.3	24.4
1989	11	4	31.6	22.2188	9.38125	25.6	31.6	24.8	26.7	24.2	26.2	23.6	24.7	89	66	91	82	29.3	30.4	28.3	29.3	23.7	24.3	23.1	23.7
1989	11	5	31.8	22.3813	9.41875	25.4	30.2	25.4	26.6	24.6	26.4	23.2	24.7	94	74	83	84	30.4	31.9	27	29.8	24.3	25.1	22.3	23.9
1989	11	6	32.2	22.3333	9.86667	25.8	31.2	25.8	27.1	24.8	27.4	24.8	25.7	92	75	92	86	30.6	34	30.6	31.7	24.4	26.2	24.4	25
[truncated: 55 more rows]

## Sheet: 1990
			Temperature			Temperature				Temperature				Relative Humidity				Pressure				Dew temperature
[truncated: 366 more rows]

[truncated: 28 more sheets: 1991, 1992, 1993, 1994, 1995, 1996, 1997, 1998, 1999, 2000, 2001, 2002, 2003, 2004, 2005, 2006, 2007, 2008, 2009, 2010 …]
