# Supplementary material for: Direct, diffuse and total solar radiation data set in La Guajira, Magdalena and Cesar departments -Colombia
Source: Data Brief. 2020 Oct 15;33:106397. doi: 10.1016/j.dib.2020.106397 (PMC7599437; doi:10.1016/j.dib.2020.106397)
Supplement: Supplementary file 5 [file mmc5.xls]

## Sheet: 1983
			Temperature			Temperature				Temperature				Relative Humidity				Pressure				Dew temperature
Year	Month	Day	Maximum	Minimum	Max-Min	1899-12-31 07:00:00	1899-12-31 13:00:00	1899-12-31 19:00:00	Average	1899-12-31 01:00:00	1899-12-31 13:00:00	1899-12-31 19:00:00	Average	1899-12-31 01:00:00	1899-12-31 13:00:00	1899-12-31 19:00:00	Average	1899-12-31 07:00:00	1899-12-31 13:00:00	1899-12-31 19:00:00	Average	1899-12-31 07:00:00	1899-12-31 13:00:00	1899-12-31 19:00:00	Average		Month	Taverage	Hraverage
1984	1	1	29.9429	21.44	8.50286	24.7647	28.2727	24.0222	25.2556	23.2588	24.275	22.8571	23.4071	88.1176	68.125	89.1538	82.6154	27.4471	27.05	26.9231	27.2846	22.5882	22.3063	22.2462	22.4769		January	25.8959	79.1812
1984	1	2	30.2333	21.4	8.83333	24.49	29.3333	24.8429	25.875	23.1333	24.0737	23.1158	23.4688	89.2778	65.1111	87.2105	81	27.3833	26.5278	27.1895	27.0687	22.5278	21.9833	22.4368	22.35		February	26.3155	75.1748
1984	1	3	30.2737	21.5529	8.72074	24.2522	28.6154	24.9	25.7	23.0636	24.03	22.9	23.4563	90.1818	67.1053	84.2	80.6875	27.3636	26.5263	26.535	27.0312	22.5545	22.0263	22.005	22.3313		March	26.9335	73.7998
1984	1	4	30.019	20.95	9.06905	24.325	28.6	25.0235	25.7294	23.1217	23.8	23.1905	23.39	89.087	66.7083	86.1905	80.35	27.3478	26.025	27.2238	26.83	22.5609	21.7167	22.4476	22.235		April	27.6291	74.6561
1984	1	5	30.04	21.22	8.82	23.9739	29.0125	24.95	25.7188	22.8087	24.2409	23.06	23.39	90.4783	66.9524	86	81.3	26.9696	27.0048	26.965	27	22.3087	22.281	22.275	22.31		May	27.914	78.8936
1984	1	6	30.1048	21.3238	8.78095	24.272	28.7067	25.0933	25.8636	23.048	24.0571	23.28	22.2063	89.75	65.8571	86	80.5333	27.328	26.4095	27.365	27.28	22.54	21.9238	22.515	22.4867		June	28.1698	77.7915
1984	1	7	30.0316	21.4952	8.53634	23.975	29.1375	24.6933	25.5692	22.9043	23.88	23.18	20.7059	89.3684	64.45	86.35	80.2	27.1091	25.965	27.3	26.7733	22.4	21.64	22.435	22.14		July	28.356	75.3057
1984	1	8	30.0105	21.4952	8.51529	23.925	28.98	24.9733	25.85	22.8333	23.9333	23.0762	23.4333	91.125	66.75	85.7619	81.2222	27.0625	26.47	27.0429	27.0778	22.35	21.94	22.3048	22.3556		August	28.5678	74.9738
1984	1	9	30.3158	21.31	9.00579	23.96	29.0471	24.7733	25.8929	22.752	24.1565	23.0762	23.3476	90.16	68.5909	85.65	80.6	26.864	26.8455	27.025	26.94	22.228	22.1727	22.245	22.24		September	27.8922	78.9019
1984	1	10	30.3789	21.2632	9.11579	23.9043	28.9125	25.2857	26.0583	22.6087	24.0261	23.35	23.4882	89	66.8261	85.65	80.6667	26.5783	26.487	27.485	27.0056	22.0609	21.9696	22.56	22.2944		October	27.2042	82.2962
1984	1	11	29.94	21.3524	8.58762	24.2167	28.7286	24.84	25.8154	22.8833	23.781	23.0762	23.3368	89.3333	66.619	86.0952	80.9474	27.0208	26.0571	27.0857	26.8895	22.3208	21.6476	22.3048	22.2105		November	26.6927	84.8831
1984	1	12	29.9333	21.24	8.69333	24.2083	28.8938	24.9375	25.7933	22.6917	23.5909	23.1143	23.1474	87.8333	64.0909	85.2381	79.4211	26.5333	25.4636	27.0429	26.4105	22.0292	21.2909	22.2952	21.9263		December	26.1406	83.899
1984	1	13	30.2158	21.17	9.04579	24.125	28.6154	24.7714	25.6909	22.7304	23.5684	23.0526	23.16	88.5652	65.3158	85.9474	79.6667	26.6609	25.4684	26.9947	26.4267	22.1174	21.3263	22.2789	21.9267
1984	1	14	30.3091	21.4842	8.82488	24.1304	29.6143	24.9444	25.9333	22.9667	24.22	23.1652	22.4053	90.0909	65.4737	84.3913	80.125	27.1565	26.7263	27.0696	27.175	22.4304	22.1211	22.3217	22.4
1984	1	15	30.2909	21.2273	9.06364	24.4	29.2	25.1556	26.125	22.928	23.712	23.4435	23.4273	88.24	62.625	86.1739	78.6667	26.996	25.4583	27.7043	26.8095	22.32	21.3	22.6783	22.1524
1984	1	16	30.1905	21.1905	9	23.944	29.5	24.9412	25.8067	22.736	23.7304	22.9905	23.1842	90.2	62.2609	85.1905	79.4737	26.82	25.4348	26.8286	26.4526	22.22	21.3043	22.1667	21.9579
1984	1	17	30.3273	21.0273	9.3	23.7769	29.5059	24.9412	25.74	22.608	23.6435	22.7364	22.9263	89.44	60.1739	83.9545	77.6842	26.532	25.0304	26.2955	25.8158	22.04	21.013	21.8318	21.5526
1984	1	18	30.1143	21.0818	9.03247	24.064	29.4375	24.8	25.7769	22.416	23.7091	22.7818	23.0889	86.84	61.2273	83.5238	77.8235	25.972	25.2909	26.1571	25.9294	21.704	21.1727	21.7381	21.6235
1984	1	19	30.49	21.3455	9.14455	24.0846	29.2	25.3733	26.0615	22.7154	23.9167	22.9238	23.2	89.0385	63.7083	82.1429	78.0526	26.6769	25.8458	26.4095	26.2947	22.1231	21.5208	21.9048	21.8368
1984	1	20	30.2435	21.1565	9.08696	24.1769	28.7647	25.0556	25.7687	22.6	23.4174	23.2167	23.1136	87.4231	64.3043	86.0417	79.5909	26.3346	25.1261	27.2958	26.35	21.9269	21.0478	22.4208	21.85
1984	1	21	30.3913	20.9789	9.41236	24.0583	29.6444	25.3529	26.0125	22.6917	24.096	23.1739	23.2455	88.9167	64.32	84.8261	79.0455	26.6292	26.38	27.087	26.5273	22.1	21.744	22.3304	21.95
1984	1	22	30.4174	20.82	9.59739	24.0846	29.7125	25.2941	26.2071	22.5769	23.5043	23.2783	22.1909	87.48	61.4783	83.9565	78.0476	26.35	24.9696	27.187	26.3333	21.9192	20.9652	22.387	21.8762
1984	1	23	30.3524	21.1818	9.17056	24.296	29.52	25.24	26.0538	22.632	23.8182	22.9636	23.26	86.76	63.8636	84	79.45	26.352	25.7682	26.6818	26.56	21.912	21.5	22.0682	22.02
1984	1	24	30.86	20.9238	9.93619	23.8833	29.7375	25.5125	26.3071	22.5	23.6727	23.2476	23.1947	88.875	60.8182	84.6667	77.8947	26.3125	25.1955	27.219	26.3211	21.9042	21.1136	22.3905	21.8579
1984	1	25	30.619	21.1905	9.42857	23.9769	29.64	25.0941	25.9692	22.624	23.5909	23.0348	23.0056	88.76	60.8182	84.5652	76.6667	26.504	24.9864	26.8522	25.7889	22.008	20.9591	22.1783	21.5333
1984	1	26	30.8526	21.2667	9.58596	23.912	29.6429	25.2769	26.1667	22.616	23.5455	23.0211	23.125	88.9565	62.4286	84.1579	78.1111	26.568	25.2095	26.7632	26.1389	22.064	21.1381	22.1421	21.7611
1984	1	27	30.93	21.0857	9.84429	23.92	29.9143	24.7867	25.8923	22.536	23.3091	22.6381	22.9263	88.625	58.4286	84.3333	76.7895	26.392	24.2571	26.1381	25.5158	21.948	20.5095	21.7524	21.3368
1984	1	28	30.4364	20.9545	9.48182	24.0167	29.5067	24.9882	26.0154	22.525	23.7364	22.7917	23.15	88.0833	64.1364	82.9583	78.8	26.3042	25.7091	26.2833	26.36	21.8708	21.4273	21.8333	21.86
1984	1	29	30.46	20.9545	9.50545	23.8	29.3333	25.0125	25.8187	22.264	23.232	22.46	21.6095	87.25	61.84	82.25	76.15	25.808	24.544	25.6	25.155	21.588	20.716	21.455	21.14
1984	1	30	30.49	21.2522	9.23783	23.9	29.5333	25.1625	26.1133	22.272	23.592	23.1333	23.1053	87.08	62.64	84.9524	77.3684	25.772	25.228	27.0238	26.1	21.568	21.104	22.3	21.7105
1984	1	31	30.7273	21.2261	9.50119	23.9462	30.0462	25.1333	26.1923	22.384	23.3	22.5909	21.6789	87.3333	59.1	82.4091	75.6667	26.012	24.26	25.8591	25.3833	21.72	20.505	21.5818	21.2722
1984	2	1	30.8364	20.9818	9.85455	23.8417	29.6133	24.7765	25.7933	22.3167	23.0667	22.5333	21.4333	86.6364	59.2857	81.7143	75	25.9208	23.9095	25.7571	25.1	21.6583	20.281	21.5048	21.0722
1984	2	2	30.6333	20.9652	9.66812	23.8154	28.7889	25.2286	26.0538	22.2308	23.3826	22.93	23.1389	87.5	64.1739	83.4	78.3333	25.7692	25.1348	26.53	26.2611	21.5423	21.0739	21.985	21.8278
1984	2	3	30.9905	21.2609	9.72961	23.7769	29.075	25.25	25.8846	22.536	23.2091	22.7917	22.9833	88.5417	60.8182	84.1304	78.1667	26.388	24.4	26.3957	26.1667	21.94	20.5409	21.9087	21.7556
1984	2	4	30.9158	21.4261	9.4897	24.0462	29.72	25.2471	26.2071	22.4923	23.5619	22.4261	22.9421	87.7692	60.0476	80.913	75.5789	26.1885	24.8619	25.4957	25.6632	21.8231	20.8905	21.3348	21.4526
1984	2	5	31.0947	21.1048	9.98997	23.936	29.4875	25.0118	26.0933	22.48	23.5136	22.5048	21.7158	88.25	60.9545	81.4286	76.2222	26.228	24.8682	25.6905	25.5667	21.844	20.9318	21.4286	21.3778
1984	2	6	30.8	21.0818	9.71818	23.8435	29.7294	25.3235	25.9933	22.4833	23.2409	22.8667	22.8857	88.7391	59.5909	82.375	77.25	26.1913	24.2273	26.3375	25.525	21.8348	20.4682	21.8625	21.335
1984	2	7	31.2211	21.33	9.89105	24.0609	29.4429	25.5067	26.4667	22.55	23.5333	22.9909	23.1263	88.1304	61.7143	80.9545	76.2632	26.3043	25.0286	26.3682	25.9842	21.8913	20.9952	21.9	21.6579
1984	2	8	31.1444	21.5818	9.56263	24.0435	29.6615	25.6429	26.4273	22.4273	23.4632	23.05	23.04	87.4545	57.9444	80.95	75.3333	26.0455	24.3833	26.515	25.7067	21.7227	20.5444	21.945	21.48
1984	2	9	31.3333	21.6182	9.71515	24.2917	29.8778	25.6353	26.425	22.5043	23.5667	23.1739	23.05	86.3182	58.0417	82.6957	75.1	26.0773	24.5917	26.8435	25.7	21.7364	20.775	22.1826	21.505
1984	2	10	31.7789	21.7818	9.99713	24.325	30.08	26.0133	26.6692	22.6	23.4727	23.419	23.1526	86.375	58.3333	81.9048	75.1111	26.2458	24.4762	27.2	25.85	21.8542	20.6667	22.381	21.5833
1984	2	11	31.5455	21.6455	9.9	24.687	29.8267	25.5765	26.3833	22.7565	23.5739	22.9091	21.915	84.5455	58.75	82.1429	75.1765	26.3565	24.49	26.2762	25.6	21.9217	20.68	21.8524	21.4235
1984	2	12	31.4	21.6783	9.72174	24.464	29.9765	25.9733	26.5857	22.744	23.7739	22.9	23.1105	86.0833	57.5652	78.7273	74.15	26.492	24.8304	25.9818	25.74	22.004	20.9304	21.6636	21.505
1984	2	13	31.3478	21.7565	9.5913	24.3462	29.5474	25.9667	26.5	22.6154	23.68	22.875	23.087	86.4231	61.4	78.7917	75.7391	26.2654	25.264	25.9958	25.913	21.8692	21.192	21.6542	21.6348
1984	2	14	31.2087	21.5727	9.63597	24.128	29.7778	25.5333	26.225	22.368	23.448	22.375	22.7591	86	58.6	77.625	74.4091	25.828	24.452	25.075	25.1773	21.608	20.676	21.05	21.1409
1984	2	15	31.581	21.3091	10.2719	23.936	30.0588	25.1765	26.0941	22.152	23.6833	22.4917	22.7708	85.96	60.1667	79.875	75.4583	25.476	25.1042	25.4792	25.3625	21.36	21.0042	21.2833	21.2208
1984	2	16	31.51	21.3182	10.1918	24	30.4875	25.4824	26.5923	22.2167	23.3391	22.7167	22.76	86.0417	55.9565	80.4583	73.75	25.6	23.8913	25.9083	25.055	21.4375	20.2478	21.5958	21.035
1984	2	17	31.4783	21.2909	10.1874	24.2	29.6267	25.5895	26.2929	22.5333	23.7565	22.5692	22.8909	87.0417	60.7273	78.7692	75.1429	26.1625	25.3409	25.4923	25.4333	21.8042	21.1818	21.3154	21.319
1984	2	18	31.2522	21.4818	9.77036	23.872	29.7067	25.41	26.1267	22.28	23.33	22.568	21.72	87.0833	56.55	79.6	74.4737	25.836	23.975	25.564	25.2211	21.596	20.33	21.396	21.1895
1984	2	19	31.4	21.4091	9.99091	24.024	30.1176	25.5895	26.3824	22.288	23.0435	22.85	22.6909	86.28	54.8182	80.3333	73.7143	25.712	23.2136	26.0583	24.9524	21.536	19.8409	21.7125	21.0143
1984	2	20	31.3905	21.0909	10.2996	24.1077	29.6737	25.5412	26.2647	22.208	22.968	22.625	22.5727	86.24	55.28	78.0833	73.0909	25.588	23.212	25.4833	24.7318	21.436	19.804	21.2958	20.8273
1984	2	21	31.465	21.219	10.246	24.064	29.6375	25.6	26.1867	22.3167	23.3478	22.8091	22.9286	85.9167	59.6522	78.5909	75.619	25.7208	24.413	25.8	25.5571	21.5375	20.587	21.5364	21.3905
1984	2	22	31.5238	21.2762	10.2476	24.056	30.325	25.6875	26.5429	22.376	23.6522	23.113	23.0905	86.88	58.7391	80.8696	75.7143	25.884	24.787	26.5565	25.8333	21.652	20.813	22	21.5333
1984	2	23	31.8381	21.7652	10.0729	24.1077	30.4353	25.8125	26.5875	22.4154	23.7565	22.9182	23.0619	86.5	56.913	77.9091	73.5238	25.9462	24.6696	25.9318	25.5143	21.6769	20.8348	21.6318	21.3667
1984	2	24	31.4762	22.5273	8.94892	24.688	29.8375	25.4941	26.45	22.712	23.6381	22.9261	22.9632	84.8	60.2857	80.1304	73.8947	26.256	24.9286	26.1565	25.4579	21.868	21.0095	21.7217	21.3368
1984	2	25	31.9474	21.82	10.1274	24.3417	30.8	25.125	26.6692	22.8	23.7636	22.5545	23.09	87.9583	58.8095	79.5	75.4737	26.7292	25.2905	25.5091	26.0368	22.1417	21.2095	21.3273	21.6947
1984	2	26	31.6857	21.4952	10.1905	24.4696	29.375	25.4375	26.1857	22.75	23.7818	22.9182	23.0579	86.5455	60.6364	79.8182	75.5263	26.6174	25.2409	26.1182	25.8842	22.0652	21.1909	21.7591	21.6
1984	2	27	31.5619	21.95	9.6119	24.4522	30.0706	25.6235	26.4571	22.775	23.3913	22.8435	22.94	86.6522	57.5217	78.913	74.1579	26.4739	24.2261	25.9043	25.3632	21.9913	20.4739	21.6348	21.2526
1984	2	28	31.9167	21.7909	10.1258	24.0462	30.1412	25.6	26.2941	22.3692	23.4	22.664	22.7136	86.36	56.2917	77.92	73.5217	25.9115	24.0833	25.54	25.1	21.6346	20.3375	21.352	21.0609
1984	2	29	30.65	21.1667	9.48333	23.3667	29.2	24.8	26	21.5333	23	23.1	22.7	85.3333	56.4	85.5	75.25	24.45	23.28	26.95	25.15	20.6833	19.78	22.25	21.05
1984	3	1	31.8182	21.6455	10.1727	24.2846	30.0875	25.675	26.5667	22.3846	23.2636	22.7304	22.8524	85.2692	56.9545	78.1304	73.1429	25.7692	23.9091	25.6913	25.1762	21.5615	20.2545	21.413	21.1048
1984	3	2	31.9684	21.7286	10.2398	24.5091	30	25.5385	26.4846	22.5909	23.8	22.71	22.9789	85.0455	57.8571	77.45	72.5263	26.0818	24.9143	25.54	25.3158	21.7682	20.9524	21.345	21.2316
1984	3	3	32.2909	21.7364	10.5545	24.76	30.4667	25.9647	26.7714	22.856	23.6545	23.1417	23.1952	85.28	55.8636	78.5417	73.0952	26.576	24.4318	26.3917	25.7381	22.032	20.5818	21.8958	21.4714
1984	3	4	32.5333	21.8381	10.6952	24.528	30.75	25.9765	26.76	22.752	23.6333	22.9913	23.0955	86.08	56.4783	77.7826	73.0909	26.484	24.4739	26.0913	25.5545	21.992	20.6348	21.687	21.3545
1984	3	5	32.0583	21.7238	10.3345	24.6	30.5167	26	26.8187	22.775	23.45	22.8154	22.9273	85.3478	55.7917	75.68	71.9545	26.475	24.1083	25.552	25.2409	22.0042	20.4	21.332	21.1545
1984	3	6	31.6957	21.6545	10.0411	24.616	30.4824	25.7556	26.6813	22.72	23.7739	22.716	23.0864	85.32	59	76.76	73.4545	26.332	25.1652	25.52	25.6682	21.908	20.9609	21.34	21.4136
1984	3	7	32.0762	21.79	10.2862	24.425	30.4353	26.125	26.9429	22.5583	23.4417	22.981	23.0056	84.8696	56.6667	76.381	73	26.1	24.2042	25.9857	25.6632	21.7625	20.4417	21.6143	21.4158
1984	3	8	31.825	21.5895	10.2355	24.3913	30.5187	26	27	22.5478	23.5429	22.8105	23.0437	85.5652	57.619	77.3684	73.4375	26.0783	24.5476	25.7474	25.5688	21.7478	20.6714	21.4947	21.375
1984	3	9	31.6	21.5143	10.0857	24.313	30.4571	25.88	26.6769	22.6167	23.7429	22.8455	23.0684	86.4091	60.1905	78.0455	75.05	26.4	25.1476	25.8727	25.82	21.9522	21.1095	21.5773	21.55
1984	3	10	31.4348	21.9714	9.46335	24.512	30.95	26.1625	27.0133	22.9417	23.8167	22.8583	23.2545	87.125	56.913	77.3043	74.4286	26.9333	24.7478	25.9826	26.0619	22.2542	20.8174	21.6217	21.6667
1984	3	11	32.2952	22.1684	10.1268	24.3083	31.2267	25.7467	26.9231	22.6435	23.9273	23.265	23.3737	86.5652	56.9091	80.65	73.9474	26.3391	25.0682	26.835	26.1263	21.9	21.0182	22.14	21.7105
1984	3	12	31.7524	21.9619	9.79048	24.3154	29.8778	25.8625	26.6133	22.8154	23.8696	23.36	23.2684	88.1923	59.7391	80.65	75.6316	26.7808	25.3652	27.045	26.2263	22.1808	21.1739	22.27	21.7789
1984	3	13	31.7565	22.1143	9.64224	24.612	30.625	25.8353	26.6067	23	23.5913	23.3	22.2727	86.3478	56.7826	80.4583	74.9091	27.012	24.4304	26.9375	26.0136	22.32	20.6087	22.1958	21.6318
1984	3	14	32.2545	22.3048	9.94978	24.632	31.3	25.8706	27.0067	22.888	23.8348	23.113	22.2682	85.75	56.0435	78.5652	73.3333	26.72	24.7304	26.4522	25.9476	22.16	20.7826	21.8261	21.5524
1984	3	15	32.0435	22.1727	9.87075	24.688	30.6625	25.9294	26.8438	22.84	23.7167	23.3167	23.2958	85.64	56.8696	79.125	73.6087	26.568	24.6739	26.8	26.0261	22.056	20.8261	22.1292	21.687
1984	3	16	31.3917	21.9909	9.40076	24.648	30.0235	25.6444	26.48	22.632	23.8	23.325	23.2818	84.32	60.4167	80.7917	75.0909	26.108	25.3	27	26.1682	21.764	21.1958	22.2208	21.7364
1984	3	17	31.7739	22.5217	9.25217	24.8692	30.8	26	27.0214	23.0846	23.8348	23.6833	23.5381	86.1923	59.6522	82.4167	75.4762	27.0308	25.2435	27.725	26.5905	22.3385	21.1783	22.725	22.0238
1984	3	18	31.8286	22.12	9.70857	24.8957	31.04	26.2312	27.1462	22.8609	23.9182	23.2091	23.4158	84.3913	58.6364	78.4091	74.7895	26.4522	25.2636	26.5682	26.3316	22.0043	21.1364	21.9455	21.8316
1984	3	19	32.91	22.17	10.74	24.7391	31.7333	26.36	27.3	22.9217	23.9636	23.2273	23.36	85.8696	55.8636	77.9091	73.35	26.7304	24.8955	26.5	26.025	22.1652	20.9136	21.9455	21.68
1984	3	20	32.7818	22.4609	10.3209	25.136	31.6625	26.1176	27.325	23.096	24.2087	22.7652	23.3955	84.28	56.3478	74.7391	71.5909	26.876	25.4304	25.4348	25.9455	22.224	21.2391	21.2478	21.5955
1984	3	21	31.9143	22.47	9.44429	24.944	30.6824	26.16	26.8857	22.944	24.075	23.0667	23.2857	84.68	57.2917	75.3684	71.9474	26.648	25.3667	25.6368	25.6105	22.092	21.2125	21.3632	21.3947
1984	3	22	32.019	22.2909	9.72814	24.808	30.5375	26.1333	27.1231	22.725	23.8957	23.1545	23.4263	84.25	59.1739	76.3636	74	26.2542	25.2609	26.2455	26.2211	21.8667	21.1522	21.7818	21.7895
1984	3	23	32.0762	21.92	10.1562	24.784	30.225	26	26.7067	23.008	23.8091	23.315	23.37	86.16	60.0909	77.5	74.9	26.896	25.2364	26.575	26.235	22.264	21.15	22.01	21.805
1984	3	24	32.58	22.3826	10.1974	24.848	31.28	26.0857	27.2333	23.16	24.0762	23.3333	23.6111	86.72	55.0476	78.2381	73.3333	27.236	24.9857	26.7	26.4333	22.436	20.9952	22.0476	21.9056
1984	3	25	32.8545	22.9182	9.93636	25.36	31.6667	26.3125	27.6615	23.0957	24.3091	23.6952	23.6235	82.5652	55.9091	80.8095	72.7059	26.7043	25.5727	27.5619	26.4412	22.1304	21.3227	22.6286	21.9118
1984	3	26	32.84	23.06	9.78	25.4476	31.3857	26.3846	27.55	23.5474	24.29	23.76	23.9529	85.5882	56.6	79.9	74.8824	27.75	25.525	27.625	27.2529	22.7611	21.345	22.615	22.4294
1984	3	27	32.4818	22.2818	10.2	25.3	31.44	26.3375	27.3533	23.3917	24.6087	23.6957	23.9	85.5833	59.6364	79.1304	74.6364	27.4792	26.4682	27.4043	27.0318	22.6042	21.9136	22.513	22.3045
1984	3	28	32.781	22.3048	10.4762	25.025	31.1882	26.1625	27.1	23.2667	24.2087	23.1619	23.519	86.375	56.6087	77.5238	73.381	27.35	25.487	26.3095	26.3238	22.5333	21.3261	21.8571	21.8714
1984	3	29	32.8	22.2	10.6	24.9538	31.1875	26.2	27.1067	23	24.3304	23.2667	23.5818	85.0385	58.6957	78.0833	74.1818	26.7731	25.9435	26.6	26.55	22.1846	21.5783	22.0042	21.9955
1984	3	30	32.6571	22.6	10.0571	25.096	31.2933	26.24	27.2357	23.064	24.0818	23.5727	23.5905	84.6	56.7273	79.2273	73.6667	26.82	25.2682	27.2273	26.4714	22.216	21.1682	22.4	21.9381
1984	3	31	33.1818	22.5	10.6818	25.1615	31.7125	26.4	27.48	23.3615	24.313	23.2348	22.7522	85.56	55.5217	75.2174	72.5909	27.4769	25.5304	26.1652	26.5545	22.6115	21.2739	21.7435	21.9818
1984	4	1	33.1909	22.5739	10.617	25.2077	31.275	26.3778	27.3786	23.1692	24.1545	23.1043	23.43	84.4615	54.8095	77	71.1579	27.0154	25.0143	26.2391	25.8263	22.3308	20.9905	21.787	21.5421
1984	4	2	33.4174	22.3909	11.0265	25.2077	31.3667	26.2941	27.45	23.12	24.6167	23.6652	23.919	83.96	59.5833	80.5217	74.4762	26.92	26.6417	27.5348	27.1857	22.256	21.9917	22.5652	22.3667
1984	4	3	32.464	22.4261	10.0379	25.3037	30.9684	26.5455	27.4105	23.3407	24.096	23.624	22.736	84.4231	56.7917	78.32	72.6522	27.363	25.35	27.252	26.5696	22.5444	21.2042	22.416	21.9913
1984	4	4	32.3304	22.592	9.73843	25.2148	31.1048	26.73	27.5579	23.2	24.296	23.3667	23.5957	84.9231	58.04	76.0417	72.5217	27.1231	25.852	26.5458	26.413	22.3962	21.524	21.925	21.887
1984	4	5	32.76	22.4083	10.3517	25.4704	31.13	26.1714	27.225	23.4296	24.2615	23.5111	23.7346	84.4815	58.9231	80.2222	74.5769	27.4444	25.85	27.2222	26.85	22.5852	21.5769	22.4259	22.1846
1984	4	6	32.4571	22.5609	9.89627	25.7	30.78	26.16	27.3	23.5077	24.544	23.5304	23.8409	83.5	60.5833	79.8696	74.619	27.5	26.7125	27.2348	27.181	22.6269	22.0875	22.4304	22.3857
1984	4	7	32.3667	22.8667	9.5	25.5778	30.7684	26.5474	27.4647	23.5259	24.5083	23.6261	23.9333	84.4444	59.7917	79.5217	74.5238	27.6481	26.4875	27.3696	27.2333	22.7	21.95	22.5087	22.4238
1984	4	8	32.2824	22.8696	9.41279	25.504	31.1	26.5333	27.4333	23.68	24.5917	23.9158	23.9895	86.24	58.0417	79.7368	74.2632	28.02	26.35	27.8421	27.2526	22.948	21.8708	22.7947	22.4158
1984	4	9	32.7364	22.7043	10.032	25.725	31.1222	26.45	27.4933	23.7217	24.512	23.8957	24.0429	84.7826	58.5217	80.3182	74.1579	27.9609	26.2391	27.6273	27.2895	22.913	21.7913	22.6773	22.4684
1984	4	10	32.7391	22.7182	10.0209	25.64	31.2105	26.4	27.4722	23.625	24.625	23.8609	24.0455	83.9167	58.0833	80.4091	74.3182	27.7333	26.3833	27.6045	27.3636	22.7625	21.9083	22.6455	22.5136
1984	4	11	33.01	22.8818	10.1282	25.648	31.5222	26.1294	27.45	23.4174	24.4348	23.7524	23.935	83.3043	55.5217	81.381	73.5	27.3087	25.7696	27.7095	27.045	22.5217	21.5435	22.7429	22.345
1984	4	12	32.6833	23.0455	9.63788	25.784	31.1684	26.4105	27.5706	23.68	24.3083	23.6583	23.9391	84.2917	57	80.7391	74	27.8417	25.7913	27.5522	27.181	22.8292	21.5217	22.5826	22.3857
1984	4	13	32.8667	22.9478	9.91884	25.8	31.42	25.9789	27.3368	23.6615	24.32	23.7667	23.9292	84	55.8	83.5417	74.5417	27.8077	25.656	27.9833	27.1792	22.7846	21.412	22.8667	22.375
1984	4	14	32.9304	22.6381	10.2923	25.88	31.8333	26.7556	27.8875	23.5462	24.2083	23.7333	23.8909	82.72	54.2083	78.5833	72.0909	27.54	25.1958	27.4375	26.8409	22.632	21.0458	22.4875	22.1409
1984	4	15	32.85	22.89	9.96	25.5417	31.9333	26.3059	27.62	23.6583	24.7591	24.0364	24.1952	85.5833	56.4286	83.0455	74.95	27.975	26.381	28.4318	27.675	22.8958	21.8143	23.0818	22.65
1984	4	16	33.0818	22.5391	10.5427	26.2462	32.0111	27.0737	28.0188	23.8462	24.4522	24.2	24.1556	82.2308	54.2174	80.6667	73.1111	27.9462	25.5957	28.4762	27.4056	22.8692	21.3174	23.1286	22.5
1984	4	17	32.4087	22.7333	9.67536	25.7556	31.1529	26.6941	27.6562	23.792	25.0087	23.9826	24.2571	84.0833	61.5652	81.5455	75.9524	28.116	27.5957	28.2591	27.9857	22.996	22.6217	23.0455	22.8667
1984	4	18	32.8	22.7524	10.0476	25.8583	31.7368	26.3895	27.5529	23.832	24.856	23.96	24.2458	84.9167	57.2083	81.1667	74.8636	28.1792	26.7042	27.9125	27.6727	23.0208	22.0958	22.8292	22.7136
1984	4	19	32.4381	22.7826	9.65549	25.6077	31.6333	26.7889	27.7125	23.68	24.8696	24.0381	24.1333	85.92	58.6087	80.4286	75.4444	28.064	26.9739	28.1429	27.6778	22.936	22.2696	22.9714	22.6722
1984	4	20	32.4348	22.775	9.65978	25.968	31.6625	26.575	27.7067	23.9826	24.92	24.3714	23.1444	85.3333	58.9	84.3	77.4444	28.6043	27.075	28.89	28.25	23.2522	22.275	23.415	23.0389
1984	4	21	33.7304	22.8091	10.9213	25.728	32.11	26.4421	27.7105	23.992	24.9583	23.6952	24.1333	86.92	56.7083	81.4286	75	28.696	26.8833	27.681	27.5952	23.292	22.1625	22.6571	22.6143
1984	4	22	33.2864	22.4545	10.8318	25.624	31.7111	26.8286	27.7611	23.9833	24.8545	24.0667	24.225	87.5417	56.9091	80.9167	75.05	28.7167	26.7182	28.2625	27.755	23.3167	22.0409	23.0333	22.71
1984	4	23	32.9048	22.9273	9.97749	26.0167	31.2889	26.6421	27.6611	24.3	25.2087	24.0364	24.481	87.2083	60.8261	81.7273	76.2857	29.2292	27.8652	28.2727	28.3762	23.6333	22.7783	23.0864	23.1048
1984	4	24	32.775	22.7565	10.0185	26	30.95	26.7905	27.685	24.344	25.125	24.016	24.4917	87.8	63.0833	80.72	77	29.352	27.9917	28.12	28.4417	23.704	22.8458	22.98	23.15
1984	4	25	32.8174	23.0522	9.76522	26.096	31.53	27.0211	28	23.976	25.0833	24.2909	24.4864	84.08	59.75	80.6818	74.6818	28.372	27.5375	28.6182	28.2	23.136	22.6125	23.2455	23.0182
1984	4	26	32.7182	22.5826	10.1356	26.176	30.8	27.0889	27.8118	24.432	25.1083	24.3565	24.6381	86.2917	64.1667	80.3043	77.4091	29.472	28.0375	28.7	28.8455	23.764	22.9125	23.287	23.3909
1984	4	27	32.65	23.0348	9.61522	26.0364	30.9176	26.8571	27.6857	24.296	24.9905	24.2833	24.605	86.1818	61.8095	82.625	77.0556	28.9545	27.619	28.8167	28.6278	23.4773	22.6667	23.3708	23.2722
1984	4	28	33.2286	23.075	10.1536	26.1217	31.93	26.8526	28.0875	24.25	25.15	24.325	24.7095	85.1364	59.375	82.125	76.3333	29	27.5792	28.8417	28.7429	23.5174	22.6292	23.3792	23.3524
1984	4	29	33.0737	23.1818	9.89187	26.175	31.875	27.375	28.2929	24.2917	25.4	24.6952	24.7789	85.7083	60.0952	81.65	75.1111	29.0875	28.1	29.345	28.6778	23.5708	22.9714	23.695	23.3056
1984	4	30	33.07	23.4091	9.66091	26.3417	31.7474	27.3125	28.175	24.3917	25.2435	24.381	24.7095	85.4167	60.1304	79.85	75.2	29.2333	27.8043	28.695	28.665	23.6375	22.7913	23.33	23.295
1984	5	1	32.99	23.2	9.79	26.4615	31.0105	27.0706	27.9941	24.376	25.4917	24.7545	24.8545	84.36	64.4583	82.6667	76.9524	29.096	28.8042	29.6714	29.1857	23.556	23.3708	23.8857	23.5952
1984	5	2	33.1304	23.0091	10.1213	26.116	31.6	27.16	27.9	24.4609	25.5304	24.808	24.8571	87.4545	63.5217	83.68	78.6818	29.5957	28.713	29.796	29.2727	23.8565	23.3261	23.952	23.6682
1984	5	3	33	23.0174	9.98261	26.1	31.3895	26.8333	27.8588	24.392	25.4909	24.8174	24.96	87.16	65.0909	85	79.45	29.408	28.8636	29.9696	29.535	23.744	23.4182	24.0391	23.805
1984	5	4	33.08	22.8348	10.2452	25.8519	31.17	26.9429	27.6684	24.3385	25.45	24.5462	24.7652	88.2692	64.25	83	78.6087	29.4308	28.6542	29.3038	29.0957	23.7462	23.2833	23.6269	23.5435
1984	5	5	32.6909	22.85	9.84091	25.6519	31.4	27.0632	27.8118	24.2538	25.208	24.375	24.65	89.1154	64.28	81.5417	79.0909	29.3692	28.288	28.8042	28.9409	23.7077	23.092	23.3958	23.4773
1984	5	6	32.425	22.6333	9.79167	25.9357	30.4947	26.9238	27.6421	24.2074	25.2917	24.3333	24.6217	86.963	69.4583	82.5833	79.8696	29.063	29.0375	28.8417	29.0304	23.5074	23.5125	23.3458	23.4913
1984	5	7	32.4917	22.8609	9.6308	25.9704	30.8211	26.8476	27.6421	24.4	25.5167	24.5583	23.7783	87.1739	63.4348	82.5417	77.9545	29.5	28.6261	29.2583	29.1136	23.792	23.2783	23.6417	23.5545
1984	5	8	32.6636	22.8182	9.84545	25.8692	31.4842	27.3882	28.1267	24.6	25.6583	24.4545	24.8474	89.1667	64.0417	80.5714	77.5	29.9833	29.1208	28.9333	29.2556	24.0542	23.5417	23.4571	23.65
1984	5	9	32.7182	23.3143	9.4039	26.252	31.15	27.3111	28.0529	24.7167	25.656	24.8091	25.0409	88.375	64.9583	82.5455	78.2857	30.1042	29.1458	29.7182	29.5524	24.1375	23.5708	23.9091	23.8095
1984	5	10	32.2522	23.6417	8.61051	26.1407	31.0632	27.35	28.0722	24.5385	25.776	24.9	25.087	87.8462	66.2	81.3333	78.3043	29.7192	29.624	29.7333	29.7	23.9308	23.84	23.8958	23.8913
1984	5	11	33.12	23.5478	9.57217	26.4269	31.5333	27.2667	28.115	24.688	25.712	24.6538	24.9375	86.6	61.84	80.8462	76	29.908	28.876	29.2423	29.1583	24.02	23.444	23.6385	23.5917
1984	5	12	33	23.5818	9.41818	26.2038	31.6556	27.3048	28.2833	24.616	25.9391	24.9333	25.1591	87.6	63.6957	83.3333	77.7727	29.848	29.6304	29.9917	29.75	23.996	23.8522	24.0542	23.9182
1984	5	13	33.5455	23.4261	10.1194	26.3615	32.0421	26.8111	28.0444	24.7154	26.04	24.775	25.1958	87.4615	61.92	84.6667	78.0833	30.0192	29.548	29.8667	29.8458	24.0731	23.804	23.9542	23.9583
1984	5	14	32.9652	23.3304	9.63478	26.1077	31.6556	26.8526	27.95	24.35	25.6333	24.6083	24.8304	87	62.3913	83.2917	76.9545	29.3125	28.8826	29.4125	29.0591	23.6917	23.4174	23.725	23.5364
1984	5	15	32.6583	23.12	9.53833	26.4357	31.09	27	27.8842	24.6148	25.48	24.884	25.0304	85.5769	63.48	84.4	78.2083	29.7037	28.708	30.04	29.5625	23.9	23.336	24.072	23.8125
1984	5	16	32.713	23.3042	9.40888	26.2148	30.9048	27.2444	27.8944	24.744	25.8423	24.8609	25.119	87.9167	66.9615	83.087	79	30.164	29.7885	29.8478	29.7773	24.164	23.9462	23.987	23.9318
1984	5	17	32.8038	23.464	9.33985	26.4037	31.46	26.7364	27.84	24.6692	25.856	24.8	25.136	86.9615	65.8	85.4231	79.625	29.8962	29.704	30.0038	29.9208	24	23.82	24.05	23.9875
1984	5	18	32.88	23.288	9.592	26.2074	31.8087	26.9905	27.9952	24.76	25.9692	24.776	25.1292	88.96	63.5385	83.84	78.6667	30.26	29.6115	29.796	29.7917	24.212	23.8231	23.928	23.9417
1984	5	19	32.9	23.408	9.492	25.8593	31.781	27.0952	27.9105	24.575	26.1417	25.008	24.1	90.1739	64.7391	85.2083	80.4737	30.075	30.113	30.4292	30.1474	24.1125	24.1217	24.2917	24.1526
1984	5	20	33.0091	22.975	10.0341	26.456	31.7579	26.71	27.875	24.8091	26.1917	24.76	25.1579	88.0909	64.2609	86.6	78.8889	30.2591	30.1	30.008	29.7667	24.2182	24.0565	24.056	23.9056
1984	5	21	32.7739	22.8	9.97391	26.0615	31.6737	27.2526	28.1211	24.608	26.0083	25.0435	25.2739	88.8	65.3333	84.4348	79.7826	29.972	29.9	30.3652	30.2348	24.048	23.9708	24.2478	24.1913
1984	5	22	32.9565	23.0174	9.93913	26.1615	31.6091	27.0111	27.95	24.792	25.9846	25.2348	25.3818	89.48	65.3846	87.7391	81.2273	30.368	29.8769	31.0043	30.5545	24.268	23.9731	24.6217	24.3591
1984	5	23	33.12	23.2095	9.91048	25.9333	31.7909	26.8778	27.9312	24.713	26.08	25.0773	25.2474	89.5	64.16	86.2381	78.4706	30.3455	29.9	30.6619	30	24.2636	23.984	24.419	24.0529
1984	5	24	33.019	23.1048	9.91429	26.152	31.47	27.0842	27.7625	24.5583	26.0783	24.8435	25.1105	87.6667	66.0435	84.2273	80.1111	29.7542	30.1391	30.0409	29.9167	23.9292	24.1652	24.0636	24.0111
1984	5	25	32.7238	23.04	9.68381	26.088	31.23	27.05	27.95	24.6417	26.2261	25.3143	25.4235	88.9167	67.9565	87	80.9412	30.0208	30.6478	31.081	30.5882	24.0875	24.4304	24.6143	24.3765
1984	5	26	32.3391	23.1652	9.17391	26.2148	30.6889	26.9684	27.7562	24.96	25.9913	25	25.3952	90.56	69.6818	85.2917	82.45	30.788	30.3182	30.3417	30.665	24.5	24.2227	24.2417	24.43
1984	5	27	32.9417	23.0833	9.85833	26.3407	31.54	26.7048	27.85	24.9	26	24.7769	25.252	89.3462	65.24	84.5	79.72	30.5346	29.88	29.8346	30.12	24.3769	23.984	23.9385	24.132
1984	5	28	32.8167	23.4783	9.33841	26.1077	31.51	26.7714	27.8368	24.6696	26.112	24.92	24.081	88.8571	66.48	85.56	79.8571	30.1783	30.24	30.208	30	24.1652	24.184	24.168	24.0571
1984	5	29	32.581	23.4435	9.13747	25.963	31.3684	26.7294	27.6529	24.776	26.1417	25.0182	24.25	89.5833	65.25	85.6364	80.5714	30.368	30.1208	30.3727	30.3905	24.276	24.1333	24.2727	24.2905
1984	5	30	32.8696	23.4348	9.43478	26.328	31.681	26.8842	27.7882	24.9167	25.9346	24.7304	25.2048	89.0833	63.7308	83.087	79	30.5625	29.5769	29.6304	29.9905	24.3875	23.7615	23.8348	24.0476
1984	5	31	32.6476	23.3304	9.31718	26.1846	31.49	27.1333	27.8294	24.8154	26.056	24.7091	25.2091	89.32	64.88	82.0476	79.5	30.26	29.968	29.5952	30.055	24.212	24.008	23.7619	24.07
1984	6	1	33.0833	23.4417	9.64167	26.7385	31.63	27.1579	28.0941	25.2	26.264	24.992	25.5609	88.5769	65.04	83.72	79.9048	31.1038	30.368	30.172	30.8273	24.6692	24.236	24.152	24.5091
1984	6	2	33.219	23.1478	10.0712	26.6846	31.7167	27.5765	28.3867	24.9923	26.1667	25.0273	25.465	87.1538	64.9583	82.9545	78.6	30.4846	30.1833	30.1227	30.4	24.3577	24.1458	24.1182	24.29
1984	6	3	33.0667	23.2091	9.85758	26.5333	32.0353	27.1875	28.2875	25.0583	26.2	25.1182	25.4955	88.75	63.4783	84.9091	78.8636	30.7708	30.0217	30.5091	30.5	24.5042	24.0739	24.35	24.3364
1984	6	4	33.3385	23.2083	10.1301	26.6519	31.8	27.2286	28.219	24.8815	26.0519	24.85	25.2808	86.6667	63.2963	82.8462	77.6154	30.2481	29.7667	29.8192	29.9808	24.2074	23.8926	23.9577	24.0423
1984	6	5	32.9	23.5	9.4	26.4154	31.4111	27.1333	27.9941	24.9462	26.0917	24.8	25.381	88.8077	64.9167	82.4545	79.2381	30.5577	30.0125	29.6636	30.3524	24.3885	24.05	23.8727	24.2571
1984	6	6	32.82	23.7913	9.0287	26.592	31.0353	27.0316	27.8882	25.12	25.687	25.132	25.2818	88.2917	64.7391	86.72	80	30.896	29.2348	30.72	30.213	24.572	23.5826	24.44	24.1609
1984	6	7	32.9077	23.225	9.68269	26.4538	31.3474	27	27.9167	24.8462	26.032	24.84	25.2083	87.8846	65.4	83.68	78.9583	30.2962	29.972	29.884	29.9708	24.2462	23.984	23.988	24.0167
1984	6	8	32.3846	23.216	9.16862	26.6074	31.4952	27.24	28.155	24.9556	26.037	24.8538	25.276	87.1154	65	83.3077	78.8462	30.4852	29.9593	29.8923	30.1654	24.3407	23.9778	23.9885	24.1385
1984	6	9	32.5852	23.7667	8.81852	26.7333	31.4111	27.1429	28.1	24.9778	26.0435	24.8741	25.2783	86.8148	65.5652	82.4444	78.3478	30.4296	30.0261	29.8259	30.0478	24.3259	24.0565	23.9407	24.087
1984	6	10	32.9308	23.625	9.30577	26.6667	31.6095	27.46	28.315	24.8148	26	25.024	25.292	86.1111	63.7778	81.8	77.4	30.0667	29.737	30	29.98	24.1074	23.9	24.072	24.052
1984	6	11	33.056	23.904	9.152	26.8667	31.81	27.35	28.3526	25.2192	25.9846	24.976	25.487	87.8846	63.2308	83.52	78.8696	31.0077	29.6192	30.104	30.4957	24.6192	23.8308	24.132	24.3348
1984	6	12	32.848	23.7417	9.10633	26.5077	32.0947	27.4316	28.4	24.8462	25.44	24.72	25.0591	87.3846	59.44	81.8	76.3182	30.2538	28.056	29.464	29.3545	24.2115	22.92	23.756	23.7
1984	6	13	33.256	23.224	10.032	26.2667	31.9263	27.1889	28.0938	24.7556	25.856	24.8667	25.1048	88	62.64	83.4167	78.3182	30.2	29.26	29.8917	29.6864	24.1852	23.616	24	23.8864
1984	6	14	32.4583	23.4522	9.00616	26.2462	31.44	27.36	28.135	24.6154	25.768	24.9	25.088	87.5769	64.48	82.1538	78.04	29.8731	29.396	29.8346	29.672	23.9923	23.628	23.9385	23.836
1984	6	15	32.9308	23.2583	9.67244	26.504	31.7882	27.2286	28.2533	24.592	25.6348	24.6444	25.0238	85.56	62.913	81.5385	76.8	29.624	28.8957	29.3269	29.365	23.844	23.4	23.6654	23.685
1984	6	16	33.2167	23.5583	9.65833	26.6222	32.3875	27.57	28.5375	24.9037	25.8727	24.6923	25.2864	87.0741	60.4091	79.8077	77	30.337	28.9955	29.2154	29.8636	24.2556	23.4409	23.5808	23.9682
1984	6	17	32.8435	22.9652	9.87826	26.52	31.5556	27.3474	28.2294	24.624	25.913	24.65	25.0773	85.68	64.1739	79.8333	76.4091	29.692	29.5783	29.1083	29.4727	23.896	23.7913	23.5125	23.7455
1984	6	18	32.8667	23.3652	9.50145	26.8538	30.9222	27.5125	28.3625	24.9692	25.8333	24.9143	25.2619	86.0385	66.5417	82.1905	77.6667	30.3346	29.7167	29.8524	29.9286	24.2654	23.8417	23.9619	24.0048
1984	6	19	32.5714	23.4095	9.1619	26.713	31.175	26.9143	27.9308	24.913	25.6455	24.8316	25.2824	86.3913	63.5455	83.8333	78.875	30.3	28.9909	29.7444	29.9875	24.2391	23.4591	23.9389	24.0563
1984	6	20	32.5158	23.2737	9.24211	26.6381	31.1867	26.7429	27.8714	24.96	25.7429	24.84	25.1474	87.7	64	84.6	78.2632	30.5	29.2381	29.925	29.7632	24.335	23.6	24.025	23.9158
1984	6	21	32.6381	23.64	8.9981	26.5909	31.3867	27.1733	28.1286	24.8182	25.6667	25.0762	25.21	86.5909	64.1429	84.7619	78.4	30.1045	29.0762	30.381	29.87	24.1409	23.5381	24.2857	23.995
1984	6	22	33.0667	23.7	9.36667	26.6455	31.42	27.25	28.1833	24.8545	25.665	24.9444	25.1529	86.4545	62.6	84.1176	77.6875	30.1682	28.86	30.1059	29.6813	24.1864	23.41	24.1176	23.8875
1984	6	23	32.8778	23.7053	9.17251	26.581	31.8714	27.08	28.2	24.8333	25.6947	24.8105	25.0889	87	61.8333	82.9474	77	30.1714	29.1	29.7579	29.6824	24.1619	23.5	23.8947	23.8647
1984	6	24	33.16	23.1412	10.0188	26.695	31.8143	27.1824	28.1786	24.66	25.7222	24.63	25.0235	84.75	61.3529	81.5	75.6875	29.635	28.9118	29.245	29.2438	23.87	23.4176	23.645	23.6312
1984	6	25	32.91	23.5263	9.38368	26.475	31.2857	27.72	28.2286	24.51	25.7789	24.54	24.9263	85.15	63.6842	77.85	75.6842	29.405	29.2632	28.715	29.1105	23.745	23.6316	23.33	23.5684
1984	6	26	33.1444	23.3118	9.83268	26.5053	31.3538	27.3077	28.1333	24.6526	25.6778	24.6889	25.0471	86	62.7778	81.1111	76.8235	29.7579	28.9444	29.3167	29.3941	23.9474	23.45	23.6778	23.7353
1984	6	27	32.695	23.1294	9.56559	26.4222	31.4133	27.32	28.0692	24.5684	25.6278	24.6	24.9647	85.6111	63.7222	80.35	76.9375	29.4667	29.0222	29.095	29.2313	23.7667	23.4667	23.555	23.6188
1984	6	28	32.6778	23.2778	9.4	26.7263	31.5	27.3846	28.2308	24.6947	25.6947	24.5059	25	84.7895	61.1579	80.5625	75.625	29.6789	28.7158	29.1937	29.2188	23.9053	23.2947	23.6062	23.625
1984	6	29	33.5125	23.6	9.9125	26.4556	31.9091	27.5	28.39	24.7	25.6875	24.7412	25.0867	86.7222	59.9375	81	76.0667	29.8944	28.5438	29.4176	29.3667	24.0444	23.2	23.7471	23.7
1984	6	30	33.2632	23.4444	9.81871	26.5368	31.7	26.7867	28	24.9667	25.5579	24.69	25.1059	87	61.4211	84.2	77.8824	30.4222	28.5263	29.63	29.6588	24.3222	23.1737	23.87	23.8412
1984	7	1	32.9882	23.2588	9.72941	26.61	31.7467	27.2714	28.2385	24.5789	25.2222	24.5059	24.85	84.7895	60.6111	81.0588	76	29.5053	27.8056	28.9941	28.975	23.7947	22.75	23.4824	23.4625
1984	7	2	33.2444	23.1778	10.0667	27.0316	31.525	27.0267	28.2154	24.71	25.6316	24.5444	25.0111	82.6842	62.2105	81.6667	75.8235	29.5316	28.8105	29.1111	29.2941	23.8158	23.3684	23.5556	23.6647
1984	7	3	32.8933	23.2941	9.59922	26.6438	31.6308	27.1818	27.9857	24.7625	25.8625	24.48	25.25	85.875	63.5625	81	78.4545	29.9438	29.4	28.8786	29.8273	24.0562	23.7063	23.3929	23.9636
1984	7	4	33.2	23.5294	9.67059	26.6737	31.775	26.925	28.1286	24.9158	25.5	24.5667	24.95	86.2222	60.7647	82.3889	76.4375	30.3263	28.4176	29.25	29.2687	24.2526	23.1118	23.6056	23.6313
1984	7	5	33.3611	23.1368	10.2243	26.49	31.5333	27.0824	28	24.7579	25.9333	24.6316	25.1412	86.7895	64.9444	82.3889	78.75	30.0421	29.7056	29.4556	29.9	24.0895	23.8556	23.7444	23.9938
1984	7	6	33.1474	23.4235	9.72384	26.29	31.7143	27.6	28.3692	24.2857	25.5895	24.6947	24.8611	85.1053	61.3889	78.2632	75	29.0316	28.5389	29.0211	28.9059	23.4895	23.1944	23.4947	23.4176
1984	7	7	33.1444	23.7625	9.38194	26.63	31.9733	27.3286	28.3643	24.6947	25.2778	24.3667	24.7944	85.4737	58.4444	78.9412	73.7059	29.7947	27.6556	28.4941	28.5176	23.9579	22.6444	23.1824	23.1941
1984	7	8	32.7263	23.3	9.42632	26.4286	31.1286	26.6375	27.6929	24.5	25.4118	24.5263	24.8588	85.85	62.8824	84	77.7647	29.45	28.4647	29.3263	29.1765	23.75	23.1765	23.6895	23.6
1984	7	9	33.1111	23.8556	9.25556	26.6571	31.1231	27.15	27.9	24.68	25.425	24.7368	24.9938	85.5	63.25	82.0526	77.375	29.765	28.5188	29.5105	29.4125	23.95	23.2063	23.7842	23.7062
1984	7	10	33.4667	23.6375	9.82917	26.7143	32.1294	27.3867	28.44	24.52	25.3789	24.5	24.7706	83.1	58.6316	79.5556	73.4118	29.24	27.8211	28.8278	28.5529	23.645	22.7947	23.3889	23.2176
1984	7	11	32.99	23.8	9.19	26.5429	31.375	27.375	28.1733	24.68	25.4316	24.77	24.9947	85.7	61.5263	81.1111	76.5294	29.79	28.3263	29.5333	29.2412	23.955	23.0895	23.7667	23.6176
1984	7	12	32.8556	23.8625	8.99306	26.4444	31.0769	27.2933	27.8667	24.6588	25.125	24.6941	24.85	86.2941	61.3125	80.7647	77.0714	29.7706	27.6562	29.2706	29.0143	23.9588	22.7063	23.6471	23.4857
1984	7	13	33.1895	23.4235	9.76594	26.5579	31.6857	27.7	28.3429	24.3895	25.2471	24.7684	24.7412	83.8421	60.1765	79.6842	74.7059	29.0737	27.7706	29.3474	28.5941	23.5526	22.7529	23.6526	23.2412
1984	7	14	33.4842	23.5647	9.9195	26.38	31.9286	27.32	28.0833	24.39	25.6118	24.7333	24.875	85.05	61.3125	81.7647	76.1333	29.21	28.4938	29.4353	28.9733	23.63	23.1687	23.7353	23.4467
1984	7	15	33.4444	23.1222	10.3222	26.4952	31.6769	27.6308	28.3636	24.6667	25.4	24.7176	23.2533	86.1579	61.1333	79.75	75.2308	29.915	28.1267	29.4	28.9462	24.035	22.9733	23.6438	23.4538
1984	7	16	33.51	22.6211	10.8889	26.6727	31.8231	27.4778	28.3167	24.9682	25.5937	24.71	25.14	84.9524	61.25	79.9	76.1333	29.6905	28.5687	29.25	29.52	23.8857	23.225	23.6	23.7533
1984	7	17	33.52	23.1	10.42	26.2545	31.4062	27.3471	27.9786	24.5545	25.4158	24.39	24.9059	87.0455	62.2632	79.8	77.0588	29.6727	28.4368	28.65	29.2118	23.9091	23.0263	23.26	23.5941
1984	7	18	33.619	23.3364	10.2827	26.0583	31.9238	27.6842	28.3111	24.275	25.4167	24.619	24.785	85.913	60.9583	79.05	75.9	29.125	28.375	29.01	28.91	23.5833	22.9958	23.455	23.38
1984	7	19	33.9455	23.3455	10.6	26.8	32.6158	27.6632	28.6882	24.9167	25.8909	24.6522	25.2286	85.9583	59.8636	78.6818	75.15	30.275	28.9909	29.0773	29.53	24.2167	23.45	23.4591	23.765
1984	7	20	33.8783	23.5429	10.3354	26.6667	32.5429	27.72	28.6632	24.9565	25.5833	24.4833	24.9957	86.0435	57.5	77.2609	73.2273	30.3565	28.0708	28.6217	28.8818	24.2609	22.8958	23.2217	23.3955
1984	7	21	33.3	23.78	9.52	26.824	32.0211	27.4952	28.4789	24.7167	25.2909	24.6417	24.9136	84.3333	58.3636	79.5417	74.2273	29.7375	27.6409	29.0875	28.8909	23.9167	22.6364	23.5333	23.4091
1984	7	22	33.9391	23.57	10.3691	26.9455	32.4889	27.7368	28.6733	24.6261	25.381	24.8045	24.97	83.0952	56.381	78.8095	73.1765	29.4	27.5429	29.2667	28.8412	23.7333	22.6095	23.6429	23.4059
1984	7	23	34.0091	23.5333	10.4758	26.544	32.6211	27.4	28.5167	24.65	25.5636	24.7619	23.8571	85.2174	56.8636	80.2381	74.2	29.7083	27.9409	29.3905	29.055	23.9292	22.8818	23.7286	23.52
1984	7	24	33.9579	24	9.95789	26.687	33.1778	27.6875	28.8308	24.8571	25.5263	24.6706	25.05	85.7619	55.1053	78.0588	73	30.1143	27.5895	28.9588	28.9429	24.1333	22.6684	23.4706	23.4786
1984	7	25	33.9	23.8	10.1	26.8364	33.1556	27.64	28.78	24.8091	25.3053	24.7273	24.9471	84.381	53.8889	78.7619	71.7333	29.8048	27.2056	29.0952	28.5	23.9571	22.4222	23.5095	23.1733
1984	7	26	33.9818	23.6316	10.3502	26.7273	32.5529	27.7889	28.7286	24.6571	25.8105	24.6273	25.1176	84.4286	59.0526	77.6	74.5625	29.6048	28.7158	28.845	29.3812	23.8524	23.3211	23.395	23.7
1984	7	27	34.187	23.93	10.257	26.5273	32.8737	27.5706	28.8	24.5818	25.6	24.5182	24.915	85.2381	56.3182	77.619	72	29.4381	27.9227	28.5571	28.3722	23.781	22.8591	23.2381	23.1333
1984	7	28	34.1818	23.4476	10.7342	26.9167	32.79	27.7158	28.7222	25	25.9739	24.8364	25.3136	85.7083	58.6087	80.5909	75	30.3583	28.9565	29.5273	29.6909	24.2792	23.4435	23.8045	23.8682
1984	7	29	34.2762	23.69	10.5862	26.7167	32.6	27.6556	28.6313	25.0087	25.7895	24.81	23.8944	86.3182	58.3684	79.05	74.9412	30.5304	28.5263	29.325	29.5529	24.3522	23.1789	23.66	23.7941
1984	7	30	34.6273	23.8667	10.7606	26.752	32.8842	27.8333	28.7529	24.9417	25.7909	24.7143	24.9647	85.4545	56.619	78.35	73.8889	30.3583	28.219	29.06	29.3444	24.275	22.9714	23.46	23.65
1984	7	31	34.6762	23.5429	11.1333	26.8	32.86	27.6	28.625	24.8167	25.5455	24.7222	25.0875	85.2083	55.5455	79.3889	73.625	29.9792	27.6955	29.2333	29.0937	24.075	22.7045	23.6167	23.55
1984	8	1	34.8545	23.6667	11.1879	26.8261	33.51	27.7778	28.9471	24.8571	25.3636	24.7	24.9059	83.4286	52.6818	77.6364	71	29.8762	26.9	29.0227	28.4647	24	22.2364	23.4818	23.1529
1984	8	2	34.4762	23.6	10.8762	26.8	33.6333	27.8105	29.0063	24.7773	25.79	24.8087	24.9778	84.9545	53.7368	78.3913	71.8824	29.8955	27.7947	29.2565	28.5941	24.0091	22.7737	23.6174	23.2529
1984	8	3	34.3304	23.8105	10.5199	26.87	32.8857	26.5158	28.1824	24.9818	25.4	24.6364	25.0474	85.65	55.2609	84	75.5556	30.225	27.3783	29.5364	29.2222	24.195	22.4957	23.7864	23.6167
1984	8	4	34.4261	23.4105	11.0156	26.3273	32.5524	26.9	27.9	24.6636	25.5304	24.6348	24.9211	87.5	58.2609	82.1739	76.7895	29.9182	27.8913	29.3	29.1105	24.0409	22.8348	23.6609	23.5632
1984	8	5	34.5727	23.3053	11.2675	26.7273	32.9158	27.6222	28.5938	24.8667	25.6818	24.9652	25.2118	85.3	58.5455	81	75.9444	30.1429	28.35	29.8391	29.5167	24.1476	23.0682	23.9565	23.7611
1984	8	6	33.9909	23.8	10.1909	26.6261	32.83	27.6222	28.6313	24.7167	25.8174	24.6348	25.02	85.6957	57.9565	79.7727	74.7368	29.8304	28.5174	29.0273	29.0684	23.987	23.187	23.5182	23.5263
1984	8	7	34.73	23.8	10.93	26.925	33	27.9647	28.8429	25.025	26.0286	24.7091	25.3235	85.3913	57.4762	76.5238	74.5882	30.4333	28.8286	28.881	29.6765	24.3208	23.3524	23.4429	23.8765
1984	8	8	34.087	23.6778	10.4092	26.6636	32.2842	27.38	28.2588	24.9652	25.2545	24.88	24.9857	87.1364	58.2273	81.48	76	30.4455	27.5318	29.7	29.185	24.3273	22.6045	23.868	23.565
1984	8	9	34.1364	23.4211	10.7153	26.672	32.3176	27.5778	28.4529	24.928	25.6091	24.887	25.15	87.04	58.2273	80	75.5	30.348	28.1227	29.5435	29.3864	24.28	22.9409	23.7957	23.7045
1984	8	10	34.2571	23.6235	10.6336	26.56	33.1294	27.4941	28.6846	24.64	25.83	24.7	25.1353	85.5	56.7	80.381	74.75	29.7	28.315	29.3762	29.2375	23.905	23.08	23.6667	23.6125
1984	8	11	34.2762	23.77	10.5062	26.775	32.6947	27.725	28.7357	25.0625	25.7478	24.7455	25.2263	87.1667	57.6957	79.1429	74.5	30.6167	28.2913	29.281	29.4056	24.4417	23.0609	23.6333	23.7056
1984	8	12	34.6727	23.8316	10.8411	26.725	33.0706	27.4941	28.7357	25.008	25.6435	24.9524	25.295	86.9167	54.9091	81.1	74.4118	30.4667	27.6818	29.815	29.4412	24.3333	22.6909	23.955	23.7412
1984	8	13	34.4957	24.1667	10.329	27.0818	33.0588	27.3556	28.7533	25.0522	25.8182	24.9304	25.2571	85.3636	55.3182	81.7391	74	30.4955	28.1	29.8087	29.46	24.3773	22.9591	23.9696	23.755
1984	8	14	34.2957	23.9556	10.3401	27.0083	33.0875	27.86	28.9625	25.1304	25.4	24.7913	25.1278	85.4091	56	78.6522	73.0556	30.6304	27.5905	29.2522	29.0667	24.4304	22.6476	23.6391	23.5
1984	8	15	34.3091	23.4947	10.8144	26.5667	33.0211	27.5176	28.7333	24.6333	25.6182	24.781	25.0556	84.913	56.6364	80.7143	74.6316	29.7	27.9455	29.4143	29.0842	23.9125	22.8409	23.7619	23.5316
1984	8	16	34.2667	23.7053	10.5614	26.8833	33.0632	27.4421	28.5882	24.875	25.9783	25.04	25.325	85.125	58.5455	82	75.9474	30.0667	28.95	30.035	29.8211	24.1167	23.4227	24.07	23.9474
1984	8	17	34.1818	23.5053	10.6766	26.744	32.81	27.5867	28.5667	24.9	25.552	24.819	25.2158	85.913	56.52	80.2	75.3684	30.2708	27.808	29.52	29.3263	24.2167	22.76	23.765	23.6526
1984	8	18	33.94	23.39	10.55	26.3652	32.3667	27.56	28.4714	24.5478	25.3043	24.96	24.9167	86.4348	58.5714	80.7368	75.4706	29.6174	27.8762	29.7211	29.0059	23.8565	22.8095	23.9	23.4882
1984	8	19	34.1455	23.48	10.6655	26.7	32.5368	27.4889	28.4529	24.8261	25.5238	24.6857	24.9842	86.6087	56.7143	79.8095	74.2632	30.1174	27.7143	29.1667	28.9421	24.1435	22.7571	23.5476	23.4526
1984	8	20	34.3	23.2842	11.0158	26.525	32.3412	27.6842	28.4267	24.7833	25.6667	24.9333	25.2105	87.0417	59.3333	80.6522	76.1111	30.0833	28.3762	29.7174	29.5889	24.1458	23.0381	23.887	23.8167
1984	8	21	34.2727	22.8	11.4727	26.552	32.9333	27.66	28.8118	24.825	25.5909	24.9	23.97	85.8182	56.1429	81.2083	74.9474	30.15	27.7905	29.7042	29.3211	24.1792	22.7333	23.8958	23.6368
1984	8	22	34.3217	23.1333	11.1884	26.713	32.8556	27.3684	28.9067	24.8261	25.7909	24.7739	25.2737	86.1304	59.0455	81.6957	75.1579	30.0739	28.4545	29.5217	29.5579	24.1043	23.1545	23.7696	23.8053
1984	8	23	34.5	23.2316	11.2684	26.7545	32.8091	27.4105	28.5167	24.687	25.64	24.725	25.0227	84.5455	58.04	81.3478	75.5	29.6864	28.144	29.4696	29.285	23.8955	22.952	23.7696	23.64
1984	8	24	33.9905	23.2	10.7905	26.4167	32.5684	26.55	27.9125	24.6167	25.725	24.5091	23.7952	84.0476	58	84.9545	75.7368	29.5478	28.3739	29.3909	28.9842	23.8043	23.0783	23.7045	23.4632
1984	8	25	34.3273	23.3529	10.9743	26.3391	32.0889	27.2235	28.4333	24.808	25.7727	24.9217	24.1048	86.9048	60.2273	83.3182	76.65	30.0522	28.6636	29.9727	29.525	24.1043	23.2818	24.0591	23.795
1984	8	26	34.32	22.98	11.34	26.2571	32.5333	27.3882	28.2067	24.4273	25.5182	24.8476	24.915	85.8095	57.2857	81.05	75.0588	29.2	28.0286	29.495	28.7235	23.6048	22.9	23.755	23.3118
1984	8	27	34.32	22.6	11.72	26.4455	33.0375	27.68	28.6923	24.8522	25.58	24.781	25.0579	87.6364	55.8	81.6	75.0588	30.2045	27.71	29.6	29.2353	24.1909	22.67	23.835	23.5882
1984	8	28	34.0727	22.95	11.1227	26.2917	32.21	27.0947	28.0941	24.7917	25.6783	24.9913	25.105	88.5833	59.3478	83.6957	77.1	30.2833	28.3913	30.1652	29.49	24.2333	23.1217	24.1522	23.765
1984	8	29	34.2273	23.3474	10.8799	26.6857	32.8316	27.28	28.6438	25.0286	25.6	24.9364	25.1789	86.85	56.0909	82.7619	75.375	30.48	27.7682	29.8857	29.5562	24.325	22.6636	23.9905	23.775
1984	8	30	34.4435	23.6941	10.7494	26.5182	33.1333	27.7444	28.8333	24.9524	25.4417	25.3182	25.2765	87.75	54.2273	82.7273	75.4706	30.5524	27.2636	30.6636	29.5471	24.3952	22.3045	24.4227	23.7471
1984	8	31	33.7263	23.8222	9.90409	26.5714	33.0556	26.8	28.3308	24.6364	26.0571	24.2947	25.0188	85.5714	57.5714	81.9444	76.2857	29.681	28.9048	28.6944	29.3643	23.8714	23.3905	23.2944	23.6571
1984	9	1	34.2273	23.5818	10.6455	26.5083	32.7391	27.0842	28.3389	24.6261	25.8667	24.5091	24.9526	85.7273	58	81.0455	74.3889	29.6591	28.6542	28.9773	28.8889	23.8545	23.2792	23.4773	23.4389
1984	9	2	34.5	23.5368	10.9632	26.632	32.6421	27.4	28.4722	24.85	25.6636	24.7478	25.0909	86.9167	57.1818	80.8182	75.0952	30.2208	28.0545	29.45	29.2238	24.2083	22.9045	23.7591	23.6143
1984	9	3	34	23.0095	10.9905	26.3	32.4947	27.53	28.6444	24.816	25.9364	25.0087	25.319	89.44	59.2727	82.087	76.2381	30.424	28.9045	30.0043	29.8238	24.3	23.4318	24.0478	23.9476
1984	9	4	34.1833	23.1143	11.069	26.496	32.15	27.58	28.4211	24.5667	25.713	24.7826	25.0227	86.0417	60.913	82.1304	76.5455	29.6542	28.6348	29.6087	29.3045	23.8583	23.2522	23.8435	23.6636
1984	9	5	34.0842	22.97	11.1142	26.368	32.17	27.325	28.1867	24.8696	25.7043	24.9429	25.135	88.8696	60.7391	83.3	77.7368	30.4348	28.7435	29.98	29.6	24.3043	23.3304	24.045	23.8263
1984	9	6	33.88	23.0353	10.8447	26.2952	32.65	27.5684	28.4786	24.8476	25.9263	24.8909	25.1611	88.1579	58.0526	80.2857	75.4706	30.395	28.7684	29.5381	29.5	24.245	23.3316	23.7667	23.7529
1984	9	7	33.89	23.2	10.69	26.8455	32.2571	26.9882	28.0875	25.0455	25.9043	24.92	25.2105	86.4286	61	83.2105	77.4118	30.6238	29.0739	29.7842	29.7412	24.4048	23.5087	23.9474	23.9235
1984	9	8	33.5476	22.85	10.6976	26.0409	31.87	27.0889	27.98	24.4696	25.9048	24.8095	25.055	87.3333	59.8095	82.5714	76.3889	29.5429	29.0095	29.7143	29.2278	23.7952	23.4762	23.9095	23.6111
1984	9	9	33.4583	23.24	10.2183	26.288	32.3733	27.1158	28.1846	24.792	26.2111	25.0909	25.5125	88.375	60.7222	85.0476	78.5333	30.2708	29.6722	30.4333	30.44	24.2125	23.8667	24.2952	24.3
1984	9	10	33.4609	23.3524	10.1085	26.2818	32.0571	26.9368	28.0875	24.7913	25.725	24.9727	25.2368	88.3333	60.2083	84.5455	77.6842	30.2333	28.725	30.1818	29.8789	24.1762	23.3208	24.1864	23.9789
1984	9	11	33.1478	23.381	9.76687	26.1833	32.1182	27.3429	28.1526	24.9364	25.848	24.8417	25.219	91.1905	61.92	82	78.5	30.819	29.092	29.7522	29.95	24.5143	23.496	23.8913	23.99
1984	9	12	33.2417	23.0286	10.2131	26.475	31.6909	27.0381	27.905	24.7667	25.72	24.9333	25.2571	86.4286	62.32	85.3913	79.2273	30.1174	28.896	30.2826	29.8682	24.1174	23.388	24.1957	23.9727
1984	9	13	33.208	22.4727	10.7353	26.1154	31.7143	27.1429	28.16	24.6417	25.816	24.8	25.1476	88.6364	62.6667	83.3333	77.6818	30.1	29.3292	29.7708	29.7091	24.1208	23.6417	23.925	23.8773
1984	9	14	32.8667	22.8095	10.0571	25.8783	31.16	26.8556	27.6125	24.1364	25.5909	24.65	24.8278	87.0909	65.2727	83.7	79.0556	28.9545	29.1	29.545	29.2889	23.4636	23.5227	23.805	23.6389
1984	9	15	33.0182	23.0316	9.9866	26.0522	31.44	27.0632	27.9	24.7238	25.6091	24.5909	24.9389	88.381	61.5909	82.9524	77.7059	30.1524	28.6864	29.5048	29.2941	24.1524	23.3	23.7524	23.6529
1984	9	16	33.3556	22.8444	10.5111	25.8909	32.2588	26.8267	27.9	24.85	25.8421	24.7647	24.9167	91.05	58.8421	84.9412	78.5833	30.63	28.7421	29.8882	29.3583	24.42	23.3316	23.9353	23.6583
1984	9	17	33.1714	22.51	10.6614	25.9667	31.8556	26.6222	27.55	24.7667	25.5905	24.4952	24.8118	89.7619	63.2857	86.0476	80.0588	30.3476	28.819	29.5	29.3176	24.2524	23.381	23.7619	23.6882
1984	9	18	32.9478	22.6105	10.3373	26.0333	31.2952	26.65	27.6579	24.6545	25.625	24.7043	24.981	89.4545	65.0417	86.5217	80.6667	30.1136	29.175	29.9435	29.7524	24.1273	23.5333	24.0348	23.8905
1984	9	19	33.2182	22.9368	10.2813	26	31.76	26.37	27.6278	24.7727	26.2696	24.6636	25.255	90.5455	66.7826	87.0455	81.3	30.4318	30.6174	29.9	30.305	24.3045	24.4087	24.0091	24.23
1984	9	20	32.9304	22.7684	10.162	26.128	31.42	26.55	27.7118	24.7083	25.7917	24.4957	24.9905	89.2174	65.9167	85.1818	80.381	30.2375	29.5708	29.5182	29.8714	24.1958	23.7833	23.7773	23.9571
1984	9	21	32.7739	22.8316	9.94233	25.9043	31.52	26.625	27.7222	24.4381	26.0783	24.7826	25.0842	88.35	66.6957	86.5217	80.25	29.681	30.2913	30.0783	29.98	23.8714	24.1913	24.1	24.035
1984	9	22	32.6952	22.8	9.89524	25.96	31.0727	26.4	27.3444	24.7083	25.752	24.5273	24.995	90.1739	65.6	86.7619	81.3	30.3375	29.476	29.5952	29.82	24.2458	23.712	23.8333	23.93
1984	9	23	32.4286	22.76	9.66857	25.968	31.4444	26.58	27.8533	24.4417	26.17	24.6696	25.2588	88.75	65.05	85.6087	79.3529	29.6792	30.22	29.7609	30.1235	23.8542	24.195	23.9522	24.1235
1984	9	24	32.6381	22.49	10.1481	25.7769	31.2444	26.3053	27.3813	24.408	26.2364	24.819	25.2053	90.12	67.4545	87.3	81.6111	29.732	30.6591	30.15	30.1444	23.9	24.4182	24.115	24.1333
1984	9	25	32.43	22.68	9.75	25.7154	31.2588	26.3778	27.38	24.664	26	24.7143	25.1059	92.1667	65.45	88.7	82.6471	30.424	29.945	30.03	30.0706	24.296	23.99	24.085	24.1
1984	9	26	32.5727	22.3895	10.1833	26.16	31.35	26.3263	27.5	24.775	25.9583	24.7048	25.1722	89.7826	67.2174	86.85	81.2778	30.4167	30.1348	29.975	30.2833	24.2875	24.0957	24.04	24.1944
1984	9	27	32.53	22.79	9.74	25.9308	30.52	26.0941	27.0312	24.728	25.8174	24.56	24.9947	90.92	69.1304	89	83.2778	30.368	30.0957	29.8316	30	24.284	24.0739	23.9737	24.0444
1984	9	28	32.2083	22.4556	9.75278	25.4609	31.4588	26.7238	27.7	24.381	25.9909	24.9917	25.2105	90.5	65.5714	87.5	81.4	29.7667	30.1048	30.5333	30.275	23.9381	23.9905	24.3958	24.185
1984	9	29	32.5182	22.6	9.91818	25.7	31.1412	26.4222	27.4643	24.4522	26.0571	24.6095	25.1222	90.913	67	86.1429	81	29.9174	30.2857	29.7143	30.0722	23.9913	24.1905	23.919	24.1056
1984	9	30	32.5158	22.1053	10.4105	26.2435	31.28	26.5176	27.5583	24.7478	25.7158	24.7053	24.8938	88.5	62.6111	86.4211	78	30.1091	28.9944	29.9158	29.0929	24.1136	23.4667	24.0053	23.5214
1984	10	1	33.0111	22.3647	10.6464	26.088	31.6091	26.35	27.7444	24.8087	26.072	24.8182	25.2353	89.8636	64.68	87.5909	79.7778	30.5174	30.044	30.2364	30.2722	24.3304	24.064	24.2	24.1944
1984	10	2	32.31	22.9222	9.38778	26.176	31.4455	26.07	27.4889	24.8	25.8385	24.4348	25.0682	89.56	64	86.6522	80.619	30.42	29.6	29.4391	30.0762	24.284	23.824	23.7435	24.081
1984	10	3	32.215	22.49	9.725	25.56	31.38	26.2842	27.4667	24.112	26	24.5818	24.9211	89.04	66.9048	87	80.8947	29.144	30.2381	29.7364	29.7368	23.56	24.181	23.9364	23.9105
1984	10	4	32.2381	22.2421	9.99599	25.8	31.57	26.4842	27.6375	24.4167	25.9478	24.7	25.0188	88.6667	65.3478	87.75	81.25	29.6583	29.9	30.04	29.9437	23.85	23.9913	24.08	24.0062
1984	10	5	32.07	22.8667	9.20333	26.0333	31.3182	25.9684	27.25	24.4333	26.15	24.3333	25.0105	88.0833	67.4583	86.9048	80.9474	29.6	30.5583	29.2905	29.8789	23.8417	24.35	23.6429	23.9842
1984	10	6	32.4	22.32	10.08	25.6783	31.0652	26.4	27.2647	24.4	26.288	24.7714	25.1722	90.7727	69.12	88.4762	82.8889	29.8045	31.02	30.2429	30.4	23.95	24.608	24.2048	24.2833
1984	10	7	32.1636	22.1474	10.0163	25.581	31.2737	26.14	27.5429	24.5238	25.8381	24.3905	25.0312	90.2105	66.8571	88.619	81.4667	29.6789	29.819	29.619	29.8133	23.8789	23.9238	23.8095	23.9133
1984	10	8	31.9368	21.9667	9.97018	25.8609	31.11	26	27.2615	24.8167	26.0957	24.5684	25.3	91.1905	68.3043	89.8421	83.25	30.6826	30.5609	30.0158	30.4312	24.4304	24.3304	24.0632	24.2875
1984	10	9	32.019	22.2421	9.77694	25.56	31.0364	25.9	27.1125	24.488	26.176	24.7048	25.1895	91.6	67.96	89.7143	83.5263	30.048	30.604	30.2714	30.4579	24.088	24.396	24.2095	24.3211
1984	10	10	32.18	22.225	9.955	25.8696	30.9684	26.2947	27.35	24.6696	26.0091	25.0364	25.2381	90.7826	66.8636	89.7727	82.381	30.2739	30.1045	30.8273	30.4048	24.2304	24.1273	24.5273	24.2857
1984	10	11	32.335	21.85	10.485	25.8	31.0421	26.0235	27.3125	24.4522	25.9182	24.55	25.0474	89.5652	66.3182	89	81.1579	29.787	29.9409	29.89	29.9737	23.9435	24.0364	24	24.0474
1984	10	12	31.9778	22.15	9.82778	25.7714	30.3	26.0556	27.0375	24.5636	25.94	24.4211	25.0167	89.9048	70.35	88.2105	82.7059	29.8143	30.47	29.5842	29.8588	23.9524	24.325	23.8263	24
1984	10	13	31.9882	21.8235	10.1647	25.69	30.5238	26.0737	27.225	24.48	25.6783	24.6286	25.0389	90.9	66.7826	89	81.8333	29.915	29.4435	30.0333	29.9389	24.025	23.7043	24.0905	24.0278
1984	10	14	32.1	21.9667	10.1333	25.9333	31.49	26.4375	27.6538	24.2583	26.5455	24.54	23.6941	86.7826	68.0455	86.6316	79.8667	29.2208	31.4182	29.4579	29.6933	23.6125	24.7682	23.7526	23.8933
1984	10	15	32.0222	22.28	9.74222	25.4609	31.12	26.4	27.5933	24.0364	26.2364	24.5909	25.0938	89.5	67.9091	86.619	80.4375	29.0636	30.7273	29.7857	29.95	23.4909	24.4409	23.9476	24.025
1984	10	16	32	22.03	9.97	25.1167	31.0364	25.9375	26.9071	23.992	25.7667	24.5333	24.5	91.375	66.1667	89.6667	82	29.1625	29.6792	29.95	28.98	23.5917	23.85	24.0167	23.4733
1984	10	17	32.27	21.1333	11.1367	25.7909	30.6571	25.9158	27.0813	24.1043	25.875	24.5818	24.83	86.9091	68.9167	90.1364	81	28.8	30.1708	30.0682	29.5105	23.3864	24.1333	24.0909	23.7684
1984	10	18	31.335	22.2842	9.05079	25.2261	30.3429	25.5889	26.6375	23.8545	25.6833	24.2095	24.4706	89.5238	69.375	87.7619	82.5	28.7864	29.8375	29.1952	29.1167	23.3455	23.9958	23.5857	23.55
1984	10	19	31.8429	22.1778	9.66508	25.3565	30.88	26.2444	27.0786	24.2261	25.6522	24.7619	23.4529	90.4762	66.7826	89.4286	82.6471	29.5217	29.5043	30.3238	29.6529	23.8	23.8	24.2476	23.8824
1984	10	20	31.2526	21.9789	9.27368	25.15	30.3474	26.0625	26.9077	24.1583	25.8522	24.5053	24.8176	92.25	70.0909	87.6111	83.8	29.5	30.3045	29.4167	29.76	23.7833	24.2273	23.7444	23.9267
1984	10	21	31.5222	22.2211	9.30117	25.464	30.7524	25.8615	27.0917	24.35	25.68	24.3429	24.8143	90.75	67.75	89.9286	83.0769	29.7292	29.8458	29.6071	29.9154	23.8958	23.9792	23.8571	24
1984	10	22	31.5333	22.2947	9.2386	25.8667	30.72	26.2316	27.175	24.4833	25.6087	24.6636	24.9105	89.4167	66.1739	88.4091	81.8421	29.8167	29.3087	30.0364	29.7316	23.9583	23.6652	24.0864	23.9316
1984	10	23	31.555	21.9556	9.59944	25.3304	30.57	26.1294	27.0063	24.487	25.7913	24.6222	24.9412	93.4348	69.1304	89.7778	84.7059	30.1739	30.0478	30.0889	30.1353	24.1783	24.087	24.1056	24.1353
1984	10	24	31.1684	22.36	8.80842	25.2696	29.84	25.6222	26.5875	24.5429	25.9273	24.35	22.1294	93.2222	73.5455	90.1	86.375	30.3524	30.8182	29.61	30.2688	24.2619	24.5273	23.87	24.2188
1984	10	25	31.28	22.3111	8.96889	25.3	29.99	25.8556	26.8133	24.3167	25.7913	24.495	24.8944	92.8696	72.6957	89.4	84.3333	29.9	30.4043	29.815	29.9722	24.0217	24.2826	23.965	24.0556
1984	10	26	31.9905	21.8	10.1905	25.1917	31	26.0235	27.1071	24.175	26.2261	24.75	25.0556	92	68.5909	89.35	83	29.4958	30.7955	30.275	30.1941	23.775	24.4591	24.225	24.1529
1984	10	27	31.7222	22.3158	9.40643	25.5565	30.6286	25.9375	26.8615	24.4783	26.2	24.6	25.0875	91.6957	70.2917	88.7368	83.75	30.0087	31	29.9316	30.3125	24.0652	24.5917	24.0316	24.2312
1984	10	28	32.3647	22.3824	9.98235	25.8261	31.01	26.3882	27.3	24.8545	26.3217	24.95	23.95	92.0476	70.2174	89.15	83.5882	30.7545	31.1957	30.63	30.6235	24.4864	24.6609	24.425	24.4118
1984	10	29	31.8941	22.5263	9.3678	25.8762	30.69	26.25	27.2857	24.8818	25.8545	24.6947	25.1118	92.8571	68.6818	88.1579	82.75	30.9714	30.0136	30.0632	30.175	24.6143	24.0591	24.1105	24.1625
1984	10	30	31.4286	22.2526	9.17594	25.456	30.24	26.1053	26.9889	24.344	26.0348	24.6727	25.0286	91.48	72.6522	89.8182	84.8095	29.736	30.9565	30.2	30.3286	23.932	24.5348	24.1727	24.2333
1984	10	31	30.9053	22.34	8.56526	25.544	29.7048	26.2111	26.8733	24.472	25.7826	25.01	25.0333	91.375	72.6087	92.15	85.1875	29.988	30.3913	31.05	30.2562	24.06	24.2652	24.63	24.1938
1984	11	1	31.22	22.5727	8.64727	25.2917	29.86	26.0353	26.8533	24.512	25.8818	24.7444	24.9846	92.2381	73.8182	91.1111	85.25	30.1083	30.7682	30.4778	30.4125	24.1083	24.4864	24.3056	24.2875
1984	11	2	31.12	21.2273	9.89273	25.9833	30.1158	26.0875	26.9933	24.6417	25.5773	24.6	24.8722	89.75	70.4091	88.7368	82.8333	30.1333	29.8	29.9368	29.8167	24.1417	23.9273	24.0368	23.9389
1984	11	3	31.381	22.5429	8.8381	25.7455	30.23	25.8353	26.9417	24.6087	25.6348	24.65	24.95	91.3636	69.3913	91.25	83.8	30.2591	29.7696	30.26	30.02	24.2182	23.9043	24.205	24.0733
1984	11	4	31.3048	22.42	8.88476	25.3913	29.9333	25.9889	26.7625	24.5565	25.65	24.565	23.6684	92.8571	71.625	89.05	84.7895	30.3043	30.0667	29.9	30.0211	24.2435	24.1042	24.015	24.1
1984	11	5	31.46	22.4167	9.04333	25.9182	30.581	25.8941	27.0933	24.687	26.025	24.62	25.1263	90.5909	69.7917	89	83.0556	30.2455	30.5958	30.03	30.3056	24.2136	24.375	24.075	24.2333
1984	11	6	31.4091	22.8286	8.58052	25.6261	30.4947	26.1684	27.0563	24.4348	25.9	24.7455	24.9	90.8696	69.0455	89.8182	82.7368	29.8739	30.2591	30.3318	29.8947	23.9739	24.2	24.2591	23.9895
1984	11	7	31.2667	22.39	8.87667	25.4087	30.49	26.01	27.0353	24.3391	25.8545	24.7727	24.9526	91.8261	68.6818	90.7727	83.0526	29.7826	30.1318	30.4591	29.9632	23.9391	24.1045	24.3227	24.0263
1984	11	8	31.4737	22.3048	9.16892	25.7917	30.6476	25.9444	27.0778	24.7083	25.7826	24.6526	25.1	91.7083	67.7391	90.2105	83.3684	30.4208	29.8783	30.2105	30.2737	24.3083	23.9783	24.1684	24.2211
1984	11	9	30.9714	22.4476	8.52381	25.4167	29.86	25.9059	26.74	24.4333	25.4174	24.7684	24.8471	92.3333	70.1739	90.6842	84.3529	29.9708	29.4783	30.4368	29.8765	24.0625	23.7652	24.3158	23.9941
1984	11	10	31.1905	22.4	8.79048	25.2	29.8526	26	26.7857	24.3583	25.5304	24.69	21.9882	92.15	70.1818	89.9	83.7647	29.9458	29.65	30.23	29.8235	24.0417	23.8682	24.2	23.9765
1984	11	11	31.2333	22.2762	8.95714	25.575	30.3091	25.7733	26.8429	24.45	25.728	24.6111	24.8882	91.625	69.04	91.0556	83.8235	29.9542	29.916	30.15	29.8941	23.9917	24.028	24.1833	24
1984	11	12	31.1778	22.3238	8.85397	25.4783	30.4842	25.975	27.0154	24.6	25.4	24.8222	24.9933	93.1739	66.9545	90.9444	83.4667	30.3609	29.0636	30.5944	30.0733	24.2609	23.5227	24.3778	24.0933
1984	11	13	31.12	22.2421	8.87789	25.4091	29.74	25.3625	26.5071	24.4455	25.3217	24.5111	24.825	92.4545	70.2609	92.4444	85.375	30.0136	29.3391	30.1389	29.9625	24.0773	23.6609	24.1333	24.025
1984	11	14	31.0737	22.0364	9.03732	25.0917	29.7368	25.9529	26.6133	24.125	25.6273	24.49	24.7	92.5	72	89.3	84.5	29.4333	30.0864	29.82	29.6722	23.7458	24.0591	23.975	23.8833
1984	11	15	30.7316	22.2952	8.43634	25.0583	29.47	26.05	26.58	24.2417	25.6783	24.7294	24.85	93.5833	74	89.2353	85.5	29.75	30.413	30.2353	30.0812	23.9333	24.2696	24.2059	24.1062
1984	11	16	30.8316	22.2667	8.56491	25.4833	29.7667	26.0667	26.8786	24.2174	25.6476	24.6556	24.8412	90.5652	71.8571	89.0556	83.7647	29.4522	30.1238	30.0722	29.8765	23.7261	24.1048	24.1167	23.9647
1984	11	17	30.9684	22.24	8.72842	25.5455	29.9684	25.6875	26.6214	24.4476	25.6455	24.5895	24.9125	91.4286	71.1818	90.3158	84.5625	29.9476	30.0682	30.0789	30.0562	24.0429	24.0545	24.0947	24.1
1984	11	18	30.8053	22.38	8.42526	25.0727	29.6947	25.8933	26.3833	24.2273	25.5364	24.7444	24.8267	93.3182	72.0952	91.4444	87.0714	29.7364	30.0048	30.4667	30.1857	23.9045	24.0714	24.3389	24.1786
1984	11	19	30.56	22.43	8.13	25.0727	29.1778	25.5875	26.1714	24.1455	25.4409	24.67	24.7316	92.7273	73.9524	92.1579	86.5882	29.5045	30.0762	30.4263	29.9647	23.7864	24.1095	24.3263	24.0353
1984	11	20	30.33	22.36	7.97	25.4909	29.2381	26.1765	26.66	24.5636	25.5565	24.89	23.6579	92.4286	74	90.45	85.2778	30.2364	30.1739	30.63	30.1389	24.2182	24.1348	24.415	24.1389
1984	11	21	30.5474	21.98	8.56737	25.3273	29.6706	25.5375	26.3667	24.6182	25.8	24.6526	25.1143	93.8	73.3	92.2105	87.6667	30.4955	30.49	30.3579	30.64	24.35	24.325	24.2789	24.4267
1984	11	22	30.6348	22.3429	8.29193	25.2	29.5158	25.6778	26.44	24.4522	25.6762	24.7143	24.9267	93.8636	73.6	91.1905	86.6875	30.1739	30.415	30.3857	30.3062	24.1783	24.295	24.2905	24.2375
1984	11	23	30.65	22.4571	8.19286	25.513	29.6857	25.8118	26.675	24.5391	25.4833	24.68	24.8556	92.1818	72.375	90.1	85.0526	30.1826	29.85	30.23	30.0105	24.1826	23.975	24.195	24.0895
1984	11	24	30.7143	22.6571	8.05714	25.488	29.67	25.8889	26.7688	24.624	25.5391	24.9238	23.75	92.9167	72.1818	91.5714	85.0556	30.4	30.1227	30.8	30.2944	24.308	24.1409	24.5095	24.2389
1984	11	25	30.4381	22.0095	8.42857	25.25	29.3333	25.8	26.4125	24.3083	25.6	24.7238	24.9263	92.75	74.3333	90.5714	86.8947	29.8	30.2833	30.3095	30.3474	23.9625	24.1917	24.2524	24.2526
1984	11	26	30.6706	22.2727	8.39786	25.3	29.4625	26.0667	26.5545	24.5167	25.45	25.0111	24.8786	93.6087	72.2632	90.4444	85.7857	30.2667	29.6632	30.8611	30.2286	24.2417	23.8737	24.5444	24.2071
1984	11	27	30.2526	22.6	7.65263	25.144	29.2476	25.8444	26.4471	24.328	25.2833	24.74	24.7368	93.64	72.9167	91.35	86	29.904	29.5	30.44	29.8579	24.02	23.7792	24.34	23.9947
1984	11	28	30.1579	22.6	7.55789	25.6522	29.1333	25.55	26.45	24.5304	25.2167	24.4421	24.7824	91.3478	72.7083	90.7368	85.1765	30.0522	29.3917	29.8211	29.8765	24.1174	23.7083	23.9895	24.0118
1984	11	29	29.7579	22.11	7.64789	25.4917	28.6842	25.4471	26.1812	24.2917	25.1273	24.52	24.6579	90.7917	74.5455	92	86.0526	29.6125	29.4045	30.105	29.7421	23.8292	23.7045	24.12	23.9
1984	11	30	29.91	21.9111	7.99889	25.0286	28.29	25.4067	26	24.0095	25.2273	24.4889	24.5529	92.1429	77.0909	91.0556	86.8824	29.1857	29.8409	29.95	29.6235	23.6143	23.9636	24.0333	23.8588
1984	12	1	30.04	21.59	8.45	24.9304	28.6727	25.3556	26.2111	24	25.2292	24.19	23.295	92.0952	75.9167	90.95	86.05	29.2652	29.7792	29.415	29.56	23.6522	23.9292	23.75	23.83
1984	12	2	30.0105	21.6737	8.33684	25.0762	28.6444	25.4625	26.3643	24	25.06	24.2778	23.0412	91.2	74.45	90.8889	84.375	29.1667	29.265	29.5667	29.1812	23.6	23.645	23.8333	23.6
1984	12	3	29.96	21.44	8.52	24.8696	28.8952	25.1529	25.9867	23.7652	24.9636	23.8316	24.3187	91.4348	73.3182	89.6842	86.0625	28.7348	29.0318	28.6737	29.1562	23.3391	23.4727	23.3	23.5687
1984	12	4	30.0909	21.4762	8.61472	24.487	28.5	25.28	25.8737	23.5304	24.887	24.0636	24.2316	92.0455	72.7826	90.7727	85.45	28.413	28.7913	29.2136	28.94	23.1478	23.3348	23.6182	23.44
1984	12	5	30.34	21.8381	8.5019	24.6083	28.9	25.3263	26.0294	23.6348	24.8667	24.0952	24.3533	91	71	90.4762	83.5882	28.5087	28.5524	29.2476	28.7	23.2217	23.181	23.6333	23.3
1984	12	6	30.27	21.7667	8.50333	25.0364	29.0444	25.6824	26.3375	23.9636	24.9	24.1053	24.2706	91.2381	71.75	88.6842	84.1667	29.0682	28.64	29.0737	28.9056	23.55	23.255	23.5421	23.4389
1984	12	7	30.2333	21.6611	8.57222	25.1619	29.181	25.68	26.5643	23.9714	25.0364	24.4	23.0312	90.35	71.8636	89.7059	83.7333	29.0476	28.9545	29.6824	29.22	23.5095	23.4727	23.8882	23.64
1984	12	8	29.7538	22.2471	7.50679	25.035	29.0812	25.26	26.1222	23.84	24.9412	24.15	24.43	90.8	71.6471	89.9167	85.5	28.78	28.7235	29.2333	29.3	23.38	23.3412	23.6417	23.67
1984	12	9	29.7	22.1789	7.52105	25.5818	28.5333	25.1667	26.1647	24.2818	25	24.16	24.5	90.0909	75.2273	91.15	85.8333	29.5	29.2545	29.4	29.4778	23.7955	23.6364	23.73	23.7611
1984	12	10	30.15	22.1238	8.02619	24.8261	28.4842	25.7667	26.3	23.8087	24.7238	24.4	24.35	91.9565	71.05	89.4	83.9375	28.8478	28.315	29.635	29.1625	23.4087	23.05	23.875	23.5875
1984	12	11	30.0833	22.1429	7.94048	25.0609	28.9048	25.8333	26.4875	23.8667	25.0261	24.38	24.6333	90.2273	71.1364	88.5	83.1765	28.7826	28.8864	29.58	29.1471	23.3783	23.4045	23.81	23.5647
1984	12	12	30.1263	22.07	8.05632	25.3043	28.9727	25.7444	26.3882	24.0261	24.8435	24.4381	24.3579	90.0435	70.6087	89.05	82.5556	29.0435	28.4696	29.53	28.7056	23.5261	23.1261	23.8	23.3167
1984	12	13	29.981	22.49	7.49095	25.1545	28.8286	25.6421	26.4188	23.9455	24.7	24.1368	24.2111	90.8182	71.913	89.4737	83.5294	28.9455	28.3043	29.1684	28.6529	23.4909	23.0696	23.6105	23.3
1984	12	14	30.15	22.2857	7.86429	24.9958	28.7048	25.48	26.2158	23.8	24.5917	23.7818	24.1	90.4348	71.5217	87.5	83.1429	28.7	28.2391	28.3818	28.4762	23.3375	23.0652	23.1545	23.2048
1984	12	15	29.8909	22.1	7.79091	24.7652	28.5636	25.295	25.95	23.5652	24.6095	23.8636	23.98	90.6087	71.4762	89.7727	83.85	28.2826	28.1143	28.7545	28.32	23.0783	22.9381	23.3591	23.085
1984	12	16	30.125	21.95	8.175	24.5727	28.6444	25.0714	26.0846	23.4091	24.26	23.625	23.84	90.7727	69.25	88.625	81.8	28.0227	27.255	28.2312	27.8267	22.9455	22.425	23.0437	22.7933
1984	12	17	30.0381	21.6524	8.38571	24.2875	28.4286	25.2222	25.8222	23.3125	24.6909	23.89	24.0368	92.3333	72.3636	90	84.7895	28.0083	28.4182	28.84	28.5368	22.925	23.1273	23.395	23.2105
1984	12	18	30.0952	21.6	8.49524	24.725	28.1	25.6421	26.1556	23.6333	24.5429	24.1571	24.2167	91.087	73.5714	88.9048	84.1579	28.5333	28.2333	29.1952	28.6737	23.2083	23.0333	23.6095	23.2842
1984	12	19	30.3059	21.8476	8.45826	24.6917	28.8762	24.95	25.9625	23.5217	24.7565	23.7778	24.0412	91.4348	70.6957	90.0556	83.9412	28.3435	28.3391	28.6333	28.4588	23.0957	23.0609	23.2722	23.1706
1984	12	20	30.5474	21.7429	8.80451	24.2545	29.1158	25.6111	26.2667	23.2652	25.1667	24.0762	24.3056	91.9048	72.7143	88.7	84.5294	27.9364	29.3381	29.155	29	22.8727	23.6286	23.57	23.4647
1984	12	21	30.55	22.1895	8.36053	24.7909	29	25.4588	26.3615	23.6455	24.6235	23.8526	24.1538	91.0909	69.4375	87.6316	83.2308	28.4909	28.0438	28.5789	28.5692	23.1864	22.925	23.2316	23.2385
1984	12	22	30.1263	22	8.12632	24.4875	28.75	25.525	26.18	23.4833	24.713	24	24.1824	91.9167	71	88.2778	83.8235	28.3	28.2364	28.8722	28.6941	23.0917	23.0364	23.4111	23.3059
1984	12	23	30.5444	21.9222	8.62222	24.8727	29.3	25.3875	26.4143	23.8348	25.21	23.9889	22.9588	91.75	72	89.2778	84.4375	29.0182	29.315	28.9222	29.25	23.5182	23.645	23.4389	23.6312
1984	12	24	30.4833	21.77	8.71333	24.3583	28.9176	25.04	26.125	23.2417	24.7158	23.8167	22.0818	90.8696	70.5263	89.3333	84.1	27.8	28.2632	28.725	28.73	22.8042	23.0316	23.2917	23.31
1984	12	25	30.52	21.4125	9.1075	24.6444	29.4125	25.3846	26.3273	23.5778	24.9111	23.9867	24.2538	91.6667	69.7222	89.0667	83.5385	28.4167	28.5056	28.88	28.7385	23.1556	23.1444	23.44	23.3231
1984	12	26	30.2737	21.8588	8.41486	24.66	28.6333	25.4875	26.4	23.57	24.6762	23.9889	24.475	91.3	71.2	88.2222	84.4	28.42	28.36	28.8667	29.4467	23.135	23.08	23.4	23.7533
1984	12	27	29.9	21.96	7.94	24.5455	28.4529	24.9125	25.6571	23.3455	24.4105	23.6222	23.9125	90.6364	70.3158	89.1667	84	27.9227	27.6842	28.2944	28.2438	22.8727	22.6947	23.0778	23.05
1984	12	28	29.8889	21.5059	8.38301	24.1579	28.4375	25.025	25.6923	23.0889	24.0118	23.2111	23.5077	90	66.7059	86.2222	81.1538	27.4056	26.5059	27.3333	27.2154	22.5722	21.9824	22.4889	22.4231
1984	12	29	30.4933	20.9	9.59333	23.981	29.0588	24.5714	25.5385	22.7333	24.2316	23.275	23.2733	90	67.1579	88.75	81.1333	26.8619	26.9421	27.625	26.7933	22.2238	22.2526	22.675	22.1933
1984	12	30	30.3412	21.3368	9.00433	24.4952	28.6706	24.8857	25.9583	23.0571	24.1444	23.15	23.5385	88.6667	67	86.5625	80	27.2857	26.8444	27.2375	27.1846	22.4714	22.1722	22.4562	22.4077
1984	12	31	30.4667	21.72	8.74667	24.48	29.2625	25.34	26.2	23.1905	24.1412	23.5167	23.7909	89.75	65.4118	86.5	79.5	27.5	26.6941	27.8417	27.37	22.63	22.0412	22.7917	22.49

## Sheet: 1984
			Temperature			Temperature				Temperature				Relative Humidity				Pressure				Dew temperature
Year	Month	Day	Maximum	Minimum	Max-Min	1899-12-31 07:00:00	1899-12-31 13:00:00	1899-12-31 19:00:00	Average	1899-12-31 01:00:00	1899-12-31 13:00:00	1899-12-31 19:00:00	Average	1899-12-31 01:00:00	1899-12-31 13:00:00	1899-12-31 19:00:00	Average	1899-12-31 07:00:00	1899-12-31 13:00:00	1899-12-31 19:00:00	Average	1899-12-31 07:00:00	1899-12-31 13:00:00	1899-12-31 19:00:00	Average		Month	Taverage	Hraverage
1985	1	1	29.9429	21.44	8.50286	24.7647	28.2727	24.0222	25.2556	23.2588	24.275	22.8571	23.4071	88.1176	68.125	89.1538	82.6154	27.4471	27.05	26.9231	27.2846	22.5882	22.3063	22.2462	22.4769		January	25.8959	79.1812
1985	1	2	30.2333	21.4	8.83333	24.49	29.3333	24.8429	25.875	23.1333	24.0737	23.1158	23.4688	89.2778	65.1111	87.2105	81	27.3833	26.5278	27.1895	27.0687	22.5278	21.9833	22.4368	22.35		February	26.3155	75.1748
1985	1	3	30.2737	21.5529	8.72074	24.2522	28.6154	24.9	25.7	23.0636	24.03	22.9	23.4562	90.1818	67.1053	84.2	80.6875	27.3636	26.5263	26.535	27.0312	22.5545	22.0263	22.005	22.3312		March	26.9812	73.714
1985	1	4	30.019	20.95	9.06905	24.325	28.6	25.0235	25.7294	23.1217	23.8	23.1905	23.39	89.087	66.7083	86.1905	80.35	27.3478	26.025	27.2238	26.83	22.5609	21.7167	22.4476	22.235		April	27.6523	74.7431
1985	1	5	30.04	21.22	8.82	23.9739	29.0125	24.95	25.7188	22.8087	24.2409	23.06	23.39	90.4783	66.9524	86	81.3	26.9696	27.0048	26.965	27	22.3087	22.281	22.275	22.31		May	27.9029	79.0323
1985	1	6	30.1048	21.3238	8.78095	24.272	28.7067	25.0933	25.8636	23.048	24.0571	23.28	22.2063	89.75	65.8571	86	80.5333	27.328	26.4095	27.365	27.28	22.54	21.9238	22.515	22.4867		June	28.1755	77.7376
1985	1	7	30.0316	21.4952	8.53634	23.975	29.1375	24.6933	25.5692	22.9043	23.88	23.18	20.7059	89.3684	64.45	86.35	80.2	27.1091	25.965	27.3	26.7733	22.4	21.64	22.435	22.14		July	28.3762	75.1683
1985	1	8	30.0105	21.4952	8.51529	23.925	28.98	24.9733	25.85	22.8333	23.9333	23.0762	23.4333	91.125	66.75	85.7619	81.2222	27.0625	26.47	27.0429	27.0778	22.35	21.94	22.3048	22.3556		August	28.5583	75.0596
1985	1	9	30.3158	21.31	9.00579	23.96	29.0471	24.7733	25.8929	22.752	24.1565	23.0762	23.3476	90.16	68.5909	85.65	80.6	26.864	26.8455	27.025	26.94	22.228	22.1727	22.245	22.24		September	27.8665	78.959
1985	1	10	30.3789	21.2632	9.11579	23.9043	28.9125	25.2857	26.0583	22.6087	24.0261	23.35	23.4882	89	66.8261	85.65	80.6667	26.5783	26.487	27.485	27.0056	22.0609	21.9696	22.56	22.2944		October	27.1821	82.528
1985	1	11	29.94	21.3524	8.58762	24.2167	28.7286	24.84	25.8154	22.8833	23.781	23.0762	23.3368	89.3333	66.619	86.0952	80.9474	27.0208	26.0571	27.0857	26.8895	22.3208	21.6476	22.3048	22.2105		November	26.6636	84.9396
1985	1	12	29.9333	21.24	8.69333	24.2083	28.8937	24.9375	25.7933	22.6917	23.5909	23.1143	23.1474	87.8333	64.0909	85.2381	79.4211	26.5333	25.4636	27.0429	26.4105	22.0292	21.2909	22.2952	21.9263		December	26.1471	83.6608
1985	1	13	30.2158	21.17	9.04579	24.125	28.6154	24.7714	25.6909	22.7304	23.5684	23.0526	23.16	88.5652	65.3158	85.9474	79.6667	26.6609	25.4684	26.9947	26.4267	22.1174	21.3263	22.2789	21.9267
1985	1	14	30.3091	21.4842	8.82488	24.1304	29.6143	24.9444	25.9333	22.9667	24.22	23.1652	22.4053	90.0909	65.4737	84.3913	80.125	27.1565	26.7263	27.0696	27.175	22.4304	22.1211	22.3217	22.4
1985	1	15	30.2909	21.2273	9.06364	24.4	29.2	25.1556	26.125	22.928	23.712	23.4435	23.4273	88.24	62.625	86.1739	78.6667	26.996	25.4583	27.7043	26.8095	22.32	21.3	22.6783	22.1524
1985	1	16	30.1905	21.1905	9	23.944	29.5	24.9412	25.8067	22.736	23.7304	22.9905	23.1842	90.2	62.2609	85.1905	79.4737	26.82	25.4348	26.8286	26.4526	22.22	21.3043	22.1667	21.9579
1985	1	17	30.3273	21.0273	9.3	23.7769	29.5059	24.9412	25.74	22.608	23.6435	22.7364	22.9263	89.44	60.1739	83.9545	77.6842	26.532	25.0304	26.2955	25.8158	22.04	21.013	21.8318	21.5526
1985	1	18	30.1143	21.0818	9.03247	24.064	29.4375	24.8	25.7769	22.416	23.7091	22.7818	23.0889	86.84	61.2273	83.5238	77.8235	25.972	25.2909	26.1571	25.9294	21.704	21.1727	21.7381	21.6235
1985	1	19	30.49	21.3455	9.14455	24.0846	29.2	25.3733	26.0615	22.7154	23.9167	22.9238	23.2	89.0385	63.7083	82.1429	78.0526	26.6769	25.8458	26.4095	26.2947	22.1231	21.5208	21.9048	21.8368
1985	1	20	30.2435	21.1565	9.08696	24.1769	28.7647	25.0556	25.7687	22.6	23.4174	23.2167	23.1136	87.4231	64.3043	86.0417	79.5909	26.3346	25.1261	27.2958	26.35	21.9269	21.0478	22.4208	21.85
1985	1	21	30.3913	20.9789	9.41236	24.0583	29.6444	25.3529	26.0125	22.6917	24.096	23.1739	23.2455	88.9167	64.32	84.8261	79.0455	26.6292	26.38	27.087	26.5273	22.1	21.744	22.3304	21.95
1985	1	22	30.4174	20.82	9.59739	24.0846	29.7125	25.2941	26.2071	22.5769	23.5043	23.2783	22.1909	87.48	61.4783	83.9565	78.0476	26.35	24.9696	27.187	26.3333	21.9192	20.9652	22.387	21.8762
1985	1	23	30.3524	21.1818	9.17056	24.296	29.52	25.24	26.0538	22.632	23.8182	22.9636	23.26	86.76	63.8636	84	79.45	26.352	25.7682	26.6818	26.56	21.912	21.5	22.0682	22.02
1985	1	24	30.86	20.9238	9.93619	23.8833	29.7375	25.5125	26.3071	22.5	23.6727	23.2476	23.1947	88.875	60.8182	84.6667	77.8947	26.3125	25.1955	27.219	26.3211	21.9042	21.1136	22.3905	21.8579
1985	1	25	30.619	21.1905	9.42857	23.9769	29.64	25.0941	25.9692	22.624	23.5909	23.0348	23.0056	88.76	60.8182	84.5652	76.6667	26.504	24.9864	26.8522	25.7889	22.008	20.9591	22.1783	21.5333
1985	1	26	30.8526	21.2667	9.58596	23.912	29.6429	25.2769	26.1667	22.616	23.5455	23.0211	23.125	88.9565	62.4286	84.1579	78.1111	26.568	25.2095	26.7632	26.1389	22.064	21.1381	22.1421	21.7611
1985	1	27	30.93	21.0857	9.84429	23.92	29.9143	24.7867	25.8923	22.536	23.3091	22.6381	22.9263	88.625	58.4286	84.3333	76.7895	26.392	24.2571	26.1381	25.5158	21.948	20.5095	21.7524	21.3368
1985	1	28	30.4364	20.9545	9.48182	24.0167	29.5067	24.9882	26.0154	22.525	23.7364	22.7917	23.15	88.0833	64.1364	82.9583	78.8	26.3042	25.7091	26.2833	26.36	21.8708	21.4273	21.8333	21.86
1985	1	29	30.46	20.9545	9.50545	23.8	29.3333	25.0125	25.8187	22.264	23.232	22.46	21.6095	87.25	61.84	82.25	76.15	25.808	24.544	25.6	25.155	21.588	20.716	21.455	21.14
1985	1	30	30.49	21.2522	9.23783	23.9	29.5333	25.1625	26.1133	22.272	23.592	23.1333	23.1053	87.08	62.64	84.9524	77.3684	25.772	25.228	27.0238	26.1	21.568	21.104	22.3	21.7105
1985	1	31	30.7273	21.2261	9.50119	23.9462	30.0462	25.1333	26.1923	22.384	23.3	22.5909	21.6789	87.3333	59.1	82.4091	75.6667	26.012	24.26	25.8591	25.3833	21.72	20.505	21.5818	21.2722
1985	2	1	30.8364	20.9818	9.85455	23.8417	29.6133	24.7765	25.7933	22.3167	23.0667	22.5333	21.4333	86.6364	59.2857	81.7143	75	25.9208	23.9095	25.7571	25.1	21.6583	20.281	21.5048	21.0722
1985	2	2	30.6333	20.9652	9.66812	23.8154	28.7889	25.2286	26.0538	22.2308	23.3826	22.93	23.1389	87.5	64.1739	83.4	78.3333	25.7692	25.1348	26.53	26.2611	21.5423	21.0739	21.985	21.8278
1985	2	3	30.9905	21.2609	9.72961	23.7769	29.075	25.25	25.8846	22.536	23.2091	22.7917	22.9833	88.5417	60.8182	84.1304	78.1667	26.388	24.4	26.3957	26.1667	21.94	20.5409	21.9087	21.7556
1985	2	4	30.9158	21.4261	9.4897	24.0462	29.72	25.2471	26.2071	22.4923	23.5619	22.4261	22.9421	87.7692	60.0476	80.913	75.5789	26.1885	24.8619	25.4957	25.6632	21.8231	20.8905	21.3348	21.4526
1985	2	5	31.0947	21.1048	9.98997	23.936	29.4875	25.0118	26.0933	22.48	23.5136	22.5048	21.7158	88.25	60.9545	81.4286	76.2222	26.228	24.8682	25.6905	25.5667	21.844	20.9318	21.4286	21.3778
1985	2	6	30.8	21.0818	9.71818	23.8435	29.7294	25.3235	25.9933	22.4833	23.2409	22.8667	22.8857	88.7391	59.5909	82.375	77.25	26.1913	24.2273	26.3375	25.525	21.8348	20.4682	21.8625	21.335
1985	2	7	31.2211	21.33	9.89105	24.0609	29.4429	25.5067	26.4667	22.55	23.5333	22.9909	23.1263	88.1304	61.7143	80.9545	76.2632	26.3043	25.0286	26.3682	25.9842	21.8913	20.9952	21.9	21.6579
1985	2	8	31.1444	21.5818	9.56263	24.0435	29.6615	25.6429	26.4273	22.4273	23.4632	23.05	23.04	87.4545	57.9444	80.95	75.3333	26.0455	24.3833	26.515	25.7067	21.7227	20.5444	21.945	21.48
1985	2	9	31.3333	21.6182	9.71515	24.2917	29.8778	25.6353	26.425	22.5043	23.5667	23.1739	23.05	86.3182	58.0417	82.6957	75.1	26.0773	24.5917	26.8435	25.7	21.7364	20.775	22.1826	21.505
1985	2	10	31.7789	21.7818	9.99713	24.325	30.08	26.0133	26.6692	22.6	23.4727	23.419	23.1526	86.375	58.3333	81.9048	75.1111	26.2458	24.4762	27.2	25.85	21.8542	20.6667	22.381	21.5833
1985	2	11	31.5455	21.6455	9.9	24.687	29.8267	25.5765	26.3833	22.7565	23.5739	22.9091	21.915	84.5455	58.75	82.1429	75.1765	26.3565	24.49	26.2762	25.6	21.9217	20.68	21.8524	21.4235
1985	2	12	31.4	21.6783	9.72174	24.464	29.9765	25.9733	26.5857	22.744	23.7739	22.9	23.1105	86.0833	57.5652	78.7273	74.15	26.492	24.8304	25.9818	25.74	22.004	20.9304	21.6636	21.505
1985	2	13	31.3478	21.7565	9.5913	24.3462	29.5474	25.9667	26.5	22.6154	23.68	22.875	23.087	86.4231	61.4	78.7917	75.7391	26.2654	25.264	25.9958	25.913	21.8692	21.192	21.6542	21.6348
1985	2	14	31.2087	21.5727	9.63597	24.128	29.7778	25.5333	26.225	22.368	23.448	22.375	22.7591	86	58.6	77.625	74.4091	25.828	24.452	25.075	25.1773	21.608	20.676	21.05	21.1409
1985	2	15	31.581	21.3091	10.2719	23.936	30.0588	25.1765	26.0941	22.152	23.6833	22.4917	22.7708	85.96	60.1667	79.875	75.4583	25.476	25.1042	25.4792	25.3625	21.36	21.0042	21.2833	21.2208
1985	2	16	31.51	21.3182	10.1918	24	30.4875	25.4824	26.5923	22.2167	23.3391	22.7167	22.76	86.0417	55.9565	80.4583	73.75	25.6	23.8913	25.9083	25.055	21.4375	20.2478	21.5958	21.035
1985	2	17	31.4783	21.2909	10.1874	24.2	29.6267	25.5895	26.2929	22.5333	23.7565	22.5692	22.8909	87.0417	60.7273	78.7692	75.1429	26.1625	25.3409	25.4923	25.4333	21.8042	21.1818	21.3154	21.319
1985	2	18	31.2522	21.4818	9.77036	23.872	29.7067	25.41	26.1267	22.28	23.33	22.568	21.72	87.0833	56.55	79.6	74.4737	25.836	23.975	25.564	25.2211	21.596	20.33	21.396	21.1895
1985	2	19	31.4	21.4091	9.99091	24.024	30.1176	25.5895	26.3824	22.288	23.0435	22.85	22.6909	86.28	54.8182	80.3333	73.7143	25.712	23.2136	26.0583	24.9524	21.536	19.8409	21.7125	21.0143
1985	2	20	31.3905	21.0909	10.2996	24.1077	29.6737	25.5412	26.2647	22.208	22.968	22.625	22.5727	86.24	55.28	78.0833	73.0909	25.588	23.212	25.4833	24.7318	21.436	19.804	21.2958	20.8273
1985	2	21	31.465	21.219	10.246	24.064	29.6375	25.6	26.1867	22.3167	23.3478	22.8091	22.9286	85.9167	59.6522	78.5909	75.619	25.7208	24.413	25.8	25.5571	21.5375	20.587	21.5364	21.3905
1985	2	22	31.5238	21.2762	10.2476	24.056	30.325	25.6875	26.5429	22.376	23.6522	23.113	23.0905	86.88	58.7391	80.8696	75.7143	25.884	24.787	26.5565	25.8333	21.652	20.813	22	21.5333
1985	2	23	31.8381	21.7652	10.0729	24.1077	30.4353	25.8125	26.5875	22.4154	23.7565	22.9182	23.0619	86.5	56.913	77.9091	73.5238	25.9462	24.6696	25.9318	25.5143	21.6769	20.8348	21.6318	21.3667
1985	2	24	31.4762	22.5273	8.94892	24.688	29.8375	25.4941	26.45	22.712	23.6381	22.9261	22.9632	84.8	60.2857	80.1304	73.8947	26.256	24.9286	26.1565	25.4579	21.868	21.0095	21.7217	21.3368
1985	2	25	31.9474	21.82	10.1274	24.3417	30.8	25.125	26.6692	22.8	23.7636	22.5545	23.09	87.9583	58.8095	79.5	75.4737	26.7292	25.2905	25.5091	26.0368	22.1417	21.2095	21.3273	21.6947
1985	2	26	31.6857	21.4952	10.1905	24.4696	29.375	25.4375	26.1857	22.75	23.7818	22.9182	23.0579	86.5455	60.6364	79.8182	75.5263	26.6174	25.2409	26.1182	25.8842	22.0652	21.1909	21.7591	21.6
1985	2	27	31.5619	21.95	9.6119	24.4522	30.0706	25.6235	26.4571	22.775	23.3913	22.8435	22.94	86.6522	57.5217	78.913	74.1579	26.4739	24.2261	25.9043	25.3632	21.9913	20.4739	21.6348	21.2526
1985	2	28	31.9167	21.7909	10.1258	24.0462	30.1412	25.6	26.2941	22.3692	23.4	22.664	22.7136	86.36	56.2917	77.92	73.5217	25.9115	24.0833	25.54	25.1	21.6346	20.3375	21.352	21.0609
1985	3	1	31.8182	21.6455	10.1727	24.2846	30.0875	25.675	26.5667	22.3846	23.2636	22.7304	22.8524	85.2692	56.9545	78.1304	73.1429	25.7692	23.9091	25.6913	25.1762	21.5615	20.2545	21.413	21.1048
1985	3	2	31.9684	21.7286	10.2398	24.5091	30	25.5385	26.4846	22.5909	23.8	22.71	22.9789	85.0455	57.8571	77.45	72.5263	26.0818	24.9143	25.54	25.3158	21.7682	20.9524	21.345	21.2316
1985	3	3	32.2909	21.7364	10.5545	24.76	30.4667	25.9647	26.7714	22.856	23.6545	23.1417	23.1952	85.28	55.8636	78.5417	73.0952	26.576	24.4318	26.3917	25.7381	22.032	20.5818	21.8958	21.4714
1985	3	4	32.5333	21.8381	10.6952	24.528	30.75	25.9765	26.76	22.752	23.6333	22.9913	23.0955	86.08	56.4783	77.7826	73.0909	26.484	24.4739	26.0913	25.5545	21.992	20.6348	21.687	21.3545
1985	3	5	32.0583	21.7238	10.3345	24.6	30.5167	26	26.8188	22.775	23.45	22.8154	22.9273	85.3478	55.7917	75.68	71.9545	26.475	24.1083	25.552	25.2409	22.0042	20.4	21.332	21.1545
1985	3	6	31.6957	21.6545	10.0411	24.616	30.4824	25.7556	26.6813	22.72	23.7739	22.716	23.0864	85.32	59	76.76	73.4545	26.332	25.1652	25.52	25.6682	21.908	20.9609	21.34	21.4136
1985	3	7	32.0762	21.79	10.2862	24.425	30.4353	26.125	26.9429	22.5583	23.4417	22.981	23.0056	84.8696	56.6667	76.381	73	26.1	24.2042	25.9857	25.6632	21.7625	20.4417	21.6143	21.4158
1985	3	8	31.825	21.5895	10.2355	24.3913	30.5187	26	27	22.5478	23.5429	22.8105	23.0437	85.5652	57.619	77.3684	73.4375	26.0783	24.5476	25.7474	25.5688	21.7478	20.6714	21.4947	21.375
1985	3	9	31.6	21.5143	10.0857	24.313	30.4571	25.88	26.6769	22.6167	23.7429	22.8455	23.0684	86.4091	60.1905	78.0455	75.05	26.4	25.1476	25.8727	25.82	21.9522	21.1095	21.5773	21.55
1985	3	10	31.4348	21.9714	9.46335	24.512	30.95	26.1625	27.0133	22.9417	23.8167	22.8583	23.2545	87.125	56.913	77.3043	74.4286	26.9333	24.7478	25.9826	26.0619	22.2542	20.8174	21.6217	21.6667
1985	3	11	32.2952	22.1684	10.1268	24.3083	31.2267	25.7467	26.9231	22.6435	23.9273	23.265	23.3737	86.5652	56.9091	80.65	73.9474	26.3391	25.0682	26.835	26.1263	21.9	21.0182	22.14	21.7105
1985	3	12	31.7524	21.9619	9.79048	24.3154	29.8778	25.8625	26.6133	22.8154	23.8696	23.36	23.2684	88.1923	59.7391	80.65	75.6316	26.7808	25.3652	27.045	26.2263	22.1808	21.1739	22.27	21.7789
1985	3	13	31.7565	22.1143	9.64224	24.612	30.625	25.8353	26.6067	23	23.5913	23.3	22.2727	86.3478	56.7826	80.4583	74.9091	27.012	24.4304	26.9375	26.0136	22.32	20.6087	22.1958	21.6318
1985	3	14	32.2545	22.3048	9.94978	24.632	31.3	25.8706	27.0067	22.888	23.8348	23.113	22.2682	85.75	56.0435	78.5652	73.3333	26.72	24.7304	26.4522	25.9476	22.16	20.7826	21.8261	21.5524
1985	3	15	32.0435	22.1727	9.87075	24.688	30.6625	25.9294	26.8438	22.84	23.7167	23.3167	23.2958	85.64	56.8696	79.125	73.6087	26.568	24.6739	26.8	26.0261	22.056	20.8261	22.1292	21.687
1985	3	16	31.3917	21.9909	9.40076	24.648	30.0235	25.6444	26.48	22.632	23.8	23.325	23.2818	84.32	60.4167	80.7917	75.0909	26.108	25.3	27	26.1682	21.764	21.1958	22.2208	21.7364
1985	3	17	31.7739	22.5217	9.25217	24.8692	30.8	26	27.0214	23.0846	23.8348	23.6833	23.5381	86.1923	59.6522	82.4167	75.4762	27.0308	25.2435	27.725	26.5905	22.3385	21.1783	22.725	22.0238
1985	3	18	31.8286	22.12	9.70857	24.8957	31.04	26.2312	27.1462	22.8609	23.9182	23.2091	23.4158	84.3913	58.6364	78.4091	74.7895	26.4522	25.2636	26.5682	26.3316	22.0043	21.1364	21.9455	21.8316
1985	3	19	32.91	22.17	10.74	24.7391	31.7333	26.36	27.3	22.9217	23.9636	23.2273	23.36	85.8696	55.8636	77.9091	73.35	26.7304	24.8955	26.5	26.025	22.1652	20.9136	21.9455	21.68
1985	3	20	32.7818	22.4609	10.3209	25.136	31.6625	26.1176	27.325	23.096	24.2087	22.7652	23.3955	84.28	56.3478	74.7391	71.5909	26.876	25.4304	25.4348	25.9455	22.224	21.2391	21.2478	21.5955
1985	3	21	31.9143	22.47	9.44429	24.944	30.6824	26.16	26.8857	22.944	24.075	23.0667	23.2857	84.68	57.2917	75.3684	71.9474	26.648	25.3667	25.6368	25.6105	22.092	21.2125	21.3632	21.3947
1985	3	22	32.019	22.2909	9.72814	24.808	30.5375	26.1333	27.1231	22.725	23.8957	23.1545	23.4263	84.25	59.1739	76.3636	74	26.2542	25.2609	26.2455	26.2211	21.8667	21.1522	21.7818	21.7895
1985	3	23	32.0762	21.92	10.1562	24.784	30.225	26	26.7067	23.008	23.8091	23.315	23.37	86.16	60.0909	77.5	74.9	26.896	25.2364	26.575	26.235	22.264	21.15	22.01	21.805
1985	3	24	32.58	22.3826	10.1974	24.848	31.28	26.0857	27.2333	23.16	24.0762	23.3333	23.6111	86.72	55.0476	78.2381	73.3333	27.236	24.9857	26.7	26.4333	22.436	20.9952	22.0476	21.9056
1985	3	25	32.8545	22.9182	9.93636	25.36	31.6667	26.3125	27.6615	23.0957	24.3091	23.6952	23.6235	82.5652	55.9091	80.8095	72.7059	26.7043	25.5727	27.5619	26.4412	22.1304	21.3227	22.6286	21.9118
1985	3	26	32.84	23.06	9.78	25.4476	31.3857	26.3846	27.55	23.5474	24.29	23.76	23.9529	85.5882	56.6	79.9	74.8824	27.75	25.525	27.625	27.2529	22.7611	21.345	22.615	22.4294
1985	3	27	32.4818	22.2818	10.2	25.3	31.44	26.3375	27.3533	23.3917	24.6087	23.6957	23.9	85.5833	59.6364	79.1304	74.6364	27.4792	26.4682	27.4043	27.0318	22.6042	21.9136	22.513	22.3045
1985	3	28	32.781	22.3048	10.4762	25.025	31.1882	26.1625	27.1	23.2667	24.2087	23.1619	23.519	86.375	56.6087	77.5238	73.381	27.35	25.487	26.3095	26.3238	22.5333	21.3261	21.8571	21.8714
1985	3	29	32.8	22.2	10.6	24.9538	31.1875	26.2	27.1067	23	24.3304	23.2667	23.5818	85.0385	58.6957	78.0833	74.1818	26.7731	25.9435	26.6	26.55	22.1846	21.5783	22.0042	21.9955
1985	3	30	32.6571	22.6	10.0571	25.096	31.2933	26.24	27.2357	23.064	24.0818	23.5727	23.5905	84.6	56.7273	79.2273	73.6667	26.82	25.2682	27.2273	26.4714	22.216	21.1682	22.4	21.9381
1985	3	31	33.1818	22.5	10.6818	25.1615	31.7125	26.4	27.48	23.3615	24.313	23.2348	22.7522	85.56	55.5217	75.2174	72.5909	27.4769	25.5304	26.1652	26.5545	22.6115	21.2739	21.7435	21.9818
1985	4	1	33.1909	22.5739	10.617	25.2077	31.275	26.3778	27.3786	23.1692	24.1545	23.1043	23.43	84.4615	54.8095	77	71.1579	27.0154	25.0143	26.2391	25.8263	22.3308	20.9905	21.787	21.5421
1985	4	2	33.4174	22.3909	11.0265	25.2077	31.3667	26.2941	27.45	23.12	24.6167	23.6652	23.919	83.96	59.5833	80.5217	74.4762	26.92	26.6417	27.5348	27.1857	22.256	21.9917	22.5652	22.3667
1985	4	3	32.464	22.4261	10.0379	25.3037	30.9684	26.5455	27.4105	23.3407	24.096	23.624	22.736	84.4231	56.7917	78.32	72.6522	27.363	25.35	27.252	26.5696	22.5444	21.2042	22.416	21.9913
1985	4	4	32.3304	22.592	9.73843	25.2148	31.1048	26.73	27.5579	23.2	24.296	23.3667	23.5957	84.9231	58.04	76.0417	72.5217	27.1231	25.852	26.5458	26.413	22.3962	21.524	21.925	21.887
1985	4	5	32.76	22.4083	10.3517	25.4704	31.13	26.1714	27.225	23.4296	24.2615	23.5111	23.7346	84.4815	58.9231	80.2222	74.5769	27.4444	25.85	27.2222	26.85	22.5852	21.5769	22.4259	22.1846
1985	4	6	32.4571	22.5609	9.89627	25.7	30.78	26.16	27.3	23.5077	24.544	23.5304	23.8409	83.5	60.5833	79.8696	74.619	27.5	26.7125	27.2348	27.181	22.6269	22.0875	22.4304	22.3857
1985	4	7	32.3667	22.8667	9.5	25.5778	30.7684	26.5474	27.4647	23.5259	24.5083	23.6261	23.9333	84.4444	59.7917	79.5217	74.5238	27.6481	26.4875	27.3696	27.2333	22.7	21.95	22.5087	22.4238
1985	4	8	32.2824	22.8696	9.41279	25.504	31.1	26.5333	27.4333	23.68	24.5917	23.9158	23.9895	86.24	58.0417	79.7368	74.2632	28.02	26.35	27.8421	27.2526	22.948	21.8708	22.7947	22.4158
1985	4	9	32.7364	22.7043	10.032	25.725	31.1222	26.45	27.4933	23.7217	24.512	23.8957	24.0429	84.7826	58.5217	80.3182	74.1579	27.9609	26.2391	27.6273	27.2895	22.913	21.7913	22.6773	22.4684
1985	4	10	32.7391	22.7182	10.0209	25.64	31.2105	26.4	27.4722	23.625	24.625	23.8609	24.0455	83.9167	58.0833	80.4091	74.3182	27.7333	26.3833	27.6045	27.3636	22.7625	21.9083	22.6455	22.5136
1985	4	11	33.01	22.8818	10.1282	25.648	31.5222	26.1294	27.45	23.4174	24.4348	23.7524	23.935	83.3043	55.5217	81.381	73.5	27.3087	25.7696	27.7095	27.045	22.5217	21.5435	22.7429	22.345
1985	4	12	32.6833	23.0455	9.63788	25.784	31.1684	26.4105	27.5706	23.68	24.3083	23.6583	23.9391	84.2917	57	80.7391	74	27.8417	25.7913	27.5522	27.181	22.8292	21.5217	22.5826	22.3857
1985	4	13	32.8667	22.9478	9.91884	25.8	31.42	25.9789	27.3368	23.6615	24.32	23.7667	23.9292	84	55.8	83.5417	74.5417	27.8077	25.656	27.9833	27.1792	22.7846	21.412	22.8667	22.375
1985	4	14	32.9304	22.6381	10.2923	25.88	31.8333	26.7556	27.8875	23.5462	24.2083	23.7333	23.8909	82.72	54.2083	78.5833	72.0909	27.54	25.1958	27.4375	26.8409	22.632	21.0458	22.4875	22.1409
1985	4	15	32.85	22.89	9.96	25.5417	31.9333	26.3059	27.62	23.6583	24.7591	24.0364	24.1952	85.5833	56.4286	83.0455	74.95	27.975	26.381	28.4318	27.675	22.8958	21.8143	23.0818	22.65
1985	4	16	33.0818	22.5391	10.5427	26.2462	32.0111	27.0737	28.0188	23.8462	24.4522	24.2	24.1556	82.2308	54.2174	80.6667	73.1111	27.9462	25.5957	28.4762	27.4056	22.8692	21.3174	23.1286	22.5
1985	4	17	32.4087	22.7333	9.67536	25.7556	31.1529	26.6941	27.6563	23.792	25.0087	23.9826	24.2571	84.0833	61.5652	81.5455	75.9524	28.116	27.5957	28.2591	27.9857	22.996	22.6217	23.0455	22.8667
1985	4	18	32.8	22.7524	10.0476	25.8583	31.7368	26.3895	27.5529	23.832	24.856	23.96	24.2458	84.9167	57.2083	81.1667	74.8636	28.1792	26.7042	27.9125	27.6727	23.0208	22.0958	22.8292	22.7136
1985	4	19	32.4381	22.7826	9.65549	25.6077	31.6333	26.7889	27.7125	23.68	24.8696	24.0381	24.1333	85.92	58.6087	80.4286	75.4444	28.064	26.9739	28.1429	27.6778	22.936	22.2696	22.9714	22.6722
1985	4	20	32.4348	22.775	9.65978	25.968	31.6625	26.575	27.7067	23.9826	24.92	24.3714	23.1444	85.3333	58.9	84.3	77.4444	28.6043	27.075	28.89	28.25	23.2522	22.275	23.415	23.0389
1985	4	21	33.7304	22.8091	10.9213	25.728	32.11	26.4421	27.7105	23.992	24.9583	23.6952	24.1333	86.92	56.7083	81.4286	75	28.696	26.8833	27.681	27.5952	23.292	22.1625	22.6571	22.6143
1985	4	22	33.2864	22.4545	10.8318	25.624	31.7111	26.8286	27.7611	23.9833	24.8545	24.0667	24.225	87.5417	56.9091	80.9167	75.05	28.7167	26.7182	28.2625	27.755	23.3167	22.0409	23.0333	22.71
1985	4	23	32.9048	22.9273	9.97749	26.0167	31.2889	26.6421	27.6611	24.3	25.2087	24.0364	24.481	87.2083	60.8261	81.7273	76.2857	29.2292	27.8652	28.2727	28.3762	23.6333	22.7783	23.0864	23.1048
1985	4	24	32.775	22.7565	10.0185	26	30.95	26.7905	27.685	24.344	25.125	24.016	24.4917	87.8	63.0833	80.72	77	29.352	27.9917	28.12	28.4417	23.704	22.8458	22.98	23.15
1985	4	25	32.8174	23.0522	9.76522	26.096	31.53	27.0211	28	23.976	25.0833	24.2909	24.4864	84.08	59.75	80.6818	74.6818	28.372	27.5375	28.6182	28.2	23.136	22.6125	23.2455	23.0182
1985	4	26	32.7182	22.5826	10.1356	26.176	30.8	27.0889	27.8118	24.432	25.1083	24.3565	24.6381	86.2917	64.1667	80.3043	77.4091	29.472	28.0375	28.7	28.8455	23.764	22.9125	23.287	23.3909
1985	4	27	32.65	23.0348	9.61522	26.0364	30.9176	26.8571	27.6857	24.296	24.9905	24.2833	24.605	86.1818	61.8095	82.625	77.0556	28.9545	27.619	28.8167	28.6278	23.4773	22.6667	23.3708	23.2722
1985	4	28	33.2286	23.075	10.1536	26.1217	31.93	26.8526	28.0875	24.25	25.15	24.325	24.7095	85.1364	59.375	82.125	76.3333	29	27.5792	28.8417	28.7429	23.5174	22.6292	23.3792	23.3524
1985	4	29	33.0737	23.1818	9.89187	26.175	31.875	27.375	28.2929	24.2917	25.4	24.6952	24.7789	85.7083	60.0952	81.65	75.1111	29.0875	28.1	29.345	28.6778	23.5708	22.9714	23.695	23.3056
1985	4	30	33.07	23.4091	9.66091	26.3417	31.7474	27.3125	28.175	24.3917	25.2435	24.381	24.7095	85.4167	60.1304	79.85	75.2	29.2333	27.8043	28.695	28.665	23.6375	22.7913	23.33	23.295
1985	5	1	32.99	23.2	9.79	26.4615	31.0105	27.0706	27.9941	24.376	25.4917	24.7545	24.8545	84.36	64.4583	82.6667	76.9524	29.096	28.8042	29.6714	29.1857	23.556	23.3708	23.8857	23.5952
1985	5	2	33.1304	23.0091	10.1213	26.116	31.6	27.16	27.9	24.4609	25.5304	24.808	24.8571	87.4545	63.5217	83.68	78.6818	29.5957	28.713	29.796	29.2727	23.8565	23.3261	23.952	23.6682
1985	5	3	33	23.0174	9.98261	26.1	31.3895	26.8333	27.8588	24.392	25.4909	24.8174	24.96	87.16	65.0909	85	79.45	29.408	28.8636	29.9696	29.535	23.744	23.4182	24.0391	23.805
1985	5	4	33.08	22.8348	10.2452	25.8519	31.17	26.9429	27.6684	24.3385	25.45	24.5462	24.7652	88.2692	64.25	83	78.6087	29.4308	28.6542	29.3038	29.0957	23.7462	23.2833	23.6269	23.5435
1985	5	5	32.6909	22.85	9.84091	25.6519	31.4	27.0632	27.8118	24.2538	25.208	24.375	24.65	89.1154	64.28	81.5417	79.0909	29.3692	28.288	28.8042	28.9409	23.7077	23.092	23.3958	23.4773
1985	5	6	32.425	22.6333	9.79167	25.9357	30.4947	26.9238	27.6421	24.2074	25.2917	24.3333	24.6217	86.963	69.4583	82.5833	79.8696	29.063	29.0375	28.8417	29.0304	23.5074	23.5125	23.3458	23.4913
1985	5	7	32.4917	22.8609	9.6308	25.9704	30.8211	26.8476	27.6421	24.4	25.5167	24.5583	23.7783	87.1739	63.4348	82.5417	77.9545	29.5	28.6261	29.2583	29.1136	23.792	23.2783	23.6417	23.5545
1985	5	8	32.6636	22.8182	9.84545	25.8692	31.4842	27.3882	28.1267	24.6	25.6583	24.4545	24.8474	89.1667	64.0417	80.5714	77.5	29.9833	29.1208	28.9333	29.2556	24.0542	23.5417	23.4571	23.65
1985	5	9	32.7182	23.3143	9.4039	26.252	31.15	27.3111	28.0529	24.7167	25.656	24.8091	25.0409	88.375	64.9583	82.5455	78.2857	30.1042	29.1458	29.7182	29.5524	24.1375	23.5708	23.9091	23.8095
1985	5	10	32.2522	23.6417	8.61051	26.1407	31.0632	27.35	28.0722	24.5385	25.776	24.9	25.087	87.8462	66.2	81.3333	78.3043	29.7192	29.624	29.7333	29.7	23.9308	23.84	23.8958	23.8913
1985	5	11	33.12	23.5478	9.57217	26.4269	31.5333	27.2667	28.115	24.688	25.712	24.6538	24.9375	86.6	61.84	80.8462	76	29.908	28.876	29.2423	29.1583	24.02	23.444	23.6385	23.5917
1985	5	12	33	23.5818	9.41818	26.2038	31.6556	27.3048	28.2833	24.616	25.9391	24.9333	25.1591	87.6	63.6957	83.3333	77.7727	29.848	29.6304	29.9917	29.75	23.996	23.8522	24.0542	23.9182
1985	5	13	33.5455	23.4261	10.1194	26.3615	32.0421	26.8111	28.0444	24.7154	26.04	24.775	25.1958	87.4615	61.92	84.6667	78.0833	30.0192	29.548	29.8667	29.8458	24.0731	23.804	23.9542	23.9583
1985	5	14	32.9652	23.3304	9.63478	26.1077	31.6556	26.8526	27.95	24.35	25.6333	24.6083	24.8304	87	62.3913	83.2917	76.9545	29.3125	28.8826	29.4125	29.0591	23.6917	23.4174	23.725	23.5364
1985	5	15	32.6583	23.12	9.53833	26.4357	31.09	27	27.8842	24.6148	25.48	24.884	25.0304	85.5769	63.48	84.4	78.2083	29.7037	28.708	30.04	29.5625	23.9	23.336	24.072	23.8125
1985	5	16	32.713	23.3042	9.40888	26.2148	30.9048	27.2444	27.8944	24.744	25.8423	24.8609	25.119	87.9167	66.9615	83.087	79	30.164	29.7885	29.8478	29.7773	24.164	23.9462	23.987	23.9318
1985	5	17	32.8038	23.464	9.33985	26.4037	31.46	26.7364	27.84	24.6692	25.856	24.8	25.136	86.9615	65.8	85.4231	79.625	29.8962	29.704	30.0038	29.9208	24	23.82	24.05	23.9875
1985	5	18	32.88	23.288	9.592	26.2074	31.8087	26.9905	27.9952	24.76	25.9692	24.776	25.1292	88.96	63.5385	83.84	78.6667	30.26	29.6115	29.796	29.7917	24.212	23.8231	23.928	23.9417
1985	5	19	32.9	23.408	9.492	25.8593	31.781	27.0952	27.9105	24.575	26.1417	25.008	24.1	90.1739	64.7391	85.2083	80.4737	30.075	30.113	30.4292	30.1474	24.1125	24.1217	24.2917	24.1526
1985	5	20	33.0091	22.975	10.0341	26.456	31.7579	26.71	27.875	24.8091	26.1917	24.76	25.1579	88.0909	64.2609	86.6	78.8889	30.2591	30.1	30.008	29.7667	24.2182	24.0565	24.056	23.9056
1985	5	21	32.7739	22.8	9.97391	26.0615	31.6737	27.2526	28.1211	24.608	26.0083	25.0435	25.2739	88.8	65.3333	84.4348	79.7826	29.972	29.9	30.3652	30.2348	24.048	23.9708	24.2478	24.1913
1985	5	22	32.9565	23.0174	9.93913	26.1615	31.6091	27.0111	27.95	24.792	25.9846	25.2348	25.3818	89.48	65.3846	87.7391	81.2273	30.368	29.8769	31.0043	30.5545	24.268	23.9731	24.6217	24.3591
1985	5	23	33.12	23.2095	9.91048	25.9333	31.7909	26.8778	27.9313	24.713	26.08	25.0773	25.2474	89.5	64.16	86.2381	78.4706	30.3455	29.9	30.6619	30	24.2636	23.984	24.419	24.0529
1985	5	24	33.019	23.1048	9.91429	26.152	31.47	27.0842	27.7625	24.5583	26.0783	24.8435	25.1105	87.6667	66.0435	84.2273	80.1111	29.7542	30.1391	30.0409	29.9167	23.9292	24.1652	24.0636	24.0111
1985	5	25	32.7238	23.04	9.68381	26.088	31.23	27.05	27.95	24.6417	26.2261	25.3143	25.4235	88.9167	67.9565	87	80.9412	30.0208	30.6478	31.081	30.5882	24.0875	24.4304	24.6143	24.3765
1985	5	26	32.3391	23.1652	9.17391	26.2148	30.6889	26.9684	27.7562	24.96	25.9913	25	25.3952	90.56	69.6818	85.2917	82.45	30.788	30.3182	30.3417	30.665	24.5	24.2227	24.2417	24.43
1985	5	27	32.9417	23.0833	9.85833	26.3407	31.54	26.7048	27.85	24.9	26	24.7769	25.252	89.3462	65.24	84.5	79.72	30.5346	29.88	29.8346	30.12	24.3769	23.984	23.9385	24.132
1985	5	28	32.8167	23.4783	9.33841	26.1077	31.51	26.7714	27.8368	24.6696	26.112	24.92	24.081	88.8571	66.48	85.56	79.8571	30.1783	30.24	30.208	30	24.1652	24.184	24.168	24.0571
1985	5	29	32.581	23.4435	9.13747	25.963	31.3684	26.7294	27.6529	24.776	26.1417	25.0182	24.25	89.5833	65.25	85.6364	80.5714	30.368	30.1208	30.3727	30.3905	24.276	24.1333	24.2727	24.2905
1985	5	30	32.8696	23.4348	9.43478	26.328	31.681	26.8842	27.7882	24.9167	25.9346	24.7304	25.2048	89.0833	63.7308	83.087	79	30.5625	29.5769	29.6304	29.9905	24.3875	23.7615	23.8348	24.0476
1985	5	31	32.6476	23.3304	9.31718	26.1846	31.49	27.1333	27.8294	24.8154	26.056	24.7091	25.2091	89.32	64.88	82.0476	79.5	30.26	29.968	29.5952	30.055	24.212	24.008	23.7619	24.07
1985	6	1	33.0833	23.4417	9.64167	26.7385	31.63	27.1579	28.0941	25.2	26.264	24.992	25.5609	88.5769	65.04	83.72	79.9048	31.1038	30.368	30.172	30.8273	24.6692	24.236	24.152	24.5091
1985	6	2	33.219	23.1478	10.0712	26.6846	31.7167	27.5765	28.3867	24.9923	26.1667	25.0273	25.465	87.1538	64.9583	82.9545	78.6	30.4846	30.1833	30.1227	30.4	24.3577	24.1458	24.1182	24.29
1985	6	3	33.0667	23.2091	9.85758	26.5333	32.0353	27.1875	28.2875	25.0583	26.2	25.1182	25.4955	88.75	63.4783	84.9091	78.8636	30.7708	30.0217	30.5091	30.5	24.5042	24.0739	24.35	24.3364
1985	6	4	33.3385	23.2083	10.1301	26.6519	31.8	27.2286	28.219	24.8815	26.0519	24.85	25.2808	86.6667	63.2963	82.8462	77.6154	30.2481	29.7667	29.8192	29.9808	24.2074	23.8926	23.9577	24.0423
1985	6	5	32.9	23.5	9.4	26.4154	31.4111	27.1333	27.9941	24.9462	26.0917	24.8	25.381	88.8077	64.9167	82.4545	79.2381	30.5577	30.0125	29.6636	30.3524	24.3885	24.05	23.8727	24.2571
1985	6	6	32.82	23.7913	9.0287	26.592	31.0353	27.0316	27.8882	25.12	25.687	25.132	25.2818	88.2917	64.7391	86.72	80	30.896	29.2348	30.72	30.213	24.572	23.5826	24.44	24.1609
1985	6	7	32.9077	23.225	9.68269	26.4538	31.3474	27	27.9167	24.8462	26.032	24.84	25.2083	87.8846	65.4	83.68	78.9583	30.2962	29.972	29.884	29.9708	24.2462	23.984	23.988	24.0167
1985	6	8	32.3846	23.216	9.16862	26.6074	31.4952	27.24	28.155	24.9556	26.037	24.8538	25.276	87.1154	65	83.3077	78.8462	30.4852	29.9593	29.8923	30.1654	24.3407	23.9778	23.9885	24.1385
1985	6	9	32.5852	23.7667	8.81852	26.7333	31.4111	27.1429	28.1	24.9778	26.0435	24.8741	25.2783	86.8148	65.5652	82.4444	78.3478	30.4296	30.0261	29.8259	30.0478	24.3259	24.0565	23.9407	24.087
1985	6	10	32.9308	23.625	9.30577	26.6667	31.6095	27.46	28.315	24.8148	26	25.024	25.292	86.1111	63.7778	81.8	77.4	30.0667	29.737	30	29.98	24.1074	23.9	24.072	24.052
1985	6	11	33.056	23.904	9.152	26.8667	31.81	27.35	28.3526	25.2192	25.9846	24.976	25.487	87.8846	63.2308	83.52	78.8696	31.0077	29.6192	30.104	30.4957	24.6192	23.8308	24.132	24.3348
1985	6	12	32.848	23.7417	9.10633	26.5077	32.0947	27.4316	28.4	24.8462	25.44	24.72	25.0591	87.3846	59.44	81.8	76.3182	30.2538	28.056	29.464	29.3545	24.2115	22.92	23.756	23.7
1985	6	13	33.256	23.224	10.032	26.2667	31.9263	27.1889	28.0938	24.7556	25.856	24.8667	25.1048	88	62.64	83.4167	78.3182	30.2	29.26	29.8917	29.6864	24.1852	23.616	24	23.8864
1985	6	14	32.4583	23.4522	9.00616	26.2462	31.44	27.36	28.135	24.6154	25.768	24.9	25.088	87.5769	64.48	82.1538	78.04	29.8731	29.396	29.8346	29.672	23.9923	23.628	23.9385	23.836
1985	6	15	32.9308	23.2583	9.67244	26.504	31.7882	27.2286	28.2533	24.592	25.6348	24.6444	25.0238	85.56	62.913	81.5385	76.8	29.624	28.8957	29.3269	29.365	23.844	23.4	23.6654	23.685
1985	6	16	33.2167	23.5583	9.65833	26.6222	32.3875	27.57	28.5375	24.9037	25.8727	24.6923	25.2864	87.0741	60.4091	79.8077	77	30.337	28.9955	29.2154	29.8636	24.2556	23.4409	23.5808	23.9682
1985	6	17	32.8435	22.9652	9.87826	26.52	31.5556	27.3474	28.2294	24.624	25.913	24.65	25.0773	85.68	64.1739	79.8333	76.4091	29.692	29.5783	29.1083	29.4727	23.896	23.7913	23.5125	23.7455
1985	6	18	32.8667	23.3652	9.50145	26.8538	30.9222	27.5125	28.3625	24.9692	25.8333	24.9143	25.2619	86.0385	66.5417	82.1905	77.6667	30.3346	29.7167	29.8524	29.9286	24.2654	23.8417	23.9619	24.0048
1985	6	19	32.5714	23.4095	9.1619	26.713	31.175	26.9143	27.9308	24.913	25.6455	24.8316	25.2824	86.3913	63.5455	83.8333	78.875	30.3	28.9909	29.7444	29.9875	24.2391	23.4591	23.9389	24.0562
1985	6	20	32.5158	23.2737	9.24211	26.6381	31.1867	26.7429	27.8714	24.96	25.7429	24.84	25.1474	87.7	64	84.6	78.2632	30.5	29.2381	29.925	29.7632	24.335	23.6	24.025	23.9158
1985	6	21	32.6381	23.64	8.9981	26.5909	31.3867	27.1733	28.1286	24.8182	25.6667	25.0762	25.21	86.5909	64.1429	84.7619	78.4	30.1045	29.0762	30.381	29.87	24.1409	23.5381	24.2857	23.995
1985	6	22	33.0667	23.7	9.36667	26.6455	31.42	27.25	28.1833	24.8545	25.665	24.9444	25.1529	86.4545	62.6	84.1176	77.6875	30.1682	28.86	30.1059	29.6813	24.1864	23.41	24.1176	23.8875
1985	6	23	32.8778	23.7053	9.17251	26.581	31.8714	27.08	28.2	24.8333	25.6947	24.8105	25.0889	87	61.8333	82.9474	77	30.1714	29.1	29.7579	29.6824	24.1619	23.5	23.8947	23.8647
1985	6	24	33.16	23.1412	10.0188	26.695	31.8143	27.1824	28.1786	24.66	25.7222	24.63	25.0235	84.75	61.3529	81.5	75.6875	29.635	28.9118	29.245	29.2438	23.87	23.4176	23.645	23.6313
1985	6	25	32.91	23.5263	9.38368	26.475	31.2857	27.72	28.2286	24.51	25.7789	24.54	24.9263	85.15	63.6842	77.85	75.6842	29.405	29.2632	28.715	29.1105	23.745	23.6316	23.33	23.5684
1985	6	26	33.1444	23.3118	9.83268	26.5053	31.3538	27.3077	28.1333	24.6526	25.6778	24.6889	25.0471	86	62.7778	81.1111	76.8235	29.7579	28.9444	29.3167	29.3941	23.9474	23.45	23.6778	23.7353
1985	6	27	32.695	23.1294	9.56559	26.4222	31.4133	27.32	28.0692	24.5684	25.6278	24.6	24.9647	85.6111	63.7222	80.35	76.9375	29.4667	29.0222	29.095	29.2313	23.7667	23.4667	23.555	23.6188
1985	6	28	32.6778	23.2778	9.4	26.7263	31.5	27.3846	28.2308	24.6947	25.6947	24.5059	25	84.7895	61.1579	80.5625	75.625	29.6789	28.7158	29.1938	29.2188	23.9053	23.2947	23.6062	23.625
1985	6	29	33.5125	23.6	9.9125	26.4556	31.9091	27.5	28.39	24.7	25.6875	24.7412	25.0867	86.7222	59.9375	81	76.0667	29.8944	28.5438	29.4176	29.3667	24.0444	23.2	23.7471	23.7
1985	6	30	33.2632	23.4444	9.81871	26.5368	31.7	26.7867	28	24.9667	25.5579	24.69	25.1059	87	61.4211	84.2	77.8824	30.4222	28.5263	29.63	29.6588	24.3222	23.1737	23.87	23.8412
1985	7	1	32.9882	23.2588	9.72941	26.61	31.7467	27.2714	28.2385	24.5789	25.2222	24.5059	24.85	84.7895	60.6111	81.0588	76	29.5053	27.8056	28.9941	28.975	23.7947	22.75	23.4824	23.4625
1985	7	2	33.2444	23.1778	10.0667	27.0316	31.525	27.0267	28.2154	24.71	25.6316	24.5444	25.0111	82.6842	62.2105	81.6667	75.8235	29.5316	28.8105	29.1111	29.2941	23.8158	23.3684	23.5556	23.6647
1985	7	3	32.8933	23.2941	9.59922	26.6438	31.6308	27.1818	27.9857	24.7625	25.8625	24.48	25.25	85.875	63.5625	81	78.4545	29.9437	29.4	28.8786	29.8273	24.0562	23.7063	23.3929	23.9636
1985	7	4	33.2	23.5294	9.67059	26.6737	31.775	26.925	28.1286	24.9158	25.5	24.5667	24.95	86.2222	60.7647	82.3889	76.4375	30.3263	28.4176	29.25	29.2687	24.2526	23.1118	23.6056	23.6313
1985	7	5	33.3611	23.1368	10.2243	26.49	31.5333	27.0824	28	24.7579	25.9333	24.6316	25.1412	86.7895	64.9444	82.3889	78.75	30.0421	29.7056	29.4556	29.9	24.0895	23.8556	23.7444	23.9938
1985	7	6	33.1474	23.4235	9.72384	26.29	31.7143	27.6	28.3692	24.2857	25.5895	24.6947	24.8611	85.1053	61.3889	78.2632	75	29.0316	28.5389	29.0211	28.9059	23.4895	23.1944	23.4947	23.4176
1985	7	7	33.1444	23.7625	9.38194	26.63	31.9733	27.3286	28.3643	24.6947	25.2778	24.3667	24.7944	85.4737	58.4444	78.9412	73.7059	29.7947	27.6556	28.4941	28.5176	23.9579	22.6444	23.1824	23.1941
1985	7	8	32.7263	23.3	9.42632	26.4286	31.1286	26.6375	27.6929	24.5	25.4118	24.5263	24.8588	85.85	62.8824	84	77.7647	29.45	28.4647	29.3263	29.1765	23.75	23.1765	23.6895	23.6
1985	7	9	33.1111	23.8556	9.25556	26.6571	31.1231	27.15	27.9	24.68	25.425	24.7368	24.9938	85.5	63.25	82.0526	77.375	29.765	28.5187	29.5105	29.4125	23.95	23.2063	23.7842	23.7062
1985	7	10	33.4667	23.6375	9.82917	26.7143	32.1294	27.3867	28.44	24.52	25.3789	24.5	24.7706	83.1	58.6316	79.5556	73.4118	29.24	27.8211	28.8278	28.5529	23.645	22.7947	23.3889	23.2176
1985	7	11	32.99	23.8	9.19	26.5429	31.375	27.375	28.1733	24.68	25.4316	24.77	24.9947	85.7	61.5263	81.1111	76.5294	29.79	28.3263	29.5333	29.2412	23.955	23.0895	23.7667	23.6176
1985	7	12	32.8556	23.8625	8.99306	26.4444	31.0769	27.2933	27.8667	24.6588	25.125	24.6941	24.85	86.2941	61.3125	80.7647	77.0714	29.7706	27.6562	29.2706	29.0143	23.9588	22.7063	23.6471	23.4857
1985	7	13	33.1895	23.4235	9.76594	26.5579	31.6857	27.7	28.3429	24.3895	25.2471	24.7684	24.7412	83.8421	60.1765	79.6842	74.7059	29.0737	27.7706	29.3474	28.5941	23.5526	22.7529	23.6526	23.2412
1985	7	14	33.4842	23.5647	9.9195	26.38	31.9286	27.32	28.0833	24.39	25.6118	24.7333	24.875	85.05	61.3125	81.7647	76.1333	29.21	28.4938	29.4353	28.9733	23.63	23.1687	23.7353	23.4467
1985	7	15	33.4444	23.1222	10.3222	26.4952	31.6769	27.6308	28.3636	24.6667	25.4	24.7176	23.2533	86.1579	61.1333	79.75	75.2308	29.915	28.1267	29.4	28.9462	24.035	22.9733	23.6438	23.4538
1985	7	16	33.51	22.6211	10.8889	26.6727	31.8231	27.4778	28.3167	24.9682	25.5937	24.71	25.14	84.9524	61.25	79.9	76.1333	29.6905	28.5687	29.25	29.52	23.8857	23.225	23.6	23.7533
1985	7	17	33.52	23.1	10.42	26.2545	31.4062	27.3471	27.9786	24.5545	25.4158	24.39	24.9059	87.0455	62.2632	79.8	77.0588	29.6727	28.4368	28.65	29.2118	23.9091	23.0263	23.26	23.5941
1985	7	18	33.619	23.3364	10.2827	26.0583	31.9238	27.6842	28.3111	24.275	25.4167	24.619	24.785	85.913	60.9583	79.05	75.9	29.125	28.375	29.01	28.91	23.5833	22.9958	23.455	23.38
1985	7	19	33.9455	23.3455	10.6	26.8	32.6158	27.6632	28.6882	24.9167	25.8909	24.6522	25.2286	85.9583	59.8636	78.6818	75.15	30.275	28.9909	29.0773	29.53	24.2167	23.45	23.4591	23.765
1985	7	20	33.8783	23.5429	10.3354	26.6667	32.5429	27.72	28.6632	24.9565	25.5833	24.4833	24.9957	86.0435	57.5	77.2609	73.2273	30.3565	28.0708	28.6217	28.8818	24.2609	22.8958	23.2217	23.3955
1985	7	21	33.3	23.78	9.52	26.824	32.0211	27.4952	28.4789	24.7167	25.2909	24.6417	24.9136	84.3333	58.3636	79.5417	74.2273	29.7375	27.6409	29.0875	28.8909	23.9167	22.6364	23.5333	23.4091
1985	7	22	33.9391	23.57	10.3691	26.9455	32.4889	27.7368	28.6733	24.6261	25.381	24.8045	24.97	83.0952	56.381	78.8095	73.1765	29.4	27.5429	29.2667	28.8412	23.7333	22.6095	23.6429	23.4059
1985	7	23	34.0091	23.5333	10.4758	26.544	32.6211	27.4	28.5167	24.65	25.5636	24.7619	23.8571	85.2174	56.8636	80.2381	74.2	29.7083	27.9409	29.3905	29.055	23.9292	22.8818	23.7286	23.52
1985	7	24	33.9579	24	9.95789	26.687	33.1778	27.6875	28.8308	24.8571	25.5263	24.6706	25.05	85.7619	55.1053	78.0588	73	30.1143	27.5895	28.9588	28.9429	24.1333	22.6684	23.4706	23.4786
1985	7	25	33.9	23.8	10.1	26.8364	33.1556	27.64	28.78	24.8091	25.3053	24.7273	24.9471	84.381	53.8889	78.7619	71.7333	29.8048	27.2056	29.0952	28.5	23.9571	22.4222	23.5095	23.1733
1985	7	26	33.9818	23.6316	10.3502	26.7273	32.5529	27.7889	28.7286	24.6571	25.8105	24.6273	25.1176	84.4286	59.0526	77.6	74.5625	29.6048	28.7158	28.845	29.3812	23.8524	23.3211	23.395	23.7
1985	7	27	34.187	23.93	10.257	26.5273	32.8737	27.5706	28.8	24.5818	25.6	24.5182	24.915	85.2381	56.3182	77.619	72	29.4381	27.9227	28.5571	28.3722	23.781	22.8591	23.2381	23.1333
1985	7	28	34.1818	23.4476	10.7342	26.9167	32.79	27.7158	28.7222	25	25.9739	24.8364	25.3136	85.7083	58.6087	80.5909	75	30.3583	28.9565	29.5273	29.6909	24.2792	23.4435	23.8045	23.8682
1985	7	29	34.2762	23.69	10.5862	26.7167	32.6	27.6556	28.6313	25.0087	25.7895	24.81	23.8944	86.3182	58.3684	79.05	74.9412	30.5304	28.5263	29.325	29.5529	24.3522	23.1789	23.66	23.7941
1985	7	30	34.6273	23.8667	10.7606	26.752	32.8842	27.8333	28.7529	24.9417	25.7909	24.7143	24.9647	85.4545	56.619	78.35	73.8889	30.3583	28.219	29.06	29.3444	24.275	22.9714	23.46	23.65
1985	7	31	34.6762	23.5429	11.1333	26.8	32.86	27.6	28.625	24.8167	25.5455	24.7222	25.0875	85.2083	55.5455	79.3889	73.625	29.9792	27.6955	29.2333	29.0937	24.075	22.7045	23.6167	23.55
1985	8	1	34.8545	23.6667	11.1879	26.8261	33.51	27.7778	28.9471	24.8571	25.3636	24.7	24.9059	83.4286	52.6818	77.6364	71	29.8762	26.9	29.0227	28.4647	24	22.2364	23.4818	23.1529
1985	8	2	34.4762	23.6	10.8762	26.8	33.6333	27.8105	29.0063	24.7773	25.79	24.8087	24.9778	84.9545	53.7368	78.3913	71.8824	29.8955	27.7947	29.2565	28.5941	24.0091	22.7737	23.6174	23.2529
1985	8	3	34.3304	23.8105	10.5199	26.87	32.8857	26.5158	28.1824	24.9818	25.4	24.6364	25.0474	85.65	55.2609	84	75.5556	30.225	27.3783	29.5364	29.2222	24.195	22.4957	23.7864	23.6167
1985	8	4	34.4261	23.4105	11.0156	26.3273	32.5524	26.9	27.9	24.6636	25.5304	24.6348	24.9211	87.5	58.2609	82.1739	76.7895	29.9182	27.8913	29.3	29.1105	24.0409	22.8348	23.6609	23.5632
1985	8	5	34.5727	23.3053	11.2675	26.7273	32.9158	27.6222	28.5938	24.8667	25.6818	24.9652	25.2118	85.3	58.5455	81	75.9444	30.1429	28.35	29.8391	29.5167	24.1476	23.0682	23.9565	23.7611
1985	8	6	33.9909	23.8	10.1909	26.6261	32.83	27.6222	28.6312	24.7167	25.8174	24.6348	25.02	85.6957	57.9565	79.7727	74.7368	29.8304	28.5174	29.0273	29.0684	23.987	23.187	23.5182	23.5263
1985	8	7	34.73	23.8	10.93	26.925	33	27.9647	28.8429	25.025	26.0286	24.7091	25.3235	85.3913	57.4762	76.5238	74.5882	30.4333	28.8286	28.881	29.6765	24.3208	23.3524	23.4429	23.8765
1985	8	8	34.087	23.6778	10.4092	26.6636	32.2842	27.38	28.2588	24.9652	25.2545	24.88	24.9857	87.1364	58.2273	81.48	76	30.4455	27.5318	29.7	29.185	24.3273	22.6045	23.868	23.565
1985	8	9	34.1364	23.4211	10.7153	26.672	32.3176	27.5778	28.4529	24.928	25.6091	24.887	25.15	87.04	58.2273	80	75.5	30.348	28.1227	29.5435	29.3864	24.28	22.9409	23.7957	23.7045
1985	8	10	34.2571	23.6235	10.6336	26.56	33.1294	27.4941	28.6846	24.64	25.83	24.7	25.1353	85.5	56.7	80.381	74.75	29.7	28.315	29.3762	29.2375	23.905	23.08	23.6667	23.6125
1985	8	11	34.2762	23.77	10.5062	26.775	32.6947	27.725	28.7357	25.0625	25.7478	24.7455	25.2263	87.1667	57.6957	79.1429	74.5	30.6167	28.2913	29.281	29.4056	24.4417	23.0609	23.6333	23.7056
1985	8	12	34.6727	23.8316	10.8411	26.725	33.0706	27.4941	28.7357	25.008	25.6435	24.9524	25.295	86.9167	54.9091	81.1	74.4118	30.4667	27.6818	29.815	29.4412	24.3333	22.6909	23.955	23.7412
1985	8	13	34.4957	24.1667	10.329	27.0818	33.0588	27.3556	28.7533	25.0522	25.8182	24.9304	25.2571	85.3636	55.3182	81.7391	74	30.4955	28.1	29.8087	29.46	24.3773	22.9591	23.9696	23.755
1985	8	14	34.2957	23.9556	10.3401	27.0083	33.0875	27.86	28.9625	25.1304	25.4	24.7913	25.1278	85.4091	56	78.6522	73.0556	30.6304	27.5905	29.2522	29.0667	24.4304	22.6476	23.6391	23.5
1985	8	15	34.3091	23.4947	10.8144	26.5667	33.0211	27.5176	28.7333	24.6333	25.6182	24.781	25.0556	84.913	56.6364	80.7143	74.6316	29.7	27.9455	29.4143	29.0842	23.9125	22.8409	23.7619	23.5316
1985	8	16	34.2667	23.7053	10.5614	26.8833	33.0632	27.4421	28.5882	24.875	25.9783	25.04	25.325	85.125	58.5455	82	75.9474	30.0667	28.95	30.035	29.8211	24.1167	23.4227	24.07	23.9474
1985	8	17	34.1818	23.5053	10.6766	26.744	32.81	27.5867	28.5667	24.9	25.552	24.819	25.2158	85.913	56.52	80.2	75.3684	30.2708	27.808	29.52	29.3263	24.2167	22.76	23.765	23.6526
1985	8	18	33.94	23.39	10.55	26.3652	32.3667	27.56	28.4714	24.5478	25.3043	24.96	24.9167	86.4348	58.5714	80.7368	75.4706	29.6174	27.8762	29.7211	29.0059	23.8565	22.8095	23.9	23.4882
1985	8	19	34.1455	23.48	10.6655	26.7	32.5368	27.4889	28.4529	24.8261	25.5238	24.6857	24.9842	86.6087	56.7143	79.8095	74.2632	30.1174	27.7143	29.1667	28.9421	24.1435	22.7571	23.5476	23.4526
1985	8	20	34.3	23.2842	11.0158	26.525	32.3412	27.6842	28.4267	24.7833	25.6667	24.9333	25.2105	87.0417	59.3333	80.6522	76.1111	30.0833	28.3762	29.7174	29.5889	24.1458	23.0381	23.887	23.8167
1985	8	21	34.2727	22.8	11.4727	26.552	32.9333	27.66	28.8118	24.825	25.5909	24.9	23.97	85.8182	56.1429	81.2083	74.9474	30.15	27.7905	29.7042	29.3211	24.1792	22.7333	23.8958	23.6368
1985	8	22	34.3217	23.1333	11.1884	26.713	32.8556	27.3684	28.9067	24.8261	25.7909	24.7739	25.2737	86.1304	59.0455	81.6957	75.1579	30.0739	28.4545	29.5217	29.5579	24.1043	23.1545	23.7696	23.8053
1985	8	23	34.5	23.2316	11.2684	26.7545	32.8091	27.4105	28.5167	24.687	25.64	24.725	25.0227	84.5455	58.04	81.3478	75.5	29.6864	28.144	29.4696	29.285	23.8955	22.952	23.7696	23.64
1985	8	24	33.9905	23.2	10.7905	26.4167	32.5684	26.55	27.9125	24.6167	25.725	24.5091	23.7952	84.0476	58	84.9545	75.7368	29.5478	28.3739	29.3909	28.9842	23.8043	23.0783	23.7045	23.4632
1985	8	25	34.3273	23.3529	10.9743	26.3391	32.0889	27.2235	28.4333	24.808	25.7727	24.9217	24.1048	86.9048	60.2273	83.3182	76.65	30.0522	28.6636	29.9727	29.525	24.1043	23.2818	24.0591	23.795
1985	8	26	34.32	22.98	11.34	26.2571	32.5333	27.3882	28.2067	24.4273	25.5182	24.8476	24.915	85.8095	57.2857	81.05	75.0588	29.2	28.0286	29.495	28.7235	23.6048	22.9	23.755	23.3118
1985	8	27	34.32	22.6	11.72	26.4455	33.0375	27.68	28.6923	24.8522	25.58	24.781	25.0579	87.6364	55.8	81.6	75.0588	30.2045	27.71	29.6	29.2353	24.1909	22.67	23.835	23.5882
1985	8	28	34.0727	22.95	11.1227	26.2917	32.21	27.0947	28.0941	24.7917	25.6783	24.9913	25.105	88.5833	59.3478	83.6957	77.1	30.2833	28.3913	30.1652	29.49	24.2333	23.1217	24.1522	23.765
1985	8	29	34.2273	23.3474	10.8799	26.6857	32.8316	27.28	28.6438	25.0286	25.6	24.9364	25.1789	86.85	56.0909	82.7619	75.375	30.48	27.7682	29.8857	29.5562	24.325	22.6636	23.9905	23.775
1985	8	30	34.4435	23.6941	10.7494	26.5182	33.1333	27.7444	28.8333	24.9524	25.4417	25.3182	25.2765	87.75	54.2273	82.7273	75.4706	30.5524	27.2636	30.6636	29.5471	24.3952	22.3045	24.4227	23.7471
1985	8	31	33.7263	23.8222	9.90409	26.5714	33.0556	26.8	28.3308	24.6364	26.0571	24.2947	25.0187	85.5714	57.5714	81.9444	76.2857	29.681	28.9048	28.6944	29.3643	23.8714	23.3905	23.2944	23.6571
1985	9	1	34.2273	23.5818	10.6455	26.5083	32.7391	27.0842	28.3389	24.6261	25.8667	24.5091	24.9526	85.7273	58	81.0455	74.3889	29.6591	28.6542	28.9773	28.8889	23.8545	23.2792	23.4773	23.4389
1985	9	2	34.5	23.5368	10.9632	26.632	32.6421	27.4	28.4722	24.85	25.6636	24.7478	25.0909	86.9167	57.1818	80.8182	75.0952	30.2208	28.0545	29.45	29.2238	24.2083	22.9045	23.7591	23.6143
1985	9	3	34	23.0095	10.9905	26.3	32.4947	27.53	28.6444	24.816	25.9364	25.0087	25.319	89.44	59.2727	82.087	76.2381	30.424	28.9045	30.0043	29.8238	24.3	23.4318	24.0478	23.9476
1985	9	4	34.1833	23.1143	11.069	26.496	32.15	27.58	28.4211	24.5667	25.713	24.7826	25.0227	86.0417	60.913	82.1304	76.5455	29.6542	28.6348	29.6087	29.3045	23.8583	23.2522	23.8435	23.6636
1985	9	5	34.0842	22.97	11.1142	26.368	32.17	27.325	28.1867	24.8696	25.7043	24.9429	25.135	88.8696	60.7391	83.3	77.7368	30.4348	28.7435	29.98	29.6	24.3043	23.3304	24.045	23.8263
1985	9	6	33.88	23.0353	10.8447	26.2952	32.65	27.5684	28.4786	24.8476	25.9263	24.8909	25.1611	88.1579	58.0526	80.2857	75.4706	30.395	28.7684	29.5381	29.5	24.245	23.3316	23.7667	23.7529
1985	9	7	33.89	23.2	10.69	26.8455	32.2571	26.9882	28.0875	25.0455	25.9043	24.92	25.2105	86.4286	61	83.2105	77.4118	30.6238	29.0739	29.7842	29.7412	24.4048	23.5087	23.9474	23.9235
1985	9	8	33.5476	22.85	10.6976	26.0409	31.87	27.0889	27.98	24.4696	25.9048	24.8095	25.055	87.3333	59.8095	82.5714	76.3889	29.5429	29.0095	29.7143	29.2278	23.7952	23.4762	23.9095	23.6111
1985	9	9	33.4583	23.24	10.2183	26.288	32.3733	27.1158	28.1846	24.792	26.2111	25.0909	25.5125	88.375	60.7222	85.0476	78.5333	30.2708	29.6722	30.4333	30.44	24.2125	23.8667	24.2952	24.3
1985	9	10	33.4609	23.3524	10.1085	26.2818	32.0571	26.9368	28.0875	24.7913	25.725	24.9727	25.2368	88.3333	60.2083	84.5455	77.6842	30.2333	28.725	30.1818	29.8789	24.1762	23.3208	24.1864	23.9789
1985	9	11	33.1478	23.381	9.76687	26.1833	32.1182	27.3429	28.1526	24.9364	25.848	24.8417	25.219	91.1905	61.92	82	78.5	30.819	29.092	29.7522	29.95	24.5143	23.496	23.8913	23.99
1985	9	12	33.2417	23.0286	10.2131	26.475	31.6909	27.0381	27.905	24.7667	25.72	24.9333	25.2571	86.4286	62.32	85.3913	79.2273	30.1174	28.896	30.2826	29.8682	24.1174	23.388	24.1957	23.9727
1985	9	13	33.208	22.4727	10.7353	26.1154	31.7143	27.1429	28.16	24.6417	25.816	24.8	25.1476	88.6364	62.6667	83.3333	77.6818	30.1	29.3292	29.7708	29.7091	24.1208	23.6417	23.925	23.8773
1985	9	14	32.8667	22.8095	10.0571	25.8783	31.16	26.8556	27.6125	24.1364	25.5909	24.65	24.8278	87.0909	65.2727	83.7	79.0556	28.9545	29.1	29.545	29.2889	23.4636	23.5227	23.805	23.6389
1985	9	15	33.0182	23.0316	9.9866	26.0522	31.44	27.0632	27.9	24.7238	25.6091	24.5909	24.9389	88.381	61.5909	82.9524	77.7059	30.1524	28.6864	29.5048	29.2941	24.1524	23.3	23.7524	23.6529
1985	9	16	33.3556	22.8444	10.5111	25.8909	32.2588	26.8267	27.9	24.85	25.8421	24.7647	24.9167	91.05	58.8421	84.9412	78.5833	30.63	28.7421	29.8882	29.3583	24.42	23.3316	23.9353	23.6583
1985	9	17	33.1714	22.51	10.6614	25.9667	31.8556	26.6222	27.55	24.7667	25.5905	24.4952	24.8118	89.7619	63.2857	86.0476	80.0588	30.3476	28.819	29.5	29.3176	24.2524	23.381	23.7619	23.6882
1985	9	18	32.9478	22.6105	10.3373	26.0333	31.2952	26.65	27.6579	24.6545	25.625	24.7043	24.981	89.4545	65.0417	86.5217	80.6667	30.1136	29.175	29.9435	29.7524	24.1273	23.5333	24.0348	23.8905
1985	9	19	33.2182	22.9368	10.2813	26	31.76	26.37	27.6278	24.7727	26.2696	24.6636	25.255	90.5455	66.7826	87.0455	81.3	30.4318	30.6174	29.9	30.305	24.3045	24.4087	24.0091	24.23
1985	9	20	32.9304	22.7684	10.162	26.128	31.42	26.55	27.7118	24.7083	25.7917	24.4957	24.9905	89.2174	65.9167	85.1818	80.381	30.2375	29.5708	29.5182	29.8714	24.1958	23.7833	23.7773	23.9571
1985	9	21	32.7739	22.8316	9.94233	25.9043	31.52	26.625	27.7222	24.4381	26.0783	24.7826	25.0842	88.35	66.6957	86.5217	80.25	29.681	30.2913	30.0783	29.98	23.8714	24.1913	24.1	24.035
1985	9	22	32.6952	22.8	9.89524	25.96	31.0727	26.4	27.3444	24.7083	25.752	24.5273	24.995	90.1739	65.6	86.7619	81.3	30.3375	29.476	29.5952	29.82	24.2458	23.712	23.8333	23.93
1985	9	23	32.4286	22.76	9.66857	25.968	31.4444	26.58	27.8533	24.4417	26.17	24.6696	25.2588	88.75	65.05	85.6087	79.3529	29.6792	30.22	29.7609	30.1235	23.8542	24.195	23.9522	24.1235
1985	9	24	32.6381	22.49	10.1481	25.7769	31.2444	26.3053	27.3813	24.408	26.2364	24.819	25.2053	90.12	67.4545	87.3	81.6111	29.732	30.6591	30.15	30.1444	23.9	24.4182	24.115	24.1333
1985	9	25	32.43	22.68	9.75	25.7154	31.2588	26.3778	27.38	24.664	26	24.7143	25.1059	92.1667	65.45	88.7	82.6471	30.424	29.945	30.03	30.0706	24.296	23.99	24.085	24.1
1985	9	26	32.5727	22.3895	10.1833	26.16	31.35	26.3263	27.5	24.775	25.9583	24.7048	25.1722	89.7826	67.2174	86.85	81.2778	30.4167	30.1348	29.975	30.2833	24.2875	24.0957	24.04	24.1944
1985	9	27	32.53	22.79	9.74	25.9308	30.52	26.0941	27.0313	24.728	25.8174	24.56	24.9947	90.92	69.1304	89	83.2778	30.368	30.0957	29.8316	30	24.284	24.0739	23.9737	24.0444
1985	9	28	32.2083	22.4556	9.75278	25.4609	31.4588	26.7238	27.7	24.381	25.9909	24.9917	25.2105	90.5	65.5714	87.5	81.4	29.7667	30.1048	30.5333	30.275	23.9381	23.9905	24.3958	24.185
1985	9	29	32.5182	22.6	9.91818	25.7	31.1412	26.4222	27.4643	24.4522	26.0571	24.6095	25.1222	90.913	67	86.1429	81	29.9174	30.2857	29.7143	30.0722	23.9913	24.1905	23.919	24.1056
1985	9	30	32.5158	22.1053	10.4105	26.2435	31.28	26.5176	27.5583	24.7478	25.7158	24.7053	24.8938	88.5	62.6111	86.4211	78	30.1091	28.9944	29.9158	29.0929	24.1136	23.4667	24.0053	23.5214
1985	10	1	33.0111	22.3647	10.6464	26.088	31.6091	26.35	27.7444	24.8087	26.072	24.8182	25.2353	89.8636	64.68	87.5909	79.7778	30.5174	30.044	30.2364	30.2722	24.3304	24.064	24.2	24.1944
1985	10	2	32.31	22.9222	9.38778	26.176	31.4455	26.07	27.4889	24.8	25.8385	24.4348	25.0682	89.56	64	86.6522	80.619	30.42	29.6	29.4391	30.0762	24.284	23.824	23.7435	24.081
1985	10	3	32.215	22.49	9.725	25.56	31.38	26.2842	27.4667	24.112	26	24.5818	24.9211	89.04	66.9048	87	80.8947	29.144	30.2381	29.7364	29.7368	23.56	24.181	23.9364	23.9105
1985	10	4	32.2381	22.2421	9.99599	25.8	31.57	26.4842	27.6375	24.4167	25.9478	24.7	25.0188	88.6667	65.3478	87.75	81.25	29.6583	29.9	30.04	29.9437	23.85	23.9913	24.08	24.0062
1985	10	5	32.07	22.8667	9.20333	26.0333	31.3182	25.9684	27.25	24.4333	26.15	24.3333	25.0105	88.0833	67.4583	86.9048	80.9474	29.6	30.5583	29.2905	29.8789	23.8417	24.35	23.6429	23.9842
1985	10	6	32.4	22.32	10.08	25.6783	31.0652	26.4	27.2647	24.4	26.288	24.7714	25.1722	90.7727	69.12	88.4762	82.8889	29.8045	31.02	30.2429	30.4	23.95	24.608	24.2048	24.2833
1985	10	7	32.1636	22.1474	10.0163	25.581	31.2737	26.14	27.5429	24.5238	25.8381	24.3905	25.0312	90.2105	66.8571	88.619	81.4667	29.6789	29.819	29.619	29.8133	23.8789	23.9238	23.8095	23.9133
1985	10	8	31.9368	21.9667	9.97018	25.8609	31.11	26	27.2615	24.8167	26.0957	24.5684	25.3	91.1905	68.3043	89.8421	83.25	30.6826	30.5609	30.0158	30.4313	24.4304	24.3304	24.0632	24.2875
1985	10	9	32.019	22.2421	9.77694	25.56	31.0364	25.9	27.1125	24.488	26.176	24.7048	25.1895	91.6	67.96	89.7143	83.5263	30.048	30.604	30.2714	30.4579	24.088	24.396	24.2095	24.3211
1985	10	10	32.18	22.225	9.955	25.8696	30.9684	26.2947	27.35	24.6696	26.0091	25.0364	25.2381	90.7826	66.8636	89.7727	82.381	30.2739	30.1045	30.8273	30.4048	24.2304	24.1273	24.5273	24.2857
1985	10	11	32.335	21.85	10.485	25.8	31.0421	26.0235	27.3125	24.4522	25.9182	24.55	25.0474	89.5652	66.3182	89	81.1579	29.787	29.9409	29.89	29.9737	23.9435	24.0364	24	24.0474
1985	10	12	31.9778	22.15	9.82778	25.7714	30.3	26.0556	27.0375	24.5636	25.94	24.4211	25.0167	89.9048	70.35	88.2105	82.7059	29.8143	30.47	29.5842	29.8588	23.9524	24.325	23.8263	24
1985	10	13	31.9882	21.8235	10.1647	25.69	30.5238	26.0737	27.225	24.48	25.6783	24.6286	25.0389	90.9	66.7826	89	81.8333	29.915	29.4435	30.0333	29.9389	24.025	23.7043	24.0905	24.0278
1985	10	14	32.1	21.9667	10.1333	25.9333	31.49	26.4375	27.6538	24.2583	26.5455	24.54	23.6941	86.7826	68.0455	86.6316	79.8667	29.2208	31.4182	29.4579	29.6933	23.6125	24.7682	23.7526	23.8933
1985	10	15	32.0222	22.28	9.74222	25.4609	31.12	26.4	27.5933	24.0364	26.2364	24.5909	25.0937	89.5	67.9091	86.619	80.4375	29.0636	30.7273	29.7857	29.95	23.4909	24.4409	23.9476	24.025
1985	10	16	32	22.03	9.97	25.1167	31.0364	25.9375	26.9071	23.992	25.7667	24.5333	24.5	91.375	66.1667	89.6667	82	29.1625	29.6792	29.95	28.98	23.5917	23.85	24.0167	23.4733
1985	10	17	32.27	21.1333	11.1367	25.7909	30.6571	25.9158	27.0812	24.1043	25.875	24.5818	24.83	86.9091	68.9167	90.1364	81	28.8	30.1708	30.0682	29.5105	23.3864	24.1333	24.0909	23.7684
1985	10	18	31.335	22.2842	9.05079	25.2261	30.3429	25.5889	26.6375	23.8545	25.6833	24.2095	24.4706	89.5238	69.375	87.7619	82.5	28.7864	29.8375	29.1952	29.1167	23.3455	23.9958	23.5857	23.55
1985	10	19	31.8429	22.1778	9.66508	25.3565	30.88	26.2444	27.0786	24.2261	25.6522	24.7619	23.4529	90.4762	66.7826	89.4286	82.6471	29.5217	29.5043	30.3238	29.6529	23.8	23.8	24.2476	23.8824
1985	10	20	31.2526	21.9789	9.27368	25.15	30.3474	26.0625	26.9077	24.1583	25.8522	24.5053	24.8176	92.25	70.0909	87.6111	83.8	29.5	30.3045	29.4167	29.76	23.7833	24.2273	23.7444	23.9267
1985	10	21	31.5222	22.2211	9.30117	25.464	30.7524	25.8615	27.0917	24.35	25.68	24.3429	24.8143	90.75	67.75	89.9286	83.0769	29.7292	29.8458	29.6071	29.9154	23.8958	23.9792	23.8571	24
1985	10	22	31.5333	22.2947	9.2386	25.8667	30.72	26.2316	27.175	24.4833	25.6087	24.6636	24.9105	89.4167	66.1739	88.4091	81.8421	29.8167	29.3087	30.0364	29.7316	23.9583	23.6652	24.0864	23.9316
1985	10	23	31.555	21.9556	9.59944	25.3304	30.57	26.1294	27.0062	24.487	25.7913	24.6222	24.9412	93.4348	69.1304	89.7778	84.7059	30.1739	30.0478	30.0889	30.1353	24.1783	24.087	24.1056	24.1353
1985	10	24	31.1684	22.36	8.80842	25.2696	29.84	25.6222	26.5875	24.5429	25.9273	24.35	22.1294	93.2222	73.5455	90.1	86.375	30.3524	30.8182	29.61	30.2687	24.2619	24.5273	23.87	24.2188
1985	10	25	31.28	22.3111	8.96889	25.3	29.99	25.8556	26.8133	24.3167	25.7913	24.495	24.8944	92.8696	72.6957	89.4	84.3333	29.9	30.4043	29.815	29.9722	24.0217	24.2826	23.965	24.0556
1985	10	26	31.9905	21.8	10.1905	25.1917	31	26.0235	27.1071	24.175	26.2261	24.75	25.0556	92	68.5909	89.35	83	29.4958	30.7955	30.275	30.1941	23.775	24.4591	24.225	24.1529
1985	10	27	31.7222	22.3158	9.40643	25.5565	30.6286	25.9375	26.8615	24.4783	26.2	24.6	25.0875	91.6957	70.2917	88.7368	83.75	30.0087	31	29.9316	30.3125	24.0652	24.5917	24.0316	24.2313
1985	10	28	32.3647	22.3824	9.98235	25.8261	31.01	26.3882	27.3	24.8545	26.3217	24.95	23.95	92.0476	70.2174	89.15	83.5882	30.7545	31.1957	30.63	30.6235	24.4864	24.6609	24.425	24.4118
1985	10	29	31.8941	22.5263	9.3678	25.8762	30.69	26.25	27.2857	24.8818	25.8545	24.6947	25.1118	92.8571	68.6818	88.1579	82.75	30.9714	30.0136	30.0632	30.175	24.6143	24.0591	24.1105	24.1625
1985	10	30	31.4286	22.2526	9.17594	25.456	30.24	26.1053	26.9889	24.344	26.0348	24.6727	25.0286	91.48	72.6522	89.8182	84.8095	29.736	30.9565	30.2	30.3286	23.932	24.5348	24.1727	24.2333
1985	10	31	30.9053	22.34	8.56526	25.544	29.7048	26.2111	26.8733	24.472	25.7826	25.01	25.0333	91.375	72.6087	92.15	85.1875	29.988	30.3913	31.05	30.2562	24.06	24.2652	24.63	24.1938
1985	11	1	31.22	22.5727	8.64727	25.2917	29.86	26.0353	26.8533	24.512	25.8818	24.7444	24.9846	92.2381	73.8182	91.1111	85.25	30.1083	30.7682	30.4778	30.4125	24.1083	24.4864	24.3056	24.2875
1985	11	2	31.12	21.2273	9.89273	25.9833	30.1158	26.0875	26.9933	24.6417	25.5773	24.6	24.8722	89.75	70.4091	88.7368	82.8333	30.1333	29.8	29.9368	29.8167	24.1417	23.9273	24.0368	23.9389
1985	11	3	31.381	22.5429	8.8381	25.7455	30.23	25.8353	26.9417	24.6087	25.6348	24.65	24.95	91.3636	69.3913	91.25	83.8	30.2591	29.7696	30.26	30.02	24.2182	23.9043	24.205	24.0733
1985	11	4	31.3048	22.42	8.88476	25.3913	29.9333	25.9889	26.7625	24.5565	25.65	24.565	23.6684	92.8571	71.625	89.05	84.7895	30.3043	30.0667	29.9	30.0211	24.2435	24.1042	24.015	24.1
1985	11	5	31.46	22.4167	9.04333	25.9182	30.581	25.8941	27.0933	24.687	26.025	24.62	25.1263	90.5909	69.7917	89	83.0556	30.2455	30.5958	30.03	30.3056	24.2136	24.375	24.075	24.2333
1985	11	6	31.4091	22.8286	8.58052	25.6261	30.4947	26.1684	27.0562	24.4348	25.9	24.7455	24.9	90.8696	69.0455	89.8182	82.7368	29.8739	30.2591	30.3318	29.8947	23.9739	24.2	24.2591	23.9895
1985	11	7	31.2667	22.39	8.87667	25.4087	30.49	26.01	27.0353	24.3391	25.8545	24.7727	24.9526	91.8261	68.6818	90.7727	83.0526	29.7826	30.1318	30.4591	29.9632	23.9391	24.1045	24.3227	24.0263
1985	11	8	31.4737	22.3048	9.16892	25.7917	30.6476	25.9444	27.0778	24.7083	25.7826	24.6526	25.1	91.7083	67.7391	90.2105	83.3684	30.4208	29.8783	30.2105	30.2737	24.3083	23.9783	24.1684	24.2211
1985	11	9	30.9714	22.4476	8.52381	25.4167	29.86	25.9059	26.74	24.4333	25.4174	24.7684	24.8471	92.3333	70.1739	90.6842	84.3529	29.9708	29.4783	30.4368	29.8765	24.0625	23.7652	24.3158	23.9941
1985	11	10	31.1905	22.4	8.79048	25.2	29.8526	26	26.7857	24.3583	25.5304	24.69	21.9882	92.15	70.1818	89.9	83.7647	29.9458	29.65	30.23	29.8235	24.0417	23.8682	24.2	23.9765
1985	11	11	31.2333	22.2762	8.95714	25.575	30.3091	25.7733	26.8429	24.45	25.728	24.6111	24.8882	91.625	69.04	91.0556	83.8235	29.9542	29.916	30.15	29.8941	23.9917	24.028	24.1833	24
1985	11	12	31.1778	22.3238	8.85397	25.4783	30.4842	25.975	27.0154	24.6	25.4	24.8222	24.9933	93.1739	66.9545	90.9444	83.4667	30.3609	29.0636	30.5944	30.0733	24.2609	23.5227	24.3778	24.0933
1985	11	13	31.12	22.2421	8.87789	25.4091	29.74	25.3625	26.5071	24.4455	25.3217	24.5111	24.825	92.4545	70.2609	92.4444	85.375	30.0136	29.3391	30.1389	29.9625	24.0773	23.6609	24.1333	24.025
1985	11	14	31.0737	22.0364	9.03732	25.0917	29.7368	25.9529	26.6133	24.125	25.6273	24.49	24.7	92.5	72	89.3	84.5	29.4333	30.0864	29.82	29.6722	23.7458	24.0591	23.975	23.8833
1985	11	15	30.7316	22.2952	8.43634	25.0583	29.47	26.05	26.58	24.2417	25.6783	24.7294	24.85	93.5833	74	89.2353	85.5	29.75	30.413	30.2353	30.0812	23.9333	24.2696	24.2059	24.1062
1985	11	16	30.8316	22.2667	8.56491	25.4833	29.7667	26.0667	26.8786	24.2174	25.6476	24.6556	24.8412	90.5652	71.8571	89.0556	83.7647	29.4522	30.1238	30.0722	29.8765	23.7261	24.1048	24.1167	23.9647
1985	11	17	30.9684	22.24	8.72842	25.5455	29.9684	25.6875	26.6214	24.4476	25.6455	24.5895	24.9125	91.4286	71.1818	90.3158	84.5625	29.9476	30.0682	30.0789	30.0562	24.0429	24.0545	24.0947	24.1
1985	11	18	30.8053	22.38	8.42526	25.0727	29.6947	25.8933	26.3833	24.2273	25.5364	24.7444	24.8267	93.3182	72.0952	91.4444	87.0714	29.7364	30.0048	30.4667	30.1857	23.9045	24.0714	24.3389	24.1786
1985	11	19	30.56	22.43	8.13	25.0727	29.1778	25.5875	26.1714	24.1455	25.4409	24.67	24.7316	92.7273	73.9524	92.1579	86.5882	29.5045	30.0762	30.4263	29.9647	23.7864	24.1095	24.3263	24.0353
1985	11	20	30.33	22.36	7.97	25.4909	29.2381	26.1765	26.66	24.5636	25.5565	24.89	23.6579	92.4286	74	90.45	85.2778	30.2364	30.1739	30.63	30.1389	24.2182	24.1348	24.415	24.1389
1985	11	21	30.5474	21.98	8.56737	25.3273	29.6706	25.5375	26.3667	24.6182	25.8	24.6526	25.1143	93.8	73.3	92.2105	87.6667	30.4955	30.49	30.3579	30.64	24.35	24.325	24.2789	24.4267
1985	11	22	30.6348	22.3429	8.29193	25.2	29.5158	25.6778	26.44	24.4522	25.6762	24.7143	24.9267	93.8636	73.6	91.1905	86.6875	30.1739	30.415	30.3857	30.3062	24.1783	24.295	24.2905	24.2375
1985	11	23	30.65	22.4571	8.19286	25.513	29.6857	25.8118	26.675	24.5391	25.4833	24.68	24.8556	92.1818	72.375	90.1	85.0526	30.1826	29.85	30.23	30.0105	24.1826	23.975	24.195	24.0895
1985	11	24	30.7143	22.6571	8.05714	25.488	29.67	25.8889	26.7688	24.624	25.5391	24.9238	23.75	92.9167	72.1818	91.5714	85.0556	30.4	30.1227	30.8	30.2944	24.308	24.1409	24.5095	24.2389
1985	11	25	30.4381	22.0095	8.42857	25.25	29.3333	25.8	26.4125	24.3083	25.6	24.7238	24.9263	92.75	74.3333	90.5714	86.8947	29.8	30.2833	30.3095	30.3474	23.9625	24.1917	24.2524	24.2526
1985	11	26	30.6706	22.2727	8.39786	25.3	29.4625	26.0667	26.5545	24.5167	25.45	25.0111	24.8786	93.6087	72.2632	90.4444	85.7857	30.2667	29.6632	30.8611	30.2286	24.2417	23.8737	24.5444	24.2071
1985	11	27	30.2526	22.6	7.65263	25.144	29.2476	25.8444	26.4471	24.328	25.2833	24.74	24.7368	93.64	72.9167	91.35	86	29.904	29.5	30.44	29.8579	24.02	23.7792	24.34	23.9947
1985	11	28	30.1579	22.6	7.55789	25.6522	29.1333	25.55	26.45	24.5304	25.2167	24.4421	24.7824	91.3478	72.7083	90.7368	85.1765	30.0522	29.3917	29.8211	29.8765	24.1174	23.7083	23.9895	24.0118
1985	11	29	29.7579	22.11	7.64789	25.4917	28.6842	25.4471	26.1812	24.2917	25.1273	24.52	24.6579	90.7917	74.5455	92	86.0526	29.6125	29.4045	30.105	29.7421	23.8292	23.7045	24.12	23.9
1985	11	30	29.91	21.9111	7.99889	25.0286	28.29	25.4067	26	24.0095	25.2273	24.4889	24.5529	92.1429	77.0909	91.0556	86.8824	29.1857	29.8409	29.95	29.6235	23.6143	23.9636	24.0333	23.8588
1985	12	1	30.04	21.59	8.45	24.9304	28.6727	25.3556	26.2111	24	25.2292	24.19	23.295	92.0952	75.9167	90.95	86.05	29.2652	29.7792	29.415	29.56	23.6522	23.9292	23.75	23.83
1985	12	2	30.0105	21.6737	8.33684	25.0762	28.6444	25.4625	26.3643	24	25.06	24.2778	23.0412	91.2	74.45	90.8889	84.375	29.1667	29.265	29.5667	29.1812	23.6	23.645	23.8333	23.6
1985	12	3	29.96	21.44	8.52	24.8696	28.8952	25.1529	25.9867	23.7652	24.9636	23.8316	24.3187	91.4348	73.3182	89.6842	86.0625	28.7348	29.0318	28.6737	29.1562	23.3391	23.4727	23.3	23.5687
1985	12	4	30.0909	21.4762	8.61472	24.487	28.5	25.28	25.8737	23.5304	24.887	24.0636	24.2316	92.0455	72.7826	90.7727	85.45	28.413	28.7913	29.2136	28.94	23.1478	23.3348	23.6182	23.44
1985	12	5	30.34	21.8381	8.5019	24.6083	28.9	25.3263	26.0294	23.6348	24.8667	24.0952	24.3533	91	71	90.4762	83.5882	28.5087	28.5524	29.2476	28.7	23.2217	23.181	23.6333	23.3
1985	12	6	30.27	21.7667	8.50333	25.0364	29.0444	25.6824	26.3375	23.9636	24.9	24.1053	24.2706	91.2381	71.75	88.6842	84.1667	29.0682	28.64	29.0737	28.9056	23.55	23.255	23.5421	23.4389
1985	12	7	30.2333	21.6611	8.57222	25.1619	29.181	25.68	26.5643	23.9714	25.0364	24.4	23.0312	90.35	71.8636	89.7059	83.7333	29.0476	28.9545	29.6824	29.22	23.5095	23.4727	23.8882	23.64
1985	12	8	29.7538	22.2471	7.50679	25.035	29.0813	25.26	26.1222	23.84	24.9412	24.15	24.43	90.8	71.6471	89.9167	85.5	28.78	28.7235	29.2333	29.3	23.38	23.3412	23.6417	23.67
1985	12	9	29.7	22.1789	7.52105	25.5818	28.5333	25.1667	26.1647	24.2818	25	24.16	24.5	90.0909	75.2273	91.15	85.8333	29.5	29.2545	29.4	29.4778	23.7955	23.6364	23.73	23.7611
1985	12	10	30.15	22.1238	8.02619	24.8261	28.4842	25.7667	26.3	23.8087	24.7238	24.4	24.35	91.9565	71.05	89.4	83.9375	28.8478	28.315	29.635	29.1625	23.4087	23.05	23.875	23.5875
1985	12	11	30.0833	22.1429	7.94048	25.0609	28.9048	25.8333	26.4875	23.8667	25.0261	24.38	24.6333	90.2273	71.1364	88.5	83.1765	28.7826	28.8864	29.58	29.1471	23.3783	23.4045	23.81	23.5647
1985	12	12	30.1263	22.07	8.05632	25.3043	28.9727	25.7444	26.3882	24.0261	24.8435	24.4381	24.3579	90.0435	70.6087	89.05	82.5556	29.0435	28.4696	29.53	28.7056	23.5261	23.1261	23.8	23.3167
1985	12	13	29.981	22.49	7.49095	25.1545	28.8286	25.6421	26.4188	23.9455	24.7	24.1368	24.2111	90.8182	71.913	89.4737	83.5294	28.9455	28.3043	29.1684	28.6529	23.4909	23.0696	23.6105	23.3
1985	12	14	30.15	22.2857	7.86429	24.9958	28.7048	25.48	26.2158	23.8	24.5917	23.7818	24.1	90.4348	71.5217	87.5	83.1429	28.7	28.2391	28.3818	28.4762	23.3375	23.0652	23.1545	23.2048
1985	12	15	29.8909	22.1	7.79091	24.7652	28.5636	25.295	25.95	23.5652	24.6095	23.8636	23.98	90.6087	71.4762	89.7727	83.85	28.2826	28.1143	28.7545	28.32	23.0783	22.9381	23.3591	23.085
1985	12	16	30.125	21.95	8.175	24.5727	28.6444	25.0714	26.0846	23.4091	24.26	23.625	23.84	90.7727	69.25	88.625	81.8	28.0227	27.255	28.2312	27.8267	22.9455	22.425	23.0437	22.7933
1985	12	17	30.0381	21.6524	8.38571	24.2875	28.4286	25.2222	25.8222	23.3125	24.6909	23.89	24.0368	92.3333	72.3636	90	84.7895	28.0083	28.4182	28.84	28.5368	22.925	23.1273	23.395	23.2105
1985	12	18	30.0952	21.6	8.49524	24.725	28.1	25.6421	26.1556	23.6333	24.5429	24.1571	24.2167	91.087	73.5714	88.9048	84.1579	28.5333	28.2333	29.1952	28.6737	23.2083	23.0333	23.6095	23.2842
1985	12	19	30.3059	21.8476	8.45826	24.6917	28.8762	24.95	25.9625	23.5217	24.7565	23.7778	24.0412	91.4348	70.6957	90.0556	83.9412	28.3435	28.3391	28.6333	28.4588	23.0957	23.0609	23.2722	23.1706
1985	12	20	30.5474	21.7429	8.80451	24.2545	29.1158	25.6111	26.2667	23.2652	25.1667	24.0762	24.3056	91.9048	72.7143	88.7	84.5294	27.9364	29.3381	29.155	29	22.8727	23.6286	23.57	23.4647
1985	12	21	30.55	22.1895	8.36053	24.7909	29	25.4588	26.3615	23.6455	24.6235	23.8526	24.1538	91.0909	69.4375	87.6316	83.2308	28.4909	28.0438	28.5789	28.5692	23.1864	22.925	23.2316	23.2385
1985	12	22	30.1263	22	8.12632	24.4875	28.75	25.525	26.18	23.4833	24.713	24	24.1824	91.9167	71	88.2778	83.8235	28.3	28.2364	28.8722	28.6941	23.0917	23.0364	23.4111	23.3059
1985	12	23	30.5444	21.9222	8.62222	24.8727	29.3	25.3875	26.4143	23.8348	25.21	23.9889	22.9588	91.75	72	89.2778	84.4375	29.0182	29.315	28.9222	29.25	23.5182	23.645	23.4389	23.6312
1985	12	24	30.4833	21.77	8.71333	24.3583	28.9176	25.04	26.125	23.2417	24.7158	23.8167	22.0818	90.8696	70.5263	89.3333	84.1	27.8	28.2632	28.725	28.73	22.8042	23.0316	23.2917	23.31
1985	12	25	30.52	21.4125	9.1075	24.6444	29.4125	25.3846	26.3273	23.5778	24.9111	23.9867	24.2538	91.6667	69.7222	89.0667	83.5385	28.4167	28.5056	28.88	28.7385	23.1556	23.1444	23.44	23.3231
1985	12	26	30.2737	21.8588	8.41486	24.66	28.6333	25.4875	26.4	23.57	24.6762	23.9889	24.475	91.3	71.2	88.2222	84.4	28.42	28.36	28.8667	29.4467	23.135	23.08	23.4	23.7533
1985	12	27	29.9	21.96	7.94	24.5455	28.4529	24.9125	25.6571	23.3455	24.4105	23.6222	23.9125	90.6364	70.3158	89.1667	84	27.9227	27.6842	28.2944	28.2438	22.8727	22.6947	23.0778	23.05
1985	12	28	29.8889	21.5059	8.38301	24.1579	28.4375	25.025	25.6923	23.0889	24.0118	23.2111	23.5077	90	66.7059	86.2222	81.1538	27.4056	26.5059	27.3333	27.2154	22.5722	21.9824	22.4889	22.4231
1985	12	29	30.4933	20.9	9.59333	23.981	29.0588	24.5714	25.5385	22.7333	24.2316	23.275	23.2733	90	67.1579	88.75	81.1333	26.8619	26.9421	27.625	26.7933	22.2238	22.2526	22.675	22.1933
1985	12	30	30.3412	21.3368	9.00433	24.4952	28.6706	24.8857	25.9583	23.0571	24.1444	23.15	23.5385	88.6667	67	86.5625	80	27.2857	26.8444	27.2375	27.1846	22.4714	22.1722	22.4562	22.4077
1985	12	31	30.4667	21.72	8.74667	24.48	29.2625	25.34	26.2	23.1905	24.1412	23.5167	23.7909	89.75	65.4118	86.5	79.5	27.5	26.6941	27.8417	27.37	22.63	22.0412	22.7917	22.49
1984	12	31	30.4667	21.72	8.74667	24.48	29.2625	25.34	26.2	23.1905	24.1412	23.5167	23.7909	89.75	65.4118	86.5	79.5	27.5	26.6941	27.8417	27.37	22.63	22.0412	22.7917	22.49

## Sheet: 1985
			Temperature			Temperature				Temperature				Relative Humidity				Pressure				Dew temperature
Year	Month	Day	Maximum	Minimum	Max-Min	1899-12-31 07:00:00	1899-12-31 13:00:00	1899-12-31 19:00:00	Average	1899-12-31 01:00:00	1899-12-31 13:00:00	1899-12-31 19:00:00	Average	1899-12-31 01:00:00	1899-12-31 13:00:00	1899-12-31 19:00:00	Average	1899-12-31 07:00:00	1899-12-31 13:00:00	1899-12-31 19:00:00	Average	1899-12-31 07:00:00	1899-12-31 13:00:00	1899-12-31 19:00:00	Average		Month	Taverage	Hraverage
1986	1	1	29.9429	21.44	8.50286	24.7647	28.2727	24.0222	25.2556	23.2588	24.275	22.8571	23.4071	88.1176	68.125	89.1538	82.6154	27.4471	27.05	26.9231	27.2846	22.5882	22.3063	22.2462	22.4769		January	25.8959	79.1812
1986	1	2	30.2333	21.4	8.83333	24.49	29.3333	24.8429	25.875	23.1333	24.0737	23.1158	23.4688	89.2778	65.1111	87.2105	81	27.3833	26.5278	27.1895	27.0687	22.5278	21.9833	22.4368	22.35		February	26.3155	75.1748
1986	1	3	30.2737	21.5529	8.72074	24.2522	28.6154	24.9	25.7	23.0636	24.03	22.9	23.4563	90.1818	67.1053	84.2	80.6875	27.3636	26.5263	26.535	27.0312	22.5545	22.0263	22.005	22.3312		March	26.9812	73.714
1986	1	4	30.019	20.95	9.06905	24.325	28.6	25.0235	25.7294	23.1217	23.8	23.1905	23.39	89.087	66.7083	86.1905	80.35	27.3478	26.025	27.2238	26.83	22.5609	21.7167	22.4476	22.235		April	27.6523	74.7431
1986	1	5	30.04	21.22	8.82	23.9739	29.0125	24.95	25.7188	22.8087	24.2409	23.06	23.39	90.4783	66.9524	86	81.3	26.9696	27.0048	26.965	27	22.3087	22.281	22.275	22.31		May	27.9029	79.0323
1986	1	6	30.1048	21.3238	8.78095	24.272	28.7067	25.0933	25.8636	23.048	24.0571	23.28	22.2063	89.75	65.8571	86	80.5333	27.328	26.4095	27.365	27.28	22.54	21.9238	22.515	22.4867		June	28.1755	77.7376
1986	1	7	30.0316	21.4952	8.53634	23.975	29.1375	24.6933	25.5692	22.9043	23.88	23.18	20.7059	89.3684	64.45	86.35	80.2	27.1091	25.965	27.3	26.7733	22.4	21.64	22.435	22.14		July	28.3762	75.1683
1986	1	8	30.0105	21.4952	8.51529	23.925	28.98	24.9733	25.85	22.8333	23.9333	23.0762	23.4333	91.125	66.75	85.7619	81.2222	27.0625	26.47	27.0429	27.0778	22.35	21.94	22.3048	22.3556		August	28.5583	75.0596
1986	1	9	30.3158	21.31	9.00579	23.96	29.0471	24.7733	25.8929	22.752	24.1565	23.0762	23.3476	90.16	68.5909	85.65	80.6	26.864	26.8455	27.025	26.94	22.228	22.1727	22.245	22.24		September	27.8665	78.959
1986	1	10	30.3789	21.2632	9.11579	23.9043	28.9125	25.2857	26.0583	22.6087	24.0261	23.35	23.4882	89	66.8261	85.65	80.6667	26.5783	26.487	27.485	27.0056	22.0609	21.9696	22.56	22.2944		October	27.1821	82.528
1986	1	11	29.94	21.3524	8.58762	24.2167	28.7286	24.84	25.8154	22.8833	23.781	23.0762	23.3368	89.3333	66.619	86.0952	80.9474	27.0208	26.0571	27.0857	26.8895	22.3208	21.6476	22.3048	22.2105		November	26.6636	84.9396
1986	1	12	29.9333	21.24	8.69333	24.2083	28.8937	24.9375	25.7933	22.6917	23.5909	23.1143	23.1474	87.8333	64.0909	85.2381	79.4211	26.5333	25.4636	27.0429	26.4105	22.0292	21.2909	22.2952	21.9263		December	26.1471	83.6608
1986	1	13	30.2158	21.17	9.04579	24.125	28.6154	24.7714	25.6909	22.7304	23.5684	23.0526	23.16	88.5652	65.3158	85.9474	79.6667	26.6609	25.4684	26.9947	26.4267	22.1174	21.3263	22.2789	21.9267
1986	1	14	30.3091	21.4842	8.82488	24.1304	29.6143	24.9444	25.9333	22.9667	24.22	23.1652	22.4053	90.0909	65.4737	84.3913	80.125	27.1565	26.7263	27.0696	27.175	22.4304	22.1211	22.3217	22.4
1986	1	15	30.2909	21.2273	9.06364	24.4	29.2	25.1556	26.125	22.928	23.712	23.4435	23.4273	88.24	62.625	86.1739	78.6667	26.996	25.4583	27.7043	26.8095	22.32	21.3	22.6783	22.1524
1986	1	16	30.1905	21.1905	9	23.944	29.5	24.9412	25.8067	22.736	23.7304	22.9905	23.1842	90.2	62.2609	85.1905	79.4737	26.82	25.4348	26.8286	26.4526	22.22	21.3043	22.1667	21.9579
1986	1	17	30.3273	21.0273	9.3	23.7769	29.5059	24.9412	25.74	22.608	23.6435	22.7364	22.9263	89.44	60.1739	83.9545	77.6842	26.532	25.0304	26.2955	25.8158	22.04	21.013	21.8318	21.5526
1986	1	18	30.1143	21.0818	9.03247	24.064	29.4375	24.8	25.7769	22.416	23.7091	22.7818	23.0889	86.84	61.2273	83.5238	77.8235	25.972	25.2909	26.1571	25.9294	21.704	21.1727	21.7381	21.6235
1986	1	19	30.49	21.3455	9.14455	24.0846	29.2	25.3733	26.0615	22.7154	23.9167	22.9238	23.2	89.0385	63.7083	82.1429	78.0526	26.6769	25.8458	26.4095	26.2947	22.1231	21.5208	21.9048	21.8368
1986	1	20	30.2435	21.1565	9.08696	24.1769	28.7647	25.0556	25.7688	22.6	23.4174	23.2167	23.1136	87.4231	64.3043	86.0417	79.5909	26.3346	25.1261	27.2958	26.35	21.9269	21.0478	22.4208	21.85
1986	1	21	30.3913	20.9789	9.41236	24.0583	29.6444	25.3529	26.0125	22.6917	24.096	23.1739	23.2455	88.9167	64.32	84.8261	79.0455	26.6292	26.38	27.087	26.5273	22.1	21.744	22.3304	21.95
1986	1	22	30.4174	20.82	9.59739	24.0846	29.7125	25.2941	26.2071	22.5769	23.5043	23.2783	22.1909	87.48	61.4783	83.9565	78.0476	26.35	24.9696	27.187	26.3333	21.9192	20.9652	22.387	21.8762
1986	1	23	30.3524	21.1818	9.17056	24.296	29.52	25.24	26.0538	22.632	23.8182	22.9636	23.26	86.76	63.8636	84	79.45	26.352	25.7682	26.6818	26.56	21.912	21.5	22.0682	22.02
1986	1	24	30.86	20.9238	9.93619	23.8833	29.7375	25.5125	26.3071	22.5	23.6727	23.2476	23.1947	88.875	60.8182	84.6667	77.8947	26.3125	25.1955	27.219	26.3211	21.9042	21.1136	22.3905	21.8579
1986	1	25	30.619	21.1905	9.42857	23.9769	29.64	25.0941	25.9692	22.624	23.5909	23.0348	23.0056	88.76	60.8182	84.5652	76.6667	26.504	24.9864	26.8522	25.7889	22.008	20.9591	22.1783	21.5333
1986	1	26	30.8526	21.2667	9.58596	23.912	29.6429	25.2769	26.1667	22.616	23.5455	23.0211	23.125	88.9565	62.4286	84.1579	78.1111	26.568	25.2095	26.7632	26.1389	22.064	21.1381	22.1421	21.7611
1986	1	27	30.93	21.0857	9.84429	23.92	29.9143	24.7867	25.8923	22.536	23.3091	22.6381	22.9263	88.625	58.4286	84.3333	76.7895	26.392	24.2571	26.1381	25.5158	21.948	20.5095	21.7524	21.3368
1986	1	28	30.4364	20.9545	9.48182	24.0167	29.5067	24.9882	26.0154	22.525	23.7364	22.7917	23.15	88.0833	64.1364	82.9583	78.8	26.3042	25.7091	26.2833	26.36	21.8708	21.4273	21.8333	21.86
1986	1	29	30.46	20.9545	9.50545	23.8	29.3333	25.0125	25.8187	22.264	23.232	22.46	21.6095	87.25	61.84	82.25	76.15	25.808	24.544	25.6	25.155	21.588	20.716	21.455	21.14
1986	1	30	30.49	21.2522	9.23783	23.9	29.5333	25.1625	26.1133	22.272	23.592	23.1333	23.1053	87.08	62.64	84.9524	77.3684	25.772	25.228	27.0238	26.1	21.568	21.104	22.3	21.7105
1986	1	31	30.7273	21.2261	9.50119	23.9462	30.0462	25.1333	26.1923	22.384	23.3	22.5909	21.6789	87.3333	59.1	82.4091	75.6667	26.012	24.26	25.8591	25.3833	21.72	20.505	21.5818	21.2722
1986	2	1	30.8364	20.9818	9.85455	23.8417	29.6133	24.7765	25.7933	22.3167	23.0667	22.5333	21.4333	86.6364	59.2857	81.7143	75	25.9208	23.9095	25.7571	25.1	21.6583	20.281	21.5048	21.0722
1986	2	2	30.6333	20.9652	9.66812	23.8154	28.7889	25.2286	26.0538	22.2308	23.3826	22.93	23.1389	87.5	64.1739	83.4	78.3333	25.7692	25.1348	26.53	26.2611	21.5423	21.0739	21.985	21.8278
1986	2	3	30.9905	21.2609	9.72961	23.7769	29.075	25.25	25.8846	22.536	23.2091	22.7917	22.9833	88.5417	60.8182	84.1304	78.1667	26.388	24.4	26.3957	26.1667	21.94	20.5409	21.9087	21.7556
1986	2	4	30.9158	21.4261	9.4897	24.0462	29.72	25.2471	26.2071	22.4923	23.5619	22.4261	22.9421	87.7692	60.0476	80.913	75.5789	26.1885	24.8619	25.4957	25.6632	21.8231	20.8905	21.3348	21.4526
1986	2	5	31.0947	21.1048	9.98997	23.936	29.4875	25.0118	26.0933	22.48	23.5136	22.5048	21.7158	88.25	60.9545	81.4286	76.2222	26.228	24.8682	25.6905	25.5667	21.844	20.9318	21.4286	21.3778
1986	2	6	30.8	21.0818	9.71818	23.8435	29.7294	25.3235	25.9933	22.4833	23.2409	22.8667	22.8857	88.7391	59.5909	82.375	77.25	26.1913	24.2273	26.3375	25.525	21.8348	20.4682	21.8625	21.335
1986	2	7	31.2211	21.33	9.89105	24.0609	29.4429	25.5067	26.4667	22.55	23.5333	22.9909	23.1263	88.1304	61.7143	80.9545	76.2632	26.3043	25.0286	26.3682	25.9842	21.8913	20.9952	21.9	21.6579
1986	2	8	31.1444	21.5818	9.56263	24.0435	29.6615	25.6429	26.4273	22.4273	23.4632	23.05	23.04	87.4545	57.9444	80.95	75.3333	26.0455	24.3833	26.515	25.7067	21.7227	20.5444	21.945	21.48
1986	2	9	31.3333	21.6182	9.71515	24.2917	29.8778	25.6353	26.425	22.5043	23.5667	23.1739	23.05	86.3182	58.0417	82.6957	75.1	26.0773	24.5917	26.8435	25.7	21.7364	20.775	22.1826	21.505
1986	2	10	31.7789	21.7818	9.99713	24.325	30.08	26.0133	26.6692	22.6	23.4727	23.419	23.1526	86.375	58.3333	81.9048	75.1111	26.2458	24.4762	27.2	25.85	21.8542	20.6667	22.381	21.5833
1986	2	11	31.5455	21.6455	9.9	24.687	29.8267	25.5765	26.3833	22.7565	23.5739	22.9091	21.915	84.5455	58.75	82.1429	75.1765	26.3565	24.49	26.2762	25.6	21.9217	20.68	21.8524	21.4235
1986	2	12	31.4	21.6783	9.72174	24.464	29.9765	25.9733	26.5857	22.744	23.7739	22.9	23.1105	86.0833	57.5652	78.7273	74.15	26.492	24.8304	25.9818	25.74	22.004	20.9304	21.6636	21.505
1986	2	13	31.3478	21.7565	9.5913	24.3462	29.5474	25.9667	26.5	22.6154	23.68	22.875	23.087	86.4231	61.4	78.7917	75.7391	26.2654	25.264	25.9958	25.913	21.8692	21.192	21.6542	21.6348
1986	2	14	31.2087	21.5727	9.63597	24.128	29.7778	25.5333	26.225	22.368	23.448	22.375	22.7591	86	58.6	77.625	74.4091	25.828	24.452	25.075	25.1773	21.608	20.676	21.05	21.1409
1986	2	15	31.581	21.3091	10.2719	23.936	30.0588	25.1765	26.0941	22.152	23.6833	22.4917	22.7708	85.96	60.1667	79.875	75.4583	25.476	25.1042	25.4792	25.3625	21.36	21.0042	21.2833	21.2208
1986	2	16	31.51	21.3182	10.1918	24	30.4875	25.4824	26.5923	22.2167	23.3391	22.7167	22.76	86.0417	55.9565	80.4583	73.75	25.6	23.8913	25.9083	25.055	21.4375	20.2478	21.5958	21.035
1986	2	17	31.4783	21.2909	10.1874	24.2	29.6267	25.5895	26.2929	22.5333	23.7565	22.5692	22.8909	87.0417	60.7273	78.7692	75.1429	26.1625	25.3409	25.4923	25.4333	21.8042	21.1818	21.3154	21.319
1986	2	18	31.2522	21.4818	9.77036	23.872	29.7067	25.41	26.1267	22.28	23.33	22.568	21.72	87.0833	56.55	79.6	74.4737	25.836	23.975	25.564	25.2211	21.596	20.33	21.396	21.1895
1986	2	19	31.4	21.4091	9.99091	24.024	30.1176	25.5895	26.3824	22.288	23.0435	22.85	22.6909	86.28	54.8182	80.3333	73.7143	25.712	23.2136	26.0583	24.9524	21.536	19.8409	21.7125	21.0143
1986	2	20	31.3905	21.0909	10.2996	24.1077	29.6737	25.5412	26.2647	22.208	22.968	22.625	22.5727	86.24	55.28	78.0833	73.0909	25.588	23.212	25.4833	24.7318	21.436	19.804	21.2958	20.8273
1986	2	21	31.465	21.219	10.246	24.064	29.6375	25.6	26.1867	22.3167	23.3478	22.8091	22.9286	85.9167	59.6522	78.5909	75.619	25.7208	24.413	25.8	25.5571	21.5375	20.587	21.5364	21.3905
1986	2	22	31.5238	21.2762	10.2476	24.056	30.325	25.6875	26.5429	22.376	23.6522	23.113	23.0905	86.88	58.7391	80.8696	75.7143	25.884	24.787	26.5565	25.8333	21.652	20.813	22	21.5333
1986	2	23	31.8381	21.7652	10.0729	24.1077	30.4353	25.8125	26.5875	22.4154	23.7565	22.9182	23.0619	86.5	56.913	77.9091	73.5238	25.9462	24.6696	25.9318	25.5143	21.6769	20.8348	21.6318	21.3667
1986	2	24	31.4762	22.5273	8.94892	24.688	29.8375	25.4941	26.45	22.712	23.6381	22.9261	22.9632	84.8	60.2857	80.1304	73.8947	26.256	24.9286	26.1565	25.4579	21.868	21.0095	21.7217	21.3368
1986	2	25	31.9474	21.82	10.1274	24.3417	30.8	25.125	26.6692	22.8	23.7636	22.5545	23.09	87.9583	58.8095	79.5	75.4737	26.7292	25.2905	25.5091	26.0368	22.1417	21.2095	21.3273	21.6947
1986	2	26	31.6857	21.4952	10.1905	24.4696	29.375	25.4375	26.1857	22.75	23.7818	22.9182	23.0579	86.5455	60.6364	79.8182	75.5263	26.6174	25.2409	26.1182	25.8842	22.0652	21.1909	21.7591	21.6
1986	2	27	31.5619	21.95	9.6119	24.4522	30.0706	25.6235	26.4571	22.775	23.3913	22.8435	22.94	86.6522	57.5217	78.913	74.1579	26.4739	24.2261	25.9043	25.3632	21.9913	20.4739	21.6348	21.2526
1986	2	28	31.9167	21.7909	10.1258	24.0462	30.1412	25.6	26.2941	22.3692	23.4	22.664	22.7136	86.36	56.2917	77.92	73.5217	25.9115	24.0833	25.54	25.1	21.6346	20.3375	21.352	21.0609
1986	3	1	31.8182	21.6455	10.1727	24.2846	30.0875	25.675	26.5667	22.3846	23.2636	22.7304	22.8524	85.2692	56.9545	78.1304	73.1429	25.7692	23.9091	25.6913	25.1762	21.5615	20.2545	21.413	21.1048
1986	3	2	31.9684	21.7286	10.2398	24.5091	30	25.5385	26.4846	22.5909	23.8	22.71	22.9789	85.0455	57.8571	77.45	72.5263	26.0818	24.9143	25.54	25.3158	21.7682	20.9524	21.345	21.2316
1986	3	3	32.2909	21.7364	10.5545	24.76	30.4667	25.9647	26.7714	22.856	23.6545	23.1417	23.1952	85.28	55.8636	78.5417	73.0952	26.576	24.4318	26.3917	25.7381	22.032	20.5818	21.8958	21.4714
1986	3	4	32.5333	21.8381	10.6952	24.528	30.75	25.9765	26.76	22.752	23.6333	22.9913	23.0955	86.08	56.4783	77.7826	73.0909	26.484	24.4739	26.0913	25.5545	21.992	20.6348	21.687	21.3545
1986	3	5	32.0583	21.7238	10.3345	24.6	30.5167	26	26.8188	22.775	23.45	22.8154	22.9273	85.3478	55.7917	75.68	71.9545	26.475	24.1083	25.552	25.2409	22.0042	20.4	21.332	21.1545
1986	3	6	31.6957	21.6545	10.0411	24.616	30.4824	25.7556	26.6813	22.72	23.7739	22.716	23.0864	85.32	59	76.76	73.4545	26.332	25.1652	25.52	25.6682	21.908	20.9609	21.34	21.4136
1986	3	7	32.0762	21.79	10.2862	24.425	30.4353	26.125	26.9429	22.5583	23.4417	22.981	23.0056	84.8696	56.6667	76.381	73	26.1	24.2042	25.9857	25.6632	21.7625	20.4417	21.6143	21.4158
1986	3	8	31.825	21.5895	10.2355	24.3913	30.5187	26	27	22.5478	23.5429	22.8105	23.0437	85.5652	57.619	77.3684	73.4375	26.0783	24.5476	25.7474	25.5688	21.7478	20.6714	21.4947	21.375
1986	3	9	31.6	21.5143	10.0857	24.313	30.4571	25.88	26.6769	22.6167	23.7429	22.8455	23.0684	86.4091	60.1905	78.0455	75.05	26.4	25.1476	25.8727	25.82	21.9522	21.1095	21.5773	21.55
1986	3	10	31.4348	21.9714	9.46335	24.512	30.95	26.1625	27.0133	22.9417	23.8167	22.8583	23.2545	87.125	56.913	77.3043	74.4286	26.9333	24.7478	25.9826	26.0619	22.2542	20.8174	21.6217	21.6667
1986	3	11	32.2952	22.1684	10.1268	24.3083	31.2267	25.7467	26.9231	22.6435	23.9273	23.265	23.3737	86.5652	56.9091	80.65	73.9474	26.3391	25.0682	26.835	26.1263	21.9	21.0182	22.14	21.7105
1986	3	12	31.7524	21.9619	9.79048	24.3154	29.8778	25.8625	26.6133	22.8154	23.8696	23.36	23.2684	88.1923	59.7391	80.65	75.6316	26.7808	25.3652	27.045	26.2263	22.1808	21.1739	22.27	21.7789
1986	3	13	31.7565	22.1143	9.64224	24.612	30.625	25.8353	26.6067	23	23.5913	23.3	22.2727	86.3478	56.7826	80.4583	74.9091	27.012	24.4304	26.9375	26.0136	22.32	20.6087	22.1958	21.6318
1986	3	14	32.2545	22.3048	9.94978	24.632	31.3	25.8706	27.0067	22.888	23.8348	23.113	22.2682	85.75	56.0435	78.5652	73.3333	26.72	24.7304	26.4522	25.9476	22.16	20.7826	21.8261	21.5524
1986	3	15	32.0435	22.1727	9.87075	24.688	30.6625	25.9294	26.8438	22.84	23.7167	23.3167	23.2958	85.64	56.8696	79.125	73.6087	26.568	24.6739	26.8	26.0261	22.056	20.8261	22.1292	21.687
1986	3	16	31.3917	21.9909	9.40076	24.648	30.0235	25.6444	26.48	22.632	23.8	23.325	23.2818	84.32	60.4167	80.7917	75.0909	26.108	25.3	27	26.1682	21.764	21.1958	22.2208	21.7364
1986	3	17	31.7739	22.5217	9.25217	24.8692	30.8	26	27.0214	23.0846	23.8348	23.6833	23.5381	86.1923	59.6522	82.4167	75.4762	27.0308	25.2435	27.725	26.5905	22.3385	21.1783	22.725	22.0238
1986	3	18	31.8286	22.12	9.70857	24.8957	31.04	26.2312	27.1462	22.8609	23.9182	23.2091	23.4158	84.3913	58.6364	78.4091	74.7895	26.4522	25.2636	26.5682	26.3316	22.0043	21.1364	21.9455	21.8316
1986	3	19	32.91	22.17	10.74	24.7391	31.7333	26.36	27.3	22.9217	23.9636	23.2273	23.36	85.8696	55.8636	77.9091	73.35	26.7304	24.8955	26.5	26.025	22.1652	20.9136	21.9455	21.68
1986	3	20	32.7818	22.4609	10.3209	25.136	31.6625	26.1176	27.325	23.096	24.2087	22.7652	23.3955	84.28	56.3478	74.7391	71.5909	26.876	25.4304	25.4348	25.9455	22.224	21.2391	21.2478	21.5955
1986	3	21	31.9143	22.47	9.44429	24.944	30.6824	26.16	26.8857	22.944	24.075	23.0667	23.2857	84.68	57.2917	75.3684	71.9474	26.648	25.3667	25.6368	25.6105	22.092	21.2125	21.3632	21.3947
1986	3	22	32.019	22.2909	9.72814	24.808	30.5375	26.1333	27.1231	22.725	23.8957	23.1545	23.4263	84.25	59.1739	76.3636	74	26.2542	25.2609	26.2455	26.2211	21.8667	21.1522	21.7818	21.7895
1986	3	23	32.0762	21.92	10.1562	24.784	30.225	26	26.7067	23.008	23.8091	23.315	23.37	86.16	60.0909	77.5	74.9	26.896	25.2364	26.575	26.235	22.264	21.15	22.01	21.805
1986	3	24	32.58	22.3826	10.1974	24.848	31.28	26.0857	27.2333	23.16	24.0762	23.3333	23.6111	86.72	55.0476	78.2381	73.3333	27.236	24.9857	26.7	26.4333	22.436	20.9952	22.0476	21.9056
1986	3	25	32.8545	22.9182	9.93636	25.36	31.6667	26.3125	27.6615	23.0957	24.3091	23.6952	23.6235	82.5652	55.9091	80.8095	72.7059	26.7043	25.5727	27.5619	26.4412	22.1304	21.3227	22.6286	21.9118
1986	3	26	32.84	23.06	9.78	25.4476	31.3857	26.3846	27.55	23.5474	24.29	23.76	23.9529	85.5882	56.6	79.9	74.8824	27.75	25.525	27.625	27.2529	22.7611	21.345	22.615	22.4294
1986	3	27	32.4818	22.2818	10.2	25.3	31.44	26.3375	27.3533	23.3917	24.6087	23.6957	23.9	85.5833	59.6364	79.1304	74.6364	27.4792	26.4682	27.4043	27.0318	22.6042	21.9136	22.513	22.3045
1986	3	28	32.781	22.3048	10.4762	25.025	31.1882	26.1625	27.1	23.2667	24.2087	23.1619	23.519	86.375	56.6087	77.5238	73.381	27.35	25.487	26.3095	26.3238	22.5333	21.3261	21.8571	21.8714
1986	3	29	32.8	22.2	10.6	24.9538	31.1875	26.2	27.1067	23	24.3304	23.2667	23.5818	85.0385	58.6957	78.0833	74.1818	26.7731	25.9435	26.6	26.55	22.1846	21.5783	22.0042	21.9955
1986	3	30	32.6571	22.6	10.0571	25.096	31.2933	26.24	27.2357	23.064	24.0818	23.5727	23.5905	84.6	56.7273	79.2273	73.6667	26.82	25.2682	27.2273	26.4714	22.216	21.1682	22.4	21.9381
1986	3	31	33.1818	22.5	10.6818	25.1615	31.7125	26.4	27.48	23.3615	24.313	23.2348	22.7522	85.56	55.5217	75.2174	72.5909	27.4769	25.5304	26.1652	26.5545	22.6115	21.2739	21.7435	21.9818
1986	4	1	33.1909	22.5739	10.617	25.2077	31.275	26.3778	27.3786	23.1692	24.1545	23.1043	23.43	84.4615	54.8095	77	71.1579	27.0154	25.0143	26.2391	25.8263	22.3308	20.9905	21.787	21.5421
1986	4	2	33.4174	22.3909	11.0265	25.2077	31.3667	26.2941	27.45	23.12	24.6167	23.6652	23.919	83.96	59.5833	80.5217	74.4762	26.92	26.6417	27.5348	27.1857	22.256	21.9917	22.5652	22.3667
1986	4	3	32.464	22.4261	10.0379	25.3037	30.9684	26.5455	27.4105	23.3407	24.096	23.624	22.736	84.4231	56.7917	78.32	72.6522	27.363	25.35	27.252	26.5696	22.5444	21.2042	22.416	21.9913
1986	4	4	32.3304	22.592	9.73843	25.2148	31.1048	26.73	27.5579	23.2	24.296	23.3667	23.5957	84.9231	58.04	76.0417	72.5217	27.1231	25.852	26.5458	26.413	22.3962	21.524	21.925	21.887
1986	4	5	32.76	22.4083	10.3517	25.4704	31.13	26.1714	27.225	23.4296	24.2615	23.5111	23.7346	84.4815	58.9231	80.2222	74.5769	27.4444	25.85	27.2222	26.85	22.5852	21.5769	22.4259	22.1846
1986	4	6	32.4571	22.5609	9.89627	25.7	30.78	26.16	27.3	23.5077	24.544	23.5304	23.8409	83.5	60.5833	79.8696	74.619	27.5	26.7125	27.2348	27.181	22.6269	22.0875	22.4304	22.3857
1986	4	7	32.3667	22.8667	9.5	25.5778	30.7684	26.5474	27.4647	23.5259	24.5083	23.6261	23.9333	84.4444	59.7917	79.5217	74.5238	27.6481	26.4875	27.3696	27.2333	22.7	21.95	22.5087	22.4238
1986	4	8	32.2824	22.8696	9.41279	25.504	31.1	26.5333	27.4333	23.68	24.5917	23.9158	23.9895	86.24	58.0417	79.7368	74.2632	28.02	26.35	27.8421	27.2526	22.948	21.8708	22.7947	22.4158
1986	4	9	32.7364	22.7043	10.032	25.725	31.1222	26.45	27.4933	23.7217	24.512	23.8957	24.0429	84.7826	58.5217	80.3182	74.1579	27.9609	26.2391	27.6273	27.2895	22.913	21.7913	22.6773	22.4684
1986	4	10	32.7391	22.7182	10.0209	25.64	31.2105	26.4	27.4722	23.625	24.625	23.8609	24.0455	83.9167	58.0833	80.4091	74.3182	27.7333	26.3833	27.6045	27.3636	22.7625	21.9083	22.6455	22.5136
1986	4	11	33.01	22.8818	10.1282	25.648	31.5222	26.1294	27.45	23.4174	24.4348	23.7524	23.935	83.3043	55.5217	81.381	73.5	27.3087	25.7696	27.7095	27.045	22.5217	21.5435	22.7429	22.345
1986	4	12	32.6833	23.0455	9.63788	25.784	31.1684	26.4105	27.5706	23.68	24.3083	23.6583	23.9391	84.2917	57	80.7391	74	27.8417	25.7913	27.5522	27.181	22.8292	21.5217	22.5826	22.3857
1986	4	13	32.8667	22.9478	9.91884	25.8	31.42	25.9789	27.3368	23.6615	24.32	23.7667	23.9292	84	55.8	83.5417	74.5417	27.8077	25.656	27.9833	27.1792	22.7846	21.412	22.8667	22.375
1986	4	14	32.9304	22.6381	10.2923	25.88	31.8333	26.7556	27.8875	23.5462	24.2083	23.7333	23.8909	82.72	54.2083	78.5833	72.0909	27.54	25.1958	27.4375	26.8409	22.632	21.0458	22.4875	22.1409
1986	4	15	32.85	22.89	9.96	25.5417	31.9333	26.3059	27.62	23.6583	24.7591	24.0364	24.1952	85.5833	56.4286	83.0455	74.95	27.975	26.381	28.4318	27.675	22.8958	21.8143	23.0818	22.65
1986	4	16	33.0818	22.5391	10.5427	26.2462	32.0111	27.0737	28.0188	23.8462	24.4522	24.2	24.1556	82.2308	54.2174	80.6667	73.1111	27.9462	25.5957	28.4762	27.4056	22.8692	21.3174	23.1286	22.5
1986	4	17	32.4087	22.7333	9.67536	25.7556	31.1529	26.6941	27.6563	23.792	25.0087	23.9826	24.2571	84.0833	61.5652	81.5455	75.9524	28.116	27.5957	28.2591	27.9857	22.996	22.6217	23.0455	22.8667
1986	4	18	32.8	22.7524	10.0476	25.8583	31.7368	26.3895	27.5529	23.832	24.856	23.96	24.2458	84.9167	57.2083	81.1667	74.8636	28.1792	26.7042	27.9125	27.6727	23.0208	22.0958	22.8292	22.7136
1986	4	19	32.4381	22.7826	9.65549	25.6077	31.6333	26.7889	27.7125	23.68	24.8696	24.0381	24.1333	85.92	58.6087	80.4286	75.4444	28.064	26.9739	28.1429	27.6778	22.936	22.2696	22.9714	22.6722
1986	4	20	32.4348	22.775	9.65978	25.968	31.6625	26.575	27.7067	23.9826	24.92	24.3714	23.1444	85.3333	58.9	84.3	77.4444	28.6043	27.075	28.89	28.25	23.2522	22.275	23.415	23.0389
1986	4	21	33.7304	22.8091	10.9213	25.728	32.11	26.4421	27.7105	23.992	24.9583	23.6952	24.1333	86.92	56.7083	81.4286	75	28.696	26.8833	27.681	27.5952	23.292	22.1625	22.6571	22.6143
1986	4	22	33.2864	22.4545	10.8318	25.624	31.7111	26.8286	27.7611	23.9833	24.8545	24.0667	24.225	87.5417	56.9091	80.9167	75.05	28.7167	26.7182	28.2625	27.755	23.3167	22.0409	23.0333	22.71
1986	4	23	32.9048	22.9273	9.97749	26.0167	31.2889	26.6421	27.6611	24.3	25.2087	24.0364	24.481	87.2083	60.8261	81.7273	76.2857	29.2292	27.8652	28.2727	28.3762	23.6333	22.7783	23.0864	23.1048
1986	4	24	32.775	22.7565	10.0185	26	30.95	26.7905	27.685	24.344	25.125	24.016	24.4917	87.8	63.0833	80.72	77	29.352	27.9917	28.12	28.4417	23.704	22.8458	22.98	23.15
1986	4	25	32.8174	23.0522	9.76522	26.096	31.53	27.0211	28	23.976	25.0833	24.2909	24.4864	84.08	59.75	80.6818	74.6818	28.372	27.5375	28.6182	28.2	23.136	22.6125	23.2455	23.0182
1986	4	26	32.7182	22.5826	10.1356	26.176	30.8	27.0889	27.8118	24.432	25.1083	24.3565	24.6381	86.2917	64.1667	80.3043	77.4091	29.472	28.0375	28.7	28.8455	23.764	22.9125	23.287	23.3909
1986	4	27	32.65	23.0348	9.61522	26.0364	30.9176	26.8571	27.6857	24.296	24.9905	24.2833	24.605	86.1818	61.8095	82.625	77.0556	28.9545	27.619	28.8167	28.6278	23.4773	22.6667	23.3708	23.2722
1986	4	28	33.2286	23.075	10.1536	26.1217	31.93	26.8526	28.0875	24.25	25.15	24.325	24.7095	85.1364	59.375	82.125	76.3333	29	27.5792	28.8417	28.7429	23.5174	22.6292	23.3792	23.3524
1986	4	29	33.0737	23.1818	9.89187	26.175	31.875	27.375	28.2929	24.2917	25.4	24.6952	24.7789	85.7083	60.0952	81.65	75.1111	29.0875	28.1	29.345	28.6778	23.5708	22.9714	23.695	23.3056
1986	4	30	33.07	23.4091	9.66091	26.3417	31.7474	27.3125	28.175	24.3917	25.2435	24.381	24.7095	85.4167	60.1304	79.85	75.2	29.2333	27.8043	28.695	28.665	23.6375	22.7913	23.33	23.295
1986	5	1	32.99	23.2	9.79	26.4615	31.0105	27.0706	27.9941	24.376	25.4917	24.7545	24.8545	84.36	64.4583	82.6667	76.9524	29.096	28.8042	29.6714	29.1857	23.556	23.3708	23.8857	23.5952
1986	5	2	33.1304	23.0091	10.1213	26.116	31.6	27.16	27.9	24.4609	25.5304	24.808	24.8571	87.4545	63.5217	83.68	78.6818	29.5957	28.713	29.796	29.2727	23.8565	23.3261	23.952	23.6682
1986	5	3	33	23.0174	9.98261	26.1	31.3895	26.8333	27.8588	24.392	25.4909	24.8174	24.96	87.16	65.0909	85	79.45	29.408	28.8636	29.9696	29.535	23.744	23.4182	24.0391	23.805
1986	5	4	33.08	22.8348	10.2452	25.8519	31.17	26.9429	27.6684	24.3385	25.45	24.5462	24.7652	88.2692	64.25	83	78.6087	29.4308	28.6542	29.3038	29.0957	23.7462	23.2833	23.6269	23.5435
1986	5	5	32.6909	22.85	9.84091	25.6519	31.4	27.0632	27.8118	24.2538	25.208	24.375	24.65	89.1154	64.28	81.5417	79.0909	29.3692	28.288	28.8042	28.9409	23.7077	23.092	23.3958	23.4773
1986	5	6	32.425	22.6333	9.79167	25.9357	30.4947	26.9238	27.6421	24.2074	25.2917	24.3333	24.6217	86.963	69.4583	82.5833	79.8696	29.063	29.0375	28.8417	29.0304	23.5074	23.5125	23.3458	23.4913
1986	5	7	32.4917	22.8609	9.6308	25.9704	30.8211	26.8476	27.6421	24.4	25.5167	24.5583	23.7783	87.1739	63.4348	82.5417	77.9545	29.5	28.6261	29.2583	29.1136	23.792	23.2783	23.6417	23.5545
1986	5	8	32.6636	22.8182	9.84545	25.8692	31.4842	27.3882	28.1267	24.6	25.6583	24.4545	24.8474	89.1667	64.0417	80.5714	77.5	29.9833	29.1208	28.9333	29.2556	24.0542	23.5417	23.4571	23.65
1986	5	9	32.7182	23.3143	9.4039	26.252	31.15	27.3111	28.0529	24.7167	25.656	24.8091	25.0409	88.375	64.9583	82.5455	78.2857	30.1042	29.1458	29.7182	29.5524	24.1375	23.5708	23.9091	23.8095
1986	5	10	32.2522	23.6417	8.61051	26.1407	31.0632	27.35	28.0722	24.5385	25.776	24.9	25.087	87.8462	66.2	81.3333	78.3043	29.7192	29.624	29.7333	29.7	23.9308	23.84	23.8958	23.8913
1986	5	11	33.12	23.5478	9.57217	26.4269	31.5333	27.2667	28.115	24.688	25.712	24.6538	24.9375	86.6	61.84	80.8462	76	29.908	28.876	29.2423	29.1583	24.02	23.444	23.6385	23.5917
1986	5	12	33	23.5818	9.41818	26.2038	31.6556	27.3048	28.2833	24.616	25.9391	24.9333	25.1591	87.6	63.6957	83.3333	77.7727	29.848	29.6304	29.9917	29.75	23.996	23.8522	24.0542	23.9182
1986	5	13	33.5455	23.4261	10.1194	26.3615	32.0421	26.8111	28.0444	24.7154	26.04	24.775	25.1958	87.4615	61.92	84.6667	78.0833	30.0192	29.548	29.8667	29.8458	24.0731	23.804	23.9542	23.9583
1986	5	14	32.9652	23.3304	9.63478	26.1077	31.6556	26.8526	27.95	24.35	25.6333	24.6083	24.8304	87	62.3913	83.2917	76.9545	29.3125	28.8826	29.4125	29.0591	23.6917	23.4174	23.725	23.5364
1986	5	15	32.6583	23.12	9.53833	26.4357	31.09	27	27.8842	24.6148	25.48	24.884	25.0304	85.5769	63.48	84.4	78.2083	29.7037	28.708	30.04	29.5625	23.9	23.336	24.072	23.8125
1986	5	16	32.713	23.3042	9.40888	26.2148	30.9048	27.2444	27.8944	24.744	25.8423	24.8609	25.119	87.9167	66.9615	83.087	79	30.164	29.7885	29.8478	29.7773	24.164	23.9462	23.987	23.9318
1986	5	17	32.8038	23.464	9.33985	26.4037	31.46	26.7364	27.84	24.6692	25.856	24.8	25.136	86.9615	65.8	85.4231	79.625	29.8962	29.704	30.0038	29.9208	24	23.82	24.05	23.9875
1986	5	18	32.88	23.288	9.592	26.2074	31.8087	26.9905	27.9952	24.76	25.9692	24.776	25.1292	88.96	63.5385	83.84	78.6667	30.26	29.6115	29.796	29.7917	24.212	23.8231	23.928	23.9417
1986	5	19	32.9	23.408	9.492	25.8593	31.781	27.0952	27.9105	24.575	26.1417	25.008	24.1	90.1739	64.7391	85.2083	80.4737	30.075	30.113	30.4292	30.1474	24.1125	24.1217	24.2917	24.1526
1986	5	20	33.0091	22.975	10.0341	26.456	31.7579	26.71	27.875	24.8091	26.1917	24.76	25.1579	88.0909	64.2609	86.6	78.8889	30.2591	30.1	30.008	29.7667	24.2182	24.0565	24.056	23.9056
1986	5	21	32.7739	22.8	9.97391	26.0615	31.6737	27.2526	28.1211	24.608	26.0083	25.0435	25.2739	88.8	65.3333	84.4348	79.7826	29.972	29.9	30.3652	30.2348	24.048	23.9708	24.2478	24.1913
1986	5	22	32.9565	23.0174	9.93913	26.1615	31.6091	27.0111	27.95	24.792	25.9846	25.2348	25.3818	89.48	65.3846	87.7391	81.2273	30.368	29.8769	31.0043	30.5545	24.268	23.9731	24.6217	24.3591
1986	5	23	33.12	23.2095	9.91048	25.9333	31.7909	26.8778	27.9313	24.713	26.08	25.0773	25.2474	89.5	64.16	86.2381	78.4706	30.3455	29.9	30.6619	30	24.2636	23.984	24.419	24.0529
1986	5	24	33.019	23.1048	9.91429	26.152	31.47	27.0842	27.7625	24.5583	26.0783	24.8435	25.1105	87.6667	66.0435	84.2273	80.1111	29.7542	30.1391	30.0409	29.9167	23.9292	24.1652	24.0636	24.0111
1986	5	25	32.7238	23.04	9.68381	26.088	31.23	27.05	27.95	24.6417	26.2261	25.3143	25.4235	88.9167	67.9565	87	80.9412	30.0208	30.6478	31.081	30.5882	24.0875	24.4304	24.6143	24.3765
1986	5	26	32.3391	23.1652	9.17391	26.2148	30.6889	26.9684	27.7563	24.96	25.9913	25	25.3952	90.56	69.6818	85.2917	82.45	30.788	30.3182	30.3417	30.665	24.5	24.2227	24.2417	24.43
1986	5	27	32.9417	23.0833	9.85833	26.3407	31.54	26.7048	27.85	24.9	26	24.7769	25.252	89.3462	65.24	84.5	79.72	30.5346	29.88	29.8346	30.12	24.3769	23.984	23.9385	24.132
1986	5	28	32.8167	23.4783	9.33841	26.1077	31.51	26.7714	27.8368	24.6696	26.112	24.92	24.081	88.8571	66.48	85.56	79.8571	30.1783	30.24	30.208	30	24.1652	24.184	24.168	24.0571
1986	5	29	32.581	23.4435	9.13747	25.963	31.3684	26.7294	27.6529	24.776	26.1417	25.0182	24.25	89.5833	65.25	85.6364	80.5714	30.368	30.1208	30.3727	30.3905	24.276	24.1333	24.2727	24.2905
1986	5	30	32.8696	23.4348	9.43478	26.328	31.681	26.8842	27.7882	24.9167	25.9346	24.7304	25.2048	89.0833	63.7308	83.087	79	30.5625	29.5769	29.6304	29.9905	24.3875	23.7615	23.8348	24.0476
1986	5	31	32.6476	23.3304	9.31718	26.1846	31.49	27.1333	27.8294	24.8154	26.056	24.7091	25.2091	89.32	64.88	82.0476	79.5	30.26	29.968	29.5952	30.055	24.212	24.008	23.7619	24.07
1986	6	1	33.0833	23.4417	9.64167	26.7385	31.63	27.1579	28.0941	25.2	26.264	24.992	25.5609	88.5769	65.04	83.72	79.9048	31.1038	30.368	30.172	30.8273	24.6692	24.236	24.152	24.5091
1986	6	2	33.219	23.1478	10.0712	26.6846	31.7167	27.5765	28.3867	24.9923	26.1667	25.0273	25.465	87.1538	64.9583	82.9545	78.6	30.4846	30.1833	30.1227	30.4	24.3577	24.1458	24.1182	24.29
1986	6	3	33.0667	23.2091	9.85758	26.5333	32.0353	27.1875	28.2875	25.0583	26.2	25.1182	25.4955	88.75	63.4783	84.9091	78.8636	30.7708	30.0217	30.5091	30.5	24.5042	24.0739	24.35	24.3364
1986	6	4	33.3385	23.2083	10.1301	26.6519	31.8	27.2286	28.219	24.8815	26.0519	24.85	25.2808	86.6667	63.2963	82.8462	77.6154	30.2481	29.7667	29.8192	29.9808	24.2074	23.8926	23.9577	24.0423
1986	6	5	32.9	23.5	9.4	26.4154	31.4111	27.1333	27.9941	24.9462	26.0917	24.8	25.381	88.8077	64.9167	82.4545	79.2381	30.5577	30.0125	29.6636	30.3524	24.3885	24.05	23.8727	24.2571
1986	6	6	32.82	23.7913	9.0287	26.592	31.0353	27.0316	27.8882	25.12	25.687	25.132	25.2818	88.2917	64.7391	86.72	80	30.896	29.2348	30.72	30.213	24.572	23.5826	24.44	24.1609
1986	6	7	32.9077	23.225	9.68269	26.4538	31.3474	27	27.9167	24.8462	26.032	24.84	25.2083	87.8846	65.4	83.68	78.9583	30.2962	29.972	29.884	29.9708	24.2462	23.984	23.988	24.0167
1986	6	8	32.3846	23.216	9.16862	26.6074	31.4952	27.24	28.155	24.9556	26.037	24.8538	25.276	87.1154	65	83.3077	78.8462	30.4852	29.9593	29.8923	30.1654	24.3407	23.9778	23.9885	24.1385
1986	6	9	32.5852	23.7667	8.81852	26.7333	31.4111	27.1429	28.1	24.9778	26.0435	24.8741	25.2783	86.8148	65.5652	82.4444	78.3478	30.4296	30.0261	29.8259	30.0478	24.3259	24.0565	23.9407	24.087
1986	6	10	32.9308	23.625	9.30577	26.6667	31.6095	27.46	28.315	24.8148	26	25.024	25.292	86.1111	63.7778	81.8	77.4	30.0667	29.737	30	29.98	24.1074	23.9	24.072	24.052
1986	6	11	33.056	23.904	9.152	26.8667	31.81	27.35	28.3526	25.2192	25.9846	24.976	25.487	87.8846	63.2308	83.52	78.8696	31.0077	29.6192	30.104	30.4957	24.6192	23.8308	24.132	24.3348
1986	6	12	32.848	23.7417	9.10633	26.5077	32.0947	27.4316	28.4	24.8462	25.44	24.72	25.0591	87.3846	59.44	81.8	76.3182	30.2538	28.056	29.464	29.3545	24.2115	22.92	23.756	23.7
1986	6	13	33.256	23.224	10.032	26.2667	31.9263	27.1889	28.0938	24.7556	25.856	24.8667	25.1048	88	62.64	83.4167	78.3182	30.2	29.26	29.8917	29.6864	24.1852	23.616	24	23.8864
1986	6	14	32.4583	23.4522	9.00616	26.2462	31.44	27.36	28.135	24.6154	25.768	24.9	25.088	87.5769	64.48	82.1538	78.04	29.8731	29.396	29.8346	29.672	23.9923	23.628	23.9385	23.836
1986	6	15	32.9308	23.2583	9.67244	26.504	31.7882	27.2286	28.2533	24.592	25.6348	24.6444	25.0238	85.56	62.913	81.5385	76.8	29.624	28.8957	29.3269	29.365	23.844	23.4	23.6654	23.685
1986	6	16	33.2167	23.5583	9.65833	26.6222	32.3875	27.57	28.5375	24.9037	25.8727	24.6923	25.2864	87.0741	60.4091	79.8077	77	30.337	28.9955	29.2154	29.8636	24.2556	23.4409	23.5808	23.9682
1986	6	17	32.8435	22.9652	9.87826	26.52	31.5556	27.3474	28.2294	24.624	25.913	24.65	25.0773	85.68	64.1739	79.8333	76.4091	29.692	29.5783	29.1083	29.4727	23.896	23.7913	23.5125	23.7455
1986	6	18	32.8667	23.3652	9.50145	26.8538	30.9222	27.5125	28.3625	24.9692	25.8333	24.9143	25.2619	86.0385	66.5417	82.1905	77.6667	30.3346	29.7167	29.8524	29.9286	24.2654	23.8417	23.9619	24.0048
1986	6	19	32.5714	23.4095	9.1619	26.713	31.175	26.9143	27.9308	24.913	25.6455	24.8316	25.2824	86.3913	63.5455	83.8333	78.875	30.3	28.9909	29.7444	29.9875	24.2391	23.4591	23.9389	24.0562
1986	6	20	32.5158	23.2737	9.24211	26.6381	31.1867	26.7429	27.8714	24.96	25.7429	24.84	25.1474	87.7	64	84.6	78.2632	30.5	29.2381	29.925	29.7632	24.335	23.6	24.025	23.9158
1986	6	21	32.6381	23.64	8.9981	26.5909	31.3867	27.1733	28.1286	24.8182	25.6667	25.0762	25.21	86.5909	64.1429	84.7619	78.4	30.1045	29.0762	30.381	29.87	24.1409	23.5381	24.2857	23.995
1986	6	22	33.0667	23.7	9.36667	26.6455	31.42	27.25	28.1833	24.8545	25.665	24.9444	25.1529	86.4545	62.6	84.1176	77.6875	30.1682	28.86	30.1059	29.6813	24.1864	23.41	24.1176	23.8875
1986	6	23	32.8778	23.7053	9.17251	26.581	31.8714	27.08	28.2	24.8333	25.6947	24.8105	25.0889	87	61.8333	82.9474	77	30.1714	29.1	29.7579	29.6824	24.1619	23.5	23.8947	23.8647
1986	6	24	33.16	23.1412	10.0188	26.695	31.8143	27.1824	28.1786	24.66	25.7222	24.63	25.0235	84.75	61.3529	81.5	75.6875	29.635	28.9118	29.245	29.2438	23.87	23.4176	23.645	23.6313
1986	6	25	32.91	23.5263	9.38368	26.475	31.2857	27.72	28.2286	24.51	25.7789	24.54	24.9263	85.15	63.6842	77.85	75.6842	29.405	29.2632	28.715	29.1105	23.745	23.6316	23.33	23.5684
1986	6	26	33.1444	23.3118	9.83268	26.5053	31.3538	27.3077	28.1333	24.6526	25.6778	24.6889	25.0471	86	62.7778	81.1111	76.8235	29.7579	28.9444	29.3167	29.3941	23.9474	23.45	23.6778	23.7353
1986	6	27	32.695	23.1294	9.56559	26.4222	31.4133	27.32	28.0692	24.5684	25.6278	24.6	24.9647	85.6111	63.7222	80.35	76.9375	29.4667	29.0222	29.095	29.2312	23.7667	23.4667	23.555	23.6188
1986	6	28	32.6778	23.2778	9.4	26.7263	31.5	27.3846	28.2308	24.6947	25.6947	24.5059	25	84.7895	61.1579	80.5625	75.625	29.6789	28.7158	29.1937	29.2187	23.9053	23.2947	23.6062	23.625
1986	6	29	33.5125	23.6	9.9125	26.4556	31.9091	27.5	28.39	24.7	25.6875	24.7412	25.0867	86.7222	59.9375	81	76.0667	29.8944	28.5438	29.4176	29.3667	24.0444	23.2	23.7471	23.7
1986	6	30	33.2632	23.4444	9.81871	26.5368	31.7	26.7867	28	24.9667	25.5579	24.69	25.1059	87	61.4211	84.2	77.8824	30.4222	28.5263	29.63	29.6588	24.3222	23.1737	23.87	23.8412
1986	7	1	32.9882	23.2588	9.72941	26.61	31.7467	27.2714	28.2385	24.5789	25.2222	24.5059	24.85	84.7895	60.6111	81.0588	76	29.5053	27.8056	28.9941	28.975	23.7947	22.75	23.4824	23.4625
1986	7	2	33.2444	23.1778	10.0667	27.0316	31.525	27.0267	28.2154	24.71	25.6316	24.5444	25.0111	82.6842	62.2105	81.6667	75.8235	29.5316	28.8105	29.1111	29.2941	23.8158	23.3684	23.5556	23.6647
1986	7	3	32.8933	23.2941	9.59922	26.6438	31.6308	27.1818	27.9857	24.7625	25.8625	24.48	25.25	85.875	63.5625	81	78.4545	29.9437	29.4	28.8786	29.8273	24.0562	23.7063	23.3929	23.9636
1986	7	4	33.2	23.5294	9.67059	26.6737	31.775	26.925	28.1286	24.9158	25.5	24.5667	24.95	86.2222	60.7647	82.3889	76.4375	30.3263	28.4176	29.25	29.2687	24.2526	23.1118	23.6056	23.6313
1986	7	5	33.3611	23.1368	10.2243	26.49	31.5333	27.0824	28	24.7579	25.9333	24.6316	25.1412	86.7895	64.9444	82.3889	78.75	30.0421	29.7056	29.4556	29.9	24.0895	23.8556	23.7444	23.9938
1986	7	6	33.1474	23.4235	9.72384	26.29	31.7143	27.6	28.3692	24.2857	25.5895	24.6947	24.8611	85.1053	61.3889	78.2632	75	29.0316	28.5389	29.0211	28.9059	23.4895	23.1944	23.4947	23.4176
1986	7	7	33.1444	23.7625	9.38194	26.63	31.9733	27.3286	28.3643	24.6947	25.2778	24.3667	24.7944	85.4737	58.4444	78.9412	73.7059	29.7947	27.6556	28.4941	28.5176	23.9579	22.6444	23.1824	23.1941
1986	7	8	32.7263	23.3	9.42632	26.4286	31.1286	26.6375	27.6929	24.5	25.4118	24.5263	24.8588	85.85	62.8824	84	77.7647	29.45	28.4647	29.3263	29.1765	23.75	23.1765	23.6895	23.6
1986	7	9	33.1111	23.8556	9.25556	26.6571	31.1231	27.15	27.9	24.68	25.425	24.7368	24.9938	85.5	63.25	82.0526	77.375	29.765	28.5188	29.5105	29.4125	23.95	23.2063	23.7842	23.7062
1986	7	10	33.4667	23.6375	9.82917	26.7143	32.1294	27.3867	28.44	24.52	25.3789	24.5	24.7706	83.1	58.6316	79.5556	73.4118	29.24	27.8211	28.8278	28.5529	23.645	22.7947	23.3889	23.2176
1986	7	11	32.99	23.8	9.19	26.5429	31.375	27.375	28.1733	24.68	25.4316	24.77	24.9947	85.7	61.5263	81.1111	76.5294	29.79	28.3263	29.5333	29.2412	23.955	23.0895	23.7667	23.6176
1986	7	12	32.8556	23.8625	8.99306	26.4444	31.0769	27.2933	27.8667	24.6588	25.125	24.6941	24.85	86.2941	61.3125	80.7647	77.0714	29.7706	27.6562	29.2706	29.0143	23.9588	22.7063	23.6471	23.4857
1986	7	13	33.1895	23.4235	9.76594	26.5579	31.6857	27.7	28.3429	24.3895	25.2471	24.7684	24.7412	83.8421	60.1765	79.6842	74.7059	29.0737	27.7706	29.3474	28.5941	23.5526	22.7529	23.6526	23.2412
1986	7	14	33.4842	23.5647	9.9195	26.38	31.9286	27.32	28.0833	24.39	25.6118	24.7333	24.875	85.05	61.3125	81.7647	76.1333	29.21	28.4937	29.4353	28.9733	23.63	23.1687	23.7353	23.4467
1986	7	15	33.4444	23.1222	10.3222	26.4952	31.6769	27.6308	28.3636	24.6667	25.4	24.7176	23.2533	86.1579	61.1333	79.75	75.2308	29.915	28.1267	29.4	28.9462	24.035	22.9733	23.6438	23.4538
1986	7	16	33.51	22.6211	10.8889	26.6727	31.8231	27.4778	28.3167	24.9682	25.5937	24.71	25.14	84.9524	61.25	79.9	76.1333	29.6905	28.5687	29.25	29.52	23.8857	23.225	23.6	23.7533
1986	7	17	33.52	23.1	10.42	26.2545	31.4062	27.3471	27.9786	24.5545	25.4158	24.39	24.9059	87.0455	62.2632	79.8	77.0588	29.6727	28.4368	28.65	29.2118	23.9091	23.0263	23.26	23.5941
1986	7	18	33.619	23.3364	10.2827	26.0583	31.9238	27.6842	28.3111	24.275	25.4167	24.619	24.785	85.913	60.9583	79.05	75.9	29.125	28.375	29.01	28.91	23.5833	22.9958	23.455	23.38
1986	7	19	33.9455	23.3455	10.6	26.8	32.6158	27.6632	28.6882	24.9167	25.8909	24.6522	25.2286	85.9583	59.8636	78.6818	75.15	30.275	28.9909	29.0773	29.53	24.2167	23.45	23.4591	23.765
1986	7	20	33.8783	23.5429	10.3354	26.6667	32.5429	27.72	28.6632	24.9565	25.5833	24.4833	24.9957	86.0435	57.5	77.2609	73.2273	30.3565	28.0708	28.6217	28.8818	24.2609	22.8958	23.2217	23.3955
1986	7	21	33.3	23.78	9.52	26.824	32.0211	27.4952	28.4789	24.7167	25.2909	24.6417	24.9136	84.3333	58.3636	79.5417	74.2273	29.7375	27.6409	29.0875	28.8909	23.9167	22.6364	23.5333	23.4091
1986	7	22	33.9391	23.57	10.3691	26.9455	32.4889	27.7368	28.6733	24.6261	25.381	24.8045	24.97	83.0952	56.381	78.8095	73.1765	29.4	27.5429	29.2667	28.8412	23.7333	22.6095	23.6429	23.4059
1986	7	23	34.0091	23.5333	10.4758	26.544	32.6211	27.4	28.5167	24.65	25.5636	24.7619	23.8571	85.2174	56.8636	80.2381	74.2	29.7083	27.9409	29.3905	29.055	23.9292	22.8818	23.7286	23.52
1986	7	24	33.9579	24	9.95789	26.687	33.1778	27.6875	28.8308	24.8571	25.5263	24.6706	25.05	85.7619	55.1053	78.0588	73	30.1143	27.5895	28.9588	28.9429	24.1333	22.6684	23.4706	23.4786
1986	7	25	33.9	23.8	10.1	26.8364	33.1556	27.64	28.78	24.8091	25.3053	24.7273	24.9471	84.381	53.8889	78.7619	71.7333	29.8048	27.2056	29.0952	28.5	23.9571	22.4222	23.5095	23.1733
1986	7	26	33.9818	23.6316	10.3502	26.7273	32.5529	27.7889	28.7286	24.6571	25.8105	24.6273	25.1176	84.4286	59.0526	77.6	74.5625	29.6048	28.7158	28.845	29.3812	23.8524	23.3211	23.395	23.7
1986	7	27	34.187	23.93	10.257	26.5273	32.8737	27.5706	28.8	24.5818	25.6	24.5182	24.915	85.2381	56.3182	77.619	72	29.4381	27.9227	28.5571	28.3722	23.781	22.8591	23.2381	23.1333
1986	7	28	34.1818	23.4476	10.7342	26.9167	32.79	27.7158	28.7222	25	25.9739	24.8364	25.3136	85.7083	58.6087	80.5909	75	30.3583	28.9565	29.5273	29.6909	24.2792	23.4435	23.8045	23.8682
1986	7	29	34.2762	23.69	10.5862	26.7167	32.6	27.6556	28.6313	25.0087	25.7895	24.81	23.8944	86.3182	58.3684	79.05	74.9412	30.5304	28.5263	29.325	29.5529	24.3522	23.1789	23.66	23.7941
1986	7	30	34.6273	23.8667	10.7606	26.752	32.8842	27.8333	28.7529	24.9417	25.7909	24.7143	24.9647	85.4545	56.619	78.35	73.8889	30.3583	28.219	29.06	29.3444	24.275	22.9714	23.46	23.65
1986	7	31	34.6762	23.5429	11.1333	26.8	32.86	27.6	28.625	24.8167	25.5455	24.7222	25.0875	85.2083	55.5455	79.3889	73.625	29.9792	27.6955	29.2333	29.0937	24.075	22.7045	23.6167	23.55
1986	8	1	34.8545	23.6667	11.1879	26.8261	33.51	27.7778	28.9471	24.8571	25.3636	24.7	24.9059	83.4286	52.6818	77.6364	71	29.8762	26.9	29.0227	28.4647	24	22.2364	23.4818	23.1529
1986	8	2	34.4762	23.6	10.8762	26.8	33.6333	27.8105	29.0063	24.7773	25.79	24.8087	24.9778	84.9545	53.7368	78.3913	71.8824	29.8955	27.7947	29.2565	28.5941	24.0091	22.7737	23.6174	23.2529
1986	8	3	34.3304	23.8105	10.5199	26.87	32.8857	26.5158	28.1824	24.9818	25.4	24.6364	25.0474	85.65	55.2609	84	75.5556	30.225	27.3783	29.5364	29.2222	24.195	22.4957	23.7864	23.6167
1986	8	4	34.4261	23.4105	11.0156	26.3273	32.5524	26.9	27.9	24.6636	25.5304	24.6348	24.9211	87.5	58.2609	82.1739	76.7895	29.9182	27.8913	29.3	29.1105	24.0409	22.8348	23.6609	23.5632
1986	8	5	34.5727	23.3053	11.2675	26.7273	32.9158	27.6222	28.5938	24.8667	25.6818	24.9652	25.2118	85.3	58.5455	81	75.9444	30.1429	28.35	29.8391	29.5167	24.1476	23.0682	23.9565	23.7611
1986	8	6	33.9909	23.8	10.1909	26.6261	32.83	27.6222	28.6313	24.7167	25.8174	24.6348	25.02	85.6957	57.9565	79.7727	74.7368	29.8304	28.5174	29.0273	29.0684	23.987	23.187	23.5182	23.5263
1986	8	7	34.73	23.8	10.93	26.925	33	27.9647	28.8429	25.025	26.0286	24.7091	25.3235	85.3913	57.4762	76.5238	74.5882	30.4333	28.8286	28.881	29.6765	24.3208	23.3524	23.4429	23.8765
1986	8	8	34.087	23.6778	10.4092	26.6636	32.2842	27.38	28.2588	24.9652	25.2545	24.88	24.9857	87.1364	58.2273	81.48	76	30.4455	27.5318	29.7	29.185	24.3273	22.6045	23.868	23.565
1986	8	9	34.1364	23.4211	10.7153	26.672	32.3176	27.5778	28.4529	24.928	25.6091	24.887	25.15	87.04	58.2273	80	75.5	30.348	28.1227	29.5435	29.3864	24.28	22.9409	23.7957	23.7045
1986	8	10	34.2571	23.6235	10.6336	26.56	33.1294	27.4941	28.6846	24.64	25.83	24.7	25.1353	85.5	56.7	80.381	74.75	29.7	28.315	29.3762	29.2375	23.905	23.08	23.6667	23.6125
1986	8	11	34.2762	23.77	10.5062	26.775	32.6947	27.725	28.7357	25.0625	25.7478	24.7455	25.2263	87.1667	57.6957	79.1429	74.5	30.6167	28.2913	29.281	29.4056	24.4417	23.0609	23.6333	23.7056
1986	8	12	34.6727	23.8316	10.8411	26.725	33.0706	27.4941	28.7357	25.008	25.6435	24.9524	25.295	86.9167	54.9091	81.1	74.4118	30.4667	27.6818	29.815	29.4412	24.3333	22.6909	23.955	23.7412
1986	8	13	34.4957	24.1667	10.329	27.0818	33.0588	27.3556	28.7533	25.0522	25.8182	24.9304	25.2571	85.3636	55.3182	81.7391	74	30.4955	28.1	29.8087	29.46	24.3773	22.9591	23.9696	23.755
1986	8	14	34.2957	23.9556	10.3401	27.0083	33.0875	27.86	28.9625	25.1304	25.4	24.7913	25.1278	85.4091	56	78.6522	73.0556	30.6304	27.5905	29.2522	29.0667	24.4304	22.6476	23.6391	23.5
1986	8	15	34.3091	23.4947	10.8144	26.5667	33.0211	27.5176	28.7333	24.6333	25.6182	24.781	25.0556	84.913	56.6364	80.7143	74.6316	29.7	27.9455	29.4143	29.0842	23.9125	22.8409	23.7619	23.5316
1986	8	16	34.2667	23.7053	10.5614	26.8833	33.0632	27.4421	28.5882	24.875	25.9783	25.04	25.325	85.125	58.5455	82	75.9474	30.0667	28.95	30.035	29.8211	24.1167	23.4227	24.07	23.9474
1986	8	17	34.1818	23.5053	10.6766	26.744	32.81	27.5867	28.5667	24.9	25.552	24.819	25.2158	85.913	56.52	80.2	75.3684	30.2708	27.808	29.52	29.3263	24.2167	22.76	23.765	23.6526
1986	8	18	33.94	23.39	10.55	26.3652	32.3667	27.56	28.4714	24.5478	25.3043	24.96	24.9167	86.4348	58.5714	80.7368	75.4706	29.6174	27.8762	29.7211	29.0059	23.8565	22.8095	23.9	23.4882
1986	8	19	34.1455	23.48	10.6655	26.7	32.5368	27.4889	28.4529	24.8261	25.5238	24.6857	24.9842	86.6087	56.7143	79.8095	74.2632	30.1174	27.7143	29.1667	28.9421	24.1435	22.7571	23.5476	23.4526
1986	8	20	34.3	23.2842	11.0158	26.525	32.3412	27.6842	28.4267	24.7833	25.6667	24.9333	25.2105	87.0417	59.3333	80.6522	76.1111	30.0833	28.3762	29.7174	29.5889	24.1458	23.0381	23.887	23.8167
1986	8	21	34.2727	22.8	11.4727	26.552	32.9333	27.66	28.8118	24.825	25.5909	24.9	23.97	85.8182	56.1429	81.2083	74.9474	30.15	27.7905	29.7042	29.3211	24.1792	22.7333	23.8958	23.6368
1986	8	22	34.3217	23.1333	11.1884	26.713	32.8556	27.3684	28.9067	24.8261	25.7909	24.7739	25.2737	86.1304	59.0455	81.6957	75.1579	30.0739	28.4545	29.5217	29.5579	24.1043	23.1545	23.7696	23.8053
1986	8	23	34.5	23.2316	11.2684	26.7545	32.8091	27.4105	28.5167	24.687	25.64	24.725	25.0227	84.5455	58.04	81.3478	75.5	29.6864	28.144	29.4696	29.285	23.8955	22.952	23.7696	23.64
1986	8	24	33.9905	23.2	10.7905	26.4167	32.5684	26.55	27.9125	24.6167	25.725	24.5091	23.7952	84.0476	58	84.9545	75.7368	29.5478	28.3739	29.3909	28.9842	23.8043	23.0783	23.7045	23.4632
1986	8	25	34.3273	23.3529	10.9743	26.3391	32.0889	27.2235	28.4333	24.808	25.7727	24.9217	24.1048	86.9048	60.2273	83.3182	76.65	30.0522	28.6636	29.9727	29.525	24.1043	23.2818	24.0591	23.795
1986	8	26	34.32	22.98	11.34	26.2571	32.5333	27.3882	28.2067	24.4273	25.5182	24.8476	24.915	85.8095	57.2857	81.05	75.0588	29.2	28.0286	29.495	28.7235	23.6048	22.9	23.755	23.3118
1986	8	27	34.32	22.6	11.72	26.4455	33.0375	27.68	28.6923	24.8522	25.58	24.781	25.0579	87.6364	55.8	81.6	75.0588	30.2045	27.71	29.6	29.2353	24.1909	22.67	23.835	23.5882
1986	8	28	34.0727	22.95	11.1227	26.2917	32.21	27.0947	28.0941	24.7917	25.6783	24.9913	25.105	88.5833	59.3478	83.6957	77.1	30.2833	28.3913	30.1652	29.49	24.2333	23.1217	24.1522	23.765
1986	8	29	34.2273	23.3474	10.8799	26.6857	32.8316	27.28	28.6438	25.0286	25.6	24.9364	25.1789	86.85	56.0909	82.7619	75.375	30.48	27.7682	29.8857	29.5562	24.325	22.6636	23.9905	23.775
1986	8	30	34.4435	23.6941	10.7494	26.5182	33.1333	27.7444	28.8333	24.9524	25.4417	25.3182	25.2765	87.75	54.2273	82.7273	75.4706	30.5524	27.2636	30.6636	29.5471	24.3952	22.3045	24.4227	23.7471
1986	8	31	33.7263	23.8222	9.90409	26.5714	33.0556	26.8	28.3308	24.6364	26.0571	24.2947	25.0188	85.5714	57.5714	81.9444	76.2857	29.681	28.9048	28.6944	29.3643	23.8714	23.3905	23.2944	23.6571
1986	9	1	34.2273	23.5818	10.6455	26.5083	32.7391	27.0842	28.3389	24.6261	25.8667	24.5091	24.9526	85.7273	58	81.0455	74.3889	29.6591	28.6542	28.9773	28.8889	23.8545	23.2792	23.4773	23.4389
1986	9	2	34.5	23.5368	10.9632	26.632	32.6421	27.4	28.4722	24.85	25.6636	24.7478	25.0909	86.9167	57.1818	80.8182	75.0952	30.2208	28.0545	29.45	29.2238	24.2083	22.9045	23.7591	23.6143
1986	9	3	34	23.0095	10.9905	26.3	32.4947	27.53	28.6444	24.816	25.9364	25.0087	25.319	89.44	59.2727	82.087	76.2381	30.424	28.9045	30.0043	29.8238	24.3	23.4318	24.0478	23.9476
1986	9	4	34.1833	23.1143	11.069	26.496	32.15	27.58	28.4211	24.5667	25.713	24.7826	25.0227	86.0417	60.913	82.1304	76.5455	29.6542	28.6348	29.6087	29.3045	23.8583	23.2522	23.8435	23.6636
1986	9	5	34.0842	22.97	11.1142	26.368	32.17	27.325	28.1867	24.8696	25.7043	24.9429	25.135	88.8696	60.7391	83.3	77.7368	30.4348	28.7435	29.98	29.6	24.3043	23.3304	24.045	23.8263
1986	9	6	33.88	23.0353	10.8447	26.2952	32.65	27.5684	28.4786	24.8476	25.9263	24.8909	25.1611	88.1579	58.0526	80.2857	75.4706	30.395	28.7684	29.5381	29.5	24.245	23.3316	23.7667	23.7529
1986	9	7	33.89	23.2	10.69	26.8455	32.2571	26.9882	28.0875	25.0455	25.9043	24.92	25.2105	86.4286	61	83.2105	77.4118	30.6238	29.0739	29.7842	29.7412	24.4048	23.5087	23.9474	23.9235
1986	9	8	33.5476	22.85	10.6976	26.0409	31.87	27.0889	27.98	24.4696	25.9048	24.8095	25.055	87.3333	59.8095	82.5714	76.3889	29.5429	29.0095	29.7143	29.2278	23.7952	23.4762	23.9095	23.6111
1986	9	9	33.4583	23.24	10.2183	26.288	32.3733	27.1158	28.1846	24.792	26.2111	25.0909	25.5125	88.375	60.7222	85.0476	78.5333	30.2708	29.6722	30.4333	30.44	24.2125	23.8667	24.2952	24.3
1986	9	10	33.4609	23.3524	10.1085	26.2818	32.0571	26.9368	28.0875	24.7913	25.725	24.9727	25.2368	88.3333	60.2083	84.5455	77.6842	30.2333	28.725	30.1818	29.8789	24.1762	23.3208	24.1864	23.9789
1986	9	11	33.1478	23.381	9.76687	26.1833	32.1182	27.3429	28.1526	24.9364	25.848	24.8417	25.219	91.1905	61.92	82	78.5	30.819	29.092	29.7522	29.95	24.5143	23.496	23.8913	23.99
1986	9	12	33.2417	23.0286	10.2131	26.475	31.6909	27.0381	27.905	24.7667	25.72	24.9333	25.2571	86.4286	62.32	85.3913	79.2273	30.1174	28.896	30.2826	29.8682	24.1174	23.388	24.1957	23.9727
1986	9	13	33.208	22.4727	10.7353	26.1154	31.7143	27.1429	28.16	24.6417	25.816	24.8	25.1476	88.6364	62.6667	83.3333	77.6818	30.1	29.3292	29.7708	29.7091	24.1208	23.6417	23.925	23.8773
1986	9	14	32.8667	22.8095	10.0571	25.8783	31.16	26.8556	27.6125	24.1364	25.5909	24.65	24.8278	87.0909	65.2727	83.7	79.0556	28.9545	29.1	29.545	29.2889	23.4636	23.5227	23.805	23.6389
1986	9	15	33.0182	23.0316	9.9866	26.0522	31.44	27.0632	27.9	24.7238	25.6091	24.5909	24.9389	88.381	61.5909	82.9524	77.7059	30.1524	28.6864	29.5048	29.2941	24.1524	23.3	23.7524	23.6529
1986	9	16	33.3556	22.8444	10.5111	25.8909	32.2588	26.8267	27.9	24.85	25.8421	24.7647	24.9167	91.05	58.8421	84.9412	78.5833	30.63	28.7421	29.8882	29.3583	24.42	23.3316	23.9353	23.6583
1986	9	17	33.1714	22.51	10.6614	25.9667	31.8556	26.6222	27.55	24.7667	25.5905	24.4952	24.8118	89.7619	63.2857	86.0476	80.0588	30.3476	28.819	29.5	29.3176	24.2524	23.381	23.7619	23.6882
1986	9	18	32.9478	22.6105	10.3373	26.0333	31.2952	26.65	27.6579	24.6545	25.625	24.7043	24.981	89.4545	65.0417	86.5217	80.6667	30.1136	29.175	29.9435	29.7524	24.1273	23.5333	24.0348	23.8905
1986	9	19	33.2182	22.9368	10.2813	26	31.76	26.37	27.6278	24.7727	26.2696	24.6636	25.255	90.5455	66.7826	87.0455	81.3	30.4318	30.6174	29.9	30.305	24.3045	24.4087	24.0091	24.23
1986	9	20	32.9304	22.7684	10.162	26.128	31.42	26.55	27.7118	24.7083	25.7917	24.4957	24.9905	89.2174	65.9167	85.1818	80.381	30.2375	29.5708	29.5182	29.8714	24.1958	23.7833	23.7773	23.9571
1986	9	21	32.7739	22.8316	9.94233	25.9043	31.52	26.625	27.7222	24.4381	26.0783	24.7826	25.0842	88.35	66.6957	86.5217	80.25	29.681	30.2913	30.0783	29.98	23.8714	24.1913	24.1	24.035
1986	9	22	32.6952	22.8	9.89524	25.96	31.0727	26.4	27.3444	24.7083	25.752	24.5273	24.995	90.1739	65.6	86.7619	81.3	30.3375	29.476	29.5952	29.82	24.2458	23.712	23.8333	23.93
1986	9	23	32.4286	22.76	9.66857	25.968	31.4444	26.58	27.8533	24.4417	26.17	24.6696	25.2588	88.75	65.05	85.6087	79.3529	29.6792	30.22	29.7609	30.1235	23.8542	24.195	23.9522	24.1235
1986	9	24	32.6381	22.49	10.1481	25.7769	31.2444	26.3053	27.3813	24.408	26.2364	24.819	25.2053	90.12	67.4545	87.3	81.6111	29.732	30.6591	30.15	30.1444	23.9	24.4182	24.115	24.1333
1986	9	25	32.43	22.68	9.75	25.7154	31.2588	26.3778	27.38	24.664	26	24.7143	25.1059	92.1667	65.45	88.7	82.6471	30.424	29.945	30.03	30.0706	24.296	23.99	24.085	24.1
1986	9	26	32.5727	22.3895	10.1833	26.16	31.35	26.3263	27.5	24.775	25.9583	24.7048	25.1722	89.7826	67.2174	86.85	81.2778	30.4167	30.1348	29.975	30.2833	24.2875	24.0957	24.04	24.1944
1986	9	27	32.53	22.79	9.74	25.9308	30.52	26.0941	27.0313	24.728	25.8174	24.56	24.9947	90.92	69.1304	89	83.2778	30.368	30.0957	29.8316	30	24.284	24.0739	23.9737	24.0444
1986	9	28	32.2083	22.4556	9.75278	25.4609	31.4588	26.7238	27.7	24.381	25.9909	24.9917	25.2105	90.5	65.5714	87.5	81.4	29.7667	30.1048	30.5333	30.275	23.9381	23.9905	24.3958	24.185
1986	9	29	32.5182	22.6	9.91818	25.7	31.1412	26.4222	27.4643	24.4522	26.0571	24.6095	25.1222	90.913	67	86.1429	81	29.9174	30.2857	29.7143	30.0722	23.9913	24.1905	23.919	24.1056
1986	9	30	32.5158	22.1053	10.4105	26.2435	31.28	26.5176	27.5583	24.7478	25.7158	24.7053	24.8938	88.5	62.6111	86.4211	78	30.1091	28.9944	29.9158	29.0929	24.1136	23.4667	24.0053	23.5214
1986	10	1	33.0111	22.3647	10.6464	26.088	31.6091	26.35	27.7444	24.8087	26.072	24.8182	25.2353	89.8636	64.68	87.5909	79.7778	30.5174	30.044	30.2364	30.2722	24.3304	24.064	24.2	24.1944
1986	10	2	32.31	22.9222	9.38778	26.176	31.4455	26.07	27.4889	24.8	25.8385	24.4348	25.0682	89.56	64	86.6522	80.619	30.42	29.6	29.4391	30.0762	24.284	23.824	23.7435	24.081
1986	10	3	32.215	22.49	9.725	25.56	31.38	26.2842	27.4667	24.112	26	24.5818	24.9211	89.04	66.9048	87	80.8947	29.144	30.2381	29.7364	29.7368	23.56	24.181	23.9364	23.9105
1986	10	4	32.2381	22.2421	9.99599	25.8	31.57	26.4842	27.6375	24.4167	25.9478	24.7	25.0188	88.6667	65.3478	87.75	81.25	29.6583	29.9	30.04	29.9437	23.85	23.9913	24.08	24.0062
1986	10	5	32.07	22.8667	9.20333	26.0333	31.3182	25.9684	27.25	24.4333	26.15	24.3333	25.0105	88.0833	67.4583	86.9048	80.9474	29.6	30.5583	29.2905	29.8789	23.8417	24.35	23.6429	23.9842
1986	10	6	32.4	22.32	10.08	25.6783	31.0652	26.4	27.2647	24.4	26.288	24.7714	25.1722	90.7727	69.12	88.4762	82.8889	29.8045	31.02	30.2429	30.4	23.95	24.608	24.2048	24.2833
1986	10	7	32.1636	22.1474	10.0163	25.581	31.2737	26.14	27.5429	24.5238	25.8381	24.3905	25.0312	90.2105	66.8571	88.619	81.4667	29.6789	29.819	29.619	29.8133	23.8789	23.9238	23.8095	23.9133
1986	10	8	31.9368	21.9667	9.97018	25.8609	31.11	26	27.2615	24.8167	26.0957	24.5684	25.3	91.1905	68.3043	89.8421	83.25	30.6826	30.5609	30.0158	30.4313	24.4304	24.3304	24.0632	24.2875
1986	10	9	32.019	22.2421	9.77694	25.56	31.0364	25.9	27.1125	24.488	26.176	24.7048	25.1895	91.6	67.96	89.7143	83.5263	30.048	30.604	30.2714	30.4579	24.088	24.396	24.2095	24.3211
1986	10	10	32.18	22.225	9.955	25.8696	30.9684	26.2947	27.35	24.6696	26.0091	25.0364	25.2381	90.7826	66.8636	89.7727	82.381	30.2739	30.1045	30.8273	30.4048	24.2304	24.1273	24.5273	24.2857
1986	10	11	32.335	21.85	10.485	25.8	31.0421	26.0235	27.3125	24.4522	25.9182	24.55	25.0474	89.5652	66.3182	89	81.1579	29.787	29.9409	29.89	29.9737	23.9435	24.0364	24	24.0474
1986	10	12	31.9778	22.15	9.82778	25.7714	30.3	26.0556	27.0375	24.5636	25.94	24.4211	25.0167	89.9048	70.35	88.2105	82.7059	29.8143	30.47	29.5842	29.8588	23.9524	24.325	23.8263	24
1986	10	13	31.9882	21.8235	10.1647	25.69	30.5238	26.0737	27.225	24.48	25.6783	24.6286	25.0389	90.9	66.7826	89	81.8333	29.915	29.4435	30.0333	29.9389	24.025	23.7043	24.0905	24.0278
1986	10	14	32.1	21.9667	10.1333	25.9333	31.49	26.4375	27.6538	24.2583	26.5455	24.54	23.6941	86.7826	68.0455	86.6316	79.8667	29.2208	31.4182	29.4579	29.6933	23.6125	24.7682	23.7526	23.8933
1986	10	15	32.0222	22.28	9.74222	25.4609	31.12	26.4	27.5933	24.0364	26.2364	24.5909	25.0937	89.5	67.9091	86.619	80.4375	29.0636	30.7273	29.7857	29.95	23.4909	24.4409	23.9476	24.025
1986	10	16	32	22.03	9.97	25.1167	31.0364	25.9375	26.9071	23.992	25.7667	24.5333	24.5	91.375	66.1667	89.6667	82	29.1625	29.6792	29.95	28.98	23.5917	23.85	24.0167	23.4733
1986	10	17	32.27	21.1333	11.1367	25.7909	30.6571	25.9158	27.0812	24.1043	25.875	24.5818	24.83	86.9091	68.9167	90.1364	81	28.8	30.1708	30.0682	29.5105	23.3864	24.1333	24.0909	23.7684
1986	10	18	31.335	22.2842	9.05079	25.2261	30.3429	25.5889	26.6375	23.8545	25.6833	24.2095	24.4706	89.5238	69.375	87.7619	82.5	28.7864	29.8375	29.1952	29.1167	23.3455	23.9958	23.5857	23.55
1986	10	19	31.8429	22.1778	9.66508	25.3565	30.88	26.2444	27.0786	24.2261	25.6522	24.7619	23.4529	90.4762	66.7826	89.4286	82.6471	29.5217	29.5043	30.3238	29.6529	23.8	23.8	24.2476	23.8824
1986	10	20	31.2526	21.9789	9.27368	25.15	30.3474	26.0625	26.9077	24.1583	25.8522	24.5053	24.8176	92.25	70.0909	87.6111	83.8	29.5	30.3045	29.4167	29.76	23.7833	24.2273	23.7444	23.9267
1986	10	21	31.5222	22.2211	9.30117	25.464	30.7524	25.8615	27.0917	24.35	25.68	24.3429	24.8143	90.75	67.75	89.9286	83.0769	29.7292	29.8458	29.6071	29.9154	23.8958	23.9792	23.8571	24
1986	10	22	31.5333	22.2947	9.2386	25.8667	30.72	26.2316	27.175	24.4833	25.6087	24.6636	24.9105	89.4167	66.1739	88.4091	81.8421	29.8167	29.3087	30.0364	29.7316	23.9583	23.6652	24.0864	23.9316
1986	10	23	31.555	21.9556	9.59944	25.3304	30.57	26.1294	27.0063	24.487	25.7913	24.6222	24.9412	93.4348	69.1304	89.7778	84.7059	30.1739	30.0478	30.0889	30.1353	24.1783	24.087	24.1056	24.1353
1986	10	24	31.1684	22.36	8.80842	25.2696	29.84	25.6222	26.5875	24.5429	25.9273	24.35	22.1294	93.2222	73.5455	90.1	86.375	30.3524	30.8182	29.61	30.2688	24.2619	24.5273	23.87	24.2188
1986	10	25	31.28	22.3111	8.96889	25.3	29.99	25.8556	26.8133	24.3167	25.7913	24.495	24.8944	92.8696	72.6957	89.4	84.3333	29.9	30.4043	29.815	29.9722	24.0217	24.2826	23.965	24.0556
1986	10	26	31.9905	21.8	10.1905	25.1917	31	26.0235	27.1071	24.175	26.2261	24.75	25.0556	92	68.5909	89.35	83	29.4958	30.7955	30.275	30.1941	23.775	24.4591	24.225	24.1529
1986	10	27	31.7222	22.3158	9.40643	25.5565	30.6286	25.9375	26.8615	24.4783	26.2	24.6	25.0875	91.6957	70.2917	88.7368	83.75	30.0087	31	29.9316	30.3125	24.0652	24.5917	24.0316	24.2312
1986	10	28	32.3647	22.3824	9.98235	25.8261	31.01	26.3882	27.3	24.8545	26.3217	24.95	23.95	92.0476	70.2174	89.15	83.5882	30.7545	31.1957	30.63	30.6235	24.4864	24.6609	24.425	24.4118
1986	10	29	31.8941	22.5263	9.3678	25.8762	30.69	26.25	27.2857	24.8818	25.8545	24.6947	25.1118	92.8571	68.6818	88.1579	82.75	30.9714	30.0136	30.0632	30.175	24.6143	24.0591	24.1105	24.1625
1986	10	30	31.4286	22.2526	9.17594	25.456	30.24	26.1053	26.9889	24.344	26.0348	24.6727	25.0286	91.48	72.6522	89.8182	84.8095	29.736	30.9565	30.2	30.3286	23.932	24.5348	24.1727	24.2333
1986	10	31	30.9053	22.34	8.56526	25.544	29.7048	26.2111	26.8733	24.472	25.7826	25.01	25.0333	91.375	72.6087	92.15	85.1875	29.988	30.3913	31.05	30.2562	24.06	24.2652	24.63	24.1938
1986	11	1	31.22	22.5727	8.64727	25.2917	29.86	26.0353	26.8533	24.512	25.8818	24.7444	24.9846	92.2381	73.8182	91.1111	85.25	30.1083	30.7682	30.4778	30.4125	24.1083	24.4864	24.3056	24.2875
1986	11	2	31.12	21.2273	9.89273	25.9833	30.1158	26.0875	26.9933	24.6417	25.5773	24.6	24.8722	89.75	70.4091	88.7368	82.8333	30.1333	29.8	29.9368	29.8167	24.1417	23.9273	24.0368	23.9389
1986	11	3	31.381	22.5429	8.8381	25.7455	30.23	25.8353	26.9417	24.6087	25.6348	24.65	24.95	91.3636	69.3913	91.25	83.8	30.2591	29.7696	30.26	30.02	24.2182	23.9043	24.205	24.0733
1986	11	4	31.3048	22.42	8.88476	25.3913	29.9333	25.9889	26.7625	24.5565	25.65	24.565	23.6684	92.8571	71.625	89.05	84.7895	30.3043	30.0667	29.9	30.0211	24.2435	24.1042	24.015	24.1
1986	11	5	31.46	22.4167	9.04333	25.9182	30.581	25.8941	27.0933	24.687	26.025	24.62	25.1263	90.5909	69.7917	89	83.0556	30.2455	30.5958	30.03	30.3056	24.2136	24.375	24.075	24.2333
1986	11	6	31.4091	22.8286	8.58052	25.6261	30.4947	26.1684	27.0562	24.4348	25.9	24.7455	24.9	90.8696	69.0455	89.8182	82.7368	29.8739	30.2591	30.3318	29.8947	23.9739	24.2	24.2591	23.9895
1986	11	7	31.2667	22.39	8.87667	25.4087	30.49	26.01	27.0353	24.3391	25.8545	24.7727	24.9526	91.8261	68.6818	90.7727	83.0526	29.7826	30.1318	30.4591	29.9632	23.9391	24.1045	24.3227	24.0263
1986	11	8	31.4737	22.3048	9.16892	25.7917	30.6476	25.9444	27.0778	24.7083	25.7826	24.6526	25.1	91.7083	67.7391	90.2105	83.3684	30.4208	29.8783	30.2105	30.2737	24.3083	23.9783	24.1684	24.2211
1986	11	9	30.9714	22.4476	8.52381	25.4167	29.86	25.9059	26.74	24.4333	25.4174	24.7684	24.8471	92.3333	70.1739	90.6842	84.3529	29.9708	29.4783	30.4368	29.8765	24.0625	23.7652	24.3158	23.9941
1986	11	10	31.1905	22.4	8.79048	25.2	29.8526	26	26.7857	24.3583	25.5304	24.69	21.9882	92.15	70.1818	89.9	83.7647	29.9458	29.65	30.23	29.8235	24.0417	23.8682	24.2	23.9765
1986	11	11	31.2333	22.2762	8.95714	25.575	30.3091	25.7733	26.8429	24.45	25.728	24.6111	24.8882	91.625	69.04	91.0556	83.8235	29.9542	29.916	30.15	29.8941	23.9917	24.028	24.1833	24
1986	11	12	31.1778	22.3238	8.85397	25.4783	30.4842	25.975	27.0154	24.6	25.4	24.8222	24.9933	93.1739	66.9545	90.9444	83.4667	30.3609	29.0636	30.5944	30.0733	24.2609	23.5227	24.3778	24.0933
1986	11	13	31.12	22.2421	8.87789	25.4091	29.74	25.3625	26.5071	24.4455	25.3217	24.5111	24.825	92.4545	70.2609	92.4444	85.375	30.0136	29.3391	30.1389	29.9625	24.0773	23.6609	24.1333	24.025
1986	11	14	31.0737	22.0364	9.03732	25.0917	29.7368	25.9529	26.6133	24.125	25.6273	24.49	24.7	92.5	72	89.3	84.5	29.4333	30.0864	29.82	29.6722	23.7458	24.0591	23.975	23.8833
1986	11	15	30.7316	22.2952	8.43634	25.0583	29.47	26.05	26.58	24.2417	25.6783	24.7294	24.85	93.5833	74	89.2353	85.5	29.75	30.413	30.2353	30.0812	23.9333	24.2696	24.2059	24.1062
1986	11	16	30.8316	22.2667	8.56491	25.4833	29.7667	26.0667	26.8786	24.2174	25.6476	24.6556	24.8412	90.5652	71.8571	89.0556	83.7647	29.4522	30.1238	30.0722	29.8765	23.7261	24.1048	24.1167	23.9647
1986	11	17	30.9684	22.24	8.72842	25.5455	29.9684	25.6875	26.6214	24.4476	25.6455	24.5895	24.9125	91.4286	71.1818	90.3158	84.5625	29.9476	30.0682	30.0789	30.0563	24.0429	24.0545	24.0947	24.1
1986	11	18	30.8053	22.38	8.42526	25.0727	29.6947	25.8933	26.3833	24.2273	25.5364	24.7444	24.8267	93.3182	72.0952	91.4444	87.0714	29.7364	30.0048	30.4667	30.1857	23.9045	24.0714	24.3389	24.1786
1986	11	19	30.56	22.43	8.13	25.0727	29.1778	25.5875	26.1714	24.1455	25.4409	24.67	24.7316	92.7273	73.9524	92.1579	86.5882	29.5045	30.0762	30.4263	29.9647	23.7864	24.1095	24.3263	24.0353
1986	11	20	30.33	22.36	7.97	25.4909	29.2381	26.1765	26.66	24.5636	25.5565	24.89	23.6579	92.4286	74	90.45	85.2778	30.2364	30.1739	30.63	30.1389	24.2182	24.1348	24.415	24.1389
1986	11	21	30.5474	21.98	8.56737	25.3273	29.6706	25.5375	26.3667	24.6182	25.8	24.6526	25.1143	93.8	73.3	92.2105	87.6667	30.4955	30.49	30.3579	30.64	24.35	24.325	24.2789	24.4267
1986	11	22	30.6348	22.3429	8.29193	25.2	29.5158	25.6778	26.44	24.4522	25.6762	24.7143	24.9267	93.8636	73.6	91.1905	86.6875	30.1739	30.415	30.3857	30.3063	24.1783	24.295	24.2905	24.2375
1986	11	23	30.65	22.4571	8.19286	25.513	29.6857	25.8118	26.675	24.5391	25.4833	24.68	24.8556	92.1818	72.375	90.1	85.0526	30.1826	29.85	30.23	30.0105	24.1826	23.975	24.195	24.0895
1986	11	24	30.7143	22.6571	8.05714	25.488	29.67	25.8889	26.7688	24.624	25.5391	24.9238	23.75	92.9167	72.1818	91.5714	85.0556	30.4	30.1227	30.8	30.2944	24.308	24.1409	24.5095	24.2389
1986	11	25	30.4381	22.0095	8.42857	25.25	29.3333	25.8	26.4125	24.3083	25.6	24.7238	24.9263	92.75	74.3333	90.5714	86.8947	29.8	30.2833	30.3095	30.3474	23.9625	24.1917	24.2524	24.2526
1986	11	26	30.6706	22.2727	8.39786	25.3	29.4625	26.0667	26.5545	24.5167	25.45	25.0111	24.8786	93.6087	72.2632	90.4444	85.7857	30.2667	29.6632	30.8611	30.2286	24.2417	23.8737	24.5444	24.2071
1986	11	27	30.2526	22.6	7.65263	25.144	29.2476	25.8444	26.4471	24.328	25.2833	24.74	24.7368	93.64	72.9167	91.35	86	29.904	29.5	30.44	29.8579	24.02	23.7792	24.34	23.9947
1986	11	28	30.1579	22.6	7.55789	25.6522	29.1333	25.55	26.45	24.5304	25.2167	24.4421	24.7824	91.3478	72.7083	90.7368	85.1765	30.0522	29.3917	29.8211	29.8765	24.1174	23.7083	23.9895	24.0118
1986	11	29	29.7579	22.11	7.64789	25.4917	28.6842	25.4471	26.1812	24.2917	25.1273	24.52	24.6579	90.7917	74.5455	92	86.0526	29.6125	29.4045	30.105	29.7421	23.8292	23.7045	24.12	23.9
1986	11	30	29.91	21.9111	7.99889	25.0286	28.29	25.4067	26	24.0095	25.2273	24.4889	24.5529	92.1429	77.0909	91.0556	86.8824	29.1857	29.8409	29.95	29.6235	23.6143	23.9636	24.0333	23.8588
1986	12	1	30.04	21.59	8.45	24.9304	28.6727	25.3556	26.2111	24	25.2292	24.19	23.295	92.0952	75.9167	90.95	86.05	29.2652	29.7792	29.415	29.56	23.6522	23.9292	23.75	23.83
1986	12	2	30.0105	21.6737	8.33684	25.0762	28.6444	25.4625	26.3643	24	25.06	24.2778	23.0412	91.2	74.45	90.8889	84.375	29.1667	29.265	29.5667	29.1812	23.6	23.645	23.8333	23.6
1986	12	3	29.96	21.44	8.52	24.8696	28.8952	25.1529	25.9867	23.7652	24.9636	23.8316	24.3187	91.4348	73.3182	89.6842	86.0625	28.7348	29.0318	28.6737	29.1562	23.3391	23.4727	23.3	23.5687
1986	12	4	30.0909	21.4762	8.61472	24.487	28.5	25.28	25.8737	23.5304	24.887	24.0636	24.2316	92.0455	72.7826	90.7727	85.45	28.413	28.7913	29.2136	28.94	23.1478	23.3348	23.6182	23.44
1986	12	5	30.34	21.8381	8.5019	24.6083	28.9	25.3263	26.0294	23.6348	24.8667	24.0952	24.3533	91	71	90.4762	83.5882	28.5087	28.5524	29.2476	28.7	23.2217	23.181	23.6333	23.3
1986	12	6	30.27	21.7667	8.50333	25.0364	29.0444	25.6824	26.3375	23.9636	24.9	24.1053	24.2706	91.2381	71.75	88.6842	84.1667	29.0682	28.64	29.0737	28.9056	23.55	23.255	23.5421	23.4389
1986	12	7	30.2333	21.6611	8.57222	25.1619	29.181	25.68	26.5643	23.9714	25.0364	24.4	23.0312	90.35	71.8636	89.7059	83.7333	29.0476	28.9545	29.6824	29.22	23.5095	23.4727	23.8882	23.64
1986	12	8	29.7538	22.2471	7.50679	25.035	29.0813	25.26	26.1222	23.84	24.9412	24.15	24.43	90.8	71.6471	89.9167	85.5	28.78	28.7235	29.2333	29.3	23.38	23.3412	23.6417	23.67
1986	12	9	29.7	22.1789	7.52105	25.5818	28.5333	25.1667	26.1647	24.2818	25	24.16	24.5	90.0909	75.2273	91.15	85.8333	29.5	29.2545	29.4	29.4778	23.7955	23.6364	23.73	23.7611
1986	12	10	30.15	22.1238	8.02619	24.8261	28.4842	25.7667	26.3	23.8087	24.7238	24.4	24.35	91.9565	71.05	89.4	83.9375	28.8478	28.315	29.635	29.1625	23.4087	23.05	23.875	23.5875
1986	12	11	30.0833	22.1429	7.94048	25.0609	28.9048	25.8333	26.4875	23.8667	25.0261	24.38	24.6333	90.2273	71.1364	88.5	83.1765	28.7826	28.8864	29.58	29.1471	23.3783	23.4045	23.81	23.5647
1986	12	12	30.1263	22.07	8.05632	25.3043	28.9727	25.7444	26.3882	24.0261	24.8435	24.4381	24.3579	90.0435	70.6087	89.05	82.5556	29.0435	28.4696	29.53	28.7056	23.5261	23.1261	23.8	23.3167
1986	12	13	29.981	22.49	7.49095	25.1545	28.8286	25.6421	26.4188	23.9455	24.7	24.1368	24.2111	90.8182	71.913	89.4737	83.5294	28.9455	28.3043	29.1684	28.6529	23.4909	23.0696	23.6105	23.3
1986	12	14	30.15	22.2857	7.86429	24.9958	28.7048	25.48	26.2158	23.8	24.5917	23.7818	24.1	90.4348	71.5217	87.5	83.1429	28.7	28.2391	28.3818	28.4762	23.3375	23.0652	23.1545	23.2048
1986	12	15	29.8909	22.1	7.79091	24.7652	28.5636	25.295	25.95	23.5652	24.6095	23.8636	23.98	90.6087	71.4762	89.7727	83.85	28.2826	28.1143	28.7545	28.32	23.0783	22.9381	23.3591	23.085
1986	12	16	30.125	21.95	8.175	24.5727	28.6444	25.0714	26.0846	23.4091	24.26	23.625	23.84	90.7727	69.25	88.625	81.8	28.0227	27.255	28.2312	27.8267	22.9455	22.425	23.0437	22.7933
1986	12	17	30.0381	21.6524	8.38571	24.2875	28.4286	25.2222	25.8222	23.3125	24.6909	23.89	24.0368	92.3333	72.3636	90	84.7895	28.0083	28.4182	28.84	28.5368	22.925	23.1273	23.395	23.2105
1986	12	18	30.0952	21.6	8.49524	24.725	28.1	25.6421	26.1556	23.6333	24.5429	24.1571	24.2167	91.087	73.5714	88.9048	84.1579	28.5333	28.2333	29.1952	28.6737	23.2083	23.0333	23.6095	23.2842
1986	12	19	30.3059	21.8476	8.45826	24.6917	28.8762	24.95	25.9625	23.5217	24.7565	23.7778	24.0412	91.4348	70.6957	90.0556	83.9412	28.3435	28.3391	28.6333	28.4588	23.0957	23.0609	23.2722	23.1706
1986	12	20	30.5474	21.7429	8.80451	24.2545	29.1158	25.6111	26.2667	23.2652	25.1667	24.0762	24.3056	91.9048	72.7143	88.7	84.5294	27.9364	29.3381	29.155	29	22.8727	23.6286	23.57	23.4647
1986	12	21	30.55	22.1895	8.36053	24.7909	29	25.4588	26.3615	23.6455	24.6235	23.8526	24.1538	91.0909	69.4375	87.6316	83.2308	28.4909	28.0438	28.5789	28.5692	23.1864	22.925	23.2316	23.2385
1986	12	22	30.1263	22	8.12632	24.4875	28.75	25.525	26.18	23.4833	24.713	24	24.1824	91.9167	71	88.2778	83.8235	28.3	28.2364	28.8722	28.6941	23.0917	23.0364	23.4111	23.3059
1986	12	23	30.5444	21.9222	8.62222	24.8727	29.3	25.3875	26.4143	23.8348	25.21	23.9889	22.9588	91.75	72	89.2778	84.4375	29.0182	29.315	28.9222	29.25	23.5182	23.645	23.4389	23.6312
1986	12	24	30.4833	21.77	8.71333	24.3583	28.9176	25.04	26.125	23.2417	24.7158	23.8167	22.0818	90.8696	70.5263	89.3333	84.1	27.8	28.2632	28.725	28.73	22.8042	23.0316	23.2917	23.31
1986	12	25	30.52	21.4125	9.1075	24.6444	29.4125	25.3846	26.3273	23.5778	24.9111	23.9867	24.2538	91.6667	69.7222	89.0667	83.5385	28.4167	28.5056	28.88	28.7385	23.1556	23.1444	23.44	23.3231
1986	12	26	30.2737	21.8588	8.41486	24.66	28.6333	25.4875	26.4	23.57	24.6762	23.9889	24.475	91.3	71.2	88.2222	84.4	28.42	28.36	28.8667	29.4467	23.135	23.08	23.4	23.7533
1986	12	27	29.9	21.96	7.94	24.5455	28.4529	24.9125	25.6571	23.3455	24.4105	23.6222	23.9125	90.6364	70.3158	89.1667	84	27.9227	27.6842	28.2944	28.2438	22.8727	22.6947	23.0778	23.05
1986	12	28	29.8889	21.5059	8.38301	24.1579	28.4375	25.025	25.6923	23.0889	24.0118	23.2111	23.5077	90	66.7059	86.2222	81.1538	27.4056	26.5059	27.3333	27.2154	22.5722	21.9824	22.4889	22.4231
1986	12	29	30.4933	20.9	9.59333	23.981	29.0588	24.5714	25.5385	22.7333	24.2316	23.275	23.2733	90	67.1579	88.75	81.1333	26.8619	26.9421	27.625	26.7933	22.2238	22.2526	22.675	22.1933
1986	12	30	30.3412	21.3368	9.00433	24.4952	28.6706	24.8857	25.9583	23.0571	24.1444	23.15	23.5385	88.6667	67	86.5625	80	27.2857	26.8444	27.2375	27.1846	22.4714	22.1722	22.4563	22.4077
1986	12	31	30.4667	21.72	8.74667	24.48	29.2625	25.34	26.2	23.1905	24.1412	23.5167	23.7909	89.75	65.4118	86.5	79.5	27.5	26.6941	27.8417	27.37	22.63	22.0412	22.7917	22.49

## Sheet: 1986
			Temperature			Temperature				Temperature				Relative Humidity				Pressure				Dew temperature
Year	Month	Day	Maximum	Minimum	Max-Min	1899-12-31 07:00:00	1899-12-31 13:00:00	1899-12-31 19:00:00	Average	1899-12-31 01:00:00	1899-12-31 13:00:00	1899-12-31 19:00:00	Average	1899-12-31 01:00:00	1899-12-31 13:00:00	1899-12-31 19:00:00	Average	1899-12-31 07:00:00	1899-12-31 13:00:00	1899-12-31 19:00:00	Average	1899-12-31 07:00:00	1899-12-31 13:00:00	1899-12-31 19:00:00	Average		Month	Taverage	Hraverage
1987	1	1	31.8	20.2	11.6	24.6	31.4	24.2	26.1	23.4	24	21.2	22.9	90	54	77	74	28	25	23.2	25.4	22.9	21.1	19.9	21.3		January	25.9338	76.4385
1987	1	2	30.8	22.8	8	23.6	30.4	24.8	25.9	23.2	23.2	22	22.8	97	55	79	77	28.2	23.7	24.6	25.5	23	20.2	20.8	21.4		February	26.6964	73.0808
1987	1	3	31	22.4	8.6	23	28.6154	25.2	25.7	21.8	24.03	22	23.4563	90	67.1053	76	80.6875	25.3	26.5263	24.3	27.0312	21.3	22.0263	20.6	22.3312		March	27.6229	70.637
1987	1	4	31	22.6	8.4	23.6	30.4	24.4	25.7	23	23.2	21.8	22.7	95	55	80	77	27.7	23.7	24.4	25.3	22.8	20.2	20.7	21.2		April	28.1232	75.9865
1987	1	5	33	22.2	10.8	22.8	32	25	26.2	22	24.8	22.6	23.1	93	56	82	77	25.9	26.5	25.8	26.1	21.7	22.1	21.6	21.8		May	27.7555	80.7614
1987	1	6	30.6	21.3238	9.27619	24.272	28.8	24.4	25.8636	23.048	22	22.4	22.2063	89.75	55	84	80.5333	27.328	22	25.8	27.28	22.54	19	21.6	22.4867		June	28.3707	76.7783
1987	1	7	28	21.4952	6.50476	22.8	26.2	23.4	24	22.9043	21.8	21.6	20.7059	89.3684	68	86	80.2	27.1091	23.2	24.6	26.7733	22.4	19.9	20.8	22.14		July	28.779	71.5553
1987	1	8	31.2	21.4952	9.70476	23.925	30.4	22.8	25.85	22.8333	22.4	19.4	23.4333	91.125	50	73	81.2222	27.0625	21.8	20.3	27.0778	22.35	18.9	17.7	22.3556		August	29.2809	70.2285
1987	1	9	30.3158	21.31	9.00579	22.8	32	24.7733	25.8929	22	24.1565	23.0762	23.3476	93	68.5909	85.65	80.6	25.9	26.8455	27.025	26.94	21.7	22.1727	22.245	22.24		September	27.9211	78.9069
1987	1	10	30.3789	21.2632	9.11579	23.9043	28.9125	25.2857	26.0583	22.6087	24.0261	23.35	23.4882	89	66.8261	85.65	80.6667	26.5783	26.487	27.485	27.0056	22.0609	21.9696	22.56	22.2944		October	27.1711	83.0243
1987	1	11	29.94	21.3524	8.58762	24.2167	28.7286	24.84	25.8154	22.8833	23.781	23.0762	23.3368	89.3333	66.619	86.0952	80.9474	27.0208	26.0571	27.0857	26.8895	22.3208	21.6476	22.3048	22.2105		November	26.6872	84.8255
1987	1	12	29.9333	21.24	8.69333	24.2083	28.8937	24.9375	25.7933	22.6917	23.5909	23.1143	23.1474	87.8333	64.0909	85.2381	79.4211	26.5333	25.4636	27.0429	26.4105	22.0292	21.2909	22.2952	21.9263		December	26.2871	84.4013
1987	1	13	30.2158	21.17	9.04579	24.125	28.6154	24.7714	25.6909	22.7304	23.5684	23.0526	23.16	88.5652	65.3158	85.9474	79.6667	26.6609	25.4684	26.9947	26.4267	22.1174	21.3263	22.2789	21.9267
1987	1	14	31.4	21.4842	9.91579	24.1304	29.6143	24.2	25.9333	22.9667	24.22	21.4	22.4053	90.0909	65.4737	78	80.125	27.1565	26.7263	23.6	27.175	22.4304	22.1211	20.2	22.4
1987	1	15	30.2	21.2273	8.97273	22.8	29.8	25.2	25.8	21	22.8	21.6	21.8	85	55	73	71	23.7	23.1	23.4	23.4	20.2	19.8	20	20
1987	1	16	31.8	22.8	9	23.8	29.5	25.6	25.8067	22.4	23.7304	22.6	23.1842	89	62.2609	78	79.4737	26.2	25.4348	25.4	26.4526	21.8	21.3043	21.4	21.9579
1987	1	17	31.2	23.8	7.4	24.6	30.8	25.8	26.8	23	23.8	21.4	22.7	87	56	68	70	27	24.9	22.6	24.8	22.4	21	19.4	20.9
1987	1	18	31.6	23	8.6	23.8	29.4375	25.4	25.7769	22.2	23.7091	22	23.0889	87	61.2273	75	77.8235	25.7	25.2909	24.2	25.9294	21.5	21.1727	20.6	21.6235
1987	1	19	31.6	23.4	8.2	24.2	31.2	25.2	26.5	22.6	24.4	22	23	87	57	76	74	26.4	26.1	24.3	25.6	22	21.8	20.6	21.5
1987	1	20	30.2	22	8.2	22.6	29.6	24.6	25.4	21.6	22.2	20.4	21.4	92	53	69	71	25.1	21.9	21.2	22.7	21.2	18.9	18.4	19.5
1987	1	21	31	22.4	8.6	24.6	30.8	25.2	26.5	22	22.8	21.4	22.1	80	51	72	67	24.7	22.5	23	23.4	20.9	19.4	19.7	20
1987	1	22	30.4	23	7.4	24.6	29.7125	25	26.2071	22.6	23.5043	21.6	22.1909	84	61.4783	74	78.0476	26.1	24.9696	23.6	26.3333	21.8	20.9652	20.1	21.8762
1987	1	23	30.3524	23.4	6.95238	24.8	29.52	25.24	26.0538	22.8	23.8182	22.9636	23.26	84	63.8636	84	79.45	26.4	25.7682	26.6818	26.56	22	21.5	22.0682	22.02
1987	1	24	33.8	21.4	12.4	23.8833	29	24.2	26.3071	22.5	22.2	20.8	23.1947	88.875	56	74	77.8947	26.3125	22.3	22.3	26.3211	21.9042	19.2	19.3	21.8579
1987	1	25	31.4	21.8	9.6	23.2	29.64	25.2	25.9692	21.4	23.5909	21.4	23.0056	85	60.8182	72	76.6667	24.3	24.9864	23	25.7889	20.6	20.9591	19.7	21.5333
1987	1	26	31.8	22.2	9.6	23.2	30.6	24	25.5	22	23.6	21.4	22.3	90	56	80	75	25.6	24.5	23.8	24.6	21.5	20.8	20.3	20.8
1987	1	27	31.6	22.4	9.2	23.4	30.6	23.8	25.4	22	23.2	21.2	22.1	89	54	80	74	25.5	23.6	23.5	24.2	21.4	20.1	20.1	20.5
1987	1	28	30.6	22.6	8	24.0167	29	25.6	26.0154	22.525	23.2	22.2	23.15	88.0833	61	75	78.8	26.3042	24.6	24.5	26.36	21.8708	20.8	20.8	21.86
1987	1	29	29.8	23.8	6	24.8	29.2	25.8	26.4	22.4	21.6	21.4	21.8	82	51	68	67	25.5	20.8	22.6	23	21.4	18.1	19.4	19.7
1987	1	30	30.49	23.4	7.09	24.4	28.8	25.1625	26.1133	21.8	21.8	23.1333	23.1053	80	54	84.9524	77.3684	24.4	21.5	27.0238	26.1	20.7	18.7	22.3	21.7105
1987	1	31	32	23.2	8.8	25	31.6	25.4	26.9	22.2	23.6	21.2	22.3	79	51	69	66	24.9	23.9	22.4	23.7	21	20.3	19.3	20.2
1987	2	1	30.2	22.4	7.8	24.6	28.4	25.2	25.9	22.2	23.2	22.2	22.5	81	65	77	74	25.2	25	24.8	25	21.2	21.1	20.9	21.1
1987	2	2	32.2	23.8	8.4	24.6	27.6	25.8	26	22.6	24	22.4	23	84	74	75	78	26.1	27.5	24.8	26.1	21.8	22.6	21	21.8
1987	2	3	33.2	24.2	9	25.4	32.6	26	27.5	23.2	24.8	23	23.7	83	53	78	71	27	26.2	26.1	26.4	22.3	21.8	21.8	22
1987	2	4	31.8	24.4	7.4	25	31.2	25	26.5	23.2	24	22.4	23.2	86	55	80	74	27.2	25.1	25.4	25.9	22.5	21.2	21.3	21.7
1987	2	5	31.2	24	7.2	24.8	30.2	25.6	26.5	22.8	23.4	21.2	22.5	84	57	68	70	26.4	24.3	22.3	24.3	22	20.6	19.2	20.6
1987	2	6	31.2	22.4	8.8	23.8	29.7294	25.6	25.9933	22.6	23.2409	22.6	22.8857	90	59.5909	78	77.25	26.6	24.2273	25.4	25.525	22.1	20.4682	21.4	21.335
1987	2	7	35.6	23.8	11.8	24.4	29.4429	27.2	26.4667	23	23.5333	22.8	23.1263	89	61.7143	69	76.2632	27.2	25.0286	24.8	25.9842	22.4	20.9952	21	21.6579
1987	2	8	29.6	22.4	7.2	24.2	29.6615	26	26.4273	22.8	23.4632	23.4	23.04	89	57.9444	81	75.3333	26.8	24.3833	27.1	25.7067	22.2	20.5444	22.4	21.48
1987	2	9	32.4	23.4	9	24.8	31.4	26.4	27.3	23.2	24.2	23.2	23.5	87	55	77	73	27.4	25.4	26.3	26.4	22.6	21.4	21.9	22
1987	2	10	32.8	23.2	9.6	24.6	31.4	25.6	26.8	23.8	23.6	23.2	23.5	94	52	82	76	28.9	24	26.8	26.6	23.5	20.4	22.3	22.1
1987	2	11	30.8	24.2	6.6	24.687	30.4	25	26.3833	22.7565	22.4	21.4	21.915	84.5455	50	73	75.1765	26.3565	21.8	23.1	25.6	21.9217	18.9	19.8	21.4235
1987	2	12	31	23.2	7.8	23.4	30.4	25.4	26.1	22.2	23.8	22.2	22.7	90	58	76	75	26	25.1	24.6	25.2	21.7	21.2	20.9	21.2
1987	2	13	32.4	22.8	9.6	24.2	31.2	25.8	26.8	22.8	24.2	22.4	23.1	89	56	75	73	26.8	25.6	24.8	25.7	22.2	21.5	21	21.6
1987	2	14	31.6	23.6	8	24.4	30.2	26	26.6	22.8	24	21.6	22.8	87	60	68	72	26.7	25.7	22.9	25.1	22.2	21.6	19.7	21.1
1987	2	15	33.6	22.4	11.2	24	32.4	26	27.1	21.8	24	21.4	22.4	83	50	67	66	24.7	24.3	22.4	23.8	20.9	20.6	19.4	20.3
1987	2	16	34	22.6	11.4	24.4	32.6	27.4	27.9	22.4	24.8	22.6	23.3	84	53	66	68	25.8	26.2	24.2	25.4	21.6	21.8	20.6	21.3
1987	2	17	34.8	22.8	12	24.2	29.2	26.8	26.8	23	25	22.6	23.5	90	71	70	77	27.3	28.9	24.6	26.9	22.5	23.5	20.9	22.3
1987	2	18	32.6	23.2	9.4	25	31.6	26.2	27.3	23.4	23.6	22.2	23.1	88	51	71	70	27.7	23.9	24.1	25.2	22.8	20.3	20.5	21.2
1987	2	19	30.6	24.4	6.2	25.2	28.2	25.6	26.2	22.6	23.4	22.4	22.8	80	67	76	74	25.7	25.6	25	25.4	21.5	21.5	21.1	21.4
1987	2	20	31.6	22.8	8.8	24.6	30.6	25.8	26.7	22	23.2	21.4	22.2	80	54	68	67	24.7	23.6	22.6	23.6	20.9	20.1	19.4	20.2
1987	2	21	32	23	9	24	30.4	25.6	26.4	21.8	23.4	22	22.4	83	56	73	71	24.7	24.2	24.1	24.3	20.9	20.5	20.5	20.6
1987	2	22	31.5238	23.4	8.12381	24.4	29	25.6875	26.5429	22	22.6	23.113	23.0905	81	58	80.8696	75.7143	24.8	23.2	26.5565	25.8333	21	19.9	22	21.5333
1987	2	23	32	23.2	8.8	24	30.4	26.4	26.8	22	23.8	22.4	22.7	84	58	71	71	25.1	25.1	24.4	24.9	21.2	21.2	20.7	21
1987	2	24	32.4	24.4	8	24.8	30.8	26.4	27.1	22.4	23.8	23.4	23.2	82	56	78	72	25.5	24.9	26.8	25.7	21.4	21	22.2	21.5
1987	2	25	33.6	24	9.6	25.2	32.4	27.2	28	23.4	25	23.4	23.9	86	55	73	71	27.6	26.8	26.3	26.9	22.7	22.2	21.9	22.3
1987	2	26	31.6857	21.4952	10.1905	24.4696	29.375	25.4375	26.1857	22.75	23.7818	22.9182	23.0579	86.5455	60.6364	79.8182	75.5263	26.6174	25.2409	26.1182	25.8842	22.0652	21.1909	21.7591	21.6
1987	2	27	32.2	21.95	10.25	25.6	29.6	25.6	26.6	22	23	22.6	22.5	73	57	78	69	24.1	23.7	25.4	24.4	20.5	20.3	21.4	20.7
1987	2	28	31.4	23.8	7.6	24.4	29.8	26.2	26.6	23.4	24.4	23.6	23.8	92	64	81	79	28.1	27	27.4	27.5	23	22.4	22.6	22.7
1987	3	1	31.8	19.6	12.2	25.6	31.2	26.4	27.4	23.2	24.6	23.2	23.7	82	59	77	72	26.8	26.6	26.3	26.6	22.3	22.1	21.9	22.1
1987	3	2	31.9684	19.6	12.3684	24.5091	32	25.5385	26.4846	22.5909	24.8	22.71	22.9789	85.0455	56	77.45	72.5263	26.0818	26.5	25.54	25.3158	21.7682	22.1	21.345	21.2316
1987	3	3	32.8	19.4	13.4	25.4	29.4	26.8	27.1	23.2	24	23.2	23.5	83	64	74	74	27	26.3	26.1	26.4	22.3	21.9	21.8	22
1987	3	4	32.6	19.2	13.4	25.2	30.75	26.6	26.76	23.2	23	22.9913	23.0955	85	56.4783	77.7826	73.0909	27.1	24.4739	26.0913	25.5545	22.4	20.6348	21.687	21.3545
1987	3	5	32.2	18.6	13.6	24.6	30.4	26.4	27	22.8	23.4	21.8	22.7	86	56	67	70	26.6	24.2	23.1	24.6	22.1	20.5	19.8	20.8
1987	3	6	32	19	13	25.2	31.6	26.4	27.4	22.6	23.4	22	22.7	80	50	68	66	25.7	23.4	23.5	24.2	21.5	20	20.1	20.6
1987	3	7	32	17.8	14.2	24.4	30.4353	25.4	26.9429	22.6	23.4417	21.8	23.0056	86	56.6667	73	73	26.2	24.2042	23.7	25.6632	21.9	20.4417	20.3	21.4158
1987	3	8	32.6	17.2	15.4	23.8	31.8	26	26.9	22.4	23	22.2	22.5	89	47	72	69	26.2	22.3	24.2	24.2	21.8	19.2	20.6	20.6
1987	3	9	33.4	20.2	13.2	23	32.2	26	26.8	21.8	23	20.4	21.7	90	46	60	65	25.3	22	20.3	22.5	21.3	19	17.7	19.4
1987	3	10	32.8	20.2	12.6	24.2	31.6	25.6	26.8	22	23.2	19.8	21.7	83	49	59	64	25	22.9	19.3	22.4	21.1	19.7	16.9	19.2
1987	3	11	33.2	20.6	12.6	22.6	32.2	25	26.2	21.4	22.6	20.4	21.5	90	44	66	67	24.7	21.1	20.9	22.2	20.9	18.4	18.2	19.2
1987	3	12	32.8	21.9619	10.8381	26.2	31.8	24.8	26.9	22	21.8	21.2	21.7	70	42	73	61	23.7	19.5	22.8	22	20.2	17.1	19.6	19
1987	3	13	32.2	22	10.2	25.2	31.6	25.4	26.9	22.2	22.6	20.2	21.7	77	46	62	62	24.8	21.5	20.2	22.2	20.9	18.7	17.7	19.1
1987	3	14	33.6	23.6	10	26.8	33	26	28	23.6	24	22.2	23.3	77	48	72	65	27	23.9	24.2	25.1	22.4	20.4	20.6	21.1
1987	3	15	32.0435	22.1727	9.87075	24.688	30.6625	25.9294	26.8438	22.84	23.7167	23.3167	23.2958	85.64	56.8696	79.125	73.6087	26.568	24.6739	26.8	26.0261	22.056	20.8261	22.1292	21.687
1987	3	16	31.4	21.9909	9.40909	24.648	29.4	26.4	26.48	22.632	24.4	23.325	23.2818	84.32	67	80.7917	75.0909	26.108	27.3	27	26.1682	21.764	22.5	22.2208	21.7364
1987	3	17	33.6	24.6	9	26.4	33	26.6	28.1	24.2	24.6	24	24.3	84	51	81	72	28.7	25.4	28.1	27.4	23.4	21.3	23	22.6
1987	3	18	32	22.12	9.88	24.8957	30.4	26.8	27.1462	22.8609	25.2	24	23.4158	84.3913	66	79	74.7895	26.4522	28.6	28	26.3316	22.0043	23.3	22.9	21.8316
1987	3	19	33	22.17	10.83	24.7391	31.2	27.2	27.3	22.9217	25.2	23.2	23.36	85.8696	62	72	73.35	26.7304	28.1	25.8	26.025	22.1652	23	21.6	21.68
1987	3	20	36.4	25.6	10.8	26	35.6	26.6	28.7	24.4	26.8	23.8	25	88	51	79	73	29.5	29.4	27.6	28.8	23.8	23.8	22.7	23.4
1987	3	21	35.8	24.4	11.4	25.6	35.2	26.4	28.4	24.4	26.2	23.0667	23.2857	91	49	75.3684	71.9474	29.8	28.1	25.6368	25.6105	24	23	21.3632	21.3947
1987	3	22	35.2	25.2	10	25.8	34.2	29	29.5	22.725	24.6	25.2	23.4263	84.25	46	74	74	26.2542	24.6	29.5	26.2211	21.8667	20.8	23.8	21.7895
1987	3	23	35.6	23.8	11.8	25.2	34.2	28.4	29	24.6	26.8	25	25.5	95	56	76	76	30.5	30.4	29.4	30.1	24.4	24.3	23.8	24.2
1987	3	24	37.8	25	12.8	25.4	35.8	29.2	29.9	24.8	25.8	25.2	25.3	95	45	73	71	30.9	26.6	29.4	29	24.6	22.1	23.8	23.5
1987	3	25	36.2	24.8	11.4	26	36	29.8	30.4	23.0957	26.2	25	23.6235	82.5652	46	68	72.7059	26.7043	27.5	28.5	26.4412	22.1304	22.7	23.2	21.9118
1987	3	26	33.8	25.2	8.6	26.2	33.4	28	28.9	24.6	24	23.8	24.1	88	46	71	68	29.9	23.6	26.7	26.7	24	20.2	22.2	22.1
1987	3	27	32.4818	24.6	7.88182	25.6	31.44	26.3375	27.3533	24	24.6087	23.6957	23.9	88	59.6364	79.1304	74.6364	28.8	26.4682	27.4043	27.0318	23.4	21.9136	22.513	22.3045
1987	3	28	33.2	24.4	8.8	24.6	30.6	26.4	27	23.2	23.8	23.2	23.4	89	57	77	74	27.5	25	26.3	26.3	22.7	21.1	21.9	21.9
1987	3	29	32.4	24.2	8.2	24.8	31.4	26.6	27.4	23.4	24	23.4	23.6	89	54	77	73	27.8	25	26.7	26.5	22.9	21.1	22.1	22
1987	3	30	31.4	24.6	6.8	27.2	30.6	26.8	27.9	23.2	24.2	23.2	23.5	72	59	74	68	25.8	26	26.1	25.9	21.6	21.7	21.8	21.7
1987	3	31	32.8	25.4	7.4	25.8	31.4	28.2	28.4	24	24.4	23.8	24.1	86	56	70	71	28.6	25.9	26.6	27.1	23.3	21.7	22.1	22.4
1987	4	1	33	24.8	8.2	25.6	31.6	27.8	28.2	23.8	22.8	22.8	23.1	86	47	65	66	28.3	22	24.5	24.9	23.1	19	20.7	20.9
1987	4	2	32.4	24.2	8.2	25.8	28.2	28.2	27.6	24.2	26	24	24.7	88	84	71	81	29.1	32.1	27.1	29.4	23.6	25.3	22.4	23.8
1987	4	3	33.2	24.8	8.4	25.8	31.2	26.8	27.6	24.2	24.6	23.6	24.1	88	59	77	74	29.1	26.6	27	27.6	23.6	22.1	22.4	22.7
1987	4	4	32.3304	23.2	9.13043	24.4	32	26.73	27.5579	23.2	25.4	23.3667	23.5957	90	59	76.0417	72.5217	27.6	28.1	26.5458	26.413	22.7	23	21.925	21.887
1987	4	5	33.2	24.8	8.4	25	28.2	26.6	26.6	24.4	25.8	24.6	24.9	95	83	85	88	30.2	31.6	29.6	30.5	24.2	25	23.9	24.3
1987	4	6	32.2	25	7.2	25	29.2	27.4	27.3	24.4	25.6	24.8	24.9	95	75	81	84	30.2	30.4	29.6	30.1	24.2	24.3	23.9	24.1
1987	4	7	33.8	25	8.8	26.8	33	27.8	28.8	23.8	25.8	23.6	24.4	78	57	71	68	27.5	28.5	26.4	27.4	22.7	23.2	22	22.6
1987	4	8	34.4	25	9.4	26.4	33	27.6	28.6	24	25.4	24.2	24.5	82	55	76	71	28.2	27.4	27.9	27.9	23.1	22.6	22.9	22.9
1987	4	9	32.7364	25	7.73636	26.4	34.6	26.2	28.4	24.2	26.2	25	25.1	84	52	91	75	28.7	28.5	30.9	29.4	23.4	23.2	24.6	23.7
1987	4	10	32.6	25.2	7.4	25.6	30.2	28.4	28.1	25	25	24.6	24.9	95	66	73	78	31.3	28.2	28.4	29.3	24.8	23.1	23.2	23.7
1987	4	11	31.8	25.6	6.2	26.4	31	27.6	28.1	24.4	25.4	24.8	24.9	85	64	80	76	29.2	28.7	29.4	29.1	23.7	23.4	23.8	23.6
1987	4	12	30.8	26.2	4.6	26.2	30	27.4	27.8	24.6	24.8	24.2	24.5	88	66	77	77	29.9	27.9	28.1	28.6	24	22.9	23	23.3
1987	4	13	34	25.6	8.4	26.4	32.4	28.2	28.8	23.4	25	23.2	23.9	78	55	66	66	26.8	26.8	25.1	26.2	22.2	22.2	21.2	21.9
1987	4	14	34.4	25.8	8.6	26.4	32.8	28.2	28.9	23.6	23.8	24	23.8	79	47	71	66	27.3	23.5	27.1	26	22.5	20.1	22.4	21.7
1987	4	15	32.85	22.89	9.96	25.5417	31.9333	26.3059	27.62	23.6583	24.7591	24.0364	24.1952	85.5833	56.4286	83.0455	74.95	27.975	26.381	28.4318	27.675	22.8958	21.8143	23.0818	22.65
1987	4	16	36.4	22.5391	13.8609	26.4	32.0111	28.4	28.0188	24	24.4522	24.6	24.1556	82	54.2174	73	73.1111	28.2	25.5957	28.4	27.4056	23.1	21.3174	23.2	22.5
1987	4	17	32.4087	24.2	8.2087	26.2	31.1529	26.6941	27.6563	24	25.0087	23.9826	24.2571	83	61.5652	81.5455	75.9524	28.4	27.5957	28.2591	27.9857	23.2	22.6217	23.0455	22.8667
1987	4	18	32.8	22.7524	10.0476	25.8583	31.7368	26.3895	27.5529	23.832	24.856	23.96	24.2458	84.9167	57.2083	81.1667	74.8636	28.1792	26.7042	27.9125	27.6727	23.0208	22.0958	22.8292	22.7136
1987	4	19	32.4381	22.7826	9.65549	27.2	37.2	29.4	30.8	23.68	26.8	25.4	24.1333	85.92	45	73	75.4444	28.064	28.4	29.8	27.6778	22.936	23.2	24	22.6722
1987	4	20	35.8	25.4	10.4	27.2	35.4	30.8	31	23.9826	26.2	25.6	23.1444	85.3333	49	66	77.4444	28.6043	27.9	29.4	28.25	23.2522	22.9	23.8	23.0389
1987	4	21	38.2	25.4	12.8	27.2	37	26.8	29.5	25.2	26	23.6952	24.1333	85	42	81.4286	75	30.7	26.4	27.681	27.5952	24.5	22	22.6571	22.6143
1987	4	22	37	24.4	12.6	25.4	36.6	28.2	29.6	23.9833	26.2	25.2	24.225	87.5417	44	79	75.05	28.7167	27.2	30.1	27.755	23.3167	22.4	24.1	22.71
1987	4	23	37.2	24	13.2	25.4	29.8	24	25.8	24.8	26.4	22.8	24.7	95	77	90	87	30.9	32.2	27	30	24.6	25.3	22.3	24.1
1987	4	24	35.6	23.6	12	25.2	30	23.4	25.5	25	26.4	22.6	24.7	98	76	93	89	31.5	32	26.9	30.1	24.9	25.2	22.3	24.1
1987	4	25	32.2	23.4	8.8	25.2	31.2	27.8	28	23.8	25.4	24.2909	24.4864	89	63	80.6818	74.6818	28.5	28.6	28.6182	28.2	23.3	23.3	23.2455	23.0182
1987	4	26	32.7182	25.4	7.31818	26.4	32.6	27.0889	27.8118	24.8	25.4	24.3565	24.6381	88	56	80.3043	77.4091	30.2	27.7	28.7	28.8455	24.2	22.8	23.287	23.3909
1987	4	27	33.4	23.6	9.8	26.0364	31.6	28.8	27.6857	25.8	24.2	24.2833	24.605	86.1818	54	82.625	77.0556	28.9545	25.3	28.8167	28.6278	23.4773	21.3	23.3708	23.2722
1987	4	28	32.6	25.2	7.4	25.6	31.2	28.8	28.6	24.2	24.8	25.4	24.8	89	60	76	75	29.3	27.1	30.2	28.8	23.7	22.4	24.2	23.4
1987	4	29	32.2	25.2	7	25.8	31.875	27.6	28.2929	25	25.4	24.4	24.7789	94	60.0952	77	75.1111	31.1	28.1	28.4	28.6778	24.7	22.9714	23.2	23.3056
1987	4	30	30.8	25.8	5	25.8	30.6	27.6	27.9	24.8	25.8	24.8	25.1	92	68	80	80	30.6	30	29.4	30	24.4	24.1	23.8	24.1
1987	5	1	29	24.2	4.8	25	26	26.6	26	24.6	25	24.8	24.8	97	92	86	92	30.7	31	30.1	30.6	24.5	24.6	24.2	24.4
1987	5	2	32.4	24.4	8	24.8	32	27	27.7	24	24.6	23.4	24	94	55	74	74	29.3	26	26.4	27.2	23.7	21.8	22	22.5
1987	5	3	33	24.4	8.6	26.4	32.2	26.8333	27.8588	24	24.6	24.8174	24.96	82	54	85	79.45	28.2	25.9	29.9696	29.535	23.1	21.7	24.0391	23.805
1987	5	4	33.4	25	8.4	26.8	31.2	29.2	29.1	24.2	25.6	25.6	25.1	81	64	75	73	28.5	29.1	30.4	29.3	23.2	23.6	24.3	23.7
1987	5	5	32.4	25.4	7	25.6	30.8	26.4	27.3	25	25.6	24.6	25.1	95	66	86	83	31.3	29.4	29.7	30.1	24.8	23.8	23.9	24.2
1987	5	6	32.4	24.4	8	25	32	26.2	27.4	24.8	25.4	25.2	25.1	98	59	92	83	31.2	28.1	31.4	30.2	24.7	23	24.9	24.2
1987	5	7	29.8	24.4	5.4	25.8	29.2	27	27.3	25.2	25.8	25.4	25.5	95	76	88	87	31.6	31	31.4	31.3	25	24.6	24.8	24.8
1987	5	8	32.4	22.8182	9.58182	25.8692	31.8	28.4	28.1267	24.6	25.8	25.2	24.8474	89.1667	62	77	77.5	29.9833	29.3	29.9	29.2556	24.0542	23.7	24.1	23.65
1987	5	9	34.4	23.3143	11.0857	26.2	31.4	27.4	28.1	25.4	25.6	25.2	25.4	94	63	84	80	31.9	29	30.6	30.5	25.1	23.5	24.4	24.4
1987	5	10	30.6	25.8	4.8	26.4	30.2	27.2	27.8	25.6	26.6	25.4	25.9	94	76	87	85	32.3	32.4	31.2	32	25.3	25.4	24.8	25.2
1987	5	11	32.4	25.6	6.8	26.6	30.8	27.4	28	25.4	25.2	24.6	25.1	91	64	80	78	31.6	28.4	29.1	29.7	25	23.2	23.6	23.9
1987	5	12	32.8	26	6.8	27	32	28.2	28.9	24.6	26.2	25.4	25.4	82	64	80	75	29.3	30.2	30.6	30	23.7	24.2	24.4	24.1
1987	5	13	32.4	26.2	6.2	27	32	28.4	29	25.6	26.4	25.8	25.9	89	65	81	79	31.9	30.7	31.5	31.4	25.1	24.5	24.9	24.8
1987	5	14	31.2	26.4	4.8	26.8	28.8	27.6	27.7	24.35	26.2	25.6	24.8304	87	82	85	76.9545	29.3125	32.3	31.5	29.0591	23.6917	25.3	24.9	23.5364
1987	5	15	31.4	26	5.4	26.8	30.4	27.6	28.1	25.2	25.4	25.3	25.3	88	67	83	79	31	29.1	30.7	30.3	24.6	23.6	24.5	24.2
1987	5	16	32.713	24.2	8.51304	25.2	24.6	27.2444	27.8944	25	24.3	24.8609	25.119	98	98	83.087	79	31.5	30.2	29.8478	29.7773	24.9	24.2	23.987	23.9318
1987	5	17	29.8	22.8	7	26.4037	31.46	27.2	27.84	24.6692	25.856	25.6	25.136	86.9615	65.8	88	79.625	29.8962	29.704	31.8	29.9208	24	23.82	25.1	23.9875
1987	5	18	31.6	23.8	7.8	26.2	31	26.8	27.7	24.8	25.8	24.4	25	89	66	82	79	30.4	29.8	29	29.7	24.3	24	23.5	23.9
1987	5	19	31.6	26.2	5.4	26.8	31	28	28.5	24.575	26.8	25.6	24.1	90.1739	72	83	80.4737	30.075	32.5	31.2	30.1474	24.1125	25.4	24.8	24.1526
1987	5	20	33.0091	26	7.00909	26.8	30.6	27.4	28	24.8091	26.6	25.8	25.1579	88.0909	73	88	78.8889	30.2591	32.2	32.1	29.7667	24.2182	25.3	25.3	23.9056
1987	5	21	30.2	24.2	6	25	29.4	27.8	27.5	22.6	25	25.6	24.4	82	70	84	79	25.8	28.8	31.4	28.7	21.6	23.4	24.8	23.3
1987	5	22	32.9565	24	8.95652	24.2	29.4	27.0111	27.95	24	24.8	25.2348	25.3818	98	69	87.7391	81.2273	29.7	28.3	31.0043	30.5545	23.9	23.1	24.6217	24.3591
1987	5	23	33.12	22.4	10.72	23.6	30	26.8778	27.9313	23.2	25.8	25.0773	25.2474	97	72	86.2381	78.4706	28.2	30.4	30.6619	30	23	24.3	24.419	24.0529
1987	5	24	31	23.1048	7.89524	23.4	30.2	25.2	26	23	25.8	24.4	24.4	97	71	94	87	27.8	30.3	30	29.4	22.8	24.3	24.1	23.7
1987	5	25	31.2	23.6	7.6	26.088	30.2	25.6	27.95	24.6417	25.4	24	25.4235	88.9167	68	88	80.9412	30.0208	29.3	28.8	30.5882	24.0875	23.7	23.4	24.3765
1987	5	26	29.6	24	5.6	25.2	24.4	24	24.4	24.6	23.8	23.8	24.1	95	95	98	96	30.5	29.1	29.3	29.6	24.4	23.6	23.7	23.9
1987	5	27	33.4	23	10.4	25.4	31.8	27.8	28.2	24.6	26.6	25.8	25.7	94	67	85	82	30.4	31.4	31.9	31.2	24.3	24.9	25.1	24.8
1987	5	28	32.4	25	7.4	27	31.8	28.4	28.9	25.4	26.8	26.6	26.3	88	68	87	81	31.4	31.9	33.6	32.3	24.8	25.1	26	25.3
1987	5	29	32.581	24.2	8.38095	24.4	31.3684	26.7294	27.6529	24.4	26.1417	25.0182	1	0	65.25	85.6364	80.5714	30.5	30.1208	30.3727	30.3905	24.4	24.1333	24.2727	24.2905
1987	5	30	35.2	24.4	10.8	26.328	33.6	27.8	27.7882	24.9167	22.2	26.6	25.2048	89.0833	37	91	79	30.5625	19.3	34	29.9905	24.3875	16.9	26.2	24.0476
1987	5	31	32.6476	26	6.64762	28	31.49	27.1333	27.8294	26.2	26.056	24.7091	25.2091	87	64.88	82.0476	79.5	32.8	29.968	29.5952	30.055	25.6	24.008	23.7619	24.07
1987	6	1	34	27	7	27.2	32	28.2	28.9	26	26.8	26	26.3	91	67	84	79.9048	32.8	31.8	32.1	32.3	25.6	25.1	25.3	25.3
1987	6	2	32	26.2	5.8	26.8	31	28.4	28.6	25.6	26.6	24.2	25.5	91	71	71	78	32	31.9	27.4	30.5	25.2	25.1	22.6	24.3
1987	6	3	32.8	26	6.8	28	32.4	27.6	28.9	26.2	26.6	25	25.9	87	64	81	77	32.8	31	30	31.3	25.6	24.6	24.1	24.8
1987	6	4	32.2	26.6	5.6	27.4	31.6	27.8	28.6	26	26.2	24.8	25.7	90	66	78	78	32.7	30.4	29.3	30.8	25.5	24.3	23.7	24.5
1987	6	5	31.6	25.6	6	27	30.8	27.8	28.3	25.2	26.2	25.6	25.7	87	70	84	80	30.9	31	31.4	31.1	24.6	24.6	24.8	24.7
1987	6	6	31.6	25.4	6.2	27	27.8	27.6	27.5	25.2	25.6	24.9	25.2	87	84	80	84	30.9	31.4	29.7	30.6	24.6	24.8	23.9	24.4
1987	6	7	32.6	24.8	7.8	28.6	32	28.2	29.3	23.4	24.4	24.6	24.1	65	54	75	64	25.3	25.5	28.5	26.5	21.3	21.4	23.3	22
1987	6	8	32.8	26	6.8	26.6	32.4	28	28.8	24.6	26.4	24.8	25.3	85	63	77	75	29.6	30.5	29.2	29.7	23.9	24.3	23.6	24
1987	6	9	32.4	25.8	6.6	27.2	31.8	27.8	28.6	24.8	25.6	25	25.1	82	61	80	74	29.7	28.7	29.8	29.4	23.9	23.4	24	23.8
1987	6	10	33	26.2	6.8	27.4	32.4	28.4	29.1	25.4	26.6	25.2	25.7	85	64	77	75	31.1	31	29.9	30.7	24.7	24.6	24.1	24.5
1987	6	11	32.4	26.8	5.6	27.6	31.6	28	28.8	25.4	25.4	24.6	25.1	84	61	76	74	31	28.3	28.7	29.3	24.6	23.2	23.3	23.7
1987	6	12	30.4	25.2	5.2	26	32.0947	27	28.4	23.8	25.44	24.6	25.0591	83	59.44	82	76.3182	28	28.056	29.3	29.3545	23	22.92	23.7	23.7
1987	6	13	33.256	25.2	8.056	26.4	30.6	27.1889	28.0938	24.8	25.4	24.8667	25.1048	88	66	83.4167	78.3182	30.2	29	29.8917	29.6864	24.2	23.5	24	23.8864
1987	6	14	32.2	25.8	6.4	27	30.8	27.6	28.3	25.2	25.6	24.4	25.1	87	66	77	77	30.9	29.4	28.4	29.6	24.6	23.8	23.2	23.8
1987	6	15	32.4	26	6.4	26.504	31.4	27.4	28.2533	24.592	25.8	24.4	25.0238	85.56	64	78	76.8	29.624	29.5	28.6	29.365	23.844	23.8	23.3	23.685
1987	6	16	33.2167	25.8	7.41667	26.6	32.3875	27.57	28.5375	25	25.8727	24.6923	25.2864	88	60.4091	79.8077	77	30.6	28.9955	29.2154	29.8636	24.4	23.4409	23.5808	23.9682
1987	6	17	32.8435	22.9652	9.87826	26.52	29.6	27.3474	28.2294	24.624	25.913	24.65	25.0773	85.68	64.1739	79.8333	76.4091	29.692	29.5783	29.1083	29.4727	23.896	23.7913	23.5125	23.7455
1987	6	18	32.8667	23.3652	9.50145	26.8538	30.9222	27.5125	28.3625	24.9692	25.8333	24.9143	25.2619	86.0385	66.5417	82.1905	77.6667	30.3346	29.7167	29.8524	29.9286	24.2654	23.8417	23.9619	24.0048
1987	6	19	32.5714	23.4095	9.1619	26.713	31.175	26.9143	27.9308	24.913	25.6455	24.8316	25.2824	86.3913	63.5455	83.8333	78.875	30.3	28.9909	29.7444	29.9875	24.2391	23.4591	23.9389	24.0562
1987	6	20	32.5158	23.2737	9.24211	26.6381	31.1867	26.7429	27.8714	24.96	25.7429	24.84	25.1474	87.7	64	84.6	78.2632	30.5	29.2381	29.925	29.7632	24.335	23.6	24.025	23.9158
1987	6	21	32.6381	23.64	8.9981	26.5909	31.3867	27.1733	28.1286	24.8182	25.6667	25.0762	25.21	86.5909	64.1429	84.7619	78.4	30.1045	29.0762	30.381	29.87	24.1409	23.5381	24.2857	23.995
1987	6	22	33.0667	23.7	9.36667	26.6455	31.42	27.25	28.1833	24.8545	25.665	24.9444	25.1529	86.4545	62.6	84.1176	77.6875	30.1682	28.86	30.1059	29.6812	24.1864	23.41	24.1176	23.8875
1987	6	23	32.8778	23.7053	9.17251	26.581	31.8714	27.08	28.2	24.8333	25.6947	24.8105	25.0889	87	61.8333	82.9474	77	30.1714	29.1	29.7579	29.6824	24.1619	23.5	23.8947	23.8647
1987	6	24	33.16	23.1412	10.0188	26.695	31.8143	27.1824	28.1786	24.66	25.7222	24.63	25.0235	84.75	61.3529	81.5	75.6875	29.635	28.9118	29.245	29.2438	23.87	23.4176	23.645	23.6313
1987	6	25	32.91	23.5263	9.38368	26.475	31.2857	27.72	28.2286	24.51	25.7789	24.54	24.9263	85.15	63.6842	77.85	75.6842	29.405	29.2632	28.715	29.1105	23.745	23.6316	23.33	23.5684
1987	6	26	33.1444	23.3118	9.83268	26.5053	31.3538	27.3077	28.1333	24.6526	25.6778	24.6889	25.0471	86	62.7778	81.1111	76.8235	29.7579	28.9444	29.3167	29.3941	23.9474	23.45	23.6778	23.7353
1987	6	27	32.695	23.1294	9.56559	26.4222	31.4133	27.32	28.0692	24.5684	25.6278	24.6	24.9647	85.6111	63.7222	80.35	76.9375	29.4667	29.0222	29.095	29.2312	23.7667	23.4667	23.555	23.6187
1987	6	28	32.6778	23.2778	9.4	26.7263	31.5	27.3846	28.2308	24.6947	25.6947	24.5059	25	84.7895	61.1579	80.5625	75.625	29.6789	28.7158	29.1938	29.2188	23.9053	23.2947	23.6062	23.625
1987	6	29	33.5125	23.6	9.9125	26.4556	31.9091	27.5	28.39	24.7	25.6875	24.7412	25.0867	86.7222	59.9375	81	76.0667	29.8944	28.5437	29.4176	29.3667	24.0444	23.2	23.7471	23.7
1987	6	30	33.2632	23.4444	9.81871	26.5368	31.7	26.7867	28	24.9667	25.5579	24.69	25.1059	87	61.4211	84.2	77.8824	30.4222	28.5263	29.63	29.6588	24.3222	23.1737	23.87	23.8412
1987	7	1	33.4	23.2588	10.1412	26.61	31.7467	27	28.2385	24.5789	25.2222	23.2	24.85	84.7895	60.6111	73	76	29.5053	27.8056	25.9	28.975	23.7947	22.75	21.7	23.4625
1987	7	2	32	23.1778	8.82222	26.4	30.4	27.6	28	23.8	25	23.2	24	81	65	69	72	27.8	28.1	25.5	27.1	22.8	23	21.4	22.4
1987	7	3	32.2	25.6	6.6	26.6438	31.6308	28.2	27.9857	24.7625	25.8625	22.4	25.25	85.875	63.5625	61	78.4545	29.9438	29.4	23.3	29.8273	24.0562	23.7063	19.9	23.9636
1987	7	4	33.4	25.2	8.2	27	33	28.2	29.1	25	24.2	24.2	24.5	85	49	72	69	30.3	24.4	27.6	27.4	24.3	20.7	22.7	22.6
1987	7	5	32.2	25.8	6.4	26.49	31.5333	27.4	28	24.7579	25.9333	24.4	25.1412	86.7895	64.9444	78	78.75	30.0421	29.7056	28.6	29.9	24.0895	23.8556	23.3	23.9938
1987	7	6	33.2	25.2	8	27	32.4	28.2	29	24.6	23.8	24	24.1	82	49	71	67	29.3	23.8	27.1	26.7	23.7	20.3	22.4	22.1
1987	7	7	32.4	25	7.4	26.4	32	27.8	28.5	24.4	24.2	23	23.9	85	53	67	68	29.2	25.1	24.9	26.4	23.7	21.1	21	21.9
1987	7	8	32.2	25.6	6.6	26.4	31	28.4	28.5	24.6	25.2	24.4	24.7	86	63	72	74	29.7	28.2	27.9	28.6	23.9	23.1	22.9	23.3
1987	7	9	33.6	25.6	8	26.8	31.1231	28.6	27.9	25	25.425	24.8	24.9937	87	63.25	74	77.375	30.5	28.5188	28.8	29.4125	24.4	23.2063	23.4	23.7062
1987	7	10	34	26.6	7.4	27.8	33.4	28.4	29.5	25	26.2	25.2	25.5	80	57	77	71	29.8	29.3	29.9	29.7	24	23.7	24.1	23.9
1987	7	11	33.8	25.6	8.2	27	33.6	28.8	29.5	24.8	25.6	24.8	25.1	84	53	72	70	29.8	27.5	28.7	28.7	24	22.7	23.3	23.3
1987	7	12	33.6	25.2	8.4	26.4444	32.4	28.6	27.8667	24.6588	25.4	24.4	24.85	86.2941	57	71	77.0714	29.7706	27.8	27.8	29.0143	23.9588	22.8	22.8	23.4857
1987	7	13	33.4	25.6	7.8	27	32	28.4	29	24	24.4	23.8	24.1	78	54	68	67	27.8	25.5	26.4	26.6	22.9	21.4	22	22.1
1987	7	14	33	25.8	7.2	26.4	31.8	28.4	28.8	23.8	24.2	24.4	24.1	81	54	72	69	27.8	25.2	27.9	27	22.8	21.2	22.9	22.3
1987	7	15	33.6	26.4	7.2	26.8	32.6	28.8	29.3	25	25.2	24.4	24.9	87	55	70	71	30.5	27.2	27.7	28.4	24.4	22.5	22.7	23.2
1987	7	16	34.8	25.4	9.4	26.8	33	28.8	29.3	24.8	25.2	23.8	24.6	85	54	66	68	30	26.9	26.2	27.7	24.1	22.3	21.8	22.7
1987	7	17	32.8	25.6	7.2	27.2	31.6	27.4	28.4	24.8	25	24.6	24.8	82	59	80	74	29.7	27.3	29.1	28.7	23.9	22.5	23.6	23.4
1987	7	18	33.2	24.8	8.4	26.2	32.2	27.4	28.3	24.4	24.6	24.2	24.4	86	54	77	72	29.4	25.9	28.1	27.8	23.7	21.7	23	22.8
1987	7	19	33.6	25	8.6	26.6	33	28.6	29.2	24.8	25.2	24.4	24.8	86	54	71	70	30.1	26.9	27.8	28.3	24.2	22.3	22.8	23.1
1987	7	20	34.6	26	8.6	27.6	33.8	28.6	29.6	24.4	25.2	24.2	24.6	77	50	70	66	28.4	26.4	27.3	27.4	23.2	22	22.5	22.6
1987	7	21	35.2	26.4	8.8	26.8	34.2	29.4	30	24.6	26	24.4	25	84	52	67	68	29.5	28.2	27.3	28.3	23.8	23.1	22.5	23.1
1987	7	22	34	25.4	8.6	27	32.2	28.6	29.1	24.8	25.4	24.4	24.9	84	58	71	71	29.8	27.9	27.8	28.5	24	22.9	22.8	23.3
1987	7	23	34.4	26.6	7.8	27.2	33.8	28.6	29.5	24.6	25.2	24.8	24.9	81	50	74	68	29.2	26.4	28.8	28.1	23.7	22	23.4	23
1987	7	24	34.4	26.2	8.2	26.687	33.1778	28.6	28.8308	24.8571	25.5263	23.2	25.05	85.7619	55.1053	64	73	30.1143	27.5895	24.9	28.9429	24.1333	22.6684	21	23.4786
1987	7	25	33.4	25.6	7.8	25.6	32	27.4	28.1	23.8	23.8	22.8	23.5	86	51	68	68	28.3	24.1	24.7	25.7	23.1	20.5	20.9	21.5
1987	7	26	34.6	23.6316	10.9684	26.7273	32.5529	28.6	28.7286	24.6571	25.8105	24.2	25.1176	84.4286	59.0526	70	74.5625	29.6048	28.7158	27.3	29.3812	23.8524	23.3211	22.5	23.7
1987	7	27	34.8	23.93	10.87	26.5273	33.2	29.2	28.8	24.5818	25.6	24.2	24.915	85.2381	55	66	72	29.4381	27.8	26.9	28.3722	23.781	22.8	22.3	23.1333
1987	7	28	34.8	25	9.8	27.2	32.2	28.4	29	25	25	24.4	24.8	84	56	72	71	30.2	26.9	27.9	28.4	24.2	22.3	22.9	23.1
1987	7	29	33	25.4	7.6	27	32.2	27.8	28.7	24.6	25.4	24.8	24.9	82	58	78	73	29.3	27.9	29.3	28.9	23.7	22.9	23.7	23.5
1987	7	30	32	26.2	5.8	26.8	31.2	28.2	28.6	24.6	24.8	24.6	24.7	84	60	75	73	29.5	27.1	28.5	28.4	23.8	22.4	23.3	23.2
1987	7	31	33.8	26.2	7.6	27.2	32.6	27.8	28.8	24.6	25.2	24.6	24.8	81	55	77	71	29.2	27.2	28.8	28.4	23.7	22.5	23.4	23.2
1987	8	1	33.8	25	8.8	26	33	28.4	29	24.8571	24.6	25.2	24.9059	83.4286	51	77	71	29.8762	25.4	29.9	28.4647	24	21.3	24.1	23.1529
1987	8	2	33.6	23.6	10	26.8	33.6333	27.6	29.0063	24.7773	25.79	24.6	24.9778	84.9545	53.7368	78	71.8824	29.8955	27.7947	28.9	28.5941	24.0091	22.7737	23.5	23.2529
1987	8	3	34.6	24.2	10.4	26.87	34.2	24.8	28.1824	24.9818	24.2	23.8	25.0474	85.65	44	92	75.5556	30.225	23.6	28.8	29.2222	24.195	20.2	23.4	23.6167
1987	8	4	33.4	23.8	9.6	25.6	32	28.6	28.7	24	25.2	23.4	24.2	88	58	65	70	28.8	27.6	25.3	27.2	23.4	22.7	21.3	22.5
1987	8	5	34	25.8	8.2	26.4	32	27.8	28.5	24.8667	25.4	24.8	25.2118	85.3	59	78	75.9444	30.1429	28.1	29.3	29.5167	24.1476	23	23.7	23.7611
1987	8	6	32.8	26.2	6.6	28.4	32	28.4	29.3	24.6	25.6	24.6	24.9	73	60	73	69	28.4	28.6	28.4	28.5	23.2	23.3	23.2	23.2
1987	8	7	34.4	26.4	8	27.6	32.4	28.6	29.3	25.4	24.8	24.6	24.9	84	54	72	70	31	26.3	28.3	28.5	24.6	21.9	23.1	23.2
1987	8	8	32.8	25.8	7	27.2	31.4	28.4	28.9	24.6	24.8	23.8	24.4	81	59	68	69	29.2	26.9	26.4	27.5	23.7	22.3	22	22.7
1987	8	9	34.4	25.2	9.2	26	32.8	28.4	28.9	24.8	25.8	24.6	25.1	91	58	73	74	30.5	28.6	28.4	29.2	24.4	23.3	23.2	23.6
1987	8	10	32	24.8	7.2	26.56	31.4	28.4	28.6846	24.64	25.4	24.2	25.1353	85.5	62	71	74.75	29.7	28.5	27.4	29.2375	23.905	23.2	22.6	23.6125
1987	8	11	34.2	26.2	8	27.4	33.4	29	29.7	25	25.2	25	25.1	82	52	73	69	30.1	26.6	29	28.6	24.1	22.1	23.6	23.3
1987	8	12	33.4	26	7.4	27.8	32.2	28.6	29.3	25	25.2	24.6	24.9	80	57	72	70	29.8	27.4	28.3	28.5	24	22.6	23.1	23.2
1987	8	13	34.2	25.4	8.8	26.4	32.4	27.6	28.5	25	25	24.8	24.9	89	55	80	75	30.7	26.8	29.4	29	24.5	22.2	23.8	23.5
1987	8	14	34.6	26.2	8.4	27.2	32.2	29.8	29.8	25.1304	25.8	25	25.1278	85.4091	60	68	73.0556	30.6304	29	28.5	29.0667	24.4304	23.5	23.2	23.5
1987	8	15	34.3091	27	7.30909	27.2	33.0211	27.5176	28.7333	25.2	25.6182	24.781	25.0556	85	56.6364	80.7143	74.6316	30.7	27.9455	29.4143	29.0842	24.5	22.8409	23.7619	23.5316
1987	8	16	34.4	25	9.4	27.8	33.6	29	29.8	24.8	24.8	24.4	24.7	78	49	69	65	29.3	25.5	27.5	27.4	23.7	21.4	22.7	22.6
1987	8	17	34.2	26.4	7.8	27.6	33	28.8	29.5	24.8	24.8	25.2	24.9	80	52	75	69	29.4	25.9	29.7	28.3	23.8	21.7	23.9	23.1
1987	8	18	35	25.4	9.6	27.4	33.6	29.4	29.9	24.8	25.2	24.8	24.9	81	51	69	67	29.6	26.5	28.3	28.1	23.9	22.1	23.1	23
1987	8	19	34.2	26.8	7.4	28	33.2	29	29.8	24.8261	26.6	24	24.9842	86.6087	60	66	74.2632	30.1174	30.5	26.5	28.9421	24.1435	24.4	22.1	23.4526
1987	8	20	34.8	25.8	9	27.8	33.8	29.2	30	25.2	25.4	25	25.2	81	51	71	68	30.3	26.9	28.9	28.7	24.3	22.3	23.5	23.3
1987	8	21	34.8	26	8.8	28.2	34.2	29.4	30.3	24.8	25.2	25	25	76	49	70	65	29	26.1	28.8	28	23.6	21.8	23.4	22.9
1987	8	22	34.2	27	7.2	27.8	33	29.2	29.8	24.6	25.2	24.2	24.7	77	54	66	66	28.8	26.9	26.9	27.5	23.4	22.3	22.3	22.7
1987	8	23	34.6	26.6	8	27.4	33.2	28.8	29.5	24.6	25	24.8	24.8	80	52	72	68	29.1	26.3	28.7	28	23.6	21.9	23.3	22.9
1987	8	24	35.8	26.6	9.2	27.6	35.4	24.9	28.2	25	24.6	24.4	24.7	81	41	96	73	30	23.8	30.2	28	24.1	20.3	24.2	22.9
1987	8	25	34.6	23.3529	11.2471	28.4	33.6	28.8	29.9	25	25.4	24.8	25.1	76	52	72	67	29.4	27	28.7	28.4	23.8	22.4	23.3	23.2
1987	8	26	34.4	26.6	7.8	28.2	33.6	29	30	24.8	25.2	24.6	24.9	76	51	70	66	29	26.5	28	27.9	23.6	22.1	23	22.9
1987	8	27	33.6	26.6	7	26.8	32	28.8	29.1	24.6	24.8	24.8	24.7	84	56	72	71	29.5	26.5	28.7	28.2	23.8	22.1	23.3	23.1
1987	8	28	33	26.4	6.6	27	32	27.4	28.5	24.8	24.4	23.8	24.3	84	54	74	71	29.8	25.5	27.1	27.5	24	21.4	22.4	22.6
1987	8	29	34	25.8	8.2	27	33.6	28.6	29.5	24.6	24.4	24.4	24.5	82	47	71	67	29.3	24.5	27.8	27.2	23.7	20.8	22.8	22.4
1987	8	30	35	26.4	8.6	27.8	34	29.2	30	24.8	25.2	24.6	24.9	78	49	69	66	29.3	26.3	27.9	27.8	23.7	21.9	22.9	22.8
1987	8	31	33.8	26.2	7.6	27.8	32.6	28.6	29.4	25.4	25.4	24.8	25.2	83	56	74	71	30.8	27.7	28.8	29.1	24.6	22.8	23.4	23.6
1987	9	1	34.2	25.4	8.8	26.4	33	27.4	28.5	24.6261	26.8	24.2	24.9526	85.7273	62	77	74.3889	29.6591	31.1	28.1	28.8889	23.8545	24.7	23	23.4389
1987	9	2	36	25.8	10.2	27	34.6	27.4	29.1	25.4	25.6	24.4	25.1	88	49	78	72	31.4	26.9	28.6	28.9	24.8	22.3	23.3	23.5
1987	9	3	35.4	24.8	10.6	27.2	33	27.4	28.8	25.2	24.8	24.8	24.9	85	52	81	73	30.7	25.9	29.6	28.7	24.5	21.7	23.9	23.3
1987	9	4	28.6	24.6	4	26.4	26.2	25.8	26	25.2	24.8	24.6	24.9	91	89	91	90	31.3	30.4	30.1	30.6	24.8	24.3	24.2	24.4
1987	9	5	34.4	24.2	10.2	27	32.17	27.2	28.1867	24.8696	25.7043	25	25.135	88.8696	60.7391	84	77.7368	30.4348	28.7435	30.2	29.6	24.3043	23.3304	24.2	23.8263
1987	9	6	33	22.6	10.4	24	32.2	26.6	27.4	23.8	26.4	25.2	25.1	98	64	89	84	29.3	30.6	31.1	30.3	23.7	24.4	24.7	24.3
1987	9	7	33	24.8	8.2	26.8455	32.4	28.4	28.0875	25.0455	25.8	23.8	25.2105	86.4286	59	68	77.4118	30.6238	28.9	26.4	29.7412	24.4048	23.5	22	23.9235
1987	9	8	34	26.4	7.6	28.8	33	28.6	29.8	25.8	26.2	25.2	25.7	79	59	76	71	31.2	29.5	29.8	30.2	24.8	23.8	24	24.2
1987	9	9	33	25.6	7.4	27.8	32.2	28.2	29.1	25.2	26.4	24.8	25.5	81	64	76	74	30.3	30.6	29	30	24.3	24.4	23.6	24.1
1987	9	10	32.2	26.6	5.6	26.2818	31.6	28.2	28.0875	24.7913	26	24.8	25.2368	88.3333	64	76	77.6842	30.2333	29.9	29	29.8789	24.1762	24.1	23.6	23.9789
1987	9	11	33	25.8	7.2	26.1833	31.6	28.8	28.1526	24.9364	25.4	24.8	25.219	91.1905	61	72	78.5	30.819	28.3	28.7	29.95	24.5143	23.2	23.3	23.99
1987	9	12	32.8	25	7.8	26.475	32.2	28.8	27.905	24.7667	26.2	24.6	25.2571	86.4286	63	71	79.2273	30.1174	30	28.2	29.8682	24.1174	24.1	23	23.9727
1987	9	13	32.4	25.4	7	27	31.2	27.8	28.5	24.4	24.8	24	24.4	81	60	73	71	28.8	27.1	27.3	27.7	23.4	22.4	22.5	22.8
1987	9	14	31.2	25.6	5.6	25.8783	30	27.4	27.6125	24.1364	24.8	25.2	24.8278	87.0909	66	84	79.0556	28.9545	27.9	30.6	29.2889	23.4636	22.9	24.4	23.6389
1987	9	15	31.4	25.4	6	26.0522	29.2	26.6	27.9	24.7238	25.2	25	24.9389	88.381	73	88	77.7059	30.1524	29.4	30.6	29.2941	24.1524	23.8	24.4	23.6529
1987	9	16	33	24	9	25.8909	32.2	28.2	27.9	24.85	25.2	25.2	24.9167	91.05	57	79	78.5833	30.63	27.4	30.1	29.3583	24.42	22.6	24.1	23.6583
1987	9	17	35	24.6	10.4	25.9667	34.4	27.2	27.55	24.7667	26.6	24.4	24.8118	89.7619	55	80	80.0588	30.3476	29.7	28.7	29.3176	24.2524	23.9	23.4	23.6882
1987	9	18	34.2	25.2	9	26.0333	32.8	27.6	27.6579	24.6545	26.4	24.6	24.981	89.4545	61	78	80.6667	30.1136	30.2	28.9	29.7524	24.1273	24.2	23.5	23.8905
1987	9	19	31.8	23.6	8.2	26	31.76	27.6	27.6278	24.7727	26.2696	26.2	25.255	90.5455	66.7826	90	81.3	30.4318	30.6174	33.1	30.305	24.3045	24.4087	25.7	24.23
1987	9	20	31.8	24.6	7.2	26.128	31	25.8	27.7118	24.7083	26.2	24.4957	24.9905	89.2174	69	85.1818	80.381	30.2375	30.8	29.5182	29.8714	24.1958	24.6	23.7773	23.9571
1987	9	21	30.8	25.4	5.4	25.9043	30.2	25.2	27.7222	24.4381	26.8	23.6	25.0842	88.35	77	88	80.25	29.681	33	28.1	29.98	23.8714	25.7	23	24.035
1987	9	22	32.4	23.6	8.8	25.96	31.8	26.4	27.3444	24.7083	25.4	24.6	24.995	90.1739	60	86	81.3	30.3375	28.2	29.7	29.82	24.2458	23.1	23.9	23.93
1987	9	23	32	23.2	8.8	25.968	31	26.4	27.8533	24.4417	26.4	24.8	25.2588	88.75	70	88	79.3529	29.6792	31.4	30.2	30.1235	23.8542	24.8	24.2	24.1235
1987	9	24	32.4	24.4	8	28.2	31.2	27.2	28.5	25.6	27	25.6	26.1	81	72	88	81	31.1	32.9	31.8	31.9	24.7	25.6	25.1	25.1
1987	9	25	32.43	24.8	7.63	24.8	31.2588	26.3778	27.38	24.2	26	24.7143	25.1059	95	65.45	88.7	82.6471	29.8	29.945	30.03	30.0706	24	23.99	24.085	24.1
1987	9	26	34.4	22.3895	12.0105	26.16	32.6	27.6	27.5	24.775	26.2	24.8	25.1722	89.7826	61	80	81.2778	30.4167	29.8	29.4	30.2833	24.2875	24	23.8	24.1944
1987	9	27	32.4	25.6	6.8	26.8	30.52	27	27.0312	25.6	25.8174	24.4	24.9947	91	69.1304	81	83.2778	32	30.0957	28.8	30	25.2	24.0739	23.4	24.0444
1987	9	28	32.6	26	6.6	25.4609	32	27.6	27.7	24.381	25.4	24.8	25.2105	90.5	59	80	81.4	29.7667	28.1	29.4	30.275	23.9381	23	23.8	24.185
1987	9	29	33.4	25.8	7.6	25.7	32.6	26.4222	27.4643	24.4522	25.4	24.6095	25.1222	90.913	56	86.1429	81	29.9174	27.7	29.7143	30.0722	23.9913	22.8	23.919	24.1056
1987	9	30	32	22	10	26.2435	31.28	25.4	27.5583	24.7478	25.7158	23.8	24.8938	88.5	62.6111	88	78	30.1091	28.9944	28.4	29.0929	24.1136	23.4667	23.2	23.5214
1987	10	1	32.2	22.2	10	26.088	30.6	24.4	27.7444	24.8087	25.6	23.6	25.2353	89.8636	67	94	79.7778	30.5174	29.5	28.6	30.2722	24.3304	23.8	23.3	24.1944
1987	10	2	33	23.6	9.4	26.176	32.2	25	27.4889	24.8	25.6	23.4	25.0682	89.56	59	88	80.619	30.42	28.5	27.7	30.0762	24.284	23.2	22.8	24.081
1987	10	3	29.8	24.4	5.4	24.6	28.8	26.4	26.5	22.8	25.6	24.8	24.4	86	78	88	84	26.6	30.7	30.2	29.2	22.1	24.5	24.2	23.6
1987	10	4	31.8	22.2421	9.55789	25.8	31.57	26.2	27.6375	24.4167	25.9478	23.2	25.0188	88.6667	65.3478	78	81.25	29.6583	29.9	26.4	29.9437	23.85	23.9913	22	24.0062
1987	10	5	31	22.8667	8.13333	26.0333	30.6	24.4	27.25	24.4333	26	23.4	25.0105	88.0833	70	92	80.9474	29.6	30.6	28.1	29.8789	23.8417	24.4	23	23.9842
1987	10	6	32	23.6	8.4	25.6783	31.2	25.8	27.2647	24.4	25.8	24.4	25.1722	90.7727	65	89	82.8889	29.8045	29.6	29.6	30.4	23.95	23.9	23.9	24.2833
1987	10	7	29.2	23	6.2	25.581	26.6	24.6	27.5429	24.5238	25.2	23.8	25.0313	90.2105	89	94	81.4667	29.6789	31.1	28.9	29.8133	23.8789	24.7	23.5	23.9133
1987	10	8	32	23	9	25.8609	31.11	25.4	27.2615	24.8167	26.0957	24.4	25.3	91.1905	68.3043	92	83.25	30.6826	30.5609	29.9	30.4312	24.4304	24.3304	24	24.2875
1987	10	9	31.6	23.6	8	25.56	31.2	23.6	27.1125	24.488	25.8	22	25.1895	91.6	65	87	83.5263	30.048	29.6	25.4	30.4579	24.088	23.9	21.3	24.3211
1987	10	10	31.8	22.225	9.575	25.8696	30.9684	26.8	27.35	24.6696	26.0091	25.6	25.2381	90.7826	66.8636	91	82.381	30.2739	30.1045	32	30.4048	24.2304	24.1273	25.2	24.2857
1987	10	11	31.4	21.85	9.55	25.8	31.0421	26.2	27.3125	24.4522	25.9182	24.6	25.0474	89.5652	66.3182	88	81.1579	29.787	29.9409	29.9	29.9737	23.9435	24.0364	24	24.0474
1987	10	12	31.9778	24.8	7.17778	25.6	30.3	26.0556	27.0375	24.6	25.94	24.4211	25.0167	92	70.35	88.2105	82.7059	30.3	30.47	29.5842	29.8588	24.2	24.325	23.8263	24
1987	10	13	32.6	23.4	9.2	25.69	30.4	24	27.225	24.48	25.2	23.4	25.0389	90.9	66	95	81.8333	29.915	28.6	28.4	29.9389	24.025	23.3	23.2	24.0278
1987	10	14	30.8	21.9667	8.83333	25.9333	31.49	26.4	27.6538	24.2583	26.5455	25	23.6941	86.7826	68.0455	89	79.8667	29.2208	31.4182	30.7	29.6933	23.6125	24.7682	24.5	23.8933
1987	10	15	30.4	22.8	7.6	25.4609	29.4	25.8	27.5933	24.0364	26.2	24.6	25.0937	89.5	78	91	80.4375	29.0636	31.9	30.1	29.95	23.4909	25.1	24.2	24.025
1987	10	16	31.8	23.2	8.6	25.1167	31.6	27	26.9071	23.992	26.6	25.6	24.5	91.375	68	89	82	29.1625	31.5	31.9	28.98	23.5917	24.9	25.1	23.4733
1987	10	17	31.8	21.1333	10.6667	25.7909	31.6	25.8	27.0813	24.1043	26.8	24.8	24.83	86.9091	69	92	81	28.8	32.1	30.6	29.5105	23.3864	25.2	24.4	23.7684
1987	10	18	31	23.6	7.4	25.2261	30.3429	25	26.6375	23.8545	25.6833	24.2	24.4706	89.5238	69.375	94	82.5	28.7864	29.8375	29.7	29.1167	23.3455	23.9958	23.9	23.55
1987	10	19	30.6	22.1778	8.42222	25.3565	30	25.4	27.0786	24.2261	25.2	24.8	23.4529	90.4762	68	95	82.6471	29.5217	28.9	30.9	29.6529	23.8	23.5	24.6	23.8824
1987	10	20	30.8	24.4	6.4	26	29.6	26.4	27.1	25.2	26.4	25.6	25.7	94	78	94	89	31.5	32.3	32.3	32	24.9	25.3	25.3	25.2
1987	10	21	30.4	23.2	7.2	25.2	30	26.4	27	25	26.4	25	25.5	98	76	89	88	31.5	32	30.7	31.4	24.9	25.2	24.5	24.9
1987	10	22	31.4	24.4	7	26.4	30.8	26.8	27.7	25.4	26.2	25.4	25.7	92	70	89	84	31.8	31	31.5	31.4	25.1	24.6	24.9	24.9
1987	10	23	35	24	11	25.3304	30.8	27.4	27.0062	24.487	25.8	25.4	24.9412	93.4348	67	85	84.7059	30.1739	29.9	31.1	30.1353	24.1783	24	24.7	24.1353
1987	10	24	30.6	25.4	5.2	25.2696	30.4	26.8	26.5875	24.5429	26.4	25.4	22.1294	93.2222	73	89	86.375	30.3524	31.8	31.5	30.2688	24.2619	25.1	24.9	24.2188
1987	10	25	30.4	24.8	5.6	27.8	29.99	25.4	26.8133	25.6	25.7913	24.2	24.8944	84	72.6957	91	84.3333	31.4	30.4043	29.4	29.9722	24.8	24.2826	23.8	24.0556
1987	10	26	32.4	25.2	7.2	25.1917	31.8	24.6	27.1071	24.175	27	24.6	25.0556	92	69	100	83	29.4958	32.5	30.9	30.1941	23.775	25.4	24.6	24.1529
1987	10	27	31	23.2	7.8	25.5565	30.2	25.6	26.8615	24.4783	26.4	25	25.0875	91.6957	74	95	83.75	30.0087	31.9	31.3	30.3125	24.0652	25.1	24.8	24.2312
1987	10	28	34.8	22.3824	12.4176	25.8261	29	26.8	27.3	24.8545	25.8	24.8	23.95	92.0476	78	85	83.5882	30.7545	31.1	30	30.6235	24.4864	24.7	24.1	24.4118
1987	10	29	31.8941	24.2	7.69412	25.8762	26.4	26.25	27.2857	24.8818	24.2	24.6947	25.1118	92.8571	84	88.1579	82.75	30.9714	28.7	30.0632	30.175	24.6143	23.4	24.1105	24.1625
1987	10	30	30.8	23	7.8	23.6	30.24	25.6	26.9889	21.8	26.0348	24.2	25.0286	86	72.6522	89	84.8095	24.9	30.9565	29.3	30.3286	21	24.5348	23.7	24.2333
1987	10	31	30.9053	23.2	7.70526	25.544	30.8	25	26.8733	24.472	25.8	24.4	25.0333	91.375	67	95	85.1875	29.988	29.9	30.2	30.2562	24.06	24	24.2	24.1938
1987	11	1	31.22	24	7.22	24.4	29.86	26.0353	26.8533	24.2	25.8818	24.7444	24.9846	98	73.8182	91.1111	85.25	30.1	30.7682	30.4778	30.4125	24.1	24.4864	24.3056	24.2875
1987	11	2	31.12	21.8	9.32	25.9833	30.1158	26.0875	26.9933	24.6417	25.5773	24.6	24.8722	89.75	70.4091	88.7368	82.8333	30.1333	29.8	29.9368	29.8167	24.1417	23.9273	24.0368	23.9389
1987	11	3	32.4	22.5429	9.85714	25.7455	31.2	26	26.9417	24.6087	24.6	25	24.95	91.3636	59	92	83.8	30.2591	26.6	31	30.02	24.2182	22.1	24.6	24.0733
1987	11	4	30.4	22.42	7.98	25.3913	29.9333	25.8	26.7625	24.5565	25.65	24.8	23.6684	92.8571	71.625	92	84.7895	30.3043	30.0667	30.6	30.0211	24.2435	24.1042	24.4	24.1
1987	11	5	31.8	24.2	7.6	25.9182	31.2	25	27.0933	24.687	27.4	24	25.1263	90.5909	75	92	83.0556	30.2455	34	29.2	30.3056	24.2136	26.2	23.6	24.2333
1987	11	6	32.2	24	8.2	25.6261	31.6	27.6	27.0562	24.4348	27	26	24.9	90.8696	70	88	82.7368	29.8739	32.6	32.5	29.8947	23.9739	25.5	25.5	23.9895
1987	11	7	32	24.8	7.2	25.4087	31.8	26.2	27.0353	24.3391	27.2	25	24.9526	91.8261	70	91	83.0526	29.7826	33	30.9	29.9632	23.9391	25.7	24.6	24.0263
1987	11	8	31.2	22.3048	8.89524	26.8	30.8	26.4	27.6	25.8	26.2	25	25.7	92	70	89	84	32.5	31	30.7	31.4	25.5	24.6	24.5	24.9
1987	11	9	30.8	22.4476	8.35238	25.4167	29.86	26.4	26.74	24.4333	25.4174	25.2	24.8471	92.3333	70.1739	91	84.3529	29.9708	29.4783	31.3	29.8765	24.0625	23.7652	24.8	23.9941
1987	11	10	31	22.4	8.6	25.2	30.6	26.6	26.7857	24.3583	26	25.2	21.9882	92.15	70	89	83.7647	29.9458	30.6	31.1	29.8235	24.0417	24.4	24.7	23.9765
1987	11	11	31	22.2762	8.72381	25.575	30.4	25.8	26.8429	24.45	26	24.6	24.8882	91.625	71	91	83.8235	29.9542	30.7	30.1	29.8941	23.9917	24.5	24.2	24
1987	11	12	30.6	22.3238	8.27619	25.4783	29.6	26.6	27.0154	24.6	25.4	24.4	24.9933	93.1739	72	84	83.4667	30.3609	29.7	29.1	30.0733	24.2609	23.9	23.6	24.0933
1987	11	13	31.4	22.2421	9.15789	25.4091	29.8	26.2	26.5071	24.4455	24.8	24.6	24.825	92.4545	67	88	85.375	30.0136	28	29.9	29.9625	24.0773	23	24	24.025
1987	11	14	31.4	22.0364	9.36364	25.0917	29.7368	26.6	26.6133	24.125	25.6273	24.4	24.7	92.5	72	84	84.5	29.4333	30.0864	29.1	29.6722	23.7458	24.0591	23.6	23.8833
1987	11	15	31.2	24.2	7	25	29.47	26.6	26.58	24.2	25.6783	25.8	24.85	94	74	94	85.5	29.7	30.413	32.7	30.0812	23.9	24.2696	25.5	24.1062
1987	11	16	31	25.2	5.8	26.8	29.7667	26.4	26.8786	25.4	25.6476	24.8	24.8412	89	71.8571	88	83.7647	31.5	30.1238	30.2	29.8765	24.9	24.1048	24.2	23.9647
1987	11	17	31.4	25	6.4	25.5455	31	27	26.6214	24.4476	24.6	25.2	24.9125	91.4286	59	87	84.5625	29.9476	26.7	30.9	30.0562	24.0429	22.2	24.6	24.1
1987	11	18	31	24.2	6.8	25.0727	30.4	27.2	26.3833	24.2273	25	25.2	24.8267	93.3182	65	85	87.0714	29.7364	28.1	30.7	30.1857	23.9045	23	24.5	24.1786
1987	11	19	31.2	25	6.2	25.0727	30.2	26.6	26.1714	24.1455	25.2	25	24.7316	92.7273	67	88	86.5882	29.5045	28.8	30.6	29.9647	23.7864	23.4	24.4	24.0353
1987	11	20	31	24.8	6.2	25.4909	30.4	26.8	26.66	24.5636	25	25	23.6579	92.4286	65	87	85.2778	30.2364	28.1	30.5	30.1389	24.2182	23	24.4	24.1389
1987	11	21	31.2	21.98	9.22	25.3273	29.6706	25	26.3667	24.6182	25.8	23.4	25.1143	93.8	73.3	88	87.6667	30.4955	30.49	27.7	30.64	24.35	24.325	22.8	24.4267
1987	11	22	29.2	23.2	6	24.4	29.5158	25.4	26.44	24.2	25.6762	24.6	24.9267	98	73.6	94	86.6875	30.1	30.415	30.4	30.3062	24.1	24.295	24.3	24.2375
1987	11	23	30.8	24	6.8	25.513	30.8	26.2	26.675	24.5391	24.4	24.8	24.8556	92.1818	59	89	85.0526	30.1826	26.3	30.4	30.0105	24.1826	21.9	24.3	24.0895
1987	11	24	31.6	25.4	6.2	26.8	30.6	26.4	27.5	25.4	25.8	24.8	25.3	89	68	88	82	31.5	30	30.2	30.6	24.9	24.1	24.2	24.4
1987	11	25	30.8	23.4	7.4	25.25	30.4	24.8	26.4125	24.3083	26.4	24	24.9263	92.75	73	94	86.8947	29.8	31.8	29.3	30.3474	23.9625	25.1	23.7	24.2526
1987	11	26	30.6706	22.2727	8.39786	25.3	29.4625	26.0667	26.5545	24.5167	25.45	25.0111	24.8786	93.6087	72.2632	90.4444	85.7857	30.2667	29.6632	30.8611	30.2286	24.2417	23.8737	24.5444	24.2071
1987	11	27	31.4	22.6	8.8	23.4	30.6	24.8	25.9	22.8	25.2	24	24	95	65	94	85	27.3	28.5	29.3	28.4	22.6	23.2	23.7	23.2
1987	11	28	31	24.2	6.8	25.6522	26	25	26.45	24.5304	25.2	24	24.7824	91.3478	94	92	85.1765	30.0522	31.5	29.2	29.8765	24.1174	24.9	23.6	24.0118
1987	11	29	29.7579	22.11	7.64789	25	28.6842	25.4471	26.1812	24.4	25.1273	24.52	24.6579	95	74.5455	92	86.0526	30.2	29.4045	30.105	29.7421	24.2	23.7045	24.12	23.9
1987	11	30	29.91	21.9111	7.99889	25.0286	28.29	25.4067	26	24.0095	25.2273	24.4889	24.5529	92.1429	77.0909	91.0556	86.8824	29.1857	29.8409	29.95	29.6235	23.6143	23.9636	24.0333	23.8588
1987	12	1	30.04	21.59	8.45	24.9304	29	25.3556	26.2111	24	26	24.19	23.295	92.0952	79	90.95	86.05	29.2652	31.6	29.415	29.56	23.6522	25	23.75	23.83
1987	12	2	31.2	24.6	6.6	26.2	28.6444	26.2	26.3643	25.8	25.06	25	23.0412	97	74.45	91	84.375	32.9	29.265	30.9	29.1812	25.7	23.645	24.6	23.6
1987	12	3	30.2	24.4	5.8	24.8696	30	24.6	25.9867	23.7652	24.6	23.6	24.3187	91.4348	65	92	86.0625	28.7348	27.4	28.5	29.1562	23.3391	22.6	23.2	23.5687
1987	12	4	30.4	24	6.4	24.487	30.2	24.4	25.8737	23.5304	24.6	22.8	24.2316	92.0455	63	87	85.45	28.413	27.2	26.7	28.94	23.1478	22.5	22.2	23.44
1987	12	5	30.2	24.2	6	24.8	28.9	25.6	26.0294	23.6	24.8667	25.2	24.3533	91	71	97	83.5882	28.3	28.5524	31.8	28.7	23.1	23.181	25.1	23.3
1987	12	6	30.27	21.7667	8.50333	25.0364	29.0444	25.6824	26.3375	23.9636	24.9	24.1053	24.2706	91.2381	71.75	88.6842	84.1667	29.0682	28.64	29.0737	28.9056	23.55	23.255	23.5421	23.4389
1987	12	7	30.2333	21.6611	8.57222	25.1619	29.2	25.68	26.5643	23.9714	26.6	24.4	23.0312	90.35	82	89.7059	83.7333	29.0476	33.1	29.6824	29.22	23.5095	25.7	23.8882	23.64
1987	12	8	29.7538	24	5.75385	26.4	30	25.26	26.1222	25	24.2	24.15	24.43	89	62	89.9167	85.5	30.7	26.4	29.2333	29.3	24.5	22	23.6417	23.67
1987	12	9	32	23.6	8.4	28.8	31.2	26.2	28.1	25.4	26.6	25.2	25.7	76	70	92	80	30.2	31.8	31.4	31.1	24.2	25.1	24.9	24.7
1987	12	10	31.2	23.2	8	24.8261	29.8	26.4	26.3	23.8087	25.6	25.2	24.35	91.9565	72	91	83.9375	28.8478	30	31.3	29.1625	23.4087	24.1	24.8	23.5875
1987	12	11	31	24.2	6.8	26.2	30.4	26.4	27.4	25.2	26.4	25.4	25.7	92	73	92	86	31.4	31.8	31.8	31.6	24.9	25.1	25.1	25
1987	12	12	30	23.8	6.2	25.3043	29.2	26.2	26.3882	24.0261	26.2	25	24.3579	90.0435	79	91	82.5556	29.0435	32	30.9	28.7056	23.5261	25.2	24.6	23.3167
1987	12	13	29.4	25.4	4	25.8	28.2	26	26.5	24.4	25.6	25.2	25.1	89	81	94	88	29.6	31.1	31.5	30.7	23.9	24.7	24.9	24.5
1987	12	14	30.4	25.8	4.6	26.8	30.4	26.8	27.7	25.6	26.4	25.4	25.8	91	73	89	85	32	31.8	31.5	31.8	25.2	25.1	24.9	25.1
1987	12	15	29.6	25	4.6	25.8	28.4	23	25	24.6	24.2	22	23.6	91	71	92	84	30.1	27.4	25.8	27.8	24.2	22.6	21.6	22.8
1987	12	16	29.4	23	6.4	25.6	29	23	25.1	23.4	23.8	21.4	22.9	83	65	87	78	27.3	26	24.4	25.9	22.5	21.8	20.7	21.7
1987	12	17	29.8	22	7.8	25.8	29.4	23.8	25.7	24	25.6	23	24.2	86	74	94	85	28.6	30.3	27.6	28.8	23.3	24.3	22.7	23.4
1987	12	18	29.2	23.6	5.6	25.8	28.1	25.4	26.1556	25	24.5429	25.4	24.2167	94	73.5714	100	84.1579	31.1	28.2333	32.4	28.6737	24.7	23.0333	25.4	23.2842
1987	12	19	30.3059	24.8	5.50588	25.8	27.2	24.95	25.9625	24.8	24.8	23.7778	24.0412	92	82	90.0556	83.9412	30.6	29.7	28.6333	28.4588	24.4	23.9	23.2722	23.1706
1987	12	20	29.4	25.2	4.2	26.4	29.2	26.6	27.2	24.4	28.6	26.2	26.4	85	96	97	93	29.2	38.7	33.7	33.9	23.7	28.4	26.1	26.1
1987	12	21	29.4	25.2	4.2	25.6	29	25.6	26.3615	24.2	24.6235	25.4	24.1538	89	69.4375	98	83.2308	29.3	28.0438	32.3	28.5692	23.7	22.925	25.3	23.2385
1987	12	22	29.8	24.2	5.6	25.2	29.6	25.4	26.4	25	25.2	23.4	24.5	98	70	85	84	31.5	29.1	27.5	29.4	24.9	23.6	22.6	23.7
1987	12	23	29.6	23.4	6.2	25.2	29.2	25.2	26.2	25.2	28.6	25	22.9588	0	96	98	98	32	38.7	31.5	34.1	25.2	28.4	24.9	26.2
1987	12	24	30.4833	23.4	7.08333	24.8	28.8	25.04	26.125	24.8	23.4	23.8167	1	0	64	89.3333	84.1	31.3	25.2	28.725	28.73	24.8	21.2	23.2917	23.31
1987	12	25	30.52	21.4125	9.1075	24.6444	29.4125	25.3846	26.3273	23.5778	24.9111	23.9867	24.2538	91.6667	69.7222	89.0667	83.5385	28.4167	28.5056	28.88	28.7385	23.1556	23.1444	23.44	23.3231
1987	12	26	29.2	21.8588	7.34118	24.66	27.8	24.4	26.4	23.57	23.8	23.2	24.475	91.3	72	90	84.4	28.42	26.8	27.6	29.4467	23.135	22.3	22.7	23.7533
1987	12	27	29.2	23.6	5.6	25.4	28.6	24.4	25.7	23.4	23.8	23	23.4	85	67	89	80	27.5	26.3	27.2	27	22.6	21.9	22.4	22.3
1987	12	28	29.6	21.5059	8.09412	24.1579	29.4	25.4	25.6923	23.0889	23.8	23.2	23.5077	90	63	83	81.1538	27.4056	25.8	27	27.2154	22.5722	21.6	22.3	22.4231
1987	12	29	29.6	20.9	8.7	24.6	29.4	25.2	26.1	23.6	24.6	23.8	24	92	68	89	83	28.5	27.8	28.5	28.3	23.2	22.8	23.3	23.1
1987	12	30	29.4	24.4	5	25.2	28.8	25.8	26.4	24.6	24.6	23.6	24.3	95	71	83	83	30.5	28.2	27.7	28.8	24.4	23	22.8	23.4
1987	12	31	30.4667	24.6	5.86667	25.2	28	25.34	26.2	23.4	24.2	23.5167	23.7909	86	73	86.5	79.5	27.6	27.7	27.8417	27.37	22.7	22.8	22.7917	22.49

## Sheet: 1987
			Temperature			Temperature				Temperature				Relative Humidity				Pressure				Dew temperature
Year	Month	Day	Maximum	Minimum	Max-Min	1899-12-31 07:00:00	1899-12-31 13:00:00	1899-12-31 19:00:00	Average	1899-12-31 01:00:00	1899-12-31 13:00:00	1899-12-31 19:00:00	Average	1899-12-31 01:00:00	1899-12-31 13:00:00	1899-12-31 19:00:00	Average	1899-12-31 07:00:00	1899-12-31 13:00:00	1899-12-31 19:00:00	Average	1899-12-31 07:00:00	1899-12-31 13:00:00	1899-12-31 19:00:00	Average		Month	Taverage	Hraverage
1988	1	1	30.2	24.2	6	25.4	29.4	25	26.2	23.8	25	23.2	24	88	70	86	81	28.4	28.8	27.2	28.1	23.2	23.4	22.5	23		January	25.8095	77.5409
1988	1	2	29.6	23.8	5.8	24.8	28.6	24.6	25.6	22.4	23.2	22.8	22.8	82	64	86	77	25.5	24.9	26.6	25.6	21.4	21	22.1	21.5		February	26.4655	73.3871
1988	1	3	29.6	23.6	6	25.4	29.4	25.2	26.3	23	23.6	22.8	23.1	82	62	82	75	26.5	25.3	26.2	26	22	21.3	21.8	21.7		March	26.7456	72.2088
1988	1	4	29.6	23.4	6.2	25	29	24.8	25.9	23.2	23.6	23.1905	23.39	86	64	86.1905	80.35	27.2	25.6	27.2238	26.83	22.5	21.5	22.4476	22.235		April	27.7706	73.0976
1988	1	5	30.2	23	7.2	24.2	29.2	25	25.9	23.2	24.2409	23.06	23.39	92	66.9524	86	81.3	27.8	27.0048	26.965	27	22.8	22.281	22.275	22.31		May	28.4909	77.9148
1988	1	6	29.8	23.4	6.4	24.2	26.6	25	25.2	24	23.4	23.28	22.2063	98	77	86	80.5333	29.7	26.7	27.365	27.28	23.9	22.1	22.515	22.4867		June	28.2262	79.7133
1988	1	7	29.4	23	6.4	25	28	25	25.8	25	23.88	23.18	1	0	64.45	86.35	80.2	31.7	25.965	27.3	26.7733	25	21.64	22.435	22.14		July	28.6186	75.8261
1988	1	8	30.0105	23	7.01053	23.2	28.98	24.9733	25.85	23	23.9333	23.0762	23.4333	98	66.75	85.7619	81.2222	27.9	26.47	27.0429	27.0778	22.9	21.94	22.3048	22.3556		August	27.6114	80.0193
1988	1	9	30.4	21.8	8.6	24.6	29.8	25.2	26.2	24.4	23.6	22.4	23.5	98	60	79	79	30.4	25	25.2	26.9	24.3	21.1	21.2	22.2		September	27.2909	80.9837
1988	1	10	31	22.8	8.2	24.2	30	24.6	25.9	22.8	23.6	22	22.8	89	59	80	76	26.8	24.9	24.7	25.5	22.2	21	20.9	21.4		October	27.062	84.0768
1988	1	11	30.8	22.8	8	24.6	30	24.8	26	22.6	23.6	22.2	22.8	84	59	80	74	26.1	24.9	25	25.3	21.8	21	21.1	21.3		November	26.5258	85.9499
1988	1	12	30.8	22.6	8.2	24.4	30.4	24.8	26.1	23	22.2	22.2	22.5	89	49	80	73	27.2	21.4	25	24.5	22.4	18.6	21.1	20.7		December	25.4039	86.3862
1988	1	13	30	23	7	26.6	28.6	24.6	26.1	22.6	22.8	22	22.5	71	61	80	71	24.8	23.9	24.7	24.5	20.9	20.4	20.9	20.7
1988	1	14	29.6	23	6.6	24.8	28.4	24.8	25.7	22.4	23	21.8	22.4	82	63	77	74	25.5	24.5	24.1	24.7	21.4	20.8	20.5	20.9
1988	1	15	30.2	23	7.2	24.8	29.6	24.8	26	23	22.8	21.8	22.5	86	56	77	73	26.9	23.3	24.1	24.8	22.3	19.9	20.5	20.9
1988	1	16	30.6	23.2	7.4	24.6	29.2	24.4	25.6	24	23	21.4	22.8	95	59	77	77	29.4	24	23.5	25.6	23.8	20.4	20.1	21.4
1988	1	17	30	22	8	25.4	29.4	23.6	25.5	23.4	23	21.2	22.5	85	58	81	75	27.5	23.9	23.6	25	22.6	20.3	20.1	21
1988	1	18	30.6	22	8.6	24.6	30.2	22.6	25	22.6	22.4	21.2	22.1	84	51	88	75	26.1	21.9	24.2	24.1	21.8	19	20.6	20.5
1988	1	19	30.2	22	8.2	23.4	29.4	23.8	25.1	22.8	24.6	21.4	22.9	95	68	81	81	27.3	27.8	23.9	26.3	22.6	22.8	20.4	21.9
1988	1	20	30.8	22.6	8.2	23.8	30.2	22.6	24.8	22.2	23.4174	23.2167	23.1136	87	64.3043	86.0417	79.5909	25.7	25.1261	27.2958	26.35	21.5	21.0478	22.4208	21.85
1988	1	21	30.4	22.4	8	23.8	29.8	24	25.4	23.4	28.8	23.1739	23.2455	97	93	84.8261	79.0455	28.5	38.9	27.087	26.5273	23.2	28.5	22.3304	21.95
1988	1	22	31.4	20.82	10.58	21.8	29.7125	24	26.2071	21.8	23.5043	23.2783	1	0	61.4783	83.9565	78.0476	26.1	24.9696	27.187	26.3333	21.8	20.9652	22.387	21.8762
1988	1	23	30.4	22.2	8.2	25.8	29.52	24.2	26.0538	21.4	23.8182	20	23.26	68	63.8636	68	79.45	22.6	25.7682	20.6	26.56	19.4	21.5	18	22.02
1988	1	24	30.86	21.8	9.06	24.4	29.7375	25.5125	26.3071	22.2	23.6727	23.2476	23.1947	83	60.8182	84.6667	77.8947	25.3	25.1955	27.219	26.3211	21.3	21.1136	22.3905	21.8579
1988	1	25	31.2	23.4	7.8	23.8	29.64	24	25.9692	22.2	23.5909	21	23.0056	87	60.8182	77	76.6667	25.7	24.9864	22.9	25.7889	21.5	20.9591	19.7	21.5333
1988	1	26	31	23.2	7.8	24.4	30.2	24.4	25.9	23.8	22.6	21.6	22.7	95	52	78	75	29.1	22.4	23.9	25.1	23.6	19.3	20.4	21.1
1988	1	27	31.2	22.6	8.6	23.2	30.2	24.8	25.8	22.2	22.6	21.8	22.2	92	52	77	74	26.1	22.4	24.1	24.2	21.8	19.3	20.5	20.5
1988	1	28	30	22.2	7.8	25	29.5067	24.6	26.0154	23.2	23.7364	21.8	23.15	86	64.1364	78	78.8	27.2	25.7091	24.3	26.36	22.5	21.4273	20.6	21.86
1988	1	29	30.6	23	7.6	24.2	28.4	25	25.6	22.8	22.2	22.2	22.4	89	59	79	75	26.8	22.7	24.9	24.8	22.2	19.5	21	20.9
1988	1	30	30	23	7	23.8	29	25.4	25.9	21.8	27.2	25.2	24.7	84	87	98	90	24.8	34.9	31.9	30.5	21	26.6	25.1	24.2
1988	1	31	30.8	23.8	7	24.6	30.0462	26.2	26.1923	22.384	23.3	22.5909	21.6789	87.3333	59.1	82.4091	75.6667	26.012	24.26	25.8591	25.3833	21.72	20.505	21.5818	21.2722
1988	2	1	31.6	23	8.6	23.2	31.4	25.8	26.5	23	23.0667	22	21.4333	98	59.2857	72	75	27.9	23.9095	23.9	25.1	22.9	20.281	20.4	21.0722
1988	2	2	30.8	24	6.8	24.6	29.4	25.8	26.4	23	22.8	22.2	22.7	87	57	73	73	27	23.4	24.4	24.9	22.4	20	20.7	21
1988	2	3	31.2	23.2	8	24.2	30.6	25	26.2	23	22.6	21.4	22.3	90	50	73	71	27.3	22.1	23.1	24.2	22.5	19.1	19.8	20.5
1988	2	4	31	23.4	7.6	26.4	29.8	25.6	26.9	22.6	23	22	22.5	72	56	73	67	24.9	23.6	24.1	24.2	21	20.2	20.5	20.6
1988	2	5	31.4	23.2	8.2	23.8	30.4	25.2	26.1	22.4	22.8	22.8	22.7	89	52	82	74	26.2	22.7	26.2	25	21.8	19.6	21.8	21.1
1988	2	6	31.6	24	7.6	24.4	30.6	25.8	26.6	22.8	23.4	22	22.7	87	55	72	71	26.7	24	23.9	24.9	22.2	20.5	20.4	21
1988	2	7	29.6	25	4.6	25.4	27.4	26.2	26.3	23.4	26.8	23.2	24.5	85	95	78	86	27.5	34.8	26.4	29.6	22.6	26.6	22	23.7
1988	2	8	30.6	25	5.6	25.4	29.2	26	26.6	23.8	23.4632	25.8	23.04	88	57.9444	98	75.3333	28.4	24.3833	33.1	25.7067	23.2	20.5444	25.7	21.48
1988	2	9	30.6	24.2	6.4	25.2	28.4	25.8	26.3	23.6	23.5667	25.6	23.05	88	58.0417	98	75.1	28.1	24.5917	32.7	25.7	23	20.775	25.5	21.505
1988	2	10	32.2	23.4	8.8	24.4	30.8	25.8	26.7	24.2	23.4727	25.6	23.1526	98	58.3333	98	75.1111	30.1	24.4762	32.7	25.85	24.1	20.6667	25.5	21.5833
1988	2	11	31	22.2	8.8	24.2	30	24.2	25.7	24.2	23.5739	24	1	0	58.75	98	75.1765	30.2	24.49	29.7	25.6	24.2	20.68	23.9	21.4235
1988	2	12	31.6	22.6	9	24.6	30.6	25.6	26.6	24.6	23.6	22.2	23.1105	0	56	75	77	30.9	24.5	24.5	26.6	24.6	20.8	20.8	22
1988	2	13	32	24.4	7.6	25	30	25.9667	26.5	23.4	23.2	22.875	23.087	88	56	78.7917	75.7391	27.7	23.9	25.9958	25.913	22.8	20.4	21.6542	21.6348
1988	2	14	30.4	23.8	6.6	25	29	26	26.5	22.8	23	22	22.6	83	60	71	71	26.3	24.1	23.8	24.7	21.9	20.5	20.3	20.9
1988	2	15	31.8	23.4	8.4	24	31.4	26	26.9	22.8	23.4	22.6	22.9	90	51	75	72	27	23.5	25.2	25.2	22.3	20.1	21.2	21.2
1988	2	16	31.4	24.2	7.2	24.4	29.8	25.8	26.4	22.4	22.6	22.2	22.4	84	54	73	71	25.8	22.7	24.4	24.3	21.6	19.5	20.7	20.6
1988	2	17	30.8	24	6.8	25	29.2	25.6	26.4	22.6	22.6	22.6	22.6	82	57	78	72	25.8	23.1	25.4	24.8	21.6	19.8	21.4	20.9
1988	2	18	30.8	23.4	7.4	24	29.7067	25.8	26.1267	22.6	23.33	21.6	21.72	89	56.55	69	74.4737	26.5	23.975	23	25.2211	22	20.33	19.8	21.1895
1988	2	19	31.8	23	8.8	24.8	30.8	26	26.9	22.8	23.0435	25.4	22.6909	84	54.8182	95	73.7143	26.4	23.2136	32	24.9524	22	19.8409	25.2	21.0143
1988	2	20	32.2	22	10.2	22.8	31	25.8	26.3	21.8	23.4	22	22.4	92	53	72	72	25.4	23.8	23.9	24.4	21.4	20.3	20.4	20.7
1988	2	21	31.465	24.2	7.265	25.2	29.6375	25.6	26.1867	22.8	23.3478	22.8091	22.9286	82	59.6522	78.5909	75.619	26.2	24.413	25.8	25.5571	21.8	20.587	21.5364	21.3905
1988	2	22	32.8	23.8	9	26.6	31.4	26.4	27.7	22.8	23	22.4	22.7	73	49	71	64	25.2	22.6	24.4	24.1	21.3	19.4	20.7	20.5
1988	2	23	31.4	22.4	9	22.6	30.2	26	26.2	21.4	23.7565	22.8	23.0619	90	56.913	76	73.5238	24.7	24.6696	25.6	25.5143	20.9	20.8348	21.5	21.3667
1988	2	24	31.4	23.6	7.8	24	30	25.6	26.3	23.8	23.6381	25.2	22.9632	98	60.2857	97	73.8947	29.3	24.9286	31.8	25.4579	23.7	21.0095	25.1	21.3368
1988	2	25	32.6	21.82	10.78	24.3417	31	25.8	26.6692	22.8	23.7636	21.2	23.09	87.9583	58.8095	67	75.4737	26.7292	25.2905	22.1	26.0368	22.1417	21.2095	19.1	21.6947
1988	2	26	32.8	21.8	11	22.4	30.6	26	26.3	22	21.8	20.6	21.5	97	46	62	68	26.2	20.3	20.7	22.4	21.8	17.8	18.1	19.2
1988	2	27	31.8	21.95	9.85	24.4522	31	26.2	26.4571	22.775	22	22.6	22.94	86.6522	46	74	74.1579	26.4739	20.5	25	25.3632	21.9913	17.9	21.1	21.2526
1988	2	28	31.8	21.8	10	23.2	30.1412	26.4	26.2941	22.8	23.4	21.8	22.7136	97	56.2917	67	73.5217	27.5	24.0833	23.1	25.1	22.6	20.3375	19.8	21.0609
1988	2	29	30	22.4	7.6	25.2	27.2	24	25.1	22.8	22	22.4	22.4	82	64	87	78	26.2	23	26	25.1	21.8	19.7	21.7	21.1
1988	3	1	29.4	22.6	6.8	23	26.2	25	24.8	22.6	22.4	23.2	22.7	97	72	86	85	27.1	24.6	27.2	26.3	22.4	20.8	22.5	21.9
1988	3	2	30.4	22.8	7.6	23.6	29.8	24.6	25.6	22.6	23	22.4	22.7	92	56	83	77	26.7	23.6	25.6	25.3	22.2	20.2	21.5	21.3
1988	3	3	29.8	23.6	6.2	25.6	28.8	25.8	26.5	23.6	23	22.6	23.1	85	61	76	74	27.8	24.3	25.3	25.8	22.8	20.6	21.3	21.6
1988	3	4	29.6	23	6.6	23.6	28.6	25.6	25.9	22.2	23.4	22.4	22.7	89	65	76	77	25.8	25.3	25	25.4	21.6	21.3	21.1	21.3
1988	3	5	29.8	23.6	6.2	24.2	29.2	24.6	25.7	22.4	22.8	22.4	22.5	86	58	83	76	25.9	23.5	25.6	25	21.7	20.1	21.5	21.1
1988	3	6	31.4	22.6	8.8	23.4	30.4824	24	26.6813	23.2	23.7739	23.6	23.0864	98	59	97	73.4545	28.3	25.1652	28.9	25.6682	23.1	20.9609	23.4	21.4136
1988	3	7	30.8	22.6	8.2	26.4	29.6	25	26.5	21.2	22	21	21.4	63	52	70	62	21.7	21.4	22.2	21.8	18.8	18.6	19.2	18.9
1988	3	8	30.8	21.5895	9.21053	24.3913	29.2	25.2	27	22.5478	23.5429	21	23.0437	85.5652	57.619	69	73.4375	26.0783	24.5476	22.1	25.5688	21.7478	20.6714	19.1	21.375
1988	3	9	32	22.8	9.2	24	31.2	25.2	26.4	22	21.4	22	21.8	84	42	76	67	25.1	19	24.3	22.8	21.2	16.7	20.6	19.5
1988	3	10	31.8	22.4	9.4	22.6	31	25.2	26	22.9417	22.2	20	23.2545	87.125	47	62	74.4286	26.9333	21	19.9	26.0619	22.2542	18.3	17.5	21.6667
1988	3	11	32.6	22.8	9.8	23.6	31.2267	27.2	26.9231	21.6	23.9273	23.265	23.3737	84	56.9091	80.65	73.9474	24.5	25.0682	26.835	26.1263	20.7	21.0182	22.14	21.7105
1988	3	12	31.7524	23	8.75238	24.6	30.4	25.8625	26.6133	24.4	23.8696	23.36	23.2684	98	59.7391	80.65	75.6316	30.4	25.3652	27.045	26.2263	24.3	21.1739	22.27	21.7789
1988	3	13	31.7565	24	7.75652	25.2	30.625	25.8353	26.6067	25.2	23.5913	23.3	1	0	56.7826	80.4583	74.9091	32	24.4304	26.9375	26.0136	25.2	20.6087	22.1958	21.6318
1988	3	14	33.8	23.2	10.6	24.4	32.8	25.2	26.9	23.2	24.6	23.2	23.7	90	51	85	75	27.6	25.5	27.1	26.8	22.7	21.4	22.4	22.2
1988	3	15	33.2	23.6	9.6	24.6	31.8	27.2	27.7	23.6	23.4	22.4	23.1	92	49	66	69	28.5	23.2	23.9	25.2	23.2	19.9	20.4	21.2
1988	3	16	32.6	23.4	9.2	23.6	31.6	26.4	27	22.8	22.8	22.2	22.6	93	47	70	70	27.2	22	24	24.4	22.5	19	20.4	20.6
1988	3	17	30.6	23.2	7.4	24.2	30	26.4	26.8	23	23.4	23.6	23.3	90	58	79	76	27.3	24.4	27.3	26.3	22.5	20.7	22.5	21.9
1988	3	18	31.6	24	7.6	25	30.2	26.8	27.2	22.2	22	21.2	21.8	79	49	61	63	24.9	21	21.5	22.5	21	18.3	18.6	19.3
1988	3	19	33	22.4	10.6	24	32.6	26	27.1	21.2	23.6	21.6	22.1	78	47	68	65	23.3	23.2	22.9	23.1	20	19.9	19.7	19.8
1988	3	20	33.2	23.6	9.6	24.8	32.2	26.8	27.6	22.6	23.8	22.4	22.9	83	50	69	67	26	23.9	24.2	24.7	21.7	20.4	20.6	20.9
1988	3	21	31.4	24	7.4	25.8	30.6824	26.4	26.8857	23.2	24.075	23.0667	23.2857	80	57.2917	75.3684	71.9474	26.7	25.3667	25.6368	25.6105	22.2	21.2125	21.3632	21.3947
1988	3	22	32.4	25.2	7.2	27.2	30.8	26.8	27.9	23.4	23.6	22.8	23.3	73	55	71	66	26.3	24.4	25.1	25.3	21.9	20.7	21.2	21.3
1988	3	23	32	24.2	7.8	25.6	30.8	25.8	27	22.2	23.8091	23.315	23.37	75	60.0909	77.5	74.9	24.5	25.2364	26.575	26.235	20.8	21.15	22.01	21.805
1988	3	24	32.2	24.8	7.4	25.2	31.6	26	27.2	21.8	22.2	22.4	22.1	74	44	74	64	23.9	20.6	24.7	23	20.3	18	20.9	19.7
1988	3	25	32.2	24.8	7.4	24.8	31.6667	26.4	27.6615	22	24.3091	23.6952	23.6235	79	55.9091	80.8095	72.7059	24.6	25.5727	27.5619	26.4412	20.8	21.3227	22.6286	21.9118
1988	3	26	31.4	24.2	7.2	25	30.8	26.2	27	23.5474	22	21.8	23.9529	85.5882	46	68	74.8824	27.75	20.6	23.2	27.2529	22.7611	18	19.9	22.4294
1988	3	27	32.8	24	8.8	24.6	31.4	26.8	27.4	22.4	23	22	22.5	83	49	66	66	25.6	22.6	23.3	23.8	21.5	19.4	19.9	20.3
1988	3	28	32.781	22.3048	10.4762	25.025	31.1882	26.1625	27.1	23.2667	24.2087	23.1619	23.519	86.375	56.6087	77.5238	73.381	27.35	25.487	26.3095	26.3238	22.5333	21.3261	21.8571	21.8714
1988	3	29	32.8	24.4	8.4	26	31.1875	26.2	27.1067	23	24.3304	23.2667	23.5818	78	58.6957	78.0833	74.1818	26.1	25.9435	26.6	26.55	21.8	21.5783	22.0042	21.9955
1988	3	30	32.6571	25	7.65714	25	31.2933	26.24	27.2357	22	24.0818	23.5727	23.5905	77	56.7273	79.2273	73.6667	24.5	25.2682	27.2273	26.4714	20.7	21.1682	22.4	21.9381
1988	3	31	33.1818	23.2	9.98182	25	31.7125	26.4	27.48	22.8	24.313	23.2348	22.7522	83	55.5217	75.2174	72.5909	26.3	25.5304	26.1652	26.5545	21.9	21.2739	21.7435	21.9818
1988	4	1	33.1909	22.5739	10.617	25.2077	31.275	26.3778	27.3786	23.1692	24.1545	23.1043	23.43	84.4615	54.8095	77	71.1579	27.0154	25.0143	26.2391	25.8263	22.3308	20.9905	21.787	21.5421
1988	4	2	33.4174	22.3909	11.0265	25.2077	31.3667	26.2941	27.45	23.12	24.6167	23.6652	23.919	83.96	59.5833	80.5217	74.4762	26.92	26.6417	27.5348	27.1857	22.256	21.9917	22.5652	22.3667
1988	4	3	33	24	9	25.2	30.9684	27.4	27.4105	25.2	24.096	23.624	1	0	56.7917	78.32	72.6522	32	25.35	27.252	26.5696	25.2	21.2042	22.416	21.9913
1988	4	4	32.4	25.4	7	26.6	30.4	27.4	28	23.2	24.296	23.3667	23.5957	84.9231	58.04	76.0417	72.5217	27.1231	25.852	26.5458	26.413	22.3962	21.524	21.925	21.887
1988	4	5	32.4	25.2	7.2	25.6	29.8	27.4	27.5	23.4	23.8	23	23.4	83	61	69	71	27.3	25.5	25.2	26	22.5	21.4	21.2	21.7
1988	4	6	31.6	25.8	5.8	26.6	28.8	23.8	25.8	23.6	24.2	23.6	23.8	78	69	98	82	27.1	27.2	29	27.8	22.4	22.4	23.5	22.8
1988	4	7	32	22.8667	9.13333	25.6	30	27.4	27.6	23.8	24.4	24.2	24.1	86	63	77	76	28.3	26.9	28.1	27.7	23.1	22.3	23	22.8
1988	4	8	32.4	25.2	7.2	25.2	31.4	25.2	26.8	24.8	24.4	23.9158	23.9895	97	56	79.7368	74.2632	31	25.9	27.8421	27.2526	24.7	21.7	22.7947	22.4158
1988	4	9	31.2	24	7.2	24.8	30.6	27	27.4	23.4	24.4	24.6	24.1	89	60	82	77	27.8	26.5	29.3	27.9	22.9	22	23.7	22.9
1988	4	10	30.4	24.2	6.2	29.8	26.2	25.8	26.9	25	25.6	23.4	24.7	68	95	82	82	28.5	32.4	27.2	29.4	23.2	25.4	22.5	23.7
1988	4	11	33.6	24	9.6	27.6	31.5222	25	27.45	23.4174	24.4348	23.7524	23.935	83.3043	55.5217	81.381	73.5	27.3087	25.7696	27.7095	27.045	22.5217	21.5435	22.7429	22.345
1988	4	12	32.6	24.2	8.4	27.6	31.4	26.8	28.1	24.6	25.4	24	24.7	78	62	79	73	28.9	28.5	28	28.5	23.5	23.2	22.9	23.2
1988	4	13	33	24.4	8.6	25	32.2	25.8	27.2	24.8	24.4	23.8	24.3	98	53	85	79	31.2	25.4	28.2	28.2	24.7	21.4	23	23
1988	4	14	33.6	24.6	9	25.2	32.6	28.6	28.8	23.8	23.2	23.2	23.4	89	45	64	66	28.5	22.2	24.9	25.2	23.3	19.2	21	21.2
1988	4	15	32.85	24.2	8.65	24.6	31.9333	26.3059	27.62	23.4	24.7591	24.0364	24.1952	90	56.4286	83.0455	74.95	28	26.381	28.4318	27.675	22.9	21.8143	23.0818	22.65
1988	4	16	33.0818	23.8	9.28182	27.6	31.4	27.0737	28.0188	22.6	23.2	24.2	24.1556	65	50	80.6667	73.1111	24.1	23	28.4762	27.4056	20.5	19.8	23.1286	22.5
1988	4	17	33.4	23.4	10	23.8	31.1529	27	27.6563	23.792	25.0087	22.6	24.2571	84.0833	61.5652	69	75.9524	28.116	27.5957	24.5	27.9857	22.996	22.6217	20.8	22.8667
1988	4	18	34	22.7524	11.2476	25.8583	32.8	28	27.5529	23.832	23.8	22.4	24.2458	84.9167	47	62	74.8636	28.1792	23.5	23.4	27.6727	23.0208	20.1	20	22.7136
1988	4	19	33.2	24.8	8.4	25.6	32.4	27.4	28.2	23.2	24.4	24.0381	24.1333	82	52	80.4286	75.4444	26.8	25.3	28.1429	27.6778	22.3	21.3	22.9714	22.6722
1988	4	20	34	24.2	9.8	29.2	33	27.2	29.2	23.9826	24.92	24.3714	23.1444	85.3333	58.9	84.3	77.4444	28.6043	27.075	28.89	28.25	23.2522	22.275	23.415	23.0389
1988	4	21	33.2	23.8	9.4	25	32.2	27.4	28	24.8	24.9583	23.6952	24.1333	98	56.7083	81.4286	75	31.2	26.8833	27.681	27.5952	24.7	22.1625	22.6571	22.6143
1988	4	22	32.4	24	8.4	25.4	31.8	26.2	27.4	25.2	23	23.6	23.9	98	47	81	75	31.9	22.3	27.4	27.2	25.1	19.2	22.6	22.3
1988	4	23	33	23.6	9.4	24.8	31.8	26.2	27.3	22.6	22.6	22.2	22.5	83	45	71	66	26	21.4	24.1	23.8	21.7	18.6	20.5	20.3
1988	4	24	32.8	24	8.8	28.8	31.6	27	28.6	23.2	22.8	22.2	22.7	63	47	66	59	24.7	22	23.6	23.4	20.9	19	20.2	20
1988	4	25	33.4	25.4	8	26.6	32	27.6	28.5	23.4	24	23.2	23.5	77	52	69	66	26.7	24.6	25.5	25.6	22.1	20.8	21.4	21.5
1988	4	26	33.6	25.4	8.2	25.8	32.2	27.4	28.2	23.2	25	24.4	24.2	80	56	78	72	26.7	26.9	28.6	27.4	22.2	22.3	23.3	22.6
1988	4	27	33.4	25.6	7.8	26	31.6	28.4	28.6	23.8	25	24.2	24.3	83	59	71	71	28	27.3	27.4	27.6	23	22.5	22.6	22.7
1988	4	28	33.6	25.4	8.2	26	32.6	28.4	28.8	23.8	25.4	24.4	24.5	83	56	72	71	28	27.7	27.9	27.9	23	22.8	22.9	22.9
1988	4	29	33.0737	25.4	7.67368	25.6	31.6	27.8	28.2	23.2	24.4	23.6	23.7	82	56	71	69	26.8	25.8	26.4	26.3	22.3	21.6	22	21.9
1988	4	30	33.07	23.4091	9.66091	25.2	31.6	27.3125	28.175	23.2	24.6	24.381	24.7095	85	57	79.85	75.2	27.1	26.3	28.695	28.665	22.4	21.9	23.33	23.295
1988	5	1	32.99	25.6	7.39	26.2	31.0105	27.0706	27.9941	24.2	25.4917	24.7545	24.8545	85	64.4583	82.6667	76.9524	28.9	28.8042	29.6714	29.1857	23.5	23.3708	23.8857	23.5952
1988	5	2	35	23.0091	11.9909	26.116	33.2	24.6	27.9	24.4609	25.5304	24.4	24.8571	87.4545	63.5217	98	78.6818	29.5957	28.713	30.4	29.2727	23.8565	23.3261	24.3	23.6682
1988	5	3	35	23.2	11.8	26.4	32.8	26.2	27.9	26.2	25.4909	25.8	24.96	98	65.0909	97	79.45	33.9	28.8636	32.9	29.535	26.1	23.4182	25.7	23.805
1988	5	4	32.8	24.4	8.4	26.4	31.8	25.8	27.4	25.8	25.45	25.8	24.7652	95	64.25	100	78.6087	32.8	28.6542	33.2	29.0957	25.6	23.2833	25.8	23.5435
1988	5	5	33.2	24.8	8.4	25.6	31.6	28	28.3	25.2	26	24.8	25.3	97	64	77	79	31.8	29.9	29.2	30.3	25.1	24.1	23.6	24.2
1988	5	6	32.8	23.8	9	25	32.2	27.2	27.9	24.4	25.2917	24.3333	24.6217	95	69.4583	82.5833	79.8696	30.2	29.0375	28.8417	29.0304	24.2	23.5125	23.3458	23.4913
1988	5	7	32.4917	25	7.49167	25.4	30.8211	26.8476	27.6421	25.4	25.5167	24.5583	1	0	63.4348	82.5417	77.9545	32.4	28.6261	29.2583	29.1136	25.4	23.2783	23.6417	23.5545
1988	5	8	32.6636	25.6	7.06364	26.2	31.4842	27.3882	28.1267	26	25.6583	24.4545	24.8474	98	64.0417	80.5714	77.5	33.5	29.1208	28.9333	29.2556	25.9	23.5417	23.4571	23.65
1988	5	9	34	25.4	8.6	25.6	30.4	27.6	27.8	25.2	25.4	25.2	25.3	97	67	83	82	31.8	29.1	30.5	30.5	25.1	23.6	24.4	24.3
1988	5	10	32.8	26.2	6.6	26.4	31.8	28	28.5	24.8	25.6	25	25.1	88	61	79	76	30.2	28.7	29.7	29.6	24.2	23.4	23.9	23.8
1988	5	11	33.8	26	7.8	26	32.4	27.4	28.3	24	25.6	24	24.5	85	58	76	73	28.5	28.3	27.6	28.1	23.3	23.2	22.7	23
1988	5	12	33.8	26	7.8	26.6	32.8	27.4	28.5	24	27.8	24.9333	25.1591	81	68	83.3333	77.7727	28.1	34.1	29.9917	29.75	23	26.2	24.0542	23.9182
1988	5	13	33.5455	23.4261	10.1194	26.3615	32.0421	26.8111	28.0444	24.7154	26.04	24.775	25.1958	87.4615	61.92	84.6667	78.0833	30.0192	29.548	29.8667	29.8458	24.0731	23.804	23.9542	23.9583
1988	5	14	34.2	24.8	9.4	26.4	32.6	28.2	28.9	24.6	27.4	25	25.7	86	67	77	77	29.7	33.1	29.6	30.8	23.9	25.7	23.9	24.5
1988	5	15	33.8	24.6	9.2	26.2	31.09	27.4	27.8842	24.4	25.48	25	25.0304	86	63.48	82	78.2083	29.4	28.708	30.1	29.5625	23.7	23.336	24.1	23.8125
1988	5	16	34.8	25.4	9.4	25.4	33.4	28.4	28.9	23.4	28.2	25.6	25.7	85	68	80	77	27.5	34.8	31	31.1	22.6	26.6	24.6	24.6
1988	5	17	35.4	26.4	9	26.8	33.4	28.6	29.4	25.2	28.2	26.2	26.5	88	68	83	80	31	34.8	32.4	32.7	24.6	26.6	25.4	25.5
1988	5	18	34.4	26.2	8.2	27	33.2	28.6	29.4	24.76	25.9692	24.776	25.1292	88.96	63.5385	83.84	78.6667	30.26	29.6115	29.796	29.7917	24.212	23.8231	23.928	23.9417
1988	5	19	33.8	25	8.8	25.8	32	28.2	28.5	24.575	26.1417	25.008	24.1	90.1739	64.7391	85.2083	80.4737	30.075	30.113	30.4292	30.1474	24.1125	24.1217	24.2917	24.1526
1988	5	20	32.8	25.4	7.4	26.6	32	26.8	28	24.8091	31.4	24.4	25.1579	88.0909	96	82	78.8889	30.2591	45.5	29	29.7667	24.2182	31.2	23.5	23.9056
1988	5	21	33.8	25.8	8	27.4	32	27.6	28.6	24.2	26.2	23.8	24.7	77	64	73	71	28.1	30.2	27	28.4	23	24.2	22.3	23.2
1988	5	22	32.9565	26	6.95652	26.8	32.8	27.0111	27.95	24.4	25.6	25.2348	25.3818	82	56	87.7391	81.2273	29	28.1	31.0043	30.5545	23.5	23	24.6217	24.3591
1988	5	23	33.12	26.2	6.92	26.6	32	28	28.6	25	26.6	25.2	25.6	88	66	80	78	30.6	31.3	30.2	30.7	24.4	24.8	24.2	24.5
1988	5	24	36.6	26.6	10	27.4	32.2	28.2	29	25.4	27.4	26	26.3	85	69	84	80	31.1	33.3	32.1	32.2	24.7	25.9	25.3	25.3
1988	5	25	34.4	26.6	7.8	27	34	28.2	29.4	24.8	26.2261	27	25.4235	84	67.9565	91	80.9412	29.8	30.6478	34.8	30.5882	24	24.4304	26.6	24.3765
1988	5	26	33	26.4	6.6	26.8	32.2	28.2	28.9	24.96	25.9913	25.2	25.3952	90.56	69.6818	79	82.45	30.788	30.3182	30.1	30.665	24.5	24.2227	24.1	24.43
1988	5	27	34.2	25.8	8.4	26.8	33.6	28	29.1	24.4	27.4	24.4	25.4	82	62	75	73	29	32.4	28.2	29.8	23.5	25.4	23.1	24
1988	5	28	34	25	9	26.2	33.2	28.2	29	24.6696	26	27.8	24.081	88.8571	57	97	79.8571	30.1783	28.9	37.1	30	24.1652	23.5	27.7	24.0571
1988	5	29	35.4	25	10.4	26.8	34.4	27.6	29.1	24.776	26.4	23.8	24.25	89.5833	54	73	80.5714	30.368	29.1	27	30.3905	24.276	23.6	22.3	24.2905
1988	5	30	36.2	25.6	10.6	27.2	34.8	29.2	30.1	24.8	26.4	24.8	25.3	82	52	70	68	29.7	28.9	28.4	29	23.9	23.5	23.2	23.5
1988	5	31	36	25.2	10.8	27.4	33.6	27.6	29	24.8	27.2	25.4	25.8	81	61	84	75	29.6	31.8	31	30.8	23.9	25.1	24.6	24.5
1988	6	1	36.4	25.6	10.8	27.4	31.63	27.4	28.0941	24.2	26.264	25.2	25.5609	77	65.04	84	79.9048	28.1	30.368	30.6	30.8273	23	24.236	24.4	24.5091
1988	6	2	33.219	24.6	8.61905	27.4	31.2	27.5765	28.3867	25.6	25.4	25.0273	25.465	87	63	82.9545	78.6	31.6	28.6	30.1227	30.4	25	23.3	24.1182	24.29
1988	6	3	33.0667	23.4	9.66667	25	30.8	27.1875	28.2875	24.8	25.2	25.1182	25.4955	98	64	84.9091	78.8636	31.2	28.4	30.5091	30.5	24.7	23.2	24.35	24.3364
1988	6	4	33.8	23.8	10	26.2	33.4	28.4	29.1	23.4	28.2	25.6	25.7	79	68	80	76	26.9	34.8	31	30.9	22.3	26.6	24.6	24.5
1988	6	5	32.9	25	7.9	25	31.4111	27.1333	27.9941	24.2	26.0917	24.8	25.381	94	64.9167	82.4545	79.2381	29.7	30.0125	29.6636	30.3524	23.9	24.05	23.8727	24.2571
1988	6	6	35.6	25	10.6	27.4	31.0353	28.2	27.8882	27.2	25.687	27.6	25.2818	98	64.7391	96	80	35.9	29.2348	36.5	30.213	27.1	23.5826	27.4	24.1609
1988	6	7	32.4	25.2	7.2	26.8	30.4	27.6	28.1	26.6	30.2	27.2	28	98	99	97	98	34.7	42.8	35.8	37.7	26.5	30.1	27.1	27.9
1988	6	8	32.4	24.8	7.6	26.2	31.6	27.8	28.4	26	31.2	27.2	28.1	98	97	95	97	33.5	45.2	35.7	38.1	25.9	31.1	27	28
1988	6	9	33.8	26.2	7.6	27.4	31.4111	28.2	28.1	25.4	26.0435	25.2	25.2783	85	65.5652	79	78.3478	31.1	30.0261	30.1	30.0478	24.7	24.0565	24.1	24.087
1988	6	10	34	25.6	8.4	26.6	31.8	28.2	28.7	25.4	25.2	24.8	25.1	91	59	76	75	31.6	27.7	29	29.5	25	22.8	23.6	23.8
1988	6	11	32	25.6	6.4	26.8	30.2	27.6	28	25.6	25.2	24.6	25.1	91	67	78	79	32	28.8	28.9	29.9	25.2	23.4	23.5	24
1988	6	12	32.848	25	7.848	25.6	28.2	27.4316	28.4	25	25.4	24.72	25.0591	95	80	81.8	76.3182	31.3	30.6	29.464	29.3545	24.8	24.4	23.756	23.7
1988	6	13	32.2	23.8	8.4	24.8	31.4	26.6	27.4	24.8	26.2	24.6	25.1048	0	67	85	84	31.3	30.6	29.6	30.5	24.8	24.4	23.9	24.4
1988	6	14	32	25	7	25.8	31.2	27.4	28	24.4	30.8	27	27.4	89	97	97	94	29.6	44.1	35.4	36.4	23.9	30.7	26.9	27.2
1988	6	15	32.8	25	7.8	26.2	32.2	26.6	27.9	25.4	26.6	25	25.7	94	65	88	82	31.9	31.1	30.6	31.2	25.1	24.7	24.4	24.8
1988	6	16	33.2	24.8	8.4	26	32.4	28.6	28.9	25.4	26	26	25.8	95	60	82	79	32	29.4	31.9	31.1	25.2	23.8	25.1	24.7
1988	6	17	32.8435	23	9.84348	23.2	31.5556	27.3474	28.2294	22.8	25.913	24.65	25.0773	97	64.1739	79.8333	76.4091	27.5	29.5783	29.1083	29.4727	22.6	23.7913	23.5125	23.7455
1988	6	18	32.8667	22.6	10.2667	24.6	28.2	27.5125	28.3625	24	27.8	24.9143	25.2619	95	97	82.1905	77.6667	29.4	37.1	29.8524	29.9286	23.8	27.7	23.9619	24.0048
1988	6	19	32.5714	23	9.57143	26.8	31.175	26.9143	27.9308	25.6	25.6455	24.8316	25.2824	91	63.5455	83.8333	78.875	32	28.9909	29.7444	29.9875	25.2	23.4591	23.9389	24.0562
1988	6	20	32.5158	23.2737	9.24211	26.6381	31.1867	26.7429	27.8714	24.96	25.7429	24.84	25.1474	87.7	64	84.6	78.2632	30.5	29.2381	29.925	29.7632	24.335	23.6	24.025	23.9158
1988	6	21	32.6381	23.64	8.9981	26.5909	31.3867	27.1733	28.1286	24.8182	25.6667	25.0762	25.21	86.5909	64.1429	84.7619	78.4	30.1045	29.0762	30.381	29.87	24.1409	23.5381	24.2857	23.995
1988	6	22	33.0667	23.7	9.36667	26.6455	31.42	27.25	28.1833	24.8545	25.665	24.9444	25.1529	86.4545	62.6	84.1176	77.6875	30.1682	28.86	30.1059	29.6812	24.1864	23.41	24.1176	23.8875
1988	6	23	32.8778	23.7053	9.17251	26.581	31.8714	27.08	28.2	24.8333	25.6947	24.8105	25.0889	87	61.8333	82.9474	77	30.1714	29.1	29.7579	29.6824	24.1619	23.5	23.8947	23.8647
1988	6	24	33.16	23.1412	10.0188	26.695	31.8143	27.1824	28.1786	24.66	25.7222	24.63	25.0235	84.75	61.3529	81.5	75.6875	29.635	28.9118	29.245	29.2438	23.87	23.4176	23.645	23.6313
1988	6	25	32.91	23.5263	9.38368	26.475	31.2857	27.72	28.2286	24.51	25.7789	24.54	24.9263	85.15	63.6842	77.85	75.6842	29.405	29.2632	28.715	29.1105	23.745	23.6316	23.33	23.5684
1988	6	26	33.1444	23.3118	9.83268	26.5053	31.3538	27.3077	28.1333	24.6526	25.6778	24.6889	25.0471	86	62.7778	81.1111	76.8235	29.7579	28.9444	29.3167	29.3941	23.9474	23.45	23.6778	23.7353
1988	6	27	32.695	23.1294	9.56559	26.4222	31.4133	27.32	28.0692	24.5684	25.6278	24.6	24.9647	85.6111	63.7222	80.35	76.9375	29.4667	29.0222	29.095	29.2313	23.7667	23.4667	23.555	23.6187
1988	6	28	32.6778	23.2778	9.4	26.7263	31.5	27.3846	28.2308	24.6947	25.6947	24.5059	25	84.7895	61.1579	80.5625	75.625	29.6789	28.7158	29.1938	29.2188	23.9053	23.2947	23.6062	23.625
1988	6	29	33.5125	23.6	9.9125	26.4556	31.9091	27.5	28.39	24.7	25.6875	24.7412	25.0867	86.7222	59.9375	81	76.0667	29.8944	28.5437	29.4176	29.3667	24.0444	23.2	23.7471	23.7
1988	6	30	33.2632	23.4444	9.81871	26.5368	31.7	26.7867	28	24.9667	25.5579	24.69	25.1059	87	61.4211	84.2	77.8824	30.4222	28.5263	29.63	29.6588	24.3222	23.1737	23.87	23.8412
1988	7	1	32.9882	23.2588	9.72941	26.61	31.7467	27.2714	28.2385	24.5789	25.2222	24.5059	24.85	84.7895	60.6111	81.0588	76	29.5053	27.8056	28.9941	28.975	23.7947	22.75	23.4824	23.4625
1988	7	2	33.2444	23.1778	10.0667	27.0316	31.525	27.0267	28.2154	24.71	25.6316	24.5444	25.0111	82.6842	62.2105	81.6667	75.8235	29.5316	28.8105	29.1111	29.2941	23.8158	23.3684	23.5556	23.6647
1988	7	3	32.8933	23.2941	9.59922	26.6438	31.6308	27.1818	27.9857	24.7625	25.8625	24.48	25.25	85.875	63.5625	81	78.4545	29.9438	29.4	28.8786	29.8273	24.0562	23.7063	23.3929	23.9636
1988	7	4	33.2	23.5294	9.67059	26.6737	31.775	26.925	28.1286	24.9158	25.5	24.5667	24.95	86.2222	60.7647	82.3889	76.4375	30.3263	28.4176	29.25	29.2688	24.2526	23.1118	23.6056	23.6313
1988	7	5	33.3611	23.1368	10.2243	26.49	31.5333	27.0824	28	24.7579	25.9333	24.6316	25.1412	86.7895	64.9444	82.3889	78.75	30.0421	29.7056	29.4556	29.9	24.0895	23.8556	23.7444	23.9938
1988	7	6	33.1474	23.4235	9.72384	26.29	31.7143	27.6	28.3692	24.2857	25.5895	24.6947	24.8611	85.1053	61.3889	78.2632	75	29.0316	28.5389	29.0211	28.9059	23.4895	23.1944	23.4947	23.4176
1988	7	7	33.1444	23.7625	9.38194	26.63	31.9733	27.3286	28.3643	24.6947	25.2778	24.3667	24.7944	85.4737	58.4444	78.9412	73.7059	29.7947	27.6556	28.4941	28.5176	23.9579	22.6444	23.1824	23.1941
1988	7	8	30.8	22.4	8.4	26	31.1286	26.8	27.6929	24.2	25.4118	24.6	24.8588	86	62.8824	84	77.7647	29	28.4647	29.5	29.1765	23.5	23.1765	23.8	23.6
1988	7	9	31.6	25.6	6	26	31.1231	27.4	27.9	24.8	25.425	24.2	24.9937	91	63.25	77	77.375	30.5	28.5188	28.1	29.4125	24.4	23.2063	23	23.7063
1988	7	10	34.8	25.2	9.6	26.8	34.2	27.2	28.9	24.2	25.2	23.6	24.3	81	49	74	68	28.5	26.1	26.7	27.1	23.2	21.8	22.2	22.4
1988	7	11	33.6	23.2	10.4	25.8	31.2	27.4	28	23.2	25.6	25	24.6	80	64	82	76	26.7	29.1	30.1	28.6	22.2	23.6	24.1	23.3
1988	7	12	33.6	27	6.6	27.2	33	27.8	29	25.2	24.2	24	24.5	85	49	73	69	30.7	24.4	27.3	27.5	24.5	20.7	22.5	22.6
1988	7	13	34.2	25.4	8.8	27.6	33	26.8	28.5	25	24.8	23.6	24.5	81	52	77	70	30	25.9	27	27.6	24.1	21.7	22.4	22.7
1988	7	14	34.2	22.4	11.8	23	32.2	28	27.8	21	24.2	24.8	23.3	84	52	77	71	23.5	24.9	29.2	25.9	20.1	21	23.6	21.6
1988	7	15	33.4444	22.8	10.6444	27	31.6769	27.6308	28.3636	24.8	25.4	24.7176	23.2533	84	61.1333	79.75	75.2308	29.8	28.1267	29.4	28.9462	24	22.9733	23.6438	23.4538
1988	7	16	33.51	24.8	8.71	27.6	31.8231	27.4778	28.3167	25	25.5937	24.71	25.14	81	61.25	79.9	76.1333	30	28.5687	29.25	29.52	24.1	23.225	23.6	23.7533
1988	7	17	35	25.8	9.2	26.6	33.4	27.8	28.9	26.2	28.6	25.6	26.8	97	70	84	84	33.7	36	31.4	33.7	26.1	27.2	24.8	26
1988	7	18	33.6	25.6	8	25.8	33	28	28.7	24.6	32.6	24.4	27.2	91	97	75	88	30.1	48.9	28.2	35.7	24.2	32.5	23.1	26.6
1988	7	19	34.8	26	8.8	27.6	33.8	28.2	29.5	27.2	27	27.8	27.3	97	59	97	84	35.8	31.2	37.1	34.7	27.1	24.7	27.7	26.5
1988	7	20	33.6	25.6	8	28.6	32.4	28.8	29.6	28.4	24.2	25	25.9	99	51	74	74	38.5	24.8	29.2	30.8	28.3	21	23.6	24.3
1988	7	21	32	26	6	28.6	31.2	26.6	28.3	24.8	24.6	23.4	24.3	74	59	77	70	28.8	26.6	26.7	27.3	23.4	22.1	22.1	22.5
1988	7	22	33.8	25	8.8	26.2	32.4889	28.6	28.6733	24.4	25.381	25	24.97	86	56.381	75	73.1765	29.4	27.5429	29.3	28.8412	23.7	22.6095	23.7	23.4059
1988	7	23	34.0091	25.4	8.60909	29.4	32.6211	27.4	28.5167	24.8	25.5636	24.7619	23.8571	69	56.8636	80.2381	74.2	28.3	27.9409	29.3905	29.055	23.1	22.8818	23.7286	23.52
1988	7	24	34	26.4	7.6	26.8	32.8	28.6	29.2	25.2	25.8	24.4	25.1	88	58	71	72	31	28.6	27.8	29.1	24.6	23.3	22.8	23.6
1988	7	25	34.6	23.8	10.8	26.8364	33.8	28.4	28.78	24.8091	25.8	25	24.9471	84.381	53	76	71.7333	29.8048	27.9	29.4	28.5	23.9571	22.9	23.8	23.1733
1988	7	26	34.6	25.2	9.4	27	33.2	28.4	29.3	25	26.4	24.2	25.2	85	59	71	72	30.3	29.9	27.4	29.2	24.3	24.1	22.6	23.7
1988	7	27	34.8	26.4	8.4	27.2	34	29	29.8	25.2	26.4	24.8	25.5	85	55	71	71	30.7	29.4	28.5	29.5	24.5	23.8	23.3	23.8
1988	7	28	34	26.2	7.8	27.8	32.8	28.2	29.3	25.6	28.6	25.6	26.6	84	73	81	79	31.4	36.4	31.1	32.9	24.8	27.3	24.7	25.6
1988	7	29	34.2762	26.6	7.67619	26.6	32.6	27.6556	28.6313	26.6	25.7895	24.81	1	0	58.3684	79.05	74.9412	34.8	28.5263	29.325	29.5529	26.6	23.1789	23.66	23.7941
1988	7	30	35.4	26	9.4	27.8	34.2	29.4	30.2	27.8	29.8	29.2	24.9647	0	73	99	90	37.3	39	40.4	38.9	27.8	28.6	29.1	28.5
1988	7	31	35.2	25.4	9.8	27.2	34.4	29.2	30	25.2	24.4	24.8	24.8	85	44	70	66	30.7	24	28.4	27.7	24.5	20.4	23.2	22.7
1988	8	1	35	25.2	9.8	26.8	33.8	28.4	29.3	24.2	25.2	24	24.5	81	50	70	67	28.5	26.4	26.9	27.3	23.2	22	22.3	22.5
1988	8	2	34.4762	23.6	10.8762	26.8	33.6333	27.8105	29.0063	24.7773	25.79	24.8087	24.9778	84.9545	53.7368	78.3913	71.8824	29.8955	27.7947	29.2565	28.5941	24.0091	22.7737	23.6174	23.2529
1988	8	3	31.8	24.4	7.4	26	30	27.2	27.6	25.6	25	24.8	25.1	97	67	82	82	32.5	28.4	29.7	30.2	25.5	23.2	23.9	24.2
1988	8	4	32.8	22.6	10.2	24.6	31.8	27.4	27.8	23.8	26.2	24.8	24.9	94	65	81	80	28.9	30.3	29.6	29.6	23.5	24.3	23.9	23.9
1988	8	5	32.2	25.4	6.8	26.4	27.2	27.2	27	25.6	24.2	24.6	24.8	94	78	81	84	32.3	28.2	29.2	29.9	25.3	23.1	23.7	24
1988	8	6	32.2	25.2	7	26.8	32	26.6	28	25.6	25.6	23.8	25	91	60	79	77	32	28.6	27.6	29.4	25.2	23.3	22.7	23.7
1988	8	7	34.2	25	9.2	26.6	33.2	24.4	27.1	25.8	26	23.2	25	94	57	90	80	32.7	28.9	27.6	29.7	25.5	23.5	22.7	23.9
1988	8	8	32.2	23.6778	8.52222	24.4	30.8	24.2	25.9	23.4	25.2	23.6	24.1	92	64	95	84	28.1	28.4	28.7	28.4	23	23.2	23.4	23.2
1988	8	9	31.6	23.4211	8.17895	25.2	31	27	27.5	25	25.4	24.8	25.1	98	64	84	82	31.5	28.7	29.8	30	24.9	23.4	24	24.1
1988	8	10	32.8	23.6235	9.17647	24.8	32	25.8	27.1	22.2	24.6	25	23.9	80	55	94	76	25	26	31.1	27.4	21.1	21.8	24.7	22.5
1988	8	11	30.8	23.77	7.03	24.2	25.8	25.6	25.3	23.8	25.2	23.6	24.2	97	95	85	92	29.2	31.6	27.8	29.5	23.7	25	22.8	23.8
1988	8	12	34.6727	23.8316	10.8411	25.6	31.4	27.4941	28.7357	24	25.8	24.9524	25.295	88	64	81.1	74.4118	28.8	29.5	29.815	29.4412	23.4	23.8	23.955	23.7412
1988	8	13	33	24.1667	8.83333	28.6	33.0588	27	28.7533	25.6	25.8182	24.8	25.2571	79	55.3182	84	74	30.8	28.1	29.8	29.46	24.6	22.9591	24	23.755
1988	8	14	31.4	23.9556	7.44444	26.6	33.0875	26.4	28.9625	25.2	25.4	24.8	25.1278	89	56	88	73.0556	31.1	27.5905	30.2	29.0667	24.7	22.6476	24.2	23.5
1988	8	15	31	23.4947	7.50526	27.2	28	26	26.8	26.2	26.6	24.4	25.7	92	90	88	90	33.3	33.9	29.5	32.2	25.9	26.1	23.8	25.3
1988	8	16	31.2	23.7053	7.49474	28.4	29.4	26.8	27.8	25.4	26	25.6	25.7	79	77	91	82	30.4	31.4	32	31.3	24.3	24.8	25.2	24.8
1988	8	17	32.2	23.5053	8.69474	25.4	31	24.2	26.2	25	25.4	23.2	24.5	97	64	92	84	31.4	28.7	27.8	29.3	24.9	23.4	22.8	23.7
1988	8	18	28.4	23.39	5.01	23.6	27	25	25.1	22.8	23.8	24.4	23.7	93	77	95	88	27.2	27.4	30.2	28.2	22.5	22.6	24.2	23.1
1988	8	19	31.4	23.48	7.92	26.6	31	26.4	27.6	25.6	25.4	24.8	25.3	92	64	88	81	32.2	28.7	30.2	30.4	25.3	23.4	24.2	24.3
1988	8	20	31.2	23.2842	7.91579	24.8	29.8	26.4	26.8	24.2	29.6	26.2	26.7	95	99	98	97	29.8	41.3	33.9	35	24	29.5	26.1	26.6
1988	8	21	30.4	22.8	7.6	26.8	32.9333	25.2	28.8118	25.6	25.5909	25	23.97	91	56.1429	98	74.9474	32	27.7905	31.5	29.3211	25.2	22.7333	24.9	23.6368
1988	8	22	28.2	23.1333	5.06667	26.713	25.4	23.4	28.9067	24.8261	25	23.4	25.2737	86.1304	97	100	75.1579	30.0739	31.4	28.8	29.5579	24.1043	24.9	23.4	23.8053
1988	8	23	30.8	23.2316	7.56842	25.2	30.4	25.6	26.7	23.2	25.6	24.4	24.4	85	68	91	81	27.1	29.7	29.8	28.8	22.4	23.9	24	23.4
1988	8	24	30.8	23.2	7.6	24.2	28.8	26	26.3	24.2	25.8	25.2	23.7952	0	79	94	91	30.2	31.2	31.5	31	24.2	24.8	24.9	24.6
1988	8	25	30.8	23.3529	7.44706	24.2	32.0889	23.8	28.4333	24.2	25.7727	23.8	1	0	60.2273	100	76.65	30.2	28.6636	29.5	29.525	24.2	23.2818	23.8	23.795
1988	8	26	34.32	22.98	11.34	26.2571	32.5333	27.3882	28.2067	24.4273	25.5182	24.8476	24.915	85.8095	57.2857	81.05	75.0588	29.2	28.0286	29.495	28.7235	23.6048	22.9	23.755	23.3118
1988	8	27	31.4	22.6	8.8	25	33.0375	25.4	28.6923	24.8	25.58	24.4	25.0579	98	55.8	92	75.0588	31.2	27.71	29.9	29.2353	24.7	22.67	24	23.5882
1988	8	28	31.4	22.95	8.45	26	31	26.4	27.5	25.8	26.6	24.6	25.7	98	71	86	85	33.1	31.9	29.7	31.6	25.7	25.1	23.9	24.9
1988	8	29	30.8	23.3474	7.45263	26.6857	30.2	25	28.6438	25.0286	26.2	23.6	25.1789	86.85	73	89	75.375	30.48	31.4	28.2	29.5563	24.325	24.8	23.1	23.775
1988	8	30	30.8	23.6941	7.10588	23	29.6	24.4	25.4	22.6	25.2	23.2	23.7	97	70	90	86	27.1	29.1	27.6	28	22.4	23.6	22.7	22.9
1988	8	31	28	23.8222	4.17778	22.6	27.4	23.6	24.3	22	24.4	23	23.1	95	78	95	89	26	28.6	27.7	27.4	21.8	23.3	22.8	22.6
1988	9	1	30	23.5818	6.41818	23.8	29	25.8	26.1	22.6	24.4	24.2	23.7	90	69	88	82	26.6	27.5	29.1	27.8	22.1	22.7	23.6	22.8
1988	9	2	31	23.5368	7.46316	25.2	30.8	26	27	24.4	25.8	24.4	24.9	94	67	88	83	30	29.9	29.5	29.8	24.1	24	23.8	24
1988	9	3	31.2	23.0095	8.19048	26.2	32.4947	26.6	28.6444	25.4	25.9364	25	25.319	94	59.2727	88	76.2381	31.9	28.9045	30.6	29.8238	25.1	23.4318	24.4	23.9476
1988	9	4	34.1833	23.1143	11.069	26.496	32.15	27.58	28.4211	24.5667	25.713	24.7826	25.0227	86.0417	60.913	82.1304	76.5455	29.6542	28.6348	29.6087	29.3045	23.8583	23.2522	23.8435	23.6636
1988	9	5	34.0842	22.97	11.1142	26.368	32.17	27.325	28.1867	24.8696	25.7043	24.9429	25.135	88.8696	60.7391	83.3	77.7368	30.4348	28.7435	29.98	29.6	24.3043	23.3304	24.045	23.8263
1988	9	6	33.88	23.0353	10.8447	26.2952	32.65	27.5684	28.4786	24.8476	25.9263	24.8909	25.1611	88.1579	58.0526	80.2857	75.4706	30.395	28.7684	29.5381	29.5	24.245	23.3316	23.7667	23.7529
1988	9	7	33.89	23.2	10.69	26.8455	32.2571	26.9882	28.0875	25.0455	25.9043	24.92	25.2105	86.4286	61	83.2105	77.4118	30.6238	29.0739	29.7842	29.7412	24.4048	23.5087	23.9474	23.9235
1988	9	8	31.2	22.85	8.35	22.2	28.8	25.2	25.4	22	24.2	23.8	23.3	98	69	89	85	26.3	27.2	28.5	27.3	21.9	22.4	23.3	22.5
1988	9	9	30.4	23.24	7.16	22.8	32.3733	26	28.1846	22.6	26.2111	24.4	25.5125	98	60.7222	88	78.5333	27.3	29.6722	29.5	30.44	22.5	23.8667	23.8	24.3
1988	9	10	31.2	23.3524	7.84762	26.2818	30.6	25.2	28.0875	24.7913	24.8	24.2	25.2368	88.3333	63	92	77.6842	30.2333	27.5	29.5	29.8789	24.1762	22.6	23.8	23.9789
1988	9	11	30.6	23.381	7.21905	23.4	30	26.2	26.5	22.6	25	23.6	23.7	93	67	81	80	26.9	28.4	27.4	27.6	22.3	23.2	22.6	22.7
1988	9	12	31	23.0286	7.97143	27.2	29.8	25.6	27	24.2	25.4	24.6	24.7	78	70	92	80	28.2	29.5	30.3	29.3	23.1	23.8	24.2	23.7
1988	9	13	31	22.4727	8.52727	24.6	30.4	25.6	26.5	23.4	24.4	22.4	23.4	90	61	76	76	28	26.6	25	26.5	22.9	22.1	21.1	22
1988	9	14	32.8	22.8095	9.99048	25.8783	31	26	27.6125	24.1364	24.8	24	24.8278	87.0909	61	85	79.0556	28.9545	27.2	28.5	29.2889	23.4636	22.5	23.3	23.6389
1988	9	15	30.2	23.0316	7.16842	26.0522	28.6	26.6	27.9	24.7238	25	23.6	24.9389	88.381	75	78	77.7059	30.1524	29.3	27.1	29.2941	24.1524	23.7	22.4	23.6529
1988	9	16	30.4	22.8444	7.55556	25.8909	30	27	27.9	24.85	24.4	25	24.9167	91.05	63	85	78.5833	30.63	26.9	30.3	29.3583	24.42	22.3	24.3	23.6583
1988	9	17	33.1714	22.51	10.6614	28.4	31.8556	26.6222	27.55	25.4	25.5905	24.4952	24.8118	79	63.2857	86.0476	80.0588	30.4	28.819	29.5	29.3176	24.3	23.381	23.7619	23.6882
1988	9	18	30	22.6105	7.38947	25.4	29.2	26	26.6	24.4	25.2	24.6	24.7	92	73	89	85	29.9	29.4	30	29.8	24	23.8	24.1	24
1988	9	19	29.4	22.9368	6.46316	26	28.4	24.8	27.6278	24.7727	26.4	23.4	25.255	90.5455	86	89	81.3	30.4318	33.1	27.8	30.305	24.3045	25.7	22.9	24.23
1988	9	20	31.6	22.7684	8.83158	27.6	31	24.8	27	23.4	26.2	24.2	24.6	70	69	95	78	26	30.8	29.8	28.9	21.7	24.6	24	23.4
1988	9	21	31	22.8316	8.16842	25.9043	30.8	25.8	27.7222	24.4381	26.8	24.8	25.0842	88.35	73	92	80.25	29.681	32.6	30.6	29.98	23.8714	25.5	24.4	24.035
1988	9	22	30.8	22.8	8	25.4	30	26.2	27	25.4	26.4	24.8	24.995	0	76	89	88	32.4	32	30.4	31.6	25.4	25.2	24.3	25
1988	9	23	31.2	22.76	8.44	26.2	30.6	26.4	27.4	25.6	26.4	24.6	25.5	95	72	86	85	32.4	31.6	29.7	31.3	25.4	25	23.9	24.8
1988	9	24	30.4	22.49	7.91	28.6	31.2444	26.4	27.3813	26.2	26.2364	25.2	25.2053	83	67.4545	91	81.6111	32.4	30.6591	31.3	30.1444	25.4	24.4182	24.8	24.1333
1988	9	25	31.4	22.68	8.72	26.6	31.2588	26.6	27.38	25.4	26	25	25.1059	91	65.45	88	82.6471	31.6	29.945	30.6	30.0706	25	23.99	24.4	24.1
1988	9	26	32.2	22.3895	9.81053	26.4	31.35	25.6	27.5	26	25.9583	24.8	25.1722	97	67.2174	94	81.2778	33.3	30.1348	30.8	30.2833	25.9	24.0957	24.5	24.1944
1988	9	27	30.6	22.79	7.81	24.2	29.6	25.2	26.1	24	28.6	24.2	25.6	98	93	92	94	29.7	38.5	29.5	32.6	23.9	28.3	23.8	25.4
1988	9	28	32.6	22.4556	10.1444	25.4609	31.4588	25.6	27.7	24.381	25.9909	24.4	25.2105	90.5	65.5714	91	81.4	29.7667	30.1048	29.8	30.275	23.9381	23.9905	24	24.185
1988	9	29	30.6	22.6	8	25.2	31.1412	26.6	27.4643	24.4	26.0571	25.6	25.1222	94	67	92	81	30	30.2857	32.2	30.0722	24.1	24.1905	25.3	24.1056
1988	9	30	30.4	22.1053	8.29474	26	31.28	26.2	27.5583	25.6	25.7158	25.8	24.8937	97	62.6111	97	78	32.5	28.9944	32.9	29.0929	25.5	23.4667	25.7	23.5214
1988	10	1	30.2	22.3647	7.83529	26.8	31.6091	25.2	27.7444	26.2	26.072	23.6	25.2353	95	64.68	88	79.7778	33.6	30.044	28.1	30.2722	26	24.064	23	24.1944
1988	10	2	32	22.9222	9.07778	25	30.8	24	26	24.6	24.8	23.2	24.2	97	62	94	84	30.7	27.3	27.9	28.6	24.5	22.6	22.9	23.3
1988	10	3	32.6	22.49	10.11	29.4	31.8	25.4	28	24.8	25.6	24.4	24.9	69	61	92	74	28.3	28.7	29.9	29	23.1	23.4	24	23.5
1988	10	4	32.2381	22.2421	9.99599	24.8	30.4	26.4842	27.6375	24.2	24.6	24.7	25.0188	95	62	87.75	81.25	29.8	27.1	30.04	29.9438	24	22.4	24.08	24.0062
1988	10	5	31.2	22.8667	8.33333	29.2	30.6	25.8	27.9	26	27	24.8	25.9	78	76	92	82	31.5	33.3	30.6	31.8	24.9	25.8	24.4	25.1
1988	10	6	30.8	22.32	8.48	28.2	30.5	26.4	27.9	25.8	26.6	25.2	25.9	83	74	91	82	31.6	32.2	31.3	31.7	25	25.3	24.8	25
1988	10	7	31.8	22.1474	9.65263	25.581	31.2	24.6	27.5429	24.5238	26.2	22.8	25.0312	90.2105	68	86	81.4667	29.6789	30.7	26.6	29.8133	23.8789	24.5	22.1	23.9133
1988	10	8	31.9368	21.9667	9.97018	28.2	31.2	26	27.2615	25.2	27.2	24.5684	25.3	79	74	89.8421	83.25	30.1	33.4	30.0158	30.4312	24.1	25.9	24.0632	24.2875
1988	10	9	32.019	22.2421	9.77694	23.2	30.4	25.9	27.1125	22.8	25.2	24.7048	25.1895	97	66	89.7143	83.5263	27.5	28.6	30.2714	30.4579	22.6	23.3	24.2095	24.3211
1988	10	10	31.8	22.225	9.575	27	29.8	26	27.2	26	26.6	25	25.9	92	78	92	88	32.9	32.7	31	32.2	25.7	25.5	24.6	25.3
1988	10	11	31.8	21.85	9.95	28.8	29.4	25.2	27.1	25.8	25.6	24.4	25.3	79	74	94	82	31.2	30.3	30	30.5	24.8	24.3	24.1	24.4
1988	10	12	31.4	22.15	9.25	28.4	29.6	24	26.5	26.2	26.8	22.6	25.2	84	81	89	85	32.5	33.4	26.5	30.8	25.5	25.9	22	24.5
1988	10	13	31.9882	21.8235	10.1647	28.6	26	26.0737	27.225	25.4	24.8	24.6286	25.0389	78	91	89	81.8333	30.3	30.5	30.0333	29.9389	24.3	24.4	24.0905	24.0278
1988	10	14	31.4	21.9667	9.43333	25.9333	29.2	24.6	27.6538	24.2583	25.4	23.6	23.6941	86.7826	74	92	79.8667	29.2208	29.9	28.5	29.6933	23.6125	24.1	23.2	23.8933
1988	10	15	32.0222	22.28	9.74222	25.4609	29.4	26.4	27.5933	24.0364	25	24.5909	25.0937	89.5	70	86.619	80.4375	29.0636	28.8	29.7857	29.95	23.4909	23.4	23.9476	24.025
1988	10	16	32	22.03	9.97	24.2	30	25.9375	26.9071	23.2	25.4	24.5333	24.5	92	69	89.6667	82	27.8	29.4	29.95	28.98	22.8	23.8	24.0167	23.4733
1988	10	17	32.27	21.1333	11.1367	25.7909	24.6	25.9158	27.0813	24.1043	24.6	24.5818	24.83	86.9091	100	90.1364	81	28.8	30.9	30.0682	29.5105	23.3864	24.6	24.0909	23.7684
1988	10	18	31.2	22.2842	8.91579	25.2261	29.8	24	26.6375	23.8545	25.6	23.2	24.4706	89.5238	72	94	82.5	28.7864	30	27.9	29.1167	23.3455	24.1	22.9	23.55
1988	10	19	27.8	22.1778	5.62222	25	27.4	25	25.6	24.4	25	24.4	24.6	95	82	95	91	30.2	30.1	30.2	30.1	24.2	24.1	24.2	24.2
1988	10	20	31.2526	21.9789	9.27368	25.15	30.3474	26.0625	26.9077	24.1583	25.8522	24.5053	24.8176	92.25	70.0909	87.6111	83.8	29.5	30.3045	29.4167	29.76	23.7833	24.2273	23.7444	23.9267
1988	10	21	31.5222	22.2211	9.30117	25.464	30.7524	25.8615	27.0917	24.35	25.68	24.3429	24.8143	90.75	67.75	89.9286	83.0769	29.7292	29.8458	29.6071	29.9154	23.8958	23.9792	23.8571	24
1988	10	22	31.5333	22.2947	9.2386	25.8667	30.72	26.2316	27.175	24.4833	25.6087	24.6636	24.9105	89.4167	66.1739	88.4091	81.8421	29.8167	29.3087	30.0364	29.7316	23.9583	23.6652	24.0864	23.9316
1988	10	23	31.555	21.9556	9.59944	25.3304	30.57	26.1294	27.0063	24.487	25.7913	24.6222	24.9412	93.4348	69.1304	89.7778	84.7059	30.1739	30.0478	30.0889	30.1353	24.1783	24.087	24.1056	24.1353
1988	10	24	31.1684	22.36	8.80842	25.2696	29.84	25.6222	26.5875	24.5429	25.9273	24.35	22.1294	93.2222	73.5455	90.1	86.375	30.3524	30.8182	29.61	30.2688	24.2619	24.5273	23.87	24.2188
1988	10	25	30.6	22.3111	8.28889	26.4	29.99	25.4	26.8133	24.8	25.7913	24.6	24.8944	88	72.6957	94	84.3333	30.2	30.4043	30.4	29.9722	24.2	24.2826	24.3	24.0556
1988	10	26	30.6	21.8	8.8	23.8	30.2	24.8	25.9	23.6	30.2	24.6	26.1	98	100	98	99	29	42.9	30.8	34.2	23.5	30.2	24.5	26.1
1988	10	27	30.4	22.3158	8.08421	23.8	29.8	24.8	25.8	23.6	29.8	24.6	26	98	100	98	99	29	41.9	30.8	33.9	23.5	29.8	24.5	26
1988	10	28	32.3647	22.3824	9.98235	26.2	30.2	26.3882	27.3	25.4	30	24.95	23.95	94	99	89.15	83.5882	31.9	42.3	30.63	30.6235	25.1	29.9	24.425	24.4118
1988	10	29	31.8941	22.5263	9.3678	28.2	30.2	26.25	27.2857	28	27.8	24.6947	25.1118	98	83	88.1579	82.75	37.6	35.8	30.0632	30.175	27.9	27.1	24.1105	24.1625
1988	10	30	31	22.2526	8.74737	25.8	30.4	25.8	26.9	25	30.2	25	26.7	94	99	94	95	31.1	42.8	31.1	35	24.7	30.1	24.7	26.5
1988	10	31	29.6	22.34	7.26	23.8	26.8	25.6	25.5	23.8	24.6	24.6	25.0333	0	84	92	92	29.5	29.5	30.3	29.7	23.8	23.8	24.2	23.9
1988	11	1	30.2	22.5727	7.62727	25.2917	29.8	26.2	26.8533	26.6	25.4	24.7444	24.9846	92.2381	70	91.1111	85.25	30.1083	29.5	30.4778	30.4125	24.1083	23.8	24.3056	24.2875
1988	11	2	30.4	21.2273	9.17273	28.8	30.1158	26.6	26.9933	26	25.5773	25	24.8722	80	70.4091	88	82.8333	31.8	29.8	30.6	29.8167	25	23.9273	24.4	23.9389
1988	11	3	29.2	22.5429	6.65714	27.6	29	26.2	27.3	25.8	25.6	25.2	25.5	87	76	92	85	32	30.6	31.4	31.3	25.2	24.4	24.9	24.8
1988	11	4	30.4	22.42	7.98	25.2	29.6	26	26.7	24.6	25.4	24.4	24.8	95	72	88	85	30.5	29.7	29.5	29.9	24.4	23.9	23.8	24
1988	11	5	30.2	22.4167	7.78333	26.8	29.8	25.6	27	25.4	26.4	24.6	25.5	89	77	92	86	31.5	32.2	30.3	31.3	24.9	25.3	24.2	24.8
1988	11	6	31.4091	22.8286	8.58052	25.6	30.4947	26.1684	27.0562	24.6	25.9	24.7455	24.9	92	69.0455	89.8182	82.7368	30.3	30.2591	30.3318	29.8947	24.2	24.2	24.2591	23.9895
1988	11	7	30.2	22.39	7.81	25.4	30.49	25.4	27.0353	24.8	25.8545	24.4	24.9526	95	68.6818	92	83.0526	30.9	30.1318	29.9	29.9632	24.6	24.1045	24	24.0263
1988	11	8	30.4	22.3048	8.09524	28.4	29.8	25.6	27.4	24.8	25.2	24.4	24.8	75	69	91	78	28.9	29	29.8	29.2	23.5	23.5	24	23.7
1988	11	9	29.8	22.4476	7.35238	26.4	29.2	25.8	26.8	25.6	25	24.8	25.1	94	71	92	86	32.3	28.9	30.6	30.6	25.3	23.5	24.4	24.4
1988	11	10	28	22.4	5.6	25.4	27.4	25.4	25.9	24.8	25	24.6	24.8	95	82	94	90	30.9	30.1	30.4	30.5	24.6	24.1	24.3	24.3
1988	11	11	31.2333	22.2762	8.95714	24.8	27.8	25.7733	26.8429	24.6	25.6	24.6111	24.8882	98	84	91.0556	83.8235	30.8	31.4	30.15	29.8941	24.5	24.8	24.1833	24
1988	11	12	31.1778	22.3238	8.85397	24.8	30.4842	25.975	27.0154	24.6	25.4	24.8222	24.9933	98	66.9545	90.9444	83.4667	30.8	29.0636	30.5944	30.0733	24.5	23.5227	24.3778	24.0933
1988	11	13	31.12	22.2421	8.87789	24.8	29.74	25.3625	26.5071	24.4	25.3217	24.5111	24.825	97	70.2609	92.4444	85.375	30.3	29.3391	30.1389	29.9625	24.3	23.6609	24.1333	24.025
1988	11	14	30	22.0364	7.96364	26.4	29.4	25.4	26.6	25.6	26	24.2	25.3	94	77	91	87	32.3	31.4	29.4	31	25.3	24.8	23.8	24.6
1988	11	15	30.7316	22.2952	8.43634	24.6	27.6	26.05	26.58	24	24.8	24.7294	24.85	95	80	89.2353	85.5	29.4	29.4	30.2353	30.0812	23.8	23.8	24.2059	24.1062
1988	11	16	30.8316	22.2667	8.56491	25.4833	29.7667	26.0667	26.8786	24.2174	25.6476	24.6556	24.8412	90.5652	71.8571	89.0556	83.7647	29.4522	30.1238	30.0722	29.8765	23.7261	24.1048	24.1167	23.9647
1988	11	17	30.9684	22.24	8.72842	25.5455	29.9684	25.6875	26.6214	24.4476	25.6455	24.5895	24.9125	91.4286	71.1818	90.3158	84.5625	29.9476	30.0682	30.0789	30.0562	24.0429	24.0545	24.0947	24.1
1988	11	18	30.8053	22.38	8.42526	25.0727	29.6947	25.8933	26.3833	24.2273	25.5364	24.7444	24.8267	93.3182	72.0952	91.4444	87.0714	29.7364	30.0048	30.4667	30.1857	23.9045	24.0714	24.3389	24.1786
1988	11	19	30.56	22.43	8.13	25.0727	29.1778	25.5875	26.1714	24.1455	25.4409	24.67	24.7316	92.7273	73.9524	92.1579	86.5882	29.5045	30.0762	30.4263	29.9647	23.7864	24.1095	24.3263	24.0353
1988	11	20	30.33	22.36	7.97	25.4909	29.2381	26.1765	26.66	24.5636	25.5565	24.89	23.6579	92.4286	74	90.45	85.2778	30.2364	30.1739	30.63	30.1389	24.2182	24.1348	24.415	24.1389
1988	11	21	30.5474	21.98	8.56737	25.3273	29.6706	25.5375	26.3667	24.6182	25.8	24.6526	25.1143	93.8	73.3	92.2105	87.6667	30.4955	30.49	30.3579	30.64	24.35	24.325	24.2789	24.4267
1988	11	22	31.2	22.3429	8.85714	25.2	29.5158	24.2	26.44	24.4522	25.6762	23.2	24.9267	93.8636	73.6	92	86.6875	30.1739	30.415	27.8	30.3062	24.1783	24.295	22.8	24.2375
1988	11	23	29.4	22.4571	6.94286	28.6	29	23.4	26.1	24.8	25	22.6	24.1	74	73	93	80	28.8	29	26.9	28.2	23.4	23.6	22.3	23.1
1988	11	24	30.7143	22.6571	8.05714	26	30.2	25.8889	26.7688	25.4	26.8	24.9238	23.75	95	77	91.5714	85.0556	32	33	30.8	30.2944	25.2	25.7	24.5095	24.2389
1988	11	25	31.2	22.0095	9.19048	22.6	29.2	24.8	25.4	22.4	28.6	24.4	25.1	98	96	97	97	26.9	38.7	30.3	32	22.3	28.4	24.3	25
1988	11	26	30.6706	22.2727	8.39786	24.2	29.4625	26.6	26.5545	24	25.45	25.6	24.8786	98	72.2632	92	85.7857	29.7	29.6632	32.2	30.2286	23.9	23.8737	25.3	24.2071
1988	11	27	28.8	22.6	6.2	25	29.2476	25.6	26.4471	24.8	25.2833	24.6	24.7368	98	72.9167	92	86	31.2	29.5	30.3	29.8579	24.7	23.7792	24.2	23.9947
1988	11	28	29.2	22.6	6.6	24.8	29.2	24.4	25.7	24.4	24.6	23.8	24.3	97	69	95	87	30.3	27.9	29.1	29.1	24.3	22.9	23.6	23.6
1988	11	29	29.2	22.11	7.09	23.6	28.4	24.4	25.2	23	28	23.6	24.9	95	97	94	95	27.7	37.5	28.6	31.3	22.8	27.9	23.3	24.6
1988	11	30	28.8	21.9111	6.88889	24.2	27.4	24.4	25.1	23.4	25.4	24.2	24.3	94	85	98	92	28.2	31.1	30.1	29.8	23.1	24.7	24.1	24
1988	12	1	28.2	21.59	6.61	24.2	27.4	24.2	25	23.8	25	23	23.9	97	82	90	90	29.2	30.1	27.3	28.9	23.7	24.1	22.5	23.4
1988	12	2	28.4	21.6737	6.72632	24.2	27.6	23.8	24.9	24	24.4	22.6	23.7	98	77	90	89	29.7	28.4	26.6	28.3	23.9	23.2	22.1	23.1
1988	12	3	28.4	21.44	6.96	24.4	28.4	22.2	24.3	23.8	24	21.4	23.1	95	70	93	86	29.1	26.9	24.9	27	23.6	22.3	21.1	22.3
1988	12	4	28.8	21.4762	7.32381	21.8	28.6	22.6	23.9	21.8	28.6	21.8	24.2316	0	100	93	98	26.1	39.1	25.6	30.3	21.8	28.6	21.5	24
1988	12	5	28.4	21.8381	6.5619	23	28	21.8	23.6	22.6	28	21.4	24	97	100	97	98	27.1	37.8	25.2	30	22.4	28	21.2	23.9
1988	12	6	28.6	21.7667	6.83333	23	28.4	23.8	24.8	23	28.2	23.8	24.2706	0	99	100	100	28.1	38.1	29.5	31.9	23	28.1	23.8	25
1988	12	7	28.4	21.6611	6.73889	24.4	29.181	23.6	26.5643	23.6	25.0364	23.6	23.0312	94	71.8636	100	83.7333	28.6	28.9545	29.1	29.22	23.3	23.4727	23.6	23.64
1988	12	8	29.7538	22.2471	7.50679	22.8	29.0813	25.26	26.1222	22.4	24.9412	24.15	24.43	97	71.6471	89.9167	85.5	26.8	28.7235	29.2333	29.3	22.2	23.3412	23.6417	23.67
1988	12	9	28.6	22.1789	6.42105	24.4	28.5333	23.2	26.1647	23.4	25	22.4	24.5	92	75.2273	93	85.8333	28.1	29.2545	26.5	29.4778	23	23.6364	22.1	23.7611
1988	12	10	30.15	22.1238	8.02619	22.6	28.4842	25.7667	26.3	22.2	24.7238	24.4	24.35	97	71.05	89.4	83.9375	26.5	28.315	29.635	29.1625	22	23.05	23.875	23.5875
1988	12	11	30.0833	22.1429	7.94048	22.8	27.8	25.8333	26.4875	22.6	24	24.38	24.6333	98	73	88.5	83.1765	27.3	27.3	29.58	29.1471	22.5	22.5	23.81	23.5647
1988	12	12	29	22.07	6.93	23.6	29	24.6	25.5	23.4	24.6	23.6	23.9	98	70	92	87	28.6	28	28.5	28.4	23.3	23	23.2	23.2
1988	12	13	28.2	22.49	5.71	24.2	27.8	23.2	24.6	23.6	23.8	22.2	23.2	95	72	92	86	28.7	26.8	26.1	27.2	23.4	22.3	21.8	22.5
1988	12	14	27.6	22.2857	5.31429	22.2	27	24	24.3	22.2	23.8	23	24.1	0	77	92	90	26.7	27.4	27.4	27.2	22.2	22.6	22.6	22.5
1988	12	15	28.4	22.1	6.3	24.2	26.2	25	25.1	23.8	24.2	23.6	23.9	97	85	89	90	29.2	28.9	28.2	28.8	23.7	23.5	23.1	23.4
1988	12	16	30.125	21.95	8.175	24.4	27.2	25.0714	26.0846	23.4	23.2	23.625	23.84	92	72	88.625	81.8	28.1	25.8	28.2312	27.8267	23	21.6	23.0437	22.7933
1988	12	17	29	21.6524	7.34762	24.4	28.6	22.6	24.5	23.2	23	21.8	22.7	90	62	93	82	27.6	24.4	25.6	25.9	22.7	20.7	21.5	21.6
1988	12	18	30.0952	21.6	8.49524	23.2	28.1	25.6421	26.1556	22.6	24.5429	24.1571	24.2167	95	73.5714	88.9048	84.1579	27	28.2333	29.1952	28.6737	22.4	23.0333	23.6095	23.2842
1988	12	19	30.3059	21.8476	8.45826	22.4	28.8762	24.95	25.9625	21.6	24.7565	23.7778	24.0412	93	70.6957	90.0556	83.9412	25.3	28.3391	28.6333	28.4588	21.3	23.0609	23.2722	23.1706
1988	12	20	30.5474	21.7429	8.80451	24.2545	29.1158	25.6111	26.2667	23.2652	25.1667	24.0762	24.3056	91.9048	72.7143	88.7	84.5294	27.9364	29.3381	29.155	29	22.8727	23.6286	23.57	23.4647
1988	12	21	28.8	22.1895	6.61053	24	27.4	23.8	24.8	22.4	22.8	22.6	22.6	87	68	90	82	26	24.7	26.6	25.8	21.7	20.9	22.1	21.6
1988	12	22	28.4	22	6.4	22.7	27	23.2	24	22	23.6	22.2	22.6	94	75	92	87	26	26.9	26.1	26.3	21.7	22.3	21.8	21.9
1988	12	23	28.8	21.9222	6.87778	22.6	29.3	23.8	26.4143	22.4	25.21	22.4	22.9588	98	72	89	84.4375	26.9	29.315	26.2	29.25	22.3	23.645	21.8	23.6312
1988	12	24	30.4833	21.77	8.71333	23.8	28.9176	25.04	26.125	22.4	24.7158	23.8167	22.0818	89	70.5263	89.3333	84.1	26.2	28.2632	28.725	28.73	21.8	23.0316	23.2917	23.31
1988	12	25	30.52	21.4125	9.1075	24.2	28.6	25.3846	26.3273	23.6	25.4	23.9867	24.2538	95	78	89.0667	83.5385	28.7	30.3	28.88	28.7385	23.4	24.3	23.44	23.3231
1988	12	26	28.8	21.8588	6.94118	26	27.2	24	25.3	23.8	25	22.8	23.9	83	84	90	86	28	30.2	27	28.4	23	24.2	22.3	23.2
1988	12	27	28.8	21.96	6.84	23.6	28.4529	24.8	25.6571	23	24.4105	23.4	23.9125	95	70.3158	89	84	27.7	27.6842	27.8	28.2438	22.8	22.6947	22.9	23.05
1988	12	28	28	21.5059	6.49412	23.8	28.4375	24.6	25.6923	23.6	24.0118	24.6	23.5077	98	66.7059	100	81.1538	29	26.5059	30.9	27.2154	23.5	21.9824	24.6	22.4231
1988	12	29	30.4933	20.9	9.59333	23.6	29.0588	24.5714	25.5385	23.4	24.2316	23.275	23.2733	98	67.1579	88.75	81.1333	28.6	26.9421	27.625	26.7933	23.3	22.2526	22.675	22.1933
1988	12	30	27.4	21.3368	6.06316	23.6	28.6706	23.2	25.9583	23	24.1444	21.8	23.5385	95	67	89	80	27.7	26.8444	25.2	27.1846	22.8	22.1722	21.2	22.4077
1988	12	31	30.4667	21.72	8.74667	23.6	29.2625	25.34	26.2	22.6	24.1412	23.5167	23.7909	92	65.4118	86.5	79.5	26.7	26.6941	27.8417	27.37	22.2	22.0412	22.7917	22.49

## Sheet: 1988
			Temperature			Temperature				Temperature				Relative Humidity				Pressure				Dew temperature
Year	Month	Day	Maximum	Minimum	Max-Min	1899-12-31 07:00:00	1899-12-31 13:00:00	1899-12-31 19:00:00	Average	1899-12-31 01:00:00	1899-12-31 13:00:00	1899-12-31 19:00:00	Average	1899-12-31 01:00:00	1899-12-31 13:00:00	1899-12-31 19:00:00	Average	1899-12-31 07:00:00	1899-12-31 13:00:00	1899-12-31 19:00:00	Average	1899-12-31 07:00:00	1899-12-31 13:00:00	1899-12-31 19:00:00	Average		Month	Taverage	Hraverage
1989	1	1	29.9429	21.44	8.50286	24.7647	28.2727	24.0222	25.2556	23.2588	24.275	22.8571	23.4071	88.1176	68.125	89.1538	82.6154	27.4471	27.05	26.9231	27.2846	22.5882	22.3063	22.2462	22.4769		January	25.5192	81.3185
1989	1	2	30.2333	21.4	8.83333	24.49	29.3333	24.8429	25.875	23.1333	24.0737	23.1158	23.4688	89.2778	65.1111	87.2105	81	27.3833	26.5278	27.1895	27.0687	22.5278	21.9833	22.4368	22.35		February	25.8936	77.543
1989	1	3	30.2737	21.5529	8.72074	24.4	28	24.9	25.7	23.4	23.6	22.9	23.4562	92	69	84.2	80.6875	28.1	26.2	26.535	27.0312	23	21.9	22.005	22.3312		March	26.4593	73.6377
1989	1	4	28.4	20.95	7.45	23.8	26.6	23.6	24.4	23	23.2	22.4	22.9	94	75	90	86	27.6	26.2	26.3	26.7	22.7	21.8	21.9	22.2		April	27.4439	73.274
1989	1	5	30.04	21.22	8.82	23.9739	29.0125	24.95	25.7188	22.8087	24.2409	23.06	23.39	90.4783	66.9524	86	81.3	26.9696	27.0048	26.965	27	22.3087	22.281	22.275	22.31		May	27.5127	78.0131
1989	1	6	30.1048	21.3238	8.78095	23.6	25.4	25.0933	25.8636	23.6	23.8	23.28	1	0	88	86	80.5333	29.1	28.4	27.365	27.28	23.6	23.2	22.515	22.4867		June	27.8815	76.7551
1989	1	7	30.0316	21.4952	8.53634	23	27	24.6933	25.5692	23	23.88	23.18	1	0	64.45	86.35	80.2	28.1	25.965	27.3	26.7733	23	21.64	22.435	22.14		July	28.4938	72.8076
1989	1	8	30.0105	21.4952	8.51529	21.8	28.4	24.9733	25.85	21.2	23.9333	23.0762	23.4333	95	66.75	85.7619	81.2222	24.8	26.47	27.0429	27.0778	20.9	21.94	22.3048	22.3556		August	28.6681	73.09
1989	1	9	30.3158	21.31	9.00579	22.6	29.0471	22.8	25.8929	22.2	24.1565	23.0762	23.3476	97	68.5909	85.65	80.6	26.5	26.8455	27.025	26.94	22	22.1727	22.245	22.24		September	27.3971	81.2308
1989	1	10	30.3789	21.2632	9.11579	22.4	27.6	25.2857	26.0583	21.2	22.2	23.35	23.4882	90	63	85.65	80.6667	24.4	23.2	27.485	27.0056	20.7	19.9	22.56	22.2944		October	26.8227	83.7416
1989	1	11	29.94	21.3524	8.58762	22.8	28.7286	24.84	25.8154	21.6	23.781	23.0762	23.3368	90	66.619	86.0952	80.9474	25	26.0571	27.0857	26.8895	21.1	21.6476	22.3048	22.2105		November	26.5191	86.081
1989	1	12	28.4	21.24	7.16	23.6	25.8	24.2	24.5	22.4	23	22.6	22.7	90	79	87	86	26.3	26.2	26.4	26.3	21.9	21.9	22	21.9		December	25.7874	84.6817
1989	1	13	28.6	21.17	7.43	22.8	28.6154	24	25.6909	22.2	23.5684	22.2	23.16	95	65.3158	86	79.6667	26.4	25.4684	25.6	26.4267	22	21.3263	21.5	21.9267
1989	1	14	28.4	21.4842	6.91579	24.2	29.6143	24.4	25.9333	22.8	24.22	22.2	22.4053	89	65.4737	83	80.125	26.8	26.7263	25.3	27.175	22.2	22.1211	21.3	22.4
1989	1	15	30.2909	21.2273	9.06364	24.2	27.2	25.1556	26.125	22	21.6	23.4435	23.4273	83	61	86.1739	78.6667	25	22.1	27.7043	26.8095	21.1	19.1	22.6783	22.1524
1989	1	16	28.2	21.1905	7.00952	22.8	29.5	23.6	25.8067	22	23.7304	21.4	23.1842	93	62.2609	83	79.4737	25.9	25.4348	24	26.4526	21.7	21.3043	20.4	21.9579
1989	1	17	28.2	21.0273	7.17273	22.6	27.8	23.6	24.4	21.4	22.2	21.6	21.7	90	62	84	79	24.7	23.1	24.5	24.1	20.9	19.8	20.7	20.5
1989	1	18	27.6	21.0818	6.51818	22.6	29.4375	23.4	25.7769	21.2	23.7091	20.6	23.0889	88	61.2273	78	77.8235	24.2	25.2909	22.4	25.9294	20.6	21.1727	19.3	21.6235
1989	1	19	27.2	21.3455	5.85455	21.8	25.4	23.4	23.5	21.6	25	22.6	23.1	98	97	93	96	25.7	31.4	26.9	28	21.5	24.9	22.3	22.9
1989	1	20	28.2	21.1565	7.04348	23	26.8	23.6	24.3	22	25.2	23.6	23.6	92	88	100	93	25.8	31	29.1	28.6	21.6	24.6	23.6	23.3
1989	1	21	29.8	20.9789	8.82105	22.6	29.4	24.6	25.3	22.4	28.6	23.6	24.9	98	94	92	95	26.9	38.6	28.5	31.3	22.3	28.4	23.2	24.6
1989	1	22	29.4	20.82	8.58	24.2	29.7125	25	26.2071	23.2	23.5043	22.8	22.1909	92	61.4783	83	78.0476	27.8	24.9696	26.3	26.3333	22.8	20.9652	21.9	21.8762
1989	1	23	28.8	21.1818	7.61818	23.6	28.4	24.2	25.1	22.6	23.4	21.4	22.5	92	66	78	79	26.7	25.5	23.6	25.3	22.2	21.4	20.2	21.3
1989	1	24	30.86	20.9238	9.93619	22.6	29.7375	25.5125	26.3071	21.8	23.6727	23.2476	23.1947	93	60.8182	84.6667	77.8947	25.6	25.1955	27.219	26.3211	21.5	21.1136	22.3905	21.8579
1989	1	25	30.619	21.1905	9.42857	21	27.4	25.0941	25.9692	20.2	27.2	23.0348	23.0056	93	98	84.5652	76.6667	23.1	35.9	26.8522	25.7889	19.8	27.1	22.1783	21.5333
1989	1	26	26.6	21.2667	5.33333	22.2	29.6429	25.2769	26.1667	21.8	22.2	23.0211	23.125	97	62.4286	84.1579	78.1111	25.8	25.2095	26.7632	26.1389	21.6	21.1381	22.1421	21.7611
1989	1	27	30.93	21.0857	9.84429	21.6	27.8	24.7867	25.8923	21	22	22.6381	22.9263	95	61	84.3333	76.7895	24.5	22.6	26.1381	25.5158	20.7	19.5	21.7524	21.3368
1989	1	28	29.4	20.9545	8.44545	21.4	29.5067	22.8	26.0154	20.8	23.7364	21.6	23.15	95	64.1364	90	78.8	24.2	25.7091	25	26.36	20.5	21.4273	21.1	21.86
1989	1	29	28.2	20.9545	7.24545	22.6	27.4	22.6	23.8	21	22.6	21.6	21.7	87	66	92	82	23.8	24.2	25.1	24.4	20.3	20.6	21.2	20.7
1989	1	30	28.8	21.2522	7.54783	22.4	29.5333	23.2	26.1133	21.2	23.592	22.2	23.1053	90	62.64	92	77.3684	24.4	25.228	26.1	26.1	20.7	21.104	21.8	21.7105
1989	1	31	29.4	21.2261	8.17391	23.2	30.0462	24	26.1923	22.2	23.3	22.8	21.6789	92	59.1	90	75.6667	26.1	24.26	27	25.3833	21.8	20.505	22.3	21.2722
1989	2	1	30.8364	20.9818	9.85455	23.8417	29.6133	24.7765	25.7933	22.3167	23.0667	22.5333	21.4333	86.6364	59.2857	81.7143	75	25.9208	23.9095	25.7571	25.1	21.6583	20.281	21.5048	21.0722
1989	2	2	30.6333	20.9652	9.66812	21.4	28	25.2286	26.0538	20	21	22.93	23.1389	88	54	83.4	78.3333	22.4	20.3	26.53	26.2611	19.4	17.7	21.985	21.8278
1989	2	3	30.9905	21.2609	9.72961	21.8	28.2	25.25	25.8846	20.6	21.6	22.7917	22.9833	90	56	84.1304	78.1667	23.5	21.4	26.3957	26.1667	20.1	18.6	21.9087	21.7556
1989	2	4	30.9158	21.4261	9.4897	22	29.72	22.8	26.2071	20.6	23.5619	20.8	22.9421	88	60.0476	84	75.5789	23.3	24.8619	23.2	25.6632	20	20.8905	19.9	21.4526
1989	2	5	31.0947	21.1048	9.98997	23.6	29.4875	23.2	26.0933	21.8	23.5136	21.2	21.7158	86	60.9545	84	76.2222	24.9	24.8682	23.8	25.5667	21	20.9318	20.3	21.3778
1989	2	6	30.8	21.0818	9.71818	23.8435	29.7294	25.3235	25.9933	22.4833	23.2409	22.8667	22.8857	88.7391	59.5909	82.375	77.25	26.1913	24.2273	26.3375	25.525	21.8348	20.4682	21.8625	21.335
1989	2	7	31.2211	21.33	9.89105	24.0609	29.4429	25.5067	26.4667	22.55	23.5333	22.9909	23.1263	88.1304	61.7143	80.9545	76.2632	26.3043	25.0286	26.3682	25.9842	21.8913	20.9952	21.9	21.6579
1989	2	8	31.1444	21.5818	9.56263	24.0435	29.6615	25.6429	26.4273	22.4273	23.4632	23.05	23.04	87.4545	57.9444	80.95	75.3333	26.0455	24.3833	26.515	25.7067	21.7227	20.5444	21.945	21.48
1989	2	9	31.3333	21.6182	9.71515	24.2917	29.8778	25.6353	26.425	22.5043	23.5667	23.1739	23.05	86.3182	58.0417	82.6957	75.1	26.0773	24.5917	26.8435	25.7	21.7364	20.775	22.1826	21.505
1989	2	10	31.7789	21.7818	9.99713	24.325	30.08	26.0133	26.6692	22.6	23.4727	23.419	23.1526	86.375	58.3333	81.9048	75.1111	26.2458	24.4762	27.2	25.85	21.8542	20.6667	22.381	21.5833
1989	2	11	31.5455	21.6455	9.9	24.687	29.8267	25.5765	26.3833	22.7565	23.5739	22.9091	21.915	84.5455	58.75	82.1429	75.1765	26.3565	24.49	26.2762	25.6	21.9217	20.68	21.8524	21.4235
1989	2	12	31.4	21.6783	9.72174	24.464	29.9765	25.9733	26.5857	22.744	23.7739	22.9	23.1105	86.0833	57.5652	78.7273	74.15	26.492	24.8304	25.9818	25.74	22.004	20.9304	21.6636	21.505
1989	2	13	29.4	21.7565	7.64348	22.4	27.8	23.6	24.4	21.2	20.8	20.6	20.9	90	53	77	73	24.4	19.9	22.3	22.2	20.7	17.5	19.2	19.1
1989	2	14	28.8	21.5727	7.22727	25.8	27.8	22.8	24.8	21.6	21.2	20.2	21	69	56	79	68	23	20.8	22	21.9	19.8	18.1	19	19
1989	2	15	27.4	21.3091	6.09091	20.6	24.8	22	22.4	20.2	20.4	19.8	20.1	96	67	82	82	23.4	21.1	21.6	22	20	18.3	18.8	19
1989	2	16	31.2	21.3182	9.88182	24	29.2	23.4	26.5923	22.2167	21.6	21.8	22.76	86.0417	51	87	73.75	25.6	20.8	25.1	25.055	21.4375	18.1	21.1	21.035
1989	2	17	32.4	21.2909	11.1091	24.2	30.4	24.4	26.2929	22.5333	29.4	23.6	22.8909	87.0417	93	94	75.1429	26.1625	40.3	28.6	25.4333	21.8042	29.1	23.3	21.319
1989	2	18	32	21.4818	10.5182	23	29.7067	24.6	26.1267	23	23.33	21.6	1	0	56.55	77	74.4737	28.1	23.975	23.8	25.2211	23	20.33	20.3	21.1895
1989	2	19	31.6	21.4091	10.1909	23.6	30.6	25.2	26.2	22.8	24.2	23.4	23.5	93	59	86	80	27.2	26	27.6	26.9	22.5	21.7	22.7	22.3
1989	2	20	30.6	21.0909	9.50909	24.4	28.6	25.4	26	23.2	24.4	23.2	23.6	90	71	83	82	27.6	27.8	27	27.5	22.7	22.8	22.3	22.6
1989	2	21	30.8	21.219	9.58095	24	28.4	25.2	25.7	22	27.6	24.8	24.8	84	94	97	92	25.1	36.4	31	30.8	21.2	27.4	24.7	24.4
1989	2	22	30.4	21.2762	9.12381	23.2	29.2	24.8	25.5	23	28.8	24.6	25.5	98	97	98	98	27.9	39.3	30.8	32.7	22.9	28.7	24.5	25.4
1989	2	23	31.2	21.7652	9.43478	23.4	29.6	24.8	25.6	22	23.2	23	22.7	89	58	86	78	25.5	24.2	26.9	25.5	21.4	20.6	22.3	21.4
1989	2	24	31	22.5273	8.47273	23.4	30.2	25.2	26	22.4	23.2	22	22.5	92	56	76	74	26.4	23.8	24.3	24.9	22	20.3	20.6	21
1989	2	25	31.9474	21.82	10.1274	23.8	30.8	25.125	26.6692	22.8	23.7636	22.5545	23.09	92	58.8095	79.5	75.4737	27.1	25.2905	25.5091	26.0368	22.4	21.2095	21.3273	21.6947
1989	2	26	29.8	21.4952	8.30476	24.8	26.6	24.8	25.3	23.6	24.2	22.8	23.5	91	82	84	86	28.3	28.6	26.4	27.8	23.1	23.3	22	22.8
1989	2	27	29.4	21.95	7.45	24.4522	27.6	25.4	26.4571	23.8	23.8	23.4	23.7	86.6522	73	85	74.1579	26.4739	27	27.5	25.3632	21.9913	22.3	22.6	21.2526
1989	2	28	30.6	21.7909	8.80909	23.8	29.2	25.4	26	22.4	24.8	22.664	22.7136	89	70	77.92	73.5217	26.2	28.4	25.54	25.1	21.8	23.2	21.352	21.0609
1989	3	1	29.8	21.6455	8.15455	23.8	27.8	24.6	25.2	22	23.8	24.2	23.3	86	72	97	85	25.2	26.8	29.9	27.3	21.3	22.3	24.1	22.5
1989	3	2	31.9684	21.7286	10.2398	24.5091	30	25.5385	26.4846	22.5909	23.8	22.71	22.9789	85.0455	57.8571	77.45	72.5263	26.0818	24.9143	25.54	25.3158	21.7682	20.9524	21.345	21.2316
1989	3	3	32.2909	21.7364	10.5545	23.4	30.4667	25.9647	26.7714	23.2	23.6545	23.1417	23.1952	98	55.8636	78.5417	73.0952	28.3	24.4318	26.3917	25.7381	23.1	20.5818	21.8958	21.4714
1989	3	4	32.5333	21.8381	10.6952	24.2	28.4	25.9765	26.76	22.2	23.4	22.9913	23.0955	84	66	77.7826	73.0909	25.4	25.5	26.0913	25.5545	21.4	21.4	21.687	21.3545
1989	3	5	30.6	21.7238	8.87619	24.6	30.5167	25.6	26.8188	22.8	23.45	22.6	22.9273	86	55.7917	78	71.9545	26.6	24.1083	25.4	25.2409	22.1	20.4	21.4	21.1545
1989	3	6	29	21.6545	7.34545	23.2	28.2	24.6	25.2	21.8	21.4	20.8	21.3	89	55	71	72	25.2	21	22.1	22.7	21.2	18.3	19.1	19.5
1989	3	7	32.0762	21.79	10.2862	22.6	29.4	26.125	26.9429	20.8	22.2	22.981	23.0056	85	54	76.381	73	23.4	22	25.9857	25.6632	20	19	21.6143	21.4158
1989	3	8	31.2	21.5895	9.61053	23.6	30.6	26.4	26.8	22	23.2	22	22.4	87	54	68	70	25.4	23.6	23.5	24.2	21.3	20.1	20.1	20.5
1989	3	9	31	21.5143	9.48571	23.6	30.4571	25.6	26.6769	22.6	23.7429	22.4	23.0684	92	60.1905	76	75.05	26.7	25.1476	25	25.82	22.2	21.1095	21.1	21.55
1989	3	10	29	21.9714	7.02857	24	30.95	26.4	27.0133	22.8	23.8167	23.6	23.2545	90	56.913	79	74.4286	27	24.7478	27.3	26.0619	22.3	20.8174	22.5	21.6667
1989	3	11	30.2	22.1684	8.03158	22.8	31.2267	23.8	26.9231	22.6435	23.9273	22.8	23.3737	86.5652	56.9091	92	73.9474	26.3391	25.0682	27.1	26.1263	21.9	21.0182	22.4	21.7105
1989	3	12	31.7524	21.9619	9.79048	23	25	25.8625	26.6133	22.2	23.8696	23.36	23.2684	93	59.7391	80.65	75.6316	26.2	25.3652	27.045	26.2263	21.9	21.1739	22.27	21.7789
1989	3	13	27.2	22.1143	5.08571	21.4	25.4	22.8	23.1	21.4	22.2	22.2	22.2727	0	76	95	90	25.5	24.6	26.4	25.5	21.4	20.9	22	21.4
1989	3	14	29.2	22.3048	6.89524	22	31.3	25	27.0067	22	23.8348	22	1	0	56.0435	77	73.3333	26.4	24.7304	24.5	25.9476	22	20.7826	20.7	21.5524
1989	3	15	29.8	22.1727	7.62727	23.2	29.2	24.8	25.5	22.2	22.6	21.4	22.1	92	57	74	74	26.1	23.1	23.2	24.1	21.8	19.8	19.9	20.5
1989	3	16	29.8	21.9909	7.80909	22.8	30.0235	24.6	26.48	21.2	23.8	22.2	23.2818	87	60.4167	81	75.0909	24.1	25.3	25.2	26.1682	20.5	21.1958	21.2	21.7364
1989	3	17	30.2	22.5217	7.67826	23.2	30.8	24.6	27.0214	22	23.8348	24	23.5381	90	59.6522	95	75.4762	25.6	25.2435	29.4	26.5905	21.5	21.1783	23.8	22.0238
1989	3	18	30.6	22.12	8.48	26.4	31.04	23.8	27.1462	21.6	23.9182	19.2	23.4158	66	58.6364	65	74.7895	22.6	25.2636	19.2	26.3316	19.5	21.1364	16.9	21.8316
1989	3	19	32.91	22.17	10.74	23.2	31.7333	26.36	27.3	21.8	23.9636	23.2273	23.36	89	55.8636	77.9091	73.35	25.2	24.8955	26.5	26.025	21.2	20.9136	21.9455	21.68
1989	3	20	31.2	22.4609	8.73913	23	31.6625	24.4	27.325	22.2	24.2087	20.8	23.3955	93	56.3478	73	71.5909	26.2	25.4304	22.2	25.9455	21.9	21.2391	19.2	21.5955
1989	3	21	31	22.47	8.53	22.2	30.2	23.6	24.9	21.2	21.6	18.4	20.4	92	47	61	66	24.5	20.1	17.7	20.8	20.8	17.6	15.6	18
1989	3	22	31.2	22.2909	8.90909	20.6	30.5375	25	27.1231	19.6	23.8957	20	23.4263	91	59.1739	63	74	22.1	25.2609	20.1	26.2211	19.1	21.1522	17.6	21.7895
1989	3	23	32.0762	21.92	10.1562	23.8	30.225	26	26.7067	22.2	23.8091	23.315	23.37	87	60.0909	77.5	74.9	25.7	25.2364	26.575	26.235	21.5	21.15	22.01	21.805
1989	3	24	32.58	22.3826	10.1974	25.4	31.28	26.0857	27.2333	23.6	24.0762	23.3333	23.6111	86	55.0476	78.2381	73.3333	27.9	24.9857	26.7	26.4333	22.9	20.9952	22.0476	21.9056
1989	3	25	32.6	22.9182	9.68182	24	31.6667	24.6	27.6615	23.6	24.3091	23.6	23.6235	97	55.9091	92	72.7059	28.9	25.5727	28.5	26.4412	23.4	21.3227	23.2	21.9118
1989	3	26	31.4	23.06	8.34	28.2	31.3857	24.8	27.55	23.5474	24.29	21.6	23.9529	85.5882	56.6	76	74.8824	27.75	25.525	23.7	27.2529	22.7611	21.345	20.2	22.4294
1989	3	27	31.2	22.2818	8.91818	22.8	29.8	25	25.6	21.6	23	21.6	22.1	90	56	74	74	25	23.6	23.6	24.1	21.1	20.2	20.1	20.5
1989	3	28	31.2	22.3048	8.89524	22.2	30	24.2	25.2	20.8	22	20.8	21.2	88	50	74	71	23.6	21.2	22.3	22.4	20.2	18.4	19.3	19.3
1989	3	29	31.4	22.2	9.2	21.8	29.8	25	25.4	20.6	20.8	19.8	20.4	90	44	62	65	23.5	18.6	19.7	20.6	20.1	16.4	17.2	17.9
1989	3	30	32.2	22.6	9.6	23	31.4	25.4	26.3	21.4	21.6	21.4	21.5	87	42	70	67	24.4	19.3	22.8	22.2	20.7	17	19.6	19.1
1989	3	31	31.8	22.5	9.3	24.4	31.7125	25.2	27.48	22	24.313	20.6	22.7522	81	55.5217	66	72.5909	24.8	25.5304	21.2	26.5545	21	21.2739	18.5	21.9818
1989	4	1	33.1909	22.5739	10.617	22.4	31.275	26.3778	27.3786	21.4	24.1545	23.1043	23.43	92	54.8095	77	71.1579	24.8	25.0143	26.2391	25.8263	21	20.9905	21.787	21.5421
1989	4	2	33.4174	22.3909	11.0265	21.6	31	26.2941	27.45	21	23.4	23.6652	23.919	95	53	80.5217	74.4762	24.5	23.8	27.5348	27.1857	20.7	20.3	22.5652	22.3667
1989	4	3	32	22.4261	9.57391	23.6	30.9684	26.4	27.4105	23.4	24.096	22.6	22.736	98	56.7917	72	72.6522	28.6	25.35	24.9	26.5696	23.3	21.2042	21	21.9913
1989	4	4	31	22.592	8.408	24.6	30.4	26.6	27	22.6	23.6	22.8	23	84	57	73	71	26.1	24.6	25.2	25.3	21.8	20.9	21.3	21.3
1989	4	5	31.8	22.4083	9.39167	25	30.2	26.4	27	22.6	23.8	22.6	23	82	59	72	71	25.8	25.3	24.9	25.3	21.6	21.3	21	21.3
1989	4	6	31.8	22.5609	9.23913	24.8	30.78	27	27.3	22.6	24.544	22.8	23.8409	83	60.5833	70	74.619	26	26.7125	25	27.181	21.7	22.0875	21.1	22.3857
1989	4	7	32.4	22.8667	9.53333	25.8	30.7684	27	27.4647	23.2	24.5083	21.6	23.9333	80	59.7917	62	74.5238	26.7	26.4875	22.2	27.2333	22.2	21.95	19.2	22.4238
1989	4	8	31.8	22.8696	8.93043	24.4	29.6	26.6	26.8	22.4	23.4	22.6	22.8	84	60	71	72	25.8	24.7	24.8	25.1	21.6	20.9	20.9	21.1
1989	4	9	31.2	22.7043	8.49565	25.725	29	26.4	27.4933	23.7217	23.4	22	24.0429	84.7826	63	68	74.1579	27.9609	25.1	23.5	27.2895	22.913	21.1	20.1	22.4684
1989	4	10	31.8	22.7182	9.08182	24.4	31	26.4	27	21.6	23.4	21.2	22.1	78	53	63	65	23.9	23.8	21.7	23.2	20.4	20.3	18.8	19.8
1989	4	11	33.2	22.8818	10.3182	24.6	32	26.4	27.4	22	23.8	22.8	22.9	80	51	74	68	24.7	24.1	25.4	24.7	20.9	20.5	21.3	20.9
1989	4	12	32	23.0455	8.95455	25	30.2	26.6	27.1	22.8	23.8	22.4	23	83	59	70	71	26.3	25.3	24.3	25.3	21.9	21.3	20.6	21.3
1989	4	13	32.4	22.9478	9.45217	24.4	31.2	26.2	27	22.6	23.4	22.8	22.9	86	52	75	71	26.2	23.6	25.5	25.1	21.9	20.2	21.4	21.2
1989	4	14	31.8	22.6381	9.1619	25.6	30.8	26.6	27.4	22.8	23.2	21.8	22.6	79	53	66	66	25.9	23.4	22.9	24.1	21.7	20	19.7	20.5
1989	4	15	32.2	22.89	9.31	24.8	31.9333	26.2	27.62	22.4	24.7591	22.6	24.1952	82	56.4286	74	74.95	25.5	26.381	25	27.675	21.4	21.8143	21.1	22.65
1989	4	16	32	22.5391	9.46087	25.2	32.0111	26.4	28.0188	22.8	24.4522	25.6	24.1556	82	54.2174	94	73.1111	26.2	25.5957	32.3	27.4056	21.8	21.3174	25.3	22.5
1989	4	17	32.2	22.7333	9.46667	23.8	31.4	26	26.8	22.4	25.2	22.4	23.3	89	61	74	74	26.2	28	24.7	26.3	21.8	22.9	20.9	21.9
1989	4	18	31.2	22.7524	8.44762	23.6	30.6	25.6	26.4	21.6	23.2	22	22.3	84	54	73	70	24.5	23.6	24.1	24	20.7	20.1	20.5	20.4
1989	4	19	32	22.7826	9.21739	24.8	31	26.2	27	22	24.8	24	23.6	79	61	83	74	24.6	27.2	28.4	26.7	20.8	22.5	23.2	22.2
1989	4	20	32.4	22.775	9.625	23.8	31.6625	26.8	27.7067	23.8	24.92	26.4	1	0	58.9	97	77.4444	29.5	27.075	34.1	28.25	23.8	22.275	26.3	23.0389
1989	4	21	33.8	22.8091	10.9909	25	32.2	28.2	28.4	24.8	24.6	23.8	24.4	98	54	70	74	31.2	25.9	26.6	27.9	24.7	21.7	22.1	22.8
1989	4	22	34.6	22.4545	12.1455	24.8	31.7111	27	27.7611	24	24.8545	23.6	24.225	94	56.9091	75	75.05	29.3	26.7182	26.9	27.755	23.7	22.0409	22.3	22.71
1989	4	23	29.8	22.9273	6.87273	26.6	31.2889	27.2	27.6611	23.6	25.2087	23.8	24.481	78	60.8261	76	76.2857	27.1	27.8652	27.2	28.3762	22.4	22.7783	22.5	23.1048
1989	4	24	30.2	22.7565	7.44348	25	28.6	26.6	26.7	23.8	24	22.6	23.5	91	69	71	77	28.7	26.8	24.8	26.8	23.3	22.2	20.9	22.2
1989	4	25	32.8174	23.0522	9.76522	24.8	30	27.0211	28	22.6	23.8	24.2909	24.4864	83	60	80.6818	74.6818	26	25.4	28.6182	28.2	21.7	21.3	23.2455	23.0182
1989	4	26	32.2	22.5826	9.61739	24.6	30.8	27	27.8118	22.4	25.1083	21.6	24.6381	83	64.1667	62	77.4091	25.6	28.0375	22.2	28.8455	21.5	22.9125	19.2	23.3909
1989	4	27	31.8	23.0348	8.76522	24.2	30.9176	26.4	27.6857	22	24.9905	22	24.605	83	61.8095	68	77.0556	25	27.619	23.5	28.6278	21.1	22.6667	20.1	23.2722
1989	4	28	33.2286	23.075	10.1536	26.1217	31.93	26.6	28.0875	24.25	25.15	23	24.7095	85.1364	59.375	74	76.3333	29	27.5792	25.7	28.7429	23.5174	22.6292	21.6	23.3524
1989	4	29	33.0737	23.1818	9.89187	24.8	31.875	27.375	28.2929	22.8	25.4	24.6952	24.7789	84	60.0952	81.65	75.1111	26.4	28.1	29.345	28.6778	22	22.9714	23.695	23.3056
1989	4	30	33.07	23.4091	9.66091	26.3417	31.7474	27.3125	28.175	24.3917	25.2435	24.381	24.7095	85.4167	60.1304	79.85	75.2	29.2333	27.8043	28.695	28.665	23.6375	22.7913	23.33	23.295
1989	5	1	32.99	23.2	9.79	26.4615	31.0105	27.0706	27.9941	24.376	25.4917	24.7545	24.8545	84.36	64.4583	82.6667	76.9524	29.096	28.8042	29.6714	29.1857	23.556	23.3708	23.8857	23.5952
1989	5	2	33.1304	23.0091	10.1213	26.116	31.6	27.16	27.9	24.4609	25.5304	24.808	24.8571	87.4545	63.5217	83.68	78.6818	29.5957	28.713	29.796	29.2727	23.8565	23.3261	23.952	23.6682
1989	5	3	33	23.0174	9.98261	26.1	31.3895	26.8333	27.8588	24.392	25.4909	24.8174	24.96	87.16	65.0909	85	79.45	29.408	28.8636	29.9696	29.535	23.744	23.4182	24.0391	23.805
1989	5	4	33.08	22.8348	10.2452	24.8	31.17	26.9429	27.6684	22.6	25.45	24.5462	24.7652	83	64.25	83	78.6087	26	28.6542	29.3038	29.0957	21.7	23.2833	23.6269	23.5435
1989	5	5	32.4	22.85	9.55	25	31.4	26.8	27.8118	22.6	25.208	22.2	24.65	82	64.28	67	79.0909	25.8	28.288	23.7	28.9409	21.6	23.092	20.2	23.4773
1989	5	6	31.8	22.6333	9.16667	25	30.4947	27.2	27.6421	22	25.2917	22.8	24.6217	77	69.4583	69	79.8696	24.5	29.0375	24.8	29.0304	20.7	23.5125	21	23.4913
1989	5	7	32	22.8609	9.13913	25.8	30.8211	27.4	27.6421	24.4	25.5167	23.2	23.7783	87.1739	63.4348	70	77.9545	29.5	28.6261	25.7	29.1136	23.792	23.2783	21.5	23.5545
1989	5	8	31.4	22.8182	8.58182	24.8	31.4842	25	28.1267	24.2	25.6583	23.6	24.8474	95	64.0417	89	77.5	29.8	29.1208	28.2	29.2556	24	23.5417	23.1	23.65
1989	5	9	31.8	23.3143	8.48571	24.4	31	27.2	27.5	24	25	23.8	24.3	97	62	76	78	29.6	27.7	27.2	28.2	23.9	22.8	22.5	23
1989	5	10	30.4	23.6417	6.75833	23.6	31.0632	26	28.0722	23.4	25.776	24.8	25.087	98	66.2	91	78.3043	28.6	29.624	30.5	29.7	23.3	23.84	24.4	23.8913
1989	5	11	33.6	23.5478	10.0522	24.8	31.4	25.6	26.9	24.6	24.8	24.4	24.6	98	59	91	83	30.8	26.9	29.8	29.2	24.5	22.3	24	23.6
1989	5	12	34.8	23.5818	11.2182	24.8	31.6556	24	28.2833	24.2	25.9391	23.6	25.1591	95	63.6957	97	77.7727	29.8	29.6304	28.9	29.75	24	23.8522	23.4	23.9182
1989	5	13	33.5455	23.4261	10.1194	25.6	32.4	26.8111	28.0444	24.6	25.6	24.775	25.1958	92	58	84.6667	78.0833	30.3	28.3	29.8667	29.8458	24.2	23.2	23.9542	23.9583
1989	5	14	32.9652	23.3304	9.63478	26.2	31.6556	26.8526	27.95	25.2	25.6333	24.6083	24.8304	92	62.3913	83.2917	76.9545	31.4	28.8826	29.4125	29.0591	24.9	23.4174	23.725	23.5364
1989	5	15	33.6	23.12	10.48	26.2	30.2	27.2	27.7	24.8	24.2	24.2	24.4	89	61	78	76	30.4	26.2	28.2	28.3	24.3	21.9	23.1	23.1
1989	5	16	32.2	23.3042	8.89583	25.4	30.8	27.4	27.8	24	25.4	24.2	24.5	89	65	77	77	28.9	28.9	28.1	28.6	23.5	23.5	23	23.3
1989	5	17	32.6	23.464	9.136	25.2	32.6	26.4	27.6	23.4	25.6	23.8	24.3	86	57	81	75	27.6	28.2	27.8	27.8	22.7	23.1	22.8	22.9
1989	5	18	32.2	23.288	8.912	25.6	31.2	27	27.7	23.6	24.6	22	23.4	85	59	65	69	27.8	26.6	23.1	25.8	22.8	22.1	19.8	21.6
1989	5	19	31.4	23.408	7.992	24.8	31	26.6	27.3	23.2	24	23.4	23.5	87	56	77	73	27.4	25.2	26.7	26.4	22.6	21.2	22.1	22
1989	5	20	33.0091	22.975	10.0341	25.4	31.7579	27.6	27.875	24	26.1917	24	25.1579	89	64.2609	74	78.8889	28.9	30.1	27.5	29.7667	23.5	24.0565	22.6	23.9056
1989	5	21	32.7739	22.8	9.97391	25.8	31.6737	27.2526	28.1211	24	26.0083	25.0435	25.2739	86	65.3333	84.4348	79.7826	28.6	29.9	30.3652	30.2348	23.3	23.9708	24.2478	24.1913
1989	5	22	32.6	23.0174	9.58261	25.8	31.4	27	27.8	23.8	25	23.8	24.2	85	60	77	74	28.2	27.5	27.4	27.7	23	22.6	22.6	22.7
1989	5	23	30.8	23.2095	7.59048	25.4	28.8	26.2	26.6	23.2	23.4	22.2	22.9	83	64	71	73	27	25.2	24.1	25.4	22.3	21.2	20.5	21.4
1989	5	24	30.8	23.1048	7.69524	25.2	29	26.6	26.9	23	23.4	23.2	23.2	83	63	75	74	26.6	25.1	26.2	26	22.1	21.1	21.8	21.7
1989	5	25	32.7238	23.04	9.68381	26.8	31.23	27.05	27.95	23	26.2261	25.3143	25.4235	73	67.9565	87	80.9412	25.6	30.6478	31.081	30.5882	21.5	24.4304	24.6143	24.3765
1989	5	26	31.6	23.1652	8.43478	24.8	29	26.2	26.5	23.8	27.6	24	25.1	92	90	83	88	28.8	36	28.4	31.1	23.4	27.2	23.2	24.6
1989	5	27	33.4	23.0833	10.3167	24.6	32.8	23.8	26.3	24	24.6	22.8	23.8	95	51	92	79	29.4	25.5	27.1	27.3	23.8	21.4	22.4	22.5
1989	5	28	31.6	23.4783	8.12174	25.6	29.6	25.6	26.6	24.4	24.4	24	24.3	91	65	88	81	29.8	27.1	28.8	28.6	24	22.4	23.4	23.3
1989	5	29	32.581	23.4435	9.13747	25.8	31.3684	26.7294	27.6529	25.2	26.1417	25.0182	24.25	95	65.25	85.6364	80.5714	31.6	30.1208	30.3727	30.3905	25	24.1333	24.2727	24.2905
1989	5	30	32.2	23.4348	8.76522	24	30.4	25	26.1	23.2	23.4	23	23.2	94	56	85	78	27.9	24.2	26.8	26.3	22.9	20.5	22.2	21.9
1989	5	31	31.2	23.3304	7.86957	24.8	30	26.6	27	23.8	25.4	24.2	24.5	92	69	82	81	28.8	29.4	28.6	28.9	23.4	23.8	23.3	23.5
1989	6	1	32.2	23.4417	8.75833	25	29.4	26.4	26.8	24.4	24.2	24.6	24.4	95	65	86	82	30.2	26.8	29.7	28.9	24.2	22.2	23.9	23.4
1989	6	2	31.6	23.1478	8.45217	25.8	31.7167	27	28.3867	24.4	26.1667	24.4	25.465	89	64.9583	81	78.6	29.6	30.1833	28.8	30.4	23.9	24.1458	23.4	24.29
1989	6	3	33.0667	23.2091	9.85758	26.5333	32.0353	27.1875	28.2875	25.0583	26.2	25.1182	25.4955	88.75	63.4783	84.9091	78.8636	30.7708	30.0217	30.5091	30.5	24.5042	24.0739	24.35	24.3364
1989	6	4	31.6	23.2083	8.39167	25.2	30.8	26	27	24	24.8	23.6	24.1	91	62	82	78	29	27.3	27.5	28	23.6	22.6	22.7	22.9
1989	6	5	32.2	23.5	8.7	26.4	31.4111	27.6	27.9941	24	26.0917	24	25.381	82	64.9167	74	79.2381	28.2	30.0125	27.5	30.3524	23.1	24.05	22.6	24.2571
1989	6	6	32.2	23.7913	8.4087	25.6	31.0353	27.2	27.8882	24	25.687	23.8	25.2818	88	64.7391	76	80	28.8	29.2348	27.2	30.213	23.4	23.5826	22.5	24.1609
1989	6	7	31.4	23.225	8.175	25	29.6	27	27.1	23.6	24	23.2	23.6	89	63	73	75	28.2	26.1	25.9	26.8	23.1	21.8	21.7	22.2
1989	6	8	31.8	23.216	8.584	25.6	30.2	26.8	27.4	23.4	24	23.4	23.6	83	60	75	73	27.3	25.7	26.5	26.5	22.5	21.6	22.1	22.1
1989	6	9	32.4	23.7667	8.63333	25.4	31.4111	26.8	28.1	23.4	26.0435	23.4	25.2783	85	65.5652	75	78.3478	27.5	30.0261	26.5	30.0478	22.6	24.0565	22.1	24.087
1989	6	10	30.4	23.625	6.775	26.2	29	27.2	27.4	23.6	24.2	24	23.9	81	68	77	75	27.4	27	27.7	27.4	22.6	22.4	22.8	22.6
1989	6	11	31.8	23.904	7.896	24.6	31.81	27.6	28.3526	23.4	25.9846	23.6	25.487	90	63.2308	72	78.8696	28	29.6192	26.5	30.4957	22.9	23.8308	22	24.3348
1989	6	12	31.2	23.7417	7.45833	25.8	30.4	26.6	27.4	23.8	24.4	23.8	24	85	61	79	75	28.2	26.6	27.6	27.5	23	22.1	22.7	22.6
1989	6	13	32.8	23.224	9.576	25.8	31.6	27.2	28	24	24.8	24	24.3	86	58	77	74	28.6	26.8	27.7	27.7	23.3	22.2	22.8	22.8
1989	6	14	32.8	23.4522	9.34783	26	29.8	26.8	27.3	24	24.2	23.4	23.9	85	63	75	74	28.5	26.5	26.5	27.2	23.3	22	22.1	22.5
1989	6	15	32.6	23.2583	9.34167	25.6	31.7882	27	28.2533	23.8	25.6348	23	25.0238	86	62.913	71	76.8	28.3	28.8957	25.4	29.365	23.1	23.4	21.4	23.685
1989	6	16	32.8	23.5583	9.24167	25.6	32.3875	27	28.5375	23.4	25.8727	22.6	25.2864	83	60.4091	69	77	27.3	28.9955	24.5	29.8636	22.5	23.4409	20.8	23.9682
1989	6	17	31.8	22.9652	8.83478	26	30.4	26.4	27.3	23.8	24.6	23.6	24	83	62	79	75	28	27.1	27.3	27.5	23	22.4	22.5	22.6
1989	6	18	31	23.3652	7.63478	26.8	30	26.4	27.4	23.4	23.4	22.8	23.2	75	58	74	69	26.5	24.4	25.4	25.4	22.1	20.7	21.3	21.4
1989	6	19	31	23.4095	7.59048	26.2	31.175	27.2	27.9308	23.4	25.6455	23.8	25.2824	79	63.5455	76	78.875	26.9	28.9909	27.2	29.9875	22.3	23.4591	22.5	24.0562
1989	6	20	32.5158	23.2737	9.24211	26.6381	31.1867	26.7429	27.8714	24.96	25.7429	24.84	25.1474	87.7	64	84.6	78.2632	30.5	29.2381	29.925	29.7632	24.335	23.6	24.025	23.9158
1989	6	21	32.6381	23.64	8.9981	26.5909	31.3867	27.1733	28.1286	24.8182	25.6667	25.0762	25.21	86.5909	64.1429	84.7619	78.4	30.1045	29.0762	30.381	29.87	24.1409	23.5381	24.2857	23.995
1989	6	22	33.0667	23.7	9.36667	26.6455	31.42	27.25	28.1833	24.8545	25.665	24.9444	25.1529	86.4545	62.6	84.1176	77.6875	30.1682	28.86	30.1059	29.6813	24.1864	23.41	24.1176	23.8875
1989	6	23	32.8778	23.7053	9.17251	26.581	31.8714	27.08	28.2	24.8333	25.6947	24.8105	25.0889	87	61.8333	82.9474	77	30.1714	29.1	29.7579	29.6824	24.1619	23.5	23.8947	23.8647
1989	6	24	33.16	23.1412	10.0188	26.695	31.8143	27.1824	28.1786	24.66	25.7222	24.63	25.0235	84.75	61.3529	81.5	75.6875	29.635	28.9118	29.245	29.2438	23.87	23.4176	23.645	23.6313
1989	6	25	32.91	23.5263	9.38368	26.475	31.2857	27.72	28.2286	24.51	25.7789	24.54	24.9263	85.15	63.6842	77.85	75.6842	29.405	29.2632	28.715	29.1105	23.745	23.6316	23.33	23.5684
1989	6	26	33.1444	23.3118	9.83268	26.5053	31.3538	27.3077	28.1333	24.6526	25.6778	24.6889	25.0471	86	62.7778	81.1111	76.8235	29.7579	28.9444	29.3167	29.3941	23.9474	23.45	23.6778	23.7353
1989	6	27	32.695	23.1294	9.56559	26.4222	31.4133	27.32	28.0692	24.5684	25.6278	24.6	24.9647	85.6111	63.7222	80.35	76.9375	29.4667	29.0222	29.095	29.2312	23.7667	23.4667	23.555	23.6187
1989	6	28	32.6778	23.2778	9.4	26.7263	31.5	27.3846	28.2308	24.6947	25.6947	24.5059	25	84.7895	61.1579	80.5625	75.625	29.6789	28.7158	29.1937	29.2187	23.9053	23.2947	23.6062	23.625
1989	6	29	33.5125	23.6	9.9125	26.4556	31.9091	27.5	28.39	24.7	25.6875	24.7412	25.0867	86.7222	59.9375	81	76.0667	29.8944	28.5437	29.4176	29.3667	24.0444	23.2	23.7471	23.7
1989	6	30	33.2632	23.4444	9.81871	26.5368	31.7	26.7867	28	24.9667	25.5579	24.69	25.1059	87	61.4211	84.2	77.8824	30.4222	28.5263	29.63	29.6588	24.3222	23.1737	23.87	23.8412
1989	7	1	32.9882	23.2588	9.72941	26.61	31.7467	27.2714	28.2385	24.5789	25.2222	24.5059	24.85	84.7895	60.6111	81.0588	76	29.5053	27.8056	28.9941	28.975	23.7947	22.75	23.4824	23.4625
1989	7	2	33.2444	23.1778	10.0667	27.0316	31.525	27.0267	28.2154	24.71	25.6316	24.5444	25.0111	82.6842	62.2105	81.6667	75.8235	29.5316	28.8105	29.1111	29.2941	23.8158	23.3684	23.5556	23.6647
1989	7	3	32.8933	23.2941	9.59922	26.6438	31.6308	27.1818	27.9857	24.7625	25.8625	24.48	25.25	85.875	63.5625	81	78.4545	29.9438	29.4	28.8786	29.8273	24.0562	23.7063	23.3929	23.9636
1989	7	4	33.2	23.5294	9.67059	26.6737	31.775	26.925	28.1286	24.9158	25.5	24.5667	24.95	86.2222	60.7647	82.3889	76.4375	30.3263	28.4176	29.25	29.2687	24.2526	23.1118	23.6056	23.6313
1989	7	5	33.3611	23.1368	10.2243	26.49	31.5333	27.0824	28	24.7579	25.9333	24.6316	25.1412	86.7895	64.9444	82.3889	78.75	30.0421	29.7056	29.4556	29.9	24.0895	23.8556	23.7444	23.9938
1989	7	6	33.1474	23.4235	9.72384	26.4	31.7143	27.6	28.3692	24.2	25.5895	24.6947	24.8611	84	61.3889	78.2632	75	28.7	28.5389	29.0211	28.9059	23.4	23.1944	23.4947	23.4176
1989	7	7	36	23.7625	12.2375	25.8	32.8	27.2	28.3	23.4	23.2	23	23.2	82	44	70	66	27.2	22.1	25.3	24.9	22.5	19.1	21.3	21
1989	7	8	35	23.3	11.7	27	31.1286	25.4	27.6929	24.4	25.4118	23.4	24.8588	81	62.8824	85	77.7647	28.8	28.4647	27.5	29.1765	23.4	23.1765	22.6	23.6
1989	7	9	33.1111	23.8556	9.25556	26.6571	31.1231	27.15	27.9	24.68	25.425	24.7368	24.9937	85.5	63.25	82.0526	77.375	29.765	28.5188	29.5105	29.4125	23.95	23.2063	23.7842	23.7063
1989	7	10	35.2	23.6375	11.5625	27	32.8	28.2	29	23.6	24.2	23.2	23.7	75	49	66	64	26.9	24.5	25.1	25.5	22.3	20.8	21.2	21.4
1989	7	11	33.2	23.8	9.4	26.2	31.375	27.4	28.1733	24	25.4316	23.4	24.9947	83	61.5263	72	76.5294	28.4	28.3263	26.1	29.2412	23.2	23.0895	21.8	23.6176
1989	7	12	32.8556	23.8625	8.99306	26.4444	31.0769	27.2933	27.8667	24.6588	25.125	24.6941	24.85	86.2941	61.3125	80.7647	77.0714	29.7706	27.6562	29.2706	29.0143	23.9588	22.7063	23.6471	23.4857
1989	7	13	34	23.4235	10.5765	26.8	33	28	29	24.2	25.2	24	24.5	81	54	72	69	28.5	26.9	27.2	27.5	23.2	22.3	22.5	22.7
1989	7	14	34.6	23.5647	11.0353	26.8	33.2	28	29	24.6	24.8	24.4	24.6	84	51	75	70	29.5	25.8	28.2	27.8	23.8	21.6	23.1	22.8
1989	7	15	34	23.1222	10.8778	27.4	31.6769	28.8	28.3636	24.2	25.4	22.8	23.2533	77	61.1333	60	75.2308	28.1	28.1267	23.8	28.9462	23	22.9733	20.3	23.4538
1989	7	16	34.6	22.6211	11.9789	26.6	31.8231	28.4	28.3167	24.4	25.5937	23.8	25.14	84	61.25	68	76.1333	29.1	28.5687	26.4	29.52	23.6	23.225	22	23.7533
1989	7	17	32.8	23.1	9.7	26.4	32.4	28	28.7	24.2	24.8	24	24.3	84	54	72	70	28.7	26.3	27.2	27.4	23.4	21.9	22.5	22.6
1989	7	18	34.4	23.3364	11.0636	26.2	33.8	28.2	29.1	24.2	25.6	23.8	24.5	85	52	70	69	28.9	27.4	26.6	27.6	23.5	22.6	22.1	22.7
1989	7	19	34	23.3455	10.6545	26.6	32	28.6	29	24.2	24.8	24.2	24.4	82	56	70	69	28.6	26.5	27.3	27.5	23.3	22.1	22.5	22.6
1989	7	20	33.6	23.5429	10.0571	26.4	32.6	28	28.8	24.6	24.8	22.4	23.9	86	53	62	67	29.7	26.2	23.4	26.4	23.9	21.8	20	21.9
1989	7	21	33	23.78	9.22	25.4	32.0211	28	28.4789	23.4	25.2909	23.8	24.9136	85	58.3636	71	74.2273	27.5	27.6409	26.7	28.8909	22.6	22.6364	22.2	23.4091
1989	7	22	33.4	23.57	9.83	26.2	32.4889	28.2	28.6733	23.8	25.381	23.8	24.97	82	56.381	70	73.1765	27.9	27.5429	26.6	28.8412	22.9	22.6095	22.1	23.4059
1989	7	23	35.4	23.5333	11.8667	24	32.6211	26	28.5167	24	25.5636	24.8	1	0	56.8636	91	74.2	29.8	27.9409	30.5	29.055	24	22.8818	24.4	23.52
1989	7	24	32.4	24	8.4	25.6	30.8	27.6	27.9	24.6	24.2	24.2	24.3	92	58	76	75	30.3	25.8	27.9	28	24.2	21.6	22.9	22.9
1989	7	25	31.4	23.8	7.6	26	33.1556	27.6	28.78	24.4	25.3053	24.2	24.9471	88	53.8889	76	71.7333	29.5	27.2056	27.9	28.5	23.8	22.4222	22.9	23.1733
1989	7	26	31.4	23.6316	7.76842	25.2	32.5529	26.6	28.7286	24.6	25.8105	23.4	25.1176	95	59.0526	77	74.5625	30.5	28.7158	26.7	29.3812	24.4	23.3211	22.1	23.7
1989	7	27	34.8	23.93	10.87	26.8	34.2	28.6	29.5	24	24.8	22.6	23.8	79	47	60	62	28	25.1	23.5	25.5	22.9	21.2	20.1	21.4
1989	7	28	34.1818	23.4476	10.7342	25.4	32.79	27.7158	28.7222	24.2	25.9739	24.8364	25.3136	91	58.6087	80.5909	75	29.4	28.9565	29.5273	29.6909	23.8	23.4435	23.8045	23.8682
1989	7	29	34.2762	23.69	10.5862	26	32.8	27.6556	28.6313	24	24.8	24.81	23.8944	85	52	79.05	74.9412	28.5	26	29.325	29.5529	23.3	21.7	23.66	23.7941
1989	7	30	34.4	23.8667	10.5333	25.4	33.2	28	28.6	24	22.6	22.4	23	89	40	62	64	28.9	20.4	23.4	24.2	23.5	17.8	20	20.4
1989	7	31	33.4	23.5429	9.85714	26	32.86	27.8	28.625	23.4	25.5455	22.8	25.0875	81	55.5455	65	73.625	27.1	27.6955	24.5	29.0937	22.4	22.7045	20.7	23.55
1989	8	1	35.2	23.6667	11.5333	25.4	34.4	28.6	29.3	24.8	25	24.4	24.7	95	47	71	71	30.9	25.5	27.8	28.1	24.6	21.4	22.8	22.9
1989	8	2	35.2	23.6	11.6	26.6	34.6	29.4	30	24.4	24.8	23.8	24.3	84	45	63	64	29.1	24.8	25.8	26.6	23.6	21	21.6	22.1
1989	8	3	35	23.8105	11.1895	26.2	33.4	24	26.9	24.2	25.2	22	23.8	85	52	84	74	28.9	26.6	25.1	26.9	23.5	22.1	21.2	22.3
1989	8	4	34.6	23.4105	11.1895	24	33.6	26.6	27.7	23.8	25.4	24	24.4	98	52	81	77	29.3	27	28.1	28.2	23.7	22.4	23	23
1989	8	5	36.2	23.3053	12.8947	24.6	34.6	28.6	29.1	24.6	25.2	24	25.2118	0	47	69	72	30.9	25.9	26.8	27.9	24.6	21.6	22.2	22.8
1989	8	6	36.4	23.8	12.6	27.2	32.83	28	28.6312	25	25.8174	25	25.02	84	57.9565	79	74.7368	30.2	28.5174	29.7	29.0684	24.2	23.187	23.9	23.5263
1989	8	7	35.6	23.8	11.8	26.6	33	29	28.8429	25	26.0286	24.4	25.3235	88	57.4762	69	74.5882	30.6	28.8286	27.5	29.6765	24.4	23.3524	22.7	23.8765
1989	8	8	34.6	23.6778	10.9222	26.6	33.6	28.4	29.3	24.6	24.2	22.4	23.7	85	46	60	64	29.6	24	23.1	25.6	23.9	20.4	19.8	21.4
1989	8	9	34.4	23.4211	10.9789	26	32.3176	28.6	28.4529	24.2	25.6091	24.4	25.15	86	58.2273	71	75.5	29	28.1227	27.8	29.3864	23.5	22.9409	22.8	23.7045
1989	8	10	34.2	23.6235	10.5765	24.2	33.4	28.8	28.8	22.8	24	24.8	23.9	89	46	72	69	26.8	23.6	28.7	26.4	22.2	20.2	23.3	21.9
1989	8	11	35.8	23.77	12.03	26.4	32.6947	26	28.7357	25	25.7478	24	25.2263	89	57.6957	85	74.5	30.7	28.2913	28.5	29.4056	24.5	23.0609	23.3	23.7056
1989	8	12	34.6	23.8316	10.7684	24.6	33.0706	28	28.7357	23.4	25.6435	24.2	25.295	90	54.9091	73	74.4118	28	27.6818	27.7	29.4412	22.9	22.6909	22.8	23.7412
1989	8	13	35.4	24.1667	11.2333	26	33.0588	27.6	28.7533	24.8	25.8182	25.2	25.2571	91	55.3182	83	74	30.5	28.1	30.5	29.46	24.4	22.9591	24.4	23.755
1989	8	14	33	23.9556	9.04444	26.8	31.8	27.8	28.5	25.2	24.8	24	24.7	88	57	73	73	31	26.7	27.3	28.3	24.6	22.2	22.5	23.1
1989	8	15	34.8	23.4947	11.3053	26.5667	33.6	29	28.7333	24.6333	25.2	24.2	25.0556	84.913	51	68	74.6316	29.7	26.5	27	29.0842	23.9125	22.1	22.4	23.5316
1989	8	16	34.6	23.7053	10.8947	27.2	33.0632	28.8	28.5882	25	25	24.6	24.9	84	58.5455	71	75.9474	30.2	28.95	28.2	29.8211	24.2	23.4227	23	23.9474
1989	8	17	33.6	23.5053	10.0947	28.2	30.4	28.6	29	25	27	24.6	25.5	77	77	72	76	29.6	33.4	28.3	30.4	23.9	25.9	23.1	24.3
1989	8	18	33.94	23.39	10.55	26.3652	32.3667	27.56	28.4714	24.5478	25.3043	24.96	24.9167	86.4348	58.5714	80.7368	75.4706	29.6174	27.8762	29.7211	29.0059	23.8565	22.8095	23.9	23.4882
1989	8	19	35	23.48	11.52	29	33.4	29.2	30.2	25	25	24.2	24.7	73	51	66	63	29	26.1	26.9	27.4	23.6	21.8	22.3	22.6
1989	8	20	36	23.2842	12.7158	27.8	32.3412	28.8	28.4267	24.6	25.6667	24.4	25.2105	77	59.3333	70	76.1111	28.8	28.3762	27.7	29.5889	23.4	23.0381	22.7	23.8167
1989	8	21	35	22.8	12.2	27.6	33.6	29.2	29.9	24.6	25	23.6	24.4	78	50	63	64	28.9	26	25.4	26.8	23.5	21.7	21.4	22.2
1989	8	22	34.3217	23.1333	11.1884	25.8	34	27.3684	28.9067	24.2	25.2	24.7739	25.2737	88	49	81.6957	75.1579	29.1	26.3	29.5217	29.5579	23.6	21.9	23.7696	23.8053
1989	8	23	36	23.2316	12.7684	28.8	33.8	28.2	29.8	25.2	25.2	24.8	25.1	75	50	76	67	29.7	26.4	29	28.4	23.9	22	23.6	23.2
1989	8	24	29.6	23.2	6.4	24	28.4	25.2	25.7	24.6167	26.8	23.6	23.7952	84.0476	88	88	75.7368	29.5478	34.2	28.1	28.9842	23.8043	26.3	23	23.4632
1989	8	25	33.2	23.3529	9.84706	24.8	28.6	27.2235	28.4333	24.4	25.7727	24.8	24.1048	97	60.2273	83.3182	76.65	30.3	28.6636	29.9727	29.525	24.3	23.2818	24.0591	23.795
1989	8	26	34.32	22.98	11.34	26.2571	32.5333	27.3882	28.2067	24.4273	25.5182	24.8476	24.915	85.8095	57.2857	81.05	75.0588	29.2	28.0286	29.495	28.7235	23.6048	22.9	23.755	23.3118
1989	8	27	34.32	22.6	11.72	27.2	33.0375	27.68	28.6923	25.6	25.58	24.781	25.0579	88	55.8	81.6	75.0588	31.8	27.71	29.6	29.2353	25.1	22.67	23.835	23.5882
1989	8	28	33.6	22.95	10.65	25.8	32.21	27.8	28.0941	24.8	25.6783	25.2	25.105	92	59.3478	81	77.1	30.6	28.3913	30.3	29.49	24.4	23.1217	24.3	23.765
1989	8	29	33.2	23.3474	9.85263	26.6857	32.8316	27.28	28.6438	25.0286	25.6	24.9364	25.1789	86.85	56.0909	82.7619	75.375	30.48	27.7682	29.8857	29.5562	24.325	22.6636	23.9905	23.775
1989	8	30	32.4	23.6941	8.70588	26.5182	29.4	28.2	28.8333	24.9524	25.2	24.6	25.2765	87.75	71	75	75.4706	30.5524	29.3	28.5	29.5471	24.3952	23.7	23.3	23.7471
1989	8	31	32.6	23.8222	8.77778	26.4	33.0556	27.6	28.3308	23.4	26.0571	24.4	25.0188	78	57.5714	77	76.2857	26.8	28.9048	28.4	29.3643	22.2	23.3905	23.2	23.6571
1989	9	1	34.2273	23.5818	10.6455	24.6	33.2	27.0842	28.3389	23.4	26.2	24.5091	24.9526	90	58	81.0455	74.3889	28	29.4	28.9773	28.8889	22.9	23.8	23.4773	23.4389
1989	9	2	34	23.5368	10.4632	26.2	32.6421	27.8	28.4722	24.2	25.6636	25.4	25.0909	85	57.1818	83	75.0952	28.9	28.0545	30.8	29.2238	23.5	22.9045	24.6	23.6143
1989	9	3	34	23.0095	10.9905	27	32.4947	27.53	28.6444	25.4	25.9364	25.0087	25.319	88	59.2727	82.087	76.2381	31.4	28.9045	30.0043	29.8238	24.8	23.4318	24.0478	23.9476
1989	9	4	33.8	23.1143	10.6857	25.8	32.15	27.6	28.4211	24.4	25.713	25	25.0227	89	60.913	81	76.5455	29.6	28.6348	30	29.3045	23.9	23.2522	24.1	23.6636
1989	9	5	34.0842	22.97	11.1142	25	31	27	27.5	24.8	25.8	24.6	25.1	98	66	82	82	31.2	29.8	29.3	30.1	24.7	24	23.7	24.1
1989	9	6	33.88	23.0353	10.8447	23	32.65	27.2	28.4786	22	25.9263	24.8	25.1611	92	58.0526	82	75.4706	25.8	28.7684	29.7	29.5	21.6	23.3316	23.9	23.7529
1989	9	7	33.4	23.2	10.2	24.8	32.4	25.8	27.2	24.2	26.2	25.2	25.2	95	62	95	84	29.8	29.9	31.6	30.4	24	24.1	25	24.3
1989	9	8	33.2	22.85	10.35	25.4	32.6	28.8	28.9	24.6	26.8	26.2	25.9	94	64	82	80	30.4	31.4	32.3	31.4	24.3	24.9	25.3	24.8
1989	9	9	34.2	23.24	10.96	26	32.3733	28.2	28.1846	25	26.2111	26.2	25.5125	92	60.7222	86	78.5333	31	29.6722	32.7	30.44	24.6	23.8667	25.5	24.3
1989	9	10	33.4609	23.3524	10.1085	26.2818	30.6	26.9368	28.0875	25.4	25	24.9727	25.2368	88.3333	64	84.5455	77.6842	30.2333	28	30.1818	29.8789	24.1762	22.9	24.1864	23.9789
1989	9	11	33.2	23.381	9.81905	24.2	28.2	26.4	26.3	23.8	24.8	25	24.5	97	76	89	87	29.2	29	30.7	29.7	23.7	23.6	24.5	23.9
1989	9	12	28.2	23.0286	5.17143	23.6	27.4	25.4	25.5	23.4	25.8	24.8	24.7	98	88	95	94	28.6	32.1	30.9	30.6	23.3	25.3	24.6	24.4
1989	9	13	31.4	22.4727	8.92727	24	30.4	25.8	26.5	24	25.6	24.8	25.1476	0	68	92	87	29.8	29.7	30.6	30	24	23.9	24.4	24.1
1989	9	14	32.4	22.8095	9.59048	24.8	31.16	26.8556	27.6125	23.8	25.5909	24.65	24.8278	92	65.2727	83.7	79.0556	28.8	29.1	29.545	29.2889	23.4	23.5227	23.805	23.6389
1989	9	15	32	23.0316	8.96842	27	31.4	27.4	28.3	25.8	26.4	25.4	25.9	91	68	85	81	32.4	31.1	31.1	31.5	25.4	24.7	24.7	24.9
1989	9	16	32.8	22.8444	9.95556	26.8	32.2588	28	27.9	26	25.8421	27	24.9167	94	58.8421	93	78.5833	33.1	28.7421	35	29.3583	25.7	23.3316	26.7	23.6583
1989	9	17	33.1714	22.51	10.6614	26	31.8556	26.6222	27.55	25	25.5905	24.4952	24.8118	92	63.2857	86.0476	80.0588	31	28.819	29.5	29.3176	24.6	23.381	23.7619	23.6882
1989	9	18	32.8	22.6105	10.1895	24.4	32.6	25.8	27.1	24.2	25.4	23.4	24.3	98	56	82	79	30.1	27.7	27.2	28.3	24.1	22.8	22.5	23.1
1989	9	19	33.6	22.9368	10.6632	23.4	32.4	23.8	25.9	23.2	25.8	23.2	24.1	98	59	95	84	28.3	28.9	28	28.4	23.1	23.5	23	23.2
1989	9	20	29.8	22.7684	7.03158	24.2	31.42	24.4	27.7118	24	25.7917	23	24.9905	98	65.9167	89	80.381	29.7	29.5708	27.2	29.8714	23.9	23.7833	22.4	23.9571
1989	9	21	30.4	22.8316	7.56842	23.4	29.8	25.8	26.2	23.2	23.6	24.6	23.8	98	60	91	83	28.3	25	30.1	27.8	23.1	21.1	24.2	22.8
1989	9	22	31.4	22.8	8.6	25.4	27.6	25.4	26	23.2	25	22.8	23.7	83	81	80	82	27	30	26	27.7	22.3	24.1	21.8	22.7
1989	9	23	32.4	22.76	9.64	22.8	31.4444	24.6	27.8533	22.4	26.17	23	25.2588	97	65.05	87	79.3529	26.8	30.22	27	30.1235	22.2	24.195	22.4	24.1235
1989	9	24	33.2	22.49	10.71	24.8	31.2444	27.4	27.3813	23.4	26.2364	25.2	25.2053	89	67.4545	84	81.6111	27.8	30.6591	30.6	30.1444	22.9	24.4182	24.4	24.1333
1989	9	25	29	22.68	6.32	25	31.2588	23	27.38	24.6	26	22.8	25.1059	97	65.45	98	82.6471	30.7	29.945	27.6	30.0706	24.5	23.99	22.7	24.1
1989	9	26	31.2	22.3895	8.81053	26.6	30.2	25	26.7	26.6	25.8	24.2	25.1722	0	71	94	88	34.8	30.3	29.7	31.6	26.6	24.3	23.9	24.9
1989	9	27	32.53	22.79	9.74	23.4	27.2	26.0941	27.0313	23.2	24.4	24.56	24.9947	98	80	89	83.2778	28.3	28.7	29.8316	30	23.1	23.4	23.9737	24.0444
1989	9	28	29	22.4556	6.54444	23	27.6	25.6	25.5	22.8	24.2	24.6	23.9	98	76	92	89	27.6	27.9	30.3	28.6	22.7	22.9	24.2	23.3
1989	9	29	29.2	22.6	6.6	24.2	31.1412	25.4	27.4643	21.6	26.0571	23.8	25.1222	80	67	88	81	24.1	30.2857	28.4	30.0722	20.5	24.1905	23.2	24.1056
1989	9	30	31.4	22.1053	9.29474	26.8	31	26.6	27.8	24.8	25.6	24.2	24.9	85	65	82	77	30	29.3	28.6	29.3	24.1	23.7	23.3	23.7
1989	10	1	31.6	22.3647	9.23529	27.8	31	27	28.2	26	26.4	24.8	25.7	87	70	84	80	32.4	31.4	29.8	31.2	25.4	24.8	24	24.8
1989	10	2	30.6	22.9222	7.67778	26.4	30.4	26.4	27.4	25	25.6	25	25.2	89	68	89	82	30.7	29.7	30.7	30.4	24.5	23.9	24.5	24.3
1989	10	3	32.215	22.49	9.725	21.8	31.38	26.2842	27.4667	21.4	26	24.5818	24.9211	97	66.9048	87	80.8947	25.2	30.2381	29.7364	29.7368	21.2	24.181	23.9364	23.9105
1989	10	4	31.4	22.2421	9.15789	23.2	31.57	25.6	27.6375	23	25.9478	24.8	25.0188	98	65.3478	94	81.25	27.9	29.9	30.8	29.9438	22.9	23.9913	24.5	24.0062
1989	10	5	30.6	22.8667	7.73333	24.2	29.6	25.6	26.3	23.8	26	24.8	24.9	97	75	94	89	29.2	31.2	30.8	30.4	23.7	24.8	24.5	24.3
1989	10	6	31.6	22.32	9.28	26.4	31.2	26.8	27.8	25.8	26.4	25	25.7	95	69	87	84	32.8	31.2	30.5	31.5	25.6	24.8	24.4	24.9
1989	10	7	31.2	22.1474	9.05263	26.2	31.2737	26.8	27.5429	24.6	25.8381	25	25.0313	88	66.8571	87	81.4667	29.9	29.819	30.5	29.8133	24	23.9238	24.4	23.9133
1989	10	8	31.9368	21.9667	9.97018	25.6	31.11	26	27.2615	25	26.0957	24.5684	25.3	95	68.3043	89.8421	83.25	31.3	30.5609	30.0158	30.4312	24.8	24.3304	24.0632	24.2875
1989	10	9	31	22.2421	8.75789	25.6	28.4	24.6	25.8	24.2	25.2	24.2	24.5	89	77	97	88	29.3	29.9	29.9	29.7	23.7	24.1	24.1	23.9
1989	10	10	30	22.225	7.775	25.8	29.2	26	26.8	24.6	25	24.4	24.7	91	71	88	83	30.1	28.9	29.5	29.5	24.2	23.5	23.8	23.8
1989	10	11	29.8	21.85	7.95	25.6	29.2	24.4	25.9	23.8	24.2	23.2	23.7	86	66	90	81	28.3	26.9	27.6	27.6	23.1	22.3	22.7	22.7
1989	10	12	31.6	22.15	9.45	25.2	30.3	25.4	27.0375	24.4	25.94	23.6	25.0167	94	70.35	86	82.7059	30	30.47	27.9	29.8588	24.1	24.325	22.9	24
1989	10	13	30.8	21.8235	8.97647	25.4	30	25.2	26.5	25	25.6	24.2	24.9	97	71	92	87	31.4	29.9	29.5	30.3	24.9	24.1	23.8	24.2
1989	10	14	30.2	21.9667	8.23333	25.6	31.49	25.4	27.6538	24.2	26.5455	23.8	23.6941	89	68.0455	88	79.8667	29.3	31.4182	28.4	29.6933	23.7	24.7682	23.2	23.8933
1989	10	15	32.0222	22.28	9.74222	25.6	31.12	26.4	27.5933	24.6	26.2364	24.5909	25.0937	92	67.9091	86.619	80.4375	30.3	30.7273	29.7857	29.95	24.2	24.4409	23.9476	24.025
1989	10	16	31.2	22.03	9.17	27.4	31.0364	26.2	26.9071	25.4	25.7667	25	24.5	85	66.1667	91	82	31.1	29.6792	30.9	28.98	24.7	23.85	24.6	23.4733
1989	10	17	30.6	21.1333	9.46667	25.4	30.6571	26.4	27.0812	24.6	25.875	25	24.83	94	68.9167	89	81	30.4	30.1708	30.7	29.5105	24.3	24.1333	24.5	23.7684
1989	10	18	29	22.2842	6.71579	23.8	28.6	26.4	26.3	23.8	25.6	25.4	24.4706	0	79	92	90	29.5	30.8	31.8	30.7	23.8	24.6	25.1	24.5
1989	10	19	29.8	22.1778	7.62222	24.2	28.4	25	25.6	24.2	24.2	23.8	23.4529	0	71	91	87	30.2	27.4	28.7	28.8	24.2	22.6	23.3	23.4
1989	10	20	30.8	21.9789	8.82105	25.2	30.4	26.4	27.1	24.8	26.2	24.8	25.3	97	72	88	86	31	31.2	30.2	30.8	24.7	24.8	24.2	24.6
1989	10	21	30	22.2211	7.77895	25	29.8	25.6	26.5	24.2	25.8	24.2	24.7	94	73	89	85	29.7	30.6	29.3	29.8	23.9	24.4	23.7	24
1989	10	22	30.4	22.2947	8.10526	26.8	30.72	23.8	27.175	24.8	25.6087	22.4	24.9105	85	66.1739	89	81.8421	30	29.3087	26.2	29.7316	24.1	23.6652	21.8	23.9316
1989	10	23	30.6	21.9556	8.64444	25.4	29.8	24.8	26.2	24.6	25.4	24	24.7	94	70	94	86	30.4	29.5	29.3	29.7	24.3	23.8	23.7	24
1989	10	24	30.8	22.36	8.44	24.2	29.4	24.8	25.8	24.2	25	23.8	22.1294	0	70	92	87	30.2	28.8	28.8	29.3	24.2	23.4	23.4	23.7
1989	10	25	30.8	22.3111	8.48889	24.8	30.2	24.4	26	24.2	24.2	22.4	23.6	95	61	84	80	29.8	26.2	25.8	27.3	24	21.9	21.6	22.5
1989	10	26	31.2	21.8	9.4	23.6	30.4	25	26	22.6	25.2	24.4	24.1	92	66	95	84	26.7	28.6	30.2	28.5	22.2	23.3	24.2	23.2
1989	10	27	31.7222	22.3158	9.40643	25.5565	30.6286	25.9375	26.8615	24.4783	26.2	24.6	25.0875	91.6957	70.2917	88.7368	83.75	30.0087	31	29.9316	30.3125	24.0652	24.5917	24.0316	24.2312
1989	10	28	32.3647	22.3824	9.98235	25.8	31.01	26.3882	27.3	24.8545	26.3217	24.95	23.95	92.0476	70.2174	89.15	83.5882	30.7545	31.1957	30.63	30.6235	24.4864	24.6609	24.425	24.4118
1989	10	29	31.8941	22.5263	9.3678	25.8762	30.69	26.25	27.2857	24.8818	25.8545	24.6947	25.1118	92.8571	68.6818	88.1579	82.75	30.9714	30.0136	30.0632	30.175	24.6143	24.0591	24.1105	24.1625
1989	10	30	31.6	22.2526	9.34737	23.8	29.8	25.2	26	23.2	26.6	23.6	24.5	95	78	88	87	28	32.7	28.1	29.6	23	25.5	23	23.8
1989	10	31	29.8	22.34	7.46	24.6	28.8	26.2	26.5	23.4	26.2	25.01	25.0333	90	82	92.15	85.1875	28	32.3	31.05	30.2562	22.9	25.3	24.63	24.1938
1989	11	1	31	22.5727	8.42727	25.6	30.6	25.6	26.9	25.2	25.2	24.2	24.9	97	65	89	84	31.8	28.5	29.3	29.8	25.1	23.2	23.7	24
1989	11	2	28.2	21.2273	6.97273	23.6	27.8	25.2	25.5	23	25.2	24.4	24.2	95	81	94	90	27.7	30.3	30	29.3	22.8	24.3	24.1	23.7
1989	11	3	30.4	22.5429	7.85714	25.4	29.8	24.8	26.2	24.4	24.6	23.6	24.2	92	66	91	83	29.9	27.5	28.3	28.6	24	22.7	23.1	23.3
1989	11	4	30.4	22.42	7.98	24.2	29.8	25.6	26.3	23.8	25.2	24.4	24.5	97	69	91	86	29.2	29	29.8	29.3	23.7	23.5	24	23.7
1989	11	5	31.46	22.4167	9.04333	25.9182	30.581	25.8941	27.0933	24.687	26.025	24.62	25.1263	90.5909	69.7917	89	83.0556	30.2455	30.5958	30.03	30.3056	24.2136	24.375	24.075	24.2333
1989	11	6	30.2	22.8286	7.37143	24.8	30.4947	25.2	27.0562	24.2	25.9	24.4	24.9	95	69.0455	94	82.7368	29.8	30.2591	30	29.8947	24	24.2	24.1	23.9895
1989	11	7	30	22.39	7.61	26	29.6	24.8	26.3	24.8	25.2	23.8	24.6	91	70	92	84	30.5	29.1	28.8	29.5	24.4	23.6	23.4	23.8
1989	11	8	30.2	22.3048	7.89524	23.8	30	24.8	25.8	23.2	24.4	23.4	23.7	95	63	89	82	28	26.9	27.8	27.6	23	22.3	22.9	22.7
1989	11	9	30.6	22.4476	8.15238	24.6	29.86	24.6	26.74	23.4	25.4174	24.2	24.8471	90	70.1739	97	84.3529	28	29.4783	29.9	29.8765	22.9	23.7652	24.1	23.9941
1989	11	10	30.4	22.4	8	26.6	29.8526	25.2	26.7857	25	25.5304	23.8	21.9882	88	70.1818	89	83.7647	30.6	29.65	28.5	29.8235	24.4	23.8682	23.3	23.9765
1989	11	11	30.2	22.2762	7.92381	25	29.8	25.2	26.3	24.8	25	24.2	24.7	98	68	92	86	31.2	28.5	29.5	29.7	24.7	23.2	23.8	23.9
1989	11	12	31.1778	22.3238	8.85397	23.6	30.4842	25.975	27.0154	23.2	25.4	24.8222	24.9933	97	66.9545	90.9444	83.4667	28.2	29.0636	30.5944	30.0733	23	23.5227	24.3778	24.0933
1989	11	13	30.4	22.2421	8.15789	25.4	29.2	24.6	26	24.6	24.8	24.2	24.5	94	70	97	87	30.4	28.4	29.9	29.6	24.3	23.2	24.1	23.8
1989	11	14	31.0737	22.0364	9.03732	23.6	29.7368	25.9529	26.6133	23.4	25.6273	24.49	24.7	98	72	89.3	84.5	28.6	30.0864	29.82	29.6722	23.3	24.0591	23.975	23.8833
1989	11	15	29.4	22.2952	7.10476	25.0583	29.47	26.05	26.58	24.2417	25.6783	24.7294	24.85	93.5833	74	89.2353	85.5	29.75	30.413	30.2353	30.0812	23.9333	24.2696	24.2059	24.1062
1989	11	16	28.8	22.2667	6.53333	26.2	29.7667	26.0667	26.8786	24.2174	25.6476	24.6556	24.8412	90.5652	71.8571	89.0556	83.7647	29.4522	30.1238	30.0722	29.8765	23.7261	24.1048	24.1167	23.9647
1989	11	17	30	22.24	7.76	25.6	29	26.4	26.9	24.4476	28.8	26.2	24.9125	91.4286	99	98	84.5625	29.9476	39.4	33.9	30.0563	24.0429	28.7	26.1	24.1
1989	11	18	30	22.38	7.62	25.6	29.6947	25.8	26.3833	25.4	25.5364	25.6	24.8267	98	72.0952	98	87.0714	32.3	30.0048	32.7	30.1857	25.3	24.0714	25.5	24.1786
1989	11	19	30.56	22.43	8.13	25.4	29.1778	25.5875	26.1714	25.2	25.4409	24.67	24.7316	98	73.9524	92.1579	86.5882	31.9	30.0762	30.4263	29.9647	25.1	24.1095	24.3263	24.0353
1989	11	20	29.6	22.36	7.24	25.4909	28.6	25.6	26.66	24.5636	28	25.4	23.6579	92.4286	96	98	85.2778	30.2364	37.4	32.3	30.1389	24.2182	27.8	25.3	24.1389
1989	11	21	30.5474	21.98	8.56737	25.8	29.6	25.5375	26.3667	25	26.8	24.6526	25.1143	94	81	92.2105	87.6667	31.1	33.4	30.3579	30.64	24.7	25.9	24.2789	24.4267
1989	11	22	29.8	22.3429	7.45714	25.6	29.2	26.2	26.8	25.4	26.6	25.8	25.9	98	82	97	92	32.3	33.1	32.9	32.8	25.3	25.7	25.7	25.6
1989	11	23	30.65	22.4571	8.19286	26.2	29.6	25.8118	26.675	25.8	27	24.68	24.8556	97	82	90.1	85.0526	32.9	33.9	30.23	30.0105	25.7	26.2	24.195	24.0895
1989	11	24	30.8	22.6571	8.14286	25.8	29.67	26.8	26.7687	25	25.5391	25.8	23.75	94	72.1818	92	85.0556	31.1	30.1227	32.5	30.2944	24.7	24.1409	25.5	24.2389
1989	11	25	29.8	22.0095	7.79048	25.8	29	26	26.7	25.4	26.8	25.2	25.8	97	84	94	92	32.2	33.8	31.5	32.5	25.3	26.1	24.9	25.4
1989	11	26	30.6706	22.2727	8.39786	25.2	29.4625	26.0667	26.5545	24.6	25.45	25.0111	24.8786	95	72.2632	90.4444	85.7857	30.5	29.6632	30.8611	30.2286	24.4	23.8737	24.5444	24.2071
1989	11	27	30.4	22.6	7.8	25.4	29.2	26.4	26.9	25.2	26.2	25.2	25.5	98	79	91	89	31.9	32	31.3	31.7	25.1	25.2	24.8	25
1989	11	28	30.1579	22.6	7.55789	25.6	28.4	25.55	26.45	25.2	26.6	24.4421	24.7824	97	87	90.7368	85.1765	31.8	33.6	29.8211	29.8765	25.1	26	23.9895	24.0118
1989	11	29	29.8	22.11	7.69	26.2	28.6842	26	26.1812	25.6	25.1273	25.8	24.6579	95	74.5455	98	86.0526	32.4	29.4045	33.1	29.7421	25.4	23.7045	25.7	23.9
1989	11	30	29	21.9111	7.08889	25.8	28.2	25	26	25.6	27.6	25	26.1	98	96	100	98	32.7	36.5	31.7	33.6	25.5	27.4	25	26
1989	12	1	29.8	21.59	8.21	25.2	29.2	25.2	26.2	25.2	28.4	24.8	23.295	0	94	97	97	32	38.1	31	33.7	25.2	28.2	24.7	26
1989	12	2	28	21.6737	6.32632	24.6	28.6444	23.8	26.3643	24.6	25.06	23.4	1	0	74.45	97	84.375	30.9	29.265	28.5	29.1812	24.6	23.645	23.2	23.6
1989	12	3	30.2	21.44	8.76	24	29.6	24.4	25.6	23.6	28	24.2	25.3	97	89	98	95	28.9	36.7	30.1	31.9	23.4	27.5	24.1	25
1989	12	4	30.2	21.4762	8.72381	24.8	29.2	24.4	25.7	23.8	24.8	23.8	24.1	92	70	95	86	28.8	28.4	29.1	28.8	23.4	23.2	23.6	23.4
1989	12	5	30.34	21.8381	8.5019	22.8	28.8	22.4	24.1	23.6348	24.2	21.6	24.3533	91	69	93	83.5882	28.5087	27.2	25.3	28.7	23.2217	22.4	21.3	23.3
1989	12	6	29.2	21.7667	7.43333	23.2	29	24.8	25.5	22.2	24.2	24.2	23.5	92	68	95	85	26.1	27	29.8	27.6	21.8	22.4	24	22.7
1989	12	7	28.6	21.6611	6.93889	25.4	27.8	24.8	25.7	23.2	24.8	24.2	24.1	83	78	95	86	27	29.3	29.8	28.7	22.3	23.7	24	23.3
1989	12	8	28	22.2471	5.75294	24.6	29.0812	24.4	26.1222	23.8	24.9412	24	24.43	94	71.6471	97	85.5	28.9	28.7235	29.6	29.3	23.5	23.3412	23.9	23.67
1989	12	9	29.6	22.1789	7.42105	24.8	29.2	24.6	25.8	23.2	26.4	23.6	24.4	87	80	92	87	27.4	32.6	28.5	29.5	22.6	25.5	23.2	23.8
1989	12	10	28.6	22.1238	6.47619	24.4	28.4842	24.8	26.3	23.2	24.7238	24	24.35	90	71.05	94	83.9375	27.6	28.315	29.3	29.1625	22.7	23.05	23.7	23.5875
1989	12	11	28.4	22.1429	6.25714	24.2	28	25.6	25.9	22.8	25.4	24.8	24.3	89	81	94	88	26.8	30.7	30.8	29.4	22.2	24.5	24.5	23.8
1989	12	12	30.1263	22.07	8.05632	24.8	29	25.7444	26.3882	23.8	26.4	24.4381	24.3579	92	82	89.05	82.5556	28.8	32.7	29.53	28.7056	23.4	25.5	23.8	23.3167
1989	12	13	29.2	22.49	6.71	24.6	28.2	23.6	25	24.2	25.4	23.2	24.3	97	80	97	91	29.9	30.6	28.2	29.6	24.1	24.4	23	23.8
1989	12	14	30.15	22.2857	7.86429	25.6	28.6	24.6	25.9	24.2	24.4	22.8	23.8	89	71	86	82	29.3	27.8	26.6	27.9	23.7	22.8	22.1	22.9
1989	12	15	28.2	22.1	6.1	24	27.8	23.2	24.5	22.4	23.2	22	22.5	87	68	90	82	26	25.4	25.6	25.7	21.7	21.3	21.5	21.5
1989	12	16	28.2	21.95	6.25	23.6	28.6444	23.8	26.0846	22.6	24.26	23.2	23.84	92	69.25	95	81.8	26.7	27.255	28	27.8267	22.2	22.425	23	22.7933
1989	12	17	30.0381	21.6524	8.38571	24.2	28.4286	25.2222	25.8222	22.8	24.6909	23.89	24.0368	89	72.3636	90	84.7895	26.8	28.4182	28.84	28.5368	22.2	23.1273	23.395	23.2105
1989	12	18	29.2	21.6	7.6	24.4	28	24.6	25.4	23.8	24.4	23.2	23.8	95	75	89	86	29.1	28.2	27.5	28.2	23.6	23.1	22.7	23.1
1989	12	19	28.4	21.8476	6.55238	24.8	27.4	23.6	24.9	23.2	24	22.6	23.3	87	76	92	85	27.4	27.6	26.7	27.2	22.6	22.7	22.2	22.5
1989	12	20	29.2	21.7429	7.45714	22.2	29.1158	24	26.2667	21.2	25.1667	22.6	24.3056	92	72.7143	89	84.5294	24.5	29.3381	26.5	29	20.8	23.6286	22	23.4647
1989	12	21	29.4	22.1895	7.21053	22.8	29	24.2	26.3615	21.4	24.6235	22.2	24.1538	89	69.4375	84	83.2308	24.6	28.0438	25.4	28.5692	20.8	22.925	21.4	23.2385
1989	12	22	29.6	22	7.6	24.4	28.6	25	25.8	22.4	24.8	23.4	23.5	84	74	88	82	25.8	28.8	27.7	27.4	21.6	23.4	22.8	22.6
1989	12	23	29.6	21.9222	7.67778	24	29	25	25.8	23.2	24.2	22.8	23.4	94	68	83	81	27.9	27	26.3	27.1	22.9	22.4	21.9	22.4
1989	12	24	30.4833	21.77	8.71333	22.6	28.9176	25.04	26.125	21.6	24.7158	23.8167	22.0818	92	70.5263	89.3333	84.1	25.1	28.2632	28.725	28.73	21.2	23.0316	23.2917	23.31
1989	12	25	30.52	21.4125	9.1075	24.6444	29.4125	25.3846	26.3273	23.5778	24.9111	23.9867	24.2538	91.6667	69.7222	89.0667	83.5385	28.4167	28.5056	28.88	28.7385	23.1556	23.1444	23.44	23.3231
1989	12	26	30.4	21.8588	8.54118	23.4	29	25.4875	26.4	22.4	22.8	23.9889	24.475	92	59	88.2222	84.4	26.4	23.7	28.8667	29.4467	22	20.2	23.4	23.7533
1989	12	27	29.9	21.96	7.94	24	29.4	24.9125	25.6571	22.4	24	23.6222	23.9125	87	64	89.1667	84	26	26.3	28.2944	28.2438	21.7	21.9	23.0778	23.05
1989	12	28	29.8889	21.5059	8.38301	24.1579	28.4375	25.025	25.6923	23.0889	24.0118	23.2111	23.5077	90	66.7059	86.2222	81.1538	27.4056	26.5059	27.3333	27.2154	22.5722	21.9824	22.4889	22.4231
1989	12	29	30.4933	20.9	9.59333	23.981	29.0588	24.5714	25.5385	22.7333	24.2316	23.275	23.2733	90	67.1579	88.75	81.1333	26.8619	26.9421	27.625	26.7933	22.2238	22.2526	22.675	22.1933
1989	12	30	30.3412	21.3368	9.00433	24.4952	28.6706	24.8857	25.9583	23.0571	24.1444	23.15	23.5385	88.6667	67	86.5625	80	27.2857	26.8444	27.2375	27.1846	22.4714	22.1722	22.4563	22.4077
1989	12	31	30.4667	21.72	8.74667	24.48	29.2625	25.34	26.2	23.1905	24.1412	23.5167	23.7909	89.75	65.4118	86.5	79.5	27.5	26.6941	27.8417	27.37	22.63	22.0412	22.7917	22.49
1988	12	31	30.4667	21.72	8.74667	23.6	29.2625	25.34	26.2	22.6	24.1412	23.5167	23.7909	92	65.4118	86.5	79.5	26.7	26.6941	27.8417	27.37	22.2	22.0412	22.7917	22.49

## Sheet: 1989
			Temperature			Temperature				Temperature				Relative Humidity				Pressure				Dew temperature
Year	Month	Day	Maximum	Minimum	Max-Min	1899-12-31 07:00:00	1899-12-31 13:00:00	1899-12-31 19:00:00	Average	1899-12-31 01:00:00	1899-12-31 13:00:00	1899-12-31 19:00:00	Average	1899-12-31 01:00:00	1899-12-31 13:00:00	1899-12-31 19:00:00	Average	1899-12-31 07:00:00	1899-12-31 13:00:00	1899-12-31 19:00:00	Average	1899-12-31 07:00:00	1899-12-31 13:00:00	1899-12-31 19:00:00	Average		Month	Taverage	Hraverage
1990	1	1	29.9429	21.44	8.50286	24.7647	28.2727	24.0222	25.2556	23.2588	24.275	22.8571	23.4071	88.1176	68.125	89.1538	82.6154	27.4471	27.05	26.9231	27.2846	22.5882	22.3063	22.2462	22.4769		January	25.8445	79.1445
1990	1	2	30.4	21.4	9	24.49	29.3333	25.4	25.875	23.1333	24.0737	24.4	23.4688	89.2778	65.1111	92	81	27.3833	26.5278	29.9	27.0687	22.5278	21.9833	24	22.35		February	25.7806	75.5696
1990	1	3	29.6	21.5529	8.04706	23.6	28.6154	24.6	25.7	22.8	24.03	22.6	23.4562	93	67.1053	84	80.6875	27.2	26.5263	26.1	27.0312	22.5	22.0263	21.8	22.3312		March	26.7392	73.5681
1990	1	4	29.8	20.95	8.85	25.4	28.6	24.8	25.9	23.8	24.8	23.2	23.9	88	74	87	83	28.4	28.8	27.4	28.2	23.2	23.4	22.6	23.1		April	27.6568	74.3547
1990	1	5	29.8	21.22	8.58	25	29.2	24.8	26	23.2	22.6	22.2	22.7	86	57	80	74	27.2	23.1	25	25.1	22.5	19.8	21.1	21.1		May	27.7953	77.6911
1990	1	6	29.8	21.3238	8.47619	24.4	28.7067	24	25.8636	22.4	24.0571	21.8	22.2063	84	65.8571	83	80.5333	25.8	26.4095	24.7	27.28	21.6	21.9238	20.9	22.4867		June	28.1547	76.6498
1990	1	7	30.0316	21.4952	8.53634	22.8	29.1375	24.6933	25.5692	21.4	23.88	23.18	20.7059	89	64.45	86.35	80.2	24.6	25.965	27.3	26.7733	20.8	21.64	22.435	22.14		July	28.5039	73.3224
1990	1	8	30.4	21.4952	8.90476	24	28.98	24.6	25.85	22.6	23.9333	22.6	23.4333	89	66.75	84	81.2222	26.5	26.47	26.1	27.0778	22	21.94	21.8	22.3556		August	28.4227	72.9925
1990	1	9	29.6	21.31	8.29	23.2	28.8	24.2	25.1	21.8	23.8	21.6	22.4	89	66	80	78	25.2	26.2	24.1	25.1	21.2	21.8	20.5	21.2		September	27.6937	79.0249
1990	1	10	30.2	21.2632	8.93684	24	28.9125	24.2	26.0583	22	24.0261	22	23.4882	84	66.8261	83	80.6667	25.1	26.487	25	27.0056	21.2	21.9696	21.1	22.2944		October	27.0066	82.6365
1990	1	11	30	21.3524	8.64762	24	28.7286	24	25.8154	22.2	23.781	21.8	23.3368	86	66.619	83	80.9474	25.6	26.0571	24.7	26.8895	21.5	21.6476	20.9	22.2105		November	26.5448	84.9711
1990	1	12	30.2	21.24	8.96	23.6	28.8937	24	25.7933	22.2	23.5909	22.4	23.1474	89	64.0909	87	79.4211	25.8	25.4636	26	26.4105	21.6	21.2909	21.7	21.9263		December	25.7848	82.9797
1990	1	13	30.8	21.17	9.63	24	28.6154	24.8	25.6909	23.2	23.5684	21.8	23.16	94	65.3158	77	79.6667	27.9	25.4684	24.1	26.4267	22.9	21.3263	20.5	21.9267
1990	1	14	30.2	21.4842	8.71579	25	29.6143	24.4	25.9333	22.8	24.22	22.8	22.4053	83	65.4737	87	80.125	26.3	26.7263	26.7	27.175	21.9	22.1211	22.2	22.4
1990	1	15	29.4	21.2273	8.17273	24.4	27.8	25.2	26.125	22.928	24.6	23.6	23.4273	88.24	77	88	78.6667	26.996	28.8	28.1	26.8095	22.32	23.4	23	22.1524
1990	1	16	30	21.1905	8.80952	23.6	29.2	24.6	25.5	23.4	23.8	22.4	23.2	98	64	83	82	28.6	25.9	25.6	26.7	23.3	21.7	21.5	22.2
1990	1	17	29.2	21.0273	8.17273	22.8	29.5059	24.4	25.74	22.6	23.6435	22.4	22.9263	98	60.1739	84	77.6842	27.3	25.0304	25.8	25.8158	22.5	21.013	21.6	21.5526
1990	1	18	29.6	21.0818	8.51818	23.6	29.4375	25.2	25.7769	22.6	23.7091	21.8	23.0889	92	61.2273	74	77.8235	26.7	25.2909	23.9	25.9294	22.2	21.1727	20.3	21.6235
1990	1	19	30.8	21.3455	9.45455	24.6	29.2	25.2	26.1	23.2	25.2	23.2	23.9	89	73	85	82	27.5	29.4	27.1	28	22.7	23.8	22.4	22.9
1990	1	20	30	21.1565	8.84348	24.4	28.7647	25.2	25.7688	23.2	23.4174	23.4	23.1136	90	64.3043	86	79.5909	27.6	25.1261	27.6	26.35	22.7	21.0478	22.7	21.85
1990	1	21	29.6	20.9789	8.62105	24.6	28.2	25.4	25.9	22.4	23.4	23	22.9	83	67	82	77	25.6	25.6	26.5	25.9	21.5	21.5	22	21.7
1990	1	22	29.6	20.82	8.78	24.2	27.6	25.6	25.8	22.2	23.2	22.8	22.7	84	69	79	77	25.4	25.5	25.9	25.6	21.4	21.4	21.7	21.5
1990	1	23	29.4	21.1818	8.21818	24	27.2	25.4	25.5	22.2	23	23.2	22.8	86	70	83	80	25.6	25.3	27	26	21.5	21.3	22.3	21.7
1990	1	24	30.86	20.9238	9.93619	23.8	28.6	25.5125	26.3071	22.8	24.2	23.2476	23.1947	92	70	84.6667	77.8947	27.1	27.3	27.219	26.3211	22.4	22.5	22.3905	21.8579
1990	1	25	31.4	21.1905	10.2095	24.4	29.64	25.6	25.9692	23.4	23.5909	23.8	23.0056	92	60.8182	86	76.6667	28.1	24.9864	28.3	25.7889	23	20.9591	23.1	21.5333
1990	1	26	29.4	21.2667	8.13333	24.6	29.6429	25.8	26.1667	23.2	23.5455	24.2	23.125	89	62.4286	88	78.1111	27.5	25.2095	29.1	26.1389	22.7	21.1381	23.6	21.7611
1990	1	27	30.93	21.0857	9.84429	24.4	29.9143	24.7867	25.8923	22.8	23.3091	22.6381	22.9263	87	58.4286	84.3333	76.7895	26.7	24.2571	26.1381	25.5158	22.2	20.5095	21.7524	21.3368
1990	1	28	30.2	20.9545	9.24545	24	29.5067	25.2	26.0154	21.8	23.7364	21.8	23.15	83	64.1364	74	78.8	24.7	25.7091	23.9	26.36	20.9	21.4273	20.3	21.86
1990	1	29	30.6	20.9545	9.64545	23	29	25.4	25.7	22	23.6	22.6	22.7	92	64	79	78	25.8	25.6	25.6	25.6	21.6	21.5	21.5	21.5
1990	1	30	30.49	21.2522	9.23783	24	29.6	25.1625	26.1133	22.6	24.2	23.1333	23.1053	89	64	84.9524	77.3684	26.5	26.6	27.0238	26.1	22	22.1	22.3	21.7105
1990	1	31	31.4	21.2261	10.1739	24.2	30.2	25.6	26.4	23	24	22.4	23.1	90	60	76	76	27.3	25.7	25	26	22.5	21.6	21.1	21.7
1990	2	1	29.6	20.9818	8.61818	24	29.6133	25	25.7933	22.4	23.0667	22.8	21.4333	87	59.2857	83	75	26	23.9095	26.3	25.1	21.7	20.281	21.9	21.0722
1990	2	2	28.4	20.9652	7.43478	24.2	26.2	25.2	25.2	23.2	23.6	23.4	23.4	92	81	86	86	27.8	27.4	27.6	27.6	22.8	22.6	22.7	22.7
1990	2	3	29.2	21.2609	7.93913	23.6	27.6	25.6	25.6	22.6	24.6	23.2	23.5	92	78	82	84	26.7	28.9	26.8	27.5	22.2	23.5	22.3	22.7
1990	2	4	30.9158	21.4261	9.4897	24.6	29.72	25.2471	26.2071	22.4	23.5619	22.4261	22.9421	83	60.0476	80.913	75.5789	25.6	24.8619	25.4957	25.6632	21.5	20.8905	21.3348	21.4526
1990	2	5	29.8	21.1048	8.69524	23.8	25.8	24.6	24.7	22.4	22.6	22.4	22.5	89	76	83	83	26.2	25.3	25.6	25.7	21.8	21.3	21.5	21.5
1990	2	6	26.4	21.0818	5.31818	23.4	24.4	24.2	24	23	23.8	22.2	23	97	95	84	92	27.8	29.1	25.4	27.4	22.8	23.6	21.4	22.6
1990	2	7	30	21.33	8.67	23.8	28.4	24.6	25.4	22.6	23	22.4	22.7	90	63	83	79	26.6	24.5	25.6	25.6	22.1	20.8	21.5	21.5
1990	2	8	31.1444	21.5818	9.56263	23	29.6	25.6429	26.4273	21.4	21	23.05	23.04	87	46	80.95	75.3333	24.4	19.2	26.515	25.7067	20.7	16.9	21.945	21.48
1990	2	9	32.4	21.6182	10.7818	23.2	30.4	25.2	26	21.8	21.4	22	21.7	89	45	76	70	25.2	19.6	24.3	23	21.2	17.2	20.6	19.7
1990	2	10	31.7789	21.7818	9.99713	23.6	30.4	26.0133	26.6692	22	21.6	23.419	23.1526	87	46	81.9048	75.1111	25.4	20	27.2	25.85	21.3	17.5	22.381	21.5833
1990	2	11	33.4	21.6455	11.7545	23.6	29.8267	26	26.3833	22.6	23.4	22.9091	21.915	92	58.75	82.1429	75.1765	26.7	24.49	26.2762	25.6	22.2	20.68	21.8524	21.4235
1990	2	12	31.4	21.6783	9.72174	23.6	28.8	25.9733	26.5857	22.6	24	22.9	23.1105	92	67	78.7273	74.15	26.7	26.7	25.9818	25.74	22.2	22.1	21.6636	21.505
1990	2	13	31	21.7565	9.24348	25.8	29.8	24.4	26.1	23.2	22.8	21.4	22.5	80	55	77	71	26.7	23.1	23.5	24.4	22.2	19.8	20.1	20.7
1990	2	14	30.6	21.5727	9.02727	23.4	29.8	24.2	25.4	21.8	21.6	21.8	21.7	87	49	81	72	25.1	20.4	24.5	23.3	21.1	17.8	20.8	19.9
1990	2	15	30.8	21.3091	9.49091	23.2	29.6	24.4	25.4	21.4	22.2	20.8	21.5	85	53	73	70	24.3	21.9	22.2	22.8	20.6	18.9	19.2	19.6
1990	2	16	30	21.3182	8.68182	22.8	28.8	23.8	24.8	21.2	22.2	21.4	21.6	87	57	81	75	24.1	22.4	23.9	23.5	20.5	19.3	20.4	20.1
1990	2	17	30.6	21.2909	9.30909	23.4	29.6267	24.6	26.2929	21.6	23.7565	20.2	22.8909	86	60.7273	67	75.1429	24.6	25.3409	20.8	25.4333	20.8	21.1818	18.1	21.319
1990	2	18	30.6	21.4818	9.11818	22.2	29.7067	24.2	26.1267	20	23.33	21.4	21.72	82	56.55	78	74.4737	21.9	23.975	23.6	25.2211	19	20.33	20.2	21.1895
1990	2	19	31.6	21.4091	10.1909	23.2	30.4	25.4	26.1	22	22.8	22.4	22.4	90	52	77	73	25.6	22.7	25.1	24.5	21.5	19.6	21.2	20.7
1990	2	20	31.3905	21.0909	10.2996	24	30.8	25.5412	26.2647	22.6	22.6	22.625	22.5727	89	50	78.0833	73.0909	26.5	22	25.4833	24.7318	22	19	21.2958	20.8273
1990	2	21	31.6	21.219	10.381	24.2	28.8	25.2	25.9	22.6	23	22	22.5	87	61	76	75	26.4	24.3	24.3	25	22	20.6	20.6	21.1
1990	2	22	30.6	21.2762	9.32381	24.2	29.8	25	26	22.4	23.6	21.8	22.6	86	60	76	74	25.9	25	24	25	21.7	21.1	20.4	21.1
1990	2	23	31.8381	21.7652	10.0729	23.8	30.4353	25.8125	26.5875	21.8	23.7565	22.9182	23.0619	84	56.913	77.9091	73.5238	24.8	24.6696	25.9318	25.5143	21	20.8348	21.6318	21.3667
1990	2	24	30.6	22.5273	8.07273	24.2	29.8375	24.4	26.45	21.8	23.6381	20.6	22.9632	81	60.2857	71	73.8947	24.5	24.9286	21.8	25.4579	20.8	21.0095	18.8	21.3368
1990	2	25	30.2	21.82	8.38	22.8	30.8	24.8	26.6692	21.8	23.7636	20.6	23.09	92	58.8095	69	75.4737	25.4	25.2905	21.5	26.0368	21.4	21.2095	18.7	21.6947
1990	2	26	30	21.4952	8.50476	23.4	29.4	23.8	25.1	21.8	22.4	21.2	21.8	87	55	80	74	25.1	22.5	23.5	23.7	21.1	19.4	20.1	20.2
1990	2	27	30.6	21.95	8.65	22.8	29.6	23.4	24.8	21.8	20.6	20	20.8	92	44	73	70	25.4	18.3	21.1	21.6	21.4	16.1	18.4	18.6
1990	2	28	30.8	21.7909	9.00909	21.4	29.6	24.2	24.9	20.8	22.2	20	21	95	53	68	72	24.2	21.9	20.6	22.2	20.5	18.9	18	19.2
1990	3	1	31.8182	21.6455	10.1727	23.6	30.0875	25.675	26.5667	22.2	23.2636	22.7304	22.8524	89	56.9545	78.1304	73.1429	25.8	23.9091	25.6913	25.1762	21.6	20.2545	21.413	21.1048
1990	3	2	31.2	21.7286	9.47143	23.6	30	25	25.9	22.6	24.6	22.2	23.1	92	65	79	78	26.7	27.4	24.9	26.3	22.2	22.6	21	21.9
1990	3	3	31.4	21.7364	9.66364	24.6	30.4667	25.2	26.7714	23.8	23.6545	23.4	23.1952	94	55.8636	86	73.0952	28.9	24.4318	27.6	25.7381	23.5	20.5818	22.7	21.4714
1990	3	4	32.5333	21.8381	10.6952	24.2	30.75	25.9765	26.76	22.4	23.6333	22.9913	23.0955	86	56.4783	77.7826	73.0909	25.9	24.4739	26.0913	25.5545	21.7	20.6348	21.687	21.3545
1990	3	5	31.4	21.7238	9.67619	24.8	30.6	26.2	27	23	23	21.8	22.6	86	53	68	69	26.9	23.1	23.2	24.4	22.3	19.8	19.9	20.7
1990	3	6	30.8	21.6545	9.14545	24	28.6	25.8	26	22	21	21	21.3	84	51	65	67	25.1	19.9	21.7	22.2	21.2	17.4	18.8	19.1
1990	3	7	31.4	21.79	9.61	24.2	29.6	25.8	26.4	21.8	22.4	22	22.1	81	54	72	69	24.5	22.3	23.9	23.6	20.8	19.3	20.4	20.1
1990	3	8	30.8	21.5895	9.21053	25.2	30	25.6	26.6	23	25.2	22.4	23.5	83	68	76	76	26.6	28.9	25	26.8	22.1	23.5	21.1	22.2
1990	3	9	30.8	21.5143	9.28571	25	28.2	26	26.3	22.8	23.2	22.4	22.8	83	66	74	74	26.3	25.1	24.7	25.4	21.9	21.2	20.9	21.3
1990	3	10	27.8	21.9714	5.82857	25	27.6	26	26.1	22.6	23.2	22.8	22.9	82	69	76	76	25.8	25.5	25.6	25.7	21.6	21.4	21.5	21.5
1990	3	11	32.2952	22.1684	10.1268	24.3083	31.2267	25.7467	26.9231	22.6435	23.9273	23.265	23.3737	86.5652	56.9091	80.65	73.9474	26.3391	25.0682	26.835	26.1263	21.9	21.0182	22.14	21.7105
1990	3	12	30	21.9619	8.0381	25.2	29.8778	26.6	26.6133	23.2	23.8696	23.4	23.2684	85	59.7391	77	75.6316	27.1	25.3652	26.7	26.2263	22.4	21.1739	22.1	21.7789
1990	3	13	30	22.1143	7.88571	25	30.625	26.4	26.6067	23	23.5913	23	22.2727	85	56.7826	75	74.9091	26.8	24.4304	25.8	26.0136	22.2	20.6087	21.6	21.6318
1990	3	14	30.8	22.3048	8.49524	24.4	31.3	25.6	27.0067	22.8	23.8348	23	22.2682	87	56.0435	80	73.3333	26.7	24.7304	26.4	25.9476	22.2	20.7826	22	21.5524
1990	3	15	31.2	22.1727	9.02727	25	30.2	26	26.8	23.2	23.8	22.8	23.3	86	59	76	74	27.2	25.3	25.6	26	22.5	21.3	21.5	21.8
1990	3	16	30	21.9909	8.00909	25	30.0235	26.4	26.48	23	23.8	23.2	23.2818	85	60.4167	77	75.0909	26.8	25.3	26.3	26.1682	22.2	21.1958	21.9	21.7364
1990	3	17	31.4	22.5217	8.87826	24.4	30.8	26.2	27.0214	23	23.8348	23	23.5381	89	59.6522	76	75.4762	27.2	25.2435	26	26.5905	22.4	21.1783	21.7	22.0238
1990	3	18	30	22.12	7.88	24.4	31.04	26.6	27.1462	22.4	23.9182	21	23.4158	84	58.6364	61	74.7895	25.8	25.2636	21.2	26.3316	21.6	21.1364	18.4	21.8316
1990	3	19	32.91	22.17	10.74	25	31.7333	26.36	27.3	22	23.9636	23.2273	23.36	77	55.8636	77.9091	73.35	24.5	24.8955	26.5	26.025	20.7	20.9136	21.9455	21.68
1990	3	20	31.4	22.4609	8.93913	26.2	30	25.6	26.9	23.8	23.4	21	22.7	82	58	67	69	27.9	24.4	21.8	24.7	22.9	20.7	18.9	20.8
1990	3	21	29.2	22.47	6.73	24.6	27.4	26.4	26.2	22.4	23.4	22.8	22.9	83	72	74	76	25.6	26.1	25.4	25.7	21.5	21.8	21.3	21.6
1990	3	22	32.019	22.2909	9.72814	25	28.8	26.1333	27.1231	22.6	23.4	23.1545	23.4263	82	64	76.3636	74	25.8	25.2	26.2455	26.2211	21.6	21.2	21.7818	21.7895
1990	3	23	31.4	21.92	9.48	24.2	30.8	26.8	27.1	22.4	21.8	21.6	21.9	86	45	64	65	25.9	20.2	22.4	22.8	21.7	17.7	19.3	19.5
1990	3	24	31.4	22.3826	9.01739	24.6	30.4	26.2	26.9	22.4	23	21.8	22.4	83	53	68	68	25.6	23.2	23.2	24	21.5	19.9	19.9	20.4
1990	3	25	32.8545	22.9182	9.93636	24.6	31.6	26.3125	27.6615	23	23.4	23.6952	23.6235	87	50	80.8095	72.7059	27	23.4	27.5619	26.4412	22.4	20	22.6286	21.9118
1990	3	26	31.8	23.6	8.2	24.2	28.2	25.8	26	22.8	24.2	23.4	23.5	89	72	82	81	26.8	27.6	27.2	27.2	22.2	22.7	22.5	22.5
1990	3	27	30.6	19	11.6	24.4	29.4	25.6	26.3	23.4	26.2	25.2	24.9	92	78	97	89	28.1	31.9	31.8	30.6	23	25.1	25.1	24.4
1990	3	28	31.6	18.8	12.8	24	30.8	25.4	26.4	23.8	22.8	23.1619	23.519	98	51	77.5238	73.381	29.3	22.5	26.3095	26.3238	23.7	19.4	21.8571	21.8714
1990	3	29	32.4	16.2	16.2	25.2	30.8	26.4	27.2	22.2	23.4	21.8	22.5	77	54	67	66	24.8	23.9	23.1	23.9	20.9	20.4	19.8	20.4
1990	3	30	32.4	19.4	13	23.4	31.2933	26	27.2357	22.2	24.0818	22.8	23.5905	90	56.7273	76	73.6667	26	25.2682	25.6	26.4714	21.7	21.1682	21.5	21.9381
1990	3	31	32.2	18.8	13.4	25.2	31.2	27	27.6	23.4	25.4	23.4	24.1	86	63	74	74	27.6	28.6	26.4	27.5	22.7	23.3	22	22.7
1990	4	1	32.8	19.4	13.4	24.4	31.275	27.4	27.3786	23.8	24.1545	26.4	23.43	95	54.8095	92	71.1579	29.1	25.0143	33.7	25.8263	23.6	20.9905	26.1	21.5421
1990	4	2	33	19.6	13.4	24.6	31.3667	26.2941	27.45	21.8	24.6167	23.6652	23.919	78	59.5833	80.5217	74.4762	24.3	26.6417	27.5348	27.1857	20.6	21.9917	22.5652	22.3667
1990	4	3	33.6	19.4	14.2	25	32.4	28.2	28.5	23.4	24.6	23.6	23.9	88	53	68	70	27.7	25.8	26.1	26.5	22.8	21.6	21.8	22.1
1990	4	4	35	19.2	15.8	25.4	33.8	31.8	30.7	23.4	27	21.2	23.9	85	59	39	61	27.5	31.2	18.2	25.6	22.6	24.7	16	21.1
1990	4	5	31.2	17.2	14	25.2	30.4	23.6	25.7	24.4	25.2	22.8	24.1	94	66	93	84	30	28.6	27.2	28.6	24.1	23.3	22.5	23.3
1990	4	6	32	18.6	13.4	25.2	30.4	27.2	27.5	24.2	25.8	25.4	25.1	92	70	87	83	29.5	30.2	31.2	30.3	23.8	24.2	24.8	24.3
1990	4	7	32.3667	21.4	10.9667	26.2	30.4	26.5474	27.4647	25.6	27.2	23.6261	23.9333	95	78	79.5217	74.5238	32.4	33.9	27.3696	27.2333	25.4	26.2	22.5087	22.4238
1990	4	8	32.2824	21.2	11.0824	25.2	31.1	26.5333	27.4333	24.8	24.5917	23.9158	23.9895	97	58.0417	79.7368	74.2632	31	26.35	27.8421	27.2526	24.7	21.8708	22.7947	22.4158
1990	4	9	32.7364	22.7043	10.032	25.725	31.1222	26.45	27.4933	23.7217	24.512	23.8957	24.0429	84.7826	58.5217	80.3182	74.1579	27.9609	26.2391	27.6273	27.2895	22.913	21.7913	22.6773	22.4684
1990	4	10	32.7391	22.7182	10.0209	25.64	31.2105	26.4	27.4722	23.625	24.625	23.8609	24.0455	83.9167	58.0833	80.4091	74.3182	27.7333	26.3833	27.6045	27.3636	22.7625	21.9083	22.6455	22.5136
1990	4	11	33.01	22.8818	10.1282	25.648	31.5222	26.1294	27.45	23.4174	24.4348	23.7524	23.935	83.3043	55.5217	81.381	73.5	27.3087	25.7696	27.7095	27.045	22.5217	21.5435	22.7429	22.345
1990	4	12	32.6833	23.0455	9.63788	25.784	31.1684	26.4105	27.5706	23.68	24.3083	23.6583	23.9391	84.2917	57	80.7391	74	27.8417	25.7913	27.5522	27.181	22.8292	21.5217	22.5826	22.3857
1990	4	13	32.8667	22.9478	9.91884	25.8	31.42	25.9789	27.3368	23.6615	24.32	23.7667	23.9292	84	55.8	83.5417	74.5417	27.8077	25.656	27.9833	27.1792	22.7846	21.412	22.8667	22.375
1990	4	14	32.9304	22.6381	10.2923	25.88	31.8333	26.7556	27.8875	23.5462	24.2083	23.7333	23.8909	82.72	54.2083	78.5833	72.0909	27.54	25.1958	27.4375	26.8409	22.632	21.0458	22.4875	22.1409
1990	4	15	32.85	22.89	9.96	25.5417	31.9333	26.3059	27.62	23.6583	24.7591	24.0364	24.1952	85.5833	56.4286	83.0455	74.95	27.975	26.381	28.4318	27.675	22.8958	21.8143	23.0818	22.65
1990	4	16	33	19	14	25.8	29.8	27.6	27.7	24	24.6	24	24.2	86	66	74	75	28.6	27.5	27.5	27.9	23.3	22.7	22.6	22.9
1990	4	17	32.2	20.6	11.6	25.8	31.6	27.4	28	24	23.8	22.8	23.5	86	52	68	69	28.6	24.3	24.7	25.9	23.3	20.7	20.9	21.6
1990	4	18	32.8	19.6	13.2	25.2	31.4	27.2	27.8	23.2	23.4	22.4	23	85	51	66	67	27.1	23.5	23.9	24.8	22.4	20.1	20.4	21
1990	4	19	32	19.8	12.2	26.2	30.6	27.2	27.8	22.8	23.4	22.8	23	75	55	69	66	25.5	24	24.8	24.8	21.4	20.5	21	21
1990	4	20	22	20	2	25.968	31.6625	26.575	27.7067	23.9826	24.92	24.3714	23.1444	85.3333	58.9	84.3	77.4444	28.6043	27.075	28.89	28.25	23.2522	22.275	23.415	23.0389
1990	4	21	31.6	18.6	13	25.4	29.8	27	27.3	23.2	23.2	23.8	23.4	83	57	77	72	27	24.1	27.4	26.1	22.3	20.5	22.6	21.8
1990	4	22	32	19	13	25	31.7111	26.8	27.7611	23.2	24.8545	23.8	24.225	86	56.9091	78	75.05	27.2	26.7182	27.5	27.755	22.5	22.0409	22.7	22.71
1990	4	23	30.8	20.4	10.4	26	29.4	26.8	27.3	24	24.2	23.8	24	85	65	78	76	28.5	26.8	27.5	27.6	23.3	22.2	22.7	22.7
1990	4	24	31.4	17.4	14	25.2	27.8	26.6	26.5	24.6	24.8	24.6	24.7	95	78	85	86	30.5	29.3	29.6	29.8	24.4	23.7	23.9	24
1990	4	25	31.2	19.4	11.8	25.2	29.8	27.2	27.4	24.6	25.2	24.8	24.9	95	69	82	82	30.5	29	29.7	29.7	24.4	23.5	23.9	24
1990	4	26	31.4	20.2	11.2	25.8	30.2	27.6	27.8	25	24.8	23.6	24.5	94	65	72	77	31.1	27.7	26.5	28.5	24.7	22.8	22	23.2
1990	4	27	32.4	20.4	12	25	30.9176	27.2	27.6857	24.6	24.9905	23.8	24.605	97	61.8095	76	77.0556	30.7	27.619	27.2	28.6278	24.5	22.6667	22.5	23.2722
1990	4	28	32	20.2	11.8	26.4	31.2	27.6	28.2	23.8	24.6	23.8	24.1	81	59	73	71	27.8	26.6	27	27.1	22.8	22.1	22.3	22.4
1990	4	29	29.8	20.8	9	25	31.875	26	28.2929	24	25.4	24	24.7789	92	60.0952	85	75.1111	29.2	28.1	28.5	28.6778	23.6	22.9714	23.3	23.3056
1990	4	30	32	24.2	7.8	25.8	30.8	26.8	27.5	24.2	24.2	24	24.1	88	58	79	75	29.1	25.8	28	27.7	23.6	21.6	22.9	22.7
1990	5	1	32.99	20.2	12.79	26.6	27	27.0706	27.9941	24	25.6	24.7545	24.8545	81	89	82.6667	76.9524	28.1	31.9	29.6714	29.1857	23	25.1	23.8857	23.5952
1990	5	2	30	18.8	11.2	25.4	27.4	26.4	26.4	24.2	24	23.8	24	91	76	81	82	29.4	27.6	27.8	28.2	23.8	22.7	22.8	23.1
1990	5	3	28.4	18.2	10.2	24.6	26.2	24.6	25	24.2	25.2	23.2	24.2	97	92	89	93	29.9	31.4	27.5	29.6	24.1	24.9	22.7	23.9
1990	5	4	29.6	19	10.6	24.8	28.8	26	26.4	24	24.2	23.2	23.8	94	69	79	80	29.3	27.2	26.6	27.7	23.7	22.4	22.1	22.7
1990	5	5	31	19	12	26.2	30.2	26.2	27.2	24	24	23.6	23.9	83	60	81	75	28.4	25.7	27.4	27.2	23.2	21.6	22.6	22.4
1990	5	6	32.425	18.6	13.825	25	30.4947	26.9238	27.6421	24.6	25.2917	24.3333	24.6217	97	69.4583	82.5833	79.8696	30.7	29.0375	28.8417	29.0304	24.5	23.5125	23.3458	23.4913
1990	5	7	31.6	21.2	10.4	25.4	30	27.8	27.8	24.6	25.4	25	25	94	69	80	81	30.4	29.4	29.8	29.9	24.3	23.8	24	24
1990	5	8	32.2	19.2	13	26.2	30.4	26.2	27.3	24.8	25.6	24.6	25	89	68	88	82	30.4	29.7	29.9	30	24.3	23.9	24	24.1
1990	5	9	32	20.2	11.8	26.6	31.2	27.6	28.3	24.6	25.4	24.6	24.9	85	63	78	75	29.6	28.6	28.9	29	23.9	23.3	23.5	23.6
1990	5	10	32.4	20.8	11.6	26.4	31.2	27.4	28.1	24.6	25.8	24	24.8	86	65	76	76	29.7	29.6	27.6	29	23.9	23.9	22.7	23.5
1990	5	11	32.2	21.2	11	27.4	31.6	27.6	28.5	24.6	25.8	23.8	24.7	80	63	73	72	29.1	29.4	27	28.5	23.6	23.8	22.3	23.2
1990	5	12	31.6	21.4	10.2	26.6	30.4	27.2	27.9	23.8	24.2	23.6	23.9	79	60	74	71	27.6	26.1	26.7	26.8	22.7	21.8	22.2	22.2
1990	5	13	33.5455	21.4	12.1455	25.4	32.0421	26.8111	28.0444	23.8	26.04	24.775	25.1958	88	61.92	84.6667	78.0833	28.4	29.548	29.8667	29.8458	23.2	23.804	23.9542	23.9583
1990	5	14	30.6	21.2	9.4	25.2	29.2	27	27.1	23.8	24.4	24	24.1	89	68	78	78	28.5	27.4	27.8	27.9	23.3	22.6	22.9	22.9
1990	5	15	30.6	20	10.6	24.8	29.8	26.6	27	24.8	25.6	24.4	25.0304	0	72	84	85	31.3	30	29.1	30.1	24.8	24.1	23.6	24.2
1990	5	16	30.6	19.8	10.8	26	30.4	27.2	27.7	24.2	25.4	24	24.5	86	67	77	77	29	29.1	27.7	28.6	23.5	23.6	22.8	23.3
1990	5	17	30	22	8	26.4	29	27	27.4	24.4	25.2	24.2	24.6	85	74	80	79	29.2	29.5	28.3	29	23.7	23.8	23.2	23.6
1990	5	18	31.2	21.2	10	26.6	30.8	27.4	28	24.8	25.8	24.2	24.9	86	67	77	77	30.1	29.9	28.1	29.4	24.2	24	23	23.7
1990	5	19	32.2	21	11.2	26.2	31.6	27.8	28.4	24.6	25.8	24.6	25	88	63	77	76	29.9	29.4	28.8	29.4	24	23.8	23.4	23.7
1990	5	20	32.2	20.6	11.6	27.2	31.7579	27.8	27.875	24.6	26.1917	24.4	25.1579	81	64.2609	76	78.8889	29.2	30.1	28.3	29.7667	23.7	24.0565	23.1	23.9056
1990	5	21	31.4	22	9.4	26.8	31	27.6	28.3	24.8	25.4	24.2	24.8	85	64	76	75	30	28.7	27.9	28.9	24.1	23.4	22.9	23.5
1990	5	22	31.6	21.4	10.2	26.6	31.4	27.8	28.4	24.6	25.8	25	25.1	85	64	80	76	29.6	29.5	29.8	29.6	23.9	23.8	24	23.9
1990	5	23	34.8	21	13.8	26.6	33.8	27.4	28.8	24.6	25.2	23.2	24.3	85	50	70	69	29.6	26.4	25.7	27.2	23.9	22	21.5	22.5
1990	5	24	34.2	23.8	10.4	26.4	31.47	28	27.7625	25.2	26.0783	24.4	25.1105	91	66.0435	75	80.1111	31.3	30.1391	28.2	29.9167	24.8	24.1652	23.1	24.0111
1990	5	25	32.7238	24.8	7.92381	25.8	31.23	27.05	27.95	24.4	26.2261	25.3143	25.4235	89	67.9565	87	80.9412	29.6	30.6478	31.081	30.5882	23.9	24.4304	24.6143	24.3765
1990	5	26	35.8	20.2	15.6	26.2	32.8	29.2	29.4	24.8	25.8	24.6	25.1	89	58	69	72	30.4	28.6	27.9	28.9	24.3	23.3	22.9	23.5
1990	5	27	35.2	20.6	14.6	28.4	31.54	23.8	27.85	24.8	26	23.2	25.252	75	65.24	95	79.72	28.9	29.88	28	30.12	23.5	23.984	23	24.132
1990	5	28	33.8	18.8	15	24.4	31.51	25.2	27.8368	24.4	26.112	24	1	0	66.48	91	79.8571	30.5	30.24	29	30	24.4	24.184	23.6	24.0571
1990	5	29	33.2	20.4	12.8	26.6	32.4	27.4	28.5	25	26.2	24.4	25.2	88	62	78	76	30.6	29.9	28.6	29.7	24.4	24.1	23.3	23.9
1990	5	30	32.6	21.2	11.4	26.8	31.6	27.6	28.4	25	25.6	23.4	24.7	87	62	70	73	30.5	28.9	26	28.4	24.4	23.5	21.7	23.2
1990	5	31	32.6	21.6	11	26.2	32	27.6	28.4	24.2	25.8	24.4	24.8	85	61	77	74	28.9	29.1	28.4	28.8	23.5	23.6	23.2	23.4
1990	6	1	32.2	20.8	11.4	27.6	31.63	27.4	28.0941	25.4	26.264	24.2	25.5609	84	65.04	77	79.9048	31	30.368	28.1	30.8273	24.6	24.236	23	24.5091
1990	6	2	32	20.8	11.2	26.2	31.7167	28.4	28.3867	24.4	26.1667	23	25.465	86	64.9583	63	78.6	29.4	30.1833	24.5	30.4	23.7	24.1458	20.8	24.29
1990	6	3	33.0667	20.4	12.6667	25	32.0353	27.1875	28.2875	23.6	26.2	25.1182	25.4955	89	63.4783	84.9091	78.8636	28.2	30.0217	30.5091	30.5	23.1	24.0739	24.35	24.3364
1990	6	4	38.2	21	17.2	26.6	32.6	27.4	28.5	23.6	23.6	23.8	23.7	78	47	74	66	27.1	23.2	27.1	25.8	22.4	19.9	22.4	21.6
1990	6	5	33	21.2	11.8	27	32	28.4	29	24.4	27.8	23.4	25.2	81	73	66	73	28.8	34.6	25.5	29.6	23.4	26.5	21.4	23.8
1990	6	6	32.82	23.7913	9.0287	26.592	31.0353	27.0316	27.8882	25.12	25.687	25.132	25.2818	88.2917	64.7391	86.72	80	30.896	29.2348	30.72	30.213	24.572	23.5826	24.44	24.1609
1990	6	7	33.4	21	12.4	26.6	32.8	27.8	28.8	24.8	25.2	24.6	24.9	86	54	77	73	30.1	27	28.8	28.7	24.2	22.4	23.4	23.3
1990	6	8	32.6	21.4	11.2	28	32.2	27.8	29	24.8	25.2	22.8	24.3	77	57	65	67	29.2	27.4	24.5	27	23.6	22.6	20.7	22.3
1990	6	9	31.6	21.6	10	26.6	31.4	28.4	28.7	24.6	25.2	24.2	24.7	85	61	71	72	29.6	28	27.4	28.3	23.9	22.9	22.6	23.1
1990	6	10	31	20.8	10.2	27.6	28	27.6	27.7	24.8	24.4	24.2	24.5	80	75	76	77	29.4	28.2	27.9	28.5	23.8	23.1	22.9	23.3
1990	6	11	33	22.2	10.8	27.2	31.6	27.8	28.6	24.6	25	25.8	25.1	81	59	85	75	29.2	27.3	31.9	29.5	23.7	22.5	25.1	23.8
1990	6	12	31.4	21.4	10	26.4	30.6	27.4	28	25.2	25.6	24.6	25.1	91	67	80	79	31.3	29.5	29.1	29.9	24.8	23.8	23.6	24.1
1990	6	13	35	21	14	27	31.9263	25	28.0938	25.8	25.856	23.8	25.1048	91	62.64	91	78.3182	32.4	29.26	28.7	29.6864	25.4	23.616	23.3	23.8864
1990	6	14	30.2	20.4	9.8	24.6	29.4	26	26.5	23.4	25	24.6	24.3	90	70	89	83	28	28.8	30	28.9	22.9	23.4	24.1	23.5
1990	6	15	33.6	18.2	15.4	23.8	31.7882	26.2	28.2533	23.6	25.6348	23.8	25.0238	98	62.913	82	76.8	29	28.8957	27.9	29.365	23.5	23.4	22.9	23.685
1990	6	16	33.2	18.6	14.6	23.4	32.6	25.4	26.7	23.2	25.8	24.4	24.5	98	58	92	83	28.3	28.7	29.9	29	23.1	23.4	24	23.5
1990	6	17	33	17.8	15.2	26.6	31.5556	27.4	28.2294	24.8	25.913	25.2	25.0773	86	64.1739	84	76.4091	30.1	29.5783	30.6	29.4727	24.2	23.7913	24.4	23.7455
1990	6	18	32.8667	20.8	12.0667	26.2	30.9222	27.5125	28.3625	25	25.8333	24.9143	25.2619	91	66.5417	82.1905	77.6667	30.9	29.7167	29.8524	29.9286	24.6	23.8417	23.9619	24.0048
1990	6	19	32.5714	23.4095	9.1619	26.713	31.175	26.9143	27.9308	24.913	25.6455	24.8316	25.2824	86.3913	63.5455	83.8333	78.875	30.3	28.9909	29.7444	29.9875	24.2391	23.4591	23.9389	24.0562
1990	6	20	32.5158	23.2737	9.24211	26.6381	31.1867	26.7429	27.8714	24.96	25.7429	24.84	25.1474	87.7	64	84.6	78.2632	30.5	29.2381	29.925	29.7632	24.335	23.6	24.025	23.9158
1990	6	21	32.6381	23.64	8.9981	26.5909	31.3867	27.1733	28.1286	24.8182	25.6667	25.0762	25.21	86.5909	64.1429	84.7619	78.4	30.1045	29.0762	30.381	29.87	24.1409	23.5381	24.2857	23.995
1990	6	22	33.0667	23.7	9.36667	26.6455	31.42	27.25	28.1833	24.8545	25.665	24.9444	25.1529	86.4545	62.6	84.1176	77.6875	30.1682	28.86	30.1059	29.6813	24.1864	23.41	24.1176	23.8875
1990	6	23	32.8778	23.7053	9.17251	26.581	31.8714	27.08	28.2	24.8333	25.6947	24.8105	25.0889	87	61.8333	82.9474	77	30.1714	29.1	29.7579	29.6824	24.1619	23.5	23.8947	23.8647
1990	6	24	33.16	23.1412	10.0188	26.695	31.8143	27.1824	28.1786	24.66	25.7222	24.63	25.0235	84.75	61.3529	81.5	75.6875	29.635	28.9118	29.245	29.2438	23.87	23.4176	23.645	23.6312
1990	6	25	32.91	23.5263	9.38368	26.475	31.2857	27.72	28.2286	24.51	25.7789	24.54	24.9263	85.15	63.6842	77.85	75.6842	29.405	29.2632	28.715	29.1105	23.745	23.6316	23.33	23.5684
1990	6	26	33.1444	23.3118	9.83268	26.5053	31.3538	27.3077	28.1333	24.6526	25.6778	24.6889	25.0471	86	62.7778	81.1111	76.8235	29.7579	28.9444	29.3167	29.3941	23.9474	23.45	23.6778	23.7353
1990	6	27	32.695	23.1294	9.56559	26.4222	31.4133	27.32	28.0692	24.5684	25.6278	24.6	24.9647	85.6111	63.7222	80.35	76.9375	29.4667	29.0222	29.095	29.2312	23.7667	23.4667	23.555	23.6188
1990	6	28	32.6778	23.2778	9.4	26.7263	31.5	27.3846	28.2308	24.6947	25.6947	24.5059	25	84.7895	61.1579	80.5625	75.625	29.6789	28.7158	29.1937	29.2187	23.9053	23.2947	23.6062	23.625
1990	6	29	33.5125	23.6	9.9125	26.4556	31.9091	27.5	28.39	24.7	25.6875	24.7412	25.0867	86.7222	59.9375	81	76.0667	29.8944	28.5437	29.4176	29.3667	24.0444	23.2	23.7471	23.7
1990	6	30	33.2632	23.4444	9.81871	26.5368	31.7	26.7867	28	24.9667	25.5579	24.69	25.1059	87	61.4211	84.2	77.8824	30.4222	28.5263	29.63	29.6588	24.3222	23.1737	23.87	23.8412
1990	7	1	32.9882	23.2588	9.72941	26.61	31.7467	27.2714	28.2385	24.5789	25.2222	24.5059	24.85	84.7895	60.6111	81.0588	76	29.5053	27.8056	28.9941	28.975	23.7947	22.75	23.4824	23.4625
1990	7	2	33.2444	23.1778	10.0667	27.0316	31.525	27.0267	28.2154	24.71	25.6316	24.5444	25.0111	82.6842	62.2105	81.6667	75.8235	29.5316	28.8105	29.1111	29.2941	23.8158	23.3684	23.5556	23.6647
1990	7	3	32.8933	23.2941	9.59922	26.6438	31.6308	27.1818	27.9857	24.7625	25.8625	24.48	25.25	85.875	63.5625	81	78.4545	29.9438	29.4	28.8786	29.8273	24.0562	23.7063	23.3929	23.9636
1990	7	4	33.2	23.5294	9.67059	26.6737	31.775	26.925	28.1286	24.9158	25.5	24.5667	24.95	86.2222	60.7647	82.3889	76.4375	30.3263	28.4176	29.25	29.2687	24.2526	23.1118	23.6056	23.6313
1990	7	5	33.3611	23.1368	10.2243	26.49	31.5333	27.0824	28	24.7579	25.9333	24.6316	25.1412	86.7895	64.9444	82.3889	78.75	30.0421	29.7056	29.4556	29.9	24.0895	23.8556	23.7444	23.9938
1990	7	6	33.1474	23.4235	9.72384	26.29	31.7143	27.6	28.3692	24.2857	25.5895	24.6947	24.8611	85.1053	61.3889	78.2632	75	29.0316	28.5389	29.0211	28.9059	23.4895	23.1944	23.4947	23.4176
1990	7	7	33.1444	23.7625	9.38194	26.63	31.9733	27.3286	28.3643	24.6947	25.2778	24.3667	24.7944	85.4737	58.4444	78.9412	73.7059	29.7947	27.6556	28.4941	28.5176	23.9579	22.6444	23.1824	23.1941
1990	7	8	32.7263	23.3	9.42632	26.4286	31.1286	26.6375	27.6929	24.5	25.4118	24.5263	24.8588	85.85	62.8824	84	77.7647	29.45	28.4647	29.3263	29.1765	23.75	23.1765	23.6895	23.6
1990	7	9	33.1111	23.8556	9.25556	26.6571	31.1231	27.15	27.9	24.68	25.425	24.7368	24.9937	85.5	63.25	82.0526	77.375	29.765	28.5188	29.5105	29.4125	23.95	23.2063	23.7842	23.7063
1990	7	10	33.4667	23.6375	9.82917	26.7143	32.1294	27.3867	28.44	24.52	25.3789	24.5	24.7706	83.1	58.6316	79.5556	73.4118	29.24	27.8211	28.8278	28.5529	23.645	22.7947	23.3889	23.2176
1990	7	11	32.99	23.8	9.19	26.5429	31.375	27.375	28.1733	24.68	25.4316	24.77	24.9947	85.7	61.5263	81.1111	76.5294	29.79	28.3263	29.5333	29.2412	23.955	23.0895	23.7667	23.6176
1990	7	12	32.8556	23.8625	8.99306	26.4444	31.0769	27.2933	27.8667	24.6588	25.125	24.6941	24.85	86.2941	61.3125	80.7647	77.0714	29.7706	27.6562	29.2706	29.0143	23.9588	22.7063	23.6471	23.4857
1990	7	13	33.1895	23.4235	9.76594	26.5579	31.6857	27.7	28.3429	24.3895	25.2471	24.7684	24.7412	83.8421	60.1765	79.6842	74.7059	29.0737	27.7706	29.3474	28.5941	23.5526	22.7529	23.6526	23.2412
1990	7	14	33.4842	23.5647	9.9195	26.38	31.9286	27.32	28.0833	24.39	25.6118	24.7333	24.875	85.05	61.3125	81.7647	76.1333	29.21	28.4937	29.4353	28.9733	23.63	23.1687	23.7353	23.4467
1990	7	15	36	19.4	16.6	25.2	31.6769	28.4	28.3636	25.2	25.4	27.8	1	0	61.1333	96	75.2308	32	28.1267	36.9	28.9462	25.2	22.9733	27.6	23.4538
1990	7	16	32	22.6211	9.37895	26.6727	30.6	27.8	28.3167	31.4	24.2	24.71	25.14	84.9524	59	79.9	76.1333	29.6905	26	29.25	29.52	23.8857	21.7	23.6	23.7533
1990	7	17	33	19.6	13.4	26.4	32	27.6	28.4	24.4	24	22.8	23.7	85	52	67	68	29.2	24.6	24.6	26.1	23.7	20.8	20.8	21.8
1990	7	18	33.8	20.2	13.6	25.6	32	27	27.9	23.4	24	22.8	23.4	83	52	70	68	27.3	24.6	25	25.6	22.5	20.8	21.1	21.5
1990	7	19	35.8	18.2	17.6	26.4	32.6158	28.2	28.6882	24.4	25.8909	22.4	25.2286	85	59.8636	61	75.15	29.2	28.9909	23.3	29.53	23.7	23.45	19.9	23.765
1990	7	20	33.8	21	12.8	26.8	33	27.8	28.8	24.2	24.4	24	24.2	81	50	73	68	28.5	24.9	27.3	26.9	23.2	21	22.5	22.3
1990	7	21	31.6	21	10.6	27.4	31.2	27.4	28.4	23.8	23.6	24	23.8	74	53	76	68	27.1	24.1	27.6	26.3	22.4	20.5	22.7	21.9
1990	7	22	33.9391	23.57	10.3691	26.9455	32.4889	27.7368	28.6733	24.6261	25.381	24.8045	24.97	83.0952	56.381	78.8095	73.1765	29.4	27.5429	29.2667	28.8412	23.7333	22.6095	23.6429	23.4059
1990	7	23	34.0091	15.2	18.8091	25.4	32.2	27.4	28.5167	24.6	24.2	24.7619	23.8571	94	52	80.2381	74.2	30.4	24.9	29.3905	29.055	24.3	21	23.7286	23.52
1990	7	24	33.9579	20.6	13.3579	26.8	35.4	27.6875	28.8308	24.6	25.4	24.6706	25.05	84	45	78.0588	73	29.5	25.8	28.9588	28.9429	23.8	21.6	23.4706	23.4786
1990	7	25	35.6	21	14.6	26.8	34	28.6	29.5	24.6	25.2	23.8	24.5	84	49	67	67	29.5	26.3	26.3	27.3	23.8	21.9	21.9	22.5
1990	7	26	34.6	21.6	13	26.8	32	27.6	28.5	24.4	25.2	24.2	24.6	82	58	76	72	29	27.6	27.9	28.2	23.5	22.7	22.9	23
1990	7	27	34.187	20	14.187	24.4	32.8737	27.5706	28.8	24	25.6	24.5182	24.915	97	56.3182	77.619	72	29.6	27.9227	28.5571	28.3722	23.9	22.8591	23.2381	23.1333
1990	7	28	37.2	19.4	17.8	26.8	35	29	30	25.2	24.6	24.2	24.7	88	43	68	66	31	24.1	27	27.4	24.6	20.5	22.4	22.5
1990	7	29	34.2762	20.6	13.6762	28.2	32.6	27.6556	28.6313	26.2	25.7895	24.81	23.8944	86	58.3684	79.05	74.9412	32.7	28.5263	29.325	29.5529	25.5	23.1789	23.66	23.7941
1990	7	30	37.4	21.2	16.2	26.6	35.4	29.4	30.2	25	26.4	23.6	25	88	50	62	66	30.6	28.5	25.3	28.1	24.4	23.2	21.3	23
1990	7	31	35	21.4	13.6	27.4	32.8	28.4	29.3	24.8	25.4	24	24.7	81	55	70	69	29.6	27.6	26.9	28	23.9	22.7	22.3	23
1990	8	1	33.2	21.8	11.4	27.2	33	28.2	29.2	23.6	23.6	23.2	23.5	74	46	66	62	26.7	22.9	25.1	24.9	22.2	19.7	21.2	21
1990	8	2	34.8	21	13.8	27.4	32.4	27.4	28.6	23.8	23.6	24.6	24	74	48	80	67	27.1	23.3	29.1	26.5	22.4	20	23.6	22
1990	8	3	36.6	21.4	15.2	27	34	26.2	28.4	23.8	23.6	24.2	23.9	77	42	85	68	27.4	22.3	28.9	26.2	22.6	19.2	23.5	21.8
1990	8	4	36	19.2	16.8	27	25	28.8	27.4	24	24	24	24	78	92	67	79	27.8	29.2	26.7	27.9	22.9	23.6	22.1	22.9
1990	8	5	34.4	21.4	13	28	32.9158	28	28.5938	24.2	25.6818	23.2	25.2118	73	58.5455	67	75.9444	27.7	28.35	25.3	29.5167	22.8	23.0682	21.3	23.7611
1990	8	6	33.8	21.6	12.2	27	32.4	28.2	29	24.4	25.4	24.6	24.8	81	57	75	71	28.8	27.8	28.5	28.4	23.4	22.8	23.3	23.2
1990	8	7	33.8	21.4	12.4	26.4	33	28.2	28.8429	24.4	26.0286	24.2	25.3235	85	57.4762	72	74.5882	29.2	28.8286	27.6	29.6765	23.7	23.3524	22.7	23.8765
1990	8	8	34	21.4	12.6	26.8	32.2842	28.2	28.2588	24.8	25.2545	24.4	24.9857	85	58.2273	73	76	30	27.5318	28	29.185	24.1	22.6045	23	23.565
1990	8	9	34.4	21.8	12.6	26.6	33	28	28.9	24.4	24.8	23.8	24.3	84	52	71	69	29.1	25.9	26.7	27.2	23.6	21.7	22.2	22.5
1990	8	10	35.6	20.4	15.2	26.8	33.1294	25.8	28.6846	24.4	25.83	22.8	25.1353	82	56.7	78	74.75	29	28.315	25.8	29.2375	23.5	23.08	21.6	23.6125
1990	8	11	34.4	20.8	13.6	26.8	32.6947	29	28.7357	25	25.7478	23	25.2263	87	57.6957	60	74.5	30.5	28.2913	24.1	29.4056	24.4	23.0609	20.5	23.7056
1990	8	12	34.6727	22	12.6727	26	33.0706	27.4941	28.7357	24.4	25.6435	24.9524	25.295	88	54.9091	81.1	74.4118	29.5	27.6818	29.815	29.4412	23.8	22.6909	23.955	23.7412
1990	8	13	35.4	22.2	13.2	26.8	33.8	24.8	27.5	24.8	25.2	24.2	24.7	85	50	95	77	30	26.4	29.8	28.7	24.1	22	24	23.3
1990	8	14	34.8	19.8	15	26.6	33.6	28.6	29.4	25.6	25.2	23.2	24.7	92	51	64	69	32.2	26.5	24.9	27.8	25.3	22.1	21	22.8
1990	8	15	33.8	20.4	13.4	26.8	33.6	27.4	28.8	24.8	24.6	24.8	24.7	85	48	81	71	30	25	29.6	28.2	24.1	21.1	23.9	23
1990	8	16	34.2667	20	14.2667	25.2	30.2	24	25.9	23.8	25.9783	25.04	25.325	89	58.5455	82	75.9474	28.5	28.95	30.035	29.8211	23.3	23.4227	24.07	23.9474
1990	8	17	33	19.4	13.6	25.4	31.8	28.2	28.4	23.4	24	23.6	23.7	85	53	68	68	27.5	24.7	26.1	26.1	22.6	20.9	21.8	21.8
1990	8	18	33.6	17.4	16.2	26.4	32.4	27.8	28.6	24.2	25	24.6	24.6	84	55	77	72	28.7	26.8	28.8	28.1	23.4	22.2	23.4	23
1990	8	19	34.1455	19.4	14.7455	27.2	32.5368	27.4889	28.4529	24.4	25.5238	24.6857	24.9842	80	56.7143	79.8095	74.2632	28.7	27.7143	29.1667	28.9421	23.4	22.7571	23.5476	23.4526
1990	8	20	35.2	22.2	13	27.4	32.3412	28.4	28.4267	24.4	25.6667	24.6	25.2105	78	59.3333	73	76.1111	28.6	28.3762	28.4	29.5889	23.3	23.0381	23.2	23.8167
1990	8	21	33.6	21.6	12	27.6	33	28	29.1	24.6	24.2	23.8	24.2	78	49	71	66	28.9	24.4	26.7	26.7	23.5	20.7	22.2	22.1
1990	8	22	34.6	23.1333	11.4667	26.713	32.8556	28.8	28.9067	24.8261	25.7909	24.2	25.2737	86.1304	59.0455	69	75.1579	30.0739	28.4545	27.2	29.5579	24.1043	23.1545	22.4	23.8053
1990	8	23	33.8	22.4	11.4	27	32	28.2	28.9	24.2	25	24.8	24.7	80	57	76	71	28.3	27.1	29	28.1	23.2	22.4	23.6	23
1990	8	24	35.4	20.6	14.8	27.8	33.6	28.6	29.6	25	24.8	23.8	24.5	80	49	67	65	29.8	25.5	26.3	27.2	24	21.4	21.9	22.4
1990	8	25	34.3273	21.4	12.9273	28.6	32.0889	27.2235	28.4333	24.4	25.7727	24.9217	24.1048	71	60.2273	83.3182	76.65	27.8	28.6636	29.9727	29.525	22.8	23.2818	24.0591	23.795
1990	8	26	34.32	21.8	12.52	26.2	32.5333	27.3882	28.2067	24.2	25.5182	24.8476	24.915	85	57.2857	81.05	75.0588	28.9	28.0286	29.495	28.7235	23.5	22.9	23.755	23.3118
1990	8	27	34.8	21.6	13.2	26.6	32.2	27.6	28.5	24.2	24.2	24.6	24.3	82	52	78	71	28.6	24.9	28.9	27.5	23.3	21	23.5	22.6
1990	8	28	34.0727	20.2	13.8727	26.6	32	27.0947	28.0941	24.8	25	24.9913	25.105	86	57	83.6957	77.1	30.1	27.1	30.1652	29.49	24.2	22.4	24.1522	23.765
1990	8	29	32.4	18.6	13.8	23	27.4	26.4	25.8	22.8	24	24	23.6	98	76	82	85	27.6	27.6	28.2	27.8	22.7	22.7	23.1	22.8
1990	8	30	34.4	23.6941	10.7059	25.2	33	27.6	28.4	23.8	24.4	25.6	24.6	89	50	85	75	28.5	24.9	31.5	28.3	23.3	21	24.9	23.1
1990	8	31	34	23.8222	10.1778	26.5714	33.0556	24	28.3308	24.6364	26.0571	23.8	25.0188	85.5714	57.5714	98	76.2857	29.681	28.9048	29.3	29.3643	23.8714	23.3905	23.7	23.6571
1990	9	1	32.8	19.4	13.4	26.6	31.8	27	28.1	23.8	24.2	23.8	23.9	79	54	77	70	27.6	25.2	27.4	26.7	22.7	21.2	22.6	22.2
1990	9	2	34.5	21	13.5	26.4	32.6421	27.4	28.4722	24.6	25.6636	24.7478	25.0909	86	57.1818	80.8182	75.0952	29.7	28.0545	29.45	29.2238	23.9	22.9045	23.7591	23.6143
1990	9	3	33.2	16.8	16.4	20.6	27.8	25.4	24.8	20.4	23.8	23.4	22.5	98	72	85	85	23.8	26.8	27.5	26	20.3	22.3	22.6	21.7
1990	9	4	33.8	15.2	18.6	25.6	33	28.6	29	24.4	26.8	24.8	25.3	91	62	74	75	29.8	31.1	28.8	29.9	24	24.7	23.4	24
1990	9	5	34.0842	19.8	14.2842	26.2	32.2	27.325	28.1867	25.4	26.8	24.9429	25.135	94	66	83.3	77.7368	31.9	31.7	29.98	29.6	25.1	25	24.045	23.8263
1990	9	6	33	20.2	12.8	26.6	31.8	28.2	28.7	25.2	25.6	23.4	24.7	89	61	67	73	31.1	28.7	25.6	28.5	24.7	23.4	21.5	23.2
1990	9	7	32.8	20.4	12.4	26.2	31.6	28	28.5	24.8	24.8	25.2	24.9	89	58	80	76	30.4	26.8	30.2	29.1	24.3	22.2	24.2	23.6
1990	9	8	33.2	19	14.2	26.2	31.87	28.2	27.98	25.2	25.9048	24.6	25.055	92	59.8095	75	76.3889	31.4	29.0095	28.5	29.2278	24.9	23.4762	23.3	23.6111
1990	9	9	32.2	20.4	11.8	27.4	32.3733	28.2	28.1846	25	26.2111	25	25.5125	82	60.7222	77	78.5333	30.1	29.6722	29.6	30.44	24.1	23.8667	23.9	24.3
1990	9	10	31.8	19	12.8	22.4	31.4	27.6	27.3	21.8	25.4	24.8	24	95	62	80	79	25.7	28.5	29.4	27.9	21.6	23.2	23.8	22.9
1990	9	11	33.2	17.2	16	25.8	32.6	29	29.1	25.4	26	25	25.5	97	60	73	76	32.2	29.3	29	30.1	25.3	23.7	23.6	24.2
1990	9	12	32.8	20.4	12.4	25	31.8	28.2	28.3	23.2	26.4	25.6	25.1	86	66	81	78	27.2	30.8	31.1	29.7	22.5	24.6	24.7	23.9
1990	9	13	33.6	17.6	16	26.4	32	28	28.6	24.8	26.4	25.4	25.5	88	65	81	78	30.2	30.7	30.7	30.6	24.2	24.5	24.5	24.4
1990	9	14	33.6	20	13.6	24.8	31.16	26.8556	27.6125	22.8	25.5909	24.65	24.8278	84	65.2727	83.7	79.0556	26.4	29.1	29.545	29.2889	22	23.5227	23.805	23.6389
1990	9	15	33.8	19.8	14	23.4	30.2	25.4	26.1	22.8	25.2	23.4	23.8	95	67	85	82	27.3	28.8	27.5	27.8	22.6	23.4	22.6	22.9
1990	9	16	34.4	21.4	13	25.6	32.2588	26.8267	27.9	23.8	25.8421	24.7647	24.9167	86	58.8421	84.9412	78.5833	28.3	28.7421	29.8882	29.3583	23.1	23.3316	23.9353	23.6583
1990	9	17	32.8	21	11.8	26.8	32.4	27.8	28.7	25.6	26.6	25	25.7	91	64	80	78	32	31	29.8	30.9	25.2	24.6	24	24.6
1990	9	18	33.2	22	11.2	26.2	32.2	28.2	28.7	25.6	26	24.4	25.3	95	61	73	77	32.4	29.5	28	30	25.4	23.8	23	24.1
1990	9	19	33.4	22	11.4	26.8	32.4	27.4	28.5	25.4	26	25	25.5	89	60	82	77	31.5	29.4	30.1	30.3	24.9	23.8	24.1	24.3
1990	9	20	32	21.8	10.2	26	31.8	24	26.5	25.4	25.8	23	24.7	95	62	92	83	32	29.3	27.4	29.6	25.2	23.7	22.6	23.8
1990	9	21	31.4	19.6	11.8	25.2	29	26.2	26.7	24.8	26	24.8	25.2	97	79	89	88	31	31.6	30.4	31	24.7	25	24.3	24.6
1990	9	22	29.8	19	10.8	24	28.2	26.2	26.2	23	25.2	25.8	24.7	92	79	97	89	27.4	30.1	32.9	30.1	22.6	24.1	25.7	24.1
1990	9	23	30.4	20.2	10.2	25.4	31.4444	26	27.8533	23.2	26.17	24	25.2588	83	65.05	85	79.3529	27	30.22	28.5	30.1235	22.3	24.195	23.3	24.1235
1990	9	24	31.6	19.4	12.2	24.4	30.6	27.6	27.5	23.6	25.2	24.8	24.5	94	65	80	79	28.6	28.5	29.4	28.8	23.3	23.2	23.8	23.4
1990	9	25	29.8	18.2	11.6	22.4	29	25	25.4	22	23.6	23.6	23.1	97	64	89	83	26.2	25.6	28.2	26.6	21.8	21.5	23.1	22.1
1990	9	26	31.6	18.6	13	25.4	30.8	25.6	26.9	23.2	26.4	23.6	24.4	83	71	85	80	27	31.5	27.8	28.8	22.3	24.9	22.8	23.4
1990	9	27	31.4	21.4	10	27	31	27	28	25.8	26.2	25.2	25.7	91	69	87	82	32.4	30.8	30.9	31.4	25.4	24.6	24.6	24.8
1990	9	28	32	19.2	12.8	26.6	31.6	27	28	25.2	26.4	24.2	25.3	89	67	80	79	31.1	31	28.3	30.1	24.7	24.6	23.2	24.2
1990	9	29	29.6	18.6	11	22.6	31.1412	26.6	27.4643	21.6	26.0571	25.6	25.1222	92	67	92	81	25.1	30.2857	32.2	30.0722	21.2	24.1905	25.3	24.1056
1990	9	30	31.6	19	12.6	27.4	31.28	27.4	27.5583	26.6	25.7158	25.4	24.8938	94	62.6111	85	78	34.3	28.9944	31.1	29.0929	26.3	23.4667	24.7	23.5214
1990	10	1	31	22.2	8.8	26.4	30.8	25	26.8	25.8	26.2	22.8	24.9	95	70	83	83	32.8	31	26.3	30	25.6	24.6	21.9	24
1990	10	2	31	20.4	10.6	25.8	31	26.4	27.4	24.4	26.2	25	25.2	89	69	89	82	29.6	30.8	30.7	30.4	23.9	24.6	24.5	24.3
1990	10	3	30.6	20.4	10.2	24.4	29.8	25.8	26.4	23.6	25.2	24.2	24.3	94	69	88	84	28.6	29	29.1	28.9	23.3	23.5	23.6	23.5
1990	10	4	30.8	19.4	11.4	25.6	30.4	25.8	26.9	23.8	25.4	24.8	24.7	86	67	92	82	28.3	29.1	30.6	29.3	23.1	23.6	24.4	23.7
1990	10	5	30.6	19.6	11	24	31.3182	25.8	27.25	22.6	26.15	24.4	25.0105	89	67.4583	89	80.9474	26.5	30.5583	29.6	29.8789	22	24.35	23.9	23.9842
1990	10	6	32	19.2	12.8	24.4	31.2	26.4	27.2647	24	26	24.7714	25.1722	97	66	88.4762	82.8889	29.6	30.2	30.2429	30.4	23.9	24.2	24.2048	24.2833
1990	10	7	32	18.6	13.4	24.6	31.2737	26.14	27.5429	23.8	25.8381	24.3905	25.0312	94	66.8571	88.619	81.4667	28.9	29.819	29.619	29.8133	23.5	23.9238	23.8095	23.9133
1990	10	8	28.4	18.6	9.8	24.2	28	26	27.2615	24	25.6	24.5684	25.3	98	83	89.8421	83.25	29.7	31.2	30.0158	30.4312	23.9	24.8	24.0632	24.2875
1990	10	9	31.2	19	12.2	25.4	30.6	25.9	27.1125	24.8	26.8	24.7048	25.1895	95	75	89.7143	83.5263	30.9	32.7	30.2714	30.4579	24.6	25.6	24.2095	24.3211
1990	10	10	31.8	19.2	12.6	24.8	30.2	25.8	26.6	23.4	26	25	24.8	89	72	94	85	27.8	30.8	31.1	29.9	22.9	24.6	24.7	24
1990	10	11	31	18.6	12.4	24	30.4	26.0235	27.3125	23.6	25.8	24.55	25.0474	97	70	89	81.1579	28.9	30.2	29.89	29.9737	23.4	24.2	24	24.0474
1990	10	12	28	19	9	24.8	27.6	26.0556	27.0375	23.2	25.6	24.4211	25.0167	87	85	88.2105	82.7059	27.4	31.5	29.5842	29.8588	22.6	24.9	23.8263	24
1990	10	13	29.4	20.4	9	25.69	27	25.8	27.225	24.48	25.2	25	25.0389	90.9	87	94	81.8333	29.915	30.9	31.1	29.9389	24.025	24.6	24.7	24.0278
1990	10	14	30.8	19.2	11.6	24	30.2	26.4375	27.6538	24	27.4	24.54	1	0	81	86.6316	79.8667	29.8	34.6	29.4579	29.6933	24	26.5	23.7526	23.8933
1990	10	15	31.2	20.6	10.6	25.4609	31	25.4	27.5933	24.0364	25.6	23.8	25.0937	89.5	65	88	80.4375	29.0636	29.3	28.4	29.95	23.4909	23.7	23.2	24.025
1990	10	16	32	19.8	12.2	25.2	31.6	24.6	26.5	25	26.6	23.2	24.9	98	68	89	85	31.5	31.5	27.5	30.2	24.9	24.9	22.7	24.2
1990	10	17	31.8	18.8	13	25	31.2	25.6	26.9	22.6	25.4	24.4	24.1	82	63	91	78	25.8	28.6	29.8	28.1	21.6	23.3	24	23
1990	10	18	31.4	19.2	12.2	24	30.6	25.4	26.4	23.4	26.2	23.8	24.5	95	71	88	85	28.4	31.1	28.4	29.3	23.2	24.7	23.2	23.7
1990	10	19	31.4	18.8	12.6	23.8	30.88	26.6	27.0786	23.4	25.6522	25.4	23.4529	97	66.7826	91	82.6471	28.5	29.5043	31.6	29.6529	23.2	23.8	25	23.8824
1990	10	20	31.6	18.2	13.4	22.4	30.3474	26.6	26.9077	22.2	25.8522	25	24.8176	98	70.0909	88	83.8	26.6	30.3045	30.6	29.76	22.1	24.2273	24.4	23.9267
1990	10	21	31.8	18.4	13.4	24.8	27.8	25.8615	27.0917	23.4	24.8	24.3429	24.8143	89	78	89.9286	83.0769	27.8	29.3	29.6071	29.9154	22.9	23.7	23.8571	24
1990	10	22	31.4	18.4	13	24.4	30.4	25.4	26.4	23.2	24.8	23.8	23.9	90	64	88	81	27.6	27.6	28.4	27.9	22.7	22.7	23.2	22.9
1990	10	23	30	19.6	10.4	24.4	29.2	26.1294	27.0063	23.8	25.4	24.6222	24.9412	95	74	89.7778	84.7059	29.1	29.9	30.0889	30.1353	23.6	24.1	24.1056	24.1353
1990	10	24	31.8	19	12.8	24.8	31.2	26.6	27.3	22.6	25.6	23.8	24	83	64	79	75	26	29.1	27.6	27.6	21.7	23.6	22.7	22.7
1990	10	25	31	19	12	23.6	30	25.8556	26.8133	23.4	25.8	24.495	24.8944	98	72	89.4	84.3333	28.6	30.4	29.815	29.9722	23.3	24.3	23.965	24.0556
1990	10	26	32.2	18.8	13.4	23.4	31	26.0235	27.1071	23	26.2261	24.75	25.0556	97	68.5909	89.35	83	27.8	30.7955	30.275	30.1941	22.8	24.4591	24.225	24.1529
1990	10	27	29.8	19	10.8	24	28.4	25.9375	26.8615	23.8	25.4	24.6	25.0875	98	79	88.7368	83.75	29.3	30.4	29.9316	30.3125	23.7	24.3	24.0316	24.2312
1990	10	28	32.3647	19.8	12.5647	24.8	31.01	26.3882	27.3	24.8	26.3217	24.95	1	0	70.2174	89.15	83.5882	31.3	31.1957	30.63	30.6235	24.8	24.6609	24.425	24.4118
1990	10	29	31.8941	22.5263	9.3678	25.8762	30.69	26.25	27.2857	24.8818	25.8545	24.6947	25.1118	92.8571	68.6818	88.1579	82.75	30.9714	30.0136	30.0632	30.175	24.6143	24.0591	24.1105	24.1625
1990	10	30	31.4	19	12.4	23.8	29.6	25.6	26.1	23.6	26	24.2	24.6	98	75	89	88	29	31.2	29.3	29.8	23.5	24.8	23.7	24
1990	10	31	31	19.8	11.2	23.8	30.8	26.4	26.8	23.4	25.4	25	24.6	97	65	89	84	28.5	28.9	30.7	29.4	23.2	23.5	24.5	23.7
1990	11	1	31.4	20	11.4	24.8	30.6	25.8	26.8	24.8	25.6	25	24.9846	0	67	94	87	31.3	29.5	31.1	30.6	24.8	23.8	24.7	24.4
1990	11	2	31	19.4	11.6	24.4	30.8	26.4	27	24.2	22.5	24.4	23.7	98	49	85	77	30.1	21.8	29.2	27	24.1	18.9	23.7	22.2
1990	11	3	30.8	20	10.8	25.7455	30.2	25.2	26.9417	24.6087	27.2	24	24.95	91.3636	79	91	83.8	30.2591	34.1	29	30.02	24.2182	26.2	23.6	24.0733
1990	11	4	29.2	19.4	9.8	24	28.2	24	25	24	25.6	23.4	23.6684	0	81	95	92	29.8	31.1	28.4	29.8	24	24.7	23.2	24
1990	11	5	30.4	19	11.4	24	29.8	25.4	26.1	23.6	25.4	24.4	24.5	97	70	92	86	28.9	29.5	29.9	29.4	23.4	23.8	24	23.8
[truncated: 56 more rows]

## Sheet: 1990
			Temperature			Temperature				Temperature				Relative Humidity				Pressure				Dew temperature
[truncated: 366 more rows]

[truncated: 30 more sheets: 1991, 1992, 1993, 1994, 1995, 1996, 1997, 1998, 1999, 2000, 2001, 2002, 2003, 2004, 2005, 2006, 2007, 2008, 2009, 2010 …]
