# Supplementary material for: Direct, diffuse and total solar radiation data set in La Guajira, Magdalena and Cesar departments -Colombia
Source: Data Brief. 2020 Oct 15;33:106397. doi: 10.1016/j.dib.2020.106397 (PMC7599437; doi:10.1016/j.dib.2020.106397)
Supplement: Supplementary file 6 [file mmc6.xls]

## Sheet: 1983
						Temperature				Temperature				Relative Humidity				Pressure				Dew temperature
Year	Month	Day	Maximum	Minimum	Max-Min	1899-12-31 07:00:00	1899-12-31 13:00:00	1899-12-31 19:00:00	Average	1899-12-31 01:00:00	1899-12-31 13:00:00	1899-12-31 19:00:00	Average	1899-12-31 01:00:00	1899-12-31 13:00:00	1899-12-31 19:00:00	Average	1899-12-31 07:00:00	1899-12-31 13:00:00	1899-12-31 19:00:00	Average	1899-12-31 07:00:00	1899-12-31 13:00:00	1899-12-31 19:00:00	Average		Month	Taverage	Hraverage
1983	1	1	35.1778	20.4909	14.6869	23.8308	33.8308	28.1538	28.5077	22.2462	24.9	23.6182	23.5455	87.4615	49.25	70.6364	68.4545	25.8923	25.6333	26.3182	25.7727	21.5846	21.3917	21.8636	21.5091		January	28.2635	69.4116
1983	1	2	35.4182	20.42	14.9982	23.0615	34.1167	27.5455	28.01	21.8462	25.18	23.8154	23.78	90.2308	48.8	73.5455	71.125	25.4538	26.08	26.8636	26.425	21.3385	21.72	22.2182	21.9375		February	28.4878	69.3319
1983	1	3	35.16	19.7636	15.3964	22.3692	33.6	28.7091	28.2778	21.5846	25.45	23.5077	23.4583	93.4615	52.3636	65.5455	69.5556	25.3385	26.8727	25.6636	25.4111	21.2462	22.1818	21.4091	21.2667		March	29.0207	70.6281
1983	1	4	34.76	20.14	14.62	22.2769	33.7692	28.45	28.2583	21.7167	25.1	23.8667	23.46	92.9167	50.6667	68.75	70	25.475	26.275	26.6167	25.88	21.3667	21.85	22.0583	21.61		April	28.7928	76.6746
1983	1	5	34.46	20.82	13.64	22.9385	33.2769	28.4308	28.2846	21.8	25.4154	23.8154	23.6769	90.6154	53.7692	69.3077	71.3077	25.4385	27.3615	26.5154	26.4385	21.3	22.4846	22.0077	21.9308		May	28.2338	80.4936
1983	1	6	33.3455	21.4	11.9455	23.6182	32.6462	27.7077	27.8818	22.2364	24.9538	23.9167	23.7	87.8	54.6154	72.75	70.6	25.9636	26.5308	27.1083	26.06	21.6727	22.0154	22.325	21.73		June	28.4551	78.1165
1983	1	7	33.4833	20.5455	12.9379	22.1231	31.9231	27.3231	27.1846	21.4	24.1846	23.4	23.2273	93.4167	53.7692	73.5	74.25	25.1	25.2077	26.3917	25.6167	21.0769	21.0538	21.9	21.375		July	28.2847	76.4825
1983	1	8	34.4333	20.58	13.8533	22.0769	33.0923	28.3077	27.9538	21.2692	24.6	23.6462	23.2583	92.75	50.4615	68.3846	70.7692	24.8538	25.3846	26.1923	25.4923	20.9	21.2615	21.7846	21.3231		August	28.0376	78.3929
1983	1	9	34.5667	20.0182	14.5485	21.4667	33.4	28.0909	27.81	20.6833	24.7538	23.5556	23.2222	93.25	50.0769	67.7778	70.8889	23.9583	25.5692	25.8667	25.5556	20.3083	21.3692	21.6111	21.4111		September	27.7009	80.1913
1983	1	10	34.9636	19.7	15.2636	21.4769	33.7692	28.1231	27.8769	20.5692	25.1385	23.5833	23.0917	92.3846	50.5385	69.1667	70.8333	23.7	26.3308	26.1167	25.4167	20.1615	21.8154	21.7583	21.2667		October	27.2712	81.708
1983	1	11	34.8	19.1455	15.6545	21.5385	33.8769	28.7231	28.2308	20.7692	24.9077	23.4833	23.025	93.4615	48.5385	64.8333	68.6667	24.0846	25.6769	25.45	25	20.4154	21.4	21.3333	21		November	27.3768	79.652
1983	1	12	34.3091	20.3455	13.9636	21.8	33.2308	28.2923	27.9154	20.8923	24.6769	23.2462	22.9308	92.5385	50.3077	65.9231	69.6923	24.1385	25.5077	25.2077	24.9538	20.4692	21.2846	21.1769	20.9846		December	27.3679	75.3874
1983	1	13	34.5455	19.2727	15.2727	21.3077	33.25	27.6154	27.6833	20.2462	24.9818	22.6308	22.67	90.25	51	66.5385	68.5455	23.1308	26.1818	24.2385	24.6091	19.7462	21.7182	20.5154	20.7364
1983	1	14	34.9333	19.2545	15.6788	21.15	33.8308	28.0154	27.7083	20.2333	24.3538	22.9846	22.23	90.9	46.3077	66.2308	68.5	23.1917	24.2615	24.8077	24.1833	19.7833	20.5154	20.8615	20.4583
1983	1	15	34.7636	19.4	15.3636	21.6	33.6545	27.9538	28.0818	20.3077	24.3091	22.8	22.59	89.4615	46.6364	66.1818	66.9	23.0692	24.3	24.4	24.07	19.7077	20.4818	20.6364	20.39
1983	1	16	34.5167	19.64	14.8767	21.8769	33.5167	28.3385	28.2167	20.8	24.55	23.8	23.1167	91	48.3333	69.7692	69.5	23.9615	24.975	26.5385	25.2167	20.3231	20.975	22.0154	21.1417
1983	1	17	34.7667	19.5636	15.203	21.8692	34.15	28.6615	28.4083	21.25	24.8	23.6308	23.1833	92.3333	46.9167	67	67.1818	24.7333	25.125	25.9385	24.7636	20.85	21.05	21.6	20.8636
1983	1	18	35.18	20.8444	14.3356	22.2545	33.9818	28.4167	28.0875	21.3091	25.1636	23.8	23.6714	92.0909	49.7273	69.4545	72	24.8364	26.1818	26.4636	26.4429	20.8818	21.7727	21.9182	21.9286
1983	1	19	35.5333	19.6182	15.9152	22.06	34.3167	28.9077	28.23	20.52	25.1	23.7692	22.95	87.2	47.9167	66.6923	67.5	23.25	25.8083	26.0769	24.78	19.81	21.5833	21.7231	20.88
1983	1	20	35.3818	20.1273	15.2545	22.65	33.8333	28.5385	28.3818	21.0769	25.2	23.6167	23.36	87.1818	50.25	68.5	68.1	24.225	26.3917	26.1	25.36	20.5333	21.9083	21.7083	21.27
1983	1	21	35.1455	20.5667	14.5788	22.5455	34.1	28.9	28.6111	21.2909	25.2545	23.65	23.2714	88.8	50	65.5833	68.875	24.5727	26.4636	25.7917	25.6375	20.7545	21.9091	21.5167	21.3875
1983	1	22	35.2	20.34	14.86	23.2167	33.9333	28.6462	28.9364	22.0333	25.6667	23.9333	24.0444	89.3636	52.1667	68.3333	69.5	25.8	27.55	26.725	26.94	21.5333	22.6167	22.1083	22.27
1983	1	23	35.1091	19.74	15.3691	22.3	33.7167	28.1385	28.2091	21.3	25.1833	23.3846	23.05	91.0909	50.5	68.3846	69.7273	24.825	26.4917	25.7615	25.5364	20.8583	21.8917	21.4	21.2909
1983	1	24	35.25	20.3	14.95	22.5385	33.8769	29.22	28.7	20.9167	25.4769	23.68	23.3556	88.1667	51.5385	67.8889	68.75	23.9167	27.0923	26.2778	26	20.2667	22.3	21.8333	21.6375
1983	1	25	35.3273	19.6727	15.6545	22.3692	33.7538	29.3167	28.7167	21.4308	25.2769	23.4615	23.3923	92.4615	51.3846	60.4167	67.6667	25.0538	26.6846	24.4417	25.275	21.0154	22.0615	20.6	21.1417
1983	1	26	35.44	19.2182	16.2218	23.0545	33.8727	28.5273	28.9	21.7273	25.4182	24	23.8667	89.4545	51.7273	68.5	68.625	25.2182	26.9364	26.33	26.1625	21.1636	22.2091	21.79	21.725
1983	1	27	35.15	19.7636	15.3864	22.45	33.2769	28.6667	28.2727	21.3833	25.2462	23.6615	23.55	91.1667	53.0769	65.8333	70.6364	25.0083	26.8846	25.625	26.1455	20.925	22.1769	21.3917	21.7091
1983	1	28	35.2364	19.85	15.3864	22.5692	33.5077	28.6923	28.3692	21.2923	25.1667	23.2833	23.2273	89.4615	51.75	63.5833	68.4545	24.6538	26.525	24.9917	25.3727	20.7231	21.9583	20.9417	21.1818
1983	1	29	34.82	20.6364	14.1836	22.0667	33.45	28.8923	28.3818	21.1833	25.2167	23.5846	23.3636	92.5	52.1667	65.1538	70.1818	24.675	26.7583	25.6538	25.8182	20.775	22.0417	21.4	21.5091
1983	1	30	35.4167	20.52	14.8967	22.8308	34.2154	28.8923	28.7154	21.7077	25.3846	23.2308	23.4308	90.8462	49.7692	63.1538	67.8462	25.3538	26.6538	24.8231	25.6077	21.2308	22.0231	20.9077	21.3769
1983	1	31	35.3833	20.4	14.9833	23.1818	34.7	29.2538	29.3667	21.6727	25.6667	23.4308	23.9	88.0909	49.3333	62.8462	67.125	24.9818	27.1111	25.0615	26.3125	21.0273	22.3	21	21.8
1983	2	1	35.05	20.575	14.475	22.3833	34.0364	28.0364	28.29	21.5818	24.9	23.78	23.4333	92	48.7	70.3	69.4444	25.2364	25.59	26.63	25.7556	21.1636	21.31	22.04	21.4444
1983	2	2	35.2444	20.8333	14.4111	22.1	33.6182	28.3455	28.38	21.32	25.4	23.76	23.6625	91.2	53.1	69.3	70.25	24.76	27.15	26.44	26.2875	20.85	22.31	21.92	21.8
1983	2	3	35.1778	20.6	14.5778	22.5	33.7833	27.9	28.01	21.4364	25.2909	23.6	23.4111	90.3636	51.9091	70.5556	71.1111	24.8455	26.7818	26.4	26.0556	20.9091	22.1182	21.8556	21.6556
1983	2	4	35.275	21.425	13.85	23	33.2333	28.7818	28.4727	21.8	24.8545	23.46	23.2444	92.4	50.6364	63.3	68.2222	25.68	25.9545	25.3	25.4222	21.42	21.5455	21.14	21.2222
1983	2	5	35.4	21.55	13.85	22.5833	33.3833	28.6	28.3364	21.56	25.0364	23.58	23.2111	92.7	52.0909	67.3	68.6667	25.27	26.4182	25.87	25.2889	21.17	21.7818	21.49	21.1333
1983	2	6	34.7714	21.55	13.2214	22.5167	32.85	28.0818	27.9364	20.86	25.3818	23.12	23.0556	88.8	55.6364	64.8	68.6667	23.82	27.5091	24.92	25.1556	20.24	22.5727	20.98	21.1
1983	2	7	35.1429	21.05	14.0929	22.9333	33.6667	28.7091	28.5	21.56	25.6364	24.26	23.825	89.2222	52.2727	68.7	69.2222	25.07	27.5	27.26	26.2111	21.03	22.5818	22.41	21.7889
1983	2	8	34.9333	21.7	13.2333	23.6	33.6636	27.9818	28.52	22.76	25.5333	24.1778	24.1571	92.4	54	73.8889	74.2857	27.15	27.5111	27.6111	27.5571	22.38	22.6333	22.6333	22.6143
1983	2	9	34.4222	21.9333	12.4889	23.5	33.2182	28.6364	28.46	22.62	25.925	24.2667	24.3	91.4	57.375	70.7778	73.5	26.79	28.8125	27.5333	27.7833	22.19	23.4	22.5889	22.8
1983	2	10	35.5	21.975	13.525	23.5091	33.5167	28.3	28.4889	22.5273	25.7455	23.84	20.3333	91.4	54.7273	71.6	72.6	26.7545	28.1636	26.98	27.54	22.0909	22.8909	22.24	22.56
1983	2	11	35.1778	22.375	12.8028	23.2167	33.3091	28.9273	28.71	22.1636	25.7455	23.62	23.7556	89.4	55.3636	64.3	69.1	26.0545	28.1455	25.72	26.37	21.6455	22.9818	21.44	21.87
1983	2	12	35.5556	22.175	13.3806	23.5167	33.55	28.4667	28.5556	22.5818	25.5636	23.55	23.9125	90.9091	53.4545	67	70.7143	26.7182	27.5545	26.0429	26.8571	22.1091	22.5545	21.6714	22.1857
1983	2	13	35.6	21.6286	13.9714	23.4833	33.2167	28.6	28.4727	22.4	25.3818	23.82	23.7778	91.2	54.3636	67.4	70.3333	26.4	27.3273	26.38	26.4444	21.96	22.4727	21.89	21.9333
1983	2	14	35.475	21.1333	14.3417	23.5167	33.6333	28.4364	28.5455	21.6545	25.2364	23.56	23.5	84.8182	50.0909	65.7	67	24.7	26.4545	25.77	25.71	20.8091	21.8909	21.52	21.45
1983	2	15	35.1429	21.275	13.8679	23.0167	33.76	28.3818	28.33	21.6545	25	23.5778	23.225	88.3636	47.8889	66.1111	67	25.0545	25.7	25.7667	25.175	21.0182	21.3778	21.5556	21.1125
1983	2	16	35.9778	20.9143	15.0635	23.0833	34.25	28.8545	28.8	21.6909	25.0727	23.76	23.41	88.3636	46.9091	65	66.1	25.0545	25.6727	25.96	25.3	21.0364	21.3273	21.6	21.18
1983	2	17	35.875	21.4286	14.4464	23.4364	33.9636	28.875	28.8125	21.86	25.36	23.4857	23.3857	87	49.7	63	64.8571	25.19	26.62	25.2714	25.2	21.16	22.03	21.2	21.1571
1983	2	18	35.9667	21.9333	14.0333	23.4727	34.0364	28.66	28.7	22.04	25.56	23.8222	23.7111	88.7	50.2	66.8889	68.2222	25.69	27.05	26.2667	26.1	21.44	22.33	21.8111	21.7222
1983	2	19	35.4857	21.8286	13.6571	23.6	33.6727	28.62	28.6	22.44	25.34	23.9333	23.6875	89.2222	51.1	67.8889	69.4444	26.45	26.79	26.6111	26.3778	21.93	22.15	22.0444	21.9
1983	2	20	35.55	21.2333	14.3167	23.3818	33.9818	28.6222	28.6222	21.92	25.62	23.95	20.825	84.75	51.9	67.875	68	25.34	27.42	26.5625	26.0375	21.27	22.48	21.9625	21.65
1983	2	21	35.65	20.8	14.85	23.6	34.12	29.8222	29.2875	22.2222	25.34	24.275	23.8714	88.5556	49.9	64.125	66.2857	25.8556	26.54	26.7	26.1286	21.6111	22.01	22.0625	21.7429
1983	2	22	36	21.7143	14.2857	23.8364	34.24	29.1333	29.1	22.08	25.8	23.975	23.875	85.3	50.5556	65.875	66.625	25.33	27.5222	26.4625	26.275	21.26	22.6333	21.9	21.8375
1983	2	23	36.2857	20.9333	15.3524	23.2	34.02	28.45	28.6143	21.6	25.3556	23.4	23.35	87	49.5556	68.8333	68.5	24.79	26.5556	25.7833	25.5167	20.9	22.0222	21.3833	21.3
1983	2	24	35.575	21.5667	14.0083	23.66	33.4	28.75	28.4714	21.88	25.58	23.6	23.5857	86	53.7	66.7143	69.1429	25.15	27.63	25.9714	26.1714	21.06	22.63	21.5429	21.6571
1983	2	25	34.9	22.0286	12.8714	23.2222	33.44	28.2889	28.0857	21.4667	24.85	23.2857	22.9833	85.8889	53.5	67.7143	70.3333	24.6333	26.1625	25.4857	25.1667	20.6556	21.6	21.0429	20.9
1983	2	26	35.0286	21.6571	13.3714	23.1	33.3	28.5333	27.9	21.9111	24.9111	23.4857	23.1	90.1111	51.5556	66.8571	71	25.7333	26.1556	25.8	25.5667	21.3667	21.5556	21.4	21.1833
1983	2	27	35.55	21.8286	13.7214	23.0909	33.8	28.5	28.2	21.88	25.2222	23.4571	23.3857	89.1	52.625	68.5714	71.6667	25.57	27.5125	25.9857	26.8833	21.3	22.6125	21.5429	22.1833
1983	2	28	35.6286	21.55	14.0786	24.04	34.18	28.1556	28.4571	22.54	25.925	23.7714	24	88.4	52.375	71.4286	71	26.45	28.025	26.8429	27.05	21.92	22.7625	22.0857	22.1667
1983	3	1	35.6667	26.6	9.06667	24.4545	34.04	28.6667	29.0857	23.3636	25.9	24.6857	24.3	89.5	51.625	73.7143	68.8	27.82	27.825	28.5857	26.78	22.8	22.8	23.2571	22.22
1983	3	2	34.725	26.6	8.125	23.98	33.4364	29.2667	29.6143	23.0444	25.42	23.8	24.2167	89.8889	53.9	64.875	67.1667	27.3667	27.26	26.0125	26.8333	22.5111	22.48	21.675	22.2167
1983	3	3	35.4	24.6	10.8	24.3455	34.1455	28.6667	28.8667	22.9273	25.6	24.3714	24.25	88	50.8	71.8571	70.5714	27.18	27.14	27.8	27.0143	22.4	22.38	22.7714	22.3286
1983	3	4	36.2	21.5667	14.6333	23.9667	34.1455	29.2	29.11	22.8909	25.88	24.2857	24.2286	90.2727	52.2	69	70.1429	27.1727	27.9	27.3714	27.2429	22.3818	22.87	22.5429	22.4429
1983	3	5	35.8	25.6	10.2	24.3455	33.8818	28.3778	28.5625	23.36	25.86	24.2	24.35	91.2222	53.9	74	77	28.09	28.13	27.7	28.58	22.97	23	22.7333	23.26
1983	3	6	35.725	22.2286	13.4964	24.4	33.78	29.0222	28.875	23.2182	25.8889	24.425	24.4286	88.5	55	67.5	70.8571	27.32	28.2778	27.4375	27.6571	22.48	22.9889	22.5375	22.6429
1983	3	7	35.35	26	9.35	24.1167	34.26	28.8	29.0111	22.8727	25.9111	24.375	24.175	89.3636	53.1111	67.625	69.375	27.1273	28.0556	27.3625	27.05	22.3182	22.8111	22.5	22.2625
1983	3	8	35.95	25.4	10.55	24.2727	34.36	28.2667	28.875	23.14	25.9111	24.025	24.2286	90.3	51.7778	69.25	69.1429	27.56	27.8778	26.9625	27.1	22.65	22.8111	22.2625	22.3571
1983	3	9	35.4857	22.4	13.0857	24.5167	33.7455	29.2	29.1222	22.74	25.76	24.1778	24.025	87.8	53.6	67.1111	69.875	26.77	27.85	26.8778	26.9625	22.1	22.74	22.2333	22.175
1983	3	10	35.6571	21.3	14.3571	23.9333	34.3091	29.42	29.26	22.5273	25.96	24.1778	24.2667	87.1818	52.8	64.4444	68.8889	26.3091	28.14	26.5778	27.1667	21.8364	22.9	22.0222	22.3556
1983	3	11	35.2286	26	9.22857	24.0333	33.5455	28.78	28.73	22.8	26.06	24.2667	24.3	88.4545	57.1	69.4444	71.8889	26.8727	29.07	27.3667	27.6444	22.2	23.34	22.5111	22.6
1983	3	12	35.55	25.4	10.15	24.5818	33.52	28.98	29.0625	23.1636	25.8889	24.875	24.6857	89	57	70.5	70.8571	27.4727	28.4778	28.625	28.1286	22.5818	23.1778	23.2125	22.9429
1983	3	13	35.3714	24.4	10.9714	24.5636	34.2	29.38	29.55	23.4182	25.8889	24.875	24.8429	91.0909	53.3333	68.375	69.7143	28.1545	28.0556	28.3625	28.2	22.9636	22.9333	23.05	22.9714
1983	3	14	35.85	22.4286	13.4214	24.5667	32.8545	28.4	28.6111	23.0545	25.44	24.0286	23.9	84.9	57.4	72.8571	72.4286	27.0091	27.83	27.3	27.1857	22.3091	22.78	22.4857	22.3857
1983	3	15	34.4286	25	9.42857	23.9667	32.7091	28.5	28.36	23.2545	25.68	24.0667	23.7667	92.1818	59.2	73.6667	74	28.0182	28.58	27.5	26.8833	22.8727	23.16	22.6167	22.2
1983	3	16	35.425	21.76	13.665	24.6545	33.1333	28.68	28.7143	23.1091	26.025	24.4	24.1	88	58.375	69.625	70.3333	27.3182	29.15	27.7125	27.0833	22.4909	23.5625	22.6625	22.3667
1983	3	17	35.8571	22.48	13.3771	24.0364	33.3	28.62	28.6778	23.02	25.6222	24.65	24.1	89.5556	55.3333	72.75	72.125	27.41	27.9111	28.4	27.5125	22.52	22.8778	23.15	22.625
1983	3	18	34.8571	23	11.8571	23.9333	33.2545	28.7111	28.6444	22.7636	25.56	24.3333	23.9833	91	56.1	69.5	70	26.9818	27.84	27.5333	26.7333	22.2818	22.74	22.6167	22.1167
1983	3	19	36.3	22.0286	14.2714	24.0364	34.1455	29.32	29.28	23.24	25.92	25.2	24.7286	91.3333	52.7	69.375	71	27.91	28.02	29.025	28.3625	22.87	22.91	23.4875	23.1125
1983	3	20	35.6571	26.6	9.05714	23.9833	33	28.75	28.67	23.1818	26.02	24.875	24.4143	90.9	58.7	71	73.25	27.7727	29.19	28.7125	28.575	22.7727	23.5	23.2375	23.1875
1983	3	21	35.1714	22.6	12.5714	24.6833	33.1455	28.88	28.96	23.6	26.02	24.2	24.5	90.1	57.6	68.4286	73.1667	28.29	29	27.0714	28.0833	23.11	23.47	22.3571	22.95
1983	3	22	35.6	26.6	9	24.4833	33.6545	29.48	29.32	23.36	26.84	24.725	24.3667	91.5556	59.2	65.5	71.1429	28.15	30.89	27.8	28.3143	22.96	24.46	22.7375	23
1983	3	23	35.4	22.5714	12.8286	25.0833	33.76	29.8	29.6222	23.14	26.2889	24.7333	24.5286	85.3	54.4444	65.1111	67.1429	27.13	29.0889	27.7	27.5429	22.34	23.4778	22.7111	22.5571
1983	3	24	35.2	26	9.2	24.4333	33.5	28.3778	28.6444	22.56	25.92	24.225	23.9286	86.3	54.6	69.25	69.7143	26.3	28.38	27.275	26.7571	21.83	23.1	22.4625	22.1
1983	3	25	35.2667	21.96	13.3067	24.1833	33.8	28.225	28.6	22.32	26.1778	24.5714	24.3333	88	54.8889	71.8571	70.6667	26.08	28.8	28.2143	27.5333	21.68	23.3778	23.0143	22.5833
1983	3	26	35.6857	25.4	10.2857	24.35	33.2909	28.9	28.91	23.04	25.8	24.6	24.0571	89.7778	56.1	68.5556	70.75	27.47	28.36	27.9111	27.4375	22.56	23.1	22.7778	22.5375
1983	3	27	35.6857	24.6	11.0857	24.1333	33.6727	28.86	28.93	22.8364	25.8	24.2	24.2444	90.5455	53.5	69.1111	70.8889	27.1182	28.03	27.2667	27.3667	22.3727	22.88	22.4222	22.4778
1983	3	28	36.525	25	11.525	24.6	34.14	29.55	29.3625	22.9818	25.3667	23.9	23.85	88	49.5556	64.6667	67.6667	27.1091	26.5667	26.0833	26.2333	22.3545	21.9556	21.6833	21.8
1983	3	29	36.9	25	11.9	24.76	34.08	29.25	29.2	22.9333	25.8889	24.4	24.0167	86.4444	52.6667	68.4286	68.1667	26.9111	28.0111	27.4429	26.65	22.2222	22.8333	22.5143	21.9833
1983	3	30	36	25.4	10.6	25.1636	33.6444	29.7714	29.55	23.73	26.6	24.68	24.55	89.3	59	66.2	69.25	28.49	30.1875	27.76	27.675	23.18	24.1125	22.68	22.65
1983	3	31	34.9	23.7667	11.1333	25.32	33.42	29.7667	29.86	23.8	26.3111	25	24.3	88	57.8889	65.25	73.5	28.6125	29.5889	28.2	30.6	23.2625	23.7	23	24.2
1983	4	1	33.85	22.5667	11.2833	24.5556	31.96	28.3714	28.5429	23.725	25.8444	24.8	25.05	91	63.6667	78	78	28.675	29.4222	29.34	29.42	23.325	23.7333	23.66	23.74
1983	4	2	35.025	22.9667	12.0583	25.0182	32.16	28.0889	28.6125	24.12	25.675	24.925	24.95	91.5	65.125	76.75	76.3333	29.33	29.225	29.3625	29.2	23.7	23.6	23.7125	23.6167
1983	4	3	34.225	23.2286	10.9964	24.7091	31.88	28.74	28.7778	23.54	26.04	25	24.8375	89.8	64.2	75.5	76.375	28.2	29.87	29.3875	29.125	23.01	23.97	23.6875	23.5625
1983	4	4	35.475	22.9	12.575	24.2364	32.6909	29.08	28.85	23.62	26.26	25	24.9167	92.8889	62.1	77	78.8571	28.65	29.98	29.5571	29.7571	23.29	24.05	23.8	23.9429
1983	4	5	35.5	23.4667	12.0333	25.62	33.42	28.5556	29.0556	24.15	26.5333	24.4667	24.96	88	59.2222	74.8333	74.8	29.1	30.1667	28.3333	29.1	23.55	24.1	23.0833	23.52
1983	4	6	34.7	23.0667	11.6333	25.1091	33.2545	29.04	29.14	23.9111	26.24	24.775	25	89.75	57.8	70.125	72.5	28.9222	29.46	28.325	28.775	23.4667	23.76	23.1125	23.35
1983	4	7	34.6286	23.0667	11.5619	25.4182	33.6909	28.8	29.22	23.8667	26.48	24.925	25.0714	89.6667	58.2	74.25	73.2857	28.7444	29.93	29.0375	29.0714	23.3556	23.98	23.4875	23.5286
1983	4	8	33.4571	23.0667	10.3905	25.4	32.8727	28.64	29.1	23.8286	26.06	24.8	24.85	90.8571	60.1	75	73.3333	28.7714	29.28	28.7875	28.6333	23.3714	23.67	23.4	23.2833
1983	4	9	35.0286	23.1	11.9286	25.0364	33.38	29.1	29.16	23.725	26.0444	24.825	24.78	90.2857	58	72.25	73.8333	28.65	28.9444	28.65	28.55	23.3125	23.4444	23.3	23.25
1983	4	10	34.6	23.8667	10.7333	25.76	33.56	28.88	29.3222	24.2857	26.2444	24.9778	25.04	91.8333	57.3333	73.4444	75.5	29.7571	29.2556	29.0667	29.3167	23.9429	23.6111	23.5333	23.6833
1983	4	11	34.8	23.4286	11.3714	25.5091	32.6909	29.12	29.13	24.175	26.36	25	25.0286	92.25	63.3	73.2222	74.8571	29.525	30.26	29.0667	29.2286	23.8	24.16	23.5111	23.5714
1983	4	12	34.275	22.9143	11.3607	25.3818	31.9455	28.16	28.42	24.2444	26.28	24.95	25.1286	89.75	63.9	78	77.25	29.5222	30.23	29.4375	29.6125	23.8	24.21	23.75	23.8625
1983	4	13	35.4286	23.2	12.2286	25.2909	33.3273	28.6889	29.0222	23.98	26.58	25.4286	25.5	89	60	75	74.1429	28.97	30.39	30.1857	29.8571	23.5	24.28	24.0714	23.9429
1983	4	14	34.825	22	12.825	25.18	32.9818	29.15	29.1429	24	26.54	25.2857	24.9333	90.5556	61.8	74.5714	73.5	29.0667	30.49	29.7429	28.9	23.5444	24.31	23.9286	23.4167
1983	4	15	34.7	23.4571	11.2429	25.6545	32.5273	28.5556	28.7444	24.2667	26.6222	25.2	25.3	90.3333	65.3333	75.875	78.6667	29.5333	31.1778	29.7875	30.2	23.7889	24.7333	23.9125	24.1667
1983	4	16	34.375	23.5143	10.8607	25.5273	32.5818	28.66	28.88	24.35	26.66	25.525	25.4167	92.5	64	76.875	78	29.9125	31.09	30.5375	30.3667	24.0125	24.64	24.3625	24.2167
1983	4	17	35.2	23.3714	11.8286	26.4	32.9091	28.96	29.37	24.6667	26.72	25.3333	25.64	90.6667	62	75.1111	76	30.25	30.94	29.8333	30.5	24.2	24.57	23.9333	24.34
1983	4	18	34.025	23.5429	10.4821	25.58	33.02	28.42	28.87	23.6571	26.4	25	24.95	85	62.25	76.4444	78.3333	28.3571	30.25	29.4111	29.5667	23.1	24.075	23.7444	23.7667
1983	4	19	34.15	22.9714	11.1786	24.98	33.1091	28.66	28.6667	23.775	26.3556	25.0222	25.08	89.1429	60.3333	74.2222	76.8333	28.7125	29.9778	29.2778	29.35	23.2625	24.0333	23.6	23.6667
1983	4	20	34.2	23.2	11	25.4909	32.68	28.62	28.9333	24.1333	26.1333	25.2571	24.88	91.1111	60.6667	73.7143	73	29.3778	29.5444	29.7286	28.7	23.7	23.6444	23.8286	23.18
1983	4	21	33.225	23.4333	9.79167	25.9455	32.0545	28	28.5	24.2667	25.62	24.6667	24.7	88.8889	62.9	76.6667	77	29.3667	28.87	28.8222	28.825	23.6889	23.37	23.3889	23.4
1983	4	22	34.725	23.5714	11.1536	25.8	33.22	28.62	29.0889	24.26	26.6667	25.2	25.4	89.2	61.6667	76	75.5714	29.4	30.8111	29.8375	30.0286	23.72	24.4778	23.9125	24.0286
1983	4	23	34.025	23.7143	10.3107	25.4727	32.4091	29.18	29.09	24.125	26.66	25.1556	25.2143	92.75	65	74.2222	78.1429	29.4875	31.23	29.4444	29.9857	23.7625	24.72	23.6889	24.0143
1983	4	24	34.6286	23.6571	10.9714	25.7091	32.8909	28.7556	29.1222	24.2	26.625	24.95	25.3	90	63	74.75	78.5	29.4	30.8625	29.2	30.15	23.6714	24.525	23.575	24.1
1983	4	25	33.25	23.5429	9.70714	25.4	32.1818	28.26	28.54	24.2	26.58	25.8571	25.4667	92.75	65	79.8571	79.3333	29.575	31.04	31.4857	30.5833	23.85	24.63	24.8429	24.35
1983	4	26	33.35	23.3714	9.97857	25.4364	32.1091	27.68	28.24	24.25	26.48	25.1	25.75	94.375	65.1	81.3333	81	29.825	30.87	30.1833	31.25	24	24.54	24.1667	24.775
1983	4	27	34	23.5333	10.4667	25.66	31.8889	28.0222	28.4222	24.25	26.1429	25	25.16	89.625	63.4286	77	77.4	29.3875	30.0286	29.4	29.74	23.7375	24.0714	23.7333	23.92
1983	4	28	31.72	23.5429	8.17714	25.02	31.22	27.9556	28.0111	24.1	26.0222	25.3143	25.02	95.3333	65.4444	77.8571	80.8	29.6167	30.0111	30.2143	29.84	23.9	24.1	24.1714	23.98
1983	4	29	32.6	23.0667	9.53333	24.8364	31.14	27.22	27.6	24.04	25.9778	25.1556	25.0333	93.5	66.1111	83.3333	80.8889	29.34	30.0111	30.4667	29.8889	23.71	24.0444	24.3222	23.9889
1983	4	30	33.075	23.2286	9.84643	24.8727	31.8727	28.04	28.21	23.8889	26.24	24.4667	25	90.5	63.5	77.3333	78.2	28.9111	30.26	28.6	29.34	23.4556	24.2	23.2833	23.68
1983	5	1	33.55	25	8.55	25.4	31.22	27.64	28.0444	24.1556	25.9333	24.6286	24.8	92.1111	66.6667	79.8571	80.4	29.4444	30.0778	29.1286	29.5	23.7556	24.1222	23.5571	23.78
1983	5	2	34.1	24	10.1	24.8727	31.0909	27.58	27.9	24.06	26.14	24.8	25.0444	93.3	70.2	80.1111	80.7778	29.42	30.8	29.4	29.9111	23.74	24.53	23.7444	24.0222
1983	5	3	33.55	23.5429	10.0071	25.0364	31.8667	28.46	28.3667	24.24	26.4	25.1111	25.2125	93.1	66.625	76.2222	78.875	29.69	30.925	29.5778	30	23.92	24.6	23.8222	24.0875
1983	5	4	34.0667	25	9.06667	25.2909	32.24	27.05	27.8125	24.24	26.225	24.65	24.8857	92	64.125	83	79.1429	29.62	30.3	29.475	29.4714	23.84	24.2	23.7625	23.7714
1983	5	5	34.1429	23.5143	10.6286	25.32	32.24	27.92	28.4	24.2667	26.3333	24.6857	25.0333	92.4444	65.4444	79	78	29.6889	30.6556	29.1286	29.6167	23.9111	24.4222	23.5286	23.8333
1983	5	6	33.425	23.5714	9.85357	25.56	31.9273	27.54	27.9444	24.6889	26.2667	24.8286	25.38	94	66.5556	84.1429	82	30.6	30.7	29.8857	30.64	24.4111	24.4778	24.0286	24.44
1983	5	7	32.6571	25	7.65714	24.96	31.7636	27.56	27.9333	24.34	26.52	24.9	20.28	93.1429	67.7	81.1667	80.8333	30.04	31.35	29.7	30.25	24.12	24.8	23.9167	24.2167
1983	5	8	33.4	25.4	8	25.34	31.3091	27.54	27.8111	24.4222	26.5333	24.7333	25.3167	91.75	72	81.8889	83.2857	29.9889	31.8778	29.5444	30.7286	24.0778	25.0444	23.8111	24.4429
1983	5	9	33.7	26	7.7	25.4545	31.78	27.74	28.24	24.38	26.6444	25.0571	25.3571	91.7	67.1111	81.8571	79.8571	29.82	31.5111	30.0714	30.3857	23.95	24.8778	24.1429	24.2714
1983	5	10	33.2571	23.5714	9.68571	25.2182	31.2667	27.0667	27.8286	24.2444	26.225	24.3	24.8667	93.5556	70.125	83	80.3333	29.7444	30.9375	28.8375	29.5167	23.9556	24.6125	23.4125	23.8
1983	5	11	34.425	26	8.425	25.4	31.8545	27.96	28.48	23.9556	26.4	25.125	25.1875	89.3333	67.3	80	78	28.8333	30.93	30.0625	29.925	23.4111	24.6	24.1125	24.0125
1983	5	12	34.1143	25	9.11429	25.6	31.86	28.04	28.4	24.425	26.4	25.3143	25.2833	91.75	65.875	79	79.8333	29.9625	30.8625	30.3	30.3	24.05	24.5625	24.2143	24.2167
1983	5	13	33.1667	23.1714	9.99524	25.3455	32.02	27.02	27.88	24.4	26.4857	24.9556	25.3667	93	67.7143	84.4444	82	30	31.2	30.1	30.6167	24.0889	24.7286	24.1222	24.4167
1983	5	14	33.325	26	7.325	24.6182	30.9556	28.04	27.7111	24.2667	26.9	24.825	25.2667	96.75	73.375	79.5	82.8571	30.1	32.75	29.4	30.7286	24.1222	25.5375	23.7125	24.4714
1983	5	15	33.55	23.4	10.15	25.4	32.4182	28.06	28.51	24.6444	27.02	25.2286	25.5667	93.6667	65	82.7143	80.3333	30.5	31.97	30.5286	30.8833	24.3444	25.16	24.3571	24.55
1983	5	16	34.0857	25.4	8.68571	25.9818	32.6364	28.15	28.85	24.9556	27.08	25.3	25.525	89.75	65.2	78.8	79.25	30.8111	32.15	30.24	31.5	24.5111	25.22	24.16	24.875
1983	5	17	33.7143	25	8.71429	25.4	32.4727	28.7778	28.9778	23.8857	26.64	25.5429	19.25	87	64	76.5714	77.8	28.9857	31.08	30.4714	30.42	23.5	24.65	24.3	24.3
1983	5	18	33.4444	23.7	9.74444	25.6182	32.0909	27.66	28.31	24.4286	26.72	25.4	25.42	94.8333	66.7	83.625	81	30.2286	31.57	30.9375	30.5333	24.2286	24.95	24.5875	24.3667
1983	5	19	33.3778	24	9.37778	25.9636	31.9455	27.68	28.38	25	26.86	25.05	25.74	94	67.5	81	83.4	31.1667	32.02	29.975	31.52	24.7333	25.15	24.0625	24.88
1983	5	20	33.675	24.3714	9.30357	25.86	32.4	27.96	28.4889	24.75	26.8	25.1778	22.0286	92.5	65.2	80.2222	80.4286	30.7125	31.54	30.2111	30.6429	24.475	24.92	24.2	24.4429
1983	5	21	33.4889	23.6	9.88889	25.4	32.6909	28.7778	28.9	24.425	26.78	25.32	25.275	93.875	64.4	75.8	80.75	30.1	31.39	29.96	30.325	24.125	24.85	24.06	24.275
1983	5	22	32.9111	23	9.91111	25.3818	32.2364	27.96	28.42	24.26	26.86	25.6	25.6333	91.3333	66.4	84.2857	81	29.66	31.84	31.4429	30.9	23.89	25.09	24.8143	24.5714
1983	5	23	32.5556	22.475	10.0806	25.5455	31.4909	27.7	28.09	24.5333	26.64	25	25.56	91.4286	69.2	83.2857	83	30.2667	31.71	30.1857	30.7	24.2111	25.02	24.1857	24.4714
1983	5	24	33.4667	24.6	8.86667	25.4545	31.8182	27.7	28.19	24.4667	26.72	25.0889	25.3125	93.1111	67.1	79.7778	79.875	30.1333	31.62	29.9111	30.35	24.1556	24.95	24.0444	24.275
1983	5	25	33.3	22.825	10.475	25.54	31.7091	27.4667	28.275	24.5	26.18	24.925	25.4167	92.125	64.8	82	80.5	30.075	30.3	29.85	30.5333	24.1375	24.22	23.9625	24.3833
1983	5	26	32.375	26	6.375	25.4182	31.3273	27.72	28.02	24.325	26.3	24.975	24.9	93.1429	67	79.75	82	29.925	30.82	29.725	30.1	24.0375	24.49	23.925	24.1167
1983	5	27	33.4222	23.075	10.3472	25.52	31.6727	27.7	28.3778	24.3333	26.78	25.5	25.2833	90.125	67	80.875	78.1429	29.7222	31.79	30.9	30.5714	23.8889	25.04	24.55	24.3571
1983	5	28	32.3778	25.6	6.77778	25.1818	31.0909	26.9	27.46	24.3778	26.32	24.575	24.9375	93.7778	68.4	85.875	82.625	30.0222	31.13	29.6	29.9625	24.0778	24.66	23.875	24.05
1983	5	29	32.8222	25.4	7.42222	24.9	31.3182	28.5111	28.3875	24.18	26.08	25.2	25.64	93.7778	67	79.8333	81.6667	29.72	30.45	30.15	30.4833	23.94	24.29	24.1667	24.35
1983	5	30	33.5778	24	9.57778	25.5091	32.1273	27.84	28.3	24.48	26.68	24.8	25.2667	92.4	66.5	78.1667	78.8333	30.09	31.5	29.2667	30.1833	24.12	24.88	23.6667	24.1667
1983	5	31	33.45	23.1	10.35	25.7273	32.7273	28.02	28.56	24.52	26.72	25.175	25.2429	90.3333	62.5	80.75	78.5	30.1	31.05	30.2625	30.2625	24.08	24.66	24.2125	24.225
1983	6	1	33.15	26	7.15	25.34	31.2545	27.48	27.8667	23.9714	25.8444	25.1	24.82	89.7143	66.6667	82.5	83.4	29	29.8778	30.2875	29.84	23.4714	23.9778	24.2125	23.96
1983	6	2	33.2286	25	8.22857	25.02	31.1455	27.5778	27.8625	24.3556	26.3333	25.525	25.3833	93.6667	68.3333	83.375	81.5	30	31.0778	31.175	30.65	24.0444	24.6444	24.6875	24.4167
1983	6	3	33.3111	24	9.31111	25.2364	31.2182	27.58	28	24.42	26.72	24.9143	25.3833	93.7778	71.1	80.4286	81.5714	30.17	32.13	29.7714	30.3714	24.16	25.22	23.9143	24.2429
1983	6	4	33.25	23	10.25	25.5455	31.6818	27.7333	28.3444	24.42	26.32	24.7429	25.1	91.5	65.9	77.5714	76.4286	29.92	30.73	29.1286	29.6143	24.01	24.46	23.5857	23.8571
1983	6	5	33.0222	23.8	9.22222	25.0727	31.2364	27.98	28.06	24.06	26.6889	25.4	22.6778	90.5556	69.2222	80.1111	79.75	29.2	31.8111	30.5889	30.4875	23.65	25.1	24.3889	24.3375
1983	6	6	33.8111	25.4	8.41111	25.5818	31.9273	27.24	28.07	24.225	26.6889	24.8714	25.3667	89.3333	66.4444	86.1429	83.8	29.5625	31.4556	30.2714	30.46	23.8375	24.8778	24.2	24.3
1983	6	7	32.6667	23.4	9.26667	25.2818	31.4727	27.61	28.07	24.42	26.8222	25.7	25.7833	92.4444	68.4444	82.875	80.8571	30.02	32	31.475	31.1143	24.1	25.1667	24.875	24.6857
1983	6	8	33.4889	22	11.4889	26.0182	32.6	28.04	28.72	24.5333	26.4222	25.6333	25.58	88.6667	61.5556	83.1667	78.4	29.7889	30.2889	31.3167	30.62	23.9556	24.2333	24.8167	24.4
1983	6	9	34.15	23.8	10.35	25.5091	32.47	28.44	28.74	24.4667	26.2	25.5111	25.3714	90.2222	60.75	79.2222	75.2857	29.8444	29.7875	30.6556	29.9	24.0111	23.925	24.4444	24.0429
1983	6	10	33.525	25.4	8.125	25.2182	32.3111	28.2	28.7	24.4222	26.775	25.375	25.65	94.5556	65.125	79.25	78.6667	30.1444	31.475	30.4625	30.9	24.1778	24.9	24.275	24.55
1983	6	11	33.5556	24	9.55556	25.6	32	27.72	28.27	24.45	26.8222	25.2	25.6833	92.875	66.2222	81.2857	79.3333	30.075	31.7778	30.3429	31.0833	24.1125	25.0111	24.2429	24.6667
1983	6	12	33.1778	23.475	9.70278	26.16	31.3545	27.8778	27.9875	24.3111	26.36	25.6571	25.3333	87	68.4	85	82.5	29.1	31.06	31.5714	30.6667	23.5222	24.64	24.9	24.4167
1983	6	13	33.3	22.8125	10.4875	25.3818	32.1091	27.9111	28.2667	24.12	26.68	24.8	25.12	90.6	66	75	77	29.26	31.38	28.88	29.72	23.66	24.84	23.4	23.92
1983	6	14	33.6444	23.1778	10.4667	25.05	31.84	28.06	28.27	24.2222	26.4889	24.825	25.1875	94.1111	66.4444	75.5	78.375	29.7667	31.1111	28.9375	29.8875	23.9444	24.6778	23.4875	24
1983	6	15	33.7333	25	8.73333	25.34	32.02	28	28.35	24.1333	26.3556	25.5667	25.25	90.5556	63.8889	81.5	78.5	29.2778	30.5333	31.1167	30.1	23.6667	24.3667	24.6667	24.1167
1983	6	16	33.65	23.1111	10.5389	25.24	32.35	27.78	28.29	24.0222	26.4778	25.0667	25.3	91.1111	64.2222	81.5	79.1667	29.1222	30.8	30.05	30.2333	23.6	24.4889	24.1333	24.2
1983	6	17	34.1111	24	10.1111	25.2	32.62	28.1556	28.5444	24.0444	26.3333	25.3667	25.5	91.2222	61.8889	79.3333	76.6667	29.2	30.2111	30.5167	30.3	23.6111	24.1889	24.3	24.25
1983	6	18	34.2667	25	9.26667	25.6	32.28	28.02	28.5	24.2889	26.4222	25.1429	25.2714	88.2222	62	77.2857	75.2857	29.3667	30.4222	29.7857	29.7571	23.7222	24.3222	23.9714	23.9571
1983	6	19	34.25	22.8889	11.3611	25.64	32.78	28.82	29	24.35	26.4444	25.6667	25.5	89.75	60.3333	75	76.2	29.55	30.2111	30.5333	30.26	23.8625	24.2111	24.35	24.22
1983	6	20	35.05	22.7778	12.2722	25.3111	32.6	28.1	28.6	24.275	26.525	25.0667	25.425	91.125	64.125	77.6667	77.25	29.5875	30.8125	29.6667	30.175	23.8375	24.5125	23.8667	24.2
1983	6	21	34	25.4	8.6	25.7	32.96	28.56	28.95	24.325	26.7111	25.275	25.3286	91.375	62.7778	77.5	78.2857	29.725	30.9667	30.0875	30.2143	23.8875	24.6222	24.1125	24.1857
1983	6	22	34.4667	23.2	11.2667	25.8	32.9	28.4	28.88	24.4	26.2667	25.6667	25.4875	88.625	59	79.4444	75	29.5875	29.6556	31	30.0875	23.8125	23.8667	24.6333	24.125
1983	6	23	34.4667	23.5333	10.9333	25.46	32.78	28.14	28.65	24.4	26.5556	25.1778	25.3667	90.8889	62.1111	78.4444	77.2222	29.8	30.6222	29.9778	30.1444	23.9667	24.4333	24.0444	24.1667
1983	6	24	33.85	23.1111	10.7389	25.34	31.86	27.5778	28.2556	24.1778	26.4444	25.4333	25.6333	90.6667	66.5556	81.1667	77.3333	29.3556	31	30.7667	30.6667	23.7222	24.6444	24.5	24.4333
1983	6	25	34.9111	23.625	11.2861	25.6667	32.98	28.3333	29.0875	24.4286	26.5556	25.55	25.5667	92.4286	61.3333	79.5	74.1667	30	30.5333	30.8375	30.1667	24.0714	24.3556	24.4875	24.1167
1983	6	26	34.2	25.2	9	24.8545	33.1455	29.1778	29.0111	24.08	26.7	25.9	25.6667	92.4	59.3	73	75	29.39	30.56	30.7333	30.4833	23.71	24.38	24.4667	24.35
1983	6	27	33.8889	26	7.88889	25.6	31.78	27.96	28.33	24.4667	26.7333	24.7667	25.3167	89.7778	67.6667	77.6667	78.5	29.8222	31.6444	29.3667	30.2333	23.9778	24.9556	23.5667	24.1667
1983	6	28	33.8	24.6	9.2	25.32	32.11	28.04	28.41	24.3556	26.6	25.4667	25.4333	91.2222	66.1111	78.1667	78	29.7778	31.2556	30.4667	30.3833	23.9444	24.7556	24.3667	24.3
1983	6	29	34.4667	25	9.46667	25.4727	32.96	28.56	28.9	24.3	27.1111	25.8	25.62	90.7	62.8889	78	75.8	29.6	31.8778	31.18	30.46	23.88	25.0778	24.7	24.34
1983	6	30	35.0667	22.6	12.4667	25.78	33.2182	27.8667	28.6667	24.4778	26.4	25.85	25.525	89.4444	58.1	80.25	74.25	29.8222	29.73	31.525	29.95	23.9667	23.94	24.875	24.025
1983	7	1	34.2222	26	8.22222	25	32.04	28.2889	28.4444	23.7778	26	25.075	24.95	90.6667	62.6667	77.375	76.125	28.6778	29.5667	29.6625	29.1875	23.3333	23.8222	23.8625	23.6
1983	7	2	33.2	25.2	8	25.04	32.18	27.82	28.0375	23.875	26.2	25.3	24.88	89.625	61.3333	80.5	77.6	28.775	29.7444	30.4	29.22	23.35	23.9222	24.3125	23.62
1983	7	3	33.475	22.75	10.725	25	32.0545	27.92	28.17	24.1	26.38	25.45	25.4	92.3	64.7	78.875	78.25	29.4	30.58	30.525	30.2375	23.73	24.4	24.375	24.2125
1983	7	4	34.4222	25.2	9.22222	25.1636	32.2727	27.66	28.19	23.94	26.52	24.9333	25.1333	89.7	63.4	78.8333	75.3333	28.83	30.67	29.5667	29.4667	23.42	24.42	23.8333	23.7333
1983	7	5	33.6889	25	8.68889	25.4182	32.1727	27.52	28.08	24.3	26.58	24.75	25.1875	89.9	63.9	78.25	77.125	29.54	30.85	29.1625	29.775	23.81	24.52	23.6	23.95
1983	7	6	33.8222	25	8.82222	24.8818	32.18	28	28.1667	23.7111	26.4222	25	24.9	89.5556	63.7778	77.7143	77	28.4444	30.4667	29.6	29.28	23.2111	24.2889	23.8714	23.62
1983	7	7	34.975	23	11.975	25.0909	33.1818	28.76	28.87	24.06	26.32	25.04	21.1667	90.8889	58.3	69	71	29.26	29.6	28.66	29.1	23.64	23.8	23.28	23.52
1983	7	8	34.5778	25.4	9.17778	25.4	33.0909	28.3	28.82	23.7333	26.36	25.275	25.1286	88	57.9	73.75	72.5714	28.3667	29.66	29.7125	29.1429	23.1222	23.87	23.8875	23.5286
1983	7	9	34.6	24	10.6	25.2727	32.9091	27.96	28.46	24.2444	26.64	25.2222	25.3	91.8889	61	79.6667	77.625	29.6	30.54	30.2	30.0375	23.8444	24.38	24.1444	24.1
1983	7	10	33.6889	22.8	10.8889	25.0182	32.2364	28.2889	28.4	23.575	26.56	25.1143	24.72	89.5714	63.7	76.1429	77.5	28.325	30.83	29.6429	29.4833	23.125	24.53	23.8714	23.7667
1983	7	11	33.55	23	10.55	24.9091	32.4	27.94	28.3	23.8444	26.1333	25.075	24.9857	91.2222	61.3333	78.5	76.7143	28.8333	29.6667	29.8	29.3286	23.4111	23.9	23.9875	23.6857
1983	7	12	34.075	23.6	10.475	25.0364	33.0222	28.4444	28.7625	23.9333	26.475	25.3429	25.1	91.3333	59.5	76.2857	75.4	29	30.2125	30.1143	29.44	23.5333	24.1875	24.1286	23.76
1983	7	13	34.375	22	12.375	25.2	32.8889	29.02	29.1	23.92	26.325	25.0857	25.02	88.7	58.875	70.1429	70.6	28.77	29.6875	28.9571	28.66	23.34	23.85	23.4143	23.26
1983	7	14	34.1111	26	8.11111	25	33.0545	27.88	28.2222	23.675	26.16	24.975	25.0667	86.875	58.7	79	73	28.15	29.33	29.775	29.1333	23.0125	23.7	23.8625	23.55
1983	7	15	34.0222	25.2	8.82222	25.0182	32.16	28.14	28.35	23.78	26.4222	25.2571	25.1429	89.9	63.3333	81.7143	78	28.62	30.5667	30.5143	29.7714	23.28	24.3667	24.3143	23.9429
1983	7	16	34.3333	22.9111	11.4222	25.2182	33.4364	27.86	28.54	23.96	26.24	24.2857	24.7857	89.8	56.5	74.4286	74.1429	28.88	29.18	27.8714	28.6286	23.43	23.62	22.8857	23.3286
1983	7	17	33.1111	22.5778	10.5333	24.5818	32.1333	27.6222	27.7429	23.5333	25.95	24.3714	24.55	90.5	61.625	77.2857	76.6	28.3111	29.4	28.3857	28.76	23.1	23.7125	23.1429	23.38
1983	7	18	33.15	22.94	10.21	24.6545	32.14	27.9	28.18	23.84	25.6333	23.8286	24.5	92.8	61.1111	70.4286	73.2857	28.95	28.6778	26.6571	28.0286	23.51	23.3111	22.0429	22.9
1983	7	19	34.6889	24.2	10.4889	24.6727	33.5091	28.05	28.6	23.64	26.42	25.0857	24.9714	92.2	57.8	77.2857	74.4286	28.54	29.67	29.7	28.9857	23.26	23.88	23.8714	23.5
1983	7	20	35.2667	25	10.2667	25.5091	32.5455	28.1778	28.6	24	26.1	24.9714	25.0857	87.8	59.4	76.1429	73.7143	28.76	29.35	29.3	29.1143	23.38	23.69	23.6714	23.6
1983	7	21	34.2444	24.6	9.64444	25.16	32.82	27.86	28.4333	24.275	26.6	25.0667	25.3429	93.5	61	79.1111	78.4286	29.7875	30.5444	29.8333	30.1714	23.9625	24.3556	23.9667	24.1714
1983	7	22	32.9111	25	7.91111	24.4727	31.7333	27.0667	27.6556	23.8	26.225	24.7667	25.12	94.4444	65.75	84	80.8	29.0444	30.4875	29.8333	30.04	23.5222	24.35	23.9667	24.08
1983	7	23	33.3875	22.4	10.9875	24.3818	31.44	27.1333	27.5556	23.62	25.8	24.7286	24.6143	93	64.2222	81.5714	78.1429	28.63	29.4333	29.5571	28.8571	23.29	23.7222	23.7714	23.4
1983	7	24	34.325	22.2	12.125	24.3455	31.5091	27.85	27.93	23.7	26.18	24.4857	24.8286	93.2	66.7	76.8571	78.5714	28.78	30.52	28.5286	29.3143	23.36	24.35	23.2429	23.6857
1983	7	25	34.9	22.5111	12.3889	24.2909	31.9	28.2222	28.2778	23.4	26.1778	25.12	25.2	92.2	66.1111	81.4	79.2	28.2	30.3667	30.14	30.06	23	24.2556	24.18	24.1
1983	7	26	34.0222	25.2	8.82222	24.6182	31.8909	27.7333	27.9444	23.62	26.06	24.8	24.8	91.5	63.8	77	76	28.45	29.79	29.0667	28.9333	23.2	23.92	23.5	23.4333
1983	7	27	33.7556	26	7.75556	24.6364	32.5273	27.76	28.23	23.55	26.36	24.7143	25.3	92	61.9	78	81.4	28.3875	30.18	29.0143	30.5	23.15	24.16	23.4571	24.36
1983	7	28	33.9222	25	8.92222	24.7455	32.78	27.49	28.1667	23.86	26.54	25.175	25.1375	93.5	62.3	81.625	79.25	29.1	30.62	30.3	29.875	23.55	24.38	24.225	23.9875
1983	7	29	34.425	22.6	11.825	24.7818	32.96	28.38	28.7556	23.7333	26.8444	25	25.32	92.1111	62.3333	75.4286	75.4	28.7333	31.2333	29.3143	29.96	23.3556	24.7	23.7143	24
1983	7	30	33.6444	25	8.64444	24.1273	32.0909	27.32	27.8	23.56	26.52	25.0429	25.1143	93.9	66	82.4286	81	28.58	31.03	30.1571	30.0714	23.26	24.6	24.1571	24.0857
1983	7	31	33.9111	22.88	11.0311	24.8	32.6364	27.26	28.04	24.02	26.56	24.7375	25.1429	91.8889	62	77.875	76.75	29.27	30.57	29.175	29.5125	23.65	24.36	23.5875	23.7875
1983	8	1	32.975	24.6	8.375	24.3636	31.8545	27.4	27.83	23.64	26.04	24.7714	24.8286	93	63.4	81.1429	79.1429	28.62	29.74	29.5429	29.2571	23.28	23.93	23.8143	23.6429
1983	8	2	33.4571	23	10.4571	24.88	32.56	27.6667	28.275	24.05	26.7333	24.775	25.3	92.8571	62.5556	78.25	77.8333	29.4	31.0333	29.2125	29.7167	23.75	24.6222	23.5625	23.9167
1983	8	3	33.9	24.8	9.1	24.4182	31.8364	27.96	28.04	23.64	26.27	24.7571	21.9375	91.8889	65.4	76.5714	76.4286	28.6	30.42	28.9143	29.2143	23.29	24.34	23.4714	23.6143
1983	8	4	34.1778	24.4	9.77778	24.8	32.1091	28	28.22	23.56	26.2	25.2286	25.1143	91	63.4	77.7143	76.7143	28.32	30.11	30.0286	29.6	23.06	24.11	24.0714	23.8143
1983	8	5	34.4889	24.6	9.88889	24.7818	32.9273	27.92	28.41	24.18	26.36	24.6	25.0714	94.1111	59.7	74.875	75.375	29.72	29.88	28.5375	29.3	23.93	23.99	23.25	23.6875
1983	8	6	34.3889	23.6	10.7889	24.7091	32.9091	28.02	28.48	24.08	26.61	24.4571	24.9571	94.7	63.1	75.7143	76.2857	29.53	30.74	28.3429	29.1286	23.85	24.44	23.1286	23.5571
1983	8	7	34.725	22.6	12.125	24.8	32.52	27.6889	27.9625	24.04	26.8667	25.3143	25.4	93.3	67.6667	84.5714	81.4286	29.39	32.0444	30.9143	30.7571	23.7	25.1889	24.5571	24.4571
1983	8	8	34.275	24.6	9.675	24.8	32.9091	28.22	28.65	23.68	26.84	25.175	25.4714	90.3333	63.9	80.5	77.25	28.5	31.4	30.175	30.025	23.25	24.85	24.175	24.0875
1983	8	9	34.3778	24.2	10.1778	25.1455	33.11	27.76	28.7556	23.64	26.1333	24.525	24.8286	88.8	60	77.25	72.1429	28.22	29.3778	28.6375	28.4857	23.06	23.6667	23.3	23.1857
1983	8	10	33.425	22.82	10.605	24.2545	30.96	27.8222	27.9625	23.52	25.6889	24.92	20.28	93.3333	66	73.6	74.5	28.48	29.4889	28.98	29.25	23.21	23.7556	23.48	23.675
1983	8	11	33.8	22.5111	11.2889	24.26	31.6364	27.18	27.4889	23.5333	26.16	25	20.9	94	66	79.1667	78.6	28.5778	30.33	29.7667	29.36	23.2556	24.26	23.95	23.74
1983	8	12	33.525	24.2	9.325	24.6182	31.9818	27.34	27.81	23.84	26.5	25.4667	25.15	93.7	65.9	82.3333	78.1667	29.06	30.98	30.9667	29.8833	23.53	24.61	24.6167	24
1983	8	13	33.325	25	8.325	24.76	31.54	26.88	27.525	23.96	26.5556	25.075	25.1571	93.7	68.1111	86.375	82.2857	29.25	31.4333	30.6625	30.3429	23.67	24.8778	24.4	24.2429
1983	8	14	33.85	25.4	8.45	24.4727	31.9818	27.44	27.94	23.96	26.6	24.7	25.0429	94.5556	67.4	81.75	80.375	29.38	31.4	29.45	29.975	23.71	24.82	23.775	24.0625
1983	8	15	34.3556	26.6	7.75556	24.7818	32.2364	27.2	27.9444	24.0667	26.4889	24.4286	25	94.5556	66	78.5714	80.1667	29.4889	31	28.5571	29.8	23.8111	24.6111	23.2857	23.95
1983	8	16	33.775	25.6	8.175	24.4364	32.4909	27.64	28.08	23.82	26.5	25.2667	25.1333	94.3	63.1	78.5	77.6667	29.06	30.65	30.0833	29.7167	23.56	24.43	24.1167	23.95
1983	8	17	33.7111	24.6	9.11111	24.9273	32.4364	27.92	28.33	24.1333	26.72	24.775	25.2714	92.5556	63.4	77.125	76.7143	29.4444	31.13	29.125	29.9429	23.7778	24.71	23.5875	24.0429
1983	8	18	33.4444	24.6	8.84444	24.1455	31.5273	27.8667	27.8778	23.42	26.04	25	24.8167	93.2	63.1	76.1667	76.6667	28.25	29.75	29.3833	29.0333	23.09	23.96	23.7333	23.55
1983	8	19	33.5778	22.8571	10.7206	24.6364	31.8	27.64	28.04	24.12	26.46	24.9714	25.2714	95.6	65.9	75.8571	78.2857	29.71	30.96	29.3429	30.0429	23.91	24.57	23.6714	24.1
1983	8	20	33.8857	24.8	9.08571	24.6182	31.6909	27.8889	28.0556	23.96	26.42	24.8333	25.0833	93.9	65	79.5	79.3333	29.27	30.76	29.3667	29.8167	23.66	24.51	23.5833	23.9333
1983	8	21	33.275	24	9.275	24.2364	32.4	27.5	28.1444	23.42	26.2889	24.6	24.9667	92	63.2222	78.125	76.4286	28.23	30.1333	28.825	28.8571	23.05	24.1111	23.35	23.3857
1983	8	22	33.2625	23	10.2625	24.4545	31.92	27.78	28.2222	23.4444	26.5556	24.8444	25	92.6667	66.4444	80	77.5714	28.3111	31.2222	29.5222	29.5571	23.0778	24.7556	23.7667	23.7714
1983	8	23	34.25	22.5333	11.7167	24.7818	32.3273	28.1	28.38	23.4889	26.54	25.1111	24.9375	91.1111	62.6	78.3333	77.25	28.2333	30.66	29.7667	29.35	23.0556	24.42	23.9333	23.7
1983	8	24	33.675	24.4	9.275	24.7455	31.8182	27.7778	27.9444	23.76	26.18	24.925	24.825	92.1	65.1	79.125	78.625	28.77	30.27	29.5125	29.2625	23.36	24.19	23.7875	23.65
1983	8	25	33.9778	25.2	8.77778	24.4364	32	28.02	28.18	23.54	26.38	24.9333	24.9333	93	65.4	79.1111	78.6667	28.46	30.67	29.5111	29.4889	23.18	24.44	23.7889	23.7889
1983	8	26	33.9778	21	12.9778	24.7091	31.3636	27.6	27.89	23.8222	26.3	24.7778	24.9	94.3333	68.7	80	81.875	29.0556	30.86	29.3667	29.825	23.5556	24.58	23.7	23.9625
1983	8	27	33.8286	24	9.82857	24.8182	31.6909	27.54	27.92	23.7111	26.34	24.9556	24.875	93.1111	67.4	80.6667	80.75	28.7444	30.87	29.8	29.6	23.3778	24.55	23.9556	23.8625
1983	8	28	32.9556	22.88	10.0756	24.7273	31.5727	26.4	27.4333	24.0667	26.36	24.3778	24.9875	95	65.8	85.3333	81.875	29.5222	30.75	29.2444	29.9125	23.8333	24.5	23.6222	24.025
1983	8	29	33.475	23.0889	10.3861	24.4727	31.6	27.64	27.82	23.86	26.36	25.1111	25.0444	94.8	67.1	81.6667	80.7778	29.21	30.86	30.1444	29.8889	23.64	24.54	24.1222	24
1983	8	30	33.1556	23	10.1556	24.2727	30.9818	27.54	27.61	23.84	26.14	24.65	24.9571	94.8889	68.2	78.625	80.375	29.21	30.58	29.05	29.5625	23.62	24.37	23.4875	23.7875
1983	8	31	33.325	22.92	10.405	24.7636	32.0364	27.5333	27.9444	23.9778	26.26	24.7556	24.9125	93.2222	63.9	81	80.625	29.2556	30.29	29.4	29.6625	23.6667	24.23	23.7	23.8625
1983	9	1	33.66	23.6	10.06	24.4667	31.8667	27.96	28.08	23.6727	26.3818	24.9111	25.0667	93	64.7273	78	78.8889	28.7182	30.6545	29.4556	29.7444	23.3273	24.4455	23.7222	23.9222
1983	9	2	33.8444	22.2	11.6444	25.3167	32.2167	27.3636	28.0545	24.0909	26.4545	25.2	25.3	89.1818	63.0909	82.2222	78	29.1636	30.5909	30.3778	30.1111	23.5364	24.4182	24.2889	24.1333
1983	9	3	34.1	22.7455	11.3545	24.3833	32.1	27.66	28.07	23.9818	26.2545	24.5556	25.0125	95.2	64.0909	77.5556	78.2222	29.4636	30.2636	28.6333	29.3333	23.7818	24.2182	23.2889	23.6778
1983	9	4	33.3333	25	8.33333	24.8	30.9	27.44	27.6222	23.88	26.0222	24.825	24.9571	91.5556	69.4444	81.75	81.25	28.97	30.4889	29.6375	29.675	23.51	24.3556	23.85	23.9
1983	9	5	33.0444	25	8.04444	24.7167	31.7818	27.4	27.91	24.0182	26.0364	24.8	24.8889	94.0909	64.6364	80	79.6667	29.3818	29.9182	29.4444	29.5222	23.7455	24.0091	23.7444	23.8
1983	9	6	33.65	23	10.65	24.8545	31.6667	27.98	28.4889	23.9	26.1818	24.96	25.0667	92.3	65.8182	79.4	77.6667	29.03	30.3182	29.6	29.5667	23.54	24.2545	23.86	23.8111
1983	9	7	32.2	22.2	10	24.35	30.5833	27.3273	27.4091	23.7636	25.8545	24.74	24.7889	94	69.6364	81.1	81.5	28.9636	30.1818	29.4	29.38	23.5091	24.1818	23.75	23.74
1983	9	8	32.9333	23.06	9.87333	24.8	32.05	27.8	28.09	23.8909	26.4727	24.8	25.025	92.1818	65.1818	79.75	79.125	28.9727	30.8818	29.4	29.6875	23.5091	24.5727	23.7375	23.8875
1983	9	9	33.3778	24	9.37778	24.55	31.7667	27.86	28.1	24.0364	26.7	24.625	25.1571	94.3636	65.9	76	78	29.4636	31.4	28.7	29.8286	23.7727	24.83	23.3375	23.9429
1983	9	10	34.0889	23.4	10.6889	23.9455	32	28.18	28.17	23.64	26.2	24.875	22.2333	95.7778	64.1	74.75	77.25	28.91	30.07	28.9875	29.125	23.46	24.06	23.4875	23.5625
1983	9	11	34	22.4	11.6	24.95	32.1273	27.9333	28.625	23.9818	26.3273	24.5429	24.9286	90.6364	64.5455	75.7143	75	29.0455	30.4727	28.4429	29.0714	23.5273	24.3	23.1286	23.5
1983	9	12	33.1	24	9.1	24.6909	31.4833	27.4364	27.87	23.72	26.3273	24.66	24.8667	90.9	67.4545	79.1	78.1111	28.59	30.8364	29.06	29.3222	23.25	24.5364	23.56	23.6889
1983	9	13	32.9889	23	9.98889	24.4833	31.2333	27.44	27.77	23.4545	26.3091	24.625	24.9429	90.9	68.9091	77	77.625	28.1727	30.9818	28.7375	29.175	23.0182	24.6091	23.4	23.6
1983	9	14	32.725	23.6	9.125	24.6	31.36	27.1	27.57	23.98	25.9333	24.8	24.975	94	64.4444	81.6667	80.2222	29.35	29.7222	29.6333	29.5778	23.73	23.9444	23.8556	23.8667
1983	9	15	32.775	25	7.775	24.5333	31.35	26.8909	27.4273	23.7818	26.22	24.525	24.9	92.9091	65.5	82	79.75	28.8909	30.46	29.2	29.55	23.4182	24.35	23.6	23.8125
1983	9	16	32.9556	22.6727	10.2828	24.6	31.3455	27.6545	27.81	23.8909	26.36	25.0444	25.0375	93.7273	66.9	81.8889	80.625	29.1455	30.95	30.0556	29.9625	23.5818	24.6	24.1111	24.05
1983	9	17	33.2889	22	11.2889	24.8	31.7	28.1182	28.1727	24.0182	26.24	25.35	25.0571	92.7273	64.9	78.625	78.2857	29.2727	30.42	30.3625	29.6571	23.6818	24.3	24.2375	23.8571
1983	9	18	32.5	22.9818	9.51818	24.5333	31.2	27.18	27.6333	24.0364	26.3111	24.8222	20.8833	93.125	68.4444	81.6667	80.7143	29.4909	30.9222	29.6556	29.6571	23.8	24.5778	23.9	23.8857
1983	9	19	32.825	23.2	9.625	24.55	31.4	26.9091	27.4545	24.0545	26.26	24.54	24.8875	94.7	67.1	81.6	81.3333	29.5364	30.75	29.15	29.6222	23.8273	24.48	23.6	23.8667
1983	9	20	32.1	23	9.1	23.9667	30.5636	27.04	27.1444	23.5636	26.32	24.9333	22.2333	94.9	70.9	83.2222	82.625	28.7	31.33	30.0444	29.9	23.3364	24.8	24.1	24
1983	9	21	31.55	22.4	9.15	24.4167	30.2833	26.8909	27.0727	24.1273	26.0182	24.5111	24.8222	96.4545	72.0909	81	83.5556	29.8	30.8545	29.0889	29.8333	23.9636	24.5455	23.5444	23.9889
1983	9	22	31.725	23.1	8.625	24.4545	29.9636	27.22	27.2889	24.06	25.8889	24.6	24.9167	95.1111	73.6667	80.75	82.7143	29.59	30.8222	29.175	29.7714	23.87	24.5222	23.6	23.9571
1983	9	23	31.9556	23	8.95556	24.2667	30.6182	27.1818	27.3	23.6909	26.22	24.6	24.7667	93.8889	70.5	80	81.5	28.8909	31.09	29.0625	29.4875	23.4545	24.68	23.5375	23.775
1983	9	24	31.4889	22.5455	8.94343	24.3636	30.6727	27.1091	27.1556	23.94	26.0444	24.5333	24.7667	95.3	69.3333	81.6667	82	29.35	30.6444	29.1167	29.55	23.71	24.4333	23.5667	23.8333
1983	9	25	32.1111	22.8	9.31111	24.6833	30.5333	27.26	27.34	23.9273	26.1091	24.5333	24.8	92.5455	70.8182	81.3333	81.6667	29.0545	30.8818	29.1167	29.6	23.5455	24.5909	23.5667	23.8667
1983	9	26	32.3778	23.6	8.77778	24.6833	30.86	27.1273	27.64	24	26.08	24.92	25.2222	94	71.1111	83	82.2222	29.3455	31.3667	30.02	30.4556	23.7091	24.8111	24.06	24.3
1983	9	27	32.325	25	7.325	24.7	31.0667	27.28	27.58	24.0182	26.3455	24.4889	25.025	93.4	69.1818	79.2222	80.7778	29.3909	31.1818	28.7778	29.7333	23.7273	24.7182	23.3889	23.9
1983	9	28	32	22.6727	9.32727	23.9333	30.9167	27.18	27.41	23.3455	26.06	24.7	22.1222	94.9	68.9	81.5	81.875	28.3273	30.6	29.425	29.525	23.1091	24.4	23.725	23.8
1983	9	29	32.3333	23.0545	9.27879	24.5833	30.65	26.6545	27.1273	23.92	25.76	24.55	24.5167	94.1	69.4	84.875	84.6667	29.23	30.01	29.475	29.3333	23.64	24.08	23.7875	23.7167
1983	9	30	32.6	23.6	9	24.6667	31.4333	27.18	27.64	23.7091	26.3273	24.88	25.0444	91.2	68.0909	83.4	80.9	28.6455	30.9455	29.96	29.74	23.3273	24.5909	24.06	23.94
1983	10	1	32.7778	23	9.77778	24.95	31.5333	27.9091	28.1	24.18	26.72	25.15	25.3	92.1	69.1	78.375	79.5714	29.49	31.91	29.9375	30.2857	23.81	25.1	24.0125	24.2286
1983	10	2	32.0444	22.4	9.64444	24.4333	30.4182	27.3636	27.4182	23.8545	26.24	24.8	25	94.9091	73.1	80.6667	83.4444	29.1545	31.43	29.4778	30.1	23.6182	24.84	23.7889	24.1222
1983	10	3	31.4222	24	7.42222	24.2667	29.7667	26.72	26.95	23.7455	26	24.7333	25.0429	94.5556	75.6364	84.5556	85	29.0364	31.2545	29.8	30.1111	23.5091	24.7727	23.9667	24.1556
1983	10	4	32.5714	23.6	8.97143	24.2	30.8	27.6	27.62	23.6	26.42	24.7556	24.9444	94.8182	70.3	78	80.8889	28.7182	31.46	29.1889	29.7778	23.3545	24.88	23.5778	23.9444
1983	10	5	32.0889	24.6	7.48889	24.4167	30.9	26.8545	27.2727	23.7091	26.2545	24.66	24.83	94	69.8182	83.5	82.1	28.8091	31.0818	29.59	29.7	23.4182	24.6727	23.83	23.91
1983	10	6	30.8222	25	5.82222	24.2833	29.9333	26.6	26.76	23.7273	26.0909	24.5143	24.4833	94.8	73.0909	85.1429	85.7143	29	31.1	29.4143	29.4571	23.5091	24.6818	23.7857	23.7714
1983	10	7	32.0222	22.5636	9.45859	24.35	31.0364	27.0909	27.51	23.8182	26.27	24.96	25.05	94.6	68.7	82.9	82.5556	29.1	30.97	30.08	30.0333	23.5909	24.62	24.12	24.1
1983	10	8	31.2667	24.4	6.86667	24.9333	30.45	27.02	27.36	24.0909	26.08	24.6	24.7875	92.3636	71.6	82.7778	83.375	29.3545	30.96	29.3889	29.75	23.7273	24.58	23.7	23.925
1983	10	9	32.0889	23	9.08889	24.7833	31	27.26	27.6778	23.9455	26.24	24.8667	22.2778	91.4	67.7	82	79.625	29.0818	30.78	29.8333	29.6	23.5545	24.5	23.9778	23.8625
1983	10	10	31.4857	22	9.48571	24.4167	30.7167	26.4182	26.9818	24.0727	25.86	24.6667	24.8571	94.4444	68.3	85.5556	83.3333	29.6	30.17	29.7778	29.8667	23.8545	24.17	23.9333	24
1983	10	11	32.4	22.8	9.6	24.6167	30.9333	27.08	27.4	23.9636	26.2	24.775	24.9857	93	69.8182	82.5	81.625	29.2545	30.9364	29.675	29.7875	23.6455	24.5909	23.9125	23.9625
1983	10	12	32.4889	22.3273	10.1616	24.9833	30.95	26.8	27.38	23.7273	25.7091	24.6889	24.7	90.2727	67.1818	83.3333	80.2222	28.5636	29.6727	29.6222	29.2778	23.2364	23.8727	23.8333	23.6556
1983	10	13	31.95	21.4	10.55	24.6	30.8167	26.7273	27.1545	23.8	26.2364	24.3778	24.7143	92.1111	69.5455	83.3333	82.125	28.9	31	29.0111	29.325	23.46	24.6182	23.5222	23.7
1983	10	14	32.625	22	10.625	24.6333	30.7818	27.06	27.3667	24	25.7273	24.325	24.7167	93.8889	67.5455	81	79.7143	29.38	29.7818	28.6625	29.0571	23.74	23.9455	23.325	23.5286
1983	10	15	31.9333	22.5455	9.38788	24.6545	30.8909	27.0364	27.4091	24.2	25.98	24.3778	24.9125	93.375	68.5	78.2222	79.7778	29.1333	30.38	28.5	29.4222	23.6	24.27	23.2111	23.7444
1983	10	16	32.6	22.6	10	24.0833	31.0667	27.6889	27.8111	23.5091	25.9818	24.6	24.7286	94.7273	67.7273	77	79.7143	28.5455	30.2455	28.7429	29.2	23.2364	24.2182	23.3571	23.6
1983	10	17	32.7429	20.8	11.9429	24.35	31.0667	26.8182	27.2455	23.8	25.6909	24.4	24.6375	93.3	66.0909	82.2222	80.5	28.93	29.5182	28.9111	29.1375	23.48	23.8091	23.4667	23.6
1983	10	18	32.3333	21.84	10.4933	24.1455	31.1333	26.8727	27.21	23.44	25.6727	24.4	24.35	92.7778	65.2727	80.375	79.4286	28.32	29.3545	28.8125	28.5143	23.13	23.6909	23.3875	23.2143
1983	10	19	31.8571	22.6	9.25714	24.15	31.2167	27	27.27	23.6	25.8364	24.625	24.5571	94.8	64.8182	81	80.25	28.7273	29.6273	29.2375	28.8875	23.3636	23.8545	23.65	23.425
1983	10	20	31.7444	23.4	8.34444	24.1833	30.5273	26.7636	27.28	23.6222	26.08	24.4	24.6167	93.125	71.5	79.375	80.8571	28.6556	30.95	28.6875	29.4429	23.3111	24.61	23.3125	23.7429
1983	10	21	32.0667	23	9.06667	24.1833	30.55	26.6727	27.0091	23.4	25.8	24.14	24.3	92.9	70.8	80.6	81.7778	28.2545	30.29	28.25	28.9667	23.0636	24.24	23.11	23.4889
1983	10	22	32.125	23	9.125	24.2667	30.3833	27.3	27.34	23.6	25.6	24.72	24.525	92.2222	69.4545	81.9	81	28.55	29.7273	29.45	29.1667	23.23	23.9091	23.77	23.5889
1983	10	23	32.1778	22.84	9.33778	24.85	31.0167	27	27.57	24.0182	26.2	24.55	25.0125	93.0909	68.4545	81.5	80.625	29.2909	30.8	29.15	29.85	23.6909	24.5	23.5875	23.9875
1983	10	24	32.05	24.8	7.25	24.5273	30.95	26.7455	27.32	23.92	25.9273	24.88	24.8778	94.3	66.7273	85.3	81.2222	29.24	30.0727	30.14	29.6667	23.65	24.1	24.13	23.8667
1983	10	25	31.5111	22.32	9.19111	24.6667	29.92	26.58	27.0556	23.78	25.8	24.6	24.8286	91.4444	71.875	84.5556	82.125	28.83	30.475	29.5222	29.6	23.43	24.325	23.8222	23.825
1983	10	26	31.95	24.4	7.55	24.4	30.4667	26.74	27.17	23.7455	26.2	24.6889	24.8875	93.9	71.5455	83.7778	83.1111	28.9182	31.1818	29.6556	30.1111	23.4818	24.7273	23.8778	24.1333
1983	10	27	31.9778	24.8	7.17778	24.45	30.3667	26.7455	27.1	23.9455	25.9091	25	24.93	95.3636	70.3636	86.2	83.8	29.3909	30.4455	30.47	30.05	23.7182	24.3364	24.31	24.1
1983	10	28	32.3429	23.6	8.74286	24.0909	29.8333	26.88	27.1444	23.9111	26.0182	24.475	24.6833	96.375	73.8182	81.375	83.4286	29.4333	31	29	29.9	23.7556	24.6273	23.5	24.0143
1983	10	29	30.775	23.4	7.375	24.2333	29.2167	25.8909	26.3091	23.3091	25.5818	24.32	24.4333	90.8	73.3636	86.6	84	27.9455	30.1818	29.23	29.14	22.8818	24.1818	23.65	23.6
1983	10	30	31.1	24	7.1	24.2167	30.0833	27.0222	27.2222	23.76	26.04	24.4	24.9571	95.4	73.2	81.3333	82.2857	29.03	31.08	28.8444	29.9571	23.54	24.67	23.4333	24.0571
1983	10	31	31.4	22.4	9	23.7818	30.2167	26.9091	26.99	23.0667	25.5091	24.46	24.4143	91.625	68.5455	80.9	79.75	27.6111	29.5091	28.88	28.775	22.7111	23.7818	23.46	23.3875
1983	11	1	32.15	22.6	9.55	24.6909	30.7273	26.48	27.11	23.6889	25.9636	24.275	24.5714	90.875	68.9	81.2857	79	28.7625	30.48	28.4857	29	23.3625	24.32	23.1857	23.5
1983	11	2	32.175	23	9.175	24.82	30.7273	26.86	27.4111	23.69	25.7091	24.6667	24.7125	90.1111	66.8	82.25	78	28.6111	29.51	29.275	28.9857	23.3	23.81	23.65	23.5143
1983	11	3	31.1714	23	8.17143	24.1455	29.8273	26.48	26.75	23.4545	25.5273	24.65	21.9	94.3333	71.5	83.7143	82.2857	28.62	29.9	29.5143	29.2286	23.29	24.01	23.8143	23.6429
1983	11	4	31.375	24.8	6.575	24.1455	29.48	26.58	26.9	23.4	25.4909	24.3778	24.4222	94.7	74	83	82.8571	28.53	30.3889	28.975	29.2143	23.25	24.2667	23.5125	23.6429
1983	11	5	32.4	24.4	8	24.45	31.25	27.0545	27.5364	23.7273	26.2727	24.6857	24.7	94.2727	67.7273	81.5714	79.5714	28.9091	30.8364	29.4	29.1286	23.4273	24.5273	23.7286	23.5714
1983	11	6	32.8	24	8.8	24.2667	31.4167	26.8	27.4	23.3	26.1455	24.64	24.6444	92.8	66.5455	82.9	79.6667	28.01	30.3818	29.45	29.0667	22.92	24.2818	23.75	23.5333
1983	11	7	32.6222	24.8	7.82222	24.7636	31.7667	26.8909	27.56	23.9333	26.6	24.85	25.0143	92.5556	66.1818	83.125	79	29.0778	31.2818	29.825	29.6857	23.5889	24.7727	24.025	23.9
1983	11	8	31.9333	23.8	8.13333	24.4333	31	27.0364	27.3818	23.8889	25.9091	24.54	24.7375	93.3333	65.8182	80.7	79.75	29.1	29.9364	29.08	29.2875	23.5667	24.0273	23.53	23.6625
1983	11	9	32.4222	22.1636	10.2586	24.4727	31.0727	27.24	27.48	23.7636	26.1818	24.94	24.91	93.8	68.5	82.2222	81.4444	29.09	30.88	30.0556	29.9111	23.57	24.54	24.1	24
1983	11	10	32.5556	24.4	8.15556	24.9091	31.0182	27.43	27.67	23.6909	26.1455	24.6	24.7333	90.1	67.8	78.375	78.125	28.6	30.54	28.95	29.075	23.27	24.36	23.4875	23.55
1983	11	11	33.1429	23	10.1429	24.7636	31.3091	27.275	27.4875	23.6182	25.7	24.2	24.3429	91.6	63.8889	76.1429	77.1667	28.58	29.2889	27.9857	28.3	23.28	23.6778	22.8714	23.0833
1983	11	12	33.2	22.8	10.4	24.2909	31.4182	26.5778	27.1444	23.4	25.7091	24.84	24.66	92	62.9	84.625	80.125	28.06	29.12	29.8625	28.8875	22.97	23.55	24	23.45
1983	11	13	32.725	24.8	7.925	24.5333	31.5667	27.24	27.66	23.6909	26.3818	24.35	24.8125	92	66.3636	76.875	77	28.6273	30.8545	28.3	29.075	23.3091	24.5364	23.1	23.55
1983	11	14	32.5333	22.8	9.73333	24.6833	31.15	26.68	27.29	23.5455	26.0545	24.5333	24.7	89.8182	66.9091	82.125	79.25	28.1455	30.3091	29.075	29.1	23.0273	24.2545	23.5625	23.5625
1983	11	15	32.8222	23	9.82222	24.4545	31.4167	27.32	27.6556	23.5	26.2	24.52	24.85	90.7778	67.3636	79.4444	79.5	28.25	30.6364	28.8222	29.1625	23.07	24.4364	23.4	23.625
1983	11	16	32.45	23	9.45	24.0833	31.2833	26.96	27.4	23.28	25.6091	24.3	24.5286	91.7	64.4545	78.625	77	27.88	29.1818	28.325	28.5571	22.87	23.6	23.1125	23.2429
1983	11	17	33.0286	24.6	8.42857	24.5636	31.3091	26.6222	27.1667	23.6364	26.2727	24.68	24.76	92.8	67.5	84.375	81.625	28.52	30.77	29.6125	29.375	23.25	24.46	23.825	23.7
1983	11	18	33.0857	25	8.08571	24.2	31.3818	26.8889	27.2889	23.6182	26.3818	24.475	24.6571	93	68	82	80.8333	28.6	31.14	28.9333	28.9167	23.29	24.7	23.45	23.4833
1983	11	19	32.9	24	8.9	24.8909	31.4636	27.0444	27.4667	23.9455	26.1818	24.56	24.8222	90.5556	66.3	81.375	80.125	28.84	30.28	28.975	29.175	23.41	24.24	23.4625	23.6125
1983	11	20	32.8	22.52	10.28	24.5455	31.5636	27.38	27.73	23.8	26.2364	24.52	24.85	93.3	66.7	78.2222	79.4444	28.93	30.66	28.8222	29.4444	23.46	24.45	23.4111	23.7556
1983	11	21	33.6	25	8.6	24.22	31.86	26.8667	27.7	23.3111	26.2	24.525	24.76	91.8571	65	82.1429	79.4	27.85	30.5111	29.1143	29.34	22.8375	24.3778	23.5714	23.7
1983	11	22	32.6889	24	8.68889	23.8909	31.7091	27.4727	27.75	23.1111	25.84	24.5556	24.4	94.5556	63.7	77.6667	77.625	27.8444	29.51	28.7222	28.4	22.8556	23.8	23.3333	23.1625
1983	11	23	33.225	24.2	9.025	23.8545	31.4667	27.0909	27.49	23.16	25.8545	24.42	24.4778	93.1	64.4545	79.5	78.3333	27.82	29.6091	28.73	28.6222	22.82	23.8455	23.32	23.2667
1983	11	24	32.8444	24.2	8.64444	24.2909	31.66	27.0545	27.58	23.46	25.9778	24.5	24.7222	93.2	62.8889	79.9	78.5556	28.37	29.6667	28.92	29.0889	23.13	23.8556	23.47	23.5444
1983	11	25	32.525	23.4	9.125	24.1333	30.7	26.5	26.8556	23.4	25.8667	24.7333	24.6125	93.625	68.5556	86.4444	83	28.2875	30.0667	29.9444	29.35	23.075	24.1111	24.0444	23.7125
1983	11	26	31.8667	23	8.86667	24.28	29.8444	26.3111	26.6444	23.6	25.375	24.275	24.5857	94.5	70.75	83.25	83.125	28.7556	29.4625	28.8	28.95	23.3778	23.75	23.4	23.4875
1983	11	27	32.425	25	7.425	23.8222	31.4222	27.1111	27.3667	23.275	26.15	24.475	24.625	95	64.625	79.75	79.625	28.2125	30.2625	28.8	29.075	23.0375	24.2125	23.4125	23.5625
1983	11	28	31.9714	24.8	7.17143	24.0444	31.2222	27.35	27.5125	23.5	26.175	24.6857	24.7857	94.875	64.875	78.8571	79.1429	28.5625	30.3	29.1143	29.3143	23.2375	24.225	23.5857	23.7
1983	11	29	31.825	23.8	8.025	24.34	30.6667	26.86	27.2556	23.75	25.975	24.6667	24.7286	92.75	68.875	83.8889	80.8571	28.7625	30.425	29.5778	29.3857	23.3875	24.3125	23.8333	23.7286
1983	11	30	32.4857	23.6	8.88571	23.9818	31.7273	27.38	27.66	23.2444	25.82	24.4222	24.3571	92.5	63.3	78.5556	78.125	27.9778	29.47	28.5556	28.8	22.9111	23.75	23.2333	23.375
1983	12	1	33.1778	23	10.1778	24.0909	31.6545	26.6364	27.2818	23.0545	25.9455	24.1778	24.4222	91.8182	63.9091	80.8889	78.8889	27.5	29.7455	28.4333	28.6222	22.6455	23.9091	23.1667	23.2889
1983	12	2	33.375	23.5	9.875	24.0727	31.4909	26.56	27.13	23.1455	25.8182	24.5333	24.625	91.9	64.3636	81.75	79.875	27.7273	29.5364	28.775	28.7125	22.7727	23.8	23.3875	23.3125
1983	12	3	32.125	23.4	8.725	23.7818	30.8182	25.86	26.54	23	25.2636	23.88	24.1556	93.1	64.5455	83.5556	80.7778	27.6091	28.5364	27.8444	28.0556	22.7	23.2273	22.8	22.9556
1983	12	4	32.575	23	9.575	23.8909	31.1111	26.5556	27.2	22.9273	25.7	24.2667	24.4125	91.3	64.8889	80.625	79.125	27.3818	28.9	28.1375	28.2125	22.5273	23.3889	23	23.0375
1983	12	5	32.9111	24	8.91111	23.4727	30.9636	27	27.1182	22.74	25.4364	24.0909	24.1333	92.7778	65.5455	79.7273	79.7	27.14	28.8818	28.1636	28.1	22.41	23.4273	22.9727	22.97
1983	12	6	32.125	23	9.125	23.4727	30.7273	26.46	26.83	22.5818	25.2545	23.8667	24.1375	92.2	65.4545	79.7778	79.5556	26.8545	28.6	27.7556	28.0444	22.2182	23.2273	22.7667	22.9222
1983	12	7	33.475	22	11.475	23.5818	31.8727	28.2222	27.9556	22.6909	25.3636	24.1	21.5889	92.2	59.6364	72.125	75.125	27.0364	28.1091	27.4	27.7125	22.3273	22.9727	22.5375	22.7125
1983	12	8	33.6	22.8	10.8	23.9455	32.4	26.9091	27.5455	22.9636	25.9167	24.26	24.4	91.4	60.6667	80.7	78.2	27.4545	29.2417	28.53	28.56	22.5636	23.5833	23.22	23.21
1983	12	9	33.26	23	10.26	23.7455	31.7667	27.2667	27.6636	22.6	25.6667	24.4909	24.3556	90.1	62.0833	80.6364	77.4	26.7364	28.925	28.9727	28.12	22.1364	23.45	23.4545	22.95
1983	12	10	33.22	24.6	8.62	23.3	31.65	27.0667	27.2917	22.6182	25.35	24.52	24.1	91.5455	61.1667	81.6	78.2	26.8909	28.2667	29.1	28.02	22.1818	22.9833	23.53	22.86
1983	12	11	33.5111	22.2	11.3111	22.9167	32.2	26.4167	26.9833	22.2182	25.05	23.98	23.75	92.5455	56.5	81.4	76.8	26.2364	27.1	28.13	27.17	21.8182	22.3333	22.98	22.39
1983	12	12	32.88	22.8	10.08	23.2167	31.9167	26.6333	27.1083	22.3	25.3333	23.9455	23.93	92	59.75	80.2727	77.5455	26.4167	27.975	27.9	27.4364	21.9167	22.8917	22.8273	22.5364
1983	12	13	33.2	23	10.2	23.5231	31.7846	26.55	27.1	22.6	25.8	24.1636	24.1364	92.5385	62.6154	81.7273	79	26.8769	29.2923	28.5091	28.1182	22.2231	23.6538	23.1909	22.9727
1983	12	14	33.4667	23.6	9.86667	23.0462	32.2923	26.9455	27.3455	22.3077	25.4	24.0727	23.9091	93.9231	57.9231	79.9091	77	26.5308	27.9538	28.1545	27.5091	21.9923	22.8308	22.9273	22.5545
1983	12	15	33.7333	24.2	9.53333	22.7667	32.5692	27.0833	27.5	21.9	25.4077	24.2909	23.8091	92.8333	56.6154	79.7273	76.0909	25.8083	27.8154	28.4818	27.2091	21.5333	22.7154	23.1	22.3636
1983	12	16	33.4222	24	9.42222	22.3231	32.4	26.5667	27	21.5846	25.5077	23.7167	23.5917	93.8462	58.1538	80.0833	77.0833	25.4077	28.1462	27.5917	26.975	21.2462	22.9538	22.575	22.225
1983	12	17	32.95	24	8.95	22.1833	32.3167	26.52	27.0556	21.3667	25.5385	23.4333	23.3727	93.3333	59.5833	78.9	76	24.9917	28.7083	27.21	26.7333	20.9917	23.2667	22.39	22.1111
1983	12	18	33.7778	23.8	9.97778	22.8769	32.8923	26.9	27.4417	21.6769	24.9833	23.5167	21.6417	89.5	53.5833	76.1667	72.6364	25.2154	26.525	26.8	26.3273	21.1538	21.9417	22.1833	21.8273
1983	12	19	33.6	24	9.6	22.6167	32.8	26.8	27.3545	21.6833	25.1167	23.5	23.3222	90.8	54.25	76.75	74.2727	25.4333	26.9083	26.8167	26.5	21.275	22.1667	22.1833	21.9636
1983	12	20	33.4444	23.6	9.84444	22.4154	32.6923	27.0667	27.3333	21.4154	25.1538	23.6182	23.32	91	54.9231	74.8182	73.1818	24.9462	27.0385	26.8727	26.0909	20.9538	22.2615	22.2273	21.7091
1983	12	21	34.1111	24.6	9.51111	22.4923	32.9692	26.5167	27.1667	21.2154	25.2769	23.7333	23.35	89.7692	54.5385	79.75	74.0833	24.4385	27.2	27.575	26.225	20.6462	22.3538	22.65	21.7667
1983	12	22	34.2222	24.6	9.62222	21.9846	33.1538	26.8364	27.2	20.9846	25.2615	23.4889	23.3333	91.9231	53.5385	77.5556	74.2222	24.2923	27.0308	26.9222	26.2889	20.5231	22.2538	22.2556	21.8
1983	12	23	34.3333	22.6	11.7333	22.0364	33.1667	26.8364	27.19	20.8182	24.8	23.4	23.1	89	50.9167	76.4	72.4444	23.8727	25.8167	26.64	25.4444	20.2636	21.5583	22.09	21.3
1983	12	24	34.28	24	10.28	23.0923	32.7692	27.0364	27.4273	21.3385	25.5833	23.5455	23.48	86.3077	56.8333	75.4545	73.6	24.2923	28.1333	26.8	26.47	20.5615	22.9667	22.1273	21.91
1983	12	25	34.7556	19.76	14.9956	23.2333	33.0308	27.2182	27.6727	21.65	25.5077	23.62	23.39	87.25	55.4615	74.6	71	24.8833	27.7154	26.79	25.95	20.9583	22.7	22.12	21.59
1983	12	26	34.6889	19.64	15.0489	22.7273	33.1846	27.4364	27.8889	21.4364	25.2	23	23.2333	89.6364	53.1538	70.2727	70.3333	24.7545	26.8077	25.2455	25.5889	20.8545	22.1615	21.1182	21.3778
1983	12	27	34.66	24	10.66	22.8769	33.2462	27.75	28.0167	21.4615	25.4615	23.4667	23.4667	88.7692	54.0769	71.0833	70.5833	24.7154	27.4615	26.1167	26.0167	20.8538	22.5462	21.75	21.6667
1983	12	28	34.4667	23	11.4667	22.6462	32.9692	28.1818	28.1	21.3846	25.0154	23.75	23.35	90.0769	53.3077	68.6364	69.9091	24.6923	26.5077	26.1545	25.7	20.8462	21.9692	21.7091	21.4727
1983	12	29	34.82	21.8	13.02	22.5833	33.2615	27.7556	27.8556	21.3333	25.4917	23.28	23.4	89.9167	54	68.3333	69.75	24.5917	27.5083	25.2667	25.5625	20.775	22.575	21.1778	21.3875
1983	12	30	34.34	23.6	10.74	22.3	32.4615	27.4833	27.5545	20.9231	24.8769	23.4833	23.31	88.5	55	72.5833	72.1818	24.3333	26.5077	26.4167	25.7091	20.5667	21.9385	21.85	21.4182
1983	12	31	34.34	24	10.34	22.5333	33.1833	27.6545	27.5556	21.4667	25.1833	23.8364	23.0375	90.4545	52.9167	73.8182	72.4444	24.9917	26.7833	27.1182	25.8667	20.9833	22.15	22.3	21.5222
1984	12	31	20.2456	16.7159	3.52966	18.5484	19.9097	16.7387	15.9645	17.9871	21.7355	21.0903	18.4387	72.8065	52.4516	70.2581	62.6774	21.3581	25.6032	25.5871	22.929	17.7323	20.1419	20.3839	18.4065

## Sheet: 1984
						Temperature				Temperature				Relative Humidity				Pressure				Dew temperature
Year	Month	Day	Maximum	Minimum	Max-Min	1899-12-31 07:00:00	1899-12-31 13:00:00	1899-12-31 19:00:00	Average	1899-12-31 01:00:00	1899-12-31 13:00:00	1899-12-31 19:00:00	Average	1899-12-31 01:00:00	1899-12-31 13:00:00	1899-12-31 19:00:00	Average	1899-12-31 07:00:00	1899-12-31 13:00:00	1899-12-31 19:00:00	Average	1899-12-31 07:00:00	1899-12-31 13:00:00	1899-12-31 19:00:00	Average		Month	Taverage	Hraverage
1984	1	1	35.1778	20.4909	14.6869	23.8308	33.8308	28.1538	28.5077	22.2462	24.9	23.6182	23.5455	87.4615	49.25	70.6364	68.4545	25.8923	25.6333	26.3182	25.7727	21.5846	21.3917	21.8636	21.5091		January	28.2635	69.4116
1984	1	2	35.4182	20.42	14.9982	23.0615	34.1167	27.5455	28.01	21.8462	25.18	23.8154	23.78	90.2308	48.8	73.5455	71.125	25.4538	26.08	26.8636	26.425	21.3385	21.72	22.2182	21.9375		February	28.4878	69.3319
1984	1	3	35.16	19.7636	15.3964	22.3692	33.6	28.7091	28.2778	21.5846	25.45	23.5077	23.4583	93.4615	52.3636	65.5455	69.5556	25.3385	26.8727	25.6636	25.4111	21.2462	22.1818	21.4091	21.2667		March	28.9822	70.4991
1984	1	4	34.76	20.14	14.62	22.2769	33.7692	28.45	28.2583	21.7167	25.1	23.8667	23.46	92.9167	50.6667	68.75	70	25.475	26.275	26.6167	25.88	21.3667	21.85	22.0583	21.61		April	28.8478	76.5179
1984	1	5	34.46	20.82	13.64	22.9385	33.2769	28.4308	28.2846	21.8	25.4154	23.8154	23.6769	90.6154	53.7692	69.3077	71.3077	25.4385	27.3615	26.5154	26.4385	21.3	22.4846	22.0077	21.9308		May	28.2226	80.4839
1984	1	6	33.3455	21.4	11.9455	23.6182	32.6462	27.7077	27.8818	22.2364	24.9538	23.9167	23.7	87.8	54.6154	72.75	70.6	25.9636	26.5308	27.1083	26.06	21.6727	22.0154	22.325	21.73		June	28.4515	78.2582
1984	1	7	33.4833	20.5455	12.9379	22.1231	31.9231	27.3231	27.1846	21.4	24.1846	23.4	23.2273	93.4167	53.7692	73.5	74.25	25.1	25.2077	26.3917	25.6167	21.0769	21.0538	21.9	21.375		July	28.3049	76.4019
1984	1	8	34.4333	20.58	13.8533	22.0769	33.0923	28.3077	27.9538	21.2692	24.6	23.6462	23.2583	92.75	50.4615	68.3846	70.7692	24.8538	25.3846	26.1923	25.4923	20.9	21.2615	21.7846	21.3231		August	28.0407	78.2679
1984	1	9	34.5667	20.0182	14.5485	21.4667	33.4	28.0909	27.81	20.6833	24.7538	23.5556	23.2222	93.25	50.0769	67.7778	70.8889	23.9583	25.5692	25.8667	25.5556	20.3083	21.3692	21.6111	21.4111		September	27.711	80.1821
1984	1	10	34.9636	19.7	15.2636	21.4769	33.7692	28.1231	27.8769	20.5692	25.1385	23.5833	23.0917	92.3846	50.5385	69.1667	70.8333	23.7	26.3308	26.1167	25.4167	20.1615	21.8154	21.7583	21.2667		October	27.2922	81.7451
1984	1	11	34.8	19.1455	15.6545	21.5385	33.8769	28.7231	28.2308	20.7692	24.9077	23.4833	23.025	93.4615	48.5385	64.8333	68.6667	24.0846	25.6769	25.45	25	20.4154	21.4	21.3333	21		November	27.3545	79.7061
1984	1	12	34.3091	20.3455	13.9636	21.8	33.2308	28.2923	27.9154	20.8923	24.6769	23.2462	22.9308	92.5385	50.3077	65.9231	69.6923	24.1385	25.5077	25.2077	24.9538	20.4692	21.2846	21.1769	20.9846		December	27.3713	75.5707
1984	1	13	34.5455	19.2727	15.2727	21.3077	33.25	27.6154	27.6833	20.2462	24.9818	22.6308	22.67	90.25	51	66.5385	68.5455	23.1308	26.1818	24.2385	24.6091	19.7462	21.7182	20.5154	20.7364
1984	1	14	34.9333	19.2545	15.6788	21.15	33.8308	28.0154	27.7083	20.2333	24.3538	22.9846	22.23	90.9	46.3077	66.2308	68.5	23.1917	24.2615	24.8077	24.1833	19.7833	20.5154	20.8615	20.4583
1984	1	15	34.7636	19.4	15.3636	21.6	33.6545	27.9538	28.0818	20.3077	24.3091	22.8	22.59	89.4615	46.6364	66.1818	66.9	23.0692	24.3	24.4	24.07	19.7077	20.4818	20.6364	20.39
1984	1	16	34.5167	19.64	14.8767	21.8769	33.5167	28.3385	28.2167	20.8	24.55	23.8	23.1167	91	48.3333	69.7692	69.5	23.9615	24.975	26.5385	25.2167	20.3231	20.975	22.0154	21.1417
1984	1	17	34.7667	19.5636	15.203	21.8692	34.15	28.6615	28.4083	21.25	24.8	23.6308	23.1833	92.3333	46.9167	67	67.1818	24.7333	25.125	25.9385	24.7636	20.85	21.05	21.6	20.8636
1984	1	18	35.18	20.8444	14.3356	22.2545	33.9818	28.4167	28.0875	21.3091	25.1636	23.8	23.6714	92.0909	49.7273	69.4545	72	24.8364	26.1818	26.4636	26.4429	20.8818	21.7727	21.9182	21.9286
1984	1	19	35.5333	19.6182	15.9152	22.06	34.3167	28.9077	28.23	20.52	25.1	23.7692	22.95	87.2	47.9167	66.6923	67.5	23.25	25.8083	26.0769	24.78	19.81	21.5833	21.7231	20.88
1984	1	20	35.3818	20.1273	15.2545	22.65	33.8333	28.5385	28.3818	21.0769	25.2	23.6167	23.36	87.1818	50.25	68.5	68.1	24.225	26.3917	26.1	25.36	20.5333	21.9083	21.7083	21.27
1984	1	21	35.1455	20.5667	14.5788	22.5455	34.1	28.9	28.6111	21.2909	25.2545	23.65	23.2714	88.8	50	65.5833	68.875	24.5727	26.4636	25.7917	25.6375	20.7545	21.9091	21.5167	21.3875
1984	1	22	35.2	20.34	14.86	23.2167	33.9333	28.6462	28.9364	22.0333	25.6667	23.9333	24.0444	89.3636	52.1667	68.3333	69.5	25.8	27.55	26.725	26.94	21.5333	22.6167	22.1083	22.27
1984	1	23	35.1091	19.74	15.3691	22.3	33.7167	28.1385	28.2091	21.3	25.1833	23.3846	23.05	91.0909	50.5	68.3846	69.7273	24.825	26.4917	25.7615	25.5364	20.8583	21.8917	21.4	21.2909
1984	1	24	35.25	20.3	14.95	22.5385	33.8769	29.22	28.7	20.9167	25.4769	23.68	23.3556	88.1667	51.5385	67.8889	68.75	23.9167	27.0923	26.2778	26	20.2667	22.3	21.8333	21.6375
1984	1	25	35.3273	19.6727	15.6545	22.3692	33.7538	29.3167	28.7167	21.4308	25.2769	23.4615	23.3923	92.4615	51.3846	60.4167	67.6667	25.0538	26.6846	24.4417	25.275	21.0154	22.0615	20.6	21.1417
1984	1	26	35.44	19.2182	16.2218	23.0545	33.8727	28.5273	28.9	21.7273	25.4182	24	23.8667	89.4545	51.7273	68.5	68.625	25.2182	26.9364	26.33	26.1625	21.1636	22.2091	21.79	21.725
1984	1	27	35.15	19.7636	15.3864	22.45	33.2769	28.6667	28.2727	21.3833	25.2462	23.6615	23.55	91.1667	53.0769	65.8333	70.6364	25.0083	26.8846	25.625	26.1455	20.925	22.1769	21.3917	21.7091
1984	1	28	35.2364	19.85	15.3864	22.5692	33.5077	28.6923	28.3692	21.2923	25.1667	23.2833	23.2273	89.4615	51.75	63.5833	68.4545	24.6538	26.525	24.9917	25.3727	20.7231	21.9583	20.9417	21.1818
1984	1	29	34.82	20.6364	14.1836	22.0667	33.45	28.8923	28.3818	21.1833	25.2167	23.5846	23.3636	92.5	52.1667	65.1538	70.1818	24.675	26.7583	25.6538	25.8182	20.775	22.0417	21.4	21.5091
1984	1	30	35.4167	20.52	14.8967	22.8308	34.2154	28.8923	28.7154	21.7077	25.3846	23.2308	23.4308	90.8462	49.7692	63.1538	67.8462	25.3538	26.6538	24.8231	25.6077	21.2308	22.0231	20.9077	21.3769
1984	1	31	35.3833	20.4	14.9833	23.1818	34.7	29.2538	29.3667	21.6727	25.6667	23.4308	23.9	88.0909	49.3333	62.8462	67.125	24.9818	27.1111	25.0615	26.3125	21.0273	22.3	21	21.8
1984	2	1	35.05	20.575	14.475	22.3833	34.0364	28.0364	28.29	21.5818	24.9	23.78	23.4333	92	48.7	70.3	69.4444	25.2364	25.59	26.63	25.7556	21.1636	21.31	22.04	21.4444
1984	2	2	35.2444	20.8333	14.4111	22.1	33.6182	28.3455	28.38	21.32	25.4	23.76	23.6625	91.2	53.1	69.3	70.25	24.76	27.15	26.44	26.2875	20.85	22.31	21.92	21.8
1984	2	3	35.1778	20.6	14.5778	22.5	33.7833	27.9	28.01	21.4364	25.2909	23.6	23.4111	90.3636	51.9091	70.5556	71.1111	24.8455	26.7818	26.4	26.0556	20.9091	22.1182	21.8556	21.6556
1984	2	4	35.275	21.425	13.85	23	33.2333	28.7818	28.4727	21.8	24.8545	23.46	23.2444	92.4	50.6364	63.3	68.2222	25.68	25.9545	25.3	25.4222	21.42	21.5455	21.14	21.2222
1984	2	5	35.4	21.55	13.85	22.5833	33.3833	28.6	28.3364	21.56	25.0364	23.58	23.2111	92.7	52.0909	67.3	68.6667	25.27	26.4182	25.87	25.2889	21.17	21.7818	21.49	21.1333
1984	2	6	34.7714	21.55	13.2214	22.5167	32.85	28.0818	27.9364	20.86	25.3818	23.12	23.0556	88.8	55.6364	64.8	68.6667	23.82	27.5091	24.92	25.1556	20.24	22.5727	20.98	21.1
1984	2	7	35.1429	21.05	14.0929	22.9333	33.6667	28.7091	28.5	21.56	25.6364	24.26	23.825	89.2222	52.2727	68.7	69.2222	25.07	27.5	27.26	26.2111	21.03	22.5818	22.41	21.7889
1984	2	8	34.9333	21.7	13.2333	23.6	33.6636	27.9818	28.52	22.76	25.5333	24.1778	24.1571	92.4	54	73.8889	74.2857	27.15	27.5111	27.6111	27.5571	22.38	22.6333	22.6333	22.6143
1984	2	9	34.4222	21.9333	12.4889	23.5	33.2182	28.6364	28.46	22.62	25.925	24.2667	24.3	91.4	57.375	70.7778	73.5	26.79	28.8125	27.5333	27.7833	22.19	23.4	22.5889	22.8
1984	2	10	35.5	21.975	13.525	23.5091	33.5167	28.3	28.4889	22.5273	25.7455	23.84	20.3333	91.4	54.7273	71.6	72.6	26.7545	28.1636	26.98	27.54	22.0909	22.8909	22.24	22.56
1984	2	11	35.1778	22.375	12.8028	23.2167	33.3091	28.9273	28.71	22.1636	25.7455	23.62	23.7556	89.4	55.3636	64.3	69.1	26.0545	28.1455	25.72	26.37	21.6455	22.9818	21.44	21.87
1984	2	12	35.5556	22.175	13.3806	23.5167	33.55	28.4667	28.5556	22.5818	25.5636	23.55	23.9125	90.9091	53.4545	67	70.7143	26.7182	27.5545	26.0429	26.8571	22.1091	22.5545	21.6714	22.1857
1984	2	13	35.6	21.6286	13.9714	23.4833	33.2167	28.6	28.4727	22.4	25.3818	23.82	23.7778	91.2	54.3636	67.4	70.3333	26.4	27.3273	26.38	26.4444	21.96	22.4727	21.89	21.9333
1984	2	14	35.475	21.1333	14.3417	23.5167	33.6333	28.4364	28.5455	21.6545	25.2364	23.56	23.5	84.8182	50.0909	65.7	67	24.7	26.4545	25.77	25.71	20.8091	21.8909	21.52	21.45
1984	2	15	35.1429	21.275	13.8679	23.0167	33.76	28.3818	28.33	21.6545	25	23.5778	23.225	88.3636	47.8889	66.1111	67	25.0545	25.7	25.7667	25.175	21.0182	21.3778	21.5556	21.1125
1984	2	16	35.9778	20.9143	15.0635	23.0833	34.25	28.8545	28.8	21.6909	25.0727	23.76	23.41	88.3636	46.9091	65	66.1	25.0545	25.6727	25.96	25.3	21.0364	21.3273	21.6	21.18
1984	2	17	35.875	21.4286	14.4464	23.4364	33.9636	28.875	28.8125	21.86	25.36	23.4857	23.3857	87	49.7	63	64.8571	25.19	26.62	25.2714	25.2	21.16	22.03	21.2	21.1571
1984	2	18	35.9667	21.9333	14.0333	23.4727	34.0364	28.66	28.7	22.04	25.56	23.8222	23.7111	88.7	50.2	66.8889	68.2222	25.69	27.05	26.2667	26.1	21.44	22.33	21.8111	21.7222
1984	2	19	35.4857	21.8286	13.6571	23.6	33.6727	28.62	28.6	22.44	25.34	23.9333	23.6875	89.2222	51.1	67.8889	69.4444	26.45	26.79	26.6111	26.3778	21.93	22.15	22.0444	21.9
1984	2	20	35.55	21.2333	14.3167	23.3818	33.9818	28.6222	28.6222	21.92	25.62	23.95	20.825	84.75	51.9	67.875	68	25.34	27.42	26.5625	26.0375	21.27	22.48	21.9625	21.65
1984	2	21	35.65	20.8	14.85	23.6	34.12	29.8222	29.2875	22.2222	25.34	24.275	23.8714	88.5556	49.9	64.125	66.2857	25.8556	26.54	26.7	26.1286	21.6111	22.01	22.0625	21.7429
1984	2	22	36	21.7143	14.2857	23.8364	34.24	29.1333	29.1	22.08	25.8	23.975	23.875	85.3	50.5556	65.875	66.625	25.33	27.5222	26.4625	26.275	21.26	22.6333	21.9	21.8375
1984	2	23	36.2857	20.9333	15.3524	23.2	34.02	28.45	28.6143	21.6	25.3556	23.4	23.35	87	49.5556	68.8333	68.5	24.79	26.5556	25.7833	25.5167	20.9	22.0222	21.3833	21.3
1984	2	24	35.575	21.5667	14.0083	23.66	33.4	28.75	28.4714	21.88	25.58	23.6	23.5857	86	53.7	66.7143	69.1429	25.15	27.63	25.9714	26.1714	21.06	22.63	21.5429	21.6571
1984	2	25	34.9	22.0286	12.8714	23.2222	33.44	28.2889	28.0857	21.4667	24.85	23.2857	22.9833	85.8889	53.5	67.7143	70.3333	24.6333	26.1625	25.4857	25.1667	20.6556	21.6	21.0429	20.9
1984	2	26	35.0286	21.6571	13.3714	23.1	33.3	28.5333	27.9	21.9111	24.9111	23.4857	23.1	90.1111	51.5556	66.8571	71	25.7333	26.1556	25.8	25.5667	21.3667	21.5556	21.4	21.1833
1984	2	27	35.55	21.8286	13.7214	23.0909	33.8	28.5	28.2	21.88	25.2222	23.4571	23.3857	89.1	52.625	68.5714	71.6667	25.57	27.5125	25.9857	26.8833	21.3	22.6125	21.5429	22.1833
1984	2	28	35.6286	21.55	14.0786	24.04	34.18	28.1556	28.4571	22.54	25.925	23.7714	24	88.4	52.375	71.4286	71	26.45	28.025	26.8429	27.05	21.92	22.7625	22.0857	22.1667
1984	2	29	35.3333	23.4	11.9333	24.2667	33.5333	28.5333	28.6667	22.7	25.8	25.1	24.55	80	56.5	71.5	69.5	25.9	28.3	29.1	27.75	21.65	23.1	23.55	22.8
1984	3	1	35.6667	22.5429	13.1238	24.4545	34.04	28.6667	29.0857	23.3636	25.9	24.6857	24.3	89.5	51.625	73.7143	68.8	27.82	27.825	28.5857	26.78	22.8	22.8	23.2571	22.22
1984	3	2	34.725	22.5143	12.2107	23.98	33.4364	29.2667	29.6143	23.0444	25.42	23.8	24.2167	89.8889	53.9	64.875	67.1667	27.3667	27.26	26.0125	26.8333	22.5111	22.48	21.675	22.2167
1984	3	3	35.4	21.7143	13.6857	24.3455	34.1455	28.6667	28.8667	22.9273	25.6	24.3714	24.25	88	50.8	71.8571	70.5714	27.18	27.14	27.8	27.0143	22.4	22.38	22.7714	22.3286
1984	3	4	36.2	21.5667	14.6333	23.9667	34.1455	29.2	29.11	22.8909	25.88	24.2857	24.2286	90.2727	52.2	69	70.1429	27.1727	27.9	27.3714	27.2429	22.3818	22.87	22.5429	22.4429
1984	3	5	35.8	22.4571	13.3429	24.3455	33.8818	28.3778	28.5625	23.36	25.86	24.2	24.35	91.2222	53.9	74	77	28.09	28.13	27.7	28.58	22.97	23	22.7333	23.26
1984	3	6	35.725	22.2286	13.4964	24.4	33.78	29.0222	28.875	23.2182	25.8889	24.425	24.4286	88.5	55	67.5	70.8571	27.32	28.2778	27.4375	27.6571	22.48	22.9889	22.5375	22.6429
1984	3	7	35.35	22.825	12.525	24.1167	34.26	28.8	29.0111	22.8727	25.9111	24.375	24.175	89.3636	53.1111	67.625	69.375	27.1273	28.0556	27.3625	27.05	22.3182	22.8111	22.5	22.2625
1984	3	8	35.95	22.65	13.3	24.2727	34.36	28.2667	28.875	23.14	25.9111	24.025	24.2286	90.3	51.7778	69.25	69.1429	27.56	27.8778	26.9625	27.1	22.65	22.8111	22.2625	22.3571
1984	3	9	35.4857	22.4	13.0857	24.5167	33.7455	29.2	29.1222	22.74	25.76	24.1778	24.025	87.8	53.6	67.1111	69.875	26.77	27.85	26.8778	26.9625	22.1	22.74	22.2333	22.175
1984	3	10	35.6571	21.3	14.3571	23.9333	34.3091	29.42	29.26	22.5273	25.96	24.1778	24.2667	87.1818	52.8	64.4444	68.8889	26.3091	28.14	26.5778	27.1667	21.8364	22.9	22.0222	22.3556
1984	3	11	35.2286	22.5	12.7286	24.0333	33.5455	28.78	28.73	22.8	26.06	24.2667	24.3	88.4545	57.1	69.4444	71.8889	26.8727	29.07	27.3667	27.6444	22.2	23.34	22.5111	22.6
1984	3	12	35.55	22.8571	12.6929	24.5818	33.52	28.98	29.0625	23.1636	25.8889	24.875	24.6857	89	57	70.5	70.8571	27.4727	28.4778	28.625	28.1286	22.5818	23.1778	23.2125	22.9429
1984	3	13	35.3714	22.7143	12.6571	24.5636	34.2	29.38	29.55	23.4182	25.8889	24.875	24.8429	91.0909	53.3333	68.375	69.7143	28.1545	28.0556	28.3625	28.2	22.9636	22.9333	23.05	22.9714
1984	3	14	35.85	22.4286	13.4214	24.5667	32.8545	28.4	28.6111	23.0545	25.44	24.0286	23.9	84.9	57.4	72.8571	72.4286	27.0091	27.83	27.3	27.1857	22.3091	22.78	22.4857	22.3857
1984	3	15	34.4286	22.5143	11.9143	23.9667	32.7091	28.5	28.36	23.2545	25.68	24.0667	23.7667	92.1818	59.2	73.6667	74	28.0182	28.58	27.5	26.8833	22.8727	23.16	22.6167	22.2
1984	3	16	35.425	21.76	13.665	24.6545	33.1333	28.68	28.7143	23.1091	26.025	24.4	24.1	88	58.375	69.625	70.3333	27.3182	29.15	27.7125	27.0833	22.4909	23.5625	22.6625	22.3667
1984	3	17	35.8571	22.48	13.3771	24.0364	33.3	28.62	28.6778	23.02	25.6222	24.65	24.1	89.5556	55.3333	72.75	72.125	27.41	27.9111	28.4	27.5125	22.52	22.8778	23.15	22.625
1984	3	18	34.8571	21.7714	13.0857	23.9333	33.2545	28.7111	28.6444	22.7636	25.56	24.3333	23.9833	91	56.1	69.5	70	26.9818	27.84	27.5333	26.7333	22.2818	22.74	22.6167	22.1167
1984	3	19	36.3	22.0286	14.2714	24.0364	34.1455	29.32	29.28	23.24	25.92	25.2	24.7286	91.3333	52.7	69.375	71	27.91	28.02	29.025	28.3625	22.87	22.91	23.4875	23.1125
1984	3	20	35.6571	22.4857	13.1714	23.9833	33	28.75	28.67	23.1818	26.02	24.875	24.4143	90.9	58.7	71	73.25	27.7727	29.19	28.7125	28.575	22.7727	23.5	23.2375	23.1875
1984	3	21	35.1714	22.6	12.5714	24.6833	33.1455	28.88	28.96	23.6	26.02	24.2	24.5	90.1	57.6	68.4286	73.1667	28.29	29	27.0714	28.0833	23.11	23.47	22.3571	22.95
1984	3	22	35.6	23.2	12.4	24.4833	33.6545	29.48	29.32	23.36	26.84	24.725	24.3667	91.5556	59.2	65.5	71.1429	28.15	30.89	27.8	28.3143	22.96	24.46	22.7375	23
1984	3	23	35.4	22.5714	12.8286	25.0833	33.76	29.8	29.6222	23.14	26.2889	24.7333	24.5286	85.3	54.4444	65.1111	67.1429	27.13	29.0889	27.7	27.5429	22.34	23.4778	22.7111	22.5571
1984	3	24	35.2	22.9	12.3	24.4333	33.5	28.3778	28.6444	22.56	25.92	24.225	23.9286	86.3	54.6	69.25	69.7143	26.3	28.38	27.275	26.7571	21.83	23.1	22.4625	22.1
1984	3	25	35.2667	21.96	13.3067	24.1833	33.8	28.225	28.6	22.32	26.1778	24.5714	24.3333	88	54.8889	71.8571	70.6667	26.08	28.8	28.2143	27.5333	21.68	23.3778	23.0143	22.5833
1984	3	26	35.6857	22.625	13.0607	24.35	33.2909	28.9	28.91	23.04	25.8	24.6	24.0571	89.7778	56.1	68.5556	70.75	27.47	28.36	27.9111	27.4375	22.56	23.1	22.7778	22.5375
1984	3	27	35.6857	22.3714	13.3143	24.1333	33.6727	28.86	28.93	22.8364	25.8	24.2	24.2444	90.5455	53.5	69.1111	70.8889	27.1182	28.03	27.2667	27.3667	22.3727	22.88	22.4222	22.4778
1984	3	28	36.525	22.8286	13.6964	24.6	34.14	29.55	29.3625	22.9818	25.3667	23.9	23.85	88	49.5556	64.6667	67.6667	27.1091	26.5667	26.0833	26.2333	22.3545	21.9556	21.6833	21.8
1984	3	29	36.9	22.9333	13.9667	24.76	34.08	29.25	29.2	22.9333	25.8889	24.4	24.0167	86.4444	52.6667	68.4286	68.1667	26.9111	28.0111	27.4429	26.65	22.2222	22.8333	22.5143	21.9833
1984	3	30	36	23.2333	12.7667	25.1636	33.6444	29.7714	29.55	23.73	26.6	24.68	24.55	89.3	59	66.2	69.25	28.49	30.1875	27.76	27.675	23.18	24.1125	22.68	22.65
1984	3	31	34.9	23.7667	11.1333	25.32	33.42	29.7667	29.86	23.8	26.3111	25	24.3	88	57.8889	65.25	73.5	28.6125	29.5889	28.2	30.6	23.2625	23.7	23	24.2
1984	4	1	33.85	22.5667	11.2833	24.5556	31.96	28.3714	28.5429	23.725	25.8444	24.8	25.05	91	63.6667	78	78	28.675	29.4222	29.34	29.42	23.325	23.7333	23.66	23.74
1984	4	2	35.025	22.9667	12.0583	25.0182	32.16	28.0889	28.6125	24.12	25.675	24.925	24.95	91.5	65.125	76.75	76.3333	29.33	29.225	29.3625	29.2	23.7	23.6	23.7125	23.6167
1984	4	3	34.225	23.2286	10.9964	24.7091	31.88	28.74	28.7778	23.54	26.04	25	24.8375	89.8	64.2	75.5	76.375	28.2	29.87	29.3875	29.125	23.01	23.97	23.6875	23.5625
1984	4	4	35.475	22.9	12.575	24.2364	32.6909	29.08	28.85	23.62	26.26	25	24.9167	92.8889	62.1	77	78.8571	28.65	29.98	29.5571	29.7571	23.29	24.05	23.8	23.9429
1984	4	5	35.5	23.4667	12.0333	25.62	33.42	28.5556	29.0556	24.15	26.5333	24.4667	24.96	88	59.2222	74.8333	74.8	29.1	30.1667	28.3333	29.1	23.55	24.1	23.0833	23.52
1984	4	6	34.7	23.0667	11.6333	25.1091	33.2545	29.04	29.14	23.9111	26.24	24.775	25	89.75	57.8	70.125	72.5	28.9222	29.46	28.325	28.775	23.4667	23.76	23.1125	23.35
1984	4	7	34.6286	23.0667	11.5619	25.4182	33.6909	28.8	29.22	23.8667	26.48	24.925	25.0714	89.6667	58.2	74.25	73.2857	28.7444	29.93	29.0375	29.0714	23.3556	23.98	23.4875	23.5286
1984	4	8	33.4571	23.0667	10.3905	25.4	32.8727	28.64	29.1	23.8286	26.06	24.8	24.85	90.8571	60.1	75	73.3333	28.7714	29.28	28.7875	28.6333	23.3714	23.67	23.4	23.2833
1984	4	9	35.0286	23.1	11.9286	25.0364	33.38	29.1	29.16	23.725	26.0444	24.825	24.78	90.2857	58	72.25	73.8333	28.65	28.9444	28.65	28.55	23.3125	23.4444	23.3	23.25
1984	4	10	34.6	23.8667	10.7333	25.76	33.56	28.88	29.3222	24.2857	26.2444	24.9778	25.04	91.8333	57.3333	73.4444	75.5	29.7571	29.2556	29.0667	29.3167	23.9429	23.6111	23.5333	23.6833
1984	4	11	34.8	23.4286	11.3714	25.5091	32.6909	29.12	29.13	24.175	26.36	25	25.0286	92.25	63.3	73.2222	74.8571	29.525	30.26	29.0667	29.2286	23.8	24.16	23.5111	23.5714
1984	4	12	34.275	22.9143	11.3607	25.3818	31.9455	28.16	28.42	24.2444	26.28	24.95	25.1286	89.75	63.9	78	77.25	29.5222	30.23	29.4375	29.6125	23.8	24.21	23.75	23.8625
1984	4	13	35.4286	23.2	12.2286	25.2909	33.3273	28.6889	29.0222	23.98	26.58	25.4286	25.5	89	60	75	74.1429	28.97	30.39	30.1857	29.8571	23.5	24.28	24.0714	23.9429
1984	4	14	34.825	22	12.825	25.18	32.9818	29.15	29.1429	24	26.54	25.2857	24.9333	90.5556	61.8	74.5714	73.5	29.0667	30.49	29.7429	28.9	23.5444	24.31	23.9286	23.4167
1984	4	15	34.7	23.4571	11.2429	25.6545	32.5273	28.5556	28.7444	24.2667	26.6222	25.2	25.3	90.3333	65.3333	75.875	78.6667	29.5333	31.1778	29.7875	30.2	23.7889	24.7333	23.9125	24.1667
1984	4	16	34.375	23.5143	10.8607	25.5273	32.5818	28.66	28.88	24.35	26.66	25.525	25.4167	92.5	64	76.875	78	29.9125	31.09	30.5375	30.3667	24.0125	24.64	24.3625	24.2167
1984	4	17	35.2	23.3714	11.8286	26.4	32.9091	28.96	29.37	24.6667	26.72	25.3333	25.64	90.6667	62	75.1111	76	30.25	30.94	29.8333	30.5	24.2	24.57	23.9333	24.34
1984	4	18	34.025	23.5429	10.4821	25.58	33.02	28.42	28.87	23.6571	26.4	25	24.95	85	62.25	76.4444	78.3333	28.3571	30.25	29.4111	29.5667	23.1	24.075	23.7444	23.7667
1984	4	19	34.15	22.9714	11.1786	24.98	33.1091	28.66	28.6667	23.775	26.3556	25.0222	25.08	89.1429	60.3333	74.2222	76.8333	28.7125	29.9778	29.2778	29.35	23.2625	24.0333	23.6	23.6667
1984	4	20	34.2	23.2	11	25.4909	32.68	28.62	28.9333	24.1333	26.1333	25.2571	24.88	91.1111	60.6667	73.7143	73	29.3778	29.5444	29.7286	28.7	23.7	23.6444	23.8286	23.18
1984	4	21	33.225	23.4333	9.79167	25.9455	32.0545	28	28.5	24.2667	25.62	24.6667	24.7	88.8889	62.9	76.6667	77	29.3667	28.87	28.8222	28.825	23.6889	23.37	23.3889	23.4
1984	4	22	34.725	23.5714	11.1536	25.8	33.22	28.62	29.0889	24.26	26.6667	25.2	25.4	89.2	61.6667	76	75.5714	29.4	30.8111	29.8375	30.0286	23.72	24.4778	23.9125	24.0286
1984	4	23	34.025	23.7143	10.3107	25.4727	32.4091	29.18	29.09	24.125	26.66	25.1556	25.2143	92.75	65	74.2222	78.1429	29.4875	31.23	29.4444	29.9857	23.7625	24.72	23.6889	24.0143
1984	4	24	34.6286	23.6571	10.9714	25.7091	32.8909	28.7556	29.1222	24.2	26.625	24.95	25.3	90	63	74.75	78.5	29.4	30.8625	29.2	30.15	23.6714	24.525	23.575	24.1
1984	4	25	33.25	23.5429	9.70714	25.4	32.1818	28.26	28.54	24.2	26.58	25.8571	25.4667	92.75	65	79.8571	79.3333	29.575	31.04	31.4857	30.5833	23.85	24.63	24.8429	24.35
1984	4	26	33.35	23.3714	9.97857	25.4364	32.1091	27.68	28.24	24.25	26.48	25.1	25.75	94.375	65.1	81.3333	81	29.825	30.87	30.1833	31.25	24	24.54	24.1667	24.775
1984	4	27	34	23.5333	10.4667	25.66	31.8889	28.0222	28.4222	24.25	26.1429	25	25.16	89.625	63.4286	77	77.4	29.3875	30.0286	29.4	29.74	23.7375	24.0714	23.7333	23.92
1984	4	28	31.72	23.5429	8.17714	25.02	31.22	27.9556	28.0111	24.1	26.0222	25.3143	25.02	95.3333	65.4444	77.8571	80.8	29.6167	30.0111	30.2143	29.84	23.9	24.1	24.1714	23.98
1984	4	29	32.6	23.0667	9.53333	24.8364	31.14	27.22	27.6	24.04	25.9778	25.1556	25.0333	93.5	66.1111	83.3333	80.8889	29.34	30.0111	30.4667	29.8889	23.71	24.0444	24.3222	23.9889
1984	4	30	33.075	23.2286	9.84643	24.8727	31.8727	28.04	28.21	23.8889	26.24	24.4667	25	90.5	63.5	77.3333	78.2	28.9111	30.26	28.6	29.34	23.4556	24.2	23.2833	23.68
1984	5	1	33.55	23.675	9.875	25.4	31.22	27.64	28.0444	24.1556	25.9333	24.6286	24.8	92.1111	66.6667	79.8571	80.4	29.4444	30.0778	29.1286	29.5	23.7556	24.1222	23.5571	23.78
1984	5	2	34.1	23.1714	10.9286	24.8727	31.0909	27.58	27.9	24.06	26.14	24.8	25.0444	93.3	70.2	80.1111	80.7778	29.42	30.8	29.4	29.9111	23.74	24.53	23.7444	24.0222
1984	5	3	33.55	23.5429	10.0071	25.0364	31.8667	28.46	28.3667	24.24	26.4	25.1111	25.2125	93.1	66.625	76.2222	78.875	29.69	30.925	29.5778	30	23.92	24.6	23.8222	24.0875
1984	5	4	34.0667	23.725	10.3417	25.2909	32.24	27.05	27.8125	24.24	26.225	24.65	24.8857	92	64.125	83	79.1429	29.62	30.3	29.475	29.4714	23.84	24.2	23.7625	23.7714
1984	5	5	34.1429	23.5143	10.6286	25.32	32.24	27.92	28.4	24.2667	26.3333	24.6857	25.0333	92.4444	65.4444	79	78	29.6889	30.6556	29.1286	29.6167	23.9111	24.4222	23.5286	23.8333
1984	5	6	33.425	23.5714	9.85357	25.56	31.9273	27.54	27.9444	24.6889	26.2667	24.8286	25.38	94	66.5556	84.1429	82	30.6	30.7	29.8857	30.64	24.4111	24.4778	24.0286	24.44
1984	5	7	32.6571	23.2286	9.42857	24.96	31.7636	27.56	27.9333	24.34	26.52	24.9	20.28	93.1429	67.7	81.1667	80.8333	30.04	31.35	29.7	30.25	24.12	24.8	23.9167	24.2167
1984	5	8	33.4	23.675	9.725	25.34	31.3091	27.54	27.8111	24.4222	26.5333	24.7333	25.3167	91.75	72	81.8889	83.2857	29.9889	31.8778	29.5444	30.7286	24.0778	25.0444	23.8111	24.4429
1984	5	9	33.7	23.95	9.75	25.4545	31.78	27.74	28.24	24.38	26.6444	25.0571	25.3571	91.7	67.1111	81.8571	79.8571	29.82	31.5111	30.0714	30.3857	23.95	24.8778	24.1429	24.2714
1984	5	10	33.2571	23.5714	9.68571	25.2182	31.2667	27.0667	27.8286	24.2444	26.225	24.3	24.8667	93.5556	70.125	83	80.3333	29.7444	30.9375	28.8375	29.5167	23.9556	24.6125	23.4125	23.8
1984	5	11	34.425	23.8	10.625	25.4	31.8545	27.96	28.48	23.9556	26.4	25.125	25.1875	89.3333	67.3	80	78	28.8333	30.93	30.0625	29.925	23.4111	24.6	24.1125	24.0125
1984	5	12	34.1143	23.9143	10.2	25.6	31.86	28.04	28.4	24.425	26.4	25.3143	25.2833	91.75	65.875	79	79.8333	29.9625	30.8625	30.3	30.3	24.05	24.5625	24.2143	24.2167
1984	5	13	33.1667	23.1714	9.99524	25.3455	32.02	27.02	27.88	24.4	26.4857	24.9556	25.3667	93	67.7143	84.4444	82	30	31.2	30.1	30.6167	24.0889	24.7286	24.1222	24.4167
1984	5	14	33.325	23.35	9.975	24.6182	30.9556	28.04	27.7111	24.2667	26.9	24.825	25.2667	96.75	73.375	79.5	82.8571	30.1	32.75	29.4	30.7286	24.1222	25.5375	23.7125	24.4714
1984	5	15	33.55	23.2	10.35	25.4	32.4182	28.06	28.51	24.6444	27.02	25.2286	25.5667	93.6667	65	82.7143	80.3333	30.5	31.97	30.5286	30.8833	24.3444	25.16	24.3571	24.55
1984	5	16	34.0857	24.125	9.96071	25.9818	32.6364	28.15	28.85	24.9556	27.08	25.3	25.525	89.75	65.2	78.8	79.25	30.8111	32.15	30.24	31.5	24.5111	25.22	24.16	24.875
1984	5	17	33.7143	23.65	10.0643	25.4	32.4727	28.7778	28.9778	23.8857	26.64	25.5429	19.25	87	64	76.5714	77.8	28.9857	31.08	30.4714	30.42	23.5	24.65	24.3	24.3
1984	5	18	33.4444	23.7	9.74444	25.6182	32.0909	27.66	28.31	24.4286	26.72	25.4	25.42	94.8333	66.7	83.625	81	30.2286	31.57	30.9375	30.5333	24.2286	24.95	24.5875	24.3667
1984	5	19	33.3778	24.4222	8.95556	25.9636	31.9455	27.68	28.38	25	26.86	25.05	25.74	94	67.5	81	83.4	31.1667	32.02	29.975	31.52	24.7333	25.15	24.0625	24.88
1984	5	20	33.675	24.3714	9.30357	25.86	32.4	27.96	28.4889	24.75	26.8	25.1778	22.0286	92.5	65.2	80.2222	80.4286	30.7125	31.54	30.2111	30.6429	24.475	24.92	24.2	24.4429
1984	5	21	33.4889	23.225	10.2639	25.4	32.6909	28.7778	28.9	24.425	26.78	25.32	25.275	93.875	64.4	75.8	80.75	30.1	31.39	29.96	30.325	24.125	24.85	24.06	24.275
1984	5	22	32.9111	23.55	9.36111	25.3818	32.2364	27.96	28.42	24.26	26.86	25.6	25.6333	91.3333	66.4	84.2857	81	29.66	31.84	31.4429	30.9	23.89	25.09	24.8143	24.5714
1984	5	23	32.5556	22.475	10.0806	25.5455	31.4909	27.7	28.09	24.5333	26.64	25	25.56	91.4286	69.2	83.2857	83	30.2667	31.71	30.1857	30.7	24.2111	25.02	24.1857	24.4714
1984	5	24	33.4667	23.2222	10.2444	25.4545	31.8182	27.7	28.19	24.4667	26.72	25.0889	25.3125	93.1111	67.1	79.7778	79.875	30.1333	31.62	29.9111	30.35	24.1556	24.95	24.0444	24.275
1984	5	25	33.3	22.825	10.475	25.54	31.7091	27.4667	28.275	24.5	26.18	24.925	25.4167	92.125	64.8	82	80.5	30.075	30.3	29.85	30.5333	24.1375	24.22	23.9625	24.3833
1984	5	26	32.375	23.1778	9.19722	25.4182	31.3273	27.72	28.02	24.325	26.3	24.975	24.9	93.1429	67	79.75	82	29.925	30.82	29.725	30.1	24.0375	24.49	23.925	24.1167
1984	5	27	33.4222	23.075	10.3472	25.52	31.6727	27.7	28.3778	24.3333	26.78	25.5	25.2833	90.125	67	80.875	78.1429	29.7222	31.79	30.9	30.5714	23.8889	25.04	24.55	24.3571
1984	5	28	32.3778	23.1111	9.26667	25.1818	31.0909	26.9	27.46	24.3778	26.32	24.575	24.9375	93.7778	68.4	85.875	82.625	30.0222	31.13	29.6	29.9625	24.0778	24.66	23.875	24.05
1984	5	29	32.8222	22.875	9.94722	24.9	31.3182	28.5111	28.3875	24.18	26.08	25.2	25.64	93.7778	67	79.8333	81.6667	29.72	30.45	30.15	30.4833	23.94	24.29	24.1667	24.35
1984	5	30	33.5778	23.0222	10.5556	25.5091	32.1273	27.84	28.3	24.48	26.68	24.8	25.2667	92.4	66.5	78.1667	78.8333	30.09	31.5	29.2667	30.1833	24.12	24.88	23.6667	24.1667
1984	5	31	33.45	23.1	10.35	25.7273	32.7273	28.02	28.56	24.52	26.72	25.175	25.2429	90.3333	62.5	80.75	78.5	30.1	31.05	30.2625	30.2625	24.08	24.66	24.2125	24.225
1984	6	1	33.15	23.55	9.6	25.34	31.2545	27.48	27.8667	23.9714	25.8444	25.1	24.82	89.7143	66.6667	82.5	83.4	29	29.8778	30.2875	29.84	23.4714	23.9778	24.2125	23.96
1984	6	2	33.2286	23.5778	9.65079	25.02	31.1455	27.5778	27.8625	24.3556	26.3333	25.525	25.3833	93.6667	68.3333	83.375	81.5	30	31.0778	31.175	30.65	24.0444	24.6444	24.6875	24.4167
1984	6	3	33.3111	23.8889	9.42222	25.2364	31.2182	27.58	28	24.42	26.72	24.9143	25.3833	93.7778	71.1	80.4286	81.5714	30.17	32.13	29.7714	30.3714	24.16	25.22	23.9143	24.2429
1984	6	4	33.25	23.3111	9.93889	25.5455	31.6818	27.7333	28.3444	24.42	26.32	24.7429	25.1	91.5	65.9	77.5714	76.4286	29.92	30.73	29.1286	29.6143	24.01	24.46	23.5857	23.8571
1984	6	5	33.0222	23.3333	9.68889	25.0727	31.2364	27.98	28.06	24.06	26.6889	25.4	22.6778	90.5556	69.2222	80.1111	79.75	29.2	31.8111	30.5889	30.4875	23.65	25.1	24.3889	24.3375
1984	6	6	33.8111	23.725	10.0861	25.5818	31.9273	27.24	28.07	24.225	26.6889	24.8714	25.3667	89.3333	66.4444	86.1429	83.8	29.5625	31.4556	30.2714	30.46	23.8375	24.8778	24.2	24.3
1984	6	7	32.6667	23.5556	9.11111	25.2818	31.4727	27.61	28.07	24.42	26.8222	25.7	25.7833	92.4444	68.4444	82.875	80.8571	30.02	32	31.475	31.1143	24.1	25.1667	24.875	24.6857
1984	6	8	33.4889	23.3714	10.1175	26.0182	32.6	28.04	28.72	24.5333	26.4222	25.6333	25.58	88.6667	61.5556	83.1667	78.4	29.7889	30.2889	31.3167	30.62	23.9556	24.2333	24.8167	24.4
1984	6	9	34.15	23.725	10.425	25.5091	32.47	28.44	28.74	24.4667	26.2	25.5111	25.3714	90.2222	60.75	79.2222	75.2857	29.8444	29.7875	30.6556	29.9	24.0111	23.925	24.4444	24.0429
1984	6	10	33.525	23.8667	9.65833	25.2182	32.3111	28.2	28.7	24.4222	26.775	25.375	25.65	94.5556	65.125	79.25	78.6667	30.1444	31.475	30.4625	30.9	24.1778	24.9	24.275	24.55
1984	6	11	33.5556	23.6667	9.88889	25.6	32	27.72	28.27	24.45	26.8222	25.2	25.6833	92.875	66.2222	81.2857	79.3333	30.075	31.7778	30.3429	31.0833	24.1125	25.0111	24.2429	24.6667
1984	6	12	33.1778	23.475	9.70278	26.16	31.3545	27.8778	27.9875	24.3111	26.36	25.6571	25.3333	87	68.4	85	82.5	29.1	31.06	31.5714	30.6667	23.5222	24.64	24.9	24.4167
1984	6	13	33.3	22.8125	10.4875	25.3818	32.1091	27.9111	28.2667	24.12	26.68	24.8	25.12	90.6	66	75	77	29.26	31.38	28.88	29.72	23.66	24.84	23.4	23.92
1984	6	14	33.6444	23.1778	10.4667	25.05	31.84	28.06	28.27	24.2222	26.4889	24.825	25.1875	94.1111	66.4444	75.5	78.375	29.7667	31.1111	28.9375	29.8875	23.9444	24.6778	23.4875	24
1984	6	15	33.7333	23.32	10.4133	25.34	32.02	28	28.35	24.1333	26.3556	25.5667	25.25	90.5556	63.8889	81.5	78.5	29.2778	30.5333	31.1167	30.1	23.6667	24.3667	24.6667	24.1167
1984	6	16	33.65	23.1111	10.5389	25.24	32.35	27.78	28.29	24.0222	26.4778	25.0667	25.3	91.1111	64.2222	81.5	79.1667	29.1222	30.8	30.05	30.2333	23.6	24.4889	24.1333	24.2
1984	6	17	34.1111	23.32	10.7911	25.2	32.62	28.1556	28.5444	24.0444	26.3333	25.3667	25.5	91.2222	61.8889	79.3333	76.6667	29.2	30.2111	30.5167	30.3	23.6111	24.1889	24.3	24.25
1984	6	18	34.2667	23.2	11.0667	25.6	32.28	28.02	28.5	24.2889	26.4222	25.1429	25.2714	88.2222	62	77.2857	75.2857	29.3667	30.4222	29.7857	29.7571	23.7222	24.3222	23.9714	23.9571
1984	6	19	34.25	22.8889	11.3611	25.64	32.78	28.82	29	24.35	26.4444	25.6667	25.5	89.75	60.3333	75	76.2	29.55	30.2111	30.5333	30.26	23.8625	24.2111	24.35	24.22
1984	6	20	35.05	22.7778	12.2722	25.3111	32.6	28.1	28.6	24.275	26.525	25.0667	25.425	91.125	64.125	77.6667	77.25	29.5875	30.8125	29.6667	30.175	23.8375	24.5125	23.8667	24.2
1984	6	21	34	23.78	10.22	25.7	32.96	28.56	28.95	24.325	26.7111	25.275	25.3286	91.375	62.7778	77.5	78.2857	29.725	30.9667	30.0875	30.2143	23.8875	24.6222	24.1125	24.1857
1984	6	22	34.4667	23.2	11.2667	25.8	32.9	28.4	28.88	24.4	26.2667	25.6667	25.4875	88.625	59	79.4444	75	29.5875	29.6556	31	30.0875	23.8125	23.8667	24.6333	24.125
1984	6	23	34.4667	23.5333	10.9333	25.46	32.78	28.14	28.65	24.4	26.5556	25.1778	25.3667	90.8889	62.1111	78.4444	77.2222	29.8	30.6222	29.9778	30.1444	23.9667	24.4333	24.0444	24.1667
1984	6	24	33.85	23.1111	10.7389	25.34	31.86	27.5778	28.2556	24.1778	26.4444	25.4333	25.6333	90.6667	66.5556	81.1667	77.3333	29.3556	31	30.7667	30.6667	23.7222	24.6444	24.5	24.4333
1984	6	25	34.9111	23.625	11.2861	25.6667	32.98	28.3333	29.0875	24.4286	26.5556	25.55	25.5667	92.4286	61.3333	79.5	74.1667	30	30.5333	30.8375	30.1667	24.0714	24.3556	24.4875	24.1167
1984	6	26	34.2	23.64	10.56	24.8545	33.1455	29.1778	29.0111	24.08	26.7	25.9	25.6667	92.4	59.3	73	75	29.39	30.56	30.7333	30.4833	23.71	24.38	24.4667	24.35
1984	6	27	33.8889	24.25	9.63889	25.6	31.78	27.96	28.33	24.4667	26.7333	24.7667	25.3167	89.7778	67.6667	77.6667	78.5	29.8222	31.6444	29.3667	30.2333	23.9778	24.9556	23.5667	24.1667
1984	6	28	33.8	24.0444	9.75556	25.32	32.11	28.04	28.41	24.3556	26.6	25.4667	25.4333	91.2222	66.1111	78.1667	78	29.7778	31.2556	30.4667	30.3833	23.9444	24.7556	24.3667	24.3
1984	6	29	34.4667	23.46	11.0067	25.4727	32.96	28.56	28.9	24.3	27.1111	25.8	25.62	90.7	62.8889	78	75.8	29.6	31.8778	31.18	30.46	23.88	25.0778	24.7	24.34
1984	6	30	35.0667	23.26	11.8067	25.78	33.2182	27.8667	28.6667	24.4778	26.4	25.85	25.525	89.4444	58.1	80.25	74.25	29.8222	29.73	31.525	29.95	23.9667	23.94	24.875	24.025
1984	7	1	34.2222	23.1818	11.0404	25	32.04	28.2889	28.4444	23.7778	26	25.075	24.95	90.6667	62.6667	77.375	76.125	28.6778	29.5667	29.6625	29.1875	23.3333	23.8222	23.8625	23.6
1984	7	2	33.2	20.96	12.24	25.04	32.18	27.82	28.0375	23.875	26.2	25.3	24.88	89.625	61.3333	80.5	77.6	28.775	29.7444	30.4	29.22	23.35	23.9222	24.3125	23.62
1984	7	3	33.475	22.75	10.725	25	32.0545	27.92	28.17	24.1	26.38	25.45	25.4	92.3	64.7	78.875	78.25	29.4	30.58	30.525	30.2375	23.73	24.4	24.375	24.2125
1984	7	4	34.4222	23.0364	11.3859	25.1636	32.2727	27.66	28.19	23.94	26.52	24.9333	25.1333	89.7	63.4	78.8333	75.3333	28.83	30.67	29.5667	29.4667	23.42	24.42	23.8333	23.7333
1984	7	5	33.6889	23.09	10.5989	25.4182	32.1727	27.52	28.08	24.3	26.58	24.75	25.1875	89.9	63.9	78.25	77.125	29.54	30.85	29.1625	29.775	23.81	24.52	23.6	23.95
1984	7	6	33.8222	22.9636	10.8586	24.8818	32.18	28	28.1667	23.7111	26.4222	25	24.9	89.5556	63.7778	77.7143	77	28.4444	30.4667	29.6	29.28	23.2111	24.2889	23.8714	23.62
1984	7	7	34.975	23	11.975	25.0909	33.1818	28.76	28.87	24.06	26.32	25.04	21.1667	90.8889	58.3	69	71	29.26	29.6	28.66	29.1	23.64	23.8	23.28	23.52
1984	7	8	34.5778	23.62	10.9578	25.4	33.0909	28.3	28.82	23.7333	26.36	25.275	25.1286	88	57.9	73.75	72.5714	28.3667	29.66	29.7125	29.1429	23.1222	23.87	23.8875	23.5286
1984	7	9	34.6	23.3455	11.2545	25.2727	32.9091	27.96	28.46	24.2444	26.64	25.2222	25.3	91.8889	61	79.6667	77.625	29.6	30.54	30.2	30.0375	23.8444	24.38	24.1444	24.1
1984	7	10	33.6889	22.8	10.8889	25.0182	32.2364	28.2889	28.4	23.575	26.56	25.1143	24.72	89.5714	63.7	76.1429	77.5	28.325	30.83	29.6429	29.4833	23.125	24.53	23.8714	23.7667
1984	7	11	33.55	22.98	10.57	24.9091	32.4	27.94	28.3	23.8444	26.1333	25.075	24.9857	91.2222	61.3333	78.5	76.7143	28.8333	29.6667	29.8	29.3286	23.4111	23.9	23.9875	23.6857
1984	7	12	34.075	22.98	11.095	25.0364	33.0222	28.4444	28.7625	23.9333	26.475	25.3429	25.1	91.3333	59.5	76.2857	75.4	29	30.2125	30.1143	29.44	23.5333	24.1875	24.1286	23.76
1984	7	13	34.375	22.7091	11.6659	25.2	32.8889	29.02	29.1	23.92	26.325	25.0857	25.02	88.7	58.875	70.1429	70.6	28.77	29.6875	28.9571	28.66	23.34	23.85	23.4143	23.26
1984	7	14	34.1111	22.7778	11.3333	25	33.0545	27.88	28.2222	23.675	26.16	24.975	25.0667	86.875	58.7	79	73	28.15	29.33	29.775	29.1333	23.0125	23.7	23.8625	23.55
1984	7	15	34.0222	23.3818	10.6404	25.0182	32.16	28.14	28.35	23.78	26.4222	25.2571	25.1429	89.9	63.3333	81.7143	78	28.62	30.5667	30.5143	29.7714	23.28	24.3667	24.3143	23.9429
1984	7	16	34.3333	22.9111	11.4222	25.2182	33.4364	27.86	28.54	23.96	26.24	24.2857	24.7857	89.8	56.5	74.4286	74.1429	28.88	29.18	27.8714	28.6286	23.43	23.62	22.8857	23.3286
1984	7	17	33.1111	22.5778	10.5333	24.5818	32.1333	27.6222	27.7429	23.5333	25.95	24.3714	24.55	90.5	61.625	77.2857	76.6	28.3111	29.4	28.3857	28.76	23.1	23.7125	23.1429	23.38
1984	7	18	33.15	22.94	10.21	24.6545	32.14	27.9	28.18	23.84	25.6333	23.8286	24.5	92.8	61.1111	70.4286	73.2857	28.95	28.6778	26.6571	28.0286	23.51	23.3111	22.0429	22.9
1984	7	19	34.6889	22.9091	11.7798	24.6727	33.5091	28.05	28.6	23.64	26.42	25.0857	24.9714	92.2	57.8	77.2857	74.4286	28.54	29.67	29.7	28.9857	23.26	23.88	23.8714	23.5
1984	7	20	35.2667	23.08	12.1867	25.5091	32.5455	28.1778	28.6	24	26.1	24.9714	25.0857	87.8	59.4	76.1429	73.7143	28.76	29.35	29.3	29.1143	23.38	23.69	23.6714	23.6
1984	7	21	34.2444	23.1455	11.099	25.16	32.82	27.86	28.4333	24.275	26.6	25.0667	25.3429	93.5	61	79.1111	78.4286	29.7875	30.5444	29.8333	30.1714	23.9625	24.3556	23.9667	24.1714
1984	7	22	32.9111	23.4182	9.49293	24.4727	31.7333	27.0667	27.6556	23.8	26.225	24.7667	25.12	94.4444	65.75	84	80.8	29.0444	30.4875	29.8333	30.04	23.5222	24.35	23.9667	24.08
1984	7	23	33.3875	22.6	10.7875	24.3818	31.44	27.1333	27.5556	23.62	25.8	24.7286	24.6143	93	64.2222	81.5714	78.1429	28.63	29.4333	29.5571	28.8571	23.29	23.7222	23.7714	23.4
1984	7	24	34.325	22.5455	11.7795	24.3455	31.5091	27.85	27.93	23.7	26.18	24.4857	24.8286	93.2	66.7	76.8571	78.5714	28.78	30.52	28.5286	29.3143	23.36	24.35	23.2429	23.6857
1984	7	25	34.9	22.5111	12.3889	24.2909	31.9	28.2222	28.2778	23.4	26.1778	25.12	25.2	92.2	66.1111	81.4	79.2	28.2	30.3667	30.14	30.06	23	24.2556	24.18	24.1
1984	7	26	34.0222	23.04	10.9822	24.6182	31.8909	27.7333	27.9444	23.62	26.06	24.8	24.8	91.5	63.8	77	76	28.45	29.79	29.0667	28.9333	23.2	23.92	23.5	23.4333
1984	7	27	33.7556	23.55	10.2056	24.6364	32.5273	27.76	28.23	23.55	26.36	24.7143	25.3	92	61.9	78	81.4	28.3875	30.18	29.0143	30.5	23.15	24.16	23.4571	24.36
1984	7	28	33.9222	23.5556	10.3667	24.7455	32.78	27.49	28.1667	23.86	26.54	25.175	25.1375	93.5	62.3	81.625	79.25	29.1	30.62	30.3	29.875	23.55	24.38	24.225	23.9875
1984	7	29	34.425	22.82	11.605	24.7818	32.96	28.38	28.7556	23.7333	26.8444	25	25.32	92.1111	62.3333	75.4286	75.4	28.7333	31.2333	29.3143	29.96	23.3556	24.7	23.7143	24
1984	7	30	33.6444	23.02	10.6244	24.1273	32.0909	27.32	27.8	23.56	26.52	25.0429	25.1143	93.9	66	82.4286	81	28.58	31.03	30.1571	30.0714	23.26	24.6	24.1571	24.0857
1984	7	31	33.9111	22.88	11.0311	24.8	32.6364	27.26	28.04	24.02	26.56	24.7375	25.1429	91.8889	62	77.875	76.75	29.27	30.57	29.175	29.5125	23.65	24.36	23.5875	23.7875
1984	8	1	32.975	23.1455	9.82955	24.3636	31.8545	27.4	27.83	23.64	26.04	24.7714	24.8286	93	63.4	81.1429	79.1429	28.62	29.74	29.5429	29.2571	23.28	23.93	23.8143	23.6429
1984	8	2	33.4571	23.0909	10.3662	24.88	32.56	27.6667	28.275	24.05	26.7333	24.775	25.3	92.8571	62.5556	78.25	77.8333	29.4	31.0333	29.2125	29.7167	23.75	24.6222	23.5625	23.9167
1984	8	3	33.9	23	10.9	24.4182	31.8364	27.96	28.04	23.64	26.27	24.7571	21.9375	91.8889	65.4	76.5714	76.4286	28.6	30.42	28.9143	29.2143	23.29	24.34	23.4714	23.6143
1984	8	4	34.1778	23.3818	10.796	24.8	32.1091	28	28.22	23.56	26.2	25.2286	25.1143	91	63.4	77.7143	76.7143	28.32	30.11	30.0286	29.6	23.06	24.11	24.0714	23.8143
1984	8	5	34.4889	23.18	11.3089	24.7818	32.9273	27.92	28.41	24.18	26.36	24.6	25.0714	94.1111	59.7	74.875	75.375	29.72	29.88	28.5375	29.3	23.93	23.99	23.25	23.6875
1984	8	6	34.3889	23.4182	10.9707	24.7091	32.9091	28.02	28.48	24.08	26.61	24.4571	24.9571	94.7	63.1	75.7143	76.2857	29.53	30.74	28.3429	29.1286	23.85	24.44	23.1286	23.5571
1984	8	7	34.725	22.9	11.825	24.8	32.52	27.6889	27.9625	24.04	26.8667	25.3143	25.4	93.3	67.6667	84.5714	81.4286	29.39	32.0444	30.9143	30.7571	23.7	25.1889	24.5571	24.4571
1984	8	8	34.275	23.54	10.735	24.8	32.9091	28.22	28.65	23.68	26.84	25.175	25.4714	90.3333	63.9	80.5	77.25	28.5	31.4	30.175	30.025	23.25	24.85	24.175	24.0875
1984	8	9	34.3778	23.2182	11.1596	25.1455	33.11	27.76	28.7556	23.64	26.1333	24.525	24.8286	88.8	60	77.25	72.1429	28.22	29.3778	28.6375	28.4857	23.06	23.6667	23.3	23.1857
1984	8	10	33.425	22.82	10.605	24.2545	30.96	27.8222	27.9625	23.52	25.6889	24.92	20.28	93.3333	66	73.6	74.5	28.48	29.4889	28.98	29.25	23.21	23.7556	23.48	23.675
1984	8	11	33.8	22.5111	11.2889	24.26	31.6364	27.18	27.4889	23.5333	26.16	25	20.9	94	66	79.1667	78.6	28.5778	30.33	29.7667	29.36	23.2556	24.26	23.95	23.74
1984	8	12	33.525	23.0909	10.4341	24.6182	31.9818	27.34	27.81	23.84	26.5	25.4667	25.15	93.7	65.9	82.3333	78.1667	29.06	30.98	30.9667	29.8833	23.53	24.61	24.6167	24
1984	8	13	33.325	23.6364	9.68864	24.76	31.54	26.88	27.525	23.96	26.5556	25.075	25.1571	93.7	68.1111	86.375	82.2857	29.25	31.4333	30.6625	30.3429	23.67	24.8778	24.4	24.2429
1984	8	14	33.85	23.38	10.47	24.4727	31.9818	27.44	27.94	23.96	26.6	24.7	25.0429	94.5556	67.4	81.75	80.375	29.38	31.4	29.45	29.975	23.71	24.82	23.775	24.0625
1984	8	15	34.3556	23.58	10.7756	24.7818	32.2364	27.2	27.9444	24.0667	26.4889	24.4286	25	94.5556	66	78.5714	80.1667	29.4889	31	28.5571	29.8	23.8111	24.6111	23.2857	23.95
1984	8	16	33.775	23.2182	10.5568	24.4364	32.4909	27.64	28.08	23.82	26.5	25.2667	25.1333	94.3	63.1	78.5	77.6667	29.06	30.65	30.0833	29.7167	23.56	24.43	24.1167	23.95
1984	8	17	33.7111	22.6727	11.0384	24.9273	32.4364	27.92	28.33	24.1333	26.72	24.775	25.2714	92.5556	63.4	77.125	76.7143	29.4444	31.13	29.125	29.9429	23.7778	24.71	23.5875	24.0429
1984	8	18	33.4444	22.2364	11.2081	24.1455	31.5273	27.8667	27.8778	23.42	26.04	25	24.8167	93.2	63.1	76.1667	76.6667	28.25	29.75	29.3833	29.0333	23.09	23.96	23.7333	23.55
1984	8	19	33.5778	22.8571	10.7206	24.6364	31.8	27.64	28.04	24.12	26.46	24.9714	25.2714	95.6	65.9	75.8571	78.2857	29.71	30.96	29.3429	30.0429	23.91	24.57	23.6714	24.1
1984	8	20	33.8857	23.3273	10.5584	24.6182	31.6909	27.8889	28.0556	23.96	26.42	24.8333	25.0833	93.9	65	79.5	79.3333	29.27	30.76	29.3667	29.8167	23.66	24.51	23.5833	23.9333
1984	8	21	33.275	22.8	10.475	24.2364	32.4	27.5	28.1444	23.42	26.2889	24.6	24.9667	92	63.2222	78.125	76.4286	28.23	30.1333	28.825	28.8571	23.05	24.1111	23.35	23.3857
1984	8	22	33.2625	23.06	10.2025	24.4545	31.92	27.78	28.2222	23.4444	26.5556	24.8444	25	92.6667	66.4444	80	77.5714	28.3111	31.2222	29.5222	29.5571	23.0778	24.7556	23.7667	23.7714
1984	8	23	34.25	22.5333	11.7167	24.7818	32.3273	28.1	28.38	23.4889	26.54	25.1111	24.9375	91.1111	62.6	78.3333	77.25	28.2333	30.66	29.7667	29.35	23.0556	24.42	23.9333	23.7
1984	8	24	33.675	23.0182	10.6568	24.7455	31.8182	27.7778	27.9444	23.76	26.18	24.925	24.825	92.1	65.1	79.125	78.625	28.77	30.27	29.5125	29.2625	23.36	24.19	23.7875	23.65
1984	8	25	33.9778	23.2909	10.6869	24.4364	32	28.02	28.18	23.54	26.38	24.9333	24.9333	93	65.4	79.1111	78.6667	28.46	30.67	29.5111	29.4889	23.18	24.44	23.7889	23.7889
1984	8	26	33.9778	22.84	11.1378	24.7091	31.3636	27.6	27.89	23.8222	26.3	24.7778	24.9	94.3333	68.7	80	81.875	29.0556	30.86	29.3667	29.825	23.5556	24.58	23.7	23.9625
1984	8	27	33.8286	23.4182	10.4104	24.8182	31.6909	27.54	27.92	23.7111	26.34	24.9556	24.875	93.1111	67.4	80.6667	80.75	28.7444	30.87	29.8	29.6	23.3778	24.55	23.9556	23.8625
1984	8	28	32.9556	22.88	10.0756	24.7273	31.5727	26.4	27.4333	24.0667	26.36	24.3778	24.9875	95	65.8	85.3333	81.875	29.5222	30.75	29.2444	29.9125	23.8333	24.5	23.6222	24.025
1984	8	29	33.475	23.0889	10.3861	24.4727	31.6	27.64	27.82	23.86	26.36	25.1111	25.0444	94.8	67.1	81.6667	80.7778	29.21	30.86	30.1444	29.8889	23.64	24.54	24.1222	24
1984	8	30	33.1556	23	10.1556	24.2727	30.9818	27.54	27.61	23.84	26.14	24.65	24.9571	94.8889	68.2	78.625	80.375	29.21	30.58	29.05	29.5625	23.62	24.37	23.4875	23.7875
1984	8	31	33.325	22.92	10.405	24.7636	32.0364	27.5333	27.9444	23.9778	26.26	24.7556	24.9125	93.2222	63.9	81	80.625	29.2556	30.29	29.4	29.6625	23.6667	24.23	23.7	23.8625
1984	9	1	33.66	22.9333	10.7267	24.4667	31.8667	27.96	28.08	23.6727	26.3818	24.9111	25.0667	93	64.7273	78	78.8889	28.7182	30.6545	29.4556	29.7444	23.3273	24.4455	23.7222	23.9222
1984	9	2	33.8444	22.7818	11.0626	25.3167	32.2167	27.3636	28.0545	24.0909	26.4545	25.2	25.3	89.1818	63.0909	82.2222	78	29.1636	30.5909	30.3778	30.1111	23.5364	24.4182	24.2889	24.1333
1984	9	3	34.1	22.7455	11.3545	24.3833	32.1	27.66	28.07	23.9818	26.2545	24.5556	25.0125	95.2	64.0909	77.5556	78.2222	29.4636	30.2636	28.6333	29.3333	23.7818	24.2182	23.2889	23.6778
1984	9	4	33.3333	23.1	10.2333	24.8	30.9	27.44	27.6222	23.88	26.0222	24.825	24.9571	91.5556	69.4444	81.75	81.25	28.97	30.4889	29.6375	29.675	23.51	24.3556	23.85	23.9
1984	9	5	33.0444	23.16	9.88444	24.7167	31.7818	27.4	27.91	24.0182	26.0364	24.8	24.8889	94.0909	64.6364	80	79.6667	29.3818	29.9182	29.4444	29.5222	23.7455	24.0091	23.7444	23.8
1984	9	6	33.65	23.1167	10.5333	24.8545	31.6667	27.98	28.4889	23.9	26.1818	24.96	25.0667	92.3	65.8182	79.4	77.6667	29.03	30.3182	29.6	29.5667	23.54	24.2545	23.86	23.8111
1984	9	7	32.2	22.4	9.8	24.35	30.5833	27.3273	27.4091	23.7636	25.8545	24.74	24.7889	94	69.6364	81.1	81.5	28.9636	30.1818	29.4	29.38	23.5091	24.1818	23.75	23.74
1984	9	8	32.9333	23.06	9.87333	24.8	32.05	27.8	28.09	23.8909	26.4727	24.8	25.025	92.1818	65.1818	79.75	79.125	28.9727	30.8818	29.4	29.6875	23.5091	24.5727	23.7375	23.8875
1984	9	9	33.3778	23	10.3778	24.55	31.7667	27.86	28.1	24.0364	26.7	24.625	25.1571	94.3636	65.9	76	78	29.4636	31.4	28.7	29.8286	23.7727	24.83	23.3375	23.9429
1984	9	10	34.0889	22.7636	11.3253	23.9455	32	28.18	28.17	23.64	26.2	24.875	22.2333	95.7778	64.1	74.75	77.25	28.91	30.07	28.9875	29.125	23.46	24.06	23.4875	23.5625
1984	9	11	34	22.2545	11.7455	24.95	32.1273	27.9333	28.625	23.9818	26.3273	24.5429	24.9286	90.6364	64.5455	75.7143	75	29.0455	30.4727	28.4429	29.0714	23.5273	24.3	23.1286	23.5
1984	9	12	33.1	22.78	10.32	24.6909	31.4833	27.4364	27.87	23.72	26.3273	24.66	24.8667	90.9	67.4545	79.1	78.1111	28.59	30.8364	29.06	29.3222	23.25	24.5364	23.56	23.6889
1984	9	13	32.9889	22.54	10.4489	24.4833	31.2333	27.44	27.77	23.4545	26.3091	24.625	24.9429	90.9	68.9091	77	77.625	28.1727	30.9818	28.7375	29.175	23.0182	24.6091	23.4	23.6
1984	9	14	32.725	23.15	9.575	24.6	31.36	27.1	27.57	23.98	25.9333	24.8	24.975	94	64.4444	81.6667	80.2222	29.35	29.7222	29.6333	29.5778	23.73	23.9444	23.8556	23.8667
1984	9	15	32.775	22.7273	10.0477	24.5333	31.35	26.8909	27.4273	23.7818	26.22	24.525	24.9	92.9091	65.5	82	79.75	28.8909	30.46	29.2	29.55	23.4182	24.35	23.6	23.8125
1984	9	16	32.9556	22.6727	10.2828	24.6	31.3455	27.6545	27.81	23.8909	26.36	25.0444	25.0375	93.7273	66.9	81.8889	80.625	29.1455	30.95	30.0556	29.9625	23.5818	24.6	24.1111	24.05
1984	9	17	33.2889	22.95	10.3389	24.8	31.7	28.1182	28.1727	24.0182	26.24	25.35	25.0571	92.7273	64.9	78.625	78.2857	29.2727	30.42	30.3625	29.6571	23.6818	24.3	24.2375	23.8571
1984	9	18	32.5	22.9818	9.51818	24.5333	31.2	27.18	27.6333	24.0364	26.3111	24.8222	20.8833	93.125	68.4444	81.6667	80.7143	29.4909	30.9222	29.6556	29.6571	23.8	24.5778	23.9	23.8857
1984	9	19	32.825	23.0167	9.80833	24.55	31.4	26.9091	27.4545	24.0545	26.26	24.54	24.8875	94.7	67.1	81.6	81.3333	29.5364	30.75	29.15	29.6222	23.8273	24.48	23.6	23.8667
1984	9	20	32.1	22.8182	9.28182	23.9667	30.5636	27.04	27.1444	23.5636	26.32	24.9333	22.2333	94.9	70.9	83.2222	82.625	28.7	31.33	30.0444	29.9	23.3364	24.8	24.1	24
1984	9	21	31.55	22.92	8.63	24.4167	30.2833	26.8909	27.0727	24.1273	26.0182	24.5111	24.8222	96.4545	72.0909	81	83.5556	29.8	30.8545	29.0889	29.8333	23.9636	24.5455	23.5444	23.9889
1984	9	22	31.725	23.1	8.625	24.4545	29.9636	27.22	27.2889	24.06	25.8889	24.6	24.9167	95.1111	73.6667	80.75	82.7143	29.59	30.8222	29.175	29.7714	23.87	24.5222	23.6	23.9571
1984	9	23	31.9556	22.7636	9.19192	24.2667	30.6182	27.1818	27.3	23.6909	26.22	24.6	24.7667	93.8889	70.5	80	81.5	28.8909	31.09	29.0625	29.4875	23.4545	24.68	23.5375	23.775
1984	9	24	31.4889	22.5455	8.94343	24.3636	30.6727	27.1091	27.1556	23.94	26.0444	24.5333	24.7667	95.3	69.3333	81.6667	82	29.35	30.6444	29.1167	29.55	23.71	24.4333	23.5667	23.8333
1984	9	25	32.1111	23.1833	8.92778	24.6833	30.5333	27.26	27.34	23.9273	26.1091	24.5333	24.8	92.5455	70.8182	81.3333	81.6667	29.0545	30.8818	29.1167	29.6	23.5455	24.5909	23.5667	23.8667
1984	9	26	32.3778	23.3455	9.03232	24.6833	30.86	27.1273	27.64	24	26.08	24.92	25.2222	94	71.1111	83	82.2222	29.3455	31.3667	30.02	30.4556	23.7091	24.8111	24.06	24.3
1984	9	27	32.325	23.4182	8.90682	24.7	31.0667	27.28	27.58	24.0182	26.3455	24.4889	25.025	93.4	69.1818	79.2222	80.7778	29.3909	31.1818	28.7778	29.7333	23.7273	24.7182	23.3889	23.9
1984	9	28	32	22.6727	9.32727	23.9333	30.9167	27.18	27.41	23.3455	26.06	24.7	22.1222	94.9	68.9	81.5	81.875	28.3273	30.6	29.425	29.525	23.1091	24.4	23.725	23.8
1984	9	29	32.3333	23.0545	9.27879	24.5833	30.65	26.6545	27.1273	23.92	25.76	24.55	24.5167	94.1	69.4	84.875	84.6667	29.23	30.01	29.475	29.3333	23.64	24.08	23.7875	23.7167
1984	9	30	32.6	22.4333	10.1667	24.6667	31.4333	27.18	27.64	23.7091	26.3273	24.88	25.0444	91.2	68.0909	83.4	80.9	28.6455	30.9455	29.96	29.74	23.3273	24.5909	24.06	23.94
1984	10	1	32.7778	22.4333	10.3444	24.95	31.5333	27.9091	28.1	24.18	26.72	25.15	25.3	92.1	69.1	78.375	79.5714	29.49	31.91	29.9375	30.2857	23.81	25.1	24.0125	24.2286
1984	10	2	32.0444	22.9	9.14444	24.4333	30.4182	27.3636	27.4182	23.8545	26.24	24.8	25	94.9091	73.1	80.6667	83.4444	29.1545	31.43	29.4778	30.1	23.6182	24.84	23.7889	24.1222
1984	10	3	31.4222	22.4667	8.95556	24.2667	29.7667	26.72	26.95	23.7455	26	24.7333	25.0429	94.5556	75.6364	84.5556	85	29.0364	31.2545	29.8	30.1111	23.5091	24.7727	23.9667	24.1556
1984	10	4	32.5714	22.8182	9.75325	24.2	30.8	27.6	27.62	23.6	26.42	24.7556	24.9444	94.8182	70.3	78	80.8889	28.7182	31.46	29.1889	29.7778	23.3545	24.88	23.5778	23.9444
1984	10	5	32.0889	23.4545	8.63434	24.4167	30.9	26.8545	27.2727	23.7091	26.2545	24.66	24.83	94	69.8182	83.5	82.1	28.8091	31.0818	29.59	29.7	23.4182	24.6727	23.83	23.91
1984	10	6	30.8222	22.8182	8.00404	24.2833	29.9333	26.6	26.76	23.7273	26.0909	24.5143	24.4833	94.8	73.0909	85.1429	85.7143	29	31.1	29.4143	29.4571	23.5091	24.6818	23.7857	23.7714
1984	10	7	32.0222	22.5636	9.45859	24.35	31.0364	27.0909	27.51	23.8182	26.27	24.96	25.05	94.6	68.7	82.9	82.5556	29.1	30.97	30.08	30.0333	23.5909	24.62	24.12	24.1
1984	10	8	31.2667	22.9667	8.3	24.9333	30.45	27.02	27.36	24.0909	26.08	24.6	24.7875	92.3636	71.6	82.7778	83.375	29.3545	30.96	29.3889	29.75	23.7273	24.58	23.7	23.925
1984	10	9	32.0889	22.3455	9.74343	24.7833	31	27.26	27.6778	23.9455	26.24	24.8667	22.2778	91.4	67.7	82	79.625	29.0818	30.78	29.8333	29.6	23.5545	24.5	23.9778	23.8625
1984	10	10	31.4857	22.6727	8.81299	24.4167	30.7167	26.4182	26.9818	24.0727	25.86	24.6667	24.8571	94.4444	68.3	85.5556	83.3333	29.6	30.17	29.7778	29.8667	23.8545	24.17	23.9333	24
1984	10	11	32.4	22.88	9.52	24.6167	30.9333	27.08	27.4	23.9636	26.2	24.775	24.9857	93	69.8182	82.5	81.625	29.2545	30.9364	29.675	29.7875	23.6455	24.5909	23.9125	23.9625
1984	10	12	32.4889	22.3273	10.1616	24.9833	30.95	26.8	27.38	23.7273	25.7091	24.6889	24.7	90.2727	67.1818	83.3333	80.2222	28.5636	29.6727	29.6222	29.2778	23.2364	23.8727	23.8333	23.6556
1984	10	13	31.95	21.95	10	24.6	30.8167	26.7273	27.1545	23.8	26.2364	24.3778	24.7143	92.1111	69.5455	83.3333	82.125	28.9	31	29.0111	29.325	23.46	24.6182	23.5222	23.7
1984	10	14	32.625	22.35	10.275	24.6333	30.7818	27.06	27.3667	24	25.7273	24.325	24.7167	93.8889	67.5455	81	79.7143	29.38	29.7818	28.6625	29.0571	23.74	23.9455	23.325	23.5286
1984	10	15	31.9333	22.5455	9.38788	24.6545	30.8909	27.0364	27.4091	24.2	25.98	24.3778	24.9125	93.375	68.5	78.2222	79.7778	29.1333	30.38	28.5	29.4222	23.6	24.27	23.2111	23.7444
1984	10	16	32.6	21.9455	10.6545	24.0833	31.0667	27.6889	27.8111	23.5091	25.9818	24.6	24.7286	94.7273	67.7273	77	79.7143	28.5455	30.2455	28.7429	29.2	23.2364	24.2182	23.3571	23.6
1984	10	17	32.7429	21.7167	11.0262	24.35	31.0667	26.8182	27.2455	23.8	25.6909	24.4	24.6375	93.3	66.0909	82.2222	80.5	28.93	29.5182	28.9111	29.1375	23.48	23.8091	23.4667	23.6
1984	10	18	32.3333	21.84	10.4933	24.1455	31.1333	26.8727	27.21	23.44	25.6727	24.4	24.35	92.7778	65.2727	80.375	79.4286	28.32	29.3545	28.8125	28.5143	23.13	23.6909	23.3875	23.2143
1984	10	19	31.8571	21.9167	9.94048	24.15	31.2167	27	27.27	23.6	25.8364	24.625	24.5571	94.8	64.8182	81	80.25	28.7273	29.6273	29.2375	28.8875	23.3636	23.8545	23.65	23.425
1984	10	20	31.7444	22.68	9.06444	24.1833	30.5273	26.7636	27.28	23.6222	26.08	24.4	24.6167	93.125	71.5	79.375	80.8571	28.6556	30.95	28.6875	29.4429	23.3111	24.61	23.3125	23.7429
1984	10	21	32.0667	21.6182	10.4485	24.1833	30.55	26.6727	27.0091	23.4	25.8	24.14	24.3	92.9	70.8	80.6	81.7778	28.2545	30.29	28.25	28.9667	23.0636	24.24	23.11	23.4889
1984	10	22	32.125	22.35	9.775	24.2667	30.3833	27.3	27.34	23.6	25.6	24.72	24.525	92.2222	69.4545	81.9	81	28.55	29.7273	29.45	29.1667	23.23	23.9091	23.77	23.5889
1984	10	23	32.1778	22.84	9.33778	24.85	31.0167	27	27.57	24.0182	26.2	24.55	25.0125	93.0909	68.4545	81.5	80.625	29.2909	30.8	29.15	29.85	23.6909	24.5	23.5875	23.9875
1984	10	24	32.05	22.5833	9.46667	24.5273	30.95	26.7455	27.32	23.92	25.9273	24.88	24.8778	94.3	66.7273	85.3	81.2222	29.24	30.0727	30.14	29.6667	23.65	24.1	24.13	23.8667
1984	10	25	31.5111	22.32	9.19111	24.6667	29.92	26.58	27.0556	23.78	25.8	24.6	24.8286	91.4444	71.875	84.5556	82.125	28.83	30.475	29.5222	29.6	23.43	24.325	23.8222	23.825
1984	10	26	31.95	22.6182	9.33182	24.4	30.4667	26.74	27.17	23.7455	26.2	24.6889	24.8875	93.9	71.5455	83.7778	83.1111	28.9182	31.1818	29.6556	30.1111	23.4818	24.7273	23.8778	24.1333
1984	10	27	31.9778	22.8364	9.14141	24.45	30.3667	26.7455	27.1	23.9455	25.9091	25	24.93	95.3636	70.3636	86.2	83.8	29.3909	30.4455	30.47	30.05	23.7182	24.3364	24.31	24.1
1984	10	28	32.3429	22.5455	9.7974	24.0909	29.8333	26.88	27.1444	23.9111	26.0182	24.475	24.6833	96.375	73.8182	81.375	83.4286	29.4333	31	29	29.9	23.7556	24.6273	23.5	24.0143
1984	10	29	30.775	22.18	8.595	24.2333	29.2167	25.8909	26.3091	23.3091	25.5818	24.32	24.4333	90.8	73.3636	86.6	84	27.9455	30.1818	29.23	29.14	22.8818	24.1818	23.65	23.6
1984	10	30	31.1	22.4	8.7	24.2167	30.0833	27.0222	27.2222	23.76	26.04	24.4	24.9571	95.4	73.2	81.3333	82.2857	29.03	31.08	28.8444	29.9571	23.54	24.67	23.4333	24.0571
1984	10	31	31.4	21.7273	9.67273	23.7818	30.2167	26.9091	26.99	23.0667	25.5091	24.46	24.4143	91.625	68.5455	80.9	79.75	27.6111	29.5091	28.88	28.775	22.7111	23.7818	23.46	23.3875
1984	11	1	32.15	22.0667	10.0833	24.6909	30.7273	26.48	27.11	23.6889	25.9636	24.275	24.5714	90.875	68.9	81.2857	79	28.7625	30.48	28.4857	29	23.3625	24.32	23.1857	23.5
1984	11	2	32.175	22.1	10.075	24.82	30.7273	26.86	27.4111	23.69	25.7091	24.6667	24.7125	90.1111	66.8	82.25	78	28.6111	29.51	29.275	28.9857	23.3	23.81	23.65	23.5143
1984	11	3	31.1714	22.1818	8.98961	24.1455	29.8273	26.48	26.75	23.4545	25.5273	24.65	21.9	94.3333	71.5	83.7143	82.2857	28.62	29.9	29.5143	29.2286	23.29	24.01	23.8143	23.6429
1984	11	4	31.375	22.3	9.075	24.1455	29.48	26.58	26.9	23.4	25.4909	24.3778	24.4222	94.7	74	83	82.8571	28.53	30.3889	28.975	29.2143	23.25	24.2667	23.5125	23.6429
1984	11	5	32.4	22.4545	9.94545	24.45	31.25	27.0545	27.5364	23.7273	26.2727	24.6857	24.7	94.2727	67.7273	81.5714	79.5714	28.9091	30.8364	29.4	29.1286	23.4273	24.5273	23.7286	23.5714
1984	11	6	32.8	22.35	10.45	24.2667	31.4167	26.8	27.4	23.3	26.1455	24.64	24.6444	92.8	66.5455	82.9	79.6667	28.01	30.3818	29.45	29.0667	22.92	24.2818	23.75	23.5333
1984	11	7	32.6222	22.5833	10.0389	24.7636	31.7667	26.8909	27.56	23.9333	26.6	24.85	25.0143	92.5556	66.1818	83.125	79	29.0778	31.2818	29.825	29.6857	23.5889	24.7727	24.025	23.9
1984	11	8	31.9333	22.3833	9.55	24.4333	31	27.0364	27.3818	23.8889	25.9091	24.54	24.7375	93.3333	65.8182	80.7	79.75	29.1	29.9364	29.08	29.2875	23.5667	24.0273	23.53	23.6625
1984	11	9	32.4222	22.1636	10.2586	24.4727	31.0727	27.24	27.48	23.7636	26.1818	24.94	24.91	93.8	68.5	82.2222	81.4444	29.09	30.88	30.0556	29.9111	23.57	24.54	24.1	24
1984	11	10	32.5556	22.6333	9.92222	24.9091	31.0182	27.43	27.67	23.6909	26.1455	24.6	24.7333	90.1	67.8	78.375	78.125	28.6	30.54	28.95	29.075	23.27	24.36	23.4875	23.55
1984	11	11	33.1429	22.4545	10.6883	24.7636	31.3091	27.275	27.4875	23.6182	25.7	24.2	24.3429	91.6	63.8889	76.1429	77.1667	28.58	29.2889	27.9857	28.3	23.28	23.6778	22.8714	23.0833
1984	11	12	33.2	22.1818	11.0182	24.2909	31.4182	26.5778	27.1444	23.4	25.7091	24.84	24.66	92	62.9	84.625	80.125	28.06	29.12	29.8625	28.8875	22.97	23.55	24	23.45
1984	11	13	32.725	22.4364	10.2886	24.5333	31.5667	27.24	27.66	23.6909	26.3818	24.35	24.8125	92	66.3636	76.875	77	28.6273	30.8545	28.3	29.075	23.3091	24.5364	23.1	23.55
1984	11	14	32.5333	22.5167	10.0167	24.6833	31.15	26.68	27.29	23.5455	26.0545	24.5333	24.7	89.8182	66.9091	82.125	79.25	28.1455	30.3091	29.075	29.1	23.0273	24.2545	23.5625	23.5625
1984	11	15	32.8222	22.3091	10.5131	24.4545	31.4167	27.32	27.6556	23.5	26.2	24.52	24.85	90.7778	67.3636	79.4444	79.5	28.25	30.6364	28.8222	29.1625	23.07	24.4364	23.4	23.625
1984	11	16	32.45	22.6727	9.77727	24.0833	31.2833	26.96	27.4	23.28	25.6091	24.3	24.5286	91.7	64.4545	78.625	77	27.88	29.1818	28.325	28.5571	22.87	23.6	23.1125	23.2429
1984	11	17	33.0286	22.6727	10.3558	24.5636	31.3091	26.6222	27.1667	23.6364	26.2727	24.68	24.76	92.8	67.5	84.375	81.625	28.52	30.77	29.6125	29.375	23.25	24.46	23.825	23.7
1984	11	18	33.0857	22.84	10.2457	24.2	31.3818	26.8889	27.2889	23.6182	26.3818	24.475	24.6571	93	68	82	80.8333	28.6	31.14	28.9333	28.9167	23.29	24.7	23.45	23.4833
1984	11	19	32.9	22.84	10.06	24.8909	31.4636	27.0444	27.4667	23.9455	26.1818	24.56	24.8222	90.5556	66.3	81.375	80.125	28.84	30.28	28.975	29.175	23.41	24.24	23.4625	23.6125
1984	11	20	32.8	22.52	10.28	24.5455	31.5636	27.38	27.73	23.8	26.2364	24.52	24.85	93.3	66.7	78.2222	79.4444	28.93	30.66	28.8222	29.4444	23.46	24.45	23.4111	23.7556
1984	11	21	33.6	22.68	10.92	24.22	31.86	26.8667	27.7	23.3111	26.2	24.525	24.76	91.8571	65	82.1429	79.4	27.85	30.5111	29.1143	29.34	22.8375	24.3778	23.5714	23.7
1984	11	22	32.6889	22.3167	10.3722	23.8909	31.7091	27.4727	27.75	23.1111	25.84	24.5556	24.4	94.5556	63.7	77.6667	77.625	27.8444	29.51	28.7222	28.4	22.8556	23.8	23.3333	23.1625
1984	11	23	33.225	22.2182	11.0068	23.8545	31.4667	27.0909	27.49	23.16	25.8545	24.42	24.4778	93.1	64.4545	79.5	78.3333	27.82	29.6091	28.73	28.6222	22.82	23.8455	23.32	23.2667
1984	11	24	32.8444	22.25	10.5944	24.2909	31.66	27.0545	27.58	23.46	25.9778	24.5	24.7222	93.2	62.8889	79.9	78.5556	28.37	29.6667	28.92	29.0889	23.13	23.8556	23.47	23.5444
1984	11	25	32.525	22.3333	10.1917	24.1333	30.7	26.5	26.8556	23.4	25.8667	24.7333	24.6125	93.625	68.5556	86.4444	83	28.2875	30.0667	29.9444	29.35	23.075	24.1111	24.0444	23.7125
1984	11	26	31.8667	22.2364	9.6303	24.28	29.8444	26.3111	26.6444	23.6	25.375	24.275	24.5857	94.5	70.75	83.25	83.125	28.7556	29.4625	28.8	28.95	23.3778	23.75	23.4	23.4875
1984	11	27	32.425	22.4667	9.95833	23.8222	31.4222	27.1111	27.3667	23.275	26.15	24.475	24.625	95	64.625	79.75	79.625	28.2125	30.2625	28.8	29.075	23.0375	24.2125	23.4125	23.5625
1984	11	28	31.9714	22.5636	9.40779	24.0444	31.2222	27.35	27.5125	23.5	26.175	24.6857	24.7857	94.875	64.875	78.8571	79.1429	28.5625	30.3	29.1143	29.3143	23.2375	24.225	23.5857	23.7
1984	11	29	31.825	22.6364	9.18864	24.34	30.6667	26.86	27.2556	23.75	25.975	24.6667	24.7286	92.75	68.875	83.8889	80.8571	28.7625	30.425	29.5778	29.3857	23.3875	24.3125	23.8333	23.7286
1984	11	30	32.4857	22.75	9.73571	23.9818	31.7273	27.38	27.66	23.2444	25.82	24.4222	24.3571	92.5	63.3	78.5556	78.125	27.9778	29.47	28.5556	28.8	22.9111	23.75	23.2333	23.375
1984	12	1	33.1778	22.3273	10.8505	24.0909	31.6545	26.6364	27.2818	23.0545	25.9455	24.1778	24.4222	91.8182	63.9091	80.8889	78.8889	27.5	29.7455	28.4333	28.6222	22.6455	23.9091	23.1667	23.2889
1984	12	2	33.375	22.3545	11.0205	24.0727	31.4909	26.56	27.13	23.1455	25.8182	24.5333	24.625	91.9	64.3636	81.75	79.875	27.7273	29.5364	28.775	28.7125	22.7727	23.8	23.3875	23.3125
1984	12	3	32.125	21.58	10.545	23.7818	30.8182	25.86	26.54	23	25.2636	23.88	24.1556	93.1	64.5455	83.5556	80.7778	27.6091	28.5364	27.8444	28.0556	22.7	23.2273	22.8	22.9556
1984	12	4	32.575	21.9818	10.5932	23.8909	31.1111	26.5556	27.2	22.9273	25.7	24.2667	24.4125	91.3	64.8889	80.625	79.125	27.3818	28.9	28.1375	28.2125	22.5273	23.3889	23	23.0375
1984	12	5	32.9111	21.8364	11.0747	23.4727	30.9636	27	27.1182	22.74	25.4364	24.0909	24.1333	92.7778	65.5455	79.7273	79.7	27.14	28.8818	28.1636	28.1	22.41	23.4273	22.9727	22.97
1984	12	6	32.125	21.9636	10.1614	23.4727	30.7273	26.46	26.83	22.5818	25.2545	23.8667	24.1375	92.2	65.4545	79.7778	79.5556	26.8545	28.6	27.7556	28.0444	22.2182	23.2273	22.7667	22.9222
1984	12	7	33.475	21.8727	11.6023	23.5818	31.8727	28.2222	27.9556	22.6909	25.3636	24.1	21.5889	92.2	59.6364	72.125	75.125	27.0364	28.1091	27.4	27.7125	22.3273	22.9727	22.5375	22.7125
1984	12	8	33.6	21.8364	11.7636	23.9455	32.4	26.9091	27.5455	22.9636	25.9167	24.26	24.4	91.4	60.6667	80.7	78.2	27.4545	29.2417	28.53	28.56	22.5636	23.5833	23.22	23.21
1984	12	9	33.26	21.6083	11.6517	23.7455	31.7667	27.2667	27.6636	22.6	25.6667	24.4909	24.3556	90.1	62.0833	80.6364	77.4	26.7364	28.925	28.9727	28.12	22.1364	23.45	23.4545	22.95
1984	12	10	33.22	21.6833	11.5367	23.3	31.65	27.0667	27.2917	22.6182	25.35	24.52	24.1	91.5455	61.1667	81.6	78.2	26.8909	28.2667	29.1	28.02	22.1818	22.9833	23.53	22.86
1984	12	11	33.5111	20.55	12.9611	22.9167	32.2	26.4167	26.9833	22.2182	25.05	23.98	23.75	92.5455	56.5	81.4	76.8	26.2364	27.1	28.13	27.17	21.8182	22.3333	22.98	22.39
1984	12	12	32.88	20.65	12.23	23.2167	31.9167	26.6333	27.1083	22.3	25.3333	23.9455	23.93	92	59.75	80.2727	77.5455	26.4167	27.975	27.9	27.4364	21.9167	22.8917	22.8273	22.5364
1984	12	13	33.2	21.2167	11.9833	23.5231	31.7846	26.55	27.1	22.6	25.8	24.1636	24.1364	92.5385	62.6154	81.7273	79	26.8769	29.2923	28.5091	28.1182	22.2231	23.6538	23.1909	22.9727
1984	12	14	33.4667	21.0833	12.3833	23.0462	32.2923	26.9455	27.3455	22.3077	25.4	24.0727	23.9091	93.9231	57.9231	79.9091	77	26.5308	27.9538	28.1545	27.5091	21.9923	22.8308	22.9273	22.5545
1984	12	15	33.7333	21.3333	12.4	22.7667	32.5692	27.0833	27.5	21.9	25.4077	24.2909	23.8091	92.8333	56.6154	79.7273	76.0909	25.8083	27.8154	28.4818	27.2091	21.5333	22.7154	23.1	22.3636
1984	12	16	33.4222	20.5167	12.9056	22.3231	32.4	26.5667	27	21.5846	25.5077	23.7167	23.5917	93.8462	58.1538	80.0833	77.0833	25.4077	28.1462	27.5917	26.975	21.2462	22.9538	22.575	22.225
1984	12	17	32.95	20.4364	12.5136	22.1833	32.3167	26.52	27.0556	21.3667	25.5385	23.4333	23.3727	93.3333	59.5833	78.9	76	24.9917	28.7083	27.21	26.7333	20.9917	23.2667	22.39	22.1111
1984	12	18	33.7778	20.7273	13.0505	22.8769	32.8923	26.9	27.4417	21.6769	24.9833	23.5167	21.6417	89.5	53.5833	76.1667	72.6364	25.2154	26.525	26.8	26.3273	21.1538	21.9417	22.1833	21.8273
1984	12	19	33.6	20.5455	13.0545	22.6167	32.8	26.8	27.3545	21.6833	25.1167	23.5	23.3222	90.8	54.25	76.75	74.2727	25.4333	26.9083	26.8167	26.5	21.275	22.1667	22.1833	21.9636
1984	12	20	33.4444	20.3667	13.0778	22.4154	32.6923	27.0667	27.3333	21.4154	25.1538	23.6182	23.32	91	54.9231	74.8182	73.1818	24.9462	27.0385	26.8727	26.0909	20.9538	22.2615	22.2273	21.7091
1984	12	21	34.1111	20	14.1111	22.4923	32.9692	26.5167	27.1667	21.2154	25.2769	23.7333	23.35	89.7692	54.5385	79.75	74.0833	24.4385	27.2	27.575	26.225	20.6462	22.3538	22.65	21.7667
1984	12	22	34.2222	19.9833	14.2389	21.9846	33.1538	26.8364	27.2	20.9846	25.2615	23.4889	23.3333	91.9231	53.5385	77.5556	74.2222	24.2923	27.0308	26.9222	26.2889	20.5231	22.2538	22.2556	21.8
1984	12	23	34.3333	19.9667	14.3667	22.0364	33.1667	26.8364	27.19	20.8182	24.8	23.4	23.1	89	50.9167	76.4	72.4444	23.8727	25.8167	26.64	25.4444	20.2636	21.5583	22.09	21.3
1984	12	24	34.28	20.4	13.88	23.0923	32.7692	27.0364	27.4273	21.3385	25.5833	23.5455	23.48	86.3077	56.8333	75.4545	73.6	24.2923	28.1333	26.8	26.47	20.5615	22.9667	22.1273	21.91
1984	12	25	34.7556	19.76	14.9956	23.2333	33.0308	27.2182	27.6727	21.65	25.5077	23.62	23.39	87.25	55.4615	74.6	71	24.8833	27.7154	26.79	25.95	20.9583	22.7	22.12	21.59
1984	12	26	34.6889	19.64	15.0489	22.7273	33.1846	27.4364	27.8889	21.4364	25.2	23	23.2333	89.6364	53.1538	70.2727	70.3333	24.7545	26.8077	25.2455	25.5889	20.8545	22.1615	21.1182	21.3778
1984	12	27	34.66	20.2	14.46	22.8769	33.2462	27.75	28.0167	21.4615	25.4615	23.4667	23.4667	88.7692	54.0769	71.0833	70.5833	24.7154	27.4615	26.1167	26.0167	20.8538	22.5462	21.75	21.6667
1984	12	28	34.4667	20.1833	14.2833	22.6462	32.9692	28.1818	28.1	21.3846	25.0154	23.75	23.35	90.0769	53.3077	68.6364	69.9091	24.6923	26.5077	26.1545	25.7	20.8462	21.9692	21.7091	21.4727
1984	12	29	34.82	19.8167	15.0033	22.5833	33.2615	27.7556	27.8556	21.3333	25.4917	23.28	23.4	89.9167	54	68.3333	69.75	24.5917	27.5083	25.2667	25.5625	20.775	22.575	21.1778	21.3875
1984	12	30	34.34	19.9167	14.4233	22.3	32.4615	27.4833	27.5545	20.9231	24.8769	23.4833	23.31	88.5	55	72.5833	72.1818	24.3333	26.5077	26.4167	25.7091	20.5667	21.9385	21.85	21.4182
1984	12	31	34.34	20.88	13.46	22.5333	33.1833	27.6545	27.5556	21.4667	25.1833	23.8364	23.0375	90.4545	52.9167	73.8182	72.4444	24.9917	26.7833	27.1182	25.8667	20.9833	22.15	22.3	21.5222

## Sheet: 1985
						Temperature				Temperature				Relative Humidity				Pressure				Dew temperature
Year	Month	Day	Maximum	Minimum	Max-Min	1899-12-31 07:00:00	1899-12-31 13:00:00	1899-12-31 19:00:00	Average	1899-12-31 01:00:00	1899-12-31 13:00:00	1899-12-31 19:00:00	Average	1899-12-31 01:00:00	1899-12-31 13:00:00	1899-12-31 19:00:00	Average	1899-12-31 07:00:00	1899-12-31 13:00:00	1899-12-31 19:00:00	Average	1899-12-31 07:00:00	1899-12-31 13:00:00	1899-12-31 19:00:00	Average		Month	Taverage	Hraverage
1985	1	1	35.1778	20.4909	14.6869	23.8308	33.8308	28.1538	28.5077	22.2462	24.9	23.6182	23.5455	87.4615	49.25	70.6364	68.4545	25.8923	25.6333	26.3182	25.7727	21.5846	21.3917	21.8636	21.5091		January	28.2635	69.4116
1985	1	2	35.4182	20.42	14.9982	23.0615	34.1167	27.5455	28.01	21.8462	25.18	23.8154	23.78	90.2308	48.8	73.5455	71.125	25.4538	26.08	26.8636	26.425	21.3385	21.72	22.2182	21.9375		February	28.4878	69.3319
1985	1	3	35.16	19.7636	15.3964	22.3692	33.6	28.7091	28.2778	21.5846	25.45	23.5077	23.4583	93.4615	52.3636	65.5455	69.5556	25.3385	26.8727	25.6636	25.4111	21.2462	22.1818	21.4091	21.2667		March	29.0207	70.6281
1985	1	4	34.76	20.14	14.62	22.2769	33.7692	28.45	28.2583	21.7167	25.1	23.8667	23.46	92.9167	50.6667	68.75	70	25.475	26.275	26.6167	25.88	21.3667	21.85	22.0583	21.61		April	28.7928	76.6746
1985	1	5	34.46	20.82	13.64	22.9385	33.2769	28.4308	28.2846	21.8	25.4154	23.8154	23.6769	90.6154	53.7692	69.3077	71.3077	25.4385	27.3615	26.5154	26.4385	21.3	22.4846	22.0077	21.9308		May	28.2338	80.4936
1985	1	6	33.3455	21.4	11.9455	23.6182	32.6462	27.7077	27.8818	22.2364	24.9538	23.9167	23.7	87.8	54.6154	72.75	70.6	25.9636	26.5308	27.1083	26.06	21.6727	22.0154	22.325	21.73		June	28.4551	78.1165
1985	1	7	33.4833	20.5455	12.9379	22.1231	31.9231	27.3231	27.1846	21.4	24.1846	23.4	23.2273	93.4167	53.7692	73.5	74.25	25.1	25.2077	26.3917	25.6167	21.0769	21.0538	21.9	21.375		July	28.2847	76.4825
1985	1	8	34.4333	20.58	13.8533	22.0769	33.0923	28.3077	27.9538	21.2692	24.6	23.6462	23.2583	92.75	50.4615	68.3846	70.7692	24.8538	25.3846	26.1923	25.4923	20.9	21.2615	21.7846	21.3231		August	28.0376	78.3929
1985	1	9	34.5667	20.0182	14.5485	21.4667	33.4	28.0909	27.81	20.6833	24.7538	23.5556	23.2222	93.25	50.0769	67.7778	70.8889	23.9583	25.5692	25.8667	25.5556	20.3083	21.3692	21.6111	21.4111		September	27.7009	80.1913
1985	1	10	34.9636	19.7	15.2636	21.4769	33.7692	28.1231	27.8769	20.5692	25.1385	23.5833	23.0917	92.3846	50.5385	69.1667	70.8333	23.7	26.3308	26.1167	25.4167	20.1615	21.8154	21.7583	21.2667		October	27.2712	81.708
1985	1	11	34.8	19.1455	15.6545	21.5385	33.8769	28.7231	28.2308	20.7692	24.9077	23.4833	23.025	93.4615	48.5385	64.8333	68.6667	24.0846	25.6769	25.45	25	20.4154	21.4	21.3333	21		November	27.3768	79.652
1985	1	12	34.3091	20.3455	13.9636	21.8	33.2308	28.2923	27.9154	20.8923	24.6769	23.2462	22.9308	92.5385	50.3077	65.9231	69.6923	24.1385	25.5077	25.2077	24.9538	20.4692	21.2846	21.1769	20.9846		December	27.3679	75.3874
1985	1	13	34.5455	19.2727	15.2727	21.3077	33.25	27.6154	27.6833	20.2462	24.9818	22.6308	22.67	90.25	51	66.5385	68.5455	23.1308	26.1818	24.2385	24.6091	19.7462	21.7182	20.5154	20.7364
1985	1	14	34.9333	19.2545	15.6788	21.15	33.8308	28.0154	27.7083	20.2333	24.3538	22.9846	22.23	90.9	46.3077	66.2308	68.5	23.1917	24.2615	24.8077	24.1833	19.7833	20.5154	20.8615	20.4583
1985	1	15	34.7636	19.4	15.3636	21.6	33.6545	27.9538	28.0818	20.3077	24.3091	22.8	22.59	89.4615	46.6364	66.1818	66.9	23.0692	24.3	24.4	24.07	19.7077	20.4818	20.6364	20.39
1985	1	16	34.5167	19.64	14.8767	21.8769	33.5167	28.3385	28.2167	20.8	24.55	23.8	23.1167	91	48.3333	69.7692	69.5	23.9615	24.975	26.5385	25.2167	20.3231	20.975	22.0154	21.1417
1985	1	17	34.7667	19.5636	15.203	21.8692	34.15	28.6615	28.4083	21.25	24.8	23.6308	23.1833	92.3333	46.9167	67	67.1818	24.7333	25.125	25.9385	24.7636	20.85	21.05	21.6	20.8636
1985	1	18	35.18	20.8444	14.3356	22.2545	33.9818	28.4167	28.0875	21.3091	25.1636	23.8	23.6714	92.0909	49.7273	69.4545	72	24.8364	26.1818	26.4636	26.4429	20.8818	21.7727	21.9182	21.9286
1985	1	19	35.5333	19.6182	15.9152	22.06	34.3167	28.9077	28.23	20.52	25.1	23.7692	22.95	87.2	47.9167	66.6923	67.5	23.25	25.8083	26.0769	24.78	19.81	21.5833	21.7231	20.88
1985	1	20	35.3818	20.1273	15.2545	22.65	33.8333	28.5385	28.3818	21.0769	25.2	23.6167	23.36	87.1818	50.25	68.5	68.1	24.225	26.3917	26.1	25.36	20.5333	21.9083	21.7083	21.27
1985	1	21	35.1455	20.5667	14.5788	22.5455	34.1	28.9	28.6111	21.2909	25.2545	23.65	23.2714	88.8	50	65.5833	68.875	24.5727	26.4636	25.7917	25.6375	20.7545	21.9091	21.5167	21.3875
1985	1	22	35.2	20.34	14.86	23.2167	33.9333	28.6462	28.9364	22.0333	25.6667	23.9333	24.0444	89.3636	52.1667	68.3333	69.5	25.8	27.55	26.725	26.94	21.5333	22.6167	22.1083	22.27
1985	1	23	35.1091	19.74	15.3691	22.3	33.7167	28.1385	28.2091	21.3	25.1833	23.3846	23.05	91.0909	50.5	68.3846	69.7273	24.825	26.4917	25.7615	25.5364	20.8583	21.8917	21.4	21.2909
1985	1	24	35.25	20.3	14.95	22.5385	33.8769	29.22	28.7	20.9167	25.4769	23.68	23.3556	88.1667	51.5385	67.8889	68.75	23.9167	27.0923	26.2778	26	20.2667	22.3	21.8333	21.6375
1985	1	25	35.3273	19.6727	15.6545	22.3692	33.7538	29.3167	28.7167	21.4308	25.2769	23.4615	23.3923	92.4615	51.3846	60.4167	67.6667	25.0538	26.6846	24.4417	25.275	21.0154	22.0615	20.6	21.1417
1985	1	26	35.44	19.2182	16.2218	23.0545	33.8727	28.5273	28.9	21.7273	25.4182	24	23.8667	89.4545	51.7273	68.5	68.625	25.2182	26.9364	26.33	26.1625	21.1636	22.2091	21.79	21.725
1985	1	27	35.15	19.7636	15.3864	22.45	33.2769	28.6667	28.2727	21.3833	25.2462	23.6615	23.55	91.1667	53.0769	65.8333	70.6364	25.0083	26.8846	25.625	26.1455	20.925	22.1769	21.3917	21.7091
1985	1	28	35.2364	19.85	15.3864	22.5692	33.5077	28.6923	28.3692	21.2923	25.1667	23.2833	23.2273	89.4615	51.75	63.5833	68.4545	24.6538	26.525	24.9917	25.3727	20.7231	21.9583	20.9417	21.1818
1985	1	29	34.82	20.6364	14.1836	22.0667	33.45	28.8923	28.3818	21.1833	25.2167	23.5846	23.3636	92.5	52.1667	65.1538	70.1818	24.675	26.7583	25.6538	25.8182	20.775	22.0417	21.4	21.5091
1985	1	30	35.4167	20.52	14.8967	22.8308	34.2154	28.8923	28.7154	21.7077	25.3846	23.2308	23.4308	90.8462	49.7692	63.1538	67.8462	25.3538	26.6538	24.8231	25.6077	21.2308	22.0231	20.9077	21.3769
1985	1	31	35.3833	20.4	14.9833	23.1818	34.7	29.2538	29.3667	21.6727	25.6667	23.4308	23.9	88.0909	49.3333	62.8462	67.125	24.9818	27.1111	25.0615	26.3125	21.0273	22.3	21	21.8
1985	2	1	35.05	20.575	14.475	22.3833	34.0364	28.0364	28.29	21.5818	24.9	23.78	23.4333	92	48.7	70.3	69.4444	25.2364	25.59	26.63	25.7556	21.1636	21.31	22.04	21.4444
1985	2	2	35.2444	20.8333	14.4111	22.1	33.6182	28.3455	28.38	21.32	25.4	23.76	23.6625	91.2	53.1	69.3	70.25	24.76	27.15	26.44	26.2875	20.85	22.31	21.92	21.8
1985	2	3	35.1778	20.6	14.5778	22.5	33.7833	27.9	28.01	21.4364	25.2909	23.6	23.4111	90.3636	51.9091	70.5556	71.1111	24.8455	26.7818	26.4	26.0556	20.9091	22.1182	21.8556	21.6556
1985	2	4	35.275	21.425	13.85	23	33.2333	28.7818	28.4727	21.8	24.8545	23.46	23.2444	92.4	50.6364	63.3	68.2222	25.68	25.9545	25.3	25.4222	21.42	21.5455	21.14	21.2222
1985	2	5	35.4	21.55	13.85	22.5833	33.3833	28.6	28.3364	21.56	25.0364	23.58	23.2111	92.7	52.0909	67.3	68.6667	25.27	26.4182	25.87	25.2889	21.17	21.7818	21.49	21.1333
1985	2	6	34.7714	21.55	13.2214	22.5167	32.85	28.0818	27.9364	20.86	25.3818	23.12	23.0556	88.8	55.6364	64.8	68.6667	23.82	27.5091	24.92	25.1556	20.24	22.5727	20.98	21.1
1985	2	7	35.1429	21.05	14.0929	22.9333	33.6667	28.7091	28.5	21.56	25.6364	24.26	23.825	89.2222	52.2727	68.7	69.2222	25.07	27.5	27.26	26.2111	21.03	22.5818	22.41	21.7889
1985	2	8	34.9333	21.7	13.2333	23.6	33.6636	27.9818	28.52	22.76	25.5333	24.1778	24.1571	92.4	54	73.8889	74.2857	27.15	27.5111	27.6111	27.5571	22.38	22.6333	22.6333	22.6143
1985	2	9	34.4222	21.9333	12.4889	23.5	33.2182	28.6364	28.46	22.62	25.925	24.2667	24.3	91.4	57.375	70.7778	73.5	26.79	28.8125	27.5333	27.7833	22.19	23.4	22.5889	22.8
1985	2	10	35.5	21.975	13.525	23.5091	33.5167	28.3	28.4889	22.5273	25.7455	23.84	20.3333	91.4	54.7273	71.6	72.6	26.7545	28.1636	26.98	27.54	22.0909	22.8909	22.24	22.56
1985	2	11	35.1778	22.375	12.8028	23.2167	33.3091	28.9273	28.71	22.1636	25.7455	23.62	23.7556	89.4	55.3636	64.3	69.1	26.0545	28.1455	25.72	26.37	21.6455	22.9818	21.44	21.87
1985	2	12	35.5556	22.175	13.3806	23.5167	33.55	28.4667	28.5556	22.5818	25.5636	23.55	23.9125	90.9091	53.4545	67	70.7143	26.7182	27.5545	26.0429	26.8571	22.1091	22.5545	21.6714	22.1857
1985	2	13	35.6	21.6286	13.9714	23.4833	33.2167	28.6	28.4727	22.4	25.3818	23.82	23.7778	91.2	54.3636	67.4	70.3333	26.4	27.3273	26.38	26.4444	21.96	22.4727	21.89	21.9333
1985	2	14	35.475	21.1333	14.3417	23.5167	33.6333	28.4364	28.5455	21.6545	25.2364	23.56	23.5	84.8182	50.0909	65.7	67	24.7	26.4545	25.77	25.71	20.8091	21.8909	21.52	21.45
1985	2	15	35.1429	21.275	13.8679	23.0167	33.76	28.3818	28.33	21.6545	25	23.5778	23.225	88.3636	47.8889	66.1111	67	25.0545	25.7	25.7667	25.175	21.0182	21.3778	21.5556	21.1125
1985	2	16	35.9778	20.9143	15.0635	23.0833	34.25	28.8545	28.8	21.6909	25.0727	23.76	23.41	88.3636	46.9091	65	66.1	25.0545	25.6727	25.96	25.3	21.0364	21.3273	21.6	21.18
1985	2	17	35.875	21.4286	14.4464	23.4364	33.9636	28.875	28.8125	21.86	25.36	23.4857	23.3857	87	49.7	63	64.8571	25.19	26.62	25.2714	25.2	21.16	22.03	21.2	21.1571
1985	2	18	35.9667	21.9333	14.0333	23.4727	34.0364	28.66	28.7	22.04	25.56	23.8222	23.7111	88.7	50.2	66.8889	68.2222	25.69	27.05	26.2667	26.1	21.44	22.33	21.8111	21.7222
1985	2	19	35.4857	21.8286	13.6571	23.6	33.6727	28.62	28.6	22.44	25.34	23.9333	23.6875	89.2222	51.1	67.8889	69.4444	26.45	26.79	26.6111	26.3778	21.93	22.15	22.0444	21.9
1985	2	20	35.55	21.2333	14.3167	23.3818	33.9818	28.6222	28.6222	21.92	25.62	23.95	20.825	84.75	51.9	67.875	68	25.34	27.42	26.5625	26.0375	21.27	22.48	21.9625	21.65
1985	2	21	35.65	20.8	14.85	23.6	34.12	29.8222	29.2875	22.2222	25.34	24.275	23.8714	88.5556	49.9	64.125	66.2857	25.8556	26.54	26.7	26.1286	21.6111	22.01	22.0625	21.7429
1985	2	22	36	21.7143	14.2857	23.8364	34.24	29.1333	29.1	22.08	25.8	23.975	23.875	85.3	50.5556	65.875	66.625	25.33	27.5222	26.4625	26.275	21.26	22.6333	21.9	21.8375
1985	2	23	36.2857	20.9333	15.3524	23.2	34.02	28.45	28.6143	21.6	25.3556	23.4	23.35	87	49.5556	68.8333	68.5	24.79	26.5556	25.7833	25.5167	20.9	22.0222	21.3833	21.3
1985	2	24	35.575	21.5667	14.0083	23.66	33.4	28.75	28.4714	21.88	25.58	23.6	23.5857	86	53.7	66.7143	69.1429	25.15	27.63	25.9714	26.1714	21.06	22.63	21.5429	21.6571
1985	2	25	34.9	22.0286	12.8714	23.2222	33.44	28.2889	28.0857	21.4667	24.85	23.2857	22.9833	85.8889	53.5	67.7143	70.3333	24.6333	26.1625	25.4857	25.1667	20.6556	21.6	21.0429	20.9
1985	2	26	35.0286	21.6571	13.3714	23.1	33.3	28.5333	27.9	21.9111	24.9111	23.4857	23.1	90.1111	51.5556	66.8571	71	25.7333	26.1556	25.8	25.5667	21.3667	21.5556	21.4	21.1833
1985	2	27	35.55	21.8286	13.7214	23.0909	33.8	28.5	28.2	21.88	25.2222	23.4571	23.3857	89.1	52.625	68.5714	71.6667	25.57	27.5125	25.9857	26.8833	21.3	22.6125	21.5429	22.1833
1985	2	28	35.6286	21.55	14.0786	24.04	34.18	28.1556	28.4571	22.54	25.925	23.7714	24	88.4	52.375	71.4286	71	26.45	28.025	26.8429	27.05	21.92	22.7625	22.0857	22.1667
1985	3	1	35.6667	22.5429	13.1238	24.4545	34.04	28.6667	29.0857	23.3636	25.9	24.6857	24.3	89.5	51.625	73.7143	68.8	27.82	27.825	28.5857	26.78	22.8	22.8	23.2571	22.22
1985	3	2	34.725	22.5143	12.2107	23.98	33.4364	29.2667	29.6143	23.0444	25.42	23.8	24.2167	89.8889	53.9	64.875	67.1667	27.3667	27.26	26.0125	26.8333	22.5111	22.48	21.675	22.2167
1985	3	3	35.4	21.7143	13.6857	24.3455	34.1455	28.6667	28.8667	22.9273	25.6	24.3714	24.25	88	50.8	71.8571	70.5714	27.18	27.14	27.8	27.0143	22.4	22.38	22.7714	22.3286
1985	3	4	36.2	21.5667	14.6333	23.9667	34.1455	29.2	29.11	22.8909	25.88	24.2857	24.2286	90.2727	52.2	69	70.1429	27.1727	27.9	27.3714	27.2429	22.3818	22.87	22.5429	22.4429
1985	3	5	35.8	22.4571	13.3429	24.3455	33.8818	28.3778	28.5625	23.36	25.86	24.2	24.35	91.2222	53.9	74	77	28.09	28.13	27.7	28.58	22.97	23	22.7333	23.26
1985	3	6	35.725	22.2286	13.4964	24.4	33.78	29.0222	28.875	23.2182	25.8889	24.425	24.4286	88.5	55	67.5	70.8571	27.32	28.2778	27.4375	27.6571	22.48	22.9889	22.5375	22.6429
1985	3	7	35.35	22.825	12.525	24.1167	34.26	28.8	29.0111	22.8727	25.9111	24.375	24.175	89.3636	53.1111	67.625	69.375	27.1273	28.0556	27.3625	27.05	22.3182	22.8111	22.5	22.2625
1985	3	8	35.95	22.65	13.3	24.2727	34.36	28.2667	28.875	23.14	25.9111	24.025	24.2286	90.3	51.7778	69.25	69.1429	27.56	27.8778	26.9625	27.1	22.65	22.8111	22.2625	22.3571
1985	3	9	35.4857	22.4	13.0857	24.5167	33.7455	29.2	29.1222	22.74	25.76	24.1778	24.025	87.8	53.6	67.1111	69.875	26.77	27.85	26.8778	26.9625	22.1	22.74	22.2333	22.175
1985	3	10	35.6571	21.3	14.3571	23.9333	34.3091	29.42	29.26	22.5273	25.96	24.1778	24.2667	87.1818	52.8	64.4444	68.8889	26.3091	28.14	26.5778	27.1667	21.8364	22.9	22.0222	22.3556
1985	3	11	35.2286	22.5	12.7286	24.0333	33.5455	28.78	28.73	22.8	26.06	24.2667	24.3	88.4545	57.1	69.4444	71.8889	26.8727	29.07	27.3667	27.6444	22.2	23.34	22.5111	22.6
1985	3	12	35.55	22.8571	12.6929	24.5818	33.52	28.98	29.0625	23.1636	25.8889	24.875	24.6857	89	57	70.5	70.8571	27.4727	28.4778	28.625	28.1286	22.5818	23.1778	23.2125	22.9429
1985	3	13	35.3714	22.7143	12.6571	24.5636	34.2	29.38	29.55	23.4182	25.8889	24.875	24.8429	91.0909	53.3333	68.375	69.7143	28.1545	28.0556	28.3625	28.2	22.9636	22.9333	23.05	22.9714
1985	3	14	35.85	22.4286	13.4214	24.5667	32.8545	28.4	28.6111	23.0545	25.44	24.0286	23.9	84.9	57.4	72.8571	72.4286	27.0091	27.83	27.3	27.1857	22.3091	22.78	22.4857	22.3857
1985	3	15	34.4286	22.5143	11.9143	23.9667	32.7091	28.5	28.36	23.2545	25.68	24.0667	23.7667	92.1818	59.2	73.6667	74	28.0182	28.58	27.5	26.8833	22.8727	23.16	22.6167	22.2
1985	3	16	35.425	21.76	13.665	24.6545	33.1333	28.68	28.7143	23.1091	26.025	24.4	24.1	88	58.375	69.625	70.3333	27.3182	29.15	27.7125	27.0833	22.4909	23.5625	22.6625	22.3667
1985	3	17	35.8571	22.48	13.3771	24.0364	33.3	28.62	28.6778	23.02	25.6222	24.65	24.1	89.5556	55.3333	72.75	72.125	27.41	27.9111	28.4	27.5125	22.52	22.8778	23.15	22.625
1985	3	18	34.8571	21.7714	13.0857	23.9333	33.2545	28.7111	28.6444	22.7636	25.56	24.3333	23.9833	91	56.1	69.5	70	26.9818	27.84	27.5333	26.7333	22.2818	22.74	22.6167	22.1167
1985	3	19	36.3	22.0286	14.2714	24.0364	34.1455	29.32	29.28	23.24	25.92	25.2	24.7286	91.3333	52.7	69.375	71	27.91	28.02	29.025	28.3625	22.87	22.91	23.4875	23.1125
1985	3	20	35.6571	22.4857	13.1714	23.9833	33	28.75	28.67	23.1818	26.02	24.875	24.4143	90.9	58.7	71	73.25	27.7727	29.19	28.7125	28.575	22.7727	23.5	23.2375	23.1875
1985	3	21	35.1714	22.6	12.5714	24.6833	33.1455	28.88	28.96	23.6	26.02	24.2	24.5	90.1	57.6	68.4286	73.1667	28.29	29	27.0714	28.0833	23.11	23.47	22.3571	22.95
1985	3	22	35.6	23.2	12.4	24.4833	33.6545	29.48	29.32	23.36	26.84	24.725	24.3667	91.5556	59.2	65.5	71.1429	28.15	30.89	27.8	28.3143	22.96	24.46	22.7375	23
1985	3	23	35.4	22.5714	12.8286	25.0833	33.76	29.8	29.6222	23.14	26.2889	24.7333	24.5286	85.3	54.4444	65.1111	67.1429	27.13	29.0889	27.7	27.5429	22.34	23.4778	22.7111	22.5571
1985	3	24	35.2	22.9	12.3	24.4333	33.5	28.3778	28.6444	22.56	25.92	24.225	23.9286	86.3	54.6	69.25	69.7143	26.3	28.38	27.275	26.7571	21.83	23.1	22.4625	22.1
1985	3	25	35.2667	21.96	13.3067	24.1833	33.8	28.225	28.6	22.32	26.1778	24.5714	24.3333	88	54.8889	71.8571	70.6667	26.08	28.8	28.2143	27.5333	21.68	23.3778	23.0143	22.5833
1985	3	26	35.6857	22.625	13.0607	24.35	33.2909	28.9	28.91	23.04	25.8	24.6	24.0571	89.7778	56.1	68.5556	70.75	27.47	28.36	27.9111	27.4375	22.56	23.1	22.7778	22.5375
1985	3	27	35.6857	22.3714	13.3143	24.1333	33.6727	28.86	28.93	22.8364	25.8	24.2	24.2444	90.5455	53.5	69.1111	70.8889	27.1182	28.03	27.2667	27.3667	22.3727	22.88	22.4222	22.4778
1985	3	28	36.525	22.8286	13.6964	24.6	34.14	29.55	29.3625	22.9818	25.3667	23.9	23.85	88	49.5556	64.6667	67.6667	27.1091	26.5667	26.0833	26.2333	22.3545	21.9556	21.6833	21.8
1985	3	29	36.9	22.9333	13.9667	24.76	34.08	29.25	29.2	22.9333	25.8889	24.4	24.0167	86.4444	52.6667	68.4286	68.1667	26.9111	28.0111	27.4429	26.65	22.2222	22.8333	22.5143	21.9833
1985	3	30	36	23.2333	12.7667	25.1636	33.6444	29.7714	29.55	23.73	26.6	24.68	24.55	89.3	59	66.2	69.25	28.49	30.1875	27.76	27.675	23.18	24.1125	22.68	22.65
1985	3	31	34.9	23.7667	11.1333	25.32	33.42	29.7667	29.86	23.8	26.3111	25	24.3	88	57.8889	65.25	73.5	28.6125	29.5889	28.2	30.6	23.2625	23.7	23	24.2
1985	4	1	33.85	22.5667	11.2833	24.5556	31.96	28.3714	28.5429	23.725	25.8444	24.8	25.05	91	63.6667	78	78	28.675	29.4222	29.34	29.42	23.325	23.7333	23.66	23.74
1985	4	2	35.025	22.9667	12.0583	25.0182	32.16	28.0889	28.6125	24.12	25.675	24.925	24.95	91.5	65.125	76.75	76.3333	29.33	29.225	29.3625	29.2	23.7	23.6	23.7125	23.6167
1985	4	3	34.225	23.2286	10.9964	24.7091	31.88	28.74	28.7778	23.54	26.04	25	24.8375	89.8	64.2	75.5	76.375	28.2	29.87	29.3875	29.125	23.01	23.97	23.6875	23.5625
1985	4	4	35.475	22.9	12.575	24.2364	32.6909	29.08	28.85	23.62	26.26	25	24.9167	92.8889	62.1	77	78.8571	28.65	29.98	29.5571	29.7571	23.29	24.05	23.8	23.9429
1985	4	5	35.5	23.4667	12.0333	25.62	33.42	28.5556	29.0556	24.15	26.5333	24.4667	24.96	88	59.2222	74.8333	74.8	29.1	30.1667	28.3333	29.1	23.55	24.1	23.0833	23.52
1985	4	6	34.7	23.0667	11.6333	25.1091	33.2545	29.04	29.14	23.9111	26.24	24.775	25	89.75	57.8	70.125	72.5	28.9222	29.46	28.325	28.775	23.4667	23.76	23.1125	23.35
1985	4	7	34.6286	23.0667	11.5619	25.4182	33.6909	28.8	29.22	23.8667	26.48	24.925	25.0714	89.6667	58.2	74.25	73.2857	28.7444	29.93	29.0375	29.0714	23.3556	23.98	23.4875	23.5286
1985	4	8	33.4571	23.0667	10.3905	25.4	32.8727	28.64	29.1	23.8286	26.06	24.8	24.85	90.8571	60.1	75	73.3333	28.7714	29.28	28.7875	28.6333	23.3714	23.67	23.4	23.2833
1985	4	9	35.0286	23.1	11.9286	25.0364	33.38	29.1	29.16	23.725	26.0444	24.825	24.78	90.2857	58	72.25	73.8333	28.65	28.9444	28.65	28.55	23.3125	23.4444	23.3	23.25
1985	4	10	34.6	23.8667	10.7333	25.76	33.56	28.88	29.3222	24.2857	26.2444	24.9778	25.04	91.8333	57.3333	73.4444	75.5	29.7571	29.2556	29.0667	29.3167	23.9429	23.6111	23.5333	23.6833
1985	4	11	34.8	23.4286	11.3714	25.5091	32.6909	29.12	29.13	24.175	26.36	25	25.0286	92.25	63.3	73.2222	74.8571	29.525	30.26	29.0667	29.2286	23.8	24.16	23.5111	23.5714
1985	4	12	34.275	22.9143	11.3607	25.3818	31.9455	28.16	28.42	24.2444	26.28	24.95	25.1286	89.75	63.9	78	77.25	29.5222	30.23	29.4375	29.6125	23.8	24.21	23.75	23.8625
1985	4	13	35.4286	23.2	12.2286	25.2909	33.3273	28.6889	29.0222	23.98	26.58	25.4286	25.5	89	60	75	74.1429	28.97	30.39	30.1857	29.8571	23.5	24.28	24.0714	23.9429
1985	4	14	34.825	22	12.825	25.18	32.9818	29.15	29.1429	24	26.54	25.2857	24.9333	90.5556	61.8	74.5714	73.5	29.0667	30.49	29.7429	28.9	23.5444	24.31	23.9286	23.4167
1985	4	15	34.7	23.4571	11.2429	25.6545	32.5273	28.5556	28.7444	24.2667	26.6222	25.2	25.3	90.3333	65.3333	75.875	78.6667	29.5333	31.1778	29.7875	30.2	23.7889	24.7333	23.9125	24.1667
1985	4	16	34.375	23.5143	10.8607	25.5273	32.5818	28.66	28.88	24.35	26.66	25.525	25.4167	92.5	64	76.875	78	29.9125	31.09	30.5375	30.3667	24.0125	24.64	24.3625	24.2167
1985	4	17	35.2	23.3714	11.8286	26.4	32.9091	28.96	29.37	24.6667	26.72	25.3333	25.64	90.6667	62	75.1111	76	30.25	30.94	29.8333	30.5	24.2	24.57	23.9333	24.34
1985	4	18	34.025	23.5429	10.4821	25.58	33.02	28.42	28.87	23.6571	26.4	25	24.95	85	62.25	76.4444	78.3333	28.3571	30.25	29.4111	29.5667	23.1	24.075	23.7444	23.7667
1985	4	19	34.15	22.9714	11.1786	24.98	33.1091	28.66	28.6667	23.775	26.3556	25.0222	25.08	89.1429	60.3333	74.2222	76.8333	28.7125	29.9778	29.2778	29.35	23.2625	24.0333	23.6	23.6667
1985	4	20	34.2	23.2	11	25.4909	32.68	28.62	28.9333	24.1333	26.1333	25.2571	24.88	91.1111	60.6667	73.7143	73	29.3778	29.5444	29.7286	28.7	23.7	23.6444	23.8286	23.18
1985	4	21	33.225	23.4333	9.79167	25.9455	32.0545	28	28.5	24.2667	25.62	24.6667	24.7	88.8889	62.9	76.6667	77	29.3667	28.87	28.8222	28.825	23.6889	23.37	23.3889	23.4
1985	4	22	34.725	23.5714	11.1536	25.8	33.22	28.62	29.0889	24.26	26.6667	25.2	25.4	89.2	61.6667	76	75.5714	29.4	30.8111	29.8375	30.0286	23.72	24.4778	23.9125	24.0286
1985	4	23	34.025	23.7143	10.3107	25.4727	32.4091	29.18	29.09	24.125	26.66	25.1556	25.2143	92.75	65	74.2222	78.1429	29.4875	31.23	29.4444	29.9857	23.7625	24.72	23.6889	24.0143
1985	4	24	34.6286	23.6571	10.9714	25.7091	32.8909	28.7556	29.1222	24.2	26.625	24.95	25.3	90	63	74.75	78.5	29.4	30.8625	29.2	30.15	23.6714	24.525	23.575	24.1
1985	4	25	33.25	23.5429	9.70714	25.4	32.1818	28.26	28.54	24.2	26.58	25.8571	25.4667	92.75	65	79.8571	79.3333	29.575	31.04	31.4857	30.5833	23.85	24.63	24.8429	24.35
1985	4	26	33.35	23.3714	9.97857	25.4364	32.1091	27.68	28.24	24.25	26.48	25.1	25.75	94.375	65.1	81.3333	81	29.825	30.87	30.1833	31.25	24	24.54	24.1667	24.775
1985	4	27	34	23.5333	10.4667	25.66	31.8889	28.0222	28.4222	24.25	26.1429	25	25.16	89.625	63.4286	77	77.4	29.3875	30.0286	29.4	29.74	23.7375	24.0714	23.7333	23.92
1985	4	28	31.72	23.5429	8.17714	25.02	31.22	27.9556	28.0111	24.1	26.0222	25.3143	25.02	95.3333	65.4444	77.8571	80.8	29.6167	30.0111	30.2143	29.84	23.9	24.1	24.1714	23.98
1985	4	29	32.6	23.0667	9.53333	24.8364	31.14	27.22	27.6	24.04	25.9778	25.1556	25.0333	93.5	66.1111	83.3333	80.8889	29.34	30.0111	30.4667	29.8889	23.71	24.0444	24.3222	23.9889
1985	4	30	33.075	23.2286	9.84643	24.8727	31.8727	28.04	28.21	23.8889	26.24	24.4667	25	90.5	63.5	77.3333	78.2	28.9111	30.26	28.6	29.34	23.4556	24.2	23.2833	23.68
1985	5	1	33.55	23.675	9.875	25.4	31.22	27.64	28.0444	24.1556	25.9333	24.6286	24.8	92.1111	66.6667	79.8571	80.4	29.4444	30.0778	29.1286	29.5	23.7556	24.1222	23.5571	23.78
1985	5	2	34.1	23.1714	10.9286	24.8727	31.0909	27.58	27.9	24.06	26.14	24.8	25.0444	93.3	70.2	80.1111	80.7778	29.42	30.8	29.4	29.9111	23.74	24.53	23.7444	24.0222
1985	5	3	33.55	23.5429	10.0071	25.0364	31.8667	28.46	28.3667	24.24	26.4	25.1111	25.2125	93.1	66.625	76.2222	78.875	29.69	30.925	29.5778	30	23.92	24.6	23.8222	24.0875
1985	5	4	34.0667	23.725	10.3417	25.2909	32.24	27.05	27.8125	24.24	26.225	24.65	24.8857	92	64.125	83	79.1429	29.62	30.3	29.475	29.4714	23.84	24.2	23.7625	23.7714
1985	5	5	34.1429	23.5143	10.6286	25.32	32.24	27.92	28.4	24.2667	26.3333	24.6857	25.0333	92.4444	65.4444	79	78	29.6889	30.6556	29.1286	29.6167	23.9111	24.4222	23.5286	23.8333
1985	5	6	33.425	23.5714	9.85357	25.56	31.9273	27.54	27.9444	24.6889	26.2667	24.8286	25.38	94	66.5556	84.1429	82	30.6	30.7	29.8857	30.64	24.4111	24.4778	24.0286	24.44
1985	5	7	32.6571	23.2286	9.42857	24.96	31.7636	27.56	27.9333	24.34	26.52	24.9	20.28	93.1429	67.7	81.1667	80.8333	30.04	31.35	29.7	30.25	24.12	24.8	23.9167	24.2167
1985	5	8	33.4	23.675	9.725	25.34	31.3091	27.54	27.8111	24.4222	26.5333	24.7333	25.3167	91.75	72	81.8889	83.2857	29.9889	31.8778	29.5444	30.7286	24.0778	25.0444	23.8111	24.4429
1985	5	9	33.7	23.95	9.75	25.4545	31.78	27.74	28.24	24.38	26.6444	25.0571	25.3571	91.7	67.1111	81.8571	79.8571	29.82	31.5111	30.0714	30.3857	23.95	24.8778	24.1429	24.2714
1985	5	10	33.2571	23.5714	9.68571	25.2182	31.2667	27.0667	27.8286	24.2444	26.225	24.3	24.8667	93.5556	70.125	83	80.3333	29.7444	30.9375	28.8375	29.5167	23.9556	24.6125	23.4125	23.8
1985	5	11	34.425	23.8	10.625	25.4	31.8545	27.96	28.48	23.9556	26.4	25.125	25.1875	89.3333	67.3	80	78	28.8333	30.93	30.0625	29.925	23.4111	24.6	24.1125	24.0125
1985	5	12	34.1143	23.9143	10.2	25.6	31.86	28.04	28.4	24.425	26.4	25.3143	25.2833	91.75	65.875	79	79.8333	29.9625	30.8625	30.3	30.3	24.05	24.5625	24.2143	24.2167
1985	5	13	33.1667	23.1714	9.99524	25.3455	32.02	27.02	27.88	24.4	26.4857	24.9556	25.3667	93	67.7143	84.4444	82	30	31.2	30.1	30.6167	24.0889	24.7286	24.1222	24.4167
1985	5	14	33.325	23.35	9.975	24.6182	30.9556	28.04	27.7111	24.2667	26.9	24.825	25.2667	96.75	73.375	79.5	82.8571	30.1	32.75	29.4	30.7286	24.1222	25.5375	23.7125	24.4714
1985	5	15	33.55	23.2	10.35	25.4	32.4182	28.06	28.51	24.6444	27.02	25.2286	25.5667	93.6667	65	82.7143	80.3333	30.5	31.97	30.5286	30.8833	24.3444	25.16	24.3571	24.55
1985	5	16	34.0857	24.125	9.96071	25.9818	32.6364	28.15	28.85	24.9556	27.08	25.3	25.525	89.75	65.2	78.8	79.25	30.8111	32.15	30.24	31.5	24.5111	25.22	24.16	24.875
1985	5	17	33.7143	23.65	10.0643	25.4	32.4727	28.7778	28.9778	23.8857	26.64	25.5429	19.25	87	64	76.5714	77.8	28.9857	31.08	30.4714	30.42	23.5	24.65	24.3	24.3
1985	5	18	33.4444	23.7	9.74444	25.6182	32.0909	27.66	28.31	24.4286	26.72	25.4	25.42	94.8333	66.7	83.625	81	30.2286	31.57	30.9375	30.5333	24.2286	24.95	24.5875	24.3667
1985	5	19	33.3778	24.4222	8.95556	25.9636	31.9455	27.68	28.38	25	26.86	25.05	25.74	94	67.5	81	83.4	31.1667	32.02	29.975	31.52	24.7333	25.15	24.0625	24.88
1985	5	20	33.675	24.3714	9.30357	25.86	32.4	27.96	28.4889	24.75	26.8	25.1778	22.0286	92.5	65.2	80.2222	80.4286	30.7125	31.54	30.2111	30.6429	24.475	24.92	24.2	24.4429
1985	5	21	33.4889	23.225	10.2639	25.4	32.6909	28.7778	28.9	24.425	26.78	25.32	25.275	93.875	64.4	75.8	80.75	30.1	31.39	29.96	30.325	24.125	24.85	24.06	24.275
1985	5	22	32.9111	23.55	9.36111	25.3818	32.2364	27.96	28.42	24.26	26.86	25.6	25.6333	91.3333	66.4	84.2857	81	29.66	31.84	31.4429	30.9	23.89	25.09	24.8143	24.5714
1985	5	23	32.5556	22.475	10.0806	25.5455	31.4909	27.7	28.09	24.5333	26.64	25	25.56	91.4286	69.2	83.2857	83	30.2667	31.71	30.1857	30.7	24.2111	25.02	24.1857	24.4714
1985	5	24	33.4667	23.2222	10.2444	25.4545	31.8182	27.7	28.19	24.4667	26.72	25.0889	25.3125	93.1111	67.1	79.7778	79.875	30.1333	31.62	29.9111	30.35	24.1556	24.95	24.0444	24.275
1985	5	25	33.3	22.825	10.475	25.54	31.7091	27.4667	28.275	24.5	26.18	24.925	25.4167	92.125	64.8	82	80.5	30.075	30.3	29.85	30.5333	24.1375	24.22	23.9625	24.3833
1985	5	26	32.375	23.1778	9.19722	25.4182	31.3273	27.72	28.02	24.325	26.3	24.975	24.9	93.1429	67	79.75	82	29.925	30.82	29.725	30.1	24.0375	24.49	23.925	24.1167
1985	5	27	33.4222	23.075	10.3472	25.52	31.6727	27.7	28.3778	24.3333	26.78	25.5	25.2833	90.125	67	80.875	78.1429	29.7222	31.79	30.9	30.5714	23.8889	25.04	24.55	24.3571
1985	5	28	32.3778	23.1111	9.26667	25.1818	31.0909	26.9	27.46	24.3778	26.32	24.575	24.9375	93.7778	68.4	85.875	82.625	30.0222	31.13	29.6	29.9625	24.0778	24.66	23.875	24.05
1985	5	29	32.8222	22.875	9.94722	24.9	31.3182	28.5111	28.3875	24.18	26.08	25.2	25.64	93.7778	67	79.8333	81.6667	29.72	30.45	30.15	30.4833	23.94	24.29	24.1667	24.35
1985	5	30	33.5778	23.0222	10.5556	25.5091	32.1273	27.84	28.3	24.48	26.68	24.8	25.2667	92.4	66.5	78.1667	78.8333	30.09	31.5	29.2667	30.1833	24.12	24.88	23.6667	24.1667
1985	5	31	33.45	23.1	10.35	25.7273	32.7273	28.02	28.56	24.52	26.72	25.175	25.2429	90.3333	62.5	80.75	78.5	30.1	31.05	30.2625	30.2625	24.08	24.66	24.2125	24.225
1985	6	1	33.15	23.55	9.6	25.34	31.2545	27.48	27.8667	23.9714	25.8444	25.1	24.82	89.7143	66.6667	82.5	83.4	29	29.8778	30.2875	29.84	23.4714	23.9778	24.2125	23.96
1985	6	2	33.2286	23.5778	9.65079	25.02	31.1455	27.5778	27.8625	24.3556	26.3333	25.525	25.3833	93.6667	68.3333	83.375	81.5	30	31.0778	31.175	30.65	24.0444	24.6444	24.6875	24.4167
1985	6	3	33.3111	23.8889	9.42222	25.2364	31.2182	27.58	28	24.42	26.72	24.9143	25.3833	93.7778	71.1	80.4286	81.5714	30.17	32.13	29.7714	30.3714	24.16	25.22	23.9143	24.2429
1985	6	4	33.25	23.3111	9.93889	25.5455	31.6818	27.7333	28.3444	24.42	26.32	24.7429	25.1	91.5	65.9	77.5714	76.4286	29.92	30.73	29.1286	29.6143	24.01	24.46	23.5857	23.8571
1985	6	5	33.0222	23.3333	9.68889	25.0727	31.2364	27.98	28.06	24.06	26.6889	25.4	22.6778	90.5556	69.2222	80.1111	79.75	29.2	31.8111	30.5889	30.4875	23.65	25.1	24.3889	24.3375
1985	6	6	33.8111	23.725	10.0861	25.5818	31.9273	27.24	28.07	24.225	26.6889	24.8714	25.3667	89.3333	66.4444	86.1429	83.8	29.5625	31.4556	30.2714	30.46	23.8375	24.8778	24.2	24.3
1985	6	7	32.6667	23.5556	9.11111	25.2818	31.4727	27.61	28.07	24.42	26.8222	25.7	25.7833	92.4444	68.4444	82.875	80.8571	30.02	32	31.475	31.1143	24.1	25.1667	24.875	24.6857
1985	6	8	33.4889	23.3714	10.1175	26.0182	32.6	28.04	28.72	24.5333	26.4222	25.6333	25.58	88.6667	61.5556	83.1667	78.4	29.7889	30.2889	31.3167	30.62	23.9556	24.2333	24.8167	24.4
1985	6	9	34.15	23.725	10.425	25.5091	32.47	28.44	28.74	24.4667	26.2	25.5111	25.3714	90.2222	60.75	79.2222	75.2857	29.8444	29.7875	30.6556	29.9	24.0111	23.925	24.4444	24.0429
1985	6	10	33.525	23.8667	9.65833	25.2182	32.3111	28.2	28.7	24.4222	26.775	25.375	25.65	94.5556	65.125	79.25	78.6667	30.1444	31.475	30.4625	30.9	24.1778	24.9	24.275	24.55
1985	6	11	33.5556	23.6667	9.88889	25.6	32	27.72	28.27	24.45	26.8222	25.2	25.6833	92.875	66.2222	81.2857	79.3333	30.075	31.7778	30.3429	31.0833	24.1125	25.0111	24.2429	24.6667
1985	6	12	33.1778	23.475	9.70278	26.16	31.3545	27.8778	27.9875	24.3111	26.36	25.6571	25.3333	87	68.4	85	82.5	29.1	31.06	31.5714	30.6667	23.5222	24.64	24.9	24.4167
1985	6	13	33.3	22.8125	10.4875	25.3818	32.1091	27.9111	28.2667	24.12	26.68	24.8	25.12	90.6	66	75	77	29.26	31.38	28.88	29.72	23.66	24.84	23.4	23.92
1985	6	14	33.6444	23.1778	10.4667	25.05	31.84	28.06	28.27	24.2222	26.4889	24.825	25.1875	94.1111	66.4444	75.5	78.375	29.7667	31.1111	28.9375	29.8875	23.9444	24.6778	23.4875	24
1985	6	15	33.7333	23.32	10.4133	25.34	32.02	28	28.35	24.1333	26.3556	25.5667	25.25	90.5556	63.8889	81.5	78.5	29.2778	30.5333	31.1167	30.1	23.6667	24.3667	24.6667	24.1167
1985	6	16	33.65	23.1111	10.5389	25.24	32.35	27.78	28.29	24.0222	26.4778	25.0667	25.3	91.1111	64.2222	81.5	79.1667	29.1222	30.8	30.05	30.2333	23.6	24.4889	24.1333	24.2
1985	6	17	34.1111	23.32	10.7911	25.2	32.62	28.1556	28.5444	24.0444	26.3333	25.3667	25.5	91.2222	61.8889	79.3333	76.6667	29.2	30.2111	30.5167	30.3	23.6111	24.1889	24.3	24.25
1985	6	18	34.2667	23.2	11.0667	25.6	32.28	28.02	28.5	24.2889	26.4222	25.1429	25.2714	88.2222	62	77.2857	75.2857	29.3667	30.4222	29.7857	29.7571	23.7222	24.3222	23.9714	23.9571
1985	6	19	34.25	22.8889	11.3611	25.64	32.78	28.82	29	24.35	26.4444	25.6667	25.5	89.75	60.3333	75	76.2	29.55	30.2111	30.5333	30.26	23.8625	24.2111	24.35	24.22
1985	6	20	35.05	22.7778	12.2722	25.3111	32.6	28.1	28.6	24.275	26.525	25.0667	25.425	91.125	64.125	77.6667	77.25	29.5875	30.8125	29.6667	30.175	23.8375	24.5125	23.8667	24.2
1985	6	21	34	23.78	10.22	25.7	32.96	28.56	28.95	24.325	26.7111	25.275	25.3286	91.375	62.7778	77.5	78.2857	29.725	30.9667	30.0875	30.2143	23.8875	24.6222	24.1125	24.1857
1985	6	22	34.4667	23.2	11.2667	25.8	32.9	28.4	28.88	24.4	26.2667	25.6667	25.4875	88.625	59	79.4444	75	29.5875	29.6556	31	30.0875	23.8125	23.8667	24.6333	24.125
1985	6	23	34.4667	23.5333	10.9333	25.46	32.78	28.14	28.65	24.4	26.5556	25.1778	25.3667	90.8889	62.1111	78.4444	77.2222	29.8	30.6222	29.9778	30.1444	23.9667	24.4333	24.0444	24.1667
1985	6	24	33.85	23.1111	10.7389	25.34	31.86	27.5778	28.2556	24.1778	26.4444	25.4333	25.6333	90.6667	66.5556	81.1667	77.3333	29.3556	31	30.7667	30.6667	23.7222	24.6444	24.5	24.4333
1985	6	25	34.9111	23.625	11.2861	25.6667	32.98	28.3333	29.0875	24.4286	26.5556	25.55	25.5667	92.4286	61.3333	79.5	74.1667	30	30.5333	30.8375	30.1667	24.0714	24.3556	24.4875	24.1167
1985	6	26	34.2	23.64	10.56	24.8545	33.1455	29.1778	29.0111	24.08	26.7	25.9	25.6667	92.4	59.3	73	75	29.39	30.56	30.7333	30.4833	23.71	24.38	24.4667	24.35
1985	6	27	33.8889	24.25	9.63889	25.6	31.78	27.96	28.33	24.4667	26.7333	24.7667	25.3167	89.7778	67.6667	77.6667	78.5	29.8222	31.6444	29.3667	30.2333	23.9778	24.9556	23.5667	24.1667
1985	6	28	33.8	24.0444	9.75556	25.32	32.11	28.04	28.41	24.3556	26.6	25.4667	25.4333	91.2222	66.1111	78.1667	78	29.7778	31.2556	30.4667	30.3833	23.9444	24.7556	24.3667	24.3
1985	6	29	34.4667	23.46	11.0067	25.4727	32.96	28.56	28.9	24.3	27.1111	25.8	25.62	90.7	62.8889	78	75.8	29.6	31.8778	31.18	30.46	23.88	25.0778	24.7	24.34
1985	6	30	35.0667	23.26	11.8067	25.78	33.2182	27.8667	28.6667	24.4778	26.4	25.85	25.525	89.4444	58.1	80.25	74.25	29.8222	29.73	31.525	29.95	23.9667	23.94	24.875	24.025
1985	7	1	34.2222	23.1818	11.0404	25	32.04	28.2889	28.4444	23.7778	26	25.075	24.95	90.6667	62.6667	77.375	76.125	28.6778	29.5667	29.6625	29.1875	23.3333	23.8222	23.8625	23.6
1985	7	2	33.2	20.96	12.24	25.04	32.18	27.82	28.0375	23.875	26.2	25.3	24.88	89.625	61.3333	80.5	77.6	28.775	29.7444	30.4	29.22	23.35	23.9222	24.3125	23.62
1985	7	3	33.475	22.75	10.725	25	32.0545	27.92	28.17	24.1	26.38	25.45	25.4	92.3	64.7	78.875	78.25	29.4	30.58	30.525	30.2375	23.73	24.4	24.375	24.2125
1985	7	4	34.4222	23.0364	11.3859	25.1636	32.2727	27.66	28.19	23.94	26.52	24.9333	25.1333	89.7	63.4	78.8333	75.3333	28.83	30.67	29.5667	29.4667	23.42	24.42	23.8333	23.7333
1985	7	5	33.6889	23.09	10.5989	25.4182	32.1727	27.52	28.08	24.3	26.58	24.75	25.1875	89.9	63.9	78.25	77.125	29.54	30.85	29.1625	29.775	23.81	24.52	23.6	23.95
1985	7	6	33.8222	22.9636	10.8586	24.8818	32.18	28	28.1667	23.7111	26.4222	25	24.9	89.5556	63.7778	77.7143	77	28.4444	30.4667	29.6	29.28	23.2111	24.2889	23.8714	23.62
1985	7	7	34.975	23	11.975	25.0909	33.1818	28.76	28.87	24.06	26.32	25.04	21.1667	90.8889	58.3	69	71	29.26	29.6	28.66	29.1	23.64	23.8	23.28	23.52
1985	7	8	34.5778	23.62	10.9578	25.4	33.0909	28.3	28.82	23.7333	26.36	25.275	25.1286	88	57.9	73.75	72.5714	28.3667	29.66	29.7125	29.1429	23.1222	23.87	23.8875	23.5286
1985	7	9	34.6	23.3455	11.2545	25.2727	32.9091	27.96	28.46	24.2444	26.64	25.2222	25.3	91.8889	61	79.6667	77.625	29.6	30.54	30.2	30.0375	23.8444	24.38	24.1444	24.1
1985	7	10	33.6889	22.8	10.8889	25.0182	32.2364	28.2889	28.4	23.575	26.56	25.1143	24.72	89.5714	63.7	76.1429	77.5	28.325	30.83	29.6429	29.4833	23.125	24.53	23.8714	23.7667
1985	7	11	33.55	22.98	10.57	24.9091	32.4	27.94	28.3	23.8444	26.1333	25.075	24.9857	91.2222	61.3333	78.5	76.7143	28.8333	29.6667	29.8	29.3286	23.4111	23.9	23.9875	23.6857
1985	7	12	34.075	22.98	11.095	25.0364	33.0222	28.4444	28.7625	23.9333	26.475	25.3429	25.1	91.3333	59.5	76.2857	75.4	29	30.2125	30.1143	29.44	23.5333	24.1875	24.1286	23.76
1985	7	13	34.375	22.7091	11.6659	25.2	32.8889	29.02	29.1	23.92	26.325	25.0857	25.02	88.7	58.875	70.1429	70.6	28.77	29.6875	28.9571	28.66	23.34	23.85	23.4143	23.26
1985	7	14	34.1111	22.7778	11.3333	25	33.0545	27.88	28.2222	23.675	26.16	24.975	25.0667	86.875	58.7	79	73	28.15	29.33	29.775	29.1333	23.0125	23.7	23.8625	23.55
1985	7	15	34.0222	23.3818	10.6404	25.0182	32.16	28.14	28.35	23.78	26.4222	25.2571	25.1429	89.9	63.3333	81.7143	78	28.62	30.5667	30.5143	29.7714	23.28	24.3667	24.3143	23.9429
1985	7	16	34.3333	22.9111	11.4222	25.2182	33.4364	27.86	28.54	23.96	26.24	24.2857	24.7857	89.8	56.5	74.4286	74.1429	28.88	29.18	27.8714	28.6286	23.43	23.62	22.8857	23.3286
1985	7	17	33.1111	22.5778	10.5333	24.5818	32.1333	27.6222	27.7429	23.5333	25.95	24.3714	24.55	90.5	61.625	77.2857	76.6	28.3111	29.4	28.3857	28.76	23.1	23.7125	23.1429	23.38
1985	7	18	33.15	22.94	10.21	24.6545	32.14	27.9	28.18	23.84	25.6333	23.8286	24.5	92.8	61.1111	70.4286	73.2857	28.95	28.6778	26.6571	28.0286	23.51	23.3111	22.0429	22.9
1985	7	19	34.6889	22.9091	11.7798	24.6727	33.5091	28.05	28.6	23.64	26.42	25.0857	24.9714	92.2	57.8	77.2857	74.4286	28.54	29.67	29.7	28.9857	23.26	23.88	23.8714	23.5
1985	7	20	35.2667	23.08	12.1867	25.5091	32.5455	28.1778	28.6	24	26.1	24.9714	25.0857	87.8	59.4	76.1429	73.7143	28.76	29.35	29.3	29.1143	23.38	23.69	23.6714	23.6
1985	7	21	34.2444	23.1455	11.099	25.16	32.82	27.86	28.4333	24.275	26.6	25.0667	25.3429	93.5	61	79.1111	78.4286	29.7875	30.5444	29.8333	30.1714	23.9625	24.3556	23.9667	24.1714
1985	7	22	32.9111	23.4182	9.49293	24.4727	31.7333	27.0667	27.6556	23.8	26.225	24.7667	25.12	94.4444	65.75	84	80.8	29.0444	30.4875	29.8333	30.04	23.5222	24.35	23.9667	24.08
1985	7	23	33.3875	22.6	10.7875	24.3818	31.44	27.1333	27.5556	23.62	25.8	24.7286	24.6143	93	64.2222	81.5714	78.1429	28.63	29.4333	29.5571	28.8571	23.29	23.7222	23.7714	23.4
1985	7	24	34.325	22.5455	11.7795	24.3455	31.5091	27.85	27.93	23.7	26.18	24.4857	24.8286	93.2	66.7	76.8571	78.5714	28.78	30.52	28.5286	29.3143	23.36	24.35	23.2429	23.6857
1985	7	25	34.9	22.5111	12.3889	24.2909	31.9	28.2222	28.2778	23.4	26.1778	25.12	25.2	92.2	66.1111	81.4	79.2	28.2	30.3667	30.14	30.06	23	24.2556	24.18	24.1
1985	7	26	34.0222	23.04	10.9822	24.6182	31.8909	27.7333	27.9444	23.62	26.06	24.8	24.8	91.5	63.8	77	76	28.45	29.79	29.0667	28.9333	23.2	23.92	23.5	23.4333
1985	7	27	33.7556	23.55	10.2056	24.6364	32.5273	27.76	28.23	23.55	26.36	24.7143	25.3	92	61.9	78	81.4	28.3875	30.18	29.0143	30.5	23.15	24.16	23.4571	24.36
1985	7	28	33.9222	23.5556	10.3667	24.7455	32.78	27.49	28.1667	23.86	26.54	25.175	25.1375	93.5	62.3	81.625	79.25	29.1	30.62	30.3	29.875	23.55	24.38	24.225	23.9875
1985	7	29	34.425	22.82	11.605	24.7818	32.96	28.38	28.7556	23.7333	26.8444	25	25.32	92.1111	62.3333	75.4286	75.4	28.7333	31.2333	29.3143	29.96	23.3556	24.7	23.7143	24
1985	7	30	33.6444	23.02	10.6244	24.1273	32.0909	27.32	27.8	23.56	26.52	25.0429	25.1143	93.9	66	82.4286	81	28.58	31.03	30.1571	30.0714	23.26	24.6	24.1571	24.0857
1985	7	31	33.9111	22.88	11.0311	24.8	32.6364	27.26	28.04	24.02	26.56	24.7375	25.1429	91.8889	62	77.875	76.75	29.27	30.57	29.175	29.5125	23.65	24.36	23.5875	23.7875
1985	8	1	32.975	23.1455	9.82955	24.3636	31.8545	27.4	27.83	23.64	26.04	24.7714	24.8286	93	63.4	81.1429	79.1429	28.62	29.74	29.5429	29.2571	23.28	23.93	23.8143	23.6429
1985	8	2	33.4571	23.0909	10.3662	24.88	32.56	27.6667	28.275	24.05	26.7333	24.775	25.3	92.8571	62.5556	78.25	77.8333	29.4	31.0333	29.2125	29.7167	23.75	24.6222	23.5625	23.9167
1985	8	3	33.9	23	10.9	24.4182	31.8364	27.96	28.04	23.64	26.27	24.7571	21.9375	91.8889	65.4	76.5714	76.4286	28.6	30.42	28.9143	29.2143	23.29	24.34	23.4714	23.6143
1985	8	4	34.1778	23.3818	10.796	24.8	32.1091	28	28.22	23.56	26.2	25.2286	25.1143	91	63.4	77.7143	76.7143	28.32	30.11	30.0286	29.6	23.06	24.11	24.0714	23.8143
1985	8	5	34.4889	23.18	11.3089	24.7818	32.9273	27.92	28.41	24.18	26.36	24.6	25.0714	94.1111	59.7	74.875	75.375	29.72	29.88	28.5375	29.3	23.93	23.99	23.25	23.6875
1985	8	6	34.3889	23.4182	10.9707	24.7091	32.9091	28.02	28.48	24.08	26.61	24.4571	24.9571	94.7	63.1	75.7143	76.2857	29.53	30.74	28.3429	29.1286	23.85	24.44	23.1286	23.5571
1985	8	7	34.725	22.9	11.825	24.8	32.52	27.6889	27.9625	24.04	26.8667	25.3143	25.4	93.3	67.6667	84.5714	81.4286	29.39	32.0444	30.9143	30.7571	23.7	25.1889	24.5571	24.4571
1985	8	8	34.275	23.54	10.735	24.8	32.9091	28.22	28.65	23.68	26.84	25.175	25.4714	90.3333	63.9	80.5	77.25	28.5	31.4	30.175	30.025	23.25	24.85	24.175	24.0875
1985	8	9	34.3778	23.2182	11.1596	25.1455	33.11	27.76	28.7556	23.64	26.1333	24.525	24.8286	88.8	60	77.25	72.1429	28.22	29.3778	28.6375	28.4857	23.06	23.6667	23.3	23.1857
1985	8	10	33.425	22.82	10.605	24.2545	30.96	27.8222	27.9625	23.52	25.6889	24.92	20.28	93.3333	66	73.6	74.5	28.48	29.4889	28.98	29.25	23.21	23.7556	23.48	23.675
1985	8	11	33.8	22.5111	11.2889	24.26	31.6364	27.18	27.4889	23.5333	26.16	25	20.9	94	66	79.1667	78.6	28.5778	30.33	29.7667	29.36	23.2556	24.26	23.95	23.74
1985	8	12	33.525	23.0909	10.4341	24.6182	31.9818	27.34	27.81	23.84	26.5	25.4667	25.15	93.7	65.9	82.3333	78.1667	29.06	30.98	30.9667	29.8833	23.53	24.61	24.6167	24
1985	8	13	33.325	23.6364	9.68864	24.76	31.54	26.88	27.525	23.96	26.5556	25.075	25.1571	93.7	68.1111	86.375	82.2857	29.25	31.4333	30.6625	30.3429	23.67	24.8778	24.4	24.2429
1985	8	14	33.85	23.38	10.47	24.4727	31.9818	27.44	27.94	23.96	26.6	24.7	25.0429	94.5556	67.4	81.75	80.375	29.38	31.4	29.45	29.975	23.71	24.82	23.775	24.0625
1985	8	15	34.3556	23.58	10.7756	24.7818	32.2364	27.2	27.9444	24.0667	26.4889	24.4286	25	94.5556	66	78.5714	80.1667	29.4889	31	28.5571	29.8	23.8111	24.6111	23.2857	23.95
1985	8	16	33.775	23.2182	10.5568	24.4364	32.4909	27.64	28.08	23.82	26.5	25.2667	25.1333	94.3	63.1	78.5	77.6667	29.06	30.65	30.0833	29.7167	23.56	24.43	24.1167	23.95
1985	8	17	33.7111	22.6727	11.0384	24.9273	32.4364	27.92	28.33	24.1333	26.72	24.775	25.2714	92.5556	63.4	77.125	76.7143	29.4444	31.13	29.125	29.9429	23.7778	24.71	23.5875	24.0429
1985	8	18	33.4444	22.2364	11.2081	24.1455	31.5273	27.8667	27.8778	23.42	26.04	25	24.8167	93.2	63.1	76.1667	76.6667	28.25	29.75	29.3833	29.0333	23.09	23.96	23.7333	23.55
1985	8	19	33.5778	22.8571	10.7206	24.6364	31.8	27.64	28.04	24.12	26.46	24.9714	25.2714	95.6	65.9	75.8571	78.2857	29.71	30.96	29.3429	30.0429	23.91	24.57	23.6714	24.1
1985	8	20	33.8857	23.3273	10.5584	24.6182	31.6909	27.8889	28.0556	23.96	26.42	24.8333	25.0833	93.9	65	79.5	79.3333	29.27	30.76	29.3667	29.8167	23.66	24.51	23.5833	23.9333
1985	8	21	33.275	22.8	10.475	24.2364	32.4	27.5	28.1444	23.42	26.2889	24.6	24.9667	92	63.2222	78.125	76.4286	28.23	30.1333	28.825	28.8571	23.05	24.1111	23.35	23.3857
1985	8	22	33.2625	23.06	10.2025	24.4545	31.92	27.78	28.2222	23.4444	26.5556	24.8444	25	92.6667	66.4444	80	77.5714	28.3111	31.2222	29.5222	29.5571	23.0778	24.7556	23.7667	23.7714
1985	8	23	34.25	22.5333	11.7167	24.7818	32.3273	28.1	28.38	23.4889	26.54	25.1111	24.9375	91.1111	62.6	78.3333	77.25	28.2333	30.66	29.7667	29.35	23.0556	24.42	23.9333	23.7
1985	8	24	33.675	23.0182	10.6568	24.7455	31.8182	27.7778	27.9444	23.76	26.18	24.925	24.825	92.1	65.1	79.125	78.625	28.77	30.27	29.5125	29.2625	23.36	24.19	23.7875	23.65
1985	8	25	33.9778	23.2909	10.6869	24.4364	32	28.02	28.18	23.54	26.38	24.9333	24.9333	93	65.4	79.1111	78.6667	28.46	30.67	29.5111	29.4889	23.18	24.44	23.7889	23.7889
1985	8	26	33.9778	22.84	11.1378	24.7091	31.3636	27.6	27.89	23.8222	26.3	24.7778	24.9	94.3333	68.7	80	81.875	29.0556	30.86	29.3667	29.825	23.5556	24.58	23.7	23.9625
1985	8	27	33.8286	23.4182	10.4104	24.8182	31.6909	27.54	27.92	23.7111	26.34	24.9556	24.875	93.1111	67.4	80.6667	80.75	28.7444	30.87	29.8	29.6	23.3778	24.55	23.9556	23.8625
1985	8	28	32.9556	22.88	10.0756	24.7273	31.5727	26.4	27.4333	24.0667	26.36	24.3778	24.9875	95	65.8	85.3333	81.875	29.5222	30.75	29.2444	29.9125	23.8333	24.5	23.6222	24.025
1985	8	29	33.475	23.0889	10.3861	24.4727	31.6	27.64	27.82	23.86	26.36	25.1111	25.0444	94.8	67.1	81.6667	80.7778	29.21	30.86	30.1444	29.8889	23.64	24.54	24.1222	24
1985	8	30	33.1556	23	10.1556	24.2727	30.9818	27.54	27.61	23.84	26.14	24.65	24.9571	94.8889	68.2	78.625	80.375	29.21	30.58	29.05	29.5625	23.62	24.37	23.4875	23.7875
1985	8	31	33.325	22.92	10.405	24.7636	32.0364	27.5333	27.9444	23.9778	26.26	24.7556	24.9125	93.2222	63.9	81	80.625	29.2556	30.29	29.4	29.6625	23.6667	24.23	23.7	23.8625
1985	9	1	33.66	22.9333	10.7267	24.4667	31.8667	27.96	28.08	23.6727	26.3818	24.9111	25.0667	93	64.7273	78	78.8889	28.7182	30.6545	29.4556	29.7444	23.3273	24.4455	23.7222	23.9222
1985	9	2	33.8444	22.7818	11.0626	25.3167	32.2167	27.3636	28.0545	24.0909	26.4545	25.2	25.3	89.1818	63.0909	82.2222	78	29.1636	30.5909	30.3778	30.1111	23.5364	24.4182	24.2889	24.1333
1985	9	3	34.1	22.7455	11.3545	24.3833	32.1	27.66	28.07	23.9818	26.2545	24.5556	25.0125	95.2	64.0909	77.5556	78.2222	29.4636	30.2636	28.6333	29.3333	23.7818	24.2182	23.2889	23.6778
1985	9	4	33.3333	23.1	10.2333	24.8	30.9	27.44	27.6222	23.88	26.0222	24.825	24.9571	91.5556	69.4444	81.75	81.25	28.97	30.4889	29.6375	29.675	23.51	24.3556	23.85	23.9
1985	9	5	33.0444	23.16	9.88444	24.7167	31.7818	27.4	27.91	24.0182	26.0364	24.8	24.8889	94.0909	64.6364	80	79.6667	29.3818	29.9182	29.4444	29.5222	23.7455	24.0091	23.7444	23.8
1985	9	6	33.65	23.1167	10.5333	24.8545	31.6667	27.98	28.4889	23.9	26.1818	24.96	25.0667	92.3	65.8182	79.4	77.6667	29.03	30.3182	29.6	29.5667	23.54	24.2545	23.86	23.8111
1985	9	7	32.2	22.4	9.8	24.35	30.5833	27.3273	27.4091	23.7636	25.8545	24.74	24.7889	94	69.6364	81.1	81.5	28.9636	30.1818	29.4	29.38	23.5091	24.1818	23.75	23.74
1985	9	8	32.9333	23.06	9.87333	24.8	32.05	27.8	28.09	23.8909	26.4727	24.8	25.025	92.1818	65.1818	79.75	79.125	28.9727	30.8818	29.4	29.6875	23.5091	24.5727	23.7375	23.8875
1985	9	9	33.3778	23	10.3778	24.55	31.7667	27.86	28.1	24.0364	26.7	24.625	25.1571	94.3636	65.9	76	78	29.4636	31.4	28.7	29.8286	23.7727	24.83	23.3375	23.9429
1985	9	10	34.0889	22.7636	11.3253	23.9455	32	28.18	28.17	23.64	26.2	24.875	22.2333	95.7778	64.1	74.75	77.25	28.91	30.07	28.9875	29.125	23.46	24.06	23.4875	23.5625
1985	9	11	34	22.2545	11.7455	24.95	32.1273	27.9333	28.625	23.9818	26.3273	24.5429	24.9286	90.6364	64.5455	75.7143	75	29.0455	30.4727	28.4429	29.0714	23.5273	24.3	23.1286	23.5
1985	9	12	33.1	22.78	10.32	24.6909	31.4833	27.4364	27.87	23.72	26.3273	24.66	24.8667	90.9	67.4545	79.1	78.1111	28.59	30.8364	29.06	29.3222	23.25	24.5364	23.56	23.6889
1985	9	13	32.9889	22.54	10.4489	24.4833	31.2333	27.44	27.77	23.4545	26.3091	24.625	24.9429	90.9	68.9091	77	77.625	28.1727	30.9818	28.7375	29.175	23.0182	24.6091	23.4	23.6
1985	9	14	32.725	23.15	9.575	24.6	31.36	27.1	27.57	23.98	25.9333	24.8	24.975	94	64.4444	81.6667	80.2222	29.35	29.7222	29.6333	29.5778	23.73	23.9444	23.8556	23.8667
1985	9	15	32.775	22.7273	10.0477	24.5333	31.35	26.8909	27.4273	23.7818	26.22	24.525	24.9	92.9091	65.5	82	79.75	28.8909	30.46	29.2	29.55	23.4182	24.35	23.6	23.8125
1985	9	16	32.9556	22.6727	10.2828	24.6	31.3455	27.6545	27.81	23.8909	26.36	25.0444	25.0375	93.7273	66.9	81.8889	80.625	29.1455	30.95	30.0556	29.9625	23.5818	24.6	24.1111	24.05
1985	9	17	33.2889	22.95	10.3389	24.8	31.7	28.1182	28.1727	24.0182	26.24	25.35	25.0571	92.7273	64.9	78.625	78.2857	29.2727	30.42	30.3625	29.6571	23.6818	24.3	24.2375	23.8571
1985	9	18	32.5	22.9818	9.51818	24.5333	31.2	27.18	27.6333	24.0364	26.3111	24.8222	20.8833	93.125	68.4444	81.6667	80.7143	29.4909	30.9222	29.6556	29.6571	23.8	24.5778	23.9	23.8857
1985	9	19	32.825	23.0167	9.80833	24.55	31.4	26.9091	27.4545	24.0545	26.26	24.54	24.8875	94.7	67.1	81.6	81.3333	29.5364	30.75	29.15	29.6222	23.8273	24.48	23.6	23.8667
1985	9	20	32.1	22.8182	9.28182	23.9667	30.5636	27.04	27.1444	23.5636	26.32	24.9333	22.2333	94.9	70.9	83.2222	82.625	28.7	31.33	30.0444	29.9	23.3364	24.8	24.1	24
1985	9	21	31.55	22.92	8.63	24.4167	30.2833	26.8909	27.0727	24.1273	26.0182	24.5111	24.8222	96.4545	72.0909	81	83.5556	29.8	30.8545	29.0889	29.8333	23.9636	24.5455	23.5444	23.9889
1985	9	22	31.725	23.1	8.625	24.4545	29.9636	27.22	27.2889	24.06	25.8889	24.6	24.9167	95.1111	73.6667	80.75	82.7143	29.59	30.8222	29.175	29.7714	23.87	24.5222	23.6	23.9571
1985	9	23	31.9556	22.7636	9.19192	24.2667	30.6182	27.1818	27.3	23.6909	26.22	24.6	24.7667	93.8889	70.5	80	81.5	28.8909	31.09	29.0625	29.4875	23.4545	24.68	23.5375	23.775
1985	9	24	31.4889	22.5455	8.94343	24.3636	30.6727	27.1091	27.1556	23.94	26.0444	24.5333	24.7667	95.3	69.3333	81.6667	82	29.35	30.6444	29.1167	29.55	23.71	24.4333	23.5667	23.8333
1985	9	25	32.1111	23.1833	8.92778	24.6833	30.5333	27.26	27.34	23.9273	26.1091	24.5333	24.8	92.5455	70.8182	81.3333	81.6667	29.0545	30.8818	29.1167	29.6	23.5455	24.5909	23.5667	23.8667
1985	9	26	32.3778	23.3455	9.03232	24.6833	30.86	27.1273	27.64	24	26.08	24.92	25.2222	94	71.1111	83	82.2222	29.3455	31.3667	30.02	30.4556	23.7091	24.8111	24.06	24.3
1985	9	27	32.325	23.4182	8.90682	24.7	31.0667	27.28	27.58	24.0182	26.3455	24.4889	25.025	93.4	69.1818	79.2222	80.7778	29.3909	31.1818	28.7778	29.7333	23.7273	24.7182	23.3889	23.9
1985	9	28	32	22.6727	9.32727	23.9333	30.9167	27.18	27.41	23.3455	26.06	24.7	22.1222	94.9	68.9	81.5	81.875	28.3273	30.6	29.425	29.525	23.1091	24.4	23.725	23.8
1985	9	29	32.3333	23.0545	9.27879	24.5833	30.65	26.6545	27.1273	23.92	25.76	24.55	24.5167	94.1	69.4	84.875	84.6667	29.23	30.01	29.475	29.3333	23.64	24.08	23.7875	23.7167
1985	9	30	32.6	22.4333	10.1667	24.6667	31.4333	27.18	27.64	23.7091	26.3273	24.88	25.0444	91.2	68.0909	83.4	80.9	28.6455	30.9455	29.96	29.74	23.3273	24.5909	24.06	23.94
1985	10	1	32.7778	22.4333	10.3444	24.95	31.5333	27.9091	28.1	24.18	26.72	25.15	25.3	92.1	69.1	78.375	79.5714	29.49	31.91	29.9375	30.2857	23.81	25.1	24.0125	24.2286
1985	10	2	32.0444	22.9	9.14444	24.4333	30.4182	27.3636	27.4182	23.8545	26.24	24.8	25	94.9091	73.1	80.6667	83.4444	29.1545	31.43	29.4778	30.1	23.6182	24.84	23.7889	24.1222
1985	10	3	31.4222	22.4667	8.95556	24.2667	29.7667	26.72	26.95	23.7455	26	24.7333	25.0429	94.5556	75.6364	84.5556	85	29.0364	31.2545	29.8	30.1111	23.5091	24.7727	23.9667	24.1556
1985	10	4	32.5714	22.8182	9.75325	24.2	30.8	27.6	27.62	23.6	26.42	24.7556	24.9444	94.8182	70.3	78	80.8889	28.7182	31.46	29.1889	29.7778	23.3545	24.88	23.5778	23.9444
1985	10	5	32.0889	23.4545	8.63434	24.4167	30.9	26.8545	27.2727	23.7091	26.2545	24.66	24.83	94	69.8182	83.5	82.1	28.8091	31.0818	29.59	29.7	23.4182	24.6727	23.83	23.91
1985	10	6	30.8222	22.8182	8.00404	24.2833	29.9333	26.6	26.76	23.7273	26.0909	24.5143	24.4833	94.8	73.0909	85.1429	85.7143	29	31.1	29.4143	29.4571	23.5091	24.6818	23.7857	23.7714
1985	10	7	32.0222	22.5636	9.45859	24.35	31.0364	27.0909	27.51	23.8182	26.27	24.96	25.05	94.6	68.7	82.9	82.5556	29.1	30.97	30.08	30.0333	23.5909	24.62	24.12	24.1
1985	10	8	31.2667	22.9667	8.3	24.9333	30.45	27.02	27.36	24.0909	26.08	24.6	24.7875	92.3636	71.6	82.7778	83.375	29.3545	30.96	29.3889	29.75	23.7273	24.58	23.7	23.925
1985	10	9	32.0889	22.3455	9.74343	24.7833	31	27.26	27.6778	23.9455	26.24	24.8667	22.2778	91.4	67.7	82	79.625	29.0818	30.78	29.8333	29.6	23.5545	24.5	23.9778	23.8625
1985	10	10	31.4857	22.6727	8.81299	24.4167	30.7167	26.4182	26.9818	24.0727	25.86	24.6667	24.8571	94.4444	68.3	85.5556	83.3333	29.6	30.17	29.7778	29.8667	23.8545	24.17	23.9333	24
1985	10	11	32.4	22.88	9.52	24.6167	30.9333	27.08	27.4	23.9636	26.2	24.775	24.9857	93	69.8182	82.5	81.625	29.2545	30.9364	29.675	29.7875	23.6455	24.5909	23.9125	23.9625
1985	10	12	32.4889	22.3273	10.1616	24.9833	30.95	26.8	27.38	23.7273	25.7091	24.6889	24.7	90.2727	67.1818	83.3333	80.2222	28.5636	29.6727	29.6222	29.2778	23.2364	23.8727	23.8333	23.6556
1985	10	13	31.95	21.95	10	24.6	30.8167	26.7273	27.1545	23.8	26.2364	24.3778	24.7143	92.1111	69.5455	83.3333	82.125	28.9	31	29.0111	29.325	23.46	24.6182	23.5222	23.7
1985	10	14	32.625	22.35	10.275	24.6333	30.7818	27.06	27.3667	24	25.7273	24.325	24.7167	93.8889	67.5455	81	79.7143	29.38	29.7818	28.6625	29.0571	23.74	23.9455	23.325	23.5286
1985	10	15	31.9333	22.5455	9.38788	24.6545	30.8909	27.0364	27.4091	24.2	25.98	24.3778	24.9125	93.375	68.5	78.2222	79.7778	29.1333	30.38	28.5	29.4222	23.6	24.27	23.2111	23.7444
1985	10	16	32.6	21.9455	10.6545	24.0833	31.0667	27.6889	27.8111	23.5091	25.9818	24.6	24.7286	94.7273	67.7273	77	79.7143	28.5455	30.2455	28.7429	29.2	23.2364	24.2182	23.3571	23.6
1985	10	17	32.7429	21.7167	11.0262	24.35	31.0667	26.8182	27.2455	23.8	25.6909	24.4	24.6375	93.3	66.0909	82.2222	80.5	28.93	29.5182	28.9111	29.1375	23.48	23.8091	23.4667	23.6
1985	10	18	32.3333	21.84	10.4933	24.1455	31.1333	26.8727	27.21	23.44	25.6727	24.4	24.35	92.7778	65.2727	80.375	79.4286	28.32	29.3545	28.8125	28.5143	23.13	23.6909	23.3875	23.2143
1985	10	19	31.8571	21.9167	9.94048	24.15	31.2167	27	27.27	23.6	25.8364	24.625	24.5571	94.8	64.8182	81	80.25	28.7273	29.6273	29.2375	28.8875	23.3636	23.8545	23.65	23.425
1985	10	20	31.7444	22.68	9.06444	24.1833	30.5273	26.7636	27.28	23.6222	26.08	24.4	24.6167	93.125	71.5	79.375	80.8571	28.6556	30.95	28.6875	29.4429	23.3111	24.61	23.3125	23.7429
1985	10	21	32.0667	21.6182	10.4485	24.1833	30.55	26.6727	27.0091	23.4	25.8	24.14	24.3	92.9	70.8	80.6	81.7778	28.2545	30.29	28.25	28.9667	23.0636	24.24	23.11	23.4889
1985	10	22	32.125	22.35	9.775	24.2667	30.3833	27.3	27.34	23.6	25.6	24.72	24.525	92.2222	69.4545	81.9	81	28.55	29.7273	29.45	29.1667	23.23	23.9091	23.77	23.5889
1985	10	23	32.1778	22.84	9.33778	24.85	31.0167	27	27.57	24.0182	26.2	24.55	25.0125	93.0909	68.4545	81.5	80.625	29.2909	30.8	29.15	29.85	23.6909	24.5	23.5875	23.9875
1985	10	24	32.05	22.5833	9.46667	24.5273	30.95	26.7455	27.32	23.92	25.9273	24.88	24.8778	94.3	66.7273	85.3	81.2222	29.24	30.0727	30.14	29.6667	23.65	24.1	24.13	23.8667
1985	10	25	31.5111	22.32	9.19111	24.6667	29.92	26.58	27.0556	23.78	25.8	24.6	24.8286	91.4444	71.875	84.5556	82.125	28.83	30.475	29.5222	29.6	23.43	24.325	23.8222	23.825
1985	10	26	31.95	22.6182	9.33182	24.4	30.4667	26.74	27.17	23.7455	26.2	24.6889	24.8875	93.9	71.5455	83.7778	83.1111	28.9182	31.1818	29.6556	30.1111	23.4818	24.7273	23.8778	24.1333
1985	10	27	31.9778	22.8364	9.14141	24.45	30.3667	26.7455	27.1	23.9455	25.9091	25	24.93	95.3636	70.3636	86.2	83.8	29.3909	30.4455	30.47	30.05	23.7182	24.3364	24.31	24.1
1985	10	28	32.3429	22.5455	9.7974	24.0909	29.8333	26.88	27.1444	23.9111	26.0182	24.475	24.6833	96.375	73.8182	81.375	83.4286	29.4333	31	29	29.9	23.7556	24.6273	23.5	24.0143
1985	10	29	30.775	22.18	8.595	24.2333	29.2167	25.8909	26.3091	23.3091	25.5818	24.32	24.4333	90.8	73.3636	86.6	84	27.9455	30.1818	29.23	29.14	22.8818	24.1818	23.65	23.6
1985	10	30	31.1	22.4	8.7	24.2167	30.0833	27.0222	27.2222	23.76	26.04	24.4	24.9571	95.4	73.2	81.3333	82.2857	29.03	31.08	28.8444	29.9571	23.54	24.67	23.4333	24.0571
1985	10	31	31.4	21.7273	9.67273	23.7818	30.2167	26.9091	26.99	23.0667	25.5091	24.46	24.4143	91.625	68.5455	80.9	79.75	27.6111	29.5091	28.88	28.775	22.7111	23.7818	23.46	23.3875
1985	11	1	32.15	22.0667	10.0833	24.6909	30.7273	26.48	27.11	23.6889	25.9636	24.275	24.5714	90.875	68.9	81.2857	79	28.7625	30.48	28.4857	29	23.3625	24.32	23.1857	23.5
1985	11	2	32.175	22.1	10.075	24.82	30.7273	26.86	27.4111	23.69	25.7091	24.6667	24.7125	90.1111	66.8	82.25	78	28.6111	29.51	29.275	28.9857	23.3	23.81	23.65	23.5143
1985	11	3	31.1714	22.1818	8.98961	24.1455	29.8273	26.48	26.75	23.4545	25.5273	24.65	21.9	94.3333	71.5	83.7143	82.2857	28.62	29.9	29.5143	29.2286	23.29	24.01	23.8143	23.6429
1985	11	4	31.375	22.3	9.075	24.1455	29.48	26.58	26.9	23.4	25.4909	24.3778	24.4222	94.7	74	83	82.8571	28.53	30.3889	28.975	29.2143	23.25	24.2667	23.5125	23.6429
1985	11	5	32.4	22.4545	9.94545	24.45	31.25	27.0545	27.5364	23.7273	26.2727	24.6857	24.7	94.2727	67.7273	81.5714	79.5714	28.9091	30.8364	29.4	29.1286	23.4273	24.5273	23.7286	23.5714
1985	11	6	32.8	22.35	10.45	24.2667	31.4167	26.8	27.4	23.3	26.1455	24.64	24.6444	92.8	66.5455	82.9	79.6667	28.01	30.3818	29.45	29.0667	22.92	24.2818	23.75	23.5333
1985	11	7	32.6222	22.5833	10.0389	24.7636	31.7667	26.8909	27.56	23.9333	26.6	24.85	25.0143	92.5556	66.1818	83.125	79	29.0778	31.2818	29.825	29.6857	23.5889	24.7727	24.025	23.9
1985	11	8	31.9333	22.3833	9.55	24.4333	31	27.0364	27.3818	23.8889	25.9091	24.54	24.7375	93.3333	65.8182	80.7	79.75	29.1	29.9364	29.08	29.2875	23.5667	24.0273	23.53	23.6625
1985	11	9	32.4222	22.1636	10.2586	24.4727	31.0727	27.24	27.48	23.7636	26.1818	24.94	24.91	93.8	68.5	82.2222	81.4444	29.09	30.88	30.0556	29.9111	23.57	24.54	24.1	24
1985	11	10	32.5556	22.6333	9.92222	24.9091	31.0182	27.43	27.67	23.6909	26.1455	24.6	24.7333	90.1	67.8	78.375	78.125	28.6	30.54	28.95	29.075	23.27	24.36	23.4875	23.55
1985	11	11	33.1429	22.4545	10.6883	24.7636	31.3091	27.275	27.4875	23.6182	25.7	24.2	24.3429	91.6	63.8889	76.1429	77.1667	28.58	29.2889	27.9857	28.3	23.28	23.6778	22.8714	23.0833
1985	11	12	33.2	22.1818	11.0182	24.2909	31.4182	26.5778	27.1444	23.4	25.7091	24.84	24.66	92	62.9	84.625	80.125	28.06	29.12	29.8625	28.8875	22.97	23.55	24	23.45
1985	11	13	32.725	22.4364	10.2886	24.5333	31.5667	27.24	27.66	23.6909	26.3818	24.35	24.8125	92	66.3636	76.875	77	28.6273	30.8545	28.3	29.075	23.3091	24.5364	23.1	23.55
1985	11	14	32.5333	22.5167	10.0167	24.6833	31.15	26.68	27.29	23.5455	26.0545	24.5333	24.7	89.8182	66.9091	82.125	79.25	28.1455	30.3091	29.075	29.1	23.0273	24.2545	23.5625	23.5625
1985	11	15	32.8222	22.3091	10.5131	24.4545	31.4167	27.32	27.6556	23.5	26.2	24.52	24.85	90.7778	67.3636	79.4444	79.5	28.25	30.6364	28.8222	29.1625	23.07	24.4364	23.4	23.625
1985	11	16	32.45	22.6727	9.77727	24.0833	31.2833	26.96	27.4	23.28	25.6091	24.3	24.5286	91.7	64.4545	78.625	77	27.88	29.1818	28.325	28.5571	22.87	23.6	23.1125	23.2429
1985	11	17	33.0286	22.6727	10.3558	24.5636	31.3091	26.6222	27.1667	23.6364	26.2727	24.68	24.76	92.8	67.5	84.375	81.625	28.52	30.77	29.6125	29.375	23.25	24.46	23.825	23.7
1985	11	18	33.0857	22.84	10.2457	24.2	31.3818	26.8889	27.2889	23.6182	26.3818	24.475	24.6571	93	68	82	80.8333	28.6	31.14	28.9333	28.9167	23.29	24.7	23.45	23.4833
1985	11	19	32.9	22.84	10.06	24.8909	31.4636	27.0444	27.4667	23.9455	26.1818	24.56	24.8222	90.5556	66.3	81.375	80.125	28.84	30.28	28.975	29.175	23.41	24.24	23.4625	23.6125
1985	11	20	32.8	22.52	10.28	24.5455	31.5636	27.38	27.73	23.8	26.2364	24.52	24.85	93.3	66.7	78.2222	79.4444	28.93	30.66	28.8222	29.4444	23.46	24.45	23.4111	23.7556
1985	11	21	33.6	22.68	10.92	24.22	31.86	26.8667	27.7	23.3111	26.2	24.525	24.76	91.8571	65	82.1429	79.4	27.85	30.5111	29.1143	29.34	22.8375	24.3778	23.5714	23.7
1985	11	22	32.6889	22.3167	10.3722	23.8909	31.7091	27.4727	27.75	23.1111	25.84	24.5556	24.4	94.5556	63.7	77.6667	77.625	27.8444	29.51	28.7222	28.4	22.8556	23.8	23.3333	23.1625
1985	11	23	33.225	22.2182	11.0068	23.8545	31.4667	27.0909	27.49	23.16	25.8545	24.42	24.4778	93.1	64.4545	79.5	78.3333	27.82	29.6091	28.73	28.6222	22.82	23.8455	23.32	23.2667
1985	11	24	32.8444	22.25	10.5944	24.2909	31.66	27.0545	27.58	23.46	25.9778	24.5	24.7222	93.2	62.8889	79.9	78.5556	28.37	29.6667	28.92	29.0889	23.13	23.8556	23.47	23.5444
1985	11	25	32.525	22.3333	10.1917	24.1333	30.7	26.5	26.8556	23.4	25.8667	24.7333	24.6125	93.625	68.5556	86.4444	83	28.2875	30.0667	29.9444	29.35	23.075	24.1111	24.0444	23.7125
1985	11	26	31.8667	22.2364	9.6303	24.28	29.8444	26.3111	26.6444	23.6	25.375	24.275	24.5857	94.5	70.75	83.25	83.125	28.7556	29.4625	28.8	28.95	23.3778	23.75	23.4	23.4875
1985	11	27	32.425	22.4667	9.95833	23.8222	31.4222	27.1111	27.3667	23.275	26.15	24.475	24.625	95	64.625	79.75	79.625	28.2125	30.2625	28.8	29.075	23.0375	24.2125	23.4125	23.5625
1985	11	28	31.9714	22.5636	9.40779	24.0444	31.2222	27.35	27.5125	23.5	26.175	24.6857	24.7857	94.875	64.875	78.8571	79.1429	28.5625	30.3	29.1143	29.3143	23.2375	24.225	23.5857	23.7
1985	11	29	31.825	22.6364	9.18864	24.34	30.6667	26.86	27.2556	23.75	25.975	24.6667	24.7286	92.75	68.875	83.8889	80.8571	28.7625	30.425	29.5778	29.3857	23.3875	24.3125	23.8333	23.7286
1985	11	30	32.4857	22.75	9.73571	23.9818	31.7273	27.38	27.66	23.2444	25.82	24.4222	24.3571	92.5	63.3	78.5556	78.125	27.9778	29.47	28.5556	28.8	22.9111	23.75	23.2333	23.375
1985	12	1	33.1778	22.3273	10.8505	24.0909	31.6545	26.6364	27.2818	23.0545	25.9455	24.1778	24.4222	91.8182	63.9091	80.8889	78.8889	27.5	29.7455	28.4333	28.6222	22.6455	23.9091	23.1667	23.2889
1985	12	2	33.375	22.3545	11.0205	24.0727	31.4909	26.56	27.13	23.1455	25.8182	24.5333	24.625	91.9	64.3636	81.75	79.875	27.7273	29.5364	28.775	28.7125	22.7727	23.8	23.3875	23.3125
1985	12	3	32.125	21.58	10.545	23.7818	30.8182	25.86	26.54	23	25.2636	23.88	24.1556	93.1	64.5455	83.5556	80.7778	27.6091	28.5364	27.8444	28.0556	22.7	23.2273	22.8	22.9556
1985	12	4	32.575	21.9818	10.5932	23.8909	31.1111	26.5556	27.2	22.9273	25.7	24.2667	24.4125	91.3	64.8889	80.625	79.125	27.3818	28.9	28.1375	28.2125	22.5273	23.3889	23	23.0375
1985	12	5	32.9111	21.8364	11.0747	23.4727	30.9636	27	27.1182	22.74	25.4364	24.0909	24.1333	92.7778	65.5455	79.7273	79.7	27.14	28.8818	28.1636	28.1	22.41	23.4273	22.9727	22.97
1985	12	6	32.125	21.9636	10.1614	23.4727	30.7273	26.46	26.83	22.5818	25.2545	23.8667	24.1375	92.2	65.4545	79.7778	79.5556	26.8545	28.6	27.7556	28.0444	22.2182	23.2273	22.7667	22.9222
1985	12	7	33.475	21.8727	11.6023	23.5818	31.8727	28.2222	27.9556	22.6909	25.3636	24.1	21.5889	92.2	59.6364	72.125	75.125	27.0364	28.1091	27.4	27.7125	22.3273	22.9727	22.5375	22.7125
1985	12	8	33.6	21.8364	11.7636	23.9455	32.4	26.9091	27.5455	22.9636	25.9167	24.26	24.4	91.4	60.6667	80.7	78.2	27.4545	29.2417	28.53	28.56	22.5636	23.5833	23.22	23.21
1985	12	9	33.26	21.6083	11.6517	23.7455	31.7667	27.2667	27.6636	22.6	25.6667	24.4909	24.3556	90.1	62.0833	80.6364	77.4	26.7364	28.925	28.9727	28.12	22.1364	23.45	23.4545	22.95
1985	12	10	33.22	21.6833	11.5367	23.3	31.65	27.0667	27.2917	22.6182	25.35	24.52	24.1	91.5455	61.1667	81.6	78.2	26.8909	28.2667	29.1	28.02	22.1818	22.9833	23.53	22.86
1985	12	11	33.5111	20.55	12.9611	22.9167	32.2	26.4167	26.9833	22.2182	25.05	23.98	23.75	92.5455	56.5	81.4	76.8	26.2364	27.1	28.13	27.17	21.8182	22.3333	22.98	22.39
1985	12	12	32.88	20.65	12.23	23.2167	31.9167	26.6333	27.1083	22.3	25.3333	23.9455	23.93	92	59.75	80.2727	77.5455	26.4167	27.975	27.9	27.4364	21.9167	22.8917	22.8273	22.5364
1985	12	13	33.2	21.2167	11.9833	23.5231	31.7846	26.55	27.1	22.6	25.8	24.1636	24.1364	92.5385	62.6154	81.7273	79	26.8769	29.2923	28.5091	28.1182	22.2231	23.6538	23.1909	22.9727
1985	12	14	33.4667	21.0833	12.3833	23.0462	32.2923	26.9455	27.3455	22.3077	25.4	24.0727	23.9091	93.9231	57.9231	79.9091	77	26.5308	27.9538	28.1545	27.5091	21.9923	22.8308	22.9273	22.5545
1985	12	15	33.7333	21.3333	12.4	22.7667	32.5692	27.0833	27.5	21.9	25.4077	24.2909	23.8091	92.8333	56.6154	79.7273	76.0909	25.8083	27.8154	28.4818	27.2091	21.5333	22.7154	23.1	22.3636
1985	12	16	33.4222	20.5167	12.9056	22.3231	32.4	26.5667	27	21.5846	25.5077	23.7167	23.5917	93.8462	58.1538	80.0833	77.0833	25.4077	28.1462	27.5917	26.975	21.2462	22.9538	22.575	22.225
1985	12	17	32.95	20.4364	12.5136	22.1833	32.3167	26.52	27.0556	21.3667	25.5385	23.4333	23.3727	93.3333	59.5833	78.9	76	24.9917	28.7083	27.21	26.7333	20.9917	23.2667	22.39	22.1111
1985	12	18	33.7778	20.7273	13.0505	22.8769	32.8923	26.9	27.4417	21.6769	24.9833	23.5167	21.6417	89.5	53.5833	76.1667	72.6364	25.2154	26.525	26.8	26.3273	21.1538	21.9417	22.1833	21.8273
1985	12	19	33.6	20.5455	13.0545	22.6167	32.8	26.8	27.3545	21.6833	25.1167	23.5	23.3222	90.8	54.25	76.75	74.2727	25.4333	26.9083	26.8167	26.5	21.275	22.1667	22.1833	21.9636
1985	12	20	33.4444	20.3667	13.0778	22.4154	32.6923	27.0667	27.3333	21.4154	25.1538	23.6182	23.32	91	54.9231	74.8182	73.1818	24.9462	27.0385	26.8727	26.0909	20.9538	22.2615	22.2273	21.7091
1985	12	21	34.1111	20	14.1111	22.4923	32.9692	26.5167	27.1667	21.2154	25.2769	23.7333	23.35	89.7692	54.5385	79.75	74.0833	24.4385	27.2	27.575	26.225	20.6462	22.3538	22.65	21.7667
1985	12	22	34.2222	19.9833	14.2389	21.9846	33.1538	26.8364	27.2	20.9846	25.2615	23.4889	23.3333	91.9231	53.5385	77.5556	74.2222	24.2923	27.0308	26.9222	26.2889	20.5231	22.2538	22.2556	21.8
1985	12	23	34.3333	19.9667	14.3667	22.0364	33.1667	26.8364	27.19	20.8182	24.8	23.4	23.1	89	50.9167	76.4	72.4444	23.8727	25.8167	26.64	25.4444	20.2636	21.5583	22.09	21.3
1985	12	24	34.28	20.4	13.88	23.0923	32.7692	27.0364	27.4273	21.3385	25.5833	23.5455	23.48	86.3077	56.8333	75.4545	73.6	24.2923	28.1333	26.8	26.47	20.5615	22.9667	22.1273	21.91
1985	12	25	34.7556	19.76	14.9956	23.2333	33.0308	27.2182	27.6727	21.65	25.5077	23.62	23.39	87.25	55.4615	74.6	71	24.8833	27.7154	26.79	25.95	20.9583	22.7	22.12	21.59
1985	12	26	34.6889	19.64	15.0489	22.7273	33.1846	27.4364	27.8889	21.4364	25.2	23	23.2333	89.6364	53.1538	70.2727	70.3333	24.7545	26.8077	25.2455	25.5889	20.8545	22.1615	21.1182	21.3778
1985	12	27	34.66	20.2	14.46	22.8769	33.2462	27.75	28.0167	21.4615	25.4615	23.4667	23.4667	88.7692	54.0769	71.0833	70.5833	24.7154	27.4615	26.1167	26.0167	20.8538	22.5462	21.75	21.6667
1985	12	28	34.4667	20.1833	14.2833	22.6462	32.9692	28.1818	28.1	21.3846	25.0154	23.75	23.35	90.0769	53.3077	68.6364	69.9091	24.6923	26.5077	26.1545	25.7	20.8462	21.9692	21.7091	21.4727
1985	12	29	34.82	19.8167	15.0033	22.5833	33.2615	27.7556	27.8556	21.3333	25.4917	23.28	23.4	89.9167	54	68.3333	69.75	24.5917	27.5083	25.2667	25.5625	20.775	22.575	21.1778	21.3875
1985	12	30	34.34	19.9167	14.4233	22.3	32.4615	27.4833	27.5545	20.9231	24.8769	23.4833	23.31	88.5	55	72.5833	72.1818	24.3333	26.5077	26.4167	25.7091	20.5667	21.9385	21.85	21.4182
1985	12	31	34.34	20.88	13.46	22.5333	33.1833	27.6545	27.5556	21.4667	25.1833	23.8364	23.0375	90.4545	52.9167	73.8182	72.4444	24.9917	26.7833	27.1182	25.8667	20.9833	22.15	22.3	21.5222

## Sheet: 1986
						Temperature				Temperature				Relative Humidity				Pressure				Dew temperature
Year	Month	Day	Maximum	Minimum	Max-Min	1899-12-31 07:00:00	1899-12-31 13:00:00	1899-12-31 19:00:00	Average	1899-12-31 01:00:00	1899-12-31 13:00:00	1899-12-31 19:00:00	Average	1899-12-31 01:00:00	1899-12-31 13:00:00	1899-12-31 19:00:00	Average	1899-12-31 07:00:00	1899-12-31 13:00:00	1899-12-31 19:00:00	Average	1899-12-31 07:00:00	1899-12-31 13:00:00	1899-12-31 19:00:00	Average		Month	Taverage	Hraverage
1986	1	1	35.1778	20.4909	14.6869	23.8308	33.8308	28.1538	28.5077	22.2462	24.9	23.6182	23.5455	87.4615	49.25	70.6364	68.4545	25.8923	25.6333	26.3182	25.7727	21.5846	21.3917	21.8636	21.5091		January	28.2635	69.4116
1986	1	2	35.4182	20.42	14.9982	23.0615	34.1167	27.5455	28.01	21.8462	25.18	23.8154	23.78	90.2308	48.8	73.5455	71.125	25.4538	26.08	26.8636	26.425	21.3385	21.72	22.2182	21.9375		February	28.4878	69.3319
1986	1	3	35.16	19.7636	15.3964	22.3692	33.6	28.7091	28.2778	21.5846	25.45	23.5077	23.4583	93.4615	52.3636	65.5455	69.5556	25.3385	26.8727	25.6636	25.4111	21.2462	22.1818	21.4091	21.2667		March	29.0207	70.6281
1986	1	4	34.76	20.14	14.62	22.2769	33.7692	28.45	28.2583	21.7167	25.1	23.8667	23.46	92.9167	50.6667	68.75	70	25.475	26.275	26.6167	25.88	21.3667	21.85	22.0583	21.61		April	28.7928	76.6746
1986	1	5	34.46	20.82	13.64	22.9385	33.2769	28.4308	28.2846	21.8	25.4154	23.8154	23.6769	90.6154	53.7692	69.3077	71.3077	25.4385	27.3615	26.5154	26.4385	21.3	22.4846	22.0077	21.9308		May	28.2338	80.4936
1986	1	6	33.3455	21.4	11.9455	23.6182	32.6462	27.7077	27.8818	22.2364	24.9538	23.9167	23.7	87.8	54.6154	72.75	70.6	25.9636	26.5308	27.1083	26.06	21.6727	22.0154	22.325	21.73		June	28.4551	78.1165
1986	1	7	33.4833	20.5455	12.9379	22.1231	31.9231	27.3231	27.1846	21.4	24.1846	23.4	23.2273	93.4167	53.7692	73.5	74.25	25.1	25.2077	26.3917	25.6167	21.0769	21.0538	21.9	21.375		July	28.2847	76.4825
1986	1	8	34.4333	20.58	13.8533	22.0769	33.0923	28.3077	27.9538	21.2692	24.6	23.6462	23.2583	92.75	50.4615	68.3846	70.7692	24.8538	25.3846	26.1923	25.4923	20.9	21.2615	21.7846	21.3231		August	28.0376	78.3929
1986	1	9	34.5667	20.0182	14.5485	21.4667	33.4	28.0909	27.81	20.6833	24.7538	23.5556	23.2222	93.25	50.0769	67.7778	70.8889	23.9583	25.5692	25.8667	25.5556	20.3083	21.3692	21.6111	21.4111		September	27.7009	80.1913
1986	1	10	34.9636	19.7	15.2636	21.4769	33.7692	28.1231	27.8769	20.5692	25.1385	23.5833	23.0917	92.3846	50.5385	69.1667	70.8333	23.7	26.3308	26.1167	25.4167	20.1615	21.8154	21.7583	21.2667		October	27.2712	81.708
1986	1	11	34.8	19.1455	15.6545	21.5385	33.8769	28.7231	28.2308	20.7692	24.9077	23.4833	23.025	93.4615	48.5385	64.8333	68.6667	24.0846	25.6769	25.45	25	20.4154	21.4	21.3333	21		November	27.3768	79.652
1986	1	12	34.3091	20.3455	13.9636	21.8	33.2308	28.2923	27.9154	20.8923	24.6769	23.2462	22.9308	92.5385	50.3077	65.9231	69.6923	24.1385	25.5077	25.2077	24.9538	20.4692	21.2846	21.1769	20.9846		December	27.3679	75.3874
1986	1	13	34.5455	19.2727	15.2727	21.3077	33.25	27.6154	27.6833	20.2462	24.9818	22.6308	22.67	90.25	51	66.5385	68.5455	23.1308	26.1818	24.2385	24.6091	19.7462	21.7182	20.5154	20.7364
1986	1	14	34.9333	19.2545	15.6788	21.15	33.8308	28.0154	27.7083	20.2333	24.3538	22.9846	22.23	90.9	46.3077	66.2308	68.5	23.1917	24.2615	24.8077	24.1833	19.7833	20.5154	20.8615	20.4583
1986	1	15	34.7636	19.4	15.3636	21.6	33.6545	27.9538	28.0818	20.3077	24.3091	22.8	22.59	89.4615	46.6364	66.1818	66.9	23.0692	24.3	24.4	24.07	19.7077	20.4818	20.6364	20.39
1986	1	16	34.5167	19.64	14.8767	21.8769	33.5167	28.3385	28.2167	20.8	24.55	23.8	23.1167	91	48.3333	69.7692	69.5	23.9615	24.975	26.5385	25.2167	20.3231	20.975	22.0154	21.1417
1986	1	17	34.7667	19.5636	15.203	21.8692	34.15	28.6615	28.4083	21.25	24.8	23.6308	23.1833	92.3333	46.9167	67	67.1818	24.7333	25.125	25.9385	24.7636	20.85	21.05	21.6	20.8636
1986	1	18	35.18	20.8444	14.3356	22.2545	33.9818	28.4167	28.0875	21.3091	25.1636	23.8	23.6714	92.0909	49.7273	69.4545	72	24.8364	26.1818	26.4636	26.4429	20.8818	21.7727	21.9182	21.9286
1986	1	19	35.5333	19.6182	15.9152	22.06	34.3167	28.9077	28.23	20.52	25.1	23.7692	22.95	87.2	47.9167	66.6923	67.5	23.25	25.8083	26.0769	24.78	19.81	21.5833	21.7231	20.88
1986	1	20	35.3818	20.1273	15.2545	22.65	33.8333	28.5385	28.3818	21.0769	25.2	23.6167	23.36	87.1818	50.25	68.5	68.1	24.225	26.3917	26.1	25.36	20.5333	21.9083	21.7083	21.27
1986	1	21	35.1455	20.5667	14.5788	22.5455	34.1	28.9	28.6111	21.2909	25.2545	23.65	23.2714	88.8	50	65.5833	68.875	24.5727	26.4636	25.7917	25.6375	20.7545	21.9091	21.5167	21.3875
1986	1	22	35.2	20.34	14.86	23.2167	33.9333	28.6462	28.9364	22.0333	25.6667	23.9333	24.0444	89.3636	52.1667	68.3333	69.5	25.8	27.55	26.725	26.94	21.5333	22.6167	22.1083	22.27
1986	1	23	35.1091	19.74	15.3691	22.3	33.7167	28.1385	28.2091	21.3	25.1833	23.3846	23.05	91.0909	50.5	68.3846	69.7273	24.825	26.4917	25.7615	25.5364	20.8583	21.8917	21.4	21.2909
1986	1	24	35.25	20.3	14.95	22.5385	33.8769	29.22	28.7	20.9167	25.4769	23.68	23.3556	88.1667	51.5385	67.8889	68.75	23.9167	27.0923	26.2778	26	20.2667	22.3	21.8333	21.6375
1986	1	25	35.3273	19.6727	15.6545	22.3692	33.7538	29.3167	28.7167	21.4308	25.2769	23.4615	23.3923	92.4615	51.3846	60.4167	67.6667	25.0538	26.6846	24.4417	25.275	21.0154	22.0615	20.6	21.1417
1986	1	26	35.44	19.2182	16.2218	23.0545	33.8727	28.5273	28.9	21.7273	25.4182	24	23.8667	89.4545	51.7273	68.5	68.625	25.2182	26.9364	26.33	26.1625	21.1636	22.2091	21.79	21.725
1986	1	27	35.15	19.7636	15.3864	22.45	33.2769	28.6667	28.2727	21.3833	25.2462	23.6615	23.55	91.1667	53.0769	65.8333	70.6364	25.0083	26.8846	25.625	26.1455	20.925	22.1769	21.3917	21.7091
1986	1	28	35.2364	19.85	15.3864	22.5692	33.5077	28.6923	28.3692	21.2923	25.1667	23.2833	23.2273	89.4615	51.75	63.5833	68.4545	24.6538	26.525	24.9917	25.3727	20.7231	21.9583	20.9417	21.1818
1986	1	29	34.82	20.6364	14.1836	22.0667	33.45	28.8923	28.3818	21.1833	25.2167	23.5846	23.3636	92.5	52.1667	65.1538	70.1818	24.675	26.7583	25.6538	25.8182	20.775	22.0417	21.4	21.5091
1986	1	30	35.4167	20.52	14.8967	22.8308	34.2154	28.8923	28.7154	21.7077	25.3846	23.2308	23.4308	90.8462	49.7692	63.1538	67.8462	25.3538	26.6538	24.8231	25.6077	21.2308	22.0231	20.9077	21.3769
1986	1	31	35.3833	20.4	14.9833	23.1818	34.7	29.2538	29.3667	21.6727	25.6667	23.4308	23.9	88.0909	49.3333	62.8462	67.125	24.9818	27.1111	25.0615	26.3125	21.0273	22.3	21	21.8
1986	2	1	35.05	20.575	14.475	22.3833	34.0364	28.0364	28.29	21.5818	24.9	23.78	23.4333	92	48.7	70.3	69.4444	25.2364	25.59	26.63	25.7556	21.1636	21.31	22.04	21.4444
1986	2	2	35.2444	20.8333	14.4111	22.1	33.6182	28.3455	28.38	21.32	25.4	23.76	23.6625	91.2	53.1	69.3	70.25	24.76	27.15	26.44	26.2875	20.85	22.31	21.92	21.8
1986	2	3	35.1778	20.6	14.5778	22.5	33.7833	27.9	28.01	21.4364	25.2909	23.6	23.4111	90.3636	51.9091	70.5556	71.1111	24.8455	26.7818	26.4	26.0556	20.9091	22.1182	21.8556	21.6556
1986	2	4	35.275	21.425	13.85	23	33.2333	28.7818	28.4727	21.8	24.8545	23.46	23.2444	92.4	50.6364	63.3	68.2222	25.68	25.9545	25.3	25.4222	21.42	21.5455	21.14	21.2222
1986	2	5	35.4	21.55	13.85	22.5833	33.3833	28.6	28.3364	21.56	25.0364	23.58	23.2111	92.7	52.0909	67.3	68.6667	25.27	26.4182	25.87	25.2889	21.17	21.7818	21.49	21.1333
1986	2	6	34.7714	21.55	13.2214	22.5167	32.85	28.0818	27.9364	20.86	25.3818	23.12	23.0556	88.8	55.6364	64.8	68.6667	23.82	27.5091	24.92	25.1556	20.24	22.5727	20.98	21.1
1986	2	7	35.1429	21.05	14.0929	22.9333	33.6667	28.7091	28.5	21.56	25.6364	24.26	23.825	89.2222	52.2727	68.7	69.2222	25.07	27.5	27.26	26.2111	21.03	22.5818	22.41	21.7889
1986	2	8	34.9333	21.7	13.2333	23.6	33.6636	27.9818	28.52	22.76	25.5333	24.1778	24.1571	92.4	54	73.8889	74.2857	27.15	27.5111	27.6111	27.5571	22.38	22.6333	22.6333	22.6143
1986	2	9	34.4222	21.9333	12.4889	23.5	33.2182	28.6364	28.46	22.62	25.925	24.2667	24.3	91.4	57.375	70.7778	73.5	26.79	28.8125	27.5333	27.7833	22.19	23.4	22.5889	22.8
1986	2	10	35.5	21.975	13.525	23.5091	33.5167	28.3	28.4889	22.5273	25.7455	23.84	20.3333	91.4	54.7273	71.6	72.6	26.7545	28.1636	26.98	27.54	22.0909	22.8909	22.24	22.56
1986	2	11	35.1778	22.375	12.8028	23.2167	33.3091	28.9273	28.71	22.1636	25.7455	23.62	23.7556	89.4	55.3636	64.3	69.1	26.0545	28.1455	25.72	26.37	21.6455	22.9818	21.44	21.87
1986	2	12	35.5556	22.175	13.3806	23.5167	33.55	28.4667	28.5556	22.5818	25.5636	23.55	23.9125	90.9091	53.4545	67	70.7143	26.7182	27.5545	26.0429	26.8571	22.1091	22.5545	21.6714	22.1857
1986	2	13	35.6	21.6286	13.9714	23.4833	33.2167	28.6	28.4727	22.4	25.3818	23.82	23.7778	91.2	54.3636	67.4	70.3333	26.4	27.3273	26.38	26.4444	21.96	22.4727	21.89	21.9333
1986	2	14	35.475	21.1333	14.3417	23.5167	33.6333	28.4364	28.5455	21.6545	25.2364	23.56	23.5	84.8182	50.0909	65.7	67	24.7	26.4545	25.77	25.71	20.8091	21.8909	21.52	21.45
1986	2	15	35.1429	21.275	13.8679	23.0167	33.76	28.3818	28.33	21.6545	25	23.5778	23.225	88.3636	47.8889	66.1111	67	25.0545	25.7	25.7667	25.175	21.0182	21.3778	21.5556	21.1125
1986	2	16	35.9778	20.9143	15.0635	23.0833	34.25	28.8545	28.8	21.6909	25.0727	23.76	23.41	88.3636	46.9091	65	66.1	25.0545	25.6727	25.96	25.3	21.0364	21.3273	21.6	21.18
1986	2	17	35.875	21.4286	14.4464	23.4364	33.9636	28.875	28.8125	21.86	25.36	23.4857	23.3857	87	49.7	63	64.8571	25.19	26.62	25.2714	25.2	21.16	22.03	21.2	21.1571
1986	2	18	35.9667	21.9333	14.0333	23.4727	34.0364	28.66	28.7	22.04	25.56	23.8222	23.7111	88.7	50.2	66.8889	68.2222	25.69	27.05	26.2667	26.1	21.44	22.33	21.8111	21.7222
1986	2	19	35.4857	21.8286	13.6571	23.6	33.6727	28.62	28.6	22.44	25.34	23.9333	23.6875	89.2222	51.1	67.8889	69.4444	26.45	26.79	26.6111	26.3778	21.93	22.15	22.0444	21.9
1986	2	20	35.55	21.2333	14.3167	23.3818	33.9818	28.6222	28.6222	21.92	25.62	23.95	20.825	84.75	51.9	67.875	68	25.34	27.42	26.5625	26.0375	21.27	22.48	21.9625	21.65
1986	2	21	35.65	20.8	14.85	23.6	34.12	29.8222	29.2875	22.2222	25.34	24.275	23.8714	88.5556	49.9	64.125	66.2857	25.8556	26.54	26.7	26.1286	21.6111	22.01	22.0625	21.7429
1986	2	22	36	21.7143	14.2857	23.8364	34.24	29.1333	29.1	22.08	25.8	23.975	23.875	85.3	50.5556	65.875	66.625	25.33	27.5222	26.4625	26.275	21.26	22.6333	21.9	21.8375
1986	2	23	36.2857	20.9333	15.3524	23.2	34.02	28.45	28.6143	21.6	25.3556	23.4	23.35	87	49.5556	68.8333	68.5	24.79	26.5556	25.7833	25.5167	20.9	22.0222	21.3833	21.3
1986	2	24	35.575	21.5667	14.0083	23.66	33.4	28.75	28.4714	21.88	25.58	23.6	23.5857	86	53.7	66.7143	69.1429	25.15	27.63	25.9714	26.1714	21.06	22.63	21.5429	21.6571
1986	2	25	34.9	22.0286	12.8714	23.2222	33.44	28.2889	28.0857	21.4667	24.85	23.2857	22.9833	85.8889	53.5	67.7143	70.3333	24.6333	26.1625	25.4857	25.1667	20.6556	21.6	21.0429	20.9
1986	2	26	35.0286	21.6571	13.3714	23.1	33.3	28.5333	27.9	21.9111	24.9111	23.4857	23.1	90.1111	51.5556	66.8571	71	25.7333	26.1556	25.8	25.5667	21.3667	21.5556	21.4	21.1833
1986	2	27	35.55	21.8286	13.7214	23.0909	33.8	28.5	28.2	21.88	25.2222	23.4571	23.3857	89.1	52.625	68.5714	71.6667	25.57	27.5125	25.9857	26.8833	21.3	22.6125	21.5429	22.1833
1986	2	28	35.6286	21.55	14.0786	24.04	34.18	28.1556	28.4571	22.54	25.925	23.7714	24	88.4	52.375	71.4286	71	26.45	28.025	26.8429	27.05	21.92	22.7625	22.0857	22.1667
1986	3	1	35.6667	22.5429	13.1238	24.4545	34.04	28.6667	29.0857	23.3636	25.9	24.6857	24.3	89.5	51.625	73.7143	68.8	27.82	27.825	28.5857	26.78	22.8	22.8	23.2571	22.22
1986	3	2	34.725	22.5143	12.2107	23.98	33.4364	29.2667	29.6143	23.0444	25.42	23.8	24.2167	89.8889	53.9	64.875	67.1667	27.3667	27.26	26.0125	26.8333	22.5111	22.48	21.675	22.2167
1986	3	3	35.4	21.7143	13.6857	24.3455	34.1455	28.6667	28.8667	22.9273	25.6	24.3714	24.25	88	50.8	71.8571	70.5714	27.18	27.14	27.8	27.0143	22.4	22.38	22.7714	22.3286
1986	3	4	36.2	21.5667	14.6333	23.9667	34.1455	29.2	29.11	22.8909	25.88	24.2857	24.2286	90.2727	52.2	69	70.1429	27.1727	27.9	27.3714	27.2429	22.3818	22.87	22.5429	22.4429
1986	3	5	35.8	22.4571	13.3429	24.3455	33.8818	28.3778	28.5625	23.36	25.86	24.2	24.35	91.2222	53.9	74	77	28.09	28.13	27.7	28.58	22.97	23	22.7333	23.26
1986	3	6	35.725	22.2286	13.4964	24.4	33.78	29.0222	28.875	23.2182	25.8889	24.425	24.4286	88.5	55	67.5	70.8571	27.32	28.2778	27.4375	27.6571	22.48	22.9889	22.5375	22.6429
1986	3	7	35.35	22.825	12.525	24.1167	34.26	28.8	29.0111	22.8727	25.9111	24.375	24.175	89.3636	53.1111	67.625	69.375	27.1273	28.0556	27.3625	27.05	22.3182	22.8111	22.5	22.2625
1986	3	8	35.95	22.65	13.3	24.2727	34.36	28.2667	28.875	23.14	25.9111	24.025	24.2286	90.3	51.7778	69.25	69.1429	27.56	27.8778	26.9625	27.1	22.65	22.8111	22.2625	22.3571
1986	3	9	35.4857	22.4	13.0857	24.5167	33.7455	29.2	29.1222	22.74	25.76	24.1778	24.025	87.8	53.6	67.1111	69.875	26.77	27.85	26.8778	26.9625	22.1	22.74	22.2333	22.175
1986	3	10	35.6571	21.3	14.3571	23.9333	34.3091	29.42	29.26	22.5273	25.96	24.1778	24.2667	87.1818	52.8	64.4444	68.8889	26.3091	28.14	26.5778	27.1667	21.8364	22.9	22.0222	22.3556
1986	3	11	35.2286	22.5	12.7286	24.0333	33.5455	28.78	28.73	22.8	26.06	24.2667	24.3	88.4545	57.1	69.4444	71.8889	26.8727	29.07	27.3667	27.6444	22.2	23.34	22.5111	22.6
1986	3	12	35.55	22.8571	12.6929	24.5818	33.52	28.98	29.0625	23.1636	25.8889	24.875	24.6857	89	57	70.5	70.8571	27.4727	28.4778	28.625	28.1286	22.5818	23.1778	23.2125	22.9429
1986	3	13	35.3714	22.7143	12.6571	24.5636	34.2	29.38	29.55	23.4182	25.8889	24.875	24.8429	91.0909	53.3333	68.375	69.7143	28.1545	28.0556	28.3625	28.2	22.9636	22.9333	23.05	22.9714
1986	3	14	35.85	22.4286	13.4214	24.5667	32.8545	28.4	28.6111	23.0545	25.44	24.0286	23.9	84.9	57.4	72.8571	72.4286	27.0091	27.83	27.3	27.1857	22.3091	22.78	22.4857	22.3857
1986	3	15	34.4286	22.5143	11.9143	23.9667	32.7091	28.5	28.36	23.2545	25.68	24.0667	23.7667	92.1818	59.2	73.6667	74	28.0182	28.58	27.5	26.8833	22.8727	23.16	22.6167	22.2
1986	3	16	35.425	21.76	13.665	24.6545	33.1333	28.68	28.7143	23.1091	26.025	24.4	24.1	88	58.375	69.625	70.3333	27.3182	29.15	27.7125	27.0833	22.4909	23.5625	22.6625	22.3667
1986	3	17	35.8571	22.48	13.3771	24.0364	33.3	28.62	28.6778	23.02	25.6222	24.65	24.1	89.5556	55.3333	72.75	72.125	27.41	27.9111	28.4	27.5125	22.52	22.8778	23.15	22.625
1986	3	18	34.8571	21.7714	13.0857	23.9333	33.2545	28.7111	28.6444	22.7636	25.56	24.3333	23.9833	91	56.1	69.5	70	26.9818	27.84	27.5333	26.7333	22.2818	22.74	22.6167	22.1167
1986	3	19	36.3	22.0286	14.2714	24.0364	34.1455	29.32	29.28	23.24	25.92	25.2	24.7286	91.3333	52.7	69.375	71	27.91	28.02	29.025	28.3625	22.87	22.91	23.4875	23.1125
1986	3	20	35.6571	22.4857	13.1714	23.9833	33	28.75	28.67	23.1818	26.02	24.875	24.4143	90.9	58.7	71	73.25	27.7727	29.19	28.7125	28.575	22.7727	23.5	23.2375	23.1875
1986	3	21	35.1714	22.6	12.5714	24.6833	33.1455	28.88	28.96	23.6	26.02	24.2	24.5	90.1	57.6	68.4286	73.1667	28.29	29	27.0714	28.0833	23.11	23.47	22.3571	22.95
1986	3	22	35.6	23.2	12.4	24.4833	33.6545	29.48	29.32	23.36	26.84	24.725	24.3667	91.5556	59.2	65.5	71.1429	28.15	30.89	27.8	28.3143	22.96	24.46	22.7375	23
1986	3	23	35.4	22.5714	12.8286	25.0833	33.76	29.8	29.6222	23.14	26.2889	24.7333	24.5286	85.3	54.4444	65.1111	67.1429	27.13	29.0889	27.7	27.5429	22.34	23.4778	22.7111	22.5571
1986	3	24	35.2	22.9	12.3	24.4333	33.5	28.3778	28.6444	22.56	25.92	24.225	23.9286	86.3	54.6	69.25	69.7143	26.3	28.38	27.275	26.7571	21.83	23.1	22.4625	22.1
1986	3	25	35.2667	21.96	13.3067	24.1833	33.8	28.225	28.6	22.32	26.1778	24.5714	24.3333	88	54.8889	71.8571	70.6667	26.08	28.8	28.2143	27.5333	21.68	23.3778	23.0143	22.5833
1986	3	26	35.6857	22.625	13.0607	24.35	33.2909	28.9	28.91	23.04	25.8	24.6	24.0571	89.7778	56.1	68.5556	70.75	27.47	28.36	27.9111	27.4375	22.56	23.1	22.7778	22.5375
1986	3	27	35.6857	22.3714	13.3143	24.1333	33.6727	28.86	28.93	22.8364	25.8	24.2	24.2444	90.5455	53.5	69.1111	70.8889	27.1182	28.03	27.2667	27.3667	22.3727	22.88	22.4222	22.4778
1986	3	28	36.525	22.8286	13.6964	24.6	34.14	29.55	29.3625	22.9818	25.3667	23.9	23.85	88	49.5556	64.6667	67.6667	27.1091	26.5667	26.0833	26.2333	22.3545	21.9556	21.6833	21.8
1986	3	29	36.9	22.9333	13.9667	24.76	34.08	29.25	29.2	22.9333	25.8889	24.4	24.0167	86.4444	52.6667	68.4286	68.1667	26.9111	28.0111	27.4429	26.65	22.2222	22.8333	22.5143	21.9833
1986	3	30	36	23.2333	12.7667	25.1636	33.6444	29.7714	29.55	23.73	26.6	24.68	24.55	89.3	59	66.2	69.25	28.49	30.1875	27.76	27.675	23.18	24.1125	22.68	22.65
1986	3	31	34.9	23.7667	11.1333	25.32	33.42	29.7667	29.86	23.8	26.3111	25	24.3	88	57.8889	65.25	73.5	28.6125	29.5889	28.2	30.6	23.2625	23.7	23	24.2
1986	4	1	33.85	22.5667	11.2833	24.5556	31.96	28.3714	28.5429	23.725	25.8444	24.8	25.05	91	63.6667	78	78	28.675	29.4222	29.34	29.42	23.325	23.7333	23.66	23.74
1986	4	2	35.025	22.9667	12.0583	25.0182	32.16	28.0889	28.6125	24.12	25.675	24.925	24.95	91.5	65.125	76.75	76.3333	29.33	29.225	29.3625	29.2	23.7	23.6	23.7125	23.6167
1986	4	3	34.225	23.2286	10.9964	24.7091	31.88	28.74	28.7778	23.54	26.04	25	24.8375	89.8	64.2	75.5	76.375	28.2	29.87	29.3875	29.125	23.01	23.97	23.6875	23.5625
1986	4	4	35.475	22.9	12.575	24.2364	32.6909	29.08	28.85	23.62	26.26	25	24.9167	92.8889	62.1	77	78.8571	28.65	29.98	29.5571	29.7571	23.29	24.05	23.8	23.9429
1986	4	5	35.5	23.4667	12.0333	25.62	33.42	28.5556	29.0556	24.15	26.5333	24.4667	24.96	88	59.2222	74.8333	74.8	29.1	30.1667	28.3333	29.1	23.55	24.1	23.0833	23.52
1986	4	6	34.7	23.0667	11.6333	25.1091	33.2545	29.04	29.14	23.9111	26.24	24.775	25	89.75	57.8	70.125	72.5	28.9222	29.46	28.325	28.775	23.4667	23.76	23.1125	23.35
1986	4	7	34.6286	23.0667	11.5619	25.4182	33.6909	28.8	29.22	23.8667	26.48	24.925	25.0714	89.6667	58.2	74.25	73.2857	28.7444	29.93	29.0375	29.0714	23.3556	23.98	23.4875	23.5286
1986	4	8	33.4571	23.0667	10.3905	25.4	32.8727	28.64	29.1	23.8286	26.06	24.8	24.85	90.8571	60.1	75	73.3333	28.7714	29.28	28.7875	28.6333	23.3714	23.67	23.4	23.2833
1986	4	9	35.0286	23.1	11.9286	25.0364	33.38	29.1	29.16	23.725	26.0444	24.825	24.78	90.2857	58	72.25	73.8333	28.65	28.9444	28.65	28.55	23.3125	23.4444	23.3	23.25
1986	4	10	34.6	23.8667	10.7333	25.76	33.56	28.88	29.3222	24.2857	26.2444	24.9778	25.04	91.8333	57.3333	73.4444	75.5	29.7571	29.2556	29.0667	29.3167	23.9429	23.6111	23.5333	23.6833
1986	4	11	34.8	23.4286	11.3714	25.5091	32.6909	29.12	29.13	24.175	26.36	25	25.0286	92.25	63.3	73.2222	74.8571	29.525	30.26	29.0667	29.2286	23.8	24.16	23.5111	23.5714
1986	4	12	34.275	22.9143	11.3607	25.3818	31.9455	28.16	28.42	24.2444	26.28	24.95	25.1286	89.75	63.9	78	77.25	29.5222	30.23	29.4375	29.6125	23.8	24.21	23.75	23.8625
1986	4	13	35.4286	23.2	12.2286	25.2909	33.3273	28.6889	29.0222	23.98	26.58	25.4286	25.5	89	60	75	74.1429	28.97	30.39	30.1857	29.8571	23.5	24.28	24.0714	23.9429
1986	4	14	34.825	22	12.825	25.18	32.9818	29.15	29.1429	24	26.54	25.2857	24.9333	90.5556	61.8	74.5714	73.5	29.0667	30.49	29.7429	28.9	23.5444	24.31	23.9286	23.4167
1986	4	15	34.7	23.4571	11.2429	25.6545	32.5273	28.5556	28.7444	24.2667	26.6222	25.2	25.3	90.3333	65.3333	75.875	78.6667	29.5333	31.1778	29.7875	30.2	23.7889	24.7333	23.9125	24.1667
1986	4	16	34.375	23.5143	10.8607	25.5273	32.5818	28.66	28.88	24.35	26.66	25.525	25.4167	92.5	64	76.875	78	29.9125	31.09	30.5375	30.3667	24.0125	24.64	24.3625	24.2167
1986	4	17	35.2	23.3714	11.8286	26.4	32.9091	28.96	29.37	24.6667	26.72	25.3333	25.64	90.6667	62	75.1111	76	30.25	30.94	29.8333	30.5	24.2	24.57	23.9333	24.34
1986	4	18	34.025	23.5429	10.4821	25.58	33.02	28.42	28.87	23.6571	26.4	25	24.95	85	62.25	76.4444	78.3333	28.3571	30.25	29.4111	29.5667	23.1	24.075	23.7444	23.7667
1986	4	19	34.15	22.9714	11.1786	24.98	33.1091	28.66	28.6667	23.775	26.3556	25.0222	25.08	89.1429	60.3333	74.2222	76.8333	28.7125	29.9778	29.2778	29.35	23.2625	24.0333	23.6	23.6667
1986	4	20	34.2	23.2	11	25.4909	32.68	28.62	28.9333	24.1333	26.1333	25.2571	24.88	91.1111	60.6667	73.7143	73	29.3778	29.5444	29.7286	28.7	23.7	23.6444	23.8286	23.18
1986	4	21	33.225	23.4333	9.79167	25.9455	32.0545	28	28.5	24.2667	25.62	24.6667	24.7	88.8889	62.9	76.6667	77	29.3667	28.87	28.8222	28.825	23.6889	23.37	23.3889	23.4
1986	4	22	34.725	23.5714	11.1536	25.8	33.22	28.62	29.0889	24.26	26.6667	25.2	25.4	89.2	61.6667	76	75.5714	29.4	30.8111	29.8375	30.0286	23.72	24.4778	23.9125	24.0286
1986	4	23	34.025	23.7143	10.3107	25.4727	32.4091	29.18	29.09	24.125	26.66	25.1556	25.2143	92.75	65	74.2222	78.1429	29.4875	31.23	29.4444	29.9857	23.7625	24.72	23.6889	24.0143
1986	4	24	34.6286	23.6571	10.9714	25.7091	32.8909	28.7556	29.1222	24.2	26.625	24.95	25.3	90	63	74.75	78.5	29.4	30.8625	29.2	30.15	23.6714	24.525	23.575	24.1
1986	4	25	33.25	23.5429	9.70714	25.4	32.1818	28.26	28.54	24.2	26.58	25.8571	25.4667	92.75	65	79.8571	79.3333	29.575	31.04	31.4857	30.5833	23.85	24.63	24.8429	24.35
1986	4	26	33.35	23.3714	9.97857	25.4364	32.1091	27.68	28.24	24.25	26.48	25.1	25.75	94.375	65.1	81.3333	81	29.825	30.87	30.1833	31.25	24	24.54	24.1667	24.775
1986	4	27	34	23.5333	10.4667	25.66	31.8889	28.0222	28.4222	24.25	26.1429	25	25.16	89.625	63.4286	77	77.4	29.3875	30.0286	29.4	29.74	23.7375	24.0714	23.7333	23.92
1986	4	28	31.72	23.5429	8.17714	25.02	31.22	27.9556	28.0111	24.1	26.0222	25.3143	25.02	95.3333	65.4444	77.8571	80.8	29.6167	30.0111	30.2143	29.84	23.9	24.1	24.1714	23.98
1986	4	29	32.6	23.0667	9.53333	24.8364	31.14	27.22	27.6	24.04	25.9778	25.1556	25.0333	93.5	66.1111	83.3333	80.8889	29.34	30.0111	30.4667	29.8889	23.71	24.0444	24.3222	23.9889
1986	4	30	33.075	23.2286	9.84643	24.8727	31.8727	28.04	28.21	23.8889	26.24	24.4667	25	90.5	63.5	77.3333	78.2	28.9111	30.26	28.6	29.34	23.4556	24.2	23.2833	23.68
1986	5	1	33.55	23.675	9.875	25.4	31.22	27.64	28.0444	24.1556	25.9333	24.6286	24.8	92.1111	66.6667	79.8571	80.4	29.4444	30.0778	29.1286	29.5	23.7556	24.1222	23.5571	23.78
1986	5	2	34.1	23.1714	10.9286	24.8727	31.0909	27.58	27.9	24.06	26.14	24.8	25.0444	93.3	70.2	80.1111	80.7778	29.42	30.8	29.4	29.9111	23.74	24.53	23.7444	24.0222
1986	5	3	33.55	23.5429	10.0071	25.0364	31.8667	28.46	28.3667	24.24	26.4	25.1111	25.2125	93.1	66.625	76.2222	78.875	29.69	30.925	29.5778	30	23.92	24.6	23.8222	24.0875
1986	5	4	34.0667	23.725	10.3417	25.2909	32.24	27.05	27.8125	24.24	26.225	24.65	24.8857	92	64.125	83	79.1429	29.62	30.3	29.475	29.4714	23.84	24.2	23.7625	23.7714
1986	5	5	34.1429	23.5143	10.6286	25.32	32.24	27.92	28.4	24.2667	26.3333	24.6857	25.0333	92.4444	65.4444	79	78	29.6889	30.6556	29.1286	29.6167	23.9111	24.4222	23.5286	23.8333
1986	5	6	33.425	23.5714	9.85357	25.56	31.9273	27.54	27.9444	24.6889	26.2667	24.8286	25.38	94	66.5556	84.1429	82	30.6	30.7	29.8857	30.64	24.4111	24.4778	24.0286	24.44
1986	5	7	32.6571	23.2286	9.42857	24.96	31.7636	27.56	27.9333	24.34	26.52	24.9	20.28	93.1429	67.7	81.1667	80.8333	30.04	31.35	29.7	30.25	24.12	24.8	23.9167	24.2167
1986	5	8	33.4	23.675	9.725	25.34	31.3091	27.54	27.8111	24.4222	26.5333	24.7333	25.3167	91.75	72	81.8889	83.2857	29.9889	31.8778	29.5444	30.7286	24.0778	25.0444	23.8111	24.4429
1986	5	9	33.7	23.95	9.75	25.4545	31.78	27.74	28.24	24.38	26.6444	25.0571	25.3571	91.7	67.1111	81.8571	79.8571	29.82	31.5111	30.0714	30.3857	23.95	24.8778	24.1429	24.2714
1986	5	10	33.2571	23.5714	9.68571	25.2182	31.2667	27.0667	27.8286	24.2444	26.225	24.3	24.8667	93.5556	70.125	83	80.3333	29.7444	30.9375	28.8375	29.5167	23.9556	24.6125	23.4125	23.8
1986	5	11	34.425	23.8	10.625	25.4	31.8545	27.96	28.48	23.9556	26.4	25.125	25.1875	89.3333	67.3	80	78	28.8333	30.93	30.0625	29.925	23.4111	24.6	24.1125	24.0125
1986	5	12	34.1143	23.9143	10.2	25.6	31.86	28.04	28.4	24.425	26.4	25.3143	25.2833	91.75	65.875	79	79.8333	29.9625	30.8625	30.3	30.3	24.05	24.5625	24.2143	24.2167
1986	5	13	33.1667	23.1714	9.99524	25.3455	32.02	27.02	27.88	24.4	26.4857	24.9556	25.3667	93	67.7143	84.4444	82	30	31.2	30.1	30.6167	24.0889	24.7286	24.1222	24.4167
1986	5	14	33.325	23.35	9.975	24.6182	30.9556	28.04	27.7111	24.2667	26.9	24.825	25.2667	96.75	73.375	79.5	82.8571	30.1	32.75	29.4	30.7286	24.1222	25.5375	23.7125	24.4714
1986	5	15	33.55	23.2	10.35	25.4	32.4182	28.06	28.51	24.6444	27.02	25.2286	25.5667	93.6667	65	82.7143	80.3333	30.5	31.97	30.5286	30.8833	24.3444	25.16	24.3571	24.55
1986	5	16	34.0857	24.125	9.96071	25.9818	32.6364	28.15	28.85	24.9556	27.08	25.3	25.525	89.75	65.2	78.8	79.25	30.8111	32.15	30.24	31.5	24.5111	25.22	24.16	24.875
1986	5	17	33.7143	23.65	10.0643	25.4	32.4727	28.7778	28.9778	23.8857	26.64	25.5429	19.25	87	64	76.5714	77.8	28.9857	31.08	30.4714	30.42	23.5	24.65	24.3	24.3
1986	5	18	33.4444	23.7	9.74444	25.6182	32.0909	27.66	28.31	24.4286	26.72	25.4	25.42	94.8333	66.7	83.625	81	30.2286	31.57	30.9375	30.5333	24.2286	24.95	24.5875	24.3667
1986	5	19	33.3778	24.4222	8.95556	25.9636	31.9455	27.68	28.38	25	26.86	25.05	25.74	94	67.5	81	83.4	31.1667	32.02	29.975	31.52	24.7333	25.15	24.0625	24.88
1986	5	20	33.675	24.3714	9.30357	25.86	32.4	27.96	28.4889	24.75	26.8	25.1778	22.0286	92.5	65.2	80.2222	80.4286	30.7125	31.54	30.2111	30.6429	24.475	24.92	24.2	24.4429
1986	5	21	33.4889	23.225	10.2639	25.4	32.6909	28.7778	28.9	24.425	26.78	25.32	25.275	93.875	64.4	75.8	80.75	30.1	31.39	29.96	30.325	24.125	24.85	24.06	24.275
1986	5	22	32.9111	23.55	9.36111	25.3818	32.2364	27.96	28.42	24.26	26.86	25.6	25.6333	91.3333	66.4	84.2857	81	29.66	31.84	31.4429	30.9	23.89	25.09	24.8143	24.5714
1986	5	23	32.5556	22.475	10.0806	25.5455	31.4909	27.7	28.09	24.5333	26.64	25	25.56	91.4286	69.2	83.2857	83	30.2667	31.71	30.1857	30.7	24.2111	25.02	24.1857	24.4714
1986	5	24	33.4667	23.2222	10.2444	25.4545	31.8182	27.7	28.19	24.4667	26.72	25.0889	25.3125	93.1111	67.1	79.7778	79.875	30.1333	31.62	29.9111	30.35	24.1556	24.95	24.0444	24.275
1986	5	25	33.3	22.825	10.475	25.54	31.7091	27.4667	28.275	24.5	26.18	24.925	25.4167	92.125	64.8	82	80.5	30.075	30.3	29.85	30.5333	24.1375	24.22	23.9625	24.3833
1986	5	26	32.375	23.1778	9.19722	25.4182	31.3273	27.72	28.02	24.325	26.3	24.975	24.9	93.1429	67	79.75	82	29.925	30.82	29.725	30.1	24.0375	24.49	23.925	24.1167
1986	5	27	33.4222	23.075	10.3472	25.52	31.6727	27.7	28.3778	24.3333	26.78	25.5	25.2833	90.125	67	80.875	78.1429	29.7222	31.79	30.9	30.5714	23.8889	25.04	24.55	24.3571
1986	5	28	32.3778	23.1111	9.26667	25.1818	31.0909	26.9	27.46	24.3778	26.32	24.575	24.9375	93.7778	68.4	85.875	82.625	30.0222	31.13	29.6	29.9625	24.0778	24.66	23.875	24.05
1986	5	29	32.8222	22.875	9.94722	24.9	31.3182	28.5111	28.3875	24.18	26.08	25.2	25.64	93.7778	67	79.8333	81.6667	29.72	30.45	30.15	30.4833	23.94	24.29	24.1667	24.35
1986	5	30	33.5778	23.0222	10.5556	25.5091	32.1273	27.84	28.3	24.48	26.68	24.8	25.2667	92.4	66.5	78.1667	78.8333	30.09	31.5	29.2667	30.1833	24.12	24.88	23.6667	24.1667
1986	5	31	33.45	23.1	10.35	25.7273	32.7273	28.02	28.56	24.52	26.72	25.175	25.2429	90.3333	62.5	80.75	78.5	30.1	31.05	30.2625	30.2625	24.08	24.66	24.2125	24.225
1986	6	1	33.15	23.55	9.6	25.34	31.2545	27.48	27.8667	23.9714	25.8444	25.1	24.82	89.7143	66.6667	82.5	83.4	29	29.8778	30.2875	29.84	23.4714	23.9778	24.2125	23.96
1986	6	2	33.2286	23.5778	9.65079	25.02	31.1455	27.5778	27.8625	24.3556	26.3333	25.525	25.3833	93.6667	68.3333	83.375	81.5	30	31.0778	31.175	30.65	24.0444	24.6444	24.6875	24.4167
1986	6	3	33.3111	23.8889	9.42222	25.2364	31.2182	27.58	28	24.42	26.72	24.9143	25.3833	93.7778	71.1	80.4286	81.5714	30.17	32.13	29.7714	30.3714	24.16	25.22	23.9143	24.2429
1986	6	4	33.25	23.3111	9.93889	25.5455	31.6818	27.7333	28.3444	24.42	26.32	24.7429	25.1	91.5	65.9	77.5714	76.4286	29.92	30.73	29.1286	29.6143	24.01	24.46	23.5857	23.8571
1986	6	5	33.0222	23.3333	9.68889	25.0727	31.2364	27.98	28.06	24.06	26.6889	25.4	22.6778	90.5556	69.2222	80.1111	79.75	29.2	31.8111	30.5889	30.4875	23.65	25.1	24.3889	24.3375
1986	6	6	33.8111	23.725	10.0861	25.5818	31.9273	27.24	28.07	24.225	26.6889	24.8714	25.3667	89.3333	66.4444	86.1429	83.8	29.5625	31.4556	30.2714	30.46	23.8375	24.8778	24.2	24.3
1986	6	7	32.6667	23.5556	9.11111	25.2818	31.4727	27.61	28.07	24.42	26.8222	25.7	25.7833	92.4444	68.4444	82.875	80.8571	30.02	32	31.475	31.1143	24.1	25.1667	24.875	24.6857
1986	6	8	33.4889	23.3714	10.1175	26.0182	32.6	28.04	28.72	24.5333	26.4222	25.6333	25.58	88.6667	61.5556	83.1667	78.4	29.7889	30.2889	31.3167	30.62	23.9556	24.2333	24.8167	24.4
1986	6	9	34.15	23.725	10.425	25.5091	32.47	28.44	28.74	24.4667	26.2	25.5111	25.3714	90.2222	60.75	79.2222	75.2857	29.8444	29.7875	30.6556	29.9	24.0111	23.925	24.4444	24.0429
1986	6	10	33.525	23.8667	9.65833	25.2182	32.3111	28.2	28.7	24.4222	26.775	25.375	25.65	94.5556	65.125	79.25	78.6667	30.1444	31.475	30.4625	30.9	24.1778	24.9	24.275	24.55
1986	6	11	33.5556	23.6667	9.88889	25.6	32	27.72	28.27	24.45	26.8222	25.2	25.6833	92.875	66.2222	81.2857	79.3333	30.075	31.7778	30.3429	31.0833	24.1125	25.0111	24.2429	24.6667
1986	6	12	33.1778	23.475	9.70278	26.16	31.3545	27.8778	27.9875	24.3111	26.36	25.6571	25.3333	87	68.4	85	82.5	29.1	31.06	31.5714	30.6667	23.5222	24.64	24.9	24.4167
1986	6	13	33.3	22.8125	10.4875	25.3818	32.1091	27.9111	28.2667	24.12	26.68	24.8	25.12	90.6	66	75	77	29.26	31.38	28.88	29.72	23.66	24.84	23.4	23.92
1986	6	14	33.6444	23.1778	10.4667	25.05	31.84	28.06	28.27	24.2222	26.4889	24.825	25.1875	94.1111	66.4444	75.5	78.375	29.7667	31.1111	28.9375	29.8875	23.9444	24.6778	23.4875	24
1986	6	15	33.7333	23.32	10.4133	25.34	32.02	28	28.35	24.1333	26.3556	25.5667	25.25	90.5556	63.8889	81.5	78.5	29.2778	30.5333	31.1167	30.1	23.6667	24.3667	24.6667	24.1167
1986	6	16	33.65	23.1111	10.5389	25.24	32.35	27.78	28.29	24.0222	26.4778	25.0667	25.3	91.1111	64.2222	81.5	79.1667	29.1222	30.8	30.05	30.2333	23.6	24.4889	24.1333	24.2
1986	6	17	34.1111	23.32	10.7911	25.2	32.62	28.1556	28.5444	24.0444	26.3333	25.3667	25.5	91.2222	61.8889	79.3333	76.6667	29.2	30.2111	30.5167	30.3	23.6111	24.1889	24.3	24.25
1986	6	18	34.2667	23.2	11.0667	25.6	32.28	28.02	28.5	24.2889	26.4222	25.1429	25.2714	88.2222	62	77.2857	75.2857	29.3667	30.4222	29.7857	29.7571	23.7222	24.3222	23.9714	23.9571
1986	6	19	34.25	22.8889	11.3611	25.64	32.78	28.82	29	24.35	26.4444	25.6667	25.5	89.75	60.3333	75	76.2	29.55	30.2111	30.5333	30.26	23.8625	24.2111	24.35	24.22
1986	6	20	35.05	22.7778	12.2722	25.3111	32.6	28.1	28.6	24.275	26.525	25.0667	25.425	91.125	64.125	77.6667	77.25	29.5875	30.8125	29.6667	30.175	23.8375	24.5125	23.8667	24.2
1986	6	21	34	23.78	10.22	25.7	32.96	28.56	28.95	24.325	26.7111	25.275	25.3286	91.375	62.7778	77.5	78.2857	29.725	30.9667	30.0875	30.2143	23.8875	24.6222	24.1125	24.1857
1986	6	22	34.4667	23.2	11.2667	25.8	32.9	28.4	28.88	24.4	26.2667	25.6667	25.4875	88.625	59	79.4444	75	29.5875	29.6556	31	30.0875	23.8125	23.8667	24.6333	24.125
1986	6	23	34.4667	23.5333	10.9333	25.46	32.78	28.14	28.65	24.4	26.5556	25.1778	25.3667	90.8889	62.1111	78.4444	77.2222	29.8	30.6222	29.9778	30.1444	23.9667	24.4333	24.0444	24.1667
1986	6	24	33.85	23.1111	10.7389	25.34	31.86	27.5778	28.2556	24.1778	26.4444	25.4333	25.6333	90.6667	66.5556	81.1667	77.3333	29.3556	31	30.7667	30.6667	23.7222	24.6444	24.5	24.4333
1986	6	25	34.9111	23.625	11.2861	25.6667	32.98	28.3333	29.0875	24.4286	26.5556	25.55	25.5667	92.4286	61.3333	79.5	74.1667	30	30.5333	30.8375	30.1667	24.0714	24.3556	24.4875	24.1167
1986	6	26	34.2	23.64	10.56	24.8545	33.1455	29.1778	29.0111	24.08	26.7	25.9	25.6667	92.4	59.3	73	75	29.39	30.56	30.7333	30.4833	23.71	24.38	24.4667	24.35
1986	6	27	33.8889	24.25	9.63889	25.6	31.78	27.96	28.33	24.4667	26.7333	24.7667	25.3167	89.7778	67.6667	77.6667	78.5	29.8222	31.6444	29.3667	30.2333	23.9778	24.9556	23.5667	24.1667
1986	6	28	33.8	24.0444	9.75556	25.32	32.11	28.04	28.41	24.3556	26.6	25.4667	25.4333	91.2222	66.1111	78.1667	78	29.7778	31.2556	30.4667	30.3833	23.9444	24.7556	24.3667	24.3
1986	6	29	34.4667	23.46	11.0067	25.4727	32.96	28.56	28.9	24.3	27.1111	25.8	25.62	90.7	62.8889	78	75.8	29.6	31.8778	31.18	30.46	23.88	25.0778	24.7	24.34
1986	6	30	35.0667	23.26	11.8067	25.78	33.2182	27.8667	28.6667	24.4778	26.4	25.85	25.525	89.4444	58.1	80.25	74.25	29.8222	29.73	31.525	29.95	23.9667	23.94	24.875	24.025
1986	7	1	34.2222	23.1818	11.0404	25	32.04	28.2889	28.4444	23.7778	26	25.075	24.95	90.6667	62.6667	77.375	76.125	28.6778	29.5667	29.6625	29.1875	23.3333	23.8222	23.8625	23.6
1986	7	2	33.2	20.96	12.24	25.04	32.18	27.82	28.0375	23.875	26.2	25.3	24.88	89.625	61.3333	80.5	77.6	28.775	29.7444	30.4	29.22	23.35	23.9222	24.3125	23.62
1986	7	3	33.475	22.75	10.725	25	32.0545	27.92	28.17	24.1	26.38	25.45	25.4	92.3	64.7	78.875	78.25	29.4	30.58	30.525	30.2375	23.73	24.4	24.375	24.2125
1986	7	4	34.4222	23.0364	11.3859	25.1636	32.2727	27.66	28.19	23.94	26.52	24.9333	25.1333	89.7	63.4	78.8333	75.3333	28.83	30.67	29.5667	29.4667	23.42	24.42	23.8333	23.7333
1986	7	5	33.6889	23.09	10.5989	25.4182	32.1727	27.52	28.08	24.3	26.58	24.75	25.1875	89.9	63.9	78.25	77.125	29.54	30.85	29.1625	29.775	23.81	24.52	23.6	23.95
1986	7	6	33.8222	22.9636	10.8586	24.8818	32.18	28	28.1667	23.7111	26.4222	25	24.9	89.5556	63.7778	77.7143	77	28.4444	30.4667	29.6	29.28	23.2111	24.2889	23.8714	23.62
1986	7	7	34.975	23	11.975	25.0909	33.1818	28.76	28.87	24.06	26.32	25.04	21.1667	90.8889	58.3	69	71	29.26	29.6	28.66	29.1	23.64	23.8	23.28	23.52
1986	7	8	34.5778	23.62	10.9578	25.4	33.0909	28.3	28.82	23.7333	26.36	25.275	25.1286	88	57.9	73.75	72.5714	28.3667	29.66	29.7125	29.1429	23.1222	23.87	23.8875	23.5286
1986	7	9	34.6	23.3455	11.2545	25.2727	32.9091	27.96	28.46	24.2444	26.64	25.2222	25.3	91.8889	61	79.6667	77.625	29.6	30.54	30.2	30.0375	23.8444	24.38	24.1444	24.1
1986	7	10	33.6889	22.8	10.8889	25.0182	32.2364	28.2889	28.4	23.575	26.56	25.1143	24.72	89.5714	63.7	76.1429	77.5	28.325	30.83	29.6429	29.4833	23.125	24.53	23.8714	23.7667
1986	7	11	33.55	22.98	10.57	24.9091	32.4	27.94	28.3	23.8444	26.1333	25.075	24.9857	91.2222	61.3333	78.5	76.7143	28.8333	29.6667	29.8	29.3286	23.4111	23.9	23.9875	23.6857
1986	7	12	34.075	22.98	11.095	25.0364	33.0222	28.4444	28.7625	23.9333	26.475	25.3429	25.1	91.3333	59.5	76.2857	75.4	29	30.2125	30.1143	29.44	23.5333	24.1875	24.1286	23.76
1986	7	13	34.375	22.7091	11.6659	25.2	32.8889	29.02	29.1	23.92	26.325	25.0857	25.02	88.7	58.875	70.1429	70.6	28.77	29.6875	28.9571	28.66	23.34	23.85	23.4143	23.26
1986	7	14	34.1111	22.7778	11.3333	25	33.0545	27.88	28.2222	23.675	26.16	24.975	25.0667	86.875	58.7	79	73	28.15	29.33	29.775	29.1333	23.0125	23.7	23.8625	23.55
1986	7	15	34.0222	23.3818	10.6404	25.0182	32.16	28.14	28.35	23.78	26.4222	25.2571	25.1429	89.9	63.3333	81.7143	78	28.62	30.5667	30.5143	29.7714	23.28	24.3667	24.3143	23.9429
1986	7	16	34.3333	22.9111	11.4222	25.2182	33.4364	27.86	28.54	23.96	26.24	24.2857	24.7857	89.8	56.5	74.4286	74.1429	28.88	29.18	27.8714	28.6286	23.43	23.62	22.8857	23.3286
1986	7	17	33.1111	22.5778	10.5333	24.5818	32.1333	27.6222	27.7429	23.5333	25.95	24.3714	24.55	90.5	61.625	77.2857	76.6	28.3111	29.4	28.3857	28.76	23.1	23.7125	23.1429	23.38
1986	7	18	33.15	22.94	10.21	24.6545	32.14	27.9	28.18	23.84	25.6333	23.8286	24.5	92.8	61.1111	70.4286	73.2857	28.95	28.6778	26.6571	28.0286	23.51	23.3111	22.0429	22.9
1986	7	19	34.6889	22.9091	11.7798	24.6727	33.5091	28.05	28.6	23.64	26.42	25.0857	24.9714	92.2	57.8	77.2857	74.4286	28.54	29.67	29.7	28.9857	23.26	23.88	23.8714	23.5
1986	7	20	35.2667	23.08	12.1867	25.5091	32.5455	28.1778	28.6	24	26.1	24.9714	25.0857	87.8	59.4	76.1429	73.7143	28.76	29.35	29.3	29.1143	23.38	23.69	23.6714	23.6
1986	7	21	34.2444	23.1455	11.099	25.16	32.82	27.86	28.4333	24.275	26.6	25.0667	25.3429	93.5	61	79.1111	78.4286	29.7875	30.5444	29.8333	30.1714	23.9625	24.3556	23.9667	24.1714
1986	7	22	32.9111	23.4182	9.49293	24.4727	31.7333	27.0667	27.6556	23.8	26.225	24.7667	25.12	94.4444	65.75	84	80.8	29.0444	30.4875	29.8333	30.04	23.5222	24.35	23.9667	24.08
1986	7	23	33.3875	22.6	10.7875	24.3818	31.44	27.1333	27.5556	23.62	25.8	24.7286	24.6143	93	64.2222	81.5714	78.1429	28.63	29.4333	29.5571	28.8571	23.29	23.7222	23.7714	23.4
1986	7	24	34.325	22.5455	11.7795	24.3455	31.5091	27.85	27.93	23.7	26.18	24.4857	24.8286	93.2	66.7	76.8571	78.5714	28.78	30.52	28.5286	29.3143	23.36	24.35	23.2429	23.6857
1986	7	25	34.9	22.5111	12.3889	24.2909	31.9	28.2222	28.2778	23.4	26.1778	25.12	25.2	92.2	66.1111	81.4	79.2	28.2	30.3667	30.14	30.06	23	24.2556	24.18	24.1
1986	7	26	34.0222	23.04	10.9822	24.6182	31.8909	27.7333	27.9444	23.62	26.06	24.8	24.8	91.5	63.8	77	76	28.45	29.79	29.0667	28.9333	23.2	23.92	23.5	23.4333
1986	7	27	33.7556	23.55	10.2056	24.6364	32.5273	27.76	28.23	23.55	26.36	24.7143	25.3	92	61.9	78	81.4	28.3875	30.18	29.0143	30.5	23.15	24.16	23.4571	24.36
1986	7	28	33.9222	23.5556	10.3667	24.7455	32.78	27.49	28.1667	23.86	26.54	25.175	25.1375	93.5	62.3	81.625	79.25	29.1	30.62	30.3	29.875	23.55	24.38	24.225	23.9875
1986	7	29	34.425	22.82	11.605	24.7818	32.96	28.38	28.7556	23.7333	26.8444	25	25.32	92.1111	62.3333	75.4286	75.4	28.7333	31.2333	29.3143	29.96	23.3556	24.7	23.7143	24
1986	7	30	33.6444	23.02	10.6244	24.1273	32.0909	27.32	27.8	23.56	26.52	25.0429	25.1143	93.9	66	82.4286	81	28.58	31.03	30.1571	30.0714	23.26	24.6	24.1571	24.0857
1986	7	31	33.9111	22.88	11.0311	24.8	32.6364	27.26	28.04	24.02	26.56	24.7375	25.1429	91.8889	62	77.875	76.75	29.27	30.57	29.175	29.5125	23.65	24.36	23.5875	23.7875
1986	8	1	32.975	23.1455	9.82955	24.3636	31.8545	27.4	27.83	23.64	26.04	24.7714	24.8286	93	63.4	81.1429	79.1429	28.62	29.74	29.5429	29.2571	23.28	23.93	23.8143	23.6429
1986	8	2	33.4571	23.0909	10.3662	24.88	32.56	27.6667	28.275	24.05	26.7333	24.775	25.3	92.8571	62.5556	78.25	77.8333	29.4	31.0333	29.2125	29.7167	23.75	24.6222	23.5625	23.9167
1986	8	3	33.9	23	10.9	24.4182	31.8364	27.96	28.04	23.64	26.27	24.7571	21.9375	91.8889	65.4	76.5714	76.4286	28.6	30.42	28.9143	29.2143	23.29	24.34	23.4714	23.6143
1986	8	4	34.1778	23.3818	10.796	24.8	32.1091	28	28.22	23.56	26.2	25.2286	25.1143	91	63.4	77.7143	76.7143	28.32	30.11	30.0286	29.6	23.06	24.11	24.0714	23.8143
1986	8	5	34.4889	23.18	11.3089	24.7818	32.9273	27.92	28.41	24.18	26.36	24.6	25.0714	94.1111	59.7	74.875	75.375	29.72	29.88	28.5375	29.3	23.93	23.99	23.25	23.6875
1986	8	6	34.3889	23.4182	10.9707	24.7091	32.9091	28.02	28.48	24.08	26.61	24.4571	24.9571	94.7	63.1	75.7143	76.2857	29.53	30.74	28.3429	29.1286	23.85	24.44	23.1286	23.5571
1986	8	7	34.725	22.9	11.825	24.8	32.52	27.6889	27.9625	24.04	26.8667	25.3143	25.4	93.3	67.6667	84.5714	81.4286	29.39	32.0444	30.9143	30.7571	23.7	25.1889	24.5571	24.4571
1986	8	8	34.275	23.54	10.735	24.8	32.9091	28.22	28.65	23.68	26.84	25.175	25.4714	90.3333	63.9	80.5	77.25	28.5	31.4	30.175	30.025	23.25	24.85	24.175	24.0875
1986	8	9	34.3778	23.2182	11.1596	25.1455	33.11	27.76	28.7556	23.64	26.1333	24.525	24.8286	88.8	60	77.25	72.1429	28.22	29.3778	28.6375	28.4857	23.06	23.6667	23.3	23.1857
1986	8	10	33.425	22.82	10.605	24.2545	30.96	27.8222	27.9625	23.52	25.6889	24.92	20.28	93.3333	66	73.6	74.5	28.48	29.4889	28.98	29.25	23.21	23.7556	23.48	23.675
1986	8	11	33.8	22.5111	11.2889	24.26	31.6364	27.18	27.4889	23.5333	26.16	25	20.9	94	66	79.1667	78.6	28.5778	30.33	29.7667	29.36	23.2556	24.26	23.95	23.74
1986	8	12	33.525	23.0909	10.4341	24.6182	31.9818	27.34	27.81	23.84	26.5	25.4667	25.15	93.7	65.9	82.3333	78.1667	29.06	30.98	30.9667	29.8833	23.53	24.61	24.6167	24
1986	8	13	33.325	23.6364	9.68864	24.76	31.54	26.88	27.525	23.96	26.5556	25.075	25.1571	93.7	68.1111	86.375	82.2857	29.25	31.4333	30.6625	30.3429	23.67	24.8778	24.4	24.2429
1986	8	14	33.85	23.38	10.47	24.4727	31.9818	27.44	27.94	23.96	26.6	24.7	25.0429	94.5556	67.4	81.75	80.375	29.38	31.4	29.45	29.975	23.71	24.82	23.775	24.0625
1986	8	15	34.3556	23.58	10.7756	24.7818	32.2364	27.2	27.9444	24.0667	26.4889	24.4286	25	94.5556	66	78.5714	80.1667	29.4889	31	28.5571	29.8	23.8111	24.6111	23.2857	23.95
1986	8	16	33.775	23.2182	10.5568	24.4364	32.4909	27.64	28.08	23.82	26.5	25.2667	25.1333	94.3	63.1	78.5	77.6667	29.06	30.65	30.0833	29.7167	23.56	24.43	24.1167	23.95
1986	8	17	33.7111	22.6727	11.0384	24.9273	32.4364	27.92	28.33	24.1333	26.72	24.775	25.2714	92.5556	63.4	77.125	76.7143	29.4444	31.13	29.125	29.9429	23.7778	24.71	23.5875	24.0429
1986	8	18	33.4444	22.2364	11.2081	24.1455	31.5273	27.8667	27.8778	23.42	26.04	25	24.8167	93.2	63.1	76.1667	76.6667	28.25	29.75	29.3833	29.0333	23.09	23.96	23.7333	23.55
1986	8	19	33.5778	22.8571	10.7206	24.6364	31.8	27.64	28.04	24.12	26.46	24.9714	25.2714	95.6	65.9	75.8571	78.2857	29.71	30.96	29.3429	30.0429	23.91	24.57	23.6714	24.1
1986	8	20	33.8857	23.3273	10.5584	24.6182	31.6909	27.8889	28.0556	23.96	26.42	24.8333	25.0833	93.9	65	79.5	79.3333	29.27	30.76	29.3667	29.8167	23.66	24.51	23.5833	23.9333
1986	8	21	33.275	22.8	10.475	24.2364	32.4	27.5	28.1444	23.42	26.2889	24.6	24.9667	92	63.2222	78.125	76.4286	28.23	30.1333	28.825	28.8571	23.05	24.1111	23.35	23.3857
1986	8	22	33.2625	23.06	10.2025	24.4545	31.92	27.78	28.2222	23.4444	26.5556	24.8444	25	92.6667	66.4444	80	77.5714	28.3111	31.2222	29.5222	29.5571	23.0778	24.7556	23.7667	23.7714
1986	8	23	34.25	22.5333	11.7167	24.7818	32.3273	28.1	28.38	23.4889	26.54	25.1111	24.9375	91.1111	62.6	78.3333	77.25	28.2333	30.66	29.7667	29.35	23.0556	24.42	23.9333	23.7
1986	8	24	33.675	23.0182	10.6568	24.7455	31.8182	27.7778	27.9444	23.76	26.18	24.925	24.825	92.1	65.1	79.125	78.625	28.77	30.27	29.5125	29.2625	23.36	24.19	23.7875	23.65
1986	8	25	33.9778	23.2909	10.6869	24.4364	32	28.02	28.18	23.54	26.38	24.9333	24.9333	93	65.4	79.1111	78.6667	28.46	30.67	29.5111	29.4889	23.18	24.44	23.7889	23.7889
1986	8	26	33.9778	22.84	11.1378	24.7091	31.3636	27.6	27.89	23.8222	26.3	24.7778	24.9	94.3333	68.7	80	81.875	29.0556	30.86	29.3667	29.825	23.5556	24.58	23.7	23.9625
1986	8	27	33.8286	23.4182	10.4104	24.8182	31.6909	27.54	27.92	23.7111	26.34	24.9556	24.875	93.1111	67.4	80.6667	80.75	28.7444	30.87	29.8	29.6	23.3778	24.55	23.9556	23.8625
1986	8	28	32.9556	22.88	10.0756	24.7273	31.5727	26.4	27.4333	24.0667	26.36	24.3778	24.9875	95	65.8	85.3333	81.875	29.5222	30.75	29.2444	29.9125	23.8333	24.5	23.6222	24.025
1986	8	29	33.475	23.0889	10.3861	24.4727	31.6	27.64	27.82	23.86	26.36	25.1111	25.0444	94.8	67.1	81.6667	80.7778	29.21	30.86	30.1444	29.8889	23.64	24.54	24.1222	24
1986	8	30	33.1556	23	10.1556	24.2727	30.9818	27.54	27.61	23.84	26.14	24.65	24.9571	94.8889	68.2	78.625	80.375	29.21	30.58	29.05	29.5625	23.62	24.37	23.4875	23.7875
1986	8	31	33.325	22.92	10.405	24.7636	32.0364	27.5333	27.9444	23.9778	26.26	24.7556	24.9125	93.2222	63.9	81	80.625	29.2556	30.29	29.4	29.6625	23.6667	24.23	23.7	23.8625
1986	9	1	33.66	22.9333	10.7267	24.4667	31.8667	27.96	28.08	23.6727	26.3818	24.9111	25.0667	93	64.7273	78	78.8889	28.7182	30.6545	29.4556	29.7444	23.3273	24.4455	23.7222	23.9222
1986	9	2	33.8444	22.7818	11.0626	25.3167	32.2167	27.3636	28.0545	24.0909	26.4545	25.2	25.3	89.1818	63.0909	82.2222	78	29.1636	30.5909	30.3778	30.1111	23.5364	24.4182	24.2889	24.1333
1986	9	3	34.1	22.7455	11.3545	24.3833	32.1	27.66	28.07	23.9818	26.2545	24.5556	25.0125	95.2	64.0909	77.5556	78.2222	29.4636	30.2636	28.6333	29.3333	23.7818	24.2182	23.2889	23.6778
1986	9	4	33.3333	23.1	10.2333	24.8	30.9	27.44	27.6222	23.88	26.0222	24.825	24.9571	91.5556	69.4444	81.75	81.25	28.97	30.4889	29.6375	29.675	23.51	24.3556	23.85	23.9
1986	9	5	33.0444	23.16	9.88444	24.7167	31.7818	27.4	27.91	24.0182	26.0364	24.8	24.8889	94.0909	64.6364	80	79.6667	29.3818	29.9182	29.4444	29.5222	23.7455	24.0091	23.7444	23.8
1986	9	6	33.65	23.1167	10.5333	24.8545	31.6667	27.98	28.4889	23.9	26.1818	24.96	25.0667	92.3	65.8182	79.4	77.6667	29.03	30.3182	29.6	29.5667	23.54	24.2545	23.86	23.8111
1986	9	7	32.2	22.4	9.8	24.35	30.5833	27.3273	27.4091	23.7636	25.8545	24.74	24.7889	94	69.6364	81.1	81.5	28.9636	30.1818	29.4	29.38	23.5091	24.1818	23.75	23.74
1986	9	8	32.9333	23.06	9.87333	24.8	32.05	27.8	28.09	23.8909	26.4727	24.8	25.025	92.1818	65.1818	79.75	79.125	28.9727	30.8818	29.4	29.6875	23.5091	24.5727	23.7375	23.8875
1986	9	9	33.3778	23	10.3778	24.55	31.7667	27.86	28.1	24.0364	26.7	24.625	25.1571	94.3636	65.9	76	78	29.4636	31.4	28.7	29.8286	23.7727	24.83	23.3375	23.9429
1986	9	10	34.0889	22.7636	11.3253	23.9455	32	28.18	28.17	23.64	26.2	24.875	22.2333	95.7778	64.1	74.75	77.25	28.91	30.07	28.9875	29.125	23.46	24.06	23.4875	23.5625
1986	9	11	34	22.2545	11.7455	24.95	32.1273	27.9333	28.625	23.9818	26.3273	24.5429	24.9286	90.6364	64.5455	75.7143	75	29.0455	30.4727	28.4429	29.0714	23.5273	24.3	23.1286	23.5
1986	9	12	33.1	22.78	10.32	24.6909	31.4833	27.4364	27.87	23.72	26.3273	24.66	24.8667	90.9	67.4545	79.1	78.1111	28.59	30.8364	29.06	29.3222	23.25	24.5364	23.56	23.6889
1986	9	13	32.9889	22.54	10.4489	24.4833	31.2333	27.44	27.77	23.4545	26.3091	24.625	24.9429	90.9	68.9091	77	77.625	28.1727	30.9818	28.7375	29.175	23.0182	24.6091	23.4	23.6
1986	9	14	32.725	23.15	9.575	24.6	31.36	27.1	27.57	23.98	25.9333	24.8	24.975	94	64.4444	81.6667	80.2222	29.35	29.7222	29.6333	29.5778	23.73	23.9444	23.8556	23.8667
1986	9	15	32.775	22.7273	10.0477	24.5333	31.35	26.8909	27.4273	23.7818	26.22	24.525	24.9	92.9091	65.5	82	79.75	28.8909	30.46	29.2	29.55	23.4182	24.35	23.6	23.8125
1986	9	16	32.9556	22.6727	10.2828	24.6	31.3455	27.6545	27.81	23.8909	26.36	25.0444	25.0375	93.7273	66.9	81.8889	80.625	29.1455	30.95	30.0556	29.9625	23.5818	24.6	24.1111	24.05
1986	9	17	33.2889	22.95	10.3389	24.8	31.7	28.1182	28.1727	24.0182	26.24	25.35	25.0571	92.7273	64.9	78.625	78.2857	29.2727	30.42	30.3625	29.6571	23.6818	24.3	24.2375	23.8571
1986	9	18	32.5	22.9818	9.51818	24.5333	31.2	27.18	27.6333	24.0364	26.3111	24.8222	20.8833	93.125	68.4444	81.6667	80.7143	29.4909	30.9222	29.6556	29.6571	23.8	24.5778	23.9	23.8857
1986	9	19	32.825	23.0167	9.80833	24.55	31.4	26.9091	27.4545	24.0545	26.26	24.54	24.8875	94.7	67.1	81.6	81.3333	29.5364	30.75	29.15	29.6222	23.8273	24.48	23.6	23.8667
1986	9	20	32.1	22.8182	9.28182	23.9667	30.5636	27.04	27.1444	23.5636	26.32	24.9333	22.2333	94.9	70.9	83.2222	82.625	28.7	31.33	30.0444	29.9	23.3364	24.8	24.1	24
1986	9	21	31.55	22.92	8.63	24.4167	30.2833	26.8909	27.0727	24.1273	26.0182	24.5111	24.8222	96.4545	72.0909	81	83.5556	29.8	30.8545	29.0889	29.8333	23.9636	24.5455	23.5444	23.9889
1986	9	22	31.725	23.1	8.625	24.4545	29.9636	27.22	27.2889	24.06	25.8889	24.6	24.9167	95.1111	73.6667	80.75	82.7143	29.59	30.8222	29.175	29.7714	23.87	24.5222	23.6	23.9571
1986	9	23	31.9556	22.7636	9.19192	24.2667	30.6182	27.1818	27.3	23.6909	26.22	24.6	24.7667	93.8889	70.5	80	81.5	28.8909	31.09	29.0625	29.4875	23.4545	24.68	23.5375	23.775
1986	9	24	31.4889	22.5455	8.94343	24.3636	30.6727	27.1091	27.1556	23.94	26.0444	24.5333	24.7667	95.3	69.3333	81.6667	82	29.35	30.6444	29.1167	29.55	23.71	24.4333	23.5667	23.8333
1986	9	25	32.1111	23.1833	8.92778	24.6833	30.5333	27.26	27.34	23.9273	26.1091	24.5333	24.8	92.5455	70.8182	81.3333	81.6667	29.0545	30.8818	29.1167	29.6	23.5455	24.5909	23.5667	23.8667
1986	9	26	32.3778	23.3455	9.03232	24.6833	30.86	27.1273	27.64	24	26.08	24.92	25.2222	94	71.1111	83	82.2222	29.3455	31.3667	30.02	30.4556	23.7091	24.8111	24.06	24.3
1986	9	27	32.325	23.4182	8.90682	24.7	31.0667	27.28	27.58	24.0182	26.3455	24.4889	25.025	93.4	69.1818	79.2222	80.7778	29.3909	31.1818	28.7778	29.7333	23.7273	24.7182	23.3889	23.9
1986	9	28	32	22.6727	9.32727	23.9333	30.9167	27.18	27.41	23.3455	26.06	24.7	22.1222	94.9	68.9	81.5	81.875	28.3273	30.6	29.425	29.525	23.1091	24.4	23.725	23.8
1986	9	29	32.3333	23.0545	9.27879	24.5833	30.65	26.6545	27.1273	23.92	25.76	24.55	24.5167	94.1	69.4	84.875	84.6667	29.23	30.01	29.475	29.3333	23.64	24.08	23.7875	23.7167
1986	9	30	32.6	22.4333	10.1667	24.6667	31.4333	27.18	27.64	23.7091	26.3273	24.88	25.0444	91.2	68.0909	83.4	80.9	28.6455	30.9455	29.96	29.74	23.3273	24.5909	24.06	23.94
1986	10	1	32.7778	22.4333	10.3444	24.95	31.5333	27.9091	28.1	24.18	26.72	25.15	25.3	92.1	69.1	78.375	79.5714	29.49	31.91	29.9375	30.2857	23.81	25.1	24.0125	24.2286
1986	10	2	32.0444	22.9	9.14444	24.4333	30.4182	27.3636	27.4182	23.8545	26.24	24.8	25	94.9091	73.1	80.6667	83.4444	29.1545	31.43	29.4778	30.1	23.6182	24.84	23.7889	24.1222
1986	10	3	31.4222	22.4667	8.95556	24.2667	29.7667	26.72	26.95	23.7455	26	24.7333	25.0429	94.5556	75.6364	84.5556	85	29.0364	31.2545	29.8	30.1111	23.5091	24.7727	23.9667	24.1556
1986	10	4	32.5714	22.8182	9.75325	24.2	30.8	27.6	27.62	23.6	26.42	24.7556	24.9444	94.8182	70.3	78	80.8889	28.7182	31.46	29.1889	29.7778	23.3545	24.88	23.5778	23.9444
1986	10	5	32.0889	23.4545	8.63434	24.4167	30.9	26.8545	27.2727	23.7091	26.2545	24.66	24.83	94	69.8182	83.5	82.1	28.8091	31.0818	29.59	29.7	23.4182	24.6727	23.83	23.91
1986	10	6	30.8222	22.8182	8.00404	24.2833	29.9333	26.6	26.76	23.7273	26.0909	24.5143	24.4833	94.8	73.0909	85.1429	85.7143	29	31.1	29.4143	29.4571	23.5091	24.6818	23.7857	23.7714
1986	10	7	32.0222	22.5636	9.45859	24.35	31.0364	27.0909	27.51	23.8182	26.27	24.96	25.05	94.6	68.7	82.9	82.5556	29.1	30.97	30.08	30.0333	23.5909	24.62	24.12	24.1
1986	10	8	31.2667	22.9667	8.3	24.9333	30.45	27.02	27.36	24.0909	26.08	24.6	24.7875	92.3636	71.6	82.7778	83.375	29.3545	30.96	29.3889	29.75	23.7273	24.58	23.7	23.925
1986	10	9	32.0889	22.3455	9.74343	24.7833	31	27.26	27.6778	23.9455	26.24	24.8667	22.2778	91.4	67.7	82	79.625	29.0818	30.78	29.8333	29.6	23.5545	24.5	23.9778	23.8625
1986	10	10	31.4857	22.6727	8.81299	24.4167	30.7167	26.4182	26.9818	24.0727	25.86	24.6667	24.8571	94.4444	68.3	85.5556	83.3333	29.6	30.17	29.7778	29.8667	23.8545	24.17	23.9333	24
1986	10	11	32.4	22.88	9.52	24.6167	30.9333	27.08	27.4	23.9636	26.2	24.775	24.9857	93	69.8182	82.5	81.625	29.2545	30.9364	29.675	29.7875	23.6455	24.5909	23.9125	23.9625
1986	10	12	32.4889	22.3273	10.1616	24.9833	30.95	26.8	27.38	23.7273	25.7091	24.6889	24.7	90.2727	67.1818	83.3333	80.2222	28.5636	29.6727	29.6222	29.2778	23.2364	23.8727	23.8333	23.6556
1986	10	13	31.95	21.95	10	24.6	30.8167	26.7273	27.1545	23.8	26.2364	24.3778	24.7143	92.1111	69.5455	83.3333	82.125	28.9	31	29.0111	29.325	23.46	24.6182	23.5222	23.7
1986	10	14	32.625	22.35	10.275	24.6333	30.7818	27.06	27.3667	24	25.7273	24.325	24.7167	93.8889	67.5455	81	79.7143	29.38	29.7818	28.6625	29.0571	23.74	23.9455	23.325	23.5286
1986	10	15	31.9333	22.5455	9.38788	24.6545	30.8909	27.0364	27.4091	24.2	25.98	24.3778	24.9125	93.375	68.5	78.2222	79.7778	29.1333	30.38	28.5	29.4222	23.6	24.27	23.2111	23.7444
1986	10	16	32.6	21.9455	10.6545	24.0833	31.0667	27.6889	27.8111	23.5091	25.9818	24.6	24.7286	94.7273	67.7273	77	79.7143	28.5455	30.2455	28.7429	29.2	23.2364	24.2182	23.3571	23.6
1986	10	17	32.7429	21.7167	11.0262	24.35	31.0667	26.8182	27.2455	23.8	25.6909	24.4	24.6375	93.3	66.0909	82.2222	80.5	28.93	29.5182	28.9111	29.1375	23.48	23.8091	23.4667	23.6
1986	10	18	32.3333	21.84	10.4933	24.1455	31.1333	26.8727	27.21	23.44	25.6727	24.4	24.35	92.7778	65.2727	80.375	79.4286	28.32	29.3545	28.8125	28.5143	23.13	23.6909	23.3875	23.2143
1986	10	19	31.8571	21.9167	9.94048	24.15	31.2167	27	27.27	23.6	25.8364	24.625	24.5571	94.8	64.8182	81	80.25	28.7273	29.6273	29.2375	28.8875	23.3636	23.8545	23.65	23.425
1986	10	20	31.7444	22.68	9.06444	24.1833	30.5273	26.7636	27.28	23.6222	26.08	24.4	24.6167	93.125	71.5	79.375	80.8571	28.6556	30.95	28.6875	29.4429	23.3111	24.61	23.3125	23.7429
1986	10	21	32.0667	21.6182	10.4485	24.1833	30.55	26.6727	27.0091	23.4	25.8	24.14	24.3	92.9	70.8	80.6	81.7778	28.2545	30.29	28.25	28.9667	23.0636	24.24	23.11	23.4889
1986	10	22	32.125	22.35	9.775	24.2667	30.3833	27.3	27.34	23.6	25.6	24.72	24.525	92.2222	69.4545	81.9	81	28.55	29.7273	29.45	29.1667	23.23	23.9091	23.77	23.5889
1986	10	23	32.1778	22.84	9.33778	24.85	31.0167	27	27.57	24.0182	26.2	24.55	25.0125	93.0909	68.4545	81.5	80.625	29.2909	30.8	29.15	29.85	23.6909	24.5	23.5875	23.9875
1986	10	24	32.05	22.5833	9.46667	24.5273	30.95	26.7455	27.32	23.92	25.9273	24.88	24.8778	94.3	66.7273	85.3	81.2222	29.24	30.0727	30.14	29.6667	23.65	24.1	24.13	23.8667
1986	10	25	31.5111	22.32	9.19111	24.6667	29.92	26.58	27.0556	23.78	25.8	24.6	24.8286	91.4444	71.875	84.5556	82.125	28.83	30.475	29.5222	29.6	23.43	24.325	23.8222	23.825
1986	10	26	31.95	22.6182	9.33182	24.4	30.4667	26.74	27.17	23.7455	26.2	24.6889	24.8875	93.9	71.5455	83.7778	83.1111	28.9182	31.1818	29.6556	30.1111	23.4818	24.7273	23.8778	24.1333
1986	10	27	31.9778	22.8364	9.14141	24.45	30.3667	26.7455	27.1	23.9455	25.9091	25	24.93	95.3636	70.3636	86.2	83.8	29.3909	30.4455	30.47	30.05	23.7182	24.3364	24.31	24.1
1986	10	28	32.3429	22.5455	9.7974	24.0909	29.8333	26.88	27.1444	23.9111	26.0182	24.475	24.6833	96.375	73.8182	81.375	83.4286	29.4333	31	29	29.9	23.7556	24.6273	23.5	24.0143
1986	10	29	30.775	22.18	8.595	24.2333	29.2167	25.8909	26.3091	23.3091	25.5818	24.32	24.4333	90.8	73.3636	86.6	84	27.9455	30.1818	29.23	29.14	22.8818	24.1818	23.65	23.6
1986	10	30	31.1	22.4	8.7	24.2167	30.0833	27.0222	27.2222	23.76	26.04	24.4	24.9571	95.4	73.2	81.3333	82.2857	29.03	31.08	28.8444	29.9571	23.54	24.67	23.4333	24.0571
1986	10	31	31.4	21.7273	9.67273	23.7818	30.2167	26.9091	26.99	23.0667	25.5091	24.46	24.4143	91.625	68.5455	80.9	79.75	27.6111	29.5091	28.88	28.775	22.7111	23.7818	23.46	23.3875
1986	11	1	32.15	22.0667	10.0833	24.6909	30.7273	26.48	27.11	23.6889	25.9636	24.275	24.5714	90.875	68.9	81.2857	79	28.7625	30.48	28.4857	29	23.3625	24.32	23.1857	23.5
1986	11	2	32.175	22.1	10.075	24.82	30.7273	26.86	27.4111	23.69	25.7091	24.6667	24.7125	90.1111	66.8	82.25	78	28.6111	29.51	29.275	28.9857	23.3	23.81	23.65	23.5143
1986	11	3	31.1714	22.1818	8.98961	24.1455	29.8273	26.48	26.75	23.4545	25.5273	24.65	21.9	94.3333	71.5	83.7143	82.2857	28.62	29.9	29.5143	29.2286	23.29	24.01	23.8143	23.6429
1986	11	4	31.375	22.3	9.075	24.1455	29.48	26.58	26.9	23.4	25.4909	24.3778	24.4222	94.7	74	83	82.8571	28.53	30.3889	28.975	29.2143	23.25	24.2667	23.5125	23.6429
1986	11	5	32.4	22.4545	9.94545	24.45	31.25	27.0545	27.5364	23.7273	26.2727	24.6857	24.7	94.2727	67.7273	81.5714	79.5714	28.9091	30.8364	29.4	29.1286	23.4273	24.5273	23.7286	23.5714
1986	11	6	32.8	22.35	10.45	24.2667	31.4167	26.8	27.4	23.3	26.1455	24.64	24.6444	92.8	66.5455	82.9	79.6667	28.01	30.3818	29.45	29.0667	22.92	24.2818	23.75	23.5333
1986	11	7	32.6222	22.5833	10.0389	24.7636	31.7667	26.8909	27.56	23.9333	26.6	24.85	25.0143	92.5556	66.1818	83.125	79	29.0778	31.2818	29.825	29.6857	23.5889	24.7727	24.025	23.9
1986	11	8	31.9333	22.3833	9.55	24.4333	31	27.0364	27.3818	23.8889	25.9091	24.54	24.7375	93.3333	65.8182	80.7	79.75	29.1	29.9364	29.08	29.2875	23.5667	24.0273	23.53	23.6625
1986	11	9	32.4222	22.1636	10.2586	24.4727	31.0727	27.24	27.48	23.7636	26.1818	24.94	24.91	93.8	68.5	82.2222	81.4444	29.09	30.88	30.0556	29.9111	23.57	24.54	24.1	24
1986	11	10	32.5556	22.6333	9.92222	24.9091	31.0182	27.43	27.67	23.6909	26.1455	24.6	24.7333	90.1	67.8	78.375	78.125	28.6	30.54	28.95	29.075	23.27	24.36	23.4875	23.55
1986	11	11	33.1429	22.4545	10.6883	24.7636	31.3091	27.275	27.4875	23.6182	25.7	24.2	24.3429	91.6	63.8889	76.1429	77.1667	28.58	29.2889	27.9857	28.3	23.28	23.6778	22.8714	23.0833
1986	11	12	33.2	22.1818	11.0182	24.2909	31.4182	26.5778	27.1444	23.4	25.7091	24.84	24.66	92	62.9	84.625	80.125	28.06	29.12	29.8625	28.8875	22.97	23.55	24	23.45
1986	11	13	32.725	22.4364	10.2886	24.5333	31.5667	27.24	27.66	23.6909	26.3818	24.35	24.8125	92	66.3636	76.875	77	28.6273	30.8545	28.3	29.075	23.3091	24.5364	23.1	23.55
1986	11	14	32.5333	22.5167	10.0167	24.6833	31.15	26.68	27.29	23.5455	26.0545	24.5333	24.7	89.8182	66.9091	82.125	79.25	28.1455	30.3091	29.075	29.1	23.0273	24.2545	23.5625	23.5625
1986	11	15	32.8222	22.3091	10.5131	24.4545	31.4167	27.32	27.6556	23.5	26.2	24.52	24.85	90.7778	67.3636	79.4444	79.5	28.25	30.6364	28.8222	29.1625	23.07	24.4364	23.4	23.625
1986	11	16	32.45	22.6727	9.77727	24.0833	31.2833	26.96	27.4	23.28	25.6091	24.3	24.5286	91.7	64.4545	78.625	77	27.88	29.1818	28.325	28.5571	22.87	23.6	23.1125	23.2429
1986	11	17	33.0286	22.6727	10.3558	24.5636	31.3091	26.6222	27.1667	23.6364	26.2727	24.68	24.76	92.8	67.5	84.375	81.625	28.52	30.77	29.6125	29.375	23.25	24.46	23.825	23.7
1986	11	18	33.0857	22.84	10.2457	24.2	31.3818	26.8889	27.2889	23.6182	26.3818	24.475	24.6571	93	68	82	80.8333	28.6	31.14	28.9333	28.9167	23.29	24.7	23.45	23.4833
1986	11	19	32.9	22.84	10.06	24.8909	31.4636	27.0444	27.4667	23.9455	26.1818	24.56	24.8222	90.5556	66.3	81.375	80.125	28.84	30.28	28.975	29.175	23.41	24.24	23.4625	23.6125
1986	11	20	32.8	22.52	10.28	24.5455	31.5636	27.38	27.73	23.8	26.2364	24.52	24.85	93.3	66.7	78.2222	79.4444	28.93	30.66	28.8222	29.4444	23.46	24.45	23.4111	23.7556
1986	11	21	33.6	22.68	10.92	24.22	31.86	26.8667	27.7	23.3111	26.2	24.525	24.76	91.8571	65	82.1429	79.4	27.85	30.5111	29.1143	29.34	22.8375	24.3778	23.5714	23.7
1986	11	22	32.6889	22.3167	10.3722	23.8909	31.7091	27.4727	27.75	23.1111	25.84	24.5556	24.4	94.5556	63.7	77.6667	77.625	27.8444	29.51	28.7222	28.4	22.8556	23.8	23.3333	23.1625
1986	11	23	33.225	22.2182	11.0068	23.8545	31.4667	27.0909	27.49	23.16	25.8545	24.42	24.4778	93.1	64.4545	79.5	78.3333	27.82	29.6091	28.73	28.6222	22.82	23.8455	23.32	23.2667
1986	11	24	32.8444	22.25	10.5944	24.2909	31.66	27.0545	27.58	23.46	25.9778	24.5	24.7222	93.2	62.8889	79.9	78.5556	28.37	29.6667	28.92	29.0889	23.13	23.8556	23.47	23.5444
1986	11	25	32.525	22.3333	10.1917	24.1333	30.7	26.5	26.8556	23.4	25.8667	24.7333	24.6125	93.625	68.5556	86.4444	83	28.2875	30.0667	29.9444	29.35	23.075	24.1111	24.0444	23.7125
1986	11	26	31.8667	22.2364	9.6303	24.28	29.8444	26.3111	26.6444	23.6	25.375	24.275	24.5857	94.5	70.75	83.25	83.125	28.7556	29.4625	28.8	28.95	23.3778	23.75	23.4	23.4875
1986	11	27	32.425	22.4667	9.95833	23.8222	31.4222	27.1111	27.3667	23.275	26.15	24.475	24.625	95	64.625	79.75	79.625	28.2125	30.2625	28.8	29.075	23.0375	24.2125	23.4125	23.5625
1986	11	28	31.9714	22.5636	9.40779	24.0444	31.2222	27.35	27.5125	23.5	26.175	24.6857	24.7857	94.875	64.875	78.8571	79.1429	28.5625	30.3	29.1143	29.3143	23.2375	24.225	23.5857	23.7
1986	11	29	31.825	22.6364	9.18864	24.34	30.6667	26.86	27.2556	23.75	25.975	24.6667	24.7286	92.75	68.875	83.8889	80.8571	28.7625	30.425	29.5778	29.3857	23.3875	24.3125	23.8333	23.7286
1986	11	30	32.4857	22.75	9.73571	23.9818	31.7273	27.38	27.66	23.2444	25.82	24.4222	24.3571	92.5	63.3	78.5556	78.125	27.9778	29.47	28.5556	28.8	22.9111	23.75	23.2333	23.375
1986	12	1	33.1778	22.3273	10.8505	24.0909	31.6545	26.6364	27.2818	23.0545	25.9455	24.1778	24.4222	91.8182	63.9091	80.8889	78.8889	27.5	29.7455	28.4333	28.6222	22.6455	23.9091	23.1667	23.2889
1986	12	2	33.375	22.3545	11.0205	24.0727	31.4909	26.56	27.13	23.1455	25.8182	24.5333	24.625	91.9	64.3636	81.75	79.875	27.7273	29.5364	28.775	28.7125	22.7727	23.8	23.3875	23.3125
1986	12	3	32.125	21.58	10.545	23.7818	30.8182	25.86	26.54	23	25.2636	23.88	24.1556	93.1	64.5455	83.5556	80.7778	27.6091	28.5364	27.8444	28.0556	22.7	23.2273	22.8	22.9556
1986	12	4	32.575	21.9818	10.5932	23.8909	31.1111	26.5556	27.2	22.9273	25.7	24.2667	24.4125	91.3	64.8889	80.625	79.125	27.3818	28.9	28.1375	28.2125	22.5273	23.3889	23	23.0375
1986	12	5	32.9111	21.8364	11.0747	23.4727	30.9636	27	27.1182	22.74	25.4364	24.0909	24.1333	92.7778	65.5455	79.7273	79.7	27.14	28.8818	28.1636	28.1	22.41	23.4273	22.9727	22.97
1986	12	6	32.125	21.9636	10.1614	23.4727	30.7273	26.46	26.83	22.5818	25.2545	23.8667	24.1375	92.2	65.4545	79.7778	79.5556	26.8545	28.6	27.7556	28.0444	22.2182	23.2273	22.7667	22.9222
1986	12	7	33.475	21.8727	11.6023	23.5818	31.8727	28.2222	27.9556	22.6909	25.3636	24.1	21.5889	92.2	59.6364	72.125	75.125	27.0364	28.1091	27.4	27.7125	22.3273	22.9727	22.5375	22.7125
1986	12	8	33.6	21.8364	11.7636	23.9455	32.4	26.9091	27.5455	22.9636	25.9167	24.26	24.4	91.4	60.6667	80.7	78.2	27.4545	29.2417	28.53	28.56	22.5636	23.5833	23.22	23.21
1986	12	9	33.26	21.6083	11.6517	23.7455	31.7667	27.2667	27.6636	22.6	25.6667	24.4909	24.3556	90.1	62.0833	80.6364	77.4	26.7364	28.925	28.9727	28.12	22.1364	23.45	23.4545	22.95
1986	12	10	33.22	21.6833	11.5367	23.3	31.65	27.0667	27.2917	22.6182	25.35	24.52	24.1	91.5455	61.1667	81.6	78.2	26.8909	28.2667	29.1	28.02	22.1818	22.9833	23.53	22.86
1986	12	11	33.5111	20.55	12.9611	22.9167	32.2	26.4167	26.9833	22.2182	25.05	23.98	23.75	92.5455	56.5	81.4	76.8	26.2364	27.1	28.13	27.17	21.8182	22.3333	22.98	22.39
1986	12	12	32.88	20.65	12.23	23.2167	31.9167	26.6333	27.1083	22.3	25.3333	23.9455	23.93	92	59.75	80.2727	77.5455	26.4167	27.975	27.9	27.4364	21.9167	22.8917	22.8273	22.5364
1986	12	13	33.2	21.2167	11.9833	23.5231	31.7846	26.55	27.1	22.6	25.8	24.1636	24.1364	92.5385	62.6154	81.7273	79	26.8769	29.2923	28.5091	28.1182	22.2231	23.6538	23.1909	22.9727
1986	12	14	33.4667	21.0833	12.3833	23.0462	32.2923	26.9455	27.3455	22.3077	25.4	24.0727	23.9091	93.9231	57.9231	79.9091	77	26.5308	27.9538	28.1545	27.5091	21.9923	22.8308	22.9273	22.5545
1986	12	15	33.7333	21.3333	12.4	22.7667	32.5692	27.0833	27.5	21.9	25.4077	24.2909	23.8091	92.8333	56.6154	79.7273	76.0909	25.8083	27.8154	28.4818	27.2091	21.5333	22.7154	23.1	22.3636
1986	12	16	33.4222	20.5167	12.9056	22.3231	32.4	26.5667	27	21.5846	25.5077	23.7167	23.5917	93.8462	58.1538	80.0833	77.0833	25.4077	28.1462	27.5917	26.975	21.2462	22.9538	22.575	22.225
1986	12	17	32.95	20.4364	12.5136	22.1833	32.3167	26.52	27.0556	21.3667	25.5385	23.4333	23.3727	93.3333	59.5833	78.9	76	24.9917	28.7083	27.21	26.7333	20.9917	23.2667	22.39	22.1111
1986	12	18	33.7778	20.7273	13.0505	22.8769	32.8923	26.9	27.4417	21.6769	24.9833	23.5167	21.6417	89.5	53.5833	76.1667	72.6364	25.2154	26.525	26.8	26.3273	21.1538	21.9417	22.1833	21.8273
1986	12	19	33.6	20.5455	13.0545	22.6167	32.8	26.8	27.3545	21.6833	25.1167	23.5	23.3222	90.8	54.25	76.75	74.2727	25.4333	26.9083	26.8167	26.5	21.275	22.1667	22.1833	21.9636
1986	12	20	33.4444	20.3667	13.0778	22.4154	32.6923	27.0667	27.3333	21.4154	25.1538	23.6182	23.32	91	54.9231	74.8182	73.1818	24.9462	27.0385	26.8727	26.0909	20.9538	22.2615	22.2273	21.7091
1986	12	21	34.1111	20	14.1111	22.4923	32.9692	26.5167	27.1667	21.2154	25.2769	23.7333	23.35	89.7692	54.5385	79.75	74.0833	24.4385	27.2	27.575	26.225	20.6462	22.3538	22.65	21.7667
1986	12	22	34.2222	19.9833	14.2389	21.9846	33.1538	26.8364	27.2	20.9846	25.2615	23.4889	23.3333	91.9231	53.5385	77.5556	74.2222	24.2923	27.0308	26.9222	26.2889	20.5231	22.2538	22.2556	21.8
1986	12	23	34.3333	19.9667	14.3667	22.0364	33.1667	26.8364	27.19	20.8182	24.8	23.4	23.1	89	50.9167	76.4	72.4444	23.8727	25.8167	26.64	25.4444	20.2636	21.5583	22.09	21.3
1986	12	24	34.28	20.4	13.88	23.0923	32.7692	27.0364	27.4273	21.3385	25.5833	23.5455	23.48	86.3077	56.8333	75.4545	73.6	24.2923	28.1333	26.8	26.47	20.5615	22.9667	22.1273	21.91
1986	12	25	34.7556	19.76	14.9956	23.2333	33.0308	27.2182	27.6727	21.65	25.5077	23.62	23.39	87.25	55.4615	74.6	71	24.8833	27.7154	26.79	25.95	20.9583	22.7	22.12	21.59
1986	12	26	34.6889	19.64	15.0489	22.7273	33.1846	27.4364	27.8889	21.4364	25.2	23	23.2333	89.6364	53.1538	70.2727	70.3333	24.7545	26.8077	25.2455	25.5889	20.8545	22.1615	21.1182	21.3778
1986	12	27	34.66	20.2	14.46	22.8769	33.2462	27.75	28.0167	21.4615	25.4615	23.4667	23.4667	88.7692	54.0769	71.0833	70.5833	24.7154	27.4615	26.1167	26.0167	20.8538	22.5462	21.75	21.6667
1986	12	28	34.4667	20.1833	14.2833	22.6462	32.9692	28.1818	28.1	21.3846	25.0154	23.75	23.35	90.0769	53.3077	68.6364	69.9091	24.6923	26.5077	26.1545	25.7	20.8462	21.9692	21.7091	21.4727
1986	12	29	34.82	19.8167	15.0033	22.5833	33.2615	27.7556	27.8556	21.3333	25.4917	23.28	23.4	89.9167	54	68.3333	69.75	24.5917	27.5083	25.2667	25.5625	20.775	22.575	21.1778	21.3875
1986	12	30	34.34	19.9167	14.4233	22.3	32.4615	27.4833	27.5545	20.9231	24.8769	23.4833	23.31	88.5	55	72.5833	72.1818	24.3333	26.5077	26.4167	25.7091	20.5667	21.9385	21.85	21.4182
1986	12	31	34.34	20.88	13.46	22.5333	33.1833	27.6545	27.5556	21.4667	25.1833	23.8364	23.0375	90.4545	52.9167	73.8182	72.4444	24.9917	26.7833	27.1182	25.8667	20.9833	22.15	22.3	21.5222

## Sheet: 1987
						Temperature				Temperature				Relative Humidity				Pressure				Dew temperature
Year	Month	Day	Maximum	Minimum	Max-Min	1899-12-31 07:00:00	1899-12-31 13:00:00	1899-12-31 19:00:00	Average	1899-12-31 01:00:00	1899-12-31 13:00:00	1899-12-31 19:00:00	Average	1899-12-31 01:00:00	1899-12-31 13:00:00	1899-12-31 19:00:00	Average	1899-12-31 07:00:00	1899-12-31 13:00:00	1899-12-31 19:00:00	Average	1899-12-31 07:00:00	1899-12-31 13:00:00	1899-12-31 19:00:00	Average		Month	Taverage	Hraverage
1987	1	1	35.1778	20.4909	14.6869	23.8308	33.8308	28.1538	28.5077	22.2462	24.9	23.6182	23.5455	87.4615	49.25	70.6364	68.4545	25.8923	25.6333	26.3182	25.7727	21.5846	21.3917	21.8636	21.5091		January	28.2635	69.4116
1987	1	2	35.4182	20.42	14.9982	23.0615	34.1167	27.5455	28.01	21.8462	25.18	23.8154	23.78	90.2308	48.8	73.5455	71.125	25.4538	26.08	26.8636	26.425	21.3385	21.72	22.2182	21.9375		February	28.4878	69.3319
1987	1	3	35.16	19.7636	15.3964	22.3692	33.6	28.7091	28.2778	21.5846	25.45	23.5077	23.4583	93.4615	52.3636	65.5455	69.5556	25.3385	26.8727	25.6636	25.4111	21.2462	22.1818	21.4091	21.2667		March	29.0207	70.6281
1987	1	4	34.76	20.14	14.62	22.2769	33.7692	28.45	28.2583	21.7167	25.1	23.8667	23.46	92.9167	50.6667	68.75	70	25.475	26.275	26.6167	25.88	21.3667	21.85	22.0583	21.61		April	28.7928	76.6746
1987	1	5	34.46	20.82	13.64	22.9385	33.2769	28.4308	28.2846	21.8	25.4154	23.8154	23.6769	90.6154	53.7692	69.3077	71.3077	25.4385	27.3615	26.5154	26.4385	21.3	22.4846	22.0077	21.9308		May	28.2338	80.4936
1987	1	6	33.3455	21.4	11.9455	23.6182	32.6462	27.7077	27.8818	22.2364	24.9538	23.9167	23.7	87.8	54.6154	72.75	70.6	25.9636	26.5308	27.1083	26.06	21.6727	22.0154	22.325	21.73		June	28.4551	78.1165
1987	1	7	33.4833	20.5455	12.9379	22.1231	31.9231	27.3231	27.1846	21.4	24.1846	23.4	23.2273	93.4167	53.7692	73.5	74.25	25.1	25.2077	26.3917	25.6167	21.0769	21.0538	21.9	21.375		July	28.2847	76.4825
1987	1	8	34.4333	20.58	13.8533	22.0769	33.0923	28.3077	27.9538	21.2692	24.6	23.6462	23.2583	92.75	50.4615	68.3846	70.7692	24.8538	25.3846	26.1923	25.4923	20.9	21.2615	21.7846	21.3231		August	28.0376	78.3929
1987	1	9	34.5667	20.0182	14.5485	21.4667	33.4	28.0909	27.81	20.6833	24.7538	23.5556	23.2222	93.25	50.0769	67.7778	70.8889	23.9583	25.5692	25.8667	25.5556	20.3083	21.3692	21.6111	21.4111		September	27.7009	80.1913
1987	1	10	34.9636	19.7	15.2636	21.4769	33.7692	28.1231	27.8769	20.5692	25.1385	23.5833	23.0917	92.3846	50.5385	69.1667	70.8333	23.7	26.3308	26.1167	25.4167	20.1615	21.8154	21.7583	21.2667		October	27.2712	81.708
1987	1	11	34.8	19.1455	15.6545	21.5385	33.8769	28.7231	28.2308	20.7692	24.9077	23.4833	23.025	93.4615	48.5385	64.8333	68.6667	24.0846	25.6769	25.45	25	20.4154	21.4	21.3333	21		November	27.3768	79.652
1987	1	12	34.3091	20.3455	13.9636	21.8	33.2308	28.2923	27.9154	20.8923	24.6769	23.2462	22.9308	92.5385	50.3077	65.9231	69.6923	24.1385	25.5077	25.2077	24.9538	20.4692	21.2846	21.1769	20.9846		December	27.3679	75.3874
1987	1	13	34.5455	19.2727	15.2727	21.3077	33.25	27.6154	27.6833	20.2462	24.9818	22.6308	22.67	90.25	51	66.5385	68.5455	23.1308	26.1818	24.2385	24.6091	19.7462	21.7182	20.5154	20.7364
1987	1	14	34.9333	19.2545	15.6788	21.15	33.8308	28.0154	27.7083	20.2333	24.3538	22.9846	22.23	90.9	46.3077	66.2308	68.5	23.1917	24.2615	24.8077	24.1833	19.7833	20.5154	20.8615	20.4583
1987	1	15	34.7636	19.4	15.3636	21.6	33.6545	27.9538	28.0818	20.3077	24.3091	22.8	22.59	89.4615	46.6364	66.1818	66.9	23.0692	24.3	24.4	24.07	19.7077	20.4818	20.6364	20.39
1987	1	16	34.5167	19.64	14.8767	21.8769	33.5167	28.3385	28.2167	20.8	24.55	23.8	23.1167	91	48.3333	69.7692	69.5	23.9615	24.975	26.5385	25.2167	20.3231	20.975	22.0154	21.1417
1987	1	17	34.7667	19.5636	15.203	21.8692	34.15	28.6615	28.4083	21.25	24.8	23.6308	23.1833	92.3333	46.9167	67	67.1818	24.7333	25.125	25.9385	24.7636	20.85	21.05	21.6	20.8636
1987	1	18	35.18	20.8444	14.3356	22.2545	33.9818	28.4167	28.0875	21.3091	25.1636	23.8	23.6714	92.0909	49.7273	69.4545	72	24.8364	26.1818	26.4636	26.4429	20.8818	21.7727	21.9182	21.9286
1987	1	19	35.5333	19.6182	15.9152	22.06	34.3167	28.9077	28.23	20.52	25.1	23.7692	22.95	87.2	47.9167	66.6923	67.5	23.25	25.8083	26.0769	24.78	19.81	21.5833	21.7231	20.88
1987	1	20	35.3818	20.1273	15.2545	22.65	33.8333	28.5385	28.3818	21.0769	25.2	23.6167	23.36	87.1818	50.25	68.5	68.1	24.225	26.3917	26.1	25.36	20.5333	21.9083	21.7083	21.27
1987	1	21	35.1455	20.5667	14.5788	22.5455	34.1	28.9	28.6111	21.2909	25.2545	23.65	23.2714	88.8	50	65.5833	68.875	24.5727	26.4636	25.7917	25.6375	20.7545	21.9091	21.5167	21.3875
1987	1	22	35.2	20.34	14.86	23.2167	33.9333	28.6462	28.9364	22.0333	25.6667	23.9333	24.0444	89.3636	52.1667	68.3333	69.5	25.8	27.55	26.725	26.94	21.5333	22.6167	22.1083	22.27
1987	1	23	35.1091	19.74	15.3691	22.3	33.7167	28.1385	28.2091	21.3	25.1833	23.3846	23.05	91.0909	50.5	68.3846	69.7273	24.825	26.4917	25.7615	25.5364	20.8583	21.8917	21.4	21.2909
1987	1	24	35.25	20.3	14.95	22.5385	33.8769	29.22	28.7	20.9167	25.4769	23.68	23.3556	88.1667	51.5385	67.8889	68.75	23.9167	27.0923	26.2778	26	20.2667	22.3	21.8333	21.6375
1987	1	25	35.3273	19.6727	15.6545	22.3692	33.7538	29.3167	28.7167	21.4308	25.2769	23.4615	23.3923	92.4615	51.3846	60.4167	67.6667	25.0538	26.6846	24.4417	25.275	21.0154	22.0615	20.6	21.1417
1987	1	26	35.44	19.2182	16.2218	23.0545	33.8727	28.5273	28.9	21.7273	25.4182	24	23.8667	89.4545	51.7273	68.5	68.625	25.2182	26.9364	26.33	26.1625	21.1636	22.2091	21.79	21.725
1987	1	27	35.15	19.7636	15.3864	22.45	33.2769	28.6667	28.2727	21.3833	25.2462	23.6615	23.55	91.1667	53.0769	65.8333	70.6364	25.0083	26.8846	25.625	26.1455	20.925	22.1769	21.3917	21.7091
1987	1	28	35.2364	19.85	15.3864	22.5692	33.5077	28.6923	28.3692	21.2923	25.1667	23.2833	23.2273	89.4615	51.75	63.5833	68.4545	24.6538	26.525	24.9917	25.3727	20.7231	21.9583	20.9417	21.1818
1987	1	29	34.82	20.6364	14.1836	22.0667	33.45	28.8923	28.3818	21.1833	25.2167	23.5846	23.3636	92.5	52.1667	65.1538	70.1818	24.675	26.7583	25.6538	25.8182	20.775	22.0417	21.4	21.5091
1987	1	30	35.4167	20.52	14.8967	22.8308	34.2154	28.8923	28.7154	21.7077	25.3846	23.2308	23.4308	90.8462	49.7692	63.1538	67.8462	25.3538	26.6538	24.8231	25.6077	21.2308	22.0231	20.9077	21.3769
1987	1	31	35.3833	20.4	14.9833	23.1818	34.7	29.2538	29.3667	21.6727	25.6667	23.4308	23.9	88.0909	49.3333	62.8462	67.125	24.9818	27.1111	25.0615	26.3125	21.0273	22.3	21	21.8
1987	2	1	35.05	20.575	14.475	22.3833	34.0364	28.0364	28.29	21.5818	24.9	23.78	23.4333	92	48.7	70.3	69.4444	25.2364	25.59	26.63	25.7556	21.1636	21.31	22.04	21.4444
1987	2	2	35.2444	20.8333	14.4111	22.1	33.6182	28.3455	28.38	21.32	25.4	23.76	23.6625	91.2	53.1	69.3	70.25	24.76	27.15	26.44	26.2875	20.85	22.31	21.92	21.8
1987	2	3	35.1778	20.6	14.5778	22.5	33.7833	27.9	28.01	21.4364	25.2909	23.6	23.4111	90.3636	51.9091	70.5556	71.1111	24.8455	26.7818	26.4	26.0556	20.9091	22.1182	21.8556	21.6556
1987	2	4	35.275	21.425	13.85	23	33.2333	28.7818	28.4727	21.8	24.8545	23.46	23.2444	92.4	50.6364	63.3	68.2222	25.68	25.9545	25.3	25.4222	21.42	21.5455	21.14	21.2222
1987	2	5	35.4	21.55	13.85	22.5833	33.3833	28.6	28.3364	21.56	25.0364	23.58	23.2111	92.7	52.0909	67.3	68.6667	25.27	26.4182	25.87	25.2889	21.17	21.7818	21.49	21.1333
1987	2	6	34.7714	21.55	13.2214	22.5167	32.85	28.0818	27.9364	20.86	25.3818	23.12	23.0556	88.8	55.6364	64.8	68.6667	23.82	27.5091	24.92	25.1556	20.24	22.5727	20.98	21.1
1987	2	7	35.1429	21.05	14.0929	22.9333	33.6667	28.7091	28.5	21.56	25.6364	24.26	23.825	89.2222	52.2727	68.7	69.2222	25.07	27.5	27.26	26.2111	21.03	22.5818	22.41	21.7889
1987	2	8	34.9333	21.7	13.2333	23.6	33.6636	27.9818	28.52	22.76	25.5333	24.1778	24.1571	92.4	54	73.8889	74.2857	27.15	27.5111	27.6111	27.5571	22.38	22.6333	22.6333	22.6143
1987	2	9	34.4222	21.9333	12.4889	23.5	33.2182	28.6364	28.46	22.62	25.925	24.2667	24.3	91.4	57.375	70.7778	73.5	26.79	28.8125	27.5333	27.7833	22.19	23.4	22.5889	22.8
1987	2	10	35.5	21.975	13.525	23.5091	33.5167	28.3	28.4889	22.5273	25.7455	23.84	20.3333	91.4	54.7273	71.6	72.6	26.7545	28.1636	26.98	27.54	22.0909	22.8909	22.24	22.56
1987	2	11	35.1778	22.375	12.8028	23.2167	33.3091	28.9273	28.71	22.1636	25.7455	23.62	23.7556	89.4	55.3636	64.3	69.1	26.0545	28.1455	25.72	26.37	21.6455	22.9818	21.44	21.87
1987	2	12	35.5556	22.175	13.3806	23.5167	33.55	28.4667	28.5556	22.5818	25.5636	23.55	23.9125	90.9091	53.4545	67	70.7143	26.7182	27.5545	26.0429	26.8571	22.1091	22.5545	21.6714	22.1857
1987	2	13	35.6	21.6286	13.9714	23.4833	33.2167	28.6	28.4727	22.4	25.3818	23.82	23.7778	91.2	54.3636	67.4	70.3333	26.4	27.3273	26.38	26.4444	21.96	22.4727	21.89	21.9333
1987	2	14	35.475	21.1333	14.3417	23.5167	33.6333	28.4364	28.5455	21.6545	25.2364	23.56	23.5	84.8182	50.0909	65.7	67	24.7	26.4545	25.77	25.71	20.8091	21.8909	21.52	21.45
1987	2	15	35.1429	21.275	13.8679	23.0167	33.76	28.3818	28.33	21.6545	25	23.5778	23.225	88.3636	47.8889	66.1111	67	25.0545	25.7	25.7667	25.175	21.0182	21.3778	21.5556	21.1125
1987	2	16	35.9778	20.9143	15.0635	23.0833	34.25	28.8545	28.8	21.6909	25.0727	23.76	23.41	88.3636	46.9091	65	66.1	25.0545	25.6727	25.96	25.3	21.0364	21.3273	21.6	21.18
1987	2	17	35.875	21.4286	14.4464	23.4364	33.9636	28.875	28.8125	21.86	25.36	23.4857	23.3857	87	49.7	63	64.8571	25.19	26.62	25.2714	25.2	21.16	22.03	21.2	21.1571
1987	2	18	35.9667	21.9333	14.0333	23.4727	34.0364	28.66	28.7	22.04	25.56	23.8222	23.7111	88.7	50.2	66.8889	68.2222	25.69	27.05	26.2667	26.1	21.44	22.33	21.8111	21.7222
1987	2	19	35.4857	21.8286	13.6571	23.6	33.6727	28.62	28.6	22.44	25.34	23.9333	23.6875	89.2222	51.1	67.8889	69.4444	26.45	26.79	26.6111	26.3778	21.93	22.15	22.0444	21.9
1987	2	20	35.55	21.2333	14.3167	23.3818	33.9818	28.6222	28.6222	21.92	25.62	23.95	20.825	84.75	51.9	67.875	68	25.34	27.42	26.5625	26.0375	21.27	22.48	21.9625	21.65
1987	2	21	35.65	20.8	14.85	23.6	34.12	29.8222	29.2875	22.2222	25.34	24.275	23.8714	88.5556	49.9	64.125	66.2857	25.8556	26.54	26.7	26.1286	21.6111	22.01	22.0625	21.7429
1987	2	22	36	21.7143	14.2857	23.8364	34.24	29.1333	29.1	22.08	25.8	23.975	23.875	85.3	50.5556	65.875	66.625	25.33	27.5222	26.4625	26.275	21.26	22.6333	21.9	21.8375
1987	2	23	36.2857	20.9333	15.3524	23.2	34.02	28.45	28.6143	21.6	25.3556	23.4	23.35	87	49.5556	68.8333	68.5	24.79	26.5556	25.7833	25.5167	20.9	22.0222	21.3833	21.3
1987	2	24	35.575	21.5667	14.0083	23.66	33.4	28.75	28.4714	21.88	25.58	23.6	23.5857	86	53.7	66.7143	69.1429	25.15	27.63	25.9714	26.1714	21.06	22.63	21.5429	21.6571
1987	2	25	34.9	22.0286	12.8714	23.2222	33.44	28.2889	28.0857	21.4667	24.85	23.2857	22.9833	85.8889	53.5	67.7143	70.3333	24.6333	26.1625	25.4857	25.1667	20.6556	21.6	21.0429	20.9
1987	2	26	35.0286	21.6571	13.3714	23.1	33.3	28.5333	27.9	21.9111	24.9111	23.4857	23.1	90.1111	51.5556	66.8571	71	25.7333	26.1556	25.8	25.5667	21.3667	21.5556	21.4	21.1833
1987	2	27	35.55	21.8286	13.7214	23.0909	33.8	28.5	28.2	21.88	25.2222	23.4571	23.3857	89.1	52.625	68.5714	71.6667	25.57	27.5125	25.9857	26.8833	21.3	22.6125	21.5429	22.1833
1987	2	28	35.6286	21.55	14.0786	24.04	34.18	28.1556	28.4571	22.54	25.925	23.7714	24	88.4	52.375	71.4286	71	26.45	28.025	26.8429	27.05	21.92	22.7625	22.0857	22.1667
1987	3	1	35.6667	22.5429	13.1238	24.4545	34.04	28.6667	29.0857	23.3636	25.9	24.6857	24.3	89.5	51.625	73.7143	68.8	27.82	27.825	28.5857	26.78	22.8	22.8	23.2571	22.22
1987	3	2	34.725	22.5143	12.2107	23.98	33.4364	29.2667	29.6143	23.0444	25.42	23.8	24.2167	89.8889	53.9	64.875	67.1667	27.3667	27.26	26.0125	26.8333	22.5111	22.48	21.675	22.2167
1987	3	3	35.4	21.7143	13.6857	24.3455	34.1455	28.6667	28.8667	22.9273	25.6	24.3714	24.25	88	50.8	71.8571	70.5714	27.18	27.14	27.8	27.0143	22.4	22.38	22.7714	22.3286
1987	3	4	36.2	21.5667	14.6333	23.9667	34.1455	29.2	29.11	22.8909	25.88	24.2857	24.2286	90.2727	52.2	69	70.1429	27.1727	27.9	27.3714	27.2429	22.3818	22.87	22.5429	22.4429
1987	3	5	35.8	22.4571	13.3429	24.3455	33.8818	28.3778	28.5625	23.36	25.86	24.2	24.35	91.2222	53.9	74	77	28.09	28.13	27.7	28.58	22.97	23	22.7333	23.26
1987	3	6	35.725	22.2286	13.4964	24.4	33.78	29.0222	28.875	23.2182	25.8889	24.425	24.4286	88.5	55	67.5	70.8571	27.32	28.2778	27.4375	27.6571	22.48	22.9889	22.5375	22.6429
1987	3	7	35.35	22.825	12.525	24.1167	34.26	28.8	29.0111	22.8727	25.9111	24.375	24.175	89.3636	53.1111	67.625	69.375	27.1273	28.0556	27.3625	27.05	22.3182	22.8111	22.5	22.2625
1987	3	8	35.95	22.65	13.3	24.2727	34.36	28.2667	28.875	23.14	25.9111	24.025	24.2286	90.3	51.7778	69.25	69.1429	27.56	27.8778	26.9625	27.1	22.65	22.8111	22.2625	22.3571
1987	3	9	35.4857	22.4	13.0857	24.5167	33.7455	29.2	29.1222	22.74	25.76	24.1778	24.025	87.8	53.6	67.1111	69.875	26.77	27.85	26.8778	26.9625	22.1	22.74	22.2333	22.175
1987	3	10	35.6571	21.3	14.3571	23.9333	34.3091	29.42	29.26	22.5273	25.96	24.1778	24.2667	87.1818	52.8	64.4444	68.8889	26.3091	28.14	26.5778	27.1667	21.8364	22.9	22.0222	22.3556
1987	3	11	35.2286	22.5	12.7286	24.0333	33.5455	28.78	28.73	22.8	26.06	24.2667	24.3	88.4545	57.1	69.4444	71.8889	26.8727	29.07	27.3667	27.6444	22.2	23.34	22.5111	22.6
1987	3	12	35.55	22.8571	12.6929	24.5818	33.52	28.98	29.0625	23.1636	25.8889	24.875	24.6857	89	57	70.5	70.8571	27.4727	28.4778	28.625	28.1286	22.5818	23.1778	23.2125	22.9429
1987	3	13	35.3714	22.7143	12.6571	24.5636	34.2	29.38	29.55	23.4182	25.8889	24.875	24.8429	91.0909	53.3333	68.375	69.7143	28.1545	28.0556	28.3625	28.2	22.9636	22.9333	23.05	22.9714
1987	3	14	35.85	22.4286	13.4214	24.5667	32.8545	28.4	28.6111	23.0545	25.44	24.0286	23.9	84.9	57.4	72.8571	72.4286	27.0091	27.83	27.3	27.1857	22.3091	22.78	22.4857	22.3857
1987	3	15	34.4286	22.5143	11.9143	23.9667	32.7091	28.5	28.36	23.2545	25.68	24.0667	23.7667	92.1818	59.2	73.6667	74	28.0182	28.58	27.5	26.8833	22.8727	23.16	22.6167	22.2
1987	3	16	35.425	21.76	13.665	24.6545	33.1333	28.68	28.7143	23.1091	26.025	24.4	24.1	88	58.375	69.625	70.3333	27.3182	29.15	27.7125	27.0833	22.4909	23.5625	22.6625	22.3667
1987	3	17	35.8571	22.48	13.3771	24.0364	33.3	28.62	28.6778	23.02	25.6222	24.65	24.1	89.5556	55.3333	72.75	72.125	27.41	27.9111	28.4	27.5125	22.52	22.8778	23.15	22.625
1987	3	18	34.8571	21.7714	13.0857	23.9333	33.2545	28.7111	28.6444	22.7636	25.56	24.3333	23.9833	91	56.1	69.5	70	26.9818	27.84	27.5333	26.7333	22.2818	22.74	22.6167	22.1167
1987	3	19	36.3	22.0286	14.2714	24.0364	34.1455	29.32	29.28	23.24	25.92	25.2	24.7286	91.3333	52.7	69.375	71	27.91	28.02	29.025	28.3625	22.87	22.91	23.4875	23.1125
1987	3	20	35.6571	22.4857	13.1714	23.9833	33	28.75	28.67	23.1818	26.02	24.875	24.4143	90.9	58.7	71	73.25	27.7727	29.19	28.7125	28.575	22.7727	23.5	23.2375	23.1875
1987	3	21	35.1714	22.6	12.5714	24.6833	33.1455	28.88	28.96	23.6	26.02	24.2	24.5	90.1	57.6	68.4286	73.1667	28.29	29	27.0714	28.0833	23.11	23.47	22.3571	22.95
1987	3	22	35.6	23.2	12.4	24.4833	33.6545	29.48	29.32	23.36	26.84	24.725	24.3667	91.5556	59.2	65.5	71.1429	28.15	30.89	27.8	28.3143	22.96	24.46	22.7375	23
1987	3	23	35.4	22.5714	12.8286	25.0833	33.76	29.8	29.6222	23.14	26.2889	24.7333	24.5286	85.3	54.4444	65.1111	67.1429	27.13	29.0889	27.7	27.5429	22.34	23.4778	22.7111	22.5571
1987	3	24	35.2	22.9	12.3	24.4333	33.5	28.3778	28.6444	22.56	25.92	24.225	23.9286	86.3	54.6	69.25	69.7143	26.3	28.38	27.275	26.7571	21.83	23.1	22.4625	22.1
1987	3	25	35.2667	21.96	13.3067	24.1833	33.8	28.225	28.6	22.32	26.1778	24.5714	24.3333	88	54.8889	71.8571	70.6667	26.08	28.8	28.2143	27.5333	21.68	23.3778	23.0143	22.5833
1987	3	26	35.6857	22.625	13.0607	24.35	33.2909	28.9	28.91	23.04	25.8	24.6	24.0571	89.7778	56.1	68.5556	70.75	27.47	28.36	27.9111	27.4375	22.56	23.1	22.7778	22.5375
1987	3	27	35.6857	22.3714	13.3143	24.1333	33.6727	28.86	28.93	22.8364	25.8	24.2	24.2444	90.5455	53.5	69.1111	70.8889	27.1182	28.03	27.2667	27.3667	22.3727	22.88	22.4222	22.4778
1987	3	28	36.525	22.8286	13.6964	24.6	34.14	29.55	29.3625	22.9818	25.3667	23.9	23.85	88	49.5556	64.6667	67.6667	27.1091	26.5667	26.0833	26.2333	22.3545	21.9556	21.6833	21.8
1987	3	29	36.9	22.9333	13.9667	24.76	34.08	29.25	29.2	22.9333	25.8889	24.4	24.0167	86.4444	52.6667	68.4286	68.1667	26.9111	28.0111	27.4429	26.65	22.2222	22.8333	22.5143	21.9833
1987	3	30	36	23.2333	12.7667	25.1636	33.6444	29.7714	29.55	23.73	26.6	24.68	24.55	89.3	59	66.2	69.25	28.49	30.1875	27.76	27.675	23.18	24.1125	22.68	22.65
1987	3	31	34.9	23.7667	11.1333	25.32	33.42	29.7667	29.86	23.8	26.3111	25	24.3	88	57.8889	65.25	73.5	28.6125	29.5889	28.2	30.6	23.2625	23.7	23	24.2
1987	4	1	33.85	22.5667	11.2833	24.5556	31.96	28.3714	28.5429	23.725	25.8444	24.8	25.05	91	63.6667	78	78	28.675	29.4222	29.34	29.42	23.325	23.7333	23.66	23.74
1987	4	2	35.025	22.9667	12.0583	25.0182	32.16	28.0889	28.6125	24.12	25.675	24.925	24.95	91.5	65.125	76.75	76.3333	29.33	29.225	29.3625	29.2	23.7	23.6	23.7125	23.6167
1987	4	3	34.225	23.2286	10.9964	24.7091	31.88	28.74	28.7778	23.54	26.04	25	24.8375	89.8	64.2	75.5	76.375	28.2	29.87	29.3875	29.125	23.01	23.97	23.6875	23.5625
1987	4	4	35.475	22.9	12.575	24.2364	32.6909	29.08	28.85	23.62	26.26	25	24.9167	92.8889	62.1	77	78.8571	28.65	29.98	29.5571	29.7571	23.29	24.05	23.8	23.9429
1987	4	5	35.5	23.4667	12.0333	25.62	33.42	28.5556	29.0556	24.15	26.5333	24.4667	24.96	88	59.2222	74.8333	74.8	29.1	30.1667	28.3333	29.1	23.55	24.1	23.0833	23.52
1987	4	6	34.7	23.0667	11.6333	25.1091	33.2545	29.04	29.14	23.9111	26.24	24.775	25	89.75	57.8	70.125	72.5	28.9222	29.46	28.325	28.775	23.4667	23.76	23.1125	23.35
1987	4	7	34.6286	23.0667	11.5619	25.4182	33.6909	28.8	29.22	23.8667	26.48	24.925	25.0714	89.6667	58.2	74.25	73.2857	28.7444	29.93	29.0375	29.0714	23.3556	23.98	23.4875	23.5286
1987	4	8	33.4571	23.0667	10.3905	25.4	32.8727	28.64	29.1	23.8286	26.06	24.8	24.85	90.8571	60.1	75	73.3333	28.7714	29.28	28.7875	28.6333	23.3714	23.67	23.4	23.2833
1987	4	9	35.0286	23.1	11.9286	25.0364	33.38	29.1	29.16	23.725	26.0444	24.825	24.78	90.2857	58	72.25	73.8333	28.65	28.9444	28.65	28.55	23.3125	23.4444	23.3	23.25
1987	4	10	34.6	23.8667	10.7333	25.76	33.56	28.88	29.3222	24.2857	26.2444	24.9778	25.04	91.8333	57.3333	73.4444	75.5	29.7571	29.2556	29.0667	29.3167	23.9429	23.6111	23.5333	23.6833
1987	4	11	34.8	23.4286	11.3714	25.5091	32.6909	29.12	29.13	24.175	26.36	25	25.0286	92.25	63.3	73.2222	74.8571	29.525	30.26	29.0667	29.2286	23.8	24.16	23.5111	23.5714
1987	4	12	34.275	22.9143	11.3607	25.3818	31.9455	28.16	28.42	24.2444	26.28	24.95	25.1286	89.75	63.9	78	77.25	29.5222	30.23	29.4375	29.6125	23.8	24.21	23.75	23.8625
1987	4	13	35.4286	23.2	12.2286	25.2909	33.3273	28.6889	29.0222	23.98	26.58	25.4286	25.5	89	60	75	74.1429	28.97	30.39	30.1857	29.8571	23.5	24.28	24.0714	23.9429
1987	4	14	34.825	22	12.825	25.18	32.9818	29.15	29.1429	24	26.54	25.2857	24.9333	90.5556	61.8	74.5714	73.5	29.0667	30.49	29.7429	28.9	23.5444	24.31	23.9286	23.4167
1987	4	15	34.7	23.4571	11.2429	25.6545	32.5273	28.5556	28.7444	24.2667	26.6222	25.2	25.3	90.3333	65.3333	75.875	78.6667	29.5333	31.1778	29.7875	30.2	23.7889	24.7333	23.9125	24.1667
1987	4	16	34.375	23.5143	10.8607	25.5273	32.5818	28.66	28.88	24.35	26.66	25.525	25.4167	92.5	64	76.875	78	29.9125	31.09	30.5375	30.3667	24.0125	24.64	24.3625	24.2167
1987	4	17	35.2	23.3714	11.8286	26.4	32.9091	28.96	29.37	24.6667	26.72	25.3333	25.64	90.6667	62	75.1111	76	30.25	30.94	29.8333	30.5	24.2	24.57	23.9333	24.34
1987	4	18	34.025	23.5429	10.4821	25.58	33.02	28.42	28.87	23.6571	26.4	25	24.95	85	62.25	76.4444	78.3333	28.3571	30.25	29.4111	29.5667	23.1	24.075	23.7444	23.7667
1987	4	19	34.15	22.9714	11.1786	24.98	33.1091	28.66	28.6667	23.775	26.3556	25.0222	25.08	89.1429	60.3333	74.2222	76.8333	28.7125	29.9778	29.2778	29.35	23.2625	24.0333	23.6	23.6667
1987	4	20	34.2	23.2	11	25.4909	32.68	28.62	28.9333	24.1333	26.1333	25.2571	24.88	91.1111	60.6667	73.7143	73	29.3778	29.5444	29.7286	28.7	23.7	23.6444	23.8286	23.18
1987	4	21	33.225	23.4333	9.79167	25.9455	32.0545	28	28.5	24.2667	25.62	24.6667	24.7	88.8889	62.9	76.6667	77	29.3667	28.87	28.8222	28.825	23.6889	23.37	23.3889	23.4
1987	4	22	34.725	23.5714	11.1536	25.8	33.22	28.62	29.0889	24.26	26.6667	25.2	25.4	89.2	61.6667	76	75.5714	29.4	30.8111	29.8375	30.0286	23.72	24.4778	23.9125	24.0286
1987	4	23	34.025	23.7143	10.3107	25.4727	32.4091	29.18	29.09	24.125	26.66	25.1556	25.2143	92.75	65	74.2222	78.1429	29.4875	31.23	29.4444	29.9857	23.7625	24.72	23.6889	24.0143
1987	4	24	34.6286	23.6571	10.9714	25.7091	32.8909	28.7556	29.1222	24.2	26.625	24.95	25.3	90	63	74.75	78.5	29.4	30.8625	29.2	30.15	23.6714	24.525	23.575	24.1
1987	4	25	33.25	23.5429	9.70714	25.4	32.1818	28.26	28.54	24.2	26.58	25.8571	25.4667	92.75	65	79.8571	79.3333	29.575	31.04	31.4857	30.5833	23.85	24.63	24.8429	24.35
1987	4	26	33.35	23.3714	9.97857	25.4364	32.1091	27.68	28.24	24.25	26.48	25.1	25.75	94.375	65.1	81.3333	81	29.825	30.87	30.1833	31.25	24	24.54	24.1667	24.775
1987	4	27	34	23.5333	10.4667	25.66	31.8889	28.0222	28.4222	24.25	26.1429	25	25.16	89.625	63.4286	77	77.4	29.3875	30.0286	29.4	29.74	23.7375	24.0714	23.7333	23.92
1987	4	28	31.72	23.5429	8.17714	25.02	31.22	27.9556	28.0111	24.1	26.0222	25.3143	25.02	95.3333	65.4444	77.8571	80.8	29.6167	30.0111	30.2143	29.84	23.9	24.1	24.1714	23.98
1987	4	29	32.6	23.0667	9.53333	24.8364	31.14	27.22	27.6	24.04	25.9778	25.1556	25.0333	93.5	66.1111	83.3333	80.8889	29.34	30.0111	30.4667	29.8889	23.71	24.0444	24.3222	23.9889
1987	4	30	33.075	23.2286	9.84643	24.8727	31.8727	28.04	28.21	23.8889	26.24	24.4667	25	90.5	63.5	77.3333	78.2	28.9111	30.26	28.6	29.34	23.4556	24.2	23.2833	23.68
1987	5	1	33.55	23.675	9.875	25.4	31.22	27.64	28.0444	24.1556	25.9333	24.6286	24.8	92.1111	66.6667	79.8571	80.4	29.4444	30.0778	29.1286	29.5	23.7556	24.1222	23.5571	23.78
1987	5	2	34.1	23.1714	10.9286	24.8727	31.0909	27.58	27.9	24.06	26.14	24.8	25.0444	93.3	70.2	80.1111	80.7778	29.42	30.8	29.4	29.9111	23.74	24.53	23.7444	24.0222
1987	5	3	33.55	23.5429	10.0071	25.0364	31.8667	28.46	28.3667	24.24	26.4	25.1111	25.2125	93.1	66.625	76.2222	78.875	29.69	30.925	29.5778	30	23.92	24.6	23.8222	24.0875
1987	5	4	34.0667	23.725	10.3417	25.2909	32.24	27.05	27.8125	24.24	26.225	24.65	24.8857	92	64.125	83	79.1429	29.62	30.3	29.475	29.4714	23.84	24.2	23.7625	23.7714
1987	5	5	34.1429	23.5143	10.6286	25.32	32.24	27.92	28.4	24.2667	26.3333	24.6857	25.0333	92.4444	65.4444	79	78	29.6889	30.6556	29.1286	29.6167	23.9111	24.4222	23.5286	23.8333
1987	5	6	33.425	23.5714	9.85357	25.56	31.9273	27.54	27.9444	24.6889	26.2667	24.8286	25.38	94	66.5556	84.1429	82	30.6	30.7	29.8857	30.64	24.4111	24.4778	24.0286	24.44
1987	5	7	32.6571	23.2286	9.42857	24.96	31.7636	27.56	27.9333	24.34	26.52	24.9	20.28	93.1429	67.7	81.1667	80.8333	30.04	31.35	29.7	30.25	24.12	24.8	23.9167	24.2167
1987	5	8	33.4	23.675	9.725	25.34	31.3091	27.54	27.8111	24.4222	26.5333	24.7333	25.3167	91.75	72	81.8889	83.2857	29.9889	31.8778	29.5444	30.7286	24.0778	25.0444	23.8111	24.4429
1987	5	9	33.7	23.95	9.75	25.4545	31.78	27.74	28.24	24.38	26.6444	25.0571	25.3571	91.7	67.1111	81.8571	79.8571	29.82	31.5111	30.0714	30.3857	23.95	24.8778	24.1429	24.2714
1987	5	10	33.2571	23.5714	9.68571	25.2182	31.2667	27.0667	27.8286	24.2444	26.225	24.3	24.8667	93.5556	70.125	83	80.3333	29.7444	30.9375	28.8375	29.5167	23.9556	24.6125	23.4125	23.8
1987	5	11	34.425	23.8	10.625	25.4	31.8545	27.96	28.48	23.9556	26.4	25.125	25.1875	89.3333	67.3	80	78	28.8333	30.93	30.0625	29.925	23.4111	24.6	24.1125	24.0125
1987	5	12	34.1143	23.9143	10.2	25.6	31.86	28.04	28.4	24.425	26.4	25.3143	25.2833	91.75	65.875	79	79.8333	29.9625	30.8625	30.3	30.3	24.05	24.5625	24.2143	24.2167
1987	5	13	33.1667	23.1714	9.99524	25.3455	32.02	27.02	27.88	24.4	26.4857	24.9556	25.3667	93	67.7143	84.4444	82	30	31.2	30.1	30.6167	24.0889	24.7286	24.1222	24.4167
1987	5	14	33.325	23.35	9.975	24.6182	30.9556	28.04	27.7111	24.2667	26.9	24.825	25.2667	96.75	73.375	79.5	82.8571	30.1	32.75	29.4	30.7286	24.1222	25.5375	23.7125	24.4714
1987	5	15	33.55	23.2	10.35	25.4	32.4182	28.06	28.51	24.6444	27.02	25.2286	25.5667	93.6667	65	82.7143	80.3333	30.5	31.97	30.5286	30.8833	24.3444	25.16	24.3571	24.55
1987	5	16	34.0857	24.125	9.96071	25.9818	32.6364	28.15	28.85	24.9556	27.08	25.3	25.525	89.75	65.2	78.8	79.25	30.8111	32.15	30.24	31.5	24.5111	25.22	24.16	24.875
1987	5	17	33.7143	23.65	10.0643	25.4	32.4727	28.7778	28.9778	23.8857	26.64	25.5429	19.25	87	64	76.5714	77.8	28.9857	31.08	30.4714	30.42	23.5	24.65	24.3	24.3
1987	5	18	33.4444	23.7	9.74444	25.6182	32.0909	27.66	28.31	24.4286	26.72	25.4	25.42	94.8333	66.7	83.625	81	30.2286	31.57	30.9375	30.5333	24.2286	24.95	24.5875	24.3667
1987	5	19	33.3778	24.4222	8.95556	25.9636	31.9455	27.68	28.38	25	26.86	25.05	25.74	94	67.5	81	83.4	31.1667	32.02	29.975	31.52	24.7333	25.15	24.0625	24.88
1987	5	20	33.675	24.3714	9.30357	25.86	32.4	27.96	28.4889	24.75	26.8	25.1778	22.0286	92.5	65.2	80.2222	80.4286	30.7125	31.54	30.2111	30.6429	24.475	24.92	24.2	24.4429
1987	5	21	33.4889	23.225	10.2639	25.4	32.6909	28.7778	28.9	24.425	26.78	25.32	25.275	93.875	64.4	75.8	80.75	30.1	31.39	29.96	30.325	24.125	24.85	24.06	24.275
1987	5	22	32.9111	23.55	9.36111	25.3818	32.2364	27.96	28.42	24.26	26.86	25.6	25.6333	91.3333	66.4	84.2857	81	29.66	31.84	31.4429	30.9	23.89	25.09	24.8143	24.5714
1987	5	23	32.5556	22.475	10.0806	25.5455	31.4909	27.7	28.09	24.5333	26.64	25	25.56	91.4286	69.2	83.2857	83	30.2667	31.71	30.1857	30.7	24.2111	25.02	24.1857	24.4714
1987	5	24	33.4667	23.2222	10.2444	25.4545	31.8182	27.7	28.19	24.4667	26.72	25.0889	25.3125	93.1111	67.1	79.7778	79.875	30.1333	31.62	29.9111	30.35	24.1556	24.95	24.0444	24.275
1987	5	25	33.3	22.825	10.475	25.54	31.7091	27.4667	28.275	24.5	26.18	24.925	25.4167	92.125	64.8	82	80.5	30.075	30.3	29.85	30.5333	24.1375	24.22	23.9625	24.3833
1987	5	26	32.375	23.1778	9.19722	25.4182	31.3273	27.72	28.02	24.325	26.3	24.975	24.9	93.1429	67	79.75	82	29.925	30.82	29.725	30.1	24.0375	24.49	23.925	24.1167
1987	5	27	33.4222	23.075	10.3472	25.52	31.6727	27.7	28.3778	24.3333	26.78	25.5	25.2833	90.125	67	80.875	78.1429	29.7222	31.79	30.9	30.5714	23.8889	25.04	24.55	24.3571
1987	5	28	32.3778	23.1111	9.26667	25.1818	31.0909	26.9	27.46	24.3778	26.32	24.575	24.9375	93.7778	68.4	85.875	82.625	30.0222	31.13	29.6	29.9625	24.0778	24.66	23.875	24.05
1987	5	29	32.8222	22.875	9.94722	24.9	31.3182	28.5111	28.3875	24.18	26.08	25.2	25.64	93.7778	67	79.8333	81.6667	29.72	30.45	30.15	30.4833	23.94	24.29	24.1667	24.35
1987	5	30	33.5778	23.0222	10.5556	25.5091	32.1273	27.84	28.3	24.48	26.68	24.8	25.2667	92.4	66.5	78.1667	78.8333	30.09	31.5	29.2667	30.1833	24.12	24.88	23.6667	24.1667
1987	5	31	33.45	23.1	10.35	25.7273	32.7273	28.02	28.56	24.52	26.72	25.175	25.2429	90.3333	62.5	80.75	78.5	30.1	31.05	30.2625	30.2625	24.08	24.66	24.2125	24.225
1987	6	1	33.15	23.55	9.6	25.34	31.2545	27.48	27.8667	23.9714	25.8444	25.1	24.82	89.7143	66.6667	82.5	83.4	29	29.8778	30.2875	29.84	23.4714	23.9778	24.2125	23.96
1987	6	2	33.2286	23.5778	9.65079	25.02	31.1455	27.5778	27.8625	24.3556	26.3333	25.525	25.3833	93.6667	68.3333	83.375	81.5	30	31.0778	31.175	30.65	24.0444	24.6444	24.6875	24.4167
1987	6	3	33.3111	23.8889	9.42222	25.2364	31.2182	27.58	28	24.42	26.72	24.9143	25.3833	93.7778	71.1	80.4286	81.5714	30.17	32.13	29.7714	30.3714	24.16	25.22	23.9143	24.2429
1987	6	4	33.25	23.3111	9.93889	25.5455	31.6818	27.7333	28.3444	24.42	26.32	24.7429	25.1	91.5	65.9	77.5714	76.4286	29.92	30.73	29.1286	29.6143	24.01	24.46	23.5857	23.8571
1987	6	5	33.0222	23.3333	9.68889	25.0727	31.2364	27.98	28.06	24.06	26.6889	25.4	22.6778	90.5556	69.2222	80.1111	79.75	29.2	31.8111	30.5889	30.4875	23.65	25.1	24.3889	24.3375
1987	6	6	33.8111	23.725	10.0861	25.5818	31.9273	27.24	28.07	24.225	26.6889	24.8714	25.3667	89.3333	66.4444	86.1429	83.8	29.5625	31.4556	30.2714	30.46	23.8375	24.8778	24.2	24.3
1987	6	7	32.6667	23.5556	9.11111	25.2818	31.4727	27.61	28.07	24.42	26.8222	25.7	25.7833	92.4444	68.4444	82.875	80.8571	30.02	32	31.475	31.1143	24.1	25.1667	24.875	24.6857
1987	6	8	33.4889	23.3714	10.1175	26.0182	32.6	28.04	28.72	24.5333	26.4222	25.6333	25.58	88.6667	61.5556	83.1667	78.4	29.7889	30.2889	31.3167	30.62	23.9556	24.2333	24.8167	24.4
1987	6	9	34.15	23.725	10.425	25.5091	32.47	28.44	28.74	24.4667	26.2	25.5111	25.3714	90.2222	60.75	79.2222	75.2857	29.8444	29.7875	30.6556	29.9	24.0111	23.925	24.4444	24.0429
1987	6	10	33.525	23.8667	9.65833	25.2182	32.3111	28.2	28.7	24.4222	26.775	25.375	25.65	94.5556	65.125	79.25	78.6667	30.1444	31.475	30.4625	30.9	24.1778	24.9	24.275	24.55
1987	6	11	33.5556	23.6667	9.88889	25.6	32	27.72	28.27	24.45	26.8222	25.2	25.6833	92.875	66.2222	81.2857	79.3333	30.075	31.7778	30.3429	31.0833	24.1125	25.0111	24.2429	24.6667
1987	6	12	33.1778	23.475	9.70278	26.16	31.3545	27.8778	27.9875	24.3111	26.36	25.6571	25.3333	87	68.4	85	82.5	29.1	31.06	31.5714	30.6667	23.5222	24.64	24.9	24.4167
1987	6	13	33.3	22.8125	10.4875	25.3818	32.1091	27.9111	28.2667	24.12	26.68	24.8	25.12	90.6	66	75	77	29.26	31.38	28.88	29.72	23.66	24.84	23.4	23.92
1987	6	14	33.6444	23.1778	10.4667	25.05	31.84	28.06	28.27	24.2222	26.4889	24.825	25.1875	94.1111	66.4444	75.5	78.375	29.7667	31.1111	28.9375	29.8875	23.9444	24.6778	23.4875	24
1987	6	15	33.7333	23.32	10.4133	25.34	32.02	28	28.35	24.1333	26.3556	25.5667	25.25	90.5556	63.8889	81.5	78.5	29.2778	30.5333	31.1167	30.1	23.6667	24.3667	24.6667	24.1167
1987	6	16	33.65	23.1111	10.5389	25.24	32.35	27.78	28.29	24.0222	26.4778	25.0667	25.3	91.1111	64.2222	81.5	79.1667	29.1222	30.8	30.05	30.2333	23.6	24.4889	24.1333	24.2
1987	6	17	34.1111	23.32	10.7911	25.2	32.62	28.1556	28.5444	24.0444	26.3333	25.3667	25.5	91.2222	61.8889	79.3333	76.6667	29.2	30.2111	30.5167	30.3	23.6111	24.1889	24.3	24.25
1987	6	18	34.2667	23.2	11.0667	25.6	32.28	28.02	28.5	24.2889	26.4222	25.1429	25.2714	88.2222	62	77.2857	75.2857	29.3667	30.4222	29.7857	29.7571	23.7222	24.3222	23.9714	23.9571
1987	6	19	34.25	22.8889	11.3611	25.64	32.78	28.82	29	24.35	26.4444	25.6667	25.5	89.75	60.3333	75	76.2	29.55	30.2111	30.5333	30.26	23.8625	24.2111	24.35	24.22
1987	6	20	35.05	22.7778	12.2722	25.3111	32.6	28.1	28.6	24.275	26.525	25.0667	25.425	91.125	64.125	77.6667	77.25	29.5875	30.8125	29.6667	30.175	23.8375	24.5125	23.8667	24.2
1987	6	21	34	23.78	10.22	25.7	32.96	28.56	28.95	24.325	26.7111	25.275	25.3286	91.375	62.7778	77.5	78.2857	29.725	30.9667	30.0875	30.2143	23.8875	24.6222	24.1125	24.1857
1987	6	22	34.4667	23.2	11.2667	25.8	32.9	28.4	28.88	24.4	26.2667	25.6667	25.4875	88.625	59	79.4444	75	29.5875	29.6556	31	30.0875	23.8125	23.8667	24.6333	24.125
1987	6	23	34.4667	23.5333	10.9333	25.46	32.78	28.14	28.65	24.4	26.5556	25.1778	25.3667	90.8889	62.1111	78.4444	77.2222	29.8	30.6222	29.9778	30.1444	23.9667	24.4333	24.0444	24.1667
1987	6	24	33.85	23.1111	10.7389	25.34	31.86	27.5778	28.2556	24.1778	26.4444	25.4333	25.6333	90.6667	66.5556	81.1667	77.3333	29.3556	31	30.7667	30.6667	23.7222	24.6444	24.5	24.4333
1987	6	25	34.9111	23.625	11.2861	25.6667	32.98	28.3333	29.0875	24.4286	26.5556	25.55	25.5667	92.4286	61.3333	79.5	74.1667	30	30.5333	30.8375	30.1667	24.0714	24.3556	24.4875	24.1167
1987	6	26	34.2	23.64	10.56	24.8545	33.1455	29.1778	29.0111	24.08	26.7	25.9	25.6667	92.4	59.3	73	75	29.39	30.56	30.7333	30.4833	23.71	24.38	24.4667	24.35
1987	6	27	33.8889	24.25	9.63889	25.6	31.78	27.96	28.33	24.4667	26.7333	24.7667	25.3167	89.7778	67.6667	77.6667	78.5	29.8222	31.6444	29.3667	30.2333	23.9778	24.9556	23.5667	24.1667
1987	6	28	33.8	24.0444	9.75556	25.32	32.11	28.04	28.41	24.3556	26.6	25.4667	25.4333	91.2222	66.1111	78.1667	78	29.7778	31.2556	30.4667	30.3833	23.9444	24.7556	24.3667	24.3
1987	6	29	34.4667	23.46	11.0067	25.4727	32.96	28.56	28.9	24.3	27.1111	25.8	25.62	90.7	62.8889	78	75.8	29.6	31.8778	31.18	30.46	23.88	25.0778	24.7	24.34
1987	6	30	35.0667	23.26	11.8067	25.78	33.2182	27.8667	28.6667	24.4778	26.4	25.85	25.525	89.4444	58.1	80.25	74.25	29.8222	29.73	31.525	29.95	23.9667	23.94	24.875	24.025
1987	7	1	34.2222	23.1818	11.0404	25	32.04	28.2889	28.4444	23.7778	26	25.075	24.95	90.6667	62.6667	77.375	76.125	28.6778	29.5667	29.6625	29.1875	23.3333	23.8222	23.8625	23.6
1987	7	2	33.2	20.96	12.24	25.04	32.18	27.82	28.0375	23.875	26.2	25.3	24.88	89.625	61.3333	80.5	77.6	28.775	29.7444	30.4	29.22	23.35	23.9222	24.3125	23.62
1987	7	3	33.475	22.75	10.725	25	32.0545	27.92	28.17	24.1	26.38	25.45	25.4	92.3	64.7	78.875	78.25	29.4	30.58	30.525	30.2375	23.73	24.4	24.375	24.2125
1987	7	4	34.4222	23.0364	11.3859	25.1636	32.2727	27.66	28.19	23.94	26.52	24.9333	25.1333	89.7	63.4	78.8333	75.3333	28.83	30.67	29.5667	29.4667	23.42	24.42	23.8333	23.7333
1987	7	5	33.6889	23.09	10.5989	25.4182	32.1727	27.52	28.08	24.3	26.58	24.75	25.1875	89.9	63.9	78.25	77.125	29.54	30.85	29.1625	29.775	23.81	24.52	23.6	23.95
1987	7	6	33.8222	22.9636	10.8586	24.8818	32.18	28	28.1667	23.7111	26.4222	25	24.9	89.5556	63.7778	77.7143	77	28.4444	30.4667	29.6	29.28	23.2111	24.2889	23.8714	23.62
1987	7	7	34.975	23	11.975	25.0909	33.1818	28.76	28.87	24.06	26.32	25.04	21.1667	90.8889	58.3	69	71	29.26	29.6	28.66	29.1	23.64	23.8	23.28	23.52
1987	7	8	34.5778	23.62	10.9578	25.4	33.0909	28.3	28.82	23.7333	26.36	25.275	25.1286	88	57.9	73.75	72.5714	28.3667	29.66	29.7125	29.1429	23.1222	23.87	23.8875	23.5286
1987	7	9	34.6	23.3455	11.2545	25.2727	32.9091	27.96	28.46	24.2444	26.64	25.2222	25.3	91.8889	61	79.6667	77.625	29.6	30.54	30.2	30.0375	23.8444	24.38	24.1444	24.1
1987	7	10	33.6889	22.8	10.8889	25.0182	32.2364	28.2889	28.4	23.575	26.56	25.1143	24.72	89.5714	63.7	76.1429	77.5	28.325	30.83	29.6429	29.4833	23.125	24.53	23.8714	23.7667
1987	7	11	33.55	22.98	10.57	24.9091	32.4	27.94	28.3	23.8444	26.1333	25.075	24.9857	91.2222	61.3333	78.5	76.7143	28.8333	29.6667	29.8	29.3286	23.4111	23.9	23.9875	23.6857
1987	7	12	34.075	22.98	11.095	25.0364	33.0222	28.4444	28.7625	23.9333	26.475	25.3429	25.1	91.3333	59.5	76.2857	75.4	29	30.2125	30.1143	29.44	23.5333	24.1875	24.1286	23.76
1987	7	13	34.375	22.7091	11.6659	25.2	32.8889	29.02	29.1	23.92	26.325	25.0857	25.02	88.7	58.875	70.1429	70.6	28.77	29.6875	28.9571	28.66	23.34	23.85	23.4143	23.26
1987	7	14	34.1111	22.7778	11.3333	25	33.0545	27.88	28.2222	23.675	26.16	24.975	25.0667	86.875	58.7	79	73	28.15	29.33	29.775	29.1333	23.0125	23.7	23.8625	23.55
1987	7	15	34.0222	23.3818	10.6404	25.0182	32.16	28.14	28.35	23.78	26.4222	25.2571	25.1429	89.9	63.3333	81.7143	78	28.62	30.5667	30.5143	29.7714	23.28	24.3667	24.3143	23.9429
1987	7	16	34.3333	22.9111	11.4222	25.2182	33.4364	27.86	28.54	23.96	26.24	24.2857	24.7857	89.8	56.5	74.4286	74.1429	28.88	29.18	27.8714	28.6286	23.43	23.62	22.8857	23.3286
1987	7	17	33.1111	22.5778	10.5333	24.5818	32.1333	27.6222	27.7429	23.5333	25.95	24.3714	24.55	90.5	61.625	77.2857	76.6	28.3111	29.4	28.3857	28.76	23.1	23.7125	23.1429	23.38
1987	7	18	33.15	22.94	10.21	24.6545	32.14	27.9	28.18	23.84	25.6333	23.8286	24.5	92.8	61.1111	70.4286	73.2857	28.95	28.6778	26.6571	28.0286	23.51	23.3111	22.0429	22.9
1987	7	19	34.6889	22.9091	11.7798	24.6727	33.5091	28.05	28.6	23.64	26.42	25.0857	24.9714	92.2	57.8	77.2857	74.4286	28.54	29.67	29.7	28.9857	23.26	23.88	23.8714	23.5
1987	7	20	35.2667	23.08	12.1867	25.5091	32.5455	28.1778	28.6	24	26.1	24.9714	25.0857	87.8	59.4	76.1429	73.7143	28.76	29.35	29.3	29.1143	23.38	23.69	23.6714	23.6
1987	7	21	34.2444	23.1455	11.099	25.16	32.82	27.86	28.4333	24.275	26.6	25.0667	25.3429	93.5	61	79.1111	78.4286	29.7875	30.5444	29.8333	30.1714	23.9625	24.3556	23.9667	24.1714
1987	7	22	32.9111	23.4182	9.49293	24.4727	31.7333	27.0667	27.6556	23.8	26.225	24.7667	25.12	94.4444	65.75	84	80.8	29.0444	30.4875	29.8333	30.04	23.5222	24.35	23.9667	24.08
1987	7	23	33.3875	22.6	10.7875	24.3818	31.44	27.1333	27.5556	23.62	25.8	24.7286	24.6143	93	64.2222	81.5714	78.1429	28.63	29.4333	29.5571	28.8571	23.29	23.7222	23.7714	23.4
1987	7	24	34.325	22.5455	11.7795	24.3455	31.5091	27.85	27.93	23.7	26.18	24.4857	24.8286	93.2	66.7	76.8571	78.5714	28.78	30.52	28.5286	29.3143	23.36	24.35	23.2429	23.6857
1987	7	25	34.9	22.5111	12.3889	24.2909	31.9	28.2222	28.2778	23.4	26.1778	25.12	25.2	92.2	66.1111	81.4	79.2	28.2	30.3667	30.14	30.06	23	24.2556	24.18	24.1
1987	7	26	34.0222	23.04	10.9822	24.6182	31.8909	27.7333	27.9444	23.62	26.06	24.8	24.8	91.5	63.8	77	76	28.45	29.79	29.0667	28.9333	23.2	23.92	23.5	23.4333
1987	7	27	33.7556	23.55	10.2056	24.6364	32.5273	27.76	28.23	23.55	26.36	24.7143	25.3	92	61.9	78	81.4	28.3875	30.18	29.0143	30.5	23.15	24.16	23.4571	24.36
1987	7	28	33.9222	23.5556	10.3667	24.7455	32.78	27.49	28.1667	23.86	26.54	25.175	25.1375	93.5	62.3	81.625	79.25	29.1	30.62	30.3	29.875	23.55	24.38	24.225	23.9875
1987	7	29	34.425	22.82	11.605	24.7818	32.96	28.38	28.7556	23.7333	26.8444	25	25.32	92.1111	62.3333	75.4286	75.4	28.7333	31.2333	29.3143	29.96	23.3556	24.7	23.7143	24
1987	7	30	33.6444	23.02	10.6244	24.1273	32.0909	27.32	27.8	23.56	26.52	25.0429	25.1143	93.9	66	82.4286	81	28.58	31.03	30.1571	30.0714	23.26	24.6	24.1571	24.0857
1987	7	31	33.9111	22.88	11.0311	24.8	32.6364	27.26	28.04	24.02	26.56	24.7375	25.1429	91.8889	62	77.875	76.75	29.27	30.57	29.175	29.5125	23.65	24.36	23.5875	23.7875
1987	8	1	32.975	23.1455	9.82955	24.3636	31.8545	27.4	27.83	23.64	26.04	24.7714	24.8286	93	63.4	81.1429	79.1429	28.62	29.74	29.5429	29.2571	23.28	23.93	23.8143	23.6429
1987	8	2	33.4571	23.0909	10.3662	24.88	32.56	27.6667	28.275	24.05	26.7333	24.775	25.3	92.8571	62.5556	78.25	77.8333	29.4	31.0333	29.2125	29.7167	23.75	24.6222	23.5625	23.9167
1987	8	3	33.9	23	10.9	24.4182	31.8364	27.96	28.04	23.64	26.27	24.7571	21.9375	91.8889	65.4	76.5714	76.4286	28.6	30.42	28.9143	29.2143	23.29	24.34	23.4714	23.6143
1987	8	4	34.1778	23.3818	10.796	24.8	32.1091	28	28.22	23.56	26.2	25.2286	25.1143	91	63.4	77.7143	76.7143	28.32	30.11	30.0286	29.6	23.06	24.11	24.0714	23.8143
1987	8	5	34.4889	23.18	11.3089	24.7818	32.9273	27.92	28.41	24.18	26.36	24.6	25.0714	94.1111	59.7	74.875	75.375	29.72	29.88	28.5375	29.3	23.93	23.99	23.25	23.6875
1987	8	6	34.3889	23.4182	10.9707	24.7091	32.9091	28.02	28.48	24.08	26.61	24.4571	24.9571	94.7	63.1	75.7143	76.2857	29.53	30.74	28.3429	29.1286	23.85	24.44	23.1286	23.5571
1987	8	7	34.725	22.9	11.825	24.8	32.52	27.6889	27.9625	24.04	26.8667	25.3143	25.4	93.3	67.6667	84.5714	81.4286	29.39	32.0444	30.9143	30.7571	23.7	25.1889	24.5571	24.4571
1987	8	8	34.275	23.54	10.735	24.8	32.9091	28.22	28.65	23.68	26.84	25.175	25.4714	90.3333	63.9	80.5	77.25	28.5	31.4	30.175	30.025	23.25	24.85	24.175	24.0875
1987	8	9	34.3778	23.2182	11.1596	25.1455	33.11	27.76	28.7556	23.64	26.1333	24.525	24.8286	88.8	60	77.25	72.1429	28.22	29.3778	28.6375	28.4857	23.06	23.6667	23.3	23.1857
1987	8	10	33.425	22.82	10.605	24.2545	30.96	27.8222	27.9625	23.52	25.6889	24.92	20.28	93.3333	66	73.6	74.5	28.48	29.4889	28.98	29.25	23.21	23.7556	23.48	23.675
1987	8	11	33.8	22.5111	11.2889	24.26	31.6364	27.18	27.4889	23.5333	26.16	25	20.9	94	66	79.1667	78.6	28.5778	30.33	29.7667	29.36	23.2556	24.26	23.95	23.74
1987	8	12	33.525	23.0909	10.4341	24.6182	31.9818	27.34	27.81	23.84	26.5	25.4667	25.15	93.7	65.9	82.3333	78.1667	29.06	30.98	30.9667	29.8833	23.53	24.61	24.6167	24
1987	8	13	33.325	23.6364	9.68864	24.76	31.54	26.88	27.525	23.96	26.5556	25.075	25.1571	93.7	68.1111	86.375	82.2857	29.25	31.4333	30.6625	30.3429	23.67	24.8778	24.4	24.2429
1987	8	14	33.85	23.38	10.47	24.4727	31.9818	27.44	27.94	23.96	26.6	24.7	25.0429	94.5556	67.4	81.75	80.375	29.38	31.4	29.45	29.975	23.71	24.82	23.775	24.0625
1987	8	15	34.3556	23.58	10.7756	24.7818	32.2364	27.2	27.9444	24.0667	26.4889	24.4286	25	94.5556	66	78.5714	80.1667	29.4889	31	28.5571	29.8	23.8111	24.6111	23.2857	23.95
1987	8	16	33.775	23.2182	10.5568	24.4364	32.4909	27.64	28.08	23.82	26.5	25.2667	25.1333	94.3	63.1	78.5	77.6667	29.06	30.65	30.0833	29.7167	23.56	24.43	24.1167	23.95
1987	8	17	33.7111	22.6727	11.0384	24.9273	32.4364	27.92	28.33	24.1333	26.72	24.775	25.2714	92.5556	63.4	77.125	76.7143	29.4444	31.13	29.125	29.9429	23.7778	24.71	23.5875	24.0429
1987	8	18	33.4444	22.2364	11.2081	24.1455	31.5273	27.8667	27.8778	23.42	26.04	25	24.8167	93.2	63.1	76.1667	76.6667	28.25	29.75	29.3833	29.0333	23.09	23.96	23.7333	23.55
1987	8	19	33.5778	22.8571	10.7206	24.6364	31.8	27.64	28.04	24.12	26.46	24.9714	25.2714	95.6	65.9	75.8571	78.2857	29.71	30.96	29.3429	30.0429	23.91	24.57	23.6714	24.1
1987	8	20	33.8857	23.3273	10.5584	24.6182	31.6909	27.8889	28.0556	23.96	26.42	24.8333	25.0833	93.9	65	79.5	79.3333	29.27	30.76	29.3667	29.8167	23.66	24.51	23.5833	23.9333
1987	8	21	33.275	22.8	10.475	24.2364	32.4	27.5	28.1444	23.42	26.2889	24.6	24.9667	92	63.2222	78.125	76.4286	28.23	30.1333	28.825	28.8571	23.05	24.1111	23.35	23.3857
1987	8	22	33.2625	23.06	10.2025	24.4545	31.92	27.78	28.2222	23.4444	26.5556	24.8444	25	92.6667	66.4444	80	77.5714	28.3111	31.2222	29.5222	29.5571	23.0778	24.7556	23.7667	23.7714
1987	8	23	34.25	22.5333	11.7167	24.7818	32.3273	28.1	28.38	23.4889	26.54	25.1111	24.9375	91.1111	62.6	78.3333	77.25	28.2333	30.66	29.7667	29.35	23.0556	24.42	23.9333	23.7
1987	8	24	33.675	23.0182	10.6568	24.7455	31.8182	27.7778	27.9444	23.76	26.18	24.925	24.825	92.1	65.1	79.125	78.625	28.77	30.27	29.5125	29.2625	23.36	24.19	23.7875	23.65
1987	8	25	33.9778	23.2909	10.6869	24.4364	32	28.02	28.18	23.54	26.38	24.9333	24.9333	93	65.4	79.1111	78.6667	28.46	30.67	29.5111	29.4889	23.18	24.44	23.7889	23.7889
1987	8	26	33.9778	22.84	11.1378	24.7091	31.3636	27.6	27.89	23.8222	26.3	24.7778	24.9	94.3333	68.7	80	81.875	29.0556	30.86	29.3667	29.825	23.5556	24.58	23.7	23.9625
1987	8	27	33.8286	23.4182	10.4104	24.8182	31.6909	27.54	27.92	23.7111	26.34	24.9556	24.875	93.1111	67.4	80.6667	80.75	28.7444	30.87	29.8	29.6	23.3778	24.55	23.9556	23.8625
1987	8	28	32.9556	22.88	10.0756	24.7273	31.5727	26.4	27.4333	24.0667	26.36	24.3778	24.9875	95	65.8	85.3333	81.875	29.5222	30.75	29.2444	29.9125	23.8333	24.5	23.6222	24.025
1987	8	29	33.475	23.0889	10.3861	24.4727	31.6	27.64	27.82	23.86	26.36	25.1111	25.0444	94.8	67.1	81.6667	80.7778	29.21	30.86	30.1444	29.8889	23.64	24.54	24.1222	24
1987	8	30	33.1556	23	10.1556	24.2727	30.9818	27.54	27.61	23.84	26.14	24.65	24.9571	94.8889	68.2	78.625	80.375	29.21	30.58	29.05	29.5625	23.62	24.37	23.4875	23.7875
1987	8	31	33.325	22.92	10.405	24.7636	32.0364	27.5333	27.9444	23.9778	26.26	24.7556	24.9125	93.2222	63.9	81	80.625	29.2556	30.29	29.4	29.6625	23.6667	24.23	23.7	23.8625
1987	9	1	33.66	22.9333	10.7267	24.4667	31.8667	27.96	28.08	23.6727	26.3818	24.9111	25.0667	93	64.7273	78	78.8889	28.7182	30.6545	29.4556	29.7444	23.3273	24.4455	23.7222	23.9222
1987	9	2	33.8444	22.7818	11.0626	25.3167	32.2167	27.3636	28.0545	24.0909	26.4545	25.2	25.3	89.1818	63.0909	82.2222	78	29.1636	30.5909	30.3778	30.1111	23.5364	24.4182	24.2889	24.1333
1987	9	3	34.1	22.7455	11.3545	24.3833	32.1	27.66	28.07	23.9818	26.2545	24.5556	25.0125	95.2	64.0909	77.5556	78.2222	29.4636	30.2636	28.6333	29.3333	23.7818	24.2182	23.2889	23.6778
1987	9	4	33.3333	23.1	10.2333	24.8	30.9	27.44	27.6222	23.88	26.0222	24.825	24.9571	91.5556	69.4444	81.75	81.25	28.97	30.4889	29.6375	29.675	23.51	24.3556	23.85	23.9
1987	9	5	33.0444	23.16	9.88444	24.7167	31.7818	27.4	27.91	24.0182	26.0364	24.8	24.8889	94.0909	64.6364	80	79.6667	29.3818	29.9182	29.4444	29.5222	23.7455	24.0091	23.7444	23.8
1987	9	6	33.65	23.1167	10.5333	24.8545	31.6667	27.98	28.4889	23.9	26.1818	24.96	25.0667	92.3	65.8182	79.4	77.6667	29.03	30.3182	29.6	29.5667	23.54	24.2545	23.86	23.8111
1987	9	7	32.2	22.4	9.8	24.35	30.5833	27.3273	27.4091	23.7636	25.8545	24.74	24.7889	94	69.6364	81.1	81.5	28.9636	30.1818	29.4	29.38	23.5091	24.1818	23.75	23.74
1987	9	8	32.9333	23.06	9.87333	24.8	32.05	27.8	28.09	23.8909	26.4727	24.8	25.025	92.1818	65.1818	79.75	79.125	28.9727	30.8818	29.4	29.6875	23.5091	24.5727	23.7375	23.8875
1987	9	9	33.3778	23	10.3778	24.55	31.7667	27.86	28.1	24.0364	26.7	24.625	25.1571	94.3636	65.9	76	78	29.4636	31.4	28.7	29.8286	23.7727	24.83	23.3375	23.9429
1987	9	10	34.0889	22.7636	11.3253	23.9455	32	28.18	28.17	23.64	26.2	24.875	22.2333	95.7778	64.1	74.75	77.25	28.91	30.07	28.9875	29.125	23.46	24.06	23.4875	23.5625
1987	9	11	34	22.2545	11.7455	24.95	32.1273	27.9333	28.625	23.9818	26.3273	24.5429	24.9286	90.6364	64.5455	75.7143	75	29.0455	30.4727	28.4429	29.0714	23.5273	24.3	23.1286	23.5
1987	9	12	33.1	22.78	10.32	24.6909	31.4833	27.4364	27.87	23.72	26.3273	24.66	24.8667	90.9	67.4545	79.1	78.1111	28.59	30.8364	29.06	29.3222	23.25	24.5364	23.56	23.6889
1987	9	13	32.9889	22.54	10.4489	24.4833	31.2333	27.44	27.77	23.4545	26.3091	24.625	24.9429	90.9	68.9091	77	77.625	28.1727	30.9818	28.7375	29.175	23.0182	24.6091	23.4	23.6
1987	9	14	32.725	23.15	9.575	24.6	31.36	27.1	27.57	23.98	25.9333	24.8	24.975	94	64.4444	81.6667	80.2222	29.35	29.7222	29.6333	29.5778	23.73	23.9444	23.8556	23.8667
1987	9	15	32.775	22.7273	10.0477	24.5333	31.35	26.8909	27.4273	23.7818	26.22	24.525	24.9	92.9091	65.5	82	79.75	28.8909	30.46	29.2	29.55	23.4182	24.35	23.6	23.8125
1987	9	16	32.9556	22.6727	10.2828	24.6	31.3455	27.6545	27.81	23.8909	26.36	25.0444	25.0375	93.7273	66.9	81.8889	80.625	29.1455	30.95	30.0556	29.9625	23.5818	24.6	24.1111	24.05
1987	9	17	33.2889	22.95	10.3389	24.8	31.7	28.1182	28.1727	24.0182	26.24	25.35	25.0571	92.7273	64.9	78.625	78.2857	29.2727	30.42	30.3625	29.6571	23.6818	24.3	24.2375	23.8571
1987	9	18	32.5	22.9818	9.51818	24.5333	31.2	27.18	27.6333	24.0364	26.3111	24.8222	20.8833	93.125	68.4444	81.6667	80.7143	29.4909	30.9222	29.6556	29.6571	23.8	24.5778	23.9	23.8857
1987	9	19	32.825	23.0167	9.80833	24.55	31.4	26.9091	27.4545	24.0545	26.26	24.54	24.8875	94.7	67.1	81.6	81.3333	29.5364	30.75	29.15	29.6222	23.8273	24.48	23.6	23.8667
1987	9	20	32.1	22.8182	9.28182	23.9667	30.5636	27.04	27.1444	23.5636	26.32	24.9333	22.2333	94.9	70.9	83.2222	82.625	28.7	31.33	30.0444	29.9	23.3364	24.8	24.1	24
1987	9	21	31.55	22.92	8.63	24.4167	30.2833	26.8909	27.0727	24.1273	26.0182	24.5111	24.8222	96.4545	72.0909	81	83.5556	29.8	30.8545	29.0889	29.8333	23.9636	24.5455	23.5444	23.9889
1987	9	22	31.725	23.1	8.625	24.4545	29.9636	27.22	27.2889	24.06	25.8889	24.6	24.9167	95.1111	73.6667	80.75	82.7143	29.59	30.8222	29.175	29.7714	23.87	24.5222	23.6	23.9571
1987	9	23	31.9556	22.7636	9.19192	24.2667	30.6182	27.1818	27.3	23.6909	26.22	24.6	24.7667	93.8889	70.5	80	81.5	28.8909	31.09	29.0625	29.4875	23.4545	24.68	23.5375	23.775
1987	9	24	31.4889	22.5455	8.94343	24.3636	30.6727	27.1091	27.1556	23.94	26.0444	24.5333	24.7667	95.3	69.3333	81.6667	82	29.35	30.6444	29.1167	29.55	23.71	24.4333	23.5667	23.8333
1987	9	25	32.1111	23.1833	8.92778	24.6833	30.5333	27.26	27.34	23.9273	26.1091	24.5333	24.8	92.5455	70.8182	81.3333	81.6667	29.0545	30.8818	29.1167	29.6	23.5455	24.5909	23.5667	23.8667
1987	9	26	32.3778	23.3455	9.03232	24.6833	30.86	27.1273	27.64	24	26.08	24.92	25.2222	94	71.1111	83	82.2222	29.3455	31.3667	30.02	30.4556	23.7091	24.8111	24.06	24.3
1987	9	27	32.325	23.4182	8.90682	24.7	31.0667	27.28	27.58	24.0182	26.3455	24.4889	25.025	93.4	69.1818	79.2222	80.7778	29.3909	31.1818	28.7778	29.7333	23.7273	24.7182	23.3889	23.9
1987	9	28	32	22.6727	9.32727	23.9333	30.9167	27.18	27.41	23.3455	26.06	24.7	22.1222	94.9	68.9	81.5	81.875	28.3273	30.6	29.425	29.525	23.1091	24.4	23.725	23.8
1987	9	29	32.3333	23.0545	9.27879	24.5833	30.65	26.6545	27.1273	23.92	25.76	24.55	24.5167	94.1	69.4	84.875	84.6667	29.23	30.01	29.475	29.3333	23.64	24.08	23.7875	23.7167
1987	9	30	32.6	22.4333	10.1667	24.6667	31.4333	27.18	27.64	23.7091	26.3273	24.88	25.0444	91.2	68.0909	83.4	80.9	28.6455	30.9455	29.96	29.74	23.3273	24.5909	24.06	23.94
1987	10	1	32.7778	22.4333	10.3444	24.95	31.5333	27.9091	28.1	24.18	26.72	25.15	25.3	92.1	69.1	78.375	79.5714	29.49	31.91	29.9375	30.2857	23.81	25.1	24.0125	24.2286
1987	10	2	32.0444	22.9	9.14444	24.4333	30.4182	27.3636	27.4182	23.8545	26.24	24.8	25	94.9091	73.1	80.6667	83.4444	29.1545	31.43	29.4778	30.1	23.6182	24.84	23.7889	24.1222
1987	10	3	31.4222	22.4667	8.95556	24.2667	29.7667	26.72	26.95	23.7455	26	24.7333	25.0429	94.5556	75.6364	84.5556	85	29.0364	31.2545	29.8	30.1111	23.5091	24.7727	23.9667	24.1556
1987	10	4	32.5714	22.8182	9.75325	24.2	30.8	27.6	27.62	23.6	26.42	24.7556	24.9444	94.8182	70.3	78	80.8889	28.7182	31.46	29.1889	29.7778	23.3545	24.88	23.5778	23.9444
1987	10	5	32.0889	23.4545	8.63434	24.4167	30.9	26.8545	27.2727	23.7091	26.2545	24.66	24.83	94	69.8182	83.5	82.1	28.8091	31.0818	29.59	29.7	23.4182	24.6727	23.83	23.91
1987	10	6	30.8222	22.8182	8.00404	24.2833	29.9333	26.6	26.76	23.7273	26.0909	24.5143	24.4833	94.8	73.0909	85.1429	85.7143	29	31.1	29.4143	29.4571	23.5091	24.6818	23.7857	23.7714
1987	10	7	32.0222	22.5636	9.45859	24.35	31.0364	27.0909	27.51	23.8182	26.27	24.96	25.05	94.6	68.7	82.9	82.5556	29.1	30.97	30.08	30.0333	23.5909	24.62	24.12	24.1
1987	10	8	31.2667	22.9667	8.3	24.9333	30.45	27.02	27.36	24.0909	26.08	24.6	24.7875	92.3636	71.6	82.7778	83.375	29.3545	30.96	29.3889	29.75	23.7273	24.58	23.7	23.925
1987	10	9	32.0889	22.3455	9.74343	24.7833	31	27.26	27.6778	23.9455	26.24	24.8667	22.2778	91.4	67.7	82	79.625	29.0818	30.78	29.8333	29.6	23.5545	24.5	23.9778	23.8625
1987	10	10	31.4857	22.6727	8.81299	24.4167	30.7167	26.4182	26.9818	24.0727	25.86	24.6667	24.8571	94.4444	68.3	85.5556	83.3333	29.6	30.17	29.7778	29.8667	23.8545	24.17	23.9333	24
1987	10	11	32.4	22.88	9.52	24.6167	30.9333	27.08	27.4	23.9636	26.2	24.775	24.9857	93	69.8182	82.5	81.625	29.2545	30.9364	29.675	29.7875	23.6455	24.5909	23.9125	23.9625
1987	10	12	32.4889	22.3273	10.1616	24.9833	30.95	26.8	27.38	23.7273	25.7091	24.6889	24.7	90.2727	67.1818	83.3333	80.2222	28.5636	29.6727	29.6222	29.2778	23.2364	23.8727	23.8333	23.6556
1987	10	13	31.95	21.95	10	24.6	30.8167	26.7273	27.1545	23.8	26.2364	24.3778	24.7143	92.1111	69.5455	83.3333	82.125	28.9	31	29.0111	29.325	23.46	24.6182	23.5222	23.7
1987	10	14	32.625	22.35	10.275	24.6333	30.7818	27.06	27.3667	24	25.7273	24.325	24.7167	93.8889	67.5455	81	79.7143	29.38	29.7818	28.6625	29.0571	23.74	23.9455	23.325	23.5286
1987	10	15	31.9333	22.5455	9.38788	24.6545	30.8909	27.0364	27.4091	24.2	25.98	24.3778	24.9125	93.375	68.5	78.2222	79.7778	29.1333	30.38	28.5	29.4222	23.6	24.27	23.2111	23.7444
1987	10	16	32.6	21.9455	10.6545	24.0833	31.0667	27.6889	27.8111	23.5091	25.9818	24.6	24.7286	94.7273	67.7273	77	79.7143	28.5455	30.2455	28.7429	29.2	23.2364	24.2182	23.3571	23.6
1987	10	17	32.7429	21.7167	11.0262	24.35	31.0667	26.8182	27.2455	23.8	25.6909	24.4	24.6375	93.3	66.0909	82.2222	80.5	28.93	29.5182	28.9111	29.1375	23.48	23.8091	23.4667	23.6
1987	10	18	32.3333	21.84	10.4933	24.1455	31.1333	26.8727	27.21	23.44	25.6727	24.4	24.35	92.7778	65.2727	80.375	79.4286	28.32	29.3545	28.8125	28.5143	23.13	23.6909	23.3875	23.2143
1987	10	19	31.8571	21.9167	9.94048	24.15	31.2167	27	27.27	23.6	25.8364	24.625	24.5571	94.8	64.8182	81	80.25	28.7273	29.6273	29.2375	28.8875	23.3636	23.8545	23.65	23.425
1987	10	20	31.7444	22.68	9.06444	24.1833	30.5273	26.7636	27.28	23.6222	26.08	24.4	24.6167	93.125	71.5	79.375	80.8571	28.6556	30.95	28.6875	29.4429	23.3111	24.61	23.3125	23.7429
1987	10	21	32.0667	21.6182	10.4485	24.1833	30.55	26.6727	27.0091	23.4	25.8	24.14	24.3	92.9	70.8	80.6	81.7778	28.2545	30.29	28.25	28.9667	23.0636	24.24	23.11	23.4889
1987	10	22	32.125	22.35	9.775	24.2667	30.3833	27.3	27.34	23.6	25.6	24.72	24.525	92.2222	69.4545	81.9	81	28.55	29.7273	29.45	29.1667	23.23	23.9091	23.77	23.5889
1987	10	23	32.1778	22.84	9.33778	24.85	31.0167	27	27.57	24.0182	26.2	24.55	25.0125	93.0909	68.4545	81.5	80.625	29.2909	30.8	29.15	29.85	23.6909	24.5	23.5875	23.9875
1987	10	24	32.05	22.5833	9.46667	24.5273	30.95	26.7455	27.32	23.92	25.9273	24.88	24.8778	94.3	66.7273	85.3	81.2222	29.24	30.0727	30.14	29.6667	23.65	24.1	24.13	23.8667
1987	10	25	31.5111	22.32	9.19111	24.6667	29.92	26.58	27.0556	23.78	25.8	24.6	24.8286	91.4444	71.875	84.5556	82.125	28.83	30.475	29.5222	29.6	23.43	24.325	23.8222	23.825
1987	10	26	31.95	22.6182	9.33182	24.4	30.4667	26.74	27.17	23.7455	26.2	24.6889	24.8875	93.9	71.5455	83.7778	83.1111	28.9182	31.1818	29.6556	30.1111	23.4818	24.7273	23.8778	24.1333
1987	10	27	31.9778	22.8364	9.14141	24.45	30.3667	26.7455	27.1	23.9455	25.9091	25	24.93	95.3636	70.3636	86.2	83.8	29.3909	30.4455	30.47	30.05	23.7182	24.3364	24.31	24.1
1987	10	28	32.3429	22.5455	9.7974	24.0909	29.8333	26.88	27.1444	23.9111	26.0182	24.475	24.6833	96.375	73.8182	81.375	83.4286	29.4333	31	29	29.9	23.7556	24.6273	23.5	24.0143
1987	10	29	30.775	22.18	8.595	24.2333	29.2167	25.8909	26.3091	23.3091	25.5818	24.32	24.4333	90.8	73.3636	86.6	84	27.9455	30.1818	29.23	29.14	22.8818	24.1818	23.65	23.6
1987	10	30	31.1	22.4	8.7	24.2167	30.0833	27.0222	27.2222	23.76	26.04	24.4	24.9571	95.4	73.2	81.3333	82.2857	29.03	31.08	28.8444	29.9571	23.54	24.67	23.4333	24.0571
1987	10	31	31.4	21.7273	9.67273	23.7818	30.2167	26.9091	26.99	23.0667	25.5091	24.46	24.4143	91.625	68.5455	80.9	79.75	27.6111	29.5091	28.88	28.775	22.7111	23.7818	23.46	23.3875
1987	11	1	32.15	22.0667	10.0833	24.6909	30.7273	26.48	27.11	23.6889	25.9636	24.275	24.5714	90.875	68.9	81.2857	79	28.7625	30.48	28.4857	29	23.3625	24.32	23.1857	23.5
1987	11	2	32.175	22.1	10.075	24.82	30.7273	26.86	27.4111	23.69	25.7091	24.6667	24.7125	90.1111	66.8	82.25	78	28.6111	29.51	29.275	28.9857	23.3	23.81	23.65	23.5143
1987	11	3	31.1714	22.1818	8.98961	24.1455	29.8273	26.48	26.75	23.4545	25.5273	24.65	21.9	94.3333	71.5	83.7143	82.2857	28.62	29.9	29.5143	29.2286	23.29	24.01	23.8143	23.6429
1987	11	4	31.375	22.3	9.075	24.1455	29.48	26.58	26.9	23.4	25.4909	24.3778	24.4222	94.7	74	83	82.8571	28.53	30.3889	28.975	29.2143	23.25	24.2667	23.5125	23.6429
1987	11	5	32.4	22.4545	9.94545	24.45	31.25	27.0545	27.5364	23.7273	26.2727	24.6857	24.7	94.2727	67.7273	81.5714	79.5714	28.9091	30.8364	29.4	29.1286	23.4273	24.5273	23.7286	23.5714
1987	11	6	32.8	22.35	10.45	24.2667	31.4167	26.8	27.4	23.3	26.1455	24.64	24.6444	92.8	66.5455	82.9	79.6667	28.01	30.3818	29.45	29.0667	22.92	24.2818	23.75	23.5333
1987	11	7	32.6222	22.5833	10.0389	24.7636	31.7667	26.8909	27.56	23.9333	26.6	24.85	25.0143	92.5556	66.1818	83.125	79	29.0778	31.2818	29.825	29.6857	23.5889	24.7727	24.025	23.9
1987	11	8	31.9333	22.3833	9.55	24.4333	31	27.0364	27.3818	23.8889	25.9091	24.54	24.7375	93.3333	65.8182	80.7	79.75	29.1	29.9364	29.08	29.2875	23.5667	24.0273	23.53	23.6625
1987	11	9	32.4222	22.1636	10.2586	24.4727	31.0727	27.24	27.48	23.7636	26.1818	24.94	24.91	93.8	68.5	82.2222	81.4444	29.09	30.88	30.0556	29.9111	23.57	24.54	24.1	24
1987	11	10	32.5556	22.6333	9.92222	24.9091	31.0182	27.43	27.67	23.6909	26.1455	24.6	24.7333	90.1	67.8	78.375	78.125	28.6	30.54	28.95	29.075	23.27	24.36	23.4875	23.55
1987	11	11	33.1429	22.4545	10.6883	24.7636	31.3091	27.275	27.4875	23.6182	25.7	24.2	24.3429	91.6	63.8889	76.1429	77.1667	28.58	29.2889	27.9857	28.3	23.28	23.6778	22.8714	23.0833
1987	11	12	33.2	22.1818	11.0182	24.2909	31.4182	26.5778	27.1444	23.4	25.7091	24.84	24.66	92	62.9	84.625	80.125	28.06	29.12	29.8625	28.8875	22.97	23.55	24	23.45
1987	11	13	32.725	22.4364	10.2886	24.5333	31.5667	27.24	27.66	23.6909	26.3818	24.35	24.8125	92	66.3636	76.875	77	28.6273	30.8545	28.3	29.075	23.3091	24.5364	23.1	23.55
1987	11	14	32.5333	22.5167	10.0167	24.6833	31.15	26.68	27.29	23.5455	26.0545	24.5333	24.7	89.8182	66.9091	82.125	79.25	28.1455	30.3091	29.075	29.1	23.0273	24.2545	23.5625	23.5625
1987	11	15	32.8222	22.3091	10.5131	24.4545	31.4167	27.32	27.6556	23.5	26.2	24.52	24.85	90.7778	67.3636	79.4444	79.5	28.25	30.6364	28.8222	29.1625	23.07	24.4364	23.4	23.625
1987	11	16	32.45	22.6727	9.77727	24.0833	31.2833	26.96	27.4	23.28	25.6091	24.3	24.5286	91.7	64.4545	78.625	77	27.88	29.1818	28.325	28.5571	22.87	23.6	23.1125	23.2429
1987	11	17	33.0286	22.6727	10.3558	24.5636	31.3091	26.6222	27.1667	23.6364	26.2727	24.68	24.76	92.8	67.5	84.375	81.625	28.52	30.77	29.6125	29.375	23.25	24.46	23.825	23.7
1987	11	18	33.0857	22.84	10.2457	24.2	31.3818	26.8889	27.2889	23.6182	26.3818	24.475	24.6571	93	68	82	80.8333	28.6	31.14	28.9333	28.9167	23.29	24.7	23.45	23.4833
1987	11	19	32.9	22.84	10.06	24.8909	31.4636	27.0444	27.4667	23.9455	26.1818	24.56	24.8222	90.5556	66.3	81.375	80.125	28.84	30.28	28.975	29.175	23.41	24.24	23.4625	23.6125
1987	11	20	32.8	22.52	10.28	24.5455	31.5636	27.38	27.73	23.8	26.2364	24.52	24.85	93.3	66.7	78.2222	79.4444	28.93	30.66	28.8222	29.4444	23.46	24.45	23.4111	23.7556
1987	11	21	33.6	22.68	10.92	24.22	31.86	26.8667	27.7	23.3111	26.2	24.525	24.76	91.8571	65	82.1429	79.4	27.85	30.5111	29.1143	29.34	22.8375	24.3778	23.5714	23.7
1987	11	22	32.6889	22.3167	10.3722	23.8909	31.7091	27.4727	27.75	23.1111	25.84	24.5556	24.4	94.5556	63.7	77.6667	77.625	27.8444	29.51	28.7222	28.4	22.8556	23.8	23.3333	23.1625
1987	11	23	33.225	22.2182	11.0068	23.8545	31.4667	27.0909	27.49	23.16	25.8545	24.42	24.4778	93.1	64.4545	79.5	78.3333	27.82	29.6091	28.73	28.6222	22.82	23.8455	23.32	23.2667
1987	11	24	32.8444	22.25	10.5944	24.2909	31.66	27.0545	27.58	23.46	25.9778	24.5	24.7222	93.2	62.8889	79.9	78.5556	28.37	29.6667	28.92	29.0889	23.13	23.8556	23.47	23.5444
1987	11	25	32.525	22.3333	10.1917	24.1333	30.7	26.5	26.8556	23.4	25.8667	24.7333	24.6125	93.625	68.5556	86.4444	83	28.2875	30.0667	29.9444	29.35	23.075	24.1111	24.0444	23.7125
1987	11	26	31.8667	22.2364	9.6303	24.28	29.8444	26.3111	26.6444	23.6	25.375	24.275	24.5857	94.5	70.75	83.25	83.125	28.7556	29.4625	28.8	28.95	23.3778	23.75	23.4	23.4875
1987	11	27	32.425	22.4667	9.95833	23.8222	31.4222	27.1111	27.3667	23.275	26.15	24.475	24.625	95	64.625	79.75	79.625	28.2125	30.2625	28.8	29.075	23.0375	24.2125	23.4125	23.5625
1987	11	28	31.9714	22.5636	9.40779	24.0444	31.2222	27.35	27.5125	23.5	26.175	24.6857	24.7857	94.875	64.875	78.8571	79.1429	28.5625	30.3	29.1143	29.3143	23.2375	24.225	23.5857	23.7
1987	11	29	31.825	22.6364	9.18864	24.34	30.6667	26.86	27.2556	23.75	25.975	24.6667	24.7286	92.75	68.875	83.8889	80.8571	28.7625	30.425	29.5778	29.3857	23.3875	24.3125	23.8333	23.7286
1987	11	30	32.4857	22.75	9.73571	23.9818	31.7273	27.38	27.66	23.2444	25.82	24.4222	24.3571	92.5	63.3	78.5556	78.125	27.9778	29.47	28.5556	28.8	22.9111	23.75	23.2333	23.375
1987	12	1	33.1778	22.3273	10.8505	24.0909	31.6545	26.6364	27.2818	23.0545	25.9455	24.1778	24.4222	91.8182	63.9091	80.8889	78.8889	27.5	29.7455	28.4333	28.6222	22.6455	23.9091	23.1667	23.2889
1987	12	2	33.375	22.3545	11.0205	24.0727	31.4909	26.56	27.13	23.1455	25.8182	24.5333	24.625	91.9	64.3636	81.75	79.875	27.7273	29.5364	28.775	28.7125	22.7727	23.8	23.3875	23.3125
1987	12	3	32.125	21.58	10.545	23.7818	30.8182	25.86	26.54	23	25.2636	23.88	24.1556	93.1	64.5455	83.5556	80.7778	27.6091	28.5364	27.8444	28.0556	22.7	23.2273	22.8	22.9556
1987	12	4	32.575	21.9818	10.5932	23.8909	31.1111	26.5556	27.2	22.9273	25.7	24.2667	24.4125	91.3	64.8889	80.625	79.125	27.3818	28.9	28.1375	28.2125	22.5273	23.3889	23	23.0375
1987	12	5	32.9111	21.8364	11.0747	23.4727	30.9636	27	27.1182	22.74	25.4364	24.0909	24.1333	92.7778	65.5455	79.7273	79.7	27.14	28.8818	28.1636	28.1	22.41	23.4273	22.9727	22.97
1987	12	6	32.125	21.9636	10.1614	23.4727	30.7273	26.46	26.83	22.5818	25.2545	23.8667	24.1375	92.2	65.4545	79.7778	79.5556	26.8545	28.6	27.7556	28.0444	22.2182	23.2273	22.7667	22.9222
1987	12	7	33.475	21.8727	11.6023	23.5818	31.8727	28.2222	27.9556	22.6909	25.3636	24.1	21.5889	92.2	59.6364	72.125	75.125	27.0364	28.1091	27.4	27.7125	22.3273	22.9727	22.5375	22.7125
1987	12	8	33.6	21.8364	11.7636	23.9455	32.4	26.9091	27.5455	22.9636	25.9167	24.26	24.4	91.4	60.6667	80.7	78.2	27.4545	29.2417	28.53	28.56	22.5636	23.5833	23.22	23.21
1987	12	9	33.26	21.6083	11.6517	23.7455	31.7667	27.2667	27.6636	22.6	25.6667	24.4909	24.3556	90.1	62.0833	80.6364	77.4	26.7364	28.925	28.9727	28.12	22.1364	23.45	23.4545	22.95
1987	12	10	33.22	21.6833	11.5367	23.3	31.65	27.0667	27.2917	22.6182	25.35	24.52	24.1	91.5455	61.1667	81.6	78.2	26.8909	28.2667	29.1	28.02	22.1818	22.9833	23.53	22.86
1987	12	11	33.5111	20.55	12.9611	22.9167	32.2	26.4167	26.9833	22.2182	25.05	23.98	23.75	92.5455	56.5	81.4	76.8	26.2364	27.1	28.13	27.17	21.8182	22.3333	22.98	22.39
1987	12	12	32.88	20.65	12.23	23.2167	31.9167	26.6333	27.1083	22.3	25.3333	23.9455	23.93	92	59.75	80.2727	77.5455	26.4167	27.975	27.9	27.4364	21.9167	22.8917	22.8273	22.5364
1987	12	13	33.2	21.2167	11.9833	23.5231	31.7846	26.55	27.1	22.6	25.8	24.1636	24.1364	92.5385	62.6154	81.7273	79	26.8769	29.2923	28.5091	28.1182	22.2231	23.6538	23.1909	22.9727
1987	12	14	33.4667	21.0833	12.3833	23.0462	32.2923	26.9455	27.3455	22.3077	25.4	24.0727	23.9091	93.9231	57.9231	79.9091	77	26.5308	27.9538	28.1545	27.5091	21.9923	22.8308	22.9273	22.5545
1987	12	15	33.7333	21.3333	12.4	22.7667	32.5692	27.0833	27.5	21.9	25.4077	24.2909	23.8091	92.8333	56.6154	79.7273	76.0909	25.8083	27.8154	28.4818	27.2091	21.5333	22.7154	23.1	22.3636
1987	12	16	33.4222	20.5167	12.9056	22.3231	32.4	26.5667	27	21.5846	25.5077	23.7167	23.5917	93.8462	58.1538	80.0833	77.0833	25.4077	28.1462	27.5917	26.975	21.2462	22.9538	22.575	22.225
1987	12	17	32.95	20.4364	12.5136	22.1833	32.3167	26.52	27.0556	21.3667	25.5385	23.4333	23.3727	93.3333	59.5833	78.9	76	24.9917	28.7083	27.21	26.7333	20.9917	23.2667	22.39	22.1111
1987	12	18	33.7778	20.7273	13.0505	22.8769	32.8923	26.9	27.4417	21.6769	24.9833	23.5167	21.6417	89.5	53.5833	76.1667	72.6364	25.2154	26.525	26.8	26.3273	21.1538	21.9417	22.1833	21.8273
1987	12	19	33.6	20.5455	13.0545	22.6167	32.8	26.8	27.3545	21.6833	25.1167	23.5	23.3222	90.8	54.25	76.75	74.2727	25.4333	26.9083	26.8167	26.5	21.275	22.1667	22.1833	21.9636
1987	12	20	33.4444	20.3667	13.0778	22.4154	32.6923	27.0667	27.3333	21.4154	25.1538	23.6182	23.32	91	54.9231	74.8182	73.1818	24.9462	27.0385	26.8727	26.0909	20.9538	22.2615	22.2273	21.7091
1987	12	21	34.1111	20	14.1111	22.4923	32.9692	26.5167	27.1667	21.2154	25.2769	23.7333	23.35	89.7692	54.5385	79.75	74.0833	24.4385	27.2	27.575	26.225	20.6462	22.3538	22.65	21.7667
1987	12	22	34.2222	19.9833	14.2389	21.9846	33.1538	26.8364	27.2	20.9846	25.2615	23.4889	23.3333	91.9231	53.5385	77.5556	74.2222	24.2923	27.0308	26.9222	26.2889	20.5231	22.2538	22.2556	21.8
1987	12	23	34.3333	19.9667	14.3667	22.0364	33.1667	26.8364	27.19	20.8182	24.8	23.4	23.1	89	50.9167	76.4	72.4444	23.8727	25.8167	26.64	25.4444	20.2636	21.5583	22.09	21.3
1987	12	24	34.28	20.4	13.88	23.0923	32.7692	27.0364	27.4273	21.3385	25.5833	23.5455	23.48	86.3077	56.8333	75.4545	73.6	24.2923	28.1333	26.8	26.47	20.5615	22.9667	22.1273	21.91
1987	12	25	34.7556	19.76	14.9956	23.2333	33.0308	27.2182	27.6727	21.65	25.5077	23.62	23.39	87.25	55.4615	74.6	71	24.8833	27.7154	26.79	25.95	20.9583	22.7	22.12	21.59
1987	12	26	34.6889	19.64	15.0489	22.7273	33.1846	27.4364	27.8889	21.4364	25.2	23	23.2333	89.6364	53.1538	70.2727	70.3333	24.7545	26.8077	25.2455	25.5889	20.8545	22.1615	21.1182	21.3778
1987	12	27	34.66	20.2	14.46	22.8769	33.2462	27.75	28.0167	21.4615	25.4615	23.4667	23.4667	88.7692	54.0769	71.0833	70.5833	24.7154	27.4615	26.1167	26.0167	20.8538	22.5462	21.75	21.6667
1987	12	28	34.4667	20.1833	14.2833	22.6462	32.9692	28.1818	28.1	21.3846	25.0154	23.75	23.35	90.0769	53.3077	68.6364	69.9091	24.6923	26.5077	26.1545	25.7	20.8462	21.9692	21.7091	21.4727
1987	12	29	34.82	19.8167	15.0033	22.5833	33.2615	27.7556	27.8556	21.3333	25.4917	23.28	23.4	89.9167	54	68.3333	69.75	24.5917	27.5083	25.2667	25.5625	20.775	22.575	21.1778	21.3875
1987	12	30	34.34	19.9167	14.4233	22.3	32.4615	27.4833	27.5545	20.9231	24.8769	23.4833	23.31	88.5	55	72.5833	72.1818	24.3333	26.5077	26.4167	25.7091	20.5667	21.9385	21.85	21.4182
1987	12	31	34.34	20.88	13.46	22.5333	33.1833	27.6545	27.5556	21.4667	25.1833	23.8364	23.0375	90.4545	52.9167	73.8182	72.4444	24.9917	26.7833	27.1182	25.8667	20.9833	22.15	22.3	21.5222
1988	12	31	20.8987	18.2	2.69866	22.6	31.4	26.8	26.9	22	25.4	24.2	23.9	95	62	81	79	26	28.4	28.5	27.6	21.8	23.2	23.2	22.7

## Sheet: 1988
						Temperature				Temperature				Relative Humidity				Pressure				Dew temperature
Year	Month	Day	Maximum	Minimum	Max-Min	1899-12-31 07:00:00	1899-12-31 13:00:00	1899-12-31 19:00:00	Average	1899-12-31 01:00:00	1899-12-31 13:00:00	1899-12-31 19:00:00	Average	1899-12-31 01:00:00	1899-12-31 13:00:00	1899-12-31 19:00:00	Average	1899-12-31 07:00:00	1899-12-31 13:00:00	1899-12-31 19:00:00	Average	1899-12-31 07:00:00	1899-12-31 13:00:00	1899-12-31 19:00:00	Average		Month	Taverage	Hraverage
1988	1	1	35.1778	20.4909	14.6869	23.8308	33.8308	28.1538	28.5077	22.2462	24.9	23.6182	23.5455	87.4615	49.25	70.6364	68.4545	25.8923	25.6333	26.3182	25.7727	21.5846	21.3917	21.8636	21.5091		January	28.2635	69.4116
1988	1	2	35.4182	20.42	14.9982	23.0615	34.1167	27.5455	28.01	21.8462	25.18	23.8154	23.78	90.2308	48.8	73.5455	71.125	25.4538	26.08	26.8636	26.425	21.3385	21.72	22.2182	21.9375		February	28.4878	69.3319
1988	1	3	35.16	19.7636	15.3964	22.3692	33.6	28.7091	28.2778	21.5846	25.45	23.5077	23.4583	93.4615	52.3636	65.5455	69.5556	25.3385	26.8727	25.6636	25.4111	21.2462	22.1818	21.4091	21.2667		March	28.9822	70.4991
1988	1	4	34.76	20.14	14.62	22.2769	33.7692	28.45	28.2583	21.7167	25.1	23.8667	23.46	92.9167	50.6667	68.75	70	25.475	26.275	26.6167	25.88	21.3667	21.85	22.0583	21.61		April	28.8478	76.5179
1988	1	5	34.46	20.82	13.64	22.9385	33.2769	28.4308	28.2846	21.8	25.4154	23.8154	23.6769	90.6154	53.7692	69.3077	71.3077	25.4385	27.3615	26.5154	26.4385	21.3	22.4846	22.0077	21.9308		May	28.2226	80.4839
1988	1	6	33.3455	21.4	11.9455	23.6182	32.6462	27.7077	27.8818	22.2364	24.9538	23.9167	23.7	87.8	54.6154	72.75	70.6	25.9636	26.5308	27.1083	26.06	21.6727	22.0154	22.325	21.73		June	28.4515	78.2582
1988	1	7	33.4833	20.5455	12.9379	22.1231	31.9231	27.3231	27.1846	21.4	24.1846	23.4	23.2273	93.4167	53.7692	73.5	74.25	25.1	25.2077	26.3917	25.6167	21.0769	21.0538	21.9	21.375		July	28.3049	76.4019
1988	1	8	34.4333	20.58	13.8533	22.0769	33.0923	28.3077	27.9538	21.2692	24.6	23.6462	23.2583	92.75	50.4615	68.3846	70.7692	24.8538	25.3846	26.1923	25.4923	20.9	21.2615	21.7846	21.3231		August	28.0407	78.2679
1988	1	9	34.5667	20.0182	14.5485	21.4667	33.4	28.0909	27.81	20.6833	24.7538	23.5556	23.2222	93.25	50.0769	67.7778	70.8889	23.9583	25.5692	25.8667	25.5556	20.3083	21.3692	21.6111	21.4111		September	27.711	80.1821
1988	1	10	34.9636	19.7	15.2636	21.4769	33.7692	28.1231	27.8769	20.5692	25.1385	23.5833	23.0917	92.3846	50.5385	69.1667	70.8333	23.7	26.3308	26.1167	25.4167	20.1615	21.8154	21.7583	21.2667		October	27.2922	81.7451
1988	1	11	34.8	19.1455	15.6545	21.5385	33.8769	28.7231	28.2308	20.7692	24.9077	23.4833	23.025	93.4615	48.5385	64.8333	68.6667	24.0846	25.6769	25.45	25	20.4154	21.4	21.3333	21		November	27.3545	79.7061
1988	1	12	34.3091	20.3455	13.9636	21.8	33.2308	28.2923	27.9154	20.8923	24.6769	23.2462	22.9308	92.5385	50.3077	65.9231	69.6923	24.1385	25.5077	25.2077	24.9538	20.4692	21.2846	21.1769	20.9846		December	27.3713	75.5707
1988	1	13	34.5455	19.2727	15.2727	21.3077	33.25	27.6154	27.6833	20.2462	24.9818	22.6308	22.67	90.25	51	66.5385	68.5455	23.1308	26.1818	24.2385	24.6091	19.7462	21.7182	20.5154	20.7364
1988	1	14	34.9333	19.2545	15.6788	21.15	33.8308	28.0154	27.7083	20.2333	24.3538	22.9846	22.23	90.9	46.3077	66.2308	68.5	23.1917	24.2615	24.8077	24.1833	19.7833	20.5154	20.8615	20.4583
1988	1	15	34.7636	19.4	15.3636	21.6	33.6545	27.9538	28.0818	20.3077	24.3091	22.8	22.59	89.4615	46.6364	66.1818	66.9	23.0692	24.3	24.4	24.07	19.7077	20.4818	20.6364	20.39
1988	1	16	34.5167	19.64	14.8767	21.8769	33.5167	28.3385	28.2167	20.8	24.55	23.8	23.1167	91	48.3333	69.7692	69.5	23.9615	24.975	26.5385	25.2167	20.3231	20.975	22.0154	21.1417
1988	1	17	34.7667	19.5636	15.203	21.8692	34.15	28.6615	28.4083	21.25	24.8	23.6308	23.1833	92.3333	46.9167	67	67.1818	24.7333	25.125	25.9385	24.7636	20.85	21.05	21.6	20.8636
1988	1	18	35.18	20.8444	14.3356	22.2545	33.9818	28.4167	28.0875	21.3091	25.1636	23.8	23.6714	92.0909	49.7273	69.4545	72	24.8364	26.1818	26.4636	26.4429	20.8818	21.7727	21.9182	21.9286
1988	1	19	35.5333	19.6182	15.9152	22.06	34.3167	28.9077	28.23	20.52	25.1	23.7692	22.95	87.2	47.9167	66.6923	67.5	23.25	25.8083	26.0769	24.78	19.81	21.5833	21.7231	20.88
1988	1	20	35.3818	20.1273	15.2545	22.65	33.8333	28.5385	28.3818	21.0769	25.2	23.6167	23.36	87.1818	50.25	68.5	68.1	24.225	26.3917	26.1	25.36	20.5333	21.9083	21.7083	21.27
1988	1	21	35.1455	20.5667	14.5788	22.5455	34.1	28.9	28.6111	21.2909	25.2545	23.65	23.2714	88.8	50	65.5833	68.875	24.5727	26.4636	25.7917	25.6375	20.7545	21.9091	21.5167	21.3875
1988	1	22	35.2	20.34	14.86	23.2167	33.9333	28.6462	28.9364	22.0333	25.6667	23.9333	24.0444	89.3636	52.1667	68.3333	69.5	25.8	27.55	26.725	26.94	21.5333	22.6167	22.1083	22.27
1988	1	23	35.1091	19.74	15.3691	22.3	33.7167	28.1385	28.2091	21.3	25.1833	23.3846	23.05	91.0909	50.5	68.3846	69.7273	24.825	26.4917	25.7615	25.5364	20.8583	21.8917	21.4	21.2909
1988	1	24	35.25	20.3	14.95	22.5385	33.8769	29.22	28.7	20.9167	25.4769	23.68	23.3556	88.1667	51.5385	67.8889	68.75	23.9167	27.0923	26.2778	26	20.2667	22.3	21.8333	21.6375
1988	1	25	35.3273	19.6727	15.6545	22.3692	33.7538	29.3167	28.7167	21.4308	25.2769	23.4615	23.3923	92.4615	51.3846	60.4167	67.6667	25.0538	26.6846	24.4417	25.275	21.0154	22.0615	20.6	21.1417
1988	1	26	35.44	19.2182	16.2218	23.0545	33.8727	28.5273	28.9	21.7273	25.4182	24	23.8667	89.4545	51.7273	68.5	68.625	25.2182	26.9364	26.33	26.1625	21.1636	22.2091	21.79	21.725
1988	1	27	35.15	19.7636	15.3864	22.45	33.2769	28.6667	28.2727	21.3833	25.2462	23.6615	23.55	91.1667	53.0769	65.8333	70.6364	25.0083	26.8846	25.625	26.1455	20.925	22.1769	21.3917	21.7091
1988	1	28	35.2364	19.85	15.3864	22.5692	33.5077	28.6923	28.3692	21.2923	25.1667	23.2833	23.2273	89.4615	51.75	63.5833	68.4545	24.6538	26.525	24.9917	25.3727	20.7231	21.9583	20.9417	21.1818
1988	1	29	34.82	20.6364	14.1836	22.0667	33.45	28.8923	28.3818	21.1833	25.2167	23.5846	23.3636	92.5	52.1667	65.1538	70.1818	24.675	26.7583	25.6538	25.8182	20.775	22.0417	21.4	21.5091
1988	1	30	35.4167	20.52	14.8967	22.8308	34.2154	28.8923	28.7154	21.7077	25.3846	23.2308	23.4308	90.8462	49.7692	63.1538	67.8462	25.3538	26.6538	24.8231	25.6077	21.2308	22.0231	20.9077	21.3769
1988	1	31	35.3833	20.4	14.9833	23.1818	34.7	29.2538	29.3667	21.6727	25.6667	23.4308	23.9	88.0909	49.3333	62.8462	67.125	24.9818	27.1111	25.0615	26.3125	21.0273	22.3	21	21.8
1988	2	1	35.05	20.575	14.475	22.3833	34.0364	28.0364	28.29	21.5818	24.9	23.78	23.4333	92	48.7	70.3	69.4444	25.2364	25.59	26.63	25.7556	21.1636	21.31	22.04	21.4444
1988	2	2	35.2444	20.8333	14.4111	22.1	33.6182	28.3455	28.38	21.32	25.4	23.76	23.6625	91.2	53.1	69.3	70.25	24.76	27.15	26.44	26.2875	20.85	22.31	21.92	21.8
1988	2	3	35.1778	20.6	14.5778	22.5	33.7833	27.9	28.01	21.4364	25.2909	23.6	23.4111	90.3636	51.9091	70.5556	71.1111	24.8455	26.7818	26.4	26.0556	20.9091	22.1182	21.8556	21.6556
1988	2	4	35.275	21.425	13.85	23	33.2333	28.7818	28.4727	21.8	24.8545	23.46	23.2444	92.4	50.6364	63.3	68.2222	25.68	25.9545	25.3	25.4222	21.42	21.5455	21.14	21.2222
1988	2	5	35.4	21.55	13.85	22.5833	33.3833	28.6	28.3364	21.56	25.0364	23.58	23.2111	92.7	52.0909	67.3	68.6667	25.27	26.4182	25.87	25.2889	21.17	21.7818	21.49	21.1333
1988	2	6	34.7714	21.55	13.2214	22.5167	32.85	28.0818	27.9364	20.86	25.3818	23.12	23.0556	88.8	55.6364	64.8	68.6667	23.82	27.5091	24.92	25.1556	20.24	22.5727	20.98	21.1
1988	2	7	35.1429	21.05	14.0929	22.9333	33.6667	28.7091	28.5	21.56	25.6364	24.26	23.825	89.2222	52.2727	68.7	69.2222	25.07	27.5	27.26	26.2111	21.03	22.5818	22.41	21.7889
1988	2	8	34.9333	21.7	13.2333	23.6	33.6636	27.9818	28.52	22.76	25.5333	24.1778	24.1571	92.4	54	73.8889	74.2857	27.15	27.5111	27.6111	27.5571	22.38	22.6333	22.6333	22.6143
1988	2	9	34.4222	21.9333	12.4889	23.5	33.2182	28.6364	28.46	22.62	25.925	24.2667	24.3	91.4	57.375	70.7778	73.5	26.79	28.8125	27.5333	27.7833	22.19	23.4	22.5889	22.8
1988	2	10	35.5	21.975	13.525	23.5091	33.5167	28.3	28.4889	22.5273	25.7455	23.84	20.3333	91.4	54.7273	71.6	72.6	26.7545	28.1636	26.98	27.54	22.0909	22.8909	22.24	22.56
1988	2	11	35.1778	22.375	12.8028	23.2167	33.3091	28.9273	28.71	22.1636	25.7455	23.62	23.7556	89.4	55.3636	64.3	69.1	26.0545	28.1455	25.72	26.37	21.6455	22.9818	21.44	21.87
1988	2	12	35.5556	22.175	13.3806	23.5167	33.55	28.4667	28.5556	22.5818	25.5636	23.55	23.9125	90.9091	53.4545	67	70.7143	26.7182	27.5545	26.0429	26.8571	22.1091	22.5545	21.6714	22.1857
1988	2	13	35.6	21.6286	13.9714	23.4833	33.2167	28.6	28.4727	22.4	25.3818	23.82	23.7778	91.2	54.3636	67.4	70.3333	26.4	27.3273	26.38	26.4444	21.96	22.4727	21.89	21.9333
1988	2	14	35.475	21.1333	14.3417	23.5167	33.6333	28.4364	28.5455	21.6545	25.2364	23.56	23.5	84.8182	50.0909	65.7	67	24.7	26.4545	25.77	25.71	20.8091	21.8909	21.52	21.45
1988	2	15	35.1429	21.275	13.8679	23.0167	33.76	28.3818	28.33	21.6545	25	23.5778	23.225	88.3636	47.8889	66.1111	67	25.0545	25.7	25.7667	25.175	21.0182	21.3778	21.5556	21.1125
1988	2	16	35.9778	20.9143	15.0635	23.0833	34.25	28.8545	28.8	21.6909	25.0727	23.76	23.41	88.3636	46.9091	65	66.1	25.0545	25.6727	25.96	25.3	21.0364	21.3273	21.6	21.18
1988	2	17	35.875	21.4286	14.4464	23.4364	33.9636	28.875	28.8125	21.86	25.36	23.4857	23.3857	87	49.7	63	64.8571	25.19	26.62	25.2714	25.2	21.16	22.03	21.2	21.1571
1988	2	18	35.9667	21.9333	14.0333	23.4727	34.0364	28.66	28.7	22.04	25.56	23.8222	23.7111	88.7	50.2	66.8889	68.2222	25.69	27.05	26.2667	26.1	21.44	22.33	21.8111	21.7222
1988	2	19	35.4857	21.8286	13.6571	23.6	33.6727	28.62	28.6	22.44	25.34	23.9333	23.6875	89.2222	51.1	67.8889	69.4444	26.45	26.79	26.6111	26.3778	21.93	22.15	22.0444	21.9
1988	2	20	35.55	21.2333	14.3167	23.3818	33.9818	28.6222	28.6222	21.92	25.62	23.95	20.825	84.75	51.9	67.875	68	25.34	27.42	26.5625	26.0375	21.27	22.48	21.9625	21.65
1988	2	21	35.65	20.8	14.85	23.6	34.12	29.8222	29.2875	22.2222	25.34	24.275	23.8714	88.5556	49.9	64.125	66.2857	25.8556	26.54	26.7	26.1286	21.6111	22.01	22.0625	21.7429
1988	2	22	36	21.7143	14.2857	23.8364	34.24	29.1333	29.1	22.08	25.8	23.975	23.875	85.3	50.5556	65.875	66.625	25.33	27.5222	26.4625	26.275	21.26	22.6333	21.9	21.8375
1988	2	23	36.2857	20.9333	15.3524	23.2	34.02	28.45	28.6143	21.6	25.3556	23.4	23.35	87	49.5556	68.8333	68.5	24.79	26.5556	25.7833	25.5167	20.9	22.0222	21.3833	21.3
1988	2	24	35.575	21.5667	14.0083	23.66	33.4	28.75	28.4714	21.88	25.58	23.6	23.5857	86	53.7	66.7143	69.1429	25.15	27.63	25.9714	26.1714	21.06	22.63	21.5429	21.6571
1988	2	25	34.9	22.0286	12.8714	23.2222	33.44	28.2889	28.0857	21.4667	24.85	23.2857	22.9833	85.8889	53.5	67.7143	70.3333	24.6333	26.1625	25.4857	25.1667	20.6556	21.6	21.0429	20.9
1988	2	26	35.0286	21.6571	13.3714	23.1	33.3	28.5333	27.9	21.9111	24.9111	23.4857	23.1	90.1111	51.5556	66.8571	71	25.7333	26.1556	25.8	25.5667	21.3667	21.5556	21.4	21.1833
1988	2	27	35.55	21.8286	13.7214	23.0909	33.8	28.5	28.2	21.88	25.2222	23.4571	23.3857	89.1	52.625	68.5714	71.6667	25.57	27.5125	25.9857	26.8833	21.3	22.6125	21.5429	22.1833
1988	2	28	35.6286	21.55	14.0786	24.04	34.18	28.1556	28.4571	22.54	25.925	23.7714	24	88.4	52.375	71.4286	71	26.45	28.025	26.8429	27.05	21.92	22.7625	22.0857	22.1667
1988	2	29	35.3333	23.4	11.9333	24.2667	33.5333	28.5333	28.6667	22.7	25.8	25.1	24.55	80	56.5	71.5	69.5	25.9	28.3	29.1	27.75	21.65	23.1	23.55	22.8
1988	3	1	35.6667	22.5429	13.1238	24.4545	34.04	28.6667	29.0857	23.3636	25.9	24.6857	24.3	89.5	51.625	73.7143	68.8	27.82	27.825	28.5857	26.78	22.8	22.8	23.2571	22.22
1988	3	2	34.725	22.5143	12.2107	23.98	33.4364	29.2667	29.6143	23.0444	25.42	23.8	24.2167	89.8889	53.9	64.875	67.1667	27.3667	27.26	26.0125	26.8333	22.5111	22.48	21.675	22.2167
1988	3	3	35.4	21.7143	13.6857	24.3455	34.1455	28.6667	28.8667	22.9273	25.6	24.3714	24.25	88	50.8	71.8571	70.5714	27.18	27.14	27.8	27.0143	22.4	22.38	22.7714	22.3286
1988	3	4	36.2	21.5667	14.6333	23.9667	34.1455	29.2	29.11	22.8909	25.88	24.2857	24.2286	90.2727	52.2	69	70.1429	27.1727	27.9	27.3714	27.2429	22.3818	22.87	22.5429	22.4429
1988	3	5	35.8	22.4571	13.3429	24.3455	33.8818	28.3778	28.5625	23.36	25.86	24.2	24.35	91.2222	53.9	74	77	28.09	28.13	27.7	28.58	22.97	23	22.7333	23.26
1988	3	6	35.725	22.2286	13.4964	24.4	33.78	29.0222	28.875	23.2182	25.8889	24.425	24.4286	88.5	55	67.5	70.8571	27.32	28.2778	27.4375	27.6571	22.48	22.9889	22.5375	22.6429
1988	3	7	35.35	22.825	12.525	24.1167	34.26	28.8	29.0111	22.8727	25.9111	24.375	24.175	89.3636	53.1111	67.625	69.375	27.1273	28.0556	27.3625	27.05	22.3182	22.8111	22.5	22.2625
1988	3	8	35.95	22.65	13.3	24.2727	34.36	28.2667	28.875	23.14	25.9111	24.025	24.2286	90.3	51.7778	69.25	69.1429	27.56	27.8778	26.9625	27.1	22.65	22.8111	22.2625	22.3571
1988	3	9	35.4857	22.4	13.0857	24.5167	33.7455	29.2	29.1222	22.74	25.76	24.1778	24.025	87.8	53.6	67.1111	69.875	26.77	27.85	26.8778	26.9625	22.1	22.74	22.2333	22.175
1988	3	10	35.6571	21.3	14.3571	23.9333	34.3091	29.42	29.26	22.5273	25.96	24.1778	24.2667	87.1818	52.8	64.4444	68.8889	26.3091	28.14	26.5778	27.1667	21.8364	22.9	22.0222	22.3556
1988	3	11	35.2286	22.5	12.7286	24.0333	33.5455	28.78	28.73	22.8	26.06	24.2667	24.3	88.4545	57.1	69.4444	71.8889	26.8727	29.07	27.3667	27.6444	22.2	23.34	22.5111	22.6
1988	3	12	35.55	22.8571	12.6929	24.5818	33.52	28.98	29.0625	23.1636	25.8889	24.875	24.6857	89	57	70.5	70.8571	27.4727	28.4778	28.625	28.1286	22.5818	23.1778	23.2125	22.9429
1988	3	13	35.3714	22.7143	12.6571	24.5636	34.2	29.38	29.55	23.4182	25.8889	24.875	24.8429	91.0909	53.3333	68.375	69.7143	28.1545	28.0556	28.3625	28.2	22.9636	22.9333	23.05	22.9714
1988	3	14	35.85	22.4286	13.4214	24.5667	32.8545	28.4	28.6111	23.0545	25.44	24.0286	23.9	84.9	57.4	72.8571	72.4286	27.0091	27.83	27.3	27.1857	22.3091	22.78	22.4857	22.3857
1988	3	15	34.4286	22.5143	11.9143	23.9667	32.7091	28.5	28.36	23.2545	25.68	24.0667	23.7667	92.1818	59.2	73.6667	74	28.0182	28.58	27.5	26.8833	22.8727	23.16	22.6167	22.2
1988	3	16	35.425	21.76	13.665	24.6545	33.1333	28.68	28.7143	23.1091	26.025	24.4	24.1	88	58.375	69.625	70.3333	27.3182	29.15	27.7125	27.0833	22.4909	23.5625	22.6625	22.3667
1988	3	17	35.8571	22.48	13.3771	24.0364	33.3	28.62	28.6778	23.02	25.6222	24.65	24.1	89.5556	55.3333	72.75	72.125	27.41	27.9111	28.4	27.5125	22.52	22.8778	23.15	22.625
1988	3	18	34.8571	21.7714	13.0857	23.9333	33.2545	28.7111	28.6444	22.7636	25.56	24.3333	23.9833	91	56.1	69.5	70	26.9818	27.84	27.5333	26.7333	22.2818	22.74	22.6167	22.1167
1988	3	19	36.3	22.0286	14.2714	24.0364	34.1455	29.32	29.28	23.24	25.92	25.2	24.7286	91.3333	52.7	69.375	71	27.91	28.02	29.025	28.3625	22.87	22.91	23.4875	23.1125
1988	3	20	35.6571	22.4857	13.1714	23.9833	33	28.75	28.67	23.1818	26.02	24.875	24.4143	90.9	58.7	71	73.25	27.7727	29.19	28.7125	28.575	22.7727	23.5	23.2375	23.1875
1988	3	21	35.1714	22.6	12.5714	24.6833	33.1455	28.88	28.96	23.6	26.02	24.2	24.5	90.1	57.6	68.4286	73.1667	28.29	29	27.0714	28.0833	23.11	23.47	22.3571	22.95
1988	3	22	35.6	23.2	12.4	24.4833	33.6545	29.48	29.32	23.36	26.84	24.725	24.3667	91.5556	59.2	65.5	71.1429	28.15	30.89	27.8	28.3143	22.96	24.46	22.7375	23
1988	3	23	35.4	22.5714	12.8286	25.0833	33.76	29.8	29.6222	23.14	26.2889	24.7333	24.5286	85.3	54.4444	65.1111	67.1429	27.13	29.0889	27.7	27.5429	22.34	23.4778	22.7111	22.5571
1988	3	24	35.2	22.9	12.3	24.4333	33.5	28.3778	28.6444	22.56	25.92	24.225	23.9286	86.3	54.6	69.25	69.7143	26.3	28.38	27.275	26.7571	21.83	23.1	22.4625	22.1
1988	3	25	35.2667	21.96	13.3067	24.1833	33.8	28.225	28.6	22.32	26.1778	24.5714	24.3333	88	54.8889	71.8571	70.6667	26.08	28.8	28.2143	27.5333	21.68	23.3778	23.0143	22.5833
1988	3	26	35.6857	22.625	13.0607	24.35	33.2909	28.9	28.91	23.04	25.8	24.6	24.0571	89.7778	56.1	68.5556	70.75	27.47	28.36	27.9111	27.4375	22.56	23.1	22.7778	22.5375
1988	3	27	35.6857	22.3714	13.3143	24.1333	33.6727	28.86	28.93	22.8364	25.8	24.2	24.2444	90.5455	53.5	69.1111	70.8889	27.1182	28.03	27.2667	27.3667	22.3727	22.88	22.4222	22.4778
1988	3	28	36.525	22.8286	13.6964	24.6	34.14	29.55	29.3625	22.9818	25.3667	23.9	23.85	88	49.5556	64.6667	67.6667	27.1091	26.5667	26.0833	26.2333	22.3545	21.9556	21.6833	21.8
1988	3	29	36.9	22.9333	13.9667	24.76	34.08	29.25	29.2	22.9333	25.8889	24.4	24.0167	86.4444	52.6667	68.4286	68.1667	26.9111	28.0111	27.4429	26.65	22.2222	22.8333	22.5143	21.9833
1988	3	30	36	23.2333	12.7667	25.1636	33.6444	29.7714	29.55	23.73	26.6	24.68	24.55	89.3	59	66.2	69.25	28.49	30.1875	27.76	27.675	23.18	24.1125	22.68	22.65
1988	3	31	34.9	23.7667	11.1333	25.32	33.42	29.7667	29.86	23.8	26.3111	25	24.3	88	57.8889	65.25	73.5	28.6125	29.5889	28.2	30.6	23.2625	23.7	23	24.2
1988	4	1	33.85	22.5667	11.2833	24.5556	31.96	28.3714	28.5429	23.725	25.8444	24.8	25.05	91	63.6667	78	78	28.675	29.4222	29.34	29.42	23.325	23.7333	23.66	23.74
1988	4	2	35.025	22.9667	12.0583	25.0182	32.16	28.0889	28.6125	24.12	25.675	24.925	24.95	91.5	65.125	76.75	76.3333	29.33	29.225	29.3625	29.2	23.7	23.6	23.7125	23.6167
1988	4	3	34.225	23.2286	10.9964	24.7091	31.88	28.74	28.7778	23.54	26.04	25	24.8375	89.8	64.2	75.5	76.375	28.2	29.87	29.3875	29.125	23.01	23.97	23.6875	23.5625
1988	4	4	35.475	22.9	12.575	24.2364	32.6909	29.08	28.85	23.62	26.26	25	24.9167	92.8889	62.1	77	78.8571	28.65	29.98	29.5571	29.7571	23.29	24.05	23.8	23.9429
1988	4	5	35.5	23.4667	12.0333	25.62	33.42	28.5556	29.0556	24.15	26.5333	24.4667	24.96	88	59.2222	74.8333	74.8	29.1	30.1667	28.3333	29.1	23.55	24.1	23.0833	23.52
1988	4	6	34.7	23.0667	11.6333	25.1091	33.2545	29.04	29.14	23.9111	26.24	24.775	25	89.75	57.8	70.125	72.5	28.9222	29.46	28.325	28.775	23.4667	23.76	23.1125	23.35
1988	4	7	34.6286	23.0667	11.5619	25.4182	33.6909	28.8	29.22	23.8667	26.48	24.925	25.0714	89.6667	58.2	74.25	73.2857	28.7444	29.93	29.0375	29.0714	23.3556	23.98	23.4875	23.5286
1988	4	8	33.4571	23.0667	10.3905	25.4	32.8727	28.64	29.1	23.8286	26.06	24.8	24.85	90.8571	60.1	75	73.3333	28.7714	29.28	28.7875	28.6333	23.3714	23.67	23.4	23.2833
1988	4	9	35.0286	23.1	11.9286	25.0364	33.38	29.1	29.16	23.725	26.0444	24.825	24.78	90.2857	58	72.25	73.8333	28.65	28.9444	28.65	28.55	23.3125	23.4444	23.3	23.25
1988	4	10	34.6	23.8667	10.7333	25.76	33.56	28.88	29.3222	24.2857	26.2444	24.9778	25.04	91.8333	57.3333	73.4444	75.5	29.7571	29.2556	29.0667	29.3167	23.9429	23.6111	23.5333	23.6833
1988	4	11	34.8	23.4286	11.3714	25.5091	32.6909	29.12	29.13	24.175	26.36	25	25.0286	92.25	63.3	73.2222	74.8571	29.525	30.26	29.0667	29.2286	23.8	24.16	23.5111	23.5714
1988	4	12	34.275	22.9143	11.3607	25.3818	31.9455	28.16	28.42	24.2444	26.28	24.95	25.1286	89.75	63.9	78	77.25	29.5222	30.23	29.4375	29.6125	23.8	24.21	23.75	23.8625
1988	4	13	35.4286	23.2	12.2286	25.2909	33.3273	28.6889	29.0222	23.98	26.58	25.4286	25.5	89	60	75	74.1429	28.97	30.39	30.1857	29.8571	23.5	24.28	24.0714	23.9429
1988	4	14	34.825	22	12.825	25.18	32.9818	29.15	29.1429	24	26.54	25.2857	24.9333	90.5556	61.8	74.5714	73.5	29.0667	30.49	29.7429	28.9	23.5444	24.31	23.9286	23.4167
1988	4	15	34.7	23.4571	11.2429	25.6545	32.5273	28.5556	28.7444	24.2667	26.6222	25.2	25.3	90.3333	65.3333	75.875	78.6667	29.5333	31.1778	29.7875	30.2	23.7889	24.7333	23.9125	24.1667
1988	4	16	34.375	23.5143	10.8607	25.5273	32.5818	28.66	28.88	24.35	26.66	25.525	25.4167	92.5	64	76.875	78	29.9125	31.09	30.5375	30.3667	24.0125	24.64	24.3625	24.2167
1988	4	17	35.2	23.3714	11.8286	26.4	32.9091	28.96	29.37	24.6667	26.72	25.3333	25.64	90.6667	62	75.1111	76	30.25	30.94	29.8333	30.5	24.2	24.57	23.9333	24.34
1988	4	18	34.025	23.5429	10.4821	25.58	33.02	28.42	28.87	23.6571	26.4	25	24.95	85	62.25	76.4444	78.3333	28.3571	30.25	29.4111	29.5667	23.1	24.075	23.7444	23.7667
1988	4	19	34.15	22.9714	11.1786	24.98	33.1091	28.66	28.6667	23.775	26.3556	25.0222	25.08	89.1429	60.3333	74.2222	76.8333	28.7125	29.9778	29.2778	29.35	23.2625	24.0333	23.6	23.6667
1988	4	20	34.2	23.2	11	25.4909	32.68	28.62	28.9333	24.1333	26.1333	25.2571	24.88	91.1111	60.6667	73.7143	73	29.3778	29.5444	29.7286	28.7	23.7	23.6444	23.8286	23.18
1988	4	21	33.225	23.4333	9.79167	25.9455	32.0545	28	28.5	24.2667	25.62	24.6667	24.7	88.8889	62.9	76.6667	77	29.3667	28.87	28.8222	28.825	23.6889	23.37	23.3889	23.4
1988	4	22	34.725	23.5714	11.1536	25.8	33.22	28.62	29.0889	24.26	26.6667	25.2	25.4	89.2	61.6667	76	75.5714	29.4	30.8111	29.8375	30.0286	23.72	24.4778	23.9125	24.0286
1988	4	23	34.025	23.7143	10.3107	25.4727	32.4091	29.18	29.09	24.125	26.66	25.1556	25.2143	92.75	65	74.2222	78.1429	29.4875	31.23	29.4444	29.9857	23.7625	24.72	23.6889	24.0143
1988	4	24	34.6286	23.6571	10.9714	25.7091	32.8909	28.7556	29.1222	24.2	26.625	24.95	25.3	90	63	74.75	78.5	29.4	30.8625	29.2	30.15	23.6714	24.525	23.575	24.1
1988	4	25	33.25	23.5429	9.70714	25.4	32.1818	28.26	28.54	24.2	26.58	25.8571	25.4667	92.75	65	79.8571	79.3333	29.575	31.04	31.4857	30.5833	23.85	24.63	24.8429	24.35
1988	4	26	33.35	23.3714	9.97857	25.4364	32.1091	27.68	28.24	24.25	26.48	25.1	25.75	94.375	65.1	81.3333	81	29.825	30.87	30.1833	31.25	24	24.54	24.1667	24.775
1988	4	27	34	23.5333	10.4667	25.66	31.8889	28.0222	28.4222	24.25	26.1429	25	25.16	89.625	63.4286	77	77.4	29.3875	30.0286	29.4	29.74	23.7375	24.0714	23.7333	23.92
1988	4	28	31.72	23.5429	8.17714	25.02	31.22	27.9556	28.0111	24.1	26.0222	25.3143	25.02	95.3333	65.4444	77.8571	80.8	29.6167	30.0111	30.2143	29.84	23.9	24.1	24.1714	23.98
1988	4	29	32.6	23.0667	9.53333	24.8364	31.14	27.22	27.6	24.04	25.9778	25.1556	25.0333	93.5	66.1111	83.3333	80.8889	29.34	30.0111	30.4667	29.8889	23.71	24.0444	24.3222	23.9889
1988	4	30	33.075	23.2286	9.84643	24.8727	31.8727	28.04	28.21	23.8889	26.24	24.4667	25	90.5	63.5	77.3333	78.2	28.9111	30.26	28.6	29.34	23.4556	24.2	23.2833	23.68
1988	5	1	33.55	23.675	9.875	25.4	31.22	27.64	28.0444	24.1556	25.9333	24.6286	24.8	92.1111	66.6667	79.8571	80.4	29.4444	30.0778	29.1286	29.5	23.7556	24.1222	23.5571	23.78
1988	5	2	34.1	23.1714	10.9286	24.8727	31.0909	27.58	27.9	24.06	26.14	24.8	25.0444	93.3	70.2	80.1111	80.7778	29.42	30.8	29.4	29.9111	23.74	24.53	23.7444	24.0222
1988	5	3	33.55	23.5429	10.0071	25.0364	31.8667	28.46	28.3667	24.24	26.4	25.1111	25.2125	93.1	66.625	76.2222	78.875	29.69	30.925	29.5778	30	23.92	24.6	23.8222	24.0875
1988	5	4	34.0667	23.725	10.3417	25.2909	32.24	27.05	27.8125	24.24	26.225	24.65	24.8857	92	64.125	83	79.1429	29.62	30.3	29.475	29.4714	23.84	24.2	23.7625	23.7714
1988	5	5	34.1429	23.5143	10.6286	25.32	32.24	27.92	28.4	24.2667	26.3333	24.6857	25.0333	92.4444	65.4444	79	78	29.6889	30.6556	29.1286	29.6167	23.9111	24.4222	23.5286	23.8333
1988	5	6	33.425	23.5714	9.85357	25.56	31.9273	27.54	27.9444	24.6889	26.2667	24.8286	25.38	94	66.5556	84.1429	82	30.6	30.7	29.8857	30.64	24.4111	24.4778	24.0286	24.44
1988	5	7	32.6571	23.2286	9.42857	24.96	31.7636	27.56	27.9333	24.34	26.52	24.9	20.28	93.1429	67.7	81.1667	80.8333	30.04	31.35	29.7	30.25	24.12	24.8	23.9167	24.2167
1988	5	8	33.4	23.675	9.725	25.34	31.3091	27.54	27.8111	24.4222	26.5333	24.7333	25.3167	91.75	72	81.8889	83.2857	29.9889	31.8778	29.5444	30.7286	24.0778	25.0444	23.8111	24.4429
1988	5	9	33.7	23.95	9.75	25.4545	31.78	27.74	28.24	24.38	26.6444	25.0571	25.3571	91.7	67.1111	81.8571	79.8571	29.82	31.5111	30.0714	30.3857	23.95	24.8778	24.1429	24.2714
1988	5	10	33.2571	23.5714	9.68571	25.2182	31.2667	27.0667	27.8286	24.2444	26.225	24.3	24.8667	93.5556	70.125	83	80.3333	29.7444	30.9375	28.8375	29.5167	23.9556	24.6125	23.4125	23.8
1988	5	11	34.425	23.8	10.625	25.4	31.8545	27.96	28.48	23.9556	26.4	25.125	25.1875	89.3333	67.3	80	78	28.8333	30.93	30.0625	29.925	23.4111	24.6	24.1125	24.0125
1988	5	12	34.1143	23.9143	10.2	25.6	31.86	28.04	28.4	24.425	26.4	25.3143	25.2833	91.75	65.875	79	79.8333	29.9625	30.8625	30.3	30.3	24.05	24.5625	24.2143	24.2167
1988	5	13	33.1667	23.1714	9.99524	25.3455	32.02	27.02	27.88	24.4	26.4857	24.9556	25.3667	93	67.7143	84.4444	82	30	31.2	30.1	30.6167	24.0889	24.7286	24.1222	24.4167
1988	5	14	33.325	23.35	9.975	24.6182	30.9556	28.04	27.7111	24.2667	26.9	24.825	25.2667	96.75	73.375	79.5	82.8571	30.1	32.75	29.4	30.7286	24.1222	25.5375	23.7125	24.4714
1988	5	15	33.55	23.2	10.35	25.4	32.4182	28.06	28.51	24.6444	27.02	25.2286	25.5667	93.6667	65	82.7143	80.3333	30.5	31.97	30.5286	30.8833	24.3444	25.16	24.3571	24.55
1988	5	16	34.0857	24.125	9.96071	25.9818	32.6364	28.15	28.85	24.9556	27.08	25.3	25.525	89.75	65.2	78.8	79.25	30.8111	32.15	30.24	31.5	24.5111	25.22	24.16	24.875
1988	5	17	33.7143	23.65	10.0643	25.4	32.4727	28.7778	28.9778	23.8857	26.64	25.5429	19.25	87	64	76.5714	77.8	28.9857	31.08	30.4714	30.42	23.5	24.65	24.3	24.3
1988	5	18	33.4444	23.7	9.74444	25.6182	32.0909	27.66	28.31	24.4286	26.72	25.4	25.42	94.8333	66.7	83.625	81	30.2286	31.57	30.9375	30.5333	24.2286	24.95	24.5875	24.3667
1988	5	19	33.3778	24.4222	8.95556	25.9636	31.9455	27.68	28.38	25	26.86	25.05	25.74	94	67.5	81	83.4	31.1667	32.02	29.975	31.52	24.7333	25.15	24.0625	24.88
1988	5	20	33.675	24.3714	9.30357	25.86	32.4	27.96	28.4889	24.75	26.8	25.1778	22.0286	92.5	65.2	80.2222	80.4286	30.7125	31.54	30.2111	30.6429	24.475	24.92	24.2	24.4429
1988	5	21	33.4889	23.225	10.2639	25.4	32.6909	28.7778	28.9	24.425	26.78	25.32	25.275	93.875	64.4	75.8	80.75	30.1	31.39	29.96	30.325	24.125	24.85	24.06	24.275
1988	5	22	32.9111	23.55	9.36111	25.3818	32.2364	27.96	28.42	24.26	26.86	25.6	25.6333	91.3333	66.4	84.2857	81	29.66	31.84	31.4429	30.9	23.89	25.09	24.8143	24.5714
1988	5	23	32.5556	22.475	10.0806	25.5455	31.4909	27.7	28.09	24.5333	26.64	25	25.56	91.4286	69.2	83.2857	83	30.2667	31.71	30.1857	30.7	24.2111	25.02	24.1857	24.4714
1988	5	24	33.4667	23.2222	10.2444	25.4545	31.8182	27.7	28.19	24.4667	26.72	25.0889	25.3125	93.1111	67.1	79.7778	79.875	30.1333	31.62	29.9111	30.35	24.1556	24.95	24.0444	24.275
1988	5	25	33.3	22.825	10.475	25.54	31.7091	27.4667	28.275	24.5	26.18	24.925	25.4167	92.125	64.8	82	80.5	30.075	30.3	29.85	30.5333	24.1375	24.22	23.9625	24.3833
1988	5	26	32.375	23.1778	9.19722	25.4182	31.3273	27.72	28.02	24.325	26.3	24.975	24.9	93.1429	67	79.75	82	29.925	30.82	29.725	30.1	24.0375	24.49	23.925	24.1167
1988	5	27	33.4222	23.075	10.3472	25.52	31.6727	27.7	28.3778	24.3333	26.78	25.5	25.2833	90.125	67	80.875	78.1429	29.7222	31.79	30.9	30.5714	23.8889	25.04	24.55	24.3571
1988	5	28	32.3778	23.1111	9.26667	25.1818	31.0909	26.9	27.46	24.3778	26.32	24.575	24.9375	93.7778	68.4	85.875	82.625	30.0222	31.13	29.6	29.9625	24.0778	24.66	23.875	24.05
1988	5	29	32.8222	22.875	9.94722	24.9	31.3182	28.5111	28.3875	24.18	26.08	25.2	25.64	93.7778	67	79.8333	81.6667	29.72	30.45	30.15	30.4833	23.94	24.29	24.1667	24.35
1988	5	30	33.5778	23.0222	10.5556	25.5091	32.1273	27.84	28.3	24.48	26.68	24.8	25.2667	92.4	66.5	78.1667	78.8333	30.09	31.5	29.2667	30.1833	24.12	24.88	23.6667	24.1667
1988	5	31	33.45	23.1	10.35	25.7273	32.7273	28.02	28.56	24.52	26.72	25.175	25.2429	90.3333	62.5	80.75	78.5	30.1	31.05	30.2625	30.2625	24.08	24.66	24.2125	24.225
1988	6	1	33.15	23.55	9.6	25.34	31.2545	27.48	27.8667	23.9714	25.8444	25.1	24.82	89.7143	66.6667	82.5	83.4	29	29.8778	30.2875	29.84	23.4714	23.9778	24.2125	23.96
1988	6	2	33.2286	23.5778	9.65079	25.02	31.1455	27.5778	27.8625	24.3556	26.3333	25.525	25.3833	93.6667	68.3333	83.375	81.5	30	31.0778	31.175	30.65	24.0444	24.6444	24.6875	24.4167
1988	6	3	33.3111	23.8889	9.42222	25.2364	31.2182	27.58	28	24.42	26.72	24.9143	25.3833	93.7778	71.1	80.4286	81.5714	30.17	32.13	29.7714	30.3714	24.16	25.22	23.9143	24.2429
1988	6	4	33.25	23.3111	9.93889	25.5455	31.6818	27.7333	28.3444	24.42	26.32	24.7429	25.1	91.5	65.9	77.5714	76.4286	29.92	30.73	29.1286	29.6143	24.01	24.46	23.5857	23.8571
1988	6	5	33.0222	23.3333	9.68889	25.0727	31.2364	27.98	28.06	24.06	26.6889	25.4	22.6778	90.5556	69.2222	80.1111	79.75	29.2	31.8111	30.5889	30.4875	23.65	25.1	24.3889	24.3375
1988	6	6	33.8111	23.725	10.0861	25.5818	31.9273	27.24	28.07	24.225	26.6889	24.8714	25.3667	89.3333	66.4444	86.1429	83.8	29.5625	31.4556	30.2714	30.46	23.8375	24.8778	24.2	24.3
1988	6	7	32.6667	23.5556	9.11111	25.2818	31.4727	27.61	28.07	24.42	26.8222	25.7	25.7833	92.4444	68.4444	82.875	80.8571	30.02	32	31.475	31.1143	24.1	25.1667	24.875	24.6857
1988	6	8	33.4889	23.3714	10.1175	26.0182	32.6	28.04	28.72	24.5333	26.4222	25.6333	25.58	88.6667	61.5556	83.1667	78.4	29.7889	30.2889	31.3167	30.62	23.9556	24.2333	24.8167	24.4
1988	6	9	34.15	23.725	10.425	25.5091	32.47	28.44	28.74	24.4667	26.2	25.5111	25.3714	90.2222	60.75	79.2222	75.2857	29.8444	29.7875	30.6556	29.9	24.0111	23.925	24.4444	24.0429
1988	6	10	33.525	23.8667	9.65833	25.2182	32.3111	28.2	28.7	24.4222	26.775	25.375	25.65	94.5556	65.125	79.25	78.6667	30.1444	31.475	30.4625	30.9	24.1778	24.9	24.275	24.55
1988	6	11	33.5556	23.6667	9.88889	25.6	32	27.72	28.27	24.45	26.8222	25.2	25.6833	92.875	66.2222	81.2857	79.3333	30.075	31.7778	30.3429	31.0833	24.1125	25.0111	24.2429	24.6667
1988	6	12	33.1778	23.475	9.70278	26.16	31.3545	27.8778	27.9875	24.3111	26.36	25.6571	25.3333	87	68.4	85	82.5	29.1	31.06	31.5714	30.6667	23.5222	24.64	24.9	24.4167
1988	6	13	33.3	22.8125	10.4875	25.3818	32.1091	27.9111	28.2667	24.12	26.68	24.8	25.12	90.6	66	75	77	29.26	31.38	28.88	29.72	23.66	24.84	23.4	23.92
1988	6	14	33.6444	23.1778	10.4667	25.05	31.84	28.06	28.27	24.2222	26.4889	24.825	25.1875	94.1111	66.4444	75.5	78.375	29.7667	31.1111	28.9375	29.8875	23.9444	24.6778	23.4875	24
1988	6	15	33.7333	23.32	10.4133	25.34	32.02	28	28.35	24.1333	26.3556	25.5667	25.25	90.5556	63.8889	81.5	78.5	29.2778	30.5333	31.1167	30.1	23.6667	24.3667	24.6667	24.1167
1988	6	16	33.65	23.1111	10.5389	25.24	32.35	27.78	28.29	24.0222	26.4778	25.0667	25.3	91.1111	64.2222	81.5	79.1667	29.1222	30.8	30.05	30.2333	23.6	24.4889	24.1333	24.2
1988	6	17	34.1111	23.32	10.7911	25.2	32.62	28.1556	28.5444	24.0444	26.3333	25.3667	25.5	91.2222	61.8889	79.3333	76.6667	29.2	30.2111	30.5167	30.3	23.6111	24.1889	24.3	24.25
1988	6	18	34.2667	23.2	11.0667	25.6	32.28	28.02	28.5	24.2889	26.4222	25.1429	25.2714	88.2222	62	77.2857	75.2857	29.3667	30.4222	29.7857	29.7571	23.7222	24.3222	23.9714	23.9571
1988	6	19	34.25	22.8889	11.3611	25.64	32.78	28.82	29	24.35	26.4444	25.6667	25.5	89.75	60.3333	75	76.2	29.55	30.2111	30.5333	30.26	23.8625	24.2111	24.35	24.22
1988	6	20	35.05	22.7778	12.2722	25.3111	32.6	28.1	28.6	24.275	26.525	25.0667	25.425	91.125	64.125	77.6667	77.25	29.5875	30.8125	29.6667	30.175	23.8375	24.5125	23.8667	24.2
1988	6	21	34	23.78	10.22	25.7	32.96	28.56	28.95	24.325	26.7111	25.275	25.3286	91.375	62.7778	77.5	78.2857	29.725	30.9667	30.0875	30.2143	23.8875	24.6222	24.1125	24.1857
1988	6	22	34.4667	23.2	11.2667	25.8	32.9	28.4	28.88	24.4	26.2667	25.6667	25.4875	88.625	59	79.4444	75	29.5875	29.6556	31	30.0875	23.8125	23.8667	24.6333	24.125
1988	6	23	34.4667	23.5333	10.9333	25.46	32.78	28.14	28.65	24.4	26.5556	25.1778	25.3667	90.8889	62.1111	78.4444	77.2222	29.8	30.6222	29.9778	30.1444	23.9667	24.4333	24.0444	24.1667
1988	6	24	33.85	23.1111	10.7389	25.34	31.86	27.5778	28.2556	24.1778	26.4444	25.4333	25.6333	90.6667	66.5556	81.1667	77.3333	29.3556	31	30.7667	30.6667	23.7222	24.6444	24.5	24.4333
1988	6	25	34.9111	23.625	11.2861	25.6667	32.98	28.3333	29.0875	24.4286	26.5556	25.55	25.5667	92.4286	61.3333	79.5	74.1667	30	30.5333	30.8375	30.1667	24.0714	24.3556	24.4875	24.1167
1988	6	26	34.2	23.64	10.56	24.8545	33.1455	29.1778	29.0111	24.08	26.7	25.9	25.6667	92.4	59.3	73	75	29.39	30.56	30.7333	30.4833	23.71	24.38	24.4667	24.35
1988	6	27	33.8889	24.25	9.63889	25.6	31.78	27.96	28.33	24.4667	26.7333	24.7667	25.3167	89.7778	67.6667	77.6667	78.5	29.8222	31.6444	29.3667	30.2333	23.9778	24.9556	23.5667	24.1667
1988	6	28	33.8	24.0444	9.75556	25.32	32.11	28.04	28.41	24.3556	26.6	25.4667	25.4333	91.2222	66.1111	78.1667	78	29.7778	31.2556	30.4667	30.3833	23.9444	24.7556	24.3667	24.3
1988	6	29	34.4667	23.46	11.0067	25.4727	32.96	28.56	28.9	24.3	27.1111	25.8	25.62	90.7	62.8889	78	75.8	29.6	31.8778	31.18	30.46	23.88	25.0778	24.7	24.34
1988	6	30	35.0667	23.26	11.8067	25.78	33.2182	27.8667	28.6667	24.4778	26.4	25.85	25.525	89.4444	58.1	80.25	74.25	29.8222	29.73	31.525	29.95	23.9667	23.94	24.875	24.025
1988	7	1	34.2222	23.1818	11.0404	25	32.04	28.2889	28.4444	23.7778	26	25.075	24.95	90.6667	62.6667	77.375	76.125	28.6778	29.5667	29.6625	29.1875	23.3333	23.8222	23.8625	23.6
1988	7	2	33.2	20.96	12.24	25.04	32.18	27.82	28.0375	23.875	26.2	25.3	24.88	89.625	61.3333	80.5	77.6	28.775	29.7444	30.4	29.22	23.35	23.9222	24.3125	23.62
1988	7	3	33.475	22.75	10.725	25	32.0545	27.92	28.17	24.1	26.38	25.45	25.4	92.3	64.7	78.875	78.25	29.4	30.58	30.525	30.2375	23.73	24.4	24.375	24.2125
1988	7	4	34.4222	23.0364	11.3859	25.1636	32.2727	27.66	28.19	23.94	26.52	24.9333	25.1333	89.7	63.4	78.8333	75.3333	28.83	30.67	29.5667	29.4667	23.42	24.42	23.8333	23.7333
1988	7	5	33.6889	23.09	10.5989	25.4182	32.1727	27.52	28.08	24.3	26.58	24.75	25.1875	89.9	63.9	78.25	77.125	29.54	30.85	29.1625	29.775	23.81	24.52	23.6	23.95
1988	7	6	33.8222	22.9636	10.8586	24.8818	32.18	28	28.1667	23.7111	26.4222	25	24.9	89.5556	63.7778	77.7143	77	28.4444	30.4667	29.6	29.28	23.2111	24.2889	23.8714	23.62
1988	7	7	34.975	23	11.975	25.0909	33.1818	28.76	28.87	24.06	26.32	25.04	21.1667	90.8889	58.3	69	71	29.26	29.6	28.66	29.1	23.64	23.8	23.28	23.52
1988	7	8	34.5778	23.62	10.9578	25.4	33.0909	28.3	28.82	23.7333	26.36	25.275	25.1286	88	57.9	73.75	72.5714	28.3667	29.66	29.7125	29.1429	23.1222	23.87	23.8875	23.5286
1988	7	9	34.6	23.3455	11.2545	25.2727	32.9091	27.96	28.46	24.2444	26.64	25.2222	25.3	91.8889	61	79.6667	77.625	29.6	30.54	30.2	30.0375	23.8444	24.38	24.1444	24.1
1988	7	10	33.6889	22.8	10.8889	25.0182	32.2364	28.2889	28.4	23.575	26.56	25.1143	24.72	89.5714	63.7	76.1429	77.5	28.325	30.83	29.6429	29.4833	23.125	24.53	23.8714	23.7667
1988	7	11	33.55	22.98	10.57	24.9091	32.4	27.94	28.3	23.8444	26.1333	25.075	24.9857	91.2222	61.3333	78.5	76.7143	28.8333	29.6667	29.8	29.3286	23.4111	23.9	23.9875	23.6857
1988	7	12	34.075	22.98	11.095	25.0364	33.0222	28.4444	28.7625	23.9333	26.475	25.3429	25.1	91.3333	59.5	76.2857	75.4	29	30.2125	30.1143	29.44	23.5333	24.1875	24.1286	23.76
1988	7	13	34.375	22.7091	11.6659	25.2	32.8889	29.02	29.1	23.92	26.325	25.0857	25.02	88.7	58.875	70.1429	70.6	28.77	29.6875	28.9571	28.66	23.34	23.85	23.4143	23.26
1988	7	14	34.1111	22.7778	11.3333	25	33.0545	27.88	28.2222	23.675	26.16	24.975	25.0667	86.875	58.7	79	73	28.15	29.33	29.775	29.1333	23.0125	23.7	23.8625	23.55
1988	7	15	34.0222	23.3818	10.6404	25.0182	32.16	28.14	28.35	23.78	26.4222	25.2571	25.1429	89.9	63.3333	81.7143	78	28.62	30.5667	30.5143	29.7714	23.28	24.3667	24.3143	23.9429
1988	7	16	34.3333	22.9111	11.4222	25.2182	33.4364	27.86	28.54	23.96	26.24	24.2857	24.7857	89.8	56.5	74.4286	74.1429	28.88	29.18	27.8714	28.6286	23.43	23.62	22.8857	23.3286
1988	7	17	33.1111	22.5778	10.5333	24.5818	32.1333	27.6222	27.7429	23.5333	25.95	24.3714	24.55	90.5	61.625	77.2857	76.6	28.3111	29.4	28.3857	28.76	23.1	23.7125	23.1429	23.38
1988	7	18	33.15	22.94	10.21	24.6545	32.14	27.9	28.18	23.84	25.6333	23.8286	24.5	92.8	61.1111	70.4286	73.2857	28.95	28.6778	26.6571	28.0286	23.51	23.3111	22.0429	22.9
1988	7	19	34.6889	22.9091	11.7798	24.6727	33.5091	28.05	28.6	23.64	26.42	25.0857	24.9714	92.2	57.8	77.2857	74.4286	28.54	29.67	29.7	28.9857	23.26	23.88	23.8714	23.5
1988	7	20	35.2667	23.08	12.1867	25.5091	32.5455	28.1778	28.6	24	26.1	24.9714	25.0857	87.8	59.4	76.1429	73.7143	28.76	29.35	29.3	29.1143	23.38	23.69	23.6714	23.6
1988	7	21	34.2444	23.1455	11.099	25.16	32.82	27.86	28.4333	24.275	26.6	25.0667	25.3429	93.5	61	79.1111	78.4286	29.7875	30.5444	29.8333	30.1714	23.9625	24.3556	23.9667	24.1714
1988	7	22	32.9111	23.4182	9.49293	24.4727	31.7333	27.0667	27.6556	23.8	26.225	24.7667	25.12	94.4444	65.75	84	80.8	29.0444	30.4875	29.8333	30.04	23.5222	24.35	23.9667	24.08
1988	7	23	33.3875	22.6	10.7875	24.3818	31.44	27.1333	27.5556	23.62	25.8	24.7286	24.6143	93	64.2222	81.5714	78.1429	28.63	29.4333	29.5571	28.8571	23.29	23.7222	23.7714	23.4
1988	7	24	34.325	22.5455	11.7795	24.3455	31.5091	27.85	27.93	23.7	26.18	24.4857	24.8286	93.2	66.7	76.8571	78.5714	28.78	30.52	28.5286	29.3143	23.36	24.35	23.2429	23.6857
1988	7	25	34.9	22.5111	12.3889	24.2909	31.9	28.2222	28.2778	23.4	26.1778	25.12	25.2	92.2	66.1111	81.4	79.2	28.2	30.3667	30.14	30.06	23	24.2556	24.18	24.1
1988	7	26	34.0222	23.04	10.9822	24.6182	31.8909	27.7333	27.9444	23.62	26.06	24.8	24.8	91.5	63.8	77	76	28.45	29.79	29.0667	28.9333	23.2	23.92	23.5	23.4333
1988	7	27	33.7556	23.55	10.2056	24.6364	32.5273	27.76	28.23	23.55	26.36	24.7143	25.3	92	61.9	78	81.4	28.3875	30.18	29.0143	30.5	23.15	24.16	23.4571	24.36
1988	7	28	33.9222	23.5556	10.3667	24.7455	32.78	27.49	28.1667	23.86	26.54	25.175	25.1375	93.5	62.3	81.625	79.25	29.1	30.62	30.3	29.875	23.55	24.38	24.225	23.9875
1988	7	29	34.425	22.82	11.605	24.7818	32.96	28.38	28.7556	23.7333	26.8444	25	25.32	92.1111	62.3333	75.4286	75.4	28.7333	31.2333	29.3143	29.96	23.3556	24.7	23.7143	24
1988	7	30	33.6444	23.02	10.6244	24.1273	32.0909	27.32	27.8	23.56	26.52	25.0429	25.1143	93.9	66	82.4286	81	28.58	31.03	30.1571	30.0714	23.26	24.6	24.1571	24.0857
1988	7	31	33.9111	22.88	11.0311	24.8	32.6364	27.26	28.04	24.02	26.56	24.7375	25.1429	91.8889	62	77.875	76.75	29.27	30.57	29.175	29.5125	23.65	24.36	23.5875	23.7875
1988	8	1	32.975	23.1455	9.82955	24.3636	31.8545	27.4	27.83	23.64	26.04	24.7714	24.8286	93	63.4	81.1429	79.1429	28.62	29.74	29.5429	29.2571	23.28	23.93	23.8143	23.6429
1988	8	2	33.4571	23.0909	10.3662	24.88	32.56	27.6667	28.275	24.05	26.7333	24.775	25.3	92.8571	62.5556	78.25	77.8333	29.4	31.0333	29.2125	29.7167	23.75	24.6222	23.5625	23.9167
1988	8	3	33.9	23	10.9	24.4182	31.8364	27.96	28.04	23.64	26.27	24.7571	21.9375	91.8889	65.4	76.5714	76.4286	28.6	30.42	28.9143	29.2143	23.29	24.34	23.4714	23.6143
1988	8	4	34.1778	23.3818	10.796	24.8	32.1091	28	28.22	23.56	26.2	25.2286	25.1143	91	63.4	77.7143	76.7143	28.32	30.11	30.0286	29.6	23.06	24.11	24.0714	23.8143
1988	8	5	34.4889	23.18	11.3089	24.7818	32.9273	27.92	28.41	24.18	26.36	24.6	25.0714	94.1111	59.7	74.875	75.375	29.72	29.88	28.5375	29.3	23.93	23.99	23.25	23.6875
1988	8	6	34.3889	23.4182	10.9707	24.7091	32.9091	28.02	28.48	24.08	26.61	24.4571	24.9571	94.7	63.1	75.7143	76.2857	29.53	30.74	28.3429	29.1286	23.85	24.44	23.1286	23.5571
1988	8	7	34.725	22.9	11.825	24.8	32.52	27.6889	27.9625	24.04	26.8667	25.3143	25.4	93.3	67.6667	84.5714	81.4286	29.39	32.0444	30.9143	30.7571	23.7	25.1889	24.5571	24.4571
1988	8	8	34.275	23.54	10.735	24.8	32.9091	28.22	28.65	23.68	26.84	25.175	25.4714	90.3333	63.9	80.5	77.25	28.5	31.4	30.175	30.025	23.25	24.85	24.175	24.0875
1988	8	9	34.3778	23.2182	11.1596	25.1455	33.11	27.76	28.7556	23.64	26.1333	24.525	24.8286	88.8	60	77.25	72.1429	28.22	29.3778	28.6375	28.4857	23.06	23.6667	23.3	23.1857
1988	8	10	33.425	22.82	10.605	24.2545	30.96	27.8222	27.9625	23.52	25.6889	24.92	20.28	93.3333	66	73.6	74.5	28.48	29.4889	28.98	29.25	23.21	23.7556	23.48	23.675
1988	8	11	33.8	22.5111	11.2889	24.26	31.6364	27.18	27.4889	23.5333	26.16	25	20.9	94	66	79.1667	78.6	28.5778	30.33	29.7667	29.36	23.2556	24.26	23.95	23.74
1988	8	12	33.525	23.0909	10.4341	24.6182	31.9818	27.34	27.81	23.84	26.5	25.4667	25.15	93.7	65.9	82.3333	78.1667	29.06	30.98	30.9667	29.8833	23.53	24.61	24.6167	24
1988	8	13	33.325	23.6364	9.68864	24.76	31.54	26.88	27.525	23.96	26.5556	25.075	25.1571	93.7	68.1111	86.375	82.2857	29.25	31.4333	30.6625	30.3429	23.67	24.8778	24.4	24.2429
1988	8	14	33.85	23.38	10.47	24.4727	31.9818	27.44	27.94	23.96	26.6	24.7	25.0429	94.5556	67.4	81.75	80.375	29.38	31.4	29.45	29.975	23.71	24.82	23.775	24.0625
1988	8	15	34.3556	23.58	10.7756	24.7818	32.2364	27.2	27.9444	24.0667	26.4889	24.4286	25	94.5556	66	78.5714	80.1667	29.4889	31	28.5571	29.8	23.8111	24.6111	23.2857	23.95
1988	8	16	33.775	23.2182	10.5568	24.4364	32.4909	27.64	28.08	23.82	26.5	25.2667	25.1333	94.3	63.1	78.5	77.6667	29.06	30.65	30.0833	29.7167	23.56	24.43	24.1167	23.95
1988	8	17	33.7111	22.6727	11.0384	24.9273	32.4364	27.92	28.33	24.1333	26.72	24.775	25.2714	92.5556	63.4	77.125	76.7143	29.4444	31.13	29.125	29.9429	23.7778	24.71	23.5875	24.0429
1988	8	18	33.4444	22.2364	11.2081	24.1455	31.5273	27.8667	27.8778	23.42	26.04	25	24.8167	93.2	63.1	76.1667	76.6667	28.25	29.75	29.3833	29.0333	23.09	23.96	23.7333	23.55
1988	8	19	33.5778	22.8571	10.7206	24.6364	31.8	27.64	28.04	24.12	26.46	24.9714	25.2714	95.6	65.9	75.8571	78.2857	29.71	30.96	29.3429	30.0429	23.91	24.57	23.6714	24.1
1988	8	20	33.8857	23.3273	10.5584	24.6182	31.6909	27.8889	28.0556	23.96	26.42	24.8333	25.0833	93.9	65	79.5	79.3333	29.27	30.76	29.3667	29.8167	23.66	24.51	23.5833	23.9333
1988	8	21	33.275	22.8	10.475	24.2364	32.4	27.5	28.1444	23.42	26.2889	24.6	24.9667	92	63.2222	78.125	76.4286	28.23	30.1333	28.825	28.8571	23.05	24.1111	23.35	23.3857
1988	8	22	33.2625	23.06	10.2025	24.4545	31.92	27.78	28.2222	23.4444	26.5556	24.8444	25	92.6667	66.4444	80	77.5714	28.3111	31.2222	29.5222	29.5571	23.0778	24.7556	23.7667	23.7714
1988	8	23	34.25	22.5333	11.7167	24.7818	32.3273	28.1	28.38	23.4889	26.54	25.1111	24.9375	91.1111	62.6	78.3333	77.25	28.2333	30.66	29.7667	29.35	23.0556	24.42	23.9333	23.7
1988	8	24	33.675	23.0182	10.6568	24.7455	31.8182	27.7778	27.9444	23.76	26.18	24.925	24.825	92.1	65.1	79.125	78.625	28.77	30.27	29.5125	29.2625	23.36	24.19	23.7875	23.65
1988	8	25	33.9778	23.2909	10.6869	24.4364	32	28.02	28.18	23.54	26.38	24.9333	24.9333	93	65.4	79.1111	78.6667	28.46	30.67	29.5111	29.4889	23.18	24.44	23.7889	23.7889
1988	8	26	33.9778	22.84	11.1378	24.7091	31.3636	27.6	27.89	23.8222	26.3	24.7778	24.9	94.3333	68.7	80	81.875	29.0556	30.86	29.3667	29.825	23.5556	24.58	23.7	23.9625
1988	8	27	33.8286	23.4182	10.4104	24.8182	31.6909	27.54	27.92	23.7111	26.34	24.9556	24.875	93.1111	67.4	80.6667	80.75	28.7444	30.87	29.8	29.6	23.3778	24.55	23.9556	23.8625
1988	8	28	32.9556	22.88	10.0756	24.7273	31.5727	26.4	27.4333	24.0667	26.36	24.3778	24.9875	95	65.8	85.3333	81.875	29.5222	30.75	29.2444	29.9125	23.8333	24.5	23.6222	24.025
1988	8	29	33.475	23.0889	10.3861	24.4727	31.6	27.64	27.82	23.86	26.36	25.1111	25.0444	94.8	67.1	81.6667	80.7778	29.21	30.86	30.1444	29.8889	23.64	24.54	24.1222	24
1988	8	30	33.1556	23	10.1556	24.2727	30.9818	27.54	27.61	23.84	26.14	24.65	24.9571	94.8889	68.2	78.625	80.375	29.21	30.58	29.05	29.5625	23.62	24.37	23.4875	23.7875
1988	8	31	33.325	22.92	10.405	24.7636	32.0364	27.5333	27.9444	23.9778	26.26	24.7556	24.9125	93.2222	63.9	81	80.625	29.2556	30.29	29.4	29.6625	23.6667	24.23	23.7	23.8625
1988	9	1	33.66	22.9333	10.7267	24.4667	31.8667	27.96	28.08	23.6727	26.3818	24.9111	25.0667	93	64.7273	78	78.8889	28.7182	30.6545	29.4556	29.7444	23.3273	24.4455	23.7222	23.9222
1988	9	2	33.8444	22.7818	11.0626	25.3167	32.2167	27.3636	28.0545	24.0909	26.4545	25.2	25.3	89.1818	63.0909	82.2222	78	29.1636	30.5909	30.3778	30.1111	23.5364	24.4182	24.2889	24.1333
1988	9	3	34.1	22.7455	11.3545	24.3833	32.1	27.66	28.07	23.9818	26.2545	24.5556	25.0125	95.2	64.0909	77.5556	78.2222	29.4636	30.2636	28.6333	29.3333	23.7818	24.2182	23.2889	23.6778
1988	9	4	33.3333	23.1	10.2333	24.8	30.9	27.44	27.6222	23.88	26.0222	24.825	24.9571	91.5556	69.4444	81.75	81.25	28.97	30.4889	29.6375	29.675	23.51	24.3556	23.85	23.9
1988	9	5	33.0444	23.16	9.88444	24.7167	31.7818	27.4	27.91	24.0182	26.0364	24.8	24.8889	94.0909	64.6364	80	79.6667	29.3818	29.9182	29.4444	29.5222	23.7455	24.0091	23.7444	23.8
1988	9	6	33.65	23.1167	10.5333	24.8545	31.6667	27.98	28.4889	23.9	26.1818	24.96	25.0667	92.3	65.8182	79.4	77.6667	29.03	30.3182	29.6	29.5667	23.54	24.2545	23.86	23.8111
1988	9	7	32.2	22.4	9.8	24.35	30.5833	27.3273	27.4091	23.7636	25.8545	24.74	24.7889	94	69.6364	81.1	81.5	28.9636	30.1818	29.4	29.38	23.5091	24.1818	23.75	23.74
1988	9	8	32.9333	23.06	9.87333	24.8	32.05	27.8	28.09	23.8909	26.4727	24.8	25.025	92.1818	65.1818	79.75	79.125	28.9727	30.8818	29.4	29.6875	23.5091	24.5727	23.7375	23.8875
1988	9	9	33.3778	23	10.3778	24.55	31.7667	27.86	28.1	24.0364	26.7	24.625	25.1571	94.3636	65.9	76	78	29.4636	31.4	28.7	29.8286	23.7727	24.83	23.3375	23.9429
1988	9	10	34.0889	22.7636	11.3253	23.9455	32	28.18	28.17	23.64	26.2	24.875	22.2333	95.7778	64.1	74.75	77.25	28.91	30.07	28.9875	29.125	23.46	24.06	23.4875	23.5625
1988	9	11	34	22.2545	11.7455	24.95	32.1273	27.9333	28.625	23.9818	26.3273	24.5429	24.9286	90.6364	64.5455	75.7143	75	29.0455	30.4727	28.4429	29.0714	23.5273	24.3	23.1286	23.5
1988	9	12	33.1	22.78	10.32	24.6909	31.4833	27.4364	27.87	23.72	26.3273	24.66	24.8667	90.9	67.4545	79.1	78.1111	28.59	30.8364	29.06	29.3222	23.25	24.5364	23.56	23.6889
1988	9	13	32.9889	22.54	10.4489	24.4833	31.2333	27.44	27.77	23.4545	26.3091	24.625	24.9429	90.9	68.9091	77	77.625	28.1727	30.9818	28.7375	29.175	23.0182	24.6091	23.4	23.6
1988	9	14	32.725	23.15	9.575	24.6	31.36	27.1	27.57	23.98	25.9333	24.8	24.975	94	64.4444	81.6667	80.2222	29.35	29.7222	29.6333	29.5778	23.73	23.9444	23.8556	23.8667
1988	9	15	32.775	22.7273	10.0477	24.5333	31.35	26.8909	27.4273	23.7818	26.22	24.525	24.9	92.9091	65.5	82	79.75	28.8909	30.46	29.2	29.55	23.4182	24.35	23.6	23.8125
1988	9	16	32.9556	22.6727	10.2828	24.6	31.3455	27.6545	27.81	23.8909	26.36	25.0444	25.0375	93.7273	66.9	81.8889	80.625	29.1455	30.95	30.0556	29.9625	23.5818	24.6	24.1111	24.05
1988	9	17	33.2889	22.95	10.3389	24.8	31.7	28.1182	28.1727	24.0182	26.24	25.35	25.0571	92.7273	64.9	78.625	78.2857	29.2727	30.42	30.3625	29.6571	23.6818	24.3	24.2375	23.8571
1988	9	18	32.5	22.9818	9.51818	24.5333	31.2	27.18	27.6333	24.0364	26.3111	24.8222	20.8833	93.125	68.4444	81.6667	80.7143	29.4909	30.9222	29.6556	29.6571	23.8	24.5778	23.9	23.8857
1988	9	19	32.825	23.0167	9.80833	24.55	31.4	26.9091	27.4545	24.0545	26.26	24.54	24.8875	94.7	67.1	81.6	81.3333	29.5364	30.75	29.15	29.6222	23.8273	24.48	23.6	23.8667
1988	9	20	32.1	22.8182	9.28182	23.9667	30.5636	27.04	27.1444	23.5636	26.32	24.9333	22.2333	94.9	70.9	83.2222	82.625	28.7	31.33	30.0444	29.9	23.3364	24.8	24.1	24
1988	9	21	31.55	22.92	8.63	24.4167	30.2833	26.8909	27.0727	24.1273	26.0182	24.5111	24.8222	96.4545	72.0909	81	83.5556	29.8	30.8545	29.0889	29.8333	23.9636	24.5455	23.5444	23.9889
1988	9	22	31.725	23.1	8.625	24.4545	29.9636	27.22	27.2889	24.06	25.8889	24.6	24.9167	95.1111	73.6667	80.75	82.7143	29.59	30.8222	29.175	29.7714	23.87	24.5222	23.6	23.9571
1988	9	23	31.9556	22.7636	9.19192	24.2667	30.6182	27.1818	27.3	23.6909	26.22	24.6	24.7667	93.8889	70.5	80	81.5	28.8909	31.09	29.0625	29.4875	23.4545	24.68	23.5375	23.775
1988	9	24	31.4889	22.5455	8.94343	24.3636	30.6727	27.1091	27.1556	23.94	26.0444	24.5333	24.7667	95.3	69.3333	81.6667	82	29.35	30.6444	29.1167	29.55	23.71	24.4333	23.5667	23.8333
1988	9	25	32.1111	23.1833	8.92778	24.6833	30.5333	27.26	27.34	23.9273	26.1091	24.5333	24.8	92.5455	70.8182	81.3333	81.6667	29.0545	30.8818	29.1167	29.6	23.5455	24.5909	23.5667	23.8667
1988	9	26	32.3778	23.3455	9.03232	24.6833	30.86	27.1273	27.64	24	26.08	24.92	25.2222	94	71.1111	83	82.2222	29.3455	31.3667	30.02	30.4556	23.7091	24.8111	24.06	24.3
1988	9	27	32.325	23.4182	8.90682	24.7	31.0667	27.28	27.58	24.0182	26.3455	24.4889	25.025	93.4	69.1818	79.2222	80.7778	29.3909	31.1818	28.7778	29.7333	23.7273	24.7182	23.3889	23.9
1988	9	28	32	22.6727	9.32727	23.9333	30.9167	27.18	27.41	23.3455	26.06	24.7	22.1222	94.9	68.9	81.5	81.875	28.3273	30.6	29.425	29.525	23.1091	24.4	23.725	23.8
1988	9	29	32.3333	23.0545	9.27879	24.5833	30.65	26.6545	27.1273	23.92	25.76	24.55	24.5167	94.1	69.4	84.875	84.6667	29.23	30.01	29.475	29.3333	23.64	24.08	23.7875	23.7167
1988	9	30	32.6	22.4333	10.1667	24.6667	31.4333	27.18	27.64	23.7091	26.3273	24.88	25.0444	91.2	68.0909	83.4	80.9	28.6455	30.9455	29.96	29.74	23.3273	24.5909	24.06	23.94
1988	10	1	32.7778	22.4333	10.3444	24.95	31.5333	27.9091	28.1	24.18	26.72	25.15	25.3	92.1	69.1	78.375	79.5714	29.49	31.91	29.9375	30.2857	23.81	25.1	24.0125	24.2286
1988	10	2	32.0444	22.9	9.14444	24.4333	30.4182	27.3636	27.4182	23.8545	26.24	24.8	25	94.9091	73.1	80.6667	83.4444	29.1545	31.43	29.4778	30.1	23.6182	24.84	23.7889	24.1222
1988	10	3	31.4222	22.4667	8.95556	24.2667	29.7667	26.72	26.95	23.7455	26	24.7333	25.0429	94.5556	75.6364	84.5556	85	29.0364	31.2545	29.8	30.1111	23.5091	24.7727	23.9667	24.1556
1988	10	4	32.5714	22.8182	9.75325	24.2	30.8	27.6	27.62	23.6	26.42	24.7556	24.9444	94.8182	70.3	78	80.8889	28.7182	31.46	29.1889	29.7778	23.3545	24.88	23.5778	23.9444
1988	10	5	32.0889	23.4545	8.63434	24.4167	30.9	26.8545	27.2727	23.7091	26.2545	24.66	24.83	94	69.8182	83.5	82.1	28.8091	31.0818	29.59	29.7	23.4182	24.6727	23.83	23.91
1988	10	6	30.8222	22.8182	8.00404	24.2833	29.9333	26.6	26.76	23.7273	26.0909	24.5143	24.4833	94.8	73.0909	85.1429	85.7143	29	31.1	29.4143	29.4571	23.5091	24.6818	23.7857	23.7714
1988	10	7	32.0222	22.5636	9.45859	24.35	31.0364	27.0909	27.51	23.8182	26.27	24.96	25.05	94.6	68.7	82.9	82.5556	29.1	30.97	30.08	30.0333	23.5909	24.62	24.12	24.1
1988	10	8	31.2667	22.9667	8.3	24.9333	30.45	27.02	27.36	24.0909	26.08	24.6	24.7875	92.3636	71.6	82.7778	83.375	29.3545	30.96	29.3889	29.75	23.7273	24.58	23.7	23.925
1988	10	9	32.0889	22.3455	9.74343	24.7833	31	27.26	27.6778	23.9455	26.24	24.8667	22.2778	91.4	67.7	82	79.625	29.0818	30.78	29.8333	29.6	23.5545	24.5	23.9778	23.8625
1988	10	10	31.4857	22.6727	8.81299	24.4167	30.7167	26.4182	26.9818	24.0727	25.86	24.6667	24.8571	94.4444	68.3	85.5556	83.3333	29.6	30.17	29.7778	29.8667	23.8545	24.17	23.9333	24
1988	10	11	32.4	22.88	9.52	24.6167	30.9333	27.08	27.4	23.9636	26.2	24.775	24.9857	93	69.8182	82.5	81.625	29.2545	30.9364	29.675	29.7875	23.6455	24.5909	23.9125	23.9625
1988	10	12	32.4889	22.3273	10.1616	24.9833	30.95	26.8	27.38	23.7273	25.7091	24.6889	24.7	90.2727	67.1818	83.3333	80.2222	28.5636	29.6727	29.6222	29.2778	23.2364	23.8727	23.8333	23.6556
1988	10	13	31.95	21.95	10	24.6	30.8167	26.7273	27.1545	23.8	26.2364	24.3778	24.7143	92.1111	69.5455	83.3333	82.125	28.9	31	29.0111	29.325	23.46	24.6182	23.5222	23.7
1988	10	14	32.625	22.35	10.275	24.6333	30.7818	27.06	27.3667	24	25.7273	24.325	24.7167	93.8889	67.5455	81	79.7143	29.38	29.7818	28.6625	29.0571	23.74	23.9455	23.325	23.5286
1988	10	15	31.9333	22.5455	9.38788	24.6545	30.8909	27.0364	27.4091	24.2	25.98	24.3778	24.9125	93.375	68.5	78.2222	79.7778	29.1333	30.38	28.5	29.4222	23.6	24.27	23.2111	23.7444
1988	10	16	32.6	21.9455	10.6545	24.0833	31.0667	27.6889	27.8111	23.5091	25.9818	24.6	24.7286	94.7273	67.7273	77	79.7143	28.5455	30.2455	28.7429	29.2	23.2364	24.2182	23.3571	23.6
1988	10	17	32.7429	21.7167	11.0262	24.35	31.0667	26.8182	27.2455	23.8	25.6909	24.4	24.6375	93.3	66.0909	82.2222	80.5	28.93	29.5182	28.9111	29.1375	23.48	23.8091	23.4667	23.6
1988	10	18	32.3333	21.84	10.4933	24.1455	31.1333	26.8727	27.21	23.44	25.6727	24.4	24.35	92.7778	65.2727	80.375	79.4286	28.32	29.3545	28.8125	28.5143	23.13	23.6909	23.3875	23.2143
1988	10	19	31.8571	21.9167	9.94048	24.15	31.2167	27	27.27	23.6	25.8364	24.625	24.5571	94.8	64.8182	81	80.25	28.7273	29.6273	29.2375	28.8875	23.3636	23.8545	23.65	23.425
1988	10	20	31.7444	22.68	9.06444	24.1833	30.5273	26.7636	27.28	23.6222	26.08	24.4	24.6167	93.125	71.5	79.375	80.8571	28.6556	30.95	28.6875	29.4429	23.3111	24.61	23.3125	23.7429
1988	10	21	32.0667	21.6182	10.4485	24.1833	30.55	26.6727	27.0091	23.4	25.8	24.14	24.3	92.9	70.8	80.6	81.7778	28.2545	30.29	28.25	28.9667	23.0636	24.24	23.11	23.4889
1988	10	22	32.125	22.35	9.775	24.2667	30.3833	27.3	27.34	23.6	25.6	24.72	24.525	92.2222	69.4545	81.9	81	28.55	29.7273	29.45	29.1667	23.23	23.9091	23.77	23.5889
1988	10	23	32.1778	22.84	9.33778	24.85	31.0167	27	27.57	24.0182	26.2	24.55	25.0125	93.0909	68.4545	81.5	80.625	29.2909	30.8	29.15	29.85	23.6909	24.5	23.5875	23.9875
1988	10	24	32.05	22.5833	9.46667	24.5273	30.95	26.7455	27.32	23.92	25.9273	24.88	24.8778	94.3	66.7273	85.3	81.2222	29.24	30.0727	30.14	29.6667	23.65	24.1	24.13	23.8667
1988	10	25	31.5111	22.32	9.19111	24.6667	29.92	26.58	27.0556	23.78	25.8	24.6	24.8286	91.4444	71.875	84.5556	82.125	28.83	30.475	29.5222	29.6	23.43	24.325	23.8222	23.825
1988	10	26	31.95	22.6182	9.33182	24.4	30.4667	26.74	27.17	23.7455	26.2	24.6889	24.8875	93.9	71.5455	83.7778	83.1111	28.9182	31.1818	29.6556	30.1111	23.4818	24.7273	23.8778	24.1333
1988	10	27	31.9778	22.8364	9.14141	24.45	30.3667	26.7455	27.1	23.9455	25.9091	25	24.93	95.3636	70.3636	86.2	83.8	29.3909	30.4455	30.47	30.05	23.7182	24.3364	24.31	24.1
1988	10	28	32.3429	22.5455	9.7974	24.0909	29.8333	26.88	27.1444	23.9111	26.0182	24.475	24.6833	96.375	73.8182	81.375	83.4286	29.4333	31	29	29.9	23.7556	24.6273	23.5	24.0143
1988	10	29	30.775	22.18	8.595	24.2333	29.2167	25.8909	26.3091	23.3091	25.5818	24.32	24.4333	90.8	73.3636	86.6	84	27.9455	30.1818	29.23	29.14	22.8818	24.1818	23.65	23.6
1988	10	30	31.1	22.4	8.7	24.2167	30.0833	27.0222	27.2222	23.76	26.04	24.4	24.9571	95.4	73.2	81.3333	82.2857	29.03	31.08	28.8444	29.9571	23.54	24.67	23.4333	24.0571
1988	10	31	31.4	21.7273	9.67273	23.7818	30.2167	26.9091	26.99	23.0667	25.5091	24.46	24.4143	91.625	68.5455	80.9	79.75	27.6111	29.5091	28.88	28.775	22.7111	23.7818	23.46	23.3875
1988	11	1	32.15	22.0667	10.0833	24.6909	30.7273	26.48	27.11	23.6889	25.9636	24.275	24.5714	90.875	68.9	81.2857	79	28.7625	30.48	28.4857	29	23.3625	24.32	23.1857	23.5
1988	11	2	32.175	22.1	10.075	24.82	30.7273	26.86	27.4111	23.69	25.7091	24.6667	24.7125	90.1111	66.8	82.25	78	28.6111	29.51	29.275	28.9857	23.3	23.81	23.65	23.5143
1988	11	3	31.1714	22.1818	8.98961	24.1455	29.8273	26.48	26.75	23.4545	25.5273	24.65	21.9	94.3333	71.5	83.7143	82.2857	28.62	29.9	29.5143	29.2286	23.29	24.01	23.8143	23.6429
1988	11	4	31.375	22.3	9.075	24.1455	29.48	26.58	26.9	23.4	25.4909	24.3778	24.4222	94.7	74	83	82.8571	28.53	30.3889	28.975	29.2143	23.25	24.2667	23.5125	23.6429
1988	11	5	32.4	22.4545	9.94545	24.45	31.25	27.0545	27.5364	23.7273	26.2727	24.6857	24.7	94.2727	67.7273	81.5714	79.5714	28.9091	30.8364	29.4	29.1286	23.4273	24.5273	23.7286	23.5714
1988	11	6	32.8	22.35	10.45	24.2667	31.4167	26.8	27.4	23.3	26.1455	24.64	24.6444	92.8	66.5455	82.9	79.6667	28.01	30.3818	29.45	29.0667	22.92	24.2818	23.75	23.5333
1988	11	7	32.6222	22.5833	10.0389	24.7636	31.7667	26.8909	27.56	23.9333	26.6	24.85	25.0143	92.5556	66.1818	83.125	79	29.0778	31.2818	29.825	29.6857	23.5889	24.7727	24.025	23.9
1988	11	8	31.9333	22.3833	9.55	24.4333	31	27.0364	27.3818	23.8889	25.9091	24.54	24.7375	93.3333	65.8182	80.7	79.75	29.1	29.9364	29.08	29.2875	23.5667	24.0273	23.53	23.6625
1988	11	9	32.4222	22.1636	10.2586	24.4727	31.0727	27.24	27.48	23.7636	26.1818	24.94	24.91	93.8	68.5	82.2222	81.4444	29.09	30.88	30.0556	29.9111	23.57	24.54	24.1	24
1988	11	10	32.5556	22.6333	9.92222	24.9091	31.0182	27.43	27.67	23.6909	26.1455	24.6	24.7333	90.1	67.8	78.375	78.125	28.6	30.54	28.95	29.075	23.27	24.36	23.4875	23.55
1988	11	11	33.1429	22.4545	10.6883	24.7636	31.3091	27.275	27.4875	23.6182	25.7	24.2	24.3429	91.6	63.8889	76.1429	77.1667	28.58	29.2889	27.9857	28.3	23.28	23.6778	22.8714	23.0833
1988	11	12	33.2	22.1818	11.0182	24.2909	31.4182	26.5778	27.1444	23.4	25.7091	24.84	24.66	92	62.9	84.625	80.125	28.06	29.12	29.8625	28.8875	22.97	23.55	24	23.45
1988	11	13	32.725	22.4364	10.2886	24.5333	31.5667	27.24	27.66	23.6909	26.3818	24.35	24.8125	92	66.3636	76.875	77	28.6273	30.8545	28.3	29.075	23.3091	24.5364	23.1	23.55
1988	11	14	32.5333	22.5167	10.0167	24.6833	31.15	26.68	27.29	23.5455	26.0545	24.5333	24.7	89.8182	66.9091	82.125	79.25	28.1455	30.3091	29.075	29.1	23.0273	24.2545	23.5625	23.5625
1988	11	15	32.8222	22.3091	10.5131	24.4545	31.4167	27.32	27.6556	23.5	26.2	24.52	24.85	90.7778	67.3636	79.4444	79.5	28.25	30.6364	28.8222	29.1625	23.07	24.4364	23.4	23.625
1988	11	16	32.45	22.6727	9.77727	24.0833	31.2833	26.96	27.4	23.28	25.6091	24.3	24.5286	91.7	64.4545	78.625	77	27.88	29.1818	28.325	28.5571	22.87	23.6	23.1125	23.2429
1988	11	17	33.0286	22.6727	10.3558	24.5636	31.3091	26.6222	27.1667	23.6364	26.2727	24.68	24.76	92.8	67.5	84.375	81.625	28.52	30.77	29.6125	29.375	23.25	24.46	23.825	23.7
1988	11	18	33.0857	22.84	10.2457	24.2	31.3818	26.8889	27.2889	23.6182	26.3818	24.475	24.6571	93	68	82	80.8333	28.6	31.14	28.9333	28.9167	23.29	24.7	23.45	23.4833
1988	11	19	32.9	22.84	10.06	24.8909	31.4636	27.0444	27.4667	23.9455	26.1818	24.56	24.8222	90.5556	66.3	81.375	80.125	28.84	30.28	28.975	29.175	23.41	24.24	23.4625	23.6125
1988	11	20	32.8	22.52	10.28	24.5455	31.5636	27.38	27.73	23.8	26.2364	24.52	24.85	93.3	66.7	78.2222	79.4444	28.93	30.66	28.8222	29.4444	23.46	24.45	23.4111	23.7556
1988	11	21	33.6	22.68	10.92	24.22	31.86	26.8667	27.7	23.3111	26.2	24.525	24.76	91.8571	65	82.1429	79.4	27.85	30.5111	29.1143	29.34	22.8375	24.3778	23.5714	23.7
1988	11	22	32.6889	22.3167	10.3722	23.8909	31.7091	27.4727	27.75	23.1111	25.84	24.5556	24.4	94.5556	63.7	77.6667	77.625	27.8444	29.51	28.7222	28.4	22.8556	23.8	23.3333	23.1625
1988	11	23	33.225	22.2182	11.0068	23.8545	31.4667	27.0909	27.49	23.16	25.8545	24.42	24.4778	93.1	64.4545	79.5	78.3333	27.82	29.6091	28.73	28.6222	22.82	23.8455	23.32	23.2667
1988	11	24	32.8444	22.25	10.5944	24.2909	31.66	27.0545	27.58	23.46	25.9778	24.5	24.7222	93.2	62.8889	79.9	78.5556	28.37	29.6667	28.92	29.0889	23.13	23.8556	23.47	23.5444
1988	11	25	32.525	22.3333	10.1917	24.1333	30.7	26.5	26.8556	23.4	25.8667	24.7333	24.6125	93.625	68.5556	86.4444	83	28.2875	30.0667	29.9444	29.35	23.075	24.1111	24.0444	23.7125
1988	11	26	31.8667	22.2364	9.6303	24.28	29.8444	26.3111	26.6444	23.6	25.375	24.275	24.5857	94.5	70.75	83.25	83.125	28.7556	29.4625	28.8	28.95	23.3778	23.75	23.4	23.4875
1988	11	27	32.425	22.4667	9.95833	23.8222	31.4222	27.1111	27.3667	23.275	26.15	24.475	24.625	95	64.625	79.75	79.625	28.2125	30.2625	28.8	29.075	23.0375	24.2125	23.4125	23.5625
1988	11	28	31.9714	22.5636	9.40779	24.0444	31.2222	27.35	27.5125	23.5	26.175	24.6857	24.7857	94.875	64.875	78.8571	79.1429	28.5625	30.3	29.1143	29.3143	23.2375	24.225	23.5857	23.7
1988	11	29	31.825	22.6364	9.18864	24.34	30.6667	26.86	27.2556	23.75	25.975	24.6667	24.7286	92.75	68.875	83.8889	80.8571	28.7625	30.425	29.5778	29.3857	23.3875	24.3125	23.8333	23.7286
1988	11	30	32.4857	22.75	9.73571	23.9818	31.7273	27.38	27.66	23.2444	25.82	24.4222	24.3571	92.5	63.3	78.5556	78.125	27.9778	29.47	28.5556	28.8	22.9111	23.75	23.2333	23.375
1988	12	1	33.1778	22.3273	10.8505	24.0909	31.6545	26.6364	27.2818	23.0545	25.9455	24.1778	24.4222	91.8182	63.9091	80.8889	78.8889	27.5	29.7455	28.4333	28.6222	22.6455	23.9091	23.1667	23.2889
1988	12	2	33.375	22.3545	11.0205	24.0727	31.4909	26.56	27.13	23.1455	25.8182	24.5333	24.625	91.9	64.3636	81.75	79.875	27.7273	29.5364	28.775	28.7125	22.7727	23.8	23.3875	23.3125
1988	12	3	32.125	21.58	10.545	23.7818	30.8182	25.86	26.54	23	25.2636	23.88	24.1556	93.1	64.5455	83.5556	80.7778	27.6091	28.5364	27.8444	28.0556	22.7	23.2273	22.8	22.9556
1988	12	4	32.575	21.9818	10.5932	23.8909	31.1111	26.5556	27.2	22.9273	25.7	24.2667	24.4125	91.3	64.8889	80.625	79.125	27.3818	28.9	28.1375	28.2125	22.5273	23.3889	23	23.0375
1988	12	5	32.9111	21.8364	11.0747	23.4727	30.9636	27	27.1182	22.74	25.4364	24.0909	24.1333	92.7778	65.5455	79.7273	79.7	27.14	28.8818	28.1636	28.1	22.41	23.4273	22.9727	22.97
1988	12	6	32.125	21.9636	10.1614	23.4727	30.7273	26.46	26.83	22.5818	25.2545	23.8667	24.1375	92.2	65.4545	79.7778	79.5556	26.8545	28.6	27.7556	28.0444	22.2182	23.2273	22.7667	22.9222
1988	12	7	33.475	21.8727	11.6023	23.5818	31.8727	28.2222	27.9556	22.6909	25.3636	24.1	21.5889	92.2	59.6364	72.125	75.125	27.0364	28.1091	27.4	27.7125	22.3273	22.9727	22.5375	22.7125
1988	12	8	33.6	21.8364	11.7636	23.9455	32.4	26.9091	27.5455	22.9636	25.9167	24.26	24.4	91.4	60.6667	80.7	78.2	27.4545	29.2417	28.53	28.56	22.5636	23.5833	23.22	23.21
1988	12	9	33.26	21.6083	11.6517	23.7455	31.7667	27.2667	27.6636	22.6	25.6667	24.4909	24.3556	90.1	62.0833	80.6364	77.4	26.7364	28.925	28.9727	28.12	22.1364	23.45	23.4545	22.95
1988	12	10	33.22	21.6833	11.5367	23.3	31.65	27.0667	27.2917	22.6182	25.35	24.52	24.1	91.5455	61.1667	81.6	78.2	26.8909	28.2667	29.1	28.02	22.1818	22.9833	23.53	22.86
1988	12	11	33.5111	20.55	12.9611	22.9167	32.2	26.4167	26.9833	22.2182	25.05	23.98	23.75	92.5455	56.5	81.4	76.8	26.2364	27.1	28.13	27.17	21.8182	22.3333	22.98	22.39
1988	12	12	32.88	20.65	12.23	23.2167	31.9167	26.6333	27.1083	22.3	25.3333	23.9455	23.93	92	59.75	80.2727	77.5455	26.4167	27.975	27.9	27.4364	21.9167	22.8917	22.8273	22.5364
1988	12	13	33.2	21.2167	11.9833	23.5231	31.7846	26.55	27.1	22.6	25.8	24.1636	24.1364	92.5385	62.6154	81.7273	79	26.8769	29.2923	28.5091	28.1182	22.2231	23.6538	23.1909	22.9727
1988	12	14	33.4667	21.0833	12.3833	23.0462	32.2923	26.9455	27.3455	22.3077	25.4	24.0727	23.9091	93.9231	57.9231	79.9091	77	26.5308	27.9538	28.1545	27.5091	21.9923	22.8308	22.9273	22.5545
1988	12	15	33.7333	21.3333	12.4	22.7667	32.5692	27.0833	27.5	21.9	25.4077	24.2909	23.8091	92.8333	56.6154	79.7273	76.0909	25.8083	27.8154	28.4818	27.2091	21.5333	22.7154	23.1	22.3636
1988	12	16	33.4222	20.5167	12.9056	22.3231	32.4	26.5667	27	21.5846	25.5077	23.7167	23.5917	93.8462	58.1538	80.0833	77.0833	25.4077	28.1462	27.5917	26.975	21.2462	22.9538	22.575	22.225
1988	12	17	32.95	20.4364	12.5136	22.1833	32.3167	26.52	27.0556	21.3667	25.5385	23.4333	23.3727	93.3333	59.5833	78.9	76	24.9917	28.7083	27.21	26.7333	20.9917	23.2667	22.39	22.1111
1988	12	18	33.7778	20.7273	13.0505	22.8769	32.8923	26.9	27.4417	21.6769	24.9833	23.5167	21.6417	89.5	53.5833	76.1667	72.6364	25.2154	26.525	26.8	26.3273	21.1538	21.9417	22.1833	21.8273
1988	12	19	33.6	20.5455	13.0545	22.6167	32.8	26.8	27.3545	21.6833	25.1167	23.5	23.3222	90.8	54.25	76.75	74.2727	25.4333	26.9083	26.8167	26.5	21.275	22.1667	22.1833	21.9636
1988	12	20	33.4444	20.3667	13.0778	22.4154	32.6923	27.0667	27.3333	21.4154	25.1538	23.6182	23.32	91	54.9231	74.8182	73.1818	24.9462	27.0385	26.8727	26.0909	20.9538	22.2615	22.2273	21.7091
1988	12	21	34.1111	20	14.1111	22.4923	32.9692	26.5167	27.1667	21.2154	25.2769	23.7333	23.35	89.7692	54.5385	79.75	74.0833	24.4385	27.2	27.575	26.225	20.6462	22.3538	22.65	21.7667
1988	12	22	34.2222	19.9833	14.2389	21.9846	33.1538	26.8364	27.2	20.9846	25.2615	23.4889	23.3333	91.9231	53.5385	77.5556	74.2222	24.2923	27.0308	26.9222	26.2889	20.5231	22.2538	22.2556	21.8
1988	12	23	34.3333	19.9667	14.3667	22.0364	33.1667	26.8364	27.19	20.8182	24.8	23.4	23.1	89	50.9167	76.4	72.4444	23.8727	25.8167	26.64	25.4444	20.2636	21.5583	22.09	21.3
1988	12	24	34.28	20.4	13.88	23.0923	32.7692	27.0364	27.4273	21.3385	25.5833	23.5455	23.48	86.3077	56.8333	75.4545	73.6	24.2923	28.1333	26.8	26.47	20.5615	22.9667	22.1273	21.91
1988	12	25	34.7556	19.76	14.9956	23.2333	33.0308	27.2182	27.6727	21.65	25.5077	23.62	23.39	87.25	55.4615	74.6	71	24.8833	27.7154	26.79	25.95	20.9583	22.7	22.12	21.59
1988	12	26	34.6889	19.64	15.0489	22.7273	33.1846	27.4364	27.8889	21.4364	25.2	23	23.2333	89.6364	53.1538	70.2727	70.3333	24.7545	26.8077	25.2455	25.5889	20.8545	22.1615	21.1182	21.3778
1988	12	27	34.66	20.2	14.46	22.8769	33.2462	27.75	28.0167	21.4615	25.4615	23.4667	23.4667	88.7692	54.0769	71.0833	70.5833	24.7154	27.4615	26.1167	26.0167	20.8538	22.5462	21.75	21.6667
1988	12	28	34.4667	20.1833	14.2833	22.6462	32.9692	28.1818	28.1	21.3846	25.0154	23.75	23.35	90.0769	53.3077	68.6364	69.9091	24.6923	26.5077	26.1545	25.7	20.8462	21.9692	21.7091	21.4727
1988	12	29	34.82	19.8167	15.0033	22.5833	33.2615	27.7556	27.8556	21.3333	25.4917	23.28	23.4	89.9167	54	68.3333	69.75	24.5917	27.5083	25.2667	25.5625	20.775	22.575	21.1778	21.3875
1988	12	30	34.34	19.9167	14.4233	22.3	32.4615	27.4833	27.5545	20.9231	24.8769	23.4833	23.31	88.5	55	72.5833	72.1818	24.3333	26.5077	26.4167	25.7091	20.5667	21.9385	21.85	21.4182
1988	12	31	34.34	20.88	13.46	22.5333	33.1833	27.6545	27.5556	21.4667	25.1833	23.8364	23.0375	90.4545	52.9167	73.8182	72.4444	24.9917	26.7833	27.1182	25.8667	20.9833	22.15	22.3	21.5222

## Sheet: 1989
						Temperature				Temperature				Relative Humidity				Pressure				Dew temperature
Year	Month	Day	Maximum	Minimum	Max-Min	1899-12-31 07:00:00	1899-12-31 13:00:00	1899-12-31 19:00:00	Average	1899-12-31 01:00:00	1899-12-31 13:00:00	1899-12-31 19:00:00	Average	1899-12-31 01:00:00	1899-12-31 13:00:00	1899-12-31 19:00:00	Average	1899-12-31 07:00:00	1899-12-31 13:00:00	1899-12-31 19:00:00	Average	1899-12-31 07:00:00	1899-12-31 13:00:00	1899-12-31 19:00:00	Average		Month	Taverage	Hraverage
1989	1	1	35.1778	20.4909	14.6869	23.8308	33.8308	28.1538	28.5077	22.2462	24.9	23.6182	23.5455	87.4615	49.25	70.6364	68.4545	25.8923	25.6333	26.3182	25.7727	21.5846	21.3917	21.8636	21.5091		January	28.2635	69.4116
1989	1	2	35.4182	20.42	14.9982	23.0615	34.1167	27.5455	28.01	21.8462	25.18	23.8154	23.78	90.2308	48.8	73.5455	71.125	25.4538	26.08	26.8636	26.425	21.3385	21.72	22.2182	21.9375		February	28.4878	69.3319
1989	1	3	35.16	19.7636	15.3964	22.3692	33.6	28.7091	28.2778	21.5846	25.45	23.5077	23.4583	93.4615	52.3636	65.5455	69.5556	25.3385	26.8727	25.6636	25.4111	21.2462	22.1818	21.4091	21.2667		March	29.0207	70.6281
1989	1	4	34.76	20.14	14.62	22.2769	33.7692	28.45	28.2583	21.7167	25.1	23.8667	23.46	92.9167	50.6667	68.75	70	25.475	26.275	26.6167	25.88	21.3667	21.85	22.0583	21.61		April	28.7928	76.6746
1989	1	5	34.46	20.82	13.64	22.9385	33.2769	28.4308	28.2846	21.8	25.4154	23.8154	23.6769	90.6154	53.7692	69.3077	71.3077	25.4385	27.3615	26.5154	26.4385	21.3	22.4846	22.0077	21.9308		May	28.2338	80.4936
1989	1	6	33.3455	21.4	11.9455	23.6182	32.6462	27.7077	27.8818	22.2364	24.9538	23.9167	23.7	87.8	54.6154	72.75	70.6	25.9636	26.5308	27.1083	26.06	21.6727	22.0154	22.325	21.73		June	28.4551	78.1165
1989	1	7	33.4833	20.5455	12.9379	22.1231	31.9231	27.3231	27.1846	21.4	24.1846	23.4	23.2273	93.4167	53.7692	73.5	74.25	25.1	25.2077	26.3917	25.6167	21.0769	21.0538	21.9	21.375		July	28.2847	76.4825
1989	1	8	34.4333	20.58	13.8533	22.0769	33.0923	28.3077	27.9538	21.2692	24.6	23.6462	23.2583	92.75	50.4615	68.3846	70.7692	24.8538	25.3846	26.1923	25.4923	20.9	21.2615	21.7846	21.3231		August	28.0376	78.3929
1989	1	9	34.5667	20.0182	14.5485	21.4667	33.4	28.0909	27.81	20.6833	24.7538	23.5556	23.2222	93.25	50.0769	67.7778	70.8889	23.9583	25.5692	25.8667	25.5556	20.3083	21.3692	21.6111	21.4111		September	27.7009	80.1913
1989	1	10	34.9636	19.7	15.2636	21.4769	33.7692	28.1231	27.8769	20.5692	25.1385	23.5833	23.0917	92.3846	50.5385	69.1667	70.8333	23.7	26.3308	26.1167	25.4167	20.1615	21.8154	21.7583	21.2667		October	27.2712	81.708
1989	1	11	34.8	19.1455	15.6545	21.5385	33.8769	28.7231	28.2308	20.7692	24.9077	23.4833	23.025	93.4615	48.5385	64.8333	68.6667	24.0846	25.6769	25.45	25	20.4154	21.4	21.3333	21		November	27.3768	79.652
1989	1	12	34.3091	20.3455	13.9636	21.8	33.2308	28.2923	27.9154	20.8923	24.6769	23.2462	22.9308	92.5385	50.3077	65.9231	69.6923	24.1385	25.5077	25.2077	24.9538	20.4692	21.2846	21.1769	20.9846		December	27.3679	75.3874
1989	1	13	34.5455	19.2727	15.2727	21.3077	33.25	27.6154	27.6833	20.2462	24.9818	22.6308	22.67	90.25	51	66.5385	68.5455	23.1308	26.1818	24.2385	24.6091	19.7462	21.7182	20.5154	20.7364
1989	1	14	34.9333	19.2545	15.6788	21.15	33.8308	28.0154	27.7083	20.2333	24.3538	22.9846	22.23	90.9	46.3077	66.2308	68.5	23.1917	24.2615	24.8077	24.1833	19.7833	20.5154	20.8615	20.4583
1989	1	15	34.7636	19.4	15.3636	21.6	33.6545	27.9538	28.0818	20.3077	24.3091	22.8	22.59	89.4615	46.6364	66.1818	66.9	23.0692	24.3	24.4	24.07	19.7077	20.4818	20.6364	20.39
1989	1	16	34.5167	19.64	14.8767	21.8769	33.5167	28.3385	28.2167	20.8	24.55	23.8	23.1167	91	48.3333	69.7692	69.5	23.9615	24.975	26.5385	25.2167	20.3231	20.975	22.0154	21.1417
1989	1	17	34.7667	19.5636	15.203	21.8692	34.15	28.6615	28.4083	21.25	24.8	23.6308	23.1833	92.3333	46.9167	67	67.1818	24.7333	25.125	25.9385	24.7636	20.85	21.05	21.6	20.8636
1989	1	18	35.18	20.8444	14.3356	22.2545	33.9818	28.4167	28.0875	21.3091	25.1636	23.8	23.6714	92.0909	49.7273	69.4545	72	24.8364	26.1818	26.4636	26.4429	20.8818	21.7727	21.9182	21.9286
1989	1	19	35.5333	19.6182	15.9152	22.06	34.3167	28.9077	28.23	20.52	25.1	23.7692	22.95	87.2	47.9167	66.6923	67.5	23.25	25.8083	26.0769	24.78	19.81	21.5833	21.7231	20.88
1989	1	20	35.3818	20.1273	15.2545	22.65	33.8333	28.5385	28.3818	21.0769	25.2	23.6167	23.36	87.1818	50.25	68.5	68.1	24.225	26.3917	26.1	25.36	20.5333	21.9083	21.7083	21.27
1989	1	21	35.1455	20.5667	14.5788	22.5455	34.1	28.9	28.6111	21.2909	25.2545	23.65	23.2714	88.8	50	65.5833	68.875	24.5727	26.4636	25.7917	25.6375	20.7545	21.9091	21.5167	21.3875
1989	1	22	35.2	20.34	14.86	23.2167	33.9333	28.6462	28.9364	22.0333	25.6667	23.9333	24.0444	89.3636	52.1667	68.3333	69.5	25.8	27.55	26.725	26.94	21.5333	22.6167	22.1083	22.27
1989	1	23	35.1091	19.74	15.3691	22.3	33.7167	28.1385	28.2091	21.3	25.1833	23.3846	23.05	91.0909	50.5	68.3846	69.7273	24.825	26.4917	25.7615	25.5364	20.8583	21.8917	21.4	21.2909
1989	1	24	35.25	20.3	14.95	22.5385	33.8769	29.22	28.7	20.9167	25.4769	23.68	23.3556	88.1667	51.5385	67.8889	68.75	23.9167	27.0923	26.2778	26	20.2667	22.3	21.8333	21.6375
1989	1	25	35.3273	19.6727	15.6545	22.3692	33.7538	29.3167	28.7167	21.4308	25.2769	23.4615	23.3923	92.4615	51.3846	60.4167	67.6667	25.0538	26.6846	24.4417	25.275	21.0154	22.0615	20.6	21.1417
1989	1	26	35.44	19.2182	16.2218	23.0545	33.8727	28.5273	28.9	21.7273	25.4182	24	23.8667	89.4545	51.7273	68.5	68.625	25.2182	26.9364	26.33	26.1625	21.1636	22.2091	21.79	21.725
1989	1	27	35.15	19.7636	15.3864	22.45	33.2769	28.6667	28.2727	21.3833	25.2462	23.6615	23.55	91.1667	53.0769	65.8333	70.6364	25.0083	26.8846	25.625	26.1455	20.925	22.1769	21.3917	21.7091
1989	1	28	35.2364	19.85	15.3864	22.5692	33.5077	28.6923	28.3692	21.2923	25.1667	23.2833	23.2273	89.4615	51.75	63.5833	68.4545	24.6538	26.525	24.9917	25.3727	20.7231	21.9583	20.9417	21.1818
1989	1	29	34.82	20.6364	14.1836	22.0667	33.45	28.8923	28.3818	21.1833	25.2167	23.5846	23.3636	92.5	52.1667	65.1538	70.1818	24.675	26.7583	25.6538	25.8182	20.775	22.0417	21.4	21.5091
1989	1	30	35.4167	20.52	14.8967	22.8308	34.2154	28.8923	28.7154	21.7077	25.3846	23.2308	23.4308	90.8462	49.7692	63.1538	67.8462	25.3538	26.6538	24.8231	25.6077	21.2308	22.0231	20.9077	21.3769
1989	1	31	35.3833	20.4	14.9833	23.1818	34.7	29.2538	29.3667	21.6727	25.6667	23.4308	23.9	88.0909	49.3333	62.8462	67.125	24.9818	27.1111	25.0615	26.3125	21.0273	22.3	21	21.8
1989	2	1	35.05	20.575	14.475	22.3833	34.0364	28.0364	28.29	21.5818	24.9	23.78	23.4333	92	48.7	70.3	69.4444	25.2364	25.59	26.63	25.7556	21.1636	21.31	22.04	21.4444
1989	2	2	35.2444	20.8333	14.4111	22.1	33.6182	28.3455	28.38	21.32	25.4	23.76	23.6625	91.2	53.1	69.3	70.25	24.76	27.15	26.44	26.2875	20.85	22.31	21.92	21.8
1989	2	3	35.1778	20.6	14.5778	22.5	33.7833	27.9	28.01	21.4364	25.2909	23.6	23.4111	90.3636	51.9091	70.5556	71.1111	24.8455	26.7818	26.4	26.0556	20.9091	22.1182	21.8556	21.6556
1989	2	4	35.275	21.425	13.85	23	33.2333	28.7818	28.4727	21.8	24.8545	23.46	23.2444	92.4	50.6364	63.3	68.2222	25.68	25.9545	25.3	25.4222	21.42	21.5455	21.14	21.2222
1989	2	5	35.4	21.55	13.85	22.5833	33.3833	28.6	28.3364	21.56	25.0364	23.58	23.2111	92.7	52.0909	67.3	68.6667	25.27	26.4182	25.87	25.2889	21.17	21.7818	21.49	21.1333
1989	2	6	34.7714	21.55	13.2214	22.5167	32.85	28.0818	27.9364	20.86	25.3818	23.12	23.0556	88.8	55.6364	64.8	68.6667	23.82	27.5091	24.92	25.1556	20.24	22.5727	20.98	21.1
1989	2	7	35.1429	21.05	14.0929	22.9333	33.6667	28.7091	28.5	21.56	25.6364	24.26	23.825	89.2222	52.2727	68.7	69.2222	25.07	27.5	27.26	26.2111	21.03	22.5818	22.41	21.7889
1989	2	8	34.9333	21.7	13.2333	23.6	33.6636	27.9818	28.52	22.76	25.5333	24.1778	24.1571	92.4	54	73.8889	74.2857	27.15	27.5111	27.6111	27.5571	22.38	22.6333	22.6333	22.6143
1989	2	9	34.4222	21.9333	12.4889	23.5	33.2182	28.6364	28.46	22.62	25.925	24.2667	24.3	91.4	57.375	70.7778	73.5	26.79	28.8125	27.5333	27.7833	22.19	23.4	22.5889	22.8
1989	2	10	35.5	21.975	13.525	23.5091	33.5167	28.3	28.4889	22.5273	25.7455	23.84	20.3333	91.4	54.7273	71.6	72.6	26.7545	28.1636	26.98	27.54	22.0909	22.8909	22.24	22.56
1989	2	11	35.1778	22.375	12.8028	23.2167	33.3091	28.9273	28.71	22.1636	25.7455	23.62	23.7556	89.4	55.3636	64.3	69.1	26.0545	28.1455	25.72	26.37	21.6455	22.9818	21.44	21.87
1989	2	12	35.5556	22.175	13.3806	23.5167	33.55	28.4667	28.5556	22.5818	25.5636	23.55	23.9125	90.9091	53.4545	67	70.7143	26.7182	27.5545	26.0429	26.8571	22.1091	22.5545	21.6714	22.1857
1989	2	13	35.6	21.6286	13.9714	23.4833	33.2167	28.6	28.4727	22.4	25.3818	23.82	23.7778	91.2	54.3636	67.4	70.3333	26.4	27.3273	26.38	26.4444	21.96	22.4727	21.89	21.9333
1989	2	14	35.475	21.1333	14.3417	23.5167	33.6333	28.4364	28.5455	21.6545	25.2364	23.56	23.5	84.8182	50.0909	65.7	67	24.7	26.4545	25.77	25.71	20.8091	21.8909	21.52	21.45
1989	2	15	35.1429	21.275	13.8679	23.0167	33.76	28.3818	28.33	21.6545	25	23.5778	23.225	88.3636	47.8889	66.1111	67	25.0545	25.7	25.7667	25.175	21.0182	21.3778	21.5556	21.1125
1989	2	16	35.9778	20.9143	15.0635	23.0833	34.25	28.8545	28.8	21.6909	25.0727	23.76	23.41	88.3636	46.9091	65	66.1	25.0545	25.6727	25.96	25.3	21.0364	21.3273	21.6	21.18
1989	2	17	35.875	21.4286	14.4464	23.4364	33.9636	28.875	28.8125	21.86	25.36	23.4857	23.3857	87	49.7	63	64.8571	25.19	26.62	25.2714	25.2	21.16	22.03	21.2	21.1571
1989	2	18	35.9667	21.9333	14.0333	23.4727	34.0364	28.66	28.7	22.04	25.56	23.8222	23.7111	88.7	50.2	66.8889	68.2222	25.69	27.05	26.2667	26.1	21.44	22.33	21.8111	21.7222
1989	2	19	35.4857	21.8286	13.6571	23.6	33.6727	28.62	28.6	22.44	25.34	23.9333	23.6875	89.2222	51.1	67.8889	69.4444	26.45	26.79	26.6111	26.3778	21.93	22.15	22.0444	21.9
1989	2	20	35.55	21.2333	14.3167	23.3818	33.9818	28.6222	28.6222	21.92	25.62	23.95	20.825	84.75	51.9	67.875	68	25.34	27.42	26.5625	26.0375	21.27	22.48	21.9625	21.65
1989	2	21	35.65	20.8	14.85	23.6	34.12	29.8222	29.2875	22.2222	25.34	24.275	23.8714	88.5556	49.9	64.125	66.2857	25.8556	26.54	26.7	26.1286	21.6111	22.01	22.0625	21.7429
1989	2	22	36	21.7143	14.2857	23.8364	34.24	29.1333	29.1	22.08	25.8	23.975	23.875	85.3	50.5556	65.875	66.625	25.33	27.5222	26.4625	26.275	21.26	22.6333	21.9	21.8375
1989	2	23	36.2857	20.9333	15.3524	23.2	34.02	28.45	28.6143	21.6	25.3556	23.4	23.35	87	49.5556	68.8333	68.5	24.79	26.5556	25.7833	25.5167	20.9	22.0222	21.3833	21.3
1989	2	24	35.575	21.5667	14.0083	23.66	33.4	28.75	28.4714	21.88	25.58	23.6	23.5857	86	53.7	66.7143	69.1429	25.15	27.63	25.9714	26.1714	21.06	22.63	21.5429	21.6571
1989	2	25	34.9	22.0286	12.8714	23.2222	33.44	28.2889	28.0857	21.4667	24.85	23.2857	22.9833	85.8889	53.5	67.7143	70.3333	24.6333	26.1625	25.4857	25.1667	20.6556	21.6	21.0429	20.9
1989	2	26	35.0286	21.6571	13.3714	23.1	33.3	28.5333	27.9	21.9111	24.9111	23.4857	23.1	90.1111	51.5556	66.8571	71	25.7333	26.1556	25.8	25.5667	21.3667	21.5556	21.4	21.1833
1989	2	27	35.55	21.8286	13.7214	23.0909	33.8	28.5	28.2	21.88	25.2222	23.4571	23.3857	89.1	52.625	68.5714	71.6667	25.57	27.5125	25.9857	26.8833	21.3	22.6125	21.5429	22.1833
1989	2	28	35.6286	21.55	14.0786	24.04	34.18	28.1556	28.4571	22.54	25.925	23.7714	24	88.4	52.375	71.4286	71	26.45	28.025	26.8429	27.05	21.92	22.7625	22.0857	22.1667
1989	3	1	35.6667	22.5429	13.1238	24.4545	34.04	28.6667	29.0857	23.3636	25.9	24.6857	24.3	89.5	51.625	73.7143	68.8	27.82	27.825	28.5857	26.78	22.8	22.8	23.2571	22.22
1989	3	2	34.725	22.5143	12.2107	23.98	33.4364	29.2667	29.6143	23.0444	25.42	23.8	24.2167	89.8889	53.9	64.875	67.1667	27.3667	27.26	26.0125	26.8333	22.5111	22.48	21.675	22.2167
1989	3	3	35.4	21.7143	13.6857	24.3455	34.1455	28.6667	28.8667	22.9273	25.6	24.3714	24.25	88	50.8	71.8571	70.5714	27.18	27.14	27.8	27.0143	22.4	22.38	22.7714	22.3286
1989	3	4	36.2	21.5667	14.6333	23.9667	34.1455	29.2	29.11	22.8909	25.88	24.2857	24.2286	90.2727	52.2	69	70.1429	27.1727	27.9	27.3714	27.2429	22.3818	22.87	22.5429	22.4429
1989	3	5	35.8	22.4571	13.3429	24.3455	33.8818	28.3778	28.5625	23.36	25.86	24.2	24.35	91.2222	53.9	74	77	28.09	28.13	27.7	28.58	22.97	23	22.7333	23.26
1989	3	6	35.725	22.2286	13.4964	24.4	33.78	29.0222	28.875	23.2182	25.8889	24.425	24.4286	88.5	55	67.5	70.8571	27.32	28.2778	27.4375	27.6571	22.48	22.9889	22.5375	22.6429
1989	3	7	35.35	22.825	12.525	24.1167	34.26	28.8	29.0111	22.8727	25.9111	24.375	24.175	89.3636	53.1111	67.625	69.375	27.1273	28.0556	27.3625	27.05	22.3182	22.8111	22.5	22.2625
1989	3	8	35.95	22.65	13.3	24.2727	34.36	28.2667	28.875	23.14	25.9111	24.025	24.2286	90.3	51.7778	69.25	69.1429	27.56	27.8778	26.9625	27.1	22.65	22.8111	22.2625	22.3571
1989	3	9	35.4857	22.4	13.0857	24.5167	33.7455	29.2	29.1222	22.74	25.76	24.1778	24.025	87.8	53.6	67.1111	69.875	26.77	27.85	26.8778	26.9625	22.1	22.74	22.2333	22.175
1989	3	10	35.6571	21.3	14.3571	23.9333	34.3091	29.42	29.26	22.5273	25.96	24.1778	24.2667	87.1818	52.8	64.4444	68.8889	26.3091	28.14	26.5778	27.1667	21.8364	22.9	22.0222	22.3556
1989	3	11	35.2286	22.5	12.7286	24.0333	33.5455	28.78	28.73	22.8	26.06	24.2667	24.3	88.4545	57.1	69.4444	71.8889	26.8727	29.07	27.3667	27.6444	22.2	23.34	22.5111	22.6
1989	3	12	35.55	22.8571	12.6929	24.5818	33.52	28.98	29.0625	23.1636	25.8889	24.875	24.6857	89	57	70.5	70.8571	27.4727	28.4778	28.625	28.1286	22.5818	23.1778	23.2125	22.9429
1989	3	13	35.3714	22.7143	12.6571	24.5636	34.2	29.38	29.55	23.4182	25.8889	24.875	24.8429	91.0909	53.3333	68.375	69.7143	28.1545	28.0556	28.3625	28.2	22.9636	22.9333	23.05	22.9714
1989	3	14	35.85	22.4286	13.4214	24.5667	32.8545	28.4	28.6111	23.0545	25.44	24.0286	23.9	84.9	57.4	72.8571	72.4286	27.0091	27.83	27.3	27.1857	22.3091	22.78	22.4857	22.3857
1989	3	15	34.4286	22.5143	11.9143	23.9667	32.7091	28.5	28.36	23.2545	25.68	24.0667	23.7667	92.1818	59.2	73.6667	74	28.0182	28.58	27.5	26.8833	22.8727	23.16	22.6167	22.2
1989	3	16	35.425	21.76	13.665	24.6545	33.1333	28.68	28.7143	23.1091	26.025	24.4	24.1	88	58.375	69.625	70.3333	27.3182	29.15	27.7125	27.0833	22.4909	23.5625	22.6625	22.3667
1989	3	17	35.8571	22.48	13.3771	24.0364	33.3	28.62	28.6778	23.02	25.6222	24.65	24.1	89.5556	55.3333	72.75	72.125	27.41	27.9111	28.4	27.5125	22.52	22.8778	23.15	22.625
1989	3	18	34.8571	21.7714	13.0857	23.9333	33.2545	28.7111	28.6444	22.7636	25.56	24.3333	23.9833	91	56.1	69.5	70	26.9818	27.84	27.5333	26.7333	22.2818	22.74	22.6167	22.1167
1989	3	19	36.3	22.0286	14.2714	24.0364	34.1455	29.32	29.28	23.24	25.92	25.2	24.7286	91.3333	52.7	69.375	71	27.91	28.02	29.025	28.3625	22.87	22.91	23.4875	23.1125
1989	3	20	35.6571	22.4857	13.1714	23.9833	33	28.75	28.67	23.1818	26.02	24.875	24.4143	90.9	58.7	71	73.25	27.7727	29.19	28.7125	28.575	22.7727	23.5	23.2375	23.1875
1989	3	21	35.1714	22.6	12.5714	24.6833	33.1455	28.88	28.96	23.6	26.02	24.2	24.5	90.1	57.6	68.4286	73.1667	28.29	29	27.0714	28.0833	23.11	23.47	22.3571	22.95
1989	3	22	35.6	23.2	12.4	24.4833	33.6545	29.48	29.32	23.36	26.84	24.725	24.3667	91.5556	59.2	65.5	71.1429	28.15	30.89	27.8	28.3143	22.96	24.46	22.7375	23
1989	3	23	35.4	22.5714	12.8286	25.0833	33.76	29.8	29.6222	23.14	26.2889	24.7333	24.5286	85.3	54.4444	65.1111	67.1429	27.13	29.0889	27.7	27.5429	22.34	23.4778	22.7111	22.5571
1989	3	24	35.2	22.9	12.3	24.4333	33.5	28.3778	28.6444	22.56	25.92	24.225	23.9286	86.3	54.6	69.25	69.7143	26.3	28.38	27.275	26.7571	21.83	23.1	22.4625	22.1
1989	3	25	35.2667	21.96	13.3067	24.1833	33.8	28.225	28.6	22.32	26.1778	24.5714	24.3333	88	54.8889	71.8571	70.6667	26.08	28.8	28.2143	27.5333	21.68	23.3778	23.0143	22.5833
1989	3	26	35.6857	22.625	13.0607	24.35	33.2909	28.9	28.91	23.04	25.8	24.6	24.0571	89.7778	56.1	68.5556	70.75	27.47	28.36	27.9111	27.4375	22.56	23.1	22.7778	22.5375
1989	3	27	35.6857	22.3714	13.3143	24.1333	33.6727	28.86	28.93	22.8364	25.8	24.2	24.2444	90.5455	53.5	69.1111	70.8889	27.1182	28.03	27.2667	27.3667	22.3727	22.88	22.4222	22.4778
1989	3	28	36.525	22.8286	13.6964	24.6	34.14	29.55	29.3625	22.9818	25.3667	23.9	23.85	88	49.5556	64.6667	67.6667	27.1091	26.5667	26.0833	26.2333	22.3545	21.9556	21.6833	21.8
1989	3	29	36.9	22.9333	13.9667	24.76	34.08	29.25	29.2	22.9333	25.8889	24.4	24.0167	86.4444	52.6667	68.4286	68.1667	26.9111	28.0111	27.4429	26.65	22.2222	22.8333	22.5143	21.9833
1989	3	30	36	23.2333	12.7667	25.1636	33.6444	29.7714	29.55	23.73	26.6	24.68	24.55	89.3	59	66.2	69.25	28.49	30.1875	27.76	27.675	23.18	24.1125	22.68	22.65
1989	3	31	34.9	23.7667	11.1333	25.32	33.42	29.7667	29.86	23.8	26.3111	25	24.3	88	57.8889	65.25	73.5	28.6125	29.5889	28.2	30.6	23.2625	23.7	23	24.2
1989	4	1	33.85	22.5667	11.2833	24.5556	31.96	28.3714	28.5429	23.725	25.8444	24.8	25.05	91	63.6667	78	78	28.675	29.4222	29.34	29.42	23.325	23.7333	23.66	23.74
1989	4	2	35.025	22.9667	12.0583	25.0182	32.16	28.0889	28.6125	24.12	25.675	24.925	24.95	91.5	65.125	76.75	76.3333	29.33	29.225	29.3625	29.2	23.7	23.6	23.7125	23.6167
1989	4	3	34.225	23.2286	10.9964	24.7091	31.88	28.74	28.7778	23.54	26.04	25	24.8375	89.8	64.2	75.5	76.375	28.2	29.87	29.3875	29.125	23.01	23.97	23.6875	23.5625
1989	4	4	35.475	22.9	12.575	24.2364	32.6909	29.08	28.85	23.62	26.26	25	24.9167	92.8889	62.1	77	78.8571	28.65	29.98	29.5571	29.7571	23.29	24.05	23.8	23.9429
1989	4	5	35.5	23.4667	12.0333	25.62	33.42	28.5556	29.0556	24.15	26.5333	24.4667	24.96	88	59.2222	74.8333	74.8	29.1	30.1667	28.3333	29.1	23.55	24.1	23.0833	23.52
1989	4	6	34.7	23.0667	11.6333	25.1091	33.2545	29.04	29.14	23.9111	26.24	24.775	25	89.75	57.8	70.125	72.5	28.9222	29.46	28.325	28.775	23.4667	23.76	23.1125	23.35
1989	4	7	34.6286	23.0667	11.5619	25.4182	33.6909	28.8	29.22	23.8667	26.48	24.925	25.0714	89.6667	58.2	74.25	73.2857	28.7444	29.93	29.0375	29.0714	23.3556	23.98	23.4875	23.5286
1989	4	8	33.4571	23.0667	10.3905	25.4	32.8727	28.64	29.1	23.8286	26.06	24.8	24.85	90.8571	60.1	75	73.3333	28.7714	29.28	28.7875	28.6333	23.3714	23.67	23.4	23.2833
1989	4	9	35.0286	23.1	11.9286	25.0364	33.38	29.1	29.16	23.725	26.0444	24.825	24.78	90.2857	58	72.25	73.8333	28.65	28.9444	28.65	28.55	23.3125	23.4444	23.3	23.25
1989	4	10	34.6	23.8667	10.7333	25.76	33.56	28.88	29.3222	24.2857	26.2444	24.9778	25.04	91.8333	57.3333	73.4444	75.5	29.7571	29.2556	29.0667	29.3167	23.9429	23.6111	23.5333	23.6833
1989	4	11	34.8	23.4286	11.3714	25.5091	32.6909	29.12	29.13	24.175	26.36	25	25.0286	92.25	63.3	73.2222	74.8571	29.525	30.26	29.0667	29.2286	23.8	24.16	23.5111	23.5714
1989	4	12	34.275	22.9143	11.3607	25.3818	31.9455	28.16	28.42	24.2444	26.28	24.95	25.1286	89.75	63.9	78	77.25	29.5222	30.23	29.4375	29.6125	23.8	24.21	23.75	23.8625
1989	4	13	35.4286	23.2	12.2286	25.2909	33.3273	28.6889	29.0222	23.98	26.58	25.4286	25.5	89	60	75	74.1429	28.97	30.39	30.1857	29.8571	23.5	24.28	24.0714	23.9429
1989	4	14	34.825	22	12.825	25.18	32.9818	29.15	29.1429	24	26.54	25.2857	24.9333	90.5556	61.8	74.5714	73.5	29.0667	30.49	29.7429	28.9	23.5444	24.31	23.9286	23.4167
1989	4	15	34.7	23.4571	11.2429	25.6545	32.5273	28.5556	28.7444	24.2667	26.6222	25.2	25.3	90.3333	65.3333	75.875	78.6667	29.5333	31.1778	29.7875	30.2	23.7889	24.7333	23.9125	24.1667
1989	4	16	34.375	23.5143	10.8607	25.5273	32.5818	28.66	28.88	24.35	26.66	25.525	25.4167	92.5	64	76.875	78	29.9125	31.09	30.5375	30.3667	24.0125	24.64	24.3625	24.2167
1989	4	17	35.2	23.3714	11.8286	26.4	32.9091	28.96	29.37	24.6667	26.72	25.3333	25.64	90.6667	62	75.1111	76	30.25	30.94	29.8333	30.5	24.2	24.57	23.9333	24.34
1989	4	18	34.025	23.5429	10.4821	25.58	33.02	28.42	28.87	23.6571	26.4	25	24.95	85	62.25	76.4444	78.3333	28.3571	30.25	29.4111	29.5667	23.1	24.075	23.7444	23.7667
1989	4	19	34.15	22.9714	11.1786	24.98	33.1091	28.66	28.6667	23.775	26.3556	25.0222	25.08	89.1429	60.3333	74.2222	76.8333	28.7125	29.9778	29.2778	29.35	23.2625	24.0333	23.6	23.6667
1989	4	20	34.2	23.2	11	25.4909	32.68	28.62	28.9333	24.1333	26.1333	25.2571	24.88	91.1111	60.6667	73.7143	73	29.3778	29.5444	29.7286	28.7	23.7	23.6444	23.8286	23.18
1989	4	21	33.225	23.4333	9.79167	25.9455	32.0545	28	28.5	24.2667	25.62	24.6667	24.7	88.8889	62.9	76.6667	77	29.3667	28.87	28.8222	28.825	23.6889	23.37	23.3889	23.4
1989	4	22	34.725	23.5714	11.1536	25.8	33.22	28.62	29.0889	24.26	26.6667	25.2	25.4	89.2	61.6667	76	75.5714	29.4	30.8111	29.8375	30.0286	23.72	24.4778	23.9125	24.0286
[truncated: 253 more rows]

## Sheet: 1990
						Temperature				Temperature				Relative Humidity				Pressure				Dew temperature
[truncated: 366 more rows]

## Sheet: 1991
						Temperature				Temperature				Relative Humidity				Pressure				Dew temperature
[truncated: 367 more rows]

[truncated: 21 more sheets: 1992, 1993, 1994, 1995, 1996, 1997, 1998, 1999, 2000, 2001, 2002, 2003, 2004, 2005, Promedios anuales, Calc_Promedio, tao(0,0), tao(0,1), tao(0,2), tao(0,3) …]
