# Supplementary material for: Direct, diffuse and total solar radiation data set in La Guajira, Magdalena and Cesar departments -Colombia
Source: Data Brief. 2020 Oct 15;33:106397. doi: 10.1016/j.dib.2020.106397 (PMC7599437; doi:10.1016/j.dib.2020.106397)
Supplement: Supplementary file 7 [file mmc7.xls]

## Sheet: 1983
						Temperature				Temperature				Relative Humidity				Pressure				Dew temperature
Year	Month	Day	Maximum	Minimum	Max-Min	1899-12-31 07:00:00	1899-12-31 13:00:00	1899-12-31 19:00:00	Average	1899-12-31 01:00:00	1899-12-31 13:00:00	1899-12-31 19:00:00	Average	1899-12-31 01:00:00	1899-12-31 13:00:00	1899-12-31 19:00:00	Average	1899-12-31 07:00:00	1899-12-31 13:00:00	1899-12-31 19:00:00	Average	1899-12-31 07:00:00	1899-12-31 13:00:00	1899-12-31 19:00:00	Average		Month	Taverage	Hraverage
1984	1	1	32.8	20.8	12	21.2046	23.8951	21.5609	20.7917	19.9659	19.8926	19.9126	18.0545	76.7867	45.3861	60.6368	54.4433	23.5988	22.2668	23.3357	20.8583	19.4597	18.0246	18.8703	16.999		January	21.2107	58.0138
1984	1	2	35	21.8	13.2	21.6841	25.0139	22.5532	21.6907	20.4254	22.4699	20.6984	19.5063	79.8502	48.3496	62.102	58.7055	24.0117	24.0283	24.0916	22.3567	19.9026	19.4697	19.533	18.2876		February	21.299	54.0211
1984	1	3	33.6	23.2	10.4	21.8239	24.9673	21.6508	20.7784	19.6129	22.6564	20.8583	20.482	75.9875	49.8814	60.4037	59.6379	22.9328	24.5578	23.5088	22.7763	19.0568	19.7195	18.9503	18.4941		March	21.1837	53.2656
1984	1	4	34.2	22.4	11.8	22.0171	24.9007	21.764	21.7673	20.7251	22.41	21.6441	20.4687	79.717	48.2497	65.1322	61.4027	24.4912	23.8485	25.3036	23.5255	20.199	19.3265	20.4354	19.1734		April	26.2002	58.7555
1984	1	5	33	20.8	12.2	21.9039	24.7209	22.6464	21.7041	19.0402	22.4499	20.765	19.5829	73.7898	50.1811	62.0021	59.2383	22.4133	24.2248	24.1748	22.5265	18.544	19.543	19.5696	18.3809		May	26.0218	60.4113
1984	1	6	32.6	21.4	11.2	21.9371	24.5811	22.5898	21.6608	20.6918	22.5965	20.9315	19.7161	80.1165	51.1467	63.6004	60.3704	24.4678	24.7043	24.7276	22.9261	20.179	19.836	19.8826	18.6073		June	21.1231	60.5647
1984	1	7	31.8	22.2	9.6	21.8905	24.5078	22.683	21.6641	20.5253	23.1226	19.7261	19.4664	79.1842	51.8793	58.1394	59.0052	24.1415	24.7675	22.723	22.3134	19.9659	20.0791	18.4907	18.2343		July	20.2132	55.2489
1984	1	8	32.2	20.2	12	21.8506	24.8807	22.6031	21.7307	19.6795	22.4233	21.4976	20.3588	76.6535	49.6816	64.9657	61.6025	23.1159	24.2214	25.0772	23.4356	19.1534	19.533	20.3055	19.1068		August	19.89	57.0975
1984	1	9	32.2	19.2	13	21.5309	25.0939	21.6641	21.7074	20.2789	21.7107	21.5442	18.6572	76.6535	47.5172	62.8345	56.5078	23.8119	23.339	24.1182	21.3511	19.7528	18.8204	19.533	17.4618		September	19.315	57.8364
1984	1	10	33	20.6	12.4	21.6708	25.2204	21.5509	20.7617	20.3921	22.5632	20.5919	18.7571	73.1904	48.6826	62.5682	58.9719	23.9617	24.1615	24.0017	22.3734	19.8527	19.5263	19.4398	18.2776		October	17.7226	51.8986
1984	1	11	33.2	21.8	11.4	21.784	25.0273	22.5498	21.7007	20.3988	22.6164	21.5675	21.2345	79.051	49.7815	65.5983	61.6691	23.9217	24.368	25.2604	23.4356	19.8194	19.6495	20.4154	19.1168		November	19.5773	53.1868
1984	1	12	33.6	22.4	11.2	20.8916	24.954	22.6364	20.7717	20.3921	22.5066	21.5442	21.1813	76.3538	49.5151	64.8325	58.6389	22.9994	24.1548	25.1338	22.2668	19.0502	19.513	20.3188	18.1977		December	20.5855	56.9493
1984	1	13	31.2	20.8	10.4	21.431	25.2304	22.693	21.7573	20.1057	22.4566	21.4144	21.0414	79.3174	47.9501	63.8668	60.437	23.4522	23.7752	24.7842	22.9428	19.533	19.2766	20.1057	18.8071
1984	1	14	30.1619	22.6	7.56191	21.3677	25.0539	22.6364	21.6641	19.4864	21.5709	21.6741	19.4964	77.5525	46.8512	65.6649	56.4412	22.8462	22.8728	25.4435	21.3011	19.0002	18.524	20.492	17.4152
1984	1	15	33.8	22.4	11.4	21.5609	25.0006	21.4643	20.6119	20.3188	21.7806	20.7284	20.4254	79.9834	47.9501	63.667	60.1374	23.8751	23.4656	24.3446	22.6198	19.7894	18.9203	19.6529	18.4241
1984	1	16	30.6	23.6	7	21.4643	25.1272	22.6164	21.7307	20.3188	22.5066	20.5519	19.5297	77.486	48.616	61.0364	61.3694	23.9384	24.0117	23.6887	23.2425	19.8393	19.473	19.2666	19.0135
1984	1	17	32.2	22.4	9.8	21.5376	25.1205	22.6065	21.7107	20.1124	21.7274	21.7041	20.3388	78.5515	47.5172	65.9313	59.205	23.3823	23.4156	25.5534	22.4566	19.5063	18.8903	20.5652	18.3309
1984	1	18	34.2	21.4	12.8	21.7906	25.3336	22.6897	21.8639	19.7461	21.6275	20.7118	19.5396	76.6868	45.0864	61.6025	58.1727	23.2191	22.6964	24.0816	22.2768	19.2233	18.4741	19.4797	18.221
1984	1	19	35	16.7759	18.2241	21.3611	24.2081	21.6241	20.7817	19.4331	21.6441	19.886	18.6672	77.3528	45.486	59.5047	55.975	22.7963	22.9927	23.1359	21.3045	18.9469	18.6606	18.7405	17.4452
1984	1	20	33	22.2	10.8	21.5276	25.2803	21.8706	20.9082	19.4597	20.4753	19.0202	18.5873	76.7534	44.487	55.1093	55.2425	22.7996	22.2701	21.9039	21.0714	18.9536	18.211	17.7948	17.2986
1984	1	21	33.4	21.2	12.2	21.3744	25.4668	22.9794	21.9505	20.2156	22.4499	20.6918	20.2689	80.5827	46.9511	59.9709	60.5036	23.7619	23.5754	23.8318	23.0527	19.7128	19.1534	19.3465	18.8803
1984	1	22	29.416	24.2	5.21602	21.451	25.5134	23.1625	22.077	20.2989	22.5099	21.5709	21.1913	80.7159	46.9178	61.6025	59.9043	23.8685	23.7053	24.8441	23.0826	19.8127	19.17	20.1091	18.867
1984	1	23	35	18.574	16.426	21.6142	25.7399	21.108	20.1757	20.4787	21.3511	20.765	18.6572	77.486	42.3226	54.1769	51.6129	24.2114	21.784	21.6541	19.8926	19.9958	17.888	17.6283	16.3796
1984	1	24	36.4	20.6	15.8	20.5886	24.3014	21.9238	20.9315	19.4065	21.5842	20.8583	20.3388	76.9532	45.153	61.5026	58.1727	22.7563	22.723	24.3713	22.2568	18.907	18.3908	19.6096	18.1611
1984	1	25	35.6	19.6	16	21.4377	25.5267	21.9172	20.9482	19.5163	21.3245	20.4021	20.1224	77.719	43.0884	57.2071	54.5432	22.9861	21.8439	22.4366	20.7084	19.0435	17.9147	18.281	17.0522
1984	1	26	37	18.4142	18.5858	21.3511	25.4868	23.016	21.9371	20.139	22.3634	21.3977	21.0081	80.0832	46.8845	62.3018	60.0375	23.6121	23.4456	24.5911	22.8562	19.6162	19.0601	19.9725	18.7438
1984	1	27	36.2	19	17.2	21.1513	25.5667	20.7983	19.8726	19.0402	21.8306	19.6595	18.5906	73.5234	45.9854	58.2393	55.975	22.1369	23.2325	22.6164	21.2179	18.514	18.7704	18.3908	17.3652
1984	1	28	35.2	18.1811	17.0189	21.1513	25.7199	22.7696	21.8472	19.24	22.5831	20.5919	19.3798	77.4194	46.4183	60.6368	58.0062	22.5399	23.7786	23.7786	22.0404	18.7338	19.2899	19.3165	18.0545
1984	1	29	34.4	22.2	12.2	21.158	25.6932	21.8972	20.9282	19.8926	22.4966	21.3045	20.9382	79.5505	45.4194	58.6722	56.2414	23.1692	23.4722	23.2225	21.5575	19.3399	19.0968	19.0035	17.7848
1984	1	30	36.4	21.4	15	20.4454	24.7342	20.845	19.9792	19.2599	21.6042	19.6196	19.3465	76.9199	42.9553	57.2404	54.5099	22.5132	22.38	22.43	20.8683	18.7471	18.2343	18.2909	17.1555
1984	1	31	34.6	16.3297	18.2703	18.9569	22.5632	19.9858	19.1267	17.8214	19.7861	17.8814	17.6783	70.7929	38.8595	51.18	51.7461	20.7983	20.2589	20.2456	19.836	17.3353	16.6094	16.5994	16.353
1984	2	1	37.2	18.5707	18.6293	21.5309	25.6866	22.077	21.1014	19.3998	21.6508	18.847	17.7715	73.4901	44.0208	53.2445	54.41	22.6664	22.6497	21.3544	21.0081	18.877	18.4241	17.4818	17.272
1984	2	2	34.8	22.4	12.4	21.7773	25.6466	23.2025	22.1935	20.4853	20.6585	19.8993	18.7238	79.6837	43.6212	57.0406	54.5099	24.1116	22.4566	22.8429	21.1879	19.9492	18.3176	18.5573	17.3719
1984	2	3	36.8	22	14.8	21.9471	25.8065	22.9028	22.1136	19.6995	21.4776	19.8194	19.533	75.9875	45.2862	57.0739	56.9074	23.0959	23.2857	22.763	22.1203	19.1401	19.0002	18.544	18.1344
1984	2	4	34.2	19.2	15	21.764	25.4135	22.8895	21.9605	19.6529	20.7051	20.7184	18.7205	70.4932	42.9886	61.2362	55.7419	23.1326	21.6475	24.045	21.3544	19.1467	17.585	19.4697	17.4552
1984	2	5	33.6	21.8	11.8	21.6241	25.5001	20.9149	20.9848	18.7138	19.7528	18.7671	16.2131	73.3902	42.6556	53.7773	47.717	21.8805	21.6108	21.3078	18.4008	18.1744	17.5151	17.4219	15.0643
1984	2	6	33.8	17.7615	16.0385	20.6851	25.2803	21.9904	21.8672	18.1278	20.4587	18.7072	16.8924	65.7648	44.7534	53.3111	55.2758	21.4477	22.2468	21.1613	21.0314	17.7215	18.1444	17.3586	17.2587
1984	2	7	34.2	17.6283	16.5717	20.0524	24.4345	20.9648	20.9881	18.9935	19.8593	17.9946	17.8248	74.7888	43.0219	52.2123	52.6785	22.4733	21.7773	20.5486	20.1956	18.554	17.6816	16.7958	16.5727
1984	2	8	35.2	22.4	12.8	19.9592	25.5401	21.9938	20.9815	18.0878	19.8527	19.7594	18.6672	72.1915	42.6889	57.4735	55.2425	21.3378	21.6974	22.703	21.1979	17.6882	17.615	18.4375	17.3419
1984	2	9	33.8	22.2	11.6	20.9981	25.3469	21.8306	21.8572	19.1334	21.804	20.6651	19.6795	74.8887	49.1821	61.3361	59.2716	22.7063	24.4645	23.9584	22.6664	18.6972	19.6762	19.4331	18.4475
1984	2	10	33.6	20.2	13.4	20.8216	25.3736	22.0171	21.9405	19.9659	20.8849	19.9259	19.7161	79.7503	46.7846	58.8387	59.6379	23.8785	23.3091	23.1226	22.7596	19.6129	18.7904	18.7205	18.5174
1984	2	11	36.2	20.4	15.8	20.0591	25.2737	21.9571	20.9615	18.0645	21.5376	20.5985	19.5097	71.2591	47.4173	59.9043	58.0395	21.2079	23.7086	23.652	22.2302	17.595	19.2666	19.2499	18.1877
1984	2	12	33.2	20	13.2	20.9382	24.6144	21.9838	21.0348	19.2067	19.806	19.7061	18.7438	76.5536	41.3902	57.3403	55.3091	22.9627	21.4543	22.5498	21.2878	18.8737	17.4785	18.3875	17.4185
1984	2	13	36	24	12	19.4364	24.3946	22.0637	19.0535	19.3265	20.1856	19.1001	17.2853	72.6576	44.2872	56.1082	49.5484	22.1136	22.5931	22.1702	19.0901	18.1444	18.1178	17.908	15.4706
1984	2	14	34.8	23.2	11.6	20.0857	26.0595	21.2445	20.3055	19.0868	21.7973	18.887	17.8947	72.025	45.3528	51.5463	52.2789	22.6564	23.8984	20.7317	20.4853	18.6672	19.2733	16.8358	16.7026
1984	2	15	33	21.2	11.8	20.3188	26.4325	21.4377	20.5353	19.2133	22.4366	18.6572	17.7915	74.4891	44.5869	48.4495	47.3174	22.8262	24.015	19.8926	18.847	18.7538	19.6096	16.3963	15.5538
1984	2	16	28.9965	17.8547	11.1417	20.9548	26.226	22.1836	22.2601	19.9193	19.886	17.2154	17.0389	78.3184	39.7586	48.9823	49.0822	23.702	21.3844	19.5396	19.1501	19.4797	17.4618	15.9867	15.7436
1984	2	17	35	23.8	11.2	20.2789	26.2194	21.784	20.5919	19.22	18.9869	19.8926	17.1921	74.922	39.026	54.6098	49.1821	22.8495	20.4953	22.5865	19.4531	18.7804	16.6527	18.3675	15.8934
1984	2	18	27.6978	24.6	3.09781	20.9715	26.266	21.3777	21.3744	18.7605	20.7384	18.8937	18.6672	72.9573	42.8887	53.3777	53.7773	21.9138	22.4999	21.481	21.0181	18.211	18.2743	17.5184	17.2254
1984	2	19	33.2	24.4	8.8	20.1324	27.6579	22.7363	22.5931	18.3109	20.512	20.5253	17.0089	68.3288	41.0905	52.3788	48.3163	20.5186	21.8239	21.8306	19.0235	16.979	17.8481	17.9347	15.6304
1984	2	20	34.6	22.4	12.2	20.9582	26.1261	21.6241	21.5176	19.5963	20.6718	19.7794	18.6772	75.7211	41.59	51.6129	50.5473	22.9061	22.1602	21.3777	19.9292	19.0268	18.0745	17.4318	16.3763
1984	2	21	34	22.6	11.4	20.9315	26.3059	22.37	22.3667	18.8271	22.4866	20.7983	19.5663	73.1238	45.3195	59.205	56.5411	22.0104	24.2148	23.9384	22.127	18.2909	19.7461	19.4331	18.1378
1984	2	22	32.4	23	9.4	20.7917	26.1128	20.3588	20.3388	19.5463	21.4044	20.6452	20.2989	76.5869	42.589	52.9448	53.5109	22.9128	22.7197	21.3944	20.8649	19.0202	18.6373	17.4884	17.1455
1984	2	23	35.2	22.4	12.8	19.1467	27.2916	22.3101	21.2612	19.0335	20.512	20.7051	18.6905	72.1582	40.7242	56.1415	51.1134	21.4909	21.6841	22.5965	19.9292	17.7682	17.8547	18.4208	16.4029
1984	2	24	28.5902	22.8	5.79022	21.2212	25.5867	21.2012	21.1713	20.0058	20.7584	19.886	19.7561	73.7565	44.3205	54.5099	55.2425	23.7319	22.7263	21.7906	21.4976	19.4764	18.4807	17.7349	17.5484
1984	2	25	34.4	22.4	12	21.3911	25.6666	21.3245	21.2978	20.159	22.4499	20.452	20.4487	76.9865	48.4495	58.4391	59.6379	23.965	24.6243	23.2358	23.2624	19.6296	20.0258	18.9935	19.0169
1984	2	26	34.2	22.6	11.6	21.0514	25.4335	22.097	22.047	19.6329	21.7174	20.7451	20.472	75.4214	47.8502	60.2706	60.2706	22.9561	24.0816	23.975	23.4389	19.0268	19.473	19.4364	19.1001
1984	2	27	35.4	22.2	13.2	21.3777	25.7399	21.0647	21.1913	20.179	21.8173	20.6585	20.6185	77.1863	46.4849	57.0073	57.7066	23.9983	24.0583	22.6131	22.5532	19.6928	19.4431	18.4108	18.3842
1984	2	28	34.6	23.2	11.4	19.6862	24.9407	21.4776	20.482	18.5407	20.8716	19.7727	19.7328	70.9594	42.4891	52.3455	53.7773	21.9904	22.673	21.3045	21.3045	18.0579	18.4308	17.4352	17.4252
1984	2	29	35.6	24	11.6	18.45	20.85	17.95	18.0125	17.4	19.175	18.45	18.3375	66.875	39.125	51.5	52.5	20.625	20.3375	20.7875	20.6	16.95	16.8	17.0625	16.95
1984	3	1	32.4	23	9.4	21.2512	25.4468	22.39	22.2302	19.1134	21.7174	20.5586	18.7904	72.8241	47.1176	52.1124	49.4152	22.5066	23.9417	21.3245	19.3665	18.554	19.3965	17.4418	15.8668
1984	3	2	36.6	22.4	14.2	21.4377	25.4335	21.2778	21.2212	20.3055	20.6585	19.0202	18.0878	77.7856	44.7867	51.5463	50.0812	24.2714	22.5798	20.6718	19.5563	19.846	18.3309	16.8291	15.9534
1984	3	3	33.2	21.6	11.6	21.4177	25.6666	21.3045	21.2978	19.4331	22.763	20.8183	19.8527	73.923	50.2144	56.974	55.5421	23.1292	25.4668	23.036	21.8539	18.9536	20.4254	18.6506	17.7415
1984	3	4	36	24	12	21.5176	25.7465	22.2901	22.3034	19.3798	20.9116	20.0258	19.0202	72.7575	44.3871	54.0437	51.4131	22.9294	23.016	21.9538	20.5985	18.8137	18.6173	17.7981	16.7858
1984	3	5	33.6	24	9.6	21.471	25.6466	23.1692	22.2568	19.5063	21.6175	21.5575	19.8227	74.7222	45.9854	62.6681	55.7752	23.3024	22.8862	24.9174	21.7074	19.0735	18.4841	20.1424	17.645
1984	3	6	36.4	24	12.4	21.4943	26.0862	22.5565	22.5532	20.0857	21.7507	19.9193	19.7861	75.5879	45.9854	52.8117	54.0437	23.6986	23.8485	21.6275	21.471	19.4997	19.23	17.555	17.4751
1984	3	7	33.4	23.4	10	21.3711	24.4412	21.0447	21.1446	19.3465	20.7983	20.6252	18.8703	74.0562	46.8845	58.0728	55.6753	22.9528	23.1026	22.7363	21.6042	18.8703	18.6406	18.4475	17.5883
1984	3	8	34.6	23.6	11	21.3578	25.6866	22.5765	22.42	20.2056	20.1324	18.3609	18.2144	77.6191	45.5525	52.8783	53.8439	24.0716	22.6764	21.2812	21.0381	19.7461	18.1644	17.1588	17.0289
1984	3	9	33	25.2	7.8	21.4377	24.6743	22.2135	21.2512	19.533	20.7917	20.7784	18.9469	74.4891	45.0531	60.0042	55.5754	23.3457	22.8895	24.035	21.724	19.0635	18.5507	19.4431	17.6683
1984	3	10	28.3638	22	6.36379	21.4044	25.7931	22.4832	22.4266	19.3199	19.8926	19.9592	18.9669	74.1228	42.8554	56.5411	55.1093	22.9428	21.8306	22.9528	21.714	18.8304	17.6783	18.5707	17.6383
1984	3	11	33	22.4	10.6	21.3578	25.5401	22.0037	22.0803	18.7272	21.6574	20.6452	18.0978	71.8252	48.5494	60.6368	53.3444	22.36	24.1182	23.8052	20.7684	18.3109	19.533	19.3632	16.9324
1984	3	12	28.3971	18.1145	10.2826	20.4454	26.4924	22.4433	22.2835	20.1923	19.0535	21.0248	18.1677	74.4225	42.7888	59.9376	50.847	22.9361	21.118	24.4412	19.7794	18.857	17.0656	19.6695	16.0999
1984	3	13	26.2127	21.8	4.4127	21.3278	25.873	22.2701	22.2934	20.2789	21.6974	20.8849	19.816	75.0552	47.1176	58.0062	58.4391	24.2914	23.9118	23.1725	22.743	19.8527	19.3831	18.7272	18.4941
1984	3	14	28.0974	19.8	8.2974	21.3844	25.2071	22.1036	22.0703	20.2789	20.845	20.2356	19.0701	77.9521	48.5161	60.9032	57.873	24.2314	23.4822	23.955	22.2202	19.8393	18.9203	19.19	17.9913
1984	3	15	36.2	21	15.2	21.411	25.4268	21.1913	21.1879	19.513	20.8516	18.5207	17.3553	74.8887	47.384	54.2435	51.4464	23.3091	23.3324	21.6941	20.0058	19.0868	18.847	17.4585	16.2631
1984	3	16	37.4	18.1211	19.2789	20.5952	25.56	21.2645	20.2656	19.5729	19.1401	18.4075	16.5195	75.1217	42.7222	53.6441	48.949	23.4589	21.3644	21.441	19.0701	19.1567	17.2687	17.322	15.5039
1984	3	17	36.2	18.4408	17.7592	21.8373	24.9673	21.3644	20.5453	20.452	20.0258	19.3865	17.4685	75.9875	42.8554	56.0749	50.4807	24.3313	22.127	22.6697	20.1124	19.9093	17.948	18.2576	16.3363
1984	3	18	33.8	23.6	10.2	21.8439	25.6932	21.2312	21.3011	18.867	19.7861	19.2966	16.4895	70.0271	42.8554	56.6743	47.5838	22.44	21.6308	22.5632	18.8237	18.3476	17.615	18.1844	15.3607
1984	3	19	35	19.6	15.4	20.7018	24.7209	21.4443	19.4897	19.5097	19.9725	20.149	15.687	70.6264	41.3569	56.641	45.6191	23.2225	21.2412	23.2991	18.0778	19.0302	17.1588	18.8304	14.688
1984	3	20	36.8	22.6	14.2	21.9039	25.5401	22.3267	22.38	19.6262	20.0125	21.2112	18.3509	72.7242	43.6212	60.6368	52.9448	23.2924	22.2668	24.8708	21.2079	19.0768	17.9247	19.9292	17.1455
1984	3	21	36.2	20.2	16	20.9116	24.0483	22.1669	20.2189	18.907	19.0268	20.2323	17.4618	68.1623	42.8887	60.0708	50.2144	22.6431	20.4986	23.8485	19.3598	18.4708	16.5328	19.1434	15.6637
1984	3	22	25.3003	21.4	3.90031	20.8117	24.8275	21.9571	21.0048	19.8327	21.0314	20.2522	19.1867	75.5879	49.9147	61.0031	58.7388	23.9384	24.0216	23.965	22.5365	19.4431	19.1933	19.1834	18.1611
1984	3	23	34.2	22.4	11.8	20.815	25.4002	22.057	21.1613	19.8327	21.5942	21.9438	19.9892	75.5546	48.283	63.1342	57.7066	23.9417	23.9018	24.9573	22.3667	19.4531	19.3665	20.0191	18.0579
1984	3	24	33.2	23.2	10	20.7917	24.1149	18.0745	18.1911	18.8937	17.8814	16.7426	15.6937	68.4287	39.4922	50.8137	46.8179	22.6531	19.4564	19.7594	18.0978	18.4741	15.8801	15.8901	14.6947
1984	3	25	33	21.6	11.4	19.9725	25.5334	21.078	21.1746	19.0302	20.7284	20.9682	19.1234	69.5276	46.6514	60.204	55.1759	21.8972	23.0027	23.6387	21.2512	17.8214	18.6306	19.0169	17.1988
1984	3	26	35	17.4552	17.5448	21.5709	25.1205	21.3245	21.2412	19.7594	20.9748	21.1779	19.17	76.1873	50.0812	59.4381	58.0395	23.8651	23.9817	23.8718	22.42	19.4098	19.1367	19.1634	18.0912
1984	3	27	34	22.6	11.4	21.5709	25.1072	21.078	21.128	20.512	19.9326	21.3578	19.22	78.2518	46.4183	61.8356	55.7086	24.661	22.44	24.4479	21.4743	20.0991	18.0812	19.4764	17.3253
1984	3	28	34.6	17.635	16.965	20.8616	25.0472	21.0114	20.0824	19.886	20.8516	21.1513	19.2566	75.5879	48.283	61.0364	55.7752	24.0283	23.5222	23.985	21.5476	19.4997	18.9336	19.2233	17.3719
1984	3	29	33.4	23.6	9.8	20.0924	24.1881	22.1702	19.1767	19.876	20.755	21.0714	18.2876	71.9917	45.3195	62.3351	50.4807	22.9894	22.1669	24.8175	19.4464	18.6805	17.9446	19.9126	15.7136
1984	3	30	35	24.8	10.2	22.1636	25.4002	22.0903	22.3001	20.1124	20.7384	20.1324	19.1967	74.3226	45.5858	58.7388	56.0749	24.3047	22.8928	23.4922	22.2302	19.6595	18.5607	18.9336	17.9879
1984	3	31	34	19.3998	14.6002	21.9571	25.327	22.0903	22.2302	19.1134	20.5786	21.7906	19.1034	70.9594	46.7846	61.6691	56.1082	22.9794	22.7463	24.3546	22.0637	18.6639	18.4774	19.6562	17.888
1984	4	1	34.6	21.6	13	24.2	33.2	27.2	28	20.6984	19.806	20.0791	19.0901	76.7534	46.052	59.2383	56.7409	24.8641	22.1336	23.4589	22.1403	20.2023	17.898	18.927	17.9247
1984	4	2	33.2	17.8	15.4	20.1457	32.4	31.6	20.149	19.846	20.7917	21.9671	19.24	71.6254	49.4152	62.5349	55.3091	22.9461	23.5488	24.8941	21.5109	18.6572	18.9369	19.9625	17.3519
1984	4	3	35	24	11	24.6	33.8	28.6	28.9	19.8127	21.6974	21.9438	20.0258	74.8221	52.3455	62.8012	57.8398	23.8352	24.7209	24.8807	22.4366	19.3898	19.8127	19.9359	18.0912
1984	4	4	26.7721	23.2	3.57211	20.9249	33.2	22.1969	21.2412	19.8726	20.0658	21.2645	19.2766	75.0219	46.1519	60.1707	54.8096	23.9617	22.6764	24.1315	21.4843	19.4597	18.221	19.2832	17.3253
1984	4	5	34	23.6	10.4	25.4	32.4	30.8	29.9	20.0791	20.8383	20.2123	18.3509	75.8876	47.9501	60.2706	54.9428	24.3779	23.4755	23.8352	21.4243	19.7161	18.9236	19.1467	17.322
1984	4	6	33.6	23.8	9.8	25	32.4	31.4	30	20.0391	20.825	21.9172	19.2433	76.2872	48.1831	63.9667	58.1727	24.348	23.4789	24.9007	22.5732	19.6862	18.9303	19.9925	18.201
1984	4	7	34	23.8	10.2	25.4	33.4	31.2	30.3	20.2855	21.744	21.9039	20.169	77.2529	49.3819	63.2008	57.7066	24.8974	24.4645	24.7376	22.5898	19.9858	19.6762	19.8626	18.1711
1984	4	8	35	24.8	10.2	25.8	32.4	23.0227	23.1559	20.8716	22.0171	22.1436	21.1213	77.8189	52.9116	66.9303	63.8002	25.237	25.4335	26.4991	25.0306	20.4287	20.2256	21.1147	20.0391
1984	4	9	27.1517	24.2	2.95172	25.4	32.6	31.8	30.4	20.1257	21.118	21.3344	20.3055	76.6868	50.5473	67.0302	60.7034	24.5544	23.4522	25.8231	23.2258	19.806	18.6706	20.5086	18.5607
1984	4	10	33.4	22.4	11	20.9315	32.2	30.8	22.097	20.1457	20.0658	20.5786	19.4531	77.153	47.5172	62.8678	59.4714	24.6277	22.8828	24.8175	23.1259	19.856	18.3043	19.6762	18.4807
1984	4	11	34.8	25.4	9.4	26	33.2	31.6	30.6	20.8949	22.0437	21.1513	20.2089	78.3184	51.1467	63.334	60.204	25.3236	25.257	25.0672	23.7553	20.4853	20.1557	20.0824	19.1001
1984	4	12	32.2	20.8	11.4	23.8	31.2	28.6	28	19.8993	21.8572	21.1113	19.2666	75.5213	53.3111	63.1675	59.1051	24.035	25.0972	24.9307	22.7197	19.5063	20.0691	19.9858	18.2643
1984	4	13	35	17.635	17.365	25.6	25.7998	27.8	21.9605	19.9326	21.9438	22.1503	20.2023	74.5557	54.1436	67.8626	62.2685	24.0117	25.3935	26.579	23.9684	19.4897	20.2489	21.158	19.2166
1984	4	14	34.6	22.6	12	24.6	32.4	30.6	29.6	20.5786	21.7174	21.1713	20.0125	78.3517	50.2144	61.3028	55.8418	24.7642	23.6787	24.0916	21.431	20.159	19.0535	19.2899	17.3253
1984	4	15	31.6	23.8	7.8	20.8383	31.4	29	21.8539	19.9392	20.845	21.138	19.2	76.2206	51.7128	65.0989	59.7711	24.1682	23.975	25.2504	22.7097	19.5963	19.22	20.1557	18.2643
1984	4	16	33.2	24	9.2	21.6907	30.6	29.2	22.1702	20.6452	20.0391	19.3399	18.3076	78.5182	47.3174	56.0416	54.743	24.9207	22.8062	22.6031	21.3511	20.2323	18.2943	18.2144	17.2554
1984	4	17	32.2	19.8	12.4	24.6	30.2	28.6	28	19.9193	21.138	20.5053	20.2522	74.2893	52.2789	60.7367	59.7378	23.9717	24.5478	23.5555	22.9794	19.4664	19.523	18.7172	18.4175
1984	4	18	34	19	15	25.4	25.8198	25.4	20.7983	19.9925	20.9016	21.9838	19.2633	72.1249	50.7804	65.5983	59.4048	24.2148	23.9217	25.1172	22.6997	19.6029	19.1734	20.1091	18.2643
1984	4	19	37.2	23	14.2	23.6	33.4	31.6	30.1	19.9925	21.9571	22.3567	20.2755	75.8543	55.5421	67.1634	61.0364	24.2447	25.6433	26.0262	23.1992	19.6229	20.3688	20.6019	18.5407
1984	4	20	32	23.4	8.6	24.2	30	27.8	27.5	20.1324	21.7174	19.553	18.5174	75.9542	57.4069	63.1342	59.3715	24.5111	25.3969	23.7586	22.2468	19.7727	20.2389	18.8637	17.7715
1984	4	21	34.6	24.2	10.4	21.6641	32.4	31.2	21.4177	20.7784	21.5376	20.8982	19.9792	76.3205	53.5775	66.4308	60.6701	25.2437	23.7985	24.9407	22.5632	20.432	19.0835	19.9592	18.1611
1984	4	22	34.2	18.3276	15.8724	25.8	31.4	27.6	28.1	20.0991	21.7041	22.1103	20.1623	74.8887	53.411	68.8283	63.0676	24.358	24.2048	26.6156	24.0017	19.6728	19.3132	21.1746	19.2233
1984	4	23	33.4	22.4	11	26	32.2	30	29.5	20.0191	21.0048	21.2645	20.2323	72.4912	51.5463	69.5942	61.5026	24.2947	23.349	25.9863	23.1193	19.6495	18.6139	20.5652	18.4907
1984	4	24	34.8	24.8	10	25	32.6	29.8	29.3	20.0191	21.9305	21.3178	19.3532	77.0198	58.8387	67.7627	62.2019	24.3979	26.0229	25.8864	23.2857	19.7095	20.5719	20.5253	18.5806
1984	4	25	30.8	22.8	8	25.4	29.8	27	27.3	19.3865	20.0857	19.7461	16.8957	74.0229	53.6774	60.0042	54.6764	23.7086	23.692	22.9627	20.4221	19.1001	18.7938	18.1711	16.2764
1984	4	26	34	24.4	9.6	25.4	32.4	29.2	29.1	20.2855	21.7307	21.3977	19.4364	74.0895	55.642	68.5286	64.4329	24.8974	25.3103	26.1294	24.3646	20.0092	20.1723	20.6518	19.4364
1984	4	27	30.6	23.6	7	24.4	28.8	25.2	25.9	18.6006	20.8416	19.4531	17.6549	71.1592	53.1113	60.9032	56.0416	22.7929	24.1881	23.3723	21.1347	18.3309	19.3165	18.6406	16.9224
1984	4	28	26.256	22.4	3.85598	22.0703	30.2	25	22.9328	19.2599	19.9326	20.4853	17.6649	71.5921	47.4506	64.1998	53.9438	23.2891	22.6164	24.7875	20.8882	18.8537	18.1811	19.6662	16.7692
1984	4	29	29.4	21.4	8	24.4	26.4	25.6	25.5	19.3132	19.9392	18.6805	18.5107	72.358	53.3444	59.4714	59.0385	23.4389	23.3723	22.5998	22.2268	18.9336	18.6273	17.9779	17.7715
1984	4	30	31.6	22	9.6	20.4121	30.8	29.2	19.8926	18.6539	20.0258	20.4387	17.7249	69.461	50.7138	64.0333	55.2092	22.743	23.2158	24.6443	21.148	18.3076	18.5274	19.5996	16.929
1984	5	1	33.4	22.4	11	25.6	32.4	26	27.5	19.2666	21.8706	20.3188	19.3632	70.0604	58.8387	65.3652	62.5349	22.3301	25.9396	24.6044	23.3523	18.0778	20.5253	19.5796	18.6373
1984	5	2	33.2	17.5417	15.6583	24	32	28.8	28.4	18.4408	20.7184	21.2712	18.4441	69.6941	55.3757	67.7627	58.4391	22.3834	24.2181	25.7931	22.0304	18.0978	19.3332	20.482	17.6416
1984	5	3	33.6	22.4	11.2	25.4	32.4	31.2	30.1	20.0791	20.9915	22.1969	19.4697	76.7201	56.5078	66.0312	57.5068	24.4778	24.8574	24.8241	21.4177	19.7627	19.6662	19.6662	17.0522
1984	5	4	35.4	24	11.4	25.4	33.4	21.5575	21.4843	19.9858	19.7861	19.5063	17.5417	73.5567	53.5775	62.7347	59.5047	24.308	23.0926	23.6387	21.9838	19.6728	18.4574	18.7904	17.625
1984	5	5	25.3469	24.2	1.14693	21.8572	24.8341	28.6	21.5209	20.8916	20.6851	19.4331	18.4008	75.7544	54.4766	62.3351	58.7388	25.3969	23.9983	23.4522	21.9005	20.5186	19.2133	18.6872	17.5784
1984	5	6	26.2527	24.2	2.05265	25	32.8	31.6	30.3	20.1657	20.8916	20.4054	19.3665	76.0541	55.2758	66.4974	62.1353	24.5644	24.4978	24.8774	23.2524	19.8127	19.503	19.7361	18.5707
1984	5	7	27.1051	22.2	4.9051	25.6	32.2	29.8	29.4	20.0791	21.6574	20.2456	18.3942	77.0864	59.538	65.9313	60.1041	24.5045	25.58	24.5178	22.1036	19.7794	20.3421	19.533	17.6916
1984	5	8	33.8	24.2	9.6	22.0171	32.4	30.8	21.4676	19.3732	21.6741	18.5873	17.6183	73.0572	58.539	60.7034	57.0073	23.6187	25.4568	22.5665	21.148	19.0368	20.2622	17.948	16.9091
1984	5	9	33.8	24.8	9	24.8	32	27.4	27.9	19.4464	21.1979	20.5519	19.563	73.1238	54.9095	62.9344	58.8054	23.7419	25.0972	23.9784	22.5199	19.1001	19.8427	18.9902	17.918
1984	5	10	33.2	20.4	12.8	21.1513	31.4	21.6375	20.755	20.2522	20.2389	20.4454	19.4697	76.2872	53.5109	64.5994	61.6358	24.7309	23.985	24.7376	23.4256	19.9159	18.9702	19.6629	18.6772
1984	5	11	33	20.6	12.4	24.6	32.2	25.6	27	20.2389	21.3977	20.6984	19.6762	72.358	54.9095	62.0354	58.3725	24.661	25.4835	24.1548	22.5898	19.8693	20.0491	19.0735	17.9646
1984	5	12	33.6	19.3066	14.2934	23.4	32.4	30.8	29.4	21.098	21.8572	22.2169	21.1546	79.9168	57.873	67.4964	64.5661	25.8597	25.7299	25.873	24.3546	20.7784	20.4354	20.502	19.4364
1984	5	13	30.2	21.4	8.8	22.8	29.2	22.6298	22.6797	20.2056	20.0924	19.5596	18.5873	76.154	52.2789	60.9365	58.2393	24.6543	23.5188	23.5455	22.2568	19.8693	18.7405	18.7505	17.7948
1984	5	14	31	20	11	20.9781	28.8	26.4	21.7607	20.8783	21.8306	21.3245	20.1823	75.6878	56.7742	63.1342	58.1394	24.2348	25.5734	24.5544	21.9238	19.6329	20.3388	19.5496	17.605
1984	5	15	31.4	20.8	10.6	23.8	29.8	27.4	27.1	19.4331	19.886	20.179	19.2633	72.7242	52.179	65.9646	61.7024	23.6853	23.1292	24.3946	23.0327	19.0735	18.5007	19.4797	18.4641
1984	5	16	32.2	21.6	10.6	24.2	30.8	29.2	28.4	21.0048	21.1979	20.6585	19.543	78.8512	56.8741	65.9646	62.3684	25.59	25.3469	25.307	23.6953	20.6252	19.9659	19.9625	18.8204
1984	5	17	33	23.4	9.6	25.2	31.6	28.4	28.4	20.0924	20.9981	22.2568	19.4497	75.4214	58.7721	68.9948	62.8012	24.3913	25.1904	26.0662	23.5555	19.6928	19.846	20.6318	18.7305
1984	5	18	30.2	23.8	6.4	20.4054	29.8	27.4	20.6085	18.5074	21.098	21.5176	18.6073	69.0614	56.8075	69.9605	59.9043	22.4333	25.1405	26.5157	22.5032	18.1278	19.856	20.8649	17.9113
1984	5	19	32.4	23.2	9.2	24.8	31.2	29	28.5	19.3532	22.1503	21.3311	18.5973	70.5265	63.3673	72.025	65.1655	23.662	27.0152	26.3492	23.8285	19.0668	21.1113	20.785	18.887
1984	5	20	34.2	22.2	12	26	32.4	22.5765	20.6352	20.2256	21.0114	21.5209	18.6073	76.3205	55.8085	69.0947	59.8044	24.6943	24.8175	26.4225	22.4799	19.8893	19.6728	20.825	17.9047
1984	5	21	33.8	24.8	9	26.4	32.6	28.8	29.1	19.3998	22.7963	21.3045	20.2889	73.5567	61.2029	67.8626	65.4318	23.6887	27.1018	25.8464	24.5111	19.0868	21.4377	20.5186	19.533
1984	5	22	33.8	23.4	10.4	25.4	32.4	31.2	30.1	19.2533	21.0048	19.6928	17.7448	73.2237	58.6389	65.1655	58.2726	23.4189	25.1704	24.2747	21.5609	18.9203	19.8826	19.1367	17.1488
1984	5	23	32.2	23.2	9	24.6	31	28.4	28.1	19.3665	22.8961	21.3444	19.5363	73.9896	61.9022	68.2289	62.6015	23.702	27.3349	25.9996	23.6753	19.0835	21.5309	20.5819	18.7938
1984	5	24	33.4	21.4	12	21.6441	32.4	31.8	21.4144	20.9315	20.825	20.5453	18.5773	77.6191	57.5734	67.1634	63.8668	25.64	24.6676	25.2271	23.4922	20.6685	19.5896	19.8959	18.7105
1984	5	25	32	21.6	10.4	23.8	30.8	28.2	27.8	20.1856	20.9249	21.3777	19.3965	76.8866	57.7399	68.3288	63.1009	24.661	24.924	26.0795	23.4656	19.8793	19.7261	20.6252	18.6872
1984	5	26	33.2	19.4	13.8	24.4	31.8	30.6	29.4	19.9792	21.1113	17.1421	16.8591	76.8866	58.0395	55.6087	55.3424	24.3213	25.327	21.0281	20.462	19.6728	19.9392	16.596	16.2864
1984	5	27	30	23.2	6.8	25.8	27.2	24.4	25.5	20.2123	20.9116	21.4377	18.584	77.4194	55.3757	69.2612	59.8044	24.7742	24.601	26.2793	22.4266	19.9292	19.5696	20.7484	17.8681
1984	5	28	34.6	21.4	13.2	23.6	32.4	30.8	29.4	19.3132	20.825	20.4454	17.6283	74.4558	56.2081	66.1644	57.0406	23.6454	24.5211	24.944	21.2046	19.0468	19.523	19.7627	16.9457
1984	5	29	32.4	19.1001	13.2999	21.8772	31.8	27.6	22.4566	21.0514	20.6984	21.2645	19.3365	80.0832	55.7419	68.7284	62.2352	25.7732	24.2114	25.883	23.2391	20.7384	19.3598	20.5286	18.5773
1984	5	30	33.6	24	9.6	26	32.4	31.2	30.2	20.2789	21.8239	21.411	19.4631	76.154	58.3392	68.3621	62.3684	24.7842	25.7698	26.1195	23.5088	19.9426	20.4554	20.6751	18.7238
1984	5	31	32.8	18.5473	14.2527	24.6	31.8	27.6	27.9	20.1923	20.0924	18.7738	18.574	76.6202	54.6764	61.103	60.3371	24.6676	23.8618	22.9594	22.4832	19.8826	18.8803	18.1777	17.898
1984	6	1	30.6	23.8	6.8	20.9315	23.3091	19.1134	19.2633	20.2522	19.9725	18.6539	17.6516	77.8855	56.7409	63.0676	59.2383	24.8907	23.8651	22.9394	21.4676	20.0058	18.907	18.1544	17.0955
1984	6	2	30.4	22.2	8.2	19.9525	23.5155	20.5153	20.4554	19.2799	21.0581	19.6762	19.4298	74.7222	59.205	64.3663	64.1665	23.5821	25.3369	24.1215	23.6387	19.0335	19.9525	19.0668	18.7838
1984	6	3	32	17.6749	14.3251	20.0991	23.9417	21.431	20.6252	19.2799	19.7861	18.6139	18.3575	73.5567	52.7118	61.1696	59.6712	23.4989	22.9994	22.6631	21.9938	18.9702	18.4042	18.0012	17.6183
1984	6	4	30	24	6	20.2323	23.8685	21.471	20.6418	19.4398	20.3188	19.7727	18.6805	73.6233	54.743	64.5661	60.4703	23.8119	24.298	24.3446	22.693	19.1367	19.1267	19.1867	18.0146
1984	6	5	24.8541	23.4	1.45411	20.1757	23.4289	21.5575	20.5253	19.3998	21.098	20.7717	18.7072	73.8564	58.1727	67.8626	61.2362	23.7286	25.297	25.7099	22.8229	19.1001	19.9359	20.1757	18.0845
1984	6	6	32	23	9	19.2799	23.6953	21.5975	19.6229	18.5407	19.2999	18.9869	16.1399	67.4964	52.4787	61.436	55.5088	22.6564	22.9727	23.389	20.6718	18.2643	18.1611	18.4108	16.4162
1984	6	7	28.2	23	5.2	21.0381	24.4978	22.3234	21.3877	20.139	21.1846	21.5176	19.553	72.924	57.7732	70.4266	63.2674	24.5145	25.3769	26.529	23.7386	19.806	19.9725	20.8816	18.8437
1984	6	8	31	18.887	12.113	21.9371	24.2481	22.6697	21.7673	21.0847	20.4187	21.5442	19.5896	80.0166	53.5109	68.6951	62.3018	25.8198	24.3846	26.3958	23.7519	20.765	19.1734	20.8117	18.847
1984	6	9	32.6	23.8	8.8	21.2046	25.1605	22.5698	21.764	20.2789	22.077	21.5043	19.5763	76.1207	58.7388	68.8283	62.435	24.7709	26.3259	26.3426	23.7319	19.9259	20.7384	20.785	18.837
1984	6	10	32.6	24.2	8.4	22.1536	25.0739	21.8106	21.8239	21.0847	21.0847	20.5786	19.5396	78.4516	54.8096	61.5692	58.5057	25.6832	24.8807	23.8785	22.4466	20.6984	19.6895	18.917	17.8747
1984	6	11	32.4	25.8	6.6	22.0437	23.8685	21.451	20.6585	21.118	21.3911	19.9392	17.9746	79.384	58.2726	62.1353	54.9428	25.8564	25.9197	23.5921	20.8916	20.7717	20.2256	18.5041	16.5095
1984	6	12	32	24.2	7.8	20.179	24.8674	21.6508	19.8027	19.4198	19.2067	17.0689	15.1975	67.3965	50.1811	54.8096	48.283	23.7852	22.5565	20.7784	18.1178	19.1367	17.9147	16.4862	14.5049
1984	6	13	27.1317	25.2	1.93174	20.9282	24.4545	20.3455	20.3355	20.0591	21.9704	21.3511	20.2356	76.4204	60.1374	66.7638	63.1675	24.4146	26.2826	25.0306	23.4123	19.7328	20.7018	19.816	18.6639
1984	6	14	32.4	24.2	8.2	20.9582	24.2214	22.2502	21.3111	19.4065	21.1113	22.4366	18.7205	73.59	59.4714	74.1228	61.2695	23.7153	25.4635	27.8177	22.8928	19.1034	20.0158	21.8206	18.1145
1984	6	15	33.4	24.2	9.2	20.7684	24.2081	21.2645	20.3255	20.1124	20.1956	21.4243	19.4531	78.0187	58.3392	71.3257	64.9657	24.641	24.4678	26.4524	23.7652	19.8593	19.2166	20.8283	18.847
1984	6	16	33.6	24.8	8.8	20.2989	24.8341	22.5299	20.7284	19.5063	20.8982	22.1802	19.4098	73.7898	55.4089	70.3267	61.3028	23.9251	24.5344	26.912	23.2691	19.2067	19.493	21.3278	18.574
1984	6	17	33.4	24.8	8.6	21.2112	24.7809	21.6441	20.7051	20.3488	21.1347	22.4166	20.4087	76.6202	57.1072	68.1623	62.1686	24.944	25.2037	26.266	23.5854	20.0291	19.866	20.7284	18.7538
1984	6	18	32.2	18.6406	13.5594	19.2266	24.5611	21.5575	19.6462	18.5473	19.3199	21.4943	17.7382	71.2924	53.744	69.0281	57.7066	22.703	23.1525	26.2993	21.4576	18.2876	18.221	20.7617	17.0789
1984	6	19	33.4	23.4	10	22.1236	24.7809	21.8306	21.754	21.0114	20.8316	21.3944	20.2456	74.6223	56.1082	66.5307	63.667	25.5467	24.4678	25.8597	24.1915	20.5719	19.4597	20.5086	19.3299
1984	6	20	34.6	23.2	11.4	21.098	25.0572	21.744	20.755	19.5396	21.0114	21.3578	18.5973	74.0895	55.1426	66.4974	59.0052	24.005	24.7242	25.8198	22.3567	19.2499	19.6129	20.482	17.8248
1984	6	21	33.4	25	8.4	21.1946	24.035	21.431	20.3954	20.3188	22.0037	20.7451	19.6162	76.5203	62.6015	67.2633	64.0333	24.8574	26.6189	25.5867	23.965	19.9892	20.8916	20.0991	18.9569
1984	6	22	31	25.4	5.6	20.3388	24.5944	21.5908	19.6795	19.3865	21.9505	20.6052	18.6273	72.5578	59.871	65.6982	59.7711	23.5921	26.1727	25.1538	22.4966	19.0235	20.6585	19.8959	17.918
1984	6	23	32.6	23.8	8.8	22.2235	23.6753	21.4843	21.5775	20.3388	20.3322	20.6518	18.7438	75.3548	54.743	66.4974	59.5713	24.7942	24.308	25.3369	22.7063	19.9559	19.1534	19.9725	18.0312
1984	6	24	30.4	23.6	6.8	20.2389	24.4279	21.3844	20.4354	19.3399	20.785	19.4398	17.5351	73.0572	56.974	62.0687	56.0083	23.5188	24.5644	23.4755	20.9315	18.9969	19.5163	18.6805	16.7759
1984	6	25	33.2	24.8	8.4	21.6441	24.6876	21.6375	21.5209	20.0458	20.805	21.078	20.1224	73.7898	56.1082	66.1644	64.333	24.4678	24.4479	25.2071	24.0183	19.7461	19.4398	20.139	19.22
1984	6	26	31	21.6	9.4	21.1513	24.9107	22.6098	21.6807	20.1856	20.9315	22.3168	20.2789	75.7877	55.6753	71.2591	64.3996	24.5711	24.5911	27.2849	24.3713	19.8127	19.5663	21.5143	19.4264
1984	6	27	29.6	21.8	7.8	21.9605	24.7476	22.6431	22.5798	20.9848	21.8905	21.2579	20.2189	78.9511	58.9386	66.2643	64.0666	25.5634	25.903	25.5933	24.2181	20.6219	20.4986	20.3588	19.3565
1984	6	28	32.4	23.2	9.2	21.1313	24.8674	22.41	21.5376	21.098	21.0514	22.2768	20.3521	72.9906	55.5088	71.692	61.9355	24.6909	24.8574	27.225	23.4023	19.8959	19.6662	21.5043	18.6406
1984	6	29	32.4	23.8	8.6	21.9438	24.5544	22.5831	22.4866	19.3099	19.9725	20.6318	18.5374	72.4246	53.6441	65.6982	59.205	23.4556	23.4922	25.237	22.2801	18.9403	18.6572	19.9126	17.7682
1984	6	30	30.6	23.6	7	21.1313	23.9351	20.7184	20.7251	20.2989	20.1324	19.5263	18.5973	73.3902	54.077	61.9355	59.6712	24.8841	23.8618	23.6087	22.4133	19.9825	18.877	18.7704	17.8414
1984	7	1	32.4	23.2	9.2	20.8783	24.0216	21.8106	21.7207	19.1134	21.0714	21.1646	19.2966	72.2248	56.1415	65.0656	60.8699	23.1126	24.9307	25.2837	23.0227	18.7205	19.6995	20.2056	18.4241
1984	7	2	31.4	22.8	8.6	20.9182	24.3014	21.6841	21.724	20.0058	19.9992	21.1913	19.2699	76.1873	50.5473	66.1977	60.204	24.288	23.086	25.4568	22.8629	19.6529	18.4774	20.2689	18.3642
1984	7	3	32.2	24.2	8	20.2522	23.3823	20.9848	19.9892	18.534	20.2456	20.5652	17.7182	69.6608	51.7128	60.2373	52.4121	22.5465	23.7553	23.7419	20.0991	18.1944	18.8171	18.8271	16.0733
1984	7	4	32.8	18.7138	14.0862	20.2689	23.8818	20.7983	19.866	19.2932	20.785	17.8414	17.6549	72.4579	53.3111	54.7097	54.8096	23.4156	24.025	21.3777	20.9915	18.9203	19.2533	17.0389	16.8225
1984	7	5	25.3677	19.5032	5.86452	20.9848	23.8019	21.3911	21.461	19.9925	20.0591	19.3465	18.3809	75.488	53.7773	62.4017	59.0052	24.2181	23.6853	23.3357	21.9971	19.6029	18.8171	18.6206	17.6283
1984	7	6	30	17.8947	12.1053	19.3598	22.9228	20.4853	19.6695	18.4741	19.2733	18.6139	17.6783	69.6608	50.8803	59.8377	56.4745	22.44	22.763	22.5199	21.2545	18.1411	18.0545	17.9247	16.9723
1984	7	7	33.4	24.6	8.8	19.3132	22.9627	20.5719	19.7195	18.3609	19.3532	18.6939	17.6616	69.1946	51.3465	59.871	56.1082	22.1836	22.9761	22.6464	21.1813	17.9946	18.1677	18.0179	16.9457
1984	7	8	32.6	24.6	8	19.5796	24.0483	20.5386	19.7261	19.5596	19.3399	18.7871	16.9324	69.794	50.7138	60.4703	53.744	22.8362	22.9061	22.9361	20.4021	18.3742	18.1344	18.1578	16.2531
1984	7	9	33.2	22.6	10.6	19.3998	22.41	19.6995	17.9513	18.5473	18.5873	18.5407	16	69.9605	46.9844	56.3746	47.6171	22.5931	21.9238	21.3844	18.1511	18.2343	17.3419	17.0522	14.5182
1984	7	10	32.6	23.4	9.2	19.4065	23.389	20.6052	20.8017	18.5607	19.3598	18.6406	16.8558	66.7638	49.3819	59.2383	55.6753	22.6264	22.733	22.4999	21.2012	18.241	18.0246	17.9113	16.939
1984	7	11	33.2	24.2	9	18.4807	22.4566	19.8726	18.9736	17.6549	18.6939	18.6606	16.9091	66.7638	47.8169	58.4391	53.078	21.4643	22.1669	22.4266	20.2789	17.3453	17.4585	17.888	16.1865
1984	7	12	33.6	24.4	9.2	19.3998	22.2368	20.7351	18.9203	18.4874	19.3865	19.7328	17.7349	69.6608	48.5494	62.7347	55.3424	22.4533	22.7263	24.0916	21.2212	18.1245	18.0179	19.0402	16.9424
1984	7	13	30.2	22.8	7.4	20.0258	21.9238	21.5975	19.7061	19.2466	18.4075	20.5719	17.7615	73.7565	49.3819	65.9979	57.1405	23.4456	21.8339	25.1538	21.461	18.9436	17.2953	19.886	17.0955
1984	7	14	32.4	23.6	8.8	19.2899	23.4156	20.6585	20.8183	18.4541	19.1867	19.3598	18.4208	70.127	48.9157	60.9698	58.0395	22.4533	22.2901	23.2092	21.9138	18.1478	17.7748	18.5374	17.575
1984	7	15	32.8	24.2	8.6	19.2466	23.4223	20.5852	19.7761	18.5074	19.1068	19.4198	17.6083	70.7596	48.4495	62.0354	55.8418	22.5965	22.107	23.3923	21.0148	18.2177	17.6916	18.6606	16.8491
1984	7	16	32	23.8	8.2	19.886	24.2281	20.7317	20.7584	18.887	20.199	18.7938	17.5817	72.1915	52.6452	60.5369	55.9417	22.683	23.8119	22.9428	21.0214	18.4874	18.877	18.1611	16.8358
1984	7	17	33.8	24	9.8	19.9126	24.2015	21.6075	20.7118	19.2733	20.0258	18.7804	16.8458	74.8887	52.2789	59.9376	53.9105	23.5988	23.4289	22.8662	20.2689	19.0402	18.6639	18.1211	16.1765
1984	7	18	33.2	18.9602	14.2398	21.2179	24.5011	21.774	21.9238	20.2256	20.0857	19.5263	18.5473	75.6545	50.3809	61.1363	57.4735	24.6343	23.3257	23.5188	22.0737	19.8593	18.6106	18.7305	17.6916
1984	7	19	32.6	18.8387	13.7613	19.5463	25.8331	22.8296	21.0114	18.514	21.0647	20.4787	19.4164	68.6618	51.8127	63.6337	59.7378	22.4133	24.4146	24.6743	23.1026	18.1245	19.4497	19.6129	18.5007
1984	7	20	32.2	23.2	9	21.451	25.1005	21.138	21.3045	19.7261	20.432	18.7471	17.0289	72.9906	49.1488	54.9761	48.6826	24.2481	23.8518	21.4077	19.2133	19.3898	18.9003	17.0656	15.354
1984	7	21	31.6	24.4	7.2	19.4997	23.6287	20.9648	20.0225	18.5407	19.3532	19.4531	17.6816	69.2612	47.717	59.7378	54.3101	22.4999	22.5099	23.2092	20.9848	18.1777	17.9047	18.544	16.8291
1984	7	22	30.4	22.4	8	19.5796	23.2425	20.5319	19.7661	17.968	19.2599	19.4331	17.7582	67.1967	50.0146	62.435	56.1082	22.0337	22.6031	23.4689	21.3145	17.6749	17.9713	18.6805	17.0156
1984	7	23	32.4	23.6	8.8	18.594	23.5288	19.7061	18.9003	16.9024	19.3066	18.7471	16.0499	63.2341	47.8169	59.5713	50.2477	20.492	22.4033	22.733	19.2	16.5827	17.8348	18.0445	15.344
1984	7	24	32.8	22.2	10.6	18.4807	23.642	19.9792	19.1168	17.6083	18.9203	19.2999	18.3442	66.4974	45.153	55.7086	53.0114	21.3278	21.2978	21.6674	20.4787	17.272	17.2087	17.4352	16.5328
1984	7	25	31.4	23.8	7.6	18.7072	24.9274	22.1702	20.189	16.949	20.2189	20.5453	17.7981	62.9677	48.7159	62.0021	53.9771	20.5686	23.3057	24.6177	21.1646	16.6094	18.5773	19.5663	16.9224
1984	7	26	32.2	22.4	9.8	19.5996	23.642	21.6375	19.9925	17.7215	19.3332	19.4864	16.8358	62.5682	48.0832	61.6691	52.0458	20.3388	22.5032	23.4822	20.0125	16.4828	17.888	18.6805	16.0333
1984	7	27	32.2	24.2	8	19.4131	23.5155	21.6641	19.8726	18.6006	19.3132	19.5197	17.7116	70.3267	45.486	61.769	52.3122	22.7097	21.1113	23.5721	19.9459	18.2909	16.8491	18.6905	15.97
1984	7	28	32.2	24.2	8	19.2866	23.3024	20.9915	20.9382	18.4674	18.3342	19.4264	17.6183	70.2934	46.9844	59.6712	54.7763	22.4733	21.3145	23.1292	20.8982	18.1611	16.9856	18.4974	16.7659
1984	7	29	33.2	23.2	10	18.4475	23.4755	20.8649	19.8626	17.6949	19.4531	19.6395	17.7715	67.3965	49.4818	61.8023	56.2414	21.5575	22.9195	23.7752	21.3611	17.4119	18.1211	18.8703	17.0389
1984	7	30	33	24.6	8.4	19.3931	24.4545	21.6042	20.6918	18.4142	20.159	20.2922	18.4441	69.0614	50.7471	63.8335	57.9063	22.2835	23.4656	24.3746	21.9738	18.0312	18.7072	19.4597	17.6183
1984	7	31	33	23.2	9.8	19.2599	21.724	19.6995	19.6662	18.4275	19.0601	18.6739	17.5717	70.1602	49.2487	59.538	56.6077	22.4133	21.2878	22.5931	21.0281	18.1111	16.9923	17.968	16.8591
1984	8	1	31.8	22.8	9	19.5463	23.702	21.9938	21.0947	18.6206	19.4997	20.765	18.7471	69.4943	48.9157	64.999	58.1727	22.693	22.9927	25.4502	22.5965	18.2743	18.1045	20.0058	17.9413
1984	8	2	31.2	22.2	9	17.6616	23.5222	19.9792	17.1655	17.6416	20.2323	19.8527	16.939	63.0676	51.7794	62.4683	53.0114	20.2522	23.702	24.2447	20.3055	16.4262	18.8171	19.1201	16.1998
1984	8	3	32.2	21.8	10.4	19.3066	23.369	20.9215	19.9592	17.7282	20.199	19.6062	16.8857	67.4631	51.3798	61.3028	53.3444	21.6308	23.5322	23.6454	20.2489	17.4485	18.6872	18.7838	16.1665
1984	8	4	31	23.2	7.8	19.5063	23.6354	20.8649	20.0125	18.4741	20.2123	20.5652	18.5773	68.6618	49.5484	61.6025	54.9761	22.3367	23.3956	23.9417	21.1313	18.0812	18.6472	18.9636	16.9057
1984	8	5	30	17.3742	12.6258	17.7682	23.9151	19.2533	16.3197	17.1022	19.4098	18.8404	15.3207	61.5026	47.2841	57.4735	49.7482	21.0048	22.5032	22.6497	19.3199	16.8524	17.888	17.9913	15.404
1984	8	6	30.8	23.2	7.6	19.5729	23.7486	20.8549	20.0791	18.6606	20.1257	20.3921	19.4398	69.6608	49.3486	63.4339	59.7711	22.7563	23.1492	24.4878	23.1026	18.3109	18.4708	19.4897	18.4708
1984	8	7	34.8	23.6	11.2	20.2456	23.702	20.9781	21.0514	19.18	20.1923	20.5053	19.4264	71.7253	48.2497	62.768	58.872	23.1459	23.1792	24.651	22.9994	18.7771	18.4375	19.5796	18.4008
1984	8	8	33.2	25.2	8	20.6252	23.8085	20.9382	21.158	19.6196	20.0991	20.1657	19.4231	72.1249	47.4173	62.3018	58.539	23.9917	22.9061	23.9451	22.9561	19.24	18.3143	19.2	18.3875
1984	8	9	23.1355	25	-1.86452	19.3931	23.5022	19.493	19.7727	18.534	19.1867	19.4065	18.514	66.6639	48.0166	62.7014	58.1394	22.5498	22.2235	23.4755	22.0304	18.2077	17.7582	18.6972	17.6583
1984	8	10	33.4	25	8.4	20.0724	23.6221	20.6718	20.8516	19.2866	19.9792	20.2589	19.2699	73.7565	49.2154	64.8991	60.5369	23.5322	22.9095	24.4212	22.8895	18.9802	18.3875	19.4764	18.3809
1984	8	11	34.6	23.8	10.8	20.2589	23.5355	20.7118	20.9082	18.5607	20.0591	19.493	17.5883	69.9605	51.18	62.768	55.975	22.6231	23.3024	23.6221	20.9915	18.241	18.5973	18.7838	16.8325
1984	8	12	32.8	24	8.8	20.2389	23.722	20.8982	21.0547	19.3665	19.2067	19.4464	17.6416	73.257	47.6837	60.1374	54.6764	23.5988	22.1702	23.2258	20.9349	19.0402	17.7215	18.5573	16.7958
1984	8	13	33.4	24.8	8.6	19.4597	22.7596	21.0914	20.169	18.6739	19.3798	19.6395	18.6839	70.4599	47.3174	60.77	57.4069	22.8462	22.4799	23.6354	22.3068	18.3775	17.9047	18.7838	17.8114
1984	8	14	34.2	24	10.2	20.3255	23.6887	20.2056	20.2389	18.5473	20.9981	20.3521	19.4065	69.0947	50.8137	58.872	58.7055	22.5032	24.1049	23.2724	22.9261	18.1777	19.2899	18.5773	18.3875
1984	8	15	32.2	23	9.2	19.3665	23.5355	20.6984	19.9026	17.7748	20.3455	20.6452	18.7039	67.0635	52.6119	66.0645	59.2383	21.6974	23.9917	25.2737	22.5465	17.4718	18.9769	19.9292	17.9347
1984	8	16	32.2	22.2	10	18.4208	23.5155	20.7118	18.9003	18.594	21.1247	19.5663	18.6439	68.1623	53.078	61.769	56.0749	21.7507	24.661	23.6587	21.3677	17.5084	19.6029	18.7971	17.0323
1984	8	17	31.2	24.6	6.6	19.3798	23.7286	21.158	20.1424	18.4075	21.138	19.5396	18.5041	69.0614	51.8793	59.6379	56.8741	22.2568	24.4812	23.349	21.9238	18.0312	19.483	18.6173	17.575
1984	8	18	27.8	17.4323	10.3677	20.159	23.975	21.098	21.1913	19.0868	20.2123	18.9669	18.594	71.7586	49.4485	59.3382	57.1738	22.9627	23.3557	23.1026	22.1236	18.6706	18.6006	18.231	17.6949
1984	8	19	30.8	21.4	9.4	20.2989	23.5488	20.785	20.9415	19.3998	19.1667	18.8737	16.8857	69.7274	48.9823	60.0708	55.6753	23.6587	22.2468	23.016	21.1779	19.0635	17.7582	18.1877	16.9224
1984	8	20	29.8	22.4	7.4	20.1923	23.5288	19.8726	19.9725	19.2932	20.1923	18.7605	17.7182	72.9573	50.847	59.1384	55.4089	23.4622	23.5388	22.683	21.1713	18.9536	18.7338	18.0246	16.9257
1984	8	21	33	17.4194	15.5806	19.6928	23.682	19.9792	19.1501	17.9347	19.3066	19.533	18.6406	66.1977	48.1498	60.5702	57.2071	21.9105	22.4333	23.4289	22.2335	17.5917	17.8614	18.6539	17.7482
1984	8	22	31.2	23.6	7.6	20.512	23.7086	19.806	20.119	19.3465	20.5519	20.5053	19.5463	71.1925	52.6119	62.9677	58.2726	23.3856	24.5178	24.1016	22.6164	18.907	19.2	19.0268	17.948
1984	8	23	30.2	22	8.2	20.2922	23.2891	20.6651	20.8183	18.6006	21.158	19.493	19.4398	70.36	53.7107	60.8366	60.7367	22.703	24.8208	23.3956	23.2391	18.2976	19.6795	18.6672	18.584
1984	8	24	32.4	22	10.4	19.3399	23.3357	20.765	19.9093	19.2799	20.0724	20.6119	19.4164	69.4277	51.2133	65.6982	60.9698	22.3034	23.3623	25.1871	23.2425	18.0545	18.6406	19.8826	18.5707
1984	8	25	31	16.3613	14.6387	19.2733	21.2379	19.18	19.1168	18.5207	18.4874	18.9136	17.7748	70.7263	47.7503	58.3392	55.6753	22.6065	21.7707	22.9361	21.3178	18.2443	17.2087	18.1211	16.9823
1984	8	26	33.4	23.2	10.2	19.22	22.2169	19.806	19.846	18.5274	19.1867	19.7927	18.554	71.0926	49.8148	63.0676	59.2716	22.6864	22.4033	24.2547	22.3068	18.2676	17.8481	19.1068	17.8048
1984	8	27	34.6	24.8	9.8	20.0791	23.0626	20.7384	20.7617	19.3598	20.2323	20.5586	19.4631	74.2893	53.9771	65.2986	62.4017	23.712	24.045	25.0273	23.5222	19.0868	19.0035	19.8227	18.7338
1984	8	28	30.6	24.2	6.4	20.1257	23.349	19.5729	19.7428	18.6339	19.4497	19.8393	18.7305	71.692	50.8803	65.0323	60.4703	22.9061	23.1059	24.5178	22.763	18.4042	18.2343	19.2599	18.0678
1984	8	29	32.6	22	10.6	19.3465	23.2092	18.8271	17.9113	18.7138	19.3465	18.0745	16.1565	71.6254	50.6805	57.9063	51.846	23.066	22.8629	22.1503	19.6062	18.4741	18.1145	17.4751	15.5671
1984	8	30	32.6	24.2	8.4	18.3809	22.9361	20.3255	18.6639	16.7426	21.0947	18.7272	16.8391	63.5671	55.642	61.1363	54.2435	20.2456	24.9307	22.8462	20.2556	16.4262	19.7694	18.1111	16.1831
1984	8	31	33	23.8	9.2	19.2733	22.2502	19.4531	19.6995	16.8957	19.3665	19.3931	17.7082	64.0333	49.5484	62.9677	56.3413	20.5586	22.7563	23.4589	21.2579	16.6127	18.0612	18.7039	16.979
1984	9	1	32.6	22.8	9.8	20.2456	23.1692	20.2256	20.5553	19.3865	20.179	18.6006	18.524	73.3236	53.2112	61.8356	60.0375	23.652	23.8352	22.7063	22.3434	19.0668	18.8937	18.0212	17.8314
1984	9	2	30	23.8	6.2	19.3798	23.1159	20.4387	19.7428	18.6273	20.1257	19.6062	18.564	70.7596	52.8117	64.0666	59.4381	22.8129	23.6853	23.9717	22.3334	18.3409	18.8204	18.9736	17.8314
1984	9	3	32.6	22.2	10.4	20.0325	21.9371	19.6262	19.6928	19.2466	18.3476	19.7394	17.7249	73.7565	48.616	64.4662	57.1405	23.4589	21.5908	24.2547	21.3811	18.9503	17.1688	19.1367	17.0422
1984	9	4	32.8	24.4	8.4	18.0745	22.8961	20.6718	18.7138	17.575	21.3911	19.7661	17.8048	65.5317	57.4402	63.3007	54.9761	20.3488	25.7632	24.2048	20.522	16.4895	20.1923	19.1001	16.3263
1984	9	5	33.6	25	8.6	19.9059	21.8905	20.6385	19.7494	18.3542	20.432	18.8737	16.9623	68.129	53.9105	60.3704	57.4402	22.38	24.3946	23.0493	21.5742	18.1078	19.1967	18.221	17.1488
1984	9	6	32.4	16.9224	15.4776	19.3265	23.016	20.6518	19.7461	16.2164	19.4331	18.9469	16.999	62.2019	51.9459	61.2029	54.8429	19.8993	23.1759	23.2924	20.6219	16.0033	18.271	18.3476	16.3896
1984	9	7	33.4	23.6	9.8	20.1057	22.8096	20.4653	20.5553	19.5063	20.2722	18.927	18.6805	75.1883	54.7763	62.4017	61.3361	24.0549	24.2281	23.3623	22.7596	19.2899	19.1168	18.3942	18.0612
1984	9	8	33.8	24.2	9.6	19.2333	22.4699	19.493	18.544	16.8758	20.2522	19.6995	17.7748	65.565	56.5411	61.2362	58.2726	20.6585	24.3713	23.0593	21.6108	16.6593	19.1967	18.231	17.1788
1984	9	9	32.4	22.4	10	19.2067	22.7896	20.6651	19.7294	18.4874	20.3921	18.9669	17.8547	71.026	55.3424	61.2029	57.9063	22.5632	24.5078	23.3024	21.7074	18.2144	19.2666	18.3442	17.2254
1984	9	10	32	22.4	9.6	19.0934	22.7696	20.6785	19.6262	18.3809	20.3122	18.8937	18.6073	70.9927	55.2758	61.9688	60.9032	22.3867	24.3347	23.2691	22.5798	18.1011	19.1667	18.3442	17.9613
1984	9	11	31.2	22.4	8.8	19.9592	22.7297	20.5919	20.5553	19.2067	20.2722	18.8071	18.564	74.0229	55.9084	61.8023	61.1696	23.4123	24.3513	23.0593	22.5199	18.9203	19.1467	18.2277	17.9247
1984	9	12	31.4	22.2	9.2	20.1057	23.1559	20.7983	20.8117	19.2666	20.2589	18.7738	18.5773	73.3902	51.846	60.204	59.1051	23.4422	23.8252	22.8495	22.3201	18.9469	18.8537	18.0912	17.8114
1984	9	13	31	21.6	9.4	18.9935	22.5498	20.3854	19.4797	18.1744	21.0381	19.4997	17.645	66.8304	56.1082	63.4672	59.7045	21.9638	24.9374	23.7053	22.1869	17.8514	19.7594	18.8337	17.7349
1984	9	14	30.8	23	7.8	19.0735	22.5498	19.3931	18.4774	16.7093	21.0248	20.522	17.6649	63.9334	56.8075	65.1988	55.0427	20.2156	24.954	24.2847	20.3022	16.4029	19.7627	19.1234	16.2031
1984	9	15	30	23	7	18.4075	22.763	20.4653	18.6273	17.6549	20.3188	19.8227	17.8081	67.3632	55.2092	65.1655	58.1394	21.4909	24.3746	24.5278	21.6874	17.3652	19.1967	19.2666	17.1954
1984	9	16	34.8	23.6	11.2	19.3132	22.7097	19.5796	18.6306	19.3532	21.2912	20.5652	20.4087	70.127	57.7732	64.1998	60.77	22.4999	25.7565	24.2747	22.7396	18.1744	20.1091	19.1034	18.0046
1984	9	17	30	17.1419	12.8581	18.4541	22.9161	20.3988	18.6639	16.9024	18.574	17.9413	16.1465	64.2664	50.2144	58.872	52.2456	20.6219	22.2701	22.0404	19.6362	16.6293	17.5417	17.4019	15.5804
1984	9	18	33.2	23.2	10	19.0202	21.5309	19.2499	19.3498	18.2277	19.1467	18.594	17.5584	70.3267	52.3788	61.5359	57.7399	22.0504	22.6764	22.6331	21.1513	17.918	18.0179	18.0046	16.929
1984	9	19	32	22.4	9.6	19.2266	22.9761	20.2323	19.5796	17.6616	20.1856	18.7405	16.8158	67.4631	54.1436	62.768	55.1093	21.5276	24.0117	23.0626	20.3255	17.3786	18.9969	18.2277	16.2231
1984	9	20	29.8	22.8	7	19.0002	20.9981	20.1257	18.3242	18.3875	18.4075	18.7938	15.9634	71.7586	54.1436	63.4339	54.1769	22.4666	22.4166	23.2425	19.4897	18.1511	17.6017	18.3242	15.5039
1984	9	21	31	23.2	7.8	19.816	22.4433	19.3665	19.3931	19.2666	20.0857	19.7128	18.5573	75.5546	55.2425	65.2653	61.2695	23.6387	23.9317	24.3147	22.5465	19.0601	18.9536	19.16	17.9413
1984	9	22	32.4	22.8	9.6	18.9869	22.4899	20.2522	19.2899	18.4075	20.2722	19.7727	18.5773	71.9917	56.7409	65.898	62.0354	22.5099	24.4778	24.4945	22.6597	18.1911	19.2266	19.2533	18.0046
1984	9	23	30.2	22.6	7.6	19.1467	21.2445	19.1267	18.3076	18.514	19.4597	16.969	16.8691	71.5921	55.3091	57.0406	56.5411	22.693	23.672	20.8882	20.6352	18.2743	18.544	16.5128	16.3763
1984	9	24	32	16.2968	15.7032	18.927	21.0314	19.2799	19.2233	18.3076	19.533	18.0812	17.7881	71.692	57.5401	60.9365	60.3704	22.3168	24.0616	22.4932	21.8805	18.0645	18.7338	17.6483	17.3053
1984	9	25	31	22.4	8.6	18.907	22.3634	20.1856	19.2766	18.3742	20.3188	17.968	16.03	69.0281	57.1738	59.6379	56.2747	22.5066	24.5844	22.1369	20.5586	18.1711	19.2899	17.4552	16.3463
1984	9	26	22	24	-2	19.2067	22.5898	20.3788	19.513	18.5207	19.3732	17.0955	16.9257	71.1925	54.5432	56.5078	56.1748	22.6431	23.4089	21.0214	20.6585	18.271	18.3908	16.5894	16.3929
1984	9	27	32.4	24.6	7.8	18.2543	22.7929	20.432	18.594	16.8092	20.4387	18.9869	16.9091	64.9324	56.0416	62.4017	55.4089	20.5053	24.7309	23.5155	20.5353	16.5661	19.3632	18.4375	16.3197
1984	9	28	33.6	24.2	9.4	18.1344	22.4832	19.1667	17.4585	17.6017	19.22	18.6872	15.9467	68.9948	53.744	63.1009	53.2778	21.5442	22.9927	22.9827	19.3432	17.3952	18.1977	18.1844	15.4406
1984	9	29	31.6	24.6	7	19.2133	22.6631	19.4597	19.5396	18.6472	19.4065	18.7938	18.6539	72.1582	54.3434	62.1686	61.9022	22.9627	23.4489	23.1093	22.7996	18.4408	18.4208	18.2477	18.0778
1984	9	30	23.1032	15.4	7.70323	18.3009	22.4033	20.472	18.5973	16.8358	19.1867	17.9613	15.9234	64.666	54.1769	59.0385	52.8117	20.522	22.9894	22.0703	19.2866	16.5827	18.1911	17.4219	15.3973
1984	10	1	31.2	22.8	8.4	17.4418	19.3399	17.6017	17.5983	16.7359	16.9424	16.363	15.2807	64.4662	48.6493	54.2102	50.7471	20.3122	20.7817	20.2389	18.7205	16.4562	16.1865	15.9267	14.8212
1984	10	2	32.2	23.6	8.6	17.4685	19.0801	17.3886	17.4085	16.0499	16.6493	17.0422	15.1975	61.5692	46.8845	56.0749	50.0479	19.563	20.0225	20.8882	18.4741	15.8102	15.8002	16.5228	14.6947
1984	10	3	30.2	22.4	7.8	17.3086	19.1467	16.6293	16.4695	16.7759	17.3686	17.8015	16.7725	65.7315	49.3486	55.4422	55.8751	20.4986	20.7351	20.7051	20.3255	16.5694	16.4429	16.4329	16.2098
1984	10	4	30	24	6	17.4685	19.5929	17.6749	17.6949	16.8425	17.3553	17.0023	15.9501	64.9324	48.4495	56.0083	52.4787	20.5553	20.6252	20.7883	19.2899	16.6027	16.3929	16.4762	15.4006
1984	10	5	32.4	23.8	8.6	17.4751	19.5929	17.8214	17.7715	16.7692	16.6027	16.2897	15.1509	64.3996	45.8522	52.4787	49.3153	20.3754	19.7894	19.9559	18.2943	16.5028	15.6737	15.7469	14.5815
1984	10	6	32.6	23.8	8.8	17.5684	19.1334	17.7149	17.605	16.8558	17.4285	15.2907	15.1109	64.333	49.5817	49.0822	49.5817	20.5419	20.8483	18.534	18.251	16.5861	16.5128	14.738	14.5682
1984	10	7	30	23	7	18.2743	20.4187	18.5473	18.5307	17.595	18.3342	17.8681	16.8058	67.8626	50.2477	58.2393	54.9095	21.4443	21.7873	21.7873	20.2722	17.3286	17.272	17.2687	16.1898
1984	10	8	31.4	23.6	7.8	18.534	19.1667	16.6293	16.616	16.969	16.5827	16.2631	15.2008	64.333	47.2508	51.3132	50.4475	20.7351	19.9126	19.1201	18.5274	16.7026	15.7336	15.0443	14.718
1984	10	9	29.4	22.8	6.6	18.4807	20.2323	18.4941	18.4941	17.8081	18.5007	17.0489	16.0566	68.0291	52.9781	56.2081	53.3111	21.8239	22.43	20.8882	19.5863	17.555	17.6083	16.5261	15.5605
1984	10	10	31.8	22.8	9	18.3542	20.2456	17.6483	17.5484	17.7815	18.3076	16.9324	15.9667	68.6951	52.179	52.8783	53.3777	21.8472	21.9704	19.6862	19.3898	17.5684	17.3586	15.6104	15.4572
1984	10	11	31.6	23.6	8	18.0845	19.8194	18.3509	18.2343	17.5151	18.2876	17.0689	15.9234	68.6618	54.8762	56.974	54.2435	21.3677	22.2368	21.0248	19.4198	17.292	17.5251	16.6027	15.4739
1984	10	12	32.4	23.2	9.2	18.1411	20.0458	17.3952	17.3453	16.7825	17.2953	16.0233	15.8701	66.1977	49.7482	53.3444	53.6441	20.5353	20.6751	19.5363	19.2599	16.5994	16.4129	15.5371	15.3873
1984	10	13	31.2	24.2	7	17.5351	20.1723	17.5484	16.596	16.1232	18.514	16.1299	15.1575	62.0021	53.9438	52.7451	50.4142	19.7361	22.5965	19.6662	18.4408	15.8968	17.7049	15.6104	14.6847
1984	10	14	32.4	25.2	7.2	16.8025	20.4254	18.4807	17.6516	16.2098	17.4219	17.0089	16.0666	61.9355	48.1165	55.9417	52.6119	19.8826	20.7351	20.815	19.4997	15.98	16.4395	16.4862	15.5205
1984	10	15	31.8	25.6	6.2	17.3353	20.1057	18.241	18.271	15.9634	17.3952	17.8947	15.9667	62.4017	49.3153	60.5369	53.4443	19.4864	20.8017	22.0703	19.4098	15.7602	16.4762	17.4219	15.4639
1984	10	16	31.2	23.4	7.8	17.3819	20.0724	17.3553	17.4085	16.7359	17.2554	15.9967	15.0144	64.8325	48.1165	52.9781	49.3819	20.3754	20.3921	19.4264	18.0479	16.4862	16.2564	15.4839	14.4716
1984	10	17	30	22.4	7.6	17.4085	20.5519	17.6017	16.7159	16.7625	18.5873	15.4306	15.2075	64.8325	49.0489	47.7503	46.8179	20.3988	21.3411	17.9347	17.4085	16.5195	16.7625	14.1419	13.8622
1984	10	18	31.2	23	8.2	18.3009	21.2978	19.3265	19.3465	17.615	18.4541	17.1421	16.0566	67.9292	51.6795	56.6077	52.9448	21.461	22.2135	21.1014	19.5297	17.3586	17.5051	16.646	15.5238
1984	10	19	21.6258	23.2	-1.57419	18.241	21.4044	18.2876	18.3908	17.6283	17.4618	17.8081	15.1742	65.1322	49.0822	59.7378	53.1446	21.5409	20.9016	21.8406	19.4264	17.3919	16.5394	17.2986	15.4672
1984	10	20	32.4	20	12.4	18.3476	20.3055	19.3132	18.5107	17.6949	18.4008	17.898	16.9024	68.0957	49.3486	59.7378	52.9781	21.6375	20.9715	22.0204	19.5463	17.4485	16.5794	17.3985	15.5338
1984	10	21	31.4	22	9.4	18.1944	20.1457	19.4398	18.4508	16.7759	17.4818	18.1211	15.99	65.0323	47.9168	60.4037	50.8137	20.4387	19.9259	22.5199	18.4308	16.5361	15.7403	17.6616	14.6714
1984	10	22	32.4	22.4	10	18.281	20.2822	19.3132	18.4275	15.9634	16.7226	16.3097	14.3617	61.9688	44.9865	54.5099	44.8866	19.4331	19.0535	20.1923	16.4296	15.7336	15.0243	15.8901	13.0597
1984	10	23	30.8	22	8.8	17.4418	20.4853	19.3332	17.5684	16.9091	18.5007	17.2087	16.0966	65.6982	48.5827	57.5734	50.6805	20.7484	21.098	21.3378	18.6472	16.7193	16.6427	16.7792	14.7879
1984	10	24	31.6	16.4387	15.1613	17.6083	20.5519	16.4961	14.7446	16.9956	15.7103	14.3983	13.4726	65.0989	39.9917	44.6868	43.9209	20.8516	17.4818	16.5528	16.2764	16.7659	13.8922	13.1297	12.9798
1984	10	25	31.8	15.6	16.2	18.241	19.9525	18.0545	17.2254	17.6683	17.4951	16.8558	15.9434	68.6951	48.0499	54.8762	54.1103	21.6341	20.0558	19.7128	19.4364	17.4452	15.8169	15.647	15.4772
1984	10	26	32	23.2	8.8	18.4874	20.3788	19.3132	18.4841	17.7016	18.6672	17.1421	16.1165	67.1634	50.6472	57.4735	53.5775	21.5509	21.6275	21.2246	19.7294	17.4085	16.8991	16.7059	15.637
1984	10	27	30	24.2	5.8	17.6616	21.3111	19.16	18.3809	17.0422	18.4541	17.1088	16.949	65.1322	52.9781	58.4724	56.9074	20.9215	22.3567	21.2645	20.7717	16.8092	17.5917	16.7359	16.4662
1984	10	28	30.4	24.2	6.2	19.0735	20.4853	19.473	18.554	18.5274	18.5806	18.0345	16.9523	72.2581	49.8814	59.7378	56.308	22.7463	21.4144	22.2735	20.7384	18.3276	16.8058	17.5384	16.4395
1984	10	29	30	22.4	7.6	17.3819	19.9792	19.0601	16.3863	16.8624	18.5074	17.0556	14.3517	65.8314	51.1467	58.1061	48.3829	20.6718	21.3711	21.098	17.5617	16.6593	16.7925	16.6527	13.9421
1984	10	30	30.2	22.2	8	19.0202	20.2589	19.2799	18.3742	18.4208	19.3132	18.1078	17.7648	71.9251	53.0447	60.6701	56.7409	22.5232	22.4799	22.5099	20.7384	18.1844	17.6316	17.6616	16.4395
1984	10	31	20.5677	15.4581	5.10968	17.3153	19.2733	18.3675	16.5228	16.7359	17.555	17.1555	16.02	62.0021	47.5838	58.1061	53.9105	20.3954	20.0624	21.2912	19.5197	16.5128	15.8169	16.7525	15.5172
1984	11	1	23.7935	16.4065	7.3871	19.2799	22.2835	21.2112	20.3288	18.6472	19.473	17.8947	16.9324	68.3288	52.1457	59.205	56.0749	22.9294	22.4466	21.9704	20.7184	18.4108	17.635	17.3686	16.4296
1984	11	2	30.8	16.7492	14.0508	18.3143	22.2169	21.118	19.3066	17.6882	19.3132	18.7471	18.5773	68.3288	51.6795	62.8678	58.8387	21.6441	22.0803	23.0959	21.5575	17.4618	17.4252	18.2377	17.1455
1984	11	3	30.2	16.1742	14.0258	18.9536	21.8173	21.2379	20.1557	17.5484	19.2533	18.8803	17.7282	68.4287	53.6774	63.2674	57.0073	21.4177	22.1969	23.3923	20.6052	17.3186	17.4884	18.3942	16.3663
1984	11	4	30.8	24.2	6.6	18.5274	22.4599	21.2312	19.5063	17.8281	18.5806	18.0479	17.8714	67.8959	48.8158	59.9376	55.6753	21.8572	21.3311	22.3234	20.7617	17.5717	16.7692	17.5617	16.4629
1984	11	5	32.4	16.4129	15.9871	18.5673	23.6554	21.3245	20.5186	17.9213	18.3542	18.7072	16.9157	68.2289	50.281	61.4693	55.0427	22.0604	21.8772	22.8795	20.5186	17.6916	17.3253	18.1178	16.333
1984	11	6	31	24.2	6.8	18.3809	22.3301	20.3255	18.4541	16.8358	20.4653	18.0612	16.1598	61.2362	54.6764	57.6067	53.3777	20.5353	23.7553	21.4543	19.7528	16.5794	18.5873	16.8191	15.6437
1984	11	7	32.4	19	13.4	18.221	22.0903	21.4044	19.3998	17.6483	19.3532	17.1022	15.1442	65.3985	52.5453	56.2414	53.6108	21.6008	22.2768	21.0048	19.4764	17.4418	17.5251	16.5927	15.5138
1984	11	8	30.6	22.6	8	16.4828	23.1159	20.9981	18.2943	15.97	18.5673	17.888	15.1642	62.5349	53.9105	60.204	51.3465	19.513	22.713	22.0437	18.5473	15.7836	17.7715	17.4185	14.7313
1984	11	9	30.4	16.6959	13.7041	18.1344	22.1836	21.3444	19.3898	17.6083	19.3732	16.9823	15.9234	69.1946	53.1779	55.5088	53.078	21.5775	22.3467	20.7151	19.2999	17.4085	17.5484	16.4329	15.404
1984	11	10	32	22	10	18.5007	22.5099	21.3245	19.553	17.8281	18.4541	17.0689	16.04	67.8959	49.0156	55.8085	52.5453	21.8772	21.0248	20.8849	19.4664	17.5817	16.596	16.5228	15.4939
1984	11	11	33.2	22.4	10.8	19.2067	22.5598	21.3245	20.4653	17.6616	16.7892	17.1954	15.2375	68.2622	44.9532	56.8741	50.514	21.5809	19.2	21.2479	18.5906	17.4185	15.081	16.7259	14.7613
1984	11	12	30.4	24.2	6.2	17.5018	22.7829	21.2312	18.5673	16.8425	19.4131	17.8547	15.98	64.7659	50.1811	58.9053	52.3122	20.5619	22.1336	21.8639	19.3399	16.5994	17.4318	17.3086	15.4173
1984	11	13	32.4	22.4	10	19.1534	22.4966	20.5786	19.5729	18.4341	18.4874	17.948	17.7215	70.9594	48.616	58.0062	54.9095	22.4733	21.0581	21.9305	20.3921	18.1611	16.6194	17.3553	16.2597
1984	11	14	32.2	17.1032	15.0968	18.3675	22.3501	21.3311	19.4631	17.6683	18.4741	17.0289	16.8658	67.796	48.7825	56.2747	52.9116	21.5575	21.0414	20.8683	19.3998	17.4085	16.616	16.5294	15.4639
1984	11	15	32.4	16.6959	15.7041	19.0069	22.1436	21.0514	20.159	17.555	17.4085	17.8814	15.9867	65.4318	47.0843	60.3371	53.4776	21.4377	19.7128	22.047	19.3132	17.3386	15.6137	17.4285	15.4006
1984	11	16	33	22.4	10.6	17.3952	22.4233	21.2712	18.5174	16.0633	18.3342	17.7615	14.2452	58.9053	48.616	58.2726	46.6514	19.6695	20.805	21.6175	17.0589	15.8568	16.4595	17.1788	13.6691
1984	11	17	33.2	17.0903	16.1097	18.4275	22.5099	20.4254	18.5873	17.8481	20.2323	18.7471	17.7915	68.7284	52.512	58.1727	52.2789	21.9671	23.0626	21.9105	19.4797	17.645	18.211	17.3353	15.5039
1984	11	18	33	23.2	9.8	19.1334	22.1236	20.3588	18.4408	18.3742	18.3809	15.2907	15.0976	70.6264	50.4475	49.5151	50.1478	22.3401	21.1247	18.6173	18.3242	18.0912	16.6427	14.7813	14.6148
1984	11	19	32	22.4	9.6	19.0002	23.682	21.3777	19.533	19.1068	19.4264	18.9802	17.7482	71.2258	51.1467	62.9344	53.078	22.2635	22.2435	23.5388	19.553	18.0445	17.5151	18.4941	15.5305
1984	11	20	33.4	23	10.4	17.6083	23.7419	22.3434	18.6539	16.929	20.3521	18.7804	16.0166	64.5994	54.5765	61.0697	51.8127	20.6851	24.4046	22.9761	19.3532	16.676	19.1967	18.1811	15.4339
1984	11	21	23.929	24.2	-0.270968	20.3521	23.3557	21.9704	21.2678	19.3998	19.2533	17.8681	16.8291	72.5578	52.2123	60.7034	56.0083	23.6254	22.0437	22.087	20.4454	19.0435	17.3952	17.4219	16.2897
1984	11	22	34.2	17.8903	16.3097	20.0857	23.4156	22.0204	21.2379	19.4398	20.3588	17.6816	17.7282	74.8554	55.076	58.9719	59.0052	23.8918	23.5688	21.5242	21.6008	19.2133	18.4907	17.1288	17.1754
1984	11	23	33.4	17.2387	16.1613	18.4008	23.8352	22.4033	19.6429	18.4475	18.3276	15.9834	15.0177	67.23	46.6181	51.846	45.6524	21.4044	20.5919	19.3565	16.9057	17.3153	16.3596	15.3707	13.5525
1984	11	24	31.2	24	7.2	19.9925	23.5721	21.2912	20.3621	17.6483	19.8993	18.554	16.6793	67.9292	51.6129	57.64	54.2102	21.5376	22.37	21.4643	19.9892	17.4019	17.8348	17.1055	16.03
1984	11	25	33	22.6	10.4	19.1867	23.5055	22.2102	20.4054	18.4408	19.2666	18.8204	17.7082	70.7596	51.4464	62.5349	55.5088	22.4766	22.0004	23.1992	20.4154	18.1578	17.3985	18.3043	16.2764
1984	11	26	31	21	10	19.0335	23.4422	22.0837	20.2922	17.615	20.1657	17.0755	16.8425	68.3954	54.1436	57.1072	56.0083	21.5242	23.2358	21.0681	20.4953	17.3819	18.3209	16.6227	16.3063
1984	11	27	32.2	23.2	9	18.9869	23.6853	22.2668	20.442	18.3675	18.2277	16.8658	15.8468	71.692	47.4173	55.0094	51.9459	22.4133	20.5319	20.4454	19.0302	18.1378	16.323	16.2997	15.2541
1984	11	28	28.4	20.2	8.2	19.3265	22.9561	22.3168	19.6895	18.4208	17.5451	16.9557	15.081	69.5942	43.6878	55.1759	48.1498	22.3234	19.6029	20.6651	18.0678	18.0778	15.5605	16.3896	14.4616
1984	11	29	30.2	23.6	6.6	19.3465	23.9184	22.3367	20.5886	18.4741	18.2144	18.6139	16.7259	69.8939	45.3528	60.204	50.514	22.4566	20.1324	22.5598	18.8803	18.1411	16.1099	17.9546	15.1709
1984	11	30	32	24.2	7.8	19.3798	22.037	22.3367	18.7804	18.4341	18.514	18.7205	16.8524	69.2945	45.9854	60.9365	50.847	22.3434	20.8083	22.8529	19.1634	18.0712	16.4862	18.1211	15.3207
1984	12	1	30.2	21.2	9	20.0358	23.7086	22.2568	20.5086	19.2	20.2456	20.5586	18.564	73.3236	52.1124	67.4631	57.2737	23.339	23.0327	25.2837	21.3411	18.8837	18.1777	19.9193	17.0123
1984	12	2	33.4	24.2	9.2	20.6518	23.5055	22.2601	21.3211	19.8493	20.9515	20.5053	20.1657	76.9199	55.4089	67.4964	63.3673	24.0749	23.8185	25.1671	23.2824	19.543	18.8903	19.886	18.6006
1984	12	3	34.2	18.4258	15.7742	20.6918	24.0483	22.6031	21.6241	19.7128	20.3322	18.8271	17.6516	75.6212	52.1124	59.5713	56.7742	23.7253	23.1625	22.8828	21.2712	19.3299	18.2743	18.1245	16.9723
1984	12	4	33.2	18.6323	14.5677	20.6651	22.723	22.4832	20.5752	19.7328	19.9059	20.3488	19.1634	76.0208	50.6805	64.6993	58.6056	23.8019	22.3334	24.5977	21.804	19.3665	17.8081	19.5763	17.5217
1984	12	5	33.4	21.4	12	20.6252	23.7619	21.3578	20.4587	19.6995	20.199	18.7272	18.4408	75.8876	52.6452	61.2029	57.307	23.7386	22.9927	22.8728	21.1413	19.3332	18.1844	18.1211	16.919
1984	12	6	33.4	24.2	9.2	19.7394	23.7786	22.3234	20.4653	18.927	20.9249	19.4997	18.3176	73.5567	53.7773	62.9677	59.3715	22.8662	23.5521	23.652	21.8939	18.6073	18.7471	18.7971	17.5817
1984	12	7	34	21	13	20.6984	23.9883	22.5299	21.5742	19.886	20.7184	20.4054	20.0624	76.82	51.5796	65.232	61.3694	24.1515	23.0227	24.7476	22.8995	19.5763	18.4275	19.6362	18.3809
1984	12	8	33.4	22.4	11	20.0458	23.1292	22.43	19.7827	19.0868	19.2666	19.493	16.7392	72.5245	47.0177	61.6025	52.5786	23.046	21.5143	23.4922	19.9159	18.7172	17.1122	18.7305	15.99
1984	12	9	33	24.2	8.8	21.0314	24.1881	21.744	20.8216	19.866	20.2189	19.6196	19.3798	74.2227	49.8814	61.2695	57.7732	23.8751	22.703	23.712	22.0737	19.4164	18.0012	18.8237	17.6716
1984	12	10	33	18.6968	14.3032	19.9858	23.2824	22.5365	19.8027	18.887	20.1057	19.513	16.6626	68.1623	47.7836	60.9032	54.2768	22.5898	22.1769	23.4789	20.5553	18.4441	17.7082	18.6905	16.5827
1984	12	11	34.2	22.4	11.8	20.9915	23.329	22.4499	20.7617	19.8793	20.0658	19.4531	18.3709	74.6223	48.1498	60.9698	57.2071	23.9384	22.2868	23.3723	21.754	19.4398	17.7748	18.6206	17.4818
1984	12	12	33	22.8	10.2	19.9992	23.1359	21.5908	18.8171	18.9736	20.179	19.5663	17.555	71.9584	49.8148	62.2685	52.5786	22.8062	22.6398	23.7419	19.8626	18.574	17.9613	18.8404	15.9401
1984	12	13	35	23.2	11.8	20.785	22.9694	22.2968	20.5353	18.1078	20.2855	21.2579	17.5917	68.9948	51.4464	69.128	53.2778	21.754	23.086	25.933	20.0291	17.7215	18.2144	20.5453	16.0433
1984	12	14	34	23.8	10.2	18.9469	24.2681	22.4699	19.6995	17.9213	20.9582	21.0514	18.231	68.5619	51.2466	66.6972	54.6098	21.3644	23.3324	25.2637	20.4653	17.5051	18.6006	20.2056	16.5361
1984	12	15	35	24.2	10.8	20.5319	24.3746	22.5565	21.6241	19.4597	20.785	20.199	19.8593	74.8221	49.4818	63.2674	59.4048	23.2824	22.8162	24.1515	22.3334	19.0202	18.3043	19.3132	18.0312
1984	12	16	33.2	18.2387	14.9613	19.5063	23.2291	21.5043	18.7072	18.6406	19.9659	20.2855	17.4085	73.1238	48.5827	64.7659	52.7451	22.3401	22.0304	24.4812	19.5463	18.3076	17.6416	19.5197	15.7769
1984	12	17	33.6	23.4	10.2	20.4787	24.1748	22.4566	21.5442	19.553	21.1313	19.4864	19.1834	75.9875	52.845	62.435	58.6722	23.5222	23.8618	23.5655	21.8073	19.1867	18.8903	18.7605	17.5151
1984	12	18	33.2	20.8	12.4	19.3066	24.0416	22.2568	20.3621	18.4741	20.9715	20.2256	18.1544	73.3236	51.8127	65.4318	58.7055	22.0837	23.3856	24.4412	21.5409	18.1378	18.6472	19.4764	17.3652
1984	12	19	34.2	18.271	15.929	20.0991	25.4668	21.4643	21.4477	19.2932	21.1513	20.139	19.1168	76.8533	52.7451	63.7669	60.9698	23.1326	24.7609	24.1116	22.7363	18.9736	19.6362	19.3099	18.281
1984	12	20	33.4	20.4	13	19.5729	25.3203	21.3245	20.4387	18.7005	21.7374	20.9382	19.856	73.0905	54.3101	64.4995	60.6035	22.4599	25.1338	24.1049	22.4499	18.3575	20.0791	19.2866	18.1111
1984	12	21	35	18.1677	16.8323	20.5985	24.4146	22.4832	21.6441	19.4398	21.6508	19.9858	19.7927	74.1561	50.9469	62.2019	61.5359	23.1426	23.7086	23.6554	23.1958	18.9836	19.0601	19.0368	18.7738
1984	12	22	33.4	21	12.4	19.6462	24.5145	21.3644	20.522	18.6006	21.6308	19.8926	18.867	71.7586	49.5484	62.2352	58.5723	22.1702	23.5488	23.4755	21.9838	18.1877	18.9669	18.9503	17.8547
1984	12	23	34.2	21.2	13	20.452	24.368	22.4699	21.5642	19.3931	21.7573	20.1657	19.8826	75.0219	51.5463	63.667	62.5349	23.1359	24.0283	24.1415	23.4622	18.9769	19.2067	19.2932	18.9103
1984	12	24	34.8	22.6	12.2	20.3322	24.5145	20.785	19.8493	19.2666	20.7451	17.575	17.2953	74.8887	49.5817	54.077	54.077	22.9228	22.8562	20.8183	20.2722	18.8404	18.3176	16.7226	16.4162
1984	12	25	33.6	24.2	9.4	20.5253	23.4023	21.6641	20.7484	19.4331	20.2855	17.8148	17.5617	74.6556	49.3819	57.0739	52.9448	23.1792	22.733	21.5842	19.9126	19.0002	18.0012	17.1555	15.96
1984	12	26	35.8	24.2	11.6	20.3188	24.2947	22.1702	21.3777	18.6539	21.1113	20.9382	19.0468	73.2237	50.514	67.2966	60.6035	22.3967	23.5122	25.1338	22.5632	18.3242	18.7072	20.0991	18.1777
1984	12	27	33.6	21.8	11.8	20.5519	23.4223	21.3178	20.5652	19.3798	19.8893	19.0668	18.8903	74.1228	46.5515	60.204	56.1748	23.0427	21.5509	22.5498	20.9682	18.9136	17.3619	18.1711	17.0323
1984	12	28	35.2	22.2	13	20.4653	24.7575	22.4932	21.6708	19.4264	21.138	19.3099	19.1367	75.0219	49.1488	60.0375	56.6743	23.1825	23.4123	22.9927	21.4876	19.0169	18.6406	18.4241	17.3353
1984	12	29	35	18.2452	16.7548	19.6728	23.7353	21.5642	19.8227	18.6006	19.3199	19.3399	17.3686	71.4589	44.1207	60.3371	50.6472	22.1536	21.138	23.0893	19.2533	18.1777	16.8824	18.4774	15.5904
1984	12	30	35.4	18.1419	17.2581	20.0591	23.7153	21.6674	20.7351	19.1933	19.1134	17.3886	17.1721	76.2872	43.488	53.1113	53.3444	22.9361	20.6818	20.3588	19.9692	18.8437	16.6393	16.4828	16.2364
1984	12	31	35	17.6323	17.3677	19.5929	24.1748	20.7983	19.9858	18.4874	20.1257	19.1534	19.0002	71.1925	43.1883	55.4422	51.7128	21.9438	21.6241	21.4243	19.8959	18.0412	17.3985	17.3253	16.1865

## Sheet: 1984
						Temperature				Temperature				Relative Humidity				Pressure				Dew temperature
Year	Month	Day	Maximum	Minimum	Max-Min	1899-12-31 07:00:00	1899-12-31 13:00:00	1899-12-31 19:00:00	Average	1899-12-31 01:00:00	1899-12-31 13:00:00	1899-12-31 19:00:00	Average	1899-12-31 01:00:00	1899-12-31 13:00:00	1899-12-31 19:00:00	Average	1899-12-31 07:00:00	1899-12-31 13:00:00	1899-12-31 19:00:00	Average	1899-12-31 07:00:00	1899-12-31 13:00:00	1899-12-31 19:00:00	Average		Month	Taverage	Hraverage
1985	1	1	34.8	18.7405	16.0595	25.6	33.6	27	28.3	23.4	24.6	21.8	23.3	83	48	64	65	27.3	24.9	22.7	25	22.5	21.1	19.5	21		January	28.0839	70.8065
1985	1	2	34.8	19.3998	15.4002	25	33.4	27.9	28.5	22	25.4	24.2	23.9	77	53	74	68	24.4	27.1	27.7	26.4	20.7	22.4	22.8	22		February	26.1661	56.7267
1985	1	3	34.8	19.4531	15.3469	26.2	33.2	27.4	28.5	23.6	26.6	24.8	25	81	60	81	74	27.4	30.4	29.6	29.1	22.6	24.3	23.9	23.6		March	26.5226	57.2599
1985	1	4	33.2	19.4864	13.7136	26.2	31.8	28	28.5	23.8	25.8	24.4	24.7	82	62	75	73	27.9	29.2	28.2	28.4	22.9	23.7	23	23.2		April	25.643	64.1013
1985	1	5	33.6	19.4597	14.1403	25	31.8	28.6	28.5	22.8	25.4	25	24.4	83	60	75	73	26.3	28.2	29.3	27.9	21.9	23.1	23.7	22.9		May	25.7648	68.3428
1985	1	6	32.6	19.4597	13.1403	25.4	31	27.4	27.8	24	25	24.6	24.5	89	62	80	77	28.9	27.7	29.1	28.5	23.5	22.8	23.6	23.3		June	24.1139	72.4052
1985	1	7	34.6	19.4065	15.1935	24.6	33	26.2	27.5	23.2	25.2	23	23.8	89	53	76	73	27.5	26.9	26	26.8	22.7	22.3	21.7	22.2		July	23.5968	67.5053
1985	1	8	33.8	18.9602	14.8398	25.2	32	27.2	27.9	22.8	24.4	23.8	23.7	82	54	75	70	26.1	25.5	27.2	26.3	21.8	21.4	22.5	21.9		August	26.9345	82.2626
1985	1	9	34.8	19.0535	15.7465	26.2	33	27.2	28.4	22.4	26.2	22.6	23.7	72	59	68	66	24.6	29.5	24.4	26.1	20.8	23.8	20.7	21.8		September	23.854	73.0223
1985	1	10	34.8	19.1267	15.6733	25.8	33.4	27.6	28.6	21.6	25.4	23.2	23.4	69	53	69	64	23	27.1	25.5	25.2	19.7	22.4	21.4	21.2		October	18.2252	53.6094
1985	1	11	35	19.2733	15.7267	25.2	33	27.2	28.2	22.8	24.6	23.4	23.6	82	50	73	68	26.1	25.3	26.2	25.9	21.8	21.3	21.9	21.7		November	24.2803	73.9078
1985	1	12	34	19.18	14.82	25.6	32	27	27.9	21.6	24	21.4	22.3	71	52	61	61	23.1	24.5	21.8	23.1	19.8	20.8	18.9	19.8		December	25.7563	78.351
1985	1	13	34.6	19.0801	15.5199	26.4	33	26.4	28	22.6	24	21.6	22.7	72	47	66	62	24.9	23.9	22.6	23.8	21	20.3	19.5	20.3
1985	1	14	35	19.2166	15.7834	24.8	32.8	27	27.9	22.2	23.4	22.8	22.8	80	45	70	65	25	22.5	25	24.2	21.1	19.4	21.1	20.5
1985	1	15	34.8	19.3598	15.4402	25	33.4	27.2	28.2	21	25	22	22.7	70	51	64	62	22.2	26.1	23	23.8	19.2	21.8	19.7	20.2
1985	1	16	34.8	19.1967	15.6033	25.6	33.4	26.6	28.1	21.8	26.2	21.8	23.3	72	57	66	65	23.6	29.2	22.9	25.2	20.1	23.7	19.7	21.2
1985	1	17	34.8	19.0402	15.7598	26.2	33.2	28	28.9	21.6	24.8	22.6	23	67	51	63	60	22.7	25.7	23.8	24.1	19.6	21.6	20.3	20.5
1985	1	18	35.4	19.1334	16.2666	27	33.8	28.2	29.3	23.4	26.6	23.8	24.6	74	57	69	67	26.4	30	26.5	27.7	22	24.1	22.1	22.7
1985	1	19	34.4	17.317	17.083	25.6	33.4	27	28.3	24	26.2	24.8	25	88	57	84	76	28.8	29.2	29.8	29.3	23.4	23.7	24	23.7
1985	1	20	34	18.9436	15.0564	24.8	32.8	28.4	28.6	23.2	25.6	25	24.6	87	56	76	73	27.4	28	29.4	28.3	22.6	23	23.8	23.1
1985	1	21	33.2	19.0368	14.1632	24.6	31.4	27	27.5	23	25	24.2	24.1	87	60	79	76	27	27.4	28.3	27.6	22.4	22.6	23.1	22.7
1985	1	22	32.4	19.1534	13.2466	24.6	31	30.6	29.2	23.2	27	26.8	25.7	89	73	74	79	27.5	33	32.7	31.1	22.7	25.7	25.5	24.6
1985	1	23	34.4	19.1731	15.2269	22.2	32.6	26.6	27	22.2	25.2	24.8	19.2591	0	55	86	81	26.7	27.1	30.1	28	22.2	22.4	24.1	22.9
1985	1	24	33.6	18.3875	15.2125	21.8	30.2	29.8	27.9	20	30	28.6	26.2	85	99	91	92	22.2	42.3	38.3	34.3	19.2	29.9	28.2	25.8
1985	1	25	33.6	18.8271	14.7729	24.8	31.6	27.2	27.7	24.2	25.2	23.8	24.4	95	60	75	77	29.8	27.8	27.2	28.3	24	22.8	22.5	23.1
1985	1	26	35	19.0082	15.9918	23.2	32.2	27.8	27.8	21.2	26	24	23.7	84	61	73	73	23.8	29.5	27.3	26.9	20.3	23.8	22.5	22.2
1985	1	27	35.2	18.8337	16.3663	24.6	33.8	26.6	27.9	23.4	27	21.6	24	90	59	65	71	28	31.1	22.5	27.2	22.9	24.7	19.4	22.3
1985	1	28	35	18.7675	16.2325	21	32.6	26.8	26.8	19.4	25.6	23	22.7	86	57	73	72	21.5	28.2	25.6	25.1	18.6	23.1	21.5	21
1985	1	29	38	18.9369	19.0631	21.8	34.6	27.8	28	21.2	28.6	23.2	24.3	95	64	68	76	24.8	35.1	25.4	28.4	20.9	26.8	21.3	23
1985	1	30	36	18.3675	17.6325	23	34.4	26.6	27.7	21	27.2	21.8	23.3	84	58	66	69	23.5	31.3	22.9	25.9	20.1	24.8	19.7	21.5
1985	1	31	36.6	16.8564	19.7436	20.8	34	27	27.2	18.8	26.8	21.2	22.3	83	57	60	67	20.4	30.4	21.3	24	17.8	24.3	18.5	20.2
1985	2	1	36.8	19.1697	17.6303	23.8	33.2	27.2	27.9	21.2	26.8	23.6	23.9	80	61	74	72	23.4	31	26.7	27	20	24.6	22.2	22.3
1985	2	2	33.4	19.2133	14.1867	23.4	30.2	29.8	28.3	22.6	21.3249	20.5412	19.3278	93	45.0284	58.8806	56.2683	26.9	23.181	23.5797	21.8714	22.3	18.9085	19.156	17.9323
1985	2	3	36.8	24.2	12.6	26.8	35	31	31	24.2	24.4	24	24.2	81	42	56	60	28.5	23.5	25.2	25.7	23.2	20.1	21.2	21.5
1985	2	4	34.2	19.0002	15.1998	22.8	32.2	31.4	29.5	20.4	21.373	21.3868	19.3244	81	44.3753	63.2116	57.5401	22.4	22.3458	24.8206	22.0433	19.3	18.1523	20.0978	18.0182
1985	2	5	36.6	23.2	13.4	24.6	35.6	29.4	29.8	19.3175	22.4	21.6	16.7361	75.7576	32	50	49.2562	22.5864	18.3	20.6	18.9944	18.7607	16.1	18	15.5503
1985	2	6	34.2	18.3345	15.8655	22.8	32.6	31	29.3	19.8	21.1186	19.3106	17.4373	76	46.197	55.0308	57.0588	21.1	22.9645	21.8439	21.7099	18.4	18.7297	17.9185	17.8154
1985	2	7	34.4	18.197	16.203	24.6	31.4	30.8	29.4	24.4	20.4999	18.5751	18.3998	98	44.4097	53.8965	54.3778	30.4	22.4798	21.2115	20.8471	24.3	18.252	17.3376	17.1073
1985	2	8	35.2	22.4	12.8	20.6031	32.2	30.8	21.6583	18.6713	20.4931	20.3968	19.2694	74.5202	44.0659	59.3274	57.0245	22.0261	22.3973	23.4354	21.8817	18.2588	18.1832	19.0322	17.9014
1985	2	9	34.8	22	12.8	24.8	33.2	29.2	29.1	19.7506	26.4	25.6	20.3143	77.3044	59	75	61.1836	23.4388	29.9	30.4	23.3976	19.3003	24	24.3	19.0425
1985	2	10	35	18.8271	16.1729	23.4	32.4	31.8	29.9	22.6	21.5586	20.5687	20.3521	93	48.2938	60.7367	61.5617	26.9	24.061	23.8685	23.4938	22.3	19.3966	19.3244	19.1147
1985	2	11	34.6	16.949	17.651	20.7062	30.6	28.6	21.6377	18.6472	25.2	24.6	20.139	73.5578	65	72	59.9118	21.892	28.5	28.3	22.9473	18.1626	23.2	23.1	18.7744
1985	2	12	36.8	20	16.8	23	25.4084	31.8	21.7133	22	20.4449	20.3418	19.3484	92	42.7254	59.19	57.0932	25.8	22.1464	23.2773	21.9745	21.6	18.0423	18.9807	17.9804
1985	2	13	36.8	22.4	14.4	20.0634	34.4	32.2	19.6681	19.95	27.6	23.2	17.8429	75.0014	60	47	51.1467	22.827	32.4	22.4	19.7059	18.7297	25.4	19.4	15.9696
1985	2	14	34.2	21.4	12.8	20.7337	31.2	30	20.9605	19.7025	22.5004	19.4963	18.4719	74.3484	46.8157	53.2091	53.9653	23.3873	24.6694	21.4005	21.1461	19.2694	19.895	17.3789	17.2414
1985	2	15	35.2	22.4	12.8	20.9743	33.2	29.2	21.1977	19.8331	26.6	25.4	18.3654	76.8919	60	74	48.8437	23.5626	30.4	29.9	19.455	19.3588	24.3	24	16.0555
1985	2	16	34.4	18.4307	15.9693	24.6	32.4	31.2	29.9	23.6	20.5274	17.7707	17.5886	92	41.0411	50.5624	50.6655	28.5	22.0742	20.17	19.7678	23.2	18.0251	16.5024	16.2515
1985	2	17	28.9898	22.4	6.5898	20.933	36.2	32.4	21.2561	19.84	23.6	24.4	17.7467	77.3388	35	52	50.7686	23.5866	20.8	25.2	20.0806	19.3863	18.1	21.2	16.4061
1985	2	18	36.4	18.8204	17.5796	25.6	32.8	22.0673	22.0639	22.4	21.4074	19.5031	19.2694	76	44.2722	55.0996	55.5121	25	23.2257	22.1739	21.6961	21.1	18.8638	18.0835	17.781
1985	2	19	37.8	24.2	13.6	26.4	35.6	32.6	31.8	18.9016	25.4	22.8	17.5576	70.533	44	43	49.8749	21.1805	25.7	21.2	19.6372	17.5267	21.5	18.5	16.1346
1985	2	20	34.6	18.5473	16.0527	22.2	31.2	22.3217	22.2117	20.2	21.3386	20.4174	19.2797	83	42.9316	53.2778	52.1779	22.3	22.8751	22.0673	20.5721	19.3	18.6576	17.9942	16.9045
1985	2	21	36	22.4	13.6	24.6	33.8	32.2	30.7	19.4344	25.4	25	20.1975	75.4827	51	56	58.365	22.7204	26.8	26.9	22.8407	18.881	22.3	22.3	18.7229
1985	2	22	34.6	21	13.6	22.8	32.2	21.0155	20.9949	21	22.0948	21.3111	20.9537	85	43.9628	54.6527	55.2371	23.7	23.4526	22.0845	21.538	20.2	19.2385	18.0526	17.6986
1985	2	23	37.4	22.4	15	19.7644	35.8	31.4	21.947	19.6475	25	21.373	19.2935	74.4859	42	57.9525	52.7622	22.1842	24.5	23.3254	20.5721	18.3413	20.8	19.015	16.932
1985	2	24	36.2	17.9014	18.2986	24.2	32.4	31.2	29.8	19.6	21.428	20.5274	20.3934	65	45.7502	56.2683	57.0245	19.7	23.4594	22.4936	22.1911	17.3	19.0769	18.307	18.1145
1985	2	25	37	22.4	14.6	24.6	35.6	30	30	24.4	26	22.2	24.2	98	47	51	65	30.4	27.2	21.6	26.4	24.3	22.5	18.7	21.8
1985	2	26	34.6	18.0146	16.5854	21.6	32	31.8	29.3	19.8	22.4179	21.4143	21.1324	85	49.3937	62.2148	62.2148	21.9	24.8584	24.7484	24.195	18.9	20.1012	20.0634	19.7162
1985	2	27	37.2	23.2	14	24.6	35.4	31	30.5	24.2	26	23.6	24.6	97	48	54	66	29.9	27.4	24.2	27.2	24.1	22.6	20.6	22.4
1985	2	28	33.2	17.4352	15.7648	20.3212	31.4	30.8	21.1427	19.1388	21.5449	20.4106	20.3693	73.2484	43.8597	54.034	55.5121	22.6998	23.4044	21.9917	21.9917	18.6404	19.0253	17.9976	17.9873
1985	3	1	37	21.2	15.8	24.6	32.8	31.2	30	19.73	26	24.4	19.3966	75.1733	59	57	51.0092	23.2326	29.1	26	19.9912	19.1525	23.6	21.8	16.3786
1985	3	2	35.4	18.1344	17.2656	24.6	32.2	31.6	30	23.2	21.3249	19.6337	18.6713	89	46.2314	53.2091	51.6967	27.5	23.3082	21.3386	20.1871	22.7	18.9222	17.372	16.468
1985	3	3	38	24.2	13.8	24.2	36	29.8	30	20.06	26.6	24.2	20.4931	76.3076	48	63	57.3338	23.8753	28.6	26.5	22.5589	19.565	23.3	22	18.3138
1985	3	4	32.8	18.3609	14.4391	24	30.2	28.6	27.9	22	21.5861	20.6718	19.6337	84	45.8189	55.787	53.0716	25.1	23.7585	22.662	21.263	21.2	19.2178	18.3723	17.3273
1985	3	5	37	18.0645	18.9355	26.4	35.4	29.4	30.1	20.1356	26	23.4	20.4621	77.1326	48	60	57.5744	24.0541	27.4	24.8	22.4076	19.6887	22.6	21	18.2141
1985	3	6	34.6	23.2	11.4	24	31.8	30.2	29	20.8	22.4523	20.5618	20.4243	75	47.4688	54.5153	55.787	22.4	24.6178	22.3251	22.1636	19.3	19.8503	18.1213	18.0388
1985	3	7	38.2	21	17.2	24.2	36	29	29.5	22	26	22.6	23.5	83	45	58	62	25	27	23.2	25	21.1	22.3	19.9	21.1
1985	3	8	35.2	22.8	12.4	24.4	32	31.4	29.8	22.2	20.7818	18.9532	18.8019	83	47.022	54.584	55.5808	25.3	23.4079	21.9677	21.7167	21.3	18.7504	17.7123	17.5782
1985	3	9	29.476	23.4	6.07596	24.6	25.4702	32.4	21.9367	24.2	21.4624	23.4	19.5581	97	46.5064	47	57.3682	29.9	23.6279	22.8	22.4248	24.1	19.1491	19.6	18.2382
1985	3	10	34.2	18.0212	16.1788	24.2	31.6	30.2	29.1	20.8	20.5343	20.6031	19.5787	74	44.2378	58.365	56.887	22.3	22.5348	23.6932	22.4145	19.2	18.2485	19.1697	18.2073
1985	3	11	36	22.4	13.6	23.4	34.2	28.2	28.5	19.3313	27	24.2	18.6816	74.1421	57	72	55.0652	23.0813	30.9	27.5	21.4383	18.9016	24.6	22.7	17.4786
1985	3	12	33.4	21	12.4	24	31.2	30	28.8	23.2	19.6681	21.703	18.7538	94	44.169	61.871	52.4873	27.9	21.7992	25.2296	20.4174	22.9	17.6161	20.304	16.6192
1985	3	13	35.8	24.2	11.6	26.4	33	27.2	28.5	24.2	25.6	24	24.6	84	55	77	72	28.7	27.9	27.7	28.1	23.4	22.9	22.8	23
1985	3	14	34.2	21.2	13	23.8	30.4	29.6	28.4	21.2	21.5174	20.8883	19.6853	80	50.0812	62.8678	59.7399	23.4	24.2397	24.7278	22.937	20	19.5306	19.809	18.5716
1985	3	15	38.6	23.2	15.4	24.6	35	31	30.4	24.2	25.4	25	24.9	97	46	62	68	29.9	26.1	27.7	27.9	24.1	21.8	22.8	22.9
1985	3	16	32.2	20	12.2	21.2596	31.2	30.8	20.9193	20.2043	19.7575	19.0013	17.0523	77.545	44.1003	55.3746	50.528	24.2156	22.0536	22.1326	19.6853	19.7747	17.8257	17.8807	16.004
1985	3	17	28.5236	24.2	4.32362	26.4	33.4	30.2	30.1	24.2	25.4	25	24.9	84	53	66	67	28.7	27.1	28.2	28	23.4	22.4	23.1	23
1985	3	18	32.2	19.1734	13.0266	24.6	30.2	28.6	28	23	20.4243	19.919	17.0214	87	44.2378	58.5025	49.1187	27	22.3286	23.291	19.4309	22.4	18.1832	18.771	15.8562
1985	3	19	33.4	24.2	9.2	21.3696	31.8	29.2	20.1184	20.139	26.6	24.2	16.193	72.9047	67	66	47.0907	23.9716	31.4	26.9	18.661	19.6441	24.8	22.3	15.1618
1985	3	20	35	21	14	24.8	34.2	30.4	30	23.2	26.8	24.2	24.7	87	56	60	68	27.4	30.3	26.1	27.9	22.6	24.3	21.8	22.9
1985	3	21	35	24.2	10.8	21.5861	32.4	28.2	20.8712	19.5169	26.4	24	18.0251	70.3611	63	71	51.8342	23.3735	30.4	27	19.9843	19.0666	24.3	22.4	16.169
1985	3	22	32.4	17.9946	14.4054	21.483	30.2	28.6	21.6824	20.4724	21.7099	20.9055	19.8056	78.0262	51.5248	62.971	60.6336	24.7106	24.7965	24.7381	23.2635	20.0703	19.8125	19.8022	18.7469
1985	3	23	36.8	19.18	17.62	21.4864	35.6	29.8	21.8439	20.4724	26.6	24.8	20.634	77.9919	50	67	59.5681	24.714	28.8	28	23.0882	20.0806	23.4	22.9	18.6404
1985	3	24	36.2	22.2	14	25.6	32	18.6576	18.7779	23.6	18.4582	17.2826	16.1999	85	40.7661	52.4529	48.3282	27.8	20.084	20.3968	18.6816	22.8	16.3924	16.4027	15.1687
1985	3	25	37	24.2	12.8	26.4	34.8	31.2	30.9	19.6441	26	24.4	19.7403	71.7704	50	57	56.9557	22.6036	27.8	26	21.9367	18.3963	22.8	21.8	17.7535
1985	3	26	35.2	22.6	12.6	25.4	31.2	22.0123	21.9264	24	30	21.8611	19.7884	89	92	61.3554	59.9118	28.9	41.6	24.6419	23.1432	23.5	29.7	19.7815	18.6747
1985	3	27	36.4	24.2	12.2	25.6	34.6	30.8	30.4	24.4	25.2	23.8	24.5	91	47	56	65	29.7	25.8	24.8	26.8	24	21.6	21	22.2
1985	3	28	36.2	18.2038	17.9962	21.5346	32.8	29.6	20.7302	20.5274	24.8	24	19.8778	78.0262	52	63	57.5744	24.8034	26	26.1	22.2426	20.1287	21.7	21.8	17.9323
1985	3	29	37	23	14	20.7405	33.4	31	19.7953	20.5171	25.4	24	18.8775	74.314	53	56	52.1092	23.731	27.1	25.2	20.0737	19.2831	22.4	21.2	16.2205
1985	3	30	33.4	22	11.4	25.6	30.2	28.6	28.3	23.8	21.4074	20.7818	19.8159	86	47.0564	60.6336	57.8838	28.3	23.6313	24.25	22.9473	23.1	19.1594	19.5444	18.5682
1985	3	31	33	23.2	9.8	24.2	31	24.2	25.9	19.73	25.2	22	19.7197	73.2484	63	83	57.9182	23.7207	28.2	25	22.7754	19.266	23.1	21.1	18.4651
1985	4	1	31.4	24.2	7.2	25.6	30.2	27.8	27.9	24	20.4449	20.7268	19.7059	88	47.5376	61.1492	58.5712	28.8	22.8476	24.2156	22.8545	23.4	18.4754	19.5375	18.5029
1985	4	2	27.8377	22.4	5.43767	20.7955	29	27	20.799	20.4862	23.8	23	19.8606	73.9359	65	71	57.0932	23.6863	26	25.4	22.2048	19.2591	21.7	21.4	17.9117
1985	4	3	33.4	19.1401	14.2599	21.7174	29.8	26.4	22.1236	20.4518	27.8	23.6	20.6718	77.2357	86	79	59.7055	24.604	36	27.3	23.1604	20.0153	27.2	22.5	18.6747
1985	4	4	27.6357	23.2	4.43573	21.5999	26.2593	26.8	21.9264	20.5137	20.713	21.9505	19.8984	77.4419	47.6407	62.1116	56.5776	24.7347	23.4079	24.91	22.1773	20.0875	18.8088	19.9053	17.8842
1985	4	5	27.8576	19.3432	8.51446	26.8	31.6	29.4	29.3	20.7268	26.2	20.8643	18.9428	78.3356	65	62.2148	56.7151	25.1643	30.4	24.604	22.1155	20.3521	24.3	19.7644	17.8807
1985	4	6	36	23.4	12.6	24	34.6	31.4	30.3	23.8	27.2	24.4	25.1	98	57	56	70	29.3	31.1	25.9	28.8	23.7	24.7	21.7	23.4
1985	4	7	36.2	18.3342	17.8658	25.6	34	30.6	30.2	24.4	25	24.6	24.7	91	48	61	67	29.7	25.7	26.9	27.5	24	21.5	22.3	22.6
1985	4	8	36	23.4	12.6	25.6	34.2	30	30	24.2	26	24.2	24.8	89	52	62	68	29.3	28.2	26.3	27.9	23.7	23	21.9	22.9
1985	4	9	34.2	19.2733	14.9267	26.4	30.2	28.4	28.4	20.7749	21.7992	22.0227	20.9605	79.1606	52.1779	69.1924	62.6616	25.3465	24.2088	26.6561	23.975	20.4449	19.2728	21.1702	19.1594
1985	4	10	33.6	24.2	9.4	21.6067	30.4	28.4	22.8098	20.7955	20.713	21.2424	20.0806	79.6418	49.05	64.8958	61.3898	25.4221	23.621	25.618	23.8719	20.4965	18.8947	20.3109	19.0769
1985	4	11	36	23.4	12.6	24.6	34.2	30.4	29.9	24	25.6	24.2	24.6	95	50	60	69	29.4	27.1	26.1	27.5	23.8	22.4	21.8	22.7
1985	4	12	25.8531	19.0868	6.76629	21.6774	35	32.4	22.7829	20.5412	25.8	24.6	19.8881	77.9575	48	53	61.0117	24.8103	27.1	25.7	23.4526	20.1356	22.4	21.6	18.8535
1985	4	13	35	18.2038	16.7962	21.9039	33.6	30	22.6689	20.5756	26.6	25.2	20.854	76.9607	58	68	64.2771	24.7862	30.2	28.9	24.7415	20.1184	24.2	23.5	19.8365
1985	4	14	35.2	19.0302	16.1698	25.6	34.4	29.8	29.9	24.4	26.6	21.8542	20.6581	91	55	63.2803	57.6432	29.7	29.6	24.8687	22.1223	24	23.9	19.9122	17.8842
1985	4	15	25.5867	22	3.58668	21.5105	33.2	30	22.5589	20.5824	26.4	21.8199	19.8194	78.6793	59	67.1988	61.6992	24.9478	29.9	26.0649	23.4422	20.2284	24	20.8059	18.8535
1985	4	16	36.4	24.2	12.2	26.4	26.0462	29.8	22.8854	25.6	20.6855	19.9637	18.8982	94	48.8437	57.8494	56.5089	32.3	23.5419	23.3323	22.0398	25.3	18.8844	18.8019	17.812
1985	4	17	34.2	24.6	9.6	26.8	30.8	29.2	29	20.5618	21.8199	21.1668	20.9055	76.6857	53.9653	62.696	61.6648	24.745	25.3396	24.3153	23.7207	20.0943	20.1528	19.3209	19.0116
1985	4	18	35.4	18.241	17.159	21.8439	33.6	30.6	21.4692	20.6374	26.4	25.2	19.8847	74.4515	57	65	61.3211	24.9959	29.6	28.5	23.4319	20.2353	23.9	23.2	18.8535
1985	4	19	36.4	23.2	13.2	21.7307	34.2	31	21.8406	20.6374	26.4	25.8	20.9296	78.3012	54	66	63.0053	25.0268	29.2	29.7	23.9475	20.2559	23.7	24	19.1388
1985	4	20	34	22.8	11.2	23.6	33	29.2	28.8	21.8	27	20.1837	19.1147	86	63	65.1708	61.2867	24.9	31.7	24.525	22.9645	21	25	19.4722	18.3448
1985	4	21	33	23.4	9.6	24.6	31.8	28.6	28.4	24.2	25.8	24.8	24.9	97	62	74	77	29.9	29.2	28.8	29.3	24.1	23.7	23.4	23.7
1985	4	22	32	24.4	7.6	25.4	30.4	27.6	27.8	24.6	25.8	24.2	24.9	94	69	76	80	30.4	30.1	27.9	29.5	24.3	24.2	22.9	23.8
1985	4	23	33	24.6	8.4	25	30.4	27.8	27.8	24.6	26.2	24.4	25.1	97	72	76	81	30.6	31.2	28.3	30	24.5	24.8	23.1	24.1
1985	4	24	32.4	22.4	10	24.2	31	30.2	28.9	24	27	26.4	25.8	98	73	74	82	29.7	33	31.9	31.5	23.9	25.7	25.1	24.9
1985	4	25	30.4	19.0868	11.3132	21.9305	28.2	21.5376	20.6185	20.0118	20.7337	20.3831	17.4408	76.4107	55.4089	61.9398	56.4401	24.4734	24.4562	23.7035	21.0808	19.7162	19.4	18.7572	16.8014
1985	4	26	32.8	23.2	9.6	24.4	30	28.2	27.7	24.4	25.6	24	20.0634	0	70	71	80	30.5	29.9	27	29.2	24.4	24	22.4	23.6
1985	4	27	33	23.8	9.2	21.0381	31.2	29.6	21.7041	19.2006	26.2	24.2	18.2245	73.4547	68	64	57.8494	23.5282	30.7	26.6	21.8164	18.9222	24.5	22.1	17.4683
1985	4	28	33.2	22.4	10.8	26.2	30	29.2	28.7	19.8812	20.5756	21.1461	18.2348	73.9015	48.9812	66.2708	55.6839	24.0403	23.346	25.5871	21.5621	19.4619	18.7675	20.3006	17.3101
1985	4	29	34.2	22.4	11.8	21.1113	30.2	28.6	21.5675	19.9362	20.5824	19.2831	19.1078	74.6921	55.0652	61.3898	60.943	24.195	24.1263	23.3288	22.9438	19.5444	19.2281	18.5579	18.3448
1985	4	30	35.2	23.6	11.6	21.0705	33.2	29.6	20.5343	19.2556	27	25	18.2966	71.7017	62	69	56.9901	23.4766	31.5	28.6	21.8302	18.8982	24.9	23.3	17.4751
1985	5	1	34.2	22.6	11.6	24.6	32.8	29.8	29.3	23.8	26.4	24.2	24.8	94	61	63	72	28.9	30.2	26.5	28.5	23.5	24.2	22	23.2
1985	5	2	35	23	12	25	33.6	30.8	30	24	27.2	25.4	25.5	92	61	65	73	29.2	31.8	28.8	29.9	23.6	25.1	23.4	24
1985	5	3	35.4	22.8	12.6	21.7573	34	27.2	20.5286	20.7268	26.8	23.8	20.0978	79.1949	57	75	59.3618	25.2674	30.4	27.2	22.1086	20.4003	24.3	22.5	17.6023
1985	5	4	34.4	22	12.4	24.8	30.2	29.6	28.5	24.2	20.4243	20.1356	18.1076	95	55.3058	64.7583	61.4242	29.8	23.8375	24.4012	22.6929	24	19.0528	19.3966	18.1935
1985	5	5	33.2	24.2	9	26.4	29.6	27.8	27.9	23.8	21.3524	20.06	18.9944	81	56.2339	64.3459	60.6336	27.7	24.7725	24.2088	22.607	22.8	19.8331	19.29	18.1454
1985	5	6	27.0995	19.1401	7.95945	24.2	28.4	27.2	26.8	23.6	21.5655	21.0637	19.9912	95	57.0588	68.6425	64.1396	28.7	25.2881	25.6799	24.0025	23.4	20.1321	20.3728	19.1697
1985	5	7	30	22.2	7.8	23.4	26.4	25.6	25.3	22	24.8	24	23.6	89	88	88	88	25.5	30.2	28.8	28.2	21.4	24.2	23.4	23
1985	5	8	32.4	23.2	9.2	24.6	27.8	26.2	26.2	23.4	26.4	19.1869	18.1866	90	90	62.6616	58.8462	28	33.5	23.2944	21.8302	22.9	25.9	18.5269	17.4545
1985	5	9	30	22.2	7.8	21.1513	26.4	25.8	20.805	20.0737	26	21.2149	20.194	75.4827	97	64.9646	60.7024	24.5078	33.3	24.7519	23.2463	19.7162	25.9	19.6028	18.496
1985	5	10	31.2	24.2	7	21.8336	29.8	28.4	21.4246	20.9055	20.8918	21.1049	20.0978	78.7481	55.2371	66.6832	63.624	25.5287	24.7587	25.5356	24.1813	20.5584	19.5822	20.2971	19.2797
1985	5	11	32.2	18.3942	13.8058	22.037	29.6	28.2	21.8173	20.8918	22.088	21.3661	20.3109	74.6921	56.6807	64.0365	60.2555	25.4565	26.3055	24.934	23.3185	20.5102	20.6959	19.6887	18.5441
1985	5	12	30.2	22.2	8	23.4	26.2	24.8	24.8	22.6	24.4	23.2	23.4	93	86	87	89	26.9	29.4	27.4	27.9	22.3	23.7	22.6	22.9
1985	5	13	32.4	17.3286	15.0714	26.2	29.6	27.8	27.9	20.8574	20.7405	20.1906	19.1869	78.6106	53.9653	62.9022	60.118	25.4496	24.2775	24.305	22.9748	20.5102	19.345	19.3553	18.3688
1985	5	14	32.6	22.4	10.2	24.6	30.2	28.6	28	24	25.8	24.2	24.7	95	71	70	78	29.4	30.3	27.3	29	23.8	24.3	22.5	23.5
1985	5	15	31.8	19.0535	12.7465	25.2	27.8	26.6	26.5	23.2	24	23.6	23.6	85	73	78	79	27.1	27.3	27.1	27.2	22.4	22.5	22.4	22.5
1985	5	16	32.2	20.8	11.4	24.6	29	26.8	26.8	22.6	25.4	23.8	23.9	84	75	78	79	26.1	30	27.5	27.9	21.8	24.1	22.6	22.8
1985	5	17	31.8	20.2	11.6	21.9371	28.2	26.8	21.5109	20.7405	24.6	24	20.0772	77.8544	75	79	64.8271	25.1781	28.5	28	24.3153	20.3281	23.3	22.9	19.3347
1985	5	18	31.8	22.8	9	21.0637	29.6	27	21.2733	19.1044	25.2	24	19.2075	71.2892	70	78	61.8367	23.157	29.1	27.8	23.2291	18.7126	23.6	22.9	18.4891
1985	5	19	32	20.8	11.2	25	30	24.8	26.1	24	26	23	24.3	92	73	86	84	29.2	30.9	26.9	29	23.6	24.6	22.3	23.5
1985	5	20	33	22.8	10.2	25.6	31.2	29	28.7	24.8	26.2	25	25.3	94	68	72	78	30.8	30.7	29	30.1	24.5	24.5	23.5	24.2
1985	5	21	34	23	11	22.0171	32.6	30.8	22.5665	20.0256	25.8	25	20.9433	75.9295	58	63	67.5425	24.4528	28.7	27.8	25.3018	19.7025	23.4	22.8	20.1631
1985	5	22	32.8	19.1201	13.6799	23.2	30.8	26.8	26.9	22.4	21.6824	20.3281	18.3173	93	60.5305	67.2676	60.1524	26.5	25.9824	25.0578	22.2564	22.1	20.524	19.754	17.702
1985	5	23	32	22.8	9.2	21.8306	30.2	26.8	22.5865	19.9912	24.8	23	20.1665	76.3764	65	73	64.6209	24.4666	27.7	25.6	24.4391	19.6991	22.8	21.5	19.4
1985	5	24	34.2	19.22	14.98	23.2	32	26.6	27.1	23	25.8	26.2	25	98	61	97	85	27.9	29.1	33.7	30.3	22.9	23.6	26.1	24.2
1985	5	25	34.4	18.8803	15.5197	21.804	32	28.8	22.5432	20.8368	27.2	25	20.0222	79.3668	69	74	65.1365	25.4565	32.9	29.1	24.2225	20.5206	25.6	23.6	19.29
1985	5	26	35	24.2	10.8	26	33	29	29.3	20.6237	28	17.6951	17.4029	79.3668	69	57.4026	57.1276	25.1059	34.5	21.7064	21.1221	20.3074	26.4	17.1314	16.8117
1985	5	27	34.6	24.8	9.8	26.4	32.8	27.2	28.4	20.8643	27	24.8	19.1835	79.9168	64	82	61.7335	25.5734	31.8	29.7	23.1501	20.5721	25.1	23.9	18.4444
1985	5	28	34.8	25	9.8	26	31.6	29	28.9	19.9362	26.8	24.8	18.197	76.8576	69	71	58.8806	24.4081	32	28.5	21.8886	19.6612	25.2	23.2	17.4923
1985	5	29	35	24.4	10.6	25.4	32.2	30	29.4	24.4	27	25.4	25.6	92	67	69	76	29.9	32.2	29.4	30.5	24	25.3	23.7	24.4
1985	5	30	35.2	24.2	11	26.2	32.6	29.2	29.3	20.933	27.4	24.8	20.0909	78.6106	67	70	64.3802	25.5837	33	28.4	24.2672	20.5859	25.7	23.2	19.3278
1985	5	31	25.0805	19.1456	5.93489	21.8639	24.8941	21.5109	21.5542	20.8437	20.7405	19.3794	19.1731	79.0918	56.4401	63.0741	62.2835	25.4634	24.6315	23.7	23.2085	20.524	19.4894	18.7641	18.4754
1985	6	1	23.2158	19.1267	4.08907	21.6067	24.061	19.73	19.8847	20.9055	20.6168	19.2556	18.221	80.398	58.5712	65.1021	61.1492	25.6937	24.635	23.6794	22.1601	20.6512	19.5169	18.74	17.647
1985	6	2	24.8408	18.7605	6.08033	20.5962	24.2741	21.1771	21.1152	19.9018	21.7374	20.3109	20.0565	77.1326	61.1148	66.4426	66.2364	24.3428	26.1543	24.8997	24.4012	19.6475	20.5962	19.6819	19.3897
1985	6	3	24.9207	18.2451	6.67563	20.7474	24.714	22.1223	21.2905	19.9018	20.4243	19.2144	18.9497	75.9295	54.4121	63.1428	61.5961	24.2569	23.7413	23.3941	22.7032	19.5822	18.9978	18.5819	18.1866
1985	6	4	24.914	19.0568	5.85723	20.8849	24.6384	22.1636	21.3077	20.0668	20.9743	20.4106	19.2831	75.9983	56.5089	66.6489	62.421	24.58	25.0818	25.13	23.4251	19.754	19.7437	19.8056	18.5957
1985	6	5	25.6559	19.1667	6.48915	20.8265	24.1847	22.2529	21.1874	20.0256	21.7786	21.4418	19.3106	76.2389	60.0493	70.0518	63.2116	24.4941	26.113	26.5392	23.5591	19.7162	20.579	20.8265	18.6679
1985	6	6	26.3592	19.0801	7.27908	19.9018	24.4597	22.2942	20.2559	19.1388	19.9225	19.5994	16.6605	69.6737	54.1715	63.4178	57.2995	23.3873	23.7138	24.1435	21.3386	18.8535	18.7469	19.0047	16.9458
1985	6	7	34.2	19.1068	15.0932	21.7167	30.2	29.6	22.0776	20.7887	27	26.2	20.1837	75.2764	78	77	65.3083	25.3053	33.5	31.7	24.5044	20.4449	26	25	19.4516
1985	6	8	32.4	24.6	7.8	27.4	25.0303	28.6	22.4695	26	21.0774	27.2	20.2215	90	55.2371	90	64.3115	32.7	25.1712	35.1	24.5181	25.5	19.7919	26.8	19.455
1985	6	9	31.4	23.2	8.2	21.8886	29.8	27.6	22.4661	20.933	26.4	25.2	20.2078	78.5762	77	82	64.449	25.5699	32.1	30.4	24.4975	20.5687	25.3	24.3	19.4447
1985	6	10	32.4	24.2	8.2	24.6	26.4	24.8	25.1	23.2	25.6	24.2	24.3	89	94	95	93	27.5	32.3	29.8	29.9	22.7	25.3	24	24
1985	6	11	33.6	22.4	11.2	24.4	24.6384	27.8	21.3249	24	22.0811	26.4	18.5544	97	60.1524	90	56.7151	29.6	26.7558	33.5	21.5655	23.9	20.878	25.9	17.042
1985	6	12	32.4	24.2	8.2	20.8299	28.6	26.8	20.4415	20.0462	19.8262	25.6	15.6877	69.5705	51.7998	91	49.8406	24.5525	23.2841	32	18.7022	19.754	18.4926	25.2	14.9728
1985	6	13	33.6	23.2	10.4	24.6	30	29.4	28.4	23.2	22.6792	27.2	20.8883	89	62.0773	84	65.2052	27.5	27.1304	34.6	24.1675	22.7	21.3696	26.5	19.266
1985	6	14	34.6	22.4	12.2	24.6	30.2	29.6	28.5	24	21.7924	27.4	19.3244	95	61.3898	84	63.2459	29.4	26.2849	35	23.6313	23.8	20.6615	26.7	18.6988
1985	6	15	33.4	22.4	11	21.4383	28.6	26.8	20.9812	20.7612	20.8471	25.6	20.0806	80.5355	60.2211	91	67.0613	25.4359	25.2571	32	24.5319	20.4999	19.8365	25.2	19.455
1985	6	16	33.4	24.2	9.2	24.8	29.8	28.4	27.8	24	27.6	26.6	26.1	94	85	87	88	29.3	35.4	33.6	32.8	23.7	26.9	26	25.5
1985	6	17	35.4	23	12.4	25.4	32.8	27.2	28.1	24.8	29.6	25.8	26.7	95	79	90	88	30.9	39.3	32.3	34.2	24.6	28.7	25.3	26.2
1985	6	18	33.2	23.8	9.4	19.8469	29.8	26.4	20.28	19.1456	19.9431	26	18.3104	73.5922	55.4777	97	59.5681	23.4354	23.8994	33.3	22.1498	18.8775	18.8088	25.9	17.6298
1985	6	19	34.8	24.2	10.6	25.4	30	28.6	28.1	24.2	27	25.4	25.5	91	79	77	82	29.4	33.6	30.3	31.1	23.8	26	24.3	24.7
1985	6	20	36.2	24.6	11.6	21.7786	33.8	29.4	21.4246	20.17	28.6	26.2	19.1972	76.4795	68	78	60.9086	24.7793	35.7	31.9	23.0779	19.8709	27	25.1	18.3998
1985	6	21	33.4	24.6	8.8	26	29.8	27.6	27.8	25.2	27.8	26.2	26.4	94	86	90	90	31.5	36	33.1	33.5	24.9	27.2	25.7	25.9
1985	6	22	34.6	23.2	11.4	20.9949	29.8	28.2	20.3143	20.0118	27.6	26.4	19.2281	74.8983	85	87	61.6992	24.3531	35.4	33.2	23.2223	19.6372	26.9	25.8	18.496
1985	6	23	33.4	24.8	8.6	27.2	30	27.8	28.2	26.8	28.6	26.2	27.2	97	90	88	92	35	38.2	32.9	35.4	26.7	28.2	25.7	26.8
1985	6	24	33.4	23.4	10	20.8918	29.2	28.4	21.0946	19.9637	28.6	27.4	18.1007	75.4139	96	93	57.815	24.2775	38.7	35.8	21.6067	19.6097	28.4	27.1	17.317
1985	6	25	34.6	26.2	8.4	27.2	29.8	26.8	27.6	27	28.6	25.2	26.9	98	91	88	93	35.5	38.3	31	34.9	26.9	28.2	24.6	26.6
1985	6	26	32	22.2	9.8	24.4	26.4	27.4	26.4	24	26	26.8	25.6	97	97	95	96	29.6	33.3	34.8	32.6	23.9	25.9	26.6	25.4
1985	6	27	30	22.4	7.6	23.1	26.2	24.8	24.7	23	25.6	24	24.2	99	95	94	96	28	32.4	29.3	29.9	23	25.4	23.7	24
1985	6	28	32.4	23.4	9	24.8	28.6	27.2	27	24.4	27.4	26.8	26.2	97	91	97	95	30.3	35.7	35	33.6	24.3	27	26.7	26
1985	6	29	34.4	23.4	11	26	30.2	28.6	28.4	25.6	20.6168	27.4	19.1353	97	55.3746	91	61.1148	32.5	24.25	35.7	22.9988	25.5	19.2591	27	18.3413
1985	6	30	34.6	22.4	12.2	25.6	32.2	29.8	29.4	24.8	30	28.4	27.7	94	85	90	90	30.8	40.9	37.7	36.5	24.5	29.4	28	27.3
1985	7	1	34.2	24.6	9.6	26.8	30	29.6	29	26.6	28.6	27.4	27.5	98	90	84	91	34.7	38.2	35	36	26.5	28.2	26.7	27.1
1985	7	2	33.4	24.2	9.2	26.2	28.8	27.6	27.5	24.8	26.8	27	26.2	89	86	95	90	30.4	33.9	35.2	33.2	24.3	26.1	26.8	25.8
1985	7	3	34.8	23.2	11.6	20.9055	24.1366	29.6	20.634	19.1319	20.8987	28.4	18.2898	71.9079	53.381	91	54.1028	23.2738	24.5216	37.9	20.7474	18.7813	19.4241	28	16.5917
1985	7	4	34.6	24.2	10.4	24.6	30.2	27.4	27.4	24	21.4555	18.4169	18.2245	95	55.0308	56.4745	56.5776	29.4	24.8	22.0673	21.6686	23.8	19.8744	17.5886	17.3651
1985	7	5	30.2	22.4	7.8	23.4	28.6	27.4	26.7	22.6	27.4	25.6	25.2	93	91	87	90	26.9	35.7	31.6	31.4	22.3	27	25	24.8
1985	7	6	34.6	22.2	12.4	23.4	23.6622	21.1461	20.304	22.4	19.895	19.2144	18.2485	92	52.5216	61.7679	58.2963	26.4	23.4972	23.2463	21.9402	22	18.6369	18.5029	17.5198
1985	7	7	33.4	23.4	10	24.6	23.7035	21.2355	20.3556	24.2	19.9775	19.2969	18.2313	97	53.0029	61.8023	57.9182	29.9	23.7172	23.3769	21.8645	24.1	18.7538	18.5991	17.4923
1985	7	8	34.2	24.2	10	26.8	30	21.2011	20.3624	25.2	27.4	19.3931	17.4786	88	82	62.421	55.4777	31	34.8	23.676	21.0602	24.6	26.6	18.7435	16.7774
1985	7	9	33.2	22.4	10.8	24.2	23.1329	27.8	18.5304	24	19.1869	26.4	16.5161	98	48.5	90	49.1531	29.7	22.631	33.5	18.7366	23.9	17.9014	25.9	14.9865
1985	7	10	34.6	23.4	11.2	24.6	30	29.8	28.5	24.2	28.6	27.6	26.8	97	90	85	90	29.9	38.2	35.4	34.5	24.1	28.2	26.9	26.4
1985	7	11	35.6	23.2	12.4	24.2	23.181	20.5137	19.5856	23.4	19.2969	19.2625	17.4545	94	49.3593	60.3243	54.7902	28.2	22.882	23.1501	20.933	23.1	18.0217	18.4651	16.7086
1985	7	12	33.4	22.4	11	24.2	22.9542	21.4039	19.5306	24	20.0118	20.3693	18.307	98	50.1155	64.7583	57.1276	29.7	23.4594	24.8687	21.9058	23.9	18.5991	19.6544	17.4889
1985	7	13	33.4	23.4	10	24.6	22.631	28.6	20.3418	24.2	19.0013	26.2	18.3345	97	50.9749	83	58.9837	29.9	22.5382	32.4	22.1533	24.1	17.8532	25.4	17.647
1985	7	14	34.2	23.2	11	19.9122	24.171	21.3249	21.4899	19.0494	19.8056	19.9843	19.015	72.3891	50.4936	62.9366	59.9118	23.1776	23.0092	23.9578	22.6207	18.7332	18.3482	19.1353	18.142
1985	7	15	33.6	22.4	11.2	24.2	24.1778	21.2493	20.414	23.6	19.7231	20.0462	18.1763	95	50.0124	64.0365	57.6432	28.7	22.8201	24.1469	21.6927	23.4	18.2623	19.2625	17.3926
1985	7	16	30.4	23.4	7	24.6	29.2	21.4005	21.428	24.4	27.4	19.4	18.1488	98	87	62.4897	57.7463	30.4	35.3	23.6829	21.6995	24.3	26.8	18.7469	17.3789
1985	7	17	33.2	22.4	10.8	24.6	24.9821	22.3045	21.3799	24.2	20.6718	19.3863	17.3892	97	53.9653	61.871	55.6496	29.9	24.1847	23.6038	20.9227	24.1	19.266	18.7057	16.6983
1985	7	18	34.2	23.4	10.8	24	25.2915	22.4764	22.631	23.2	20.7337	20.1562	19.1456	94	52.006	63.1085	59.3274	27.9	24.0781	24.2775	22.7857	22.9	19.211	19.3347	18.2623
1985	7	19	29.8	22.2	7.6	23.4	26.2	24.6	24.7	22.2	25.6	24	23.9	90	95	95	94	26	32.4	29.4	29.3	21.7	25.4	23.8	23.6
1985	7	20	32.4	23.2	9.2	24.2	25.9102	21.8199	21.9917	24	21.0911	19.3519	17.5782	98	50.7342	56.7495	50.253	29.7	24.6212	22.0983	19.8331	23.9	19.51	17.6161	15.8493
1985	7	21	25.3032	22.2	3.10323	23.4	24.3909	21.6411	20.6684	22.4	19.9775	20.0806	18.252	92	49.2562	61.6648	56.062	26.4	23.236	23.9578	21.6617	22	18.4823	19.1422	17.372
1985	7	22	34.2	17.5097	16.6903	26	23.9922	21.1943	20.4037	25	19.8812	20.06	18.331	92	51.6279	64.449	57.9182	31	23.3323	24.2259	22.002	24.6	18.551	19.2831	17.5645
1985	7	23	32.4	23.4	9	26.2	30	26.8	27.5	23.8	25.8	24	24.5	82	72	79	78	27.9	30.4	28	28.8	22.9	24.3	22.9	23.4
1985	7	24	33	21	12	25.6	29.8	26.8	27.3	25	24.8	23.6	24.5	95	67	77	80	31.3	28	27	28.7	24.8	22.9	22.3	23.4
1985	7	25	34	22.2	11.8	25.2	31.2	28	28.1	24	27.2	26	25.7	91	74	85	83	29	33.4	32.3	31.6	23.5	25.9	25.3	24.9
1985	7	26	32	21.2	10.8	26	24.4047	26.6	20.6374	25	19.9568	25.2	17.3789	92	49.6343	89	53.7247	31	23.2291	31.1	20.6581	24.6	18.4651	24.7	16.5505
1985	7	27	34	23.6	10.4	27.2	24.2741	28.2	20.5137	25.4	29.2	27	27.2	87	46.9532	91	53.9997	31.2	21.7924	34.8	20.5893	24.8	17.3926	26.6	16.4852
1985	7	28	32.8	23	9.8	27	32.8	26.8	28.3	25.8	27.2	25.8	26.3	91	65	92	83	32.4	32.3	32.5	32.4	25.4	25.4	25.5	25.4
1985	7	29	35.2	23.2	12	24.8	34	30	29.7	24.2	29.2	27.6	27	95	70	83	83	29.8	37.3	35.3	34.1	24	27.8	26.8	26.2
1985	7	30	34.2	23.6	10.6	25.2	31	29.6	28.9	23.6	27.2	25.8	25.5	88	75	74	79	28.1	33.5	30.7	30.8	23	26	24.5	24.5
1985	7	31	30	24.2	5.8	25.6	28.8	26.2	26.7	24.8	25.6	24.8	25.1	94	78	89	87	30.8	30.7	30.4	30.6	24.5	24.5	24.3	24.4
1985	8	1	33	22.4	10.6	24.8	30.2	29	28.3	23	27.8	25.6	25.5	86	83	76	82	26.9	35.7	30.6	31.1	22.3	27.1	24.4	24.6
1985	8	2	34.2	23.2	11	18.2313	31.6	28.2	17.7192	18.2107	28	26.6	17.4854	65.1021	76	88	54.7215	20.9055	35.4	33.7	20.9605	16.9561	26.9	26.1	16.7224
1985	8	3	35	24.4	10.6	19.9293	32	29.6	20.6031	18.3001	27.8	25.2	17.4304	69.6393	73	70	55.0652	22.3286	34.6	29.1	20.9021	18.0113	26.5	23.6	16.688
1985	8	4	33.4	24.8	8.6	26.8	30.6	28.8	28.8	26	27.6	26.8	26.8	94	80	86	86	33.1	34.9	33.9	34	25.7	26.7	26.1	26.2
1985	8	5	34.8	21.6	13.2	18.3413	32.6	27.2	16.8461	17.6539	28.6	25.4	15.8149	63.4866	74	87	51.353	21.6824	36.5	31.2	19.9431	17.3961	27.4	24.8	15.9009
1985	8	6	35	23.6	11.4	27.4	33	29	29.6	25.2	29.8	26.8	27.3	84	79	84	82	30.6	39.8	33.8	34.7	24.4	28.9	26.1	26.5
1985	8	7	30.8	22.8	8	27	30.2	27.6	28.1	24.6	29.6	26.4	26.9	82	96	91	90	29.3	41	33.6	34.7	23.7	29.4	26	26.4
1985	8	8	34.2	24.2	10	26.4	30.6	28.6	28.5	25.4	29.8	27.4	27.5	92	94	91	93	31.8	41.4	35.7	36.3	25.1	29.6	27	27.2
1985	8	9	32	21.2	10.8	24.6	30.2	27.4	27.4	23.8	27	25.6	25.5	94	78	87	86	28.9	33.5	31.6	31.4	23.5	26	25	24.8
1985	8	10	32.4	22.2	10.2	24.6	29	25.8	26.3	23.8	27.2	25	25.3	94	87	94	91	28.9	34.9	31.1	31.6	23.5	26.6	24.7	24.9
1985	8	11	34.2	22.8	11.4	24.6	32	28.8	28.5	23.6	27.8	25.6	25.7	92	73	78	81	28.5	34.6	30.7	31.2	23.2	26.5	24.5	24.7
1985	8	12	34.2	23.4	10.8	25.6	30.4	25.6	26.8	24.4	27	25	25.5	91	77	95	88	29.7	33.4	31.3	31.5	24	25.9	24.8	24.9
1985	8	13	34	23.2	10.8	25.4	31	28.2	28.2	24.6	28	26.6	26.4	94	80	88	87	30.4	35.8	33.7	33.3	24.3	27.1	26.1	25.8
1985	8	14	34.2	23	11.2	26	32	26.8	27.9	25	27.2	25.6	25.9	92	69	91	84	31	32.9	32	32	24.6	25.6	25.2	25.2
1985	8	15	33.4	24	9.4	26.2	30.8	28.6	28.5	25.2	27.6	25.2	26	92	78	76	82	31.4	34.8	29.8	32	24.8	26.6	24	25.1
1985	8	16	34.2	24	10.2	27	31.6	27.6	28.5	26.2	28	25.6	26.6	94	76	85	85	33.5	35.4	31.5	33.4	25.9	26.9	24.9	25.9
1985	8	17	34.8	23.6	11.2	27	31.6	28.4	28.9	25.6	27.8	25.6	26.3	89	75	80	81	31.9	34.8	31	32.6	25.1	26.6	24.6	25.4
1985	8	18	32.2	23.8	8.4	25.2	30.6	27.8	27.9	24.8	27.6	25.4	25.9	97	80	83	86	31	34.9	30.8	32.3	24.7	26.7	24.6	25.3
1985	8	19	31.6	23.2	8.4	25.6	29.8	26.6	27.1	25.2	26	24.8	25.3	97	74	86	86	31.8	31.1	30.1	31	25.1	24.7	24.1	24.6
1985	8	20	34.6	24	10.6	24.4	32	28.8	28.5	23.8	29	27.2	26.7	95	80	88	88	29.1	38	35	34	23.6	28.1	26.7	26.1
1985	8	21	32.6	23.6	9	26.8	31	27.8	28.3	25	26.8	24.6	25.5	87	72	77	79	30.5	32.4	28.8	30.6	24.4	25.4	23.4	24.4
1985	8	22	31.8	22.2	9.6	25.8	30	27.2	27.5	23.8	26.6	25	25.1	85	77	84	82	28.1	32.5	30.2	30.3	23	25.5	24.2	24.2
1985	8	23	34.4	21.8	12.6	26	32	28.6	28.8	24.8	29.2	27.4	27.1	91	81	91	88	30.5	38.6	35.7	34.9	24.4	28.4	27	26.6
1985	8	24	33.2	23.4	9.8	25.8	30	29.6	28.8	24.2	26	27.4	25.9	88	73	84	82	29.1	30.9	35	31.7	23.6	24.6	26.7	25
1985	8	25	33	21.2	11.8	26.6	29.8	25.8	27	25.4	26.6	24.6	25.5	91	78	91	87	31.6	32.7	30.1	31.5	25	25.5	24.2	24.9
1985	8	26	31.2	20.4	10.8	27	29.8	26.6	27.5	26	24.8	24	24.9	92	67	81	80	32.9	28	28.1	29.7	25.7	22.9	23	23.9
1985	8	27	32.4	20	12.4	25.2	31	29.2	28.7	24.6	27	26.2	25.9	95	73	79	83	30.5	33	32	31.8	24.4	25.7	25.2	25.1
1985	8	28	31.6	16.5032	15.0968	25.6	29	26.8	27	24.8	26.8	24.6	25.4	94	84	84	87	30.8	33.8	29.5	31.3	24.5	26.1	23.8	24.8
1985	8	29	30	23.2	6.8	24.8	28.8	26.6	26.7	24.2	26	25.2	25.1	95	80	89	88	29.8	31.7	31.1	30.9	24	25	24.7	24.6
1985	8	30	31	21.4	9.6	24	28.6	25	25.6	23	25.8	24.2	24.3	92	80	94	89	27.4	31.3	29.7	29.5	22.6	24.8	23.9	23.8
1985	8	31	31.2	20.8	10.4	24.6	28.8	25.6	26.1	24	24.8	24.2	24.3	95	72	89	86	29.4	28.6	29.3	29.1	23.8	23.3	23.7	23.6
1985	9	1	28.6	22.4	6.2	24.2	24.2	24	24.1	23.6	24	23.2	23.6	95	98	94	96	28.7	29.7	27.9	28.8	23.4	23.9	22.9	23.4
1985	9	2	34.2	22.4	11.8	20.005	28.6	27.4	20.3796	19.2281	27.2	26.8	19.1628	73.0422	90	95	61.3554	23.5488	35.1	34.8	23.0538	18.9325	26.8	26.6	18.4066
1985	9	3	34.6	24.2	10.4	25.2	28.2	27.8	27.3	24.2	27.4	26.2	25.9	92	94	88	91	29.5	35.9	32.9	32.8	23.8	27.1	25.7	25.5
1985	9	4	32.4	22.2	10.2	18.6576	29.8	28.6	19.3175	18.142	28.6	26	18.3791	67.6457	91	81	56.7495	21.0052	38.3	31.9	21.184	17.0214	28.2	25.1	16.853
1985	9	5	35.4	23.4	12	24.2	28.6	27.8	27.1	23.4	26.2	25.8	25.1	94	83	85	87	28.2	32.4	31.9	30.8	23.1	25.4	25.1	24.5
1985	9	6	34.2	24.2	10	19.95	29.8	28.8	20.3831	16.7396	28.6	28	17.5473	64.2084	91	94	56.612	20.5412	38.3	37.2	21.2871	16.5196	28.2	27.8	16.9183
1985	9	7	33.4	22.4	11	24.2	29.8	27.8	27.4	24	26.2	25.4	25.2	98	75	83	85	29.7	31.6	30.8	30.7	23.9	25	24.6	24.5
1985	9	8	34.2	24	10.2	19.8537	29.8	26.2	19.1422	17.4201	27.4	25.2	18.3482	67.68	83	92	60.1524	21.3249	34.9	31.4	22.3079	17.1967	26.6	24.8	17.7329
1985	9	9	34.2	22.4	11.8	19.8262	29.8	26.8	20.3659	19.0838	27.4	25.6	18.4307	73.3172	83	91	59.7743	23.291	34.9	32	22.4076	18.8019	26.6	25.2	17.781
1985	9	10	36.2	24.2	12	24.2	29.4	28.6	27.7	23.4	28.6	27.8	26.6	94	94	94	94	28.2	38.6	36.8	34.5	23.1	28.4	27.6	26.3
1985	9	11	32.4	24.2	8.2	26.2	30.2	27.4	27.8	24.2	29.4	26.2	26.6	85	94	91	90	28.9	40.4	33.2	34.2	23.5	29.2	25.8	26.1
1985	9	12	34.6	24.6	10	24.8	32.4	29.4	29	24	30	28.2	27.4	94	84	91	90	29.3	40.8	37.4	35.8	23.7	29.3	27.8	27
1985	9	13	30	23.6	6.4	19.6062	28.4	26.8	20.1081	18.7607	24.6	24	18.2141	68.9862	73	79	61.6304	22.6723	28.4	28	22.9026	18.4273	23.2	22.9	18.307
1985	9	14	30	23.2	6.8	19.6887	29	26.8	19.0735	17.2483	25.2	24.8	18.2348	65.9958	74	85	56.8182	20.8677	29.5	30	20.9571	16.932	23.8	24.1	16.7258
1985	9	15	31.8	23.2	8.6	26	29.8	26.8	27.3	25	26.6	24.8	25.5	92	78	85	85	31	32.7	30	31.2	24.6	25.5	24.1	24.8
1985	9	16	30	22.6	7.4	25.4	28.8	26.6	26.9	24.2	23.8	24.4	24.1	91	66	84	80	29.4	26.1	29.1	28.2	23.8	21.8	23.6	23.1
1985	9	17	30	23.2	6.8	25	29	28	27.5	17.4476	26	25	16.6674	66.3395	79	79	53.9309	21.2871	31.6	29.7	20.2696	17.1658	25	23.9	16.083
1985	9	18	28.8	22.2	6.6	25.6	27.8	25	25.9	24	24.2	24	24.1	88	74	92	85	28.8	27.8	29.2	28.6	23.4	22.8	23.6	23.3
1985	9	19	30	22	8	19.8469	29.2	26.4	20.2112	18.2313	26	25.4	17.3583	69.6393	78	92	56.887	22.222	31.5	31.8	20.9812	17.9392	24.9	25.1	16.7464
1985	9	20	29.8	21.8	8	19.6131	28.8	25.6	18.9154	18.9807	25.8	24.8	16.4783	74.0734	79	94	55.9245	23.1913	31.2	30.8	20.1184	18.7366	24.8	24.5	16.004
1985	9	21	34.2	23.4	10.8	27.2	32.2	29.6	29.7	25.6	29	27.2	27.3	88	79	83	83	31.7	37.9	34.5	34.7	25	28.1	26.4	26.5
1985	9	22	35	24.4	10.6	19.5994	32.6	29.8	19.9122	19.0013	29.6	27.2	19.1766	74.314	80	82	64.0365	23.236	39.5	34.3	23.3907	18.7779	28.7	26.4	18.5854
1985	9	23	34.8	25.2	9.6	28	32.6	27.8	29	26.4	29	26.8	27.4	88	77	93	86	33.3	37.6	34.6	35.2	25.9	27.9	26.5	26.8
1985	9	24	34	24.2	9.8	26.4	32	28.8	29	25.2	29	27.2	27.1	91	80	88	86	31.2	38	35	34.8	24.8	28.1	26.7	26.5
1985	9	25	32.2	23.2	9	19.5169	29.8	27.4	19.8984	18.9669	28.6	27.2	16.5471	71.2548	91	98	58.09	23.2326	38.3	35.9	21.2218	18.7572	28.2	27.1	16.8736
1985	9	26	33.6	24	9.6	25.2	30.4	29.8	28.8	24.6	30	28.4	27.7	95	97	90	94	30.5	42.1	37.7	36.8	24.4	29.9	28	27.4
1985	9	27	36.4	24.4	12	18.8432	32	30	19.1938	17.3514	30.2	29.8	17.4545	67.027	88	99	57.1963	21.1668	41.7	41.8	21.1977	17.1005	29.7	29.7	16.8461
1985	9	28	30	22	8	18.7194	28.2	25.8	18.0217	18.1695	25.2	24.6	16.4611	71.2204	79	91	54.9965	22.2392	30	30.1	19.9672	17.9563	24.1	24.2	15.9387
1985	9	29	30	20	10	26.2	28.6	26.6	27	25	26.8	25.4	25.7	91	87	91	90	30.9	34	31.6	32.2	24.6	26.2	25	25.3
1985	9	30	31.2	20.2	11	18.8913	29	27.6	19.1972	17.3789	27.2	26.2	16.4371	66.752	87	90	54.5153	21.184	34.9	33.1	19.9087	17.1177	26.6	25.7	15.894
1985	10	1	20.7484	15.5226	5.22581	18.0045	19.9637	18.1695	18.166	17.2758	17.4889	16.8908	15.7737	66.5457	50.2187	55.9589	52.3841	20.9674	21.4521	20.8918	19.3244	16.987	16.7086	16.4405	15.2993
1985	10	2	20.6452	15.4161	5.22903	18.032	19.6956	17.9495	17.9701	16.5677	17.1864	17.592	15.6877	63.5553	48.3969	57.8838	51.6623	20.194	20.6684	21.5621	19.07	16.3202	16.3099	17.0558	15.1687
1985	10	3	20.5677	15.4387	5.12903	17.867	19.7644	17.1658	17.0008	17.317	17.9289	18.3757	17.3136	67.8519	50.9405	57.2307	57.6776	21.1599	21.4039	21.373	20.9812	17.1039	16.9733	16.963	16.7327
1985	10	4	20.3655	15.671	4.69448	18.032	20.225	18.2451	18.2657	17.3858	17.9151	17.5508	16.4646	67.027	50.0124	57.815	54.1715	21.2183	21.2905	21.4589	19.9122	17.1383	16.9217	17.0077	15.8974
1985	10	5	20.7613	15.6774	5.08387	18.0388	20.225	18.3963	18.3448	17.3101	17.1383	16.8152	15.6396	66.477	47.3313	54.1715	50.9061	21.0327	20.4278	20.5996	18.8844	17.0352	16.1793	16.2549	15.0518
1985	10	6	20.6839	15.4373	5.24662	18.1351	19.7506	18.2863	18.1729	17.3995	17.9907	15.784	15.5984	66.4082	51.1811	50.6655	51.1811	21.2046	21.5208	19.1319	18.8397	17.1211	17.0455	15.2134	15.0381
1985	10	7	21.3378	16.5032	4.83455	18.8638	21.0774	19.1456	19.1285	18.1626	18.9257	18.4444	17.348	70.0518	51.8686	60.118	56.6807	22.1361	22.4901	22.4901	20.9262	17.8876	17.8292	17.8257	16.7121
1985	10	8	19.5613	16.4387	3.12258	19.1319	19.785	17.1658	17.152	17.5164	17.1177	16.7877	15.6912	66.4082	48.775	52.9685	52.0748	21.4039	20.5549	19.7369	19.125	17.2414	16.2411	15.5296	15.1928
1985	10	9	22.9032	16.271	6.63226	19.0769	20.8849	19.0907	19.0907	18.3826	19.0975	17.5989	16.5746	70.2236	54.6871	58.0213	55.0308	22.5279	23.1535	21.5621	20.2181	18.1213	18.1763	17.0592	16.0624
1985	10	10	22.7677	16.3871	6.38065	18.9463	20.8987	18.2176	18.1145	18.3551	18.8982	17.4786	16.4818	70.9111	53.8622	54.584	55.0996	22.552	22.6792	20.3212	20.0153	18.1351	17.9185	16.114	15.9559
1985	10	11	21.4387	15.4065	6.03226	18.6679	20.4587	18.9428	18.8225	18.0801	18.8775	17.6195	16.4371	70.8767	56.6464	58.8119	55.9933	22.057	22.9542	21.703	20.0462	17.8498	18.0904	17.1383	15.973
1985	10	12	20.2903	15.8635	4.42685	18.7263	20.6924	17.9563	17.9048	17.3239	17.8532	16.5402	16.3821	68.3331	51.353	55.0652	55.3746	21.1977	21.3421	20.1665	19.8812	17.1348	16.9424	16.0383	15.8837
1985	10	13	21.138	15.6065	5.53153	18.1007	20.823	18.1145	17.1314	16.6433	19.1113	16.6502	15.6465	64.0021	55.6839	54.4465	52.0404	20.3728	23.3254	20.3006	19.0357	16.4096	18.276	16.114	15.1584
1985	10	14	22.5565	15.7677	6.78876	17.3445	21.0843	19.0769	18.221	16.7327	17.9838	17.5576	16.5849	63.9334	49.6687	57.7463	54.309	20.524	21.4039	21.4864	20.1287	16.4955	16.9698	17.018	16.0212
1985	10	15	20.9249	16.2903	4.63455	17.8945	20.7543	18.8294	18.8604	16.4783	17.9563	18.4719	16.4818	64.4146	50.9061	62.4897	55.1683	20.115	21.4727	22.7823	20.0359	16.2686	17.0077	17.9838	15.9627
1985	10	16	21.4581	16.1097	5.34839	17.9426	20.7199	17.9151	17.9701	17.2758	17.812	16.5127	15.4987	66.9238	49.6687	54.6871	50.9749	21.0327	21.0499	20.0531	18.6301	17.018	16.7808	15.9834	14.9384
1985	10	17	22.7355	16.7759	5.95963	17.9701	21.2149	18.1695	17.2551	17.3033	19.1869	15.9284	15.6981	66.9238	50.6311	49.2906	48.3282	21.0568	22.0295	18.5132	17.9701	17.0523	17.3033	14.5981	14.3094
1985	10	18	23.9032	17.2065	6.69677	18.8913	21.9848	19.95	19.9706	18.1832	19.0494	17.6951	16.5746	70.1205	53.3466	58.4338	54.6527	22.1533	22.9301	21.782	20.1596	17.9185	18.0698	17.183	16.0246
1985	10	19	22.3234	17.2774	5.04599	18.8294	22.0948	18.8775	18.9841	18.197	18.0251	18.3826	15.6637	67.2332	50.6655	61.6648	54.859	22.2358	21.5758	22.5451	20.0531	17.9529	17.073	17.8567	15.9662
1985	10	20	22.7226	16.9548	5.76774	18.9394	20.9605	19.9362	19.1078	18.2657	18.9944	18.4754	17.4476	70.2924	50.9405	61.6648	54.6871	22.3354	21.648	22.7307	20.1768	18.0113	17.1142	17.9598	16.0349
1985	10	21	22.5806	16.8581	5.72258	18.7813	20.7955	20.0668	19.046	17.317	18.0457	18.7057	16.5058	67.1301	49.4625	62.3523	52.4529	21.098	20.5687	23.2463	19.0253	17.0695	16.248	18.2313	15.1447
1985	10	22	23.9935	17.0258	6.96774	18.8707	20.9365	19.9362	19.0219	16.4783	17.262	16.8358	14.825	63.9678	46.4376	56.2683	46.3345	20.06	19.6681	20.8437	16.9595	16.2411	15.509	16.4027	13.481
1985	10	23	23.0323	16.9484	6.08387	18.0045	21.1461	19.9568	18.1351	17.4545	19.0975	17.7639	16.6158	67.8175	50.1499	59.4306	52.3154	21.4177	21.7786	22.0261	19.2488	17.2586	17.1795	17.3205	15.265
1985	10	24	22.9097	16.969	5.94069	18.1763	21.2149	17.0283	15.2203	17.5439	16.2171	14.8628	13.9072	67.1988	41.2817	46.1283	45.3377	21.5242	18.0457	17.0867	16.8014	17.3067	14.3403	13.5532	13.3985
1985	10	25	23.5484	16.1032	7.44516	18.8294	20.5962	18.6369	17.781	18.2382	18.0595	17.3995	16.4577	70.9111	49.5999	56.6464	55.8558	22.332	20.7027	20.3487	20.0634	18.0079	16.3271	16.1518	15.9765
1985	10	26	22.9419	16.9871	5.95484	19.0838	21.0362	19.9362	19.0803	18.2726	19.2694	17.6951	16.6364	69.3299	52.281	59.3274	55.3058	22.2461	22.3251	21.9092	20.3659	17.9701	17.4442	17.2448	16.1415
1985	10	27	22.4581	17.1161	5.34194	18.2313	21.9986	19.7781	18.9738	17.592	19.0494	17.6607	17.4958	67.2332	54.6871	60.3586	58.7431	21.5964	23.0779	21.9505	21.4418	17.3514	18.1591	17.2758	16.9973
1985	10	28	23.9742	17.1355	6.83871	19.6887	21.1461	20.1012	19.1525	19.125	19.18	18.6163	17.4992	74.589	51.4905	61.6648	58.1244	23.4801	22.1051	22.992	21.4074	18.9188	17.348	18.1042	16.9698
1985	10	29	22.5742	15.5871	6.9871	17.9426	20.6237	19.675	16.9149	17.4064	19.1044	17.6057	14.8147	67.955	52.7966	59.9805	49.9437	21.3386	22.0605	21.7786	18.1282	17.1967	17.3342	17.1898	14.3919
1985	10	30	22.5419	16.8839	5.65806	19.6337	20.9124	19.9018	18.9669	19.015	19.9362	18.6919	18.3379	74.2452	54.7559	62.6272	58.5712	23.2498	23.2051	23.236	21.4074	18.771	18.2004	18.2313	16.9698
1985	10	31	21.2312	15.9567	5.27451	17.8739	19.895	18.96	17.0558	17.2758	18.1213	17.7089	16.5368	64.0021	49.1187	59.9805	55.6496	21.0533	20.7096	21.978	20.1493	17.0455	16.3271	17.293	16.0177
1985	11	1	33.2	24	9.2	26	29.8	28.4	28.1	26	27.6	27.2	17.4786	0	85	91	92	33.6	35.4	35.3	34.8	26	26.9	26.8	26.6
1985	11	2	34.2	24.2	10	26.4	27.8	27.6	27.4	25.2	27	26.8	26.3	91	94	94	93	31.2	35.1	34.7	33.7	24.8	26.7	26.5	26
1985	11	3	32.4	23.4	9	24.8	29.2	28.8	27.9	24.2	28.6	28.4	27.1	95	96	97	96	29.8	38.7	38.4	35.6	24	28.4	28.3	26.9
1985	11	4	34.2	22.2	12	24.6	32	28.6	28.5	24	29.2	26.8	26.7	95	81	87	88	29.4	38.6	34	34	23.8	28.4	26.2	26.1
1985	11	5	33.4	22.8	10.6	19.1663	28	27.6	21.1805	18.4994	25.8	25	17.4614	70.4299	84	81	56.8182	22.772	31.7	29.9	21.1805	18.2623	25	24.1	16.8599
1985	11	6	34.2	22.4	11.8	23	28.6	28	26.9	23	27.6	26.6	16.6811	0	93	90	94	28.1	36.2	33.9	32.7	23	27.3	26.1	25.5
1985	11	7	32.4	22.4	10	18.8088	30	27.8	20.0256	18.2176	27.6	25.8	15.6327	67.5082	83	85	55.3402	22.2976	35.3	31.9	20.1046	18.0045	26.8	25.1	16.0143
1985	11	8	34	22.6	11.4	17.0145	30.8	26.8	18.8844	16.4852	28.2	26	15.6534	64.5521	82	94	53.0029	20.1425	36.5	33.1	19.1456	16.2927	27.4	25.7	15.2065
1985	11	9	33.4	23.2	10.2	18.7194	29.4	28.2	20.0153	18.1763	28.6	27.8	16.4371	71.4267	94	97	54.7902	22.2736	38.6	37.1	19.9225	17.9701	28.4	27.7	15.9009
1985	11	10	34.6	24.4	10.2	25.6	28.6	28.2	27.7	24.2	27.4	27	26.2	89	91	91	91	29.3	35.7	34.8	33.3	23.7	27	26.6	25.8
1985	11	11	36.2	22.2	14	24.4	28.4	27	26.7	24.2	28	26.4	26.2	98	97	95	97	30	37.5	34	33.9	24.1	27.9	26.2	26.1
1985	11	12	35.6	23.4	12.2	18.0663	34	28.6	19.1663	17.3858	29.2	27	16.4955	66.8551	70	88	53.9997	21.2252	37.3	34.6	19.9637	17.1348	27.8	26.5	15.9146
1985	11	13	34.2	23.2	11	26.6	30.6	28.6	28.6	24.8	28.2	27.4	26.8	86	83	91	87	30.1	36.6	35.7	34.1	24.1	27.5	27	26.2
1985	11	14	32.4	21.8	10.6	24.6	30.2	27.8	27.6	23.2	26.8	26	25.3	89	77	87	84	27.5	33	32.4	31	22.7	25.7	25.4	24.6
1985	11	15	34.2	22.2	12	25.6	27.4	24	25.3	25	26	23.4	24.8	95	90	95	93	31.3	32.7	28.4	30.8	24.8	25.5	23.2	24.5
1985	11	16	31	17.0065	13.9935	17.9563	29	26	19.1147	16.5814	27.4	25	14.7047	60.8055	88	92	48.1563	20.304	35.4	31	17.6092	16.3683	26.9	24.6	14.11
1985	11	17	33.4	23.4	10	19.0219	31.6	27.2	19.1869	18.4238	27.8	25.6	18.3654	70.9455	75	88	53.9653	22.6757	34.8	31.7	20.1081	18.2141	26.6	25	16.004
1985	11	18	32.4	23	9.4	24.8	30.2	28.4	28	24	26.6	26	25.5	94	76	83	84	29.3	32.4	32	31.2	23.7	25.4	25.2	24.8
1985	11	19	33	22.8	10.2	25	30	27	27.3	24.2	28.8	25.8	26.3	94	91	91	92	29.7	38.8	32.4	33.6	23.9	28.4	25.4	25.9
1985	11	20	35.4	23.6	11.8	18.1763	34	29.2	19.2556	17.4751	29.8	27.6	16.5333	66.6832	74	89	53.4841	21.3524	39.1	35.8	19.9775	17.2139	28.6	27.1	15.9318
1985	11	21	24.7009	23.8	0.900937	26.6	28.8	23.8	25.8	25.8	27.8	23.4	25.7	94	93	97	94	32.7	36.7	28.5	32.6	25.5	27.5	23.2	25.4
1985	11	22	32.6	23.8	8.8	25	29	26.8	26.9	24.4	27.2	25	25.5	95	87	87	90	30.1	34.9	30.5	31.8	24.2	26.6	24.4	25.1
1985	11	23	33.6	23.2	10.4	18.9944	31.6	28.2	20.2765	19.0425	27	26.8	15.5021	69.3987	70	90	47.1251	22.0948	32.6	34.3	17.4511	17.8739	25.5	26.3	13.9897
1985	11	24	33.2	17.9355	15.2645	25.4	31	28.8	28.5	24	26.2	25.6	25.3	89	69	78	78	28.9	30.8	30.7	30.1	23.5	24.5	24.5	24.2
1985	11	25	34.2	24	10.2	19.8056	30.1	28	21.0637	19.0357	27.2	26.8	18.2795	73.0422	80	91	57.2995	23.2016	34.1	34.4	21.074	18.7435	26.3	26.4	16.8014
1985	11	26	35	22.6	12.4	24.6	32	29.6	29	23.6	28.2	27.4	26.4	92	75	84	84	28.5	35.7	35	33.1	23.2	27	26.7	25.7
1985	11	27	34	24.2	9.8	19.5994	31.6	27.8	21.1015	18.96	28	26.6	16.358	74.0046	76	91	53.6216	23.1363	35.4	34	19.6441	18.7229	26.9	26.2	15.7462
1985	11	28	35.6	22.8	12.8	24.6	32.2	28.2	28.3	23.6	29.6	26.8	26.7	92	83	90	88	28.5	39.7	34.3	34.2	23.2	28.9	26.3	26.1
1985	11	29	33.2	24.6	8.6	19.9706	31.8	29	21.2527	19.07	26.8	27	17.2655	72.1485	68	86	52.1435	23.181	31.9	34.3	19.4894	18.7263	25.1	26.4	15.6602
1985	11	30	34	23.2	10.8	25.4	22.7479	29.2	19.3863	24	19.1113	26.8	17.3961	89	47.4688	83	52.4873	28.9	21.4796	33.6	19.7815	23.5	17.018	26	15.8149
1985	12	1	33	23.2	9.8	26	31	27	27.8	25	29.2	25.8	26.7	92	88	91	90	31	39.3	32.4	34.2	24.6	28.7	25.4	26.2
1985	12	2	30	20	10	23.8	28.6	26.2	26.2	23.2	25.4	24.8	24.5	95	77	89	87	28	30.3	30.4	29.6	23	24.3	24.3	23.8
1985	12	3	30.2	22.8	7.4	24.6	29	27.2	27	23.6	26	25.8	25.1	92	79	90	87	28.5	31.6	32.3	30.8	23.2	25	25.3	24.5
1985	12	4	29	22.2	6.8	25	28.2	25.4	26	24.2	26.6	24.8	25.2	94	88	95	92	29.7	33.7	30.9	31.4	23.9	26.1	24.6	24.9
1985	12	5	29.6	21.2	8.4	23.6	28	25.6	25.7	22.8	26	24.6	24.5	93	85	92	90	27.2	32.3	30.3	29.9	22.5	25.3	24.2	24
1985	12	6	30	23	7	24	28	26.8	26.4	23.2	26.2	25.6	25	94	87	91	90	27.9	32.8	32	30.9	22.9	25.6	25.2	24.6
1985	12	7	25.5419	22.8	2.74194	24.6	30.4	28.6	28	23	25.8	27.4	25.4	87	69	91	83	27	30.1	35.7	30.9	22.4	24.2	27	24.5
1985	12	8	31.2	23	8.2	24.6	23.8753	27.8	20.4209	23.4	19.8881	26.2	17.2792	90	48.5344	88	54.2746	28	22.2083	32.9	20.5584	22.9	17.6642	25.7	16.5058
1985	12	9	33.4	24.4	9	27.2	30.2	29.6	29.2	24.8	28.6	27.4	26.9	82	89	84	85	29.7	38.1	35	34.3	23.9	28.1	26.7	26.3
1985	12	10	34.2	22.4	11.8	24.4	24.0335	28.8	20.4415	23.8	20.7543	27.8	17.2001	95	49.325	93	56.0277	29.1	22.8923	36.7	21.2183	23.6	18.2795	27.5	17.1177
1985	12	11	34.2	24.2	10	26.4	24.0816	27.8	21.4314	25.8	20.713	27.2	18.9635	95	49.7031	95	59.0525	32.8	23.0057	35.7	22.4557	25.6	18.3482	27	18.0457
1985	12	12	36.4	22.4	14	24.6	23.8822	28.6	19.4241	24.4	20.8299	27.2	18.1213	98	51.4217	90	54.2746	30.4	23.3701	35.1	20.5034	24.3	18.5407	26.8	16.4543
1985	12	13	33.4	22.4	11	25.4	23.7104	28.2	21.1977	24.6	20.9399	27.8	18.1591	94	53.106	97	54.9965	30.4	23.8307	37.1	20.6752	24.3	18.8019	27.7	16.5608
1985	12	14	34	22	12	24	31	28.6	28	23.6	27.2	26.4	25.7	97	75	84	85	28.8	33.5	32.9	31.8	23.4	26	25.7	25
1985	12	15	33.2	23.2	10	24.4	30.2	28	27.6	23	26.8	25.8	25.2	89	77	84	83	27.1	33	31.7	30.6	22.4	25.7	25	24.4
1985	12	16	32.8	22.8	10	23.8	23.9785	27.8	19.3106	23	20.6099	25.6	17.9701	93	50.1499	84	54.4465	27.5	22.741	31.3	20.1768	22.7	18.2107	24.8	16.2858
1985	12	17	33.6	21.8	11.8	22.8	30.2	28.4	27.5	21.8	27.6	25.8	25.1	92	82	81	85	25.4	35.2	31.5	30.7	21.4	26.8	24.9	24.4
1985	12	18	32	22.6	9.4	23	30	28	27.3	22.8	27	26.6	25.5	98	79	90	89	27.6	33.6	33.9	31.7	22.7	26	26.1	25
1985	12	19	34.2	24.2	10	25.2	31	29.2	28.7	24.2	27.6	25.8	25.9	92	77	76	82	29.5	34.7	30.9	31.7	23.8	26.5	24.6	25
1985	12	20	35.2	23.8	11.4	24.2	32	28.6	28.4	23.8	29.4	26.8	26.7	97	83	87	89	29.2	39.2	34	34.2	23.6	28.7	26.2	26.2
1985	12	21	34.6	21.4	13.2	25.6	31.8	28.2	28.5	24	27.2	26.6	25.9	88	70	88	82	28.8	33	33.7	31.8	23.4	25.7	26.1	25.1
1985	12	22	33.8	21.2	12.6	23	30.6	28	27.4	21.6	26.8	25.4	24.6	89	74	81	81	24.9	32.7	30.7	29.4	21	25.5	24.5	23.7
1985	12	23	35	19.8	15.2	22	31.6	28.4	27.6	21	27.6	27.2	25.3	92	74	91	85	24.2	34.3	35.3	31.2	20.6	26.3	26.8	24.6
1985	12	24	34.2	20	14.2	22.2	29.8	21.4555	20.4896	21.2	28.6	18.142	17.8532	92	91	55.8214	55.8214	24.5	38.3	21.4899	20.9262	20.8	28.2	17.262	16.9458
1985	12	25	36.4	22.4	14	24.2	30.2	29.4	28.3	23.4	28.8	27.6	26.6	94	90	87	90	28.2	38.6	35.7	34.2	23.1	28.4	27	26.2
1985	12	26	34.2	23.2	11	25.6	29.8	26.2	27	24.2	28.6	25.6	26.1	89	91	95	92	29.3	38.3	32.4	33.3	23.7	28.2	25.4	25.8
1985	12	27	33.6	22.6	11	25.4	24.1778	22.0055	21.2286	24.2	20.5309	19.6819	19.4997	91	48.0532	62.146	57.9869	29.4	22.2461	23.2773	21.6446	23.8	17.922	18.7572	17.5817
1985	12	28	35	23	12	24	31.2	28.4	28	22.8	27.6	26	25.5	90	76	83	83	26.9	34.5	32	31.2	22.3	26.5	25.2	24.7
1985	12	29	34.2	23.4	10.8	25.2	30.8	28.2	28.1	23.8	27.6	25.8	25.7	89	78	83	83	28.5	34.8	31.6	31.6	23.3	26.6	25	24.9
1985	12	30	34.8	20.2	14.6	24	32.2	27.2	27.7	23	28.4	25.8	25.7	92	75	90	86	27.4	36.1	32.3	31.9	22.6	27.2	25.3	25.1
1985	12	31	34.8	20.6	14.2	25.2	31.6	27.8	28.1	23.4	28	26.2	25.9	86	76	88	83	27.6	35.4	32.9	32	22.7	26.9	25.7	25.1
1984	12	31	35	17.6323	17.3677	19.5929	24.1748	20.7983	19.9858	18.4874	20.1257	19.1534	19.0002	71.1925	43.1883	55.4422	51.7128	21.9438	21.6241	21.4243	19.8959	18.0412	17.3985	17.3253	16.1865

## Sheet: 1985
						Temperature				Temperature				Relative Humidity				Pressure				Dew temperature
Year	Month	Day	Maximum	Minimum	Max-Min	1899-12-31 07:00:00	1899-12-31 13:00:00	1899-12-31 19:00:00	Average	1899-12-31 01:00:00	1899-12-31 13:00:00	1899-12-31 19:00:00	Average	1899-12-31 01:00:00	1899-12-31 13:00:00	1899-12-31 19:00:00	Average	1899-12-31 07:00:00	1899-12-31 13:00:00	1899-12-31 19:00:00	Average	1899-12-31 07:00:00	1899-12-31 13:00:00	1899-12-31 19:00:00	Average		Month	Taverage	Hraverage
1986	1	1	28.5636	19.345	9.21857	21.8886	24.6659	22.2564	21.4624	20.6099	20.5343	20.5549	18.6369	79.2637	46.8501	62.5929	56.1995	24.36	22.9851	24.0885	21.5311	20.0875	18.606	19.4791	17.5473		January	27.797	80.5135
1986	1	2	34.2	20.2	14	22.8	31.6	28.4	27.8	22	27.2	26.8	25.3	93	71	88	84	25.9	33.1	34.2	31.1	21.7	25.8	26.3	24.6		February	27.983	84.5365
1986	1	3	36.2	22.8	13.4	25.2	33	29.6	29.4	23.8	29	27.8	26.9	89	74	87	84	28.5	37.4	36.1	34	23.3	27.8	27.2	26.1		March	27.5371	82.9174
1986	1	4	35.2	24	11.2	25.6	32.4	28.6	28.8	24.2	28.4	26.8	26.5	89	74	87	83	29.3	36	34	33.1	23.7	27.2	26.2	25.7		April	26.6053	77.2008
1986	1	5	34.8	23.4	11.4	25	32.6	27.8	28.3	23.2	27.8	25.6	25.5	86	69	84	80	27.2	34.2	31.3	30.9	22.5	26.3	24.8	24.5		May	27.0827	68.4879
1986	1	6	36.2	19.8	16.4	24.6	33	29.6	29.2	23	27.2	26	25.4	87	64	75	76	27	32.2	31.2	30.1	22.4	25.3	24.8	24.1		June	25.8916	77.9608
1986	1	7	35.2	20.2	15	23.6	32.8	28.8	28.5	23	28	26.6	25.9	95	70	84	83	27.7	34.6	33.3	31.9	22.8	26.5	25.9	25		July	24.6077	60.3988
1986	1	8	36.6	19.6	17	24.2	33	29.6	29.1	23.4	27.6	26.2	25.7	94	66	77	79	28.2	33.3	31.7	31.1	23.1	25.9	25	24.7		August	27.2646	69.9011
1986	1	9	35.2	21.6	13.6	24.2	32.8	27.8	28.1	23.4	26.6	25.8	25.3	94	62	85	80	28.2	30.7	31.9	30.3	23.1	24.5	25.1	24.2		September	25.1958	67.5028
1986	1	10	34.8	20	14.8	24.2	32.6	27.4	27.9	23.2	28	25.8	25.7	92	71	88	84	27.8	34.7	32.1	31.5	22.8	26.6	25.3	24.9		October	25.4675	59.2432
1986	1	11	36.2	21	15.2	25	33	27.6	28.3	23	28.6	26	25.9	84	72	88	82	26.8	36.2	32.5	31.8	22.2	27.3	25.5	25		November	23.8189	55.5415
1986	1	12	35	22.4	12.6	23.8	32.6	28.2	28.2	23	27.4	25.8	25.4	93	67	83	81	27.5	33	31.6	30.7	22.7	25.7	25	24.5		December	25.848	74.8273
1986	1	13	36	22.6	13.4	24.2	33.2	29	28.9	22.8	28	26.8	25.9	89	68	84	80	26.8	34.3	33.8	31.6	22.2	26.4	26.1	24.9
1986	1	14	35	22.8	12.2	25	32.2	27.8	28.2	24	27.6	26.6	26.1	92	70	91	85	29.2	33.9	34	32.3	23.6	26.1	26.2	25.3
1986	1	15	35.8	21.8	14	25	32	28.6	28.5	24.2	27.2	26	25.8	94	69	81	81	29.7	32.9	31.9	31.5	23.9	25.6	25.1	24.9
1986	1	16	34.2	20.8	13.4	25.6	31.8	28.2	28.5	24.2	27	25.6	25.6	89	69	81	80	29.3	32.4	31.1	30.9	23.7	25.4	24.7	24.6
1986	1	17	36	20	16	25	33	28.2	28.6	23	28.6	26.2	25.9	84	72	85	81	26.8	36.2	32.7	31.9	22.2	27.3	25.5	25
1986	1	18	36	18.2	17.8	25.2	35	28.2	29.2	24.2	27	25.8	25.7	92	54	83	76	29.5	30.3	31.6	30.5	23.8	24.3	25	24.4
1986	1	19	35.8	19.8	16	25.8	33.6	27.8	28.8	23.6	26.8	25.8	25.4	83	59	85	76	27.7	30.7	31.9	30.1	22.7	24.5	25.1	24.1
1986	1	20	35	18.8	16.2	23.8	32.6	27.2	27.7	22.8	27	26.4	25.4	92	65	94	84	27.1	31.9	33.9	31	22.4	25.1	26.1	24.6
1986	1	21	34.2	21	13.2	23.2	29.8	28.8	27.6	21	28.6	27.8	25.8	82	91	93	89	23.4	38.3	36.7	32.8	20	28.2	27.5	25.3
1986	1	22	36.4	22.2	14.2	25.6	30.2	29.6	28.8	24.6	30	28.2	27.6	92	99	90	94	30.3	42.3	37.3	36.6	24.2	29.9	27.8	27.3
1986	1	23	33.6	23.2	10.4	25.2	29.8	28.4	28	24.6	28.6	27.4	26.9	95	91	93	93	30.5	38.3	35.8	34.9	24.4	28.2	27.1	26.6
1986	1	24	34.4	22	12.4	26.2	28.4	27.2	27.3	25.6	28	27	26.9	95	97	98	97	32.4	37.5	35.5	35.1	25.4	27.9	26.9	26.7
1986	1	25	34.2	23.2	11	24.6	30.2	29.6	28.5	20.1459	22.0123	21.0602	20.7715	80.2261	44.4784	59.0525	56.3026	23.7275	22.5486	23.1604	21.3764	19.6578	18.4926	18.8707	17.6023
1986	1	26	33.4	22.2	11.2	24.6	28.8	27.6	27.1	23.4	27.6	26.8	25.9	90	91	94	92	28	36.1	34.7	32.9	22.9	27.2	26.5	25.6
1986	1	27	34.6	20.2	14.4	24.6	31.2	27.6	27.8	23.2	27	25.8	25.3	89	72	87	83	27.5	32.8	32	30.8	22.7	25.6	25.2	24.5
1986	1	28	35	20.8	14.2	25	32.2	28	28.3	23.8	27.2	26	25.7	91	68	85	81	28.7	32.7	32.3	31.2	23.3	25.6	25.3	24.7
1986	1	29	32.6	21.2	11.4	24.6	30.2	27	27.2	23	26.2	25	24.7	87	73	85	82	27	31.3	30.3	29.6	22.4	24.8	24.3	23.8
1986	1	30	34.8	22	12.8	24	31.6	28	27.9	23	26.6	25.4	25	92	68	81	80	27.4	31.5	30.7	29.9	22.6	24.9	24.5	24
1986	1	31	27.3116	17.4002	9.91138	19.5684	23.291	20.6306	19.7437	18.3963	20.4243	18.4582	18.2485	73.0766	40.1131	52.831	53.4153	21.4692	20.9124	20.8987	20.4759	17.8945	17.1452	17.1348	16.8805
1986	2	1	35.6	20	15.6	23.8	33	29.4	28.9	23	27.2	26	25.4	93	64	76	78	27.5	32.2	31.3	30.4	22.7	25.3	24.8	24.3
1986	2	2	35.8	20	15.8	25.4	33.2	28.8	29	23.2	27	26.8	25.7	83	62	86	77	27	31.5	33.9	30.8	22.3	24.9	26.1	24.5
1986	2	3	32.4	21	11.4	24.8	32.4	30.2	29.4	23.6	26.6	25.4	25.2	91	64	68	74	28.3	31	29.2	29.5	23.1	24.6	23.7	23.8
1986	2	4	34.6	22.2	12.4	23.4	30.8	28.6	27.9	23	29.6	28.2	26.9	97	92	97	95	27.8	40.6	38	35.5	22.8	29.3	28.1	26.7
1986	2	5	35.4	20.6	14.8	25.2	32.8	28.6	28.8	23.8	29.6	27	26.8	89	79	88	86	28.5	39.3	34.6	34.1	23.3	28.7	26.5	26.1
1986	2	6	34.6	20.6	14	25.4	30.2	27.8	27.8	24.4	28.6	27.2	26.7	92	89	95	92	29.9	38.1	35.7	34.5	24	28.1	27	26.4
1986	2	7	36.4	23.2	13.2	24.6	29.8	28.6	27.9	24	28.4	26.6	26.3	95	90	86	90	29.4	37.7	33.5	33.5	23.8	28	25.9	25.9
1986	2	8	33.6	22.2	11.4	24.2	31.2	30	28.9	23.6	30	29.6	27.7	95	92	97	95	28.7	41.6	41.2	37.2	23.4	29.7	29.5	27.5
1986	2	9	34.6	22.4	12.2	24.6	30.2	29.6	28.5	23.2	28.6	27.4	26.4	89	89	84	87	27.5	38.1	35	33.5	22.7	28.1	26.7	25.8
1986	2	10	35	22.2	12.8	24.2	28.6	26.8	26.6	23.4	27.2	26	25.5	94	90	94	92	28.2	35.1	33.1	32.1	23.1	26.8	25.7	25.2
1986	2	11	34.6	22.4	12.2	23.4	30.2	29.8	28.3	23	28.6	28.4	26.7	97	89	90	92	27.8	38.1	37.7	34.5	22.8	28.1	28	26.3
1986	2	12	35.6	22.4	13.2	24.6	32.6	28.4	28.5	24.2	27.2	25.8	25.7	97	66	81	81	29.9	32.5	31.5	31.3	24.1	25.4	24.9	24.8
1986	2	13	36.2	21.6	14.6	26	30.2	29.8	29	24	30	28.6	27.5	85	99	91	92	28.5	42.3	38.3	36.4	23.2	29.9	28.2	27.1
1986	2	14	36.4	23.2	13.2	24.4	32.4	30.2	29.3	23.6	30.2	29.8	27.9	94	85	97	92	28.6	41.4	41.7	37.2	23.3	29.6	29.7	27.5
1986	2	15	34.8	20	14.8	24.2	31.6	28.2	28.1	24	27.8	19.2591	18.9578	98	75	50.0124	50.4193	29.7	34.8	20.5343	20.0826	23.9	26.6	16.9252	16.5735
1986	2	16	36	22.4	13.6	25.6	33.6	29	29.3	24.6	27.2	18.344	18.1559	92	61	52.1934	52.2999	30.3	31.8	20.8206	20.4055	24.2	25.1	17.0347	16.7757
1986	2	17	36.2	23	13.2	26	30.2	29.6	28.9	24	29.8	27.4	27.1	85	97	84	89	28.5	41.7	35	35.1	23.2	29.7	26.7	26.5
1986	2	18	32.4	22.4	10	24.6	29.2	28.6	27.8	24	28.6	27.4	26.7	95	96	91	94	29.4	38.7	35.7	34.6	23.8	28.4	27	26.4
1986	2	19	34.6	22.4	12.2	24.6	30.2	29.8	28.6	24	30	28.4	27.5	95	99	90	95	29.4	42.3	37.7	36.5	23.8	29.9	28	27.2
1986	2	20	36.4	23.2	13.2	24.4	32.2	30.6	29.5	23.2	30	29.8	27.7	90	85	94	90	27.6	40.9	41.4	36.7	22.7	29.4	29.6	27.2
1986	2	21	33.4	22	11.4	24.2	29.8	28.4	27.7	23.4	28.6	27.2	26.4	94	91	91	92	28.2	38.3	35.3	33.9	23.1	28.2	26.8	26.1
1986	2	22	33	22.4	10.6	24.6	30	26.8	27	24.2	25.6	25	24.9	97	70	87	85	29.9	29.9	30.5	30.1	24.1	24	24.4	24.1
1986	2	23	33.2	22	11.2	23.2	30.2	26	26.4	23	26	25.4	24.8	98	72	95	88	27.9	30.8	32	30.3	22.9	24.5	25.2	24.2
1986	2	24	31.2	22.8	8.4	24	29.8	26.8	26.8	23.6	25	24.8	24.5	97	68	85	83	28.8	28.5	30	29.1	23.4	23.2	24.1	23.6
1986	2	25	32.4	20.2	12.2	23.8	30.2	28.6	27.8	23	26.6	25.8	25.1	93	76	80	83	27.5	32.4	31.3	30.4	22.7	25.4	24.8	24.3
1986	2	26	36.4	22.2	14.2	24.2	29.8	28.4	27.7	23.4	28.2	27.4	26.3	94	89	93	92	28.2	37.2	35.8	33.7	23.1	27.7	27.1	26
1986	2	27	34.2	22.2	12	24.2	28.8	28	27.3	23.4	27.6	27.2	26.1	94	91	94	93	28.2	36.1	35.5	33.3	23.1	27.2	26.9	25.8
1986	2	28	28.8366	17.9976	10.839	20.9767	25.7452	22.1705	21.8247	19.7562	22.2399	21.069	21.0264	75.6113	45.2745	55.7771	57.3028	23.432	24.1594	22.7011	22.7011	19.2417	19.6391	18.5782	18.5675
1986	3	1	34.8	23.2	11.6	24.6	30.2	29.8	28.6	24.2	28.6	27.4	26.7	97	89	83	90	29.9	38.1	34.9	34.3	24.1	28.1	26.6	26.3
1986	3	2	36.2	23.2	13	24.6	31.2	29.8	28.9	23.8	30.4	28.6	27.6	94	94	91	93	28.9	42.9	38.3	36.7	23.5	30.2	28.2	27.3
1986	3	3	34.4	24.7	9.7	25.6	30.4	28.6	28.3	24.2	29.8	27.4	27.1	89	96	91	92	29.3	41.5	35.7	35.5	23.7	29.6	27	26.8
1986	3	4	34.4	22.2	12.2	24.2	30.6	28.4	27.9	23.4	28.2	27.6	26.4	94	83	94	90	28.2	36.6	36.4	33.7	23.1	27.5	27.4	26
1986	3	5	34.8	22.4	12.4	24.6	30.2	29.8	28.6	23.4	28.6	27.4	26.5	90	89	83	87	28	38.1	34.9	33.6	22.9	28.1	26.6	25.9
1986	3	6	36.4	23.2	13.2	25.6	31.4	30.2	29.4	24.2	30	28.6	27.6	89	90	89	89	29.3	41.5	38.1	36.3	23.7	29.6	28.1	27.1
1986	3	7	34.6	24.2	10.4	24.4	29.8	28.4	27.8	23.2	27.4	26.8	25.8	90	83	88	87	27.6	34.9	34.2	32.2	22.7	26.6	26.3	25.2
1986	3	8	35.4	22.2	13.2	23.2	30.4	28.8	27.8	22.4	28.6	27.2	26.1	93	87	88	90	26.5	37.9	35	33.2	22.1	28.1	26.7	25.6
1986	3	9	35.4	22.4	13	24.6	30.2	28.8	28.1	23.4	29.6	27.8	26.9	90	96	93	93	28	41	36.7	35.2	22.9	29.4	27.5	26.6
1986	3	10	35.4	22.6	12.8	24.2	32.4	30.8	29.5	24	30.2	28.8	27.7	98	85	86	90	29.7	41.4	38.2	36.5	23.9	29.6	28.2	27.2
1986	3	11	34	23.8	10.2	24.4	31.6	27.4	27.7	19.9549	26.2	24.8	19.2842	76.5338	65	81	56.8415	23.8259	30.4	29.6	22.1299	19.5113	24.3	23.9	18.0424
1986	3	12	34.6	24	10.6	25.6	30.2	29.8	28.9	24.2	30	28.8	27.7	89	99	93	94	29.3	42.3	38.9	36.8	23.7	29.9	28.5	27.4
1986	3	13	35.4	22.2	13.2	24.6	30.4	28.8	28.1	24	28.6	27.4	26.7	95	87	90	91	29.4	37.9	35.5	34.3	23.8	28.1	27	26.3
1986	3	14	34.8	23.2	11.6	25.6	29.8	28.6	28.1	24.2	28.6	27.4	26.7	89	91	91	91	29.3	38.3	35.7	34.4	23.7	28.2	27	26.3
1986	3	15	34	23.4	10.6	24.6	31.2	27.6	27.8	23.2	27.4	19.1181	17.9151	89	75	55.9933	53.106	27.5	34	22.3939	20.6512	22.7	26.2	18.0217	16.7877
1986	3	16	35	23.6	11.4	25	32.2	28.4	28.5	24	27.8	25.6	25.8	92	72	80	81	29.2	34.4	31	31.5	23.6	26.4	24.6	24.9
1986	3	17	34.6	23.6	11	25.6	25.7727	29.2	21.208	24.6	20.6718	20.0118	18.032	92	44.2378	57.8838	52.1092	30.3	22.8407	23.401	20.7612	24.2	18.5269	18.8466	16.8633
1986	3	18	33.8	22.4	11.4	24.2	29.8	28.4	27.7	24	27.2	20.5616	17.5705	98	82	60.3897	50.7032	29.7	34.3	24.0423	20.0577	23.9	26.4	19.3765	16.3677
1986	3	19	36.3	23.2	13.1	25.6	32.2	30	29.5	24.2	30.4	28.6	27.7	89	88	90	89	29.3	42.2	38.2	36.5	23.7	29.9	28.2	27.3
1986	3	20	36.2	18.5207	17.6793	24.4	32.4	30.8	29.6	23.2	30.2	28.6	27.3	90	85	85	87	27.6	41.4	37.7	35.6	22.7	29.6	27.9	26.8
1986	3	21	34.2	22.2	12	23.4	29.8	28.6	27.6	22.6	28.4	27.2	26.1	93	90	90	91	26.9	37.7	35.1	33.2	22.3	28	26.8	25.7
1986	3	22	35.4	22.4	13	24.4	30	28.6	27.9	23.8	29.6	28	27.1	95	97	96	96	29.1	41.2	37.4	35.9	23.6	29.5	27.8	27
1986	3	23	32.4	23.2	9.2	25.6	29.6	27.8	27.7	24.2	27.4	26.8	26.1	89	84	93	89	29.3	35	34.6	32.9	23.7	26.7	26.5	25.6
1986	3	24	27.9242	18.9003	9.02393	21.4624	24.8928	19.2594	19.3836	19.5031	19.0536	17.8401	16.7225	70.6361	42.0812	54.1449	49.8871	23.3838	20.7319	21.0548	19.2842	19.07	16.9212	16.9318	15.658
1986	3	25	28.0641	19.0835	8.98065	20.6168	26.3571	21.758	21.8577	20.2777	21.3971	21.6446	20.3771	74.0856	48.1563	62.146	58.793	23.3327	23.7447	24.4012	22.6444	18.9898	19.2316	19.6303	18.3262
1986	3	26	34.2	23.2	11	24.6	30	29.8	28.5	23.2	28.9	27.2	26.4	89	92	82	88	27.5	39.1	34.3	33.6	22.7	28.6	26.4	25.9
1986	3	27	34.4	22.2	12.2	23.4	30	29.8	28.3	22.6	28.6	27.4	26.2	93	90	83	89	26.9	38.2	34.9	33.3	22.3	28.2	26.6	25.7
1986	3	28	34.2	23.2	11	24.6	29.8	28.4	27.8	24.2	28.6	26.8	26.5	97	91	88	92	29.9	38.3	34.2	34.1	24.1	28.2	26.3	26.2
1986	3	29	33.6	22.2	11.4	24.6	27.6	26.8	26.5	24.2	26.8	26	25.7	97	94	94	95	29.9	34.7	33.1	32.6	24.1	26.5	25.7	25.4
1986	3	30	35.2	22.4	12.8	25.6	30.2	28.4	28.1	24.2	27.2	25.8	25.7	89	79	81	83	29.3	34.1	31.5	31.6	23.7	26.2	24.9	24.9
1986	3	31	34.2	24.6	9.6	25.2	29.8	28.6	28	24.6	28.4	27.2	26.7	95	90	90	92	30.5	37.7	35.1	34.5	24.4	28	26.8	26.4
1986	4	1	34.6	22.4	12.2	24.6	29.4	28.2	27.6	23.2	28.6	27.4	26.4	89	94	94	92	27.5	38.6	35.9	34	22.7	28.4	27.1	26.1
1986	4	2	33.8	23.4	10.4	25.6	29.6	28.2	27.9	24.2	28.4	27.6	26.7	89	91	96	92	29.3	37.9	36.5	34.5	23.7	28	27.4	26.4
1986	4	3	35.4	22.2	13.2	24.2	30	29.8	28.5	23.4	29.6	28.2	27.1	94	97	89	93	28.2	41.2	37.2	35.5	23.1	29.5	27.7	26.8
1986	4	4	30	23.2	6.8	24.4	29	27.4	27	24	21.3812	25.2	20.5403	97	49.1775	84	58.4027	29.6	24.163	30.6	22.8927	23.9	19.4155	24.4	18.4611
1986	4	5	29	23.4	5.6	24	28.8	26.2	26.3	23.6	25.8	24.8	24.7	97	79	89	88	28.8	31.2	30.4	30.1	23.4	24.8	24.3	24.2
1986	4	6	31.2	23.2	8	24.2	29.6	27.4	27.1	24	25.8	25	24.9	98	74	82	85	29.7	30.7	30.1	30.1	23.9	24.5	24.1	24.2
1986	4	7	35.2	22.6	12.6	25	32	27.2	27.9	24.2	28	26.6	26.3	94	74	95	88	29.7	35.1	34.4	33.1	23.9	26.8	26.4	25.7
1986	4	8	34.2	22.8	11.4	25.2	30.2	29.8	28.8	25	28	26.6	26.5	98	85	78	87	31.5	36.3	32.7	33.5	24.9	27.3	25.5	25.9
1986	4	9	34.6	24.2	10.4	25.4	25.62	28.4	22.8862	24	28.6	27.2	26.6	89	53.8611	91	64.683	28.9	24.9897	35.3	24.7484	23.5	19.8945	26.8	19.7774
1986	4	10	33.4	23.4	10	24.6	30	28.8	28	24.2	29.4	28.6	27.4	97	96	99	97	29.9	40.6	39	36.5	24.1	29.2	28.5	27.3
1986	4	11	34.6	22.2	12.4	24.4	32.2	30	29.1	23.2	30	21.8336	20.8609	90	85	65.3771	62.146	27.6	40.9	25.8758	24.5216	22.7	29.4	20.7302	19.7162
1986	4	12	33.6	24.2	9.4	25.6	31	27.6	28	24.8	28.8	26.6	26.7	94	85	93	90	30.8	38.1	34.1	34.3	24.5	28.2	26.3	26.3
1986	4	13	32.4	25.2	7.2	26.6	30.2	29.8	29.1	25.6	28.6	27.4	27.2	92	89	83	88	32.1	38.1	34.9	35	25.3	28.1	26.6	26.7
1986	4	14	33.4	23.2	10.2	24.6	25.9063	27.6	22.1103	24.2	27.8	26.4	26.1	97	51.8342	91	59.5026	29.9	24.4425	33.6	22.836	24.1	19.6681	26	18.4611
1986	4	15	29.8	23.4	6.4	24.6	28.2	26.8	26.6	23.8	27.4	26.2	25.8	94	94	95	94	28.9	35.9	33.6	32.8	23.5	27.1	26	25.5
1986	4	16	30.2	24.2	6	25.6	29.8	27.4	27.5	24.2	28.6	26.2	26.3	89	91	91	91	29.3	38.3	33.2	33.6	23.7	28.2	25.8	25.9
1986	4	17	30.2	22.2	8	24.2	28.6	27.2	26.8	24	27.4	26.4	25.9	98	91	94	95	29.7	35.7	33.9	33.1	23.9	27	26.1	25.7
1986	4	18	30.4	23.2	7.2	24.4	28.6	27.8	27.1	23.6	27.4	26.6	25.9	94	91	91	92	28.6	35.7	34	32.8	23.3	27	26.2	25.5
1986	4	19	32.4	22.4	10	24.6	29.8	28.4	27.8	24	28.4	27.8	26.7	95	90	96	94	29.4	37.7	36.9	34.7	23.8	28	27.6	26.5
1986	4	20	30	24.2	5.8	25.6	29.2	26	26.7	24.2	25.6	20.8348	19.7313	89	75	67.2731	63.2637	29.3	30.4	25.3161	23.7053	23.7	24.3	20.1003	18.9365
1986	4	21	32.2	24.2	8	25.4	30	27.2	27.5	24.4	26.6	21.5724	20.6237	92	77	68.5737	62.6272	29.9	32.5	25.7452	23.291	24	25.5	20.6031	18.7469
1986	4	22	34.4	23.8	10.6	25.8	30.2	29.8	28.9	24.6	28.6	27.4	26.9	91	89	83	88	30.1	38.1	34.9	34.4	24.2	28.1	26.6	26.3
1986	4	23	33.2	22.4	10.8	25.6	25.5201	28.2	21.5975	24	28.4	27	26.5	88	53.2091	91	63.4866	28.8	24.1022	34.8	23.865	23.4	19.2144	26.6	19.0872
1986	4	24	33.2	23.6	9.6	24.4	30.2	27.8	27.5	24.2	27.4	22.0055	19.9775	98	81	69.9486	64.2084	30	34.6	26.7214	24.0369	24.1	26.5	21.1874	19.18
1986	4	25	31.8	24	7.8	24.2	29.6	26.8	26.9	23.4	26.6	21.0406	18.0034	94	79	63.9378	58.2608	28.2	32.8	24.4681	21.7609	23.1	25.6	19.3623	17.3434
1986	4	26	33.2	24.6	8.6	25.6	31.4	27.6	28	24.8	26.8	22.088	20.7106	94	70	70.7392	66.5114	30.8	32.2	26.9723	25.1506	24.5	25.3	21.318	20.0634
1986	4	27	25.4069	18.3342	7.07263	21.7167	25.327	22.5299	22.4042	19.82	21.5139	20.0806	18.8123	75.8242	54.8246	62.8678	59.7155	24.2872	24.9684	24.1263	22.5202	19.5326	19.9397	19.2419	18.0317
1986	4	28	27.103	22.4	4.70295	26	31.4	29.6	29.1	24.8	26.2	21.8283	18.823	91	66	68.4085	57.4802	30.5	30.5	26.4125	22.2576	24.4	24.4	20.9554	17.8685
1986	4	29	26.4058	19.1367	7.26909	21.7924	24.7276	22.5099	22.2633	20.5793	21.2464	19.9052	19.7242	77.1015	56.8415	63.3701	62.9089	24.9755	24.9045	24.0814	23.684	20.1748	19.8484	19.1565	18.9365
1986	4	30	33.2	24.2	9	21.7502	29.6	28.2	21.1967	19.8768	20.6718	21.098	18.8869	74.0146	52.3498	66.0989	58.8285	24.2339	23.9647	25.4393	22.5344	19.5078	19.125	20.2318	18.0388
1986	5	1	33.8	24.2	9.6	26.2	32.2	28.6	28.9	25.2	26.2	26	25.8	92	62	81	79	31.4	30	31.9	31.1	24.8	24.1	25.1	24.7
1986	5	2	35.4	25.4	10	20.9082	33.8	31	21.5609	19.0357	21.3868	21.9573	19.0391	71.9423	57.162	69.9486	60.3243	23.1054	24.9993	26.6252	22.741	18.6816	19.9568	21.1427	18.2107
1986	5	3	34.2	25.2	9	26.6	32	21.4576	21.1908	24.6	26.8	27.6	26.3	85	67	68.1613	61.2767	29.6	31.8	25.6249	22.8218	23.9	25.1	20.3006	18.1701
1986	5	4	29.2	25.8	3.4	26.2	28.4	27.4	27.4	20.6306	21.0832	20.7851	18.6917	75.9295	57.0899	66.8473	63.4056	25.0921	24.6065	25.1884	23.425	20.3074	19.6674	20.0223	18.7804
1986	5	5	34.2	24.6	9.6	25.4	31	28.6	28.4	24.4	26.4	20.7071	19.6071	92	70	66.4215	62.5895	29.9	31.3	24.9897	23.3362	24	24.8	19.9123	18.7307
1986	5	6	31.2	25.6	5.6	26.2	30.8	28.2	28.4	20.8162	26.8	21.7431	20.6361	78.5075	73	70.8567	66.2087	25.3568	32.6	26.5083	24.7768	20.4518	25.5	21.0299	19.7881
1986	5	7	29.2	25.4	3.8	25.6	28.8	28.4	27.8	24.2	26.2	20.8987	18.9875	89	82	68.0581	62.0429	29.3	32.3	25.3087	22.8167	23.7	25.3	20.1631	18.2623
1986	5	8	32.2	19.2266	12.9734	27.2	30.2	29.4	29	19.9981	26.2	19.8058	18.7733	75.4139	73	64.683	60.7445	24.3806	31.3	24.0459	22.5344	19.6509	24.8	19.1246	18.0176
1986	5	9	25.6333	23.8	1.8333	21.8336	29.6	28.2	21.4761	20.7213	21.8817	21.8992	20.8454	77.9176	56.6807	67.0602	62.6605	25.2984	25.9068	25.5503	23.9962	20.3522	20.4827	20.2352	19.0926
1986	5	10	32.8	24.6	8.2	25.4	31.2	25.2	26.8	24.2	27.2	24.4	25.3	91	74	94	86	29.4	33.4	30	30.9	23.8	25.9	24.1	24.6
1986	5	11	33.8	24	9.8	24.6	32.2	30	29.2	24	28.2	22.0554	20.9661	95	74	66.1022	62.1992	29.4	35.6	25.7384	24.0707	23.8	27	20.3239	19.1423
1986	5	12	31.4	24.2	7.2	24.8	26	24.8	25.1	24.4	25.4	23.6	24.5	97	95	91	94	30.3	32	28.3	30.2	24.3	25.2	23.1	24.2
1986	5	13	33.4	23.6	9.8	23.8	31	29	28.2	23	26.4	20.8419	19.8058	93	70	64.9313	62.0573	27.5	31.3	25.089	23.7159	22.7	24.8	19.9797	18.9614
1986	5	14	34.2	22.8	11.4	26.8	32.4	31.4	30.5	25.4	27.6	22.0123	20.8334	89	69	65.1708	60.0149	31.5	33.7	25.3465	22.631	24.9	26.1	20.1803	18.1729
1986	5	15	34	25.4	8.6	26.6	32.4	31.8	30.6	20.06	20.5274	20.8299	19.8847	75.0702	53.8622	68.0925	63.6928	24.4494	23.8753	25.1815	23.7757	19.6887	19.0975	20.1081	19.0597
1986	5	16	34.2	23.8	10.4	25.4	33	21.7573	21.6907	24	27.4	21.3249	20.1734	89	65	68.0925	64.3802	28.9	32.8	26.1233	24.4597	23.5	25.6	20.6065	19.4275
1986	5	17	34.4	25	9.4	26.6	33	31.2	30.5	25.2	31.2	28	28.1	89	88	79	85	31.1	44.2	35.7	37	24.7	30.7	27	27.5
1986	5	18	34.4	19.0868	15.3132	27.6	34	31	30.9	19.7207	29.4	29.2	19.8271	73.5888	71	88	63.8314	23.904	37.9	39.3	23.9785	19.3162	28.1	28.7	19.0856
1986	5	19	34.4	25.2	9.2	27.2	33.2	31.2	30.7	19.9775	29.6	22.0192	19.1972	72.8016	77	74.3484	67.2676	24.4253	39.1	27.1992	24.5972	19.6819	28.6	21.4555	19.4963
1986	5	20	34.6	24.2	10.4	21.9971	33	31	21.3008	20.878	27.8	26.6	19.2075	78.7825	67	71	61.7335	25.4909	33.9	31.9	23.2051	20.5309	26.1	25.1	18.4823
1986	5	21	34.4	25.6	8.8	27.2	32	30.6	30.1	20.6716	28.4	21.9917	21.6189	78.3788	76	70.0518	69.7213	25.2416	36.3	26.6802	26.118	20.3381	27.3	21.1805	20.8135
1986	5	22	33	23.2	9.8	20.9515	29.2	27.6	21.4443	19.8744	27	24	18.9081	75.5858	84	74	62.0928	24.1744	34.2	27.4	22.9743	19.5306	26.3	22.6	18.273
1986	5	23	30.2	24.6	5.6	27	29	27.2	27.6	20.6361	28.6	24	20.8171	78.8401	97	77	66.7054	25.2558	38.9	27.7	25.2274	20.3345	28.5	22.8	20.0258
1986	5	24	33	24.6	8.4	26	31	30	29.3	25.6	28	27.6	27.1	97	80	83	87	32.5	35.8	35.3	34.5	25.5	27.1	26.8	26.5
1986	5	25	32.6	21.8	10.8	25	28.4	26.2	26.5	24.4	26.8	23.6	24.9	95	88	81	88	30.1	34.2	27.4	30.6	24.2	26.3	22.6	24.4
1986	5	26	30	23.4	6.6	24	30	28.2	27.6	23.4	29	18.2659	17.9643	95	93	59.2543	58.9704	28.4	39.4	22.4066	21.8034	23.2	28.7	17.684	17.354
1986	5	27	31.6	23.8	7.8	24	30	29.6	28.3	23	26.2	22.1292	19.8023	92	74	71.4954	63.7249	27.4	31.5	27.127	23.8969	22.6	24.9	21.4177	19.0394
1986	5	28	30	22.8	7.2	25	28	27.2	26.9	24.2	25.4	21.1049	18.784	94	81	68.2987	60.78	29.7	30.7	25.7487	22.5947	23.9	24.5	20.4003	18.0566
1986	5	29	30	23.4	6.6	24.2	29	27.6	27.1	23.6	24.8	21.9505	19.9603	95	71	70.9455	64.2428	28.7	28.5	26.718	23.9888	23.4	23.2	21.1908	19.1766
1986	5	30	32.8	23.8	9	25.6	31	28.2	28.3	24.2	25.8	22.1017	20.739	89	66	70.5674	66.457	29.3	29.7	26.962	25.05	23.7	24	21.3421	19.9513
1986	5	31	32	24.8	7.2	26	27.8	26.6	26.8	24.8	25.6	24.8	25.1	91	84	86	87	30.5	31.3	30.1	30.6	24.4	24.8	24.1	24.5
1986	6	1	32	24.4	7.6	24.6	28	26.8	26.5	23.2	25.6	25	24.6	89	83	87	86	27.5	31.2	30.5	29.7	22.7	24.8	24.4	23.9
1986	6	2	32.2	23.8	8.4	21.2606	30	21.8602	21.7963	20.5438	27.2	20.9661	20.7035	79.6207	81	68.5859	68.373	25.1281	34.2	25.7029	25.1884	20.2813	26.3	20.3168	20.0152
1986	6	3	31.2	23.2	8	21.4167	29.4	28	21.9773	20.5438	21.0832	19.8342	19.561	78.3788	56.1674	65.1797	63.583	25.0394	24.5071	24.1488	23.4356	20.2139	19.6107	19.1814	18.7733
1986	6	4	31	23.4	7.6	21.5586	30	28.2	21.995	20.7142	26	27.2	19.9052	78.4498	73	93	64.4346	25.3729	30.9	35.4	24.1807	20.3913	24.6	26.9	19.1955
1986	6	5	31.6	24.2	7.4	21.4983	30.4	30	21.8709	20.6716	27	26.8	19.9336	78.6982	77	78	65.2507	25.2842	33.4	33.1	24.3191	20.3522	25.9	25.7	19.2701
1986	6	6	32.4	23	9.4	20.5438	29.4	28.6	20.9093	19.7562	20.5651	25.4	17.1979	71.9212	55.919	77	59.1478	24.1417	24.4788	30.3	22.027	19.4617	19.3517	24.3	17.4924
1986	6	7	31.4	23.4	8	25.6	29.2	28.4	27.9	24.4	21.868	22.2117	20.8348	91	59.6368	72.6985	67.415	29.7	26.1955	27.3848	25.2948	24	20.6168	21.5552	20.079
1986	6	8	36.2	18.2	18	24.6	28.6	27.8	27.2	24.2	27.4	27	26.2	97	91	94	94	29.9	35.7	35.1	33.6	24.1	27	26.7	25.9
1986	6	9	32.2	23.4	8.8	26.6	30.2	27.8	28.1	25.8	27.2	26.4	26.5	94	79	90	88	32.7	34.1	33.5	33.4	25.5	26.2	25.9	25.9
1986	6	10	33.4	25	8.4	29	30	30	29.8	26.2	28	29.2	27.8	80	86	94	87	32.1	36.5	40	36.2	25.3	27.4	29	27.2
1986	6	11	32.4	23.6	8.8	26.4	30.2	28.2	28.3	25.4	28.6	20.5824	19.153	92	89	64.1396	58.5446	31.8	38.1	24.3531	22.2612	25.1	28.1	19.101	17.5918
1986	6	12	33.4	23.2	10.2	25.6	32.4	29.6	29.3	24.4	30	17.6195	16.1938	91	84	56.5776	51.4483	29.7	40.8	21.4486	19.3055	24	29.3	17.018	15.4558
1986	6	13	32.4	23.2	9.2	24.6	29.8	27.4	27.3	24	28.6	26.8	26.5	95	91	95	94	29.4	38.3	34.8	34.2	23.8	28.2	26.6	26.2
1986	6	14	33.6	22.2	11.4	25.6	30	28.4	28.1	24.6	28.6	27.2	26.8	92	90	91	91	30.3	38.2	35.3	34.6	24.2	28.2	26.8	26.4
1986	6	15	33.4	23.2	10.2	24.6	29.8	27.8	27.5	24.2	27.6	26.4	26.1	97	85	90	90	29.9	35.4	33.5	32.9	24.1	26.9	25.9	25.6
1986	6	16	32.2	22.2	10	20.9537	28.8	27.4	21.3971	20.1356	27.4	26.8	20.0359	76.1701	90	95	63.2803	24.6969	35.5	34.8	24.0197	19.8262	27	26.6	19.1731
1986	6	17	32.2	23.2	9	25.6	29.8	22.3423	21.373	24.2	28.6	27.4	26.7	89	91	70.3611	64.174	29.3	38.3	27.1133	24.3463	23.7	28.2	21.3971	19.3588
1986	6	18	33.6	23.2	10.4	20.4871	30.2	28.4	20.9341	19.7632	29.4	27.6	18.901	75.9661	94	94	61.4896	24.1914	40.4	36.4	22.8643	19.4865	29.2	27.4	18.1985
1986	6	19	32.4	23.4	9	24.6	28.6	27.8	27.2	23.4	28	26.8	26.1	90	96	93	93	28	37.4	34.6	33.3	22.9	27.8	26.5	25.7
1986	6	20	34.4	24.2	10.2	26.4	30.2	29.6	29	25.2	28.8	27.8	27.3	91	90	87	89	31.2	38.6	36.1	35.3	24.8	28.4	27.2	26.8
1986	6	21	30.4	22.2	8.2	24.6	28.4	27.8	27.1	24.2	27.6	26.4	26.1	97	94	90	93	29.9	36.4	33.5	33.3	24.1	27.4	25.9	25.8
1986	6	22	32.4	23.2	9.2	25.6	29.8	28.2	28	24.4	27.8	26.6	26.3	91	86	88	88	29.7	36	33.7	33.2	24	27.2	26.1	25.7
1986	6	23	30.4	22.2	8.2	24.2	28.6	27.4	26.9	23.4	27.2	26.8	25.8	94	90	95	93	28.2	35.1	34.8	32.7	23.1	26.8	26.6	25.5
1986	6	24	30	22.4	7.6	24.6	29.8	27.4	27.3	24.2	28.6	26.2	26.3	97	91	91	93	29.9	38.3	33.2	33.8	24.1	28.2	25.8	26
1986	6	25	32.6	23.4	9.2	24.6	28.6	26.8	26.7	24.2	25.2	24.6	24.7	97	76	84	86	29.9	29.8	29.5	29.7	24.1	24	23.8	23.9
1986	6	26	32.8	24.8	8	25.8	29.9	27.4	27.6	25	25.8	25	25.3	94	72	82	83	31.1	30.5	30.1	30.6	24.7	24.4	24.1	24.4
1986	6	27	32.4	25	7.4	26.2	30.2	29.4	28.8	25.2	28.6	27.8	27.2	92	89	89	90	31.4	38.1	36.3	35.2	24.8	28.1	27.3	26.8
1986	6	28	33.6	24.2	9.4	25.8	30	28.2	28	24.2	27.4	28	26.5	88	82	98	89	29.1	34.8	37.6	33.8	23.6	26.6	27.9	26
1986	6	29	34	24.8	9.2	25.2	28.6	26	26.5	24	21.2819	21.2974	19.7526	91	57.1609	67.8175	63.0863	29	25.0323	26.0511	23.7407	23.5	19.8803	20.5549	18.933
1986	6	30	26.3792	18.7804	7.59875	21.813	24.7072	21.3868	21.3936	20.9537	20.7818	20.1562	19.1972	75.7576	55.8214	63.9334	61.5961	25.6868	24.6315	24.3703	23.1363	20.6271	19.4859	19.3759	18.4169
1986	7	1	36.2	24.8	11.4	26.6	35	27.8	29.3	24.8	25	24.8	24.9	86	45	78	70	30.1	25	29.3	28.1	24.1	21.1	23.7	23
1986	7	2	35.6	24	11.6	24.8	34.6	28.4	29	23	26.2	25.6	24.9	86	52	80	73	26.9	28.4	31	28.8	22.3	23.2	24.6	23.4
1986	7	3	34	23.8	10.2	24	30	27.6	27.3	23.6	26.2	21.2286	18.8798	97	74	62.1804	55.848	28.8	31.5	24.5078	21.4167	23.4	24.9	19.4344	17.127
1986	7	4	35	19.3175	15.6825	20.9227	31	27.6	20.5068	19.9156	27.8	19.011	18.8123	74.7952	78	58.2963	58.4027	24.171	35.2	22.7792	22.3676	19.5306	26.8	18.1559	17.9253
1986	7	5	37.2	23	14.2	24.6	35.4	28.8	29.4	24	26.6	24.4	25	95	50	70	72	29.4	29	27.6	28.7	23.8	23.5	22.7	23.3
1986	7	6	35.6	23	12.6	19.9843	33	27.6	20.959	19.07	26	19.8342	18.8372	71.9079	58	63.7604	60.1768	23.1638	29	23.9962	22.6479	18.7263	23.5	19.0997	18.085
1986	7	7	34.2	23.8	10.4	19.9362	31.4	28	21.0122	18.9532	27.2	19.9194	18.8194	71.4267	72	63.7959	59.7865	22.8992	33.3	24.131	22.5698	18.5751	25.8	19.1991	18.0566
1986	7	8	36.8	25	11.8	26	32.6	26.6	28	24.6	27.8	20.0187	18.0424	89	69	64.4346	57.2673	30	34.2	24.4397	21.7396	24.1	26.3	19.3481	17.3186
1986	7	9	38	23.8	14.2	20.0256	36.2	30	19.1281	19.1456	28.2	25.2	17.0489	72.2172	55	68	50.7387	23.3219	32.9	28.9	19.341	18.8225	25.7	23.5	15.47
1986	7	10	37.2	24	13.2	24.4	34.6	26	27.8	23.8	28	19.2419	17.3995	95	61	61.1492	57.4713	29.1	33.4	23.2257	21.8852	23.6	25.9	18.4891	17.4854
1986	7	11	23.9548	24	-0.0451613	19.0769	36	30.2	20.2174	18.2245	28.6	26	18.0176	68.9175	58	72	56.5577	22.1567	34.2	30.8	21.6083	17.9048	26.3	24.5	17.2476
1986	7	12	38.2	25.6	12.6	20.0256	34	32	20.1606	19.0838	30	28	18.8975	71.9079	75	74	58.9704	23.1776	39.8	35.1	22.6124	18.7091	28.9	26.8	18.053
1986	7	13	38	24.8	13.2	26.6	23.3611	28.2	20.998	25.2	19.6142	24.6	18.9259	89	52.6192	75	60.8864	31.1	23.2653	28.5	22.8679	24.7	18.4291	23.3	18.2163
1986	7	14	37.4	24.8	12.6	26.2	34	28.8	29.5	23.4	29.8	25.6	26.3	79	74	78	77	26.9	39.1	30.7	32.2	22.3	28.6	24.5	25.1
1986	7	15	37	24.4	12.6	19.8675	34.6	29	21.0725	19.1044	25.8	24.8	18.7627	73.0422	50	71	59.5026	23.3254	27.4	28.5	22.3924	18.8054	22.6	23.2	17.9537
1986	7	16	35	24	11	24.6	34	32.4	30.9	23.6	27	20.0258	18.7343	92	58	64.5055	59.6091	28.5	31	24.4468	22.3995	23.2	24.6	19.3517	17.9395
1986	7	17	33.4	24.2	9.2	20.5549	32	27.2	22.0696	19.895	26.6	24.8	17.9501	77.3044	66	82	57.4447	24.36	31.2	29.7	21.5976	19.6544	24.8	23.9	17.237
1986	7	18	34.6	23.4	11.2	24.6	32.8	30	29.4	23.4	28	20.8064	19.7632	90	70	65.1442	61.2412	28	34.6	25.0607	23.5208	22.9	26.5	19.9584	18.8514
1986	7	19	37.2	23	14.2	20.1768	35.4	28.6	21.6892	19.1113	27.8	21.1393	20.0428	70.8767	56	65.6864	61.6648	23.1363	32.3	25.4702	23.8478	18.7091	25.3	20.2456	19.0975
1986	7	20	36.4	24.2	12.2	25	34.2	31	30.3	23.8	29.6	19.9761	18.1453	91	71	58.5801	51.8741	28.7	38.4	22.8111	20.4729	23.3	28.3	18.1843	16.3606
1986	7	21	37	25	12	20.1287	35.2	33	21.3351	19.1388	29	28	18.8407	71.4954	63	69	57.8705	23.2257	35.9	34.5	22.3605	18.7641	27.1	26.4	17.9324
1986	7	22	32.6	25.2	7.4	26	27	27.4	27	24.8	24.6	23.2	24.2	91	82	70	81	30.5	29.3	25.6	28.5	24.4	23.7	21.5	23.2
1986	7	23	24.1484	22.8	1.34839	19.1938	33.2	29	19.51	17.4476	25	24.8	16.5677	65.2739	52	71	51.8686	21.153	26.2	28.5	19.8194	17.1177	21.9	23.2	15.839
1986	7	24	37.6	21.2	16.4	24.6	34	31.2	30.3	22.4	26.2	24	24.2	83	54	55	64	25.6	28.8	25	26.5	21.5	23.4	21.1	22
1986	7	25	37	23	14	19.3106	35.2	32.4	20.8402	17.4958	28.6	24	18.3723	64.999	61	50	55.7183	21.2321	34.7	24.2	21.8473	17.1452	26.6	20.6	17.4683
1986	7	26	37.2	24.2	13	27	34.2	28	29.3	18.2932	27.6	20.115	17.9395	64.5865	61	63.6584	55.4577	20.9949	32.5	24.2397	21.3244	17.0145	25.5	19.2831	17.0844
1986	7	27	38	23.8	14.2	20.0393	35.4	28.8	21.1754	19.2006	28.6	20.1493	18.2829	72.5953	60	63.7615	55.7416	23.4422	34.6	24.3325	21.2535	18.881	26.5	19.2935	17.017
1986	7	28	23.4903	23.8	-0.309677	26.6	37.6	33	32.5	24	25.4	23.6	24.3	81	38	46	55	28.1	24.3	22.9	25.1	23	20.6	19.7	21.1
1986	7	29	38	24.6	13.4	19.0425	35.2	33	20.5034	18.2657	27.4	25	18.3448	69.5705	55	52	58.0557	22.2529	31.3	26.4	22.0501	17.9735	24.8	22	17.5886
1986	7	30	38	23.8	14.2	20.0187	37.4	32.6	21.3593	19.0082	27.6	26.2	19.0391	71.2892	47	61	59.7743	23.0023	30.4	29.7	22.6826	18.6129	24.3	24	18.1866
1986	7	31	39	25	14	26.8	22.4248	20.3349	20.3006	25	27.2	19.2763	18.1385	87	50.8374	61.4586	58.4338	30.5	21.9745	23.3219	21.7064	24.4	17.5404	18.5476	17.4029
1986	8	1	39	24	15	25.8	38	32.2	32	24.2	32.4	30.2	28.9	88	68	86	81	29.1	44.9	41.6	38.5	23.6	31	29.7	28.1
1986	8	2	39.2	24.2	15	18.8194	37	27.6	18.2908	18.7982	27.4	24.6	18.0495	67.2021	48	78	56.4867	21.5799	30.1	28.9	21.6367	17.5031	24.2	23.5	17.2618
1986	8	3	39.6	24.6	15	26.6	39	34	33.4	24.4	27.6	25.6	25.9	84	42	51	59	29.1	29.3	27.2	28.6	23.6	23.7	22.5	23.3
1986	8	4	35.8	17.4581	18.3419	20.1356	34.2	30.2	20.6581	19.07	27.4	26	19.1766	70.8767	59	72	56.7495	23.0573	32	30.8	21.813	18.6644	25.2	24.5	17.4511
1986	8	5	39	17.9347	21.0653	18.933	37.4	32.8	17.3895	18.2233	26.6	26.2	16.3251	65.5345	43	60	53.0095	22.3818	27.6	29.6	20.5864	17.9572	22.7	23.9	16.4138
1986	8	6	39.6	18.1935	21.4065	28.2	38	28.2	30.7	26.4	27	25.2	26.2	87	43	79	69	33.2	28.3	30	30.5	25.8	23.1	24.1	24.4
1986	8	7	39.2	24	15.2	24.8	37.6	28.2	29.7	23.4	25	24.6	24.3	89	36	75	67	27.8	23.3	28.5	26.6	22.9	20	23.3	22
1986	8	8	37.8	17.555	20.245	27	36.6	28.8	30.3	26	28	25.6	26.5	92	52	78	74	32.9	32.1	30.7	31.9	25.7	25.2	24.5	25.1
1986	8	9	38.2	24.2	14	27	36.6	28.2	30	25	27.6	25	25.9	85	50	77	71	30.3	30.9	29.5	30.3	24.3	24.6	23.8	24.2
1986	8	10	40.2	25	15.2	27.4	38	31	31.9	26.6	27.6	25.4	26.5	94	45	64	68	34.3	30	28.7	31	26.3	24.1	23.4	24.6
1986	8	11	39	24.6	14.4	27.2	38.6	32	32.5	26	28.2	20.1218	18.1557	91	46	64.7927	57.7807	32.8	31.3	24.3841	21.6686	25.6	24.8	19.3897	17.3754
1986	8	12	34.6	23	11.6	24	32.2	27	27.5	23.6	25.2	23.2	24	97	57	73	75	28.8	27.4	25.9	27.4	23.4	22.6	21.7	22.6
1986	8	13	35.2	24.2	11	26.2	34.2	30.8	30.5	25.2	26.4	24.8	25.5	92	54	62	69	31.4	29.2	27.3	29.3	24.8	23.7	22.5	23.7
1986	8	14	36.8	24	12.8	27	34.6	27.4	29.1	24.6	26.2	25	25.3	82	52	82	72	29.3	28.4	30.1	29.3	23.7	23.2	24.1	23.7
1986	8	15	39.2	24	15.2	24.8	36.2	31	30.8	23	27.4	25.6	25.3	86	51	65	67	26.9	30.6	29.2	28.9	22.3	24.5	23.7	23.5
1986	8	16	37.2	23	14.2	27.6	36	27.2	29.5	25.8	26.4	25	25.7	87	47	84	73	32	28	30.2	30.1	25.2	23	24.2	24.1
1986	8	17	35.4	24.2	11.2	20.005	35	30.2	20.7921	19.0013	28.8	27.6	19.101	71.2892	63	82	58.7087	22.9748	35.5	35.2	22.631	18.6129	26.9	26.8	18.142
1986	8	18	35.4	23	12.4	24	30.2	28.2	27.7	23.6	26.8	19.5787	19.1938	97	77	61.2523	59.0181	28.8	33	23.8478	22.8373	23.4	25.7	18.8191	18.2657
1986	8	19	36.2	22.8	13.4	26.2	32.8	28.6	29	25	19.785	19.4825	17.4304	91	50.5624	62.0085	57.4713	30.9	22.9645	23.7585	21.8611	24.6	18.331	18.7744	17.4683
1986	8	20	33.2	26	7.2	27.6	30	20.5137	20.6168	26	25	19.3656	18.2898	88	67	61.0461	57.1963	32.5	28.3	23.4147	21.8542	25.5	23.2	18.606	17.4717
1986	8	21	32	21.2	10.8	24.4	28	26.8	26.5	23.4	25.2	24.6	24.4	92	80	84	85	28.1	30.2	29.5	29.2	23	24.2	23.8	23.7
1986	8	22	34	23.6	10.4	32	32.6	29.6	31	26.2	32.6	28	28.9	63	100	89	84	30.1	49.2	36.7	38.7	24.2	32.6	27.5	28.1
1986	8	23	31.2	24	7.2	24.4	28	26	26.1	24.2	25	24	24.4	98	79	85	87	30	29.7	28.5	29.4	24.1	23.9	23.2	23.8
1986	8	24	35.4	23.6	11.8	26.2	32	27.2	28.2	25.2	26.6	25	25.6	92	66	84	81	31.4	31.2	30.2	30.9	24.8	24.8	24.2	24.6
1986	8	25	34.6	23	11.6	24.6	33.4	32	30.5	23	32	29.2	28.1	87	91	81	86	27	46.6	38.6	37.4	22.4	31.7	28.4	27.5
1986	8	26	33.2	23.2	10	24.8	29.6	27.2	27.2	24.2	27.2	25	25.5	95	83	84	87	29.8	34.5	30.2	31.5	24	26.4	24.2	24.9
1986	8	27	22.5548	22.6	-0.0451613	25.2	32.2	30.2	29.5	24	29.8	25.4	26.4	91	84	68	81	29	40.3	29.2	32.9	23.5	29.1	23.7	25.4
1986	8	28	36	24	12	25.6	33	29.6	29.5	24.8	29.2	26.2	26.7	94	76	77	82	30.8	38	31.7	33.5	24.5	28.1	25	25.9
1986	8	29	36.6	24.2	12.4	25	34.2	19.4344	18.4891	24.6	26.8	18.6576	16.6777	97	56	59.7743	53.5184	30.6	30.3	22.8648	20.2387	24.5	24.3	18.0388	16.0693
1986	8	30	33	23	10	18.9738	28.8	26	19.266	17.2826	27.4	24.8	17.3823	65.6177	90	91	55.9933	20.8987	35.5	30.5	20.909	16.9561	27	24.4	16.7052
1986	8	31	30.4	23.8	6.6	24.2	28.6	26.8	26.6	24	24.6	24	24.2	98	72	79	83	29.7	28.3	28	28.6	23.9	23.1	22.9	23.3
1986	9	1	28.8	23.2	5.6	24	28.4	26.2	26.2	23.2	26	25	24.7	94	83	91	89	27.9	32	30.9	30.3	22.9	25.2	24.6	24.2
1986	9	2	28.2	24.2	4	24.6	25.2	22.8	23.9	23.4	24	21.6	23	90	91	90	90	28	29	25	27.3	22.9	23.5	21.1	22.5
1986	9	3	32	16.929	15.071	23.8	27.8	26	25.9	22.8	25.6	24.4	24.3	92	84	88	88	27.1	31.3	29.5	29.3	22.4	24.8	23.8	23.7
1986	9	4	33.2	24.2	9	25.2	30	27.6	27.6	24.8	26.8	20.4037	18.972	97	78	65.3427	58.5801	31	33.1	24.9856	21.8673	24.7	25.7	19.7162	17.3966
1986	9	5	34.4	24.4	10	26.2	32.4	28.2	28.8	25	26.6	19.4825	17.5095	91	64	62.3179	59.2931	30.9	31	23.7929	22.2701	24.6	24.6	18.8088	17.702
1986	9	6	34.6	24	10.6	26.4	31.8	28.2	28.6	17.2795	20.06	19.5581	18.1134	66.2796	53.6216	63.1772	58.4382	21.2038	23.9235	24.0438	21.9738	17.0525	18.8604	18.9394	17.464
1986	9	7	35.2	17.0223	18.1777	27.2	33	28	29	25.6	28.4	19.5375	19.2831	88	71	64.4146	63.3147	31.7	35.6	24.116	23.4938	25	27	18.9875	18.6438
1986	9	8	34.6	25	9.6	26.6	29	27.2	27.5	17.9821	26.2	20.3349	18.9401	69.8633	80	63.2116	62.0928	22.0128	32.1	23.8032	23.0276	17.7514	25.3	18.8191	18.305
1986	9	9	35.2	24.6	10.6	25.8	33.2	29.6	29.5	23.8	27	19.5787	19.0252	85	62	63.1772	61.7025	28.1	31.5	24.0541	23.1305	23	24.9	18.936	18.3546
1986	9	10	33	16.8824	16.1176	19.7094	30	30.6	20.2593	18.9738	28	19.5031	19.2075	73.2828	86	63.9678	62.8678	23.1088	36.5	24.0197	23.3082	18.6851	27.4	18.936	18.5407
1986	9	11	34.6	25.2	9.4	26.8	31.4	28.2	28.6	24.8	27.4	19.4138	19.1628	85	74	63.7959	63.1428	30	33.8	23.8032	23.2463	24.1	26.1	18.8157	18.5029
1986	9	12	33	25	8	25.6	32.6	28	28.5	24	20.9124	19.3794	19.1766	88	53.5184	62.146	61.0117	28.8	24.5937	23.5866	23.0401	23.4	19.4619	18.6747	18.386
1986	9	13	31.8	23.2	8.6	25	29.4	26.8	27	24.4	26.4	24.8	25.2	95	79	85	86	30.1	32.4	30	30.8	24.2	25.4	24.1	24.5
1986	9	14	32.2	23	9.2	25.4	30	29	28.4	24.6	25.8	28.5	26.3	94	72	96	87	30.4	30.4	38.6	33.1	24.3	24.3	28.4	25.7
1986	9	15	34.2	24.2	10	19.0013	31.8	28.6	19.2281	18.2245	26.8	20.4621	18.3826	69.5362	68	67.2676	60.0149	22.1842	31.9	25.319	22.387	17.9254	25.1	19.8881	17.7501
1986	9	16	35.2	24.4	10.8	25.6	35	32	31.1	25	34	30	29.7	95	93	86	92	31.3	52.5	41.1	41.6	24.8	33.8	29.4	29.3
1986	9	17	35	24.8	10.2	19.0494	32	28.2	19.266	18.0105	27.6	18.5201	17.205	68.4795	72	60.7711	55.6706	21.9738	34	22.7514	20.9235	17.7195	26.2	17.9632	16.6018
1986	9	18	32	24.4	7.6	19.6337	22.2255	19.8709	19.974	18.8157	19.7644	19.1938	18.1248	72.5953	54.0684	63.5209	59.6024	22.7617	23.4079	23.3632	21.8336	18.496	18.5991	18.5854	17.4751
1986	9	19	34.2	24.2	10	27	33	28.6	29.3	26.4	27.4	19.345	17.9182	95	65	64.7927	58.722	34	32.8	23.8066	21.658	26.2	25.6	18.8157	17.2866
1986	9	20	33	24	9	24.6	31.8	28.2	28.2	24	27	19.4	17.0099	95	69	65.4802	57.7286	29.4	32.4	23.9922	20.7674	23.8	25.4	18.9154	16.5202
1986	9	21	31	22.2	8.8	25.4	29	19.9912	20.0187	24.4	26.6	20.3487	19.156	92	83	67.3707	63.2459	29.9	33.2	25.099	23.2738	24	25.8	19.7781	18.5201
1986	9	22	34	23.8	10.2	24.4	32.6	28	28.3	24	29	27	26.7	97	77	93	89	29.6	37.6	35	34.1	23.9	27.9	26.7	26.2
1986	9	23	32.6	24.2	8.4	19.7644	31.6	27.6	18.8982	19.1113	28.2	17.5164	17.4133	73.9015	77	58.8806	58.365	23.4251	36	21.5621	21.3008	18.8638	27.2	17.0455	16.9045
1986	9	24	32.6	23.8	8.8	25	30	27.2	27.4	24.2	27.6	18.6644	18.3619	94	83	62.9022	62.3179	29.7	35.3	23.2188	22.5864	23.9	26.8	18.2176	17.8635
1986	9	25	32.4	23.2	9.2	26.2	28.2	26	26.6	25.2	24.8	24	24.7	92	76	85	84	31.4	29	28.5	29.6	24.8	23.6	23.2	23.9
1986	9	26	31	25	6	19.8262	30.2	27	20.1425	19.1181	19.9981	17.647	17.4717	73.489	56.3026	58.3306	57.9869	23.3735	24.1641	21.6995	21.3249	18.8604	18.9841	17.1245	16.9217
1986	9	27	31.6	24.4	7.2	19.451	30.6	26.6	19.8129	17.9111	26.8	19.5994	18.0176	69.1891	74	64.4146	59.0414	21.8496	32.7	24.2741	21.8815	17.6521	25.5	19.0322	17.3895
1986	9	28	33.2	23	10.2	24	31.2	19.785	18.603	22.8	19.84	19.29	16.9921	90	55.4777	65.1365	56.7706	26.9	23.7344	23.7241	20.6113	22.3	18.7847	18.771	16.4528
1986	9	29	33.6	22.8	10.8	19.8331	31.8	20.0875	20.17	19.2488	20.0325	19.4	19.2556	74.4859	56.0964	64.174	63.899	23.7035	24.2053	23.8547	23.5351	19.0357	19.015	18.8363	18.661
1986	9	30	34	15.8968	18.1032	26.6	32	29	29.1	25.2	19.8056	18.5407	16.9673	89	55.9245	60.943	56.2738	31.1	23.731	22.7823	20.5509	24.7	18.7779	17.9838	16.4067
1986	10	1	33.2	24	9.2	25.2	32.6	27.2	28	24.6	27.8	17.4357	16.2825	95	69	57.764	54.074	30.5	34.2	21.5657	19.9478	24.4	26.3	16.9708	15.7929
1986	10	2	30	22.8	7.2	24	28.6	26.6	26.5	23.8	25.2	24.6	24.5	98	76	85	87	29.3	29.8	29.6	29.6	23.7	24	23.9	23.9
1986	10	3	29.6	23	6.6	24.2	27	25.6	25.6	23.2	24.6	24	23.9	92	82	88	87	27.8	29.3	28.8	28.6	22.8	23.7	23.4	23.3
1986	10	4	31.6	23	8.6	24	29.2	27	26.8	23.4	25.6	18.1169	16.9957	95	75	59.68	55.919	28.4	30.4	22.1512	20.5545	23.2	24.3	17.5563	16.4102
1986	10	5	31.2	23.2	8	24.8	29.8	27	27.1	24	26	17.3576	16.1441	94	74	55.919	52.5482	29.3	31.1	21.2641	19.4936	23.7	24.7	16.7792	15.5374
1986	10	6	33	24.2	8.8	24.6	31.8	28.2	28.2	24	26.6	16.2931	16.1015	95	67	52.2999	52.8321	29.4	31.4	19.7491	19.4475	23.8	24.8	15.7042	15.5232
1986	10	7	32.8	24	8.8	25.6	30	28.2	28	25	27	19.0394	17.9076	95	79	62.0573	58.5092	31.3	33.6	23.2156	21.6012	24.8	26	18.4008	17.2512
1986	10	8	33.2	24.6	8.6	25.4	31.6	29	28.8	18.0814	17.6698	17.3292	16.1973	68.5504	50.3484	54.6771	53.7546	22.0944	21.218	20.3735	19.742	17.7976	16.7651	16.0306	15.6829
1986	10	9	34	24	10	25.8	32	28.6	28.8	24.6	27.2	18.1666	17.1092	91	69	59.8929	56.806	30.1	32.9	22.2576	20.8703	24.2	25.6	17.6095	16.5806
1986	10	10	32.8	24.4	8.4	24.6	31.2	27.6	27.8	24	27	18.0424	17.0134	95	72	56.3448	56.877	29.4	32.8	20.9767	20.6609	23.8	25.6	16.6338	16.4706
1986	10	11	30.2	23	7.2	24.2	29	26.6	26.6	23.6	27	18.1879	16.9673	95	86	60.709	57.7995	28.7	34.3	22.4031	20.6929	23.4	26.4	17.6911	16.4883
1986	10	12	33	23.6	9.4	24	30	28.6	27.8	23.6	18.4291	17.0737	16.9105	97	53.0095	56.8415	57.1609	28.8	22.0305	20.8171	20.5226	23.4	17.4889	16.5557	16.396
1986	10	13	30	24.2	5.8	25.2	28.6	26.2	26.6	25	25.8	17.1873	16.1512	98	80	56.2028	53.7191	31.5	31.3	20.9554	19.6497	24.9	24.8	16.6338	15.6474
1986	10	14	29	24.4	4.6	17.904	28.4	26.6	18.8088	17.2724	24.2	24	17.1199	65.9958	71	81	56.0609	21.1861	27.4	28.1	20.778	17.0276	22.6	23	16.538
1986	10	15	29	23.2	5.8	23.8	28.6	26.8	26.5	23.6	24.8	24.6	24.3	98	74	84	85	29	28.8	29.5	29.1	23.5	23.4	23.8	23.6
1986	10	16	29.2	23	6.2	24.4	28.6	26.4	26.5	24	26	17.0454	15.9987	97	81	56.4512	52.6192	29.6	31.9	20.7	19.231	23.9	25.1	16.4989	15.4203
1986	10	17	31.2	23	8.2	23.8	29	27	26.7	23.2	26.2	16.4422	16.2044	95	80	50.8806	49.8871	28	32.1	19.1104	18.5498	23	25.3	15.069	14.771
1986	10	18	32.6	24.6	8	25	30	27.4	27.5	24.2	26.6	18.2659	17.1092	94	77	60.3187	56.4157	29.7	32.5	22.4847	20.81	23.9	25.5	17.7373	16.5415
1986	10	19	32	23.2	8.8	24	31.2	25.4	26.5	23.2	18.6065	24	16.169	94	52.2999	89	56.6286	27.9	22.2718	28.9	20.7	22.9	17.6237	23.5	16.4812
1986	10	20	30	23.4	6.6	24.2	29.6	26.8	26.9	23.6	26	19.0714	18.0105	95	75	63.654	56.4512	28.7	31.2	23.464	20.8277	23.4	24.8	18.5391	16.5522
1986	10	21	30	23.2	6.8	24	28.2	26.6	26.4	23.4	25	24.6	24.3	95	77	85	86	28.4	29.5	29.6	29.2	23.2	23.8	23.9	23.6
1986	10	22	32.8	23.4	9.4	24.4	31.6	28.2	28.1	24	17.8189	17.3789	15.3032	97	47.9356	58.0834	47.8292	29.6	20.3026	21.516	17.5066	23.9	16.0093	16.9318	13.9159
1986	10	23	32.6	24.8	7.8	18.5853	31.4	28	18.7201	18.0176	27	18.3369	17.1518	70.0052	71	61.3477	54.003	22.1086	32.7	22.7366	19.8697	17.8153	25.6	17.8792	15.7574
1986	10	24	32.6	23	9.6	18.7627	31	28.6	15.7113	18.1098	16.7402	15.3422	14.3559	69.3665	42.6134	47.6163	46.8002	22.2186	18.6278	17.6379	17.3434	17.865	14.8029	13.9904	13.8307
1986	10	25	32.8	24	8.8	25.2	28.6	25.6	26.3	24.6	18.642	17.9608	16.9886	95	51.1999	58.4737	57.6576	30.5	21.3706	21.0051	20.7106	24.4	16.8538	16.6728	16.4918
1986	10	26	33.2	24.2	9	25	30.2	29	28.3	24.4	26.8	18.2659	17.1731	95	77	61.2412	57.0899	30.1	33	22.616	21.0228	24.2	25.7	17.8011	16.6622
1986	10	27	33.6	23.8	9.8	18.8194	30	28	19.5858	18.1595	26.6	18.2304	18.0601	69.402	77	62.3057	60.638	22.2931	32.5	22.6585	22.1334	17.9111	25.5	17.8331	17.5456
1986	10	28	33.8	23.8	10	24	32	28.6	28.3	23.6	19.7987	19.2168	18.0637	97	53.1514	63.654	59.9994	28.8	22.8182	23.7336	22.0979	23.4	17.9076	18.6882	17.5173
1986	10	29	32.2	23.4	8.8	18.5214	30	28.2	17.4605	17.9679	27.2	18.1737	15.2926	70.1471	81	61.9154	51.5548	22.027	34.2	22.4811	18.713	17.7514	26.3	17.7443	14.8561
1986	10	30	31.6	23.2	8.4	24	29.8	27	27	23.4	26.6	19.2949	18.9294	95	78	64.6475	60.4606	28.4	32.7	23.9856	22.0979	23.2	25.5	18.8194	17.5173
1986	10	31	33.2	23.6	9.6	18.4504	31.4	28.6	17.606	17.8331	18.7059	18.2801	17.0702	66.0667	50.7032	61.9154	57.4447	21.7325	21.3777	22.6869	20.7993	17.5953	16.8538	17.8508	16.5344
1986	11	1	33.2	16.9357	16.2643	24.4	31	28.6	28.1	23.4	20.1012	18.4719	18.0424	92	53.8278	61.1148	57.8838	28.1	23.1707	22.6792	21.3868	23	18.2038	17.9289	16.9595
1986	11	2	34	23	11	18.905	32	27.8	19.9293	18.2588	19.9362	19.3519	19.1766	70.533	53.3466	64.8958	60.7367	22.3423	22.7926	23.841	22.2529	18.0251	17.9873	18.826	17.6986
1986	11	3	34.2	23.4	10.8	24.2	32.4	29.2	28.8	24	19.8744	19.4894	18.3001	98	55.4089	65.3083	58.8462	29.7	22.9129	24.1469	21.2699	23.9	18.0526	18.9875	16.8942
1986	11	4	32.2	23.8	8.4	19.125	31.6	27	20.1356	18.4032	19.18	18.6301	18.4479	70.0861	50.3905	61.871	57.4713	22.5623	22.0192	23.0435	21.4314	18.1385	17.3101	18.1282	16.9939
1986	11	5	33.2	24.4	8.8	26	31.8	29.2	29	24.6	18.9463	19.3106	18.0247	89	51.9029	63.4522	58.6511	30	22.5829	23.6175	21.8638	24.1	17.8842	18.7022	17.4037
1986	11	6	32.8	23	9.8	18.9738	32	27.2	19.0494	17.3789	27.8	18.6438	17.2192	63.2116	73	59.4649	55.0996	21.1977	34.6	22.1464	20.3899	17.1142	26.5	17.3617	16.1483
1986	11	7	32.4	23.2	9.2	25.2	30.6	28.8	28.4	24.8	19.9775	17.6539	16.137	97	54.2403	58.0557	57.1254	31	22.9954	21.6824	20.7532	24.7	18.0904	17.128	16.5309
1986	11	8	30.4	24.8	5.6	17.5634	28.2	26.6	19.4936	17.017	19.1663	18.4651	16.1583	66.6344	55.6496	62.146	54.7126	20.7922	23.4457	22.7548	19.7632	16.8183	18.3448	17.9804	15.6971
1986	11	9	31.8	23.8	8	25.4	30	27.6	27.6	24.6	26.8	17.5301	16.9673	94	78	57.2995	56.5577	30.4	33.1	21.3833	20.5651	24.3	25.7	16.963	16.4138
1986	11	10	31.6	23.2	8.4	19.0975	30	26.4	20.1837	18.4032	26.2	17.6195	16.5574	70.0861	74	57.6088	54.2403	22.5829	31.5	21.5586	20.0943	18.1488	24.9	17.0558	15.9937
1986	11	11	32.8	23	9.8	25.4	31.2	27.4	27.9	24.4	17.3308	17.7501	15.729	92	46.4033	58.7087	52.1435	29.9	19.8194	21.9333	19.1903	24	15.5674	17.2655	15.2375
1986	11	12	32.8	25	7.8	18.6491	31.6	26.2	19.7845	17.9466	26.6	24.8	17.0276	69.0117	68	89	55.7416	21.9099	31.5	30.4	20.6077	17.6876	24.9	24.3	16.428
1986	11	13	33.6	23	10.6	25	32	21.2424	20.2043	24.6	19.0838	18.5269	18.2932	97	50.1843	59.8774	56.6807	30.6	21.7374	22.6379	21.0499	24.5	17.1555	17.9151	16.7842
1986	11	14	32.8	23.6	9.2	18.96	30.6	27.8	20.0909	18.2382	19.07	17.5782	17.4098	69.983	50.3561	58.09	54.6184	22.2529	21.7202	21.5414	20.0256	17.9701	17.152	17.0627	15.9627
1986	11	15	31.2	24.6	6.6	26.2	29.6	27.4	27.6	18.1213	17.9701	18.4582	16.5024	67.5425	48.6031	62.2835	55.2027	22.1292	20.3487	22.7582	19.9362	17.8979	16.1174	17.9907	15.8974
1986	11	16	32.8	24.2	8.6	18.5356	31.6	28.6	19.7313	17.1163	28.6	18.3345	15.179	62.7669	80	60.1524	49.7097	20.959	37.1	22.3148	18.1772	16.8963	27.7	17.7329	14.5652
1986	11	17	25.9729	17.6416	8.33132	19.6355	23.236	21.0843	19.8058	19.0181	20.8849	19.3519	18.9578	73.234	54.2059	60.0493	55.7061	23.4072	23.8066	22.6173	20.7567	18.8017	18.7985	17.8945	16.5202
1986	11	18	32.8	24	8.8	19.7506	31.8	27.8	19.0357	18.9669	27.6	15.784	15.5846	72.9047	73	51.1123	51.7654	23.0607	34.1	19.2178	18.9154	18.6747	26.3	15.2581	15.0862
1986	11	19	32	24.2	7.8	25.4	30.6	22.0673	20.1631	24.8	27.2	19.5925	18.3207	95	77	64.9646	54.7902	30.9	33.8	24.2981	20.1837	24.6	26.1	19.0907	16.0315
1986	11	20	33	24	9	18.7627	30	27.6	19.8768	18.0388	26.4	19.3863	17.0666	68.8343	75	63.0397	55.2094	22.0412	32	23.7172	20.6219	17.7692	25.2	18.7675	16.4457
1986	11	21	32.2	24.4	7.8	25.4	32	28.6	28.6	24.2	27.4	18.4444	17.372	91	70	62.6616	57.815	29.4	33.4	22.7995	21.1049	23.8	25.9	17.9838	16.8152
1986	11	22	33	24.2	8.8	25.4	31	28.6	28.4	24.2	27.8	18.252	18.3001	91	78	60.8742	60.9086	29.4	35.2	22.2186	22.2976	23.8	26.8	17.6814	17.7295
1986	11	23	33.8	23.6	10.2	24.4	31.6	29.2	28.6	23.8	18.9188	16.4989	16.0022	95	48.1219	53.5184	48.6453	29.1	21.2561	19.9809	18.014	23.6	16.8874	15.8665	14.441
1986	11	24	32.8	23.8	9	24.2	31.2	28.6	28.2	24	27.4	19.1525	17.2173	98	75	59.4993	55.9589	29.7	34	22.1567	20.634	23.9	26.2	17.6573	16.5471
1986	11	25	33.6	22.6	11	24.2	32	28.2	28.2	23	19.8881	19.4275	18.8691	90	53.106	64.5521	59.1478	27.3	22.7101	23.9475	21.7538	22.5	17.9598	18.8947	17.3434
1986	11	26	33.2	23.4	9.8	19.6475	31.6	28	20.9468	18.1832	27.2	17.6264	17.3858	70.6017	71	58.9493	57.815	22.2186	33.1	21.7477	21.1565	17.9426	25.8	17.1589	16.8324
1986	11	27	34.2	22.6	11.6	24.4	32.6	29	28.8	23.4	18.8157	17.4098	16.8857	92	48.9469	56.7839	55.3513	28.1	21.1943	21.1049	20.2777	23	16.8495	16.8255	16.2541
1986	11	28	33	24.2	8.8	19.95	31.6	27.8	20.3246	19.015	18.111	17.5026	15.5674	71.8391	45.0971	56.9557	49.7031	23.0435	20.2353	21.3318	18.6507	18.661	16.0624	16.9183	14.9281
1986	11	29	32.6	23.8	8.8	24.2	30.8	27.8	27.6	23.6	18.8019	19.2144	17.8224	95	46.8157	62.146	53.8256	28.7	20.7818	23.2876	20.1181	23.4	16.6296	18.5338	16.1654
1986	11	30	33.4	23.8	9.6	20.005	32	28.6	20.0116	19.0288	27.6	19.3244	17.9572	71.5298	72	62.9022	54.1804	23.0641	34	23.5901	20.4197	18.6541	26.2	18.7057	16.3251
1986	12	1	32.4	22	10.4	24	30.6	27.8	27.5	22.6	27.2	25.8	25.2	89	77	85	84	26.5	33.8	31.9	30.7	22	26.1	25.1	24.4
1986	12	2	32.8	23.2	9.6	25	31.4	28.2	28.2	24	28.6	27	26.5	92	81	91	88	29.2	37.3	34.8	33.8	23.6	27.8	26.6	26
1986	12	3	33	22.4	10.6	24	31.2	28.6	28.1	23.2	27	26	25.4	94	72	81	82	27.9	32.8	31.9	30.9	22.9	25.6	25.1	24.5
1986	12	4	34.2	23.6	10.6	24.6	32	29	28.6	23.8	28	26.6	26.1	94	74	83	83	28.9	35.1	33.2	32.4	23.5	26.8	25.8	25.4
1986	12	5	34.8	24.6	10.2	25.2	32.2	29.2	29	23.8	28.2	27.4	26.5	89	74	87	83	28.5	35.6	35.3	33.1	23.3	27	26.8	25.7
1986	12	6	32.4	24	8.4	20.3762	30.6	28	21.1255	19.5375	27.2	26.6	18.9085	75.9295	77	90	61.2867	23.6038	33.8	33.9	22.6001	19.2075	26.1	26.1	18.1488
1986	12	7	31.8	23.6	8.2	25	30	27.2	27.4	24.4	26.8	25.8	25.7	95	78	90	88	30.1	33.1	32.3	31.8	24.2	25.7	25.3	25.1
1986	12	8	31.2	24.2	7	20.6924	29.8	27.6	21.0796	19.7025	26.8	25.6	17.8366	74.864	79	85	56.0254	23.7894	33.2	31.5	21.2215	19.3209	25.8	24.9	17.0383
1986	12	9	33.2	22.4	10.8	23.2	31.8	29	28.3	22	28	26.8	25.6	90	75	84	83	25.6	35.3	33.8	31.5	21.5	26.8	26.1	24.8
1986	12	10	34.6	23	11.6	20.6306	32	29.2	21.1009	19.4963	28.2	27	17.755	70.3611	75	84	57.835	23.3185	35.7	34.2	21.9028	19.0391	27	26.3	17.6698
1986	12	11	33.4	22.2	11.2	23	31.8	28.6	28	22.2	27.8	27	25.7	93	74	88	85	26.2	34.7	34.6	31.8	21.9	26.5	26.5	25
1986	12	12	33.8	22.2	11.6	20.6443	32.2	28.6	20.0507	19.5856	27.6	26.8	18.7059	74.2796	70	87	56.0254	23.5419	33.9	34	21.1648	19.1731	26.1	26.2	16.985
1986	12	13	34.2	21.4	12.8	23	32.6	29	28.4	21.6	28.2	27	25.6	89	72	86	82	24.9	35.3	34.3	31.5	21	26.8	26.4	24.7
1986	12	14	35	21.8	13.2	19.5581	33.2	29	20.3349	18.4994	27	26	18.8191	70.7736	62	79	56.3714	22.0536	31.5	31.6	21.1255	18.0698	24.9	25	17.0695
1986	12	15	34.6	21.8	12.8	25.2	33	28.2	28.7	21.8	27.4	27	25.4	74	65	91	77	23.8	32.8	34.8	30.5	20.3	25.6	26.6	24.2
1986	12	16	34	23	11	20.1356	33.4	28.6	19.9336	19.2419	27.2	26	18.5498	75.4827	62	81	56.2028	23.0607	31.9	31.9	20.8277	18.8982	25.1	25.1	16.8112
1986	12	17	34.8	20.8	14	22.2	32.6	29.2	28.3	21	27.6	26.4	25	90	68	80	80	24.1	33.6	32.5	30.1	20.5	26	25.5	24
1986	12	18	35	21.6	13.4	19.9293	33.4	28.8	21.019	19.07	27.4	26.2	18.74	75.6889	63	82	60.5992	22.796	32.5	32.3	22.2358	18.7229	25.4	25.3	17.9254
1986	12	19	34.6	20.8	13.8	22.2	33	28.6	28.1	21.6	27.2	26.2	25	95	64	83	81	25.4	32.2	32.4	30	21.3	25.3	25.4	24
1986	12	20	35	22.2	12.8	20.2043	32.8	28.2	21.098	19.3038	27.8	27	20.4965	75.4483	68	91	62.5585	23.1845	34	34.8	23.1741	18.9497	26.2	26.6	18.6954
1986	12	21	35.2	22.4	12.8	23	33.2	28.6	28.4	22.8	28	26.8	25.9	98	68	87	84	27.6	34.3	34	32	22.7	26.4	26.2	25.1
1986	12	22	35	21.4	13.6	20.28	33.8	29.2	21.184	19.2006	27.4	27	19.4756	74.0734	61	84	60.4618	22.8854	32.2	34.2	22.6929	18.7744	25.3	26.3	18.4307
1986	12	23	33.8	22.8	11	24.4	32	28.6	28.4	23.6	29	27	26.5	94	80	88	87	28.6	38	34.6	33.7	23.3	28.1	26.5	26
1986	12	24	34	24	10	24.8	32.2	28.6	28.5	23.8	28.4	27.2	26.5	92	75	90	86	28.8	36.1	35.1	33.4	23.4	27.2	26.8	25.8
1986	12	25	33	21.6	11.4	24.2	31.8	28.6	28.3	23.6	28.2	26.8	26.2	95	76	87	86	28.7	35.8	34	32.9	23.4	27.1	26.2	25.6
1986	12	26	35	21.4	13.6	24	33	28.6	28.5	21.6	27.8	26.8	25.4	81	67	87	79	24.2	33.9	34	30.7	20.6	26.1	26.2	24.3
1986	12	27	34.8	20	14.8	23.6	31.8	27.6	27.6	22.4	26.6	25.4	24.8	90	67	84	80	26.3	31.4	31	29.5	21.9	24.8	24.6	23.8
1986	12	28	34.6	23	11.6	24.8	32.2	28.2	28.4	24	27.2	26.6	25.9	94	68	88	83	29.3	32.7	33.7	31.9	23.7	25.6	26.1	25.1
1986	12	29	34	22.2	11.8	20.3074	32	27.8	20.4621	19.2006	26.6	25.8	17.9289	73.764	66	85	52.281	22.8682	31.2	31.9	19.8744	18.7641	24.8	25.1	16.0933
1986	12	30	34.2	22.4	11.8	25	32.8	28.6	28.8	24.2	26.8	26	25.7	94	63	81	79	29.7	31.2	31.9	30.9	23.9	24.8	25.1	24.6
1986	12	31	35	23	12	24.6	33	28	28.4	23.2	27.2	26.4	25.6	89	64	88	80	27.5	32.2	33.3	31	22.7	25.3	25.9	24.6

## Sheet: 1986
						Temperature				Temperature				Relative Humidity				Pressure				Dew temperature
Year	Month	Day	Maximum	Minimum	Max-Min	1899-12-31 07:00:00	1899-12-31 13:00:00	1899-12-31 19:00:00	Average	1899-12-31 01:00:00	1899-12-31 13:00:00	1899-12-31 19:00:00	Average	1899-12-31 01:00:00	1899-12-31 13:00:00	1899-12-31 19:00:00	Average	1899-12-31 07:00:00	1899-12-31 13:00:00	1899-12-31 19:00:00	Average	1899-12-31 07:00:00	1899-12-31 13:00:00	1899-12-31 19:00:00	Average		Month	Taverage	Hraverage
1987	1	1	34.6	23	11.6	24.2	32.4	28.6	28.5	23.2	26	25.6	24.9	92	60	79	77	27.8	29.3	30.8	29.3	22.8	23.7	24.5	23.7		January	27.9647	75.8196
1987	1	2	34.2	23.6	10.6	24	32.6	27.8	28	23	26.8	25.6	25.1	92	64	84	80	27.4	31.4	31.3	30	22.6	24.8	24.8	24.1		February	28.775	76.1071
1987	1	3	35.2	21.4	13.8	23.8	33.2	28.6	28.5	23	26	25.2	24.7	93	57	76	75	27.5	28.8	29.8	28.7	22.7	23.4	24	23.4		March	28.4129	77.3548
1987	1	4	34.4	23	11.4	24	33	28	28.3	23.2	26	25.6	24.9	94	58	83	78	27.9	29	31.2	29.4	22.9	23.5	24.8	23.7		April	28.2933	78.2667
1987	1	5	34.2	24	10.2	24.8	32.4	27.8	28.2	24.2	26.2	25.6	25.3	95	61	84	80	29.8	29.9	31.3	30.3	24	24	24.8	24.3		May	27.9226	79.0645
1987	1	6	32.6	24	8.6	25	29.8	26.8	27.1	24.2	25.2	24.8	24.7	94	69	85	83	29.7	29	30	29.5	23.9	23.5	24.1	23.8		June	28.0242	76.2374
1987	1	7	30.2	22.2	8	24	28.8	27	26.7	23.6	24.2	24	23.9	97	69	78	81	28.8	27.1	27.8	27.9	23.4	22.4	22.9	22.9		July	28.7194	76.7419
1987	1	8	33	22	11	23.8	30	27.6	27.3	22.6	24.8	24.2	23.9	90	66	76	77	26.6	27.8	27.9	27.5	22.1	22.9	22.9	22.6		August	28.179	76.5071
1987	1	9	35	22.4	12.6	24.2	32.8	28.2	28.4	23.2	26.8	26	25.3	92	63	84	80	27.8	31.2	32.1	30.4	22.8	24.8	25.3	24.3		September	27.8033	82.3
1987	1	10	36.4	23	13.4	24.4	34.2	28.2	28.8	23.6	27	26.2	25.6	94	57	85	79	28.6	30.9	32.7	30.7	23.3	24.6	25.5	24.5		October	27.1289	84.6921
1987	1	11	35.2	21.4	13.8	24	33	28.4	28.5	23.2	26.6	25	24.9	94	61	76	77	27.9	30.6	29.4	29.3	22.9	24.4	23.8	23.7		November	27.4253	78.8904
1987	1	12	35.4	21.8	13.6	24.2	33.8	28.2	28.6	23.6	26.8	25.6	25.3	95	58	81	78	28.7	30.6	31.1	30.1	23.4	24.4	24.7	24.2		December	27.297	79.3775
1987	1	13	36	21.6	14.4	23.8	34.2	28.6	28.8	23	27.6	25.8	25.5	93	61	80	78	27.5	32.5	31.3	30.5	22.7	25.5	24.8	24.3
1987	1	14	37	21	16	23.8	35.2	29.2	29.4	22.8	27	26	25.3	92	53	78	74	27.1	30.2	31.5	29.6	22.4	24.2	24.9	23.8
1987	1	15	36.2	21	15.2	23.8	35	29	29.2	23	27.2	26.4	25.5	93	55	82	77	27.5	30.9	32.7	30.4	22.7	24.6	25.5	24.3
1987	1	16	38.2	22.4	15.8	24	36	28.8	29.4	23.2	26.6	25	24.9	94	48	74	72	27.9	28.6	29.1	28.5	22.9	23.3	23.6	23.3
1987	1	17	36	21.4	14.6	23.2	34.6	28.6	28.8	21.6	27.2	25	24.6	87	57	75	73	24.7	31.1	29.3	28.4	20.9	24.7	23.7	23.1
1987	1	18	36.2	22.2	14	23.8	35	28.8	29.1	23	27.4	26	25.5	93	56	80	77	27.5	31.4	31.7	30.2	22.7	24.9	25	24.2
1987	1	19	36	22.4	13.6	23.4	34.6	29.4	29.2	23	27.4	26.8	25.7	97	58	82	79	27.8	31.7	33.5	31	22.8	25	25.9	24.6
1987	1	20	37.2	22.6	14.6	23.8	35.2	29.6	29.5	23	26.6	24	24.5	93	51	63	69	27.5	29.1	26.1	27.6	22.7	23.6	21.8	22.7
1987	1	21	36.4	22.8	13.6	24.8	34.6	28.6	29.1	24	26.8	25.2	25.3	94	55	76	75	29.3	30	29.8	29.7	23.7	24.1	24	23.9
1987	1	22	34.6	23.2	11.4	24	32	28.6	28.3	23.6	25.2	24.6	24.5	97	58	72	76	28.8	27.5	28.3	28.2	23.4	22.7	23.1	23.1
1987	1	23	33.2	21.2	12	24.6	31.6	28.2	28.2	23.6	26	25	24.9	92	64	77	78	28.5	29.9	29.5	29.3	23.2	24	23.8	23.7
1987	1	24	34.6	22.6	12	23	32.4	28.6	28.2	22.8	26.6	25	24.8	98	64	75	79	27.6	31	29.3	29.3	22.7	24.6	23.7	23.7
1987	1	25	35	22.8	12.2	24.2	32.8	28.6	28.5	23	26	25.6	24.9	90	59	79	76	27.3	29.1	30.8	29.1	22.5	23.6	24.5	23.6
1987	1	26	35.2	23	12.2	24.8	31.8	27.8	28	24	25.2	24.6	24.6	94	59	77	77	29.3	27.7	28.8	28.6	23.7	22.8	23.4	23.3
1987	1	27	35	22.6	12.4	23	32.6	27.8	27.8	22.6	26.4	24.2	24.4	97	62	74	78	27.1	30.3	27.8	28.4	22.4	24.3	22.8	23.2
1987	1	28	36	22.8	13.2	23.2	34.6	29	29	23	27.2	26.4	25.5	98	57	82	79	27.9	31.1	32.7	30.6	22.9	24.7	25.5	24.4
1987	1	29	36.6	22	14.6	23.8	33.2	28.6	28.5	23	27	25	25	93	62	75	77	27.5	31.5	29.3	29.4	22.7	24.9	23.7	23.8
1987	1	30	29.8755	18.96	10.9155	21.1049	25.5321	21.5174	20.6237	19.8812	22.3011	20.2525	19.9706	79.4012	44.3409	59.0868	56.2683	23.2394	23.102	23.1535	21.5414	19.3519	18.8225	18.881	17.7089
1987	1	31	28.1926	17.9615	10.2311	20.1997	24.0423	21.2961	20.3806	18.9898	21.0832	19.0536	18.8372	75.4339	41.407	54.5352	55.1384	22.1618	21.587	21.5728	21.1364	18.4717	17.6982	17.6876	17.425
1987	2	1	36.8	23	13.8	24	34.2	28.8	29	23.2	26.6	26	25.3	94	55	80	76	27.9	29.8	31.7	29.8	22.9	24	25	24
1987	2	2	37.2	23.2	14	24.2	34	29	29	23.6	26.8	25.2	25.2	95	57	74	75	28.7	30.4	29.5	29.6	23.4	24.3	23.8	23.8
1987	2	3	37.2	23	14.2	24.4	34.6	29.2	29.4	23.8	26.8	25.8	25.5	95	55	76	75	29.1	30	30.9	30	23.6	24.1	24.6	24.1
1987	2	4	37.2	24	13.2	24.6	34.8	29.4	29.5	24.2	26.2	25.6	25.3	97	51	74	74	29.9	28.3	30.3	29.5	24.1	23.1	24.3	23.8
1987	2	5	36.8	24.2	12.6	25	33.8	28.8	29.1	24.4	26.8	25.2	25.5	95	58	75	76	30.1	30.6	29.7	30.1	24.2	24.4	23.9	24.2
1987	2	6	36	23.6	12.4	24.2	33.2	28.6	28.7	23.8	26.6	25.4	25.3	97	60	77	78	29.2	30.4	30.3	30	23.6	24.3	24.3	24.1
1987	2	7	35	23.2	11.8	24.6	32.2	28	28.2	24	26	25	25	95	61	79	78	29.4	29.5	29.7	29.5	23.8	23.8	23.9	23.8
1987	2	8	33	22.8	10.2	23.8	31.6	27.8	27.8	23	25.6	24	24.2	93	62	73	76	27.5	28.8	27.3	27.9	22.7	23.4	22.5	22.9
1987	2	9	35.4	24	11.4	25	33	27.8	28.4	24.2	27	26.2	25.8	94	63	88	82	29.7	31.7	32.9	31.4	23.9	25	25.7	24.9
1987	2	10	33	23.2	9.8	24.4	31	28.2	28	23.8	26.6	25.2	25.2	95	71	79	82	29.1	31.9	30	30.3	23.6	25.1	24.1	24.3
1987	2	11	34.6	23.6	11	24.6	32	28.6	28.5	23.8	25.4	24	24.4	94	59	68	74	28.9	28	26.8	27.9	23.5	23	22.2	22.9
1987	2	12	32.6	22.8	9.8	23.8	30.6	27.6	27.4	23.2	25.8	24.6	24.5	95	68	78	81	28	30	28.9	29	23	24.1	23.5	23.5
1987	2	13	35	23.6	11.4	24.8	31.8	27.8	28	24	26.2	25	25.1	94	64	80	79	29.3	30.3	29.8	29.8	23.7	24.3	24	24
1987	2	14	33.6	24	9.6	24.6	30.8	27.8	27.8	24.2	26.6	25.4	25.4	97	72	83	84	29.9	32	30.8	30.9	24.1	25.2	24.6	24.6
1987	2	15	34.2	23.8	10.4	25	31.4	28	28.1	23.8	25	24.6	24.5	91	60	76	75	28.7	27.4	28.7	28.2	23.3	22.6	23.3	23.1
1987	2	16	34.6	23.6	11	24.6	32.2	27.8	28.1	24	26.2	25	25.1	95	62	80	79	29.4	30	29.8	29.7	23.8	24.1	24	24
1987	2	17	36.4	23	13.4	25	33.2	28.6	28.9	23.8	27.4	26.2	25.8	91	64	83	79	28.7	32.6	32.4	31.2	23.3	25.5	25.4	24.7
1987	2	18	36	23.4	12.6	24.2	33	28.6	28.6	23.6	27	25.8	25.5	95	63	80	79	28.7	31.7	31.3	30.6	23.4	25	24.8	24.4
1987	2	19	37	23.8	13.2	25.4	34.6	28.8	29.4	24	26	25.8	25.3	89	51	79	73	28.9	27.9	31.2	29.3	23.5	22.9	24.8	23.7
1987	2	20	37.2	23.2	14	25.2	33.6	29	29.2	24	26.4	25.2	25.2	91	57	74	74	29	29.6	29.5	29.4	23.5	23.9	23.8	23.8
1987	2	21	37.2	22.8	14.4	24.2	34.6	28.8	29.1	22.6	26	25.8	24.8	87	51	79	72	26.3	27.9	31.2	28.5	22	22.9	24.8	23.2
1987	2	22	36.4	23.8	12.6	24.4	33.8	28.6	28.9	23	25.8	24.2	24.3	89	53	70	71	27.1	27.9	27.3	27.4	22.4	22.9	22.5	22.6
1987	2	23	36	23.2	12.8	25	33	29	29	24.4	25.6	24.2	24.7	95	55	67	73	30.1	27.9	27	28.3	24.2	22.9	22.4	23.1
1987	2	24	37.2	23.4	13.8	24.6	34.2	28.8	29.1	23.8	25.8	24.8	24.8	94	51	72	72	28.9	27.6	28.6	28.4	23.5	22.7	23.3	23.2
1987	2	25	36.6	23.2	13.4	24.2	34.6	29	29.2	23.8	26	25.6	25.1	97	51	76	75	29.2	27.9	30.6	29.2	23.6	22.9	24.4	23.6
1987	2	26	38	23.8	14.2	25.2	34.4	29.4	29.6	24	27	25.6	25.5	91	57	74	74	29	30.7	30.3	30	23.5	24.5	24.3	24.1
1987	2	27	38.4	23.4	15	24.8	34.8	30	29.9	23.8	26.6	25	25.1	92	53	67	71	28.8	29.4	28.3	28.8	23.4	23.7	23.2	23.4
1987	2	28	40.2	23.6	16.6	24.6	38	28.2	29.8	24	27.2	26	25.7	95	44	84	74	29.4	28.9	32.1	30.1	23.8	23.5	25.3	24.2
1987	3	1	40	24	16	25	35	28.6	29.3	24	26.8	25.6	25.5	92	53	79	75	29.2	29.8	30.8	29.9	23.6	24	24.5	24
1987	3	2	39.8	23.6	16.2	24.8	35.2	28.6	29.3	24	26.6	26	25.5	94	51	81	75	29.3	29.1	31.9	30.1	23.7	23.6	25.1	24.1
1987	3	3	38.8	23	15.8	25	34.6	29	29.4	24	26.2	25.6	25.3	92	52	76	73	29.2	28.4	30.6	29.4	23.6	23.2	24.4	23.7
1987	3	4	41	23.4	17.6	25.6	35	27.6	29	24.2	25.4	25	24.9	89	46	81	72	29.3	26.1	29.9	28.4	23.7	21.8	24.1	23.2
1987	3	5	33.6	22.6	11	25.2	31.2	27.8	28	24.8	26.8	24.8	25.5	97	71	78	82	31	32.3	29.3	30.9	24.7	25.3	23.7	24.6
1987	3	6	34.8	23.2	11.6	24.6	32.6	28.2	28.4	23.8	26.6	25	25.1	94	63	77	78	28.9	30.8	29.5	29.8	23.5	24.6	23.8	24
1987	3	7	33	24.8	8.2	25.2	31.2	27.6	27.9	24.4	25.8	24.6	24.9	94	65	78	79	30	29.6	28.9	29.5	24.1	23.9	23.5	23.8
1987	3	8	33.6	23	10.6	23.6	32	28	27.9	23.2	27	25.2	25.1	97	68	80	82	28.2	32.3	30.2	30.2	23	25.3	24.2	24.2
1987	3	9	32.6	23.4	9.2	24	30	27	27	23.6	25.8	24.6	24.7	97	72	82	84	28.8	30.4	29.3	29.5	23.4	24.3	23.7	23.8
1987	3	10	34	23	11	24.2	31.6	28.2	28.1	23.6	25.8	24.4	24.6	95	63	73	77	28.7	29.4	28	28.7	23.4	23.7	23	23.4
1987	3	11	35.2	23.2	12	24	33.6	27.8	28.3	22.6	27	25.8	25.1	89	60	85	78	26.5	31.3	31.9	29.9	22	24.8	25.1	24
1987	3	12	40	22.6	17.4	23.8	33.8	28.6	28.7	22.2	26	25	24.4	87	54	75	72	25.7	28.4	29.3	27.8	21.5	23.2	23.7	22.8
1987	3	13	34.6	23	11.6	24.2	31.2	28	27.9	23.2	24	25.6	24.3	92	55	83	77	27.8	25	31.2	28	22.8	21.1	24.8	22.9
1987	3	14	34.4	23.2	11.2	24	31.8	27.6	27.8	23.6	24.8	24	24.1	97	57	74	76	28.8	26.6	27.4	27.6	23.4	22.1	22.6	22.7
1987	3	15	34.6	23	11.6	24	32	27.8	27.9	23	26.6	25	24.9	92	66	80	79	27.4	31.2	29.8	29.5	22.6	24.8	24	23.8
1987	3	16	34.8	22.8	12	23.8	32.4	27.2	27.7	23	26.2	24.6	24.6	93	61	81	79	27.5	29.9	29.2	28.9	22.7	24	23.6	23.5
1987	3	17	35.2	23.2	12	25.2	33	27.8	28.5	24	26.8	25.2	25.3	91	62	81	78	29	31.1	30.3	30.1	23.5	24.7	24.3	24.2
1987	3	18	36	23	13	25	33.4	28	28.6	23.8	27	25	25.3	91	61	79	77	28.7	31.4	29.7	29.9	23.3	24.9	23.9	24
1987	3	19	37	23.6	13.4	25.8	34.2	28.6	29.3	24.6	27.2	25.6	25.8	91	58	79	76	30.1	31.4	30.8	30.8	24.2	24.9	24.5	24.5
1987	3	20	38.2	23.4	14.8	25.2	35	28.2	29.2	24.2	27	25.8	25.7	92	54	83	76	29.5	30.3	31.6	30.5	23.8	24.3	25	24.4
1987	3	21	36.2	23.8	12.4	26	33	27.4	28.5	25.2	26.6	24.8	25.5	94	61	81	79	31.5	30.6	29.6	30.5	24.9	24.4	23.9	24.4
1987	3	22	35.2	23.8	11.4	24.6	32.6	27.2	27.9	24	26.4	25.2	25.2	95	62	85	81	29.4	30.3	30.7	30.1	23.8	24.3	24.5	24.2
1987	3	23	36	23.6	12.4	25.6	34.6	28	29	25	27	26	26	95	56	85	79	31.3	30.6	32.3	31.4	24.8	24.4	25.3	24.8
1987	3	24	34	23.2	10.8	24.6	33	27.8	28.3	24	25.8	24.6	24.8	95	57	77	76	29.4	28.4	28.8	28.9	23.8	23.2	23.4	23.5
1987	3	25	37.6	23.8	13.8	24.6	33.8	27.6	28.4	23.8	26.4	24.8	25	94	56	80	76	28.9	29.5	29.4	29.3	23.5	23.8	23.8	23.7
1987	3	26	36	23.4	12.6	24.2	34.2	27.6	28.4	23.8	27.2	24.6	25.2	97	58	78	78	29.2	31.4	28.9	29.8	23.6	24.9	23.5	24
1987	3	27	32.8	23.4	9.4	25.2	30.2	27.6	27.7	24.2	25.8	24.6	24.9	92	71	78	80	29.5	30.3	28.9	29.6	23.8	24.3	23.5	23.9
1987	3	28	35.4	22.8	12.6	24.8	33.4	28.2	28.7	24	26.2	24.6	24.9	94	57	75	75	29.3	29.2	28.5	29	23.7	23.7	23.3	23.5
1987	3	29	38.2	24	14.2	25.8	35	28.6	29.5	23.8	26	25.2	25	85	49	76	70	28.1	27.6	29.8	28.5	23	22.7	24	23.2
1987	3	30	36.2	23.6	12.6	25	34.2	27	28.3	23.8	26	25.8	25.2	91	52	91	78	28.7	28.2	32.4	29.7	23.3	23	25.4	23.9
1987	3	31	34.8	23.8	11	24.6	31.6	27.6	27.9	23.6	26.8	25	25.1	92	69	81	81	28.5	32	29.9	30.1	23.2	25.2	24.1	24.2
1987	4	1	30	23	7	24.4	27	25.6	25.6	23.8	25	24.2	24.3	95	85	89	90	29.1	30.3	29.3	29.6	23.6	24.3	23.7	23.8
1987	4	2	33	23.4	9.6	25.2	31	28	28	24.6	26.2	25	25.3	95	69	79	81	30.5	30.8	29.7	30.3	24.4	24.5	23.9	24.3
1987	4	3	30	22	8	23.6	27.6	27	26.3	22	25	24.8	23.9	87	81	84	84	25.4	29.9	29.8	28.4	21.3	24.1	24	23.1
1987	4	4	33.4	22.4	11	23.8	31.2	29	28.3	23	25.6	25	24.5	93	64	72	77	27.5	29.1	29	28.5	22.7	23.6	23.5	23.3
1987	4	5	34	23.6	10.4	25.6	32.6	28	28.5	23.6	26.4	24	24.7	85	62	72	73	27.8	30.3	27.2	28.4	22.8	24.3	22.5	23.2
1987	4	6	34.4	23.4	11	25.2	33	28.6	28.9	24.2	27	25.6	25.6	92	63	79	78	29.5	31.7	30.8	30.7	23.8	25	24.5	24.5
1987	4	7	37.6	23.8	13.8	24.8	34.4	31.6	30.6	24.6	27.6	25	25.7	98	60	59	72	30.8	32.4	27.3	30.2	24.5	25.4	22.5	24.1
1987	4	8	34	24	10	25.4	32.6	29.2	29.1	23.6	26.8	25.2	25.2	86	64	73	74	27.9	31.4	29.4	29.6	22.9	24.8	23.8	23.8
1987	4	9	34.2	23	11.2	23.8	32	28.2	28	23.2	26.6	25.6	25.1	95	66	81	81	28	31.2	31.1	30.1	23	24.8	24.7	24.1
1987	4	10	31.4	20	11.4	24.2	29.8	28	27.5	23.6	26.2	25.6	25.1	95	75	83	84	28.7	31.6	31.2	30.5	23.4	25	24.8	24.4
1987	4	11	33	23.2	9.8	24.4	32	29	28.6	23.8	26.4	25.2	25.1	95	65	74	78	29.1	30.7	29.5	29.8	23.6	24.5	23.8	24
1987	4	12	35.8	23.6	12.2	25.2	34.8	30.6	30.3	24.2	26.4	25.2	25.3	92	52	65	70	29.5	28.8	28.5	28.9	23.8	23.4	23.2	23.5
1987	4	13	36.2	24	12.2	25.6	35.4	30	30.3	24.8	26.6	25.8	25.7	94	50	72	72	30.8	29	30.4	30	24.5	23.5	24.3	24.1
1987	4	14	37.2	23.2	14	24.6	35.4	31	30.5	23.6	25.4	25	24.7	92	45	62	66	28.5	25.8	27.7	27.3	23.2	21.6	22.8	22.5
1987	4	15	35.2	23.4	11.8	24.6	34	31.2	30.3	23.8	26.6	25.2	25.2	94	56	62	71	28.9	29.9	28.1	29	23.5	24	23	23.5
1987	4	16	34.2	23.2	11	24.6	33.6	28	28.5	23.8	25.8	24	24.5	94	54	72	73	28.9	28	27.2	28	23.5	23	22.5	23
1987	4	17	35	23	12	25.8	32	28.6	28.8	24.6	26.4	25.2	25.4	91	65	76	77	30.1	30.7	29.8	30.2	24.2	24.5	24	24.2
1987	4	18	32	23.8	8.2	26.2	30	27.4	27.8	24.8	26.2	25.2	25.4	89	74	84	82	30.4	31.5	30.6	30.8	24.3	24.9	24.4	24.5
1987	4	19	37	24.4	12.6	25.8	33.2	27.8	28.6	24.8	26	25.6	25.5	92	57	84	78	30.6	28.8	31.3	30.3	24.4	23.4	24.8	24.2
1987	4	20	35.4	23.8	11.6	25.8	31.6	28.2	28.5	24	26.2	25	25.1	86	65	77	76	28.6	30.4	29.5	29.5	23.3	24.3	23.8	23.8
1987	4	21	31.8	24	7.8	25.8	29	27	27.2	23.8	25	24.6	24.5	85	72	82	80	28.1	29	29.3	28.8	23	23.5	23.7	23.4
1987	4	22	34.8	23.8	11	25.6	33.4	28.2	28.9	24.6	27.6	25.8	26	92	64	83	80	30.3	33.1	31.6	31.6	24.2	25.7	25	25
1987	4	23	35.4	17.2887	18.1113	26.6	32.8	27.6	28.6	26	26.2	25.8	26	95	60	87	81	33.2	29.6	32	31.6	25.8	23.9	25.2	25
1987	4	24	40	23.8	16.2	24.8	31.6	29.2	28.7	24	26	25	25	94	64	71	76	29.3	29.9	28.9	29.3	23.7	24	23.5	23.7
1987	4	25	33	23.4	9.6	25	30	27.2	27.4	23.4	25.6	25.2	24.7	88	70	85	81	27.7	29.9	30.7	29.4	22.8	24	24.5	23.8
1987	4	26	27.8	20.6	7.2	23	27.8	25.2	25.3	21.6	25	24.6	23.7	89	80	95	88	24.9	29.8	30.5	28.4	21	24	24.4	23.1
1987	4	27	33.6	21	12.6	25.4	32.6	27.2	28.1	23.8	25.2	24.8	24.6	88	55	82	75	28.4	27.1	29.7	28.4	23.2	22.4	23.9	23.2
1987	4	28	29.4	24	5.4	25.6	27	25.6	26	23.6	24.6	24	24.1	85	82	88	85	27.8	29.3	28.8	28.6	22.8	23.7	23.4	23.3
1987	4	29	32	23.8	8.2	25.2	30	28.6	28.1	24.2	26.8	25.2	25.4	92	78	76	82	29.5	33.1	29.8	30.8	23.8	25.7	24	24.5
1987	4	30	31.8	23.2	8.6	25.4	30	27.2	27.5	23.8	26.8	25	25.2	88	78	84	83	28.4	33.1	30.2	30.6	23.2	25.7	24.2	24.4
1987	5	1	31.2	22.6	8.6	23.6	29	27.2	26.8	23	26	25	24.7	95	79	84	86	27.7	31.6	30.2	29.8	22.8	25	24.2	24
1987	5	2	34.2	23.2	11	25.4	32	28.6	28.6	24.4	26.2	25.6	25.4	92	63	79	78	29.9	30.1	30.8	30.3	24	24.2	24.5	24.3
1987	5	3	34.2	24.2	10	25.2	32	28.6	28.6	24.6	26	25	25.2	95	62	75	77	30.5	29.6	29.3	29.8	24.4	23.9	23.7	24
1987	5	4	31.8	23	8.8	24.6	30.2	27	27.2	23.6	25.8	24.2	24.5	92	71	79	81	28.5	30.3	28.3	29	23.2	24.3	23.1	23.5
1987	5	5	30	22.8	7.2	23.6	27.8	26	25.9	23	25.6	25	24.5	95	84	92	90	27.7	31.3	31	30	22.8	24.8	24.6	24.1
1987	5	6	29.2	23	6.2	24.2	28	26.4	26.3	23.6	25.2	24.8	24.5	95	80	88	88	28.7	30.2	30.2	29.7	23.4	24.2	24.2	23.9
1987	5	7	32	23.4	8.6	24.2	30	27.2	27.2	23.6	26	25.2	24.9	95	73	85	84	28.7	30.9	30.7	30.1	23.4	24.6	24.5	24.2
1987	5	8	31.6	23.6	8	25	29.8	27.6	27.5	23.8	25.6	25	24.8	91	72	81	81	28.7	30	29.9	29.5	23.3	24.1	24.1	23.8
1987	5	9	34.6	23.2	11.4	24.2	33	28.4	28.5	23.4	26.6	25.8	25.3	94	61	81	79	28.2	30.6	31.5	30.1	23.1	24.4	24.9	24.1
1987	5	10	34	23.6	10.4	25.2	32	29	28.8	24.2	26.4	25	25.2	92	65	72	76	29.5	30.7	29	29.7	23.8	24.5	23.5	23.9
1987	5	11	34	23	11	25.2	31	29	28.5	23.8	26	25.4	25.1	89	67	75	77	28.5	30.3	30	29.6	23.3	24.3	24.1	23.9
1987	5	12	34.8	22.8	12	25	33.4	29	29.1	23.6	26	25.2	24.9	89	56	74	73	28.2	28.7	29.5	28.8	23.1	23.4	23.8	23.4
1987	5	13	34.2	23.4	10.8	25.4	32.8	28.4	28.8	23.8	26.6	24.2	24.9	88	62	71	73	28.4	30.7	27.4	28.8	23.2	24.5	22.6	23.4
1987	5	14	32.6	23	9.6	25.6	32.2	29	29	24	26	25.8	25.3	88	61	78	76	28.8	29.5	31.1	29.8	23.4	23.8	24.7	24
1987	5	15	34	23.6	10.4	25.6	32.6	28.4	28.8	23.2	25.8	24.8	24.6	82	58	75	72	26.8	28.7	28.9	28.1	22.2	23.4	23.5	23
1987	5	16	31	23.8	7.2	25.6	28.6	27.8	27.5	23.2	25.2	24.4	24.3	82	76	76	78	26.8	29.8	28.3	28.3	22.2	24	23.1	23.1
1987	5	17	31.4	23.6	7.8	26	28.8	27.6	27.5	24.4	26	25.2	25.2	88	80	82	83	29.5	31.7	30.4	30.6	23.8	25	24.3	24.4
1987	5	18	32.6	24	8.6	25	31.6	27.4	27.9	24.6	26.8	25.6	25.7	97	69	87	84	30.6	32	31.6	31.4	24.5	25.2	25	24.9
1987	5	19	34.2	23.8	10.4	25.6	32.2	29	29	24.2	26.6	25	25.3	89	65	72	75	29.3	31.1	29	29.8	23.7	24.7	23.5	24
1987	5	20	33	24	9	26.2	30.6	28.2	28.3	24.2	26	25.8	25.3	85	70	83	79	28.9	30.5	31.6	30.3	23.5	24.4	25	24.3
1987	5	21	31.4	23.2	8.2	25	29.6	27.4	27.4	23.4	26.6	24.2	24.7	88	79	77	81	27.7	32.8	28.1	29.5	22.8	25.6	23	23.8
1987	5	22	29.6	24	5.6	25.4	28.6	26	26.5	23.6	26	24.6	24.7	86	81	89	86	27.9	31.9	30	29.9	22.9	25.1	24.1	24
1987	5	23	30	23	7	24.4	28.6	27.2	26.9	23.6	24.4	24	24	94	71	77	80	28.6	27.8	27.7	28	23.3	22.8	22.8	23
1987	5	24	32.6	23.8	8.8	24.8	31	27.4	27.6	24	26.2	25	25.1	94	69	82	82	29.3	30.8	30.1	30.1	23.7	24.5	24.1	24.1
1987	5	25	33.6	23.8	9.8	25.6	32	28	28.4	24.4	26.2	25.8	25.5	91	63	84	79	29.7	30.1	31.7	30.5	24	24.2	25	24.4
1987	5	26	31	24	7	25.6	29.2	27.6	27.5	23	25.6	24.8	24.5	80	75	80	78	26.4	30.4	29.4	28.7	22	24.3	23.8	23.4
1987	5	27	31.8	23.4	8.4	24.8	30.6	28.4	28	24	25.8	24	24.6	94	68	70	77	29.3	30	26.9	28.7	23.7	24.1	22.3	23.4
1987	5	28	32.6	24.4	8.2	25.2	31.4	27.6	28	23.6	25.8	24.2	24.5	88	64	76	76	28.1	29.5	27.9	28.5	23	23.8	22.9	23.2
1987	5	29	34.2	23.8	10.4	25.6	32.4	28.2	28.6	24.2	26	25.6	25.3	89	60	81	77	29.3	29.3	31.1	29.9	23.7	23.7	24.7	24
1987	5	30	34.6	24	10.6	26	33	28.6	29	24	25.4	24.2	24.5	85	54	70	70	28.5	27.4	27.3	27.7	23.2	22.6	22.5	22.8
1987	5	31	34	24.4	9.6	26.2	31.4	27	27.9	23.8	25.6	24.2	24.5	82	63	79	75	27.9	29	28.3	28.4	22.9	23.5	23.1	23.2
1987	6	1	33	23.2	9.8	24.4	31.8	20.3664	20.5261	24	25.8	19.8768	18.8088	97	62	67.2021	63.1218	29.6	29.2	24.4433	22.875	23.9	23.7	19.3446	18.2163
1987	6	2	34.4	23.6	10.8	25.2	32.2	28.2	28.5	24.4	25.8	25	25.1	94	60	77	77	30	29	29.5	29.5	24.1	23.5	23.8	23.8
1987	6	3	34	23.8	10.2	25.4	31.6	27.6	28	24.6	26	25	25.2	94	64	81	80	30.4	29.9	29.9	30.1	24.3	24	24.1	24.1
1987	6	4	33.4	23.2	10.2	24.8	32.6	28	28.3	24	26.8	25.2	25.3	94	64	80	79	29.3	31.4	30.2	30.3	23.7	24.8	24.2	24.2
1987	6	5	35.2	23	12.2	25	33	28	28.5	24	25.6	24.2	24.6	92	55	73	74	29.2	27.9	27.7	28.2	23.6	22.9	22.8	23.1
1987	6	6	33	23.4	9.6	25.6	29.4	27.6	27.5	24.2	25	24.8	24.7	89	70	80	80	29.3	28.7	29.4	29.1	23.7	23.4	23.8	23.6
1987	6	7	33.6	23.6	10	25.2	32.2	28	28.4	23.8	25.2	24	24.3	89	57	72	73	28.5	27.4	27.2	27.7	23.3	22.6	22.5	22.8
1987	6	8	34	23.2	10.8	24.6	32.4	27.8	28.1	24	26.2	25	25.1	95	61	80	79	29.4	29.9	29.8	29.7	23.8	24	24	23.9
1987	6	9	34.6	23.4	11.2	24.8	33.2	28.2	28.6	24.2	25.8	25	25	95	56	77	76	29.8	28.3	29.5	29.2	24	23.1	23.8	23.6
1987	6	10	34	24	10	26	32	29.2	29.1	24	26.2	25.2	25.1	85	63	73	74	28.5	30.1	29.4	29.3	23.2	24.2	23.8	23.7
1987	6	11	33.6	22.8	10.8	24.6	32.6	27.8	28.2	23.6	26	25.8	25.1	92	59	85	79	28.5	29.2	31.9	29.8	23.2	23.7	25.1	24
1987	6	12	35	23.4	11.6	25.6	33.4	28.6	29.1	24.2	26.2	25	25.1	89	57	75	74	29.3	29.2	29.3	29.2	23.7	23.7	23.7	23.7
1987	6	13	34.4	23.6	10.8	25.4	32.6	27.8	28.4	24	26.4	25.2	25.2	89	62	81	77	28.9	30.3	30.3	29.8	23.5	24.3	24.3	24
1987	6	14	32.8	24	8.8	25.4	31.6	28.2	28.4	24.2	26.6	26	25.6	91	68	84	81	29.4	31.5	32.1	31	23.8	24.9	25.3	24.6
1987	6	15	32	23	9	24.2	30	27.2	27.2	23.6	26.6	25.4	25.2	95	77	87	86	28.7	32.5	31.2	30.8	23.4	25.5	24.8	24.5
1987	6	16	33	23.8	9.2	25.4	31.4	28.2	28.3	24	26	25	25	89	65	77	77	28.9	30	29.5	29.5	23.5	24.1	23.8	23.8
1987	6	17	34.2	23	11.2	24.2	32.6	28.4	28.4	23.4	25.6	24	24.3	94	57	70	73	28.2	28.2	26.9	27.8	23.1	23.1	22.3	22.8
1987	6	18	33.4	24.2	9.2	26	30	28.6	28.3	24	25	24.8	24.6	85	67	74	75	28.5	28.3	28.8	28.5	23.2	23.2	23.4	23.3
1987	6	19	34.8	24.2	10.6	26.4	30.2	29.6	29	24.2	25.2	24.8	24.7	84	67	68	73	28.7	28.7	28.1	28.5	23.4	23.4	23	23.3
1987	6	20	34.2	23.4	10.8	25.2	30.4	28.6	28.2	23.6	25	24.4	24.3	88	65	71	74	28.1	28.1	27.8	28	23	23	22.8	22.9
1987	6	21	32.4	24.6	7.8	24.8	31.6	29	28.6	23.2	25.4	24.6	24.4	87	61	70	73	27.4	28.3	28	27.9	22.6	23.1	22.9	22.9
1987	6	22	34.8	23	11.8	25.2	29.8	28.2	27.9	23.4	25.6	24.4	24.5	86	72	73	77	27.6	30	28	28.5	22.7	24.1	23	23.3
1987	6	23	34.2	22.2	12	24.4	31.2	29.8	28.8	23.2	25.4	24.6	24.4	90	63	66	73	27.6	28.6	27.5	27.9	22.7	23.3	22.6	22.9
1987	6	24	33.2	23.2	10	25.4	29.8	27.4	27.5	23.2	25.6	24.2	24.3	83	72	77	77	27	30	28.1	28.3	22.3	24.1	23	23.1
1987	6	25	33.2	23.2	10	23.6	30	29.8	28.3	22.8	25.6	24.4	24.3	93	70	64	76	27.2	29.9	27	28	22.5	24	22.3	22.9
1987	6	26	32.4	23.2	9.2	24.6	30.2	28.6	28	24	25.8	24.4	24.7	95	71	71	79	29.4	30.3	27.8	29.2	23.8	24.3	22.8	23.6
1987	6	27	32	22.2	9.8	24.2	29.8	27.4	27.2	23.6	25.6	24.8	24.7	95	72	81	83	28.7	30	29.6	29.4	23.4	24.1	23.9	23.8
1987	6	28	34.6	23.2	11.4	24	31.2	28.4	28	23	25	24.8	24.3	92	61	75	76	27.4	27.5	28.9	28	22.6	22.7	23.5	22.9
1987	6	29	34.4	22.4	12	26.2	31.6	29.8	29.4	24.4	25.4	24.6	24.8	86	61	66	71	29.4	28.3	27.5	28.4	23.7	23.1	22.6	23.2
1987	6	30	32.4	23.2	9.2	24.4	30.4	28.6	28	23.8	25.6	24.2	24.5	95	68	70	78	29.1	29.6	27.3	28.7	23.6	23.9	22.5	23.3
1987	7	1	33.4	22.2	11.2	24.2	30	28.8	28	23.4	25.6	24.2	24.4	94	70	69	78	28.2	29.9	27.1	28.4	23.1	24	22.4	23.2
1987	7	2	32.6	23.2	9.4	23.2	31.2	29.6	28.4	23	26	25.4	24.8	98	66	72	79	27.9	30.1	29.6	29.2	22.9	24.2	23.9	23.7
1987	7	3	32.2	22.4	9.8	24.6	30	29.8	28.5	24	25.6	24.4	24.7	95	70	64	77	29.4	29.9	27	28.8	23.8	24	22.3	23.4
1987	7	4	30.2	22.2	8	24.4	29.8	27.8	27.4	23.2	25.4	24.6	24.4	90	70	77	79	27.6	29.5	28.8	28.6	22.7	23.8	23.4	23.3
1987	7	5	34.2	22.4	11.8	24.2	30.2	28.6	27.9	23.4	25	24.8	24.4	94	66	74	78	28.2	28.2	28.8	28.4	23.1	23.1	23.4	23.2
1987	7	6	34.6	22.4	12.2	25.6	31.2	30.4	29.4	24.2	25	24.8	24.7	89	61	64	71	29.3	27.5	27.6	28.1	23.7	22.7	22.7	23
1987	7	7	37	24.2	12.8	26.4	34	31	30.6	24.4	26	25.2	25.2	85	53	63	67	29.2	28.3	28.2	28.6	23.7	23.1	23.1	23.3
1987	7	8	37.6	24.6	13	27	34.4	29.6	30.2	25.2	26.6	25.6	25.8	87	55	73	71	30.8	29.6	30.2	30.2	24.6	23.9	24.2	24.2
1987	7	9	36.2	22.8	13.4	25	33.8	28.8	29.1	24	25.6	24.2	24.6	92	52	69	71	29.2	27.4	27.1	27.9	23.6	22.6	22.4	22.9
1987	7	10	35	22.6	12.4	25.6	33	28.2	28.8	24	25	24.8	24.6	88	52	76	72	28.8	26.4	29	28	23.4	22	23.6	23
1987	7	11	38.2	23.8	14.4	25.8	36	31	31	24.4	26.4	25.8	25.5	89	47	66	68	29.6	28	29.7	29.1	23.9	23	24	23.6
1987	7	12	36.6	23.4	13.2	26	35.2	30	30.3	25.2	26	25.6	25.6	94	48	70	71	31.5	27.5	29.9	29.6	24.9	22.7	24	23.9
1987	7	13	37.2	23.4	13.8	25.2	36	30.2	30.4	24	26.2	25.4	25.2	91	46	68	68	29	27.5	29.2	28.6	23.5	22.7	23.7	23.3
1987	7	14	38	24	14	26.6	35.2	30.6	30.8	24.2	26	25	25.1	82	48	64	65	28.6	27.5	27.9	28	23.3	22.7	22.9	23
1987	7	15	38.2	23.8	14.4	25.6	34.8	30.4	30.3	24	26.2	25.6	25.3	88	51	68	69	28.8	28.3	29.6	28.9	23.4	23.1	23.9	23.5
1987	7	16	34.6	22.8	11.8	26	32	28	28.5	24.6	26.8	25	25.5	89	67	79	78	30	31.8	29.7	30.5	24.1	25.1	23.9	24.4
1987	7	17	31	23	8	24	28.4	26.6	26.4	23.6	25.2	24	24.3	97	77	81	85	28.8	29.9	28.1	29	23.4	24.1	23	23.5
1987	7	18	34.4	23	11.4	24.6	31.6	27.8	28	24.2	26	25.6	25.3	97	64	84	82	29.9	29.9	31.3	30.4	24.1	24	24.8	24.3
1987	7	19	38	24	14	25.2	35.2	31	30.6	24.6	26.2	25.2	25.3	95	49	63	69	30.5	28	28.2	28.9	24.4	23	23.1	23.5
1987	7	20	37.4	22.8	14.6	25.6	33	29.2	29.3	24.2	26.2	25.6	25.3	89	59	75	74	29.3	29.5	30.4	29.7	23.7	23.8	24.3	23.9
1987	7	21	33.4	23.8	9.6	25.4	30	27.4	27.5	24.2	26.2	25	25.1	91	74	82	82	29.4	31.5	30.1	30.3	23.8	24.9	24.1	24.3
1987	7	22	35	23.8	11.2	25.6	32.6	28.4	28.8	25	26.8	25.2	25.7	95	64	77	79	31.3	31.4	29.9	30.8	24.8	24.8	24.1	24.6
1987	7	23	35.2	23.6	11.6	25.6	32	27.6	28.2	24.4	26.6	25.2	25.4	91	66	82	80	29.7	31.2	30.4	30.5	24	24.8	24.3	24.4
1987	7	24	33.6	23.2	10.4	24.2	30	28.2	27.7	23.6	26.8	27	25.8	95	78	91	88	28.7	33.1	34.8	32.2	23.4	25.7	26.6	25.2
1987	7	25	35	23.4	11.6	25.8	34	30	30	24.6	26.4	25	25.3	91	55	67	71	30.1	29.4	28.3	29.3	24.2	23.7	23.2	23.7
1987	7	26	32.6	23	9.6	24.6	30.8	27.6	27.6	24	26.6	25.8	25.5	95	72	87	85	29.4	32	32	31.1	23.8	25.2	25.2	24.7
1987	7	27	31	23.2	7.8	25	28.6	27.8	27.3	24	26	25.6	25.2	92	81	84	86	29.2	31.9	31.3	30.8	23.6	25.1	24.8	24.5
1987	7	28	33	23.8	9.2	25.2	29.2	28	27.6	23.4	25.6	24	24.3	86	75	72	78	27.6	30.4	27.2	28.4	22.7	24.3	22.5	23.2
1987	7	29	31.8	23	8.8	25	30	26.8	27.1	23.6	26.8	25.6	25.3	89	78	91	86	28.2	33.1	32	31.1	23.1	25.7	25.2	24.7
1987	7	30	30	23.6	6.4	25	28.6	27.4	27.1	24	26	25	25	92	81	82	85	29.2	31.9	30.1	30.4	23.6	25.1	24.1	24.3
1987	7	31	32.2	24.4	7.8	25.2	29.8	27.6	27.5	24.6	26.6	25.8	25.7	95	78	87	87	30.5	32.7	32	31.7	24.4	25.5	25.2	25
1987	8	1	31.2	22.4	8.8	24.6	30	26.4	26.9	23.8	26	25.2	25	94	73	91	86	28.9	30.9	31.2	30.4	23.5	24.6	24.8	24.3
1987	8	2	30	20.2	9.8	23.6	27.8	25.6	25.6	23	25.4	24.8	24.4	95	83	94	90	27.7	30.8	30.8	29.8	22.8	24.6	24.5	23.9
1987	8	3	30	20.8	9.2	23.8	27	25	25.2	23.2	25.2	24	24.1	95	87	92	91	28	30.8	29.2	29.3	23	24.6	23.6	23.7
1987	8	4	32.4	22.2	10.2	23.8	31	27.6	27.5	23.2	26	25	24.7	95	67	81	81	28	30.3	29.9	29.4	23	24.3	24.1	23.8
1987	8	5	32.2	23	9.2	24.6	31.6	19.8744	17.9505	24	26	19.4481	16.8517	95	64	59.3274	54.7195	29.4	29.9	23.3804	21.2505	23.8	24	18.5716	16.9433
1987	8	6	33.8	23.8	10	26	32.6	29.4	29.3	24	25	24.2	24.4	85	54	65	68	28.5	26.6	26.7	27.3	23.2	22.1	22.2	22.5
1987	8	7	32.6	24	8.6	26.2	31	28.6	28.6	24.2	26.4	25	25.2	85	70	75	77	28.9	31.3	29.3	29.8	23.5	24.8	23.7	24
1987	8	8	33.4	22.8	10.6	25.6	31.6	28.4	28.5	24	26.6	25	25.2	88	68	76	77	28.8	31.5	29.4	29.9	23.4	24.9	23.8	24
1987	8	9	32.8	23	9.8	24.6	31	27.8	27.8	23.2	26.6	26	25.3	89	71	87	82	27.5	31.9	32.4	30.6	22.7	25.1	25.4	24.4
1987	8	10	33	23.6	9.4	25	31.4	27.4	27.8	24.6	26.6	25.8	25.7	97	69	88	85	30.6	31.6	32.1	31.5	24.5	25	25.3	24.9
1987	8	11	33	23.6	9.4	25.6	29.6	26	26.8	24.4	26.4	24	24.9	91	78	85	84	29.7	32.3	28.5	30.2	24	25.3	23.2	24.2
1987	8	12	33	23.6	9.4	25.6	29.6	26	26.8	24.4	26.4	24	24.9	91	78	85	84	29.7	32.3	28.5	30.2	24	25.3	23.2	24.2
1987	8	13	33.2	23.2	10	26	30	27.6	27.8	24.8	27	25	25.6	91	79	81	84	30.5	33.6	29.9	31.4	24.4	26	24.1	24.8
1987	8	14	33.2	23.4	9.8	25.6	29.2	28.6	28	24.2	25.6	24.6	24.8	89	75	72	79	29.3	30.4	28.3	29.3	23.7	24.3	23.1	23.7
1987	8	15	37	24	13	25.4	36.2	30.2	30.5	24.4	26.6	25.4	25.5	92	47	68	69	29.9	28.4	29.2	29.2	24	23.2	23.7	23.6
1987	8	16	37.6	23.8	13.8	26.4	35	30	30.4	25.2	26.8	25.6	25.9	91	53	70	71	31.2	29.8	29.9	30.3	24.8	24	24	24.3
1987	8	17	35	23.6	11.4	25.6	33.4	29	29.3	24.6	26	25	25.2	92	56	72	73	30.3	28.7	29	29.3	24.2	23.4	23.5	23.7
1987	8	18	33.8	23	10.8	25.6	32.2	28.6	28.8	24	26.2	25.8	25.3	88	62	80	77	28.8	30	31.3	30	23.4	24.1	24.8	24.1
1987	8	19	34	23.8	10.2	26	31	28.2	28.4	24.2	26.6	25	25.3	86	71	77	78	29	31.9	29.5	30.1	23.5	25.1	23.8	24.2
1987	8	20	35.6	23	12.6	26	33	29	29.3	24.6	26.2	25	25.3	89	59	72	73	30	29.5	29	29.5	24.1	23.8	23.5	23.8
1987	8	21	36	23.4	12.6	26.2	33	30	29.8	24.2	26	25.4	25.2	85	58	69	71	28.9	29	29.4	29.1	23.5	23.5	23.7	23.6
1987	8	22	36.4	22.2	14.2	26	33.6	28.8	29.3	24.6	26.4	25.6	25.5	89	57	78	75	30	29.6	30.7	30.1	24.1	23.9	24.5	24.2
1987	8	23	37.6	23.2	14.4	26.4	35.2	29.4	30.1	24	26	25.8	25.3	82	48	75	69	28.2	27.5	30.8	28.8	23.1	22.7	24.5	23.4
1987	8	24	36.8	23	13.8	27	34.6	30.2	30.5	24.6	26.6	25.6	25.6	82	54	69	68	29.3	29.5	29.8	29.5	23.7	23.8	24	23.8
1987	8	25	37.4	23.4	14	26.4	35.4	31	31	24	26.6	25.2	25.3	82	50	63	65	28.2	29	28.2	28.5	23.1	23.5	23.1	23.2
1987	8	26	36.6	23.4	13.2	26.4	34	29.6	29.9	24.6	26	25.8	25.5	86	53	74	71	29.7	28.3	30.7	29.6	23.9	23.1	24.5	23.8
1987	8	27	38	23	15	25.4	32.6	30	29.5	24	25.4	24.4	24.6	89	56	63	70	28.9	27.6	26.8	27.8	23.5	22.7	22.3	22.8
1987	8	28	31.6	22.2	9.4	24.6	30	27.6	27.5	24	26.4	25.8	25.4	95	75	87	86	29.4	32	32	31.1	23.8	25.2	25.2	24.7
1987	8	29	34	23	11	24.6	32.8	28.6	28.6	23.6	26	25.6	25.1	92	59	79	76	28.5	29.1	30.8	29.5	23.2	23.6	24.5	23.8
1987	8	30	33	23	10	25.2	30.2	27.8	27.8	24.6	26	25.2	25.3	95	72	81	83	30.5	30.8	30.3	30.5	24.4	24.5	24.3	24.4
1987	8	31	33.2	23.2	10	25.4	31.8	28	28.3	23.8	26	24	24.6	88	63	72	74	28.4	29.7	27.2	28.4	23.2	24	22.5	23.2
1987	9	1	34.2	22	12.2	25.4	32	28.6	28.6	24.6	26.2	25.8	25.5	94	63	80	79	30.4	30.1	31.3	30.6	24.3	24.2	24.8	24.4
1987	9	2	33	23.4	9.6	25.4	31	27	27.6	24.2	26	25	25.1	91	67	85	81	29.4	30.3	30.3	30	23.8	24.3	24.3	24.1
1987	9	3	32.2	22.6	9.6	24.4	30	27.4	27.3	24	25	24.8	24.6	97	67	81	82	29.6	28.3	29.6	29.2	23.9	23.2	23.9	23.6
1987	9	4	31.6	23.6	8	24.8	28.2	26	26.3	24.2	25.4	24.6	24.7	95	80	89	88	29.8	30.6	30	30.1	24	24.4	24.1	24.2
1987	9	5	31.8	23.4	8.4	25	29	27.4	27.2	24.4	25.2	24.6	24.7	95	74	80	83	30.1	29.5	29.1	29.6	24.2	23.8	23.6	23.9
1987	9	6	32.6	22.8	9.8	24.6	31	27.4	27.6	24	25	24.2	24.4	95	62	77	78	29.4	27.7	28.1	28.4	23.8	22.8	23	23.2
1987	9	7	34.6	23.8	10.8	25.6	33	29.4	29.4	25	26.6	25.8	25.8	95	61	75	77	31.3	30.6	30.8	30.9	24.8	24.4	24.5	24.6
1987	9	8	33	24.6	8.4	26.6	30	27.6	28	25	26.8	25.6	25.8	88	78	85	84	30.6	33.1	31.5	31.7	24.4	25.7	24.9	25
1987	9	9	31	22.6	8.4	24.6	28.6	27	26.8	23.8	26.4	25	25.1	94	84	85	88	28.9	32.9	30.3	30.7	23.5	25.7	24.3	24.5
1987	9	10	32.6	22.2	10.4	25.2	31	27.4	27.8	24.2	26.8	26	25.7	92	72	90	85	29.5	32.4	32.7	31.5	23.8	25.4	25.5	24.9
1987	9	11	34.2	23.2	11	25	32.4	28	28.4	24.6	26.6	26.2	25.8	97	64	87	82	30.6	31	32.8	31.5	24.5	24.6	25.6	24.9
1987	9	12	34.4	24	10.4	25.4	32.8	28.6	28.9	24.4	26	25.8	25.4	92	59	80	77	29.9	29.1	31.3	30.1	24	23.6	24.8	24.1
1987	9	13	34.2	24.6	9.6	26.4	30.2	27.8	28	25.2	26	25.8	25.7	91	72	85	83	31.2	30.8	31.9	31.3	24.8	24.5	25.1	24.8
1987	9	14	30.2	23.2	7	23.8	29.2	27.6	27	23.4	25.6	25	24.7	97	75	81	84	28.5	30.4	29.9	29.6	23.2	24.3	24.1	23.9
1987	9	15	31	22.2	8.8	23.6	29	27	26.6	23	26.8	26	25.3	95	84	92	91	27.7	33.8	32.9	31.5	22.8	26.1	25.7	24.8
1987	9	16	32	22.6	9.4	26	29.4	28	27.9	25	26.4	26	25.8	92	79	85	86	31	32.4	32.3	31.9	24.6	25.4	25.3	25.1
1987	9	17	32.8	23.4	9.4	25.6	31.4	27.2	27.9	25	26.4	25.4	25.6	95	68	87	83	31.3	31.1	31.2	31.2	24.8	24.7	24.8	24.7
1987	9	18	32.2	23	9.2	24.2	29.6	27.6	27.3	23.8	26	25	24.9	97	75	81	84	29.2	31.2	29.9	30.1	23.6	24.8	24.1	24.2
1987	9	19	33	23.4	9.6	26.6	30.6	28	28.3	25.4	26.2	25.8	25.8	91	71	84	82	31.6	31.1	31.7	31.5	25	24.7	25	24.9
1987	9	20	32.6	24.4	8.2	25	31	27	27.5	24.6	26.2	25	25.3	97	69	85	84	30.6	30.8	30.3	30.6	24.5	24.5	24.3	24.4
1987	9	21	31.8	22.4	9.4	24	30.8	27.2	27.3	23.4	26.6	25.8	25.3	95	72	90	86	28.4	32	32.3	30.9	23.2	25.2	25.3	24.6
1987	9	22	33.2	23.8	9.4	24.6	31.4	28	28	24	26.6	25.8	25.5	95	69	84	83	29.4	31.6	31.7	30.9	23.8	25	25	24.6
1987	9	23	31.6	23.6	8	24.2	30.8	27.2	27.4	23.8	26.8	25	25.2	97	73	84	85	29.2	32.6	30.2	30.7	23.6	25.5	24.2	24.4
1987	9	24	32	23.4	8.6	25	30.6	28.2	28	24	25.8	24.2	24.7	92	68	72	78	29.2	30	27.5	28.9	23.6	24.1	22.7	23.5
1987	9	25	32.2	22.2	10	25.2	29	27.6	27.4	24.8	26.6	25.8	25.7	97	83	87	89	31	33.2	32	32.1	24.7	25.8	25.2	25.2
1987	9	26	31.2	22.8	8.4	24.6	30.4	29	28.3	23.8	26.4	25	25.1	94	73	72	80	28.9	31.7	29	29.9	23.5	25	23.5	24
1987	9	27	33.4	23.6	9.8	25	32.6	28.8	28.8	23.6	26.4	25.4	25.1	89	62	76	76	28.2	30.3	30.2	29.5	23.1	24.3	24.2	23.8
1987	9	28	34.2	24	10.2	25.6	33.8	29.8	29.8	24.6	26	25.4	25.3	92	54	70	72	30.3	28.4	29.5	29.4	24.2	23.2	23.8	23.8
1987	9	29	33.6	22.4	11.2	25.4	32.8	28.6	28.9	24	25	24	24.3	89	53	68	70	28.9	26.5	26.8	27.4	23.5	22	22.2	22.6
1987	9	30	32.8	22.6	10.2	24.2	27.6	25.6	25.8	23.6	25.2	24.2	24.3	95	82	89	89	28.7	30.4	29.3	29.5	23.4	24.3	23.7	23.8
1987	10	1	31.6	23	8.6	24	30.2	28	27.5	23.6	27.8	26.8	26.1	97	83	91	90	28.8	35.7	34.4	33	23.4	27.1	26.4	25.6
1987	10	2	33	23.6	9.4	25.2	30.2	26.8	27.3	24.6	27	25.6	25.7	95	78	91	88	30.5	33.5	32	32	24.4	26	25.2	25.2
1987	10	3	31.2	23.4	7.8	24.4	29.6	27.2	27.1	24	26.8	25.6	25.5	97	80	88	88	29.6	33.4	31.7	31.6	23.9	25.9	25	24.9
1987	10	4	31.4	22.6	8.8	24.6	30.6	27.6	27.6	23.4	26.6	26.2	25.4	90	73	90	84	28	32.2	33.1	31.1	22.9	25.3	25.7	24.6
1987	10	5	32	22.6	9.4	24.8	30	28	27.7	23.2	26.8	26	25.3	87	78	85	84	27.4	33.1	32.3	30.9	22.6	25.7	25.3	24.5
1987	10	6	30.2	23	7.2	24	27.8	27.4	26.6	23.4	26.2	25.8	25.1	95	88	88	90	28.4	32.9	32.1	31.1	23.2	25.7	25.3	24.7
1987	10	7	31	22.6	8.4	23.6	29.6	26.4	26.5	23.2	26.2	25.6	25	97	77	94	89	28.2	31.7	32.3	30.7	23	25	25.3	24.5
1987	10	8	31	22.8	8.2	24.6	29.4	25.6	26.3	23.6	26.6	25	25.1	92	80	95	89	28.5	32.9	31.3	30.9	23.2	25.7	24.8	24.6
1987	10	9	32.6	23.2	9.4	25.2	31.2	27.4	27.8	24.8	26.6	25.8	25.7	97	70	88	85	31	31.8	32.1	31.6	24.7	25	25.3	25
1987	10	10	31.6	23.4	8.2	25.6	30	27.4	27.6	24.6	27.2	26.2	26	92	81	91	88	30.3	34.2	33.2	32.5	24.2	26.3	25.8	25.4
1987	10	11	32.8	22.4	10.4	26.2	31	27.6	28.1	25.2	26.8	26	26	92	72	88	84	31.4	32.4	32.5	32.1	24.8	25.4	25.5	25.2
1987	10	12	32.8	22.8	10	24.4	30.6	27	27.3	23.6	25.6	24.4	24.5	94	67	81	81	28.6	29.5	28.8	29	23.3	23.8	23.4	23.5
1987	10	13	30	23.6	6.4	25.6	29	26.8	27	24.6	26.2	25.6	25.5	92	80	91	88	30.3	32.1	32	31.5	24.2	25.3	25.2	24.9
1987	10	14	32.2	22	10.2	24.2	31	27.6	27.6	23.4	26.8	25	25.1	94	72	81	82	28.2	32.4	29.9	30.2	23.1	25.4	24.1	24.2
1987	10	15	32	24.2	7.8	25.2	31.6	27.8	28.1	24.8	27	26.2	26	97	70	88	85	31	32.6	32.9	32.2	24.7	25.5	25.7	25.3
1987	10	16	32	23.8	8.2	25.2	31.4	27.6	28	24.2	26.8	25.8	25.6	92	70	87	83	29.5	32.2	32	31.2	23.8	25.3	25.2	24.8
1987	10	17	31	22.6	8.4	24.8	28.6	27	26.9	23.6	26.2	25.4	25.1	91	83	88	87	28.3	32.4	31.4	30.7	23.1	25.4	24.8	24.5
1987	10	18	29.6	23	6.6	24.6	28.6	27	26.8	23.8	25.8	26.2	25.3	94	80	94	89	28.9	31.3	33.5	31.2	23.5	24.8	25.9	24.8
1987	10	19	30.6	23.2	7.4	25	29	19.4865	19.5965	23.8	27	18.9756	16.6905	91	86	63.654	58.4554	28.7	34.3	23.2724	21.3677	23.3	26.4	18.4327	17.0129
1987	10	20	32.2	23.8	8.4	24.6	31	27.6	27.7	23.8	26.4	26	25.4	94	70	88	84	28.9	31.3	32.5	30.9	23.5	24.8	25.5	24.6
1987	10	21	32.4	23.4	9	26.2	31.6	27.4	28.1	25	26.8	26.2	26	91	69	91	84	30.9	32	33.2	32	24.6	25.2	25.8	25.2
1987	10	22	33	23.8	9.2	25.6	31.2	27.6	28	24.2	25.2	25	24.8	89	62	81	77	29.3	28.1	29.9	29.1	23.7	23	24.1	23.6
1987	10	23	31.6	23.2	8.4	24.4	30.4	27.8	27.6	24	26.6	25.4	25.3	97	74	83	85	29.6	32.3	30.8	30.9	23.9	25.3	24.6	24.6
1987	10	24	33.2	23.8	9.4	25	32	28.4	28.5	24	26.8	26.2	25.7	92	67	84	81	29.2	31.8	32.5	31.2	23.6	25.1	25.5	24.7
1987	10	25	29	23.2	5.8	25.8	28.6	25.8	26.5	25	26.8	24.6	25.5	94	87	91	90	31.1	34	30.1	31.8	24.7	26.2	24.2	25
1987	10	26	31.6	23.8	7.8	26.2	29.2	27.4	27.5	25.2	26.4	26	25.9	92	80	90	87	31.4	32.5	32.7	32.2	24.8	25.5	25.5	25.3
1987	10	27	29.8	22.2	7.6	24.4	28.6	26.8	26.6	23.4	26	25.8	25.1	92	81	92	89	28.1	31.9	32.5	30.8	23	25.1	25.5	24.5
1987	10	28	31.2	23	8.2	24.6	30.2	27.6	27.5	23.4	26.4	25.6	25.1	90	74	85	83	28	31.9	31.5	30.4	22.9	25.1	24.9	24.3
1987	10	29	29.6	22	7.6	23.6	27.4	26.8	26.1	23.2	24.8	24.2	24.1	97	81	81	86	28.2	29.6	28.5	28.7	23	23.9	23.2	23.4
1987	10	30	31.8	22.8	9	24.8	31.6	27.8	28	24	26.6	25.4	25.3	94	68	83	81	29.3	31.5	30.8	30.5	23.7	24.9	24.6	24.4
1987	10	31	31.8	22.6	9.2	24	30.8	27.6	27.5	23.4	26.8	26	25.4	95	73	88	86	28.4	32.6	32.5	31.2	23.2	25.5	25.5	24.7
1987	11	1	32.2	23.4	8.8	24.6	31	27	27.4	23.6	26.8	25.6	25.3	92	72	89	85	28.5	32.4	31.9	30.9	23.2	25.4	25.1	24.6
1987	11	2	30.8	24.2	6.6	25	29	27.8	27.4	24.4	26	25.8	25.4	95	79	85	87	30.1	31.6	31.9	31.2	24.2	25	25.1	24.8
1987	11	3	30.4	23.6	6.8	25.2	29.4	27.8	27.5	23.8	26.4	26	25.4	89	79	87	85	28.5	32.4	32.4	31.1	23.3	25.4	25.4	24.7
1987	11	4	31.6	22.4	9.2	25.6	29.4	27.2	27.4	25	26.6	26	25.9	95	80	91	89	31.3	32.9	32.8	32.3	24.8	25.7	25.6	25.4
1987	11	5	31	23	8	24.6	29.8	28.4	27.8	23.6	25.6	25	24.7	92	72	76	80	28.5	30	29.4	29.3	23.2	24.1	23.8	23.7
1987	11	6	32.4	24	8.4	26.6	30.8	27.8	28.3	26	27	26.8	26.6	95	75	93	88	33.2	33.1	34.6	33.6	25.8	25.8	26.5	26
1987	11	7	31.2	24.2	7	26.4	30.6	27.8	28.1	25	26.4	25.6	25.7	89	72	84	82	30.7	31.6	31.3	31.2	24.5	25	24.8	24.8
1987	11	8	32.2	24	8.2	18.13	31.6	27.8	20.1224	17.5659	26.8	25	16.6796	68.7839	69	80	56.4775	21.4629	32	29.8	20.4008	17.3608	25.2	24	16.2034
1987	11	9	33	24.4	8.6	26	31	28.8	28.6	24.2	26.4	25	25.2	86	70	74	77	29	31.3	29.1	29.8	23.5	24.8	23.6	24
1987	11	10	33.8	24.2	9.6	26.8	32.2	29	29.3	26.2	27.6	26.4	26.7	95	70	82	82	33.6	33.9	32.7	33.4	26	26.1	25.5	25.9
1987	11	11	34	24.4	9.6	26.8	32.4	28.6	29.1	26	26.6	26.4	26.3	94	64	84	81	33.1	31	32.9	32.3	25.7	24.6	25.7	25.3
1987	11	12	34.2	23.2	11	26.4	33.2	27.8	28.8	25.4	26	25.6	25.7	92	57	84	78	31.8	28.8	31.3	30.6	25.1	23.4	24.8	24.4
1987	11	13	34.2	23.8	10.4	25.8	33.4	29.2	29.4	25	26.4	25.4	25.6	94	58	74	75	31.1	29.8	29.9	30.3	24.7	24	24	24.2
1987	11	14	34.8	24.2	10.6	26.2	32.6	30.4	29.9	25.2	26.2	25.4	25.6	92	61	67	73	31.4	29.7	29.1	30.1	24.8	24	23.6	24.1
1987	11	15	33.4	24	9.4	25.6	32	28.6	28.7	25	27.4	26.6	26.3	95	70	86	84	31.3	33.4	33.5	32.7	24.8	25.9	25.9	25.5
1987	11	16	34	23.8	10.2	25.4	32.6	29	29	24.8	25.2	25	25	95	55	72	74	30.9	27.1	29	29	24.6	22.4	23.5	23.5
1987	11	17	34.6	23.8	10.8	26.2	33.2	29	29.4	25	26.6	26.2	25.9	91	60	80	77	30.9	30.4	32.1	31.1	24.6	24.3	25.3	24.7
1987	11	18	34.8	24.4	10.4	25	33.8	29.6	29.5	24	26.8	25.4	25.4	92	58	72	74	29.2	30.6	29.6	29.8	23.6	24.4	23.9	24
1987	11	19	33.4	23.2	10.2	25.4	32.6	28.2	28.6	24.6	25.4	26	25.3	94	56	84	78	30.4	27.6	32.1	30.1	24.3	22.7	25.3	24.1
1987	11	20	26.5032	24.8	1.70323	26.2	33.8	29	29.5	25.2	26.8	25.2	25.7	92	58	74	75	31.4	30.6	29.5	30.5	24.8	24.4	23.8	24.4
1987	11	21	31.8	22.8	9	24.2	30	27.4	27.3	23	26.2	25.6	24.9	90	74	87	84	27.3	31.5	31.6	30.1	22.5	24.9	25	24.1
1987	11	22	32.2	23	9.2	25	30.4	28.8	28.3	24.2	26.6	25	25.3	94	74	74	81	29.7	32.3	29.1	30.4	23.9	25.3	23.6	24.3
1987	11	23	33	23.4	9.6	26	31.8	28.6	28.8	25.2	26.2	25.4	25.6	94	64	77	79	31.5	30.3	30.3	30.7	24.9	24.3	24.3	24.5
1987	11	24	33.6	23.6	10	26	32.8	29.2	29.3	25	26.6	25.2	25.6	92	62	73	76	31	30.7	29.4	30.4	24.6	24.5	23.8	24.3
1987	11	25	30	23.2	6.8	25.6	26.2	24.8	25.4	24.8	25	24.2	24.7	94	91	95	93	30.8	30.9	29.8	30.5	24.5	24.6	24	24.4
1987	11	26	28.6	23.4	5.2	24.6	28	24.6	25.5	24	25.4	24.4	24.6	95	81	98	92	29.4	30.7	30.4	30.2	23.8	24.5	24.3	24.2
1987	11	27	29.2	21	8.2	24	26	25.8	25.4	23.6	24.4	24	24	97	88	86	90	28.8	29.5	28.6	29	23.4	23.8	23.3	23.5
1987	11	28	32	22.2	9.8	24	23.6966	27.6	20.9803	23.6	18.6953	26.4	16.0696	97	46.5519	91	51.3064	28.8	20.888	33.6	19.2523	23.4	16.5806	26	15.4097
1987	11	29	33	22.8	10.2	25.2	30.6	26.6	27.3	24.2	26.2	25	25.1	92	71	88	84	29.5	31.1	30.6	30.4	23.8	24.7	24.4	24.3
1987	11	30	30.2	24	6.2	26	23.4817	25.4	20.6572	25.2	19.7278	23.6	18.5365	94	49.0001	86	55.9282	31.5	22.1725	27.9	21.0784	24.9	17.5669	22.9	16.8517
1987	12	1	32	23.2	8.8	25	30	27	27.3	24	26.2	25.2	25.1	92	74	87	84	29.2	31.5	30.8	30.5	23.6	24.9	24.6	24.4
1987	12	2	32.2	23.4	8.8	25.2	29.6	27.6	27.5	24.4	26	25.8	25.4	94	75	87	85	30	31.2	32	31.1	24.1	24.8	25.2	24.7
1987	12	3	32.4	22.8	9.6	25	31	28.2	28.1	23.6	27.6	26.8	26	89	77	90	85	28.2	34.7	34.3	32.4	23.1	26.5	26.3	25.3
1987	12	4	32	23.6	8.4	25	23.456	26.8	21.239	24	20.5481	25	19.7815	92	52.3154	87	60.4961	29.2	23.0538	30.5	22.5073	23.6	18.3826	24.4	18.087
1987	12	5	32.6	23.4	9.2	25	30.6	28	27.9	24.2	27	26	25.7	94	76	85	85	29.7	33.2	32.3	31.7	23.9	25.8	25.3	25
1987	12	6	31.4	23	8.4	25.2	28.6	27.2	27.1	24	26.2	25.6	25.3	91	83	88	87	29	32.4	31.7	31.1	23.5	25.4	25	24.7
1987	12	7	31.8	22.8	9	25.4	30	28.2	28	24.8	27.2	26	26	95	81	84	87	30.9	34.2	32.1	32.4	24.6	26.3	25.3	25.4
1987	12	8	32.6	23.2	9.4	24	31.4	28	27.9	23.8	26	25.6	25.1	98	65	83	82	29.3	30	31.2	30.2	23.7	24.1	24.8	24.2
1987	12	9	32	23	9	25	29	27.4	27.2	24.2	26.8	26	25.7	94	84	90	89	29.7	33.8	32.7	32	23.9	26.1	25.5	25.2
1987	12	10	31.4	22.6	8.8	24.6	30.2	27.6	27.5	23.8	27	26	25.6	94	78	88	87	28.9	33.5	32.5	31.7	23.5	26	25.5	25
1987	12	11	32.6	23.2	9.4	25.4	31	27.8	28	24.2	27	25.8	25.7	91	73	85	83	29.4	33	31.9	31.4	23.8	25.7	25.1	24.9
1987	12	12	32.2	24	8.2	25.6	30.2	27.8	27.9	24.2	27.6	26.2	26	89	82	88	86	29.3	35.2	32.9	32.5	23.7	26.8	25.7	25.4
1987	12	13	33.6	23.2	10.4	25.6	30.4	27.6	27.8	24.6	27.2	26	25.9	92	78	88	86	30.3	33.9	32.5	32.2	24.2	26.2	25.5	25.3
1987	12	14	33.8	23.8	10	20.189	31	27.8	20.9909	19.0962	27.6	26.2	19.4262	73.0566	77	88	58.1898	22.765	34.7	32.9	21.807	18.6527	26.5	25.7	17.6202
1987	12	15	33.4	23.4	10	25.8	32	28.2	28.5	25	27.8	26.2	26.3	94	73	85	84	31.1	34.6	32.7	32.8	24.7	26.5	25.5	25.6
1987	12	16	34.6	22	12.6	23	32.6	22.198	20.5766	22.4	26	20.9399	19.1482	95	59	66.8551	58.0158	26.7	29.2	25.2709	21.4996	22.2	23.7	20.1493	17.3535
1987	12	17	32.8	21.2	11.6	23	30.4	27.8	27.3	22	27.6	26.2	25.3	92	81	88	87	25.8	35	32.9	31.2	21.6	26.7	25.7	24.7
1987	12	18	33.8	22.2	11.6	23.2	30.2	27.6	27.2	22.6	27.2	26.4	25.4	95	79	91	88	27	34.1	33.6	31.6	22.4	26.2	26	24.9
1987	12	19	35	23	12	25	31.6	28.2	28.3	23.8	26.4	25	25.1	91	67	77	78	28.7	30.9	29.5	29.7	23.3	24.6	23.8	23.9
1987	12	20	34.4	23.4	11	25.2	32.6	28.6	28.8	24.2	26.4	25.2	25.3	92	62	76	77	29.5	30.3	29.8	29.9	23.8	24.3	24	24
1987	12	21	34.8	23.2	11.6	26	32.8	29.2	29.3	23.6	26.2	25	24.9	82	60	71	71	27.5	29.6	28.9	28.7	22.7	23.9	23.5	23.3
1987	12	22	34.6	23.2	11.4	24.2	32.2	28.2	28.2	23	27.2	26	25.4	90	68	84	81	27.3	32.7	32.1	30.7	22.5	25.6	25.3	24.4
1987	12	23	34.2	21.2	13	25	33	29.2	29.1	22.2	27.6	26	25.3	79	66	78	74	24.9	33.3	31.5	29.9	21	25.9	24.9	23.9
1987	12	24	34	22.2	11.8	23.4	31.8	28.6	28.1	22.2	26.2	24.8	24.4	90	64	74	76	26	30.3	28.8	28.3	21.7	24.3	23.4	23.1
1987	12	25	34.2	20.2	14	22.2	32.4	27.8	27.5	20	26.2	26	24.1	82	61	87	77	21.9	29.9	32.4	28.1	19	24	25.4	22.8
1987	12	26	35.2	21.4	13.8	23.6	33.8	28	28.4	23	26.4	24	24.5	95	56	72	74	27.7	29.5	27.2	28.1	22.8	23.8	22.5	23
1987	12	27	34	21.2	12.8	23.8	33.2	27.8	28.1	21	26.2	25.6	24.3	78	58	84	73	23	29.3	31.3	27.9	19.7	23.7	24.8	22.8
1987	12	28	34.2	22.2	12	23.8	33.4	27	27.8	23	27	25.4	25.1	93	61	88	81	27.5	31.4	31.4	30.1	22.7	24.9	24.8	24.1
1987	12	29	33	23.8	9.2	26	32.2	27	28	23.8	27.4	25.4	25.5	83	69	88	80	28	33.3	31.4	30.9	23	25.8	24.8	24.5
1987	12	30	32	23	9	24.2	31	28	27.8	23.6	27.4	26.2	25.7	95	76	87	86	28.7	34.1	32.8	31.9	23.4	26.2	25.6	25.1
1987	12	31	33.8	24.2	9.6	25.4	33.8	28	28.8	23.8	25.4	24.2	24.5	88	51	73	71	28.4	26.8	27.7	27.6	23.2	22.3	22.8	22.7

## Sheet: 1987
						Temperature				Temperature				Relative Humidity				Pressure				Dew temperature
Year	Month	Day	Maximum	Minimum	Max-Min	1899-12-31 07:00:00	1899-12-31 13:00:00	1899-12-31 19:00:00	Average	1899-12-31 01:00:00	1899-12-31 13:00:00	1899-12-31 19:00:00	Average	1899-12-31 01:00:00	1899-12-31 13:00:00	1899-12-31 19:00:00	Average	1899-12-31 07:00:00	1899-12-31 13:00:00	1899-12-31 19:00:00	Average	1899-12-31 07:00:00	1899-12-31 13:00:00	1899-12-31 19:00:00	Average		Month	Taverage	Hraverage
1988	1	1	35.2	23	12.2	25	33.6	28	28.6	23.6	27.2	25	25.3	89	61	79	76	28.2	31.8	29.7	29.9	23.1	25.1	23.9	24		January	28.6258	72.6735
1988	1	2	35.6	22.2	13.4	24.6	33	29	28.9	23	27.2	24.4	24.9	87	64	69	73	27	32.2	27.5	28.9	22.4	25.3	22.7	23.4		February	28.8929	70.7504
1988	1	3	35	21.6	13.4	23.8	33.4	28.2	28.4	23	24.2	25	24.1	93	47	77	73	27.5	24.1	29.5	27.1	22.7	20.5	23.8	22.3		March	29.1893	70.4231
1988	1	4	36	21.2	14.8	23.8	34.6	27.6	28.4	23.2	25.2	24.4	24.3	95	47	77	73	28	25.8	28.4	27.4	23	21.6	23.2	22.6		April	28.049	76.7978
1988	1	5	35.4	21.2	14.2	24	34.4	29.4	29.3	23.2	25.2	23.6	24	94	48	62	68	27.9	25.9	25.3	26.4	22.9	21.7	21.3	21.9		May	28.0342	78.9894
1988	1	6	34.8	22	12.8	24.2	33	28.2	28.4	22.8	26.6	25	24.8	89	61	77	76	26.8	30.6	29.5	29	22.2	24.4	23.8	23.5		June	27.28	82.7819
1988	1	7	34.8	23	11.8	24.6	32	28	28.1	23.8	25.4	25	24.7	94	59	79	77	28.9	28	29.7	28.9	23.5	23	23.9	23.5		July	27.7183	81.2205
1988	1	8	35	22.8	12.2	24.2	33.8	28	28.5	23.6	26	23.4	24.3	95	54	68	72	28.7	28.4	25.7	27.6	23.4	23.2	21.6	22.7		August	26.7473	83.2001
1988	1	9	36	21.2	14.8	24.6	34.8	27	28.4	23	24.4	24.6	24	87	43	82	71	27	23.6	29.3	26.7	22.4	20.2	23.7	22.1		September	27.5133	84.3
1988	1	10	35.6	21.4	14.2	24.4	34.2	27.6	28.5	23.2	26	24.4	24.5	90	52	77	73	27.6	28.2	28.4	28.1	22.7	23	23.2	23		October	27.6677	83.6774
1988	1	11	34.4	22.2	12.2	24.6	33.2	27.8	28.4	24	25.4	24.4	24.6	95	54	76	75	29.4	27.2	28.3	28.3	23.8	22.5	23.1	23.1		November	27.4291	80.6679
1988	1	12	35.6	21.8	13.8	23.8	34.8	27.6	28.5	23	27	25.6	25.2	93	55	85	78	27.5	30.5	31.5	29.8	22.7	24.4	24.9	24		December	27.6421	83.9376
1988	1	13	36.8	20.6	16.2	23.8	35.4	28.8	29.2	23	25	22	23.3	93	43	55	64	27.5	24.8	21.9	24.7	22.7	20.9	19	20.9
1988	1	14	35.4	21	14.4	23.6	34.4	27.8	28.4	22.8	24	23.6	23.5	93	42	71	69	27.2	22.9	26.3	25.5	22.5	19.7	21.9	21.4
1988	1	15	28.8433	22.6	6.24329	24.2	33	27.6	28.1	23	25.4	24.4	24.3	90	54	77	74	27.3	27.4	28.4	27.7	22.5	22.6	23.2	22.8
1988	1	16	34.8	23	11.8	24.2	33.8	27.8	28.4	23.2	26	25	24.7	92	54	80	75	27.8	28.4	29.8	28.7	22.8	23.2	24	23.3
1988	1	17	35	21.4	13.6	24.2	33	27	27.8	23	27	24.2	24.7	90	63	79	78	27.3	31.7	28.3	29.1	22.5	25	23.1	23.6
1988	1	18	34.6	22.8	11.8	24	32.8	28.2	28.3	23	26	25.2	24.7	92	59	79	76	27.4	29.1	30	28.8	22.6	23.6	24.1	23.4
1988	1	19	34.6	21.8	12.8	23.6	33.4	27.2	27.9	22.8	25.2	23.6	23.9	93	52	74	73	27.2	26.6	26.7	26.8	22.5	22.1	22.2	22.3
1988	1	20	36	22.6	13.4	24.6	34.6	28.8	29.2	23	24.8	24	23.9	87	45	67	67	27	24.8	26.6	26.1	22.4	21	22.1	21.8
1988	1	21	35	23	12	24.2	33.2	27.8	28.3	23.4	24.6	24	24	94	50	73	72	28.2	25.2	27.3	26.9	23.1	21.2	22.5	22.3
1988	1	22	35.4	20.6	14.8	23.8	33.4	28.2	28.4	22.8	24.8	24.2	23.9	92	50	72	71	27.1	25.6	27.5	26.7	22.4	21.5	22.7	22.2
1988	1	23	35.6	20	15.6	23.6	34.4	28.6	28.8	22.8	24.8	24	23.9	93	46	68	69	27.2	24.9	26.8	26.3	22.5	21	22.2	21.9
1988	1	24	36.2	20.2	16	23.8	34.2	29.6	29.3	23	25.4	25	24.5	93	49	69	71	27.5	26.6	28.6	27.6	22.7	22.1	23.3	22.7
1988	1	25	34.8	21	13.8	23	33.6	28.6	28.5	22.6	24	24.4	23.7	97	45	71	71	27.1	23.5	27.8	26.1	22.4	20.1	22.8	21.8
1988	1	26	35.6	22.6	13	24.2	32.2	28.8	28.5	23.6	26.6	26	25.4	95	65	80	80	28.7	31.1	31.7	30.5	23.4	24.7	25	24.4
1988	1	27	36.2	22.8	13.4	23.8	34.8	28.4	28.8	23	26.6	25	24.9	93	53	76	74	27.5	29.4	29.4	28.8	22.7	23.7	23.8	23.4
1988	1	28	37.2	23	14.2	23.4	34.8	29.2	29.1	19.8606	27	26	20.005	79.9168	55	78	59.8774	23.2669	30.5	31.5	22.7514	19.3381	24.4	24.9	18.6369
1988	1	29	36.8	21.8	15	24.2	34.6	28.8	29.1	23.2	27.2	26	25.5	92	57	80	76	27.8	31.1	31.7	30.2	22.8	24.7	25	24.2
1988	1	30	36.8	22.2	14.6	24.6	34.8	28.8	29.3	23	27	26	25.3	87	55	80	74	27	30.5	31.7	29.7	22.4	24.4	25	23.9
1988	1	31	38	22.2	15.8	24.2	35	29.6	29.6	23	27.2	26	25.4	90	55	75	74	27.3	30.9	31.2	29.8	22.5	24.6	24.8	24
1988	2	1	38.4	22.6	15.8	24.2	35.2	30	29.9	23.2	27.2	26	25.5	92	54	73	73	27.8	30.7	30.9	29.8	22.8	24.5	24.6	24
1988	2	2	38.4	22.8	15.6	25	35.6	29.8	30	23.8	27.4	25.8	25.7	91	53	73	72	28.7	31	30.5	30.1	23.3	24.7	24.4	24.1
1988	2	3	37.4	23	14.4	25.2	34.8	28.8	29.4	23.6	27	25.8	25.5	88	55	79	74	28.1	30.5	31.2	29.9	23	24.4	24.8	24
1988	2	4	36.4	22.8	13.6	25	33.6	28.8	29	23.6	25.4	25	24.7	89	52	74	72	28.2	27	29.1	28.1	23.1	22.3	23.6	23
1988	2	5	36.6	21	15.6	23.4	34.2	28.6	28.7	22	27.4	26	25.1	89	59	81	77	25.5	32	31.9	29.8	21.4	25.2	25.1	23.9
1988	2	6	34.8	21.6	13.2	23.6	32.2	27.6	27.8	23	25.2	24.2	24.1	95	57	76	76	27.7	27.4	27.9	27.7	22.8	22.6	22.9	22.8
1988	2	7	38	22.2	15.8	24.8	35	30	30	24.2	27.6	26	25.9	95	57	73	75	29.8	32	30.9	30.9	24	25.2	24.6	24.6
1988	2	8	38.6	22.6	16	23.8	34.6	30.6	29.9	23	25.8	24.2	24.3	93	50	59	67	27.5	27.4	25.9	26.9	22.7	22.6	21.7	22.3
1988	2	9	36.8	23	13.8	23.8	34.8	28.6	29	23.2	26.8	25.2	25.1	95	54	76	75	28	29.9	29.8	29.2	23	24	24	23.7
1988	2	10	37.2	23.2	14	25	35.2	29.6	29.9	24	27.6	26.2	25.9	92	56	77	75	29.2	31.9	31.7	30.9	23.6	25.1	25	24.6
1988	2	11	35.2	23.2	12	24.6	33.6	30.6	29.9	23.8	25.8	24.6	24.7	94	54	61	70	28.9	28	26.9	28	23.5	23	22.3	22.9
1988	2	12	36.6	21.6	15	24.2	34.2	30.2	29.7	23.2	26	24.6	24.6	92	52	63	69	27.8	28.2	27.2	27.7	22.8	23	22.5	22.8
1988	2	13	35.6	23.2	12.4	25	25.1815	30.2	20.3026	24	20.8368	19.7162	18.4185	92	45.7158	57.9182	52.7966	29.2	23.3219	22.8854	20.3416	23.6	18.7022	18.4857	16.4847
1988	2	14	36.8	22.8	14	24	34	30.2	29.6	23.2	27	25.8	25.3	94	58	71	74	27.9	31	30.3	29.7	22.9	24.6	24.3	23.9
1988	2	15	38.6	23.4	15.2	24.6	35.2	30	30	23	27.6	25.8	25.5	87	56	72	72	27	31.9	30.4	29.8	22.4	25.1	24.3	23.9
1988	2	16	37.4	23.4	14	24.2	33.6	29.6	29.3	23.8	26.4	25.6	25.3	97	57	73	75	29.2	29.6	30.2	29.7	23.6	23.9	24.2	23.9
1988	2	17	37.6	22.6	15	25	34.8	29.6	29.8	22.8	19.5994	26.2	18.3191	83	40.2849	77	52.4063	26.3	21.1565	31.7	20.7283	21.9	17.1898	25	16.9354
1988	2	18	38	21.8	16.2	23.6	34.2	29.6	29.3	23	27.4	26	25.5	95	59	75	77	27.7	32	31.2	30.3	22.8	25.2	24.8	24.2
1988	2	19	38.2	22.6	15.6	24.2	35.2	30	29.9	23	21.1736	26.4	18.124	90	42.416	75	51.4838	27.3	22.5279	32	20.2706	22.5	18.4238	25.2	16.6551
1988	2	20	29.0431	22.8	6.24308	24.6	36.6	30.2	30.4	23.2	22.027	26.6	19.9016	89	44.3165	76	53.8611	27.5	23.613	32.4	21.2357	22.7	19.2594	25.4	17.4498
1988	2	21	36.4	23.4	13	24.8	33.8	29	29.1	24	27.4	25.6	25.7	94	61	76	77	29.3	32.2	30.6	30.7	23.7	25.3	24.4	24.5
1988	2	22	36	22.6	13.4	24.2	33.4	28.6	28.7	23	26.6	25.4	25	90	59	77	76	27.3	30.3	30.3	29.3	22.5	24.3	24.3	23.7
1988	2	23	37.2	23	14.2	25.4	34.8	29.6	29.9	24.4	21.1736	26.6	19.9158	92	42.0379	79	54.4643	29.9	22.3836	32.8	21.2357	24	18.4307	25.6	17.4782
1988	2	24	35	22.8	12.2	24.6	34.6	28.6	29.1	23.2	26.4	25.2	24.9	89	53	76	73	27.5	29	29.8	28.7	22.7	23.5	24	23.4
1988	2	25	34.8	23.8	11	25	32.6	27.8	28.3	24	25.6	25	24.9	92	57	80	76	29.2	28.2	29.8	29	23.6	23.1	24	23.6
1988	2	26	33	21.8	11.2	23.8	32	27.8	27.8	23	26	24.6	24.5	93	62	77	78	27.5	29.6	28.8	28.7	22.7	23.9	23.4	23.3
1988	2	27	32.2	21.2	11	23	30	27.8	27.1	22.8	26.2	25	24.7	98	74	80	84	27.6	31.5	29.8	29.6	22.7	24.9	24	23.9
1988	2	28	31.6	22.6	9	23.8	29.8	27.6	27.2	23	25	24	24	93	68	74	79	27.5	28.5	27.4	27.8	22.7	23.2	22.6	22.8
1988	2	29	33.4	22.8	10.6	24.2	32.8	29.6	29	22.8	26.8	26	25.2	89	63	75	76	26.8	31.2	31.2	29.8	22.2	24.8	24.8	23.9
1988	3	1	33.4	22.2	11.2	23.6	31.2	28.6	28	22.8	27	25.6	25.1	93	72	79	82	27.2	32.8	30.8	30.3	22.5	25.6	24.5	24.2
1988	3	2	32.8	23	9.8	24.2	31.6	27.8	27.9	23.4	25.8	25	24.7	94	63	80	79	28.2	29.4	29.8	29.1	23.1	23.7	24	23.6
1988	3	3	36.8	22	14.8	24	34.6	29.2	29.3	23	27.4	26.2	25.5	92	58	79	76	27.4	31.7	32	30.4	22.6	25	25.2	24.3
1988	3	4	37.2	22.8	14.4	25	35	30.2	30.1	22	27	26.2	25.1	77	54	73	68	24.4	30.3	31.3	28.7	20.7	24.3	24.8	23.3
1988	3	5	38	22.4	15.6	24.2	36.6	30	30.2	23	27	25.6	25.2	90	48	70	70	27.3	29.3	29.9	28.8	22.5	23.7	24	23.4
1988	3	6	38.2	22.2	16	24.2	36.2	30.4	30.3	22.8	27.2	26	25.3	89	50	71	70	26.8	30.1	30.7	29.2	22.2	24.1	24.5	23.6
1988	3	7	36.4	23.2	13.2	24.2	34	29	29	23.6	26.4	25	25	95	55	72	74	28.7	29.4	29	29	23.4	23.7	23.5	23.5
1988	3	8	35.4	23	12.4	24.2	32.8	28.6	28.5	23.4	26	25.4	24.9	94	59	77	77	28.2	29.1	30.3	29.2	23.1	23.6	24.3	23.6
1988	3	9	34.4	23.6	10.8	25.6	32	28.6	28.7	23.2	25	24.6	24.3	82	57	72	70	26.8	27	28.3	27.4	22.2	22.4	23.1	22.6
1988	3	10	35.2	23.2	12	25	33	28.6	28.8	24.2	26.2	25	25.1	94	59	75	76	29.7	29.5	29.3	29.5	23.9	23.8	23.7	23.8
1988	3	11	36.6	22.6	14	23.8	32.8	28.8	28.5	23.2	24.6	24	23.9	95	51	67	71	28	25.5	26.6	26.7	23	21.4	22.1	22.2
1988	3	12	37.8	23	14.8	24.6	35.2	29.6	29.8	24	27	25.6	25.5	95	53	73	74	29.4	30.2	30.2	29.9	23.8	24.2	24.2	24.1
1988	3	13	34.8	23.4	11.4	25	33.2	28.6	28.9	24.2	26.8	26	25.7	94	61	81	79	29.7	31	31.9	30.8	23.9	24.6	25.1	24.5
1988	3	14	33	23.6	9.4	25	30.2	27.8	27.7	24	25.2	24	24.4	92	67	73	77	29.2	28.7	27.3	28.4	23.6	23.4	22.5	23.2
1988	3	15	34.2	23.2	11	24.2	32	28.6	28.4	23.8	25.6	24.2	24.5	97	60	70	76	29.2	28.6	27.3	28.3	23.6	23.3	22.5	23.1
1988	3	16	34.8	24	10.8	25.4	33.6	30	29.8	24.4	27	26	25.8	92	60	73	75	29.9	31.3	30.9	30.7	24	24.8	24.6	24.5
1988	3	17	37.4	22.8	14.6	24	34.2	30.6	29.9	23.2	25.6	26.2	25	94	50	71	72	27.9	27.1	31.1	28.7	22.9	22.4	24.7	23.3
1988	3	18	37.4	23.4	14	25.2	35.2	29.6	29.9	22.6	27	25.6	25.1	80	53	73	69	25.7	30.2	30.2	28.7	21.5	24.2	24.2	23.3
1988	3	19	28.3871	23	5.3871	25.2	25.5184	30.6	20.7674	22.4	24.8	24.2	23.8	79	42.691	59	48.6098	25.2	21.9264	25.9	19.263	21.2	17.7123	21.7	15.6509
1988	3	20	37.4	24	13.4	25	34.6	29.2	29.5	23.8	25	24.4	24.4	91	46	68	68	28.7	25.3	27.4	27.1	23.3	21.3	22.6	22.4
1988	3	21	26.5657	22.6	3.96566	24.6	38.6	31.8	31.7	23.4	19.6406	20.8849	18.6065	90	44.2722	62.0085	53.5062	28	21.1599	24.6178	20.629	22.9	17.0661	19.7609	16.6905
1988	3	22	37.8	24	13.8	25.4	36.2	28.8	29.8	24.6	26.8	25.4	25.6	94	48	76	73	30.4	29	30.2	29.8	24.3	23.5	24.2	24
1988	3	23	39	23.8	15.2	25.6	36.6	29.4	30.3	24.8	24.8	24	24.5	94	38	64	65	30.8	23.5	26.2	26.8	24.5	20.1	21.9	22.2
1988	3	24	39.6	23	16.6	25.2	37	30.6	30.9	21.6	26.4	24.8	24.3	73	44	63	60	23.4	27.4	27.4	26.1	20	22.6	22.6	21.7
1988	3	25	38.6	23.6	15	25.4	38	29	30.4	23	25.6	24.8	24.5	82	37	71	63	26.5	24.6	28.5	26.5	22	20.8	23.2	22
1988	3	26	38.4	23	15.4	24.8	37.2	30.6	30.8	23.6	25.2	24.2	24.3	91	38	59	63	28.3	24.1	25.9	26.1	23.1	20.5	21.7	21.8
1988	3	27	38.4	23.2	15.2	25.2	36.8	29.6	30.3	23.8	25.8	24.6	24.7	89	42	67	66	28.5	25.9	27.6	27.3	23.3	21.7	22.7	22.6
1988	3	28	38	23	15	25.4	35.8	28.8	29.7	24.4	25.6	24.2	24.7	92	44	69	68	29.9	26	27.1	27.7	24	21.8	22.4	22.7
1988	3	29	36.2	22.8	13.4	24.2	33.2	28.6	28.7	23	26.2	25	24.7	90	58	75	74	27.3	29.3	29.3	28.6	22.5	23.7	23.7	23.3
1988	3	30	37	24	13	25.8	33.8	28.8	29.3	24.8	25.2	24.2	24.7	92	50	69	70	30.6	26.3	27.1	28	24.4	21.9	22.4	22.9
1988	3	31	38.4	23.4	15	25.6	37.2	31.2	31.3	23.8	26.6	24.6	25	86	44	58	63	28.3	27.8	26.5	27.5	23.1	22.8	22.1	22.7
1988	4	1	38.2	23	15.2	24.6	34.2	30.6	30	23.4	26.6	25.4	25.1	90	55	66	71	28	29.8	29	28.9	22.9	24	23.5	23.5
1988	4	2	37.6	23.2	14.4	25.2	37	23.1759	21.4699	23.6	21.4624	26	20.5013	88	51.0092	64.5521	58.9349	28.1	24.3084	25.6971	22.9211	23	19.5478	20.6065	18.4895
1988	4	3	36.4	22.2	14.2	24	32.8	29.4	28.9	23	24.6	24	23.9	92	51	64	69	27.4	25.5	26.2	26.4	22.6	21.4	21.9	22
1988	4	4	35.2	23.6	11.6	24.8	34.8	30.8	30.3	23.6	27.4	25.6	25.5	91	57	66	71	28.3	31.6	29.4	29.7	23.1	25	23.7	23.9
1988	4	5	33.2	24.2	9	25.6	31.6	28.6	28.6	24.4	24.6	24	24.3	91	57	68	72	29.7	26.3	26.8	27.6	24	21.9	22.2	22.7
1988	4	6	33	23.2	9.8	24.6	30	28.6	28	23.8	25	24	24.3	94	67	68	76	28.9	28.3	26.8	28	23.5	23.2	22.2	23
1988	4	7	33.2	22.8	10.4	24	32	27.8	27.9	23.6	24.8	24	24.1	97	56	73	75	28.8	26.5	27.3	27.6	23.4	22.1	22.5	22.7
1988	4	8	31.8	23	8.8	24.6	30.8	27.6	27.6	23.8	27.2	24	25	94	76	74	81	28.9	33.7	27.4	30	23.5	26	22.6	24
1988	4	9	30.6	23.2	7.4	25.6	28.2	27	27	25	26	24	25	95	84	78	86	31.3	32.1	27.8	30.4	24.8	25.3	22.9	24.3
1988	4	10	32.4	23	9.4	24	32	27.6	27.8	23.4	26.6	25	25	95	66	81	81	28.4	31.2	29.9	29.8	23.2	24.8	24.1	24
1988	4	11	31.8	23.2	8.6	24.6	30	27.2	27.3	23.4	26.2	23.8	24.5	90	74	75	80	28	31.5	27.2	28.9	22.9	24.9	22.5	23.4
1988	4	12	31	22.8	8.2	23.8	28.6	26	26.1	23	26	25	24.7	93	81	92	89	27.5	31.9	31	30.1	22.7	25.1	24.6	24.1
1988	4	13	31.4	22.4	9	24.4	28.8	27.2	26.9	23.4	25.6	24.2	24.4	92	78	78	83	28.1	30.7	28.2	29	23	24.5	23.1	23.5
1988	4	14	32	20.8	11.2	23.8	30.2	27.4	27.2	22.8	25.6	25	24.5	92	69	82	81	27.1	29.8	30.1	29	22.4	24	24.1	23.5
1988	4	15	32.8	22.6	10.2	24	30.4	27.8	27.5	23	25.6	25	24.5	92	68	80	80	27.4	29.6	29.8	28.9	22.6	23.9	24	23.5
1988	4	16	33.4	23	10.4	24.6	31.2	28.2	28.1	23.6	26.2	25	24.9	92	68	77	79	28.5	30.7	29.5	29.6	23.2	24.5	23.8	23.8
1988	4	17	34	24	10	25.6	32.6	28.8	28.9	24.6	27	25.2	25.6	92	65	75	77	30.3	31.9	29.7	30.6	24.2	25.1	23.9	24.4
1988	4	18	33.2	23.2	10	24.6	30.6	27.4	27.5	23	25	24	24	87	64	76	76	27	27.9	27.6	27.5	22.4	22.9	22.7	22.7
1988	4	19	33.4	23	10.4	26	31.6	28.8	28.8	25	27	25.2	25.7	92	70	75	79	31	32.6	29.7	31.1	24.6	25.5	23.9	24.7
1988	4	20	33	23.2	9.8	25.6	30.8	28.2	28.2	24.8	26.2	25	25.3	94	70	77	80	30.8	30.9	29.5	30.4	24.5	24.6	23.8	24.3
1988	4	21	31	22.2	8.8	24.8	28.2	26.8	26.6	23.2	25	24	24.1	87	77	79	81	27.4	29.5	28	28.3	22.6	23.8	22.9	23.1
1988	4	22	31.2	23	8.2	25.6	29.4	27.6	27.5	24.2	26	24.6	24.9	89	76	78	81	29.3	31.3	28.9	29.8	23.7	24.8	23.5	24
1988	4	23	33.4	23.2	10.2	26	32	28.6	28.8	25	27	25.4	25.8	92	68	77	79	31	32.3	30.3	31.2	24.6	25.3	24.3	24.8
1988	4	24	34.6	22.8	11.8	24.6	32.8	29.2	29	23.6	26.6	25.2	25.1	92	62	73	75	28.5	30.7	29.4	29.5	23.2	24.5	23.8	23.8
1988	4	25	34.2	22.8	11.4	25.8	33	29.8	29.6	24.2	27.2	25.6	25.7	88	64	72	74	29.1	32.2	30	30.4	23.6	25.3	24.1	24.3
1988	4	26	33.8	23	10.8	25.6	32	30.6	29.7	23.8	26.2	25	25	86	63	64	71	28.3	30.1	27.9	28.8	23.1	24.2	22.9	23.4
1988	4	27	33	23.6	9.4	25.6	31.8	28	28.4	24.2	27	25	25.4	89	69	79	79	29.3	32.4	29.7	30.5	23.7	25.4	23.9	24.3
1988	4	28	33.2	22.8	10.4	24.6	32	28.6	28.5	23.2	26.8	25.4	25.1	89	67	77	78	27.5	31.8	30.3	29.9	22.7	25.1	24.3	24
1988	4	29	32.2	22.2	10	26.6	30	27.8	28	25.6	25	24.2	24.9	92	67	74	78	32.1	28.3	27.8	29.4	25.3	23.2	22.8	23.7
1988	4	30	31	22.8	8.2	26	29.6	27.8	27.8	25	26.6	25.2	25.6	92	79	81	84	31	32.8	30.3	31.4	24.6	25.6	24.3	24.8
1988	5	1	32.8	23	9.8	25	30	27.2	27.4	24	26	24.2	24.7	92	73	78	81	29.2	30.9	28.2	29.4	23.6	24.6	23.1	23.8
1988	5	2	32.2	23	9.2	24.8	30.8	28	27.9	23.8	27.2	25.8	25.6	92	76	84	84	28.8	33.7	31.7	31.4	23.4	26	25	24.8
1988	5	3	32	23.4	8.6	25	29.6	27.4	27.4	23.8	25.8	25	24.9	91	74	82	82	28.7	30.7	30.1	29.8	23.3	24.5	24.1	24
1988	5	4	31.8	22.6	9.2	24.6	29.6	28.6	27.9	23	26.2	25.6	24.9	87	77	79	81	27	31.7	30.8	29.9	22.4	25	24.5	24
1988	5	5	32.8	23.2	9.6	25.2	30.4	27.6	27.7	24.2	26.4	24.8	25.1	92	73	80	82	29.5	31.7	29.4	30.2	23.8	25	23.8	24.2
1988	5	6	32	22.4	9.6	24.8	30.8	27.6	27.7	23.2	27	25	25.1	87	75	81	81	27.4	33.1	29.9	30.1	22.6	25.8	24.1	24.1
1988	5	7	32.8	22.6	10.2	25.6	30	27.6	27.7	24.8	26.6	25	25.5	94	77	81	84	30.8	32.5	29.9	31.1	24.5	25.5	24.1	24.7
1988	5	8	34.2	23	11.2	25.2	32.4	22.3068	22.1601	23.8	26.2	20.4447	19.3789	89	61	66.7695	62.704	28.5	29.9	24.8216	23.2613	23.3	24	19.7415	18.5988
1988	5	9	32.8	22.2	10.6	26.6	30.8	27.6	28.1	25.2	27	25	25.7	89	75	81	82	31.1	33.1	29.9	31.4	24.7	25.8	24.1	24.8
1988	5	10	32.8	23	9.8	25.8	32.2	28.6	28.8	24.6	26.6	26	25.7	91	65	81	79	30.1	31.1	31.9	31	24.2	24.7	25.1	24.7
1988	5	11	34.2	22.8	11.4	26.4	33.4	30	30	25.2	27	25.6	25.9	91	61	70	74	31.2	31.4	29.9	30.8	24.8	24.9	24	24.6
1988	5	12	34	23.2	10.8	26.2	31.6	28.2	28.6	24.4	26.4	25	25.3	86	67	77	77	29.4	30.9	29.5	29.9	23.7	24.6	23.8	24.1
1988	5	13	26.2327	23	3.23267	26	31	28.8	28.6	24.2	26.6	25.2	25.3	86	71	75	77	29	31.9	29.7	30.2	23.5	25.1	23.9	24.2
1988	5	14	31.4	22.6	8.8	25.8	30.6	27.6	27.9	23.6	27	24.2	24.9	83	76	76	78	27.7	33.2	27.9	29.6	22.7	25.8	22.9	23.8
1988	5	15	31	21	10	24.4	28	26.8	26.5	23	25	24.2	24.1	89	79	81	83	27.1	29.7	28.5	28.4	22.4	23.9	23.2	23.2
1988	5	16	32.8	22.2	10.6	24	30	27.6	27.3	23	27	25.4	25.1	92	79	84	85	27.4	33.6	31	30.7	22.6	26	24.6	24.4
1988	5	17	33.4	23	10.4	26	31.6	28.2	28.5	25	26.6	26	25.9	92	68	84	81	31	31.5	32.1	31.5	24.6	24.9	25.3	24.9
1988	5	18	32	23.2	8.8	26.2	30	28.2	28.2	24.6	27	26	25.9	88	79	84	84	29.9	33.6	32.1	31.9	24	26	25.3	25.1
1988	5	19	31.8	22.8	9	26	28.2	27	27	25	26	24.6	25.2	92	84	82	86	31	32.1	29.3	30.8	24.6	25.3	23.7	24.5
1988	5	20	34	23.2	10.8	26	31	28.4	28.5	24.8	26.6	26	25.8	91	71	83	82	30.5	31.9	32	31.5	24.4	25.1	25.2	24.9
1988	5	21	32.4	21.8	10.6	24.8	30.6	28.4	28	24	26	25	25	94	70	76	80	29.3	30.5	29.4	29.7	23.7	24.4	23.8	24
1988	5	22	32.4	23.2	9.2	26	32	28.2	28.6	25	27.4	20.9838	19.5181	92	70	69.4375	64.0958	31	33.4	25.8661	23.7154	24.6	25.9	20.3913	18.8625
1988	5	23	34	22.6	11.4	26.8	31.8	27.8	28.5	26.2	27	25.6	26.3	95	69	84	83	33.6	32.4	31.3	32.5	26	25.4	24.8	25.4
1988	5	24	37.4	23	14.4	26.2	33.6	29.8	29.8	25	27.2	25	25.7	91	61	68	73	30.9	31.8	28.5	30.4	24.6	25.1	23.2	24.3
1988	5	25	33.8	23.4	10.4	27	32.6	28.2	29	25.4	27	25.6	26	88	65	81	78	31.4	31.9	31.1	31.5	24.8	25.1	24.7	24.9
1988	5	26	34.6	23.6	11	26.6	33.2	30	30	25.4	27.2	18.8551	18.5438	91	63	61.1657	60.8727	31.6	32.1	23.1294	22.5068	25	25.2	18.2545	17.9139
1988	5	27	33.6	23.6	10	26.6	31.8	28.2	28.7	25.2	27	25.6	25.9	89	69	81	80	31.1	32.4	31.1	31.5	24.7	25.4	24.7	24.9
1988	5	28	33.2	23.4	9.8	26.6	32.2	27.6	28.5	25.2	27	25.4	25.9	89	67	84	80	31.1	32.2	31	31.4	24.7	25.3	24.6	24.9
1988	5	29	34	23.2	10.8	26	31.2	27.8	28.2	25.2	26	25	25.4	94	66	80	80	31.5	30.1	29.8	30.5	24.9	24.2	24	24.4
1988	5	30	33.4	23	10.4	25.6	31.4	27.8	28.1	24.2	26.6	25.2	25.3	89	69	81	80	29.3	31.6	30.3	30.4	23.7	25	24.3	24.3
1988	5	31	32	22.2	9.8	25	29.6	27.4	27.4	23.6	25	24.2	24.3	89	69	77	78	28.2	28.6	28.1	28.3	23.1	23.3	23	23.1
1988	6	1	30	22.8	7.2	25	29.6	27	27.1	24	25	24.2	24.4	92	69	79	80	29.2	28.6	28.3	28.7	23.6	23.3	23.1	23.4
1988	6	2	31.4	22.2	9.2	24.8	27.8	26.4	26.3	24	27.2	26	25.7	94	95	97	95	29.3	35.7	33.3	32.8	23.7	27	25.9	25.5
1988	6	3	30.2	23.2	7	24.4	28.6	27.2	26.9	22.6	27.4	26	25.3	86	91	91	89	26.2	35.7	32.8	31.6	21.9	27	25.6	24.8
1988	6	4	32.4	22.4	10	25.6	30	29.8	28.8	24.2	21.6509	21.069	20.5473	89	58.3317	68.7988	66.5131	29.3	25.8909	25.9406	24.9607	23.7	20.3806	20.4445	19.8148
1988	6	5	33.6	23.4	10.2	25.8	28.6	26.8	27	24.4	26.4	25.6	25.5	89	84	91	88	29.6	32.9	32	31.5	23.9	25.7	25.2	24.9
1988	6	6	34.2	24.2	10	25.2	30.2	28.4	28	24.6	21.2285	20.2316	17.7527	95	57.7228	65.4635	61.0558	30.5	25.2684	24.9223	22.7375	24.4	19.9759	19.6178	18.0567
1988	6	7	32.4	22.2	10.2	26.4	28.6	27.4	27.5	24.2	27.6	26.2	26	84	93	91	89	28.7	36.2	33.2	32.7	23.4	27.3	25.8	25.5
1988	6	8	32.2	22.4	9.8	25.4	30	27.6	27.6	24.6	21.7573	22.2392	20.8738	94	57.0189	70.9111	66.3861	30.4	25.9832	27.2473	25.309	24.3	20.4303	21.483	20.0826
1988	6	9	30.4	22.4	8	25.6	28.8	26.2	26.7	24.2	27.2	25.4	25.6	89	88	94	90	29.3	35	31.9	32	23.7	26.7	25.1	25.2
1988	6	10	30.4	24.4	6	25.8	30.2	28.2	28.1	24.6	21.7649	21.2424	20.17	91	56.5776	63.5553	60.393	30.1	25.6834	24.6487	23.1707	24.2	20.3246	19.5272	18.4513
1988	6	11	30.4	22.4	8	25.6	28.4	26.2	26.6	24.6	27.2	25.4	25.7	92	91	94	92	30.3	35.3	31.9	32.5	24.2	26.8	25.1	25.4
1988	6	12	30.6	24.2	6.4	24.6	29.8	28.4	27.8	24	20.4658	18.1879	16.7162	95	53.4708	58.4027	53.1079	29.4	24.0352	22.1405	19.9283	23.8	19.0891	17.5669	15.9544
1988	6	13	32.4	22.2	10.2	25.6	28.6	27.8	27.5	24.2	26.4	25.8	25.5	89	84	85	86	29.3	32.9	31.9	31.4	23.7	25.7	25.1	24.8
1988	6	14	30.4	22.4	8	25.8	28.4	27.6	27.4	24.6	27.2	26.4	26.1	91	91	91	91	30.1	35.3	33.6	33	24.2	26.8	26	25.7
1988	6	15	30.8	24.2	6.6	25.6	28.8	27.6	27.4	25	27.4	26.2	26.2	95	90	90	92	31.3	35.5	33.1	33.3	24.8	27	25.7	25.8
1988	6	16	32.2	22.4	9.8	25.4	28.8	27.4	27.3	24.6	27.2	26.4	26.1	94	88	92	92	30.4	35	33.7	33	24.3	26.7	26.1	25.7
1988	6	17	32.2	22.2	10	25.6	28.6	27.4	27.3	24.2	27.4	26.2	25.9	89	91	91	90	29.3	35.7	33.2	32.7	23.7	27	25.8	25.5
1988	6	18	30.2	22	8.2	24.2	29.6	27.6	27.3	22.4	28.4	26.2	25.7	86	91	90	89	25.9	37.9	33.1	32.3	21.7	28	25.7	25.1
1988	6	19	30	22.2	7.8	24.6	28.6	27.4	27	22.4	27.4	26.2	25.3	83	91	91	88	25.6	35.7	33.2	31.5	21.5	27	25.8	24.8
1988	6	20	30.2	22.4	7.8	25.4	28.8	27.2	27.1	24.6	26.8	25.4	25.6	94	86	87	89	30.4	33.9	31.2	31.8	24.3	26.1	24.8	25.1
1988	6	21	30.4	24.2	6.2	25.4	28.8	27.2	27.1	24.6	26.8	25.4	25.6	94	86	87	89	30.4	33.9	31.2	31.8	24.3	26.1	24.8	25.1
1988	6	22	32.2	22.4	9.8	25.6	28.6	27.6	27.4	24.2	27.2	26.4	25.9	89	90	91	90	29.3	35.1	33.6	32.7	23.7	26.8	26	25.5
1988	6	23	32.2	22.2	10	25.6	28.8	27.6	27.4	24.4	27.8	26.4	26.2	91	93	91	91	29.7	36.7	33.6	33.3	24	27.5	26	25.8
1988	6	24	32	24.4	7.6	26.4	29.2	27.6	27.7	25.2	24	23.8	24.3	91	65	73	76	31.2	26.4	26.9	28.2	24.8	22	22.3	23
1988	6	25	32.2	22.2	10	24	28.8	27.2	26.8	23.4	25	24	24.1	95	74	77	82	28.4	29.1	27.7	28.4	23.2	23.6	22.8	23.2
1988	6	26	32	23.2	8.8	24.6	30.8	27.6	27.6	24	26.6	25.2	25.3	95	72	82	83	29.4	32	30.4	30.6	23.8	25.2	24.3	24.4
1988	6	27	31.2	23	8.2	25	29	26.8	26.9	24.2	25	23.8	24.3	94	72	78	81	29.7	29	27.5	28.7	23.9	23.5	22.6	23.4
1988	6	28	31.6	23	8.6	24.6	28.8	27.2	27	23.2	25.6	25	24.6	89	78	84	83	27.5	30.7	30.2	29.5	22.7	24.5	24.2	23.8
1988	6	29	30	22.8	7.2	24	27.6	27	26.4	23.4	24.2	24	23.9	95	76	78	83	28.4	27.9	27.8	28	23.2	22.9	22.9	23
1988	6	30	32.6	22.8	9.8	25.4	29.6	27.2	27.4	24.6	25	24	24.5	94	69	77	80	30.4	28.6	27.7	28.9	24.3	23.3	22.8	23.5
1988	7	1	29	22.4	6.6	24.6	27	26	25.9	24	25	24.2	24.4	95	85	86	89	29.4	30.3	29	29.6	23.8	24.3	23.5	23.9
1988	7	2	32.6	23	9.6	25.6	31.4	28.4	28.5	24	26.2	25.2	25.1	88	66	77	77	28.8	30.5	29.9	29.7	23.4	24.4	24.1	23.9
1988	7	3	30.8	23.6	7.2	25.6	30.4	28.2	28.1	25	26.8	26	25.9	95	76	84	85	31.3	32.8	32.1	32.1	24.8	25.6	25.3	25.2
1988	7	4	31	21.6	9.4	24	27.6	21.4692	21.1683	23.4	24.2	19.6243	19.4192	95	76	60.1768	60.2867	28.4	27.9	23.514	23.0891	23.2	22.9	18.7416	18.5035
1988	7	5	28	23	5	24.2	26.4	25	25.1	23.4	23.6	23.2	23.4	94	79	86	86	28.2	27.3	27.2	27.6	23.1	22.5	22.5	22.7
1988	7	6	31	22.6	8.4	24	28.6	26	26.1	23.6	25	24.4	24.3	97	75	88	86	28.8	29.3	29.5	29.2	23.4	23.7	23.8	23.6
1988	7	7	31.2	23.2	8	24.6	30	28.2	27.8	23.6	26.6	26	25.4	92	77	84	84	28.5	32.5	32.1	31	23.2	25.5	25.3	24.6
1988	7	8	31.6	22	9.6	25.6	28.6	26	26.5	24.4	26.2	25.6	25.4	91	83	97	90	29.7	32.4	32.5	31.6	24	25.4	25.5	24.9
1988	7	9	33	23.4	9.6	25.6	31.4	28.6	28.5	24.8	26.8	26	25.9	94	70	81	82	30.8	32.2	31.9	31.6	24.5	25.3	25.1	25
1988	7	10	32.4	22.4	10	25	30	27.8	27.6	25	26.6	25.4	17.9608	0	77	83	86	31.7	32.5	30.8	31.7	25	25.5	24.6	25
1988	7	11	31.8	22.6	9.2	25.4	28	27.2	27	24	26	25.6	25.2	89	85	88	88	28.9	32.3	31.7	31	23.5	25.3	25	24.6
1988	7	12	31.6	23.6	8	25.6	28.6	25	26	25.2	25	24.2	24.8	97	75	94	88	31.8	29.3	29.7	30.2	25.1	23.7	23.9	24.2
1988	7	13	31.4	21.8	9.6	25.4	28.2	27.6	27.2	25	26	25	25.3	97	84	81	87	31.4	32.1	29.9	31.2	24.9	25.3	24.1	24.7
1988	7	14	32.8	23	9.8	24	30.6	28.4	27.9	23.2	26.4	26	25.2	94	72	83	83	27.9	31.6	32	30.5	22.9	25	25.2	24.3
1988	7	15	33	23.4	9.6	25.6	31.6	28.4	28.5	25	26.6	25.2	25.6	95	68	77	80	31.3	31.5	29.9	30.9	24.8	24.9	24.1	24.6
1988	7	16	33.6	23	10.6	25.6	32.6	29.4	29.3	25.2	27.4	26.6	26.4	97	67	80	81	31.8	33	32.9	32.6	25.1	25.7	25.7	25.5
1988	7	17	34	23.2	10.8	25.6	32.6	30	29.5	25	27.2	26	26.1	95	66	73	78	31.3	32.5	30.9	31.6	24.8	25.4	24.6	24.9
1988	7	18	34.2	23	11.2	26.2	33	28.8	29.2	25	26.8	26	25.9	91	62	80	78	30.9	31.1	31.7	31.2	24.6	24.7	25	24.8
1988	7	19	31.2	22.8	8.4	26	29	27.8	27.6	24.8	26.8	26.2	25.9	91	84	88	88	30.5	33.8	32.9	32.4	24.4	26.1	25.7	25.4
1988	7	20	34.6	23.2	11.4	26.6	32.8	30.2	30	25.4	27.6	20.6205	18.7306	91	67	60.4698	53.5475	31.6	33.5	23.547	21.1333	25	25.9	18.7709	16.8883
1988	7	21	34.4	23.2	11.2	26.6	31.6	28.6	28.9	25.2	26.8	25.6	25.9	89	69	79	79	31.1	32	30.8	31.3	24.7	25.2	24.5	24.8
1988	7	22	33.8	23.8	10	26	30.8	27.6	28	25.6	27	25.4	26	97	75	84	85	32.5	33.1	31	32.2	25.5	25.8	24.6	25.3
1988	7	23	34.2	22.6	11.6	25.6	32	29.6	29.2	24.4	27	26.6	26	91	68	79	79	29.7	32.3	32.8	31.6	24	25.3	25.6	25
1988	7	24	33	22	11	24.6	31.4	28.6	28.3	23.4	26	25.2	24.9	90	65	76	77	28	30	29.8	29.3	22.9	24.1	24	23.7
1988	7	25	32.2	22.6	9.6	24	29.6	28.6	27.7	23.8	26.6	25.6	25.3	98	79	79	85	29.3	32.8	30.8	31	23.7	25.6	24.5	24.6
1988	7	26	33	22.2	10.8	24.4	32.8	29	28.8	23.8	26.8	26	25.5	95	63	79	79	29.1	31.2	31.6	30.6	23.6	24.8	25	24.4
1988	7	27	33.4	23	10.4	26.6	30.2	28.4	28.4	23.8	27	25.6	25.5	79	78	80	79	27.6	33.5	31	30.7	22.7	26	24.6	24.4
1988	7	28	32.6	21.2	11.4	25	30	28.2	27.9	24	26.8	25.6	25.5	92	78	81	84	29.2	33.1	31.1	31.1	23.6	25.7	24.7	24.7
1988	7	29	33.6	23.2	10.4	25.8	32	30.2	29.5	24	27.4	25.4	25.6	86	70	68	75	28.6	33.4	29.2	30.4	23.3	25.9	23.7	24.3
1988	7	30	31.6	22	9.6	24.6	30.6	27.8	27.7	24.2	27.2	25.8	25.7	97	77	85	86	29.9	33.8	31.9	31.9	24.1	26.1	25.1	25.1
1988	7	31	23.0959	18.1097	4.98626	19.8812	23.1482	20.9909	20.9554	19.0219	19.675	19.8981	18.7236	72.4235	52.4773	63.4411	60.3187	23.1363	22.6834	24.0743	22.4066	18.6954	18.1063	19.1459	17.9643
1988	8	1	32	21.4	10.6	23.6	29.4	28	27.3	23	26	25.2	24.7	95	76	80	84	27.7	31.3	30.2	29.7	22.8	24.8	24.2	23.9
1988	8	2	33	22.8	10.2	25.6	30	27.8	27.8	24.4	26.6	25.2	25.4	91	77	81	83	29.7	32.5	30.3	30.9	24	25.5	24.3	24.6
1988	8	3	30.6	21	9.6	24	28	27.6	26.8	23.4	25	24	24.1	95	79	74	83	28.4	29.7	27.4	28.5	23.2	23.9	22.6	23.2
1988	8	4	32.4	22.2	10.2	24.8	30	28.2	27.8	23.2	27.2	26.6	25.7	87	81	88	85	27.4	34.2	33.7	31.8	22.6	26.3	26.1	25
1988	8	5	31.8	22.6	9.2	25	30.2	28.4	28	24.6	27	25.6	25.7	97	78	80	85	30.6	33.5	31	31.7	24.5	26	24.6	25
1988	8	6	33	23.6	9.4	25.6	29.6	28	27.8	24.6	25.8	25.2	25.2	92	74	80	82	30.3	30.7	30.2	30.4	24.2	24.5	24.2	24.3
1988	8	7	32	22.2	9.8	24.6	29	27.8	27.3	23	25.2	25	24.4	87	74	80	80	27	29.5	29.8	28.8	22.4	23.8	24	23.4
1988	8	8	30.2	22.6	7.6	25	28	26.6	26.5	24	25.6	24.6	24.7	92	83	85	87	29.2	31.2	29.6	30	23.6	24.8	23.9	24.1
1988	8	9	31	20.6	10.4	24	28.2	27	26.5	23.6	24.8	24.2	24.2	97	76	79	84	28.8	29	28.3	28.7	23.4	23.6	23.1	23.4
1988	8	10	30.6	22	8.6	24.4	29	28	27.4	23.8	26	25.4	25.1	95	79	81	85	29.1	31.6	30.7	30.5	23.6	25	24.5	24.3
1988	8	11	29	22.2	6.8	24.4	27.6	27	26.5	24	24.6	24	24.2	97	78	78	84	29.6	28.9	27.8	28.8	23.9	23.5	22.9	23.4
1988	8	12	30.6	21.2	9.4	23.8	28.8	27.6	27	23.4	26	25.4	24.9	97	80	84	87	28.5	31.7	31	30.4	23.2	25	24.6	24.3
1988	8	13	31.8	22.4	9.4	24.8	30	28.2	27.8	24	26.2	25	25.1	94	74	77	82	29.3	31.5	29.5	30.1	23.7	24.9	23.8	24.1
1988	8	14	32.8	23	9.8	24.6	31.6	27.8	28	24	27.2	25	25.4	95	71	80	82	29.4	33.1	29.8	30.8	23.8	25.8	24	24.5
1988	8	15	31	20	11	23.8	27.6	26.2	26	23.2	25.4	25	24.5	95	84	91	90	28	31	30.9	29.9	23	24.6	24.6	24.1
1988	8	16	32.6	21.2	11.4	19.015	28	27.6	19.51	19.1938	26	25	19.2453	70.3611	85	81	57.8838	22.4523	32.3	29.9	22.057	18.0732	25.3	24.1	17.5817
1988	8	17	30	21	9	24	28	27.2	26.6	23.4	26	25.2	24.9	95	85	85	89	28.4	32.3	30.7	30.4	23.2	25.3	24.5	24.3
1988	8	18	32	22.6	9.4	24.2	30.6	28	27.7	23	26.8	26.2	25.3	90	74	87	84	27.3	32.7	32.8	30.9	22.5	25.5	25.6	24.6
1988	8	19	32.2	22	10.2	25.4	29.6	29	28.3	24.2	26.2	26	25.5	91	77	79	82	29.4	31.7	31.6	30.9	23.8	25	25	24.6
1988	8	20	30	21	9	24.6	29	27.8	27.3	24	26.6	25.2	25.3	95	83	81	86	29.4	33.2	30.3	31	23.8	25.8	24.3	24.6
1988	8	21	29	21.2	7.8	24.8	27.6	27	26.6	24.2	25	24.6	24.6	95	81	82	86	29.8	29.9	29.3	29.7	24	24.1	23.7	23.9
1988	8	22	28	20.2	7.8	24	25	24	24.3	23	23.8	23.6	23.5	92	91	97	93	27.4	28.7	28.8	28.3	22.6	23.3	23.4	23.1
1988	8	23	31.8	22.2	9.6	23.6	29.2	28	27.2	23	25.6	25.2	24.6	95	75	80	83	27.7	30.4	30.2	29.4	22.8	24.3	24.2	23.8
1988	8	24	32.6	22.2	10.4	24.8	31	29.6	28.8	24	27.6	27	26.2	94	77	82	84	29.3	34.7	33.9	32.6	23.7	26.5	26.2	25.5
1988	8	25	31	21.6	9.4	25	27.6	27	26.6	24.4	25.8	25.2	25.1	95	87	87	90	30.1	32	30.8	31	24.2	25.2	24.6	24.6
1988	8	26	31.8	22.8	9	24.8	30	28	27.7	23.2	26.4	25.2	24.9	87	75	80	81	27.4	32	30.2	29.8	22.6	25.2	24.2	24
1988	8	27	31.4	23	8.4	25	28.6	28	27.4	24	25.8	25.2	25	92	80	80	84	29.2	31.3	30.2	30.2	23.6	24.8	24.2	24.2
1988	8	28	32.8	23.2	9.6	25.6	31.6	27.8	28.2	24.2	27	25.4	25.5	89	70	83	81	29.3	32.6	30.8	30.9	23.7	25.5	24.6	24.6
1988	8	29	31	21	10	25	28	27.2	26.9	24.4	26	25	25.1	95	85	84	88	30.1	32.3	30.2	30.9	24.2	25.3	24.2	24.6
1988	8	30	30.8	23	7.8	25	28	26.8	26.6	23.8	26	24.6	24.8	91	85	84	87	28.7	32.3	29.5	30.1	23.3	25.3	23.8	24.2
1988	8	31	31.6	23	8.6	25.6	29.6	29	28.3	24	25	24.6	24.5	88	69	70	76	28.8	28.6	28	28.5	23.4	23.3	22.9	23.2
1988	9	1	32.2	22.6	9.6	24.8	30	27.6	27.5	24	25	24.4	24.5	94	67	77	79	29.3	28.3	28.4	28.7	23.7	23.2	23.2	23.4
1988	9	2	32.8	21.6	11.2	24.6	31.6	28.4	28.3	24	27	25	25.3	95	70	76	80	29.4	32.6	29.4	30.5	23.8	25.5	23.8	24.3
1988	9	3	32.4	21.2	11.2	24.8	30.6	28.4	28	23.8	26.6	25.2	25.2	92	73	77	81	28.8	32.2	29.9	30.3	23.4	25.3	24.1	24.2
1988	9	4	31	21.6	9.4	24.6	28.8	28	27.4	24.2	26.2	25.4	25.3	97	82	81	87	29.9	32.3	30.7	31	24.1	25.3	24.5	24.6
1988	9	5	31.6	23	8.6	25.6	29.4	28.6	28	24.6	26.8	25.6	25.7	92	82	79	84	30.3	33.5	30.8	31.5	24.2	25.9	24.5	24.9
1988	9	6	31.8	21.4	10.4	24.8	30	28.2	27.8	24.6	27	26.4	26	98	79	87	88	30.8	33.6	33.2	32.5	24.5	26	25.8	25.5
1988	9	7	29	22	7	24.2	27.8	27	26.5	23.2	25	24.2	24.1	92	80	79	84	27.8	29.8	28.3	28.6	22.8	24	23.1	23.3
1988	9	8	31.8	22	9.8	25	28.2	27.4	27	23.4	25.8	25	24.7	88	83	82	84	27.7	31.6	30.1	29.8	22.8	25	24.1	24
1988	9	9	31.8	22.6	9.2	25.2	29.6	29	28.2	23.8	26.6	25.4	25.3	89	79	75	81	28.5	32.8	30	30.5	23.3	25.6	24.1	24.3
1988	9	10	30.6	22.2	8.4	24	28	27.4	26.7	23.6	25.6	24.6	24.6	97	83	80	86	28.8	31.2	29.1	29.7	23.4	24.8	23.6	23.9
1988	9	11	31	20.2	10.8	23.6	29.2	25	25.7	23	25	24.6	24.2	95	71	97	88	27.7	28.9	30.6	29.1	22.8	23.5	24.5	23.6
1988	9	12	31	21	10	25	29.2	27.6	27.4	24	25	24.6	24.5	92	71	78	81	29.2	28.9	28.9	29	23.6	23.5	23.5	23.5
1988	9	13	29	22.4	6.6	25.2	27.2	26.6	26.4	24.6	24	23.8	24.1	95	77	79	84	30.5	27.7	27.6	28.6	24.4	22.8	22.7	23.3
1988	9	14	31	20.8	10.2	24.4	27.8	27.2	26.6	23	25.6	25.2	24.6	89	84	85	86	27.1	31.3	30.7	29.7	22.4	24.8	24.5	23.9
1988	9	15	32	22.6	9.4	26	29.8	29.2	28.5	24.6	27	26.4	26	89	81	80	83	30	33.8	32.5	32.1	24.1	26.1	25.5	25.2
1988	9	16	33.4	23.6	9.8	26.6	31.8	29	29.1	24.8	27.2	26.4	26.1	86	70	82	79	30.1	33	32.7	31.9	24.1	25.7	25.5	25.1
1988	9	17	31.8	23.2	8.6	25.6	29.4	28.2	27.9	24.6	27	26.4	26	92	83	87	87	30.3	34	33.2	32.5	24.2	26.2	25.8	25.4
1988	9	18	29.8	23.4	6.4	25.8	26.8	26.6	26.5	25	24.8	24.2	24.7	94	85	82	87	31.1	30	28.6	29.9	24.7	24.1	23.3	24
1988	9	19	29.4	21.6	7.8	23.6	27.8	27.4	26.5	23.2	24.8	24.2	24.1	97	78	77	84	28.2	29.3	28.1	28.5	23	23.7	23	23.2
1988	9	20	31.2	22.2	9	25.4	28.2	27.6	27.2	24.6	26.2	25.4	25.4	94	85	84	88	30.4	32.7	31	31.3	24.3	25.5	24.6	24.8
1988	9	21	31.6	21.8	9.8	24.8	28.6	28	27.4	24.2	26	25.2	25.1	95	81	80	86	29.8	31.9	30.2	30.6	24	25.1	24.2	24.4
1988	9	22	31.8	23.2	8.6	25.2	29.6	28.4	27.9	24.4	26.6	25.2	25.4	94	79	77	83	30	32.8	29.9	30.9	24.1	25.6	24.1	24.6
1988	9	23	32	23.4	8.6	25.4	30	27.6	27.6	24	27	26	25.7	89	79	88	86	28.9	33.6	32.5	31.7	23.5	26	25.5	25
1988	9	24	31.8	22.8	9	25.6	28.8	28	27.6	25	26.6	26	25.9	95	84	85	88	31.3	33.3	32.3	32.3	24.8	25.9	25.3	25.3
1988	9	25	32	22	10	24.2	30	28	27.5	23.6	27.2	26.4	25.7	95	81	88	88	28.7	34.2	33.3	32.1	23.4	26.3	25.9	25.2
1988	9	26	31	22.6	8.4	25.6	28.8	28.2	27.7	24.4	26.2	25.2	25.3	91	82	79	84	29.7	32.3	30	30.7	24	25.3	24.1	24.5
1988	9	27	32	23.2	8.8	25.8	30.6	27.8	28	24.6	28.8	25.8	26.4	91	87	85	88	30.1	38.4	31.9	33.5	24.2	28.3	25.1	25.8
1988	9	28	31.8	23.6	8.2	25	30.6	28.4	28.1	24.4	27.4	26.6	26.1	95	78	87	87	30.1	34.4	33.6	32.7	24.2	26.4	26	25.5
1988	9	29	33	23.4	9.6	25.6	31	28	28.1	24	27	26	25.7	88	73	85	82	28.8	33	32.3	31.3	23.4	25.7	25.3	24.8
1988	9	30	29.8	22.2	7.6	25	27.6	27.2	26.8	24.2	24	23.6	23.9	94	74	74	81	29.7	27.4	26.7	27.9	23.9	22.6	22.2	22.9
1988	10	1	32	23	9	25.6	30	27.8	27.8	25	26.6	25.2	25.6	95	77	81	84	31.3	32.5	30.3	31.4	24.8	25.5	24.3	24.8
1988	10	2	32	23	9	25.6	30	28	27.9	25	26.6	26.2	25.9	95	77	87	86	31.3	32.5	32.8	32.2	24.8	25.5	25.6	25.3
1988	10	3	30.6	23.2	7.4	25.8	29.6	28.4	28	25	26.6	25.2	25.6	94	79	77	83	31.1	32.8	29.9	31.3	24.7	25.6	24.1	24.8
1988	10	4	31.8	23.4	8.4	25	29.8	29	28.2	24.2	26.8	26.2	25.7	94	79	80	84	29.7	33.2	32.1	31.7	23.9	25.8	25.3	25
1988	10	5	33	23.6	9.4	25.4	31.2	29.6	29	24.2	27.2	26	25.8	91	74	75	80	29.4	33.4	31.2	31.3	23.8	25.9	24.8	24.8
1988	10	6	31.8	23.4	8.4	24.8	29.2	28.6	27.8	24	25.8	25.2	25	94	76	76	82	29.3	30.9	29.8	30	23.7	24.6	24	24.1
1988	10	7	32.6	22.8	9.8	25.4	30.2	27.8	27.8	24.4	27	25.6	25.7	92	78	84	85	29.9	33.5	31.3	31.6	24	26	24.8	24.9
1988	10	8	32.6	23.2	9.4	26.4	30.6	28.2	28.4	25.4	27.6	26.2	26.4	92	80	85	86	31.8	34.9	32.7	33.1	25.1	26.7	25.5	25.7
1988	10	9	33	23.8	9.2	26	31.4	28.8	28.8	24.8	27.2	26.4	26.1	91	72	83	82	30.5	33.3	32.8	32.2	24.4	25.8	25.6	25.3
1988	10	10	31.4	23.4	8	25.6	29.6	28	27.8	24.6	26.6	25.2	25.5	92	79	80	84	30.3	32.8	30.2	31.1	24.2	25.6	24.2	24.7
1988	10	11	29	22.2	6.8	23.7	27.8	27.2	26.5	23	25.4	25	24.5	94	83	84	87	27.6	30.8	30.2	29.5	22.7	24.6	24.2	23.8
1988	10	12	29	21	8	24	27.2	26.6	26.1	23.2	24.6	24	23.9	94	81	81	85	27.9	29.2	28.1	28.4	22.9	23.6	23	23.2
1988	10	13	29.6	22.2	7.4	24	28	27.6	26.8	23.4	25	24.6	24.3	95	79	78	84	28.4	29.7	28.9	29	23.2	23.9	23.5	23.5
1988	10	14	29.8	22.2	7.6	24.4	28.8	28	27.3	23.2	25	24.4	24.2	90	74	75	80	27.6	29.1	28.2	28.3	22.7	23.6	23	23.1
1988	10	15	31	23	8	24.6	29.4	28.2	27.6	23.6	25.6	25	24.7	92	74	77	81	28.5	30.3	29.5	29.4	23.2	24.3	23.8	23.8
1988	10	16	29	22.2	6.8	24.6	27.8	27	26.6	23.4	25	24.2	24.2	90	80	79	83	28	29.8	28.3	28.7	22.9	24	23.1	23.4
1988	10	17	32	22.6	9.4	24.6	30	28.6	28	24	25.2	26.6	25.3	95	68	86	83	29.4	28.9	33.5	30.6	23.8	23.5	25.9	24.4
1988	10	18	32	23	9	25	31.4	28.8	28.5	24.2	25.4	25	24.9	94	62	74	76	29.7	28.4	29.1	29.1	23.9	23.2	23.6	23.6
1988	10	19	32.8	23.2	9.6	25	31.8	29.2	28.8	24.2	27	26	25.7	94	69	78	80	29.7	32.4	31.5	31.2	23.9	25.4	24.9	24.7
1988	10	20	32	23.2	8.8	25.4	31	28.6	28.4	24.2	26.6	26	25.6	91	71	81	81	29.4	31.9	31.9	31	23.8	25.1	25.1	24.7
1988	10	21	31.2	23.6	7.6	25.4	29.4	27.8	27.6	24.4	26.2	25	25.2	92	78	80	83	29.9	31.9	29.8	30.5	24	25.1	24	24.4
1988	10	22	32.2	22.8	9.4	25.8	30	28	28	25	26.6	25	25.5	94	77	79	83	31.1	32.5	29.7	31.1	24.7	25.5	23.9	24.7
1988	10	23	32.4	23.4	9	26.2	31.6	27.8	28.4	25.4	27.2	26	26.2	94	71	87	84	31.9	33.1	32.4	32.5	25.1	25.8	25.4	25.4
1988	10	24	30	21.8	8.2	26	28.4	27	27.1	25	27.2	25	25.7	92	91	85	90	31	35.3	30.3	32.2	24.6	26.8	24.3	25.2
1988	10	25	30	21.2	8.8	24.4	28	27.2	26.7	24	26	25.2	25.1	97	85	85	89	29.6	32.3	30.7	30.8	23.9	25.3	24.5	24.6
1988	10	26	31.6	21	10.6	24.4	31	27.8	27.8	23.6	27	25.8	25.5	94	73	85	84	28.6	33	31.9	31.1	23.3	25.7	25.1	24.7
1988	10	27	31.8	22.6	9.2	25.4	29.8	27.6	27.6	24.6	26.8	26	25.8	94	79	88	87	30.4	33.2	32.5	32	24.3	25.8	25.5	25.2
1988	10	28	32.6	22.8	9.8	26	31.6	28.4	28.6	25	27.4	25.6	26	92	73	80	82	31	33.7	31	31.9	24.6	26	24.6	25.1
1988	10	29	31.4	22.8	8.6	25.8	28.2	27	27	25.4	26.2	25	25.5	97	85	85	89	32.2	32.7	30.3	31.7	25.3	25.5	24.3	25
1988	10	30	30	21.8	8.2	25	26.8	26.2	26	23.6	24.6	24.2	24.1	89	84	85	86	28.2	29.5	28.9	28.8	23.1	23.8	23.5	23.4
1988	10	31	21.9161	16.4714	5.44465	19.0456	20.5367	19.5716	18.1739	18.4083	19.3093	18.8698	17.6208	68.1979	52.3388	63.9127	59.2978	22.4335	22.0673	23.4188	21.4703	18.1629	17.3974	18.4266	17.0678
1988	11	1	32	22.2	9.8	25	31	28.6	28.3	23.8	27.2	26	25.7	91	75	81	82	28.7	33.5	31.9	31.4	23.3	26	25.1	24.8
1988	11	2	29	22.6	6.4	25.6	28.4	27.4	27.2	24.2	23.4	24.8	24.1	89	66	81	79	29.3	25.4	29.6	28.1	23.7	21.4	23.9	23
1988	11	3	29.6	22.2	7.4	25.2	28	27.2	26.9	24.6	25.4	25	25	95	81	84	87	30.5	30.7	30.2	30.5	24.4	24.5	24.2	24.4
1988	11	4	32.4	23	9.4	25.6	31.6	28.6	28.6	24.8	27	26	25.9	94	70	81	82	30.8	32.6	31.9	31.7	24.5	25.5	25.1	25
1988	11	5	32.6	23	9.6	25.4	29.6	28.2	27.9	25	27.4	26	26.1	97	84	84	88	31.4	35	32.1	32.8	24.9	26.7	25.3	25.6
1988	11	6	29.6	22.2	7.4	24	28	27	26.5	23.4	26	24.8	24.7	95	85	84	88	28.4	32.3	29.8	30.2	23.2	25.3	24	24.2
1988	11	7	32.6	22.6	10	24	31	28	27.8	23	27.2	26	25.4	92	75	85	84	27.4	33.5	32.3	31.1	22.6	26	25.3	24.6
1988	11	8	31	22.8	8.2	26.2	30.2	28	28.1	25	27	25.2	25.7	91	78	80	83	30.9	33.5	30.2	31.5	24.6	26	24.2	24.9
1988	11	9	30	23.2	6.8	25.6	27.8	27	26.9	25	26.2	25	25.4	95	88	85	90	31.3	32.9	30.3	31.5	24.8	25.7	24.3	24.9
1988	11	10	29	22	7	23.8	27.2	27	26.3	23	25	24.2	24.1	93	84	79	86	27.5	30.2	28.3	28.7	22.7	24.2	23.1	23.3
1988	11	11	30.6	22.2	8.4	24	28.2	27.6	26.9	23.4	26.2	25	24.9	95	85	81	87	28.4	32.7	29.9	30.3	23.2	25.5	24.1	24.3
1988	11	12	31.8	23	8.8	26	30	28	28	25	26	25	25.3	92	73	79	81	31	30.9	29.7	30.5	24.6	24.6	23.9	24.4
1988	11	13	31.6	23	8.6	24.4	29	27.6	27.1	23.4	26	25	24.8	92	79	81	84	28.1	31.6	29.9	29.9	23	25	24.1	24
1988	11	14	32.6	23	9.6	26	31	28	28.3	25	27	26.2	26.1	92	73	87	84	31	33	32.8	32.3	24.6	25.7	25.6	25.3
1988	11	15	28.8	21.4	7.4	24	27.8	27	26.5	23	25	24.6	24.2	92	80	82	85	27.4	29.8	29.3	28.8	22.6	24	23.7	23.4
1988	11	16	30	22.8	7.2	24.6	27.6	27.2	26.7	23.6	24.2	24	23.9	92	76	77	82	28.5	27.9	27.7	28	23.2	22.9	22.8	23
1988	11	17	31.6	20	11.6	23.4	29.6	28.4	27.5	23	26.2	25.6	24.9	97	77	80	84	27.8	31.7	31	30.2	22.8	25	24.6	24.2
1988	11	18	31.2	22.8	8.4	25.4	29.8	28.2	27.9	23.6	27.4	26.2	25.7	86	83	85	85	27.9	34.9	32.7	31.8	22.9	26.6	25.5	25
1988	11	19	30.8	22	8.8	24.8	28.8	28.2	27.5	24.2	26.6	26	25.6	95	84	84	88	29.8	33.3	32.1	31.8	24	25.9	25.3	25
1988	11	20	32.2	23.2	9	25.6	30	28.6	28.2	24.2	27.6	26.2	26	89	83	83	85	29.3	35.3	32.4	32.3	23.7	26.8	25.4	25.3
1988	11	21	31.8	23	8.8	24.4	30.2	27.8	27.5	23.6	27.6	26.4	25.9	94	82	90	88	28.6	35.2	33.5	32.4	23.3	26.8	25.9	25.3
1988	11	22	32.6	22.8	9.8	26	31	28	28.3	25	27.6	26.2	26.3	92	77	87	85	31	34.7	32.8	32.8	24.6	26.5	25.6	25.6
1988	11	23	32.6	23.6	9	25.2	31.2	29.2	28.7	24.2	27.6	17.0312	16.5184	92	76	55.2448	50.2145	29.5	34.5	20.6255	18.5951	23.8	26.5	16.3783	14.9068
1988	11	24	32	23.6	8.4	26.4	30	28.6	28.4	25.2	27	25.8	26	91	79	80	83	31.2	33.6	31.3	32.1	24.8	26	24.8	25.2
1988	11	25	32.6	23	9.6	25	30.6	28.8	28.3	24	27.4	26.2	25.9	92	78	82	84	29.2	34.4	32.3	31.9	23.6	26.4	25.3	25.1
1988	11	26	31.8	23.2	8.6	25.4	30.4	27.6	27.8	24.2	27	25.6	25.6	91	77	85	84	29.4	33.4	31.5	31.4	23.8	25.9	24.9	24.8
1988	11	27	32.2	23.6	8.6	26.6	30.2	29	28.7	25.4	27.6	25.8	26.3	91	82	78	84	31.6	35.2	31.1	32.6	25	26.8	24.7	25.5
1988	11	28	33.2	23.4	9.8	25.6	32.2	30.6	29.8	25.2	19.2983	18.0672	16.588	97	48.0535	58.793	52.9614	31.8	21.5618	22.0199	19.8734	25.1	17.1154	17.464	15.9067
1988	11	29	33.4	23.8	9.6	25.4	31.6	27.8	28.1	24.2	19.4084	26.2	18.3973	91	48.3259	88	55.5619	29.4	21.4522	32.9	20.767	23.8	17.166	25.7	16.6869
1988	11	30	31	22.6	8.4	26.2	29.6	28.6	28.3	24.8	25.8	25.2	25.3	89	74	76	80	30.4	30.7	29.8	30.3	24.3	24.5	24	24.2
1988	12	1	33.6	23	10.6	26	31.2	28.8	28.7	24.6	27.4	27	26.3	89	75	87	84	30	34	34.4	32.8	24.1	26.2	26.4	25.6
1988	12	2	32.2	22.8	9.4	24.8	31	26.9	27.4	23.8	28	26.4	26.1	92	80	96	89	28.8	35.8	34.1	32.9	23.4	27.1	26.2	25.6
1988	12	3	33.4	22.2	11.2	26	31.6	28.2	28.5	24	28.2	26.8	26.3	85	77	90	84	28.5	36	34.3	32.9	23.2	27.2	26.3	25.6
1988	12	4	33.6	22.4	11.2	23.6	31.8	28.4	28	22.6	28.2	27.6	26.1	92	76	94	87	26.7	35.8	36.4	33	22.2	27.1	27.4	25.5
1988	12	5	32.2	22.4	9.8	25.6	30.6	27.8	28	24	27.4	25.6	25.7	88	78	84	83	28.8	34.4	31.3	31.5	23.4	26.4	24.8	24.9
1988	12	6	33.2	21.2	12	23.2	31.4	28	27.6	22.2	27.4	26.6	25.4	92	74	90	85	26.1	33.8	33.9	31.3	21.8	26.1	26.1	24.7
1988	12	7	31.8	22.8	9	25.2	29.8	28	27.8	24.2	26.6	26	25.6	92	78	85	85	29.5	32.7	32.3	31.5	23.8	25.5	25.3	24.9
1988	12	8	32.8	22.6	10.2	25.4	30	27.8	27.8	23.4	28	25.8	25.7	85	86	85	85	27.4	36.5	31.9	31.9	22.6	27.4	25.1	25
1988	12	9	33.2	22.8	10.4	25	31.2	29	28.5	24.6	28.2	26.8	26.5	97	80	84	87	30.6	36.2	33.8	33.5	24.5	27.3	26.1	25.9
1988	12	10	32.6	22	10.6	23.6	29.8	27.8	27.3	22.6	27.4	25.8	25.3	92	83	85	87	26.7	34.9	31.9	31.2	22.2	26.6	25.1	24.6
1988	12	11	32.6	22.6	10	24.6	30.6	27.8	27.7	23.4	27.6	27	26	90	80	94	88	28	34.9	35.1	32.7	22.9	26.7	26.7	25.4
1988	12	12	32.8	22.6	10.2	23.6	30.8	27.6	27.4	23	27.8	25.8	25.5	95	80	87	87	27.7	35.3	32	31.7	22.8	26.9	25.2	24.9
1988	12	13	33	22.8	10.2	24.8	31.2	27.6	27.8	23.6	28	26.4	26	91	79	91	87	28.3	35.7	33.6	32.5	23.1	27	26	25.4
1988	12	14	33.4	21.8	11.6	24.4	31.8	27.8	27.9	23	28.6	25.8	25.8	89	79	85	84	27.1	37	31.9	32	22.4	27.6	25.1	25.1
1988	12	15	33	22.6	10.4	25	30.8	28.2	28	24	27.6	26.4	26	92	78	87	86	29.2	34.8	33.2	32.4	23.6	26.6	25.8	25.3
1988	12	16	33	21.4	11.6	23.6	31.8	29	28.4	23	27.8	26.2	25.7	95	74	80	83	27.7	34.7	32.1	31.5	22.8	26.5	25.3	24.9
1988	12	17	32.8	22.2	10.6	25.2	30.2	27.6	27.7	24.2	26.8	26	25.7	92	77	88	86	29.5	33	32.5	31.7	23.8	25.7	25.5	25
1988	12	18	33	20.8	12.2	23	31.2	28.4	27.8	21	27.6	25.8	24.8	84	76	81	80	23.5	34.5	31.5	29.8	20.1	26.5	24.9	23.8
1988	12	19	33.6	21.6	12	23.6	32	27.8	27.8	23	28.4	26.6	26	95	76	91	87	27.7	36.3	34	32.7	22.8	27.3	26.2	25.4
1988	12	20	34.2	20	14.2	23	32.2	27.8	27.7	22.6	27.8	25.8	25.4	97	72	85	85	27.1	34.4	31.9	31.1	22.4	26.4	25.1	24.7
1988	12	21	34	22.2	11.8	23.6	32	30	28.9	23	27.4	26.6	25.7	95	70	77	81	27.7	33.4	32.5	31.2	22.8	25.9	25.5	24.7
1988	12	22	32.8	21.6	11.2	22.8	30.8	27.4	27.1	21.8	26.8	25.4	24.7	92	73	85	83	25.4	32.6	31.1	29.7	21.4	25.5	24.7	23.8
1988	12	23	33.2	21.4	11.8	23	31.4	28.6	27.9	22.4	27.2	28	25.9	95	72	96	88	26.7	33.3	37.4	32.4	22.2	25.8	27.8	25.3
1988	12	24	33.4	22.8	10.6	24.4	31.2	28	27.9	23	26.8	26	25.3	89	71	85	82	27.1	32.3	32.3	30.6	22.4	25.3	25.3	24.4
1988	12	25	33	22.4	10.6	24.6	30.6	27.8	27.7	24.2	26.2	25.6	25.3	97	71	84	84	29.9	31.1	31.3	30.8	24.1	24.7	24.8	24.5
1988	12	26	34.4	21.6	12.8	23.6	31.8	28.6	28.1	22	27.6	26.6	25.4	87	73	86	82	25.4	34.1	33.5	31	21.3	26.3	25.9	24.5
1988	12	27	34.2	22.6	11.6	23.6	31.6	27.8	27.7	23	27.2	25.6	25.3	95	71	84	83	27.7	33.1	31.3	30.7	22.8	25.8	24.8	24.5
1988	12	28	33.8	22.2	11.6	23.6	30.6	26.8	27	23.2	27.4	25.2	25.3	97	78	88	88	28.2	34.4	31	31.2	23	26.4	24.6	24.7
1988	12	29	31.6	22.4	9.2	23.4	30	27.6	27.1	23	26.6	26	25.2	97	77	88	87	27.8	32.5	32.5	31	22.8	25.5	25.5	24.6
1988	12	30	27.205	23	4.20499	23.6	24.4803	22.3664	21.4039	23	19.73	17.9495	17.7261	95	44.8909	54.8246	55.0652	27.7	21.3489	21.0155	20.6134	22.8	17.1761	17.0145	16.7602
1988	12	31	27.829	18.201	9.62799	20.225	24.9547	21.4692	20.6306	19.0838	20.7749	19.7712	19.6131	73.489	44.5815	57.2307	53.381	22.6517	22.3217	22.1155	20.5377	18.6232	17.9598	17.8842	16.7086

## Sheet: 1988
						Temperature				Temperature				Relative Humidity				Pressure				Dew temperature
Year	Month	Day	Maximum	Minimum	Max-Min	1899-12-31 07:00:00	1899-12-31 13:00:00	1899-12-31 19:00:00	Average	1899-12-31 01:00:00	1899-12-31 13:00:00	1899-12-31 19:00:00	Average	1899-12-31 01:00:00	1899-12-31 13:00:00	1899-12-31 19:00:00	Average	1899-12-31 07:00:00	1899-12-31 13:00:00	1899-12-31 19:00:00	Average	1899-12-31 07:00:00	1899-12-31 13:00:00	1899-12-31 19:00:00	Average		Month	Taverage	Hraverage
1989	1	1	31	21.8	9.2	23.6	28.6	27.4	26.8	23	25.2	24.6	24.3	95	76	80	84	27.7	29.8	29.1	28.8	22.8	24	23.6	23.4		January	28.098	78.2231
1989	1	2	33	21.4	11.6	23.2	30	27.8	27.2	22.8	27.2	24.8	24.9	97	81	78	85	27.5	34.2	29.3	30.3	22.6	26.3	23.7	24.2		February	28.7571	71.9286
1989	1	3	34.4	22.6	11.8	23.8	31.2	28.4	28	23	28	26.2	25.7	93	79	84	85	27.5	35.7	32.5	31.9	22.7	27	25.5	25.1		March	27.4355	79.8387
1989	1	4	34.2	21.8	12.4	25	31.2	27.4	27.8	24	27	25.6	25.5	92	72	87	84	29.2	32.8	31.6	31.2	23.6	25.6	25	24.7		April	28.706	76.6242
1989	1	5	33.8	21.8	12	23.2	30.6	28.2	27.6	22.2	26.6	25.4	24.7	92	73	80	82	26.1	32.2	30.6	29.6	21.8	25.3	24.4	23.8		May	27.4435	81.2998
1989	1	6	34.8	22.6	12.2	25	31.8	28.6	28.5	23.4	27.4	26.2	25.7	88	71	83	81	27.7	33.6	32.4	31.2	22.8	26	25.4	24.7		June	27.6284	82.07
1989	1	7	35	22	13	23	32.2	29.4	28.5	21.2	28.2	25.8	25.1	85	74	75	78	24	35.6	30.8	30.1	20.4	27	24.5	24		July	28.2774	77.9443
1989	1	8	35.2	20	15.2	23.2	32.4	28	27.9	22.2	28.2	26.6	25.7	92	73	90	85	26.1	35.4	33.9	31.8	21.8	26.9	26.1	24.9		August	27.8839	81.3548
1989	1	9	35	18	17	18.8	32.6	29.2	27.5	17.4	28.4	27.2	24.3	87	73	86	82	18.9	35.9	34.7	29.8	16.6	27.1	26.6	23.4		September	27.6233	83.7
1989	1	10	34.8	19	15.8	20.6	31.6	27.8	27	20	28	25.6	24.5	95	76	84	85	23	35.4	31.3	29.9	19.7	26.9	24.8	23.8		October	27.4968	83.7742
1989	1	11	35	18.4	16.6	19.4	30.8	27.6	26.4	18.8	27.2	25.8	23.9	95	76	87	86	21.3	33.7	32	29	18.5	26	25.2	23.2		November	20.9751	57.6798
1989	1	12	33.2	19	14.2	23.4	30	27.6	27.1	22.8	26.8	25.4	25	95	78	84	86	27.3	33.1	31	30.5	22.6	25.7	24.6	24.3		December	27.5065	80.0645
1989	1	13	33.4	22.2	11.2	23.8	30.6	27.4	27.3	23	27.6	25.8	25.5	93	80	88	87	27.5	34.9	32.1	31.5	22.7	26.7	25.3	24.9
1989	1	14	34.6	21.8	12.8	23.4	32.2	28	27.9	22.8	28.2	26.6	25.9	95	74	90	86	27.3	35.6	33.9	32.3	22.6	27	26.1	25.2
1989	1	15	36	21.6	14.4	23.6	34	30.2	29.5	23	26.4	25.6	25	95	55	69	73	27.7	29.4	29.8	28.9	22.8	23.7	24	23.5
1989	1	16	36.2	20.2	16	23	35.4	30.8	30	22.4	26	25.2	24.5	95	48	64	69	26.7	27.4	28.3	27.5	22.2	22.6	23.1	22.6
1989	1	17	36.2	20.6	15.6	24	34.8	30	29.7	23.2	27	25.8	25.3	94	55	72	73	27.9	30.5	30.4	29.6	22.9	24.4	24.3	23.9
1989	1	18	36.8	21	15.8	24.6	35.4	29.8	29.9	23.6	27	26	25.5	92	52	74	73	28.5	30.1	31.1	29.9	23.2	24.1	24.7	24
1989	1	19	36.6	20	16.6	23.8	35	31.2	30.3	23.2	27.4	25.8	25.5	95	56	65	72	28	31.4	29.6	29.7	23	24.9	23.9	23.9
1989	1	20	36.4	20.2	16.2	23.6	34	29.8	29.3	23	28	26.6	25.9	95	64	78	79	27.7	33.8	32.7	31.4	22.8	26.1	25.5	24.8
1989	1	21	35.4	22.6	12.8	23.4	34.2	30.6	29.7	23	28	26.8	25.9	97	63	74	78	27.8	33.7	32.7	31.4	22.8	26	25.5	24.8
1989	1	22	34.6	20.8	13.8	23.2	33	28.8	28.5	22	27	26	25	90	63	80	78	25.6	31.7	31.7	29.7	21.5	25	25	23.8
1989	1	23	35.6	22.8	12.8	24.2	34.2	30.2	29.7	23.6	26.8	25.6	25.3	95	56	69	74	28.7	30.3	29.8	29.6	23.4	24.3	24	23.9
1989	1	24	36.4	21.8	14.6	23.6	34.6	29.6	29.4	23	27	25.8	25.3	95	56	74	75	27.7	30.6	30.7	29.7	22.8	24.4	24.5	23.9
1989	1	25	35.2	20	15.2	23	32.8	28.8	28.3	20.6	27.2	26	24.6	81	65	80	75	22.7	32.3	31.7	28.9	19.5	25.4	25	23.3
1989	1	26	35	19.6	15.4	23	33	29.2	28.6	22.4	24	23.6	23.3	95	47	63	68	26.7	23.9	25.4	25.3	22.2	20.3	21.4	21.3
1989	1	27	34.6	19.8	14.8	21	31.8	28.6	27.5	19.2	27	25.2	23.8	85	69	76	77	21	32.4	29.8	27.8	18.3	25.4	24	22.6
1989	1	28	35.2	20.4	14.8	22.6	33.2	30	29	22	27.6	25.4	25	95	65	69	77	26	33.2	29.4	29.5	21.8	25.8	23.7	23.8
1989	1	29	35	18	17	21	32.8	28.6	27.8	18.6	26.2	24.6	23.1	80	60	72	71	19.8	29.6	28.3	25.9	17.4	23.9	23.1	21.5
1989	1	30	33	21	12	22.8	30.6	27.8	27.3	22.2	26	24.2	24.1	95	70	74	80	26.4	30.5	27.8	28.2	22	24.4	22.8	23.1
1989	1	31	29.102	18.5409	10.5611	20.8513	24.8179	21.983	21.0381	19.6023	21.7633	19.6683	19.4448	77.8672	42.7427	56.2944	56.9171	22.8767	22.2834	22.2687	21.8182	19.0676	18.2691	18.2581	17.9871
1989	2	1	35.4	21.6	13.8	23	32.6	29	28.4	22	26.6	25.4	24.7	92	63	75	76	25.8	30.8	30	28.9	21.6	24.6	24.1	23.4
1989	2	2	35.6	20.8	14.8	23.2	34.6	30.6	29.8	22.6	27	25.8	25.1	95	56	68	73	27	30.6	30	29.2	22.4	24.4	24.1	23.6
1989	2	3	35.2	19.6	15.6	23.6	32.4	30	29	23	27.2	26	25.4	95	67	73	78	27.7	32.6	30.9	30.4	22.8	25.5	24.6	24.3
1989	2	4	34.8	20.2	14.6	23.2	33.2	28.8	28.5	22.6	26	25.4	24.7	95	57	76	76	27	28.8	30.2	28.7	22.4	23.4	24.2	23.3
1989	2	5	36	19.8	16.2	22	34.2	30.2	29.2	19.2	25.4	26	23.5	77	49	72	66	20.4	26.6	30.8	25.9	17.8	22.1	24.5	21.5
1989	2	6	37	21.2	15.8	23	36.2	32.6	31.1	22.6	25.6	25	24.4	97	43	54	65	27.1	25.8	26.6	26.5	22.4	21.6	22.1	22.1
1989	2	7	36.8	21	15.8	22.6	32	28.6	28	20.6	26	25	23.9	84	62	75	74	22.9	29.6	29.3	27.3	19.7	23.9	23.7	22.4
1989	2	8	37	21	16	23.2	35.2	30.2	29.7	22.8	26.4	25	24.7	97	50	66	71	27.5	28.6	28.2	28.1	22.6	23.3	23.1	23
1989	2	9	36.2	20.2	16	23.8	33.8	29.6	29.2	22.2	26.2	25	24.5	87	55	69	70	25.7	29	28.6	27.7	21.5	23.5	23.3	22.8
1989	2	10	37.2	20	17.2	22.6	35.6	30.4	29.8	22.4	24.8	24	23.7	98	42	59	66	26.9	24.1	25.6	25.5	22.3	20.5	21.5	21.4
1989	2	11	36	20.2	15.8	23.6	34	28.6	28.7	21	25	24.2	23.4	79	48	70	66	23.1	25.7	27.3	25.4	19.8	21.5	22.5	21.3
1989	2	12	36.6	20.4	16.2	23.8	35.2	30.4	30	23	25.2	24.6	24.3	93	45	62	67	27.5	25.4	27.1	26.7	22.7	21.4	22.4	22.1
1989	2	13	37.6	21.2	16.4	23.6	35.2	29.8	29.6	23	24.2	24.6	23.9	95	40	66	67	27.7	22.9	27.5	26	22.8	19.7	22.6	21.7
1989	2	14	36.8	21	15.8	26.6	35.2	28.8	29.9	23.2	25	23	23.7	75	44	61	60	26.2	24.9	24.2	25.1	21.8	21	20.6	21.1
1989	2	15	36	20	16	24	34.2	28.2	28.7	21.2	24.8	24	23.3	78	47	71	65	23.3	25	27	25.1	20	21.1	22.4	21.2
1989	2	16	35	17	18	22.8	33	27.8	27.8	22	25.6	24	23.9	93	55	73	74	25.9	27.9	27.3	27	21.7	22.9	22.5	22.4
1989	2	17	34.2	19.2	15	22.4	32.8	28.2	27.9	21	25.2	23.8	23.3	88	54	69	71	23.9	27	26.5	25.8	20.4	22.4	22.1	21.6
1989	2	18	34.2	20.4	13.8	23.2	32.6	28	28	22.6	25	24.6	24.1	95	54	76	75	27	26.6	28.7	27.4	22.4	22.1	23.3	22.6
1989	2	19	34.4	21.6	12.8	22.6	33	27.8	27.8	21.8	24.6	23.8	23.4	93	50	72	72	25.6	25.3	26.8	25.9	21.5	21.3	22.2	21.7
1989	2	20	32.8	22.2	10.6	23.6	30.4	29	28	22.8	24.6	24	23.8	93	62	66	74	27.2	27.1	26.5	26.9	22.5	22.4	22	22.3
1989	2	21	35.2	22.6	12.6	24.2	33	27.8	28.2	23.6	25.2	24	24.3	95	53	73	74	28.7	26.9	27.3	27.6	23.4	22.3	22.5	22.7
1989	2	22	34.8	22.4	12.4	23.6	32.6	28.2	28.1	23	26	24.6	24.5	95	59	75	76	27.7	29.2	28.5	28.5	22.8	23.7	23.3	23.2
1989	2	23	34.6	22.8	11.8	23.8	31.8	28	27.9	23.2	25.2	24	24.1	95	59	72	75	28	27.7	27.2	27.6	23	22.8	22.5	22.7
1989	2	24	33	22.2	10.8	25	31.6	28	28.1	24	26	25	25	92	64	79	78	29.2	29.9	29.7	29.6	23.6	24	23.9	23.9
1989	2	25	32.8	22.8	10	23.4	30.6	27.4	27.2	23	24.6	24	23.9	97	61	76	78	27.8	26.9	27.6	27.4	22.8	22.3	22.7	22.6
1989	2	26	32.6	23	9.6	24.8	30	28.2	27.8	23.8	24.8	24.2	24.3	92	66	72	77	28.8	27.8	27.5	28.1	23.4	22.9	22.7	23
1989	2	27	35.4	23	12.4	25	33.2	29.8	29.5	24.2	26.6	25.4	25.4	94	60	70	75	29.7	30.4	29.5	29.9	23.9	24.3	23.8	24
1989	2	28	36.2	21.6	14.6	23.2	33.4	30.2	29.3	22.8	27.2	25.2	25.1	97	62	67	75	27.5	31.9	28.7	29.4	22.6	25.1	23.4	23.7
1989	3	1	35.6	22.4	13.2	25	32.8	28.6	28.8	24	26.6	25.2	25.3	92	62	76	77	29.2	30.7	29.8	29.9	23.6	24.5	24	24
1989	3	2	36	23	13	25.6	34	29.8	29.8	24.6	26.2	25.8	25.5	92	54	73	73	30.3	28.8	30.5	29.9	24.2	23.4	24.4	24
1989	3	3	34.4	22.2	12.2	23.8	32.6	28.6	28.4	23	26.2	24.6	24.6	93	61	72	75	27.5	29.7	28.3	28.5	22.7	24	23.1	23.2
1989	3	4	33.8	22	11.8	23.6	31.8	28.6	28.1	22.6	25.2	24.4	24.1	92	59	71	74	26.7	27.7	27.8	27.4	22.2	22.8	22.8	22.6
1989	3	5	32.8	22.4	10.4	23.8	30.8	27.8	27.5	23.2	25.2	24.2	24.2	95	64	74	78	28	28.3	27.8	28	23	23.1	22.8	23
1989	3	6	35	22.8	12.2	23.6	33.2	30	29.2	23	26.6	25.2	24.9	95	60	68	74	27.7	30.4	28.9	29	22.8	24.3	23.5	23.5
1989	3	7	33.8	21.8	12	23.2	31.8	27.6	27.5	22.6	24.8	24	23.8	95	57	74	75	27	26.6	27.4	27	22.4	22.1	22.6	22.4
1989	3	8	31.6	23	8.6	24	29	27.8	27.1	23.4	25.6	24	24.3	95	76	73	82	28.4	30.6	27.3	28.7	23.2	24.4	22.5	23.4
1989	3	9	30.6	21.8	8.8	23.4	28.2	26.8	26.3	23	24	23.4	23.5	97	71	75	81	27.8	27	26.5	27.1	22.8	22.4	22.1	22.4
1989	3	10	30.4	21.4	9	23	29	26.6	26.3	22.4	24.8	23.6	23.6	95	71	78	81	26.7	28.5	27.1	27.4	22.2	23.2	22.4	22.6
1989	3	11	29	21.2	7.8	24	27.2	26.4	26	23.2	24.2	23.8	23.7	94	78	81	84	27.9	28.2	27.7	27.9	22.9	23.1	22.8	22.9
1989	3	12	27	21	6	23.2	25.6	25	24.7	22.2	23	22.6	22.6	92	80	82	85	26.1	26.4	25.8	26.1	21.8	22	21.6	21.8
1989	3	13	28	20.4	7.6	21	25.2	24.8	24	20.6	23.4	23	22.3	97	86	86	89	24	27.6	26.9	26.1	20.4	22.7	22.3	21.8
1989	3	14	31.6	21	10.6	23.2	30	27.8	27.2	22.8	25.6	24.2	24.2	97	70	74	81	27.5	29.9	27.8	28.4	22.6	24	22.8	23.2
1989	3	15	32.6	22.2	10.4	24.2	30.6	27.8	27.6	23.2	26	25.2	24.8	92	70	81	81	27.8	30.5	30.3	29.5	22.8	24.4	24.3	23.8
1989	3	16	33	22.4	10.6	24.4	30.8	28	27.8	23.4	26.6	25	25	92	72	79	81	28.1	32	29.7	29.9	23	25.2	23.9	24
1989	3	17	33.6	22.6	11	25	32	27.8	28.1	23.4	26.4	25.2	25	88	65	81	78	27.7	30.7	30.3	29.6	22.8	24.5	24.3	23.8
1989	3	18	34.2	22.8	11.4	24.2	32.6	29.2	28.8	23	27	25.8	25.3	90	65	76	77	27.3	31.9	30.9	30	22.5	25.1	24.6	24.1
1989	3	19	33.2	22.4	10.8	23.4	30	27.4	27	22.6	25.6	25	24.4	93	70	82	82	26.9	29.9	30.1	28.9	22.3	24	24.1	23.5
1989	3	20	31.4	22.4	9	25	30	27.8	27.6	24.2	26.2	25.4	25.3	94	74	83	83	29.7	31.5	30.8	30.7	23.9	24.9	24.6	24.5
1989	3	21	31.8	21.8	10	23.2	29.8	27.4	27	22.8	25.6	25	24.5	97	72	82	84	27.5	30	30.1	29.2	22.6	24.1	24.1	23.6
1989	3	22	32.8	22	10.8	24.6	31	27.2	27.5	23.4	26.6	25	25	90	71	84	82	28	31.9	30.2	30	22.9	25.1	24.2	24.1
1989	3	23	34.6	23	11.6	24	31.2	28	27.8	23.4	27	25	25.1	95	72	79	82	28.4	32.8	29.7	30.3	23.2	25.6	23.9	24.2
1989	3	24	33.8	23	10.8	24.6	31	26.6	27.2	23.4	26.2	24.6	24.7	90	69	85	81	28	30.8	29.6	29.5	22.9	24.5	23.9	23.8
1989	3	25	34.2	20.4	13.8	24	31.8	27.6	27.8	23	26.2	24.8	24.7	92	64	80	79	27.4	30.3	29.4	29	22.6	24.3	23.8	23.5
1989	3	26	34.4	20.8	13.6	24.4	32.2	28.4	28.4	23.2	26	24.8	24.7	90	61	75	76	27.6	29.5	28.9	28.7	22.7	23.8	23.5	23.3
1989	3	27	34	21.8	12.2	24.2	32.4	27.6	28	23	26.2	25	24.7	90	61	81	78	27.3	29.9	29.9	29	22.5	24	24.1	23.5
1989	3	28	33	20.6	12.4	23.8	29.8	27.2	27	23.2	25.6	24.8	24.5	95	72	82	83	28	30	29.7	29.2	23	24.1	23.9	23.7
1989	3	29	32.6	21.4	11.2	24.6	30	27.6	27.5	23.4	25.2	24	24.2	90	68	74	78	28	28.9	27.4	28.1	22.9	23.5	22.6	23
1989	3	30	32.4	22.2	10.2	24.4	30	26.8	27	23.2	26	24.2	24.5	90	73	81	81	27.6	30.9	28.5	29	22.7	24.6	23.2	23.5
1989	3	31	33.2	22.6	10.6	23.4	31.2	27.8	27.5	22.2	26.6	25.2	24.7	90	70	81	80	26	31.8	30.3	29.3	21.7	25	24.3	23.7
1989	4	1	33	22.4	10.6	24.2	29.6	27.2	27.1	23.2	25.4	24.4	24.3	92	72	80	81	27.8	29.6	28.7	28.7	22.8	23.9	23.4	23.4
1989	4	2	34.4	22.6	11.8	24.6	32.6	28.2	28.4	23.6	27	25.6	25.4	92	65	81	79	28.5	31.9	31.1	30.5	23.2	25.1	24.7	24.3
1989	4	3	34.8	20.8	14	23.6	33.6	30	29.3	23	26.6	24.8	24.8	95	58	66	73	27.7	30.2	27.8	28.6	22.8	24.2	22.9	23.3
1989	4	4	35	22.6	12.4	25.2	32.8	27.8	28.4	23.4	26.8	25.4	25.2	86	63	83	77	27.6	31.2	30.8	29.9	22.7	24.8	24.6	24
1989	4	5	36.6	20.8	15.8	24.2	35	30.8	30.2	23.2	27.4	24.8	25.1	92	56	62	70	27.8	31.4	27.3	28.8	22.8	24.9	22.5	23.4
1989	4	6	36.8	22.8	14	25	35	30.2	30.1	24.2	27.4	25.4	25.7	94	56	68	73	29.7	31.4	29.2	30.1	23.9	24.9	23.7	24.2
1989	4	7	37	23	14	25.2	34	31.8	30.7	24.4	26.8	26	25.7	94	57	63	71	30	30.4	29.7	30.1	24.1	24.3	24	24.1
1989	4	8	36.2	22	14.2	25.4	33.8	27.8	28.7	23.8	27	25.6	25.5	88	59	84	77	28.4	31.1	31.3	30.3	23.2	24.7	24.8	24.2
1989	4	9	37.2	22.6	14.6	24.6	34.2	28	28.7	23.6	27.4	25.8	25.6	92	59	84	79	28.5	32	31.7	30.7	23.2	25.2	25	24.5
1989	4	10	37.4	23	14.4	26.4	34.4	29.6	30	25	27.6	25.8	26.1	89	60	74	74	30.7	32.4	30.7	31.3	24.5	25.4	24.5	24.8
1989	4	11	36.6	23.2	13.4	26.6	34.2	28.8	29.6	25.6	28.8	26.4	26.9	92	67	83	81	32.1	36	32.8	33.6	25.3	27.2	25.6	26
1989	4	12	34.2	20.6	13.6	26	31.8	27.6	28.3	25	26	24.8	25.3	92	63	80	78	31	29.7	29.4	30.1	24.6	24	23.8	24.1
1989	4	13	37.2	21.4	15.8	25.6	34.2	30	30	23.8	28	25.6	25.8	86	63	70	73	28.3	33.7	29.9	30.6	23.1	26	24	24.4
1989	4	14	36.4	22.6	13.8	26.2	33.6	30.2	30	24.6	28.2	25.6	26.1	88	67	69	75	29.9	34.6	29.8	31.4	24	26.5	24	24.8
1989	4	15	35.6	21.2	14.4	24.8	34	28.8	29.1	23.2	27.6	24.8	25.2	87	61	72	74	27.4	32.7	28.6	29.5	22.6	25.5	23.3	23.8
1989	4	16	36.6	22.8	13.8	25	33.6	29.2	29.3	24	27.8	25.6	25.8	92	64	75	77	29.2	33.5	30.4	31	23.6	25.9	24.3	24.6
1989	4	17	37.2	20.8	16.4	24.8	34.6	27.8	28.8	24	27.6	25.8	25.8	94	59	85	79	29.3	32.3	31.9	31.1	23.7	25.3	25.1	24.7
1989	4	18	37.8	20	17.8	25.6	35.2	30.2	30.3	24	28	25.6	25.9	88	58	69	72	28.8	33	29.8	30.5	23.4	25.7	24	24.4
1989	4	19	35	21.6	13.4	25.4	34.4	28.2	29.1	23.8	27	26.2	25.7	88	57	85	77	28.4	30.7	32.7	30.6	23.2	24.5	25.5	24.4
1989	4	20	35.6	21.2	14.4	26.2	33.8	28.8	29.4	25.2	27.2	26.6	26.3	92	60	84	79	31.4	31.7	33.3	32.1	24.8	25	25.9	25.2
1989	4	21	36.2	22.2	14	26.4	34.2	27.8	29	25.4	28.4	24.8	26.2	92	65	78	79	31.8	34.8	29.3	32	25.1	26.6	23.7	25.1
1989	4	22	32.4	23	9.4	25.4	29.6	27.4	27.5	24.4	25.4	25	24.9	92	72	82	82	29.9	29.6	30.1	29.9	24	23.9	24.1	24
1989	4	23	36	20	16	24.6	33	27.6	28.2	23	26.8	24.6	24.8	87	62	78	76	27	31.1	28.9	29	22.4	24.7	23.5	23.5
1989	4	24	33	21.8	11.2	25.2	30	27	27.3	24	25	24	24.3	91	67	78	79	29	28.3	27.8	28.4	23.5	23.2	22.9	23.2
1989	4	25	36.6	20.6	16	25.2	35	28.6	29.4	24	28.6	25.8	26.1	91	62	80	78	29	34.9	31.3	31.7	23.5	26.6	24.8	25
1989	4	26	35.8	22.2	13.6	25.8	33.4	28	28.8	24.2	26.8	25.2	25.4	88	60	80	76	29.1	30.8	30.2	30	23.6	24.6	24.2	24.1
1989	4	27	33.6	21.2	12.4	25.6	32	26.8	27.8	24.6	27.2	24.6	25.5	92	69	84	82	30.3	32.9	29.5	30.9	24.2	25.6	23.8	24.6
1989	4	28	35.2	20.8	14.4	25.6	32.8	27.4	28.3	25	26.8	27	26.3	95	63	97	85	31.3	31.2	35.4	32.6	24.8	24.8	26.9	25.5
1989	4	29	33.4	20.2	13.2	24	32.4	26.8	27.5	23	26.8	25.2	25	92	65	88	82	27.4	31.5	31	30	22.6	24.9	24.6	24.1
1989	4	30	27.8843	21	6.88429	25.6	25.2604	22.6497	21.8805	25	21.3386	21.7786	19.4961	95	54.0385	68.2311	60.7262	31.3	24.7378	26.2599	23.2613	24.8	19.742	20.8845	18.6207
1989	5	1	31	20	11	23.2	29.2	26.6	26.4	22.4	26.8	25.2	24.8	93	83	89	89	26.5	33.6	31.1	30.4	22.1	26	24.7	24.3
1989	5	2	30	20	10	23.4	28.6	26.8	26.4	22.6	24.8	24	23.8	93	74	79	82	26.9	28.8	28	27.9	22.3	23.4	22.9	22.9
1989	5	3	32.4	19.8	12.6	23	30.6	26.8	26.8	22.4	27	25.2	24.9	95	76	88	86	26.7	33.2	31	30.3	22.2	25.8	24.6	24.2
1989	5	4	34	21.8	12.2	25.4	31.6	27.8	28.1	23.8	27.2	25.6	25.5	88	71	84	81	28.4	33.1	31.3	31	23.2	25.8	24.8	24.6
1989	5	5	35.6	22	13.6	26	34	29.2	29.6	25.2	27.6	26	26.3	94	61	78	78	31.5	32.7	31.5	31.9	24.9	25.5	24.9	25.1
1989	5	6	32	21	11	25.2	29	27.6	27.4	24.4	25.6	24	24.7	94	76	74	81	30	30.6	27.4	29.3	24.1	24.4	22.6	23.7
1989	5	7	32.8	22.2	10.6	25.6	31.4	27.2	27.9	25	26.6	25	25.5	95	69	84	83	31.3	31.6	30.2	31	24.8	25	24.2	24.7
1989	5	8	29	20.4	8.6	24.6	27	25	25.4	23	24	23.4	23.5	87	78	88	84	27	27.8	27.7	27.5	22.4	22.9	22.8	22.7
1989	5	9	33.4	20.6	12.8	23.8	32	27	27.5	23	27	25	25	93	68	85	82	27.5	32.3	30.3	30.1	22.7	25.3	24.3	24.1
1989	5	10	32.8	21.4	11.4	24.2	29.2	26.8	26.8	23.4	26.6	25	25	94	82	87	87	28.2	33.1	30.5	30.6	23.1	25.7	24.4	24.4
1989	5	11	32.6	21.2	11.4	24.6	30	26.8	27	23.2	26	25	24.7	89	73	87	83	27.5	30.9	30.5	29.6	22.7	24.6	24.4	23.9
1989	5	12	32	20.6	11.4	25.4	29.6	27.4	27.5	25	26	24.8	25.3	97	75	81	84	31.4	31.2	29.6	30.7	24.9	24.8	23.9	24.5
1989	5	13	33	21.8	11.2	25.6	31	27.6	28	24.6	26.4	25.2	25.4	92	70	82	82	30.3	31.3	30.4	30.7	24.2	24.8	24.3	24.5
1989	5	14	31.8	22	9.8	24.6	28.8	27	26.9	24	25.4	25	24.8	95	76	85	86	29.4	30.2	30.3	30	23.8	24.2	24.3	24.1
1989	5	15	33	22.2	10.8	26	31.2	26.8	27.7	25	25	25.4	25.1	92	61	89	81	31	27.5	31.5	30	24.6	22.7	24.9	24.1
1989	5	16	33.2	21.8	11.4	26	30	28	28	25	26.2	25.6	25.6	92	74	83	83	31	31.5	31.2	31.2	24.6	24.9	24.8	24.8
1989	5	17	24.5611	22.2	2.36108	26.2	32.2	27.6	28.4	25.2	27.4	24.8	25.8	92	69	80	80	31.4	33.3	29.4	31.4	24.8	25.8	23.8	24.8
1989	5	18	25.9896	19.8	6.18959	26.4	30.8	27.6	28.1	25.6	26.6	25	25.7	94	72	81	82	32.3	32	29.9	31.4	25.3	25.2	24.1	24.9
1989	5	19	25.933	20.6	5.33299	25.2	31.4	27.2	27.8	23.8	27.4	25.2	25.5	89	74	85	83	28.5	33.8	30.7	31	23.3	26.1	24.5	24.6
1989	5	20	28.7367	21	7.73673	25.6	33.2	28.6	29	25	27.2	25.6	25.9	95	63	79	79	31.3	32.1	30.8	31.4	24.8	25.2	24.5	24.9
1989	5	21	27.2916	21.6	5.69157	25.8	34.2	28.4	29.2	24.6	28	25.6	26.1	91	63	80	78	30.1	33.7	31	31.6	24.2	26	24.6	24.9
1989	5	22	25.933	22	3.93299	25.8	34.6	29.4	29.8	23.6	28.2	26	25.9	83	62	76	74	27.7	34	31.3	31	22.7	26.2	24.8	24.6
1989	5	23	26.0728	22.2	3.87284	26	35	30	30.3	25	27.4	25.4	25.9	92	56	69	72	31	31.4	29.4	30.6	24.6	24.9	23.7	24.4
1989	5	24	24.9873	21	3.9873	24	28.8	26	26.2	23	25	24.2	24.1	92	74	86	84	27.4	29.1	29	28.5	22.6	23.6	23.5	23.2
1989	5	25	25.9996	20	5.99958	24.6	28.6	26.8	26.7	23.2	25	24.6	24.3	89	75	84	82	27.5	29.3	29.5	28.7	22.7	23.7	23.8	23.4
1989	5	26	25.8997	19.8	6.09969	24	30	27.2	27.1	23.4	25.6	24.4	24.5	95	70	80	82	28.4	29.9	28.7	29	23.2	24	23.4	23.5
1989	5	27	27.1517	21.2	5.95172	25	31.4	26.8	27.5	23.8	24.2	23.8	23.9	91	55	78	75	28.7	25.4	27.5	27.2	23.3	21.4	22.6	22.4
1989	5	28	26.2393	21	5.23933	24	28.6	27.2	26.8	23.4	25	24.4	24.3	95	75	80	83	28.4	29.3	28.7	28.8	23.2	23.7	23.4	23.4
1989	5	29	27.0884	21.2	5.88845	24.6	30.2	26.8	27.1	23.8	26.6	25.4	25.3	94	76	89	86	28.9	32.4	31.5	30.9	23.5	25.4	24.9	24.6
1989	5	30	26.2393	21	5.23933	24.6	29.8	27	27.1	24	25.6	25	24.9	95	72	85	84	29.4	30	30.3	29.9	23.8	24.1	24.3	24.1
1989	5	31	25.8896	22.2	3.68959	25.6	32.2	22.2048	22.2495	24.6	25.2	20.0045	19.7916	92	57	65.1087	64.2927	30.3	27.4	24.4646	23.9572	24.2	22.6	19.3694	19.0714
1989	6	1	23.9647	20.6	3.36471	26.2	31	27	27.8	24.8	26.8	25.4	25.7	89	72	88	83	30.4	32.4	31.4	31.4	24.3	25.4	24.8	24.8
1989	6	2	25.6421	19.6	6.04211	24	30.2	24	25.5	23	26.4	23.2	24.2	92	74	94	87	27.4	31.9	27.9	29.1	22.6	25.1	22.9	23.5
1989	6	3	25.7246	18.8336	6.89097	26.6	28	26.6	27	24.8	24.2	24	24.3	86	73	81	80	30.1	27.7	28.1	28.6	24.1	22.8	23	23.3
1989	6	4	25.7177	20.2	5.51773	24.6	31.4	27.6	27.8	23.4	28	26	25.8	90	77	88	85	28	35.5	32.5	32	22.9	26.9	25.5	25.1
1989	6	5	26.4835	20.4	6.08346	25.2	31.6	28.6	28.5	24	28.2	25.8	26	91	77	80	83	29	36	31.3	32.1	23.5	27.2	24.8	25.2
1989	6	6	27.2095	21	6.20951	26.2	31.8	27	28	24.6	26.4	25	25.3	88	66	85	80	29.9	30.8	30.3	30.3	24	24.5	24.3	24.3
1989	6	7	27.1584	21.2	5.95838	25.2	32.2	29	28.9	23.8	27.8	26.2	25.9	89	72	80	80	28.5	34.4	32.1	31.7	23.3	26.4	25.3	25
1989	6	8	27.7311	22	5.73111	26	32	28.2	28.6	25	27.2	24.8	25.7	92	69	76	79	31	32.9	29	31	24.6	25.6	23.6	24.6
1989	6	9	26.2127	20.8	5.4127	25	33.2	29.4	29.3	23.8	28.2	26.6	26.2	91	69	80	80	28.7	34.9	32.9	32.2	23.3	26.6	25.7	25.2
1989	6	10	28.7434	21.2	7.54339	26.2	33.6	30	30	24.2	29	26.6	26.6	85	71	77	78	28.9	37	32.5	32.8	23.5	27.6	25.5	25.5
1989	6	11	26.2527	20.8	5.45265	26	30.2	27.4	27.8	25.4	28.6	26.2	26.7	95	89	91	92	32	38.1	33.2	34.4	25.2	28.1	25.8	26.4
1989	6	12	26.0662	22.4	3.66618	24.2	30.4	27.4	27.4	22.2	28.6	26.2	25.7	84	87	91	88	25.4	37.9	33.2	32.2	21.4	28.1	25.8	25.1
1989	6	13	30.2	24	6.2	24.2	28.2	27.6	26.9	24	26.8	26	25.6	98	90	88	92	29.7	34.3	32.5	32.2	23.9	26.3	25.5	25.2
1989	6	14	24.6743	24	0.674298	26.2	30.2	28	28.1	25.4	25.6	24.4	25.1	94	69	75	79	31.9	29.8	28.2	29.9	25.1	24	23	24
1989	6	15	25.7066	22	3.70656	25.4	30.4	28.6	28.3	24.4	26.4	24.8	25.2	92	73	74	80	29.9	31.7	28.8	30.1	24	25	23.4	24.2
1989	6	16	27.2383	22.2	5.03829	25.4	32.2	28	28.4	24.6	26	24.6	25.1	94	61	76	77	30.4	29.5	28.7	29.5	24.3	23.8	23.3	23.8
1989	6	17	26.1927	22.4	3.79272	25.2	28.6	27.2	27.1	24.6	25.4	24	24.7	95	77	77	83	30.5	30.3	27.7	29.5	24.4	24.3	22.8	23.8
1989	6	18	25.9796	23.2	2.7796	25.4	30.2	28.2	28	25	26	25.4	25.5	97	72	80	83	31.4	30.8	30.6	30.9	24.9	24.5	24.4	24.6
1989	6	19	27.4581	22.4	5.05806	25.6	28.6	27.2	27.2	24.2	24.4	24.6	24.4	89	71	81	80	29.3	27.8	29.2	28.7	23.7	22.8	23.6	23.4
1989	6	20	26.6789	23.2	3.47888	25.4	30.2	28.4	28.1	24.6	25.8	24.6	25	94	71	73	79	30.4	30.3	28.4	29.7	24.3	24.3	23.2	23.9
1989	6	21	27.8177	22	5.81769	25.8	30	22.1223	21.0533	24.6	25.8	21.4143	20.249	91	72	69.4331	66.0989	30.1	30.4	26.4121	24.7381	24.2	24.3	20.7474	19.5684
1989	6	22	28.517	23	5.51696	26.2	30.8	28.6	28.5	24	26	26.4	25.5	83	69	84	79	28.4	30.4	32.9	30.6	23.2	24.3	25.7	24.4
1989	6	23	27.2183	22	5.21831	25.2	30.2	28.6	28.2	24	25.8	26.4	25.4	91	71	84	82	29	30.3	32.9	30.7	23.5	24.3	25.7	24.5
1989	6	24	26.9719	22.2	4.7719	26.4	30	28.6	28.4	24.2	25.2	26.8	25.4	84	68	87	80	28.7	28.9	34	30.5	23.4	23.5	26.2	24.3
1989	6	25	27.5247	22	5.52466	24.6	27.6	26.2	26.2	23.4	26.8	25.4	25.2	90	94	94	93	28	34.7	31.9	31.5	22.9	26.5	25.1	24.9
1989	6	26	26.286	22.2	4.08595	25.8	28.6	27.2	27.2	24.6	26.4	26.6	25.9	91	84	95	90	30.1	32.9	34.4	32.5	24.2	25.7	26.4	25.4
1989	6	27	27.1784	22.4	4.77836	24	28.8	26.8	26.6	23	25.6	24.6	24.4	92	78	84	84	27.4	30.7	29.5	29.2	22.6	24.5	23.8	23.6
1989	6	28	27.5979	22.8	4.79792	24.4	30.2	27.8	27.5	23.4	26.8	25.4	25.2	92	77	83	84	28.1	33	30.8	30.6	23	25.7	24.6	24.4
1989	6	29	27.3981	22.2	5.19813	25.6	30.2	28.4	28.1	24.2	25	24.6	24.6	89	66	73	76	29.3	28.2	28.4	28.6	23.7	23.1	23.2	23.3
1989	6	30	27.2301	22.4	4.83013	25.8	30.4	28.6	28.4	24.6	26	25.4	25.3	91	71	77	80	30.1	30.7	30.3	30.4	24.2	24.5	24.3	24.3
1989	7	1	27.729	23	4.72903	24.4	30.6	27.4	27.5	23.2	26	25	24.7	90	70	82	81	27.6	30.5	30.1	29.4	22.7	24.4	24.1	23.8
1989	7	2	27.8581	20.2	7.65806	23	32.6	29.4	28.6	22.8	26.2	26.6	25.2	98	61	80	80	27.6	29.7	32.9	30.1	22.7	24	25.7	24.1
1989	7	3	28.0839	22.2	5.88387	24.6	33	29.6	29.2	23	25.6	25.8	24.8	87	55	74	72	27	27.9	30.7	28.5	22.4	22.9	24.5	23.2
1989	7	4	27.7097	22	5.70968	25	34	30	29.8	23.4	25.4	26.2	25	88	50	74	71	27.7	26.7	31.5	28.6	22.8	22.2	24.9	23.3
1989	7	5	26.1861	21.8	4.38606	24.8	32.8	27.8	28.3	24	26.4	25.6	25.3	94	61	84	79	29.3	30.2	31.3	30.3	23.7	24.2	24.8	24.2
1989	7	6	26.6258	22.6	4.02581	26.2	33.6	28.6	29.3	24.4	25.4	26	25.3	86	52	81	73	29.4	27	31.9	29.4	23.7	22.3	25.1	23.7
1989	7	7	26.6656	22	4.66556	26	33.4	26.6	28.2	24.2	25.4	24.6	24.7	86	53	85	75	29	27.1	29.6	28.6	23.5	22.4	23.9	23.3
1989	7	8	26.6456	22.8	3.84558	24	30.2	27.4	27.3	23.4	26.2	25	24.9	95	73	82	84	28.4	31.3	30.1	29.9	23.2	24.8	24.1	24
1989	7	9	25.8387	20.8	5.03871	23.8	31	27	27.2	23.2	27	24.8	25	95	73	84	84	28	33	29.8	30.3	23	25.7	24	24.2
1989	7	10	26.1032	20	6.10323	24	32.6	27.8	28	23	27	25	25	92	65	80	79	27.4	31.9	29.8	29.7	22.6	25.1	24	23.9
1989	7	11	24.7276	21	3.72758	25.2	32.6	28.4	28.6	23.6	27	24.8	25.1	88	65	75	76	28.1	31.9	28.9	29.6	23	25.1	23.5	23.9
1989	7	12	28.1935	22.2	5.99355	25.6	33	29.2	29.3	24.2	26	25.4	25.2	89	58	74	74	29.3	29	29.9	29.4	23.7	23.5	24	23.7
1989	7	13	26.5856	22.6	3.98564	26	34	28.2	29.1	25	27	26.4	26.1	92	58	87	79	31	31	33.2	31.7	24.6	24.6	25.8	25
1989	7	14	27.1419	22.8	4.34194	26.2	34	29.6	29.9	25.2	25.6	26.2	25.7	92	51	77	73	31.4	27.2	31.7	30.1	24.8	22.5	25	24.1
1989	7	15	25.9935	23	2.99355	26.6	32.8	28	28.9	25.4	27	25.4	25.9	91	64	81	79	31.6	31.8	30.7	31.4	25	25.1	24.5	24.8
1989	7	16	25.5677	21.4	4.16774	25	34.2	28.8	29.2	23.2	26.2	25.6	25	86	53	78	72	27.2	28.7	30.7	28.9	22.5	23.4	24.5	23.4
1989	7	17	25.4774	22.8	2.67742	26.2	35	28.4	29.5	24.8	25.6	24.8	25.1	89	47	75	70	30.4	26.6	28.9	28.6	24.3	22.1	23.5	23.3
1989	7	18	26.1097	22.4	3.70968	27	34	28.2	29.4	25.2	26.2	25.8	25.7	87	54	83	74	30.8	28.8	31.6	30.4	24.6	23.4	25	24.3
1989	7	19	27.5935	20.8	6.79355	26	32	27.6	28.3	24.4	27.6	25.8	25.9	88	72	87	82	29.5	34	32	31.8	23.8	26.2	25.2	25.1
1989	7	20	27.9355	22	5.93548	24.6	31.6	27.4	27.8	20.3624	26.8	25.2	19.3348	75.3452	69	84	55.2748	25.0303	32	30.6	21.815	20.0153	25.2	24.4	17.4331
1989	7	21	26.1195	20.8	5.31946	25	31	27.6	27.8	24	26.6	24.8	25.1	92	71	80	81	29.2	31.9	29.4	30.2	23.6	25.1	23.8	24.2
1989	7	22	24.7935	21.8	2.99355	26	29.6	27	27.4	25.2	25.4	24.2	24.9	94	72	79	82	31.5	29.6	28.3	29.8	24.9	23.9	23.1	24
1989	7	23	24.9274	22.2	2.72737	26.4	30.2	27.6	28	25.4	27	25	25.8	92	78	81	84	31.8	33.5	29.9	31.7	25.1	26	24.1	25
1989	7	24	25.4387	20.2	5.23871	24.2	29.2	26.8	26.8	23.6	25.2	24.4	24.4	95	73	82	83	28.7	29.4	29	29	23.4	23.8	23.5	23.5
1989	7	25	26.6129	22.2	4.4129	25	29.6	27.2	27.3	23.8	25.2	24	24.3	91	70	77	79	28.7	29.1	27.7	28.5	23.3	23.6	22.8	23.2
1989	7	26	26.3032	20.6	5.70323	24.4	31.8	26.8	27.4	23.6	26.8	25.4	25.3	94	68	89	84	28.6	31.9	31.5	30.7	23.3	25.1	24.9	24.4
1989	7	27	25.271	21.2	4.07097	23.8	30	26.4	26.6	23.2	26.2	25.2	24.9	95	74	91	87	28	31.5	31.2	30.2	23	24.9	24.8	24.2
1989	7	28	24.2481	21.8	2.44807	23.6	32	28	27.9	23	27	25	25	95	68	79	81	27.7	32.3	29.7	29.9	22.8	25.3	23.9	24
1989	7	29	23.6487	22.4	1.2487	25	31.8	27.6	28	23.6	27.4	25.6	25.5	89	71	85	82	28.2	33.6	31.5	31.1	23.1	26	24.9	24.6
1989	7	30	24.9097	20.8	4.10968	25.2	30.2	27.4	27.5	24.6	26.2	24.8	25.2	95	73	81	83	30.5	31.3	29.6	30.5	24.4	24.8	23.9	24.4
1989	7	31	23.841	21.6	2.24097	25.6	33	27.6	28.5	24.4	26.2	25.6	25.4	91	59	85	78	29.7	29.5	31.5	30.2	24	23.8	24.9	24.2
1989	8	1	25.0387	22	3.03871	26.4	34	28	29.1	25.4	26.4	25.2	25.7	92	55	80	76	31.8	29.4	30.2	30.4	25.1	23.7	24.2	24.3
1989	8	2	23.929	22.4	1.52903	26.2	32.8	26.8	28.1	25.2	26	25.2	25.5	92	59	88	80	31.4	29.1	31	30.5	24.8	23.6	24.6	24.4
1989	8	3	23.8323	22	1.83226	23.6	30.8	27.6	27.4	23.2	26.2	25.4	24.9	97	70	84	83	28.2	30.9	31	30	23	24.6	24.6	24.1
1989	8	4	23.9161	22.6	1.31613	25.2	31	27.6	27.9	23.8	27	25.2	25.3	89	73	82	82	28.5	33	30.4	30.7	23.3	25.7	24.3	24.4
1989	8	5	23.929	23	0.929032	25.4	32.6	27.6	28.3	25	27.6	24.8	25.8	97	68	80	82	31.4	33.6	29.4	31.5	24.9	26	23.8	24.9
1989	8	6	26.4161	20.2	6.21613	24.4	29.4	27.2	27	23.6	26.4	24.8	24.9	94	79	82	85	28.6	32.4	29.7	30.2	23.3	25.4	23.9	24.2
1989	8	7	25.4968	21.2	4.29677	24.6	30.6	27.4	27.5	23	26.8	25	24.9	87	74	82	81	27	32.7	30.1	29.9	22.4	25.5	24.1	24
1989	8	8	26.6	20.2	6.4	26.2	34.2	27.8	29	24.8	26.4	25.6	25.6	89	54	84	76	30.4	29.2	31.3	30.3	24.3	23.7	24.8	24.3
1989	8	9	23.8818	21	2.88179	25.2	32.2	27.6	28.2	24.6	25	25.4	25	95	56	84	78	30.5	26.9	31	29.5	24.4	22.3	24.6	23.8
1989	8	10	25.3935	21.2	4.19355	25.4	30.4	28.6	28.3	24.8	26.4	26	25.7	95	73	81	83	30.9	31.7	31.9	31.5	24.6	25	25.1	24.9
1989	8	11	24.9673	23.2	1.76733	25.6	29.6	27.2	27.4	24.6	25.8	25	25.1	92	74	84	83	30.3	30.7	30.2	30.4	24.2	24.5	24.2	24.3
1989	8	12	24.4065	22.2	2.20645	25	32	28	28.3	24	27.4	25	25.5	92	70	79	80	29.2	33.4	29.7	30.8	23.6	25.9	23.9	24.5
1989	8	13	24.1282	22.6	1.5282	24.8	31.6	27.8	28	23.4	27.2	25.6	25.4	89	71	84	81	27.8	33.1	31.3	30.8	22.9	25.8	24.8	24.5
1989	8	14	25.307	20.6	4.70697	24.6	31	28	27.9	23.6	27	26.2	25.6	92	73	87	84	28.5	33	32.8	31.4	23.2	25.7	25.6	24.8
1989	8	15	23.8418	23.6	0.241831	26	30.2	27.8	28	25.2	26.6	25.2	25.7	94	76	81	84	31.5	32.4	30.3	31.4	24.9	25.4	24.3	24.9
1989	8	16	25.4839	23.4	2.08387	25.8	33	28.2	28.8	25	27.4	26	26.1	94	65	84	81	31.1	32.8	32.1	32	24.7	25.6	25.3	25.2
1989	8	17	25.2537	22	3.25369	24	32.8	28.2	28.3	22.4	26.2	26.4	25	87	60	87	78	26	29.6	33.2	29.6	21.7	23.9	25.8	23.8
1989	8	18	24.0516	22.4	1.65161	25	34	28.4	29	23.6	26.6	26	25.4	89	56	83	76	28.2	29.9	32	30	23.1	24	25.2	24.1
1989	8	19	23.7484	23.6	0.148387	26.6	31.8	27.8	28.5	25.6	26	25	25.5	92	63	80	78	32.1	29.7	29.8	30.6	25.3	24	24	24.4
1989	8	20	24.0968	21.2	2.89677	24	29.8	27	27	23.4	26.4	26	25.3	95	77	92	88	28.4	32.1	32.9	31.1	23.2	25.3	25.7	24.7
1989	8	21	24.2	22.8	1.4	25	33.6	28.2	28.8	24.6	25.4	26.2	25.4	97	52	85	78	30.6	27	32.7	30.1	24.5	22.3	25.5	24.1
1989	8	22	24.1419	22.2	1.94194	24.2	33.4	27.4	28.1	23.2	26.2	24.8	24.7	92	57	81	77	27.8	29.2	29.6	28.8	22.8	23.7	23.9	23.4
1989	8	23	25.7665	20.8	4.96649	24	32.8	27.8	28.1	23.6	27	25.2	25.3	97	64	81	81	28.8	31.8	30.3	30.3	23.4	25.1	24.3	24.3
1989	8	24	23.8903	22.6	1.29032	24.6	30	27.4	27.4	23.4	25	24.6	24.3	90	67	80	79	28	28.3	29.1	28.5	22.9	23.2	23.6	23.2
1989	8	25	25.1613	20.4	4.76129	23.8	29.6	27	26.9	23	26.2	25	24.7	93	77	85	85	27.5	31.7	30.3	29.9	22.7	25	24.3	24
1989	8	26	23.7032	20.8	2.90323	24.6	33.2	26.8	27.9	23.6	27.4	25.2	25.4	92	64	88	81	28.5	32.6	31	30.7	23.2	25.5	24.6	24.5
1989	8	27	23.2824	21	2.28241	25	28.6	26.8	26.8	24	25.6	24.6	24.7	92	79	84	85	29.2	30.8	29.5	29.8	23.6	24.5	23.8	24
1989	8	28	23.6129	22.8	0.812903	25.6	30.2	25.2	26.6	25	26.8	24.2	25.3	95	77	92	88	31.3	33	29.5	31.2	24.8	25.7	23.8	24.8
1989	8	29	23.2491	20	3.24912	22	29.8	27.6	26.8	21.6	25.8	25	24.1	97	73	81	84	25.5	30.5	29.9	28.7	21.4	24.4	24.1	23.3
1989	8	30	24.5211	21.6	2.92112	24.4	30	26.2	26.7	23.6	26.2	25.2	25	94	74	92	87	28.6	31.5	31.4	30.5	23.3	24.9	24.8	24.3
1989	8	31	23.7097	22.8	0.909677	25.4	31.8	28	28.3	23.6	27	25	25.2	86	69	79	78	27.9	32.4	29.7	30	22.9	25.4	23.9	24.1
1989	9	1	22.996	21.2	1.79605	24.6	30.4	28.2	27.9	23.4	26.6	26	25.3	90	74	84	83	28	32.3	32.1	30.8	22.9	25.3	25.3	24.5
1989	9	2	22.8695	23	-0.130489	25.2	32.2	27.6	28.2	23	27.4	25.8	25.4	83	69	87	80	26.6	33.3	32	30.6	22.1	25.8	25.2	24.4
1989	9	3	24.3014	22.2	2.10135	25.6	31.4	27.8	28.1	24.4	27.6	25.4	25.8	91	75	83	83	29.7	34.4	30.8	31.7	24	26.4	24.6	25
1989	9	4	24.308	20.6	3.70801	24.2	27.8	27	26.5	23	25.4	25	24.5	90	83	85	86	27.3	30.8	30.3	29.5	22.5	24.6	24.3	23.8
1989	9	5	24.3413	20	4.34131	23.6	30	27.2	27	23	26.4	25.8	25.1	95	75	90	87	27.7	32	32.3	30.7	22.8	25.2	25.3	24.4
1989	9	6	23.2824	21	2.28241	24.2	28.4	27	26.6	23.4	26.2	25.6	25.1	94	84	89	89	28.2	32.5	31.9	30.9	23.1	25.5	25.1	24.6
1989	9	7	23.0427	20.4	2.64266	24.2	29.4	27.6	27.2	23.2	27	26	25.4	92	83	88	88	27.8	34	32.5	31.4	22.8	26.2	25.5	24.8
1989	9	8	24.1215	23	1.12154	25.6	31	28	28.1	24.6	27	26.2	25.9	92	73	87	84	30.3	33	32.8	32	24.2	25.7	25.6	25.2
1989	9	9	22.9761	23.4	-0.423933	26.2	32.6	28.6	29	25	27.8	26.4	26.4	91	69	84	81	30.9	34.2	32.9	32.7	24.6	26.3	25.7	25.5
1989	9	10	23.0227	21.4	1.62268	25.4	30	27.8	27.8	24	27	26.2	25.7	89	79	88	86	28.9	33.6	32.9	31.8	23.5	26	25.7	25.1
1989	9	11	24.3484	22	2.34839	25.6	32	28	28.4	23.8	27	26.2	25.7	86	68	87	80	28.3	32.3	32.8	31.1	23.1	25.3	25.6	24.7
1989	9	12	25.8645	20.6	5.26452	23.6	31.8	28.2	28	23	26.8	25.6	25.1	95	68	81	81	27.7	31.9	31.1	30.2	22.8	25.1	24.7	24.2
1989	9	13	25.5161	21.2	4.31613	24.2	32	27.6	27.9	23.4	27.4	25.2	25.3	94	70	82	82	28.2	33.4	30.4	30.7	23.1	25.9	24.3	24.5
1989	9	14	25.2	20	5.2	24	30	27.6	27.3	23	27	25.4	25.1	92	79	84	85	27.4	33.6	31	30.7	22.6	26	24.6	24.4
1989	9	15	23.1968	23	0.196774	25.6	33	28.8	29	24.2	27.6	26.8	26.2	89	66	86	80	29.3	33.3	33.9	32.2	23.7	25.9	26.1	25.2
1989	9	16	23.129	23.4	-0.270968	25.2	29.4	27	27.1	23.8	27.2	26	25.7	89	84	92	89	28.5	34.6	32.9	32	23.3	26.5	25.7	25.1
1989	9	17	24.1742	22.8	1.37419	25.8	30.8	28	28.1	24.6	27.2	26	25.9	91	76	85	84	30.1	33.7	32.3	32	24.2	26	25.3	25.2
1989	9	18	24.2839	22	2.28387	23.6	29.2	27	26.7	23	26	25	24.7	95	78	85	86	27.7	31.5	30.3	29.8	22.8	24.9	24.3	24
1989	9	19	22.9677	22.6	0.367742	24.6	30.8	27.6	27.6	23.6	27.2	26	25.6	92	76	88	85	28.5	33.7	32.5	31.5	23.2	26	25.5	24.9
1989	9	20	23.6065	21	2.60645	24	29	27.4	27	23.2	26	24.8	24.7	94	79	81	84	27.9	31.6	29.6	29.7	22.9	25	23.9	23.9
1989	9	21	23.7935	22.6	1.19355	25.2	29.6	27.4	27.4	24	25.8	25	24.9	91	74	82	82	29	30.7	30.1	29.9	23.5	24.5	24.1	24.1
1989	9	22	22.6164	21.6	1.01644	24.6	28.8	26	26.4	23.6	25.2	25	24.6	92	75	92	86	28.5	29.7	31	29.7	23.2	23.9	24.6	23.9
1989	9	23	23.929	20.8	3.12903	24.6	31.6	27.4	27.8	23.4	27	25.2	25.2	90	70	84	81	28	32.6	30.6	30.4	22.9	25.5	24.4	24.3
1989	9	24	22.7032	22	0.703226	25.2	31	26.8	27.5	24.2	27.6	25	25.6	92	77	87	85	29.5	34.7	30.5	31.5	23.8	26.5	24.4	24.9
1989	9	25	22.5765	21	1.57648	23.2	30.8	28.6	27.8	22.8	27.2	25.6	25.2	97	76	79	84	27.5	33.7	30.8	30.7	22.6	26	24.5	24.4
1989	9	26	22.7097	21.6	1.10968	24.2	30	27.6	27.4	23.4	26.4	24.8	24.9	94	75	80	83	28.2	32	29.4	29.9	23.1	25.2	23.8	24
1989	9	27	23.0903	20.2	2.89032	23	30.6	28.4	27.6	22.2	26.8	25.4	24.8	93	74	79	82	26.2	32.7	30.4	29.8	21.9	25.5	24.3	23.9
1989	9	28	22.8	22.6	0.2	25	29	27.6	27.3	24	26.2	25	25.1	92	80	81	84	29.2	32.1	29.9	30.4	23.6	25.3	24.1	24.3
1989	9	29	23.4223	22	1.42227	24	31.2	28.4	28	23.4	26	25	24.8	95	66	76	79	28.4	30.1	29.4	29.3	23.2	24.2	23.8	23.7
1989	9	30	23.8485	22.4	1.44849	25.2	31	28	28	24.2	25.4	26.6	25.4	92	64	90	82	29.5	28.7	33.9	30.7	23.8	23.4	26.1	24.4
1989	10	1	21.4177	22.4	-0.98231	25.6	31.2	28	28.2	24.6	26.6	26	25.7	92	70	85	83	30.3	31.8	32.3	31.4	24.2	25	25.3	24.9
1989	10	2	21.3111	20.8	0.511134	23.6	29.6	27.4	27	23	25.6	24.8	24.5	95	73	81	83	27.7	30.2	29.6	29.1	22.8	24.2	23.9	23.6
1989	10	3	21.2312	21	0.231217	24.4	29	27.6	27.1	23.6	26	25	24.9	94	79	81	85	28.6	31.6	29.9	30	23.3	25	24.1	24.1
1989	10	4	21.0224	21.8	-0.777597	24.2	28.6	27.8	27.1	23.2	26.8	25.6	25.2	92	87	84	88	27.8	34	31.3	31	22.8	26.2	24.8	24.6
1989	10	5	21.431	22.2	-0.768991	24	28.8	26.4	26.4	22.6	25.8	26.2	24.9	89	79	98	89	26.5	31.2	33.9	30.5	22	24.8	26.1	24.3
1989	10	6	21.3511	21.2	0.151093	22.4	28.6	27.4	26.5	22.2	26.4	25.8	24.8	98	84	88	90	26.6	32.9	32.1	30.6	22.1	25.7	25.3	24.3
1989	10	7	22.0261	21	1.02609	24.2	28.2	27.8	27	22.4	26.4	26.6	25.1	86	87	91	88	25.9	33.2	34	31	21.7	25.8	26.2	24.6
1989	10	8	20.1923	22.4	-2.2077	25.2	28.6	27.2	27.1	24.6	26.6	25.4	25.5	95	86	87	89	30.5	33.5	31.2	31.7	24.4	25.9	24.8	25
1989	10	9	23.642	20.8	2.84204	24.6	26.4	26	25.8	23.8	25.2	24.6	24.5	94	91	89	91	28.9	31.2	30	30.1	23.5	24.8	24.1	24.1
1989	10	10	23.5022	21.6	1.90219	24.8	29.6	27.4	27.3	24	25.6	25	24.9	94	73	82	83	29.3	30.2	30.1	29.8	23.7	24.2	24.1	24
1989	10	11	22.1303	22.2	-0.069719	24	26	25.6	25.3	23.4	24	24	23.8	95	85	88	89	28.4	28.5	28.8	28.5	23.2	23.2	23.4	23.3
1989	10	12	20.9448	22.8	-1.85515	24	29	27.4	27	23.4	25.4	24.8	24.5	95	75	81	84	28.4	30	29.6	29.3	23.2	24.1	23.9	23.7
1989	10	13	21.8199	23	-1.18015	26	30	28.2	28.1	25	26.2	24.6	25.3	92	74	75	80	31	31.5	28.5	30.3	24.6	24.9	23.3	24.3
1989	10	14	23.2841	16.2764	7.00775	24.2	30.8	28.2	27.9	23.2	26.8	26	25.3	92	73	84	83	27.8	32.6	32.1	30.8	22.8	25.5	25.3	24.5
1989	10	15	21.5999	23	-1.40013	26	31.2	29	28.8	25	26	26.2	25.7	92	66	80	80	31	30.1	32.1	31.1	24.6	24.2	25.3	24.7
1989	10	16	22.1503	21.8	0.35026	26.2	31.6	28.6	28.8	25.2	26.4	25.4	25.7	92	67	77	79	31.4	30.9	30.3	30.9	24.8	24.6	24.3	24.6
1989	10	17	23.4689	23	0.468887	26.2	31.6	27.8	28.4	24.8	26	24.8	25.2	89	64	78	77	30.4	29.9	29.3	29.8	24.3	24	23.7	24
1989	10	18	24.6743	21	3.6743	23.6	30	28	27.4	23	26.6	25	24.9	95	77	79	83	27.7	32.5	29.7	30	22.8	25.5	23.9	24
1989	10	19	23.0435	21.2	1.84352	24.2	30.4	27.8	27.5	23.2	26.6	24.8	24.9	92	74	78	82	27.8	32.3	29.3	29.8	22.8	25.3	23.7	23.9
1989	10	20	23.4556	21	2.45557	26	32	27.8	28.4	25	27	25.4	25.8	92	68	83	81	31	32.3	30.8	31.4	24.6	25.3	24.6	24.8
1989	10	21	23.3091	22.2	1.10905	26.2	31	28.6	28.6	25.4	26.4	24.6	25.5	94	70	72	79	31.9	31.3	28.3	30.5	25.1	24.8	23.1	24.4
1989	10	22	24.7675	20	4.76753	25	30.6	27.6	27.7	24.2	25.8	25	25	94	68	81	81	29.7	30	29.9	29.9	23.9	24.1	24.1	24
1989	10	23	23.7752	21.2	2.57523	24.6	31	27.6	27.7	23.6	26.8	26.2	25.5	92	72	90	85	28.5	32.4	33.1	31.3	23.2	25.4	25.7	24.8
1989	10	24	23.6487	21.4	2.2487	25	31.2	27.8	28	23.8	26.6	25	25.1	91	70	80	80	28.7	31.8	29.8	30.1	23.3	25	24	24.1
1989	10	25	24.308	22.8	1.50801	26	31	25	26.8	25	27	24.2	25.4	92	73	94	86	31	33	29.7	31.2	24.6	25.7	23.9	24.7
1989	10	26	23.682	20.6	3.082	25.6	31.6	28.2	28.4	25	27	25.2	25.7	95	70	79	81	31.3	32.6	30	31.3	24.8	25.5	24.1	24.8
1989	10	27	23.1825	21.8	1.38252	25.4	30.6	28	28	23.8	26.8	26.2	25.6	88	74	87	83	28.4	32.7	32.8	31.3	23.2	25.5	25.6	24.8
1989	10	28	24.7476	20.4	4.34755	24.8	29	27	27	24.2	25.6	25	24.9	95	76	85	86	29.8	30.6	30.3	30.2	24	24.4	24.3	24.2
1989	10	29	23.3024	22.2	1.10239	25.4	30.6	27.6	27.8	23.6	25.6	26.2	25.1	86	67	90	81	27.9	29.5	33.1	30.2	22.9	23.8	25.7	24.2
1989	10	30	23.2691	19.8	3.46909	24.8	31.2	27.8	27.9	23.8	27	25.6	25.5	92	72	84	83	28.8	32.8	31.3	31	23.4	25.6	24.8	24.6
1989	10	31	22.6231	20.8	1.82307	24.6	30	27.4	27.4	23.2	26.6	26	25.3	89	77	90	85	27.5	32.5	32.7	30.9	22.7	25.5	25.5	24.5
1989	11	1	24.5611	17.482	7.07908	19.9018	23.0023	21.8955	20.9846	19.2488	20.7496	19.0678	18.6244	70.533	55.5642	63.0863	59.751	23.6691	23.9181	23.4108	22.0766	19.0047	18.7911	18.5072	17.5066
1989	11	2	25.8331	17.2895	8.54357	19.5149	22.9335	21.7992	20.5722	18.8478	20.5793	19.9761	19.7952	72.8082	55.0674	66.9893	62.696	23.063	23.5278	24.61	22.9708	18.6065	18.5675	19.4333	18.2695
1989	11	3	25.6129	16.6959	8.91696	19.565	22.5211	21.923	20.8059	18.1145	20.5155	20.1181	18.8904	70.6361	57.1963	67.415	60.7445	22.1086	23.652	24.9258	21.956	17.8773	18.6349	19.6	17.4392
1989	11	4	26.0129	17.9677	8.04516	19.742	23.1845	21.9161	20.7851	18.9968	19.7987	19.231	19.043	72.347	52.016	63.8669	59.3252	23.2901	22.7295	23.7869	22.1228	18.7236	17.8685	18.713	17.5421
1989	11	5	24.2065	16.9424	7.2641	19.7845	24.4184	22.0123	21.8638	19.0962	19.5575	19.9336	18.6061	72.7018	53.5772	65.499	60.5431	23.5066	23.3114	24.3794	22.569	18.8514	18.4611	19.3055	17.9651
1989	11	6	26.1226	18.0774	8.04516	19.5858	23.0504	20.9812	19.6639	17.9395	21.1255	19.2452	17.7747	65.2507	56.4401	61.3832	56.877	21.8815	24.5216	22.8608	21.0477	17.6663	19.1869	17.9218	16.6693
1989	11	7	24.8194	17.7161	7.10323	19.4155	22.8029	22.0948	20.6716	18.8052	20.6219	18.2233	16.6576	69.6859	55.99	59.9284	58.9681	23.0169	23.7372	22.3818	21.4226	18.5853	18.674	17.6805	17.0641
1989	11	8	24.6258	17.5484	7.07742	18.7148	23.8616	21.6755	20.7715	18.1326	19.7845	19.0607	17.2176	71.0028	57.4447	64.1507	58.2994	22.1553	24.202	23.4888	21.0589	17.9208	18.9365	18.5604	16.7261
1989	11	9	25.7265	17.2345	8.49201	19.3233	22.8992	22.033	20.6609	18.7627	19.9981	18.0956	17.5146	73.7308	54.8934	59.1478	58.3821	22.9921	23.0676	22.0731	21.2285	18.5498	18.1145	17.5102	16.9433
1989	11	10	25.1161	17.8968	7.21935	19.7136	23.236	22.0123	20.8348	18.9968	19.0494	18.1879	17.0915	72.347	50.5968	59.4672	55.99	23.3114	21.703	22.2541	20.7425	18.7343	17.1314	17.606	16.5096
1989	11	11	24.2323	17.8323	6.4	19.8262	23.2876	22.0123	21.1255	18.2313	17.8898	18.3227	16.2364	70.4642	47.9002	60.6026	53.8256	22.277	20.4587	22.6408	19.8094	17.9804	16.0696	17.8224	15.729
1989	11	12	25.0194	17.3452	7.67419	19.2507	23.5179	21.9161	20.4227	18.5255	20.0393	18.4307	17.5769	71.2379	51.7998	60.8055	57.5397	22.6167	22.8476	22.5692	21.2725	18.2581	17.9942	17.867	16.9579
1989	11	13	26.229	17.7871	8.44194	19.7712	23.2223	21.9276	20.8561	19.0288	19.6994	19.1246	18.8833	73.2484	51.8031	61.8089	58.5092	23.1982	22.4386	23.3682	21.7289	18.7469	17.7089	18.493	17.3257
1989	11	14	24.8839	17.6549	7.22893	19.5716	23.071	22.0192	20.739	18.8265	19.6852	18.1453	17.9714	72.2405	51.9805	59.9639	56.3803	22.9708	22.4208	22.2363	20.6716	18.5498	17.7053	17.6131	16.4777
1989	11	15	24.4945	17.2345	7.25996	19.62	22.8579	21.7305	20.8093	18.7059	18.5498	19.0536	17.0347	69.7213	50.171	64.2927	56.9834	22.8431	21.0051	23.4924	20.5793	18.4753	16.6373	18.5711	16.4102
1989	11	16	24.7542	17.555	7.19917	19.1335	23.1466	21.9573	20.3678	17.6685	18.9257	18.9259	15.6687	64.7917	50.1843	62.0928	51.3133	21.6351	21.4761	23.0347	18.7636	17.4414	16.9905	18.305	15.035
1989	11	17	26.8108	18.2107	8.60007	20.2689	23.9856	21.7644	20.4447	19.6316	21.5586	19.9761	19.5694	75.5964	55.9545	61.9864	57.5031	24.1623	24.5746	23.3469	21.4263	19.4082	19.4049	18.4717	17.0531
1989	11	18	24.8	18.4008	6.39917	20.3877	22.8373	21.0155	19.6497	19.5787	18.9738	16.2931	16.0874	75.2565	52.0748	52.7611	53.4353	23.8046	21.8061	19.8378	19.5255	19.2772	17.1795	15.7503	15.5729
1989	11	19	25.8864	17.7677	8.11863	19.6131	24.4459	22.7792	20.8135	19.7231	20.0531	20.2245	18.9117	73.5234	52.7966	67.0602	56.5577	22.9817	22.961	25.0819	20.8348	18.6266	18.0801	19.7065	16.5486
1989	11	20	27.3582	18.729	8.62914	19.3679	24.5078	23.0641	20.518	18.6207	21.0087	20.0116	17.6172	71.0548	56.337	65.0732	56.9903	22.7522	25.1918	24.4823	21.2871	18.3424	19.8159	19.373	16.9762
1989	11	21	25.4977	18.9097	6.58806	21.0087	24.1091	22.6792	21.9539	20.0256	19.8744	19.0394	17.9324	74.8983	53.8965	64.683	59.68	24.3875	22.7548	23.5349	21.7857	19.6578	17.9563	18.564	17.3576
1989	11	22	25.0516	18.4674	6.58418	20.7337	24.171	22.7307	21.923	20.0668	21.0155	18.8407	18.8904	77.27	56.8526	62.8379	62.8734	24.6625	24.3291	22.9353	23.0169	19.8331	19.0872	18.2517	18.3014
1989	11	23	26.4968	17.7948	8.70198	19.6071	24.604	23.126	20.9306	19.6568	19.5291	17.5806	17.0513	71.6373	49.6742	57.0269	51.8343	22.8076	21.9418	21.2908	19.1949	18.4504	17.4321	16.9066	15.3877
1989	11	24	26.1484	18.514	7.63434	20.6374	24.3325	21.978	21.019	18.2176	20.5412	19.7703	17.7727	70.1205	53.2778	61.4186	57.764	22.2323	23.0916	22.8714	21.2996	17.9632	18.4101	18.2269	17.0808
1989	11	25	26.1548	18.4484	7.70645	20.4445	24.2638	22.9267	21.7431	19.6497	20.5297	20.0542	19.4778	75.3984	54.8191	66.6344	61.0558	23.9501	23.4427	24.72	22.4555	19.3481	18.5391	19.5042	17.9029
1989	11	26	25.7419	18.201	7.54089	20.2813	24.1984	22.796	21.6225	18.7698	20.8162	18.195	17.9466	72.8792	55.8902	60.8509	59.68	22.9353	23.9853	22.4492	21.8389	18.5214	18.9119	17.7124	17.3753
1989	11	27	26.4387	18.3742	8.06452	20.2316	24.4494	22.9851	21.7822	19.5716	19.4226	17.9714	17.4304	76.3919	50.5258	58.6156	57.1368	23.8827	21.878	21.7857	20.9319	19.3268	17.3931	17.3682	16.7784
1989	11	28	27.6065	18.6323	8.97419	20.5935	24.461	23.0366	21.6571	19.6284	19.9209	18.65	17.1231	74.1565	49.6036	60.6896	54.6699	23.7869	22.2574	22.7302	20.5144	19.263	17.6675	18.0274	16.4199
1989	11	29	27.3871	18.7839	8.60323	20.6148	24.69	23.0573	21.9383	19.6852	20.0345	19.8342	18.9908	74.4759	49.8848	64.1507	57.3542	23.9288	22.1442	24.0388	21.4369	19.3304	17.7197	19.1317	17.2252
1989	11	30	25.1405	18.4645	6.67596	20.6503	24.2392	23.0573	21.3235	19.6426	20.3641	19.9478	19.1345	73.8372	50.5807	64.9313	57.7323	23.8082	22.8877	24.351	21.7583	19.2559	18.1336	19.3091	17.3953
1989	12	1	25.3419	19.2	6.14194	23	29	27	26.5	22.2	25.8	25.4	24.5	93	78	88	86	26.2	31.1	31.4	29.6	21.9	24.7	24.8	23.8
1989	12	2	26.2774	21.2	5.07742	24.4	26.6	26.2	25.9	23.8	25	24.6	24.5	95	88	88	90	29.1	30.6	29.9	29.8	23.6	24.4	24	24
1989	12	3	26.6516	21.4	5.25161	24	30	27.8	27.4	23	26	25.8	24.9	92	73	85	83	27.4	30.9	31.9	30.1	22.6	24.6	25.1	24.1
1989	12	4	27.7226	21.8	5.92258	25	28	27	26.8	24	24.6	24.2	24.3	92	76	79	82	29.2	28.7	28.3	28.7	23.6	23.3	23.1	23.4
1989	12	5	26.329	20.2	6.12903	24.4	29.6	27	27	23.8	25.8	25.2	24.9	95	74	87	85	29.1	30.7	30.8	30.2	23.6	24.5	24.6	24.2
1989	12	6	26.329	20	6.32903	23.8	30.4	27	27	23.2	26.4	26.2	25.3	95	73	94	87	28	31.7	33.5	31.1	23	25	25.9	24.6
1989	12	7	26.3659	19.8	6.56587	23	31	27.8	27.4	22.6	25.2	26.2	24.7	97	63	88	83	27.1	28.2	32.9	29.4	22.4	23.1	25.7	23.7
1989	12	8	25.6581	21.8	3.85806	25.6	32.4	27.4	28.2	24.2	26.8	26.2	25.7	89	65	91	82	29.3	31.5	33.2	31.3	23.7	24.9	25.8	24.8
1989	12	9	26.6389	21.8	4.83892	25.2	32	28	28.3	24.4	27.2	26	25.9	94	69	85	83	30	32.9	32.3	31.7	24.1	25.6	25.3	25
1989	12	10	26.9484	22	4.94839	25.4	31.2	26.8	27.5	24.4	26.6	25.4	25.5	92	70	89	84	29.9	31.8	31.5	31	24	25	24.9	24.7
1989	12	11	26.9032	20.2	6.70323	25	32	27.6	28	24	27	25.8	25.6	92	68	87	82	29.2	32.3	32	31.2	23.6	25.3	25.2	24.7
1989	12	12	26.6903	20.4	6.29032	25.2	31.6	27.8	28.1	24.2	25	24.8	24.7	92	59	78	76	29.5	27.3	29.3	28.7	23.8	22.5	23.7	23.4
1989	12	13	26.7419	20	6.74194	23	32.6	28.2	28	22.4	27	26	25.1	95	65	84	81	26.7	31.9	32.1	30.2	22.2	25.1	25.3	24.2
1989	12	14	26.7588	19.8	6.95879	24.8	31.6	27.6	27.9	22.2	25	24.6	23.9	80	59	78	72	25	27.3	28.9	27.1	21.1	22.5	23.5	22.4
1989	12	15	25.8581	19.4	6.45806	22.6	31.8	27.8	27.5	21.4	25.4	24.6	23.8	90	60	77	76	24.7	28.2	28.8	27.2	20.9	23.1	23.4	22.5
1989	12	16	26.7161	20	6.71613	22.8	32	26	26.7	22.2	24.6	24.2	23.7	95	55	86	79	26.4	26	29	27.1	22	21.7	23.5	22.4
1989	12	17	26.7161	17.6	9.11613	23.2	32.4	27.4	27.6	22.6	25.8	25.2	24.5	95	59	84	79	27	28.8	30.6	28.8	22.4	23.4	24.4	23.4
1989	12	18	26.7806	18.6	8.18065	23.4	32.2	26	26.9	22.4	25.4	24	23.9	92	58	85	78	26.4	27.9	28.5	27.6	22	22.9	23.2	22.7
1989	12	19	25.62	20	5.61998	22.2	32.4	26.6	27	21.2	25.6	24.4	23.7	92	58	84	78	24.5	28.3	29.1	27.3	20.8	23.1	23.6	22.5
1989	12	20	27.8968	20.2	7.69677	22.6	32.8	26.6	27.1	22	25	24.4	23.8	95	53	84	77	26	26.5	29.1	27.2	21.8	22	23.6	22.5
1989	12	21	28.1677	18.6	9.56774	23.2	33	27.8	28	22	26.2	25.2	24.5	90	59	81	77	25.6	29.5	30.3	28.5	21.5	23.8	24.3	23.2
1989	12	22	27.0645	19	8.06452	23.2	32.8	28.2	28.1	22.6	25.6	24.8	24.3	95	56	76	76	27	28	29	28	22.4	23	23.6	23
1989	12	23	27.0484	17.8	9.24839	21.6	32.6	27.2	27.1	21	26.2	25.4	24.2	95	61	87	81	24.5	29.7	31.2	28.5	20.7	24	24.8	23.2
1989	12	24	27.2323	21	6.23226	23.2	31.6	27.8	27.6	22.6	25.8	25.2	24.5	95	63	81	80	27	29.4	30.3	28.9	22.4	23.7	24.3	23.5
1989	12	25	26.9419	18.8	8.14194	22.8	33	28.8	28.3	22.2	26.6	25	24.6	95	61	74	76	26.4	30.6	29.1	28.7	22	24.4	23.6	23.3
1989	12	26	28.2	20.4	7.8	22.6	32.6	27.6	27.6	22.4	25.8	25.2	24.5	98	58	82	80	26.9	28.7	30.4	28.7	22.3	23.4	24.3	23.3
1989	12	27	26.871	20.2	6.67097	23.6	33	27.2	27.8	23.2	26	25	24.7	97	58	84	79	28.2	29	30.2	29.1	23	23.5	24.2	23.6
1989	12	28	27.0884	20.4	6.68845	23.2	34	28.6	28.6	22.4	27	25.8	25.1	93	58	80	77	26.5	31	31.3	29.6	22.1	24.6	24.8	23.8
1989	12	29	28.1274	17	11.1274	21	33.6	28	27.6	20	26.2	25.4	23.9	91	56	81	76	22.7	29.1	30.7	27.5	19.5	23.6	24.5	22.5
1989	12	30	28.0826	20	8.08258	21.6	32.4	27.4	27.2	21	25.6	25	23.9	95	58	82	78	24.5	28.3	30.1	27.6	20.7	23.1	24.1	22.7
1989	12	31	28.7267	18.6	10.1267	22.2	33.6	28	28	22	26.6	25.4	24.7	98	58	81	79	26.3	30.2	30.7	29.1	21.9	24.2	24.5	23.5
1988	12	31	27.829	18.201	9.62799	20.225	24.9547	21.4692	20.6306	19.0838	20.7749	19.7712	19.6131	73.489	44.5815	57.2307	53.381	22.6517	22.3217	22.1155	20.5377	18.6232	17.9598	17.8842	16.7086

## Sheet: 1989
						Temperature				Temperature				Relative Humidity				Pressure				Dew temperature
Year	Month	Day	Maximum	Minimum	Max-Min	1899-12-31 07:00:00	1899-12-31 13:00:00	1899-12-31 19:00:00	Average	1899-12-31 01:00:00	1899-12-31 13:00:00	1899-12-31 19:00:00	Average	1899-12-31 01:00:00	1899-12-31 13:00:00	1899-12-31 19:00:00	Average	1899-12-31 07:00:00	1899-12-31 13:00:00	1899-12-31 19:00:00	Average	1899-12-31 07:00:00	1899-12-31 13:00:00	1899-12-31 19:00:00	Average		Month	Taverage	Hraverage
1990	1	1	29.485	20	9.48499	22.6	34.2	28.2	28.3	22	26.6	26	24.9	95	55	84	78	26	29.8	32.1	29.3	21.8	24	25.3	23.7		January	27.8419	75.4194
1990	1	2	31.0077	18	13.0077	22	32.8	27.6	27.5	21.4	25.6	25.2	24.1	95	56	82	78	25.1	28	30.4	27.9	21.1	23	24.3	22.8		February	28.2	73.6786
1990	1	3	30.0354	19.2	10.8354	22.4	30.8	27.2	26.9	22	24.6	24	23.5	97	60	77	78	26.2	26.8	27.7	26.9	21.8	22.2	22.8	22.3		March	28.5581	74.5806
1990	1	4	31.0077	19	12.0077	23	30	26.6	26.5	22.4	24.2	23.4	23.3	95	62	77	78	26.7	26.3	26.6	26.6	22.2	21.9	22.1	22.1		April	28.1833	78.9667
1990	1	5	29.5625	19.6	9.96254	24	32.6	27.8	28	23.2	26.2	25.4	24.9	94	61	83	79	27.9	29.7	30.8	29.5	22.9	24	24.6	23.8		May	28.1355	81.5806
1990	1	6	29.476	20.2	9.27596	24	33	28.2	28.4	23.2	26	25.6	24.9	94	58	81	77	27.9	29	31.1	29.3	22.9	23.5	24.7	23.7		June	27.63	83
1990	1	7	29.3294	20.2	9.12945	23.8	34	28.6	28.8	23	25	24.4	24.1	93	48	71	71	27.5	25.7	27.8	27	22.7	21.5	22.8	22.3		July	27.9484	80.014
1990	1	8	29.6358	18.6	11.0358	21.8	32.6	26.8	27	20.2	25.2	24.2	23.2	87	55	81	74	22.6	27.1	28.5	26.1	19.5	22.4	23.2	21.7		August	28.1839	81.0645
1990	1	9	29.8822	20	9.88221	23.2	32.8	25.2	26.6	22.2	26.2	23	23.8	92	60	83	78	26.1	29.6	26.6	27.4	21.8	23.9	22.1	22.6		September	27.8967	82.6
1990	1	10	30.0221	18.8	11.2221	22	31.8	25	26	22	25.8	23	19.3622	0	62	84	82	26.4	29.2	26.8	27.5	22	23.7	22.2	22.6		October	27.4032	83.2903
1990	1	11	30.1752	19.8	10.3752	22.6	34	27.2	27.8	20.8	26.6	25	24.1	85	56	84	75	23.4	29.9	30.2	27.8	20	24	24.2	22.7		November	27.9533	82.5
1990	1	12	29.9821	19.4	10.5821	22.8	32.8	26.6	27.2	21	25	24.2	23.4	85	53	82	74	23.7	26.5	28.6	26.2	20.2	22	23.3	21.8		December	28.0774	76.3226
1990	1	13	30.0087	19.8	10.2087	23	34.2	26.6	27.6	22.2	26.6	25.2	24.7	93	55	89	79	26.2	29.8	31.1	29	21.9	24	24.7	23.5
1990	1	14	31.1349	18.8	12.3349	22.6	32.8	26.6	27.1	22	25.6	24.8	24.1	95	56	86	79	26	28	30.1	28	21.8	23	24.1	23
1990	1	15	29.7737	20	9.77372	22.8	30.6	26.8	26.8	21.6	25.2	24.2	23.7	90	65	81	79	25	28.5	28.5	27.3	21.1	23.2	23.2	22.5
1990	1	16	30.082	19.2	10.882	22	33	27.2	27.4	20.6	27	24.8	24.1	88	63	82	78	23.3	31.7	29.7	28.2	20	25	23.9	23
1990	1	17	30.0787	19.8	10.2787	23.2	34.6	26.8	27.8	21.6	26.2	24.6	24.1	87	52	84	74	24.7	28.4	29.5	27.5	20.9	23.2	23.8	22.6
1990	1	18	30.1852	21	9.18522	23.4	36	29	29.4	22.8	27	25.2	25	95	50	74	73	27.3	29.7	29.5	28.8	22.6	23.9	23.8	23.4
1990	1	19	29.1197	20	9.11967	22	35.2	28.6	28.6	20.6	26.8	25.4	24.3	88	52	77	73	23.3	29.6	30.3	27.8	20	23.9	24.3	22.7
1990	1	20	29.0131	20.2	8.81311	23	34	27.8	28.1	21	26.6	25.2	24.3	84	56	81	74	23.5	29.9	30.3	27.9	20.1	24	24.3	22.8
1990	1	21	31.4839	19.2	12.2839	22.2	35	27.6	28.1	21.2	26.8	25.2	24.4	92	53	82	76	24.5	29.8	30.4	28.2	20.8	24	24.3	23
1990	1	22	30.3649	18.6	11.7649	22.6	32.6	26.2	26.9	22	25.6	23	23.5	95	57	76	76	26	28.2	26	26.7	21.8	23.1	21.7	22.2
1990	1	23	31.8202	17.6	14.2202	21	35	28.2	28.1	20.4	26	25.6	24	95	49	81	75	23.6	27.6	31.1	27.4	20.1	22.7	24.7	22.5
1990	1	24	28.3938	19.8	8.59376	22.2	35.4	26.8	27.8	21.2	25.4	24.4	23.7	92	45	82	73	24.5	25.8	29	26.4	20.8	21.6	23.5	22
1990	1	25	30.5415	19	11.5415	23.6	37	28.2	29.3	22	24	23.6	23.2	87	34	68	63	25.4	21.2	26.1	24.2	21.3	18.4	21.8	20.5
1990	1	26	30.6714	20.2	10.4714	23.8	31	28.2	27.8	22.6	26	24.6	24.4	90	67	75	77	26.6	30.3	28.5	28.5	22.1	24.3	23.3	23.2
1990	1	27	30.5748	20	10.5748	24.6	34.6	27.8	28.7	23.8	26.2	25	25	94	52	80	75	28.9	28.4	29.8	29.1	23.5	23.2	24	23.6
1990	1	28	30.7813	21	9.78127	24.8	35.4	28.8	29.5	23.6	25.6	25	24.7	91	46	74	70	28.3	26.3	29.1	27.9	23.1	21.9	23.6	22.9
1990	1	29	30.9411	21.4	9.5411	24.6	35.6	28.2	29.1	23.4	26.2	25	24.9	90	48	77	72	28	27.8	29.5	28.4	22.9	22.8	23.8	23.2
1990	1	30	30.8393	21	9.83927	23.8	34	27.2	28	23.2	26	24.6	24.6	95	53	81	76	28	28.3	29.2	28.5	23	23.1	23.6	23.2
1990	1	31	30.0408	20.8	9.24078	24.2	34.2	26.8	28	23.2	26	23.8	24.3	92	52	78	74	27.8	28.2	27.5	27.8	22.8	23	22.6	22.8
1990	2	1	30.8978	21.2	9.69781	23.6	35.4	26.8	28.1	23	25.6	24.2	24.3	95	46	81	74	27.7	26.3	28.5	27.5	22.8	21.9	23.2	22.6
1990	2	2	32.0333	19.6	12.4333	23.6	33.8	26.8	27.8	22	25	24	23.7	87	49	79	72	25.4	25.8	28	26.4	21.3	21.6	22.9	22
1990	2	3	30.7347	19.8	10.9347	23.8	34.8	26.4	27.8	22.2	24.6	24.4	23.7	87	43	85	72	25.7	24.1	29.2	26.4	21.5	20.5	23.7	21.9
1990	2	4	30.6381	19.4	11.2381	24.2	33	27.8	28.2	22.2	25	24.2	23.8	84	52	74	70	25.4	26.4	27.8	26.5	21.4	22	22.8	22.1
1990	2	5	29.6025	22	7.6025	25	30	26.8	27.1	24	25	24.2	24.4	92	67	81	80	29.2	28.3	28.5	28.7	23.6	23.2	23.2	23.3
1990	2	6	29.4293	21.6	7.82934	24.2	29.8	26.8	26.9	23.6	24.6	24	24.1	95	66	79	80	28.7	27.5	28	28	23.4	22.6	22.9	23
1990	2	7	29.749	20.2	9.54901	24	30.6	26.6	27	23.4	26.6	25.6	25.2	95	73	92	87	28.4	32.2	32.1	30.9	23.2	25.3	25.3	24.6
1990	2	8	30.9278	20	10.9278	24.2	32.6	27.4	27.9	22	26	25.2	24.4	83	59	84	75	25	29.2	30.6	28.3	21.1	23.7	24.4	23
1990	2	9	29.2662	22.2	7.06618	25	32.8	26.8	27.8	24.2	25.8	24.6	24.9	94	57	84	78	29.7	28.6	29.5	29.2	23.9	23.3	23.8	23.7
1990	2	10	30.5482	20.6	9.94818	24	33	27.6	28	23.4	26	25	24.8	95	58	81	78	28.4	29	29.9	29.1	23.2	23.5	24.1	23.6
1990	2	11	29.5226	20.4	9.12258	23.6	33.2	28	28.2	23	24.8	24.2	24	95	51	73	73	27.7	25.7	27.7	27	22.8	21.6	22.8	22.4
1990	2	12	29.6824	21.2	8.48241	24	31.8	27.6	27.8	23.4	25	24.4	24.3	95	58	77	77	28.4	27.1	28.4	28	23.2	22.4	23.2	22.9
1990	2	13	30.8545	21.6	9.25453	24.2	33.4	26.8	27.8	23.2	26.4	24.8	24.8	92	58	85	78	27.8	29.8	30	29.2	22.8	24	24.1	23.6
1990	2	14	31.1143	19.4	11.7143	23.8	34.2	28.6	28.8	22.4	26.6	26	25	89	55	81	75	26.1	29.8	31.9	29.3	21.8	24	25.1	23.6
1990	2	15	30.2085	18.6	11.6085	23.4	35.2	28.6	29	23	27	25.8	25.3	97	53	80	77	27.8	30.2	31.3	29.8	22.8	24.2	24.8	24
1990	2	16	29.9318	18.2	11.7318	21.6	35.2	28.6	28.5	20.4	27.2	25	24.2	90	54	75	73	23.2	30.7	29.3	27.7	19.9	24.5	23.7	22.7
1990	2	17	29.925	20.6	9.32496	23.4	35.2	29.4	29.4	22.8	24	23	23.3	95	39	58	64	27.3	22.4	23.8	24.5	22.6	19.3	20.3	20.7
1990	2	18	28.5913	17.6	10.9913	22.2	35.6	29.4	29.1	20	24.6	24.2	22.9	82	41	65	63	21.9	23.6	26.7	24.1	19	20.2	22.2	20.4
1990	2	19	28.7434	19.4	9.34339	23.6	33.4	28	28.3	22.8	26.6	24	24.5	93	59	72	75	27.2	30.3	27.2	28.2	22.5	24.3	22.5	23.1
1990	2	20	29.98	20	9.97995	25	33.4	27.8	28.5	23.2	24	24.2	23.8	86	46	74	69	27.2	23.6	27.8	26.2	22.5	20.1	22.8	21.8
1990	2	21	31.1409	21.2	9.94089	25.2	33.8	27.6	28.5	23.6	24.4	24	24	88	46	74	69	28.1	24.3	27.4	26.6	23	20.6	22.6	22.1
1990	2	22	31.1276	20	11.1276	23.2	34.2	28	28.4	21.8	25.2	24.6	23.9	89	48	76	71	25.2	26.1	28.7	26.6	21.2	21.8	23.3	22.1
1990	2	23	31.3074	20.2	11.1074	23.4	35.8	29.2	29.4	22.2	26.2	25.2	24.5	90	47	73	70	26	27.6	29.4	27.7	21.7	22.7	23.8	22.7
1990	2	24	29.5125	19.6	9.91248	24.2	32.8	27.8	28.1	23.6	25.6	25	24.7	95	56	80	77	28.7	28	29.8	28.8	23.4	23	24	23.4
1990	2	25	29.6025	21.2	8.4025	24.6	33.2	28.2	28.6	23.4	26.2	24.6	24.7	90	58	75	74	28	29.3	28.5	28.6	22.9	23.7	23.3	23.3
1990	2	26	30.8545	19.8	11.0545	21.4	33.8	28.6	28.1	19	26.6	25.4	23.7	80	57	77	72	20.4	30	30.3	26.9	17.8	24.1	24.3	22.1
1990	2	27	29.9821	21	8.9821	23.6	33	28.2	28.3	23	24.8	24.2	24	95	51	72	73	27.7	25.8	27.5	27	22.8	21.6	22.7	22.4
1990	2	28	29.7668	18.2	11.5668	23	33.2	28.2	28.2	20.2	25.2	24.2	23.2	78	53	72	67	21.8	26.7	27.5	25.4	18.9	22.2	22.7	21.2
1990	3	1	30.2152	18.2	12.0152	23	32.2	27.8	27.7	21.2	25.2	24	23.5	85	57	73	72	24	27.4	27.3	26.2	20.4	22.6	22.5	21.8
1990	3	2	30.0087	19.4	10.6087	24.4	31.8	26.8	27.4	23.2	24.8	24.2	24.1	90	57	81	76	27.6	26.6	28.5	27.6	22.7	22.1	23.2	22.7
1990	3	3	30.0287	21	9.02872	23.6	32.4	27.2	27.6	23	27.2	25	25.1	95	67	84	82	27.7	32.6	30.2	30.2	22.8	25.5	24.2	24.2
1990	3	4	31.1875	20	11.1875	24	31.6	26.8	27.3	23.4	25.6	24.2	24.4	95	62	81	79	28.4	28.8	28.5	28.6	23.2	23.4	23.2	23.3
1990	3	5	29.4427	20.2	9.24266	24.2	32	28.2	28.2	23.2	27	25	25.1	92	68	77	79	27.8	32.3	29.5	29.9	22.8	25.3	23.8	24
1990	3	6	28.9898	21.6	7.3898	23.8	34	28.2	28.5	23	27.2	25.6	25.3	93	59	81	78	27.5	31.5	31.1	30.1	22.7	24.9	24.7	24.1
1990	3	7	30.6681	20.8	9.86805	24.2	35	27.6	28.6	23.2	27.4	25.2	25.3	92	56	82	77	27.8	31.4	30.4	29.9	22.8	24.9	24.3	24
1990	3	8	30.5149	20.2	10.3149	23.2	35.4	29.2	29.3	21.8	27.6	25.8	25.1	89	55	76	73	25.2	31.7	30.9	29.3	21.2	25	24.6	23.6
1990	3	9	30.4268	20.2	10.2268	23.2	38	29.6	30.1	22.8	27.6	25.8	25.4	97	45	74	72	27.5	30	30.7	29.4	22.6	24.1	24.5	23.7
1990	3	10	29.2787	20	9.27875	24.6	37	28.8	29.8	22.4	27.4	25.4	25.1	83	48	76	69	25.6	30.1	30.2	28.6	21.5	24.2	24.2	23.3
1990	3	11	28.0441	18.6	9.44412	23.2	35	28.6	28.9	22.6	26.6	25.2	24.8	95	52	76	74	27	29.2	29.8	28.7	22.4	23.7	24	23.3
1990	3	12	29.3131	20.4	8.91312	23.8	36.2	30	30	23	27	25	25	93	49	67	70	27.5	29.5	28.3	28.5	22.7	23.8	23.2	23.2
1990	3	13	27.0583	19.2	7.85827	23.2	37.4	28.8	29.5	22.2	26.8	25.8	24.9	92	44	79	72	26.1	28.2	31.2	28.5	21.8	23.1	24.8	23.2
1990	3	14	29.0038	22.2	6.80377	24.2	31.8	27.6	27.8	23.2	25.6	24.8	24.5	92	61	80	78	27.8	28.7	29.4	28.6	22.8	23.4	23.8	23.3
1990	3	15	28.2506	18.6	9.65057	22.8	31	27.4	27.1	22	25.2	24.2	23.8	93	63	77	78	25.9	28.2	28.1	27.4	21.7	23.1	23	22.6
1990	3	16	28.0508	20	8.05078	23.6	32.6	27.8	27.9	22.8	25.6	24.8	24.4	93	57	78	76	27.2	28.2	29.3	28.2	22.5	23.1	23.7	23.1
1990	3	17	29.4437	21	8.44374	23.4	35.2	27.8	28.5	22.6	27.2	24.8	24.9	93	54	78	75	26.9	30.7	29.3	29	22.3	24.5	23.7	23.5
1990	3	18	29.5692	21	8.5692	24.8	30	27.2	27.3	23.6	25.8	25	24.8	91	72	84	82	28.3	30.4	30.2	29.6	23.1	24.3	24.2	23.9
1990	3	19	29.3028	19.8	9.50281	23.6	35	28.4	28.9	23	27.2	25.4	25.2	95	55	79	76	27.7	30.9	30.4	29.7	22.8	24.6	24.3	23.9
1990	3	20	29.4427	20.6	8.84266	25	37.2	29.6	30.4	22.6	27.4	24.8	24.9	82	47	68	66	25.8	30	28.1	28	21.6	24.1	23	22.9
1990	3	21	27.4226	20.8	6.62262	25.2	33.8	27.6	28.5	23	26	25.2	24.7	83	54	82	73	26.6	28.4	30.4	28.5	22.1	23.2	24.3	23.2
1990	3	22	26.1165	19.8	6.31645	25.2	36.6	30.8	30.8	23.4	27.6	24.8	25.3	86	50	62	66	27.6	30.9	27.3	28.6	22.7	24.6	22.5	23.3
1990	3	23	27.9442	19.2	8.74422	23.6	35.2	28.2	28.8	22.8	25	24.4	24.1	93	44	73	70	27.2	24.9	28	26.7	22.5	21	23	22.2
1990	3	24	28.825	21.8	7.02503	24.4	31	27.4	27.5	23.4	25	24.2	24.2	92	62	77	77	28.1	27.7	28.1	27.9	23	22.8	23	22.9
1990	3	25	28.9694	21.6	7.36939	25.2	33.8	27.6	28.5	24.2	25.6	24.2	24.7	92	52	76	73	29.5	27.4	27.9	28.3	23.8	22.6	22.9	23.1
1990	3	26	29.0797	20.6	8.47971	23	29.8	27.8	27.1	22.2	24.4	24	23.5	93	64	73	77	26.2	27	27.3	26.8	21.9	22.3	22.5	22.2
1990	3	27	27.8177	21	6.81769	23.4	31.6	27	27.3	22.8	25.4	24.6	24.3	95	61	82	79	27.3	28.3	29.3	28.3	22.6	23.1	23.7	23.1
1990	3	28	28.8633	20	8.86327	24	32.4	27.8	28	23	25.2	25.6	24.6	92	56	84	77	27.4	27.3	31.3	28.7	22.6	22.5	24.8	23.3
1990	3	29	29.0298	21.6	7.42976	24.8	33	28.6	28.8	23.6	25.4	25	24.7	91	54	75	73	28.3	27.4	29.3	28.3	23.1	22.6	23.7	23.1
1990	3	30	27.8243	19.8	8.02435	25	35.2	28.8	29.5	24.2	27	25.8	25.7	94	53	79	75	29.7	30.2	31.2	30.4	23.9	24.2	24.8	24.3
1990	3	31	29.0631	20.2	8.86306	24.2	34.6	30	29.7	23.2	26	24.2	24.5	92	51	62	68	27.8	27.9	26.3	27.3	22.8	22.9	21.9	22.5
1990	4	1	29.0298	20.2	8.82976	25	33	27.8	28.4	24	26.2	25	25.1	92	59	80	77	29.2	29.5	29.8	29.5	23.6	23.8	24	23.8
1990	4	2	28.7357	18.8	9.93566	23.8	28.8	27.2	26.8	23	24.6	24	23.9	93	71	77	80	27.5	28.1	27.7	27.8	22.7	23	22.8	22.8
1990	4	3	27.7777	19.8	7.97773	25	30.2	27.8	27.7	23.6	25.4	25	24.7	89	68	80	79	28.2	29.2	29.8	29.1	23.1	23.7	24	23.6
1990	4	4	28.5272	21	7.5272	23.6	31.6	27.4	27.5	22.4	26.6	26	25	90	68	90	83	26.3	31.5	32.7	30.1	21.9	24.9	25.5	24.1
1990	4	5	28.7563	22	6.75628	25.4	30.8	27	27.5	24.4	25.4	24.6	24.8	92	65	82	80	29.9	28.8	29.3	29.3	24	23.4	23.7	23.7
1990	4	6	26.7521	21.8	4.95213	24.6	30.6	27.2	27.4	23.4	26.2	25	24.9	90	71	84	82	28	31.1	30.2	29.7	22.9	24.7	24.2	23.9
1990	4	7	26.9386	20	6.93861	24.8	34.2	28.6	29	23.8	27	26	25.6	92	57	81	77	28.8	30.9	31.9	30.5	23.4	24.6	25.1	24.4
1990	4	8	26.539	21	5.53902	25.6	33.6	28	28.8	24	26.4	25.6	25.3	88	57	83	76	28.8	29.6	31.2	29.9	23.4	23.9	24.8	24
1990	4	9	28.0276	21.2	6.82758	25.2	35.2	29.6	29.9	23.8	27.2	24.8	25.3	89	54	68	70	28.5	30.7	28.1	29.1	23.3	24.5	23	23.6
1990	4	10	27.6046	20.6	7.00458	24.8	37	30	30.5	23.2	27	26	25.4	87	46	73	69	27.4	29	30.9	29.1	22.6	23.5	24.6	23.6
1990	4	11	28.8033	20.4	8.40333	25.4	36.6	29.6	30.3	24.4	26.2	25	25.2	92	44	69	68	29.9	27.1	28.6	28.5	24	22.4	23.3	23.3
1990	4	12	26.687	20	6.68704	24.6	31.4	29.4	28.7	23.2	26	25.6	24.9	89	65	74	76	27.5	30	30.3	29.3	22.7	24.1	24.3	23.7
1990	4	13	28.3738	19.8	8.57378	25.6	31.8	28.6	28.6	24.6	26.2	25.6	25.5	92	64	79	78	30.3	30.3	30.8	30.4	24.2	24.3	24.5	24.3
1990	4	14	28.5236	19.4	9.12362	24.8	32	28.4	28.4	23.8	27	25.8	25.5	92	68	81	80	28.8	32.3	31.5	30.9	23.4	25.3	24.9	24.6
1990	4	15	26.4121	19	7.41206	26	30	27.8	27.9	25.4	25.2	24.8	25.1	95	68	78	81	32	28.9	29.3	30.1	25.2	23.5	23.7	24.1
1990	4	16	27.6246	21	6.62456	25.2	28.8	27.4	27.2	24.6	25.4	25	25	95	76	82	85	30.5	30.2	30.1	30.2	24.4	24.2	24.1	24.2
1990	4	17	28.3571	21.2	7.15713	25	30.6	27.2	27.5	23.8	24.8	24.2	24.3	91	63	78	77	28.7	27.4	28.2	28.1	23.3	22.6	23.1	23
1990	4	18	28.5236	22.2	6.32362	25.6	32.2	26.8	27.9	24.6	27.2	25.4	25.7	92	68	89	83	30.3	32.7	31.5	31.5	24.2	25.6	24.9	24.9
1990	4	19	27.2383	21.8	5.43829	24.6	34.2	27.6	28.5	24	27.2	26.6	25.9	95	58	93	82	29.4	31.4	34.1	31.7	23.8	24.9	26.3	25
1990	4	20	26.266	21.2	5.06597	25.2	34	28.8	29.2	24.2	25.6	25	24.9	92	51	74	72	29.5	27.2	29.1	28.6	23.8	22.5	23.6	23.3
1990	4	21	26.8121	20	6.81207	25.4	32.8	27.4	28.3	23.6	26.6	25.8	25.3	86	62	88	79	27.9	30.7	32.1	30.3	22.9	24.5	25.3	24.2
1990	4	22	27.9842	19.8	8.18418	24.2	32	27.6	27.9	23.4	25.4	25	24.6	94	59	81	78	28.2	28	29.9	28.7	23.1	23	24.1	23.4
1990	4	23	29.0697	20	9.06972	25.2	32.6	27.2	28	24.4	26.4	25.6	25.5	94	62	88	81	30	30.3	31.7	30.7	24.1	24.3	25	24.5
1990	4	24	26.832	21.2	5.63205	25.6	32.8	28	28.6	24.6	27.2	25.8	25.9	92	65	84	80	30.3	32.3	31.7	31.4	24.2	25.4	25	24.9
1990	4	25	26.3193	22.2	4.11925	25.8	31.2	27.6	28	25	26	25.2	25.4	94	66	82	81	31.1	30.1	30.4	30.6	24.7	24.2	24.3	24.4
1990	4	26	27.831	21.2	6.63101	24.2	30	27.2	27.2	23.4	25.6	25.2	24.7	94	70	85	83	28.2	29.9	30.7	29.6	23.1	24	24.5	23.9
1990	4	27	26.2264	22.2	4.02644	26	30.6	28.2	28.3	25.2	25.8	25.4	25.5	94	68	80	81	31.5	30	30.6	30.7	24.9	24.1	24.4	24.5
1990	4	28	27.9772	20.8	7.17724	25.2	30.8	25.6	26.8	24.6	26.2	25	25.3	95	70	95	87	30.5	30.9	31.3	30.9	24.4	24.6	24.8	24.6
1990	4	29	27.2576	21.8	5.45763	24.6	31.8	26.8	27.5	23.6	25.6	25	24.7	92	61	87	80	28.5	28.7	30.5	29.2	23.2	23.4	24.4	23.6
1990	4	30	28.7838	22	6.78378	25.4	29.8	26.8	27.2	24	26.2	25	25.1	89	75	87	84	28.9	31.6	30.5	30.3	23.5	25	24.4	24.3
1990	5	1	26.3659	19.6	6.76587	23	29.4	27	26.6	22.2	24.6	24.2	23.7	93	68	79	80	26.2	27.7	28.3	27.4	21.9	22.8	23.1	22.6
1990	5	2	26.3193	19.8	6.51925	23.6	28.6	28.2	27.2	23	24.6	24	23.9	95	72	71	79	27.7	28.3	27	27.7	22.8	23.1	22.4	22.7
1990	5	3	27.4381	19	8.43809	24.4	29.8	27	27	23	24.6	24.2	23.9	89	66	79	78	27.1	27.5	28.3	27.6	22.4	22.6	23.1	22.7
1990	5	4	27.245	18.8	8.44495	24	29.6	26.8	26.8	23	24.6	23.8	23.8	92	67	78	79	27.4	27.6	27.5	27.5	22.6	22.7	22.6	22.7
1990	5	5	26.1646	18.8	7.36457	23.6	29.4	26.8	26.6	22.8	24.6	23.8	23.7	93	68	78	80	27.2	27.7	27.5	27.5	22.5	22.8	22.6	22.6
1990	5	6	32.2	19.8	12.4	24.2	30	28.2	27.7	23.2	25.6	26.2	25	92	70	85	83	27.8	29.9	32.7	30.1	22.8	24	25.5	24.1
1990	5	7	33	20.6	12.4	24.6	30.6	26.8	27.2	23.4	25	24.4	24.3	90	64	82	79	28	27.9	29	28.3	22.9	22.9	23.5	23.1
1990	5	8	33.8	21.8	12	25.2	31.2	26.2	27.2	24.2	27	25	25.4	92	72	91	85	29.5	32.8	30.9	31.1	23.8	25.6	24.6	24.7
1990	5	9	26.4602	20	6.46018	25.4	32	27.6	28.1	24.8	27.4	26	26.1	95	70	88	85	30.9	33.4	32.5	32.3	24.6	25.9	25.5	25.3
1990	5	10	33.6	22.2	11.4	25.6	31.4	30	29.3	24.8	27.4	27	26.4	94	74	79	82	30.8	33.8	33.6	32.7	24.5	26.1	26	25.6
1990	5	11	32.8	21.4	11.4	25.6	31	27.6	28	25	27.2	25.8	26	95	75	87	86	31.3	33.5	32	32.3	24.8	26	25.2	25.3
1990	5	12	35	21.8	13.2	26	33	29.8	29.6	25.2	26	26.6	25.9	94	58	78	76	31.5	29	32.7	31	24.9	23.5	25.5	24.7
1990	5	13	32.8	20.2	12.6	25.4	31.6	27.8	28.1	24	26.6	26	25.5	89	68	87	81	28.9	31.5	32.4	30.9	23.5	24.9	25.4	24.6
1990	5	14	29	20	9	25	28.6	26.2	26.5	23.8	25.4	25	24.7	91	77	91	86	28.7	30.3	30.9	29.9	23.3	24.3	24.6	24.1
1990	5	15	32.6	19	13.6	26.4	27.8	27	27	25.4	25.8	25	25.4	92	85	85	88	31.8	31.9	30.3	31.3	25.1	25.1	24.3	24.8
1990	5	16	36.2	20.2	16	26.4	35	30.2	30.5	25.4	28.2	26.4	26.7	92	60	74	76	31.8	33.7	31.9	32.4	25.1	26.1	25.1	25.4
1990	5	17	34.2	20.4	13.8	26.2	32.8	28.6	29	25	27	25.6	25.9	91	64	79	78	30.9	31.8	30.8	31.2	24.6	25.1	24.5	24.7
1990	5	18	33.6	21.6	12	26.6	32	28.6	29	25.2	27.4	26	26.2	89	70	81	80	31.1	33.4	31.9	32.1	24.7	25.9	25.1	25.2
1990	5	19	35	20.2	14.8	25	32.6	28.8	28.8	25	27.6	26.2	19.8165	0	68	82	83	31.7	33.6	32.3	32.5	25	26	25.3	25.4
1990	5	20	36.2	21.2	15	26	34.4	30.2	30.2	24.8	28.8	27.2	26.9	91	66	79	79	30.5	35.9	34.1	33.5	24.4	27.1	26.2	25.9
1990	5	21	36.4	20.8	15.6	25.8	33	28.8	29.1	24.6	27.2	26.4	26.1	91	64	83	79	30.1	32.2	32.8	31.7	24.2	25.3	25.6	25
1990	5	22	36	20	16	25.2	30	27.4	27.5	24.4	26.6	25.8	25.6	94	77	88	86	30	32.5	32.1	31.6	24.1	25.5	25.3	24.9
1990	5	23	36.6	20.8	15.8	24.6	32.6	29.8	29.2	24	27	25.8	25.6	95	65	73	78	29.4	31.9	30.5	30.6	23.8	25.1	24.4	24.4
1990	5	24	33.2	22.2	11	26.2	31.6	28.6	28.8	25	28	27.2	26.7	91	76	90	86	30.9	35.4	35.1	33.8	24.6	26.9	26.8	26.1
1990	5	25	31.6	19.6	12	25.2	30.6	28.6	28.3	24	26.6	25.8	25.5	91	73	80	81	29	32.2	31.3	30.8	23.5	25.3	24.8	24.5
1990	5	26	33.8	20.2	13.6	25.6	32	28.6	28.7	24.2	27.4	26.6	26.1	89	70	86	82	29.3	33.4	33.5	32.1	23.7	25.9	25.9	25.2
1990	5	27	32.8	19.8	13	26	31.8	28.2	28.5	25.2	26.6	25.6	25.8	94	67	81	81	31.5	31.4	31.1	31.3	24.9	24.8	24.7	24.8
1990	5	28	33	20	13	24.8	31.4	27.6	27.9	23.8	26.6	25.2	25.2	92	69	82	81	28.8	31.6	30.4	30.3	23.4	25	24.3	24.2
1990	5	29	32.6	19.6	13	24.6	31.2	27.2	27.6	23.6	26.2	25.6	25.1	92	68	88	83	28.5	30.7	31.7	30.3	23.2	24.5	25	24.2
1990	5	30	33	21	12	24.8	30	28.8	28.1	23.4	25.8	27	25.4	89	72	87	83	27.8	30.4	34.4	30.9	22.9	24.3	26.4	24.5
1990	5	31	34.4	21.4	13	25.4	31.8	27.6	28.1	24.2	27.4	27	26.2	91	71	95	86	29.4	33.6	35.2	32.7	23.8	26	26.8	25.5
1990	6	1	32.2	20	12.2	25	30.6	27.6	27.7	23.8	27.2	26.2	25.7	91	77	90	86	28.7	33.8	33.1	31.8	23.3	26.1	25.7	25.1
1990	6	2	33.2	20.8	12.4	25	30.8	27.8	27.8	23.4	26.6	26	25.3	88	72	87	82	27.7	32	32.4	30.7	22.8	25.2	25.4	24.5
1990	6	3	35.8	21.8	14	24.8	34.4	28.4	29	23.4	26	24	24.5	89	52	70	70	27.8	28	26.9	27.6	22.9	23	22.3	22.7
1990	6	4	32.8	19.8	13	24.6	29.8	26.8	27	23.4	26	25.4	24.9	90	74	89	85	28	31.1	31.5	30.2	22.9	24.7	24.9	24.2
1990	6	5	33.2	21	12.2	24.4	31.6	29	28.5	23.2	27	26.6	25.6	90	70	83	81	27.6	32.6	33.2	31.1	22.7	25.5	25.8	24.7
1990	6	6	35.4	20.8	14.6	25.6	32.6	29.6	29.4	25	27.4	26.8	26.4	95	67	80	81	31.3	33	33.4	32.5	24.8	25.7	25.9	25.5
1990	6	7	35.2	22.2	13	25.2	33.4	29	29.2	24.2	28.4	27.2	26.6	92	69	87	83	29.5	35.3	34.9	33.2	23.8	26.9	26.6	25.8
1990	6	8	37	20	17	27.2	33.2	29.6	29.9	25.8	26.8	26.2	26.3	90	61	77	76	32.3	31	31.7	31.7	25.3	24.6	25	25
1990	6	9	33.4	21.2	12.2	24.8	32	27.6	28	24	28	25.4	25.8	94	74	84	84	29.3	35.1	31	31.8	23.7	26.8	24.6	25
1990	6	10	31.8	21	10.8	25.2	30.8	28.2	28.1	23.8	26.4	26	25.4	89	71	84	81	28.5	31.5	32.1	30.7	23.3	24.9	25.3	24.5
1990	6	11	31.2	20.8	10.4	24.6	29.6	27.4	27.3	24	25	24.6	24.5	95	69	80	81	29.4	28.6	29.1	29	23.8	23.3	23.6	23.6
1990	6	12	30	20.2	9.8	24.4	28.2	27.6	27	24	25.4	26	25.1	97	80	88	88	29.6	30.6	32.5	30.9	23.9	24.4	25.5	24.6
1990	6	13	30	24	6	24.6	28.6	26.4	26.5	23.4	24.2	25.8	24.5	90	70	95	85	28	27.3	32.8	29.3	22.9	22.5	25.6	23.7
1990	6	14	30.2	22	8.2	24.4	28.8	26.4	26.5	24.2	26.4	24.2	24.9	98	83	84	88	30	32.8	28.7	30.5	24.1	25.6	23.4	24.4
1990	6	15	30	20.4	9.6	25.2	26.4	24.6	25.2	24.2	24.8	22.6	23.9	92	88	84	88	29.5	30.2	26.1	28.6	23.8	24.2	21.8	23.3
1990	6	16	28	20.2	7.8	24.2	26.2	24.8	25	22.4	24.4	22.2	23	86	86	80	84	25.9	29.4	25	26.8	21.7	23.7	21.1	22.2
1990	6	17	30.4	22	8.4	24.2	28.6	28.2	27.3	22.4	26.4	24.2	24.3	86	84	72	81	25.9	32.9	27.5	28.8	21.7	25.7	22.7	23.3
1990	6	18	31.2	22.2	9	22.6	28.6	26.8	26.2	22.4	26.4	24.6	24.5	98	84	84	89	26.9	32.9	29.5	29.8	22.3	25.7	23.8	23.9
1990	6	19	30	22.2	7.8	24.4	28.6	26.4	26.5	22.4	26.2	25.2	24.6	84	83	91	86	25.7	32.4	31.2	29.8	21.6	25.4	24.8	23.9
1990	6	20	31.2	22.4	8.8	24.4	28.6	26.4	26.5	24.2	25.2	24.8	24.7	98	76	88	87	30	29.8	30.2	30	24.1	24	24.2	24.1
1990	6	21	31.2	24	7.2	26	30.2	28.6	28.4	25.2	26.8	26.4	26.1	94	77	84	85	31.5	33	32.9	32.5	24.9	25.7	25.7	25.4
1990	6	22	31.2	24	7.2	25.6	30.2	28.6	28.3	24.6	25.6	26	25.4	92	69	81	81	30.3	29.8	31.9	30.6	24.2	24	25.1	24.4
1990	6	23	30.2	25.4	4.8	25.8	30.2	28.6	28.3	25	25.4	26	25.5	94	68	81	81	31.1	29.2	31.9	30.7	24.7	23.7	25.1	24.5
1990	6	24	32	23.2	8.8	24.8	30.2	28.8	28.1	24	25.4	24.8	24.7	94	68	72	78	29.3	29.2	28.6	29.1	23.7	23.7	23.3	23.6
1990	6	25	31.2	24.8	6.4	26.8	30	28.4	28.4	26	25.6	25.4	25.7	94	70	79	81	33.1	29.9	30.4	31.1	25.7	24	24.3	24.7
1990	6	26	32	24.2	7.8	26	30.2	28.8	28.5	25	26	26.6	25.9	92	72	84	83	31	30.8	33.3	31.7	24.6	24.5	25.9	25
1990	6	27	32.2	25.2	7	25.6	30	28.8	28.3	25	26.2	25.6	25.6	95	74	78	82	31.3	31.5	30.7	31.1	24.8	24.9	24.5	24.7
1990	6	28	30	24.8	5.2	24.8	30	26.4	26.9	24	26.4	24.6	25	94	75	86	85	29.3	32	29.7	30.3	23.7	25.2	23.9	24.3
1990	6	29	32	24.4	7.6	25.4	30.2	28.4	28.1	25	25.6	26.2	25.6	97	69	84	83	31.4	29.8	32.5	31.2	24.9	24	25.5	24.8
1990	6	30	31.2	19.3863	11.8137	24.2	30	26.8	27	24	25.6	25	24.9	98	70	87	85	29.7	29.9	30.5	30	23.9	24	24.4	24.1
1990	7	1	32.4	24.8	7.6	25.2	30.2	28.6	28.2	24.6	26	26.4	25.7	95	72	84	84	30.5	30.8	32.9	31.4	24.4	24.5	25.7	24.9
1990	7	2	32	24.2	7.8	25.6	30.4	28.6	28.3	25	25.6	26.2	25.6	95	68	83	82	31.3	29.6	32.4	31.1	24.8	23.9	25.4	24.7
1990	7	3	32.2	24.2	8	25.6	30.6	26.8	27.5	25	26.4	25.2	25.5	95	72	88	85	31.3	31.6	31	31.3	24.8	25	24.6	24.8
1990	7	4	30.2	25.2	5	25.8	28.6	26.8	27	25	25.8	25.2	25.3	94	80	88	87	31.1	31.3	31	31.1	24.7	24.8	24.6	24.7
1990	7	5	33	24.2	8.8	25.6	30	27	27.4	25	25.8	25	25.3	95	72	85	84	31.3	30.4	30.3	30.7	24.8	24.3	24.3	24.5
1990	7	6	34.2	18.4719	15.7281	24.6	32	28.4	28.4	23.6	26.6	26	25.4	92	66	83	80	28.5	31.2	32	30.6	23.2	24.8	25.2	24.4
1990	7	7	33	20.4	12.6	25.2	31.6	28.2	28.3	24.2	26.4	26	25.5	92	67	84	81	29.5	30.9	32.1	30.9	23.8	24.6	25.3	24.6
1990	7	8	34.2	21.2	13	26.2	32	27.8	28.5	25	26.6	25.8	25.8	91	66	85	81	30.9	31.2	31.9	31.3	24.6	24.8	25.1	24.8
1990	7	9	34.8	22	12.8	26.2	33	29	29.3	25.2	27	19.1388	17.5989	92	63	58.1931	52.3754	31.4	31.7	22.0742	19.9649	24.8	25	17.6023	15.969
1990	7	10	33.6	21.8	11.8	26	32.6	26.6	28	24.8	26.2	25.4	25.5	91	61	91	81	30.5	29.7	31.6	30.6	24.4	24	25	24.4
1990	7	11	36.2	21.2	15	24.6	33	28.6	28.7	24	27.2	25.8	25.7	95	64	80	80	29.4	32.2	31.3	31	23.8	25.3	24.8	24.6
1990	7	12	35	21.4	13.6	24.4	33.4	27.6	28.3	23.8	27.4	26	25.7	95	63	88	82	29.1	32.5	32.5	31.4	23.6	25.4	25.5	24.8
1990	7	13	36	21.2	14.8	25.2	31.8	27	27.8	24.2	27.2	26	25.8	92	70	92	85	29.5	33	32.9	31.8	23.8	25.7	25.7	25.1
1990	7	14	33	21	12	23.8	32.4	28	28	23.2	25.4	25	24.5	95	57	79	77	28	27.8	29.7	28.5	23	22.8	23.9	23.2
1990	7	15	33	22	11	25.4	30	27.6	27.6	24.4	25.8	25.2	25.1	92	72	82	82	29.9	30.4	30.4	30.2	24	24.3	24.3	24.2
1990	7	16	32.2	21.4	10.8	25	29.6	28	27.6	24	25.2	25	24.7	92	70	79	80	29.2	29.1	29.7	29.3	23.6	23.6	23.9	23.7
1990	7	17	33.6	21.4	12.2	24	31.6	27.8	27.8	23.6	26.4	26	25.3	97	67	87	83	28.8	30.9	32.4	30.7	23.4	24.6	25.4	24.5
1990	7	18	33.4	21.8	11.6	24.8	32	27	27.7	24.2	26.4	25	25.2	95	65	85	82	29.8	30.7	30.3	30.3	24	24.5	24.3	24.2
1990	7	19	33	20.8	12.2	25.4	31.2	27	27.6	24.4	26.6	26	25.7	92	70	92	85	29.9	31.8	32.9	31.5	24	25	25.7	24.9
1990	7	20	37	22.2	14.8	26	31.2	22.5237	22.7011	24.8	27.6	26.8	26.4	91	76	62.4204	57.0578	30.5	34.5	24.3065	22.5187	24.4	26.5	19.3764	17.9955
1990	7	21	32	21.6	10.4	25.6	30.4	27.8	27.9	24.8	27.4	26.2	26.1	94	79	88	87	30.8	34.5	32.9	32.7	24.5	26.4	25.7	25.5
1990	7	22	35	21.8	13.2	25.8	33	25.6	27.5	25	27.2	24.6	25.6	94	64	92	83	31.1	32.2	30.3	31.2	24.7	25.3	24.2	24.7
1990	7	23	35.6	20	15.6	24	32.4	28.8	28.5	23.2	26.8	25.8	25.3	94	65	79	79	27.9	31.5	31.2	30.2	22.9	24.9	24.8	24.2
1990	7	24	34	22	12	24.6	31.8	28	28.1	24	25.8	26	25.3	95	62	85	81	29.4	29.2	32.3	30.3	23.8	23.7	25.3	24.3
1990	7	25	36	21.2	14.8	24	33.2	28.6	28.6	23	27.8	26.4	25.7	92	66	84	81	27.4	33.8	32.9	31.4	22.6	26.1	25.7	24.8
1990	7	26	34.8	22.6	12.2	25.6	32.6	28.2	28.6	24.8	27.2	25.6	25.9	94	66	81	80	30.8	32.5	31.1	31.4	24.5	25.4	24.7	24.9
1990	7	27	34	21	13	24.6	32	27.6	28	23.4	26.6	25.4	25.1	90	66	84	80	28	31.2	31	30.1	22.9	24.8	24.6	24.1
1990	7	28	33	22.8	10.2	26.2	32.2	29	29.1	25.2	27	25.4	25.9	92	67	75	78	31.4	32.2	30	31.2	24.8	25.3	24.1	24.7
1990	7	29	36.2	21.8	14.4	26.2	31.8	29.2	29.1	25.4	26.8	26	26.1	94	68	78	80	31.9	31.9	31.5	31.8	25.1	25.1	24.9	25
1990	7	30	36	20.8	15.2	23.8	33	28	28.2	23.4	27.4	26	25.6	97	65	85	82	28.5	32.8	32.3	31.2	23.2	25.6	25.3	24.7
1990	7	31	35	21	14	25.2	31.2	28	28.1	23.6	26.6	25.2	25.1	88	70	80	79	28.1	31.8	30.2	30	23	25	24.2	24.1
1990	8	1	36	22.2	13.8	26	32	28.4	28.7	25	27	26	26	92	68	83	81	31	32.3	32	31.8	24.6	25.3	25.2	25.1
1990	8	2	36.2	21.2	15	24.6	31.6	28.2	28.2	23.6	26.8	26	25.5	92	69	84	82	28.5	32	32.1	30.9	23.2	25.2	25.3	24.6
1990	8	3	35.8	20.8	15	24.8	31	27.2	27.5	23.6	26	25.6	25.1	91	67	88	82	28.3	30.3	31.7	30.1	23.1	24.3	25	24.1
1990	8	4	34	21.2	12.8	24	30.2	27.8	27.5	23.4	26.2	25.6	25.1	95	73	84	84	28.4	31.3	31.3	30.4	23.2	24.8	24.8	24.3
1990	8	5	35.2	21.6	13.6	24.2	33.8	27	28	23.6	27.1	24.8	25.2	95	60	84	80	28.7	31.4	29.8	30	23.4	24.9	24	24.1
1990	8	6	35.2	21.2	14	23.8	32.2	26.8	27.4	23.2	27	26.2	25.5	95	67	95	86	28	32.2	33.6	31.3	23	25.3	26	24.7
1990	8	7	35	21.6	13.4	24.2	32.6	29.6	29	23.6	27.4	26	25.7	95	67	75	79	28.7	33	31.2	31	23.4	25.7	24.8	24.6
1990	8	8	35.2	22	13.2	25	31.6	29	28.6	24	26.6	26	25.5	92	68	79	80	29.2	31.5	31.6	30.8	23.6	24.9	25	24.5
1990	8	9	36.2	22.2	14	25.4	33	26.2	27.7	23.8	27.6	24.4	25.3	88	66	86	80	28.4	33.3	29.4	30.4	23.2	25.9	23.7	24.3
1990	8	10	35.6	20.6	15	23.6	32.8	26	27.1	23.2	26.4	25	24.9	97	61	92	83	28.2	30.2	31	29.8	23	24.2	24.6	24
1990	8	11	33.8	21.4	12.4	25.4	33	28.8	29	23.6	27.4	26.6	25.9	86	65	84	79	27.9	32.8	33.3	31.3	22.9	25.6	25.9	24.8
1990	8	12	36.2	20.6	15.6	26	33.2	29.2	29.4	24.6	27.6	26	26.1	89	65	78	77	30	33.2	31.5	31.5	24.1	25.8	24.9	24.9
1990	8	13	36.4	20.8	15.6	25.2	32.6	28.6	28.8	24.2	27	26.2	25.8	92	65	83	80	29.5	31.9	32.4	31.3	23.8	25.1	25.4	24.8
1990	8	14	33.2	21.8	11.4	25.2	31.6	27.8	28.1	24	26.2	25.6	25.3	91	65	84	80	29	30.4	31.3	30.3	23.5	24.3	24.8	24.2
1990	8	15	32.2	21	11.2	24.2	30.2	27.6	27.4	23	26	25.6	24.9	90	72	85	83	27.3	30.8	31.5	29.9	22.5	24.5	24.9	24
1990	8	16	31.6	20.2	11.4	23.6	29.2	27	26.7	23.2	26	24.6	24.6	97	78	82	86	28.2	31.5	29.3	29.6	23	24.9	23.7	23.9
1990	8	17	36	20	16	23.6	32.2	29.6	28.8	23	26.4	25.8	25.1	95	64	74	78	27.7	30.5	30.7	29.6	22.8	24.4	24.5	23.9
1990	8	18	35.2	21.4	13.8	26	33	29.2	29.4	24	27.4	26	25.8	85	65	78	76	28.5	32.8	31.5	30.9	23.2	25.6	24.9	24.6
1990	8	19	35.2	21.6	13.6	26.2	34.8	28	29.3	25.2	27.6	26.8	26.5	92	58	91	80	31.4	32.1	34.4	32.6	24.8	25.2	26.4	25.5
1990	8	20	36	20.2	15.8	25	30.6	28.8	28.3	24.2	26.6	25.6	25.5	94	73	78	81	29.7	32.2	30.7	30.8	23.9	25.3	24.5	24.5
1990	8	21	37.2	20.8	16.4	25.6	33.2	28.6	29	24.2	27	26	25.7	89	62	81	78	29.3	31.5	31.9	30.9	23.7	24.9	25.1	24.6
1990	8	22	34.8	21.6	13.2	25.6	33.4	27.8	28.6	25	27.2	26	26.1	95	62	87	81	31.3	31.9	32.4	31.9	24.8	25.1	25.4	25.1
1990	8	23	34	21.8	12.2	25.4	33.4	27.8	28.6	24.8	27	26	25.9	95	61	87	81	30.9	31.4	32.4	31.6	24.6	24.9	25.4	24.9
1990	8	24	33	20	13	23.6	30	29	27.9	23.2	26.2	25	24.8	97	74	72	81	28.2	31.5	29	29.5	23	24.9	23.5	23.8
1990	8	25	32.8	21.8	11	25.8	31.2	28	28.3	24.6	26	25.8	25.5	91	66	84	80	30.1	30.1	31.7	30.7	24.2	24.2	25	24.5
1990	8	26	34.2	21	13.2	24.2	31	28.6	28.1	23.6	26.2	26	25.3	95	69	81	82	28.7	30.8	31.9	30.5	23.4	24.5	25.1	24.3
1990	8	27	31.8	21.2	10.6	25	29.4	27.8	27.5	24.2	25.6	25	24.9	94	74	80	82	29.7	30.3	29.8	29.9	23.9	24.3	24	24.1
1990	8	28	32	20.6	11.4	24	30.2	27.6	27.4	23.2	25.8	25	24.7	94	71	81	82	27.9	30.3	29.9	29.4	22.9	24.3	24.1	23.7
1990	8	29	31.2	19.8	11.4	23.8	29.4	28	27.3	23.2	25.8	25.6	24.9	95	75	83	84	28	30.8	31.2	30	23	24.5	24.8	24.1
1990	8	30	35	20	15	23.6	30.4	28.2	27.6	23.2	26.4	25.6	25.1	97	73	81	84	28.2	31.7	31.1	30.3	23	25	24.7	24.3
1990	8	31	33	21	12	25.2	31	29	28.5	24	26.8	26	25.6	91	72	79	81	29	32.4	31.6	31	23.5	25.4	25	24.6
1990	9	1	34	20	14	24.8	30.2	27.6	27.5	24	26.6	26.2	25.6	94	76	90	86	29.3	32.4	33.1	31.6	23.7	25.4	25.7	24.9
1990	9	2	34	21.6	12.4	25.2	33.4	31.8	30.5	24.2	27.4	26.8	26.1	92	63	68	74	29.5	32.5	31.9	31.3	23.8	25.4	25.1	24.8
1990	9	3	32.2	19.8	12.4	23.6	29.6	27	26.8	23	26	25.6	24.9	95	75	89	87	27.7	31.2	31.9	30.3	22.8	24.8	25.1	24.2
1990	9	4	33.2	20.2	13	25.2	31.2	28.8	28.5	24.8	27	26.2	26	97	72	82	84	31	32.8	32.3	32	24.7	25.6	25.3	25.2
1990	9	5	34.2	21	13.2	26.2	32.6	29.2	29.3	25.4	27.4	26.4	26.4	94	67	80	80	31.9	33	32.5	32.5	25.1	25.7	25.5	25.4
1990	9	6	35	21.2	13.8	26	31.8	27.6	28.3	25	26.6	25.8	25.8	92	67	87	82	31	31.4	32	31.5	24.6	24.8	25.2	24.9
1990	9	7	34	20.2	13.8	24.4	30.8	28.2	27.9	23.6	26.4	26	25.3	94	71	84	83	28.6	31.5	32.1	30.7	23.3	24.9	25.3	24.5
1990	9	8	32.8	21.8	11	26	32	27.6	28.3	25.2	27.2	26.2	26.2	94	69	90	84	31.5	32.9	33.1	32.5	24.9	25.6	25.7	25.4
1990	9	9	32	20.2	11.8	23.8	29.8	27.2	27	23.2	25.6	25	24.6	95	72	84	83	28	30	30.2	29.4	23	24.1	24.2	23.8
1990	9	10	30	20	10	23.6	27.8	27	26.4	20.8	25.6	25	23.8	78	84	85	82	22.7	31.3	30.3	28.1	19.5	24.8	24.3	22.9
1990	9	11	33	19.8	13.2	24	30.8	27.8	27.6	23	26.8	25.8	25.2	92	73	85	84	27.4	32.6	31.9	30.6	22.6	25.5	25.1	24.4
1990	9	12	32	21.4	10.6	24.2	29.6	27.8	27.4	23.6	25.2	24.8	24.5	95	70	78	81	28.7	29.1	29.3	29	23.4	23.6	23.7	23.6
1990	9	13	33	21	12	24.6	30	27.4	27.4	23	26.6	25.8	25.1	87	77	88	84	27	32.5	32.1	30.6	22.4	25.5	25.3	24.4
1990	9	14	30	19.6	10.4	24.4	28.6	27.2	26.9	23.4	25	24.8	24.4	92	75	82	83	28.1	29.3	29.7	29	23	23.7	23.9	23.5
1990	9	15	33	20	13	24	30.2	28.2	27.7	23.6	26.4	26	25.3	97	74	84	85	28.8	31.9	32.1	31	23.4	25.1	25.3	24.6
1990	9	16	33.4	21.6	11.8	25.6	31.6	28.8	28.7	25	27	26.4	26.1	95	70	83	83	31.3	32.6	32.8	32.2	24.8	25.5	25.6	25.3
1990	9	17	35.2	21.8	13.4	24.2	32.2	29.4	28.8	23.6	27.2	26.6	25.8	95	68	80	81	28.7	32.7	32.9	31.5	23.4	25.6	25.7	24.9
1990	9	18	34	21.6	12.4	24.8	31.8	28.6	28.5	24	26.8	26.4	25.7	94	68	84	82	29.3	31.9	32.9	31.4	23.7	25.1	25.7	24.8
1990	9	19	33.8	22	11.8	24	32	27.8	27.9	23	27	26.2	25.4	92	68	88	83	27.4	32.3	32.9	30.9	22.6	25.3	25.7	24.5
1990	9	20	31	20	11	23	28.8	26	26	22.2	24.6	24.2	23.7	93	71	86	84	26.2	28.1	29	27.8	21.9	23	23.5	22.8
1990	9	21	34	21.2	12.8	23.8	31.8	28.2	28	23.4	26.4	26	25.3	97	66	84	82	28.5	30.8	32.1	30.5	23.2	24.5	25.3	24.3
1990	9	22	32.8	21.4	11.4	24.2	31	27.6	27.6	23.6	26.2	25.4	25.1	95	69	84	83	28.7	30.8	31	30.2	23.4	24.5	24.6	24.2
1990	9	23	31	21	10	23.6	27.8	26	25.9	23	25.4	24.6	24.3	95	83	89	89	27.7	30.8	30	29.5	22.8	24.6	24.1	23.8
1990	9	24	33	20.6	12.4	23.2	30.8	28.6	27.8	22.2	26.8	26.2	25.1	92	73	83	83	26.1	32.6	32.4	30.4	21.8	25.5	25.4	24.2
1990	9	25	34	21.8	12.2	24.8	31.8	29.2	28.8	23.6	25.8	25.4	24.9	91	62	74	76	28.3	29.2	29.9	29.1	23.1	23.7	24	23.6
1990	9	26	34.2	22.2	12	26.2	29.8	29.6	28.8	24.8	26.8	26.2	25.9	89	79	77	82	30.4	33.2	31.7	31.8	24.3	25.8	25	25.1
1990	9	27	33	21.2	11.8	24.2	31.4	27.8	27.8	23.2	27.2	26.6	25.7	92	72	91	85	27.8	33.3	34	31.7	22.8	25.8	26.2	25
1990	9	28	32.2	20.6	11.6	23.4	30	27.6	27.1	22.4	26	25.6	24.7	92	73	85	83	26.4	30.9	31.5	29.6	22	24.6	24.9	23.8
1990	9	29	32.6	21.8	10.8	24.6	31.2	28	28	24	27	26	25.7	95	72	85	84	29.4	32.8	32.3	31.5	23.8	25.6	25.3	24.9
1990	9	30	36	20.2	15.8	24	33.2	30.8	29.7	23	27.2	26.8	25.7	92	63	73	76	27.4	32.1	32.6	30.7	22.6	25.2	25.5	24.4
1990	10	1	36	20	16	24	33.2	30	29.3	23	27.2	26.6	25.6	92	63	77	77	27.4	32.1	32.5	30.7	22.6	25.2	25.5	24.4
1990	10	2	33.2	21	12.2	23.8	29.8	28	27.4	23.2	26.2	25.8	25.1	95	75	84	85	28	31.6	31.7	30.5	23	25	25	24.3
1990	10	3	30	20.4	9.6	23.6	28	27.2	26.5	23	25.4	25	24.5	95	81	84	87	27.7	30.7	30.2	29.5	22.8	24.5	24.2	23.8
1990	10	4	33	22.2	10.8	25	30.8	27.6	27.8	24	25.8	24.8	24.9	92	67	80	80	29.2	29.9	29.4	29.5	23.6	24	23.8	23.8
1990	10	5	32	21.8	10.2	24.6	29.8	27.8	27.5	23.2	26.6	26	25.3	89	78	87	85	27.5	32.7	32.4	30.9	22.7	25.5	25.4	24.5
1990	10	6	32.2	20	12.2	24.2	29.8	28.6	27.8	23	26.4	25.6	25	90	77	79	82	27.3	32.1	30.8	30.1	22.5	25.3	24.5	24.1
1990	10	7	32.8	21.6	11.2	25	31.4	27.6	27.9	23.8	26.6	25	25.1	91	69	81	80	28.7	31.6	29.9	30.1	23.3	25	24.1	24.1
1990	10	8	31	19.8	11.2	23.2	28.8	26	26	22.2	25	25.4	24.2	92	74	95	87	26.1	29.1	32	29.1	21.8	23.6	25.2	23.5
1990	10	9	32.2	19.8	12.4	24.6	31	28.6	28.2	23.6	26.4	26	25.3	92	70	81	81	28.5	31.3	31.9	30.6	23.2	24.8	25.1	24.4
1990	10	10	31	20.2	10.8	24.2	28.8	27.8	27.1	23	25	24.6	24.2	90	74	77	80	27.3	29.1	28.8	28.4	22.5	23.6	23.4	23.2
1990	10	11	30.8	20	10.8	23.6	28	27.8	26.8	23	25.6	25	24.5	95	83	80	86	27.7	31.2	29.8	29.6	22.8	24.8	24	23.8
1990	10	12	29.8	21	8.8	24.2	28.2	27.6	26.9	23.4	25	24.6	24.3	94	77	78	83	28.2	29.5	28.9	28.9	23.1	23.8	23.5	23.5
1990	10	13	31	20	11	25.2	29.6	28.2	27.8	24.2	26.8	26	25.7	92	80	84	86	29.5	33.4	32.1	31.7	23.8	25.9	25.3	25
1990	10	14	31.2	20.2	11	24.6	28.8	27.8	27.3	23.6	25.8	25.2	24.9	92	79	81	84	28.5	31.2	30.3	30	23.2	24.8	24.3	24.1
1990	10	15	32	21.6	10.4	25.4	31.4	28.2	28.3	24.2	27.4	26.2	25.9	91	74	85	83	29.4	33.8	32.7	32	23.8	26.1	25.5	25.1
1990	10	16	32	19	13	23	30.6	27.6	27.2	22.2	25.8	25.2	24.4	93	68	82	81	26.2	30	30.4	28.9	21.9	24.1	24.3	23.4
1990	10	17	32.2	21	11.2	25.6	31.2	28.2	28.3	24.4	27.2	26.2	25.9	91	74	85	83	29.7	33.4	32.7	31.9	24	25.9	25.5	25.1
1990	10	18	32.6	21.2	11.4	24.4	29.8	28.2	27.6	23.8	26.8	25.6	25.4	95	79	81	85	29.1	33.2	31.1	31.1	23.6	25.8	24.7	24.7
1990	10	19	31.8	21.8	10	25	31.4	28.6	28.4	24	27.4	26.8	26.1	92	74	87	84	29.2	33.8	34	32.3	23.6	26.1	26.2	25.3
1990	10	20	30.2	20	10.2	24.8	28	27.6	27	23.8	25.2	25	24.7	92	80	81	84	28.8	30.2	29.9	29.6	23.4	24.2	24.1	23.9
1990	10	21	32	21.4	10.6	24.8	31.2	27.8	27.9	23.6	26.6	26	25.4	91	70	87	82	28.3	31.8	32.4	30.8	23.1	25	25.4	24.5
1990	10	22	30.8	19.6	11.2	24.4	28.8	26.8	26.7	23.2	26.2	25.6	25	90	82	91	88	27.6	32.3	32	30.6	22.7	25.3	25.2	24.4
1990	10	23	31.2	20.2	11	24.6	28.8	27	26.9	23.4	25.8	25.2	24.8	90	79	87	85	28	31.2	30.8	30	22.9	24.8	24.6	24.1
1990	10	24	32	20	12	24.6	30.6	27	27.3	24	26.4	26.2	25.5	95	72	94	87	29.4	31.6	33.5	31.5	23.8	25	25.9	24.9
1990	10	25	31	21.2	9.8	24.8	30	27.6	27.5	23.8	26.2	25	25	92	74	81	82	28.8	31.5	29.9	30.1	23.4	24.9	24.1	24.1
1990	10	26	31.6	19.4	12.2	24.2	29.6	28	27.5	23	25.2	24.2	24.1	90	70	73	78	27.3	29.1	27.7	28	22.5	23.6	22.8	23
1990	10	27	30	21.2	8.8	25.2	29.2	27.6	27.4	24.2	26	25	25.1	92	78	81	84	29.5	31.5	29.9	30.3	23.8	24.9	24.1	24.3
1990	10	28	30	19.6	10.4	24.6	28.8	27.2	27	24	25	24.6	24.5	95	74	81	83	29.4	29.1	29.2	29.3	23.8	23.6	23.6	23.7
1990	10	29	30	18.8	11.2	23.6	29	27.8	27	23	25.6	25	24.5	95	76	80	84	27.7	30.6	29.8	29.3	22.8	24.4	24	23.7
1990	10	30	30.2	19	11.2	24	28.8	26.8	26.6	23.2	25	25.4	24.5	94	74	89	86	27.9	29.1	31.5	29.5	22.9	23.6	24.9	23.8
1990	10	31	29.8	19.4	10.4	24.4	28	27	26.6	23.2	24	23.8	23.7	90	72	77	80	27.6	27.2	27.3	27.4	22.7	22.5	22.6	22.6
1990	11	1	31.4	20	11.4	24	29.4	27.8	27.3	23	25.6	25	24.5	92	74	80	82	27.4	30.3	29.8	29.2	22.6	24.3	24	23.6
1990	11	2	30.6	20.2	10.4	24.8	29.8	27.4	27.3	23.2	26	24.6	24.6	87	74	80	80	27.4	31.1	29.1	29.2	22.6	24.7	23.6	23.6
1990	11	3	29.8	18.8	11	23.6	28.6	27	26.5	23	24.8	25.6	24.5	95	74	89	86	27.7	28.8	31.9	29.4	22.8	23.4	25.1	23.8
1990	11	4	31.6	21	10.6	24.2	30	27.2	27.2	23.2	26	25	24.7	92	73	84	83	27.8	30.9	30.2	29.6	22.8	24.6	24.2	23.9
1990	11	5	31.6	20.2	11.4	24.2	29.8	27.6	27.3	23.2	26.2	26	25.1	92	75	88	85	27.8	31.6	32.5	30.6	22.8	25	25.5	24.4
1990	11	6	32	21.2	10.8	24.6	30.2	28	27.7	23.2	26.6	26	25.3	89	76	85	83	27.5	32.4	32.3	30.7	22.7	25.4	25.3	24.5
1990	11	7	33	22.2	10.8	25.6	31	28.2	28.3	23.8	27	26.2	25.7	86	73	85	82	28.3	33	32.7	31.3	23.1	25.7	25.5	24.8
1990	11	8	31.8	20.2	11.6	25	30	27.8	27.6	24	26.6	26	25.5	92	77	87	85	29.2	32.5	32.4	31.4	23.6	25.5	25.4	24.8
1990	11	9	33.2	20	13.2	24.4	31.6	28	28	23.6	27	26	25.5	94	70	85	83	28.6	32.6	32.3	31.1	23.3	25.5	25.3	24.7
1990	11	10	32	22	10	25.2	30.6	28.2	28.1	24	26.4	26	25.5	91	72	84	82	29	31.6	32.1	30.9	23.5	25	25.3	24.6
1990	11	11	33.2	21.8	11.4	25.4	31.8	28.8	28.7	24.6	27.2	26.6	26.1	94	70	84	83	30.4	33	33.3	32.2	24.3	25.7	25.9	25.3
1990	11	12	33.2	21.6	11.6	24.8	32.2	28.2	28.4	24	27.2	26	25.7	94	68	84	82	29.3	32.7	32.1	31.4	23.7	25.6	25.3	24.8
1990	11	13	33.4	20.4	13	24.8	32	29.6	29	23.6	27.2	26.6	25.8	91	69	79	80	28.3	32.9	32.8	31.3	23.1	25.6	25.6	24.8
1990	11	14	34.2	22.2	12	25.6	32.8	30	29.6	24.8	27	26.2	26	94	64	74	77	30.8	31.8	31.5	31.3	24.5	25.1	24.9	24.8
1990	11	15	33.6	19.2	14.4	24	32.6	30.8	29.5	23.2	27.4	27	25.9	94	67	75	78	27.9	33	33.1	31.3	22.9	25.7	25.8	24.8
1990	11	16	33.8	20.2	13.6	25	32.2	29.8	29.2	24.6	27	26.6	26.1	97	67	78	81	30.6	32.2	32.7	31.8	24.5	25.3	25.5	25.1
1990	11	17	32.6	21	11.6	25.4	31.8	28.6	28.6	24.8	26.6	26.2	25.9	95	67	83	82	30.9	31.4	32.4	31.5	24.6	24.8	25.4	24.9
1990	11	18	29	21.2	7.8	25	27.2	26.2	26.2	23.2	24.8	24.2	24.1	86	82	85	84	27.2	29.7	28.9	28.6	22.5	23.9	23.5	23.3
1990	11	19	32.6	20.2	12.4	24	30	28	27.5	23.4	26.6	26.2	25.4	95	77	87	86	28.4	32.5	32.8	31.2	23.2	25.5	25.6	24.7
1990	11	20	32	21.6	10.4	25.2	29.6	27.8	27.6	24.2	26	25.4	25.2	92	75	83	83	29.5	31.2	30.8	30.5	23.8	24.8	24.6	24.4
1990	11	21	34	20	14	24.2	31.2	28.2	28	23.2	26.8	26.2	25.4	92	71	85	83	27.8	32.3	32.7	30.9	22.8	25.3	25.5	24.6
1990	11	22	32	22	10	25.4	31	27.6	27.9	24.2	26.6	26	25.6	91	71	88	83	29.4	31.9	32.5	31.3	23.8	25.1	25.5	24.8
1990	11	23	33	20.8	12.2	24.6	30.2	27.6	27.5	24	27.2	26.6	25.9	95	79	93	89	29.4	34.1	34.1	32.5	23.8	26.2	26.3	25.4
1990	11	24	33.6	21.2	12.4	24.2	32	28.2	28.2	23.6	25.6	25	24.7	95	60	77	78	28.7	28.6	29.5	28.9	23.4	23.3	23.8	23.5
1990	11	25	33.4	20	13.4	24.8	31	27.6	27.8	23.8	26.8	26.2	25.6	92	72	90	85	28.8	32.4	33.1	31.4	23.4	25.4	25.7	24.9
1990	11	26	34	19.8	14.2	24.6	31.8	28	28.1	23.4	27	26	25.5	90	69	85	82	28	32.4	32.3	30.9	22.9	25.4	25.3	24.6
1990	11	27	33	20.8	12.2	24.8	31.6	27.8	28	23.8	26.4	25.2	25.1	92	67	81	80	28.8	30.9	30.3	30	23.4	24.6	24.3	24.1
1990	11	28	32.2	20	12.2	24.6	29.8	28.2	27.7	24	26.2	25.6	25.3	95	75	81	84	29.4	31.6	31.1	30.7	23.8	25	24.7	24.5
1990	11	29	32.8	20	12.8	24.4	31.2	27.6	27.7	23.4	25.6	25	24.7	92	64	81	79	28.1	29.1	29.9	29	23	23.6	24.1	23.6
1990	11	30	33	20.2	12.8	25.2	30.8	28.2	28.1	24.6	27	26.2	25.9	95	75	85	85	30.5	33.1	32.7	32.1	24.4	25.8	25.5	25.2
1990	12	1	32.8	19.8	13	24.8	30.6	27.6	27.6	23.6	26.8	26.2	25.5	91	74	90	85	28.3	32.7	33.1	31.4	23.1	25.5	25.7	24.8
1990	12	2	34.2	20.2	14	25	33	29.2	29.1	24.2	27.4	27	26.2	94	65	84	81	29.7	32.8	34.2	32.2	23.9	25.6	26.3	25.3
1990	12	3	36.2	19.2	17	24.4	32.8	29.6	29.1	23.4	26.8	26.2	25.5	92	63	77	77	28.1	31.2	31.7	30.4	23	24.8	25	24.3
1990	12	4	32.2	21	11.2	25.2	31.4	27.2	27.8	24	26.2	26	25.4	91	66	91	83	29	30.5	32.8	30.8	23.5	24.4	25.6	24.5
1990	12	5	31.6	18.8	12.8	24.8	30	26.8	27.1	24	26	25.2	25.1	94	73	88	85	29.3	30.9	31	30.4	23.7	24.6	24.6	24.3
1990	12	6	31.2	19.8	11.4	24.6	30	27	27.1	23.4	25	24.6	24.3	90	67	82	80	28	28.3	29.3	28.5	22.9	23.2	23.7	23.3
1990	12	7	32.6	21	11.6	25	30.4	27.4	27.5	24	24.6	26	24.9	92	62	90	81	29.2	27.1	32.7	29.6	23.6	22.4	25.5	23.8
1990	12	8	32.2	21.4	10.8	25.2	31	27	27.5	24.4	25.6	25.2	25.1	94	65	87	82	30	29.2	30.8	30	24.1	23.7	24.6	24.1
1990	12	9	31.4	20.8	10.6	24.6	29.4	27	27	23.8	25	24.8	24.5	94	70	84	82	28.9	28.7	29.8	29.2	23.5	23.4	24	23.6
1990	12	10	32	22.2	9.8	25.2	30.6	27.2	27.6	24.2	25.4	25	24.9	92	66	84	81	29.5	29	30.2	29.6	23.8	23.5	24.2	23.9
1990	12	11	33	20.6	12.4	25.4	30.8	27.2	27.6	24.4	24.6	25	24.7	92	60	84	79	29.9	26.8	30.2	29	24	22.2	24.2	23.5
1990	12	12	32.6	19.4	13.2	25.2	30.6	27	27.5	23.4	25.2	25	24.5	86	65	85	79	27.6	28.5	30.3	28.8	22.7	23.2	24.3	23.4
1990	12	13	34	21	13	25	32	28.4	28.5	24	24.6	26.4	25	92	55	86	77	29.2	26	33.1	29.4	23.6	21.7	25.7	23.7
1990	12	14	34.6	18	16.6	24.8	33	27.8	28.3	23.6	26.4	26	25.3	91	60	87	79	28.3	30	32.4	30.2	23.1	24.1	25.4	24.2
1990	12	15	35	22	13	25.6	34.6	28.8	29.4	24.8	24.6	24.2	24.5	94	44	69	69	30.8	24.3	27.1	27.4	24.5	20.6	22.4	22.5
1990	12	16	35.2	21	14.2	25.6	33.4	28.8	29.1	24.4	25	24.6	24.7	91	51	71	71	29.7	26.1	28.1	28	24	21.8	23	22.9
1990	12	17	34	21.8	12.2	26	33	28.6	29	24	25.2	24.4	24.5	85	53	71	70	28.5	26.9	27.8	27.7	23.2	22.3	22.8	22.8
1990	12	18	34.6	21.6	13	24.8	33.2	28.2	28.6	23.8	25.4	25.2	24.8	92	54	79	75	28.8	27.2	30	28.7	23.4	22.5	24.1	23.4
1990	12	19	35	21.2	13.8	25.4	33	28.2	28.7	24.2	26.4	24.8	25.1	91	60	76	75	29.4	30	29	29.5	23.8	24.1	23.6	23.8
1990	12	20	34.2	21.6	12.6	25.8	33	28.6	29	23	24.6	24	23.9	79	50	68	66	26.2	25.3	26.8	26.1	21.9	21.3	22.2	21.8
1990	12	21	34.2	21.2	13	24.8	32.2	27.6	28	23.8	25	22.6	23.8	92	56	65	71	28.8	26.9	24.1	26.6	23.4	22.3	20.5	22.1
1990	12	22	34.6	21.6	13	24.8	32	27	27.7	23.6	24.6	22.6	23.6	91	55	69	71	28.3	26	24.5	26.3	23.1	21.7	20.8	21.9
1990	12	23	35.2	20	15.2	24.6	32	27.6	28	23.4	23.6	24	23.7	90	50	74	71	28	23.5	27.4	26.3	22.9	20.1	22.6	21.9
1990	12	24	33.2	20	13.2	24	31.8	28.6	28.3	23.2	23.6	25	23.9	94	50	75	73	27.9	23.7	29.3	26.9	22.9	20.2	23.7	22.3
1990	12	25	34.6	20.6	14	24.8	32.6	27.8	28.3	23.6	25.2	25	24.6	91	55	80	75	28.3	27.1	29.8	28.4	23.1	22.4	24	23.2
1990	12	26	34	21	13	24.2	33.4	26.8	27.8	23.2	25	23.6	23.9	92	51	77	73	27.8	26.1	27	26.9	22.8	21.8	22.3	22.3
1990	12	27	34.2	19.8	14.4	23.8	33	27.8	28.1	23.2	25.6	25.2	24.7	95	55	81	77	28	27.9	30.3	28.7	23	22.9	24.3	23.4
1990	12	28	34.2	21.2	13	25.4	32.8	27.2	28.1	23	24.4	24	23.8	82	50	77	70	26.5	25	27.7	26.4	22	21.1	22.8	22
1990	12	29	34	18	16	22.8	31.8	26.8	27	21.8	25.6	24	23.8	92	61	79	77	25.4	28.7	28	27.4	21.4	23.4	22.9	22.6
1990	12	30	35	20	15	25	33.2	26.8	28	24	26	24.2	24.7	92	57	81	77	29.2	28.8	28.5	28.8	23.6	23.4	23.2	23.4
1990	12	31	35	20.4	14.6	24.4	33.2	27.2	28	22	26.2	25	24.4	81	58	84	74	24.8	29.3	30.2	28.1	21	23.7	24.2	23

## Sheet: 1990
						Temperature				Temperature				Relative Humidity				Pressure				Dew temperature
Year	Month	Day	Maximum	Minimum	Max-Min	1899-12-31 07:00:00	1899-12-31 13:00:00	1899-12-31 19:00:00	Average	1899-12-31 01:00:00	1899-12-31 13:00:00	1899-12-31 19:00:00	Average	1899-12-31 01:00:00	1899-12-31 13:00:00	1899-12-31 19:00:00	Average	1899-12-31 07:00:00	1899-12-31 13:00:00	1899-12-31 19:00:00	Average	1899-12-31 07:00:00	1899-12-31 13:00:00	1899-12-31 19:00:00	Average		Month	Taverage	Hraverage
1991	1	1	34.8	21	13.8	23.6	32	26.9	27.4	22	25.6	24.6	24.1	87	60	83	77	25.4	28.6	29.4	27.8	21.3	23.3	23.8	22.8		January	27.085	73.6367
1991	1	2	33.8	20.8	13	22.6	31.6	26.8	27	21.2	24.8	23.6	23.2	88	58	77	74	24.2	26.8	27	26	20.6	22.2	22.3	21.7		February	28.6036	71.5
1991	1	3	35	19.8	15.2	23.2	32.4	27.4	27.6	21.6	26	24.6	24.1	87	60	80	76	24.7	29.3	29.1	27.7	20.9	23.7	23.6	22.7		March	27.9501	74.6787
1991	1	4	35.4	19.6	15.8	23	33.2	28	28	22	26.8	26.2	25	92	61	87	80	25.8	31	32.8	29.8	21.6	24.6	25.6	23.9		April	28.1428	79.6047
1991	1	5	36	20.2	15.8	23.6	33	28.7	28.5	22.2	27	26.2	25.1	89	63	82	78	25.8	31.7	32.3	29.9	21.6	25	25.4	24		May	27.7432	81.4201
1991	1	6	35	19.4	15.6	23.2	32.8	27.6	27.8	22	26.8	25.2	24.7	90	63	82	79	25.6	31.2	30.4	29.1	21.5	24.8	24.3	23.5		June	25.5251	73.4923
1991	1	7	34	19.4	14.6	22.6	31.6	27.8	27.5	20.6	26	25	23.9	84	64	80	76	22.9	29.9	29.8	27.5	19.7	24	24	22.6		July	28.8303	73.0109
1991	1	8	35.2	20	15.2	22.4	32.4	28.6	28	21.4	26.4	25.2	24.3	92	63	76	77	24.8	30.4	29.8	28.3	21	24.3	24	23.1		August	25.9482	71.1085
1991	1	9	35.4	20.2	15.2	23.2	33	27.4	27.8	22.2	27	24.8	24.7	92	63	81	79	26.1	31.7	29.6	29.1	21.8	25	23.9	23.5		September	28.1533	79.566
1991	1	10	36.4	20	16.4	23	33.8	22.2461	21.4314	21.6	27.2	21.2561	19.9868	89	60	64.5865	60.8742	24.9	31.7	24.7759	23.0951	21	25	20.0668	18.8672		October	25.9757	75.7922
1991	1	11	35.8	19	16.8	22	33.6	26.8	27.3	21	27.2	24.6	24.3	92	61	84	79	24.2	31.8	29.5	28.5	20.6	25.1	23.8	23.1		November	27.7188	74.2681
1991	1	12	35	19.4	15.6	22.4	31.8	27.2	27.1	20.8	26.6	26	24.5	87	67	91	81	23.5	31.4	32.8	29.2	20.1	24.8	25.6	23.5		December	27.8149	70.4254
1991	1	13	35.4	19	16.4	22	33	28.2	27.9	20.8	26.8	25.2	24.3	90	62	79	77	23.8	31.1	30	28.3	20.3	24.7	24.1	23
1991	1	14	34.6	18.8	15.8	22.4	32.2	27.8	27.5	21	26	25	24	88	61	80	77	23.9	29.5	29.8	27.7	20.4	23.8	24	22.7
1991	1	15	34.8	20	14.8	22	32.6	27.8	27.5	21	25.8	25	23.9	92	58	80	77	24.2	28.7	29.8	27.6	20.6	23.4	24	22.6
1991	1	16	34	19.4	14.6	23	32	26.8	27.1	21.6	25.6	24.2	23.8	89	60	81	76	24.9	28.6	28.5	27.3	21	23.3	23.2	22.5
1991	1	17	35.2	20	15.2	22.4	33.2	27.4	27.6	21.4	26.8	25.2	24.5	92	61	84	79	24.8	31	30.6	28.8	21	24.6	24.4	23.3
1991	1	18	36	19.8	16.2	22.2	33.6	28.2	28	21.2	27.2	26.2	24.9	92	61	85	79	24.5	31.8	32.7	29.7	20.8	25.1	25.5	23.8
1991	1	19	35.6	18.6	17	21	32	27.6	27	20	26	24.6	23.5	91	62	78	77	22.7	29.6	28.9	27.1	19.5	23.9	23.5	22.3
1991	1	20	36.2	19	17.2	22.2	33.6	28.2	28	21	26.8	25.6	24.5	90	59	81	77	24.1	30.7	31.1	28.6	20.5	24.5	24.7	23.2
1991	1	21	35.4	19.6	15.8	22.8	32.8	27.8	27.8	21.2	26	25	24.1	87	59	80	75	24.1	29.1	29.8	27.7	20.5	23.6	24	22.7
1991	1	22	35	21	14	23.6	32.8	27.4	27.8	23	26.6	25	24.9	95	62	82	80	27.7	30.7	30.1	29.5	22.8	24.5	24.1	23.8
1991	1	23	36.6	20.2	16.4	23.8	35	27	28.2	23.2	23.4	22.8	23.1	95	37	70	68	28	21.1	25	24.7	23	18.3	21.1	20.8
1991	1	24	37.6	17.2	20.4	20.2	34.8	26.8	27.1	18.2	25	24.2	22.5	83	45	81	70	19.6	25.2	28.5	24.4	17.2	21.2	23.2	20.5
1991	1	25	37	18.8	18.2	22.2	35	27.6	28.1	21	24.6	22	22.5	90	43	62	65	24.1	24	22.7	23.6	20.5	20.4	19.5	20.1
1991	1	26	37.4	18.6	18.8	21	35.2	27.2	27.7	19	24.2	23	22.1	83	40	70	64	20.6	22.9	25.3	22.9	18	19.7	21.3	19.6
1991	1	27	38	18.4	19.6	20.6	35	21.4692	20.5137	19.2	24.8	20.2937	19.1903	88	44	60.118	57.7807	21.3	24.5	23.346	21.9023	18.5	20.8	18.9841	17.9254
1991	1	28	37.2	18.6	18.6	23.6	35.2	27.2	28.3	23	24.6	23.2	23.6	95	42	71	70	27.7	23.9	25.8	25.8	22.8	20.3	21.6	21.6
1991	1	29	37.6	19.2	18.4	23.4	35.4	28	28.7	22.6	24.4	23.2	23.4	93	40	67	67	26.9	23.2	25.2	25.1	22.3	19.9	21.2	21.1
1991	1	30	38	18.2	19.8	22.6	35.4	22.2115	21.289	21.6	24.6	20.9058	20.6148	92	41	60.9929	58.0834	25.1	23.7	23.9004	22.2363	21.2	20.3	19.49	18.2801
1991	1	31	37.6	19.2	18.4	23	36	26.8	28.1	22.2	25.2	24	23.8	93	42	79	72	26.2	24.9	28	26.4	21.9	21	22.9	21.9
1991	2	1	38	18.2	19.8	21.6	35.4	27.8	28.1	19.8	24.6	23	22.5	85	41	67	64	21.9	23.7	24.9	23.5	18.9	20.3	21	20.1
1991	2	2	37	19.8	17.2	22	36	27.6	28.3	21	24.8	23.8	23.2	92	40	73	68	24.2	23.9	26.9	25	20.6	20.3	22.3	21.1
1991	2	3	38.2	19	19.2	22.4	36.2	28	28.6	20	25.2	24	23.1	80	41	72	65	21.8	24.7	27.2	24.6	18.9	20.9	22.5	20.7
1991	2	4	35	19.4	15.6	23.2	33.6	27.2	27.8	22.2	24.8	24.2	23.7	92	49	78	73	26.1	25.4	28.2	26.6	21.8	21.4	23.1	22.1
1991	2	5	35.6	20	15.6	22.6	34.6	27.2	27.9	21.4	24.4	23.8	23.2	90	43	75	70	24.7	23.8	27.2	25.2	20.9	20.3	22.5	21.2
1991	2	6	35.8	19.6	16.2	23	34.2	29	28.8	22	24.8	24.2	23.7	92	47	67	69	25.8	25	27	25.9	21.6	21.1	22.4	21.7
1991	2	7	35	19	16	21.8	33.6	27.2	27.5	20.4	24.6	23.8	22.9	88	48	75	71	23	24.9	27.2	25.1	19.8	21.1	22.5	21.1
1991	2	8	34.2	20.8	13.4	23.6	32	28.6	28.2	23.2	25.6	24.4	24.4	97	60	71	76	28.2	28.6	27.8	28.2	23	23.3	22.8	23
1991	2	9	34.6	19.8	14.8	23.8	32.8	26.8	27.5	22.4	24.8	24	23.7	89	52	79	73	26.1	26	28	26.7	21.8	21.7	22.9	22.2
1991	2	10	35	19.2	15.8	23	32.4	26.6	27.2	22	25.8	24.2	24	92	59	82	78	25.8	28.8	28.6	27.7	21.6	23.4	23.3	22.8
1991	2	11	35.4	20	15.4	24.8	33	26.8	27.8	24	25.2	24.6	24.6	94	53	84	77	29.3	26.9	29.5	28.5	23.7	22.3	23.8	23.3
1991	2	12	34	21	13	23.8	32.8	26.8	27.5	23.2	26	24.8	24.7	95	59	85	80	28	29.1	30	29	23	23.6	24.1	23.5
1991	2	13	35.6	21.2	14.4	24.4	33.2	26.8	27.8	23.6	24.8	23.6	24	94	51	77	74	28.6	25.7	27	27.1	23.3	21.6	22.3	22.4
1991	2	14	36	20.2	15.8	24	34	28	28.5	23	27	25.2	25.1	92	58	80	77	27.4	31	30.2	29.5	22.6	24.6	24.2	23.8
1991	2	15	35.6	20	15.6	24.2	33	29	28.8	23.2	25.8	24.8	24.6	92	57	71	73	27.8	28.4	28.5	28.2	22.8	23.2	23.2	23.1
1991	2	16	35	20.2	14.8	24.4	34.2	27.4	28.4	23.2	27.4	26	25.5	90	59	90	80	27.6	32	32.7	30.8	22.7	25.2	25.5	24.5
1991	2	17	36	20.6	15.4	25.6	34.2	28.6	29.3	24	26.6	26	25.5	88	55	81	75	28.8	29.8	31.9	30.1	23.4	24	25.1	24.2
1991	2	18	38.2	21.2	17	25.6	35	28	29.1	24.4	27	21.2	24.2	91	54	55	66	29.7	30.3	20.7	26.9	24	24.3	18	22.1
1991	2	19	38	18.8	19.2	21.4	34.2	29.2	28.5	19.4	25.2	24.2	22.9	83	48	66	66	21.2	26.1	26.9	24.7	18.4	21.8	22.3	20.8
1991	2	20	38	19	19	22.2	35	30	29.3	20.6	25.6	24.2	23.5	87	47	62	65	23.2	26.6	26.3	25.4	19.9	22.1	21.9	21.3
1991	2	21	37.4	17.8	19.6	21.8	35.2	28.8	28.6	20.2	25.8	24.6	23.5	87	47	71	68	22.6	27	28.1	25.9	19.5	22.3	23	21.6
1991	2	22	38.4	20	18.4	23.2	35	29.2	29.2	22.2	25	24.2	23.8	92	45	66	68	26.1	25	26.9	26	21.8	21.1	22.3	21.7
1991	2	23	37.2	19	18.2	22.8	34.8	28.8	28.8	22.2	25.2	24.2	23.9	95	46	69	70	26.4	25.7	27.1	26.4	22	21.5	22.4	22
1991	2	24	37	19.6	17.4	23.4	34.4	31	30	22	27	24.4	24.5	89	57	58	68	25.5	30.7	26.2	27.5	21.4	24.5	21.8	22.6
1991	2	25	40	19.4	20.6	25	36	30.8	30.6	24	27.4	25.8	25.7	92	52	67	70	29.2	30.8	29.9	29.9	23.6	24.5	24	24.1
1991	2	26	35.6	20.6	15	25.2	33.4	30	29.7	24.2	27.2	26	25.8	92	62	73	76	29.5	31.9	30.9	30.8	23.8	25.1	24.6	24.5
1991	2	27	38	17.2	20.8	22.4	35	27.8	28.3	21	27.4	24.6	24.3	88	56	77	74	23.9	31.4	28.8	28.1	20.4	24.9	23.4	22.9
1991	2	28	38	20.2	17.8	24.8	36.4	31	30.8	23.6	26.6	26	25.4	91	47	67	68	28.3	28.3	30.3	29	23.1	23.1	24.3	23.5
1991	3	1	38.8	19.6	19.2	23.6	35.6	30.2	29.9	21.6	26.8	25.2	24.5	84	51	67	67	24.5	29.4	28.7	27.5	20.7	23.7	23.4	22.6
1991	3	2	38	19.8	18.2	24.2	35.4	21.9642	21.9058	22	26.4	20.2671	19.2736	83	49	54.9255	53.3643	25	28.4	22.027	20.8383	21.1	23.2	17.9324	16.9992
1991	3	3	35.8	19	16.8	25	32.8	28.4	28.6	23.8	27	25.2	25.3	91	64	77	77	28.7	31.8	29.9	30.1	23.3	25.1	24.1	24.2
1991	3	4	35	21	14	25.2	33	27.8	28.5	24.2	26	25	25.1	92	58	80	77	29.5	29	29.8	29.4	23.8	23.5	24	23.8
1991	3	5	30	20.2	9.8	24.6	27.6	27.2	26.7	23.2	24.2	24	23.8	89	76	77	80	27.5	27.9	27.7	27.7	22.7	22.9	22.8	22.8
1991	3	6	34	19.8	14.2	23.8	31	27.6	27.5	23.2	25.4	25	24.5	95	64	81	80	28	28.7	29.9	28.9	23	23.4	24.1	23.5
1991	3	7	36	19.6	16.4	24.4	33.2	28.2	28.5	23.8	27	26.2	25.7	95	62	85	81	29.1	31.5	32.7	31.1	23.6	24.9	25.5	24.7
1991	3	8	35	19.8	15.2	23.6	33.6	29	28.8	23	27.2	25.6	25.3	95	61	76	78	27.7	31.8	30.6	30	22.8	25.1	24.4	24.1
1991	3	9	34	20.6	13.4	24.8	32.6	28.6	28.6	24	25.2	24.6	24.6	94	55	72	74	29.3	27.1	28.3	28.2	23.7	22.4	23.1	23.1
1991	3	10	33.6	20	13.6	25.2	32	27.2	27.9	24.2	27.4	25.6	25.7	92	70	88	84	29.5	33.4	31.7	31.6	23.8	25.9	25	24.9
1991	3	11	32.8	19.8	13	24.6	30	27.4	27.4	24	25.2	24.8	24.7	95	68	81	81	29.4	28.9	29.6	29.3	23.8	23.5	23.9	23.7
1991	3	12	33	20.2	12.8	24.4	29.8	26.8	26.9	23.2	26	25	24.7	90	74	87	84	27.6	31.1	30.5	29.7	22.7	24.7	24.4	23.9
1991	3	13	35	20.6	14.4	24.2	32.8	28.8	28.6	23.2	26	25.4	24.9	92	59	76	76	27.8	29.1	30.2	29	22.8	23.6	24.2	23.5
1991	3	14	35.4	19.8	15.6	23.8	33.8	29.6	29.2	23.6	27.6	27	26.1	98	62	82	81	29	32.8	33.9	31.9	23.5	25.6	26.2	25.1
1991	3	15	36.6	20	16.6	25.4	34	28.8	29.3	24.2	26.8	25.6	25.5	91	57	78	75	29.4	30.4	30.7	30.2	23.8	24.3	24.5	24.2
1991	3	16	35	19.6	15.4	23.8	34.4	29	29	23	27.2	26	25.4	93	58	79	77	27.5	31.3	31.6	30.1	22.7	24.8	25	24.2
1991	3	17	37.2	18.2	19	25.2	34.2	28	28.9	24.6	27	26.4	26	95	57	88	80	30.5	30.9	33.3	31.6	24.4	24.6	25.9	24.9
1991	3	18	35.8	19.6	16.2	24.8	34	28.8	29.1	23.2	26.4	25.2	24.9	87	55	75	73	27.4	29.4	29.7	28.8	22.6	23.7	23.9	23.4
1991	3	19	37.6	20	17.6	23	35	22.1361	21.4373	21.6	27.4	20.799	16.7154	89	56	58.4681	50.1778	24.9	31.4	24.0506	19.8843	21	24.9	19.4378	16.1558
1991	3	20	36.4	19	17.4	23.6	34.2	29.2	29.1	23	27	26.2	25.4	95	57	79	77	27.7	30.9	32	30.2	22.8	24.6	25.2	24.2
1991	3	21	37.2	19.2	18	23.8	34	28.8	28.8	21.8	27	26.2	25	84	58	82	75	24.8	31	32.3	29.3	20.9	24.6	25.3	23.6
1991	3	22	37.6	20	17.6	23.6	35.4	29.6	29.6	23	26.6	26.2	25.3	95	50	77	74	27.7	29	31.7	29.5	22.8	23.5	25	23.8
1991	3	23	37.4	20.2	17.2	23	34.8	28.8	28.8	22	27.4	26.6	25.3	92	57	84	78	25.8	31.6	33.3	30.2	21.6	25	25.9	24.1
1991	3	24	36.2	19.6	16.6	23.4	35.4	19.8807	20.0089	22.6	27	18.4156	17.2619	93	52	55.8915	51.4964	26.9	30.1	21.734	19.9063	22.3	24.1	17.478	16.1631
1991	3	25	38	19	19	24	35.2	30.6	30.1	23.2	27.2	24.6	25	94	54	61	70	27.9	30.7	26.9	28.5	22.9	24.5	22.3	23.2
1991	3	26	36.8	19.2	17.6	23.4	34	29.2	29	22.6	27	25.6	25.1	93	58	75	76	26.9	31	30.4	29.4	22.3	24.6	24.3	23.7
1991	3	27	37.8	18.6	19.2	23.6	35	28.8	29	22.6	27	26.2	25.3	92	54	82	76	26.7	30.3	32.3	29.8	22.2	24.3	25.3	23.9
1991	3	28	34	21.2	12.8	24.8	33.6	28.8	29	23.6	27.6	25.2	25.5	91	63	75	76	28.3	32.9	29.7	30.3	23.1	25.7	23.9	24.2
1991	3	29	36.6	20	16.6	24.6	34.4	27.8	28.6	23.6	27	24.6	25.1	92	57	77	75	28.5	30.7	28.8	29.3	23.2	24.5	23.4	23.7
1991	3	30	35.6	20.4	15.2	25	34	28.2	28.9	23.8	27.6	26.4	25.9	91	61	87	80	28.7	32.7	33.2	31.5	23.3	25.5	25.8	24.9
1991	3	31	34.6	20	14.6	25	34.2	28	28.8	24.2	26.6	26	25.6	94	55	85	78	29.7	29.8	32.3	30.6	23.9	24	25.3	24.4
1991	4	1	33.8	19.2	14.6	24.2	31	27.6	27.6	23.2	26.4	25.2	24.9	92	70	82	81	27.8	31.3	30.4	29.8	22.8	24.8	24.3	24
1991	4	2	33	19.6	13.4	23.6	30	27.6	27.2	23	26	24.8	24.6	95	73	80	83	27.7	30.9	29.4	29.3	22.8	24.6	23.8	23.7
1991	4	3	35	19.8	15.2	23.8	32.6	29.2	28.7	23.2	26.6	25.6	25.1	95	63	75	78	28	30.8	30.4	29.8	23	24.6	24.3	23.9
1991	4	4	33.8	20	13.8	24.4	30.6	28.6	28	23.2	26	25.2	24.8	90	70	76	79	27.6	30.5	29.8	29.3	22.7	24.4	24	23.7
1991	4	5	36.2	18.8	17.4	23.6	33	28.2	28.3	23	26.6	25.2	24.9	95	61	79	78	27.7	30.6	30	29.4	22.8	24.4	24.1	23.8
1991	4	6	37.2	20.2	17	25.2	35.2	30.2	30.2	24.2	27	26.2	25.8	92	53	73	73	29.5	30.2	31.3	30.4	23.8	24.2	24.8	24.3
1991	4	7	38	21	17	25.2	36	28.4	29.5	24	29	26	26.3	91	60	83	78	29	35.4	32	32.1	23.5	26.9	25.2	25.2
1991	4	8	37.6	19	18.6	26	35.4	29	29.9	24	28.2	26	26.1	85	58	79	74	28.5	33.4	31.6	31.2	23.2	25.9	25	24.7
1991	4	9	34.2	19.6	14.6	23.8	30.8	27.6	27.5	23.2	26.2	25.4	24.9	95	70	84	83	28	30.9	31	30	23	24.6	24.6	24.1
1991	4	10	34	20	14	24.6	31.8	27.8	28	23.2	25.6	25	24.6	89	61	80	77	27.5	28.7	29.8	28.7	22.7	23.4	24	23.3
1991	4	11	35	19.4	15.6	23.6	32.4	29.4	28.7	23	26.6	24.8	24.8	95	64	69	76	27.7	31	28.2	29	22.8	24.6	23.1	23.5
1991	4	12	35.4	19.8	15.6	24.8	33.6	28.4	28.8	23.8	26.8	26	25.5	92	59	83	78	28.8	30.7	32	30.5	23.4	24.5	25.2	24.4
1991	4	13	33	19.2	13.8	23.6	31.8	26	26.9	22.8	26.6	24.8	24.7	93	67	91	84	27.2	31.4	30.5	29.7	22.5	24.8	24.4	23.9
1991	4	14	35	20	15	25.2	32.8	29.2	29.1	24	27	25.8	25.6	91	64	76	77	29	31.8	30.9	30.6	23.5	25.1	24.6	24.4
1991	4	15	33.8	21	12.8	25.4	32.6	26.8	27.9	24.4	27	24.6	25.3	92	65	84	80	29.9	31.9	29.5	30.4	24	25.1	23.8	24.3
1991	4	16	34.6	18.8	15.8	24	33	29.6	29	23	26.6	25.2	24.9	92	61	70	74	27.4	30.6	29.1	29	22.6	24.4	23.6	23.5
1991	4	17	35	20.2	14.8	24.8	33	26.8	27.8	23.8	28	25.6	25.8	92	69	91	84	28.8	34.5	32	31.8	23.4	26.4	25.2	25
1991	4	18	36.2	19.8	16.4	25.2	33.2	28.8	29	24	27.4	25.8	25.7	91	64	79	78	29	32.6	31.2	31	23.5	25.5	24.8	24.6
1991	4	19	36.4	20	16.4	23.6	30.4	28.2	27.6	23	27	25.4	25.1	95	77	80	84	27.7	33.4	30.6	30.5	22.8	25.9	24.4	24.4
1991	4	20	35.6	20.6	15	24.8	31.8	28	28.1	23.8	27.2	26.2	25.7	92	70	87	83	28.8	33	32.8	31.5	23.4	25.7	25.6	24.9
1991	4	21	33.4	19.8	13.6	25	31.2	27.6	27.9	23.8	26.8	26.2	25.6	91	71	90	84	28.7	32.3	33.1	31.3	23.3	25.3	25.7	24.8
1991	4	22	34.8	20	14.8	25.6	32	27.6	28.2	24.6	27.2	26	25.9	92	69	88	83	30.3	32.9	32.5	31.9	24.2	25.6	25.5	25.1
1991	4	23	34	19.6	14.4	24.4	31.4	27.6	27.8	23.2	27.6	26.8	25.9	90	75	94	86	27.6	34.4	34.7	32.2	22.7	26.4	26.5	25.2
1991	4	24	33	19.8	13.2	25.4	30.6	27.6	27.8	24.8	25.6	25.4	25.3	95	67	84	82	30.9	29.5	31	30.4	24.6	23.8	24.6	24.3
1991	4	25	37.2	20.2	17	25.4	25.0006	30	21.2836	24.6	21.4025	27.2	18.5841	94	57.1963	81	60.1402	30.4	25.2452	34.2	22.4628	24.3	20.0258	26.3	17.9029
1991	4	26	38	19.6	18.4	25.6	34.2	29.8	29.9	24.8	29.2	27.4	27.1	94	69	83	82	30.8	37.2	34.9	34.3	24.5	27.7	26.6	26.3
1991	4	27	33.8	19.2	14.6	24.4	32.4	28.6	28.5	23.2	28.4	25.8	25.8	90	74	80	82	27.6	36	31.3	31.7	22.7	27.2	24.8	24.9
1991	4	28	36	22.2	13.8	25	33.6	29.8	29.5	24	28.8	27	26.6	92	70	81	81	29.2	36.4	33.8	33.1	23.6	27.4	26.1	25.7
1991	4	29	34	20.6	13.4	24.8	31.8	27.2	27.8	24.2	26.6	25.6	25.5	95	67	88	83	29.8	31.4	31.7	31	24	24.8	25	24.6
1991	4	30	33.6	19.8	13.8	24.8	31.8	27.2	27.8	24.2	26.6	25.6	25.5	95	67	88	83	29.8	31.4	31.7	31	24	24.8	25	24.6
1991	5	1	32.6	19.4	13.2	24.8	31	27	27.5	23.4	27.2	25.2	25.3	89	75	87	83	27.8	33.5	30.8	30.7	22.9	26	24.6	24.5
1991	5	2	31.2	21.2	10	25.2	28.8	26.8	26.9	24	25.2	24.6	24.6	91	75	84	83	29	29.7	29.5	29.4	23.5	23.9	23.8	23.7
1991	5	3	34.2	20.6	13.6	24.6	33	27.6	28.2	23.4	21.6686	26.8	20.7461	90	58.3306	94	63.2534	28	25.6593	34.7	23.5579	22.9	20.3006	26.5	18.7563
1991	5	4	31	24.1	6.9	25	28.6	27.8	27.3	24	24.8	24	24.3	92	74	73	80	29.2	28.8	27.3	28.4	23.6	23.4	22.5	23.2
1991	5	5	30	18.8	11.2	23.6	28.4	26.6	26.3	23	26.4	24.4	24.6	95	86	84	88	27.7	33.1	29.1	29.9	22.8	25.7	23.6	24
1991	5	6	35	20.2	14.8	25.4	32.8	28.8	28.9	24.4	27.2	26	25.9	92	65	80	79	29.9	32.3	31.7	31.3	24	25.4	25	24.8
1991	5	7	32.2	19.6	12.6	24.8	30.2	22.2502	21.3378	24.2	26.4	21.5728	19.6	95	74	70.2536	64.0443	29.8	31.9	26.1251	23.5527	24	25.1	20.8135	18.8514
1991	5	8	35.2	20.6	14.6	25.6	32.6	29.6	29.4	20.6432	27.2	26.2	20.004	77.8466	66	77	64.7267	25.1671	32.5	31.7	24.0116	20.2848	25.4	25	19.1987
1991	5	9	36.6	21.6	15	26	35	30	30.3	25.4	29.4	27.6	27.5	95	66	83	82	32	37.3	35.3	34.9	25.2	27.8	26.8	26.6
1991	5	10	35.8	20.4	15.4	24.8	34	28.8	29.1	23.6	28.4	27.2	26.4	91	66	88	82	28.3	35	35	32.8	23.1	26.7	26.7	25.5
1991	5	11	35	20	15	24.8	33.4	29.4	29.3	23.6	28.4	25.8	25.9	91	69	75	78	28.3	35.3	30.8	31.5	23.1	26.9	24.5	24.8
1991	5	12	33.6	19	14.6	24.4	31.8	28	28	23.8	26.2	25.4	25.1	95	64	81	80	29.1	30.3	30.7	30	23.6	24.3	24.5	24.1
1991	5	13	33.2	20.2	13	25.2	32.4	27.8	28.3	24.4	27.2	25.6	25.7	94	67	84	82	30	32.6	31.3	31.3	24.1	25.5	24.8	24.8
1991	5	14	34	19.6	14.4	25	31.8	28.6	28.5	24	26.6	26	25.5	92	67	81	80	29.2	31.4	31.9	30.8	23.6	24.8	25.1	24.5
1991	5	15	31.6	20	11.6	25.2	30	27.6	27.6	24.4	27	25.4	25.6	94	79	84	86	30	33.6	31	31.5	24.1	26	24.6	24.9
1991	5	16	31.8	18.8	13	24.6	29.6	27	27	23.4	26	25	24.8	90	75	85	84	28	31.2	30.3	29.8	22.9	24.8	24.3	24
1991	5	17	29	19	10	23.8	27.8	26	25.9	23.4	25.6	24.4	24.5	97	84	88	89	28.5	31.3	29.5	29.8	23.2	24.8	23.8	24
1991	5	18	29.6	19.4	10.2	24	28	27	26.5	23.6	25.2	24.6	24.5	97	80	82	86	28.8	30.2	29.3	29.5	23.4	24.2	23.7	23.8
1991	5	19	32.6	20.6	12	24.8	31.4	27.8	27.9	23.8	27	25.8	25.5	92	71	85	83	28.8	32.7	31.9	31.1	23.4	25.6	25.1	24.7
1991	5	20	30.6	19	11.6	23.6	28.6	27.8	27	23	25.4	25	24.5	95	77	80	84	27.7	30.3	29.8	29.3	22.8	24.3	24	23.7
1991	5	21	32	20.2	11.8	24.8	31.6	27.4	27.8	24.2	27.2	25	25.5	95	71	82	83	29.8	33.1	30.1	31	24	25.8	24.1	24.6
1991	5	22	32	18	14	24	30	27.2	27.1	23	26	25.4	24.8	92	73	87	84	27.4	30.9	31.2	29.9	22.6	24.6	24.8	24
1991	5	23	33.2	21	12.2	25.2	31	28.6	28.4	24.2	28	26.2	26.1	92	80	83	85	29.5	35.8	32.4	32.6	23.8	27.1	25.4	25.4
1991	5	24	32.8	19	13.8	24.4	30.2	27.8	27.5	24	27.4	26.4	25.9	97	81	90	89	29.6	34.6	33.5	32.5	23.9	26.5	25.9	25.4
1991	5	25	34.8	20.8	14	25.6	33	29	29.1	24.4	28	26.8	26.4	91	69	84	81	29.7	34.5	33.8	32.7	24	26.4	26.1	25.5
1991	5	26	34.2	19.8	14.4	25.8	32	27.6	28.3	25	27.4	26.8	26.4	94	70	94	86	31.1	33.4	34.7	33.1	24.7	25.9	26.5	25.7
1991	5	27	33.2	21.2	12	26.6	30.2	27.6	28	25	26.6	25.6	25.7	88	76	85	83	30.6	32.4	31.5	31.5	24.4	25.4	24.9	24.9
1991	5	28	36	21.2	14.8	25	34	29.2	29.4	24	27.8	27	26.3	92	62	84	80	29.2	33.2	34.2	32.2	23.6	25.8	26.3	25.2
1991	5	29	34.6	21.8	12.8	26	33.2	27.6	28.6	25.2	28	25	26.1	94	68	81	81	31.5	34.3	29.9	31.9	24.9	26.4	24.1	25.1
1991	5	30	32.2	20.2	12	24.6	30	28	27.6	23.8	26	25.2	25	94	73	80	82	28.9	30.9	30.2	30	23.5	24.6	24.2	24.1
1991	5	31	33.2	21.2	12	25.4	29.6	26.4	27	24.8	27	25.2	25.7	95	82	91	89	30.9	33.9	31.2	32	24.6	26.2	24.8	25.2
1991	6	1	34	21.8	12.2	25.2	29.8	27.6	27.5	24.6	27	25.4	25.7	95	81	84	87	30.5	33.8	31	31.8	24.4	26.1	24.6	25
1991	6	2	35	22	13	25.6	32.8	29.8	29.5	24.8	28.6	27	26.8	94	73	81	82	30.8	36.3	33.8	33.6	24.5	27.3	26.1	26
1991	6	3	35.4	20.8	14.6	24.8	32.2	28.8	28.6	23.6	28.2	26.8	26.2	91	74	86	83	28.3	35.6	33.9	32.6	23.1	27	26.1	25.4
1991	6	4	35.2	22.2	13	26.2	33.6	29	29.5	25	29.4	27.4	27.3	91	73	88	84	30.9	38.2	35.4	34.8	24.6	28.2	26.9	26.6
1991	6	5	33.6	22.4	11.2	27	30.8	28.6	28.8	26.2	28.2	26.8	27.1	94	82	87	88	33.5	36.5	34	34.7	25.9	27.4	26.2	26.5
1991	6	6	34.2	22	12.2	25.8	32	28.6	28.8	24.6	28	27	26.5	91	74	88	84	30.1	35.1	34.6	33.3	24.2	26.8	26.5	25.8
1991	6	7	33.4	21	12.4	25	31.6	27.6	28	24.2	26.6	25.4	25.4	94	68	84	82	29.7	31.5	31	30.7	23.9	24.9	24.6	24.5
1991	6	8	35.8	21.4	14.4	25.4	33.8	30.2	29.9	24.4	29.6	27	27	92	74	78	81	29.9	38.7	33.5	34	24	28.4	26	26.1
1991	6	9	36	21.2	14.8	26.2	33.6	29	29.5	25.4	29.2	27.2	27.3	94	72	87	84	31.9	37.6	34.9	34.8	25.1	27.9	26.6	26.6
1991	6	10	35.6	22.2	13.4	26	33.2	30	29.8	24.8	30	28	27.6	91	79	86	85	30.5	40.3	36.5	35.7	24.4	29.1	27.4	27
1991	6	11	35.4	22.4	13	26.4	32	30.2	29.7	25.2	31.2	28.2	28.2	91	94	86	90	31.2	44.9	36.9	37.7	24.8	31	27.6	27.8
1991	6	12	26.907	19.4131	7.49391	25.6	32.2	22.3492	21.1009	25.6	21.126	18.7746	1	0	55.1956	60.2867	54.8211	32.8	24.8106	22.8547	20.5711	25.6	19.7049	18.1336	16.469
1991	6	13	33.2	18.6739	14.5261	21.6033	31.2	21.0018	20.9915	20.7062	30	22.0398	21.5622	78.8856	92	68.9175	67.3086	25.2021	41.6	25.838	24.9471	20.3693	29.7	20.4553	19.8874
1991	6	14	30	24.2	5.8	21.6342	28.2	26.4	21.9986	20.0325	26.8	24.8	19.9478	75.9639	90	88	65.2861	24.4803	34.3	30.2	24.3936	19.7197	26.3	24.2	19.302
1991	6	15	32	24.8	7.2	24.8	30.2	21.9505	21.658	24.6	21.5196	22.1155	20.7283	98	62.1638	73.6265	69.2246	30.8	26.0719	27.3058	25.3232	24.5	20.4764	21.5002	20.0826
1991	6	16	30	24.4	5.6	21.6296	29.8	28.2	22.0873	20.7851	21.5724	26.2	20.6822	78.6272	57.1963	85	65.3216	25.4935	25.3259	32.7	24.7945	20.4658	20.1218	25.5	19.7916
1991	6	17	31.4	24	7.4	21.8955	30.2	28.8	22.0625	21.0052	21.8164	26.6	21.0671	79.0918	58.9493	84	66.2441	25.7487	26.0168	33.3	25.1316	20.6752	20.5068	25.9	19.9832
1991	6	18	32.4	19.2419	13.1581	21.1479	30.2	22.2529	21.6094	20.4008	20.5864	22.1876	19.5108	78.4166	57.2673	71.2548	63.4731	24.9717	24.6704	27.1476	23.6019	20.1151	19.4155	21.4314	18.7856
1991	6	19	32.2	24.4	7.8	25.6	30.2	22.5348	22.4557	25.6	21.5036	22.0845	1	0	57.9182	68.6768	65.7208	32.8	25.2571	26.6939	24.9718	25.6	20.0875	21.1702	19.9534
1991	6	20	32.4	23	9.4	23.6	32	22.4454	22.1157	23.4	21.6892	22.0467	19.8165	98	56.9214	68.6425	62.8734	28.6	25.5218	26.6527	23.8223	23.3	20.2456	21.1427	18.9933
1991	6	21	32.2	23.4	8.8	21.8783	30.2	28.6	21.7325	20.9743	22.7135	26.4	20.9022	78.9887	64.6209	84	68.2311	25.6593	27.4776	32.9	25.5361	20.634	21.5655	25.7	20.1997
1991	6	22	32.2	24.6	7.6	21.6722	30.2	28.8	20.9696	20.6574	22.6585	26.6	19.8484	77.3144	61.8023	84	63.6895	25.1387	27.017	33.3	23.9714	20.2706	21.3249	25.9	19.0926
1991	6	23	30.2	24.2	6	25.6	30	28.4	28.1	20.9949	20.988	26.2	19.3484	77.7856	56.5089	84	61.4929	25.594	25.0921	32.5	23.4388	20.5996	19.7712	25.5	18.6129
1991	6	24	32.4	24	8.4	21.5657	32	22.0742	21.7751	20.6077	21.4555	20.0668	18.6846	77.8466	58.8119	64.0709	59.68	25.0607	25.3568	24.2328	22.3037	20.2423	20.1459	19.2831	17.8756
1991	6	25	34.2	24.2	10	24.4	32.4	22.3354	22.2151	20.6924	21.4761	21.758	20.7715	76.1701	57.9182	68.2987	66.4082	25.2571	25.2365	26.0202	24.7931	20.3831	20.0668	20.7887	19.84
1991	6	26	32.2	24.2	8	21.8336	30.2	28.8	22.3801	20.8368	21.6067	26.4	20.933	78.2325	57.4713	83	66.477	25.3637	25.3843	32.8	25.1575	20.4518	20.1975	25.6	20.0531
1991	6	27	30.4	24.2	6.2	24.6	30	28.4	27.9	24.4	28.6	26.2	26.4	98	90	84	91	30.4	38.2	32.5	33.7	24.3	28.2	25.5	26
1991	6	28	32.4	19.826	12.574	24	30.4	30	28.6	24	21.7305	28.2	1	0	57.2995	87	63.9334	29.8	25.6593	37	24.1572	24	20.3006	27.7	19.2419
1991	6	29	30.4	24.2	6.2	24.6	30.2	28.6	28	24.4	28.6	26.2	26.4	98	89	83	90	30.4	38.1	32.4	33.6	24.3	28.1	25.4	25.9
1991	6	30	32	24.6	7.4	25.6	30.2	28.8	28.4	25.6	21.4522	20.8064	1	0	57.6221	65.9958	63.583	32.8	25.4261	25.1565	23.8827	25.6	20.1145	20.001	19.011
1991	7	1	30.2	24	6.2	24.4	30.2	28.6	28	20.6	28.8	26.4	25.3	71	90	84	82	21.7	38.6	32.9	31.1	18.8	28.4	25.7	24.3
1991	7	2	32.4	24.2	8.2	24.4	30.2	28.6	28	22.4	20.6443	28.4	19.8915	84	52.1779	99	62.146	25.7	23.8307	38.5	23.6004	21.6	19.0735	28.3	18.9566
1991	7	3	37.2	23.4	13.8	25.2	36	26.6	28.6	19.7491	29.8	24.6	19.4888	74.2275	64	85	57.6496	24.0246	37.8	29.6	22.1076	19.3871	28	23.9	17.6794
1991	7	4	33.4	20.8	12.6	24.8	30	28.6	28	23	26	24	24.3	86	73	68	76	26.9	30.9	26.8	28.2	22.3	24.6	22.2	23
1991	7	5	32.4	21	11.4	23.6	30	28.6	27.7	20.6	26.4	24.2	23.7	76	75	70	74	22.3	32	27.3	27.2	19.2	25.2	22.5	22.3
1991	7	6	34.8	22.4	12.4	26.2	31	28.4	28.5	24.2	26.8	24.4	25.1	85	72	72	76	28.9	32.4	27.9	29.7	23.5	25.4	22.9	23.9
1991	7	7	31.6	24.2	7.4	24.8	30.6	28.6	28.1	24	26.2	25.4	25.2	94	71	77	81	29.3	31.1	30.3	30.2	23.7	24.7	24.3	24.2
1991	7	8	34.2	21.8	12.4	25	31.8	27.6	28	24.6	26.8	25.8	25.7	97	68	87	84	30.6	31.9	32	31.5	24.5	25.1	25.2	24.9
1991	7	9	31.2	21.8	9.4	24.6	30	28.8	28	24	26.4	25.6	25.3	95	75	78	83	29.4	32	30.7	30.7	23.8	25.2	24.5	24.5
1991	7	10	35.4	24.4	11	24.6	34.8	30.2	30	24	27.4	26	25.8	95	57	72	75	29.4	31.6	30.8	30.6	23.8	25	24.5	24.4
1991	7	11	25.5252	22.6	2.92524	27.6	37	32.4	32.4	25.6	28	26.4	26.7	85	51	63	66	31.5	31.8	30.4	31.2	24.9	25.1	24.3	24.8
1991	7	12	37.4	24.2	13.2	26.6	34	29.3	29.8	20.4	28.4	25.8	24.9	57	66	76	66	19.8	35	30.9	28.6	17.4	26.7	24.6	22.9
1991	7	13	36.4	21.8	14.6	25	33.4	28.2	28.7	24	27.4	26.2	25.9	92	63	85	80	29.2	32.5	32.7	31.4	23.6	25.4	25.5	24.9
1991	7	14	37.6	24	13.6	24.6	36.4	29.6	30.1	24	26.2	25.4	25.2	95	45	72	71	29.4	27.2	29.6	28.8	23.8	22.5	23.9	23.4
1991	7	15	34.4	22	12.4	25.2	33	32	30.5	24	26.4	24.8	25.1	91	60	56	69	29	30	26.5	28.5	23.5	24.1	22.1	23.2
1991	7	16	34.6	24.6	10	26.2	34.4	29	29.7	20.4	27.2	25	24.2	59	58	72	63	20.1	31.3	29	26.8	17.6	24.8	23.5	22
1991	7	17	34.6	22.2	12.4	24.4	32.4	27	27.7	23.8	28.2	25.8	25.9	95	73	91	86	29.1	35.4	32.4	32.3	23.6	26.9	25.4	25.3
1991	7	18	34.6	24.4	10.2	24.6	34.6	30.8	30.2	23.2	28.2	26.4	25.9	89	62	71	74	27.5	34	31.5	31	22.7	26.2	24.9	24.6
1991	7	19	37.2	24.2	13	26.2	35	32	31.3	24.2	27.8	25.6	25.9	85	58	60	68	28.9	32.6	28.6	30	23.5	25.5	23.3	24.1
1991	7	20	37.6	22	15.6	25	34.8	30.2	30	24.2	27.4	26	25.9	94	57	72	74	29.7	31.6	30.8	30.7	23.9	25	24.5	24.5
1991	7	21	37.2	18.1411	19.0589	25.6	33.4	28.8	29.1	25.4	26.4	24.2	25.3	98	58	69	75	32.3	29.8	27.1	29.7	25.3	24	22.4	23.9
1991	7	22	25.5933	21.8	3.79334	25	36.6	32.4	31.6	24.2	25.8	24	24.7	94	42	50	62	29.7	26	24.2	26.6	23.9	21.8	20.6	22.1
1991	7	23	37.4	24.4	13	26.2	37.2	20.3418	20.1394	24.6	29	19.3519	17.1021	88	55	61.4929	53.5417	29.9	34.6	23.4663	20.4587	24	26.5	18.6266	16.3499
1991	7	24	37.8	24.8	13	25.6	36.4	31.6	31.3	24.8	28.6	26.4	26.6	94	56	67	72	30.8	33.9	30.9	31.9	24.5	26.2	24.6	25.1
1991	7	25	38.2	22.6	15.6	25	35	30	30	24	26.2	26	25.4	92	50	73	72	29.2	28.2	30.9	29.4	23.6	23	24.6	23.8
1991	7	26	39	21.8	17.2	25.2	35.2	30.2	30.2	24.4	29	23.8	25.7	94	63	59	72	30	35.9	25.2	30.4	24.1	27.1	21.2	24.2
1991	7	27	38	22.2	15.8	25.4	36.2	30	30.4	24.2	26	21	23.7	91	45	45	60	29.4	26.8	18.9	25	23.8	22.2	16.6	20.9
1991	7	28	37.4	24.6	12.8	25.8	34.6	32.2	31.2	25	28	26.8	26.6	94	61	66	73	31.1	33.4	31.6	32.1	24.7	25.9	25	25.2
1991	7	29	24.4116	21	3.41156	24.8	30	24	25.7	24	26.2	23.2	24.5	94	74	94	87	29.3	31.5	27.9	29.6	23.7	24.9	22.9	23.8
1991	7	30	30	22.4	7.6	24.2	28.6	26.2	26.3	20.2	26.4	24.2	23.6	70	84	85	80	21	32.9	28.9	27.6	18.3	25.7	23.5	22.5
1991	7	31	28.8	20.2	8.6	22.2	26.4	24.8	24.5	20	26	23.2	23.1	82	97	87	89	21.9	33.3	27.4	27.5	19	25.9	22.6	22.5
1991	8	1	32.6	20	12.6	24	30.2	27.6	27.4	23.2	25.2	24.2	24.2	94	67	76	79	27.9	28.7	27.9	28.2	22.9	23.4	22.9	23.1
1991	8	2	24.7009	20.6	4.10094	23.4	31.2	20.6237	18.8808	22.8	26.2	20.4931	18.6317	95	68	64.4834	58.3089	27.3	30.7	25.0268	22.3346	22.6	24.5	19.7369	17.8186
1991	8	3	30.2	22.4	7.8	24.4	30	28.1	27.6	24	28.6	26.2	26.3	97	90	86	91	29.6	38.2	32.7	33.5	23.9	28.2	25.6	25.9
1991	8	4	33	20.6	12.4	24.2	29.6	27.6	27.3	23.6	25.2	24.4	24.4	95	70	77	81	28.7	29.1	28.4	28.8	23.4	23.6	23.2	23.4
1991	8	5	34.8	21	13.8	24.4	33.2	20.5155	18.5295	23.6	20.0359	20.0755	17.3953	94	48.8094	61.2412	56.4846	28.6	23.2291	24.1346	21.936	23.3	18.4651	19.1707	17.4898
1991	8	6	31.8	20.2	11.6	24	29.6	26.5	26.6	23	24.8	24.2	24	92	68	83	81	27.4	28.1	28.7	28.1	22.6	23	23.3	23
1991	8	7	32.6	21.8	10.8	24	30.2	27.2	27.2	23	26.6	25.8	25.1	92	76	90	86	27.4	32.4	32.3	30.7	22.6	25.4	25.3	24.4
1991	8	8	27.4581	22	5.45806	25.2	34	30.2	29.9	24.6	25.2	23.4	24.4	95	49	57	67	30.5	26.2	24.3	27	24.4	21.9	20.6	22.3
1991	8	9	35.6	22.4	13.2	20.0187	32.4	20.1218	20.4106	19.1319	19.8056	20.0325	19.1113	68.8143	49.5656	64.724	60.0149	23.2773	22.9404	24.2328	22.741	18.795	18.331	19.3003	18.2279
1991	8	10	32.6	20.2	12.4	24	30	26.8	26.9	23.4	25.8	24.8	24.7	95	72	85	84	28.4	30.4	30	29.6	23.2	24.3	24.1	23.9
1991	8	11	35.2	21.2	14	25	33.6	27.8	28.5	24.2	25.6	25	24.9	94	53	80	75	29.7	27.5	29.8	29	23.9	22.7	24	23.5
1991	8	12	36	21.8	14.2	25.4	32.8	27.6	28.4	24	26.6	25.8	25.5	89	62	87	79	28.9	30.7	32	30.5	23.5	24.5	25.2	24.4
1991	8	13	35.2	24.2	11	20.0875	23.4938	30.8	20.8196	19.2763	20.005	20.2731	19.2866	72.7328	48.8437	62.7304	59.2587	23.5832	23.2051	24.3978	23.0263	18.9703	18.4823	19.3897	18.386
1991	8	14	36.2	22	14.2	25.6	34.8	28.2	29.2	24.8	26.8	26	25.9	94	54	84	77	30.8	29.9	32.1	30.9	24.5	24	25.3	24.6
1991	8	15	36.6	17.2953	19.3047	24	34.4	28.2	28.7	18.3482	28	26.2	19.3072	69.2268	62	85	61.1492	22.3973	33.5	32.7	23.2738	18.0354	26	25.5	18.5132
1991	8	16	37.2	20.8	16.4	24	35	29.6	29.5	23.2	27.2	25.8	25.4	94	55	74	74	27.9	30.9	30.7	29.8	22.9	24.6	24.5	24
1991	8	17	36.6	21.2	15.4	25	33	27.8	28.4	23.8	26.8	25.4	25.3	91	62	83	78	28.7	31.1	30.8	30.2	23.3	24.7	24.6	24.2
1991	8	18	36.4	21	15.4	24.8	34	29.2	29.3	23.6	27.2	25.6	25.5	91	59	75	75	28.3	31.5	30.4	30.1	23.1	24.9	24.3	24.1
1991	8	19	35.2	22	13.2	23.6	33.8	29	28.9	23	27	26	25.3	95	59	79	78	27.7	31.1	31.6	30.1	22.8	24.7	25	24.1
1991	8	20	34.8	21.2	13.6	24.4	33	31.4	30	23.6	27.4	26.8	25.9	94	65	70	76	28.6	32.8	32.2	31.2	23.3	25.6	25.3	24.7
1991	8	21	34.8	24.2	10.6	24.6	33.4	20.6237	19.7678	18.5132	19.9293	20.1631	19.2419	68.3331	49.7031	62.5241	59.0525	22.6173	23.157	24.1847	22.9507	18.1591	18.4376	19.2556	18.3207
1991	8	22	35	21.2	13.8	24	33	28.2	28.4	23.4	27.2	26	25.5	95	64	84	81	28.4	32.2	32.1	30.9	23.2	25.3	25.3	24.6
1991	8	23	34	21.6	12.4	24.6	32	29.6	29	23.6	26.4	25.2	25.1	92	65	70	76	28.5	30.7	29.1	29.4	23.2	24.5	23.6	23.8
1991	8	24	36	22	14	25.4	32.8	28.8	28.9	24.2	26	25.4	25.2	91	59	76	75	29.4	29.1	30.2	29.5	23.8	23.6	24.2	23.8
1991	8	25	34.6	22.4	12.2	23.8	21.923	19.7987	19.7334	23.6	19.0838	19.5237	18.3482	98	49.2906	60.2211	57.4713	29	22.4729	23.676	22.0055	23.5	17.7639	18.7057	17.5301
1991	8	26	37.6	23.4	14.2	23.6	35.2	28.2	28.8	23.4	25.6	24.8	24.6	98	47	76	74	28.6	26.4	29	28	23.3	22	23.6	23
1991	8	27	34.6	20.8	13.8	26	32.8	30.4	29.9	24.6	26.2	25.6	25.5	89	60	68	72	30	29.6	29.6	29.7	24.1	23.9	23.9	24
1991	8	28	37.8	17.0356	20.7644	26.2	34.2	20.2043	20.3796	19.235	20.0772	20.4793	19.3347	74.0046	52.5216	67.1301	62.421	23.645	23.8513	25.3087	23.4972	18.9978	18.8225	19.8812	18.6507
1991	8	29	36.4	20.2	16.2	25	34.8	20.0613	19.0856	23.6	19.9706	19.2594	17.2157	89	52.3154	61.7025	55.2448	28.2	23.6004	23.6024	20.8916	23.1	18.6988	18.6207	16.5876
1991	8	30	36	24.2	11.8	19.5858	33.4	27.8	19.8874	17.8401	27	25.6	17.943	67.7344	61	84	57.7995	21.5728	31.4	31.3	21.5835	17.5031	24.9	24.8	17.2441
1991	8	31	35.6	22.6	13	23.4	33	28	28.1	17.4408	26.2	25	18.2795	66.0989	59	79	58.1588	21.2218	29.5	29.7	21.9436	17.1486	23.8	23.9	17.5267
1991	9	1	35.2	20.2	15	24.6	32.6	29.4	29	23.6	25.2	24.8	24.5	92	55	69	72	28.5	27.1	28.2	27.9	23.2	22.4	23.1	22.9
1991	9	2	34.2	21.2	13	25	31.8	28.6	28.5	24.2	25.6	25	24.9	94	61	75	77	29.7	28.7	29.3	29.2	23.9	23.4	23.7	23.7
1991	9	3	33.6	22	11.6	24.4	32.6	27.6	28	23.4	26.2	25.6	25.1	92	61	85	79	28.1	29.7	31.5	29.8	23	24	24.9	24
1991	9	4	36.4	24.2	12.2	25.6	34.2	32.4	31.2	24.8	27.6	28.6	27	94	61	75	77	30.8	32.5	36.6	33.3	24.5	25.5	27.5	25.8
1991	9	5	34.2	23.6	10.6	24	32.4	29	28.6	24	26.8	25.4	18.0743	0	65	75	80	29.8	31.5	30	30.5	24	24.9	24.1	24.3
1991	9	6	33.2	24	9.2	25.6	30.2	28.6	28.3	24.4	27.6	26.4	26.1	91	82	84	86	29.7	35.2	32.9	32.6	24	26.8	25.7	25.5
1991	9	7	34.2	24.2	10	25.2	32.4	28	28.4	24.6	28.4	26.4	26.5	95	74	88	86	30.5	36	33.3	33.3	24.4	27.2	25.9	25.8
1991	9	8	35.4	22.4	13	24.6	33.6	29	29	23.8	26.8	25.4	25.3	94	59	75	76	28.9	30.7	30	29.9	23.5	24.5	24.1	24
1991	9	9	34.4	21.8	12.6	25	32.4	29.2	29	24	27	26.4	25.8	92	66	80	79	29.2	32.1	32.5	31.2	23.6	25.2	25.5	24.8
1991	9	10	35.2	22.4	12.8	24.2	34.2	29.2	29.2	24	26.4	25.6	25.3	98	54	75	76	29.7	29.2	30.4	29.8	23.9	23.7	24.3	24
1991	9	11	36.2	24.2	12	25.6	33.2	31.4	30.4	24.6	27.8	26	26.1	92	66	65	75	30.3	33.8	30	31.3	24.2	26.1	24.1	24.8
1991	9	12	37.4	22.2	15.2	25.4	33.2	31	30.1	24.6	28.2	20.0045	19.7952	94	69	64.1507	62.9798	30.4	34.9	24.3475	23.7833	24.3	26.6	19.2772	18.9791
1991	9	13	37.4	24.6	12.8	24.6	34.8	32.6	31.1	20.8	28	26.6	25.1	71	60	63	65	22	33.3	30.8	28.7	19.1	25.8	24.6	23.1
1991	9	14	38	24	14	25.8	34.2	29.2	29.6	24.2	27.8	25.4	25.8	88	62	74	74	29.1	33.1	29.9	30.7	23.6	25.7	24	24.5
1991	9	15	36.8	21.8	15	25.6	32.4	29.8	29.4	24.8	27.6	25.7	26	94	69	72	78	30.8	33.7	30.3	31.6	24.5	26.1	24.3	24.9
1991	9	16	31.2	23.6	7.6	23.8	30	26	26.5	22.4	24	23	23.1	89	61	78	76	26.1	25.8	26.1	26	21.8	21.6	21.8	21.8
1991	9	17	31.2	20	11.2	23.6	29	26.6	26.5	22.8	25	24.2	24	93	72	82	83	27.2	29	28.6	28.3	22.5	23.5	23.3	23.1
1991	9	18	38.6	21.2	17.4	24	28.6	26.4	26.4	23.4	26.4	24.2	24.7	95	84	84	88	28.4	32.9	28.7	30	23.2	25.7	23.4	24.1
1991	9	19	32	24	8	25.6	31	27	27.6	24.2	26.6	24	24.9	89	71	78	79	29.3	31.9	27.8	29.7	23.7	25.1	22.9	23.9
1991	9	20	28.6	22.4	6.2	23.6	28.4	26.4	26.2	22.8	25.8	24.2	24.3	93	81	84	86	27.2	31.5	28.7	29.1	22.5	24.9	23.4	23.6
1991	9	21	30.8	19.8	11	24	29.2	26.8	26.7	23	25.6	25.2	24.6	92	75	88	85	27.4	30.4	31	29.6	22.6	24.3	24.6	23.9
1991	9	22	31	21.6	9.4	24.6	28.8	28	27.4	24	25	24.6	24.5	95	74	76	82	29.4	29.1	28.7	29.1	23.8	23.6	23.3	23.6
1991	9	23	30	22.4	7.6	23.2	26.4	24	24.4	22.6	24.2	22	22.9	95	84	84	88	27	28.7	25.1	26.9	22.4	23.4	21.2	22.3
1991	9	24	30.2	21.6	8.6	24	28.2	26.4	26.3	23.2	26.4	24.2	24.6	94	87	84	88	27.9	33.2	28.7	29.9	22.9	25.8	23.4	24
1991	9	25	33	24	9	24.2	30.6	27.2	27.3	24.2	25.4	25	17.0808	0	66	84	83	30.2	29	30.2	29.8	24.2	23.5	24.2	24
1991	9	26	34.2	22.8	11.4	24.8	29	28.2	27.5	24.2	25.4	24.2	24.6	95	75	72	81	29.8	30	27.5	29.1	24	24.1	22.7	23.6
1991	9	27	36.4	24.2	12.2	25.6	33.8	29.6	29.6	24.8	26	25.4	25.4	94	54	72	73	30.8	28.4	29.6	29.6	24.5	23.2	23.9	23.9
1991	9	28	33.2	22.6	10.6	25.2	30	27.2	27.4	24.6	25.2	24.6	24.8	95	68	81	81	30.5	28.9	29.2	29.5	24.4	23.5	23.6	23.8
1991	9	29	31.8	20.2	11.6	24.4	29.8	28.6	27.9	23.6	27	25.8	25.5	94	81	80	85	28.6	33.8	31.3	31.2	23.3	26.1	24.8	24.7
1991	9	30	33	21	12	24.6	29.4	27.2	27.1	23.4	26.6	25.4	25.1	90	80	87	86	28	32.9	31.2	30.7	22.9	25.7	24.8	24.5
1991	10	1	32.4	24.2	8.2	26.4	30.2	28.8	28.5	24.6	28.6	26.4	26.5	86	89	83	86	29.7	38.1	32.8	33.5	23.9	28.1	25.6	25.9
1991	10	2	30.4	20.8	9.6	24	28.2	26.6	26.4	23.2	26.8	24.4	24.8	94	90	84	89	27.9	34.3	29.1	30.4	22.9	26.3	23.6	24.3
1991	10	3	32.8	24	8.8	24.6	31	27.8	27.8	24.4	25.4	25	24.9	98	64	80	81	30.4	28.7	29.8	29.6	24.3	23.4	24	23.9
1991	10	4	33.2	21.6	11.6	25.6	30.8	28	28.1	24.6	25.2	25	24.9	92	64	79	78	30.3	28.3	29.7	29.4	24.2	23.1	23.9	23.8
1991	10	5	32.4	22.4	10	26.4	30.2	28.6	28.5	24.6	17.6911	28.2	16.6649	86	48.8582	97	54.2433	29.7	21.0867	38	20.1224	23.9	16.7012	28.1	16.0386
1991	10	6	28.2	21	7.2	24.2	26.8	25.6	25.5	23	26.2	24.4	24.5	90	95	91	92	27.3	33.6	29.7	30.2	22.5	26	24	24.2
1991	10	7	32.6	23.8	8.8	24.2	31	27.8	27.7	24	26	24.6	24.9	98	67	77	81	29.7	30.3	28.8	29.6	23.9	24.3	23.4	23.9
1991	10	8	30.4	20.2	10.2	24	28.4	28.4	27.3	23.2	25	26.8	25	94	76	88	86	27.9	29.4	34.2	30.5	22.9	23.8	26.3	24.3
1991	10	9	31	22.4	8.6	25.6	28.2	26.8	26.9	24.2	28	24.6	25.6	89	98	84	90	29.3	37.6	29.5	32.1	23.7	27.9	23.8	25.1
1991	10	10	32.4	22	10.4	25	30.2	28.6	28.1	24.2	28.6	26.4	26.4	94	89	84	89	29.7	38.1	32.9	33.5	23.9	28.1	25.7	25.9
1991	10	11	31.6	24	7.6	24.4	29.2	27.4	27.1	24.2	25.6	24.6	24.8	98	75	80	84	30	30.4	29.1	29.8	24.1	24.3	23.6	24
1991	10	12	21.6205	21.8	-0.179511	25.6	31.2	18.5356	18.4824	23.6	27	17.6245	17.456	85	72	58.6751	59.0048	27.8	32.8	21.4886	21.1846	22.8	25.6	17.0898	16.925
1991	10	13	33.2	22.2	11	25.6	30.2	18.6988	17.684	24.6	28.6	17.7417	16.6722	92	89	58.0158	55.452	30.3	38.1	21.6314	20.2836	24.2	28.1	17.1703	16.1521
1991	10	14	30	22	8	24	28.6	26.8	26.5	23.4	28	26.2	25.9	95	96	95	95	28.4	37.4	33.6	33.1	23.2	27.8	26	25.7
1991	10	15	31.2	22.4	8.8	24.6	30.4	26.8	27.1	23.6	25.4	25	24.7	92	67	87	82	28.5	29.1	30.5	29.3	23.2	23.6	24.4	23.7
1991	10	16	30.6	21	9.6	22.6	28.4	18.493	18.5498	22	24.6	17.5952	16.5147	95	73	58.2722	54.3166	26	28.4	21.3677	19.8514	21.8	23.2	17.0312	15.9177
1991	10	17	31.4	21.2	10.2	18.5498	30.2	18.7556	17.8118	17.8614	30	16.9726	16.7272	69.0827	99	52.5219	51.4964	21.736	42.3	19.7269	19.1482	17.6024	29.9	15.5551	15.2475
1991	10	18	31.2	21.8	9.4	24.6	30.2	28.4	27.9	24	28.6	26.2	26.3	95	89	84	89	29.4	38.1	32.5	33.3	23.8	28.1	25.5	25.8
1991	10	19	31.2	23.8	7.4	24.2	30.6	28.8	28.1	24.2	25	24.8	17.2289	0	64	72	79	30.2	27.9	28.6	28.9	24.2	22.9	23.3	23.5
1991	10	20	32.4	21.6	10.8	26.2	30.4	28.6	28.5	24.6	25.4	24.2	24.7	88	67	70	75	29.9	29.1	27.3	28.7	24	23.6	22.5	23.4
1991	10	21	34.6	22.4	12.2	24.6	32.4	30	29.3	24	18.6278	28.6	17.0383	95	51.058	90	54.1449	29.4	21.2322	38.2	19.6391	23.8	16.7722	28.2	15.6332
1991	10	22	34.6	22.6	12	24	32.1	30.6	29.3	23.6	18.3937	28.6	15.7969	97	49.4819	86	49.3721	28.8	20.9575	37.8	18.0713	23.4	16.5257	28	14.3648
1991	10	23	34.4	22.4	12	24.2	31	29	28.3	23.6	25.4	25	24.7	95	64	72	77	28.7	28.7	29	28.8	23.4	23.4	23.5	23.4
1991	10	24	34.4	21	13.4	25.2	33.4	17.5776	16.2181	24	17.2802	15.8372	14.8189	91	43.988	49.1523	48.3099	29	19.2287	18.2069	17.9029	23.5	15.2804	14.4417	14.2769
1991	10	25	31.8	22.4	9.4	24.6	30	27.6	27.5	24	26.4	25.2	25.2	95	75	82	84	29.4	32	30.4	30.6	23.8	25.2	24.3	24.4
1991	10	26	32.4	20.8	11.6	23.6	30.2	28.8	27.9	23	28.6	26.4	26	95	89	83	89	27.7	38.1	32.8	32.8	22.8	28.1	25.6	25.5
1991	10	27	30	22.4	7.6	24.6	26.6	24.8	25.2	24	24	23.2	23.7	95	81	87	88	29.4	28.1	27.4	28.3	23.8	23	22.6	23.1
1991	10	28	32	22	10	25.2	31	28.6	28.4	24.8	27.6	25.6	26	97	77	79	84	31	34.7	30.8	32.2	24.7	26.5	24.5	25.2
1991	10	29	24.0541	23	1.05408	24.8	30	24	25.7	24.6	19.7207	23.6	15.7859	98	54.4997	97	53.2178	30.8	22.7721	28.8	19.3166	24.5	17.8934	23.4	15.3354
1991	10	30	30.4	22.4	8	24.6	30	28.4	27.9	24.2	28.6	26.2	26.3	97	90	84	90	29.9	38.2	32.5	33.5	24.1	28.2	25.5	25.9
1991	10	31	32.6	23.2	9.4	23.2	30.4	27.2	27	23	25.2	24.8	24.3	98	66	82	82	27.9	28.6	29.7	28.7	22.9	23.3	23.9	23.4
1991	11	1	33.2	20.8	12.4	25.4	31.4	28.6	28.5	24.4	27.6	25.2	25.7	92	75	76	81	29.9	34.4	29.8	31.4	24	26.4	24	24.8
1991	11	2	34	21.8	12.2	25.6	32	29.2	29	24.8	27.4	26	26.1	94	70	78	81	30.8	33.4	31.5	31.9	24.5	25.9	24.9	25.1
1991	11	3	31.6	22.2	9.4	25	29.6	27.6	27.5	24	26.8	25.6	25.5	92	80	85	86	29.2	33.4	31.5	31.3	23.6	25.9	24.9	24.8
1991	11	4	33.2	22.6	10.6	25.4	31.2	28.6	28.5	24.2	25.8	25	25	91	65	75	77	29.4	29.6	29.3	29.4	23.8	23.9	23.7	23.8
1991	11	5	24.9873	21	3.9873	24.6	30.6	28.6	28.1	23.4	25.8	22.4	23.9	90	68	59	73	28	30	23	27	22.9	24.1	19.7	22.3
1991	11	6	33.4	22.2	11.2	24.2	30	28.6	27.9	22.6	28.2	25.6	25.5	87	87	79	84	26.3	37	30.8	31.4	22	27.7	24.5	24.7
1991	11	7	33.2	22.2	11	23.8	31	29.2	28.3	23.2	26.8	25.6	25.2	95	72	75	81	28	32.4	30.4	30.3	23	25.4	24.3	24.2
1991	11	8	30.8	20	10.8	23.2	29.6	28.6	27.5	22.4	26	24.2	24.2	93	75	70	79	26.5	31.2	27.3	28.3	22.1	24.8	22.5	23.1
1991	11	9	32	22.4	9.6	22.6	30	27.4	26.9	22.2	27.4	25.8	25.1	97	82	88	89	26.5	34.8	32.1	31.1	22	26.6	25.3	24.6
1991	11	10	31	21.6	9.4	24.6	28.8	27.6	27.1	23.6	26	25	24.9	92	80	81	84	28.5	31.7	29.9	30	23.2	25	24.1	24.1
1991	11	11	25.0139	22.2	2.81394	25	31.2	28.4	28.3	24.4	18.4669	27	16.7601	95	49.4453	90	55.5619	30.1	21.1186	34.7	20.4484	24.2	16.588	26.6	16.2364
1991	11	12	32.4	23.4	9	23.4	30.2	28.8	27.8	22.6	25.8	25	24.5	93	71	74	79	26.9	30.3	29.1	28.8	22.3	24.3	23.6	23.4
1991	11	13	32.4	21	11.4	25	31.4	30	29.1	23.6	26	24.2	24.6	89	65	62	72	28.2	30	26.3	28.2	23.1	24.1	21.9	23
1991	11	14	34.2	24.2	10	26.4	32.4	30	29.7	24.4	20.3202	18.7306	18.5512	85	53.6573	61.8982	58.199	29.2	23.1441	22.9536	21.3384	23.7	18.2765	18.1812	17.0092
1991	11	15	33.4	22.4	11	23.6	30.2	28.6	27.8	23	19.1482	26.2	17.5842	95	51.7894	83	58.8216	27.7	21.6827	32.4	21.2432	22.8	17.174	25.4	16.9396
1991	11	16	32.6	23.4	9.2	23.8	30.6	28.2	27.7	23.8	25.4	24.6	16.1741	0	66	75	80	29.5	29	28.5	29	23.8	23.5	23.3	23.5
1991	11	17	32.6	20.8	11.8	24	31	27.6	27.5	23.4	26	25	24.8	95	67	81	81	28.4	30.3	29.9	29.5	23.2	24.3	24.1	23.8
1991	11	18	31.8	23	8.8	26.4	31.4	21.6934	20.2836	25.8	19.5858	16.8187	16.6063	95	53.7546	54.4631	55.159	32.8	22.5095	20.4777	20.1554	25.6	17.7337	16.2584	16.0752
1991	11	19	34	23	11	24.2	32.4	30.2	29.3	23.4	20.7	28	19.5217	94	54.4997	85	58.3821	28.2	23.7017	36.3	21.5069	23.1	18.6633	27.3	17.0824
1991	11	20	33.4	24.2	9.2	19.9927	31.2	28.6	21.1798	19.2214	26.8	26.2	18.1855	73.3468	71	83	58.8287	23.4861	32.3	32.4	21.9738	18.9341	25.3	25.4	17.5238
1991	11	21	34.2	22.8	11.4	25.2	32.4	30.6	29.7	24.2	20.5155	28.8	18.5109	92	55.6351	87	61.6052	29.5	23.4888	38.4	22.4885	23.8	18.5356	28.3	17.9175
1991	11	22	32.4	24	8.4	25.8	30	27.6	27.8	25.6	25.6	25	25.4	98	70	81	83	32.7	29.9	29.9	30.8	25.5	24	24.1	24.5
1991	11	23	34.6	22.6	12	24.4	32	30	29.1	23.8	20.159	18.1477	17.6013	95	51.2766	58.8665	53.5064	29.1	22.6496	21.9776	19.8141	23.6	17.9944	17.452	15.8841
1991	11	24	32.6	24.2	8.4	24.6	30.4	28	27.8	22.4	26.4	25.6	24.8	83	73	83	80	25.6	31.7	31.2	29.5	21.5	25	24.8	23.8
1991	11	25	33.2	22.4	10.8	24.8	30.2	28.2	27.9	24.2	26.6	26	25.6	95	76	84	85	29.8	32.4	32.1	31.4	24	25.4	25.3	24.9
1991	11	26	30	23.8	6.2	25.2	28.2	27	26.9	25	25.4	25.2	25.2	98	80	87	88	31.5	30.6	30.8	31	24.9	24.4	24.6	24.6
1991	11	27	33.6	22.6	11	25	31.2	30	29	24.6	20.0492	18.5512	17.9927	97	52.1557	60.5064	58.9799	30.6	22.5837	22.4885	21.6071	24.5	17.9541	17.9285	17.3197
1991	11	28	33.6	23.6	10	26.2	31	28.2	28.4	25.4	26.6	26.2	26.1	94	71	85	83	31.9	31.9	32.7	32.1	25.1	25.1	25.5	25.3
1991	11	29	34	21.6	12.4	25.4	30.8	29	28.5	25	26.4	25.8	25.7	97	71	78	82	31.4	31.5	31.1	31.3	24.9	24.9	24.7	24.8
1991	11	30	34.4	22.6	11.8	25.2	31	29	28.5	24.2	26.8	26	25.7	92	72	79	81	29.5	32.4	31.6	31.2	23.8	25.4	25	24.7
1991	12	1	33.2	21.8	11.4	25.4	31.2	30	29.1	24.6	20.8987	28.6	19.1628	94	53.7934	90	59.1212	30.4	23.7757	38.2	22.0295	24.3	18.7641	28.2	17.5611
1991	12	2	34.2	22.4	11.8	24.6	30	28.6	28	24	26	25.4	25.1	95	73	77	82	29.4	30.9	30.3	30.2	23.8	24.6	24.3	24.2
1991	12	3	34.2	21	13.2	24.6	32.6	30	29.3	23.2	27	26	25.4	89	65	73	76	27.5	31.9	30.9	30.1	22.7	25.1	24.6	24.1
1991	12	4	32.6	23.8	8.8	26.2	31.8	29.4	29.2	24.8	26.2	25.6	25.5	89	64	74	76	30.4	30.3	30.3	30.3	24.3	24.3	24.3	24.3
1991	12	5	33.4	21.2	12.2	22.8	32.4	22.0467	21.1186	22	20.8505	19.3313	19.0357	93	54.3434	63.1772	59.1556	25.9	23.7344	23.6107	21.8233	21.7	18.771	18.7057	17.4648
1991	12	6	34.2	23.2	11	23.4	33	28.8	28.5	23.2	26.6	26	25.3	98	61	80	80	28.3	30.6	31.7	30.2	23.1	24.4	25	24.2
1991	12	7	35.4	22.8	12.6	24.6	34	30	29.6	23.6	25	24	24.2	92	48	61	67	28.5	25.7	25.8	26.7	23.2	21.5	21.6	22.1
1991	12	8	34	22.8	11.2	25.2	32	29	28.8	24	26.4	26	25.5	91	65	79	78	29	30.7	31.6	30.4	23.5	24.5	25	24.3
1991	12	9	33.6	21	12.6	24	32.4	22.4454	21.4933	22	20.8712	20.2525	20.005	84	51.4905	63.2459	59.6368	25.1	23.4354	24.4769	22.7857	21.2	18.5819	19.4309	18.2416
1991	12	10	35	21.8	13.2	22.6	32.6	27.8	27.7	22.6	24.4	24	18.3277	0	51	73	75	27.4	25.1	27.3	26.6	22.6	21.2	22.5	22.1
1991	12	11	36.6	21	15.6	25.2	34	29	29.3	24	25	24	24.3	91	48	66	68	29	25.7	26.5	27.1	23.5	21.5	22	22.4
1991	12	12	35	22.4	12.6	24.6	34.4	28.6	29.1	24	27	25	25.3	95	57	75	76	29.4	30.7	29.3	29.8	23.8	24.5	23.7	24
1991	12	13	35.4	20.8	14.6	22.6	32.8	27.8	27.8	21.4	26.4	25	24.3	90	61	80	77	24.7	30.2	29.8	28.2	20.9	24.2	24	23
1991	12	14	35.6	21	14.6	24.6	33.4	28.6	28.8	23.4	24.6	24.2	24.1	90	49	70	70	28	25.1	27.3	26.8	22.9	21.1	22.5	22.2
1991	12	15	34.6	18	16.6	24	33.2	30.4	29.5	21	24	23.2	22.7	77	47	54	59	22.9	23.7	23.6	23.4	19.6	20.2	20.2	20
1991	12	16	35.2	19.4	15.8	23.4	32.2	28	27.9	23.2	26.6	25.2	25	98	65	80	81	28.3	31.1	30.2	29.9	23.1	24.7	24.2	24
1991	12	17	33.6	20.6	13	24	31.6	27.4	27.6	23	24.6	24	23.9	92	57	76	75	27.4	26.3	27.6	27.1	22.6	21.9	22.7	22.4
1991	12	18	32.8	21.4	11.4	24.2	32	28.2	28.2	23.2	25	24.6	24.3	92	57	75	74	27.8	27	28.5	27.8	22.8	22.4	23.3	22.8
1991	12	19	35.2	21	14.2	23.8	32.4	27.6	27.9	22.8	24.8	24.2	23.9	92	54	76	74	27.1	26.2	27.9	27.1	22.4	21.9	22.9	22.4
1991	12	20	34.6	20.8	13.8	23	32.4	27.4	27.5	22.2	25	24.2	23.8	93	55	77	75	26.2	26.7	28.1	27	21.9	22.2	23	22.4
1991	12	21	35.2	19.6	15.6	23.2	33.4	28	28.2	22.6	24	23.6	23.4	95	46	69	70	27	23.6	26.2	25.6	22.4	20.1	21.9	21.5
1991	12	22	34.2	19	15.2	23	33	28.2	28.1	22	24.6	24.2	23.6	92	50	72	71	25.8	25.3	27.5	26.2	21.6	21.3	22.7	21.9
1991	12	23	34	19	15	23.4	32.2	27.8	27.8	22.6	24.4	24	23.7	93	53	73	73	26.9	25.4	27.3	26.5	22.3	21.3	22.5	22
1991	12	24	34	20	14	24	31.8	22.1476	21.1506	22.6	24.2	18.7272	18.4291	89	54	57.6221	57.6221	26.5	25.1	22.1831	21.6012	22	21.2	17.8189	17.4924
1991	12	25	35.2	20.2	15	24.2	33.4	28.6	28.7	22.4	25	18.3894	18.1282	86	51	58.915	54.6527	25.9	26.1	22.2804	20.5549	21.7	21.8	17.7089	16.4749
1991	12	26	35	19.4	15.6	22	32.8	27.6	27.5	20.6	25.2	24.2	23.3	88	54	76	73	23.3	27	27.9	26.1	20	22.4	22.9	21.7
1991	12	27	35.4	20.6	14.8	24.4	34.4	28.6	29	22.8	25	24.2	24	87	47	70	68	26.7	25.4	27.3	26.5	22.2	21.4	22.5	22
1991	12	28	36.2	21.6	14.6	24.6	33.6	29.2	29.1	23.2	26.6	25.4	25.1	89	58	74	74	27.5	30.2	29.9	29.2	22.7	24.2	24	23.6
1991	12	29	35.8	21.2	14.6	24.2	33.4	29.2	29	23	24.4	24	23.8	90	48	65	68	27.3	24.6	26.4	26.1	22.5	20.8	22	21.8
1991	12	30	35.6	20.4	15.2	23	33	27.6	27.8	21	25.2	24.2	23.5	84	53	76	71	23.5	26.9	27.9	26.1	20.1	22.3	22.9	21.8
1991	12	31	37	20.6	16.4	23.6	37	28.6	29.5	22	24.4	23.4	23.3	87	35	65	62	25.4	22.2	25.3	24.3	21.3	19.2	21.3	20.6

## Sheet: 1991
						Temperature				Temperature				Relative Humidity				Pressure				Dew temperature
Year	Month	Day	Maximum	Minimum	Max-Min	1899-12-31 07:00:00	1899-12-31 13:00:00	1899-12-31 19:00:00	Average	1899-12-31 01:00:00	1899-12-31 13:00:00	1899-12-31 19:00:00	Average	1899-12-31 01:00:00	1899-12-31 13:00:00	1899-12-31 19:00:00	Average	1899-12-31 07:00:00	1899-12-31 13:00:00	1899-12-31 19:00:00	Average	1899-12-31 07:00:00	1899-12-31 13:00:00	1899-12-31 19:00:00	Average		Month	Taverage	Hraverage
1992	1	1	35.6	22	13.6	24.2	33	28.6	28.6	23.4	25.4	25	24.6	94	54	75	74	28.2	27.4	29.3	28.3	23.1	22.6	23.7	23.1		January	27.2593	67.8177
1992	1	2	35.6	20.2	15.4	24	33.2	29	28.8	22.8	26	25	24.6	90	57	72	73	26.9	28.8	29	28.3	22.3	23.4	23.5	23.1		February	26.9432	65.1658
1992	1	3	34	21.8	12.2	25	32	27.6	28	23.6	25	24.4	24.3	89	57	77	74	28.2	27	28.4	27.9	23.1	22.4	23.2	22.9		March	27.3727	64.3935
1992	1	4	34.2	21.2	13	23.6	32	27.8	27.8	23	25.2	24.6	24.3	95	58	77	77	27.7	27.5	28.8	28	22.8	22.7	23.4	23		April	29.0867	74.7333
1992	1	5	33.4	22	11.4	24	31.6	27.4	27.6	23	24.8	24.2	24	92	58	77	75	27.4	26.8	28.1	27.4	22.6	22.2	23	22.6		May	28.0161	79.4157
1992	1	6	31.8	22.2	9.6	25.2	29.8	27.2	27.4	24.2	25	24.2	24.5	92	68	78	79	29.5	28.5	28.2	28.7	23.8	23.2	23.1	23.4		June	28.4433	80.9
1992	1	7	33	21	12	24.4	29.6	27.4	27.2	23.2	24.8	24	24	90	68	76	78	27.6	28.1	27.6	27.8	22.7	23	22.7	22.8		July	27.8323	83.7419
1992	1	8	36.2	21	15.2	24.2	34.4	28.8	29	23.4	26.4	25.6	25.1	94	54	78	75	28.2	29.1	30.7	29.3	23.1	23.6	24.5	23.7		August	27.7613	79.8718
1992	1	9	36.8	19.6	17.2	22	34.6	28.4	28.3	22	27	25.4	19.2591	0	56	79	78	26.4	30.6	30.4	29.1	22	24.4	24.3	23.6		September	27.58	82.7
1992	1	10	37.4	20.6	16.8	23.2	35.4	29.2	29.3	22.4	24.4	24	23.6	93	40	65	66	26.5	23.2	26.4	25.4	22.1	19.9	22	21.3		October	27.7419	82.2042
1992	1	11	35.6	20	15.6	22.2	32.2	28.4	27.8	21	25	24	23.3	90	56	70	72	24.1	26.9	26.9	25.9	20.5	22.3	22.3	21.7		November	27.9833	80.5667
1992	1	12	35.8	20.2	15.6	24.2	33	28.6	28.6	23	24.8	24	23.9	90	51	68	70	27.3	25.8	26.8	26.6	22.5	21.6	22.2	22.1		December	28.2806	74.9032
1992	1	13	37.2	21	16.2	23.4	35.6	29.2	29.4	20	25	24	23	73	42	65	60	21.1	24.6	26.4	24	18.4	20.8	22	20.4
1992	1	14	35.4	19.6	15.8	24	35	31.4	30.5	23.6	22.2667	26.8	20.1253	97	48.3625	70	58.2619	28.8	23.6107	32.2	21.9883	23.4	19.1216	25.3	17.977
1992	1	15	34.6	21.6	13	24.6	33.6	22.1567	21.2768	20.2	22.4832	21.3971	21.0843	67	49.4968	65.7208	62.0773	20.7	24.2225	25.13	23.3494	18.1	19.5306	20.2868	19.0185
1992	1	16	36.6	19.4	17.2	22.2	35	29.6	29.1	22.2	24.4	23	20.1596	0	42	57	66	26.7	23.5	23.7	24.7	22.2	20.1	20.2	20.8
1992	1	17	37	20.2	16.8	23.4	34	30.4	29.5	21.6	22.4283	28.6	20.9949	85	49.05	87	61.1148	24.6	24.171	37.9	23.181	20.8	19.4997	28.1	18.9222
1992	1	18	36.2	18	18.2	23.6	32.4	31	29.5	20.3831	22.3251	28.6	20.17	79.1606	46.5408	84	60.0493	23.9682	23.4285	37.5	22.9954	19.8434	19.07	27.9	18.8088
1992	1	19	30.059	21.2	8.85901	23	24.989	22.3217	21.4521	22.8	22.3423	20.5274	19.2694	98	46.9532	61.4242	57.7807	27.6	23.7344	23.8822	21.9917	22.7	19.2625	19.345	18.0079
1992	1	20	29.949	19.4	10.549	25.6	33.4	22.5761	21.5827	20.0875	21.1358	19.6337	19.1869	79.2293	45.9221	56.887	57.0245	23.5351	22.9885	22.6104	21.7511	19.565	18.7985	18.3688	17.8567
1992	1	21	36.4	19.8	16.6	23.6	33.4	30.8	29.6	22.8	26.2	25	24.7	93	57	63	71	27.2	29.2	27.8	28.1	22.5	23.7	22.8	23
1992	1	22	36	21.2	14.8	24	32.4	30.2	29.2	23	25	24.6	24.2	92	55	63	70	27.4	26.7	27.2	27.1	22.6	22.2	22.5	22.4
1992	1	23	35.6	20	15.6	23.2	34.2	21.7889	20.8265	21.4	22.0398	27	19.8803	85	43.6878	55.9245	53.2778	24.3	22.4867	22.3526	20.5343	20.6	18.4651	18.197	16.908
1992	1	24	35.4	22	13.4	24.6	32.8	28.2	28.5	23.4	25.2	24	24.2	90	54	71	72	28	27	27	27.3	22.9	22.4	22.4	22.6
1992	1	25	36.2	20	16.2	24.6	32.2	22.6242	21.6239	24	25.4	23.4	24.3	95	58	60.9574	58.1189	29.4	27.9	23.9075	22.066	23.8	22.9	19.4794	18.1701
1992	1	26	37.2	22.2	15	25.4	35.2	29.6	30	23.4	24.6	22.4	23.5	85	42	54	60	27.4	23.9	22.3	24.5	22.6	20.3	19.2	20.7
1992	1	27	36.2	22.2	14	24.2	34.4	22.1618	21.1754	22.6	22.5348	20.9483	19.8094	87	47.4688	62.0573	59.6446	26.3	23.9819	24.0991	22.6089	22	19.3759	19.5965	18.5037
1992	1	28	35.6	20.8	14.8	21.6	32	27.8	27.3	20	26	25.2	23.7	87	62	81	77	22.3	29.6	30.3	27.4	19.3	23.9	24.3	22.5
1992	1	29	35.8	20.4	15.4	23.4	33.4	29.6	29	22.2	24.4	23.6	23.4	90	48	61	66	26	24.6	25.1	25.2	21.7	20.8	21.2	21.2
1992	1	30	36.6	19.6	17	24.2	34.6	29	29.2	23	24.8	24.2	24	90	45	67	68	27.3	24.8	27	26.4	22.5	21	22.4	21.9
1992	1	31	34	20.4	13.6	24.6	31.6	27.6	27.9	23.6	24.2	24	23.9	92	54	74	74	28.5	25.3	27.4	27.1	23.2	21.3	22.6	22.4
1992	2	1	36.4	20.2	16.2	23.8	33.4	22.7892	21.782	23	22.3492	19.455	18.3448	93	45.4408	54.9621	56.1652	27.5	23.3804	22.0433	21.6858	22.7	19.0185	18.0457	17.8292
1992	2	2	35.6	22.4	13.2	23.6	33	28.2	28.3	23	26	25.2	24.7	95	58	79	77	27.7	29	30	28.9	22.8	23.5	24.1	23.5
1992	2	3	35.4	20.6	14.8	23.2	32.8	27.8	27.9	22	25.8	25	24.3	90	57	80	76	25.6	28.6	29.8	28	21.5	23.3	24	22.9
1992	2	4	35.6	22.6	13	25	34.2	29.8	29.7	25	22.0625	26	1	0	45.8067	74	59.3962	31.7	23.0666	31.1	22.7543	25	18.7378	24.7	18.5995
1992	2	5	34.2	20	14.2	23	32.4	21.5896	21.6617	22.4	20.3899	19.3725	17.276	95	44.0316	55.5121	50.8451	26.7	22.3079	21.9952	19.6071	22.2	18.0801	17.9838	16.0519
1992	2	6	34.6	23.6	11	24.6	32.6	28	28.3	24.6	26	24.2	17.9998	0	59	73	78	30.9	29.2	27.7	29.3	24.6	23.7	22.8	23.7
1992	2	7	36.2	19.6	16.6	25	33.4	28.8	29	23.4	25.6	24.6	24.5	88	54	71	71	27.7	27.6	28.1	27.8	22.8	22.7	23	22.8
1992	2	8	34.2	21	13.2	24.6	31.8	27.6	27.9	23.4	25	23.8	24.1	90	58	73	74	28	27.1	26.9	27.4	22.9	22.4	22.3	22.6
1992	2	9	35.6	20.2	15.4	24	32.8	27.8	28.1	23.2	26	24.2	24.5	94	59	74	75	27.9	29.1	27.8	28.3	22.9	23.6	22.8	23.1
1992	2	10	33.6	20	13.6	24.2	32.2	27.6	27.9	23	27	25.6	25.2	90	67	85	81	27.3	32.2	31.5	30.3	22.5	25.3	24.9	24.2
1992	2	11	33	20	13	23.6	31	27	27.1	22.8	25.4	24.6	24.3	93	64	82	80	27.2	28.7	29.3	28.4	22.5	23.4	23.7	23.2
1992	2	12	34.4	21.6	12.8	25.4	32.8	28.6	28.9	24.6	21.1045	28	19.9726	94	44.1036	96	58.9349	30.4	22.8608	37.4	22.6834	24.3	18.6243	27.8	18.5604
1992	2	13	32.4	19.6	12.8	23.4	31.4	30.2	28.8	22.6	21.5089	20.3522	19.0126	93	47.1905	59.7865	54.4997	26.9	24.0743	23.6236	20.9978	22.3	19.3055	19.082	17.0165
1992	2	14	34.6	20.6	14	20.6	34.6	21.9298	21.6367	20.4	24.4	22.6	22.5	98	43	54.9255	55.7061	23.8	23.8	22.0908	21.8283	20.3	20.3	17.9395	17.7976
1992	2	15	37.6	22.4	15.2	26.6	36	30	30.6	26.4	24.6	24	25	98	39	61	66	34.3	23.3	25.8	27.8	26.3	20	21.6	22.7
1992	2	16	37.6	22.4	15.2	24.6	32.4	31.2	29.9	24.2	21.1896	18.9357	18.7416	97	42.365	53.8771	53.987	29.9	22.7863	21.4922	21.0637	24.1	18.6065	17.5842	17.3169
1992	2	17	37.2	18.2	19	22.2	32.4	22.4867	21.9418	21.2	20.2316	20.5343	18.9101	92	41.5844	56.3714	54.0968	24.5	21.8389	23.3151	21.397	20.8	17.7443	18.96	17.4817
1992	2	18	39.2	22.2	17	22.4	37	30.2	30	22	24.8	24.2	23.7	97	37	61	65	26.2	23.2	26.2	25.2	21.8	19.9	21.9	21.2
1992	2	19	37	19.8	17.2	23.8	36.4	29.6	29.9	20.8	23.2	23.4	22.5	77	32	59	56	22.6	19.7	24.7	22.3	19.4	17.2	20.9	19.2
1992	2	20	37.4	20	17.4	23.2	35	29.8	29.5	23	26	25	24.7	98	49	68	72	27.9	27.6	28.5	28	22.9	22.7	23.2	23
1992	2	21	37.8	20.6	17.2	23.6	35	28.8	29	21.6	25.2	25	23.9	84	45	74	68	24.5	25.5	29.1	26.4	20.7	21.4	23.6	21.9
1992	2	22	37.8	20.2	17.6	23.8	35.4	21.6934	21.6722	23	24.6	25.6	24.4	93	41	56.4157	57.0189	27.5	23.7	22.7969	22.2328	22.7	20.3	18.6349	18.2695
1992	2	23	39.2	20	19.2	23.6	36.8	30	30.1	22	24.6	24.2	23.6	87	37	62	62	25.4	22.8	26.3	24.8	21.3	19.6	21.9	21
1992	2	24	39	19.8	19.2	24.8	35.8	21.8852	21.8542	24.8	22.1192	21.1896	1	0	47.226	58.0834	58.864	31.3	24.2162	23.2192	22.9069	24.8	19.6923	18.8975	18.6988
1992	2	25	36.4	21	15.4	25.2	34.6	22.0123	21.9848	24.6	26.8	21.1118	21.1083	95	55	60.3243	61.5617	30.5	30	23.9853	24.0128	24.4	24.1	19.6062	19.6303
1992	2	26	39	20	19	25.2	34	28.8	29.2	23.2	26.4	24.6	24.7	85	55	71	70	27.1	29.4	28.1	28.2	22.4	23.7	23	23.1
1992	2	27	36.8	20.2	16.6	25.4	32.4	21.7442	21.8748	24.2	22.5211	21.3249	21.2836	91	47.9844	58.8462	59.5681	29.4	24.8343	23.3426	23.2807	23.8	20.0703	19.0047	18.9772
1992	2	28	37	22.4	14.6	24.6	34.6	30.2	29.9	24	26.6	25.8	25.5	95	54	71	73	29.4	29.5	30.3	29.7	23.8	23.8	24.3	23.9
1992	2	29	36	22.6	13.4	24.8	33.8	27.6	28.5	23.6	25.2	24.6	24.5	91	50	78	73	28.3	26.3	28.9	27.9	23.1	21.9	23.5	22.9
1992	3	1	39.2	20.6	18.6	25	35.6	30	30.1	23.8	26.8	25.6	25.4	91	51	70	71	28.7	29.4	29.9	29.3	23.3	23.7	24	23.7
1992	3	2	38.2	20	18.2	24.6	36	30.6	30.5	23.2	25	24	24.1	89	41	58	63	27.5	24.4	25.4	25.8	22.7	20.7	21.4	21.6
1992	3	3	38.4	24.2	14.2	25.6	34.2	21.9917	21.9848	24.6	28.6	21.4899	21.1541	92	66	58.8119	59.1833	30.3	35.4	23.7791	23.2866	24.2	26.9	19.2522	18.9046
1992	3	4	37.6	19.8	17.8	24	35.2	29.8	29.7	21.4	27.2	25.4	24.7	80	54	70	68	23.7	30.7	29.5	28	20.3	24.5	23.8	22.9
1992	3	5	39.6	19.2	20.4	23.8	36.4	28.8	29.5	23	27.4	25	25.1	93	50	74	72	27.5	30.5	29.1	29.1	22.7	24.4	23.6	23.6
1992	3	6	39.2	20	19.2	25	35.4	31.2	30.7	23.6	27	26	25.5	89	52	66	69	28.2	30.1	30.1	29.5	23.1	24.1	24.2	23.8
1992	3	7	36.2	23.2	13	24.8	25.2296	21.7236	21.8267	24	21.4692	21.2905	19.4791	94	48.3969	59.9462	57.4713	29.3	23.8478	23.4697	22.3011	23.7	19.2419	19.0425	18.1557
1992	3	8	36.4	21.8	14.6	25.4	34.2	31.6	30.7	24	21.4522	19.5646	19.4084	89	48.5388	56.3448	57.3737	28.9	24.163	22.6763	22.4173	23.5	19.3552	18.2837	18.1453
1992	3	9	37.2	25	12.2	26.2	34.6	29.8	30.1	25.2	26	25.2	25.5	92	51	69	71	31.4	27.9	29	29.4	24.8	22.9	23.5	23.8
1992	3	10	41.2	20.8	20.4	25.4	40.2	34	33.4	24.6	25.6	24	24.7	94	31	44	56	30.4	23.1	23.2	25.6	24.3	19.8	19.9	21.3
1992	3	11	37.6	21.8	15.8	27	33.2	29	29.5	25.2	26.2	25	25.5	87	58	72	72	30.8	29.3	29	29.7	24.6	23.7	23.5	23.9
1992	3	12	37.6	21	16.6	25.6	33.4	32.6	31	24.4	20.3026	27	19.3588	91	45.5939	65	54.1804	29.7	22.5024	31.9	21.0761	24	18.1843	25.1	17.1554
1992	3	13	41.2	25	16.2	25.6	35.6	32	31.3	25.6	27.2	26.8	20.4553	0	52	67	73	32.8	30.5	31.8	31.7	25.6	24.4	25.1	25
1992	3	14	40	19.2	20.8	24.8	34.6	30.2	30	23.4	26.8	26	25.4	89	55	72	72	27.8	30	30.8	29.6	22.9	24.1	24.5	23.8
1992	3	15	35.6	23.2	12.4	24.6	33.8	21.8748	21.8714	20.1425	21.5242	19.7349	18.493	77.3044	48.9125	57.7995	54.8191	24.061	24.085	23.1163	21.3173	19.7025	19.455	18.603	17.3292
1992	3	16	36.4	20.2	16.2	25	33.2	21.9505	21.5941	24.2	20.3948	19.6142	17.6024	94	45.5229	57.1609	52.1579	29.7	22.765	22.8466	20.3203	23.9	18.4008	18.4575	16.5202
1992	3	17	39	23.2	15.8	24.6	35.6	22.0536	21.8921	23.2	25.8	20.6574	18.6136	89	46	59.751	53.7901	27.5	26.7	24.1559	21.4309	22.7	22.2	19.4546	17.4073
1992	3	18	42	20.2	21.8	24.8	39.2	21.9161	21.9883	19.4756	24.6	21.2249	18.1373	72.286	30	62.3377	52.3388	23.1638	21.2	24.8179	20.7048	18.9394	18.5	20.0015	16.8956
1992	3	19	39	21.6	17.4	25.6	35.6	30.2	30.4	25.6	25.4	24.6	17.2546	0	44	63	69	32.8	25.7	27.2	28.6	25.6	21.5	22.5	23.2
1992	3	20	33.2	20.6	12.6	25.2	31.4	30	29.1	23.8	30.6	28.6	27.7	89	94	90	91	28.5	43.4	38.2	36.7	23.3	30.4	28.2	27.3
1992	3	21	35.6	23.6	12	25.6	34	29.6	29.7	24.2	26	25	25.1	89	53	69	70	29.3	28.3	28.6	28.7	23.7	23.1	23.3	23.4
1992	3	22	39.8	21.2	18.6	24.8	36.4	31	30.8	23.6	25	24.4	24.3	91	40	58	63	28.3	24.1	26.2	26.2	23.1	20.5	21.8	21.8
1992	3	23	35.2	20.2	15	24.6	33.8	28.8	29	23.2	25	24.2	24.1	89	49	69	69	27.5	25.8	27.1	26.8	22.7	21.6	22.4	22.2
1992	3	24	35.2	19.4	15.8	24.4	33.6	20.522	20.6543	23.6	19.6683	19.0097	17.8187	94	43.4386	57.6945	53.1576	28.6	21.4007	22.4351	20.5485	23.3	17.467	18.0418	16.6845
1992	3	25	35.6	22	13.6	25.2	32	28.2	28.4	24.2	25.2	24.6	24.7	92	58	75	75	29.5	27.5	28.5	28.5	23.8	22.7	23.3	23.3
1992	3	26	35.8	21.2	14.6	25	34.6	29.8	29.8	24.2	25.4	24.6	24.7	94	48	66	69	29.7	26.3	27.5	27.8	23.9	21.9	22.6	22.8
1992	3	27	36	22.4	13.6	24.2	32	21.758	21.8095	24	20.5756	22.0467	19.84	98	47.9157	63.8303	57.5057	29.7	23.1638	25.2365	22.167	23.9	18.6644	20.1046	17.8842
1992	3	28	34.8	23.4	11.4	24.6	33.4	21.6892	21.399	24.2	21.5242	21.8336	20.519	97	49.8406	63.0053	59.4317	29.9	24.2809	24.7587	22.9601	24.1	19.5444	19.8434	18.5107
1992	3	29	34.2	23.8	10.4	24.6	24.9684	30.8	20.4339	24.2	26.4	25	25.2	97	46.7814	63	53.7901	29.9	22.882	27.8	20.7213	24.1	18.5235	22.8	16.7438
1992	3	30	34.6	21	13.6	25.6	33.6	32.2	30.9	24.8	25.8	23.6	24.7	94	54	49	65	30.8	28	23.4	27.4	24.5	23	20	22.5
1992	3	31	34	22	12	26.6	31.4	27.8	28.4	26	25	24.2	25.1	95	60	74	76	33.2	27.4	27.8	29.5	25.8	22.6	22.8	23.7
1992	4	1	37.8	22	15.8	24	35	30	29.8	23.2	26.4	25.2	24.9	94	51	68	71	27.9	28.7	28.9	28.5	22.9	23.4	23.5	23.2
1992	4	2	37.2	21.8	15.4	24.2	34.6	31.6	30.5	23.6	26	25.4	25	95	51	61	69	28.7	27.9	28.3	28.3	23.4	22.9	23.1	23.1
1992	4	3	37.6	19.6	18	24.8	35.2	31.8	30.9	23.4	26.4	25	24.9	89	50	58	66	27.8	28.6	27.1	27.8	22.9	23.3	22.4	22.9
1992	4	4	37	23.4	13.6	25.2	34.6	30.8	30.3	24.4	27	25.6	25.7	94	56	66	72	30	30.6	29.4	30	24.1	24.4	23.7	24.1
1992	4	5	37.4	22.6	14.8	25.4	33.4	31.2	30.3	24	27.6	26.6	26.1	89	64	70	74	28.9	33.1	31.8	31.2	23.5	25.7	25	24.8
1992	4	6	38	22.4	15.6	25.8	35	30.2	30.3	25	27	25.4	25.8	94	54	68	72	31.1	30.3	29.2	30.2	24.7	24.3	23.7	24.2
1992	4	7	38.6	22.8	15.8	26.4	36.2	32	31.6	25	26.2	25	25.4	89	46	57	64	30.7	27.4	27	28.4	24.5	22.6	22.4	23.1
1992	4	8	40	21.6	18.4	25.4	36	30.6	30.6	24.6	27.2	26	25.9	94	51	70	71	30.4	30.2	30.5	30.4	24.3	24.2	24.4	24.3
1992	4	9	41	22	19	25.2	35.2	30.2	30.2	24	27.4	25.8	25.7	91	55	71	72	29	31.3	30.3	30.2	23.5	24.8	24.3	24.2
1992	4	10	42	21.8	20.2	25	38	30.4	31	23.8	27.8	25.8	25.8	91	46	69	69	28.7	30.6	30.1	29.8	23.3	24.4	24.2	24
1992	4	11	39	21.8	17.2	26.8	37.6	30.4	31.3	23.8	27.8	25.8	25.8	78	48	69	65	27.5	30.8	30.1	29.5	22.6	24.6	24.2	23.8
1992	4	12	32.4	23.4	9	24.6	30.4	28.2	27.9	24	28.6	26.4	26.3	95	87	87	90	29.4	37.9	33.2	33.5	23.8	28.1	25.8	25.9
1992	4	13	30	22.8	7.2	26	28.6	26.2	26.8	25	26.4	25.4	25.6	92	84	94	90	31	32.9	31.9	31.9	24.6	25.7	25.1	25.1
1992	4	14	34.8	22.8	12	24.2	32	29.6	28.9	23.6	25	24.4	24.3	95	57	65	72	28.7	27	27.1	27.6	23.4	22.4	22.4	22.7
1992	4	15	33.6	21.6	12	24.8	32.4	30.2	29.4	23.4	25.4	23.6	24.1	89	57	58	68	27.8	27.8	24.7	26.8	22.9	22.8	20.9	22.2
1992	4	16	32.6	22.4	10.2	24.6	30.2	27.6	27.5	22.8	26.8	25.4	25	86	77	84	82	26.5	33	31	30.2	22.1	25.7	24.6	24.1
1992	4	17	33.6	21	12.6	25.2	31.2	29.6	28.9	23.8	26	28.2	26	89	66	90	82	28.5	30.1	37.3	32	23.3	24.2	27.8	25.1
1992	4	18	36.8	22.6	14.2	24.6	35.6	30.2	30.1	23.2	26.4	24.6	24.7	89	49	63	67	27.5	28.3	27.2	27.7	22.7	23.1	22.5	22.8
1992	4	19	34.2	21.2	13	22.6	29.8	28.6	27.4	20.4	26.4	24.2	23.7	82	77	70	76	22.5	32.1	27.3	27.3	19.4	25.3	22.5	22.4
1992	4	20	35.6	22.4	13.2	24.6	30.2	28.4	27.9	23.2	26.6	25.2	25	89	76	77	81	27.5	32.4	29.9	29.9	22.7	25.4	24.1	24
1992	4	21	35.6	22	13.6	25	30.2	29.4	28.5	24	25.6	21.2	23.6	92	69	48	70	29.2	29.8	19.7	26.2	23.6	24	17.3	21.6
1992	4	22	28.8869	23.2	5.6869	24.4	33	29	28.9	23.2	26.2	24.6	24.7	90	59	70	73	27.6	29.5	28	28.4	22.7	23.8	22.9	23.2
[truncated: 253 more rows]

## Sheet: 1992
						Temperature				Temperature				Relative Humidity				Pressure				Dew temperature
[truncated: 367 more rows]

[truncated: 28 more sheets: 1993, 1994, 1995, 1996, 1997, 1998, 1999, 2000, 2001, 2002, 2003, 2004, 2005, 2006, 2007, 2008, 2009, 2010, 2011, 2012 …]
