# Supplementary material for: Direct, diffuse and total solar radiation data set in La Guajira, Magdalena and Cesar departments -Colombia
Source: Data Brief. 2020 Oct 15;33:106397. doi: 10.1016/j.dib.2020.106397 (PMC7599437; doi:10.1016/j.dib.2020.106397)
Supplement: Supplementary file 8 [file mmc8.xls]

## Sheet: 1987
						Temperature				Temperature				Relative Humidity				Pressure				Dew temperature
Year	Month	Day	Maximum	Minimum	Max-Min	1899-12-31 07:00:00	1899-12-31 13:00:00	1899-12-31 19:00:00	Average	1899-12-31 01:00:00	1899-12-31 13:00:00	1899-12-31 19:00:00	Average	1899-12-31 01:00:00	1899-12-31 13:00:00	1899-12-31 19:00:00	Average	1899-12-31 07:00:00	1899-12-31 13:00:00	1899-12-31 19:00:00	Average	1899-12-31 07:00:00	1899-12-31 13:00:00	1899-12-31 19:00:00	Average		Month	Taverage	Hraverage
1989	1	1	23.8112	22	1.81117	22	28.8	24.6	25	21.5	24.6	23.4	23.2	96	71	90	86	25.3	28.1	28	27.1	21.3	23	22.9	22.4		January	27.0323	74.6452
1989	1	2	21.4771	21	0.477051	23.4	29.6	25.2	25.9	22.6	25.4	24.8	24.3	93	72	97	87	26.9	29.6	31	29.2	22.3	23.9	24.7	23.6		February	28.0107	67.4643
1989	1	3	22.899	22.7	0.19903	23.2	29.4	26.4	26.4	22.8	26.2	24.2	24.4	97	78	84	86	27.5	31.9	28.7	29.4	22.6	25.1	23.4	23.7		March	26.7645	80.6452
1989	1	4	22.7039	22.4	0.303856	23.2	30.6	25.4	26.1	23	25.8	24.2	24.3	98	68	91	86	27.9	30	29.4	29.1	22.9	24.1	23.8	23.6		April	28.53	76.6667
1989	1	5	22.3613	22.8	-0.438693	23	31	27.2	27.1	23	26	25.4	16.896	0	67	87	85	28.1	30.3	31.2	29.9	23	24.3	24.8	24		May	27.3677	83.1613
1989	1	6	22.5764	22.9	-0.323604	23.2	33	27.4	27.8	22.8	24.6	27.2	24.9	97	50	98	82	27.5	25.3	35.9	29.6	22.6	21.3	27.1	23.7		June	27.1061	82.2318
1989	1	7	22.676	23	-0.324026	23.6	33	27.8	28	21.6	23.8	21.8	22.4	84	46	59	63	24.5	23.4	22.1	23.3	20.7	20	19.1	20		July	28.0903	79.2581
1989	1	8	22.7716	20.4	2.37157	24.6	32.4	29.2	28.9	20.8	23	23.4	22.4	71	45	62	59	22	21.8	24.9	22.9	19.1	18.9	21	19.7		August	26.9409	79.7135
1989	1	9	24.0342	18.4	5.63422	18.6	33.4	28.4	27.2	17.4	22.6	20.2	20.1	89	39	47	59	19.1	20.2	18.2	19.2	16.8	17.7	16	16.8		September	26.6633	84.8333
1989	1	10	21.2978	18	3.29781	19.2	33.2	25	25.6	17.4	22.8	20.8	20.3	84	41	69	65	18.7	20.8	21.8	20.4	16.4	18.2	18.9	17.8		October	26.2099	84.4013
1989	1	11	22.5206	19	3.52063	19.8	32.4	25.2	25.7	19.6	24.6	23	22.4	98	53	83	78	22.7	25.7	26.6	25	19.5	21.6	22.1	21.1		November	26.64	86.0667
1989	1	12	21.2699	19.4	1.86993	22.6	30.2	25	25.7	21.2	24.4	23.4	23	88	62	88	79	24.2	26.7	27.7	26.2	20.6	22.2	22.8	21.8		December	25.7129	83.1935
1989	1	13	23.8629	22.2	1.66295	22.8	31.4	26	26.5	21.8	25.4	24.6	23.9	92	62	89	81	25.4	28.4	30	28	21.4	23.2	24.1	22.9
1989	1	14	23.9665	22	1.96651	23.4	32	27.4	27.5	22.8	26.4	22.6	23.9	95	65	66	75	27.3	30.7	24.2	27.4	22.6	24.5	20.6	22.5
1989	1	15	22.5405	21.4	1.14055	21.8	33.6	28	27.8	21.4	25.6	21.6	22.9	97	53	57	69	25.2	27.5	21.5	24.8	21.2	22.7	18.7	20.9
1989	1	16	23.9147	19.4	4.51473	20.2	33.8	27.6	27.3	19.8	25.2	25.2	23.4	96	50	83	76	22.8	26.3	30.4	26.5	19.6	21.9	24.3	22
1989	1	17	22.8911	20.4	2.49106	21.4	32.8	26.2	26.6	21.4	26	22.8	14.8488	0	59	75	78	25.5	29.1	25.5	26.7	21.4	23.6	21.4	22.1
1989	1	18	22.6202	21	1.62021	21.6	34.2	26.8	27.4	20.6	25.4	24.2	23.4	91	49	81	74	23.6	26.6	28.5	26.2	20.2	22.1	23.2	21.8
1989	1	19	24.1935	20.8	3.39355	21.4	32	26.8	26.8	20.4	25.6	23	23	91	60	73	75	23.3	28.6	25.6	25.8	19.9	23.3	21.5	21.6
1989	1	20	22.7756	21.2	1.57555	21.8	32.8	27.4	27.3	20.8	26	25.8	24.2	92	59	88	79	23.9	29.1	32.1	28.4	20.4	23.6	25.3	23.1
1989	1	21	24.1617	20.6	3.56168	24.4	32.2	28	28.1	24.2	26.2	26.6	25.7	98	62	90	84	30.1	30	33.9	31.3	24.1	24.1	26.1	24.8
1989	1	22	24.2613	23.4	0.861261	25	32.8	27.8	28.3	24.4	25.6	25.4	25.1	95	56	83	78	30.1	28	30.8	29.7	24.2	23	24.6	23.9
1989	1	23	24.4564	23.8	0.656434	24.8	33.6	27.2	28.2	24.8	26.8	25.2	12.507	0	59	85	81	31.3	30.7	30.7	30.9	24.8	24.5	24.5	24.6
1989	1	24	22.7636	24.6	-1.8364	25.2	32.4	27.4	28.1	24.6	26.2	25	25.3	95	61	82	80	30.5	29.9	30.1	30.2	24.4	24	24.1	24.2
1989	1	25	22.9269	22.2	0.726912	22.6	33.8	28.6	28.4	22.4	23.4	20	21.9	98	42	45	62	26.9	21.9	17.7	22.2	22.3	18.9	15.6	18.9
1989	1	26	23.2734	20.2	3.07344	20.4	32.6	28.6	27.5	19.4	23.2	21.2	21.3	91	45	52	63	21.9	22.2	20.3	21.4	18.9	19.2	17.7	18.6
1989	1	27	23.2097	17.8	5.40971	20	32.2	28.2	27.2	19	24	21.6	21.5	91	51	56	66	21.3	24.4	21.4	22.4	18.5	20.7	18.6	19.3
1989	1	28	23.2416	19.2	4.04158	21.2	32.8	26	26.5	20.4	24.2	20.8	21.8	93	49	63	68	23.4	24.5	21.1	23	20	20.8	18.4	19.7
1989	1	29	23.2734	18.6	4.67344	20.2	33.4	26.8	26.8	19.2	24	19.6	20.9	91	46	51	63	21.6	23.6	18	21.1	18.7	20.2	15.9	18.2
1989	1	30	20.2263	16.6	3.62635	18.8	34.8	26.8	26.8	17.4	24.2	22	21.2	87	42	66	65	18.9	23.2	23.2	21.8	16.6	19.9	19.9	18.8
1989	1	31	24.2135	18.4	5.81346	21.6	31	24.8	25.5	21	25	23.4	23.1	95	62	89	82	24.5	27.7	27.8	26.7	20.7	22.8	22.9	22.1
1989	2	1	20.1985	20.8	-0.601534	22.8	32.2	27.8	27.6	22.2	26.2	25	24.5	95	62	80	79	26.4	30	29.8	28.7	22	24.1	24	23.4
1989	2	2	20.3857	19.6	0.785673	21.2	33.2	28.4	27.8	20.8	24.4	21.2	22.1	97	49	53	66	24.3	24.7	20.4	23.1	20.6	20.9	17.8	19.8
1989	2	3	19.9635	19	0.963461	20.4	32	27.8	27	19	24.2	26.8	23.3	88	53	93	78	21	25	34.6	26.9	18.3	21.1	26.5	22
1989	2	4	23.2535	19.8	3.45353	22.8	32.4	28.6	28.1	22	24.4	22.6	23	93	52	60	68	25.9	25.2	23.4	24.9	21.7	21.3	20	21
1989	2	5	23.2495	17.8	5.44955	19.6	34.2	29	28	18.4	24.2	22.4	21.7	89	44	57	63	20.4	23.6	22.7	22.2	17.8	20.1	19.5	19.1
1989	2	6	22.7995	19.2	3.59945	20.6	34.6	29.6	28.6	19.2	24	22	21.7	88	41	52	60	21.3	22.8	21.4	21.8	18.5	19.6	18.6	18.9
1989	2	7	22.8672	20	2.86716	21.8	35.2	30.8	29.6	20.8	25.2	23	23	92	45	52	63	23.9	25.4	22.9	24.1	20.4	21.4	19.7	20.5
1989	2	8	23.0106	20	3.01056	21.2	35.2	30.2	29.2	20.2	24	22.6	22.3	91	39	52	61	23	22.4	22.4	22.6	19.7	19.3	19.3	19.5
1989	2	9	21.5965	17.8	3.79655	19.6	34.2	29.8	28.4	18.4	24.2	22	21.5	89	44	51	61	20.4	23.6	21.3	21.7	17.8	20.1	18.5	18.8
1989	2	10	22.9588	17.6	5.35878	19.6	35	30.2	28.8	18.6	24.4	22.2	21.7	91	42	50	61	20.8	23.5	21.4	21.9	18.1	20.1	18.6	18.9
1989	2	11	23.3013	17.8	5.50133	19.8	33.8	29	27.9	18.6	23.6	22	21.4	89	43	54	62	20.6	22.4	21.8	21.6	18	19.3	18.9	18.7
1989	2	12	23.6638	18.4	5.26379	20.2	33.6	30.2	28.5	18.8	24.8	21.8	21.8	88	49	48	62	20.8	25.5	20.5	22.3	18.1	21.4	17.9	19.1
1989	2	13	23.2615	20	3.26149	22	35	29.8	29.1	20.2	23.2	21.4	21.6	85	37	47	56	22.5	20.6	19.9	21	19.4	18	17.4	18.3
1989	2	14	22.194	18.6	3.59402	20.8	34.4	29.2	28.4	19	21.6	20.8	20.5	85	32	47	54	20.8	17.3	19	19	18.1	15.2	16.7	16.7
1989	2	15	22.3334	20.4	1.93342	26.8	33	29.8	29.8	18.6	21	19.2	19.6	45	34	36	38	16	16.9	15.2	16	14	14.9	13.2	14
1989	2	16	23.851	18.4938	5.35717	18.2	32.8	26.4	26	16.8	22.2	21.6	20.2	87	40	66	64	18.2	19.7	22.6	20.2	16	17.3	19.5	17.6
1989	2	17	22.4768	17.2	5.27682	21.2	30	26.2	25.9	19.8	22.4	21.4	21.2	88	52	66	69	22.2	22	22.3	22.2	19.1	19.1	19.2	19.1
1989	2	18	23.5841	18.2	5.38413	20.2	31	27.8	26.7	19	23.4	22.4	21.6	89	53	63	68	21.2	23.7	23.5	22.8	18.4	20.2	20.1	19.6
1989	2	19	23.851	19.8	4.051	22.4	31.8	28	27.5	21.2	24.2	23.6	23	90	54	69	71	24.4	25.1	26.2	25.2	20.7	21.2	21.9	21.2
1989	2	20	23.7554	22.4	1.3554	24.8	32	28.2	28.3	23.2	25.4	24.4	24.3	87	59	73	73	27.4	28	28	27.8	22.6	23	23	22.8
1989	2	21	23.9864	22.4	1.58642	24.2	32.2	29.6	28.9	22.8	25.4	24.8	24.3	89	58	68	72	26.8	27.9	28.1	27.6	22.2	22.9	23	22.7
1989	2	22	23.855	24	-0.145019	25.4	33.2	25.4	27.4	24.2	25.2	23.8	24.4	91	53	88	77	29.4	26.7	28.4	28.2	23.8	22.2	23.2	23
1989	2	23	22.3175	21.8	0.517492	23.4	31.2	27.8	27.5	22.4	25	23	23.5	92	61	67	73	26.4	27.6	24.9	26.3	22	22.7	21	21.9
1989	2	24	23.7395	21.2	2.53947	23.4	30.2	27.2	27	22.6	24.4	24.4	23.8	93	62	80	78	26.9	26.7	28.7	27.4	22.3	22.2	23.4	22.6
1989	2	25	23.381	22.2	1.18099	23.8	30.2	27.4	27.2	23.2	25	24.2	24.1	95	66	77	79	28	28.2	28.1	28.1	23	23.1	23	23
1989	2	26	23.7554	21.6	2.1554	24	30.4	26.8	27	23.4	25.2	24.6	24.4	95	66	84	82	28.4	28.6	29.5	28.8	23.2	23.3	23.8	23.4
1989	2	27	23.8829	21.2	2.68286	23.2	32	29	28.3	22.8	26.2	26.2	25.1	97	63	80	80	27.5	30.2	32.1	29.9	22.6	24.2	25.3	24
1989	2	28	23.8271	22.8	1.0271	24.8	33.6	30.4	29.8	24.2	26.6	24	24.9	95	58	59	71	29.8	30.2	25.6	28.5	24	24.2	21.5	23.2
1989	3	1	19.9754	19.6	0.37541	26.2	33.8	29.8	29.9	24.8	26.2	25.2	25.4	89	55	69	71	30.4	29	29	29.4	24.3	23.5	23.5	23.8
1989	3	2	20.788	23.8	-3.01203	25.2	33.2	29.2	29.2	24.6	26.8	25.8	25.7	95	61	76	78	30.5	31	30.9	30.8	24.4	24.6	24.6	24.5
1989	3	3	20.2423	23.2	-2.95772	25.4	32.8	29	29	24.8	26.4	26.2	25.8	95	61	80	79	30.9	30.2	32.1	31.1	24.6	24.2	25.3	24.7
1989	3	4	22.433	22.8	-0.366997	25.8	31.4	28.8	28.7	24.2	25.8	26.2	25.4	88	64	82	78	29.1	29.5	32.3	30.3	23.6	23.8	25.3	24.2
1989	3	5	22.0387	23.4	-1.36133	25.6	31.8	27	27.9	24	26.2	24.6	24.9	88	64	82	78	28.8	30.3	29.3	29.5	23.4	24.3	23.7	23.8
1989	3	6	22.4728	20.2	2.27283	22.8	32.8	28.2	28	22.2	25.8	24.2	24.1	95	57	72	75	26.4	28.6	27.5	27.5	22	23.3	22.7	22.6
1989	3	7	22.3613	21.2	1.16131	24	32.6	29	28.6	22.4	25.6	24.6	24.2	87	57	70	71	26	28.2	28	27.4	21.7	23.1	23	22.6
1989	3	8	22.3892	20	2.38919	23	30.2	27.8	27.2	22.4	24.8	24.4	23.9	95	65	76	78	26.7	27.7	28.3	27.6	22.2	22.8	23.1	22.7
1989	3	9	23.8749	19.8	4.0749	22.4	28.8	26.6	26.1	22.2	24.2	24.6	23.7	98	69	85	84	26.6	27.1	29.6	27.8	22.1	22.4	23.9	22.8
1989	3	10	20.6366	19.6	1.03661	22	28.6	25	25.1	21.8	24.6	24.4	23.6	98	72	95	89	26	28.3	30.1	28.1	21.7	23.1	24.2	23
1989	3	11	23.2057	20.8	2.40573	22.8	25	23.4	23.6	22.4	24.2	22.8	23.1	97	94	95	95	26.8	29.7	27.3	27.9	22.2	23.9	22.6	22.9
1989	3	12	22.0108	19.8	2.21079	22	22.8	22.8	22.6	21.6	22.6	22	22.1	97	98	93	96	25.5	27.3	25.9	26.2	21.4	22.5	21.7	21.9
1989	3	13	21.8833	19	2.88333	21.4	25	25.2	24.2	20.2	24.4	23.4	22.7	90	95	86	90	22.9	30.1	27.6	26.9	19.6	24.2	22.7	22.2
1989	3	14	21.254	21.2	0.0539958	23.4	30	25.8	26.3	22.8	25.2	24.4	24.1	95	68	89	84	27.3	28.9	29.6	28.6	22.6	23.5	23.9	23.3
1989	3	15	23.0544	21	2.05437	23.4	29.2	26.8	26.5	22.8	24.6	24.6	24	95	69	84	82	27.3	27.9	29.5	28.2	22.6	22.9	23.8	23.1
1989	3	16	23.377	21.8	1.57701	23.8	30.2	26.2	26.6	23.4	25.2	24.4	24.3	97	67	86	83	28.5	28.7	29.4	28.9	23.2	23.4	23.7	23.5
1989	3	17	23.2137	21.6	1.6137	23.8	30.2	26.6	26.8	22.2	24.8	24.6	23.9	87	65	85	79	25.7	27.7	29.6	27.7	21.5	22.8	23.9	22.7
1989	3	18	23.6757	20.4	3.27574	22.8	30.4	26.8	26.7	22.2	24.6	24.4	23.7	95	62	82	80	26.4	27.1	29	27.5	22	22.4	23.5	22.6
1989	3	19	23.4447	22.2	1.24472	24.4	30	26.4	26.8	23.4	25	24.4	24.3	92	67	85	81	28.1	28.3	29.2	28.6	23	23.2	23.7	23.3
1989	3	20	21.3496	21.2	0.149591	23.2	29.8	26.2	26.4	22.8	25	23.6	23.8	97	68	81	82	27.5	28.5	27.4	27.8	22.6	23.2	22.6	22.8
1989	3	21	22.8632	19.6	3.26318	22.8	29.8	25.8	26	22.2	25	23.6	23.6	95	68	83	82	26.4	28.5	27.7	27.5	22	23.2	22.7	22.6
1989	3	22	22.5286	20.2	2.3286	23.2	30	26	26.3	22.4	24.8	24.6	23.9	93	66	89	83	26.5	27.8	30	28.1	22.1	22.9	24.1	23
1989	3	23	21.3815	20.2	1.18146	24.2	30.8	25.6	26.5	23.2	24.4	24.2	23.9	92	59	89	80	27.8	26.3	29.3	27.8	22.8	21.9	23.7	22.8
1989	3	24	23.1301	21.6	1.53005	23.2	30.2	26.4	26.5	23	24.2	24.2	23.8	98	61	84	81	27.9	26.2	28.7	27.6	22.9	21.9	23.4	22.7
1989	3	25	24.4684	22.2	2.26838	24.8	31.2	29.6	28.8	24	24.4	20.8	23.1	94	57	45	65	29.3	26	18.7	24.7	23.7	21.8	16.5	20.6
1989	3	26	24.3608	20.2	4.16084	23.2	30.2	26.2	26.5	21.4	24	23.2	22.9	85	60	78	74	24.3	25.7	26.4	25.5	20.6	21.6	22	21.4
1989	3	27	25.5996	21.2	4.39959	24.4	30.6	25.8	26.6	22.2	24.8	24.8	23.9	83	63	92	79	25.3	27.4	30.6	27.8	21.3	22.6	24.4	22.8
1989	3	28	25.9143	21.6	4.31426	23.4	31	26	26.6	22.8	24.6	24.4	23.9	95	59	88	81	27.3	26.7	29.5	27.8	22.6	22.2	23.8	22.8
1989	3	29	24.4963	21.2	3.29627	23.2	29	26.2	26.2	22.2	23.8	24.2	23.4	92	65	85	81	26.1	26	28.9	27	21.8	21.7	23.5	22.3
1989	3	30	22.5246	21.4	1.12462	24.2	29.6	26.4	26.6	23	24.6	24	23.9	90	67	82	80	27.3	27.6	28.2	27.7	22.5	22.7	23.1	22.8
1989	3	31	20.2741	20.4	-0.125855	23.2	30.6	26.8	26.9	22.6	25.2	24.4	24.1	95	65	82	81	27	28.5	29	28.1	22.4	23.2	23.5	23
1989	4	1	24.2015	22.8	1.40151	24.6	30.8	27.2	27.5	24	26	25.6	25.2	95	69	88	84	29.4	30.4	31.7	30.5	23.8	24.3	25	24.4
1989	4	2	24.2294	21.4	2.8294	24	30.8	26.2	26.8	23.4	25	23.6	24	95	63	81	79	28.4	27.8	27.4	27.9	23.2	22.8	22.6	22.9
1989	4	3	23.9625	20.8	3.16253	23.4	31.2	27.2	27.3	22.2	25	23.4	23.5	90	61	73	75	26	27.6	26.2	26.6	21.7	22.7	21.9	22.1
1989	4	4	24.4286	22	2.42855	25.2	31.6	29	28.7	23.4	25.2	22.2	23.6	86	60	56	67	27.6	27.8	22.2	25.9	22.7	22.8	19.2	21.6
1989	4	5	23.2217	21.2	2.02166	24.2	34	27.8	28.5	22.4	25	25	24.1	86	48	80	71	25.9	25.7	29.8	27.1	21.7	21.5	24	22.4
1989	4	6	24.3887	22.4	1.98872	25	30.8	27.8	27.8	23.8	25.6	27	25.5	91	66	94	84	28.7	29.4	35.1	31	23.3	23.7	26.7	24.6
1989	4	7	23.1022	23.6	-0.497831	25.2	32.8	28.8	28.9	23.8	25	24.2	24.3	89	53	69	70	28.5	26.5	27.1	27.4	23.3	22	22.4	22.6
1989	4	8	23.1938	21.8	1.39378	24.8	33.8	28.4	28.8	22.4	25.8	26.2	24.8	81	53	84	73	25.5	27.9	32.5	28.6	21.4	22.9	25.5	23.3
1989	4	9	24.4883	24.2	0.2883	25.8	32	27.8	28.3	24.8	26.2	25.6	25.5	92	63	84	80	30.6	30.2	31.4	30.7	24.4	24.2	24.8	24.5
1989	4	10	23.3173	24.2	-0.882741	25.4	33	28.8	29	24.6	26.2	26.2	25.7	94	59	82	78	30.4	29.5	32.3	30.7	24.3	23.8	25.3	24.5
1989	4	11	24.1179	23.4	0.717868	25.2	33	28.8	29	24	26.2	26.2	25.5	91	59	82	77	29	29.5	32.3	30.3	23.6	23.8	25.3	24.2
1989	4	12	21.4532	24	-2.54685	25.8	32.6	28.4	28.8	24.6	26	25.2	25.3	91	59	77	76	30.1	29.2	29.9	29.8	24.2	23.7	24.1	24
1989	4	13	22.8273	25	-2.17267	26.2	32.6	28.4	28.9	24.8	26	25.2	25.3	89	59	77	75	30.4	29.2	29.9	29.8	24.3	23.7	24.1	24
1989	4	14	20.0352	24.4	-4.36484	25.8	33.4	28.4	29	25	26.8	25.8	25.9	94	60	81	78	31.1	30.8	31.5	31.2	24.7	24.6	24.9	24.7
1989	4	15	22.9946	23.6	-0.605375	25.8	32.2	28	28.5	24.8	26.8	25.6	25.7	92	66	83	80	30.6	31.6	31.2	31.2	24.4	25	24.8	24.7
1989	4	16	22.7835	25	-2.21648	26.2	32	28.2	28.7	24.8	25.6	25.6	25.3	89	60	81	77	30.4	28.6	31.1	30	24.3	23.3	24.7	24.1
1989	4	17	24.1537	24.6	-0.446284	26	32.6	27.6	28.5	24.6	26.2	26	25.6	89	61	88	79	30	29.8	32.5	30.8	24.1	24	25.5	24.5
1989	4	18	24.0382	22.6	1.43821	25.6	34.2	31.2	30.6	24.8	24.6	26	25.1	94	46	66	69	30.8	24.6	30.1	28.5	24.5	20.8	24.2	23.2
1989	4	19	23.6598	23.4	0.259808	25.8	32.2	27.8	28.4	24.6	25.6	24.6	24.9	91	59	77	76	30.1	28.4	28.8	29.1	24.2	23.2	23.4	23.6
1989	4	20	22.3932	24.2	-1.80683	25.6	31.6	28	28.3	23.8	25.6	25	24.8	86	62	79	76	28.3	28.8	29.7	28.9	23.1	23.4	23.9	23.5
1989	4	21	23.8231	24.2	-0.376884	25.6	32.6	28.2	28.6	24	25.4	25.2	24.9	88	56	79	74	28.8	27.7	30.1	28.8	23.4	22.7	24.1	23.4
1989	4	22	24.1139	24.4	-0.286115	26	30	26.6	27.3	24.6	25.8	25	25.1	89	72	88	83	30	30.4	30.6	30.3	24.1	24.3	24.4	24.3
1989	4	23	23.6001	24	-0.399939	25.8	33.4	29	29.3	24.4	26.2	25.4	25.3	89	57	75	74	29.6	29.2	30	29.6	23.9	23.7	24.1	23.9
1989	4	24	22.2976	24.2	-1.90242	25.6	30.6	28.2	28.2	23.8	26.4	25.8	25.3	86	72	83	80	28.3	31.6	31.6	30.5	23.1	25	25	24.4
1989	4	25	23.4368	24	-0.563247	25.4	32.6	29.4	29.2	24.4	26.6	25.8	25.6	92	63	75	77	29.9	30.8	30.8	30.5	24	24.6	24.5	24.4
1989	4	26	23.5722	24.2	-0.627821	25.8	33.8	29.4	29.6	24.8	25.8	25.4	25.3	92	53	73	73	30.6	27.9	29.8	29.4	24.4	22.9	24	23.8
1989	4	27	23.3571	24.4	-1.04291	26	32.2	26.8	28	25	25.8	24.2	25	92	60	81	78	31	29	28.5	29.5	24.6	23.5	23.2	23.8
1989	4	28	23.5403	22.2	1.34031	25	31.4	28.6	28.4	23.4	25.6	26	25	88	63	81	77	27.7	29	31.9	29.5	22.8	23.5	25.1	23.8
1989	4	29	21.9391	24	-2.06091	25.4	30	28.2	28	24.8	25.8	26	25.5	95	72	84	84	30.9	30.4	32.1	31.1	24.6	24.3	25.3	24.7
1989	4	30	19.7046	24.4	-4.69544	26	31.4	29.2	29	24.4	25.8	25.6	25.3	88	64	75	76	29.5	29.5	30.4	29.8	23.8	23.8	24.3	24
1989	5	1	24.9025	23	1.90255	23.8	29.8	25.8	26.3	23.2	25.6	25.2	24.7	95	72	95	87	28	30	31.6	29.9	23	24.1	25	24
1989	5	2	24.6994	21.4	3.29941	22.4	27.6	25.4	25.2	22.4	24.6	24.2	19.2582	0	78	91	90	27.1	28.9	29.4	28.5	22.4	23.5	23.8	23.2
1989	5	3	24.4604	22.2	2.26042	24.4	29.4	26.6	26.8	23.2	25.2	25.6	24.7	90	71	92	85	27.6	29.3	32.1	29.7	22.7	23.7	25.3	23.9
1989	5	4	23.2217	22.4	0.821663	25	32	28.2	28.4	24	25.4	25.6	25	92	59	81	77	29.2	28	31.1	29.4	23.6	23	24.7	23.8
1989	5	5	23.5164	24.2	-0.683585	25.6	31.2	27.6	28	24.6	26.4	24.2	25.1	92	69	76	79	30.3	31.2	27.9	29.8	24.2	24.8	22.9	24
1989	5	6	25.2132	23	2.21323	25.4	28.6	26.6	26.8	24	25	24.8	24.6	89	75	86	83	28.9	29.3	30.1	29.4	23.5	23.7	24.1	23.8
1989	5	7	24.7831	24.2	0.583051	26	31.6	28.2	28.5	24.8	26.4	25.8	25.7	91	67	83	80	30.5	31	31.6	31	24.4	24.6	25	24.7
1989	5	8	23.8072	22.8	1.00718	24.2	26.8	25.8	25.6	23.4	25.2	24.6	24.4	94	88	91	91	28.2	31	30.1	29.8	23.1	24.6	24.2	24
1989	5	9	25.277	23	2.27696	24.6	30.4	26.4	27	23.4	25.2	25.4	24.7	90	66	92	83	28	28.6	31.8	29.4	22.9	23.3	25.1	23.8
1989	5	10	23.5801	22.2	1.38015	24.4	30.2	22.6	25	23.6	25.6	22.2	23.8	94	69	97	87	28.6	29.8	26.5	28.3	23.3	24	22	23.1
1989	5	11	23.7156	21.4	2.31557	24.6	31.4	27.6	27.8	23.2	26.8	25.6	25.2	89	70	85	81	27.5	32.2	31.5	30.4	22.7	25.3	24.9	24.3
1989	5	12	25.2212	23	2.2212	25	30.8	27.8	27.8	24.2	26.2	25.8	25.4	94	70	85	83	29.7	30.9	31.9	30.8	23.9	24.6	25.1	24.5
1989	5	13	22.3613	22.4	-0.0386933	24.6	30.4	24.2	25.9	23.4	26.6	23.2	24.4	90	74	92	86	28	32.3	27.8	29.3	22.9	25.3	22.8	23.7
1989	5	14	25.1575	23	2.15747	25	30.2	27.2	27.4	24.4	25.2	24.6	24.7	95	67	81	81	30.1	28.7	29.2	29.4	24.2	23.4	23.6	23.7
1989	5	15	23.616	23	0.615993	25.2	30.4	28.2	28	24.2	26.2	25.4	25.3	92	72	80	81	29.5	31.2	30.6	30.4	23.8	24.8	24.4	24.3
1989	5	16	25.022	22.8	2.22204	26.6	32.4	27.8	28.6	24.8	26.6	26	25.8	86	64	87	79	30.1	31	32.4	31.2	24.1	24.6	25.4	24.7
1989	5	17	24.4126	23.6	0.81262	26.8	32.4	28.8	29.2	24.8	26	25.2	25.3	85	60	75	73	30	29.4	29.7	29.7	24.1	23.7	23.9	23.9
1989	5	18	23.5562	24.2	-0.643753	26.6	31.2	27.8	28.4	25.8	26.8	26.6	26.4	94	71	91	85	32.7	32.3	34	33	25.5	25.3	26.2	25.7
1989	5	19	24.791	24.2	0.591018	26.2	31.6	27.2	28.1	25.4	26.8	26	26.1	94	69	91	85	31.9	32	32.8	32.2	25.1	25.2	25.6	25.3
1989	5	20	24.568	23.2	1.36796	25.8	32.2	28.2	28.6	23.8	26.4	26.6	25.6	85	64	88	79	28.1	30.6	33.7	30.8	23	24.4	26.1	24.5
1989	5	21	23.1101	23.8	-0.689864	27	34.8	28.4	29.6	25.4	26.6	26.6	26.2	88	53	87	76	31.4	29.4	33.6	31.4	24.8	23.7	26	24.9
1989	5	22	21.5169	23.6	-2.08312	27.6	33.4	27.8	29.1	25.2	26.8	25.6	25.9	83	60	84	75	30.4	30.8	31.4	30.9	24.3	24.6	24.8	24.6
1989	5	23	22.9747	24.2	-1.22529	26	32.2	24.8	27	24.6	25.8	24	24.8	89	60	94	81	30	29	29.3	29.4	24.1	23.5	23.7	23.8
1989	5	24	22.19	23.2	-1.00997	24.6	30.2	25.6	26.5	24	26.6	24.8	25.1	95	76	94	88	29.4	32.4	30.8	30.9	23.8	25.4	24.5	24.6
1989	5	25	24.1975	22.8	1.39753	24.2	27.8	24.6	25.3	23.8	26.2	24.4	24.8	97	88	98	94	29.2	32.9	30.4	30.8	23.6	25.7	24.3	24.5
1989	5	26	21.8754	22	-0.124635	23.6	28	26.4	26.1	22.8	25.2	25.6	24.5	93	80	94	89	27.2	30.2	32.3	29.9	22.5	24.2	25.3	24
1989	5	27	21.7997	22.8	-1.00031	25	31.8	26.4	27.4	24.4	26.6	23.6	24.9	95	67	79	80	30.1	31.4	27.3	29.6	24.2	24.8	22.5	23.8
1989	5	28	20.7043	22.4	-1.69568	24.2	28.2	26.8	26.5	23.6	26	25.4	25	95	84	89	90	28.7	32.1	31.5	30.8	23.4	25.3	24.9	24.5
1989	5	29	24.1338	22.2	1.9338	26.4	31	27.8	28.3	24.2	26.2	25.2	25.2	84	69	81	78	28.7	30.8	30.3	30	23.4	24.5	24.3	24.1
1989	5	30	23.0345	23	0.0344561	25	29.6	26.4	26.9	24	26.4	25.6	25.3	92	78	94	88	29.2	32.3	32.3	31.2	23.6	25.3	25.3	24.8
1989	5	31	20.6844	24.2	-3.51559	25.6	32.2	27.6	28.3	25.2	26	26.8	26	97	61	94	84	31.8	29.5	34.7	32	25.1	23.8	26.5	25.1
1989	6	1	20.5609	24.8	-4.23907	26.4	31.4	25.4	27.1	25.8	26	24.6	25.5	95	65	94	85	32.8	30	30.4	31.1	25.6	24.1	24.3	24.7
1989	6	2	21.9909	22.2	-0.209125	24.2	29.2	28	27.4	23.4	25	25.2	24.5	94	71	80	82	28.2	28.9	30.2	29.1	23.1	23.5	24.2	23.6
1989	6	3	20.6167	22.4	-1.78331	23.6	29.4	26.6	26.5	23.4	25.2	25.4	24.7	98	71	91	87	28.6	29.3	31.6	29.8	23.3	23.7	25	24
1989	6	4	21.8833	23.6	-1.71667	25.4	31.8	28	28.3	24.6	26	26.6	25.7	94	63	90	82	30.4	29.8	33.9	31.3	24.3	24	26.1	24.8
1989	6	5	21.963	23.8	-1.83701	25.2	31	26	27	25.2	26.2	24.6	19.2927	0	69	89	86	32	30.8	30	30.9	25.2	24.5	24.1	24.6
1989	6	6	22.1104	23.6	-1.48963	25.4	29.8	27.8	27.7	24	26	26.2	25.4	89	74	88	84	28.9	31.1	32.9	31	23.5	24.7	25.7	24.6
1989	6	7	21.6842	23.8	-2.11583	25.6	30	27.6	27.7	24.4	25.8	26	25.4	91	72	88	84	29.8	30.4	32.5	30.9	24	24.3	25.5	24.6
1989	6	8	22.1223	23.4	-1.27768	26	31.4	28	28.4	25	26.8	26	25.9	92	70	85	83	31	32.2	32.3	31.8	24.6	25.3	25.3	25.1
1989	6	9	22.0825	23	-0.917513	25.6	31.6	27.6	28.1	24.6	26.6	26.2	25.8	92	68	90	83	30.3	31.5	33.1	31.6	24.2	24.9	25.7	25
1989	6	10	18.4897	23.8	-5.3103	26	31.2	27.4	28	25.4	26.2	26.6	26.1	95	68	94	86	32	30.7	34.3	32.3	25.2	24.5	26.3	25.3
1989	6	11	18.3025	23.6	-5.29751	25.4	32.6	16.9037	17.1841	24.8	26	23.6	24.8	95	59	60.225	60.9547	30.9	29.2	23.2143	22.9838	24.6	23.7	18.5553	18.4247
1989	6	12	22.5605	22.8	-0.239537	24.4	31	25.2	26.5	23.8	25.8	24.2	24.6	95	66	92	85	29.1	29.8	29.5	29.4	23.6	24	23.8	23.8
1989	6	13	19.6209	23.6	-3.97909	26	30.6	25	26.6	25.2	26.2	24	25.1	94	71	92	86	31.5	31.1	29.2	30.6	24.9	24.7	23.6	24.4
1989	6	14	22.2139	22	0.213931	23.6	31.2	28.2	27.8	22.8	25.8	26.2	24.9	93	65	85	81	27.2	29.6	32.7	29.8	22.5	23.9	25.5	24
1989	6	15	21.9949	23.4	-1.40514	26.2	32.2	28.4	28.8	25.4	26.8	26.6	26.3	94	66	87	82	31.9	31.6	33.6	32.4	25.1	25	26	25.4
1989	6	16	21.6722	22.2	-0.527775	25.4	32.2	27.4	28.1	23.6	26.4	25.6	25.2	86	64	87	79	27.9	30.6	31.6	30	22.9	24.4	25	24.1
1989	6	17	22.1144	21.6	0.514352	24.2	31.6	27.8	27.9	22.8	25.4	25.4	24.5	89	61	83	77	26.8	28.3	30.8	28.7	22.2	23.1	24.6	23.3
1989	6	18	21.8993	24	-2.10074	25.6	31	26.8	27.5	25.2	26.6	25.2	25.7	97	71	88	85	31.8	31.9	31	31.5	25.1	25.1	24.6	24.9
1989	6	19	22.3255	23.4	-1.07454	25.2	31	28	28	24.2	26.4	21.2	23.9	92	70	55	72	29.5	31.3	20.7	27.2	23.8	24.8	18	22.2
1989	6	20	20.2224	24	-3.77764	26	30.4	26.4	27.3	25	26.6	25.4	25.7	92	74	92	86	31	32.3	31.8	31.7	24.6	25.3	25.1	25
1989	6	21	20.4932	24.6	-4.10678	25.4	31	23.8	26	25	25.8	23.4	24.7	97	66	97	87	31.4	29.8	28.5	29.9	24.9	24	23.2	24
1989	6	22	19.3102	22.4	-3.08977	24.8	31.2	28	28	23.6	26.4	25.6	25.2	91	69	83	81	28.3	31.2	31.2	30.3	23.1	24.8	24.8	24.2
1989	6	23	20.9075	22	-1.09254	23.4	28.8	26.8	26.4	22.6	25	25.4	24.3	93	74	89	85	26.9	29.1	31.5	29.2	22.3	23.6	24.9	23.6
1989	6	24	21.0708	22.2	-1.12923	24	30	28	27.5	23.4	25.6	25.4	24.8	95	70	81	82	28.4	29.9	30.7	29.7	23.2	24	24.5	23.9
1989	6	25	19.7882	22.6	-2.8118	24	27.8	25.8	25.8	23.6	24.6	24.8	24.3	97	77	92	89	28.8	28.8	30.6	29.4	23.4	23.4	24.4	23.8
1989	6	26	16.9841	21.8	-4.81592	26.8	30.8	25	26.9	22.6	26.2	24.2	24.3	70	70	94	78	24.6	30.9	29.7	28.4	20.8	24.6	23.9	23.1
1989	6	27	19.6966	22.6	-2.90341	25	30	27.2	27.4	24.6	25.4	26.2	25.4	97	69	92	86	30.6	29.4	33.3	31.1	24.5	23.7	25.9	24.7
1989	6	28	19.601	23	-3.399	25	30	26.4	27	24.6	26.4	26	25.7	97	75	97	90	30.6	32	33.3	32	24.5	25.2	25.9	25.2
1989	6	29	19.8838	22.8	-2.9162	25.2	32	28	28.3	24.8	26.8	25.6	25.7	97	67	83	82	31	31.8	31.2	31.3	24.7	25.1	24.8	24.8
1989	6	30	19.6368	22.6	-2.96316	25	32.4	27.2	28	24	26.4	21	23.8	92	63	58	71	29.2	30.4	20.7	26.8	23.6	24.3	18.1	22
1989	7	1	20.9991	23	-2.00092	25	30.2	27	27.3	23.2	23.8	24.2	23.7	86	59	79	75	27.2	25.2	28.3	26.9	22.5	21.2	23.1	22.3
1989	7	2	21.0987	21	0.0986537	22.8	29.4	27.1	26.6	21.8	25.4	25.2	24.1	92	73	86	83	25.4	29.8	30.8	28.7	21.4	24	24.5	23.3
1989	7	3	19.7683	22.4	-2.63171	25.6	33.8	24.8	27.3	23.8	26.8	22.8	24.5	86	58	84	76	28.3	30.6	26.4	28.4	23.1	24.4	22	23.2
1989	7	4	18.3065	21.2	-2.89352	25.4	33.2	28	28.6	22	26.6	26.8	25.1	75	60	91	75	24.2	30.4	34.4	29.7	20.5	24.3	26.4	23.8
1989	7	5	20.7999	23.6	-2.80008	24.8	30.8	25	26.4	23.8	26.2	23.2	24.4	92	70	86	83	28.8	30.9	27.2	29	23.4	24.6	22.5	23.5
1989	7	6	21.6443	22.6	-0.955657	24.2	31.8	29	28.5	23.2	25.8	26.8	25.3	92	62	84	79	27.8	29.2	33.8	30.2	22.8	23.7	26.1	24.2
1989	7	7	21.2739	23	-1.72609	24	32	23	25.5	23.2	25.4	22.4	23.7	94	59	95	83	27.9	28	26.7	27.5	22.9	23	22.2	22.7
1989	7	8	21.0947	21.6	-0.505329	24.2	29.8	27	27	23.4	26	26.4	25.3	94	74	95	88	28.2	31.1	34	31.1	23.1	24.7	26.2	24.7
1989	7	9	21.0628	22.4	-1.33719	24	29.4	27.2	27	23.6	24.6	25.4	24.5	97	68	87	84	28.8	27.7	31.2	29.3	23.4	22.8	24.8	23.7
1989	7	10	21.3137	21.6	-0.286257	24.2	30.4	26	26.6	22.6	25.2	25.4	24.4	87	66	95	83	26.3	28.6	32	29	22	23.3	25.2	23.5
1989	7	11	18.645	22.6	-3.95496	25.4	32.6	27	28	23.4	26.8	26.4	25.5	85	64	95	81	27.4	31.4	34	30.9	22.6	24.8	26.2	24.6
1989	7	12	19.9754	21.8	-1.82459	25.4	32.2	29.8	29.3	23.8	26.4	26.2	25.5	88	64	75	76	28.4	30.6	31.6	30.2	23.2	24.4	25	24.2
1989	7	13	19.9117	22.8	-2.88832	25	33.4	29.2	29.2	24.4	26.2	25.4	25.3	95	57	74	75	30.1	29.2	29.9	29.8	24.2	23.7	24	24
1989	7	14	18.5375	24.2	-5.6625	26.4	33.2	31	30.4	25.2	26	24.2	25.1	91	57	57	68	31.2	28.8	25.7	28.6	24.8	23.4	21.5	23.2
1989	7	15	18.4618	22.8	-4.33818	26.2	37	33	32.3	23.4	23.4	22.4	23.1	79	31	40	50	26.9	19.8	20.1	22.2	22.3	17.3	17.5	19.1
1989	7	16	19.7125	22.2	-2.48748	23.8	36.4	32	31	22	27	23.6	24.2	86	48	50	61	25.2	29.4	23.5	26.1	21.2	23.8	20.1	21.7
1989	7	17	19.9435	22.4	-2.45645	25.4	34.2	30	29.9	24.8	26.8	26	25.9	95	56	73	75	30.9	30.3	30.9	30.7	24.6	24.3	24.6	24.5
1989	7	18	18.6012	23.2	-4.59877	25.2	34.2	30	29.9	24.4	26.2	25.6	25.4	94	53	70	73	30	28.7	29.9	29.5	24.1	23.4	24	23.8
1989	7	19	20.0511	24	-3.94891	25.6	31.2	29.2	28.8	24.8	26.2	25.4	25.5	94	68	74	78	30.8	30.7	29.9	30.4	24.5	24.5	24	24.3
1989	7	20	17.3704	23.2	-5.82956	25.2	31	28	28	24	25.8	26.4	25.4	91	66	88	82	29	29.8	33.3	30.7	23.6	24	25.9	24.5
1989	7	21	16.9442	23.6	-6.65575	25.4	30.6	27.2	27.6	24.4	26.6	25.4	25.5	92	73	87	84	29.9	32.2	31.2	31.1	24	25.3	24.8	24.7
1989	7	22	14.5783	24	-9.42173	25.6	29	26	26.6	25	25.8	25.4	25.4	95	78	95	89	31.3	31.1	32	31.5	24.8	24.7	25.2	24.9
1989	7	23	18.5654	22.8	-4.23462	25	26.6	26.2	26	24.2	25.2	25.4	24.9	94	89	94	92	29.7	31.1	31.9	30.9	23.9	24.7	25.1	24.6
1989	7	24	17.1793	23.2	-6.02075	25	30.4	28.6	28.1	24.4	26.2	26	25.5	95	72	81	83	30.1	31.2	31.9	31.1	24.2	24.8	25.1	24.7
1989	7	25	15.0284	23.2	-8.17164	24	29.8	27.2	27	23.6	26.6	26.2	25.5	97	78	92	89	28.8	32.7	33.3	31.6	23.4	25.5	25.9	25
1989	7	26	16.0241	22.8	-6.77586	24	28.8	26.2	26.3	23.8	25.4	25.8	25	98	76	97	90	29.3	30.2	32.9	30.8	23.7	24.2	25.7	24.5
1989	7	27	17.2748	23	-5.72515	25	30.2	28	27.8	24.6	25.8	26.4	25.6	97	71	88	85	30.6	30.3	33.3	31.4	24.5	24.3	25.9	24.9
1989	7	28	18.4618	21.4	-2.93818	24.2	31	29	28.3	23	26.4	25.4	24.9	90	70	75	78	27.3	31.3	30	29.6	22.5	24.8	24.1	23.8
1989	7	29	18.7765	23.8	-5.02351	25	32	29	28.8	24.6	26.2	26.2	25.7	97	63	80	80	30.6	30.2	32.1	31	24.5	24.2	25.3	24.6
1989	7	30	18.7924	24	-5.20758	25.4	30.2	27	27.4	24.8	25.6	25.4	25.3	95	69	88	84	30.9	29.8	31.4	30.7	24.6	24	24.8	24.5
1989	7	31	18.2188	23.2	-4.98115	26	33	29	29.3	24.8	26.2	25.4	25.5	91	59	75	75	30.5	29.5	30	30	24.4	23.8	24.1	24.1
1989	8	1	19.5373	23	-3.46273	19.3734	32.4	28	16.0664	18.3018	26.4	26.4	16.4121	66.0631	63	88	53.1193	22.2733	30.4	33.3	19.6883	18.0329	24.3	25.9	15.7246
1989	8	2	19.836	24.2	-4.364	26	33.2	25	27.3	25	26.2	22.8	24.7	92	58	83	78	31	29.4	26.3	28.9	24.6	23.7	21.9	23.4
1989	8	3	19.9515	21.2	-1.24849	23.2	29.2	27.2	26.7	22.4	24	25.6	24	93	65	88	82	26.5	26.4	31.7	28.2	22.1	22	25	23
1989	8	4	18.7287	23.2	-4.47131	24.2	31.8	30	29	23.2	26.2	25.4	24.9	92	64	69	75	27.8	30.3	29.4	29.1	22.8	24.3	23.7	23.6
1989	8	5	19.9077	23.2	-3.2923	24.4	32	27	27.6	24.2	25.2	22.4	23.9	98	58	67	75	30.1	27.5	24	27.2	24.1	22.7	20.4	22.4
1989	8	6	18.3304	22.4	-4.06962	23.4	32.6	27.4	27.7	22.6	24.8	26.8	24.7	93	53	95	81	26.9	26.1	34.8	29.3	22.3	21.8	26.6	23.6
1989	8	7	19.7683	22.8	-3.03171	26.4	34.6	28.6	29.5	24.6	26.6	24.8	25.3	86	54	74	71	29.7	29.5	28.8	29.3	23.9	23.8	23.4	23.7
1989	8	8	19.7006	23.2	-3.49943	25.2	34.2	27	28.4	24.6	26.6	24.4	25.2	95	55	81	77	30.5	29.8	28.8	29.7	24.4	24	23.4	23.9
1989	8	9	19.6647	24.4	-4.73527	26	34	25.8	27.9	24.8	26	23.2	24.7	91	53	80	75	30.5	28.3	26.7	28.5	24.4	23.1	22.2	23.2
1989	8	10	19.4616	23	-3.53841	25	30.6	28	27.9	23.8	26.4	25	25.1	91	72	79	80	28.7	31.6	29.7	30	23.3	25	23.9	24.1
1989	8	11	19.2306	22.2	-2.96944	24	28.4	26.8	26.5	23.2	23	25.2	23.8	94	63	88	82	27.9	24.5	31	27.8	22.9	20.8	24.6	22.8
1989	8	12	18.7526	23.2	-4.44741	24.4	30.2	26.4	26.9	23.8	25.8	24.8	24.8	95	71	88	85	29.1	30.3	30.2	29.9	23.6	24.3	24.2	24
1989	8	13	17.2231	22	-4.77693	24.2	31.6	24	26	22.8	26.4	23	24.1	89	67	92	82	26.8	31	27.4	28.4	22.2	24.6	22.6	23.2
1989	8	14	18.1392	22	-3.86081	24	30.8	27.2	27.3	22.8	26.2	25.2	24.7	90	70	85	82	26.9	30.9	30.7	29.5	22.3	24.6	24.5	23.8
1989	8	15	16.8885	24	-7.11152	25.8	29.2	27	27.3	24.8	24.8	24.8	24.8	92	70	84	82	30.6	28.4	29.8	29.6	24.4	23.2	24	23.9
1989	8	16	18.2706	23.2	-4.92937	25.4	31.2	26.2	27.3	24.6	25.2	25.2	25	94	62	92	83	30.4	28.1	31.4	29.9	24.3	23	24.8	24
1989	8	17	17.239	21.4	-4.161	23.2	30.6	27.2	27.1	22.2	25.8	25.4	24.5	92	68	87	82	26.1	30	31.2	29.1	21.8	24.1	24.8	23.6
1989	8	18	17.1593	23	-5.84066	25.6	32	26.8	27.8	24.6	26.4	25.6	25.5	92	65	91	83	30.3	30.7	32	31	24.2	24.5	25.2	24.6
1989	8	19	17.2669	24.4	-7.13312	26.2	29.8	27.2	27.6	25.8	26.8	25.8	26.1	97	79	90	89	32.9	33.2	32.3	32.8	25.7	25.8	25.3	25.6
1989	8	20	16.1197	21.8	-5.68026	23.4	29.6	27.2	26.9	22.4	25.4	25.4	24.4	92	72	87	83	26.4	29.6	31.2	29.1	22	23.9	24.8	23.6
1989	8	21	17.5258	22.6	-5.07422	25.2	31	27.8	28	24.4	26.8	25.8	25.7	94	72	85	84	30	32.4	31.9	31.4	24.1	25.4	25.1	24.9
1989	8	22	16.0958	22.8	-6.70416	25.4	32	25.6	27.1	24.4	25.6	23.6	24.5	92	60	85	79	29.9	28.6	27.8	28.7	24	23.3	22.8	23.4
1989	8	23	15.9445	23.2	-7.25552	25	31	28.4	28.2	23.2	25.2	25.4	24.6	86	63	79	76	27.2	28.2	30.4	28.6	22.5	23.1	24.3	23.3
1989	8	24	15.7174	22.2	-6.48256	24.2	29	25.8	26.2	22.4	24	23.6	23.3	86	66	83	78	25.9	26.5	27.7	26.7	21.7	22.1	22.7	22.2
1989	8	25	14.6659	22	-7.33411	23.6	29.6	26	26.3	22	25	24.6	23.9	87	69	89	82	25.4	28.6	30	28	21.3	23.3	24.1	22.9
1989	8	26	16.06	23.6	-7.54001	25	31.2	25.6	26.9	24.4	25.2	24.8	24.8	95	62	94	84	30.1	28.1	30.8	29.7	24.2	23	24.5	23.9
1989	8	27	17.2549	23.6	-6.34507	25.2	30	27.8	27.7	24.2	25.6	25.2	25	92	70	81	81	29.5	29.9	30.3	29.9	23.8	24	24.3	24
1989	8	28	16.1357	24.2	-8.06433	25.6	30.2	25.6	26.8	24.2	25.8	22.8	24.3	89	71	79	80	29.3	30.3	25.9	28.5	23.7	24.3	21.7	23.2
1989	8	29	15.7413	21.6	-5.85866	22.6	29.4	26.8	26.4	21.8	22.2	25.2	23.1	93	54	88	78	25.6	22	31	26.2	21.5	19	24.6	21.7
1989	8	30	15.821	21.6	-5.779	23.8	28.2	25.6	25.8	22.8	24.2	24.2	23.7	92	72	89	84	27.1	27.5	29.3	28	22.4	22.7	23.7	22.9
1989	8	31	15.59	22.4	-6.81002	24.6	30.8	26.2	27	23.6	26.6	25.2	25.1	92	72	92	85	28.5	32	31.4	30.6	23.2	25.2	24.8	24.4
1989	9	1	14.3154	22.6	-8.28462	24.6	31.4	27.8	27.9	23.4	26.2	26.8	25.5	90	67	93	83	28	30.5	34.6	31	22.9	24.4	26.5	24.6
1989	9	2	14.63	23	-8.36995	25.4	31.6	27.8	28.1	23.8	25.6	25.2	24.9	88	62	81	77	28.4	28.8	30.3	29.2	23.2	23.4	24.3	23.6
1989	9	3	14.4827	21.2	-6.71733	24.6	31.8	27.6	27.9	22.4	25.8	25.2	24.5	83	62	83	76	25.6	29.2	30.4	28.4	21.5	23.7	24.3	23.2
1989	9	4	14.5265	22.2	-7.67352	24.4	28.4	25.8	26.1	23.4	25.2	25	24.5	92	77	94	88	28.1	29.9	31.1	29.7	23	24.1	24.7	23.9
1989	9	5	14.5623	14.0422	0.520083	22.2	27	25.4	25	21.8	24.6	24.8	23.7	97	82	95	91	25.8	29.3	30.9	28.7	21.6	23.7	24.6	23.3
1989	9	6	13.3833	14.4302	-1.04685	24.2	29	25.6	26.1	23.6	25.2	24.8	24.5	95	74	94	88	28.7	29.5	30.8	29.7	23.4	23.8	24.5	23.9
1989	9	7	13.1921	13.3278	-0.135711	23.4	27.6	26.2	25.9	23.4	25.4	25.6	10.6239	0	84	95	93	28.8	31	32.4	30.7	23.4	24.6	25.4	24.5
1989	9	8	12.8416	13.3125	-0.470863	25.6	30.8	27.6	27.9	24.4	26.4	26.2	25.7	91	71	90	84	29.8	31.5	33.1	31.4	24	24.9	25.7	24.9
1989	9	9	13.0328	13.7976	-0.764761	25.8	30.6	28.2	28.2	24.4	26.8	25.8	25.7	89	75	83	82	29.6	32.7	31.6	31.3	23.9	25.5	25	24.8
1989	9	10	14.4827	12.4982	1.98445	25.2	29.8	27.2	27.4	24.4	25.6	25.4	25.1	94	72	87	84	30	30	31.2	30.4	24.1	24.1	24.8	24.3
1989	9	11	14.5862	13.2011	1.38513	24.2	30	23.8	25.5	23.4	26.2	23.2	24.3	94	74	95	88	28.2	31.5	28	29.2	23.1	24.9	23	23.7
1989	9	12	14.5663	13.69	0.876289	23.8	30.2	25	26	23.4	26	24.4	24.6	97	72	95	88	28.5	30.8	30.1	29.8	23.2	24.5	24.2	24
1989	9	13	14.4667	13.9808	0.485942	24.6	29.8	28.2	27.7	23.4	25.6	25.6	24.9	90	72	81	81	28	30	31.1	29.7	22.9	24.1	24.7	23.9
1989	9	14	14.6022	12.6667	1.9355	24	29.4	26.6	26.6	22.8	25.4	25.4	24.5	90	73	91	85	26.9	29.8	31.6	29.4	22.3	24	25	23.8
1989	9	15	12.7819	13.4333	-0.651461	26.2	30	27.2	27.7	23.6	25.6	25.2	24.8	81	70	85	79	27.4	29.9	30.7	29.3	22.6	24	24.5	23.7
1989	9	16	12.8098	13.5556	-0.745801	27	29.6	27.2	27.8	25.4	26.2	26	25.9	88	77	91	85	31.4	31.7	32.8	32	24.8	25	25.6	25.2
1989	9	17	14.4508	11.7852	2.66562	25.6	31	23.2	25.8	24.6	26.6	22.2	24.5	92	71	92	85	30.3	31.9	26.1	29.4	24.2	25.1	21.8	23.7
1989	9	18	14.3791	12.837	1.54207	24	29.6	26.2	26.5	23.6	24.6	25	24.4	97	67	91	85	28.8	27.6	30.9	29.1	23.4	22.7	24.6	23.6
1989	9	19	11.6706	13.2407	-1.57016	25.2	29	27.2	27.2	24.2	25.2	25.8	25.1	92	74	90	85	29.5	29.5	32.3	30.4	23.8	23.8	25.3	24.3
1989	9	20	14.1521	12.537	1.61503	23.6	28.2	25.2	25.6	23.2	25.4	24.8	24.5	97	80	97	91	28.2	30.6	31	29.9	23	24.4	24.7	24
1989	9	21	13.0487	12.3815	0.667261	25.2	28.8	26	26.5	24.6	25.8	24.8	25.1	95	79	91	88	30.5	31.2	30.5	30.7	24.4	24.8	24.4	24.5
1989	9	22	12.9292	12.6111	0.318137	23	28.8	26.2	26	22.2	24.8	24.8	23.9	93	72	89	85	26.2	28.6	30.4	28.4	21.9	23.3	24.3	23.2
1989	9	23	11.3918	12.5741	-1.18231	25.2	30.4	27.2	27.5	24.2	25.4	25.2	24.9	92	67	85	81	29.5	29.1	30.7	29.8	23.8	23.6	24.5	24
1989	9	24	13.8613	12.4037	1.4576	26	28.8	26.4	26.9	25.4	25.6	25.4	25.5	95	78	92	88	32	30.7	31.8	31.5	25.2	24.5	25.1	24.9
1989	9	25	14.2755	12.6333	1.64221	23.8	29.8	26.6	26.7	22.2	26.2	25	24.5	87	75	88	83	25.7	31.6	30.6	29.3	21.5	25	24.4	23.6
1989	9	26	14.3194	12.5074	1.81195	25	28.8	23.8	25.3	23.8	25.4	22.8	24	91	76	92	86	28.7	30.2	27.1	28.6	23.3	24.2	22.4	23.3
1989	9	27	14.2835	12.7148	1.5687	22.2	29.6	25.4	25.6	21.4	24.2	24.2	23.3	93	64	91	83	24.9	26.6	29.4	27	21.1	22.1	23.8	22.3
1989	9	28	11.4754	13.4667	-1.99126	24.4	29.2	25.2	26	23.2	25	24	24.1	90	71	91	84	27.6	28.9	29	28.5	22.7	23.5	23.6	23.2
1989	9	29	14.2039	13.4556	0.748295	24.2	27.2	25	25.4	23.4	23.6	24	23.7	94	74	92	87	28.2	26.7	29.2	28	23.1	22.2	23.6	23
1989	9	30	13.0806	12.5296	0.550978	24.6	30.8	26.6	27.1	23.4	25.8	25.2	24.8	90	67	89	82	28	29.9	31.1	29.7	22.9	24	24.7	23.9
1989	10	1	15.7732	14.9641	0.809145	25.8	31.2	27	27.8	24.2	26.6	25.6	25.5	88	70	89	82	29.1	31.8	31.9	30.9	23.6	25.1	25.1	24.6
1989	10	2	18.1312	14.1805	3.9507	24.4	30.4	23.6	25.5	23.2	25.8	22.8	23.9	90	69	93	84	27.6	30.2	27.2	28.3	22.7	24.2	22.5	23.1
1989	10	3	16.4225	14.5723	1.85017	23.8	29	25.8	26.1	23.4	25.4	24.6	24.5	97	75	91	87	28.5	30	30.1	29.6	23.2	24.1	24.2	23.8
1989	10	4	15.4386	14.7759	0.662765	24.6	30.2	25	26.2	24.2	26.2	23	24.5	97	73	85	85	29.9	31.3	26.8	29.3	24.1	24.8	22.2	23.7
1989	10	5	18.1352	15.1023	3.03287	23.2	29.4	24.6	25.5	22.4	24.8	24	23.7	93	69	95	86	26.5	28.2	29.4	28.1	22.1	23.1	23.8	23
1989	10	6	17.8126	11.7741	6.03843	24.8	30.6	26.2	27	23	26.6	25.6	25.1	86	73	95	85	26.9	32.2	32.4	30.5	22.3	25.3	25.4	24.3
1989	10	7	16.7212	12.237	4.48415	24	28.6	25.2	25.8	23.2	25	24.6	24.3	94	75	95	88	27.9	29.3	30.5	29.2	22.9	23.7	24.4	23.7
1989	10	8	16.7371	13.5028	3.2343	26.6	32.2	26.8	28.1	24.4	26.6	26	25.7	84	65	94	81	29.1	31.1	33.1	31.1	23.6	24.7	25.7	24.7
1989	10	9	18.0396	13.9232	4.11643	24.6	26.4	25.4	25.5	24.2	24.6	24.8	24.5	97	86	95	93	29.9	29.7	30.9	30.2	24.1	23.9	24.6	24.2
1989	10	10	17.4939	13.9578	3.53617	24.6	29.4	26.2	26.6	24	25.8	25.6	25.1	95	75	95	89	29.4	30.8	32.4	30.9	23.8	24.5	25.4	24.6
1989	10	11	17.7887	14.0999	3.68881	24.2	26.2	24.8	25	23.6	24	24.4	24	95	83	97	92	28.7	28.4	30.3	29.1	23.4	23.2	24.3	23.6
1989	10	12	16.1476	14.0422	2.10537	24.6	29.6	25.6	26.4	23.8	25.6	24	24.5	94	73	88	85	28.9	30.2	28.8	29.3	23.5	24.2	23.4	23.7
1989	10	13	17.6931	12.89	4.80309	24.6	29.2	25.4	26.1	24.2	25.6	25.4	25.1	97	75	100	91	29.9	30.4	32.4	30.9	24.1	24.3	25.4	24.6
1989	10	14	16.4583	13.059	3.39932	23.8	29.8	25.8	26.3	23.6	25.8	25.2	24.9	98	73	95	89	29	30.5	31.6	30.4	23.5	24.4	25	24.3
1989	10	15	17.9082	12.8746	5.03354	24.8	31.2	26.2	27.1	24	25.8	25.6	25.1	94	65	95	85	29.3	29.6	32.4	30.4	23.7	23.9	25.4	24.3
1989	10	16	17.6094	13.4623	4.14715	26.6	31.4	13.8694	15.206	25.4	26	24.2	25.2	91	65	48.6639	42.4417	31.6	30	17.3224	15.7937	25	24.1	13.8771	12.7402
1989	10	17	16.8287	14.5569	2.27181	25.6	31.8	27.2	28	24.4	26.4	24	24.9	91	66	77	78	29.8	30.8	27.7	29.4	24	24.5	22.8	23.8
1989	10	18	16.5499	13.7657	2.78421	23.2	29.4	26.4	26.4	22.8	25.2	24.8	24.3	97	71	88	85	27.5	29.3	30.2	29	22.6	23.7	24.2	23.5
1989	10	19	17.7807	14.5531	3.22762	25	31	24.4	26.2	23.8	25.6	23.8	24.4	91	65	95	84	28.7	29.2	29.1	29	23.3	23.7	23.6	23.5
1989	10	20	17.8285	14.7797	3.0488	25.2	30	26.4	27	24	26	26.2	25.4	91	73	98	87	29	30.9	33.9	31.3	23.6	24.6	26.1	24.8
1989	10	21	17.9958	13.5028	4.49297	23.6	31.4	26.4	27	22.6	25.8	24.8	24.4	92	64	88	81	26.7	29.5	30.2	28.8	22.2	23.8	24.2	23.4
1989	10	22	17.7449	12.1525	5.59232	24.8	31.2	26.8	27.4	24.2	26.4	25.6	25.4	95	69	91	85	29.8	31.2	32	31	24	24.8	25.2	24.6
1989	10	23	17.936	13.8464	4.08968	25	29.4	26.4	26.8	24.2	26	25.6	25.3	94	77	94	88	29.7	31.3	32.3	31.1	23.9	24.8	25.3	24.7
1989	10	24	17.952	12.3875	5.56444	25.2	29.8	27.2	27.4	24.4	25.8	25.4	25.2	94	73	87	84	30	30.5	31.2	30.6	24.1	24.4	24.8	24.4
1989	10	25	17.7329	12.9399	4.79299	24.6	29	25.8	26.3	24	25.8	25.4	25.1	95	78	97	90	29.4	31.1	32.2	30.9	23.8	24.7	25.3	24.6
1989	10	26	15.3908	13.1012	2.28959	24.6	30.6	26.8	27.2	23.8	25.6	25.6	25	94	67	91	84	28.9	29.5	32	30.1	23.5	23.8	25.2	24.2
1989	10	27	16.6814	13.1512	3.53019	25.6	30	26.4	27.1	25	25.8	25.4	25.4	95	72	92	86	31.3	30.4	31.8	31.1	24.8	24.3	25.1	24.7
1989	10	28	17.8763	14.7106	3.16574	23.8	26.4	24.6	24.9	23.2	24.8	24.2	24.1	95	88	97	93	28	30.2	29.9	29.4	23	24.2	24.1	23.7
1989	10	29	17.8046	14.7874	3.01722	24.2	29.6	26.8	26.9	23.8	25.6	24.8	24.7	97	73	85	85	29.2	30.2	30	29.8	23.6	24.2	24.1	24
1989	10	30	16.4384	14.9717	1.46665	25	30.2	26.8	27.2	24.4	26.4	22.4	24.4	95	74	69	79	30.1	31.9	24.2	28.7	24.2	25.1	20.5	23.3
1989	10	31	16.4344	14.4801	1.9543	23.2	28.8	27	26.5	21.6	24.6	25.6	23.9	87	71	89	83	24.7	28.1	31.9	28.2	20.9	23	25.1	23
1989	11	1	13.8374	14.4	-0.562597	25.4	30.2	26.6	27.2	24.2	25.8	25	25	91	71	88	83	29.4	30.3	30.6	30.1	23.8	24.3	24.4	24.1
1989	11	2	14.0007	13.9846	0.0160748	24.6	28.6	26.2	26.4	24.2	25.6	25.8	25.2	97	79	97	91	29.9	30.8	32.9	31.2	24.1	24.5	25.7	24.8
1989	11	3	13.8932	14.3407	-0.447574	24.2	27.4	24.6	25.2	23.4	25.2	24.6	24.4	94	84	100	92	28.2	30.6	30.9	29.9	23.1	24.4	24.6	24
1989	11	4	13.8454	14.4889	-0.64352	24.2	28.4	25.6	26	23.4	25.8	24.2	24.5	94	81	89	88	28.2	31.5	29.3	29.7	23.1	24.9	23.7	23.9
1989	11	5	14.0923	14.4815	-0.389158	25.2	31.6	26.2	27.3	24.6	26.6	25.4	25.5	95	68	94	86	30.5	31.5	31.9	31.3	24.4	24.9	25.1	24.8
1989	11	6	12.8257	14.4481	-1.62246	24.8	30.8	25.8	26.8	24	26.4	25.2	25.2	94	71	95	87	29.3	31.5	31.6	30.8	23.7	24.9	25	24.5
1989	11	7	14.0405	14.4704	-0.429828	25.6	29.2	27.2	27.3	24.6	25.6	25.8	25.3	92	75	90	86	30.3	30.4	32.3	31	24.2	24.3	25.3	24.6
1989	11	8	13.8055	14.4889	-0.683351	24.6	28.6	25.4	26	23.4	24.8	24.6	24.3	90	74	94	86	28	28.8	30.4	29	22.9	23.4	24.3	23.5
1989	11	9	13.9649	13.4778	0.487085	22.4	27.6	23.6	24.3	22	24	23.4	23.1	97	74	98	90	26.2	27.4	28.6	27.4	21.8	22.6	23.3	22.6
1989	11	10	14.0684	13.6741	0.39435	22.8	29.6	25.4	25.8	21.4	24.8	24.6	23.6	88	68	94	83	24.5	28.1	30.4	27.7	20.8	23	24.3	22.7
1989	11	11	14.1481	13.9462	0.201859	24.2	29	25.8	26.2	23.2	25	24.6	24.3	92	72	91	85	27.8	29	30.1	29	22.8	23.5	24.2	23.5
1989	11	12	15.351	15.3	0.0509932	23.6	27.2	24.8	25.1	23.4	23.8	24.2	23.8	98	75	95	90	28.6	27.2	29.8	28.5	23.3	22.5	24	23.3
1989	11	13	15.4824	13.8464	1.63607	23.4	28.4	24.8	25.3	23.2	25.2	23.8	24.1	98	77	92	89	28.3	29.9	28.8	29	23.1	24.1	23.4	23.5
1989	11	14	15.3948	14.2037	1.1911	24	31.2	25.2	26.4	23.2	26.6	24.2	24.7	94	70	92	85	27.9	31.8	29.5	29.7	22.9	25.1	23.8	23.9
1989	11	15	15.2634	15.0148	0.24855	23.8	31	25.8	26.6	23	26.8	24.4	24.7	93	72	89	85	27.5	32.4	29.6	29.9	22.7	25.4	23.9	24
1989	11	16	15.4187	14.4444	0.974262	25	32.2	26.4	27.5	23.4	25.4	25.2	24.7	88	58	91	79	27.7	27.9	31.2	29	22.8	22.9	24.8	23.5
1989	11	17	15.3191	14.4704	0.848758	26.2	31.2	27.2	28	25.2	26	26.2	25.8	92	66	92	84	31.4	30.1	33.3	31.6	24.8	24.2	25.9	25
1989	11	18	15.4267	14.3407	1.08593	25.4	32.8	27.4	28.3	24.6	27.4	26.2	26.1	94	66	91	84	30.4	32.9	33.2	32.2	24.3	25.6	25.8	25.3
1989	11	19	14.3154	14.2556	0.0598232	25.6	30.4	25.2	26.6	24.2	25.6	24.6	24.8	89	68	95	84	29.3	29.6	30.5	29.8	23.7	23.9	24.4	24
1989	11	20	14.1242	13.537	0.587151	24.6	32.4	25.8	27.1	23	26.2	24.4	24.5	87	61	89	79	27	29.9	29.6	28.8	22.4	24	23.9	23.4
1989	11	21	15.4307	13.7235	1.7072	25	29.8	26.8	27.1	24.2	26.4	26	25.5	94	77	94	88	29.7	32.1	33.1	31.6	23.9	25.3	25.7	25
1989	11	22	13.8693	12.1704	1.6989	26	30.4	26.4	27.3	24.6	26.2	25.4	25.4	89	72	92	85	30	31.2	31.8	31	24.1	24.8	25.1	24.6
1989	11	23	15.3231	13.2074	2.1157	25	30.2	26.4	27	24.4	26.4	25.2	25.3	95	74	91	87	30.1	31.9	31.2	31.1	24.2	25.1	24.8	24.7
1989	11	24	15.347	15.1333	0.213677	25.8	31.6	25	26.9	24.8	26.2	23.6	24.9	92	65	89	82	30.6	30.4	28.2	29.7	24.4	24.3	23.1	23.9
1989	11	25	15.3032	13.4667	1.83653	23.4	29.8	25.8	26.2	22.8	25.2	25.4	24.5	95	69	97	87	27.3	29	32.2	29.5	22.6	23.5	25.3	23.8
1989	11	26	15.1439	14.3148	0.829056	23.8	30	25.6	26.3	23	25.4	24.8	24.4	93	69	94	85	27.5	29.4	30.8	29.2	22.7	23.7	24.5	23.6
1989	11	27	15.4466	14.0593	1.38733	26.2	30.2	26.4	27.3	25.2	26.6	25.6	25.8	92	76	94	87	31.4	32.4	32.3	32	24.8	25.4	25.3	25.2
1989	11	28	14.4389	13.4741	0.964782	26.4	31.8	27	28	25.4	26.2	26.2	25.9	92	64	94	84	31.8	30.3	33.5	31.8	25.1	24.3	25.9	25.1
1989	11	29	14.0485	14.2519	-0.203343	25.4	29	26.6	26.9	25	26.6	25.8	25.8	97	83	94	91	31.4	33.2	32.7	32.4	24.9	25.8	25.5	25.4
1989	11	30	14.1561	13.963	0.19309	24.2	29.4	26.8	26.8	24	26.2	25.8	25.3	98	78	92	90	29.7	31.9	32.5	31.4	23.9	25.1	25.5	24.8
1989	12	1	15.5342	16.1593	-0.625042	22.4	27.6	24.4	24.7	22	25	24.2	23.7	97	81	98	92	26.2	29.9	30.1	28.7	21.8	24.1	24.1	23.3
1989	12	2	16.7491	15.1037	1.64537	24	24.2	23.8	24	23.8	23.2	23.4	23.5	98	92	97	96	29.3	27.8	28.5	28.5	23.7	22.8	23.2	23.3
1989	12	3	15.4426	14.8889	0.553716	23	29.4	25.2	25.7	22.6	25.2	24	23.9	97	71	91	86	27.1	29.3	29	28.5	22.4	23.7	23.6	23.2
1989	12	4	15.5263	13.3444	2.18181	23.2	26.6	24.8	24.9	22.6	24.6	24.4	23.9	95	85	97	92	27	29.6	30.3	29	22.4	23.9	24.3	23.5
1989	12	5	15.6059	14.0519	1.55406	24.2	29.6	24.6	25.8	23	25.2	23.8	24	90	70	94	85	27.3	29.1	28.9	28.4	22.5	23.6	23.5	23.2
1989	12	6	16.9801	13.9778	3.00232	22.4	30.4	25.8	26.1	21.6	26	24.2	23.9	93	71	88	84	25.3	30.7	29.1	28.4	21.3	24.5	23.6	23.1
1989	12	7	15.6059	13.3148	2.2911	22.8	30.8	25.6	26.2	22.2	26.2	24.2	24.2	95	70	89	85	26.4	30.9	29.3	28.9	22	24.6	23.7	23.4
1989	12	8	15.7254	13.3556	2.36985	23.4	31.4	25.8	26.6	22.4	26.4	24.6	24.5	92	68	91	83	26.4	31.1	30.1	29.2	22	24.7	24.2	23.6
1989	12	9	17.1474	14.0077	3.1397	24.8	31.2	26.4	27.2	23.8	26.6	25.2	25.2	92	70	91	84	28.8	31.8	31.2	30.6	23.4	25.1	24.8	24.4
1989	12	10	15.7652	14.2333	1.53191	25.8	29.6	26.4	27	25.2	26.6	25.6	25.8	95	79	94	89	31.6	32.8	32.3	32.2	25	25.6	25.3	25.3
1989	12	11	17.0996	14.3074	2.79218	25.6	30.2	25.2	26.6	25	26.4	24.2	25.2	95	74	92	87	31.3	31.9	29.5	30.9	24.8	25.1	23.8	24.6
1989	12	12	16.7292	14.163	2.56619	22.2	30.8	24.8	25.6	21.8	25	23.6	23.5	97	63	91	83	25.8	27.8	28.3	27.3	21.6	22.8	23.1	22.5
1989	12	13	15.7931	14.263	1.53016	23.6	29.4	24.8	25.6	23.2	25.4	24.2	24.3	97	73	95	88	28.2	29.8	29.8	29.2	23	24	24	23.7
1989	12	14	15.5462	14.1963	1.34987	23.2	32.8	23.8	25.9	22.6	23.4	20.8	22.3	95	45	77	72	27	22.5	22.6	24	22.4	19.4	19.4	20.4
1989	12	15	18.3463	15.3037	3.04261	21.4	30.6	23.8	24.9	20.6	24.2	22.6	22.5	93	59	90	81	23.7	25.9	26.6	25.4	20.2	21.7	22.1	21.4
1989	12	16	15.347	13.8185	1.52849	21.6	31.2	25.4	25.9	21.2	25	21.2	22.5	97	61	69	75	24.9	27.6	22.4	24.9	21	22.7	19.3	21
1989	12	17	16.5619	13.7259	2.83594	22.4	32.8	27.2	27.4	21.8	24.6	22.2	22.9	95	51	65	70	25.7	25.5	23.4	24.9	21.5	21.4	20	21
1989	12	18	16.6136	14.4963	2.11735	20.6	30.8	24.6	25.1	20.4	23.8	22.4	22.2	98	56	83	79	23.8	24.8	25.6	24.8	20.3	21	21.5	20.9
1989	12	19	16.8566	13.8	3.05662	21.2	31.8	24.6	25.5	20.4	24.8	22.8	22.7	93	57	86	79	23.4	26.6	26.5	25.5	20	22.1	22.1	21.4
1989	12	20	16.9283	13.8667	3.06165	21	31.6	25.2	25.8	20.4	24.8	23	22.7	95	58	83	79	23.6	26.8	26.6	25.7	20.1	22.2	22.1	21.5
1989	12	21	18.3383	14.6148	3.72353	22.2	31.8	24.2	25.6	21.8	25.6	22.4	23.3	97	61	86	81	25.8	28.7	25.9	26.8	21.6	23.4	21.7	22.2
1989	12	22	18.2109	13.4963	4.71459	20.8	31.8	23.4	24.8	20.2	24.6	22	22.3	95	56	89	80	23.3	26.1	25.5	25	19.9	21.8	21.4	21.1
1989	12	23	18.1511	14.3296	3.82151	21	31.2	25	25.5	20.4	24.6	22.8	22.6	95	58	83	79	23.6	26.5	26.3	25.5	20.1	22.1	21.9	21.4
1989	12	24	18.3344	11.9889	6.34547	23.6	29.8	24.8	25.8	22.4	25.6	24	24	90	72	94	85	26.3	30	29.3	28.5	21.9	24.1	23.7	23.2
1989	12	25	18.3144	13.3471	4.96739	23.8	30.2	25.2	26.1	23.6	25.4	24.2	24.4	98	68	92	86	29	29.2	29.5	29.2	23.5	23.7	23.8	23.7
1989	12	26	18.0675	14.2689	3.79863	24.2	29	24.8	25.7	23.6	25	23.8	24.1	95	72	92	87	28.7	29	28.8	28.8	23.4	23.5	23.4	23.4
1989	12	27	17.2231	13.3931	3.82992	23.4	29.6	25	25.8	23.2	25.4	23.4	24	98	72	88	86	28.3	29.6	27.7	28.5	23.1	23.9	22.8	23.3
1989	12	28	18.5614	13.2433	5.31805	22	30.8	24.4	25.4	21.2	25.6	23.2	23.3	93	66	90	83	24.6	29.4	27.6	27.2	20.9	23.7	22.7	22.4
1989	12	29	18.3543	14.2535	4.10078	22.2	30	24	25	21.4	25	22.4	22.9	93	67	87	82	24.9	28.3	26	26.4	21.1	23.2	21.7	22
1989	12	30	18.6928	14.2689	4.42398	21.4	30.8	24.4	25.3	20.8	24.6	22.4	22.6	95	60	84	80	24.2	26.8	25.8	25.6	20.5	22.2	21.6	21.4
1989	12	31	18.8561	14.3342	4.52199	21.2	30.6	25.2	25.6	20.6	24.8	23.2	22.9	95	63	85	81	23.9	27.4	27.1	26.1	20.3	22.6	22.4	21.8
1988	12	31	29.69	23.2	6.49	23.6	25.2	23.6	24	21.6	22.6	22.2	22.1	84	80	89	84	24.5	25.7	25.8	25.3	20.7	21.5	21.6	21.3

## Sheet: 1988
						Temperature				Temperature				Relative Humidity				Pressure				Dew temperature
Year	Month	Day	Maximum	Minimum	Max-Min	1899-12-31 07:00:00	1899-12-31 13:00:00	1899-12-31 19:00:00	Average	1899-12-31 01:00:00	1899-12-31 13:00:00	1899-12-31 19:00:00	Average	1899-12-31 01:00:00	1899-12-31 13:00:00	1899-12-31 19:00:00	Average	1899-12-31 07:00:00	1899-12-31 13:00:00	1899-12-31 19:00:00	Average	1899-12-31 07:00:00	1899-12-31 13:00:00	1899-12-31 19:00:00	Average		Month	Taverage	Hraverage
1990	1	1	24.6931	18.0444	6.64862	22.2	30.4	25.6	26	21.4	25.6	23.6	23.5	93	68	85	82	24.9	29.6	27.8	27.5	21.1	23.9	22.8	22.6		January	27.6774	71.9355
1990	1	2	22.2725	17.9062	4.36632	22	31.4	25.8	26.3	21.6	24.4	23.6	23.2	97	56	83	79	25.5	25.9	27.7	26.4	21.4	21.7	22.7	22		February	28.5929	70.7857
1990	1	3	23.7471	16.7347	7.01244	24.2	30.6	25.6	26.5	23.4	26.2	23.8	24.5	94	71	86	84	28.2	31.1	28.3	29.2	23.1	24.7	23.1	23.6		March	29.4	67.2581
1990	1	4	23.5447	16.2008	7.34392	24	29.2	25.2	25.9	23.8	25.4	24.2	24.5	98	74	92	88	29.3	29.9	29.5	29.6	23.7	24	23.8	23.9		April	28.53	74.4667
1990	1	5	23.1895	18.3978	4.7917	22.6	32.8	27.8	27.8	21.8	25.8	22.4	23.3	93	57	63	71	25.6	28.6	23.5	25.9	21.5	23.3	20.1	21.6		May	27.5784	75.1585
1990	1	6	23.4126	17.6027	5.80982	22.4	32.4	26.2	26.8	21.4	24.6	21.8	22.6	92	53	68	71	24.8	25.7	23.2	24.6	21	21.6	19.9	20.8		June	28.6033	72.6
1990	1	7	23.5158	17.3416	6.17426	21.8	31.8	24.6	25.7	20.8	23.8	21	21.9	92	51	73	72	23.9	24.2	22.5	23.5	20.4	20.5	19.4	20.1		July	28.0226	75.6774
1990	1	8	23.615	16.6272	6.9878	21.6	31.8	25.2	26	20	23.6	22	21.9	87	50	76	71	22.3	23.7	24.3	23.4	19.3	20.2	20.6	20		August	28.2871	67.2773
1990	1	9	24.9244	18.1942	6.73014	23.2	31.4	25.2	26.3	22.4	25.4	22.2	23.3	93	62	77	78	26.5	28.4	24.8	26.6	22.1	23.2	20.9	22.1		September	27.2763	62.1432
1990	1	10	22.0866	17.6719	4.41474	23	31.6	24.8	26	22.6	24.8	22.2	23.2	97	58	80	78	27.1	26.8	25	26.3	22.4	22.2	21.1	21.9		October	26.4161	86.6452
1990	1	11	23.3547	16.8538	6.50096	21.2	33.2	25	26.1	20.4	24.6	22.2	22.4	93	50	79	74	23.4	25.2	24.9	24.5	20	21.2	21	20.8		November	26.7667	86.6333
1990	1	12	22.0577	16.8768	5.18089	22.6	31.6	25.8	26.5	21.8	24.6	23.2	23.2	93	57	80	77	25.6	26.3	26.7	26.2	21.5	21.9	22.2	21.8		December	25.6859	80.1338
1990	1	13	24.7468	17.7794	6.96734	24.8	29.8	25.8	26.5	23.8	25	23.8	24.2	92	68	85	82	28.8	28.5	28.1	28.5	23.4	23.2	23	23.2
1990	1	14	24.8542	18.0636	6.79051	23.8	33	29	28.7	23.2	25.2	22.2	23.5	95	53	56	68	28	26.9	22.2	25.7	23	22.3	19.2	21.5
1990	1	15	23.3754	17.3185	6.05686	22.4	32.8	26.4	27	21.2	24.6	21.6	22.5	90	51	66	69	24.4	25.5	22.6	24.2	20.7	21.4	19.5	20.5
1990	1	16	24.8005	17.284	7.51651	21.2	33.8	31.2	29.4	20.2	22.6	21.4	21.4	91	38	42	57	23	20	19	20.7	19.7	17.5	16.7	18
1990	1	17	23.7389	17.8255	5.91337	22.4	35.4	30	29.5	20.2	24	22	22.1	82	39	50	57	22.2	22.3	21.1	21.9	19.2	19.2	18.4	18.9
1990	1	18	23.458	17.8332	5.6248	22.2	35.2	28.4	28.5	20.2	24.6	21.8	22.2	84	42	56	61	22.3	23.9	21.7	22.7	19.3	20.4	18.8	19.5
1990	1	19	25.0896	17.6296	7.45998	21.4	32.2	26.4	26.6	20.4	24.8	24.2	23.1	91	55	84	77	23.3	26.4	28.7	26.1	19.9	22	23.4	21.8
1990	1	20	23.6191	18.0444	5.57465	24.8	32.8	27.2	28	23.2	25.2	24.4	24.3	87	54	80	74	27.4	27	28.7	27.7	22.6	22.4	23.4	22.8
1990	1	21	25.0566	16.8422	8.21431	22.6	35.6	29.4	29.3	22.2	25.4	21.4	23	97	44	49	63	26.5	25.7	20.2	24.1	22	21.5	17.6	20.4
1990	1	22	25.1598	17.8601	7.29974	23.4	30.6	26.8	26.9	22.4	25.8	24.6	24.3	92	68	84	81	26.4	30	29.5	28.6	22	24.1	23.8	23.3
1990	1	23	25.3622	17.2589	8.10331	22.6	35.4	30.2	29.6	21.8	24.4	22.8	23	93	40	53	62	25.6	23.3	22.8	23.9	21.5	19.9	19.6	20.3
1990	1	24	23.6067	17.9907	5.61603	22.2	35.8	28	28.5	20.6	25.2	22.2	22.7	87	43	61	63	23.2	25	22.9	23.7	19.9	21.1	19.7	20.2
1990	1	25	23.7761	17.9177	5.85836	22.6	35.8	30.4	29.8	20.6	25.4	23.4	23.1	84	43	56	61	22.9	25.5	24.1	24.2	19.7	21.4	20.5	20.5
1990	1	26	24.1354	17.042	7.09345	25.6	30.6	27.6	27.9	23.6	25.8	24.8	24.7	85	68	80	78	27.8	30	29.4	29.1	22.8	24.1	23.8	23.6
1990	1	27	24.0693	16.1893	7.88003	24.4	34.2	28.8	29	23.6	26.8	22.8	24.4	94	56	60	70	28.6	30.3	23.8	27.6	23.3	24.3	20.3	22.6
1990	1	28	24.1024	16.6694	7.43297	23.4	35.8	31.2	30.4	21.4	26.4	23.4	23.7	84	48	52	61	24.1	28.2	23.6	25.3	20.5	23.1	20.2	21.2
1990	1	29	24.1354	16.9844	7.15106	21.6	35.2	29.4	28.9	20.8	25.6	24.4	23.6	93	47	66	69	24	26.4	27.2	25.9	20.4	22	22.5	21.7
1990	1	30	20.9755	17.8447	3.13075	24.8	33.2	28.2	28.6	23.4	26.6	24.8	24.9	89	60	76	75	27.8	30.4	29	29.1	22.9	24.3	23.6	23.6
1990	1	31	25.1103	17.9369	7.17336	24.8	33.8	28.8	29	24.2	26.8	25.4	25.5	95	58	76	77	29.8	30.6	30.2	30.2	24	24.4	24.2	24.2
1990	2	1	20.9466	17.3877	3.5589	25.2	34.8	31.2	30.6	23.6	26.4	25.4	25.1	88	52	63	67	28.1	28.8	28.6	28.5	23	23.4	23.3	23.2
1990	2	2	21.1407	16.535	4.60572	24.6	32.8	28	28.4	23.2	26.2	24	24.5	89	60	72	73	27.5	29.6	27.2	28.1	22.7	23.9	22.5	23
1990	2	3	20.7028	17.5106	3.19229	24.6	34.2	30.8	30.1	23.6	26.2	23.4	24.4	92	53	54	66	28.5	28.7	23.9	27	23.2	23.4	20.3	22.3
1990	2	4	24.1148	17.4261	6.68871	23.6	32.4	29.6	28.8	22.4	25.4	25.4	24.4	90	57	72	73	26.3	27.8	29.6	27.9	21.9	22.8	23.9	22.9
1990	2	5	24.1106	17.6219	6.48869	24.2	29.6	26.2	26.6	23.6	24.8	24.8	24.4	95	68	89	84	28.7	28.1	30.4	29.1	23.4	23	24.3	23.6
1990	2	6	23.6439	17.8908	5.75307	24.4	30.2	25.8	26.5	24	25.6	24.2	24.6	97	69	88	85	29.6	29.8	29.1	29.5	23.9	24	23.6	23.8
1990	2	7	23.7141	17.8601	5.85401	24	31.6	27.4	27.6	23.6	26.8	24.8	25.1	97	69	81	82	28.8	32	29.6	30.1	23.4	25.2	23.9	24.2
1990	2	8	23.8628	17.7717	6.09106	24.6	33.8	29.4	29.3	23.8	25.4	22.4	23.9	94	51	55	66	28.9	26.9	22.4	26.1	23.5	22.3	19.3	21.7
1990	2	9	22.3964	18.3671	4.02934	24.2	32.4	25.8	27	23.4	25.6	24.4	24.5	94	58	89	80	28.2	28.3	29.6	28.7	23.1	23.1	23.9	23.4
1990	2	10	23.8091	18.4477	5.36137	23.4	32.2	27.4	27.6	22.8	24.8	24.4	24	95	55	78	76	27.3	26.4	28.6	27.4	22.6	22	23.3	22.6
1990	2	11	24.1643	16.6156	7.5487	22.6	31.6	27.4	27.3	22.2	25.2	24.4	23.9	97	60	78	78	26.5	27.8	28.6	27.6	22	22.8	23.3	22.7
1990	2	12	24.5402	18.3901	6.1501	24.4	32.2	27.6	28	23.6	26.4	24.6	24.9	94	64	78	79	28.6	30.6	28.9	29.4	23.3	24.4	23.5	23.7
1990	2	13	24.123	18.4209	5.70218	24.6	33	29.4	29.1	23.4	26.6	21.8	23.9	90	61	51	68	28	30.6	21.1	26.5	22.9	24.4	18.3	21.9
1990	2	14	23.016	18.3594	4.65662	21.8	34.4	30.4	29.3	20.8	25.4	22.4	22.9	92	49	50	63	23.9	26.5	21.8	24	20.4	22	18.9	20.4
1990	2	15	23.1606	18.3171	4.84344	24.2	32.8	29.6	29	23.4	25.4	21.8	23.5	94	55	51	66	28.2	27.5	20.9	25.6	23.1	22.7	18.2	21.3
1990	2	16	24.7344	19.1788	5.55558	23.2	33.6	30.2	29.3	22.4	24.8	22.2	23.1	93	49	50	64	26.5	25.5	21.4	24.5	22.1	21.4	18.6	20.7
1990	2	17	23.3093	17.6604	5.64894	21.8	33.6	30.2	29	21.2	24.4	21.4	22.3	95	47	46	63	24.8	24.4	19.6	23	20.9	20.7	17.2	19.6
1990	2	18	24.4576	19.2543	5.20329	22.8	32.6	29	28.3	21.8	25	21.2	22.7	92	54	50	65	25.4	26.6	20	24	21.4	22.1	17.5	20.3
1990	2	19	24.7344	18.9739	5.76043	23.2	34.4	28.2	28.5	22.2	24.6	24.4	23.7	92	45	73	70	26.1	24.4	28	26.2	21.8	20.7	23	21.8
1990	2	20	24.6352	20.203	4.43222	25.2	33.2	28.8	29	24	25.2	24.8	24.7	91	53	72	72	29	26.7	28.6	28.1	23.6	22.2	23.3	23
1990	2	21	24.8748	20.3374	4.53736	24.6	33.8	29.4	29.3	23.4	26.2	23.6	24.4	90	55	62	69	28	29	25.3	27.4	22.9	23.5	21.3	22.6
1990	2	22	24.7385	19.2505	5.48802	23.2	34.2	30.4	29.5	22.2	26.2	23.2	23.9	92	53	55	67	26.1	28.7	23.6	26.1	21.8	23.4	20.2	21.8
1990	2	23	23.1441	19.4464	3.6977	24.8	33.6	29	29.1	23.8	25.4	25.2	24.8	92	52	74	73	28.8	27	29.5	28.4	23.4	22.3	23.8	23.2
1990	2	24	24.6187	19.2428	5.37591	24	32.2	27.4	27.8	23.4	25.6	23.4	24.1	95	59	72	75	28.4	28.4	26.1	27.6	23.2	23.2	21.8	22.7
1990	2	25	24.247	20.6524	3.59455	21.6	32.8	29.6	28.4	21.2	23.6	21.6	22.1	97	46	49	64	24.9	23	20.5	22.8	21	19.8	17.9	19.6
1990	2	26	24.6352	19.7229	4.91232	23.4	34.4	30.2	29.6	22.2	24.4	23.6	23.4	90	44	58	64	26	23.9	24.7	24.9	21.7	20.4	20.9	21
1990	2	27	24.7674	19.0316	5.73586	21	34	29.8	28.6	20.6	24.8	23	22.8	97	47	56	67	24	25.2	23.6	24.2	20.4	21.2	20.1	20.6
1990	2	28	24.7096	20.1416	4.56802	22.2	33.2	30.2	29	19.2	25.8	23.4	22.8	76	56	57	63	20.2	28.3	24.3	24.3	17.7	23.1	20.6	20.5
1990	3	1	20.7152	17.6757	3.03952	23.2	32.8	28.4	28.2	21.2	24.8	23	23	84	52	63	67	23.8	26	24.5	24.8	20.3	21.7	20.8	20.9
1990	3	2	21.5579	18.006	3.55186	23.4	31.8	28.4	28	22.4	25.2	23.6	23.7	92	59	67	73	26.4	27.7	25.9	26.7	22	22.8	21.7	22.1
1990	3	3	20.992	17.983	3.009	23.4	32.2	29	28.4	22.6	24.6	24	23.7	93	54	66	71	26.9	25.9	26.5	26.4	22.3	21.7	22.1	22
1990	3	4	23.2639	18.1481	5.11571	24.6	30.2	27.6	27.5	23	24.6	23.6	23.7	87	63	72	74	27	27.2	26.5	26.9	22.4	22.5	22	22.3
1990	3	5	22.8549	17.8601	4.99484	24.8	33.2	29.2	29.1	23.2	26.2	25.2	24.9	87	58	73	73	27.4	29.4	29.4	28.7	22.6	23.7	23.8	23.4
1990	3	6	23.3052	18.9547	4.35043	24.4	35.6	32	31	23.4	26.4	22.6	24.1	92	49	45	62	28.1	28.3	21.2	25.9	23	23.1	18.4	21.5
1990	3	7	23.1895	18.9624	4.22709	23.8	35.4	31.4	30.5	21.2	25	22.8	23	80	43	48	57	23.4	24.8	22	23.4	20	20.9	19.1	20
1990	3	8	23.2184	17.284	5.93447	24.6	33.6	31.2	30.1	23.2	25.2	22.6	23.7	89	51	48	63	27.5	26.5	21.7	25.2	22.7	22	18.8	21.2
1990	3	9	24.7592	19.2198	5.5394	24.6	36.8	32.4	31.6	22.4	25.4	23.4	23.7	83	40	47	57	25.6	24.9	22.8	24.4	21.5	21	19.6	20.7
1990	3	10	21.4009	18.9125	2.48845	24.8	36.2	31.2	30.9	22	24.2	23.6	23.3	79	37	53	56	24.6	22.2	24.1	23.6	20.8	19.2	20.5	20.2
1990	3	11	24.0652	18.2826	5.78262	25.2	31.6	28.4	28.4	21.8	24.4	23.8	23.3	74	55	68	66	23.9	25.8	26.4	25.3	20.3	21.6	22	21.3
1990	3	12	22.826	18.9739	3.85207	25	36.6	32.8	31.8	23.4	24.8	23.4	23.9	88	38	45	57	27.7	23.5	22.5	24.6	22.8	20.1	19.4	20.8
1990	3	13	22.6938	18.9855	3.70836	24.6	35.6	33.8	31.9	22.6	26.2	23.4	24.1	84	48	42	58	26.1	27.8	21.9	25.2	21.8	22.8	18.9	21.2
1990	3	14	22.0412	18.828	3.2132	26	30.2	28.2	28.2	24	25.8	25.2	25	85	71	79	78	28.5	30.3	30.1	29.6	23.2	24.3	24.1	23.9
1990	3	15	23.9082	18.3402	5.56805	26.4	29.6	27.4	27.7	23	25.8	23.6	24.1	75	74	73	74	25.8	30.7	26.6	27.7	21.6	24.5	22.1	22.7
1990	3	16	24.2428	18.3517	5.89111	26.4	32.8	29	29.3	23.8	26.4	24.4	24.9	81	61	69	70	27.7	30.2	27.5	28.5	22.8	24.2	22.7	23.2
1990	3	17	24.0735	18.5668	5.50666	27	34.4	30.4	30.5	23.2	26.6	24.2	24.7	73	55	60	62	25.9	29.6	26.1	27.2	21.7	23.9	21.8	22.4
1990	3	18	24.5526	17.5374	7.01517	25.6	29	26.6	27	23.8	25.2	24.8	24.6	86	74	86	82	28.3	29.5	30.1	29.3	23.1	23.8	24.1	23.7
1990	3	19	24.313	17.7871	6.52594	25.8	33.2	30	29.8	23.8	25.8	23.4	24.3	85	56	58	66	28.1	28.3	24.4	26.9	23	23.1	20.7	22.3
1990	3	20	22.1403	18.7396	3.40067	25.6	35.4	32.6	31.5	24.2	25.8	23.8	24.6	89	47	48	61	29.3	26.8	23.6	26.6	23.7	22.3	20.2	22
1990	3	21	23.71	18.4669	5.24302	25.6	31.6	28.4	28.5	23.2	25.4	25.2	24.6	82	61	77	73	26.8	28.3	29.9	28.4	22.2	23.1	24.1	23.1
1990	3	22	23.363	16.2233	7.13969	26	34.2	28.4	29.3	23.8	26.4	25.2	25.1	83	54	77	72	28	29.2	29.9	29.1	23	23.7	24.1	23.6
1990	3	23	22.1734	17.4376	4.73578	25.6	34.2	32	31	23	26.6	23.8	24.5	80	55	51	62	26.4	29.8	24	26.7	22	24	20.5	22.1
1990	3	24	23.9867	17.2225	6.76422	25	31.8	28.4	28.4	22.8	24.6	24.4	23.9	83	56	72	70	26.3	26.1	27.9	26.8	21.9	21.8	22.9	22.2
1990	3	25	25.3746	17.4645	7.91015	25.4	34	31.6	30.6	23.8	25.6	23.2	24.2	88	51	49	63	28.4	27.2	22.9	26.2	23.2	22.5	19.6	21.8
1990	3	26	25.2631	18.417	6.84608	22.6	26.8	24.6	24.6	22.4	23.4	21.8	22.5	98	75	78	84	26.9	26.5	24.2	25.9	22.3	22.1	20.6	21.7
1990	3	27	34.2	19.2658	14.9342	24.8	32	29.6	29	21.4	24.8	23	23.1	74	56	57	62	23.2	26.5	23.7	24.5	19.9	22.1	20.2	20.7
1990	3	28	37.4	24.2	13.2	25.4	32.6	28.6	28.8	23.4	25.6	23.8	24.3	85	57	67	70	27.4	28.2	26.3	27.3	22.6	23.1	21.9	22.5
1990	3	29	35.2	24	11.2	24.8	34.2	31.6	30.5	23.6	25.6	22.8	24	91	50	47	63	28.3	27.1	21.9	25.8	23.1	22.4	19	21.5
1990	3	30	35.6	22.4	13.2	24.8	33.4	29.8	29.5	23.4	25.8	24.6	24.6	89	55	66	70	27.8	28.2	27.5	27.8	22.9	23	22.6	22.8
1990	3	31	35.6	24.2	11.4	26	33.8	29.6	29.8	23.8	25.6	25.2	24.9	83	52	70	69	28	27.4	29.1	28.2	23	22.6	23.6	23
1990	4	1	33.6	25.2	8.4	25.8	31	28.2	28.3	23.8	25.2	24.6	24.5	85	63	75	74	28.1	28.2	28.5	28.3	23	23.1	23.3	23.1
1990	4	2	31.8	23.4	8.4	24	29.6	28	27.4	23.2	23.6	25.2	24	94	61	80	78	27.9	25.1	30.2	27.7	22.9	21.2	24.2	22.8
1990	4	3	32.4	23.4	9	24	30.6	28.6	28	23	25.4	24.6	24.3	92	66	72	77	27.4	29	28.3	28.2	22.6	23.5	23.1	23.1
1990	4	4	31.2	22.4	8.8	23.8	27.4	28	26.8	23.2	24.6	24.8	24.2	95	80	77	84	28	29.1	29.2	28.7	23	23.6	23.6	23.4
1990	4	5	31.8	24.2	7.6	25	29.6	27.4	27.4	24	25.4	24.4	24.6	92	72	78	81	29.2	29.6	28.6	29.1	23.6	23.9	23.3	23.6
1990	4	6	32.2	23.8	8.4	24.6	29	28.2	27.5	23.6	25.4	24.2	24.4	92	75	72	80	28.5	30	27.5	28.7	23.2	24.1	22.7	23.3
1990	4	7	35	24	11	25.8	33.4	30	29.8	24.4	26.4	25.8	25.5	89	58	72	73	29.6	29.8	30.4	29.9	23.9	24	24.3	24.1
1990	4	8	37.8	25.6	12.2	26.6	34.6	33.4	32	23.6	26.6	24.4	24.9	78	54	48	60	27.1	29.5	24.6	27.1	22.4	23.8	20.8	22.4
1990	4	9	37.2	24.6	12.6	26.6	35.8	33.6	32.4	23.2	26.2	24.8	24.7	75	47	49	57	26.2	27.6	25.5	26.4	21.8	22.7	21.4	22
1990	4	10	36.8	24	12.8	26.2	34.6	32.2	31.3	23.4	26.8	24.8	25	79	55	55	63	26.9	30	26.4	27.8	22.3	24.1	22	22.8
1990	4	11	33.8	24.6	9.2	26.8	32.6	29.4	29.5	23.8	26	24	24.6	78	59	64	67	27.5	29.2	26.2	27.6	22.6	23.7	21.9	22.7
1990	4	12	32.8	25.2	7.6	26.2	30.6	28.8	28.6	23	26.2	23.8	24.3	76	71	66	71	26	31.1	26.2	27.7	21.7	24.7	21.8	22.7
1990	4	13	33.8	25.4	8.4	26	31.8	30.2	29.5	23.2	26.8	23.6	24.5	79	68	58	68	26.6	31.9	24.7	27.7	22.1	25.1	20.9	22.7
1990	4	14	33.6	24.8	8.8	25.6	31.6	28.8	28.7	23.6	26.8	24.2	24.9	85	69	69	74	27.8	32	27.1	29	22.8	25.2	22.4	23.5
1990	4	15	33.2	25.2	8	26.2	32.2	29.8	29.5	23.2	26	24	24.4	78	61	62	67	26.4	29.5	26	27.3	22	23.8	21.7	22.5
1990	4	16	31.8	23.2	8.6	24.6	29.4	26.8	26.9	23	25.8	23.8	24.2	87	75	78	80	27	30.8	27.5	28.4	22.4	24.5	22.6	23.2
1990	4	17	31.6	24.2	7.4	25.8	30.6	28.4	28.3	23.8	26	24.2	24.7	85	70	71	75	28.1	30.5	27.4	28.7	23	24.4	22.6	23.3
1990	4	18	33.2	24.4	8.8	26	31.8	29	29	23.2	26.6	24	24.6	79	67	66	71	26.6	31.4	26.5	28.1	22.1	24.8	22.1	23
1990	4	19	33.8	24.8	9	26.2	31.6	28.8	28.9	23.4	26	25.4	24.9	79	64	76	73	26.9	29.9	30.2	29	22.3	24	24.2	23.5
1990	4	20	33.6	23.8	9.8	26	32	28.6	28.8	23.4	26.4	24.8	24.9	80	65	74	73	27	30.7	28.8	28.8	22.4	24.5	23.4	23.4
1990	4	21	34.2	24.8	9.4	26	31.8	29	29	23	26.4	25.4	24.9	78	66	75	73	26.1	30.8	30	29	21.8	24.5	24.1	23.5
1990	4	22	32.4	24.4	8	25.2	31.2	28.4	28.3	23.2	26.6	24	24.6	85	70	70	75	27.1	31.8	26.9	28.6	22.4	25.1	22.3	23.3
1990	4	23	32.2	24.6	7.6	26.4	29.6	28.8	28.4	23.4	26.8	23.6	24.6	78	80	65	74	26.8	33.4	25.7	28.6	22.2	25.9	21.5	23.2
1990	4	24	32.8	22.8	10	24.6	31.6	27.8	28	23.2	26	25	24.7	89	64	80	78	27.5	29.9	29.8	29.1	22.7	24	24	23.6
1990	4	25	32.6	24.8	7.8	26.8	31.8	24.6	27	23.4	26.6	24.4	24.8	75	67	98	80	26.5	31.4	30.4	29.4	22.1	24.8	24.3	23.7
1990	4	26	31.2	24.2	7	25.6	30.2	27.6	27.8	24	26	25	25	88	72	81	80	28.8	30.8	29.9	29.8	23.4	24.5	24.1	24
1990	4	27	32.6	24.8	7.8	26.4	30.4	28.4	28.4	23	25.8	24.4	24.4	75	69	72	72	25.8	30.2	27.9	28	21.6	24.2	22.9	22.9
1990	4	28	31	23	8	23.8	29	25.6	26	23.2	26.4	24	24.5	95	82	88	88	28	32.7	28.8	29.8	23	25.5	23.4	24
1990	4	29	31.8	22.8	9	24.4	30.8	27.6	27.6	23.4	26.8	24.8	25	92	73	80	82	28.1	32.6	29.4	30	23	25.5	23.8	24.1
1990	4	30	30	23.2	6.8	24.2	28.8	27	26.8	23.8	25.8	24.6	24.7	97	79	82	86	29.2	31.2	29.3	29.9	23.6	24.8	23.7	24
1990	5	1	30.4	21.4	9	23.4	29.6	26.6	26.5	22.8	26	24.8	24.5	95	75	86	86	27.3	31.2	30.1	29.5	22.6	24.8	24.1	23.8
1990	5	2	30.2	23.6	6.6	25.2	28.6	25	26	24	24.8	23.6	24.1	91	74	89	84	29	28.8	28.2	28.7	23.6	23.4	23.1	23.3
1990	5	3	31.4	23.2	8.2	24.4	29.2	27.2	27	23.4	25.2	24.4	24.3	92	73	80	81	28.1	29.4	28.7	28.7	23	23.8	23.4	23.4
1990	5	4	31.4	23.4	8	25.2	30.2	27.8	27.8	23.8	25	24	24.3	89	66	73	76	28.5	28.2	27.3	28	23.3	23.1	22.5	23
1990	5	5	31.8	24.2	7.6	24.8	29.4	27.2	27.1	23.2	25.4	23.8	24.1	87	73	75	79	27.4	29.8	27.2	28.1	22.6	24	22.5	23
1990	5	6	31.6	24.2	7.4	25.6	30.8	28.8	28.5	23.4	26.6	23.6	24.5	83	72	65	73	27.3	32	25.7	28.3	22.5	25.2	21.5	23.1
1990	5	7	33.8	24.8	9	22.5267	32.6	26.2	19.0316	22.5575	25.4	23.4	16.4812	73.0151	56	79	53.9643	26.2102	27.7	26.9	19.8612	21.0557	22.7	22.3	15.8129
1990	5	8	33.2	19.9157	13.2843	26.4	31	26.8	27.8	24.2	26.6	24.4	25.1	84	71	82	79	28.7	31.9	29	29.9	23.4	25.1	23.5	24
1990	5	9	32.8	23.8	9	25.6	31.2	28.4	28.4	23.4	26.8	23.6	24.6	83	71	67	74	27.3	32.3	25.9	28.5	22.5	25.3	21.7	23.2
1990	5	10	33.4	24	9.4	25.8	32.6	26.8	28	23.6	26.6	23.8	24.7	83	63	78	75	27.7	30.8	27.5	28.7	22.7	24.6	22.6	23.3
1990	5	11	32.2	24.2	8	24.8	30.6	28.4	28	23.6	26.4	25.4	25.1	91	72	79	80	28.3	31.6	30.4	30.1	23.1	25	24.3	24.2
1990	5	12	34.2	24.8	9.4	27	33	29.6	29.8	23.8	26.8	24.2	24.9	77	62	64	68	27.3	31.1	26.6	28.4	22.6	24.7	22.1	23.1
1990	5	13	31.4	24.4	7	25.2	29.8	27.8	27.6	23.4	26.6	23.8	24.6	86	78	72	79	27.6	32.7	26.8	29	22.7	25.5	22.2	23.5
1990	5	14	29.6	23.8	5.8	24.4	26.6	25.8	25.6	23	24.4	23.2	23.5	89	84	80	84	27.2	29.1	26.7	27.6	22.4	23.6	22.2	22.7
1990	5	15	33	24	9	25.2	31.6	28.8	28.6	23.2	26.2	23.4	24.3	85	65	64	71	27.1	30.4	25.2	27.6	22.4	24.3	21.2	22.7
1990	5	16	34.6	24.2	10.4	27.2	33.2	28.4	29.3	23.8	26.8	24	24.9	75	61	70	69	27.2	31	26.9	28.4	22.5	24.6	22.3	23.1
1990	5	17	33.4	24.4	9	27	31.8	28.2	28.8	23.4	26.2	23.8	24.5	74	64	69	69	26.4	30.3	26.6	27.7	22	24.3	22.1	22.8
1990	5	18	33.4	26.4	7	27.4	32.6	28.2	29.1	24.4	26.6	24.6	25.2	78	63	75	72	28.6	30.8	28.5	29.3	23.3	24.6	23.3	23.7
1990	5	19	34.6	24.8	9.8	25.6	32.4	29	29	23	26	23.4	24.1	80	60	63	68	26.4	29.4	25.1	26.9	22	23.7	21.1	22.3
1990	5	20	35.4	24.6	10.8	26.8	34.2	30	30.3	24.4	26.2	23.6	24.7	82	53	59	65	29	28.7	24.9	27.5	23.5	23.4	21	22.6
1990	5	21	33.6	25.2	8.4	26	32.8	26.4	27.9	23.2	26	23.6	24.3	79	59	79	72	26.6	29.1	27.3	27.6	22.1	23.6	22.5	22.7
1990	5	22	31.2	24	7.2	24.8	30.2	26	26.8	23	26.2	24	24.4	86	73	85	81	26.9	31.3	28.5	28.9	22.3	24.8	23.2	23.5
1990	5	23	32.6	23.6	9	24.4	31	27.8	27.8	24	26.2	24.2	24.8	97	69	74	80	29.6	30.8	27.8	29.4	23.9	24.5	22.8	23.7
1990	5	24	32	24.4	7.6	26.2	31.6	27.2	28.1	23.2	26.4	20.6255	20.6217	78	67	66.7545	65.9479	26.4	31	24.2052	23.8019	22	24.6	19.093	18.8779
1990	5	25	31.4	24	7.4	25.4	30.2	27.6	27.7	23.8	26	24	24.6	88	72	74	78	28.4	30.8	27.4	28.9	23.2	24.5	22.6	23.5
1990	5	26	33.2	24.6	8.6	25.6	31.2	29.2	28.8	23.2	26.6	23.6	24.5	82	70	63	71	26.8	31.8	25.4	28	22.2	25.1	21.4	22.9
1990	5	27	31.8	25.2	6.6	26.2	30.8	24.6	26.5	23.8	25.8	23.8	24.5	82	67	94	81	27.9	29.9	28.9	28.9	22.9	24	23.5	23.5
1990	5	28	32.4	24.4	8	26	31.4	24.6	26.6	23	26.2	23.2	24.1	78	67	89	78	26.1	30.5	27.5	28	21.8	24.4	22.7	22.9
1990	5	29	30.8	23.4	7.4	24.6	28.4	26.4	26.5	23.2	24.8	24.8	24.3	89	75	88	84	27.5	28.9	30.2	28.9	22.7	23.5	24.2	23.5
1990	5	30	33.2	23.2	10	25.8	31.2	26.8	27.6	24	25.4	25	24.8	86	63	87	79	28.6	28.6	30.5	29.2	23.3	23.3	24.4	23.7
1990	5	31	33.6	21.6	12	26.4	32.6	27.2	28.4	23.6	26.4	24.6	24.9	79	62	81	74	27.3	30.3	29.2	28.9	22.5	24.3	23.6	23.5
1990	6	1	31.2	24.6	6.6	25.4	30.4	27.4	27.6	23.6	26.6	23.8	24.7	86	74	74	78	27.9	32.3	27.1	29.1	22.9	25.3	22.4	23.5
1990	6	2	33.2	23.4	9.8	24.6	31	28.6	28.2	23.4	26.6	23.6	24.5	90	71	66	76	28	31.9	25.8	28.6	22.9	25.1	21.6	23.2
1990	6	3	21.3803	22.8	-1.41972	25.8	33.4	28.8	29.2	23.2	26.2	23.8	24.4	80	57	66	68	26.7	29.2	26.2	27.4	22.2	23.7	21.8	22.6
1990	6	4	33.8	23.8	10	26.2	32	28.8	29	23.6	26.4	24	24.7	81	65	67	71	27.4	30.7	26.6	28.2	22.6	24.5	22.1	23.1
1990	6	5	33.4	25	8.4	25.6	31.4	28.6	28.5	23.4	26.2	24.2	24.6	83	67	70	73	27.3	30.5	27.3	28.4	22.5	24.4	22.5	23.2
1990	6	6	34.6	25.8	8.8	27.8	33.2	29.8	30.1	23	26.6	23.6	24.4	67	60	60	62	24.9	30.4	25	26.8	21	24.3	21.1	22.2
1990	6	7	33.8	25	8.8	26.8	32.8	28.6	29.2	23.8	26.4	24.2	24.8	78	61	70	69	27.5	30.2	27.3	28.3	22.6	24.2	22.5	23.1
1990	6	8	36	23.2	12.8	25.8	33.4	30.6	30.1	23	25.6	24	24.2	79	54	58	64	26.2	27.6	25.4	26.4	21.9	22.7	21.4	22
1990	6	9	32.2	25.6	6.6	26.8	30.8	28.4	28.6	23.6	26	24.2	24.6	77	69	71	72	27	30.4	27.4	28.3	22.3	24.3	22.6	23.1
1990	6	10	31.6	24.2	7.4	25.4	30.2	27.6	27.7	23.8	26.6	24	24.8	88	76	74	79	28.4	32.4	27.4	29.4	23.2	25.4	22.6	23.7
1990	6	11	30.4	24.2	6.2	25.2	27.8	26.4	26.5	23.6	25.8	23.6	24.3	88	85	79	84	28.1	31.9	27.3	29.1	23	25.1	22.5	23.5
1990	6	12	32.6	24.4	8.2	25	31.6	28.2	28.3	23	26.4	23.8	24.4	85	67	69	74	26.8	31	26.6	28.1	22.2	24.6	22.1	23
1990	6	13	34	24.2	9.8	26.2	32.8	27.6	28.5	24	26	24.4	24.8	83	59	77	73	28.4	29.1	28.4	28.6	23.2	23.6	23.2	23.3
1990	6	14	31.8	23	8.8	23.4	28.8	27.2	26.6	22.2	24.8	24	23.7	90	72	77	80	26	28.6	27.7	27.4	21.7	23.3	22.8	22.6
1990	6	15	32.6	23.8	8.8	26.8	31.8	23.2	26.3	22.8	25.6	23	23.8	71	61	98	77	25.1	28.7	27.9	27.2	21.2	23.4	22.9	22.5
1990	6	16	30.6	23	7.6	23.6	28.2	27.2	26.6	23.2	25	23.4	23.9	97	77	73	82	28.2	29.5	26.2	28	23	23.8	21.9	22.9
1990	6	17	33.2	23.4	9.8	26	31.6	28.2	28.5	24	26.8	24.2	25	85	69	72	75	28.5	32	27.5	29.4	23.2	25.2	22.7	23.7
1990	6	18	33.6	24.4	9.2	26	32.4	28.4	28.8	23.2	26.6	25	24.9	79	64	76	73	26.6	31	29.4	29	22.1	24.6	23.8	23.5
1990	6	19	34.2	25	9.2	26.2	33	29.4	29.5	23.4	26	25.4	24.9	79	58	73	70	26.9	29	29.8	28.5	22.3	23.5	24	23.3
1990	6	20	34	25.6	8.4	27.6	31.8	29.6	29.6	23.8	25.6	24.8	24.7	73	61	68	67	26.9	28.7	28.1	27.9	22.3	23.4	23	22.9
1990	6	21	35	26.8	8.2	27.8	33.6	30.6	30.6	23	26	25.8	24.9	67	55	68	63	24.9	28.6	30	27.8	21	23.3	24.1	22.8
1990	6	22	35.4	23.4	12	25	34.2	30.8	30.2	23.2	25.4	26	24.9	86	49	69	68	27.2	26.6	30.4	28.1	22.5	22.1	24.3	23
1990	6	23	31.6	24.6	7	25.6	29.4	27.8	27.6	23.2	26.2	24.6	24.7	82	78	77	79	26.8	31.9	28.8	29.2	22.2	25.1	23.4	23.6
1990	6	24	32	24.6	7.4	25.6	31.4	28.2	28.4	23.6	26.4	24.2	24.7	85	68	72	75	27.8	31.1	27.5	28.8	22.8	24.7	22.7	23.4
1990	6	25	32.8	25.2	7.6	26.8	31.2	27.6	28.3	23.8	26.2	25.2	25.1	78	68	83	76	27.5	30.7	30.4	29.5	22.6	24.5	24.3	23.8
1990	6	26	33.8	25.4	8.4	26	32.2	29.2	29.2	23	26.2	24	24.4	78	62	65	68	26.1	30	26.4	27.5	21.8	24.1	22	22.6
1990	6	27	34.2	24.4	9.8	26.2	32.6	26.8	28.1	23.8	26	24.2	24.7	82	59	81	74	27.9	29.2	28.5	28.5	22.9	23.7	23.2	23.3
1990	6	28	30.6	24	6.6	25	29.2	27.4	27.3	23.2	26.8	23.6	24.5	86	83	73	81	27.2	33.6	26.6	29.1	22.5	26	22.1	23.5
1990	6	29	36.6	24.6	12	26.2	34.4	32.6	31.5	24.2	25	23.4	24.2	85	47	46	59	28.9	25.4	22.7	25.7	23.5	21.4	19.5	21.4
1990	6	30	34.8	23.6	11.2	25.4	33.2	29.8	29.5	23.6	26.2	23.6	24.5	86	58	60	68	27.9	29.4	25	27.4	22.9	23.7	21.1	22.6
1990	7	1	32.8	23.6	9.2	24.4	31.6	28	28	23.8	26	24.2	24.7	95	64	73	78	29.1	29.9	27.7	28.9	23.6	24	22.8	23.5
1990	7	2	33.8	25	8.8	25.6	30.8	28.2	28.2	23.4	25.6	23.6	24.2	83	66	68	73	27.3	29.4	26.1	27.6	22.5	23.7	21.8	22.7
1990	7	3	33.2	23.2	10	26	32	28.4	28.7	23.6	26	23.8	24.5	82	62	68	71	27.5	29.6	26.4	27.9	22.7	23.9	22	22.9
1990	7	4	33.4	25.4	8	26.4	32.2	28.4	28.9	23.8	26.2	24	24.7	81	62	70	71	27.7	30	26.9	28.2	22.8	24.1	22.3	23.1
1990	7	5	30.2	25.2	5	25.2	29.6	26.2	26.8	23.4	24.6	24.4	24.1	86	67	86	80	27.6	27.6	29.4	28.2	22.7	22.7	23.7	23.1
1990	7	6	32.2	24	8.2	25	30.4	27.6	27.6	23.2	25.6	24	24.3	86	68	74	76	27.2	29.6	27.4	28.1	22.5	23.9	22.6	23
1990	7	7	33	24.6	8.4	25.2	32	28.4	28.5	23.4	26.8	23.6	24.6	86	67	67	73	27.6	31.8	25.9	28.4	22.7	25.1	21.7	23.1
1990	7	8	33.4	23.4	10	24.4	32.6	28	28.3	23	26.6	25	24.9	89	63	79	77	27.2	30.8	29.7	29.2	22.4	24.6	23.9	23.6
1990	7	9	35.4	24.2	11.2	25.4	33.2	29.6	29.5	23.8	26	22	23.9	88	57	52	65	28.4	28.8	21.4	26.2	23.2	23.4	18.6	21.7
1990	7	10	35.4	23.4	12	25.8	31.8	26.8	27.8	24	25.8	24.4	24.7	86	62	82	77	28.6	29.2	29	28.9	23.3	23.7	23.5	23.5
1990	7	11	35	23.8	11.2	24.6	31.6	30	29	23.8	26.4	24	24.7	94	67	61	74	28.9	31	25.8	28.6	23.5	24.6	21.6	23.3
1990	7	12	34.8	23.6	11.2	25.4	33.4	28.6	29	24	26	24	24.7	89	56	68	71	28.9	28.7	26.8	28.1	23.5	23.4	22.2	23
1990	7	13	34.6	25.4	9.2	26.8	34	30.4	30.4	23.8	26.6	23.4	24.6	78	56	56	63	27.5	29.9	24.1	27.2	22.6	24	20.5	22.4
1990	7	14	34.2	24.2	10	24.8	32	27.6	28	23.8	26.2	23.8	24.6	92	63	73	76	28.8	30.2	26.9	28.6	23.4	24.2	22.3	23.3
1990	7	15	31.8	24.4	7.4	25.8	30.6	27.2	27.7	23.4	26	24	24.5	82	70	77	76	27.2	30.5	27.7	28.5	22.5	24.4	22.8	23.2
1990	7	16	30.6	23	7.6	23.4	30	26.8	26.8	22.6	25.4	23.2	23.7	93	69	74	79	26.9	29.4	26	27.4	22.3	23.7	21.8	22.6
1990	7	17	32.8	22.2	10.6	23.4	31.4	27.8	27.6	22.4	26.2	23.6	24.1	92	67	71	76	26.4	30.5	26.3	27.8	22	24.4	21.9	22.8
1990	7	18	33.6	23.8	9.8	24.6	31.8	24.8	26.5	23.2	26	23.2	24.1	89	63	87	80	27.5	29.8	27.4	28.2	22.7	24	22.6	23.1
1990	7	19	31.6	24.2	7.4	25.2	29.6	26.8	27.1	23.6	25.6	24.2	24.5	88	73	81	80	28.1	30.2	28.5	28.9	23	24.2	23.2	23.5
1990	7	20	35.6	23.8	11.8	26	34.4	29.6	29.9	24	24.6	24	24.2	85	45	63	64	28.5	24.4	26.1	26.3	23.2	20.7	21.8	21.9
1990	7	21	30	23.6	6.4	24.6	25.6	25.2	25.2	23.4	23.6	24.6	23.9	90	85	95	90	28	27.8	30.5	28.8	22.9	22.8	24.4	23.4
1990	7	22	31.6	22.8	8.8	23.4	26.4	26.4	25.6	22.2	23.2	23.2	22.9	90	76	76	81	26	26.3	26.3	26.2	21.7	21.9	21.9	21.8
1990	7	23	33.8	21.8	12	25	32.4	27.2	28	23	26.4	25	24.8	85	63	84	77	26.8	30.4	30.2	29.1	22.2	24.3	24.2	23.6
1990	7	24	32.8	23.2	9.6	24	30.8	28.6	28	23.6	26.2	23.8	24.5	97	70	67	78	28.8	30.9	26.3	28.7	23.4	24.6	21.9	23.3
1990	7	25	34.2	24.2	10	25.8	33	29.2	29.3	23.8	26.8	25.8	25.5	85	62	76	74	28.1	31.1	30.9	30.1	23	24.7	24.6	24.1
1990	7	26	33	24.6	8.4	25.6	32	27.6	28.2	23.6	26.6	24.4	24.9	85	66	77	76	27.8	31.2	28.4	29.1	22.8	24.8	23.2	23.6
1990	7	27	32	23.2	8.8	24	31	25.4	26.5	23.2	26.4	24	24.5	94	70	89	84	27.9	31.3	28.9	29.4	22.9	24.8	23.5	23.7
1990	7	28	32.6	23.6	9	25	30.8	28.4	28.1	23.8	26	25.4	25.1	91	69	79	79	28.7	30.4	30.4	29.8	23.3	24.3	24.3	24
1990	7	29	34.6	24.2	10.4	24.2	34.4	28.8	29	23.8	26	24.8	24.9	97	52	72	74	29.2	28	28.6	28.6	23.6	23	23.3	23.3
1990	7	30	33.2	22.4	10.8	24.6	32.4	28.2	28.4	23	26.8	23.2	24.3	87	65	66	73	27	31.5	25.1	27.9	22.4	24.9	21.2	22.8
1990	7	31	33.8	23.6	10.2	24.8	31.8	28	28.1	24	25.6	26	25.2	94	61	85	80	29.3	28.7	32.3	30.1	23.7	23.4	25.3	24.1
1990	8	1	34.2	23.2	11	24.2	33.2	31.8	30.3	23.2	26.4	23	24.2	92	59	47	66	27.8	29.9	22.2	26.6	22.8	24	19.2	22
1990	8	2	34	24.2	9.8	25	33.6	27.4	28.3	23.6	25.8	24.6	24.7	89	54	80	74	28.2	28	29.1	28.4	23.1	23	23.6	23.2
1990	8	3	32.8	23.2	9.6	24.8	31.6	28.4	28.3	23	26.4	24.2	24.5	86	67	71	74	26.9	31	27.4	28.4	22.3	24.6	22.6	23.2
1990	8	4	32.6	23.4	9.2	24.2	31.2	26.6	27.2	23.2	26.2	24.2	24.5	92	68	82	81	27.8	30.7	28.6	29	22.8	24.5	23.3	23.5
1990	8	5	34.4	23.2	11.2	26.4	33	27	28.4	23.4	25.6	23	24	78	56	71	68	26.8	27.9	25.4	26.7	22.2	22.9	21.4	22.2
1990	8	6	33.2	24.4	8.8	26.6	33	27.2	28.5	23.2	26	23.6	24.3	75	58	74	69	26.2	29	26.7	27.3	21.8	23.5	22.2	22.5
1990	8	7	33.8	24	9.8	25.6	30.6	28.4	28.3	23	26.2	25.4	24.9	80	71	79	77	26.4	31.1	30.4	29.3	22	24.7	24.3	23.7
1990	8	8	34.2	22.6	11.6	24	32.2	29	28.5	22.8	26.6	25	24.8	90	65	72	76	26.9	31.1	29	29	22.3	24.7	23.5	23.5
1990	8	9	34.6	23.8	10.8	26.2	34	26.2	28.2	23	25.4	24	24.1	76	50	83	70	26	26.7	28.4	27	21.7	22.2	23.2	22.4
1990	8	10	33	24	9	24.6	32	26.2	27.3	24	26.8	24.2	25	95	67	85	82	29.4	31.8	28.9	30	23.8	25.1	23.5	24.1
1990	8	11	33	23.8	9.2	24.6	31.8	26.4	27.3	23.6	25.4	25	24.7	92	60	89	80	28.5	28.2	30.7	29.1	23.2	23.1	24.5	23.6
1990	8	12	35.8	23.4	12.4	26.8	34.8	29.8	30.3	23.8	26.2	24.2	24.7	78	51	63	64	27.5	28.3	26.5	27.4	22.6	23.1	22	22.6
1990	8	13	33.2	24.6	8.6	25.8	32.2	25.4	27.2	23.6	26.6	23.6	24.6	83	65	86	78	27.7	31.1	27.9	28.9	22.7	24.7	22.9	23.5
1990	8	14	32.6	23.6	9	25.6	30.2	27.6	27.8	24.2	26.2	24.2	24.9	89	73	76	79	29.3	31.3	27.9	29.5	23.7	24.8	22.9	23.8
1990	8	15	32.2	22	10.2	24.2	30.4	27.8	27.5	23.2	25.4	24.4	24.3	92	67	76	78	27.8	29.1	28.3	28.4	22.8	23.6	23.1	23.2
1990	8	16	32.4	23.4	9	24.6	30.8	27.6	27.6	23.6	25.8	24	24.5	92	67	74	78	28.5	29.9	27.4	28.6	23.2	24	22.6	23.3
1990	8	17	35	23.4	11.6	24.2	33.4	29.8	29.3	23.4	26.4	23	24.3	94	58	56	69	28.2	29.8	23.6	27.2	23.1	24	20.1	22.4
1990	8	18	35.4	23.4	12	26.2	34.6	28.4	29.4	24	26	17.1188	15.3674	83	51	56.6529	49.7778	28.4	27.9	20.1262	18.152	23.2	22.9	16.1471	14.4878
1990	8	19	34	25.4	8.6	27.4	32.6	29.4	29.7	16.5926	26.2	26	13.4508	60.5706	61	77	44.4774	20.4143	29.8	31.3	16.3122	16.4313	24	24.8	13.0321
1990	8	20	35.8	24	11.8	26.6	34.6	28.2	29.4	17.2148	26	25.2	16.3084	62.2222	51	79	49.6241	20.7638	27.9	30.1	18.1558	16.9152	22.9	24.1	14.5723
1990	8	21	36.2	22.4	13.8	26.4	35.4	29.2	30.1	23.2	25.6	25	24.6	76	46	71	65	26.3	26.3	28.9	27.2	21.9	21.9	23.5	22.4
1990	8	22	35.2	24.8	10.4	26.2	34.2	29.2	29.7	23.8	25.8	24.6	24.7	82	51	69	67	27.9	27.6	27.9	27.8	22.9	22.7	22.9	22.8
1990	8	23	34.2	25.6	8.6	26	30.8	24.2	26.3	24.8	26.4	23.2	24.8	91	71	92	85	30.5	31.5	27.8	29.9	24.4	24.9	22.8	24
1990	8	24	33.2	23.2	10	24	31.2	28.4	28	23.4	25.8	17.3838	15.5018	95	65	51.1221	49.3937	28.4	29.6	20.107	18.6667	23.2	23.9	15.955	14.8796
1990	8	25	34.2	24.2	10	25.4	32.8	28	28.5	24.4	26.2	17.284	15.2214	92	60	56.3841	49.3169	29.9	29.6	20.5064	17.8217	24	23.9	16.389	14.3687
1990	8	26	33.6	22.8	10.8	25.2	31.8	28.2	28.4	23.6	26.8	18.1097	16.3353	88	68	59.8793	49.3169	28.1	31.9	22.1388	18.2442	23	25.1	17.6604	14.6376
1990	8	27	31.6	22.8	8.8	23.6	29.8	27.2	27	23.2	25	17.4145	16.4082	97	68	56.7682	54.0412	28.2	28.5	21.4782	19.8535	23	23.2	17.0381	15.8436
1990	8	28	32.2	24.8	7.4	25.2	30.2	23.2	25.5	24.4	25.6	22.8	24.3	94	69	97	87	30	29.8	27.5	29.1	24.1	24	22.6	23.6
1990	8	29	31.2	23.2	8	23.4	29.2	27.8	27	23.2	25.6	25.4	24.7	98	75	83	85	28.3	30.4	30.8	29.8	23.1	24.3	24.6	24
1990	8	30	32.8	24	8.8	25	31.6	29.2	28.8	23.6	14.1575	25.8	13.5391	89	36.2195	76	43.7476	28.2	16.1624	30.9	16.2469	23.1	12.8708	24.6	12.9553
1990	8	31	32.2	24.8	7.4	26	31.2	29	28.8	25.4	15.3213	25.6	14.5877	95	39.1385	76	43.9012	32	17.741	30.6	16.3545	25.2	14.0768	24.4	13.0359
1990	9	1	35.6	23.2	12.4	23.6	32.6	29.2	28.6	22.6	25.6	24.8	24.3	92	57	70	73	26.7	28.2	28.4	27.8	22.2	23.1	23.2	22.8
1990	9	2	33.8	24.6	9.2	26.4	32.6	24	26.8	14.4801	26.4	22.8	13.4047	53.273	62	90	40.9053	17.2225	30.3	26.9	15.9665	14.0768	24.3	22.3	12.8247
1990	9	3	32	23	9	23.6	30.8	26.8	27	23.2	26	15.3174	12.4483	97	69	51.2757	37.7174	28.2	30.4	18.6782	14.8219	23	24.3	14.9372	11.9144
1990	9	4	33.6	24.6	9	25.6	32.4	28.8	28.9	24.4	26.8	14.411	12.287	91	65	48.4719	38.8697	29.8	31.5	17.7794	14.6952	24	24.9	14.1191	11.8299
1990	9	5	34.6	24.6	10	26.8	33.8	29.2	29.8	25	25.6	24.6	25.1	87	52	69	69	30.5	27.4	27.9	28.6	24.4	22.6	22.9	23.3
1990	9	6	34.2	24.8	9.4	25.6	32.8	29.4	29.3	14.8796	26	13.6005	12.5981	52.4664	59	42.9794	38.6392	16.9536	29.1	16.6771	13.9539	13.6582	23.6	13.2395	11.1539
1990	9	7	33	23.6	9.4	24.6	31.8	28.2	28.2	22.8	26.4	14.4263	11.0173	86	66	46.5898	37.1797	26.5	30.8	16.4351	12.9553	22.1	24.5	13.0936	10.3012
1990	9	8	33.6	25	8.6	25.8	32.4	28.8	29	24.8	26	15.448	13.4968	92	60	50.4307	42.2881	30.6	29.4	17.7909	15.2675	24.4	23.7	14.1344	12.1564
1990	9	9	31.8	24	7.8	25	30.2	26.8	27.2	24.2	25.8	23.6	24.5	94	71	77	80	29.7	30.3	27	29	23.9	24.3	22.3	23.5
1990	9	10	30.4	23.8	6.6	25	29.6	26.8	27	24	26	15.4557	11.6647	92	75	49.8546	38.524	29.2	31.2	17.6642	14.0422	23.6	24.8	14.073	11.2038
1990	9	11	33.6	24.8	8.8	26.2	31.2	25.8	27.3	14.7643	26.2	24.2	14.5915	52.5432	68	88	44.9383	16.6733	30.7	29.1	16.4236	13.5276	24.5	23.6	13.1012
1990	9	12	29	24.2	4.8	25.6	27.6	26	26.3	24.8	24.4	25	24.7	94	77	92	88	30.8	28.4	31	30.1	24.5	23.2	24.6	24.1
1990	9	13	34.2	23.6	10.6	24	32	26.8	27.4	22.4	26	13.4047	11.5802	87	62	42.2881	38.6776	26	29.6	14.9717	13.9193	21.7	23.9	12.0066	11.1232
1990	9	14	30.4	23.6	6.8	23.8	29.2	26.4	26.5	22.8	25.4	24.6	24.3	92	74	86	84	27.1	29.9	29.7	28.9	22.4	24	23.9	23.5
1990	9	15	32.8	24.2	8.6	25.2	31.4	28	28.1	24.4	26	15.6815	13.8667	94	65	53.1852	44.037	30	30	18.1148	15.6556	24.1	24.1	14.4444	12.5259
1990	9	16	33.6	24.4	9.2	26.2	32.4	28	28.7	15.2778	26.8	23.8	13.9296	54.6667	65	71	40.2222	17.5741	31.5	26.7	15.663	14.1259	24.9	22.2	12.5333
1990	9	17	35.4	23	12.4	25.6	33.8	29.4	29.5	24	26.6	25	25.2	88	57	70	72	28.8	30	28.7	29.2	23.4	24.1	23.4	23.6
1990	9	18	35.2	25.6	9.6	27	33.8	29.7	30	26	26.2	15.5704	13.863	92	55	51.2963	43.1111	32.9	29	17.7556	15.5444	25.7	23.5	14.2111	12.4593
1990	9	19	33.2	23.2	10	23.6	30.8	28	27.6	23	25.8	23.4	24.1	95	67	68	77	27.7	29.9	25.7	27.8	22.8	24	21.6	22.8
1990	9	20	30.2	23.6	6.6	25	14.5111	24.8	13.0889	23.8	15.6852	23.6	14.9074	91	41.3704	91	47.1852	28.7	17.6778	28.3	16.9704	23.3	13.8963	23.1	13.5185
1990	9	21	32.8	22.8	10	24.6	31.6	28	28	23.6	26.6	24	24.7	92	68	72	77	28.5	31.5	27.2	29	23.2	24.9	22.5	23.5
1990	9	22	30.4	23.2	7.2	24.6	29.8	26.4	26.8	23.4	25.2	24.4	24.3	90	69	85	82	28	29	29.2	28.7	22.9	23.5	23.7	23.4
1990	9	23	30	23.6	6.4	23.8	27	26.4	25.9	22.6	24.2	23.8	23.5	90	79	81	83	26.6	28.3	27.7	27.6	22.1	23.1	22.8	22.7
1990	9	24	31.2	22.8	8.4	23.8	28.2	26.4	26.2	23.2	25.4	24	24.2	95	80	82	86	28	30.6	28.2	28.9	23	24.4	23.1	23.5
1990	9	25	33.4	23.2	10.2	23.2	32.4	26.2	27	22	26.2	23	23.7	90	61	76	76	25.6	29.9	26	27.2	21.5	24	21.7	22.4
1990	9	26	33.6	23.2	10.4	26.2	33.4	28.2	29	23.6	25.6	24.2	24.5	81	54	72	69	27.4	27.6	27.5	27.5	22.6	22.7	22.7	22.7
1990	9	27	31	24.6	6.4	25.4	29.4	26.8	27.1	23.8	26.2	24	24.7	88	78	79	82	28.4	31.9	28	29.4	23.2	25.1	22.9	23.7
1990	9	28	30.4	23.4	7	23.4	29.4	25.4	25.9	22.8	24.2	23.8	23.6	95	65	88	83	27.3	26.7	28.4	27.5	22.6	22.2	23.2	22.6
1990	9	29	31.2	23.6	7.6	24.6	30.4	26.8	27.1	23.4	26	24.2	24.5	90	71	81	81	28	30.7	28.5	29	22.9	24.5	23.2	23.5
1990	9	30	34.4	23.4	11	25.8	33.4	28.4	29	23.6	26	24	24.5	83	56	70	70	27.7	28.7	26.9	27.8	22.7	23.4	22.3	22.8
1990	10	1	31.4	24.8	6.6	25	29.4	28	27.6	23.4	26.2	24	24.5	88	78	72	79	27.7	31.9	27.2	28.9	22.8	25.1	22.5	23.4
1990	10	2	32	23	9	24.2	30.4	26.2	26.8	23	25.6	24.4	24.3	90	68	86	82	27.3	29.6	29.4	28.8	22.5	23.9	23.7	23.4
1990	10	3	29.6	22.8	6.8	23.6	28	26.2	26	23.4	25.2	24.2	24.3	98	80	85	88	28.6	30.2	28.9	29.2	23.3	24.2	23.5	23.7
1990	10	4	33	23.4	9.6	24.4	31.4	27.2	27.5	23.8	26.2	25	25	95	67	84	82	29.1	30.5	30.2	29.9	23.6	24.4	24.2	24.1
1990	10	5	31	23.8	7.2	24.2	29.8	25.4	26.2	23.8	26	24	24.6	97	74	89	87	29.2	31.1	28.9	29.7	23.6	24.7	23.5	23.9
1990	10	6	32	23.8	8.2	24.6	30.8	27.6	27.6	23.8	25.4	25	24.7	94	65	81	80	28.9	28.8	29.9	29.2	23.5	23.4	24.1	23.7
1990	10	7	31.6	24.2	7.4	25	29.4	27.4	27.3	24.4	26	26.2	25.5	95	77	91	88	30.1	31.3	33.2	31.6	24.2	24.8	25.8	24.9
1990	10	8	29.4	23.6	5.8	24.2	28.2	25.8	26	23.4	24.4	24.4	24.1	94	73	89	85	28.2	28	29.6	28.6	23.1	23	23.9	23.3
1990	10	9	32.2	22.6	9.6	24.6	31.6	26.4	27.3	23.6	26.2	25	24.9	92	65	89	82	28.5	30.4	30.7	29.9	23.2	24.3	24.5	24
1990	10	10	32.2	22.8	9.4	23.4	30.8	26.2	26.6	23	25.8	25.2	24.7	97	67	92	85	27.8	29.9	31.4	29.7	22.8	24	24.8	23.9
1990	10	11	30.6	22.4	8.2	22.8	29.4	26.2	26.1	22.4	26.2	25.4	24.7	97	78	94	89	26.8	31.9	31.9	30.2	22.2	25.1	25.1	24.2
1990	10	12	28.8	23	5.8	24.4	24.2	24.6	24.5	23.6	23.6	24	23.7	94	95	95	95	28.6	28.7	29.4	28.9	23.3	23.4	23.8	23.5
1990	10	13	30.2	22.8	7.4	24.4	29.8	25.6	26.4	23.6	26.2	24.4	24.7	94	75	91	87	28.6	31.6	29.8	30	23.3	25	24	24.1
1990	10	14	30.6	23.8	6.8	24.8	29.4	25.4	26.3	24.4	26.4	24.8	25.2	97	79	95	90	30.3	32.4	30.9	31.2	24.3	25.4	24.6	24.7
1990	10	15	31.8	23.6	8.2	24.8	30.8	24.8	26.3	24.4	26.6	24	25	97	72	94	88	30.3	32	29.3	30.5	24.3	25.2	23.7	24.4
1990	10	16	31.4	22.4	9	24.2	30.4	26.6	27	23.4	26.2	25.8	25.1	94	72	94	86	28.2	31.2	32.7	30.7	23.1	24.8	25.5	24.5
1990	10	17	32.6	23.4	9.2	24.6	29.8	26	26.6	23.6	26.2	24.4	24.7	92	75	88	85	28.5	31.6	29.5	29.8	23.2	25	23.8	24
1990	10	18	31.2	23.6	7.6	24.6	30	25.2	26.3	24	25	24	24.3	95	67	91	84	29.4	28.3	29	28.9	23.8	23.2	23.6	23.5
1990	10	19	31.4	23.8	7.6	25.2	29.4	26.6	27	24	26.8	25.8	25.5	91	82	94	89	29	33.5	32.7	31.7	23.6	25.9	25.5	25
1990	10	20	30.4	24.6	5.8	25.4	24.6	23.8	24.4	24.8	24.4	22.4	23.9	95	98	89	94	30.9	30.4	26.1	29.1	24.6	24.3	21.8	23.6
1990	10	21	32	23	9	24.6	31.2	25.4	26.6	23.6	26.4	23.6	24.5	92	69	86	82	28.5	31.2	27.9	29.2	23.2	24.8	22.9	23.6
1990	10	22	30.2	23.2	7	24.2	28.6	25.8	26.1	23.6	25.4	24.8	24.6	95	77	92	88	28.7	30.3	30.6	29.9	23.4	24.3	24.4	24
1990	10	23	30.2	23.2	7	23.8	29.8	26.2	26.5	23.4	25.6	25.2	24.7	97	72	92	87	28.5	30	31.4	30	23.2	24.1	24.8	24.1
1990	10	24	31.8	23.6	8.2	24.8	30.2	24.4	26	24.4	26.4	24.2	25	97	74	98	90	30.3	31.9	30.1	30.7	24.3	25.1	24.1	24.5
1990	10	25	31.4	23.2	8.2	24.2	30.8	25.4	26.5	23.8	26	23.4	24.4	97	69	85	83	29.2	30.4	27.4	29	23.6	24.3	22.6	23.5
1990	10	26	31.6	24	7.6	24.6	30.2	27.4	27.4	23.8	26.2	25.2	25.1	94	73	84	84	28.9	31.3	30.6	30.3	23.5	24.8	24.4	24.2
1990	10	27	30.8	22.6	8.2	24.2	28.2	26.8	26.5	23.4	25.2	25.6	24.7	94	79	91	88	28.2	30.1	32	30.1	23.1	24.1	25.2	24.1
1990	10	28	28.4	24.4	4	25	25.6	24.8	25	24.6	24.6	24.6	24.6	97	92	98	96	30.6	30.3	30.8	30.6	24.5	24.2	24.5	24.4
1990	10	29	30.2	23	7.2	23.4	29.2	25.2	25.8	22.8	25.4	24.6	24.3	95	74	95	88	27.3	29.9	30.5	29.3	22.6	24	24.4	23.7
1990	10	30	31.2	23.8	7.4	24.4	29.6	26.2	26.6	23.6	25.8	25.4	24.9	94	74	94	87	28.6	30.7	31.9	30.4	23.3	24.5	25.1	24.3
1990	10	31	29.8	23.8	6	24.6	28.8	25.6	26.1	23.4	25.4	25.2	24.7	90	76	97	88	28	30.2	31.8	30	22.9	24.2	25.1	24.1
1990	11	1	31.2	23.4	7.8	25.2	29.6	25.6	26.5	24	25.4	24.6	24.7	91	72	92	85	29	29.6	30.3	29.6	23.6	23.9	24.2	23.9
1990	11	2	31	23.4	7.6	25	29.4	26.6	26.9	24.4	25.6	25.6	25.2	95	74	92	87	30.1	30.3	32.1	30.9	24.2	24.3	25.3	24.6
1990	11	3	29.8	22	7.8	23.8	28.4	25.6	25.9	23	25.8	25.2	24.7	93	81	97	91	27.5	31.5	31.8	30.3	22.7	24.9	25.1	24.2
1990	11	4	27.8	24	3.8	24.8	24.8	24.6	24.7	24.4	24.4	24.4	24.4	97	97	98	97	30.3	30.3	30.4	30.3	24.3	24.3	24.3	24.3
1990	11	5	31.4	22.4	9	23.2	30.4	26.2	26.5	23	25.8	25.2	24.7	98	69	92	87	27.9	30.2	31.4	29.8	22.9	24.2	24.8	24
1990	11	6	31.2	23.2	8	24	29	26.4	26.5	23.8	26	25.4	25.1	98	79	92	90	29.3	31.6	31.8	30.9	23.7	25	25.1	24.6
1990	11	7	32.6	23.4	9.2	24.8	31.2	26.8	27.4	24.2	26.4	24.6	25.1	95	69	84	83	29.8	31.2	29.5	30.2	24	24.8	23.8	24.2
1990	11	8	30.2	23.2	7	24	29.4	26	26.4	23.2	25.6	25.2	24.7	94	74	94	87	27.9	30.3	31.5	29.9	22.9	24.3	24.9	24
1990	11	9	32	23.6	8.4	25.2	30.6	25.2	26.6	24.2	26.2	24.4	24.9	92	71	94	86	29.5	31.1	30	30.2	23.8	24.7	24.1	24.2
1990	11	10	30.4	24.4	6	25.4	29.4	25.4	26.4	25	26	25.2	25.4	97	77	98	91	31.4	31.3	31.9	31.5	24.9	24.8	25.1	24.9
1990	11	11	32.2	23	9.2	24.2	31.2	26	26.9	23.4	26.8	25	25.1	94	71	92	86	28.2	32.3	31	30.5	23.1	25.3	24.6	24.4
1990	11	12	32.2	24.6	7.6	25.6	30.6	27.2	27.7	24.6	26.8	26.6	26	92	75	95	87	30.3	32.7	34.4	32.5	24.2	25.5	26.4	25.4
1990	11	13	33.8	24	9.8	25.2	32.4	27.2	28	24.6	26.4	25.4	25.5	95	63	87	81	30.5	30.4	31.2	30.7	24.4	24.3	24.8	24.5
1990	11	14	33.2	25.2	8	26.6	32.2	27	28.2	25.4	26	26	25.8	91	61	92	82	31.6	29.5	32.9	31.3	25	23.8	25.7	24.8
1990	11	15	33.2	25.4	7.8	26	32.2	27.4	28.3	25	28	26.4	26.5	92	73	92	86	31	35	33.7	33.2	24.6	26.7	26.1	25.8
1990	11	16	32.6	24.4	8.2	25.8	31.2	27.2	27.9	24.8	26	25.6	25.5	92	66	88	82	30.6	30.1	31.7	30.8	24.4	24.2	25	24.6
1990	11	17	31.8	24.2	7.6	25.4	30.6	26.8	27.4	24.6	26.6	24.4	25.2	94	73	82	83	30.4	32.2	29	30.5	24.3	25.3	23.5	24.4
1990	11	18	30	22.4	7.6	23.4	28.8	24.6	25.4	22.8	25	24.2	24	95	74	97	88	27.3	29.1	29.9	28.8	22.6	23.6	24.1	23.4
1990	11	19	30.8	23	7.8	24	29.6	25.2	26	23.4	25.8	24.8	24.7	95	74	97	89	28.4	30.7	31	30	23.2	24.5	24.7	24.1
1990	11	20	31.8	24.6	7.2	25.4	30.8	26.4	27.3	24.8	26.2	25.6	25.5	95	70	94	86	30.9	30.9	32.3	31.4	24.6	24.6	25.3	24.8
1990	11	21	31.8	24	7.8	25.4	30.8	25.4	26.8	24.6	26	23.4	24.7	94	69	85	82	30.4	30.4	27.4	29.4	24.3	24.3	22.6	23.8
1990	11	22	31.2	23.4	7.8	24.2	29.6	25.6	26.3	23.6	26.2	24.8	24.9	95	77	94	88	28.7	31.7	30.8	30.4	23.4	25	24.5	24.3
1990	11	23	31	24.4	6.6	25.2	29.4	26.2	26.8	24.4	26.2	25.2	25.3	94	78	92	88	30	31.9	31.4	31.1	24.1	25.1	24.8	24.7
1990	11	24	31.6	23.8	7.8	24.6	30.2	26	26.7	24	26.2	25	25.1	95	73	92	87	29.4	31.3	31	30.6	23.8	24.8	24.6	24.4
1990	11	25	32.2	22.6	9.6	23.8	31.4	25.2	26.4	23.4	26	24	24.5	97	65	91	84	28.5	30	29	29.2	23.2	24.1	23.6	23.6
1990	11	26	32.8	23.4	9.4	24.6	31.2	25.8	26.9	24	25.6	25.2	24.9	95	64	95	85	29.4	29.1	31.6	30.1	23.8	23.6	25	24.1
1990	11	27	32.6	23.4	9.2	24.4	31.2	25.6	26.7	23.8	26.8	25	25.2	95	71	95	87	29.1	32.3	31.3	30.9	23.6	25.3	24.8	24.6
1990	11	28	32	24.4	7.6	24.6	31.2	25	26.5	24.2	26.6	23.4	24.7	97	70	88	85	29.9	31.8	27.7	29.8	24.1	25.1	22.8	24
1990	11	29	30.4	22.8	7.6	23.2	27.8	26.6	26	22.8	25.4	25.6	24.6	97	83	92	91	27.5	30.8	32.1	30.2	22.6	24.6	25.3	24.2
1990	11	30	31.6	23.4	8.2	24.6	30.8	26.4	27	24.2	26.4	25.8	25.5	97	71	95	88	29.9	31.5	32.8	31.4	24.1	24.9	25.6	24.9
1990	12	1	32.2	24.2	8	24.8	30.4	26.2	26.9	24.6	26.4	25.8	25.6	98	73	97	89	30.8	31.7	32.9	31.8	24.5	25	25.7	25.1
1990	12	2	32.2	22.6	9.6	24.2	31.6	23.4	25.6	23.2	26.6	23.2	24.3	92	68	98	86	27.8	31.5	28.3	29.2	22.8	24.9	23.1	23.6
1990	12	3	31.4	23.2	8.2	24	29.4	26.2	26.5	23.8	25.8	25.4	25	98	75	94	89	29.3	30.8	31.9	30.7	23.7	24.5	25.1	24.5
1990	12	4	30.6	24.2	6.4	24.2	29.2	26.4	26.5	23.8	25.6	25.6	25	97	75	94	89	29.2	30.4	32.3	30.6	23.6	24.3	25.3	24.4
1990	12	5	29.6	23.4	6.2	23.8	28.8	25.4	25.8	23.6	25.8	24.8	24.7	98	79	95	91	29	31.2	30.9	30.4	23.5	24.8	24.6	24.3
1990	12	6	30.6	22.4	8.2	23	29.8	25.2	25.8	22.6	24.6	24.4	23.9	97	66	94	85	27.1	27.5	30	28.2	22.4	22.6	24.1	23.1
1990	12	7	31.2	22.2	9	23.2	29.6	25.4	25.9	22.4	25.4	25.2	24.3	93	72	98	88	26.5	29.6	31.9	29.4	22.1	23.9	25.1	23.7
1990	12	8	31.4	23.8	7.6	24.4	30.4	26.6	27	23.8	26.2	25.8	25.3	95	72	94	87	29.1	31.2	32.7	31	23.6	24.8	25.5	24.6
1990	12	9	31.2	23.2	8	23.6	29.2	25	25.7	23	26.2	24.6	24.6	95	79	97	90	27.7	32	30.6	30.1	22.8	25.2	24.5	24.1
1990	12	10	30.6	22.4	8.2	23.4	30	25.2	26	23	25	24.4	24.1	97	67	94	86	27.8	28.3	30	28.7	22.8	23.2	24.1	23.4
1990	12	11	30.8	22.6	8.2	23.2	29.4	25.2	25.8	22.2	26	24	24.1	92	77	91	86	26.1	31.3	29	28.8	21.8	24.8	23.6	23.4
1990	12	12	31.6	22.2	9.4	23	30.8	25.8	26.3	22.6	26.4	24.4	24.5	97	71	89	86	27.1	31.5	29.6	29.4	22.4	24.9	23.9	23.7
1990	12	13	16.3781	22.8	-6.42195	23.8	32	26.8	27.3	23.4	26.2	25.8	25.1	97	63	92	84	28.5	30.2	32.5	30.4	23.2	24.2	25.5	24.3
1990	12	14	16.122	23	-6.87805	23.8	31.6	25.8	26.8	23	26.8	25.2	25	93	69	95	86	27.5	32	31.6	30.4	22.7	25.2	25	24.3
1990	12	15	33.4	23.2	10.2	24	33	26	27.3	23.6	26.6	23	24.4	97	61	78	78	28.8	30.6	26.1	28.5	23.4	24.4	21.8	23.2
1990	12	16	34.8	22.4	12.4	17.8741	33	27.8	17.1148	16.8037	26.8	23.8	14.4111	65.6667	62	72	47.7407	19.7926	31.1	26.8	17.7704	16.3593	24.7	22.2	14.4296
1990	12	17	34.4	14.2343	20.1657	23.8	33.2	26	27.3	23	24.4	23.4	23.6	93	49	80	74	27.5	24.7	27	26.4	22.7	20.9	22.4	22
1990	12	18	32.4	21.4	11	17.8741	31.2	25.8	16.0481	16.1148	26	25.4	14.4519	64.2222	66	97	47.7037	20.3074	30.1	32.2	18.9481	16.6778	24.2	25.3	15.3407
1990	12	19	32.8	14.3111	18.4889	22.4	32.2	25.8	26.5	22.2	26.2	24	24.1	98	62	86	82	26.6	30	28.6	28.4	22.1	24.1	23.3	23.2
1990	12	20	33.2	21.2	12	22.2	32.2	25	26.1	21.8	25	23.4	23.4	97	56	88	80	25.8	26.9	27.7	26.8	21.6	22.3	22.8	22.2
1990	12	21	32.8	21.4	11.4	21.8	32.2	24	25.5	21.4	25.8	22.6	23.3	97	60	89	82	25.2	29	26.5	26.9	21.2	23.5	22	22.3
1990	12	22	33.8	13.9962	19.8038	20.4	32.4	25.8	26.1	19.8	25.4	22.2	22.5	95	57	73	75	22.7	27.8	24.4	24.9	19.5	22.8	20.7	21
1990	12	23	32.2	19	13.2	20.2	31.6	24	25	19.2	25.4	23	22.5	91	61	92	81	21.6	28.3	27.4	25.8	18.7	23.1	22.6	21.5
1990	12	24	32	12.4329	19.5671	20.8	31.4	23.6	24.9	20.4	25.2	22.8	22.8	96	61	93	84	23.7	27.9	27.2	26.3	20.2	22.9	22.5	21.9
1990	12	25	32	20.4	11.6	21.4	31.2	24.6	25.5	21	24.5	23.4	23	97	58	90	82	24.6	26.3	28	26.3	20.8	21.9	22.9	21.9
1990	12	26	33.6	20.6	13	21.2	33	25	26	20.8	26.4	23.6	23.6	97	60	89	82	24.3	30	28.2	27.5	20.6	24.1	23.1	22.6
1990	12	27	33.4	20.8	12.6	21.4	33	25.2	26.2	21.2	26.2	24.2	23.9	98	59	92	83	25	29.5	29.5	28	21.1	23.8	23.8	22.9
1990	12	28	34.2	20.4	13.8	21.8	33.2	26	26.8	21.2	17.5111	24.2	15.4815	95	44.5926	86	47.7037	24.8	20.4852	29	19.4333	20.9	16.1926	23.5	15.6481
1990	12	29	33.4	21.6	11.8	22.6	32.4	26.2	26.9	22.2	26	25.2	24.5	97	60	92	83	26.5	29.4	31.4	29.1	22	23.7	24.8	23.5
1990	12	30	34.4	21.8	12.6	22.2	33.6	26.8	27.3	22	26.2	24.2	24.1	98	56	81	78	26.3	29.1	28.5	27.9	21.9	23.6	23.2	22.9
1990	12	31	33.8	21.8	12	23.2	33	27.4	27.8	22.6	26.2	23.2	24	95	59	70	75	27	29.5	25.6	27.4	22.4	23.8	21.5	22.6
1988	12	31	28.2	23.6	4.6	24	26.6	25.2	25.3	22.2	23.4	23.2	22.9	86	77	85	82	25.6	26.6	27.1	26.4	21.5	22.1	22.4	22

## Sheet: 1989
						Temperature				Temperature				Relative Humidity				Pressure				Dew temperature
Year	Month	Day	Maximum	Minimum	Max-Min	1899-12-31 07:00:00	1899-12-31 13:00:00	1899-12-31 19:00:00	Average	1899-12-31 01:00:00	1899-12-31 13:00:00	1899-12-31 19:00:00	Average	1899-12-31 01:00:00	1899-12-31 13:00:00	1899-12-31 19:00:00	Average	1899-12-31 07:00:00	1899-12-31 13:00:00	1899-12-31 19:00:00	Average	1899-12-31 07:00:00	1899-12-31 13:00:00	1899-12-31 19:00:00	Average		Month	Taverage	Hraverage
1991	1	1	32.6	21.8	10.8	23.2	32.4	26.4	27.1	21.8	24.7	21.9	22.8	89	53	68	70	25.2	26	23.3	24.8	21.2	21.7	19.9	21		January	27.8742	71.5484
1991	1	2	23.0974	21.7	1.3974	22.2	32.8	25.6	26.5	21.8	25.4	23.1	23.4	97	55	81	78	25.8	27.5	26.6	26.6	21.6	22.7	22.1	22.1		February	27.9667	67.8175
1991	1	3	33.9	21.5	12.4	23	33.1	26.1	27.1	22.3	25.4	22.9	23.5	94	54	76	75	26.4	27.3	25.8	26.5	22	22.5	21.6	22.1		March	29.5645	68.0968
1991	1	4	34.2	21.5	12.7	22.6	33.3	26.2	27.1	21.8	25.8	24	23.9	93	55	83	77	25.6	28.2	28.4	27.4	21.5	23.1	23.2	22.6		April	29.2433	71.9
1991	1	5	35.8	21.2	14.6	21.7	34.4	26.6	27.3	21.4	26.2	24.2	23.9	97	53	82	77	25.3	28.6	28.6	27.5	21.3	23.3	23.3	22.6		May	27.8161	79.4516
1991	1	6	35.9	21.2	14.7	21.6	34.4	26.8	27.4	21.2	21.4	23.6	22.1	97	31	77	68	24.9	16.9	27	22.9	21	14.8	22.3	19.4		June	28.04	77.1667
1991	1	7	34.1	21.8	12.3	23.6	32.8	27.1	27.6	23	25.1	24.7	24.3	95	54	82	77	27.7	26.7	29.5	28	22.8	22.2	23.8	22.9		July	29.2258	69.5806
1991	1	8	34.6	22	12.6	22.8	34	27.6	28	22.2	26.2	23.8	24.1	95	54	73	74	26.4	28.8	26.9	27.4	22	23.4	22.3	22.6		August	28.3613	77.5225
1991	1	9	35.1	21.5	13.6	22.7	34	27	27.7	20.1	26.5	25.1	23.9	79	56	86	74	21.8	29.6	30.6	27.3	18.9	23.9	24.4	22.4		September	27.8433	78.0333
1991	1	10	34.9	21.9	13	22.5	34.2	27.5	27.9	22	26	22.8	23.6	96	52	67	72	26.1	28.2	24.6	26.3	21.8	23	20.8	21.9		October	26.4677	81.3406
1991	1	11	35.1	20.5	14.6	20.9	34.1	26.7	27.1	20.5	25	23.1	22.9	96	48	74	73	23.8	25.6	25.9	25.1	20.3	21.5	21.6	21.2		November	26.6833	84.8
1991	1	12	33.6	21.7	11.9	22.7	32	26.5	26.9	21.8	25.7	24	23.8	93	61	81	78	25.5	28.8	28.2	27.5	21.4	23.4	23.1	22.6		December	26.8335	77.9833
1991	1	13	33.5	21.6	11.9	22.4	32.4	26.3	26.9	21.6	25.8	23.9	23.8	93	59	82	78	25.3	28.8	28.1	27.4	21.3	23.4	23	22.6
1991	1	14	33.8	22.2	11.6	23.6	32.4	26.5	27.3	22.9	25.9	24	24.3	94	60	81	79	27.4	29.1	28.2	28.2	22.6	23.6	23.1	23.1
1991	1	15	33.8	21.8	12	22.8	32.8	26.1	27	22.1	25.8	22.2	23.4	94	57	72	74	26.1	28.6	24.2	26.3	21.8	23.3	20.5	21.9
1991	1	16	33.9	21.7	12.2	22.2	32.6	26.2	26.8	22	25	23	23.3	98	54	76	76	26.3	26.6	26	26.3	21.9	22.1	21.7	21.9
1991	1	17	33.5	21.1	12.4	21.8	32.3	26.1	26.6	20.2	25.8	23.6	23.2	87	60	81	76	22.6	28.9	27.5	26.3	19.5	23.5	22.6	21.9
1991	1	18	34.8	21.2	13.6	22.2	33.1	28.6	28.1	21.7	25.2	22	23	96	53	56	68	25.6	26.8	22.1	24.8	21.5	22.2	19.1	20.9
1991	1	19	34.4	21.4	13	22.2	31.7	26.7	26.8	21.3	23.6	24.2	23	92	51	81	75	24.7	23.7	28.5	25.7	20.9	20.3	23.3	21.5
1991	1	20	33.6	21.8	11.8	23.8	32.5	26.8	27.5	23	25.1	23.4	23.8	93	55	75	75	27.5	26.9	26.5	27	22.7	22.3	22.1	22.4
1991	1	21	33.6	21.6	12	22.7	32.4	26.9	27.2	21.8	25.1	24	23.6	93	56	79	76	25.5	27	27.9	26.8	21.4	22.4	22.9	22.2
1991	1	22	34.2	21.5	12.7	22.4	33.1	26.3	27	20	25.2	23.2	22.8	80	53	77	70	21.8	26.8	26.4	25	18.9	22.2	22	21
1991	1	23	36.2	20.3	15.9	20.9	34.8	29.8	28.8	20	24.7	21.6	22.1	92	44	49	62	22.8	24.4	20.4	22.5	19.6	20.7	17.8	19.4
1991	1	24	37.9	18.3	19.6	19.3	36.6	30.7	29.3	17.9	23.4	21.2	20.8	87	33	43	54	19.6	20	18.9	19.5	17.2	17.5	16.6	17.1
1991	1	25	38	18.2	19.8	19.4	36.8	30.8	29.4	17.8	23.8	21.8	21.1	86	34	45	55	19.3	20.8	20.1	20.1	17	18.2	17.6	17.6
1991	1	26	37.6	19.6	18	22.2	36.8	31.4	30.5	21.6	24	27.3	24.3	95	34	73	67	25.4	21.3	33.5	26.8	21.3	18.5	26	22
1991	1	27	35.8	22	13.8	24.1	34.2	30.1	29.6	22.9	26.5	23.3	24.2	90	55	56	67	27.1	29.5	24.1	26.9	22.4	23.8	20.5	22.2
1991	1	28	35.8	22.7	13.1	23.2	33.4	30.2	29.3	22.9	26.2	23.4	24.2	98	57	57	70	27.7	29.2	24.3	27.1	22.8	23.7	20.6	22.3
1991	1	29	35.8	23.8	12	25	34.2	31.8	30.7	24.4	26.5	21.7	24.2	95	55	41	64	30.1	29.5	19.3	26.3	24.2	23.8	16.9	21.6
1991	1	30	36.1	22.7	13.4	23.6	34.2	27.3	28.1	23.5	24.6	24.3	24.1	99	46	78	74	28.9	24.6	28.4	27.3	23.5	20.8	23.2	22.5
1991	1	31	36.7	22.2	14.5	22.5	35	30.3	29.5	21.6	25.3	23.5	23.5	92	46	57	65	25.2	25.8	24.4	25.1	21.2	21.6	20.7	21.2
1991	2	1	21.7224	21	0.722355	21.8	32.3	18.7396	18.6936	21.6	25	18.9701	15.9128	98	55	55.2318	47.2812	25.7	26.8	21.0096	17.2071	21.5	22.2	16.9882	14.0346
1991	2	2	21.9237	20.2	1.72369	21.8	32.5	18.563	18.682	19.6	25	16.7155	14.9449	82	55	46.3978	44.4774	21.3	26.7	17.9331	16.1586	18.5	22.2	14.6299	13.1435
1991	2	3	21.4696	20.4	1.06962	21.8	32.5	18.6936	17.4914	19.6	25	17.9062	15.2022	82	55	50.0466	45.1303	21.3	26.7	20.4488	17.3185	18.5	22.2	16.6041	14.0269
1991	2	4	33.7	21.4	12.3	23.4	31.2	28.1	27.7	23.1	25.2	24.2	24.2	98	62	73	77	28.1	28.1	27.6	27.9	23	23	22.7	22.9
1991	2	5	34.7	21.5	13.2	22.4	32.7	28.2	27.9	21.5	25.4	23.8	23.6	92	56	69	73	25	27.6	26.6	26.4	21.1	22.7	22.1	22
1991	2	6	34.6	21.1	13.5	21.8	33	27	27.2	21.3	25.4	23.2	23.3	96	54	73	74	25	27.4	25.9	26.1	21.1	22.6	21.7	21.8
1991	2	7	33.8	18.5216	15.2784	22.4	32	28.6	27.9	22	25.4	24.1	23.8	97	59	69	75	26.2	28	27	27.1	21.8	23	22.4	22.4
1991	2	8	32.6	22.4	10.2	24	31	27.3	27.4	23	24.8	23.8	23.9	92	61	75	76	27.4	27.2	27.1	27.2	22.6	22.5	22.4	22.5
1991	2	9	23.2259	23	0.225914	24.1	30.2	27.2	27.2	22.2	24.8	23.6	23.5	85	65	74	75	25.5	27.7	26.7	26.6	21.4	22.8	22.2	22.1
1991	2	10	34.3	23.2	11.1	23.4	31.4	27.4	27.4	22.8	25.6	24.9	24.4	95	63	82	80	27.3	29	29.8	28.7	22.6	23.5	24	23.4
1991	2	11	35.3	23.4	11.9	25.3	31	28.6	28.4	23.6	26.4	25.6	25.2	87	70	79	78	28	31.3	30.8	30.1	22.9	24.8	24.5	24.1
1991	2	12	35.2	23.8	11.4	25	28.8	27.6	27.3	24	25	24.8	24.6	92	74	80	82	29.2	29.1	29.4	29.2	23.6	23.6	23.8	23.7
1991	2	13	35.2	24	11.2	24.7	30.6	28.5	28.1	23.4	26.2	25	24.9	90	71	75	79	27.9	31.1	29.3	29.4	22.9	24.7	23.7	23.8
1991	2	14	35.4	23.4	12	24.6	33.4	29.4	29.2	23.9	26.5	25.1	25.2	94	58	71	75	29.2	30	29	29.4	23.6	24.1	23.5	23.8
1991	2	15	34.1	24.6	9.5	25.8	31.7	29.2	29	24.6	25.6	25.4	25.2	91	62	74	75	30.1	28.8	29.9	29.6	24.2	23.4	24	23.9
1991	2	16	34.2	24.8	9.4	26.2	32.1	28.9	29	24.2	26.1	25.8	25.4	85	62	78	75	28.9	29.8	31.1	29.9	23.5	24	24.7	24.1
1991	2	17	35.3	25.2	10.1	25.4	34.2	29.8	29.8	23.4	23.8	23	23.4	85	42	56	61	27.4	22.6	23.6	24.5	22.6	19.4	20.1	20.7
1991	2	18	37.4	21.3	16.1	22.3	35.8	32	30.5	20.3	24.5	22.3	22.4	84	40	43	55	22.5	23.2	20.5	22.1	19.4	19.9	17.9	19.1
1991	2	19	37.4	20.8	16.6	22.2	34.4	31.4	29.9	19.8	24.2	22.6	22.2	80	43	47	57	21.5	23.4	21.6	22.2	18.7	20	18.7	19.1
1991	2	20	35.9	22.2	13.7	23.8	34	31.5	30.2	20.3	24.9	22.1	22.4	73	48	44	55	21.5	25.4	20.4	22.4	18.7	21.4	17.8	19.3
1991	2	21	36.8	22.5	14.3	23.3	35.3	29.8	29.5	22.5	25.2	22.7	23.5	93	44	55	64	26.7	25.3	22.9	25	22.2	21.3	19.6	21
1991	2	22	36.9	23	13.9	24.3	35	32.7	31.2	23.4	26.2	23.9	24.5	93	50	48	64	28.2	28.2	23.8	26.7	23.1	23	20.3	22.1
1991	2	23	35.2	25	10.2	25.5	33.2	29.8	29.6	24.8	26.2	25.4	25.5	94	58	70	74	30.8	29.4	29.5	29.9	24.5	23.7	23.8	24
1991	2	24	36.4	24.2	12.2	24.7	34.7	30.7	30.2	24	27.6	26.2	25.9	94	58	70	74	29.4	32.2	31	30.9	23.7	25.3	24.7	24.6
1991	2	25	38	25.4	12.6	26.2	35.6	33.4	32.2	23.2	27.3	24.8	25.1	78	53	50	60	26.4	30.8	25.6	27.6	22	24.5	21.5	22.7
1991	2	26	35.2	26.6	8.6	26.6	33.3	28.5	29.2	24	27.2	26.4	25.9	81	63	85	76	28.1	32	33	31	23	25.2	25.7	24.6
1991	2	27	37.8	26.2	11.6	26.3	36.1	28.9	30	23.1	27.4	24.2	24.9	76	51	68	65	26.1	30.7	27.1	28	21.8	24.5	22.4	22.9
1991	2	28	38.8	26	12.8	26.2	36.2	33.2	32.2	25	27.5	23.7	25.4	91	52	45	63	30.9	30.9	23	28.3	24.6	24.6	19.7	23
1991	3	1	38.4	24.2	14.2	24.6	37	32.4	31.6	23	25.9	23.4	24.1	87	42	47	59	27	26	22.8	25.3	22.4	21.8	19.6	21.2
1991	3	2	36.1	18.6729	17.4271	26	34.7	30.2	30.3	24.6	26.4	25.2	25.4	89	52	67	70	30	28.9	28.7	29.2	24.1	23.5	23.4	23.6
1991	3	3	36	25	11	25.9	33.8	30.9	30.4	23.9	26.2	25.6	25.2	85	55	66	68	28.3	29	29.3	28.9	23.1	23.5	23.7	23.5
1991	3	4	35.8	24.7	11.1	24.9	34.4	26.6	28.1	23	26.2	24.1	24.4	85	53	81	73	26.8	28.6	28.3	27.9	22.2	23.3	23.2	22.9
1991	3	5	29.4	23.1	6.3	24.4	27.7	26.6	26.3	23.7	24.6	24.6	24.3	94	78	85	86	28.8	28.9	29.6	29.1	23.4	23.5	23.9	23.6
1991	3	6	33.6	23.8	9.8	24.3	31.5	28.8	28.3	23.8	25.7	24.5	24.7	96	63	70	77	29.1	29.2	27.9	28.7	23.6	23.6	22.9	23.4
1991	3	7	35.5	24.3	11.2	24.6	33.5	30.4	29.7	24	26	25.4	25.1	95	55	67	73	29.4	28.6	29.1	29.1	23.8	23.3	23.6	23.6
1991	3	8	36.4	24.6	11.8	24.9	34.4	30.6	30.1	24.1	26.7	26.2	25.7	94	55	71	73	29.5	29.9	31.1	30.2	23.8	24	24.7	24.2
1991	3	9	35.2	25.8	9.4	26.4	32.9	30.3	30	23.6	26.3	25.8	25.2	79	60	70	70	27.3	29.8	30.2	29.1	22.5	24	24.2	23.6
1991	3	10	32.7	24.8	7.9	25.8	31.4	27.9	28.3	23.4	26.4	24.7	24.8	82	68	77	76	27.2	31.1	29	29.1	22.5	24.7	23.5	23.6
1991	3	11	33.4	22.8	10.6	23.7	30.6	29.2	28.2	23.1	25.8	24.5	24.5	95	68	68	77	27.9	30	27.6	28.5	22.9	24.1	22.7	23.2
1991	3	12	33.7	24.5	9.2	24.8	30.1	25.4	26.4	24.2	25.5	24.5	24.7	95	69	93	86	29.8	29.6	30.1	29.8	24	23.9	24.2	24
1991	3	13	35	24.8	10.2	25.2	32.5	30.5	29.7	23.7	25.5	24	24.4	88	57	58	68	28.3	28	25.5	27.3	23.1	22.9	21.4	22.5
1991	3	14	36	25	11	26	34.8	30.5	30.5	23.3	27.4	24.2	25	80	57	60	65	26.8	31.6	26	28.1	22.2	25	21.7	23
1991	3	15	35.1	25.5	9.6	26.4	33.4	30.2	30.1	23.5	24.4	24	24	79	48	60	62	27	24.6	25.7	25.8	22.4	20.8	21.6	21.6
1991	3	16	34.6	26	8.6	26	33	28.7	29.1	23	26.6	24.8	24.8	78	61	73	70	26.1	30.6	28.7	28.5	21.8	24.4	23.4	23.2
1991	3	17	34.4	25.4	9	25.7	32.9	28.9	29.1	23.4	25.8	24.9	24.7	83	57	72	71	27.2	28.5	28.8	28.2	22.5	23.2	23.4	23.1
1991	3	18	36.4	24.7	11.7	25.3	35.5	31.9	31.1	23	24.1	23.1	23.4	82	39	47	56	26.6	22.4	22.4	23.8	22.1	19.3	19.3	20.3
1991	3	19	36.6	25	11.6	25.2	34.7	31.7	30.8	22.4	25.6	23.1	23.7	79	48	48	58	25.2	26.8	22.5	24.8	21.2	22.2	19.4	21
1991	3	20	35.8	24.3	11.5	25	33.5	30.8	30	24.2	25.8	22.2	24.1	94	54	47	65	29.7	28.1	21	26.3	23.9	23	18.3	21.7
1991	3	21	36.2	22.4	13.8	23.7	34.2	32.2	30.6	22.5	25.7	23.4	23.9	90	51	48	63	26.4	27.4	22.9	25.6	22	22.6	19.7	21.4
1991	3	22	36.8	23.1	13.7	24.2	35	33.4	31.5	22.4	25.9	23.6	24	86	49	44	59	25.9	27.4	22.6	25.3	21.7	22.6	19.5	21.2
1991	3	23	36.2	24.4	11.8	25.5	35.1	31.8	31	23	26.3	23.1	24.1	81	50	48	60	26.4	28.4	22.5	25.8	22	23.2	19.4	21.5
1991	3	24	36.8	23.3	13.5	24.8	36	29	29.7	21.5	23.9	22.2	22.5	75	36	56	56	23.4	21.6	22.2	22.4	20.1	18.8	19.2	19.3
1991	3	25	35.8	22.5	13.3	23.5	34.4	31.3	30.1	22.4	25.8	22.6	23.6	91	51	47	63	26.3	27.5	21.6	25.2	22	22.7	18.8	21.1
1991	3	26	35	24	11	25.5	33.2	29.6	29.5	23.9	25.7	24	24.5	88	55	63	69	28.6	28	26.1	27.6	23.3	23	21.8	22.7
1991	3	27	30.7	24.6	6.1	25	29.8	26.3	26.8	24.3	25	24	24.4	94	68	83	82	29.9	28.5	28.3	28.9	24	23.2	23.1	23.5
1991	3	28	35	23.5	11.5	24.7	33.5	29.8	29.5	21.3	25.9	22.8	23.3	74	55	55	61	23.1	28.4	23.1	24.8	19.8	23.2	19.8	20.9
1991	3	29	36.2	22.4	13.8	24.7	34.9	30.6	30.2	23	25.1	23.5	23.9	87	45	55	62	27	25.4	24.2	25.5	22.3	21.3	20.6	21.4
1991	3	30	36.1	22.8	13.3	24.6	35.3	31	30.5	22.7	26.2	23.3	24.1	85	49	52	62	26.3	28	23.5	25.9	21.9	22.9	20.1	21.6
1991	3	31	34.2	23.6	10.6	24.6	32.8	29.4	29	23.4	25.8	24.2	24.5	90	57	65	71	28	28.6	26.7	27.8	22.9	23.3	22.2	22.8
1991	4	1	34.4	24.8	9.6	25.3	32.9	29.3	29.2	23.6	25.7	24.3	24.5	87	56	66	70	28	28.2	27	27.8	22.9	23.1	22.4	22.8
1991	4	2	34.5	23.8	10.7	25.2	32.6	27.8	28.3	23.6	25.4	23.6	24.2	88	56	71	71	28.1	27.7	26.3	27.3	23	22.7	21.9	22.6
1991	4	3	35.2	21.7	13.5	22.8	33.1	29.8	28.9	21.6	25.6	24.2	23.8	90	55	63	69	25	27.8	26.5	26.4	21.1	22.9	22	22
1991	4	4	34.6	24.2	10.4	25.7	33.3	29.5	29.5	23.7	26.2	24.8	24.9	85	57	68	70	28	29.3	28.2	28.5	22.9	23.7	23.1	23.2
1991	4	5	36.4	24.2	12.2	25	33.5	30.8	30	24.1	26.4	25.3	25.3	93	57	64	72	29.4	29.7	28.6	29.2	23.8	23.9	23.3	23.7
1991	4	6	35.5	25	10.5	26.3	34.4	29.6	30	24.8	25.6	24.8	25.1	89	50	68	69	30.3	27	28.1	28.5	24.3	22.3	23	23.2
1991	4	7	38.6	24.7	13.9	25.4	36.8	31	31	23.6	25	23.8	24.1	86	38	55	60	27.9	23.8	24.7	25.5	22.9	20.3	20.9	21.4
1991	4	8	37.9	25.4	12.5	26.7	35.9	33.3	32.3	22.6	26.6	24.3	24.5	71	49	48	56	24.7	28.6	24.4	25.9	20.9	23.3	20.7	21.6
1991	4	9	33.8	24.5	9.3	25.5	30.8	29	28.6	23.9	25	24.1	24.3	88	63	67	72	28.6	27.8	26.8	27.7	23.3	22.8	22.2	22.8
1991	4	10	35	24.4	10.6	24.5	33.2	25.2	27	23.7	26.1	24.3	24.7	94	57	93	81	28.8	29.1	29.8	29.2	23.4	23.6	24	23.7
1991	4	11	35.2	24	11.2	24.6	34	29.7	29.5	24	27.2	24.7	25.3	95	59	67	74	29.4	31.5	27.8	29.6	23.8	24.9	22.8	23.8
1991	4	12	35.9	24	11.9	25.5	34.4	28.8	29.4	24	27.2	24	25.1	88	58	67	71	28.8	31.3	26.6	28.9	23.4	24.8	22.1	23.5
1991	4	13	33	25	8	25.2	31.7	26	27.2	24.1	26.1	24.4	24.9	91	64	88	81	29.3	30.1	29.5	29.6	23.7	24.1	23.8	23.9
1991	4	14	35.4	23.4	12	25.8	33.5	30.2	29.9	23.9	25.9	25.2	25	85	55	67	69	28.4	28.4	28.7	28.5	23.2	23.2	23.4	23.2
1991	4	15	35.7	25.4	10.3	25.8	34.7	29.7	30	24.5	26.4	25.2	25.4	90	52	70	71	29.9	28.9	29.1	29.3	24	23.5	23.6	23.7
1991	4	16	36.2	23.9	12.3	24.9	34.4	30.7	30.2	23.4	26	24.8	24.7	88	52	62	67	27.8	28	27.4	27.7	22.8	23	22.6	22.8
1991	4	17	35.2	24.7	10.5	26.1	34.3	30.4	30.3	24.2	26.6	24.8	25.2	86	55	64	68	28.9	29.7	27.6	28.7	23.5	23.9	22.7	23.4
1991	4	18	35.5	26	9.5	27	32.8	28.4	29.1	24.2	26.8	24.6	25.2	79	63	73	72	28.3	31.2	28.4	29.3	23.1	24.8	23.2	23.7
1991	4	19	32.4	23.3	9.1	25	31.6	27.7	28	24.2	26.4	24.2	24.9	94	67	75	78	29.7	31	27.9	29.5	23.9	24.6	22.9	23.8
1991	4	20	35	25	10	26.2	32.4	28.2	28.8	24	26.7	25.2	25.3	83	64	79	75	28.4	31.2	30.1	29.9	23.2	24.8	24.1	24
1991	4	21	34	25.2	8.8	25.6	30.6	29.7	28.9	24.7	26	24.6	25.1	93	70	66	76	30.5	30.5	27.5	29.5	24.4	24.4	22.7	23.8
1991	4	22	34.5	25.2	9.3	26.9	33.6	26.4	28.3	25	27.4	25.1	25.8	86	62	90	79	30.4	32.4	31	31.3	24.3	25.4	24.6	24.8
1991	4	23	33.8	24.4	9.4	26	32.4	29.4	29.3	24	25.2	24.8	24.7	85	56	69	70	28.5	27.3	28.2	28	23.2	22.5	23.1	23
1991	4	24	33.5	26	7.5	26.6	32	29.8	29.5	24.8	26	25.4	25.4	86	62	70	73	30.1	29.6	29.5	29.7	24.1	23.9	23.8	24
1991	4	25	37.1	25.8	11.3	26.5	35.2	30.1	30.5	26.2	26.4	25.5	26	98	50	69	72	33.8	28.6	29.6	30.6	26.1	23.3	23.9	24.4
1991	4	26	35.6	26	9.6	27.1	34.7	26.9	28.9	24	26.6	24.2	24.9	77	53	80	70	27.8	29.4	28.4	28.5	22.8	23.8	23.2	23.3
1991	4	27	34	24.8	9.2	26.2	31.8	27.9	28.5	24.2	26.6	25	25.3	85	67	79	77	28.9	31.4	29.7	30	23.5	24.8	24	24.1
1991	4	28	33.1	26	7.1	26.6	31.4	28.4	28.7	25.6	26.2	25.7	25.8	92	67	81	80	32.1	30.5	31.2	31.3	25.3	24.4	24.8	24.8
1991	4	29	33	18.3144	14.6856	25.7	31.6	28.1	28.4	23.3	25.8	24.8	24.6	82	63	77	74	27	29.4	29.1	28.5	22.4	23.7	23.6	23.2
1991	4	30	33.8	25	8.8	25	31.5	30	29.1	23.4	25.4	24	24.3	88	61	61	70	27.7	28.4	25.8	27.3	22.8	23.2	21.6	22.5
1991	5	1	31.4	20.6025	10.7975	24.8	30.1	28.1	27.8	23.1	25.9	24.5	24.5	87	72	75	78	27.1	30.6	28.3	28.7	22.4	24.4	23.2	23.3
1991	5	2	34.7	25.2	9.5	25.8	33.6	25.2	27.5	24	27	24.7	25.2	86	60	96	81	28.6	31.3	30.8	30.2	23.3	24.8	24.5	24.2
1991	5	3	34.3	24.8	9.5	25.8	33	24.8	27.1	23.6	27.2	23.9	24.9	83	64	93	80	27.7	32.2	29	29.6	22.7	25.3	23.6	23.9
1991	5	4	31	23.6	7.4	25.9	29	27.4	27.4	24.2	25	24.8	24.7	87	72	81	80	29.1	29	29.6	29.2	23.6	23.5	23.9	23.7
1991	5	5	30	24.8	5.2	24.8	25.2	26.4	25.7	23.4	24.6	24	24	89	95	82	89	27.8	30.5	28.2	28.9	22.9	24.4	23.1	23.4
1991	5	6	34.4	24.5	9.9	26.4	33.1	30.2	30	24.5	26.6	25.4	25.5	86	60	68	71	29.5	30.5	29.2	29.7	23.8	24.4	23.7	23.9
1991	5	7	32.4	25.9	6.5	25.9	30.1	28.4	28.2	24.9	26.2	25.5	25.5	92	74	79	82	30.8	31.4	30.7	31	24.5	24.9	24.5	24.6
1991	5	8	35.3	24.8	10.5	25.8	32.8	29.6	29.5	24.1	26.8	24.9	25.3	87	63	68	73	28.9	31.2	28.4	29.5	23.5	24.8	23.2	23.8
1991	5	9	35	25.2	9.8	26.7	33.6	28.4	29.3	23.6	25.2	24.1	24.3	77	51	70	66	27.1	26.5	27.2	26.9	22.4	22	22.4	22.3
1991	5	10	31.4	25.2	6.2	25.2	29.2	27.7	27.5	23.8	25.9	24.3	24.7	89	77	76	81	28.5	31.2	28.1	29.3	23.3	24.8	23	23.7
1991	5	11	34.2	20.1569	14.0431	26.8	33.1	24.6	27.3	23.8	27.2	23.8	24.9	78	64	94	78	27.5	32.1	28.9	29.5	22.6	25.3	23.5	23.8
1991	5	12	30.6	24.2	6.4	24.6	29.4	27.4	27.2	23.1	26.1	25.8	25	88	77	88	84	27.3	31.6	32.1	30.3	22.5	25	25.3	24.2
1991	5	13	32.8	24.4	8.4	26.2	31.6	28.2	28.6	24	26.3	25.2	25.2	83	66	79	76	28.4	30.7	30.1	29.7	23.2	24.5	24.1	23.9
1991	5	14	33.4	25.6	7.8	26.6	32.2	28.6	29	23.8	25.5	24	24.4	79	59	68	69	27.6	28.2	26.8	27.5	22.7	23.1	22.2	22.7
1991	5	15	31.9	26.4	5.5	26.6	31.1	25.6	27.2	24.1	26.8	25	25.3	81	72	95	83	28.3	32.4	31.3	30.7	23.2	25.4	24.8	24.4
1991	5	16	31	25	6	25.1	30.2	27.6	27.6	24.4	26.3	24.8	25.2	94	74	80	83	30.1	31.6	29.4	30.4	24.1	25	23.8	24.3
1991	5	17	30.1	25	5.1	25.4	27.6	26.6	26.5	25	25.8	25.5	25.4	97	87	92	92	31.4	32	31.9	31.8	24.9	25.2	25.1	25.1
1991	5	18	34.4	24.4	10	24.8	28	26.1	26.3	24	25.3	24.2	24.5	94	81	86	87	29.3	30.4	28.9	29.6	23.7	24.3	23.5	23.8
1991	5	19	32.4	24.6	7.8	25.4	31.7	27.8	28.2	24.8	26.1	25	25.3	95	64	80	80	30.9	30.1	29.8	30.3	24.6	24.1	24	24.2
1991	5	20	31	23.8	7.2	24.1	29.4	26.4	26.6	23.7	25.3	24	24.3	97	72	82	84	29	29.5	28.2	28.9	23.5	23.8	23.1	23.5
1991	5	21	31.2	24	7.2	25.3	29.8	26	26.8	24	25.5	24.3	24.6	90	71	87	83	29	29.8	29.2	29.3	23.5	24	23.7	23.7
1991	5	22	32.6	22.6	10	25.2	30.4	28.4	28.1	22.9	25.1	24.2	24.1	82	65	71	73	26.4	28.3	27.4	27.4	22	23.2	22.6	22.6
1991	5	23	32.6	24.4	8.2	25.5	30.4	27.3	27.6	23.8	26	25	24.9	87	71	83	80	28.3	30.7	30.1	29.7	23.2	24.5	24.2	23.9
1991	5	24	31.9	25.1	6.8	25.2	27.2	27.1	26.7	23.8	25.6	24	24.5	89	88	77	85	28.5	31.7	27.8	29.4	23.3	25	22.8	23.7
1991	5	25	32.4	24.8	7.6	25	30.9	27.8	27.9	24	26.6	25.4	25.3	92	72	83	82	29.2	32	30.8	30.6	23.6	25.2	24.6	24.4
1991	5	26	34.6	25	9.6	26.6	32.8	26.4	28	23.4	26.6	25	25	77	62	89	76	26.6	30.7	30.7	29.4	22.1	24.5	24.5	23.7
1991	5	27	33.1	23.9	9.2	25	32.3	28	28.3	24	27.8	26	25.9	92	71	85	83	29.2	34.4	32.3	31.9	23.6	26.4	25.3	25.1
1991	5	28	34.8	25	9.8	26.9	33.2	29.5	29.8	23.8	25.6	24	24.5	77	55	64	65	27.4	27.8	26.2	27.1	22.6	22.8	21.8	22.4
1991	5	29	34.5	25.8	8.7	26.4	33.1	29.1	29.4	24.6	25.9	25	25.2	86	57	72	72	29.7	28.6	28.9	29.1	23.9	23.3	23.5	23.6
1991	5	30	32	23.4	8.6	23.4	29.2	27.4	26.9	23.2	26.4	25.2	24.9	98	80	84	88	28.3	32.5	30.6	30.5	23.1	25.5	24.4	24.3
1991	5	31	32.8	23.8	9	26.4	31.1	27.9	28.3	24.7	26.8	25	25.5	87	72	79	79	30	32.4	29.7	30.7	24.1	25.4	24	24.5
1991	6	1	32.6	24.3	8.3	25.7	31.4	25.4	27	23.7	25.2	24.6	24.5	85	61	94	80	28	27.9	30.4	28.8	22.9	22.9	24.3	23.4
1991	6	2	33.1	25.4	7.7	26.6	31.2	28.6	28.8	24.8	26.3	25.2	25.4	86	68	76	77	30.1	30.9	29.8	30.3	24.1	24.6	24	24.2
1991	6	3	33	25.4	7.6	26.6	31	27.4	28.1	23.8	26	24.2	24.7	79	67	77	75	27.6	30.3	28.1	28.7	22.7	24.3	23	23.3
1991	6	4	34.2	24.9	9.3	27	32.2	28.8	29.2	24.6	26.5	25.8	25.6	82	64	79	75	29.3	30.8	31.2	30.5	23.7	24.6	24.8	24.3
1991	6	5	32	26	6	26.4	30.4	28	28.2	24.2	26.2	25.7	25.4	84	72	83	80	28.7	31.2	31.5	30.5	23.4	24.8	24.9	24.3
1991	6	6	32.9	24	8.9	26.1	31	25.2	26.9	24	26.7	24.4	25	84	72	94	83	28.4	32.2	30	30.2	23.2	25.3	24.1	24.2
1991	6	7	32.6	24	8.6	24.8	30.2	28.2	27.9	24.2	26.9	24.8	25.3	95	77	76	83	29.8	33.2	29	30.7	24	25.8	23.6	24.5
1991	6	8	34.8	18.3824	16.4176	27.2	32.6	29.6	29.8	24.8	25.8	25.2	25.3	82	58	70	70	29.7	28.7	29.1	29.2	23.9	23.4	23.6	23.6
1991	6	9	35	25.8	9.2	26.5	33.3	30.2	30	23.8	26.2	24.8	24.9	80	57	65	67	27.7	29.3	27.7	28.2	22.8	23.7	22.8	23.1
1991	6	10	34	19.1545	14.8455	27.9	32.5	29.3	29.8	24	25.4	24.6	24.7	73	57	68	66	27.2	27.7	27.8	27.6	22.5	22.8	22.8	22.7
1991	6	11	34.7	26.2	8.5	27.8	33.7	29.4	30.1	23.2	25.6	24.6	24.5	68	52	68	63	25.4	27.4	27.7	26.8	21.3	22.6	22.8	22.2
1991	6	12	35.6	25.2	10.4	27.6	33.7	29.4	30	23.8	25.2	24.2	24.4	73	51	65	63	26.9	26.4	26.7	26.7	22.3	22	22.2	22.2
1991	6	13	34.4	25.1	9.3	27.5	33.4	26.1	28.3	23.6	25.4	24.7	24.6	72	53	89	71	26.5	27.1	30.2	27.9	22.1	22.4	24.2	22.9
1991	6	14	29.4	24	5.4	24.8	28.2	27.1	26.8	24.2	25.8	24.4	24.8	95	83	80	86	29.8	31.6	28.8	30.1	24	25	23.4	24.1
1991	6	15	32.7	24.8	7.9	25.4	31.4	27	27.7	24.2	26.3	25.4	25.3	91	67	88	82	29.4	30.8	31.4	30.5	23.8	24.5	24.8	24.4
1991	6	16	31.9	24.6	7.3	26.1	30.5	28	28.1	24.8	26.4	25.8	25.7	90	73	84	82	30.4	31.7	31.7	31.3	24.3	25	25	24.8
1991	6	17	30.2	24.2	6	24.4	29.4	25.8	26.3	24	26	25.2	25.1	97	77	95	90	29.6	31.3	31.6	30.8	23.9	24.8	25	24.6
1991	6	18	33.4	24.4	9	25.3	32	28.8	28.7	23.9	25.6	24.2	24.6	89	60	69	73	28.7	28.6	27.1	28.1	23.4	23.3	22.4	23
1991	6	19	32.5	25	7.5	26	30.9	24	26.2	23	25	23.6	23.9	78	62	97	79	26.1	27.7	28.8	27.6	21.8	22.8	23.4	22.7
1991	6	20	32.2	23.3	8.9	24.4	30.4	27.4	27.4	23.8	26	25.4	25.1	95	71	85	84	29.1	30.7	31.1	30.3	23.6	24.5	24.7	24.2
1991	6	21	33.1	18.8933	14.2067	26.4	31.2	27.7	28.3	23.5	26	24.2	24.6	79	66	75	73	27	30.1	27.9	28.3	22.4	24.2	22.9	23.1
1991	6	22	32	26.1	5.9	26.1	29.9	29	28.5	24.2	25.2	24.8	24.7	86	69	71	75	28.9	28.9	28.5	28.8	23.5	23.5	23.2	23.4
1991	6	23	32	24.4	7.6	25.4	30	27.9	27.8	23	26.4	24.5	24.6	82	75	76	78	26.5	32	28.5	29	22	25.2	23.2	23.5
1991	6	24	32	23.2	8.8	25.8	31	27.4	27.9	23	25	24	24	79	62	76	72	26.2	27.7	27.6	27.2	21.9	22.8	22.7	22.4
1991	6	25	32.2	24.4	7.8	25.4	32.1	27.8	28.3	23.6	25	24.7	24.4	86	56	78	73	27.9	27	29	28	22.9	22.3	23.6	22.9
1991	6	26	32.6	24.6	8	24.8	32	27.4	27.9	24.4	26.2	25.6	25.4	97	63	87	82	30.3	30.2	31.6	30.7	24.3	24.2	25	24.5
1991	6	27	29.4	24.2	5.2	25.6	28.2	26.1	26.5	23.2	24.8	24.3	24.1	82	76	86	81	26.8	29	29.2	28.3	22.2	23.6	23.6	23.1
1991	6	28	31	25.3	5.7	25.4	29.1	27	27.1	24	25.6	24.4	24.7	89	76	81	82	28.9	30.5	28.8	29.4	23.5	24.4	23.4	23.8
1991	6	29	28.8	23.7	5.1	24.5	27.1	25.8	25.8	23.7	25.4	24.2	24.4	94	87	88	90	28.8	31.3	29.1	29.7	23.4	24.8	23.6	23.9
1991	6	30	32.6	23.8	8.8	24.2	31	28	27.8	23.8	26.3	24.4	24.8	97	69	75	80	29.2	31.1	28.2	29.5	23.6	24.7	23	23.8
1991	7	1	31.6	24.6	7	26.3	31.1	27.5	28.1	23.6	25.6	24.2	24.5	80	65	76	74	27.3	29.2	28	28.2	22.6	23.6	23	23
1991	7	2	30.9	25	5.9	25.4	29.7	27.6	27.6	23.1	25.4	24.4	24.3	82	71	77	77	26.7	29.6	28.4	28.2	22.2	23.9	23.2	23.1
1991	7	3	34.6	24.5	10.1	26.8	31.2	26.3	27.6	23	25	23.4	23.8	73	61	78	71	25.6	27.6	26.8	26.7	21.5	22.7	22.3	22.1
1991	7	4	31	24	7	24.4	29.3	27.6	27.2	23.2	25.4	24.7	24.4	90	73	79	81	27.6	29.8	29.2	28.9	22.7	24	23.6	23.5
1991	7	5	31	23.2	7.8	23.6	29	27.2	26.8	23.4	25.2	24.2	24.3	98	74	78	83	28.6	29.5	28.2	28.8	23.3	23.8	23.1	23.4
1991	7	6	32.4	24.2	8.2	25.8	31.2	27.7	28.1	24.2	25.8	24.6	24.9	88	65	78	77	29.1	29.6	28.9	29.2	23.6	23.9	23.5	23.6
1991	7	7	32	24.5	7.5	24.8	31.3	25.8	26.9	23.4	25.2	24.4	24.3	89	61	89	80	27.8	28	29.6	28.5	22.9	23	23.9	23.2
1991	7	8	33.9	24.3	9.6	26	32	28.2	28.6	23.2	25.4	24	24.2	79	59	71	70	26.6	28	27	27.2	22.1	23	22.4	22.5
1991	7	9	31.7	24.4	7.3	24.6	29.8	27.1	27.1	23.4	25.4	24.5	24.4	90	70	81	81	28	29.5	29	28.8	22.9	23.8	23.5	23.4
1991	7	10	35.2	23.8	11.4	24.8	33.6	32.3	30.8	23.2	25.1	24.1	24.1	87	50	51	63	27.4	26.2	24.6	26	22.6	21.9	20.8	21.8
1991	7	11	36.7	24.2	12.5	26.7	35.8	32.4	31.8	23.1	25.2	24.8	24.4	74	43	54	57	25.9	25	26.2	25.7	21.6	21.1	21.9	21.5
1991	7	12	35.6	23.8	11.8	25.7	33.8	30.4	30.1	24.6	25.6	25	25.1	91	52	65	69	30.2	27.4	28.1	28.5	24.2	22.6	23	23.3
1991	7	13	35.2	25	10.2	25	34	24.2	26.9	23	26.6	22.4	24	85	56	86	76	26.8	29.9	25.9	27.5	22.2	24	21.7	22.6
1991	7	14	36	23.4	12.6	24.7	34.8	29.4	29.6	24.1	27.6	24.7	25.5	95	58	68	74	29.6	32.1	28	29.9	23.9	25.3	22.9	24
1991	7	15	34.6	24.2	10.4	25.5	32.9	27.7	28.5	24.1	25.8	24.2	24.7	89	57	75	74	29.1	28.5	27.9	28.5	23.6	23.2	22.9	23.2
1991	7	16	35.2	24.7	10.5	25.5	33.4	29.3	29.4	24.2	25.8	24.7	24.9	90	55	69	71	29.3	28.2	28	28.5	23.7	23	23	23.2
1991	7	17	34.9	15.7591	19.1409	26.6	33	29.1	29.5	24.2	25.8	25.1	25	82	57	73	70	28.6	28.4	29.2	28.7	23.3	23.2	23.6	23.4
1991	7	18	34.8	24.6	10.2	26	33.2	28.7	29.2	23.5	25.3	24.3	24.4	81	53	70	68	27.3	27	27.4	27.2	22.5	22.4	22.6	22.5
1991	7	19	35.4	25.4	10	26.3	33.6	29.2	29.6	23.5	25.7	24.4	24.5	79	53	68	67	27.1	27.8	27.4	27.4	22.4	22.8	22.6	22.6
1991	7	20	37.9	25.4	12.5	27.4	35.9	32.8	32.2	23.2	26.5	25.4	25	70	48	55	58	25.6	28.4	27.5	27.2	21.5	23.2	22.7	22.4
1991	7	21	34.8	25.7	9.1	25.9	33.4	30.7	30.2	23.1	25.1	24	24.1	79	51	58	63	26.4	26.3	25.4	26	22	22	21.3	21.8
1991	7	22	37.4	25	12.4	25.4	36.2	29.8	30.3	23.4	25.4	24.1	24.3	85	42	63	63	27.4	25.3	26.2	26.3	22.6	21.3	21.9	21.9
1991	7	23	37.3	25.4	11.9	26.7	35.3	30.7	30.9	23.9	26	24.3	24.7	79	48	59	62	27.8	27.4	26.1	27.1	22.8	22.6	21.8	22.4
1991	7	24	37.7	24.2	13.5	25.8	36.3	30.1	30.6	23.4	25.8	24	24.4	82	43	60	62	27.2	26.2	25.8	26.4	22.5	21.9	21.6	22
1991	7	25	37.9	24.5	13.4	25	37.6	32.7	32	23	25.4	23.8	24.1	85	38	48	57	26.8	24.3	23.6	24.9	22.2	20.7	20.1	21
1991	7	26	38.8	25	13.8	26.9	38.4	32.4	32.5	23.8	25	24.4	24.4	77	34	52	54	27.4	22.8	25.2	25.1	22.6	19.6	21.3	21.1
1991	7	27	36	22.8	13.2	24.6	33.9	29.1	29.2	21.4	25.8	23.4	23.5	76	53	62	63	23.4	27.8	25	25.4	20	22.9	21.1	21.3
1991	7	28	34.7	24.6	10.1	26.1	33.8	28.5	29.2	24	26.8	25.8	25.5	84	58	81	74	28.4	30.6	31.4	30.1	23.2	24.4	24.9	24.2
1991	7	29	36.8	25.4	11.4	26.5	35.2	27.1	29	23.8	25.2	24.6	24.5	80	45	82	69	27.7	25.4	29.3	27.4	22.8	21.4	23.7	22.6
1991	7	30	34.6	24	10.6	24.7	31.4	29.8	28.9	23.8	25.6	24	24.5	93	63	62	73	28.9	29	26	27.9	23.5	23.5	21.7	22.9
1991	7	31	30.8	23.8	7	24.6	30.8	27.5	27.6	23	25.6	24	24.2	87	66	75	76	27	29.4	27.5	28	22.4	23.7	22.7	22.9
1991	8	1	27.9	23.9	4	24.6	26.6	25.3	25.5	23.1	24.1	25.2	24.1	88	81	99	90	27.3	28.3	32	29.2	22.5	23.2	25.2	23.6
1991	8	2	32.2	23.3	8.9	23.5	30.8	27.3	27.2	23	26.2	26.2	25.1	96	70	92	86	27.7	30.9	33.3	30.7	22.8	24.6	25.8	24.4
1991	8	3	32.9	23.4	9.5	24.7	30.5	28	27.8	23.4	26	25.2	24.9	90	70	80	80	27.9	30.6	30.2	29.6	22.9	24.4	24.2	23.8
1991	8	4	33.2	24.3	8.9	24.8	32.4	26.7	27.7	24	26.8	24.1	25	94	65	81	80	29.3	31.5	28.3	29.7	23.7	24.9	23.1	23.9
1991	8	5	31.8	23.8	8	24.3	30.4	27.2	27.3	24	26.1	26.2	25.4	98	71	92	87	29.6	30.9	33.3	31.3	23.9	24.6	25.9	24.8
1991	8	6	32.6	24	8.6	25	31.2	28.6	28.4	24.4	26.6	23	24.7	95	70	62	76	30.1	31.8	24.4	28.8	24.2	25.1	20.7	23.3
1991	8	7	35.9	25	10.9	26.2	34.5	31.4	30.9	25.6	25.6	24.6	25.3	95	49	57	67	32.4	26.9	26.4	28.6	25.4	22.3	22	23.2
1991	8	8	35.4	23.8	11.6	24	33.6	30.2	29.5	23.2	25.8	24.3	24.4	94	54	62	70	27.9	28	26.5	27.5	22.9	23	22	22.6
1991	8	9	32.9	23.3	9.6	23.8	30	26	26.5	23	26.9	24	24.6	93	79	85	86	27.5	33.4	28.5	29.8	22.7	25.9	23.2	23.9
1991	8	10	32	20.2	11.8	23.4	24.8	25.8	24.9	23	18.3594	24.8	16.5273	97	47.6653	92	53.1962	27.8	21.5089	30.6	19.8535	22.8	16.992	24.4	15.8283
1991	8	11	34	20.8	13.2	24.4	26.6	29.2	27.4	23.8	26	25.8	25.2	95	95	76	89	29.1	33.2	30.9	31.1	23.6	25.8	24.6	24.7
1991	8	12	34.8	17.4414	17.3586	25	33.1	27.4	28.2	23.4	26	25.2	24.9	88	57	84	76	27.7	28.9	30.6	29.1	22.8	23.5	24.4	23.6
1991	8	13	35.2	25	10.2	25.2	33	28.6	28.9	24.4	26.8	25.5	25.6	94	62	78	78	30	31.1	30.6	30.6	24.1	24.7	24.4	24.4
1991	8	14	34.6	17.6027	16.9973	26.2	32.4	29.1	29.2	25.6	27	26.8	26.5	95	66	84	82	32.4	32.1	33.7	32.7	25.4	25.2	26	25.6
1991	8	15	36	16.6694	19.3306	26.2	34.2	28.6	29.4	25	27.8	25.4	26.1	91	62	77	77	30.9	33.1	30.3	31.4	24.6	25.7	24.3	24.9
1991	8	16	36.4	24.6	11.8	26	34	29.2	29.6	22.5	26.9	27	25.5	74	58	84	72	24.9	30.7	34.2	29.9	21	24.5	26.3	23.9
1991	8	17	33.1	16.8422	16.2578	26	32.4	26.2	27.7	24.8	26.9	25	25.6	91	65	91	82	30.5	31.8	30.9	31	24.4	25.1	24.6	24.7
1991	8	18	32.8	16.7309	16.0691	24.3	31.8	27.8	27.9	24	25.6	25.1	24.9	98	61	81	80	29.6	28.7	30.1	29.5	23.9	23.4	24.1	23.8
1991	8	19	33.3	24	9.3	24	31.2	28.7	28.2	23.6	26	25	24.9	97	66	74	79	28.8	30.1	29.2	29.4	23.4	24.2	23.7	23.8
1991	8	20	32.7	16.5926	16.1074	23.7	31.6	28.4	28	22.6	25.7	26.4	24.9	91	63	86	80	26.7	29.1	33.1	29.6	22.2	23.6	25.7	23.8
1991	8	21	34.4	16.1317	18.2683	26	32.4	29.2	29.2	25.2	26	25.7	25.6	94	60	76	77	31.5	29.4	30.7	30.5	24.9	23.7	24.5	24.4
1991	8	22	35.3	25.2	10.1	26.1	33.8	27.6	28.8	25.1	26.6	24.6	25.4	92	57	78	76	31.2	30	28.9	30	24.7	24.1	23.5	24.1
1991	8	23	33.5	15.6785	17.8215	25	32.3	28.8	28.7	24.4	26.6	25.2	25.4	95	64	75	78	30.1	31	29.7	30.3	24.2	24.7	23.9	24.2
1991	8	24	36	16.5539	19.4461	25.4	33.8	29.8	29.7	24.6	26.4	25.4	25.5	94	56	70	73	30.4	29.5	29.5	29.8	24.3	23.8	23.8	24
1991	8	25	34.2	16.5081	17.6919	23.4	32.8	28.8	28.4	22.7	26.6	25.8	25	94	62	79	78	27.1	30.7	31.2	29.7	22.4	24.5	24.8	23.9
1991	8	26	38	16.777	21.223	25.6	36.6	31.8	31.4	24.8	25.1	23.3	24.4	94	39	49	61	30.8	24.2	23	26	24.5	20.6	19.7	21.6
1991	8	27	36.4	24.5	11.9	25.5	35.4	28.9	29.7	24.6	26.6	25.4	25.5	93	50	76	73	30.3	29	30.1	29.8	24.3	23.5	24.2	24
1991	8	28	33.5	15.617	17.883	26.5	32	28.1	28.7	25.2	26.4	25.4	25.7	90	65	81	78	31.2	30.7	30.6	30.8	24.7	24.5	24.4	24.6
1991	8	29	35.6	14.3632	21.2368	26.2	34.4	29	29.7	25.1	26.6	25.7	25.8	92	55	77	74	31.1	29.6	30.8	30.5	24.7	23.9	24.5	24.4
1991	8	30	34.8	25	9.8	26.2	32.8	25.7	27.6	25	26.4	25.2	25.5	91	61	96	83	30.9	30.2	31.7	30.9	24.6	24.2	25	24.6
1991	8	31	33.8	24.8	9	25.4	32.7	25.2	27.1	24.8	26.7	23.7	25.1	95	63	88	82	30.9	31	28.3	30.1	24.6	24.7	23.1	24.1
1991	9	1	31.8	22.6	9.2	24	30.2	27.4	27.3	23.6	26.2	24.7	24.8	97	73	80	83	28.8	31.3	29.3	29.8	23.4	24.8	23.7	24
1991	9	2	34.9	23.6	11.3	24.6	33.2	28.8	28.9	24	25.2	24.6	24.6	95	53	71	73	29.4	26.7	28.1	28.1	23.8	22.2	23	23
1991	9	3	34.4	12.2255	22.1745	26.2	33.2	24.4	27	23	26	23.8	24.3	76	57	95	76	26	28.8	29.1	28	21.7	23.4	23.6	22.9
1991	9	4	33.1	24	9.1	25.5	31.7	28.8	28.7	23.4	25.2	24.8	24.5	84	59	72	72	27.4	27.7	28.6	27.9	22.6	22.8	23.3	22.9
1991	9	5	34.2	24.8	9.4	25.3	32.4	27	27.9	24.6	26	25.4	25.3	94	60	88	81	30.4	29.4	31.4	30.4	24.3	23.7	24.8	24.3
1991	9	6	34.6	25	9.6	26.4	30.6	27.8	28.1	24	25	24.6	24.5	82	64	77	74	28.2	27.9	28.8	28.3	23.1	22.9	23.4	23.1
1991	9	7	34.4	24	10.4	25.2	31.8	28.8	28.6	23.8	26.8	24.2	24.9	89	68	69	75	28.5	31.9	27.1	29.2	23.3	25.1	22.4	23.6
1991	9	8	13.3172	24.4	-11.0828	26	34.2	29.8	30	23	26.8	24	24.6	78	56	62	65	26.1	30.3	26	27.5	21.8	24.3	21.7	22.6
1991	9	9	13.5155	25	-11.4845	25.6	32	28.6	28.7	23.8	26	24.4	24.7	86	62	71	73	28.3	29.6	27.8	28.6	23.1	23.9	22.8	23.3
1991	9	10	36.2	24.8	11.4	25	34	28.6	29	23.8	26.4	25	25.1	91	55	75	74	28.7	29.4	29.3	29.1	23.3	23.7	23.7	23.6
1991	9	11	36.4	25	11.4	26.5	34.6	28.5	29.5	23.9	26	24.4	24.8	81	51	72	68	27.9	27.9	27.8	27.9	22.9	22.9	22.9	22.9
1991	9	12	36.5	24.5	12	26.4	35.6	29.5	30.3	24	26.1	25	25	82	47	70	66	28.2	27.5	28.7	28.1	23.1	22.7	23.3	23
1991	9	13	36	24	12	26	35.3	29.3	30	24.5	26.5	25.2	25.4	89	50	72	70	29.7	28.8	29.3	29.3	24	23.4	23.7	23.7
1991	9	14	38.2	25.4	12.8	26.6	36.8	29	30.4	24.4	26.6	25.3	25.4	84	45	74	68	29.1	28	29.8	29	23.6	23	24	23.5
1991	9	15	34.3	25.1	9.2	25.6	32.6	26.4	27.8	24	26.8	24.8	25.2	88	64	88	80	28.8	31.4	30.2	30.1	23.4	24.8	24.2	24.2
1991	9	16	13.2842	23.4	-10.1158	24.7	31.4	25.4	26.7	23	25	23.8	23.9	87	60	88	78	27	27.4	28.4	27.6	22.3	22.6	23.2	22.7
1991	9	17	33.6	23.4	10.2	23.8	30.2	24.2	25.6	23.3	25.8	23.6	24.2	96	71	95	87	28.3	30.3	28.7	29.1	23.1	24.3	23.4	23.6
1991	9	18	33.6	13.3125	20.2875	25	30.2	27.6	27.6	24.4	25.6	24.7	24.9	95	69	79	81	30.1	29.8	29.2	29.7	24.2	24	23.6	23.9
1991	9	19	12.1028	23.6	-11.4972	25.4	31.4	26.8	27.6	24.7	26.2	25.5	25.5	94	67	90	84	30.6	30.5	31.8	31	24.4	24.4	25	24.6
1991	9	20	33.5	23.1	10.4	24	29.4	26.4	26.5	23.6	26.1	25.1	24.9	97	77	90	88	28.8	31.6	31	30.5	23.4	25	24.6	24.4
1991	9	21	29.6	22.4	7.2	23.8	28.8	26.8	26.5	23.3	26.4	24.1	24.6	96	83	80	86	28.3	32.8	28.2	29.8	23.1	25.6	23.1	23.9
1991	9	22	30.2	23	7.2	23.6	28.5	25.7	25.9	23.4	26.4	24.2	24.7	98	85	88	91	28.6	33	29.2	30.3	23.3	25.7	23.6	24.2
1991	9	23	31	23	8	26.6	30.2	25.8	27.1	23.4	25.2	24.4	24.3	77	67	89	78	26.6	28.7	29.6	28.3	22.1	23.4	23.9	23.1
1991	9	24	31	23.4	7.6	24.4	27.4	26.4	26.1	23.8	25	24.6	24.5	95	82	86	88	29.1	30.1	29.7	29.6	23.6	24.1	23.9	23.9
1991	9	25	31.7	21.9	9.8	23.9	30.6	25.8	26.5	23.2	25.2	24.8	24.4	94	65	92	84	28	28.5	30.6	29	22.9	23.2	24.4	23.5
1991	9	26	31.7	23.2	8.5	24.4	29.8	27.4	27.3	24.2	25.2	24.6	24.7	98	69	80	82	30.1	29	29.1	29.4	24.1	23.5	23.6	23.7
1991	9	27	34	23.6	10.4	25.3	31.6	28.6	28.5	23	26	24	24.3	82	64	68	72	26.6	29.9	26.8	27.7	22.1	24	22.2	22.8
1991	9	28	34	23.8	10.2	24.9	31.4	26.8	27.5	23.8	25.8	24.4	24.7	91	64	82	79	28.7	29.5	29	29.1	23.4	23.8	23.5	23.6
1991	9	29	34	23	11	24	29.1	26	26.3	23	25	24.2	24.1	92	72	86	83	27.4	28.9	29	28.4	22.6	23.5	23.5	23.2
1991	9	30	34	22.4	11.6	24.8	31.2	26.8	27.4	23.2	26.6	25.4	25.1	87	70	89	82	27.4	31.8	31.5	30.2	22.6	25.1	24.9	24.2
1991	10	1	34	21.4	12.6	24.6	29	26.8	26.8	23.4	25	24	24.1	90	72	79	81	28	29	28	28.3	22.9	23.5	22.9	23.1
1991	10	2	34	22.2	11.8	23	28.8	26.6	26.3	23	24.6	24	15.3981	0	71	81	84	28.1	28.1	28.1	28.1	23	23	23	23
1991	10	3	33.9	23	10.9	25.1	30.7	25.7	26.8	23.8	25	24.3	24.4	90	63	89	81	28.6	27.9	29.4	28.6	23.3	22.9	23.8	23.3
1991	10	4	16.0104	23.6	-7.58958	24.7	31.5	28	28	23.4	25.2	24.1	24.2	90	60	73	74	27.9	27.9	27.4	27.7	22.9	22.9	22.6	22.8
1991	10	5	33.9	24	9.9	25.1	30.7	27.2	27.6	16.5465	25.9	24.4	15.4096	63.9506	68	80	49.0864	20.0955	30.2	28.7	18.7166	16.2892	24.2	23.4	14.9372
1991	10	6	31	22	9	22.8	28.5	25.4	25.5	22.6	25.6	24.5	24.2	98	79	93	90	27.3	30.9	30.1	29.4	22.5	24.6	24.2	23.8
1991	10	7	32	12.6903	19.3097	24.1	31	26	26.8	22.6	25.6	24.5	24.2	88	65	89	81	26.4	29.2	29.7	28.5	22	23.7	24	23.2
1991	10	8	30.4	21.6	8.8	23.3	28.8	25.1	25.6	22.6	24.5	23.8	23.6	94	70	90	85	26.9	27.9	28.6	27.8	22.3	22.9	23.3	22.8
1991	10	9	30.1	23.3	6.8	24.4	29.3	24.9	25.9	23.2	25.8	24.8	24.6	90	76	99	88	27.6	30.9	31.2	29.9	22.7	24.6	24.8	24
1991	10	10	30.4	23.2	7.2	24.4	28.4	24.5	25.5	23.1	25.8	23.9	24.3	90	81	95	89	27.4	31.5	29.2	29.4	22.6	24.9	23.7	23.7
1991	10	11	30.8	22.3	8.5	24.2	30.4	23.4	25.4	23.2	26.6	23	24.3	92	74	97	88	27.8	32.3	27.8	29.3	22.8	25.3	22.8	23.7
1991	10	12	31.8	22.2	9.6	24	30.8	24.5	26	23	26.6	23.2	24.3	92	72	90	85	27.4	32	27.6	29	22.6	25.2	22.7	23.5
1991	10	13	32	22	10	23.6	30	25.3	26	22.9	26	24.4	24.4	94	73	93	87	27.4	30.9	29.9	29.4	22.6	24.6	24.1	23.8
1991	10	14	30.6	21.8	8.8	24.6	28.5	25.2	25.9	23	24.8	24.4	24.1	87	74	94	85	27	28.8	30	28.6	22.4	23.4	24.1	23.3
1991	10	15	31	23.6	7.4	25.1	29.7	25.8	26.6	24.1	26	24.9	25	92	75	93	87	29.3	31.1	30.9	30.5	23.7	24.7	24.6	24.3
1991	10	16	31.5	20.6	10.9	21.8	30.3	24.8	25.4	21.5	24.4	24.2	23.4	97	62	95	85	25.4	26.6	29.8	27.3	21.4	22.1	24	22.5
1991	10	17	31.7	22.4	9.3	23.6	30.7	26.6	26.9	22.8	26.2	25.8	24.9	93	70	94	86	27.2	31	32.7	30.3	22.5	24.7	25.5	24.2
1991	10	18	30.9	23.4	7.5	24.4	30	26.8	27	24.1	26.5	25	25.2	98	76	87	87	29.8	32.3	30.5	30.9	24	25.3	24.4	24.6
1991	10	19	31.4	23	8.4	25.1	30.2	25.2	26.4	24.1	26.2	24.7	25	92	73	96	87	29.3	31.3	30.8	30.5	23.7	24.8	24.5	24.4
1991	10	20	32.8	23.4	9.4	24.5	31.3	26.2	27	23.8	25.7	24.2	24.6	94	64	85	81	29	29.3	28.9	29.1	23.5	23.7	23.5	23.6
1991	10	21	33.2	22	11.2	23.8	31.8	26	26.9	22.5	25.1	23	23.5	90	58	78	75	26.4	27.4	26.1	26.6	22	22.6	21.8	22.1
1991	10	22	33.3	23.6	9.7	26	32.4	27.3	28.3	23.1	26.2	24.1	24.5	78	61	77	72	26.3	29.9	27.9	28	21.9	24	22.9	23
1991	10	23	33.7	22.5	11.2	24.2	32.5	26.2	27.3	22.8	25.4	24.4	24.2	89	57	86	77	26.8	27.7	29.4	28	22.2	22.8	23.7	22.9
1991	10	24	33.1	22.4	10.7	24.6	31.7	27.5	27.8	23.3	25.3	24.1	24.2	90	60	76	75	27.7	28	27.7	27.8	22.8	22.9	22.8	22.8
1991	10	25	28.6	23.3	5.3	24	27	25.7	25.6	23.6	24.4	24	24	97	81	87	88	28.8	28.8	28.7	28.8	23.4	23.4	23.4	23.4
1991	10	26	30.4	23.4	7	24.2	30.2	24.2	25.7	24	26	15.4019	14.5569	98	72	53.3498	48.4719	29.7	30.8	18.8203	17.7103	23.9	24.5	14.9986	14.0883
1991	10	27	31.2	24	7.2	25	29	25	26	23.8	24.2	23.8	23.9	91	67	91	83	28.7	27	28.7	28.1	23.3	22.4	23.3	23
1991	10	28	31	22.9	8.1	24.4	28.8	26.4	26.5	23.7	25.7	24.4	24.6	94	78	85	86	28.8	30.9	29.2	29.7	23.4	24.6	23.7	23.9
1991	10	29	31.4	22.8	8.6	24.3	30.7	25.4	26.5	23.4	25.6	24	24.3	93	67	89	83	28.2	29.4	28.9	28.8	23.1	23.8	23.5	23.4
1991	10	30	30.1	23.2	6.9	24.2	27.6	25.4	25.6	24	25.4	24.8	24.7	98	84	95	93	29.7	31	30.9	30.5	23.9	24.6	24.6	24.4
1991	10	31	31.8	22.8	9	25	31	25.7	26.9	23.9	25.1	24.2	24.4	91	62	88	81	28.9	27.9	29.2	28.7	23.5	22.9	23.6	23.3
1991	11	1	32.2	24.2	8	25.8	31	26.8	27.6	23.9	25	24.3	24.4	85	62	82	76	28.4	27.7	28.7	28.3	23.2	22.8	23.4	23.1
1991	11	2	31.7	23.2	8.5	24.7	29.8	25.8	26.5	23	25.5	24	24.2	87	71	86	81	27	29.8	28.6	28.4	22.3	24	23.3	23.2
1991	11	3	31	24	7	24.8	29.6	25.2	26.2	23.3	25	24	24.1	88	69	91	83	27.6	28.6	29	28.4	22.7	23.3	23.6	23.2
1991	11	4	31.8	23.6	8.2	24.7	30.3	25.2	26.4	23.1	26	24	24.4	87	71	91	83	27.2	30.7	29	29	22.5	24.5	23.6	23.5
1991	11	5	30.8	23.2	7.6	24.4	28.9	25.3	26	23.6	25.6	24.8	24.7	94	77	96	89	28.6	30.6	31	30.1	23.3	24.4	24.6	24.1
1991	11	6	31.8	23.2	8.6	24.4	30.6	26.1	26.8	23.8	26.2	24	24.7	95	71	84	83	29.1	31.1	28.4	29.5	23.6	24.7	23.2	23.8
1991	11	7	32.6	22.6	10	23.8	31.4	26.4	27	23.4	26.8	24.6	24.9	97	70	86	84	28.5	32.2	29.7	30.1	23.2	25.3	23.9	24.2
1991	11	8	31	22	9	23.6	29.2	26.7	26.6	23.4	26.6	24.2	24.7	98	82	81	87	28.6	33.1	28.5	30.1	23.3	25.7	23.3	24.1
1991	11	9	30.6	22.4	8.2	23.1	29.8	25.7	26.1	22.8	25	23.7	23.8	97	68	85	83	27.5	28.5	28	28	22.7	23.2	22.9	22.9
1991	11	10	31.2	22.8	8.4	23.4	29.4	26.4	26.4	23	25	24.8	24.3	97	70	88	85	27.8	28.7	30.2	28.9	22.8	23.4	24.2	23.5
1991	11	11	30.6	20.2	10.4	23.6	28.2	26	26	23.4	25.3	24.2	24.3	98	79	86	88	28.6	30.3	29	29.3	23.3	24.3	23.5	23.7
1991	11	12	31.4	23.7	7.7	24.3	30.4	25.6	26.5	23.1	25.2	24.7	24.3	90	66	93	83	27.5	28.6	30.5	28.8	22.6	23.3	24.4	23.4
1991	11	13	31.7	22.6	9.1	24	31.2	25.7	26.7	23.2	26.2	24.3	24.6	94	68	89	83	27.9	30.7	29.4	29.3	22.9	24.5	23.8	23.7
1991	11	14	32.7	22.9	9.8	24.4	30.7	25.4	26.5	24	26.5	24.9	25.1	97	72	96	88	29.6	31.8	31.1	30.8	23.9	25.1	24.7	24.6
1991	11	15	31.9	22	9.9	23.6	31	25	26.1	22.8	25.7	24.4	24.3	93	66	95	85	27.2	29.5	30.1	29	22.5	23.8	24.2	23.5
1991	11	16	31.9	24	7.9	24.8	30.6	25.4	26.5	23.8	26.2	24.4	24.8	92	71	92	85	28.8	31.1	29.9	29.9	23.4	24.7	24	24
1991	11	17	30.8	23.2	7.6	23.6	29	25.3	25.8	23.5	26.2	24.8	24.8	99	80	96	92	28.9	32.1	31	30.7	23.5	25.3	24.6	24.4
1991	11	18	31.7	23.4	8.3	24.5	30.5	26	26.8	24	26.7	25.3	25.3	96	74	95	88	29.5	32.5	31.8	31.3	23.8	25.4	25.1	24.8
1991	11	19	34	23.2	10.8	24.6	32.4	26.5	27.5	23.9	25.6	24.3	24.6	94	58	84	79	29.2	28.3	28.9	28.8	23.6	23.1	23.5	23.4
1991	11	20	31.4	23.6	7.8	24.8	30.8	25.8	26.8	23.7	26.5	24.4	24.9	91	72	89	84	28.6	31.8	29.6	30	23.3	25	23.9	24.1
1991	11	21	31.8	23.6	8.2	24.4	30.4	26.8	27.1	23.9	25	24.4	24.4	96	65	82	81	29.3	28.1	29	28.8	23.7	23	23.5	23.4
1991	11	22	29.8	23.8	6	24.7	29.3	25	26	24.3	26.1	24.9	25.1	97	78	99	91	30.1	31.7	31.4	31.1	24.2	25	24.9	24.7
1991	11	23	32	23.2	8.8	24.3	31.1	25	26.4	23.5	26.9	24	24.8	94	72	92	86	28.4	32.6	29.2	30.1	23.2	25.5	23.6	24.1
1991	11	24	32	23.5	8.5	23.9	31.6	26.2	27	23.7	26.6	24.3	24.9	98	68	86	84	29.2	31.5	29.1	29.9	23.6	24.9	23.6	24
1991	11	25	32.4	13.9654	18.4346	24.7	31.5	25.8	27	24.4	26.5	24.8	25.2	98	68	92	86	30.3	31.3	30.6	30.8	24.3	24.8	24.4	24.5
1991	11	26	30.8	24.6	6.2	24.9	28.8	26	26.4	24.6	26.1	25	25.2	98	81	92	90	30.7	32	31	31.2	24.5	25.2	24.6	24.8
1991	11	27	32.6	24	8.6	24.8	31.8	26.8	27.5	24.6	26.6	25.1	25.4	98	67	87	84	30.8	31.4	30.7	31	24.5	24.8	24.5	24.6
1991	11	28	32.6	13.9731	18.6269	26.1	31	26.8	27.7	24.6	26.3	25.2	25.4	89	69	88	82	29.9	31.1	31	30.7	24.1	24.7	24.6	24.5
1991	11	29	32	24.6	7.4	25.5	30.4	26	27	24.8	26.4	25.3	25.5	94	73	95	87	30.8	31.7	31.8	31.4	24.5	25	25.1	24.9
1991	11	30	33	23.5	9.5	24.9	32.3	26.6	27.6	24.4	26.2	25.9	25.5	96	62	95	84	30.2	30	32.9	31	24.2	24.1	25.7	24.7
1991	12	1	33.1	24.6	8.5	25.8	31.4	27	27.8	25.1	27.4	26.4	26.3	95	74	95	88	31.4	33.8	34	33.1	24.9	26.1	26.2	25.7
1991	12	2	33	24.8	8.2	25.4	32.1	27	27.9	24.7	27.3	24.8	25.6	94	69	84	82	30.6	33.1	29.8	31.2	24.4	25.7	24	24.7
1991	12	3	34.2	23.6	10.6	24.2	32.6	26.5	27.5	23.8	27.4	25.6	25.6	97	67	93	86	29.2	33	32.2	31.5	23.6	25.7	25.3	24.9
1991	12	4	33	23.8	9.2	25.2	31.4	25.6	27	24.5	26.8	25.2	25.5	94	70	97	87	30.3	32.2	31.8	31.4	24.2	25.3	25.1	24.9
1991	12	5	33.8	22.5	11.3	23.8	30.1	26	26.5	23.2	26.4	22.8	24.1	95	75	76	82	28	31.9	25.6	28.5	23	25.2	21.5	23.2
1991	12	6	33.8	22.2	11.6	24	33.4	25.4	27	23	26.4	24.5	24.6	92	58	93	81	27.4	29.8	30.1	29.1	22.6	24	24.2	23.6
1991	12	7	34.2	22.8	11.4	24.3	32.7	29.6	29	23.2	26.2	23.6	24.3	91	60	61	71	27.7	29.7	25.1	27.5	22.8	23.9	21.2	22.6
1991	12	8	34.2	22.3	11.9	23.7	32	27	27.4	22.6	27.6	23.8	24.7	91	72	77	80	26.7	34	27.3	29.3	22.2	26.2	22.6	23.6
1991	12	9	34.2	23.6	10.6	24.1	33	26	27.3	23.8	26.7	22.8	24.4	98	61	76	78	29.3	30.8	25.6	28.6	23.7	24.6	21.5	23.2
1991	12	10	16.3491	22.1	-5.75086	24.1	31.8	24.8	26.4	22.6	25.6	24.3	24.2	88	61	96	82	26.4	28.7	30	28.4	22	23.4	24.1	23.2
1991	12	11	34	21.6	12.4	23.5	19.6407	25.6	18.237	22.4	15.3519	22.8	13.7074	91	39.963	79	42.4815	26.3	17.7519	25.9	16.3185	22	14.2259	21.7	13.1519
1991	12	12	33.8	20.5	13.3	22	32.6	25.1	26.2	21.2	25.7	22.5	23.1	93	58	80	77	24.6	28.4	25.5	26.2	20.9	23.2	21.4	21.8
1991	12	13	35	21.3	13.7	23.3	34.4	26.4	27.6	22.1	26.1	23.5	23.9	90	52	79	74	25.8	28.3	27	27	21.6	23.1	22.4	22.4
1991	12	14	35	21	14	23.2	34.8	28.4	28.7	22	26	24.8	24.3	90	50	75	72	25.6	27.8	28.9	27.4	21.5	22.8	23.5	22.6
1991	12	15	36.8	22.3	14.5	23.6	32.7	24.4	26.3	22	25.4	21.8	23.1	87	56	80	74	25.4	27.6	24.4	25.8	21.3	22.7	20.7	21.6
1991	12	16	32	19.4	12.6	24.3	31.1	25.6	26.6	23.4	25.6	25	24.7	93	65	95	84	28.2	29.2	31.3	29.5	23.1	23.6	24.8	23.8
1991	12	17	32	22.2	9.8	24	30.1	25.7	26.4	23.8	25.8	25.6	25.1	98	71	99	90	29.3	30.4	32.7	30.8	23.7	24.3	25.6	24.5
1991	12	18	31.9	22.4	9.5	24.3	31	25.2	26.4	23.3	26.8	25.2	25.1	92	72	100	88	27.9	32.4	32	30.8	22.9	25.4	25.2	24.5
1991	12	19	31.8	22.3	9.5	23.5	31	26.6	26.9	23	26.4	24.4	24.6	96	70	84	83	27.7	31.3	29.1	29.4	22.8	24.8	23.6	23.7
1991	12	20	34	20.6	13.4	23	32.2	27.2	27.4	21.6	27	23.9	24.2	89	67	76	77	24.9	32.2	27.5	28.2	21	25.3	22.6	23
1991	12	21	35.4	19	16.4	20.9	33.9	28.7	28.1	19	23.9	21.6	21.5	84	44	54	60	20.7	23	21.1	21.6	18.1	19.8	18.3	18.7
1991	12	22	33.3	18	15.3	20	32	27	26.5	18.3	25.1	22.2	21.9	85	57	66	70	19.9	27.3	23.6	23.6	17.4	22.5	20.1	20
1991	12	23	32.6	18.9	13.7	23.3	31.6	26.2	26.8	21.5	24.9	22.4	22.9	85	58	72	72	24.4	27	24.6	25.3	20.7	22.4	20.8	21.3
1991	12	24	32.9	20	12.9	21	32	24.8	25.6	20.4	25.7	23.7	23.3	95	61	91	82	23.6	28.8	28.6	27	20.1	23.4	23.3	22.3
1991	12	25	33.4	20.5	12.9	22.2	33.1	25.5	26.6	21.4	26.3	22.8	23.5	93	59	80	77	24.9	29.7	26	26.9	21.1	23.9	21.7	22.2
1991	12	26	34.2	21.8	12.4	22.9	32.6	26.1	26.9	22.4	26.1	23.9	24.1	96	60	83	80	26.7	29.5	28.2	28.1	22.2	23.8	23.1	23
1991	12	27	34.3	22	12.3	23.1	33.2	28.1	28.1	22.5	26.3	23.6	24.1	95	58	69	74	26.8	29.6	26.1	27.5	22.3	23.9	21.8	22.7
1991	12	28	34.8	13.7338	21.0662	24.5	33.3	26.4	27.6	24.2	26.1	24.4	24.9	98	57	85	80	30	29	29.2	29.4	24.1	23.5	23.7	23.8
1991	12	29	34.2	22.5	11.7	23.7	31.8	27	27.4	23	26	24.3	24.4	94	63	80	79	27.6	29.8	28.6	28.6	22.7	24	23.3	23.3
1991	12	30	33.9	22	11.9	23	32.4	25.3	26.5	22.8	26.3	24	24.4	98	62	90	83	27.6	30.2	29	28.9	22.7	24.2	23.5	23.5
1991	12	31	34.7	20.3	14.4	21.4	33.6	26.9	27.2	21.2	26.8	25.4	24.5	98	59	89	82	25	30.7	31.4	29.1	21.1	24.5	24.9	23.5

## Sheet: 1990
						Temperature				Temperature				Relative Humidity				Pressure				Dew temperature
Year	Month	Day	Maximum	Minimum	Max-Min	1899-12-31 07:00:00	1899-12-31 13:00:00	1899-12-31 19:00:00	Average	1899-12-31 01:00:00	1899-12-31 13:00:00	1899-12-31 19:00:00	Average	1899-12-31 01:00:00	1899-12-31 13:00:00	1899-12-31 19:00:00	Average	1899-12-31 07:00:00	1899-12-31 13:00:00	1899-12-31 19:00:00	Average	1899-12-31 07:00:00	1899-12-31 13:00:00	1899-12-31 19:00:00	Average		Month	Taverage	Hraverage
1992	1	1	34.4	20.4	14	23.6	32.5	27	27.5	22.8	26	24.8	24.5	93	60	84	79	27.2	29.3	29.8	28.8	22.5	23.7	24	23.4		January	27.5302	72.5204
1992	1	2	34.4	23.6	10.8	24.2	32.6	27.2	27.8	23.8	26.4	24.2	24.8	97	62	78	79	29.2	30.3	28.2	29.2	23.6	24.3	23.1	23.7		February	27.5157	67.8372
1992	1	3	34.5	23.8	10.7	25	30.4	26.8	27.3	23.2	26.8	24	24.7	86	76	79	80	27.2	32.8	28	29.3	22.5	25.6	22.9	23.7		March	30.4005	68.2295
1992	1	4	34.5	22.5	12	24.4	31.6	27.2	27.6	23.8	26.5	24	24.8	95	67	77	80	29.1	31.2	27.7	29.3	23.6	24.8	22.8	23.7		April	30.0933	69.2333
1992	1	5	33.3	23.2	10.1	24.7	31.6	27.8	28	24	26.2	24.2	24.8	94	65	74	78	29.4	30.4	27.8	29.2	23.7	24.3	22.8	23.6		May	28.3452	78.1613
1992	1	6	31.9	18.2547	13.6453	25.3	28	25.9	26.3	23	25.6	24.2	24.3	82	83	87	84	26.6	31.2	29.1	28.9	22.1	24.8	23.6	23.5		June	27.6716	78.3055
1992	1	7	31.4	21.2	10.2	24.4	29.8	26.5	26.8	23.8	26.6	24	24.8	95	78	81	85	29.1	32.7	28.2	30	23.6	25.5	23.1	24.1		July	26.1636	80.5975
1992	1	8	36.9	17.243	19.657	25.2	33.8	30.4	30	23	25.4	24	24.1	83	51	59	64	26.6	26.9	25.6	26.4	22.1	22.3	21.5	22		August	27.2181	80.7935
1992	1	9	36.5	23	13.5	22.0505	34.7	29.9	19.02	20.6486	25.6	24.6	19.6576	77.1632	48	65	59.572	23.9748	26.8	27.4	22.7918	19.9572	22.2	22.6	18.4477		September	14.3542	43.7703
1992	1	10	35.4	18.1	17.3	21	31.4	27.3	26.8	20.3	25.4	24.2	23.3	94	62	78	78	23.3	28.4	28.1	26.6	20	23.2	23	22.1		October	15.6154	51.7626
1992	1	11	34.6	20	14.6	22.2	31.8	27.5	27.3	21.9	26.4	23	23.8	97	66	68	77	26.1	30.8	25.1	27.3	21.8	24.5	21.2	22.5		November	17.0523	50.7852
1992	1	12	34.4	19.7	14.7	25.6	34.2	28.5	29.2	24.2	26	24.8	25	89	52	74	72	29.3	28.2	28.8	28.7	23.7	23	23.4	23.4		December	18.4354	50.6465
1992	1	13	35.1	19.5	15.6	21.5	33	29.3	28.3	21.2	25.2	24.4	23.6	97	53	67	73	25	26.9	27.3	26.4	21.1	22.3	22.5	22
1992	1	14	34.4	18.9	15.5	21.1	32.8	28.7	27.8	20.6	25.6	24.8	23.7	96	56	73	75	23.9	28	28.7	26.9	20.4	23	23.4	22.2
1992	1	15	34.5	19.8	14.7	23	32.4	26.4	27	22.6	26.2	24.4	24.4	97	61	85	81	27.1	29.9	29.2	28.7	22.4	24	23.7	23.4
1992	1	16	34.2	19.9	14.3	22.5	32.5	26.4	27	22.3	26	24.1	24.1	98	60	83	80	26.8	29.3	28.5	28.2	22.2	23.7	23.2	23.1
1992	1	17	36.8	20.2	16.6	22.6	35	30.3	29.5	22.4	25.4	23.6	23.8	98	46	57	67	26.9	26.1	24.7	25.9	22.3	21.8	20.9	21.7
1992	1	18	37.2	21.6	15.6	27.9	36.4	30.7	31.4	20.9	26	23.3	23.4	53	44	54	50	20.1	26.7	23.7	23.5	17.6	22.2	20.2	20
1992	1	19	37.6	19	18.6	21.9	36.2	31	30	19.4	25.9	24.7	23.3	79	44	60	61	20.9	26.6	26.9	24.8	18.2	22.1	22.3	20.9
1992	1	20	34.4	19.7	14.7	22.1	33.5	28.2	28	21.6	26.8	24	24.1	96	60	71	75	25.5	30.8	27	27.8	21.4	24.5	22.4	22.8
1992	1	21	33.6	20.4	13.2	24.4	32.7	27.5	28	23.6	26.8	24.2	24.9	94	63	76	78	28.6	31.3	28	29.3	23.3	24.8	23	23.7
1992	1	22	34.4	22.2	12.2	25	32.4	28.2	28.5	23.2	26.7	24.2	24.7	86	64	72	74	27.2	31.2	27.5	28.7	22.5	24.8	22.7	23.3
1992	1	23	34.4	22.7	11.7	25.2	33.6	28.5	29	23.4	27	24	24.8	86	60	69	72	27.6	31.3	26.8	28.6	22.7	24.8	22.3	23.2
1992	1	24	35	22.7	12.3	25	33.5	29.5	29.4	23.2	26.6	24	24.6	86	58	64	69	27.2	30.2	26.2	27.9	22.5	24.2	21.8	22.9
1992	1	25	34.2	21.4	12.8	24.7	31.9	25.4	26.9	23	27	23.5	24.5	87	69	85	80	27	32.4	27.7	29	22.3	25.4	22.8	23.5
1992	1	26	35.3	22	13.3	24.8	22.4845	30.5	18.1153	23.8	15.5748	24.2	13.3554	92	36.642	60	37.5609	28.8	17.5567	26	15.0523	23.4	14.361	21.7	12.3557
1992	1	27	36.6	17.8	18.8	19.9	34.9	30.4	28.9	18.8	24.5	22.7	22	90	43	52	62	21	23.8	22.5	22.4	18.3	20.3	19.4	19.3
1992	1	28	35	18	17	20.6	32.6	28.4	27.5	19.5	25.9	24	23.1	90	59	70	73	21.9	29	26.9	25.9	19	23.5	22.3	21.6
1992	1	29	34.8	18.5	16.3	22.9	32.7	27.8	27.8	22.6	25	24	23.9	97	54	73	75	27.2	26.6	27.3	27	22.5	22.1	22.5	22.4
1992	1	30	34.9	20.7	14.2	22.9	33.5	29.2	28.7	22.6	26.4	23.9	24.3	97	57	65	73	27.2	29.7	26.1	27.7	22.5	23.9	21.8	22.7
1992	1	31	34	22.2	11.8	24.3	32	27.9	28	23.6	26.3	24.2	24.7	94	64	74	77	28.7	30.4	27.7	28.9	23.3	24.3	22.8	23.5
1992	2	1	33.9	22.7	11.2	24.4	31.2	27.3	27.5	23.9	26	25.8	25.2	96	66	89	84	29.3	30.1	32.2	30.6	23.7	24.2	25.3	24.4
1992	2	2	34	21.2	12.8	22.5	22.6804	27	19.374	21.4	19.02	22.8	15.4984	91	43.0947	70	46.1247	24.7	20.5487	25	16.757	20.9	16.4735	21.1	13.6303
1992	2	3	34.2	21.3	12.9	23.6	22.3846	28	18.1392	22.8	19.1775	24.4	15.7652	93	43.786	75	46.8018	27.2	21.3783	28.2	17.9599	22.5	17.1534	23	14.5464
1992	2	4	34	21.2	12.8	23.4	31.4	27.6	27.5	22.9	26.3	26.1	25.1	96	67	89	84	27.6	30.8	32.8	30.4	22.7	24.5	25.6	24.3
1992	2	5	33.8	20	13.8	22.8	32.6	27.9	27.8	22.2	27.5	25.4	25	95	68	82	82	26.4	33.3	30.8	30.1	22	25.9	24.5	24.1
1992	2	6	33.5	21.9	11.6	24.4	33	27.2	28	23.6	25.2	25.9	24.9	94	53	90	79	28.6	26.9	32.5	29.3	23.3	22.3	25.5	23.7
1992	2	7	32.4	20	12.4	22.2	32.4	17.8332	18.7781	20.8	26.2	20.8214	14.9064	88	61	57.9973	43.9781	23.6	29.9	23.9824	16.896	20.2	24	19.4387	13.8387
1992	2	8	31.5	20.6	10.9	24.5	30.3	28.2	27.8	24	26.7	26.3	25.7	96	76	86	86	29.5	32.6	32.9	31.7	23.8	25.5	25.7	25
1992	2	9	34.4	22.6	11.8	24.4	31.3	28	27.9	24.1	26.6	26.8	25.8	98	69	91	86	29.8	31.7	34.4	32	24	25	26.4	25.1
1992	2	10	33.6	22.8	10.8	25	32.4	27.6	28.2	24.6	26.6	25.6	25.6	97	64	85	82	30.6	31	31.5	31	24.5	24.6	24.9	24.7
1992	2	11	33.2	20.2	13	25	31	27.4	27.7	24.2	25.8	25.6	25.2	94	66	87	82	29.7	29.8	31.6	30.3	23.9	24	25	24.3
1992	2	12	33.8	17.6	16.2	25.4	32.8	27.6	28.4	24.2	25.8	25	25	91	57	81	76	29.4	28.6	29.9	29.3	23.8	23.3	24.1	23.7
1992	2	13	35.4	18.4	17	23.4	33.8	30.2	29.4	23	25.4	23	23.8	97	51	54	67	27.8	26.9	23.3	26	22.8	22.3	20	21.7
1992	2	14	36.6	18.4	18.2	21.4	35.4	31.4	29.9	20.4	26.2	25	23.9	91	49	60	67	23.3	27.9	27.4	26.2	19.9	22.9	22.6	21.8
1992	2	15	36.6	18.8	17.8	23.6	34	31.9	30.4	23	26.6	24	24.5	95	56	52	68	27.7	29.9	24.6	27.4	22.8	24	20.8	22.5
1992	2	16	37.8	19.7	18.1	23.2	32.6	18.657	17.1872	22.8	25.8	19.6289	15.2634	97	58	54.6486	45.0094	27.5	28.7	21.4253	16.3308	22.6	23.4	17.3585	13.3515
1992	2	17	38.2	20.4	17.8	23.4	35.8	32.2	30.9	23	26.4	24.4	24.6	97	48	53	66	27.8	28.2	25.4	27.1	22.8	23.1	21.3	22.4
1992	2	18	37.4	19.4	18	23.6	36.8	32	31.1	22.2	26	25	24.4	89	43	57	63	25.8	26.4	27	26.4	21.6	22	22.4	22
1992	2	19	37.8	19.8	18	23.8	37.2	31.6	31	21.2	27.4	23.2	23.9	80	47	49	59	23.4	30	22.9	25.4	20	24.1	19.6	21.3
1992	2	20	36.8	21	15.8	22.8	35.4	32.2	30.7	20.8	25.4	25	23.7	84	45	56	62	23.2	25.8	26.9	25.3	19.9	21.6	22.3	21.3
1992	2	21	37.4	22.2	15.2	24.8	36.4	30.8	30.7	23.6	26.2	26	25.3	91	45	69	68	28.3	27.2	30.4	28.7	23.1	22.5	24.3	23.3
1992	2	22	37	19.9635	17.0365	21.6	36	30.8	29.8	20	25.2	23.4	22.9	87	42	54	61	22.3	24.9	23.9	23.7	19.3	21	20.3	20.2
1992	2	23	37.6	20.8	16.8	21.2	31.4	19.362	19.362	20.2	25.2	20.9672	15.7772	91	61	59.9063	45.5272	23	27.9	24.0143	16.6654	19.7	22.9	19.3381	13.5705
1992	2	24	38.2	21	17.2	24.2	36.6	32.4	31.4	23.2	26.4	25.4	25	92	45	57	65	27.8	27.6	27.8	27.7	22.8	22.7	22.8	22.8
1992	2	25	37	23.6	13.4	25.4	36	30	30.4	24.6	27	26.4	26	94	50	75	73	30.4	29.7	32	30.7	24.3	23.9	25.2	24.5
1992	2	26	36	25	11	26.6	34.6	30.4	30.5	24.8	26	25	25.3	86	51	65	67	30.1	27.9	28.1	28.7	24.1	22.9	23	23.3
1992	2	27	35.6	25.2	10.4	26.2	34	31	30.5	24.4	27.6	26.2	26.1	86	61	69	72	29.4	32.7	30.8	30.9	23.7	25.5	24.5	24.6
1992	2	28	35.4	24.8	10.6	26	34.6	30	30.1	24.6	27.4	25.8	25.9	89	58	72	73	30	31.7	30.4	30.7	24.1	25	24.3	24.5
1992	2	29	35	23.4	11.6	25.8	32.2	30.8	29.9	24	26.8	24.8	25.2	86	66	62	71	28.6	31.6	27.3	29.2	23.3	25	22.5	23.6
1992	3	1	38.2	23.8	14.4	25.2	36	32	31.3	25	27.4	28	26.8	98	52	74	75	31.5	30.8	35.1	32.5	24.9	24.5	26.8	25.4
1992	3	2	38.4	24.6	13.8	25.6	37.2	32	31.7	25.2	26.2	24.2	25.2	97	42	53	64	31.8	26.7	25	27.8	25.1	22.2	21.1	22.8
1992	3	3	35.2	18.649	16.551	21.8546	31.2	17.2111	18.3144	19.623	17.8947	17.008	13.8772	68.0604	41.0206	49.9883	39.1144	23.4447	19.4156	19.7165	15.9285	19.1929	15.4595	15.7652	12.762
1992	3	4	39.4	20.2	19.2	24.6	36.6	31.9	31.3	23.4	27.2	25.7	25.4	90	49	61	67	28	29.8	28.9	28.9	22.9	24	23.5	23.5
1992	3	5	39.6	18.2	21.4	24.8	36.4	33.6	32.1	23.8	27.2	26.2	25.7	92	49	56	66	28.8	30	29.1	29.3	23.4	24.1	23.6	23.7
1992	3	6	38	24	14	26	35.6	31.5	31.1	24.4	26.7	25.3	25.5	88	50	61	66	29.5	29.1	28.1	28.9	23.8	23.6	23	23.5
1992	3	7	35.7	24.7	11	26.2	33	30.5	30	24.3	26.4	25.9	25.5	86	60	70	72	29.1	30	30.3	29.8	23.6	24.1	24.3	24
1992	3	8	35.9	25	10.9	25.9	34	31.4	30.7	24.6	27	26.7	26.1	90	58	69	73	30.1	31	31.9	31	24.1	24.6	25.1	24.6
1992	3	9	37.8	24.2	13.6	25.6	35.8	32.2	31.5	24.2	27.2	26.6	26	89	52	65	69	29.3	30.4	31.1	30.2	23.7	24.3	24.7	24.2
1992	3	10	39.2	19.6129	19.5871	24.6	37.2	34.5	32.7	24.2	27	24.8	25.3	97	46	45	63	29.9	28.9	24.9	27.9	24.1	23.5	21	22.8
1992	3	11	37.4	18.9597	18.4403	26.4	35.3	31.4	31.1	24.6	27.6	25.8	26	86	56	64	69	29.7	31.8	29.5	30.3	23.9	25.1	23.8	24.3
1992	3	12	36.5	19.6767	16.8233	26.3	34.7	31	30.8	24.5	27.2	26.2	26	86	56	69	70	29.5	31.1	30.8	30.5	23.8	24.7	24.5	24.4
1992	3	13	36.6	19.6886	16.9114	26.7	34.4	31.8	31.2	25	26.4	25.4	25.6	87	54	60	67	30.5	29.1	28.2	29.3	24.4	23.6	23.1	23.7
1992	3	14	34.6	19.5253	15.0747	26.4	33.2	29.9	29.9	24.9	27	26	26	89	62	74	75	30.5	31.5	31	31	24.4	24.9	24.7	24.6
1992	3	15	34.2	19.0195	15.1805	25.6	32.2	30.5	29.7	24.7	26.7	25.4	25.6	93	65	67	75	30.5	31.4	29	30.3	24.4	24.8	23.6	24.3
1992	3	16	36.2	19.0314	17.1686	25.8	35.6	30	30.3	24.8	26.2	25.8	25.6	92	48	72	71	30.6	27.8	30.4	29.6	24.4	22.8	24.3	23.9
1992	3	17	38.2	19.2545	18.9455	24.8	37.2	32.6	31.8	24	27.4	26.4	25.9	94	47	62	68	29.3	30	30.3	29.9	23.7	24.1	24.3	24
1992	3	18	40	18.187	21.813	25	38.2	34	32.8	22.4	26	24.4	24.3	80	38	45	55	25.4	25.5	24.2	25	21.3	21.4	20.6	21.1
1992	3	19	37.6	18.4459	19.1541	24.6	35.6	33.2	31.6	23.6	26.8	25.4	25.3	92	51	54	65	28.5	29.4	27.3	28.4	23.2	23.8	22.5	23.2
1992	3	20	35.8	19.4337	16.3663	27	34.4	30.4	30.5	24	27.2	26.4	25.9	78	58	73	70	27.8	31.3	31.7	30.3	22.9	24.8	25	24.2
1992	3	21	36	19.1509	16.8491	26.6	31	29.4	29.1	23.8	25.8	25.1	24.9	79	66	71	72	27.6	29.8	29	28.8	22.7	24	23.5	23.4
1992	3	22	36.8	16.8242	19.9758	24.5	35	32	30.9	22.9	26.3	23.8	24.3	87	51	51	63	26.8	28.4	24	26.4	22.3	23.2	20.5	22
1992	3	23	35.8	18.0834	17.7166	25.2	34.2	29.8	29.8	24.2	26.4	25.4	25.3	92	54	70	72	29.5	29.2	29.5	29.4	23.8	23.7	23.8	23.8
1992	3	24	36.1	17.8604	18.2396	24.6	34.4	30.9	30.2	23.8	27	26.5	25.8	94	57	71	74	28.9	30.7	31.7	30.5	23.5	24.5	25	24.3
1992	3	25	35.3	18.1113	17.1887	25.6	33.3	30.2	29.8	24	27.2	26.3	25.8	88	63	74	75	28.8	32	31.6	30.8	23.4	25.2	25	24.5
1992	3	26	35	19.0991	15.9009	25.8	34	30.1	30	24.7	27.2	25.8	25.9	91	59	71	74	30.4	31.5	30.4	30.8	24.3	24.9	24.3	24.5
1992	3	27	35	19.9794	15.0206	25.3	34.1	31.7	30.7	24.2	27.1	25.6	25.6	91	58	62	70	29.5	31.2	28.8	29.8	23.8	24.8	23.4	24
1992	3	28	36.2	19.1353	17.0647	25	34.2	33	31.3	23.7	27.5	23.3	24.8	90	60	44	65	28.4	32.3	22.2	27.6	23.2	25.3	19.1	22.6
1992	3	29	37.4	19.8758	17.5242	25.3	35.6	31.2	30.8	23.7	26.3	26	25.3	88	48	66	67	28.2	28	30.1	28.8	23.1	23	24.2	23.4
1992	3	30	34.8	18.394	16.406	26.5	32.5	29.6	29.5	24	26.8	25.8	25.5	81	64	74	73	28.2	31.4	30.7	30.1	23.1	24.9	24.5	24.1
1992	3	31	33	17.7218	15.2782	26	31.1	29.2	28.9	24.5	26.1	25.8	25.5	89	67	76	77	29.7	30.5	30.9	30.4	24	24.4	24.6	24.3
1992	4	1	31.6	18.901	12.699	24.9	30.2	28.4	28	23.7	25.8	24	24.5	91	71	70	77	28.5	30.3	26.9	28.6	23.2	24.3	22.3	23.3
1992	4	2	35.6	23.4	12.2	26	34	31.4	30.7	23.8	26.8	24	24.9	83	57	54	65	28	30.4	24.9	27.8	23	24.3	21	22.8
1992	4	3	35.6	23.8	11.8	26.2	34	31.2	30.7	23.8	26.4	24.4	24.9	82	55	57	65	27.9	29.4	26	27.8	22.9	23.7	21.8	22.8
1992	4	4	35.7	18	17.7	26.4	34.3	31.5	30.9	23.4	26.4	24	24.6	78	54	54	62	26.8	29.2	24.9	26.9	22.2	23.6	21	22.3
1992	4	5	35.2	24	11.2	26.1	33.4	30.8	30.3	23.4	26.8	24	24.7	80	60	57	66	27	30.8	25.3	27.7	22.3	24.6	21.3	22.7
1992	4	6	36.4	22.4	14	26.1	34.4	32.8	31.5	23.2	26.4	24.2	24.6	78	54	49	60	26.5	29.1	24.5	26.7	22	23.6	20.8	22.1
1992	4	7	38.6	22	16.6	27.4	36.2	32.2	32	23.6	26.6	24	24.7	73	47	51	57	26.6	28.4	24.4	26.5	22.1	23.2	20.7	22
1992	4	8	38.8	22	16.8	27.6	37	32	32.2	24	27.6	24.4	25.3	74	49	54	59	27.4	30.7	25.5	27.9	22.6	24.5	21.4	22.8
1992	4	9	41.4	19.8	21.6	27	37.4	30.8	31.5	23.6	27.4	24.6	25.2	75	47	60	61	26.9	29.9	26.8	27.8	22.3	24	22.2	22.8
1992	4	10	39.4	18.2	21.2	27	38	30.8	31.6	23.2	27.6	24	24.9	73	45	57	58	25.9	30	25.3	27.1	21.7	24.1	21.3	22.4
1992	4	11	37.9	22.5	15.4	27.4	35.7	33	32.3	23	26.8	23.4	24.4	69	50	45	55	25.2	29.3	22.4	25.6	21.2	23.7	19.3	21.4
1992	4	12	35.7	17.2	18.5	27.3	35.2	29.5	30.4	23.2	27.6	24.4	25.1	71	56	66	64	25.7	31.9	27.2	28.2	21.5	25.1	22.5	23
1992	4	13	35.5	22.6	12.9	26.6	33.4	31.1	30.6	23.1	26.9	23.9	24.6	74	61	55	63	25.9	31.1	24.9	27.3	21.7	24.7	21	22.5
1992	4	14	36.8	23.8	13	27.2	34.8	31.3	31.1	23.1	26.6	24.3	24.7	71	53	56	60	25.5	29.4	25.7	26.9	21.4	23.7	21.6	22.2
1992	4	15	34	25	9	27	32.5	30.2	30	24.6	26	25.7	25.4	82	60	70	71	29.3	29.3	30	29.5	23.7	23.7	24.1	23.8
1992	4	16	35	21.6	13.4	26.6	33.8	30.8	30.5	24.5	26.7	25.7	25.6	84	58	67	70	29.3	30.3	29.6	29.8	23.7	24.3	23.9	24
1992	4	17	35.8	23.6	12.2	26.1	33.7	31.5	30.7	25.3	27	26.2	26.2	94	60	66	73	31.7	31.2	30.5	31.1	25	24.8	24.4	24.7
1992	4	18	36.2	23.9	12.3	27	34.1	28.5	29.5	25.4	27.2	26	26.2	88	59	82	76	31.4	31.5	31.9	31.6	24.8	24.9	25.1	25
1992	4	19	32.4	20.5	11.9	25.2	30.6	28.2	28.1	24.1	25.5	26.1	25.2	91	67	85	81	29.3	29.2	32.4	30.3	23.7	23.7	25.4	24.2
1992	4	20	34.8	23	11.8	25.6	33.6	30.4	30	25	27.3	26.4	26.2	95	62	73	77	31.3	32.1	31.7	31.7	24.8	25.2	25	25
1992	4	21	36.8	22.8	14	26.4	35.4	32	31.5	25.2	27.6	26	26.3	91	55	62	69	31.2	31.7	29.6	30.9	24.8	25	23.9	24.6
1992	4	22	35.2	20.6	14.6	26.8	33.6	30	30.1	25.4	27.4	26.6	26.5	89	62	77	76	31.5	32.4	32.6	32.1	24.9	25.4	25.5	25.3
1992	4	23	36	19.8	16.2	26.4	34.4	27.8	29.1	24.8	26.2	25	25.3	88	53	80	73	30.2	28.6	29.8	29.5	24.2	23.3	24	23.8
1992	4	24	36.8	19	17.8	27.4	35.4	31.4	31.4	25	26.8	25.4	25.7	82	51	62	65	30.1	29.5	28.4	29.3	24.1	23.8	23.2	23.7
1992	4	25	33.4	18.8	14.6	25.8	31.5	29.2	28.9	24.4	26.6	25.8	25.6	89	68	76	78	29.6	31.6	30.9	30.7	23.9	24.9	24.6	24.5
1992	4	26	35.8	19	16.8	26.7	35.2	26.7	28.8	25.8	26.6	24.9	25.8	93	51	86	77	32.6	29.1	30.3	30.7	25.5	23.6	24.3	24.4
1992	4	27	28.6	22.8	5.8	25.5	28.2	26.6	26.7	23.5	25.6	24	24.4	85	81	81	82	27.6	31.1	28.1	28.9	22.7	24.7	23	23.5
1992	4	28	33.8	22.4	11.4	25.6	32.8	26.6	27.9	24	26	24.6	24.9	88	59	85	77	28.8	29.1	29.6	29.1	23.4	23.6	23.9	23.6
1992	4	29	31.4	20.4	11	23.4	30	27	26.9	22.8	25.6	24.6	24.3	95	70	82	83	27.3	29.9	29.3	28.9	22.6	24	23.7	23.4
1992	4	30	33.6	20.6	13	25	31.8	28.8	28.6	23.6	26	25.2	24.9	89	63	75	76	28.2	29.8	29.7	29.2	23.1	24	23.9	23.6
1992	5	1	34	25	9	28	33.4	27	28.9	24.4	26.2	25.4	25.3	75	57	88	73	28.2	29.2	31.4	29.6	23	23.7	24.8	23.9
1992	5	2	29.2	23.4	5.8	25	26.2	27.5	26.5	23.6	25.2	24.2	24.3	89	92	76	86	28.2	31.4	28	29.2	23.1	24.8	23	23.6
1992	5	3	32	22.7	9.3	25	29.2	27.2	27.2	23.5	26.6	23.9	24.7	88	82	76	82	27.9	33.1	27.5	29.5	22.9	25.7	22.6	23.8
1992	5	4	33.2	22.4	10.8	25.2	32.4	29.6	29.2	23.6	25	24.8	24.5	88	55	68	70	28.1	26.8	28.1	27.6	23	22.2	23	22.7
1992	5	5	34	23.8	10.2	25.6	32.4	29.6	29.3	23	25.4	26.4	24.9	80	57	78	72	26.4	27.8	32.3	28.8	22	22.8	25.3	23.4
1992	5	6	32	23.4	8.6	25	30	23.6	25.5	23.4	25	23.4	23.9	88	67	98	84	27.7	28.3	28.6	28.2	22.8	23.2	23.3	23.1
1992	5	7	32.2	20.8	11.4	25.4	30.4	28.2	28	24.4	26	25.2	25.2	92	71	79	81	29.9	30.7	30.1	30.2	24	24.5	24.1	24.2
1992	5	8	33.6	21.8	11.8	26	31.6	28.8	28.8	24.4	26.6	25.6	25.5	88	68	78	78	29.5	31.5	30.7	30.6	23.8	24.9	24.5	24.4
1992	5	9	33	20	13	26	31.8	28.8	28.8	24.6	26.4	25.9	25.6	89	66	80	78	30	30.8	31.5	30.8	24.1	24.5	24.9	24.5
1992	5	10	36	19.8	16.2	26.9	35.5	32.2	31.7	24.8	26.1	25.1	25.3	84	48	56	63	29.9	27.6	27.1	28.2	24	22.7	22.4	23.1
1992	5	11	33	20	13	26	31.8	28.8	28.8	24.6	26.4	25.9	25.6	89	66	80	78	30	30.8	31.5	30.8	24.1	24.5	24.9	24.5
1992	5	12	36	19.8	16.2	26.9	35.5	32.2	31.7	24.8	26.1	25.1	25.3	84	48	56	63	29.9	27.6	27.1	28.2	24	22.7	22.4	23.1
1992	5	13	35.4	23.9	11.5	26.8	34.6	29.6	30.1	23.7	25.4	24.6	24.6	77	48	67	64	27.2	26.3	27.6	27.1	22.5	21.9	22.7	22.4
1992	5	14	37.6	25	12.6	27.2	32	30.4	30	24	25.6	24.8	24.8	77	60	64	67	27.7	28.6	27.6	27.9	22.8	23.3	22.7	22.9
1992	5	15	32	23.2	8.8	27.2	30.8	28	28.5	25.2	26.6	25.6	25.8	85	72	83	80	30.7	32	31.2	31.3	24.5	25.2	24.8	24.8
1992	5	16	34.4	24	10.4	27.2	33.8	26.2	28.4	23.3	25.2	24	24.2	72	50	83	69	26	26.3	28.4	26.9	21.7	21.9	23.2	22.3
1992	5	17	32.2	23	9.2	24.3	30.9	27.6	27.6	23.7	26.7	26.4	25.6	95	72	91	86	28.9	32.2	33.6	31.6	23.5	25.3	26	24.9
1992	5	18	33.8	23.8	10	26.5	32.4	28.6	29	25.4	27	26	26.1	92	66	81	80	31.7	32.1	31.9	31.9	25	25.2	25.1	25.1
1992	5	19	31.8	24.8	7	26.2	30.6	27.4	27.9	25.6	26.4	26.8	26.3	95	72	95	88	32.4	31.6	34.8	32.9	25.4	25	26.6	25.7
1992	5	20	32.4	24.2	8.2	25.4	31	28.4	28.3	24.6	26.2	25.6	25.5	94	69	80	81	30.4	30.8	31	30.7	24.3	24.5	24.6	24.5
1992	5	21	30.6	24.4	6.2	24.8	29.8	27.4	27.3	24.4	26.4	25.6	25.5	97	77	87	87	30.3	32.1	31.6	31.3	24.3	25.3	25	24.8
1992	5	22	30.4	22.4	8	25	29.4	26.2	26.7	24.6	27.4	24.2	25.4	97	86	85	89	30.6	35.2	28.9	31.6	24.5	26.8	23.5	24.9
1992	5	23	32.8	23	9.8	24.3	31.4	28.1	28	23.4	26.2	25.4	25	93	67	81	80	28.2	30.5	30.6	29.8	23.1	24.4	24.4	24
1992	5	24	32.2	23.4	8.8	25.9	30.5	27.8	28	24.7	26.3	26	25.7	91	72	87	83	30.3	31.4	32.4	31.4	24.3	24.9	25.4	24.8
1992	5	25	33.5	23.5	10	26.4	33.2	30.2	30	24.8	26.6	25.4	25.6	88	60	68	72	30.2	30.4	29.2	30	24.2	24.3	23.7	24.1
1992	5	26	34.8	23.6	11.2	26.2	32.6	29	29.2	25	26.4	25.6	25.7	91	62	76	76	30.9	30.3	30.6	30.6	24.6	24.3	24.4	24.4
1992	5	27	32.6	21.4	11.2	26.4	30.4	25.8	27.1	25.4	27.4	23.4	25.4	92	79	82	85	31.8	34.5	27.2	31.1	25.1	26.4	22.5	24.7
1992	5	28	31.8	20.6	11.2	24.8	31.4	25.2	26.6	24.2	25.2	24	24.5	95	61	91	82	29.8	27.9	29	28.9	24	22.9	23.6	23.5
1992	5	29	30.8	21.8	9	23.6	29.4	26.6	26.5	22.8	26	25	24.6	93	77	88	86	27.2	31.3	30.6	29.7	22.5	24.8	24.4	23.9
1992	5	30	32.3	21	11.3	25.8	31	24.6	26.5	24.2	26	24.2	24.8	88	67	97	84	29.1	30.3	29.9	29.8	23.6	24.3	24.1	24
1992	5	31	33	20.6	12.4	25.4	31.3	28.6	28.5	24.8	26.5	25	25.4	95	69	75	80	30.9	31.4	29.3	30.5	24.6	24.9	23.7	24.4
1992	6	1	33	21	12	24.8	32.1	27.4	27.9	24.4	27.6	26.3	26.1	97	71	92	87	30.3	33.9	33.5	32.6	24.3	26.2	25.9	25.5
1992	6	2	33	24.2	8.8	27	31.6	25.4	27.4	24	25.2	24.6	24.6	78	60	94	77	27.8	27.8	30.4	28.7	22.9	22.8	24.3	23.3
1992	6	3	31.2	22	9.2	23.9	30.4	25.8	26.5	23.6	25.2	24.9	24.6	98	66	93	85	28.9	28.6	30.9	29.5	23.5	23.3	24.6	23.8
1992	6	4	33.2	22.6	10.6	24.6	32.2	25.8	27.1	23.9	26.6	25.4	25.3	94	65	97	85	29.2	31.1	32.2	30.8	23.6	24.7	25.3	24.5
1992	6	5	33.8	23	10.8	27	32	28.8	29.1	25.2	26	25.2	25.5	87	62	75	75	30.8	29.6	29.7	30	24.6	23.9	23.9	24.1
1992	6	6	34	23.2	10.8	26.4	33	29.6	29.6	24	25.5	24.9	24.8	82	55	68	68	28.2	27.6	28.4	28.1	23.1	22.7	23.2	23
1992	6	7	31	22.8	8.2	24.2	29.9	27.7	27.4	23.6	26.5	24.8	25	95	77	79	84	28.7	32.3	29.4	30.1	23.4	25.4	23.7	24.2
1992	6	8	32.4	23.2	9.2	25.8	31.2	23.6	26	24.9	26.9	22.6	24.8	93	72	92	86	30.9	32.6	26.7	30.1	24.6	25.5	22.2	24.1
1992	6	9	30.8	22	8.8	24.8	29.8	27.4	27.3	24.3	26.6	25.6	25.5	96	78	87	87	30	32.7	31.6	31.4	24.1	25.5	25	24.9
1992	6	10	32.8	23.4	9.4	25.6	32	27.6	28.2	24.4	27.4	26.6	26.1	91	70	93	85	29.8	33.4	34.1	32.4	24	25.9	26.3	25.4
1992	6	11	33.6	22.2	11.4	27.4	33	26.8	28.5	24.6	25.4	24.8	24.9	80	54	85	73	29.1	27.4	30	28.8	23.6	22.6	24.1	23.4
1992	6	12	31.4	22	9.4	23	30.2	26.6	26.6	22.6	26	23	23.9	97	72	74	81	27.1	30.8	25.7	27.9	22.4	24.5	21.5	22.8
1992	6	13	33.6	17.4	16.2	25.1	32.5	28.5	28.6	24.2	26.8	25.4	25.5	93	64	78	78	29.6	31.4	30.4	30.5	23.9	24.9	24.3	24.4
1992	6	14	34.8	23.8	11	27.2	33.2	29.4	29.8	24.8	26.4	25.3	25.5	82	59	72	71	29.7	29.9	29.5	29.7	23.9	24	23.8	23.9
1992	6	15	34.5	24	10.5	28.1	33.2	30	30.3	24.6	26.2	25.4	25.4	75	58	69	67	28.6	29.4	29.4	29.1	23.3	23.7	23.7	23.6
1992	6	16	35	23.8	11.2	26.4	34.2	25.8	28	24.8	26	25.5	25.4	88	52	98	79	30.2	28.2	32.4	30.3	24.2	23	25.4	24.2
1992	6	17	35	23.9	11.1	25.2	32.4	28.4	28.6	24.4	26.6	25.5	25.5	94	64	79	79	30	31	30.7	30.6	24.1	24.6	24.5	24.4
1992	6	18	35	24.7	10.3	25.6	31.3	29.2	28.8	25	26.1	25.3	25.5	95	66	73	78	31.3	30.3	29.6	30.4	24.8	24.3	23.9	24.3
1992	6	19	32.4	24.3	8.1	25.3	31.2	24.6	26.4	24.4	26.3	24.4	25	93	68	98	86	29.9	30.9	30.4	30.4	24.1	24.6	24.3	24.3
1992	6	20	27.7	22.8	4.9	23.9	27.1	25.6	25.5	23.4	25.4	25	24.6	96	87	95	93	28.4	31.3	31.3	30.3	23.2	24.8	24.8	24.3
1992	6	21	33.2	23.4	9.8	24.7	31.8	28.4	28.3	24.6	26.6	25.2	25.5	99	67	77	81	30.8	31.4	29.9	30.7	24.6	24.8	24.1	24.5
1992	6	22	34	24.6	9.4	26.3	32.6	29	29.2	25.6	26.4	25.8	25.9	95	62	78	78	32.3	30.3	31.1	31.2	25.4	24.3	24.7	24.8
1992	6	23	34.5	22.4	12.1	26.6	33.3	29.4	29.7	24.8	26	25.4	25.4	86	56	73	72	30.1	28.8	29.8	29.5	24.1	23.4	24	23.8
1992	6	24	34.8	23.5	11.3	26.4	33.6	26.2	28.1	24	26.6	24.3	25	82	58	86	75	28.2	30.2	29.1	29.2	23.1	24.2	23.6	23.6
1992	6	25	34.8	24.2	10.6	25.2	33.2	29.4	29.3	23.3	26.4	25.3	25	85	59	72	72	27.3	29.9	29.5	28.9	22.6	24	23.8	23.5
1992	6	26	17.6131	22.7	-5.08688	26.9	32.5	14.941	15.2483	25.4	26.9	17.4683	13.6697	89	65	50.8532	47.166	31.4	31.7	18.8433	16.5465	24.9	25	15.0178	13.1665
1992	6	27	33.2	24.4	8.8	25.4	30.2	27.1	27.5	24.5	26.7	26.2	25.8	93	76	93	87	30.1	32.7	33.4	32.1	24.2	25.5	25.9	25.2
1992	6	28	32.9	24.3	8.6	25.4	32	27.6	28.1	24.5	25.1	24	24.5	93	57	74	75	30.1	27.3	27.4	28.3	24.2	22.5	22.6	23.1
1992	6	29	33.4	23	10.4	25.9	32.2	28.2	28.6	24.8	26.1	25.4	25.4	91	62	80	78	30.6	29.8	30.6	30.3	24.4	24	24.4	24.3
1992	6	30	34.2	21	13.2	26.1	34	24.4	27.2	24.8	26.4	24.4	25.2	90	55	100	82	30.4	29.4	30.5	30.1	24.3	23.7	24.4	24.2
1992	7	1	33.4	22.6	10.8	23.6	30.9	25.2	26.2	23	26.4	24.2	24.5	95	70	92	86	27.7	31.4	29.5	29.5	22.8	24.9	23.8	23.8
1992	7	2	33.4	21.6	11.8	23.2	31.6	26.4	26.9	22.2	26	25.2	24.5	92	64	91	82	26.1	29.9	31.2	29.1	21.8	24	24.8	23.5
1992	7	3	33.3	22.4	10.9	23.5	26.8	23.2	24.2	23.2	25	20.6	22.9	98	87	79	88	28.2	30.5	22.5	27.1	23.1	24.4	19.4	22.3
1992	7	4	32.8	21.8	11	22.2	30.9	24.8	25.7	20.9	24	22.9	22.6	89	57	85	77	23.8	25.2	26.7	25.2	20.3	21.3	22.1	21.2
1992	7	5	33	23.4	9.6	23.6	32.2	25.2	26.6	23.1	26.1	24.2	24.5	96	62	92	83	27.9	29.8	29.5	29.1	22.9	24	23.8	23.6
1992	7	6	33.8	22.6	11.2	24.8	31	24.8	26.3	23.2	26.2	22.8	24.1	87	69	84	80	27.4	30.8	26.4	28.2	22.6	24.5	22	23
1992	7	7	32.3	22.4	9.9	23.2	31	24.6	25.9	22.6	25.6	23.1	23.8	95	65	88	83	27	29.2	27.3	27.8	22.4	23.7	22.5	22.8
1992	7	8	32.3	19.8	12.5	20.6	30.5	24.7	25.1	20	25.9	24.4	23.4	95	70	98	87	23	30.3	30.3	27.9	19.7	24.3	24.3	22.8
1992	7	9	33.5	21.4	12.1	22.8	32.5	25.2	26.4	22	25.8	24.6	24.1	93	59	95	82	25.9	28.8	30.5	28.4	21.7	23.4	24.4	23.1
1992	7	10	32.7	21.6	11.1	25.5	30.7	28.1	28.1	24.4	26.6	25.5	25.5	91	73	81	82	29.8	32.1	30.9	30.9	24	25.2	24.6	24.6
1992	7	11	32.2	20.4	11.8	23.8	28.9	22.5	24.4	23.4	25.8	20.8	23.3	97	78	86	87	28.5	31.1	23.4	27.7	23.2	24.7	20	22.7
1992	7	12	32.7	21	11.7	22.6	31.2	27.2	27.1	20.4	26.6	23.6	23.5	82	70	74	75	22.5	31.8	26.7	27	19.4	25.1	22.2	22.2
1992	7	13	32.5	22.5	10	23.8	28	26.1	26	23.2	25.6	25	24.6	95	83	92	90	28	31.2	30.9	30.1	23	24.8	24.6	24.1
1992	7	14	32	22.2	9.8	22.8	27.2	25	25	22.7	25	24.2	24	99	84	94	92	27.5	30.2	29.7	29.1	22.7	24.2	23.9	23.6
1992	7	15	32.9	19.6	13.3	27	30.7	27	27.9	26.3	25.1	24.6	25.3	95	64	82	80	33.7	28.1	29.3	30.4	26.1	23	23.7	24.3
1992	7	16	32.5	21.2	11.3	25.6	31.4	24.8	26.6	25	26.7	24.6	25.4	95	69	98	88	31.3	31.9	30.8	31.3	24.8	25.1	24.5	24.8
1992	7	17	32.6	20	12.6	26.2	30.8	27.6	28	25.2	26.4	25.4	25.7	92	71	84	82	31.4	31.5	31	31.3	24.8	24.9	24.6	24.8
1992	7	18	35.2	21	14.2	26.2	31.4	27.5	28.1	25	26.6	25.4	25.7	91	69	85	81	30.9	31.6	31	31.2	24.6	25	24.7	24.7
1992	7	19	31.4	19	12.4	27	30.2	27.8	28.2	25.8	26.4	25.2	25.8	91	74	81	82	32.4	31.9	30.3	31.5	25.4	25.1	24.3	24.9
1992	7	20	18.0138	20	-1.98621	25.6	30.4	27.8	27.9	24.6	25.4	24.6	24.9	92	67	77	79	30.3	29.1	28.8	29.4	24.2	23.6	23.4	23.8
1992	7	21	29.8	22	7.8	22.6	27.8	25	25.1	20	25.2	22.6	22.6	79	81	82	81	21.6	30.3	25.8	25.9	18.8	24.3	21.6	21.6
1992	7	22	32.6	22	10.6	25.2	32.4	28.6	28.7	24.8	26.6	25.6	25.7	97	64	79	80	31	31	30.8	30.9	24.7	24.6	24.5	24.6
1992	7	23	33.2	22.6	10.6	26	32.2	28.6	28.9	24	26	25	25	85	61	75	74	28.5	29.5	29.3	29.1	23.2	23.8	23.7	23.6
1992	7	24	17.8155	16.0549	1.76065	18.3978	19.3465	17.1726	17.2993	17.5298	17.4376	18.7588	16.5503	66.2551	45.7449	61.2236	49.8162	21.2324	20.8406	23.0453	19.9726	17.1995	16.3468	18.1635	15.8936
1992	7	25	37	16.9882	20.0118	17.7141	33.1	26.7	15.1715	16.8538	26.5	24.1	14.6798	62.4911	60	81	44.7078	20.5141	30.2	28.3	17.7909	16.5311	24.2	23.1	14.1152
1992	7	26	32.5	17.6	14.9	25	31.5	27.9	28.1	24.2	26.8	25.2	25.4	94	69	81	81	29.7	32.1	30.2	30.7	23.9	25.2	24.2	24.5
1992	7	27	32.6	23.3	9.3	24.7	31.4	27.6	27.8	24.2	26.6	25.4	25.4	96	69	84	83	29.9	31.6	31	30.8	24	25	24.6	24.5
1992	7	28	32.4	24.2	8.2	25.4	30.6	25.6	26.8	24.8	26.8	25.4	25.7	95	75	98	89	30.9	32.7	32.3	32	24.6	25.5	25.3	25.2
1992	7	29	33.2	22.2	11	25.2	32.2	27	27.9	24.4	26.2	24.8	25.1	94	62	84	80	30	30	29.8	30	24.1	24.1	24	24.1
1992	7	30	32.2	21.8	10.4	24.4	31.4	27	27.5	24.2	26.8	26.4	25.8	98	70	95	88	30.1	32.2	34	32.1	24.1	25.3	26.2	25.2
1992	7	31	32.4	20	12.4	25	30	25	26.3	24.8	26.4	24.2	25.1	98	75	94	89	31.2	32	29.7	30.9	24.7	25.2	23.9	24.6
1992	8	1	30.8	20.2	10.6	25	17.8601	27.2	16.6614	24.2	19.5232	26.6	17.0199	94	51.583	95	55.0867	29.7	23.1106	34.4	20.4175	23.9	18.1597	26.4	16.3069
1992	8	2	32.2	18.6	13.6	23.4	28.6	27.2	26.6	22.7	25.6	23.5	23.9	94	79	73	82	27.1	30.8	26.5	28.1	22.4	24.5	22	23
1992	8	3	34.8	22.3	12.5	25.2	33	28.4	28.8	23.9	25	24.8	24.6	90	52	75	72	28.8	26.4	28.9	28	23.4	22	23.5	22.9
1992	8	4	33.6	23.8	9.8	25	32.8	25.8	27.3	24.8	26.8	25.2	25.6	98	63	95	86	31.2	31.2	31.6	31.3	24.7	24.8	25	24.8
1992	8	5	32.2	22.2	10	25.4	30.7	28	28	24.4	25.3	24.4	24.7	92	65	75	77	29.9	28.7	28.2	28.9	24	23.3	23	23.5
1992	8	6	34	20.4	13.6	25	32.8	26.8	27.8	24	26.2	25.6	25.3	92	60	91	81	29.2	29.6	32	30.3	23.6	23.9	25.2	24.2
1992	8	7	32.4	17	15.4	23.8	31.4	27.4	27.5	23.2	26	25.6	24.9	95	65	87	82	28	30	31.6	29.9	23	24.1	25	24
1992	8	8	33.6	15.8	17.8	26	32.1	25.4	27.2	24.8	26.8	24.7	25.4	91	66	94	84	30.5	31.7	30.6	30.9	24.4	25	24.4	24.6
1992	8	9	32.8	16.2	16.6	25.4	31.3	24.8	26.6	24.5	26	24.2	24.9	93	66	95	85	30.1	30.1	29.8	30	24.2	24.1	24	24.1
1992	8	10	30.8	21.6	9.2	24	29.4	24.8	25.8	23.4	25.4	24	24.3	95	73	94	87	28.4	29.8	29.3	29.1	23.2	24	23.7	23.6
1992	8	11	31.6	21.4	10.2	23.4	29.8	26.8	26.7	23.2	26	25.2	24.8	98	74	88	87	28.3	31.1	31	30.1	23.1	24.7	24.6	24.1
1992	8	12	32.8	21.6	11.2	26.6	31.8	28	28.6	25.2	26.4	25.6	25.7	89	66	83	79	31.1	30.8	31.2	31	24.7	24.5	24.8	24.7
1992	8	13	31.4	20.2	11.2	24	29.8	26.6	26.8	23.6	26.4	25.8	25.3	97	77	94	89	28.8	32.1	32.7	31.2	23.4	25.3	25.5	24.7
1992	8	14	31.8	22.8	9	24.8	30.4	27.2	27.4	24.2	26.4	25.8	25.5	95	73	90	86	29.8	31.7	32.3	31.3	24	25	25.3	24.8
1992	8	15	32	21.2	10.8	25.6	31	27.6	28	24.6	26.2	25.6	25.5	92	69	85	82	30.3	30.8	31.5	30.8	24.2	24.5	24.9	24.6
1992	8	16	30.9	21	9.9	24.8	29.4	26.2	26.6	23.5	26.5	25.3	25.1	90	80	93	88	28.1	32.7	31.6	30.8	23	25.5	25	24.5
1992	8	17	32.3	23.6	8.7	25.3	31.7	27.2	27.9	24.8	26.4	25.4	25.5	96	66	87	83	31	30.9	31.2	31	24.6	24.6	24.8	24.7
1992	8	18	31.8	22.8	9	25.6	30	27	27.4	24.8	26.6	25.6	25.7	94	77	89	87	30.8	32.6	31.9	31.7	24.5	25.5	25.1	25
1992	8	19	33.4	23.2	10.2	25.8	31.2	25.4	27	24.8	26.4	24.4	25.2	92	69	92	84	30.6	31.2	29.9	30.6	24.4	24.8	24	24.4
1992	8	20	33.4	20.8	12.6	25	32.2	28.2	28.4	24.6	26.2	25.4	25.4	97	62	80	80	30.6	30	30.6	30.4	24.5	24.1	24.4	24.3
1992	8	21	34.6	15.4	19.2	26.4	33.2	28.8	29.3	25.4	26.6	25.4	25.8	92	60	76	76	31.8	30.4	30.2	30.8	25.1	24.3	24.2	24.5
1992	8	22	33	15.2	17.8	25.6	31.8	27.1	27.9	24.8	26.2	25	25.3	94	64	84	81	30.8	30.3	30.3	30.4	24.5	24.3	24.2	24.3
1992	8	23	33.6	14.8	18.8	26.4	31.7	28.5	28.8	25.6	26.3	25	25.6	94	66	75	78	32.3	30.6	29.3	30.7	25.3	24.4	23.7	24.5
1992	8	24	31.2	21.6	9.6	23.1	29.8	27.4	26.9	22.7	26.4	25.8	25	97	77	88	87	27.3	32.1	32.1	30.5	22.5	25.3	25.3	24.3
1992	8	25	33.8	22.2	11.6	25.2	32	29	28.8	24.6	26	25.4	25.3	95	62	75	78	30.5	29.6	30	30.1	24.4	23.9	24.1	24.1
1992	8	26	32	22	10	26.2	30.8	26	27.3	25.4	26.4	25.6	25.8	94	71	97	87	31.9	31.5	32.5	32	25.1	24.9	25.5	25.2
1992	8	27	33	21	12	24	32	28	28	23.6	26.8	25.8	25.4	97	67	84	83	28.8	31.8	31.7	30.8	23.4	25.1	25	24.5
1992	8	28	33.4	19.2	14.2	25.2	32.6	26.4	27.6	24.8	26.6	17.1995	15.4326	97	63	56.6145	46.513	31	30.8	20.8636	17.2263	24.7	24.6	16.7001	13.808
1992	8	29	32	17.8	14.2	24.4	31.2	26.5	27.1	23.8	26.4	25	25.1	95	69	89	84	29.1	31.2	30.7	30.3	23.6	24.8	24.5	24.3
1992	8	30	33.4	16	17.4	25.4	32.6	28.4	28.7	24.9	26.4	25.6	25.6	96	62	80	79	31.1	30.3	31	30.8	24.7	24.3	24.6	24.5
1992	8	31	31.4	22	9.4	23.7	29.4	24.2	25.4	23.4	25.8	22.6	23.9	98	75	87	87	28.6	30.8	26.3	28.6	23.3	24.5	22	23.3
1992	9	1	14.8456	14.3649	0.480695	16.2853	17.5528	15.6708	14.6875	15.6477	16.2853	15.1446	13.3893	52.62	46.1289	47.8957	47.6269	19.0277	19.6999	17.7103	18.4093	15.3981	15.4672	14.2535	14.7144
1992	9	2	15.1719	14.0615	1.11045	16.22	14.4571	13.3202	13.6774	15.0164	15.1331	16.2776	13.9011	55.246	39.177	52.5816	42.4204	17.8604	17.7026	19.9342	16.5579	14.5982	14.0691	15.8859	13.2997
1992	9	3	15.0191	12.6783	2.34075	16.3698	16.7232	15.1715	14.6414	15.5479	14.0269	15.8847	12.9093	56.1536	35.4129	53.1748	39.1144	18.9855	16.0626	19.37	15.3709	15.3597	12.8938	15.4904	12.3557
1992	9	4	15.0645	14.0576	1.00689	14.0768	16.4044	14.1728	12.3561	14.3918	14.9794	14.9447	12.742	49.5473	39.8299	50.2671	40.3093	16.2776	17.4414	18.4379	15.2395	13.2587	13.927	14.642	12.268
1992	9	5	15.1017	14.5623	0.539346	15.1369	16.2738	14.5953	13.5813	14.5492	16.3545	15.7438	14.5531	50.1235	44.2853	50.93	45.8601	16.5964	19.3772	19.7613	17.7564	13.4508	15.256	15.4787	14.0845
1992	9	6	13.879	14.9646	-1.08562	16.654	16.9844	14.8373	15.0447	15.4307	14.2343	14.1043	13.0647	54.4096	35.5665	44.5713	40.0703	17.5815	16.366	17.2948	14.4707	14.164	13.0244	13.7299	11.567
1992	9	7	13.6807	13.8215	-0.140737	16.1739	16.7193	14.5723	14.7835	15.3981	13.3317	14.9606	11.4254	52.5432	33.8765	48.3154	38.5567	18.7627	14.9602	17.0438	13.4351	15.2329	11.6878	13.5785	10.6828
1992	9	8	13.8105	13.8055	0.00492838	16.3929	15.2483	14.4571	14.699	15.5671	15.2022	16.0202	13.9967	56.3073	39.7915	52.2985	43.8543	17.8063	17.1303	18.4499	15.833	14.411	13.4623	14.6579	12.6066
1992	9	9	14.0161	14.3086	-0.292512	16.5081	16.7923	14.5646	14.868	15.6785	15.5018	15.4403	13.5506	56.2305	39.369	49.8162	41.7119	17.9369	17.6296	17.6911	15.2752	14.4916	13.7388	14.0499	12.1487
1992	9	10	15.0191	12.9611	2.05795	15.5364	15.5325	14.4878	13.685	14.8296	15.2713	16.0281	12.0968	49.2401	38.0247	51.7011	39.9508	16.9267	16.9536	18.3184	14.5623	13.6697	13.3739	14.5942	11.6188
1992	9	11	15.1265	13.69	1.43644	16.5542	16.3967	13.5045	14.7259	15.3112	16.2892	16.6464	15.1319	54.4893	41.904	53.5034	46.6027	17.2908	18.248	19.2082	17.0319	14.0286	14.3764	15.1907	13.5865
1992	9	12	15.1058	14.1971	0.908744	16.5657	16.3468	13.4392	14.6491	14.8181	14.0768	15.5325	12.5558	53.0425	36.834	51.0837	39.1001	16.8768	15.5479	17.9446	14.0346	13.639	12.2908	14.1997	11.1846
1992	9	13	15.0025	14.4986	0.50394	15.3712	15.4134	14.5377	13.6274	14.7567	15.2944	13.9011	12.0091	49.7394	38.8313	43.8543	40.1101	16.727	17.115	15.5263	14.4349	13.5583	13.4239	12.4513	11.5352
1992	9	14	15.143	13.1358	2.00718	16.3929	16.8037	13.8704	14.6261	15.5171	15.5074	15.7333	13.4239	48.0878	41.7037	51.7407	45.2455	17.476	17.4074	18.0815	16.0664	14.2266	13.7741	14.437	12.8977
1992	9	15	13.2553	13.9309	-0.675589	16.6704	15.6111	14.6037	13.9519	15.8889	15.6074	16.2623	14.3802	58	41.3333	55.155	45.668	18.1815	17.5593	18.7857	16.2354	14.7519	13.837	14.9794	12.9898
1992	9	16	13.7762	14.0576	-0.281416	16.9704	16.9259	15.0333	14.2519	15.8436	15.4667	16.8296	14.4455	56.6914	39.8889	54.7037	41.7119	18.225	17.1889	19.4185	16.2431	14.6491	13.663	15.4407	12.9975
1992	9	17	14.986	12.2217	2.76435	15.9667	16.2296	12.6741	13.1481	16.0407	14.537	16.6	13.8037	54.4444	36.7037	55.4444	36.8889	17.3519	16.0852	19.0852	14.3852	14.0148	12.7444	15.2333	11.5296
1992	9	18	14.9117	13.8055	1.10613	16.9963	15.8407	13.7889	14.1519	16.2037	15.5111	16.1471	14.3764	57.8889	39.8519	53.1962	44.7078	18.6556	17.263	18.4132	16.1202	15.0185	13.6815	14.7374	12.9207
1992	9	19	12.5511	13.7311	-1.18006	16.8519	14.8815	13.6963	14.1148	16.0222	15.7185	15.2741	14.7815	56.963	39.5556	50.8889	45.6667	18.2852	17.6148	17.3259	16.6444	14.8037	13.863	13.9889	13.3407
1992	9	20	14.6762	13.0014	1.67485	16.6296	15.0486	12.8148	13.5737	15.8741	16.2661	16.7296	15.4595	57.8519	42.9026	56.4074	48.9328	18.1741	18.3325	19.4111	17.5989	14.7519	14.411	15.4259	14.0192
1992	9	21	13.532	12.8401	0.691974	16.5148	15.8852	12.7556	14.0778	15.8407	13.6519	16.763	12.5059	51	34.8889	55.0741	37.1852	18.1593	15.1074	19.4	14.437	14.7222	11.9481	15.4222	11.5704
1992	9	22	13.4081	13.0782	0.32992	16.5296	15.837	12.7	13.9556	15.737	15.5926	16.5556	14.6778	57.7778	40.5926	54.9259	43.3704	17.8852	17.4704	18.9444	16.4667	14.5741	13.7889	15.1519	13.2444
1992	9	23	11.8137	13.0398	-1.2261	16.6074	13.2259	12.6148	12.9593	15.6148	15.3222	16.3926	14.5667	53	39.963	55.1852	42.9259	17.6222	16.9741	18.8296	16.2481	14.4296	13.5296	15.1185	13.1259
1992	9	24	14.3747	12.8631	1.51158	16.4667	15.7444	13.9667	14.0852	15.7556	15.6667	14.8963	12.9593	58.4815	41.5556	48.2222	37.6296	17.9963	17.8704	17.1111	14.5815	14.6481	13.9778	13.6111	11.6519
1992	9	25	14.8043	13.1012	1.70304	15.6963	16.1519	13.7778	14.1259	14.9	14.9296	14.9556	13.0333	53.8889	37.4074	48.6296	36.6296	16.8333	16.8667	17.2111	14.5593	13.7222	13.1667	13.6481	11.637
1992	9	26	14.8497	12.9706	1.87906	15.9815	16.1481	13.8741	13.1815	15.163	15.8037	14.8593	14.0185	54.1852	39.4444	47.7037	39.7407	17.2741	17.7333	16.937	15.7519	13.9667	13.9222	13.5	12.5741
1992	9	27	14.8125	13.1857	1.6268	16.6815	15.9556	13.637	12	15.8037	15.537	16.5111	14.7111	57.1481	39.4444	54.6296	43.1481	17.937	17.237	18.863	16.4889	14.6111	13.6741	15.1333	13.2556
1992	9	28	11.9004	13.9654	-2.06501	16.3593	15.7852	13.7852	13.9815	15.6481	15.3185	16.6444	14.6444	58.5926	38.7778	55.8889	43.5185	17.8704	16.7444	19.2852	16.3963	14.5074	13.4	15.337	13.1963
1992	9	29	14.7299	13.9539	0.77601	16.5889	15.6111	12.7778	14.0148	15.8	16.5111	16.8074	15.7407	57.8889	44.7407	56.6296	47.8519	18.0556	18.8333	19.7556	18.0778	14.6778	14.8037	15.6222	14.4148
1992	9	30	13.5651	12.9937	0.571385	16.3813	14.3667	11.6259	13.4968	15.5824	16.4852	16.663	15.4134	55.7695	43.7407	56.3704	45.5912	17.7103	18.3889	19.3074	17.4414	14.3457	14.5889	15.3778	13.9347
1992	10	1	16.3574	15.5183	0.839113	18.1981	17.5067	12.214	14.6606	17.4606	19.4041	17.161	17.38	67.1001	53.273	60.5322	54.7709	21.1901	23.3679	20.9597	21.0749	17.1649	18.3287	16.7347	16.8038
1992	10	2	18.8027	14.7057	4.09702	18.152	17.499	15.1369	15.5402	17.3761	17.4069	17.0074	15.9684	62.952	49.2016	60.6091	51.9671	21.0211	21.2055	20.6486	19.792	17.0727	16.5465	16.5772	15.7975
1992	10	3	17.0307	15.112	1.91869	18.1059	16.2892	14.1383	15.4096	17.2916	18.3748	18.0176	17.2417	66.8313	52.0823	64.8724	55.6927	20.8444	22.2617	21.989	20.8867	16.9767	17.4491	17.6181	16.7117
1992	10	4	16.6034	15.3231	1.28029	18.248	16.6464	15.2214	15.6209	17.4606	16.4236	17.9715	15.3674	66.7929	45.4376	60.9163	45.6296	21.1402	19.9226	20.8022	17.5451	17.1534	15.5556	16.6733	14
1992	10	5	18.8069	15.6617	3.1452	18.175	18.9317	16.2085	15.6093	17.1593	17.3492	18.1136	15.9803	66.3192	48.2414	64.6036	50.9044	20.8398	20.952	22.1158	19.4098	16.8925	16.4313	17.6949	15.4904
1992	10	6	18.4723	12.2102	6.26207	16.485	18.7473	16.439	14.6722	15.6324	17.1226	16.3429	14.3764	58.6886	48.2798	57.6516	45.3608	18.851	20.5333	20.0686	17.38	15.2982	16.2162	15.9704	13.9117
1992	10	7	17.3405	13.1603	4.18022	17.9369	18.8126	15.3251	15.5748	15.4096	17.1841	18.4016	14.3649	60.0329	47.8573	65.1029	46.2058	18.5898	20.5641	22.7418	17.4222	15.1561	16.2239	18.0099	13.9232
1992	10	8	17.357	14.0029	3.35409	18.3901	17.6296	15.1523	15.5863	17.6066	18.4401	18.2749	17.4606	67.1385	50.738	62.1838	55.3471	21.4436	22.3078	22.5114	21.29	17.3147	17.4414	17.8678	16.9152
1992	10	9	18.7077	14.4389	4.26889	18.175	18.6667	15.0332	15.4134	17.3761	16.2392	17.115	14.3687	66.716	45.3224	61.7229	49.3553	21.0058	19.4464	22.3193	18.5898	17.0612	15.3366	17.741	14.8565
1992	10	10	18.1418	14.4747	3.66714	18.1443	18.8203	16.1739	15.5671	17.4414	18.1674	17.1342	16.2815	67.3306	51.0453	61.915	52.6968	21.1824	21.8239	20.9904	19.7652	17.1572	17.2187	16.7808	15.8014
1992	10	11	18.4475	14.6221	3.82543	18.2634	18.6129	16.0779	16.535	17.5759	18.2058	15.256	15.3712	67.561	51.2373	56.5377	52.5432	21.4475	21.8853	20.1147	19.9073	17.307	17.2455	15.9934	15.882
1992	10	12	16.7457	14.5623	2.18335	18.1059	18.1674	14.845	15.2636	17.3761	15.9435	15.1868	13.3355	67.2538	46.5898	56.3457	46.5514	21.0634	18.9086	19.8996	17.2801	17.0842	15.0524	15.8743	13.854
1992	10	13	18.3484	13.3674	4.98098	17.9868	17.2071	15.0063	14.2881	16.3199	15.9704	16.101	15.1676	63.6433	45.7833	59.6488	49.5857	19.6999	18.8549	19.7805	18.2442	16.0318	15.037	15.8321	14.6722
1992	10	14	17.0679	13.5427	3.52522	18.2941	17.3377	13.0436	15.5248	16.6771	17.2455	17.2647	16.4044	64.2195	49.5089	58.8422	52.9273	20.3528	20.9021	21.2785	20.0263	16.439	16.4044	16.9383	15.9473
1992	10	15	18.5714	13.3515	5.21997	18.0905	16.2316	14.6875	14.2151	16.462	18.0829	16.946	16.2085	60.5322	50.6996	63.1056	56	19.9918	21.5435	20.7715	20.7599	16.2239	17.0689	16.6387	16.6464
1992	10	16	18.2616	13.9609	4.30075	18.8818	18.248	14.3831	15.7692	16.2047	16.8192	14.1114	13.1473	63.1056	50.8532	50.4663	44.0136	19.4733	21.2016	17.9639	16.3786	15.8936	16.8807	14.3911	13.2121
1992	10	17	17.452	15.0961	2.35595	19.1007	20.1377	16.7155	17.4453	18.3517	17.2148	17.718	16.2162	70.941	46.321	65.2565	57.0754	22.2733	20.445	21.5166	19.5501	18.056	16.1893	17.3224	15.6861
1992	10	18	17.1629	14.2755	2.88733	18.8856	18.7435	16.2047	14.4571	18.1443	17.0497	18.9586	16.1125	70.941	49.3169	64.1427	54.8093	21.9391	21.3975	23.1336	20.5833	17.8447	16.9613	18.4823	16.5119
1992	10	19	18.4392	15.0921	3.34716	19.0008	19.7421	16.1509	16.5158	18.1981	19.2274	19.2466	17.2571	66.6392	54.0796	69.9424	58.9959	22.0082	23.1221	23.8403	22.1081	17.8716	18.2173	18.901	17.668
1992	10	20	18.4888	15.3271	3.16172	19.0776	18.7665	15.1215	16.6233	18.2979	17.1802	16.8384	16.197	70.6722	48.5103	57.69	52.1207	22.1734	20.5141	20.4143	19.5193	17.9907	16.2162	16.4236	15.6631
1992	10	21	18.6623	14.0029	4.65938	17.983	18.9432	15.2636	14.5915	15.2137	17.0804	14.1114	12.2947	58.4198	49.1632	47.3964	41.7888	19.1045	21.4129	17.1495	15.859	15.69	16.992	13.7619	12.7632
1992	10	22	18.4021	12.6026	5.79944	19.1084	18.6244	16.1816	16.5465	17.2187	16.9652	18.2326	16.1663	65.9095	49.4321	61.454	54.5021	20.687	21.2016	22.4499	20.6255	16.8653	16.8999	17.8294	16.558
1992	10	23	18.6003	14.3592	4.24115	19.2582	18.8395	16.2354	16.6502	17.3915	18.4285	18.3901	17.4222	66.5624	50.5075	62.5295	52.2359	21.0365	22.2387	21.6011	19.9802	17.0612	17.4299	17.0957	15.9089
1992	10	24	18.6169	12.8463	5.77053	19.3388	18.9317	15.0639	15.6669	17.6412	18.3824	18.1712	16.4198	63.3361	50.738	64.4115	54.9246	21.5204	22.1811	22.2118	21.194	17.3608	17.3915	17.7372	16.873
1992	10	25	18.3897	13.4192	4.97051	18.9855	18.4938	14.9833	15.3481	17.1995	18.0598	17.9139	17.0957	66.6008	53.2346	61.07	58.1893	20.7139	22.7572	21.5473	21.6818	16.8768	18.0252	17.3531	17.4261
1992	10	26	15.9609	13.5865	2.37439	19.3465	18.7012	14.338	15.7476	17.6104	18.3978	15.9724	15.0961	66.9465	51.5062	55.3257	50.2671	21.4436	22.2425	19.5173	18.3662	17.3147	17.4414	15.5541	14.6101
1992	10	27	17.2992	13.6382	3.66094	19.0776	16.101	16.3199	15.5671	16.4082	16.1547	18.2058	14.4148	59.4568	45.6296	64.5652	49.1248	19.8228	19.4003	22.2963	17.4376	16.1086	15.3136	17.7833	13.9462
1992	10	28	18.5384	15.2554	3.28299	19.093	19.5385	16.7616	17.3185	18.3671	19.1468	17.8985	16.2508	67.2538	54.8093	66.6776	56.6914	22.3193	23.0337	21.9314	20.8905	18.0867	18.1789	17.5912	16.7232
1992	10	29	18.464	15.3351	3.12897	18.9471	19.6845	16.3276	16.5542	18.2134	18.3517	17.307	14.3457	67.1385	52.2359	61.8381	52.7353	22.0543	22.2771	22.7687	19.9226	17.9177	17.4529	18.0444	15.8897
1992	10	30	17.0472	15.5263	1.52097	18.901	16.7693	14.9333	16.2968	17.1802	18.1021	15.8859	16.1355	67.0617	56.3841	57.6132	56.0384	21.7855	23.1835	20.445	20.7177	17.7641	18.2403	16.4582	16.608
1992	10	31	17.0431	15.0164	2.02668	17.7602	17.2686	15.037	15.3328	17.0573	18.1481	17.2686	17.1764	66.6392	53.9643	62.9136	59.1495	20.4373	23.0606	22.5344	22.0082	16.727	18.1827	17.8985	17.6066
1992	11	1	14.3499	14.9333	-0.583434	17.637	19.0519	15.5407	16.9852	16.7741	17.4741	16.4037	16.5889	63.7407	49.7037	58.1852	51.8889	20.2111	20.963	19.9	20.0111	16.4407	16.5815	15.963	16.0407
1992	11	2	14.5193	14.5026	0.0166701	17.6704	18.4977	15.3407	15.8333	15.9185	17.3	16.4296	15.6852	60	48.6296	60.1852	49.7778	19.1778	20.5259	20.1037	18.9593	15.5889	16.3185	16.1074	15.2
1992	11	3	14.4077	14.8719	-0.464151	17.537	17.9741	15.1111	15.6815	16.7852	16.6704	17.3259	15.763	64.7778	47.1111	64.3704	50.3704	20.3593	20.1778	21.2778	19.2	16.5074	15.8444	17.0333	15.3222
1992	11	4	14.3582	15.0255	-0.667354	17.5222	18.9889	16.4111	16.863	16.6963	16.4667	17.6074	15.6926	63.8889	46.9259	64.3704	49.963	20.1185	20.1296	21.8185	19.1778	16.3704	15.8148	17.3185	15.2963
1992	11	5	14.6143	15.0178	-0.403571	17.6852	18.7665	16.6111	17.0556	17.0333	17.8667	17.7111	16.9111	64.963	50.5926	64.5185	48.3704	20.7778	21.9074	22.0444	20.7889	16.7704	17.0481	17.437	16.4593
1992	11	6	13.3007	14.9833	-1.68255	17.4778	19.1259	15.0102	13.8704	16.837	15.837	16.5704	13.1148	61.6296	44.2963	59.7778	44.0741	20.4889	19.2667	20.3481	17.2222	16.5852	15.0593	16.2333	13.663
1992	11	7	14.5606	15.0063	-0.445747	17.5407	18.3852	16.637	17.0963	16.8407	15.837	16.7259	14.9667	65.1481	42.8519	59.5556	46.3704	20.4815	19.1074	20.6519	18.2593	16.5889	14.9704	16.3741	14.5111
1992	11	8	14.3169	15.0255	-0.70866	16.5148	18.7963	16.5333	15.8	15.8593	18.3481	16.5593	15.6259	61.5556	51.963	59.3704	49.6667	19.2074	21.9037	20.2741	18.8333	15.6	17.3593	16.2	15.1222
1992	11	9	14.4821	13.977	0.505125	17.4333	19.2481	16.5407	16.9815	16.7407	16.5519	16.4444	15.2252	61.2222	45.3704	59.4074	49.5185	20.2741	19.7481	20.0556	18.8593	16.4704	15.6259	16.0852	15.137
1992	11	10	14.5895	14.1805	0.408956	17.5111	19.3519	16.6889	17.0852	16.7037	16.463	16.7148	14.7704	60.3704	44.2593	59.6667	51.5185	20.137	19.4333	20.6111	18.8667	16.3741	15.4444	16.3704	15.1259
1992	11	11	14.6721	14.4628	0.209336	17.9037	19.4963	16.6296	16.163	17.0704	16.837	17.5815	15.8926	64	45.8519	63.1111	47.1481	20.7815	20.4148	21.6333	19.3259	16.7407	15.9444	17.2296	15.3815
1992	11	12	15.9195	15.8667	0.0528819	18.6148	20.0259	16.363	17.8704	17.7481	17.2815	17.3963	16.5556	66.7778	48.5926	63.5926	55.3704	21.4296	20.5037	21.3333	19.9556	17.3778	16.2963	17.063	16.0074
1992	11	13	16.0559	14.3592	1.69667	18.5259	19.0741	17.4963	16.9519	17.7259	16.5407	17.4519	15.7593	67.7778	45.963	62.8148	52.5185	21.4741	19.7556	21.3519	19.0778	17.4222	15.6407	17.0889	15.2593
1992	11	14	15.965	14.7298	1.23522	18.5444	20.2222	15.0217	17.9667	17.763	18.4667	17.5667	17.6333	68.037	50.0741	63.7778	59	21.5593	21.837	21.663	21.3074	17.463	17.3296	17.2444	17.0519
1992	11	15	15.8287	15.5709	0.257755	18.3704	20.2444	16.8922	17.8593	17.6852	19.6185	17.4	17.5926	68.5926	54.1852	63.4815	56.1481	21.4889	23.5926	21.3481	21.3889	17.4222	18.5556	17.0741	17.0778
1992	11	16	15.9898	14.9794	1.01035	18.7519	20.3704	17.6741	17.1444	17.9037	17.6	18.7185	16.837	67.4444	48.7407	63.5926	46.963	21.7667	21.137	23.2259	20.5	17.5815	16.6481	18.3852	16.3111
1992	11	17	15.8865	15.0063	0.880193	18.6741	20.3778	17.6778	18.1296	17.9556	17.6481	18.6556	16.8296	68.4444	48.8889	66.6296	53.0741	21.9556	21.2889	23.0889	20.5259	17.6852	16.7074	18.2926	16.3222
1992	11	18	15.998	14.8719	1.12615	18.4296	20.537	17.3444	17.9556	17.6556	19.5037	18.4519	18.5407	67.9259	52.6296	67.8889	53.2963	21.3778	23.2259	22.8	22.4778	17.3556	18.3444	18.1741	17.9556
1992	11	19	14.8456	14.7835	0.0620389	18.4444	18.9432	15.9665	17.0333	17.7852	16.6407	17.5111	15.7741	69.0741	44.2593	63.2963	52	21.7111	19.7481	21.5148	19.0704	17.5444	15.6148	17.1593	15.2481
1992	11	20	14.6473	14.0384	0.608898	17.5667	18.6513	17.2852	16.8704	15.9185	17.6	18.1926	16.6444	61.7778	48.7037	65.5556	52.5185	19.3481	21.1556	22.1407	20.1815	15.6889	16.6519	17.7741	16.1333
1992	11	21	16.0022	14.2317	1.77043	18.3926	20.1852	17.5704	17.963	17.737	18.4148	17.5037	17.5741	68.9259	52.037	62.3704	56	21.6259	22.0481	21.4296	21.3111	17.4889	17.437	17.1074	17.037
1992	11	22	14.3829	12.6211	1.76182	18.6074	19.9889	15.2704	15.7593	17.6593	18.3556	17.337	16.4889	66.7037	51.7778	63.5185	52.5185	21.2963	21.7481	21.2222	19.8	17.3	17.2593	16.9889	15.9259
1992	11	23	15.8906	13.6966	2.19406	18.6037	20.4111	16.4556	18.0259	16.7	16.6741	17.5889	15.7852	63.6667	46.3704	63.3333	49.7407	20.1148	20.0926	21.6704	19.1889	16.3519	15.7926	17.2481	15.3111
1992	11	24	15.9154	15.6938	0.221591	18.6778	20.4778	17.065	18.0481	17.9704	17.6481	17.3926	15.763	68.5185	48.3704	62.2593	49.7037	21.9963	21.2148	21.2407	19.1	17.7	16.7	17	15.263
1992	11	25	15.87	14.4827	1.38731	18.3667	20.0185	17.2185	17.7259	17.8259	15.4148	18.2852	14.6704	69.7778	43.9259	66.6296	47.1111	21.837	18.4185	22.4111	17.7519	17.6222	14.5889	17.9222	14.237
1992	11	26	15.7048	14.845	0.859761	18.3259	19.5501	16.0778	17.5815	17.5963	16.263	18.1333	15.4444	68.7407	46.8889	67.3704	50	21.3407	19.3111	22.1926	18.5741	17.3296	15.3815	17.7963	14.9778
1992	11	27	16.0187	14.58	1.43871	18.3	20.0296	17.4037	17.837	17.6333	16.5593	18.4556	14.7481	65.1481	47.4815	67.037	45	21.4185	20	22.7519	18.9741	17.3704	15.7481	18.1074	15.1963
1992	11	28	14.9736	14.4906	0.482992	18.4778	20.7444	17.5407	18.1148	17.7185	18.6778	17.5074	16.6519	68.1481	48.9259	62.8148	46.6296	21.4926	22.2111	21.5	20.0815	17.4222	17.5296	17.1407	16.0889
1992	11	29	14.5688	14.7797	-0.210874	18.4	20.4481	16.0433	17.9852	17.6963	18.5815	17.5	16.6926	68.5556	51.5556	63.5185	48.1481	21.5074	22.2667	21.5259	20.3074	17.4185	17.5259	17.1778	16.2111
1992	11	30	14.6804	14.4801	0.200242	17.5778	21.8222	16.2508	18.137	16.6425	18.8111	18.4481	16.4658	63.5281	52.2963	66.1111	46.1289	20.2491	22.8593	22.6444	20.084	16.3813	17.8556	18.0519	15.9588
1992	12	1	16.1096	16.7578	-0.648192	18.3556	22.7259	17.5556	18	17.563	17.663	18.3704	15.7704	67.7037	51.5926	64.1481	50.963	21.2556	22.5852	22.6148	20.4	17.2519	17.7222	18.0556	16.2519
1992	12	2	17.3694	15.6631	1.70631	18.3296	21.2889	17.6	18.0074	17.6556	17.3333	18.3037	15.5926	69.1111	52.2593	61.8519	50.5926	21.5259	22.1667	22.3296	20.1778	17.4	17.4296	17.8667	16.1185
1992	12	3	16.0146	15.4403	0.574224	19.1926	19.3741	16.8778	17.1667	17.4593	18.7556	18.3778	16.7	68.5185	51.4444	60.5185	50.037	22.2444	22.6481	21.1852	20.2926	18.0741	17.7296	16.9148	16.1778
1992	12	4	16.1013	13.8387	2.26261	18.8815	21.4852	17.6259	18.9519	18.0333	18.163	18.2296	17.3185	71	49.4074	65.1481	52.6296	21.6259	21.2037	22.1704	20.6963	17.6593	16.9593	17.7741	16.663
1992	12	5	16.1839	14.5723	1.61162	17.1889	21.5481	16.7185	17.0481	18.1074	18.1704	17.1593	17.2741	63.8148	50.037	60.4444	49.1481	19.4852	21.3296	20.5963	19.4963	15.9704	17.0481	16.6259	15.7519
1992	12	6	17.609	14.4955	3.11351	18.9259	21.837	16.6926	17.0519	17.9667	19.4111	17.4259	17.3889	70.0741	50.8519	61.9259	55.1111	21.4	22.7481	21.2296	20.7556	17.563	18.1	16.9963	16.7185
1992	12	7	16.1839	13.808	2.37595	17.3333	20.5	17.9778	16.1333	17.3815	18.3111	18.3259	17.3778	64.1111	49.9259	63.963	52.037	19.8037	21.5519	22.2148	19.5926	16.1926	17.163	17.8074	15.7963
1992	12	8	16.3078	13.8502	2.45762	18.9037	21.8333	18.0222	18.2222	18.1556	19.5185	18.5259	18.4926	71.8148	51.9259	63.7778	61.3333	21.8667	23.1296	22.5667	22.2407	17.8556	18.3	18.0074	17.8111
1992	12	9	17.7825	14.5265	3.25599	19.2815	22.063	18.9407	19.3667	18.3741	17.337	18.2296	16.6407	70.5926	45.2593	61	56.4815	22.163	20.737	21.9148	20.7333	18.0037	16.6407	17.6333	16.6704
1992	12	10	16.9547	14.7605	2.19417	19.1593	21.8815	17.8556	19.2444	18.2593	14.4259	17.463	13.837	70.6296	39.2963	58.8519	48.1852	21.9593	17.5741	21.2185	17.463	17.8889	14.1	16.9778	14.063
1992	12	11	17.7329	14.8373	2.8956	19.1926	20.3682	17.8037	18.9125	17.0963	15.9204	18.5815	14.2151	65.6667	41.4431	65.4815	44.0549	20.2778	18.4093	22.8444	16.9229	16.663	14.7528	18.1519	13.639
1992	12	12	17.3488	14.6875	2.66124	18.8704	20.963	18.7704	19.1741	18.0741	17.6037	17.4704	16.5963	71.1481	46.6296	61.5185	52.5185	21.663	20.8741	21.3	19.9556	17.7333	16.5	17.0259	15.9963
1992	12	13	16.9846	14.7912	2.19343	19.2593	21.3296	19.2296	19.5481	18.2778	15.7222	17.7926	14.9222	70.4074	41.1481	58.6296	48.2593	21.9259	19.1481	21.9333	18.8741	17.8889	15.163	17.3556	15.1037
1992	12	14	16.7191	14.7221	1.99697	18.9593	22.2	18.137	17.3593	17.9852	17.4222	17.3444	16.4778	70.1111	48.3704	56.8148	56.1111	21.4222	22.1407	20.8222	20.4	17.5889	17.663	16.7407	16.4815
1992	12	15	19.0258	15.8705	3.15529	19.1593	21.8889	16.7074	18.1333	17.0259	17.2926	17.0296	16.3111	65.1852	47.4444	58.8889	53.0741	21.2852	21.5704	20.2815	19.2333	17.4481	17.1407	16.4259	15.5778
1992	12	16	15.9154	14.3303	1.5851	18.5361	20.737	18.9111	17.7487	17.4261	16.2444	17.0519	14.9449	68.0988	46.7037	57.3704	49.5089	20.5257	20.7815	20.3667	18.4285	16.9652	16.5741	16.4593	14.9641
1992	12	17	17.1753	14.7615	2.41378	18.7481	21.9852	18.8074	19.1556	17.0185	18.0741	18.2556	17.1704	67.3333	47.3333	61.4074	53.6296	20.2556	21.2556	22.1593	21.2185	16.6704	17.1778	17.7593	17.2037
1992	12	18	17.229	15.0332	2.19577	18.5361	20.6852	18.8185	16.6425	16.7117	16.2519	18.0333	14.9871	66.6008	46.3333	58.2222	49.4705	21.0595	20.5185	21.5	19.6499	17.2955	16.4037	17.3481	15.9089
1992	12	19	17.4809	14.8412	2.63978	18.6778	20.9778	19.0074	19.2222	17.5889	18.2	17.0741	17.0704	68.8889	48.963	57.963	54.1852	20.6556	22.0889	20.263	19.9926	17.0963	17.7333	16.3926	16.2407
1992	12	20	17.5553	14.3802	3.17504	18.6556	21.1704	18.1407	19.3	17.4148	17.2259	18.3333	16.163	67.8148	43.3333	62.2593	52.2222	20.263	19.7556	22.0556	18.8704	16.837	15.8444	17.6889	15.3222
1992	12	21	19.0175	15.1561	3.86144	18.7037	22.2185	18.6296	19.1	16.5	17.1407	17.0444	16.0593	64.5185	45.4815	59.5926	52.3704	20.2	20.8074	21.5074	19.8444	16.7926	16.637	17.3889	16.1259
1992	12	22	18.8854	14.5145	4.37082	18.2074	22.2741	18.8593	19.1037	16.3185	16.263	17.0222	14.2815	66.5185	41.9259	55.3333	46.2963	19.0963	19.3	20.1407	17.5074	15.9148	15.5926	16.3667	14.3111
1992	12	23	18.8234	14.8604	3.96304	18.463	21.9333	18.6556	18.963	17.6296	15.2778	17.8556	14.2481	71.0741	41.6667	58.3333	47.3704	20.9333	18.7296	21.1704	17.8111	17.2778	14.9889	17.1444	14.4889
1992	12	24	19.0134	12.8934	6.12001	18.337	21.2333	18.7963	19.1148	16.5852	16.3444	16.9667	14.3074	64.037	42.5185	55.963	46.8889	20.7444	19.5407	20.0963	18.7222	17.1481	15.7407	16.3185	15.263
1992	12	25	18.9928	13.8414	5.15137	18.4111	19.8815	18.7815	18.1	17.5852	17.4963	17.9259	16.2407	71.3704	45.963	61.7778	51.4074	20.9111	20.5407	21.2852	19.1926	17.2519	16.3074	17.2296	15.5333
1992	12	26	18.7367	14.7973	3.93932	18.5259	20.7926	18.8074	19.0444	17.5259	18.4704	17.0556	17.137	70.1111	48.8148	58.5926	51.0741	20.6741	21.7444	20.2667	20.2704	17.1333	17.2704	16.4222	16.4296
1992	12	27	17.861	13.8892	3.97177	18.463	22.2296	18.9889	19.1926	17.5519	17.2185	18.2111	16.1926	70.4444	43.1111	61.5556	46.963	20.7593	19.7	21.7815	18.9704	17.1667	15.8259	17.5407	15.4222
1992	12	28	19.2489	14.2425	5.00636	18.4407	22.2037	19.0926	19.2481	17.5593	18.1597	18.3889	16.0549	66.963	46.2442	62.5556	49.4705	20.7815	21.2439	22.1963	20.1531	17.1889	16.7923	17.7963	16.2277
1992	12	29	19.0341	14.7814	4.25266	17.6185	19.8889	18.7519	18.0741	17.5815	17.3037	18.1519	16.2	67.037	43.1852	63.1111	47.5185	19.8037	19.9037	21.8222	17.9074	16.3667	15.9407	17.5852	14.5556
1992	12	30	19.3852	14.7973	4.58783	18.263	20.7778	18.8037	19.0296	17.2963	15.4407	17.2074	13.0167	66.5926	41.7407	57.3704	45	20.3296	18.737	20.7222	16.7481	16.8889	15.0222	16.6889	13.637
1992	12	31	19.5545	14.8651	4.68947	18.3852	22.4	18.9148	19.2407	16.5815	16.4185	16.1	14.3852	66.6296	42.3333	51.4074	46.8519	19.4963	19.5407	20.0259	17.7296	16.1852	15.7148	16.2963	14.4481

## Sheet: 1991
						Temperature				Temperature				Relative Humidity				Pressure				Dew temperature
Year	Month	Day	Maximum	Minimum	Max-Min	1899-12-31 07:00:00	1899-12-31 13:00:00	1899-12-31 19:00:00	Average	1899-12-31 01:00:00	1899-12-31 13:00:00	1899-12-31 19:00:00	Average	1899-12-31 01:00:00	1899-12-31 13:00:00	1899-12-31 19:00:00	Average	1899-12-31 07:00:00	1899-12-31 13:00:00	1899-12-31 19:00:00	Average	1899-12-31 07:00:00	1899-12-31 13:00:00	1899-12-31 19:00:00	Average		Month	Taverage	Hraverage
1993	1	1	32.6	23	9.6	24.4	31.6	26.2	27.1	23.4	25	24.6	24.3	92	59	88	80	28.1	27.3	29.9	28.4	23	22.5	24	23.2		January	26.7847	77.7237
1993	1	2	33.6	22.7	10.9	24.9	32.2	26.4	27.5	23.2	24.8	23.8	23.9	87	55	81	74	27.3	26.4	27.7	27.1	22.5	22	22.8	22.4		February	27.1651	73.5003
1993	1	3	33.4	21.4	12	23.8	31.5	26.8	27.2	23.3	25.4	24.4	24.4	96	61	82	80	28.3	28.4	29	28.5	23.1	23.2	23.5	23.3		March	28.5419	73.6129
1993	1	4	33.4	22.3	11.1	25.4	31.9	27	27.8	24	26.6	24	24.9	89	66	78	78	28.9	31.3	27.8	29.3	23.5	24.8	22.9	23.7		April	27.86	74.7333
1993	1	5	31.4	23	8.4	24.4	29.6	25.4	26.2	23	26.4	24.2	24.5	89	78	91	86	27.2	32.3	29.4	29.6	22.4	25.3	23.8	23.8		May	26.8253	79.0827
1993	1	6	32.8	23.3	9.5	24.4	31.4	25.8	26.8	23.8	26.6	24.3	24.9	95	69	88	84	29.1	31.6	29.4	30	23.6	25	23.7	24.1		June	24.7026	65.1405
1993	1	7	32.8	22.4	10.4	23.5	31.4	24.9	26.2	23	26.2	24	24.4	96	67	93	85	27.7	30.5	29.2	29.2	22.8	24.4	23.7	23.6		July	17.8107	49.0878
1993	1	8	30.8	21.6	9.2	23	28	24.9	25.2	22.6	25.4	23.6	23.9	97	81	90	89	27.1	30.7	28.3	28.7	22.4	24.5	23.1	23.3		August	27.3723	75.8111
1993	1	9	31.8	20	11.8	21	30.7	24.9	25.4	20.7	25.6	24.1	23.5	97	67	94	86	24.2	29.4	29.5	27.7	20.6	23.8	23.8	22.7		September	26.4333	82.6333
1993	1	10	33	20.2	12.8	21.7	32	25.2	26	21.4	26.4	24.2	24	97	65	92	85	25.3	30.7	29.5	28.5	21.3	24.5	23.8	23.2		October	25.1971	73.0994
1993	1	11	32.5	20.1	12.4	22.6	32.5	26.3	26.9	22.2	25	23.8	23.7	97	55	81	78	26.5	26.7	27.8	27	22	22.2	22.8	22.3		November	25.6721	80.4723
1993	1	12	34	21.7	12.3	22.8	32.6	28.4	28	22	25.4	21.7	23	93	56	56	68	25.9	27.7	21.5	25	21.7	22.7	18.7	21		December	26.3347	76.634
1993	1	13	32.4	20.1	12.3	22.8	32.3	24.8	26.2	20	24.5	24	22.8	78	53	94	75	21.5	25.6	29.3	25.5	18.7	21.5	23.7	21.3
1993	1	14	33	22.4	10.6	23.8	31.1	25.6	26.5	22.9	24.7	24.1	23.9	93	59	88	80	27.3	26.9	29	27.7	22.5	22.3	23.5	22.8
1993	1	15	32.4	20	12.4	22.4	31.1	26.1	26.4	21.7	26.3	24	24	94	69	84	82	25.5	31	28.4	28.3	21.4	24.7	23.2	23.1
1993	1	16	32	21.6	10.4	24.1	30.6	25.9	26.6	23.9	25.6	24.2	24.6	98	67	87	84	29.5	29.5	29.1	29.4	23.8	23.8	23.6	23.7
1993	1	17	30.2	21.3	8.9	23.1	29.6	27	26.7	22.9	25.9	23.6	24.1	98	75	75	83	27.8	30.9	26.9	28.5	22.8	24.6	22.3	23.2
1993	1	18	33.2	21	12.2	23.2	31.7	26.6	27	22.8	26.4	23	24.1	97	66	74	79	27.5	30.9	25.7	28	22.6	24.6	21.5	22.9
1993	1	19	34.6	21	13.6	23	33	25.2	26.6	22.6	26.4	24.4	24.5	97	60	94	83	27.1	30	30	29.1	22.4	24.1	24.1	23.6
1993	1	20	36	19.2	16.8	21.9	34.5	25.2	26.7	21.1	25.5	22.7	23.1	93	49	81	74	24.5	26.7	25.9	25.7	20.8	22.1	21.7	21.5
1993	1	21	36.2	19.4	16.8	21.8	35.4	27.7	28.2	21	26.4	22.8	23.4	93	49	66	70	24.3	28.4	24.5	25.8	20.6	23.2	20.8	21.5
1993	1	22	36.4	20.6	15.8	22.3	34.6	30.6	29.5	22.1	26.4	23	23.8	98	53	53	68	26.5	29	23	26.2	22	23.5	19.8	21.8
1993	1	23	35.8	17.8981	17.9019	22.1	34.4	28.1	28.2	21.2	26.3	23.4	23.6	92	53	68	71	24.6	28.8	25.7	26.3	20.8	23.4	21.5	21.9
1993	1	24	34	20.6	13.4	22.5	31.8	25.6	26.4	21.9	25.5	24	23.8	95	61	88	81	25.9	28.4	28.8	27.7	21.7	23.2	23.4	22.8
1993	1	25	34.2	20.8	13.4	23.8	32	27	27.5	23.2	25	23.8	24	95	57	77	76	28	27	27.3	27.5	23	22.4	22.6	22.6
1993	1	26	34	21.6	12.4	24.6	32.4	27.5	28	23.6	26.6	24	24.7	92	64	75	77	28.5	31	27.5	29	23.2	24.6	22.7	23.5
1993	1	27	34.3	24	10.3	25.9	31.7	27	27.9	23.2	26.2	23.4	24.3	80	65	74	73	26.6	30.3	26.4	27.8	22.1	24.3	22	22.8
1993	1	28	32.8	23.7	9.1	24.8	31.5	27	27.6	23.4	26.9	24	24.8	89	70	78	79	27.8	32.4	27.8	29.3	22.9	25.4	22.9	23.7
1993	1	29	33.3	23.8	9.5	24.8	31.4	26.7	27.4	23.6	26.2	23.8	24.5	91	67	79	79	28.3	30.5	27.5	28.8	23.1	24.4	22.7	23.4
1993	1	30	34.4	23.8	10.6	24.8	32.8	27.4	28.1	23.8	25.4	24	24.4	92	55	76	74	28.8	27.5	27.6	28	23.4	22.7	22.7	22.9
1993	1	31	34.4	23.2	11.2	25.4	22.569	26.4	18.5246	24	19.1737	24.2	15.9973	89	46.7435	84	48.4335	28.9	22.5344	28.7	18.1328	23.5	17.9292	23.4	14.7182
1993	2	1	31.8	23.2	8.6	24.4	31	25.8	26.8	23.6	25.8	24	24.5	94	66	86	82	28.6	29.8	28.6	29	23.3	24	23.3	23.5
1993	2	2	31.8	22	9.8	26	30.6	26.2	27.3	23.8	26.8	24.4	25	83	75	86	81	28	32.7	29.4	30	23	25.5	23.7	24.1
1993	2	3	30.2	22.4	7.8	24.2	27.8	25.8	25.9	23.2	25.4	24	24.2	92	83	86	87	27.8	30.8	28.6	29.1	22.8	24.6	23.3	23.6
1993	2	4	33.2	18.0715	15.1285	22.3309	32.5	26	18.6936	21.1133	25.8	24.6	15.014	79.9287	59	89	44.439	25.3229	28.8	30	16.8653	20.7676	23.4	24.1	13.7503
1993	2	5	33.4	18.2746	15.1254	21.8623	31	27.2	19.7306	19.577	26.2	24.4	19.6653	74.0521	69	80	60.5706	22.6036	30.8	28.7	22.2156	18.8587	24.5	23.4	18.1405
1993	2	6	33.3	23.4	9.9	24.2	31	27.2	27.4	23.4	26.1	23.8	24.4	94	68	75	79	28.2	30.5	27.2	28.7	23.1	24.4	22.5	23.3
1993	2	7	33.1	23.6	9.5	24.7	31.4	27.8	27.9	23	24.8	23.6	23.8	87	59	71	72	27	26.9	26.3	26.7	22.3	22.3	21.9	22.2
1993	2	8	33.2	22.6	10.6	24.6	31.8	27.2	27.7	23.4	25.4	24	24.3	90	60	77	76	28	28.2	27.7	28	22.9	23.1	22.8	22.9
1993	2	9	34.4	22.8	11.6	25	32.8	27.9	28.4	23.8	25	24.4	24.4	91	53	75	73	28.7	26.5	28.2	27.8	23.3	22	23.1	22.8
1993	2	10	33.7	19.6	14.1	24.4	32.6	27.2	27.9	23.4	25.2	24	24.2	92	55	77	75	28.1	27.1	27.7	27.6	23	22.4	22.8	22.7
1993	2	11	33.7	19	14.7	25	31.6	27.4	27.9	23	26.8	23.6	24.5	85	69	73	75	26.8	32	26.6	28.5	22.2	25.2	22.1	23.2
1993	2	12	33.1	20.5	12.6	25.7	31.5	27.2	27.9	23.8	26.6	24	24.8	85	68	77	77	28.2	31.6	27.7	29.2	23.1	24.9	22.8	23.6
1993	2	13	34.2	24.8	9.4	26.1	32.4	27.4	28.3	24	26.4	24.2	24.9	84	63	77	75	28.4	30.4	28.1	29	23.2	24.3	23	23.5
1993	2	14	36	22.9	13.1	24.1	34.4	27.6	28.4	23.4	26.4	22.6	24.1	94	54	65	71	28.3	29.1	24.1	27.2	23.1	23.6	20.5	22.4
1993	2	15	36.8	21	15.8	23.2	34.3	30.1	29.4	23.1	25.6	22	23.6	99	50	49	66	28.2	27	21.1	25.4	23.1	22.4	18.3	21.3
1993	2	16	37.6	20.2	17.4	20.9	36	31.6	30	19.4	25.5	24.4	23.1	87	43	55	62	21.5	25.7	25.8	24.3	18.7	21.5	21.6	20.6
1993	2	17	34.8	19.8	15	22.7	33	28.9	28.4	22.3	25.3	23.9	23.8	97	54	66	72	26.6	27.1	26.3	26.7	22.1	22.4	21.9	22.2
1993	2	18	35.5	19.8	15.7	22.7	33.5	26.9	27.5	22.2	25	23.9	23.7	96	50	78	75	26.4	26	27.7	26.7	22	21.8	22.7	22.2
1993	2	19	33.6	20.9	12.7	23.6	32	27.7	27.8	22.9	24.9	23.5	23.8	94	56	70	74	27.4	26.8	26.2	26.8	22.6	22.2	21.8	22.2
1993	2	20	33.8	21.3	12.5	21.4	32.4	23.8	25.4	21.2	24.6	21.7	22.5	98	53	83	78	25	25.7	24.6	25.1	21.1	21.6	20.8	21.2
1993	2	21	35.4	20.8	14.6	22	33.7	25.6	26.7	21.5	25.1	22.6	23.1	96	50	77	74	25.3	26.1	25.4	25.6	21.3	21.8	21.4	21.5
1993	2	22	35	21.2	13.8	22.3	33.9	30.1	29.1	21.7	26	24.9	24.2	95	54	66	71	25.5	28.4	28	27.3	21.4	23.2	23	22.5
1993	2	23	34.3	21.2	13.1	22.4	32	28.1	27.6	22.2	25.8	23	23.7	98	61	65	75	26.6	29.1	24.7	26.8	22.1	23.6	20.9	22.2
1993	2	24	32.4	22.9	9.5	24.8	30	27.4	27.4	23	26	24.4	24.5	86	73	78	79	26.9	30.9	28.6	28.8	22.3	24.6	23.3	23.4
1993	2	25	32.6	22.4	10.2	23.7	31	26.6	27	22.7	25.6	24	24.1	92	65	81	79	26.9	29.2	28.1	28.1	22.3	23.7	23	23
1993	2	26	34.5	20.9	13.6	23.7	32.4	29.9	29	23.1	25.3	23.3	23.9	95	57	57	70	27.9	27.5	24.2	26.5	22.9	22.7	20.6	22
1993	2	27	33.8	20.5	13.3	22.8	31.9	27.7	27.5	22.6	25.6	23.8	24	98	61	72	77	27.3	28.6	26.9	27.6	22.5	23.3	22.3	22.7
1993	2	28	33.8	22	11.8	24.9	32.2	26.7	27.6	23.9	25.9	24	24.6	92	61	80	78	29	29.2	28	28.7	23.5	23.7	23	23.4
1993	3	1	35.1	21.4	13.7	24.6	33.7	27.4	28.3	22.8	26.7	23.4	24.3	86	58	72	72	26.5	30.4	26.1	27.7	22.1	24.3	21.8	22.7
1993	3	2	35.4	20.2	15.2	24.5	31.7	26.6	27.4	23.1	26.1	23.9	24.4	89	64	80	78	27.3	30.1	27.9	28.4	22.5	24.1	22.9	23.2
1993	3	3	33.6	20.3	13.3	24.3	32.4	26.2	27.3	23.2	25.9	24.4	24.5	91	60	86	79	27.7	29.1	29.4	28.7	22.8	23.6	23.7	23.4
1993	3	4	35.2	19.5	15.7	22.6	33.9	28.5	28.4	22.3	26.1	23.6	24	97	54	67	73	26.7	28.6	25.9	27.1	22.2	23.3	21.6	22.4
1993	3	5	35.3	19.7	15.6	24.6	32.6	27	27.8	23.8	26	24	24.6	94	59	78	77	28.9	29.2	27.8	28.7	23.5	23.7	22.9	23.3
1993	3	6	34	23.6	10.4	24.8	33.2	27.2	28.1	23.6	26	24.2	24.6	91	57	78	75	28.3	28.8	28.2	28.4	23.1	23.4	23.1	23.2
1993	3	7	35.2	22.8	12.4	23.8	33.6	28.6	28.6	23.4	25.4	25	24.6	97	52	75	74	28.5	27	29.3	28.3	23.2	22.3	23.7	23.1
1993	3	8	37.8	23	14.8	24	36.2	32.4	31.3	23.4	25.2	22.4	23.7	95	41	42	59	28.4	24.7	20.4	24.5	23.2	20.9	17.9	20.7
1993	3	9	34.6	24	10.6	24.6	34.3	26.9	28.2	23.2	26.5	24	24.6	89	54	79	74	27.5	29.4	27.9	28.3	22.7	23.8	22.9	23.1
1993	3	10	35	17	18	24.9	34.2	30	29.8	23.4	25.6	23.6	24.2	88	50	59	66	27.8	27.1	24.9	26.6	22.8	22.4	21	22.1
1993	3	11	35.8	23.2	12.6	25.8	33.4	29.4	29.5	23.6	26.6	25.2	25.1	83	59	71	71	27.7	30.3	29.3	29.1	22.7	24.3	23.7	23.6
1993	3	12	38.2	19.4	18.8	25.8	36.2	31.4	31.2	23.8	26.8	25.4	25.3	85	48	62	65	28.1	29	28.4	28.5	23	23.5	23.2	23.3
1993	3	13	37.2	17.2	20	27	35.6	31.4	31.3	24.2	25.2	24.4	24.6	79	43	56	60	28.3	25.1	25.9	26.5	23.1	21.2	21.7	22
1993	3	14	31.4	16.2	15.2	26.4	28.4	25.8	26.6	24.2	25	24.4	24.5	84	76	89	83	28.7	29.4	29.6	29.2	23.4	23.8	23.9	23.7
1993	3	15	37.7	16.4	21.3	25.8	32.9	30.9	30.1	24	26	24	24.7	86	58	57	67	28.6	29	25.2	27.6	23.3	23.5	21.3	22.7
1993	3	16	37.9	16.3	21.6	25.4	37.2	31.8	31.5	22.6	25.4	24.1	24	79	39	53	57	25.6	24.6	24.9	25	21.4	20.8	21	21.1
1993	3	17	36.2	16.8	19.4	27.2	35.1	30.8	31	24	25.2	24.6	24.6	77	45	60	61	27.7	25.5	26.8	26.7	22.8	21.4	22.2	22.1
1993	3	18	36.1	18.6	17.5	24.1	30.3	26	26.6	23.8	25	24.4	24.4	98	65	88	84	29.3	28.1	29.5	29	23.7	23	23.8	23.5
1993	3	19	33.6	20.6	13	24.8	30.6	28.4	28	23.4	26	24.2	24.5	89	70	71	76	27.8	30.5	27.4	28.6	22.9	24.4	22.6	23.3
1993	3	20	34.4	23.4	11	25.4	34	28	28.9	24.2	26.2	23.6	24.7	91	54	69	71	29.4	28.8	26.2	28.1	23.8	23.4	21.9	23
1993	3	21	34.2	20.3	13.9	25.4	31.2	27.6	28	23.6	25.8	24.8	24.7	86	65	80	77	27.9	29.6	29.4	29	22.9	23.9	23.8	23.5
1993	3	22	34.2	18.6	15.6	24.8	31.5	27	27.6	23.4	26.6	24.6	24.9	89	68	82	80	27.8	31.6	29.3	29.6	22.9	24.9	23.7	23.8
1993	3	23	34	19	15	25.4	31.6	28.4	28.5	22.4	26.8	24	24.4	77	69	70	72	25.1	32	26.9	28	21.2	25.2	22.3	22.9
1993	3	24	32	19.4	12.6	25.2	29.6	25.6	26.5	23.6	25.6	24.2	24.5	88	73	89	83	28.1	30.2	29.3	29.2	23	24.2	23.7	23.6
1993	3	25	31.8	20	11.8	24.4	30.6	27	27.3	24	25.4	24.2	24.5	97	66	79	81	29.6	29	28.3	29	23.9	23.5	23.1	23.5
1993	3	26	33.8	20.4	13.4	24.4	31.6	29	28.5	23.2	26.8	25.4	25.1	90	69	75	78	27.6	32	30	29.9	22.7	25.2	24.1	24
1993	3	27	33.8	14.2	19.6	26	30.2	28	28	23.8	25.8	24.2	24.6	83	71	73	76	28	30.3	27.7	28.7	23	24.3	22.8	23.3
1993	3	28	31	14.2	16.8	23.2	29.2	26	26.1	22.8	25.8	23.6	24.1	97	76	82	85	27.5	30.9	27.5	28.6	22.6	24.6	22.7	23.3
1993	3	29	33.2	14.4	18.8	25.4	30	28	27.9	24	25.8	24.4	24.7	89	72	75	78	28.9	30.4	28.2	29.2	23.5	24.3	23	23.6
1993	3	30	33.6	14.8	18.8	24	30.8	28.4	27.9	23.4	25.6	24	24.3	95	66	70	77	28.4	29.4	26.9	28.2	23.2	23.7	22.3	23.1
1993	3	31	33.8	19.4	14.4	26	31.5	28.4	28.6	23.4	26.6	24.2	24.7	80	68	71	73	27	31.6	27.4	28.7	22.4	24.9	22.6	23.3
1993	4	1	33.8	19.5	14.3	25.6	33.2	28.4	28.9	23.4	25.2	23.6	24.1	83	53	67	68	27.3	26.7	25.9	26.7	22.5	22.2	21.7	22.1
1993	4	2	34.2	18	16.2	26	32	29.2	29.1	23.8	24.6	24	24.1	83	55	65	68	28	26	26.4	26.8	23	21.7	22	22.2
1993	4	3	32.6	19	13.6	26	31.8	26.8	27.8	23	26.6	23.6	24.4	78	67	77	74	26.1	31.4	27	28.1	21.8	24.8	22.3	23
1993	4	4	37.4	18.2	19.2	24.8	36	28.2	29.3	23.8	25.2	23.6	24.2	92	42	68	67	28.8	24.9	26.1	26.6	23.4	21	21.8	22.1
1993	4	5	34.4	18.4	16	27.4	33.4	29.6	30	23.6	25.4	23.8	24.3	73	53	62	62	26.6	27.1	25.6	26.4	22.1	22.4	21.5	22
1993	4	6	33.4	19.2	14.2	25.6	31.8	29.6	29.1	23	25.6	25.2	24.6	80	61	70	71	26.4	28.7	29.1	28.1	22	23.4	23.6	23
1993	4	7	33	17.2	15.8	26.8	31.6	28	28.6	23.4	25	24	24.1	75	59	72	69	26.5	27.3	27.2	27	22.1	22.5	22.5	22.3
1993	4	8	31.4	17.2	14.2	23.6	29.6	26.8	26.7	23	25.2	23.6	23.9	95	70	77	81	27.7	29.1	27	27.9	22.8	23.6	22.3	22.9
1993	4	9	32.2	17.4	14.8	24.8	30.8	26.8	27.3	23.6	26.6	23.8	24.7	91	72	78	80	28.3	32	27.5	29.3	23.1	25.2	22.6	23.7
1993	4	10	34.2	17	17.2	25.5	30.4	26.4	27.2	23.8	25.4	24	24.4	87	67	82	79	28.3	29.1	28.2	28.6	23.2	23.6	23.1	23.3
1993	4	11	33.6	16.6	17	26.8	26.4	27	26.8	23	25.2	24.8	24.3	73	91	84	82	25.6	31.2	29.8	28.9	21.5	24.8	24	23.4
1993	4	12	33.6	17.6	16	24.8	29.4	26.6	26.9	23.2	26.8	24	24.7	87	82	81	83	27.4	33.5	28.1	29.7	22.6	25.9	23	23.8
1993	4	13	32.6	16.8	15.8	25.8	30.6	27.6	27.9	23.6	26.4	24.2	24.7	83	72	76	77	27.7	31.6	27.9	29.1	22.7	25	22.9	23.5
1993	4	14	30.8	19.8	11	23.8	30	26.6	26.8	23.4	25.6	23.8	24.3	97	70	79	82	28.5	29.9	27.6	28.7	23.2	24	22.7	23.3
1993	4	15	33.4	17	16.4	25.6	32	29	28.9	23.8	25.4	24.2	24.5	86	59	67	71	28.3	28	27	27.8	23.1	23	22.4	22.8
1993	4	16	33.4	16.6	16.8	27.6	32.6	27.6	28.9	23	24.6	23.6	23.7	68	52	72	64	25	25.6	26.5	25.7	21.1	21.5	22	21.5
1993	4	17	33.2	17.6	15.6	24.8	31.8	29	28.6	23.6	25.2	24.2	24.3	91	59	67	72	28.3	27.7	27	27.7	23.1	22.8	22.4	22.7
1993	4	18	32.8	16.8	16	24.4	29.8	26	26.5	23.4	25.8	24	24.4	92	73	85	83	28.1	30.5	28.5	29	23	24.4	23.2	23.6
1993	4	19	33	18	15	25.6	31	26.5	27.4	23.6	26.8	23.8	24.7	85	72	80	79	27.8	32.4	27.7	29.3	22.8	25.4	22.8	23.7
1993	4	20	31.2	20	11.2	26	29.2	27.3	27.5	23	26	23.2	24.1	78	78	71	75	26.1	31.5	25.7	27.8	21.8	24.9	21.5	22.7
1993	4	21	29.5	23.7	5.8	26	27.6	27.7	27.3	23.2	25.4	23.4	24	79	84	70	78	26.6	31	25.9	27.8	22.1	24.6	21.7	22.8
1993	4	22	32.9	22	10.9	25	31	27.4	27.7	24.1	25.6	24.4	24.7	93	65	78	79	29.4	29.2	28.6	29.1	23.8	23.7	23.3	23.6
1993	4	23	31.1	23	8.1	24.1	29	26.6	26.6	23	25.2	24	24.1	91	74	81	82	27.3	29.5	28.1	28.3	22.6	23.8	23	23.1
1993	4	24	32.9	20.4	12.5	26.4	31.4	27.1	28	23.4	25.9	23.6	24.3	78	65	75	72	26.8	29.8	26.8	27.8	22.2	24	22.2	22.8
1993	4	25	33.1	21.8	11.3	25.8	32.2	29.3	29.1	23.6	25	24	24.2	83	56	65	68	27.7	26.9	26.3	27	22.7	22.3	21.9	22.3
1993	4	26	31.8	21.8	10	26.6	30.6	27.8	28.2	23	24.2	23.4	23.5	74	59	69	67	25.7	25.9	25.8	25.8	21.5	21.7	21.6	21.6
1993	4	27	31.6	19	12.6	26	30.4	26.2	27.2	23.6	25.2	23.8	24.2	82	66	82	77	27.5	28.6	27.9	28	22.7	23.3	22.9	23
1993	4	28	29.4	18.6	10.8	25.4	24.8	25.2	25.1	23.2	24.6	23.4	23.7	83	98	86	89	27	30.8	27.6	28.4	22.3	24.5	22.7	23.2
1993	4	29	33.2	18.8	14.4	25	31.8	28.4	28.4	23.6	25.6	24.6	24.6	89	61	73	75	28.2	28.7	28.4	28.4	23.1	23.4	23.2	23.2
1993	4	30	33.9	22.4	11.5	26.8	32.9	26.2	28	23	24.9	23.2	23.7	73	52	78	68	25.6	26.2	26.4	26.1	21.5	21.8	22	21.8
1993	5	1	33.4	22.7	10.7	26.7	32.6	26.9	28.3	23.6	26	24	24.5	77	59	79	72	27.1	29.2	27.9	28.1	22.4	23.7	22.9	23
1993	5	2	31.2	22.4	8.8	24.9	30.2	26	26.8	23.4	26	23.8	24.4	88	72	83	81	27.8	30.8	28	28.9	22.8	24.5	23	23.4
1993	5	3	30.2	21.4	8.8	25.6	27.6	26.2	26.4	24	26	24.4	24.8	88	88	86	87	28.8	32.5	29.4	30.2	23.4	25.5	23.7	24.2
1993	5	4	33	19.4	13.6	26	31.8	25	27	23	26.4	23.6	24.3	78	66	89	77	26.1	30.8	28.2	28.4	21.8	24.5	23.1	23.1
1993	5	5	33.2	18.6	14.6	24.8	31.9	27	27.7	23.4	25.5	24	24.3	89	60	78	76	27.8	28.4	27.8	28	22.9	23.2	22.9	23
1993	5	6	33	18	15	26	31.4	25.8	27.3	23.6	26.2	23.8	24.5	82	67	85	78	27.5	30.5	28.1	28.7	22.7	24.4	23	23.4
1993	5	7	33	17.4	15.6	23.2	28	25.2	25.4	23.2	25.8	24	17.0916	0	84	91	92	28.4	31.7	29	29.7	23.2	25	23.6	23.9
1993	5	8	31.4	17	14.4	25.8	30.9	26.6	27.5	23.2	26.2	23.8	24.4	80	69	79	76	26.7	30.9	27.6	28.4	22.2	24.6	22.7	23.2
1993	5	9	33	16.2	16.8	26.3	31.9	25	27	23.4	25.9	23.6	24.3	78	62	89	77	26.8	29.4	28.2	28.2	22.3	23.8	23.1	23
1993	5	10	26.8	15.9	10.9	24.4	25.6	24.8	24.9	23.4	24.8	24.2	24.1	92	94	95	94	28.1	30.8	29.8	29.5	23	24.5	24	23.8
1993	5	11	32.2	16.2	16	26.4	31	27	27.9	23.6	25.2	24	24.3	79	63	78	73	27.3	28.2	27.8	27.8	22.5	23.1	22.9	22.8
1993	5	12	32	14.4	17.6	26	30.2	27.7	27.9	23	26.2	25	24.7	78	73	80	77	26.1	31.3	29.9	29.1	21.8	24.8	24	23.5
1993	5	13	31	19.4	11.6	23.8	30.2	26.4	26.7	23.6	25.4	23.8	24.3	98	68	81	82	29	29.2	27.7	28.7	23.5	23.7	22.8	23.3
1993	5	14	29.4	18.4	11	24	28.9	25.2	25.8	23.8	26.9	24	24.9	98	86	91	92	29.3	34.1	29	30.8	23.7	26.3	23.6	24.5
1993	5	15	32	18.6	13.4	27.2	30.4	27.8	28.3	23.2	26	24.2	24.5	71	71	74	72	25.8	30.7	27.8	28.1	21.6	24.5	22.8	23
1993	5	16	34.6	23.6	11	28	32.5	28.4	29.3	23.8	26.6	24.6	25	71	63	73	69	26.7	30.9	28.4	28.7	22.2	24.6	23.2	23.3
1993	5	17	34.4	20	14.4	26.4	27	27.2	27	23	26.4	23.6	24.3	75	95	74	82	25.8	34	26.7	28.9	21.6	26.2	22.2	23.3
1993	5	18	31.6	21.2	10.4	26.5	31	28	28.4	23.4	26.8	23.6	24.6	77	72	69	73	26.7	32.4	26.2	28.4	22.2	25.4	21.9	23.1
1993	5	19	32.6	18.6	14	26.1	31	25.8	27.2	23.2	26.2	24	24.5	78	69	86	78	26.5	30.8	28.6	28.6	22	24.5	23.3	23.3
1993	5	20	32.6	18	14.6	26.6	29	25.4	26.6	23	26.6	23.6	24.4	74	83	86	81	25.7	33.2	27.9	28.9	21.5	25.8	22.9	23.4
1993	5	21	31.2	21	10.2	24.6	30	26.6	27	23.2	26	23.8	24.3	89	73	79	80	27.5	30.9	27.6	28.7	22.7	24.6	22.7	23.3
1993	5	22	32.8	17.9	14.9	25	30.4	27.8	27.8	23.4	25.8	23.6	24.3	88	69	71	76	27.7	30.2	26.3	28.1	22.8	24.2	21.9	23
1993	5	23	31.8	18.2	13.6	26.4	29.2	26.6	27.2	23.6	26.9	23.8	24.8	79	84	79	81	27.3	33.9	27.6	29.6	22.5	26.2	22.7	23.8
1993	5	24	32.2	18.2	14	26.4	31.2	26.9	27.9	23.4	25	23.6	24	78	61	76	72	26.8	27.6	26.9	27.1	22.2	22.7	22.3	22.4
1993	5	25	30.2	23	7.2	26	29	24.2	25.9	23	26.2	23.8	24.3	78	80	97	85	26.1	32.1	29.2	29.1	21.8	25.3	23.6	23.6
1993	5	26	32.4	22.6	9.8	23.8	29.4	25.4	26	22.8	26.5	24	24.4	92	80	89	87	27.1	32.7	28.9	29.6	22.4	25.5	23.5	23.8
1993	5	27	32.8	19.8	13	26.5	31.8	27.4	28.3	23.4	26	23.8	24.4	77	63	74	72	26.7	29.8	27.1	27.8	22.2	24	22.4	22.8
1993	5	28	32.2	19	13.2	26.8	31	27	28	24	25.2	24.8	24.7	79	63	84	75	28	28.2	29.8	28.7	22.9	23.1	24	23.3
1993	5	29	30	19	11	24.8	28	26	26.2	23.6	25.6	25.6	24.9	91	83	97	90	28.3	31.2	32.5	30.7	23.1	24.8	25.5	24.5
1993	5	30	31.6	18.8	12.8	26.2	30.1	25.4	26.8	23.4	25.2	24	24.2	79	68	89	79	26.9	28.8	28.9	28.2	22.3	23.4	23.5	23.1
1993	5	31	21.4505	18.6	2.8505	25.2	31	17.7487	17.0842	23.8	26.2	21.363	20.5372	89	69	69.2894	65.5638	28.5	30.8	24.9849	24.9273	23.3	24.5	19.8189	19.8036
1993	6	1	32.8	18.8	14	26.4	32.6	28	28.8	23.8	25.8	24.4	24.7	81	58	75	71	27.7	28.7	28.2	28.2	22.8	23.4	23	23.1
1993	6	2	34.4	19.8	14.6	25.9	32.8	28.6	29	23.4	26.4	24	24.6	81	61	68	70	27.1	30.2	26.8	28	22.4	24.2	22.2	22.9
1993	6	3	34.8	19.4	15.4	26.4	33.4	28.6	29.3	23.6	24	24.4	24	79	46	71	65	27.3	23.6	27.8	26.2	22.5	20.2	22.8	21.8
1993	6	4	34.6	17	17.6	27.1	34	29.6	30.1	23.2	25.9	24.2	24.4	72	53	64	63	25.8	28	26.6	26.8	21.6	23	22.1	22.2
1993	6	5	34.8	19.6	15.2	27.9	33.8	27.8	29.3	25	25	24.4	24.8	79	49	76	68	29.7	25.8	28.3	28	24	21.6	23.1	22.9
1993	6	6	34.8	19.9	14.9	28.2	33.2	29	29.9	23.2	25	24	24.1	66	52	66	61	25.1	26.2	26.5	25.9	21.2	21.9	22.1	21.7
1993	6	7	34	19.2	14.8	26.8	33.3	27.6	28.8	23	26	23.8	24.3	73	56	73	67	25.6	28.8	26.9	27.1	21.5	23.4	22.3	22.4
1993	6	8	33.2	19.4	13.8	26	30.4	26.8	27.5	23.2	25	24.2	24.1	79	65	81	75	26.6	28.1	28.5	27.7	22.1	23	23.2	22.8
1993	6	9	34.8	18	16.8	25.6	33.2	29.4	29.4	23.8	26.2	24	24.7	86	58	64	69	28.3	29.4	26.2	28	23.1	23.7	21.9	22.9
1993	6	10	34	16.2	17.8	27.6	33.4	28.4	29.5	25.8	26	25.6	25.8	87	56	80	74	32	28.7	31	30.6	25.2	23.4	24.6	24.4
1993	6	11	33.2	19.4	13.8	24.9	31.8	28.2	28.3	23	25.4	23.8	24.1	85	60	69	72	26.8	28.2	26.6	27.2	22.2	23.1	22.1	22.5
1993	6	12	33.4	13.4	20	27.4	33	28.4	29.3	23.2	25.4	23.6	24.1	70	54	67	64	25.6	27.4	25.9	26.3	21.5	22.6	21.7	21.9
1993	6	13	29	19.4	9.6	25.4	27	26.5	26.4	24.2	26.2	24.2	24.9	91	94	83	89	29.4	33.5	28.7	30.5	23.8	25.9	23.3	24.3
1993	6	14	33.9	15.4	18.5	28.9	33.2	25.6	28.3	23.6	26.4	23.8	24.6	64	59	86	70	25.6	29.9	28.3	27.9	21.5	24	23.1	22.9
1993	6	15	34.4	20.6	13.8	25	33	27.3	28.1	24.1	26	24.4	24.8	93	58	79	76	29.4	29	28.6	29	23.8	23.5	23.3	23.5
1993	6	16	34.2	20	14.2	26	33.8	26	28	23.4	26.2	23.8	24.5	80	55	83	73	27	29	28	28	22.4	23.5	23	22.9
1993	6	17	34.2	19	15.2	26	31.8	27.8	28.3	23.2	26	23.6	24.3	79	63	71	71	26.6	29.8	26.3	27.5	22.1	24	21.9	22.7
1993	6	18	33	18.4	14.6	27.6	31.6	27.6	28.6	23.4	24.8	23.6	23.9	70	58	72	67	26	26.8	26.5	26.4	21.7	22.2	22	22
1993	6	19	33.2	20.6	12.6	25.6	30.6	27.4	27.8	23.8	24.6	24	24.1	86	61	76	74	28.3	26.9	27.6	27.6	23.1	22.3	22.7	22.7
1993	6	20	20.9713	19.2	1.77134	24.2	26.6	26.8	26.1	23.2	25.4	24	24.2	92	91	79	87	27.8	31.6	28	29.1	22.8	25	22.9	23.6
1993	6	21	21.2522	19.593	1.6592	20.7753	19.9226	16.6272	17.9484	19.7383	20.4104	19.2121	17.4875	66.2167	54.8477	63.6049	60.1866	23.003	23.3103	22.377	21.2593	18.4631	18.3248	17.814	16.9114
1993	6	22	20.0254	18.8165	1.20896	20.7561	19.6922	18.8933	18.0829	18.828	19.8112	20.3797	16.3967	63.1824	51.1989	65.3717	56.6529	21.9199	20.9635	23.6521	19.746	17.5912	16.727	18.7934	15.8014
1993	6	23	21.6818	19.6576	2.0242	20.8598	18.8702	17.9715	18.225	18.6743	19.3503	19.5001	16.5235	65.2949	51.0837	62.2222	53.3114	21.4551	21.8815	22.6612	18.7166	17.307	17.2225	17.9638	14.9295
1993	6	24	21.8512	19.6038	2.24733	20.5333	20.4719	15.7322	17.1073	19.4502	19.1276	20.5141	17.3569	69.1742	50.93	62.5679	56.4993	22.2848	21.4436	22.6919	19.6115	18.056	17.0189	17.9791	15.7092
1993	6	25	20.5211	18.1289	2.39216	19.6576	17.9484	17.284	16.3084	18.7396	17.1534	19.4041	15.5632	66.0247	47.0123	58.2277	50.5075	21.6165	19.2274	21.989	17.5797	17.4145	15.1945	17.5989	14.0192
1993	6	26	18.2655	18.8395	-0.574051	19.961	19.5923	15.4944	15.813	18.7204	19.4387	18.1153	14.176	60.6091	51.2373	52.7367	48.9129	21.5435	22.0735	19.5412	17.1593	17.3684	17.3569	15.574	13.6542
1993	6	27	20.4261	16.8883	3.53775	19.9111	18.9893	16.823	17.115	18.6859	18.3248	20.4834	15.5709	61.6845	48.3182	63.8738	52.6584	21.6587	20.6409	23.7174	18.6974	17.4491	16.2738	18.8472	14.9295
1993	6	28	20.327	17.9676	2.35933	19.7498	19.1468	17.1303	16.1701	18.7934	19.4003	18.6129	15.617	65.8711	51.583	56.8066	50.0466	21.7931	22.062	21.2977	17.7103	17.5144	17.33	16.9306	14.0922
1993	6	29	20.6202	18.755	1.86523	18.7051	18.0483	18.5207	16.2661	18.755	18.3095	17.7986	14.5953	63.3745	48.6255	54.0027	47.2812	20.4988	20.6985	20.4834	16.4543	16.5081	16.3007	16.1816	13.1051
1993	6	30	20.3641	16.8192	3.54493	19.6999	19.7959	16.7309	17.2417	19.7421	19.3619	17.2302	14.5723	65.679	48.2798	53.465	52.1591	22.8763	21.6049	20.5641	18.5745	18.4055	17.0881	16.4966	14.845
1993	7	1	21.7768	18.659	3.11783	20.4296	21.5396	17.8178	18.0675	19.2351	18.0368	18.3056	17.2724	68.8285	47.2428	58.1509	52.6584	23.3602	20.9827	22.2195	20.6562	18.9355	16.7462	17.7295	16.5734
1993	7	2	21.8801	18.5207	3.35937	20.4181	20.13	17.8332	17.0036	17.3032	17.161	19.6115	13.4892	57.5364	46.0137	62.1838	43.5556	20.9136	20.0993	24.186	17.2878	16.9882	15.9704	19.0392	13.8425
1993	7	3	20.5004	17.6565	2.84393	20.783	20.8483	17.4645	18.1059	18.5591	17.3224	16.0933	13.4316	61.4156	45.3224	53.465	47.5117	22.6112	20.5909	21.0557	18.7089	18.2403	16.2392	16.7539	14.9141
1993	7	4	18.9845	18.1551	0.829377	21.4014	20.5564	17.7986	18.152	18.1328	17.499	18.3748	16.4044	64.2963	45.7449	59.2647	49.3553	21.7432	20.7753	22.3731	19.6576	17.7141	16.2162	17.7679	15.6708
1993	7	5	21.5703	17.5417	4.02857	21.4782	20.1032	17.7141	17.9945	19.6307	18.3824	18.5361	15.5786	70.4417	47.5501	59.9177	46.4746	24.1553	21.3361	22.4154	18.6052	19.3734	16.6963	17.6527	14.7298
1993	7	6	22.446	18.6513	3.79468	21.8546	21.6088	18.9855	19.2735	20.4373	18.5322	19.7575	15.6401	72.2085	47.7421	63.1056	46.1289	25.2038	22.0082	24.1591	18.9125	20.2337	17.0842	18.9586	14.9257
1993	7	7	22.0618	18.6897	3.37212	21.3937	21.6971	18.7281	19.0968	19.285	19.5654	20.2837	16.293	70.3649	50.6996	62.1454	49.7778	23.4447	23.2335	23.2412	19.358	19.0008	18.1021	18.5476	15.5325
1993	7	8	21.876	19.4617	2.41423	21.4244	21.628	19.189	19.3388	20.3989	17.2955	19.5501	16.4812	73.9753	44.5542	58.8807	49.7394	25.0502	20.0686	22.3539	19.6461	20.1454	15.9166	17.7257	15.6823
1993	7	9	21.8429	18.4746	3.36829	21.5512	21.8123	18.7166	19.1813	18.4823	20.5717	20.276	17.476	66.9081	52.1207	62.5295	49.9314	22.7342	24.186	23.5446	19.8112	18.2979	19.0392	18.7204	15.7975
1993	7	10	22.1031	16.5004	5.60273	20.5602	21.7893	18.9355	19.2812	18.4209	18.4324	17.1995	15.4595	66.0631	48.2798	53.6955	49.9314	22.592	22.085	20.6102	18.6974	18.2134	17.3032	16.5119	14.9026
1993	7	11	19.3356	17.3877	1.94795	19.5424	22.0889	18.2557	17.33	18.0867	16.4543	17.5682	14.5032	63.4897	41.0974	53.8875	44.3237	21.7778	19.5693	20.8867	17.2532	17.7257	15.2905	16.5235	13.7311
1993	7	12	20.7152	16.7155	3.99974	19.7613	19.4118	16.9229	17.2225	17.6143	17.6565	17.5682	14.6107	61.9534	42.0576	52.1591	42.9794	21.4897	19.7075	20.2875	16.3775	17.3185	15.375	16.0779	13.0359
1993	7	13	20.6491	18.4379	2.21123	20.4335	20.4872	17.8178	18.1251	19.3273	19.865	19.4425	18.5591	69.7119	52.9657	62.952	56.4993	23.2911	23.8403	23.5599	22.327	18.8818	18.4324	18.7128	17.7064
1993	7	14	19.2241	17.8025	1.4216	20.468	19.2121	18.1136	17.1956	18.5207	17.38	19.6461	16.5273	70.3649	46.5898	64.1427	50.6228	22.5114	20.8713	24.0055	19.9802	18.2096	16.3468	18.9701	15.8936
1993	7	15	19.1456	17.7141	1.43146	19.7152	20.5948	18.1405	18.3824	18.6359	18.152	19.4963	17.4069	68.5213	47.1276	63.5665	52.1207	22.569	21.2669	23.6483	20.7791	18.225	16.8422	18.7742	16.6118
1993	7	16	20.4426	17.8486	2.59406	19.5309	20.6409	17.9791	17.1073	18.6897	17.2724	18.225	15.4711	70.2497	45.0151	59.4184	47.166	22.834	20.3989	21.8123	18.6091	18.3632	16.0856	17.4645	14.8412
1993	7	17	20.6822	16.3428	4.3394	20.4488	20.5372	18.2826	18.3863	18.4055	18.3517	19.4464	17.4376	69.5967	50.5844	62.5295	54.8861	23.6905	23.5254	24.2551	22.1926	19.1199	18.3594	19.3772	17.668
1993	7	18	19.2902	16.8461	2.44407	20.7561	20.6447	18.0368	18.3325	17.7794	20.4373	19.6115	17.6373	62.4911	53.4266	65.487	60.8011	23.7405	24.9888	24.6469	24.451	19.1429	19.7844	19.5309	19.4771
1993	7	19	20.7937	17.9446	2.84914	20.8137	20.8867	18.2749	18.5322	16.727	18.5169	18.6359	15.5786	61.8381	49.5857	61.1084	48.2798	21.6011	23.656	23.2834	19.8689	17.3992	18.4055	18.4439	15.7745
1993	7	20	18.681	17.7756	0.905386	20.6486	19.4925	17.1572	17.3723	18.5053	17.3032	18.5668	15.4787	65.2181	47.6269	60.4554	51.3525	23.6675	21.9737	23.0184	20.8483	19.1122	17.2379	18.2711	16.6041
1993	7	21	17.5718	17.6719	-0.100068	19.4617	19.9495	17.7948	16.8691	18.2173	17.1111	17.2763	15.2368	64.4499	49.7394	59.6104	50.3155	22.0313	21.5396	22.5152	19.6	17.8678	17.0266	17.8601	15.6708
1993	7	22	15.1182	16.8346	-1.71637	18.49	20.372	17.7602	17.065	17.7525	18.49	15.3289	13.5199	63.6049	50.5844	51.3909	41.059	20.4373	22.4384	18.4823	16.2661	16.4697	17.4606	14.7989	12.9822
1993	7	23	19.253	16.8845	2.36849	19.5385	20.468	18.1251	18.3364	17.5951	19.5117	15.5824	14.4878	65.9863	52.0439	52.1591	47.0892	21.3246	23.4217	20.1377	18.6129	17.2455	18.3517	15.9973	14.8796
1993	7	24	18.4754	16.6495	1.82586	19.0792	20.063	17.8086	17.94	18.179	18.0834	19.4536	17.1633	68.709	47.4391	63.4911	51.6612	22.0188	21.6125	23.8988	20.7123	17.8365	16.9522	18.8362	16.4822
1993	7	25	15.585	17.6174	-2.03243	18.3702	19.5078	17.1457	15.7334	17.478	17.5336	17.5336	15.2235	64.8056	45.7449	57.69	46.3637	21.2739	20.9981	21.2746	18.4499	17.1434	16.4121	16.9152	14.638
1993	7	26	16.6176	16.1394	0.47826	18.7973	19.504	17.0112	17.3185	17.8908	17.5643	15.6631	14.7029	65.9479	45.5144	51.775	44.2085	21.8623	20.9981	19.093	17.7756	17.5413	16.4466	15.1523	14.1191
1993	7	27	17.9147	15.594	2.32069	18.2173	19.1929	16.8499	17.0036	17.3147	17.4414	15.4557	14.5454	66.0247	46.0137	51.8903	44.5158	20.8137	20.8252	18.755	17.5182	16.9498	16.3813	14.9525	13.977
1993	7	28	19.1456	16.9344	2.21116	19.3772	17.8831	17.9561	15.9896	18.3748	18.5361	16.485	15.4787	68.9822	47.0123	55.808	47.8573	22.1503	21.048	20.0955	18.6436	17.9791	16.4812	15.9934	14.8911
1993	7	29	19.4719	17.1303	2.3416	19.4156	19.4387	16.7885	15.9281	18.6052	17.2071	17.4837	16.4005	70.5185	44.5926	58.9959	50.085	22.6957	20.1915	21.3822	19.6807	18.2903	16.0165	16.969	15.7514
1993	7	30	19.4884	17.6565	1.83192	19.3235	20.541	17.8601	18.1674	18.5438	16.3084	17.3531	14.4801	70.5953	43.2483	59.8793	47.5885	22.5997	19.4156	21.2209	17.4337	18.2519	15.2982	16.8807	13.9347
1993	7	31	18.8936	16.7347	2.15892	19.4272	20.3797	18.0713	18.2979	18.4401	19.2812	18.659	17.4837	69.2126	52.0439	61.9534	56.8834	22.2886	23.0261	22.9108	21.1517	18.0598	18.1366	18.0982	16.8422
1993	8	1	32.6	21.8	10.8	26.8	28	27.8	27.6	23.6	26.8	24.2	24.9	77	91	74	81	27	34.4	27.8	29.7	22.3	26.4	22.8	23.9
1993	8	2	33.2	20.2	13	23.6	28.6	28	27	22.6	25	24.4	24	92	75	75	80	26.7	29.3	28.2	28.1	22.2	23.7	23	23
1993	8	3	32.6	22.6	10	23.6	32.4	28	28	23	23.6	23	23.2	95	48	66	70	27.7	23.3	24.8	25.2	22.8	19.9	20.9	21.2
1993	8	4	32.6	20.2	12.4	24	28	26.8	26.4	23.6	23.6	24	23.7	97	69	79	82	28.8	26.2	28	27.7	23.4	21.9	22.9	22.7
1993	8	5	32.2	20.2	12	24.6	28	26.8	26.5	23.6	26	24	24.5	92	85	79	86	28.5	32.3	28	29.6	23.2	25.3	22.9	23.8
1993	8	6	32	19.8	12.2	24.8	27.6	28.6	27.4	23.6	26.8	23.8	24.7	91	94	67	84	28.3	34.7	26.3	29.8	23.1	26.5	21.9	23.9
1993	8	7	32	21.8	10.2	24.6	28.8	28	27.4	23	25.6	24.2	24.3	87	78	73	79	27	30.7	27.7	28.5	22.4	24.5	22.8	23.2
1993	8	8	29.8	21.6	8.2	24.6	24.6	28	26.3	23.8	23.6	24.2	23.9	94	92	73	86	28.9	28.5	27.7	28.4	23.5	23.2	22.8	23.2
1993	8	9	29.8	20.2	9.6	26.8	28.6	28.6	28.1	24.2	25	24.6	24.6	81	75	72	76	28.5	29.3	28.3	28.7	23.2	23.7	23.1	23.3
1993	8	10	32.8	20.8	12	25	32.6	27.4	28.1	23.4	25.4	25	24.6	88	56	82	75	27.7	27.7	30.1	28.5	22.8	22.7	24.1	23.2
1993	8	11	31.8	19.8	12	24.6	30.2	27.6	27.5	23.4	26.6	24.6	24.9	90	76	78	81	28	32.4	28.9	29.8	22.9	25.4	23.5	23.9
1993	8	12	34.2	17.8	16.4	25.6	28.6	28	27.5	23	25.4	24.4	24.3	80	77	75	77	26.4	30.3	28.2	28.3	22	24.3	23	23.1
1993	8	13	34.8	17.4	17.4	26.4	33.6	28	29	23.2	26	24.6	24.6	76	55	76	69	26.3	28.6	28.7	27.8	21.9	23.3	23.3	22.8
1993	8	14	30.6	21.6	9	27	30.2	28	28.3	23.4	25.6	24.8	24.6	74	69	77	74	26.4	29.8	29.2	28.4	22	24	23.6	23.2
1993	8	15	32	21.4	10.6	25	31.8	28.3	28.3	23.2	26.6	23.4	24.4	86	67	66	73	27.2	31.4	25.5	28	22.5	24.8	21.4	22.9
1993	8	16	31.8	19	12.8	25.6	31.2	26	27.2	23.4	26.2	23.6	24.4	83	68	82	78	27.3	30.7	27.5	28.5	22.5	24.5	22.7	23.2
1993	8	17	30.6	19.2	11.4	24.6	30.2	26.2	26.8	23	27.2	23.6	24.6	87	79	81	82	27	34.1	27.4	29.5	22.4	26.2	22.6	23.7
1993	8	18	32	19.6	12.4	25.6	30.6	27.4	27.8	23.6	26.8	23.8	24.7	85	75	74	78	27.8	32.7	27.1	29.2	22.8	25.5	22.4	23.6
1993	8	19	38	20.6	17.4	25.4	32.7	29.4	29.2	23	27	24.2	24.7	82	64	65	70	26.5	31.9	26.7	28.4	22	25.1	22.2	23.1
1993	8	20	36.6	21	15.6	24.8	36.2	27.7	29.1	23.2	26.4	24	24.5	87	46	74	69	27.4	27.9	27.4	27.5	22.6	22.9	22.6	22.7
1993	8	21	34.6	22	12.6	24.6	33.8	28	28.6	22.9	26.4	23.8	24.4	87	56	71	71	26.8	29.5	26.7	27.7	22.2	23.8	22.2	22.7
1993	8	22	34.4	23.9	10.5	26.8	33.4	29.4	29.8	23.4	27.4	23.6	24.8	75	63	62	67	26.5	32.5	25.3	28.1	22.1	25.4	21.3	22.9
1993	8	23	34.8	23.4	11.4	26.2	32	27	28	24	25.2	24.4	24.5	83	58	81	74	28.4	27.5	28.8	28.2	23.2	22.7	23.4	23.1
1993	8	24	31.2	22	9.2	25.6	30	25.6	26.7	23.8	25	24.2	24.3	86	67	89	81	28.3	28.3	29.3	28.6	23.1	23.2	23.7	23.3
1993	8	25	15.2091	20.6	-5.39092	24.4	30.4	14.6952	15.8398	23	26	17.9241	15.7852	89	71	58.4724	51.1434	27.2	30.7	21.2659	18.4817	22.4	24.5	16.996	14.9009
1993	8	26	33.6	23.6	10	26.2	32.8	25.8	27.6	23.2	25.4	24.6	24.4	78	55	91	75	26.4	27.5	30.1	28	22	22.7	24.2	22.9
1993	8	27	34.6	18.2	16.4	24.6	31.2	24.2	26.1	23.8	26.2	22.8	24.3	94	68	89	83	28.9	30.7	26.8	28.8	23.5	24.5	22.2	23.4
1993	8	28	32	18.2	13.8	23	31	27	27	22.8	26.3	23.6	24.2	98	69	75	81	27.6	31.1	26.9	28.5	22.7	24.7	22.3	23.2
1993	8	29	33.6	17.4	16.2	26.4	33.6	28.6	29.3	23.2	26.4	23.4	24.3	76	57	65	66	26.3	29.6	25.3	27.1	21.9	23.9	21.3	22.4
1993	8	30	34.6	21.6	13	25.6	33	26.8	28	23.4	26.6	23.6	24.5	83	61	77	74	27.3	30.6	27	28.3	22.5	24.4	22.3	23.1
1993	8	31	31.6	19.6	12	25.6	31.6	27.6	28.1	24	27	23.8	24.9	88	70	73	77	28.8	32.6	26.9	29.4	23.4	25.5	22.3	23.7
1993	9	1	32	22.6	9.4	26.6	31.4	26.8	27.9	23.8	26.2	24.2	24.7	79	67	81	76	27.6	30.5	28.5	28.9	22.7	24.4	23.2	23.4
1993	9	2	32	20.2	11.8	25.6	32	26.8	27.8	23.2	26	23.6	24.3	82	62	77	74	26.8	29.6	27	27.8	22.2	23.9	22.3	22.8
1993	9	3	32	20	12	25.6	31.6	26.2	27.4	23.8	26.2	24.2	24.7	86	65	85	79	28.3	30.4	28.9	29.2	23.1	24.3	23.5	23.6
1993	9	4	33	20.2	12.8	25.2	30.4	25	26.4	23.6	25.4	24.2	24.4	88	67	94	83	28.1	29.1	29.7	28.9	23	23.6	23.9	23.5
1993	9	5	29.4	20	9.4	22.7	28.1	25.5	25.5	22.3	25.2	24.3	23.9	97	79	91	89	26.6	30.1	29.6	28.8	22.1	24.2	23.9	23.4
1993	9	6	31	19.6	11.4	24.2	30.8	25.6	26.5	23	25.2	24.2	24.1	90	64	89	81	27.3	28.3	29.3	28.3	22.5	23.1	23.7	23.1
1993	9	7	32	20.2	11.8	23.6	28.6	26.6	26.4	22.8	24.8	23.6	23.7	93	74	78	82	27.2	28.8	27.1	27.7	22.5	23.4	22.4	22.8
1993	9	8	31.2	20.2	11	25.6	30.2	26.8	27.4	23.6	25.6	24.2	24.5	85	69	81	78	27.8	29.8	28.5	28.7	22.8	24	23.2	23.3
1993	9	9	29.8	20.4	9.4	25.6	29	26.6	27	23.2	26.6	23.6	24.5	82	83	78	81	26.8	33.2	27.1	29.1	22.2	25.8	22.4	23.5
1993	9	10	32.4	18.8	13.6	23.6	30.2	27	27	23.6	25.2	24	12.5448	0	67	78	82	29.1	28.7	27.8	28.6	23.6	23.4	22.9	23.3
1993	9	11	32.6	20.6	12	25.6	32.2	28.5	28.7	23.8	26.2	24.2	24.7	86	62	70	73	28.3	30	27.3	28.5	23.1	24.1	22.6	23.3
1993	9	12	33	19	14	22.3	28.8	25.8	25.7	21.6	24.2	23.8	23.2	94	69	85	82	25.3	27.1	28.1	26.9	21.3	22.4	23	22.3
1993	9	13	28.6	19.8	8.8	23.5	27	26.4	25.8	23.2	26.2	23	24.1	98	94	75	89	28.2	33.5	25.8	29.2	23.1	25.9	21.6	23.5
1993	9	14	31.8	19.2	12.6	25.6	30	27	27.4	23.4	25.9	23.8	24.4	83	72	77	77	27.3	30.7	27.3	28.4	22.5	24.5	22.6	23.2
1993	9	15	31.4	18	13.4	23.6	27.2	25	25.2	23.2	26.4	23.6	24.4	97	94	89	93	28.2	33.9	28.2	30.1	23	26.1	23.1	24.1
1993	9	16	30.8	19.8	11	24.2	28.4	27.6	27	23.8	26	24.2	24.7	97	83	76	85	29.2	32	27.9	29.7	23.6	25.2	22.9	23.9
1993	9	17	32	18	14	26.8	30	25	26.7	23.4	25.6	24	24.3	75	70	92	79	26.5	29.9	29.2	28.5	22.1	24	23.6	23.2
1993	9	18	32.6	18.8	13.8	24.8	30	23.8	25.6	23.6	25.6	22.6	23.9	91	70	90	84	28.3	29.9	26.6	28.3	23.1	24	22.1	23.1
1993	9	19	31.2	14.2	17	24.7	29.4	22.4	24.7	23.6	26.2	21.7	23.8	91	78	94	88	28.4	31.9	25.5	28.6	23.2	25.1	21.4	23.2
1993	9	20	30.6	18.8	11.8	24.2	29.2	26.6	26.7	23.2	27.2	23.6	24.7	92	86	78	85	27.8	34.7	27.1	29.9	22.8	26.6	22.4	23.9
1993	9	21	32.6	19.3	13.3	25.6	32	26.2	27.5	23.2	27.4	24.8	25.1	82	70	89	80	26.8	33.4	30.4	30.2	22.2	25.9	24.3	24.2
1993	9	22	32.6	21.8	10.8	25.1	31.6	26.2	27.3	23.6	27.6	24	25.1	88	74	83	82	28.1	34.3	28.4	30.2	23	26.3	23.2	24.2
1993	9	23	33.4	19.8	13.6	23.2	28.6	25.6	25.8	22.8	24.8	23	23.5	97	74	80	84	27.5	28.8	26.4	27.5	22.6	23.4	22	22.7
1993	9	24	28.6	20.2	8.4	24.8	27.8	25.4	25.8	23	24.2	24	23.7	86	74	89	83	26.9	27.8	28.9	27.9	22.3	22.8	23.5	22.9
1993	9	25	32.3	19.4	12.9	25	30.8	27	27.5	23.4	25.5	24.4	24.4	88	66	81	78	27.7	29.1	28.8	28.5	22.8	23.6	23.4	23.3
1993	9	26	33.4	18.3	15.1	25.2	31.6	28.6	28.5	23.2	26.5	24	24.6	85	67	68	73	27.1	31.2	26.8	28.4	22.4	24.8	22.2	23.1
1993	9	27	32	22	10	25.5	31.6	26	27.3	23.3	25.6	23.8	24.2	83	62	83	76	27.1	28.8	28	28	22.4	23.4	23	22.9
1993	9	28	29.9	20.6	9.3	22.2	23.8	22.8	22.9	21.8	23	22	22.3	97	93	93	94	25.8	27.5	25.9	26.4	21.6	22.7	21.7	22
1993	9	29	32	19.9	12.1	24.5	23	23	23.4	23.8	22.6	22.8	23.1	94	97	98	96	29	27.1	27.6	27.9	23.5	22.4	22.7	22.9
1993	9	30	30.2	19.8	10.4	21.8	25.8	24.6	24.2	20.9	24.8	23.8	23.2	92	92	94	93	24.1	30.6	28.9	27.9	20.5	24.4	23.5	22.8
1993	10	1	16.9632	20.2	-3.23677	23	29.6	12.6664	15.2036	22.8	26	17.7966	18.0237	98	75	62.7742	56.7995	27.6	31.2	21.736	21.8554	22.7	24.8	17.3545	17.4262
1993	10	2	32.6	20.2	12.4	24.8	29.4	26.7	26.9	23.4	26.2	23.6	24.4	89	78	77	81	27.8	31.9	27.1	28.9	22.9	25.1	22.4	23.5
1993	10	3	33.4	16.6	16.8	24.5	32.7	28.2	28.4	23.2	26	23.8	24.3	90	59	69	73	27.6	29.2	26.6	27.8	22.7	23.6	22.1	22.8
1993	10	4	32.6	20.7	11.9	24.8	17.2629	28.5	16.1994	23	17.0319	24	15.9365	86	47.1205	69	47.3196	26.9	20.6605	26.8	18.1949	22.3	16.1317	22.3	14.5185
1993	10	5	37.4	22.4	15	26.3	31.4	30.1	29.5	23.8	25	24.8	24.5	81	60	65	69	27.8	27.4	27.8	27.7	22.8	22.6	22.8	22.8
1993	10	6	32	20	12	26.2	30.2	25.8	27	23.2	25.6	24	24.3	78	69	86	78	26.4	29.8	28.6	28.3	22	24	23.3	23.1
1993	10	7	17.9827	20.2	-2.21727	22.6	32.4	25.8	26.6	22	25.4	23.8	23.7	95	57	85	79	26	27.8	28.1	27.3	21.8	22.8	23	22.5
1993	10	8	17.9999	21.2	-3.20013	25.6	31.6	29.2	28.9	23.8	25	24.2	24.3	86	59	66	70	28.3	27.3	26.9	27.5	23.1	22.5	22.3	22.6
1993	10	9	37.4	21.2	16.2	24.4	29.8	27.3	27.2	23.4	25.8	24	24.4	92	73	76	80	28.1	30.5	27.6	28.8	23	24.4	22.7	23.4
1993	10	10	31.8	20.4	11.4	25.2	30.6	27.2	27.6	23.2	25.4	23.6	24.1	85	66	74	75	27.1	29	26.7	27.6	22.4	23.5	22.2	22.7
1993	10	11	32.6	22	10.6	25.9	31.8	26.6	27.7	24	25.6	24.6	24.7	86	61	85	77	28.6	28.7	29.6	29	23.3	23.4	23.9	23.5
1993	10	12	17.3659	21.6	-4.23411	25	31.6	27.6	28	23.6	25.8	24.2	24.5	89	63	76	76	28.2	29.4	27.9	28.5	23.1	23.7	22.9	23.2
1993	10	13	33.4	22.2	11.2	26	30.2	26	27	23	25.4	24.6	24.3	78	68	89	78	26.1	29.2	30	28.4	21.8	23.7	24.1	23.2
1993	10	14	33.6	20.2	13.4	25.8	30.2	27.4	27.7	23.8	25.6	25	24.8	85	69	82	79	28.1	29.8	30.1	29.3	23	24	24.1	23.7
1993	10	15	33.2	20.6	12.6	24.8	28.6	25.4	26	23.4	25.4	23.8	24.2	89	77	88	85	27.8	30.3	28.4	28.8	22.9	24.3	23.2	23.4
1993	10	16	31.6	20.6	11	24.8	27.8	26.1	26.2	23.2	25.3	24	24.2	87	82	84	84	27.4	30.6	28.4	28.8	22.6	24.4	23.2	23.4
1993	10	17	33.6	18.4	15.2	24.9	32.6	26.4	27.6	23.7	25	24.6	24.4	91	54	86	77	28.5	26.6	29.7	28.3	23.2	22.1	23.9	23.1
1993	10	18	33.6	19.8	13.8	24.4	19.4377	27.2	14.9925	23.6	17.6811	23.8	16.7092	94	51.1434	75	56.8393	28.6	22.19	27.2	21.3456	23.3	17.5895	22.5	17.1235
1993	10	19	32.8	19	13.8	24.2	32.6	28.4	28.4	23.3	25.6	25	24.6	93	57	76	75	28	28.2	29.4	28.5	23	23.1	23.8	23.3
1993	10	20	30.6	20.6	10	24.2	19.4616	25.8	17.239	23.8	17.8166	24	16.7969	97	50.307	86	54.0511	29.2	21.2739	28.6	20.2423	23.6	16.8168	23.3	16.2432
1993	10	21	33.2	20.6	12.6	25.6	30.6	28.4	28.3	23.4	26.6	25	25	83	73	76	78	27.3	32.2	29.4	29.6	22.5	25.3	23.8	23.9
1993	10	22	30	20.4	9.6	26.4	29	26.8	27.3	23.8	25.2	24	24.3	81	74	79	78	27.7	29.5	28	28.4	22.8	23.8	22.9	23.2
1993	10	23	31.6	20.6	11	26.2	30.2	24	26.1	23.6	25.6	23.4	24.2	81	69	95	82	27.4	29.8	28.4	28.5	22.6	24	23.2	23.2
1993	10	24	31.4	18.4	13	25.2	30.1	26.6	27.1	23	25.2	23.4	23.9	83	68	77	76	26.6	28.8	26.6	27.4	22.1	23.4	22.1	22.6
1993	10	25	30.2	22	8.2	25.7	30	28.2	28	23.8	25	24.6	24.5	85	67	75	76	28.2	28.3	28.5	28.4	23.1	23.2	23.3	23.2
1993	10	26	16.552	20.6	-4.048	26	26.2	14.869	16.3308	23.6	25.8	16.5639	15.6552	82	97	57.3748	52.1289	27.5	32.9	20.2402	19.0465	22.7	25.7	16.1302	15.1512
1993	10	27	17.9399	20.2	-2.2601	26	16.6973	27.2	16.1436	23.4	16.7531	25	14.9487	80	47.3196	84	50.9443	27	20.1188	30.2	18.0834	22.4	15.8807	24.2	14.4628
1993	10	28	32	20.4	11.6	25.8	30.2	25.2	26.6	23.8	25.6	24.2	24.5	85	69	92	82	28.1	29.8	29.5	29.1	23	24	23.8	23.6
1993	10	29	32.6	20.2	12.4	24	30.4	25.8	26.5	23	25.2	24	24.1	92	66	86	81	27.4	28.6	28.6	28.2	22.6	23.3	23.3	23.1
1993	10	30	32.4	20.4	12	24.2	30.6	26.6	27	23.4	25.8	23.6	24.3	94	68	78	80	28.2	30	27.1	28.5	23.1	24.1	22.4	23.2
1993	10	31	33	19.6	13.4	23.2	32.5	27	27.4	23	25.2	24.8	24.3	98	56	84	79	27.9	27.2	29.8	28.3	22.9	22.5	24	23.1
1993	11	1	31.2	19.8	11.4	23.2	30.6	28.6	27.8	23	24.8	25.2	24.3	98	63	76	79	27.9	27.4	29.8	28.4	22.9	22.6	24	23.2
1993	11	2	31.6	21.4	10.2	25.6	29.6	25.8	26.7	23.2	25.4	24	24.2	82	72	86	80	26.8	29.6	28.6	28.4	22.2	23.9	23.3	23.2
1993	11	3	31.2	20.6	10.6	24.8	30.2	25.6	26.5	23.6	25	24	24.2	91	66	88	81	28.3	28.2	28.8	28.4	23.1	23.1	23.4	23.2
1993	11	4	30.2	21.4	8.8	25	29.6	24.2	25.8	23.8	25.6	23.8	24.4	91	73	97	87	28.7	30.2	29.2	29.3	23.3	24.2	23.6	23.7
1993	11	5	31.6	19.2	12.4	23.2	30.2	25.2	26	23	24.6	23.6	23.7	98	63	88	83	27.9	27.2	28.1	27.7	22.9	22.5	23	22.8
1993	11	6	13.7933	20.6	-6.80667	24.8	30.9	15.5661	14.3841	23.6	25.1	17.1841	13.6005	91	63	61.9918	45.7064	28.3	28	21.1018	17.8601	23.1	23	16.8346	14.169
1993	11	7	33.7	19.5	14.2	23.5	33	26.6	27.4	22.8	25.4	24.4	24.2	94	54	84	77	27.3	27.4	29.1	27.9	22.5	22.6	23.6	22.9
1993	11	8	31.6	22	9.6	25.4	29.8	26.4	27	23.4	24.6	24	24	85	66	82	77	27.4	27.5	28.2	27.7	22.6	22.6	23.1	22.8
1993	11	9	31.2	20.4	10.8	26.2	30.6	29.2	28.8	23.2	25.8	25.4	24.8	78	68	74	73	26.4	30	29.9	28.8	22	24.1	24	23.4
1993	11	10	32.6	21.6	11	26.6	30	26.8	27.5	23.4	24.6	23.6	23.9	77	64	77	73	26.6	27.3	27	27	22.1	22.6	22.3	22.3
1993	11	11	30.2	20.6	9.6	24.6	30	26.2	26.8	23.6	25.4	23.8	24.3	92	69	82	81	28.5	29.4	27.9	28.6	23.2	23.7	22.9	23.3
1993	11	12	30.6	20.6	10	26.8	30	25.2	26.8	23.8	23	24	23.6	78	55	91	75	27.5	23.4	29	26.6	22.6	20	23.6	22.1
1993	11	13	32.2	20.6	11.6	24.8	19.7805	26	17.5797	23.4	17.1534	23.6	16.3429	89	47.6653	82	54.4636	27.8	20.4872	27.5	19.7844	22.9	16.22	22.7	15.8244
1993	11	14	31.2	22.6	8.6	26	30.4	25.2	26.7	23	25	24	24	78	65	91	78	26.1	28.1	29	27.7	21.8	23	23.6	22.8
1993	11	15	32.5	21.2	11.3	25.2	31.1	25.6	26.9	23.8	25.2	23.4	24.1	89	62	83	78	28.5	28.1	27.3	28	23.3	23	22.5	22.9
1993	11	16	32.4	23.7	8.7	25.2	29.8	24.6	26	23.5	25.9	23.8	24.4	87	73	94	85	27.8	30.8	28.9	29.2	22.8	24.5	23.5	23.6
1993	11	17	32.4	22.3	10.1	23.9	30.7	25.6	26.5	22.8	25.6	24.1	24.2	91	67	88	82	27	29.4	29	28.5	22.4	23.8	23.5	23.2
1993	11	18	32.4	21	11.4	24	31	26.4	27	23.2	24.9	24.4	24.2	94	61	85	80	27.9	27.4	29.2	28.2	22.9	22.6	23.7	23.1
1993	11	19	31.6	22.8	8.8	25.2	30.2	26.7	27.2	24	26.3	24	24.8	91	74	80	81	29	31.6	28	29.6	23.6	25	23	23.8
1993	11	20	31.6	22.7	8.9	24.2	30.7	26.2	26.8	24	25.4	23.6	24.3	98	65	81	81	29.7	28.9	27.4	28.7	23.9	23.5	22.6	23.3
1993	11	21	29	21.3	7.7	23	27.4	24.1	24.6	22.6	23.7	23.5	23.3	97	74	95	88	27.1	26.8	28.5	27.5	22.4	22.3	23.3	22.7
1993	11	22	31	20.1	10.9	23	29.6	25.2	25.8	22.4	25.2	23.9	23.8	95	70	90	85	26.7	29.1	28.8	28.2	22.2	23.6	23.4	23.1
1993	11	23	30.7	22	8.7	24.3	29.4	25.5	26.2	23.9	25.8	24.4	24.7	97	75	91	88	29.4	30.8	29.8	30	23.8	24.5	24	24.1
1993	11	24	31.5	22	9.5	24	30.4	25.9	26.5	23.4	26.1	23.8	24.4	95	71	84	84	28.4	30.9	28.1	29.1	23.2	24.6	23	23.6
1993	11	25	30.4	21.2	9.2	23.8	24.8	24	24.1	23.5	24.3	23.5	23.8	98	96	96	96	28.7	30	28.6	29.1	23.4	24.1	23.3	23.6
1993	11	26	26	22	4	23.8	25.3	23.2	23.9	23.5	24.9	22.8	23.7	98	97	97	97	28.7	31.2	27.5	29.1	23.4	24.8	22.6	23.6
1993	11	27	31	21.4	9.6	22.9	28.8	25.3	25.6	22.7	24.9	24	23.9	98	73	90	87	27.4	28.9	29	28.4	22.6	23.5	23.5	23.2
1993	11	28	31.7	22.2	9.5	24.2	31.1	23.3	25.5	23.9	25	23.1	24	98	61	98	86	29.4	27.6	28.1	28.4	23.8	22.7	23	23.2
1993	11	29	30.1	22.6	7.5	23.8	28.7	25.3	25.8	23.5	25.1	23.8	24.1	98	75	88	87	28.7	29.5	28.5	28.9	23.4	23.8	23.2	23.5
1993	11	30	30.6	21.7	8.9	23	29.4	25.9	26	22.9	25.6	23.6	24	99	74	83	85	27.8	30.3	27.6	28.6	22.9	24.3	22.7	23.3
1993	12	1	31.3	22.5	8.8	24.4	29.3	25.6	26.2	23.4	25.8	23.6	24.3	92	76	85	84	28.1	30.9	27.8	28.9	23	24.6	22.8	23.5
1993	12	2	31.3	22.4	8.9	23.4	30.4	26.3	26.6	23	25.3	23.2	23.8	97	66	77	80	27.8	28.8	26.4	27.7	22.8	23.4	22	22.8
1993	12	3	29.7	22.7	7	24.1	28.8	25.6	26	23.6	25.6	24	24.4	96	78	88	87	28.8	30.7	28.8	29.4	23.4	24.5	23.4	23.8
1993	12	4	16.6976	23.5	-6.80236	24.8	31.7	25.8	27	24.3	25	24.4	24.6	96	58	89	81	30	27.2	29.6	29	24.1	22.5	23.9	23.5
1993	12	5	33.8	22.9	10.9	24	30.8	28.1	27.8	23.5	25.4	24.3	24.4	96	65	73	78	28.6	28.8	27.8	28.4	23.3	23.4	22.9	23.2
1993	12	6	34.1	21.9	12.2	25.8	32.4	26.1	27.6	23.6	25.3	24.6	24.5	83	57	89	76	27.7	27.5	29.9	28.4	22.7	22.7	24.1	23.2
1993	12	7	33.4	22.1	11.3	23.5	32.4	26.5	27.2	22.3	25.6	23	23.6	90	58	74	74	26.1	28.3	25.8	26.7	21.8	23.1	21.6	22.2
1993	12	8	34.4	22.5	11.9	23.8	32.7	27.5	27.9	22.6	25	24.8	24.1	90	54	80	75	26.6	26.6	29.5	27.6	22.1	22.1	23.8	22.7
1993	12	9	34.3	23.3	11	24.5	32.7	26.4	27.5	23.4	25.6	23.6	24.2	91	57	79	76	28	28.1	27.3	27.8	23	23	22.5	22.8
1993	12	10	33	23.7	9.3	25.1	31.4	26.4	27.3	23.8	25.8	24	24.5	90	64	82	79	28.6	29.5	28.2	28.8	23.3	23.8	23.1	23.4
1993	12	11	32.1	24.6	7.5	26	30	27.2	27.6	23.2	25.2	23.4	23.9	79	68	73	73	26.6	28.9	26.2	27.2	22.1	23.5	21.9	22.5
1993	12	12	30	23.3	6.7	24.8	28.5	27.4	27	23	25.8	25	24.6	86	81	82	83	26.9	31.4	30.1	29.5	22.3	24.9	24.1	23.8
1993	12	13	31.7	23.5	8.2	24.9	30.8	26.6	27.2	23.2	26.2	23.6	24.3	87	70	78	78	27.3	30.9	27.1	28.5	22.5	24.6	22.4	23.2
1993	12	14	30.7	23.7	7	25.1	29.5	26.3	26.8	23	25.8	23.4	24.1	84	75	78	79	26.7	30.7	26.8	28.1	22.2	24.5	22.3	23
1993	12	15	31	22.5	8.5	23.7	29.8	25.6	26.2	23.5	26.2	24	24.6	98	75	88	87	28.8	31.6	28.8	29.7	23.4	25	23.4	23.9
1993	12	16	30.3	22.3	8	24.4	21.5051	26.7	18.4061	23.8	16.8461	23.8	15.4984	95	48.4335	79	51.3426	29.1	21.5512	27.5	19.1111	23.6	17.1879	22.7	15.5183
1993	12	17	31.4	24.2	7.2	26	29.7	26.2	27	23.6	25.7	24	24.4	82	73	83	79	27.5	30.4	28.4	28.7	22.7	24.3	23.2	23.4
1993	12	18	31.6	23.9	7.7	24.9	29.1	25.9	26.5	24.6	25.6	25.1	25.1	98	76	94	89	30.7	30.5	31.3	30.8	24.5	24.4	24.8	24.6
1993	12	19	32.2	23.3	8.9	24.3	31	26.1	26.9	23	26.2	23.4	24.2	90	69	80	79	27.2	30.8	27	28.3	22.5	24.5	22.3	23.1
1993	12	20	32.2	23.8	8.4	24.9	30.2	25.7	26.6	23.8	26.1	24.4	24.8	91	72	90	85	28.7	31.1	29.7	29.8	23.4	24.7	23.9	24
1993	12	21	32.6	22.5	10.1	23.7	31.7	26.3	27	23.1	25.2	24	24.1	95	59	83	79	27.9	27.7	28.3	28	22.9	22.8	23.1	22.9
1993	12	22	32.7	22.6	10.1	24.2	31.6	26.4	27.1	23.6	25	23.8	24.1	95	59	81	78	28.7	27.3	27.7	27.9	23.4	22.5	22.8	22.9
1993	12	23	32.3	23	9.3	24	31.4	25.7	26.7	23.5	24	23.6	23.7	96	54	84	78	28.6	24.9	27.7	27.1	23.3	21	22.8	22.4
1993	12	24	33	22.3	10.7	23.7	32.4	28.3	28.2	23.1	25.4	22.2	23.6	95	57	59	70	27.9	27.8	22.7	26.1	22.9	22.8	19.5	21.7
1993	12	25	32.6	20.6	12	22.1	20.6178	24.8	18.7704	21.4	18.1443	23	16.8422	94	47.6653	86	53.3114	25	21.3015	26.9	19.9034	21.1	16.9114	22.3	16.1086
1993	12	26	32.8	21.2	11.6	22.8	31.1	25	26	21.9	26	20.6	22.8	93	67	67	76	25.7	30.2	21.3	25.7	21.5	24.2	18.5	21.4
1993	12	27	33.8	20.5	13.3	22.8	32.8	26.6	27.2	21.2	23.8	21.4	22.1	87	47	63	66	24.1	23.5	22	23.2	20.5	20.1	19	19.9
1993	12	28	35	19	16	21	33.2	29.3	28.2	19.5	24.1	23.5	22.4	87	47	62	65	21.7	24	25.1	23.6	18.8	20.4	21.2	20.1
1993	12	29	33	18.2	14.8	19.9	32.4	24.3	25.2	19.4	25.5	22.3	22.4	96	58	84	79	22.2	28	25.6	25.3	19.2	23	21.5	21.2
1993	12	30	32.4	19.5	12.9	21.1	30.7	24.3	25.1	20.4	24	23.5	22.6	94	58	94	82	23.5	25.4	28.4	25.8	20.1	21.3	23.2	21.5
1993	12	31	32.5	21.1	11.4	22.6	31.2	24.2	25.6	20.7	24.2	22.6	22.5	84	56	87	76	23.1	25.5	26.3	25	19.8	21.4	22	21.1
1992	12	31	29.4	23.45	5.95	26.8	29.4	26.4	27.3	24	24.6	23.2	23.9	79	68	76	75	28	27.7	26.3	27.3	22.9	22.8	21.9	22.6

## Sheet: 1992
						Temperature				Temperature				Relative Humidity				Pressure				Dew temperature
Year	Month	Day	Maximum	Minimum	Max-Min	1899-12-31 07:00:00	1899-12-31 13:00:00	1899-12-31 19:00:00	Average	1899-12-31 01:00:00	1899-12-31 13:00:00	1899-12-31 19:00:00	Average	1899-12-31 01:00:00	1899-12-31 13:00:00	1899-12-31 19:00:00	Average	1899-12-31 07:00:00	1899-12-31 13:00:00	1899-12-31 19:00:00	Average	1899-12-31 07:00:00	1899-12-31 13:00:00	1899-12-31 19:00:00	Average		Month	Taverage	Hraverage
1994	1	1	33.4	20.5	12.9	22.8	22.0889	24.8	17.9446	21	18.1827	23.4	16.9536	85	44.9767	89	47.9342	23.7	21.0288	27.8	18.6014	20.2	16.7654	22.9	15.1139		January	26.2637	69.0923
1994	1	2	32.6	20.4	12.2	22.4	30.9	25.8	26.2	21.2	24.2	24.4	23.3	90	58	89	79	24.4	25.7	29.6	26.6	20.7	21.6	23.9	22		February	28.4137	59.5489
1994	1	3	33.3	21.7	11.6	22.8	31.8	25	26.1	21.8	25.6	22.8	23.4	92	61	83	79	25.4	28.7	26.3	26.8	21.4	23.4	21.9	22.2		March	27.9387	58.5221
1994	1	4	32.5	22.5	10	23.8	30.6	26	26.6	23.4	25.4	23.6	24.1	97	66	82	82	28.5	29	27.5	28.3	23.2	23.5	22.7	23.1		April	27.9533	66.9587
1994	1	5	32.3	22.3	10	23.6	25.6	24.1	24.4	22.8	23.4	22.8	23	93	83	90	89	27.2	27.3	26.9	27.1	22.5	22.5	22.3	22.4		May	27.6581	69.7768
1994	1	6	31.8	20	11.8	22.4	30.5	23.8	25.1	21.2	25.2	22.8	23.1	90	65	92	82	24.4	28.5	27.1	26.7	20.7	23.3	22.4	22.1		June	28.0867	68.392
1994	1	7	32.1	20.2	11.9	21.4	31	24.6	25.4	20.8	25	23.2	23	95	62	89	82	24.2	27.7	27.5	26.4	20.5	22.8	22.7	22		July	24.0392	61.1479
1994	1	8	32	22	10	23.2	22.1119	25.6	18.1289	22.8	18.1136	24	16.7731	97	41.2126	88	45.5528	27.5	20.0724	28.8	18.0214	22.6	16.1125	23.4	14.7374		August	26.1561	71.3697
1994	1	9	32	21.8	10.2	23.2	31	25.2	26.2	22.8	26	22.3808	20.3857	97	67	67.369	61.7784	27.5	30.3	26.3715	23.6359	22.6	24.3	21.3015	19.131		September	26.5731	76.466
1994	1	10	22.9046	20.2	2.70464	25.2	31.6	26.2	27.3	20.8483	25.4	21.2631	18.6551	79.6598	61	67.1001	56.6914	24.5432	28.3	24.7353	21.4705	20.3336	23.1	20.1723	17.4875		October	26.2936	80.7566
1994	1	11	24.2197	19	5.21972	21.6	34.2	25.2	26.6	20.6	25.4	20.6178	16.7923	91	49	64.4883	53.0041	23.6	26.6	24.355	19.3811	20.2	22.1	19.6691	15.7591		November	22.7417	67.6567
1994	1	12	22.8747	21	1.87466	24.2	32	23.2	25.7	21.6	25.6	22.8	23.3	80	60	97	79	24.1	28.6	27.5	26.7	20.5	23.3	22.6	22.1		December	27.0309	75.7198
1994	1	13	32	19.8	12.2	24.4	31.2	25.2	26.5	22.6	24.2	20.9136	16.8538	86	56	69.251	51.775	26.2	25.5	25.369	19.6461	21.9	21.4	20.3182	15.9742
1994	1	14	32.6	20.6	12	25.2	31.2	26.8	27.5	22.8	24.8	23.8	23.8	82	60	78	73	26.2	27	27.5	26.9	21.8	22.4	22.6	22.3
1994	1	15	32	23.7	8.3	24.8	30.1	26.6	27	23.2	25.2	24.2	24.2	87	68	82	79	27.4	28.8	28.6	28.2	22.6	23.4	23.3	23.1
1994	1	16	34.8	23	11.8	24.2	33.6	30.2	29.5	23	25.2	24.6	24.3	90	51	63	68	27.3	26.5	27.2	27	22.5	22	22.5	22.3
1994	1	17	34.8	18.7	16.1	20.8	33.6	27	27.1	19.2	24.2	21.2	21.5	86	46	60	64	21.2	24	21.3	22.1	18.4	20.4	18.5	19.1
1994	1	18	33.5	19	14.5	20.6	32.8	24.8	25.8	19.3	24.6	23.6	22.5	89	51	91	77	21.5	25.5	28.3	25.1	18.7	21.4	23.1	21.1
1994	1	19	33.5	19.7	13.8	20.8	31.8	28.6	27.5	20.6	25.6	22	22.7	98	61	56	72	24.1	28.7	22.1	25	20.5	23.4	19.1	21
1994	1	20	24.4939	17	7.49387	18.6	33.6	28	27	18	23.8	19.6576	14.918	94	44	59.4568	44.2469	20.2	23	21.8316	17.2993	17.7	19.7	17.7372	14.096
1994	1	21	34.8	17	17.8	19	31.2	27.8	26.5	18.6	25.6	24.6	22.9	96	64	77	79	21.2	29.1	28.8	26.3	18.4	23.6	23.4	21.8
1994	1	22	33.8	17.2	16.6	19.6	33.2	29.2	27.8	18.2	24.6	20.8	21.2	88	50	47	61	20	25.2	19	21.4	17.5	21.2	16.7	18.5
1994	1	23	34	18.6	15.4	19.4	29.4	29.2	26.8	18.4	24.6	17.2669	12.9703	91	68	51.3027	37.8796	20.5	27.7	19.8519	15.2713	17.9	22.8	16.2193	12.507
1994	1	24	33	17.6	15.4	22.2	30.6	25.2	25.8	21.4	24.2	22.6	22.7	93	59	80	78	24.9	25.9	25.7	25.5	21.1	21.7	21.5	21.4
1994	1	25	33.4	22.3	11.1	24	31.4	26.4	27	23.2	25.4	24.4	24.3	94	62	85	80	27.9	28.4	29.2	28.5	22.9	23.2	23.7	23.3
1994	1	26	33.4	21.5	11.9	23.2	31	27.4	27.3	22.6	25.8	24.2	24.2	95	66	77	79	27	29.8	28.1	28.3	22.4	24	23	23.1
1994	1	27	33.8	23.1	10.7	24.6	31.8	26.8	27.5	23.2	25	24.6	24.3	89	58	84	77	27.5	27.2	29.5	28	22.7	22.4	23.8	23
1994	1	28	33.6	17.2	16.4	23.8	33.2	28.4	28.5	23	26	24	24.3	93	57	70	73	27.5	28.8	26.9	27.8	22.7	23.4	22.3	22.8
1994	1	29	34.4	18.2	16.2	23.6	32.8	26.4	27.3	23.2	25	21.8	23.3	97	53	67	72	28.2	26.5	23.1	25.9	23	22	19.8	21.6
1994	1	30	21.7523	19.2	2.55234	23.8	34	29.2	29	22.8	24.8	23.2	23.6	92	47	60	67	27.1	25.2	24.4	25.6	22.4	21.2	20.7	21.4
1994	1	31	35.6	19.4	16.2	22.6	32.8	26.6	27.1	21.8	24.8	22.6	23.1	93	52	71	72	25.6	26	24.8	25.4	21.5	21.7	20.9	21.4
1994	2	1	34.4	16.8	17.6	23	32.2	28	27.8	21.8	25.6	24.8	24.1	90	59	77	75	25.3	28.4	29.2	27.6	21.3	23.2	23.6	22.7
1994	2	2	34.4	21.9	12.5	23.4	29.2	26.6	26.5	22.8	24.6	23.6	23.7	95	69	78	81	27.3	27.9	27.1	27.4	22.6	22.9	22.4	22.6
1994	2	3	33.8	22.5	11.3	24.8	32.2	29.2	28.9	23.6	25.8	22	23.8	91	60	53	68	28.3	29	21.7	26.3	23.1	23.5	18.8	21.8
1994	2	4	34.4	20.3	14.1	21.5	32.6	29	28	20	25	21.4	22.1	87	54	51	64	22.4	26.6	20.4	23.1	19.3	22.1	17.9	19.8
1994	2	5	35.4	20.6	14.8	22.2	33.4	30.8	29.3	20	25.6	23.4	23	82	54	54	63	21.9	27.6	23.9	24.5	19	22.7	20.3	20.7
1994	2	6	36.2	19.8	16.4	21.8	34.2	29.2	28.6	20.6	25.2	20.6	22.1	90	49	46	61	23.5	26.1	18.6	22.7	20.1	21.8	16.3	19.4
1994	2	7	36.2	19.2	17	20.2	34	29	28	19	25.6	20.6	21.7	89	51	47	62	21.2	27.2	18.7	22.4	18.4	22.5	16.4	19.1
1994	2	8	37	21	16	22	36	31.4	30.2	20.6	24.4	20.302	18.2746	88	38	56.6401	54.4096	23.3	22.9	22.9349	20.6884	20	19.6	18.7207	16.9243
1994	2	9	37.2	20.6	16.6	25	36.8	29.8	30.3	21.4	24.6	21.4	22.5	73	37	47	52	23.1	22.8	19.9	21.9	19.8	19.6	17.4	19
1994	2	10	36.6	20.6	16	21	34	30.6	29	19.4	24.6	21.2	21.7	86	46	43	59	21.5	24.7	18.9	21.7	18.6	20.9	16.6	18.7
1994	2	11	37.4	19.2	18.2	24	36	31	30.5	22.4	24.6	21.6	22.9	87	39	44	57	26	23.4	19.6	23	21.7	20	17.2	19.6
1994	2	12	36.2	21.2	15	24	34.4	31.6	30.4	22.8	25	21.6	23.1	90	47	41	59	26.9	25.4	19.2	23.8	22.3	21.4	16.8	20.2
1994	2	13	35.4	20.2	15.2	23	33	27.4	27.7	21.2	24.6	22.6	22.8	85	50	66	67	24	25.3	24.2	24.5	20.4	21.3	20.6	20.8
1994	2	14	34.8	21.2	13.6	25	32	29.2	28.9	22.6	25.6	24.4	24.2	82	60	68	70	25.8	28.6	27.4	27.2	21.6	23.3	22.6	22.5
1994	2	15	35.6	21.8	13.8	25.2	33	27	28	23.8	25.2	17.1673	13.5626	89	53	46.284	41.1856	28.5	26.9	18.2507	14.411	23.3	22.3	14.9328	11.7024
1994	2	16	34.6	22.4	12.2	26.4	33.4	28.2	29.1	20.6255	26.4	24.2	15.8287	77.3553	58	72	46.6764	23.2258	29.8	27.5	16.9357	19.2121	24	22.7	13.846
1994	2	17	34.4	21.2	13.2	25.8	32	28.8	28.8	21.6	25	24.6	23.7	69	57	71	66	23	27	28.1	26.1	19.7	22.4	23	21.7
1994	2	18	33.8	22.6	11.2	25.2	32	28.4	28.5	21.8	24.6	20.9366	17.6104	74	55	58.3045	48.9712	23.9	26	23.5215	19.8151	20.3	21.7	19.0546	16.2047
1994	2	19	34.6	21.2	13.4	25	32.6	28.2	28.5	24	25	24	24.3	92	54	71	72	29.2	26.6	27	27.6	23.6	22.1	22.4	22.7
1994	2	20	34.7	19.4	15.3	25.2	33.2	29.4	29.3	24	26	20.8713	14.9909	91	57	54.963	39.7531	29	28.8	22.3385	16.4927	23.6	23.4	18.0829	13.5276
1994	2	21	35.4	24	11.4	24.6	33.4	29.4	29.2	21.3399	24.8	24.2	16.2623	74.8587	50	65	45.8601	23.9863	25.6	26.7	17.115	19.7728	21.5	22.2	13.9385
1994	2	22	36.6	23.4	13.2	24	34.4	30.2	29.7	23.4	25	20.1339	16.1586	95	47	55.8464	45.2071	28.4	25.4	22.4999	18.4016	23.2	21.4	18.2058	14.9295
1994	2	23	24.0013	24	0.00125367	24.8	35.2	29.4	29.7	23.6	25.2	24.4	24.4	91	45	66	67	28.3	25.4	27.2	27	23.1	21.4	22.5	22.3
1994	2	24	35.2	22.2	13	24	33.2	28.8	28.7	22	25	24.2	23.7	84	52	69	68	25.1	26.2	27.1	26.2	21.2	21.9	22.4	21.8
1994	2	25	35.2	21.2	14	24.2	32	18.4698	17.2828	23	25.2	20.7043	17.6493	90	58	55.0469	48.873	27.3	27.5	22.3693	20.3857	22.5	22.7	18.0954	16.522
1994	2	26	34.9	21.2	13.7	24.2	33.8	26.6	27.8	23	25.6	23.5	24	90	52	77	73	27.3	27.4	26.9	27.2	22.5	22.6	22.3	22.5
1994	2	27	35	23.6	11.4	25.3	32.8	25.2	27.1	20.468	25.6	23	19.1852	75.2812	56	83	48.4335	24.4088	28	26.6	19.9534	20.011	23	22.1	16.0357
1994	2	28	36.6	22	14.6	25	34	30	29.8	22	25.8	24.4	24.1	77	52	63	64	24.4	27.8	26.8	26.3	20.7	22.8	22.3	21.9
1994	3	1	21.4825	19.8	1.68247	24	37.4	32	31.4	21.6	26.2	23	23.6	81	41	47	56	24.2	26.6	22.1	24.3	20.6	22.1	19.1	20.6
1994	3	2	35.6	21	14.6	25.2	32	29.2	28.9	20.9328	25	18.884	14.9248	73.3608	57	54.8876	44.7306	25.4996	27	21.72	18.4539	20.687	22.4	17.4382	14.8571
1994	3	3	32	24.2	7.8	25.8	30.2	28.2	28.1	20.3498	25.4	17.6379	14.3912	70.5811	68	51.8397	40.563	24.313	29.2	20.4467	16.5185	19.9037	23.7	16.3491	13.2346
1994	3	4	28.6	23.6	5	23.8	24.4	25	24.5	22.8	24.2	24.6	23.9	92	98	97	96	27.1	30.1	30.6	29.3	22.4	24.1	24.5	23.7
1994	3	5	30	21.4	8.6	22	29	26.8	26.1	21.8	24	17.6692	16.7849	98	66	49.7095	45.9654	26	26.5	19.8519	19.1867	21.7	22.1	15.9963	15.4665
1994	3	6	33	23.2	9.8	23.4	31.4	28	27.7	23	25.4	17.6971	17.8763	97	62	47.7578	47.5188	27.8	28.4	19.5771	20.1825	22.8	23.2	15.8847	16.3229
1994	3	7	34.6	22	12.6	23.4	33.2	28.4	28.4	23	25	24.6	24.2	97	52	73	74	27.8	26.2	28.4	27.5	22.8	21.9	23.2	22.6
1994	3	8	33	17.9241	15.0759	24	31.4	27.2	27.5	23	25.6	24	24.2	92	63	77	77	27.4	29	27.7	28	22.6	23.5	22.8	23
1994	3	9	33.8	19.9316	13.8684	24	32	28	28	23.4	25.4	18.394	16.8646	95	59	50.9684	48.1561	28.4	28	21.1018	19.1429	23.2	23	16.8883	15.4625
1994	3	10	33.4	24.4	9	25.2	32	28.4	28.5	21.6587	25.2	25.2	18.1443	76.6255	58	77	50.6228	25.7147	27.5	29.9	20.9443	21.0403	22.7	24.1	16.9536
1994	3	11	33.6	22.2	11.4	25	32.6	29	28.9	24	25.4	20.0916	16.1432	92	56	58.5734	42.749	29.2	27.7	23.149	17.6027	23.6	22.7	18.7166	14.2343
1994	3	12	33.2	24.4	8.8	25	32	29	28.8	20.9674	25.2	25	17.1111	71.3251	58	72	50.2387	25.3114	27.5	29	20.8252	20.5487	22.7	23.5	16.8999
1994	3	13	32.4	23.6	8.8	24	31	25.4	26.5	23.8	25.2	24.4	24.5	98	63	92	84	29.3	28.2	29.9	29.1	23.7	23.1	24	23.6
1994	3	14	32.4	23.2	9.2	23.8	31.2	27.4	27.5	23.4	25.2	20.4911	20.2837	97	62	57.5364	57.9588	28.5	28.1	23.8595	23.5292	23.2	23	19.1698	18.9778
1994	3	15	32.2	24.2	8	25	31	27.6	27.8	23.8	25.6	21.9967	21.2132	91	65	62.3759	56.7298	28.7	29.2	25.2077	22.2425	23.3	23.7	20.5103	18.0176
1994	3	16	32.8	23.4	9.4	24.4	31.6	28	28	21.7855	25.8	25	20.2568	77.7394	63	79	57.037	26.0911	29.4	29.7	23.3717	21.2631	23.7	23.9	18.8779
1994	3	17	32.6	24.4	8.2	25	30.4	28.4	28	21.363	25	25	20.3182	75.4733	65	76	55.3471	25.4957	28.1	29.4	23.0875	20.6831	23	23.8	18.7089
1994	3	18	34.8	25	9.8	26	32.4	29	29.1	20.9789	25.4	20.8713	20.0494	75.5117	57	61.3388	56.5761	25.2307	27.8	23.5407	22.6957	20.541	22.8	19.2351	18.4861
1994	3	19	34.4	25.2	9.2	26	33	26.8	28.1	20.9021	25	21.2477	20.2529	72.9767	52	56.6914	53.2346	24.0516	26.4	23.0914	21.9775	19.5846	22	18.6859	17.814
1994	3	20	32.6	24	8.6	25	30.2	28.2	27.9	24.6	25.4	21.2016	20.2722	97	68	61.0316	56.8066	30.6	29.2	24.3781	23.4486	24.5	23.7	19.6845	18.9355
1994	3	21	33.8	25	8.8	25.4	32.2	29	28.9	21.1748	25	20.2222	20.1953	75.0892	56	60.4554	58.4966	25.2883	26.9	23.7251	23.51	20.541	22.3	19.1237	18.9624
1994	3	22	30.2	25.2	5	26	25	24.6	25	20.0417	23.8	24	19.0277	73.1303	91	95	55.5391	23.8941	28.7	29.4	21.9276	19.5001	23.3	23.8	17.7948
1994	3	23	32.6	24	8.6	24.4	30.2	27.6	27.5	23.8	25	24	24.3	95	66	74	78	29.1	28.2	27.4	28.2	23.6	23.1	22.6	23.1
1994	3	24	35.4	24.4	11	24.6	33.4	30.2	29.6	20.0379	25.6	24.2	18.344	72.9383	54	61	52.62	24.3243	27.6	26.2	21.2516	19.7383	22.7	21.9	17.1303
1994	3	25	35.4	18.7821	16.6179	25	33	29.2	29.1	22.2233	26	24.8	18.2595	79.3141	58	70	51.4678	26.9591	29	28.4	21.0826	21.7663	23.5	23.2	17.042
1994	3	26	34.4	25.8	8.6	26	32.6	29	29.1	22.254	25.6	20.4296	19.3964	80.8505	57	59.7257	55.5007	27.2357	28.2	23.1605	22.4269	21.9314	23.1	18.4708	17.9945
1994	3	27	34	25	9	25.4	32.8	29	29	22.0889	25	24.4	18.3556	78.6612	53	69	50.8532	26.5405	26.5	27.5	20.9904	21.5396	22	22.7	17.0036
1994	3	28	34	22.4	11.6	23.4	28.2	26.2	26	22.6	25	21.313	18.3978	93	77	61.3772	51.6214	26.9	29.5	24.4741	21.144	22.3	23.8	19.7306	17.0842
1994	3	29	33.4	23.4	10	23.6	31	28	27.6	23	25.8	24	24.3	95	66	72	78	27.7	29.8	27.2	28.2	22.8	24	22.5	23.1
1994	3	30	33	24.2	8.8	25.4	32.2	27.4	28.1	20.5602	25.2	20.5679	18.6628	72.7846	57	59.38	51.8519	24.935	27.4	23.8519	21.6587	20.084	22.6	19.1122	17.3531
1994	3	31	21.025	24	-2.97496	25	31.6	24.8	26.5	23.6	25.4	23.2	24.1	89	61	87	79	28.2	28.3	27.4	28	23.1	23.1	22.6	22.9
1994	4	1	33	25	8	26	31.2	28	28.3	21.4628	25	24.4	17.3723	75.4348	61	75	48.4719	24.9196	27.6	28.2	19.2543	20.0878	22.7	23	15.5287
1994	4	2	32	24.2	7.8	24.4	30.2	26.2	26.8	21.4782	25	21.9583	21.2439	73.0151	66	62.7984	61.454	25.2999	28.2	25.1654	24.3051	20.3221	23.1	20.1915	19.4464
1994	4	3	32	22	10	24	29.6	27.4	27.1	23.6	25.2	22.2156	21.217	97	70	65.9479	61.3772	28.8	29.1	25.3536	23.9786	23.4	23.6	20.3221	19.262
1994	4	4	33.2	25.4	7.8	25.6	31.6	27.6	28.1	20.3912	25.6	24.8	19.1775	72.3621	62	80	54.3868	23.6137	28.8	29.4	21.2861	19.0584	23.4	23.8	17.1918
1994	4	5	33.8	25	8.8	25.8	31.4	28.4	28.5	23.4	25	24	24.1	82	60	70	70	27.2	27.4	26.9	27.2	22.5	22.6	22.3	22.5
1994	4	6	33.6	24.8	8.8	25.6	31.6	28	28.3	24.4	25.4	21.0365	18.2979	91	61	64.7572	52.5816	29.8	28.3	23.8288	20.4258	24	23.1	19.1621	16.4313
1994	4	7	32.4	25.4	7	26.2	31.2	28	28.4	23.4	25.2	23.8	24.1	79	62	71	71	26.9	28.1	26.7	27.2	22.3	23	22.2	22.5
1994	4	8	32	25.2	6.8	25.4	30.8	27	27.5	23.6	25.4	24	24.3	86	65	78	76	27.9	28.8	27.8	28.2	22.9	23.4	22.9	23.1
1994	4	9	34.4	25.2	9.2	26	31.6	27.6	28.2	23.8	25.4	24	24.4	83	61	74	73	28	28.3	27.4	27.9	23	23.1	22.6	22.9
1994	4	10	35	24.2	10.8	24.8	33.6	29.2	29.2	23.6	25.4	23.4	24.1	91	52	62	68	28.3	27	24.9	26.7	23.1	22.3	21	22.2
1994	4	11	32.6	25.4	7.2	26.4	31.4	27.2	28	20.5794	25.6	21.0134	20.299	71.0947	63	61.7229	58.2277	23.7443	29	23.4985	22.7956	19.166	23.5	18.9739	18.3287
1994	4	12	33.2	24.6	8.6	26	31	29	28.8	23.4	25	23.8	24.1	80	62	65	69	27	27.7	26	26.9	22.4	22.8	21.7	22.3
1994	4	13	31.4	21	10.4	22.2	30.2	26.6	26.4	21.6	25.2	23.8	23.5	95	67	79	80	25.4	28.7	27.6	27.2	21.3	23.4	22.7	22.5
1994	4	14	34.4	24.2	10.2	25.2	32.4	28	28.4	22.6	25	23.6	23.7	80	55	69	68	25.7	26.8	26.2	26.2	21.5	22.2	21.9	21.9
1994	4	15	35	25	10	25.6	33.4	28	28.8	24.2	26.4	24	24.9	89	58	72	73	29.3	29.8	27.2	28.7	23.7	24	22.5	23.4
1994	4	16	34	24.6	9.4	25	32.4	28.4	28.5	23.4	25.6	24	24.3	88	58	70	72	27.7	28.3	26.9	27.6	22.8	23.1	22.3	22.7
1994	4	17	33.4	25	8.4	25.6	32	28	28.4	24	26.4	24.2	24.9	88	65	73	75	28.8	30.7	27.7	29	23.4	24.5	22.8	23.5
1994	4	18	35	26.1	8.9	27.2	35	28.6	29.9	20.71	26	23.8	19.4925	72.9383	49	67	56.6529	24.1322	27.6	26.3	22.1273	19.3465	22.7	21.9	17.6796
1994	4	19	32.6	23.2	9.4	24.4	31	28.6	28.1	23.4	25.2	23.4	24	92	63	65	73	28.1	28.2	25.3	27.2	23	23.1	21.3	22.5
1994	4	20	35	24	11	25	33.8	29.4	29.4	23.6	26	21.1171	20.3259	89	54	65.2181	60.7243	28.2	28.4	24.1092	23.1144	23.1	23.2	19.3081	18.49
1994	4	21	33.6	24	9.6	24.6	32.4	28.4	28.5	23.8	25.4	21.217	19.3158	94	57	59.8793	52.5432	28.9	27.8	23.6982	20.5064	23.5	22.8	19.0738	16.4658
1994	4	22	34	25	9	25.6	32	29	28.9	23.4	25.2	23.2	23.9	83	58	61	68	27.3	27.5	24.6	26.5	22.5	22.7	20.8	22
1994	4	23	35.6	24	11.6	25.2	34.6	25	27.5	24	25	23.2	24.1	91	46	86	74	29	25.3	27.2	27.2	23.6	21.3	22.5	22.4
1994	4	24	34.2	18.3671	15.8329	26.8	32.6	25.6	27.6	20.4719	25.8	21.0173	21.2247	70.941	58	65.0645	63.9122	23.6483	28.7	23.8019	24.0938	19.0661	23.4	19.1506	19.3311
1994	4	25	31.2	24.4	6.8	25.6	30.4	28.6	28.3	23	25	23.6	23.9	80	65	66	70	26.4	28.1	25.8	26.7	22	23	21.6	22.2
1994	4	26	31	25	6	26	29.2	26.2	26.9	23.6	24.2	23	23.6	82	66	76	75	27.5	26.9	26	26.8	22.7	22.3	21.7	22.2
1994	4	27	31.4	23	8.4	24	30.2	25.4	26.3	23.4	25	23.6	24	95	66	86	82	28.4	28.2	27.9	28.2	23.2	23.1	22.9	23.1
1994	4	28	33.4	17.7833	15.6167	26.2	32.6	26.2	27.8	21.6549	25.6	24	18.5207	75.4733	57	83	55.5007	25.2307	28.2	28.4	21.2093	20.2722	23.1	23.2	16.8653
1994	4	29	27.4	21	6.4	23	26	25	24.8	22.8	24.6	23.8	23.7	98	89	91	93	27.6	30	28.7	28.8	22.7	24.1	23.3	23.4
1994	4	30	32	23	9	24.4	30.2	26.4	26.9	23	26	19.358	18.3863	89	72	58.3813	52.9273	27.2	30.8	21.9276	20.541	22.4	24.5	17.5605	16.4812
1994	5	1	32.4	25	7.4	26.6	31.2	26.6	27.8	23.8	25	24	24.3	79	61	81	74	27.6	27.6	28.1	27.8	22.7	22.7	23	22.8
1994	5	2	33.6	25.6	8	27	32.2	29.8	29.7	23.4	25.4	23.6	24.1	74	58	60	64	26.4	27.9	25	26.4	22	22.9	21.1	22
1994	5	3	33.6	25.8	7.8	27	32.4	26	27.9	23	25.6	24	24.2	71	58	85	71	25.4	28.3	28.5	27.4	21.4	23.1	23.2	22.6
1994	5	4	34	24	10	26.2	32	28	28.5	23.6	25.8	23.8	24.4	81	61	71	71	27.4	29.1	26.7	27.7	22.6	23.6	22.2	22.8
1994	5	5	34.4	25.4	9	26.2	32.8	25.4	27.5	23.8	25.4	24	24.4	82	55	89	75	27.9	27.5	28.9	28.1	22.9	22.7	23.5	23
1994	5	6	30	23.4	6.6	25.4	29.2	25.8	26.5	22.208	25	24.4	20.2376	77.7778	71	89	60.9163	25.5802	28.9	29.6	22.9915	20.7215	23.5	23.9	18.4132
1994	5	7	32.2	23.2	9	25.6	31.4	25	26.8	24	25.2	23.172	17.7246	88	61	74.7819	55.963	28.8	27.9	27.0667	20.5968	23.4	22.9	21.4936	16.3986
1994	5	8	30	24.4	5.6	25	29	26.4	26.7	23.4	25.4	23.6	24.1	88	75	79	81	27.7	30	27.3	28.3	22.8	24.1	22.5	23.1
1994	5	9	32.6	24.4	8.2	26	32	26	27.5	23	25.2	24	24.1	78	58	85	73	26.1	27.5	28.5	27.4	21.8	22.7	23.2	22.6
1994	5	10	32.6	23.4	9.2	24.4	32.6	27	27.8	24	25.4	23	24.1	97	56	71	75	29.6	27.7	25.4	27.5	23.9	22.7	21.4	22.7
1994	5	11	32	25	7	26	31.6	26.4	27.6	23.2	25.6	24	24.3	79	62	82	74	26.6	28.8	28.2	27.9	22.1	23.4	23.1	22.9
1994	5	12	30.2	21.2	9	25.8	29	26.6	27	22.9108	24.8	22.8686	21.724	78.5844	71	69.9424	65.1413	26.8938	28.5	26.8016	25.1424	21.4513	23.2	21.0979	19.8996
1994	5	13	32.4	23	9.4	25	30.4	27.2	27.5	23.6	25	22.2617	18.5284	89	65	71.0947	55.1166	28.2	28.1	25.8145	20.9789	23.1	23	20.5641	16.7578
1994	5	14	32	24	8	25	31.6	27.4	27.9	23.4	25	23.6137	21.7663	88	59	72.7846	65.1797	27.7	27.3	27.4431	25.2038	22.8	22.5	21.7317	19.9303
1994	5	15	33	22	11	26.8	31.2	25.2	27.1	23	25.4	23.8	24.1	73	63	89	75	25.6	28.6	28.5	27.6	21.5	23.3	23.3	22.7
1994	5	16	30	21.6	8.4	23.6	28	26.8	26.3	23	24.8	23.5292	19.6768	95	77	75.4348	58.6118	27.7	29.2	27.6274	22.5728	22.8	23.6	21.8392	17.9254
1994	5	17	29	24.4	4.6	25	28	27.2	26.9	23.2	24.8	22.5805	21.7586	86	77	73.4376	70.4417	27.2	29.2	26.5558	26.4829	22.5	23.6	20.9942	20.9366
1994	5	18	31.8	20	11.8	26.8	31	26.2	27.5	24	25.4	24	24.5	79	64	83	76	28	28.7	28.4	28.3	22.9	23.4	23.2	23.2
1994	5	19	31.6	20.6	11	24	30	27.2	27.1	23.2	25	22.7342	21.7586	94	67	74.5898	67.4842	27.9	28.3	26.9783	25.3767	22.9	23.2	21.1978	20.0417
1994	5	20	32.4	25	7.4	26.6	31.2	29	29	23.4	25.6	24	24.3	77	64	66	69	26.6	29.1	26.5	27.4	22.1	23.6	22.1	22.6
1994	5	21	34.4	24	10.4	26	32	28.4	28.7	23.6	25.8	23.8	24.4	82	61	68	70	27.5	29.1	26.4	27.7	22.7	23.6	22	22.8
1994	5	22	33.4	25	8.4	27	32	29	29.3	24	25.6	24	24.5	78	60	66	68	27.8	28.6	26.5	27.6	22.9	23.3	22.1	22.7
1994	5	23	32.8	21.4	11.4	25.2	29.2	26.6	26.9	21.651	25.2	23.6	19.5117	73.8985	73	78	63.144	25.3652	29.4	27.1	23.7289	20.349	23.8	22.4	18.8549
1994	5	24	31	22	9	24	30	24.4	25.7	22.6	25.8	23	23.8	89	72	89	83	26.5	30.4	27.2	28	22	24.3	22.4	22.9
1994	5	25	30.4	23.4	7	25	30	26.6	27	23	25.2	23.8	24	85	68	79	77	26.8	28.9	27.6	27.7	22.2	23.5	22.7	22.8
1994	5	26	32	24	8	25.4	30.2	27.6	27.7	23.8	25.4	24	24.4	88	68	74	77	28.4	29.2	27.4	28.4	23.2	23.7	22.6	23.2
1994	5	27	33.6	25.6	8	25.6	32.4	28.6	28.8	22.6727	25	23.0837	22.3808	75.4348	55	76.3567	72.8999	26.4905	26.8	26.9169	27.1819	21.2554	22.2	21.4436	21.6088
1994	5	28	33.4	24	9.4	26	32.6	28	28.6	22.6	25.6	23.6	23.9	75	57	69	67	25.2	28.2	26.2	26.5	21.2	23.1	21.9	22
1994	5	29	32.4	24.4	8	25.8	31.6	29	28.9	23.4	25.4	24	24.3	82	61	66	70	27.2	28.3	26.5	27.3	22.5	23.1	22.1	22.5
1994	5	30	31	18.4516	12.5484	26	30	28	28	21.4859	25.4	22.3232	20.3451	76.0878	69	74.2826	63.1824	24.862	29.4	26.3139	23.3833	20.0609	23.7	20.8675	18.6743
1994	5	31	32.6	20.2	12.4	26.2	30.2	26.2	27.2	23	25.6	23.6	24.1	76	69	81	75	26	29.8	27.4	27.7	21.7	24	22.6	22.8
1994	6	1	31	20.6	10.4	26	30	26	27	23	25.8	23.8	24.2	78	72	83	78	26.1	30.4	28	28.2	21.8	24.3	23	23
1994	6	2	34	21	13	25.8	32.4	27	28	23.6	25.6	24	24.4	83	58	78	73	27.7	28.3	27.8	27.9	22.7	23.1	22.9	22.9
1994	6	3	33	22	11	26.2	30	28	28	22.6	25.8	23.6	24	74	72	69	72	25	30.4	26.2	27.2	21.1	24.3	21.9	22.4
1994	6	4	32.2	23	9.2	25	31	29	28.5	24	24.6	24	24.2	92	59	66	73	29.2	26.7	26.5	27.4	23.6	22.2	22.1	22.6
1994	6	5	32	24.2	7.8	26	31	27	27.8	23.8	25.6	24.2	24.5	83	65	79	76	28	29.2	28.3	28.5	23	23.7	23.1	23.3
1994	6	6	32	25	7	26.8	30	28	28.2	24	25.2	24	24.4	79	68	72	73	28	28.9	27.2	28	22.9	23.5	22.5	22.9
1994	6	7	33	22	11	25.6	32.6	29	29	23.2	25	23.8	24	82	54	65	67	26.8	26.6	26	26.5	22.2	22.1	21.7	22
1994	6	8	33.2	21	12.2	25	30.4	27.2	27.5	23.4	25.2	18.1366	17.3531	88	66	58.6118	55.808	27.7	28.6	23.2988	20.9866	22.8	23.3	18.6052	16.7578
1994	6	9	34	22	12	25	33.2	28.6	28.9	23.8	25	24.2	24.3	91	52	70	71	28.7	26.2	27.3	27.4	23.3	21.9	22.5	22.6
1994	6	10	34.4	20.2	14.2	26	33	27.4	28.5	20.6486	25	24	19.5693	72.7078	52	76	58.3429	25.1654	26.4	27.6	22.327	20.2337	22	22.7	17.7833
1994	6	11	32.4	18.6052	13.7948	26.2	31	29	28.8	23.8	25.4	23.8	24.3	82	64	65	70	27.9	28.7	26	27.5	22.9	23.4	21.7	22.7
1994	6	12	32.8	22	10.8	26.4	31.2	26.4	27.6	24	25	24	24.3	82	61	82	75	28.2	27.6	28.2	28	23.1	22.7	23.1	23
1994	6	13	34.2	23.2	11	26.2	32.6	27.6	28.5	23	25.2	23.8	24	76	55	73	68	26	27.1	26.9	26.7	21.7	22.4	22.3	22.2
1994	6	14	33.8	20.2	13.6	25.4	30.6	27	27.5	20.4258	25.4	23.4	19.408	72.1701	66	74	63.144	23.6444	29	26.4	22.2886	19.0968	23.5	22	17.7679
1994	6	15	34.8	20.6	14.2	25.8	32	29	29	19.3939	25.6	24	19.3182	69.5057	60	66	63.053	22.5644	28.6	26.5	22.2896	18.1472	23.3	22.1	17.6811
1994	6	16	29	20.8	8.2	25.4	27.4	25	25.7	23.6	24.4	23.8	23.9	86	78	91	85	27.9	28.6	28.7	28.4	22.9	23.3	23.3	23.2
1994	6	17	33.2	23.8	9.4	25	31.4	24.6	26.4	24.2	25.6	23.4	24.4	94	63	90	82	29.7	29	28	28.9	23.9	23.5	22.9	23.5
1994	6	18	33.6	24.6	9	25.4	32.6	24.8	26.9	23.8	25	24.4	24.4	88	54	97	80	28.4	26.6	30.3	28.4	23.2	22.1	24.3	23.2
1994	6	19	33	23	10	24.6	32	28	28.1	23.6	25.6	24	24.4	92	60	72	75	28.5	28.6	27.2	28.1	23.2	23.3	22.5	23
1994	6	20	30	21.6	8.4	25.4	28	26	26.4	24.2	25	24.2	24.5	91	79	86	85	29.4	29.7	29	29.3	23.8	23.9	23.5	23.7
1994	6	21	29	23.2	5.8	24.4	28.6	26.2	26.4	23	25.2	23.8	24	89	76	82	82	27.2	29.8	27.9	28.3	22.4	24	22.9	23.1
1994	6	22	33.2	22.8	10.4	24.4	31	27.6	27.6	23.6	25.2	23.4	24.1	94	63	70	76	28.6	28.2	26	27.6	23.3	23.1	21.7	22.7
1994	6	23	33.4	24.4	9	26	33	28.2	28.9	19.366	25.2	20.2224	17.1354	67.7133	53	64.5267	55.2859	22.2498	26.9	23.5005	19.4098	17.948	22.3	18.6291	15.4824
1994	6	24	34.8	25	9.8	26.4	33.4	27.6	28.8	23.4	25.2	24	24.2	78	52	74	68	26.8	26.6	27.4	26.9	22.2	22.1	22.6	22.3
1994	6	25	35	25.2	9.8	26.2	33.2	31	30.4	19.4337	25.4	24.2	16.1397	68.4701	54	57	52.3782	22.4171	27.3	25.7	18.2308	18.0595	22.5	21.5	14.5384
1994	6	26	34.8	25	9.8	26.6	33.4	28	29	19.4138	26	24	14.701	62.8538	56	72	50.7245	22.3414	28.7	27.2	17.7949	18.0117	23.4	22.5	14.1599
1994	6	27	34.4	23.8	10.6	25.6	32.4	28.6	28.8	23.6	25.2	23.8	24.2	85	56	67	69	27.8	27.3	26.3	27.1	22.8	22.5	21.9	22.4
1994	6	28	35.2	23.6	11.6	25	34.2	29.2	29.4	19.4895	25	23.6	16.1954	68.3107	48	63	51.9002	22.6003	25.6	25.4	18.3662	18.1631	21.5	21.4	14.6141
1994	6	29	35.2	23.4	11.8	25.6	32.4	29.2	29.1	24.2	25.2	18.4578	15.1359	89	56	56.0028	49.0324	29.3	27.3	21.242	17.0637	23.7	22.5	16.7809	13.5904
1994	6	30	33.6	23.4	10.2	25.4	31.2	27.4	27.9	23.6	25.2	17.8683	15.112	86	62	55.4452	54.0909	27.9	28.1	21.3257	19.2624	22.9	23	17.1076	15.3948
1994	7	1	33.6	22.6	11	24.8	31.8	27.8	28	23.6	25	24.2	24.3	91	58	74	74	28.3	27.2	27.8	27.8	23.1	22.4	22.8	22.8
1994	7	2	34.8	23.6	11.2	25.2	33.4	26.6	28	17.944	26.4	24.6	13.9888	59.6673	58	85	45.1687	21.6882	29.8	29.6	17.9281	17.6174	24	23.9	14.3552
1994	7	3	32.8	23.8	9	26	31.2	22.8	25.7	23.2	26.2	22.6	24	79	68	98	82	26.6	30.7	27.3	28.2	22.1	24.5	22.5	23
1994	7	4	34.2	21.8	12.4	23.4	32.2	27.2	27.5	22.4	26.8	23	24.1	92	66	70	76	26.4	31.6	25.3	27.8	22	25	21.3	22.8
1994	7	5	32.8	22.6	10.2	24.4	29.8	26.2	26.6	23.8	25.4	19.2226	16.1556	95	70	62.1369	48.1959	29.1	29.5	23.2456	19.2943	23.6	23.8	18.3065	15.2753
1994	7	6	33	23.2	9.8	24.8	31.6	27.4	27.8	23.2	25.2	20.4892	16.2193	87	60	65.4429	47.8374	27.4	27.8	25.0539	19.6129	22.6	22.8	19.6607	15.4785
1994	7	7	30.8	23	7.8	24.4	29.4	26	26.5	23.6	24.8	24	24.1	94	69	85	82	28.6	28.2	28.5	28.4	23.3	23.1	23.2	23.2
1994	7	8	34	20	14	24	31.4	28	27.9	23	26.8	25	24.9	92	70	79	80	27.4	32.2	29.7	29.8	22.6	25.3	23.9	23.9
1994	7	9	32.8	21.8	11	26.2	32.2	28.2	28.7	19.1668	25.6	24	18.1233	69.3862	59	71	51.7807	23.5762	28.4	27	20.545	18.9756	23.2	22.4	16.3826
1994	7	10	35.8	20.6	15.2	25.2	31.6	28.2	28.3	23.6	25.4	22.8	23.9	88	61	63	71	28.1	28.3	24.2	26.8	23	23.1	20.5	22.2
1994	7	11	20.0517	20.2	-0.148265	24.8	32.2	18.9318	17.9719	22.6	26	18.2188	15.0403	83	61	55.8834	45.9654	25.9	29.5	21.6603	17.8922	21.7	23.8	17.1354	14.2397
1994	7	12	21.4825	17.3346	4.14788	20.4932	20.1308	17.5497	17.8604	18.2666	18.3105	18.2188	15.1518	64.2479	43.6153	54.0909	44.5713	22.2856	20.4375	21.0389	16.9841	17.9599	15.9445	16.6734	13.5188
1994	7	13	21.4139	19.1208	2.29313	21.1903	21.246	18.4778	18.7964	20.0431	20.6008	20.1626	19.2465	72.2939	54.9274	65.2835	58.5919	24.1537	24.7233	24.4325	23.154	19.5811	19.1151	19.4058	18.3622
1994	7	14	19.9361	18.4618	1.47426	21.2261	19.9236	18.7845	17.8325	19.2067	18.0237	20.3737	17.1394	72.971	48.3154	66.5183	52.4977	23.3451	21.6443	24.8946	20.7203	18.884	16.9522	19.6727	16.4822
1994	7	15	19.8547	18.3702	1.48448	20.4454	21.3576	18.8123	19.0633	19.3262	18.8243	20.2184	18.0516	71.0591	48.873	65.9208	54.0511	23.4049	22.0546	24.5241	21.5487	18.9	17.466	19.4696	17.227
1994	7	16	37.8	18.5096	19.2904	20.2542	36.8	30.8	17.7409	19.3819	25.8	23.6	16.0441	72.8515	42	55	48.9129	23.6797	25.9	24.3	19.2983	19.0434	21.7	20.7	15.3908
1994	7	17	34.8	23	11.8	25.2	33.4	29.8	29.5	22.4	25.6	24	24	79	54	62	65	25.2	27.6	26	26.3	21.2	22.7	21.7	21.9
1994	7	18	34.4	22.4	12	24.4	32.2	28	28.1	23.2	25.6	24.6	24.5	90	59	76	75	27.6	28.4	28.7	28.2	22.7	23.2	23.3	23.1
1994	7	19	34.2	24.2	10	26.2	33.2	28.2	29	23.6	26	24.4	24.7	81	57	73	70	27.4	28.8	28	28.1	22.6	23.4	23	23
1994	7	20	36.8	24.2	12.6	26.4	35	27.8	29.3	22.6	26.4	23	24	72	51	67	63	24.9	28.7	24.9	26.2	21	23.4	21	21.8
1994	7	21	34.4	23	11.4	25.2	30.8	27.4	27.7	23.2	25.6	24	24.3	85	66	76	75	27.1	29.4	27.6	28	22.4	23.7	22.7	23
1994	7	22	34.6	24.4	10.2	26.2	33.2	27	28.4	23.8	25	24.6	24.5	82	52	82	72	27.9	26.2	29.3	27.8	22.9	21.9	23.7	22.8
1994	7	23	32.8	22	10.8	24.2	31.8	28	28	23.6	25.2	24.8	24.5	95	59	77	77	28.7	27.7	29.2	28.5	23.4	22.8	23.6	23.3
1994	7	24	35	24	11	25.4	34.2	27.8	28.8	23	25.8	24	24.3	82	51	73	69	26.5	27.6	27.3	27.1	22	22.7	22.5	22.4
1994	7	25	16.1622	22.4	-6.23781	24.4	20.2303	17.7807	16.3161	23.8	18.183	18.183	15.7874	95	47.4391	59.8267	48.0808	29.1	21.7758	22.0626	19.1332	23.6	17.0199	17.5417	15.1802
1994	7	26	17.2331	16.7371	0.495974	19.4935	20.2263	17.6413	17.9599	18.5534	18.2149	16.2432	15.2474	68.3904	47.2001	53.6926	45.8459	22.672	21.7758	19.8002	18.4339	18.191	17.0558	15.7135	14.642
1994	7	27	18.5782	16.1715	2.40664	18.892	19.9037	17.474	17.6333	17.956	18.0874	16.0281	15.0841	68.4701	47.7179	53.8121	46.1645	21.5846	21.5965	19.4496	18.1671	17.5776	16.9881	15.5063	14.4946
1994	7	28	19.8547	17.5616	2.29306	20.0949	18.5455	18.6211	16.5818	19.0553	19.2226	17.0956	16.052	71.5371	48.7535	57.8749	49.6298	22.9707	21.8276	20.8398	19.3341	18.645	17.0916	16.5858	15.4426
1994	7	29	20.1931	17.7648	2.42832	20.1347	20.1586	17.4103	16.5181	19.2943	17.8444	18.1312	17.008	73.1303	46.2442	61.1809	51.94	23.5363	20.9393	22.1741	20.4096	18.9677	16.6097	17.5975	16.3348
1994	7	30	20.2102	18.3105	1.89977	20.0391	21.3018	18.5216	18.8402	19.2306	16.9124	17.9958	15.0164	73.21	44.8501	62.097	49.351	23.4368	20.1347	22.0068	18.0794	18.9278	15.8648	17.5059	14.4508
1994	7	31	36	22.4	13.6	25	30.8	28.6	28.3	23.6	25.2	25	24.6	89	64	75	76	28.2	28.3	29.3	28.6	23.1	23.1	23.7	23.3
1994	8	1	35.8	21.4	14.4	23.8	32	26.6	27.3	23	25.8	24	24.3	93	61	81	78	27.5	29.1	28.1	28.2	22.7	23.6	23	23.1
1994	8	2	35.2	20.6	14.6	24.8	34.6	27.2	28.5	23.2	25.2	20	22.8	87	47	52	62	27.4	25.8	18.6	23.9	22.6	21.6	16.4	20.2
1994	8	3	34	21.2	12.8	26	32	27.6	28.3	23.8	25	25	24.6	83	57	81	74	28	27	29.9	28.3	23	22.4	24.1	23.1
1994	8	4	35.8	24	11.8	26	32	28.6	28.8	23.4	24.6	25.2	24.4	80	55	76	70	27	26	29.8	27.6	22.4	21.7	24	22.7
1994	8	5	36.8	20.6	16.2	26.2	29	28	27.8	24.2	25	24.8	24.7	85	72	77	78	28.9	29	29.2	29	23.5	23.5	23.6	23.5
1994	8	6	32.6	23.6	9	25	30.2	28.6	28.1	23.8	25.2	25	24.7	91	67	75	77	28.7	28.7	29.3	28.9	23.3	23.4	23.7	23.5
1994	8	7	33.6	23.2	10.4	25.4	32.4	27	28	24	25.6	24.6	24.7	89	58	82	77	28.9	28.3	29.3	28.8	23.5	23.1	23.7	23.4
1994	8	8	33	22	11	24.4	32	28.6	28.4	23.4	25.8	24.4	24.5	92	61	71	75	28.1	29.1	27.8	28.3	23	23.6	22.8	23.1
1994	8	9	33	23	10	25	31.6	28.8	28.5	24	25.4	24.6	24.7	92	61	71	75	29.2	28.3	28.1	28.5	23.6	23.1	23	23.3
1994	8	10	33.6	24	9.6	25	31.8	27	27.7	23.8	25	24.4	24.4	91	58	81	76	28.7	27.2	28.8	28.2	23.3	22.4	23.4	23.1
1994	8	11	32	21	11	23.4	30.4	28	27.5	22.8	26	24.8	24.5	95	71	77	81	27.3	30.7	29.2	29.1	22.6	24.5	23.6	23.6
1994	8	12	34.8	22.6	12.2	25	29	28.8	27.9	23.4	25.6	25.2	24.7	88	76	75	80	27.7	30.6	29.7	29.3	22.8	24.4	23.9	23.7
1994	8	13	33	22.6	10.4	25.2	33	26	27.5	24	26.8	23.6	24.8	91	62	82	78	29	31.1	27.5	29.2	23.6	24.7	22.7	23.6
1994	8	14	18.811	23.4	-4.58899	25.6	35	27.8	29	24	25.6	24.8	24.8	88	47	78	71	28.8	26.6	29.3	28.2	23.4	22.1	23.7	23.1
1994	8	15	17.514	21.6	-4.08602	24	31.2	27.6	27.6	23	21.8	24.8	23.2	92	44	80	72	27.4	19.9	29.4	25.6	22.6	17.4	23.8	21.3
1994	8	16	18.9473	23	-4.05268	25.2	29.8	27.8	27.6	23.6	25.6	24.6	24.6	88	72	77	79	28.1	30	28.8	29	23	24.1	23.4	23.5
1994	8	17	17.8775	25	-7.12252	26.6	32.6	27.8	28.7	23.2	25.6	24.4	24.4	75	57	76	69	26.2	28.2	28.3	27.5	21.8	23.1	23.1	22.7
1994	8	18	17.7949	23.8	-6.00513	26	32.6	25.6	27.5	23.6	25.4	24.2	24.4	82	56	89	76	27.5	27.7	29.3	28.1	22.7	22.7	23.7	23
1994	8	19	17.9064	22.4	-4.49361	24.6	30.8	27	27.4	17.2071	25.2	24.6	13.9489	62.814	64	82	46.1247	21.1704	28.3	29.3	16.9164	17.0398	23.1	23.7	13.5148
1994	8	20	16.7168	25	-8.28323	25.6	31.2	26	27.2	23.8	25.6	24.2	24.5	86	64	86	79	28.3	29.1	29	28.8	23.1	23.6	23.5	23.4
1994	8	21	18.1749	23.4	-5.22511	25.6	32.8	28.6	28.9	24	26.6	24.4	25	88	62	71	73	28.8	30.7	27.8	29.1	23.4	24.5	22.8	23.6
1994	8	22	16.692	23.4	-6.70802	25.4	31.8	15.882	15.1254	23.2	23.6	17.2225	16.4966	83	50	54.8477	48.7023	27	23.7	20.9904	18.6398	22.3	20.2	16.7578	14.8796
1994	8	23	16.535	23	-6.46498	24.8	26.2	23.4	24.5	23	25.8	23	23.9	86	97	97	93	26.9	32.9	27.8	29.2	22.3	25.7	22.8	23.6
1994	8	24	16.2996	19.6	-3.30043	25	34	29	29.3	23.8	25	25.2	24.7	91	48	74	71	28.7	25.7	29.5	28	23.3	21.5	23.8	22.9
1994	8	25	15.7724	20.2	-4.42763	25.6	29	27.2	27.3	23	25.2	24	24.1	80	74	77	77	26.4	29.5	27.7	27.9	22	23.8	22.8	22.9
1994	8	26	16.6548	24	-7.34519	26.4	32	25.4	27.3	23.2	25	21.2	23.1	76	57	69	67	26.3	27	22.4	25.2	21.9	22.4	19.3	21.2
1994	8	27	17.894	21	-3.106	24	29	26.4	26.5	23.8	25.2	24	24.3	98	74	82	85	29.3	29.5	28.2	29	23.7	23.8	23.1	23.5
1994	8	28	16.7333	21	-4.26671	22.6	28.6	26.2	25.9	22	24	24.6	23.5	95	68	88	84	26	26.8	29.9	27.6	21.8	22.2	24	22.7
1994	8	29	16.3244	14.8951	1.42921	18.5668	17.9446	15.7745	15.9896	17.6335	16.2546	18.586	15.5171	63.0672	41.8656	59.572	49.7394	21.6241	18.8165	22.93	18.6244	17.3953	14.9103	18.1251	14.8565
1994	8	30	16.407	15.6209	0.786115	18.513	17.9292	15.6439	15.955	17.6488	14.6818	16.5119	14.0405	63.1824	37.5609	53.3498	45.3679	21.5934	16.761	20.4412	16.8487	17.3915	13.3475	16.1471	13.4351
1994	8	31	16.1674	16.6814	-0.513972	17.7257	18.056	15.3712	14.7682	17.9369	15.8887	17.3032	15.1279	60.8011	40.5881	56.4993	45.5272	21.1479	18.3981	21.1824	16.9602	16.8346	14.5982	16.8538	13.5188
1994	9	1	15.3954	21.2	-5.80459	23	30.6	29	27.9	22.8	25	25.2	24.3	98	64	74	79	27.6	27.9	29.5	28.4	22.7	22.9	23.8	23.2
1994	9	2	15.7338	20	-4.26618	22.6	32.4	29	28.3	22	25	24.6	23.9	95	55	70	73	26	26.8	28	26.9	21.8	22.2	23	22.3
1994	9	3	15.5753	20	-4.42467	23	32.8	28.6	28.3	22.6	25.6	25.4	24.5	97	56	77	77	27.1	28	30.3	28.5	22.4	23	24.3	23.2
1994	9	4	15.6224	14.5783	1.04418	19	28	27.4	25.5	18.2	25.2	25	22.8	93	80	82	85	20.4	30.2	30.1	26.9	17.8	24.2	24.1	22
1994	9	5	15.661	20.6	-4.939	21	28.6	26.8	25.8	19.8	25.6	23.2	22.9	90	79	74	81	22.3	30.8	26	26.4	19.2	24.5	21.8	21.8
1994	9	6	14.393	20.2	-5.80696	22	31.6	27.8	27.3	19.6	25.4	25	23.3	80	61	80	74	21.2	28.3	29.8	26.4	18.4	23.1	24	21.9
1994	9	7	14.1874	21	-6.81257	21.2	30	28.4	27	20.8	25	24.8	23.5	97	67	75	79	24.3	28.3	28.9	27.2	20.6	23.2	23.5	22.4
1994	9	8	14.322	20.2	-5.87804	21	29	27	26	20	25.6	24.8	23.5	91	76	84	84	22.7	30.6	29.8	27.7	19.5	24.4	24	22.6
1994	9	9	14.5352	20	-5.4648	21.6	29	28.6	27	20	25.2	23	22.7	87	74	62	74	22.3	29.5	24.4	25.4	19.3	23.8	20.7	21.3
1994	9	10	15.5753	13.4412	2.13417	16.1118	34	28	14.1919	15.3789	25.6	25	13.0094	51.0638	51	79	41.4305	17.5537	27.2	29.7	15.1017	14.176	22.5	23.9	12.0491
1994	9	11	15.6867	20.2	-4.5133	25	29	26.6	26.8	23.8	24.6	23.6	24	91	70	78	79	28.7	28	27.1	27.9	23.3	23	22.4	22.9
1994	9	12	15.6653	20.2	-4.53472	26	29.4	26	26.9	15.3669	24.2	24.6	13.0209	55.0071	65	89	40.5483	17.5019	26.7	30	14.5544	14.1441	22.2	24.1	11.5989
1994	9	13	15.5582	20	-4.44181	25.8	29	27.8	27.6	24	24	24.6	24.2	86	66	77	77	28.6	26.5	28.8	28	23.3	22.1	23.4	22.9
1994	9	14	15.7038	20.2	-4.49616	24.8	28.8	26.8	26.8	23.8	24.6	24	24.1	92	71	79	81	28.8	28.1	28	28.3	23.4	23	22.9	23.1
1994	9	15	13.7462	19.2	-5.45379	24	28.6	26.6	26.5	23.2	24.8	23.8	23.9	94	74	79	82	27.9	28.8	27.6	28.1	22.9	23.4	22.7	23
1994	9	16	14.2864	20	-5.71357	25	30	28	27.8	22.8	25	24	23.9	83	67	72	74	26.3	28.3	27.2	27.3	21.9	23.2	22.5	22.5
1994	9	17	15.5411	20.2	-4.65894	26.2	31.8	27	28	23	25.2	24.4	24.2	76	59	81	72	26	27.7	28.8	27.5	21.7	22.8	23.4	22.6
1994	9	18	15.464	23.6	-8.13605	25	30.4	26.8	27.3	23.2	25.2	24	24.1	86	66	79	77	27.2	28.6	28	27.9	22.5	23.3	22.9	22.9
1994	9	19	13.0159	19.2	-6.18407	26.8	30.6	27	27.9	24	25.2	23.6	24.3	79	65	75	73	28	28.5	26.9	27.8	22.9	23.2	22.3	22.8
1994	9	20	15.2198	20	-4.78022	25.6	30	27.4	27.6	23.4	24.6	24.2	24.1	83	64	77	75	27.3	27.3	28.1	27.6	22.5	22.6	23	22.7
1994	9	21	14.0332	20.2	-6.16678	26	28	26.6	26.8	23	24.8	23.8	23.9	78	77	79	78	26.1	29.2	27.6	27.6	21.8	23.6	22.7	22.7
1994	9	22	13.9047	21	-7.09529	25.6	30	26	26.9	23	25	24	24	80	67	85	77	26.4	28.3	28.5	27.7	22	23.2	23.2	22.8
1994	9	23	12.2512	21.2	-8.94878	25.8	27.2	25.8	26.1	22.8	24.4	24	23.7	78	80	86	81	25.8	28.7	28.6	27.7	21.6	23.4	23.3	22.8
1994	9	24	14.9071	20.2	-5.29292	23.2	29.8	25.8	26.1	22.8	24.6	23.8	23.7	97	66	85	82	27.5	27.5	28.1	27.7	22.6	22.6	23	22.8
1994	9	25	15.3526	22.8	-7.44742	24.6	30	27.8	27.5	23	25.8	23.6	24.1	87	72	71	77	27	30.4	26.3	27.9	22.4	24.3	21.9	22.9
1994	9	26	15.3997	21.2	-5.8003	25.8	29.4	26.8	27.2	24.2	25	25.4	24.9	88	70	89	82	29.1	28.7	31.5	29.8	23.6	23.4	24.9	24
1994	9	27	15.3611	21.2	-5.83885	25.2	28	26.6	26.6	23.8	24.8	24.2	24.3	89	77	82	83	28.5	29.2	28.6	28.8	23.3	23.6	23.3	23.4
1994	9	28	12.3412	21.2	-8.85882	26	28.4	26.4	26.8	23.8	25.6	25.2	24.9	83	80	91	85	28	31	31.2	30.1	23	24.6	24.8	24.1
1994	9	29	15.2755	20	-4.72453	24.8	28.2	26.2	26.4	23	25	25.4	24.5	86	77	94	86	26.9	29.5	31.9	29.4	22.3	23.8	25.1	23.7
1994	9	30	14.0675	20.2	-6.13252	23.8	28	26.6	26.3	23.2	24.2	25	24.1	95	73	88	85	28	27.7	30.6	28.8	23	22.8	24.4	23.4
1994	10	1	17.5915	21.6	-4.0085	25.2	31.2	27.2	27.7	23.6	26.2	24.2	24.7	88	68	78	78	28.1	30.7	28.2	29	23	24.5	23.1	23.5
1994	10	2	31	25.4	5.6	25.8	30.6	28.2	28.2	23.8	25.6	25	24.8	85	67	77	76	28.1	29.5	29.5	29.1	23	23.8	23.8	23.6
1994	10	3	30	20.2	9.8	23.8	29	27.6	27	23.6	25.4	24.2	24.4	98	75	76	83	29	30	27.9	29	23.5	24.1	22.9	23.5
1994	10	4	30	20.2	9.8	25.8	28.6	27.2	27.2	24	25.4	24.8	24.7	86	77	82	82	28.6	30.3	29.7	29.5	23.3	24.3	23.9	23.8
1994	10	5	29.8	20.2	9.6	23.6	28.6	26.2	26.2	23.2	25.6	24	24.3	97	79	83	86	28.2	30.8	28.4	29.1	23	24.5	23.2	23.6
1994	10	6	30	20.2	9.8	25	29	28.2	27.6	23.8	25.6	24.4	24.6	91	76	73	80	28.7	30.6	28	29.1	23.3	24.4	23	23.6
1994	10	7	32.4	22	10.4	24.6	29	25	25.9	23.6	25.4	24	24.3	92	75	92	86	28.5	30	29.2	29.2	23.2	24.1	23.6	23.7
1994	10	8	30.6	21.2	9.4	24.8	29.4	26.2	26.6	23.8	25	24.4	24.4	92	70	86	83	28.8	28.7	29.4	29	23.4	23.4	23.7	23.5
1994	10	9	30	21.6	8.4	23.2	28.6	27	26.5	23	25.6	24.6	24.4	98	79	82	86	27.9	30.8	29.3	29.4	22.9	24.5	23.7	23.7
1994	10	10	29.6	20	9.6	23.6	29.4	27.2	26.9	23	25.6	24.8	24.5	95	74	82	84	27.7	30.3	29.7	29.2	22.8	24.3	23.9	23.7
1994	10	11	30	21.2	8.8	25	29	26.8	26.9	23	25	24.8	24.3	85	72	85	81	26.8	29	30	28.6	22.2	23.5	24.1	23.3
1994	10	12	30.2	19.6	10.6	24.8	28.2	25.6	26	23.8	25.6	24.8	24.7	92	81	94	89	28.8	31.1	30.8	30.2	23.4	24.7	24.5	24.2
1994	10	13	32.2	19.6	12.6	24.4	29	26.2	26.5	23.6	25.4	25	24.7	94	75	91	86	28.6	30	30.9	29.8	23.3	24.1	24.6	24
1994	10	14	31	20	11	25.2	29.8	26.4	27	23.8	25.2	24.6	24.5	89	69	86	82	28.5	29	29.7	29.1	23.3	23.5	23.9	23.6
1994	10	15	34.4	20.2	14.2	25.2	32.4	27.6	28.2	24	25.6	25	24.9	91	58	81	77	29	28.3	29.9	29.1	23.6	23.1	24.1	23.6
1994	10	16	30.6	20.6	10	24.4	29.2	25.6	26.2	23.6	25.4	24	24.3	94	74	88	85	28.6	29.9	28.8	29.1	23.3	24	23.4	23.6
1994	10	17	32	20.8	11.2	25.6	31	25.4	26.9	24	25.2	24.6	24.6	88	63	94	81	28.8	28.2	30.4	29.1	23.4	23.1	24.3	23.6
1994	10	18	32.4	14.8043	17.5957	24.2	30	28.6	27.9	23.6	25.8	25.4	24.9	95	72	77	81	28.7	30.4	30.3	29.8	23.4	24.3	24.3	24
1994	10	19	31	20	11	23.8	30.6	28.8	28	20.8	25.8	25.2	23.9	77	68	75	73	22.6	30	29.7	27.4	19.4	24.1	23.9	22.5
1994	10	20	31	21.6	9.4	23.8	29.6	27.8	27.3	22.8	24.8	23.6	23.7	92	68	71	77	27.1	28.1	26.3	27.2	22.4	23	21.9	22.5
1994	10	21	30	21.6	8.4	23.8	29.8	27.8	27.3	22.8	25.6	24.8	24.4	92	72	78	81	27.1	30	29.3	28.8	22.4	24.1	23.7	23.4
1994	10	22	31	20.6	10.4	23.8	30.2	28	27.5	23.6	24.8	25.2	24.5	98	65	80	81	29	27.7	30.2	29	23.5	22.8	24.2	23.5
1994	10	23	30	20.6	9.4	23.8	29.6	27.2	27	22.8	25.8	24.6	24.4	92	74	81	82	27.1	30.7	29.2	29	22.4	24.5	23.6	23.5
1994	10	24	30.2	20	10.2	22.8	29.8	26.8	26.5	22.4	25.6	25	24.3	97	72	87	85	26.8	30	30.5	29.1	22.2	24.1	24.4	23.6
1994	10	25	30	19.8	10.2	25.2	29	26.8	27	24	25.2	25	24.7	91	74	87	84	29	29.5	30.5	29.7	23.6	23.8	24.4	23.9
1994	10	26	30.6	20.6	10	22.8	29	28.2	27	21.2	25.2	24.8	23.7	87	74	76	79	24.1	29.5	29	27.6	20.5	23.8	23.6	22.6
1994	10	27	31.2	21	10.2	22.6	28.6	27.4	26.5	22.4	25.6	24.6	24.2	98	79	80	86	26.9	30.8	29.1	28.9	22.3	24.5	23.6	23.5
1994	10	28	31	20.2	10.8	23.6	29.2	27	26.7	22.8	25.4	24	24.1	93	74	78	82	27.2	29.9	27.8	28.3	22.5	24	22.9	23.1
1994	10	29	29.6	20	9.6	22.8	28.2	26.8	26.1	22.6	25.6	24.6	24.3	98	81	84	88	27.3	31.1	29.5	29.3	22.5	24.7	23.8	23.7
1994	10	30	17.6786	20	-2.3214	20.6	17.3904	15.4864	16.9004	20.2	18.7725	16.4742	16.7331	96	58.4724	59.747	58.1139	23.4	24.0422	21.2022	21.485	20	18.9159	17.0677	17.2231
1994	10	31	17.6743	15.5726	2.10174	18.418	17.9082	15.594	15.9007	17.6891	18.8203	17.9082	17.8126	69.1074	55.963	65.2437	61.3402	21.1942	23.9147	23.369	22.8234	17.3465	18.8561	18.5614	18.2587
1994	11	1	14.8814	15.4864	-0.605043	18.2903	19.7575	16.1163	17.6143	17.3953	18.1213	17.0112	17.2033	66.1015	51.5446	60.3402	53.8107	20.9597	21.7394	20.637	20.7523	17.0497	17.1956	16.5542	16.6348
1994	11	2	15.057	15.0397	0.0172876	18.3248	19.1828	15.9089	16.4198	16.5081	17.9407	17.0381	16.2661	62.2222	50.4307	62.4143	51.6214	19.8881	21.2861	20.8483	19.6615	16.1663	16.9229	16.704	15.763
1994	11	3	14.9413	15.4227	-0.481342	18.1866	18.6398	15.6708	16.2623	17.4069	17.2878	17.9676	16.3468	67.177	48.856	66.7545	52.2359	21.1133	20.9251	22.0658	19.9111	17.1188	16.4313	17.6642	15.8897
1994	11	4	14.8899	15.582	-0.692071	18.1712	19.6922	17.0189	17.4875	17.3147	17.0765	18.2595	16.2738	66.2551	48.6639	66.7545	51.8134	20.8636	20.8752	22.6266	19.8881	16.9767	16.4005	17.9599	15.8628
1994	11	5	15.1555	15.574	-0.418519	18.3402	19.4616	17.2263	17.6872	17.6642	18.5284	18.3671	17.5374	67.369	52.4664	66.9081	50.1619	21.5473	22.7188	22.8609	21.5588	17.3915	17.6796	18.0829	17.0689
1994	11	6	14.3042	15.5382	-1.234	18.1251	19.8343	16.1426	14.9168	17.4606	16.4236	17.8205	14.1043	63.9122	45.9369	64.2878	47.3993	21.2477	19.9802	21.8833	18.5216	17.1995	15.617	17.4581	14.6938
1994	11	7	15.0998	15.5621	-0.462256	18.1904	19.0661	17.2532	17.7295	17.4645	16.4236	17.3454	15.521	67.561	44.439	61.7613	48.0878	21.2401	19.8151	21.4167	18.9355	17.2033	15.5248	16.9805	15.0486
1994	11	8	14.8471	15.582	-0.734907	17.1265	19.4925	17.1457	16.3852	16.4466	19.0277	17.1726	16.2047	63.8354	53.8875	61.5693	51.5062	19.9188	22.715	21.025	19.5309	16.1778	18.0022	16.8	15.6823
1994	11	9	15.0185	14.4946	0.523834	18.079	19.961	17.1534	17.6104	17.3608	17.1649	17.0535	15.7891	63.4897	47.0508	61.6077	51.3525	21.025	20.4796	20.7984	19.5578	17.0804	16.2047	16.6809	15.6977
1994	11	10	15.1298	14.7057	0.424103	18.1597	20.0686	17.307	17.718	17.3224	17.0727	17.3339	15.3174	62.6063	45.8985	61.8765	53.4266	20.8829	20.1531	21.3745	19.5654	16.9805	16.0165	16.9767	15.6861
1994	11	11	15.2155	14.9984	0.217089	18.5668	20.2184	17.2455	16.7616	17.7026	17.4606	18.2326	16.4812	66.3704	47.5501	65.4486	48.8944	21.5512	21.1709	22.4346	20.0417	17.3608	16.535	17.8678	15.9512
1994	11	12	34.2	23.2	11	26	30.2	27.2	27.7	24.2	25	24.6	24.6	86	66	81	78	29	28.2	29.2	28.8	23.5	23.1	23.6	23.4
1994	11	13	34.2	22.6	11.6	25	31	25.8	26.9	24	25.6	24.4	24.7	92	65	89	82	29.2	29.2	29.6	29.3	23.6	23.7	23.9	23.7
1994	11	14	34	22.2	11.8	25	31.4	26.8	27.5	23.6	25	24	24.2	89	60	79	76	28.2	27.4	28	27.9	23.1	22.6	22.9	22.9
1994	11	15	34.2	22.2	12	24.2	30	26	26.5	23.8	25.4	24.6	24.6	97	69	89	85	29.2	29.4	30	29.5	23.6	23.7	24.1	23.8
1994	11	16	34.2	22.8	11.4	25.6	30.8	27.2	27.7	23	25	24.8	24.3	80	63	82	75	26.4	27.8	29.7	28	22	22.8	23.9	22.9
1994	11	17	34	23.4	10.6	25	31.2	26	27	23.8	25	24.6	24.5	91	61	89	80	28.7	27.6	30	28.7	23.3	22.7	24.1	23.4
1994	11	18	34.2	23.6	10.6	25.6	31.4	26.8	27.6	24.2	25.4	24.8	24.8	89	62	85	79	29.3	28.4	30	29.2	23.7	23.2	24.1	23.7
1994	11	19	15.3954	23.2	-7.80459	25	19.6448	16.5579	17.6642	24.8	17.2571	18.1597	16.3583	98	45.8985	65.6406	53.9259	31.2	20.4796	22.3117	19.7767	24.7	16.1931	17.7948	15.8129
1994	11	20	33.2	14.5583	18.6417	18.2173	19.3421	26	17.4952	16.5081	18.2519	23.2	17.2609	64.0658	50.5075	79	54.4636	20.0647	21.9391	26.6	20.9289	16.27	17.2686	22.1	16.7309
1994	11	21	32.4	24.4	8	25.4	30.6	27	27.5	24	25.4	25.2	24.9	89	66	87	81	28.9	29	30.8	29.6	23.5	23.5	24.6	23.9
1994	11	22	31.6	22.8	8.8	25.6	30.8	28.2	28.2	23	24.2	25	24.1	80	58	77	72	26.4	25.8	29.5	27.2	22	21.6	23.8	22.5
1994	11	23	31.6	22.6	9	24.6	28.6	27.2	26.9	23.2	25.8	25.2	24.7	89	80	85	85	27.5	31.3	30.7	29.9	22.7	24.8	24.5	24
1994	11	24	30	21	9	23.6	28.2	25.2	25.6	23.2	25.2	24.2	24.2	97	79	92	89	28.2	30.1	29.5	29.2	23	24.1	23.8	23.7
1994	11	25	30	19.8	10.2	23.4	28.2	26.2	26	22.8	25	24.6	24.1	95	77	88	87	27.3	29.5	29.9	28.9	22.6	23.8	24	23.5
1994	11	26	30	19.2	10.8	25	29	27.2	27.1	23.2	25.2	24	24.1	86	74	77	79	27.2	29.5	27.7	28.1	22.5	23.8	22.8	23
1994	11	27	28.8	16.6	12.2	24.4	28	25.6	25.9	23	25.8	23.4	24.1	89	84	83	85	27.2	31.7	27.3	28.7	22.4	25	22.5	23.3
1994	11	28	32.8	18.8	14	23.6	32	27.6	27.7	23	25.6	24	24.2	95	60	74	77	27.7	28.6	27.4	27.9	22.8	23.3	22.6	22.9
1994	11	29	32.8	18	14.8	23	32.2	27.2	27.4	21.4	25.8	23.6	23.6	87	60	74	74	24.4	29	26.7	26.7	20.7	23.5	22.2	22.1
1994	11	30	32.2	16.2	16	23.4	32	26.8	27.3	22.6	25.6	23.8	24	93	60	78	77	26.9	28.6	27.5	27.6	22.3	23.3	22.6	22.7
1994	12	1	16.7062	21	-4.29379	26	31.8	26	27.5	23.8	25.6	23.8	24.4	83	61	83	76	28	28.7	28	28.2	23	23.4	23	23.1
1994	12	2	32.8	20.8	12	25.2	32	25.8	27.2	23.8	25.4	24	24.4	89	59	86	78	28.5	28	28.6	28.4	23.3	23	23.3	23.2
1994	12	3	32.8	20.4	12.4	24.2	32.6	26.2	27.3	23.8	25.2	23.8	24.3	97	55	82	78	29.2	27.1	27.9	28.1	23.6	22.4	22.9	23
1994	12	4	33	21.6	11.4	25	32.4	26.6	27.7	24	24.8	25	24.6	92	54	88	78	29.2	26.2	30.6	28.7	23.6	21.9	24.4	23.3
1994	12	5	33.6	20.6	13	26	33	28	28.8	24.2	25.8	24.6	24.9	86	57	76	73	29	28.4	28.7	28.7	23.5	23.2	23.3	23.4
1994	12	6	33.8	20.8	13	24.6	32	27.6	28	23.8	25	23.4	24.1	94	57	70	74	28.9	27	26	27.3	23.5	22.4	21.7	22.5
1994	12	7	33.6	20	13.6	24.4	32.2	27.8	28	23.6	25.8	24.6	24.7	94	60	77	77	28.6	29	28.8	28.8	23.3	23.5	23.4	23.4
1994	12	8	33.6	20.2	13.4	25.2	32	27	27.8	24.4	25.6	25	25	94	60	85	80	30	28.6	30.3	29.6	24.1	23.3	24.3	23.9
1994	12	9	32.8	21.4	11.4	25.6	32.2	27	28	24	25.2	24.2	24.5	88	57	79	75	28.8	27.4	28.3	28.2	23.4	22.6	23.1	23
1994	12	10	35.6	23.6	12	25.4	33.6	29.2	29.4	24	25.4	25	24.8	89	52	71	71	28.9	27	28.9	28.3	23.5	22.3	23.5	23.1
1994	12	11	34.4	22	12.4	22.6	33.4	26.6	27.3	20	25.6	24.2	23.3	79	54	82	72	21.6	27.6	28.6	26	18.8	22.7	23.3	21.6
1994	12	12	32.2	22.8	9.4	25.2	31.6	27	27.7	23.6	25.4	25	24.7	88	61	85	78	28.1	28.3	30.3	28.9	23	23.1	24.3	23.5
1994	12	13	33.2	24.6	8.6	25.4	32.6	26.4	27.7	23.4	25	24.6	24.3	85	54	86	75	27.4	26.6	29.7	27.9	22.6	22.1	23.9	22.9
1994	12	14	32.8	24.8	8	25	31.6	27.2	27.8	23.2	25.6	25	24.6	86	62	84	77	27.2	28.8	30.2	28.8	22.5	23.4	24.2	23.4
1994	12	15	33.2	24.4	8.8	24.6	32.6	26.6	27.6	23.6	26.8	24.2	24.9	92	64	82	79	28.5	31.4	28.6	29.5	23.2	24.8	23.3	23.8
1994	12	16	16.5049	23.4	-6.89512	24.2	33.2	25.6	27.2	21.8	25	24.8	23.9	81	52	94	76	24.5	26.2	30.8	27.2	20.8	21.9	24.5	22.4
1994	12	17	32.6	22.6	10	24	31.8	29	28.5	23.6	25.6	24	24.4	97	61	66	75	28.8	28.7	26.5	28	23.4	23.4	22.1	23
1994	12	18	31.6	23	8.6	25.2	21.4513	26	17.2589	25	16.8538	25.4	15.5422	98	48.0494	95	51.3027	31.5	21.2785	32	20.3777	24.9	17.0112	25.2	16.4981
1994	12	19	31.8	24.8	7	26.4	31	28.2	28.5	24.4	25.6	24.4	24.8	85	65	73	74	29.2	29.2	28	28.8	23.7	23.7	23	23.4
1994	12	20	30.8	22	8.8	25.6	29.8	27.2	27.5	23.6	25.2	24.6	24.5	85	69	81	78	27.8	29	29.2	28.7	22.8	23.5	23.6	23.3
1994	12	21	32.4	22	10.4	26	31.2	27	27.8	23.6	25.6	24.6	24.6	82	64	82	76	27.5	29.1	29.3	28.6	22.7	23.6	23.7	23.3
1994	12	22	32	25.6	6.4	25.8	31.8	26.2	27.5	16.9229	25	24.2	14.8104	68.9822	58	85	48.011	19.8036	27.2	28.9	18.1558	16.5043	22.4	23.5	14.8412
1994	12	23	32.8	21	11.8	25.2	29.8	25.4	26.5	23.2	25.2	24	24.1	85	69	89	81	27.1	29	28.9	28.3	22.4	23.5	23.5	23.1
1994	12	24	30.8	13.3709	17.4291	24.8	29.4	25.6	26.4	23.6	24.6	23	23.7	91	68	80	80	28.3	27.7	26.4	27.5	23.1	22.8	22	22.6
1994	12	25	30	23.4	6.6	24.6	28.2	25	25.7	23.4	25.2	22.8	23.8	90	79	83	84	28	30.1	26.3	28.1	22.9	24.1	21.9	23
1994	12	26	30.2	22.6	7.6	23.4	29.2	25	25.6	21.5	25.2	23.2	23.3	85	73	86	81	24.4	29.4	27.2	27	20.7	23.8	22.5	22.3
1994	12	27	31.5	21.8	9.7	23	30.8	26.8	26.8	21.4	25.4	23.6	23.5	87	65	77	76	24.4	28.8	27	26.7	20.7	23.4	22.3	22.2
1994	12	28	30.8	22	8.8	23.4	29.4	24.6	25.5	22.6	25	23.8	23.8	93	70	94	86	26.9	28.7	28.9	28.2	22.3	23.4	23.5	23.1
1994	12	29	31.6	21.4	10.2	22.8	31.2	24.6	25.8	22.2	25.6	23.6	23.8	95	64	92	84	26.4	29.1	28.5	28	22	23.6	23.2	22.9
1994	12	30	32	22.8	9.2	24.6	30.8	25.6	26.6	22.8	25.6	23.8	24.1	86	66	86	79	26.5	29.4	28.3	28.1	22.1	23.7	23.1	23
1994	12	31	32.6	24.2	8.4	24.8	32.2	25.4	27	23	25.4	23.8	24.1	86	58	88	77	26.9	27.9	28.4	27.7	22.3	22.9	23.2	22.8
1992	12	31	32.4	25.2	7.2	26	31	28.4	28.5	23.2	23.8	23.4	23.5	79	55	66	67	26.6	24.7	25.5	25.6	22.1	20.9	21.4	21.5

## Sheet: 1993
						Temperature				Temperature				Relative Humidity				Pressure				Dew temperature
Year	Month	Day	Maximum	Minimum	Max-Min	1899-12-31 07:00:00	1899-12-31 13:00:00	1899-12-31 19:00:00	Average	1899-12-31 01:00:00	1899-12-31 13:00:00	1899-12-31 19:00:00	Average	1899-12-31 01:00:00	1899-12-31 13:00:00	1899-12-31 19:00:00	Average	1899-12-31 07:00:00	1899-12-31 13:00:00	1899-12-31 19:00:00	Average	1899-12-31 07:00:00	1899-12-31 13:00:00	1899-12-31 19:00:00	Average		Month	Taverage	Hraverage
1995	1	1	34.7	22.5	12.2	27.8	32	25.9	27.9	24.7	25.7	21.6	24	78	61	69	69	29	28.8	22.9	26.9	23.6	23.4	19.7	22.2		January	28.5065	73.8138
1995	1	2	34.6	21.6	13	25.4	29	30.6	28.9	22.8	27.2	22.6	24.2	80	87	50	73	26	34.9	22.1	27.7	21.7	26.6	19.1	22.5		February	28.5847	76.0621
1995	1	3	34.8	20.6	14.2	22.4	30	27.6	26.9	20.8	28.2	24.8	24.6	87	87	80	85	23.5	37	29.4	30	20.1	27.7	23.8	23.8		March	28.9503	73.5363
1995	1	4	33.8	21.2	12.6	26	32	28.4	28.7	23.8	29	21	24.6	83	80	52	72	28	38	20	28.7	23	28.1	17.5	22.8		April	28	68.3214
1995	1	5	32.8	21.4	11.4	24.8	31.8	30	29.1	23.2	28.2	23.2	24.9	87	76	56	73	27.4	35.8	23.9	29	22.6	27.1	20.4	23.3		May	28.6516	70.9677
1995	1	6	33.6	23	10.6	25.6	32.1	28.2	28.5	23.5	25.8	21.1	23.5	84	61	53	66	27.5	29	20.3	25.6	22.7	23.5	17.7	21.3		June	29.1067	68.5612
1995	1	7	33.5	22.1	11.4	22.6	31.8	25.7	26.5	20.8	24.4	23.8	23	85	55	85	75	23.4	25.6	28.2	25.7	20	21.5	23.1	21.5		July	27.9065	74.9383
1995	1	8	33.6	24	9.6	24.2	32.5	30.2	29.3	22.2	25.6	22	23.3	84	58	49	64	25.4	28.2	21	24.9	21.4	23.1	18.3	20.9		August	25.2516	80.2497
1995	1	9	33.8	20.8	13	25.6	32	28.8	28.8	23.2	29.2	23.6	25.3	82	81	65	76	26.8	38.6	25.7	30.4	22.2	28.4	21.5	24.1		September	25.6867	91.1662
1995	1	10	34.2	20	14.2	26.2	33	29.5	29.5	23.8	27.4	21.4	24.2	82	65	49	65	27.9	32.8	20.1	26.9	22.9	25.6	17.6	22		October	24.6355	89.7097
1995	1	11	34.6	19.6	15	26	34.4	29.2	29.7	23	29.8	21.4	24.7	78	72	50	66	26.1	38.9	20.3	28.4	21.8	28.5	17.7	22.7		November	26.8667	87.8667
1995	1	12	34.2	19.4	14.8	19.4	32	24.4	25	18	28.2	20.6	22.3	87	75	71	78	19.7	35.7	21.7	25.7	17.3	27	18.8	21		December	27.2387	81.0538
1995	1	13	34.4	19.2	15.2	25	32.2	26.2	27.4	24.2	28.8	23.6	25.5	94	78	81	84	29.7	37.3	27.4	31.5	23.9	27.8	22.6	24.8
1995	1	14	34.6	21.8	12.8	23	33.5	27.8	28	21.6	25.7	24.2	23.8	89	54	74	72	24.9	27.8	27.8	26.8	21	22.9	22.8	22.2
1995	1	15	33.6	22.6	11	24.6	32.4	26.8	27.6	23.6	26.6	25.4	25.2	92	64	89	82	28.5	31	31.5	30.3	23.2	24.6	24.9	24.3
1995	1	16	33.6	22.8	10.8	25.8	32	27.6	28.3	24.2	27	25.6	25.6	88	68	85	80	29.1	32.3	31.5	31	23.6	25.3	24.9	24.6
1995	1	17	34.2	24.2	10	25.4	30.8	26.6	27.4	24	28	25.8	25.9	89	81	94	88	28.9	35.9	32.7	32.5	23.5	27.1	25.5	25.4
1995	1	18	34.2	22.2	12	25.4	31.2	26.8	27.5	24.4	28.2	25.2	25.9	92	80	88	87	29.9	36.2	31	32.4	24	27.3	24.6	25.3
1995	1	19	34.2	24.4	9.8	25.8	32	27.4	28.1	25.2	28	25.4	26.2	95	74	85	85	31.6	35.1	31.1	32.6	25	26.8	24.7	25.5
1995	1	20	34.4	25.2	9.2	25.8	32	27.6	28.3	25.2	27.8	24.2	25.7	95	73	76	81	31.6	34.6	27.9	31.4	25	26.5	22.9	24.8
1995	1	21	35.8	24.5	11.3	26.2	34.7	28.5	29.5	24.2	26.9	24.3	25.1	85	55	71	70	28.9	30.3	27.6	28.9	23.5	24.2	22.7	23.5
1995	1	22	35.8	24.7	11.1	25.2	32.2	28.4	28.5	24.2	28.8	23.6	25.5	92	78	67	79	29.5	37.3	25.9	30.9	23.8	27.8	21.7	24.4
1995	1	23	38.2	24.2	14	26.2	37	28	29.8	25.2	29.8	22	25.7	92	59	59	70	31.4	37.2	22.4	30.3	24.8	27.7	19.4	24
1995	1	24	35	22.8	12.2	26.4	32.8	28.3	28.9	22.9	25.3	27	25.1	74	55	90	73	25.6	27.3	34.8	29.2	21.5	22.5	26.6	23.5
1995	1	25	36.6	22	14.6	24.4	35.4	31	30.5	23.4	25.4	22.6	23.8	92	45	49	62	28.1	25.8	21.8	25.2	23	21.6	18.9	21.2
1995	1	26	32	21.4	10.6	23.2	32	30.6	29.1	21.4	28	22.4	23.9	85	74	49	70	24.3	35.1	21.6	27	20.6	26.8	18.8	22
1995	1	27	36.6	20.6	16	25.4	35.2	30.8	30.5	21.6	25.8	25	24.1	72	47	63	61	23.3	27	27.8	26	19.9	22.3	22.8	21.7
1995	1	28	35.9	21	14.9	24.4	34.6	29.9	29.7	22	27.4	23	24.1	81	58	56	65	24.8	31.7	23.5	26.7	21	25	20.1	22
1995	1	29	34.2	23.5	10.7	24.6	33.2	27.8	28.4	24	28.2	25.4	25.9	95	69	83	82	29.4	34.9	30.8	31.7	23.8	26.6	24.6	25
1995	1	30	35.8	23.2	12.6	24	33.2	28.4	28.5	23.6	29.8	25.8	26.4	97	78	81	85	28.8	39.7	31.5	33.3	23.4	28.8	24.9	25.7
1995	1	31	36.2	23.4	12.8	25.4	34.2	28	28.9	24.4	19.8838	24.4	16.5897	92	48.4747	75	50.2273	29.9	23.369	28.2	18.8044	24	18.5933	23	15.2634
1995	2	1	34.8	23.8	11	25	34.2	28.8	29.2	24	27.8	25.6	25.8	92	62	78	77	29.2	33.1	30.7	31	23.6	25.7	24.5	24.6
1995	2	2	34.6	23	11.6	26.6	32.8	28.2	29	24.2	25	25.2	24.8	82	53	79	71	28.6	26.5	30.1	28.4	23.3	22	24.1	23.2
1995	2	3	35.8	23.2	12.6	24.6	32.8	28.4	28.5	23.8	26.2	25.8	25.3	94	60	81	78	28.9	29.6	31.5	30	23.5	23.9	24.9	24.1
1995	2	4	34.1	23.4	10.7	26	33.4	29	29.4	24.4	25.9	25	25.1	88	55	72	72	29.5	28.4	29	29	23.8	23.2	23.5	23.5
1995	2	5	34.6	23.6	11	26	32.8	28.4	28.9	23.8	25.2	25.8	24.9	83	54	81	73	28	27	31.5	28.8	23	22.4	24.9	23.4
1995	2	6	34.2	23.2	11	24.8	32.8	27.4	28.1	23.8	28.8	25.4	26	92	74	85	84	28.8	36.9	31.1	32.3	23.4	27.6	24.7	25.2
1995	2	7	35.6	22.2	13.4	25.2	33	28.6	28.9	23.8	26.2	25.2	25.1	89	59	76	75	28.5	29.5	29.8	29.3	23.3	23.8	24	23.7
1995	2	8	34.6	21.2	13.4	23.6	33.2	29.2	28.8	22.8	26.6	26.8	25.4	93	60	83	79	27.2	30.4	33.6	30.4	22.5	24.3	26	24.3
1995	2	9	33.2	21.8	11.4	25.2	32	28.4	28.5	24.8	28.8	26.6	26.7	97	79	87	88	31	37.5	33.6	34	24.7	27.9	26	26.2
1995	2	10	35.8	22.6	13.2	25	35	26.8	28.4	24.2	28.2	23.2	25.2	94	60	74	76	29.7	33.7	26	29.8	23.9	26.1	21.8	23.9
1995	2	11	35	21.2	13.8	26.8	32.3	28.4	29	24.8	26.4	25.3	25.5	85	63	78	75	30	30.5	30.2	30.2	24.1	24.4	24.2	24.2
1995	2	12	35	23	12	25	32.8	28	28.5	24.2	26.8	25.8	25.6	94	63	84	80	29.7	31.2	31.7	30.9	23.9	24.8	25	24.6
1995	2	13	36.4	21.2	15.2	25	32.3	27.8	28.2	23.8	26.2	25	25	91	62	80	77	28.7	30	29.8	29.5	23.3	24.1	24	23.8
1995	2	14	36.8	21	15.8	23.4	33.2	29.8	29	22.8	28	27.6	26.1	95	68	85	82	27.3	34.3	35.4	32.4	22.6	26.4	26.9	25.3
1995	2	15	38.6	21.2	17.4	25.2	34.1	30.2	29.9	22.6	26	27.4	25.3	80	53	81	71	25.7	28.2	34.6	29.5	21.5	23.1	26.5	23.7
1995	2	16	37.6	19	18.6	21.2	33.2	30	28.6	19.2	26.6	28	24.6	83	60	86	76	20.9	30.4	36.5	29.3	18.2	24.3	27.4	23.3
1995	2	17	38	22.2	15.8	23.2	34	31	29.8	21.2	27.8	28.6	25.9	84	63	84	77	23.8	33.2	37.5	31.5	20.3	25.8	27.9	24.7
1995	2	18	38.2	20.8	17.4	24.8	34	30.9	30.1	20.2	25.9	26	24	66	53	68	62	20.6	28	30.3	26.3	18	23	24.3	21.7
1995	2	19	38.2	20.4	17.8	22.7	22.9377	31	17.1713	20.3	28.6	28.2	25.7	81	43.7476	81	42.739	22.2	22.4653	36.4	15.7732	19.2	17.7909	27.3	12.9731
1995	2	20	35.6	22.7	12.9	24.2	32	29.4	28.8	22.5	26.8	27.8	25.7	87	67	89	81	26.1	31.8	36.3	31.4	21.8	25.1	27.3	24.7
1995	2	21	35.4	21.2	14.2	25.7	32.4	29.2	29.1	23.6	27	27.6	26.1	84	66	89	79	27.7	32.1	35.8	31.9	22.8	25.2	27.1	25
1995	2	22	33.6	23	10.6	24.2	32.8	28	28.3	23.6	29.2	26.8	26.5	95	77	91	88	28.7	38.1	34.4	33.8	23.4	28.2	26.4	26
1995	2	23	36.6	20.8	15.8	23.8	34.6	30.2	29.7	22.2	27.2	28.8	26.1	87	57	90	78	25.7	31.1	38.6	31.8	21.5	24.7	28.4	24.9
1995	2	24	36.8	23.2	13.6	25.8	33.8	30.6	30.2	22.8	28.8	28.2	26.6	78	69	83	77	25.8	36.3	36.6	32.9	21.6	27.3	27.5	25.4
1995	2	25	34.2	23.8	10.4	25.8	33.2	29.6	29.5	23.6	27.2	25	25.3	83	63	69	72	27.7	32.1	28.6	29.4	22.7	25.2	23.3	23.8
1995	2	26	36.6	24	12.6	24.9	32.8	30	29.4	23.1	28.6	28	26.6	86	73	86	82	27.1	36.3	36.5	33.3	22.4	27.3	27.4	25.7
1995	2	27	35.2	22	13.2	22.6	33.2	29.2	28.6	20.8	28.2	27.8	25.6	85	69	90	81	23.4	34.9	36.4	31.6	20	26.6	27.4	24.7
1995	2	28	34.8	22.8	12	23.8	33.8	28.8	28.8	20.8	29.6	25.6	25.3	77	74	78	76	22.6	38.7	30.7	30.6	19.4	28.4	24.5	24.1
1995	3	1	36	23.2	12.8	25.6	35.8	29.2	30	23.8	28.6	27.8	26.7	86	58	90	78	28.3	34.3	36.4	33	23.1	26.4	27.4	25.6
1995	3	2	37	22.8	14.2	26.6	36.8	31.2	31.5	22.8	27.8	28.2	26.3	72	51	80	68	25.2	31.4	36.2	30.9	21.2	24.8	27.3	24.5
1995	3	3	37.6	21.8	15.8	26.8	37.2	30.8	31.4	23.6	18.5574	27.2	14.9242	77	42.5399	76	42.0654	27	20.1347	33.7	17.1303	22.3	16.0321	26	13.7248
1995	3	4	39	24	15	25.4	37.2	18.7627	17.2589	24.4	26.4	18.0214	17.0398	92	43	52.0439	47.5586	29.9	27.2	20.4757	19.7484	24	22.5	16.5119	15.825
1995	3	5	37.6	22.3	15.3	24.5	37.4	27.2	29.1	23.3	28.2	24.6	25.4	90	50	81	74	27.8	32.1	29.2	29.7	22.8	25.2	23.6	23.9
1995	3	6	36.2	22.8	13.4	24.6	35.2	30	30	20.8	29.8	28	26.2	71	67	86	75	22	38.3	36.5	32.3	19.1	28.3	27.4	24.9
1995	3	7	35	23.8	11.2	26.2	33.8	30.8	30.4	22.8	28.6	28.4	26.6	75	68	84	75	25.5	35.7	37.1	32.7	21.4	27	27.7	25.4
1995	3	8	36	21.8	14.2	24	35.2	29.8	29.7	20.6	29.8	26.8	25.7	74	67	79	74	22	38.3	33.2	31.2	19	28.3	25.8	24.4
1995	3	9	34	23	11	26.2	33.2	30.8	30.3	23.8	29.2	28.8	27.3	82	74	86	81	27.9	37.8	38.2	34.7	22.9	28	28.2	26.4
1995	3	10	32.8	22.8	10	26.2	32.6	28.8	29.1	22.8	27.8	26.8	25.8	75	69	86	77	25.5	34.2	33.9	31.2	21.4	26.3	26.1	24.6
1995	3	11	33.6	22.2	11.4	25	33.6	29.6	29.5	22.8	28.8	27.8	26.5	83	70	87	80	26.3	36.4	36.1	32.9	21.9	27.4	27.2	25.5
1995	3	12	32	21.8	10.2	25.2	30.8	28.8	28.4	20.8	25.8	24.8	23.8	68	67	72	69	21.6	29.9	28.6	26.7	18.8	24	23.3	22
1995	3	13	35.4	23.2	12.2	24.2	33	29.8	29.2	20.6	26	25.6	24.1	72	58	72	67	21.9	29	30	26.9	18.9	23.5	24.1	22.2
1995	3	14	35	22	13	24.6	34.2	30.2	29.8	22.8	28.2	27.6	26.2	86	64	82	77	26.5	34.2	35.2	32	22.1	26.3	26.8	25.1
1995	3	15	33.8	23.2	10.6	24	33.2	29.8	29.2	21.8	28	26.8	25.5	83	68	79	76	24.6	34.3	33.2	30.7	20.9	26.4	25.8	24.3
1995	3	16	35.2	23.6	11.6	25.2	34.2	26.2	28	20.8	28.8	22.6	24.1	68	67	74	69	21.6	36	25	27.6	18.8	27.2	21.1	22.3
1995	3	17	35.6	23.8	11.8	25	35.2	30	30	22.8	28	27.8	26.2	83	58	85	75	26.3	33	35.9	31.7	21.9	25.7	27.1	24.9
1995	3	18	36.3	22.8	13.5	26.2	31.7	29	29	23.2	25.8	25.6	24.9	78	63	76	72	26.4	29.3	30.6	28.8	22	23.7	24.4	23.4
1995	3	19	34.8	24.3	10.5	26	34.2	29.2	29.7	24.4	28.6	28	27	88	66	91	82	29.5	35.4	37	34	23.8	26.9	27.6	26.1
1995	3	20	30.8	23.6	7.2	26.2	30.2	28.8	28.5	23.2	26.2	27.6	25.7	78	73	91	81	26.4	31.3	36.1	31.3	22	24.8	27.2	24.7
1995	3	21	28	20.8	7.2	24.8	27	25.2	25.5	20.8	23.2	23.6	22.5	70	73	88	77	21.9	25.9	28.1	25.3	19	21.7	23	21.2
1995	3	22	32	23.2	8.8	23.8	30.2	26.6	26.8	21.8	26.6	23.8	24.1	84	76	79	80	24.8	32.4	27.6	28.3	20.9	25.4	22.7	23
1995	3	23	30.8	23.8	7	24	29.8	28.2	27.5	21.8	27.8	26.8	25.5	83	86	90	86	24.6	36	34.3	31.7	20.9	27.2	26.3	24.8
1995	3	24	31	21.8	9.2	25.8	30.2	28	28	22.8	27.8	25.8	25.5	78	83	84	82	25.8	35.7	31.7	31.1	21.6	27.1	25	24.6
1995	3	25	35.6	23.2	12.4	23.4	34.4	30.1	29.5	20.2	26.2	25.6	24	75	53	70	66	21.5	28.6	29.8	26.6	18.7	23.3	24	22
1995	3	26	33	24.3	8.7	26.1	32.6	31.2	30.3	24	27.8	29.6	27.1	84	69	89	81	28.4	34.2	40.4	34.3	23.2	26.3	29.2	26.2
1995	3	27	35.6	22.8	12.8	26.2	33.6	30	30	24.4	26	28.2	26.2	86	55	87	76	29.4	28.6	37	31.6	23.7	23.3	27.7	24.9
1995	3	28	34	23.8	10.2	26	33.8	31	30.5	22.8	28	27.8	26.2	76	65	78	73	25.6	33.9	35.2	31.6	21.5	26.2	26.8	24.8
1995	3	29	36.8	24	12.8	26	36	30.8	30.9	22.2	29.8	26.8	26.3	72	64	73	70	24.2	37.8	32.6	31.5	20.6	28	25.5	24.7
1995	3	30	35.8	22.8	13	23.6	35.6	30.6	30.1	20	29	27	25.3	72	61	76	70	21	35.7	33.2	30	18.3	27	25.8	23.7
1995	3	31	33.2	23.2	10	24	33	28	28.3	21.6	28	26.2	25.3	81	69	87	79	24.2	34.5	32.8	30.5	20.6	26.4	25.6	24.2
1995	4	1	35.8	24	11.8	26.2	35	28.8	29.7	23.2	25	24	24.1	78	45	67	63	26.4	25	26.6	26	22	21.1	22.1	21.8
1995	4	2	32	25	7	26.4	30.8	26.8	27.7	24.4	24.8	22.8	24	85	62	71	73	29.2	27.3	25.1	27.2	23.7	22.5	21.2	22.5
1995	4	3	33.6	23.8	9.8	25	32	28.2	28.4	22	23	24.8	23.3	77	47	76	67	24.4	22.1	29	25.2	20.7	19.1	23.6	21.1
1995	4	4	35.2	23	12.2	25	35	30	30	21.8	23.2	23.8	22.9	76	37	60	57	24	20.6	25.4	23.3	20.4	18	21.3	19.9
1995	4	5	35.6	24.8	10.8	26.8	35	31	31	23.2	24.2	23	23.5	74	41	51	55	26	23	22.8	23.9	21.8	19.8	19.6	20.4
1995	4	6	37.2	22.8	14.4	25.6	36	22.8	26.8	21.8	24	20	21.9	72	37	78	62	23.6	21.9	21.5	22.3	20.1	18.9	18.7	19.3
1995	4	7	31	21.8	9.2	22	27.8	26	25.5	21.6088	23.6	23.8	20.3912	75.3964	71	83	60.7627	25.0656	26.3	28	22.9032	20.1953	21.9	23	18.3901
1995	4	8	32.8	23	9.8	24.2	30.4	29.6	28.5	22.8	22.4384	23.4	21.4129	89	53.0041	59	60.4938	26.8	24.6776	24.7	24.0746	22.2	19.5923	20.9	19.2966
1995	4	9	36.8	23	13.8	28.6	28	28.4	28.4	23	22.8	23	22.9	62	64	63	63	24.4	24.3	24.5	24.4	20.7	20.6	20.8	20.7
1995	4	10	33	22.8	10.2	24	30.2	26.8	27	21.8	22.8	23.6	22.7	83	53	77	71	24.6	22.8	27	24.8	20.9	19.6	22.3	20.9
1995	4	11	32.6	23.8	8.8	24	32	27	27.5	21.3416	23.6	23.8	21.0509	73.7278	50	77	60.3843	24.6237	23.5	27.3	23.6399	19.8758	20.1	22.6	19.0075
1995	4	12	34	21.6	12.4	23.8	31	27	27.2	21.6	23	22.6	22.4	83	51	69	67	24.3	22.8	24.5	23.9	20.7	19.6	20.8	20.3
1995	4	13	33	22.2	10.8	23	28	26.2	25.9	20.8	23.2	23.8	22.6	82	67	82	77	23.1	25.2	27.9	25.4	19.8	21.2	22.9	21.3
1995	4	14	32.8	20.2	12.6	22.8	30	26	26.2	22	23	22.8	22.6	93	55	76	75	25.9	23.4	25.6	25	21.7	20	21.5	21.1
1995	4	15	34.6	21.8	12.8	23	31	29.2	28.1	22.8	24	24.6	23.8	98	56	69	74	27.6	25.2	27.9	26.9	22.7	21.2	22.9	22.3
1995	4	16	32	22	10	25	32	27.2	27.9	22.2	23	24.6	23.3	79	47	81	69	24.9	22.1	29.2	25.4	21	19.1	23.6	21.3
1995	4	17	31.8	24	7.8	25	30	26	26.8	23	23.2	24	23.4	85	56	85	75	26.8	23.9	28.5	26.4	22.2	20.4	23.2	21.9
1995	4	18	32.2	23.6	8.6	24.8	31	27	27.5	22	23.6	23.8	23.1	79	54	77	70	24.6	24.2	27.3	25.4	20.8	20.6	22.6	21.3
1995	4	19	34	23.6	10.4	26	31	28	28.3	24.6	23.4	25.8	24.6	89	53	84	75	30	23.7	31.7	28.5	24.1	20.2	25	23.1
1995	4	20	33.6	24	9.6	26	32	27	28	23.2	23.8	23.8	23.6	79	51	77	69	26.6	24	27.3	26	22.1	20.5	22.6	21.7
1995	4	21	32	23.8	8.2	25	31	29	28.5	23.8	24	24.8	24.2	91	56	71	73	28.7	25.2	28.5	27.5	23.3	21.2	23.2	22.6
1995	4	22	34.2	22.8	11.4	25	31.6	27.8	28	23	23.8	24.6	23.8	85	52	77	71	26.8	24.3	28.8	26.6	22.2	20.6	23.4	22.1
1995	4	23	32	23.8	8.2	26	31	28	28.3	23.6	23	24	23.5	82	51	72	68	27.5	22.8	27.2	25.8	22.7	19.6	22.5	21.6
1995	4	24	35	23.6	11.4	27	34.2	30	30.3	24.8	24	23.8	24.2	84	43	60	62	29.8	23.1	25.4	26.1	24	19.8	21.3	21.7
1995	4	25	32	24.6	7.4	26	29	27	27.3	23.8	23.8	23	23.5	83	65	71	73	28	26	25.4	26.5	23	21.7	21.4	22
1995	4	26	33.4	23.8	9.6	27	33	28	29	23.8	23.8	25.6	24.4	77	46	83	69	27.3	23.4	31.2	27.3	22.6	20	24.8	22.4
1995	4	27	32.8	25.6	7.2	26	32	28	28.5	24	23.8	24.8	24.2	85	51	77	71	28.5	24	29.2	27.2	23.2	20.5	23.6	22.4
1995	4	28	30	24.6	5.4	28	26	29	28	25	24	23.8	24.3	79	85	65	76	29.7	28.5	26	28.1	23.9	23.2	21.7	23
1995	4	29	30	21.8	8.2	24.8	29.3	26.2	26.6	22	24.2	23	23.1	79	66	76	74	24.6	26.8	26	25.8	20.8	22.2	21.7	21.6
1995	4	30	32.6	22	10.6	26	32	29.2	29.1	24.8	23	24.8	24.2	91	47	70	69	30.5	22.1	28.4	27	24.4	19.1	23.2	22.2
1995	5	1	32.6	22.8	9.8	26	32.2	26.6	27.9	23.8	24.2	24.8	24.3	83	52	86	74	28	24.9	30.1	27.7	23	21	24.1	22.7
1995	5	2	31.8	22.6	9.2	26.2	31.2	28	28.4	23	23.8	25.8	24.2	76	54	84	71	26	24.6	31.7	27.4	21.7	20.8	25	22.5
1995	5	3	33.2	23	10.2	27	33	30	30	25.2	25.2	25.6	25.3	87	53	70	70	30.8	26.9	29.9	29.2	24.6	22.3	24	23.6
1995	5	4	32.6	23.2	9.4	27.2	32	30.2	29.9	24.8	24	24.6	24.5	82	52	63	66	29.7	24.5	27.2	27.1	23.9	20.8	22.5	22.4
1995	5	5	32.6	22.8	9.8	27	32.2	31.6	30.6	25.6	23.8	25.8	25.1	89	50	63	67	31.9	23.9	29.4	28.4	25.1	20.4	23.7	23.1
1995	5	6	32.6	23.6	9	27	32	29.2	29.4	23.6	24	24.8	24.1	75	52	70	66	26.9	24.5	28.4	26.6	22.3	20.8	23.2	22.1
1995	5	7	29	23.2	5.8	25	27	26	26	23.8	23.8	23.8	23.8	91	77	83	84	28.7	27.3	28	28	23.3	22.6	23	23
1995	5	8	32	23.4	8.6	24	31.2	28	27.8	22.8	23.6	23.2	23.2	90	53	67	70	26.9	24.1	25.2	25.4	22.3	20.5	21.2	21.4
1995	5	9	33.2	23.6	9.6	27.2	33	29	29.5	23	23.6	23.2	23.3	70	46	61	59	25.3	22.9	24.6	24.3	21.3	19.7	20.8	20.6
1995	5	10	33.4	23.4	10	28	33	29	29.8	24.2	24.2	25.4	24.6	73	48	75	66	27.7	24.3	30	27.3	22.8	20.7	24.1	22.5
1995	5	11	33.2	23.6	9.6	27	33	30	30	24.2	25	23.4	24.2	79	52	58	63	28.3	26.4	24.4	26.4	23.1	22	20.7	21.9
1995	5	12	34.2	23.2	11	27	34	27	28.8	25.4	25.6	24	25	88	51	78	72	31.4	27.2	27.8	28.8	24.8	22.5	22.9	23.4
1995	5	13	32.2	23	9.2	28	32	30	30	24	24.6	25	24.5	72	55	67	64	27.2	26	28.3	27.2	22.5	21.7	23.2	22.5
1995	5	14	31.8	23	8.8	27	31	28	28.5	24.8	24.8	24.8	24.8	84	61	77	74	29.8	27.2	29.2	28.7	24	22.5	23.6	23.4
1995	5	15	30	24	6	28.2	27.4	26	26.9	25.8	23	24.2	24.3	83	69	86	79	31.6	25.2	29	28.6	25	21.2	23.5	23.2
1995	5	16	29.8	23.8	6	25	28	26	26.3	23.8	25.6	24.8	24.7	91	83	91	88	28.7	31.2	30.5	30.1	23.3	24.8	24.4	24.2
1995	5	17	31.2	22.4	8.8	24.8	30.2	27	27.3	24	23	24.8	23.9	94	54	84	77	29.3	23.3	29.8	27.5	23.7	20	24	22.6
1995	5	18	32	24	8	26	32	28	28.5	24	24.8	25.8	24.9	85	56	84	75	28.5	26.5	31.7	28.9	23.2	22.1	25	23.4
1995	5	19	31	23.8	7.2	27	30	27	27.8	23.8	24	25.6	24.5	77	61	89	76	27.3	25.8	31.9	28.4	22.6	21.6	25.1	23.1
1995	5	20	31	23.6	7.4	27	31	29	29	25.2	23.8	26	25	87	55	79	74	30.8	24.7	31.6	29	24.6	20.9	25	23.5
1995	5	21	33	22.6	10.4	28	33	30	30.3	23.8	24	25.6	24.5	71	47	70	63	26.7	23.9	29.9	26.8	22.2	20.3	24	22.2
1995	5	22	33	24	9	27.2	33	28	29	24.6	24.6	26	25.1	81	50	85	72	29.2	25.3	32.3	28.9	23.6	21.3	25.3	23.4
1995	5	23	33	23.8	9.2	26.2	33	29	29.3	24.8	25.2	23.8	24.6	89	53	65	69	30.4	26.9	26	27.7	24.3	22.3	21.7	22.8
1995	5	24	32	24.6	7.4	29	31	26	28	25.8	23.8	24.4	24.7	78	55	88	73	31.1	24.7	29.5	28.4	24.7	20.9	23.8	23.1
1995	5	25	31.6	22.8	8.8	25	31	28	28	23.2	23.6	25.2	24	86	54	80	73	27.2	24.2	30.2	27.2	22.5	20.6	24.2	22.4
1995	5	26	32.2	23.2	9	27	32	25	27.3	24	23.6	23.2	23.6	78	50	86	71	27.8	23.5	27.2	26.2	22.9	20.1	22.5	21.8
1995	5	27	33.6	24.2	9.4	27	33	29	29.5	24.2	24	23.2	23.8	79	47	61	63	28.3	23.9	24.6	25.6	23.1	20.3	20.8	21.4
1995	5	28	32.6	24	8.6	27	32	29	29.3	25.8	23.6	24.8	24.7	91	50	71	71	32.4	23.5	28.5	28.2	25.4	20.1	23.2	22.9
1995	5	29	33.2	24.4	8.8	25	33	25	27	23.8	23.2	24	23.7	91	44	92	75	28.7	21.9	29.2	26.6	23.3	19	23.6	22
1995	5	30	31.6	24.2	7.4	26	31	29	28.8	23.2	23.6	23.8	23.5	79	54	65	66	26.6	24.2	26	25.6	22.1	20.6	21.7	21.5
1995	5	31	34.2	25.6	8.6	29	34	27	29.3	25.8	24.8	24.6	25.1	78	47	82	69	31.1	25.2	29.3	28.5	24.7	21.2	23.7	23.2
1995	6	1	32	21.6	10.4	25.8	31.8	25	26.9	25	26.4	23.8	25.1	94	66	91	83	31.1	30.8	28.7	30.2	24.7	24.5	23.3	24.2
1995	6	2	30	22.6	7.4	25	30	27	27.3	23.8	24.8	26.2	24.9	91	66	94	83	28.7	27.8	33.5	30	23.3	22.9	25.9	24
1995	6	3	31.2	21.8	9.4	27	31	25	27	24.8	26.8	24.4	25.3	84	72	95	84	29.8	32.4	30.1	30.8	24	25.4	24.2	24.5
1995	6	4	31.8	22	9.8	25	31.2	28	28	23.8	26.2	24.8	24.9	91	68	77	78	28.7	30.7	29.2	29.5	23.3	24.5	23.6	23.8
1995	6	5	31	20	11	26	30	27	27.5	24.6	23	25.4	24.3	89	55	88	78	30	23.4	31.4	28.3	24.1	20	24.8	23
1995	6	6	31	21	10	25	30	27.2	27.4	23.2	24.4	25.2	24.3	86	63	85	78	27.2	26.8	30.7	28.3	22.5	22.3	24.5	23.1
1995	6	7	32	21.6	10.4	26.6	31.2	28.2	28.6	25	24.6	26.2	25.3	88	58	85	77	30.6	26.5	32.7	29.9	24.4	22.1	25.5	24
1995	6	8	32	22	10	26	32	28.2	28.6	24.2	24.4	18.8084	17.9958	86	54	60.7826	57.8749	29	25.5	24.1617	21.7638	23.5	21.4	19.2943	17.3784
1995	6	9	33	22.8	10.2	27.2	33	30.8	30.5	25.6	24.8	26.2	25.5	88	51	70	70	31.7	25.8	30.9	29.5	25	21.6	24.6	23.8
1995	6	10	35.8	22.6	13.2	28	35	28.8	30.1	26	26	25.6	25.9	85	49	78	71	32.3	27.6	30.7	30.2	25.3	22.7	24.5	24.2
1995	6	11	35.6	22	13.6	27.6	35	31.8	31.5	24.8	25	26.8	25.5	80	45	68	64	29.4	25	31.9	28.8	23.8	21.1	25.1	23.3
1995	6	12	32	23	9	30	31.2	28	29.3	20.3797	24.6	26.2	19.166	71.9012	58	87	61.4156	24.4433	26.5	32.8	22.7342	19.8074	22.1	25.6	18.2826
1995	6	13	30.8	24.2	6.6	25	30.2	29	28.3	23.8	28.2	20.2683	19.4003	91	86	65.6022	62.5679	28.7	36.9	24.8428	23.3679	23.3	27.6	19.7652	18.659
1995	6	14	32.2	24	8.2	26	32	29.2	29.1	24.8	29.8	20.2222	20.1268	91	85	65.5638	65.4827	30.5	40.5	23.3564	23.1141	24.4	29.2	18.6436	18.426
1995	6	15	33.6	24.2	9.4	29.2	33.2	28.8	30	20.1122	30.6	27	20.0337	72.0799	83	87	65.3883	23.4002	42.2	34.4	23.1152	18.8193	29.9	26.4	18.336
1995	6	16	32.8	23	9.8	28	32.8	30.8	30.6	20.4412	30.8	21.144	19.2658	73.0919	87	69.9424	62.9904	23.5791	43.1	24.4818	21.9353	19.07	30.3	19.5578	17.5759
1995	6	17	34	24	10	28.2	33.2	30.8	30.8	26.8	29.8	21.2285	19.3964	90	78	69.7119	62.8368	34.3	39.7	24.8121	22.2233	26.3	28.8	19.7229	17.7295
1995	6	18	31.6	23.8	7.8	27.8	30.8	28.2	28.8	25.8	28	27.2	27	85	81	93	86	31.9	35.9	35.4	34.4	25.1	27.1	26.9	26.4
1995	6	19	32	23.8	8.2	28	32	28.8	29.4	26.8	29.6	26.8	27.7	91	84	86	87	34.4	39.9	33.9	36.1	26.4	28.9	26.1	27.2
1995	6	20	30.6	22.8	7.8	27.8	30	30	29.5	25.8	28	19.189	18.4631	85	86	60.4938	57.3059	31.9	36.5	21.8008	19.9879	25.1	27.4	17.4875	15.932
1995	6	21	32	23	9	28	30	31	30	20.4693	28	19.9236	18.1352	68.6692	86	65.9607	62.4157	23.855	36.5	23.2057	22.0466	19.1469	27.4	18.4738	17.5377
1995	6	22	31.6	23.4	8.2	29.8	31	29.8	30.1	19.5253	29	21.1345	17.004	65.5225	86	67.7929	58.7512	22.7317	38.7	24.5281	20.4773	18.2427	28.4	19.4895	16.3866
1995	6	23	32	23.2	8.8	29.6	32	29.8	30.3	20.0832	29.8	20.9713	17.7701	70.2212	85	66.9166	57.3335	23.0738	40.5	24.3709	20.1287	18.6127	29.2	19.3191	16.0559
1995	6	24	31	24	7	28.6	29	29.8	29.3	20.1706	27.2	21.2739	17.9998	71.7362	87	64.8852	58.5919	23.1101	34.9	23.5323	20.3379	18.7247	26.6	18.645	16.291
1995	6	25	32	23.8	8.2	26	31.2	28.6	28.6	24.8	28.8	26.8	26.8	91	84	87	87	30.5	38	34	34.2	24.4	28.1	26.2	26.2
1995	6	26	34	23.6	10.4	26	31.6	29	28.9	24.6	28.8	18.7862	15.2455	89	81	54.6899	52.6031	30	37.7	20.265	18.4539	24.1	28	16.1509	14.6843
1995	6	27	32	23.2	8.8	29.2	32	29.2	29.9	19.3779	28.8	27.6	16.1476	63.9691	79	89	54.6087	22.4609	37.5	35.8	19.3899	18.0954	27.9	27.1	15.4824
1995	6	28	32.4	23.6	8.8	25.6	32.4	30.2	29.6	25	29.8	19.3023	16.7952	95	83	58.9105	53.8224	31.3	40.2	22.0865	19.0465	24.8	29.1	17.5576	15.1554
1995	6	29	33.8	24	9.8	27.8	32.2	29.4	29.7	19.4496	27.8	19.1415	15.6965	65.7217	72	58.077	50.8484	21.258	34.4	22.0288	17.6957	17.1195	26.4	17.4025	14.0938
1995	6	30	32	22.8	9.2	25.8	31.6	26.6	27.6	24.4	28.8	24.8	26	89	81	86	86	29.6	37.7	30.1	32.5	23.9	28	24.1	25.3
1995	7	1	33.4	23.8	9.6	26.6	33.2	31	30.5	25.4	18.7048	18.9836	17.9121	91	48.9925	60.3046	54.6087	31.6	21.7599	23.0424	21.4213	25	17.3665	18.3861	17.1872
1995	7	2	34.2	23.6	10.6	27	34.2	31	30.8	24.8	17.7966	20.3379	14.5069	84	47.7179	64.4869	46.8416	29.8	20.8437	25.0818	18.5921	24	16.5619	19.7444	14.8869
1995	7	3	36.6	22.8	13.8	26.8	36.2	29.8	30.6	25	17.9639	16.6893	13.929	87	47.001	55.4452	49.2714	30.5	21.3536	21.8355	19.4018	24.4	16.8407	17.3744	15.4665
1995	7	4	32	23.2	8.8	27.2	31.2	25	27.1	18.8044	18.1472	24.2	17.012	66.6776	47.4391	94	51.1833	22.5485	21.5448	29.7	20.3857	18.3702	16.8168	23.9	16.2512
1995	7	5	34.2	21.8	12.4	23.8	30	26.6	26.8	23.2	24.8	24.4	24.1	95	66	84	81	28	27.8	29.1	28.3	23	22.9	23.6	23.1
1995	7	6	34	23.2	10.8	25.2	31	27.4	27.8	23.3	26.7	25.8	25.3	85	72	88	82	27.3	32.2	32.1	30.5	22.6	25.3	25.3	24.4
1995	7	7	34.2	22.3	11.9	24.2	30	26.6	26.9	23.9	26.4	26	25.4	98	75	95	89	29.4	32	33.2	31.6	23.8	25.2	25.8	24.9
1995	7	8	32.4	24	8.4	25.8	29.8	27.4	27.6	25.3	26.4	26	25.9	96	77	90	87	31.9	32.1	32.7	32.2	25.1	25.3	25.5	25.3
1995	7	9	34.2	22	12.2	28.3	32.2	27	28.6	19.8767	28	24.6	18.7945	71.956	73	82	53.6985	24.4494	35	29.3	21.3059	19.6784	26.7	23.7	16.9894
1995	7	10	34.2	22.4	11.8	27.6	32.2	27	28.5	19.1031	28	24.6	16.0321	68.5099	73	82	51.7807	23.4288	35	29.3	19.3899	18.888	26.7	23.7	15.4546
1995	7	11	34.6	24.6	10	26.6	34	29	29.6	23.8	28.4	27	26.4	79	66	86	77	27.6	35	34.3	32.3	22.7	26.7	26.4	25.3
1995	7	12	32.6	23	9.6	27.4	31	28	28.6	18.9432	28.8	26.6	15.713	66.6275	85	90	46.222	23.111	38.1	33.9	17.6131	18.6251	28.2	26.1	14.0194
1995	7	13	31	20.8	10.2	23.2	29	26.8	26.5	22.8	28.6	25.8	25.7	97	97	92	95	27.5	38.9	32.5	33	22.6	28.5	25.5	25.5
1995	7	14	30.8	23.4	7.4	24	29	26	26.3	23.2	28.6	25.2	25.7	94	97	94	95	27.9	38.9	31.5	32.8	22.9	28.5	24.9	25.4
1995	7	15	34.6	23.2	11.4	23.8	32.4	27	27.5	22.8	27.2	26.2	25.4	92	67	94	84	27.1	32.6	33.5	31	22.4	25.5	25.9	24.6
1995	7	16	30.8	24	6.8	24.8	29	27	27	24.2	28.2	26.6	26.3	95	94	97	95	29.8	37.7	34.5	34	24	28	26.5	26.1
1995	7	17	31.6	22	9.6	23	30	27.2	26.9	21.8	28	25.8	25.2	90	86	90	89	25.3	36.5	32.3	31.3	21.3	27.4	25.3	24.7
1995	7	18	30.6	22.6	8	25.2	28.8	27.2	27.1	23.8	26.8	26.8	25.8	89	86	97	91	28.5	33.9	35	32.5	23.3	26.1	26.7	25.4
1995	7	19	34.2	23.2	11	27.2	33.2	28.2	29.2	17.3465	19.2027	27.2	16.1556	64.1284	51.4222	93	50.068	22.4011	24.5321	35.4	20.6047	18.0436	19.0872	26.9	16.3587
1995	7	20	33	22.4	10.6	25.8	31.6	26.2	27.5	24.2	29.2	25.8	26.4	88	84	97	89	29.1	38.9	32.9	33.7	23.6	28.5	25.7	25.9
1995	7	21	31.6	22.8	8.8	25.6	30.6	25.8	27	24.8	29.2	24.8	26.3	94	90	92	92	30.8	39.6	30.6	33.6	24.5	28.8	24.4	25.9
1995	7	22	33	23	10	27	32.8	28.6	29.3	18.41	29.8	15.8967	14.0206	65.9607	80	53.2943	42.5797	21.1942	39.9	19.1668	16.8686	17.0797	29	15.347	13.463
1995	7	23	32.8	23.6	9.2	27.2	31.6	28.6	29	18.2467	30	27.8	15.0244	68.4302	89	94	48.8332	22.1144	41.3	36.8	19.3023	17.8843	29.6	27.6	15.4307
1995	7	24	31.2	23.2	8	26.6	30.2	28	28.2	25.2	28.8	26.6	26.9	89	90	90	90	31.1	38.6	33.9	34.5	24.7	28.4	26.1	26.4
1995	7	25	30.8	23.2	7.6	26.2	29.8	28	28	24.8	26.8	26.8	26.1	89	79	91	87	30.4	33.2	34.4	32.7	24.3	25.8	26.4	25.5
1995	7	26	31.2	23	8.2	26	30.8	26.2	27.3	25	28	23.8	25.6	92	81	82	85	31	35.9	27.9	31.6	24.6	27.1	22.9	24.9
1995	7	27	31	22.8	8.2	24	29.8	25.8	26.3	22.6	27.2	23.8	24.5	89	82	85	85	26.5	34.3	28.1	29.7	22	26.4	23	23.8
1995	7	28	28	22.2	5.8	23.2	26	26	25.3	20.8	23.2	24.8	22.9	81	79	91	84	23	26.6	30.5	26.7	19.7	22.1	24.4	22.1
1995	7	29	30	22	8	23	27.6	26.8	26	21.8	25.4	24.6	23.9	90	84	84	86	25.3	31	29.5	28.6	21.3	24.6	23.8	23.2
1995	7	30	31	23	8	25	30.8	26	27	23.6	28	24.2	25.3	89	81	86	85	28.2	35.9	29	31	23.1	27.1	23.5	24.6
1995	7	31	35	24.8	10.2	27.6	33.8	29.8	30.3	25.2	30	27.2	27.5	83	76	82	80	30.4	39.9	34.3	34.9	24.3	28.9	26.4	26.5
1995	8	1	31.6	21.8	9.8	24.2	31	28	27.8	22.8	28.8	26	25.9	89	85	85	86	26.8	38.1	32.3	32.4	22.2	28.2	25.3	25.2
1995	8	2	30.8	22	8.8	25.2	30	25	26.3	23.2	27.8	22.8	24.6	85	85	83	84	27.1	35.9	26.3	29.8	22.4	27.1	21.9	23.8
1995	8	3	29.6	22	7.6	24	28	24	25	23.6	26.2	22.8	24.2	97	87	90	91	28.8	32.8	26.9	29.5	23.4	25.6	22.3	23.8
1995	8	4	29.4	20.2	9.2	22.2	28.2	25.6	25.4	20	26.2	23.8	23.3	82	85	86	85	21.9	32.7	28.3	27.6	19	25.5	23.1	22.5
1995	8	5	30	23	7	26.6	28.8	26.6	27.1	24.8	26.8	24.8	25.5	86	86	86	86	30.1	33.9	30.1	31.4	24.1	26.1	24.1	24.8
1995	8	6	29	21.8	7.2	23	28	22	23.8	21.8	26.8	20.6	23.1	90	91	88	90	25.3	34.4	23.3	27.7	21.3	26.4	20	22.6
1995	8	7	30	22	8	24.2	28.2	24.2	25.2	22.8	26.2	22	23.7	89	85	83	86	26.8	32.7	25	28.1	22.2	25.5	21.1	22.9
1995	8	8	30.6	20.8	9.8	23.6	29.2	21.2	23.8	22	26.8	19.8	22.9	87	83	88	86	25.4	33.6	22.2	27	21.3	26	19.1	22.2
1995	8	9	32.6	20.6	12	25.2	31.2	23.6	25.9	23.8	18.3786	19.6	17.4798	89	46.7819	69	56.1152	28.5	21.5089	20.1	21.0096	23.3	17.0189	17.6	16.7808
1995	8	10	29.2	19	10.2	20.8	27	23.2	23.5	18.2	19.0394	22.2	17.1394	78	49.4307	92	55.1664	19.2	22.3055	26.1	20.5888	16.8	17.6214	21.8	16.4145
1995	8	11	30	21.8	8.2	23	28.2	23	24.3	21.8	27.2	22	23.7	90	93	92	91	25.3	35.4	25.8	28.8	21.3	26.9	21.6	23.3
1995	8	12	30.6	23	7.6	23.2	28	25.2	25.4	22	26.8	24.8	24.5	90	91	97	93	25.6	34.4	31	30.4	21.5	26.4	24.7	24.2
1995	8	13	30	23.2	6.8	24.2	28	25.8	26	23.6	27.6	25	25.4	95	97	94	95	28.7	36.6	31.1	32.2	23.4	27.5	24.7	25.2
1995	8	14	30.8	22	8.8	22.2	29	23.6	24.6	20.8	18.344	22.8	16.4812	88	48.7407	93	53.3114	23.6	21.628	27.2	19.769	20.2	17.0957	22.5	15.8014
1995	8	15	30.2	20	10.2	22	27.6	25.2	25	21.2	26.8	24.8	24.3	93	94	97	95	24.6	34.7	31	30.1	20.9	26.5	24.7	24
1995	8	16	30.6	20.6	10	21	28.6	25	24.9	20.8	27.8	24.2	24.3	98	94	94	95	24.4	36.8	29.7	30.3	20.7	27.6	23.9	24.1
1995	8	17	29.8	21.8	8	22	25.6	24.8	24.3	20.8	24.8	23.2	22.9	90	94	87	90	23.8	30.8	27.4	27.3	20.3	24.5	22.6	22.5
1995	8	18	32	21	11	21.2	29	23.6	24.4	20.2	27.8	22	23.3	91	91	87	90	23	36.5	25.4	28.3	19.7	27.4	21.3	22.8
1995	8	19	30	19.8	10.2	20.6	26.6	24.2	23.9	20	25	23	22.7	95	88	90	91	23	30.6	27.3	27	19.7	24.4	22.5	22.2
1995	8	20	30.2	22	8.2	22.2	28.6	22	23.7	20.2	27.6	20.8	22.9	84	93	90	89	22.3	36.2	23.8	27.4	19.3	27.3	20.3	22.3
1995	8	21	31.2	21.8	9.4	22.2	29.2	25.2	25.5	21.2	28	24	24.4	92	91	91	91	24.5	37	29	30.2	20.8	27.6	23.6	24
1995	8	22	30.6	22.2	8.4	24	29.6	24.8	25.8	23	19.2812	23.6	17.1076	92	44.439	91	50.5061	27.4	20.8598	28.3	19.3301	22.6	16.654	23.1	15.4307
1995	8	23	32	21.8	10.2	22	27.2	23	23.8	21.2	26.2	22.6	23.3	93	92	97	94	24.6	33.3	27.1	28.4	20.9	25.9	22.4	23.1
1995	8	24	31.6	23	8.6	24.2	29.2	26.6	26.7	23	28	25.8	25.6	90	91	94	92	27.3	37	32.7	32.3	22.5	27.6	25.5	25.2
1995	8	25	30.8	20.2	10.6	21	28.2	25	24.8	19.8	27.8	24	23.9	90	97	92	93	22.3	37.1	29.2	29.5	19.2	27.7	23.6	23.5
1995	8	26	32.8	21.6	11.2	23.2	30.8	26.8	26.9	22	18.1942	25.8	16.9403	90	45.0919	92	51.1434	25.6	20.7254	32.5	18.9199	21.5	16.5695	25.5	15.1797
1995	8	27	30.2	21	9.2	23	27.8	24.2	24.8	22	26.8	23.6	24.1	92	93	95	93	25.8	34.6	28.7	29.7	21.6	26.5	23.4	23.8
1995	8	28	33	22	11	23.2	30.8	25.2	26.1	22.8	18.394	24.8	16.0042	97	43.6708	97	48.2357	27.5	20.1492	31	17.8643	22.6	15.9627	24.7	14.3194
1995	8	29	31.6	22	9.6	24.2	29.6	25	26	23.2	28.8	24.2	25.4	92	94	94	93	27.8	39	29.7	32.2	22.8	28.6	23.9	25.1
1995	8	30	32.8	22.6	10.2	24.6	30.6	25.6	26.6	23.6	15.2256	24.8	14.5606	92	38.9521	94	47.0482	28.5	17.3818	30.8	17.4727	23.2	13.8418	24.5	13.9327
1995	8	31	33.2	23.2	10	25.6	31	22.8	25.5	24.8	16.4772	21.8	15.6882	94	42.0914	92	47.2134	30.8	19.0795	25.4	17.5883	24.5	15.1389	21.4	14.0194
1995	9	1	30.2	23	7.2	23	28.2	24.2	24.9	21.8	26.6	22	23.5	90	88	83	87	25.3	33.7	25	28	21.3	26.1	21.1	22.8
1995	9	2	33.2	22.6	10.6	22.8	28.2	22.8	24.1	21.6	27.6	21.8	23.7	90	96	92	92	25	36.5	25.4	29	21.1	27.4	21.4	23.3
1995	9	3	33	13.1479	19.8521	26.2	32.2	25.4	27.3	24.4	26	24.8	25.1	86	61	95	81	29.4	29.5	30.9	29.9	23.7	23.8	24.6	24
1995	9	4	31.8	23	8.8	23.2	31.6	27	27.2	22.8	23.8	26.6	24.4	97	52	97	82	27.5	24.3	34.5	28.8	22.6	20.6	26.5	23.2
1995	9	5	30.8	22.6	8.2	22.8	29	28	27	21.8	28	26.8	25.5	92	93	91	92	25.4	37.1	34.4	32.3	21.4	27.7	26.4	25.2
1995	9	6	29.2	22.8	6.4	23.6	28	25.6	25.7	22.8	27.2	24.8	24.9	93	94	94	94	27.2	35.5	30.8	31.2	22.5	26.9	24.5	24.6
1995	9	7	30.6	20.8	9.8	21	29.6	25.6	25.5	20.2	28.8	24.8	24.6	93	94	94	94	23.1	39	30.8	31	19.8	28.6	24.5	24.3
1995	9	8	29.8	23	6.8	23.2	28.2	25.6	25.7	22.8	27.6	24.8	25.1	97	96	94	95	27.5	36.5	30.8	31.6	22.6	27.4	24.5	24.9
1995	9	9	30.8	23.6	7.2	26.2	30.2	26.6	27.4	25.6	29.2	25.2	26.7	95	93	89	93	32.4	39.8	31.1	34.5	25.4	28.9	24.7	26.3
1995	9	10	31.2	13.939	17.261	23.6	30.8	22.8	25	22.8	29.6	21.6	24.7	93	92	90	92	27.2	40.6	25	31	22.5	29.3	21.1	24.3
1995	9	11	30	14.1971	15.8029	24.8	29	25.8	26.3	23.8	28.2	24.8	25.6	92	94	92	93	28.8	37.7	30.6	32.4	23.4	28	24.4	25.3
1995	9	12	31.4	22	9.4	24.8	31	29	28.5	23.8	30.2	28.2	27.4	92	94	94	94	28.8	42.4	37.7	36.3	23.4	30	28	27.1
1995	9	13	30.2	23	7.2	23	29	26.2	26.1	22.2	28.4	26	25.5	93	96	98	96	26.2	38.3	33.5	32.7	21.9	28.2	25.9	25.3
1995	9	14	29	19.8	9.2	20.8	27.2	24	24	19.8	26.8	23.8	23.5	91	97	98	96	22.4	35	29.3	28.9	19.3	26.7	23.7	23.2
1995	9	15	29.8	22.2	7.6	23	28.6	23.8	24.8	22.8	27.8	22.8	24.5	98	94	92	95	27.6	36.8	27.1	30.5	22.7	27.6	22.4	24.2
1995	9	16	29	20	9	21.8	27.4	24.6	24.6	20.8	26.8	23.8	23.8	92	95	94	94	23.9	34.8	28.9	29.2	20.4	26.6	23.5	23.5
1995	9	17	30	12.6743	17.3257	22.8	29.6	28	27.1	21.8	28.8	27.4	26	92	94	96	94	25.4	39	36.1	33.5	21.4	28.6	27.2	25.7
1995	9	18	29.8	23.8	6	26.2	28.2	26.6	26.9	25.8	27.8	26	26.5	97	97	95	96	32.9	37.1	33.2	34.4	25.7	27.7	25.8	26.4
1995	9	19	13.498	22.8	-9.302	23.8	29.8	25.8	26.3	22.8	28.8	24.8	25.5	92	93	92	92	27.1	38.9	30.6	32.2	22.4	28.5	24.4	25.1
1995	9	20	30.2	22	8.2	23.6	29.6	26.6	26.6	23	29	25.8	25.9	95	96	94	95	27.7	39.6	32.7	33.3	22.8	28.8	25.5	25.7
1995	9	21	29	18.8	10.2	20.8	26	23	23.2	20	25	22.8	22.6	93	92	98	95	22.8	31	27.6	27.1	19.6	24.6	22.7	22.3
1995	9	22	30.6	20	10.6	21.8	30	24.8	25.3	20.8	29	23.8	24.5	92	93	92	92	23.9	39.4	28.8	30.7	20.4	28.7	23.4	24.2
1995	9	23	29.6	21.8	7.8	22.2	28	22.8	24	21.8	27.8	22	23.9	97	98	93	96	25.8	37.2	25.9	29.6	21.6	27.7	21.7	23.7
1995	9	24	31	13.3395	17.6605	22.8	30.6	24.8	25.8	21.8	29.6	23.8	25.1	92	93	92	92	25.4	40.8	28.8	31.7	21.4	29.3	23.4	24.7
1995	9	25	29.8	23	6.8	23.8	29	24.2	25.3	22.8	28.6	15.5095	13.516	92	97	50.4307	37.9863	27.1	38.9	17.8486	15.0985	22.4	28.5	14.1536	12.068
1995	9	26	29.8	18.8	11	20.8	29	24.6	24.8	20	28.8	23.8	24.2	93	99	94	95	22.8	39.4	28.9	30.4	19.6	28.7	23.5	24
1995	9	27	28.6	20.8	7.8	21.6	26	22.8	23.3	20.8	25.8	21.8	22.8	93	98	92	94	24	33.1	25.4	27.5	20.4	25.7	21.4	22.5
1995	9	28	30.8	20.6	10.2	21	28.6	29.8	27.3	20.8	28	29	25.9	98	96	94	96	24.4	37.4	39.5	33.8	20.7	27.8	28.8	25.8
1995	9	29	30.8	23	7.8	24	29.6	26	26.4	23.8	29	25.8	26.2	98	96	98	97	29.3	39.6	33.1	34	23.7	28.8	25.7	26.1
1995	9	30	29.6	13.4749	16.1251	20.8	28	24	24.2	20	27	23	23.3	93	93	92	93	22.8	35	27.4	28.4	19.6	26.7	22.6	23
1995	10	1	28	23	5	24	24.6	21.8	23	23	23.8	20.8	22.5	92	94	92	92	27.4	28.9	23.9	26.7	22.6	23.5	20.4	22.2
1995	10	2	31.8	15.2504	16.5496	22.6	29.6	24.8	25.5	21.8	28.8	23.8	24.8	93	94	92	93	25.6	39	28.8	31.1	21.5	28.6	23.4	24.5
1995	10	3	30.8	22.6	8.2	23.6	28.8	24	25.1	22.8	27.8	23	24.5	93	93	92	93	27.2	36.7	27.4	30.4	22.5	27.5	22.6	24.2
1995	10	4	31.2	22	9.2	23	30.8	24.6	25.8	22.2	29.8	24	25.3	93	93	95	94	26.2	41.3	29.4	32.3	21.9	29.5	23.8	25.1
1995	10	5	31.6	24	7.6	24	30	26.6	26.8	23.2	29	26	26.1	94	93	95	94	27.9	39.4	33.2	33.5	22.9	28.7	25.8	25.8
1995	10	6	29.6	21.8	7.8	22.8	28.2	24	24.8	21.8	27.8	22.8	24.1	92	97	90	93	25.4	37.1	26.9	29.8	21.4	27.7	22.3	23.8
1995	10	7	30	21.8	8.2	22.2	28.4	25	25.1	21.8	27	23.8	24.2	97	90	91	92	25.8	34.7	28.7	29.7	21.6	26.6	23.3	23.8
1995	10	8	31	23	8	24	29	21.8	24.1	23	28.2	20.2	23.8	92	94	87	91	27.4	37.7	22.6	29.2	22.6	28	19.5	23.3
1995	10	9	29.6	20.8	8.8	21.8	27.2	23.6	24	20.8	26.6	21.2	22.9	92	95	81	89	23.9	34.4	23.6	27.3	20.4	26.4	20.1	22.3
1995	10	10	29	22	7	24.6	26	23	24.1	23	24.8	22	23.3	87	91	92	90	27	30.5	25.8	27.8	22.4	24.4	21.6	22.8
1995	10	11	30	22	8	23	29.2	22	24	22	28.6	21	23.9	92	96	92	93	25.8	38.7	24.2	29.6	21.6	28.4	20.6	23.5
1995	10	12	30	21.8	8.2	22.8	28.8	23	24.4	20	27	22	23	78	87	92	85	21.5	34.4	25.8	27.2	18.7	26.4	21.6	22.2
1995	10	13	30	20.2	9.8	22	28.2	23	24	21	26.6	22	23.2	92	88	92	91	24.2	33.7	25.8	27.9	20.6	26.1	21.6	22.7
1995	10	14	30.8	22.6	8.2	24	30.6	23.8	25.5	23.8	28.8	22.6	25.1	98	87	90	92	29.3	38.4	26.6	31.4	23.7	28.3	22.1	24.7
1995	10	15	30	21.8	8.2	24.5	29.6	21	24	23.8	26.6	20	23.5	94	79	91	88	29	32.8	22.7	28.2	23.5	25.6	19.5	22.9
1995	10	16	28	20	8	21.6	24.6	22.8	23	18.8	23	21.6	21.1	77	87	90	85	19.8	27	25	23.9	17.4	22.4	21.1	20.3
1995	10	17	30	21	9	23	28.8	20.5	23.2	22	26.6	19.2	22.6	92	84	89	88	25.8	33.3	21.4	26.8	21.6	25.9	18.6	22
1995	10	18	30	19.8	10.2	20.9	29.2	22	23.5	19.6	27.8	21	22.8	89	90	92	90	21.9	36.4	24.2	27.5	19	27.4	20.6	22.3
1995	10	19	30	19.8	10.2	21	28	23.6	24	20	26.6	22.6	23.1	91	90	92	91	22.7	33.9	26.7	27.8	19.5	26.1	22.2	22.6
1995	10	20	29	20.8	8.2	23	27.8	23.6	24.5	22	26.6	21	23.2	92	91	79	87	25.8	34	23.1	27.6	21.6	26.2	19.8	22.5
1995	10	21	29	20.6	8.4	23	27	21.8	23.4	21.2	26	20	22.4	85	92	85	88	24	32.9	22.2	26.4	20.4	25.7	19.2	21.7
1995	10	22	30	19.8	10.2	20.2	27	22.8	23.2	18.8	25.8	20.8	21.8	88	91	84	87	20.8	32.4	23.2	25.5	18.1	25.4	19.9	21.1
1995	10	23	31	20.6	10.4	24	31	25.2	26.4	22.8	28.6	23.8	25.1	90	84	89	88	26.9	37.5	28.5	31	22.3	27.9	23.3	24.5
1995	10	24	32	20.6	11.4	25.2	31.6	26	27.2	23.8	28.9	24	25.6	89	82	85	85	28.5	38	28.5	31.7	23.3	28.1	23.2	24.9
1995	10	25	29.2	20	9.2	21.6	28	23	23.9	19.8	27.6	21.6	23	85	97	89	90	21.9	36.6	24.9	27.8	18.9	27.5	21	22.5
1995	10	26	30.2	22.6	7.6	27	28.8	25	26.5	26	28.2	23.2	25.8	92	96	86	91	32.9	37.8	27.2	32.7	25.7	28	22.5	25.4
1995	10	27	30	14.1434	15.8566	20.6	29.2	24	24.5	19.6	26.8	23	23.1	91	83	92	89	22.1	33.6	27.4	27.7	19.1	26	22.6	22.6
1995	10	28	30	20	10	22.6	29	24	24.9	21.8	27.2	22.6	23.9	93	87	89	90	25.6	34.9	26.5	29	21.5	26.6	22	23.4
1995	10	29	30	21.2	8.8	23.6	29.4	25.2	25.9	20	27.6	24.6	24.1	72	87	95	85	21	35.7	30.5	29.1	18.3	27	24.4	23.2
1995	10	30	29.6	22	7.6	22.6	29	24	24.9	20	28	23	23.7	79	93	92	88	21.6	37.1	27.4	28.7	18.8	27.7	22.6	23
1995	10	31	29	21.6	7.4	23.8	27.2	23.6	24.5	22.8	25.6	21.8	23.4	92	88	86	89	27.1	31.7	24.9	27.9	22.4	25	21	22.8
1995	11	1	30.8	22.8	8	25.6	29	25.6	26.5	24	27.6	23	24.9	88	90	80	86	28.8	36	26.4	30.4	23.4	27.2	22	24.2
1995	11	2	30.8	23	7.8	26.6	29.8	26	27.1	24.2	27.6	24.4	25.4	82	85	88	85	28.6	35.4	29.5	31.2	23.3	26.9	23.8	24.7
1995	11	3	31.2	21.2	10	24.2	30	24.6	25.9	22.8	28.4	22.8	24.7	89	89	86	88	26.8	37.6	26.5	30.3	22.2	27.9	22.1	24.1
1995	11	4	32	21.8	10.2	24.6	31.6	26	27	22.8	29.8	24.4	25.7	86	88	88	87	26.5	40.7	29.5	32.3	22.1	29.3	23.8	25.1
1995	11	5	32.6	22	10.6	25	32	25.6	27	23.6	29.6	23.8	25.7	89	84	86	86	28.2	39.9	28.3	32.1	23.1	28.9	23.1	25
1995	11	6	30.6	21.8	8.8	23	29.2	24	25	21.6	27.6	22.6	23.9	89	89	89	89	24.9	35.8	26.5	29.1	21	27.1	22	23.4
1995	11	7	31	22.6	8.4	25.4	30.2	22.6	25.2	23.6	28.6	20.8	24.3	86	89	85	87	27.9	38.1	23.4	29.8	22.9	28.1	20	23.7
1995	11	8	29	21.8	7.2	24	26.4	27	26.1	22.6	24.8	25.8	24.4	89	88	91	89	26.5	30.2	32.4	29.7	22	24.2	25.4	23.9
1995	11	9	30	22	8	24.4	29	25.8	26.3	22.8	27.6	25	25.1	87	90	94	90	26.7	36	31.1	31.3	22.2	27.2	24.7	24.7
1995	11	10	30.6	22.6	8	24.6	29.4	26.8	26.9	22.8	27.8	25	25.2	86	89	87	87	26.5	36.3	30.5	31.1	22.1	27.3	24.4	24.6
1995	11	11	30.8	23	7.8	25.6	29.8	26	26.9	24.8	28	24.6	25.8	94	87	89	90	30.8	36.6	30	32.4	24.5	27.4	24.1	25.4
1995	11	12	30.2	22.4	7.8	24.6	29	25.6	26.2	22.8	27.6	24.8	25.1	86	90	94	90	26.5	36	30.8	31.1	22.1	27.2	24.5	24.6
1995	11	13	29	22	7	26	27.4	26.2	26.5	24.4	25.8	24.8	25	88	88	89	88	29.5	32.1	30.4	30.7	23.8	25.3	24.3	24.5
1995	11	14	31.2	21.8	9.4	26	31	27.4	28	24.2	28.4	25.8	26.1	86	82	88	86	29	36.9	32.1	32.7	23.5	27.6	25.3	25.5
1995	11	15	30.6	21.8	8.8	26.2	29.6	27	27.5	24.2	28	25.2	25.8	85	89	87	87	28.9	36.7	30.8	32.1	23.5	27.5	24.6	25.2
1995	11	16	31	22.2	8.8	26.4	30.8	29	28.8	24.8	29	27.4	27.1	88	87	88	88	30.2	38.8	35.4	34.8	24.2	28.5	26.9	26.5
1995	11	17	32	23.6	8.4	27	31.2	26.8	28	25.4	29.8	25.2	26.8	88	90	88	89	31.4	41	31	34.4	24.8	29.4	24.6	26.3
1995	11	18	30.6	22.8	7.8	25.2	29.4	26.6	27	23.8	28	25	25.6	89	90	88	89	28.5	36.9	30.6	32	23.3	27.6	24.4	25.1
1995	11	19	31	21.8	9.2	25.4	30.8	26.8	27.4	24	29	25.2	26.1	89	87	88	88	28.9	38.8	31	32.9	23.5	28.5	24.6	25.5
1995	11	20	30.8	22.2	8.6	26	30	27.4	27.7	24.4	28.4	25.8	26.2	88	89	88	88	29.5	37.6	32.1	33.1	23.8	27.9	25.3	25.7
1995	11	21	30	21.8	8.2	26	29.6	26.6	27.2	24.4	28	25	25.8	88	89	88	88	29.5	36.7	30.6	32.3	23.8	27.5	24.4	25.3
1995	11	22	29.2	21.2	8	24	28	26	26	22.2	26.2	24.4	24.3	86	87	88	87	25.6	32.8	29.5	29.3	21.5	25.6	23.8	23.6
1995	11	23	30.8	21.8	9	25	30	27.2	27.4	23.2	28.4	25.8	25.8	86	89	90	88	27.2	37.6	32.3	32.4	22.5	27.9	25.3	25.2
1995	11	24	30.8	20.8	10	25.4	30	27	27.4	23.8	28.2	25.2	25.7	88	87	87	87	28.4	37	30.8	32.1	23.2	27.7	24.6	25.1
1995	11	25	31.2	22.2	9	26.2	30.6	27.4	27.9	24.6	29	25.8	26.5	88	89	88	88	29.9	39	32.1	33.7	24	28.5	25.3	25.9
1995	11	26	28.8	21.6	7.2	24	26.8	25	25.2	22.4	25.2	23.4	23.7	87	88	88	88	26	31	27.7	28.2	21.7	24.6	22.8	23.1
1995	11	27	30.8	21.8	9	25	29.8	25.6	26.5	23.6	28	23.8	25.1	89	87	86	87	28.2	36.6	28.3	31	23.1	27.4	23.1	24.5
1995	11	28	31.8	21.2	10.6	24.2	31	26	26.8	22.8	29.6	24.6	25.7	89	90	89	89	26.8	40.5	30	32.4	22.2	29.2	24.1	25.2
1995	11	29	31.6	22	9.6	25	30.8	26	27	23.4	29.4	24.6	25.8	88	90	89	89	27.7	40	30	32.6	22.8	29	24.1	25.3
1995	11	30	31.8	22.2	9.6	26.2	31	26.6	27.6	24.8	29.2	24.8	26.3	89	88	86	88	30.4	39.3	30.1	33.3	24.3	28.7	24.1	25.7
1995	12	1	31.8	23.6	8.2	27	31.2	26.8	28	25.6	29.8	25.6	27	89	90	91	90	31.9	41	32	35	25.1	29.4	25.2	26.6
1995	12	2	32.8	22	10.8	25.8	32.6	26.8	28	24.8	31.2	25.4	27.1	92	91	89	91	30.6	44.5	31.5	35.5	24.4	30.8	24.9	26.7
1995	12	3	32.8	23.8	9	27.6	32	27	28.4	26.2	24.2	25.6	25.3	90	53	89	77	33.1	25	31.9	30	25.7	21.1	25.1	24
1995	12	4	31.8	22.2	9.6	26	31	27	27.8	24.6	23.6	25.8	24.7	89	54	91	78	30	24.2	32.4	28.9	24.1	20.6	25.4	23.4
1995	12	5	30.8	23	7.8	27	29.4	26	27.1	25.8	24	24.8	24.9	91	64	91	82	32.4	26.2	30.5	29.7	25.4	21.9	24.4	23.9
1995	12	6	31	22	9	25	30	26	26.8	23.8	25.8	24.8	24.8	91	72	91	84	28.7	30.4	30.5	29.9	23.3	24.3	24.4	24
1995	12	7	31.6	22.6	9	26	30.8	26.2	27.3	24.6	24.4	24.8	24.6	89	59	89	79	30	26.3	30.4	28.9	24.1	21.9	24.3	23.4
1995	12	8	30.8	22.6	8.2	25.8	30	26	27	24.4	23.6	24.8	24.3	89	59	91	80	29.6	24.9	30.5	28.3	23.9	21	24.4	23.1
1995	12	9	32	23.8	8.2	26.8	31.4	26	27.5	25.4	23	24.6	24.3	89	49	89	76	31.5	22.5	30	28	24.9	19.4	24.1	22.8
1995	12	10	32.8	22.6	10.2	25	32	26.8	27.6	23.6	23.6	25.4	24.2	89	50	89	76	28.2	23.5	31.5	27.7	23.1	20.1	24.9	22.7
1995	12	11	31.2	23	8.2	26	30	26.8	27.4	24.6	24.6	25.4	24.9	89	64	89	81	30	27.3	31.5	29.6	24.1	22.6	24.9	23.9
1995	12	12	30.8	22.8	8	25.8	29.8	25	26.4	24.4	25.4	23.6	24.5	89	70	89	83	29.6	29.5	28.2	29.1	23.9	23.8	23.1	23.6
1995	12	13	31.8	22	9.8	25.8	31	26	27.2	24.4	23.4	24.6	24.1	89	53	89	77	29.6	23.7	30	27.8	23.9	20.2	24.1	22.7
1995	12	14	30.8	22	8.8	25	30	26	26.8	23.6	25.4	24.6	24.5	89	69	89	83	28.2	29.4	30	29.2	23.1	23.7	24.1	23.6
1995	12	15	31	23	8	26.2	30.2	26	27.1	24.8	23.8	24.6	24.4	89	59	89	79	30.4	25.2	30	28.5	24.3	21.2	24.1	23.2
1995	12	16	32	22.8	9.2	26	31.8	26.2	27.5	24.4	23.2	24.8	24.1	88	48	89	75	29.5	22.7	30.4	27.5	23.8	19.5	24.3	22.6
1995	12	17	31.6	20.8	10.8	24	30.8	26	26.7	22.6	24.2	24.6	23.8	89	58	89	79	26.5	25.8	30	27.4	22	21.6	24.1	22.6
1995	12	18	32	22.6	9.4	27	30.6	27.8	28.3	25.4	23.8	26.2	25.1	88	57	88	78	31.4	25	32.9	29.8	24.8	21.1	25.7	23.9
1995	12	19	32	24	8	26	31	27.6	28	24.6	24.6	26	25.1	89	59	88	79	30	26.7	32.5	29.7	24.1	22.2	25.5	23.9
1995	12	20	32.2	23.8	8.4	25	29	27	27	23.6	24.6	25.2	24.5	89	70	87	82	28.2	28	30.8	29	23.1	23	24.6	23.5
1995	12	21	32.2	21.4	10.8	26.2	29.8	26.6	27.3	23.8	26	25.6	25.1	82	74	92	83	27.9	31.1	32.1	30.4	22.9	24.7	25.3	24.3
1995	12	22	32.4	21.6	10.8	24.8	30.6	27	27.4	24	26.6	25.8	25.5	94	73	91	86	29.3	32.2	32.4	31.3	23.7	25.3	25.4	24.8
1995	12	23	32.4	22	10.4	25	29.4	26.4	26.8	24.6	25.8	25.6	25.3	97	75	94	89	30.6	30.8	32.3	31.2	24.5	24.5	25.3	24.8
1995	12	24	32.4	21.2	11.2	23.4	29.4	26.4	26.4	22.8	25.8	25.6	24.7	95	75	94	88	27.3	30.8	32.3	30.1	22.6	24.5	25.3	24.1
1995	12	25	32.4	21.4	11	24.2	29.2	25.6	26.2	23.8	26.6	25	25.1	97	82	95	91	29.2	33.1	31.3	31.2	23.6	25.7	24.8	24.7
1995	12	26	32.2	22.2	10	24.4	28.6	26	26.3	23.8	26.6	25	25.1	95	86	92	91	29.1	33.5	31	31.2	23.6	25.9	24.6	24.7
1995	12	27	32.8	22	10.8	24.4	31.8	26.4	27.3	24	26.6	24	24.9	97	67	82	82	29.6	31.4	28.2	29.7	23.9	24.8	23.1	23.9
1995	12	28	32.8	21.8	11	23.2	30.8	26.8	26.9	22.6	25.8	25	24.5	95	67	87	83	27	29.9	30.5	29.1	22.4	24	24.4	23.6
1995	12	29	31.2	21.6	9.6	24.8	30.4	26.2	26.9	24.4	25.6	25.2	25.1	97	68	92	86	30.3	29.6	31.4	30.4	24.3	23.9	24.8	24.3
1995	12	30	33.6	22	11.6	24.6	30.4	28.4	28	24	25.8	17.8447	13.4988	95	69	59.4952	46.6667	29.4	30.2	21.4897	17.3684	23.8	24.2	17.307	14.1421
1995	12	31	33.4	20.4	13	22.8	31.6	26.8	27	22.2	26.4	23	23.9	95	67	73	78	26.4	31	25.6	27.6	22	24.6	21.5	22.7

## Sheet: 1994
						Temperature				Temperature				Relative Humidity				Pressure				Dew temperature
Year	Month	Day	Maximum	Minimum	Max-Min	1899-12-31 07:00:00	1899-12-31 13:00:00	1899-12-31 19:00:00	Average	1899-12-31 01:00:00	1899-12-31 13:00:00	1899-12-31 19:00:00	Average	1899-12-31 01:00:00	1899-12-31 13:00:00	1899-12-31 19:00:00	Average	1899-12-31 07:00:00	1899-12-31 13:00:00	1899-12-31 19:00:00	Average	1899-12-31 07:00:00	1899-12-31 13:00:00	1899-12-31 19:00:00	Average		Month	Taverage	Hraverage
1996	1	1	31.6	20.4	11.2	22.8	31.4	25.8	26.4	22.2	25.6	23.8	23.9	95	63	85	81	26.4	29	28.1	27.8	22	23.5	23	22.8		January	26.9065	76.4516
1996	1	2	31.8	20.4	11.4	22.6	30.2	25.2	25.8	22.2	25.8	23.8	23.9	97	71	89	85	26.5	30.3	28.5	28.4	22	24.3	23.3	23.2		February	28.3893	76.1786
1996	1	3	32	20.6	11.4	23	31.2	26.2	26.7	22.4	25.8	24.8	24.3	95	65	89	83	26.7	29.6	30.4	28.9	22.2	23.9	24.3	23.4		March	27.7839	82.9032
1996	1	4	33.6	21	12.6	23.8	31.6	26.4	27	23	26.6	24	24.5	93	68	82	81	27.5	31.5	28.2	29.1	22.7	24.9	23.1	23.6		April	27.9933	81.8756
1996	1	5	33.4	21.2	12.2	24.4	31.6	26.4	27.2	23.8	26.6	25.2	25.2	95	68	91	85	29.1	31.5	31.2	30.6	23.6	24.9	24.8	24.4		May	27.0786	86.4375
1996	1	6	35.4	20.2	15.2	22.8	34.6	28.8	28.8	22.4	23	21.2	22.2	97	37	51	62	26.8	20.4	20.1	22.4	22.2	17.8	17.6	19.2		June	26.6771	85.1239
1996	1	7	35.2	19.6	15.6	22	31.4	26.6	26.6	21.2	25.6	24.2	23.7	93	63	82	79	24.6	29	28.6	27.4	20.9	23.5	23.3	22.6		July	27.6355	79.5484
1996	1	8	35.4	20.2	15.2	23	31.6	25.2	26.3	21.8	25.4	23	23.4	90	61	83	78	25.3	28.3	26.6	26.7	21.3	23.1	22.1	22.2		August	17.3968	54.9652
1996	1	9	32.2	21.4	10.8	23	31.2	26	26.5	22.2	25.8	24.4	24.1	93	65	88	82	26.2	29.6	29.5	28.4	21.9	23.9	23.8	23.2		September	14.5358	44.1642
1996	1	10	32.4	20.4	12	23.8	31.4	26.4	27	23.2	26.4	24.8	24.8	95	68	88	84	28	31.1	30.2	29.8	23	24.7	24.2	24		October	16.3287	54.1292
1996	1	11	33.4	20.8	12.6	23.2	31.8	26.4	27	22.6	26.2	24.2	24.3	95	64	84	81	27	30.3	28.7	28.7	22.4	24.3	23.4	23.3		November	18.0168	53.6911
1996	1	12	33.8	21	12.8	24	31.4	27.2	27.5	23.6	26.4	25.4	25.1	97	68	87	84	28.8	31.1	31.2	30.4	23.4	24.7	24.8	24.3		December	19.1832	52.8217
1996	1	13	33.8	21.6	12.2	24.8	30.6	26.4	27	23.6	26.2	24.8	24.9	91	71	88	83	28.3	31.1	30.2	29.9	23.1	24.7	24.2	24
1996	1	14	30.4	19.8	10.6	22.8	28.8	25.2	25.5	22.4	25.6	24.4	24.1	97	78	94	89	26.8	30.7	30	29.2	22.2	24.5	24.1	23.6
1996	1	15	31.2	20.4	10.8	23.6	30.4	26.2	26.6	23	25.6	24.6	24.4	95	68	88	84	27.7	29.6	29.9	29.1	22.8	23.9	24	23.6
1996	1	16	32.8	19.6	13.2	22	32	27.2	27.1	21.4	25	21.2	22.5	95	57	59	70	25.1	27	21.2	24.4	21.1	22.4	18.4	20.6
1996	1	17	32.8	18.2	14.6	21	31	25.8	25.9	20.6	24.2	24.4	23.1	97	57	89	81	24	25.7	29.6	26.4	20.4	21.5	23.9	21.9
1996	1	18	32.8	19.4	13.4	24.2	30.2	26.8	27	23.6	25.8	25.2	24.9	95	71	88	85	28.7	30.3	31	30	23.4	24.3	24.6	24.1
1996	1	19	32.8	19.6	13.2	23.2	30.6	25.8	26.4	22.6	25.4	24.2	24.1	95	66	88	83	27	29	29.1	28.4	22.4	23.5	23.6	23.2
1996	1	20	32.6	19.6	13	21.8	30.8	26.2	26.3	21.4	25.6	24.4	23.8	97	66	86	83	25.2	29.4	29.4	28	21.2	23.7	23.7	22.9
1996	1	21	32.8	19.8	13	23	30.2	26.8	26.7	22.6	24.8	22.2	23.2	97	65	67	76	27.1	27.7	23.7	26.2	22.4	22.8	20.2	21.8
1996	1	22	32.8	20	12.8	23.2	32	28.8	28.2	22.4	25.2	22	23.2	93	58	55	69	26.5	27.5	21.9	25.3	22.1	22.7	19	21.2
1996	1	23	33.8	20.4	13.4	23.7	32.8	28.5	28.4	22.6	23.8	21.9	22.8	91	47	56	65	26.7	23.5	21.9	24	22.2	20.1	18.9	20.4
1996	1	24	33.6	20.6	13	22.6	32.8	28.2	28	21.4	23.6	21.2	22.1	90	46	54	63	24.7	23	20.5	22.7	20.9	19.8	17.9	19.5
1996	1	25	34.4	17.8	16.6	20.2	33	28.6	27.6	19.6	24	21	21.5	95	47	51	64	22.4	23.9	19.8	22	19.3	20.3	17.4	19
1996	1	26	34.2	18	16.2	20	33.4	28.2	27.5	19.8	23	20.2	21	98	41	48	62	22.9	21.2	18.4	20.8	19.7	18.4	16.2	18.1
1996	1	27	33.6	16.7889	16.8111	19.8	31.8	28.8	27.3	19.2	23.6	20	20.9	95	50	44	63	21.8	23.7	17.5	21	18.9	20.2	15.4	18.2
1996	1	28	33.6	17	16.6	19	32.2	27.6	26.6	18.2	23.4	20.4	20.7	93	48	52	64	20.4	22.9	19.2	20.8	17.8	19.7	16.8	18.1
1996	1	29	33.4	17.4	16	20.8	31.8	27.2	26.8	19	24.4	20.6	21.3	85	55	55	65	20.8	25.6	19.9	22.1	18.1	21.5	17.4	19
1996	1	30	33.6	17.8	15.8	21.4	31	25.6	25.9	20.8	24.6	22.8	22.7	95	59	79	78	24.2	26.7	25.9	25.6	20.5	22.2	21.7	21.4
1996	1	31	32.6	18.2	14.4	22	31.4	26.2	26.5	21.4	24.8	23.6	23.3	95	59	81	78	25.1	26.9	27.4	26.5	21.1	22.3	22.6	22
1996	2	1	33.2	18.6	14.6	23.2	31.6	26.6	27	22.8	25.6	24	24.1	97	62	81	80	27.5	28.8	28.1	28.1	22.6	23.4	23	23
1996	2	2	33.2	18.8	14.4	24	31.8	27	27.5	23	25.6	24.4	24.3	92	61	81	78	27.4	28.7	28.8	28.3	22.6	23.4	23.4	23.1
1996	2	3	33.8	19	14.8	24.8	31.2	27.6	27.8	24.4	25.4	25	24.9	97	63	81	80	30.3	28.6	29.9	29.6	24.3	23.3	24.1	23.9
1996	2	4	33.8	19.2	14.6	25.2	32.6	27.8	28.3	24.6	25.2	25.2	25	95	55	81	77	30.5	27.1	30.3	29.3	24.4	22.4	24.3	23.7
1996	2	5	34.2	19.6	14.6	23.6	33.4	27.6	28.1	22.6	24.8	22.2	23.2	92	50	63	68	26.7	25.6	23.2	25.2	22.2	21.5	19.9	21.2
1996	2	6	34.4	19.8	14.6	22.6	31	26.8	26.8	22	24.4	23.2	23.2	95	58	74	76	26	26.2	26	26.1	21.8	21.8	21.8	21.8
1996	2	7	34	19.6	14.4	24	31.2	27.6	27.6	23.4	25.2	24.4	24.3	95	62	77	78	28.4	28.1	28.4	28.3	23.2	23	23.2	23.1
1996	2	8	34.6	20	14.6	24.2	31.4	28	27.9	23.2	25.8	24.6	24.5	92	64	76	77	27.8	29.5	28.7	28.6	22.8	23.8	23.3	23.3
1996	2	9	34.4	20.2	14.2	24.2	31.4	28	27.9	23.6	25.8	25.4	24.9	95	64	81	80	28.7	29.5	30.7	29.6	23.4	23.8	24.5	23.9
1996	2	10	36.2	20.4	15.8	25.2	33.2	29	29.1	24.8	25	24.6	24.8	97	52	70	73	31	26.2	28	28.4	24.7	21.9	23	23.2
1996	2	11	34.2	21.6	12.6	23.8	32.8	28.6	28.5	22.4	26.8	25.6	24.9	89	63	79	77	26.1	31.2	30.8	29.4	21.8	24.8	24.5	23.7
1996	2	12	35.2	20.8	14.4	24.8	34.6	28.8	29.3	23.8	27.4	26	25.7	92	58	80	77	28.8	31.7	31.7	30.7	23.4	25	25	24.5
1996	2	13	31.2	21	10.2	25.2	30.8	27.4	27.7	24.5	26.2	25.2	25.3	94	70	84	83	30.3	30.9	30.6	30.6	24.2	24.6	24.4	24.4
1996	2	14	23.8685	21	2.86846	25.8	34.2	28	29	25.2	26.2	24.8	25.4	95	53	77	75	31.6	28.7	29.2	29.8	25	23.4	23.6	24
1996	2	15	24.0184	21	3.01839	26.2	33	28.8	29.2	25	26	25.2	25.4	91	58	75	74	30.9	29	29.7	29.8	24.6	23.5	23.9	24
1996	2	16	34.4	21.2	13.2	26.2	32.8	28.4	29	24.8	26.6	25.4	25.6	89	62	79	77	30.4	30.7	30.4	30.5	24.3	24.5	24.3	24.4
1996	2	17	34.2	21.6	12.6	26	26.6	25.6	26	25.4	24.8	24.2	24.8	95	86	89	90	32	30.1	29.3	30.5	25.2	24.1	23.7	24.3
1996	2	18	32.2	21.6	10.6	24.6	29.4	27.2	27.1	23.8	25	24.6	24.5	94	70	81	82	28.9	28.7	29.2	29	23.5	23.4	23.6	23.5
1996	2	19	34.2	21.4	12.8	24.4	32.6	28	28.3	23.6	25.8	24.2	24.5	94	58	73	75	28.6	28.7	27.7	28.3	23.3	23.4	22.8	23.1
1996	2	20	33.8	21.8	12	25.4	32.4	28.2	28.6	24.4	26.6	25.4	25.5	92	64	80	79	29.9	31	30.6	30.5	24	24.6	24.4	24.4
1996	2	21	34.8	22	12.8	24.4	33	28.2	28.5	23.8	25.8	24.8	24.8	95	57	76	76	29.1	28.4	29	28.8	23.6	23.2	23.6	23.4
1996	2	22	34.6	21.4	13.2	25.6	32.6	28	28.5	24	26	24.8	24.9	88	59	77	75	28.8	29.2	29.2	29	23.4	23.7	23.6	23.6
1996	2	23	34.6	22.4	12.2	24.6	33.4	27.4	28.2	24	26	24.4	24.8	95	56	78	76	29.4	28.7	28.6	28.9	23.8	23.4	23.3	23.5
1996	2	24	34.8	20.8	14	23.4	33.6	29	28.8	23	26.4	25.2	24.9	97	57	74	76	27.8	29.6	29.5	29	22.8	23.9	23.8	23.5
1996	2	25	37	21	16	24	35.6	30.4	30.1	23.6	26.2	22.6	24.1	97	48	51	65	28.8	27.8	22.2	26.3	23.4	22.8	19.2	21.8
1996	2	26	37.8	19.8	18	23.2	37.4	32	31.2	21.4	25.2	23.6	23.4	85	37	50	57	24.3	24	23.5	23.9	20.6	20.4	20.1	20.4
1996	2	27	37.6	21.2	16.4	25	34.6	29.4	29.6	23.8	26.8	25.4	25.3	91	55	73	73	28.7	30	29.8	29.5	23.3	24.1	24	23.8
1996	2	28	37.6	23.6	14	26.4	32.2	29.2	29.3	25.4	26.6	26.4	26.1	92	65	80	79	31.8	31.1	32.5	31.8	25.1	24.7	25.5	25.1
1996	2	29	37.6	22.4	15.2	24.4	33	28.4	28.5	23.6	26.2	25.4	25.1	94	59	79	77	28.6	29.5	30.4	29.5	23.3	23.8	24.3	23.8
1996	3	1	37.6	22.4	15.2	24.4	32.2	28.8	28.5	23.8	26	25.6	25.1	95	61	78	78	29.1	29.5	30.7	29.7	23.6	23.8	24.5	24
1996	3	2	27.6	22.6	5	24.4	27.4	26.6	26.3	24	25.2	25.2	24.8	97	84	89	90	29.6	30.6	31.1	30.4	23.9	24.4	24.7	24.3
1996	3	3	33.2	23.2	10	25.4	31.4	28	28.2	24.8	26	25.2	25.3	95	65	80	80	30.9	30	30.2	30.4	24.6	24.1	24.2	24.3
1996	3	4	35.4	23.8	11.6	28.2	33.4	31.2	31	26.8	27.6	23.6	26	90	64	53	69	34.3	33.1	24.1	30.5	26.3	25.7	20.5	24.2
1996	3	5	36	22.2	13.8	23.8	35	30.6	30	23.2	25.8	25.2	24.7	95	48	65	69	28	27.1	28.5	27.9	23	22.4	23.2	22.9
1996	3	6	35.4	22	13.4	24.4	33.8	29.2	29.1	23.6	27	25	25.2	94	59	71	75	28.6	31.1	28.9	29.5	23.3	24.7	23.5	23.8
1996	3	7	34	22.4	11.6	25	31.8	28.6	28.5	23.4	26.4	25.8	25.2	88	66	80	78	27.7	30.8	31.3	30	22.8	24.5	24.8	24.1
1996	3	8	33	22.8	10.2	25	32	26.2	27.4	24.2	27.2	25.2	25.5	94	69	92	85	29.7	32.9	31.4	31.3	23.9	25.6	24.8	24.8
1996	3	9	34.2	23	11.2	25.2	32.6	28.6	28.8	24.8	22.6	25.8	24.4	97	42	80	73	31	20.8	31.3	27.7	24.7	18.1	24.8	22.5
1996	3	10	32.6	22.8	9.8	25.2	30.2	28.4	28	24.4	26.2	26	25.5	94	73	83	83	30	31.3	32	31.1	24.1	24.8	25.2	24.7
1996	3	11	31.2	20.8	10.4	22.8	29.2	26.8	26.4	22.6	24.6	24.8	24	98	69	85	84	27.3	27.9	30	28.4	22.5	22.9	24.1	23.2
1996	3	12	30	21	9	24	29	25.2	25.9	23.6	25.4	24.8	24.6	97	75	97	90	28.8	30	31	30	23.4	24.1	24.7	24.1
1996	3	13	30.2	22	8.2	23.2	27.8	26.8	26.1	23	25.6	25.8	24.8	98	84	92	92	27.9	31.4	32.5	30.6	22.9	24.8	25.5	24.4
1996	3	14	30.2	22.4	7.8	23.6	27.6	25.8	25.7	23.4	25.4	25	24.6	98	84	94	92	28.6	31	31.1	30.2	23.3	24.6	24.7	24.2
1996	3	15	31	20.8	10.2	22.4	29.6	25.2	25.6	22.2	25.4	23	23.5	98	72	83	84	26.6	29.6	26.6	27.6	22.1	23.9	22.1	22.7
1996	3	16	31	21.4	9.6	23.8	29.2	26.4	26.5	23.6	25.8	25.2	24.9	98	76	91	89	29	30.9	31.2	30.4	23.5	24.6	24.8	24.3
1996	3	17	32.2	21.8	10.4	24.6	31	27.2	27.5	24.2	26.6	25.2	25.3	97	71	85	84	29.9	31.9	30.7	30.8	24.1	25.1	24.5	24.6
1996	3	18	37.4	22	15.4	24	31.6	27.2	27.5	23.8	27.2	25.4	25.5	98	71	87	85	29.3	33.1	31.2	31.2	23.7	25.8	24.8	24.8
1996	3	19	33	21.8	11.2	23.6	32	28	27.9	22.6	26.8	25.8	25.1	92	67	84	81	26.7	31.8	31.7	30.1	22.2	25.1	25	24.1
1996	3	20	33	22.4	10.6	25.6	30.8	28.2	28.2	25	27	26	26	95	75	84	85	31.3	33.1	32.1	32.2	24.8	25.8	25.3	25.3
1996	3	21	33.6	22.6	11	25.6	30.2	28	28	25.4	27.2	27	26.5	98	79	93	90	32.3	34.1	35	33.8	25.3	26.2	26.7	26.1
1996	3	22	29.8	20.8	9	22.6	28.4	25.4	25.5	21.6	25.8	24.4	23.9	92	81	92	88	25.1	31.5	29.9	28.8	21.2	24.9	24	23.4
1996	3	23	32.6	21.2	11.4	24.4	30.8	27.8	27.7	24.4	26.4	26.2	21.1671	0	71	88	86	30.5	31.5	32.9	31.7	24.4	24.9	25.7	25
1996	3	24	32.8	21.4	11.4	24.6	32	28.2	28.3	24	26.6	27.4	26	95	66	94	85	29.4	31.2	35.9	32.2	23.8	24.8	27.1	25.2
1996	3	25	33.2	21.8	11.4	25.8	31.6	29.4	29	25	26.4	24.2	25.2	94	67	65	75	31.1	31	26.7	29.6	24.7	24.6	22.2	23.8
1996	3	26	33.2	22.6	10.6	25.8	31.4	27.4	28	25.4	27.8	25.4	26.2	97	76	85	86	32.2	35	31.1	32.7	25.3	26.7	24.7	25.5
1996	3	27	34.6	22.8	11.8	25.2	31.2	27.4	27.8	24.8	27	25	25.6	97	72	82	84	31	32.8	30.1	31.3	24.7	25.6	24.1	24.8
1996	3	28	34.6	21.4	13.2	23.4	33.2	28.4	28.4	23.2	27.2	26.2	25.5	98	63	84	82	28.3	32.1	32.5	31	23.1	25.2	25.5	24.6
1996	3	29	33.6	22	11.6	25.6	32.2	28.6	28.8	25	27.2	27	26.4	95	68	88	84	31.3	32.7	34.6	32.9	24.8	25.6	26.5	25.6
1996	3	30	32.6	22.4	10.2	25.6	31.6	27.8	28.2	25	27.8	26.6	26.5	95	75	91	87	31.3	34.8	34	33.4	24.8	26.6	26.2	25.9
1996	3	31	32	22.8	9.2	25.4	31	28.2	28.2	25	27.6	26.8	26.5	97	77	90	88	31.4	34.7	34.3	33.4	24.9	26.5	26.3	25.9
1996	4	1	32	23.6	8.4	26.2	30.8	28	28.3	25.8	19.1276	27.4	18.0157	97	44.7846	96	50.2671	32.9	20.7484	36.1	19.9674	25.7	16.6387	27.2	16.1038
1996	4	2	32.6	25.2	7.4	26.6	31.4	24.6	26.8	26	26.6	24.2	25.6	95	69	97	87	33.2	31.6	29.9	31.6	25.8	25	24.1	24.9
1996	4	3	31.4	23	8.4	25	29.8	27.4	27.4	24.2	26.8	26.4	25.8	94	79	92	88	29.7	33.2	33.7	32.2	23.9	25.8	26.1	25.3
1996	4	4	33.4	22.4	11	24.4	32.4	28	28.2	24	25.2	26.8	25.3	97	56	91	81	29.6	27.3	34.4	30.4	23.9	22.5	26.4	24.3
1996	4	5	31.6	23	8.6	26.4	29	27	27.4	25.6	26.2	26	25.9	94	80	92	89	32.3	32.1	32.9	32.5	25.3	25.3	25.7	25.4
1996	4	6	33.2	23.4	9.8	26	32	27.8	28.4	25	24	26.4	25.1	92	52	90	78	31	24.5	33.5	29.7	24.6	20.8	25.9	23.8
1996	4	7	35.2	23.4	11.8	25.8	34.6	29	29.6	25.4	24.4	25.8	25.2	97	43	78	73	32.2	23.8	31.1	29	25.3	20.3	24.7	23.4
1996	4	8	32.8	24.2	8.6	26.8	31.6	28.2	28.7	26	24.8	25.2	25.3	94	58	79	77	33.1	26.8	30.1	30	25.7	22.2	24.1	24
1996	4	9	33.4	24.6	8.8	26.4	31.4	28	28.5	26	24.4	26.2	25.5	97	56	87	80	33.3	25.9	32.8	30.7	25.9	21.7	25.6	24.4
1996	4	10	32.2	23	9.2	25.6	30.2	27.8	27.9	25	26	23.6	24.9	95	72	71	79	31.3	30.8	26.3	29.5	24.8	24.5	21.9	23.8
1996	4	11	31.8	23.4	8.4	25.6	28.6	26.2	26.7	24.8	26.6	24.8	25.4	94	86	89	90	30.8	33.5	30.4	31.5	24.5	25.9	24.3	24.9
1996	4	12	31.8	24	7.8	25.6	31	25.6	27	25.6	27.2	25.2	20.1684	0	75	97	91	32.8	33.5	31.8	32.7	25.6	26	25.1	25.5
1996	4	13	33.2	23.4	9.8	25.6	32.4	27.8	28.4	25	24	25.4	24.8	95	50	83	76	31.3	24.3	30.8	28.8	24.8	20.6	24.6	23.3
1996	4	14	34	23.2	10.8	24.8	32.6	27.6	28.1	23.6	26.6	24.4	24.9	91	63	77	77	28.3	30.8	28.4	29.2	23.1	24.6	23.2	23.6
1996	4	15	34	22.6	11.4	25.4	31.8	27	27.8	24.6	26.4	25.4	25.5	94	66	88	82	30.4	30.8	31.4	30.9	24.3	24.5	24.8	24.6
1996	4	16	32.8	22	10.8	24.6	31.4	27	27.5	24.2	26.4	26	25.5	97	68	92	86	29.9	31.1	32.9	31.3	24.1	24.7	25.7	24.8
1996	4	17	32.6	22.8	9.8	25	31.6	26.8	27.5	25	27.4	25.6	16.5772	0	73	91	88	31.7	33.7	32	32.5	25	26	25.2	25.4
1996	4	18	33.2	22.4	10.8	25.2	30.6	27	27.5	24.8	26.4	26	25.7	97	72	92	87	31	31.6	32.9	31.9	24.7	25	25.7	25.1
1996	4	19	32.2	22.6	9.6	25.6	30.8	27.2	27.7	25.2	26	25.2	25.5	97	69	85	84	31.8	30.4	30.7	31	25.1	24.3	24.5	24.6
1996	4	20	33.2	21.6	11.6	24.8	32.4	27.4	28	24	26.4	25.8	25.4	94	63	88	81	29.3	30.4	32.1	30.6	23.7	24.3	25.3	24.4
1996	4	21	34.4	22	12.4	24.8	32.8	29.4	29.1	24.2	26.2	23.4	24.6	95	60	61	72	29.8	29.6	24.8	28.1	24	23.9	21	22.9
1996	4	22	34	22.2	11.8	25.6	32.2	27.2	28.1	24.2	26.6	25	25.3	89	65	84	79	29.3	31.1	30.2	30.2	23.7	24.7	24.2	24.2
1996	4	23	34.4	22.6	11.8	25.8	33	29.6	29.5	25	27	26.6	26.2	94	63	79	79	31.1	31.7	32.8	31.9	24.7	25	25.6	25.1
1996	4	24	31.8	22.8	9	25	28.6	24.6	25.7	24.2	25.8	24	24.7	94	80	95	90	29.7	31.3	29.4	30.1	23.9	24.8	23.8	24.2
1996	4	25	31.8	22.8	9	24.8	31.8	27.2	27.8	23.8	25.2	26.4	25.1	92	59	94	82	28.8	27.7	33.9	30.1	23.4	22.8	26.1	24.1
1996	4	26	34	23.2	10.8	25.8	32.4	29.2	29.2	25	27.4	27.6	26.7	94	68	89	84	31.1	33.2	35.8	33.4	24.7	25.8	27.1	25.9
1996	4	27	33	23.6	9.4	24.8	32.2	28.4	28.5	24.8	27.2	26.2	19.358	0	68	84	84	31.3	32.7	32.5	32.2	24.8	25.6	25.5	25.3
1996	4	28	33	23	10	25.2	31	28.2	28.2	25	26.8	26.8	26.2	98	72	90	87	31.5	32.4	34.3	32.8	24.9	25.4	26.3	25.6
1996	4	29	33.2	22.2	11	24.6	31.2	28.4	28.1	24.4	27.6	26.4	26.1	98	76	86	87	30.4	34.5	33.1	32.7	24.3	26.5	25.7	25.5
1996	4	30	33	22.4	10.6	26.4	32.2	25	27.1	25.6	28.2	24.4	26.1	94	74	95	88	32.3	35.6	30.1	32.7	25.3	27	24.2	25.5
1996	5	1	32.6	23	9.6	25	30.4	28.2	28	23.6	24.2	24.4	24.1	89	60	73	74	28.2	26.1	28	27.4	23.1	21.8	23	22.6
1996	5	2	34.4	22.4	12	25.6	32.6	28.6	28.9	25.2	27.2	26	26.1	97	66	81	81	31.8	32.5	31.9	32	25.1	25.4	25.1	25.2
1996	5	3	34.8	20.6409	14.1591	22.5844	33.2	24.2	17.0381	22.1964	27.8	24	20.0532	77.7778	66	98	65.5638	25.4996	33.8	29.7	23.8979	20.6409	26.1	23.9	19.2121
1996	5	4	33	22.6	10.4	24.4	30.2	28	27.6	24	27.4	24	25.1	97	81	72	83	29.6	34.6	27.2	30.5	23.9	26.5	22.5	24.3
1996	5	5	33.6	23	10.6	24.8	32	28.6	28.5	24.4	24.6	26.4	25.1	97	55	84	79	30.3	26	32.9	29.7	24.3	21.7	25.7	23.9
1996	5	6	33.8	22.8	11	25.6	32	28.8	28.8	24.8	25.2	27	25.7	94	58	87	80	30.8	27.5	34.4	30.9	24.5	22.7	26.4	24.5
1996	5	7	33.8	23.2	10.6	25.4	30.4	27.8	27.8	25	27.8	27.2	26.7	97	82	95	91	31.4	35.6	35.7	34.2	24.9	27	27	26.3
1996	5	8	33.8	23.6	10.2	25	30	27.4	27.5	24.6	27.2	26.4	26.1	97	81	92	90	30.6	34.2	33.7	32.9	24.5	26.3	26.1	25.6
1996	5	9	33.8	24.2	9.6	26.2	33	29.2	29.4	25.8	25	24.4	25.1	97	52	68	72	32.9	26.4	27.4	28.9	25.7	22	22.6	23.4
1996	5	10	34.8	24.4	10.4	27	32.6	28.8	29.3	26.8	25.2	26.8	26.3	98	55	86	80	35.1	27.1	33.9	32	26.7	22.4	26.1	25.1
1996	5	11	32.6	23.2	9.4	25.4	31	28	28.1	24.8	27.6	26.8	26.4	95	77	91	88	30.9	34.7	34.4	33.3	24.6	26.5	26.4	25.8
1996	5	12	30.6	24	6.6	26.6	30	26.8	27.5	26.4	27.2	26.4	26.7	98	81	97	92	34.3	34.2	34.1	34.2	26.3	26.3	26.3	26.3
1996	5	13	28	23.6	4.4	24.6	26.8	25.4	25.5	24.6	25.8	25.2	19.2146	0	92	98	97	30.9	32.5	31.9	31.8	24.6	25.5	25.1	25.1
1996	5	14	33	22.6	10.4	25	30.8	28	28	24.8	26.4	26.8	26	98	71	91	87	31.2	31.5	34.4	32.4	24.7	24.9	26.4	25.3
1996	5	15	31.8	23.6	8.2	26.4	29.4	27.6	27.8	25.6	25.8	26.8	26.1	94	75	94	88	32.3	30.8	34.7	32.6	25.3	24.5	26.5	25.5
1996	5	16	30.8	23	7.8	26.4	28.4	24	25.7	25.4	26	23.6	25	92	83	97	91	31.8	32	28.8	30.9	25.1	25.2	23.4	24.6
1996	5	17	27.2	21.8	5.4	23.4	26.2	25.2	25	23.4	25	24.8	22.5644	0	91	97	96	28.8	30.9	31	30.2	23.4	24.6	24.7	24.2
1996	5	18	32.6	21.2	11.4	24.4	31.4	27.6	27.8	23.6	27.8	26.2	25.9	94	76	90	86	28.6	35	33.1	32.2	23.3	26.7	25.7	25.2
1996	5	19	32.2	21.4	10.8	24.8	30.8	25.6	26.7	24.8	27.2	25.6	22.5644	0	76	100	92	31.3	33.7	32.8	32.6	24.8	26	25.6	25.5
1996	5	20	29.8	22	7.8	23.8	29	26.6	26.5	23.8	26.2	25.8	21.5742	0	80	94	91	29.5	32.1	32.7	31.4	23.8	25.3	25.5	24.9
1996	5	21	32.4	22.8	9.6	24.6	30.8	26.8	27.3	24.2	27.4	25.6	25.7	97	77	91	88	29.9	34.2	32	32.1	24.1	26.3	25.2	25.2
1996	5	22	33	23.2	9.8	26.6	32	27.6	28.5	25.8	28.8	25.2	26.6	94	79	83	85	32.7	37.5	30.4	33.5	25.5	27.9	24.3	25.9
1996	5	23	30.4	23.2	7.2	25	29	26.8	26.9	25	26.6	25.4	20.2343	0	83	89	91	31.7	33.2	31.5	32.1	25	25.8	24.9	25.2
1996	5	24	30.6	22	8.6	24	28.8	26.6	26.5	23.2	26.8	26.2	25.4	94	86	97	92	27.9	33.9	33.7	31.8	22.9	26.1	26.1	25
1996	5	25	32.2	22.2	10	24.8	31.4	28	28	24.4	27	26	25.8	97	71	85	84	30.3	32.7	32.3	31.8	24.3	25.6	25.3	25
1996	5	26	32	21.6	10.4	23.4	30.2	26.4	26.6	22.6	26	25.6	24.7	93	72	94	86	26.9	30.8	32.3	30	22.3	24.5	25.3	24
1996	5	27	32.2	22.2	10	25.4	27	28	27.1	25.4	25.2	26.6	23.2097	0	87	90	92	32.4	30.8	33.9	32.4	25.4	24.6	26.1	25.4
1996	5	28	33.2	23	10.2	25.4	31.8	26.8	27.7	25.2	27.4	25.2	25.9	98	71	88	86	31.9	33.6	31	32.1	25.1	26	24.6	25.2
1996	5	29	30.2	22.8	7.4	24.6	28.8	26.8	26.8	24	26.8	25.4	25.4	95	86	89	90	29.4	33.9	31.5	31.6	23.8	26.1	24.9	24.9
1996	5	30	30.4	23.2	7.2	25.2	29	23.8	25.5	25	26.8	23.6	25.1	98	84	98	94	31.5	33.8	29	31.4	24.9	26.1	23.5	24.8
1996	5	31	31.8	22.6	9.2	24	30	27.2	27.1	24	27.4	25.8	21.2978	0	82	90	90	29.8	34.8	32.3	32.3	24	26.6	25.3	25.3
1996	6	1	31.4	22.6	8.8	25	30.2	26.6	27.1	24.6	25	25.6	25.1	97	66	92	85	30.6	28.2	32.1	30.3	24.5	23.1	25.3	24.3
1996	6	2	31.2	23	8.2	24.6	29.6	26	26.5	24.4	26.4	25.4	25.4	98	78	95	91	30.4	32.3	32	31.6	24.3	25.3	25.2	24.9
1996	6	3	32	22.8	9.2	25.4	30.6	26.6	27.3	25	27	24.4	25.5	97	76	84	85	31.4	33.2	29.1	31.2	24.9	25.8	23.6	24.8
1996	6	4	32	22.6	9.4	25	30.6	23.8	25.8	24.6	26.6	23.4	24.9	97	73	97	89	30.6	32.2	28.5	30.4	24.5	25.3	23.2	24.3
1996	6	5	30.6	22	8.6	24.4	27.6	25.6	25.8	23.4	25.2	24.6	24.4	92	83	92	89	28.1	30.4	30.3	29.6	23	24.3	24.2	23.9
1996	6	6	33.8	22	11.8	26.2	32.6	28.8	29.1	24.6	25.4	24	24.7	88	56	67	70	29.9	27.7	26.6	28	24	22.7	22.1	23
1996	6	7	34	22.8	11.2	26.4	33.2	28.2	29	25	24	25.2	24.7	89	47	79	72	30.7	23.7	30.1	28.2	24.5	20.2	24.1	23
1996	6	8	32.8	22.6	10.2	24.6	29.8	28.2	27.7	24.2	27	26.8	26	97	81	90	89	29.9	33.8	34.3	32.7	24.1	26.1	26.3	25.5
1996	6	9	34.8	23.2	11.6	26	33.4	28.8	29.3	24.6	26.6	26.6	25.9	89	59	84	77	30	30.3	33.3	31.2	24.1	24.3	25.9	24.7
1996	6	10	19.1745	24	-4.82549	26.4	20.5141	18.2711	18.4938	25.4	21.1748	21.6894	20.2941	92	56.6145	63.4897	60.5038	31.8	24.6776	25.0579	23.154	25.1	19.6576	19.8573	18.4419
1996	6	11	18.9804	19.2943	-0.31393	21.7202	20.3835	17.5298	17.8205	20.4642	22.1465	20.2568	20.299	70.5953	60.3018	62.4555	63.2123	24.4088	25.8875	24.0741	23.8351	19.7767	20.6178	19.2425	19.1071
1996	6	12	36	22.2	13.8	26.4	31.2	28.6	28.7	24.4	27.6	27.2	26.4	85	76	90	84	29.2	34.5	35.1	33	23.7	26.5	26.8	25.6
1996	6	13	33.6	23.4	10.2	25.4	32	26.4	27.5	25.2	26.6	25	25.6	98	66	89	84	31.9	31.2	30.7	31.3	25.1	24.8	24.5	24.8
1996	6	14	33.2	23.4	9.8	27.4	31.6	28	28.8	25.6	27.4	26.6	26.5	87	73	90	83	31.6	33.7	33.9	33.1	25	26	26.1	25.7
1996	6	15	30.8	23.8	7	25.2	29.2	27	27.1	25	27.2	26.4	26.2	98	86	95	93	31.5	34.7	34	33.4	24.9	26.6	26.2	25.9
1996	6	16	31	22.8	8.2	24.2	30.2	26.2	26.7	23.6	26.4	25.6	25.2	95	74	95	88	28.7	31.9	32.4	31	23.4	25.1	25.4	24.6
1996	6	17	30.2	23.6	6.6	25	29	27.4	27.2	24.8	26.2	26.2	25.7	98	80	91	90	31.2	32.1	33.2	32.2	24.7	25.3	25.8	25.3
1996	6	18	30.2	22.8	7.4	25.4	28.4	25.8	26.3	25.4	26.4	25.4	19.3964	0	86	97	94	32.4	33.1	32.2	32.6	25.4	25.7	25.3	25.5
1996	6	19	32.2	23	9.2	25.2	30.2	26.6	27.2	25	27.2	25.8	26	98	79	94	91	31.5	34.1	32.7	32.8	24.9	26.2	25.5	25.6
1996	6	20	32.2	23.2	9	25.6	31	28	28.1	25.2	27.8	25	26	97	78	79	85	31.8	35.2	29.7	32.2	25.1	26.8	23.9	25.3
1996	6	21	31.8	23.2	8.6	24.8	30.8	27	27.4	24.8	27	26.2	18.8069	0	75	94	90	31.3	33.1	33.5	32.6	24.8	25.8	25.9	25.5
1996	6	22	34	24	10	26.2	32.4	29	29.2	26.2	24.2	27.8	17.6338	0	51	91	81	34	24.7	36.5	31.8	26.2	20.9	27.4	24.9
1996	6	23	33	25	8	27	32.2	25	27.3	26.8	25	24.2	25.3	98	56	94	83	35.1	26.9	29.7	30.5	26.7	22.3	23.9	24.3
1996	6	24	32.2	23.6	8.6	25.4	30.2	27	27.4	25	26.2	26.4	25.9	97	73	95	88	31.4	31.3	34	32.2	24.9	24.8	26.2	25.3
1996	6	25	32	24.2	7.8	26	29.8	26.8	27.3	25.6	26.2	25.8	25.9	97	75	92	88	32.5	31.6	32.5	32.2	25.5	25	25.5	25.3
1996	6	26	28	23.2	4.8	24.4	27	26	25.9	24.4	25	25.2	15.8101	0	85	94	93	30.5	30.3	31.5	30.8	24.4	24.3	24.9	24.5
1996	6	27	29.4	22.2	7.2	23.4	27.2	26	25.6	23.4	24.8	25.2	16.7457	0	82	94	92	28.8	29.7	31.5	30	23.4	23.9	24.9	24.1
1996	6	28	30.8	23	7.8	24.8	24.8	26.8	25.8	24	24.6	25.8	24.8	94	98	92	95	29.3	30.8	32.5	30.9	23.7	24.5	25.5	24.6
1996	6	29	30.4	22	8.4	23.6	29	25.2	25.8	23.2	26.4	24.6	24.7	97	82	95	91	28.2	32.7	30.5	30.4	23	25.5	24.4	24.3
1996	6	30	29	22.8	6.2	24.4	28.4	24	25.2	24.4	26.2	23.8	15.6717	0	84	98	94	30.5	32.5	29.3	30.8	24.4	25.5	23.7	24.5
1996	7	1	29.9	22.6	7.3	24.4	28.6	24.6	25.5	24	26.4	24.2	24.9	97	84	97	93	29.6	32.9	29.9	30.8	23.9	25.7	24.1	24.5
1996	7	2	29.8	21.6	8.2	23.2	28.6	24.6	25.3	23.2	25.4	24.6	15.0442	0	77	100	92	28.4	30.3	30.9	29.9	23.2	24.3	24.6	24
1996	7	3	31.6	21.8	9.8	23.4	29.2	27.4	26.9	23.4	26.6	25.4	14.4449	0	82	85	89	28.8	33.1	31.1	31	23.4	25.7	24.7	24.6
1996	7	4	19.6876	22.4	-2.71238	24.8	30.4	26.8	27.2	24.6	27.4	26.2	26.1	98	79	95	91	30.8	34.5	33.6	33	24.5	26.4	26	25.7
1996	7	5	31.6	22.8	8.8	25.6	30.4	27.4	27.7	24.8	27.4	26.8	26.3	94	79	95	90	30.8	34.5	34.8	33.4	24.5	26.4	26.6	25.9
1996	7	6	33.2	23.6	9.6	25.2	32.4	27.8	28.3	24.2	27.4	25.8	25.8	92	68	85	82	29.5	33.2	31.9	31.5	23.8	25.8	25.1	24.9
1996	7	7	33.2	22.8	10.4	24	31	27.4	27.5	23.2	27.2	25.2	25.2	94	75	84	84	27.9	33.5	30.6	30.7	22.9	26	24.4	24.4
1996	7	8	32.6	22.4	10.2	24.4	31.8	28.2	28.1	23.6	27	26.4	25.7	94	69	87	83	28.6	32.5	33.2	31.4	23.3	25.4	25.8	24.8
1996	7	9	32.2	22.2	10	24.4	31.6	24.2	26.1	24.2	27.4	23.4	25	98	73	94	88	30.1	33.7	28.2	30.7	24.1	26	23.1	24.4
1996	7	10	32.2	17.1115	15.0885	23.8	29.6	27.4	27	23	27.2	26.2	25.5	93	83	91	89	27.5	34.5	33.2	31.7	22.7	26.4	25.8	25
1996	7	11	20.7944	22	-1.20561	26.9	32	29.6	29.5	22	26	26.2	24.7	65	62	77	68	23.2	29.6	31.7	28.2	19.9	23.9	25	22.9
1996	7	12	31.2	17.9766	13.2234	24.6	31	25	26.4	22.8	25.8	23.8	24.1	86	66	91	81	26.5	29.8	28.7	28.3	22.1	24	23.3	23.1
1996	7	13	31	23.6	7.4	24.6	29.8	27.4	27.3	23	25.2	24.6	24.3	87	69	80	79	27	29	29.1	28.4	22.4	23.5	23.6	23.2
1996	7	14	31.2	24	7.2	24.2	28.2	27.6	26.9	23.8	23	24.8	23.9	97	64	80	80	29.2	24.6	29.4	27.8	23.6	20.9	23.8	22.8
1996	7	15	30.8	24	6.8	25.4	30	28.6	28.1	23.2	24.6	25.4	24.4	83	64	77	75	27	27.3	30.3	28.2	22.3	22.6	24.3	23.1
1996	7	16	31.6	25	6.6	26	31	28	28.3	25.4	23	24.2	24.2	95	51	73	73	32	22.8	27.7	27.5	25.2	19.6	22.8	22.5
1996	7	17	31.8	23.6	8.2	24.6	31	28	27.9	24	23.6	24	23.9	95	54	72	74	29.4	24.2	27.2	26.9	23.8	20.6	22.5	22.3
1996	7	18	33.4	24.2	9.2	26	32.8	29.2	29.3	24.4	25.2	26.4	25.3	88	54	80	74	29.5	27	32.5	29.7	23.8	22.4	25.5	23.9
1996	7	19	35.8	24.2	11.6	25.8	35.6	31.6	31.1	23.2	24	24.8	24	80	38	58	59	26.7	22.1	26.8	25.2	22.2	19.1	22.2	21.2
1996	7	20	31.8	25	6.8	26.6	30.4	29.6	29	25	23.6	24.4	24.3	88	57	65	70	30.6	24.6	27.1	27.4	24.4	20.8	22.4	22.6
1996	7	21	34.4	25.2	9.2	26.2	33.2	30.4	30	24	23.8	24.6	24.1	83	46	62	64	28.4	23.2	27.1	26.2	23.2	19.9	22.4	21.8
1996	7	22	15.6781	23.8	-8.12187	24.4	32	29.6	28.9	24	24.8	25	24.6	97	56	69	74	29.6	26.5	28.6	28.2	23.9	22.1	23.3	23.1
1996	7	23	32.8	24	8.8	25.8	32.8	24.6	27	23.2	24.6	23.4	23.7	80	51	90	74	26.7	25.5	28	26.7	22.2	21.4	22.9	22.2
1996	7	24	31.6	23	8.6	23.8	29.2	27.8	27.1	22.6	24.4	25.2	24.1	90	68	81	80	26.6	27.4	30.3	28.1	22.1	22.6	24.3	23
1996	7	25	32.4	23.6	8.8	25.8	31.6	29	28.9	24.6	24.2	25	24.6	91	54	72	73	30.1	25.3	29	28.1	24.2	21.3	23.5	23
1996	7	26	31.4	25	6.4	25.8	31	25	26.7	25.2	24.6	24.4	24.7	95	59	95	83	31.6	26.7	30.1	29.5	25	22.2	24.2	23.8
1996	7	27	32.4	23	9.4	23.4	30.2	26	26.4	23	24.6	24	23.9	97	63	85	82	27.8	27.2	28.5	27.8	22.8	22.5	23.2	22.9
1996	7	28	31	23.2	7.8	25.8	28.8	25.4	26.3	23.8	25	23.6	24.1	85	74	86	82	28.1	29.1	27.9	28.4	23	23.6	22.9	23.2
1996	7	29	32.6	24.6	8	25.2	30.4	28	27.9	24.2	23.6	24.4	24.1	92	57	75	74	29.5	24.6	28.2	27.4	23.8	20.8	23	22.6
1996	7	30	34	23.8	10.2	24.6	33.8	28.6	28.9	23.6	24.2	25.4	24.4	92	45	77	72	28.5	23.8	30.3	27.5	23.2	20.3	24.3	22.6
1996	7	31	32.2	24.4	7.8	26.2	30.8	30	29.3	23.6	24	25.4	24.3	81	57	69	69	27.4	25.3	29.4	27.4	22.6	21.3	23.7	22.5
1996	8	1	20.2609	18.1097	2.15113	20.0909	18.5216	18.1174	17.2785	18.9796	20.2463	19.4963	17.6503	68.5099	53.4935	61.9918	57.127	23.0982	23.9665	23.8288	21.1737	18.7008	18.8323	18.8741	16.9109
1996	8	2	20.5707	18.0874	2.48326	19.431	20.4872	16.6656	15.9051	18.4708	19.1199	19.9918	17.1457	66.1783	49.2401	62.1838	52.2359	22.5229	21.989	22.9569	19.0316	18.175	17.5336	18.3402	15.3443
1996	8	3	20.6905	18.344	2.34642	19.4003	20.4527	17.7602	17.1073	18.2941	19.1506	19.2889	17.2609	65.4102	49.5473	62.4527	55.4623	22.1004	22.0351	23.6099	20.5257	17.9369	17.5605	18.7896	16.4774
1996	8	4	19.4223	17.6174	1.80495	19.3273	20.2337	17.7141	16.9536	19.4733	19.1929	19.2927	17.3339	66.7929	48.856	62.4527	58.8422	22.3962	22.1158	24.5432	21.8085	18.1059	17.6412	19.5808	17.4798
1996	8	5	20.645	17.6911	2.95394	20.806	20.084	17.6988	18.0368	19.5962	18.0829	19.9111	17.2647	69.2126	47.7805	64.7188	55.0398	23.7712	21.0326	23.4102	20.3682	19.166	16.7654	18.828	16.3775
1996	8	6	19.0093	17.6834	1.32588	19.5501	21.5012	17.9446	18.152	16.6464	19.2198	19.3657	15.3904	59.0343	49.8162	62.2606	48.856	20.3989	22.2886	23.0337	18.1674	16.4198	17.6911	18.2211	14.5416
1996	8	7	20.5004	18.3171	2.1833	20.4604	20.5141	18.1597	18.3287	19.2582	20.0993	19.3196	19.2351	68.8669	49.7778	59.8025	60.1866	23.4332	22.8993	23.2911	22.8033	18.9432	18.3287	18.5783	18.2979
1996	8	8	20.4302	18.1981	2.23215	20.5257	19.0546	17.5298	16.8615	18.5822	19.2812	19.9111	17.2763	66.4856	48.856	64.7572	55.2702	22.8148	22.1081	24.09	20.5295	18.344	17.5567	19.285	16.462
1996	8	9	20.393	18.2711	2.12199	20.687	20.6601	17.3684	17.9907	19.5616	19.0593	20.0148	18.1272	69.7888	48.5146	66.3704	58.1936	23.8365	22.3055	24.3051	21.7877	19.2236	17.6493	19.431	17.4023
1996	8	10	20.1824	17.3838	2.79857	19.1813	19.9572	17.5682	16.7424	18.2365	19.7445	20.3413	17.7742	66.7545	51.2614	66.5624	57.2096	22.1888	23.1317	24.7237	21.3514	17.9753	18.274	19.6807	17.0224
1996	8	11	19.9428	18.2903	1.65255	20.0801	19.9649	17.7641	17.9139	19.2812	20.3221	20.3259	19.3119	71.2099	55.155	65.3717	63.144	23.4793	23.9824	24.2436	23.0645	18.9931	18.9086	19.3196	18.4247
1996	8	12	19.4471	18.0874	1.35972	20.4488	19.093	18.1097	17.1995	19.4348	19.5155	18.3824	18.4631	69.5967	49.0864	58.2277	56.192	23.6521	21.8968	22.062	20.9328	19.1084	17.2532	17.6296	16.727
1996	8	13	17.861	18.321	-0.460031	20.5564	21.0326	17.6527	18.2096	19.4809	19.6422	19.0853	17.4261	69.3663	49.5857	62.299	59.3032	23.7405	23.1221	24.3012	22.1388	19.1621	18.2096	19.454	17.6872
1996	8	14	19.5077	18.2547	1.25301	20.3951	20.4565	17.0881	17.2532	18.4132	19.0234	18.4823	17.0916	66.5624	50.546	58.4582	55.2859	22.4807	22.429	22.3078	20.5012	18.1481	17.7289	17.7602	16.3866
1996	8	15	18.1626	17.2868	0.875852	20.3912	20.2568	18.0099	18.1712	18.682	20.3874	19.2774	18.4055	68.0988	55.1166	61.6077	60.3402	23.0414	24.1361	23.4562	22.1888	18.4785	18.9586	18.6974	17.6911
1996	8	16	19.6491	18.5207	1.12836	20.4027	20.2184	17.9753	18.1366	19.3043	19.2966	17.4952	16.3583	69.0206	51.6982	56.9986	53.9259	23.4294	22.7841	21.6165	19.7152	18.9509	18.0137	17.115	15.7591
1996	8	17	18.5396	17.466	1.07357	19.3311	19.5885	17.0612	17.2878	18.344	17.1802	17.2532	16.27	65.8711	45.7064	55.2318	52.7737	22.2656	19.8189	20.0955	19.1122	18.0252	15.6516	15.9473	15.2752
1996	8	18	18.4539	17.3505	1.10341	19.4925	19.4041	16.4966	16.969	17.4837	18.2749	17.7528	15.9365	63.3745	45.9753	58.7512	51.6214	21.6933	20.7523	20.8716	18.8243	17.4107	16.3929	16.7451	15.0244
1996	8	19	18.5696	16.7923	1.77728	19.4272	18.9701	16.5503	16.8615	17.8444	17.115	18.4285	14.4656	65.1404	45.5528	60.5706	47.833	21.9544	20.1684	22.665	17.5429	17.6709	16.0472	17.9791	14.0153
1996	8	20	17.3359	17.2071	0.128772	19.2236	18.1827	16.6617	15.9512	17.8524	18.2864	18.2979	16.9124	64.5267	43.0947	59.9561	51.4621	21.5328	19.5885	22.1503	18.8283	17.5417	15.5748	17.6911	15.112
1996	8	21	18.848	16.7292	2.11887	18.3824	19.7652	15.7706	16.0741	17.4875	18.4362	17.0804	16.3545	63.3361	45.9369	54.9246	52.3128	21.4551	21.4091	20.1646	19.408	17.284	16.9536	16.316	15.5863
1996	8	22	17.3102	16.558	0.752178	19.7037	18.2058	16.4703	15.6856	18.5476	19.9953	17.8604	17.7412	65.4486	46.0848	56.8791	52.3767	22.5997	21.6324	21.7678	20.0461	18.2173	17.2709	17.3784	16.0022
1996	8	23	17.1474	16.2591	0.888277	18.5361	20.2184	16.5888	16.9267	17.3454	19.3849	19.2351	17.33	61.6077	52.0823	62.952	56.192	21.1171	23.1298	23.3794	20.8905	17.0881	18.2288	18.6705	16.7078
1996	8	24	16.9033	17.167	-0.26375	19.5155	19.3888	15.8167	16.051	18.5246	17.3147	18.0277	16.0759	67.0617	44.2469	53.0155	51.2231	22.7802	20.13	20.8517	19.358	18.3171	15.9396	16.5459	15.4307
1996	8	25	16.3565	17.1195	-0.762967	19.0508	19.0047	15.2395	16.4264	17.1572	19.0738	18.588	16.3698	63.1824	49.5089	60.638	53.0376	20.5449	21.8316	22.0536	19.1662	16.777	17.4606	17.6255	15.4528
1996	8	26	17.2716	17.3983	-0.126673	18.5053	19.3196	16.4159	15.8321	18.3901	18.8681	18.7805	17.5677	62.6063	46.762	62.097	53.0376	21.3783	21.493	22.9588	19.6206	17.2379	17.1832	18.3144	15.7419
1996	8	27	18.5567	16.9801	1.57665	19.1929	19.02	16.6502	16.8691	18.2749	19.3964	18.0595	17.0159	67.177	51.5446	58.8707	56.0427	22.3424	22.8993	22.2737	20.5888	18.0944	18.0752	17.6692	16.4304
1996	8	28	17.353	16.1954	1.15762	19.3619	17.9984	16.3429	15.6977	18.4516	19.0752	17.8365	16.597	67.0617	45.2882	58.7114	50.0222	22.6573	20.8955	21.6364	18.526	18.2557	16.5539	17.3187	14.8497
1996	8	29	16.929	15.4468	1.48214	19.2545	18.6092	16.3587	16.5818	18.2866	16.8566	19.2744	16.0919	65.403	43.4161	61.7784	51.5816	22.425	19.5134	23.7793	19.3142	18.0396	15.4625	18.7964	15.4068
1996	8	30	17.0146	16.1994	0.815231	19.1987	18.5933	16.2233	16.5459	18.3025	15.7895	17.1235	15.0998	65.5225	40.3948	55.3257	48.7907	22.3932	18.0256	21.1982	18.1198	18.0356	14.3545	16.7451	14.4487
1996	8	31	16.7662	17.2992	-0.533008	18.3822	18.7247	15.9405	15.3151	18.6012	17.0875	17.944	16.2693	63.053	43.6503	58.5919	48.962	21.9311	19.7861	21.967	18.2398	17.4581	15.6996	17.478	14.5387
1996	9	1	15.9656	14.8969	1.0687	16.8885	18.2029	16.2512	15.2315	16.2273	16.8885	15.7055	13.8852	54.5689	47.8374	49.6697	49.3908	19.7324	20.4295	18.3662	19.0912	15.9684	16.0401	14.7814	15.2594
1996	9	2	16.3166	14.5822	1.73431	16.8208	14.9925	13.8135	14.1839	15.5726	15.6935	16.8805	14.416	57.2922	40.628	54.5291	43.9915	18.5219	18.3583	20.6725	17.1711	15.1389	14.5902	16.4742	13.7923
1996	9	3	16.1522	13.6348	2.51735	16.9761	17.3426	15.7334	15.1837	16.1237	14.5464	16.4731	13.3875	58.2334	36.7245	55.1443	40.563	19.6886	16.6575	20.0874	15.9402	15.9285	13.3714	16.0641	12.8133
1996	9	4	16.2011	15.1182	1.08286	14.5982	17.012	14.6978	12.8137	14.9248	15.5342	15.4982	13.214	51.3824	41.3051	52.1289	41.8022	16.8805	18.0874	19.1208	15.8039	13.7498	14.4428	15.1843	12.7224
1996	9	5	16.241	15.1017	1.13936	15.6975	16.8765	15.1359	14.0844	15.0881	16.9602	16.3269	15.0921	51.9799	45.9255	52.8163	47.5586	17.2111	20.0949	20.4932	18.414	13.9489	15.821	16.052	14.6061
1996	9	6	14.9261	15.5189	-0.592758	17.2709	17.6134	15.3868	15.6019	16.0022	14.7615	14.6267	13.5486	56.4248	36.8838	46.222	41.5544	18.2327	16.9721	17.9353	15.0067	14.6886	13.5068	14.2384	11.9954
1996	9	7	14.7129	14.3334	0.37951	16.773	17.3386	15.112	15.3311	15.9684	13.8255	15.5147	11.8486	54.4893	35.1312	50.1049	39.9848	19.4576	15.5143	17.6751	13.9327	15.7971	12.1207	14.0814	11.0784
1996	9	8	14.8524	14.3169	0.535554	17	15.813	14.9925	15.2434	16.1436	15.7652	16.6135	14.5151	58.3927	41.2653	54.2355	45.4785	18.4658	17.7648	19.1332	16.4194	14.9447	13.9609	15.2008	13.0735
1996	9	9	15.0735	14.8385	0.234995	17.1195	17.4143	15.104	15.4187	16.2591	16.0759	16.0122	14.0525	58.3131	40.8271	51.6612	43.2568	18.6012	18.2826	18.3463	15.8409	15.0284	14.2477	14.5703	12.5986
1996	9	10	16.1522	14.4552	1.69696	16.7085	16.1078	15.0244	14.7175	15.9485	15.8369	16.6218	13.4913	52.955	39.433	53.6159	42.9649	18.2038	17.5815	18.9969	15.661	14.701	13.8693	15.1347	12.4954
1996	9	11	16.2677	14.7229	1.54481	17.1673	17.004	14.0047	15.2713	15.8782	16.8925	17.2629	15.6924	56.5074	43.456	55.485	48.3287	17.9312	18.9239	19.9196	17.6627	14.5482	14.9089	15.7533	14.0897
1996	9	12	16.2455	14.7229	1.5226	17.1793	16.9522	13.937	15.1917	15.9361	14.5982	16.1078	13.5031	57.0444	38.1982	52.9757	42.0501	18.1501	16.1237	18.6092	15.0934	14.668	12.746	14.7256	12.0285
1996	9	13	16.1344	15.0356	1.09883	15.9405	15.9843	15.0762	14.1322	15.3032	15.8608	14.416	12.4539	51.5816	40.2695	45.4785	41.5957	17.3465	17.7488	16.1013	14.9695	14.0605	13.921	12.9124	11.9624
1996	9	14	16.2855	13.6223	2.66315	17	17.4261	14.3841	15.1678	16.0919	16.0818	16.316	13.921	49.8688	43.2483	53.6571	46.9213	18.1233	18.0521	18.7512	16.6614	14.7535	14.2842	14.9717	13.3754
1996	9	15	14.2553	14.4468	-0.191492	17.2878	16.1893	15.1446	14.4686	16.4774	16.1855	16.8646	14.9128	60.1481	42.8642	57.1978	47.3594	18.8549	18.2096	19.4815	16.8367	15.2982	14.3495	15.5342	13.471
1996	9	16	14.8156	14.5783	0.237288	17.5989	17.5528	15.5901	14.7797	16.4304	16.0395	17.4529	14.9806	58.791	41.3663	56.7298	43.2568	18.9	17.8255	20.1377	16.8447	15.1917	14.169	16.0126	13.4789
1996	9	17	16.1167	13.1437	2.97291	16.558	16.8307	13.1435	13.6351	16.6348	15.0754	17.2148	14.315	56.4609	38.0631	57.4979	38.2551	17.9945	16.6809	19.792	14.918	14.5339	13.2165	15.7975	11.9567
1996	9	18	16.0367	14.3169	1.71984	17.6258	16.4274	14.2996	14.676	16.8038	16.0856	16.7451	14.9089	60.0329	41.3278	55.1664	46.3637	19.3465	17.9023	19.0951	16.7172	15.5748	14.1882	15.2833	13.3993
1996	9	19	13.9979	14.2397	-0.241772	17.476	15.4326	14.2036	14.6376	16.6156	16.3007	15.8398	15.3289	59.0727	41.0206	52.7737	47.358	18.9624	18.2672	17.9676	17.2609	15.352	14.3764	14.507	13.8348
1996	9	20	15.7835	13.4829	2.30058	17.2455	15.6059	13.2894	14.0764	16.462	16.8686	17.3492	16.0321	59.9945	44.4916	58.4966	50.7451	18.8472	19.0115	20.13	18.2507	15.2982	14.9447	15.9973	14.5384
1996	9	21	14.553	13.3156	1.23735	17.1265	16.4735	13.228	14.5992	16.4274	14.1575	17.3838	12.9691	52.8889	36.1811	57.1139	38.5624	18.8318	15.6669	20.1185	14.9717	15.2675	12.3907	15.9934	11.9989
1996	9	22	14.4197	13.5626	0.857129	17.1418	16.4236	13.1704	14.4724	16.3199	16.1701	17.1687	15.2214	59.9177	42.096	56.9602	44.9767	18.5476	18.1174	19.6461	17.0765	15.1139	14.2996	15.713	13.735
1996	9	23	12.705	13.5227	-0.817766	17.2225	13.7158	13.082	13.4392	16.1931	15.8897	16.9997	15.1062	54.963	41.4431	57.2291	44.5158	18.2749	17.6027	19.527	16.8499	14.9641	14.0307	15.6785	13.6121
1996	9	24	15.4592	13.8336	1.62563	17.0765	16.3276	14.484	14.6069	16.3391	16.2469	15.448	13.4392	60.6475	43.0947	50.0082	39.0233	18.6628	18.5322	17.7449	15.1215	15.1907	14.4955	14.1152	12.0834
1996	9	25	15.9212	13.5865	2.33473	16.2776	16.7501	14.2881	14.6491	15.4519	15.4826	16.0839	14.0166	55.8848	38.7929	52.2985	39.3932	17.4568	17.4914	18.5096	15.6577	14.2305	13.6543	14.6778	12.515
1996	9	26	15.9701	13.451	2.51902	16.5734	16.7462	14.3879	13.6697	15.7246	16.389	15.4096	14.5377	56.192	40.9053	49.4705	41.2126	17.9139	18.3901	17.5643	16.3353	14.484	14.4379	14	13.0398
1996	9	27	15.9301	13.6741	2.25598	17.2993	16.5465	14.1421	12.4444	16.389	16.1125	17.1226	15.256	59.2647	40.9053	56.6529	44.7462	18.6014	17.8754	19.5616	17.0996	15.1523	14.1805	15.6938	13.7465
1996	9	28	12.7983	14.4827	-1.68441	16.9652	16.3698	14.2957	14.4993	16.2277	15.8859	17.2609	15.1868	60.7627	40.214	57.9588	45.1303	18.5322	17.3646	19.9995	17.0036	15.0447	13.8963	15.9051	13.685
1996	9	29	15.8412	14.4707	1.37051	17.2033	16.1893	13.251	14.5339	16.3852	17.1226	17.4299	16.3237	60.0329	46.3978	58.727	49.6241	18.7243	19.5309	20.4872	18.7473	15.2214	15.352	16.2008	14.9487
1996	9	30	14.5885	13.974	0.614493	16.9881	14.8988	12.0565	13.9967	16.1596	17.0957	17.2801	15.9843	57.8351	45.3608	58.4582	47.2798	18.3662	19.07	20.0225	18.0874	14.877	15.1292	15.9473	14.4508
1996	10	1	18.243	16.093	2.15	18.8721	18.1551	13.1355	15.7667	18.1073	20.1228	18.4558	18.6912	69.5853	55.246	65.0991	58.9032	21.9749	24.2334	22.541	22.6649	17.8006	19.0075	17.9973	18.0716
1996	10	2	19.4991	15.8152	3.68393	18.8243	18.1472	15.6975	16.1158	18.0197	18.0516	17.6373	16.5598	65.2835	51.0239	62.8538	53.8918	21.7997	21.9909	21.4133	20.5251	17.705	17.1593	17.1912	16.3826
1996	10	3	17.6615	15.6717	1.98975	18.7765	16.8925	14.6619	15.9803	17.9321	19.0553	18.6849	17.8803	69.3065	54.0113	67.2751	57.7554	21.6165	23.0862	22.8034	21.6603	17.6054	18.0954	18.2706	17.3306
1996	10	4	17.2183	15.8906	1.32771	18.9239	17.9023	15.7852	16.7994	18.1073	17.6627	18.6371	16.5268	69.2667	48.8657	63.1725	49.0722	21.9232	21.4257	21.5726	18.8688	17.7887	16.7292	17.2908	15.0562
1996	10	5	19.5034	16.2417	3.26169	18.8482	19.6329	16.8088	16.1875	17.7949	17.9918	18.7845	16.5722	68.7754	50.0281	66.9963	52.7898	21.6116	21.728	22.9349	20.1287	17.5181	17.0398	18.3503	16.0641
1996	10	6	19.1565	12.6624	6.494	17.0956	19.4417	17.0478	15.2156	16.2113	17.7568	16.9482	14.9089	60.8623	50.068	59.7868	47.0408	19.5492	21.2938	20.8119	18.0237	15.8648	16.8168	16.5619	14.4269
1996	10	7	18.6488	13.6477	5.00107	18.6012	19.5094	15.8927	16.1516	15.9803	17.8205	19.0832	14.8969	62.2564	49.6298	67.5141	47.9171	19.2784	21.3257	23.5841	18.0675	15.7174	16.8248	18.6769	14.4389
1996	10	8	18.6665	14.5216	4.14498	19.0712	18.2826	15.7135	16.1636	18.2587	19.123	18.9517	18.1073	69.6252	52.6172	64.4869	57.3969	22.2378	23.134	23.3451	22.0785	17.956	18.0874	18.5295	17.5417
1996	10	9	19.4006	14.9736	4.42699	18.8482	19.358	15.59	15.9843	18.0197	16.8407	17.7488	14.9009	69.187	47.001	64.0089	51.1833	21.7838	20.1666	23.146	19.2784	17.6931	15.9046	18.3981	15.4068
1996	10	10	18.8138	15.0108	3.80296	18.8163	19.5173	16.773	16.1436	18.0874	18.8402	17.7688	16.8845	69.8243	52.9358	64.2081	54.6486	21.967	22.6322	21.7678	20.4972	17.7927	17.8564	17.4023	16.3866
1996	10	11	19.1308	15.1636	3.96711	18.9398	19.3023	16.6734	17.1474	18.2268	18.88	15.821	15.9405	70.0633	53.135	58.6317	54.4893	22.2418	22.6959	20.8597	20.6446	17.948	17.8843	16.5858	16.4703
1996	10	12	18.0091	15.1017	2.90739	18.7765	18.8402	15.3948	15.829	18.0197	16.534	15.7493	13.8294	69.7447	48.3154	58.4326	48.2756	21.8435	19.609	20.6366	17.9201	17.717	15.6099	16.4623	14.3672
1996	10	13	19.0279	13.8625	5.16546	18.653	17.8444	15.5621	14.8173	16.9243	16.5619	16.6973	15.7294	66.0005	47.4789	61.8581	51.4222	20.4295	19.5532	20.5131	18.9199	16.6256	15.594	16.4185	15.2156
1996	10	14	17.7	14.0442	3.65578	18.9717	17.9799	13.5267	16.0998	17.2948	17.8843	17.9042	17.012	66.598	51.3426	61.0216	54.8876	21.1066	21.6762	22.0666	20.7681	17.0478	17.012	17.5656	16.538
1996	10	15	19.2593	13.846	5.4133	18.7606	16.8327	15.2315	14.7416	17.0717	18.7526	17.5736	16.8088	62.7742	52.5774	65.4429	58.0741	20.7322	22.3414	21.5408	21.5288	16.8248	17.701	17.2549	17.2629
1996	10	16	18.938	14.4779	4.46004	19.5811	18.9239	14.9158	16.3533	16.8048	17.4421	14.634	13.6343	65.4429	52.7367	52.3354	45.6437	20.1945	21.9869	18.6293	16.9853	16.4822	17.5059	14.9241	13.7014
1996	10	17	18.0984	15.6552	2.44321	19.8081	20.8836	17.3346	18.0914	19.0314	17.8524	18.3742	16.8168	73.5685	48.0366	67.6734	59.1894	23.0982	21.2022	22.3135	20.2741	18.7247	16.7889	17.9639	16.2671
1996	10	18	17.7985	15.3526	2.44596	19.5851	20.1576	16.8048	15.5478	18.8163	18.336	19.6607	17.3281	73.5685	53.0376	66.5183	58.9445	22.7517	23.0119	23.9904	22.1362	18.5056	18.241	19.1668	17.7577
1996	10	19	19.1222	15.6511	3.47113	19.7046	20.4733	16.7491	17.1275	18.8721	19.9396	19.9595	17.8962	69.1074	56.0825	72.5328	61.1809	22.8234	23.9785	24.7233	22.9269	18.5335	18.892	19.601	18.3224
1996	10	20	19.1736	15.8948	3.27882	19.7842	20.1824	15.6816	17.8775	18.9756	18.4764	17.4621	17.419	73.2896	52.1702	59.8267	56.053	22.9946	22.0618	21.1704	20.992	18.657	17.4396	17.0319	16.8448
1996	10	21	19.3535	14.5216	4.83195	18.649	19.6448	15.829	15.1319	15.7772	17.713	14.634	12.75	60.5834	50.9841	49.1519	43.3365	19.8121	22.206	17.7847	16.4464	16.2711	17.6214	14.2716	13.2359
1996	10	22	19.0836	13.0694	6.01424	19.8161	19.3142	16.7809	17.1593	17.8564	17.5935	18.9079	16.765	68.3506	51.2629	63.7301	56.5207	21.4532	21.9869	23.2814	21.3894	17.4899	17.5258	18.4897	17.1713
1996	10	23	19.2892	14.891	4.39823	19.9714	19.5373	16.8367	17.2669	18.0356	19.1111	19.0712	18.0675	69.0277	52.3782	64.8454	54.1706	21.8156	23.0623	22.4011	20.7203	17.6931	18.0755	17.7289	16.4981
1996	10	24	19.3064	13.3221	5.98425	20.0551	19.6329	15.6218	16.2472	18.2945	19.0633	18.8442	17.0279	65.6819	52.6172	66.7971	56.9588	22.3175	23.0026	23.0345	21.9789	18.0038	18.0356	18.3941	17.4979
1996	10	25	19.0708	13.9162	5.1546	19.6886	19.1788	15.5382	15.9166	17.8365	18.7287	18.5773	17.7289	69.0675	55.2062	63.3318	60.3445	21.481	23.6001	22.3454	22.4848	17.5019	18.6928	17.9958	18.0715
1996	10	26	17.165	14.0897	3.07537	20.063	19.3939	15.4197	16.9357	18.2627	19.0792	17.1774	16.235	69.426	53.4138	59.4998	54.0596	22.2378	23.0663	20.9899	19.7519	17.956	18.0874	16.7276	15.7124
1996	10	27	18.6043	14.6672	3.93714	19.7842	17.3157	16.9243	16.7415	17.0159	17.3735	18.88	15.5024	61.6589	49.0722	66.9565	52.8311	20.5569	20.8639	23.1221	18.7532	16.7053	16.4689	18.4419	14.9984
1996	10	28	19.225	15.8204	3.40458	19.8002	20.2622	17.3824	17.9599	19.0473	19.8559	18.5614	16.8526	69.7447	56.8393	69.1472	58.791	23.146	23.8868	22.7437	21.6643	18.7566	18.8522	18.2427	17.3426
1996	10	29	19.1479	15.903	3.24486	19.6488	20.4136	16.9323	17.1673	18.888	19.0314	17.948	14.877	69.6252	54.1706	64.1284	54.6884	22.8711	23.1022	23.612	20.6605	18.5813	18.0994	18.7128	16.4782
1996	10	30	18.3334	16.1013	2.23206	19.601	18.0344	16.06	17.5264	17.8166	19.4678	17.0844	17.3529	69.5455	60.638	61.9598	60.2663	22.5923	24.9326	21.9875	22.2808	18.422	19.6165	17.6999	17.861
1996	10	31	18.3289	16.1493	2.17958	19.1002	18.5714	16.1715	16.4896	18.3442	19.5173	18.5714	18.4723	71.6669	58.0357	67.6601	63.6121	21.9792	24.8005	24.2346	23.6687	17.989	19.5545	19.2489	18.9349
1996	11	1	15.4325	16.06	-0.627452	18.9677	20.4892	16.7132	18.2666	18.0396	18.7924	17.6413	17.8405	68.5497	53.4536	62.575	55.8037	21.736	22.5445	21.4014	21.5209	17.6811	17.8325	17.1673	17.2509
1996	11	2	15.6147	15.5967	0.0179278	19.0035	19.8932	16.4981	17.0279	17.1195	18.6052	17.6692	16.8686	64.5267	52.2985	64.7259	53.5333	20.6247	22.0745	21.6204	20.3897	16.765	17.5497	17.3226	16.3468
1996	11	3	15.4947	15.9939	-0.499169	18.8601	19.3301	16.2512	16.8646	18.0516	17.9281	18.6331	16.9522	69.665	50.6654	69.2268	54.1706	21.8953	21.7001	22.8831	20.6486	17.7528	17.0398	18.3184	16.4782
1996	11	4	15.4414	16.1591	-0.717703	18.8442	20.4215	17.6493	18.1352	17.956	17.709	18.9358	16.8765	68.709	50.4663	69.2268	53.7325	21.6364	21.6483	23.4646	20.6247	17.6054	17.008	18.6251	16.4503
1996	11	5	15.7168	16.1509	-0.434019	19.0195	20.1824	17.8643	18.3423	18.3184	19.2146	19.0473	18.187	69.8641	54.4096	69.3862	52.0197	22.3454	23.5602	23.7076	22.3573	18.0356	18.3344	18.7526	17.701
1996	11	6	14.834	16.1137	-1.27971	18.7964	20.5689	16.7405	15.4693	18.1073	17.0319	18.4806	14.6267	66.2793	47.6383	66.6688	49.1548	22.0347	20.7203	22.6938	19.2076	17.8365	16.1954	18.1047	15.238
1996	11	7	15.6591	16.1385	-0.479377	18.8641	19.7723	17.8922	18.3861	18.1113	17.0319	17.9878	16.0958	70.0633	46.0848	64.0488	49.8688	22.0267	20.549	22.2099	19.6368	17.8405	16.0998	17.6094	15.6059
1996	11	8	15.397	16.1591	-0.762126	17.7608	20.2144	17.7807	16.992	17.0558	19.7324	17.8086	16.8048	66.1997	55.8834	63.8496	53.4138	20.6565	23.5562	21.8037	20.2542	16.777	18.6689	17.4222	16.2631
1996	11	9	15.5747	15.0315	0.543235	18.7486	20.7003	17.7887	18.2627	18.0038	17.8006	17.6851	16.3739	65.8412	48.7934	63.8894	53.2545	21.8037	21.2381	21.5687	20.2821	17.713	16.8048	17.2987	16.2791
1996	11	10	15.6902	15.2504	0.43981	18.8323	20.8119	17.948	18.3742	17.9639	17.705	17.9759	15.8847	64.9251	47.5984	64.1683	55.4054	21.6563	20.8995	22.1661	20.2901	17.6094	16.6097	17.6054	16.2671
1996	11	11	15.779	15.5539	0.225129	19.2545	20.9672	17.8843	17.3824	18.3583	18.1073	18.9079	17.0916	68.8285	49.3112	67.8726	50.7053	22.3494	21.955	23.2655	20.784	18.0038	17.1474	18.5295	16.5419
1996	11	12	16.5092	16.4543	0.0548405	19.3043	20.7676	16.969	18.5322	18.4055	17.9215	18.0406	17.1687	69.251	50.3923	65.9479	57.4211	22.2233	21.2631	22.1235	20.6947	18.0214	16.8999	17.6949	16.6003
1996	11	13	16.6505	14.891	1.75951	19.2121	20.5131	18.1443	18.2308	18.3824	17.7887	18.0982	16.9482	70.2881	49.4307	65.1413	56.4808	22.2694	21.246	22.1427	20.5171	18.0675	16.8208	17.7218	16.4105
1996	11	14	16.5563	15.2753	1.28097	19.2313	20.9712	15.578	18.6321	18.4209	19.1506	18.2173	18.2864	70.5569	51.9287	66.1399	61.1852	22.3578	22.6458	22.4653	22.0966	18.1097	17.9715	17.8831	17.6834
1996	11	15	16.4149	16.1476	0.267302	19.0508	20.9942	17.5178	18.5207	18.3402	20.3451	18.0444	18.2442	71.1331	56.192	65.8326	58.2277	22.2848	24.4664	22.1388	22.1811	18.0675	19.2428	17.7064	17.7103
1996	11	16	16.582	15.5342	1.04777	19.4464	21.1248	18.3287	17.7794	18.5668	18.2519	19.4118	17.4606	69.9424	50.546	65.9479	48.7023	22.5728	21.9199	24.0861	21.2593	18.2326	17.2647	19.0661	16.9152
1996	11	17	16.4749	15.5621	0.912793	19.3657	21.1325	18.3325	18.8011	18.6206	18.3018	19.3465	17.4529	70.9794	50.6996	69.0974	55.0398	22.7687	22.0774	23.944	21.2861	18.3402	17.3262	18.9701	16.9267
1996	11	18	16.5906	15.4227	1.16786	19.1122	21.2977	17.9868	18.6206	18.3095	20.2261	19.1353	19.2274	70.4417	54.5789	70.4033	55.2702	22.1695	24.0861	23.6444	23.3103	17.9984	19.0239	18.8472	18.6206
1996	11	19	15.9656	15.3311	0.634537	19.1276	20.3724	17.1711	18.3184	18.4439	17.8962	18.8323	16.9642	71.6324	47.5984	68.0717	55.9232	22.5152	21.2381	23.138	20.5092	18.1942	16.7929	18.4539	16.3986
1996	11	20	15.1898	15.0975	0.0922513	18.892	20.0585	17.9254	18.1432	17.1195	18.9278	18.8664	17.9002	66.4387	52.3782	67.9835	56.4808	20.8079	22.7517	22.9608	21.7041	16.8725	17.9082	18.4324	17.3505
1996	11	21	16.5948	14.7588	1.836	19.0738	20.9328	18.2211	18.6283	18.394	19.0968	18.152	18.225	71.4787	53.9643	64.6804	58.0741	22.4269	22.8647	22.2233	22.1004	18.1366	18.0829	17.741	17.668
1996	11	22	14.9156	13.0886	1.82707	19.2966	20.7292	15.8359	16.3429	18.3133	19.0354	17.9791	17.0996	69.1742	53.6955	65.8711	54.4636	22.085	22.5536	22.0082	20.5333	17.9407	17.8985	17.6181	16.5158
1996	11	23	16.4792	14.2039	2.27532	19.2927	21.1671	17.065	18.6936	17.3185	17.2916	18.2403	16.3698	66.0247	48.0878	65.679	51.583	20.8598	20.8368	22.473	19.8996	16.9575	16.3775	17.887	15.8782
1996	11	24	16.5049	16.2751	0.229798	19.3695	21.2362	17.6971	18.7166	18.6359	18.3018	18.0368	16.3468	71.0562	50.1619	64.5652	51.5446	22.811	22.0005	22.0274	19.8074	18.3556	17.3185	17.6296	15.8283
1996	11	25	16.4578	15.0191	1.43869	19.0469	20.7599	17.8562	18.3824	18.4861	15.9857	18.9624	15.2137	72.3621	45.5528	69.0974	48.856	22.6458	19.1007	23.2412	18.4093	18.2749	15.1292	18.586	14.7643
1996	11	26	16.2864	15.3948	0.891604	19.0047	20.2741	16.6733	18.2326	18.248	16.8653	18.8049	16.0165	71.2867	48.6255	69.8656	51.8519	22.1311	20.0263	23.0145	19.262	17.9715	15.9512	18.4554	15.5325
1996	11	27	16.612	15.12	1.492	18.9778	20.7715	18.0483	18.4977	18.2864	17.1726	19.1391	15.2944	67.561	49.2401	69.5199	46.6667	22.2118	20.7407	23.5945	19.6768	18.0137	16.3314	18.7781	15.7591
1996	11	28	15.5282	15.0273	0.50088	19.1621	21.5128	18.1904	18.7857	18.3748	19.3695	18.1558	17.2686	70.6722	50.738	65.1413	48.3567	22.2886	23.0337	22.2963	20.8252	18.0675	18.1789	17.7756	16.6848
1996	11	29	15.1084	15.3271	-0.218684	19.0815	21.2055	16.6375	18.6513	18.3517	19.2697	18.1481	17.3108	71.0947	53.465	65.8711	49.9314	22.304	23.0914	22.3232	21.0595	18.0636	18.175	17.814	16.8115
1996	11	30	15.2241	15.0164	0.207658	18.2288	22.6305	16.8526	18.8088	17.2589	19.5078	19.1314	17.0757	65.881	54.2332	68.5597	47.8374	20.9991	23.7059	23.4831	20.8278	16.9881	18.5169	18.7204	16.5499
1996	12	1	17.325	17.3784	-0.0534502	19.0354	23.5676	18.2058	18.6667	18.2134	18.3171	19.0508	16.3545	70.2112	53.5034	66.524	52.8505	22.0428	23.4217	23.4524	21.1556	17.8908	18.3786	18.7243	16.8538
1996	12	2	18.0127	16.2432	1.76951	19.0085	22.0774	18.2519	18.6743	18.3095	17.9753	18.9816	16.1701	71.6708	54.1948	64.1427	52.4664	22.3232	22.9877	23.1567	20.9251	18.0444	18.0752	18.5284	16.7155
1996	12	3	16.6077	16.0122	0.595492	19.9034	20.0916	17.5029	17.8025	18.1059	19.4502	19.0584	17.3185	71.0562	53.3498	62.7599	51.8903	23.0683	23.487	21.9698	21.0442	18.7435	18.3863	17.5413	16.777
1996	12	4	17.3161	14.3512	2.96485	19.5808	22.2809	18.2787	19.6538	18.7012	18.8357	18.9048	17.9599	73.6296	51.2373	67.561	54.5789	22.4269	21.989	22.9915	21.4628	18.3133	17.5874	18.4324	17.2801
1996	12	5	16.7833	15.112	1.67131	17.8255	22.3462	17.3377	17.6796	18.7781	18.8433	17.7948	17.9139	66.1783	51.8903	62.6831	50.9684	20.2069	22.1196	21.3591	20.2184	16.5619	17.6796	17.2417	16.3353
1996	12	6	18.2612	15.0323	3.22883	19.6269	22.6458	17.3108	17.6834	18.6321	20.13	18.0713	18.0329	72.6694	52.7353	64.2195	57.1523	22.1926	23.5907	22.0159	21.5243	18.2134	18.7704	17.6258	17.3377
1996	12	7	16.7833	14.3194	2.46395	17.9753	21.2593	18.6436	16.7309	18.0252	18.9893	19.0047	18.0214	66.4856	51.775	66.332	53.9643	20.5372	22.3501	23.0376	20.3182	16.7923	17.7986	18.4669	16.3813
1996	12	8	16.9118	14.3632	2.54865	19.6038	22.642	18.6897	18.8971	18.828	20.2414	19.2121	19.1775	74.4746	53.8491	66.1399	63.6049	22.6765	23.9863	23.4025	23.0645	18.5169	18.9778	18.6743	18.4708
1996	12	9	18.4411	15.0645	3.37658	19.9956	22.8801	19.6422	20.084	19.0546	17.9791	18.9048	17.2571	73.2071	46.9355	63.2593	58.5734	22.9838	21.5051	22.7265	21.5012	18.6705	17.2571	18.2864	17.2878
1996	12	10	17.5826	15.3072	2.27543	19.8689	22.6919	18.5169	19.9572	18.9355	14.9602	18.1097	14.3495	73.2455	40.7517	61.0316	49.9698	22.7726	18.225	22.0044	18.1097	18.5514	14.6222	17.6066	14.5838
1996	12	11	18.3897	15.3868	3.00284	19.9034	21.1226	18.4631	19.6129	17.7295	16.5101	19.2697	14.7416	68.0988	42.978	67.9067	45.6865	21.0288	19.0912	23.6905	17.5497	17.2801	15.2992	18.8241	14.1441
1996	12	12	17.9913	15.2315	2.7598	19.5693	21.7394	19.4656	19.8842	18.7435	18.2557	18.1174	17.211	73.7833	48.3567	63.797	54.4636	22.4653	21.6472	22.0889	20.6947	18.3901	17.1111	17.6565	16.5888
1996	12	13	17.6137	15.339	2.27466	19.9726	22.1196	19.9418	20.2722	18.9547	16.3045	18.4516	15.4749	73.0151	42.6722	60.8011	50.0466	22.738	19.8573	22.7457	19.5731	18.5514	15.7246	17.9984	15.6631
1996	12	14	17.3383	15.2673	2.07094	19.6615	23.0222	18.8088	18.0022	18.6513	18.0675	17.9868	17.0881	72.7078	50.1619	58.9191	58.1893	22.2156	22.9608	21.5934	21.1556	18.2403	18.3171	17.3608	17.0919
1996	12	15	19.7305	16.4583	3.27216	19.8689	22.6996	17.3262	18.8049	17.6565	17.9331	17.6604	16.9152	67.5995	49.2016	61.07	55.0398	22.0735	22.3693	21.0326	19.9457	18.0944	17.7756	17.0343	16.1547
1996	12	16	17.1162	14.8611	2.2551	19.2226	22.3016	19.6115	19.0878	18.0715	17.47	17.6834	16.0724	70.6209	50.2273	59.4952	53.2442	21.2859	22.3494	21.121	19.8189	17.5935	17.8245	17.0689	16.093
1996	12	17	17.8114	15.3082	2.50318	19.4425	22.7995	19.504	19.865	17.6488	18.7435	18.9317	17.8063	69.8272	49.0864	63.6818	55.6159	21.0058	22.0428	22.98	22.0044	17.2878	17.814	18.417	17.8409
1996	12	18	17.8671	15.59	2.2771	19.2226	22.2458	19.5155	17.8981	17.3306	17.478	18.7012	16.1178	69.0675	49.829	60.3786	53.2029	21.8395	22.0666	22.2963	21.1324	17.936	17.6413	17.9907	17.1092
1996	12	19	18.1284	15.3908	2.73755	19.3695	21.7547	19.7114	19.9342	18.2403	18.8741	17.7064	17.7026	71.4403	50.7764	60.1097	56.192	21.4206	22.907	21.0134	20.7331	17.7295	18.3901	16.9997	16.8422
1996	12	20	18.2055	14.9128	3.29264	19.3465	21.9545	18.8126	20.0148	18.0598	17.8639	19.0123	16.7616	70.3265	44.9383	64.5652	54.1564	21.0134	20.4872	22.8724	19.5693	17.4606	16.4313	18.344	15.8897
1996	12	21	19.7219	15.7174	4.00445	19.3964	23.0414	19.3196	19.8074	17.1111	17.7756	17.6757	16.654	66.9081	47.166	61.7997	54.31	20.9481	21.5781	22.304	20.5794	17.4145	17.2532	18.0329	16.7232
1996	12	22	19.5848	15.0521	4.53271	18.8818	23.099	19.5578	19.8112	17.5497	16.8653	17.6527	15.359	71.5371	43.4787	57.3827	49.7892	20.537	20.0148	20.8867	18.8283	17.1155	16.1701	16.9728	15.3908
1996	12	23	19.5206	15.4107	4.10982	19.1468	22.7457	19.3465	19.6653	18.2826	15.8436	18.5169	14.7759	73.7064	43.2099	60.4938	49.1248	21.7086	19.4233	21.9545	18.4708	17.9177	15.544	17.7794	15.0255
1996	12	24	19.7176	13.8662	5.85146	19.0162	22.0198	19.4925	19.8228	17.1995	16.9498	17.5951	14.8373	66.4088	44.0933	58.0357	48.6255	21.5128	20.2645	20.8406	19.4156	17.7833	16.3237	16.9229	15.8283
1996	12	25	19.6962	14.354	5.34216	19.093	21.3815	19.4771	19.4656	18.2365	18.8163	18.5898	17.466	74.0137	49.4307	64.0658	55.2859	21.6856	22.0905	22.0735	20.6406	17.8908	17.5377	17.8678	16.7053
1996	12	26	19.4306	15.3454	4.08522	19.2121	21.5627	19.504	19.7498	18.175	19.1545	17.6872	17.7717	72.7078	50.6228	60.7627	52.9657	21.4398	22.5498	21.0173	21.0211	17.7679	17.91	17.0305	17.0381
1996	12	27	18.5225	14.4036	4.11888	19.1468	23.0529	19.6922	19.9034	18.2019	17.8562	18.8856	16.7923	73.0535	44.7078	63.8354	48.7023	21.5281	20.4296	22.5882	19.673	17.8025	16.4121	18.1904	15.9934
1996	12	28	19.9618	14.77	5.19178	19.1237	23.0261	19.7997	19.961	18.2096	18.8323	19.07	16.6495	69.4431	47.9569	64.8724	51.3027	21.5512	22.0307	23.0184	20.8995	17.8255	17.4143	18.4554	16.8287
1996	12	29	19.739	15.3289	4.41016	18.2711	20.6255	19.4464	18.7435	18.2326	17.9446	18.8241	16.8	69.5199	44.7846	65.4486	49.2785	20.5372	20.6409	22.6305	18.5706	16.9728	16.5311	18.2365	15.0947
1996	12	30	20.1031	15.3454	4.75775	18.9394	21.5473	19.5001	19.7344	17.9369	16.0126	18.5056	13.9988	69.059	43.2867	61.6987	48.3951	21.0826	19.431	22.2856	18.0117	17.5144	15.5786	17.948	14.6659
1996	12	31	20.2788	15.4156	4.86316	19.0661	23.2296	19.6154	19.9534	17.1956	17.0266	16.6963	14.918	69.0974	43.9012	53.3114	48.5871	20.2184	20.2645	20.7676	18.3863	16.7846	16.2968	16.8999	14.9833

## Sheet: 1995
						Temperature				Temperature				Relative Humidity				Pressure				Dew temperature
Year	Month	Day	Maximum	Minimum	Max-Min	1899-12-31 07:00:00	1899-12-31 13:00:00	1899-12-31 19:00:00	Average	1899-12-31 01:00:00	1899-12-31 13:00:00	1899-12-31 19:00:00	Average	1899-12-31 01:00:00	1899-12-31 13:00:00	1899-12-31 19:00:00	Average	1899-12-31 07:00:00	1899-12-31 13:00:00	1899-12-31 19:00:00	Average	1899-12-31 07:00:00	1899-12-31 13:00:00	1899-12-31 19:00:00	Average		Month	Taverage	Hraverage
1997	1	1	29.8	22	7.8	21.2247	22.907	19.577	18.6092	20.7945	18.8561	21.5204	17.5815	77.2016	46.6425	68.9822	49.7095	23.076	21.8077	25.2807	19.2903	19.2159	17.3864	20.4949	15.6736		January	19.541	58.668
1997	1	2	23.9529	22.6	1.35286	26	23.1259	19.7767	20.011	24	27	21.5	24.2	82.118	35	72.0933	58	25.2	20.8	26	24	21.2	18.1	21.7	20.4		February	19.6383	49.487
1997	1	3	24.6267	20	4.62667	28	22.8609	19.6	19.8497	24.4	27.2	23.6	25.1	82.4636	65	69.2894	73	28.3	39.4	32	33.3	23.1	28.7	25.2	25.7		March	19.6558	49.7419
1997	1	4	34.2	18.6	15.6	25	23.0606	19.5462	19.9226	24.2	27	22.3	24.5	83.3471	28	69.3663	49	28.5	14.9	24.1822	19.938	23.2	12.9	19.5962	16.1355		April	19.2616	60.3667
1997	1	5	34.6	25.2	9.4	25.8	22.7303	19.6922	19.9342	25	26.9	24.2	25.4	77.6626	34	72.2469	60	26.6	18.1	26	23.6	22.1	15.9	21.7	19.9		May	19.6817	64.2581
1997	1	6	24.2797	20.4	3.87969	26	23.0952	19.5385	19.9188	24.8	26.8	23.6	25.1	81.7723	32	72.6694	68	30.6	18	32	26.9	24.4	15.8	25.2	21.8		June	18.3739	72.3667
1997	1	7	24.3868	20	4.38678	25.5	23.2488	19.9073	20.1185	25.4	27	25	25.8	80.9273	33	71.9396	63	29.4	18.5	28	25.3	23.7	16.3	22.9	21		July	18.7249	56.012
1997	1	8	24.4896	20.6	3.88959	27	22.9309	18.8741	18.8004	24.6	26.6	25	25.4	80.2743	30	65.6406	61	30.6	16.9	26.4	24.6	24.5	14.8	22	20.4		August	17.5733	58.0323
1997	1	9	34.4	20	14.4	25	23.3641	19.961	19.7245	25	27	23.4	25.1	80.0211	30	69.8641	61	28.5	15.9	25.6	23.4	23.2	14	21.5	19.6		September	15.0286	45.1898
1997	1	10	34.4	20	14.4	26	23.4178	19.6845	20.0379	25.6	26.8	24.4	25.6	82.6102	30	69.5853	63	30.2	15.9	27.2	24.5	24.2	14	22.5	20.2		October	27.8097	84.2903
1997	1	11	34	20.4	13.6	26	22.9684	19.8996	19.9802	24.2	27.2	24.4	25.3	78.6996	40	66.8768	71	30.9	18.5	30.2	26.5	24.6	16.3	24.2	21.7		November	25.3625	55.1344
1997	1	12	23.7219	21.2	2.52186	27	23.245	18.6321	18.9355	20.4527	17.8025	24	15.5901	82.3868	32	62.9904	65	33.1	16.1	31.4	26.9	25.8	14.1	24.9	21.6		December	27.0551	81.0323
1997	1	13	34.5	23	11.5	28	22.9492	19.5078	19.842	24.4	25.8	25	25.1	82.7709	40	71.8159	60	22.7	20.1	32	24.9	19.5	17.6	25.2	20.8
1997	1	14	34.5	23	11.5	29	23.3525	29	20.1992	24.8	25.6	24.6	25	84.3841	60	61.7997	70	30	22.98	30	20.879	24.1	18.394	24.1	16.9575
1997	1	15	24.2411	24	0.241138	25	23.4255	18.8818	19.1199	24.4	26.5	24.8	25.2	79.4294	34	56.5377	60	23.7	19.1	24.9	22.6	20.3	16.8	21.1	19.4
1997	1	16	34.3	22	12.3	28	23.5561	20.3182	20.3951	24	26.8	24.9	25.2	83.7695	40	60.8779	64	31.7	21.3	29.3	27.4	25	18.5	23.7	22.4
1997	1	17	34.4	24	10.4	27	23.7289	20.1684	20.2722	24.4	26.4	26.7	25.8	78.5844	46	58.4198	60	30.3	23.1	21.1364	16.9613	24.3	19.8	17.2187	13.8886
1997	1	18	24.3268	23.6	0.726811	26	23.7097	20.1147	20.3759	24.1	26.6	24.8	25.2	81.7723	75	64.5652	64	28.9	39.9	12	26.9	23.5	28.9	9.7	20.7
1997	1	19	34.1	22.5	11.6	27	23.51	19.1084	20.2453	23.9	26.4	24.7	25	78.93	70	69.0974	69	31	37	18.9	29	24.6	27.6	16.6	23
1997	1	20	34.4	22.1	12.3	24.6	23.7174	18.7358	19.0508	22.3	26.5	24.9	24.6	82.9246	70	61.6589	68	26.3	36.6	20.4	27.7	21.9	27.5	17.8	22.4
1997	1	21	35	21	14	25	23.5561	20.2722	20.3374	21.2	26.4	24.7	24.1	82.7325	20	63.0672	41	21.5	10.3	14.8	15.6	18.7	7.5	12.9	13
1997	1	22	34.3	21	13.3	25	23.848	19.2274	19.3235	21.4	26.3	24.7	24.1	78.5844	70	55.808	67	26.3	35.6	19.2	27	21.9	27	16.9	21.9
1997	1	23	34.4	21.3	13.1	26	24.1053	20.7139	20.7254	22.8	25.8	24.8	24.5	76.2798	40	53.2029	63	23.5	19	28.5	23.7	20.1	16.7	23.3	20
1997	1	24	24.481	21.2	3.28102	21.8815	35.2	18.1289	18.3095	23	25.6	24.4	24.3	82.3868	28	63.6049	55	24.3051	15.9	29.6	18.9432	20.1492	13.9	23.9	15.5287
1997	1	25	24.6567	23.4	1.25665	26	23.9556	19.4041	19.4694	26	17.8294	19.5078	15.6516	83.2702	23	56.1152	51	30.6	13.7	16.9	20.4	24.4	11.6	14.8	17
1997	1	26	25.0293	21.8	3.22933	25.8	23.3173	19.3501	18.7862	24	16.1516	17.3545	13.8501	80.3128	28	50.2273	59	26.6	16.4	29.7	24.2	22.1	14.4	23.9	20.2
1997	1	27	24.9608	20.8	4.16079	25	23.7059	19.5213	19.3182	23.6	17.7909	26.2	15.2116	79.8134	30	48.5146	52	15.8	15.9	28.3	20	13.9	14	23.1	17
1997	1	28	24.9951	21	3.99506	25	24.1015	19.9726	19.7536	23.8	22.5075	17.6988	16.608	81.7723	20	48.9328	48	26.9	11.7	15.9	18.2	22.3	9.3	14	15.2
1997	1	29	25.0293	21.2	3.82933	24	23.9863	19.5539	17.9082	23.2	21.1978	19.239	17.239	82.2517	23	53.6955	40	20.9	12.9	12.1	15.3	18.2	10.8	9.8	12.9
1997	1	30	22.558	22	0.557983	25	23.825	19.5616	17.2878	24.4	19.8151	17.8447	16.6809	78.1619	18	52.8889	44	28.5	8.8	11.6	16.3	23.2	5.2	9.1	12.5
1997	1	31	26.0403	21.4	4.64027	23.4	23.4049	20.5295	19.2106	22.8	20.6202	17.8102	17.2042	78.1619	27	55.9232	42	18.7	14.7	15.2	16.2	16.4	12.7	13.2	14.1
1997	2	1	31	23.2	7.8	20.3336	22.7495	19.4337	19.3859	22.2	22	24	22.7	72.7846	38.5624	57.2774	49.0324	22.7764	18.997	21.7877	17.8444	18.8011	15.3136	17.6174	14.5544
1997	2	2	31.2	23.8	7.4	20.276	23.5204	19.2505	20.0915	22.6	23	24	23.2	74.0905	28	48.1162	54	22.1926	21.3098	18.5972	17.3777	18.3978	17.0837	15.1718	14.1351
1997	2	3	32	23.1	8.9	27.3	23.2137	19.3859	18.811	23	25	24.8	24.3	79.2757	30	51.9002	42	12	15.9	26.7	18.2	9.6	14	22.2	15.3
1997	2	4	36	23.8	12.2	26.8	23.7366	19.8804	19.3859	22	25.2	26.8	24.7	82.889	30	50.5075	54	30.6	10	21.1	20.6	24.5	6.9	18.4	16.6
1997	2	5	32	23.6	8.4	21.8	23.7674	18.6551	20.4614	22.5	25	24.8	24.1	76.7948	40	60.5706	51	21.4	20.1	13.3	18.3	18.6	17.6	11.2	15.8
1997	2	6	31.2	23	8.2	26	23.5331	19.4425	18.344	21.8	25	24.8	23.9	82.1564	40	59.5336	60	28.6	18	22	22.8	23.3	15.8	19	19.4
1997	2	7	31.8	22.8	9	26.2	23.8403	18.4937	19.4735	21.8	23.8	23.8	23.1	78.1235	32	60.1453	65	30.6	17.8	30.5	26.3	24.4	15.7	24.4	21.5
1997	2	8	31	23.8	7.2	26.8	24.0324	20.6685	18.2666	21.8	22.6	22.8	22.4	79.775	30	58.7379	61	31.7	16.9	24.8	24.5	25	14.8	21	20.3
1997	2	9	31	23.2	7.8	26.2	23.9095	20.7523	20.7407	22	26.2	19.6845	16.8192	82.3868	48	60.2634	67	31.6	22.6	26	26.7	25	19.4	21.8	22.1
1997	2	10	28.6	23.2	5.4	22.6305	23.4726	18.6667	18.2467	22	23.4	23.8	23.1	77.6241	38.955	54.6173	46.284	23.7827	18.8123	20.5641	17.2709	19.5962	15.3829	16.9267	14.1839
1997	2	11	28.8	23.8	5	22.496	23.6718	18.8126	19.4656	22	22.4	23.8	22.7	78.3539	28	55.8464	47.3196	23.8557	19.7285	21.4091	17.944	19.6615	15.9126	17.4645	14.6061
1997	2	12	32	23	9	22.6151	22.9646	21.1709	21.0979	21.6	25	24.8	23.8	78.0466	48	51.583	72	24.1745	22.3731	19.842	19.2966	19.842	18.0329	16.2277	15.7169
1997	2	13	31.8	21.8	10	22.5421	24.113	18.9855	20.0033	20.8	23.8	22.2	22.3	78.1235	25	50.2387	49	23.8672	19.5654	19.8189	17.0343	19.6154	15.9204	16.2584	13.9462
1997	2	14	33	22	11	21.2708	24.6738	20.3182	21.2016	20.8	21.8	23.8	22.1	73.2071	18	52.0055	42	22.0505	18.3632	20.541	15.9166	18.2941	14.8988	16.6771	12.9937
1997	2	15	32.8	23.6	9.2	22.6497	23.839	18.5773	18.4857	26.8	21.8	20.8	23.1	79.6598	17	47.9982	41	24.6508	17.1952	18.9267	14.9447	20.2645	13.8573	15.4858	12.1359
1997	2	16	32.2	22.2	10	22.1888	23.8868	19.348	17.8238	21.2	22	23.6	22.3	80.2203	17	56.6726	41	24.086	20.3697	22.2188	17.5629	19.9236	16.4981	18.0014	14.3588
1997	2	17	33	24.8	8.2	21.4936	23.9248	19.8718	19.5373	21.8	22	23.8	22.5	77.0864	24	54.1308	45	23.5062	21.29	21.2341	19.1031	19.4464	17.1457	17.2589	15.5263
1997	2	18	36.2	28	8.2	28	23.9978	20.0647	20.9366	21.8	22.6	24.8	23.1	79.3525	20	60.464	43	32.1	13.8	12.9	19.6	25.2	11.8	10.8	15.9
1997	2	19	36.2	26.2	10	24	23.7873	20.2952	17.8073	22.8	25	25.2	24.3	81.0169	17	47.3964	37	20.9	12	13.9	15.6	18.2	9.7	11.9	13.3
1997	2	20	36	25.2	10.8	24.8	24.3665	20.1838	18.9394	23.6	26.8	25.8	25.4	76.856	24	56.9986	42	23.5	16.6	14.6	18.2	20.1	14.6	12.6	15.8
1997	2	21	38	27.2	10.8	26.2	23.099	21.2746	21.2324	24.8	26.8	27	26.2	77.6313	33	60.4938	49	28.6	20.5	18.8	22.6	23.3	17.9	16.5	19.2
1997	2	22	35.8	22	13.8	22.8	24.2014	21.2554	21.0787	19.8	24.6	28	24.1	79.0837	25	57.9147	47	25.8	16.6	15.2	19.2	21.6	14.5	13.3	16.5
1997	2	23	37.2	24.2	13	27.8	22.6535	20.0791	20.0791	22.8	26.8	25.8	25.1	79.6598	24	62.1251	48	34.4	17.5	16.7	22.9	26.4	15.4	14.7	18.8
1997	2	24	37.6	22.6	15	27.8	23.994	20.1915	20.0763	22.8	25.2	23	23.7	81.9643	78	54.0027	63	32.1	51.6	15.3	33	25.2	33.5	13.3	24
1997	2	25	37	21.4	15.6	28.2	23.8672	19.1539	17.9229	21.6	25.4	23.2	23.4	78.3155	28	57.0857	46	31.3	19.1	14.9	21.8	24.8	16.8	12.9	18.2
1997	2	26	38.2	21.8	16.4	29	22.7879	20.9366	20.9866	24.2	26.2	23.2	24.5	75.0892	25	66.6776	41	30.4	17.5	14	20.6	24.3	15.4	11.9	17.2
1997	2	27	39	21.8	17.2	25.6	23.9402	18.8894	19.9111	22.8	25.4	22.8	23.7	78.0694	17	60.5706	42	29.5	12.5	10.2	17.4	23.8	10.3	7.3	13.8
1997	2	28	38.4	22.2	16.2	26	23.8595	19.2082	20.0801	22.6	25.8	22.6	23.7	76.8176	22	53.9643	41	27.2	15.2	11.4	17.9	22.5	13.2	8.9	14.9
1997	3	1	39	20.6	18.4	25	23.0529	20.2453	17.7679	22.4	25.6	22.8	23.6	71.1715	15	53.5034	35	20.6	12	13.6	15.4	18	9.7	11.6	13.1
1997	3	2	37.8	19	18.8	25	22.8724	19.6448	19.6767	20	24.4	21.6	22	76.0778	20	56.9204	43	28.2	14.4	11.8	18.1	23.1	12.4	9.4	15
1997	3	3	38	18.2	19.8	23.2	22.5805	17.8486	18.9928	20	23.6	21.6	21.7	73.1952	14	53.7597	41	25.3	5.9	11.2	14.2	21.3	-0.4	8.7	9.9
1997	3	4	38.6	18.4	20.2	24.8	22.3494	19.4576	17.8981	20	23.8	21.2	21.7	74.8587	15	53.9714	40	27.2	11.1	10.1	16.1	22.5	8.5	7.1	12.7
1997	3	5	39.2	18.6	20.6	25.4	22.1422	19.605	19.5651	21.2	22.8	20.4	21.5	78.5075	14	51.5506	40	29.8	10.3	8.9	16.4	24	7.4	5.3	12.2
1997	3	6	38.6	18.8	19.8	25.8	22.7875	19.84	19.8559	21.2	24.8	23	23	74.7435	16	49.5266	39	26.6	12.3	12.3	17.1	22.1	10	10.1	14.1
1997	3	7	39.2	19.2	20	25.4	22.3573	21.6011	18.6889	20.4	25.4	22.4	22.7	70.4801	16	51.0069	41	28.5	12.3	11.9	17.6	23.3	10	9.5	14.3
1997	3	8	38.8	18.4	20.4	28	22.8455	20.3874	20.203	23.4	25.4	22.6	23.8	69.2894	19	50.8532	39	28.7	13.4	12.4	18.2	23.4	11.3	10.1	14.9
1997	3	9	39	20	19	26	23.9147	20.4949	19.9236	20.6	26	23	23.2	73.8601	18	52.8562	37	23.2	13.1	13.3	16.5	19.9	11	11.2	14
1997	3	10	37.2	20.2	17	26	23.6982	21.217	21.1556	22.4	26	25.4	24.6	79.4635	32	59.2263	58	27.5	20.3	28.5	25.4	22.7	17.7	23.3	21.2
1997	3	11	35	20.2	14.8	28	23.7097	22.0927	19.8458	24.2	26	23.8	24.7	74.3978	33	60.7428	51	31.7	19	17.1	22.6	25	16.7	15.1	18.9
1997	3	12	36.2	20.4	15.8	28.8	23.8749	21.2401	21.1786	24.8	26.6	25.6	25.7	73.9668	32	57.7284	56	35.6	19.4	22.9	26	27	17	19.7	21.2
1997	3	13	35.4	20.6	14.8	28	24.1246	20.3451	20.1723	24	26.2	25.4	25.2	79.2757	35	56.4993	57	30.2	15.5	26.6	24.1	24.2	13.6	22.1	20
1997	3	14	30	19.8	10.2	27	23.3717	19.4425	18.5092	23.4	26.8	28	26.1	82.2716	27	59.6673	50	31	17.9	19.7	22.8	24.6	15.7	17.2	19.2
1997	3	15	36	20.2	15.8	22.4807	37	19.6691	19.7728	24	35.8	27.8	29.2	78.085	35	64.6861	57	25.3536	21.9	26.6	23.0663	20.6102	19	22.1	18.6849
1997	3	16	31.8	20	11.8	28	23.8211	20.7715	20.9443	23	30.8	27.8	27.2	80.6186	40	61.1852	54	31	22.5	19	24.2	24.6	19.4	16.7	20.2
1997	3	17	31	22.2	8.8	27	22.7687	19.9073	20.0302	25.6	30	28	27.9	78.2686	27	63.2593	44	23.2	14.8	18	18.7	19.9	12.9	15.8	16.2
1997	3	18	32	23	9	24	22.7188	19.2658	19.6807	21.8	31.8	29	27.5	78.3084	27	63.6106	52	26.8	15.3	18.8	20.3	22.3	13.4	16.5	17.4
1997	3	19	32.6	24	8.6	26.8	24.1706	19.9034	20.0033	23	32	27.8	27.6	75.6795	29	58.791	52	28.9	17	20.2	22	23.5	15	17.7	18.7
1997	3	20	29	23.6	5.4	26.6	22.4038	19.6346	19.8189	22.8	27.8	26.8	25.8	79.1605	48	63.292	63	32.4	21.6	19.9	24.6	25.4	18.7	17.5	20.5
1997	3	21	34.2	21.2	13	22.2	21.9775	19.5078	18.4861	22.8	25.8	24.4	24.3	77.8702	35	62.6945	56	21.9	19.7	22.8	21.5	19	17.2	19.6	18.6
1997	3	22	34	21.6	12.4	22.2	21.8316	19.4925	19.5078	23	24.6	23.4	23.7	75.8388	29	66.4472	51	21.4	16.3	19.1	18.9	18.6	14.3	16.8	16.6
1997	3	23	30.8	23.2	7.6	25	22.1734	19.5693	18.513	22.8	30	30	27.6	76.3567	23	64.9108	49	29.4	12.9	15.1	19.2	23.8	10.8	13.1	15.9
1997	3	24	32.2	23.8	8.4	25.8	21.3591	18.6129	18.7857	21.8	31.8	29	27.5	75.6397	41	65.8711	60	30.9	22.3	22.4	25.2	24.6	19.2	19.3	21
1997	3	25	31.6	23.8	7.8	28	23.994	21.3322	21.2401	26	31	25.8	27.6	82.2517	38	60.3786	69	34	20.3	29.5	27.9	26.2	17.8	23.8	22.6
1997	3	26	30.8	24	6.8	27	23.6905	20.6985	20.8829	24.8	30	30	28.3	83.8449	40	61.9377	50	33.9	21.5	7.8	21	26.1	18.7	3.4	16.1
1997	3	27	31	22	9	25.6	23.5561	19.8228	18.7512	23.6	30.8	27.8	27.4	81.5746	36	63.4513	52	26.2	20	17.3	21.2	21.9	17.5	15.2	18.2
1997	3	28	32.6	21.8	10.8	27	22.3501	20.8291	20.8905	24.8	32	28	28.3	78.8916	38	63.6505	54	29.6	21.1	17.6	22.8	23.9	18.4	15.5	19.2
1997	3	29	31.8	22	9.8	27.2	23.9133	19.8573	19.9802	25.8	31.8	26.8	28.1	75.7037	34	62.4911	53	29.6	19.1	18.2	22.3	23.9	16.8	16.1	18.9
1997	3	30	23.2	21.8	1.4	27	22.3193	19.746	19.8497	25.8	32	28.8	28.9	75.4804	27	61.5792	50	29.2	14.8	18.8	21	23.7	12.9	16.5	17.7
1997	3	31	33	21.8	11.2	24.2	21.2016	19.7344	18.7588	21.8	32.2	29.8	27.9	75.8189	30	58.1893	49	22	18	21.6	20.6	19.1	15.9	18.7	17.9
1997	4	1	35	21	14	22.7265	22.304	19.7421	19.915	23.6	25.6	24.8	24.7	78.2287	30	68.7517	54	25.8426	21.5169	26.648	20.707	20.8318	17.2549	21.3169	16.7002
1997	4	2	36	21.4	14.6	22.6842	20.5794	17.1841	18.5169	23.4	25.4	22.6	23.8	75.7194	29	65.1242	47	26.2369	25.8453	26.0975	25.2053	21.0748	20.5564	20.9393	20.1666
1997	4	3	36.4	21.8	14.6	22.2925	21.9583	19.5424	19.623	23.4	25.6	23	24	78.7764	29	68.3904	49	25.3152	25.8299	26.2927	24.8667	20.5756	20.541	21.0748	19.9754
1997	4	4	36.6	22	14.6	22.4807	21.9084	18.3556	17.33	23.6	26	24.5	24.7	75.0422	30	61.9918	51	24.4883	26.0258	23.6713	22.0745	19.7643	20.9328	19.0815	17.8285
1997	4	5	37	22.2	14.8	22.7534	22.1811	18.4055	19.7306	24.4	26.4	24	24.9	77.7778	30	69.5199	43	25.7377	24.2743	26.237	23.8365	20.8291	19.431	21.0826	19.2044
1997	4	6	37	22.6	14.4	22.5383	22.1695	19.0661	18.394	24.6	28.6	24.6	25.9	78.3923	24	67.1556	44	25.5956	21.9199	24.7114	21.1823	20.7446	17.5298	19.8718	17.0398
1997	4	7	36.4	23	13.4	22.6919	22.3808	20.6562	19.7882	24.8	27	24.6	25.5	78.1889	28	65.8326	49	25.9939	24.0477	25.2768	23.7514	20.9433	19.285	20.2683	19.0712
1997	4	8	36.2	23.4	12.8	22.7572	21.194	18.5822	18.8549	24.6	27.4	25.2	25.7	77.3937	35	64.3347	50	25.6916	25.5916	25.8529	24.9663	20.7984	20.318	20.856	20.0113
1997	4	9	33.6	23.8	9.8	22.9992	22.085	18.4055	19.8881	23.8	25.8	24.8	24.8	76.9328	50	65.2181	65	25.8683	24.2936	24.9619	23.9056	20.8905	19.4118	20.084	19.2198
1997	4	10	36	24.4	11.6	21.6549	22.3539	19.2351	18.5783	24.6	27.6	24	25.4	75.0123	39	65.1413	62	24.6239	24.3857	24.4318	22.6612	19.9188	19.4579	19.7882	18.2442
1997	4	11	37.4	20.4	17	22.8609	21.7355	19.5001	19.6499	24	26.6	24.4	25	76.4584	25	64.0089	51	25.5357	25.4112	24.3688	24.5154	20.612	20.349	19.6767	19.7115
1997	4	12	38.2	20.6	17.6	22.5229	22.0082	19.2313	19.5501	23	27.2	24.8	25	75.0892	30	65.1029	45	25.7377	25.1155	24.3396	23.8826	20.8214	19.8689	19.7075	19.1813
1997	4	13	37	21	16	22.423	21.9353	19.2198	19.4733	24.8	26.8	25.6	25.7	78.3923	35	67.0617	50	25.4343	27.2894	25.177	25.1193	20.6409	21.651	20.1992	20.18
1997	4	14	37.8	21.6	16.2	22.496	21.7547	19.07	19.358	24.8	27.8	26.2	26.3	78.4307	30	70.6337	55	25.5034	27.4047	26.3215	26.4214	20.687	21.7163	21.1364	21.1748
1997	4	15	36.8	22.2	14.6	22.6842	20.9059	19.5309	19.7575	24.8	26.8	25.4	25.7	79.4294	39	70.941	56	26.0911	27.6121	26.9169	26.8708	21.0442	21.8354	21.4743	21.4513
1997	4	16	36	22.4	13.6	21.8815	22.2348	18.4324	19.8036	25	25.2	25.2	25.1	74.513	35	64.0274	56	24.9004	26.479	24.7391	24.4856	20.0647	20.8944	19.6845	19.5462
1997	4	17	36.6	22.7	13.9	20.6332	23.1682	20.7446	19.6615	24.8	25.6	25.8	25.4	68.214	33	63.5665	54	23.656	20.3182	24.5278	19.8266	19.0815	16.101	19.5693	15.8244
1997	4	18	25.8	23	2.8	21.7855	22.3309	18.5322	19.8727	25.2	25.2	23.6	24.7	75.6397	32	62.5295	73	25.026	23.8711	24.1246	22.9468	20.063	18.901	19.3657	18.3344
1997	4	19	32.6	22.2	10.4	20.6716	23.9018	18.1059	19.3811	24.4	25.2	26.6	25.4	73.0919	55	57.8436	73	24.0708	23.9748	22.9953	20.8598	19.3388	18.9663	18.4439	16.6886
1997	4	20	31.2	22.6	8.6	21.6472	22.6919	19.285	19.4502	24.6	25.4	24.4	24.8	75.3196	49	67.6336	74	24.7621	26.3254	25.0021	23.9705	19.9995	20.8483	20.0232	19.1748
1997	4	21	31.8	21.6	10.2	22.5152	21.6741	18.6974	19.8189	24.2	24.6	24.2	24.3	79.2757	43	62.097	68	25.8145	22.5114	24.5759	21.2659	20.879	17.8754	19.7802	17.0757
1997	4	22	30.6	22.2	8.4	22.6189	21.8815	20.2184	19.5193	23.6	24.8	23.8	24.1	77.4705	80	67.8683	86	25.5111	26.3753	25.2	24.1706	20.6332	20.8483	20.1953	19.3427
1997	4	23	31	22.2	8.8	22.6689	20.5564	18.2749	19.623	23.4	25.2	25.4	24.7	77.6241	80	68.0219	87	25.5226	26.3215	25.7684	25.1539	20.6908	20.8099	20.7753	20.1646
1997	4	24	33	22	11	21.797	20.2914	19.0162	19.3657	23.8	27.8	26	25.9	73.5685	38	67.4743	70	24.5241	25.9451	24.6835	24.9862	19.7723	20.6524	19.8599	20.0471
1997	4	25	32.6	22.2	10.4	22.5267	21.3553	19.1199	19.3311	24.8	26.2	24.2	25.1	78.3539	50	68.2908	76	25.5879	27.1435	25.1962	25.1654	20.7177	21.5819	20.2145	20.2069
1997	4	26	33.4	22.4	11	21.7394	22.9339	19.1967	19.4733	25.2	26.4	25.8	25.8	73.7064	49	64.4883	72	24.4357	27.1704	24.2321	22.9377	19.7805	21.5973	19.3888	18.394
1997	4	27	34	21.8	12.2	22.6881	21.4936	19.0469	19.3542	23.4	27	26.4	25.6	74.7435	42	69.2126	69	25.9259	24.1015	25.515	23.2488	20.9251	19.0469	20.4027	18.5937
1997	4	28	34.2	22.6	11.6	22.907	21.5204	18.0675	19.4733	24.2	26.6	25.8	25.5	78.2686	30	67.4074	61	26.1652	23.3449	25.3383	21.9949	21.023	18.3287	20.2222	17.4899
1997	4	29	34.4	23	11.4	21.5512	21.2669	19.0316	18.0483	25.6	27.2	26	26.3	74.7051	35	65.8326	58	24.3896	25.4266	24.5471	22.1427	19.7613	20.0647	19.5885	17.6834
1997	4	30	34.6	22.2	12.4	21.8546	20.3528	17.0535	17.2647	24.8	28.8	26.2	26.6	73.668	37	60.5436	63	24.5509	24.8927	22.7397	21.3018	19.8573	19.6999	18.2109	17.0916
1997	5	1	34.8	23.6	11.2	23.7097	22.4422	20.9712	20.276	26	27.8	24.8	26.2	80.9273	47	71.2483	56	26.794	25.3421	25.7646	22.6036	21.6856	20.276	20.5372	18.2134
1997	5	2	35.4	24.2	11.2	23.7405	22.5037	19.5616	20.1147	25	27.4	26.8	26.4	78.2771	37	64.6804	66	27.2126	25.1885	23.9748	22.9224	21.9237	19.8919	19.2236	18.3748
1997	5	3	35.2	24	11.2	23.4208	22.327	19.7997	17.6692	25.8	28.4	26.2	26.8	80.6584	39	72.2853	64	26.444	25.7377	26.6096	24.7831	21.4054	20.5026	21.3053	19.9236
1997	5	4	34.8	24.4	10.4	22.4615	21.3476	20.9328	19.0431	24.8	27.6	27	26.5	78.738	37	75.5501	71	25.4458	26.8554	26.8516	24.6738	20.6524	21.3898	21.6549	19.9073
1997	5	5	33.6	23.8	9.8	23.3717	20.9827	19.7344	20.0494	25.2	25.8	26.8	25.9	82.0796	45	74.0137	68	26.4176	25.7377	26.5904	23.7904	21.459	20.5141	21.2861	19.1621
1997	5	6	35.2	24.2	11	23.6252	22.7226	18.9778	19.2966	24.4	26.2	26.8	25.8	80.6584	35	76.7407	63	26.5277	24.6815	28.0346	23.843	21.489	19.6499	22.3155	19.0951
1997	5	7	31.6	24.4	7.2	23.3611	21.0288	18.6014	19.7364	26.2	26.2	25.2	25.9	75.7194	50	77.5516	72	27.1809	22.6804	28.0691	21.3596	21.8355	17.9561	22.2896	17.0059
1997	5	8	36	22.8	13.2	22.4346	22.304	19.7959	18.9624	24.4	28.2	26.8	26.5	79.3909	37	72.1317	56	25.7684	28.8412	26.0258	25.3229	20.8214	22.8148	20.9213	20.2683
1997	5	9	34.4	23.2	11.2	22.93	24.0631	19.9572	20.4181	26.8	27.2	25.4	26.5	69.9808	40	68.4829	66	23.6137	27.1243	26.237	22.7534	19.0584	21.5358	21.0365	18.2749
1997	5	10	32.8	23.8	9	23.9632	22.7034	18.9471	20.4604	23.6	26.2	24.8	24.9	81.6955	41	74.6667	67	27.493	27.5391	27.2472	27.0859	22.0543	21.7893	21.6357	21.555
1997	5	11	32.4	23	9.4	24.0132	23.1682	20.1262	20.5871	23.4	26.2	25.8	25.1	80.7737	37	71.2483	72	27.2587	27.0359	26.0988	26.0335	21.9468	21.2324	20.7254	20.687
1997	5	12	33.8	22.8	11	24.2129	22.8878	20.5487	19.5923	25.2	26.2	26	25.8	81.4949	40	72.5328	69	27.8899	26.6557	27.7943	26.0736	22.2458	21.0365	21.8793	20.6366
1997	5	13	33	23.2	9.8	21.9391	24.0669	20.0878	19.2812	25.8	28.6	25.4	26.6	71.5171	45	73.7278	60	25.2538	24.1207	26.7706	21.7559	20.2875	19.0431	21.3257	17.3784
1997	5	14	34.2	23	11.2	22.9224	22.8379	19.1506	19.3734	25.2	28.8	27.4	27.1	79.1989	35	75.4804	63	26.5481	27.0897	28.4595	26.1373	21.2861	21.2247	22.5366	20.6685
1997	5	15	34.4	23.4	11	24.4433	22.6074	20.0187	20.5141	25.2	29.2	27.8	27.4	79.6982	40	71.7476	60	27.6121	26.8708	26.3023	24.8044	22.1503	21.144	20.8444	19.7306
1997	5	16	35.4	23.6	11.8	24.1822	22.8379	19.9726	20.4796	25.2	27.4	26.8	26.5	81.8875	35	78.2287	60	27.8733	24.0785	28.6507	23.4089	22.3001	19.0469	22.6481	18.5893
1997	5	17	34.2	23.6	10.6	23.944	20.9904	19.9342	20.2875	26.8	28.8	27	27.5	79.8903	36	76.1575	59	28.2189	28.1613	27.5394	27.4637	22.4922	22.135	21.7718	21.7121
1997	5	18	35.4	23.8	11.6	24.1322	20.2107	19.915	20.468	26.2	28.6	27.2	27.3	74.9739	35	75.5117	45	26.5827	26.2985	27.5468	24.0861	21.29	20.518	21.8277	19.0239
1997	5	19	34.8	24	10.8	23.8595	22.5383	21.0864	20.3605	26.6	28.2	26.8	27.2	79.4678	35	77.3524	61	27.7926	27.228	27.9775	26.3166	22.2502	21.3322	21.9829	20.784
1997	5	20	35.6	24.2	11.4	23.8979	20.9405	20.3567	20.4796	26.4	28.8	24.6	26.6	79.2757	36	73.7064	48	27.8425	27.1243	27.228	26.1449	22.2733	21.2669	21.628	20.7484
1997	5	21	35.4	24.6	10.8	23.5945	21.025	19.9495	19.116	26.2	28.6	27	27.3	83.2318	45	75.358	63	27.3355	28.0653	27.2472	27.1665	22.0198	22.0889	21.651	21.6165
1997	5	22	24.2	23.8	0.4	22.7918	21.6011	17.6373	19.239	24.6	27.4	24.6	25.5	78.7764	37	72.1701	72	26.1333	26.7402	26.9169	25.7147	21.0634	21.0711	21.4628	20.5295
1997	5	23	33.4	23.8	9.6	22.5075	21.2554	17.8754	19.2005	25.4	22.8	26.4	24.9	76.6355	56	72.631	72	26.3046	25.3344	26.31	24.6078	21.1026	20.034	20.8368	19.5532
1997	5	24	36.8	24.2	12.6	22.6036	21.3015	17.8063	19.1813	26.2	29.4	26.2	27.3	80.0439	35	69.2268	55	26.2486	26.9092	25.1017	24.6835	21.1095	21.1671	19.8002	19.5771
1997	5	25	31.8	23.8	8	23.6675	22.496	19.9342	20.2529	25.2	26.8	26.4	26.1	79.3141	55	71.7476	74	26.1257	28.0615	27.0743	27.082	21.048	22.1043	21.5627	21.5665
1997	5	26	32.4	23.8	8.6	23.3333	21.9468	20.7868	19.961	25.6	27.2	23.2	25.3	83.5391	46	78.085	77	26.9246	27.8579	27.7004	25.8798	21.7778	21.9852	21.8892	20.6063
1997	5	27	32.4	22	10.4	23.8096	22.1503	19.431	19.9841	25.2	26.2	26.4	25.9	78.2287	39	79.1847	68	27.4717	29.1715	27.9138	28.1886	22.0427	22.9608	22.2378	22.4091
1997	5	28	34.4	22.4	12	23.6867	22.158	19.6307	18.9471	25	27.4	24.2	25.5	77.9698	38	75.2812	58	26.9092	25.9029	26.7748	25.2922	21.7624	20.6255	21.386	20.276
1997	5	29	31.4	22.6	8.8	23.5753	22.5575	19.6807	20.1147	24.6	26.4	25	25.3	79.2757	49	77.1632	73	25.972	25.4727	27.1089	25.3421	20.9481	20.3759	21.6011	20.3067
1997	5	30	32.8	23.4	9.4	22.6266	19.8765	16.462	18.9701	25.8	26.6	24.6	25.7	78.9059	46	77.0338	71	25.7828	24.9888	27.2884	24.2493	20.8039	19.8343	21.6404	19.366
1997	5	31	33.2	22	11.2	21.7586	21.4436	18.4061	17.717	24.8	26.8	25.2	25.6	72.631	50	71.8557	63	25.3152	26.7901	25.9103	25.8505	20.3144	21.0979	20.553	20.537
1997	6	1	31.6	22.2	9.4	22.6573	20.6447	17.1649	18.6321	24.6	26.2	25	25.3	76.2414	45	74.2442	69	26.2102	26.0988	26.8362	25.5687	21.1056	20.7446	21.4321	20.4604
1997	6	2	34.4	22.4	12	22.7265	21.2324	18.6436	19.0431	25.6	27.2	25.6	26.1	75.5885	44	72.4005	65	26.0565	26.7594	27.1281	25.8184	21.0173	21.0979	21.5934	20.5756
1997	6	3	34.4	23	11.4	22.6497	21.194	17.5989	19.0508	25.8	27.2	26.8	26.6	71.5556	40	72.0165	66	24.4433	24.9503	26.9937	24.2091	19.8305	19.8112	21.5128	19.408
1997	6	4	29.6	22.2	7.4	22.7534	20.1646	17.499	19.0584	23.6	24.4	25.4	24.5	75.5117	58	71.6324	79	26.2562	26.6019	26.8055	25.7684	21.121	21.0019	21.4129	20.5449
1997	6	5	32.8	22.6	10.2	22.7956	21.4936	18.659	19.1506	24.2	26.4	26	25.5	71.4403	46	70.8642	70	26.1794	24.597	26.5021	24.2398	21.1018	19.6077	21.2401	19.4348
1997	6	6	32.6	22.8	9.8	22.9569	21.4551	17.9215	19.285	24.8	26.2	25.2	25.4	73.6296	42	69.2894	60	25.73	23.6176	26.3062	22.7918	20.8291	18.7819	21.1325	18.3364
1997	6	7	29.6	23	6.6	22.5613	21.2247	19.07	19.2274	25.4	24.2	25.4	25	72.3237	86	71.0178	88	24.8313	24.6776	27.6543	23.2104	20.0494	19.6384	21.8623	18.563
1997	6	8	31	21.4	9.6	21.7048	22.8993	19.0047	19.3388	23.6	25	24.8	24.5	72.1317	40	63.0338	69	24.9542	24.9772	25.0566	22.5699	20.1032	19.8228	20.0089	18.0221
1997	6	9	31	21.6	9.4	21.8584	21.4667	19.0431	18.3632	24.2	26	26.6	25.6	71.5171	50	70.8642	76	25.054	23.6521	27.3586	22.0735	20.1684	18.8049	21.724	17.6565
1997	6	10	33.8	22	11.8	22.6842	21.2739	18.9478	19.1788	24.4	26.4	24.8	25.2	75.4007	49	65.8412	72	26.0975	25.5916	25.986	24.0115	20.9831	20.3857	20.5928	19.1249
1997	6	11	32.2	22.4	9.8	22.5246	21.1385	18.179	18.4806	25.6	26.4	26.6	26.2	73.21	47	64.7687	67	25.3128	26.8463	24.9657	24.7178	20.5092	21.3815	19.9552	19.8148
1997	6	12	31	22.6	8.4	22.7764	21.4052	18.6974	19.1506	23.6	26	26	25.2	74.5642	50	69.6351	75	25.3487	24.8044	26.2716	23.5762	20.541	19.7114	21.0787	18.9597
1997	6	13	32.8	23.4	9.4	22.5229	21.1364	17.6872	18.0099	25.6	26.6	24	25.4	75.5885	50	68.0319	73	25.7915	25.5188	25.7629	24.2334	20.8752	20.107	20.4972	19.3501
1997	6	14	31.6	22.2	9.4	21.6126	21.1095	17.814	18.0368	23.4	26.2	26.2	25.3	74.8431	50	67.9921	73	24.5202	25.8914	24.2214	23.9702	19.8041	20.3144	19.3341	19.1084
1997	6	15	33	22.2	10.8	21.4571	21.4167	18.9855	18.9039	23.6	27	27.4	26	74.7496	50	72.5542	73	24.2668	26.1449	26.6711	23.9713	19.5163	20.4373	21.0442	19.0151
1997	6	16	33.8	22.6	11.2	21.4897	21.0672	18.5207	18.9278	25.8	27.4	26.6	26.6	75.799	37	72.5328	65	24.4525	24.2551	25.3885	22.7477	19.7763	19.1122	20.2821	18.2268
1997	6	17	34.2	23	11.2	21.5473	21.1786	18.6936	19.0316	25.4	27	25	25.8	76.7407	30	72.2939	63	25.0233	24.1975	25.731	23.0464	20.1531	19.0546	20.4534	18.3861
1997	6	18	31.6	23.2	8.4	20.299	20.975	17.6258	16.8077	26.2	26.2	26.6	26.3	68.9053	65	66.4856	78	23.2565	25.442	23.7789	23.4332	18.8626	20.0686	18.8779	18.6897
1997	6	19	31.6	23.4	8.2	20.5372	21.3438	18.7973	19.1007	25.2	25.4	25.8	25.5	73.3992	60	62.3374	75	23.9018	24.3896	22.1503	22.3155	19.239	19.1967	17.6565	17.7717
1997	6	20	34	23.2	10.8	20.8291	19.3235	18.8357	17.8562	25.4	27.2	27.2	26.6	73.3608	42	62.7343	68	24.3781	23.5523	22.6083	20.7282	19.5078	18.4477	18.1352	16.522
1997	6	21	32.4	22.6	9.8	21.5448	20.6605	17.243	18.6132	24.2	26.2	24	24.8	71.2125	50	68.4037	70	24.7385	24.1736	24.0652	22.8632	19.8561	19.0035	19.158	18.1873
1997	6	22	33.8	22.6	11.2	21.5248	20.4215	19.593	18.7526	24.6	26.6	26	25.7	67.9493	50	70.3038	72	23.5737	21.7399	25.4366	21.2357	18.9184	17.3465	20.2113	16.9935
1997	6	23	35.8	23	12.8	21.6324	19.5691	18.6371	18.9	25.4	27.4	25.8	26.2	72.8219	36	69.395	70	23.9284	22.6919	25.2735	20.8742	19.3021	17.8604	20.0346	16.6505
[truncated: 192 more rows]

## Sheet: 1996
						Temperature				Temperature				Relative Humidity				Pressure				Dew temperature
[truncated: 367 more rows]

[truncated: 24 more sheets: 1997, 1998, 1999, 2000, 2001, 2002, 2003, 2004, 2005, 2006, 2007, 2008, 2009, 2010, 2011, 2012, 2013, Promedios anuales, Calc_Promedio, tao(0,0) …]
