# Supplementary material for: Direct, diffuse and total solar radiation data set in La Guajira, Magdalena and Cesar departments -Colombia
Source: Data Brief. 2020 Oct 15;33:106397. doi: 10.1016/j.dib.2020.106397 (PMC7599437; doi:10.1016/j.dib.2020.106397)
Supplement: Supplementary file 9 [file mmc9.xls]

## Sheet: 1983
						Temperature				Temperature				Relative Humidity				Pressure				Dew temperature
Year	Month	Day	Maximum	Minimum	Max-Min	1899-12-31 07:00:00	1899-12-31 13:00:00	1899-12-31 19:00:00	Average	1899-12-31 01:00:00	1899-12-31 13:00:00	1899-12-31 19:00:00	Average	1899-12-31 01:00:00	1899-12-31 13:00:00	1899-12-31 19:00:00	Average	1899-12-31 07:00:00	1899-12-31 13:00:00	1899-12-31 19:00:00	Average	1899-12-31 07:00:00	1899-12-31 13:00:00	1899-12-31 19:00:00	Average		Month	Taverage	Hraverage
1983	1	1	33.1741	20.6	12.5741	24.4	34.6	27.6	28.5	20.6	24.6	24	23.1	71	45	75	64	21.8	24.5	27.5	24.6	18.9	20.8	22.7	20.8		January	27.4969	68.0455
1983	1	2	33.2033	20.8	12.4033	26	34.2	26.8	28.5	21.6	24.6	23	23.1	68	46	73	62	23	24.8	25.6	24.5	19.7	20.9	21.5	20.7		February	27.449	68.2898
1983	1	3	33.1567	19.8	13.3567	24	33	26.8	27.6	20.6	25.4	22.4	22.8	74	55	69	66	22.1	27.6	24.3	24.6	19.1	22.7	20.6	20.8		March	28.0803	67.8436
1983	1	4	32.81	19.4	13.41	24.6	32.8	26.4	27.5	20.2	24.4	22.2	22.3	67	51	70	63	20.8	25.2	24.1	23.4	18.2	21.2	20.5	19.9		April	27.2692	71.0511
1983	1	5	32.8607	20.8	12.0607	23.4	33.2	27.4	27.9	21.2	25.4	22.4	23	83	54	65	67	23.8	27.4	23.9	25	20.3	22.6	20.3	21.1		May	26.4808	79.154
1983	1	6	32.91	19.4	13.51	25.6	33.2	26.8	28.1	21.4	24.6	22.4	22.8	69	50	69	63	22.8	25.4	24.3	24.1	19.6	21.4	20.6	20.5		June	26.934	79.5032
1983	1	7	32.9793	22	10.9793	24.2	33.6	27.8	28.3	20.8	25.6	22.7214	22.075	74	53	81.75	73.8929	22.4	27.7	26.05	24.2571	19.3	22.8	21.6929	20.4143		July	27.384	73.145
1983	1	8	33.0967	19.6	13.4967	24	31.908	25.2583	25.8391	21.4	24.531	22.5357	22.137	80	54.5517	80.7778	74.4615	23.8	25.8621	25.6148	24.3423	20.3	21.5379	21.4407	20.5346		August	27.1446	73.7423
1983	1	9	33.22	19.4	13.82	24.4	33.6	27.8	28.4	20.4	25.4	23	22.9	70	52	67	63	21.4	27.2	25	24.5	18.6	22.5	21.1	20.7		September	26.4578	80.538
1983	1	10	33.2433	19.8	13.4433	23.8	33.4	28.6	28.6	20.4	25.4	23	22.9	74	53	63	63	21.8	27.3	24.5	24.5	18.9	22.5	20.8	20.7		October	25.583	79.751
1983	1	11	33.0833	21	12.0833	24.4	33.6	27.8	28.4	20.8	25.6	22.7103	22.0966	73	53	82.7931	74.5172	22.2	27.7	26.1379	24.3448	19.2	22.8	21.7793	20.5034		November	26.0641	75.9377
1983	1	12	33.169	20.4	12.769	24.4	33.4	27.2	28.1	20.4	25.4	23	22.9	70	53	70	65	21.4	27.3	25.4	24.7	18.6	22.5	21.3	20.8		December	25.5158	75.6638
1983	1	13	33.4133	19.8	13.6133	24.2	32.2	26.4	27.3	20.2	25.2	22.4	22.6	70	57	71	66	21.1	27.6	24.5	24.4	18.4	22.7	20.8	20.6
1983	1	14	33.3793	19	14.3793	22.8	32.2	27.4	27.5	19.1103	24.4	22.4	21.9654	85.6897	53	65	71.3846	21.0241	25.5	23.9	23.7654	18.2138	21.4	20.3	20.1346
1983	1	15	33.4167	20.8	12.6167	23	33.4	26.8	27.5	18.2	25.4	22.2	21.9	63	53	68	61	17.8	27.3	23.8	23	15.7	22.5	20.3	19.5
1983	1	16	33.2517	18.5241	14.7276	22	32.8	27	27.2	19.331	25.4	22.4586	21.9821	85.8276	56	75.2069	71.2143	21.3621	27.7	25	23.7536	18.4897	22.8	21.0103	20.1179
1983	1	17	33.25	19.6	13.65	23.6	33.6	27.8	28.2	20.6	25.4	24	23.3	77	52	73	67	22.3	27.2	27.4	25.6	19.3	22.5	22.6	21.4
1983	1	18	33.3643	20.6	12.7643	20.5067	33.8	28.6	25.968	18.9241	25.4	22.4643	21.9786	87	51	77.5	72.8214	20.8862	27	25.2179	24.0071	18.1517	22.4	21.1536	20.2464
1983	1	19	33.669	21.4	12.269	24.6	34	27.6	28.5	22.8	26.2	24	24.3	86	55	75	72	26.6	29	27.5	27.7	22.1	23.5	22.7	22.8
1983	1	20	33.3923	21.2	12.1923	23.4	34.2	28.8	28.8	22.2	26.2	22.5333	21.7154	90	54	76.7407	70.1538	26	28.9	25.2481	23.1962	21.7	23.5	21.1741	19.7231
1983	1	21	33.7034	19.8	13.9034	25.2	34.4	25.9667	26.2	22.2	26.8	22.7786	21.7926	77	56	76.8214	70.7407	24.8	30.3	25.6679	23.3741	21	24.3	21.4786	19.8815
1983	1	22	33.7815	22	11.7815	24	32.3917	28.4	26.2227	18.9	24.1259	22.5259	21.8423	81.8519	50.8889	76.1852	69.52	20.2889	24.6556	25.1963	23.384	17.6593	20.6778	21.1074	19.824
1983	1	23	33.7889	22	11.7889	25.2	34.4	27.6	28.7	19.0923	25.2	22.4	21.975	85.7692	48	64	71.3333	21.0231	26.1	23.7	23.7875	18.2385	21.8	20.3	20.1083
1983	1	24	33.7536	20.6	13.1536	24	32.3833	27.8	26.475	19.4786	23.8429	23	21.8846	85.0769	49.4286	67	70.1071	21.5857	23.9679	25	23.5321	18.6393	20.2321	21.1	19.9786
1983	1	25	33.9071	20.4	13.5071	25.6	33.6	27.8	28.7	21	25.4	23	23.1	67	52	67	62	21.9	27.2	25	24.7	19	22.5	21.1	20.8
1983	1	26	33.7429	21.6	12.1429	25	32.5167	26.8	26.35	23	23.9308	22.2	21.8231	85	49.4231	68	70.1154	26.8	24.0308	23.8	23.3538	22.2	20.3423	20.3	19.8615
1983	1	27	33.9586	21.2	12.7586	25.2	32.4917	27.8	26.4417	22	23.9462	23	21.8654	76	49.1923	67	69.2308	24.4	24.1385	25	23.3538	20.7	20.3038	21.1	19.8192
1983	1	28	33.6481	22.6	11.0481	23	29.8	26.4	26.4	22.6	24.8	22.3037	21.7462	97	67	75.963	69.1923	27.2	28.1	24.8111	23.1577	22.4	23	20.9185	19.7269
1983	1	29	34.1037	20.2	13.9037	21.8	32.4	26.8	27	20	24.4	22	22.1	85	52	66	68	22.2	25.4	23.3	23.7	19.2	21.4	20	20.2
1983	1	30	34.0893	19.8	14.2893	22	32.8	27.4	26.6542	20.6	23.9786	22.4	21.9308	88	48.4643	65	68.8462	23.4	24.0393	23.9	23.4154	20	20.2536	20.3	19.8885
1983	1	31	33.8556	21	12.8556	20.9862	33.2	26.4545	26.5545	19.1643	24.6	22.7769	21.94	84.5357	50	74.6923	69.88	21.0857	25.4	25.4769	23.572	18.1929	21.4	21.3077	19.984
1983	2	1	33.9481	18.6	15.3481	22.2	32.6	24.6	26	19.6	24.4	21	21.7	79	51	73	68	21.1	25.3	22.6	23	18.4	21.3	19.4	19.7
1983	2	2	34.2222	18.8	15.4222	21.2	32	25.8	26.2	19.8	24.2	22.2	22.1	88	53	74	72	22.2	25.2	24.4	23.9	19.2	21.2	20.7	20.4
1983	2	3	34.2481	20	14.2481	21.4	33.4	27.8	27.6	20.6	23.6	23	22.4	93	44	67	68	23.7	22.8	25	23.9	20.3	19.6	21.1	20.3
1983	2	4	34.1615	19.8	14.3615	22.2	32.8455	26.8	26.6955	19.8	24.0538	22.2	21.956	81	49	68	69.08	21.5	24.2115	23.8	23.468	18.7	20.3846	20.3	19.924
1983	2	5	34.196	19.0538	15.1422	21.6	32.4	26.4	26.7	18.8	24.2	22	21.7	77	51	69	66	19.9	24.9	23.6	22.8	17.4	21	20.2	19.5
1983	2	6	34.0926	19.0143	15.0783	21.3286	32	26.8	26.9714	19.1308	24.4	23	22.024	82.8462	54	73	68.72	20.8962	25.7	25.6	23.552	18.0923	21.5	21.5	19.964
1983	2	7	33.9786	18.2	15.7786	21.4	32.5583	26.2	27.0261	18	24.55	23	22.3231	72	51.9286	77	69.7308	18.5	25.5036	26	24.1731	16.2	21.3143	21.8	20.4077
1983	2	8	34.1483	19.6	14.5483	23.6	32.4	26.2	27.1	20.4	24	22.2	22.2	75	50	71	66	21.9	24.4	24.2	23.5	19	20.7	20.6	20.1
1983	2	9	34.0276	18.8	15.2276	21.6	32.4	26.4	26.7	19.2	24.6	22	21.9	80	53	69	67	20.7	25.9	23.6	23.4	18.1	21.7	20.2	20
1983	2	10	33.9357	19.4	14.5357	22.2	32.8	26.8	27.1	20	24	23	22.3	82	49	73	68	22	24.2	25.6	23.9	19	20.6	21.5	20.4
1983	2	11	34.3467	20.2	14.1467	23.2	33.2	26	27.1	20.2	24.6	22	22.3	76	50	71	66	21.7	25.4	23.9	23.7	18.8	21.4	20.3	20.2
1983	2	12	34.4724	19.8	14.6724	21.3933	32.8	24.4	26.864	19.8621	25.2	21	22.5	86.931	55	74	70.7143	22.1759	27.2	22.7	24.5036	19.0828	22.5	19.5	20.6429
1983	2	13	34.2793	19.6	14.6793	22.2	33.4	26.8	27.3	19	26	22.4	22.5	74	56	69	66	19.9	28.9	24.3	24.3	17.4	23.5	20.6	20.5
1983	2	14	34.1143	18.8	15.3143	21.2	33.6	27.6	27.5	19	25.4	24	22.8	82	52	75	69	20.6	27.2	27.5	25.1	17.9	22.5	22.7	21
1983	2	15	34.2821	17.4	16.8821	21.4	34.8	27.4	27.8	18	26.2	22.95	22.325	72	51	73.6071	69.2143	18.5	28.5	25.6464	24.0964	16.2	23.2	21.4071	20.3286
1983	2	16	34.5893	17	17.5893	21.2621	34	26.9667	27.075	19.4929	26.4	22.8963	22.2037	85.4286	56	72.8148	69.2593	21.575	29.5	25.4593	23.8852	18.6071	23.8	21.3185	20.1444
1983	2	17	34.3963	20	14.3963	23	33.4	27.8	28	21.6	24.4	22.4	22.8	89	48	63	67	24.9	24.8	23.6	24.4	21	21	20.2	20.7
1983	2	18	33.9786	22.8	11.1786	24.2	32.2	26.8	27.5	22	24	22.4	22.8	83	51	69	68	25	24.6	24.3	24.6	21.1	20.8	20.6	20.8
1983	2	19	34.275	20.4	13.875	24	34.4	27.8	28.5	22.2	24.6	23	23.3	86	45	67	66	25.6	24.6	25	25.1	21.5	20.9	21.1	21.1
1983	2	20	34.0536	19.8	14.2536	23.6	34	26.8	27.8	21.2	24.8	23	23	81	48	73	67	23.6	25.4	25.6	24.9	20.2	21.3	21.5	21
1983	2	21	34.5	23	11.5	24.6	34.6	27.6	28.6	22	25.4	22.8	22.0833	80	48	71.9259	68.3462	24.8	26.5	25.2074	23.65	20.9	22.1	21.1407	20.0654
1983	2	22	34.8828	22.2	12.6828	24.2	34.8	28	28.8	22	26	23.4	23.8	83	50	68	67	25	28	25.8	26.3	21.1	22.9	21.6	21.9
1983	2	23	35.1067	22.6	12.5067	24.4	34.2	27.8	28.5	22.4	26.2	23	23.9	84	54	67	68	25.8	28.9	25	26.6	21.6	23.5	21.1	22.1
1983	2	24	34.5286	21.6	12.9286	27.2	32.4	26.6348	27.1304	23.6	24.6966	22.9857	22.6462	74	51.3103	74.1071	70.3462	26.8	25.6828	25.7143	24.6692	22.2	21.369	21.4821	20.75
1983	2	25	34.1724	21.2	12.9724	24	34	26.6583	27.2	23	26	22.8643	22.6926	92	54	72.9286	70.2963	27.4	28.5	25.3643	24.7222	22.6	23.2	21.2679	20.8074
1983	2	26	34.431	22.8	11.631	24.6	34.2	28.4	28.9	23.4	25.6	24	24.3	91	51	70	70	28	27.3	27	27.4	23	22.5	22.4	22.6
1983	2	27	34.4172	22.8	11.6172	25	32.6833	27.6	27.4091	23.8	24.4759	23	22.6607	91	50.8571	68	68.3704	28.7	25.1036	25.1	24.4037	23.4	21	21.2	20.5667
1983	2	28	34.5034	21.8	12.7034	23.4	34.6	28	28.5	22	24.65	23	22.6778	89	50.6071	66	69.037	25.5	25.4429	24.9	24.5704	21.4	21.2036	21	20.6556
1983	3	1	34.525	22.2	12.325	25	34.4	28	28.9	23.4	26	23.2	24.2	88	52	67	69	27.7	28.2	25.3	27.1	22.8	23.1	21.3	22.4
1983	3	2	34.3034	19.8107	14.4927	21.9034	32.7909	26.8522	27.1773	20.1407	24.6643	23.0786	22.6481	85.4444	51.7037	72.6429	69.5556	22.4852	25.6852	25.6357	24.6037	19.2926	21.3852	21.4536	20.7
1983	3	3	35.0357	21.8	13.2357	26.2	33.4	27.6	28.7	22.4	25.2	22.4	23.3	72	52	64	63	24.6	26.8	23.7	25.1	20.9	22.2	20.3	21.1
1983	3	4	34.9036	20.4	14.5036	22.6571	34.4	28.6	27.8238	20.6593	25.4	23	22.928	82.7692	49	63	67.32	23.0185	26.7	24.5	24.864	19.6852	22.1	20.8	20.896
1983	3	5	34.0077	20.2	13.8077	23.4	34.2	28.8	28.8	20.2	25.6	24	23.3	75	51	68	65	21.6	27.3	26.7	25.2	18.7	22.5	22.2	21.2
1983	3	6	34.4714	19.8	14.6714	23.6	33.8	27.8	28.3	21.8	25.6	23	23.5	86	52	67	68	25	27.6	25	25.8	21.1	22.7	21.1	21.6
1983	3	7	34.4621	22	12.4621	23	32.4	26.8	27.3	22.2	24	22.8929	22.5	93	50	70.5714	68.3462	26.2	24.4	25.0857	24.1692	21.9	20.7	21.0821	20.4038
1983	3	8	34.2286	20.8	13.4286	22.6	34.2	26.8	27.6	21.6	26.2	21.4	23.1	92	54	63	69	25.1	28.9	22	25.3	21.2	23.5	19	21.2
1983	3	9	34.8571	21	13.8571	23.4	34.8	27.8	28.4	21.6	25.9	23	23.5	86	50	67	67	24.6	27.7	25	25.8	20.9	22.8	21.1	21.6
1983	3	10	34.5966	21.4	13.1966	24	34.6	28.6	29	22.2	25.4	24	23.9	86	48	69	68	25.6	26.5	26.9	26.3	21.5	22.1	22.3	21.9
1983	3	11	34.2	22.8	11.4	24	34	27.4	28.2	22.8	26.2	23	24	90	55	69	71	27	29	25.3	27.1	22.3	23.5	21.3	22.4
1983	3	12	34.0296	20.6	13.4296	24.8	33.8	27.6	28.5	23.8	24.6	23.2	23.9	92	48	69	70	28.8	25	25.6	26.5	23.4	21.1	21.5	22
1983	3	13	34.463	21.8	12.663	23.8	32.8952	26.8	27.3095	20.4	24.6308	23	22.948	74	51	73	70.0385	21.8	25.4923	25.6	25.0269	18.9	21.2192	21.5	20.95
1983	3	14	34.2926	21.2	13.0926	23.6	32.5364	27.4	27.319	21	24.5481	23	22.7	80	52.3333	69	69.0769	23.2	25.5	25.3	24.6154	19.9	21.2926	21.3	20.7192
1983	3	15	34.0036	22.2	11.8036	23.8	34.2	27.6	28.3	22	25.2	24	23.7	86	49	75	70	25.3	26.3	27.5	26.4	21.3	21.9	22.7	21.9
1983	3	16	34.3786	20.8	13.5786	24	34.4	26.8	28	21.2	24.6	22.8	22.9	78	45	71	65	23.4	24.6	25.2	24.4	20	20.9	21.2	20.7
1983	3	17	34.508	21.4	13.108	23.4	32.8417	26.8	27.7571	21	24.4357	22.4	22.904	81	50.3571	69	68.8	23.3	25.0321	24.3	24.908	20	20.9786	20.6	20.92
1983	3	18	34.4643	20.8	13.6643	23.6	32.6455	26.8	27.3864	20.2	24.6385	21.4	22.7923	74	51.6923	63	68.3077	21.5	25.5385	22	24.6192	18.6	21.2346	19	20.6923
1983	3	19	34.8143	21.4	13.4143	24	34.6	27.8	28.5	22.6	25.4	23.2	23.7	89	48	68	68	26.5	26.5	25.5	26.2	22.1	22.1	21.4	21.8
1983	3	20	34.6692	21	13.6692	23.6	34.8	27.8	28.5	21.8	26	23	23.6	86	50	67	68	25	28	25	26	21.1	22.9	21.1	21.7
1983	3	21	34.0769	22.8	11.2769	25.2	32.2762	28.8	27.2381	23	24.456	23.4	22.713	83	52.48	64	69.1667	26.7	25.328	25.3	24.6542	22.2	21.108	21.3	20.7292
1983	3	22	35.1	22.6	12.5	22.7786	34.8	28	27.1316	20.9481	25.6	23	22.8346	85.3333	48	66	70.12	23.6556	26.9	24.9	24.912	20.1111	22.3	21	20.912
1983	3	23	34.0071	22	12.0071	24.2	34.2	27.8	28.5	21	26	23.2	23.4	76	53	68	66	22.8	28.3	25.5	25.5	19.6	23.2	21.4	21.4
1983	3	24	34.2074	20.3429	13.8646	24	34.6	28.8	29	20.7538	25.6	24	22.8	83.5	49	68	68.9231	23.1654	27	26.7	24.75	19.7923	22.4	22.2	20.8077
1983	3	25	34.1926	20.2	13.9926	24	34	26.8	27.9	20.6	24.4	22.4	22.5	74	46	69	63	22.1	24.4	24.3	23.6	19.1	20.7	20.6	20.1
1983	3	26	34.4111	21	13.4111	24.6	33.4	26.8	27.9	20.8	24.6	22.4	22.6	72	49	69	63	22.1	25.3	24.3	23.9	19.1	21.3	20.6	20.3
1983	3	27	34.3444	22.4	11.9444	24	34.6	27.4591	27.5714	19.2	26	23.163	22.96	64	51	69.963	68.88	19.2	28.1	25.5593	24.976	16.8	23	21.3667	21.008
1983	3	28	34.512	19.4	15.112	24.6	34.4	27.1524	27.475	19.8	25.4	22.9923	22.8542	65	49	71.2308	69.7083	20	26.7	25.4154	24.9083	17.5	22.1	21.2615	20.9292
1983	3	29	34.948	23	11.948	25	34.6	28.8	29.3	21.184	26.2	23	23.072	84.68	52	62	69.16	23.896	28.6	24.4	25.156	20.304	23.3	20.7	21.108
1983	3	30	34.3414	19.4	14.9414	24	35.2	26.8	28.2	19.8	25.0074	23	23.248	68	52.8077	73	69.75	20.4	26.2615	25.6	25.4667	17.8	21.7269	21.5	21.2958
1983	3	31	34.6615	20.8	13.8615	24.2	34.4	27.8	28.5	20.6	25.2	23.2	23	73	48	68	63	21.9	26.1	25.5	24.5	19	21.8	21.4	20.7
1983	4	1	35.6	22.4	13.2	25.8	34.2	26.8	28.4	22.4	24.6	22.4	23.1	75	46	69	63	24.9	24.8	24.3	24.6	21	20.9	20.6	20.9
1983	4	2	34.3	23	11.3	24.2	34	26.2	27.7	22.2	25.6	22.2	23.3	84	52	71	69	25.5	27.4	24.2	25.7	21.4	22.6	20.6	21.5
1983	4	3	33.4966	22.2	11.2966	24	33.4	26.2	27.5	22.2	24.6	23	23.3	86	49	77	71	25.6	25.3	26	25.6	21.5	21.3	21.8	21.5
1983	4	4	35.9	22.6	13.3	25.2	34.2	27.8	28.8	22.8	24.4	23	23.4	82	45	67	65	26.2	24.3	25	25.2	21.9	20.6	21.1	21.2
1983	4	5	34.2867	23.8	10.4867	26	34.8	28.8	29.6	22.8	24.8	24	23.9	76	45	68	63	25.7	24.9	26.7	25.8	21.5	21	22.2	21.6
1983	4	6	33.8481	21.4	12.4481	24.2	34	27.8	28.5	22.0143	25.2	22.4	23.5077	85.6429	50	63	72.1538	25.2929	26.4	23.6	26.2615	21.2107	22	20.2	21.8115
1983	4	7	33.9	23.2	10.7	25.2	33.4	26.2	27.8	21.2	24	22.4	22.5	71	46	72	63	22.6	23.8	24.6	23.7	19.5	20.3	20.9	20.2
1983	4	8	34.3	20.8	13.5	23.4	34	26.4	27.5	21.9929	24.4	23	23.4259	85.6786	46	75	72.3846	25.2536	24.4	25.9	26.1808	21.2107	20.7	21.7	21.7615
1983	4	9	33.5793	22	11.5793	26.2	34.2	26	28.1	22.8	24.6	23	23.5	75	46	78	66	25.6	24.8	26.2	25.5	21.5	20.9	21.8	21.4
1983	4	10	34.5	23	11.5	23.2	33.2	26.2	27.2	21.8138	24.4	22.4	23.2111	85.5517	49	72	71.1852	24.9724	24.9	24.6	25.5889	21.0172	21	20.9	21.4222
1983	4	11	33.5	21.1357	12.3643	24.8	32	24.8	26.6	23.8	24	21	22.9	92	52	72	72	28.8	24.7	22.4	25.3	23.4	20.9	19.3	21.2
1983	4	12	33.1	22.2	10.9	23.4	32	24.2	26	22.6	24	22.2	22.9	93	52	84	77	26.9	24.7	25.5	25.7	22.3	20.9	21.4	21.5
1983	4	13	34.3	23.2	11.1	25.8	32.8	26	27.6	21.4	24	22.2	22.5	68	49	72	63	22.7	24.2	24.3	23.7	19.5	20.6	20.6	20.2
1983	4	14	33.79	22	11.79	25	34	26.2	27.9	21.8	24.2	23	23	76	45	77	66	24.1	23.9	26	24.7	20.5	20.4	21.8	20.9
1983	4	15	34.9	22.8	12.1	25.8	32.2	26.8	27.9	22.4	24	23.1185	23.4185	75	51	76.5556	73.7407	24.9	24.6	26.1444	26.2889	21	20.8	21.7667	21.8519
1983	4	16	33.3	21.6	11.7	25.4	33.2	26.2	27.8	22.8	24.2	24	23.7	80	48	84	71	26.1	24.4	28.4	26.3	21.8	20.7	23.2	21.9
1983	4	17	34.6	24.6	10	26.8	31.9	26.7333	27.2714	24.8	25.3714	23.4071	23.575	85	58.2143	76.75	73.5714	30	27.8286	26.6143	26.525	24.1	22.7571	22.0679	21.9929
1983	4	18	33.469	23.4	10.069	24.2	31.5818	24.8	27.0619	23.6	24	21.2	22.9	95	59.6296	73	74.3462	28.7	27.4333	22.9	26.25	23.4	22.5519	19.6	21.8269
1983	4	19	32.86	22.2	10.66	24.4	31.2087	25.2	26.715	23.2	24.2	22.4	23.3	91	61.1786	79	76.2692	27.7	27.5071	25.3	26.6962	22.7	22.5714	21.3	22.1
1983	4	20	33.7	23	10.7	26.2	33.6	26	28	23.6	24.8	24	24.1	81	49	85	72	27.4	25.6	28.5	27.2	22.6	21.5	23.3	22.5
1983	4	21	31.6	23.4	8.2	25.2	30.4	24.2	26	23.2	24	22.2	23.1	85	59	84	76	27.1	25.7	25.5	26.1	22.4	21.6	21.4	21.8
1983	4	22	32.8207	25	7.82069	25.4	30	26.3364	26.9571	24	23.4	22.8923	23.432	89	58	74.6154	75.24	28.9	24.5	25.5385	26.544	23.5	20.8	21.3923	21.988
1983	4	23	32.6	22.4	10.2	24.8	32.2	26.2	27.4	22.4	24.2	21	22.5	82	52	63	66	25.5	25.1	21.5	24	21.4	21.1	18.7	20.4
1983	4	24	32.5	22.6	9.9	25.2	30.2	26.2	27	23	23.8	22.2	23	83	59	71	71	26.7	25.4	24.2	25.4	22.2	21.3	20.6	21.3
1983	4	25	33.1	23.6	9.5	24.8	32	26.2	27.3	24	24	21	23	94	52	63	70	29.3	24.7	21.5	25.2	23.7	20.9	18.7	21.1
1983	4	26	32.6	23	9.6	25	32	24.8	26.6	23	24.2	22.4	23.2	85	53	82	73	26.8	25.2	25.5	25.8	22.2	21.2	21.4	21.6
1983	4	27	32.1393	23.8	8.33929	25	30.7364	24.8	26.47	23.8	23.4	22.8769	23.556	91	65.0357	78.4231	77.6923	28.7	28.3179	25.9385	26.9769	23.4	23.0607	21.6538	22.2692
1983	4	28	30.6	22.6	8	23.4	30.2	24.8	25.8	22.6	23.4	22	22.7	93	57	79	76	26.9	24.4	24.6	25.3	22.3	20.7	20.9	21.3
1983	4	29	32.7214	22.6	10.1214	23.6	28.2	24.2	25.1	22.2	23	23.1259	23.5923	89	65	79.1481	76.2308	25.9	24.7	26.3593	26.8077	21.6	20.9	21.9222	22.1885
1983	4	30	33.0885	22.4	10.6885	23.8	30	24.2	25.5	22.4	23.2	23.4385	23.836	89	57	77.5	75.72	26.2	24.1	26.7538	27.22	21.8	20.5	22.1731	22.432
1983	5	1	32.1	22.6	9.5	23.8	28	25	25.5	22.4815	25.3071	23.3357	23.7074	88.7037	65.5357	78.4286	77.7407	26.2778	28.7179	26.7393	27.2519	21.8889	23.3286	22.1179	22.4481
1983	5	2	33.8	22.8	11	25	33.2	25.9909	26.7773	22.5786	25.4889	23.2296	23.7731	89.3571	65.4444	78.963	77.9231	26.5036	29.0259	26.5593	27.3885	22.0286	23.463	22.0333	22.5231
1983	5	3	31.4	21.8	9.6	24.6	28.4	24.2	25.4	22.5357	25.3462	23.0889	23.6538	89.25	66.3462	78.2222	77.8846	26.425	28.8615	26.2593	27.1577	21.9679	23.3885	21.8481	22.3808
1983	5	4	31.9036	22.4	9.50357	24	30	25.2	26.1	22.4462	25.4296	23.2	23.6654	88.3846	68.3333	81.2963	79.2308	26.1692	29.2963	26.7926	27.3654	21.8077	23.6481	22.1407	22.5077
1983	5	5	32.1593	23	9.15926	24.4	32.4	24.6	26.5	22.3185	25.1333	23.4667	23.6115	89.5385	65.2222	81.963	79.037	26.1296	28.3333	27.2704	27.2333	21.7852	23.0778	22.4407	22.4296
1983	5	6	30	22.8	7.2	25.6	28.4	24.8	25.9	22.6167	25.272	23.392	23.75	89.9167	64.68	79.44	77.5455	26.5917	28.512	26.896	27.2773	22.0958	23.192	22.184	22.4591
1983	5	7	31.7	22.8	8.9	24	27.6	26	25.9	22.4923	25.2846	23.336	23.728	90.0385	65.6538	78.28	77.8	26.4115	28.6885	26.696	27.268	21.9731	23.2923	22.108	22.468
1983	5	8	32.2769	21.4214	10.8555	24.8	30.4	26.4421	26.8158	22.6538	25.4167	23.288	23.7696	89.7692	65	76.72	76.4783	26.6615	28.7833	26.404	27.1565	22.1231	23.325	21.912	22.387
1983	5	9	33.4	23.4	10	25.6	32.4	26.2	27.6	22.8154	25.6385	23.3846	23.9462	88.3462	65.3077	77.0769	76.9231	26.7808	29.2538	26.5962	27.55	22.2038	23.6	22.0385	22.6231
1983	5	10	32.5536	23.6	8.95357	25.4	31.11	26.34	26.9737	22.9111	25.7481	23.416	24.032	89.6667	65.7692	79.16	78.3333	27.0778	29.45	26.876	27.8583	22.3704	23.7423	22.24	22.8208
1983	5	11	32.9464	22.2	10.7464	25.8	31.6762	27.8	27.3158	22.6889	25.6074	23.5846	23.9692	87.7037	61.4815	79.7308	76.5385	26.5259	28.7704	27.2308	27.55	22.037	23.3333	22.4462	22.6308
1983	5	12	32.7519	23.2	9.55185	25.8	33.4	26.8	28.2	22.6077	25.8846	23.4692	24.0208	88.9231	66.16	78.2308	78.3913	26.4923	29.632	26.9038	27.7652	22.0192	23.836	22.2385	22.7565
1983	5	13	32.3926	23.2	9.19259	24.0148	33.2	26.8	26.62	22.7615	25.896	23.2308	23.9957	89.8077	68.24	79.4231	79.2609	26.8385	30.16	26.5885	27.913	22.2308	24.112	22.0615	22.8435
1983	5	14	33.6	22.8	10.8	24.6	30.2	26.8	27.1	22.7154	25.6875	23.536	23.9696	89.8462	65.8333	82.08	79.6957	26.7462	29.4	27.436	27.913	22.1846	23.6875	22.548	22.8478
1983	5	15	33	22.8	10.2	24.2	32.4	25.9143	26.6571	22.8154	25.4	23.2741	23.8192	89	65.1852	79.5185	78.2308	26.8385	28.7926	26.6778	27.4731	22.2231	23.3444	22.1037	22.5769
1983	5	16	32.6259	22	10.6259	24.8	32.2	26.49	27.19	22.6571	25.637	23.3481	23.8889	89	64.4815	79.037	77.4815	26.5893	29.1741	26.8037	27.5333	22.0786	23.5481	22.1556	22.5889
1983	5	17	32.1481	21.2	10.9481	24.2	33.2	26.07	26.8	22.8889	25.5231	23.2963	23.9231	88.8148	67.6923	78.5556	78.4615	26.963	29.3577	26.5963	27.6846	22.3074	23.6654	22.0519	22.7038
1983	5	18	32.4	22.8	9.6	25	32.2	26.1895	26.8105	22.8667	25.4615	23.3769	23.9154	89.2963	65.2692	78.9231	77.7308	26.9704	28.9385	26.7962	27.5731	22.2852	23.4038	22.1538	22.6231
1983	5	19	32.137	23	9.13704	24.6	30	24.8	26	23	25.4385	23.4846	24.05	90.2692	67	82.3077	79.9167	27.2731	29.1	27.3269	28.0458	22.4923	23.5154	22.5115	22.9375
1983	5	20	30.1	22.8	7.3	25	28.4	24.6	25.6	22.8857	25.6	23.1481	23.8778	90.6429	69.6071	80.9259	80.7407	27.1143	29.7714	26.6333	27.8778	22.4071	23.8786	22.0815	22.8111
1983	5	21	31.6655	22	9.66552	26.6	32.6	26.2	27.9	22.6714	25.2786	23.4	23.8111	90.1071	68	81.6538	79.7692	26.7071	28.9536	27.1385	27.6808	22.1679	23.4321	22.3846	22.7077
1983	5	22	31.4	22	9.4	24.2	30.4	25.6	26.5	22.6571	25.3154	23.1111	23.7269	89.3214	69.5	81.5385	80.1923	26.625	29.1385	26.7423	27.5077	22.1071	23.5577	22.1654	22.6115
1983	5	23	32.6	20.8	11.8	25.2	32.4	25.6381	26.1905	22.6519	25.3481	23.4	23.8	91.4815	72.037	83.2593	82.3333	26.8111	29.6296	27.2963	27.9148	22.2074	23.8444	22.4852	22.837
1983	5	24	31.6241	21.8	9.82414	25.6	33.6	25.4857	26.1429	22.6429	25.8074	23.1259	23.9077	90.6786	70.963	81.1111	81.1538	26.7	30.3148	26.5815	27.9577	22.1429	24.1741	22.0444	22.8462
1983	5	25	31.6069	22.6	9.0069	26.2	32.4	25.6182	26.15	22.6786	25.6857	23.25	23.875	90.8929	70.8571	81.75	81.1071	26.7857	30.1107	26.8643	27.9179	22.2071	24.0571	22.225	22.8357
1983	5	26	31.269	21.4	9.86897	25.2	32	25.4	25.9545	22.4593	25.3929	22.9407	23.5654	91.5556	71.6429	80.963	81.1923	26.5037	29.6071	26.2667	27.4154	22.0148	23.8	21.8667	22.5462
1983	5	27	31.7069	20.7	11.0069	25.6	32.4	25.6952	26.2952	22.4643	25.2214	23.3	23.6536	90.1071	66.1429	82.0357	79.4643	26.3964	28.6321	27.0286	27.35	21.9429	23.2107	22.3	22.4929
1983	5	28	31.4793	22.4	9.07931	24.8	31.6	25.3524	26.115	22.4429	25.4643	23.1154	23.7769	90.5357	69.7037	81.8846	81.0385	26.3893	29.8074	26.6654	27.7615	21.9393	23.937	22.1231	22.75
1983	5	29	31.4724	22.4	9.07241	23.4138	32.4	25.1714	25.8952	22.2286	25.3846	23.0889	23.6115	90.5	72	84.1481	82.0385	26.0179	29.6077	26.8259	27.5577	21.7286	23.8385	22.2111	22.6346
1983	5	30	28.7	22.8	5.9	23	27.6	24.6	25	22.3214	25.4214	23.2074	23.6926	90.1071	69.8929	80.2222	80.3704	26.1536	29.5679	26.6667	27.5667	21.8	23.7464	22.1111	22.6111
1983	5	31	31.7	21.2	10.5	26.2	31.4	25.2	27	22.2357	25.5556	23.3385	23.7154	89.7143	69.2963	79.9615	79.7692	25.9714	29.6259	26.8731	27.5269	21.675	23.8222	22.2269	22.5923
1983	6	1	31.3857	22.2	9.18571	26	32.8	26.8	28.1	22.5704	25.6643	23.1286	23.7778	89.5556	73.0714	79.4286	80.8519	26.4963	30.3071	26.5	27.7778	22.0407	24.2179	21.9964	22.7481
1983	6	2	33.6	23.2	10.4	26.4	32.4	26.2	27.8	22.45	25.6815	22.9556	23.7037	89.9643	71.7407	80.1111	80.8519	26.3571	30.2	26.2296	27.6185	21.9464	24.137	21.837	22.663
1983	6	3	31.6222	22	9.62222	25.6	32.8	26.8	28	22.4889	25.4963	23.344	23.78	88.963	70.2963	83.16	80.8	26.3259	29.637	27.212	27.736	21.8926	23.8148	22.428	22.716
1983	6	4	31.9538	22.2	9.75385	23.6	32.2	26.2	27.1	22.4296	25.6963	23.3615	23.8231	88.8519	69.037	80.8077	79.5	26.237	29.8667	26.9808	27.6962	21.8593	23.9593	22.3077	22.7038
1983	6	5	31.4889	22.6	8.88889	25.2	32.6	26	27.5	22.3071	25.3643	23.1259	23.6	89.75	70.1429	82.1481	80.7407	26.0893	29.3679	26.7296	27.4037	21.7679	23.6929	22.1444	22.5481
1983	6	6	31.5	21.2	10.3	25.8	30.6	25.6696	26.3043	22.4741	25.6519	23.3407	23.84	90.7037	68.5926	82.2963	80.56	26.4296	29.7074	27.1259	27.816	21.9926	23.9074	22.3889	22.808
1983	6	7	30.6	22.4	8.2	25.2	30	25.8	26.7	22.2296	25.4148	23.1852	23.576	90.3704	68.8519	79.5926	79.44	26.0222	29.3444	26.6333	27.244	21.7407	23.6815	22.0704	22.42
1983	6	8	29.5	22.8	6.7	24.2	28.2	26.2	26.2	22.4074	25.4231	23.3259	23.748	89.5185	68.5	80.2963	79.04	26.2407	29.3	26.8815	27.464	21.8556	23.6462	22.2296	22.568
1983	6	9	31.6	22.2	9.4	24.4	29.6	25	26	22.4593	25.6231	23.592	23.924	89.8148	69.6	83.56	81.125	26.3407	29.696	27.656	27.975	21.9222	23.88	22.708	22.8875
1983	6	10	30.5	22.8	7.7	25.2	28.2	25.8	26.3	22.5037	25.637	23.2889	23.8074	89	67.5185	79.963	78.8519	26.3519	29.5519	26.7519	27.5519	21.9296	23.763	22.1444	22.6148
1983	6	11	30.1	22.2	7.9	23.6	27.8	25.2	25.5	22.6667	25.5286	23.4714	23.8815	90.037	66.5	80.8148	78.8846	26.6963	29.2571	27.2963	27.6692	22.1519	23.6107	22.4667	22.7038
1983	6	12	32.1375	21.2	10.9375	24	30.2	25.8636	26.4091	22.6692	25.6593	23.4519	23.9038	91	71.2963	81.3704	80.9615	26.7923	30.0704	27.2074	27.9577	22.2115	24.0926	22.4	22.8577
1983	6	13	32	21	11	25	27.8	26.4	26.4	22.4714	25.4786	23.376	23.832	88.25	70.5714	82.8	81.04	26.2393	29.6964	27.256	27.876	21.85	23.8464	22.456	22.808
1983	6	14	28.9	23	5.9	23.8	27.8	25.8174	26.3261	22.4357	25.6429	23.4	23.8286	90.8929	70.1071	82.5357	81.2143	26.4	29.9393	27.2571	27.8643	21.9607	23.9964	22.4214	22.7964
1983	6	15	31.2	21	10.2	24.2	28.2	26.2	26.2	22.6444	25.7286	23.237	23.9833	91.1538	71.8214	80.2593	81.76	26.7852	30.2893	26.7259	28.136	22.2074	24.1929	22.1556	22.976
1983	6	16	32.1111	21.6	10.5111	25	31.4	26.3217	26.6739	22.1	25.75	23.5556	23.836	89.25	68.7143	79.8519	79.6	25.7321	29.9607	27.2593	27.732	21.5357	24.025	22.4519	22.716
1983	6	17	32.4103	21.2	11.2103	24.6	32	26	27.1	22.4345	25.7778	23.2571	23.8538	89.4483	66.8148	77.7143	78.3462	26.269	29.7741	26.5036	27.6038	21.8793	23.9111	21.9964	22.6654
1983	6	18	32.1615	20.8	11.3615	24.6	32.2	26.4	27.4	22.2929	25.5778	23.5333	23.704	89.8929	65.8148	83.1852	79.44	26.0964	29.3	27.5593	27.472	21.7679	23.6185	22.6111	22.552
1983	6	19	33.5	22.2	11.3	26	32.4	26.2	27.7	22.4741	25.5643	23.3692	23.916	89.5556	68.9286	80	79.96	26.3407	29.6464	26.9192	27.884	21.9333	23.8179	22.2423	22.808
1983	6	20	33.6	20.9308	12.6692	26.2	32.4	26.3714	26.825	22.2643	25.6231	23.6462	23.864	90.0714	66.4615	79.1538	78.44	26.0643	29.4038	27.3231	27.612	21.7536	23.7154	22.4885	22.672
1983	6	21	33.6	21.8	11.8	23.4	32.2	25.6	26.7	22.344	25.8769	23.2	23.7182	89	68	79.8519	78.5909	26.096	30.1346	26.5963	27.3955	21.772	24.0885	22.0444	22.5136
1983	6	22	33.7	21	12.7	25	32.4	26	27.4	22.45	25.3143	23.1615	23.6692	89.7143	66.5357	78.72	78.44	26.3321	28.8036	26.544	27.332	21.925	23.3571	22.016	22.5
1983	6	23	32.6103	22.2	10.4103	25.4	32.6	26.4	27.7	22.1929	25.7379	23.4286	23.8667	90.3929	67.8621	80.1786	79.5926	25.9679	29.7931	27.0536	27.7926	21.6857	23.8931	22.3429	22.7556
1983	6	24	32.3552	20.6	11.7552	23.8	32.6	25.8	27	22.3862	25.7556	23.169	23.7889	89.7586	67.4615	77.8621	78.3462	26.2241	30.0308	26.3724	27.6038	21.8448	24.0385	21.9276	22.6538
1983	6	25	33	21.6	11.4	25	32.2	26	26.6429	22.2483	25.5786	23.2222	23.7	89.1724	65.7037	79.1852	77.84	25.9621	29.1852	26.5889	27.276	21.6655	23.5926	22.0333	22.44
1983	6	26	32.6517	20.8074	11.8443	23.6	32.6	26.4	27.3	22.1793	25.7517	23.237	23.763	89.1724	66.4828	78.1852	78.0741	25.8655	29.6724	26.5333	27.4407	21.6207	23.8552	22.0111	22.5407
1983	6	27	33.9	20.7259	13.1741	24.4	32.8	25.6762	26.3762	22.1655	25.2741	23.1462	23.5792	88.6429	66.4815	79.08	78.4	25.8276	28.7778	26.356	27.156	21.5897	23.3407	21.896	22.38
1983	6	28	32.6	21.8	10.8	24.6	32.4	26.8	27.6	21.8154	25.3556	23.3462	23.5375	89.2308	65.8889	79.2	78.4783	25.2923	28.9	26.744	26.9913	21.2462	23.4	22.124	22.2609
1983	6	29	32.6038	22.4	10.2038	25.2	32.6	26.0091	26.6619	21.9643	25.184	23.5037	23.5375	89	62.68	82.037	77.6667	25.5071	28.1	27.3815	26.9625	21.3786	22.972	22.5185	22.2792
1983	6	30	33.6	20.8	12.8	24.4	33.2	27.4	28.1	22.0148	25.1615	23.0074	23.3478	89.5556	65.1538	79.3704	78.2609	25.6074	28.4231	26.237	26.6913	21.4481	23.15	21.8296	22.1217
1983	7	1	32.6346	21	11.6346	23.2	32.8	26.4	27.2	22.2	25.2	22.4	23.3	92	55	71	73	26.1	27.2	24.5	25.9	21.8	22.5	20.8	21.7
1983	7	2	32.8793	21.2	11.6793	25.2	30.2	26.3667	26.8083	22.8	25.4	23.4966	23.6286	82	68	79.1034	77.5357	26.2	29.3	27.0379	27.1393	21.9	23.7	22.3103	22.3643
1983	7	3	32.8556	22	10.8556	25.4	33	26.4	27.8	22.6	25.8	22.4	23.6	79	57	71	69	25.6	28.6	24.5	26.2	21.5	23.3	20.8	21.9
1983	7	4	32.263	22.4	9.86296	23.6	32.8	25.8708	26.5125	21.2	25.2	23.331	23.6593	81	55	80.5517	79.1481	23.6	27.2	26.9103	27.3704	20.2	22.5	22.2345	22.5037
1983	7	5	32.5857	21.8	10.7857	24	33.2	26.0435	26.3273	22.8	25.4	23.35	23.572	90	54	79.4643	79.04	27	27.4	26.8357	27.148	22.3	22.6	22.2143	22.376
1983	7	6	32.3964	22.4	9.99643	24.2	30.5917	25.687	26.3043	23.2	25.5586	23.0786	23.5321	92	66.4483	78.6071	78.4643	27.8	29.2862	26.2857	27.0571	22.8	23.6345	21.8786	22.3143
1983	7	7	32.4692	21.2	11.2692	23.6	32.4	27.8	27.9	22.4	25.4	23	23.6	90	57	67	72	26.3	27.9	25	26.4	21.9	22.9	21.1	22
1983	7	8	32.4179	20.4037	12.0142	23.8	33.2	26.8	27.6	22.6	25.6	22.4	23.5	90	55	69	71	26.6	27.9	24.3	26.3	22.1	22.9	20.6	21.9
1983	7	9	32.7346	20.3259	12.4087	24.8	32.4	26.1619	26.7	23	25.2	23.0846	23.4654	86	56	76.4231	76.1154	26.9	27.4	26.0923	26.6615	22.3	22.6	21.7423	22.0923
1983	7	10	32.7444	20.792	11.9524	22.2	32.6	28	27.7	21.6	25.4	23.2593	23.5692	95	57	77.5185	76.8846	25.4	27.8	26.4852	26.9038	21.4	22.8	21.9778	22.2308
1983	7	11	32.8308	20.5692	12.2615	23.2286	31.4565	26.4636	26.85	21.9143	25.1429	23.2444	23.4222	89.1786	60.8929	76.8889	75.7778	25.4321	27.775	26.3815	26.5296	21.3607	22.7286	21.937	22
1983	7	12	32.8778	20.5	12.3778	24.2	32.4	26.2174	26.7261	22.6	25.2	21.2	23	87	56	78.8214	76.4444	26.4	27.4	26.5679	26.5037	22	22.6	22.0357	21.9667
1983	7	13	32.3741	22	10.3741	25.8	32.2	28	28.5	22	25	23	23.3	72	56	66	65	24	27	24.9	25.3	20.4	22.4	21	21.3
1983	7	14	33.1071	20.4148	12.6923	25.2	31.4182	26.5217	27.1045	23	25.2222	23.4	23.4815	83	61.5556	77.3929	74.5556	26.7	27.9889	26.7214	26.5519	22.2	22.8444	22.1464	22.0111
1983	7	15	32.5192	22.2	10.3192	24.6	33.2	27.8	28.4	23.4	25.4	22.2	23.7	91	54	62	69	28	27.4	23.2	26.2	23	22.6	19.9	21.8
1983	7	16	32.584	21.6	10.984	24.6	32.2	27.4	27.9	22.6	24.8	22.4	23.3	85	55	65	68	26.1	26.5	23.9	25.5	21.8	22.1	20.3	21.4
1983	7	17	32.5741	21.8	10.7741	22	33.2	26.2095	26.7278	21.8	25.6	23.1385	23.5125	98	55	78.1154	76.7826	26	27.9	26.3538	26.7739	21.7	22.9	21.9192	22.1696
1983	7	18	33.2889	21	12.2889	23.8	33.2	27.6	28	22.8	25	23	23.6	92	52	68	71	27.1	26.4	25.1	26.2	22.4	22	21.2	21.9
1983	7	19	33.4769	21.8	11.6769	24.8	33.4	28	28.5	22.6	25.4	24	24	83	53	72	69	26	27.3	27.3	26.9	21.7	22.5	22.5	22.3
1983	7	20	33.1667	21.4	11.7667	24.4	33.8	26.0571	26.6524	22.4	25.6	23.1077	23.52	84	52	76.7308	75.64	25.8	27.6	26.0923	26.676	21.6	22.7	21.7462	22.076
1983	7	21	32.4893	22.4	10.0893	25.4	33.6	29.8	29.6	22	25.6	24	23.9	75	53	62	63	24.2	27.7	26.1	26	20.6	22.8	21.8	21.7
1983	7	22	32.5207	22.2	10.3207	25.2	32	28.4	28.5	21.8	25	23.2	23.3	75	57	65	66	23.9	27.2	25.1	25.4	20.4	22.5	21.2	21.3
1983	7	23	32.7862	21.4	11.3862	22.8	32	26.8	27.1	22.2	24.4	22.2	22.9	95	54	68	72	26.4	25.7	23.8	25.3	22	21.5	20.3	21.3
1983	7	24	33.4	20.4	13	22.8	32.4	26	26.8	21.2	24.2	22.2	22.5	87	51	72	70	24.1	24.9	24.3	24.5	20.5	21	20.6	20.7
1983	7	25	33.2536	20.5923	12.6613	22	32.2	27.6	27.4	21.9793	24.6	22.2	23.6889	87.7931	54	63	77.1852	25.4172	26	23.3	27.1667	21.3345	21.8	19.9	22.3778
1983	7	26	32.975	20.6	12.375	25.2	33.2	28.8	29	22.8	24.8	24	23.9	82	51	68	67	26.2	25.9	26.7	26.3	21.9	21.7	22.2	21.9
1983	7	27	32.8483	21	11.8483	24.2	33.6	27.8	28.3	22.2	24.4	23	23.2	84	47	67	66	25.5	24.7	25	25	21.4	20.9	21.1	21.1
1983	7	28	32.1571	22.6	9.55714	24	31.2	25.9083	26.2875	22.6	25	23.1448	23.3759	89	61	80.7241	79.1724	26.5	27.7	26.6207	26.8517	22.1	22.8	22.0724	22.2103
1983	7	29	32.5321	21.6	10.9321	23.8	33.6	25.9417	26.5417	22.4	25.6	23.2286	23.475	89	53	79.5357	77.5	26.2	27.7	26.6679	26.8179	21.8	22.8	22.1036	22.1857
1983	7	30	32.8148	20.7778	12.037	22.8	32.8	26.513	26.8783	21.2	25.2	23.5143	23.6286	87	55	78.3214	76.9286	24.1	27.2	27.0179	27.05	20.5	22.5	22.3036	22.3179
1983	7	31	32.0821	20.6	11.4821	23.4	32.6	25.7583	26.2826	21.6	25	23.1586	23.5179	86	55	80.7586	79.3214	24.6	26.8	26.6138	27.1071	20.9	22.2	22.0828	22.3464
1983	8	1	32.6926	21	11.6926	23.2	32.6	26.2348	26.6348	22.2	25.4	23.4429	23.6607	92	57	79.1429	77.75	26.1	27.8	26.9393	27.1607	21.8	22.8	22.2786	22.3929
1983	8	2	32.563	21.6	10.963	22.6	32.8	27.8	27.8	21.8	25	23	23.3	93	54	67	71	25.6	26.7	25	25.8	21.5	22.1	21.1	21.6
1983	8	3	32.6444	21.4	11.2444	23.2	32.2	26.8	27.3	21.6	24.8	22.4	22.9	87	55	69	70	24.8	26.5	24.3	25.2	20.9	22.1	20.6	21.2
1983	8	4	32.8828	21.8	11.0828	23.4	33.4	27.6	28	21.6	25.6	24	23.7	86	54	75	71	24.6	27.8	27.5	26.7	20.9	22.8	22.7	22.1
1983	8	5	33.1893	20.6923	12.497	24	30.2	26.3091	26.7818	23	24	23.1926	23.42	92	60	77.7037	75.8462	27.4	25.9	26.3741	26.5885	22.6	21.6	21.937	22.0269
1983	8	6	32.9923	21.8	11.1923	23.2	28	26.8	26.2	21.6	23.8	23.1	23.5269	87	71	76.8077	76.1154	24.8	26.8	26.1115	26.7269	20.9	22.2	21.7654	22.1269
1983	8	7	33.048	21.4	11.648	23.2	31.4	26.8	27	22.4	25	22.2	23.2	93	60	68	74	26.6	27.6	23.8	26	22.1	22.7	20.3	21.7
1983	8	8	32.7667	20.8462	11.9205	23	32.4	26.8	27.3	21.2	25.2	23	23.1	86	56	73	72	24	27.4	25.6	25.7	20.4	22.6	21.5	21.5
1983	8	9	32.4481	19.8	12.6481	24.2	32.2	27.8	28	21.2	25.2	23	23.1	77	57	67	67	23.2	27.6	25	25.3	19.9	22.7	21.1	21.2
1983	8	10	32.3679	20.6	11.7679	23.8	32.4	27.4	27.8	21.4	25.2	22.4	23	81	56	65	68	23.9	27.4	23.9	25.1	20.4	22.6	20.3	21.1
1983	8	11	32.2852	20.6889	11.5963	24	32.8	28.6	28.5	22	25.4	23	23.5	84	56	63	68	25.1	27.7	24.5	25.8	21.2	22.8	20.8	21.6
1983	8	12	32.2107	20.7231	11.4876	23	33.2	27.6	27.9	20.2	26.2	22.4	22.9	78	58	64	67	21.9	29.5	23.7	25	18.9	23.8	20.3	21
1983	8	13	32.5143	19.8	12.7143	22.4	33.2	23.6	25.7	20.6	25.6	20.2	22.1	85	55	74	71	23.1	27.9	21.5	24.2	19.8	22.9	18.6	20.5
1983	8	14	32.6379	20.4	12.2379	23.6	33.2	27.4	27.9	22.2	25.6	22.4	23.4	89	55	65	70	25.9	27.9	23.9	25.9	21.6	22.9	20.3	21.6
1983	8	15	32.5963	20.6	11.9963	23.2	32.8	26.3652	26.8045	21	25	23.2	23.4889	83	54	76.6786	76.7778	23.4	26.7	26.325	26.7815	20.1	22.1	21.9071	22.1481
1983	8	16	32.4481	21.4	11.0481	23.4357	30.8609	26.1565	26.6913	22.1929	25.4143	23.0643	23.5536	90.1071	65.0714	76.1786	77.1071	25.9464	28.7821	26.0143	26.9214	21.6714	23.3571	21.6964	22.2464
1983	8	17	32.4741	20.9462	11.5279	24	33.2	27.4	28	23	25.2	23	23.7	92	53	69	71	27.4	26.9	25.3	26.5	22.6	22.3	21.3	22.1
1983	8	18	32.1593	21.6	10.5593	23.6	33.4	27.8	28.1	22.6	25.2	23	23.6	92	52	67	70	26.8	26.8	25	26.2	22.2	22.2	21.1	21.8
1983	8	19	32.5333	22	10.5333	23.6	33.2	25.887	26.4348	22.6	25.4	23.2286	23.5393	92	54	80.7857	78.6786	26.8	27.4	26.7679	27.0714	22.2	22.6	22.1607	22.3357
1983	8	20	32.5333	21.2	11.3333	23.6	32.2	26.0261	26.5609	22.4	24.6	23.4222	23.7077	90	54	80.8519	78.9231	26.3	26	27.0852	27.4038	21.9	21.8	22.3778	22.5346
1983	8	21	32.5821	22.8	9.78214	25.8	29.2	26.0292	26.5292	23.6	24.4	23.2519	23.6296	83	68	79.1111	78.4444	27.7	27.5	26.6852	27.237	22.8	22.6	22.0963	22.4259
1983	8	22	32.8296	22	10.8296	24	33.4	27.8	28.3	23.2	25.2	22.2	23.5	94	52	62	69	27.9	26.8	23.2	26	22.9	22.2	19.9	21.7
1983	8	23	32.3615	21.6	10.7615	24	33.2	25.6091	26.25	22.4	25.4	23.1462	23.5038	87	54	80.4231	78.8846	26.1	27.4	26.5846	27.0577	21.8	22.6	22.0577	22.3269
1983	8	24	32.1444	21.4	10.7444	24	32.8	26.4	27.4	22.2	25.4	22	23.2	86	56	69	70	25.6	27.7	23.6	25.6	21.5	22.8	20.2	21.5
1983	8	25	32.1556	21.2	10.9556	24	30.2	25.5818	26.0955	22	24.4	23.3846	23.584	84	63	81.8077	79.8	25.1	26.8	27.0808	27.244	21.2	22.3	22.3577	22.44
1983	8	26	31.9	22.2	9.7	22.8	32.2	25.7083	26.2167	22.2	25.2	23.3071	23.5885	95	57	81.7143	80.4074	26.4	27.6	26.9893	27.2815	22	22.7	22.2893	22.4593
1983	8	27	32.0692	20.2	11.8692	23	32.4	25.9455	26.4364	22	25.4	23.3692	23.684	92	57	80.5385	80.24	25.8	27.9	26.9692	27.5	21.6	22.9	22.2923	22.58
1983	8	28	31.964	20.8	11.164	24.8	29.6	25.2522	26.0478	22.6	24.6	22.9556	23.5667	83	67	81.2593	80.037	26	27.7	26.3333	27.2889	21.7	22.8	21.8704	22.4556
1983	8	29	31.9815	20.896	11.0855	23.2	30.2	26.8	26.8	22.6	24.8	22	23.1	95	65	66	75	27	27.8	23.3	26.1	22.4	22.9	20	21.7
1983	8	30	32.4185	20.8269	11.5916	23	31.4	27.2	27.2	22.6	25	22.4	23.3	97	60	67	74	27.2	27.6	24	26.2	22.4	22.7	20.4	21.9
1983	8	31	32.4808	20.8	11.6808	24	33.4	28.8	28.8	22.2	25.4	24	23.9	86	53	68	69	25.6	27.3	26.7	26.5	21.5	22.5	22.2	22.1
1983	9	1	31.7731	21.2	10.5731	23.8	32.8	25.8095	26.0905	21.7571	25.5857	23.064	23.516	90.1071	71.5714	80	80.6	25.2643	29.9714	26.396	27.32	21.2429	24	21.92	22.452
1983	9	2	32.2962	22.2	10.0962	23.6	30.9304	25.7238	26.4095	21.9037	25.6148	23.112	23.58	90.8889	66.7407	80.36	79.48	25.5556	29.4704	26.524	27.228	21.437	23.7444	22.024	22.436
1983	9	3	32.1852	20.4	11.7852	22.8	30.4	25.5143	26.1095	22.037	25.4231	23.168	23.5292	91.1538	68.3846	80.76	80.28	25.8185	29.3308	26.668	27.288	21.5963	23.6654	22.1	22.456
1983	9	4	31.9296	20.8	11.1296	24.4	33	27.2	28	21.85	25.4	23.2519	23.5192	91.2857	69.2593	80.7037	80.4615	25.5036	29.3852	26.7593	27.2808	21.3964	23.6741	22.1593	22.4346
1983	9	5	32.0074	20.8	11.2074	24	32.8	26.8	27.6	21.8429	25.3926	23.2963	23.5038	90.0357	66.8519	79.8519	78.6538	25.3857	29.0037	26.763	27.0154	21.3107	23.4593	22.1778	22.2885
1983	9	6	32.4679	21.6	10.8679	23.2	30	26.3583	26.787	22.0571	25.5857	23.1926	23.5963	89.8571	64.8519	76.963	76.9231	25.7036	29.1444	26.3333	27.0077	21.5357	23.5593	21.8852	22.2769
1983	9	7	32.0074	21.8	10.2074	23.2	30	26	26.3	21.9357	25.1037	23.288	23.4696	89.8519	66.8148	80.44	79.1667	25.5393	28.5074	26.784	27.0292	21.4286	23.1815	22.172	22.3208
1983	9	8	31.5741	20.752	10.8221	22.6	32.2	27.2	27.3	21.7214	24.9714	23	23.2192	91.3214	68.8889	81.5385	80.8	25.3107	28.8074	26.4692	26.864	21.2714	23.3593	21.9962	22.204
1983	9	9	31.7964	22.2	9.59643	25	32.2	27.4	28	22.05	25.3655	23.1172	23.5321	89.4643	67.8276	80.1724	79.1071	25.6714	29.1172	26.5103	27.15	21.5	23.5448	22.0103	22.375
1983	9	10	31.8143	20.8	11.0143	23.2	30.2	26.6	26.7	21.7778	25.2828	23.2154	23.484	91.2593	69.6552	80.4615	81.28	25.4259	29.1897	26.7038	27.284	21.337	23.5862	22.1192	22.452
1983	9	11	32.0929	21	11.0929	22.4	30.04	26.8	26.0917	21.9379	25.5556	22.9643	23.4556	91.1034	71.2593	79.4286	80.4815	25.6207	29.8407	26.2	27.1481	21.4724	23.9741	21.8036	22.3778
1983	9	12	32.1481	20.6	11.5481	23.6	30.2	25.8087	26.2696	21.9862	25.275	23.0444	23.4231	89.6897	68.1429	79.1852	79.2692	25.569	28.95	26.2889	26.9615	21.4448	23.45	21.8778	22.2769
1983	9	13	31.8276	19.6	12.2276	24	29.888	25.3083	25.8458	22.0483	25.1407	22.8571	23.3577	92.7586	69.037	80.7857	81.2692	25.9276	28.8852	26.1393	27.0423	21.6793	23.3889	21.7893	22.3231
1983	9	14	31.8143	21.2	10.6143	23	31.6	28	27.6	21.8759	25.2964	22.9071	23.3111	91.2414	68.75	79.9286	80.2222	25.5448	29.0964	26.1321	26.863	21.431	23.5321	21.75	22.2074
1983	9	15	31.6143	20.4	11.2143	23.4	30.2	25.6	26.0174	21.7862	25.3103	23.0519	23.4074	90.3793	68.8276	79.7778	79.3704	25.3345	29.1724	26.363	26.963	21.2793	23.569	21.9259	22.2593
1983	9	16	31.8586	20.4	11.4586	23	31.2	25.3167	25.8917	21.7724	25.5786	23.0786	23.537	89.5862	69.3571	81.8929	80.4444	25.2414	29.65	26.6	27.2741	21.2207	23.8286	22.0607	22.437
1983	9	17	31.6179	23.2	8.41786	22.8786	32	27.8	25.7409	21.8429	25.2143	23.0154	23.344	90.5185	68.25	80.6154	80.6	25.2741	28.8536	26.3769	26.972	21.2556	23.3643	21.9423	22.28
1983	9	18	31.5577	21.4	10.1577	22.8	30.2	27.6	27	21.784	25.5111	23.016	23.4826	90.72	69.1481	81.56	80.7391	25.356	29.5704	26.452	27.2609	21.308	23.7963	21.988	22.4391
1983	9	19	31.5148	20.4	11.1148	23.6	30	25.075	25.8609	22.1407	25.1185	23.0857	23.4769	91.3333	69.2222	83.3571	81	25.9667	28.8074	26.7607	27.1846	21.7037	23.3778	22.1679	22.4115
1983	9	20	31.3357	20.52	10.8157	22.4	30.2	25.1826	25.6826	21.9	25.1	23.0741	23.4074	90.75	69.9643	82.1481	81	25.5571	28.9036	26.6259	27.1185	21.425	23.4179	22.0704	22.3556
1983	9	21	31.5815	21	10.5815	23	32.2	25.4	25.7261	21.9615	25.2741	22.9037	23.3731	92.1538	70.7037	79.4074	81.0769	25.7538	29.3333	26.0926	27.0923	21.5538	23.6741	21.7519	22.3462
1983	9	22	31.0846	20.2	10.8846	23	28.8	25.0727	25.4909	21.8296	25.0154	22.96	23.296	92.1481	70.4615	82.72	81.96	25.5407	28.8462	26.532	27.036	21.4222	23.3846	22	22.316
1983	9	23	31.2077	20.4	10.8077	23	29.8	25.6	26	21.9923	25.1769	23.025	23.475	91.2692	70.2692	83	82.1667	25.7385	29.1346	26.625	27.35	21.5346	23.55	22.0875	22.4958
1983	9	24	31.208	20.8	10.408	22.2	30.4	25	25.6	21.8462	25.2538	23	23.408	91.1154	71.8462	83.96	82.72	25.4885	29.4077	26.692	27.292	21.3808	23.7	22.116	22.464
1983	9	25	31.3462	21.6	9.74615	24.4	31.2	25.4	26.6	22.0846	25.4385	22.7917	23.4917	91.9231	73.2308	80.2917	82.4167	25.9154	29.9269	25.9458	27.3958	21.6538	23.9885	21.6625	22.5125
1983	9	26	30.8074	20.8	10.0074	24	32.8	26.4	27.4	21.763	25.2286	22.65	23.2259	91.5926	71.8214	82	82.0741	25.3852	29.4	25.9321	26.9481	21.3222	23.6714	21.625	22.2333
1983	9	27	31.1929	20.2	10.9929	23.4	31.8	25.6	26.6	21.8714	25.1154	22.896	23.3375	90.8929	70.2308	80.56	80.9583	25.5	28.9654	26.188	27.0125	21.3964	23.4423	21.792	22.3
1983	9	28	30.9107	20.6	10.3107	25.2	32.6	26	27.5	21.8643	25.1778	23.0148	23.3815	91.3571	71.2963	83.4074	81.9259	25.5357	29.2	26.6519	27.163	21.4143	23.6111	22.1	22.3926
1983	9	29	31.1357	22.4	8.73571	25.4	30.4	24.8583	25.6708	21.8357	25.0143	22.5786	23.1429	90.3214	67.4643	81.6786	80	25.4179	28.4429	25.7857	26.5464	21.3429	23.1714	21.5286	22.0143
1983	9	30	31.55	20.4	11.15	25.4	29.9652	25.1545	25.85	21.6357	25.1704	22.8154	23.2154	89.75	67.9259	82.5	79.6923	25.0464	28.7556	26.2269	26.6731	21.0929	23.3148	21.8269	22.0654
1983	10	1	31.4	21	10.4	24	29.4	24.2	25.5	22.4	25.2	23.6	23.7	87	72	95	85	26.1	29.3	28.7	28	21.8	23.7	23.4	23
1983	10	2	32.5	20.76	11.74	25	31	25.8	26.9	22	25.2	22.4	23.2	77	63	75	72	24.5	28.3	24.9	25.9	20.8	23.1	21	21.6
1983	10	3	31.9	20.8	11.1	25	30.6	25.4	26.6	23	24.8	22.8077	23.384	85	63	82.8462	82.64	26.8	27.6	26.2615	27.224	22.2	22.7	21.8654	22.436
1983	10	4	32.6	21	11.6	25.2	29.8	26.2	26.9	23.4	25.4	23	23.9	86	71	77	78	27.6	29.6	26	27.7	22.7	23.9	21.8	22.8
1983	10	5	31.9	21.6	10.3	25.2	30.4	25.8	26.8	23	24.2	22.4	23.2	83	60	75	73	26.7	26.2	24.9	25.9	22.2	21.9	21	21.7
1983	10	6	34.3	19.8	14.5	23.6	32.8	25.4	25.7619	21.6	25	23.096	23.536	84	54	83.2	82.72	24.5	26.7	26.772	27.524	20.8	22.1	22.188	22.624
1983	10	7	31.0481	20.2	10.8481	24.4	33	25.113	25.7227	21.4	25.2	23.136	23.5917	77	54	84.12	81.9583	23.6	27	26.916	27.5625	20.1	22.4	22.268	22.6208
1983	10	8	31.4148	20.6	10.8148	23.8	27.6	25.8	25.8	22.8	25.2	22	23.3	92	83	72	82	27.1	30.5	24	27.2	22.4	24.4	20.4	22.4
1983	10	9	31.3	19.6	11.7	23.2	29	25	25.5	21.6	24.8	22.2	22.9	87	71	79	79	24.8	28.6	25	26.1	20.9	23.3	21.1	21.8
1983	10	10	31	21.6	9.4	22.6	29	25.0273	25.2667	22.2	25.2	22.808	23.2	97	74	82.24	83.0417	26.5	29.6	26.172	26.9333	22	23.9	21.824	22.2792
1983	10	11	31.5	21	10.5	24	30.4	25.8	26.5	23	25.2	22.96	23.4083	92	66	83.125	83.1304	27.4	28.7	26.6375	27.4087	22.6	23.4	22.0833	22.5261
1983	10	12	31.3	22	9.3	25	28.2	25.4	26	23	24.8	22.4	23.4	85	76	78	79	26.8	29.1	25.2	27	22.2	23.6	21.2	22.3
1983	10	13	31.7	20.8	10.9	22.8	29.8	24.8727	25.3864	22	24.6	22.816	23.175	93	66	84.28	82.25	25.9	27.6	26.412	26.8458	21.7	22.7	21.936	22.2042
1983	10	14	30.4	21.6	8.8	22.8	28.2	24.8091	25.5773	21.8	24.2	22.875	23.2792	92	72	83.9583	81.8333	25.5	27.6	26.4875	27.0083	21.4	22.7	22.0042	22.275
1983	10	15	28.5	20.584	7.916	21.4	26.6	23	23.5	20.6	23.2	20.2	21.3	93	75	78	82	23.7	26.2	21.9	23.9	20.3	21.9	18.9	20.4
1983	10	16	28.3	20.3417	7.95833	22.7556	26.4	23.2	25.687	21.7462	23.4	22	23.248	91.7308	78	90	82.52	25.3692	26.8	25.7	27.012	21.3231	22.3	21.5	22.316
1983	10	17	30	19.2	10.8	23.4	29.2	23.6	25	20.6	22.6	21.4	21.5	78	57	83	73	22.5	23.2	24.1	23.2	19.4	19.9	20.5	19.9
1983	10	18	30	20	10	22.8	28.775	24.4083	25.1	21.2	24.7077	22.763	23.0346	87	73.1538	86.2593	83.3077	24.1	28.5423	26.5148	26.7192	20.5	23.2154	22.0222	22.1346
1983	10	19	31.9	20.4	11.5	22.4	30.4	24.6	25.5	21	23.4	21.4	21.9	88	56	76	73	24	24.3	23.4	23.9	20.4	20.6	20	20.4
1983	10	20	30.2	21	9.2	21.6	27.6	24.8	24.7	21.2	24.2	22	22.5	97	76	79	84	24.9	28	24.6	25.8	21	23	20.9	21.6
1983	10	21	31.0037	20.2	10.8037	23.8	30.2	23	25	21.6	24	22	22.5	83	60	92	78	24.4	25.9	25.8	25.3	20.7	21.6	21.6	21.3
1983	10	22	30.7	18.8	11.9	22.6	29	24	24.9	21	24.2	22	22.4	87	68	84	80	23.8	27.1	25.1	25.4	20.3	22.4	21.2	21.3
1983	10	23	32.9	20	12.9	22.4	30.8	25.2	25.9	20.6	24.2	22.2	22.3	85	58	77	74	23.1	26	24.8	24.6	19.8	21.7	21	20.8
1983	10	24	30.924	20.7739	10.1501	23.08	29.56	25.3238	25.87	22	25.3167	22.704	23.3542	91.28	70.625	80.4	80.7917	25.736	29.4042	25.872	27.025	21.548	23.6958	21.604	22.2917
1983	10	25	30.1462	20.4348	9.71137	25.4	30.8	25	26.5	23.4	24.8	22.4	23.5	85	62	80	76	27.5	27.4	25.4	26.8	22.6	22.6	21.4	22.2
1983	10	26	31.8	20.8	11	23.8	29.6	24	25.4	22.6	24.6	22	23.1	90	67	84	81	26.6	27.7	25.1	26.5	22.1	22.8	21.2	22
1983	10	27	32	20.6	11.4	24.2	31.4	24.4	26.1	22.2	25.8	22.4	23.5	84	64	84	78	25.5	29.6	25.8	27	21.4	23.9	21.6	22.3
1983	10	28	31.9	20.8	11.1	21.8	30.6	24.6	25.4	20.8	24.2	22.4	22.5	92	59	83	78	23.9	26.1	25.7	25.2	20.4	21.8	21.5	21.2
1983	10	29	30.5	21.4	9.1	24.2	29.6	24	25.5	23	24.6	22	23.2	90	67	84	81	27.3	27.7	25.1	26.7	22.5	22.8	21.2	22.2
1983	10	30	30.6769	20.448	10.2289	22.6	29.8	23.8	25	21.6	25.4	21	22.7	92	71	78	80	25.1	29.6	23.1	25.9	21.2	23.9	19.8	21.6
1983	10	31	29.7	21	8.7	21.4	27.6	23	23.8	21	23.8	23.024	23.2478	97	73	85.28	82.087	24.6	27	26.86	26.9696	20.8	22.4	22.236	22.2609
1983	11	1	30.5	19.4	11.1	21.4	28.2	24.752	25.4375	20.4	24.4	22.8222	23.3	92	74	84.0741	81.6154	23.3	28.1	26.4185	27.0154	20	23	21.9481	22.3038
1983	11	2	30.9	20.248	10.652	22.4	29.6	24.6	25.3	21	24.4	22.2	22.5	88	66	82	79	24	27.2	25.2	25.5	20.4	22.5	21.2	21.4
1983	11	3	31.0444	20.2	10.8444	22.6	29.4	23.4	24.7	21.2	25	21	22.4	89	70	81	80	24.3	28.8	23.3	25.5	20.6	23.4	20	21.3
1983	11	4	29.9	21.2	8.7	23	29	23.2	24.6	22.2	24.8	22	23	93	71	90	85	26.2	28.6	25.7	26.8	21.9	23.3	21.5	22.2
1983	11	5	31.452	20.4	11.052	22.8	30.2	24.8	25.6	21.8	25.4	22.2	23.1	92	68	80	80	25.5	29.3	25.1	26.6	21.4	23.7	21.1	22.1
1983	11	6	32.3	21	11.3	25.2	31.6	24.6	26.5	23	25.2	22.4	23.5	83	60	83	75	26.7	27.9	25.7	26.8	22.2	22.9	21.5	22.2
1983	11	7	32.6	21.2	11.4	23.6	30.8	25.2	26.2	22.6	25.2	22.2	23.3	92	64	77	78	26.8	28.5	24.8	26.7	22.2	23.2	21	22.1
1983	11	8	32.7	18.8	13.9	22.8	31.2	24.8095	25.4524	20.4	25.2	22.7333	23.3083	81	62	84.6667	83.1667	22.4	28.2	26.3125	27.1833	19.3	23.1	21.9	22.4042
1983	11	9	30.6792	21.4	9.27917	23.8	28.8	24.7	25.2737	22.6	25.1455	22.9636	23.2476	90	73.3182	85.5	83.2381	26.6	29.3364	26.7682	27.0667	22.1	23.7045	22.1727	22.3381
1983	11	10	30.924	20.6	10.324	22.6	29.8	25	25.6	21.2	24.4	22	22.5	89	65	77	77	24.3	27.1	24.5	25.3	20.6	22.4	20.8	21.3
1983	11	11	31.244	22.2	9.044	23.2	29.6	24.6	25.495	22.4	24.8	22.8696	23.2091	93	68	85.3478	80.8636	26.6	28.2	26.6217	26.7636	22.1	23.1	22.0739	22.15
1983	11	12	31.24	20.6	10.64	23.6	29.5	24.6	25.245	22	25.144	22	23.1043	87	69.6	80	82.2174	25.4	28.936	24.8	26.7435	21.4	23.468	20.9	22.1391
1983	11	13	30.8	19.8	11	23	30.2	25.4	26	20.2	24.2	22.4	22.3	78	61	78	72	21.9	26.3	25.2	24.5	18.9	21.9	21.2	20.7
1983	11	14	32.9	20.6	12.3	23.2	31.4	25.2	26.3	21.8	24.6	20.2	22.2	89	58	64	70	25.2	26.6	20.5	24.1	21.2	22.1	17.9	20.4
1983	11	15	32.3	19.8	12.5	22.6	31.4	25.4	26.2	21.8	25.2	22.4	23.1	93	61	78	77	25.6	28.1	25.2	26.3	21.5	23	21.2	21.9
1983	11	16	31	19.2	11.8	22.8	31.8	24.8435	25.4435	20.4	24.8	22.808	23.032	81	57	83.8	81.36	22.4	26.8	26.352	26.548	19.3	22.2	21.936	22.004
1983	11	17	33.2	20.2	13	23.2	32	26.2	26.9	21.6	24.8	23	23.1	87	56	77	73	24.8	26.7	26	25.8	20.9	22.2	21.8	21.6
1983	11	18	33	20.4609	12.5391	25.2	32.4	24.8273	25.4227	22.8	25.4	22.913	22.9957	82	57	84.6522	81.1304	26.2	27.9	26.6261	26.413	21.9	22.9	22.0826	21.9478
1983	11	19	33.9	21.2	12.7	23.2	31.8	26.2	26.9	21.6	24.4	23	23	87	55	77	73	24.8	25.8	26	25.5	20.9	21.6	21.8	21.4
1983	11	20	34.1	20.15	13.95	23.6	32.6	26.8	27.4	21.4	25.4	23	23.3	83	57	73	71	24.1	27.8	25.6	25.8	20.5	22.8	21.5	21.6
1983	11	21	33.9	19.6	14.3	24.6	32.6	25.8	27.2	21.6	24	22.4	22.7	77	49	75	67	23.9	24.3	24.9	24.4	20.3	20.6	21	20.7
1983	11	22	32.7	18.6	14.1	23	31	24.4167	25.2542	20.2	23.6	22.7385	22.8962	78	54	85.7308	80.5385	21.9	24.4	26.4423	26.2077	18.9	20.7	21.9808	21.7962
1983	11	23	33.1	19.912	13.188	23	32.6	25.8	26.8	20.6	25.4	22.2	22.7	81	57	74	70	22.7	27.8	24.4	25	19.5	22.8	20.7	21
1983	11	24	32.5	20.6	11.9	23.6	31.8	25.6	26.6	20.6	24.6	22	22.4	77	56	74	69	22.3	26.3	24.1	24.3	19.3	21.9	20.5	20.6
1983	11	25	32.1	19.6	12.5	22.6	31.6	25.8	26.5	20	24.4	23	22.5	79	56	79	71	21.7	25.9	26.3	24.6	18.8	21.7	21.9	20.8
1983	11	26	31.164	20.8	10.364	23.8	32.6	26.2	27.2	21.8	23.8	23	22.9	84	48	77	70	24.8	23.8	26	24.9	21	20.3	21.8	21
1983	11	27	32.9	20.2	12.7	22.6	31.6	25.8	26.5	21.2	24	22.4	22.5	89	54	75	72	24.3	25	24.9	24.7	20.6	21.1	21	20.9
1983	11	28	33.1	19.6	13.5	22	32.2	25.4	26.3	20.6	25.2	22.2	22.7	88	57	76	74	23.4	27.6	24.7	25.2	20	22.7	20.9	21.2
1983	11	29	33.1	19.6	13.5	23.6	32.2	26	27	21.8	25.2	22.4	23.1	86	57	74	72	25	27.6	24.8	25.8	21.1	22.7	20.9	21.6
1983	11	30	33.5	19	14.5	23.2	32.6	25.4	26.6	20.6	24.2	22.4	22.4	79	50	78	69	22.6	24.8	25.2	24.2	19.5	21	21.2	20.5
1983	12	1	31.537	19	12.537	23	32	24	25.8	20.4	24.7308	22.2	22.7385	79	64.6154	86	79.6923	22.3	27.5385	25.6	25.8538	19.2	22.6385	21.5	21.5692
1983	12	2	31.7	18.4	13.3	21.6	30.6	25.6	25.9	20.2	24.8074	22.2	22.7923	88	64.4815	75	79.5385	22.8	27.6889	24.6	25.95	19.6	22.7185	20.8	21.6308
1983	12	3	31.3077	19.6	11.7077	22.8	32.2	25.2	26.4	20.6	25	22	22.5	82	56	76	72	22.8	27	24.4	24.8	19.6	22.4	20.7	20.9
1983	12	4	31.5115	19.2	12.3115	21.6	30.2	24.4	25.1	20.2	24.4	22	22.2	88	63	81	77	22.8	26.8	24.9	24.8	19.6	22.3	21	20.9
1983	12	5	31.5	20	11.5	22.8	30	24.2381	25.2158	21	23.4	22.416	22.4625	85	58	85.2	78.2917	23.7	24.5	25.852	25.2833	20.2	20.8	21.608	21.1833
1983	12	6	31.3	18	13.3	22.2	30.4	24.57	25.1842	19.6	22.8	22.5217	22.4739	79	53	84.087	79.3478	21.1	22.9	25.913	25.4	18.4	19.7	21.6522	21.2696
1983	12	7	31	19.4348	11.5652	22.2	29.6	24.8	25.4	19.4	24.2	22.2	21.9	77	64	80	74	20.7	26.7	25.1	24.2	18.1	22.2	21.1	20.5
1983	12	8	31.2	17.6	13.6	21.2	30.6	24.7053	25.4111	19	23.8	22.5391	22.8261	82	57	83.1304	79	20.6	25.1	25.8391	25.887	17.9	21.2	21.6043	21.6087
1983	12	9	31.9917	18.2	13.7917	23.2	29.4	23.4	24.9	20.2	24.68	20.4	22.704	76	62.64	77	78.64	21.7	27.22	22	25.68	18.8	22.404	19.1	21.448
1983	12	10	31.7708	18	13.7708	20.2	29	23.2	23.9	19	24	22	21.7	90	66	90	82	21.2	26.6	25.7	24.5	18.4	22.1	21.5	20.7
1983	12	11	32.9	19.219	13.681	23.4	31.8	25	26.3	19.6	24.6	22.4	22.2	71	56	80	69	20.4	26.3	25.4	24	17.8	21.9	21.4	20.4
1983	12	12	30.7	18.6	12.1	22.6	29	23	24.4	19.4	22.6	22	21.3	75	58	92	75	20.5	23.3	25.8	23.2	17.9	20	21.6	19.8
1983	12	13	31.2	18.4	12.8	20	29.4	23.8	24.3	19.4	24.2	21.6	21.7	95	66	83	81	22.1	26.9	24.4	24.5	19.1	22.3	20.7	20.7
1983	12	14	31.5	17.6	13.9	23.2	30.4	23.4	25.1	21.2	24	21.6	22.3	84	59	86	76	23.9	25.7	24.6	24.7	20.4	21.6	20.9	20.9
1983	12	15	33.5	19.2	14.3	22.2	32.6	24.6421	25.3889	20.8	23.8	22.6	22.49	88	48	82.9048	77	23.7	23.8	25.9238	25.23	20.2	20.3	21.6286	21.145
1983	12	16	31.7	19.2	12.5	23	30.6	23	24.9	20.8	24.4	21	22.1	82	61	84	76	23.1	26.6	23.6	24.4	19.8	22.1	20.1	20.7
1983	12	17	31.8522	18.6	13.2522	22.4	31.2	24.8	25.8	20.8	24.6	22.4	22.6	87	59	82	76	23.5	26.7	25.5	25.3	20.1	22.2	21.4	21.2
1983	12	18	32.3	19	13.3	23.4	30	23	24.9	21.2	24	21.4	22.2	83	61	87	77	23.8	26	24.4	24.7	20.3	21.7	20.7	20.9
1983	12	19	32.3423	19.6	12.7423	21.1231	32.8	24.313	25.0476	19.5154	23.6	22.3778	22.1792	86.6923	47	84.1852	76.25	21.6731	23.2	25.6926	24.6208	18.7154	19.9	21.4852	20.7125
1983	12	20	30	19.4	10.6	21.3846	28.4	23.6	25.2381	19.8692	23.6	22.6	22.2875	87.2692	67	92	77.25	22.2923	26	26.8	24.8917	19.1385	21.8	22.2	20.875
1983	12	21	32.4077	19.4	13.0077	24.4	31.0957	24.4	25.3	21.4	24.5231	21.4	22.1846	77	57.1154	77	75.7692	23.6	26.2346	23.6	24.5962	20.1	21.7962	20.1	20.7
1983	12	22	33.3	18.8	14.5	22	31	24.2	25.4	21	24.2	20.4	21.9	92	58	71	73	24.2	25.8	21.5	23.9	20.6	21.6	18.7	20.3
1983	12	23	34.3	18.4	15.9	21.4	33.2	25.6	26.5	19.4	24.3769	22	22.1615	83	57.3077	74	75.5769	21.2	26	24.1	24.5615	18.5	21.5962	20.5	20.6577
1983	12	24	33.1	18.2	14.9	21.2	31.1167	25.2	25.5174	18.6	24.0963	22.2	22.037	79	56.5556	77	75.4074	19.8	25.4	24.8	24.3148	17.3	21.1444	21	20.5074
1983	12	25	32.3885	19.4	12.9885	21.6	32.6	26.4	26.8	20.4	23.4	22.8	22.2	90	47	74	70	23.2	22.9	25.4	23.8	19.9	19.7	21.4	20.3
1983	12	26	33.7	20.4	13.3	23.6	32.2	25.2	26.6	20.6	23	22	21.9	77	46	76	66	22.3	22.2	24.4	23	19.3	19.2	20.7	19.7
1983	12	27	33.9	19	14.9	21.8	32.6	24.8	26	20.2	24.2	22.4	22.3	87	50	82	73	22.6	24.8	25.5	24.3	19.5	21	21.4	20.6
1983	12	28	32.8077	18.8	14.0077	23.6	32	25.4	26.6	20.4	24.3852	22.4	22.163	75	55.2963	78	74.3333	21.9	25.737	25.2	24.3889	19	21.4667	21.2	20.5852
1983	12	29	32.7407	18.5963	14.1444	21.1071	32.8	24.5652	25.4136	19.6444	24.4357	22.5115	22.144	86.8889	55.9286	83.1923	75.76	21.9148	25.8786	25.85	24.544	18.8926	21.5357	21.5769	20.668
1983	12	30	32.5	18.4074	14.0926	20.8429	32.4	25.8	25.4739	19.1615	25	22.4	22.056	86.0769	55	75	75.72	21.1654	26.9	24.9	24.456	18.3269	22.3	21	20.568
1983	12	31	32.9308	18.4519	14.4789	22.4	32.6	26	26.8	21	24.4	22.4	22.6	88	51	74	71	24	25.3	24.8	24.7	20.4	21.3	20.9	20.9
1984	12	31	31.5	17.8	13.7	20.8	30.2	22.4	24	19.3	22.2	20.4	22.328	86.8519	50	84	74.9231	21.4536	21.6	22.7	24.7	18.5643	18.8	19.5	20.7846

## Sheet: 1984
						Temperature				Temperature				Relative Humidity				Pressure				Dew temperature
Year	Month	Day	Maximum	Minimum	Max-Min	1899-12-31 07:00:00	1899-12-31 13:00:00	1899-12-31 19:00:00	Average	1899-12-31 01:00:00	1899-12-31 13:00:00	1899-12-31 19:00:00	Average	1899-12-31 01:00:00	1899-12-31 13:00:00	1899-12-31 19:00:00	Average	1899-12-31 07:00:00	1899-12-31 13:00:00	1899-12-31 19:00:00	Average	1899-12-31 07:00:00	1899-12-31 13:00:00	1899-12-31 19:00:00	Average		Month	Taverage	Hraverage
1984	1	1	33.1741	19	14.1741	20.2	32.6	25.6	26	19.5	24.8643	23.0519	22.4519	82.9643	56.5	79.4074	73.0741	21.3286	26.7321	26.3815	24.8037	18.4857	22.1	21.9148	20.8222		January	26.0422	71.9444
1984	1	2	32.3	17.8	14.5	20.4	31	27.4	26.5	19.6483	24.9241	22.6667	22.4321	85.3103	56.0345	80.1667	74.1429	21.7759	26.7931	25.8133	24.8393	18.8034	22.1552	21.5667	20.8786		February	26.8799	69.4421
1984	1	3	33.5	17.6	15.9	19.4	32.4	26	26	19.4467	24.9448	22.5267	22.325	85.4828	58.1034	80.0333	74.8621	21.5067	27.1069	25.5933	24.7276	18.62	22.3069	21.39	20.7724		March	27.2848	69.0381
1984	1	4	32.6	18.5655	14.0345	21	31.8	25.8	26.1	19.4867	24.5467	22.6667	22.2333	86.8333	57.3667	81.8333	75.4	21.6367	26.2967	25.96	24.6333	18.7	21.8067	21.67	20.7233		April	27.5726	73.4212
1984	1	5	32.8607	18.5143	14.3464	20.6733	32.8	26.2	26.0417	19.1467	24.4867	22.8933	22.1833	86.9667	54.9655	81.2333	74.2069	21.2433	26.0034	26.29	24.4793	18.3833	21.5966	21.8633	20.5828		May	27.1771	79.0234
1984	1	6	30.9	18	12.9	21.6	29.2	24.6	25	19.331	24.3133	22.5733	22.1069	86.2759	54.2667	81.5	74.2759	21.4172	25.4633	25.78	24.2862	18.5276	21.24	21.54	20.4724		June	26.4426	76.6258
1984	1	7	31.7	20.2	11.5	22.6	30.6	23.4	25	19.1867	24.4828	22.7214	22.075	84.1	55.0345	81.75	73.8929	21.0267	25.8483	26.05	24.2571	18.2233	21.469	21.6929	20.4143		July	25.7397	76.7145
1984	1	8	33.1	18.5407	14.5593	21.8	32.4	25.6	26.4	19.3448	24.531	22.5357	22.137	86.5862	54.5517	80.7778	74.4615	21.4552	25.8621	25.6148	24.3423	18.5655	21.5379	21.4407	20.5346		August	25.8085	77.8699
1984	1	9	33.3	17.8	15.5	21.0267	32.024	22.8	25.9	19.3067	24.76	22.6276	22.2483	85.7333	55.0333	82.3448	74.5862	21.3133	26.3333	25.9655	24.5862	18.4633	21.8467	21.6586	20.6897		September	25.1223	79.991
1984	1	10	32.5	18.731	13.769	18.6	31.4	24	24.5	19.25	24.3733	22.36	22.025	86.2143	53.6	79.7333	73	21.3143	25.4567	25.2867	24.0429	18.4607	21.24	21.2033	20.3286		October	24.8811	81.8836
1984	1	11	32.7	17.8	14.9	21.06	31.8	24	25.968	19.3	24.3933	22.7103	22.0966	85.4667	54.7	82.7931	74.5172	21.3333	25.6867	26.1379	24.3448	18.45	21.3967	21.7793	20.5034		November	24.5683	81.1007
1984	1	12	32.9	16.4	16.5	21.8	31	25.4	25.9	19.34	24.2667	22.6067	22.0733	85.8	52.9333	78.9	72.5667	21.3967	25.18	25.59	24.0567	18.53	21.1	21.3967	20.3467		December	24.4352	75.1354
1984	1	13	33.7	17.4	16.3	20.6	32	25.6	26	19.14	24.2733	22.5931	21.9179	85.5862	52.9	79.3793	72.7586	21.13	25.2767	25.6483	23.9724	18.2967	21.0933	21.4483	20.2586
1984	1	14	33.5	18	15.5	21.6	32.2	24.4	25.6	19.1103	24.3172	22.5643	21.9654	85.6897	52.6897	76.3929	71.3846	21.0241	25.2517	25.2821	23.7654	18.2138	21.1793	21.2	20.1346
1984	1	15	34.1	18	16.1	20.6	30	25	25.1	19.04	24.36	22.5333	21.97	85.2667	53.5	77.5667	72.1	20.9367	25.48	25.3533	23.9167	18.15	21.1967	21.2567	20.2033
1984	1	16	33.8	19.6	14.2	21.2	32.2	24.8	25.8	19.331	24.1793	22.4586	21.9821	85.8276	53.2414	75.2069	71.2143	21.3621	25.0379	25	23.7536	18.4897	20.9655	21.0103	20.1179
1984	1	17	32.9	18.2	14.7	22.4	31.8	24.2	25.6	18.9667	24.0467	22.7241	21.8179	85.069	52.2667	78.931	72.2414	20.8367	24.71	25.7931	23.7379	18.0833	20.7367	21.5345	20.0793
1984	1	18	33.3643	20.6	12.7643	22.4	32.8	24	25.8	18.9241	24.5	22.4643	21.9786	87	53.5333	77.5	72.8214	20.8862	25.7567	25.2179	24.0071	18.1517	21.3667	21.1536	20.2464
1984	1	19	33.669	18.8	14.869	21.4	32.8	24.2	25.6	19.0897	24.0467	22.7667	21.9862	85.2759	51.1667	77.3667	71.2414	21.0241	24.5633	25.68	23.7897	18.2138	20.6633	21.4667	20.1379
1984	1	20	32.5	21	11.5	22.4	31.6	23.4	25.2	18.86	23.9786	22.5333	21.7154	85.3667	49.75	76.7407	70.1538	20.6967	24.2357	25.2481	23.1962	17.9733	20.3964	21.1741	19.7231
1984	1	21	33.7	18.8	14.9	22.6	32.4	23	25.3	19.0759	23.9786	22.7786	21.7926	85.9655	49.7143	76.8214	70.7407	21.0414	24.2107	25.6679	23.3741	18.2414	20.425	21.4786	19.8815
1984	1	22	33.7815	19	14.7815	20.8	32.2	24.6	25.5	18.9	24.1259	22.5259	21.8423	81.8519	50.8889	76.1852	69.52	20.2889	24.6556	25.1963	23.384	17.6593	20.6778	21.1074	19.824
1984	1	23	33	20	13	22	30.8	27.4	26.9	19.0923	24.3462	22.5571	21.975	85.7692	51.5	76.9643	71.3333	21.0231	25.15	25.3107	23.7875	18.2385	20.9808	21.225	20.1083
1984	1	24	33.5	19.6	13.9	23	32.4	26.2	27	19.4786	23.8429	22.5517	21.8846	85.0769	49.4286	74.6207	70.1071	21.5857	23.9679	25.0448	23.5321	18.6393	20.2321	21.0655	19.9786
1984	1	25	34.9	18.4	16.5	19.4	32.4	27.2	26.6	19.0857	23.9481	22.8214	21.8815	83.3214	49.8148	78.0714	70.037	20.8571	24.1815	25.8429	23.4704	18.0714	20.3593	21.5679	19.9074
1984	1	26	35.3	19.2	16.1	21.8	33.4	27.4	27.5	19.3241	23.9308	22.5034	21.8231	85.5862	49.4231	76.2069	70.1154	21.3724	24.0308	25.1414	23.3538	18.4621	20.3423	21.1172	19.8615
1984	1	27	34.5	21.2	13.3	21.8	32.8	26.2	26.8	19.1448	23.9462	22.5586	21.8654	83.2759	49.1923	74.9655	69.2308	20.9103	24.1385	25.131	23.3538	18.1172	20.3038	21.1207	19.8192
1984	1	28	34.9	19.2	15.7	21.6	32.6	27.2	27.1	19.3862	23.8741	22.3037	21.7462	82.6207	49.963	75.963	69.1923	21.2069	24.063	24.8111	23.1577	18.3103	20.3556	20.9185	19.7269
1984	1	29	34	16.6	17.4	21.6	33	26	26.6	19.1143	23.9643	22.5407	21.8963	83.0714	48.7857	73.1852	68.3704	20.8536	24.1071	24.9556	23.3704	18.0857	20.3214	20.9296	19.8185
1984	1	30	34.2	17.2	17	22.2	33.2	26.4	27	19.0966	23.9786	22.7786	21.9308	83.3571	48.4643	74.2963	68.8462	20.8966	24.0393	25.3074	23.4154	18.131	20.2536	21.2111	19.8885
1984	1	31	35.4	19.4	16	20.2	33.2	27.2	27	19.1643	23.9778	22.7769	21.94	84.5357	50.6667	74.6923	69.88	21.0857	24.3333	25.4769	23.572	18.1929	20.5	21.3077	19.984
1984	2	1	35.1	18.2	16.9	22	33.2	27.2	27.4	18.963	23.8963	22.4741	21.7692	83.1111	48.963	73.8889	69.0769	20.6667	24.0111	24.8407	23.1923	17.9407	20.2037	20.9444	19.7192
1984	2	2	35.3	20.2	15.1	22	33.2	27.4	27.5	19.2	24.1407	22.6074	21.9852	85.8148	49.4074	73.5556	69.5556	21.2037	24.4704	25.0667	23.5852	18.3481	20.5704	21.0667	19.9926
1984	2	3	35.5	18.7308	16.7692	20	33.4	27.6	27.2	19.1462	23.7407	22.576	21.78	84.1154	48.1481	74.48	68.76	20.9577	23.6074	25.084	23.136	18.1962	19.8037	21.064	19.62
1984	2	4	34.9	18.68	16.22	23.4	33.6	22.8	25.6	19.3154	24.0538	22.5308	21.956	84	49	73.8462	69.08	21.1808	24.2115	24.9538	23.468	18.3692	20.3846	20.9923	19.924
1984	2	5	34.196	19.6	14.596	21.8	32.6	26.4	26.8	19.6	23.8815	22.5	21.944	82.2308	48.1481	72.5	67.72	21.4308	23.7519	24.7692	23.24	18.5231	20.1111	20.8538	19.768
1984	2	6	31.3	20.6	10.7	22.2	30.4	26.7364	26.9714	19.1308	24.0786	22.8308	22.024	82.8462	48.9286	74.1538	68.72	20.8962	24.2536	25.4885	23.552	18.0923	20.4643	21.3308	19.964
1984	2	7	32.5	19.6	12.9	22.2	31	25.2	25.9	19.3481	24.55	22.9857	22.3231	83.3704	51.9286	73.1429	69.7308	21.1926	25.5036	25.6536	24.1731	18.3519	21.3143	21.4393	20.4077
1984	2	8	32.9	19.4	13.5	21	31.6	26.2	26.3	19.7143	24.6143	22.8889	22.4462	84.3571	52.5556	75	71.16	21.8286	25.8741	25.6259	24.592	18.7714	21.5259	21.4481	20.684
1984	2	9	32.5	20	12.5	21.4	30.8	26.2	26.1	20.0552	24.2345	22.8519	22.3667	85.931	51.7931	74.5185	70.3333	22.4138	24.8828	25.5815	24.2259	19.2552	20.8448	21.3741	20.4519
1984	2	10	33.4	20.6	12.8	21.8	32.4	25.6	26.4	20.0345	24.4857	23.1259	22.5125	87.037	51.5	75.6296	71.2692	22.5034	25.3321	26.1	24.5846	19.3517	21.2	21.7259	20.7269
1984	2	11	33.5	20.6	12.9	22	32.6	26.4	26.8	20.0467	24.5933	22.9586	22.5393	86.8276	51.6	77.4483	72.1379	22.4833	25.5433	26.0345	24.7034	19.3133	21.28	21.7103	20.769
1984	2	12	33.4	18.6	14.8	20.4	32.8	26	26.3	19.8621	24.8345	22.8267	22.5	86.931	52.1034	73.9333	70.7143	22.1759	26.0276	25.4867	24.5036	19.0828	21.6103	21.32	20.6429
1984	2	13	34.9	19.2	15.7	20.2	32.6	27.2	26.8	19.58	24.7862	22.8333	22.369	84.5333	51.931	71.6	69.3103	21.6	25.9069	25.2133	24.1862	18.6667	21.5586	21.1533	20.4241
1984	2	14	33.1	19.6	13.5	23	30.2	25.6	26.1	19.5733	24.4897	22.8889	22.3704	84.2333	51.2759	72.1852	69.7407	21.64	25.3138	25.363	24.2407	18.63	21.0759	21.2481	20.4037
1984	2	15	31.3	19.2143	12.0857	21.669	27.6	25.2	27.1458	19.6276	24.4276	22.95	22.325	83.2414	50.4138	73.6071	69.2143	21.5931	25.0517	25.6464	24.0964	18.6172	20.9586	21.4071	20.3286
1984	2	16	33.7	19.6	14.1	21.8	31.4	27.2	26.9	19.4929	24.3724	22.8963	22.2037	85.4286	49.6207	72.8148	69.2593	21.575	24.8862	25.4593	23.8852	18.6071	20.7241	21.3185	20.1444
1984	2	17	33.5	19.0857	14.4143	21.2	31.6	27.4	26.9	19.669	24.4069	22.7556	22.2852	82.4483	50.5172	71.6296	68.7037	21.6034	25.0414	25.0889	23.9815	18.5862	21.0069	21.0815	20.2741
1984	2	18	33	18.8	14.2	20.8	31.8	27.4	26.8	20.0069	23.9655	22.5857	22.1444	83.6071	49.0714	72.1786	68.7407	22.1966	24.2214	24.9179	23.9222	19.069	20.425	20.9464	20.2481
1984	2	19	34.3	19.4	14.9	21.6	32.6	26	26.5	19.7793	24.2069	22.7071	22.2143	84.7241	49.7241	72.25	68.75	21.9034	24.5759	25.0607	23.825	18.8793	20.7138	21.075	20.1964
1984	2	20	34.0536	20.6	13.4536	22	31.8	27.4	27.1	19.6357	24.1862	22.8714	22.2259	84.5357	49.6552	73	68.8889	21.6964	24.5931	25.4179	23.8556	18.7214	20.631	21.275	20.1815
1984	2	21	34.9	17.6	17.3	20.6	32.6	27.6	27.1	19.7241	24.0621	22.8	22.0833	84.3333	47.7586	71.9259	68.3462	21.8655	24	25.2074	23.65	18.869	20.2828	21.1407	20.0654
1984	2	22	35.1	19.2	15.9	21	33.6	27.6	27.5	19.9967	24.7586	23.2533	22.7	84.4333	50.069	72.6667	69.2759	22.1833	25.6414	25.9967	24.669	19.08	21.3793	21.6767	20.7552
1984	2	23	34.9	20.6	14.3	23.8	33.2	27.4	28	19.9133	24.88	23.1345	22.6552	82.7241	50.3333	71.5172	68.0714	21.9724	25.9	25.6966	24.4929	18.9034	21.4967	21.4448	20.5786
1984	2	24	35.9	20	15.9	23	34	26.6348	27.1304	20.3857	24.6966	22.9857	22.6462	86	51.3103	74.1071	70.3462	22.9071	25.6828	25.7143	24.6692	19.5857	21.369	21.4821	20.75
1984	2	25	34.7	21	13.7	22.2	32.2	26.6583	27.2	20.5172	24.5467	22.8643	22.6926	84.931	52.0333	72.9286	70.2963	22.9414	25.4967	25.3643	24.7222	19.6552	21.27	21.2679	20.8074
1984	2	26	33.9	20.4	13.5	22	33	27.2	27.4	20.4143	24.6429	23	22.8462	86.3929	51.9286	69.9643	69.7692	22.9393	25.6893	25.3214	24.9615	19.6321	21.4321	21.2107	20.9731
1984	2	27	34.4	19.4	15	20.6	33.4	27.16	27.4091	20.6759	24.4759	23.02	22.6607	83.3103	50.8571	71.9333	68.3704	23.0724	25.1036	25.5233	24.4037	19.6931	21	21.3567	20.5667
1984	2	28	34.7	19.6	15.1	21.6	33.2	26.975	27.3792	20.4759	24.65	22.9379	22.6778	84.069	50.6071	72.3793	69.037	22.8552	25.4429	25.4379	24.5704	19.5517	21.2036	21.3207	20.6556
1984	2	29	32.5	20.2	12.3	21.6	30.8	26.2	26.2	20.3429	24.2	23	22.5333	85.2857	52.7143	72.1667	70.3333	22.7714	25.0429	25.6	24.4333	19.4857	21	21.4	20.6333
1984	3	1	33.4	19.6	13.8	22.2	31.4	27.2	27	20.4828	24.4571	23.1034	22.6536	84.1724	51.3214	71.5862	68.9643	22.8724	25.2107	25.5897	24.5286	19.5621	21.0821	21.431	20.6643
1984	3	2	33.3	18.2	15.1	21	32.4	27	26.9	20.1407	24.6643	23.0786	22.6481	85.4444	51.7037	72.6429	69.5556	22.4852	25.6852	25.6357	24.6037	19.2926	21.3852	21.4536	20.7
1984	3	3	33.5	19.2	14.3	21	31.4	24.8	25.5	20.6276	24.8966	23.2345	22.9464	84.9643	50.7586	71.069	69.1724	23.2517	25.9172	25.7448	24.9759	19.7966	21.5241	21.5483	20.9586
1984	3	4	33.1	19.2	13.9	20.6	32.4	24.4	25.5	20.6593	24.6786	23.3407	22.928	82.7692	49.9286	69.1538	67.32	23.0185	25.3393	25.8385	24.864	19.6852	21.1857	21.5692	20.896
1984	3	5	33.9	20.2	13.7	22.6	32.2	27.2	27.3	20.4621	24.5724	23.0276	22.6897	84.7931	51.6897	74	70.1379	22.8793	25.5034	25.7793	24.7069	19.5793	21.2724	21.5241	20.8
1984	3	6	34.5	21.2	13.3	23.2	33.6	27	27.7	20.531	24.6138	22.8621	22.6655	84.2069	51.3448	71.8621	69.1034	22.9138	25.5621	25.2207	24.5621	19.6138	21.2448	21.1552	20.6655
1984	3	7	35.9	18.6	17.3	20.6	34.4	27.8	27.6	20.2667	24.3931	22.8929	22.5	84.037	50.3448	70.5714	68.3462	22.5519	24.9931	25.0857	24.1692	19.3111	20.8862	21.0821	20.4038
1984	3	8	34.2	19	15.2	22	33.6	27.2	27.5	20.15	24.3517	22.8071	22.4429	82.4074	49.6897	70.9286	67.5926	22.0963	24.8034	25.1071	23.9778	19.0333	20.7966	21.0536	20.2852
1984	3	9	34.7	19.4	15.3	20.8	33.2	27.6	27.3	20.4276	24.5069	22.9931	22.6448	81.5862	49.7586	71.6207	67.6897	22.5759	25.0621	25.469	24.3621	19.3207	20.9586	21.3069	20.531
1984	3	10	34.6	20.6179	13.9821	24.4	32.2	27	27.6	20.8207	25.05	23.0429	22.9259	82.6552	52.4643	73.1786	69.2963	23.231	26.4357	25.7286	25.0519	19.8	21.8607	21.4536	20.9926
1984	3	11	35.7	19	16.7	21.6	34.2	27.6	27.8	20.8345	24.3429	23.0138	22.6964	86	52.0357	71.6207	69.6071	23.5138	25.1	25.4724	24.6036	20.0345	21.0214	21.3517	20.7357
1984	3	12	35.9	19	16.9	22.2	34	27.4	27.8	20.8207	24.4741	22.9704	22.763	82.8966	53.4074	71.8148	69.4444	23.2207	25.5	25.4704	24.7407	19.8241	21.2407	21.263	20.7741
1984	3	13	34.5	20.8	13.7	22	33.4	26.6	27.2	20.637	24.6308	23.3852	22.948	84.3462	51	73.7407	70.0385	23.1222	25.4923	26.363	25.0269	19.7741	21.2192	21.8259	20.95
1984	3	14	34.2926	20.2	14.0926	21.8	34.6	27.4	27.8	20.4963	24.5481	23.2357	22.7	83.4074	52.3333	71.8571	69.0769	22.7963	25.5	25.9214	24.6154	19.5185	21.2926	21.5929	20.7192
1984	3	15	36.7	20.4	16.3	23.2	34.4	27.2818	27.5	20.6296	24.6643	23.1786	22.8222	82.8148	53.3929	72.3214	69.5556	22.9556	25.8964	25.8429	24.8926	19.6148	21.5179	21.5857	20.8926
1984	3	16	35.7	20	15.7	22	33.6	27	27.4	20.7	24.4345	23.0552	22.7429	84.4643	50.6207	70.6207	68.6429	23.1607	25.1	25.4517	24.5929	19.8107	21.0966	21.3034	20.7607
1984	3	17	34.508	19.4	15.108	20.6	32.4	27.2	26.9	20.9571	24.4357	23.1704	22.904	85.1429	50.3571	68.963	68.8	23.6321	25.0321	25.4407	24.908	20.1214	20.9786	21.2815	20.92
1984	3	18	34.5	19.6	14.9	21.8	33.6	27	27.3	20.9429	24.6385	22.8357	22.7923	82.6786	51.6923	70.5	68.3077	23.3821	25.5385	25.05	24.6192	19.9107	21.2346	21.0321	20.6923
1984	3	19	33.1	19.6	13.5	21	31.6	26.8	26.5	21.0815	24.7143	22.95	22.9111	84.2222	49.5714	70	67.963	23.7481	25.35	25.1857	24.7556	20.1778	21.1643	21.125	20.8259
1984	3	20	35.4	18.8	16.6	20.6	33.8	28.4	27.8	21.2444	24.6538	22.963	22.928	85.1852	50.9231	70.2222	68.52	24.0519	25.4269	25.2222	24.836	20.4	21.2462	21.1852	20.888
1984	3	21	34.9	19.2	15.7	21.4	33.6	28.6	28	20.9778	24.456	22.8462	22.713	83.4615	52.48	70.7692	69.1667	23.5889	25.328	25.1423	24.6542	20.063	21.108	21.1077	20.7292
1984	3	22	35.7	20.4214	15.2786	23.6	33.4	27.0095	27.1316	20.9481	24.763	22.8593	22.8346	85.3333	53.8846	70.7778	70.12	23.6556	26.0808	25.1185	24.912	20.1111	21.65	21.0852	20.912
1984	3	23	33	21.2	11.8	22	31.2	27	26.8	20.7077	24.7	22.6143	22.64	83.2308	54.0769	70.5	68.8261	23.0731	26.0692	24.8	24.5087	19.75	21.6731	20.9077	20.687
1984	3	24	32.5	21.4	11.1	23.6	30	27.2	27	20.7538	24.7714	22.963	22.8	83.5	52.7857	70.5926	68.9231	23.1654	25.9679	25.2963	24.75	19.7923	21.5536	21.2074	20.8077
1984	3	25	33.1	21.2	11.9	24.2	31	27.4	27.5	21.0815	24.6815	22.963	22.8808	83.7037	52.5556	70.7778	68.8462	23.6963	25.7741	25.3519	24.8885	20.137	21.4852	21.2556	20.9308
1984	3	26	34	19.8	14.2	23	33.4	28.2	28.2	21.0357	24.65	22.8593	22.8667	83.4643	52.25	72.2222	69.3333	23.5821	25.6893	25.2926	24.8778	20.0714	21.4393	21.2037	20.9185
1984	3	27	34.3444	21.6	12.7444	23.4	34	27.4591	27.5714	21.1852	24.7724	23.163	22.96	83.7407	52.2069	69.963	68.88	23.7963	25.8759	25.5593	24.976	20.2444	21.5586	21.3667	21.008
1984	3	28	34.9	22.2	12.7	24	33	27.8	28.1	21.0207	24.7	22.9923	22.8542	84.8571	51.88	71.2308	69.7083	23.7552	25.528	25.4154	24.9083	20.1655	21.316	21.2615	20.9292
1984	3	29	33.5	22	11.5	24.8	32.2	27.3333	27.805	21.184	24.6741	23.2815	23.072	84.68	49.2593	72.4815	69.16	23.896	25.2926	25.9741	25.156	20.304	21.1519	21.6593	21.108
1984	3	30	34.4	22.8	11.6	23.8	32.4	27.0545	27.62	21.4	25.0074	23.237	23.248	83.2857	52.8077	72.9259	69.75	24.1357	26.2615	25.9593	25.4667	20.4571	21.7269	21.6519	21.2958
1984	3	31	34.6615	22	12.6615	24	31.8	26.9524	27.6333	21.6929	25.3857	23.3231	23.4769	84.6071	54	73.8462	70.6923	24.7	27.2643	26.1885	26.05	20.8214	22.3857	21.7577	21.6615
1984	4	1	35.2	18.2	17	21.8	32.4	28	27.5	21.4133	24.8483	22.9793	23.075	83.8	52.0345	73.5172	69.8214	24.1833	26.0276	25.5966	25.2714	20.4733	21.5345	21.3897	21.1357
1984	4	2	35.5	18.8	16.7	21.6	33.4	27.8	27.6	21.5733	24.9034	23.0067	23.1241	84.8333	54.4138	76.7	71.7241	24.5367	26.5207	25.9967	25.5966	20.7233	21.8586	21.63	21.3345
1984	4	3	35.7	19.4	16.3	22.8	33.4	28.2	28.2	21.6357	24.8071	23.2357	23.1417	85.3929	55.6429	74.4286	71.125	24.7107	26.5179	26.0929	25.5208	20.8	21.875	21.7321	21.325
1984	4	4	36	20.8	15.2	23.2	34.2	28.4	28.5	21.6207	24.6966	23.1733	23.1107	85.4828	52.6552	72.3667	70.3929	24.6724	25.8379	25.7833	25.3821	20.7931	21.4345	21.5433	21.2179
1984	4	5	35.7	19.4	16.3	22.2	32.4	28.4	27.9	21.5267	25.08	23.3586	23.3621	84.4667	54.3333	73.7241	71.1724	24.4167	26.71	26.231	25.869	20.66	22.0667	21.8345	21.5828
1984	4	6	35.7	21.6	14.1	24.4	32	28.2	28.2	22.0143	25.3214	23.3037	23.5077	85.6429	56.0714	73.8148	72.1538	25.2929	27.4429	26.1778	26.2615	21.2107	22.5214	21.7741	21.8115
1984	4	7	35.1	20.8	14.3	22.8	33.8	28.8	28.5	22.269	25.1643	23.3462	23.5962	87.1724	57.7857	76.7692	73.8846	25.8138	27.3643	26.5192	26.5577	21.5517	22.4357	22	21.9962
1984	4	8	35.8	20.6	15.2	24.4	34.8	28.8	29.2	21.9929	25.0714	23.3071	23.4259	85.6786	56.4815	74.6429	72.3846	25.2536	27.0407	26.2393	26.1808	21.2107	22.2407	21.8571	21.7615
1984	4	9	37	19.6	17.4	23.6	34.2	28.8	28.9	21.9103	24.8207	23.2929	23.2889	83.6897	55.1724	75.8214	71.6667	24.9586	26.3897	26.3714	25.8333	21.0034	21.8966	21.9214	21.563
1984	4	10	35.9	20.4	15.5	22.8	33	28.2	28	21.8138	24.8207	23.1357	23.2111	85.5517	55.3448	73.0714	71.1852	24.9724	26.4	25.7607	25.5889	21.0172	21.9138	21.5429	21.4222
1984	4	11	33.7	22.4	11.3	23.2	31.8	27.8	27.6	21.8759	25.0414	23.0741	23.3481	85.3103	55.1379	72.8889	71.3333	25.031	26.7483	25.6519	25.8926	21.0655	22.1069	21.4778	21.5963
1984	4	12	29.1	22.4	6.7	23.2	27.2	26.2	25.7	21.8667	24.8345	22.9862	23.2138	85.4	57.4483	76.6207	73.1379	25.01	26.7621	25.9	25.8483	21.0467	22.1207	21.6276	21.5724
1984	4	13	33	22	11	23.4	30	24.2	25.5	21.8759	25.1862	22.9407	23.35	84.8966	58.3103	74.1481	72.6154	24.9828	27.4448	25.6074	26.0731	21.0241	22.5586	21.4481	21.7077
1984	4	14	34.4	20.6	13.8	22.6	32.8	27	27.4	21.4929	24.8857	23.1517	23.196	82.8929	55.0714	73.9655	70.52	24.2143	26.4214	25.9	25.544	20.5357	21.9357	21.6172	21.388
1984	4	15	35.9	20.2	15.7	25.6	33.4	28	28.8	21.94	25.2	23.1185	23.4185	86.6667	58	76.5556	73.7407	25.25	27.4724	26.1444	26.2889	21.2033	22.5552	21.7667	21.8519
1984	4	16	33.6	20.4	13.2	24.2	32.4	26.7238	27.3476	21.869	25.2621	23.8071	23.6536	84.7586	56.8621	76.6786	72.7143	24.9241	27.3931	27.2643	26.5286	21.0103	22.4966	22.4607	21.9964
1984	4	17	32.7	20.8	11.9	22.8	31.6	26.7333	27.2714	22.0414	25.3714	23.4071	23.575	85.7586	58.2143	76.75	73.5714	25.3207	27.8286	26.6143	26.525	21.2655	22.7571	22.0679	21.9929
1984	4	18	35.7	20.2	15.5	22.6	32.6	28	27.8	22.05	25.0071	22.8207	23.3296	88.3214	59.6296	74.069	74.3462	25.5893	27.4333	25.4103	26.25	21.4036	22.5519	21.3138	21.8269
1984	4	19	36.2	20.8	15.4	24	35	26.1727	26.715	22.14	24.931	23.3571	23.5357	86.5172	61.1786	78.9643	76.2692	25.4517	27.5071	26.8036	26.6962	21.3345	22.5714	22.15	22.1
1984	4	20	34.3	22.2	12.1	24.2	33.8	27.8	28.4	22.2828	25.3429	23.1111	23.5538	85.2759	64.2857	77.037	75.5385	25.6552	28.6464	26.1667	26.7846	21.4621	23.2571	21.7556	22.1462
1984	4	21	36.2	20.4	15.8	23.6	34.6	28.2	28.6	22.2267	24.8483	22.7214	23.2286	86.5	61.5714	73.75	73.8889	25.7	27.2571	25.1929	25.963	21.48	22.3893	21.1714	21.6333
1984	4	22	35.5	21.2	14.3	24	34	28.4	28.7	22.269	25.1571	22.8923	23.432	87.4138	63.6071	74.6154	75.24	25.8552	28.1679	25.5385	26.544	21.5793	22.9714	21.3923	21.988
1984	4	23	35.9	22.4	13.5	24.6	32.6	26.1091	26.6909	22.1034	25.2071	22.8429	23.3926	87.5517	63.6071	76.0714	75.5185	25.5621	28.2214	25.6071	26.4593	21.4	23.0214	21.4143	21.9444
1984	4	24	35.1	21.2	13.9	24.6	32.6	26.6091	27.0955	22.3929	25.2214	23.1724	23.5667	87.7857	62.7143	75.8621	75.5926	26.0607	28.1679	26.1138	26.7556	21.7321	22.9929	21.7655	22.1444
1984	4	25	30.3	22	8.3	23.4	28.4	26.3	26.8091	22.4414	25.0241	23.1517	23.531	87.0345	63.931	78.1379	76.3103	26.0793	27.9483	26.3655	26.8034	21.7414	22.831	21.8897	22.1552
1984	4	26	32.6241	21.4	11.2241	22.8	31.2	25.9909	26.7727	22.331	25.2	22.931	23.4862	86.3448	63.3103	78.8966	76.2069	25.8379	28.1414	26.069	26.669	21.5966	22.969	21.7138	22.1
1984	4	27	31.5	22.4	9.1	22.8	29.8	25.6571	26.47	22.5793	25.1103	22.8769	23.556	87.75	65.0357	78.4231	77.6923	26.4	28.3179	25.9385	26.9769	21.9552	23.0607	21.6538	22.2692
1984	4	28	30.3	21.8	8.5	23.2	28.4	26.3091	26.8182	22.1724	25.331	23.2483	23.5862	88.5172	62.1724	77.069	75.9655	25.7552	28.2793	26.4	26.8172	21.5586	23.0621	21.969	22.1966
1984	4	29	30.7	21.4	9.3	22.2	29.2	25.6286	26.555	22.35	25.1852	23.1259	23.5923	87.4286	61.8148	79.1481	76.2308	25.9321	27.9444	26.3593	26.8077	21.6679	22.8667	21.9222	22.1885
1984	4	30	31.5	21.2	10.3	22.4	30	26.8	26.5	22.437	25.5036	23.4385	23.836	88.3704	62.3929	77.5	75.72	26.1667	28.6464	26.7538	27.22	21.8148	23.2607	22.1731	22.432
1984	5	1	31.7	20.8	10.9	24.2	30	27	27	22.4815	25.3071	23.3357	23.7074	88.7037	65.5357	78.4286	77.7407	26.2778	28.7179	26.7393	27.2519	21.8889	23.3286	22.1179	22.4481
1984	5	2	33.1	22.8	10.3	23.6	32	27	27.4	22.5786	25.4889	23.2296	23.7731	89.3571	65.4444	78.963	77.9231	26.5036	29.0259	26.5593	27.3885	22.0286	23.463	22.0333	22.5231
1984	5	3	31.9	21.6	10.3	24.2	29.8	25.9429	26.4714	22.5357	25.3462	23.0889	23.6538	89.25	66.3462	78.2222	77.8846	26.425	28.8615	26.2593	27.1577	21.9679	23.3885	21.8481	22.3808
1984	5	4	34.1	21	13.1	24.6	32.8	27.8	28.3	22.4462	25.4296	23.2	23.6654	88.3846	68.3333	81.2963	79.2308	26.1692	29.2963	26.7926	27.3654	21.8077	23.6481	22.1407	22.5077
1984	5	5	34.4	20.6	13.8	25.2	33.2	28.6	28.9	22.3185	25.1333	23.4667	23.6115	89.5385	65.2222	81.963	79.037	26.1296	28.3333	27.2704	27.2333	21.7852	23.0778	22.4407	22.4296
1984	5	6	34.7	20.6	14.1	23.8	33.2	28.4	28.5	22.6167	25.272	23.392	23.75	89.9167	64.68	79.44	77.5455	26.5917	28.512	26.896	27.2773	22.0958	23.192	22.184	22.4591
1984	5	7	33.9	19.8	14.1	23.4	31.8	28.8	28.2	22.4923	25.2846	23.336	23.728	90.0385	65.6538	78.28	77.8	26.4115	28.6885	26.696	27.268	21.9731	23.2923	22.108	22.468
1984	5	8	34.1	19.8	14.3	23.8	32.6	28.2	28.2	22.6538	25.4167	23.288	23.7696	89.7692	65	76.72	76.4783	26.6615	28.7833	26.404	27.1565	22.1231	23.325	21.912	22.387
1984	5	9	33.1	21.8	11.3	24.8	31.4	26.12	26.895	22.8154	25.6385	23.3846	23.9462	88.3462	65.3077	77.0769	76.9231	26.7808	29.2538	26.5962	27.55	22.2038	23.6	22.0385	22.6231
1984	5	10	33.3	22.6	10.7	25	32.6	27.6	28.2	22.9111	25.7481	23.416	24.032	89.6667	65.7692	79.16	78.3333	27.0778	29.45	26.876	27.8583	22.3704	23.7423	22.24	22.8208
1984	5	11	31.6	21.4	10.2	24.8	30	26.74	27.3158	22.6889	25.6074	23.5846	23.9692	87.7037	61.4815	79.7308	76.5385	26.5259	28.7704	27.2308	27.55	22.037	23.3333	22.4462	22.6308
1984	5	12	32.5	21.8	10.7	24.4	31.2	27.8	27.8	22.6077	25.8846	23.4692	24.0208	88.9231	66.16	78.2308	78.3913	26.4923	29.632	26.9038	27.7652	22.0192	23.836	22.2385	22.7565
1984	5	13	31.9	21.6	10.3	23.6	30.2	27	27	22.7615	25.896	23.2308	23.9957	89.8077	68.24	79.4231	79.2609	26.8385	30.16	26.5885	27.913	22.2308	24.112	22.0615	22.8435
1984	5	14	31.7	21.3	10.4	22.8	30.4	27.6	27.1	22.7154	25.6875	23.536	23.9696	89.8462	65.8333	82.08	79.6957	26.7462	29.4	27.436	27.913	22.1846	23.6875	22.548	22.8478
1984	5	15	31.7	21	10.7	22.4	29.8	27.2	26.6	22.8154	25.4	23.2741	23.8192	89	65.1852	79.5185	78.2308	26.8385	28.7926	26.6778	27.4731	22.2231	23.3444	22.1037	22.5769
1984	5	16	32.9	20.8	12.1	22.6	31.2	26.49	27.19	22.6571	25.637	23.3481	23.8889	89	64.4815	79.037	77.4815	26.5893	29.1741	26.8037	27.5333	22.0786	23.5481	22.1556	22.5889
1984	5	17	33.1	20.4	12.7	23.8	32	26.07	26.8	22.8889	25.5231	23.2963	23.9231	88.8148	67.6923	78.5556	78.4615	26.963	29.3577	26.5963	27.6846	22.3074	23.6654	22.0519	22.7038
1984	5	18	33.5	21.4	12.1	25.2	32	26.1895	26.8105	22.8667	25.4615	23.3769	23.9154	89.2963	65.2692	78.9231	77.7308	26.9704	28.9385	26.7962	27.5731	22.2852	23.4038	22.1538	22.6231
1984	5	19	31.9	21.2	10.7	22.6	30.2	27	26.7	23	25.4385	23.4846	24.05	90.2692	67	82.3077	79.9167	27.2731	29.1	27.3269	28.0458	22.4923	23.5154	22.5115	22.9375
1984	5	20	33.3	21.8	11.5	24.4	32.8	27.6	28.1	22.8857	25.6	23.1481	23.8778	90.6429	69.6071	80.9259	80.7407	27.1143	29.7714	26.6333	27.8778	22.4071	23.8786	22.0815	22.8111
1984	5	21	33.9	21.1857	12.7143	23.8	32.8	26.8	27.5	22.6714	25.2786	23.4	23.8111	90.1071	68	81.6538	79.7692	26.7071	28.9536	27.1385	27.6808	22.1679	23.4321	22.3846	22.7077
1984	5	22	32.5	20.2	12.3	23.6	31.6	25.46	26.055	22.6571	25.3154	23.1111	23.7269	89.3214	69.5	81.5385	80.1923	26.625	29.1385	26.7423	27.5077	22.1071	23.5577	22.1654	22.6115
1984	5	23	32.9	21.4	11.5	24.6	31.6	26.8	27.5	22.6519	25.3481	23.4	23.8	91.4815	72.037	83.2593	82.3333	26.8111	29.6296	27.2963	27.9148	22.2074	23.8444	22.4852	22.837
1984	5	24	32.1	21.8	10.3	22.4	30.6	25.4857	26.1429	22.6429	25.8074	23.1259	23.9077	90.6786	70.963	81.1111	81.1538	26.7	30.3148	26.5815	27.9577	22.1429	24.1741	22.0444	22.8462
1984	5	25	31.3	21	10.3	21.6	30.4	26.8	26.4	22.6786	25.6857	23.25	23.875	90.8929	70.8571	81.75	81.1071	26.7857	30.1107	26.8643	27.9179	22.2071	24.0571	22.225	22.8357
1984	5	26	30	20.9704	9.02963	23.8	29	26	26.2	22.4593	25.3929	22.9407	23.5654	91.5556	71.6429	80.963	81.1923	26.5037	29.6071	26.2667	27.4154	22.0148	23.8	21.8667	22.5462
1984	5	27	29.9	21.8	8.1	23.2	28	25.6952	26.2952	22.4643	25.2214	23.3	23.6536	90.1071	66.1429	82.0357	79.4643	26.3964	28.6321	27.0286	27.35	21.9429	23.2107	22.3	22.4929
1984	5	28	29.9	21.2	8.7	22.2	28.8	25.3524	26.115	22.4429	25.4643	23.1154	23.7769	90.5357	69.7037	81.8846	81.0385	26.3893	29.8074	26.6654	27.7615	21.9393	23.937	22.1231	22.75
1984	5	29	33.1	20.4	12.7	23.4	31.6	27	27.3	22.2286	25.3846	23.0889	23.6115	90.5	72	84.1481	82.0385	26.0179	29.6077	26.8259	27.5577	21.7286	23.8385	22.2111	22.6346
1984	5	30	32.7	20.8	11.9	24	31.8	26.2	27	22.3214	25.4214	23.2074	23.6926	90.1071	69.8929	80.2222	80.3704	26.1536	29.5679	26.6667	27.5667	21.8	23.7464	22.1111	22.6111
1984	5	31	33.1	20.6429	12.4571	21.2	31.4	27.6	27	22.2357	25.5556	23.3385	23.7154	89.7143	69.2963	79.9615	79.7692	25.9714	29.6259	26.8731	27.5269	21.675	23.8222	22.2269	22.5923
1984	6	1	30.9	22.2	8.7	24.6	29.8	26.4	26.8	22.4	25.4	22	23.3	83	71	69	74	25.7	29.6	23.6	26.3	21.5	23.9	20.2	21.9
1984	6	2	29.3	21	8.3	23.2	27.8	26.2	25.9	22.4	24	20.2	22.2	93	73	58	75	26.6	27.4	19.8	24.6	22.1	22.6	17.4	20.7
1984	6	3	30.9	20.8	10.1	24.4	29.8	25.6364	26.4	22.8	24.4	23.344	23.78	87	65	83.16	80.8	26.7	27.1	27.212	27.736	22.2	22.4	22.428	22.716
1984	6	4	31.3	20.7769	10.5231	24.4	30	26	26.6	22.8	25.4	23.3615	23.8231	87	70	80.8077	79.5	26.7	29.5	26.9808	27.6962	22.2	23.8	22.3077	22.7038
1984	6	5	30.1	23	7.1	23.8	29.4	26.2	26.4	23	25.2	21	23.1	94	72	63	76	27.6	29.3	21.5	26.1	22.7	23.7	18.7	21.7
1984	6	6	29.5	22	7.5	23	28.2	25.4	25.5	22	25.6519	22	23.84	92	68.5926	75	80.56	25.8	29.7074	24.2	27.816	21.6	23.9074	20.6	22.808
1984	6	7	31.8519	21.8	10.0519	23	30.0696	23.4	26.3913	22.2	25.4148	21	23.576	93	68.8519	81	79.44	26.2	29.3444	23.3	27.244	21.9	23.6815	20	22.42
1984	6	8	27.3	22.6	4.7	23.7429	25.4	24.2	26.5864	22.4074	23.6	21.4	23.748	89.5185	86	78	79.04	26.2407	28	23.7	27.464	21.8556	22.9	20.2	22.568
1984	6	9	32.7	21.6	11.1	22.6	31.8	26.8	27	22.2	23.8	23.592	23.924	97	52	83.56	81.125	26.5	24.3	27.656	27.975	22	20.7	22.708	22.8875
1984	6	10	32.5	19.8	12.7	23	31.4	26.8	27	21.6	24.2	22.2	22.7	89	56	68	71	24.9	25.6	23.8	24.8	21	21.5	20.3	20.9
1984	6	11	31.3	21.6	9.7	25	29.4	26.4	26.8	23	25	21.2	23.1	85	70	63	73	26.8	28.8	21.8	25.8	22.2	23.4	18.9	21.5
1984	6	12	32.1375	21.8	10.3375	23.4	29.8	24.4	25.5	22.8	24	22	22.9	95	62	81	80	27.4	26.1	24.9	26.1	22.6	21.8	21	21.8
1984	6	13	31	20.6	10.4	22.4	29.4	25.7727	26.3955	21.4	24.8	23.376	23.832	92	69	82.8	81.04	24.8	28.3	27.256	27.876	21	23.2	22.456	22.808
1984	6	14	31.4	21	10.4	24.4	28.8	26.6	26.6	22.6	23.6	21.4	22.5	86	65	64	72	26.3	25.8	22.1	24.7	21.9	21.6	19.1	20.9
1984	6	15	30.3	21.4	8.9	23.6	29.4	26	26.3	22	24.2	23.237	23.9833	87	66	80.2593	81.76	25.4	26.9	26.7259	28.136	21.4	22.3	22.1556	22.976
1984	6	16	32.3	21.2	11.1	25.2	31.4	26.2	27.3	22.8	25	22	23.3	82	60	70	71	26.2	27.6	23.7	25.8	21.9	22.7	20.3	21.6
1984	6	17	31.3	22.2	9.1	25.2	30.4	24.4	26.1	22.8	25.7778	20.2	23.8538	82	66.8148	69	78.3462	26.2	29.7741	21	27.6038	21.9	23.9111	18.3	22.6654
1984	6	18	29.9	21.4	8.5	23	28.6	25.6	25.7	22.2	24.8	20.2	22.4	93	74	62	76	26.2	28.9	20.2	25.1	21.9	23.4	17.7	21
1984	6	19	30.1	21.0923	9.00769	22.4	28.6	26	25.8	20.4	24.4	23.3692	23.916	84	71	80	79.96	22.7	27.9	26.9192	27.884	19.5	22.9	22.2423	22.808
1984	6	20	33.1	19.8	13.3	22.6	32	26.3714	26.825	20.8	24.6	23.6462	23.864	85	55	79.1538	78.44	23.4	26.2	27.3231	27.612	20	21.8	22.4885	22.672
1984	6	21	32.2286	20.6	11.6286	24.6	32.2	24.8	26.6	22.2	24.4	20.4	22.3	82	53	68	67	25.2	25.5	21.1	24	21.2	21.4	18.4	20.4
1984	6	22	30.9	21.2	9.7	24.4	29.6	25.8857	26.5619	22.4	24.6	23.1615	23.6692	84	67	78.72	78.44	25.8	27.7	26.544	27.332	21.6	22.8	22.016	22.5
1984	6	23	31.2	22	9.2	23.8	30.2	24.8	25.9	22.8	25	22.2	23.3	92	66	80	79	27.1	28.3	25.1	26.8	22.4	23.1	21.1	22.2
1984	6	24	32.9	20.2	12.7	24.2	31.6	26	27	22	24.4	22	22.8	83	56	71	70	25	25.9	23.9	24.9	21.1	21.7	20.3	21
1984	6	25	33.9	20.6	13.3	24.6	32	27.4	27.9	22	24.4	22.4	22.9	80	54	65	67	24.8	25.7	23.9	24.8	20.9	21.5	20.3	20.9
1984	6	26	31.9	22.2	9.7	23.4	27.8	26.2667	26.8833	22.6	25	23.237	23.763	93	80	78.1852	78.0741	26.9	29.9	26.5333	27.4407	22.3	24	22.0111	22.5407
1984	6	27	29.5	22.4	7.1	23.6	28.6	24.2	25.2	22.8	24.8	20	22.5	94	74	69	79	27.2	28.9	20.7	25.6	22.5	23.4	18	21.3
1984	6	28	30.7	21	9.7	21.6	29	26.2095	26.535	20	23.4	23.3462	23.5375	87	63	79.2	78.4783	22.3	25.2	26.744	26.9913	19.3	21.2	22.124	22.2609
1984	6	29	31.1	20.8	10.3	23.4	30	24.8	25.8	22.2	24.8	20.2	22.4	90	66	66	74	26	28	20.7	24.9	21.7	22.9	18.1	20.9
1984	6	30	30.1	21.4	8.7	22.8	29.2	24.6	25.3	21.8	23.6	21.4	22.3	92	63	76	77	25.5	25.5	23.4	24.8	21.4	21.4	20	21
1984	7	1	30.5	20.8	9.7	23.4	29.6	24	25.3	21.6	24.8	22	22.8	86	68	84	79	24.6	28.2	25.1	26	20.9	23.1	21.2	21.7
1984	7	2	30.7	21.4	9.3	21.6	28.4	24.2	24.6	21.4	24.6	20.2	22.1	98	74	70	81	25.3	28.5	21.1	25	21.3	23.2	18.4	21
1984	7	3	31.5	21.6	9.9	23.2	29.4	24.6	25.5	22.2	24.2	20	22.1	92	66	66	74	26.1	26.9	20.4	24.5	21.8	22.3	17.8	20.6
1984	7	4	29.9	20.8	9.1	23.4	27.4	25.4	25.4	21.8	24.8	20.2	22.3	87	81	63	77	25.1	29.6	20.3	25	21.1	23.9	17.8	20.9
1984	7	5	28.3	21.8	6.5	23.2	26.4	24.6	24.7	22.2	25.3429	22	23.572	92	65.4074	80	79.04	26.1	28.6519	24.8	27.148	21.8	23.2444	20.9	22.376
1984	7	6	28.3	21.4	6.9	21.8	27.6	23.4	24	21.6	23.8	20	21.8	98	73	74	82	25.7	27	21.2	24.6	21.5	22.4	18.4	20.8
1984	7	7	32.1	19.8	12.3	21.8	30.2	24.6	25.3	21	24.2	22	22.4	93	61	80	78	24.3	26.3	24.8	25.1	20.7	21.9	20.9	21.2
1984	7	8	29.3	21.8	7.5	23.8	27.4	24.4	25	22.8	24.4	20	22.4	92	78	67	79	27.1	28.6	20.6	25.4	22.4	23.3	17.9	21.2
1984	7	9	30.3	20.6	9.7	21.8	29.2	24.2	24.9	21	25	20.2	22.1	93	72	70	78	24.3	29	21.1	24.8	20.7	23.5	18.4	20.8
1984	7	10	30.5	20.8	9.7	23.2	29.6	26.4696	26.9045	21.4	23.6	23.2593	23.5692	86	61	77.5185	76.8846	24.3	25.3	26.4852	26.9038	20.6	21.3	21.9778	22.2308
1984	7	11	31.5	18.8	12.7	21.6	30.6	24.2	25.2	20.2	21.8	22	21.3	88	47	83	73	22.8	20.5	25	22.7	19.6	17.9	21.1	19.5
1984	7	12	31.7	19.2	12.5	22.2	29.6	24.8	25.4	20.2	23.2	22	21.8	84	59	79	74	22.4	24.3	24.6	23.8	19.3	20.6	20.9	20.3
1984	7	13	31.9	21.4	10.5	23.8	30.4	24.6	25.9	22.2	22.8	22	22.3	87	53	80	73	25.7	22.9	24.8	24.5	21.6	19.7	20.9	20.7
1984	7	14	31.7	19.2	12.5	23.8	30.2	26	26.5	20.4	23.4	22.4	22.1	74	57	74	68	21.8	24.4	24.8	23.7	18.9	20.7	20.9	20.2
1984	7	15	31.5	19.6	11.9	22.4	29.4	24.4	25.1	22.4	24.4	20.2	23.3833	0	67	69	78	27.1	27.3	21	25.1	22.4	22.6	18.3	21.1
1984	7	16	32.7	20.8	11.9	23.6	31.8	25.9429	26.4952	21.8	24.2	23.2923	23.5	86	54	80.5769	77.8077	25	25.3	26.8423	26.8346	21.1	21.3	22.2154	22.1923
1984	7	17	33	20	13	23.3769	31.6	26	26.7278	21.8923	23.2	22.4	23.5125	88.1923	50	74	76.7826	25.2731	23	24.8	26.7739	21.2462	19.8	20.9	22.1696
1984	7	18	33.9	19.8	14.1	22.6	33.4	26.8	27.4	20.8	24.8	22.4	22.7	85	50	69	68	23.4	25.8	24.3	24.5	20	21.6	20.6	20.7
1984	7	19	31.7	20.8	10.9	23.4519	30.6	24.6	27.1524	21.8667	24.2	22.2	23.5154	87.2593	59	82	74.3077	25.1667	26.1	25.2	26.5385	21.1667	21.8	21.2	21.9962
1984	7	20	29.3	20.6	8.7	23	28.4	24.8	25.3	22.0148	24.6	22.2	23.52	87.2963	74	80	75.64	25.4185	28.5	25.1	26.676	21.3296	23.2	21.1	22.076
1984	7	21	29.5	21.4	8.1	22.4	26.8	26.513	26.9	21.2	24.4	23.2643	23.5571	90	82	76.7857	76.3571	24.4	29	26.3786	26.8071	20.7	23.5	21.9393	22.1786
1984	7	22	29.7	19.4	10.3	21.4	28.4	24.6	24.8	20.2	23.4	22.2	21.9	90	66	82	79	22.9	25.6	25.2	24.6	19.7	21.5	21.2	20.8
1984	7	23	29.3	20.2	9.1	22.8	28.6	23.8	24.8	21.8	24.2	22	22.7	92	70	86	83	25.5	27.4	25.3	26	21.4	22.6	21.3	21.7
1984	7	24	32.9	19.8	13.1	22.6	31.6	26	26.7417	20.6	23.8	23.3172	23.4724	84	53	79.8966	76.069	23	24.5	26.8586	26.6862	19.7	20.7	22.2103	22.0862
1984	7	25	33	19.8	13.2	24.2	31.2	26.1833	26.7348	21.4	23.6	23.269	23.6889	78	53	78.069	77.1852	23.7	24.2	26.5448	27.1667	20.2	20.6	22.0379	22.3778
1984	7	26	31.5	20.6	10.9	24.2	29	24.6	25.6	22.6	24.6	20.2	22.5	87	70	67	75	26.4	28.1	20.8	25.1	22	23	18.2	21
1984	7	27	32.7	20.8	11.9	23.5172	30.8	26.1826	26.6957	22.2759	23.8	23.5111	23.6407	90	56	79.2963	77.1481	26.0793	25	27.063	27.0259	21.7414	21.1	22.3407	22.2963
1984	7	28	31.3	21.2	10.1	24	29	24.8	25.6	22.4	24.2	22.2	22.9	87	68	80	78	26.1	27.1	25.1	26.1	21.8	22.4	21.1	21.8
1984	7	29	31	20.2	10.8	23.6	29	24	25.1	21.6	25	22	22.9	84	73	84	80	24.5	29.1	25.1	26.2	20.8	23.6	21.2	21.8
1984	7	30	32	19.6	12.4	22	31.2	26.513	26.8783	21	24.6	23.5143	23.6286	92	59	78.3214	76.9286	24.2	26.7	27.0179	27.05	20.6	22.2	22.3036	22.3179
1984	7	31	30.2	21.4	8.8	22.6	28.4	24	24.8	21.8	24.2	21.4	22.5	93	71	80	81	25.6	27.5	23.8	25.6	21.5	22.7	20.3	21.5
1984	8	1	32.6926	19.4	13.2926	23.2	30.6	26.2348	26.6348	21.2	24.8	23.4429	23.6607	84	63	79.1429	77.75	23.9	27.6	26.9393	27.1607	20.4	22.7	22.2786	22.3929
1984	8	2	31.7	21	10.7	21.6	30.2	26.4783	26.8455	21	24.4	23.3786	23.4407	95	63	78.2857	76.5556	24.5	26.8	26.7571	26.6444	20.7	22.3	22.1714	22.0741
1984	8	3	32.9	20	12.9	21.6	31	24.4	25.4	20.6	24.6	22	22.4	92	60	81	78	23.6	26.8	24.9	25.1	20.2	22.2	21	21.1
1984	8	4	31	20.6	10.4	23.6	29.6	23.6	25.1	21.6	25.4	22	23	84	72	87	81	24.5	29.7	25.4	26.5	20.8	23.9	21.4	22
1984	8	5	33.3	20.2	13.1	22.6	31.4	26.3091	26.7818	21.4	24.8	23.1926	23.42	90	59	77.7037	75.8462	24.7	27.1	26.3741	26.5885	20.9	22.4	21.937	22.0269
1984	8	6	33.1	21.8	11.3	25.2	31.4	24.8	26.5	22.6	24.6	22.2	23.1	80	58	80	73	25.7	26.6	25.1	25.8	21.6	22.1	21.1	21.6
1984	8	7	33.7	21.6	12.1	23.6	32	25.4	26.6	22.2	24.8	22.4	23.1	89	56	78	74	25.9	26.7	25.2	25.9	21.6	22.2	21.2	21.7
1984	8	8	33.9	21.8	12.1	25.2	33.2	26	27.6	22.8	25	22.4	23.4	82	52	74	69	26.2	26.4	24.8	25.8	21.9	22	20.9	21.6
1984	8	9	33.7	22.2	11.5	24.4	32.6	24.2	26.4	22.6	24.8	22	23.1	86	53	83	74	26.3	26.3	25	25.9	21.9	21.9	21.1	21.6
1984	8	10	28.9	21.8	7.1	22.8	27	23.4	24.1	22.2	24	22	22.7	95	78	89	87	26.4	27.9	25.5	26.6	22	22.9	21.4	22.1
1984	8	11	30.1	20.6	9.5	24.4	29.6	25.8455	26.3045	23.2	24	23.3852	23.563	91	63	80.6667	79.2963	27.7	26.2	26.9852	27.1852	22.7	21.9	22.2963	22.3963
1984	8	12	30.3	20.7231	9.57692	23.8	29.8	25.9478	26.5174	22.2	23.6	22.9714	23.4536	87	60	77.0714	77.4286	25.7	25.1	25.9714	26.825	21.6	21.2	21.6357	22.1643
1984	8	13	32.5	20.6	11.9	24.2	31.8	25.9182	26.5136	21.4	22.8	23.2	23.6222	78	47	78.7778	78.6296	23.7	22	26.5	27.2704	20.2	19	21.9852	22.4481
1984	8	14	34.3	21	13.3	24	33	26.2	27.4	21.6	24	22.4	22.7	81	48	72	67	24.2	24.1	24.6	24.3	20.6	20.5	20.9	20.6
1984	8	15	29.5	21.8	7.7	23.2	31.2522	24.4	26.8045	22.4	25.3643	22	23.4889	93	63.6071	81	76.7778	26.6	28.5714	24.9	26.7815	22.1	23.1964	21	22.1481
1984	8	16	32.5	20.6	11.9	23	30.6	23.8	25.3	21.8	25.2	22	23	90	65	86	80	25.3	28.6	25.3	26.4	21.3	23.3	21.3	22
1984	8	17	30.3	21.2	9.1	22.2	29.8	24.4	25.2	21.6	25	23.2071	23.6607	95	68	77.6071	77.5357	25.4	28.6	26.3893	27.1714	21.4	23.3	21.9321	22.4036
1984	8	18	27.8	20.9077	6.89231	21	25.4	23.6	23.4	20.6	23	22	21.9	97	82	87	89	24	26.5	25.4	25.3	20.4	22.1	21.4	21.3
1984	8	19	30.5	21	9.5	22.2	29.2	24.2	25	21.4	24.4	20	21.9	93	68	69	77	25	27.5	20.7	24.4	21.1	22.6	18	20.6
1984	8	20	30.1	22	8.1	23	29.2	26.0261	26.5609	22.2	24.2	23.4222	23.7077	93	67	80.8519	78.9231	26.2	27	27.0852	27.4038	21.9	22.3	22.3778	22.5346
1984	8	21	32	20.8	11.2	23.4	30	24.8	25.8	21.6	24.4	22.2	22.7	86	64	80	76	24.6	27	25.1	25.6	20.9	22.3	21.1	21.4
1984	8	22	32.3	21.4	10.9	24.8	31.6	24	26.1	22.4	24.4	22	22.9	82	56	84	74	25.5	25.9	25.1	25.5	21.4	21.7	21.2	21.4
1984	8	23	30.1	21.6	8.5	22.6	27.8	23.6	24.4	21.8	24.8	21	22.5	93	79	80	84	25.6	29.4	23.2	26	21.5	23.7	19.9	21.7
1984	8	24	31	22.4	8.6	23.6	29	23.6	25	23	24.4	20	22.5	95	69	72	79	27.7	27.6	21.1	25.5	22.8	22.7	18.3	21.3
1984	8	25	31.5	21.2	10.3	22.6	29.8	25.5818	26.0955	21.6	24.4	23.3846	23.584	92	65	81.8077	79.8	25.1	27.1	27.0808	27.244	21.2	22.4	22.3577	22.44
1984	8	26	31.9	21.4	10.5	22.8	30	23.6	25	21.8	24.8	20.2	22.3	92	66	74	77	25.5	28	21.5	25	21.4	22.9	18.6	21
1984	8	27	32.7	21	11.7	23.8	31	24	25.7	22	25.4	22	23.1	86	64	84	78	25.3	28.8	25.1	26.4	21.3	23.4	21.2	22
1984	8	28	31.4	21.4	10	23	29.8	23.6	25	22.4	24.4	20.2	22.3	95	65	74	78	26.7	27.1	21.5	25.1	22.2	22.4	18.6	21.1
1984	8	29	30.1	21	9.1	22.2	29.9957	24	26.2045	21.6	25.5926	22.2	23.7538	95	69.1111	86	80.4231	25.4	29.663	25.6	27.6538	21.4	23.8444	21.5	22.6692
1984	8	30	33.1	20.2	12.9	23	30.2	23.4	25	21.2	24.2	22	22.5	86	61	89	79	24	26.3	25.5	25.3	20.4	21.9	21.4	21.3
1984	8	31	32.1	20.6	11.5	22.8	30	22.2	24.3	21.2	24.8	20.2	22.1	87	66	84	79	24.1	28	22.4	24.8	20.5	22.9	19.3	20.9
1984	9	1	27.3	20.4	6.9	21.8	26.4	25.8095	26.0905	21.2	24.2	23.064	23.516	95	84	80	80.6	24.8	28.8	26.396	27.32	20.9	23.4	21.92	22.452
1984	9	2	31.5	19.6	11.9	21.4	30	25.7238	26.4095	20.4	24.6	23.112	23.58	92	65	80.36	79.48	23.3	27.5	26.524	27.228	20	22.6	22.024	22.436
1984	9	3	31.9	20.625	11.275	21.2	30.8	23.4	24.7	20.4	24.8	21.2	22.1	93	62	83	79	23.4	27.4	23.8	24.9	20.1	22.6	20.3	21
1984	9	4	31.9296	19.4	12.5296	22	30.4	23.8	25	20.8	24.8	22	22.5	90	64	86	80	23.8	27.7	25.3	25.6	20.3	22.8	21.3	21.4
1984	9	5	31.7	20.4	11.3	23.6	30.4	24.2	25.6	21.8	24.6	22	22.8	86	63	83	77	25	27.2	25	25.7	21.1	22.5	21.1	21.5
1984	9	6	32.1	21.8	10.3	23.6	30.6	24.6	25.9	22.6	24.6	20.2	22.5	92	62	67	74	26.8	27.1	20.8	24.9	22.2	22.4	18.2	20.9
1984	9	7	30.5	20.2	10.3	22.6	29.2	25.7455	26.2381	21.4	24.8	23.288	23.4696	90	70	80.44	79.1667	24.7	28.5	26.784	27.0292	20.9	23.2	22.172	22.3208
1984	9	8	33.3	20.752	12.548	22.2	32.4	24.8	26	20	24.2	22	22.1	82	51	79	71	22	24.9	24.6	23.8	19	21	20.9	20.3
1984	9	9	30.1	19.4	10.7	23.4207	29.2	23.8	26.4	22.05	24.8	21.2	23.5321	89.4643	70	80	79.1071	25.6714	28.5	23.5	27.15	21.5	23.2	20.1	22.375
1984	9	10	29.3	20.8	8.5	22.9103	27.4	25.7565	26.0826	21.7778	23.6	23.2154	23.484	91.2593	73	80.4615	81.28	25.4259	26.7	26.7038	27.284	21.337	22.2	22.1192	22.452
1984	9	11	27.3	20.8	6.5	22.2	25.8	23.2	23.6	21.6	23.8	20	21.8	95	85	75	85	25.4	28.2	21.3	25	21.4	23.1	18.5	21
1984	9	12	30.9	20.4	10.5	22	29.2	23	24.3	21.4	23.4	21	21.9	95	62	84	80	25.1	25	23.6	24.6	21.2	21.1	20.1	20.8
1984	9	13	29.9	20.5926	9.30741	22.2	28.4	23.8	24.5	21.2	24.8	22	22.7	92	75	86	84	24.5	29	25.3	26.3	20.8	23.5	21.3	21.9
1984	9	14	29.9	22	7.9	23	28.2	23.2	24.4	22.2	24.4	20	22.2	93	74	75	81	26.2	28.1	21.3	25.2	21.9	23	18.5	21.1
1984	9	15	28.3	21	7.3	21.6	26.4	25.6	26.0174	21	23.6	23.0519	23.4074	95	79	79.7778	79.3704	24.5	27.3	26.363	26.963	20.7	22.5	21.9259	22.2593
1984	9	16	32.9	20.3852	12.5148	22.2	31	22.8	24.7	20.8	25.5786	20	23.537	88	69.3571	78	80.4444	23.7	29.65	21.6	27.2741	20.2	23.8286	18.7	22.437
1984	9	17	30.3	20.4	9.9	22.4	28.4	23.4	24.4	21.8	24.6	21	22.5	95	74	81	83	25.7	28.5	23.3	25.8	21.6	23.2	20	21.6
1984	9	18	30.1	20.6	9.5	22.8889	28.8	23	25.9095	21.784	24.2	22	23.4826	90.72	69	92	80.7391	25.356	27.2	25.8	27.2609	21.308	22.5	21.6	22.4391
1984	9	19	29.3	19.6	9.7	23.2214	27	23.2	25.8609	22.1407	23.8	22	23.4769	91.3333	77	90	81	25.9667	27.4	25.7	27.1846	21.7037	22.6	21.5	22.4115
1984	9	20	28.2	20.6	7.6	20.6	26.6	25.1826	25.6826	20	22.2	23.0741	23.4074	95	69	82.1481	81	23	23.9	26.6259	27.1185	19.7	20.4	22.0704	22.3556
1984	9	21	27.9	20.904	6.996	21.8	26.8	22.8	23.5	20.6	22.6	20	21.1	90	70	78	79	23.5	24.7	21.6	23.3	20.1	20.9	18.7	19.9
1984	9	22	29.9	20.2	9.7	21.8	26.8	22.4	23.3	21.2	23.2	20.2	21.5	95	74	82	84	24.8	26.1	22.3	24.4	20.9	21.8	19.2	20.7
1984	9	23	28.9	20.4	8.5	23.4	27.4	25.3	25.85	22.2	22	23.025	23.475	90	63	83	82.1667	26	23	26.625	27.35	21.7	19.7	22.0875	22.4958
1984	9	24	28.9	20.6	8.3	22.2	27.8	23	24	21.2	22.4	20.2	21.3	92	63	78	78	24.5	23.6	21.9	23.3	20.8	20.2	18.9	20
1984	9	25	29.9	19.4	10.5	22.2	28.2	23.2	24.2	20.2	23	22.7917	23.4917	84	65	80.2917	82.4167	22.4	24.7	25.9458	27.3958	19.3	20.9	21.6625	22.5125
1984	9	26	30.7	19.2	11.5	21.4	29.2	23	24.1	20.8	25	21	22.3	95	72	84	83	24.2	29	23.6	25.6	20.5	23.5	20.1	21.4
1984	9	27	30.5	20.4	10.1	22.2	28.6	25.3652	25.8273	21.2	25.1154	22.896	23.3375	92	70.2308	80.56	80.9583	24.5	28.9654	26.188	27.0125	20.8	23.4423	21.792	22.3
1984	9	28	32.9	19.6	13.3	23.8	31.6	23.8	25.8	21.2	25.2	22.2	22.9	80	60	87	76	23.5	27.9	25.7	25.7	20.1	22.9	21.6	21.5
1984	9	29	30.7	21	9.7	24	29.8	23.2	25	22.6	25.6	20.2	22.8	89	72	76	79	26.5	30.1	21.7	26.1	22.1	24.2	18.8	21.7
1984	9	30	29.5	21.8	7.7	23.4	25.4	25.1545	25.85	22.4	23.8	22.8154	23.2154	92	88	82.5	79.6923	26.4	28.4	26.2269	26.6731	22	23.2	21.8269	22.0654
1984	10	1	31.3	20.4	10.9	22.2	29.4435	24	25.8087	21.8815	25.2	22.9385	23.3577	89.5556	70.037	81.7308	80.9615	25.4222	29.0667	26.3846	27.0308	21.3407	23.5259	21.95	22.3308
1984	10	2	31.9	21	10.9	22.2	30.2	23.6	24.9	21.9556	25.2148	22.8889	23.3556	91.6667	70.0741	82.9259	81.5926	25.7074	29.1815	26.4185	27.0889	21.5185	23.5593	21.937	22.3481
1984	10	3	30.5	20.4	10.1	23	29	23.4	24.7	22.1037	25.2	22.8077	23.384	91.4074	72.5385	82.8462	82.64	25.9148	29.3885	26.2615	27.224	21.663	23.6962	21.8654	22.436
1984	10	4	28.1	21.2	6.9	22.4	26.4	25.504	25.8913	21.8741	24.9	22.7852	23.184	91.3704	67.3462	80.9259	79.84	25.5667	28.25	26.0519	26.632	21.4333	23.0346	21.7333	22.068
1984	10	5	30.7	20.6	10.1	22	30.2	23	24.5	21.9481	25.1037	22.9077	23.3115	90.3704	68.4815	83.1538	80.6538	25.5815	28.7296	26.4577	26.9538	21.4481	23.3333	21.9846	22.2808
1984	10	6	28.5	19.6	8.9	22	29.6261	25.4	25.7619	21.9643	25.3852	23.096	23.536	91.5357	70.8519	83.2	82.72	25.7143	29.5333	26.772	27.524	21.5357	23.7778	22.188	22.624
1984	10	7	28.8	20.8	8	21.6	28.4	23	24	22.0154	25.4593	23.136	23.5917	89.3077	71.1481	84.12	81.9583	25.5962	29.7037	26.916	27.5625	21.4577	23.8963	22.268	22.6208
1984	10	8	29.9	20.2	9.7	21.8	28.4	22.8	23.9	21.963	25.4	22.7926	23.35	90.2222	72.2308	83.5185	81.9615	25.5926	29.6538	26.2778	27.1038	21.4519	23.8577	21.8741	22.35
1984	10	9	30	21	9	22	27.8	24.8381	25.375	21.864	25.1167	22.928	23.3826	89.8	72.5417	84.56	82.7826	25.412	29.2417	26.616	27.2522	21.348	23.6125	22.084	22.4478
1984	10	10	31.3	19.6	11.7	21.4	30.4	23	24.5	21.9	24.9308	22.808	23.2	92.28	74.2308	82.24	83.0417	25.68	29.0269	26.172	26.9333	21.516	23.5192	21.824	22.2792
1984	10	11	31.5	21	10.5	21.8	30.4	25.2364	25.6636	22.037	25.2769	22.96	23.4083	92	71.9615	83.125	83.1304	25.8519	29.4962	26.6375	27.4087	21.6222	23.7346	22.0833	22.5261
1984	10	12	31.3	20.6	10.7	24	30.4	25.0174	25.5565	21.963	24.9778	22.9333	23.2963	91.7037	71.0741	83.4815	81.963	25.7259	28.7815	26.5185	27.0037	21.537	23.3444	22.0333	22.3074
1984	10	13	30.3	21.4	8.9	22.6	29.4	24.8727	25.3864	21.8889	24.8615	22.816	23.175	91.5556	70.7692	84.28	82.25	25.6111	28.6038	26.412	26.8458	21.4667	23.2423	21.936	22.2042
1984	10	14	31.9	20.4	11.5	24.8	30	23.2	25.3	21.8786	25.0296	22.875	23.2792	90.3214	69.7407	83.9583	81.8333	25.4714	28.8111	26.4875	27.0083	21.3821	23.3074	22.0042	22.275
1984	10	15	30.5	20.6	9.9	24.2	28.4	23	24.6	22.0222	24.9037	22.6308	23.1615	90.8519	73.1852	86.1538	83.6154	25.7296	28.9667	26.3077	27.0231	21.5444	23.4333	21.8731	22.3
1984	10	16	30.1	20.3417	9.75833	22.8	29.6	23.2	24.7	21.7462	24.963	22.9385	23.248	91.7308	72.7407	83.5	82.52	25.3692	29	26.5615	27.012	21.3231	23.4926	22.0423	22.316
1984	10	17	30.5	21.4	9.1	23	29	24.6833	25.525	21.75	24.9429	22.4889	23.0481	90.3929	68.0357	84	81.037	25.2786	28.45	25.8704	26.5519	21.2464	23.1429	21.6111	22.0037
1984	10	18	30.35	21.2	9.15	22.6	28.2	22.8	24.1	21.6429	24.7077	22.763	23.0346	90.4286	73.1538	86.2593	83.3077	25.0821	28.5423	26.5148	26.7192	21.1321	23.2154	22.0222	22.1346
1984	10	19	29.5	21.4	8.1	22.2	27	23.4	24	21.8429	24.9286	22.7429	23.1222	91.1111	71.6786	82.6071	81.8571	25.4857	28.8036	26.15	26.8107	21.4036	23.3643	21.7786	22.1821
1984	10	20	30	20.6	9.4	22	28.8	23.2	24.3	21.8071	25.0643	22.9481	23.2852	89.8929	70.5	82.4074	80.8519	25.3	28.9143	26.4926	26.9333	21.2679	23.4107	21.9778	22.2259
1984	10	21	32.3	21	11.3	23.4	30.2	23.4	25.1	21.7333	25.0519	22.8889	23.2296	91.2222	69.7407	83.3333	81.4444	25.3185	28.8333	26.4222	26.8556	21.2815	23.3593	21.963	22.2
1984	10	22	31.3	21.4	9.9	22.2	28.2	23	24.1	21.6077	24.912	22.6462	23.032	91.4615	71.28	81.3462	81.32	25.15	28.776	25.8462	26.548	21.1692	23.32	21.6154	21.996
1984	10	23	30.9269	21.2	9.72692	23.2	28	25.0909	25.6524	21.8148	24.6923	22.5115	22.984	89.4231	68.0385	81.1154	79.64	25.2154	27.9769	25.6423	26.284	21.1769	22.85	21.45	21.812
1984	10	24	30.924	20.7739	10.1501	23.08	29.56	25.3238	25.87	22	25.3167	22.704	23.3542	91.28	70.625	80.4	80.7917	25.736	29.4042	25.872	27.025	21.548	23.6958	21.604	22.2917
1984	10	25	30.1462	20.4348	9.71137	23.0692	28.5826	24.7217	25.3182	21.8692	25.1852	22.5481	23.18	90.16	75.1481	82.8889	82.5	25.4577	29.663	25.8148	26.95	21.35	23.8741	21.5815	22.2423
1984	10	26	28.3	20.5833	7.71667	22.4	27.2	22.6	23.7	22	25.2	22.7077	23.284	90.8462	70.52	81	80.8	25.7115	29.22	25.9385	26.92	21.5231	23.604	21.6654	22.244
1984	10	27	28.9	20.8	8.1	22	29.1545	25.0636	25.5952	22.064	25.28	22.964	23.4625	90.92	73.24	84.28	83.125	25.8	29.656	26.716	27.4667	21.604	23.868	22.124	22.5667
1984	10	28	28.3	21.6	6.7	22.6	26.6	22	23.3	21.9308	25	22.7615	23.264	92.5769	71.4444	84.6923	83.4	25.7385	28.9407	26.3885	27.152	21.5538	23.4222	21.9462	22.38
1984	10	29	27.4	20.4	7	22	24.2	22.8	23	22.037	25.2667	22.9462	23.4538	91.5385	71.8519	84.0385	82.72	25.6423	29.463	26.6	27.256	21.4846	23.7407	22.0731	22.444
1984	10	30	30.6769	19.2	11.4769	22.2	28.6	24.7818	25.3591	21.7852	25.0148	22.648	23.192	92.5926	70.5926	83.96	82.44	25.4852	28.8148	26.132	26.896	21.4	23.3444	21.748	22.224
1984	10	31	29.9	21.6	8.3	22.6	28.4	22.8	24.1	21.5333	25.1083	23.024	23.2478	90.8889	70.375	85.28	82.087	24.9481	28.9542	26.86	26.9696	21.0444	23.4375	22.236	22.2609
1984	11	1	29.2	19	10.2	20.4	28.4	22.2	23.3	21.7556	25.2593	22.8222	23.3	90.5926	70.6667	84.0741	81.6154	25.3	29.2889	26.4185	27.0154	21.2667	23.6593	21.9481	22.3038
1984	11	2	29.8	19.2	10.6	22.2	28.6	22.4	23.9	21.4929	24.9857	22.6143	23.0321	90.1429	68.1071	82.3214	80.2143	24.8393	28.4607	25.9071	26.4036	20.9536	23.1571	21.6464	21.9143
1984	11	3	30.1	20.6	9.5	23.8	29.4	22.8	24.7	21.5852	24.9	22.8815	23.1346	92.6296	69	83.2593	82	25.1741	28.4357	26.4407	26.7615	21.1926	23.1393	21.9741	22.1577
1984	11	4	28.9	20.4	8.5	21.8	27.6	22.6	23.6	21.6692	25.2308	22.7481	23.2154	90.8846	71.2692	85.1481	82.3462	25.1654	29.2577	26.3926	26.9269	21.1846	23.6346	21.963	22.2615
1984	11	5	28.8	19.8	9	22.6	27.4	24.8609	25.5818	21.8231	25.24	22.88	23.2667	90.1154	68.48	84.76	81.125	25.3615	29	26.592	26.9125	21.3115	23.468	22.08	22.2375
1984	11	6	29.9	19.8	10.1	22.2	28.8	23	24.3	21.7217	25.1917	22.8333	23.2696	89.7826	68.25	83.2727	80.6364	25.1652	28.8458	26.35	26.8	21.1783	23.3792	21.9227	22.1727
1984	11	7	29.7	19.6	10.1	22.6	28.2	22.4	23.9	21.7417	25.175	22.6522	23.213	91.625	72.5417	83.4348	82.7826	25.3833	29.3417	26.1043	27.0043	21.3083	23.6958	21.7652	22.2957
1984	11	8	27.3	20.6	6.7	21.2	25.8	24.8095	25.4524	21.88	25.224	22.7333	23.3083	91.24	72.92	84.6667	83.1667	25.536	29.504	26.3125	27.1833	21.42	23.784	21.9	22.4042
1984	11	9	29.9	20.8	9.1	22.4	28	24.7	25.2737	21.656	25.1455	22.9636	23.2476	90.8	73.3182	85.5	83.2381	25.156	29.3364	26.7682	27.0667	21.168	23.7045	22.1727	22.3381
1984	11	10	29.2	20.2	9	21.8	28.6	25.4857	25.7905	21.568	25.28	22.872	23.236	91.36	71.92	80.75	81.0833	25.056	29.476	26.2167	26.9375	21.104	23.768	21.825	22.2458
1984	11	11	29.3	20.6	8.7	21	29.7545	22.6	25.495	21.608	25.2167	22.8696	23.2091	89	69	85.3478	80.8636	24.908	28.9667	26.6217	26.7636	21.02	23.4708	22.0739	22.15
1984	11	12	31.24	19	12.24	21.4	29.5	24.5091	25.245	21.5917	25.144	22.624	23.1043	90.2083	69.6	85.48	82.2174	24.9958	28.936	26.248	26.7435	21.0542	23.468	21.852	22.1391
1984	11	13	30.8	19.8917	10.9083	22.6815	29.1208	24.6	25.2261	21.3407	24.9556	22.7846	23.0077	89.1852	70.5926	85.8846	81.9231	24.5074	28.7148	26.5538	26.5615	20.7519	23.3222	22.05	22.0231
1984	11	14	30	19.9583	10.0417	20.4	29.6	22.8	23.9	21.5111	24.837	22.8	23.0444	90.8519	71.037	83.3704	81.7037	24.9333	28.537	26.3444	26.6111	21.0222	23.2037	21.9037	22.0444
1984	11	15	30.2	19.2	11	23	29.6	23	24.6	21.3308	24.3692	22.7852	22.832	90.9615	69.0769	83.3333	81.36	24.6769	27.5	26.3037	26.212	20.8423	22.6	21.863	21.804
1984	11	16	29.8	20.6	9.2	22	28.4	22.8	24	21.3333	24.9615	22.808	23.032	89.963	69.1538	83.8	81.36	24.6074	28.55	26.352	26.548	20.7963	23.2077	21.936	22.004
1984	11	17	29.9	19.2	10.7	21.6	28.4	22.6	23.8	21.7231	24.8769	22.688	23.052	88	68.5	80.52	79.24	24.9769	28.3385	25.824	26.328	21.0615	23.0923	21.6	21.9
1984	11	18	31.5	19.8	11.7	21.2	30.6	23	24.5	21.5923	24.632	22.913	22.9957	91.2308	67.24	84.6522	81.1304	25.0731	27.74	26.6261	26.413	21.1308	22.752	22.0826	21.9478
1984	11	19	31.1	20.4667	10.6333	23.2	28.6	23	24.5	21.5308	25.1077	22.8923	23.1808	90.4231	67.9231	85.0385	81.0769	24.9154	28.6769	26.6192	26.7385	21.0192	23.2962	22.0962	22.1346
1984	11	20	31.3	20.2	11.1	22.8	30	22.8	24.6	21.5231	24.9	22.8846	23.1038	90.6154	65.6154	83.1538	79.7692	24.95	28.0269	26.4538	26.4846	21.0269	22.8962	21.9654	21.9654
1984	11	21	31.6	19.8	11.8	22.8	28.6	23	24.4	21.3778	24.8519	22.7926	23.0111	89.1481	65.6296	84.037	79.7037	24.6	27.9185	26.3593	26.2963	20.7741	22.8519	21.937	21.8741
1984	11	22	31.5	20.2	11.3	22.6	30.4	23.2	24.9	21.2296	24.6593	22.7385	22.8962	89	65.9259	85.7308	80.5385	24.3667	27.6037	26.4423	26.2077	20.6185	22.6444	21.9808	21.7962
1984	11	23	30.3	20.4	9.9	23.2	29.6	23	24.7	21.0889	24.7385	22.6385	22.8192	87.7778	67.3077	86.5	80.4615	24.0593	27.9	26.3308	26.0808	20.4185	22.8154	21.9077	21.7115
1984	11	24	29.7	21.8	7.9	23	28.6	22.8	24.3	20.8385	24.8308	22.9615	22.8769	89.0385	66.0769	84.5769	79.9231	23.7615	27.9154	26.6731	26.1154	20.2385	22.8462	22.1269	21.7269
1984	11	25	29.3	20.8	8.5	23.2	28.6	22.8	24.4	21.0444	24.6462	22.8333	22.9042	89.8148	68.72	84.8333	81.5217	24.1481	27.82	26.4708	26.3087	20.4963	22.768	22	21.8565
1984	11	26	31.164	20.4	10.764	22.4	29	24.5727	25.3524	21.3923	24.6769	22.8	23.024	90.8077	66.28	85.08	81.0833	24.7654	27.588	26.472	26.4042	20.9077	22.628	21.984	21.9375
1984	11	27	28.8	21.6	7.2	22.4	27.6	24.9304	25.4318	21.1556	24.6385	22.7231	22.86	90.6538	64.6154	84.1154	80.36	24.2808	27.4192	26.2423	26.124	20.5769	22.5308	21.8654	21.764
1984	11	28	29.5	19.8	9.7	22	28.8	22.8	24.1	20.5852	24.9185	22.6846	22.7385	88.4444	64.6667	83.3077	79.1154	23.3741	27.9556	26.1269	25.8654	19.9333	22.8556	21.7769	21.5654
1984	11	29	28.2	20.8	7.4	22.6	27.4	22.4	23.7	20.9231	24.7692	22.7231	22.812	88.6	64.6538	84.0769	79.375	23.86	27.5808	26.2077	25.8917	20.272	22.6269	21.8231	21.5875
1984	11	30	30	20.4	9.6	22.6	29.2	22.8	24.4	20.7037	24.7143	22.8296	22.7154	89.2593	62.7143	85.963	79.5769	23.6222	27.2929	26.5741	25.8154	20.1148	22.4607	22.0704	21.5308
1984	12	1	30.1	19.6	10.5	21.4	29.2	22.8	24	20.6	24	20	21.5	93	65	78	79	23.7	26.5	21.6	23.9	20.3	22	18.7	20.3
1984	12	2	30.3	20.2	10.1	22.6	29.6	23	24.5	20.4	23	20.2	21.2	82	58	78	73	22.5	23.9	21.9	22.8	19.4	20.3	18.9	19.6
1984	12	3	30.1	20.4	9.7	22	29.2	22.8	24.2	19.6	22.2	22.436	22.576	80	55	84.08	79.6	21.3	22.3	25.792	25.58	18.5	19.2	21.568	21.396
1984	12	4	31.5	19.8	11.7	22.2	30.4	23	24.6	19	23.2	22	21.4	74	55	92	74	19.9	23.8	25.8	23.2	17.4	20.3	21.6	19.8
1984	12	5	31.74	18.4	13.34	21.6	29.8	23	24.4	19.8	22.4	21.2	21.1	85	53	86	75	21.9	22.3	24	22.8	19	19.3	20.4	19.6
1984	12	6	30.5	20	10.5	21.8	29	23	24.2	20.2	22.6	22	21.6	87	58	92	79	22.6	23.3	25.8	23.9	19.5	20	21.6	20.3
1984	12	7	30.1	19.8	10.3	22.2	29.6	23	24.5	19	21.8	22	20.9	74	51	92	72	19.9	21.1	25.8	22.3	17.4	18.4	21.6	19.1
1984	12	8	31.3	20.2	11.1	22.6	29.6	24.7053	25.4111	19.4	21.8	22.5391	22.8261	75	51	83.1304	79	20.5	21.1	25.8391	25.887	17.9	18.4	21.6043	21.6087
1984	12	9	30.3	20.4	9.9	22.2	29.6	22.8	24.4	19.2	22	21	20.7	76	52	85	71	20.3	21.6	23.7	21.9	17.8	18.7	20.2	18.9
1984	12	10	30.5	17.6	12.9	20.4	30.2	22.2	23.8	18.2	22.2	20.2	20.2	81	50	84	72	19.5	21.6	22.4	21.2	17.1	18.8	19.3	18.4
1984	12	11	30.3	17.8	12.5	20.6	30.2	23	24.2	18.8	23.4	21	21.1	85	57	84	75	20.5	24.4	23.6	22.8	17.9	20.7	20.1	19.6
1984	12	12	32.2	18.4	13.8	20.2	31.2	23	24.4	18.8	22.8	21.4	21	88	49	87	75	20.8	22.4	24.4	22.5	18.1	19.3	20.7	19.4
1984	12	13	32.1	19.1833	12.9167	23	30	24.5263	25.3647	20.4	23.6	22.4609	22.613	79	59	82.9565	77.7727	22.3	25	25.713	25.2955	19.2	21.1	21.5304	21.1818
1984	12	14	31.4	21.4	10	22.4	30.6	22.8	24.6	20.4	23.4	21	21.6	84	55	85	75	22.7	24.2	23.7	23.5	19.5	20.5	20.2	20.1
1984	12	15	31.7	20.8	10.9	23.2	29.6	23.2	24.8	20.4	22.8	22.6	22.49	78	56	82.9048	77	22.2	23.4	25.9238	25.23	19.1	20	21.6286	21.145
1984	12	16	29	19.8	9.2	22.2	28.2	22.4	23.8	19.2	22.2	20.2	20.5	76	60	82	73	20.3	22.9	22.3	21.8	17.8	19.7	19.2	18.9
1984	12	17	30.1	19.2	10.9	21.256	28.2	22	25.11	19.872	24.6167	21	22.2522	88.4	60.625	92	78.4783	22.356	26.8542	24.2	25.013	19.208	22.1125	20.6	20.9522
1984	12	18	29.7	18.4	11.3	20.8	28.8	22.2	23.5	17.8	24.425	20.2	22.1391	75	59.4167	84	77.5217	18.4	26.3542	22.4	24.7	16.2	21.85	19.3	20.7739
1984	12	19	30.1	19.4	10.7	21.2	29.2	22.4	23.8	18.8	24.3462	21	22.1792	80	57.7308	88	76.25	20.2	26.0077	24	24.6208	17.6	21.6346	20.4	20.7125
1984	12	20	29.3	20	9.3	21.6	28.4	22.4	23.7	18.8	24.2769	20.2	22.2875	77	59.2308	82	77.25	19.9	26.0731	22.3	24.8917	17.4	21.6346	19.2	20.875
1984	12	21	31.3	18.8692	12.4308	21.6	30.2	23	24.5	19	22.2	21.2	20.8	79	50	86	72	20.3	21.6	24	22	17.7	18.8	20.4	19
1984	12	22	32.4692	19.2	13.2692	21.8	30.2	24.6783	25.3727	19.2	22.4	22.5778	22.3269	79	51	83.2222	76.9615	20.6	22.1	25.9926	24.9846	18	19.1	21.6333	20.9038
1984	12	23	31.3	19.4	11.9	22.8	30.4	22.8	24.7	19.8	22.4	21	21.1	76	51	85	71	21.2	22	23.7	22.3	18.4	19	20.2	19.2
1984	12	24	30.1	19.8	10.3	21.8	29.8	22.4	24.1	18.8	22	20.2	20.3	76	51	82	70	19.8	21.4	22.3	21.1	17.3	18.6	19.2	18.4
1984	12	25	31.3	20.4	10.9	22.2	30.4	22.6	24.5	19.8	22.4	22.837	22.4111	81	51	83.2963	76.5926	21.5	22	26.3926	25.0074	18.7	19	21.9296	20.9667
1984	12	26	30.1	20.8	9.3	23.2	29.6	25.0435	25.7318	20.4	22.6	22.7852	22.4038	78	55	82.7037	76.1923	22.2	22.9	26.263	25	19.1	19.7	21.8519	20.9769
1984	12	27	31.1	20.2	10.9	22.4	30	22	24.1	22.2	21.6	21.4	21.7	98	48	95	80	26.6	20.4	25.1	24	22.1	17.8	21.2	20.4
1984	12	28	30.3	20	10.3	22.2	29.6	22.8	24.4	20.2	22	20	20.7	84	52	78	71	22.4	21.6	21.6	21.8	19.3	18.7	18.7	18.9
1984	12	29	31.1	18.9	12.2	23.4	30	22.4	24.5	19.2	22.2	20.2	20.5	68	51	82	67	19.5	21.8	22.3	21.2	17.1	18.8	19.2	18.4
1984	12	30	31.3	19	12.3	21.4	30	22	23.9	18.2	22.2	21.4	20.6	74	51	95	73	18.8	21.8	25.1	21.9	16.6	18.8	21.2	18.9
1984	12	31	31.5	17.8	13.7	20.8	30.2	22.4	24	19.3	22.2	20.4	22.328	86.8519	50	84	74.9231	21.4536	21.6	22.7	24.7	18.5643	18.8	19.5	20.7846

## Sheet: 1985
						Temperature				Temperature				Relative Humidity				Pressure				Dew temperature
Year	Month	Day	Maximum	Minimum	Max-Min	1899-12-31 07:00:00	1899-12-31 13:00:00	1899-12-31 19:00:00	Average	1899-12-31 01:00:00	1899-12-31 13:00:00	1899-12-31 19:00:00	Average	1899-12-31 01:00:00	1899-12-31 13:00:00	1899-12-31 19:00:00	Average	1899-12-31 07:00:00	1899-12-31 13:00:00	1899-12-31 19:00:00	Average	1899-12-31 07:00:00	1899-12-31 13:00:00	1899-12-31 19:00:00	Average		Month	Taverage	Hraverage
1985	1	1	31.4	18.4	13	21.2	30.2	22.6	24.2	17.8	22	21.4	20.4	72	49	90	71	18.2	21.2	24.7	21.4	16	18.4	20.9	18.4		January	24.4339	70.3394
1985	1	2	32	15.6	16.4	19	31.4	22.2	23.7	17.8	22.4	21	20.4	89	46	90	75	19.6	21.3	24.1	21.7	17.2	18.5	20.5	18.7		February	25.1637	67.5963
1985	1	3	33.1	15.6	17.5	19	31	23.2	24.1	18.2	23	22	21.1	93	51	90	78	20.4	23	25.7	23	17.8	19.7	21.5	19.7		March	26.4807	64.5604
1985	1	4	31.4	17	14.4	20.2	30.2	22.4	23.8	19	22	20.2	20.4	90	49	82	74	21.2	21.2	22.3	21.5	18.4	18.4	19.2	18.7		April	26.8567	71.4042
1985	1	5	31.5	16.8	14.7	20.4	30.2	22.2	23.8	19	22.4	21	20.8	88	51	90	76	21.1	22.1	24.1	22.4	18.3	19.1	20.5	19.3		May	26.5658	79.154
1985	1	6	32.3	17	15.3	18.8	31.4	22.8	23.9	17.6	22.8	22	20.8	89	48	93	77	19.3	22.2	25.9	22.5	17	19.2	21.7	19.3		June	26.6336	78.0713
1985	1	7	31.5	18.2	13.3	21.6	30.4	22.4	24.2	18	20.2	20.2	19.5	71	39	82	64	18.3	17.1	22.3	19.2	16.1	15.1	19.2	16.8		July	27.043	73.1819
1985	1	8	32.3	16.2	16.1	22.6	31.6	22.6	24.9	19.2	22.6	20.2	20.7	73	47	81	67	20.1	21.6	22.1	21.3	17.6	18.8	19.1	18.5		August	26.5845	75.678
1985	1	9	31.6	19.2	12.4	21.6	30.2	22	24	19.4	22.2	20	20.5	82	50	84	72	21.1	21.6	22.1	21.6	18.4	18.8	19.1	18.7		September	26.5936	75.1063
1985	1	10	32.3	20	12.3	20.8467	31.4	22	25.928	19.25	22.2	21	22.025	86.2143	45	92	73	21.3143	20.9	24.2	24.0429	18.4607	18.2	20.6	20.3286		October	26.2818	75.0022
1985	1	11	32.3	17.6	14.7	23.2	31.4	23.2	25.3	18.8	23	22	21.3	66	49	90	69	18.9	22.7	25.7	22.4	16.6	19.5	21.5	19.2		November	26.2229	74.3268
1985	1	12	32.5	16.4	16.1	21.4	31.6	22.4	24.5	18	23	22	21	72	49	97	73	18.5	22.6	26.2	22.4	16.2	19.4	21.8	19.2		December	24.8272	74.5388
1985	1	13	31.5	17.6	13.9	21	30.6	22.4	24.1	17.8	22	20	19.9	74	48	81	67	18.3	20.9	21.8	20.4	16.1	18.2	18.9	17.8
1985	1	14	31.7	17	14.7	21	30.6	22.2	24	17.2	22	20.2	19.8	69	48	84	67	17.2	20.9	22.4	20.2	15.1	18.2	19.3	17.5
1985	1	15	32.5	15.6	16.9	18.6	31.4	22.8	23.9	16.2	23	22	20.4	79	49	93	74	16.9	22.7	25.9	21.8	14.8	19.5	21.7	18.7
1985	1	16	32.7	17.6	15.1	19.2	31.4	23	24.1	16.8	22.2	20	19.7	79	45	76	67	17.6	20.9	21.4	20	15.5	18.2	18.6	17.4
1985	1	17	32.7	18	14.7	19.2	31.6	23	24.2	17	22.2	22	20.4	81	45	92	72	18	20.7	25.8	21.5	15.8	18.1	21.6	18.5
1985	1	18	33	16.4	16.6	21	31.8	23	24.7	18.4	22.4	22.2	21	78	45	93	72	19.5	21.1	26.2	22.3	17.1	18.3	21.9	19.1
1985	1	19	33.2	17.6	15.6	19.2	32.2	23.2	24.5	18	22	22.2	20.7	89	41	92	74	19.9	19.9	26.1	22	17.4	17.4	21.8	18.9
1985	1	20	33.5	19.2	14.3	21.8	32	23.2	25	20	23	22.2	21.7	85	47	92	75	22.2	22.3	26.1	23.5	19.2	19.3	21.8	20.1
1985	1	21	33.3	19.8	13.5	21.8	29.2	23.2	24.4	20	21.8	22	21.3	85	53	90	76	22.2	21.4	25.7	23.1	19.2	18.6	21.5	19.8
1985	1	22	31.7	17.8	13.9	21.8	30.8	25.8917	26.2227	18	21.8	22.5259	21.8423	70	46	76.1852	69.52	18.2	20.3	25.1963	23.384	16	17.8	21.1074	19.824
1985	1	23	32.2	16.2	16	18.8	30.2	22.8	23.6	16.8	22	21	19.9	82	49	85	72	17.8	21.2	23.7	20.9	15.7	18.4	20.2	18.1
1985	1	24	32.4	18	14.4	20.2	31.2	23.2	24.5	17.6	22	22	20.5	78	45	90	71	18.5	20.5	25.7	21.5	16.2	17.9	21.5	18.6
1985	1	25	33	18.6	14.4	21.6	32.2	22	24.5	18	22.4	20	20.1	71	43	84	66	18.3	20.8	22.1	20.4	16.1	18.1	19.1	17.8
1985	1	26	29.9	18.6	11.3	23.8	29.2	22	24.3	18.6	22.2	20	20.3	61	55	84	67	18.1	22.3	22.1	20.8	15.9	19.2	19.1	18.1
1985	1	27	33.3	20	13.3	21.8	32.2	22.4	24.7	17.8	22.2	20.2	20.1	68	42	82	64	17.8	20.3	22.3	20.1	15.7	17.8	19.2	17.6
1985	1	28	33.7	19.4	14.3	21.4	32.6	22.8	24.9	17.6	22	20.2	19.9	69	40	79	63	17.7	19.6	22	19.8	15.6	17.2	19	17.3
1985	1	29	32.5	16.8	15.7	19.6	31.4	22.8	24.1	17.2	22.2	20.2	19.9	79	45	79	68	18.1	20.9	22	20.3	15.9	18.2	19	17.7
1985	1	30	33.1	19	14.1	21.4	32.4	22.8	24.9	17.4	21.2	20.2	19.6	68	37	79	61	17.3	18	22	19.1	15.2	15.8	19	16.7
1985	1	31	32.5	18.8	13.7	21.6	31.6	22.4	24.5	17.8	22.6	20.2	20.2	70	47	82	66	17.9	21.6	22.3	20.6	15.8	18.8	19.2	17.9
1985	2	1	34	14	20	18.2	32.2	22.2	23.7	14.4	19.8	21	18.4	67	31	90	63	14	15.1	24.1	17.7	11.9	13.2	20.5	15.2
1985	2	2	34	15.4	18.6	17.8	32.2	22.8	23.9	15.8	22	21	19.6	82	41	85	70	16.7	19.9	23.7	20.1	14.6	17.4	20.2	17.4
1985	2	3	34.1	17.2	16.9	20.4	32.4	22.6	24.5	17.6	22.4	20.2	20.1	76	43	81	67	18.3	20.7	22.1	20.4	16.1	18	19.1	17.8
1985	2	4	34.5	18.68	15.82	20.4	33.4	22.4	24.6	17.4	20.2	21	19.5	75	30	88	64	17.9	15.2	24	19	15.8	13.2	20.4	16.5
1985	2	5	33.5	18.6	14.9	21	32.2	22.4	24.5	18.6	22.2	21	20.6	80	42	88	70	19.9	20.3	24	21.4	17.4	17.8	20.4	18.5
1985	2	6	34.5	15.6	18.9	18.8	33.4	22.6	24.4	15.6	20.8	21	19.1	72	32	87	64	15.7	16.5	23.8	18.7	13.7	14.5	20.3	16.2
1985	2	7	35.3	18.4	16.9	22.8	34.6	23	25.8	19.6	23	21.2	21.3	75	38	86	66	20.7	20.6	24	21.8	18.1	18	20.4	18.8
1985	2	8	34.5	17.6	16.9	19	33.8	23	24.7	17.4	22.4	21.2	20.3	86	38	86	70	18.8	19.8	24	20.9	16.6	17.3	20.4	18.1
1985	2	9	34.5	18.8	15.7	20.6	32.4	23.2	24.9	19.2	22.8	21	21	88	44	83	72	21.3	21.6	23.4	22.1	18.5	18.7	20.1	19.1
1985	2	10	33.6	20.4	13.2	23.6	32.2	23	25.5	20.4	22.8	21.2	21.5	75	45	86	69	21.9	21.7	24	22.5	19	18.8	20.4	19.4
1985	2	11	34.3	18.2	16.1	20	33.8	23.2	25	18	22.4	21.4	20.6	83	38	86	69	19.3	19.8	24.3	21.1	17	17.3	20.6	18.3
1985	2	12	33.7	17.6	16.1	19	32.8	22.2	24	17.6	22	20	19.9	88	39	82	70	19.2	19.5	22	20.2	16.9	17.1	19	17.7
1985	2	13	33.5	18.6	14.9	19.6	32.2	22.4	24.1	18.6	22.4	20	20.3	91	43	81	72	20.8	20.8	21.8	21.1	18.1	18.1	18.9	18.4
1985	2	14	33.5	19.2	14.3	21.8	32.4	26.8609	27.0783	18.2	22	22.8889	22.3704	71	41	72.1852	69.7407	18.6	19.8	25.363	24.2407	16.4	17.3	21.2481	20.4037
1985	2	15	34.1	20.8	13.3	22.6	33.2	23.2	25.6	18	21.8	19	19.6	65	37	68	56	17.7	18.8	19.3	18.6	15.6	16.5	16.9	16.3
1985	2	16	33.4	20.6	12.8	21.6	32.4	23.6	25.3	20	22.4	21	21.1	87	43	80	70	22.3	20.7	23.2	22.1	19.3	18	19.9	19.1
1985	2	17	34.7	19.4	15.3	22.4	32.4	23.2	25.3	19.6	22	20	20.5	78	41	75	64	21	19.8	21.3	20.7	18.3	17.3	18.5	18
1985	2	18	34.5	17.8	16.7	22.8	32.2	23	25.3	17.8	22.8	21	20.5	62	45	84	64	17.2	21.7	23.6	20.8	15.1	18.8	20.1	18
1985	2	19	34.4	20.8	13.6	22	32.4	24.2	25.7	18.2	23.2	22	21.1	70	46	83	66	18.5	22.5	25	22	16.2	19.4	21.1	18.9
1985	2	20	33.7	16.6	17.1	19.8	32.2	26.875	26.975	17.8	22	22.8714	22.2259	83	41	73	68.8889	19.1	19.9	25.4179	23.8556	16.8	17.4	21.275	20.1815
1985	2	21	34.9	17.2	17.7	19	32.6	23.6	24.7	18	22.8	22.2	21	91	44	89	74	20	21.5	25.9	22.4	17.5	18.6	21.6	19.3
1985	2	22	31.7	19.2	12.5	22.2	30.2	22.6	24.4	19.2	22	21	20.7	76	49	87	71	20.3	21.2	23.8	21.8	17.8	18.4	20.3	18.8
1985	2	23	33.4	19.2	14.2	22.2	32.6	22.4	24.9	18	22.4	20	20.1	67	42	81	63	17.9	20.5	21.8	20.1	15.8	17.9	18.9	17.5
1985	2	24	33	20	13	21	32.2	22.4	24.5	17.6	22.4	20	20	72	43	81	65	17.9	20.8	21.8	20.2	15.8	18.1	18.9	17.6
1985	2	25	33.1	19	14.1	22.3733	32	22.6	27.2	20.5172	21.2	20.2	22.6926	84.931	38	81	70.2963	22.9414	18.2	22.1	24.7222	19.6552	16.1	19.1	20.8074
1985	2	26	33	19.9185	13.0815	22.0621	32.2	23	27.4292	20.4143	22.6	21	22.8462	86.3929	44	84	69.7692	22.9393	21.3	23.6	24.9615	19.6321	18.5	20.1	20.9731
1985	2	27	33.5	20.2	13.3	21.4	32	22.8	24.8	18	22	20.2	20.1	72	42	79	65	18.5	20	22	20.2	16.2	17.5	19	17.6
1985	2	28	34.3	20	14.3	21.6	33.8	23.8	25.8	19.4	22.8	22.2	21.5	82	39	87	70	21.1	20.7	25.7	22.5	18.4	18.1	21.6	19.3
1985	3	1	34.6	21.2	13.4	23.3	31	23.4	25.3	20.4	22.2	21.4	21.3	77	47	84	69	22.1	21.1	24.2	22.5	19.1	18.4	20.6	19.3
1985	3	2	34	21.6	12.4	23.2	32.6	24.8	26.3	19.8	22.4	22	21.4	74	42	79	65	20.9	20.5	24.6	22	18.2	17.9	20.9	19
1985	3	3	34	18.8	15.2	22	32.6	26	26.6	20	23	22.2	21.7	84	45	72	67	22.1	21.9	24.3	22.8	19.1	19	20.6	19.6
1985	3	4	34.5	22	12.5	23.6	32.6	26.2	27.1	20	22.4	22.2	21.5	72	42	71	62	21.1	20.5	24.2	21.9	18.3	17.9	20.6	18.9
1985	3	5	33	21.8	11.2	22.8	32.2	24.6	26	19.8	22.4	22	21.4	76	43	80	67	21.2	20.8	24.8	22.2	18.4	18.1	20.9	19.2
1985	3	6	33.3	21	12.3	22.8	31.6	26	26.6	20	22.2	22.2	21.5	78	45	72	65	21.6	20.7	24.3	22.2	18.7	18.1	20.6	19.1
1985	3	7	34.2	21.6	12.6	22.2	32.4	26.2	27.1826	20.2667	21	22.2	22.5	84.037	36	71	68.3462	22.5519	17.6	24.2	24.1692	19.3111	15.5	20.6	20.4038
1985	3	8	33.3	22.4	10.9	23.6	32.1	24.6	26.2	20	22	22.2	21.4	72	42	82	65	21.1	20	25.2	22.1	18.3	17.5	21.2	19
1985	3	9	34	21.4	12.6	22.6	32.2	26.4	26.9	19.6	21.6	22.2	21.1	76	40	70	62	20.9	19	24.1	21.3	18.2	16.7	20.5	18.5
1985	3	10	34.3	21.2	13.1	22.4	32.4	26	26.7	18.2	22	22	20.7	67	41	71	60	18.2	19.8	23.9	20.6	16	17.3	20.3	17.9
1985	3	11	33.9	20.6	13.3	22.4	32.4	22.4	24.9	20	22	21	21	81	41	88	70	21.8	19.8	24	21.9	18.9	17.3	20.4	18.9
1985	3	12	33.4	20.2	13.2	22.8	32.2	24.6	26	19.6	21.8	21	20.8	75	40	73	63	20.7	19.4	22.6	20.9	18.1	17.1	19.4	18.2
1985	3	13	33.4	20.8	12.6	23	32.4	24.8	26.3	19.6	22	21	20.9	73	41	72	62	20.6	19.8	22.4	20.9	18	17.3	19.3	18.2
1985	3	14	34.3	19.4	14.9	22	33.2	27.2	27.4	18.2	21.8	20.2	20.1	70	37	53	53	18.5	18.8	19.2	18.8	16.2	16.5	16.8	16.5
1985	3	15	34	18.8	15.2	19.8	32.4	26.4	26.3	17	19.8	22.2	19.7	76	31	70	59	17.6	15	24.1	18.9	15.5	13	20.5	16.3
1985	3	16	34	17.6	16.4	20.4	32	27	26.6	18	21.6	22	20.5	80	40	65	62	19.1	19.1	23.2	20.5	16.8	16.8	19.9	17.8
1985	3	17	37	18.8	18.2	20.4	32.4	27.4	26.9	18.8	22	22.4	21.1	86	41	65	64	20.7	19.8	23.9	21.4	18	17.3	20.3	18.6
1985	3	18	34.9	19.8	15.1	23	31.6	24.6	26	21.2	22.6	20.6	21.5	86	47	70	67	24	21.6	21.7	22.4	20.4	18.8	18.8	19.3
1985	3	19	34.9	21.4	13.5	22.8	32.6	23.6	25.6	22	22	21	21.7	93	40	80	71	25.9	19.6	23.2	22.9	21.7	17.2	19.9	19.6
1985	3	20	34.9	20.6	14.3	22.8	32	26.2	26.8	21	21	20.2	20.7	85	37	58	60	23.7	17.8	19.8	20.4	20.2	15.7	17.4	17.8
1985	3	21	32.7	19.4	13.3	21	31.2	26.2	26.2	19	21.8	22	20.9	83	44	70	66	20.7	20.1	23.7	21.5	18	17.6	20.3	18.6
1985	3	22	34	19.6	14.4	22.4	32.2	24.6	26	19	22	21	20.7	73	41	73	62	19.8	19.9	22.6	20.7	17.3	17.4	19.4	18.1
1985	3	23	32.7	19.2	13.5	21.8	31	24.8	25.6	19.8	22.2	20.4	20.8	84	47	68	66	21.8	21.1	21.1	21.3	18.9	18.4	18.4	18.5
1985	3	24	34.5	19.2	15.3	21.2	32.2	26	26.4	18.8	22	22.4	21.1	80	41	74	65	20.2	19.9	24.8	21.6	17.6	17.4	20.9	18.7
1985	3	25	34.7	19.4	15.3	21.6	32	24.8	25.8	18.4	22	22	20.8	74	42	79	65	19.1	20	24.6	21.3	16.8	17.5	20.9	18.4
1985	3	26	32.6	20.4	12.2	25	31.4	26.7455	27.2864	21.2	23.6	22.8593	22.8667	72	53	72.2222	69.3333	22.7	24.1	25.2926	24.8778	19.6	20.5	21.2037	20.9185
1985	3	27	33	22.4	10.6	24.6	32.4	24.8	26.6	22.6	22.6	22	22.4	85	43	79	69	26.1	21.1	24.6	24	21.8	18.4	20.9	20.3
1985	3	28	33.9	21.6	12.3	22.6	32.4	26	26.8	19.8	22.2	22	21.3	78	42	71	63	21.3	20.2	23.9	21.8	18.5	17.7	20.3	18.8
1985	3	29	34	21.6	12.4	23.6	32.6	27.2	27.6	20	22	23.2	21.7	72	40	72	61	21.1	19.6	25.9	22.2	18.3	17.2	21.6	19.1
1985	3	30	34	22.8	11.2	24.2	32.6	26.2	27.3	20.4	23.4	22.2	22	71	47	71	63	21.5	22.9	24.2	22.9	18.7	19.7	20.6	19.6
1985	3	31	34.6615	21.2552	13.4064	23.6552	32.8783	26.9524	27.6333	21.6929	25.3857	23.3231	23.4769	84.6071	54	73.8462	70.6923	24.7	27.2643	26.1885	26.05	20.8214	22.3857	21.7577	21.6615
1985	4	1	32.7	21.2	11.5	22.6	30.2	22.4	24.4	21.4	21	22	21.5	90	44	97	77	24.7	19	26.2	23.3	20.9	16.7	21.8	19.8
1985	4	2	31.7	22.2	9.5	23.4	29.2	21	23.6	21.4	20.2	20.4	20.7	84	44	95	74	24.2	17.9	23.6	21.9	20.6	15.8	20.1	18.8
1985	4	3	29.2	21.0467	8.15333	23	28	26.8261	27.3217	21.4	20	23.2357	23.1417	87	48	74.4286	71.125	24.4	18.2	26.0929	25.5208	20.7	16.1	21.7321	21.325
1985	4	4	30.5	22.4	8.1	23.2	29.2	23.2	24.7	21.8	21.4	20.2	21.1	89	51	76	72	25.2	20.5	21.7	22.5	21.2	17.9	18.8	19.3
1985	4	5	34.3	20.4	13.9	23.6	32.2	26.9652	27.5	21	22.2	23.3586	23.3621	80	42	73.7241	71.1724	23.2	20.3	26.231	25.869	19.9	17.8	21.8345	21.5828
1985	4	6	33.8481	21.1793	12.6688	23.8733	32.4364	27.0182	27.5636	22.0143	25.3214	23.3037	23.5077	85.6429	56.0714	73.8148	72.1538	25.2929	27.4429	26.1778	26.2615	21.2107	22.5214	21.7741	21.8115
1985	4	7	34.1	21.2	12.9	24.2	32.4	26.69	27.335	21.4	22.2	23.3462	23.5962	78	42	76.7692	73.8846	23.7	20.2	26.5192	26.5577	20.2	17.7	22	21.9962
1985	4	8	34.1	21	13.1	24.2	32.4	26.2	27.3	21.4	22	24.2	22.5	78	41	85	68	23.7	19.8	28.9	24.1	20.2	17.3	23.5	20.3
1985	4	9	34.3	21.4	12.9	23.6	32.8	26.2	27.2	20	23	22.2	21.7	72	44	71	62	21.1	21.8	24.2	22.4	18.3	18.9	20.6	19.3
1985	4	10	33.3	21	12.3	23	33.2	26.4	27.3	21	23.2	22.4	22.2	84	43	71	66	23.6	22	24.5	23.4	20.1	19	20.8	20
1985	4	11	34.3	20	14.3	23.6	33.6	26.2	27.4	20.6	23.4	22.2	22.1	77	43	71	64	22.3	22.2	24.2	22.9	19.3	19.2	20.6	19.7
1985	4	12	35	20.4	14.6	22.6	32.8	26.4	27	20	23	22.2	21.7	79	44	70	64	21.7	21.8	24.1	22.5	18.8	18.9	20.5	19.4
1985	4	13	34.1	19.6	14.5	23	32.8	27	27.5	20.6	23.6	22.9407	23.35	81	47	74.1481	72.6154	22.7	23.2	25.6074	26.0731	19.5	19.9	21.4481	21.7077
1985	4	14	35	20.4	14.6	24.8	33.2	27.4	28.2	20.8	23.6	22.8	22.4	70	45	68	61	22	23	24.8	23.2	19	19.7	21	19.9
1985	4	15	34.7	20.4	14.3	23.6	33.3	27.4	27.9	21.2	23.6	23	22.6	81	45	69	65	23.6	22.9	25.3	23.9	20.2	19.7	21.3	20.4
1985	4	16	35.5	20.6	14.9	23.2	33	27.4	27.8	20.6	22.8	23	22.1	79	42	69	64	22.6	21.2	25.3	23	19.5	18.4	21.3	19.7
1985	4	17	34.8	21.2	13.6	24	33.4	26.4	27.5	21.8	22.4	22.2	22.1	83	39	70	64	24.7	20	24.1	22.9	20.9	17.5	20.5	19.6
1985	4	18	33.7	20.4	13.3	22.8	31.4	26	26.5	21.2	23.2	22.2	22.2	87	50	72	70	24.1	23.2	24.3	23.9	20.5	19.9	20.6	20.3
1985	4	19	33.8	20.4	13.4	24.8	32.2	26.1727	26.715	21	22	23.3571	23.5357	72	41	78.9643	76.2692	22.4	19.9	26.8036	26.6962	19.3	17.4	22.15	22.1
1985	4	20	31.4	21.2	10.2	25.2	30.2	26.1217	26.8652	22	24.6	23.1111	23.5538	76	64	77.037	75.5385	24.4	27.3	26.1667	26.7846	20.7	22.6	21.7556	22.1462
1985	4	21	32.8828	20.4	12.4828	26.4	30.6	26.4609	26.9409	23.2	24.8	22.7214	23.2286	77	63	73.75	73.8889	26.4	27.6	25.1929	25.963	22	22.7	21.1714	21.6333
1985	4	22	32.8207	21.2933	11.5274	23.8533	30.9565	26.3364	26.9571	22.269	25.1571	22.8923	23.432	87.4138	63.6071	74.6154	75.24	25.8552	28.1679	25.5385	26.544	21.5793	22.9714	21.3923	21.988
1985	4	23	32.8233	21.04	11.7833	23.7133	31.0609	26.1091	26.6909	22.1034	25.2071	22.8429	23.3926	87.5517	63.6071	76.0714	75.5185	25.5621	28.2214	25.6071	26.4593	21.4	23.0214	21.4143	21.9444
1985	4	24	32.9867	21.2533	11.7333	24.0533	31.2783	26.6091	27.0955	22.3929	25.2214	23.1724	23.5667	87.7857	62.7143	75.8621	75.5926	26.0607	28.1679	26.1138	26.7556	21.7321	22.9929	21.7655	22.1444
1985	4	25	32.4167	21.36	11.0567	24.0667	30.5826	26.3	26.8091	22.4414	25.0241	23.1517	23.531	87.0345	63.931	78.1379	76.3103	26.0793	27.9483	26.3655	26.8034	21.7414	22.831	21.8897	22.1552
1985	4	26	32.6241	21.18	11.4441	24.0133	31.0783	25.9909	26.7727	22.331	25.2	22.931	23.4862	86.3448	63.3103	78.8966	76.2069	25.8379	28.1414	26.069	26.669	21.5966	22.969	21.7138	22.1
1985	4	27	32.1393	21.18	10.9593	24.0133	30.7364	25.6571	26.47	22.5793	25.1103	22.8769	23.556	87.75	65.0357	78.4231	77.6923	26.4	28.3179	25.9385	26.9769	21.9552	23.0607	21.6538	22.2692
1985	4	28	32.5931	20.8966	11.6966	23.5867	31.0261	26.3091	26.8182	22.1724	25.331	23.2483	23.5862	88.5172	62.1724	77.069	75.9655	25.7552	28.2793	26.4	26.8172	21.5586	23.0621	21.969	22.1966
1985	4	29	32.7214	20.9655	11.7559	23.8759	30.9619	25.6286	26.555	22.35	25.1852	23.1259	23.5923	87.4286	61.8148	79.1481	76.2308	25.9321	27.9444	26.3593	26.8077	21.6679	22.8667	21.9222	22.1885
1985	4	30	33.0885	21.1929	11.8956	23.85	31.0727	26.3048	26.99	22.437	25.5036	23.4385	23.836	88.3704	62.3929	77.5	75.72	26.1667	28.6464	26.7538	27.22	21.8148	23.2607	22.1731	22.432
1985	5	1	32.42	21.1333	11.2867	23.8933	30.7478	26.113	26.7043	22.4815	25.3071	23.3357	23.7074	88.7037	65.5357	78.4286	77.7407	26.2778	28.7179	26.7393	27.2519	21.8889	23.3286	22.1179	22.4481
1985	5	2	32.46	21.5067	10.9533	23.9467	31.1043	25.9909	26.7773	22.5786	25.4889	23.2296	23.7731	89.3571	65.4444	78.963	77.9231	26.5036	29.0259	26.5593	27.3885	22.0286	23.463	22.0333	22.5231
1985	5	3	32.1172	21.0933	11.0239	23.92	30.2	25.9429	26.4714	22.5357	25.3462	23.0889	23.6538	89.25	66.3462	78.2222	77.8846	26.425	28.8615	26.2593	27.1577	21.9679	23.3885	21.8481	22.3808
1985	5	4	31.9036	21.1214	10.7821	24.0069	30.2182	25.8091	26.45	22.4462	25.4296	23.2	23.6654	88.3846	68.3333	81.2963	79.2308	26.1692	29.2963	26.7926	27.3654	21.8077	23.6481	22.1407	22.5077
1985	5	5	32.1593	21.3034	10.8558	23.6552	30.5909	25.8	26.4955	22.3185	25.1333	23.4667	23.6115	89.5385	65.2222	81.963	79.037	26.1296	28.3333	27.2704	27.2333	21.7852	23.0778	22.4407	22.4296
1985	5	6	31.9821	21.4444	10.5377	23.9231	30.76	26.3143	26.8778	22.6167	25.272	23.392	23.75	89.9167	64.68	79.44	77.5455	26.5917	28.512	26.896	27.2773	22.0958	23.192	22.184	22.4591
1985	5	7	32.4179	21.3	11.1179	23.7286	30.6762	26.3524	26.8095	22.4923	25.2846	23.336	23.728	90.0385	65.6538	78.28	77.8	26.4115	28.6885	26.696	27.268	21.9731	23.2923	22.108	22.468
1985	5	8	32.2769	21.4214	10.8555	23.9586	30.6095	26.4421	26.8158	22.6538	25.4167	23.288	23.7696	89.7692	65	76.72	76.4783	26.6615	28.7833	26.404	27.1565	22.1231	23.325	21.912	22.387
1985	5	9	32.4444	21.3929	11.0516	24.3571	31.0476	26.12	26.895	22.8154	25.6385	23.3846	23.9462	88.3462	65.3077	77.0769	76.9231	26.7808	29.2538	26.5962	27.55	22.2038	23.6	22.0385	22.6231
1985	5	10	32.5536	21.5586	10.995	24.2828	31.11	26.34	26.9737	22.9111	25.7481	23.416	24.032	89.6667	65.7692	79.16	78.3333	27.0778	29.45	26.876	27.8583	22.3704	23.7423	22.24	22.8208
1985	5	11	32.9464	21.2276	11.7188	24.3172	31.6762	26.74	27.3158	22.6889	25.6074	23.5846	23.9692	87.7037	61.4815	79.7308	76.5385	26.5259	28.7704	27.2308	27.55	22.037	23.3333	22.4462	22.6308
1985	5	12	32.7519	21.3517	11.4001	24.0414	31.181	26.5333	27.01	22.6077	25.8846	23.4692	24.0208	88.9231	66.16	78.2308	78.3913	26.4923	29.632	26.9038	27.7652	22.0192	23.836	22.2385	22.7565
1985	5	13	32.3926	21.7385	10.6541	24.0148	30.8	25.9455	26.62	22.7615	25.896	23.2308	23.9957	89.8077	68.24	79.4231	79.2609	26.8385	30.16	26.5885	27.913	22.2308	24.112	22.0615	22.8435
1985	5	14	32.3808	21.3	11.0808	23.9714	30.7429	26.1273	26.7143	22.7154	25.6875	23.536	23.9696	89.8462	65.8333	82.08	79.6957	26.7462	29.4	27.436	27.913	22.1846	23.6875	22.548	22.8478
1985	5	15	32.2786	21.563	10.7156	24.1571	30.9652	25.9143	26.6571	22.8154	25.4	23.2741	23.8192	89	65.1852	79.5185	78.2308	26.8385	28.7926	26.6778	27.4731	22.2231	23.3444	22.1037	22.5769
1985	5	16	32.6259	21.1931	11.4328	24.0133	31.5818	26.49	27.19	22.6571	25.637	23.3481	23.8889	89	64.4815	79.037	77.4815	26.5893	29.1741	26.8037	27.5333	22.0786	23.5481	22.1556	22.5889
1985	5	17	32.1481	21.4143	10.7339	24.2897	30.7818	26.07	26.8	22.8889	25.5231	23.2963	23.9231	88.8148	67.6923	78.5556	78.4615	26.963	29.3577	26.5963	27.6846	22.3074	23.6654	22.0519	22.7038
1985	5	18	32.2259	21.4857	10.7402	24.2897	30.6667	26.1895	26.8105	22.8667	25.4615	23.3769	23.9154	89.2963	65.2692	78.9231	77.7308	26.9704	28.9385	26.7962	27.5731	22.2852	23.4038	22.1538	22.6231
1985	5	19	32.137	21.3852	10.7519	24.1786	30.4091	25.7619	26.6	23	25.4385	23.4846	24.05	90.2692	67	82.3077	79.9167	27.2731	29.1	27.3269	28.0458	22.4923	23.5154	22.5115	22.9375
1985	5	20	31.931	21.3241	10.6069	24.1	30.2261	25.5739	26.3667	22.8857	25.6	23.1481	23.8778	90.6429	69.6071	80.9259	80.7407	27.1143	29.7714	26.6333	27.8778	22.4071	23.8786	22.0815	22.8111
1985	5	21	31.6655	21.1857	10.4798	24	30.1652	26.0455	26.5682	22.6714	25.2786	23.4	23.8111	90.1071	68	81.6538	79.7692	26.7071	28.9536	27.1385	27.6808	22.1679	23.4321	22.3846	22.7077
1985	5	22	31.8655	21.2286	10.6369	23.9933	29.7727	25.46	26.055	22.6571	25.3154	23.1111	23.7269	89.3214	69.5	81.5385	80.1923	26.625	29.1385	26.7423	27.5077	22.1071	23.5577	22.1654	22.6115
1985	5	23	31.3655	21.1857	10.1798	23.7931	30.0091	25.6381	26.1905	22.6519	25.3481	23.4	23.8	91.4815	72.037	83.2593	82.3333	26.8111	29.6296	27.2963	27.9148	22.2074	23.8444	22.4852	22.837
1985	5	24	31.6241	21.1724	10.4517	23.82	30.1826	25.4857	26.1429	22.6429	25.8074	23.1259	23.9077	90.6786	70.963	81.1111	81.1538	26.7	30.3148	26.5815	27.9577	22.1429	24.1741	22.0444	22.8462
1985	5	25	31.6069	21.2897	10.3172	23.8267	29.8261	25.6182	26.15	22.6786	25.6857	23.25	23.875	90.8929	70.8571	81.75	81.1071	26.7857	30.1107	26.8643	27.9179	22.2071	24.0571	22.225	22.8357
1985	5	26	31.269	20.9704	10.2986	23.5667	29.6522	25.4	25.9545	22.4593	25.3929	22.9407	23.5654	91.5556	71.6429	80.963	81.1923	26.5037	29.6071	26.2667	27.4154	22.0148	23.8	21.8667	22.5462
1985	5	27	31.7069	20.7	11.0069	23.74	30.1913	25.6952	26.2952	22.4643	25.2214	23.3	23.6536	90.1071	66.1429	82.0357	79.4643	26.3964	28.6321	27.0286	27.35	21.9429	23.2107	22.3	22.4929
1985	5	28	31.4793	20.8759	10.6034	23.6	29.9182	25.3524	26.115	22.4429	25.4643	23.1154	23.7769	90.5357	69.7037	81.8846	81.0385	26.3893	29.8074	26.6654	27.7615	21.9393	23.937	22.1231	22.75
1985	5	29	31.4724	20.7931	10.6793	23.4138	29.8364	25.1714	25.8952	22.2286	25.3846	23.0889	23.6115	90.5	72	84.1481	82.0385	26.0179	29.6077	26.8259	27.5577	21.7286	23.8385	22.2111	22.6346
1985	5	30	31.8414	20.7586	11.0828	23.5333	30.0609	25.9091	26.3409	22.3214	25.4214	23.2074	23.6926	90.1071	69.8929	80.2222	80.3704	26.1536	29.5679	26.6667	27.5667	21.8	23.7464	22.1111	22.6111
1985	5	31	31.9276	20.6429	11.2847	23.54	30.2182	26.0364	26.4773	22.2357	25.5556	23.3385	23.7154	89.7143	69.2963	79.9615	79.7692	25.9714	29.6259	26.8731	27.5269	21.675	23.8222	22.2269	22.5923
1985	6	1	31.3857	20.8074	10.5783	24	29.6083	25.9083	26.3458	22.5704	25.6643	23.1286	23.7778	89.5556	73.0714	79.4286	80.8519	26.4963	30.3071	26.5	27.7778	22.0407	24.2179	21.9964	22.7481
1985	6	2	31.8321	20.9357	10.8964	23.7862	30.0087	25.5304	26.2087	22.45	25.6815	22.9556	23.7037	89.9643	71.7407	80.1111	80.8519	26.3571	30.2	26.2296	27.6185	21.9464	24.137	21.837	22.663
1985	6	3	31.6222	20.9926	10.6296	23.9643	30.3304	25.6364	26.4	22.4889	25.4963	23.344	23.78	88.963	70.2963	83.16	80.8	26.3259	29.637	27.212	27.736	21.8926	23.8148	22.428	22.716
1985	6	4	31.9538	20.7769	11.1769	23.8286	30.5043	25.9913	26.5652	22.4296	25.6963	23.3615	23.8231	88.8519	69.037	80.8077	79.5	26.237	29.8667	26.9808	27.6962	21.8593	23.9593	22.3077	22.7038
1985	6	5	31.4889	20.9286	10.5603	23.6483	29.8833	25.5667	26.1625	22.3071	25.3643	23.1259	23.6	89.75	70.1429	82.1481	80.7407	26.0893	29.3679	26.7296	27.4037	21.7679	23.6929	22.1444	22.5481
1985	6	6	31.9621	21.05	10.9121	23.6483	30.25	25.6696	26.3043	22.4741	25.6519	23.3407	23.84	90.7037	68.5926	82.2963	80.56	26.4296	29.7074	27.1259	27.816	21.9926	23.9074	22.3889	22.808
1985	6	7	31.8519	21	10.8519	23.531	30.0696	25.875	26.3913	22.2296	25.4148	23.1852	23.576	90.3704	68.8519	79.5926	79.44	26.0222	29.3444	26.6333	27.244	21.7407	23.6815	22.0704	22.42
1985	6	8	31.663	21.0643	10.5987	23.7429	30.2783	25.9739	26.5864	22.4074	25.4231	23.3259	23.748	89.5185	68.5	80.2963	79.04	26.2407	29.3	26.8815	27.464	21.8556	23.6462	22.2296	22.568
1985	6	9	32.0148	21.0222	10.9926	23.7643	30.4364	25.887	26.4773	22.4593	25.6231	23.592	23.924	89.8148	69.6	83.56	81.125	26.3407	29.696	27.656	27.975	21.9222	23.88	22.708	22.8875
1985	6	10	32.2214	21.0889	11.1325	23.9321	30.2087	25.7652	26.4043	22.5037	25.637	23.2889	23.8074	89	67.5185	79.963	78.8519	26.3519	29.5519	26.7519	27.5519	21.9296	23.763	22.1444	22.6148
1985	6	11	32.1655	21.3037	10.8618	23.9071	30.3917	26.0652	26.5864	22.6667	25.5286	23.4714	23.8815	90.037	66.5	80.8148	78.8846	26.6963	29.2571	27.2963	27.6692	22.1519	23.6107	22.4667	22.7038
1985	6	12	32.1375	21.0593	11.0782	23.8071	30.2609	25.8636	26.4091	22.6692	25.6593	23.4519	23.9038	91	71.2963	81.3704	80.9615	26.7923	30.0704	27.2074	27.9577	22.2115	24.0926	22.4	22.8577
1985	6	13	31.775	20.9704	10.8046	23.9931	29.9917	25.7727	26.3955	22.4714	25.4786	23.376	23.832	88.25	70.5714	82.8	81.04	26.2393	29.6964	27.256	27.876	21.85	23.8464	22.456	22.808
1985	6	14	31.825	20.9357	10.8893	23.5724	30.0583	25.8174	26.3261	22.4357	25.6429	23.4	23.8286	90.8929	70.1071	82.5357	81.2143	26.4	29.9393	27.2571	27.8643	21.9607	23.9964	22.4214	22.7964
1985	6	15	34.6	21.2	13.4	23.6828	30.0833	27.2	26.3174	22.6444	25.7286	22.2	23.9833	91.1538	71.8214	65	81.76	26.7852	30.2893	23.5	28.136	22.2074	24.1929	20.1	22.976
1985	6	16	35.2	20	15.2	22.4	34	27.8	28	21.2	26.4	23	23.5	90	56	67	71	24.4	29.5	25	26.3	20.7	23.8	21.1	21.9
1985	6	17	34.8	20.8	14	26.4	32.2	26.1667	26.7522	23.4	26	23.2571	23.8538	78	62	77.7143	78.3462	26.8	29.6	26.5036	27.6038	22.3	23.9	21.9964	22.6654
1985	6	18	33.5	21	12.5	25.2	30.2	23	25.4	22	23	22	22.3	76	55	92	74	24.4	23.5	25.8	24.5	20.7	20.1	21.6	20.8
1985	6	19	34.1	20.8	13.3	25.4	32.2	25.8	27.3	22.2	26.8	23.6	24.2	76	66	83	75	24.7	31.8	27.7	28.1	20.9	25.1	22.8	22.9
1985	6	20	35.6	21.2	14.4	23.4	32.6	25.8	26.9	21.4	26.2	23.2	23.6	84	61	81	75	24.2	29.9	26.8	26.9	20.6	24	22.2	22.3
1985	6	21	35.4	20.8	14.6	23.6741	33	25.2	26.5333	22.344	26.8	23	23.7182	89	62	83	78.5909	26.096	31.2	26.7	27.3955	21.772	24.8	22.2	22.5136
1985	6	22	33.5	20.8	12.7	23.4	32.6	25.4	26.7	22.2	26.6	23.6	24.1	90	63	86	80	26	31	28	28.3	21.7	24.6	22.9	23.1
1985	6	23	34.7	21.8	12.9	24.6	32.6	26.2	27.4	22.8	26	22.4	23.7	86	60	72	73	26.6	29.4	24.6	26.9	22.1	23.7	20.9	22.2
1985	6	24	34	22	12	25.4	32.8	24.8	26.9	23	27.6	23.8	24.8	82	68	92	81	26.5	33.6	28.8	29.6	22.1	26	23.4	23.8
1985	6	25	34.6	21.8	12.8	24	32.2	26	26.6429	22.4	26.4	23.2222	23.7	87	64	79.1852	77.84	26.1	30.7	26.5889	27.276	21.8	24.5	22.0333	22.44
1985	6	26	34.7	21.6	13.1	24.2	32.2	24.8	26.5	22.6	26.4	23.4	24.1	87	64	89	80	26.4	30.7	27.9	28.3	22	24.5	22.9	23.1
1985	6	27	35.9	20.8	15.1	25.8	34	24.4	27.1	22.2	27	22.4	23.9	74	59	84	72	24.4	31.1	25.8	27.1	20.7	24.7	21.6	22.4
1985	6	28	35.3	22.4	12.9	23.2929	32.4	28.4	26.535	21.8154	27.2	22.4	23.5375	89.2308	67	60	78.4783	25.2923	32.7	23.2	26.9913	21.2462	25.6	19.9	22.2609
1985	6	29	35.4	22.4	13	24.4	32.6	27.8	28.1	21.4	24.8	22.2	22.8	77	53	62	64	23.6	26.3	23.2	24.3	20.1	21.9	19.9	20.6
1985	6	30	34.4	18.4	16	23.3379	32	27.2	26.3636	22.0148	26.2	20.6	23.3478	89.5556	64	56	78.2609	25.6074	30.3	20	26.6913	21.4481	24.3	17.5	22.1217
1985	7	1	35.7	19.6	16.1	23.6	32.8	28.4	28.3	20.4	26.4	23	23.3	75	61	64	67	21.9	30.3	24.6	25.6	19	24.3	20.8	21.4
1985	7	2	35.9	19.8	16.1	23.4	32.2	28.4	28.1	21	25.4	23	23.1	81	58	64	68	23.3	28.1	24.6	25.3	20	23	20.8	21.3
1985	7	3	35.9	20.4	15.5	23.2	31.2	27.6	27.4	21.8	25.6	23.4	23.6	89	64	71	75	25.2	29.2	26.1	26.8	21.2	23.7	21.8	22.2
1985	7	4	35.4	20	15.4	26.6	33	25.8	27.8	22.7	25.8	23.6	24	72	57	83	71	25.1	28.6	27.7	27.1	21.1	23.3	22.8	22.4
1985	7	5	36.1	20	16.1	24.6	34.6	28.4	29	22.2	26.2	23.4	23.9	82	52	66	67	25.2	28.6	25.6	26.5	21.2	23.3	21.5	22
1985	7	6	34.7	19.8	14.9	23.2	32.6	27.6	27.8	20.6	26.2	22.2	23	79	61	63	68	22.6	29.9	23.3	25.3	19.5	24	19.9	21.1
1985	7	7	35.9	22.4	13.5	26	33.4	28.8	29.3	23.4	26.4	22.4	24.1	81	58	58	66	27.1	29.9	23	26.7	22.4	24.1	19.7	22.1
1985	7	8	36.2	21.4	14.8	24	30.4	26.1783	26.6826	22.8	24.2	23.2143	23.5821	90	60	78.4643	77.6786	27	26.2	26.525	27.0643	22.3	21.9	22.0071	22.325
1985	7	9	35.9	21.2	14.7	23.4	30.8	26.1619	26.7	22.6	25	23.0846	23.4654	93	63	76.4231	76.1154	26.9	27.9	26.0923	26.6615	22.3	22.9	21.7423	22.0923
1985	7	10	35.7	20.8	14.9	23.6	31.8	27.8	27.8	22	26.6	22.2	23.6	87	67	62	72	25.4	31.5	23.2	26.7	21.4	24.9	19.9	22
1985	7	11	35.7	20	15.7	23	32.4	27.4	27.5	21.4	25	22.4	22.9	87	55	65	69	24.4	26.9	23.9	25.1	20.7	22.3	20.3	21.1
1985	7	12	35.7	19.4	16.3	23.8	31.4	27.4	27.5	21.6	25.2	22.2	23	83	61	64	69	24.4	28.1	23.4	25.3	20.7	23	20	21.2
1985	7	13	35.8	21.4	14.4	22.4	32.6	27.8	27.6	21.8	26.2	23	23.7	95	61	67	74	25.7	29.9	25	26.9	21.6	24	21.1	22.2
1985	7	14	35.5	21.4	14.1	25.4	32.8	27.8	28.4	22.6	25	22.4	23.3	79	54	63	65	25.6	26.7	23.6	25.3	21.5	22.1	20.2	21.3
1985	7	15	35.8	21.2	14.6	25.4	30.9727	27.4	26.7524	22.4	24.9407	22.2	23.3833	78	61.4815	64	74.56	25.2	27.4778	23.4	26.244	21.2	22.5556	20	21.804
1985	7	16	30.1	19.8	10.3	23.4	29	25.9429	26.4952	22.4	24.8	23.2923	23.5	92	71	80.5769	77.8077	26.4	28.6	26.8423	26.8346	22	23.3	22.2154	22.1923
1985	7	17	33.1	19.6	13.5	23.3769	30.8	25.8	26.7278	21.8923	25.8	21.4	23.5125	88.1923	68	68	76.7826	25.2731	30	22.7	26.7739	21.2462	24.1	19.5	22.1696
1985	7	18	33.2	20.2	13	23.6	30.4	26.6318	26.9909	21.8	25.6	23.2667	23.3923	86	69	76.3077	74.92	25	29.7	26.4423	26.38	21.1	24	21.9731	21.892
1985	7	19	33.4769	20.2	13.2769	22.8	32.8	26.6818	27.1524	21.2	24.2	23.1778	23.5154	87	50	76	74.3077	24.1	24.7	26.2111	26.5385	20.5	20.9	21.8296	21.9962
1985	7	20	34.3	20.4	13.9	23.2	30.2	26.0571	26.6524	21.4	26	23.1077	23.52	86	72	76.7308	75.64	24.3	30.9	26.0923	26.676	20.6	24.6	21.7462	22.076
1985	7	21	34.3	20.2	14.1	22.8	30.6	26.513	26.9	21.2	25	23.2643	23.5571	87	64	76.7857	76.3571	24.1	28.1	26.3786	26.8071	20.5	23	21.9393	22.1786
1985	7	22	34.3	20.6	13.7	21.6	29	25.2	25.3	21	24.2	21.2	22.1	95	68	71	78	24.5	27.1	22.6	24.7	20.7	22.4	19.5	20.9
1985	7	23	30.3	21	9.3	23	29.8	26	26.2	21.6	24.2	21.4	22.4	89	63	67	73	24.9	26.6	22.5	24.7	21	22.1	19.4	20.8
1985	7	24	31.3	21.6	9.7	22.8	30	23.4	24.9	22	21.4	20.2	21.2	93	47	75	72	25.9	20	21.6	22.5	21.7	17.5	18.7	19.3
1985	7	25	30.1	20.8	9.3	22.6	29.2	25	25.5	21.4	23.2	21.2	21.9	90	61	72	74	24.7	24.6	22.7	24	20.9	20.8	19.6	20.4
1985	7	26	30.1	20.2	9.9	22	29.2	25.2	25.4	21.2	25	22.2	22.8	93	72	77	81	24.7	29	24.8	26.1	20.9	23.5	21	21.8
1985	7	27	32.7	21.4	11.3	23.2	31.4	26.1826	26.6957	22.4	23.6	23.5111	23.6407	93	53	79.2963	77.1481	26.6	24.1	27.063	27.0259	22.1	20.5	22.3407	22.2963
1985	7	28	35.7	20	15.7	22.6	32.4	26.8	27.1	21	25.6	22.2	22.9	87	59	68	71	23.8	28.5	23.8	25.4	20.3	23.2	20.3	21.3
1985	7	29	34.7	20.2	14.5	23.2	32.2	25.8	26.8	21.4	25.6	22.2	23.1	86	59	74	73	24.3	28.6	24.4	25.8	20.6	23.3	20.7	21.6
1985	7	30	32.3	22.6	9.7	23.6	30.2	26.4	26.6	22.6	24.6	22.2	23.1	92	64	70	75	26.8	27.3	24.1	26.1	22.2	22.6	20.5	21.7
1985	7	31	34.3	22.4	11.9	23.2966	32	26.6	26.2826	21.8966	25.2	22.4	23.5179	88.7586	58	70	79.3214	25.3724	27.7	24.4	27.1071	21.3	22.8	20.7	22.3464
1985	8	1	33.1	21.8	11.3	24	28.4	27.6	26.9	22.8	26.2	22.2	23.7	90	84	63	79	27	32.6	23.3	27.6	22.3	25.5	19.9	22.6
1985	8	2	32.5	21.2	11.3	24	30.4	27.4	27.3	22.2	26.2	22.4	23.6	86	72	65	74	25.6	31.3	23.9	26.9	21.5	24.8	20.3	22.2
1985	8	3	34.5	20.2	14.3	24.2	32.4	27.4	27.9	22	26.2	22.2	23.5	83	62	64	70	25	30	23.4	26.2	21.1	24.1	20	21.7
1985	8	4	34.3	20	14.3	24.4	32.2	26.0667	26.7261	22	26	23.4207	23.525	81	62	79.3448	76.25	24.9	29.6	26.9103	26.7536	21	23.9	22.2828	22.15
1985	8	5	33.1893	20.2	12.9893	23.4	31.0917	26.3091	26.7818	22	25.1286	23.1926	23.42	89	61.7857	77.7037	75.8462	25.5	27.8607	26.3741	26.5885	21.4	22.7714	21.937	22.0269
1985	8	6	32.9923	20.7407	12.2516	23.4759	31	26.2727	26.7091	22.069	25.3333	23.1	23.5269	88.6897	62.7407	76.8077	76.1154	25.6138	28.3407	26.1115	26.7269	21.4655	23.0815	21.7654	22.1269
1985	8	7	33.048	20.5704	12.4776	23.4714	31.2095	25.9238	26.5952	22.0286	25.6077	23.4692	23.6962	88.3929	63.8846	81.0385	77.9231	25.5321	29.0231	27.1615	27.2615	21.4071	23.5038	22.3885	22.4577
1985	8	8	34	20	14	22.8	30.4	27.4	27	22	25.2	21.4	22.9	93	66	59	73	25.9	28.7	21.6	25.4	21.7	23.4	18.8	21.3
1985	8	9	29.5	22.2	7.3	23	28.4	27	26.4	22.4	24.6	22	23	95	74	65	78	26.7	28.5	23.2	26.1	22.2	23.2	19.9	21.8
1985	8	10	32.3	21.4	10.9	22	30.2	26.2	26.2	21.4	25	21.2	22.5	95	66	65	75	25.1	28.3	22	25.1	21.2	23.1	19	21.1
1985	8	11	32.1	20.4	11.7	21.6	30.6	26.2	26.2	21.4	25	22	22.8	98	64	70	77	25.3	28.1	23.7	25.7	21.3	23	20.3	21.5
1985	8	12	32.8	19.6	13.2	23	30.2	26.8	26.7	21.4	25.2	22.4	23	87	67	69	74	24.4	28.8	24.3	25.8	20.7	23.4	20.6	21.6
1985	8	13	31.5	20.8	10.7	22.8	30.2	27.2	26.9	21	25.4	22	22.8	85	68	64	73	23.7	29.3	23.1	25.4	20.2	23.7	19.8	21.3
1985	8	14	30.1	21.2	8.9	23	28.4	25.6	25.6	22	24.4	22.2	22.9	92	72	75	80	25.8	28	24.6	26.1	21.6	22.9	20.8	21.8
1985	8	15	29.7	22.6	7.1	24.2	28.2	26.4	26.3	23	25.6	22	23.5	90	81	69	80	27.3	31.1	23.6	27.4	22.5	24.7	20.2	22.5
1985	8	16	32.8	21.4	11.4	23.6	31.4	27.2	27.4	22.6	25.4	22.2	23.4	92	62	65	73	26.8	28.6	23.5	26.3	22.2	23.3	20.1	21.9
1985	8	17	30.3	20.8	9.5	24.4	28.4	27.4	26.9	22.2	26.4	22	23.5	83	86	63	77	25.3	33.1	23	27.1	21.3	25.8	19.7	22.3
1985	8	18	32.9	21.2	11.7	22.4	31.4	27.6	27.3	21.4	26	22.4	23.3	92	66	64	74	24.8	30.1	23.7	26.2	21	24.2	20.3	21.8
1985	8	19	31.5	20	11.5	21.8	30.2	24.6	25.3	20.6	25.6	22	22.7	90	70	80	80	23.5	29.9	24.8	26	20.1	24	20.9	21.7
1985	8	20	29.7	20.8	8.9	22.4	28.4	26.2	25.8	21.4	25.8	22	23.1	92	82	70	81	24.8	31.5	23.7	26.7	21	24.9	20.3	22.1
1985	8	21	29.5	20	9.5	22.2	28	24.7	24.9	20.4	23.8	20.6	21.6	85	71	70	75	22.8	26.8	21.6	23.7	19.6	22.2	18.8	20.2
1985	8	22	28.9	20.2	8.7	20.4	27.4	26	25	19.2	23	21	21.1	90	69	64	74	21.5	25.3	21.7	22.8	18.6	21.3	18.8	19.6
1985	8	23	32.3615	19.2	13.1615	21.8	29.4	25.6091	26.25	20.2	24.6	23.1462	23.5038	87	68	80.4231	78.8846	22.6	27.8	26.5846	27.0577	19.5	22.9	22.0577	22.3269
1985	8	24	32.1444	20.2	11.9444	24	29.8	25.525	26.1583	22	24.8	23.0036	23.4036	84	67	80.7143	79	25.1	28.1	26.35	26.8714	21.2	23	21.875	22.2143
1985	8	25	32.1	20.2	11.9	23.6	30.2	27.4	27.1	22.8	25.2	22	23.3	94	67	63	75	27.2	28.8	23	26.3	22.5	23.4	19.7	21.9
1985	8	26	29.7	20.4	9.3	23.4	28.8	27	26.5	22.4	25.2	21.4	23	92	75	61	76	26.4	29.7	21.9	26	22	23.9	18.9	21.6
1985	8	27	33.1	20.4	12.7	23.4	29.8	27.4	27	22.4	25.6	21.8	23.3	92	72	62	75	26.4	30.1	22.5	26.4	22	24.2	19.4	21.9
1985	8	28	31.964	20.6	11.364	22.4	32	26.8	27	21.2	25.6	20.2	22.3	90	60	55	69	24.4	28.7	19.4	24.2	20.7	23.4	17.1	20.4
1985	8	29	29.7	20.2	9.5	23.2	28.4	27.2	26.5	22	25.2	22	23.1	90	78	64	77	25.7	30	23.1	26.2	21.5	24.1	19.8	21.8
1985	8	30	32.7	18.9	13.8	22.6	30.4	27.2	26.9	20.6	25.6	22.4	22.9	84	69	67	73	23	29.7	24	25.6	19.7	24	20.4	21.4
1985	8	31	34.3	20.2	14.1	23	32.8	27.9	27.9	20.8	26.2	23	23.3	82	60	66	70	23.1	29.8	24.9	26	19.8	24	21.1	21.6
1985	9	1	34.9	20.6	14.3	24.6	33	28.4	28.6	22.4	28.4	23	24.6	83	71	64	73	25.7	35.7	24.6	28.7	21.5	27	20.8	23.1
1985	9	2	34.5	20.6	13.9	23	32.4	25.7238	26.4095	21.8	26.2	23.112	23.58	90	62	80.36	79.48	25.3	30	26.524	27.228	21.3	24.1	22.024	22.436
1985	9	3	33.5	20.6	12.9	24.2	31.6	25.5143	26.1095	22.2	25.6	23.168	23.5292	84	62	80.76	80.28	25.5	29	26.668	27.288	21.4	23.5	22.1	22.456
1985	9	4	34.1	20.2	13.9	23.6	32	27.4	27.6	21	27	22.2	23.4	80	68	64	71	23.2	32.4	23.4	26.3	19.9	25.4	20	21.8
1985	9	5	34.3	20.6	13.7	24	32.4	27.8	28	22.2	25.6	23	23.6	86	59	67	70	25.6	28.5	25	26.4	21.5	23.2	21.1	21.9
1985	9	6	34.1	20.6	13.5	23.2	32.4	27.8	27.8	21.8	25.6	22.4	23.3	89	59	63	70	25.2	28.5	23.6	25.8	21.2	23.2	20.2	21.5
1985	9	7	30.3	21.6	8.7	22.6	27.8	25.7455	26.2381	22	24	23.288	23.4696	95	73	80.44	79.1667	26	27.4	26.784	27.0292	21.8	22.6	22.172	22.3208
1985	9	8	30.3	21.4	8.9	23	29.2	25.5652	25.9682	21	23	23	23.2192	84	60	81.5385	80.8	23.6	24.1	26.4692	26.864	20.1	20.5	21.9962	22.204
1985	9	9	29.8	20.8	9	21.8	28.6	26.6	25.9	21.4	23.4	22.2	22.3	97	65	69	77	25.2	25.4	23.9	24.9	21.2	21.4	20.4	21
1985	9	10	30.1	20.4	9.7	22.4	28	25.7565	26.0826	22	24.8	23.2154	23.484	97	77	80.4615	81.28	26.2	29.2	26.7038	27.284	21.8	23.7	22.1192	22.452
1985	9	11	32.2	21	11.2	24.4	30.2	26.4	26.9	22	25.4	21	22.8	81	68	62	71	24.9	29.3	21.4	25.2	21	23.7	18.6	21.1
1985	9	12	30.4	20.8	9.6	22.8	28.8	26.4	26.1	21.2	25	22	22.7	87	74	69	76	24.1	29.2	23.6	25.7	20.5	23.7	20.2	21.4
1985	9	13	30.5	21.2	9.3	22.6	29.4	26.4	26.2	21.8	24.8	22.2	22.9	93	69	70	77	25.6	28.3	24.1	26	21.5	23.2	20.5	21.7
1985	9	14	32.3	21.8	10.5	22.8	30.6	27.8	27.3	21.2	25.4	22	22.9	87	66	61	71	24.1	29.1	22.7	25.3	20.5	23.6	19.5	21.2
1985	9	15	29.9	21.4	8.5	25.4	28.4	26.2	26.5	22.8	24.6	21.4	22.9	80	74	66	73	26.1	28.5	22.4	25.7	21.8	23.2	19.3	21.4
1985	9	16	31.5	20.8	10.7	23.4	30.6	25.3167	25.8917	21.2	25.4	23.0786	23.537	83	66	81.8929	80.4444	23.8	29.1	26.6	27.2741	20.3	23.6	22.0607	22.437
1985	9	17	32.5	19.8	12.7	24.6	31.4	27.2	27.6	22.4	26.4	22.4	23.7	83	68	67	73	25.7	31.2	24	27	21.5	24.8	20.4	22.2
1985	9	18	32.9	21.8	11.1	23.4	30.8	25.3818	25.9095	22.4	25.4	23.016	23.4826	92	65	81.56	80.7391	26.4	29	26.452	27.2609	22	23.5	21.988	22.4391
1985	9	19	32.9	21.8	11.1	24.2	30.3	27.4	27.3	23	26.2	21.4	23.5	90	73	59	74	27.3	31.4	21.6	26.8	22.5	24.8	18.8	22
1985	9	20	30.1	21.4	8.7	24	29.7	27.4	27.1	22.8	23	22.2	22.7	90	57	64	71	27	23.8	23.4	24.7	22.3	20.3	20	20.9
1985	9	21	33.1	21.2	11.9	23.4	32	27.2	27.5	21.8	25.4	22.2	23.1	87	59	65	71	25.1	28.2	23.5	25.6	21.1	23.1	20.1	21.4
1985	9	22	32.5	20.4	12.1	23.4	30.2	27.4	27.1	21.8	25.6	22.2	23.2	87	70	64	74	25.1	29.9	23.4	26.1	21.1	24	20	21.7
1985	9	23	33.3	20.4	12.9	23.8	31.4	27.6	27.6	21.6	25.6	22.2	23.1	83	63	63	70	24.4	29.1	23.3	25.6	20.7	23.6	19.9	21.4
1985	9	24	33.3	21.2	12.1	24.6	31.2	27.2	27.6	22.6	25.6	22	23.4	85	64	64	71	26.1	29.2	23.1	26.1	21.8	23.7	19.8	21.8
1985	9	25	29.9	21.2	8.7	23.4	28.6	26.8	26.4	22.8	25.4	22	23.4	95	78	66	80	27.4	30.4	23.3	27	22.6	24.3	20	22.3
1985	9	26	26.9	21.6	5.3	23	25.8	23	23.7	22.2	21.4	20.2	21.3	93	68	78	80	26.2	22.7	21.9	23.6	21.9	19.5	18.9	20.1
1985	9	27	27.8	20.2	7.6	21.8	26.4	24	24	21.2	23	20.2	21.5	95	75	71	80	24.8	25.9	21.2	24	20.9	21.7	18.5	20.4
1985	9	28	29.4	20.4	9	23.2	28.8	24.6	25.3	22.2	23.4	21	22.2	92	64	73	76	26.1	25.3	22.6	24.7	21.8	21.3	19.4	20.8
1985	9	29	31.3	19.8	11.5	23	29.8	26.8	26.6	21.2	24.2	21.2	22.2	86	63	61	70	24	26.6	21.6	24.1	20.4	22.1	18.7	20.4
1985	9	30	31.9	19.6	12.3	23.2	30.2	26.2	26.5	20.2	25.6	22	22.6	76	70	70	72	21.7	29.9	23.7	25.1	18.8	24	20.3	21
1985	10	1	32.4	20.6	11.8	22.4	30.6	26.4	26.5	21	23.2	22	22.1	88	54	69	70	24	23.7	23.6	23.7	20.4	20.2	20.2	20.3
1985	10	2	30.7	21.8	8.9	24.6	29.8	26.4	26.8	23.6	24.4	21	23	92	65	62	73	28.5	27.1	21.4	25.7	23.2	22.4	18.6	21.4
1985	10	3	30.9	21.6	9.3	23.8	29.4	26.4	26.5	22.8	23.6	21.4	22.6	92	62	65	73	27.1	25.4	22.3	24.9	22.4	21.4	19.2	21
1985	10	4	29	22.2	6.8	22.6	28.2	26.2	25.8	22.2	24.2	21.2	22.5	97	72	65	78	26.5	27.6	22	25.4	22	22.7	19	21.3
1985	10	5	30.5	22	8.5	24	29.2	26	26.3	22.2	23	21.2	22.1	86	60	66	70	25.6	24.1	22.1	23.9	21.5	20.5	19.1	20.4
1985	10	6	32.5	22.2	10.3	23.2	30.2	26.4	26.5	22.8	24.4	22.2	23.1	97	63	70	76	27.5	26.8	24.1	26.1	22.6	22.3	20.5	21.8
1985	10	7	31.0481	20.624	10.4241	23.2741	29.6083	25.113	25.7227	22.0154	25.4593	23.136	23.5917	89.3077	71.1481	84.12	81.9583	25.5962	29.7037	26.916	27.5625	21.4577	23.8963	22.268	22.6208
1985	10	8	31.4148	20.7538	10.661	23.1286	29.2261	24.9167	25.4913	21.963	25.4	22.7926	23.35	90.2222	72.2308	83.5185	81.9615	25.5926	29.6538	26.2778	27.1038	21.4519	23.8577	21.8741	22.35
1985	10	9	31.0423	20.528	10.5143	23.0615	28.8455	24.8381	25.375	21.864	25.1167	22.928	23.3826	89.8	72.5417	84.56	82.7826	25.412	29.2417	26.616	27.2522	21.348	23.6125	22.084	22.4478
1985	10	10	32.9	20.2	12.7	23.4	31.4	26.2	26.8	22.2	26	22.2	23.5	90	66	71	76	26	30.1	24.2	26.8	21.7	24.2	20.6	22.2
1985	10	11	32.9	21.2	11.7	25.2	31.6	27.2	27.8	23.6	23.4	22.4	23.1	88	51	67	68	28.1	23.5	24	25.2	23	20.1	20.4	21.2
1985	10	12	32.8	20.2	12.6	24.2	30.6	24	25.7	23.6	25.4	22.6	23.9	95	66	89	83	28.7	29.1	26.5	28.1	23.4	23.6	22.1	23
1985	10	13	32.9	20.8	12.1	24.8	31.4	27.4	27.8	22.6	23.6	22.2	22.8	83	53	64	67	26	24.1	23.4	24.5	21.7	20.5	20	20.8
1985	10	14	32.3	20.4	11.9	24	30.2	24.8091	25.5773	22.2	23	22.875	23.2792	86	55	83.9583	81.8333	25.6	23.5	26.4875	27.0083	21.5	20.1	22.0042	22.275
1985	10	15	32.9	20.8	12.1	24.8	31.4	26.6	27.4	23.2	24.6	22.2	23.3	88	58	69	71	27.4	26.6	23.9	26	22.6	22.1	20.4	21.7
1985	10	16	32.9	20	12.9	24.4	31.4	27.2	27.5	22.8	24.4	22.4	23.2	87	57	67	70	26.7	26.1	24	25.6	22.2	21.8	20.4	21.5
1985	10	17	33	19.6	13.4	24	31.8	27.4	27.6	21.6	25.2	22.4	23.1	81	59	65	69	24.2	27.8	23.9	25.3	20.6	22.8	20.3	21.3
1985	10	18	33.5	21.2	12.3	23.6	31.4	27.2	27.4	21.2	24.2	22.4	22.6	81	56	67	68	23.6	25.6	24	24.4	20.2	21.5	20.4	20.7
1985	10	19	32.6	19.8	12.8	24.2	31.4	27.2	27.5	22.8	24.2	22.4	23.1	89	56	67	70	26.8	25.6	24	25.5	22.3	21.5	20.4	21.4
1985	10	20	33.1	19.6	13.5	24	31.8	27.8	27.8	21.6	24	23.2	22.9	81	53	68	67	24.2	24.8	25.5	24.8	20.6	21	21.4	21
1985	10	21	32.7	20	12.7	21.8	31.4	28.2	27.4	21.2	24	22.4	22.5	95	55	61	70	24.8	25.1	23.4	24.4	20.9	21.1	20	20.7
1985	10	22	30.7778	20.36	10.4178	22.6296	29.4435	25.1043	25.5739	21.6077	24.912	22.6462	23.032	91.4615	71.28	81.3462	81.32	25.15	28.776	25.8462	26.548	21.1692	23.32	21.6154	21.996
1985	10	23	29.3	20.8	8.5	24.8	27.4	24.2	25.1	22.6	21	20.2	21.3	83	57	70	70	26	20.8	21.1	22.6	21.7	18.1	18.4	19.4
1985	10	24	29.3	22.2	7.1	24.6	27.4	26.2	26.1	23	23.6	22.2	22.9	88	73	71	77	27.1	26.7	24.2	26	22.4	22.2	20.6	21.7
1985	10	25	28.9	21.2	7.7	24.6	27.4	26.2	26.1	22.2	24	22.2	22.8	82	76	71	76	25.2	27.6	24.2	25.7	21.2	22.7	20.6	21.5
1985	10	26	29.4	20.6	8.8	21.6	27.8	24.4	24.5	21	22.4	21	21.5	95	63	74	77	24.5	23.6	22.7	23.6	20.7	20.2	19.5	20.1
1985	10	27	29.7	19.6	10.1	23.1615	29.1545	26.4	25.5952	22.064	25.28	22.2	23.4625	90.92	73.24	70	83.125	25.8	29.656	24.1	27.4667	21.604	23.868	20.5	22.5667
1985	10	28	28.1	19.6	8.5	23.2	27.2	23.8	24.5	22.8	21.4	21	21.7	97	60	78	78	27.5	21.8	23.1	24.1	22.6	18.9	19.8	20.4
1985	10	29	28.8	21.4	7.4	22.8	27.4	26.2	25.6	22.2	22.4	22.2	22.3	95	65	71	77	26.4	23.9	24.2	24.8	22	20.3	20.6	21
1985	10	30	28.5	20.2	8.3	23.2	27.4	24.6	25	21.8	22.4	21	21.7	89	65	73	76	25.2	23.9	22.6	23.9	21.2	20.3	19.4	20.3
1985	10	31	29.1	18.8	10.3	21	28.2	26.2	25.4	20.2	25.1083	22.2	23.2478	93	70.375	71	82.087	23.1	28.9542	24.2	26.9696	19.8	23.4375	20.6	22.2609
1985	11	1	29.5	20	9.5	22.8	27.8	26	25.6	21	24.2	21.4	22.2	85	75	67	76	23.7	27.9	22.5	24.7	20.2	22.9	19.4	20.8
1985	11	2	29.3	20.4	8.9	22.8	28.2	26.2	25.9	21.4	23.4	22.2	22.3	89	67	71	76	24.6	25.7	24.2	24.8	20.8	21.5	20.6	21
1985	11	3	30.9	19.2	11.7	24.4	30.2	25.6	26.5	21.6	24.2	22	22.6	79	61	74	71	24	26.3	24.1	24.8	20.4	21.9	20.5	21
1985	11	4	28.3	20.6	7.7	22	27	25.2	24.9	21.4	24.2	22.4	22.7	95	80	79	85	25.1	28.4	25.3	26.3	21.2	23.2	21.3	21.9
1985	11	5	29.7	20	9.7	21.8	28.2	26.2	25.6	21	26	22.4	23.1	93	84	72	83	24.3	32.2	24.6	27.1	20.7	25.3	20.9	22.3
1985	11	6	31.4	20.2	11.2	21.8	30.2	26	26	21	24.2	22.4	22.5	93	61	74	76	24.3	26.3	24.8	25.2	20.7	21.9	20.9	21.2
1985	11	7	29.7	21.6	8.1	23.4	27.8	26.4	26	22.4	23.4	22.2	22.7	92	69	70	77	26.4	25.9	24.1	25.5	22	21.7	20.5	21.4
1985	11	8	30.7	21.8	8.9	21.8	29.6	26.8	26.3	21.4	25.2	22.4	23	97	71	69	79	25.2	29.2	24.3	26.2	21.2	23.7	20.6	21.8
1985	11	9	31.5	20	11.5	23.2	30.2	26.8	26.8	21.4	24.6	22.2	22.7	86	64	68	72	24.3	27.3	23.8	25.1	20.6	22.6	20.3	21.2
1985	11	10	31.4	20.2	11.2	23	30.2	26.8	26.7	22	24.2	22.2	22.8	92	61	68	74	25.8	26.3	23.8	25.3	21.6	21.9	20.3	21.3
1985	11	11	31.9	21	10.9	25	30.2	27.4	27.5	22.6	24.6	22.2	23.1	82	64	64	70	25.9	27.3	23.4	25.5	21.7	22.6	20	21.4
1985	11	12	32.9	20.6	12.3	24.8	30.2	26.8	27.1	22.6	24.4	22.4	23.1	83	63	69	72	26	26.8	24.3	25.7	21.7	22.3	20.6	21.5
1985	11	13	31.5	20.6	10.9	23.8	30	24.6	25.2261	21.8	26.2	22.7846	23.0077	84	74	85.8846	81.9231	24.8	31.6	26.5538	26.5615	21	24.9	22.05	22.0231
1985	11	14	31.7	20.4	11.3	22.8	30.4	26.6	26.6	21.2	23.4	22.2	22.3	87	56	69	71	24.1	24.3	23.9	24.1	20.5	20.6	20.4	20.5
1985	11	15	32.4	20.2	12.2	22.4519	30.4	26.4	25.3125	21.3308	23.2	21.8	22.832	90.9615	55	67	81.36	24.6769	23.8	23.2	26.212	20.8423	20.3	19.9	21.804
1985	11	16	32.5	19.8	12.7	22.4	31.8	27.4	27.3	20	24	22.4	22.1	81	53	65	66	21.8	24.8	23.9	23.5	18.9	21	20.3	20.1
1985	11	17	31.008	19.6	11.408	22.4	30.6	27.2	26.9	21.4	23.6	21	22	92	56	58	69	24.8	24.6	20.9	23.4	21	20.9	18.2	20
1985	11	18	29.9	19.8	10.1	22.2	28.4	26.2	25.8	21	23.4	21.4	21.9	90	66	66	74	24.1	25.6	22.4	24	20.5	21.5	19.3	20.4
1985	11	19	29.8	21.2	8.6	22.6	28.8	26.4	26	21.8	25.2	22	23	93	75	69	79	25.6	29.7	23.6	26.3	21.5	23.9	20.2	21.9
1985	11	20	28.3	20.2	8.1	22.4	27.4	25	25	21.6	23.2	20.2	21.7	93	71	65	76	25.3	25.7	20.6	23.9	21.3	21.6	18	20.3
1985	11	21	30.9	20.2	10.7	21.8	28.6	26.2	25.7	21.2	24.4	23.2	22.9	95	71	78	81	24.8	27.9	26.5	26.4	20.9	22.9	22	22
1985	11	22	31.5	18.8	12.7	22.4	29.4	26.2	26	20.4	23	22.2	21.9	84	59	71	71	22.7	24	24.2	23.6	19.5	20.4	20.6	20.2
1985	11	23	31.7	19.6	12.1	23	30.2	26.4	26.5	21.4	24	22	22.5	87	60	69	72	24.4	25.9	23.6	24.6	20.7	21.6	20.2	20.8
1985	11	24	31.7	17.8	13.9	21	30.2	26.8	26.2	19.2	23	22.2	21.5	85	55	68	69	21.1	23.5	23.8	22.8	18.3	20.1	20.3	19.6
1985	11	25	32	18.4	13.6	21	31.4	24.4545	25.0476	20	23.6	22.8333	22.9042	91	53	84.8333	81.5217	22.7	24.1	26.4708	26.3087	19.6	20.5	22	21.8565
1985	11	26	32.3	20.2	12.1	22	31.4	26.8	26.8	20.6	23.2	22.4	22.1	88	50	69	69	23.4	23.2	24.3	23.6	20	19.9	20.6	20.2
1985	11	27	32.6	18.8	13.8	22.4	31.4	26.8	26.8	20.2	25.2	22.4	22.6	82	61	69	71	22.3	28.1	24.3	24.9	19.2	23	20.6	20.9
1985	11	28	32.1	18.8	13.3	21.6	31.4	27	26.8	20.2	24	22.2	22.1	88	55	66	70	22.8	25.1	23.7	23.8	19.6	21.1	20.2	20.3
1985	11	29	32.3	18.4	13.9	22.4	31.4	27.2	27	21.4	24	22	22.5	92	55	64	70	24.8	25.1	23.1	24.3	21	21.1	19.8	20.6
1985	11	30	32.5	19.8	12.7	22.4	31.4	26.8	26.8	20.6	22.4	22	21.7	85	46	66	66	23.1	21.3	23.3	22.6	19.8	18.5	20	19.4
1985	12	1	32.4	19	13.4	22.4	31.4	22	24.5	21	25	21.2	22.4	88	60	93	81	24	27.6	24.7	25.4	20.4	22.7	20.9	21.3
1985	12	2	32.6	20.2	12.4	23	28.2	23.2	24.4	21.4	22.4	21.4	21.7	87	61	86	78	24.4	23.4	24.3	24	20.7	20	20.6	20.5
1985	12	3	31.4	19.4	12	22.2	30.2	22.4	24.3	20.6	23.2	20.2	21.3	87	56	82	75	23.2	23.9	22.3	23.1	19.9	20.4	19.2	19.8
1985	12	4	29.3	20.8	8.5	22.6	28.2	22.4	23.9	21.4	23.6	21	22	90	68	88	82	24.7	26.2	24	24.9	20.9	21.8	20.4	21
1985	12	5	28.3	21.4	6.9	21.8077	27.2	22.6	25.2158	20.3308	22.4	21	22.4625	87.6538	67	87	78.2917	22.9154	24	23.8	25.2833	19.6423	20.4	20.3	21.1833
1985	12	6	28.4	20	8.4	21.4	27.2	23.4	23.9	21	22.8	21	21.6	97	69	81	82	24.6	24.9	23.3	24.3	20.8	21	20	20.6
1985	12	7	29.2	19	10.2	21.9083	28.4	23	25.2053	20.4583	23.4	22	22.6826	88.0833	66	92	80.4348	23.1708	25.6	25.8	25.9087	19.7958	21.5	21.6	21.5609
1985	12	8	30.2	18.8	11.4	21	27.4	24.7053	25.4111	20	22.4	22.5391	22.8261	91	65	83.1304	79	22.7	23.9	25.8391	25.887	19.6	20.3	21.6043	21.6087
1985	12	9	31.5	19	12.5	22.4	30.2	23.2	24.8	21	22.6	21	21.5	88	53	83	75	24	22.5	23.4	23.3	20.4	19.4	20.1	20
1985	12	10	31.4	19.2	12.2	22.6	30.2	23.2	24.8	20.4	23.2	20.2	21.3	82	56	76	72	22.5	23.9	21.7	22.7	19.4	20.4	18.8	19.5
1985	12	11	31.4	18.8	12.6	22.6	30.2	22.6	24.5	20.2	23	21	21.4	81	55	87	74	22.1	23.5	23.8	23.1	19.1	20.1	20.3	19.8
1985	12	12	31.5	18.6	12.9	22.4	30.4	24.6381	25.2789	20.6	23.2	22.496	22.4	85	55	83.36	77.2609	23.1	23.8	25.808	25.0435	19.8	20.3	21.572	20.9957
1985	12	13	31.9773	19.2	12.7773	20.2	30.6	23	24.2	20	23.2	21	21.4	98	54	84	79	23.2	23.7	23.6	23.5	19.9	20.2	20.1	20.1
1985	12	14	32.6	15.6	17	21.4	31.4	23.2	24.8	18.4	22.8	22	21.1	75	48	90	71	19.2	22.2	25.7	22.4	16.9	19.2	21.5	19.2
1985	12	15	31.7	16.6	15.1	19.4	30.4	23.4	24.1	17.8	22.6	21.4	20.6	86	52	84	74	19.3	22.4	24.2	22	17	19.3	20.6	19
1985	12	16	32.3	16.8	15.5	20.2	31.2	24	24.9	17.8	23.2	20.2	20.4	80	51	71	67	18.8	23.3	21.2	21.1	16.6	19.9	18.5	18.3
1985	12	17	31.5	17.2	14.3	22	30.2	24.2	25.2	20	23	22	21.7	84	55	83	74	22.1	23.5	25	23.5	19.1	20.1	21.1	20.1
1985	12	18	32.3	16.2	16.1	18.6	31.6	24.3143	25	17	23.2	22.376	22.1391	86	50	84.52	77.5217	18.3	23	25.752	24.7	16.1	19.8	21.516	20.7739
1985	12	19	32.1	17.6	14.5	21.4	30.8	22.8	24.4	19.2	23	21	21.1	82	52	85	73	20.8	23.1	23.7	22.5	18.2	19.8	20.2	19.4
1985	12	20	32.7	17	15.7	20	31.6	24.4	25.1	18.4	23.6	21.2	21.1	86	52	76	71	20.1	24	23.1	22.4	17.6	20.4	19.8	19.3
1985	12	21	32.9	16.4	16.5	22.2	31	23.8	25.2	17.6	23.8	21	20.8	64	55	78	66	17.2	24.9	23.1	21.7	15.1	21	19.8	18.6
1985	12	22	32.1	19.8	12.3	22	31.6	23	24.9	19	22.4	21	20.8	76	46	84	68	20	21.2	23.6	21.6	17.5	18.4	20.1	18.7
1985	12	23	33.6	15.4	18.2	18.6	32.4	24.8	25.1	16.8	24.2	21.4	20.8	84	51	74	70	18	24.9	23.3	22.1	15.8	21	19.9	18.9
1985	12	24	33.5	16.4	17.1	19	32.2	25	25.3	18.6	23.4	22.2	21.4	96	48	79	74	21.2	23.1	25	23.1	18.4	19.8	21.1	19.8
1985	12	25	33.5	17.4	16.1	20.4	32.2	23.6	25	19.2	23.2	22	21.5	90	47	87	75	21.5	22.7	25.4	23.2	18.6	19.5	21.4	19.8
1985	12	26	32.9	16.4	16.5	19	31.6	25.0435	25.7318	18.6	23.2	22.7852	22.4038	96	50	82.7037	76.1923	21.2	23	26.263	25	18.4	19.8	21.8519	20.9769
1985	12	27	34.3	17.6	16.7	21.6	33.2	24.8	26.1	20	24.2	22.8	22.3	87	48	85	73	22.3	24.4	26.5	24.4	19.3	20.7	22	20.7
1985	12	28	32.9	16.4	16.5	20.2	31.4	24.6	25.2	17.8	23.2	22	21	80	50	80	70	18.8	23.2	24.8	22.3	16.6	19.9	20.9	19.1
1985	12	29	33.7	15.4	18.3	18	32.8	23.6	24.5	17.4	23	22	20.8	94	44	87	75	19.5	21.8	25.4	22.2	17.1	18.9	21.4	19.1
1985	12	30	31.4	15.6	15.8	18.8	30.2	23.2	23.9	17.2	22.6	21	20.3	86	53	83	74	18.6	22.5	23.4	21.5	16.4	19.4	20.1	18.6
1985	12	31	31.4	18	13.4	22.2	30.4	23.2	24.8	19.4	22.8	20.2	20.8	77	53	76	69	20.7	22.9	21.7	21.8	18.1	19.7	18.8	18.9

## Sheet: 1986
						Temperature				Temperature				Relative Humidity				Pressure				Dew temperature
Year	Month	Day	Maximum	Minimum	Max-Min	1899-12-31 07:00:00	1899-12-31 13:00:00	1899-12-31 19:00:00	Average	1899-12-31 01:00:00	1899-12-31 13:00:00	1899-12-31 19:00:00	Average	1899-12-31 01:00:00	1899-12-31 13:00:00	1899-12-31 19:00:00	Average	1899-12-31 07:00:00	1899-12-31 13:00:00	1899-12-31 19:00:00	Average	1899-12-31 07:00:00	1899-12-31 13:00:00	1899-12-31 19:00:00	Average		Month	Taverage	Hraverage
1986	1	1	32.5	18.6	13.9	20.6	31.8	22.8	24.5	18.6	23	21	20.9	83	48	85	72	20.1	22.4	23.7	22.1	17.6	19.3	20.2	19.1		January	25.3393	72.6956
1986	1	2	32.9	17.6	15.3	21.6	32.4	24.2	25.6	19.6	23.2	21.4	21.4	83	46	78	69	21.5	22.5	23.7	22.6	18.7	19.4	20.2	19.4		February	26.4181	70.2739
1986	1	3	33.5	18.6069	14.8931	21.4	32.6	23.4	25.2	18.4	22.6	20.2	20.4	75	43	75	64	19.2	21	21.6	20.6	16.9	18.3	18.7	18		March	26.6229	69.7089
1986	1	4	33.9	18.8	15.1	20.2	32.2	24.6	25.4	19.2	23.2	22.2	21.5	91	47	82	73	21.6	22.7	25.2	23.2	18.7	19.5	21.2	19.8		April	26.9521	72.1145
1986	1	5	34.1	18.5143	15.5857	18.2	32.4	24.4	24.9	17.8	22.8	22	20.9	96	44	81	74	20.1	21.6	24.9	22.2	17.6	18.7	21	19.1		May	27.0316	70.9714
1986	1	6	33.5	18.331	15.169	20.98	32.4	23.6	25.768	19.331	22.8	21.4	22.1069	86.2759	44	83	74.2759	21.4172	21.6	24.1	24.2862	18.5276	18.7	20.5	20.4724		June	26.468	76.0319
1986	1	7	32.9793	17.2	15.7793	19.4	32.2	24.2	25	17.8	22.4	21.4	20.5	86	43	78	69	19.3	20.8	23.7	21.3	17	18.1	20.2	18.4		July	27.7688	66.5361
1986	1	8	33.6	18.5407	15.0593	20.9533	32.8	24	25.8391	19.3448	23.2	22	22.137	86.5862	45	84	74.4615	21.4552	22.3	25.1	24.3423	18.5655	19.2	21.2	20.5346		August	27.3588	70.0082
1986	1	9	33.3	19.2	14.1	23.4	32.6	25.088	25.9	20	22.8	22.6276	22.2483	74	44	82.3448	74.5862	21.2	21.5	25.9655	24.5862	18.4	18.6	21.6586	20.6897		September	26.7218	73.5959
1986	1	10	33.9	18.4	15.5	22.6	32	24.8	26	20.8	24.2	22	22.3	85	53	79	72	23.4	25.2	24.6	24.4	20	21.2	20.9	20.7		October	25.9945	74.5751
1986	1	11	33.5	18.8	14.7	21.4	32	23.4	25	20.2	23.2	22	21.8	90	48	89	76	22.9	22.8	25.5	23.7	19.7	19.6	21.4	20.2		November	26.4416	73.8097
1986	1	12	33.169	18.6	14.569	21.2	33.2	24.6	25.9	20.4	24.6	22.2	22.4	93	50	82	75	23.4	25.4	25.2	24.7	20.1	21.4	21.2	20.9		December	25.7086	73.3314
1986	1	13	33.5	19.8	13.7	20.4	32.4	24.2	25.3	20.2	22.4	22	21.5	98	43	83	75	23.5	20.7	25	23.1	20.1	18	21.1	19.7
1986	1	14	33.4	19.8	13.6	22.2	32.2	24.2	25.7	20.8	23	22.2	22	88	46	84	73	23.7	22.2	25.5	23.8	20.2	19.2	21.4	20.3
1986	1	15	32.8	17.2	15.6	20.2	32	23.4	24.8	18.4	23.6	21.8	21.3	85	50	87	74	20	23.7	25.1	22.9	17.5	20.2	21.1	19.6
1986	1	16	31.9	16.8	15.1	21.2	30.4	24.6	25.2	17.2	23	22	20.7	68	54	80	67	17.1	23.3	24.8	21.7	15	20	20.9	18.6
1986	1	17	33.1	17	16.1	19.4	30.2	23.6	24.2	17.2	22.8	22	20.7	81	54	87	74	18.2	23	25.4	22.2	16	19.7	21.4	19
1986	1	18	32.9	16.6	16.3	18.8	30.2	23.8	24.1	17.6	22.8	22.2	20.9	89	54	87	77	19.3	23	25.7	22.7	17	19.7	21.6	19.4
1986	1	19	33.3	17.9241	15.3759	20.84	32.2	23.4	26.212	19.0897	23.2	21.8	21.9862	85.2759	47	87	71.2414	21.0241	22.7	25.1	23.7897	18.2138	19.5	21.1	20.1379
1986	1	20	33.3923	18.3655	15.0268	19.6	32.4	24	25	18.4	22.2	20.2	20.3	89	42	71	67	20.4	20.2	21.2	20.6	17.8	17.7	18.5	18
1986	1	21	32.6	17.2	15.4	18.6	31.8	23.8	24.5	18.4	23.2	22	21.2	98	49	86	78	21	22.9	25.3	23.1	18.3	19.7	21.3	19.8
1986	1	22	32.9	18	14.9	21.8	31.8	23.6	25.2	20	23	21.8	21.6	85	48	86	73	22.2	22.4	25	23.2	19.2	19.3	21.1	19.9
1986	1	23	33.7889	19.8	13.9889	21.4	32.6	24.6	25.8	20.2	23.2	20.2	21.2	90	46	67	68	22.9	22.4	20.8	22	19.7	19.3	18.2	19
1986	1	24	33.7536	18.4	15.3536	19.8	32.2	24.6	25.3	18.6	23.2	22.2	21.3	89	47	82	73	20.7	22.7	25.2	22.8	18	19.5	21.2	19.6
1986	1	25	34.2	19.6	14.6	22.6	33.2	24.8	26.4	20.6	23.2	22.4	22.1	84	43	82	70	23	22	25.5	23.5	19.7	19	21.4	20.1
1986	1	26	33.7429	17.4	16.3429	19.2	32.4	24.2	25	18.6	24.6	22.4	21.9	95	53	86	78	21	25.9	25.9	24.3	18.3	21.7	21.7	20.6
1986	1	27	33.4	17.4	16	20.2	32.2	25.2	25.7	19.2	23.2	22.4	21.6	91	47	79	72	21.6	22.7	25.3	23.2	18.7	19.5	21.3	19.8
1986	1	28	33.6481	19.6	14.0481	23	32.8	24.2	26	22.8	22.6	22.4	22.6	98	42	86	75	27.6	20.9	25.9	24.8	22.7	18.2	21.7	20.9
1986	1	29	34.1037	20.6	13.5037	22.6	32.6	24.2	25.9	21.8	23.2	22.2	22.4	93	46	84	74	25.6	22.4	25.5	24.5	21.5	19.3	21.4	20.7
1986	1	30	34.0893	17	17.0893	17.8	32	24.6	24.8	17.4	23	22	20.8	96	47	80	74	19.6	22.3	24.8	22.2	17.2	19.3	20.9	19.1
1986	1	31	33.6	17.2	16.4	21.2	32.2	24	25.4	19.8	23	22.2	21.7	88	46	86	73	22.2	22.2	25.6	23.3	19.2	19.2	21.5	19.9
1986	2	1	32.9	16.8	16.1	19.6	31.8	23.2	24.5	17.4	22.4	22.2	20.7	81	45	92	73	18.5	21.1	26.1	21.9	16.2	18.3	21.8	18.8
1986	2	2	32.6	18	14.6	22	30.8	23.6	25	20	22.4	22	21.5	84	49	87	73	22.1	21.7	25.4	23.1	19.1	18.8	21.4	19.7
1986	2	3	33.7	20	13.7	21.8	32.2	24	25.5	20.4	23.6	22.4	22.1	88	49	87	75	23.1	23.6	26.1	24.2	19.8	20.2	21.8	20.6
1986	2	4	34.1615	19.8	14.3615	22.6	32.2	24	25.7	21	23	21.8	21.9	87	46	83	72	23.8	22.2	24.7	23.6	20.3	19.2	20.9	20.1
1986	2	5	34.196	19.8	14.396	22.6	32.8	26.4091	26.8409	21	23.8	22.5	21.944	87	48	72.5	67.72	23.8	23.7	24.7692	23.24	20.3	20.2	20.8538	19.768
1986	2	6	34.0926	16.2	17.8926	18.6	32.2	26.7364	26.9714	17.2	23.2	22.8308	22.024	87	47	74.1538	68.72	18.7	22.7	25.4885	23.552	16.5	19.5	21.3308	19.964
1986	2	7	33.9786	19.3214	14.6571	21.5379	32.8	26.9083	27.0261	19.3481	23.4	22.9857	22.3231	83.3704	46	73.1429	69.7308	21.1926	22.7	25.6536	24.1731	18.3519	19.6	21.4393	20.4077
1986	2	8	33.6	19.3037	14.2963	21.4	32.2	26.25	26.6875	17.8	23.4	22.8889	22.4462	71	48	75	71.16	18.1	23.1	25.6259	24.592	15.9	19.8	21.4481	20.684
1986	2	9	34.4	17.6	16.8	20	32.4	26.5417	26.7792	18.8	23.4	22.8519	22.3667	90	47	74.5185	70.3333	20.9	23	25.5815	24.2259	18.2	19.7	21.3741	20.4519
1986	2	10	33.9357	17.2	16.7357	20	33.2	26.6417	26.825	19.2	24.2	23.1259	22.5125	93	48	75.6296	71.2692	21.7	24.4	26.1	24.5846	18.8	20.7	21.7259	20.7269
1986	2	11	34.1	17.8	16.3	19.8	32.2	26.2	26.1	18.8	24.2	22.4	21.8	91	52	72	72	21	25.1	24.6	23.6	18.3	21.1	20.9	20.1
1986	2	12	34.4724	19	15.4724	20.8	33.4	26.4	26.8	20	23.4	22.2	21.9	93	43	70	69	22.9	22.4	24.1	23.1	19.6	19.3	20.5	19.8
1986	2	13	34.2793	17.4	16.8793	20.2	33.2	26.2	26.5	18.2	24.6	23	21.9	83	50	77	70	19.6	25.4	26	23.7	17.2	21.4	21.8	20.1
1986	2	14	34.1143	19.0207	15.0936	21.6	33.4	26.8609	27.0783	18	25	22.8889	22.3704	71	51	72.1852	69.7407	18.3	26.3	25.363	24.2407	16.1	21.9	21.2481	20.4037
1986	2	15	34.2821	17.6	16.6821	22.4	32.8	26	26.8	19	24.2	22	21.7	73	50	71	65	19.8	24.7	23.9	22.8	17.3	20.9	20.3	19.5
1986	2	16	34.5893	17.4	17.1893	21.6	33.2	26.2	26.8	18	24	23	21.7	71	47	77	65	18.3	23.9	26	22.8	16.1	20.4	21.8	19.4
1986	2	17	34.3963	19.6	14.7963	22.2	33.4	26.975	27.1167	17.8	24.6	22.7556	22.2852	66	49	71.6296	68.7037	17.6	25.3	25.0889	23.9815	15.5	21.3	21.0815	20.2741
1986	2	18	33.9786	20.6	13.3786	22.4	33.6	26.55	27.0391	21.2	24.2	22.5857	22.1444	90	46	72.1786	68.7407	24.4	24.2	24.9179	23.9222	20.7	20.5	20.9464	20.2481
1986	2	19	34.275	21	13.275	21.6	33.2	26.7167	26.95	21.4	23.6	22.7071	22.2143	98	45	72.25	68.75	25.3	23	25.0607	23.825	21.3	19.7	21.075	20.1964
1986	2	20	31.5	20.8	10.7	21.2	30.4	23	24.4	21	21.8	20.2	21	98	47	78	75	24.7	20.6	21.9	22.4	20.9	18	18.9	19.3
1986	2	21	34.4	20.6	13.8	21.4	33.2	26.96	27.0583	20.6	24.2	22.8	22.0833	93	48	71.9259	68.3462	23.7	24.4	25.2074	23.65	20.3	20.7	21.1407	20.0654
1986	2	22	34.8828	18.6	16.2828	20.2	33.6	26.2	26.5	18.8	24.2	22.4	21.8	88	46	72	69	20.8	24.2	24.6	23.2	18.1	20.5	20.9	19.8
1986	2	23	33.6	18.8	14.8	21	32.4	27.256	27.525	20	23.8	23.1345	22.6552	91	49	71.5172	68.0714	22.7	24	25.6966	24.4929	19.6	20.4	21.4448	20.5786
1986	2	24	34.5286	19.2	15.3286	19.8	32.2	26.6348	27.1304	19.4	24.4	22.9857	22.6462	96	53	74.1071	70.3462	22.3	25.5	25.7143	24.6692	19.2	21.4	21.4821	20.75
1986	2	25	32.3	19.6759	12.6241	21	31.8	26.2	26.3	20.8	23	22.2	22	98	48	71	72	24.4	22.4	24.2	23.7	20.7	19.3	20.6	20.2
1986	2	26	32	19.9185	12.0815	21.2	30.4	24.4	25.1	21	23.2	20.2	21.5	98	55	69	74	24.7	23.8	21	23.2	20.9	20.3	18.3	19.8
1986	2	27	34.4172	18.2	16.2172	19	32.6	24.8	25.3	18.2	23	22.2	21.1	93	45	80	73	20.4	21.9	25.1	22.5	17.8	19	21.1	19.3
1986	2	28	34.5034	19.9172	14.5862	22.3867	33.4	26.975	27.3792	20.4759	24.2	22.9379	22.6778	84.069	47	72.3793	69.037	22.8552	24.3	25.4379	24.5704	19.5517	20.6	21.3207	20.6556
1986	3	1	34.525	19.2	15.325	21	30.2	24.2	24.9	20.8	22.4	21	21.4	98	51	76	75	24.4	22.1	22.8	23.1	20.7	19.1	19.6	19.8
1986	3	2	30.1	20.2	9.9	21.8	28.4	24	24.5	21	22.2	20.2	21.1	93	59	71	74	24.3	22.8	21.2	22.8	20.7	19.6	18.5	19.6
1986	3	3	35.0357	19.8	15.2357	21	30.6	24.6	25.2	20.4	23	22	21.8	95	53	80	76	23.6	23.2	24.8	23.8	20.1	19.9	20.9	20.3
1986	3	4	33.5	18.8	14.7	20.6	32.8	26.2	26.5	18.6	23.4	22.2	21.4	83	46	71	67	20.1	22.7	24.2	22.4	17.6	19.6	20.6	19.2
1986	3	5	34.0077	18.8	15.2077	20.8	30.4	24.2	24.9	19	22.8	20.2	20.7	85	53	70	69	20.8	22.9	21.1	21.6	18.1	19.7	18.4	18.7
1986	3	6	32.9	20	12.9	21.4	30.2	23.2	24.5	21	23	22	22	97	55	90	81	24.6	23.5	25.7	24.6	20.8	20.1	21.5	20.8
1986	3	7	32.8	19.8	13	21.2	31.4	24	25.1	20.4	22.2	22	21.5	93	45	84	74	23.4	20.9	25.1	23.1	20.1	18.2	21.2	19.8
1986	3	8	33.2	17	16.2	19.4	32.6	26.4	26.2	17.8	23	22	20.9	86	45	69	66	19.3	21.9	23.6	21.6	17	19	20.2	18.7
1986	3	9	34.8571	16.4	18.4571	21.8	33.4	26.8	27.2	17.2	24.6	22.2	21.3	64	49	68	60	16.7	25.3	23.8	21.9	14.7	21.3	20.3	18.7
1986	3	10	34.2	20.6179	13.5821	22	33.8	26.2	27	19.2	24.6	22.2	22	77	48	71	65	20.4	25	24.2	23.2	17.9	21.1	20.6	19.8
1986	3	11	34.2	18.2	16	20	32.8	26.2	26.3	19.2	23.2	22.4	21.6	93	45	72	70	21.7	22.3	24.6	22.9	18.8	19.2	20.9	19.6
1986	3	12	32.3	20	12.3	21.8	30.2	24.2	25.1	21	22.4	22	21.8	93	51	83	76	24.3	22.1	25	23.8	20.7	19.1	21.1	20.3
1986	3	13	32.8	19.6	13.2	22.4	31.4	24.4	25.6	20.4	22.4	22	21.6	84	46	81	71	22.7	21.3	24.9	23	19.5	18.5	21	19.7
1986	3	14	34.6	18.6	16	20.8	32.6	27	26.8	20	23.6	22.2	21.9	93	47	66	69	22.9	23.3	23.7	23.3	19.6	20	20.2	19.9
1986	3	15	33.5	19.2	14.3	21.2	32.6	26.8	26.8	20.6	23.4	22.2	22.1	95	47	68	70	23.9	22.9	23.8	23.5	20.3	19.7	20.3	20.1
1986	3	16	34.3786	18.6	15.7786	21.8	32.2	26.8	26.9	19.8	24	22.4	22.1	84	51	69	68	21.8	24.6	24.3	23.5	18.9	20.8	20.6	20.1
1986	3	17	34.508	20.8	13.708	21.4	33.4	27.7	27.7571	21	23	23.1704	22.904	97	42	68.963	68.8	24.6	21.4	25.4407	24.908	20.8	18.6	21.2815	20.92
1986	3	18	33.9	20	13.9	23.6	32.2	26.2	27.1	20.4	23.6	22.2	22.1	75	49	71	65	21.9	23.6	24.2	23.2	19	20.2	20.6	19.9
1986	3	19	34.3	19.8	14.5	22.9714	32.6	27.4	27.6909	21.0815	24	23.4	22.9111	84.2222	49	72	67.963	23.7481	24.3	26.2	24.7556	20.1778	20.6	21.9	20.8259
1986	3	20	35.7	18.8	16.9	22.9857	33.8	27.6	27.4286	21.2444	25.2	23.4	22.928	85.1852	50	71	68.52	24.0519	26.5	26.1	24.836	20.4	22.1	21.8	20.888
1986	3	21	34.0769	19.2	14.8769	21.4	32	27.2	27	20.4	26.6	22.4	23.1	92	66	67	75	23.3	31.3	24	26.2	20	24.8	20.4	21.7
1986	3	22	32.8	18.6	14.2	20.8	32.4	27	26.8	19.4	26.2	22.4	22.7	88	62	68	73	21.6	30	24.1	25.3	18.7	24.1	20.5	21.1
1986	3	23	33.4	19	14.4	22.2	32.6	26.8	27.1	19.6	25.2	22.8	22.5	79	56	71	69	21.1	27.3	25.2	24.5	18.4	22.5	21.2	20.7
1986	3	24	34.2074	19.2	15.0074	21.8	33.4	27.2	27.4	21	25.4	22.4	22.9	93	53	67	71	24.3	27.3	24	25.2	20.7	22.5	20.4	21.2
1986	3	25	33.4	17.2	16.2	21.6	32.2	27.8	27.4	18.4	25.6	22.4	22.1	74	59	63	66	19.1	28.6	23.6	23.8	16.8	23.3	20.2	20.1
1986	3	26	34.4111	19.6	14.8111	23.2	32.2	26.8	27.3	19.8	25.2	22.6	22.5	74	57	70	67	20.9	27.6	24.7	24.4	18.2	22.7	20.9	20.6
1986	3	27	34.3444	18.6	15.7444	22.8	33.2	27.2	27.6	20	26.2	22.6	22.9	78	58	68	68	21.6	29.5	24.5	25.2	18.7	23.8	20.7	21.1
1986	3	28	34.512	18.6	15.912	22.4	33.2	27.8	27.8	20.2	26	22.4	22.9	82	57	63	67	22.3	29	23.6	25	19.2	23.5	20.2	21
1986	3	29	34.948	21	13.948	24.6	32.8	27.2	28	22.2	25	22.4	23.2	82	54	67	67	25.2	26.7	24	25.3	21.2	22.1	20.4	21.3
1986	3	30	34.2	20.4	13.8	24.6	32.8	26.8	27.8	22	23.8	22.4	22.7	80	48	69	66	24.8	23.7	24.3	24.2	20.9	20.2	20.6	20.6
1986	3	31	34.6615	21.8	12.8615	24.2	33.2	26.9524	27.6333	23	24.4	23.3231	23.4769	90	49	73.8462	70.6923	27.3	24.9	26.1885	26.05	22.5	21	21.7577	21.6615
1986	4	1	34.4	22.4	12	23	32.6	26.8	27.3	22.2	24.6	23	23.3	93	52	73	73	26.2	25.8	25.6	25.9	21.9	21.6	21.5	21.7
1986	4	2	31.8	17.6	14.2	23.8	30.4	26.8	26.9	22.8	24	22.8	23.2	92	59	71	74	27.1	25.7	25.2	26	22.4	21.6	21.2	21.7
1986	4	3	33.4966	21.8	11.6966	23.8	33.4	27.2	27.9	22.2	25.6	22.6	23.5	87	54	68	70	25.7	27.8	24.5	26	21.6	22.8	20.7	21.7
1986	4	4	34.1233	20.6	13.5233	23.2	32.4	27.4	27.6	21.8	25.4	23.4	23.5	89	57	72	73	25.2	27.9	26.2	26.4	21.2	22.9	21.9	22
1986	4	5	34.6	21.4	13.2	23.2	32.4	27.2	27.5	21.6	26.2	22.4	23.4	87	62	67	72	24.8	30	24	26.3	20.9	24.1	20.4	21.8
1986	4	6	33.8481	22.2	11.6481	24	32.2	27.2	27.7	21.2	24.6	23	22.9	78	54	70	68	23.4	26	25.4	24.9	20	21.8	21.3	21
1986	4	7	33.8571	21.0333	12.8238	23.86	32.2	26.69	27.335	22.269	25.1643	23.3462	23.5962	87.1724	57.7857	76.7692	73.8846	25.8138	27.3643	26.5192	26.5577	21.5517	22.4357	22	21.9962
1986	4	8	33.8536	20.8533	13.0002	23.7933	32.5429	26.9545	27.4857	21.9929	25.0714	23.3071	23.4259	85.6786	56.4815	74.6429	72.3846	25.2536	27.0407	26.2393	26.1808	21.2107	22.2407	21.8571	21.7615
1986	4	9	32.9	20.8667	12.0333	23.9733	31.6	27.8	27.4409	21.9103	24.2	22.2	23.2889	83.6897	55	62	71.6667	24.9586	25.4	23.2	25.8333	21.0034	21.4	19.9	21.563
1986	4	10	33.6241	20.8	12.8241	23.6	32.2	27.2	27.6	21.8	24.2	22.2	22.7	86	52	65	68	25	25.1	23.5	24.5	21.1	21.1	20.1	20.8
1986	4	11	35.9	21.1357	14.7643	23.6	35.4	26.6455	27.3	21.8	23	23.0741	23.3481	86	35	72.8889	71.3333	25	20.1	25.6519	25.8926	21.1	17.6	21.4778	21.5963
1986	4	12	33.2	21.1267	12.0733	24	31.8	26.6	27.3	22.6	24	22	22.9	89	53	67	70	26.5	24.8	23.5	24.9	22.1	21	20.1	21
1986	4	13	31.3	20.8552	10.4448	23.8	30	26.4	26.6	22.8	24	22	22.9	92	61	69	74	27.1	26	23.6	25.6	22.4	21.7	20.2	21.4
1986	4	14	32.4	19.2	13.2	23.66	28.8	26.2	27.5273	21.4929	22.4	23	23.196	82.8929	58	77	70.52	24.2143	23	26	25.544	20.5357	19.7	21.8	21.388
1986	4	15	31.7	21.4	10.3	23.2	30	26.2	26.4	21.6	24.2	21.2	22.3	87	62	65	71	24.8	26.5	22	24.4	20.9	22	19	20.7
1986	4	16	33.9	21.8	12.1	24	30.4	26.7238	27.3476	22.8	23.6	23.8071	23.6536	90	57	76.6786	72.7143	27	24.8	27.2643	26.5286	22.3	20.9	22.4607	21.9964
1986	4	17	29.9	21.8	8.1	23	28	23.6	24.5	22	22.8	22	22.3	92	65	87	81	25.8	24.4	25.4	25.2	21.6	20.7	21.4	21.2
1986	4	18	29.3	21.4	7.9	22.4	27.2	25.6	25.2	21.8	22.2	20.2	21.4	95	65	62	74	25.7	23.5	20.2	23.2	21.6	20.1	17.7	19.8
1986	4	19	30.5	20.2	10.3	22.6	28.6	26.2	25.9	21.6	22.2	20.2	21.3	92	58	58	69	25.1	22.6	19.8	22.5	21.2	19.5	17.4	19.3
1986	4	20	29.3	22.2	7.1	23.8	27.4	26.2	25.9	22.6	24.6	21.8	23	90	80	68	80	26.6	29.1	23.3	26.3	22.1	23.6	19.9	21.9
1986	4	21	29.6	20	9.6	23	27.2	25.2	25.2	21.6	22.2	22	21.9	89	65	76	77	24.9	23.5	24.4	24.3	21	20.1	20.7	20.6
1986	4	22	30.3	21	9.3	23	29.2	26.3364	26.9571	22	24	22.8923	23.432	92	65	74.6154	75.24	25.8	26.5	25.5385	26.544	21.6	22	21.3923	21.988
1986	4	23	31.4	20.6	10.8	23.4	30.2	26.8	26.8	21.8	24.2	22.2	22.7	87	61	68	72	25.1	26.3	23.8	25.1	21.1	21.9	20.3	21.1
1986	4	24	32.5	22.6	9.9	24.8	30.6	26.8	27.3	23	24.2	22.4	23.2	86	59	69	71	26.9	26.1	24.3	25.8	22.3	21.8	20.6	21.6
1986	4	25	32.7	21.6	11.1	23.6	31.4	26.2	26.9	21.8	22.4	23	22.4	86	46	77	70	25	21.3	26	24.1	21.1	18.5	21.8	20.4
1986	4	26	34.8	22	12.8	23.2	32.8	28.2	28.1	21	24.2	22.4	22.5	83	50	61	64	23.4	24.7	23.4	23.8	20.1	20.9	20	20.3
1986	4	27	32.1393	21.2	10.9393	24.2	33.4	25.6571	26.47	22.2	23.2	22.8769	23.556	84	43	78.4231	77.6923	25.5	21.9	25.9385	26.9769	21.4	18.9	21.6538	22.2692
1986	4	28	32.5931	20.8966	11.6966	22.8	33.2	27.8	27.9	21.6	24.2	22.4	22.7	90	48	63	67	25	24.4	23.6	24.4	21.1	20.7	20.2	20.7
1986	4	29	32.9	21.8	11.1	23.4	31.8	26.8	27.2	22.2	24	22.4	22.9	90	53	69	71	26	24.8	24.3	25	21.7	21	20.6	21.1
1986	4	30	33.0885	21.8	11.2885	23.4	31.2	26.8	27	21.8	23.4	22.4	22.5	87	52	69	69	25.1	23.8	24.3	24.4	21.1	20.3	20.6	20.7
1986	5	1	32.9	21.8	11.1	24.4	31.8	27.6	27.9	22.4	23.6	23.2	23.1	84	51	69	68	25.8	23.9	25.6	25.1	21.6	20.3	21.5	21.1
1986	5	2	34.5	21.4	13.1	23.8	33.2	27.2	27.9	22.6	23.2	23	22.9	90	43	70	68	26.6	22	25.4	24.7	22.1	19	21.3	20.8
1986	5	3	32.7	21.2	11.5	24.8	31.4	28.2	28.1	22.8	22.8	22.4	22.7	85	48	61	65	26.5	22.2	23.4	24	22	19.2	20	20.4
1986	5	4	30.2	22.6	7.6	23.6	29.8	26.2	26.5	22.4	23.2	22	22.5	90	58	70	73	26.3	24.2	23.7	24.7	21.9	20.6	20.3	20.9
1986	5	5	30.1	22.2	7.9	22.6	28.8	26	25.9	22.4	22.2	20	21.5	98	57	58	71	26.9	22.5	19.5	23	22.3	19.4	17.1	19.6
1986	5	6	32.3	21.4	10.9	24	31.4	26.8	27.3	22	22.8	22.2	22.3	84	48	68	67	25.1	22.2	23.8	23.7	21.2	19.2	20.3	20.2
1986	5	7	32.7	21.2	11.5	23.6	30.4	26.2	26.6	22	23.8	22.6	22.8	87	58	74	73	25.4	25.2	25.1	25.2	21.4	21.2	21.2	21.3
1986	5	8	33.3	20.6	12.7	24.4	32.8	27.6	28.1	21.8	22.8	22.4	22.3	80	43	64	62	24.4	21.3	23.7	23.2	20.7	18.5	20.3	19.8
1986	5	9	32.4444	21.8	10.6444	25.2	32.4	26.8	27.8	23.2	24.2	22.2	23.2	85	51	68	68	27.1	24.9	23.8	25.3	22.4	21	20.3	21.3
1986	5	10	33.5	21	12.5	24.8	32.2	26.34	26.9737	22.2	24.2	23.416	24.032	80	52	79.16	78.3333	25.1	25.1	26.876	27.8583	21.1	21.1	22.24	22.8208
1986	5	11	34.8	21.8	13	25.2	32.2	26.74	27.3158	23.2	24.2	23.5846	23.9692	85	52	79.7308	76.5385	27.1	25.1	27.2308	27.55	22.4	21.1	22.4462	22.6308
1986	5	12	32.7519	21.6	11.1519	24.4	32.8	26.5333	27.01	22.4	24.6	23.4692	24.0208	84	52	78.2308	78.3913	25.8	25.7	26.9038	27.7652	21.6	21.5	22.2385	22.7565
1986	5	13	32.5	21.7385	10.7615	23.2	31.4	26.4	26.9	21.2	24.2	22.2	22.5	84	56	70	70	23.9	25.6	24.1	24.5	20.4	21.5	20.5	20.8
1986	5	14	32.3808	21.4	10.9808	25	32.6	27.2	28	22.8	23.2	22.4	22.8	83	46	67	65	26.3	22.4	24	24.2	21.9	19.3	20.4	20.6
1986	5	15	32.2786	22.2	10.0786	23.8	32.6	27.6	27.9	22.6	23.8	22.4	22.9	90	48	64	68	26.6	23.8	23.7	24.7	22.1	20.3	20.3	20.9
1986	5	16	32.6259	22.6	10.0259	25	32.8	28.2	28.5	23	23.6	22.6	23.1	85	47	62	65	26.8	23.2	23.8	24.6	22.2	19.9	20.3	20.8
1986	5	17	32.1481	21.6	10.5481	25	33.4	27.8	28.5	22.4	23.6	22.4	22.8	80	44	63	63	25.4	22.8	23.6	24	21.4	19.6	20.2	20.4
1986	5	18	32.2259	21.8	10.4259	25.6	33.6	28.2	28.9	23	23.8	22.4	23.1	81	45	61	62	26.4	23.2	23.4	24.3	22	19.9	20	20.6
1986	5	19	34.3	22	12.3	25.2	31.4	25.7619	26.6	23.2	23.2	23.4846	24.05	85	50	82.3077	79.9167	27.1	23.2	27.3269	28.0458	22.4	19.9	22.5115	22.9375
1986	5	20	31.931	21.2	10.731	25.8	32.2	27.4	28.2	23.4	23.4	22.4	23.1	82	48	65	65	27.2	23.1	23.9	24.7	22.5	19.8	20.3	20.9
1986	5	21	34.1	21.6	12.5	24.8	32	28.8	28.6	21.8	23.4	23	22.7	77	49	62	63	24.2	23.3	24.4	23.9	20.6	19.9	20.7	20.4
1986	5	22	31.8655	21.2286	10.6369	24.6	29.7727	25.46	26.055	22.2	25.3154	23.1111	23.7269	82	69.5	81.5385	80.1923	25.2	29.1385	26.7423	27.5077	21.2	23.5577	22.1654	22.6115
1986	5	23	31.3655	21.1857	10.1798	23.7931	30.0091	25.6381	26.1905	22.6519	25.3481	23.4	23.8	91.4815	72.037	83.2593	82.3333	26.8111	29.6296	27.2963	27.9148	22.2074	23.8444	22.4852	22.837
1986	5	24	34.4	21	13.4	24.6	32.2	27.2	27.8	21.6	23.2	22.2	22.3	77	47	65	63	23.9	22.7	23.5	23.4	20.3	19.5	20.1	20
1986	5	25	32.3	20	12.3	23.8	31.2	23	25.3	21.8	23.2	21.4	22.1	84	51	87	74	24.8	23.3	24.4	24.2	21	19.9	20.7	20.6
1986	5	26	31.5	20.9704	10.5296	23	30.4	24.8	25.8	21	22	21	21.3	84	48	72	68	23.6	21	22.4	22.3	20.1	18.3	19.3	19.3
1986	5	27	29.3	20.6	8.7	21.6	27.4	24.6	24.5	20.8	22.4	20.2	21.1	93	65	67	75	24	23.9	20.8	22.9	20.5	20.3	18.2	19.7
1986	5	28	28.7	21.8	6.9	22	27.2	24.2	24.4	21.2	22.4	22	21.9	93	67	83	81	24.7	24	25	24.6	20.9	20.4	21.1	20.8
1986	5	29	28.2	20	8.2	21.6	29.8364	25.1714	25.8952	20.4	25.3846	23.0889	23.6115	90	72	84.1481	82.0385	23.2	29.6077	26.8259	27.5577	19.9	23.8385	22.2111	22.6346
1986	5	30	31.8414	20.4	11.4414	22.2	30	25.9091	26.3409	20.6	23	23.2074	23.6926	87	56	80.2222	80.3704	23.2	23.6	26.6667	27.5667	19.9	20.2	22.1111	22.6111
1986	5	31	30.1	20.4	9.7	23	29.2	26.2	26.2	20.6	22.4	20.2	21.1	81	56	58	65	22.7	22.7	19.8	21.8	19.5	19.5	17.4	18.8
1986	6	1	28.8	21	7.8	23	27.4	24	24.6	21.8	22.2	20	21.3	90	64	70	75	25.3	23.4	20.8	23.2	21.3	20	18.1	19.8
1986	6	2	31.8321	20.6	11.2321	24.4	30.0087	25.5304	26.2087	21.6	25.6815	22.9556	23.7037	79	71.7407	80.1111	80.8519	24	30.2	26.2296	27.6185	20.4	24.137	21.837	22.663
1986	6	3	31.6222	20.9926	10.6296	23.9643	30.3304	25.6364	26.4	22.4889	25.4963	23.344	23.78	88.963	70.2963	83.16	80.8	26.3259	29.637	27.212	27.736	21.8926	23.8148	22.428	22.716
1986	6	4	31.9538	20.7769	11.1769	23.8286	30.5043	25.9913	26.5652	22.4296	25.6963	23.3615	23.8231	88.8519	69.037	80.8077	79.5	26.237	29.8667	26.9808	27.6962	21.8593	23.9593	22.3077	22.7038
1986	6	5	31.5	20	11.5	22.2	30	24.6	25.4	21.2	23	22.2	22.1	92	56	82	76	24.5	23.6	25.2	24.4	20.8	20.2	21.2	20.7
1986	6	6	28.9	20.4	8.5	23.8	27.8	26.2	26	21.8	22.4	22.2	22.1	84	63	71	73	24.8	23.6	24.2	24.2	21	20.2	20.6	20.6
1986	6	7	28.4	20	8.4	21.2	27	23.6	23.9	20.2	22.2	20	20.8	91	66	72	77	23	23.7	21.1	22.6	19.8	20.2	18.3	19.4
1986	6	8	31.3	19.8	11.5	20.8	30.2	24.2	24.9	20	23	22	21.7	93	55	83	77	22.9	23.5	25	23.8	19.6	20.1	21.1	20.3
1986	6	9	32.0148	20.4	11.6148	24	30.4364	25.887	26.4773	22.2	25.6231	23.592	23.924	86	69.6	83.56	81.125	25.6	29.696	27.656	27.975	21.5	23.88	22.708	22.8875
1986	6	10	31.3	21.2	10.1	24.8	30	24.2	25.8	23	22.4	20	21.8	86	52	69	69	26.9	22.2	20.7	23.3	22.3	19.2	18	19.8
1986	6	11	31.7	22.2	9.5	24.2	30.4	26	26.6	23	23.6	22.2	22.9	90	57	72	73	27.3	24.8	24.3	25.5	22.5	20.9	20.6	21.4
1986	6	12	32.1375	21.0593	11.0782	23.8071	30.2609	25.8636	26.4091	22.6692	25.6593	23.4519	23.9038	91	71.2963	81.3704	80.9615	26.7923	30.0704	27.2074	27.9577	22.2115	24.0926	22.4	22.8577
1986	6	13	32.6	20.9704	11.6296	22.8	31.4	25.7727	26.3955	20.2	24	23.376	23.832	79	55	82.8	81.04	22	25.1	27.256	27.876	19	21.1	22.456	22.808
1986	6	14	32.7	20.2	12.5	23	31.2	26.4	26.8	21.6	24.8	22.2	22.9	89	60	70	73	24.9	27.2	24.1	25.4	21	22.5	20.5	21.3
1986	6	15	34.5	22.4	12.1	24.2	32.2	25.9	26.3174	22.2	23.6	23.237	23.9833	84	49	80.2593	81.76	25.5	23.6	26.7259	28.136	21.4	20.2	22.1556	22.976
1986	6	16	32.1111	21	11.1111	25.6	32.8	26.3217	26.6739	22.2	24	23.5556	23.836	75	49	79.8519	79.6	24.6	24.2	27.2593	27.732	20.8	20.6	22.4519	22.716
1986	6	17	32.6	21.2	11.4	23.6	31.0333	26	26.7522	22.2	25.7778	22.4	23.8538	89	66.8148	74	78.3462	25.9	29.7741	24.8	27.6038	21.6	23.9111	20.9	22.6654
1986	6	18	32.9	20.4	12.5	23.6	31.8	26.2	27	22.4	23	22.4	22.6	90	48	72	70	26.3	22.4	24.6	24.5	21.9	19.3	20.9	20.7
1986	6	19	33.5	21.8	11.7	23.8	31.8	25.8696	26.4727	22.4	23.2	23.3692	23.916	89	49	80	79.96	26.2	22.9	26.9192	27.884	21.8	19.7	22.2423	22.808
1986	6	20	32.2346	20.9308	11.3038	25.2	32.2	27.2	28	23	23.2	24.8	23.7	83	47	83	71	26.7	22.7	29.7	26.4	22.2	19.5	24	21.9
1986	6	21	34.4	20.8	13.6	21.4	32.6	26.8	26.9	20.2	23.4	23	22.2	90	47	73	70	22.9	22.9	25.6	23.8	19.7	19.7	21.5	20.3
1986	6	22	33.7	21.4	12.3	24.2	32	25.8857	26.5619	23	23	23.1615	23.6692	90	47	78.72	78.44	27.3	22.3	26.544	27.332	22.5	19.3	22.016	22.5
1986	6	23	34.6	20.8	13.8	23.2	32.4	26	26.5261	22.2	22.4	23.4286	23.8667	92	43	80.1786	79.5926	26.1	20.7	27.0536	27.7926	21.8	18	22.3429	22.7556
1986	6	24	32.7	21.6	11.1	23.6	31.6	27.2	27.4	22.8	23	22.2	22.7	94	49	65	69	27.2	22.6	23.5	24.4	22.5	19.4	20.1	20.7
1986	6	25	31.9	20.7778	11.1222	23.6	30.8	26	26.6429	22.8	23	23.2222	23.7	94	52	79.1852	77.84	27.2	23.1	26.5889	27.276	22.5	19.8	22.0333	22.44
1986	6	26	32.9	22.2	10.7	25	31.8	27.2	27.8	22.8	22.4	23.237	23.763	83	45	78.1852	78.0741	26.3	21.1	26.5333	27.4407	21.9	18.3	22.0111	22.5407
1986	6	27	32.2481	21.8	10.4481	25	32.6	25.6762	26.3762	23	22.4	23.1462	23.5792	85	42	79.08	78.4	26.8	20.5	26.356	27.156	22.2	17.9	21.896	22.38
1986	6	28	32.3	20.7923	11.5077	24.2	31.8	27.2	27.6	22.4	23.2	22.8	22.8	86	49	69	68	25.9	22.9	24.9	24.6	21.7	19.7	21	20.8
1986	6	29	32.6038	21.2	11.4038	23.8	32.2	26.0091	26.6619	22.4	23.4	23.5037	23.5375	89	48	82.037	77.6667	26.2	23.1	27.3815	26.9625	21.8	19.8	22.5185	22.2792
1986	6	30	31.9464	20.3704	11.5761	23.8	32.6	27.6	27.9	22.4	23	22.4	22.6	89	45	64	66	26.2	21.9	23.7	24	21.8	19	20.3	20.4
1986	7	1	32.6346	19.2	13.4346	21.6	32.2	27.6	27.3	20.2	23.2	22.4	21.9	88	47	64	67	22.8	22.7	23.7	23.1	19.6	19.5	20.3	19.8
1986	7	2	35.7	19	16.7	22.8	33.4	29.8	29	20.4	24.2	24	22.9	81	47	62	63	22.4	24.3	26.1	24.3	19.3	20.6	21.8	20.6
1986	7	3	32.6	22.6	10	26	30.2	27.2	27.7	22.8	25.4	22.4	23.5	76	68	67	70	25.7	29.3	24	26.3	21.5	23.7	20.4	21.9
1986	7	4	32.263	21.2	11.063	23.4	32.2	27.8	27.8	22	24.2	22.4	22.9	89	52	63	68	25.5	25.1	23.6	24.7	21.4	21.1	20.2	20.9
1986	7	5	32.5857	21	11.5857	23.4	32.8	26.0435	26.3273	22.6	23.2	23.35	23.572	93	45	79.4643	79.04	26.9	22.3	26.8357	27.148	22.3	19.2	22.2143	22.376
1986	7	6	32.3964	21.6	10.7964	24.2	33.4	25.687	26.3043	21.8	24	23.0786	23.5321	81	46	78.6071	78.4643	24.6	23.8	26.2857	27.0571	20.8	20.3	21.8786	22.3143
1986	7	7	32.4692	21.2	11.2692	23.8	32.2	26.0435	26.6391	21.6	23.2	23.2571	23.463	83	47	80	78.1481	24.4	22.7	26.725	26.8889	20.7	19.5	22.1429	22.2037
1986	7	8	33.5	20.6	12.9	23.8	32.4	27.6	27.9	22.2	23	23.4	22.9	87	45	71	68	25.7	22.1	26.1	24.6	21.6	19.1	21.8	20.8
1986	7	9	32.7346	19.2	13.5346	23	32.8	27.6	27.8	21.6	23.6	22	22.4	89	47	62	66	24.9	23.2	22.8	23.6	21	19.9	19.6	20.2
1986	7	10	32.7444	20.8	11.9444	25	32.6	27.4	28.1	22.6	23.2	22.4	22.7	82	46	65	64	25.9	22.4	23.9	24	21.7	19.3	20.3	20.4
1986	7	11	32.8308	21.4	11.4308	24.4	33.6	28.2	28.6	22	23.4	23	22.8	81	43	65	63	24.9	22.2	24.7	24	21	19.2	20.9	20.4
1986	7	12	32.8778	20.4	12.4778	24.4	32.8	28.6	28.6	22	22.8	22.4	22.4	81	43	59	61	24.9	21.3	23.1	23.1	21	18.5	19.8	19.8
1986	7	13	32.3741	21	11.3741	24.8	32.6	27.2	28	21.8	22.8	22.4	22.3	77	44	67	63	24.2	21.5	24	23.2	20.6	18.6	20.4	19.9
1986	7	14	34.4	22.2	12.2	25.2	32	27.6	28.1	21.6	22.8	23.4	22.6	73	46	71	63	23.5	21.8	26.1	23.8	20.1	18.9	21.8	20.3
1986	7	15	32.5192	21.6	10.9192	25	32.8	28.2	28.5	22.2	22.4	22.6	22.4	79	41	62	61	25	20.4	23.8	23.1	21.1	17.8	20.3	19.7
1986	7	16	32.584	20	12.584	23.2	31.6	27.2	27.3	21.6	23	22.4	22.3	87	49	67	67	24.8	22.6	24	23.8	20.9	19.4	20.4	20.3
1986	7	17	32.8	21.8	11	22.6	31.6	26.2095	26.7278	22	22	23.1385	23.5125	95	44	78.1154	76.7826	26	20.3	26.3538	26.7739	21.8	17.7	21.9192	22.1696
1986	7	18	35	20.2	14.8	22.4	32.8	28.9	28.3	21.4	23.2	22.4	22.3	92	45	58	65	24.8	22.3	22.9	23.3	21	19.2	19.7	20
1986	7	19	34.6	20	14.6	24.6	32.4	27.2	27.9	21.6	22.8	22	22.1	77	44	64	62	23.9	21.6	23.1	22.9	20.3	18.7	19.8	19.6
1986	7	20	35.3	21.2	14.1	23.4	32.6	27.8	27.9	21.6	23.6	22.8	22.7	86	47	66	66	24.6	23.3	24.5	24.2	20.9	20	20.8	20.5
1986	7	21	32.4893	21.6	10.8893	25	32.8	28.8	28.8	23	23	22.8	22.9	85	44	60	63	26.8	21.8	23.9	24.2	22.2	18.9	20.4	20.5
1986	7	22	29.9	22.8	7.1	23.6	28.4	26.2	26.1	22.6	22	22.4	22.3	92	58	72	74	26.8	22.3	24.6	24.6	22.2	19.3	20.9	20.8
1986	7	23	31.7	19.2	12.5	22.8	30.8	27	26.9	20.4	22.6	22.2	21.7	81	50	66	66	22.4	22.2	23.7	22.7	19.3	19.1	20.2	19.6
1986	7	24	33.4	19	14.4	23	32.8	27.8	27.8	20.4	23.2	22.4	22	79	45	63	62	22.3	22.3	23.6	22.7	19.2	19.2	20.2	19.5
1986	7	25	33.2536	20.5923	12.6613	24.2	31.225	27.6	26.7348	21	25.5862	22.4	23.6889	76	62.9655	64	77.1852	22.8	28.8793	23.7	27.1667	19.6	23.3793	20.3	22.3778
1986	7	26	32.975	21	11.975	24.6	33.6	27.8	28.4	21.8	23	22.4	22.4	79	41	63	61	24.3	21.3	23.6	23.1	20.6	18.5	20.2	19.8
1986	7	27	34.6	19.6	15	23.2	32.6	27.8	27.8	21	22.8	22.2	22	83	44	62	63	23.4	21.5	23.2	22.7	20.1	18.6	19.9	19.5
1986	7	28	32.1571	20.6	11.5571	24.6	31.8	27.4	27.8	21	22.6	22.2	21.9	73	46	64	61	22.6	21.5	23.4	22.5	19.4	18.7	20	19.4
1986	7	29	32.5321	21	11.5321	24.4	33.4	27.8	28.4	21.4	23	23	22.5	77	42	67	62	23.6	21.4	25	23.3	20.1	18.6	21.1	19.9
1986	7	30	32.8148	18.8	14.0148	23.2	33.6	28.6	28.5	20.6	23.6	24	22.7	79	44	69	64	22.6	22.7	26.9	24.1	19.5	19.5	22.3	20.4
1986	7	31	32.0821	21.0296	11.0525	23.6	34	28.8	28.8	20.6	23.6	22.8	22.3	77	42	60	60	22.3	22.5	23.9	22.9	19.3	19.4	20.4	19.7
1986	8	1	32.6926	19.6	13.0926	24.2	34.2	27.8	28.5	20.6	23.4	23.2	22.4	73	41	68	61	21.9	21.8	25.5	23.1	19	18.9	21.4	19.8
1986	8	2	32.563	20.8	11.763	24.8	33.2	28.4	28.7	21.4	23.2	22.4	22.3	74	43	60	59	23.3	22	23.2	22.8	19.9	19	19.9	19.6
1986	8	3	32.6444	19.6	13.0444	23.6	34.4	28.6	28.8	21	23.2	22.6	22.3	80	39	60	60	23.2	21.2	23.6	22.7	19.9	18.5	20.1	19.5
1986	8	4	35.5	21	14.5	25	34.6	27.8	28.8	22.6	23.2	23.6	23.1	82	38	71	64	25.9	21.1	26.4	24.5	21.7	18.4	22	20.7
1986	8	5	37.2	20.6923	16.5077	24.8	34	28.8	29.1	21.8	23.4	23.4	22.9	77	41	64	61	24.2	22	25.3	23.8	20.6	19	21.3	20.3
1986	8	6	32.9923	21.8	11.1923	25.4	31	26.2727	26.7091	22.4	25.3333	23.1	23.5269	78	62.7407	76.8077	76.1154	25.2	28.3407	26.1115	26.7269	21.2	23.0815	21.7654	22.1269
1986	8	7	33.048	21.2	11.848	24.6	31.2095	25.9238	26.5952	22.6	25.6077	23.4692	23.6962	85	63.8846	81.0385	77.9231	26.1	29.0231	27.1615	27.2615	21.8	23.5038	22.3885	22.4577
1986	8	8	34.6	21	13.6	24.4	32.2	27.4	27.9	22	23.4	22.6	22.7	81	48	67	65	24.9	23.1	24.3	24.1	21	19.8	20.7	20.5
1986	8	9	32.4481	20.4	12.0481	23.8	31.0348	28.8	26.5826	22.8	25.4786	23.2	23.5741	92	65	63	77.8148	27.1	28.9857	24.8	27.0667	22.4	23.4821	21	22.3444
1986	8	10	32.3679	20.8692	11.4986	24.6	30.7333	27.4	26.4783	22.4	25.4483	22.2	23.537	83	66.2759	64	79.1481	25.7	29.0828	23.4	27.1593	21.5	23.5379	20	22.3815
1986	8	11	32.2852	20.4	11.8852	25	31.8	25.8455	26.3045	22.4	23	23.3852	23.563	80	48	80.6667	79.2963	25.4	22.4	26.9852	27.1852	21.4	19.3	22.2963	22.3963
1986	8	12	32.4	21.2	11.2	24	30.2	26.8	27	22.6	22.8	20.4	21.9	89	54	56	66	26.5	23	19.9	23.1	22.1	19.7	17.4	19.7
1986	8	13	31.4	20.8	10.6	23	30	25.9182	26.5136	21.4	22.2	23.2	23.6222	87	51	78.7778	78.6296	24.4	21.8	26.5	27.2704	20.7	18.8	21.9852	22.4481
1986	8	14	33.2	21.2	12	24.6	31.6	27.6	27.9	22.4	22.2	22.4	22.3	83	45	64	64	25.7	20.7	23.7	23.4	21.5	18.1	20.3	20
1986	8	15	32.5963	20.6	11.9963	23.8	33.2	27.2	27.9	22.2	23.2	22.4	22.6	87	43	67	66	25.7	22	24	23.9	21.6	19	20.4	20.3
1986	8	16	32.4481	20.4	12.0481	24.4	32.6	27.2	27.9	22.4	22.6	22	22.3	84	43	64	64	25.8	21	23.1	23.3	21.6	18.3	19.8	19.9
1986	8	17	32.4741	21.6	10.8741	24.6	31.8	27.2	27.7	22.8	23.2	22.2	22.7	86	49	65	67	26.6	22.9	23.5	24.3	22.1	19.7	20.1	20.6
1986	8	18	32.1593	22	10.1593	23	32.4	25.5913	26.2522	22.6	22.8	23.0857	23.4643	97	44	80.3929	78.5357	27.2	21.6	26.4536	26.925	22.4	18.7	21.9857	22.2607
1986	8	19	32.5333	20.4	12.1333	25	32.2	27.6	28.1	22.6	23.2	22.4	22.7	82	47	64	64	25.9	22.7	23.7	24.1	21.7	19.5	20.3	20.5
1986	8	20	32.5333	21.6	10.9333	24.6	32.6	27.8	28.2	22.6	23	22.8	22.8	85	45	66	65	26.1	21.9	24.5	24.2	21.8	19	20.8	20.5
1986	8	21	31.5	22.6	8.9	23	30.2	26.4	26.5	22.6	22.6	23.2519	23.6296	97	53	79.1111	78.4444	27.2	22.5	26.6852	27.237	22.4	19.4	22.0963	22.4259
1986	8	22	32.8296	22.2	10.6296	24	32.4	27.2	27.7	22.6	23.2	22.8	22.9	89	46	69	68	26.5	22.5	24.9	24.7	22.1	19.4	21	20.8
1986	8	23	32.3615	20.2	12.1615	25.2	32.4	25.6091	26.25	22.8	23.2	23.1462	23.5038	82	46	80.4231	78.8846	26.2	22.5	26.5846	27.0577	21.9	19.4	22.0577	22.3269
1986	8	24	32.2	21.6	10.6	24.6	31.2	27.2	27.6	22	22.8	22.2	22.3	80	49	65	65	24.8	22.4	23.5	23.6	20.9	19.3	20.1	20.1
1986	8	25	33.5	20.8	12.7	22.2	32.6	25.5818	26.0955	21.2	22.8	23.3846	23.584	92	44	81.8077	79.8	24.5	21.5	27.0808	27.244	20.8	18.6	22.3577	22.44
1986	8	26	31.9	21.6	10.3	24	32.6	27.4	27.8	21.4	23.4	22.8	22.5	80	47	68	65	23.8	22.9	24.8	23.8	20.3	19.7	21	20.3
1986	8	27	32.0692	21	11.0692	24.8	32.6	25.9455	26.4364	24	23.2	23.3692	23.684	94	46	80.5385	80.24	29.3	22.4	26.9692	27.5	23.7	19.3	22.2923	22.58
1986	8	28	31.964	22	9.964	25	32.2	27.2	27.9	23.2	22.8	22	22.7	86	45	64	65	27.3	21.7	23.1	24	22.5	18.8	19.8	20.4
1986	8	29	31.9815	21	10.9815	24.8	31.4	25.6667	26.2045	24.2	22.8	23.25	23.7538	95	48	80	80.4231	29.8	22.2	26.7357	27.6538	24	19.2	22.1321	22.6692
1986	8	30	32.4185	20.4	12.0185	22.2	30.4	26.4	26.4	21	22.2	22.2	21.8	90	50	70	70	24.1	21.5	24.1	23.2	20.5	18.7	20.5	19.9
1986	8	31	32.4808	20	12.4808	22.8	32	27.2	27.3	21.2	23	22.2	22.1	87	47	65	66	24.1	22.3	23.5	23.3	20.5	19.3	20.1	20
1986	9	1	31.7731	21	10.7731	21.6	31.6	25.8095	26.0905	21.2	23	23.064	23.516	97	49	80	80.6	24.9	22.6	26.396	27.32	21	19.4	21.92	22.452
1986	9	2	31.9	21	10.9	22.2	30.2	27	26.6	21.6	22.8	22	22.1	95	54	65	71	25.4	23	23.2	23.9	21.4	19.7	19.9	20.3
1986	9	3	30.4	21.6	8.8	22.8	28.8	25.5143	26.1095	21.8	25.4231	23.168	23.5292	92	68.3846	80.76	80.28	25.5	29.3308	26.668	27.288	21.4	23.6654	22.1	22.456
1986	9	4	31.4	20.4	11	22	30.2	25.7917	26.2435	21.4	22	23.2519	23.5192	95	49	80.7037	80.4615	25.1	21.2	26.7593	27.2808	21.2	18.4	22.1593	22.4346
1986	9	5	32.0074	20.6	11.4074	22.6	32.8	27.4	27.5	21.6	23	22.8	22.5	92	44	68	68	25.1	21.8	24.8	23.9	21.2	18.9	21	20.3
1986	9	6	34.8	20.6	14.2	24	32.2	27.8	28	21.8	22.4	23	22.4	83	43	67	64	24.7	20.8	25	23.5	20.9	18.1	21.1	20
1986	9	7	32.0074	20.4	11.6074	25.6	32.6	25.7455	26.2381	22.2	22.8	23.288	23.4696	75	44	80.44	79.1667	24.6	21.5	26.784	27.0292	20.8	18.6	22.172	22.3208
1986	9	8	31.5741	20.8	10.7741	24.2	32.2	27.2	27.7	21.6	22.8	22.2	22.2	80	45	65	63	24.1	21.7	23.5	23.1	20.5	18.8	20.1	19.8
1986	9	9	31.7964	21.4	10.3964	25.4	32.8	27.6	28.4	22	23	22.4	22.5	75	44	64	61	24.2	21.8	23.7	23.3	20.6	18.9	20.3	19.9
1986	9	10	31.8143	19.8	12.0143	24.2	33.4	25.7565	26.0826	21	23.2	23.2154	23.484	76	43	80.4615	81.28	22.8	21.9	26.7038	27.284	19.6	18.9	22.1192	22.452
1986	9	11	32.0929	21	11.0929	23.8	32.6	25.752	26.0917	22.4	25.5556	22.9643	23.4556	89	71.2593	79.4286	80.4815	26.2	29.8407	26.2	27.1481	21.8	23.9741	21.8036	22.3778
1986	9	12	32.1481	20.6	11.5481	24	32.4	25.8087	26.2696	21.4	23	23.0444	23.4231	80	45	79.1852	79.2692	23.8	22.1	26.2889	26.9615	20.3	19.1	21.8778	22.2769
1986	9	13	31.5	21.2	10.3	23.2	30.2	25.3083	25.8458	22.2	22.2	22.8571	23.3577	92	50	80.7857	81.2692	26.1	21.6	26.1393	27.0423	21.8	18.8	21.7893	22.3231
1986	9	14	31.8143	20.6	11.2143	24.2	32.2	27.4	27.8	21.6	22.4	22.2	22.1	80	43	64	62	24.1	20.8	23.4	22.8	20.5	18.1	20	19.6
1986	9	15	31.6143	20	11.6143	23.6	32.6	26.8	27.4	21.2	23.4	22.8	22.5	81	47	71	66	23.6	22.9	25.2	23.9	20.2	19.7	21.2	20.3
1986	9	16	35.1	19.4	15.7	23.2	33.4	27.8	28	21	23	22.8	22.3	83	42	66	63	23.4	21.4	24.5	23.1	20.1	18.6	20.8	19.8
1986	9	17	34	21.4	12.6	24.6	32.2	25.6083	25.7409	22	23.2	23.0154	23.344	80	47	80.6154	80.6	24.8	22.7	26.3769	26.972	20.9	19.5	21.9423	22.28
1986	9	18	31.5577	20.8	10.7577	24.4	33.6	25.3818	25.9095	22	23.2	23.016	23.4826	81	42	81.56	80.7391	24.9	21.8	26.452	27.2609	21	18.9	21.988	22.4391
1986	9	19	31.5148	20.6	10.9148	23.6	34.6	27.8	28.4	21	23.2	22.4	22.2	80	38	63	60	23.2	21.1	23.6	22.6	19.9	18.4	20.2	19.5
1986	9	20	32.5	21.6	10.9	23	31	27.6	27.3	22	22.8	22.2	22.3	92	50	63	68	25.8	22.5	23.3	23.9	21.6	19.4	19.9	20.3
1986	9	21	29.7	21	8.7	22.8	28.8	26	25.9	21.8	22.8	22	22.2	92	60	71	74	25.5	23.9	23.9	24.4	21.4	20.4	20.3	20.7
1986	9	22	31.3	22.2	9.1	23	30.2	26.2	26.4	22.6	22.4	22.96	23.296	97	51	82.72	81.96	27.2	22.1	26.532	27.036	22.4	19.1	22	22.316
1986	9	23	32.8	21.2	11.6	24	31.4	27.2	27.5	22.2	22.8	23.025	23.475	86	48	83	82.1667	25.6	22.2	26.625	27.35	21.5	19.2	22.0875	22.4958
1986	9	24	31.9	21	10.9	23.6	30.4	27.6	27.3	21.8	22.6	23	23.408	86	52	83.96	82.72	25	22.4	26.692	27.292	21.1	19.3	22.116	22.464
1986	9	25	31.5	21.2	10.3	22.6	30.6	26.4	26.5	21.8	22.4	22	22.1	93	50	69	71	25.6	21.8	23.6	23.7	21.5	18.9	20.2	20.2
1986	9	26	31.5	21	10.5	23.4	30	26.4	26.5	22.6	22.4	20.2	21.7	93	52	57	68	26.9	22.2	19.7	22.9	22.3	19.2	17.3	19.6
1986	9	27	31.3	21	10.3	22.8	30.2	25.3652	25.8273	21.6	22.2	22.896	23.3375	90	50	80.56	80.9583	25	21.6	26.188	27.0125	21.1	18.8	21.792	22.3
1986	9	28	30.5	20	10.5	21	29.825	25.15	25.8042	20.2	25.1778	23.0148	23.3815	93	71.2963	83.4074	81.9259	23.1	29.2	26.6519	27.163	19.8	23.6111	22.1	22.3926
1986	9	29	29.9	20.6	9.3	23.2	28.8	24.2	25.1	21.2	22.8	20	21.3	84	60	69	71	23.9	23.9	20.7	22.8	20.4	20.4	18	19.6
1986	9	30	31.55	20.4	11.15	24.8	30.2	26.8	27.1	23	22.2	20.2	21.8	86	50	55	64	26.9	21.6	19.4	22.7	22.3	18.8	17.1	19.4
1986	10	1	31.5	22.2	9.3	25.4	30.2	26.8	27.3	23.4	23	22	22.8	85	55	66	69	27.5	23.5	23.3	24.8	22.6	20.1	20	20.9
1986	10	2	32.4	21.2	11.2	23	31.8	27.4	27.4	21.8	23.6	22	22.5	90	51	63	68	25.3	23.9	23	24.1	21.3	20.3	19.7	20.5
1986	10	3	31.7	20.6	11.1	22.2	30	26.4	26.3	21.4	22.6	22	22	93	53	69	72	25	22.7	23.6	23.7	21.1	19.5	20.2	20.2
1986	10	4	31	20.6	10.4	23.2	30	24.6	25.6	22	22	20.2	21.4	90	50	67	69	25.7	21.3	20.8	22.6	21.5	18.5	18.2	19.4
1986	10	5	32.7	21.6	11.1	23	31.6	26.4	26.9	22.2	22.8	22.4	22.5	93	48	71	71	26.2	22.1	24.5	24.3	21.9	19.1	20.8	20.6
1986	10	6	31.7	19.8	11.9	25	30.2	25.4	25.7619	21.6	22.2	23.096	23.536	75	50	83.2	82.72	23.6	21.6	26.772	27.524	20.2	18.8	22.188	22.624
1986	10	7	31.4	21.2	10.2	22.8	29	26.4	26.1	22	22.8	22.2	22.3	93	59	70	74	25.9	23.8	24.1	24.6	21.7	20.3	20.5	20.8
1986	10	8	32.5	20.6	11.9	23.8	30.2	26.2	26.6	21.4	23	22	22.1	81	55	70	69	23.9	23.5	23.7	23.7	20.4	20.1	20.3	20.2
1986	10	9	30.3	20.6	9.7	23.2	29.4	24.8381	25.375	21.6	22.4	22.928	23.3826	87	55	84.56	82.7826	24.8	22.6	26.616	27.2522	20.9	19.5	22.084	22.4478
1986	10	10	30.472	22.2	8.272	23.6	28.2	25.2	25.6	22.8	22.8	22	22.5	94	64	76	78	27.2	24.3	24.4	25.3	22.5	20.6	20.7	21.3
1986	10	11	29.9	21.6	8.3	22	28.2	24.2	24.7	21.8	22.4	22.2	22.1	98	61	84	81	26	23.4	25.5	24.9	21.7	20	21.4	21
1986	10	12	31.5	20	11.5	21.2	30.2	26.4	26	20.4	23	22	21.8	93	55	69	72	23.4	23.5	23.6	23.5	20.1	20.1	20.2	20.1
1986	10	13	29.7	20.8	8.9	23.2	28	24.8	25.2	21.6	22	22	21.9	87	60	79	75	24.8	22.6	24.6	24	20.9	19.4	20.9	20.4
1986	10	14	28.9	21.4	7.5	22.6	27.4	24	24.5	22	21	20	21	95	57	70	74	26	20.8	20.8	22.5	21.8	18.1	18.1	19.3
1986	10	15	28.7	21.4	7.3	22.6	27.2	24	24.5	22	20.2	21	21.1	95	53	77	75	26	19.2	22.9	22.7	21.8	16.8	19.7	19.4
1986	10	16	28.3	21.4	6.9	22.4	27	24.8	24.8	21.8	22.4	22	22.1	95	68	79	80	25.7	24.1	24.6	24.8	21.6	20.5	20.9	21
1986	10	17	31.3	20.2	11.1	23.2	30	24.6	25.6	21.8	22.8	20	21.5	89	55	66	70	25.2	23.1	20.4	22.9	21.2	19.8	17.8	19.6
1986	10	18	30.3	21	9.3	23.2	29.8	26.2	26.4	22	22.8	22	22.3	90	55	70	72	25.7	23.3	23.7	24.2	21.5	19.9	20.3	20.6
1986	10	19	30.7	21	9.7	22.2	29.8	27.2	26.6	21.8	23.6	22	22.5	97	60	64	74	25.8	25.1	23.1	24.7	21.6	21.2	19.8	20.9
1986	10	20	31.4111	21	10.4111	23.2	30.2	27	26.9	22.4	22.2	22	22.2	93	50	65	70	26.6	21.6	23.2	23.8	22.1	18.8	19.9	20.2
1986	10	21	30.1	21.8	8.3	22.2	28.2	27.2	26.2	21.8	23.4	22.2	22.5	97	67	65	76	25.8	25.7	23.5	25	21.6	21.5	20.1	21.1
1986	10	22	30.9	20.2	10.7	23.8	29.2	27.4	27	22	23	22.4	22.5	86	60	65	70	25.3	24.1	23.9	24.4	21.3	20.5	20.3	20.7
1986	10	23	29.7	20.4	9.3	24	28.8	25.0909	25.6524	22.8	23	22.5115	22.984	90	62	81.1154	79.64	27	24.4	25.6423	26.284	22.3	20.7	21.45	21.812
1986	10	24	31.3	20.6	10.7	23.8	29.4	26.8	26.7	22	22	20.2	21.4	86	53	55	65	25.3	21.7	19.4	22.1	21.3	18.8	17.1	19
1986	10	25	28.9	20.6	8.3	23.4	27	27	26.1	22.4	22.2	20.2	21.6	92	66	54	71	26.4	23.7	19.3	23.1	22	20.2	16.9	19.7
1986	10	26	31.0154	20.4	10.6154	23.2	28.8	26.4	26.2	21.2	22.4	22	21.9	84	58	69	70	23.9	23	23.6	23.5	20.4	19.7	20.2	20.1
1986	10	27	29.9	22	7.9	24.6	27.6	25.0636	25.5952	23.4	22.8	22.964	23.4625	91	67	84.28	83.125	28	24.7	26.716	27.4667	23	20.9	22.124	22.5667
1986	10	28	30.4667	20	10.4667	23.6	30.2	26.4	26.6	21.9308	22.8	22	23.264	92.5769	54	69	83.4	25.7385	23	23.6	27.152	21.5538	19.7	20.2	22.38
1986	10	29	29.9	20.2	9.7	24.2	27.4	24.9304	25.3864	22.2	22.4	22.9462	23.4538	84	65	84.0385	82.72	25.5	23.9	26.6	27.256	21.4	20.3	22.0731	22.444
1986	10	30	29.3	20.4	8.9	21.4	27.2	24.7818	25.3591	20.8	22	22.648	23.192	95	64	83.96	82.44	24.2	23.1	26.132	26.896	20.5	19.8	21.748	22.224
1986	10	31	32.5	19.6	12.9	21.8	31.4	27.2	26.9	20.8	23.2	22.8	22.3	92	50	69	70	23.9	23.2	24.9	24	20.4	19.9	21	20.4
1986	11	1	31.0385	19	12.0385	23.8	30.2	27.2	27.1	20.8	23.2	22.4	22.1	77	56	67	66	22.6	23.9	24	23.5	19.5	20.4	20.4	20.1
1986	11	2	32.7	20.2	12.5	23.4	31.4	27	27.2	21.4	23	22.8	22.4	84	49	70	68	24.2	22.7	25.1	24	20.6	19.5	21.1	20.4
1986	11	3	31.0444	19.2	11.8444	22.5429	32.6	26.8	25.356	21.5852	23.2	22.4	23.1346	92.6296	46	69	82	25.1741	22.4	24.3	26.7615	21.1926	19.3	20.6	22.1577
1986	11	4	28.2	18.2	10	22.7778	29.2667	24.2	25.2833	21.6692	25.2308	22.6	23.2154	90.8846	71.2692	87	82.3462	25.1654	29.2577	26.4	26.9269	21.1846	23.6346	22	22.2615
1986	11	5	31.452	18.6	12.852	23.0296	29.6913	25	25.5818	21.8231	25.24	23.8	23.2667	90.1154	68.48	91	81.125	25.3615	29	28.7	26.9125	21.3115	23.468	23.4	22.2375
1986	11	6	31.625	18.2	13.425	22.984	31.6	24.96	25.57	21.7217	24.8	22.8333	23.2696	89.7826	58	83.2727	80.6364	25.1652	26.9	26.35	26.8	21.1783	22.3	21.9227	22.1727
1986	11	7	30.8708	20.8	10.0708	21.6	30.8	27.2	26.7	20.6	24.6	22.6522	23.213	92	61	83.4348	82.7826	23.6	26.9	26.1043	27.0043	20.2	22.3	21.7652	22.2957
1986	11	8	31.5	21	10.5	21.4	29.4	26.8	26.1	20.2	23.4	22.4	22	90	61	69	73	22.9	24.9	24.3	24	19.7	21	20.6	20.4
1986	11	9	30.6792	21	9.67917	23.8	28.8	24.7	25.2737	21.8	25.1455	22.9636	23.2476	84	73.3182	85.5	83.2381	24.8	29.3364	26.7682	27.0667	21	23.7045	22.1727	22.3381
1986	11	10	32.3	19	13.3	20	31	27	26.3	19.6	25.6	23	22.7	96	65	72	78	22.5	29.4	25.5	25.8	19.4	23.7	21.4	21.5
1986	11	11	31.8	19.8	12	22.6	30.4	24.6	25.495	21.2	25.6	22.8696	23.2091	89	69	85.3478	80.8636	24.3	29.7	26.6217	26.7636	20.6	24	22.0739	22.15
1986	11	12	32.6	19.9909	12.6091	22.744	31.2	24.5091	25.245	21.5917	25.4	22.624	23.1043	90.2083	63	85.48	82.2174	24.9958	28.7	26.248	26.7435	21.0542	23.4	21.852	22.1391
1986	11	13	31.3	21	10.3	22	27.2	26.4	25.5	21.6	24.8	22.4	22.9	97	83	71	83	25.5	29.7	24.5	26.6	21.4	24	20.8	22.1
1986	11	14	30.8037	20.4	10.4037	23.4	30.4	27.2	27	22	23	25	23.3	89	54	84	75	25.5	23.3	30.3	26.4	21.4	20	24.2	21.9
1986	11	15	32.6	20.4	12.2	21.6	31.4	26.8	26.6	21	22.8	23	22.3	95	48	73	72	24.5	22.2	25.6	24.1	20.7	19.2	21.5	20.5
1986	11	16	31	20.2	10.8	24.8	31.4	26.8	27.4	22.2	23	21.8	22.3	80	49	65	65	25.1	22.7	22.9	23.6	21.1	19.5	19.7	20.1
1986	11	17	31.008	20.6	10.408	25.2	32.2	27.4	28	23	23.2	22.8	23	83	47	68	66	26.7	22.7	24.8	24.7	22.2	19.5	21	20.9
1986	11	18	30.864	21.8	9.064	25.4	32.2	27.2	28	22.4	23.2	22.8	22.8	78	47	69	65	25.2	22.7	24.9	24.2	21.2	19.5	21	20.6
1986	11	19	31.1538	22.6	8.55385	23.2	32.8	27.4	27.7	22.8	23	22.4	22.7	97	44	65	69	27.5	21.8	23.9	24.4	22.6	18.9	20.3	20.6
1986	11	20	31.4308	22	9.43077	23	33.4	27	27.6	22.6	23.2	22.2	22.7	97	43	66	69	27.2	21.9	23.7	24.2	22.4	18.9	20.2	20.5
1986	11	21	31.4481	19.8	11.6481	24.6	32.2	27.2	27.8	22	23	22.8	22.6	80	46	69	65	24.8	22.2	24.9	24	20.9	19.2	21	20.4
1986	11	22	32	20.6	11.4	22.8	31.8	27	27.1	18.4	22.6	22	21	66	46	65	59	18.3	21.5	23.2	21	16.1	18.7	19.9	18.2
1986	11	23	31.0462	18	13.0462	20.8	32.2	27.4	27	18.8	22.8	22.4	21.3	83	45	65	65	20.4	21.7	23.9	22	17.8	18.8	20.3	19
1986	11	24	33.4	19.6	13.8	20.2	32.4	27.4	26.9	19.2	23	22.8	21.7	91	45	68	68	21.6	22.1	24.8	22.8	18.7	19.1	21	19.6
1986	11	25	30.8731	19.7667	11.1064	20.4	31.8	24.4545	25.0476	18.8	22.8	22.8333	22.9042	86	47	84.8333	81.5217	20.7	22	26.4708	26.3087	18	19	22	21.8565
1986	11	26	33.5	20.325	13.175	21.8	32.6	24.5727	25.3524	19	23	22.8	23.024	77	45	85.08	81.0833	20.2	21.9	26.472	26.4042	17.6	19	21.984	21.9375
1986	11	27	31.5038	20.3769	11.1269	20.8	31.6	24.9304	25.4318	19	22.6	22.7231	22.86	85	47	84.1154	80.36	20.8	21.6	26.2423	26.124	18.1	18.8	21.8654	21.764
1986	11	28	31.5	20	11.5	23.2	32.2	24.7667	25.4125	21.2	23.2	22.6846	22.7385	84	47	83.3077	79.1154	23.9	22.7	26.1269	25.8654	20.4	19.5	21.7769	21.5654
1986	11	29	31.3963	19.2	12.1963	21.6	32.4	27	27	20.2	22.6	22	21.6	88	43	65	66	22.8	21.1	23.2	22.4	19.6	18.4	19.9	19.3
1986	11	30	32.7	19	13.7	22.6	31.4	27.4	27.2	20.2	22.8	22.6	21.9	81	48	67	65	22.1	22.2	24.3	22.9	19.1	19.2	20.7	19.7
1986	12	1	32.6	18.8	13.8	21.2	32.2	26.8	26.8	19.8	23.8	22.2	21.9	88	50	68	69	22.2	24.1	23.8	23.4	19.2	20.5	20.3	20
1986	12	2	32.8	18.4	14.4	21	31.6	26.4	26.4	19.2	22.6	22.4	21.4	85	47	71	68	21.1	21.6	24.5	22.4	18.3	18.8	20.8	19.3
1986	12	3	31.3077	17.8	13.5077	20.8	29.9826	24.8522	25.3727	19.2	24.537	22.436	22.576	86	64.3704	84.08	79.6	21.2	27.1296	25.792	25.58	18.4	22.3778	21.568	21.396
1986	12	4	34.4	19.672	14.728	22.2	32.2	27.2	27.2	20.6	23	23	22.2	87	46	70	68	23.2	22.2	25.4	23.6	19.9	19.2	21.3	20.1
1986	12	5	34.1	20.2	13.9	22.2	32.2	27.2	27.2	20.6	22.8	22.6	22	87	45	68	67	23.2	21.7	24.5	23.1	19.9	18.8	20.7	19.8
1986	12	6	34.6	20.6	14	22.6	32.2	27.4	27.4	21.4	22.6	22	22	90	44	63	66	24.7	21.3	23	23	20.9	18.5	19.7	19.7
1986	12	7	34	21.2	12.8	23	33.2	24.3048	25.2053	22	23.4	22.775	22.6826	92	44	87.75	80.4348	25.8	22.5	26.675	25.9087	21.6	19.4	22.1333	21.5609
1986	12	8	31.58	21	10.58	22	30.4	24	25.1	21.6	22	22.2	21.9	97	48	86	77	25.5	21	25.6	24.1	21.4	18.3	21.5	20.4
1986	12	9	31.9917	16.6	15.3917	18.8	31.8	23	24.1	18	23.4	22.4	21.3	93	50	95	79	20.1	23.4	26.7	23.4	17.6	20	22.2	19.9
1986	12	10	33.2	17.8	15.4	22.6	31.8	24.3048	25.145	17.8	23	22.5333	22.6083	63	48	85.125	78.8333	17.3	22.4	26.0708	25.6042	15.2	19.3	21.725	21.3667
1986	12	11	32.9	19.219	13.681	21.2	31.8	25.2	25.9	19.2	23.2	22.6	21.7	83	49	80	71	21	22.9	25.7	23.2	18.3	19.7	21.6	19.8
1986	12	12	31.984	19.175	12.809	23.2	31.2	25.2	26.2	20.8	22.8	22.6	22.1	81	49	80	70	23	22.4	25.7	23.7	19.8	19.3	21.6	20.2
1986	12	13	31.9773	20.2	11.7773	21.8	31.6	24	25.4	19.4	22.6	22.2	21.4	80	47	86	71	21	21.6	25.6	22.7	18.3	18.8	21.5	19.5
1986	12	14	33.2	20.8	12.4	22.8	32	24.0842	25.3444	20.6	22.8	22.4286	22.5429	82	46	83.8095	76.9524	22.8	21.8	25.719	25.2286	19.6	18.9	21.5143	21.1571
1986	12	15	32.2875	19.6	12.6875	22.2	31.2	24.6421	25.3889	20.4	22.8	22.6	22.49	85	49	82.9048	77	22.8	22.4	25.9238	25.23	19.6	19.3	21.6286	21.145
1986	12	16	32.0917	17.4	14.6917	21.4	31.4	23.4	24.9	19.2	22.6	22	21.3	82	47	89	73	20.8	21.8	25.5	22.7	18.2	18.9	21.4	19.5
1986	12	17	31.8522	20.2	11.6522	21.4	31	24.2	25.2	20.6	22.8	22.4	21.9	93	50	86	76	23.7	22.5	25.9	24.1	20.3	19.4	21.7	20.4
1986	12	18	32.004	20.2	11.804	22.4	31.8	24.4	25.8	20.4	22.8	22.4	21.9	84	47	84	72	22.7	22	25.8	23.5	19.5	19	21.6	20
1986	12	19	32.3423	16.6	15.7423	20.2	32.6	25.2	25.8	18.2	23	22.8	21.3	83	45	82	70	19.6	21.9	26.2	22.6	17.2	19	21.9	19.3
1986	12	20	31.8593	17.4	14.4593	21.6	32.8	24.4	25.8	20.2	22.6	22.4	21.7	88	42	84	72	22.8	20.9	25.8	23.1	19.6	18.2	21.6	19.8
1986	12	21	32.4077	19	13.4077	23.2	32.6	24.2	26	20.8	22.6	22.2	21.9	81	43	84	69	23	21	25.5	23.2	19.8	18.3	21.4	19.8
1986	12	22	32.4692	21.8	10.6692	23.6	32.4	24	26	22.2	23	22.8	22.7	89	45	90	75	25.9	22.1	27	25	21.6	19.1	22.3	21
1986	12	23	32.5741	17.8	14.7741	20.8	32.2	24.8	25.6	20	22.8	22.4	21.7	93	45	82	73	22.9	21.7	25.5	23.4	19.6	18.8	21.4	20
1986	12	24	32.2519	18.4538	13.798	20.8	32.4	24.6	25.6	20	23	22.2	21.7	93	45	82	73	22.9	22.1	25.2	23.4	19.6	19.1	21.2	20
1986	12	25	32.3885	17.8	14.5885	20.4	32.6	24.4	25.4	19.6	23	22.6	21.7	93	45	86	75	22.3	21.9	26.3	23.5	19.2	19	21.9	20
1986	12	26	32.575	18.7852	13.7898	19.8	32.4	24.6	25.4	18	22.8	22.6	21.1	84	44	85	71	19.5	21.6	26.1	22.4	17.1	18.7	21.8	19.2
1986	12	27	32.4926	16.2	16.2926	18.8	32.8	25.0348	25.7045	17.6	22.6	22.7704	22.4462	89	42	83	75.7692	19.3	20.9	26.2222	24.9692	17	18.2	21.8259	20.9731
1986	12	28	32.8077	17.8	15.0077	21.2	32.2	24.2	25.5	20.4	22.8	22.6	21.9	93	45	87	75	23.4	21.7	26.4	23.8	20.1	18.8	22	20.3
1986	12	29	32.7407	18.2	14.5407	24.6	32.6	24.5652	25.4136	21.2	23	22.5115	22.144	74	45	83.1923	75.76	23	21.9	25.85	24.544	19.7	19	21.5769	20.668
1986	12	30	32.5	17.6	14.9	19.8	32.2	24.2	25.1	18.8	22.8	22.4	21.3	91	45	86	74	21	21.7	25.9	22.9	18.3	18.8	21.7	19.6
1986	12	31	32.9308	18.4	14.5308	21.4	31.5652	24.8	25.5909	20.2	24.7556	22.4	22.328	90	56.8889	82	74.9231	22.9	26.6148	25.5	24.7	19.7	22.0333	21.4	20.7846

## Sheet: 1987
						Temperature				Temperature				Relative Humidity				Pressure				Dew temperature
Year	Month	Day	Maximum	Minimum	Max-Min	1899-12-31 07:00:00	1899-12-31 13:00:00	1899-12-31 19:00:00	Average	1899-12-31 01:00:00	1899-12-31 13:00:00	1899-12-31 19:00:00	Average	1899-12-31 01:00:00	1899-12-31 13:00:00	1899-12-31 19:00:00	Average	1899-12-31 07:00:00	1899-12-31 13:00:00	1899-12-31 19:00:00	Average	1899-12-31 07:00:00	1899-12-31 13:00:00	1899-12-31 19:00:00	Average		Month	Taverage	Hraverage
1987	1	1	34.5	18.4	16.1	22	32.8	25.2	26.3	21.4	23.2	22.8	22.5	95	45	82	74	25.1	22.3	26.2	24.5	21.2	19.2	21.9	20.7		January	26.6615	68.8353
1987	1	2	34.5	20.2	14.3	22.2	33.2	24.8	26.3	21.4	23.6	22.8	22.6	93	45	85	74	25	23	26.5	24.8	21.1	19.7	22	20.9		February	27.7964	67.75
1987	1	3	35.3	17.2	18.1	20.2	33.4	25.6	26.2	18.2	23.4	23.2	21.6	83	43	82	69	19.6	22.4	26.9	23	17.2	19.3	22.3	19.6		March	27.609	70.5428
1987	1	4	34.8	17.2	17.6	20	34.2	26.2	26.7	18.6	23.6	23	21.7	88	42	77	69	20.5	22.3	26	23	17.9	19.3	21.8	19.6		April	26.6933	74.9667
1987	1	5	34.6	19.2	15.4	21.2	33.2	24.4	25.8	20.4	23.4	22.6	22.1	93	44	86	74	23.4	22.5	26.3	24.1	20.1	19.4	21.9	20.4		May	26.5935	74.4839
1987	1	6	34.4	19	15.4	23.4	33.6	24.6	26.5	21.8	23.4	22.2	22.5	87	43	82	71	25.1	22.2	25.2	24.2	21.1	19.2	21.2	20.5		June	27.56	73.5667
1987	1	7	29.6	18.2	11.4	24.4	31.712	25.192	25.808	20.8	24.4828	22.7214	22.075	73	55.0345	81.75	73.8929	22.2	25.8483	26.05	24.2571	19.2	21.469	21.6929	20.4143		July	27.5548	74.129
1987	1	8	33.5	19.2	14.3	19.6	31.8	24	24.9	18.8	22.8	22.6	21.4	93	47	89	76	21.2	22	26.5	23.2	18.4	19	22.1	19.8		August	27.6581	74.2258
1987	1	9	35.6	16.8	18.8	22.6	33.4	26.2	27.1	19.2	23.2	22.6	21.7	73	43	74	63	20.1	21.9	25.1	22.3	17.6	18.9	21.2	19.2		September	26.7141	77.3765
1987	1	10	35.8	16.6	19.2	20.8	34.2	26.8	27.1	19.2	23	22.8	21.7	86	39	71	66	21.2	20.9	25.2	22.4	18.4	18.2	21.2	19.3		October	25.9279	81.4881
1987	1	11	34.6	16.4	18.2	20.6	32.2	26.4	26.4	19.2	23.2	23	21.8	88	47	75	70	21.3	22.7	25.9	23.3	18.5	19.5	21.7	19.9		November	25.5933	80.0333
1987	1	12	35.8	17.4	18.4	19.8	33.4	27.2	26.9	18.8	23.2	22.8	21.6	91	43	69	68	21	21.9	24.9	22.6	18.3	18.9	21	19.4		December	26.1194	77.5806
1987	1	13	35.4	16.4	19	19.2	33	27	26.5	18.6	22.8	23.4	21.6	95	42	74	70	21	21.2	26.5	22.9	18.3	18.4	22	19.6
1987	1	14	35.6	16	19.6	20.2	34	27.8	27.5	19.2	23.4	23	21.9	91	41	67	67	21.6	22	25	22.9	18.7	19	21.1	19.6
1987	1	15	34.6	16.6	18	22.4	33.2	26.4	27.1	19.8	22.8	22.6	21.7	79	41	73	64	21.4	21.1	25	22.5	18.6	18.3	21.1	19.3
1987	1	16	35.4	17.4	18	22	33	26.8	27.1	19	22.8	22.8	21.5	76	42	71	63	20	21.2	25.2	22.1	17.5	18.4	21.2	19.1
1987	1	17	35.2	18.6	16.6	20.8	34	26.4	26.9	19.8	23.2	22.8	21.9	91	40	74	69	22.4	21.5	25.4	23.1	19.3	18.7	21.4	19.8
1987	1	18	35.5	17.4	18.1	21.4	34.2	26.4	27.1	18.4	23	22.6	21.3	75	39	73	62	19.2	20.9	25	21.7	16.9	18.2	21.1	18.7
1987	1	19	36.2	17.2	19	21	34.2	27.2	27.4	19	23	23	21.7	83	39	70	64	20.7	20.9	25.4	22.3	18	18.2	21.3	19.2
1987	1	20	34.8	18.4	16.4	21.8	34.2	26.8	27.4	18.8	22.4	23.2	21.5	76	36	74	62	19.8	19.5	26.1	21.8	17.3	17.1	21.8	18.8
1987	1	21	34.2	19.2	15	21.6	33.4	26.8	27.1	19.6	23	22.8	21.8	83	42	71	66	21.5	21.4	25.2	22.7	18.7	18.6	21.2	19.5
1987	1	22	34.6	19.6	15	21.4	30.4	24	25	20	22.2	22	21.4	88	50	84	74	22.5	21.5	25.1	23	19.4	18.7	21.2	19.7
1987	1	23	32.8	20.6	12.2	21.4	31.6	24.8	25.6	20.4	22.6	22	21.7	92	47	79	72	23.3	21.6	24.6	23.2	20	18.8	20.9	19.9
1987	1	24	34.8	20.8	14	22.2	31.6	26.2	26.6	21.8	22.6	22.8	22.4	97	47	75	73	25.8	21.6	25.6	24.4	21.6	18.8	21.5	20.6
1987	1	25	35.6	18.4	17.2	22.2	32.4	26.8	27	20.4	23	22.8	22.1	85	45	71	67	22.8	22.1	25.2	23.3	19.6	19.1	21.2	20
1987	1	26	35.4	19.4	16	22.6	32.6	26.4	27	21.2	22.6	22.4	22.1	89	43	71	68	24.3	21	24.5	23.3	20.6	18.3	20.8	19.9
1987	1	27	34.8	19.4	15.4	23.2	32.6	26.8	27.3	20.8	22.6	22.8	22.1	81	43	71	65	23	21	25.2	23.1	19.8	18.3	21.2	19.7
1987	1	28	34.4	19.8	14.6	21.2	32.2	26.8	26.8	19.8	23.8	22.4	22	88	50	69	69	22.2	24.1	24.3	23.5	19.2	20.5	20.6	20.1
1987	1	29	34.6	20.4	14.2	22.8	32.6	27.2	27.5	21.8	24.2	23	23	92	50	70	71	25.5	24.8	25.4	25.2	21.4	21	21.3	21.2
1987	1	30	33.2	21.2	12	22.4	32.8	26.6	27.1	21.4	24.2	22.8	22.8	92	50	73	71	24.8	24.7	25.3	24.9	21	20.9	21.3	21.1
1987	1	31	35.8	17.8	18	19	32.6	27.2	26.5	18.2	23.4	22.8	21.5	93	47	69	69	20.4	22.9	24.9	22.7	17.8	19.7	21	19.5
1987	2	1	34.4	18.6	15.8	19.8	32.2	26.2	26.1	18	23.8	22.4	21.4	84	50	72	69	19.5	24.1	24.6	22.7	17.1	20.5	20.9	19.5
1987	2	2	36.8	17.4	19.4	21.6	34.6	27.4	27.8	19	24.4	23	22.1	79	44	69	64	20.3	24	25.3	23.2	17.7	20.4	21.3	19.8
1987	2	3	36.4	17.8	18.6	23.8	34.6	27.4	28.3	20.6	23.8	23.2	22.5	75	41	71	62	22.2	22.5	25.7	23.5	19.2	19.4	21.6	20.1
1987	2	4	37	17.4	19.6	21.8	34.6	27.8	28	20.2	24.2	23.2	22.5	87	43	68	66	22.6	23.5	25.5	23.9	19.5	20.1	21.4	20.3
1987	2	5	37.2	17.2	20	22	34.6	27.2	27.8	21.4	24	22.4	22.6	95	42	67	68	25.1	23	24	24	21.2	19.8	20.4	20.4
1987	2	6	34.6	20.4	14.2	21.8	31.8	27.4	27.1	21	23.2	23.4	22.5	93	49	72	71	24.3	22.9	26.2	24.5	20.7	19.7	21.9	20.7
1987	2	7	37.6	19.2	18.4	21.4	34.8	27.6	27.9	20.2	25.2	22.8	22.7	90	47	67	68	22.9	25.9	24.7	24.5	19.7	21.7	20.9	20.7
1987	2	8	37.8	19.2	18.6	23.4	34.2	27.8	28.3	22.2	24.2	23	23.1	90	44	67	67	26	23.8	25	24.9	21.7	20.3	21.1	21
1987	2	9	37	22.2	14.8	24.8	33.6	27.4	28.3	22.6	24.8	23.4	23.6	83	49	72	68	26	25.6	26.2	25.9	21.7	21.5	21.9	21.7
1987	2	10	36.4	21.8	14.6	23.6	34.2	27.2	28.1	22.4	23.8	23.2	23.1	90	42	72	68	26.3	22.8	25.9	25	21.9	19.6	21.6	21.1
1987	2	11	35.6	21.4	14.2	24.6	32.8	26.8	27.8	23.8	24.4	23	23.7	94	51	73	72	29	25.2	25.6	26.6	23.5	21.2	21.5	22.1
1987	2	12	35.8	18.8	17	21.6	33.4	27.2	27.4	19.8	24.2	23.4	22.5	85	47	73	68	21.9	24.3	26.3	24.2	19	20.6	21.9	20.5
1987	2	13	35	18.8	16.2	23.2	33.6	27.6	28	21	24.4	23.2	22.9	83	47	69	66	23.4	24.7	25.6	24.6	20.1	20.9	21.5	20.8
1987	2	14	35.6	18.6	17	22.4	32.8	27.4	27.5	21.2	24.6	23	22.9	90	52	69	70	24.4	25.7	25.3	25.1	20.7	21.5	21.3	21.2
1987	2	15	36.4	22.2	14.2	23.4	34.6	27.6	28.3	21.8	25	23.2	23.3	87	46	69	68	25.1	25.5	25.6	25.4	21.1	21.4	21.5	21.4
1987	2	16	37.2	20.6	16.6	25.2	34.2	28.2	29	22.2	24.2	23.4	23.3	77	44	67	63	24.8	23.8	25.7	24.8	21	20.3	21.5	20.9
1987	2	17	37.2	21.8	15.4	24.2	34.2	27.4	28.3	22.8	24.4	23.2	23.5	89	45	71	68	26.8	24.3	25.7	25.6	22.3	20.6	21.6	21.5
1987	2	18	36.8	21.8	15	23.6	33.8	27.8	28.3	22.4	24.8	23.4	23.5	90	49	69	69	26.3	25.5	25.9	25.9	21.9	21.4	21.7	21.7
1987	2	19	36.6	21.8	14.8	23.2	32.4	26.8	27.3	20.6	24.2	23.2	22.7	79	51	74	68	22.6	24.9	26.1	24.5	19.5	21	21.8	20.8
1987	2	20	35.4	18.8	16.6	19.8	32.6	27.6	26.9	18	23	23.4	21.5	84	45	71	67	19.5	21.9	26.1	22.5	17.1	19	21.8	19.3
1987	2	21	36.4	19.4	17	20.6	32.8	27.4	27	19.6	24.2	23.6	22.5	91	50	73	71	22.2	24.7	26.7	24.5	19.1	20.9	22.2	20.7
1987	2	22	37.6	17.8	19.8	21.4	32.6	27.2	27.1	20.1	24.8	23	22.6	89	53	70	71	22.7	26.3	25.4	24.8	19.5	21.9	21.3	20.9
1987	2	23	36.8	17.1	19.7	20.8	32.2	27.4	27	19.6	23.8	23	22.1	90	50	69	70	22	24.1	25.3	23.8	19	20.5	21.3	20.3
1987	2	24	37.2	18.8	18.4	23.8	32.8	27.8	28	21.6	23.4	23.2	22.7	83	46	68	66	24.4	22.7	25.5	24.2	20.7	19.6	21.4	20.5
1987	2	25	37.4	19.8	17.6	24.4	33.6	28.2	28.6	20.2	24.2	23	22.5	69	46	65	60	21	24.2	24.7	23.3	18.3	20.5	20.9	19.9
1987	2	26	36	21.8	14.2	24.6	32.6	27.2	27.9	23	24.8	23.4	23.7	88	53	73	71	27.1	26.3	26.3	26.6	22.4	21.9	21.9	22.1
1987	2	27	37.2	19.8	17.4	24.2	32.8	28.2	28.4	20.8	24	24	22.9	74	49	71	65	22.4	24.2	27.1	24.6	19.3	20.6	22.4	20.8
1987	2	28	38.4	22.2	16.2	23.4	32.4	27.6	27.8	22.6	24.2	24	23.6	93	51	75	73	26.9	24.9	27.5	26.4	22.3	21	22.7	22
1987	3	1	37.8	20.4	17.4	23.8	32.6	27.4	27.8	22.2	24.4	23	23.2	87	51	69	69	25.7	25.3	25.3	25.4	21.6	21.3	21.3	21.4
1987	3	2	37.4	19.2	18.2	21.4	32.8	27.8	27.4	20.8	24.2	23	22.7	95	50	67	70	24.2	24.7	25	24.6	20.5	20.9	21.1	20.8
1987	3	3	37.2	21.4	15.8	24.8	32.2	28.8	28.6	23.8	24.2	23.4	23.8	92	52	64	69	28.8	25.1	25.3	26.4	23.4	21.1	21.3	22
1987	3	4	37.2	20.4	16.8	21.6	33.2	27.6	27.5	21.2	25.2	23.4	23.3	97	53	71	73	24.9	26.9	26.1	26	21	22.3	21.8	21.7
1987	3	5	34.6	21.6	13	22.2	31.6	27.6	27.3	21.8	23	23	22.6	97	49	68	71	25.8	22.6	25.1	24.5	21.6	19.4	21.2	20.8
1987	3	6	34.4	19.8	14.6	21.2	30.8	27.2	26.6	20.8	24.2	23.4	22.8	97	58	73	76	24.3	26	26.3	25.5	20.6	21.7	21.9	21.4
1987	3	7	35.6	21.4	14.2	23.2	32.6	27.2	27.5	22.8	24	23	23.3	97	49	70	72	27.5	24.3	25.4	25.7	22.6	20.6	21.3	21.5
1987	3	8	35.4	22.2	13.2	23.2	32.2	27.4	27.5	22.4	23	22.4	22.6	93	46	65	68	26.6	22.2	23.9	24.2	22.1	19.2	20.3	20.5
1987	3	9	36.4	21.8	14.6	22.8	29.6	27.8	27	22.4	24.4	23	23.3	97	66	67	76	26.8	27.2	25	26.3	22.2	22.5	21.1	21.9
1987	3	10	37.6	22	15.6	23.4	31.6	28.2	27.9	22.4	23.6	24.2	23.4	92	52	72	72	26.4	24	27.6	26	22	20.4	22.7	21.7
1987	3	11	36.4	20.2	16.2	21.6	32.8	27.4	27.3	20.8	24.2	23	22.7	93	50	69	71	24	24.7	25.3	24.7	20.5	20.9	21.3	20.9
1987	3	12	37.2	18.8	18.4	22.2	32.2	27.4	27.3	20	23.2	23	22.1	82	47	69	66	22	22.7	25.3	23.3	19	19.5	21.3	19.9
1987	3	13	37.6	20.2	17.4	21.8	32.6	27.8	27.5	20.8	23.4	23.4	22.5	92	47	69	69	23.9	22.9	25.9	24.2	20.4	19.7	21.7	20.6
1987	3	14	35.4	19.2	16.2	23.2	30.2	27.4	27	21.2	24.4	22.8	22.8	84	63	68	72	23.9	26.8	24.8	25.2	20.4	22.3	21	21.2
1987	3	15	35	22.2	12.8	24.2	30.6	27.4	27.4	23.2	24.2	23	23.5	92	59	69	74	27.8	26.1	25.3	26.4	22.8	21.8	21.3	22
1987	3	16	36.8	21.6	15.2	22	33.6	27.8	27.8	21.8	24.6	23.8	23.4	98	48	72	73	26	25.1	26.9	26	21.7	21.2	22.3	21.7
1987	3	17	37.8	20.8	17	22.4	33.4	27.8	27.9	21.6	24.6	23.2	23.1	93	49	68	70	25.3	25.3	25.5	25.3	21.3	21.3	21.4	21.3
1987	3	18	37.6	21.2	16.4	24	34.2	27.8	28.5	22.4	24.2	23.2	23.3	87	44	68	67	26.1	23.8	25.5	25.1	21.8	20.3	21.4	21.1
1987	3	19	36.4	22.8	13.6	23.4	34.8	28	28.5	22.2	24	23.2	23.1	90	41	67	66	26	22.9	25.3	24.7	21.7	19.7	21.3	20.9
1987	3	20	36.8	20.4	16.4	23	33.6	27.2	27.8	21.4	24.8	22.2	22.8	87	49	65	67	24.4	25.6	23.5	24.5	20.7	21.5	20.1	20.8
1987	3	21	36	21.2	14.8	23.4	32.2	27.2	27.5	22.8	24.6	23.4	23.6	95	54	73	74	27.4	26	26.3	26.6	22.6	21.8	21.9	22.1
1987	3	22	36.4	22	14.4	23.2	32.2	27.4	27.5	22.2	24.6	23.2	23.3	92	54	71	72	26.1	26	25.7	26	21.8	21.8	21.6	21.7
1987	3	23	37.4	20	17.4	22.2	32.8	27.1143	27.28	21	24.6	22.4	22.7	90	52	70.5	68.8261	24.1	25.7	24.8	24.5087	20.5	21.5	20.9077	20.687
1987	3	24	37.2	22	15.2	23.8	33.2	26.8	27.6	22.8	24.6	23	23.5	92	50	73	72	27.1	25.4	25.6	26	22.4	21.4	21.5	21.8
1987	3	25	36.4	22.4	14	24.8	33.6	27.2	28.2	23.2	24.8	23.2	23.7	88	49	72	70	27.4	25.6	25.9	26.3	22.6	21.5	21.6	21.9
1987	3	26	36.8	23.2	13.6	24.8	32.8	26.8	27.8	22.4	23.6	23	23	82	47	73	67	25.5	23.2	25.6	24.8	21.4	19.9	21.5	20.9
1987	3	27	37.2	21.6	15.6	23.8	32.8	27.8	28	22.2	24.2	23.2	23.2	87	50	68	68	25.7	24.7	25.5	25.3	21.6	20.9	21.4	21.3
1987	3	28	36.8	21.4	15.4	23.2	32.8	27.2	27.6	22.2	23.2	22.8	22.7	92	45	69	69	26.1	22.3	24.9	24.4	21.8	19.2	21	20.7
1987	3	29	35.6	21.4	14.2	23.8	32.6	26.4	27.3	22.2	24.6	23.4	23.4	87	52	78	73	25.7	25.8	26.8	26.1	21.6	21.6	22.3	21.8
1987	3	30	36.6	22.2	14.4	25.4	32.8	26.8	27.9	23.4	24.6	23.2	23.7	85	52	74	70	27.5	25.7	26.1	26.4	22.6	21.5	21.8	22
1987	3	31	35.4	21.4	14	23.6	32.2	26.4	27.1	22.2	24.2	22.8	23.1	89	52	74	72	25.9	25.1	25.4	25.4	21.6	21.1	21.4	21.4
1987	4	1	35.2	21.2	14	23.4	32.2	26.4	27.1	22.2	24.2	23	23.1	90	52	75	73	26	25.1	25.9	25.6	21.7	21.1	21.7	21.5
1987	4	2	35.8	20.2	15.6	23.6	30.2	26.2	26.6	22.4	23.2	22.8	22.8	90	56	75	74	26.3	23.9	25.6	25.3	21.9	20.4	21.5	21.3
1987	4	3	30.8	22.6	8.2	23.6	29.8	24.2	25.5	22.8	22.8	22.4	22.7	94	55	86	78	27.2	23.3	25.9	25.5	22.5	19.9	21.7	21.4
1987	4	4	33.6	21.4	12.2	21.8	30.2	24.2	25.1	21.6	22.8	22.6	22.3	98	54	87	80	25.7	23	26.4	25	21.5	19.7	22	21.1
1987	4	5	30.8	21.4	9.4	23.8	28.8	26.2	26.3	22.2	22.8	22.6	22.5	87	60	74	74	25.7	23.9	25.1	24.9	21.6	20.4	21.2	21
1987	4	6	32.8	22.2	10.6	25.4	31.2	26.2	27.3	22.8	24.6	22.8	23.4	80	59	75	71	26.1	26.7	25.6	26.1	21.8	22.2	21.5	21.8
1987	4	7	32.6	21.4	11.2	23	30.8	24.8	25.8	22.8	23.8	22.8	23.1	98	56	85	80	27.6	25	26.5	26.4	22.7	21.1	22	21.9
1987	4	8	32	21	11	23.2	31.4	24.2	25.8	22	22.8	22.4	22.4	90	48	86	75	25.7	22.2	25.9	24.6	21.5	19.2	21.7	20.8
1987	4	9	32.2	22.2	10	25.8	30.2	26.4	27.2	22.2	24.2	22.4	22.9	74	61	71	69	24.4	26.3	24.5	25.1	20.7	21.9	20.8	21.1
1987	4	10	32	21.2	10.8	23.2	30.4	26.2	26.5	22.2	23.4	22.8	22.8	92	56	75	74	26.1	24.3	25.6	25.3	21.8	20.6	21.5	21.3
1987	4	11	32.4	22	10.4	23.4	30.6	24.6	25.8	22.6	23.2	22.2	22.7	93	54	82	76	26.9	23.7	25.2	25.3	22.3	20.2	21.2	21.2
1987	4	12	32.8	20.8	12	23.6	31.8	26.2	27	22.4	23	22.6	22.7	90	48	74	71	26.3	22.4	25.1	24.6	21.9	19.3	21.2	20.8
1987	4	13	33.2	20.4	12.8	21.8	32.6	24.8	26	21.4	26.2	22.4	23.3	97	61	82	80	25.2	29.9	25.5	26.9	21.2	24	21.4	22.2
1987	4	14	34.6	19.2	15.4	22.8	32.8	26.2	27	21.2	24.6	22.6	22.8	87	52	74	71	24.1	25.7	25.1	25	20.5	21.5	21.2	21.1
1987	4	15	34.4	19.2	15.2	22.8	32.6	26.6	27.1	22.6	26.2	22.2	23.7	98	61	69	76	27.3	29.9	23.9	27	22.5	24	20.4	22.3
1987	4	16	34.8	19.4	15.4	24.2	32.6	26.8	27.6	22.8	24.2	22.8	23.3	89	50	71	70	26.8	24.8	25.2	25.6	22.3	21	21.2	21.5
1987	4	17	35.4	18.8	16.6	24.6	32.8	27.4	28	22.4	26.2	22.6	23.7	83	60	67	70	25.7	29.8	24.3	26.6	21.5	24	20.7	22
1987	4	18	37.2	21.8	15.4	23.6	32.6	27.8	27.9	23	24.2	23	23.4	95	50	67	71	27.7	24.8	25	25.8	22.8	21	21.1	21.6
1987	4	19	34.6	23.2	11.4	24.8	32.4	27	27.8	23	26.2	23.2	24.1	86	62	73	74	26.9	30	26	27.6	22.3	24.1	21.7	22.7
1987	4	20	35.2	23	12.2	25.2	31.8	27.6	28	22.2	26.4	22.8	23.8	77	66	67	70	24.8	30.9	24.7	26.8	21	24.6	20.9	22.2
1987	4	21	36.6	23.2	13.4	24.6	32.2	27.2	27.8	21.8	26.2	23	23.7	79	63	70	71	24.3	30.2	25.4	26.6	20.6	24.2	21.3	22.1
1987	4	22	37.2	22.8	14.4	24	32.8	27	27.7	22.8	26.2	23.2	24.1	90	60	73	74	27	29.8	26	27.6	22.3	24	21.7	22.7
1987	4	23	36.8	21.8	15	22.4	32.8	27.2	27.4	22	26.2	22.8	23.7	97	60	69	75	26.2	29.8	24.9	27	21.8	24	21	22.3
1987	4	24	34.6	22	12.6	24.4	31.8	27.2	27.6	22.4	26.4	23	23.9	84	66	70	74	25.8	30.9	25.4	27.4	21.6	24.6	21.3	22.5
1987	4	25	31.6	22.2	9.4	23.8	30	26.2	26.5	22.6	24.4	22.8	23.3	90	64	75	76	26.6	27	25.6	26.4	22.1	22.3	21.5	22
1987	4	26	30.8	22.2	8.6	24.8	28.6	25.6	26.1	21.8	22.8	22.2	22.3	77	61	75	71	24.2	24	24.6	24.3	20.6	20.4	20.8	20.6
1987	4	27	30.6	21.4	9.2	22.8	28	26	25.7	22.8	24.6	23	23.556	0	76	78	85	27.7	28.7	26.2	27.5	22.8	23.4	21.8	22.7
1987	4	28	30.2	20.2	10	23.4	28.2	26.2	26	21.6	24.2	22.8	22.9	86	72	75	78	24.6	27.6	25.6	25.9	20.9	22.7	21.5	21.7
1987	4	29	29.8	22.2	7.6	24.2	27.8	24.6	25.3	22.6	23.6	22.2	22.8	87	71	82	80	26.4	26.4	25.2	26	22	22	21.2	21.7
1987	4	30	30.2	20.6	9.6	23.2	27.4	25.2	25.3	22.8	25.1	23	23.6	97	83	83	88	27.5	30.4	26.7	28.2	22.6	24.3	22.2	23
1987	5	1	29.8	20.6	9.2	22.6	28	23.6	24.5	22.2	25	20.2	22.5	97	79	74	83	26.5	29.7	21.5	25.9	22	24	18.6	21.5
1987	5	2	30.4	21.2	9.2	24.6	28.2	24.6	25.5	23.2	22.8	23.2	23.1	89	64	89	81	27.5	24.3	27.5	26.4	22.7	20.6	22.7	22
1987	5	3	30	20.2	9.8	25	29.2	24.2	25.7	23.4	23	22.2	22.9	88	60	84	77	27.7	24.1	25.5	25.8	22.8	20.5	21.4	21.6
1987	5	4	29.8	22	7.8	22.8	28.8	24	24.9	22.6	22.8	22.6	22.7	98	60	89	83	27.3	23.9	26.5	25.9	22.5	20.4	22.1	21.6
1987	5	5	28.8	22.6	6.2	24.2	27.2	24.6	25.2	23.6	22.6	22.2	22.8	95	68	82	82	28.7	24.5	25.2	26.1	23.4	20.7	21.2	21.8
1987	5	6	29.6	21.6	8	23.4	28.8	24.6	25.4	22.6	22.6	21.8	22.3	93	59	79	77	26.9	23.4	24.3	24.9	22.3	20	20.6	21
1987	5	7	31.8	20.2	11.6	23.2	30	25.4	26	21.4	23	22.6	22.3	86	56	79	73	24.3	23.6	25.6	24.5	20.6	20.2	21.5	20.8
1987	5	8	30.6	21.2	9.4	23.2	29.2	24.8	25.5	22.2	22.4	22.2	22.3	92	56	80	76	26.1	22.7	25.1	24.6	21.8	19.5	21.1	20.8
1987	5	9	30.8	20.8	10	25.2	29.8	25.6	26.5	22.8	24.6	22.4	23.3	82	66	76	75	26.2	27.6	25	26.3	21.9	22.7	21.1	21.9
1987	5	10	30.6	21.6	9	25.4	28.8	26.2	26.6	24.2	24.2	22.8	23.7	91	69	75	78	29.4	27.2	25.6	27.4	23.8	22.5	21.5	22.6
1987	5	11	32.8	21.4	11.4	25.8	31.8	26.8	27.8	22.6	24.6	23	23.4	76	56	73	68	25.4	26.3	25.6	25.8	21.3	21.9	21.5	21.6
1987	5	12	34.6	22.6	12	26.8	31.4	27.2	28.1	22.8	24.4	23.2	23.5	71	57	72	67	25.2	26.1	25.9	25.7	21.2	21.8	21.6	21.5
1987	5	13	32.8	21.8	11	24.6	30.6	27	27.3	22.4	24.6	23	23.3	83	62	72	72	25.7	27.1	25.5	26.1	21.5	22.4	21.4	21.8
1987	5	14	34.6	22.4	12.2	25.2	32.4	27.2	28	23.4	25.2	23.4	24	86	56	73	72	27.6	27.4	26.3	27.1	22.7	22.6	21.9	22.4
1987	5	15	32.6	22.6	10	25.8	30	26.4	27.1	22	24.6	22.8	23.1	72	65	74	70	24	27.5	25.4	25.6	20.4	22.6	21.4	21.5
1987	5	16	33	22.6	10.4	22.8	31.6	26.8	27	22.6	24.2	22.8	23.2	98	55	71	75	27.3	25.4	25.2	26	22.5	21.4	21.2	21.7
1987	5	17	34.4	22.6	11.8	25.2	32.4	27.2	28	23	25	22.8	23.6	83	55	69	69	26.7	26.9	24.9	26.2	22.2	22.3	21	21.8
1987	5	18	33.6	21.4	12.2	25.8	31.8	26.8	27.8	23.8	23	22.6	23.1	85	48	70	68	28.2	22.4	24.7	25.1	23.1	19.3	20.9	21.1
1987	5	19	34.4	21.6	12.8	25.8	32.6	26.8	28	24.2	23.2	22.4	23.3	88	46	69	67	29.2	22.4	24.3	25.3	23.6	19.3	20.6	21.2
1987	5	20	31.8	21.2	10.6	25.4	30.2	26.6	27.2	23.4	24.8	22.8	23.7	85	65	73	74	27.5	27.8	25.3	26.9	22.6	22.9	21.3	22.3
1987	5	21	29.8	21.8	8	24.4	28.6	26.4	26.5	23.6	22.6	22	22.7	94	60	69	74	28.6	23.6	23.6	25.3	23.3	20.1	20.2	21.2
1987	5	22	28.8	21.4	7.4	24.6	27.4	24.8	25.4	22.4	22.8	22.2	22.5	83	68	80	77	25.7	24.8	25.1	25.2	21.5	21	21.1	21.2
1987	5	23	30.2	20.6	9.6	22.6	28	25.2	25.3	22.2	23	20.2	21.8	97	66	64	75	26.5	24.9	20.5	23.9	22	21	17.9	20.3
1987	5	24	29.2	21.2	8	22.4	28.8	26.8	26.2	22.2	24.4	22	22.9	98	70	66	78	26.6	27.7	23.3	25.9	22.1	22.8	20	21.6
1987	5	25	29.8	21.2	8.6	24.4	28.2	26.4	26.4	23.2	24.2	22.2	23.2	91	72	70	78	27.7	27.6	24.1	26.4	22.7	22.7	20.5	22
1987	5	26	29.6	21	8.6	23.6	27.4	26.4	26	22.8	23.2	22.2	22.7	94	71	70	78	27.2	25.7	24.1	25.7	22.5	21.6	20.5	21.5
1987	5	27	31.6	21.4	10.2	22.8	28.8	26.2	26	22.2	24.2	22.4	22.9	95	69	72	79	26.4	27.2	24.6	26.1	22	22.5	20.9	21.8
1987	5	28	32.8	21.2	11.6	25.4	30.6	27	27.5	24.2	25.2	23.2	24.2	91	65	73	76	29.4	28.6	26	28	23.8	23.3	21.7	22.9
1987	5	29	33.6	21.2	12.4	25.6	32.4	26.8	27.9	23	23.6	23	23.2	81	48	73	67	26.4	23.5	25.6	25.2	22	20.1	21.5	21.2
1987	5	30	34.8	21.2	13.6	24.2	31.6	26.8	27.4	23.2	24.2	22.4	23.3	92	55	69	72	27.8	25.4	24.3	25.8	22.8	21.4	20.6	21.6
1987	5	31	34.6	20.2	14.4	25.2	32.2	26.6	27.7	22.2	24	23.2	23.1	77	51	75	68	24.8	24.6	26.2	25.2	21	20.8	21.9	21.2
1987	6	1	34.6	21.6	13	24.8	32.2	26.8	27.6	23.6	24.2	23.2	23.7	91	52	74	72	28.3	25.1	26.1	26.5	23.2	21.1	21.8	22
1987	6	2	34.4	21.8	12.6	24.4	32.6	27.2	27.9	22.8	23.8	23.2	23.3	87	48	72	69	26.7	23.8	25.9	25.5	22.2	20.3	21.6	21.4
1987	6	3	34.8	21.6	13.2	25.2	32.6	27.2	28	23.6	24.4	23.4	23.8	88	51	73	71	28.1	25.3	26.3	26.6	23	21.3	21.9	22.1
1987	6	4	35.6	21.2	14.4	24.8	32.8	26.8	27.8	24.2	24.6	23	23.9	95	52	73	73	29.8	25.7	25.6	27	24	21.5	21.5	22.3
1987	6	5	30	21.2	8.8	23.8	28.8	26.4	26.3	23.2	24.2	22.8	23.4	95	69	74	79	28	27.2	25.4	26.9	23	22.5	21.4	22.3
1987	6	6	35.6	21.2	14.4	23.6	32.8	27.2	27.7	22.8	25.2	24.2	24.1	94	55	78	76	27.2	27.2	28.3	27.6	22.5	22.5	23.1	22.7
1987	6	7	34.8	20.8	14	22.8	32.2	27	27.3	22.2	24.6	23	23.3	95	54	72	74	26.4	26	25.5	26	22	21.8	21.4	21.7
1987	6	8	35.4	21.4	14	24.2	32.6	26.8	27.6	22.4	24.4	23	23.3	86	51	73	70	25.9	25.3	25.6	25.6	21.7	21.3	21.5	21.5
1987	6	9	35	20.8	14.2	23.8	32.4	27.2	27.7	22.2	24	23.2	23.1	87	50	72	70	25.7	24.4	25.9	25.3	21.6	20.7	21.6	21.3
1987	6	10	35.2	21.2	14	26.4	32.8	27.2	28.4	23.8	23.6	23.2	23.5	81	47	72	66	27.8	23.2	25.9	25.6	22.8	19.9	21.6	21.5
1987	6	11	35.4	20.8	14.6	24.8	32.6	27	27.8	23.4	24	23.4	23.6	89	49	74	71	27.9	24.3	26.5	26.2	22.9	20.6	22	21.8
1987	6	12	35.2	21.6	13.6	24.8	32.2	27.2	27.9	23.8	25	23.2	24	92	56	72	73	28.8	27	25.9	27.2	23.4	22.4	21.6	22.5
1987	6	13	34.6	21.2	13.4	25.2	32.4	26.8	27.8	24.2	24.6	23.4	24.1	92	53	75	74	29.5	25.9	26.6	27.3	23.8	21.7	22.1	22.5
1987	6	14	35.8	21.4	14.4	23.2	32.4	27.2	27.5	22.8	24	22	22.9	97	50	64	70	27.5	24.4	23.1	25	22.6	20.7	19.8	21.1
1987	6	15	32.8	22.2	10.6	23.8	31.6	26.8	27.3	23	25	22.6	23.5	94	59	70	74	27.6	27.4	24.7	26.6	22.7	22.6	20.9	22.1
1987	6	16	32.4	22.2	10.2	23.4	30.2	26.8	26.8	22.4	24.2	22.8	23.1	92	61	71	75	26.4	26.3	25.2	26	22	21.9	21.2	21.7
1987	6	17	35.2	19.8	15.4	23.2	31.8	26.4	27	22.2	23.6	22.8	22.9	92	51	74	72	26.1	23.9	25.4	25.1	21.8	20.3	21.4	21.2
1987	6	18	34.4	20.6	13.8	22.8	31.6	26.8	27	21.8	26.6	22.8	23.7	92	68	71	77	25.5	31.6	25.2	27.4	21.4	25	21.2	22.5
1987	6	19	35.8	20.4	15.4	25.2	32.2	27.2	28	23.6	26.2	23	24.3	88	63	70	74	28.1	30.2	25.4	27.9	23	24.2	21.3	22.8
1987	6	20	35.4	22.4	13	24.2	31.4	26.4	27.1	23	26.2	23	24.1	90	67	75	78	27.3	30.7	25.9	28	22.5	24.5	21.7	22.9
1987	6	21	32.6	23.2	9.4	25.8	31.6	27.2	28	24	25.8	23	24.3	86	63	70	73	28.7	29.5	25.4	27.8	23.3	23.8	21.3	22.8
1987	6	22	35.8	21.6	14.2	25.2	32.8	27.4	28.2	23.8	26	23.4	24.4	89	59	72	73	28.6	29.2	26.2	28	23.3	23.7	21.9	22.9
1987	6	23	32.6	21.4	11.2	24.2	31.4	26.8	27.3	23	26	23	24	90	66	73	76	27.3	30.1	25.6	27.7	22.5	24.2	21.5	22.7
1987	6	24	34.2	22.8	11.4	24.2	30.2	26.8	27	23.8	26	22.8	24.2	97	72	71	80	29.2	30.9	25.2	28.4	23.7	24.6	21.2	23.2
1987	6	25	32.8	22.8	10	23.4	31.4	26.8	27.1	23	26	22.8	23.9	97	66	71	78	27.8	30.1	25.2	27.7	22.8	24.2	21.2	22.7
1987	6	26	33.6	22.8	10.8	25.4	32.4	26.8	27.9	24.2	26	23.2	24.5	91	61	74	75	29.4	29.5	26.1	28.3	23.8	23.8	21.8	23.1
1987	6	27	34.8	20.8	14	22.6	32.2	26.8	27.1	22.6	26.2	22.4	23.5792	0	63	69	77	27.4	30.2	24.3	27.3	22.6	24.2	20.6	22.5
1987	6	28	35.6	22.2	13.4	25.2	32.6	27	28	23.6	25.2	23.2	24	88	56	73	72	28.1	27.3	26	27.1	23	22.5	21.7	22.4
1987	6	29	34.8	20.8	14	24.2	32.8	27.2	27.9	22.4	26.2	23.4	24	86	60	73	73	25.9	29.8	26.3	27.3	21.7	24	21.9	22.5
1987	6	30	35.4	20.8	14.6	23.4	32.8	27.4	27.8	22	25.6	23	23.5	89	57	69	72	25.5	28.2	25.3	26.3	21.4	23.1	21.3	21.9
1987	7	1	34.8	22.8	12	24.4	32.6	27.4	27.9	23.8	25.6	23.2	24.2	95	58	71	74	29.1	28.3	25.7	27.7	23.6	23.1	21.6	22.8
1987	7	2	35.6	20.2	15.4	23	32.6	27.2	27.5	22.8	26.4	22.8	24	98	62	69	76	27.6	30.4	24.9	27.7	22.7	24.3	21	22.7
1987	7	3	35.2	20.8	14.4	22.6	32.4	27	27.3	22	26	23	23.7	95	61	72	76	26	29.5	25.5	27	21.8	23.8	21.4	22.3
1987	7	4	34.6	20.6	14	22.4	32.2	26.8	27	22.2	26.2	23.2	23.9	98	63	74	78	26.6	30.2	26.1	27.6	22.1	24.2	21.8	22.7
1987	7	5	33.6	20.4	13.2	22.8	31.4	26.8	26.9	22.6	26	22.8	23.8	98	66	71	78	27.3	30.1	25.2	27.5	22.5	24.2	21.2	22.6
1987	7	6	34.6	21.4	13.2	23.4	32.2	27.2	27.5	22.8	25.6	23.4	23.9	95	59	73	76	27.4	28.6	26.3	27.4	22.6	23.3	21.9	22.6
1987	7	7	34.6	20.4	14.2	22.6	32.8	27.4	27.5	21.8	26.4	23.4	23.9	93	61	72	75	25.6	30.3	26.2	27.4	21.5	24.3	21.9	22.5
1987	7	8	34	20.5	13.5	24.2	32.6	26.9	27.6	22.2	25.8	22.6	23.5	84	59	70	71	25.5	28.8	24.7	26.3	21.4	23.4	20.9	21.9
1987	7	9	35.6	20.2	15.4	26.6	32.6	27.2	28.4	23.2	26	22.8	24	75	60	69	68	26.2	29.4	24.9	26.8	21.9	23.7	21	22.2
1987	7	10	35.8	22.2	13.6	25	32.8	27.2	28	23.2	26.2	23.2	24.2	86	60	72	73	27.3	29.8	25.9	27.6	22.5	24	21.6	22.7
1987	7	11	34.6	22.2	12.4	24.8	32.6	27.2	28	23.6	26.2	23.4	24.4	91	61	73	75	28.3	29.9	26.3	28.2	23.2	24	21.9	23
1987	7	12	36	23.2	12.8	25.6	34.4	27.4	28.7	23.4	26.4	23	24.3	83	54	69	69	27.4	29.3	25.3	27.3	22.6	23.7	21.3	22.5
1987	7	13	35.6	21.8	13.8	23.4	33.6	27.4	27.9	22.6	24.8	22.8	23.4	93	49	68	70	26.9	25.6	24.8	25.8	22.3	21.5	21	21.6
1987	7	14	36.8	20.6	16.2	23.4	33.6	27.8	28.1	22.8	26.4	23.4	24.2	95	57	69	74	27.4	29.8	25.9	27.7	22.6	24	21.7	22.8
1987	7	15	36	22.4	13.6	24.2	34.2	27.4	28.3	23.8	26.2	22.8	24.3	97	54	68	73	29.2	28.9	24.8	27.6	23.7	23.5	21	22.7
1987	7	16	34.2	22.8	11.4	24.4	31.6	27	27.5	23.6	24.6	23	23.7	94	57	72	74	28.6	26.4	25.5	26.8	23.3	22	21.4	22.2
1987	7	17	32.6	21.6	11	24.4	31.8	26.2	27.1	23.2	24.6	22.6	23.5	91	56	74	73	27.7	26.3	25.1	26.4	22.7	21.9	21.2	21.9
1987	7	18	31.8	21.6	10.2	23.8	30.6	26.4	26.8	23.4	24	23.2	23.5	97	58	77	77	28.5	25.6	26.4	26.8	23.3	21.5	22	22.2
1987	7	19	32.8	21.4	11.4	24.6	31.8	26.2	27.2	22.6	24.6	22.6	23.3	85	56	74	71	26.1	26.3	25.1	25.8	21.8	21.9	21.2	21.6
1987	7	20	31.6	21.8	9.8	25.6	30.4	26.8	27.4	23.4	24	22.4	23.3	83	59	69	71	27.4	25.7	24.3	25.8	22.6	21.6	20.6	21.6
1987	7	21	32.4	21.4	11	25.4	30.8	26.4	27.3	23.6	26.2	22.6	24.1	86	70	73	76	28	31	25	28	22.9	24.7	21.1	22.9
1987	7	22	32.2	21.6	10.6	26.2	30.2	27.2	27.7	24.2	24.6	23.2	24	85	64	72	73	28.9	27.3	25.9	27.4	23.5	22.6	21.6	22.6
1987	7	23	35	22.4	12.6	25.4	32.6	27.4	28.2	23.4	26	23.2	24.2	85	60	71	72	27.5	29.4	25.7	27.5	22.6	23.7	21.6	22.7
1987	7	24	34.6	22.2	12.4	24	31.8	27.4	27.6	22.6	26.4	23.2	24.1	89	66	71	75	26.5	30.9	25.7	27.7	22.1	24.6	21.6	22.7
1987	7	25	34.4	23.2	11.2	24.2	32.6	27.2	27.8	23.6	26.2	22.8	24.2	95	61	69	75	28.7	29.9	24.9	27.8	23.4	24	21	22.8
1987	7	26	34.6	20.6	14	24	32.2	27.2	27.7	23.2	26.2	23	24.1	94	63	70	76	27.9	30.2	25.4	27.8	22.9	24.2	21.3	22.8
1987	7	27	32.4	22.4	10	23.2	30.6	26.8	26.9	22.8	25.8	22.6	23.7	97	69	70	79	27.5	30.1	24.7	27.4	22.6	24.2	20.9	22.6
1987	7	28	33.8	21.4	12.4	23.6	31.8	26.8	27.3	22.4	25.6	22.6	23.5	90	61	70	74	26.3	28.8	24.7	26.6	21.9	23.4	20.9	22.1
1987	7	29	33	21.2	11.8	23.8	31.8	26.8	27.3	22.2	26.2	23	23.8	87	65	73	75	25.7	30.4	25.6	27.3	21.6	24.3	21.5	22.5
1987	7	30	32.8	22.8	10	24.2	31.6	26.8	27.4	23.2	24.6	22.8	23.5	92	57	71	73	27.8	26.4	25.2	26.5	22.8	22	21.2	22
1987	7	31	31.8	23.2	8.6	24.6	28.6	26.2	26.4	23.8	24	22.4	23.4	94	69	72	78	29	26.9	24.6	26.8	23.5	22.3	20.9	22.2
1987	8	1	29.6	22.2	7.4	23.2	28.8	24.4	25.2	22.6	24.6	22.2	23.1	95	71	83	83	27	28.2	25.3	26.9	22.4	23.1	21.3	22.3
1987	8	2	31.8	21.2	10.6	22.2	30.2	26.2	26.2	21.8	24.2	22.4	22.8	97	61	72	77	25.8	26.3	24.6	25.6	21.6	21.9	20.9	21.5
1987	8	3	32.6	21.2	11.4	23.2	30.6	26.2	26.6	22.4	24.6	22.6	23.2	93	62	74	76	26.6	27.1	25.1	26.2	22.1	22.4	21.2	21.9
1987	8	4	32.2	21	11.2	23.4	30	26.4	26.5	21.8	24.6	22.8	23.1	87	65	74	75	25.1	27.5	25.4	26	21.1	22.6	21.4	21.7
1987	8	5	32.6	21.8	10.8	23.6	30.8	26.8	27	22.2	24.6	22.8	23.2	89	61	71	74	25.9	26.9	25.2	26	21.6	22.3	21.2	21.7
1987	8	6	31.8	22.2	9.6	24.4	28.6	27	26.8	23.6	24.4	23	23.7	94	71	72	79	28.6	27.9	25.5	27.3	23.3	22.9	21.4	22.5
1987	8	7	32.4	22.2	10.2	24.2	31.6	26.8	27.4	22.8	26.2	22.4	23.8	89	66	69	75	26.8	30.5	24.3	27.2	22.3	24.4	20.6	22.4
1987	8	8	32.8	21	11.8	25.4	31.4	27.4	27.9	22.6	24.6	23.2	23.5	79	58	71	69	25.6	26.6	25.7	26	21.5	22.1	21.6	21.7
1987	8	9	34.6	22.4	12.2	24.6	31.6	26.8	27.5	23.2	24.6	23.2	23.7	89	57	74	73	27.5	26.4	26.1	26.7	22.7	22	21.8	22.2
1987	8	10	34.4	21.4	13	24.4	32.8	27.2	27.9	23.4	26.2	23.4	24.3	92	60	73	75	28.1	29.8	26.3	28.1	23	24	21.9	23
1987	8	11	33.8	20.8	13	24.4	31.6	27.4	27.7	22.4	26.4	22.8	23.9	84	67	68	73	25.8	31.1	24.8	27.2	21.6	24.7	21	22.4
1987	8	12	33	21.6	11.4	24.2	32.2	27.2	27.7	22.8	26.8	23	24.2	89	66	70	75	26.8	31.8	25.4	28	22.3	25.1	21.3	22.9
1987	8	13	34.6	22.4	12.2	23.4	32.8	27.4	27.8	22.6	26.4	22.8	23.9	93	61	68	74	26.9	30.3	24.8	27.3	22.3	24.3	21	22.5
1987	8	14	35.8	22	13.8	23.2	33.6	27.6	28	22.4	26.4	23.4	24.1	93	57	71	74	26.6	29.8	26.1	27.5	22.1	24	21.8	22.6
1987	8	15	34.4	21.4	13	23.8	32.6	27.4	27.8	22.8	26.8	23	24.2	92	64	69	75	27.1	31.5	25.3	28	22.4	24.9	21.3	22.9
1987	8	16	35.4	21.2	14.2	25.2	33.8	27.4	28.5	23.2	27	22.8	24.3	85	59	68	71	27.1	31.3	24.8	27.7	22.4	24.8	21	22.7
1987	8	17	35.2	22	13.2	23.4	33.6	26	27.3	22.6	26.8	22.8	24.1	93	59	76	76	26.9	30.9	25.7	27.8	22.3	24.6	21.5	22.8
1987	8	18	34.4	22.2	12.2	23.6	33.8	27.2	28	22.8	27.4	22.8	24.3	94	62	69	75	27.2	32.4	24.9	28.2	22.5	25.4	21	23
1987	8	19	35.8	21.4	14.4	23	32.6	27.4	27.6	22.2	26.2	23	23.8	93	61	69	75	26.2	29.9	25.3	27.1	21.9	24	21.3	22.4
1987	8	20	35.2	22	13.2	23.2	32.8	27.2	27.6	22.8	26.8	23.2	24.3	97	63	72	77	27.5	31.4	25.9	28.2	22.6	24.8	21.6	23
1987	8	21	35.6	22.8	12.8	23.8	33.2	28	28.3	23.2	26.4	23.4	24.3	95	59	68	74	28	30	25.8	28	23	24.1	21.6	22.9
1987	8	22	35.8	22.2	13.6	22.8	33.2	27.4	27.7	22.2	26.4	23.2	23.9	95	59	71	75	26.4	30	25.7	27.4	22	24.1	21.6	22.5
1987	8	23	36	22.4	13.6	24.2	33.4	27.6	28.2	23.4	26	23.4	24.3	94	56	71	73	28.3	28.9	26.1	27.7	23.1	23.5	21.8	22.8
1987	8	24	35.8	22.2	13.6	24	33.4	27.2	28	23.2	26.6	23.4	24.4	94	59	73	75	27.9	30.4	26.3	28.2	22.9	24.3	21.9	23.1
1987	8	25	35.4	22.4	13	23.6	33.6	27.4	28	23	26.4	23.2	24.2	95	57	71	74	27.7	29.8	25.7	27.7	22.8	24	21.6	22.8
1987	8	26	35.6	22.2	13.4	22.8	33.6	29.4	28.8	22.4	26.8	23.2	24.1	97	59	60	72	26.8	30.9	24.4	27.4	22.2	24.6	20.7	22.5
1987	8	27	36	21.8	14.2	26.8	33.4	27.4	28.8	23.4	26.4	23	24.3	75	58	69	68	26.6	29.9	25.3	27.3	22.1	24.1	21.3	22.5
1987	8	28	35.8	20.8	15	23.4	33.8	27.6	28.1	22.6	26.6	23	24.1	93	57	68	73	26.9	30.2	25.1	27.4	22.3	24.2	21.2	22.6
1987	8	29	35.6	22.4	13.2	24.4	34.6	26	27.8	23.2	27.2	23.2	24.5	91	57	79	76	27.7	31.3	26.6	28.5	22.7	24.8	22.1	23.2
1987	8	30	34.8	22.2	12.6	26.8	33.6	27.4	28.8	23.6	26.4	23.4	24.5	77	57	72	69	27.1	29.8	26.2	27.7	22.4	24	21.9	22.7
1987	8	31	35.4	20.2	15.2	26.8	33.2	25.8	27.9	23.4	26.2	23.2	24.3	75	58	81	71	26.6	29.5	26.8	27.6	22.1	23.8	22.2	22.7
1987	9	1	34.4	22.8	11.6	25.2	30.8	27	27.5	23	26.4	22.8	24.1	83	71	70	75	26.7	31.6	25.1	27.8	22.2	25	21.1	22.7
1987	9	2	34.8	22.8	12	24.8	32.2	27.2	27.9	23.8	26.6	23	24.5	92	65	70	76	28.8	31.2	25.4	28.5	23.4	24.8	21.3	23.2
1987	9	3	32.8	21.2	11.6	23.8	31.4	27	27.3	22.2	26	22.8	23.7	87	66	70	74	25.7	30.1	25.1	27	21.6	24.2	21.1	22.3
1987	9	4	33.8	22	11.8	24.4	32.2	27.4	27.9	22.8	25.4	22	23.4	87	58	63	70	26.7	28.1	23	25.9	22.2	23	19.7	21.6
1987	9	5	32.6	21.8	10.8	23.4	30.4	26.8	26.8	22.4	26.2	22.8	23.8	92	72	71	79	26.4	31.3	25.2	27.6	22	24.8	21.2	22.7
1987	9	6	33.6	21.8	11.8	23.6	32.2	26.8	27.4	22.6	26	22.8	23.8	92	62	71	75	26.8	29.6	25.2	27.2	22.2	23.9	21.2	22.4
1987	9	7	34.2	23	11.2	24.2	32.6	27	27.7	23.2	26.4	22.8	24.1	92	62	70	75	27.8	30.4	25.1	27.8	22.8	24.3	21.1	22.8
1987	9	8	32.2	21.8	10.4	23.4	31.6	26.8	27.1	22.4	26.2	22.8	23.8	92	66	71	76	26.4	30.5	25.2	27.4	22	24.4	21.2	22.5
1987	9	9	35	21.4	13.6	24.2	32.6	27.4	27.9	23	26.4	23	24.1	90	62	69	74	27.3	30.4	25.3	27.7	22.5	24.3	21.3	22.7
1987	9	10	34.6	21.4	13.2	24.4	32	27	27.6	23.2	26.2	22.8	24.1	91	64	70	75	27.7	30.3	25.1	27.7	22.7	24.3	21.1	22.7
1987	9	11	34	21.2	12.8	23.2	32.2	26.8	27.3	22.2	26.4	22.6	23.7	92	64	70	75	26.1	30.7	24.7	27.2	21.8	24.5	20.9	22.4
1987	9	12	33.4	21.2	12.2	23.2	31.4	26.2	26.8	22.2	24.6	22.4	23.1	92	58	72	74	26.1	26.6	24.6	25.8	21.8	22.1	20.9	21.6
1987	9	13	35.6	20.2	15.4	23	30.8	27.2	27	22	26.2	22.8	23.7	92	70	69	77	25.8	31	24.9	27.3	21.6	24.7	21	22.4
1987	9	14	34.6	22.4	12.2	23.6	30.8	26	26.6	22.4	25.6	23.4	23.8	90	66	81	79	26.3	29.5	27.1	27.6	21.9	23.8	22.4	22.7
1987	9	15	33.6	21	12.6	23.2	31.4	26.2	26.8	22.2	26.2	22.6	23.7	92	67	74	77	26.1	30.7	25.1	27.3	21.8	24.5	21.2	22.5
1987	9	16	32.8	21	11.8	23.4	31.6	26.4	27	22.2	26.2	22.8	23.7	90	66	74	77	26	30.5	25.4	27.3	21.7	24.4	21.4	22.5
1987	9	17	32.4	20.2	12.2	22.6	30.2	26.2	26.3	21.4	25.2	22.6	23.1	90	67	74	77	24.7	28.8	25.1	26.2	20.9	23.4	21.2	21.8
1987	9	18	32.8	21.4	11.4	23.8	31.8	26.4	27.1	23.4	25.6	22.4	23.8	97	61	71	76	28.5	28.8	24.5	27.3	23.3	23.4	20.8	22.5
1987	9	19	34.8	21.2	13.6	24	32.2	26.8	27.5	23	25.4	22.6	23.7	92	58	70	74	27.4	28.1	24.7	26.7	22.6	23	20.9	22.2
1987	9	20	32.6	21.2	11.4	25	31.6	26.8	27.5	23.6	24.6	22.4	23.5	89	57	69	72	28.2	26.4	24.3	26.3	23.1	22	20.6	21.9
1987	9	21	31.6	21.2	10.4	23.4	26.8	24.6	24.9	23	24.2	22.4	23.2	97	81	83	87	27.8	28.5	25.7	27.3	22.8	23.3	21.5	22.5
1987	9	22	31.0846	21.4	9.68462	23.4	29.2435	25.0727	25.4909	22	25.0154	22.96	23.296	89	70.4615	82.72	81.96	25.5	28.8462	26.532	27.036	21.4	23.3846	22	22.316
1987	9	23	31.2077	20.4417	10.766	23.0667	29.6	25.3	25.85	21.9923	25.1769	23.025	23.475	91.2692	70.2692	83	82.1667	25.7385	29.1346	26.625	27.35	21.5346	23.55	22.0875	22.4958
1987	9	24	31.208	20.872	10.336	22.9185	29.4696	25.1652	25.687	21.8462	25.2538	23	23.408	91.1154	71.8462	83.96	82.72	25.4885	29.4077	26.692	27.292	21.3808	23.7	22.116	22.464
1987	9	25	31.3462	20.8167	10.5295	23.1333	29.5043	25.2091	25.6591	22.0846	25.4385	22.7917	23.4917	91.9231	73.2308	80.2917	82.4167	25.9154	29.9269	25.9458	27.3958	21.6538	23.9885	21.6625	22.5125
1987	9	26	30.8074	20.632	10.1754	22.8286	31.4	26.6	25.5375	21.763	25.4	22	23.2259	91.5926	62	67	82.0741	25.3852	28.6	23.5	26.9481	21.3222	23.3	20.1	22.2333
1987	9	27	33.4	21.2	12.2	24.4	30.6	25.6	26.5	22.2	25	22.896	23.3375	83	64	80.56	80.9583	25.3	28.1	26.188	27.0125	21.3	23	21.792	22.3
1987	9	28	36.8	21.4	15.4	25.2	32.8	25.6	27.3	22	24.2	23.2	23.1	76	50	82	69	24.4	24.7	26.9	25.3	20.7	20.9	22.3	21.3
1987	9	29	35	20.712	14.288	25.2	33.2	24.2	26.7	23	25.2	23	23.7	83	53	90	76	26.7	26.9	27.3	27	22.2	22.3	22.5	22.3
1987	9	30	26.8	21.2	5.6	21.4	24.4	22.8	22.8	20	23	21.8	21.6	88	89	92	90	22.5	27.2	25.5	25	19.4	22.5	21.4	21.1
1987	10	1	31.2889	20.2	11.0889	22.2	30	27.4	26.8	20.6	25	25.4	23.7	87	67	85	80	23.2	28.5	31.1	27.6	19.9	23.2	24.7	22.6
1987	10	2	31.3926	20.2	11.1926	23	30.6	24	25.4	22.4	23.4	22.4	22.7	95	55	87	79	26.7	24.2	26.1	25.6	22.2	20.5	21.8	21.5
1987	10	3	31.137	21.8	9.33704	22.8	29.8	23.6	25	22.4	24.8	22.8	23.3	97	67	94	86	26.8	28.1	27.2	27.4	22.2	23	22.5	22.6
1987	10	4	31.4889	21.8	9.68889	22.8	29.2	25	25.5	22.4	22.2	23.4	22.7	97	55	88	80	26.8	22.3	27.7	25.6	22.2	19.2	22.8	21.4
1987	10	5	30.4	20	10.4	25.4	28.8	24.2	25.6	23.2	24.4	22.2	23.3	83	70	84	79	27	27.7	25.5	26.7	22.4	22.8	21.4	22.2
1987	10	6	27.6	21.4	6.2	22.8	25.6	24.8	24.5	21.8	24.2	23	23	92	89	86	89	25.5	29.3	26.9	27.2	21.4	23.7	22.3	22.5
1987	10	7	29.8	22.4	7.4	23.8	29.6	25.2	26	23	25.8	24.6	24.5	94	74	95	88	27.6	30.8	30.5	29.6	22.7	24.5	24.4	23.9
1987	10	8	28.6	23.2	5.4	24.6	25	24.2	24.5	22.4	24.2	23.6	23.4	83	94	95	91	25.7	29.7	28.7	28	21.5	23.9	23.4	22.9
1987	10	9	31.0423	21.6	9.44231	23.4	27.8	25.4	25.5	22.6	25.6	24.8	24.3	93	84	95	91	26.9	31.4	30.9	29.7	22.3	24.9	24.6	23.9
1987	10	10	30	21.4	8.6	23.8	28	25.2	25.5	22.2	24.4	23.2	23.3	87	75	85	82	25.7	28.2	27.1	27	21.6	23.1	22.4	22.4
1987	10	11	30.6	21.4	9.2	24.6	30.2	25.2364	25.6636	22.8	24.2	21.8	22.9	86	61	83.125	83.1304	26.6	26.3	26.6375	27.4087	22.1	21.9	22.0833	22.5261
1987	10	12	30.4	20.6	9.8	22.4	30.2	25.6	26	21.2	24.4	23.2	22.9	90	63	82	78	24.4	26.8	26.9	26	20.7	22.3	22.3	21.7
1987	10	13	29.8	21.8	8	25.4	29.2	24.4	25.9	23.2	25.8	23.4	24.1	83	77	92	84	27	31	28.1	28.7	22.4	24.7	23	23.3
1987	10	14	29.6	20	9.6	24.2	29.4	25.4	26.1	22.2	25.4	23.2	23.6	84	73	83	80	25.5	29.9	27	27.4	21.4	24	22.4	22.6
1987	10	15	30.3074	20	10.3074	24.2	31.4	25.2	26.5	22.4	24.2	24.6	23.7	86	56	95	79	25.9	25.6	30.5	27.3	21.7	21.5	24.4	22.5
1987	10	16	30.5192	21.2	9.31923	23.6	29.2	27.4	26.9	22.2	24.4	25.6	24.1	89	68	87	81	25.9	27.5	31.7	28.3	21.6	22.6	25	23.1
1987	10	17	31.1714	22.2	8.97143	23.8	29.4	25.4	26	23	23.6	23.6	23.4	94	62	86	81	27.6	25.4	28	27	22.7	21.4	22.9	22.3
1987	10	18	28.8	22.2	6.6	22.8	27.4	25.2	25.1	22.4	23.6	23.2	23.1	97	73	85	85	26.8	26.7	27.1	26.9	22.2	22.2	22.4	22.3
1987	10	19	29.6	21.2	8.4	22.8	27.2	24.6	24.8	21.6	25.6	23.2	23.5	90	88	89	89	25	31.8	27.5	28.1	21.1	25.1	22.7	22.9
1987	10	20	30.8	21.8	9	24.6	28.4	27.8	27.1	23	23	25.4	23.8	88	64	83	78	27.1	24.6	30.9	27.5	22.4	20.8	24.6	22.6
1987	10	21	29.4	21.2	8.2	24.6	27.8	26.4	26.3	23.2	24.2	22.4	23.3	89	75	71	78	27.5	27.9	24.5	26.6	22.7	22.9	20.8	22.1
1987	10	22	30.4	22.4	8	24.6	29.4	26.2	26.6	23.2	24.8	22.2	23.4	89	69	71	76	27.5	28.3	24.2	26.7	22.7	23.2	20.6	22.1
1987	10	23	32.8	21.2	11.6	24.2	31.2	26.4	27	21.8	23.8	22.2	22.6	81	54	70	69	24.6	24.7	24.1	24.5	20.8	20.9	20.5	20.7
1987	10	24	32.6	22.4	10.2	25.6	31.6	26.4	27.5	22.8	26	22.4	23.7	79	65	71	72	25.9	30	24.5	26.8	21.7	24.1	20.8	22.2
1987	10	25	29.8	22.4	7.4	23.8	28.4	26	26	23	24.2	22.4	23.2	94	71	74	79	27.6	27.5	24.8	26.6	22.7	22.7	20.9	22.1
1987	10	26	32.6	22.2	10.4	23.6	31.4	26.2	26.9	22.8	24.6	22.2	23.2	94	58	71	74	27.2	26.6	24.2	26	22.5	22.1	20.6	21.7
1987	10	27	28.6	22.8	5.8	23.6	27.4	25.2	25.4	22.4	24.4	22.6	23.1	90	78	80	83	26.3	28.6	25.7	26.9	21.9	23.3	21.6	22.3
1987	10	28	30.8	22.2	8.6	23.4	28.4	27.2	26.5	22.8	25.8	25.2	24.6	95	82	85	87	27.4	31.5	30.8	29.9	22.6	24.9	24.5	24
1987	10	29	29.8	21.6	8.2	22.4	28	27.2	26.2	22.2	25	25.4	24.2	98	79	87	88	26.6	29.7	31.3	29.2	22.1	24	24.8	23.6
1987	10	30	29.6	20.4	9.2	22.4	28.4	26.4	25.9	21.2	24	22.2	22.5	90	70	70	77	24.4	27	24.1	25.2	20.7	22.4	20.5	21.2
1987	10	31	30.6	21.4	9.2	22.2	29.6	24.2	25.1	21.4	24.2	22	22.5	93	64	83	80	25	26.7	25	25.6	21.1	22.2	21.1	21.5
1987	11	1	30.8	21	9.8	22.8	29.8	23.2	24.8	22.4	24.6	20.8	22.6	97	66	81	81	26.8	27.6	23	25.8	22.2	22.7	19.8	21.6
1987	11	2	30.6	20.8	9.8	23.4	28.8	23.8	24.9	22	25.2	21	22.7	89	75	78	81	25.5	29.7	23.1	26.1	21.4	23.9	19.8	21.7
1987	11	3	31.8	20.8	11	22.6	30.6	24.2	25.4	21.6	24.2	22.2	22.7	92	59	84	79	25.1	26.1	25.5	25.6	21.2	21.8	21.4	21.5
1987	11	4	30.2	20.4	9.8	21.6	27.6	23.6	24.1	20.6	23.4	22	22	92	71	87	83	23.6	26.1	25.4	25	20.2	21.8	21.4	21.1
1987	11	5	31.4	20.6	10.8	23.4	30.6	24.2	25.6	21.8	24.6	22.6	23	87	62	87	79	25.1	27.1	26.4	26.2	21.1	22.4	22	21.8
1987	11	6	29.6	21.2	8.4	23.2	27.8	24	24.8	22	24.8	22.4	23.1	90	79	87	85	25.7	29.4	26.1	27	21.5	23.7	21.8	22.3
1987	11	7	29.8	20	9.8	22.4	28.4	24.2	24.8	21	25.2	22.2	22.8	88	78	84	83	24	30	25.5	26.5	20.4	24.1	21.4	22
1987	11	8	31.8	20.2	11.6	23.4	30.8	23.6	25.4	21.8	24.2	22	22.7	87	58	87	78	25.1	26	25.4	25.5	21.1	21.7	21.4	21.4
1987	11	9	32.4	20.2	12.2	24.8	30.4	25.6	26.6	22.2	25.6	24.2	24	80	69	89	79	25.1	29.7	29.3	28	21.1	24	23.7	22.9
1987	11	10	31.2	20.2	11	23.4	30.6	28.6	27.8	21.4	24.8	24.2	23.5	84	63	70	72	24.2	27.6	27.4	26.4	20.6	22.7	22.6	21.9
1987	11	11	34.2	19.8	14.4	22.6	30.2	25.6	26	20.8	25	24.8	23.5	85	66	94	82	23.4	28.3	30.8	27.5	20	23.1	24.5	22.6
1987	11	12	31.6	22.4	9.2	24	29.6	24.6	25.7	22.8	24.2	22.6	23.2	90	64	85	80	27	26.7	26.1	26.6	22.3	22.2	21.8	22.1
1987	11	13	32.6	20.8	11.8	23.6	30.4	24	25.5	21.6	23.8	21.6	22.3	84	58	81	75	24.5	25.2	24.2	24.7	20.8	21.2	20.6	20.9
1987	11	14	34.4	20.2	14.2	23.4	32.4	24.6	26.3	21.2	25.2	22.4	22.9	83	56	83	74	23.8	27.4	25.7	25.6	20.3	22.6	21.5	21.5
1987	11	15	34.6	20.8	13.8	22.8	32.2	25.6	26.5	21.2	24.6	22.4	22.7	87	54	76	72	24.1	26	25	25.1	20.5	21.8	21.1	21.1
1987	11	16	34.2	20.2	14	23.6	32.2	25.2	26.6	21.6	24.6	23.2	23.1	84	54	85	74	24.5	26	27.1	25.9	20.8	21.8	22.4	21.7
1987	11	17	32.6	22.2	10.4	24.6	31.6	25.4	26.8	21.8	25.4	22.6	23.3	79	61	79	73	24.3	28.5	25.6	26.1	20.6	23.2	21.5	21.8
1987	11	18	32.4	22.2	10.2	24.6	31.6	25.4	26.8	21.8	25.4	24.6	23.9	79	61	94	78	24.3	28.5	30.4	27.7	20.6	23.2	24.3	22.7
1987	11	19	31.6	21.4	10.2	24.6	30.4	24.8	26.1	22.2	25.8	22.8	23.6	82	70	85	79	25.2	30.3	26.5	27.3	21.2	24.2	22	22.5
1987	11	20	30.2	20.4	9.8	22.8	29.2	24.2	25.1	21.8	24.8	23.4	23.3	92	70	94	85	25.5	28.5	28.3	27.4	21.4	23.2	23.1	22.6
1987	11	21	31.6	21.2	10.4	22	30.2	22.4	24.3	21.2	24.6	21	22.3	93	64	88	82	24.7	27.3	24	25.3	20.9	22.6	20.4	21.3
1987	11	22	31	20.2	10.8	23.4	29.8	24.8	25.7	21.2	24	23.4	22.9	83	62	89	78	23.8	26.1	27.9	25.9	20.3	21.8	22.9	21.6
1987	11	23	33.8	19.8	14	22.2	32.2	24.6	25.9	20.6	26.2	22.8	23.2	87	63	86	79	23.2	30.2	26.6	26.7	19.9	24.2	22.1	22.1
1987	11	24	32.8	19.6	13.2	24.2	31.4	24.2	26	21.6	25.8	22.8	23.4	80	64	89	78	24.1	29.6	26.8	26.9	20.5	23.9	22.3	22.2
1987	11	25	27.2	19.4	7.8	23.2	24.2	22.4	23	22.2	22.8	21.8	22.3	92	89	95	92	26.1	26.8	25.7	26.2	21.8	22.3	21.6	21.9
1987	11	26	28.6	19.4	9.2	22.4	25.6	22.8	23.4	21.6	22.6	21.8	22	93	78	92	88	25.3	25.5	25.5	25.4	21.3	21.4	21.4	21.4
1987	11	27	29.4	20.2	9.2	22.2	27.2	23.2	24	21.4	23.4	22	22.3	93	73	90	86	25	26.3	25.7	25.6	21.1	21.9	21.5	21.5
1987	11	28	30.4	20.2	10.2	23.4	29.8	28.2	27.4	21.8	25.2	24.8	23.9	87	69	76	78	25.1	29.1	29.1	27.8	21.1	23.6	23.6	22.8
1987	11	29	30	20.2	9.8	23.4	27.2	26.4	25.9	22.6	25	24.2	23.9	93	84	84	87	26.9	30.3	28.8	28.6	22.3	24.2	23.4	23.3
1987	11	30	31.4	20.4	11	23.6	30.5	26.2	26.6	22.6	25.4	24.2	24.1	92	67	85	81	26.8	29.2	28.9	28.3	22.2	23.6	23.5	23.1
1987	12	1	30.4	22.4	8	23.2	27.8	23.8	24.6	22.6	25.2	22	23.3	95	81	86	87	27	30.4	25.3	27.6	22.4	24.3	21.3	22.6
1987	12	2	32.6	21.2	11.4	23	31.2	24.2	25.7	22.2	25.2	22.4	23.3	93	62	86	80	26.2	28.2	25.9	26.8	21.9	23.1	21.7	22.2
1987	12	3	30.8	21.4	9.4	23.2	29.6	26.4	26.4	22.2	25.3	22.3	23.3	92	71	71	78	26.1	29.5	24.3	26.6	21.8	23.8	20.6	22.1
1987	12	4	30.6	20.4	10.2	23.8	29.4	25.8	26.2	21.6	25.6	23	23.4	83	74	79	79	24.4	30.4	26.3	27	20.7	24.3	21.9	22.3
1987	12	5	29.8	22	7.8	23.6	28.8	24	25.1	22.2	25.6	23	23.6	89	78	92	86	25.9	30.8	27.4	28	21.6	24.5	22.6	22.9
1987	12	6	31.6	20.2	11.4	22.4	30.2	25.2	25.8	21.2	25.3	22.2	22.9	90	68	77	78	24.4	29.1	24.8	26.1	20.7	23.6	21	21.8
1987	12	7	29.6	20.8	8.8	22.8	28.2	25.4	25.5	21.8	24.2	24.2	23.4	92	72	91	85	25.5	27.6	29.4	27.5	21.4	22.7	23.8	22.6
1987	12	8	29.6	22.4	7.2	24.6	28.8	24.8	25.8	23.2	25.6	22	23.6	89	78	79	82	27.5	30.8	24.6	27.6	22.7	24.5	20.9	22.7
1987	12	9	31.8	21.2	10.6	23.4	30.2	23.8	25.3	22.6	25.2	22.2	23.3	93	67	87	83	26.9	28.8	25.7	27.2	22.3	23.4	21.6	22.4
1987	12	10	29.6	22.8	6.8	24.2	28.8	23.6	25	23.8	24.2	22	23.3	97	69	87	84	29.2	27.2	25.4	27.3	23.7	22.5	21.4	22.5
1987	12	11	31.6	20.8	10.8	21.8	30.4	24.2	25.1	21.6	25.2	22.2	23	98	66	84	83	25.7	28.7	25.5	26.6	21.5	23.4	21.4	22.1
1987	12	12	32.8	22.6	10.2	23.8	31.4	25.6	26.6	22.4	25.2	22.4	23.3	89	61	76	75	26.2	28.1	25	26.4	21.8	23	21.1	22
1987	12	13	32.6	20.2	12.4	24.2	31.4	24.2	26	21.6	25	22	22.9	80	60	83	74	24.1	27.6	25	25.6	20.5	22.7	21.1	21.4
1987	12	14	31.8	19.8	12	23.8	30.2	23.6	25.3	21.6	25	22.4	23	83	66	90	80	24.4	28.3	26.3	26.3	20.7	23.1	21.9	21.9
1987	12	15	34.6	19.8	14.8	23.8	32.8	26.6	27.5	21.6	24.6	23.4	23.2	83	52	77	70	24.4	25.7	26.7	25.6	20.7	21.5	22.2	21.5
1987	12	16	32.6	16.8	15.8	21.6	31.8	29.4	28	20.8	25.6	24.8	23.7	93	61	69	75	24	28.8	28.3	27.1	20.5	23.4	23.2	22.4
1987	12	17	34.6	17.2	17.4	20.6	32.4	23.4	25	19.4	25.2	23	22.5	90	56	97	81	21.7	27.4	27.8	25.7	18.8	22.6	22.8	21.4
1987	12	18	32.4	19.2	13.2	22.2	31.6	25	26	20.2	25.6	22.4	22.7	84	62	80	75	22.4	29	25.4	25.6	19.3	23.5	21.4	21.4
1987	12	19	31.6	22	9.6	24	30.2	25	26	21.4	25.2	22.4	23	80	67	80	76	23.8	28.8	25.4	26	20.3	23.4	21.4	21.7
1987	12	20	32.6	21.2	11.4	24.8	31.8	25.4	26.8	23.2	25.4	23.4	24	88	60	85	78	27.4	28.3	27.5	27.7	22.6	23.1	22.6	22.8
1987	12	21	32.4	20.6	11.8	23.8	31.6	24.4	26	22	25.2	22	23.1	86	60	81	76	25.3	27.9	24.9	26	21.3	22.9	21	21.7
1987	12	22	32.8	17.8	15	21.2	31.2	24	25.1	19.6	25.6	22.2	22.5	87	64	86	79	21.8	29.2	25.6	25.5	18.9	23.7	21.5	21.3
1987	12	23	33.6	17.4	16.2	22.2	32.4	25.2	26.3	19.2	25.6	22.4	22.4	76	59	79	71	20.3	28.5	25.3	24.7	17.8	23.2	21.3	20.8
1987	12	24	31.6	20.6	11	21.2	30.2	25.4	25.5	20.2	25.4	22.4	22.7	91	68	78	79	23	29.3	25.2	25.8	19.8	23.7	21.2	21.6
1987	12	25	31.2	15.2	16	21.4	30.2	27.8	26.8	19.2	24.4	25.2	22.9	82	63	81	75	20.8	26.8	30.4	26	18.2	22.3	24.3	21.6
1987	12	26	32.6	15.2	17.4	21.8	31.4	29.6	28.1	19.2	25.4	24.8	23.1	79	62	68	70	20.6	28.6	28.2	25.8	18	23.3	23.1	21.4
1987	12	27	32.4	21.2	11.2	22.8	31.2	27.6	27.3	20	24.6	24.2	22.9	78	59	76	71	21.6	26.7	28	25.4	18.7	22.2	23	21.3
1987	12	28	34.2	20.8	13.4	25.8	32.2	26.2	27.6	21.6	25.2	22.4	23.1	70	57	72	66	23.1	27.6	24.6	25.1	19.8	22.7	20.9	21.1
1987	12	29	34.8	22.2	12.6	23.6	32.6	24.4	26.3	22.4	25.2	22.4	23.3	90	56	84	77	26.3	27.3	25.8	26.5	21.9	22.5	21.6	22
1987	12	30	34.2	21.6	12.6	22.2	32.8	26.8	27.1	21.4	25.2	24.2	23.6	93	55	81	76	25	27.2	28.5	26.9	21.1	22.5	23.3	22.3
1987	12	31	32.4	22.4	10	23.2	31.8	24.2	25.9	21.2	25.2	22.2	22.9	84	59	84	76	23.9	27.8	25.5	25.7	20.4	22.8	21.4	21.5
1988	12	31	31	20.4	10.6	21.4	30.2	26.4	26.1	20.2	25.4	23.2	22.9	90	68	77	78	22.9	29.3	26.4	26.2	19.7	23.7	22	21.8

## Sheet: 1988
						Temperature				Temperature				Relative Humidity				Pressure				Dew temperature
Year	Month	Day	Maximum	Minimum	Max-Min	1899-12-31 07:00:00	1899-12-31 13:00:00	1899-12-31 19:00:00	Average	1899-12-31 01:00:00	1899-12-31 13:00:00	1899-12-31 19:00:00	Average	1899-12-31 01:00:00	1899-12-31 13:00:00	1899-12-31 19:00:00	Average	1899-12-31 07:00:00	1899-12-31 13:00:00	1899-12-31 19:00:00	Average	1899-12-31 07:00:00	1899-12-31 13:00:00	1899-12-31 19:00:00	Average		Month	Taverage	Hraverage
1988	1	1	34.6	22.2	12.4	24.8	32.4	29.4	29	21.2	24.4	25.4	23.7	73	52	73	66	22.9	25.4	29.9	26	19.6	21.4	24	21.7		January	26.3062	73.0124
1988	1	2	32.2	18.8	13.4	21.8	31.6	24	25.4	20.4	24.8	22.6	22.6	88	58	89	78	23.1	26.9	26.5	25.5	19.8	22.3	22.1	21.4		February	27.6218	74.5489
1988	1	3	34.8	18	16.8	20	32.4	24.2	25.2	18.6	25.2	22.4	22.1	88	56	86	77	20.5	27.4	25.9	24.6	17.9	22.6	21.7	20.7		March	28.0645	76.2581
1988	1	4	34.2	19.6	14.6	20.8	32.6	23.6	25.1	19.8	25.4	22.2	22.5	91	57	89	79	22.4	27.8	25.9	25.4	19.3	22.8	21.6	21.3		April	27.7033	77.6
1988	1	5	33.4	19.4	14	20.6	32.6	26.2	26.4	19.6	24.6	22.4	22.2	91	52	72	72	22.2	25.8	24.6	24.2	19.1	21.6	20.9	20.5		May	27.929	74.8387
1988	1	6	34	18.2	15.8	19.8	33.2	26.4	26.5	18.6	24.4	22.6	21.9	89	49	73	70	20.7	24.9	25	23.5	18	21	21.1	20		June	26.1567	80.0333
1988	1	7	34.6	18.6	16	20.4	33.2	28.6	27.7	19.8	24.2	25.2	23.1	95	48	76	73	22.7	24.4	29.9	25.7	19.5	20.7	24	21.4		July	27.1516	75.0968
1988	1	8	33.6	18.6	15	19.8	32.6	28	27.1	19.2	24.4	24.2	22.6	95	51	73	73	21.9	25.3	27.7	25	18.9	21.3	22.8	21		August	26.2226	79.1613
1988	1	9	33.8	17.4	16.4	19.6	32.8	23.4	24.8	18.2	25.6	20.6	21.5	88	57	78	74	20	28.2	22.5	23.5	17.5	23.1	19.4	20		September	26.0767	79.3885
1988	1	10	34.4	19.2	15.2	21.2	32.6	24.2	25.5	19.6	25.4	22.4	22.5	87	57	86	76	21.8	27.8	25.9	25.2	18.9	22.8	21.7	21.1		October	26.3103	78.724
1988	1	11	34.4	18.6	15.8	21.8	32.8	24.2	25.8	19.2	25.2	22	22.1	79	55	83	72	20.6	27.2	25	24.3	18	22.5	21.1	20.5		November	26.18	78.4333
1988	1	12	34.6	19.2	15.4	21.8	32.8	24.2	25.8	19.6	24.6	22.4	22.2	82	52	86	73	21.4	25.7	25.9	24.3	18.6	21.5	21.7	20.6		December	25.9258	75.9355
1988	1	13	34.8	18.2	16.6	19.6	33.6	25.2	25.9	18.6	24.4	23	22	91	47	83	74	20.8	24.7	26.7	24	18.1	20.9	22.2	20.4
1988	1	14	33.3793	17.2	16.1793	22.2	33.2	25.912	26.192	19.2	25.4	22.5643	21.9654	76	54	76.3929	71.3846	20.3	27.4	25.2821	23.7654	17.8	22.6	21.2	20.1346
1988	1	15	34.6	16.4	18.2	19.2	32.4	25.4	25.6	18.2	24.6	21.2	21.3	91	53	69	71	20.2	25.9	22.5	22.9	17.7	21.7	19.4	19.6
1988	1	16	32.8	18.8	14	22.2	31.8	28.4	27.7	20	24.4	25.2	23.2	82	55	78	72	22	25.8	30	25.9	19	21.6	24.1	21.6
1988	1	17	34	17.6	16.4	21	33.6	28.2	27.8	18.4	25.4	25.6	23.1	78	52	81	71	19.5	27.2	31.1	25.9	17.1	22.5	24.7	21.4
1988	1	18	34.4	16.4	18	18.2	32.8	24.2	24.9	17.2	24.8	22	21.3	91	53	83	75	19	26.2	25	23.4	16.7	21.8	21.1	19.9
1988	1	19	34.6	18	16.6	20.2	33.6	24.6	25.8	18.6	24.8	22.8	22.1	86	49	86	74	20.4	25.6	26.6	24.2	17.8	21.5	22.1	20.5
1988	1	20	33.4	16.8	16.6	21.2	32.2	27.2	27	18.8	25.2	25.4	23.1	80	57	87	75	20.2	27.6	31.3	26.3	17.6	22.7	24.8	21.7
1988	1	21	34.2	16.6	17.6	18.6	33.8	27.6	26.9	17.4	25.6	24.2	22.4	89	52	76	72	19.1	27.6	28	24.9	16.8	22.7	23	20.8
1988	1	22	34.4	16.4	18	21.6	32.4	24.2	25.6	18.2	25.4	22.6	22.1	73	57	87	72	18.7	27.9	26.4	24.3	16.5	22.9	22	20.4
1988	1	23	34.8	16.8	18	21.6	33.6	24	25.8	18.6	26.2	22	22.3	76	56	84	72	19.5	29.3	25.1	24.6	17.1	23.7	21.2	20.7
1988	1	24	34.4	18	16.4	19.2	33.4	25.4	25.9	18.2	24.6	22.6	21.8	91	49	79	73	20.2	25.3	25.6	23.7	17.7	21.3	21.5	20.2
1988	1	25	34.4	16.6	17.8	19.4	32.4	24.2	25.1	17.8	25	22.8	21.9	86	55	89	77	19.3	26.9	26.8	24.4	17	22.3	22.3	20.5
1988	1	26	32.6	17.4	15.2	19.6	31.2	27.6	26.5	18.2	25.4	24.6	22.7	88	63	79	76	20	28.7	29	25.9	17.5	23.4	23.5	21.5
1988	1	27	34.4	16.4	18	19.8	33.8	28.2	27.5	17.4	24.2	25.2	22.3	79	46	79	68	18.3	24	30.1	24.2	16.1	20.5	24.2	20.2
1988	1	28	34.8	18.4	16.4	21.6	33.4	24.6	26.1	18.8	25.2	23	22.3	77	52	88	72	19.9	26.8	27.1	24.6	17.4	22.2	22.4	20.7
1988	1	29	33.8	18.2	15.6	21.4	32.6	27.2	27.1	18.6	24.4	24.6	22.5	77	51	81	70	19.6	25.3	29.2	24.7	17.2	21.3	23.7	20.7
1988	1	30	33.6	21.2	12.4	22.4	32.4	27.6	27.5	19.6	25.2	24.2	23	78	56	76	70	21	27.4	28	25.5	18.3	22.6	23	21.3
1988	1	31	32.6	21.4	11.2	22.8	31.6	25.4	26.3	22.4	24.6	21.6	22.9	97	57	72	75	26.8	26.4	23.4	25.5	22.2	22	20	21.4
1988	2	1	35.6	19.6	16	22.2	34	27.2	27.7	20.8	26.4	23.4	23.5	88	56	73	72	23.7	29.5	26.3	26.5	20.2	23.8	21.9	22
1988	2	2	35.8	19.4	16.4	21.2	33.8	26.8	27.1	20.2	26.2	24.2	23.5	91	55	81	76	23	29.1	28.5	26.9	19.8	23.6	23.3	22.2
1988	2	3	36	19.2	16.8	22.8	33.4	27.2	27.7	20.4	26.2	23.2	23.3	81	57	72	70	22.4	29.4	25.9	25.9	19.3	23.8	21.6	21.6
1988	2	4	35.4	21.4	14	22.4	34.4	26.8	27.6	20.6	26.6	23.2	23.5	85	55	74	71	23.1	29.8	26.1	26.3	19.8	24	21.8	21.9
1988	2	5	35	19.4	15.6	22.6	34.8	25.2	27	21.4	25.2	23.8	23.5	90	47	89	75	24.7	25.9	28.6	26.4	20.9	21.7	23.3	22
1988	2	6	35.2	21.8	13.4	23.2	34.2	28.4	28.5	20.6	26.2	25.2	24	79	54	78	70	22.6	28.9	30	27.1	19.5	23.5	24.1	22.3
1988	2	7	33.4	21.2	12.2	24.4	32.8	27.8	28.2	22.4	25.6	23.4	23.8	84	57	69	70	25.8	28.2	25.9	26.6	21.6	23.1	21.7	22.1
1988	2	8	34.6	22.4	12.2	24.2	33	27.4	28	22.2	26	25.2	24.5	84	58	84	75	25.5	29.1	30.6	28.4	21.4	23.6	24.4	23.1
1988	2	9	35.4	22	13.4	23.2	34	28.4	28.5	22.2	26.8	25.2	24.7	92	58	78	76	26.1	30.6	30	28.9	21.8	24.4	24.1	23.4
1988	2	10	35.6	19.6	16	21.2	32.6	27.4	27.1	20.8	25.4	24.8	23.7	97	57	81	78	24.3	27.8	29.6	27.2	20.6	22.8	23.9	22.5
1988	2	11	35	19.4	15.6	21.2	33	27.2	27.2	20.4	26.2	24.4	23.7	93	59	80	77	23.4	29.6	28.8	27.3	20.1	23.9	23.4	22.4
1988	2	12	34.6	17.8	16.8	20.2	32.4	27.4	26.9	19.6	26.6	25.2	23.8	95	64	84	81	22.4	31.1	30.6	28	19.3	24.7	24.4	22.8
1988	2	13	35.4	18.4	17	20.6	34.2	27.4	27.4	19.2	26.2	24.6	23.3	88	54	80	74	21.3	28.9	29.1	26.4	18.5	23.5	23.6	21.9
1988	2	14	34	20.4	13.6	23.2	33.4	26.4	27.4	22.2	25.8	23	23.7	92	55	75	74	26.1	28.3	25.9	26.8	21.8	23.1	21.7	22.2
1988	2	15	35.6	19.2	16.4	21	33	27.4	27.2	19.8	26.4	24.8	23.7	90	60	81	77	22.3	30.2	29.6	27.4	19.3	24.2	23.9	22.4
1988	2	16	35.8	18.4	17.4	19.8	33.8	28.6	27.7	19.2	25.4	23.2	22.6	95	51	64	70	21.9	27	25	24.6	18.9	22.4	21.1	20.8
1988	2	17	34.6	19.8	14.8	23.6	32.8	27.6	27.9	21.4	25.8	24	23.7	83	58	75	72	24.1	28.7	27.5	26.8	20.5	23.4	22.7	22.2
1988	2	18	34.8	21.6	13.2	22.4	32.4	26.6	27	21.8	25	24.2	23.7	95	55	82	78	25.7	26.9	28.6	27.1	21.6	22.3	23.3	22.4
1988	2	19	35.6	20.4	15.2	21.8	34.2	27.6	27.8	21.2	26	25.4	24.2	95	53	84	77	24.8	28.3	31	28	20.9	23.2	24.7	22.9
1988	2	20	35	19	16	20.4	34.2	29.8	28.5	19.8	26.6	24	23.5	95	56	62	71	22.7	29.9	26.1	26.2	19.5	24.1	21.8	21.8
1988	2	21	35.4	18.2	17.2	20.6	34.6	28.6	28.1	19.4	26.8	24.4	23.5	90	55	71	72	21.7	30.2	27.9	26.6	18.8	24.2	22.9	22
1988	2	22	36.4	20	16.4	21.8	34.2	28.6	28.3	21.6	25.6	24.2	23.8	98	51	70	73	25.7	27.3	27.4	26.8	21.5	22.5	22.6	22.2
1988	2	23	35	21.4	13.6	22	33.4	27.8	27.8	21.8	27	25.6	24.8	98	61	84	81	26	31.5	31.4	29.6	21.7	24.9	24.9	23.8
1988	2	24	34.6	21.4	13.2	23.2	32.6	27.4	27.6	22.4	24.2	25.2	23.9	93	50	84	76	26.6	24.8	30.6	27.3	22.1	21	24.4	22.5
1988	2	25	33.4	19.8	13.6	21	32.4	26.2	26.5	20.2	25.2	25.4	23.6	93	56	94	81	23.1	27.4	31.9	27.5	19.8	22.6	25.1	22.5
1988	2	26	33	19.4	13.6	23.2	32.4	27.6	27.7	22.2	25.6	24.2	24	92	59	76	75	26.1	28.5	28	27.5	21.8	23.2	23	22.7
1988	2	27	31.2	19.2	12	23	32.6833	26.4	27.4091	22.6	25.2	22.4	23.4	97	50.8571	71	68.3704	27.2	25.1036	24.5	24.4037	22.4	21	20.8	20.5667
1988	2	28	32.4	21.4	11	24.4	31.4	27.4	27.6	23.4	26.6	23.2	24.4	92	69	71	77	28.1	31.7	25.7	28.5	23	25	21.6	23.2
1988	2	29	32.4	21	11.4	21.6	31.8	28.4	27.5	21.2	25.2	23.2	23.2	97	59	65	74	24.9	27.8	25.1	25.9	21	22.8	21.2	21.7
1988	3	1	32.4	20.8	11.6	22	30	28.4	27.2	21.6	25.4	26.2	24.4	97	70	84	83	25.5	29.5	32.6	29.2	21.4	23.8	25.5	23.6
1988	3	2	32.4	21.4	11	22.4	30.8	27.6	27.1	21.8	25.4	25.2	24.1	95	65	83	81	25.7	29	30.5	28.4	21.6	23.5	24.4	23.1
1988	3	3	33.4	21.8	11.6	23.4	31.4	27.2	27.3	22.2	25.8	23.8	23.9	90	64	76	77	26	29.6	27.3	27.6	21.7	23.9	22.5	22.7
1988	3	4	34.6	20.4	14.2	21.2	33.2	28.6	27.9	20.6	25.6	26.4	24.2	95	55	84	78	23.9	27.9	33	28.3	20.3	22.9	25.7	23
1988	3	5	34	20.8	13.2	24.2	32.4	28.4	28.4	22.4	26.6	25.2	24.7	86	64	78	76	25.9	31.1	30	29	21.7	24.7	24.1	23.5
1988	3	6	35.4	21	14.4	24.2	33.6	27.6	28.3	23.6	26.4	25.6	25.2	95	57	85	79	28.7	29.8	31.5	30	23.4	24	24.9	24.1
1988	3	7	33.6	16.2	17.4	18.8	32.8	28.4	27.1	18.2	26.4	25.2	23.3	95	61	78	78	20.5	30.3	30	26.9	17.9	24.3	24.1	22.1
1988	3	8	34.8	16.8	18	18.2	32.8	27.2	26.4	17.2	26.2	26.4	23.3	91	60	94	82	19	29.8	33.9	27.5	16.7	24	26.1	22.3
1988	3	9	34	17.6	16.4	19.2	31.4	28.6	27	18.4	24.6	25.2	22.7	93	58	76	76	20.6	26.6	29.9	25.7	18	22.1	24	21.4
1988	3	10	35.2	19.2	16	23.4	34.2	27.2	28	22.2	25.6	25	24.3	90	51	84	75	26	27.3	30.3	27.8	21.7	22.5	24.2	22.8
1988	3	11	36	21.4	14.6	23.2	34	27.2	27.9	22.6	26.8	23.4	24.3	95	58	73	75	27	30.6	26.3	28	22.4	24.4	21.9	22.9
1988	3	12	35.6	21.8	13.8	24.4	34.6	27.4	28.4	23.2	26.2	24	24.5	91	52	76	73	27.7	28.6	27.6	28	22.7	23.3	22.7	22.9
1988	3	13	35	21.8	13.2	23.6	34.6	28.6	28.9	22.6	26.8	26.4	25.3	92	55	84	77	26.8	30.2	33	30	22.2	24.2	25.7	24
1988	3	14	34.6	20.6	14	23	32.4	28.4	28	22.6	25.2	26.2	24.7	97	56	84	79	27.2	27.4	32.6	29.1	22.4	22.6	25.5	23.5
1988	3	15	32.6	22.8	9.8	23.8	32.4	28.4	28.3	23.4	26.4	25.2	25	97	63	78	79	28.5	30.6	30	29.7	23.3	24.4	24.1	23.9
1988	3	16	32.4	21.6	10.8	22.6	31.4	27.4	27.2	21.8	24.4	25.2	23.8	93	57	84	78	25.6	26.1	30.6	27.4	21.5	21.8	24.4	22.6
1988	3	17	32	21.4	10.6	22.6	31.4	26.8	26.9	21.2	25.4	25.2	23.9	89	62	88	80	24.3	28.6	31	28	20.6	23.3	24.7	22.9
1988	3	18	33.4	19.4	14	20.2	32.2	26.4	26.3	19.8	26.4	25.6	23.9	96	64	94	85	22.8	30.7	32.3	28.6	19.6	24.5	25.3	23.1
1988	3	19	36.4	19.6	16.8	22.2	34.2	27.2	27.7	20	26.4	25.4	23.9	82	55	87	75	22	29.4	31.3	27.5	19	23.8	24.8	22.5
1988	3	20	36.6	19.4	17.2	22	35.4	29.4	29	21.2	26.6	24.2	24	93	51	66	70	24.7	29.2	26.9	26.9	20.9	23.6	22.3	22.3
1988	3	21	36	21.4	14.6	23	35.4	29.6	29.4	22.2	26.4	25	24.5	93	50	69	71	26.2	28.6	28.7	27.9	21.9	23.3	23.4	22.9
1988	3	22	35.4	20.4	15	22.8	34.6	28.6	28.6	21.6	27.4	25.2	24.7	90	58	76	75	25	31.9	29.9	28.9	21.1	25.1	24	23.4
1988	3	23	34.6	22.2	12.4	23.2	33.4	27.6	28	22.4	26.6	24.6	24.5	93	59	79	77	26.6	30.4	29	28.7	22.1	24.3	23.5	23.3
1988	3	24	34	21.4	12.6	22.2	33.6	28.4	28.1	21.6	25.4	25.2	24.1	95	52	78	75	25.4	27.2	30	27.5	21.4	22.5	24.1	22.6
1988	3	25	35	22	13	22.4	34.2	28.2	28.3	22.2	25.4	24.6	24.1	98	50	75	74	26.6	26.8	28.6	27.3	22.1	22.2	23.3	22.6
1988	3	26	35.6	21.8	13.8	24.2	34.6	28.2	28.8	23.6	25	26.4	25	95	46	87	76	28.7	25.5	33.2	29.2	23.4	21.4	25.8	23.5
1988	3	27	36.6	21.6	15	22.8	35.6	30.8	30	22.4	25.2	26.6	24.7	97	44	72	71	26.8	25.4	32.1	28.1	22.2	21.3	25.2	22.9
1988	3	28	36	22.4	13.6	23.2	34	32.4	30.5	23.2	24.2	25.6	22.8542	0	45	59	68	28.4	23.9	28.5	26.9	23.2	20.4	23.2	22.3
1988	3	29	35.4	21.4	14	24.8	34.6	28	28.8	23.2	26	25.4	24.9	88	51	81	73	27.4	28.1	30.8	28.7	22.6	23	24.5	23.4
1988	3	30	35	22.2	12.8	23.8	34.2	28.4	28.7	22.6	26.6	24.8	24.7	90	56	75	74	26.6	29.9	29	28.5	22.1	24.1	23.5	23.2
1988	3	31	34	22.8	11.2	24	33.4	28.6	28.7	23.2	25.2	24.8	24.4	94	52	74	73	27.9	26.8	28.9	27.8	22.9	22.2	23.4	22.9
1988	4	1	34.4	22.2	12.2	23.2	33.4	28.2	28.3	22.4	26.4	25.2	24.7	93	58	79	77	26.6	29.9	30.1	28.9	22.1	24.1	24.2	23.4
1988	4	2	36.4	22.8	13.6	24	35.4	27.4	28.5	23.2	26.6	25.4	25.1	94	51	85	77	27.9	29.2	31.1	29.4	22.9	23.6	24.7	23.8
1988	4	3	34.6	23.8	10.8	26	32.4	28.2	28.7	24.2	26.2	25.2	25.2	86	62	79	76	29	30	30.1	29.7	23.6	24.1	24.2	23.9
1988	4	4	34.4	22.4	12	24.2	34.2	27.4	28.3	23.6	25.4	24.6	24.5	95	50	80	75	28.7	26.8	29.1	28.2	23.4	22.2	23.6	23.1
1988	4	5	35.4	22.4	13	23.2	34.2	29.4	29	22.8	25.4	24	24.1	97	50	64	70	27.5	26.8	26.4	26.9	22.6	22.2	22	22.3
1988	4	6	33.4	23	10.4	24.4	32.4	28.2	28.3	23.2	26.4	26.2	25.3	91	63	86	80	27.7	30.6	32.7	30.3	22.7	24.4	25.6	24.2
1988	4	7	36.6	22	14.6	22.8	31.4	30.2	28.6	22.4	26.2	25.6	24.7	97	67	70	78	26.8	30.7	29.9	29.1	22.2	24.5	24	23.6
1988	4	8	33.6	22.6	11	24.4	31.2	27.2	27.5	23.2	25.6	24.2	24.3	91	64	78	78	27.7	29.2	28.3	28.4	22.7	23.7	23.1	23.2
1988	4	9	27.6	21.8	5.8	23.4	26.4	25.8	25.3	22.6	24.2	25.2	24	93	84	95	91	26.9	28.8	31.7	29.1	22.3	23.4	25	23.6
1988	4	10	27.4	23.4	4	24.6	26.2	25.6	25.5	23.6	24.4	23.8	23.9	92	86	86	88	28.5	29.4	28.3	28.7	23.2	23.8	23.1	23.4
1988	4	11	27.6	22.2	5.4	23.2	25.4	25.2	24.8	22.6	24.2	23.2	23.3	95	91	85	90	27	29.4	27.1	27.9	22.4	23.8	22.4	22.9
1988	4	12	29.8	21.4	8.4	23.4	28.4	24.2	25	22.4	24.4	23.4	23.4	92	72	94	86	26.4	28	28.3	27.6	22	22.9	23.1	22.7
1988	4	13	30.4	21.2	9.2	22.4	29.8	27.2	26.6	22.2	24.4	24.2	23.6	98	65	78	80	26.6	27.1	28.3	27.3	22.1	22.4	23.1	22.5
1988	4	14	31.4	19.4	12	22.2	30.2	27.4	26.8	21.6	25.4	25.6	24.2	95	68	87	83	25.4	29.3	31.7	28.8	21.4	23.7	25	23.4
1988	4	15	31.8	21.8	10	23.8	31.4	26.4	27	23.4	25.4	24.8	24.5	97	62	88	82	28.5	28.6	30.3	29.1	23.3	23.3	24.2	23.6
1988	4	16	31.4	19.6	11.8	24.2	29.4	26.4	26.6	20	24.4	25.8	23.4	69	67	95	77	20.7	27.3	32.8	26.9	18	22.6	25.6	22.1
1988	4	17	33.4	20.4	13	22	32.4	30.4	28.8	21.2	25.6	25.4	24.1	93	59	67	73	24.7	28.5	29.2	27.4	20.9	23.2	23.7	22.6
1988	4	18	33.6	21.2	12.4	22.6	32.6	29.6	28.6	21.8	25.2	26	24.3	93	56	75	75	25.6	27.3	31.3	28.1	21.5	22.5	24.8	22.9
1988	4	19	35.8	21.2	14.6	23	34.2	29.4	29	22.4	25.4	26.4	24.7	95	50	79	75	26.7	26.8	32.5	28.7	22.2	22.2	25.4	23.3
1988	4	20	35.4	20.2	15.2	23.4	34.4	25.4	27.1	21.6	24.6	25	23.7	86	45	97	76	24.6	24.6	31.4	26.9	20.9	20.9	24.9	22.2
1988	4	21	34.6	21.4	13.2	22.2	33.6	29.4	28.6	22	25.6	25.4	24.3	98	53	73	75	26.3	27.7	29.9	27.9	21.9	22.8	24	22.9
1988	4	22	34.4	21.8	12.6	22.4	32.4	29.2	28.3	22	26.4	25.4	24.6	97	63	74	78	26.2	30.6	30	28.9	21.8	24.4	24.1	23.4
1988	4	23	34.4	19.4	15	23.2	33.4	30	29.2	20.2	26.6	25.6	24.1	76	59	71	69	21.7	30.4	30	27.4	18.8	24.3	24.1	22.4
1988	4	24	36.6	20.4	16.2	21.2	34.2	30.2	29	21	26.4	24.4	23.9	98	55	63	72	24.7	29.4	26.8	27	20.9	23.8	22.3	22.3
1988	4	25	36.4	20.4	16	21.2	33	26.4	26.8	20	26.2	23.2	23.1	90	59	77	75	22.6	29.6	26.4	26.2	19.5	23.9	22	21.8
1988	4	26	35.8	20.8	15	24.6	34.6	28.8	29.2	22.4	26.2	25.6	24.7	83	52	78	71	25.7	28.6	30.8	28.3	21.5	23.3	24.5	23.1
1988	4	27	35.6	22.4	13.2	25.4	34.2	28.4	29.1	24.6	24.6	25.4	24.9	94	46	79	73	30.4	24.8	30.5	28.6	24.3	20.9	24.4	23.2
1988	4	28	32.6	22.4	10.2	23	31.8	27.4	27.4	22.8	25.2	23.2	23.7	98	59	71	76	27.6	27.8	25.7	27.1	22.7	22.8	21.6	22.4
1988	4	29	33.2	22.2	11	23.2	32.6	25.2	26.5	22.6	25.2	23.6	23.8	95	56	88	79	27	27.3	28.1	27.5	22.4	22.5	23	22.6
1988	4	30	32.8	21.4	11.4	23.2	30	28.6	27.6	22.2	25	24.4	23.9	92	67	71	77	26.1	28.5	27.9	27.5	21.8	23.2	22.9	22.6
1988	5	1	33.4	22.8	10.6	24.4	32.2	29.2	28.8	23.4	25.2	25.4	24.7	92	57	74	74	28.1	27.6	30	28.6	23	22.7	24.1	23.3
1988	5	2	31.6	22.4	9.2	23.4	30.4	28.4	27.6	22.6	26.4	25.2	24.7	93	73	78	81	26.9	31.8	30	29.6	22.3	25.1	24.1	23.8
1988	5	3	31.8	21.8	10	22.6	27.8	24.6	24.9	22.2	23.6	21.6	22.5	97	71	77	82	26.5	26.4	23.9	25.6	22	22	20.3	21.5
1988	5	4	31.4	20.4	11	24.2	29.4	27.6	27.2	22.2	25.4	24.2	23.9	84	73	76	78	25.5	29.9	28	27.8	21.4	24	23	22.8
1988	5	5	32.4	20.2	12.2	22	31.2	29	27.8	21.2	26.2	25.6	24.3	93	68	77	79	24.7	30.8	30.6	28.7	20.9	24.5	24.4	23.3
1988	5	6	33.4	21.6	11.8	24.4	32.4	29.4	28.9	23.2	24.2	25.2	24.2	91	51	72	71	27.7	24.9	29.3	27.3	22.7	21	23.7	22.5
1988	5	7	34.4	21.4	13	23	33.4	28.8	28.5	21.8	25.2	24.8	23.9	90	52	73	72	25.3	26.8	28.7	26.9	21.3	22.2	23.4	22.3
1988	5	8	32.6	21.6	11	23.4	31.6	25.6	26.5	22.6	25.8	23.2	23.9	93	63	82	80	26.9	29.5	26.9	27.8	22.3	23.8	22.3	22.8
1988	5	9	33.2	22.4	10.8	25.4	32.4	27.4	28.1	23.2	25.2	24	24.1	83	56	76	72	27	27.4	27.6	27.4	22.4	22.6	22.7	22.6
1988	5	10	33.4	22.2	11.2	24.4	32.4	28.4	28.4	23.2	25.6	24.2	24.3	91	59	71	73	27.7	28.5	27.5	27.9	22.7	23.2	22.7	22.9
1988	5	11	34.2	21.6	12.6	25.2	33.4	29.4	29.4	23	26.4	24	24.5	83	58	64	69	26.7	29.9	26.4	27.6	22.2	24.1	22	22.7
1988	5	12	33.8	21.2	12.6	23.4	32.6	24.8	26.4	22.4	26.2	23.4	24	92	61	89	81	26.4	29.9	27.9	28.1	22	24	22.9	23
1988	5	13	33.4	21.4	12	24.6	32.4	28.4	28.5	23.2	25.2	24.4	24.3	89	56	72	73	27.5	27.4	28	27.6	22.7	22.6	22.9	22.7
1988	5	14	34.4	22.8	11.6	24.2	32.4	25.4	26.9	23.4	25.4	23	23.9	94	57	82	78	28.3	27.9	26.5	27.6	23.1	22.9	22.1	22.7
1988	5	15	33.6	22.8	10.8	24.2	32.4	29.4	28.9	23.4	24.6	23.2	23.7	94	53	60	69	28.3	25.9	24.4	26.2	23.1	21.7	20.7	21.8
1988	5	16	32.2	22.4	9.8	25.6	30.2	28.2	28.1	24	24.8	24.6	24.5	88	65	75	76	28.8	27.8	28.6	28.4	23.4	22.9	23.3	23.2
1988	5	17	35.4	22.4	13	25.4	34.2	29.4	29.6	23.4	25.2	24.2	24.3	85	49	66	66	27.5	26.3	26.9	26.9	22.6	21.9	22.3	22.3
1988	5	18	30.2	23.2	7	24.6	29.4	27.4	27.2	23.6	25.6	24.2	24.5	92	74	77	81	28.5	30.4	28.1	29	23.2	24.3	23	23.5
1988	5	19	30.6	22.8	7.8	25.2	29.4	25.2	26.3	23.4	24.2	23.4	23.7	86	66	86	79	27.6	26.9	27.6	27.4	22.7	22.3	22.7	22.6
1988	5	20	31.2	22.4	8.8	24.2	30.8	26.4	27	22.6	25.2	25	24.3	87	64	89	80	26.4	28.5	30.8	28.5	22	23.2	24.5	23.2
1988	5	21	34.4	22.2	12.2	24.8	32.4	31.4	30	23.2	26.2	25.2	24.9	88	62	61	70	27.4	30	28.1	28.5	22.6	24.1	23	23.2
1988	5	22	34.4	22.8	11.6	24.6	32.8	29	28.9	23	26	23.2	24.1	88	59	62	69	27.1	29.2	24.7	27	22.4	23.7	20.9	22.3
1988	5	23	34.4	23.4	11	24.8	32.2	28.8	28.6	22.6	26.4	25	24.7	83	64	74	74	26	30.7	29.2	28.6	21.7	24.5	23.7	23.3
1988	5	24	33	22.2	10.8	25	32.2	28.4	28.5	23.2	26.4	25.2	24.9	86	64	78	76	27.3	30.7	30	29.3	22.5	24.5	24.1	23.7
1988	5	25	34.6	22.8	11.8	25.4	33.4	31.2	30.3	23.2	26.4	25.4	25	83	58	63	68	27	29.9	28.7	28.5	22.4	24.1	23.4	23.3
1988	5	26	30.2	21.4	8.8	24.6	28.8	27.4	27	22.2	24.6	23.2	23.3	82	71	71	74	25.2	28.2	25.7	26.4	21.2	23.1	21.6	22
1988	5	27	33.4	21.6	11.8	24.6	32.4	28	28.3	22.4	24.2	23.4	23.3	83	51	68	68	25.7	24.9	25.8	25.5	21.5	21	21.6	21.4
1988	5	28	32.2	21.4	10.8	24.6	31.2	28.4	28.1	23.2	25.4	23.2	23.9	89	63	65	72	27.5	28.7	25.1	27.1	22.7	23.4	21.2	22.4
1988	5	29	30	21.6	8.4	24.4	28.4	26.8	26.6	22.2	24.2	23.6	23.3	83	71	77	77	25.3	27.5	27.1	26.6	21.3	22.7	22.4	22.1
1988	5	30	32.6	22	10.6	22.4	31.2	27	26.9	21.8	26.2	24.2	24.1	95	68	80	81	25.7	30.8	28.4	28.3	21.6	24.5	23.2	23.1
1988	5	31	30.6	22.2	8.4	23.6	29.8	27.2	27	22.8	25.4	23.6	23.9	94	71	74	79	27.2	29.6	26.8	27.9	22.5	23.9	22.2	22.9
1988	6	1	29.2	22.2	7	23	26.4	25.2	25	22.4	23.6	23.4	23.1	95	79	86	87	26.7	27.3	27.6	27.2	22.2	22.5	22.7	22.5
1988	6	2	29.4	21.4	8	24	27.2	25.6	25.6	22.2	23.6	21.6	22.5	86	74	71	77	25.6	26.8	23.2	25.2	21.5	22.2	19.9	21.2
1988	6	3	29	21.4	7.6	23.6	28.4	26.6	26.3	20.2	24.2	23.8	22.7	74	71	80	75	21.5	27.5	27.7	25.5	18.6	22.7	22.8	21.4
1988	6	4	31.6	20.8	10.8	25	30.4	29.4	28.5	22.2	25.2	24.4	23.9	79	66	67	71	25	28.7	27.3	27	21.1	23.4	22.6	22.3
1988	6	5	31.4	21.8	9.6	22.2	30.4	26.2	26.3	21.4	25.6	23.4	23.5	93	69	79	80	25	29.7	27	27.2	21.1	24	22.3	22.5
1988	6	6	33.4	21.8	11.6	25.6	32.4	26	27.5	23.2	25.6	23.6	24.1	82	59	82	74	26.9	28.5	27.6	27.6	22.3	23.2	22.7	22.7
1988	6	7	33.2	21.2	12	25.2	31.8	28	28.3	23.8	25.4	25.4	24.9	89	60	81	77	28.6	28.3	30.8	29.2	23.3	23.1	24.5	23.6
1988	6	8	32.4	20.8	11.6	23	31.8	28.4	27.9	21.2	26.2	24.2	23.9	86	65	71	74	24	30.4	27.5	27.3	20.4	24.3	22.7	22.5
1988	6	9	33.4	21.2	12.2	24.8	32.2	29	28.8	22.2	26.4	24.6	24.4	80	64	70	71	25.1	30.7	28.1	28	21.1	24.5	23	22.9
1988	6	10	34.4	22.4	12	23.2	33.6	29.4	28.9	22.6	25.4	24.2	24.1	95	52	66	71	27	27.2	26.9	27	22.4	22.5	22.3	22.4
1988	6	11	30.6	22.4	8.2	23.2	29.4	25.8	26	22.6	24.4	22.6	23.2	95	67	76	79	27	27.3	25.4	26.6	22.4	22.6	21.3	22.1
1988	6	12	31.6	21.4	10.2	22.2	30.4	28.4	27.4	21.8	24.2	23.4	23.1	97	60	66	74	25.8	26.2	25.6	25.9	21.6	21.9	21.5	21.7
1988	6	13	29	22	7	24.8	27.8	22.8	24.5	23.6	23.6	22.4	23.2	91	71	97	86	28.3	26.4	26.8	27.2	23.2	22	22.2	22.5
1988	6	14	30.6	20.2	10.4	23.4	27.8	26.4	26	20.4	25.4	23.2	23	77	83	77	79	22	30.9	26.4	26.4	19.1	24.6	22	21.9
1988	6	15	30.2	22.2	8	23	27.8	24	24.7	22.2	25.4	23.2	23.6	93	83	94	90	26.2	30.9	27.9	28.3	21.9	24.6	22.9	23.1
1988	6	16	30.4	21.2	9.2	22.2	29.4	27.4	26.6	21.4	25.8	23.2	23.5	93	75	71	80	25	30.9	25.7	27.2	21.1	24.6	21.6	22.4
1988	6	17	29.2	21.6	7.6	22.6	28.4	25.6	25.5	22.2	25	23.8	23.7	97	76	86	86	26.5	29.5	28.3	28.1	22	23.8	23.1	23
1988	6	18	31.4	21.2	10.2	21.2	30.2	25.6	25.7	19.8	24.2	23.4	22.5	88	61	83	78	22.2	26.3	27.4	25.3	19.2	21.9	22.6	21.2
1988	6	19	28.8	21.4	7.4	23	27.8	26.2	25.8	22.4	24.4	23	23.3	95	76	77	83	26.7	28.4	26	27	22.2	23.2	21.8	22.4
1988	6	20	28.6	21.8	6.8	22.8	26.8	25.2	25	22	23.4	23.8	23.1	93	75	89	86	25.9	26.6	28.6	27	21.7	22.1	23.3	22.4
1988	6	21	28.4	20.8	7.6	22.6	27.4	25.4	25.2	21.6	23.6	23.6	22.9	92	73	86	84	25.1	26.7	28	26.6	21.2	22.2	22.9	22.1
1988	6	22	30.8	20.6	10.2	21.4	30.6	26.2	26.1	20.8	25.4	23.8	23.3	95	66	82	81	24.2	29.1	27.9	27.1	20.5	23.6	22.9	22.3
1988	6	23	31.6	21	10.6	22.8	30	26.8	26.6	22.4	25.6	22.6	23.5	97	71	70	79	26.8	30	24.7	27.2	22.2	24.1	20.9	22.4
1988	6	24	31.4	21.2	10.2	21.8	30.4	23.4	24.8	21.4	26	22.8	23.4	97	71	95	88	25.2	30.8	27.4	27.8	21.2	24.5	22.6	22.8
1988	6	25	26.4	21.6	4.8	22.2	24.6	23.4	23.4	21.8	23.2	22.6	22.5	97	89	93	93	25.8	27.5	26.9	26.8	21.6	22.7	22.3	22.2
1988	6	26	29.4	20.8	8.6	23.4	27.6	24.4	25	20.6	25.8	20.8	22.4	78	87	73	79	22.5	32	22.2	25.6	19.4	25.2	19.2	21.3
1988	6	27	30.4	19.8	10.6	23.8	28.4	26.8	26.4	20	23.2	23.6	22.3	71	65	77	71	20.9	25.1	27.1	24.4	18.2	21.2	22.4	20.6
1988	6	28	30.6	20	10.6	22.4	28.6	24.6	25	21.6	23.4	23.8	22.9	93	65	94	84	25.3	25.4	29	26.6	21.3	21.4	23.5	22.1
1988	6	29	30.2	21.4	8.8	21.8	28.4	24.6	24.9	21.2	23.6	23.6	22.8	95	67	92	85	24.8	26	28.5	26.4	20.9	21.8	23.2	22
1988	6	30	30.8	21.2	9.6	22.2	28.6	24.6	25	21.6	23.8	23.4	22.9	95	67	91	84	25.4	26.4	28	26.6	21.4	22	23	22.1
1988	7	1	31.4	19.8	11.6	20.8	29.8	26.2	25.8	20.4	24.2	22.2	22.3	97	63	71	77	23.7	26.6	24.2	24.8	20.2	22.1	20.6	21
1988	7	2	31.8	20.2	11.6	22.4	30.4	26.4	26.4	21.2	25.2	24.2	23.5	90	66	84	80	24.4	28.7	28.8	27.3	20.7	23.4	23.4	22.5
1988	7	3	31.4	20.8	10.6	22.8	30.6	27.8	27.3	22	25	23.8	23.6	93	64	72	76	25.9	28.1	26.9	27	21.7	23	22.3	22.3
1988	7	4	31.8	20.6	11.2	22.4	30	26.8	26.5	21.6	26	23.4	23.7	93	73	75	81	25.3	31	26.6	27.6	21.3	24.7	22.1	22.7
1988	7	5	31.2	22.4	8.8	23.2	30.6	28.6	27.8	22.2	26.2	23.4	23.9	92	71	65	76	26.1	31.2	25.4	27.6	21.8	24.7	21.4	22.6
1988	7	6	31.4	20.8	10.6	24.6	30.8	27.8	27.8	21.2	26.6	24.4	24.1	74	72	76	74	23	32.1	28.4	27.8	19.7	25.2	23.2	22.7
1988	7	7	31.6	21.6	10	22.2	30.8	28.4	27.5	21.4	25.4	24.4	23.7	93	65	72	77	25	29	28	27.3	21.1	23.5	22.9	22.5
1988	7	8	31.8	20.8	11	22.6	30.8	26.6	26.6	21.6	26	23.4	23.7	92	69	77	79	25.1	30.5	26.7	27.5	21.2	24.4	22.2	22.6
1988	7	9	31.6	22.8	8.8	23.6	30.4	26.8	26.9	22.8	25.6	23.4	23.9	94	69	75	79	27.2	29.7	26.6	27.9	22.5	24	22.1	22.8
1988	7	10	33.8	21.6	12.2	23.4	32.8	25.4	26.8	21.8	25.2	24	23.7	87	55	89	77	25.1	27.2	28.9	27.1	21.1	22.5	23.5	22.4
1988	7	11	32.6	20.6	12	21.4	31.4	28.4	27.4	20.6	25.2	24.6	23.5	93	61	74	76	23.7	28.1	28.5	26.8	20.3	23	23.2	22.2
1988	7	12	31.4	21.4	10	22.4	30.2	24.2	25.3	21.4	24.6	22.6	22.9	92	64	87	81	24.8	27.3	26.4	26.2	21	22.6	22	21.8
1988	7	13	29.8	21.6	8.2	22.8	28.8	26.6	26.2	22.2	23.6	22.8	22.9	95	65	73	78	26.4	25.8	25.3	25.8	22	21.6	21.3	21.6
1988	7	14	32.2	19.4	12.8	21.8	31.2	28.4	27.5	20.6	25.2	24.2	23.3	90	62	71	74	23.5	28.2	27.5	26.4	20.1	23.1	22.7	21.9
1988	7	15	32.8	18.4	14.4	23.4	31.2	28.8	28	19.6	24.2	25.6	23.1	71	57	78	68	20.4	25.7	30.8	25.6	17.8	21.5	24.5	21.3
1988	7	16	32.6	21.2	11.4	22.6	31.6	28.4	27.8	21.8	24.8	23.2	23.3	93	58	65	72	25.6	26.9	25.1	25.9	21.5	22.3	21.2	21.6
1988	7	17	33.2	20.8	12.4	22	31.6	27.8	27.3	20.2	25.2	23.2	22.9	85	60	68	71	22.5	27.9	25.5	25.3	19.4	22.9	21.4	21.2
1988	7	18	33.4	20.6	12.8	23.8	32.4	28.2	28.2	19.8	26.6	25.4	23.9	70	64	80	71	20.5	31.1	30.6	27.4	17.9	24.7	24.4	22.4
1988	7	19	33	21	12	23.6	32.6	29.4	28.8	22.4	26.8	23.6	24.3	90	64	62	72	26.3	31.5	25.4	27.7	21.9	24.9	21.4	22.7
1988	7	20	33.6	20.4	13.2	24.8	31.6	28.6	28.4	22.8	24.4	22.2	23.1	85	56	58	66	26.5	25.9	22.6	25	22	21.7	19.5	21.1
1988	7	21	33.4	22.2	11.2	25.2	32.4	28.4	28.6	22.4	25.2	24.2	23.9	79	56	71	69	25.3	27.4	27.5	26.7	21.3	22.6	22.7	22.2
1988	7	22	32.8	21.4	11.4	23.8	31.2	27.4	27.5	22.2	23.4	22.6	22.7	87	52	67	69	25.7	23.8	24.3	24.6	21.6	20.3	20.7	20.8
1988	7	23	32.4	21.6	10.8	25.4	31.6	26.6	27.5	22.8	24.4	22.6	23.3	80	56	71	69	26.1	25.9	24.8	25.6	21.8	21.7	21	21.5
1988	7	24	33.6	22.2	11.4	24.2	32.4	26.8	27.5	22.4	25.2	23.6	23.7	86	56	77	73	25.9	27.4	27.1	26.8	21.7	22.6	22.4	22.2
1988	7	25	32.6	21.2	11.4	23.4	26.6	24.6	24.8	21.8	23.4	23.2	22.8	87	77	89	84	25.1	26.7	27.5	26.4	21.1	22.2	22.7	22
1988	7	26	30.8	20.4	10.4	23.4	28.2	25.6	25.7	22.2	24.4	23.4	23.3	90	74	83	82	26	28.1	27.4	27.1	21.7	23	22.6	22.4
1988	7	27	32.8	21.8	11	24.2	31.2	27.8	27.8	23	25.8	24.2	24.3	90	65	75	77	27.3	29.7	27.9	28.3	22.5	24	22.9	23.1
1988	7	28	33.4	20.4	13	25.2	32.6	28.4	28.6	22.2	24.8	24.4	23.8	77	53	72	68	24.8	26.3	28	26.4	21	21.9	22.9	21.9
1988	7	29	32.6	20.4	12.2	21.4	31.4	28.4	27.4	20.4	24.4	23.6	22.8	92	57	67	72	23.3	26.1	26	25.1	20	21.8	21.8	21.2
1988	7	30	33.4	20.8	12.6	21.6	32.4	27	27	20.6	25.4	24.2	23.4	92	57	80	76	23.6	27.9	28.4	26.6	20.2	22.9	23.2	22.1
1988	7	31	30.4	21.2	9.2	21.4	28.2	27.4	26.1	20.4	24.2	23.4	22.7	92	72	72	79	23.3	27.6	26.2	25.7	20	22.7	21.9	21.5
1988	8	1	33.4	19.8	13.6	23.6	32.4	28.4	28.2	22.2	25.2	24.2	23.9	89	56	71	72	25.9	27.4	27.5	26.9	21.6	22.6	22.7	22.3
1988	8	2	33	22.2	10.8	23.4	32.4	27.4	27.6	22.4	24.2	23.2	23.3	92	51	71	71	26.4	24.9	25.7	25.7	22	21	21.6	21.5
1988	8	3	28.8	21.4	7.4	22.4	27.4	24.2	24.5	22.2	23.2	23.4	22.9	98	71	94	87	26.6	25.7	28.3	26.9	22.1	21.6	23.1	22.3
1988	8	4	31.4	22.2	9.2	23.6	30.2	27.6	27.3	22.6	25.4	24.2	24.1	92	68	76	79	26.8	29.3	28	28	22.2	23.7	23	23
1988	8	5	32.4	21.4	11	22.6	29.8	28.6	27.4	21.8	24.6	23.6	23.3	93	66	66	75	25.6	27.6	25.9	26.4	21.5	22.7	21.7	22
1988	8	6	31.4	20.4	11	24.2	30.4	28.4	27.9	22.4	25.2	23.4	23.7	86	66	66	73	25.9	28.7	25.6	26.7	21.7	23.4	21.5	22.2
1988	8	7	31	20.8	10.2	23.8	29.4	22.4	24.5	22.6	23.4	22.2	22.7	90	61	98	83	26.6	24.9	26.6	26.1	22.1	21	22.1	21.8
1988	8	8	29	20.4	8.6	22.2	28.4	26.8	26	21.2	22.4	23.6	22.4	92	60	77	76	24.5	23.2	27.1	24.9	20.8	19.9	22.4	21
1988	8	9	29.2	21.6	7.6	23.2	27.4	25.2	25.3	22.2	24.6	23.2	23.3	92	80	85	85	26.1	29.1	27.1	27.5	21.8	23.6	22.4	22.6
1988	8	10	28.8	21.6	7.2	22.8	27.2	23.2	24.1	22.2	24.2	22.2	22.9	95	78	92	88	26.4	28.3	26.1	26.9	22	23.1	21.8	22.3
1988	8	11	30.4	21.8	8.6	22.6	28.4	25.2	25.4	22.2	24.6	22.4	23.1	97	74	79	83	26.5	28.5	25.3	26.8	22	23.2	21.3	22.2
1988	8	12	30.2	19.2	11	22.6	28.4	26.4	26	20.6	24.6	23.6	22.9	84	74	79	79	23	28.5	27.3	26.3	19.7	23.2	22.5	21.8
1988	8	13	30.6	21.2	9.4	22.8	28.2	26.2	25.9	21.6	25.2	24.4	23.7	90	79	86	85	25	30.1	29.4	28.2	21.1	24.2	23.8	23
1988	8	14	33.4	21.4	12	23	32.4	29.4	28.5	21.6	25.4	24.2	23.7	89	57	66	71	24.9	27.9	26.9	26.6	21	22.9	22.3	22.1
1988	8	15	30.4	22.2	8.2	23	29.2	27.4	26.8	22.4	24.4	23.6	23.5	95	68	73	79	26.7	27.5	26.7	26.9	22.2	22.6	22.2	22.3
1988	8	16	30.2	22.2	8	23.6	28.6	26.4	26.3	22.8	24.4	23.2	23.5	94	71	77	80	27.2	27.9	26.4	27.2	22.5	22.9	22	22.4
1988	8	17	30.4	21.4	9	22.4	27.2	26.4	25.6	21.8	23.6	23.2	22.9	95	74	77	82	25.7	26.8	26.4	26.3	21.6	22.2	22	21.9
1988	8	18	30.2	21.4	8.8	22.2	29.2	23.8	24.8	21.4	24.6	23.2	23.1	93	69	95	86	25	28	28	27	21.1	22.9	23	22.3
1988	8	19	30.4	20.8	9.6	22.2	29.6	27.4	26.6	21.2	25.4	23.2	23.3	92	72	71	78	24.5	29.7	25.7	26.7	20.8	23.9	21.6	22.1
1988	8	20	31.4	19.6	11.8	21.8	30.4	27.2	26.6	21.2	24.2	23.4	22.9	95	60	73	76	24.8	26.2	26.3	25.8	20.9	21.9	21.9	21.6
1988	8	21	31	21.4	9.6	23.2	30.6	27.4	27.1	22.2	25.4	23.4	23.7	92	66	72	77	26.1	29.1	26.2	27.1	21.8	23.6	21.9	22.4
1988	8	22	28.8	20.6	8.2	23.2	27.4	26.2	25.8	21.6	23.4	22.8	22.6	87	72	75	78	24.8	26.2	25.6	25.5	20.9	21.9	21.5	21.4
1988	8	23	30.2	19.8	10.4	22.6	29.2	28.4	27.1	20.4	24.6	23.6	22.9	82	69	67	73	22.5	28	26	25.5	19.4	22.9	21.8	21.4
1988	8	24	31.4	20.8	10.6	23.6	30.4	29.4	28.2	21.8	24.6	23.8	23.4	86	63	63	71	25	27.2	25.9	26	21.1	22.5	21.7	21.7
1988	8	25	30	21.2	8.8	23	27.2	26.4	25.8	21.6	23	22.6	22.4	89	70	73	77	24.9	25.4	25	25.1	21	21.3	21.1	21.1
1988	8	26	29.6	21	8.6	23.2	28.4	24.2	25	21.8	22.8	23.2	22.6	89	62	92	81	25.2	24.2	27.8	25.7	21.2	20.5	22.8	21.5
1988	8	27	30	20.4	9.6	22.6	28.4	26.2	25.9	22.4	24.8	23	23.4	98	75	77	83	26.9	29	26	27.3	22.3	23.5	21.8	22.5
1988	8	28	30.4	21.6	8.8	23.6	30.2	26.4	26.6	22.6	25.2	23.6	23.8	92	67	79	80	26.8	28.8	27.3	27.6	22.2	23.4	22.5	22.7
1988	8	29	28.8	21.2	7.6	21.6	27	25.4	24.9	21.2	24.4	22.4	22.7	97	81	78	85	24.9	28.9	25.2	26.3	21	23.5	21.2	21.9
1988	8	30	29.4	21.6	7.8	24.6	27.4	24.2	25.1	22.4	23.6	22.8	22.9	83	73	89	82	25.7	26.7	26.8	26.4	21.5	22.2	22.3	22
1988	8	31	28.2	20	8.2	22.2	23.2	25.2	24	21.2	21.6	23.3037	23.6885	92	87	81.1111	78.6538	24.5	24.8	26.9259	27.3308	20.8	20.9	22.263	22.4962
1988	9	1	29.6	19	10.6	22.2	28.4	24.2	24.8	20.2	24.2	23.2	22.5	84	71	92	82	22.4	27.5	27.8	25.9	19.3	22.7	22.8	21.6
1988	9	2	31.4	20.2	11.2	22.2	30	24.8	25.5	21.2	24.6	23.4	23.1	92	65	89	82	24.5	27.5	27.9	26.6	20.8	22.6	22.9	22.1
1988	9	3	32.4	20.2	12.2	21.6	31.4	28.4	27.5	20.8	25.2	24.6	23.5	93	61	74	76	24	28.1	28.5	26.9	20.5	23	23.2	22.2
1988	9	4	30.2	21.2	9	23.2	29.4	25.4	25.9	21.8	24.2	23	23	89	66	82	79	25.2	26.9	26.5	26.2	21.2	22.3	22.1	21.9
1988	9	5	30.6	21.6	9	23.4	29.2	27.4	26.9	22.2	25.4	24	23.9	90	74	76	80	26	30	27.6	27.9	21.7	24.1	22.7	22.9
1988	9	6	29.4	20.6	8.8	22.2	28.6	27.4	26.4	21.2	24.2	23	22.8	92	70	69	77	24.5	27.4	25.3	25.7	20.8	22.6	21.3	21.5
1988	9	7	29.8	21.4	8.4	22.8	27.4	25.8	25.4	22.2	23.6	22.4	22.7	95	73	75	81	26.4	26.7	24.9	26	22	22.2	21	21.7
1988	9	8	29.4	20.6	8.8	22.2	27.4	26.2	25.5	20.2	23.4	22.6	22.1	84	72	74	76	22.4	26.2	25.1	24.6	19.3	21.9	21.2	20.8
1988	9	9	29.4	19.6	9.8	21	28.4	24.2	24.5	20.2	24.2	23	22.5	93	71	90	85	23.1	27.5	27.3	26	19.8	22.7	22.5	21.7
1988	9	10	29	19.6	9.4	21.4	28.4	27.2	26	19.8	23.2	22.6	21.9	87	65	68	73	22.1	25.1	24.5	23.9	19.1	21.2	20.7	20.3
1988	9	11	30.2	21.2	9	22.4	28.2	26.2	25.8	21.8	24.2	21.4	22.5	95	72	66	78	25.7	27.6	22.4	25.2	21.6	22.7	19.3	21.2
1988	9	12	29.4	21.4	8	22.8	27.6	26.4	25.8	21.6	24.2	23	22.9	90	76	75	80	25	28	25.9	26.3	21.1	23	21.7	21.9
1988	9	13	29.8	21.2	8.6	22.2	26.2	24.4	24.3	21.4	23.4	21	21.9	93	79	74	82	25	27	22.7	24.9	21.1	22.3	19.5	21
1988	9	14	29.6	20.6	9	22.8	28.6	27.4	26.5	21.4	25.4	24.2	23.7	89	78	77	81	24.6	30.4	28.1	27.7	20.8	24.3	23	22.7
1988	9	15	31.2	21.2	10	23.4	29.2	26.4	26.4	21.4	24.6	23.2	23.1	84	69	77	77	24.2	28	26.4	26.2	20.6	22.9	22	21.8
1988	9	16	32.4	20.6	11.8	23.2	32.2	27.4	27.5	21.2	26.2	24.2	23.9	84	63	77	75	23.9	30.2	28.1	27.4	20.4	24.2	23	22.5
1988	9	17	33.4	20.2	13.2	23.4	30.4	28.4	27.6	22.4	25.4	25.2	24.3	92	67	78	79	26.4	29.2	30	28.5	22	23.7	24.1	23.3
1988	9	18	29.4	20.4	9	21.2	28.4	27.2	26	20.4	24.2	23.6	22.7	93	71	74	80	23.4	27.5	26.8	25.9	20.1	22.7	22.2	21.6
1988	9	19	29.6	21	8.6	22.2	26.4	25.4	24.9	21.6	23.4	22.6	22.5	95	78	79	84	25.4	26.8	25.6	26	21.4	22.3	21.5	21.7
1988	9	20	30.8	20.4	10.4	21.6	30.4	25.4	25.7	20.6	24.6	23.2	22.8	92	63	83	79	23.6	27.2	27	25.9	20.2	22.5	22.4	21.7
1988	9	21	30.4	20.4	10	22.2	29.2	26.4	26	21.2	25.2	24.4	23.6	92	73	85	83	24.5	29.5	29.3	27.8	20.8	23.8	23.7	22.8
1988	9	22	29.4	21.2	8.2	22.2	27.2	26.4	25.5	21.4	24.4	23.2	23	93	80	77	83	25	28.8	26.4	26.7	21.1	23.4	22	22.1
1988	9	23	29.6	21.6	8	22.6	28.2	27.4	26.4	22.2	23.8	23.6	23.2	97	70	73	80	26.5	26.6	26.7	26.6	22	22.1	22.2	22.1
1988	9	24	32.6	21.6	11	22.2	31.4	28.4	27.6	21.4	25.6	24.8	23.9	93	63	75	77	25	29.1	29	27.7	21.1	23.6	23.5	22.7
1988	9	25	32.4	21.6	10.8	23.2	31.6	29.4	28.4	22.2	25.2	24.8	24.1	92	60	69	74	26.1	27.9	28.3	27.5	21.8	22.9	23.2	22.6
1988	9	26	30.8	21.4	9.4	21.4	29.8	28.4	27	21.2	25.2	24.6	23.7	98	69	74	80	25	29.1	28.5	27.5	21.1	23.6	23.2	22.6
1988	9	27	31.2	21.4	9.8	23.2	27.4	26.6	26	21.6	25.2	24.2	23.7	87	84	82	84	24.8	30.6	28.6	28	20.9	24.4	23.3	22.9
1988	9	28	31.6	20.6	11	23.2	30.2	27.4	27	21.8	25.6	24.2	23.9	89	70	77	78	25.2	29.9	28.1	27.7	21.2	24	23	22.8
1988	9	29	31.4	21.2	10.2	23.2	31.2	23.8	25.5	21.6	25.2	21.8	22.9	87	62	84	78	24.8	28.2	24.8	25.9	20.9	23.1	21	21.7
1988	9	30	31.2	21.4	9.8	23.8	31.2	28.6	28	22.8	25.4	23.8	24	92	63	67	74	27.1	28.7	26.4	27.4	22.4	23.4	22	22.6
1988	10	1	32.6	19.6	13	20.8	30.4	26.2	25.9	19.8	26	22.8	22.9	91	71	75	79	22.4	30.8	25.6	26.3	19.3	24.5	21.5	21.8
1988	10	2	32.4	19.6	12.8	20.8	29.6	28.4	26.8	19.8	26.4	25.2	23.8	91	78	78	82	22.4	32.3	30	28.3	19.3	25.4	24.1	22.9
1988	10	3	29.6	19.6	10	21.2	28.4	27.2	26	20.6	25.2	24	23.3	95	78	77	83	23.9	30	27.8	27.2	20.3	24.1	22.8	22.4
1988	10	4	30.4	19.8	10.6	23.2	29.4	28.2	27.3	22.2	25.4	24.2	23.9	92	73	72	79	26.1	29.9	27.6	27.9	21.8	24	22.7	22.9
1988	10	5	31.4	20.4846	10.9154	23.1071	29.875	25.088	25.75	21.9481	25.1037	22.9077	23.3115	90.3704	68.4815	83.1538	80.6538	25.5815	28.7296	26.4577	26.9538	21.4481	23.3333	21.9846	22.2808
1988	10	6	30.2	20.2	10	20.4	29.6	27.4	26.2	19.8	25.6	24.2	23.2	95	73	77	82	22.7	30.2	28.1	27	19.5	24.2	23	22.3
1988	10	7	31	20.2	10.8	25.6	30.2	28.4	28.1	23.4	24.6	23.2	23.7	83	64	65	71	27.4	27.3	25.1	26.6	22.6	22.6	21.2	22.1
1988	10	8	29.4	20.2	9.2	21.2	25.6	24.6	24	20.4	23.2	23	22.2	93	82	88	88	23.4	26.9	27.1	25.8	20.1	22.3	22.4	21.6
1988	10	9	29.8	19.8	10	24.2	27.4	25.8	25.8	22.4	24.4	21.2	22.7	86	78	67	77	25.9	28.6	22.2	25.6	21.7	23.3	19.2	21.4
1988	10	10	31.4	19.8	11.6	23.2	30.2	29.4	28	21.2	24.6	23.2	23	84	64	60	69	23.9	27.3	24.4	25.2	20.4	22.6	20.7	21.2
1988	10	11	30.2	21.2	9	23	27.8	26.2	25.8	21.4	25.2	23.4	23.3	87	81	79	83	24.4	30.4	27	27.3	20.7	24.3	22.3	22.5
1988	10	12	31.4	22.6	8.8	23.6	30.2	28.2	27.6	23.2	25.2	24.2	24.2	97	67	72	79	28.2	28.8	27.6	28.2	23.1	23.4	22.7	23.1
1988	10	13	29.6	21.2	8.4	22.6	27.4	26.2	25.6	22.2	23.2	21.6	22.3	97	71	67	78	26.5	25.7	22.8	25	22	21.6	19.6	21.1
1988	10	14	29.4	19.4	10	21.2	28.2	27.4	26	20.4	24.2	23.2	22.6	93	72	71	79	23.4	27.6	25.7	25.6	20.1	22.7	21.6	21.4
1988	10	15	29.6	20.2	9.4	21.8	28.4	27.2	26.1	20.4	24.2	23.6	22.7	88	71	74	78	23.1	27.5	26.8	25.8	19.8	22.7	22.2	21.6
1988	10	16	31.4	20.4	11	22.6	30.4	28.6	27.5	21.6	24.2	23.4	23.1	92	60	65	72	25.1	26.2	25.4	25.6	21.2	21.9	21.4	21.5
1988	10	17	27.4	21.4	6	22.2	24.6	22.8	23.1	21.4	21.2	20.4	21	93	74	81	83	25	23	22.4	23.5	21.1	19.7	19.3	20
1988	10	18	28.6	21.2	7.4	21.8	27.6	24.6	24.6	21.4	24.8	22.8	23	97	80	86	88	25.2	29.5	26.6	27.1	21.2	23.8	22.1	22.4
1988	10	19	31.2	21.6	9.6	23.2	30.4	27.6	27.2	22.2	23.4	24.6	23.4	92	56	79	75	26.1	24.3	29	26.5	21.8	20.6	23.5	22
1988	10	20	31.6	21.2	10.4	22.8	28.4	26.8	26.2	21.4	24.2	23.6	23.1	89	71	77	79	24.6	27.5	27.1	26.4	20.8	22.7	22.4	22
1988	10	21	31.4	20.8	10.6	22.8	30.2	28.4	27.5	21.6	23.6	22.4	22.5	90	58	60	69	25	24.9	23.2	24.4	21.1	21	19.9	20.7
1988	10	22	30.4	19.6	10.8	21.2	28.4	27.6	26.2	20.4	23.2	22.8	22.1	93	65	67	75	23.4	25.1	24.7	24.4	20.1	21.2	20.9	20.7
1988	10	23	30.8	20	10.8	24.8	28.4	26.8	26.7	22.4	23.2	21.2	22.3	82	65	61	69	25.5	25.1	21.6	24.1	21.4	21.2	18.7	20.4
1988	10	24	30.2	20.7739	9.42609	23.08	29.56	23.6	25.87	22	25.3167	21.4	23.3542	91.28	70.625	83	80.7917	25.736	29.4042	24.1	27.025	21.548	23.6958	20.5	22.2917
1988	10	25	30.6	20.8	9.8	22.8	27.4	23.8	24.4	22.4	25.4	23.4	23.7	97	85	97	93	26.8	31.1	28.5	28.8	22.2	24.7	23.3	23.4
1988	10	26	30.4	22.6	7.8	23.4	29.4	26.6	26.5	22.6	25.6	23.4	23.9	93	74	77	81	26.9	30.4	26.7	28	22.3	24.3	22.2	22.9
1988	10	27	30.2	20.4	9.8	21.4	29.6	27.8	26.6	20.6	25.6	23.6	23.3	93	73	71	79	23.7	30.2	26.4	26.8	20.3	24.2	22	22.2
1988	10	28	30	20.8	9.2	23.4	29.6	26.6	26.5	21.4	25.4	23.8	23.5	84	72	80	78	24.2	29.7	27.7	27.2	20.6	23.9	22.8	22.4
1988	10	29	31.2	21.2	10	22.8	30.6	27	26.9	21.8	26.2	23	23.7	92	71	72	78	25.5	31.2	25.5	27.4	21.4	24.7	21.4	22.5
1988	10	30	31.6	20.4	11.2	21.6	30.6	27.6	26.9	20.8	26.4	23.4	23.5	93	72	71	79	24	31.7	26.1	27.3	20.5	25	21.8	22.4
1988	10	31	31.4	20.8	10.6	23.8	30.6	26.6	26.9	21.8	26.4	23.6	23.9	84	72	78	78	24.8	31.7	27.2	27.9	21	25	22.5	22.8
1988	11	1	31.4	22.2	9.2	23.6	30.4	27.2	27.1	22.4	26.2	23.2	23.9	90	72	72	78	26.3	31.3	25.9	27.8	21.9	24.8	21.6	22.8
1988	11	2	31.6	20.8	10.8	22.8	30.6	27.4	27	22.4	26.4	23.4	24.1	97	72	72	80	26.8	31.7	26.2	28.2	22.2	25	21.9	23
1988	11	3	31.8	21.2	10.6	21.8	30.6	27.6	26.9	21.4	24.6	23.6	23.2	97	62	72	77	25.2	27.1	26.6	26.3	21.2	22.4	22.1	21.9
1988	11	4	33.4	20.4	13	26.4	32.6	27.8	28.6	20.6	24.6	23.8	23	60	52	72	61	20.5	25.8	26.9	24.4	17.9	21.6	22.3	20.6
1988	11	5	33.2	20.8	12.4	23.2	31.6	26.2	26.8	22.4	26.4	22.6	23.8	93	67	74	78	26.6	31.1	25.1	27.6	22.1	24.7	21.2	22.6
1988	11	6	33.4	20	13.4	23.4	32.4	27.2	27.6	22.2	26	22.4	23.5	90	61	67	73	26	29.5	24	26.5	21.7	23.8	20.4	22
1988	11	7	31.4	20.6	10.8	22.4	29.6	28	27	21.2	25.2	23.4	23.3	90	71	68	76	24.4	29.2	25.8	26.5	20.7	23.7	21.6	22
1988	11	8	31.2	20.8	10.4	22.8	28.6	26.6	26.1	21.2	24	23.2	22.8	87	69	75	77	24.1	26.9	26.2	25.8	20.5	22.3	21.9	21.6
1988	11	9	31.4	21.4	10	23.2	27.2	23.8	24.5	21.6	23.8	22.2	22.5	87	76	87	83	24.8	27.3	25.7	25.9	20.9	22.5	21.6	21.7
1988	11	10	30.6	20.6	10	21.4	28.8	26	25.5	20.8	26.2	22.4	23.1	95	82	74	83	24.2	32.3	24.8	27.1	20.5	25.4	20.9	22.3
1988	11	11	30.6	21.4	9.2	22.6	29.4	26	26	21.8	25.2	22.4	23.1	93	72	74	80	25.6	29.3	24.8	26.6	21.5	23.7	20.9	22.1
1988	11	12	30.4	20	10.4	21.8	29	26.2	25.8	21.6	25.2	22.4	23.1	98	74	72	82	25.7	29.6	24.6	26.6	21.5	23.9	20.9	22.1
1988	11	13	30.2	19.8	10.4	22.4	29.6	27.2	26.6	21.2	25.4	23.2	23.3	90	72	72	78	24.4	29.7	25.9	26.7	20.7	23.9	21.6	22.1
1988	11	14	30.6	19.8	10.8	22.8	29.6	27.4	26.8	22.4	25.6	23.4	23.8	97	73	72	80	26.8	30.2	26.2	27.8	22.2	24.2	21.9	22.8
1988	11	15	30.8	22.2	8.6	22.8	27.6	25.4	25.3	22.6	24.8	23.6	23.7	98	80	86	88	27.3	29.5	28	28.2	22.5	23.8	22.9	23.1
1988	11	16	30.6	20.6	10	20.8	27.4	25	24.5	20.4	24.6	22.6	22.5	97	80	82	86	23.7	29.1	25.9	26.2	20.2	23.6	21.7	21.8
1988	11	17	30.4	20.8	9.6	21.6	28.6	25.6	25.4	20.6	24.6	23	22.7	92	72	81	82	23.6	28.4	26.4	26.1	20.2	23.2	22	21.8
1988	11	18	30.8	20.2	10.6	21.6	29.8	27.4	26.5	20.8	24.8	23	22.9	93	67	69	76	24	28.1	25.3	25.8	20.5	23	21.3	21.6
1988	11	19	30.4	20	10.4	21.4	28.8	27	26	20.4	24.6	23.6	22.9	92	71	76	79	23.3	28.2	26.9	26.2	20	23.1	22.3	21.8
1988	11	20	30.6	20.2	10.4	23.4	28.2	25.6	25.7	21.8	23.4	22	22.4	87	67	74	76	25.1	25.7	24.1	25	21.1	21.5	20.5	21.1
1988	11	21	30.8	19.8	11	20.6	28.8	26	25.4	19.2	23.4	22.2	21.6	88	64	72	75	21.3	25.3	24.3	23.7	18.5	21.3	20.6	20.2
1988	11	22	30.6	19.6	11	20.6	28.6	26.4	25.5	19.8	24.6	23	22.5	93	72	75	80	22.6	28.4	25.9	25.6	19.4	23.2	21.7	21.4
1988	11	23	30.2	20.2	10	22.2	28.4	25.8	25.5	20.8	24.2	22.4	22.5	88	71	75	78	23.7	27.5	24.9	25.3	20.2	22.7	21	21.3
1988	11	24	30.4	19.6	10.8	20.8	29.8	26.4	25.8	20.2	24.8	22.6	22.5	95	67	73	78	23.3	28.1	25	25.4	19.9	23	21.1	21.3
1988	11	25	30.2	19.8	10.4	21.2	29.4	25.6	25.5	20.6	24.4	22.8	22.6	95	67	79	80	23.9	27.3	25.9	25.7	20.3	22.6	21.7	21.5
1988	11	26	30.8	20.4	10.4	20.8	29.6	26.4	25.8	19.8	24.6	23.6	22.7	91	67	79	79	22.4	27.7	27.3	25.8	19.3	22.8	22.5	21.6
1988	11	27	31.6	19.6	12	22.8	30.2	26	26.3	21.6	24.8	23.8	23.4	90	65	84	80	25	27.8	28.1	27	21.1	22.9	23	22.3
1988	11	28	31.4	19.4	12	21.8	30.4	27.6	26.9	20.6	25.6	23.6	23.3	90	69	72	77	23.5	29.7	26.6	26.6	20.1	24	22.1	22
1988	11	29	31.6	19.8	11.8	21.4	29.4	26.8	26.1	19.6	24.6	22.8	22.3	85	68	71	75	21.6	27.8	25.2	24.9	18.8	22.9	21.2	20.9
1988	11	30	31.4	18.8	12.6	20.4	29.6	26.6	25.8	19.2	25.4	24.8	23.1	90	72	87	83	21.5	29.7	30.1	27.1	18.6	23.9	24.2	22.3
1988	12	1	31.4	19.2	12.2	21.4	29.4	27.6	26.5	20.2	25.4	21.6	22.4	90	73	59	74	22.9	29.9	21.9	24.9	19.7	24	19	20.9
1988	12	2	31.6	18.6	13	20.2	30.4	26.4	25.9	19.4	26.4	23.6	23.1	93	73	79	82	22	31.8	27.3	27.1	19	25.1	22.5	22.2
1988	12	3	31.2	20.2	11	21.8	30.4	27.8	26.9	20.4	26.6	22.6	23.2	88	75	64	76	23.1	32.4	24.1	26.5	19.8	25.4	20.5	21.9
1988	12	4	33.4	19.4	14	20.6	32.2	27.6	27	19.6	24.8	22.8	22.4	91	55	67	71	22.2	26.5	24.7	24.5	19.1	22.1	20.9	20.7
1988	12	5	33.2	17.4	15.8	19.6	32.4	25.4	25.7	17.8	26.6	21	21.8	84	64	68	72	19.2	31.1	22	24.1	16.9	24.7	19.1	20.2
1988	12	6	31.4	17.8	13.6	19.8	30.8	26	25.6	18.6	25.4	22.4	22.1	89	65	74	76	20.7	29	24.8	24.8	18	23.5	20.9	20.8
1988	12	7	32.6	18.8	13.8	21.8	28.4	26.2	25.6	19.2	24.6	23.2	22.3	79	74	78	77	20.6	28.5	26.5	25.2	18	23.2	22	21.1
1988	12	8	30.8	20.8	10	21.8	27.2	25.6	25	21.6	24.2	20.8	22.2	98	78	65	81	25.7	28.3	21.5	25.1	21.5	23.1	18.6	21.1
1988	12	9	30.6	18.2	12.4	23.8	27.4	26	25.8	19.8	24.6	23.4	22.6	70	80	81	77	20.5	29.1	27.1	25.6	17.9	23.6	22.4	21.3
1988	12	10	30.4	17.4	13	20.4	27.6	26.6	25.3	19.2	24.8	22.8	22.3	90	80	73	81	21.5	29.5	25.3	25.4	18.6	23.8	21.3	21.2
1988	12	11	31.8	19.8	12	21.8	30.6	25.4	25.8	19.8	26	21.8	22.5	84	70	73	76	21.8	30.6	23.8	25.4	18.9	24.5	20.3	21.2
1988	12	12	33.4	17.6	15.8	17.8	32.2	26	25.5	17.2	26.4	21.6	21.7	94	64	68	76	19.2	30.7	23	24.3	16.9	24.5	19.7	20.4
1988	12	13	31.2	17.2	14	20	30.4	25.6	25.4	19.4	24.8	22.6	22.3	95	64	78	79	22.1	27.7	25.5	25.1	19.1	22.8	21.4	21.1
1988	12	14	32.6	18.4	14.2	21.6	30.2	26.4	26.1	19.4	24.6	21.4	21.8	82	64	65	70	21.1	27.3	22.3	23.6	18.4	22.6	19.2	20
1988	12	15	32.8	20.2	12.6	22.2	30.4	26.6	26.5	20.4	24.4	21.6	22.1	85	62	65	71	22.8	26.7	22.6	24	19.6	22.2	19.4	20.4
1988	12	16	33.6	17.8	15.8	19.2	30.6	26.4	25.6	17.8	25.6	21.8	21.7	88	67	67	74	19.5	29.6	23.2	24.1	17.1	23.9	19.9	20.3
1988	12	17	31.8	17.4	14.4	19.8	30.8	25.6	25.5	18	24.8	22.4	21.7	84	62	76	74	19.5	27.4	25	24	17.1	22.6	21.1	20.3
1988	12	18	32	18.2	13.8	19.2	30.6	26.4	25.6	18.6	24.6	21.2	21.5	95	62	63	73	21	27.1	21.8	23.3	18.3	22.4	18.9	19.9
1988	12	19	34.6	18.8	15.8	20.8	30.4	25.6	25.6	18.6	24	21.4	21.3	82	59	69	70	20	25.7	22.8	22.8	17.5	21.6	19.6	19.6
1988	12	20	31.4	19.8	11.6	21.4	30.6	26.2	26.1	20.8	25.4	22.8	23	95	66	75	79	24.2	29.1	25.6	26.3	20.5	23.6	21.5	21.9
1988	12	21	32	18.4	13.6	19.2	31.2	26.4	25.8	18.6	25.6	23.8	22.7	95	64	81	80	21	29.2	27.8	26	18.3	23.7	22.8	21.6
1988	12	22	32.4	17.4	15	18.6	31	25.6	25.2	18.2	24.8	23.4	22.1	96	61	83	80	20.6	27.3	27.4	25.1	18	22.5	22.6	21
1988	12	23	32.6	17.8	14.8	18.4	31.2	26.6	25.7	18.2	24.6	20.2	21	98	59	56	71	20.8	26.7	19.6	22.3	18.1	22.2	17.2	19.1
1988	12	24	32.4	17.6	14.8	18.8	31.8	25.6	25.5	17.6	24.8	23.4	21.9	89	57	83	77	19.3	26.8	27.4	24.5	17	22.2	22.6	20.6
1988	12	25	32.6	18.2	14.4	18.8	31.6	26.4	25.8	18.6	24.6	23.6	22.3	98	57	79	78	21.3	26.4	27.3	25	18.5	22	22.5	21
1988	12	26	32.4	18.6	13.8	22.8	31.8	26.6	27	20.8	24.8	24.2	23.3	84	57	82	74	23.3	26.8	28.6	26.2	19.9	22.2	23.3	21.8
1988	12	27	32.8	19.4	13.4	21.8	31	27.6	27	20.2	24.6	24.4	23.1	87	60	77	75	22.6	26.8	28.5	26	19.5	22.2	23.2	21.7
1988	12	28	34.4	20.6	13.8	21.8	32.4	26.8	27	20.2	24.8	22.8	22.6	87	54	71	71	22.6	26.4	25.2	24.7	19.5	22	21.2	20.9
1988	12	29	31.8	20.4	11.4	21.8	30.2	25.2	25.6	20.6	25.6	20.4	22.2	90	70	65	75	23.5	29.9	20.9	24.7	20.1	24	18.2	20.8
1988	12	30	31.4	20.8	10.6	21.4	30.4	26.6	26.3	20.6	26.4	23.2	23.4	93	73	75	81	23.7	31.8	26.2	27.3	20.3	25.1	21.9	22.4
1988	12	31	31	20.4	10.6	21.4	30.2	26.4	26.1	20.2	25.4	23.2	22.9	90	68	77	78	22.9	29.3	26.4	26.2	19.7	23.7	22	21.8

## Sheet: 1989
						Temperature				Temperature				Relative Humidity				Pressure				Dew temperature
Year	Month	Day	Maximum	Minimum	Max-Min	1899-12-31 07:00:00	1899-12-31 13:00:00	1899-12-31 19:00:00	Average	1899-12-31 01:00:00	1899-12-31 13:00:00	1899-12-31 19:00:00	Average	1899-12-31 01:00:00	1899-12-31 13:00:00	1899-12-31 19:00:00	Average	1899-12-31 07:00:00	1899-12-31 13:00:00	1899-12-31 19:00:00	Average	1899-12-31 07:00:00	1899-12-31 13:00:00	1899-12-31 19:00:00	Average		Month	Taverage	Hraverage
1989	1	1	33.6	19.8	13.8	23.4	32.4	28.4	28.1	20.8	25.4	23.2	23.1	80	57	65	67	22.9	27.9	25.1	25.3	19.7	22.9	21.2	21.2		January	26.8194	66.6774
1989	1	2	34.8	21.2	13.6	23.4	32.6	29.6	28.8	21.8	25.6	23.6	23.7	87	58	61	69	25.1	28.3	25.3	26.2	21.1	23.1	21.3	21.9		February	26.1621	71.955
1989	1	3	32.6	20.2	12.4	23.2	31.4	29.4	28.4	20.8	25.8	23.8	23.5	81	64	63	70	23	29.6	25.9	26.2	19.8	23.9	21.7	21.8		March	26.2814	72.3974
1989	1	4	32.2	18.6	13.6	19.2	30.4	27.8	26.3	18.8	25.8	23.8	22.8	96	70	72	79	21.4	30.3	26.9	26.2	18.6	24.2	22.3	21.7		April	27.5082	69.6984
1989	1	5	32.4	18.8	13.6	21.8	31.4	29.2	27.9	18.2	24.2	23.6	22	71	56	63	63	18.6	25.6	25.5	23.2	16.4	21.5	21.4	19.7		May	26.8516	76.0563
1989	1	6	30.2	20.6	9.6	22.4	29.4	26.6	26.3	19.6	22.2	20.8	20.9	78	54	60	64	21	22.1	20.8	21.3	18.3	19.1	18.2	18.5		June	26.4667	76.9333
1989	1	7	31.7	20.2	11.5	20.8	30.4	28.2	26.9	18.8	26.2	23.2	22.7	83	72	66	74	20.4	31.3	25.2	25.6	17.8	24.8	21.2	21.3		July	26.5565	74.6955
1989	1	8	31.6	19.2	12.4	20.8	30.6	27.4	26.5	18.2	26.4	21.2	21.9	78	72	58	70	19.2	31.7	21.2	24	16.9	25	18.4	20.1		August	26.4161	75.7097
1989	1	9	31.2	19.4	11.8	21.2	30.4	26.8	26.3	16.8	25.6	23.6	22	65	69	77	70	16.3	29.7	27.1	24.4	14.3	24	22.4	20.2		September	25.81	79.3
1989	1	10	31.4	19.6	11.8	20.2	30.2	27.8	26.5	17.6	23.4	20.6	20.5	78	57	53	62	18.5	24.4	19.6	20.8	16.2	20.7	17.2	18.1		October	25.8728	78.7447
1989	1	11	32.2	16.4	15.8	20.6	31.4	25.6	25.8	19.6	22.4	20.6	20.9	91	46	64	67	22.2	21.3	21	21.5	19.1	18.5	18.3	18.7		November	25.5971	79.681
1989	1	12	31.4	16.4	15	20.4	30.6	26.8	26.1	18.6	22.2	20.4	20.4	85	49	56	63	20.3	21.4	19.9	20.5	17.7	18.6	17.4	17.9		December	25.1933	81.062
1989	1	13	32.4	18.4	14	20.8	31.6	26.6	26.4	19.6	21.8	21.2	20.9	90	43	62	65	22	19.8	21.7	21.2	19	17.4	18.8	18.4
1989	1	14	32.6	18.8	13.8	19.8	31.4	27.8	26.7	18.8	23.4	21.8	21.3	91	51	60	67	21	23.6	22.3	22.3	18.3	20.2	19.2	19.2
1989	1	15	34.6	19.8	14.8	20.8	32.6	26.2	26.5	20.2	26.2	23.2	23.2	95	61	78	78	23.3	29.9	26.5	26.6	19.9	24	22	22
1989	1	16	35.4	19.8	15.6	22.4	32.2	26	26.6	20.4	24.6	22.6	22.5	84	54	75	71	22.7	26	25.2	24.6	19.5	21.8	21.2	20.8
1989	1	17	32	20.4	11.6	22.8	31.2	28.4	27.7	21	23.2	22.4	22.2	85	51	60	66	23.7	23.3	23.2	23.4	20.2	19.9	19.9	20
1989	1	18	31.4	20.4	11	21.2	30.8	28.2	27.1	18.4	24.2	22.6	21.7	77	58	62	66	19.4	26	23.8	23	17	21.7	20.3	19.7
1989	1	19	32.2	18.6	13.6	21.2	30.6	28.4	27.1	17.6	22.4	21.2	20.4	71	50	53	58	17.8	21.8	20.6	20.1	15.7	18.9	17.9	17.5
1989	1	20	32.4	19.2	13.2	22	31.6	28	27.4	19.4	23.2	22.2	21.6	79	50	61	63	20.9	23	23	22.3	18.2	19.8	19.8	19.2
1989	1	21	34.2	17.6	16.6	18.4	33.4	27.6	26.8	18.2	25.2	23.6	22.3	98	52	72	74	20.8	26.8	26.6	24.7	18.1	22.2	22.1	20.8
1989	1	22	35.2	18.2	17	19.2	34.2	28.4	27.5	18.6	23.6	22.6	21.6	95	42	61	66	21	22.3	23.7	22.4	18.3	19.3	20.2	19.3
1989	1	23	34.6	19.2	15.4	20.6	33.6	28.2	27.6	20.2	25.4	22.6	22.7	97	52	62	70	23.4	27.2	23.8	24.8	20	22.5	20.3	20.9
1989	1	24	33.4	19.2	14.2	22.2	32	28.8	28	19.6	26.2	23.6	23.1	79	64	65	69	21.1	30.3	25.8	25.7	18.4	24.3	21.6	21.4
1989	1	25	31.4	19.4	12	20.2	30.2	25.8	25.5	17.4	23.4	22.4	21.1	76	57	75	69	18.1	24.4	24.9	22.5	15.9	20.7	21	19.2
1989	1	26	31.8	19.8	12	20.8	30.8	26.6	26.2	18.4	24.6	20.6	21.2	80	61	59	66	19.6	26.9	20.4	22.3	17.2	22.3	17.8	19.1
1989	1	27	32.4	18.8	13.6	20.4	31.6	26.4	26.2	17.6	20.2	21.2	19.7	76	35	63	58	18.3	16.4	21.8	18.8	16.1	14.4	18.9	16.5
1989	1	28	32.6	19.6	13	19.8	30.4	25.6	25.4	17.4	23.6	20.2	20.4	79	57	62	66	18.3	24.8	20.2	21.1	16.1	20.9	17.7	18.2
1989	1	29	31.4	19.8	11.6	20.8	30.2	26.6	26	17.4	21.4	18.2	19	72	46	45	54	17.7	19.8	15.5	17.7	15.6	17.4	13.5	15.5
1989	1	30	33.8	18.8	15	19.6	31.2	25.8	25.6	17.8	20.4	21.4	19.9	84	38	68	63	19.2	17	22.7	19.6	16.9	15	19.5	17.1
1989	1	31	33.6	18.8	14.8	22.2	32.2	27.2	27.2	17.8	25	21.2	21.3	66	56	59	60	17.6	27	21.3	22	15.5	22.4	18.5	18.8
1989	2	1	33.2	17.4	15.8	20.6	31.8	25.6	25.9	18.6	25.4	21.4	21.8	83	60	69	71	20.1	28.3	22.8	23.7	17.6	23.1	19.6	20.1
1989	2	2	32.2	19.6	12.6	20.2	31.2	24.6	25.2	16.6	24.6	20.2	20.5	70	59	67	65	16.6	26.7	20.8	21.4	14.6	22.2	18.2	18.3
1989	2	3	31.8	19.6	12.2	21.2	30.6	24.8	25.4	17.4	24.6	20.8	20.9	69	62	70	67	17.4	27.1	22	22.2	15.3	22.4	19	18.9
1989	2	4	32.4	19.6	12.8	20.8	31.4	25.2	25.6	17.4	24.6	21.6	21.2	72	58	73	68	17.7	26.6	23.5	22.6	15.6	22.1	20.1	19.2
1989	2	5	32.4	19	13.4	20.8	31.6	25.2	25.7	17.6	25.6	20.6	21.3	74	62	66	67	18.1	29	21.3	22.8	15.9	23.5	18.5	19.3
1989	2	6	33.4	20.4	13	21.2	32.8	25.8	26.4	17.8	25.4	23.2	22.1	72	56	81	70	18.2	27.7	26.8	24.2	16	22.8	22.2	20.3
1989	2	7	32.6	20.8	11.8	21.6	31.6	26.8	26.7	18.8	25.8	21.6	22.1	77	63	64	68	19.9	29.5	22.5	23.9	17.4	23.8	19.4	20.2
1989	2	8	32.4	19.4	13	20.2	31.8	24.8	25.4	17.6	26.6	22.4	22.2	78	67	82	76	18.5	31.5	25.5	25.2	16.2	24.9	21.4	20.9
1989	2	9	32.8	18.6	14.2	19.8	30.8	24.8	25	17.2	25.4	23.2	21.9	78	65	88	77	17.9	29	27.4	24.8	15.8	23.5	22.6	20.6
1989	2	10	32.4	19.2	13.2	19.6	31.2	25.6	25.5	18.2	23.4	24.8	22.1	88	52	94	78	20	23.8	30.8	24.8	17.5	20.3	24.5	20.8
1989	2	11	32.6	19.4	13.2	19.8	31.6	25.4	25.5	19.6	24.8	24.6	23	98	58	94	83	22.7	26.9	30.4	26.7	19.5	22.3	24.3	22
1989	2	12	32.4	19	13.4	20.8	30.8	24.6	25.2	18.8	25.8	20.4	21.7	83	68	69	73	20.4	30	21.3	23.9	17.8	24.1	18.5	20.1
1989	2	13	32	20.2	11.8	21.2	30.8	27.4	26.7	17.4	26.2	20	21.2	69	70	51	63	17.4	31	18.6	22.4	15.3	24.7	16.4	18.8
1989	2	14	32.4	20.2	12.2	20.6	31.2	24.4	25.1	16.2	26.4	23.6	22.1	64	69	94	76	15.6	31.3	28.6	25.2	13.6	24.8	23.3	20.6
1989	2	15	32.6	18.8	13.8	20.4	31.2	27.4	26.6	17.2	25.2	22	21.5	73	62	63	66	17.6	28.2	23	22.9	15.5	23.1	19.7	19.4
1989	2	16	32.2	17.6	14.6	18.2	30.4	26.2	25.3	17	26.2	21	21.4	89	72	63	75	18.6	31.3	21.5	23.8	16.4	24.8	18.7	20
1989	2	17	32.8	15.4	17.4	17.2	31.4	24.8	24.5	16.2	24.6	20.2	20.3	91	58	66	72	17.8	26.6	20.7	21.7	15.6	22.1	18.1	18.6
1989	2	18	26.2	17.2	9	18.2	32.7083	23.6	27.0391	16.4	21.2	17.4	18.3	84	49.0714	55	68.7407	17.5	24.2214	15.9	23.9222	15.4	20.425	13.9	20.2481
1989	2	19	34.2	18.2	16	20.6	33.2	27.4	27.1	18.4	24.2	23.4	22	81	48	72	67	19.7	24.4	26.2	23.5	17.3	20.7	21.9	20
1989	2	20	34	19.2	14.8	22.6	31.2	27.6	27.3	21.4	25	26.6	24.3	90	61	93	81	24.7	27.7	34.2	28.9	20.9	22.8	26.3	23.3
1989	2	21	34.6	21.8	12.8	22.8	33.2	26.4	27.2	21.2	25.4	20	22.2	87	54	56	66	24.1	27.4	19.3	23.6	20.5	22.6	16.9	20
1989	2	22	36.4	19.2	17.2	21.6	34	27.4	27.6	20.2	26.6	25.2	24	88	57	84	76	22.8	30.1	30.6	27.8	19.6	24.1	24.4	22.7
1989	2	23	34	18.2	15.8	20.2	31.8	24.2	25.1	19.2	25.6	21.1	22	91	61	76	76	21.6	28.8	23	24.5	18.7	23.4	19.8	20.6
1989	2	24	31.8	18.4	13.4	23.2	31.6	26.8	27.1	21.6	26.4	22.6	23.5	87	67	70	75	24.8	31.1	24.7	26.8	20.9	24.7	20.9	22.2
1989	2	25	32	21.6	10.4	22.4	29.6	27.6	26.8	21.8	24.4	22.8	23	95	66	67	76	25.7	27.2	24.7	25.9	21.6	22.5	20.9	21.6
1989	2	26	34.2	19.6	14.6	20.4	32.4	27.2	26.8	19.8	25.4	23.6	22.9	95	57	74	76	22.7	27.9	26.8	25.8	19.5	22.9	22.2	21.6
1989	2	27	32.4	20.2	12.2	23.6	30.6	27	27	20.6	25.2	22.4	22.7	77	65	68	70	22.3	28.6	24.1	25	19.3	23.3	20.5	21
1989	2	28	35	19.8	15.2	23.4	34.2	26.8	27.8	20.4	26.2	23.2	23.3	77	54	74	68	22	28.9	26.1	25.7	19.1	23.5	21.8	21.4
1989	3	1	34.8	19.8	15	21.8	33.2	27.4	27.5	20.4	26.2	23.6	23.4	88	58	73	73	23.1	29.5	26.7	26.4	19.8	23.8	22.2	21.9
1989	3	2	33.6	20	13.6	21.4	32.4	28.4	27.6	19.2	25.2	23.6	22.7	82	56	67	69	20.8	27.4	26	24.8	18.2	22.6	21.8	20.8
1989	3	3	32.6	20.4	12.2	22.2	32.4	27.8	27.5	20.4	25.2	23.4	23	85	56	69	70	22.8	27.4	25.9	25.4	19.6	22.6	21.7	21.3
1989	3	4	34.9036	20.0517	14.8518	22.6571	33.0696	27.5727	27.8238	20.6593	24.6786	23.3407	22.928	82.7692	49.9286	69.1538	67.32	23.0185	25.3393	25.8385	24.864	19.6852	21.1857	21.5692	20.896
1989	3	5	31.4	18.8	12.6	20.4	30.6	25.4	25.5	19.8	24.8	20.2	21.6	95	63	63	73	22.7	27.6	20.3	23.5	19.5	22.7	17.8	20
1989	3	6	32.6	18.8	13.8	20.6	31.4	26.2	26.1	19.8	25.2	23.6	22.9	93	61	81	78	22.6	28.1	27.4	26	19.4	23	22.6	21.7
1989	3	7	33.8	20.4	13.4	22.6	32.4	25.6	26.6	20.8	24.2	22.8	22.6	85	51	79	72	23.4	24.9	25.9	24.8	20	21	21.7	20.9
1989	3	8	30.4	21.2	9.2	22.8	29.6	26.4	26.3	21.4	24.2	23.4	23	89	64	78	77	24.6	26.7	26.8	26	20.8	22.2	22.3	21.8
1989	3	9	30.2	21.8	8.4	23	28.4	26	25.9	22.2	23.6	20.6	22.1	93	67	62	74	26.2	26	20.8	24.4	21.9	21.8	18.1	20.6
1989	3	10	30.4	21.2	9.2	21.8	29.6	25.2	25.5	21.6	24.2	20.2	22	98	64	64	76	25.7	26.7	20.5	24.3	21.5	22.2	17.9	20.5
1989	3	11	30.8	20.8	10	21.8	28.6	25.4	25.3	21.4	23.8	22.2	22.5	97	67	76	80	25.2	26.4	24.7	25.4	21.2	22	20.9	21.4
1989	3	12	27.4	20.8	6.6	21.4	25.4	23.6	23.5	20.6	23.6	21.2	21.8	93	86	81	87	23.7	28	23.6	25.1	20.3	22.9	20.2	21.1
1989	3	13	28.4	19.4	9	19.8	27.6	25.8	24.8	19.8	22.8	21.8	22.948	0	67	71	79	23.1	24.7	23.5	23.8	19.8	20.9	20.1	20.3
1989	3	14	31	19	12	20.2	28.4	24.6	24.5	19.2	20.2	22.2	20.5	91	48	82	73	21.6	18.4	25.2	21.7	18.7	16.2	21.2	18.7
1989	3	15	31.4	19.2	12.2	21.2	30.2	23.6	24.7	19.6	25.2	21.6	22.1	87	67	84	79	21.8	28.8	24.5	25	18.9	23.4	20.8	21
1989	3	16	32.6	18.6	14	20.8	31.2	27.4	26.7	19.2	24.2	23.6	22.3	86	57	73	72	21.2	25.7	26.7	24.5	18.4	21.5	22.2	20.7
1989	3	17	31	20.6	10.4	21.8	29.8	25.2	25.5	21.2	24.2	21.2	22.2	95	63	71	76	24.8	26.6	22.6	24.7	20.9	22.1	19.5	20.8
1989	3	18	33.4	21.4	12	22.2	32.4	27.6	27.5	19.2	24.4	24.2	22.6	76	52	76	68	20.3	25.4	28	24.6	17.8	21.4	23	20.7
1989	3	19	32.6	20.2	12.4	21.6	31.2	28.4	27.4	20.4	24.2	21.4	22	90	57	54	67	23.2	25.7	21	23.3	19.9	21.5	18.3	19.9
1989	3	20	31.4	21.6	9.8	23.2	30.6	26.6	26.8	20.6	24.4	21.2	22.1	79	61	62	67	22.6	26.6	21.7	23.6	19.5	22.1	18.8	20.1
1989	3	21	31.8	18.6	13.2	19.4	30.6	26.2	25.6	18.2	24.6	19.4	20.7	89	62	53	68	20.1	27.1	18.2	21.8	17.6	22.4	16	18.7
1989	3	22	32.2	18.4	13.8	20.2	31.2	27.6	26.7	18.2	25.6	19.4	21.1	83	64	47	65	19.6	29.2	17.3	22	17.2	23.7	15.2	18.7
1989	3	23	32.4	16.4	16	19.2	30.4	26.8	25.8	17.6	24.8	21.8	21.4	86	64	65	72	19.1	27.7	22.9	23.2	16.8	22.8	19.7	19.7
1989	3	24	32.6	17	15.6	17.6	31.6	27.8	26.2	16.6	25.4	21.2	21.1	91	61	56	69	18.2	28.5	20.9	22.5	16.1	23.2	18.2	19.2
1989	3	25	32	17.2	14.8	21.8	31.4	27.4	27	19.2	26.4	21.2	22.3	79	68	58	68	20.6	31.2	21.2	24.3	18	24.8	18.4	20.4
1989	3	26	33	18.2	14.8	21.6	31.6	26.6	26.6	18.6	26.4	21.2	22.1	76	67	62	68	19.5	31.1	21.7	24.1	17.1	24.7	18.8	20.2
1989	3	27	33.4	20.4	13	21.8	31.6	26.8	26.8	19.2	25	24.2	22.8	79	59	81	73	20.6	27.4	28.5	25.5	18	22.6	23.3	21.3
1989	3	28	32.6	20.2	12.4	20.8	31.8	25.8	26	18.6	26.6	23.4	22.9	82	67	82	77	20	31.5	27.2	26.2	17.5	24.9	22.5	21.6
1989	3	29	35.4	17.8	17.6	19.4	34.2	27.4	27.1	18.8	26.2	21.4	22.1	95	54	59	69	21.3	28.9	21.6	23.9	18.5	23.5	18.8	20.2
1989	3	30	32.2	17.8	14.4	20.6	31.6	27	26.5	19.6	25.4	21.6	22.2	91	61	63	72	22.2	28.5	22.3	24.3	19.1	23.2	19.3	20.5
1989	3	31	34.4	20.4	14	22.6	32.2	27.4	27.4	20.2	25.8	21.2	22.4	81	61	58	66	22.1	29.1	21.2	24.1	19.1	23.6	18.4	20.4
1989	4	1	32.4	21.2	11.2	21.8	31.4	27.4	27	21.4	23.4	20.2	21.7	97	51	52	67	25.2	23.6	19	22.6	21.2	20.2	16.7	19.4
1989	4	2	33.6	19.8	13.8	21.8	31.8	26.8	26.8	18.4	25.4	18.8	20.9	73	60	47	60	19	28.3	16.6	21.3	16.7	23.1	14.6	18.1
1989	4	3	32.4	21.4	11	22.2	30.2	27.6	26.9	19.2	23.4	23.8	22.1	76	57	73	69	20.3	24.4	27	23.9	17.8	20.7	22.4	20.3
1989	4	4	33.6	21.6	12	23.4	33	26.8	27.5	20.8	26.4	22.8	23.3	80	60	71	70	22.9	30.2	25.2	26.1	19.7	24.2	21.2	21.7
1989	4	5	35.2	22.2	13	24.2	33	24.2	26.4	20.6	25.4	22.6	22.9	73	55	87	72	21.9	27.6	26.4	25.3	19	22.7	22	21.2
1989	4	6	32.4	21.4	11	23.6	31.4	26.2	26.9	21.8	24.2	23.4	23.1	86	56	79	74	25	25.6	27	25.8	21.1	21.5	22.3	21.6
1989	4	7	33.4	20.6	12.8	21.4	32.4	26.2	26.6	20.8	24.6	24.2	23.2	95	53	85	78	24.2	25.9	28.9	26.3	20.5	21.7	23.5	21.9
1989	4	8	33.2	20.6	12.6	22.4	32.6	25.8	26.6	20.2	24.8	23.6	22.9	82	53	83	73	22.3	26.3	27.7	25.4	19.2	21.9	22.8	21.3
1989	4	9	32.4	20.2	12.2	21.6	31.6	26.8	26.7	19.2	24.4	22.8	22.1	80	56	71	69	20.7	25.9	25.2	23.9	18.1	21.7	21.2	20.3
1989	4	10	34.4	19.6	14.8	20.4	32.4	29.2	27.8	19.2	24.2	23.4	22.3	90	51	62	68	21.5	24.9	25	23.8	18.6	21	21.1	20.3
1989	4	11	35.6	20	15.6	23.2	33.2	29.4	28.8	21.2	26.4	23.2	23.6	84	59	60	68	23.9	30	24.4	26.1	20.4	24.1	20.7	21.7
1989	4	12	34.6	23.2	11.4	25.2	33.4	25.6	27.5	22.2	25.2	23.2	23.5	77	52	82	71	24.8	26.8	26.9	26.2	21	22.2	22.3	21.8
1989	4	13	34.8	20.2	14.6	22.6	33.2	29.2	28.6	20.4	26.2	23.4	23.3	82	58	62	67	22.5	29.5	25	25.7	19.4	23.8	21.1	21.5
1989	4	14	34.6	20.4	14.2	23.2	34.6	28.4	28.6	20	25.2	21.8	22.3	75	47	57	60	21.3	26	21.9	23.1	18.5	21.7	18.9	19.7
1989	4	15	34	20.4	13.6	21.8	33.4	28	27.8	19.8	25.2	23.4	22.8	84	52	68	68	21.8	26.8	25.8	24.8	18.9	22.2	21.6	20.9
1989	4	16	34.2	20.8	13.4	25.2	32.8	27.2	28.1	21.6	24.2	23.4	23.1	73	50	73	65	23.5	24.7	26.3	24.8	20.1	20.9	21.9	21
1989	4	17	35.2	20.4	14.8	25.4	34.2	29	29.4	21.6	25.2	23.4	23.4	72	49	63	61	23.4	26.3	25.2	24.9	20	21.9	21.2	21
1989	4	18	36.4	17.8	18.6	22	35.2	29.4	29	18.6	26.4	22.6	22.5	73	51	56	60	19.2	28.8	23.1	23.7	16.9	23.4	19.8	20
1989	4	19	36.2	16.8	19.4	22.4	33.2	28.4	28.1	19.4	26.4	23.2	23	76	59	65	67	20.6	30	25.1	25.2	18	24.1	21.2	21.1
1989	4	20	35.4	20.2	15.2	24.8	31.4	24.2	26.1	21.4	26.2	22.6	23.4	74	67	87	76	23.3	30.7	26.4	26.8	19.9	24.5	22	22.1
1989	4	21	34.2	21.8	12.4	24.2	33.6	27.4	28.1	22.4	25.2	23.2	23.6	86	51	71	69	25.9	26.7	25.7	26.1	21.7	22.1	21.6	21.8
1989	4	22	30.6	22.2	8.4	23.2	29.6	25.4	25.9	22.4	25.2	22.4	23.3	93	71	78	81	26.6	29.2	25.2	27	22.1	23.7	21.2	22.3
1989	4	23	34	21.2	12.8	24.6	32.2	28.4	28.4	23.2	26.2	23.4	24.3	89	63	66	73	27.5	30.2	25.6	27.7	22.7	24.2	21.5	22.8
1989	4	24	34.2	21.2	13	24.8	33.4	27.8	28.5	23.2	25.6	24.2	24.3	88	54	75	72	27.4	27.8	27.9	27.7	22.6	22.8	22.9	22.8
1989	4	25	34	21.8	12.2	24.2	33.2	28.4	28.5	21.6	25.2	24.4	23.7	80	53	72	68	24.1	26.9	28	26.3	20.5	22.3	22.9	21.9
1989	4	26	34.2	20.2	14	22.8	32.6	27.8	27.8	20.6	25.2	22.4	22.7	82	56	63	67	22.8	27.3	23.6	24.6	19.6	22.5	20.2	20.8
1989	4	27	33.4	21.2	12.2	23.6	31.2	26.6	27	21.4	24.6	21	22.3	83	59	61	68	24.1	26.7	21.3	24	20.5	22.2	18.5	20.4
1989	4	28	33	21.2	11.8	22.4	32.4	25.2	26.3	21.6	24.8	23.4	23.3	93	54	86	78	25.3	26.4	27.6	26.4	21.3	22	22.7	22
1989	4	29	32.7214	20.9655	11.7559	23.8759	30.9619	25.6286	26.555	22.35	25.1852	23.1259	23.5923	87.4286	61.8148	79.1481	76.2308	25.9321	27.9444	26.3593	26.8077	21.6679	22.8667	21.9222	22.1885
1989	4	30	33.0885	21.1929	11.8956	23.85	31.0727	26.3048	26.99	22.437	25.5036	23.4385	23.836	88.3704	62.3929	77.5	75.72	26.1667	28.6464	26.7538	27.22	21.8148	23.2607	22.1731	22.432
1989	5	1	32.6	20.6	12	23.8	31.6	23.2	25.5	22.8	24.2	21.2	22.7	92	55	84	77	27.1	25.4	23.9	25.5	22.4	21.4	20.4	21.4
1989	5	2	34.4	20.4	14	21.4	32.4	24.2	25.6	20.8	26.2	21.6	22.9	95	62	80	79	24.2	30	24.1	26.1	20.5	24.1	20.5	21.7
1989	5	3	32.4	20.2	12.2	21.4	31.6	27.6	27	19.8	25.4	21.6	22.3	87	61	59	69	22.1	28.5	21.9	24.2	19.1	23.2	19	20.4
1989	5	4	33.4	21	12.4	22.8	32.4	26.2	26.9	20.4	25.8	25.4	23.9	81	60	94	78	22.4	29	31.9	27.8	19.3	23.5	25.1	22.7
1989	5	5	34.2	22.4	11.8	22.8	33.2	26.6	27.3	20.8	25.8	24.8	23.8	84	56	87	75	23.3	28.5	30.1	27.3	19.9	23.2	24.2	22.4
1989	5	6	31.9821	21.8	10.1821	22.4	30.76	26.3143	26.8778	21.6	25.272	23.392	23.75	93	64.68	79.44	77.5455	25.3	28.512	26.896	27.2773	21.3	23.192	22.184	22.4591
1989	5	7	32.4179	21.3	11.1179	23.7286	30.6762	26.3524	26.8095	22.4923	25.2846	23.336	23.728	90.0385	65.6538	78.28	77.8	26.4115	28.6885	26.696	27.268	21.9731	23.2923	22.108	22.468
1989	5	8	32.2769	22.4	9.87692	24.2	30.6095	26.4421	26.8158	23.2	25.4167	23.288	23.7696	92	65	76.72	76.4783	27.8	28.7833	26.404	27.1565	22.8	23.325	21.912	22.387
1989	5	9	32.4444	21.3929	11.0516	24.3571	31.0476	26.12	26.895	22.8154	25.6385	23.3846	23.9462	88.3462	65.3077	77.0769	76.9231	26.7808	29.2538	26.5962	27.55	22.2038	23.6	22.0385	22.6231
1989	5	10	31.8	19.6	12.2	23.4	31.4	27.4	27.4	21.4	26.2	23.2	23.6	84	67	71	74	24.2	30.7	25.7	26.9	20.6	24.5	21.6	22.2
1989	5	11	32.4	19	13.4	22.2	31.4	28.2	27.5	20.8	24.6	23.2	22.9	88	58	66	71	23.7	26.6	25.2	25.1	20.2	22.1	21.2	21.2
1989	5	12	31.8	20.6	11.2	23.8	28.4	26.8	26.4	21.6	24.6	24.8	23.7	83	74	85	81	24.4	28.5	30	27.6	20.7	23.2	24.1	22.7
1989	5	13	31.4	21.8	9.6	23.4	26.4	25.2	25	22.6	24.4	23.2	23.4	93	85	85	88	26.9	29.3	27.1	27.8	22.3	23.7	22.4	22.8
1989	5	14	29.6	21.4	8.2	23.2	27.8	25.8	25.6	22.2	25.6	22.2	23.3	92	84	74	83	26.1	31.4	24.4	27.3	21.8	24.9	20.7	22.5
1989	5	15	31.2	21.2	10	23.2	30.4	25.6	26.2	21.4	25.4	21.6	22.8	86	67	71	75	24.3	29.2	23.2	25.6	20.6	23.7	19.9	21.4
1989	5	16	33.6	20.4	13.2	24	32.2	25.8	27	21.6	26.4	23.2	23.7	81	64	81	75	24.2	30.7	26.8	27.2	20.6	24.5	22.2	22.4
1989	5	17	34.4	19.8	14.6	23.8	33	27.4	27.9	21.2	25.6	23.4	23.4	80	56	72	69	23.5	28.1	26.2	25.9	20.1	23	21.9	21.6
1989	5	18	33.6	21.2	12.4	25.4	32.6	26.8	27.9	21.6	25.2	24.2	23.7	72	56	81	70	23.4	27.3	28.5	26.4	20	22.5	23.3	21.9
1989	5	19	32.8	21.4	11.4	24.8	32	25.8	27.1	22.2	26.6	23.6	24.1	80	66	83	77	25.1	31.3	27.7	28	21.1	24.8	22.8	22.9
1989	5	20	35.8	22.2	13.6	23	32.6	27.4	27.6	22.4	24.8	24.2	23.8	95	53	77	75	26.7	26.3	28.1	27	22.2	21.9	23	22.4
1989	5	21	34.4	21.2	13.2	24.8	33.2	26.6	27.8	22.4	25.2	23.8	23.8	82	53	80	71	25.5	26.9	27.7	26.7	21.4	22.3	22.8	22.2
1989	5	22	34.2	21.8	12.4	24.8	33.2	25.4	27.2	22.2	25.4	23.2	23.6	80	54	83	72	25.1	27.4	27	26.5	21.1	22.6	22.4	22
1989	5	23	32.6	22.2	10.4	24	31.2	27.2	27.4	22.4	26.4	25.2	24.7	87	69	85	81	26.1	31.3	30.8	29.4	21.8	24.8	24.5	23.7
1989	5	24	32.4	22	10.4	23.2	29.2	26.4	26.3	22.2	24.6	22.2	23	92	69	70	77	26.1	28	24.1	26	21.8	22.9	20.5	21.7
1989	5	25	30.2	21.8	8.4	23.2	29.2	27.4	26.8	22.4	25.2	23.2	23.6	93	73	71	79	26.6	29.5	25.7	27.3	22.1	23.8	21.6	22.5
1989	5	26	30.4	21.4	9	23	29.2	26.4	26.3	22.2	24.2	22.6	23	93	67	73	78	26.2	27	25	26.1	21.9	22.3	21.1	21.8
1989	5	27	33.4	20.2	13.2	22.2	32.4	27.2	27.3	21.2	25.4	23.6	23.4	92	57	74	75	24.5	27.9	26.8	26.4	20.8	22.9	22.2	22
1989	5	28	32.2	20.6	11.6	23.2	28.4	26.4	26.1	22.2	25.2	22.6	23.3	92	78	73	81	26.1	30	25	27	21.8	24.1	21.1	22.3
1989	5	29	30.6	19.8	10.8	24.4	29.6	27.4	27.2	22.4	25.2	23.4	23.7	84	71	72	76	25.8	29.2	26.2	27.1	21.6	23.7	21.9	22.4
1989	5	30	29.8	21.8	8	23.4	29.6	28.2	27.4	21.6	23.8	22.8	22.7	86	62	64	70	24.6	25.8	24.3	24.9	20.9	21.6	20.6	21
1989	5	31	32.4	20.2	12.2	24.4	30	27.4	27.3	21.6	25.2	23.4	23.4	79	68	72	73	24	29	26.2	26.4	20.4	23.5	21.9	21.9
1989	6	1	31.4	21.2	10.2	25.4	30.2	25.6	26.7	23	25.6	24.8	24.5	82	70	94	82	26.5	29.9	30.8	29.1	22.1	24	24.5	23.5
1989	6	2	31.6	22.8	8.8	23.2	30.4	24.8	25.8	22.4	24.8	23.8	23.7	93	64	92	83	26.6	27.7	28.8	27.7	22.1	22.8	23.4	22.8
1989	6	3	31.2	21.4	9.8	22.8	30.2	24.2	25.4	21.6	25.8	23.8	23.7	90	71	97	86	25	30.4	29.2	28.2	21.1	24.3	23.7	23
1989	6	4	32.6	19.8	12.8	20.4	31.4	26.6	26.3	19.8	25	23.2	22.7	95	60	75	77	22.7	27.6	26.2	25.5	19.5	22.7	21.9	21.4
1989	6	5	32.4	20.4	12	22.2	31.8	25.2	26.1	20.6	25.4	24.4	23.5	87	60	94	80	23.2	28.3	30	27.2	19.9	23.1	24.1	22.4
1989	6	6	32.6	21.2	11.4	22.4	30.4	25.6	26	21.4	25.4	23.2	23.3	92	67	82	80	24.8	29.2	26.9	27	21	23.7	22.3	22.3
1989	6	7	32.4	20.4	12	23.8	31.2	25.8	26.6	21.8	25.2	23	23.3	84	62	79	75	24.8	28.2	26.3	26.4	21	23.1	21.9	22
1989	6	8	32.4	21.6	10.8	24.4	31.6	25.8	26.9	22	26.2	23.2	23.8	81	66	81	76	24.9	30.5	26.8	27.4	21	24.4	22.2	22.5
1989	6	9	31.6	20.6	11	24.2	30	25.2	26.2	22.2	24.6	23.6	23.5	84	65	88	79	25.5	27.5	28.1	27	21.4	22.6	23	22.3
1989	6	10	32	20.8	11.2	23.2	31.4	27.4	27.4	21.6	24.2	23.2	23	87	56	71	71	24.8	25.6	25.7	25.4	20.9	21.5	21.6	21.3
1989	6	11	32.6	21.6	11	25.8	30.4	26.4	27.3	23.6	24.4	23.8	23.9	83	62	81	75	27.7	26.7	27.8	27.4	22.8	22.2	22.8	22.6
1989	6	12	30.6	21.4	9.2	23.2	27.4	25.8	25.5	21.6	24.8	22.8	23.1	87	81	78	82	24.8	29.6	25.8	26.7	20.9	23.9	21.6	22.1
1989	6	13	30.4	22	8.4	24.2	29.6	24.2	25.6	21.8	25.2	22.6	23.2	81	71	87	80	24.6	29.2	26.4	26.7	20.8	23.7	22	22.1
1989	6	14	32.4	22	10.4	24.2	31.6	24.6	26.3	23.2	25.6	22.8	23.9	92	62	86	80	27.8	29	26.6	27.8	22.8	23.5	22.1	22.8
1989	6	15	31.6	22.4	9.2	24.8	30.6	27.4	27.5	23	24.4	23.2	23.5	86	61	71	72	26.9	26.6	25.7	26.4	22.3	22.1	21.6	22
1989	6	16	33.6	19.2	14.4	20.8	32.2	27.6	27	19.4	25.4	22.8	22.5	88	58	67	71	21.6	28.1	24.7	24.8	18.7	23	20.9	20.9
1989	6	17	34.2	19.2	15	22	32.4	28.4	27.8	20.2	26.2	23	23.1	85	62	64	70	22.5	30	24.6	25.7	19.4	24.1	20.8	21.5
1989	6	18	33.6	20.2	13.4	22.6	32.8	27.6	27.6	20.6	26.4	24.4	23.8	84	61	77	74	23	30.3	28.5	27.3	19.7	24.3	23.2	22.4
1989	6	19	32.8	21.2	11.6	22.4	32.2	25.8	26.5	21.4	26	20.8	22.7	92	62	64	73	24.8	29.6	21.3	25.3	21	23.9	18.5	21.1
1989	6	20	32.6	21.2	11.4	22.2	31.8	28.4	27.7	21.8	25.6	23.4	23.6	97	61	66	75	25.8	28.8	25.6	26.7	21.6	23.4	21.5	22.2
1989	6	21	32.4	20.4	12	21.6	31.6	25.6	26.1	20.2	24.8	24.8	23.3	88	58	94	80	22.8	26.9	30.8	26.8	19.6	22.3	24.5	22.1
1989	6	22	31.2	21.2	10	22.2	31.2	24.8	25.8	21.6	24.4	24.2	23.4	95	58	95	83	25.4	26.2	29.8	27.1	21.4	21.9	24	22.4
1989	6	23	32.2	20.8	11.4	21.8	31.8	25.2	26	20.4	25.2	24.6	23.4	88	59	95	81	23.1	27.8	30.5	27.1	19.8	22.8	24.4	22.3
1989	6	24	33.8	19.4	14.4	19.6	32.6	26.8	26.4	19.2	26.2	23.6	23	96	61	77	78	22	29.9	27.1	26.3	19	24	22.4	21.8
1989	6	25	32.6	20.4	12.2	24.8	29	27.4	27.1	21.2	23.4	22.6	22.4	73	63	67	68	22.9	25.2	24.3	24.1	19.6	21.2	20.7	20.5
1989	6	26	31.4	20.8	10.6	21.2	30.2	26.4	26	20.4	24.6	21.6	22.2	93	64	66	74	23.4	27.3	22.7	24.5	20.1	22.6	19.5	20.7
1989	6	27	31.8	19.6	12.2	19.8	30.2	24.6	24.8	19.4	24.8	22.8	22.3	96	65	86	82	22.3	27.8	26.6	25.6	19.2	22.9	22.1	21.4
1989	6	28	32.4	19.8	12.6	20.2	31.4	28	26.9	19.6	24.8	23.2	22.5	95	59	67	74	22.4	27.1	25.3	24.9	19.3	22.4	21.3	21
1989	6	29	33.2	19.2	14	19.6	32.8	27.2	26.7	18.8	25.8	22.8	22.5	93	58	69	73	21.2	28.7	24.9	24.9	18.4	23.4	21	20.9
1989	6	30	32.2	19.4	12.8	20.8	31.4	26	26	19.2	24.8	22.8	22.3	86	59	76	74	21.2	27.1	25.7	24.7	18.4	22.4	21.5	20.8
1989	7	1	32.4	20.2	12.2	21.8	31.2	24.6	25.5	20.6	24.8	22.8	22.7	90	60	86	79	23.5	27.2	26.6	25.8	20.1	22.5	22.1	21.5
1989	7	2	32.4	21.2	11.2	22.4	31.8	26.8	26.9	21.4	25.4	23.4	23.4	92	60	75	76	24.8	28.3	26.6	26.6	21	23.1	22.1	22.1
1989	7	3	32.4	20.4	12	20.8	31.4	27.6	26.9	20.2	24.6	23.6	22.8	95	58	72	75	23.3	26.6	26.6	25.5	19.9	22.1	22.1	21.4
1989	7	4	34.6	19.8	14.8	22.2	33.6	26.6	27.3	19.2	25.8	22.2	22.4	76	54	69	66	20.3	28.2	23.9	24.1	17.8	23.1	20.4	20.4
1989	7	5	32.4	21.2	11.2	23	31.6	25.4	26.4	21.4	25.2	23.6	23.4	87	60	86	78	24.4	27.9	28	26.8	20.7	22.9	22.9	22.2
1989	7	6	34.2	20	14.2	21.2	33.4	23.4	25.4	20.2	26.8	21.8	22.9	91	60	87	80	23	31	25.1	26.4	19.8	24.6	21.1	21.8
1989	7	7	33.4	20.2	13.2	20.6	31.6	25.6	25.9	19.8	24.6	22.8	22.4	93	57	79	76	22.6	26.4	25.9	25	19.4	22	21.7	21
1989	7	8	34.4	19.6	14.8	23.2	33.4	27	27.7	20.6	24.8	23.2	22.9	79	50	73	68	22.6	25.8	26	24.8	19.5	21.6	21.7	20.9
1989	7	9	31.2	20.2	11	21.2	30.2	25.2	25.5	20.4	24.6	21.8	22.3	93	64	75	77	23.4	27.3	23.9	24.9	20.1	22.6	20.4	21
1989	7	10	30.6	20.2	10.4	22.2	29.8	27.8	26.9	21.6	23.4	21.6	22.2	95	59	58	71	25.4	24.7	21.8	24	21.4	20.9	18.9	20.4
1989	7	11	34.2	20.6	13.6	21.2	32.8	26.8	26.9	20.2	23.8	22.6	22.2	91	48	70	70	23	23.7	24.7	23.8	19.8	20.2	20.9	20.3
1989	7	12	34	19.8	14.2	20	33.4	25.8	26.3	19.6	24.8	22.8	22.4	96	50	78	75	22.5	25.8	25.8	24.7	19.4	21.6	21.6	20.9
1989	7	13	33.6	19.8	13.8	22.6	32.4	25.8	26.6	21.2	25.2	22.6	23	89	56	76	74	24.3	27.4	25.4	25.7	20.6	22.6	21.3	21.5
1989	7	14	34.6	19.6	15	23.8	33.4	27	27.8	22.4	25.8	23.2	23.8	89	55	73	72	26.2	28.3	26	26.8	21.8	23.1	21.7	22.2
1989	7	15	32.5192	20.616	11.9032	23.7214	30.9727	26.3545	26.7524	22.037	24.9407	22.9778	23.3833	85.7308	61.4815	75.8519	74.56	25.3407	27.4778	25.8852	26.244	21.2852	22.5556	21.5889	21.804
1989	7	16	34.4	19.4	15	21.8	33.6	24.8	26.3	20.2	25.6	23.4	23.1	87	53	89	76	22.6	27.7	27.9	26.1	19.5	22.8	22.9	21.7
1989	7	17	34.8	21.8	13	22.6	33.8	26.8	27.5	21.6	25.6	23.4	23.5	92	52	75	73	25.1	27.6	26.6	26.4	21.2	22.7	22.1	22
1989	7	18	33.6	22.2	11.4	23.6	32.8	26.6	27.4	22.2	24.4	23.6	23.4	89	51	78	73	25.9	25.2	27.2	26.1	21.6	21.2	22.5	21.8
1989	7	19	32.4	21.6	10.8	23.8	32	25.4	26.6	22.4	25.4	24	23.9	89	59	89	79	26.2	28.2	28.9	27.8	21.8	23.1	23.5	22.8
1989	7	20	32.6	21.4	11.2	24.4	31.4	26.8	27.3	22.2	24.2	21.8	22.7	83	56	65	68	25.3	25.6	22.9	24.6	21.3	21.5	19.7	20.8
1989	7	21	32.4	22.2	10.2	23.6	30.2	28.4	27.6	22.6	23.4	21.2	22.4	92	57	53	67	26.8	24.4	20.6	23.9	22.2	20.7	17.9	20.3
1989	7	22	34.2	21.2	13	23.6	32.4	25.4	26.7	22.6	24.4	22.6	23.2	92	52	79	74	26.8	25.4	25.6	25.9	22.2	21.4	21.5	21.7
1989	7	23	33.8	22.4	11.4	24.6	32.6	26.8	27.7	23.2	23.8	23.4	23.5	89	48	75	71	27.5	23.8	26.6	26	22.7	20.3	22.1	21.7
1989	7	24	30.2	20.8	9.4	20.8	28.4	24.8	24.7	20.4	23.4	22.8	22.2	97	66	85	82	23.7	25.6	26.5	25.2	20.2	21.5	22	21.2
1989	7	25	31.6	20.8	10.8	21.6	30.4	26	26	21.4	24.6	22.6	22.9	98	63	75	79	25.3	27.2	25.2	25.9	21.3	22.5	21.2	21.7
1989	7	26	31.8	20.6	11.2	21.6	30.6	27.4	26.8	21.2	25.4	22.8	23.1	97	66	68	77	24.9	29.1	24.8	26.3	21	23.6	21	21.9
1989	7	27	31	20.8	10.2	21.4	30.4	23.6	24.8	20.6	25.6	22.8	23	93	69	94	85	23.7	29.7	27.2	26.9	20.3	24	22.5	22.2
1989	7	28	32.4	20.8	11.6	21.6	31.6	24.2	25.4	21.2	24.8	22.8	22.9	97	58	89	81	24.9	26.9	26.8	26.2	21	22.3	22.3	21.9
1989	7	29	32.6	20.6	12	21.4	31.4	24.4	25.4	20.8	25.6	23.2	23.2	95	63	91	83	24.2	29.1	27.7	27	20.5	23.6	22.7	22.3
1989	7	30	32	20.4	11.6	21.8	31.2	27.4	27	20.8	23.4	21.6	21.9	92	52	61	68	23.9	23.8	22.1	23.3	20.4	20.3	19.1	19.9
1989	7	31	33.8	19.2	14.6	22.4	32	27.4	27.3	19.8	24.2	23.2	22.4	79	53	71	68	21.4	25.2	25.7	24.1	18.6	21.2	21.6	20.5
1989	8	1	33.4	20	13.4	24.6	32.2	27.4	27.9	22.4	25.2	22.6	23.4	83	57	67	69	25.7	27.6	24.3	25.9	21.5	22.7	20.7	21.6
1989	8	2	33.6	20.4	13.2	23.6	32.6	26.8	27.4	21.8	25.6	23.4	23.6	86	58	75	73	25	28.3	26.6	26.6	21.1	23.1	22.1	22.1
1989	8	3	30.4	21.2	9.2	22.4	27.2	26.2	25.5	21.4	21.6	23.6	22.2	92	62	81	78	24.8	22.2	27.4	24.8	21	19.2	22.6	20.9
1989	8	4	30.2	20.4	9.8	21.6	28.4	25.6	25.3	20.2	23.8	22.8	22.3	88	69	79	79	22.8	26.5	25.9	25.1	19.6	22.1	21.7	21.1
1989	8	5	32.4	21.2	11.2	21.4	31.4	27.4	26.9	20.4	23.2	21.4	21.7	92	50	59	67	23.3	23.2	21.6	22.7	20	19.9	18.8	19.5
1989	8	6	31.4	20.8	10.6	23	28.2	26.2	25.9	22.2	23.6	21.4	22.4	93	68	66	76	26.2	26.2	22.4	24.9	21.9	21.8	19.3	21
1989	8	7	33.4	20.6	12.8	26.2	32.6	25.2	27.3	22.4	24.8	23.4	23.5	72	53	86	71	24.6	26.3	27.6	26.2	20.9	21.9	22.7	21.8
1989	8	8	32.6	20.4	12.2	23.2	31.8	27.2	27.4	21.2	24.6	22.4	22.7	84	56	67	69	23.9	26.3	24	24.7	20.4	21.9	20.4	20.9
1989	8	9	32.2	19.2	13	22.4	30.6	24.6	25.5	21.2	24.2	24.4	23.3	90	59	98	83	24.4	26.1	30.4	27	20.7	21.8	24.3	22.3
1989	8	10	30.4	19.8	10.6	21.6	28	25.6	25.2	20.2	24.2	23.4	22.6	88	73	83	82	22.8	27.7	27.4	26	19.6	22.8	22.6	21.7
1989	8	11	28	20.8	7.2	23.4	27.4	24.2	24.8	22.2	21.4	23.2	22.3	90	59	92	81	26	21.6	27.8	25.1	21.7	18.8	22.8	21.1
1989	8	12	33.4	21.2	12.2	24.2	32.4	26.4	27.4	22.4	25.2	22.4	23.3	86	56	71	71	25.9	27.4	24.5	26	21.7	22.6	20.8	21.7
1989	8	13	32.2	20.2	12	23.4	31.2	25.4	26.4	21.2	26.2	22.4	23.3	83	68	78	76	23.8	30.8	25.2	26.6	20.3	24.5	21.2	22
1989	8	14	31.4	19.8	11.6	22.2	28.2	26.4	25.8	21.4	21.2	20.2	20.9	93	54	57	68	25	20.7	19.7	21.8	21.1	18	17.3	18.8
1989	8	15	32.6	20.2	12.4	23.4	31.4	27.4	27.4	21.4	24.2	22.4	22.7	84	56	65	68	24.2	25.6	23.9	24.5	20.6	21.5	20.3	20.8
1989	8	16	31.4	20.8	10.6	24.2	30.4	25.2	26.3	22.2	25.2	22.4	23.3	84	66	79	76	25.5	28.7	25.3	26.5	21.4	23.4	21.3	22
1989	8	17	32.4	21.6	10.8	23.6	31.2	27.4	27.4	22.4	25.6	23.2	23.7	90	64	71	75	26.3	29.2	25.7	27.1	21.9	23.7	21.6	22.4
1989	8	18	33	20.8	12.2	23.6	32	25.6	26.7	22.2	25.6	22.8	23.5	89	60	79	76	25.9	28.7	25.9	26.8	21.6	23.4	21.7	22.2
1989	8	19	33.6	21.6	12	23.6	32.4	27.4	27.7	22.2	25.2	23.4	23.6	89	56	72	72	25.9	27.4	26.2	26.5	21.6	22.6	21.9	22
1989	8	20	32.4	22.6	9.8	24.2	30.2	25.8	26.5	23.2	25.2	24.4	24.3	92	67	89	83	27.8	28.8	29.6	28.8	22.8	23.4	23.9	23.4
1989	8	21	31.2	21.2	10	24.4	30.2	26.4	26.9	22.6	24.2	21.2	22.7	86	61	63	70	26.3	26.3	21.8	24.8	21.9	21.9	18.9	20.9
1989	8	22	32.4	21.2	11.2	23.6	31	27.4	27.4	22.4	26.2	24.2	24.3	90	69	77	79	26.3	30.9	28.1	28.5	21.9	24.6	23	23.2
1989	8	23	31	21.2	9.8	23.2	29.4	25.4	25.9	21.8	23.2	21.4	22.1	89	60	71	73	25.2	24.4	22.9	24.2	21.2	20.7	19.7	20.5
1989	8	24	29.4	22.4	7	24.2	28.2	27.6	26.9	22.6	23.8	20.8	22.4	87	70	55	71	26.4	26.6	20.2	24.4	22	22.1	17.7	20.6
1989	8	25	29.4	19.8	9.6	22.4	27.8	25	25	21.2	25.2	23.4	23.3	90	81	88	86	24.4	30.4	27.7	27.5	20.7	24.3	22.8	22.6
1989	8	26	32.2	20.6	11.6	24.2	30.8	25.4	26.5	22.2	26.2	23.2	23.9	84	70	83	79	25.5	31	27	27.8	21.4	24.7	22.4	22.8
1989	8	27	28.6	21.8	6.8	23.6	27.2	26.2	25.8	22.8	23.2	22.4	22.8	94	72	72	79	27.2	25.9	24.6	25.9	22.5	21.6	20.9	21.7
1989	8	28	31.6	20.6	11	23.2	31.2	26.4	26.8	22.2	25.6	22.4	23.4	92	64	71	76	26.1	29.2	24.5	26.6	21.8	23.7	20.8	22.1
1989	8	29	30	21.4	8.6	22.6	28.2	25.4	25.4	21.8	24.6	21.2	22.5	93	75	69	79	25.6	28.6	22.5	25.6	21.5	23.3	19.4	21.4
1989	8	30	28.8	21.4	7.4	23.2	25.6	24.2	24.3	22.4	24.2	21.2	22.6	93	89	77	87	26.6	29.3	23.2	26.4	22.1	23.7	19.9	21.9
1989	8	31	32.6	21.2	11.4	24.2	32.2	26.4	27.3	22.2	25	24.2	23.8	84	56	84	75	25.5	27	28.8	27.1	21.4	22.4	23.4	22.4
1989	9	1	33.4	19.2	14.2	21.4	32.4	27.4	27.1	20.2	25.4	23.2	22.9	90	57	71	73	22.9	27.9	25.7	25.5	19.7	22.9	21.6	21.4
1989	9	2	33	20.2	12.8	24.2	32.4	27	27.7	22.2	25.6	23.2	23.7	84	59	73	72	25.5	28.5	26	26.6	21.4	23.2	21.7	22.1
1989	9	3	32.2	20	12.2	24.4	31.6	26.4	27.2	23.2	25.4	22.2	23.6	91	61	70	74	27.7	28.5	24.1	26.7	22.7	23.2	20.5	22.1
1989	9	4	29	22.2	6.8	22.8	27	26.4	25.6	22.4	25.2	23.2	23.6	97	87	77	87	26.8	30.9	26.4	28	22.2	24.6	22	22.9
1989	9	5	31.2	22.4	8.8	24.2	30.6	27.4	27.4	23.4	25.4	23.4	24.1	94	66	72	77	28.3	29.1	26.2	27.8	23.1	23.6	21.9	22.9
1989	9	6	28	22.2	5.8	23.2	27.4	25.2	25.3	22.4	23.6	21.4	22.5	93	73	72	80	26.6	26.7	23	25.4	22.1	22.2	19.8	21.3
1989	9	7	29.4	21.6	7.8	22.8	28.6	24.6	25.1	22.8	25.2	23.6	23.4696	0	76	92	89	27.7	29.9	28.5	28.7	22.8	24	23.2	23.4
1989	9	8	31.8	21.6	10.2	22.6	30.2	25.4	25.9	21.8	25.2	21.8	22.9	93	67	73	78	25.6	28.8	23.8	26.1	21.5	23.4	20.3	21.7
1989	9	9	31.6	22.6	9	24.2	30.4	27.4	27.4	23.2	25.6	23.2	24	92	69	71	77	27.8	29.7	25.7	27.7	22.8	24	21.6	22.8
1989	9	10	30	22.2	7.8	23.4	27.6	24.2	24.9	22.6	24	23.2	23.3	93	75	92	87	26.9	27.5	27.8	27.4	22.3	22.7	22.8	22.6
1989	9	11	28.6	21.8	6.8	22.6	25.4	24.2	24.1	21.8	24	22.8	22.9	93	89	89	91	25.6	28.9	26.8	27.1	21.5	23.5	22.3	22.4
1989	9	12	29.8	20.4	9.4	22.8	28	24.4	24.9	21.6	24.4	23.6	23.2	90	75	94	86	25	28.2	28.6	27.3	21.1	23.1	23.3	22.5
1989	9	13	30.4	21	9.4	23	29.2	24.2	25.2	22	24	22.4	22.8	92	65	86	81	25.8	26.5	25.9	26.1	21.6	22	21.7	21.8
1989	9	14	29	20.2	8.8	22	27.8	23.2	24	20.4	24.8	21.8	22.3	87	79	89	85	22.9	29.4	25.2	25.8	19.7	23.7	21.2	21.6
1989	9	15	32.2	19.4	12.8	20.8	31	26.8	26.3	20	24.6	23.2	22.6	93	60	74	76	22.9	26.8	26.1	25.3	19.6	22.2	21.8	21.2
1989	9	16	32.8	20.2	12.6	23.2	31.6	25.8	26.6	21.4	24.6	24.2	23.4	86	57	88	77	24.3	26.4	29.2	26.6	20.6	22	23.6	22.1
1989	9	17	32.4	20	12.4	21.4	30.4	27.4	26.6	20.2	24.8	23.2	22.7	90	64	71	75	22.9	27.7	25.7	25.4	19.7	22.8	21.6	21.3
1989	9	18	29.8	21	8.8	25	29	24.2	25.6	23.4	24.2	23.2	23.6	88	68	92	82	27.7	27.1	27.8	27.5	22.8	22.4	22.8	22.7
1989	9	19	29.4	21.8	7.6	22.6	28.8	24.4	25	22.2	24	22.4	22.9	97	68	84	83	26.5	26.7	25.8	26.3	22	22.2	21.6	21.9
1989	9	20	29.2	20.6	8.6	21.8	27.4	24.2	24.4	21	23	22	22	93	69	83	82	24.3	25.3	25	24.9	20.7	21.3	21.1	21
1989	9	21	30.6	21	9.6	22.8	29.2	26.4	26.2	22	24	22	22.7	93	65	69	76	25.9	26.5	23.6	25.3	21.7	22	20.2	21.3
1989	9	22	30	20.2	9.8	22.8	28.2	25.8	25.6	21.8	23.2	21.6	22.2	92	66	70	76	25.5	25.2	23.1	24.6	21.4	21.2	19.8	20.8
1989	9	23	31.2	19.8	11.4	22.2	29.4	26.6	26.2	21	23.8	23.2	22.7	90	63	75	76	24.1	25.9	26.2	25.4	20.5	21.7	21.9	21.3
1989	9	24	30.4	19.6	10.8	23.8	28.8	25.2	25.8	20.2	24.6	23.8	22.9	72	71	89	78	21.4	28.2	28.6	26	18.6	23.1	23.3	21.6
1989	9	25	29.6	22	7.6	23	27.6	25.6	25.5	22.2	25.2	22.4	23.3	93	83	76	84	26.2	30.5	25	27.3	21.9	24.4	21.1	22.5
1989	9	26	28.8	20	8.8	21.8	28	26	25.5	20.4	24	22.4	22.3	88	72	74	78	23.1	27.3	24.8	25	19.8	22.5	20.9	21.1
1989	9	27	29.6	19.8	9.8	21	28.2	26.4	25.5	20.4	24.2	21.4	22	95	72	65	77	23.6	27.6	22.3	24.5	20.1	22.7	19.2	20.7
1989	9	28	29.4	20.4	9	22.8	27.6	26	25.6	20.8	23	22.4	22.1	84	68	74	75	23.3	25.1	24.8	24.4	19.9	21.2	20.9	20.7
1989	9	29	29.6	20	9.6	22.2	28.6	26.4	25.9	20.4	23.6	21.2	21.7	85	66	63	72	22.8	25.9	21.8	23.5	19.6	21.7	18.9	20.1
1989	9	30	31.4	19.2	12.2	21.2	31	26.2	26.2	20.2	24.2	23	22.5	91	58	77	75	23	25.8	26	25	19.8	21.6	21.8	21
1989	10	1	32.4	20.6	11.8	23.8	31	27.4	27.4	22.2	25.6	23.2	23.7	87	65	71	74	25.7	29.4	25.7	26.9	21.6	23.7	21.6	22.3
1989	10	2	30.8	21.6	9.2	24.2	29.6	25.2	26.1	22.6	25	22.6	23.4	87	69	80	79	26.4	28.7	25.7	26.9	22	23.4	21.6	22.3
1989	10	3	28.4	21.6	6.8	23.4	27	25.2	25.2	22.6	24	22.4	23	93	78	79	84	26.9	27.9	25.3	26.7	22.3	22.9	21.3	22.2
1989	10	4	30.6	19.6	11	21.8	29.2	24.8	25.1	20.6	25.2	22.6	22.8	90	73	83	82	23.5	29.5	26	26.3	20.1	23.8	21.7	21.9
1989	10	5	30.4	21.2	9.2	23.6	29.2	24.2	25.3	22.4	24.4	22	22.9	90	68	83	80	26.3	27.5	25	26.3	21.9	22.6	21.1	21.9
1989	10	6	32	20	12	21.2	31.6	25.6	26	20	25.2	22.4	22.5	90	60	76	75	22.6	27.9	25	25.2	19.5	22.9	21.1	21.2
1989	10	7	31.8	20.8	11	22.6	30.4	26	26.3	21.4	25.6	23.2	23.4	90	69	79	79	24.7	29.7	26.6	27	20.9	24	22.1	22.3
1989	10	8	31.4	20.8	10.6	23.2	30.8	26.2	26.6	22	25.2	23	23.4	90	64	77	77	25.7	28.5	26	26.7	21.5	23.2	21.8	22.2
1989	10	9	30.4	20.4	10	22.2	28.4	25	25.1	21.4	24.4	22.4	22.7	93	72	80	82	25	28	25.4	26.1	21.1	22.9	21.4	21.8
1989	10	10	30.2	20.8	9.4	22.6	29.8	27.4	26.8	21.6	24	22.6	22.7	92	62	67	74	25.1	26.1	24.3	25.2	21.2	21.8	20.7	21.2
1989	10	11	29.8	20.2	9.6	22.6	28.6	24.8	25.2	21.2	24.4	23.4	23	89	71	89	83	24.3	27.9	27.9	26.7	20.6	22.9	22.9	22.1
1989	10	12	29.4	18.6	10.8	20.8	28.8	23.8	24.3	19.8	23.6	22.8	22.1	91	65	92	83	22.4	25.8	27.1	25.1	19.3	21.6	22.4	21.1
1989	10	13	30.6	20	10.6	22.6	29.6	23.4	24.8	21.4	24.2	22.6	22.7	90	64	93	83	24.7	26.7	26.9	26.1	20.9	22.2	22.3	21.8
1989	10	14	31.4	21.6	9.8	24.2	30.8	26	26.8	22.6	23.8	21.6	22.7	87	56	68	71	26.4	25	23	24.8	22	21.1	19.7	20.9
1989	10	15	31.4	20.6	10.8	23.4	30.2	24.6	25.7	21.8	25.4	23.6	23.6	87	68	92	83	25.1	29.3	28.5	27.6	21.1	23.7	23.2	22.7
1989	10	16	31.8	20	11.8	22.6	30.8	25.6	26.1	20.4	24.6	23.6	22.9	82	61	85	76	22.5	26.9	27.8	25.8	19.4	22.3	22.9	21.5
1989	10	17	30.6	21.2	9.4	23.2	29.8	24.6	25.5	22.2	25.4	23.2	23.6	92	71	89	84	26.1	29.6	27.5	27.7	21.8	23.9	22.7	22.8
1989	10	18	28.6	21.6	7	22.6	28	24.4	24.9	21.8	24.4	23.6	23.3	93	75	94	87	25.6	28.2	28.6	27.5	21.5	23.1	23.3	22.6
1989	10	19	32.6	21	11.6	22.8	31.2	23.4	25.2	21.8	25.2	22.2	23.1	92	62	90	81	25.5	28.2	26	26.5	21.4	23.1	21.7	22.1
1989	10	20	30.2	20.2	10	22.8	28.4	25.2	25.4	21.4	25.2	24.6	23.7	89	78	95	87	24.6	30	30.5	28.4	20.8	24.1	24.4	23.1
1989	10	21	32.4	21	11.4	23.6	31.6	25.4	26.5	22	25.4	23.4	23.6	87	61	85	78	25.4	28.5	27.5	27.1	21.4	23.2	22.6	22.4
1989	10	22	31.4	20	11.4	23.4	30.8	27.8	27.4	21.8	24	22.2	22.7	87	57	62	69	25.1	25.5	23.2	24.6	21.1	21.4	19.9	20.8
1989	10	23	30.4	19.4	11	22	29.2	27.2	26.4	20.4	24.6	22.6	22.5	87	69	68	75	22.9	28	24.5	25.1	19.7	22.9	20.7	21.1
1989	10	24	30.6	21.4	9.2	23.4	29.4	26.8	26.6	22	23.8	22.2	22.7	89	63	68	73	25.5	25.9	23.8	25.1	21.4	21.7	20.3	21.1
1989	10	25	30.4	19.8	10.6	25.4	29.6	26.6	27	21.2	24.6	22.8	22.9	69	67	73	70	22.5	27.7	25.3	25.2	19.4	22.8	21.3	21.1
1989	10	26	31.4	19.8	11.6	22.8	31.2	26.8	26.9	20.6	24.6	21.8	22.3	82	59	65	69	22.8	26.7	22.9	24.1	19.6	22.2	19.7	20.5
1989	10	27	31.2	20.4	10.8	23	30.8	24.2	25.5	21.6	25.4	21.6	22.9	89	65	80	78	24.9	29	24.1	26	21	23.5	20.5	21.7
1989	10	28	31	20.8	10.2	22.6	27.8	25.2	25.2	21.8	24.6	22.4	22.9	93	77	79	83	25.6	28.9	25.3	26.6	21.5	23.5	21.3	22.1
1989	10	29	30.2	19.6	10.6	22.6	29.2	24.2	25.1	21.2	23.8	23.4	22.8	89	64	94	82	24.3	26	28.3	26.2	20.6	21.7	23.1	21.8
1989	10	30	33	21.4	11.6	22.8	30.2	26	26.3	21.6	25.4	22.6	23.2	90	68	75	78	25	29.3	25.2	26.5	21.1	23.7	21.2	22
1989	10	31	30.9741	22.2	8.77407	22.4	29.2435	24.7217	25.3565	21.8	25.1083	23.024	23.2478	95	70.375	85.28	82.087	25.7	28.9542	26.86	26.9696	21.6	23.4375	22.236	22.2609
1989	11	1	30.6	20.296	10.304	22.8214	29.36	24.6	25.4375	21.7556	25.2593	23.4	23.3	90.5926	70.6667	91	81.6154	25.3	29.2889	28	27.0154	21.2667	23.6593	23	22.3038
1989	11	2	29.4	21.2	8.2	21.8	29.2	24.2	24.9	21.6	22.8	23.2	22.5	98	58	92	83	25.7	23.6	27.8	25.7	21.5	20.2	22.8	21.5
1989	11	3	27.2	21.2	6	21.6	26.4	24.6	24.3	20.8	22.8	23.4	22.3	93	74	91	86	24	25.4	28	25.8	20.5	21.4	23	21.6
1989	11	4	30.8	20.2	10.6	20.6	29.4	22.6	23.8	20.2	24.6	21.8	22.2	97	68	93	86	23.4	27.8	25.6	25.6	20	22.9	21.5	21.5
1989	11	5	31.4	20.4	11	23.6	30.4	23.6	25.3	21.8	24.8	22.6	23.1	86	64	92	80	25	27.7	26.8	26.5	21.1	22.8	22.2	22
1989	11	6	31.625	20.0348	11.5902	22.984	29.7318	24.96	25.57	21.7217	25.1917	22.8333	23.2696	89.7826	68.25	83.2727	80.6364	25.1652	28.8458	26.35	26.8	21.1783	23.3792	21.9227	22.1727
1989	11	7	30.8708	20.5182	10.3527	22.752	29.3364	24.8545	25.4455	21.7417	25.175	22.6522	23.213	91.625	72.5417	83.4348	82.7826	25.3833	29.3417	26.1043	27.0043	21.3083	23.6958	21.7652	22.2957
1989	11	8	30.75	20.7565	9.99348	22.9077	29.187	24.8095	25.4524	21.88	25.224	22.7333	23.3083	91.24	72.92	84.6667	83.1667	25.536	29.504	26.3125	27.1833	21.42	23.784	21.9	22.4042
1989	11	9	31.6	20.3739	11.2261	22.7692	28.8	23.8	25.2737	21.656	25.1455	22.8	23.2476	90.8	73.3182	92	83.2381	25.156	29.3364	27.1	27.0667	21.168	23.7045	22.4	22.3381
1989	11	10	30.4	20.2	10.2	23	29	25	25.5	21.4	25.6	21.6	22.9	87	77	75	79	24.4	30.6	23.6	26.2	20.7	24.4	20.2	21.8
1989	11	11	31.2	19.6	11.6	22.8	30.4	24.8	25.7	20.4	25.4	21.4	22.4	81	67	74	74	22.4	29.2	23.3	25	19.3	23.7	19.9	21
1989	11	12	31.4	19.6	11.8	21.8	30.2	24.6	25.3	21.4	24.8	21.4	22.5	97	65	76	79	25.2	27.8	23.4	25.5	21.2	22.9	20	21.4
1989	11	13	31.8	20.2	11.6	20.6	30.4	23.4	24.5	20.4	25.2	22.2	22.6	98	66	90	85	23.8	28.7	26	26.2	20.3	23.4	21.7	21.8
1989	11	14	31.4	19.8	11.6	20.4	30.2	26.4	25.9	19.6	24.8	22.4	22.3	93	65	71	76	22.3	27.8	24.5	24.9	19.2	22.9	20.8	21
1989	11	15	31	19.8	11.2	20.8	30.6	26.2	26	19.8	25.4	23.2	22.8	91	66	78	79	22.4	29.1	26.5	26	19.3	23.6	22	21.7
1989	11	16	31.6	20.2	11.4	20.4	30.8	26.6	26.1	19.6	25.6	23.8	23	93	66	80	80	22.3	29.5	27.7	26.5	19.2	23.8	22.8	21.9
1989	11	17	31.6	20.4	11.2	22.6	30.4	27.8	27.1	21.8	24.2	22.8	22.9	93	60	66	73	25.6	26.2	24.5	25.4	21.5	21.9	20.8	21.4
1989	11	18	32.4	21.8	10.6	22.2	31.4	25.6	26.2	21.6	25.2	23.6	23.5	95	61	85	80	25.4	28.1	27.8	27.1	21.4	23	22.9	22.4
1989	11	19	32	22.2	9.8	23.8	31.6	25.8	26.8	21.6	25.4	23.8	23.6	83	61	85	76	24.4	28.5	28.2	27	20.7	23.2	23.1	22.3
1989	11	20	32.4	21.2	11.2	21.8	31.8	25.6	26.2	19.4	25.6	23.6	22.9	80	61	85	76	21	28.8	27.8	25.9	18.3	23.4	22.9	21.5
1989	11	21	32.8	19.6	13.2	20.8	31.4	26	26	19.8	25.4	22.8	22.7	91	62	76	77	22.4	28.6	25.7	25.6	19.3	23.3	21.5	21.4
1989	11	22	32.6	20.8	11.8	21.8	31.6	24	25.4	20.8	25.6	21.8	22.7	92	62	83	79	23.9	29	24.7	25.9	20.4	23.5	20.9	21.6
1989	11	23	31.0462	20.4	10.6462	21.8	29.5083	24.3583	25.2	21.2	24.7385	22.6385	22.8192	95	67.3077	86.5	80.4615	24.8	27.9	26.3308	26.0808	20.9	22.8154	21.9077	21.7115
1989	11	24	31.3593	19.6	11.7593	22.2074	29.75	24.9083	25.4333	20.8385	24.8308	22.9615	22.8769	89.0385	66.0769	84.5769	79.9231	23.7615	27.9154	26.6731	26.1154	20.2385	22.8462	22.1269	21.7269
1989	11	25	30.8731	19.7667	11.1064	22.3071	29.1696	24.4545	25.0476	21.0444	24.6462	22.8333	22.9042	89.8148	68.72	84.8333	81.5217	24.1481	27.82	26.4708	26.3087	20.4963	22.768	22	21.8565
1989	11	26	31.164	20.325	10.839	22.5111	29.7217	24.5727	25.3524	21.3923	24.6769	22.8	23.024	90.8077	66.28	85.08	81.0833	24.7654	27.588	26.472	26.4042	20.9077	22.628	21.984	21.9375
1989	11	27	32.4	20.4	12	21.6	31.6	26.6	26.6	20.6	24.8	22.8	22.7	92	58	73	74	23.6	26.9	25.3	25.3	20.2	22.3	21.3	21.3
1989	11	28	33.2	19.6	13.6	20.4	32.4	25.6	26	19.8	25.6	22	22.5	95	59	74	76	22.7	28.5	24.1	25.1	19.5	23.2	20.5	21.1
1989	11	29	32.4	20.2	12.2	20.4	31.6	26.6	26.3	19.8	24.8	23.6	22.7	95	58	78	77	22.7	26.9	27.2	25.6	19.5	22.3	22.5	21.4
1989	11	30	32.6	20.4	12.2	22.8	31.8	24.4	25.8	22.6	24.8	23	23.5	98	57	89	81	27.3	26.8	27.2	27.1	22.5	22.2	22.5	22.4
1989	12	1	32.2	21.8	10.4	22.2	31.4	26.8	26.8	21.8	24.8	23.6	23.4	97	59	77	77	25.8	27.1	27.1	26.7	21.6	22.4	22.4	22.1
1989	12	2	32.4	20.8	11.6	21.6	31.6	24.6	25.6	21.4	24.6	23.4	23.1	98	57	91	82	25.3	26.4	28	26.6	21.3	22	23	22.1
1989	12	3	32.6	20.8	11.8	21.6	31.4	24.8	25.6	21.4	24.4	23.6	23.1	98	57	91	82	25.3	26.1	28.3	26.6	21.3	21.8	23.2	22.1
1989	12	4	32.4	20.8	11.6	21.4	31.4	24.6	25.5	21.2	23.8	23.4	22.8	98	54	91	81	25	24.6	28	25.9	21.1	20.8	23	21.6
1989	12	5	32.4	19.2	13.2	19.6	31.6	23.8	24.7	19.2	23.8	22.8	21.9	96	53	92	80	22	24.5	27.1	24.5	19	20.7	22.4	20.7
1989	12	6	31.4	16.8	14.6	17.2	30.8	24.6	24.3	16.6	24.8	23.6	21.7	94	62	92	83	18.5	27.4	28.5	24.8	16.3	22.6	23.2	20.7
1989	12	7	31.4	17.2	14.2	18.8	30.6	24.8	24.8	17.8	24.6	23.6	22	91	62	91	81	19.7	27.1	28.3	25	17.3	22.4	23.2	20.9
1989	12	8	31.6	18.8	12.8	19.6	30.8	25.4	25.3	18.8	24.4	24.6	22.6	93	60	94	82	21.2	26.4	30.4	26	18.4	22	24.3	21.6
1989	12	9	32.6	19.6	13	19.8	31.4	24.6	25.1	19.4	24.8	23.8	22.7	96	59	94	83	22.3	27.1	29	26.1	19.2	22.4	23.5	21.7
1989	12	10	32.4	19.8	12.6	19.8	31.6	23.4	24.5	19.4	24.6	22.8	22.3	96	57	95	83	22.3	26.4	27.4	25.3	19.2	22	22.6	21.3
1989	12	11	32.6	17.2	15.4	17.4	31.8	24.8	24.7	16.8	25.6	23.2	21.9	94	61	88	81	18.7	28.8	27.4	25	16.5	23.4	22.6	20.8
1989	12	12	31.4	16.6	14.8	17.2	30.6	24.6	24.3	16.2	24.6	23.4	21.4	91	62	91	81	17.8	27.1	28	24.3	15.6	22.4	23	20.3
1989	12	13	31.6	17	14.6	17.8	30.8	25.6	25	17.2	25.4	24.6	22.4	94	65	92	84	19.2	29	30.3	26.2	16.9	23.5	24.2	21.6
1989	12	14	32.4	17.8	14.6	21.6	31.4	25.4	26	19.6	25.8	24.6	23.3	83	64	94	81	21.5	29.6	30.4	27.2	18.7	23.9	24.3	22.3
1989	12	15	32.4	18.2	14.2	19.8	31.6	25.6	25.6	17.8	25.8	24.6	22.7	83	63	92	79	19.1	29.5	30.3	26.3	16.8	23.8	24.2	21.6
1989	12	16	32.8	18.8	14	20.2	31.6	25.6	25.8	17.6	25.4	24.8	22.6	78	61	94	78	18.5	28.5	30.8	25.9	16.2	23.2	24.5	21.3
1989	12	17	32.6	18.84	13.76	17.8	31.4	25.4	25	17.6	25.6	24.8	22.7	98	63	95	86	20	29.1	30.9	26.7	17.5	23.6	24.6	21.9
1989	12	18	32.6	15.8	16.8	16.8	31.6	24.8	24.5	15.8	25.8	24.6	22.1	90	63	98	84	17.3	29.5	30.8	25.9	15.2	23.8	24.5	21.2
1989	12	19	32.6	16.8	15.8	18.6	31.4	25.2	25.1	17.6	24.8	24.6	22.3	91	59	95	82	19.5	27.1	30.5	25.7	17.1	22.4	24.4	21.3
1989	12	20	31.6	17.8	13.8	18.2	30.8	25.2	24.9	17.2	24.6	24.4	22.1	91	61	94	82	19	26.9	30	25.3	16.7	22.3	24.1	21
1989	12	21	32.4	16.8	15.6	17.2	31.6	24.6	24.5	15.8	24.8	23.8	21.5	87	58	94	80	17	26.9	29	24.3	15	22.3	23.5	20.3
1989	12	22	32.4	15.6	16.8	15.8	31.4	25.6	24.6	15.4	24.6	24.4	21.5	96	58	91	82	17.2	26.6	29.8	24.5	15.2	22.1	24	20.4
1989	12	23	31.6	15.8	15.8	17.2	30.8	24.8	24.4	15.8	24.6	24.4	21.6	87	61	97	81	17	26.9	30.3	24.8	15	22.3	24.3	20.5
1989	12	24	32.6	17.2	15.4	20.2	31.6	25.4	25.6	19.6	24.8	24.6	23	95	58	94	82	22.4	26.9	30.4	26.6	19.3	22.3	24.3	22
1989	12	25	32.6	19.6	13	20.8	31.4	25.4	25.8	20.4	25.2	24.6	23.4	97	61	94	84	23.7	28.1	30.4	27.4	20.2	23	24.3	22.5
1989	12	26	32.4	19.2	13.2	19.8	31.6	26.4	26	18.6	24.8	24.2	22.5	89	58	84	77	20.7	26.9	28.8	25.5	18	22.3	23.4	21.2
1989	12	27	33.4	16.6	16.8	18.6	32.6	25.6	25.6	16.8	25.8	24.8	22.5	84	59	94	79	18	28.8	30.8	25.9	15.8	23.4	24.5	21.3
1989	12	28	33.2	15.8	17.4	16.2	32.6	25.6	25	15.8	25.6	24.6	22	96	58	92	82	17.7	28.3	30.3	25.4	15.6	23.1	24.2	21
1989	12	29	33.6	16.2	17.4	18.8	32.8	25.6	25.7	17.2	25.8	24.8	22.6	86	58	94	79	18.6	28.7	30.8	26	16.4	23.4	24.5	21.4
1989	12	30	33	16.2	16.8	17.2	32.8	25.2	25.1	15.8	25.6	24.6	22	87	57	95	80	17	28.2	30.5	25.3	15	23.1	24.4	20.8
1989	12	31	32.9308	16.2	16.7308	16.4	31.5652	25.0333	25.5909	15.4	24.7556	22.5286	22.328	90	56.8889	80.3929	74.9231	16.8	26.6148	25.6107	24.7	14.8	22.0333	21.4464	20.7846

## Sheet: 1990
						Temperature				Temperature				Relative Humidity				Pressure				Dew temperature
Year	Month	Day	Maximum	Minimum	Max-Min	1899-12-31 07:00:00	1899-12-31 13:00:00	1899-12-31 19:00:00	Average	1899-12-31 01:00:00	1899-12-31 13:00:00	1899-12-31 19:00:00	Average	1899-12-31 01:00:00	1899-12-31 13:00:00	1899-12-31 19:00:00	Average	1899-12-31 07:00:00	1899-12-31 13:00:00	1899-12-31 19:00:00	Average	1899-12-31 07:00:00	1899-12-31 13:00:00	1899-12-31 19:00:00	Average		Month	Taverage	Hraverage
1990	1	1	33.1741	18.7714	14.4026	21.5241	31.8417	26.0417	26.35	19.5	24.8643	23.0519	22.4519	82.9643	56.5	79.4074	73.0741	21.3286	26.7321	26.3815	24.8037	18.4857	22.1	21.9148	20.8222		January	26.4758	73.5185
1990	1	2	33.4	16.4	17	21.8	32.8	25.4	26.3	21.4	25.6	24.6	23.9	97	57	94	82	25.2	28.2	30.4	27.9	21.2	23.1	24.3	22.9		February	26.4857	68.7857
1990	1	3	33.4	19.2	14.2	20.6	32.6	25.6	26.1	20.4	25.4	24.8	23.5	98	57	94	83	23.8	27.8	30.8	27.5	20.3	22.8	24.5	22.6		March	27.3481	66.053
1990	1	4	32.4	20.2	12.2	21.2	31.2	25.2	25.7	19.8	24.2	24.6	22.9	88	57	95	80	22.2	25.7	30.5	26.1	19.2	21.5	24.4	21.7		April	27.0295	72.0894
1990	1	5	32.6	18.4	14.2	20.4	31.4	25.6	25.8	19.2	24.6	24.8	22.9	90	58	94	80	21.5	26.6	30.8	26.3	18.6	22.1	24.5	21.7		May	26.5968	76.3226
1990	1	6	32.4	19.6	12.8	19.8	31.6	25.8	25.8	18.2	24.8	24.8	22.6	86	58	92	79	19.9	26.9	30.6	25.8	17.4	22.3	24.5	21.4		June	26.87	75.0667
1990	1	7	32.6	19.8	12.8	20.4	31.8	25.4	25.8	17.8	24.6	24	22.1	78	56	89	74	18.7	26.3	28.9	24.6	16.5	21.9	23.5	20.6		July	26.6389	75.5769
1990	1	8	32.4	18.4	14	19.6	31.6	25.6	25.6	17.2	24.4	24.8	22.1	79	56	94	76	18.1	25.9	30.8	24.9	15.9	21.7	24.5	20.7		August	26.871	73.6452
1990	1	9	32.6	19.6	13	20.8	31.8	26.6	26.5	17.8	24.8	25.4	22.7	75	57	91	74	18.4	26.8	31.7	25.6	16.2	22.2	25	21.2		September	26.4314	76.1533
1990	1	10	32.4	19.2	13.2	20.4	31.6	26.8	26.4	17.8	24.6	25.6	22.7	78	57	91	75	18.7	26.4	32	25.7	16.5	22	25.2	21.2		October	25.6175	81.2847
1990	1	11	32.8	19.6	13.2	20.6	31.8	24.8	25.5	18.2	25.8	23.8	22.6	80	62	92	78	19.4	29.4	28.8	25.8	17	23.7	23.4	21.4		November	25.15	82
1990	1	12	32.8	16.2	16.6	19.6	31.6	28.6	27.1	17.6	25.4	25.6	22.9	83	61	79	74	18.8	28.5	30.9	26.1	16.6	23.2	24.6	21.5		December	24.5903	75.2492
1990	1	13	32	19.2	12.8	19.8	31.8	27.6	26.7	19.2	25.6	25.4	23.4	95	61	84	80	21.9	28.8	31	27.2	18.9	23.4	24.7	22.3
1990	1	14	32.4	18.8	13.6	19.6	31.6	26.6	26.1	18.8	25.4	25.6	23.3	93	61	92	82	21.2	28.5	32.2	27.3	18.4	23.2	25.3	22.3
1990	1	15	32.4	19.6	12.8	20.8	29.4	24.2	24.6	19.2	24.6	21.4	21.7	86	68	78	78	21.2	27.8	23.7	24.2	18.4	22.9	20.2	20.5
1990	1	16	31.6	20.8	10.8	21.6	30.6	27.4	26.8	20.2	23.4	21.6	21.7	88	55	61	68	22.8	24.2	22.1	23	19.6	20.5	19.1	19.7
1990	1	17	32.4	20.6	11.8	22.8	31.6	25.6	26.4	19.8	24.2	21.8	21.9	76	55	72	68	21.2	25.4	23.7	23.4	18.4	21.4	20.2	20
1990	1	18	33.8	18.8	15	19.6	33	26.8	26.5	18.4	25	19.2	20.9	89	53	49	64	20.4	26.5	17.4	21.4	17.8	22.1	15.3	18.4
1990	1	19	34.8	19.4	15.4	21.6	32.4	27.4	27.2	19.2	24.4	23.2	22.3	80	52	71	68	20.7	25.4	25.7	24	18.1	21.4	21.6	20.3
1990	1	20	33.4	18.2	15.2	18.6	31.6	27.6	26.4	18	24.4	22.6	21.7	95	56	66	72	20.2	25.9	24.2	23.5	17.7	21.7	20.6	20
1990	1	21	33.4	18.4	15	22.6	31.8	25.8	26.5	20.2	24.6	22.2	22.3	81	56	74	70	22.1	26.3	24.4	24.3	19.1	21.9	20.7	20.6
1990	1	22	33.6	21.2	12.4	22.4	32.6	24.4	25.9	19.8	26.2	22.6	22.9	79	61	86	75	21.4	29.9	26.3	25.9	18.6	24	21.9	21.5
1990	1	23	33.6	21	12.6	22.8	31	27.4	27.1	20.4	23.6	24.6	22.9	81	54	80	72	22.4	24.4	29.1	25.3	19.3	20.7	23.6	21.2
1990	1	24	33.4	21.6	11.8	21.8	31.2	26.8	26.6	19.6	24.6	22.4	22.2	82	59	69	70	21.4	26.7	24.3	24.1	18.6	22.2	20.6	20.4
1990	1	25	34.6	19.4	15.2	21.4	32.8	29.2	28.1	18.8	24.8	23.6	22.4	79	53	63	65	20	26.2	25.5	23.9	17.5	21.8	21.4	20.3
1990	1	26	34.4	19.2	15.2	23.2	32.8	24.8	26.4	20.8	24.8	22.6	22.7	81	53	83	72	23	26.2	26	25.1	19.8	21.8	21.7	21.1
1990	1	27	32.4	19.8	12.6	23	31.4	26.4	26.8	20.6	24.6	22.6	22.6	81	58	73	70	22.7	26.6	25	24.7	19.5	22.1	21.1	20.9
1990	1	28	32.5	20.2	12.3	21.8	31.4	27.4	27	21.4	25.2	23.4	23.3	97	61	72	77	25.2	28.1	26.2	26.5	21.2	23	21.9	22
1990	1	29	33.6	20.4	13.2	21.2	32.4	26.8	26.8	18.6	23.4	21.8	21.3	79	47	65	64	19.8	23	22.9	21.9	17.3	19.7	19.7	18.9
1990	1	30	34.4	18.4	16	19.4	34.2	28.4	27.6	18.2	24.6	22.8	21.9	89	46	62	66	20.1	24.8	24.2	23	17.6	20.9	20.5	19.7
1990	1	31	34.6	18.2	16.4	20.8	32.6	29.8	28.3	19.6	25.2	24.6	23.1	90	56	66	70	22	27.3	27.6	25.6	19	22.5	22.7	21.4
1990	2	1	33.8	19.2	14.6	22.6	32.6	27.2	27.4	20.2	26.2	23.2	23.2	81	61	72	71	22.1	29.9	25.9	26	19.1	24	21.6	21.6
1990	2	2	33.4	21.4	12	22.2	32.2	27.4	27.3	20.6	25.4	23.6	23.2	87	58	73	73	23.2	28.1	26.7	26	19.9	23	22.2	21.7
1990	2	3	31.8	20.4	11.4	23.2	30.8	27.2	27.1	20.2	23.4	23.2	22.3	76	54	72	67	21.7	24	25.9	23.9	18.8	20.4	21.6	20.3
1990	2	4	31.8	20.2	11.6	22.8	30.6	26.4	26.5	20.6	22.2	22	21.6	82	49	69	67	22.8	21.4	23.6	22.6	19.6	18.6	20.2	19.5
1990	2	5	34.4	20.6	13.8	23.4	29.6	25.2	25.9	20.6	24.2	22.6	22.5	78	64	80	74	22.5	26.7	25.7	25	19.4	22.2	21.6	21
1990	2	6	32.4	19.8	12.6	22.4	30.2	24.8	25.5	21.6	23.8	21.8	22.4	93	59	77	77	25.3	25.4	24.2	24.9	21.3	21.3	20.6	21.1
1990	2	7	32.4	22.2	10.2	23.2	29.6	25.6	26	20.6	24.2	21.2	22	79	64	68	71	22.6	26.7	22.3	23.9	19.5	22.2	19.3	20.3
1990	2	8	32.8	21.8	11	22.8	30.2	25.4	26	19.2	23.4	21.6	21.4	72	57	72	67	19.9	24.4	23.4	22.6	17.5	20.7	20	19.4
1990	2	9	34.8	17.8	17	20.2	30.4	26.8	26	18.2	19.4	20.6	19.4	83	36	58	59	19.6	15.5	20.3	18.5	17.2	13.5	17.7	16.1
1990	2	10	33.6	18.4	15.2	19.6	32.2	29.4	27.6	18.2	25.4	22.2	21.9	88	58	54	67	20	28.1	22.1	23.4	17.5	23	19.1	19.9
1990	2	11	33.4	19.2	14.2	20.4	32.4	27.4	26.9	19.8	25.6	24.2	23.2	95	59	77	77	22.7	28.5	28.1	26.4	19.5	23.2	23	21.9
1990	2	12	32.2	19.2	13	21.2	31.2	28.4	27.3	20.8	25.4	24.2	23.5	97	63	71	77	24.3	28.7	27.5	26.8	20.6	23.4	22.7	22.2
1990	2	13	33.2	18.4	14.8	20.8	31.6	26.8	26.5	20.2	24.2	24	22.8	95	55	80	76	23.3	25.4	28	25.6	19.9	21.4	23	21.4
1990	2	14	33.6	20.2	13.4	21.4	32.6	27.4	27.2	18	22.6	20.6	20.4	72	43	55	57	18.5	21	19.9	19.8	16.2	18.3	17.4	17.3
1990	2	15	34.2	19	15.2	22	32.6	27.2	27.3	19	23.4	21.6	21.3	76	47	62	61	20	22.9	22.2	21.7	17.5	19.7	19.2	18.8
1990	2	16	33.6	19.6	14	22	31.4	26.8	26.8	18.2	22.2	20.8	20.4	70	45	59	58	18.5	20.9	20.7	20	16.2	18.2	18.1	17.5
1990	2	17	31.8	20.6	11.2	21.4	28.8	26.4	25.8	18.4	22.8	21.4	20.9	75	60	65	67	19.2	23.9	22.3	21.8	16.9	20.4	19.2	18.8
1990	2	18	32.8	20.8	12	25.8	31.8	26	27.4	20.8	24.8	23.2	22.9	64	57	79	67	21.3	26.8	26.6	24.9	18.5	22.2	22.1	21
1990	2	19	34.4	17.4	17	19.6	32.8	27.2	26.7	18.4	25.4	20.8	21.5	89	56	57	67	20.4	27.7	20.5	22.8	17.8	22.8	17.9	19.5
1990	2	20	32.8	18	14.8	21.4	32.2	23.6	25.2	18.8	22.4	22.4	21.2	79	43	90	71	20	20.8	26.3	22.4	17.5	18.1	21.9	19.2
1990	2	21	33.6	19	14.6	22.4	32.8	24	25.8	19.2	23.4	22.4	21.7	75	46	87	69	20.2	22.7	26.1	23	17.7	19.6	21.8	19.7
1990	2	22	33.2	19.8	13.4	22.8	32.4	24	25.8	19.4	23	22.4	21.6	73	45	87	69	20.3	22.1	26.1	22.8	17.8	19.1	21.8	19.5
1990	2	23	34.4	17.2	17.2	22.6	32.6	27.6	27.6	18	23	21.6	20.9	65	45	59	56	17.7	21.9	21.9	20.5	15.6	19	19	17.8
1990	2	24	33.2	17.4	15.8	20.2	32.4	25.8	26	18	24.8	20.8	21.2	81	54	64	67	19.2	26.4	21.3	22.3	16.9	22	18.5	19.1
1990	2	25	32.4	17	15.4	21.4	30.2	26	25.9	17.8	26.2	22.4	22.1	71	73	74	73	18.1	31.4	24.8	24.8	15.9	24.9	20.9	20.6
1990	2	26	33.2	18.6	14.6	20.4	30.4	25.8	25.6	19.2	24.2	20.6	21.3	90	60	63	71	21.5	26.2	20.9	22.9	18.6	21.9	18.2	19.6
1990	2	27	31.2	18.4	12.8	22.4	30.4	27	26.7	19.2	25.6	24.8	23.2	75	69	84	76	20.2	29.7	29.9	26.6	17.7	24	24	21.9
1990	2	28	32	17.8	14.2	22.2	31.8	24.6	25.8	19.4	25.4	22.6	22.5	77	60	85	74	20.7	28.3	26.1	25.1	18.1	23.1	21.8	21
1990	3	1	32.8	18	14.8	22.2	31.6	24.2	25.6	19.2	24	22.4	21.9	76	54	86	72	20.3	25	25.9	23.7	17.8	21.1	21.7	20.2
1990	3	2	33.2	19.6	13.6	20.2	31.6	27.6	26.8	18.4	25.2	24.2	22.6	85	60	76	74	20	27.9	28	25.3	17.5	22.9	23	21.1
1990	3	3	33.2	18.4	14.8	20.2	32.6	26.4	26.4	19.2	25	22.8	22.3	91	55	74	73	21.6	26.8	25.4	24.6	18.7	22.2	21.4	20.8
1990	3	4	33.6	18	15.6	22	30.6	24.6	25.5	19.2	25.8	22.4	22.5	77	69	83	76	20.4	30.1	25.7	25.4	17.9	24.2	21.5	21.2
1990	3	5	33.4	19	14.4	21.2	31.4	27.8	27	19.4	25.4	23.8	22.9	85	62	72	73	21.4	28.6	26.9	25.6	18.6	23.3	22.3	21.4
1990	3	6	33.6	20	13.6	22.4	33.2	26.6	27.2	19.4	24	21.2	21.5	76	47	62	62	20.6	23.9	21.7	22.1	18	20.4	18.8	19.1
1990	3	7	34.8	21	13.8	21.8	33.2	27.8	27.6	19	22	23.2	21.4	77	38	68	61	20.2	19.3	25.5	21.6	17.6	16.9	21.4	18.6
1990	3	8	33.8	21.2	12.6	22.6	32.8	26	26.9	19.6	23.4	22.6	21.9	76	46	75	66	20.9	22.7	25.2	22.9	18.2	19.6	21.2	19.7
1990	3	9	34.6	22	12.6	23	32.6	25.8	26.8	20.4	24	24.6	23	79	49	91	73	22.3	24.3	30.1	25.6	19.2	20.6	24.2	21.4
1990	3	10	34.2	22.6	11.6	24.4	33.8	26	27.5	21.2	26.6	22.8	23.5	76	57	76	70	23.1	30.2	25.7	26.3	19.8	24.2	21.5	21.9
1990	3	11	32.8	22.6	10.2	24	31.2	26.4	27	20.4	25.2	22.6	22.7	73	62	73	69	21.6	28.2	25	24.9	18.8	23.1	21.1	21
1990	3	12	34.8	23	11.8	23.8	32.6	27.8	28	21	26.2	24.4	23.9	78	61	76	72	23.1	29.9	28.4	27.1	19.8	24	23.2	22.3
1990	3	13	34.6	22.8	11.8	23.4	34.4	28.2	28.6	21.8	24	24.4	23.4	87	43	74	68	25.1	23.2	28.1	25.5	21.1	19.9	23	21.3
1990	3	14	36.4	22	14.4	23	33.6	28.6	28.5	19.8	24.2	23.6	22.5	75	46	66	63	21	24.2	25.9	23.7	18.3	20.5	21.7	20.2
1990	3	15	32.6	20.2	12.4	21.8	32.4	29.2	28.2	19.4	22.8	23.6	21.9	80	44	63	63	21	21.6	25.5	22.7	18.3	18.7	21.4	19.5
1990	3	16	34.6	20.2172	14.3828	22.6069	32.6	27	27.5913	20.7	23.2	22.8	22.7429	84.4643	46	70	68.6429	23.1607	22.4	25.1	24.5929	19.8107	19.3	21.1	20.7607
1990	3	17	35.4	20.2	15.2	24.2	33.4	26.8	27.8	20.8	24.2	24.8	23.3	74	47	85	69	22.4	24.3	30	25.6	19.3	20.6	24.1	21.3
1990	3	18	33.4	22.4	11	24	31.8	26	27	20.4	24.8	23.2	22.8	73	57	79	70	21.6	26.8	26.6	25	18.8	22.2	22.1	21
1990	3	19	34.4	22.8	11.6	24.4	33.6	28.6	28.8	20.2	25.2	22.8	22.7	69	51	61	60	21	26.7	24	23.9	18.3	22.1	20.4	20.3
1990	3	20	34.8	21	13.8	23.2	33.6	26.2	27.3	19.8	23.8	22.8	22.1	74	45	75	64	20.9	23.2	25.6	23.2	18.2	19.9	21.5	19.8
1990	3	21	32.4	22.6	9.8	24	31	27.6	27.5	20	22.2	23.2	21.8	70	47	69	62	20.8	21.1	25.6	22.5	18.1	18.4	21.5	19.3
1990	3	22	34.6	21	13.6	22.6	32.4	27.8	27.6	20.2	23	23.4	22.2	81	45	69	65	22.1	22.1	25.9	23.4	19.1	19.1	21.7	20
1990	3	23	33.8	21.6	12.2	24.2	33.6	27.2	28	20.2	23.2	20.6	21.3	70	42	56	56	21.1	21.8	20	21	18.4	18.9	17.5	18.2
1990	3	24	33.6	23	10.6	24	33.2	28.2	28.4	20	22.4	20.4	20.9	70	40	50	53	20.8	20.2	19	20	18.1	17.6	16.7	17.5
1990	3	25	34.4	22	12.4	24.6	32.8	28.2	28.5	20.2	23	24.6	22.6	67	44	75	62	20.8	21.8	28.6	23.8	18.2	18.9	23.3	20.1
1990	3	26	29.4	21.2	8.2	23.6	28.8	24.4	25.3	20.2	22.4	21.6	21.4	74	58	79	70	21.5	23	24	22.8	18.6	19.7	20.4	19.6
1990	3	27	33.4	22	11.4	22.4	32.6	27.4	27.4	20	24	20.6	21.5	81	49	55	62	21.8	24.3	19.9	22	18.9	20.6	17.4	19
1990	3	28	34.2	19.4	14.8	23.4	33.4	22.6	25.5	19.2	22.8	20.6	20.9	68	41	84	64	19.5	21	23	21.2	17.1	18.2	19.7	18.4
1990	3	29	34.6	20.2	14.4	22.4	33.4	24.6	26.3	20	22.2	22.4	21.5	81	38	83	67	21.8	19.6	25.7	22.4	18.9	17.2	21.5	19.2
1990	3	30	36.4	21	15.4	23	34.8	30.8	29.8	19.6	21.8	24.6	22	73	32	61	55	20.6	17.8	26.9	21.8	18	15.7	22.3	18.7
1990	3	31	35.2	22	13.2	23	33.4	26.6	27.4	20.2	23.6	22.8	22.2	78	44	73	65	21.9	22.8	25.3	23.3	18.9	19.6	21.3	20
1990	4	1	34.8	22.2	12.6	24.6	33.6	27.4	28.3	21.4	26.2	22.8	23.5	76	56	68	67	23.4	29.3	24.8	25.8	20	23.7	21	21.6
1990	4	2	30.6	22.8	7.8	24	27.8	25.8	25.8	22.8	23.8	23.6	23.4	90	72	83	82	27	26.9	27.7	27.2	22.3	22.3	22.8	22.5
1990	4	3	32.4	23	9.4	24.2	32	24.6	26.4	21.8	24	23.2	23	81	52	89	74	24.6	24.7	27.5	25.6	20.8	20.9	22.7	21.5
1990	4	4	28.8	21.2	7.6	23	26.2	25.6	25.1	20.2	23.4	23.8	22.5	78	79	86	81	21.9	27	28.3	25.7	18.9	22.3	23.1	21.5
1990	4	5	32.4	21	11.4	24	29.2	24	25.3	22.4	24	21.8	22.7	87	65	83	79	26.1	26.5	24.7	25.7	21.8	22	20.9	21.6
1990	4	6	34.2	21.2	13	22.4	32	26.6	26.9	20.8	23.4	23.2	22.5	87	49	75	70	23.5	23.3	26.2	24.3	20.1	19.9	21.9	20.6
1990	4	7	33.2	21.2	12	23.6	30.6	26.8	27	22.2	23.8	23.6	23.2	89	57	77	74	25.9	25.1	27.1	26	21.6	21.2	22.4	21.7
1990	4	8	34.6	21	13.6	23.8	33.2	29.6	29	21.4	24.6	24.2	23.4	81	50	64	65	23.9	25.4	26.7	25.4	20.4	21.4	22.2	21.3
1990	4	9	34.2	21.8	12.4	23.2	33.8	28.6	28.5	20.2	23.2	23.8	22.4	76	41	67	62	21.7	21.6	26.4	23.3	18.8	18.8	22	19.9
1990	4	10	34.4	19.8	14.6	23	33.4	28.6	28.4	19.4	23.2	24.4	22.3	72	43	71	62	20.2	21.9	27.9	23.3	17.7	18.9	22.9	19.8
1990	4	11	36.2	22	14.2	24	34	28.2	28.6	19.8	25	23.4	22.7	68	49	67	61	20.4	25.9	25.7	24	17.8	21.7	21.5	20.3
1990	4	12	32	23	9	24.8	30.8	27.8	27.8	22	24.4	23	23.1	79	60	67	68	24.6	26.4	25	25.4	20.9	22	21.1	21.3
1990	4	13	34.4	20.8552	13.5448	23.7933	33.6	25.6	27.1318	21.8759	25.2	22.6	23.35	84.8966	51	78	72.6154	24.9828	26.7	25.5	26.0731	21.0241	22.1	21.4	21.7077
1990	4	14	35.6	22.8	12.8	26.2	33.6	27.2	28.5	22.4	24.8	23	23.4	72	49	70	64	24.6	25.6	25.4	25.2	20.9	21.5	21.3	21.2
1990	4	15	34.4	23	11.4	23.8	33.2	26.2	27.4	22.6	26	22.4	23.7	90	57	72	73	26.6	29	24.6	26.8	22.1	23.5	20.9	22.2
1990	4	16	32.6	21.2	11.4	24	32	26.2	27.1	23	24.4	24.6	24	92	54	88	78	27.4	25.7	29.9	27.7	22.6	21.5	24	22.7
1990	4	17	33.8	23.4	10.4	24.2	31.6	26.8	27.4	22.8	24.6	23	23.5	89	57	73	73	26.8	26.4	25.6	26.3	22.3	22	21.5	21.9
1990	4	18	33.4	20.9172	12.4828	23.4759	32	26.2	27.0619	22.05	23.6	22.2	23.3296	88.3214	50	71	74.3462	25.5893	23.7	24.2	26.25	21.4036	20.2	20.6	21.8269
1990	4	19	33.6	20.2	13.4	23	32	26.8	27.1	20	23.4	22.6	22	76	49	70	65	21.4	23.3	24.7	23.1	18.6	19.9	20.9	19.8
1990	4	20	33.8	21.8	12	22.8	31.6	26	26.6	20.2	23	22.2	21.8	79	49	72	67	22	22.6	24.3	23	19	19.4	20.6	19.7
1990	4	21	32.8	22.4	10.4	24.6	31.6	25	26.5	20.6	23	22.2	21.9	70	49	79	66	21.7	22.6	25	23.1	18.8	19.4	21.1	19.8
1990	4	22	34.2	22.8	11.4	24.6	32.6	26.8	27.7	21	24	22.4	22.5	73	49	69	64	22.6	24.3	24.3	23.7	19.4	20.6	20.6	20.2
1990	4	23	32.8	21.8	11	24.4	31.6	25.2	26.6	22	24.2	22.6	22.9	81	55	80	72	24.9	25.4	25.7	25.4	21	21.4	21.6	21.3
1990	4	24	34.6	23.2	11.4	24.2	32.2	27.2	27.7	22.6	25	22.8	23.5	87	56	69	71	26.4	27	24.9	26.1	22	22.4	21	21.8
1990	4	25	30.2	23.6	6.6	25.4	29.2	25.6	26.5	23.2	24.6	24.2	24	83	69	89	81	27	28	29.3	28.1	22.4	22.9	23.7	23
1990	4	26	31.6	22.4	9.2	23.8	28.6	24.2	25.2	22.6	25.8	22	23.5	90	80	83	85	26.6	31.4	25	27.7	22.1	24.9	21.1	22.7
1990	4	27	31.4	21.2	10.2	24.4	30.4	24.6	26	22.4	23.6	22.8	22.9	84	57	86	76	25.8	24.8	26.6	25.7	21.6	20.9	22.1	21.5
1990	4	28	31.8	22	9.8	23.4	28	26.4	26	22.6	24.8	22.2	23.2	93	77	70	80	26.9	29.2	24.1	26.7	22.3	23.7	20.5	22.1
1990	4	29	30.8	21	9.8	23.8	30.4	25.4	26.3	22.2	25.6	23.2	23.7	87	69	83	80	25.7	29.7	27	27.5	21.6	24	22.4	22.6
1990	4	30	30.4	21.1929	9.20714	23.85	29.4	23.8	26.99	22.437	24.2	23.4	23.836	88.3704	66	97	75.72	26.1667	26.9	28.5	27.22	21.8148	22.3	23.3	22.432
1990	5	1	28.3	21	7.3	22.8	26.8	24.4	24.6	20.4	24.2	22	22.2	81	81	81	81	22.4	28.5	24.9	25.3	19.3	23.3	21	21.2
1990	5	2	30.6	21	9.6	22.6	30	24.6	25.5	21.4	23.4	22.4	22.4	90	58	83	77	24.7	24.5	25.7	25	20.9	20.8	21.5	21.1
1990	5	3	30.8	21	9.8	23	27.8	26	25.7	21.4	23.4	22.2	22.3	87	69	72	76	24.4	25.9	24.3	24.9	20.7	21.7	20.6	21
1990	5	4	30.8	21	9.8	22.6	29.8	25.2	25.7	21	23.8	22	22.3	87	61	76	75	23.8	25.6	24.4	24.6	20.3	21.5	20.7	20.8
1990	5	5	31.6	21.8	9.8	23.4	29.8	26.4	26.5	21.4	24.2	22	22.5	84	63	69	72	24.2	26.6	23.6	24.8	20.6	22.1	20.2	20.9
1990	5	6	30.8	22.2	8.6	23.4	29.6	26.8	26.6	22.4	24.8	22.2	23.1	92	68	68	76	26.4	28.2	23.8	26.1	22	23.1	20.3	21.8
1990	5	7	33.6	23	10.6	24.8	30.6	27.2	27.5	23.4	25.2	23	23.9	89	65	70	75	27.9	28.6	25.4	27.3	22.9	23.3	21.3	22.5
1990	5	8	33.2	23.6	9.6	25.6	31.2	27	27.7	23.2	25.6	22.2	23.7	82	64	66	71	26.9	29.2	23.7	26.6	22.3	23.7	20.2	22.1
1990	5	9	34.8	22	12.8	24.6	31.4	27.2	27.6	22.6	25.4	22	23.3	85	62	64	70	26.1	28.6	23.1	25.9	21.8	23.3	19.8	21.6
1990	5	10	32.2	22	10.2	25	29.2	25.6	26.4	22.8	25.4	24.4	24.2	83	74	91	83	26.3	30	29.8	28.7	21.9	24.1	24	23.3
1990	5	11	32.6	21	11.6	23.8	31.8	26.2	27	21.6	24.6	24.6	23.6	83	56	88	76	24.4	26.3	29.9	26.9	20.7	21.9	24	22.2
1990	5	12	34.6	23.2	11.4	24.6	32.6	27.2	27.9	22.6	24.2	23	23.3	85	50	70	68	26.1	24.8	25.4	25.4	21.8	21	21.3	21.4
1990	5	13	31.8	22.2	9.6	24.6	30.4	26.6	27	22	24.4	22.2	22.9	80	62	69	70	24.8	26.7	23.9	25.1	20.9	22.2	20.4	21.2
1990	5	14	29.6	22	7.6	23.6	29.2	25.4	25.9	22.2	24.2	24.4	23.6	89	67	92	83	25.9	27	29.9	27.6	21.6	22.3	24	22.7
1990	5	15	32.6	23	9.6	24.4	30.6	23.6	25.5	23.2	24.2	22.6	23.3	91	59	92	81	27.7	26.1	26.8	26.8	22.7	21.8	22.2	22.2
1990	5	16	33.6	20.2	13.4	24	32.2	27.4	27.8	21.4	25.2	23	23.2	80	57	69	69	23.8	27.6	25.3	25.5	20.3	22.7	21.3	21.4
1990	5	17	33.6	23	10.6	25	29.8	25.6	26.5	23	24.2	24.2	23.8	85	63	89	79	26.8	26.6	29.3	27.6	22.2	22.1	23.7	22.7
1990	5	18	32.2	22.6	9.6	24.2	30.6	27.2	27.3	22.6	24.8	22.4	23.3	87	63	67	72	26.4	27.6	24	26	22	22.7	20.4	21.7
1990	5	19	34.2	22.2	12	24.8	33.4	26.8	28	22.8	25.6	24.6	24.3	85	54	84	74	26.5	27.8	29.5	27.9	22	22.8	23.8	22.9
1990	5	20	33.6	21.8	11.8	26.2	32.6	26.6	28	23.4	25.2	24.4	24.3	79	56	84	73	27	27.3	29.1	27.8	22.3	22.5	23.6	22.8
1990	5	21	33.6	22.2	11.4	25.6	32.2	26.4	27.6	23.2	25.4	24.6	24.4	82	58	87	76	26.9	28.1	29.8	28.2	22.3	23	24	23.1
1990	5	22	32.6	22.2	10.4	24.2	30.4	25.2	26.3	23.2	25.6	24.6	24.5	92	69	95	85	27.8	29.7	30.5	29.3	22.8	24	24.4	23.7
1990	5	23	30.8	23	7.8	24.8	28.2	24.6	25.5	23.4	22.6	23.4	23.1	89	62	91	81	27.9	23.8	28	26.6	22.9	20.3	23	22
1990	5	24	32.8	21	11.8	23.4	30.4	26.6	26.8	22	25.2	23	23.4	89	66	74	76	25.5	28.7	25.8	26.7	21.4	23.4	21.6	22.1
1990	5	25	31.4	21	10.4	23	27	23	24	22.2	24.6	22	22.9	93	82	92	89	26.2	29.4	25.8	27.1	21.9	23.7	21.6	22.4
1990	5	26	31.6	22.2	9.4	24.6	30.2	27.2	27.3	23.6	25	23.2	23.9	92	66	72	77	28.5	28.3	25.9	27.6	23.2	23.1	21.6	22.7
1990	5	27	31.8	21	10.8	24.6	29.8	26.8	27	22.2	25	23.2	23.5	82	68	74	75	25.2	28.6	26.1	26.6	21.2	23.3	21.8	22.1
1990	5	28	30.2	22.2	8	24.6	28.8	24.8	25.8	23	24.2	22.8	23.3	88	69	85	80	27.1	27.2	26.5	26.9	22.4	22.5	22	22.3
1990	5	29	31	22.2	8.8	23.2	28.8	26.6	26.3	22.6	25.6	22.4	23.5	95	78	70	81	27	30.8	24.4	27.4	22.4	24.5	20.7	22.5
1990	5	30	31.6	20.2	11.4	22.8	30.2	26.2	26.4	21.8	24.6	22.4	22.9	92	64	72	76	25.5	27.3	24.6	25.8	21.4	22.6	20.9	21.6
1990	5	31	32.6	20.2	12.4	24	31.8	25.8	26.8	20.6	25	22.2	22.6	74	58	74	69	22.1	27.3	24.4	24.6	19.1	22.5	20.7	20.8
1990	6	1	30.4	20	10.4	24.8	28	26.6	26.5	21.8	24.6	22.4	22.9	77	76	70	74	24.2	28.7	24.4	25.8	20.6	23.4	20.7	21.5
1990	6	2	32.6	20	12.6	23.8	31.4	26.4	27	21.6	23.6	22.4	22.5	83	53	71	69	24.4	24.1	24.5	24.3	20.7	20.5	20.8	20.7
1990	6	3	33.8	21.8	12	25.6	32.6	27	28	20.4	22.4	23	21.9	63	42	72	59	20.6	20.5	25.5	22.2	18	17.9	21.4	19.1
1990	6	4	32.8	21	11.8	24.6	31.8	27.4	27.8	21	23.6	23	22.5	73	51	69	64	22.6	23.9	25.3	23.9	19.4	20.3	21.3	20.3
1990	6	5	32.6	21	11.6	23.4	30.6	25.6	26.3	21.6	24.6	23	23.1	86	62	81	76	24.6	27.1	26.4	26	20.9	22.4	22	21.7
1990	6	6	33.6	22.8	10.8	24.6	32.6	28.6	28.6	22.6	25.8	24.8	24.4	85	59	74	72	26.1	28.8	28.9	27.9	21.8	23.4	23.4	22.9
1990	6	7	33.8	22.8	11	25.6	31.2	26.4	27.4	22.8	26.4	23.4	24.2	79	69	78	75	25.9	31.3	26.8	28	21.7	24.8	22.3	22.9
1990	6	8	33.6	22.4	11.2	25.4	32.8	26.4	27.8	22.6	25.4	23.4	23.8	79	56	78	71	25.6	27.7	26.8	26.7	21.5	22.8	22.3	22.2
1990	6	9	32.6	21.6	11	23	31	27	27	21.6	24.8	22.8	23.1	89	61	70	73	24.9	27.3	25.1	25.8	21	22.5	21.1	21.6
1990	6	10	30.6	22.8	7.8	23.6	29.2	24.8	25.6	22.4	25.2	23.6	23.7	90	73	91	85	26.3	29.5	28.3	28	21.9	23.8	23.2	23
1990	6	11	30.2	23	7.2	24.6	29.4	24.6	25.8	23.2	23.8	23.6	23.5	89	63	92	81	27.5	25.9	28.5	27.3	22.7	21.7	23.2	22.5
1990	6	12	32.4	21.4	11	22.6	29.6	27.2	26.7	22	24.4	23.2	23.2	95	66	72	77	26	27.2	25.9	26.4	21.8	22.5	21.6	22
1990	6	13	33.8	20.8	13	25	32.4	27.4	28	22	25.8	23.4	23.7	77	60	72	70	24.5	29	26.2	26.6	20.8	23.5	21.9	22
1990	6	14	31.4	21.4	10	21.8	28.2	26.6	25.8	21.6	24.4	23	23	98	74	74	82	25.7	28.1	25.8	26.5	21.5	23	21.6	22
1990	6	15	31.4	21.8	9.6	24	29.6	26.4	26.6	22.6	25	21.6	23.1	89	69	66	75	26.5	28.7	22.7	26	22.1	23.4	19.5	21.7
1990	6	16	29.6	22	7.6	22.8	25.4	24	24	22.2	23.4	22	22.5	95	85	84	88	26.4	27.5	25.1	26.3	22	22.6	21.2	21.9
1990	6	17	32.2	21.6	10.6	23.6	30.8	27.2	27.2	22.4	24	22.4	22.9	90	57	67	71	26.3	25.5	24	25.3	21.9	21.4	20.4	21.3
1990	6	18	31.6	20.2	11.4	24	30.2	24.6	25.9	21.4	25.2	23.4	23.3	80	67	91	79	23.8	28.8	28	26.9	20.3	23.4	23	22.2
1990	6	19	32.8	21.4	11.4	24.8	31.6	27.4	27.8	22.4	25	22.4	23.3	82	59	65	69	25.5	27.4	23.9	25.6	21.4	22.6	20.3	21.5
1990	6	20	33.6	21.4	12.2	24.4	32	26.4	27.3	22.2	25.4	24.8	24.1	83	59	88	77	25.3	28.2	30.3	27.9	21.3	23.1	24.2	22.9
1990	6	21	33.8	23.2	10.6	25.6	32.8	27.4	28.3	23.8	25.2	24.6	24.5	86	55	80	74	28.3	27.2	29.1	28.2	23.1	22.5	23.6	23.1
1990	6	22	35.6	22.4	13.2	24.6	33.8	27.4	28.3	22.8	24.4	22.8	23.3	86	47	68	67	26.6	24.5	24.8	25.3	22.1	20.8	21	21.3
1990	6	23	32.2	22	10.2	23.2	30.4	24.2	25.5	22.4	24.2	23.2	23.3	93	60	92	82	26.6	26.2	27.8	26.9	22.1	21.9	22.8	22.3
1990	6	24	32.8	21.6	11.2	23	30.6	26.6	26.7	22.2	25	23	23.4	93	64	74	77	26.2	28.1	25.8	26.7	21.9	23	21.6	22.2
1990	6	25	31.4	21.6	9.8	24.6	29.6	25.4	26.3	22.2	25	23.6	23.6	82	69	86	79	25.2	28.7	28	27.3	21.2	23.4	22.9	22.5
1990	6	26	32.6	22	10.6	23.2	31	26.2	26.7	21.6	25	24.2	23.6	87	62	85	78	24.8	27.8	28.9	27.2	20.9	22.8	23.5	22.4
1990	6	27	32.6	22.2	10.4	25.2	31.2	25.6	26.9	23.4	25.2	24.4	24.3	86	62	91	80	27.6	28.2	29.8	28.5	22.7	23.1	24	23.3
1990	6	28	31.4	22.4	9	24.2	30.6	25.4	26.4	22.8	24.4	23.6	23.6	89	61	86	79	26.8	26.6	28	27.1	22.3	22.1	22.9	22.4
1990	6	29	32.4	23.4	9	24.6	31.6	25.6	26.9	22.6	24.4	23.8	23.6	85	56	86	76	26.1	25.9	28.3	26.8	21.8	21.7	23.1	22.2
1990	6	30	32.4	21.4	11	25.6	31.8	25.4	27	21.8	25.2	23.6	23.5	72	59	86	73	23.7	27.8	28	26.5	20.2	22.8	22.9	22
1990	7	1	32.6	21.2	11.4	24.8	31.8	25.4	26.8	21.4	24.6	24.8	23.6	74	56	95	75	23.3	26.3	30.9	26.8	19.9	21.9	24.6	22.2
1990	7	2	31.4	21.4	10	25.8	30.6	25.2	26.7	22.2	25.4	24.6	24.1	74	66	95	78	24.4	29.1	30.5	28	20.7	23.6	24.4	22.9
1990	7	3	31.8	21.6	10.2	24.2	30.6	25.2	26.3	22	26.8	24.6	24.5	83	75	95	84	25	32.8	30.5	29.4	21.1	25.6	24.4	23.7
1990	7	4	32.4	21.6	10.8	23.2	31.6	25.2	26.3	22.6	25.4	24.4	24.1	95	61	94	83	27	28.5	30	28.5	22.4	23.2	24.1	23.2
1990	7	5	32.4	21.4	11	23.2	31.6	25.2	26.3	22.4	25.4	23.4	23.7	93	61	86	80	26.6	28.5	27.6	27.5	22.1	23.2	22.7	22.7
1990	7	6	31.6	22.2	9.4	23.6	30.6	25.4	26.3	23.4	25.6	24.6	24.5	98	67	94	87	28.6	29.6	30.4	29.5	23.3	23.9	24.3	23.8
1990	7	7	31.4	22.4	9	24.6	30.6	25.2	26.4	23.2	24.8	24.8	24.3	89	63	97	83	27.5	27.6	31	28.7	22.7	22.7	24.7	23.3
1990	7	8	31.8	22.8	9	24.4	30.6	25.2	26.4	23.6	24.4	23.4	23.8	94	61	86	80	28.6	26.6	27.6	27.6	23.3	22.1	22.7	22.7
1990	7	9	32.8	22.6	10.2	24.2	31.6	27.2	27.6	23.2	25.4	23.2	23.9	92	61	72	75	27.8	28.5	25.9	27.4	22.8	23.2	21.6	22.6
1990	7	10	33.2	20.792	12.408	23.2786	31.8	26.2	26.9045	22.0571	24.2	24.4	23.5692	90.1429	54	86	76.8846	25.7429	25.3	29.4	26.9038	21.55	21.3	23.8	22.2308
1990	7	11	30.4	21.2	9.2	22.4	29.2	24.6	25.2	21.6	23.4	22.6	22.5	93	62	85	80	25.3	25	26.1	25.5	21.3	21.1	21.8	21.4
1990	7	12	34.6	20	14.6	21.8	32.4	24.6	25.9	20.2	23	23.4	22.2	87	45	91	74	22.6	22.1	28	24.2	19.5	19.1	23	20.5
1990	7	13	33.6	20.6	13	23.4	31.8	23.8	25.7	21.4	24.6	22.6	22.9	84	56	90	77	24.2	26.3	26.6	25.7	20.6	21.9	22.1	21.5
1990	7	14	31.6	21.4	10.2	23.6	29.4	26.6	26.5	21.4	23.2	22.4	22.3	83	60	70	71	24.1	24.4	24.4	24.3	20.5	20.7	20.7	20.6
1990	7	15	31.6	21	10.6	25.2	31.4	27.2	27.8	22.8	23.6	22.8	23.1	82	53	69	68	26.2	24.1	24.9	25.1	21.9	20.5	21	21.1
1990	7	16	29.2	22	7.2	23.6	28.4	25.2	25.6	22.4	23.8	23.4	23.2	90	69	86	82	26.3	26.5	27.6	26.8	21.9	22.1	22.7	22.2
1990	7	17	33.4	22	11.4	25.8	31.6	27.4	28	21.2	23.2	23	22.5	67	50	69	62	22.2	23	25.3	23.5	19.2	19.8	21.3	20.1
1990	7	18	32.8	20	12.8	23	30.4	27.2	27	20.2	23.8	23.2	22.4	78	58	72	69	21.9	25.2	25.9	24.3	18.9	21.2	21.6	20.6
1990	7	19	32.6	22	10.6	23.6	28.2	26.4	26.1	22.4	25	23.4	23.6	90	77	78	82	26.3	29.6	26.8	27.6	21.9	23.9	22.3	22.7
1990	7	20	35.6	20.2	15.4	22.6	34.8	27.4	28	21	24	23	22.7	87	41	69	66	23.8	22.9	25.3	24	20.3	19.7	21.3	20.4
1990	7	21	32.6	22.6	10	24.4	31	26.4	27	21.4	22.8	22.8	22.3	77	50	74	67	23.6	22.5	25.4	23.8	20.1	19.4	21.4	20.3
1990	7	22	32.8	22.8	10	25	29.6	26.4	26.9	22	23	23	22.7	77	58	75	70	24.5	23.9	25.9	24.8	20.8	20.3	21.7	20.9
1990	7	23	33.8	20.6	13.2	23.4	30.4	27.4	27.1	21.4	23.4	23	22.6	84	56	69	70	24.2	24.3	25.3	24.6	20.6	20.6	21.3	20.8
1990	7	24	33.6	21.2	12.4	24.4	31.6	25.6	26.8	22.4	24.4	23.4	23.4	84	56	83	75	25.8	25.9	27.4	26.4	21.6	21.7	22.6	22
1990	7	25	33.6	21	12.6	24.6	32.4	25.4	27	22	25	23.2	23.4	80	55	83	73	24.8	26.9	27	26.2	20.9	22.3	22.4	21.9
1990	7	26	32.4	21.6	10.8	23	30.6	26.6	26.7	21.6	23.8	23.2	22.9	89	57	75	74	24.9	25.1	26.2	25.4	21	21.2	21.9	21.4
1990	7	27	31.2	20.6	10.6	22.6	29.6	24.6	25.4	21.4	23.6	23.6	22.9	90	61	92	81	24.7	25.3	28.5	26.1	20.9	21.3	23.2	21.8
1990	7	28	32.6	21	11.6	22.8	30.1	27.2	26.8	21.4	25.6	22.8	23.3	89	70	69	76	24.6	29.9	24.9	26.5	20.8	24.1	21	22
1990	7	29	32.6	22	10.6	23.2	31.4	27.2	27.3	21.6	24.6	23	23.1	87	58	70	72	24.8	26.6	25.4	25.6	20.9	22.1	21.3	21.5
1990	7	30	32.6	20.4	12.2	22.2	31.4	27.2	27	21.6	24.6	23	23.1	95	58	70	74	25.4	26.6	25.4	25.8	21.4	22.1	21.3	21.6
1990	7	31	31.8	22	9.8	23.6	31	24.6	26	22.4	25	22.2	23.2	90	62	82	78	26.3	27.8	25.2	26.4	21.9	22.8	21.2	22
1990	8	1	34.2	20	14.2	23.4	33.2	25.6	27	20.2	25.2	24.6	23.3	75	53	92	73	21.6	26.9	30.3	26.3	18.7	22.3	24.2	21.8
1990	8	2	31.8	20.4	11.4	23.8	31.2	24.6	26	21.2	23.8	23.8	22.9	80	54	94	76	23.5	24.7	29	25.7	20.1	20.9	23.5	21.5
1990	8	3	31.4	22.2	9.2	23.6	30.4	22.8	24.9	22.2	23.6	22.2	22.7	89	57	95	80	25.9	24.8	26.4	25.7	21.6	20.9	22	21.5
1990	8	4	32.8	21.6	11.2	24	31.6	25.8	26.8	22.4	25.6	23.4	23.8	87	62	82	77	26.1	29	27.2	27.4	21.8	23.5	22.5	22.6
1990	8	5	33.8	20.6	13.2	25.6	32.6	27.2	28.1	22.6	24.2	22.8	23.2	78	50	69	66	25.5	24.8	24.9	25.1	21.4	21	21	21.1
1990	8	6	34.2	20.8	13.4	22.4	33.4	27.4	27.6	21.2	23.4	23.2	22.6	90	43	71	68	24.4	22.4	25.7	24.2	20.7	19.3	21.6	20.5
1990	8	7	33	22	11	23.6	31.6	27.2	27.4	22.6	25.6	22.4	23.5	92	62	67	74	26.8	29	24	26.6	22.2	23.5	20.4	22.1
1990	8	8	33.2	22	11.2	23.8	32.2	27.6	27.8	22.4	26	22.8	23.7	89	62	67	72	26.2	29.6	24.7	26.8	21.8	23.9	20.9	22.2
1990	8	9	32.4	21	11.4	24.2	30.4	26.8	27	22.6	25.8	22.8	23.7	87	70	71	76	26.4	30.3	25.2	27.3	22	24.2	21.2	22.5
1990	8	10	34.2	20.6	13.6	23.6	33.4	27.6	28.1	20.8	25.4	23.4	23.2	78	53	71	67	22.8	27.3	26.1	25.4	19.6	22.5	21.8	21.3
1990	8	11	31.8	21	10.8	22.6	29.2	26.6	26.3	21.6	24.8	22.8	23.1	92	70	73	78	25.1	28.5	25.3	26.3	21.2	23.2	21.3	21.9
1990	8	12	32.4	20.8	11.6	23.8	30.6	26.6	26.9	21.2	24.6	22.4	22.7	80	62	70	70	23.5	27.1	24.4	25	20.1	22.4	20.7	21.1
1990	8	13	30.6	21.6	9	23.4	29.8	26.8	26.7	22.6	25.4	22.6	23.5	93	71	70	78	26.9	29.6	24.7	27.1	22.3	23.9	20.9	22.4
1990	8	14	30.4	21.2	9.2	22	28.8	24.6	25	21.4	23.8	21.4	22.2	95	66	76	79	25.1	26.3	23.4	24.9	21.2	21.9	20	21
1990	8	15	31.6	21.2	10.4	22	31.4	24.4	25.5	21.4	24.6	22.8	22.9	95	58	87	80	25.1	26.6	26.7	26.1	21.2	22.1	22.2	21.8
1990	8	16	30.8	21	9.8	22.6	28.8	27.2	26.5	22	24.6	22.4	23	95	71	67	78	26	28.2	24	26.1	21.8	23.1	20.4	21.8
1990	8	17	32.6	22	10.6	25	31.4	26.8	27.5	22.2	23.8	23.2	23.1	79	54	74	69	25	24.6	26.1	25.2	21.1	20.8	21.8	21.2
1990	8	18	32.4	21.8	10.6	24.2	30.4	26.8	27	21.4	24	23	22.8	78	59	73	70	23.7	25.7	25.6	25	20.2	21.6	21.5	21.1
1990	8	19	34	21.2	12.8	24	33.2	27.6	28.1	21.8	24.2	23.4	23.1	83	48	71	67	24.7	24.4	26.1	25.1	20.9	20.7	21.8	21.1
1990	8	20	34.6	22	12.6	24	33	27.2	27.9	22	25.4	22.8	23.4	84	55	69	69	25.1	27.6	24.9	25.9	21.2	22.7	21	21.6
1990	8	21	35.4	21.8	13.6	23.4	34	27.8	28.3	21.2	24.4	23.4	23	83	46	69	66	23.8	24.4	25.9	24.7	20.3	20.7	21.7	20.9
1990	8	22	33.6	20	13.6	24.8	32.4	27.4	28	20.6	24.8	23.2	22.9	69	54	71	65	21.6	26.4	25.7	24.6	18.7	22	21.6	20.8
1990	8	23	32.2	20.6	11.6	23	30.8	26.6	26.8	20.2	24.6	22.8	22.5	78	61	73	70	21.9	26.9	25.3	24.7	18.9	22.3	21.3	20.8
1990	8	24	31.6	21.2	10.4	23.8	28.4	27	26.5	22.2	24.8	22.4	23.1	87	75	68	77	25.7	29	24.1	26.3	21.6	23.5	20.5	21.9
1990	8	25	32.6	21.6	11	23.8	31.6	27	27.4	22	25.4	22.8	23.4	86	61	70	72	25.3	28.5	25.1	26.3	21.3	23.2	21.1	21.9
1990	8	26	33.8	21.2	12.6	23.6	32.4	25.6	26.8	21.6	24.6	23.4	23.2	84	53	83	74	24.5	25.9	27.4	25.9	20.8	21.7	22.6	21.7
1990	8	27	31.4	22	9.4	22.6	30.8	27.2	27	22.2	24.6	23	23.3	97	61	70	76	26.5	26.9	25.4	26.3	22	22.3	21.3	21.9
1990	8	28	29.6	21.2	8.4	22.4	27.8	26.4	25.8	21.6	24.4	22	22.7	93	76	69	79	25.3	28.4	23.6	25.7	21.3	23.2	20.2	21.5
1990	8	29	30.8	21	9.8	21.2	28.2	26.4	25.5	20.2	24.4	22.2	22.3	91	74	70	78	23	28.1	24.1	25.1	19.8	23	20.5	21.1
1990	8	30	31.6	20.8	10.8	23	29.6	26.6	26.5	22	24.6	22.4	23	92	67	70	76	25.8	27.7	24.4	26	21.6	22.8	20.7	21.7
1990	8	31	32.2	22	10.2	23.6	30.4	25.6	26.3	22.2	25.4	24.6	24.1	89	67	92	83	25.9	29.2	30.3	28.4	21.6	23.7	24.2	23.2
1990	9	1	33.6	20.4	13.2	22.4	32.8	25.4	26.5	20.6	22.6	22.2	21.8	85	42	76	68	23.1	20.9	24.7	22.9	19.8	18.2	20.9	19.6
1990	9	2	32.8	20	12.8	22.6	31.2	26.4	26.6	20.6	24.2	22.4	22.4	84	57	71	71	23	25.7	24.5	24.4	19.7	21.5	20.8	20.7
1990	9	3	31.4	22	9.4	23.2	24.6	25.4	24.6	22.2	22.6	22.2	22.3	92	85	76	84	26.1	26.1	24.7	25.6	21.8	21.8	20.9	21.5
1990	9	4	33.2	19.4	13.8	22.8	32	24.8	26.1	20.6	24.6	22.4	22.5	82	55	82	73	22.8	26.2	25.5	24.9	19.6	21.8	21.4	21
1990	9	5	35.2	20.6	14.6	23	33.4	26.4	27.3	21.6	25.4	22.2	23.1	89	53	70	71	24.9	27.3	24.1	25.4	21	22.5	20.5	21.3
1990	9	6	35.4	21	14.4	23.2	34.2	27.4	28	21.2	26.4	23	23.5	84	55	69	69	23.9	29.4	25.3	26.2	20.4	23.8	21.3	21.8
1990	9	7	29.6	21.8	7.8	23.2	28.4	25.2	25.5	22	24.2	24.4	23.5	90	71	94	85	25.7	27.5	30	27.7	21.5	22.7	24.1	22.8
1990	9	8	30.4	21.8	8.6	22.4	29.4	25.6	25.8	21.4	25.4	24.6	23.8	92	73	92	86	24.8	29.9	30.3	28.3	21	24	24.2	23.1
1990	9	9	30.4	22.4	8	25.6	29.6	24.6	26.1	23.2	24.8	24.4	24.1	82	68	98	83	26.9	28.2	30.4	28.5	22.3	23.1	24.3	23.2
1990	9	10	33.8	22.2	11.6	22.4	29.8	27.2	26.6	21.8	25.4	22.8	23.3	95	71	69	78	25.7	29.6	24.9	26.7	21.6	23.9	21	22.2
1990	9	11	32.4	21	11.4	23.2	29.4	27	26.6	21.8	24.8	22.2	22.9	89	69	66	75	25.2	28.3	23.7	25.7	21.2	23.2	20.2	21.5
1990	9	12	31.8	21	10.8	22.8	29.8	27.2	26.8	21.6	25	22.4	23	90	68	67	75	25	28.6	24	25.9	21.1	23.3	20.4	21.6
1990	9	13	31.4	21.8	9.6	22.4	27.6	26.6	25.8	21.8	24.6	22.4	22.9	95	79	70	81	25.7	29	24.4	26.4	21.6	23.5	20.7	21.9
1990	9	14	28.6	21	7.6	22.6	26.6	26	25.3	21.4	24.8	20.4	22.2	90	87	61	79	24.7	30.1	20.4	25.1	20.9	24.2	17.8	21
1990	9	15	31.6	19.4	12.2	22.6	30.4	27	26.8	20.4	24	22.4	22.3	82	59	68	70	22.5	25.7	24.1	24.1	19.4	21.6	20.5	20.5
1990	9	16	33.8	20	13.8	24.4	32.6	27.6	28	21.6	25.6	22.4	23.2	79	58	64	67	24	28.3	23.7	25.4	20.4	23.1	20.3	21.3
1990	9	17	34.2	20.4296	13.7704	22.8786	33.6	27.6	25.7409	24.4	22.8	23.0154	23.344	90.5185	40	80.6154	80.6	25.2741	20.8	26.3769	26.972	21.2556	18.1	21.9423	22.28
1990	9	18	32.6	20	12.6	24	31.6	27.6	27.7	21.8	26	23	23.6	83	65	68	72	24.7	30	25.1	26.6	20.9	24.1	21.2	22.1
1990	9	19	32.8	21.4	11.4	23.6	30.2	26.8	26.9	21.8	25.2	24	23.7	86	67	80	78	25	28.8	28	27.3	21.1	23.4	23	22.5
1990	9	20	29.4	20.6	8.8	23.2	27.8	25.2	25.4	21.6	24.8	22.2	22.9	87	79	77	81	24.8	29.4	24.8	26.3	20.9	23.7	21	21.9
1990	9	21	31.2	19.8	11.4	22.2	27.4	26.2	25.5	20.4	25.2	22.4	22.7	85	84	72	81	22.8	30.6	24.6	26	19.6	24.4	20.9	21.6
1990	9	22	31.6	20.2	11.4	21.4	28.8	27	26	20.2	24.4	22.2	22.3	90	70	66	75	22.9	27.7	23.7	24.8	19.7	22.8	20.2	20.9
1990	9	23	29.8	20.6	9.2	22.6	27.2	26.8	25.9	21.4	24.4	22.4	22.7	90	80	69	80	24.7	28.8	24.3	25.9	20.9	23.4	20.6	21.6
1990	9	24	32.6	21	11.6	22.2	29.8	27	26.5	21.4	25.4	22.2	23	93	71	66	77	25	29.6	23.7	26.1	21.1	23.9	20.2	21.7
1990	9	25	31.6	21.4	10.2	22.6	28.4	26.6	26	21.4	24.6	22.4	22.8	90	74	70	78	24.7	28.5	24.4	25.9	20.9	23.2	20.7	21.6
1990	9	26	33.8	21.2	12.6	23.6	33.8	27.2	28	22.2	23.6	22.2	22.7	89	43	65	66	25.9	22.6	23.5	24	21.6	19.4	20.1	20.4
1990	9	27	32.6	21.8	10.8	24	31.6	27.6	27.7	22	26.2	23	23.7	84	66	68	73	25.1	30.5	25.1	26.9	21.2	24.4	21.2	22.3
1990	9	28	31.4	22.8	8.6	23.6	30.2	26.8	26.9	23	25.4	22.4	23.6	95	68	69	77	27.7	29.3	24.3	27.1	22.8	23.7	20.6	22.4
1990	9	29	28.8	22.6	6.2	23.4	26.4	25	25	22.2	23.8	22	22.7	90	81	77	83	26	27.8	24.5	26.1	21.7	22.8	20.8	21.8
1990	9	30	33.6	19.6	14	22.8	31.8	27.2	27.3	20.4	25.4	22	22.6	81	60	64	68	22.4	28.3	23.1	24.6	19.3	23.1	19.8	20.8
1990	10	1	31.8	22.2	9.6	23.2	29.4	26.2	26.3	22.4	25	22.4	23.3	93	70	72	79	26.6	28.8	24.6	26.7	22.1	23.4	20.9	22.1
1990	10	2	29.6	20	9.6	21.8	27.4	26	25.3	21.2	23.8	22.4	22.5	95	74	74	81	24.8	27.2	24.8	25.6	20.9	22.5	20.9	21.4
1990	10	3	29.8	21.2	8.6	22	27.2	26.4	25.5	21.4	24.6	22	22.7	95	81	69	82	25.1	29.2	23.6	26	21.2	23.7	20.2	21.7
1990	10	4	32.4	20.6	11.8	22	31.2	26.4	26.5	21.2	23.6	22.4	22.4	93	53	71	73	24.7	24.2	24.5	24.5	20.9	20.6	20.8	20.7
1990	10	5	32.8	21	11.8	22.2	31.2	27	26.9	21.2	24.8	22.2	22.7	92	60	66	73	24.5	27.2	23.7	25.1	20.8	22.5	20.2	21.2
1990	10	6	31.4	20	11.4	22	29.6	26.2	26	21.2	24.8	22.2	22.7	93	68	71	78	24.7	28.2	24.2	25.7	20.9	23.1	20.6	21.5
1990	10	7	31.8	21.2	10.6	22.6	30	26.8	26.5	21.8	25.4	22	23.1	93	70	66	76	25.6	29.5	23.3	26.1	21.5	23.8	20	21.8
1990	10	8	33.6	21.4	12.2	23.4	32.8	27.2	27.6	22.4	27.4	22.4	24.1	92	66	67	75	26.4	33	24	27.8	22	25.7	20.4	22.7
1990	10	9	31.0423	20.528	10.5143	23.0615	28.8455	24.8381	25.375	21.864	25.1167	22.928	23.3826	89.8	72.5417	84.56	82.7826	25.412	29.2417	26.616	27.2522	21.348	23.6125	22.084	22.4478
1990	10	10	30.472	20.632	9.84	22.8	28.5043	25.0273	25.2667	21.9	24.9308	22.808	23.2	92.28	74.2308	82.24	83.0417	25.68	29.0269	26.172	26.9333	21.516	23.5192	21.824	22.2792
1990	10	11	29.6	20	9.6	22.4	27.6	27.2	26.1	21.8	24.6	22.4	22.9	95	79	67	80	25.7	29	24	26.2	21.6	23.5	20.4	21.8
1990	10	12	29.8	21.4	8.4	22.6	27	25.6	25.2	21.6	23.8	22.4	22.6	92	77	76	82	25.1	27.4	25	25.9	21.2	22.6	21.1	21.6
1990	10	13	29.8	20.6	9.2	22	28.4	27.2	26.2	21.2	23.8	22.8	22.6	93	69	69	77	24.7	26.5	24.9	25.4	20.9	22.1	21	21.3
1990	10	14	30.6	21	9.6	22.2	30	24.6	25.4	21	24.2	23.8	23	90	62	94	82	24.1	26.5	29	26.5	20.5	22	23.5	22
1990	10	15	31.4	21.2	10.2	23.2	27.4	23.2	24.3	22.2	25.2	21.4	22.9	92	84	86	87	26.1	30.6	24.3	27	21.8	24.4	20.6	22.3
1990	10	16	30.4	20.6	9.8	21.6	29	26.4	25.9	21	24.6	22	22.5	95	70	69	78	24.5	28.1	23.6	25.4	20.7	23	20.2	21.3
1990	10	17	29.4	20	9.4	22.2	28.2	24.2	24.7	20.6	24.8	23.2	22.9	87	76	92	85	23.2	29.1	27.8	26.7	19.9	23.6	22.8	22.1
1990	10	18	30.2	19.8	10.4	24.6	29.2	24.2	25.6	22.2	24.8	22.4	23.1	82	70	86	79	25.2	28.5	25.9	26.5	21.2	23.2	21.7	22
1990	10	19	29.6	21.4	8.2	23.6	28.4	23.8	24.9	22.4	24.8	22.8	23.3	90	75	92	86	26.3	29	27.1	27.5	21.9	23.5	22.4	22.6
1990	10	20	30.2	20.4	9.8	23.6	29.4	26.6	26.5	22.4	24.8	23.2	23.5	90	69	75	78	26.3	28.3	26.2	27	21.9	23.2	21.9	22.3
1990	10	21	30.8	22	8.8	23	30.4	25.2	26	22.2	25.4	24.2	23.9	93	67	92	84	26.2	29.2	29.5	28.3	21.9	23.7	23.8	23.1
1990	10	22	30.4	21.2	9.2	22.2	30.2	26.6	26.4	21.4	25.2	22.8	23.1	93	67	73	78	25	28.8	25.3	26.4	21.1	23.4	21.3	21.9
1990	10	23	31.6	21.2	10.4	22.4	28.2	23.4	24.4	21.8	24.4	22.6	22.9	95	74	93	87	25.7	28.1	26.9	26.9	21.6	23	22.3	22.3
1990	10	24	31.4	20.6	10.8	23.2	30.2	26.4	26.5	22	25.6	22.4	23.3	90	70	71	77	25.7	29.9	24.5	26.7	21.5	24	20.8	22.1
1990	10	25	29.6	20	9.6	24.4	28.2	23.8	25	20.2	24.6	23.2	22.7	69	75	95	80	21	28.6	28	25.9	18.3	23.3	23	21.5
1990	10	26	30.8	20.4	10.4	22.6	29.6	24.6	25.4	21.6	24.8	22.8	23.1	92	68	86	82	25.1	28.2	26.6	26.6	21.2	23.1	22.1	22.1
1990	10	27	30.6	21.8	8.8	22.6	29.2	27.2	26.6	22	24.6	26	24.2	95	69	91	85	26	28	32.8	28.9	21.8	22.9	25.6	23.4
1990	10	28	28.2	21	7.2	23	27.2	21.4	23.3	21.8	24.2	21.2	22.4	90	78	98	89	25.3	28.3	25	26.2	21.3	23.1	21.1	21.8
1990	10	29	28.6	20.4	8.2	22.2	27.4	24	24.4	21.6	23.6	23.2	22.8	95	73	94	87	25.4	26.7	27.9	26.7	21.4	22.2	22.9	22.1
1990	10	30	29.8	21	8.8	22.4	29.4	24.6	25.3	21.8	25.4	23.8	23.7	95	73	94	87	25.7	29.9	29	28.2	21.6	24	23.5	23
1990	10	31	30.2	21.4	8.8	22.8	29.2	23.6	24.8	22.2	24.8	23.2	23.4	95	70	97	87	26.4	28.5	28.2	27.7	22	23.2	23.1	22.7
1990	11	1	29.4	22	7.4	22.8	29.2	23.8	24.9	22.4	25	22.8	23.4	97	72	92	87	26.8	29	27.1	27.6	22.2	23.5	22.4	22.7
1990	11	2	29.8	20.6	9.2	22	29.4	23.6	24.6	21.4	25.2	22.6	23.1	95	72	92	86	25.1	29.3	26.8	27.1	21.2	23.7	22.2	22.4
1990	11	3	29.6	20	9.6	22.2	27.8	23.4	24.2	21.6	24.8	22.6	23	95	79	93	89	25.4	29.4	26.9	27.2	21.4	23.7	22.3	22.5
1990	11	4	29.4	20.4	9	23.4	27.6	23.2	24.4	21.2	24.6	22.4	22.7	83	79	93	85	23.8	29	26.6	26.4	20.3	23.5	22.1	22
1990	11	5	29.6	20.2	9.4	21.6	28.2	23.4	24.1	21.4	24.8	22.6	22.9	98	76	93	89	25.3	29.1	26.9	27.1	21.3	23.6	22.3	22.4
1990	11	6	29.6	19.8	9.8	21.2	29.2	24.2	24.7	20.8	25.2	23.2	23.1	97	73	92	87	24.3	29.5	27.8	27.2	20.6	23.8	22.8	22.4
1990	11	7	30.2	20.2	10	20.8	29.6	24.6	24.9	20.2	25.4	23.4	23	95	72	91	86	23.3	29.7	28	27	19.9	23.9	23	22.3
1990	11	8	30.2	20.6	9.6	21.4	29.6	24.4	25	20.8	25.6	23.2	23.2	95	73	91	86	24.2	30.2	27.7	27.4	20.5	24.2	22.7	22.5
1990	11	9	29.8	21.2	8.6	21.4	29.2	24.6	25	20.8	24.6	23.8	23.1	95	69	94	86	24.2	28	29	27	20.5	22.9	23.5	22.3
1990	11	10	30.6	20.6	10	21.2	30.4	25.2	25.5	20.6	26.6	24.8	24	95	75	97	89	23.9	32.4	31	29.1	20.3	25.4	24.7	23.5
1990	11	11	31.2	21.2	10	21.4	30.6	25.4	25.7	20.8	24.2	24.8	23.3	95	59	95	83	24.2	26.1	30.9	27.1	20.5	21.8	24.6	22.3
1990	11	12	30.8	20.4	10.4	21.2	30.4	25.2	25.5	20.2	25.2	24.6	23.3	91	66	95	84	23	28.7	30.5	27.4	19.8	23.4	24.4	22.5
1990	11	13	31.8	20.4	11.4	21.8	30.8	25.6	26	20.6	25.2	24.8	23.5	90	64	94	83	23.5	28.5	30.8	27.6	20.1	23.2	24.5	22.6
1990	11	14	31.4	20.8	10.6	24.2	31.2	25.2	26.5	21.6	25.6	24.6	23.9	80	64	95	80	24.1	29.2	30.5	28	20.5	23.7	24.4	22.9
1990	11	15	31.4	21.2	10.2	22.8	30.8	25.4	26.1	21.6	25.2	24.8	23.9	90	64	95	83	25	28.5	30.9	28.1	21.1	23.2	24.6	23
1990	11	16	32.4	20.8	11.6	22.2	32.2	23.6	25.4	21.2	25.6	22.8	23.2	92	59	94	82	24.5	28.6	27.2	26.8	20.8	23.3	22.5	22.2
1990	11	17	31.6	20.6	11	23.2	30.8	26.6	26.8	21	24.4	22.4	22.6	83	60	70	71	23.4	26.4	24.4	24.8	20.1	22	20.7	20.9
1990	11	18	28.4	22	6.4	23	26.8	24.6	24.8	22.4	23.4	22.2	22.7	95	75	82	84	26.7	26.6	25.2	26.2	22.2	22.1	21.2	21.8
1990	11	19	29.8	21.2	8.6	22.6	28.4	22.4	24	21.6	24.2	21	22.3	92	71	88	84	25.1	27.5	24	25.5	21.2	22.7	20.4	21.4
1990	11	20	32.8	20	12.8	22.2	30.4	25	25.6	20.2	23.8	23.2	22.4	84	58	86	76	22.4	25.2	27.3	25	19.3	21.2	22.5	21
1990	11	21	32.6	20.6	12	23.6	31.2	23.6	25.5	21.2	24.2	22.4	22.6	81	57	90	76	23.6	25.7	26.3	25.2	20.2	21.5	21.9	21.2
1990	11	22	31.8	19.2	12.6	21.8	30.4	23.4	24.8	19.8	23.4	22.2	21.8	84	56	90	77	21.8	24.3	26	24	18.9	20.6	21.7	20.4
1990	11	23	32.4	20.4	12	23	30.4	23.4	25	20.8	23.6	22	22.1	82	57	89	76	23.1	24.8	25.5	24.5	19.8	20.9	21.4	20.7
1990	11	24	31.8	19.2	12.6	21.6	30.2	23.6	24.8	19.8	22.8	22.4	21.7	85	54	90	76	21.9	23	26.3	23.7	19	19.7	21.9	20.2
1990	11	25	31.6	19.6	12	21.2	29.8	24.4	25	20	23.4	22	21.8	90	59	81	77	22.6	24.7	24.9	24.1	19.5	20.9	21	20.5
1990	11	26	32.8	20.2	12.6	22.6	31.2	23.2	25.1	20.6	23.6	22	22.1	84	53	90	76	23	24.2	25.7	24.3	19.7	20.6	21.5	20.6
1990	11	27	31.6	21.6	10	24	30.4	23.4	25.3	21.8	23.4	22.6	22.6	83	56	93	77	24.7	24.3	26.9	25.3	20.9	20.6	22.3	21.3
1990	11	28	31.4	21	10.4	22.4	27	24.2	24.5	21	23.4	22.2	22.2	88	74	84	82	24	26.5	25.5	25.3	20.4	22	21.4	21.3
1990	11	29	31.8	22.6	9.2	22.8	30	24.2	25.3	22.4	24.8	22	23.1	97	66	83	82	26.8	28	25	26.6	22.2	22.9	21.1	22.1
1990	11	30	32	20.6	11.4	22.8	30.6	24.2	25.5	21.6	23.6	23.8	23	90	56	97	81	25	24.6	29.2	26.3	21.1	20.9	23.7	21.9
1990	12	1	30.8	21	9.8	21.8	29	24.2	24.8	21	24	22.4	22.5	93	66	86	82	24.3	26.6	25.9	25.6	20.7	22.1	21.7	21.5
1990	12	2	31.4	20.6	10.8	22.6	29	23.6	24.7	21.2	25.6	22	22.9	89	77	87	84	24.3	30.6	25.4	26.8	20.6	24.4	21.4	22.1
1990	12	3	30	21.6	8.4	22.4	29.2	23.6	24.7	21.4	23.6	22	22.3	92	63	87	81	24.8	25.5	25.4	25.3	21	21.4	21.4	21.3
1990	12	4	30.4	20	10.4	22.2	28.4	24	24.6	20.4	23.2	22.8	22.1	85	65	90	80	22.8	25.1	27	25	19.6	21.2	22.3	21
1990	12	5	31.4	19.8	11.6	21.8	28.8	23	24.1	20.4	23	21.8	21.7	88	62	90	80	23.1	24.4	25.3	24.3	19.8	20.7	21.3	20.6
1990	12	6	28.6	21	7.6	22.2	27.6	22.2	23.6	21.4	22.2	21.2	21.6	93	63	92	83	25	23.3	24.5	24.3	21.1	19.9	20.8	20.6
1990	12	7	31.2	19.8	11.4	21	30.8	23.4	24.6	20	24.2	22.2	22.1	91	58	90	80	22.7	26	26	24.9	19.6	21.7	21.7	21
1990	12	8	31.4	20	11.4	22.4	29.4	23	24.5	22	24.4	22	22.8	97	67	92	85	26.2	27.3	25.8	26.4	21.8	22.6	21.6	22
1990	12	9	26.8	21	5.8	21.8	25.2	23.4	23.5	21.4	22.8	22.6	22.3	97	82	93	91	25.2	26.2	26.9	26.1	21.2	21.9	22.3	21.8
1990	12	10	28.6	20.2	8.4	22	28	22.8	23.9	20.4	23.2	20.8	21.5	87	67	84	79	22.9	25.3	23.3	23.8	19.7	21.3	19.9	20.3
1990	12	11	28.8	18.2	10.6	19.8	28.4	23.2	23.6	18.6	22.6	20	20.4	89	61	75	75	20.7	23.7	21.3	21.9	18	20.2	18.5	18.9
1990	12	12	30.4	19	11.4	21	29	22.4	23.7	19.2	23.6	20.4	21.1	85	64	84	78	21.1	25.7	22.7	23.1	18.3	21.5	19.5	19.8
1990	12	13	31.9773	19.6	12.3773	21.6	29.2	24.5263	25.3647	20.2	23.8	22.4609	22.613	88	64	82.9565	77.7727	22.8	26	25.713	25.2955	19.6	21.7	21.5304	21.1818
1990	12	14	32.4087	19.2167	13.192	21.925	31.04	24.0842	25.3444	20.3333	24.7167	22.4286	22.5429	86.875	59	83.8095	76.9524	22.85	26.8	25.719	25.2286	19.6	22.1542	21.5143	21.1571
1990	12	15	32.2875	19.2333	13.0542	21.728	30.7524	24.6421	25.3889	20.2167	24.6	22.6	22.49	86.25	59.6	82.9048	77	22.6708	26.672	25.9238	25.23	19.4417	22.084	21.6286	21.145
1990	12	16	32.4	19.2	13.2	22.6	31.8	24.6	25.9	20.4	24.8	22	22.4	82	57	80	73	22.5	26.8	24.8	24.7	19.4	22.2	20.9	20.9
1990	12	17	30.6	21.8	8.8	22.8	29.8	24.8	25.5	20.4	23	21.6	21.7	81	57	76	71	22.4	23.7	23.7	23.3	19.3	20.2	20.3	19.9
1990	12	18	30.4	17.8	12.6	20.4	29.8	24.2	24.6	19	22.8	21.4	21.1	88	55	78	74	21.1	23.3	23.7	22.7	18.3	19.9	20.2	19.5
1990	12	19	31.4	18.6	12.8	22.2	30.8	23	24.8	18.8	22.8	20.8	20.8	73	51	82	69	19.5	22.6	23.1	21.8	17.1	19.5	19.8	18.8
1990	12	20	31.2	20.2	11	20.4	30.8	24.2	24.9	17.8	23.8	20.6	20.7	78	56	73	69	18.7	25	21.9	21.9	16.5	21.1	19	18.8
1990	12	21	30.2	16.4	13.8	21.4	30	23.2	24.5	18	23.8	20.4	20.7	72	60	78	70	18.5	25.5	22.2	22	16.2	21.4	19.1	18.9
1990	12	22	30.6	15.2	15.4	17.4	29.6	23.6	23.5	15.4	20.2	19	18.2	82	43	65	63	16.2	17.6	19	17.6	14.2	15.5	16.7	15.5
1990	12	23	31.4	16.2	15.2	19.4	30.6	21.4	23.2	16.2	22	19.2	19.1	73	48	82	67	16.4	20.9	20.8	19.4	14.4	18.2	18.2	16.9
1990	12	24	31.6	16.8	14.8	19.8	30.8	23	24.1	17	21.4	21.6	20	76	44	89	70	17.6	19.5	24.9	20.6	15.5	17.1	21	17.9
1990	12	25	31.2	17.8	13.4	19.6	30	24.2	24.5	17	21.4	20.2	19.5	78	47	70	65	17.7	20	21.1	19.6	15.6	17.5	18.4	17.1
1990	12	26	32.4	18.8	13.6	20.2	31	24	24.8	19.2	22	22.4	21.2	91	46	87	75	21.6	20.7	26.1	22.8	18.7	18	21.8	19.5
1990	12	27	31.6	19.2	12.4	20	31.4	24.8	25.3	19.4	22.4	21.4	21.1	95	46	74	72	22.1	21.3	23.3	22.2	19.1	18.5	19.9	19.2
1990	12	28	31.2	18	13.2	23.6	30.8	24.6	25.9	20.2	22.8	20.8	21.3	74	51	72	65	21.5	22.6	22.1	22.1	18.6	19.5	19.1	19.1
1990	12	29	32.2	19.6	12.6	20.2	31.2	23.8	24.8	18.6	22.6	21.8	21	86	48	84	73	20.4	21.9	24.8	22.4	17.8	19	21	19.2
1990	12	30	32.6	20	12.6	22.4	31.6	23	25	19.8	23	22.6	21.8	79	49	97	75	21.4	22.6	27.2	23.7	18.6	19.4	22.4	20.2
1990	12	31	32.8	20.4	12.4	21	31.6	23	24.6	19.8	23	20	20.9	90	49	76	72	22.3	22.6	21.4	22.1	19.3	19.4	18.6	19.1

## Sheet: 1991
						Temperature				Temperature				Relative Humidity				Pressure				Dew temperature
Year	Month	Day	Maximum	Minimum	Max-Min	1899-12-31 07:00:00	1899-12-31 13:00:00	1899-12-31 19:00:00	Average	1899-12-31 01:00:00	1899-12-31 13:00:00	1899-12-31 19:00:00	Average	1899-12-31 01:00:00	1899-12-31 13:00:00	1899-12-31 19:00:00	Average	1899-12-31 07:00:00	1899-12-31 13:00:00	1899-12-31 19:00:00	Average	1899-12-31 07:00:00	1899-12-31 13:00:00	1899-12-31 19:00:00	Average		Month	Taverage	Hraverage
1991	1	1	32.2	20.6	11.6	21.6	31	28.4	27.4	19	24.2	21.8	21.7	79	58	57	64	20.3	25.8	21.9	22.7	17.7	21.6	18.9	19.4		January	26.3452	63.4516
1991	1	2	32.4	18	14.4	18.4	30.8	27.4	26	17	24.2	22.2	21.1	87	58	64	70	18.5	26	23.4	22.6	16.3	21.7	20	19.3		February	26.7821	67.4643
1991	1	3	32.6	18.4	14.2	22.2	30.4	28.4	27.4	19	23.6	20.6	21.1	74	57	50	60	19.9	24.8	19.3	21.3	17.4	20.9	16.9	18.4		March	27.0589	68.2408
1991	1	4	32.2	17.6	14.6	24	30.6	26.6	27	20	23.8	22	21.9	70	57	67	65	20.8	25.1	23.5	23.1	18.1	21.2	20.1	19.8		April	27.2767	71.3667
1991	1	5	32	20	12	21	31.8	25	25.7	19	22.8	20.6	20.8	83	47	68	66	20.7	22	21.4	21.4	18	19	18.6	18.6		May	26.8548	75.6129
1991	1	6	32.6	19	13.6	21.4	31.4	26.8	26.6	19	22.2	21.2	20.8	80	45	61	62	20.4	20.9	21.6	21	17.8	18.2	18.7	18.2		June	26.6733	77.8667
1991	1	7	33.4	20.4	13	21.4	32.4	27.2	27.1	19.6	23.2	22	21.6	85	46	64	65	21.6	22.5	23.1	22.4	18.8	19.4	19.8	19.3		July	27.1226	71.7742
1991	1	8	32.6	19.8	12.8	19.8	31.4	26.4	26	18.8	22.6	21.4	20.9	91	47	65	68	21	21.8	22.3	21.7	18.3	18.9	19.2	18.8		August	26.8516	73.9032
1991	1	9	33.4	18.2	15.2	22	32	26.4	26.7	19.4	23.6	21.6	21.5	79	50	66	65	20.9	23.7	22.7	22.4	18.2	20.2	19.5	19.3		September	26.45	79.0667
1991	1	10	31.6	21	10.6	22	30.8	25.2	25.8	19.2	22.4	21.6	21.1	77	49	73	67	20.4	21.7	23.5	21.9	17.9	18.8	20.1	18.9		October	25.7479	78.7316
1991	1	11	31.8	19.8	12	21	31	26.6	26.3	18.2	21.4	21.8	20.5	77	43	66	62	19.1	19.3	23	20.5	16.8	17	19.8	17.8		November	25.9367	77.8
1991	1	12	33.4	18	15.4	18.4	32.2	26.2	25.8	17	22.2	21.2	20.1	87	42	65	65	18.5	20.3	22	20.3	16.3	17.8	19	17.7		December	25.6053	77.2187
1991	1	13	33.4	17	16.4	18.2	32.4	27	26.2	16.6	21	22	19.9	85	36	65	62	17.9	17.6	23.2	19.5	15.7	15.5	19.9	17
1991	1	14	32.8	17.8	15	22.4	31.8	28.4	27.8	18.2	23.8	22.4	21.5	67	52	60	60	18.2	24.3	23.2	21.9	16	20.7	19.9	18.9
1991	1	15	33.2	17.4	15.8	17.8	32.2	26.6	25.8	16.6	22.8	22.8	20.7	89	45	73	69	18.1	21.7	25.3	21.7	15.9	18.8	21.3	18.7
1991	1	16	33.8	17.2	16.6	20.8	32.2	27.8	27.1	19.4	22.2	21.6	21.1	88	42	58	63	21.6	20.3	21.8	21.3	18.7	17.8	18.9	18.5
1991	1	17	33.2	14.4	18.8	18.4	30.6	25.4	25	17.2	22.2	21.6	20.3	89	49	72	70	18.8	21.4	23.4	21.2	16.6	18.6	20	18.4
1991	1	18	31.4	16.4	15	20.2	31	25.8	25.7	18.4	22.6	20.8	20.6	85	49	64	66	20	22	21.3	21.1	17.5	19	18.5	18.4
1991	1	19	32.4	16.6	15.8	17.6	31	25.4	24.9	16.4	21	20.6	19.3	89	41	65	65	17.9	18.5	21.2	19.2	15.7	16.2	18.4	16.8
1991	1	20	32.4	16.8	15.6	17.4	31.2	26	25.1	16.6	21.2	21.8	19.9	92	41	70	68	18.4	18.8	23.4	20.2	16.2	16.5	20	17.6
1991	1	21	30	17	13	20.4	29.8	27.2	26.1	18.4	21.2	21.4	20.3	83	47	60	63	19.9	19.7	21.8	20.4	17.4	17.2	18.9	17.8
1991	1	22	33.6	16.8	16.8	18.2	33.4	26.4	26.1	16.2	23.8	19.2	19.7	82	45	51	60	17.1	23.3	17.6	19.4	15.1	20	15.5	16.9
1991	1	23	33.4	17	16.4	22	32.6	26.8	27	18	21.6	19.2	19.6	68	38	49	52	18.1	18.7	17.4	18.1	15.9	16.5	15.3	15.9
1991	1	24	33.4	16.6	16.8	20.6	31.6	25.4	25.8	17.2	21.8	20.2	19.7	72	43	63	59	17.4	19.8	20.3	19.2	15.4	17.4	17.8	16.8
1991	1	25	33.8	17.6	16.2	19.8	33.2	26.4	26.5	16.6	20.8	22.2	19.9	73	33	70	59	16.8	16.6	24.1	19.2	14.8	14.6	20.5	16.6
1991	1	26	34.2	17	17.2	18.4	33.4	26.8	26.4	16.4	21.4	20.6	19.5	82	35	58	58	17.4	17.8	20.3	18.5	15.3	15.7	17.7	16.2
1991	1	27	35.6	17.2	18.4	19.4	30	26.6	25.6	17.8	21.4	22.4	20.5	86	47	70	68	19.3	20	24.4	21.2	17	17.5	20.7	18.4
1991	1	28	34.6	16.4	18.2	17.4	34	27.4	26.5	16.4	22.8	21.8	20.3	91	39	62	64	18	20.6	22.5	20.4	15.9	18	19.4	17.7
1991	1	29	33.6	16	17.6	19.8	32.6	26.6	26.4	17.4	22.8	21.8	20.7	79	44	66	63	18.3	21.5	23	20.9	16.1	18.6	19.8	18.2
1991	1	30	34.4	22.1	12.3	22.2	33.2	28.4	28	18.8	22.8	22.4	21.3	73	41	60	58	19.5	21.1	23.2	21.3	17.1	18.3	19.9	18.5
1991	1	31	32.8	18.2	14.6	20.4	31.8	27.6	26.9	17.2	23	22	20.7	73	48	62	61	17.6	22.4	22.8	20.9	15.5	19.3	19.6	18.1
1991	2	1	32.6	20	12.6	21	31.8	26	26.2	18	21.6	22	20.5	75	41	71	62	18.7	19.3	23.9	20.6	16.5	16.9	20.3	17.9
1991	2	2	32.4	19.4	13	21	32.2	27.4	27	17.8	22.2	21.8	20.6	74	42	62	59	18.3	20.3	22.5	20.4	16.1	17.8	19.4	17.8
1991	2	3	33.2	20	13.2	21	31.2	27	26.5	18	21.4	21.2	20.2	75	42	60	59	18.7	19.2	21.4	19.8	16.5	16.9	18.6	17.3
1991	2	4	34.4	18	16.4	19.6	31.6	26.8	26.2	18	22.6	19.6	20.1	86	47	52	61	19.6	21.6	18.2	19.8	17.2	18.8	16	17.3
1991	2	5	33.2	19.2	14	21.6	32.2	26.6	26.8	17.8	21.8	20.8	20.1	70	40	60	57	17.9	19.4	20.8	19.4	15.8	17.1	18.2	17
1991	2	6	33.2	17.6	15.6	22.4	32.2	26.4	26.9	18	21.8	24.6	21.5	66	40	87	64	17.8	19.4	29.8	22.3	15.7	17.1	24	18.9
1991	2	7	33.4	20	13.4	22.2	32.4	27.6	27.5	19	22.4	24.8	22.1	74	43	80	66	19.9	20.7	29.5	23.4	17.4	18	23.8	19.8
1991	2	8	33.4	18.8	14.6	21.4	32.6	27.8	27.4	18.6	22.6	23.6	21.6	77	43	71	64	19.6	21	26.4	22.4	17.2	18.3	22	19.2
1991	2	9	34.4	19.6	14.8	21.6	31.6	26.4	26.5	19.8	23.6	21.6	21.7	85	52	66	68	21.9	24	22.7	22.9	19	20.4	19.5	19.6
1991	2	10	34.4	20.2	14.2	21	31.8	27.4	26.9	20.4	23	22	21.8	95	48	63	69	23.6	22.4	23	23	20.1	19.3	19.7	19.7
1991	2	11	34.5	19.6	14.9	22.2	32.4	23.4	25.4	21.6	24.2	21.6	22.5	95	51	86	77	25.4	24.9	24.6	25	21.4	21	20.9	21.1
1991	2	12	33.6	21.6	12	22.6	32.6	26.2	26.9	22	23.8	22.2	22.7	95	48	71	72	26	23.8	24.2	24.7	21.8	20.3	20.6	20.9
1991	2	13	34.2	20	14.2	21.8	32.6	27.6	27.4	20.2	23.8	22.8	22.3	87	48	67	67	22.6	23.8	24.7	23.7	19.5	20.3	20.9	20.2
1991	2	14	34.8	20.6	14.2	21.6	33.4	27.2	27.4	20.2	22.8	22.4	21.8	88	41	67	65	22.8	21	24	22.6	19.6	18.2	20.4	19.4
1991	2	15	34.2	20.6	13.6	21.8	32.4	25.2	26.2	20.2	24.6	23.8	22.9	87	53	89	76	22.6	25.9	28.6	25.7	19.5	21.7	23.3	21.5
1991	2	16	34.4	20	14.4	23	32.2	26	26.8	21.8	24.4	22.2	22.8	90	53	72	72	25.3	25.5	24.3	25.1	21.3	21.4	20.6	21.1
1991	2	17	32.4	22	10.4	22.8	30.8	25.4	26.1	22.2	23	21	22.1	95	52	68	72	26.4	23.1	22	23.8	22	19.8	19.1	20.3
1991	2	18	33.8	19.2	14.6	21.2	32	27.2	26.9	19.2	23.8	21.4	21.5	83	51	60	65	21	24.2	21.8	22.3	18.3	20.6	18.9	19.2
1991	2	19	33.4	20.2	13.2	21	32.2	27	26.8	18.2	23	21.8	21	77	46	64	62	19.1	22.2	22.8	21.4	16.8	19.2	19.6	18.5
1991	2	20	32.6	19.4	13.2	21	31.4	26.8	26.5	18.2	23.2	21.8	21.1	77	50	65	64	19.1	23.2	22.9	21.7	16.8	19.9	19.7	18.8
1991	2	21	33.2	19.2	14	22.2	32.4	26	26.7	19.8	24	22	21.9	81	50	71	67	21.5	24.4	23.9	23.3	18.7	20.7	20.3	19.9
1991	2	22	34.2	20	14.2	21.6	32.2	28.4	27.6	20.4	24.6	22.2	22.4	90	54	59	68	23.2	26	22.8	24	19.9	21.8	19.6	20.4
1991	2	23	34.4	20	14.4	22.6	33	23.8	25.8	20.4	24	23	22.5	82	48	94	75	22.5	24.1	27.6	24.7	19.4	20.5	22.7	20.9
1991	2	24	35.6	20.4	15.2	23	33.8	24.4	26.4	21.4	23.8	22.2	22.5	87	44	83	71	24.4	23.1	25.3	24.3	20.7	19.8	21.3	20.6
1991	2	25	35.6	21.6	14	24.8	33.8	25.6	27.5	22.2	25.4	23.6	23.7	80	51	85	72	25.1	27	27.8	26.7	21.1	22.4	22.9	22.1
1991	2	26	32.6	21	11.6	22.2	31.4	26.4	26.6	21.2	25.6	21.8	22.9	92	63	67	74	24.5	29.1	23.2	25.6	20.8	23.6	19.9	21.4
1991	2	27	33.2	21	12.2	23	32.2	27.4	27.5	22	24.6	23.8	23.5	92	54	74	73	25.8	26	27.2	26.3	21.6	21.8	22.5	21.9
1991	2	28	35.6	22	13.6	22.6	34	26.6	27.5	21.4	24	22.4	22.6	90	44	70	68	24.7	23.4	24.4	24.2	20.9	20	20.7	20.5
1991	3	1	33.4	22.2	11.2	23.2	32.6	28.4	28.1	21.8	24.2	22.6	22.9	89	50	61	67	25.2	24.8	23.7	24.6	21.2	21	20.2	20.8
1991	3	2	34.4	19	15.4	20	33.4	28.6	27.7	19.2	24.8	23.8	22.6	93	50	67	70	21.7	25.8	26.4	24.6	18.8	21.6	22	20.8
1991	3	3	33	18.2	14.8	24	32.2	26.8	27.5	21.8	25	22.6	23.1	83	56	70	70	24.7	27	24.7	25.5	20.9	22.4	20.9	21.4
1991	3	4	33.6	22.4	11.2	23.4	31.6	24.8	26.1	22.4	24.8	22.8	23.3	92	58	85	78	26.4	26.9	26.5	26.6	22	22.3	22	22.1
1991	3	5	31.4	21	10.4	21.4	28.2	24.6	24.7	21.2	23	22.4	22.2	98	65	83	82	25	24.7	25.7	25.1	21.1	20.9	21.5	21.2
1991	3	6	33.6	20.8	12.8	22	31.2	26.4	26.5	21.2	23.4	23	22.5	93	52	75	74	24.7	23.8	25.9	24.8	20.9	20.3	21.7	20.9
1991	3	7	34.4	19.8	14.6	21.4	32.6	27.4	27.2	20	24.4	22.6	22.3	88	51	67	69	22.5	25.3	24.3	24	19.4	21.3	20.7	20.4
1991	3	8	34.4	19.8	14.6	20.6	32.8	26.8	26.8	19.4	23.6	23.6	22.2	90	47	77	71	21.7	23.2	27.1	24	18.8	19.9	22.4	20.4
1991	3	9	35.2	20	15.2	21.8	32.6	24.6	25.9	20.4	25.4	22.4	22.7	88	57	83	76	23.1	27.8	25.7	25.5	19.8	22.8	21.5	21.4
1991	3	10	32.6	20.6	12	21	31.2	24	25	20.4	24.8	22.2	22.5	95	60	86	80	23.6	27.2	25.6	25.5	20.1	22.5	21.5	21.4
1991	3	11	32.2	16	16.2	21.8	29.2	26.8	26.1	20.8	24	23.2	22.7	92	65	74	77	23.9	26.5	26.1	25.5	20.4	22	21.8	21.4
1991	3	12	30.4	21	9.4	23	27.8	26.6	26	21.4	23.8	22.8	22.7	87	72	73	77	24.4	26.9	25.3	25.6	20.7	22.3	21.3	21.4
1991	3	13	34.2	20.2	14	21.6	33.2	26.4	26.9	20.8	25.4	23.6	23.3	93	54	79	76	24	27.4	27.3	26.3	20.5	22.6	22.5	21.9
1991	3	14	35.4	21	14.4	22.2	34.4	27.6	28	21.2	25.6	23	23.3	92	50	68	70	24.5	27.2	25.1	25.6	20.8	22.5	21.2	21.5
1991	3	15	34.8	21.2	13.6	22.8	33.2	26.4	27.5	20.6296	24	23.8	22.8222	82.8148	47	81	69.5556	22.9556	23.9	27.8	24.8926	19.6148	20.4	22.8	20.8926
1991	3	16	34.6	19.2	15.4	20.2	33.4	26.6	26.7	19.2	24.4	23.6	22.4	91	48	78	73	21.6	24.8	27.2	24.5	18.7	21	22.5	20.7
1991	3	17	34.8	18.8	16	22.8	32.6	27.8	27.8	20.8	23.8	22.4	22.3	84	48	63	65	23.3	23.8	23.6	23.6	19.9	20.3	20.2	20.1
1991	3	18	34.2	19.8	14.4	22	33	26.4	27	19.4	22.8	21.6	21.3	79	42	66	62	20.9	21.2	22.7	21.6	18.2	18.4	19.5	18.7
1991	3	19	34.4	16.6	17.8	19.6	33.8	27.6	27.1	17.8	24.2	20.2	20.7	84	46	51	60	19.2	24	18.9	20.7	16.9	20.5	16.6	18
1991	3	20	34.6	17	17.6	18.8	32.8	27.4	26.6	17.2	23	21.2	20.5	86	44	58	63	18.6	21.8	21.2	20.5	16.4	18.9	18.4	17.9
1991	3	21	33.8	18.6	15.2	21.2	33.4	27	27.2	18.2	23	21.8	21	75	42	64	60	19	21.4	22.8	21.1	16.7	18.6	19.6	18.3
1991	3	22	34.4	20.8	13.6	23.4	33.6	28.6	28.5	20.2	25	22.4	22.5	75	50	59	61	21.6	26.2	23.1	23.6	18.7	21.8	19.8	20.1
1991	3	23	34.2	19.8	14.4	23.4	33.8	27.6	28.1	19.4	24.2	23	22.2	69	46	68	61	20	24	25.1	23	17.5	20.5	21.2	19.7
1991	3	24	34.4	18.6	15.8	21.4	33.2	27.4	27.4	19	21.8	23.4	21.4	80	37	72	63	20.4	18.8	26.2	21.8	17.8	16.5	21.9	18.7
1991	3	25	33	19	14	21.4	31.8	27.2	26.9	19.2	22.6	20.8	20.9	82	46	57	61	20.8	21.5	20.5	20.9	18.2	18.7	17.9	18.2
1991	3	26	34.8	17.8	17	20.6	33.8	26.4	26.8	18.2	23.4	22	21.2	80	42	69	63	19.4	22.1	23.6	21.7	17	19.1	20.2	18.8
1991	3	27	32.6	20	12.6	22.6	31.8	26.2	26.7	20.2	23	22.2	21.8	81	48	71	67	22.1	22.4	24.2	22.9	19.1	19.3	20.6	19.7
1991	3	28	34.512	21.8	12.712	22.6	33.4	27.6	27.8	19.8	23	20	20.9	78	42	50	56	21.3	21.4	18.5	20.4	18.5	18.6	16.3	17.8
1991	3	29	35.2	20.6519	14.5481	23.237	33.4	29.2	27.805	21.184	22.8	21.6	23.072	84.68	41	52	69.16	23.896	21	20.9	25.156	20.304	18.2	18.2	21.108
1991	3	30	35.8	18.8	17	22.2	34.2	27.0545	27.62	19.8	23	23.237	23.248	81	39	72.9259	69.75	21.5	20.9	25.9593	25.4667	18.7	18.2	21.6519	21.2958
1991	3	31	36.4	19.2	17.2	23.6	35	28.2	28.8	19.4	25.6	20.2	21.7	68	48	48	55	19.8	26.8	18.5	21.7	17.4	22.2	16.3	18.6
1991	4	1	34.4	17.2	17.2	21	33.4	27.4	27.3	17.4	21.8	21.6	20.3	71	36	61	56	17.6	18.7	22.1	19.4	15.5	16.4	19.1	17
1991	4	2	34.6	19	15.6	22.6	33.8	27.2	27.7	19.2	21.6	21.4	20.7	73	34	60	56	20.1	18	21.8	19.9	17.6	15.8	18.9	17.4
1991	4	3	35.6	18	17.6	21.6	34.2	27.8	27.9	17.8	23.8	25.8	22.5	70	42	85	66	17.9	22.8	31.9	24.2	15.8	19.6	25.1	20.2
1991	4	4	35.2	20.8	14.4	22.6	34.4	28.8	28.6	19.6	24.2	24.6	22.8	76	44	71	64	20.9	23.6	28.2	24.2	18.2	20.2	23.1	20.5
1991	4	5	35.2	20.8	14.4	24	34.2	28.2	28.7	21.4	25.2	23.6	23.4	80	49	68	66	23.8	26.3	26.2	25.4	20.3	21.9	21.8	21.3
1991	4	6	33.2	22.4	10.8	24.4	32.4	27.2	27.8	21.8	24.2	23.8	23.3	80	51	76	69	24.4	24.9	27.3	25.6	20.7	21	22.5	21.4
1991	4	7	35.6	23	12.6	24.2	34.2	27.6	28.4	22	26.2	24.8	24.3	83	54	80	72	25	28.9	29.5	27.8	21.1	23.5	23.8	22.8
1991	4	8	35.2	22.8	12.4	23.8	34.2	26	27.5	22.4	26.4	23.2	24	89	55	79	74	26.2	29.4	26.6	27.4	21.8	23.8	22.1	22.6
1991	4	9	32.2	22.6	9.6	23.6	30	27.2	27	22.4	25.2	24.2	23.9	90	68	78	79	26.3	29	28.3	27.8	21.9	23.5	23.1	22.8
1991	4	10	32.6	22	10.6	24	31.8	28.8	28.3	22	24.2	23.6	23.3	84	54	65	68	25.1	25.3	25.8	25.4	21.2	21.3	21.6	21.4
1991	4	11	33.6	22.4	11.2	23.8	32.6	26.6	27.4	22	24.4	23.6	23.3	86	51	78	72	25.3	25.3	27.2	25.9	21.3	21.3	22.5	21.7
1991	4	12	34.2	23	11.2	24.6	31.8	28.2	28.2	21.4	25	22.6	23	76	58	62	65	23.4	27.3	23.8	24.8	20	22.5	20.3	21
1991	4	13	32.4	22	10.4	23.2	28	24	24.8	21.2	24.8	22.2	22.7	84	77	86	82	23.9	29.2	25.6	26.2	20.4	23.7	21.5	21.8
1991	4	14	34.2	19.8	14.4	22.6	32.8	26.8	27.3	20.4	24	23.6	22.7	82	49	77	69	22.5	24.2	27.1	24.6	19.4	20.6	22.4	20.8
1991	4	15	34.2	21.8	12.4	24	32.6	21.6	25	22	23.8	20.8	22.2	84	48	93	75	25.1	23.8	24	24.3	21.2	20.3	20.5	20.7
1991	4	16	33.8	20.8	13	22.6	33.2	27.4	27.6	20.6	24.6	24.2	23.1	84	50	77	70	23	25.4	28.1	25.5	19.7	21.4	23	21.4
1991	4	17	34.2	22	12.2	23.4	32.8	27.4	27.8	21.2	24.8	23.6	23.2	83	53	73	69	23.8	26.2	26.7	25.5	20.3	21.8	22.2	21.4
1991	4	18	33.8	21	12.8	23.6	32.8	25.8	27	21	24.2	22.8	22.7	80	50	78	69	23.2	24.7	25.8	24.6	19.9	20.9	21.6	20.8
1991	4	19	31.8	22.6	9.2	24	27.8	24	25	22.8	23	23.2	23	90	67	94	84	27	25	27.9	26.6	22.3	21.1	22.9	22.1
1991	4	20	33.6	21.8	11.8	23.8	32.6	27.4	27.8	22	24.8	22.4	23.1	86	53	65	68	25.3	26.3	23.9	25.1	21.3	21.9	20.3	21.2
1991	4	21	30.4	22.2	8.2	23.2	28.2	26.4	26	22.6	23.8	22.2	22.9	95	70	70	78	27	26.6	24.1	25.9	22.4	22.1	20.5	21.7
1991	4	22	31.6	22.2	9.4	23.8	31	26.2	26.8	22.2	26	23.2	23.8	87	68	78	78	25.7	30.4	26.5	27.5	21.6	24.3	22	22.6
1991	4	23	32.8	22.8	10	24.6	31.6	25.2	26.7	23	26	22.6	23.9	88	65	80	77	27.1	30	25.7	27.6	22.4	24.1	21.6	22.7
1991	4	24	33.2	23	10.2	24.4	30.8	25.2	26.4	23.2	25.6	24.4	24.4	91	66	94	84	27.7	29.5	30	29.1	22.7	23.8	24.1	23.6
1991	4	25	35.4	21	14.4	23.8	33.6	27.2	28	21.4	25	24.8	23.7	81	50	83	71	23.9	26.2	29.7	26.6	20.4	21.8	24	22.1
1991	4	26	34.4	20.4	14	24.6	33.2	26.8	27.9	21.6	24.8	21.4	22.6	77	51	63	64	23.9	25.9	22	23.9	20.3	21.7	19	20.4
1991	4	27	33.6	21.8	11.8	23.6	32.2	27	27.5	22.2	24.8	24.4	23.8	89	55	81	75	25.9	26.5	28.9	27.1	21.6	22.1	23.5	22.4
1991	4	28	33.4	21	12.4	23.4	31.6	26.2	26.9	21.6	25.4	23	23.3	86	61	77	74	24.6	28.5	26	26.4	20.9	23.2	21.8	21.9
1991	4	29	33.6	22	11.6	24.8	31.6	25.8	27	23	25.6	22.2	23.6	86	62	74	74	26.9	29	24.4	26.8	22.3	23.5	20.7	22.2
1991	4	30	32.6	22.8	9.8	24.6	32	27.6	28	23	25	23.8	23.9	88	57	73	73	27.1	27.2	27	27.1	22.4	22.5	22.4	22.4
1991	5	1	31.4	22.8	8.6	24.6	29.8	26.8	27	22.6	24.2	23.8	23.5	85	63	78	75	26.1	26.6	27.5	26.8	21.8	22.1	22.7	22.2
1991	5	2	32.8	23	9.8	25	31.6	25.4	26.9	22.8	24.8	22.2	23.3	83	58	76	72	26.3	26.9	24.7	26	21.9	22.3	20.9	21.7
1991	5	3	35.4	22	13.4	24.8	34.4	26.6	28.1	23	25.4	23.8	24.1	86	49	80	72	26.9	26.7	27.7	27.1	22.3	22.1	22.8	22.4
1991	5	4	30.6	21.6	9	25.6	29.8	26.8	27.3	23	23.8	22.6	23.1	81	61	70	71	26.4	25.6	24.7	25.6	22	21.5	20.9	21.5
1991	5	5	31.6	22.2	9.4	23.8	28.6	25.2	25.7	23	25	22.4	23.5	94	75	79	83	27.6	29.4	25.3	27.4	22.7	23.7	21.3	22.6
1991	5	6	32.8	22.2	10.6	23.4	31.8	26.2	26.9	22.6	25.8	23.2	23.9	93	62	78	78	26.9	29.4	26.5	27.6	22.3	23.7	22	22.7
1991	5	7	33.4	22	11.4	24	31	27	27.3	21.6	24.8	23.4	23.3	81	61	74	72	24.2	27.3	26.5	26	20.6	22.5	22	21.7
1991	5	8	34.6	22.4	12.2	25.8	33.6	26	27.8	22.6	25.4	23.4	23.8	76	52	81	70	25.4	27.2	27.1	26.5	21.3	22.5	22.4	22.1
1991	5	9	34.4	21.2	13.2	24.4	32.8	26.2	27.4	21.8	25	22.2	23	80	54	71	68	24.4	26.7	24.2	25.1	20.7	22.1	20.6	21.1
1991	5	10	33.8	23	10.8	24.4	30.4	27.6	27.5	23.2	25	23.4	23.9	91	65	71	75	27.7	28.2	26.1	27.3	22.7	23.1	21.8	22.5
1991	5	11	32.8	22.2	10.6	24	32.4	25.6	26.9	23.8	25.4	23.8	24.3	98	57	86	81	29.3	27.9	28.3	28.5	23.7	22.9	23.1	23.3
1991	5	12	31.6	22	9.6	24.2	28.6	26.6	26.5	22.4	25.4	22	23.3	86	78	67	77	25.9	30.4	23.5	26.6	21.7	24.3	20.1	22
1991	5	13	32.8	23	9.8	24.2	31.2	27.6	27.7	23.2	25.2	22.6	23.7	92	62	66	73	27.8	28.2	24.2	26.7	22.8	23.1	20.6	22.2
1991	5	14	33.6	22	11.6	24.2	32.4	26.4	27.4	22.6	25	22.4	23.3	87	55	71	71	26.4	26.9	24.5	25.9	22	22.3	20.8	21.7
1991	5	15	31.8	22	9.8	23.6	30.6	26	26.5	22	25	22.8	23.3	87	64	76	76	25.4	28.1	25.7	26.4	21.4	23	21.5	22
1991	5	16	33.8	22	11.8	23.8	32.2	26.2	27.1	22.8	25.4	22.4	23.5	92	58	72	74	27.1	28.1	24.6	26.6	22.4	23	20.9	22.1
1991	5	17	30.6	21.8	8.8	24.4	29.2	24.4	25.6	23.2	24	22.2	23.1	91	65	83	80	27.7	26.5	25.3	26.5	22.7	22	21.3	22
1991	5	18	29.8	22.2	7.6	23.8	26.8	26	25.6	22.8	24	22.4	23.1	92	80	74	82	27.1	28	24.8	26.6	22.4	23	20.9	22.1
1991	5	19	30.6	21.2	9.4	24	28	26	26	23.4	24.6	22.2	23.4	95	76	72	81	28.4	28.7	24.3	27.1	23.2	23.4	20.6	22.4
1991	5	20	32	22.6	9.4	23.8	28.8	26.2	26.3	22.6	23	23.2	22.9	90	62	78	77	26.6	24.4	26.5	25.8	22.1	20.7	22	21.6
1991	5	21	30.4	21	9.4	22.6	29.2	26.8	26.4	21.4	24.2	22.4	22.7	90	67	69	75	24.7	27	24.3	25.3	20.9	22.3	20.6	21.3
1991	5	22	30.2	21	9.2	22.2	28.2	25.6	25.4	21.6	24.4	22.4	22.8	95	74	76	82	25.4	28.1	25	26.2	21.4	23	21.1	21.8
1991	5	23	32	20.8	11.2	23.8	31.2	24.2	25.9	21.6	25.6	22.4	23.2	83	64	86	78	24.4	29.2	25.9	26.5	20.7	23.7	21.7	22
1991	5	24	31.6	21	10.6	23	31.4	27.6	27.4	22.6	26.2	24.2	24.3	97	67	76	80	27.2	30.7	28	28.6	22.4	24.5	23	23.3
1991	5	25	33.4	22.4	11	24.8	32.4	26.6	27.6	22.8	25.4	23.6	23.9	85	57	78	73	26.5	27.9	27.2	27.2	22	22.9	22.5	22.5
1991	5	26	34.4	21	13.4	24.2	33.8	26.2	27.6	22.4	25	22.4	23.3	86	49	72	69	25.9	26	24.6	25.5	21.7	21.7	20.9	21.4
1991	5	27	33.6	20	13.6	24.8	32.8	26	27.4	22.6	24.6	22.4	23.2	83	52	74	69	26	25.7	24.8	25.5	21.7	21.5	20.9	21.4
1991	5	28	34.6	21	13.6	23.8	32.8	26.4	27.3	22.8	24.8	23	23.5	92	53	75	73	27.1	26.2	25.9	26.4	22.4	21.8	21.7	22
1991	5	29	34.4	21.6	12.8	23.4	32.2	26.8	27.3	21.6	25.2	23.8	23.5	86	57	78	74	24.6	27.6	27.5	26.6	20.9	22.7	22.7	22.1
1991	5	30	30.4	22.8	7.6	24.6	27.8	26	26.1	23.6	24.8	22.6	23.7	92	79	75	82	28.5	29.4	25.2	27.7	23.2	23.7	21.2	22.7
1991	5	31	31.6	24	7.6	24.6	30.4	25.8	26.6	23.6	25.2	23.8	24.2	92	66	85	81	28.5	28.7	28.2	28.5	23.2	23.4	23.1	23.2
1991	6	1	32.2	23.4	8.8	24.6	30	26.6	27	23.2	25.6	22.8	23.9	89	71	73	77	27.5	30	25.3	27.6	22.7	24.1	21.3	22.7
1991	6	2	33.6	22	11.6	24.6	31.8	25.6	26.9	23	25.4	22.8	23.7	88	60	79	76	27.1	28.3	25.9	27.1	22.4	23.1	21.7	22.4
1991	6	3	34.4	21.2	13.2	23.4	32.4	26.2	27.1	22.6	25.2	22.6	23.5	93	56	74	75	26.9	27.4	25.1	26.5	22.3	22.6	21.2	22
1991	6	4	31.9538	21.4	10.5538	23.8	32.8	27	27.6	22.2	24.8	23.4	23.5	87	53	74	71	25.7	26.2	26.5	26.1	21.6	21.8	22	21.8
1991	6	5	31.8	22.2	9.6	23.6	30.6	26.4	26.8	22.4	25	23	23.5	90	64	75	77	26.3	28.1	25.9	26.8	21.9	23	21.7	22.2
1991	6	6	30.6	23	7.6	23.8	29.2	24.8	25.6	23.2	25.4	23.4	24	95	74	89	86	28	30	27.9	28.6	23	24.1	22.9	23.3
1991	6	7	33.8	23	10.8	24	31.6	27.4	27.6	23.2	25.8	24.4	24.5	94	63	78	79	27.9	29.5	28.6	28.7	22.9	23.8	23.3	23.3
1991	6	8	32.6	22.6	10	24.8	31.4	27	27.5	22.8	24	23	23.3	85	55	72	70	26.5	25.1	25.5	25.7	22	21.1	21.4	21.5
1991	6	9	35.4	22.2	13.2	24	33.8	27.4	28.1	22.8	25.8	23.8	24.1	90	53	74	73	27	28.1	27.2	27.4	22.3	23	22.5	22.6
1991	6	10	30.8	22.2	8.6	25.6	29.8	26.2	27	23.6	26.2	23.4	24.4	85	76	79	80	27.8	31.7	27	28.8	22.9	25	22.3	23.4
1991	6	11	34.2	22.4	11.8	24.8	33.4	27.2	28.2	23.2	25.6	24.8	24.5	88	54	83	75	27.4	27.8	29.7	28.3	22.6	22.8	24	23.1
1991	6	12	36.2	22.8	13.4	25.4	35	26.2	28.2	23.2	24.8	24.8	24.3	83	44	89	72	27	24.8	30.4	27.4	22.4	20.9	24.3	22.5
1991	6	13	34.4	22.6	11.8	23	32.6	24.6	26.2	21	25.2	21.4	22.5	84	56	76	72	23.6	27.3	23.4	24.8	20.1	22.5	20	20.9
1991	6	14	29.4	22	7.4	23.4	27	24.4	24.8	22.6	24.2	23.8	23.5	93	80	95	89	26.9	28.4	29.1	28.1	22.3	23.2	23.6	23
1991	6	15	29	21.8	7.2	23.8	27.8	24.2	25	22.6	24.6	23	23.4	90	77	90	86	26.6	28.9	27.3	27.6	22.1	23.5	22.5	22.7
1991	6	16	30.6	22	8.6	23.8	30.2	26.8	26.9	22.2	26	24.2	24.1	87	72	81	80	25.7	30.9	28.5	28.4	21.6	24.6	23.3	23.1
1991	6	17	29.8	22.8	7	23.6	28.8	26.6	26.4	23	25.6	23.4	24	95	78	77	83	27.7	30.8	26.7	28.4	22.8	24.5	22.2	23.2
1991	6	18	32.4	21.8	10.6	22.2	31.4	24.6	25.7	21.4	25.4	23.4	23.4	93	62	91	82	25	28.6	28	27.2	21.1	23.3	23	22.4
1991	6	19	30.6	21.6	9	22.4	29.6	24.2	25.1	21.8	24	23.6	23.1	95	63	95	84	25.7	26.2	28.7	26.9	21.6	21.9	23.4	22.3
1991	6	20	31.6	20.4	11.2	24.6	29.6	26.6	26.9	22.6	25.6	23	23.7	85	73	74	77	26.1	30.2	25.8	27.4	21.8	24.2	21.6	22.5
1991	6	21	32.4	20.8	11.6	23.4	31.4	26.8	27.1	21.6	25.2	22.2	23	86	61	68	71	24.6	28.1	23.8	25.5	20.9	23	20.3	21.4
1991	6	22	31.6	22.6	9	25.4	30	27	27.4	23.4	25.4	24.2	24.3	85	70	80	78	27.5	29.5	28.4	28.4	22.6	23.8	23.2	23.2
1991	6	23	33	22	11	23.8	31.4	26.4	27	22.6	25.6	22.4	23.5	90	63	71	75	26.6	29.1	24.5	26.7	22.1	23.6	20.8	22.2
1991	6	24	32.2	22.4	9.8	24	28	26.6	26.3	22.2	24	23.4	23.2	86	72	77	78	25.6	27.3	26.7	26.5	21.5	22.5	22.2	22.1
1991	6	25	32	21.6	10.4	23.8	31.4	25.4	26.5	22.4	25.6	23.8	23.9	89	63	88	80	26.2	29.1	28.4	27.9	21.8	23.6	23.2	22.9
1991	6	26	32.2	22	10.2	24	31.6	26.2	27	22.6	26	23.4	24	89	65	79	78	26.5	30	27	27.8	22.1	24.1	22.3	22.8
1991	6	27	33	21.4	11.6	23.4	31.6	26.6	27	21.6	24.4	22.8	22.9	86	56	73	71	24.6	25.9	25.3	25.3	20.9	21.7	21.3	21.3
1991	6	28	30.8	22	8.8	23.6	29.8	25.2	26	22.4	24.6	22.8	23.3	90	66	82	79	26.3	27.6	26.2	26.7	21.9	22.7	21.9	22.2
1991	6	29	30.4	22	8.4	23.6	28	26	25.9	22.6	24.4	22.6	23.2	92	75	75	81	26.8	28.2	25.2	26.7	22.2	23.1	21.2	22.2
1991	6	30	30.6	21.4	9.2	22.6	30	24.4	25.4	21.6	23.6	23.4	22.9	92	59	92	81	25.1	25	28.1	26.1	21.2	21.1	23	21.8
1991	7	1	30.4	21	9.4	22.8	29.4	25.4	25.8	21.4	25	23.6	23.3	89	70	86	82	24.6	28.8	28	27.1	20.8	23.4	22.9	22.4
1991	7	2	32	21.8	10.2	23.6	30.4	25.2	26.1	22.6	25.6	24.6	24.3	92	69	95	85	26.8	29.7	30.5	29	22.2	24	24.4	23.5
1991	7	3	32.4	21	11.4	23.6	31.4	25.6	26.5	22.4	25	24.2	23.9	90	60	89	80	26.3	27.6	29.3	27.7	21.9	22.7	23.7	22.8
1991	7	4	30.6	21.4	9.2	23.2	28.6	25.8	25.9	21.8	24.4	23.8	23.3	89	71	85	82	25.2	27.9	28.2	27.1	21.2	22.9	23.1	22.4
1991	7	5	31.6	21.2	10.4	23.6	30.4	26	26.5	22.6	24.6	24.2	23.8	92	63	86	80	26.8	27.2	29	27.7	22.2	22.5	23.6	22.7
1991	7	6	32.8	22	10.8	23.8	30.6	26.4	26.8	22.8	25.4	22.4	23.5	92	66	71	77	27.1	29.1	24.5	26.9	22.4	23.6	20.8	22.3
1991	7	7	31.8	21.4	10.4	24	30.8	26.4	26.9	22	23.8	23	22.9	84	56	75	72	25.1	25	25.9	25.3	21.2	21.1	21.7	21.3
1991	7	8	30.6	21.4	9.2	23	28.8	25.8	25.8	21.8	24.4	23.6	23.3	90	70	83	81	25.3	27.7	27.7	26.9	21.3	22.8	22.8	22.3
1991	7	9	33.2	21	12.2	23.4	31.6	26.4	27	21.4	24.2	24.4	23.3	84	55	85	75	24.2	25.4	29.3	26.3	20.6	21.4	23.7	21.9
1991	7	10	35.2	21.2	14	24.2	33.8	25.8	27.4	22.2	24.4	23.4	23.3	84	47	82	71	25.5	24.5	27.2	25.7	21.4	20.8	22.5	21.6
1991	7	11	35.2	21.8	13.4	24.4	34.4	26.6	28	22.4	25	22.4	23.3	84	47	70	67	25.8	25.6	24.4	25.3	21.6	21.5	20.7	21.3
1991	7	12	35.2	22.8	12.4	24.4	34.4	28.6	29	22.2	24.4	21.8	22.8	83	44	56	61	25.3	24.1	21.7	23.7	21.3	20.5	18.8	20.2
1991	7	13	33.6	20	13.6	23.2	33.2	28.4	28.3	21.2	24.2	22	22.5	84	48	58	63	23.9	24.4	22.3	23.5	20.4	20.7	19.3	20.1
1991	7	14	35.8	21	14.8	22.8	33.8	27	27.6	20.4	23.6	23.6	22.5	81	43	76	66	22.4	22.6	26.9	24	19.3	19.4	22.3	20.4
1991	7	15	34.4	22.6	11.8	24.4	33	27.4	28	22	23.8	22.6	22.8	81	47	67	65	24.9	23.6	24.3	24.3	21	20.1	20.7	20.6
1991	7	16	34.6	21.6	13	23.4	33.4	28.2	28.3	21.8	23.6	23.4	22.9	87	44	67	66	25.1	22.8	25.7	24.5	21.1	19.6	21.5	20.8
1991	7	17	34.6	20.8	13.8	23.4	32.6	24.2	26.1	21.6	25.6	23	23.4	86	58	90	78	24.6	28.3	27.3	26.8	20.9	23.1	22.5	22.2
1991	7	18	33.4	20.4	13	22.6	32	26.2	26.8	21.4	24.2	21.8	22.5	90	53	68	71	24.7	25.2	23.3	24.4	20.9	21.2	19.9	20.7
[truncated: 167 more rows]

## Sheet: 1992
						Temperature				Temperature				Relative Humidity				Pressure				Dew temperature
[truncated: 367 more rows]

[truncated: 28 more sheets: 1993, 1994, 1995, 1996, 1997, 1998, 1999, 2000, 2001, 2002, 2003, 2004, 2005, 2006, 2007, 2008, 2009, 2010, 2011, 2012 …]
