# Supplementary material for: Direct, diffuse and total solar radiation data set in La Guajira, Magdalena and Cesar departments -Colombia
Source: Data Brief. 2020 Oct 15;33:106397. doi: 10.1016/j.dib.2020.106397 (PMC7599437; doi:10.1016/j.dib.2020.106397)
Supplement: Supplementary file 10 [file mmc10.xls]

## Sheet: 1985
			Temperature			Temperature				Temperature				Relative Humidity				Pressure				Dew temperature
Year	Month	Day	Maximum	Minimum	Max-Min	1899-12-31 07:00:00	1899-12-31 13:00:00	1899-12-31 19:00:00	Average	1899-12-31 01:00:00	1899-12-31 13:00:00	1899-12-31 19:00:00	Average	1899-12-31 01:00:00	1899-12-31 13:00:00	1899-12-31 19:00:00	Average	1899-12-31 07:00:00	1899-12-31 13:00:00	1899-12-31 19:00:00	Average	1899-12-31 07:00:00	1899-12-31 13:00:00	1899-12-31 19:00:00	Average		Month	Taverage	Hraverage
1985	1	1	23.0138	18.3172	4.69655	22.4207	20.531	16.8759	16.8138	19.0345	23.8552	21.9241	19.6414	73.3793	54.6897	63.5517	58.2069	21.8345	27.7552	25.7828	22.5138	18.3	22.1552	20.6448	18.2517		January	17.2603	59.8198
1985	1	2	25.4897	17.7241	7.76552	22.4621	20.7103	18	17.8966	19.2138	24.869	22.4759	21.2862	74.6897	54.1724	64.1379	60.5172	22.2	28.0448	25.1897	23.5103	18.5483	22.3138	20.3379	19.0759		February	20.2384	60.1502
1985	1	3	25.6966	17.1586	8.53793	21.7655	19.7862	17.8483	15.9931	20.1862	22.6069	23.3034	20.3862	73.5862	48.4483	66.931	59.4483	22.2276	25.4931	27.0345	23.1069	18.569	20.6517	21.8586	18.8517		March	20.6873	60.0779
1985	1	4	25.2552	19.2483	6.0069	22.1862	19.8207	17.4	16.2034	19.8138	22.8966	23.5172	20.4172	77.7931	50.2414	63.3448	59.8276	22.8655	26.2207	26.431	23.2586	19.1379	21.0759	21.2724	18.9241		April	23.279	64.6644
1985	1	5	25.2	18.5862	6.61379	22.5793	20.7448	18.0276	17.9552	18.3655	23.731	23.4552	19.5966	69.2759	51.5517	71.3448	57.8966	21.0069	26.4586	27.6931	22.5931	17.5724	21.1793	22.2379	18.2966		May	26.7931	75.2125
1985	1	6	24.131	19.0483	5.08276	22.3517	20.9172	18.1517	18.0483	20.569	24.3828	23.5241	22.8276	78.4483	49.1379	70.6552	64.0345	23.3862	25.8138	27.7655	25.0586	19.6517	20.8241	22.231	20.4034		June	27.6423	74.9908
1985	1	7	25.3724	19.3172	6.05517	22.2552	20.6207	17.0345	16.9069	19.0241	24.5448	23.4276	21.2448	73.6552	53.6897	69.4138	63.5517	22.6207	27.3138	26.831	24.3517	18.9828	21.9	21.4931	19.7586		July	25.4002	71.3337
1985	1	8	25.4897	18.2207	7.26897	21.8448	20.4207	17.9517	17.7	18.7103	24.5655	22.1448	20.0931	74.5172	54.2414	65.1724	59.7931	21.4276	27.3552	25.6103	22.8345	18.0345	21.9034	20.8379	18.6862		August	25.7251	63.8498
1985	1	9	25.4966	18.9034	6.5931	22.3034	20.5448	17.7655	17.7172	18.1448	24.4897	22.4207	18.6138	66.931	52.7586	67.2414	60.2414	21.8828	27.0517	26.2	23.1552	18.2862	21.7724	21.1379	18.8448		September	26.8495	78.531
1985	1	10	25.5862	19.0138	6.57241	22.3103	19.5379	17.9172	16.8345	19.731	24.4552	22.4276	20.2655	72.7931	50	66.3448	61.8276	23.6828	25.8448	26.2586	23.9931	19.8069	20.8034	21.1966	19.569		October	24.9544	78.6207
1985	1	11	25.7241	18.9379	6.78621	22.4	20.8966	18.1793	18.0379	19.869	23.7586	23.4828	21.2655	73.1034	51.6897	67.0345	67	23.8897	27.3207	27.6241	26.2793	19.9552	22	22.2276	21.3966		November	27.5269	78.4839
1985	1	12	24.6	18.131	6.46897	22.3414	20.9103	16.9241	16.9414	20.1931	24.5448	23.3862	22.7	77.1724	51.2759	67.4483	63.7931	22.7586	26.9621	26.2138	24.6793	19.2	21.6379	21.169	20.1586		December	27.2387	81.2258
1985	1	13	25.8828	18.9172	6.96552	22.2069	21.2966	17.8138	17.9759	20.2414	23.7103	23.331	21.8586	77.5172	48.1724	70.3103	63.6207	22.869	25.9793	27.2759	24.731	19.3034	20.8069	21.9931	20.1759
1985	1	14	26.1103	18.7517	7.35862	22.0345	21.0621	17.7517	17.8172	20.3724	24.7655	23.0966	22.7414	79.6897	51.6552	68.1724	66.5517	23.3103	27.3862	26.5966	25.7724	19.6	21.9552	21.6345	21.0621
1985	1	15	25.9172	18.0207	7.89655	22.1069	20.9172	17.9724	17.9069	20.2414	24.7517	22.2276	21.8172	78.3103	51.7931	64.6897	63.3103	22.9759	27.4	25.4862	24.6207	19.3552	21.9621	20.7379	20.1448
1985	1	16	24.5931	18.0345	6.55862	22.5448	19.7586	15.9931	15.9931	19.7655	23.4276	21.4	20.9966	75.069	47.5172	59.5517	57.6897	22.4862	25.2483	23.5793	22.6517	18.8862	20.5103	19.1862	18.5724
1985	1	17	24.5793	17.7448	6.83448	21.7828	19.6069	16.9103	16.9034	19.1379	23.8966	21.6621	21.2724	72.5172	50.6897	62.3103	59.7241	21.8862	26.8655	24.3207	23.4379	18.3276	21.2897	19.6379	18.9793
1985	1	18	25.9586	17.5034	8.45517	22.2759	21.1724	18.2241	18.1276	19.6828	24.2207	22.5517	21.0138	75.3103	47.9655	63.4138	60.1724	22.4	25.8103	25.2138	23.6069	18.8276	21.0793	20.3724	19.3655
1985	1	19	25.931	16.2483	9.68276	21.3448	21.1448	17.7931	16.9172	18.8897	23.4069	21.4828	19.3759	73.3103	47.3103	64.1034	56.4483	21.5828	25.2414	24.969	21.9552	18.131	20.5207	20.2138	17.9586
1985	1	20	25.9586	18.8897	7.06897	22.1448	20.8621	17.9793	17.8828	19.6552	23.3379	22.3655	21.7793	76.1379	46.8966	63.2414	58.5517	22.4586	24.9724	24.8724	23.4897	18.8586	20.3448	20.1448	19.2828
1985	1	21	25.7655	19.131	6.63448	22.0138	21.0759	17.9724	17.8828	20.5586	23.4276	21.3931	20.9793	77.931	46.6207	62.0345	60.6207	23.7724	25.0931	24.5414	23.4966	19.8828	20.5069	20.0138	19.3345
1985	1	22	26.0966	18.8966	7.2	22.1103	20.9759	17.0207	16.9759	20.5793	23.7379	22.5241	20.3828	77.5862	48.6207	60.3103	57.1034	23.7793	25.9828	23.8793	22.1	19.8724	20.969	19.3793	18.0586
1985	1	23	26.1793	19.1655	7.01379	22.2345	20.9966	18.1103	18.0172	20.6103	24.5138	23.5172	22.8793	80.1724	50.2069	67.4828	66.1034	23.7724	26.6966	27.3207	25.9276	19.8862	21.5862	22.0034	21.1586
1985	1	24	24.6138	19.0345	5.57931	21.6345	21.2138	18.0483	17.1103	20.7103	24.7517	22.4759	22.1034	76.3793	50	65.1724	60.8621	23.0103	27.1552	26.0138	24.2483	19.2069	21.8897	21.0586	19.7414
1985	1	25	25.8	17.4724	8.32759	22.0621	21.0897	17.9345	17.8552	19.4034	24.7103	23.331	21.9138	75.0345	50.8276	64.3793	61.5172	21.9828	27.1793	25.3034	23.9759	18.5448	21.8966	20.3966	19.569
1985	1	26	26.0897	19.0897	7	22.1793	20.0414	16.8207	15.8759	19.5724	23.5655	23.4069	21.0862	75.8276	44.6207	63.9655	53.7241	22.3	24.4448	25.069	20.869	18.7724	19.9103	20.2862	17.1241
1985	1	27	26.3828	18.3586	8.02414	21.7724	21.269	18.1655	18	20.1103	24.5034	22.5517	21.8241	79.6897	48.6207	64.6897	62.7931	22.9241	26.4138	26.0483	24.5241	19.3103	21.4483	21.0793	20.1207
1985	1	28	25.269	18.4	6.86897	22.2655	20.1793	16.4138	16.2	18.6069	22.3448	21.5724	20.8414	70.931	41.7586	54.6897	52.931	20.8724	23.1966	22.4034	20.9724	17.669	19.1069	18.1828	17.3276
1985	1	29	25.4655	18.5103	6.95517	21.9793	20.2138	17.2621	17.1172	19.6	21.9034	21.4621	19.3724	76.6552	42	57.9655	52.6207	22.369	23.531	23.5172	20.7897	18.8103	19	19.1414	17.0276
1985	1	30	26.6138	19.0552	7.55862	22.4138	21.2966	17.3379	17.1793	20.1931	21.5862	22.6862	20.2172	75.6207	41.1034	59	51.2414	22.6345	22.769	24.0172	20.5966	19.1276	18.6207	19.4138	16.9138
1985	1	31	24.9172	18.2828	6.63448	21.6	19.0621	16.4345	16.2828	19.7034	21.6897	19.9103	19.3862	74.7931	42.2414	54.3448	52.6897	22.4345	23.1586	22.0586	20.9103	18.7897	18.9241	17.8448	17.131
1985	2	1	26.3586	18.6276	7.73103	22.5517	24.1655	20.6621	20.5345	19.0966	24.3586	21.6552	21.131	72.7586	46.8966	56.7931	56.7241	21.9	25.9172	23.7517	22.8103	18.3207	21.1517	19.3	18.6966
1985	2	2	26.4828	18.6966	7.78621	22.7931	24.0448	20.6552	20.5483	19.7517	22.6897	22.6897	21.2069	72.5862	44.3793	62	58.1724	22.2724	24.4517	26.0448	23.7379	18.731	19.8552	21.0655	19.431
1985	2	3	26.331	18.4621	7.86897	22.6345	23.9103	20.5793	20.4276	20.4345	24.4276	22.4207	21.8828	75.7931	47.8276	59.8621	58.3793	23.0931	26.2448	24.7	23.6103	19.4069	21.3483	20.0655	19.3655
1985	2	4	26.1586	19.4069	6.75172	22.8414	23.5586	20.2552	20.2655	21.0414	22.5586	22.2621	21.2	79.069	45.6897	58.3793	55.3448	24.3655	24.4172	23.5414	22.0621	20.2517	19.8138	19.1828	18.0345
1985	2	5	26.1103	18.9379	7.17241	21.0276	23.7034	20.4	19.3103	20.0759	23.7034	22.6	22.131	70.1724	47.9655	63.5862	57.4483	21.431	25.9414	26.0793	23.169	17.8655	20.9621	21.0828	18.9069
1985	2	6	25.9069	18.7379	7.16897	22.8414	23.469	20.2759	20.2276	20.7655	24.4276	23.3103	22.831	76.931	50.069	64	62.2759	23.7069	26.5759	25.7897	24.7655	19.8207	21.5621	20.9517	20.2897
1985	2	7	25.9793	19.9586	6.02069	22.9034	23.6207	20.3724	20.3586	20.069	24.4414	23.3241	22.0034	74.3793	48.7586	62.4828	59.1724	22.9241	26.4	25.6724	23.7828	19.1483	21.4655	20.8414	19.4862
1985	2	8	26.0069	19.0552	6.95172	22.9655	23.7034	20.4483	20.4	21.2069	24.4069	23.6552	23.0931	79.3793	49	62.1724	60.4138	24.6138	26.3621	25.5552	24.269	20.4345	21.3966	20.5586	19.7724
1985	2	9	25.9172	19.8414	6.07586	22.9517	23.669	20.4276	20.369	20.8621	24.531	23.4828	22.9586	77	49.7241	64.1724	62.3103	23.8345	26.7207	26.1862	24.9966	19.9103	21.6276	21.1586	20.4069
1985	2	10	25.7379	19.8483	5.88966	22.8828	23.3172	20.8621	20.0138	21.1862	23.5034	23.4414	22.1414	79.8276	50.1034	67.5517	66.6897	24.6414	25.5828	27.4621	25.2069	20.4414	20.7724	22.1379	20.5793
1985	2	11	25.9931	20	5.9931	22.8655	23.6414	20.3241	20.2966	20.9931	24.5862	22.531	22.1517	78.4828	49.5517	61.6897	60.2759	24.1966	26.7862	25.0276	24.1586	20.1517	21.6655	20.2759	19.7172
1985	2	12	26.1172	18.9517	7.16552	21.9655	24.5517	20.1724	20.1138	20.1379	24.6483	23.4276	22.1207	72.6207	51.4138	62.4828	59.3103	22.2586	27.1655	25.0828	23.3552	18.5655	21.869	20.3	19.0172
1985	2	13	26.0966	20.2897	5.8069	23.1103	23.6	20.3103	20.3448	21.4345	24.3931	22.5034	21.3448	76.4828	49.1724	61.5172	60.4828	25.0724	26.3862	24.9793	24.2655	20.6966	21.4655	20.231	19.8
1985	2	14	26.4759	20.1034	6.37241	22.8345	23.9103	20.4621	20.4655	20.2483	22.9379	23.3241	20.5724	76.6207	45.5172	62.6552	57.7931	23.4759	25.2103	25.7172	23.4276	19.5069	20.2759	20.8586	19.0517
1985	2	15	26.2897	19.9034	6.38621	22.7931	23.9241	21.669	20.5552	20.4966	21.8207	19.8897	18.9276	78.4138	42.8966	54.3103	53.3103	24.0483	23.6724	22.7103	21.5724	19.8759	19.2069	18.4552	17.5724
1985	2	16	26.1793	20.3862	5.7931	22.8828	23.8897	20.5655	20.5	20.3103	23.7379	22.5793	21.4034	76.2759	46.9655	62.7241	60.1379	23.5517	25.8759	25.9	24.2966	19.5483	20.9172	20.9966	19.8
1985	2	17	26.1034	20.1103	5.9931	22.8069	23.8759	20.4138	20.3517	20.3862	23.6276	22.4138	20.4138	76.1724	47.3793	62.1724	57.2069	23.6207	25.6655	25.5724	22.9966	19.6207	20.8207	20.8241	18.8241
1985	2	18	24.8621	19.9034	4.95862	22.7724	23.731	20.4897	20.3759	20.8483	24.9655	23.3862	23.069	78.069	51.6552	65.0345	64.8621	23.931	27.9517	26.8138	26.2345	19.9793	22.2621	21.7379	21.331
1985	2	19	26.4069	19.4483	6.95862	23.0552	23.9724	19.4966	19.4897	20.8897	24.6483	22.4897	22.1069	76.4138	48.7586	59.2759	58.5517	23.8276	26.831	24.7966	24.0172	19.9172	21.6586	20.0931	19.6069
1985	2	20	26.469	19.8276	6.64138	21.2759	26.2345	20.6	20.4862	21.1862	24.5724	22.5034	22.1828	73.5517	48.8966	61	57.069	22.8897	26.6103	25.5621	23.1655	18.9345	21.5276	20.8	18.8793
1985	2	21	25.1034	20.3103	4.7931	22.9966	23.7931	20.5241	20.4897	21.0621	24.3862	23.3379	22.9172	77.931	48.2069	64.3448	63.4483	24.2586	26.1793	26.6138	25.6862	20.1966	21.3	21.6	21.031
1985	2	22	25.2828	20.0828	5.2	23.0069	24.0138	20.5241	20.531	20.6966	24.6483	23.2138	22.8621	75.2414	48.4138	63.1034	62.2069	23.4621	26.7517	26.2517	25.4931	19.6138	21.5586	21.3759	20.8517
1985	2	23	26.5586	20.0828	6.47586	23.0793	23.8	20.4621	20.4414	20.2828	24.7793	23.4552	22.2414	74.9655	49.3103	64.5862	61.4483	23.369	27.1483	26.8759	25.1379	19.4138	21.869	21.7586	20.4759
1985	2	24	26.3724	19.2069	7.16552	23.4069	23.3586	20.4552	20.3793	21.4552	24.7	23.5793	23.2379	78	50.5517	64.5862	63.2069	24.9069	27.1379	26.6207	25.7034	20.6207	21.8759	21.3862	20.8414
1985	2	25	26.2621	19.2	7.06207	23.1448	23.3862	20.0483	20.1517	20.5172	23.8414	23.3862	21.5172	76.2069	48.0345	67.3103	60.069	23.8828	26.131	27.1172	24.4655	19.7552	21.1	21.9138	19.9034
1985	2	26	26.3586	20.131	6.22759	23.2828	23.8621	20.4276	20.4724	21.4345	24.9793	23.8966	23.431	78.6897	50.5862	68	65.7241	24.931	27.7724	28.0897	26.9276	20.6241	22.2172	22.4621	21.7655
1985	2	27	26.1724	20.5724	5.6	23.6552	23.6276	19.1655	19.3586	20.8414	23.9655	21.8483	21.6448	74.8966	50.9655	62.8276	61.2069	24.2621	26.869	25.4552	24.8655	20.0103	21.4483	20.5138	20.1138
1985	2	28	23.9172	20.7034	3.21379	23.5172	23.7034	19.3724	19.4172	20.9724	24.0552	22.7483	21.7276	76.7586	49.4138	64.1034	60.9655	24.6828	26.8034	26.3724	24.9552	20.2552	21.4517	21.2621	20.1724
1985	3	1	25.369	20.8552	4.51379	23.6483	25.2759	22.3724	21.5724	20.8172	22.1586	22.7793	19.0621	74.5517	43.7586	64.9655	53.1379	24.2172	24.3828	26.5586	21.8966	19.9759	19.5724	21.3931	17.7069
1985	3	2	26.3379	19.6276	6.71034	21.6759	25.331	22.7034	20.7552	20.7724	23.9379	22.0207	20.8483	73.2069	45.4828	62.0345	55.4828	23.3862	25.269	25.7207	22.9828	19.2276	20.3552	20.6655	18.5793
1985	3	3	24.9862	18.9379	6.04828	23.4897	25.0552	21.4966	21.5517	21.6138	24.6069	21.8759	21.5483	78.5517	49.8966	61.8966	60.5862	25.2655	26.9207	25.4862	24.669	20.8069	21.769	20.5103	20.0276
1985	3	4	24.9862	19.9448	5.04138	23.6897	24.9103	21.6828	21.6724	20.9379	24.7862	22.8897	22.5621	75.2414	50.8621	64.0345	62.8276	24.4897	27.3897	26.6793	25.8862	20.1276	22.0621	21.4379	20.9552
1985	3	5	24.7103	19.9586	4.75172	23.4552	24.8966	21.3724	21.4655	21.6966	24.8345	23.7793	23.4379	79.4483	51.5517	67.7586	66.2414	25.4655	27.5724	27.8379	26.969	20.9414	22.1552	22.3276	21.7966
1985	3	6	24.6897	20.6345	4.05517	23.4897	24.9655	21.5724	21.6034	20.7034	24.731	22.9241	22.5069	75.3103	51.4483	64.3448	63.1724	24.0828	27.3966	26.7483	25.8379	19.8897	22.0069	21.4759	20.9069
1985	3	7	26.2	20.5586	5.64138	22.4207	24.8828	21.4483	20.4345	20.6862	23.1517	21.8897	21.6448	74.4138	48.2759	61.1724	58.7931	23.4862	26.0621	25.4	23.9931	19.3483	20.7586	20.4586	19.3897
1985	3	8	25.9655	20.1379	5.82759	23.3793	23.3103	21.2138	20.2138	20.7448	22.1241	22.7586	19.9621	76.3793	47.1034	64.7931	57.1379	24.2241	24.8483	26.4966	23.0793	19.9655	19.869	21.3172	18.6276
1985	3	9	23.8276	19.9379	3.88966	23.4	24.9103	21.4897	21.4897	19.9172	23.9241	22.6552	21.5897	72.7931	49.4138	63.2759	60.2759	23.1897	26.6172	26.1931	24.6862	19.1483	21.3483	21.1517	20.0103
1985	3	10	25.9655	20.5724	5.3931	23.3793	24.5241	21.1448	21.2379	19.8069	23.8552	23.4207	21.5069	72.1034	49.5517	66.7931	60.4483	23.0034	26.4793	27.0759	24.5552	18.969	21.2655	21.8897	19.931
1985	3	11	26.069	20.7586	5.31034	23.6897	24.6345	21.2621	21.3793	21.5793	24.9793	22.9931	22.6345	77.069	52.069	65.6897	63.2414	25.0276	28.0034	27.0724	26.0931	20.6414	22.3448	21.6379	21.0241
1985	3	12	26.0345	18.2828	7.75172	23.4276	24.8552	21.4345	21.4517	20.8345	24.8276	22.7103	22.5034	76.2759	50.6897	63.8966	63	24.4276	27.4724	26.3276	25.7655	20.0655	22.0379	21.2276	20.8621
1985	3	13	24.7241	19.3862	5.33793	23.5241	25.2828	19.3034	19.4552	21.8	25.1862	22.7862	22.6241	79.8621	51.2414	62	60.8276	25.6586	28.2931	25.4414	24.9724	21.0379	22.4966	20.4931	20.1897
1985	3	14	26.1586	17.7793	8.37931	23.869	24.9586	21.5034	21.6379	21.9586	24.9034	22.6138	22.5897	78.8276	51.3448	62.7586	62.4828	25.8034	27.7724	26.0448	25.869	21.131	22.2069	21.0552	20.9345
1985	3	15	26.2552	19.9724	6.28276	23.6897	24.6552	20.3517	20.4552	22.0966	24.8	21.8207	21.7655	80.8276	52.5862	59.4138	59.5172	26.2931	27.7862	24.3552	24.2379	21.4379	22.1966	19.6276	19.5207
1985	3	16	24.9655	20.6552	4.31034	23.4552	24.8	20.4172	20.4207	21.931	24.9172	22.8	22.6379	81.4828	51.069	62.3103	62.069	26.069	27.7034	25.5345	25.231	21.2897	22.2276	20.5517	20.3655
1985	3	17	24.6483	21	3.64828	23.8276	24.8483	21.3724	21.5138	22.069	24.8966	22.0759	21.8621	79.7241	52.931	64.1379	62.2069	26.1	28.0483	26.0655	25.4138	21.3276	22.3517	20.8517	20.4345
1985	3	18	25.9517	20.2966	5.65517	23.5931	23.6345	19.2414	18.3483	22.0759	24.1172	22.9862	21.9103	81.2414	50.8966	62.5172	58	26.2586	27.3103	24.9448	23.4207	21.4483	21.6966	19.969	18.8414
1985	3	19	23.6828	19.6414	4.04138	23.1655	25.1793	21.7931	21.6966	20.1655	25.1793	23.0207	21.8793	76.1034	52.5172	64.069	62.069	23.9483	28.5862	26.9586	25.4621	19.6138	22.6655	21.6138	20.4793
1985	3	20	25.8345	20.7931	5.04138	23.4069	26.2069	19.7517	19.7	20.1724	24.2759	24.0345	21.0655	74.6552	51.2759	63.5862	55.4483	23.8483	27.6759	26.4	22.7862	19.5621	21.9414	21.0414	18.231
1985	3	21	24.2966	19.5034	4.7931	23.7724	25.669	20.8069	21.1207	22.0828	24.8414	21.7379	21.7103	80.069	53.8966	65.3103	63.3448	26.2103	28.1276	25.5931	25.3138	21.3828	22.4379	20.5759	20.3931
1985	3	22	25.5448	18.869	6.67586	22.3655	24.5379	20.8552	19.0655	20.9793	24.8828	23.5931	22.5448	78.8621	52.9655	67.8276	61.7931	24.9103	27.369	26.7345	24.3655	20.4138	21.8241	21.4897	19.6483
1985	3	23	26.5655	20.7172	5.84828	23.5862	25.3793	20.0828	20.1034	21.9103	24.7862	22.8483	22.6138	80.1034	55.5172	62.6897	61.3103	25.9069	28.2414	25.1552	24.3655	21.2207	22.5103	20.1	19.6379
1985	3	24	27.1655	18.8897	8.27586	23.2621	26.1793	21.2552	21.3724	21.5931	25.0138	23.131	22.6621	80.2414	51.9655	64.7931	62.5517	25.3793	28.131	26.4379	25.3759	20.8724	22.431	21.0448	20.4103
1985	3	25	27.0552	19.8966	7.15862	22.7241	24.8828	20.469	20.5241	21.3034	24.069	22.1448	21.9207	78.6897	50.5862	60.6207	60.2069	25.4379	27.1207	25.1138	24.6552	20.7345	21.6655	20.0759	19.8
1985	3	26	27.0276	19.3138	7.71379	22.6345	24.5379	20.1172	20.2379	20.3655	23.0966	21.6621	20.0276	68.3793	50.1724	60.6897	60.5862	24.2207	26.2828	24.3828	24.3586	19.7724	20.9207	19.6621	19.6207
1985	3	27	24.4414	19.1724	5.26897	22.7724	23.5517	20.3862	19.4069	20.2276	23.1172	22.1103	20.9448	73.2414	49	60.6552	57.3103	23.8103	26.1172	25.0828	23.4483	19.5034	20.8483	20.0552	18.8552
1985	3	28	27.1862	19.9448	7.24138	22.531	25.1379	20.5793	20.6069	21.0069	23.8966	22.0828	21.7483	77.8621	48.8621	60.4138	59.4483	24.8655	26.4966	25.0828	24.3172	20.3621	21.3103	20.0414	19.5897
1985	3	29	27.2621	18.7103	8.55172	22.3103	25.0414	22.4069	21.6793	20.669	23.069	22.1034	21.0862	73.8276	47.6207	63.7241	59.2414	24.5862	25.7552	26.1069	24.5241	20.0241	20.6483	20.8759	19.731
1985	3	30	24.3724	19.5	4.87241	23.0724	23.3586	21.4828	20.469	21.5862	22.3379	21.2414	20.269	78.2069	48.6897	60.5517	58.0345	25.8862	25.6276	25.0621	23.8172	20.9862	20.3241	20.0379	19.0759
1985	3	31	20.1241	18.6621	1.46207	21.2207	22.5793	19.8621	18.6655	19.7448	20.6414	19.4207	18.4655	71.5862	42.931	53.4138	51.6207	23.5414	23.5759	22.6552	21.5379	19.1448	18.6379	18.1586	17.269
1985	4	1	24.5034	19.9931	4.51034	25.6	30.2	25.2	26.6	21.3172	23.9241	22.9034	22.7172	79.1724	52.3103	64.2414	65.1724	25.5172	26.9828	26.7241	26.4069	20.7655	21.5793	21.4586	21.2621
1985	4	2	24.3103	19.1655	5.14483	25.2	30.2	25.8	26.8	20.9655	22.9655	22.9862	21.7379	77	49	65.5862	62.1724	24.6586	25.769	27.0517	25.1828	20.2793	20.6517	21.6517	20.3172
1985	4	3	25.2724	19.7448	5.52759	25	30.2	25.4	26.5	21.3103	24.0138	21.2552	21.0345	78.3103	53.6897	63.1724	61.8621	25.3931	27.4276	25.3586	24.7517	20.7069	21.8517	20.2103	19.8483
1985	4	4	24.4276	19.1379	5.28966	25.8	30.4	25.6	26.9	20.2069	24.0655	23.1379	21.8448	72.931	53.0345	62.7931	59.9655	23.6966	27.4138	26.2966	24.5034	19.4483	21.8207	20.9828	19.7034
1985	4	5	25.4414	21.1207	4.32069	22.7724	21.9379	19.1931	19.2138	21.3724	24.1034	22.9103	21.9207	75.4138	52.8966	67.6207	66.4483	25.5379	27.4966	27.1828	26.7414	20.7862	21.8552	21.7138	21.4586
1985	4	6	25.2138	20.0138	5.2	25.6	35	20.0621	19.1103	20.1931	22.2138	22.1379	19.1448	71.2414	50.8966	63.1724	57.0345	23.8759	25.6552	25.3414	22.5448	19.5414	20.3414	20.2138	18.1
1985	4	7	25.3931	20.931	4.46207	25.2	21.7586	30	18.2345	21.2069	23.1586	22.7448	21.7931	75.3448	53.069	61	58.2759	24.9172	26.7621	24.669	23.4724	20.3862	21.2034	19.8103	18.8586
1985	4	8	23.8276	20.0897	3.73793	25.8	34	30	30	21.5931	23.3241	21.8897	21.9793	75.2414	54.2414	65.5517	62.3103	24.869	27.2379	25.9517	24.9724	20.1759	21.4931	20.7966	19.9931
1985	4	9	24.0621	20.0931	3.96897	22.0345	22.8138	30	19.1517	21.3828	22.3034	23.0207	21.0793	74.7931	51.8276	69.3793	59.8276	24.5034	25.9552	27.5414	23.9103	19.9759	20.5138	21.9379	19.1379
1985	4	10	25.3724	20.8	4.57241	25.6	30.4	25.6	26.8	25.2	25.6	25.2	25.3	97	68	97	87	31.8	29.6	31.8	31.1	25.1	23.9	25.1	24.7
1985	4	11	24.0966	20.2517	3.84483	25	35	19.9379	19.0069	24.2	25.6	23	21.8448	94	47	66.1034	62.0345	29.7	26.6	26.4276	24.6931	23.9	22.1	21.0552	19.8
1985	4	12	24.3517	20.6966	3.65517	25	30.2	18.6069	18.7966	21.3034	24.2	25.6	20.9448	75.6552	61	63.1034	61.6552	24.4793	26.2	24.4034	23.9034	19.931	21.9	19.4138	19.1207
1985	4	13	25.2	20.8276	4.37241	25.4	30.4	27.8	27.8	24.6	25.6	25.4	25.2	94	68	83	82	30.4	29.6	30.8	30.3	24.3	23.9	24.6	24.3
1985	4	14	24.6621	20.5379	4.12414	20.8	35	30	29	20.2	25.6	21.9655	21.8069	95	47	66.7931	65.6552	23.3	26.6	26.1897	25.7552	19.9	22.1	20.9448	20.6586
1985	4	15	25.1517	19.8897	5.26207	25.2	35	30	30	25	25.8	25.2	25.3	98	48	68	72	31.5	27.1	28.9	29.2	24.9	22.4	23.5	23.6
1985	4	16	22.9172	20.7	2.21724	25	35	19.069	19.1483	20.4	25.8	23.1103	22.9103	66	48	66.1034	64.3448	20.9	27.1	26.5793	26.0552	18.2	22.4	21.1414	20.8241
1985	4	17	25.0828	20.9655	4.11724	25.2	30.6	20.2276	19.2828	25	25.8	23.9103	23.0034	98	68	67.7931	64.8966	31.5	30	27.3862	26.2034	24.9	24.1	21.8448	20.9069
1985	4	18	24.0966	21.8897	2.2069	25.4	30.6	20.1379	20.2966	25	25.6	23.9379	22.9621	97	67	69.3448	65.0345	31.4	29.5	27.6	26.1483	24.9	23.8	21.969	20.8793
1985	4	19	24.9103	19.9931	4.91724	25.2	35	30	30	25	25.6	22.0897	21.1276	98	47	64.5517	60.6897	31.5	26.6	25.3655	23.9759	24.9	22.1	20.2138	19.1793
1985	4	20	24.9103	20.9	4.01034	25.2	35.4	30	30.2	25	25.4	23.5241	20.9448	98	45	71.1379	62.7586	31.5	25.8	27.8069	24.7207	24.9	21.6	22.331	19.8414
1985	4	21	23.6414	20.8069	2.83448	25.2	23.5793	30	19.8483	25	24.1931	25.6	21.9828	98	58.7241	70	66.931	31.5	28.4862	29.9	26.2379	24.9	22.4448	24	20.9448
1985	4	22	25.0483	20.1828	4.86552	25.2	30	20.9793	21.1552	20.8	25.6	22.6345	22.0759	68	70	66.7931	63.8966	21.6	29.9	25.7759	25.3034	18.8	24	20.6897	20.1552
1985	4	23	23.9379	21.9828	1.95517	25	30.4	30	28.9	20.2	25.2	25.4	23.6	65	66	69	67	20.5	28.6	29.4	26.1	17.9	23.3	23.7	21.6
1985	4	24	24.5103	21.1448	3.36552	25.2	30.4	19.8345	19.9517	25	25.6	22.8207	21.1379	98	68	69.9655	64.069	31.5	29.6	27.2586	25.2345	24.9	23.9	21.7897	20.1103
1985	4	25	24.7448	19.8414	4.90345	22.9103	24.7103	30	19.9069	21.3241	24.1034	25.4	21.0069	77.5172	57.7931	69	63.1034	25.3483	28.2	29.4	24.8655	20.6724	22.2552	23.7	19.9
1985	4	26	24.1655	21.9103	2.25517	25	23.5207	30	19.8759	20.6	24.131	25.4	21.869	67	58.0345	69	65.2759	21.3	28.3241	29.4	25.8345	18.5	22.2966	23.7	20.7
1985	4	27	23.4207	19.2	4.22069	25	23.5724	30.4	18.9897	20.4	24.1586	25	21.9138	66	58.4138	65	66.4828	20.9	28.3414	28.1	26.0414	18.2	22.3517	23	20.8276
1985	4	28	24.5862	21.7655	2.82069	25	23.7828	30	19.931	20.4	23.2138	25	20.2414	66	55.4138	67	60.7586	20.9	27.1931	28.3	24.0517	18.2	21.4483	23.2	19.2241
1985	4	29	24.6759	21.9034	2.77241	25.8	23.8	30	19.169	25	24.2448	25.2	20.1621	94	57.6552	68	57.7241	31.1	28.5103	28.9	22.8241	24.7	22.4	23.5	18.2897
1985	4	30	24.5103	21.8207	2.68966	20.6	30.6	30	27.8	20.2	25.4	21.0655	21.1034	96	66	65.3103	63.5517	23.4	29	25.2448	25.0793	20	23.5	20.1483	20.0483
1985	5	1	35.2	20.4	14.8	25.6	30.4	30	29	25.2	24.131	23.9379	22.0379	97	59.4138	71.7931	65.4138	31.8	28.4621	27.8724	25.3586	25.1	22.3966	22.0966	20.1828
1985	5	2	35.2	20.6	14.6	25	30.4	30	28.9	20.6	25.4	23.6621	22.6931	67	67	75	70.6897	21.3	29.1	28.4621	27.0483	18.5	23.6	22.6862	21.6276
1985	5	3	35.2	20.8	14.4	25.2	35	30	30	20.8	25.2	25.4	23.8	68	45	69	61	21.6	25.5	29.4	25.5	18.8	21.4	23.7	21.3
1985	5	4	32.4	20.6	11.8	25.8	30.6	25.8	27	25.4	25.6	25.2	25.4	97	67	95	86	32.2	29.5	31.6	31.1	25.3	23.8	25	24.7
1985	5	5	35	20.6	14.4	25	30.2	25.8	26.7	20.6	25.4	25.2	23.7	67	68	95	77	21.3	29.2	31.6	27.4	18.5	23.7	25	22.4
1985	5	6	35.8	20.6	15.2	25.4	35.2	25.8	28	20.8	25.8	25.4	24	66	47	97	70	21.5	27	32.2	26.9	18.7	22.3	25.3	22.1
1985	5	7	35	20.8	14.2	25.8	30.2	30	29	25.2	25.6	25.4	25.4	95	69	69	78	31.6	29.8	29.4	30.3	25	24	23.7	24.2
1985	5	8	30.4	20.8	9.6	25.6	30	25.4	26.6	25.4	25.6	25.2	25.4	98	70	98	89	32.3	29.9	31.9	31.4	25.3	24	25.1	24.8
1985	5	9	30	20.6	9.4	25.4	22.4828	25.6	20.0414	20	25.0414	25	23.9552	61	60.7241	95	69.931	19.8	29.3517	31.3	28.7828	17.3	23.1069	24.8	22.8103
1985	5	10	30.8	20.6	10.2	25.2	30.2	25.8	26.8	20.8	25.6	23.4621	23.0655	68	69	69.1379	65.069	21.6	29.8	27.5966	26.6759	18.8	24	21.6724	21.169
1985	5	11	30	20.6	9.4	25.8	28.6	24.6	25.9	25.2	25.4	24.331	23.1345	95	77	74.8276	64.7931	31.6	30.3	29.7966	26.8034	25	24.3	23.3759	21.2069
1985	5	12	25.4	20.4	5	23	25	24.8	24.4	20.2	24.6	23.6	22.8	78	97	91	88	21.8	30.6	28.3	26.9	18.9	24.5	23.1	22.2
1985	5	13	30.2	20.8	9.4	25.8	30	25.4	26.6	25.4	25.6	22.9172	21.9793	97	70	72.1034	62.3793	32.2	29.9	27.6724	25.3207	25.3	24	21.9517	20.1655
1985	5	14	30.4	20.8	9.6	25.6	30.2	25.8	26.9	25.4	25.6	25.4	25.5	98	69	97	88	32.3	29.8	32.2	31.4	25.3	24	25.3	24.9
1985	5	15	30.8	22.8	8	25.8	30	26.8	27.3	25.4	23.4483	25.8	22.1517	97	58.8621	92	66.1724	32.2	29.0241	32.5	27.6276	25.3	22.6966	25.5	21.9414
1985	5	16	30.8	20.8	10	25.4	30	25.8	26.8	25	24.4138	25.4	23.0448	97	60.2759	97	69.4828	31.4	29.1172	32.2	27.6276	24.9	22.7483	25.3	21.9379
1985	5	17	30.6	20.4	10.2	25	30.2	25.6	26.6	20.4	25.4	23.6966	23.6172	66	68	73.0345	70.069	20.9	29.2	28.3276	28.1448	18.2	23.7	22.6172	22.5
1985	5	18	24.4414	20.4	4.04138	25.4	30.8	30.2	29.1	20.4	25.4	25	23.6	64	65	66	65	20.6	28.8	28.2	25.9	18	23.4	23.1	21.5
1985	5	19	30.4	15	15.4	23.5517	30.2	25.8	19.6448	20	25.8	25.6	23.8	80.5862	71	98	67.5172	25.9069	30.3	32.7	27.1759	21.2207	24.3	25.5	21.6828
1985	5	20	35	20.6	14.4	25.2	30.8	30	29	25	30	25.8	26.9	98	94	72	88	31.5	41.9	30.4	34.6	24.9	29.8	24.3	26.3
1985	5	21	30.8	20.8	10	25.2	30.8	30	29	25	25.8	25.4	25.4	98	67	69	78	31.5	29.9	29.4	30.3	24.9	24	23.7	24.2
1985	5	22	30.2	20.8	9.4	25.4	30	25.6	26.6	25.2	25.6	25.2	25.3	98	70	97	89	31.9	29.9	31.8	31.2	25.1	24	25.1	24.7
1985	5	23	30.4	20.8	9.6	25.2	30.2	25.6	26.7	25	25.8	25.4	25.4	98	71	98	89	31.5	30.3	32.3	31.4	24.9	24.3	25.3	24.8
1985	5	24	30.2	20.8	9.4	25.4	30	25.8	26.8	25	25.2	25.4	25.2	97	68	97	87	31.4	28.9	32.2	30.8	24.9	23.5	25.3	24.5
1985	5	25	30.8	23	7.8	25.4	30	25.8	26.8	25.2	25.8	25.4	25.5	98	72	97	89	31.9	30.4	32.2	31.5	25.1	24.3	25.3	24.9
1985	5	26	30.8	20.6	10.2	25.2	30.2	25.8	26.8	25	25.8	24.8	25.2	98	71	92	87	31.5	30.3	30.6	30.8	24.9	24.3	24.4	24.5
1985	5	27	35	20.6	14.4	25.4	30.6	25.8	26.9	25	25.0621	25.2	23.7931	97	62.7931	95	68.2759	31.4	29.7034	31.6	27.5448	24.9	23.3724	25	21.9138
1985	5	28	35	20.6	14.4	25.8	30.2	25.8	26.9	24.6	27.8	24.6	25.7	91	83	91	88	30.1	35.7	30.1	32	24.2	27.1	24.2	25.1
1985	5	29	35.2	20.4	14.8	25.8	32.8	30	29.6	20.8	27.8	22.8552	22.7172	64	68	72.1724	64.8276	21.2	34	27.5448	26.0862	18.5	26.2	21.9241	20.8517
1985	5	30	36.2	23.2	13	26.2	30.4	19.5448	19.7	25.3	25.2	23.9931	23.7069	93	66	75.3793	69.4828	31.6	28.6	29.1655	28.3	25	23.3	23.0586	22.569
1985	5	31	23.0931	20.931	2.16207	25.4	35.2	30.6	30.5	22	28.2	22.4828	19.5276	75	59	70.931	60.4828	24.2	33.6	27.7759	24.8	20.5	26	21.7103	19.5897
1985	6	1	21.5931	21.6	-0.00689655	25	30.8	29	28.5	25	30.4	25	21.9966	0	97	72	90	31.7	43.1	29	34.6	25	30.3	23.5	26.3
1985	6	2	30	19.6	10.4	28	30	29.2	29.1	25	27	25.4	25.8	79	79	74	77	29.7	33.6	29.9	31.1	23.9	26	24	24.7
1985	6	3	20.8069	19.8	1.0069	25.2	32	29	28.8	23	30	25	26	83	86	72	81	26.6	41.1	29	32.2	22.1	29.4	23.5	25
1985	6	4	21.3586	21	0.358621	27.2	36.4	30.6	31.2	25.2	25.6	25.2	25.3	85	42	65	64	30.7	25.7	28.5	28.3	24.5	21.5	23.2	23.1
1985	6	5	32	20	12	25.2	30	18.2414	17.5207	25	25.2	22.731	21.7172	98	68	71.0345	65.7241	31.5	28.9	26.3966	24.8448	24.9	23.5	21.0379	19.9138
1985	6	6	31	21.2	9.8	25	31	29.4	28.7	22	29.2	27	26.1	77	88	83	83	24.4	39.3	34	32.6	20.7	28.7	26.2	25.2
1985	6	7	20.4621	20	0.462069	26.4	31.6	29.6	29.3	24	29.2	27	26.7	82	84	82	83	28.2	38.9	33.9	33.7	23.1	28.5	26.2	25.9
1985	6	8	33	25.2	7.8	25.8	23.4621	31.6	19.6586	24.2	28	23.2	23.0379	88	59.7241	73.5862	68.7586	29.1	28.8552	28.3759	26.7586	23.6	22.5862	22.3655	21.2034
1985	6	9	35	18	17	27.6	34	30	30.4	24.2	32	27	27.7	76	87	79	81	27.9	46.2	33.6	35.9	22.9	31.5	26	26.8
1985	6	10	22.5448	22	0.544828	28	30.4	30	29.6	25	28	25.6	26.2	79	83	70	77	29.7	36.2	29.9	31.9	23.9	27.3	24	25.1
1985	6	11	38	20	18	27	35.2	30	30.5	26	32	28	28.7	92	80	86	86	32.9	45.4	36.5	38.3	25.7	31.2	27.4	28.1
1985	6	12	34	22	12	25	32	31	29.8	24	26	22.9793	22.1517	92	62	72.4483	70.8276	29.2	29.6	27.9	27.8448	23.6	23.9	22.0793	22.0414
1985	6	13	35	22	13	26.4	32	30	29.6	24	29	28	27	82	80	86	83	28.2	38	36.5	34.2	23.1	28.1	27.4	26.2
1985	6	14	21.6	20	1.6	28	35	19.3103	19.5034	26	32	28	28.7	85	81	73.4483	71.7586	32.3	45.5	27.5966	27.5103	25.3	31.2	21.9517	21.8724
1985	6	15	21.7103	23.4	-1.68966	27	35.4	31.2	31.2	25	34	29.4	29.5	85	91	88	88	30.3	52.2	39.8	40.8	24.3	33.7	28.9	29
1985	6	16	36.2	23.2	13	26	36.2	35.2	33.2	23.6	34	22.8448	22.8655	82	86	71.3448	67.5862	27.5	51.7	27.4345	26.3069	22.7	33.5	21.8379	20.9414
1985	6	17	35.8	23.2	12.6	26.8	34.8	18.6483	18.0034	23.8	30.8	32.2	28.9	78	75	69.8966	63.4483	27.5	41.7	27.0552	25.2759	22.6	29.7	21.3759	20.131
1985	6	18	35.8	20.5862	15.2138	27.1	32	19.9103	19.9931	25.2	28	27	26.7	86	74	71.069	69.7241	30.8	35.1	28.0414	27.6517	24.5	26.8	22.1724	21.9345
1985	6	19	35.6	21.0345	14.5655	24.1241	35	30	19.9655	20.6897	30.2	28	21.2862	74.0345	71	86	64.3793	24.6448	39.7	36.5	25.5724	20.0241	28.9	27.4	20.2897
1985	6	20	22.4138	22.6	-0.186207	28.4	36.4	30	31.2	26.2	25.8	28	26.7	84	43	86	71	32.5	26.2	36.5	31.7	25.5	21.8	27.4	24.9
1985	6	21	22.1448	23.8	-1.65517	30	38	32.2	33.1	28	36	22.5586	22.531	86	88	71.2414	69.2759	36.5	58.1	26.9034	26.6483	27.4	35.6	21.5241	21.3552
1985	6	22	23.1655	24.2	-1.03448	31.6	37.6	34	34.3	29	35	25.2	29.7	82	84	49	72	38.3	54.5	26.2	39.7	28.2	34.4	21.9	28.2
1985	6	23	37.8	20.1034	17.6966	29	37.6	19.5448	19.7207	25	31.2	22.1034	21.0552	72	64	70.7586	65.8621	29	41.2	26.8724	25.3103	23.5	29.5	21.2793	20.1483
1985	6	24	23.0828	23.2	-0.117241	25.6	35.4	34.2	32.4	24.3	30.2	28.6	27.7	90	69	66	75	29.5	39.4	35.4	34.8	23.8	28.7	26.9	26.5
1985	6	25	37.2	23	14.2	27	36	19.7517	19.9034	25	34	29.2	29.4	85	87	72.2759	67.0345	30.3	51.8	27.9345	26.0552	24.3	33.5	22.1172	20.8069
1985	6	26	34.4	24.4	10	27.6	34	30	30.4	25.2	32	28.6	28.6	83	87	90	86	30.4	46.2	38.2	38.3	24.3	31.5	28.2	28
1985	6	27	23.3586	20.6	2.75862	25.2	37	32	31.5	25	35	23.0759	21.9655	98	87	71.069	66.3448	31.5	54.9	27.8276	26.1172	24.9	34.6	22.0828	20.8345
1985	6	28	23.3241	25	-1.67586	26	36.4	28	29.6	24	33.4	25	27.5	85	81	79	82	28.5	49.4	29.7	35.9	23.2	32.7	23.9	26.6
1985	6	29	36.4	23	13.4	27	35.6	31	31.1	25	30	28.6	27.9	85	67	84	78	30.3	38.7	37.5	35.5	24.3	28.4	27.9	26.9
1985	6	30	21.0345	19.1655	1.86897	26	37	31.6	31.5	23.4	35	28.2	28.9	80	87	77	82	27	54.9	36	39.3	22.4	34.6	27.2	28
1985	7	1	37.2	25.2	12	26.2	36.2	30.2	30.7	25.1	33.2	28.4	28.9	92	81	87	87	31.1	48.9	37.5	39.1	24.7	32.5	27.9	28.4
1985	7	2	22.7931	23	-0.206897	23.4552	36	31.6	20.9828	21.469	30	28.6	22.8414	80.6207	65	80	68.3103	25.9172	38.4	37.1	27.0103	21	28.3	27.7	21.6276
1985	7	3	37.4	24.8	12.6	28	35.2	20.6828	18.9966	25.2	28.4	28	27.2	80	60	69.931	57.2414	30.2	34.2	27.4966	23.8724	24.2	26.3	21.9	19.1034
1985	7	4	23.6483	24	-0.351724	28.2	36	31.6	31.9	25.4	33	29.4	29.3	80	81	85	82	30.6	48.3	39.5	39.5	24.4	32.3	28.8	28.5
1985	7	5	20.9724	21.2	-0.227586	25.4	36	19.4069	19.5552	25.2	30	21.3103	21.0069	98	65	68.4828	62.6552	31.9	38.4	26.0379	25.1034	25.1	28.3	20.5759	20.0552
1985	7	6	22.6276	21.2	1.42759	28.4	23.4828	33.4	20.731	25.2	23	31.4	21.8414	77	54.5517	87	63.7586	29.9	26.6	44.6	25.8828	24.1	21.1207	30.9	20.731
1985	7	7	21	24.2	-3.2	30.4	36.4	27	30.2	28.2	23.9724	25	20.9586	85	59.4483	85	62.2069	36.8	28.0552	30.3	24.9586	27.5	22.1828	24.3	19.9621
1985	7	8	35.4	20.2	15.2	25.6	35.4	28	29.3	25	33	26.2	28.1	95	85	87	89	31.3	48.7	32.8	37.6	24.8	32.4	25.6	27.6
1985	7	9	34	23	11	26	33	31	30.3	24	30	28.6	27.5	85	80	84	83	28.5	40.4	37.5	35.5	23.2	29.2	27.9	26.8
1985	7	10	22.6172	24.2	-1.58276	28.2	36	20.4483	20.8	26	34	22.8621	21.1207	84	87	71.7241	61.3448	32.1	51.8	27.531	25.1862	25.3	33.5	21.8966	20.0931
1985	7	11	20.4069	22	-1.5931	30	35.2	19.1172	18.1517	28	30	22.1414	21.0828	86	69	64.5517	58.1379	36.5	39	25.5862	23.9759	27.4	28.5	20.3448	19.1724
1985	7	12	36.6	23	13.6	28	36.4	29.6	30.9	25	33	27.6	28.5	79	79	86	81	29.7	48	35.6	37.8	23.9	32.2	27	27.7
1985	7	13	21.1862	19.5586	1.62759	26.4	37.4	30.4	31.1	26	35	28	29.7	97	85	83	88	33.3	54.6	36.2	41.4	25.9	34.5	27.3	29.2
1985	7	14	38.6	24.4	14.2	28.8	23.5448	19.5448	19.7414	28	24.2414	22.0897	21.931	94	59.2414	68.7241	64.5862	37.2	28.7207	26.6241	26.1517	27.8	22.5241	21.1655	20.8828
1985	7	15	36.4	24	12.4	28	36	29	30.5	25	33	26	28	79	81	79	80	29.7	48.3	31.6	36.5	23.9	32.3	25	27.1
1985	7	16	21.2069	23	-1.7931	30	36	20.6759	20.7828	28	34	22.9793	21.9241	86	87	71.1379	67.7931	36.5	51.8	27.6931	27.2207	27.4	33.5	21.9759	21.7172
1985	7	17	35.2	23	12.2	25.6	35	20.4828	20.7345	24	34	23.1724	21.9517	88	93	70.5172	66.6897	28.8	52.5	28.2759	27.2138	23.4	33.8	22.3069	21.7103
1985	7	18	36	23	13	26	33	32	30.8	23.1	31	22.231	20.2724	78	87	68.7241	58.0345	26.3	43.6	26.8759	24.0414	21.9	30.5	21.3172	19.2
1985	7	19	21.5034	24	-2.49655	27	25.1931	20.731	20.931	24.6	23.3069	23.0483	21.1379	82	53.931	71.9655	61.5172	29.3	27.069	27.9069	25.2138	23.7	21.3621	22.1241	20.0966
1985	7	20	34	23	11	26	33	31	30.3	24	31.4	22.8897	21.9276	85	89	68.8966	67.0345	28.5	44.9	27.5483	27.1448	23.2	31	21.9034	21.6966
1985	7	21	21.3931	22.2	-0.806897	26.3	34	19.869	20.0552	20.4	32	21.3172	20.3517	59	87	66.5517	58.4828	20	46.2	25.9172	24.3517	17.5	31.5	20.4655	19.3448
1985	7	22	20.3448	22.2	-1.85517	25.4	35	30	30.1	23	33	29	28.3	82	87	93	87	26.5	48.9	39.4	38.3	22	32.5	28.7	27.8
1985	7	23	21.7793	23	-1.22069	28	35.4	20.7931	21.1172	25	33	27.4	28.5	79	85	70.1034	63.3448	29.7	48.7	27.6483	26.3862	23.9	32.4	21.9862	21.0103
1985	7	24	22.0552	23.2	-1.14483	26	36.4	30.2	30.7	23.6	32	28	27.9	82	73	85	80	27.5	44.6	36.3	36.1	22.7	30.9	27.3	27
1985	7	25	36.3	22.6	13.7	26	30.6	20.9586	20.3552	23	28.2	23.1517	22.1586	78	83	69.2414	61.069	26.1	36.6	27.8379	26.0931	21.8	27.5	22.069	20.8586
1985	7	26	34	23	11	26	34	28	29	23.2	30	25	26.1	79	75	79	77	26.6	39.8	29.7	32	22.1	28.9	23.9	25
1985	7	27	34.4	23.2	11.2	25	34	31	30.3	23.4	30.2	29.2	27.6	88	76	88	84	27.7	40.4	39.3	35.8	22.8	29.1	28.7	26.9
1985	7	28	20.2276	22.6	-2.37241	27.4	34	31.6	31.1	25.4	30.2	29.2	28.3	85	76	84	82	31.1	40.4	38.9	36.8	24.7	29.1	28.5	27.5
1985	7	29	35	24.4	10.6	26.4	34	19.6552	19.8828	24	30	22.1448	21.1138	82	75	69	61.1724	28.2	39.8	26.7655	25.1483	23.1	28.9	21.2379	20.0655
1985	7	30	34	24	10	25.6	34	27.4	28.6	24.4	32	24.8	27.1	91	87	81	86	29.8	46.2	29.6	35.2	24	31.5	23.9	26.4
1985	7	31	34.2	24	10.2	28.2	34.2	18.7034	18.7897	26	32	21.2069	19.269	84	86	65.2759	61.9655	32.1	46.1	25.4966	23.9759	25.3	31.4	20.2759	19.1655
1985	8	1	35	24	11	28	35	33.6	32.5	25	22.2552	20.4138	20.1793	79	54.8966	63.1724	62.1724	29.7	26.1828	24.7034	24.1069	23.9	20.6414	19.5724	19.2414
1985	8	2	20.2483	19.0069	1.24138	23	23.7655	19.931	19.9931	19.7862	21.5034	20.5172	19.4276	70.5862	52.1034	63.1724	56.2069	22.7621	25.3931	24.8517	22.2069	18.4966	19.9241	19.6448	17.6517
1985	8	3	35.4	24.4	11	25.6	35.4	19.6621	19.6621	24.3	22.0276	20.3448	20.0931	90	56.5517	65.7586	63.6897	29.5	25.9793	24.8655	24.1414	23.8	20.5414	19.6276	19.2448
1985	8	4	35.4	25.2	10.2	28.6	35.4	30.5	31.3	25.4	23.6069	21.4	20.3345	77	55.5172	64.7241	61.5517	30.3	27.8931	25.8172	24.3379	24.3	21.8138	20.4379	19.3483
1985	8	5	21.7793	20.6	1.17931	25.6	35.8	30.4	30.5	25.4	23.1793	25.8	21.1103	98	53.6552	69	63.1034	32.3	26.7897	30.2	25.0172	25.3	21.2241	24.2	19.9931
1985	8	6	20.0759	24.2	-4.12414	25.6	35.3	30.2	30.3	25.4	23.3724	25.8	21.2	98	55.7241	71	64.2414	32.3	27.4862	30.3	25.331	25.3	21.569	24.3	20.1517
1985	8	7	18.9138	24.3	-5.38621	25.8	35.4	25.4	28	25.4	23.2897	24.3	20.2241	97	55.8276	91	60.5172	32.2	27.331	29.6	23.9931	25.3	21.5034	23.9	19.169
1985	8	8	20.5862	24.2	-3.61379	26.3	34.3	30.2	30.3	24.3	23.3517	21.6069	21.3621	85	52.6897	65.4483	63.3793	29	26.9931	26.3069	25.5	23.6	21.331	20.6828	20.2586
1985	8	9	20.131	19.0897	1.04138	21.5517	22.7793	17.9862	17.9483	20.3759	23.4069	21.3448	21.1517	77	54.3103	62.4138	61.3448	24.369	27.3655	24.7966	24.1724	19.9069	21.531	19.631	19.2793
1985	8	10	21.6621	18.9793	2.68276	21.9379	22.6759	20.1655	20.1207	20.7034	23.4828	21.5655	21.3552	76.5172	55.8621	65.6897	64.7586	24.8931	27.7517	26.2724	25.7241	20.2069	21.7241	20.6759	20.3828
1985	8	11	21.1793	18.8276	2.35172	21.8966	22.3172	19.6897	19.7966	20.6897	23.1655	21.1586	21.0552	76.7586	57.1724	67.0345	65.1034	24.9276	27.3172	25.6414	25.2138	20.1966	21.5345	20.3379	20.1
1985	8	12	21.2621	18.9931	2.26897	20.8828	23.5862	18.8414	19.8138	20.4207	23.2552	20.6414	20.331	72.6897	55.7586	63.4138	59.1379	23.3448	27.2793	25.1759	23.3276	19.0483	21.4621	19.831	18.5172
1985	8	13	21.0966	18.4345	2.66207	21.9103	22.5103	20.069	20.0414	20.8	23.5103	21.4828	21.3345	77.5172	57.1379	65.7241	65.1724	25.1759	28	26.0966	25.731	20.369	21.8759	20.6069	20.3931
1985	8	14	19.9586	18.9517	1.0069	21.9862	22.3586	18.8	18.8759	20.6483	23.3034	20.7379	20.4207	75.9655	57.7241	65.8621	63.7586	24.7448	27.6	25.6552	24.7586	20.1069	21.6552	20.0655	19.5793
1985	8	15	20.9172	18.2414	2.67586	21.7172	21.9793	19.7793	19.7276	20.6759	23.3379	21.4966	21.269	78.069	58.4828	66.931	66.4483	25.0069	27.7862	26.2655	25.7724	20.2586	21.7345	20.6793	20.4103
1985	8	16	18.6207	18.9103	-0.289655	21.9103	22.0759	19.8414	19.8034	20.8069	23.469	21.6	21.4034	77.6552	59.2414	69.1379	67.5172	25.1897	28.1931	26.7655	26.1586	20.3517	21.9414	20.9276	20.6
1985	8	17	35	24	11	28	35	28	29.8	26	23.4759	26.8	21.269	85	56.2759	91	65.6897	32.3	26.9724	34.4	25.5966	25.3	21.0414	26.4	20.2931
1985	8	18	21.0069	23.4	-2.3931	21.8552	37	28.6	19.7586	20.5931	26	21.4483	20.3655	73.0345	42	67.5517	62.8621	24.7138	26.3	26.2241	24.5069	20.0724	21.9	20.6793	19.4483
1985	8	19	33.6	23	10.6	26.4	30	26.6	27.4	25	23.0621	25	20.2828	89	56.5517	88	65.7931	30.7	26.9897	30.6	25.4241	24.5	21.3483	24.4	20.2241
1985	8	20	35	24	11	29	29.4	28.6	28.9	26	23.1241	27	20.2138	79	55.5862	88	61.8621	31.6	26.9862	34.6	24.1069	25	21.3621	26.5	19.2483
1985	8	21	35	23	12	25	30	34	30.8	23	23.1448	20.3793	20.1483	85	53.8966	63.1034	61.5862	26.8	26.8	24.6862	24.0276	22.2	21.2414	19.5379	19.1862
1985	8	22	35.6	23	12.6	27	31	29.4	29.2	25	23.2276	20.6552	19.4586	85	56.3793	64.5172	60.2069	30.3	27.2655	25.3345	23.4897	24.3	21.4552	19.9	18.6241
1985	8	23	32	23	9	25	32	28	28.3	23	23.1379	26	21.1138	85	56.5517	85	64.8966	26.8	27.1621	32.3	25.2483	22.2	21.4276	25.3	20.1483
1985	8	24	34.8	23.2	11.6	26.2	33	30	29.8	25	23.2138	29	21.2517	91	57.2414	93	65.6207	30.9	27.4	39.4	25.5759	24.6	21.5517	28.7	20.3069
1985	8	25	20.8828	23	-2.11724	22.0276	32	28	19.6828	20.8414	22.3655	25	21.2241	77.069	56.3448	79	66.069	25.2	26.731	29.7	25.6241	20.3759	20.9207	23.9	20.3414
1985	8	26	30	23	7	26	30	28	28	23	28	26	25.7	78	86	85	83	26.1	36.5	32.3	31.6	21.8	27.4	25.3	24.8
1985	8	27	35	23	12	26	35	32.4	31.5	25	23.0276	21.3103	21.0069	92	55.5862	66.3103	61.6897	31	26.7966	25.9069	23.9655	24.6	21.2414	20.4414	19.1483
1985	8	28	19.9931	22.2	-2.2069	35	33	32	33	22.6	22.3655	21.9931	21.1345	34	54.1724	68.069	64.4828	19.2	26.3414	26.3897	25.2379	16.9	20.7069	21.0379	20.1069
1985	8	29	36	22.6	13.4	27.6	34	19.731	19.8552	26	23.3034	21.4966	21.3	88	57.1034	67.3103	65.0345	32.5	27.5552	26.3517	25.6586	25.5	21.6448	20.6828	20.3483
1985	8	30	35	23	12	26.4	33.6	33	31.5	25	22.2207	19.8069	18.5862	89	55.3793	62.1379	57.7241	30.7	26.2621	24.4241	22.4586	24.5	20.6517	19.0931	17.7931
1985	8	31	34	24	10	27	34	32	31.3	25	22.469	21.6276	21.2724	85	54.6207	67.6207	64.7241	30.3	26.6	26.6966	25.6241	24.3	20.8207	20.8621	20.2793
1985	9	1	35.2	23.2	12	27	35	32	31.5	26	33	29	29.3	92	87	80	87	32.9	48.9	38	40	25.7	32.5	28.1	28.8
1985	9	2	36	24	12	28	33	30	30.3	26	30	21.5862	19.5897	85	80	67.931	64.4138	32.3	40.4	26.5345	24.9621	25.3	29.2	20.8276	19.6793
1985	9	3	19.4207	24	-4.57931	21.1034	33	30.6	19.6759	27.4	31	28	28.8	73.1724	87	82	63.1724	23.8621	43.6	36.1	24.4897	19.369	30.5	27.2	19.4276
1985	9	4	32	24	8	28	30	27	28	26	28	25	26.3	85	86	85	86	32.3	36.5	30.3	33	25.3	27.4	24.3	25.7
1985	9	5	34	23.4	10.6	27	34	30	30.3	25	30	28	27.7	85	75	86	82	30.3	39.8	36.5	35.5	24.3	28.9	27.4	26.9
1985	9	6	20.1655	24	-3.83448	25	36.8	30	30.5	24	28	24	25.3	92	51	61	68	29.2	31.9	25.8	29	23.6	25.2	21.6	23.5
1985	9	7	17.6276	23	-5.37241	27	32.6	28	28.9	25	30.1	25	26.7	85	83	79	82	30.3	41	29.7	33.7	24.3	29.4	23.9	25.9
1985	9	8	33	23	10	27	32	28.1	28.8	25	30	25	26.7	85	86	78	83	30.3	41.1	29.6	33.7	24.3	29.4	23.9	25.9
1985	9	9	19.9586	23	-3.04138	28	34	30	30.5	25	30	28	27.7	79	75	86	80	29.7	39.8	36.5	35.3	23.9	28.9	27.4	26.7
1985	9	10	33	21.4	11.6	27	31.4	30	29.6	25	30	29.4	28.1	85	90	96	90	30.3	41.5	40.6	37.5	24.3	29.6	29.2	27.7
1985	9	11	34	22	12	28	31.4	21	25.4	25	30	21.4483	21.4379	79	90	66.1034	65.2069	29.7	41.5	26.1138	25.9379	23.9	29.6	20.5793	20.4931
1985	9	12	31	17.6552	13.3448	25.2	29	27.7	27.4	25	27.6	27	26.5	98	90	95	94	31.5	36	35.2	34.2	24.9	27.2	26.8	26.3
1985	9	13	30	23.2	6.8	26	28	18.3862	18.6414	24.2	26.4	26	25.5	86	88	59.5517	55.4138	29	33.3	22.6345	21.4207	23.5	25.9	17.8966	16.9586
1985	9	14	32	18.2	13.8	24	31.4	29.6	28.6	23	29	28.8	26.9	92	84	94	90	27.4	38.4	39	35	22.6	28.3	28.6	26.5
1985	9	15	32	24.2	7.8	25.2	30.9	30	29	24	29	28	27	91	87	86	88	29	38.8	36.5	34.8	23.6	28.4	27.4	26.5
1985	9	16	19.2138	24	-4.78621	25	36	31	30.8	24	29	28	27	92	60	80	77	29.2	35.4	35.8	33.4	23.6	26.9	27.1	25.9
1985	9	17	33	25	8	28	32	24.6	27.3	27	30	23.6	26.9	93	86	92	90	35	41.1	28.5	34.8	26.7	29.4	23.2	26.4
1985	9	18	33	24	9	27.8	22.3862	28.4	19.8552	25.6	20.5931	26.6	19.5828	84	51.6207	87	58.3448	31.4	24.6759	33.6	22.7862	24.8	19.2759	26	17.9724
1985	9	19	18.1862	23	-4.81379	28	31	29	29.3	26	30	28	28	85	93	93	90	32.3	41.7	37.1	37	25.3	29.7	27.7	27.6
1985	9	20	31	23	8	26	28	19.0345	19.1586	24	27	24.4	25.1	85	93	63.4828	59	28.5	35	23.5448	21.9207	23.2	26.7	18.6759	17.5207
1985	9	21	34	24	10	26	32	30	29.5	24	29.2	28.4	27.2	85	81	89	85	28.5	38.6	37.6	34.9	23.2	28.4	27.9	26.5
1985	9	22	20.1862	23	-2.81379	25.6	39	30	31.1	24.8	28	26	26.3	94	44	73	70	30.8	30.5	30.9	30.7	24.5	24.4	24.6	24.5
1985	9	23	33	23	10	27	31	28	28.5	26	29	27	27.3	92	86	93	90	32.9	38.7	35	35.5	25.7	28.4	26.7	26.9
1985	9	24	30	23	7	26.4	27	26	26.4	25	25.4	24	24.8	89	88	85	87	30.7	31.4	28.5	30.2	24.5	24.8	23.2	24.2
1985	9	25	33	22	11	26	21.4621	28	19.2138	22.4	30.8	27	26.7	73	55.6552	93	62.931	24.7	25.0966	35	23.4655	20.9	19.7586	26.7	18.6241
1985	9	26	30	24.2	5.8	27	29	28	28	26	27	26.4	26.5	92	86	88	89	32.9	34.3	33.3	33.5	25.7	26.4	25.9	26
1985	9	27	31	22	9	24	28	26	26	23	27	24	24.7	92	93	85	90	27.4	35	28.5	30.3	22.6	26.7	23.2	24.2
1985	9	28	28	22.6	5.4	24	26.9	26	25.7	22	24	23	23	84	79	78	80	25.1	27.9	26.1	26.4	21.2	22.9	21.8	21.9
1985	9	29	32	22.4	9.6	25	31.1	30	29	24	29.8	29	27.6	92	91	93	92	29.2	41.1	39.4	36.5	23.6	29.4	28.7	27.3
1985	9	30	20.7034	22.2	-1.49655	23	30.8	19.3586	18.5414	22	29	32	27.7	92	87	66.1034	57.4483	25.8	38.8	25.1966	22.1103	21.6	28.5	19.8241	17.6069
1985	10	1	20.5172	22	-1.48276	23	34.8	33.4	31.2	22	30	27	26.3	92	71	61	74	25.8	39.2	31.4	32.1	21.6	28.6	24.9	25
1985	10	2	36	17.1448	18.8552	19.8759	34.7	34	18.369	18.9793	32.9	30	20.1966	72.2759	88	75	62.2414	22.9828	48.8	39.8	23.4586	18.631	32.5	28.9	18.6241
1985	10	3	30	23.4	6.6	27	28	27.1	27.3	25.2	26	25.8	25.7	87	85	90	87	30.8	32.3	32.3	31.8	24.6	25.3	25.4	25.1
1985	10	4	31	24	7	26.3	30.2	27.6	27.9	25	26.4	26	25.8	90	74	88	84	30.8	31.9	32.5	31.7	24.5	25.1	25.5	25
1985	10	5	32	24	8	26	28.9	27	27.2	25	26.9	26	26	92	86	92	90	31	34.1	32.9	32.7	24.6	26.3	25.7	25.5
1985	10	6	19.0552	24	-4.94483	28	34	28.9	30	26	31	26	27.7	85	81	80	82	32.3	42.9	31.7	35.6	25.3	30.2	25	26.8
1985	10	7	30	21	9	19.131	28	27.2	18.5448	19.0966	26.3	26	19.4069	68.6897	88	91	56.4138	22.0517	33.1	32.8	22.5931	17.8586	25.7	25.6	17.8724
1985	10	8	32	23	9	26	31	30	29.3	25	28	26	26.3	92	80	73	82	31	35.8	30.9	32.6	24.6	27.1	24.6	25.4
1985	10	9	20.3448	17.2138	3.13103	19.8897	20.2138	18.3172	18.3138	18.8897	21.2276	20.3379	20.1483	71.4483	56.4138	63.5172	62.0345	22.7621	25.4379	23.8207	23.3172	18.4931	19.9483	18.8276	18.5414
1985	10	10	20.1931	17.3517	2.84138	20.1655	19.3862	18.3724	17.5241	18.9931	21.3517	20.4345	20.2517	70.3103	55.9655	66.9655	62.2759	22.7931	25.0034	25.1828	23.6724	18.5345	19.431	19.8138	18.7138
1985	10	11	19.0414	17.3655	1.67586	19.9724	20.5241	18.5517	18.5207	19.0897	20.4345	20.469	19.4414	72.4138	54.6207	65.4828	59.3793	23.1793	24.7448	25.1345	23.6931	18.7552	19.2862	19.769	18.731
1985	10	12	19.9655	17.0207	2.94483	19.8	20.3172	18.4345	18.4069	18.7034	21.4414	20.6069	20.2517	70.7241	59	67.6207	65.7241	22.3724	26.2586	25.5931	24.7379	18.269	20.3517	20.0276	19.5448
1985	10	13	19.0138	15.7586	3.25517	18.9517	19.1379	18.4759	16.4862	18.0828	21.4276	20.4276	19.4103	68.8966	56.2759	63.4828	54.4138	21.831	24.9828	24.0586	21.5552	17.7345	19.4069	18.9276	17.0207
1985	10	14	18.8759	17.6	1.27586	20.1448	20.6276	18.2759	18.469	19.2621	21.4069	20.269	20.3172	72.3793	58	66.4828	65.6552	23.4897	26.0621	24.8345	24.7931	18.9207	20.2483	19.6207	19.5931
1985	10	15	18.7793	17.0414	1.73793	19.8	20	18.3517	18.2862	18.9034	21.3586	19.6	19.3724	72.3103	59.7931	65.1034	63.8966	22.8379	26.1897	24.3241	23.7448	18.5414	20.3241	19.0552	18.7552
1985	10	16	20.2	15.6138	4.58621	17.931	21.3448	18.6207	17.4655	16.9931	21.1448	20.4966	18.3483	65	57	66.3793	59.2069	20.3172	25.4103	25.2586	22.1897	16.6207	19.9345	19.8586	17.6448
1985	10	17	38	23	15	26.4	33	27.4	28.5	26	30	27	27.7	97	80	97	91	33.3	40.4	35.4	36.4	25.9	29.2	26.9	27.3
1985	10	18	34.4	23	11.4	26.2	34.1	27	28.6	26	32	26	28	98	86	92	92	33.5	46.1	32.9	37.5	25.9	31.5	25.7	27.7
1985	10	19	19.8483	23	-3.15172	25.4	30.6	28	28	24.6	28	26	26.2	94	82	85	87	30.4	36.1	32.3	32.9	24.3	27.2	25.3	25.6
1985	10	20	33	22	11	25	30	28.2	27.9	24	28	26.2	26.1	92	86	85	88	29.2	36.5	32.7	32.8	23.6	27.4	25.5	25.5
1985	10	21	20.0276	23	-2.97241	26	38	28	30	25	34	26	28.3	92	76	85	85	31	50.5	32.3	37.9	24.6	33.1	25.3	27.7
1985	10	22	19.0207	23.2	-4.17931	25	32	27	27.8	24	30	26	26.7	92	86	92	90	29.2	41.1	32.9	34.4	23.6	29.4	25.7	26.2
1985	10	23	32	23	9	25.4	32	28	28.4	24	32	26	27.3	89	100	85	92	28.9	47.5	32.3	36.2	23.5	32	25.3	26.9
1985	10	24	31	24	7	26	28.4	26.4	26.8	25	27	25.2	25.7	92	90	91	91	31	34.7	31.2	32.3	24.6	26.6	24.8	25.3
1985	10	25	32	23	9	24	31	30	28.8	23	29.9	29	27.3	92	92	93	92	27.4	41.4	39.4	36.1	22.6	29.6	28.7	27
1985	10	26	32	23.2	8.8	26	30	27	27.5	25	26.4	26	25.8	92	75	92	87	31	32	32.9	32	24.6	25.2	25.7	25.2
1985	10	27	31	22	9	28	31	29	29.3	25.4	27	26	26.1	81	73	79	78	30.7	33	31.6	31.8	24.5	25.7	25	25
1985	10	28	28	22.2	5.8	27	27.7	25	26.2	25	25.9	24	25	85	87	92	88	30.3	32.2	29.2	30.6	24.3	25.3	23.6	24.4
1985	10	29	36	17.7931	18.2069	24.6	28	27.8	27	24	26.8	26	25.6	95	91	87	91	29.4	34.4	32.4	32.1	23.8	26.4	25.4	25.2
1985	10	30	30	23	7	26	30	28	28	24	29	26.8	26.6	85	93	91	90	28.5	39.4	34.4	34.1	23.2	28.7	26.4	26.1
1985	10	31	21.3034	21.6	-0.296552	24	32	27	27.5	22	30	25	25.7	84	86	85	85	25.1	41.1	30.3	32.2	21.2	29.4	24.3	25
1985	11	1	21.2276	21.6	-0.372414	24	29.9	29	28	22	28	27	25.7	84	87	86	85	25.1	36.5	34.3	32	21.2	27.4	26.4	25
1985	11	2	30	23.2	6.8	26	30	28	28	23	26.9	26	25.3	78	79	85	81	26.1	33.4	32.3	30.6	21.8	25.9	25.3	24.3
1985	11	3	32	24	8	24.2	28.9	28	27.3	23.9	26.9	26	25.6	98	86	85	90	29.4	34.1	32.3	31.9	23.8	26.3	25.3	25.1
1985	11	4	30	23	7	25	30	26	26.8	24	28	25	25.7	92	86	92	90	29.2	36.5	31	32.2	23.6	27.4	24.6	25.2
1985	11	5	30	23	7	26	28	26	26.5	24	26	25	25	85	85	92	88	28.5	32.3	31	30.6	23.2	25.3	24.6	24.4
1985	11	6	30.2	23	7.2	26	28	27	27	24.2	26	24	24.7	86	85	78	83	29	32.3	27.8	29.7	23.5	25.3	22.9	23.9
1985	11	7	33	24	9	26	30.4	30	29.1	24	22.3931	20.2552	20.2483	85	58.7586	65.1034	64.069	28.5	27.0862	24.6897	24.5448	23.2	21.1034	19.5345	19.469
1985	11	8	34	23	11	26	32	30	29.5	25	22.5862	21.3517	20.3586	92	60.4828	67.4828	62.6207	31	27.7	25.3414	23.8138	24.6	21.4069	19.9034	18.7966
1985	11	9	33	24	9	26	30.2	28	28	24	20.2276	27	19.2483	85	54.7241	93	59.5172	28.5	24.6552	35	22.331	23.2	19.2655	26.7	17.7345
1985	11	10	32	23.2	8.8	26	32	28	28.5	25	28	27	26.7	92	74	93	86	31	35.1	35	33.7	24.6	26.8	26.7	26
1985	11	11	33	24	9	25	32	28	28.3	24	28	27	26.3	92	74	93	86	29.2	35.1	35	33.1	23.6	26.8	26.7	25.7
1985	11	12	34	22	12	28	32	27	28.5	27	22.3655	24	20.2862	93	59.931	78	65.4828	35	27.2034	27.8	24.7931	26.7	21.1448	22.9	19.6034
1985	11	13	32.3	23	9.3	26	30	26.4	27.2	25	28	26.2	26.4	92	86	98	92	31	36.5	33.9	33.8	24.6	27.4	26.1	26.1
1985	11	14	31.2	24	7.2	26.2	29	27.2	27.4	25.2	22.1379	26.4	18.4034	92	58.2414	94	64.7931	31.4	26.5483	33.9	24.3552	24.8	20.8103	26.1	19.3586
1985	11	15	22.5103	22.3	0.210345	25.2	34.2	27	28.4	23.2	25.4	24	24.2	85	49	78	71	27.1	26.6	27.8	27.2	22.4	22.1	22.9	22.5
1985	11	16	32	23.3	8.7	26	31	28	28.3	24.3	28	27	26.4	87	80	93	86	29.2	35.8	35	33.3	23.7	27.1	26.7	25.8
1985	11	17	33.2	22.4	10.8	20.8966	22.5862	30.2	20.5103	26.2	28.2	27.3	27.2	74.3793	55.8621	80	64.4828	23.9414	25.6862	34.3	24.7414	19.3931	20.0862	26.4	19.569
1985	11	18	22.1379	23.2	-1.06207	26.2	32.3	28.2	28.7	25	27	26.2	26.1	91	66	85	81	30.9	32.1	32.7	31.9	24.6	25.2	25.5	25.1
1985	11	19	30	25	5	27	30	27	27.8	21.2	25	24	23.4	60	67	78	68	21.3	28.3	27.8	25.8	18.5	23.2	22.9	21.5
1985	11	20	31.2	23	8.2	28.2	30.4	25	27.1	25	28.4	22.4	25.3	77	86	80	81	29.5	37.3	25.4	30.7	23.8	27.8	21.3	24.3
1985	11	21	32	22.2	9.8	25.4	28.4	27	27	23.2	27.2	24	24.8	83	91	78	84	27	35.3	27.8	30	22.3	26.8	22.9	24
1985	11	22	32.3	22	10.3	25	30.2	27.2	27.4	23	27.2	26	25.4	85	79	91	85	26.8	34.1	32.8	31.2	22.2	26.2	25.6	24.7
1985	11	23	32	22.4	9.6	26	30.8	30	29.2	25.2	28	26	26.4	94	81	73	83	31.5	35.9	30.9	32.8	24.9	27.1	24.6	25.6
1985	11	24	20.2552	25	-4.74483	20.8552	31	28	20.4966	28	21.331	26	20.2172	74.4828	53.5172	85	63.5517	23.8724	25.1586	32.3	24.3172	19.3586	19.7828	25.3	19.3414
1985	11	25	32.4	21.4	11	27.4	30.4	28	28.5	26	26.4	26	26.1	90	73	85	83	32.7	31.7	32.3	32.2	25.5	25	25.3	25.3
1985	11	26	31.4	22	9.4	24.4	30	28	27.6	24	26.2	25.2	25.1	97	74	80	84	29.6	31.5	30.2	30.4	23.9	24.9	24.2	24.3
1985	11	27	33.3	21.3	12	26	30.3	28.4	28.3	24	27	26	25.7	85	78	83	82	28.5	33.4	32	31.3	23.2	25.9	25.2	24.8
1985	11	28	21.5448	21.2	0.344828	25.3	32.4	28	28.4	24	26	25.3	25.1	90	60	81	77	29	29.4	30.4	29.6	23.5	23.7	24.3	23.9
1985	11	29	32.4	23.2	9.2	26.2	31.4	30.2	29.5	25	28	27	26.7	91	77	78	82	30.9	35.5	33.5	33.3	24.6	26.9	26	25.8
1985	11	30	33	23	10	26.2	32	28	28.5	25.2	27.2	26	26.1	92	69	85	82	31.4	32.9	32.3	32.2	24.8	25.6	25.3	25.3
1985	12	1	33	23.2	9.8	26.2	28.4	26	26.6	24	27	25.3	25.4	83	90	95	89	28.4	34.7	31.8	31.6	23.2	26.6	25.1	24.9
1985	12	2	30.2	22	8.2	26	28	25.2	26.1	24	25	20.4	23.1	85	79	65	76	28.5	29.7	20.8	26.3	23.2	23.9	18.1	21.8
1985	12	3	23.1862	22.2	0.986207	25	30.4	28	27.9	23.2	25.2	26.2	24.9	86	66	87	80	27.2	28.6	32.8	29.5	22.5	23.3	25.6	23.8
1985	12	4	32.2	20.3	11.9	25.2	31	26.2	27.2	20.4	28.2	25.2	24.6	65	81	92	79	20.8	36.4	31.4	29.5	18.1	27.3	24.8	23.4
1985	12	5	32	24	8	26.4	27	26.4	26.5	24	26.8	26	25.6	82	98	97	92	28.2	35.1	33.3	32.2	23.1	26.7	25.9	25.2
1985	12	6	31.2	20.2	11	25	28.2	25.3	26	20.2	26.4	24.2	23.6	65	87	91	81	20.5	33.2	29.5	27.7	17.9	25.8	23.8	22.5
1985	12	7	32	21.4	10.6	26.4	30	27	27.6	25	26.8	26	25.9	89	78	92	87	30.7	33.1	32.9	32.3	24.5	25.7	25.7	25.3
1985	12	8	32	23	9	28	30	28	28.5	25	27.3	27	26.4	79	81	93	84	29.7	34.5	35	33	23.9	26.4	26.7	25.7
1985	12	9	23.5448	23	0.544828	26.4	31.2	28	28.4	25	27.3	25	25.8	89	74	79	81	30.7	33.7	29.7	31.4	24.5	26	23.9	24.8
1985	12	10	23.6	22	1.6	26	34	29.2	29.6	25	28	27	26.7	92	64	84	80	31	33.8	34.2	33	24.6	26.1	26.3	25.7
1985	12	11	22.4345	21.3	1.13448	25	31.2	27.4	27.8	24	27	26	25.7	92	72	90	85	29.2	32.8	32.7	31.6	23.6	25.6	25.5	24.9
1985	12	12	35	21	14	24.2	33	27	27.8	23	27.2	26	25.4	90	64	92	82	27.3	32.2	32.9	30.8	22.5	25.3	25.7	24.5
1985	12	13	34.3	21.2	13.1	25	32.4	26	27.4	24	28	25	25.7	92	72	92	85	29.2	34.9	31	31.7	23.6	26.6	24.6	25
1985	12	14	34	20.2	13.8	25.4	30	28	27.9	24	27	26	25.7	89	79	85	85	28.9	33.6	32.3	31.6	23.5	26	25.3	24.9
1985	12	15	31.4	17.1828	14.2172	25	30	29	28.3	24	27	26	25.7	92	79	79	83	29.2	33.6	31.6	31.5	23.6	26	25	24.9
1985	12	16	34.2	18.4	15.8	23.4	27	26.2	25.7	22	25	24	23.7	89	85	83	86	25.5	30.3	28.4	28.1	21.4	24.3	23.2	23
1985	12	17	22.4138	18	4.41379	24	32	22.4	25.2	23	25	20	22.7	92	57	80	76	27.4	27	21.8	25.4	22.6	22.4	18.9	21.3
1985	12	18	34	17.3	16.7	23.3	33	25.2	26.7	22	26	24	24	89	58	91	79	25.6	29	29	27.8	21.5	23.5	23.6	22.8
1985	12	19	34.2	19	15.2	24.3	32	26.2	27.2	24	27	25	25.3	98	68	91	85	29.6	32.3	30.9	30.9	23.9	25.3	24.6	24.6
1985	12	20	34.2	19.4	14.8	24.3	32.4	27	27.7	22.3	28	26	25.4	84	72	92	83	25.6	34.9	32.9	31.1	21.5	26.6	25.7	24.6
1985	12	21	22.6276	17	5.62759	24.2	32.4	26.2	27.3	23	27	25.2	25.1	90	66	92	83	27.3	32.1	31.4	30.2	22.5	25.2	24.8	24.2
1985	12	22	23.6	19.3	4.3	25.3	35	28	29.1	24.2	21.7724	24	20.469	91	48.4138	72	61.069	29.5	24.4828	27.2	23.6862	23.8	19.6655	22.5	19.2103
1985	12	23	34	19.2	14.8	22	32.3	25.3	26.2	20.4	26	24	23.5	87	61	90	79	22.9	29.4	29	27.1	19.7	23.8	23.5	22.3
1985	12	24	34	21	13	24	32.3	26.2	27.2	23	28	26	25.7	92	72	98	88	27.4	34.9	33.5	31.9	22.6	26.7	25.9	25.1
1985	12	25	32.3	20.3	12	26	30	24.3	26.1	25.3	26.4	23	24.9	95	75	90	87	31.8	32	27.2	30.3	25.1	25.2	22.5	24.2
1985	12	26	34	20	14	25	34	26	27.8	24	26	25	25	92	53	92	79	29.2	28.3	31	29.5	23.6	23.1	24.6	23.8
1985	12	27	34	19	15	24	30	26	26.5	23	28	25	25.3	92	86	92	90	27.4	36.5	31	31.6	22.6	27.4	24.6	24.9
1985	12	28	34	17.2966	16.7034	24	32	26	27	23	26	24	24.3	92	62	85	80	27.4	29.6	28.5	28.5	22.6	23.9	23.2	23.2
1985	12	29	33	17.3	15.7	27	33	26	28	25	27.3	24	25.4	85	65	85	78	30.3	32.5	28.5	30.4	24.3	25.4	23.2	24.3
1985	12	30	33	19.3	13.7	24	31.3	26	26.8	23	26	25	24.7	92	66	92	83	27.4	30.1	31	29.5	22.6	24.1	24.6	23.8
1985	12	31	33	22.2	10.8	25	30	25	26.3	23.4	20.0828	20.0276	18.5552	88	43	58.1724	51.931	27.7	22.4172	22.5759	20.1724	22.8	17.9276	18.1276	16.4276

## Sheet: 1986
			Temperature			Temperature				Temperature				Relative Humidity				Pressure				Dew temperature
Year	Month	Day	Maximum	Minimum	Max-Min	1899-12-31 07:00:00	1899-12-31 13:00:00	1899-12-31 19:00:00	Average	1899-12-31 01:00:00	1899-12-31 13:00:00	1899-12-31 19:00:00	Average	1899-12-31 01:00:00	1899-12-31 13:00:00	1899-12-31 19:00:00	Average	1899-12-31 07:00:00	1899-12-31 13:00:00	1899-12-31 19:00:00	Average	1899-12-31 07:00:00	1899-12-31 13:00:00	1899-12-31 19:00:00	Average		Month	Taverage	Hraverage
1986	1	1	23.8074	18.9489	4.8585	23.1938	21.239	17.4578	17.3936	19.6908	24.6778	22.6801	20.3187	75.9096	56.5755	65.7432	60.214	22.5874	28.7122	26.6718	23.2901	18.931	22.9191	21.3567	18.8811		January	17.8555	61.8826
1986	1	2	26.3686	18.3353	8.03329	23.2366	21.4245	18.6207	18.5137	19.8763	25.7265	23.2509	22.0202	77.2652	56.0404	66.3496	62.604	22.9655	29.0119	26.0583	24.321	19.1879	23.0832	21.0392	19.7337		February	20.9363	62.2244
1986	1	3	26.5826	17.7503	8.83234	22.5161	20.4685	18.4637	16.5446	20.8823	23.3864	24.107	21.0892	76.1237	50.1189	69.239	61.4982	22.9941	26.3722	27.9667	23.9037	19.2093	21.3639	22.6124	19.5018		March	21.4007	62.1495
1986	1	4	26.126	19.912	6.21403	22.9512	20.5042	18	16.7622	20.497	23.6861	24.3282	21.1213	80.4756	51.9738	65.5291	61.8906	23.654	27.1249	27.3424	24.0606	19.7979	21.8026	22.0059	19.5767		April	20.1704	64.9034
1986	1	5	26.069	19.2271	6.84185	23.3579	21.4602	18.6492	18.5743	18.9988	24.5493	24.264	20.2723	71.6647	53.3294	73.805	59.893	21.7313	27.371	28.648	23.3722	18.1784	21.9096	23.0048	18.9275		May	20.2948	70.0596
1986	1	6	24.9631	19.7051	5.25803	23.1225	21.6385	18.7776	18.6706	21.2782	25.2235	24.3353	23.6147	81.1534	50.8323	73.0916	66.2426	24.1926	26.7039	28.7229	25.9227	20.3294	21.5422	22.9976	21.107		June	20.3401	69.4595
1986	1	7	26.2473	19.9834	6.26397	23.0226	21.3317	17.6219	17.4899	19.6801	25.3912	24.2354	21.9774	76.195	55.541	71.8074	65.7432	23.4007	28.2556	27.7562	25.1914	19.6373	22.6552	22.2342	20.44		July	21.0813	65.8702
1986	1	8	26.3686	18.849	7.51962	22.5981	21.1249	18.5707	18.3103	19.3555	25.4126	22.9084	20.786	77.0868	56.1118	67.4197	61.8549	22.1665	28.2985	26.4935	23.6219	18.6564	22.6587	21.5565	19.3306		August	20.4662	65.4431
1986	1	9	26.3757	19.5553	6.82045	23.0725	21.2533	18.3781	18.3282	18.7705	25.3341	23.1938	19.2556	69.239	54.5779	69.56	62.3187	22.6373	27.9845	27.1034	23.9536	18.9168	22.5232	21.8668	19.4946		September	19.9225	63.7792
1986	1	10	26.4685	19.6694	6.79905	23.0797	20.2117	18.5351	17.415	20.4114	25.2985	23.201	20.9643	75.3032	51.7241	68.6326	63.9596	24.4994	26.736	27.1641	24.8205	20.4899	21.5208	21.9275	20.2438		October	19.2718	64.6777
1986	1	11	26.6112	19.591	7.02021	23.1724	21.6171	18.8062	18.6599	20.5541	24.5779	24.2925	21.9988	75.6243	53.4721	69.346	69.3103	24.7134	28.2628	28.5767	27.1855	20.6433	22.7586	22.9941	22.1344		November	20.7597	65.3178
1986	1	12	25.4483	18.7562	6.69203	23.1118	21.6314	17.5077	17.5256	20.8894	25.3912	24.1926	23.4828	79.8335	53.044	69.7741	65.9929	23.5434	27.8918	27.1177	25.5303	19.8621	22.3841	21.8989	20.8537		December	20.7132	62.1769
1986	1	13	26.7753	19.5696	7.20571	22.9727	22.0309	18.4281	18.5957	20.9394	24.5279	24.1356	22.6124	80.1902	49.8335	72.7348	65.8145	23.6576	26.8751	28.2164	25.5838	19.9691	21.5244	22.7515	20.8716
1986	1	14	27.0107	19.3983	7.61237	22.7943	21.7883	18.3639	18.4316	21.0749	25.6195	23.893	23.5256	82.4376	53.4364	70.5232	68.8466	24.1141	28.3306	27.5137	26.6611	20.2759	22.7122	22.3805	21.7883
1986	1	15	26.8109	18.6421	8.16885	22.8692	21.6385	18.5922	18.5244	20.9394	25.6052	22.9941	22.5696	81.0107	53.5791	66.9203	65.4935	23.7681	28.3448	26.365	25.4697	20.0226	22.7194	21.453	20.8395
1986	1	16	25.4411	18.6564	6.78478	23.3222	20.44	16.5446	16.5446	20.4471	24.2354	22.1379	21.7206	77.6576	49.1558	61.6052	59.679	23.2616	26.1189	24.3924	23.4328	19.5375	21.2176	19.8478	19.2128
1986	1	17	25.4269	18.3567	7.07015	22.5339	20.283	17.4935	17.4863	19.7979	24.7206	22.409	22.0059	75.0178	52.4376	64.459	61.7836	22.6409	27.7919	25.1593	24.2461	18.9596	22.0238	20.3151	19.6338
1986	1	18	26.8537	18.107	8.74673	23.044	21.9025	18.8526	18.7527	20.3615	25.0559	23.3294	21.7384	77.9073	49.6195	65.6005	62.2473	23.1724	26.7004	26.0832	24.4209	19.4768	21.8062	21.0749	20.0333
1986	1	19	26.8252	16.8086	10.0166	22.0809	21.874	18.4067	17.5006	19.541	24.214	22.2235	20.044	75.8383	48.9417	66.3139	58.3948	22.327	26.1118	25.83	22.7122	18.7562	21.2283	20.9108	18.5779
1986	1	20	26.8537	19.541	7.31272	22.9084	21.5815	18.5993	18.4994	20.3329	24.1427	23.1367	22.5303	78.7634	48.5137	65.4221	60.5707	23.2331	25.8335	25.7301	24.2996	19.5089	21.0464	20.8395	19.9477
1986	1	21	26.654	19.7907	6.86326	22.7729	21.8026	18.5922	18.4994	21.2675	24.2354	22.1308	21.7027	80.6183	48.2283	64.1736	62.7111	24.5922	25.9584	25.3876	24.3068	20.5684	21.214	20.7039	20.0012
1986	1	22	26.9964	19.5482	7.44828	22.8728	21.6992	17.6076	17.5612	21.2889	24.5565	23.3008	21.0856	80.2616	50.2973	62.39	59.0725	24.5993	26.8787	24.7027	22.8621	20.5577	21.692	20.0476	18.6813
1986	1	23	27.082	19.8264	7.25565	23.0012	21.7206	18.7348	18.6385	21.321	25.3591	24.3282	23.6683	82.937	51.9382	69.8098	68.3829	24.5922	27.6171	28.2628	26.8216	20.5719	22.3306	22.7622	21.8882
1986	1	24	25.4625	19.6908	5.7717	22.3805	21.9453	18.6706	17.7004	21.4245	25.6052	23.2509	22.8656	79.0131	51.7241	67.4197	62.9608	23.8038	28.0916	26.9108	25.0844	19.8692	22.6445	21.7848	20.4221
1986	1	25	26.6897	18.0749	8.61474	22.8228	21.8169	18.5529	18.4709	20.0725	25.5624	24.1356	22.6694	77.6219	52.5803	66.5993	63.6385	22.7408	28.1165	26.176	24.8026	19.1843	22.6516	21.0999	20.2438
1986	1	26	26.9893	19.7479	7.24138	22.9441	20.7325	17.4007	16.4233	20.2473	24.3781	24.214	21.8133	78.4423	46.1593	66.1712	55.5767	23.069	25.2878	25.9334	21.5886	19.4197	20.5969	20.9857	17.7146
1986	1	27	27.2925	18.9917	8.30083	22.5232	22.0024	18.7919	18.6207	20.8038	25.3484	23.3294	22.5767	82.4376	50.2973	66.9203	64.9584	23.7146	27.3246	26.9465	25.3698	19.9762	22.1879	21.8062	20.8145
1986	1	28	26.1403	19.0345	7.10583	23.0333	20.8751	16.9798	16.7586	19.2485	23.1153	22.3163	21.56	73.3769	43.1986	56.5755	54.7562	21.5922	23.9964	23.176	21.6956	18.2782	19.7658	18.8098	17.9251
1986	1	29	26.3436	19.1486	7.19501	22.7372	20.9108	17.8573	17.7075	20.2759	22.6587	22.2021	20.0404	79.2985	43.4483	59.9643	54.4352	23.1403	24.3424	24.3282	21.5065	19.459	19.6552	19.8014	17.6147
1986	1	30	27.5315	19.7122	7.81926	23.1867	22.0309	17.9358	17.7717	20.8894	22.3306	23.4685	20.9144	78.2283	42.5208	61.0345	53.0083	23.415	23.5541	24.8454	21.3068	19.7872	19.2628	20.0832	17.497
1986	1	31	25.7765	18.9132	6.86326	22.3448	19.7194	17.0012	16.8442	20.3829	22.4376	20.5969	20.0547	77.3722	43.698	56.2188	54.5065	23.2081	23.9572	22.8193	21.6314	19.4376	19.5767	18.4602	17.7218
1986	2	1	27.2675	19.2699	7.99762	23.3294	24.9988	21.3746	21.2426	19.7551	25.1986	22.4019	21.8597	75.2675	48.5137	58.7515	58.6801	22.6552	26.8109	24.5707	23.5969	18.9524	21.8811	19.9655	19.3413
1986	2	2	27.396	19.3413	8.0547	23.5791	24.874	21.3674	21.2568	20.4328	23.4721	23.4721	21.9382	75.0892	45.9096	64.1379	60.1784	23.0404	25.2949	26.9429	24.5565	19.3769	20.5398	21.7919	20.1011
1986	2	3	27.239	19.0987	8.14031	23.415	24.7348	21.2889	21.132	21.1391	25.2699	23.1938	22.6373	78.4067	49.4768	61.9263	60.3924	23.8894	27.1498	25.5517	24.4245	20.0761	22.0844	20.7574	20.0333
1986	2	4	27.0606	20.0761	6.98454	23.629	24.371	20.9536	20.9643	21.7669	23.3365	23.0297	21.931	81.7955	47.2652	60.3924	57.2533	25.2057	25.2592	24.3532	22.8228	20.9501	20.497	19.8442	18.6564
1986	2	5	27.0107	19.591	7.41974	21.7527	24.5208	21.1034	19.9762	20.7681	24.5208	23.3793	22.8942	72.5922	49.6195	65.7788	59.4293	22.17	26.8359	26.9786	23.9679	18.4816	21.6849	21.8098	19.5589
1986	2	6	26.8002	19.3841	7.41617	23.629	24.2782	20.975	20.9251	21.4816	25.2699	24.1141	23.6183	79.5838	51.7955	66.2069	64.4233	24.5244	27.4923	26.679	25.6195	20.5042	22.3056	21.6742	20.9893
1986	2	7	26.8751	20.6468	6.2283	23.6932	24.4352	21.0749	21.0606	20.761	25.2842	24.1284	22.7622	76.9441	50.44	64.6373	61.2128	23.7146	27.3103	26.5577	24.6029	19.8086	22.2057	21.56	20.1581
1986	2	8	26.9037	19.7122	7.19144	23.7574	24.5208	21.1534	21.1034	21.9382	25.2485	24.4709	23.8894	82.1165	50.6897	64.3163	62.497	25.4625	27.2711	26.4364	25.1058	21.1391	22.1344	21.2675	20.4542
1986	2	9	26.8109	20.5256	6.28537	23.7432	24.4851	21.132	21.0713	21.5815	25.3769	24.2925	23.7503	79.6552	51.4388	66.3853	64.459	24.6564	27.6421	27.0892	25.8585	20.5969	22.3734	21.8882	21.1106
1986	2	10	26.6254	20.5327	6.09275	23.6718	24.1213	21.5815	20.7039	21.9168	24.3139	24.2497	22.9049	82.5803	51.8312	69.8811	68.9893	25.4911	26.4649	28.409	26.0761	21.1463	21.4887	22.9013	21.2889
1986	2	11	26.8894	20.6897	6.19976	23.654	24.4566	21.025	20.9964	21.717	25.434	23.308	22.9156	81.1891	51.2604	63.8169	62.3543	25.0309	27.7099	25.8906	24.9917	20.8466	22.4126	20.975	20.3971
1986	2	12	27.0178	19.6052	7.4126	22.7229	25.3983	20.868	20.8074	20.8323	25.4982	24.2354	22.8835	75.1249	53.1867	64.6373	61.3555	23.0262	28.1023	25.9477	24.1605	19.2057	22.6231	21	19.673
1986	2	13	26.9964	20.9893	6.00713	23.9073	24.4138	21.0107	21.0464	22.1736	25.2342	23.2794	22.0809	79.1201	50.868	63.6385	62.5684	25.937	27.2961	25.8407	25.1023	21.4102	22.2057	20.9287	20.4828
1986	2	14	27.3888	20.7967	6.59215	23.6219	24.7348	21.1677	21.1712	20.9465	23.7289	24.1284	21.2818	79.2628	47.0868	64.8157	59.786	24.2854	26.0797	26.604	24.2354	20.1795	20.975	21.5779	19.7087
1986	2	15	27.1962	20.5898	6.60642	23.5791	24.7491	22.4162	21.264	21.2033	22.5731	20.5755	19.5803	81.1177	44.3757	56.1831	55.1486	24.8775	24.4887	23.4935	22.3163	20.5612	19.8692	19.0916	18.1784
1986	2	16	27.082	21.0892	5.99287	23.6718	24.7134	21.2747	21.2069	21.0107	24.5565	23.3579	22.1415	78.9061	48.585	64.887	62.2117	24.3639	26.7681	26.7931	25.1344	20.2224	21.6385	21.7206	20.4828
1986	2	17	27.0036	20.8038	6.19976	23.5933	24.6992	21.1177	21.0535	21.0892	24.4423	23.1867	21.1177	78.799	49.0131	64.3163	59.1795	24.4352	26.5505	26.4542	23.7895	20.2973	21.5386	21.5422	19.4732
1986	2	18	25.7194	20.5898	5.12961	23.5577	24.5493	21.1962	21.0785	21.5672	25.8264	24.1926	23.8644	80.761	53.4364	67.2771	67.0987	24.7562	28.9156	27.7384	27.1391	20.6683	23.0297	22.4875	22.0666
1986	2	19	27.3175	20.1189	7.19857	23.8502	24.799	20.1688	20.1617	21.61	25.4982	23.2652	22.8692	79.0488	50.44	61.3199	60.5707	24.6492	27.7562	25.6516	24.8454	20.604	22.4055	20.786	20.283
1986	2	20	27.3817	20.5113	6.87039	22.0095	27.1391	21.3103	21.1926	21.9168	25.4197	23.2794	22.9477	76.088	50.5826	63.1034	59.0369	23.679	27.5279	26.4435	23.9643	19.5874	22.2699	21.5172	19.5303
1986	2	21	25.9691	21.0107	4.95838	23.7895	24.6136	21.2319	21.1962	21.7883	25.2271	24.1427	23.7075	80.6183	49.8692	66.5636	65.6361	25.0951	27.082	27.5315	26.5719	20.893	22.0345	22.3448	21.7562
1986	2	22	26.1546	20.7753	5.37931	23.8002	24.8419	21.2319	21.239	21.4102	25.4982	24.0143	23.6504	77.8359	50.0832	65.2794	64.352	24.2711	27.6742	27.157	26.3722	20.2901	22.302	22.113	21.5707
1986	2	23	27.4744	20.7753	6.69917	23.8751	24.6207	21.1677	21.1463	20.9822	25.6338	24.264	23.0083	77.5505	51.0107	66.8133	63.5672	24.1748	28.0844	27.8026	26.0048	20.0832	22.6231	22.5089	21.1819
1986	2	24	27.2818	19.8692	7.4126	24.214	24.1641	21.1605	21.082	22.195	25.5517	24.3924	24.0392	80.6897	52.2949	66.8133	65.3864	25.7658	28.0737	27.5386	26.5898	21.3317	22.6302	22.1237	21.56
1986	2	25	27.1677	19.8621	7.30559	23.9429	24.1926	20.7396	20.8466	21.2247	24.6635	24.1926	22.2592	78.8347	49.6908	69.6314	62.1403	24.7063	27.0321	28.0523	25.3092	20.4364	21.8276	22.6694	20.5898
1986	2	26	27.2675	20.8252	6.44233	24.0856	24.6849	21.132	21.1784	22.1736	25.8407	24.7206	24.239	81.4031	52.3306	70.3448	67.9905	25.7907	28.7301	29.0583	27.8561	21.3353	22.9834	23.2366	22.5161
1986	2	27	27.0749	21.2818	5.7931	24.4709	24.4423	19.8264	20.0262	21.56	24.7919	22.6017	22.3912	77.4792	52.7229	64.9941	63.3175	25.0987	27.7955	26.3329	25.7229	20.7004	22.1879	21.2212	20.8074
1986	2	28	24.742	21.4174	3.32461	24.3282	24.5208	20.0404	20.0868	21.6956	24.8847	23.5327	22.4768	79.4055	51.1177	66.3139	63.0678	25.5339	27.7277	27.2818	25.8157	20.9536	22.1914	21.9952	20.868
1986	3	1	26.2438	21.5743	4.66944	24.4637	26.1474	23.1439	22.3163	21.5351	22.9227	23.5648	19.7194	77.1225	45.2675	67.2057	54.9703	25.0523	25.2235	27.4744	22.6516	20.6647	20.2473	22.1308	18.3175
1986	3	2	27.2461	20.3044	6.94174	22.4233	26.2045	23.4863	21.4709	21.4887	24.7634	22.78	21.5672	75.7313	47.0511	64.1736	57.396	24.1926	26.1403	26.6076	23.7753	19.8906	21.0571	21.3781	19.22
1986	3	3	25.8478	19.591	6.25684	24.2996	25.9191	22.2378	22.2949	22.3591	25.4554	22.6302	22.2913	81.2604	51.6171	64.0309	62.6754	26.1367	27.849	26.365	25.5196	21.5244	22.5196	21.2176	20.7182
1986	3	4	25.8478	20.6326	5.21522	24.5065	25.7693	22.4304	22.4197	21.6599	25.6409	23.679	23.3401	77.8359	52.6159	66.2426	64.9941	25.3341	28.3341	27.5993	26.7788	20.8216	22.8228	22.1772	21.6778
1986	3	5	25.5624	20.6468	4.91558	24.264	25.7551	22.1094	22.2057	22.4447	25.6908	24.5993	24.2461	82.1879	53.3294	70.0951	68.5256	26.3436	28.5232	28.7979	27.8989	21.6635	22.9191	23.0975	22.5482
1986	3	6	25.541	21.346	4.19501	24.2996	25.8264	22.3163	22.3484	21.4174	25.5838	23.7146	23.283	77.9073	53.2224	66.5636	65.3508	24.9132	28.3413	27.6706	26.7289	20.5755	22.7658	22.2164	21.6278
1986	3	7	27.1034	21.2675	5.83591	23.1938	25.7408	22.1879	21.1391	21.3995	23.9501	22.6445	22.3912	76.9798	49.9405	63.2818	60.8205	24.2961	26.9608	26.2759	24.8205	20.0155	21.4744	21.1641	20.0583
1986	3	8	26.8609	20.8323	6.02854	24.1855	24.1141	21.9453	20.9108	21.4602	22.887	23.5434	20.6504	79.0131	48.7277	67.0273	59.1082	25.0595	25.7051	27.4102	23.8751	20.654	20.5541	22.0523	19.2699
1986	3	9	24.6492	20.6254	4.02378	24.2069	25.7693	22.2307	22.2307	20.604	24.7491	23.4364	22.3341	75.3032	51.1177	65.4578	62.3543	23.9893	27.5351	27.0963	25.5375	19.8086	22.0844	21.8811	20.7004
1986	3	10	26.8609	21.2818	5.57907	24.1855	25.3698	21.874	21.9703	20.4899	24.6778	24.2283	22.2485	74.5898	51.2604	69.0963	62.5327	23.7967	27.3924	28.0095	25.4019	19.6231	21.9988	22.6445	20.6183
1986	3	11	26.9679	21.4744	5.49346	24.5065	25.4839	21.9952	22.1165	22.3234	25.8407	23.786	23.415	79.7265	53.8644	67.9548	65.4221	25.8906	28.9691	28.0059	26.9929	21.3532	23.1153	22.3841	21.7491
1986	3	12	26.9322	18.9132	8.01902	24.2354	25.7122	22.1736	22.1914	21.5529	25.6837	23.4935	23.2794	78.9061	52.4376	66.0999	65.1724	25.2699	28.4197	27.2354	26.654	20.7574	22.7979	21.9596	21.5815
1986	3	13	25.5767	20.0547	5.522	24.3353	26.1546	19.9691	20.126	22.5517	26.0547	23.5719	23.4043	82.6159	53.0083	64.1379	62.9251	26.5434	29.2687	26.3187	25.8335	21.7634	23.2723	21.1998	20.8859
1986	3	14	27.0606	18.3924	8.66825	24.692	25.8193	22.2449	22.3841	22.7158	25.7622	23.3936	23.3686	81.5458	53.1153	64.9227	64.6373	26.6932	28.7301	26.9429	26.761	21.8597	22.9727	21.7812	21.6564
1986	3	15	27.1605	20.6611	6.49941	24.5065	25.5054	21.0535	21.1605	22.8585	25.6552	22.5731	22.5161	83.6147	54.3995	61.4625	61.5696	27.1998	28.7444	25.195	25.0737	22.1772	22.962	20.3044	20.1938
1986	3	16	25.8264	21.3674	4.45898	24.264	25.6552	21.1213	21.1249	22.6873	25.7765	23.5862	23.4185	84.2925	52.83	64.459	64.2093	26.9679	28.6587	26.415	26.1011	22.0238	22.9941	21.2604	21.0678
1986	3	17	25.4982	21.7241	3.77408	24.6492	25.7051	22.1094	22.2556	22.83	25.7551	22.8371	22.6159	82.4732	54.7562	66.3496	64.352	27	29.0155	26.9643	26.2901	22.063	23.1225	21.5707	21.1391
1986	3	18	26.8466	20.9964	5.85018	24.4067	24.4495	19.9049	18.981	22.8371	24.9489	23.7788	22.6659	84.0428	52.6516	64.673	60	27.1641	28.2521	25.805	24.2283	22.1879	22.4447	20.6576	19.4911
1986	3	19	24.4994	20.3187	4.18074	23.9643	26.0476	22.5446	22.4447	20.8609	26.0476	23.8145	22.6338	78.7277	54.3282	66.2782	64.2093	24.7741	29.5719	27.8882	26.3401	20.2901	23.4471	22.3591	21.1855
1986	3	20	26.7253	21.5101	5.21522	24.214	27.1106	20.4328	20.3793	20.868	25.113	24.8633	21.7919	77.2295	53.044	65.7788	57.3603	24.6706	28.6302	27.3103	23.5719	20.2366	22.698	21.7669	18.8597
1986	3	21	25.1344	20.176	4.95838	24.5922	26.5541	21.5244	21.849	22.8442	25.698	22.4875	22.459	82.83	55.7551	67.5624	65.5291	27.1141	29.0975	26.4756	26.1867	22.1201	23.2117	21.2854	21.0963
1986	3	22	26.4257	19.5196	6.90606	23.1367	25.3841	21.5743	19.7229	21.7027	25.7408	24.4067	23.3222	81.5815	54.7919	70.1665	63.9239	25.7693	28.3127	27.6564	25.2057	21.1177	22.5767	22.2307	20.3258
1986	3	23	27.4816	21.4316	6.04994	24.3995	26.2545	20.7753	20.7967	22.6659	25.6409	23.6361	23.3936	82.8656	57.4316	64.8514	63.4245	26.8002	29.2152	26.0226	25.2057	21.9524	23.2866	20.7931	20.3151
1986	3	24	28.1023	19.541	8.56124	24.0642	27.082	21.9881	22.1094	22.3377	25.8763	23.9287	23.4435	83.0083	53.7574	67.0273	64.7087	26.2545	29.1011	27.3496	26.2509	21.5922	23.2045	21.7705	21.1141
1986	3	25	27.9881	20.5826	7.40547	23.5077	25.7408	21.1748	21.2319	22.038	24.8989	22.9084	22.6766	81.4031	52.3306	62.7111	62.283	26.3151	28.0559	25.9798	25.5054	21.4495	22.4126	20.7681	20.4828
1986	3	26	27.9596	19.9798	7.97979	23.415	25.3841	20.8109	20.9358	21.0678	23.893	22.409	20.7182	70.7372	51.9025	62.7824	62.6754	25.0559	27.1891	25.2235	25.1986	20.4542	21.6421	20.3401	20.2973
1986	3	27	25.2842	19.8335	5.45065	23.5577	24.3639	21.0892	20.0761	20.9251	23.9144	22.8728	21.6671	75.7669	50.6897	62.7467	59.2866	24.6314	27.0178	25.9477	24.2568	20.176	21.5672	20.7467	19.5054
1986	3	28	28.1237	20.6326	7.49108	23.308	26.0048	21.2889	21.3175	21.7313	24.7206	22.8442	22.4982	80.547	50.547	62.497	61.4982	25.7229	27.4102	25.9477	25.1558	21.0642	22.0452	20.7325	20.2652
1986	3	29	28.2021	19.3555	8.84661	23.0797	25.9049	23.1795	22.4269	21.3817	23.8644	22.8656	21.8133	76.3734	49.2628	65.9215	61.2842	25.434	26.6433	27.0071	25.3698	20.7146	21.3603	21.5957	20.4114
1986	3	30	25.2128	20.1724	5.04043	23.868	24.1641	22.2235	21.1748	22.3306	23.1082	21.9738	20.9679	80.9037	50.3686	62.6397	60.0357	26.7788	26.5113	25.9263	24.6385	21.7099	21.025	20.7289	19.7337
1986	3	31	20.8181	19.3056	1.51249	21.9524	23.3579	20.547	19.3092	20.4257	21.3532	20.0904	19.1023	74.0547	44.4114	55.2556	53.4007	24.3532	24.3888	23.4364	22.2806	19.805	19.2806	18.7848	17.8644
1986	4	1	25.3484	20.6825	4.66587	23.5517	23.1207	20.5103	20.4207	22.0523	24.7491	23.6932	23.5006	81.9025	54.1141	66.4566	67.4197	26.3971	27.9132	27.6457	27.3175	21.4816	22.3234	22.1986	21.9952
1986	4	2	25.1486	19.8264	5.32224	23.4862	23.3931	20.2897	20.331	21.6885	23.7574	23.7788	22.4875	79.6552	50.6897	67.8478	64.3163	25.5089	26.6576	27.9845	26.0511	20.9786	21.3639	22.3983	21.0178
1986	4	3	26.1439	20.4257	5.71819	23.631	22.7241	19.0138	19.0241	22.0452	24.8419	21.9881	21.7598	81.0107	55.541	65.3508	63.9952	26.2687	28.3734	26.2331	25.6052	21.4209	22.6052	20.9073	20.5327
1986	4	4	25.2699	19.7979	5.47206	22.8379	23.9517	20.4	20.2655	20.9037	24.8954	23.9358	22.5981	75.4459	54.8633	64.9584	62.0333	24.5137	28.3591	27.2033	25.3484	20.1189	22.5731	21.7063	20.3829
1986	4	5	26.3187	21.849	4.46968	23.5577	22.6944	19.8549	19.8763	22.1094	24.9346	23.7004	22.6766	78.0143	54.7206	69.9524	68.7396	26.4185	28.4447	28.1201	27.6635	21.503	22.6088	22.4625	22.1986
1986	4	6	26.0832	20.7039	5.37931	22.5655	23.1517	20.7539	19.7693	20.8894	22.9798	22.9013	19.805	73.698	52.6516	65.3508	59.0012	24.6992	26.5398	26.2152	23.3222	20.2152	21.0428	20.9108	18.7241
1986	4	7	26.2687	21.6528	4.61593	23.9655	22.5089	19.2552	18.8633	21.9382	23.9572	23.5291	22.5446	77.9429	54.8989	63.1034	60.2854	25.7765	27.6849	25.5196	24.2818	21.0892	21.9346	20.4935	19.5089
1986	4	8	24.6492	20.7824	3.86683	23.1	24.0241	20.0552	20.1586	22.3377	24.1284	22.6445	22.7372	77.8359	56.1118	67.8121	64.459	25.7265	28.1772	26.8466	25.8335	20.8716	22.2342	21.5137	20.6825
1986	4	9	24.8918	20.786	4.10583	22.7943	23.6005	21.1448	19.8121	22.1201	23.0725	23.8145	21.8062	77.3722	53.6147	71.7717	61.8906	25.3484	26.8502	28.4911	24.7348	20.6647	21.2212	22.6944	19.7979
1986	4	10	26.2473	21.5172	4.73008	23.8897	22.7724	19.7414	19.9793	22.2621	24.3103	22.969	22.8897	80.7586	56.1034	67.6552	65.5517	26.5862	28.3897	26.4931	26.1931	21.569	22.3655	21.0931	20.8862
1986	4	11	24.9275	20.9501	3.97741	23.669	22.8552	20.6254	19.6623	22.0345	24.0207	23.7931	22.5981	80.5172	54.7586	68.3829	64.1736	26.1448	27.6241	27.3389	25.5446	21.3448	21.9655	21.7812	20.4828
1986	4	12	25.1914	21.4102	3.78121	22.7138	23.5034	19.2485	19.4447	22.038	23.8069	21.9793	21.6671	78.264	57.4483	65.2794	63.7812	25.3234	27.5966	25.2449	24.7277	20.6183	21.9483	20.0832	19.78
1986	4	13	26.069	21.5458	4.52319	23.6069	22.7586	19.9586	20.031	22	24.9241	23.7207	23.5552	80.8621	57.8966	72.4828	70.3448	26.0621	28.7241	28.3345	27.7138	21.3138	22.8241	22.6379	22.2552
1986	4	14	25.5125	21.2461	4.26635	23.2345	22.5931	20.0069	19.9621	21.7586	24.0897	22.7229	22.5589	81.6207	56.5862	69.0963	67.9191	25.7897	28.0241	27.0927	26.6433	21.1448	22.1759	21.6671	21.371
1986	4	15	26.019	20.5755	5.44352	23	24.1862	19.3931	19.3414	22.0621	24.0345	23.8759	22.7552	76	53.8276	67.6207	60.6897	25.0138	27.5483	27.3448	24.5862	20.4483	21.8862	21.8241	19.7345
1986	4	16	23.7075	21.4138	2.2937	23.8483	22.9379	19.7265	19.8086	22.0207	25.2276	23.9073	23.7004	79.1379	56.6207	68.3829	66.5636	25.9655	29.2034	27.4958	26.9536	21.2621	23.0621	21.8704	21.5422
1986	4	17	25.9477	21.6885	4.25922	23.8414	23.869	20.9251	19.9477	22.4828	26.1552	24.7348	23.7967	82.5862	60.7586	70.1308	67.1344	27.1103	30.5448	28.3306	27.107	21.9448	24.0517	22.5981	21.6278
1986	4	18	24.9275	22.6445	2.283	24.8069	24.1793	20.8323	20.9964	23.1793	25.2207	24.7634	23.7539	84.0345	57.4828	71.736	67.2771	27.731	29.2655	28.5517	27.0499	22.5172	23.0897	22.7265	21.5993
1986	4	19	25.7693	20.6825	5.0868	23.7069	25.0621	20.9448	21.031	21.5655	24.0897	22.8514	21.8561	79.8276	56.1034	66.7776	62.7824	26.0034	27.8828	26.2402	24.8026	21.0621	22.0931	20.9108	19.8407
1986	4	20	25.7693	21.6207	4.14863	23.931	24.8276	20.8138	20.9207	21.5862	24.8138	24.3353	21.6671	78.7241	57.9655	73.591	64.9227	25.9276	28.5345	28.7658	25.5731	21.0138	22.7138	23.1011	20.5256
1986	4	21	24.4566	21.5244	2.93222	23.7724	24.3924	21.7448	20.5327	22.4828	25.0273	24.5517	22.7408	83	60.7491	75.1379	69.239	27.1897	29.4685	29.2828	27.1427	21.9552	23.2188	23.4172	21.6671
1986	4	22	25.912	20.8787	5.03329	24.7862	24.9724	21.7027	21.8847	22.4828	25.4	23.415	22.8371	82.3448	61.6552	69.0963	66.0999	27.1241	30.3	26.6647	26.176	21.9379	23.6448	21.4031	20.8502
1986	4	23	24.7634	22.7408	2.02259	23.6276	25.2966	21.2483	20.2759	22.1448	25.9172	22.8207	21.8	78.7931	59.4138	68.3793	62.3103	25.3862	29.9103	27.1069	24.631	20.6828	23.7448	21.6586	19.7828
1986	4	24	25.3555	21.874	3.48157	23.931	25.5586	20.5184	20.6397	22.5931	25.0552	23.6076	21.8668	82.8276	62.2069	72.3781	66.2782	27.3655	29.6655	28.1986	26.1046	22.0655	23.2931	22.541	20.8038
1986	4	25	25.5981	20.5256	5.07253	23.7004	25.5624	20.7448	20.5933	22.0595	24.9346	23.7655	21.7313	80.1902	59.786	73.2759	65.2794	26.2224	29.1724	28.5241	25.7229	21.3853	23.0226	22.7207	20.5862
1986	4	26	24.9988	22.6659	2.33294	24.8414	24.3317	20.6897	20.5612	23.0276	24.9631	23.6207	22.6231	82.6207	60.0357	71.8966	67.5268	27.3966	29.3008	28.0552	26.7253	22.2621	23.0654	22.4897	21.4138
1986	4	27	24.2283	19.8621	4.36623	23.6345	24.3853	19.8621	19.6445	22.0414	24.9917	22.8	22.6694	81.069	60.4281	70.6552	68.7753	26.231	29.3187	27.2655	26.9394	21.3828	23.1225	21.7931	21.5458
1986	4	28	25.434	22.5161	2.91795	24.8207	24.6029	20.6483	20.6183	23.0069	24.0143	22.8966	20.9394	82.6897	57.3246	70.4138	62.8537	27.3	28.1308	27.4414	24.8811	22.2621	22.1879	21.8793	19.887
1986	4	29	25.5268	22.6587	2.86801	24.8069	24.6207	20.1448	19.83	22.3241	25.0809	23.0414	20.8573	81.4138	59.6433	66	59.7146	26.7241	29.4935	26.5241	23.6112	21.7069	23.1724	21.1207	18.9203
1986	4	30	25.3555	22.5731	2.7824	24.5448	24.8207	20.7103	20.8862	23.1172	25.0345	21.7919	21.8312	85.5862	59.5862	67.5624	65.7432	27.7931	29.2552	26.1153	25.9441	22.5379	23.1241	20.843	20.7396
1986	5	1	25.5172	22.5034	3.01379	24.5931	23.4414	20.7793	20.8483	22.4069	24.9631	24.7634	22.7979	82.9655	61.4625	74.2687	67.6694	27.0172	29.4435	28.8335	26.2331	21.869	23.1688	22.8585	20.8787
1986	5	2	23.7586	21.8828	1.87586	24.6552	23.1586	20.6	20.7207	22.2	24.6552	24.478	23.4756	81.3793	62.5517	77.5862	73.1272	26.5724	28.8345	29.4435	27.981	21.5793	22.8931	23.4685	22.3734
1986	5	3	23.9862	21.0207	2.96552	24.6172	23.2897	19.8759	19.8897	23.2069	25.1172	24.731	23.7655	85.8276	64.9655	73.8966	68.5862	27.9517	30.1241	28.9069	27.6276	22.6172	23.5483	22.9034	21.931
1986	5	4	23.6276	21.6138	2.01379	24.3862	23.1793	20.5448	20.6448	22.9379	25.8069	24.469	24.4	85.4138	65.2069	77.5172	73.1034	27.4586	30.4724	29.3862	29.1069	22.3483	24.0448	23.4414	23.269
1986	5	5	25.2207	21.8	3.42069	24.7103	23.2207	19.2897	19.6172	22.9379	25.8138	23.4759	23.4586	83.2069	64.3793	74.7241	69.1034	27.2345	30.3414	28.0655	27.7897	22.1828	23.9276	22.4517	22.2586
1986	5	6	24.1931	20.9724	3.22069	23.7241	24.6345	20.7448	20.8207	23.0414	25.8828	24.9069	23.7034	78.1034	64.0345	77.5172	70.3448	26.5586	30.4276	30.2069	28.5448	21.5793	23.9862	23.869	22.6862
1986	5	7	25.1862	19.8414	5.34483	23.731	23.0552	20.6483	19.6931	22.2759	25.8414	23.8897	22.7931	81.8276	64.1034	74.6207	67.1379	26.7103	30.3759	28.8828	27.2069	21.6759	23.9655	22.9103	21.7
1986	5	8	25.6897	21.131	4.55862	24.1655	23.6724	20.9138	20.0724	23.469	26.1517	24.331	24.0517	81.3793	63.4138	75.2414	66.9655	27.2241	30.8448	29.8276	27.8655	21.9931	24.2241	23.4138	22.0793
1986	5	9	24.3172	21.7655	2.55172	24.6966	23.258	20.9448	20.7325	23.1379	25.9049	25.2483	24.7812	84.5862	62.8181	78.3103	72.3424	27.7586	30.3639	30.9897	29.7753	22.4931	23.9037	24.3069	23.5969
1986	5	10	24.2966	20.9862	3.31034	24.6172	23.2276	19.9172	19.9	23.1724	25.9448	24.2711	23.8609	85.3103	64.7241	71.522	67.3127	27.9034	30.6586	28.5482	27.5957	22.5793	24.1483	22.4197	21.8989
1986	5	11	25.6414	21.0621	4.57931	23.731	23.6621	20.8828	19.9276	22.3931	26.2	25.17	23.9322	82.7241	61.4828	77.4078	67.0273	26.9862	29.9586	30.824	27.7277	21.8517	23.4621	24.1819	21.9382
1986	5	12	25.4345	21.931	3.50345	24.7724	23.331	21.0966	20.9793	23.2621	26.2345	25.1655	24.8828	85.0345	64.4483	77	72.6897	28.0069	31.1828	30.7379	29.9793	22.6448	24.3517	24.1379	23.7034
1986	5	13	22.8069	21.9793	0.827586	23.8138	23.1655	20.2207	19.5379	22.3931	25.869	23.7075	22.7372	82.069	62.2414	74.5898	64.5303	26.9172	29.5276	28.6266	26.1938	21.8034	23.2207	22.7087	20.8609
1986	5	14	24.2138	21.2483	2.96552	24.5862	23.0966	20.6138	20.6517	23.1103	25.0552	23.069	22.8241	85.1724	61.8621	71.3793	67.2414	27.7103	29.5379	27.8793	27.2724	22.4966	23.2414	22.0828	21.7414
1986	5	15	25.8	22.131	3.66897	25.1103	23.7655	20.7621	20.9897	23.4483	24.2568	24.8172	22.9156	83.8621	60.8918	73.1379	68.4542	28.1862	30.025	29.9172	28.5803	22.7759	23.4792	23.7345	22.698
1986	5	16	24.2207	22	2.22069	24.8276	23.1724	20.9552	20.9034	23.2897	25.2556	24.0897	23.8395	84.7586	62.3543	73.4138	71.8787	27.9862	30.1213	29.1517	28.5803	22.669	23.5327	23.0379	22.6944
1986	5	17	23.8207	21.4759	2.34483	24.6069	22.8345	20.3793	20.4655	22.931	25.8138	24.5137	24.4316	83.5862	65.8966	75.5529	72.4851	27.2862	30.5138	29.3044	29.1153	22.2345	24.0793	23.3971	23.2759
1986	5	18	25.2842	21.9448	3.33936	23.9586	23.4759	20.7103	19.9621	22.2759	26.0759	24.7034	23.7759	80.2759	64.4138	76.7586	69.069	26.5931	30.9276	29.7448	28.3828	21.569	24.2655	23.6414	22.6034
1986	5	19	25.3379	21.5828	3.75517	24.3639	23.2138	20.3448	20.3222	22.6	25.8621	24.0552	23.5724	83.365	64.1724	77.4483	69.8454	26.8002	30.4655	29.5	28.113	21.9524	24.031	23.2379	22.4304
1986	5	20	24	21.8655	2.13448	24.8621	23.2966	20.8069	20.8931	23.4828	26.4414	25.0483	24.9966	85.8966	67.6207	79	74.5172	28.4793	32.0724	30.669	30.4103	22.9345	24.869	24.1448	23.9862
1986	5	21	24.9172	21.669	3.24828	24.7793	22.8207	20.8138	20.7724	23.2276	25.9552	24.9862	24.7241	84.7586	66.8621	76.2414	74	27.8793	30.9724	30.6241	29.8345	22.5897	24.3034	24.1069	23.6759
1986	5	22	24.9931	21.7724	3.22069	24.8207	23.0069	19.3586	19.6	23.0655	25.7069	23.469	23.5172	83.2069	65.069	74	69.6897	27.4552	30.2621	28.0034	27.9241	22.3345	23.9345	22.4448	22.3897
1986	5	23	24.7103	20.7379	3.97241	24.3759	22.8552	20.5103	20.5207	23.0138	25.069	24.7414	22.7793	82.5862	64.7586	77.5172	71.3448	27.6069	30.0345	29.9034	28.4552	22.4483	23.5103	23.6862	22.6345
1986	5	24	24.7034	21.2828	3.42069	24.4345	22.9034	20.3448	20.4966	23.1207	26.1724	24.8276	24.6966	86.3448	68.931	79.7931	75.5517	27.869	31.7379	30.3379	29.9759	22.5897	24.7	23.9655	23.7483
1986	5	25	23.7862	20.8345	2.95172	23.5621	22.8897	20.4828	19.5931	21.4897	24.9793	22.9724	21.9793	80.2759	63.4483	71.6552	68.1724	26.9724	29.6414	28.6862	27.4172	21.8552	23.331	22.8172	21.8414
1986	5	26	24.931	21.2069	3.72414	24.5862	22.8069	20.3379	20.4897	23.1793	26	24.5586	24.5862	85.6552	68.1724	77.7586	74.4483	27.931	31.2586	29.5759	29.5897	22.6069	24.4552	23.5448	23.5276
1986	5	27	25.2759	21.3586	3.91724	24.5069	23.1103	19.4	19.6034	23.3	25.9263	24.731	24.6136	87.1724	64.9584	75.1724	70.6302	28.2586	30.7277	28.769	28.4946	22.8207	24.1784	22.8621	22.6694
1986	5	28	25.3379	21.4586	3.87931	24.5931	23.0552	20.2069	20.4724	22.9862	25.8828	24.5379	24.4655	84.1724	65.8276	78.4828	73.069	27.4069	30.6724	29.6483	29.2517	22.3172	24.1586	23.5724	23.3414
1986	5	29	23.9034	20.0759	3.82759	24.4862	22.0414	19.5034	18.7414	22.931	25.8138	23.6433	23.5006	84.6552	62.931	74.6611	67.063	27.369	29.5552	28.4946	26.9857	22.2759	23.2862	22.6801	21.5707
1986	5	30	25.3586	21.6069	3.75172	24.8966	23.0276	20.2188	20.3793	23.0103	25.8759	24.8205	24.5244	82.1379	64.8966	77.9786	71.8787	27.2793	30.5655	30.1712	29.2759	22.2241	24.1	23.8537	23.3472
1986	5	31	23.8894	21.6528	2.23662	24.669	23.2276	20.9241	20.8966	23.3103	24.331	23.258	20.201	82.6207	59.8966	73.3769	62.5684	28.1517	28.9483	28.7337	25.6552	22.7621	22.6483	22.459	20.2652
1986	6	1	22.3377	19.8207	2.517	23.8034	23.0897	20.2345	20.4897	22.0069	25.4552	22.9586	22.7551	76.4483	64.3793	73.8276	71.4138	26.069	30.7	27.9448	27.6379	21.2517	23.8345	22.1069	21.9241
1986	6	2	21.6207	21.0414	0.57931	24.7586	22.9724	20.3103	20.5276	22.3379	24.1103	22.7655	21.9276	81.5517	62.4828	73.8621	69.1034	26.7897	28.8172	27.5759	26.4241	21.7207	22.5862	21.9483	21.0207
1986	6	3	21.5244	20.4345	1.08989	22.9655	24.6897	21.6069	20.8448	21.5655	24.3655	23.1724	22.1345	75.1034	60.7241	72.8966	65.8621	24.7655	29.1379	28.2172	25.7414	20.0931	22.7172	22.2897	20.3759
1986	6	4	22.0951	21.2483	0.846849	24.2276	25.0897	20.669	20.9483	22.3586	25.2	23.8207	23.7931	76.5517	59.7586	72.9655	68.7931	25.6931	29.5138	28.5586	27.3966	20.831	23.1931	22.7207	21.8034
1986	6	5	21.731	21.4138	0.317241	23.7586	22.9862	18.8704	18.1249	21.4276	24.5724	23.5149	22.4661	79.4138	63.2069	73.4839	67.9905	25.7276	28.7897	27.3068	25.7015	20.8621	22.8724	21.7634	20.6005
1986	6	6	23.3828	21.3828	2	24.669	23.4414	21.3862	20.7034	22.2552	23.4241	22.9655	21.9862	81.6207	58.4828	73.6552	68.1034	26.6621	28.0241	27.9414	26.4138	21.6552	21.8897	22.1483	21.0103
1986	6	7	21.1677	21.5724	-0.404756	24.5862	23.131	20.2621	20.5069	22.1655	24.9793	22.9172	22.7655	81.931	64.0345	73.7931	71.3448	26.5103	29.7069	27.8931	27.3207	21.5552	23.3448	22.1034	21.769
1986	6	8	24.3655	20.0069	4.35862	23.6897	24.2711	20.5655	20.3365	22.4448	25.2759	24	23.8323	80.1034	61.7836	76.1237	71.1296	26.0586	29.8502	29.3543	27.6813	21.0966	23.365	23.1367	21.9346
1986	6	9	23.1517	19.931	3.22069	24.131	24.3724	20.4759	20.6517	22.5379	24.2897	23.9793	23.0138	78.1034	60.069	74.931	68.069	26.0414	28.8345	29.0828	26.6621	21.0414	22.5828	23.0069	21.1345
1986	6	10	23.3222	20.8207	2.50155	24.6621	22.5724	19.7862	19.9793	22.3862	23.5379	22.269	21.3207	79.3793	56.6207	68.4483	67.4138	26.9828	27.9586	26.931	26.669	21.8586	21.8793	21.3276	21.169
1986	6	11	24.7241	20.8897	3.83448	24.8897	23.8069	20.6138	20.9276	22.5517	25.4759	23.8759	23.0897	78.7586	62.3448	75.3103	73.2759	27.2621	30.6	28.9517	28.9345	21.9655	23.7621	22.9483	22.8931
1986	6	12	22.131	20.7448	1.38621	24.9241	23.8966	20.7483	21.0414	22.5034	25.3862	23.7717	22.9156	78.8276	63.2069	74.9465	73.2699	27.1793	30.4897	28.8621	28.805	21.9207	23.7586	22.8407	22.8014
1986	6	13	23.6138	21.0207	2.5931	25.0552	23.9103	20.6414	21.0345	22.3862	25.4828	22.9793	23.0345	80.1034	63.2414	72.9655	70.1724	26.6931	30.6828	27.9034	27.7138	21.6966	23.8517	22.1138	21.9759
1986	6	14	22.3448	21.6207	0.724138	24.7034	23.1	19.9762	20.176	22.3655	25.3379	23.7655	23.8207	82.4483	65.0345	75.981	74.2331	26.9448	30.6448	28.5482	28.459	21.8034	23.8276	22.7087	22.6266
1986	6	15	22.459	21.2207	1.23829	24.3517	23.2759	20.3172	20.5483	22.269	25.331	24.0069	23.8759	84.2414	64.9655	78.1379	75.6897	26.8828	30.6724	29.4966	29.0207	21.8103	23.8034	23.2483	22.9483
1986	6	16	23.0828	21.4586	1.62414	24.7862	22.0552	20.5517	19.7621	22.4379	25.331	23.6326	23.654	82.3448	61.2414	73.805	69.9168	27.0586	29.4241	28.3805	27.214	21.8655	22.8276	22.591	21.6635
1986	6	17	23.4483	21.6828	1.76552	24.1793	23.7724	19.2913	18.6243	21.5034	25.331	24.2552	23.1069	76.4483	60.5172	72.3068	65.6361	25.5517	29.9966	27.9881	26.1474	20.7897	23.4897	22.113	20.8252
1986	6	18	23.3586	21.2961	2.06254	25.0034	23.4345	20.5969	20.6825	22.3	25.4414	24.1034	23.9483	80	63.8966	73.5196	72.1284	26.569	30.6483	29.0083	28.6052	21.5793	23.8034	22.937	22.6908
1986	6	19	22.1828	21.7598	0.422949	24.956	23.4966	20.8897	20.654	21.4031	24.3448	23.531	22.0202	76.5874	60.0345	72.2414	66.5993	25.4946	29.0345	28.9138	26.4542	20.7146	22.7069	22.6552	20.9893
1986	6	20	23.1867	21.6759	1.51082	24.8828	23.5586	19.6552	19.9034	22.3207	24.9862	22.9517	22.8448	80.8966	58.6552	70	67.7241	26.6862	28.9724	27.5448	27.0414	21.6448	22.9655	21.9034	21.6138
1986	6	21	22.9084	20.7034	2.20499	24.6828	23.4345	20.3069	20.6793	22.0207	25.2103	23.3365	23.308	80.1379	62.4828	73.698	71.6647	26.1483	30.1483	27.8312	27.5672	21.2586	23.4448	22.2663	22.0916
1986	6	22	23.9643	21.6552	2.30916	24.9517	23.9552	21.9172	21.2	21.5448	24.4414	24.069	22.1931	78.1724	59.7586	75.2759	67.5517	25.8586	29.2655	29.2828	26.7793	20.9276	22.7103	23.1414	21.1724
1986	6	23	24.8345	20.7967	4.03781	24.5517	23.6207	20.2188	20.4007	21.3103	25.2621	22.8656	21.7812	78.7241	61.7931	73.1986	68.1332	25.4724	29.9793	27.799	26.1831	20.7276	23.4828	22.0131	20.843
1986	6	24	23.8787	21.0552	2.82354	24.569	23.2483	20.3586	20.6345	22.1828	25.2759	23.8345	23.7724	82	64.4138	76.5517	74.2759	26.5276	30.3724	29	28.6345	21.5759	23.7034	22.9759	22.7517
1986	6	25	24.5034	21.0621	3.44138	24.6345	23.6552	20.4328	20.5898	22.0828	24.2759	24.0345	22.8897	80.5862	59.3103	74.7681	69.346	26.231	28.8414	28.8977	26.9536	21.3897	22.5414	22.8799	21.5244
1986	6	26	23.5586	21.6483	1.91034	24.5172	23.7931	20.4517	20.7897	22.2759	24.4552	23.2	22.1862	83.069	58.5517	74.1724	68.1379	26.8069	29.0448	28.4069	26.7517	21.7345	22.6655	22.3862	21.1897
1986	6	27	24.1641	21.1724	2.99168	24.731	23.5241	20.7862	20.8931	22.1793	24.4828	23.8716	22.7229	80.6897	59.5172	73.5196	68.6326	26.4103	29.2414	28.7872	27.0178	21.5034	22.7103	22.8442	21.5529
1986	6	28	24.1284	21.6759	2.45256	24.7724	23.8759	20.4069	20.8103	21.6069	25.3655	23.7103	22.0655	75.2069	60.6207	75.2069	69.7931	25.969	30.0897	28.5862	27.4897	21.0379	23.4862	22.7655	21.869
1986	6	29	22.3793	21.4759	0.903448	24.631	24.0414	19.7586	20.0241	22.1586	24.8621	22.7793	22.669	81.8621	57.931	72.2069	68.7586	26.5276	28.6517	27.431	26.7828	21.5345	22.7724	21.8552	21.469
1986	6	30	21.7598	19.8264	1.93341	23.8345	21.3793	17.4621	17.7138	21.3103	22.4069	21.0069	20.2	77.2069	55.069	62.8966	59.6207	25.3138	26.6517	24.1655	23.1793	20.6517	20.7897	19.2483	18.4276
1986	7	1	24.7655	20.5586	4.2069	24.1517	24.669	21.3793	21.5828	22.1	25.1724	23.5448	23.6069	83.7241	61.5172	74.8621	73.3448	26.5621	29.8138	28.3276	28.2414	21.6138	23.3552	22.5897	22.5069
1986	7	2	23.5791	20.4207	3.15838	24.264	25.4414	21.8621	21.7063	22.2093	25.1034	23.9379	23.629	83.4007	56.069	73.069	70.6659	26.8109	28.8862	28.8138	27.9417	21.7241	22.9138	22.8793	22.3734
1986	7	3	22.6207	20.7517	1.86897	24.0069	23.6621	21.396	19.6516	21.5448	24.0276	23.9172	21.9966	77.8966	54.069	72.3424	59.2152	25.7931	26.8621	28.4447	24.6956	20.9241	21.2793	22.6552	19.7622
1986	7	4	24.4637	21.4966	2.96718	24.5379	24.7448	19.6069	19.831	22.1655	25.3517	22.9862	22.9241	81.6207	61.8966	69.0345	64.1724	26.4966	30.2724	26.8207	26.4069	21.5552	23.5862	21.2586	21.0034
1986	7	5	21.6956	21.3931	0.302497	24.4	24.4069	20.0761	20.2295	22.0897	25.131	22.0452	21.7313	81.7241	61.5517	70.8442	64.8157	26.3241	29.6793	26.9358	25.9691	21.4828	23.3241	21.2854	20.7467
1986	7	6	23.4078	20.8345	2.57337	24.4069	24.2925	21.731	21.4459	22.2414	23.7931	23.8759	22.5945	82.7586	56.4328	73.5517	65.9572	26.7448	27.5172	28.7931	26.7753	21.7034	21.849	22.8483	21.4459
1986	7	7	21.7241	21.3241	0.4	23.8552	24.2966	21.2414	20.6172	21.4276	24.799	22.7517	21.6813	78	61.4982	72.3793	64.352	25.6207	29.0226	27.3931	25.8193	20.8138	22.9477	21.8552	20.6504
1986	7	8	23.9379	21.3517	2.58621	24.3586	24.8069	21.6828	21.8276	22.0552	24.4069	22.9241	21.9621	82.1724	58.1034	71.3103	64.5862	26.3483	28.9103	27.6	26.2276	21.4862	22.5931	21.9448	20.9069
1986	7	9	23.8276	21.5172	2.31034	24.731	25.0207	21.669	21.9276	22.2483	25.4414	22.0069	22.0345	81	59.8276	68.6552	64	26.5759	30.1103	26.4724	26.3	21.6069	23.5586	21.0724	20.9517
1986	7	10	23.3971	20.7034	2.6937	24.8207	24.9241	21.1534	21.5172	22.3379	23.5448	23.6504	21.849	80.7931	56.2759	74.1974	63.4602	26.7517	28.0414	28.4804	26.0547	21.7069	21.8379	22.6516	20.786
1986	7	11	21.1106	20.3655	0.745065	23.5448	25.3724	19.7765	18.7776	21.5103	25.2621	22.9049	21.8098	80.6552	58.3103	66.7776	60.1427	25.9897	29.5621	26.4685	24.8026	21.0483	23.2414	21.0464	19.8335
1986	7	12	22.2897	20.8655	1.42414	24.6138	24.8138	20.5793	20.8379	22.4621	25.3241	22.8897	22.9345	83.4828	61.2069	71.9655	67.2414	27.1586	30.1241	27.6724	27.5034	21.9759	23.5207	21.9862	21.8828
1986	7	13	21.9168	20.2331	1.68371	24.4276	25.2483	21.8	22.0103	22.0207	25.269	23.7931	22.8414	78.2759	58.3103	73.6552	68.4138	26.2828	29.6379	28.6	28.1724	21.4	23.2379	22.7655	22.4586
1986	7	14	22.3655	21.4828	0.882759	24.4621	24.3567	20.2188	20.4221	22.2552	25.0773	22.8514	22.6873	82.8276	61.2842	71.0939	66.8133	26.769	29.7111	27.5422	27.0535	21.7276	23.3008	21.8954	21.6029
1986	7	15	22.331	21.5793	0.751724	24.6276	25.0828	21.7586	21.9862	22.2966	25.2414	23.8414	23.7897	82.2759	59.7586	74.6552	69.5517	26.7621	29.7069	28.831	28.431	21.7345	23.2724	22.8828	22.6345
1986	7	16	21.9382	20.931	1.00713	24.5379	24.7931	21.3888	21.4994	21.4759	25.269	23.7717	22.6801	80.2414	62.1034	73.591	70.1308	26.869	30.1448	28.648	28.1593	21.769	23.4862	22.7337	22.4661
1986	7	17	21.3931	21.5931	-0.2	24.5655	24.8207	21.1891	21.4495	22.2828	24.1793	23.9715	22.7087	81.6207	59.3448	72.9489	68.9893	26.6724	29.4897	29.2509	28.1522	21.6828	23.131	23.0761	22.459
1986	7	18	22.7793	21.5172	1.26207	23.469	25.0276	20.7241	19.9828	21.3276	24.1655	22.9976	20.9715	79.5517	56	71.0939	60.0357	25.5828	28.0655	27.8026	24.8704	20.7931	22.1276	22.0523	19.8621
1986	7	19	22.2449	21.3931	0.851843	23.6379	26.0618	21.4459	21.6528	21.4345	24.1106	23.843	21.8668	79.4138	55.7907	74.4471	63.6385	25.7414	28.0024	28.8692	26.0832	20.9	22.0987	22.887	20.7895
1986	7	20	22.4345	21.6897	0.744828	24.6414	24.8138	21.8	21.9345	22.1517	24.3448	23.679	22.6837	80.9655	62.1724	71.2723	69.346	26.3552	30.0621	28.4982	28.0809	21.5034	23.5069	22.6587	22.4447
1986	7	21	22.1308	21.4966	0.634245	24.6448	25.0345	20.5541	20.7467	22.2414	24.3655	22.0523	21.0535	81.2759	57.4138	68.8466	60.4994	26.5621	28.7828	26.8109	25.1914	21.6103	22.469	21.1712	20.0119
1986	7	22	21.0464	20.4207	0.625684	24.4897	23.7621	21.7655	20.8897	22.3172	22.4069	24.2069	20.4276	79.3793	55.6897	72.3448	65	26.8207	27.6241	29.6414	26.7034	21.7759	21.6138	23.2862	21.1483
1986	7	23	22.5303	20.6138	1.91653	24.8793	25.531	21.5101	21.8454	21.6897	25.5793	23.9724	23.1483	79.1379	58	72.5208	65.5291	26.1621	30.1483	28.6017	27.2961	21.1517	23.5138	22.7444	21.7348
1986	7	24	22.8157	21.3931	1.42259	24.6897	25.3655	21.1724	21.2724	22.1379	25.4828	23.3103	23.0724	80.5517	58.3103	69.6552	65.3103	26.2897	29.9034	28.1724	27.4483	21.4621	23.3793	22.2448	21.8103
1986	7	25	23.4862	21.7931	1.6931	24.0828	25.5103	21.6813	21.0571	21.6621	25.0828	23.9501	22.9227	77.7931	55.4138	71.629	63.1748	25.9655	28.6172	28.7979	26.9929	21.0483	22.7517	22.83	21.5779
1986	7	26	23.5172	22.131	1.38621	24.8552	23.9586	22.0069	21.1483	22.3724	25.1517	24.0276	23.8448	81.1379	55.6207	72.931	65.2759	26.7931	28.1069	28.9897	27.2069	21.7483	22.1621	22.9621	21.7034
1986	7	27	23.3034	20.8	2.50345	24.5724	25.0897	22	22.1276	22.2276	25.0483	23.3586	22.0793	78.8621	59	71.7931	67.4483	26.6172	29.2897	28.5621	27.4724	21.6621	23.0379	22.4103	21.8276
1986	7	28	20.9251	20.6759	0.249227	24.5931	24.5724	21.7793	21.8379	22.6276	24.9793	24.1241	23.9069	84.4483	60.3793	73.6207	70.3793	27.5586	29.1793	29.2034	28.6552	22.2034	23.0552	23.0724	22.7897
1986	7	29	21.3517	21.6138	-0.262069	24.5034	25.1517	20.3329	20.5684	22.1931	24.3517	22.9084	21.8419	82.1724	57.8276	71.3793	63.2818	26.5724	28.6621	27.6885	26.0155	21.6241	22.4793	21.9703	20.7574
1986	7	30	22.2828	21.5655	0.717241	24.3517	24.7862	21.4552	21.7	22.2138	25.131	23.6	23.6517	83.8276	61.5517	74.1034	73.1034	26.7517	29.7345	28.2276	28.2379	21.7345	23.3	22.5759	22.5241
1986	7	31	18.4828	19.5103	-1.02759	23.4138	22.4	19.3484	19.4376	21.1862	22.4759	21.9382	19.9334	76.3448	55.8276	67.5268	64.1023	25.3138	26.8586	26.3757	24.8026	20.6759	20.9552	20.975	19.8264
1986	8	1	21.3241	19.4966	1.82759	22.5517	23.2621	20.7172	20.7276	20.5034	23.0226	21.1177	20.8751	77.0345	56.7895	65.3508	64.3163	24.5897	27.0856	25.5553	24.9382	20.0379	21.3532	20.2473	19.9049
1986	8	2	20.9465	19.6623	1.28419	21.7448	24.585	20.6183	20.6825	20.4685	22.2449	21.2247	20.0975	73.0202	53.9001	65.3508	58.1451	23.547	26.2687	25.7087	22.9727	19.1344	20.6112	20.3222	18.2604
1986	8	3	21.0414	19.2	1.84138	22.6414	23.1586	20.3401	20.3401	20.5345	22.7872	21.0464	20.786	77.1379	58.5018	68.0262	65.8859	24.6897	26.8751	25.7229	24.9738	20.0621	21.2497	20.3044	19.9084
1986	8	4	23.0069	20.069	2.93793	22.8	24.0897	21.2379	21.269	20.5034	24.4209	22.1379	21.0357	76	57.4316	66.956	63.6742	24.5207	28.8549	26.7075	25.1772	19.9828	22.566	21.1427	20.0155
1986	8	5	22.5303	19.6897	2.84067	22.8	24.2483	21.3172	21.3207	21.5724	23.9786	22.1793	21.8383	80.1724	55.5054	66.9655	65.2794	26.0276	27.7134	26.6517	25.8799	21.0931	21.956	21.1586	20.6825
1986	8	6	20.7681	20.0207	0.747444	22.7448	24.4586	21.2207	21.3069	21.6207	24.1784	22.1379	21.931	80.8966	57.6457	67.1724	66.4566	26.1828	28.434	26.5931	26.2045	21.169	22.3127	21.1345	20.8466
1986	8	7	19.566	19.7	-0.134007	22.7379	24.0207	19.9862	20.1276	21.3586	24.0927	21.2931	20.9215	79	57.7527	64.8621	62.604	25.5655	28.2735	25.6241	24.8205	20.8103	22.2449	20.3552	19.83
1986	8	8	21.2961	20.1793	1.11677	23.0517	24.7276	21.2345	21.4483	21.8379	24.157	22.352	22.0987	80.2759	54.5065	67.7051	65.5648	26.5379	27.9239	27.214	26.3793	21.3724	22.0666	21.396	20.9572
1986	8	9	20.8252	19.7479	1.07729	22.2949	23.5648	18.6064	18.5672	21.0785	24.214	22.0809	21.8811	79.6552	56.1831	64.566	63.4602	25.2093	28.3092	25.6516	25.0059	20.5933	22.2735	20.308	19.9441
1986	8	10	22.409	19.6338	2.77527	22.6944	23.4578	20.8609	20.8145	21.4174	24.2925	22.3092	22.0916	79.1558	57.7883	67.9548	66.9917	25.7515	28.7087	27.1784	26.6112	20.9037	22.4732	21.3888	21.0856
1986	8	11	21.9096	19.4768	2.43282	22.6516	23.0868	20.3686	20.4792	21.4031	23.9643	21.8882	21.7812	79.4055	59.1439	69.346	67.3484	25.7872	28.2592	26.5256	26.0832	20.893	22.2771	21.0392	20.7931
1986	8	12	21.9952	19.648	2.34721	21.6029	24.3995	19.4911	20.497	21.1249	24.0571	21.3532	21.0321	75.1962	57.6813	65.6005	61.1772	24.1498	28.22	26.044	24.132	19.7051	22.2021	20.5149	19.1558
1986	8	13	21.824	19.0702	2.75386	22.6659	23.2866	20.761	20.7325	21.5172	24.321	22.2235	22.0702	80.1902	59.1082	67.9905	67.4197	26.044	28.9655	26.9964	26.6183	21.0713	22.6302	21.3175	21.0963
1986	8	14	20.6468	19.6052	1.04162	22.7444	23.1296	19.4483	19.5268	21.3603	24.107	21.453	21.1249	78.585	59.7146	68.1332	65.9572	25.5981	28.5517	26.5398	25.6124	20.8002	22.4019	20.7574	20.2545
1986	8	15	21.6385	18.8704	2.76813	22.4661	22.7372	20.4614	20.4078	21.3888	24.1427	22.2378	22.0024	80.761	60.4994	69.239	68.7396	25.8692	28.7444	27.1712	26.6611	20.9572	22.4839	21.3924	21.1141
1986	8	16	19.2628	19.5624	-0.299643	22.6659	22.8371	20.5256	20.4863	21.5244	24.2782	22.3448	22.1415	80.3329	61.2842	71.522	69.8454	26.0583	29.1653	27.6885	27.0606	21.0535	22.698	21.6492	21.3103
1986	8	17	22.2483	19.8138	2.43448	22.7862	22.3034	20.6828	19.869	21.5241	24.2854	23.1655	22.0024	76.4828	58.2164	73.1034	67.9548	25.9276	27.9025	28.269	26.4792	21.0276	21.7669	22.2793	20.9929
1986	8	18	21.7313	19.8552	1.8761	22.6088	23.4759	21.6414	20.44	21.3032	23.2483	22.1879	21.0678	75.5529	56.069	69.8811	65.0297	25.566	27.3276	27.1284	25.352	20.7646	21.469	21.3924	20.1189
1986	8	19	20.9448	19.6897	1.25517	22.6207	23.1931	20.7931	20.7448	20.5034	23.8573	22.3724	20.9822	76.5862	58.5018	71.2069	68.0618	25.5345	27.9203	27.5276	26.3008	20.8	22.0844	21.6069	20.9215
1986	8	20	21.0276	19.6345	1.3931	22.8621	23.2828	19.5517	19.7448	21.5724	23.9215	21.269	20.9108	79.7241	57.503	66.5172	63.9952	25.9724	27.9168	25.7379	24.9382	21.0759	22.0987	20.4069	19.912
1986	8	21	22.2966	19.5379	2.75862	22.5655	23.669	21.0414	21.0034	21.3241	23.9429	21.082	20.843	80	55.7551	65.2794	63.7099	25.6	27.7241	25.5375	24.8561	20.8414	21.9738	20.2117	19.8478
1986	8	22	22.2	19	3.2	21.931	24.3586	20.869	20.8483	20.6414	24.0285	21.3674	20.1296	76.2414	58.3234	66.742	62.283	24.7759	28.2057	26.2081	24.2996	20.1276	22.195	20.5862	19.2663
1986	8	23	21.1241	18.6552	2.46897	22.3931	23.3931	21.1655	20.9517	21.3172	23.9358	22.1793	21.8419	81.2069	58.5018	66.931	67.1344	25.6586	28.0987	26.6138	26.1189	20.8828	22.1665	21.1552	20.843
1986	8	24	22.1034	19.9241	2.17931	22.9448	23.4483	20.8207	20.9103	21.7586	24.0143	22.4345	21.9845	80.4828	59.2152	70.8966	67.8835	26.3793	28.3448	27.5862	26.4578	21.2931	22.2949	21.6586	21.0071
1986	8	25	21.6029	19.8276	1.77527	22.7872	23.1931	20.469	20.3615	21.56	23.1367	23.0138	21.956	79.7265	58.2878	73	68.3472	26.069	27.6528	27.9414	26.5077	21.0785	21.6421	22.1621	21.0428
1986	8	26	21.4897	19.8	1.68966	22.5724	21.869	20.4	19.6	20.6069	24.0897	23.2345	21.1276	74.3793	60.3448	74.931	67	24.8724	27.9621	28.6034	25.6	20.1724	21.8517	22.5	20.3172
1986	8	27	21.1103	19.3517	1.75862	21.6414	24.5103	19.8	19.7862	21.2483	23.8216	22.0452	21.7313	76.8966	57.503	68.5969	63.8169	24.4793	27.7206	26.8002	24.7919	19.9483	21.9738	21.1463	19.8086
1986	8	28	20.6825	19.1448	1.53769	23.1103	23.3724	20.6	20.8207	21.531	23.1367	22.7515	21.8633	78.3448	56.0404	70.4162	66.7063	25.7345	27.2497	27.2996	26.1082	20.8552	21.4209	21.7634	20.8002
1986	8	29	22.5379	19.8828	2.65517	23.0828	23.531	20.4114	20.5398	21.7448	24.107	22.2378	22.0345	79.4483	59.0725	69.6314	67.2771	26.2793	28.5054	27.2604	26.5434	21.2241	22.3912	21.396	21.0499
1986	8	30	21.069	19.0207	2.04828	22.9931	23.2897	20.069	20.0138	21.6966	22.9869	20.4899	19.2271	79.5862	57.2889	64.2806	59.7146	26.2	27.1677	25.2663	23.2331	21.1862	21.3639	19.7515	18.4067
1986	8	31	21.2345	18.8828	2.35172	22.0276	22.5241	20.1138	20.0828	20.5931	23.2438	22.3734	22.0059	75.1724	56.5042	69.9524	66.956	24.5966	27.5172	27.6171	26.5077	20.0103	21.5386	21.5815	20.9786
1986	9	1	22.0345	19.3034	2.73103	21.8276	23.3207	20.6828	20.7414	20.7828	22.869	22.5862	21.5034	78.069	58.069	71.1034	67.3448	25.2	27.9793	27.9069	26.331	20.3724	21.5	21.8138	20.6759
1986	9	2	22.2069	18.9241	3.28276	21.8552	23.1655	20.7172	20.7276	20.6966	22.7793	22.3306	20.2652	73.7241	59.1724	70.2735	66.635	25	27.869	27.4495	25.8228	20.2345	21.4897	21.5458	20.3579
1986	9	3	20.0904	18.2828	1.80761	21.8312	23.4069	20.5241	20.3543	20.8069	22.531	22.3448	21.3103	75.6956	56.2414	71.1724	65.3508	24.6849	26.9793	27.4069	25.3341	20.0369	20.9931	21.569	20.0975
1986	9	4	22.0966	19.0966	3	21.7517	23.3517	20.7793	20.8069	20.5517	23.4069	22.3103	22.0897	76.7931	58.2069	70.0345	68.2759	24.7069	27.9724	27.2276	26.631	20.0621	21.8621	21.469	21.131
1986	9	5	21.0138	18.3034	2.71034	20.9586	22.2345	19.9517	18.9655	19.7517	21.3517	21.5517	19.431	73.3103	52.7931	66.069	59.3448	23.7138	25.2379	26.2724	23.3138	19.2552	19.8345	20.669	18.5207
1986	9	6	20.8609	17.3034	3.55743	20.8966	22.5379	19.8759	19.9103	19.8138	22.5172	21.5379	21.2862	74.3103	53.931	63.4483	62.3103	23.9276	26.6483	25.2414	24.6552	19.3759	20.8966	19.8448	19.5345
1986	9	7	18.2354	18.4759	-0.240428	21.1517	22.331	19.731	19.8414	20.1862	21.6655	21.3379	20.4931	75.2069	53.1724	65.9655	63.2069	24.6448	25.9069	25.8793	24.8241	19.8207	20.1793	20.4448	19.6207
1986	9	8	21.7241	18.8207	2.90345	21.6828	22.6	20.5448	20.469	20.5862	23.2345	22.2759	22.0345	77.6552	60.6207	70.7931	69.7241	24.8103	27.9379	27.269	26.669	20.1483	21.8	21.4828	21.1586
1986	9	9	20.6468	19.0828	1.56409	22.1724	23.5034	19.8414	19.9241	21.0138	23.5379	21.6069	21.4586	77.3448	57	66.6552	65.2414	25.5414	28.0621	26.4517	25.9759	20.5621	21.8759	20.769	20.5103
1986	9	10	21.9172	17.8	4.11724	20.1034	22.7793	20.4966	18.6345	19.8345	23.269	22.3862	21.2483	70.8621	60.0345	70.7931	63.5517	22.9448	27.9	27.4759	24.6655	18.6138	21.8034	21.5345	19.5069
1986	9	11	22.3517	18.9103	3.44138	22.4966	23.2	20.4897	20.7586	21.1655	23.5931	22.1879	22.1772	76.069	59.3448	68.3829	67.4554	25.7138	28.4414	27.0143	26.8323	20.6586	22.0793	21.2889	21.1998
1986	9	12	21.931	18.264	3.66706	22.2966	23.1172	20.5414	20.7276	20.9862	23.3517	22.2897	22.2138	76.2759	61.3103	71.6207	69.7931	25.3759	28.2103	27.4276	27	20.4793	21.9724	21.5517	21.3276
1986	9	13	19.6138	18.3172	1.29655	21.8414	23.1793	19.0202	19.2842	20.7862	22.3517	20.2759	19.4103	78.1034	57.8276	61.6052	57.3246	25.2103	26.8483	23.415	22.1593	20.3793	20.9724	18.5137	17.5434
1986	9	14	20.6483	18.8276	1.82069	21.8414	22.9241	20.4207	20.5345	20.7172	23.3172	22.3103	21.2138	74.2414	60.1034	69.1379	67.2759	25.0655	28.0414	26.5138	25.9172	20.2724	21.8931	20.7759	20.4621
1986	9	15	20.4414	18.8552	1.58621	21.8621	21.8103	20.6414	19.6276	20.7862	19.4034	21.3103	18.5207	77.8966	50.8621	67.3793	58.4828	25.1862	23.2517	25.9724	22.4207	20.3759	18.2138	20.4966	17.7828
1986	9	16	19.8763	18.6621	1.21427	20.7517	23.869	19.5724	19.5414	20.5241	23.2483	21.2621	21.0897	74.6897	62.1379	67.3793	64.7586	23.769	28.1034	25.8552	24.5655	19.3207	21.931	20.4483	19.4862
1986	9	17	20.931	18.4138	2.51724	21.0897	23.5241	20.5517	20.7724	20.131	22.8276	21.531	20.5655	71.8276	57.7586	69	67.4138	24.5655	27.9103	26.5621	26.3483	19.7724	21.4828	20.831	20.6931
1986	9	18	19.6621	18.2345	1.42759	21.1862	23.1581	20.6483	20.5398	20.0345	21.3032	21.6276	20.258	73.8966	53.4007	66.2414	60.3567	24.2621	25.5268	25.7	23.5719	19.5862	19.9405	20.0931	18.5922
1986	9	19	18.8133	18.2621	0.551249	21.1862	21.8	20.2414	19.569	20.0483	22.3724	21.2966	21.2414	74	56.0345	68.4828	63.8966	24.2897	26.1	26.031	24.7793	19.6103	20.2552	20.5517	19.5862
1986	9	20	20.2414	17.9862	2.25517	20.7241	22.3586	19.6908	19.8193	19.5517	21.0207	21.0138	19.9379	73.6552	56.2069	65.6718	61.0345	23.3448	25.0034	24.3567	22.6766	19.0862	19.7379	19.3199	18.1249
1986	9	21	20.5103	18.2759	2.23448	20.7862	22.7034	20.3655	20.3931	19.7724	22.3586	21.5379	21.2207	74.8966	58.7241	67.5862	65.4828	23.8483	27.0172	25.7276	24.8931	19.369	21.0483	20.1069	19.6483
1986	9	22	20.8823	18.2552	2.62711	20.8828	23.0759	19.4069	19.5586	19.869	21.2414	20.2759	19.3276	74.8276	54.4828	62.5172	58.3448	24.0448	25.3103	23.7586	22.4034	19.4724	19.8828	18.7793	17.769
1986	9	23	21.5103	17.3241	4.18621	19.869	21.6034	19.2621	19.3345	18.9034	21.4621	20.4897	20.2793	71.6552	56.8276	64.3103	62.4828	22.8207	26.0448	24.3448	23.7621	18.5207	20.2448	19.1069	18.7552
1986	9	24	21.3034	17.8655	3.43793	20.5172	21.5517	20.2621	19.3241	19.5586	20.2	21.331	19.2207	75.1724	53	69.1724	61.7241	23.5345	24.0655	26.2	23.2	19.1655	18.9207	20.631	18.4552
1986	9	25	21.5448	17.0345	4.51034	20.6552	22.2021	20.1034	19.8763	19.7103	22.1517	21.3724	21.0793	75.4138	57.5743	68.4138	65.1011	23.8069	25.962	25.4793	24.2747	19.3345	20.44	19.9759	19.2663
1986	9	26	19.2345	17.9586	1.27586	20.6828	22.7517	20.3241	20.3759	19.7793	22.331	21.5103	20.3172	72.1724	58.1379	67.0345	65.2759	24	26.8897	25.5897	24.8724	19.431	20.9759	20.0345	19.631
1986	9	27	20.3448	16.1448	4.2	18.8759	21.5034	20.0828	18.2276	18.131	20.5345	20.5103	18.5483	69.931	54.8966	67.8621	60.7241	22.0241	24.9241	25.4069	22.7103	17.8483	19.3793	19.9414	17.9276
1986	9	28	21.4621	18.0345	3.42759	20.9379	22.8241	21.2345	20.4414	19.8828	22.3655	21.1655	20.2552	71.1034	56.2414	67.7241	63.9655	24.0586	26.0345	25.7552	24.5517	19.4793	20.269	20.3759	19.4517
1986	9	29	20.4483	17.2207	3.22759	20.0552	22.9621	20.1517	19.4138	19.8759	22.5793	20.6	20.4138	71.5172	58.6897	66.8621	62.069	23.0172	27.431	25.4862	23.8379	18.6103	21.2724	19.9552	18.8069
1986	9	30	21.4174	18.1448	3.27253	20.7724	22.0345	20.0262	19.1807	18.9862	21.2483	21.6069	19.3966	71.3448	53.1034	68.3829	59.4293	22.9069	25.1	26.0654	22.8728	18.5759	19.7414	20.5077	18.214
1986	10	1	21.2247	18.131	3.0937	20.8138	21.7241	19.5724	19.5517	19.7379	22.5241	19.5655	19.4069	74.3448	59.3448	61.8966	58.6552	23.7724	27.4276	23.8724	23.5724	19.3103	21.2655	18.8448	18.6586
1986	10	2	20.4759	17.736	2.73983	20.5612	21.7621	19.4828	19.0024	19.6338	22.3621	21.4069	20.893	74.7681	58.1724	66.5172	64.3876	23.7753	26.969	25.3207	24.2675	19.2735	21	19.8793	19.2663
1986	10	3	21.5793	18.0966	3.48276	21.2069	21.1793	19.4586	19.4276	20.0138	21.4966	21.2966	19.4724	70.2414	60.1379	68.1724	65.4138	24.1862	26.5172	26.0483	24.8655	19.5552	20.5034	20.5414	19.631
1986	10	4	21.4897	16.9241	4.56552	20.6931	21.7103	19.5448	19.5207	19.5241	20.5241	21.3931	19.3517	73.4828	54.7931	68.4483	59.3793	23.3483	24.9517	26.2103	23.5138	19.0483	19.4138	20.6621	18.6345
1986	10	5	21.5586	18.1172	3.44138	20.8483	21.6103	19.1655	19.3276	19.8	22.3552	21.1241	21.0897	74.5862	59.1379	69.2414	64.7931	23.9172	26.9966	25.7931	25.5862	19.3897	21.031	20.4241	20.2724
1986	10	6	19.7122	17.1655	2.54673	21.2207	21.5034	19.3414	19.4759	19.8828	22.3724	21.4	21.2172	72.7586	59.3103	69.8966	67.2759	23.8655	27.0931	26.4414	25.8034	19.3414	21.1138	20.7517	20.3966
1986	10	7	21.1586	18.269	2.88966	19.7907	22.2966	19.5862	19.1843	19.7551	22.2379	20.4552	20.0761	71.0583	61	65.7931	58.3591	22.8121	26.9931	25.0724	23.3722	18.4744	21.0586	19.7586	18.4887
1986	10	8	21.6207	18.3724	3.24828	21.0483	20.7103	18.5103	17.6724	19.0276	22.3379	20.5655	19.4345	70.3103	55.8966	65.8621	58.4138	22.869	25.9862	25.3034	22.5966	18.5759	20.2414	19.8828	17.8759
1986	10	9	21.0464	17.8074	3.239	20.5755	20.9108	18.9489	18.9453	19.541	21.9596	21.0392	20.843	73.912	58.3591	65.7075	64.1736	23.547	26.3151	24.6421	24.1213	19.1308	20.6361	19.4768	19.1807
1986	10	10	20.8894	17.9501	2.93936	20.8609	20.0547	19.0059	18.1284	19.648	22.088	21.1391	20.9501	72.7348	57.8954	69.2747	64.4233	23.5791	25.8656	26.0511	24.4887	19.1736	20.1011	20.497	19.3591
1986	10	11	19.698	17.9643	1.73365	20.6611	21.2319	19.1914	19.1593	19.7479	21.1391	21.1748	20.1118	74.9108	56.5042	67.7408	61.4269	23.9786	25.5981	26.0012	24.5101	19.4019	19.9512	20.4507	19.3769
1986	10	12	20.654	17.6076	3.04637	20.4828	21.0178	19.0702	19.0416	19.3484	22.1807	21.3175	20.9501	73.1629	61.0345	69.9524	67.9905	23.1439	27.1641	26.4756	25.591	18.8989	21.0535	20.7182	20.2188
1986	10	13	19.6694	16.302	3.36742	19.6052	19.7979	19.113	17.0547	18.7063	22.1665	21.132	20.0797	71.2723	58.2164	65.6718	56.2901	22.5838	25.8442	24.8882	22.2985	18.346	20.0761	19.5803	17.6076
1986	10	14	19.5268	18.2069	1.31986	20.8395	21.3389	18.9061	19.1058	19.9263	22.1451	20.9679	21.0178	74.8751	60	68.7753	67.9191	24.2996	26.9608	25.6908	25.648	19.5731	20.9465	20.2973	20.2687
1986	10	15	19.4269	17.629	1.79786	20.4828	20.6897	18.9845	18.9168	19.5553	22.0951	20.2759	20.0404	74.8038	61.8549	67.3484	66.0999	23.6254	27.0927	25.1629	24.5636	19.1807	21.025	19.7122	19.4019
1986	10	16	20.8966	16.1522	4.74435	18.5493	22.0809	19.2628	18.0678	17.5791	21.874	21.2033	18.981	67.2414	58.9655	68.6683	61.2485	21.0178	26.2866	26.1296	22.9548	17.1938	20.6219	20.5434	18.2533
1986	10	17	21.7448	18.2138	3.53103	21.1862	21.7586	19.3724	19.5517	19.9586	22.3724	21.3448	21.2241	73.931	59	70.0345	67.6552	24.0897	27.0828	26.3517	25.8448	19.5069	21.0862	20.7069	20.4345
1986	10	18	20.0552	18.0138	2.04138	20.8552	21.2724	19.2552	19.2759	19.8069	22.4483	21.2552	21.1655	74.5172	62.7586	69.7586	68.9655	23.8931	27.7931	26.1759	25.9552	19.3897	21.4034	20.5966	20.4517
1986	10	19	20.5327	17.6621	2.87063	20.7517	21.1379	19.2276	19.2207	19.7034	22.4069	21.1931	21.1	74.5517	63.0345	70.0345	69.1379	23.7241	27.6517	26.0207	25.8034	19.2793	21.3897	20.5414	20.4069
1986	10	20	19.8828	17.869	2.01379	20.6345	21.5448	18.331	18.3759	19.6207	22.4621	20.4552	19.4034	71.5172	61.931	64.5517	63	23.6138	27.6103	24.1483	23.6241	19.2138	21.3655	19.0034	18.6897
1986	10	21	20.7182	17.7448	2.97337	20.7793	21.6276	19.3586	19.4276	19.7103	22.7655	21.1103	21.1966	74.5517	62	67.7931	68.1034	23.7069	28.3483	25.5897	25.9	19.2966	21.6966	20.3483	20.4517
1986	10	22	19.6766	17.0345	2.64209	19.6966	22.7379	19.5448	19.4655	18.8345	22.6966	19.5172	19.4724	72.5862	61.2414	61.8621	62.4483	22.7552	28.0931	23.7793	23.8345	18.4931	21.5793	18.8	18.7862
1986	10	23	20.9655	17.869	3.09655	20.7724	21.3034	19.4138	19.3759	19.7172	22.4552	20.4207	20.2931	74.6552	62.2414	64.6552	63.3448	23.7517	27.6897	24.2069	23.8552	19.2966	21.3655	19.0172	18.8
1986	10	24	22.3931	18.9379	3.45517	21.9241	22.7103	20.6483	20.6034	20.9448	23.2483	22.1862	22.1207	78.6207	62.1379	67.7931	67.7241	25.5345	28.1759	26.0966	25.9172	20.5759	21.9724	20.5724	20.4931
1986	10	25	21.3448	17.9931	3.35172	20.7069	22.3793	20.5931	20.4207	19.7793	22.4862	21.5172	21.2655	75.4483	62.0345	65.5172	65.931	23.9345	27.6862	25.369	24.9931	19.4207	21.4069	19.9034	19.7
1986	10	26	21.3862	18.0931	3.2931	21.0034	22.4655	18.331	18.3931	20.0655	22.369	19.5862	19.4931	75.5517	60.6897	63.8966	62.8966	24.4517	27.2517	24.1483	23.8345	19.7034	21.1828	18.9793	18.8207
1986	10	27	21.331	18.1724	3.15862	20.8138	22.731	20.4207	20.4448	19.7655	22.4	20.4414	20.2828	74.6207	59.1724	64.7586	64.2759	23.8483	27.1414	24.9345	24.5862	19.3552	21.131	19.6828	19.4897
1986	10	28	20.1034	17.9793	2.12414	20.8138	22.5069	20.1034	20.2448	19.8345	22.2034	21.0897	21.0414	75.1034	60.0345	69.1379	68.2069	24.0241	26.8862	25.7241	25.5379	19.4552	21.0103	20.3862	20.2793
1986	10	29	22.6276	18.4067	4.22093	21.6621	22.7103	20.2207	20.3069	20.6138	23.1655	22.131	21.9793	78	61.4828	72	70.5172	24.9069	27.8966	27.0793	26.6207	20.2069	21.8172	21.3793	21.1379
1986	10	30	21.2069	18.869	2.33793	21.5724	22.4	20.4069	20.331	20.5379	22.8345	22.1655	21.8414	78.1379	62.2414	69.5862	68.1724	24.769	27.3759	26.1621	25.4414	20.1241	21.5276	20.6034	20.2034
1986	10	31	22.038	18.731	3.30702	21.5034	22.6207	20.5034	20.4069	20.3379	23.1655	21.3931	21.1241	77	63	69.6552	68.3793	24.3621	28.1862	26.4207	25.8	19.8655	21.9	20.7241	20.3793
1986	11	1	21.9596	18.4138	3.54578	21.4897	23.631	21.4552	21.3759	20.4138	23.2759	22.2552	21.9897	77.7586	62.2759	71.3793	70.4828	24.5552	28.2448	27.2828	26.7069	19.9793	22.0138	21.5034	21.1621
1986	11	2	23.931	18.8759	5.05517	21.7517	23.7379	21.7034	21.5724	20.6069	23.4379	22.3379	22.1276	77.3448	63	70.9655	70.3793	24.8241	28.6931	27.4	26.9655	20.1517	22.2	21.5621	21.3034
1986	11	3	23.7793	19.2138	4.56552	21.6	22.9897	22.4828	20.5966	20.6241	22.6034	22.269	21.2483	78.5862	56.7241	71.8621	64.8276	24.9828	26.2759	27.3759	24.7862	20.2345	20.3931	21.5345	19.5931
1986	11	4	23.5586	19.1655	4.3931	21.8138	23.6138	20.3379	20.4207	20.669	23.3241	22.2552	22.0862	77.2759	62.5517	70.0345	67.7931	24.9379	28.3897	26.4586	25.8586	20.2138	22.0414	20.7655	20.4379
1986	11	5	23.7448	18.2828	5.46207	21.9172	23.8345	21.5103	21.5517	20.7793	21.3862	22.4	20.3828	77.4828	56.6552	70.4483	62.6897	25.1586	25.8379	26.6897	23.8207	20.3414	20.1724	20.8897	18.8034
1986	11	6	23.6828	18.9931	4.68966	21.1172	25.1414	22.4552	21.6552	19.0138	23.531	21.6138	19.6069	69.6207	59.8276	69.5862	61.8276	22.8172	27.7621	26.7862	24.0069	18.5172	21.4586	20.9517	18.8897
1986	11	7	24.0759	18.2069	5.86897	21.8897	23.8345	21.4483	21.4897	20.7034	23.1653	20.9536	20.9465	76.7931	60.7848	67.3484	66.2782	24.9345	28.0202	25.541	25.3912	20.2379	21.8312	20.2081	20.1403
1986	11	8	23.5862	18.869	4.71724	21.6207	23.7241	20.3517	20.369	19.7862	23.365	22.088	21.0606	74.9655	62.5684	69.8098	64.78	23.8966	28.6552	26.2152	24.635	19.4	22.1451	20.5898	19.4447
1986	11	9	22.1862	18.8207	3.36552	21.7103	21.2621	20.1103	19.2621	19.8	20.9251	20.3379	19.912	75.2414	56.6112	67.0345	61.5696	23.9448	25.5054	24.9931	23.1011	19.4172	19.9298	19.7138	18.346
1986	11	10	23.531	18.1793	5.35172	20.9034	23.8552	21.2069	20.4517	19.7172	23.2828	21.4552	20.3138	73.5172	61.0345	70.5172	64.4138	23.6483	28.0793	26.6103	24.6828	19.2414	21.9069	20.8483	19.5517
1986	11	11	22.5103	18.9241	3.58621	21.9241	24.0207	21.2069	21.3931	19.8483	23.4207	21.4138	20.369	74.3448	60.8276	67.2759	62.1379	23.9655	28.3793	25.369	23.7897	19.431	22.0793	19.9069	18.7862
1986	11	12	23.6483	18.8897	4.75862	21.7448	23.7655	21.2897	21.369	20.7517	23.1367	22.2483	20.9857	75	61.9976	69.3103	67.7408	25.2	28.1415	26.2069	25.648	20.3655	21.874	20.6448	20.2794
1986	11	13	23.4103	18.5172	4.8931	21.7448	23.2966	20.9655	21.0931	20.4276	23.0276	22.2759	21.0931	72.5172	63.931	71.8966	68.7931	24.3931	27.9966	26.5793	25.6828	19.9034	21.8448	20.8483	20.3448
1986	11	14	22.2759	18.7034	3.57241	21.5793	23.7862	21.2	21.331	20.5862	22.9013	21.1655	19.038	71.5172	60.2497	69.2759	67.0273	24.9034	27.4637	25.8897	25.195	20.1966	21.5279	20.4759	20.0262
1986	11	15	23.2866	18.9138	4.37277	21.6897	23.5448	20.2414	20.2621	20.6966	22.9517	21.9034	21.0069	75	61.4828	68.5172	67.7241	25.0828	27.5517	25.6138	25.3828	20.3103	21.6207	20.3241	20.1862
1986	11	16	22.5655	18.7552	3.81034	20.5862	23.9586	21.2759	20.4034	20.4379	23.0828	22.0138	21.8517	75.2414	60.1724	71.7241	67.1724	23.6586	27.6241	26.8966	25.3172	19.2448	21.6724	21.2621	20.1414
1986	11	17	23.3448	18.7241	4.62069	21.6171	23.365	21.6759	21.2176	20.7241	22.3034	22.4241	21.2793	76.9441	57.7883	72.3103	66.7063	24.7669	26.5719	27.7517	25.5945	20.0618	20.7788	21.7345	20.2438
1986	11	18	22.9013	18.7379	4.16338	21.5241	23.6517	20.1862	20.2138	20.5103	23.1034	22.2	21.9345	78.2414	62.6552	67.4138	65.6552	24.731	27.9586	25.2103	24.5241	20.1172	21.8586	19.8207	19.4517
1986	11	19	23.6759	18.7862	4.88966	21.8138	23.9448	21.4897	21.5172	20.5448	23.269	22.3862	21.1897	73.069	61.5517	71.8276	69.8966	24.631	28.169	27.5966	26.8034	20.0345	21.9483	21.6586	21.2138
1986	11	20	23.7655	18.9172	4.84828	21.7793	23.8069	21.3034	21.3655	20.5379	23.3034	20.6345	20.3345	76.9655	62.0345	66.6207	64.7586	24.6862	28.3103	25.5552	24.8034	20.0621	22.031	19.9966	19.5966
1986	11	21	22.6828	18.3103	4.37241	20.6828	21.4552	19.5517	17.5483	20.5828	22.531	21.2552	21.2	75	57.9655	64.5172	58.7586	23.7276	26.4414	24.8069	22.5172	19.2931	20.4655	19.6241	17.831
1986	11	22	23.7552	18.5483	5.2069	21.5448	23.669	20.4138	20.3517	20.3655	23.3793	22.0828	21.9345	77	59.7586	68	64.2759	24.3655	27.3069	25.9	24.4	19.8931	21.2034	20.4241	19.3621
1986	11	23	23.6621	18.1034	5.55862	20.6966	24.0276	21.3241	20.431	19.7931	23.3172	22.331	21.2138	75.7241	60.7241	70.069	65.5517	23.9724	28.1172	26.5828	24.8483	19.4345	21.9276	20.8483	19.6276
1986	11	24	20.9536	17.9103	3.04328	21.5743	24.1172	21.3724	21.2033	20.7517	22.0666	22.1517	20.9144	77.0511	55.3627	68.8276	65.7432	24.6956	26.0262	27.1517	25.1558	20.0262	20.4649	21.4207	20.0083
1986	11	25	22.7655	18.731	4.03448	21.5655	22.8483	21.4414	20.5069	20.6	22.3034	20.6828	19.4517	78.6897	57.7241	66.1034	61.5862	24.9517	26.8207	25.5862	23.6517	20.2172	20.9414	20.0138	18.7034
1986	11	26	23.8	18.0793	5.72069	20.6759	25.069	21.3931	21.3862	19.731	23.2207	20.5241	20.269	75.4483	60.5172	66.5862	65.2759	23.8586	27.9448	25.3552	24.7241	19.3552	21.8103	19.8931	19.5345
1986	11	27	23.9759	18.7552	5.22069	21.7034	22.8862	20.2759	19.4138	20.6069	23.3862	21.469	21.2414	77.8276	58.1379	66.7586	61.7931	24.8552	27.1207	25.4034	23.6897	20.1793	21.1345	19.9414	18.7379
1986	11	28	22.2878	18.3103	3.97741	21.3345	24.1793	20.8828	21.1931	20.1241	22.1172	20.8862	20.7655	76.7586	55.5517	68.6207	65.931	23.9414	26.1276	25.2759	24.7931	19.6379	20.5897	20.169	19.8621
1986	11	29	22.9724	18.531	4.44138	21.4828	23.9448	21.2345	21.3241	20.1586	22.869	21.9724	21.6655	75.8276	57.8966	70.3448	68.069	23.931	26.8655	26.5793	25.7966	19.6	21.2241	21.1414	20.6517
1986	11	30	23.1586	18.5931	4.56552	21.5586	23.2138	21.3103	20.5207	20.1172	22.2	20.4345	19.2448	74.9655	54.8276	65.931	59.8966	23.7586	26.1552	25.0379	23.0552	19.5241	20.6069	19.7483	18.3793
1986	12	1	24.0483	17.6276	6.42069	21.4828	23.7517	21.0069	21.1517	20.0069	23.1103	22.0517	21.7207	74.7586	59.8621	72.069	68.8966	23.5379	27.5241	26.8966	25.9931	19.3897	21.6103	21.3276	20.769
1986	12	2	24.1931	17.8069	6.38621	21.5793	23.4621	20.0897	20.1897	19.5655	21.7931	21.7103	19.0103	70.8966	57.2759	67.3103	60.8621	23.4966	25.6241	25.0517	22.6931	19.1345	20.3172	20.0103	18.1759
1986	12	3	23.9857	18.6	5.38573	20.5241	23.7586	21.1793	20.3	20.069	22.8345	21.8966	21.6	73.2414	58.2414	70.5172	65.6207	22.9103	26.8	26.4655	24.7207	18.8138	21.2207	21.0586	19.8276
1986	12	4	22.9034	17.4172	5.48621	21.2621	21.6759	20.1241	19.3379	19.7517	21.8483	21	20.6034	74.5517	52.8966	68.2414	61.8966	23.1034	24.5586	25.4276	23.3621	19.1103	19.4241	20.2414	18.7862
1986	12	5	22.9793	16.6621	6.31724	20.5103	22.7172	19.0897	18.231	19.1724	21.8207	20.1448	19.0103	72.4138	55.2414	63.2414	57.8621	22.6276	25.4276	23.4517	21.6621	18.631	20.1759	18.6069	17.3448
1986	12	6	23.2276	15.9724	7.25517	19.6621	21.7103	19.0793	19.2517	18.3103	20.1034	20.0207	18.9172	68.9655	50.7241	62.8276	57.1379	21.4931	23.4828	23.1483	21.4	17.7483	18.6103	18.431	17.2
1986	12	7	24.269	17.5655	6.70345	21.2069	23.9793	21.1793	21.2621	20.0207	21.6552	22	20.6586	76.931	54.0345	68.9655	62.7931	23.7793	24.9448	25.7552	23.4931	19.5379	19.9172	20.4138	18.8621
1986	12	8	24.3931	17.6345	6.75862	20.7241	24.1724	21.2069	20.3931	20.2414	22.7	21.0483	19.9069	69.9655	55.5172	67.6552	62.6897	23.2828	26.2241	25.4483	23.8345	19.0345	20.8448	20.2586	19.0897
1986	12	9	24.3567	17.7793	6.57741	21.7103	24.131	21.5172	21.5862	20.0759	21.9345	21.8552	20.7	74.1034	56.6207	63.9655	65.8966	23.5724	26.4724	25.9862	25.3379	19.3966	20.9828	20.7966	20.3966
1986	12	10	24.4138	18.469	5.94483	21.8207	24.931	21.5517	21.8103	20.1034	22.0276	22.2828	20.8862	73.4828	52.7586	64.8276	63.0345	23.5621	26.1517	26.1276	24.6207	19.3828	20.8448	20.6276	19.7345
1986	12	11	23.2081	18.2793	4.92878	21.6345	24.5655	21.2828	21.5414	19.8966	23.0897	21.7862	21.5897	73.0345	55.2069	68.6897	65.5862	23.1862	26.9103	26.0241	25.369	19.169	21.2414	20.7828	20.4
1986	12	12	22.1931	16.7862	5.4069	19.7241	24.4	21.3241	20.5172	19.331	22.5034	21.4552	21.0966	66.5517	56.5517	69.3793	63.3793	21.8138	27.0483	26.4207	24.3517	17.9034	21.0621	20.7724	19.331
1986	12	13	20.8517	16.8414	4.01034	19.5793	24.0276	21.1621	20.3966	19.2483	22.1655	20.2345	19.9897	70.0345	56.6552	65.6897	60.2069	21.7655	26.3552	24.6276	22.8862	17.8931	20.7034	19.5069	18.2724
1986	12	14	23.5655	16.8414	6.72414	21.2828	24.4345	21.3379	21.4241	18.9241	22.8897	21.9241	20.6724	71.6552	55.4828	69.1034	66.5517	23.269	26.5621	26.3759	25.4	19.2034	21.0483	20.9828	20.3966
1986	12	15	24.5862	17.7753	6.81094	21.2207	24.469	21.031	21.2897	19.6621	22.7655	21.7655	20.5379	70.7931	54.2414	69.7931	65.9655	22.9	26.131	26.1345	25.0483	18.9931	20.8345	20.8724	20.2379
1986	12	16	23.3724	16.8828	6.48966	21	23.5655	21.1517	20.469	18.6345	22.8897	20.7517	20.4345	69.7931	52.2414	65.931	62.5862	22.2172	25.5	25.8138	23.8793	18.5517	20.2138	20.6966	19.3069
1986	12	17	23.1867	17.6483	5.53841	20.8	25.0966	21.1931	21.4552	19.2483	22.7862	21.6966	21.2414	74.1379	51.8276	69.7931	65.1724	22.2483	25.8931	26.0862	24.7379	18.5414	20.6759	20.8034	20
1986	12	18	24.8828	17.8207	7.06207	20.7966	25.1586	20.5103	20.6138	18.5241	22.8483	21.8897	20.4828	71.2414	51.7931	66.2414	59.4483	21.4586	25.9655	25.3483	22.8345	17.8966	20.7379	20.1724	18.4828
1986	12	19	24.5931	16.0483	8.54483	20.1414	25.7586	21.2069	21.3552	18.6414	22.5724	21.8276	20.431	71.069	52.6552	69.5172	62.8966	21.6241	25.5793	26.2345	23.8345	17.9966	20.5724	20.9345	19.3069
1986	12	20	24.669	17.2276	7.44138	20.269	23.7586	21.0897	19.5552	18.7897	21.8207	21.7241	19.6552	71.069	50.0345	66.7586	59.8276	21.8862	24.9345	26.0828	23.0483	18.1724	19.9069	20.8448	18.6172
1986	12	21	23.4078	17.7793	5.62854	20.5172	25.0345	21.5724	20.7862	19.6759	22.0621	21.8759	20.6414	69.6897	50.5172	68.3103	59.1379	21.7862	25.3207	26.2345	23.0655	18.1	20.1207	20.9172	18.6103
1986	12	22	24.4138	17.9345	6.47931	21.5	25.2759	21.2207	21.669	19.6759	22.5232	21.6138	21.1748	72.069	50.0832	68.1724	63.1748	22.7897	25.327	25.7448	24.503	18.9034	20.3436	20.6448	19.8728
1986	12	23	23.8966	18.069	5.82759	20.9448	25.1966	21.4241	21.6034	19.6	22.5379	21.8828	21.3414	75.4483	50.4483	69.1379	65.0345	22.9862	25.2379	26.369	24.8655	19.0414	20.3379	20.9828	20.1172
1986	12	24	25.1103	17.0414	8.06897	20.3621	24.0172	21.2483	20.6	18.8828	22.7172	21.8759	20.569	71.3103	48.8621	69.0345	62.1379	22.0241	24.6655	26.3517	23.9897	18.2586	19.7276	20.9621	19.3586
1986	12	25	25.0862	17.8517	7.23448	20.8966	25.2828	21.369	21.569	19.4517	22.9793	21.6897	21.3724	74.7931	51.4483	67.2069	64.4828	22.6793	26.231	25.7517	24.8828	18.8379	20.8828	20.6517	20.1207
1986	12	26	24.8931	17.7862	7.1069	21.1586	24.7034	21.2069	21.4276	19.5793	22.0966	20.9793	19.8103	73.8621	53	67.3793	61.2759	22.8069	25.7517	25.3448	23.4138	18.9069	20.369	20.1793	18.8034
1986	12	27	24.931	18.0483	6.88276	20.7414	24.9103	20.2138	20.3448	19.4103	22.7103	21.0552	20.4931	75.7586	52.1034	64.4138	60.8621	22.6828	25.8069	24.2414	22.8828	18.8276	20.6207	19.2966	18.5103
1986	12	28	24.9172	17.893	7.02426	20.9034	25.0069	20.2207	20.431	19.2483	22.6759	20.9379	20.3793	73.3793	50.5172	63.1034	58.9655	22.1655	25.5103	23.8621	22.5345	18.5069	20.4621	19.0966	18.2931
1986	12	29	24.8276	17.7069	7.12069	20.7586	24.7793	20.3448	20.431	19.0897	22.7207	20.8759	20.3414	73.0345	52.2414	61.5172	58.8966	21.9069	25.8207	23.6862	22.5172	18.3586	20.5966	18.9759	18.2724
1986	12	30	24.0552	17.6724	6.38276	20.7207	25.2103	21.3448	21.5276	19.2483	23.0552	20.5448	20.369	74.4828	51.8966	63.8966	61.4828	22.3138	26.4276	24.0862	23.5207	18.6207	20.9241	19.4828	19.0931
1986	12	31	25.3655	16.8966	8.46897	19.7586	25.531	20.3172	19.5897	17.9931	20.7753	20.7182	19.195	68.931	44.4828	60.1784	53.7218	20.3966	23.1902	23.3543	20.868	17.1862	18.5458	18.7527	16.9941

## Sheet: 1987
			Temperature			Temperature				Temperature				Relative Humidity				Pressure				Dew temperature
Year	Month	Day	Maximum	Minimum	Max-Min	1899-12-31 07:00:00	1899-12-31 13:00:00	1899-12-31 19:00:00	Average	1899-12-31 01:00:00	1899-12-31 13:00:00	1899-12-31 19:00:00	Average	1899-12-31 01:00:00	1899-12-31 13:00:00	1899-12-31 19:00:00	Average	1899-12-31 07:00:00	1899-12-31 13:00:00	1899-12-31 19:00:00	Average	1899-12-31 07:00:00	1899-12-31 13:00:00	1899-12-31 19:00:00	Average		Month	Taverage	Hraverage
1987	1	1	34.8	23.4	11.4	24.2	30.6	29.2	28.3	23	28.6	26.4	26	90	86	80	86	27.3	37.8	32.5	32.5	22.5	28	25.5	25.3		January	29.1839	75.3871
1987	1	2	36.2	20.8	15.4	22.4	32.4	30.2	28.8	21.2	29.6	27.4	26.1	90	81	81	84	24.4	39.6	34.6	32.9	20.7	28.8	26.5	25.3		February	30.4036	70.4643
1987	1	3	36	23.4	12.6	25	33.2	28.6	28.9	24.2	29	24.8	26	94	73	74	80	29.7	37.3	28.8	31.9	23.9	27.8	23.4	25		March	30.1323	72.5484
1987	1	4	33	24	9	25.2	30.8	28.6	28.3	24.2	25.6	25.8	25.2	92	66	80	79	29.5	29.4	31.3	30.1	23.8	23.7	24.8	24.1		April	29.7533	74.8511
1987	1	5	34.2	23.6	10.6	25	32.4	30	29.4	24.2	29.6	28.4	27.4	94	81	89	88	29.7	39.6	37.6	35.6	23.9	28.8	27.9	26.9		May	28.6827	78.3314
1987	1	6	25.8239	22.4	3.42394	23.8	32	29.4	28.6	22.4	25.8	24.6	24.3	89	61	68	73	26.1	29.1	27.7	27.7	21.8	23.6	22.8	22.7		June	29.17	79.3667
1987	1	7	34.2	21.6	12.6	24.8	30.8	31.4	29.6	21.2	29.2	24.8	25.1	73	89	59	73	22.8	39.4	26.9	29.7	19.6	28.7	22.3	23.5		July	28.9968	78.4194
1987	1	8	34.2	21.6	12.6	24.8	30.8	29	28.4	21.2	29.2	24.8	25.1	73	89	71	78	22.8	39.4	28.5	30.2	19.6	28.7	23.2	23.9		August	28.5806	81.5161
1987	1	9	34.8	23.4	11.4	25	31.2	28.2	28.2	24.2	27.6	25.8	25.9	94	76	83	84	29.7	34.5	31.6	31.9	23.9	26.5	25	25.1		September	28.39	84.9
1987	1	10	36.2	20.6	15.6	22.8	30.4	29.6	28.1	21.2	29.6	25.8	25.5	87	94	74	85	24.1	40.9	30.7	31.9	20.5	29.4	24.5	24.8		October	28.0211	84.666
1987	1	11	37	20	17	24.2	33.8	30.2	29.6	23	29.6	25.8	26.1	90	74	71	78	27.3	38.7	30.3	32.1	22.5	28.4	24.3	25.1		November	28.49	85.6667
1987	1	12	35.4	23.2	12.2	24.4	32.4	30.4	29.4	23.6	28.2	27.6	26.5	94	73	81	82	28.6	35.4	35.1	33	23.3	26.9	26.7	25.6		December	27.9427	83.4354
1987	1	13	36.2	22.4	13.8	23.8	33.2	28.2	28.4	22.4	30	27	26.5	89	79	91	86	26.1	40.3	34.8	33.8	21.8	29.1	26.6	25.9
1987	1	14	36.4	22.2	14.2	25	32.8	28.4	28.6	22.8	28.4	25	25.4	83	72	76	77	26.3	35.8	29.4	30.5	21.9	27.1	23.8	24.2
1987	1	15	37.2	20.2	17	22.8	34.2	29.8	29.1	21.2	27.4	23.2	23.9	87	59	57	68	24.1	32	24	26.7	20.5	25.2	20.5	22
1987	1	16	36.4	21.8	14.6	22.6	33	28	27.9	20.2	26.8	25.6	24.2	81	62	83	75	22.1	31.1	31.2	28.1	19.1	24.7	24.8	22.8
1987	1	17	38	21.2	16.8	25.1	34.6	30.2	30	22	30	25.2	25.7	77	72	67	72	24.4	39.4	28.7	30.8	20.7	28.7	23.4	24.3
1987	1	18	38.2	21.6	16.6	23	35.4	31	30.1	22.6	27.4	25.2	25.1	97	54	63	71	27.1	31.2	28.2	28.8	22.4	24.7	23.1	23.4
1987	1	19	37.4	21.4	16	25.2	35.2	30.2	30.2	22.4	26.2	25.4	24.7	79	49	68	65	25.2	28	29.2	27.5	21.2	23	23.7	22.6
1987	1	20	35.4	22.6	12.8	23.4	33	30.2	29.2	22.4	26.8	26	25.1	92	62	72	75	26.4	31.1	30.8	29.4	22	24.7	24.5	23.7
1987	1	21	35.6	24	11.6	25	33.2	30.4	29.8	23.8	25.8	24.6	24.7	91	56	62	70	28.7	28.3	27.1	28	23.3	23.1	22.4	23
1987	1	22	36.8	21.8	15	25.4	35	28.4	29.3	24.2	26.8	24.8	25.3	91	53	75	73	29.4	29.8	28.9	29.4	23.8	24	23.5	23.7
1987	1	23	35.6	20.6	15	22.8	32.6	30.2	29	20.4	29.2	26.4	25.3	81	78	74	78	22.4	38.2	31.9	30.8	19.3	28.2	25.1	24.2
1987	1	24	35	22.8	12.2	24	34	30.6	29.8	22.6	28.4	25.6	25.5	89	66	67	74	26.5	35	29.5	30.3	22	26.7	23.8	24.2
1987	1	25	33.8	20.2	13.6	22.6	31.6	30	28.5	20.4	29	27.2	25.5	82	82	81	82	22.5	38.3	34.2	31.7	19.4	28.2	26.3	24.6
1987	1	26	36	22.4	13.6	23.8	33.6	29.8	29.3	22.6	25.8	25.4	24.6	90	54	70	72	26.6	28	29.5	28	22.1	23	23.8	23
1987	1	27	35.8	21.4	14.4	22.6	34	31	29.6	21.4	25.8	24.6	23.9	90	52	59	67	24.7	27.8	26.7	26.4	20.9	22.8	22.2	22
1987	1	28	36.4	21	15.4	22.8	34.6	29.6	29.1	21.6	25.6	25	24.1	90	49	69	69	25	26.8	28.6	26.8	21.1	22.3	23.3	22.2
1987	1	29	37.2	21.6	15.6	22.8	35	31.6	30.3	21.6	24.8	25.6	24	90	44	62	65	25	24.5	28.8	26.1	21.1	20.8	23.4	21.8
1987	1	30	36.2	21.4	14.8	23.6	35	31.4	30.4	20.8	28.4	25.8	25	78	61	64	68	22.7	34.3	29.5	28.8	19.5	26.3	23.8	23.2
1987	1	31	38	21.8	16.2	24.6	34.2	31.6	30.5	20.2	25.8	25.6	23.9	67	51	62	60	20.7	27.6	28.8	25.7	18.1	22.7	23.4	21.4
1987	2	1	36	22.4	13.6	23.6	34.6	31.4	30.3	21.4	28.2	25.6	25.1	82	62	63	69	24	34	29	29	20.4	26.2	23.5	23.4
1987	2	2	38.2	22	16.2	25.4	35.9	32	31.3	22.8	26.4	25.6	24.9	80	48	60	63	26	28.1	28.6	27.6	21.7	23	23.3	22.7
1987	2	3	38	22.2	15.8	23.6	35.2	31.4	30.4	23	27.4	25.8	25.4	95	55	64	71	27.7	31.3	29.5	29.5	22.8	24.8	23.8	23.8
1987	2	4	38.6	24.8	13.8	26.2	30.8	31.2	29.9	25.4	28.2	26.4	26.7	94	82	69	82	31.9	36.5	31.2	33.2	25.1	27.4	24.8	25.8
1987	2	5	36.6	24.6	12	25.2	35	31	30.5	24.8	29.8	26.4	27	97	68	70	78	31	38.5	31.3	33.6	24.7	28.3	24.8	25.9
1987	2	6	34	23.6	10.4	25.4	32.2	30.2	29.5	21.6	24.8	25.4	23.9	72	55	68	65	23.3	26.4	29.2	26.3	19.9	22	23.7	21.9
1987	2	7	35.2	23	12.2	24.8	32.4	30	29.3	23.2	26.8	25.4	25.1	87	65	69	74	27.4	31.5	29.4	29.4	22.6	24.9	23.7	23.7
1987	2	8	34	24	10	25.6	32.8	29.2	29.2	23.2	25.8	26.4	25.1	82	57	80	73	26.8	28.6	32.5	29.3	22.2	23.3	25.5	23.7
1987	2	9	35.2	23	12.2	25.4	32	31.2	30	24.2	26.4	25.6	25.4	91	65	64	73	29.4	30.7	29.1	29.7	23.8	24.5	23.6	23.9
1987	2	10	34	24.4	9.6	25.6	33	31.2	30.3	23.8	25.8	26.4	25.3	86	57	69	70	28.3	28.4	31.2	29.3	23.1	23.2	24.8	23.7
1987	2	11	36	22.6	13.4	23.4	34.2	31.4	30.1	21.8	25.4	23.8	23.7	87	49	53	63	25	26.6	24.4	25.4	21.1	22.1	20.7	21.3
1987	2	12	35.6	23.2	12.4	24.8	32.4	30.2	29.4	22.6	27.6	26.2	25.5	83	69	73	75	25.9	33.7	31.3	30.3	21.7	26.1	24.8	24.2
1987	2	13	36.4	24.6	11.8	25.8	33.2	30.8	30.1	24.6	27	25.8	25.8	91	62	67	73	30.1	31.5	29.9	30.5	24.2	24.9	24	24.4
1987	2	14	36	24.2	11.8	25.6	34.6	31.2	30.6	23.4	27.4	26.8	25.9	83	58	71	71	27.3	31.7	32.3	30.4	22.5	25	25.3	24.3
1987	2	15	35.6	23	12.6	24.2	33.2	31	29.9	23.8	26.4	25.6	25.3	97	59	65	74	29.2	29.9	29.2	29.4	23.6	24	23.7	23.8
1987	2	16	36.8	23.6	13.2	23.8	33.4	31.2	29.9	22.6	25.8	25	24.5	90	55	61	69	26.6	28.2	27.6	27.4	22.1	23	22.7	22.6
1987	2	17	36.8	24.2	12.6	25.6	35.2	31.4	30.9	23.2	26.8	25.6	25.2	82	52	63	66	26.8	29.6	29	28.5	22.2	23.9	23.5	23.2
1987	2	18	36.2	23	13.2	25	33.8	31.6	30.5	24.4	26.8	26	25.7	95	58	64	73	30.1	30.6	29.9	30.2	24.2	24.4	24	24.2
1987	2	19	38.6	24	14.6	25.6	34.4	31.2	30.6	22.8	27.2	26.4	25.5	79	58	69	68	25.9	31.3	31.2	29.5	21.7	24.8	24.8	23.7
1987	2	20	38.2	23.2	15	23.8	36.4	32	31	22	27.8	25.6	25.1	86	52	60	66	25.2	31.6	28.6	28.5	21.2	25	23.3	23.2
1987	2	21	37.2	23.6	13.6	23.8	35	31.4	30.4	21.4	26.8	25.6	24.6	81	53	63	66	23.9	29.8	29	27.5	20.4	24	23.5	22.6
1987	2	22	37	22.6	14.4	23.4	35.6	31	30.3	22.6	27.2	25.4	25.1	93	52	64	70	26.9	30.5	28.7	28.7	22.3	24.4	23.4	23.3
1987	2	23	36.4	23	13.4	24.8	36	31.8	31.1	22.6	28.6	26.2	25.8	83	58	64	68	25.9	34.2	30.3	30.1	21.7	26.3	24.3	24.1
1987	2	24	38.2	22.6	15.6	24.8	34.6	32	30.8	22.6	27.8	26.8	25.7	83	60	67	70	25.9	32.8	31.8	30.2	21.7	25.6	25.1	24.1
1987	2	25	38.4	22.2	16.2	23.6	34.6	31.2	30.1	22.8	28.2	26.8	25.9	93	62	71	75	27.2	34	32.3	31.2	22.5	26.2	25.3	24.7
1987	2	26	40	23.6	16.4	25.4	37.4	32	31.7	23.2	28.8	27.6	26.5	83	53	72	69	27	33.9	34	31.6	22.3	26.1	26.2	24.9
1987	2	27	39.2	23.6	15.6	25.4	37	32.6	31.9	23.2	29.4	28.2	26.9	83	57	72	71	27	35.9	35.3	32.7	22.3	27.1	26.8	25.4
1987	2	28	38.2	24	14.2	25.4	35.6	32	31.3	24.2	27.4	25.8	25.8	91	53	61	68	29.4	31	29.1	29.8	23.8	24.7	23.6	24
1987	3	1	36.2	23.2	13	25.4	32.8	30	29.5	24.6	27.4	26.4	26.1	94	66	75	78	30.4	32.9	32	31.8	24.3	25.6	25.2	25
1987	3	2	37.4	24.2	13.2	25.6	35	31.2	30.8	24	27.6	26.4	26	88	57	69	71	28.8	32	31.2	30.7	23.4	25.2	24.8	24.4
1987	3	3	38.4	23.4	15	25.6	36.2	31.4	31.1	24.2	27.6	26.2	26	89	52	67	69	29.3	31.2	30.5	30.3	23.7	24.8	24.4	24.3
1987	3	4	36.4	24.4	12	25.6	35	31.4	30.9	23.2	27.2	26.4	25.6	82	55	68	68	26.8	30.9	31.1	29.6	22.2	24.6	24.7	23.8
1987	3	5	35.8	23.8	12	25.6	34.4	31	30.5	24.2	27.8	26.8	26.3	89	61	72	74	29.3	33	32.4	31.6	23.7	25.7	25.4	24.9
1987	3	6	32.6	23.6	9	24.2	31.4	28.6	28.2	23.4	25.8	25.4	24.9	94	64	77	78	28.2	29.5	30.3	29.3	23.1	23.8	24.3	23.7
1987	3	7	38.6	24	14.6	24.4	32.2	30.2	29.3	22.6	25.8	25.2	24.5	86	60	67	71	26.2	29	28.7	28	21.9	23.5	23.4	22.9
1987	3	8	32	24.4	7.6	24.8	31.2	26.6	27.3	23.6	25	24.8	24.5	91	61	86	79	28.3	27.6	30.1	28.7	23.1	22.7	24.1	23.3
1987	3	9	35	24.4	10.6	25.8	31.8	29.6	29.2	23.2	26.2	25.4	24.9	80	64	72	72	26.7	30.3	29.6	28.9	22.2	24.3	23.9	23.4
1987	3	10	34.2	22.2	12	25.6	31.6	32	30.3	21.6	25.8	24.4	23.9	71	63	54	62	23.1	29.4	25.5	26	19.8	23.7	21.4	21.7
1987	3	11	35.6	23.2	12.4	24.6	33.2	29.6	29.3	22.4	27.4	26.2	25.3	83	64	77	75	25.6	32.6	31.7	30	21.5	25.5	25	24
1987	3	12	34.6	22.4	12.2	22.8	32.2	30	28.8	21.2	26.4	25.8	24.5	87	64	72	74	24.1	30.6	30.4	28.4	20.5	24.4	24.3	23.1
1987	3	13	35.2	21.6	13.6	21.8	32.4	31.2	29.2	21.4	28.2	26.4	25.3	97	73	69	79	25.2	35.4	31.2	30.6	21.2	26.9	24.8	24.3
1987	3	14	34.2	24	10.2	25.2	31.6	30	29.2	24.2	25.8	25.2	25.1	92	63	68	74	29.5	29.4	28.9	29.2	23.8	23.7	23.5	23.7
1987	3	15	35	23.6	11.4	27.4	32.8	29.4	29.8	26.2	25.8	25	25.7	91	57	70	73	33.2	28.6	28.7	30.2	25.8	23.3	23.4	24.2
1987	3	16	35.4	22.4	13	22.8	33.2	31	29.5	21.6	26.4	25	24.3	90	59	62	70	25	29.9	27.7	27.5	21.1	24	22.8	22.6
1987	3	17	37.8	23.2	14.6	24.6	36.2	32	31.2	23	28.4	26.2	25.9	87	56	63	69	27	33.5	30.2	30.2	22.4	26	24.2	24.2
1987	3	18	36.6	24.6	12	25.4	35	31.4	30.8	24.2	27.2	26.8	26.1	91	55	70	72	29.4	30.9	32.2	30.8	23.8	24.6	25.3	24.5
1987	3	19	37.8	24	13.8	25.6	35.6	32.4	31.5	24.2	27.2	26.8	26.1	89	52	65	69	29.3	30.5	31.5	30.4	23.7	24.4	24.9	24.3
1987	3	20	38.4	24.6	13.8	26.2	35.2	30.6	30.7	24.8	28	27.6	26.8	89	58	80	76	30.4	33	34.9	32.8	24.3	25.7	26.7	25.6
1987	3	21	36.8	23.4	13.4	25.8	33.6	31.2	30.5	24.2	26.4	26	25.5	88	57	66	70	29.1	29.6	30.1	29.6	23.6	23.9	24.2	23.9
1987	3	22	37.6	25.4	12.2	26.8	35	31.2	31	25.4	27.6	26.2	26.4	89	57	68	71	31.5	32	30.7	31.4	24.9	25.2	24.5	24.9
1987	3	23	36.8	24.2	12.6	26.2	34.2	31.2	30.7	25.4	27.4	26.8	26.5	94	59	71	75	31.9	32	32.3	32.1	25.1	25.2	25.3	25.2
1987	3	24	37.4	25.6	11.8	26.8	35	32	31.5	24.6	28.6	26.8	26.7	84	62	67	71	29.5	34.9	31.8	32	23.8	26.6	25.1	25.2
1987	3	25	37.8	23.4	14.4	25.4	35.4	31.2	30.8	24.2	28.4	27	26.5	91	59	72	74	29.4	34	32.8	32.1	23.8	26.2	25.6	25.2
1987	3	26	36.4	24.2	12.2	26.2	33.8	27.6	28.8	25.4	26.2	25.8	25.8	94	55	87	79	31.9	29	32	31	25.1	23.5	25.2	24.6
1987	3	27	36	24.6	11.4	25.8	32.4	31.2	30.2	22.4	27.2	26.4	25.3	75	67	69	70	24.8	32.6	31.2	29.5	21	25.5	24.8	23.7
1987	3	28	35	23.6	11.4	25.6	33.8	32.4	31.1	24.4	26.2	26.4	25.7	91	55	63	69	29.8	29	30.4	29.7	24	23.5	24.3	23.9
1987	3	29	36.4	24.8	11.6	25.6	35	30.2	30.3	24	27.6	26.4	26	88	57	74	73	28.8	32	31.9	30.9	23.4	25.2	25.1	24.6
1987	3	30	37.6	25.3	12.3	26.5	35.4	32	31.5	24.8	28	27.2	26.7	87	57	69	71	30.2	32.9	32.9	32	24.2	25.6	25.6	25.2
1987	3	31	36.2	25.4	10.8	26.8	32.4	31.6	30.6	25	28	25.4	26.1	87	72	61	73	30.5	34.9	28.3	31.2	24.4	26.6	23.1	24.7
1987	4	1	35.2	24.6	10.6	26.2	30.9	30.2	29.4	25.4	27.6	27	26.7	94	78	78	83	31.9	34.7	33.5	33.4	25.1	26.6	26	25.9
1987	4	2	35.2	23	12.2	25.4	32.8	30	29.5	22.4	24.5767	26.2	23.2629	77	52.4376	74	66.5341	25.1	27.5768	31.5	26.9494	21.2	22.1005	24.9	21.7426
1987	4	3	33	23.6	9.4	25.4	31.6	29.4	29	24.2	25.8	24.6	24.9	91	63	68	74	29.4	29.4	27.7	28.8	23.8	23.7	22.8	23.4
1987	4	4	35.4	23.4	12	25.6	32	30	29.4	24.8	27.4	26.8	26.3	94	70	78	81	30.8	33.4	33.1	32.4	24.5	25.9	25.7	25.4
1987	4	5	35	24.6	10.4	25.2	32.4	30.2	29.5	23.8	26.8	27	25.9	89	65	78	77	28.5	31.5	33.5	31.2	23.3	24.9	26	24.7
1987	4	6	37.2	24.6	12.6	25.4	35.4	30.8	30.6	23.2	27.6	26.8	25.9	83	55	73	71	27	31.7	32.6	30.4	22.3	25	25.5	24.3
1987	4	7	38.2	24.2	14	24.4	35	31.6	30.6	23.6	26.8	27.4	25.9	94	53	73	73	28.6	29.8	33.7	30.7	23.3	24	26	24.4
1987	4	8	32.4	23.4	9	26.2	30.6	29.6	29	25	27	25.8	25.9	91	76	74	80	30.9	33.2	30.7	31.6	24.6	25.8	24.5	25
1987	4	9	34.2	24.2	10	26.8	32	30.2	29.8	25.4	27.6	25.8	26.3	89	72	71	77	31.5	34	30.3	31.9	24.9	26.2	24.3	25.1
1987	4	10	34.6	24	10.6	25.6	32.8	29.4	29.3	23.6	27.2	26.8	25.9	85	65	82	77	27.8	32.3	33.5	31.2	22.8	25.4	25.9	24.7
1987	4	11	36.8	24.4	12.4	25.6	35.2	30.4	30.4	23.8	27.8	26.8	26.1	86	57	76	73	28.3	32.4	32.8	31.2	23.1	25.4	25.6	24.7
1987	4	12	36.6	24	12.6	25.4	34.6	30.4	30.2	23.8	27.8	26.8	26.1	88	60	76	74	28.4	32.8	32.8	31.4	23.2	25.6	25.6	24.8
1987	4	13	36.8	24.2	12.6	25.6	34	31	30.4	23.4	28.2	26.4	26	83	65	70	73	27.3	34.4	31.3	31	22.5	26.4	24.8	24.6
1987	4	14	37.2	23.6	13.6	25.6	35.4	31.8	31.1	23.8	26.6	26.4	25.6	86	50	66	67	28.3	29	30.8	29.4	23.1	23.5	24.5	23.7
1987	4	15	36.8	24.4	12.4	26	34.4	31.2	30.7	24.8	27.2	25.6	25.9	91	58	64	71	30.5	31.3	29.1	30.3	24.4	24.8	23.6	24.3
1987	4	16	35.8	23.2	12.6	26.6	34	31.6	31	25	27.4	26.8	26.4	88	60	69	72	30.6	32.1	32	31.6	24.4	25.2	25.2	25
1987	4	17	36	25.4	10.6	26.8	34.4	31.2	30.9	25.2	27	26	26.1	88	57	66	70	31	30.7	30.1	30.6	24.6	24.5	24.2	24.4
1987	4	18	35	25	10	26.2	34.6	30.4	30.4	24.8	27.2	26.4	26.1	89	57	73	73	30.4	31.1	31.7	31.1	24.3	24.7	25	24.7
1987	4	19	38.6	24	14.6	26.8	35	30.6	30.8	25.4	27.8	26.4	26.5	89	58	72	73	31.5	32.6	31.6	31.9	24.9	25.5	25	25.1
1987	4	20	35.2	24	11.2	27.8	33.2	30.8	30.6	25.4	28	26.4	26.6	83	68	71	74	30.8	34.3	31.5	32.2	24.6	26.4	24.9	25.3
1987	4	21	31.6	25.2	6.4	27.4	30.8	28.2	28.6	25.4	27	24.8	25.7	85	75	76	79	31.1	33.1	29	31.1	24.7	25.8	23.6	24.7
1987	4	22	37.2	25	12.2	26.8	34.6	31	30.8	25.2	28.4	26.8	26.8	88	63	72	74	31	34.6	32.4	32.7	24.6	26.5	25.4	25.5
1987	4	23	36.4	23.8	12.6	25.2	35.6	29.6	30	24	28	25.4	25.8	91	56	72	73	29	32.7	29.6	30.5	23.6	25.6	23.9	24.3
1987	4	24	35.2	25.2	10	26.8	34.6	29.8	30.3	23.8	27.2	25.6	25.5	78	57	72	69	27.5	31.1	30	29.6	22.6	24.7	24.1	23.8
1987	4	25	31.8	23.4	8.4	23.8	30.6	28.2	27.7	22.4	26.8	25.6	24.9	89	75	81	82	26.1	32.7	31.1	30	21.8	25.5	24.7	24
1987	4	26	28.8	24.4	4.4	26.2	27.8	26.8	26.9	24.6	25.2	25	24.9	88	81	87	85	29.9	30.3	30.5	30.2	24	24.3	24.4	24.2
1987	4	27	35.8	24	11.8	25.6	33.6	29.4	29.5	23.8	27	25.6	25.5	86	60	74	73	28.3	31.3	30.3	29.9	23.1	24.8	24.3	24.1
1987	4	28	33.4	24.4	9	26.8	32	27	28.2	25.2	26.2	24.8	25.4	88	63	84	78	31	30.2	29.8	30.3	24.6	24.2	24	24.3
1987	4	29	35.6	23	12.6	25.4	33.2	29.8	29.5	23.8	27.4	25.6	25.6	88	64	72	74	28.4	32.6	30	30.4	23.2	25.5	24.1	24.3
1987	4	30	33.6	24.4	9.2	25.8	31.8	28.2	28.5	23.2	27	26.4	25.5	80	69	87	79	26.7	32.5	33.2	30.8	22.2	25.4	25.8	24.5
1987	5	1	35	23.6	11.4	24.8	32.6	27.8	28.3	22.4	25.8	26.2	24.8	81	58	88	76	25.5	28.7	32.9	29	21.4	23.4	25.7	23.5
1987	5	2	34.8	23	11.8	25.4	33.6	30	29.8	24.2	28.4	26.4	26.3	91	68	75	78	29.4	35.2	32	32.2	23.8	26.8	25.2	25.2
1987	5	3	34	23.8	10.2	26.4	33	27.6	28.6	25	28.2	25.6	26.3	89	70	85	81	30.7	35	31.5	32.4	24.5	26.7	24.9	25.4
1987	5	4	35.4	24.2	11.2	25	33.8	28.8	29.1	23.2	28	26	25.7	86	65	80	77	27.2	33.9	31.7	31	22.5	26.2	25	24.6
1987	5	5	34.8	24	10.8	26.8	33	28.6	29.3	24.2	27.2	25.8	25.7	81	64	80	75	28.5	32.2	31.3	30.7	23.2	25.3	24.8	24.4
1987	5	6	33.8	24	9.8	25.6	32.4	27.4	28.2	23.8	27	25.6	25.5	86	66	87	80	28.3	32.1	31.6	30.6	23.1	25.2	25	24.4
1987	5	7	33.4	24.2	9.2	25.6	32.8	28.2	28.7	24	27	25.4	25.5	88	64	80	77	28.8	31.8	30.6	30.4	23.4	25.1	24.4	24.3
1987	5	8	35	24	11	24.9988	28	31	20.7646	24.6	27	26.2	25.9	84.1855	93	69	69.2747	28.1629	35	30.8	28.8264	22.7515	26.7	24.5	22.8407
1987	5	9	38	23	15	24.2	33.8	29.4	29.2	23.4	26.8	25.6	25.3	94	58	74	75	28.2	30.6	30.3	29.7	23.1	24.4	24.3	23.9
1987	5	10	38	24	14	26.8	34.6	32	31.3	25.2	28.6	27.4	27.1	88	64	70	74	31	35.1	33.4	33.2	24.6	26.8	25.9	25.8
1987	5	11	36	24.6	11.4	25.4	33.2	31.2	30.3	23.2	28.4	26.4	26	83	70	69	74	27	35.5	31.2	31.2	22.3	26.9	24.8	24.7
1987	5	12	36.2	24.6	11.6	25.8	34.4	31	30.5	23.2	28.6	26.4	26.1	80	65	70	72	26.7	35.3	31.3	31.1	22.2	26.8	24.8	24.6
1987	5	13	37.2	24.8	12.4	26.6	35.4	31	31	25.2	27.8	26.4	26.5	89	56	70	72	31.1	32.3	31.3	31.6	24.7	25.3	24.8	25
1987	5	14	32.8	21.6	11.2	25.4	31.6	30.4	29.5	23.2	27.2	26.6	25.7	83	71	74	76	27	33.1	32.3	30.8	22.3	25.8	25.3	24.5
1987	5	15	34.6	24	10.6	26.8	32.6	28.5	29.1	25.2	27.4	26.3	26.3	88	67	84	80	31	33	32.7	32.2	24.6	25.7	25.6	25.3
1987	5	16	33.4	23.2	10.2	25.4	30.6	26.8	27.4	23.2	26.2	25.4	24.9	83	71	89	81	27	31.1	31.5	29.8	22.3	24.7	24.9	24
1987	5	17	33	24.2	8.8	25.8	30.4	28.6	28.4	24.6	26.8	25.4	25.6	91	76	77	81	30.1	32.8	30.3	31.1	24.2	25.6	24.3	24.7
1987	5	18	33.8	24	9.8	24.6	30	28.2	27.8	24	27.2	25.6	25.6	95	81	81	86	29.4	34.2	31.1	31.6	23.8	26.3	24.7	24.9
1987	5	19	35.4	24.4	11	25.6	33.4	30	29.8	23.8	27.8	25.6	25.7	86	65	70	74	28.3	33.6	29.9	30.6	23.1	26	24	24.4
1987	5	20	32.6	24.6	8	26.2	30.8	28.6	28.5	25.4	27.2	25.8	26.1	94	76	80	83	31.9	33.7	31.3	32.3	25.1	26	24.8	25.3
1987	5	21	33.8	24	9.8	25.6	31.2	30	29.2	23.6	27	29.2	26.6	85	72	94	84	27.8	32.8	40	33.5	22.8	25.6	29	25.8
1987	5	22	31	23.4	7.6	25.8	28.2	23.6	25.3	21.2	26.4	22.8	23.5	67	87	93	82	22.1	33.2	27.2	27.5	19.1	25.8	22.5	22.5
1987	5	23	33.8	21.453	12.347	25	30.6	28.6	28.2	23.4	26.2	25	24.9	88	71	75	78	27.7	31.1	29.3	29.4	22.8	24.7	23.7	23.7
1987	5	24	33.8	23.4	10.4	24.6	30.6	28.8	28.2	23	27	26.2	25.4	87	76	82	82	27	33.2	32.3	30.8	22.4	25.8	25.3	24.5
1987	5	25	33.8	24	9.8	24.6	32.8	30	29.4	23.2	26.4	25.8	25.1	89	61	72	74	27.5	30.2	30.4	29.4	22.7	24.2	24.3	23.7
1987	5	26	32.8	24.2	8.6	25.6	31.6	27.4	28	24.8	27.2	25.2	25.7	94	71	84	83	30.8	33.1	30.6	31.5	24.5	25.8	24.4	24.9
1987	5	27	32	23	9	23.8	30.4	28.6	27.9	23.2	26.2	26.4	25.3	95	72	84	84	28	31.2	32.9	30.7	23	24.8	25.7	24.5
1987	5	28	33.4	24.2	9.2	25.4	30.6	28.6	28.3	24.6	28	26.2	26.3	94	82	83	86	30.4	36.1	32.4	32.9	24.3	27.2	25.4	25.6
1987	5	29	35.4	23.2	12.2	26	33.4	29.2	29.5	25.2	27	26.4	26.2	94	61	80	78	31.5	31.4	32.5	31.8	24.9	24.9	25.5	25.1
1987	5	30	35.8	24.6	11.2	26.6	33.4	28.2	29.1	24.2	28.6	26.4	26.4	82	70	87	80	28.6	35.9	33.2	32.6	23.3	27.1	25.8	25.4
1987	5	31	35.7	24.8	10.9	26.2	35.4	30.2	30.5	25	28.2	27	26.7	91	58	78	76	30.9	33.4	33.5	32.6	24.6	25.9	26	25.5
1987	6	1	23.108	24.6	-1.49204	25.2	32.4	31.2	30	23	27.2	26.8	25.7	83	67	71	74	26.6	32.6	32.3	30.5	22.1	25.5	25.3	24.3
1987	6	2	22.3662	23.4	-1.03377	25.4	33.2	30.4	29.9	23.8	28	26.4	26.1	88	68	73	76	28.4	34.3	31.7	31.5	23.2	26.4	25	24.9
1987	6	3	22.2666	23.2	-0.933404	25.6	30	28.6	28.2	22.4	28.4	25.8	25.5	76	89	80	82	25	37.6	31.3	31.3	21.1	27.9	24.8	24.6
1987	6	4	22.857	24.2	-1.34297	25.8	32.6	30.6	29.9	24.2	27.4	26.8	26.1	88	67	75	76	29.1	33	32.7	31.6	23.6	25.7	25.5	25
1987	6	5	22.4804	24.6	-2.11962	25.8	30.8	26.8	27.5	23.6	27	25.4	25.3	83	75	89	82	27.7	33.1	31.5	30.8	22.7	25.8	24.9	24.5
1987	6	6	24.1891	22.1	2.08906	24.6	31.6	27.6	27.9	22.4	27.2	25.2	24.9	83	71	83	79	25.6	33.1	30.4	29.7	21.5	25.8	24.3	23.9
1987	6	7	21.8976	22.6	-0.702423	25.8	32.6	26.8	28	24	28.4	24.6	25.7	86	73	84	81	28.6	35.9	29.5	31.3	23.3	27.1	23.8	24.7
1987	6	8	25.2057	24	1.20571	25.8	30.6	29	28.6	24	28.2	25.2	25.8	86	83	74	81	28.6	36.6	29.5	31.6	23.3	27.5	23.8	24.9
1987	6	9	23.9501	24	-0.0499405	25.6	32.8	28.2	28.7	24.2	26.2	26	25.5	89	60	84	78	29.3	29.6	32.1	30.3	23.7	23.9	25.3	24.3
1987	6	10	24.1265	24.8	-0.67355	25.4	34.8	30	30	24.6	27.2	26.8	26.2	94	56	78	76	30.4	31	33.1	31.5	24.3	24.7	25.7	24.9
1987	6	11	25.5767	24.4	1.17669	25.6	33.2	30	29.7	24.2	27.4	26.2	25.9	89	64	74	76	29.3	32.6	31.5	31.1	23.7	25.5	24.9	24.7
1987	6	12	22.8942	24.2	-1.30583	26	32.2	30.2	29.7	24.8	28.4	27	26.7	91	75	78	81	30.5	36.1	33.5	33.4	24.4	27.2	26	25.9
1987	6	13	24.4281	23.6	0.828062	25.2	33.6	30.4	29.9	24	29	26.4	26.5	91	71	73	78	29	37	31.7	32.6	23.6	27.6	25	25.4
1987	6	14	23.1153	24.8	-1.68466	27	30.4	28.4	28.5	25.6	28.2	27	26.9	89	85	90	88	31.9	36.8	34.7	34.4	25.1	27.5	26.6	26.4
1987	6	15	23.2334	24.4	-1.16658	25.6	30.8	25.2	26.7	24.2	27	24.6	25.3	89	75	95	86	29.3	33.1	30.5	31	23.7	25.8	24.4	24.6
1987	6	16	23.8787	23.8	0.0787158	25.2	32.8	29.6	29.3	23.8	28.6	26	26.1	89	73	75	79	28.5	36.3	31.2	32	23.3	27.3	24.8	25.1
1987	6	17	24.2568	23.2	1.05684	25.6	34.6	30	30	23.8	29.2	27.8	26.9	86	67	85	79	28.3	36.9	35.9	33.7	23.1	27.6	27.1	25.9
1987	6	18	24.1641	24.2	-0.0359096	26.4	33.8	30.2	30.1	24.4	29.2	26.4	26.7	85	71	74	77	29.2	37.5	31.9	32.9	23.7	27.9	25.1	25.5
1987	6	19	22.9477	24.8	-1.85232	26.2	31.8	29	29	24	27.2	26.4	25.9	83	70	82	78	28.4	33	32.7	31.3	23.2	25.7	25.5	24.8
1987	6	20	23.9862	24	-0.0137767	26.8	31.4	28.4	28.8	24.6	27	26.2	25.9	84	71	84	80	29.5	32.7	32.5	31.6	23.8	25.6	25.5	24.9
1987	6	21	23.6984	23.4	0.298389	25.8	30.6	28.2	28.2	23.4	28	25.6	25.7	82	82	81	82	27.2	36.1	31.1	31.4	22.5	27.2	24.7	24.8
1987	6	22	24.7907	24.8	-0.00931568	26.4	32.8	31	30.3	24.2	28.6	26.4	26.4	84	73	70	75	28.7	36.3	31.3	32.1	23.4	27.3	24.8	25.2
1987	6	23	25.6908	24	1.69084	25.2	30.8	28.2	28.1	24.2	28	26.8	26.3	92	81	90	88	29.5	35.9	34.3	33.2	23.8	27.1	26.3	25.8
1987	6	24	24.7021	23.6	1.10212	24.8	30.4	26.2	26.9	23.2	28	25.6	25.6	87	83	95	89	27.4	36.2	32.4	32	22.6	27.3	25.4	25.1
1987	6	25	25.3484	24	1.34839	27.2	32.8	30	30	25.6	28.4	27	27	88	72	79	80	31.7	35.8	33.6	33.7	25	27.1	26	26
1987	6	26	24.371	23.4	0.970987	25.8	34.4	31	30.5	24.6	28.2	26.8	26.5	91	63	72	75	30.1	34.1	32.4	32.2	24.2	26.3	25.4	25.3
1987	6	27	24.9973	24	0.997335	26.4	37.8	31.4	31.8	24.4	29.6	28.2	27.4	85	55	79	73	29.2	36	36.1	33.8	23.7	27.2	27.2	26
1987	6	28	24.9604	23	1.96043	23.6	32.4	29.6	28.8	23	28.2	26.4	25.9	95	73	78	82	27.7	35.4	32.3	31.8	22.8	26.9	25.3	25
1987	6	29	23.151	23.6	-0.448989	24.4	35.6	31.4	30.7	23.8	28.2	26.6	26.2	95	57	69	74	29.1	33.3	31.6	31.3	23.6	25.9	25	24.8
1987	6	30	22.5101	24.4	-1.88985	25.6	32.8	29.6	29.4	24.2	27.4	25.8	25.8	89	66	74	76	29.3	32.9	30.7	30.9	23.7	25.6	24.5	24.6
1987	7	1	25.6195	24.6	1.0195	25.8	30.6	29.4	28.8	24.8	27.2	26	26	92	77	77	82	30.6	33.8	31.3	31.9	24.4	26.1	24.8	25.1
1987	7	2	24.3921	23.2	1.19214	27	34.6	31	30.9	25.6	29	27.2	27.3	89	66	75	77	31.9	36.3	33.5	33.9	25.1	27.3	26	26.1
1987	7	3	23.4007	24	-0.599287	26.2	33.6	27	28.5	24.4	29	25.6	26.3	86	71	89	82	29.4	37	31.9	32.7	23.7	27.6	25.1	25.5
1987	7	4	25.3073	23.6	1.70731	24.4	32.6	26.4	27.4	23.6	29.4	24.2	25.7	94	79	84	85	28.6	38.8	28.7	32.1	23.3	28.5	23.4	25.1
1987	7	5	22.4437	24.2	-1.75628	25.6	30.8	28.4	28.3	24.4	27.2	26.8	26.1	91	76	88	85	29.8	33.7	34.2	32.5	24	26	26.3	25.4
1987	7	6	24.215	23.6	0.615015	26.8	31.6	29.4	29.3	23.6	26.8	25.4	25.3	77	69	73	73	27	32	29.8	29.6	22.3	25.2	24	23.8
1987	7	7	22.4732	23.8	-1.32675	26.4	30.8	28.6	28.6	23.2	26.4	25.8	25.1	76	71	80	76	26.3	31.5	31.3	29.7	21.9	24.9	24.8	23.9
1987	7	8	24.7634	24.4	0.363377	25.8	35.2	30.4	30.5	24.6	27.2	26.8	26.2	91	54	76	74	30.1	30.8	32.8	31.2	24.2	24.5	25.6	24.8
1987	7	9	24.6492	24.4	0.249227	26.2	33.4	30	29.9	24.6	29.2	26.8	26.9	88	73	78	80	29.9	37.7	33.1	33.6	24	28	25.7	25.9
1987	7	10	24.2039	24.2	0.0039444	27.8	32.6	30	30.1	25.4	28.2	28.4	27.3	83	72	89	81	30.8	35.3	37.6	34.6	24.6	26.8	27.9	26.4
1987	7	11	21.8385	24.6	-2.76147	25	34.6	31.2	30.5	24.2	30	27.6	27.3	94	72	76	80	29.7	39.4	34.5	34.5	23.9	28.7	26.5	26.4
1987	7	12	23.0583	24.1	-1.04174	27	37.6	31	31.6	24.4	27.6	26.8	26.3	81	47	72	67	28.8	30.3	32.4	30.5	23.4	24.3	25.4	24.4
1987	7	13	22.6725	24.6	-1.92748	25.8	36.8	31	31.1	24.2	28	27.4	26.5	88	51	76	72	29.1	31.9	34.1	31.7	23.6	25.2	26.2	25
1987	7	14	23.1367	24	-0.863258	27.2	32.6	30.2	30	25.8	27.4	25.6	26.3	90	67	69	75	32.3	33	29.8	31.7	25.3	25.7	24	25
1987	7	15	23.1011	23.4	-0.29893	27	35.2	30.2	30.7	25.4	27.6	26.8	26.6	88	56	77	74	31.4	31.9	33	32.1	24.8	25.1	25.7	25.2
1987	7	16	22.6947	24.2	-1.50534	25.4	30.8	25.8	26.9	24.6	26.6	24.2	25.1	94	72	88	85	30.4	32	29.1	30.5	24.3	25.2	23.6	24.4
1987	7	17	22.1308	24.8	-2.6692	26.4	32.6	30	29.8	25.2	26.4	25.8	25.8	91	62	72	75	31.2	30.3	30.4	30.6	24.8	24.3	24.3	24.5
1987	7	18	23.5648	24.4	-0.835196	25.6	29.8	25.8	26.8	24.2	25.6	24.8	24.9	89	72	92	84	29.3	30	30.6	30	23.7	24.1	24.4	24.1
1987	7	19	23.012	23.2	-0.187986	24.8	30.8	27.6	27.7	23.4	27.2	26	25.5	89	76	88	84	27.8	33.7	32.5	31.3	22.9	26	25.5	24.8
1987	7	20	23.2081	23.8	-0.591914	25	35	25.6	27.8	23.2	28.4	24.2	25.3	86	61	89	79	27.2	34.3	29.3	30.3	22.5	26.3	23.7	24.2
1987	7	21	22.8939	24.6	-1.70607	25.8	30.6	28.2	28.2	24.4	26.6	25.8	25.6	89	73	83	82	29.6	32.2	31.6	31.1	23.9	25.3	25	24.7
1987	7	22	21.7721	23.8	-2.02789	26.4	31.8	28.2	28.6	24	27.2	25.8	25.7	82	70	83	78	28.2	33	31.6	30.9	23.1	25.7	25	24.6
1987	7	23	23.3072	22.6	0.707229	26	30.4	29	28.6	23.8	27.2	26.8	25.9	83	78	84	82	28	33.9	33.8	31.9	23	26.2	26.1	25.1
1987	7	24	23.6024	23	0.602444	25.8	30.8	28.6	28.5	23.4	26.8	25.4	25.2	82	73	77	78	27.2	32.6	30.3	30	22.5	25.5	24.3	24.1
1987	7	25	24.2961	24	0.296076	24.8	30.4	27.6	27.6	23.2	27	25.4	25.2	87	77	84	83	27.4	33.4	31	30.6	22.6	25.9	24.6	24.4
1987	7	26	24.3282	24.6	-0.271819	26.4	34.6	29	29.8	25.2	28.2	25.6	26.3	91	62	76	76	31.2	34	30.6	31.9	24.8	26.2	24.4	25.1
1987	7	27	24.107	23.4	0.707015	24.8	30.6	28	27.9	23	26.4	24.8	24.7	86	72	77	78	26.9	31.6	29.2	29.2	22.3	25	23.6	23.6
1987	7	28	21.6466	23.2	-1.55336	24.8	31.4	29	28.5	22.6	24.6	25.2	24.1	83	57	74	71	25.9	26.4	29.5	27.3	21.7	22	23.8	22.5
1987	7	29	22.088	24	-1.91201	26.4	33.6	29.2	29.6	24.4	26.8	26	25.7	85	59	78	74	29.2	30.7	31.5	30.5	23.7	24.5	24.9	24.4
1987	7	30	23.0511	22.8	0.25113	24.8	30.2	28.2	27.9	23	27.4	25	25.1	86	81	77	81	26.9	34.6	29.5	30.3	22.3	26.5	23.8	24.2
1987	7	31	19.1201	24	-4.8799	26.4	30.6	28.4	28.5	24.2	26	25.6	25.3	84	70	80	78	28.7	30.5	31	30.1	23.4	24.4	24.6	24.1
1987	8	1	22.0595	24	-1.94055	25.6	27.6	26	26.3	24.2	24	23.2	23.8	89	74	79	81	29.3	27.4	26.6	27.8	23.7	22.6	22.1	22.8
1987	8	2	21.6688	23	-1.33121	23.8	29.8	27.6	27.2	22.4	26.4	24.8	24.5	89	77	80	82	26.1	32.1	29.4	29.2	21.8	25.3	23.8	23.6
1987	8	3	21.7669	23.6	-1.83306	25.2	28.6	27.2	27.1	24	26	25.2	25.1	91	81	85	86	29	31.9	30.7	30.5	23.6	25.1	24.5	24.4
1987	8	4	23.8002	22.8	1.00024	23.8	33	31.2	29.8	22.4	26.8	24.6	24.6	89	62	58	70	26.1	31.1	26.5	27.9	21.8	24.7	22.1	22.9
1987	8	5	23.3072	23.4	-0.0927713	26.2	30.8	29	28.8	23.8	25.2	24.8	24.6	82	64	71	72	27.9	28.3	28.5	28.2	22.9	23.1	23.2	23.1
1987	8	6	21.4843	23.6	-2.11572	25.6	34	31.2	30.5	24.4	29.2	25.8	26.5	91	70	65	75	29.8	37.3	29.6	32.2	24	27.8	23.9	25.2
1987	8	7	20.2407	24.6	-4.35932	25.8	32	28.2	28.5	23.8	29.4	25.6	26.3	85	83	81	83	28.1	39.2	31.1	32.8	23	28.7	24.7	25.5
1987	8	8	22.0304	24	-1.96958	26.2	33.2	30.2	30	24.2	28.6	27.2	26.7	85	71	79	78	28.9	36.1	34.1	33	23.5	27.2	26.2	25.6
1987	8	9	21.5433	24.6	-3.05668	24.8	34	30.2	29.8	22.4	28.6	27.4	26.1	81	67	81	76	25.5	35.5	34.6	31.9	21.4	27	26.5	25
1987	8	10	23.1818	23.6	-0.418238	24.6	33	30	29.4	23	29.4	28	26.8	87	77	86	83	27	38.6	36.5	34	22.4	28.4	27.4	26
1987	8	11	22.6651	24.2	-1.53486	26	32.4	28.2	28.7	25.2	27.6	26.4	26.4	94	69	87	83	31.5	33.7	33.2	32.8	24.9	26.1	25.8	25.6
1987	8	12	22.7537	24	-1.2463	24.8	34	27.4	28.4	23	27.2	24.6	24.9	86	59	80	75	26.9	31.5	29.1	29.2	22.3	24.9	23.6	23.6
1987	8	13	22.5766	23	-0.423429	23.8	30	29.2	28	22.2	27.4	26.4	25.3	87	82	80	83	25.7	34.8	32.5	31	21.5	26.6	25.5	24.5
1987	8	14	21.3588	24	-2.64119	27.2	31.2	27.4	28.3	25.4	29.6	25.4	26.8	87	89	85	87	31.2	40.4	31.1	34.2	24.8	29.2	24.7	26.2
1987	8	15	22.3847	24.6	-2.21532	26.4	33.2	29.6	29.7	25	28.6	27.4	27	89	71	85	82	30.7	36.1	35	33.9	24.5	27.2	26.7	26.1
1987	8	16	19.927	24.2	-4.27298	25.6	32.4	30	29.5	24.2	28.2	27.4	26.6	89	73	82	81	29.3	35.4	34.8	33.1	23.7	26.9	26.6	25.7
1987	8	17	23.0155	24	-0.984542	25.2	30.8	29.4	28.7	24.2	28.4	28	26.9	92	84	90	89	29.5	37.1	36.9	34.5	23.8	27.7	27.6	26.4
1987	8	18	22.4806	22.4	0.0806265	24.6	33	30.2	29.5	23.4	29.2	27.4	26.7	90	76	81	82	28	38	34.6	33.5	22.9	28.1	26.5	25.8
1987	8	19	21.6671	24	-2.33294	25.2	30.8	27.2	27.6	23.4	27	25.4	25.3	86	75	87	82	27.6	33.1	31.2	30.6	22.7	25.8	24.8	24.4
1987	8	20	21.7527	23	-1.24732	26.4	33	27.6	28.6	24.6	27.6	24.8	25.7	86	66	80	77	29.7	33.3	29.4	30.8	23.9	25.9	23.8	24.5
1987	8	21	23.0654	22.8	0.265398	26.4	31	29	28.9	24.4	26.6	27.4	26.1	85	71	88	81	29.2	31.9	35.4	32.2	23.7	25.1	26.9	25.2
1987	8	22	22.9655	23	-0.0344828	25.4	33	29	29.1	23.4	28.2	26.4	26	85	70	82	79	27.4	35	32.7	31.7	22.6	26.7	25.5	25
1987	8	23	21.8526	22	-0.147444	24.8	30.6	28.4	28	23.6	26.2	27	25.6	91	71	90	84	28.3	31.1	34.7	31.4	23.1	24.7	26.6	24.8
1987	8	24	22.8656	23	-0.134364	27.4	31	30	29.6	25.2	28.2	27	26.8	84	81	79	81	30.6	36.4	33.6	33.5	24.4	27.3	26	25.9
1987	8	25	22.3478	23.6	-1.25222	25.8	34	27.6	28.8	24.2	27.4	25.2	25.6	88	60	83	77	29.1	32.1	30.4	30.6	23.6	25.2	24.3	24.4
1987	8	26	22.2307	23	-0.769322	25.4	30.8	28.2	28.1	23.6	27.2	27	25.9	86	76	91	84	27.9	33.7	34.8	32.1	22.9	26	26.6	25.2
1987	8	27	21.8383	23.8	-1.96171	25.6	29.4	27.2	27.4	24	27.6	25.4	25.7	88	87	87	87	28.8	35.7	31.2	31.9	23.4	27	24.8	25.1
1987	8	28	21.3957	24	-2.60429	24.8	30.8	27	27.4	23.4	28.2	26.6	26.1	89	82	97	89	27.8	36.5	34.5	33	22.9	27.4	26.5	25.6
1987	8	29	23.3151	23.2	0.115101	25.4	30.2	29.2	28.5	24	29	27	26.7	89	91	84	88	28.9	39.2	34.2	34.1	23.5	28.7	26.3	26.1
1987	8	30	21.7955	23	-1.20452	25.8	29.6	28	27.9	24.2	26.4	25.2	25.3	88	78	80	82	29.1	32.3	30.2	30.5	23.6	25.3	24.2	24.4
1987	8	31	21.9667	24	-2.03329	25.6	30.6	27.6	27.9	24.2	28.4	26.2	26.3	89	85	90	88	29.3	37.2	33.1	33.2	23.7	27.7	25.7	25.7
1987	9	1	22.7943	24.2	-1.40571	25.4	30	28.4	28	24.4	29.2	25.4	26.3	92	94	79	88	29.9	40	30.4	33.4	24	29	24.3	25.8
1987	9	2	22.9727	24.6	-1.62735	25.4	30.8	25.6	26.9	24.2	28.6	24.4	25.7	91	85	91	89	29.4	37.7	29.8	32.3	23.8	27.9	24	25.2
1987	9	3	20.7831	24	-3.21686	25.2	29.8	26.2	26.9	24	26.4	25	25.1	91	77	91	86	29	32.1	30.9	30.7	23.6	25.3	24.6	24.5
1987	9	4	22.8585	23.2	-0.341498	24.8	30.6	27.2	27.5	24.2	28	26.4	26.2	95	82	94	90	29.8	36.1	33.9	33.2	24	27.2	26.1	25.8
1987	9	5	21.7384	23.6	-1.86159	24.8	32.6	28.2	28.5	24.2	26.4	27.6	26.1	95	62	96	84	29.8	30.3	36.5	32.2	24	24.3	27.4	25.2
1987	9	6	21.5802	22.2	-0.619779	24.8	30.6	27.4	27.5	23	29.2	26.2	26.1	86	90	91	89	26.9	39.6	33.2	33.2	22.3	28.8	25.8	25.6
1987	9	7	18.8642	24	-5.13576	26.4	30.8	28.2	28.4	25	29	26.4	26.8	89	87	87	88	30.7	38.8	33.2	34.3	24.5	28.5	25.8	26.3
1987	9	8	22.4732	24.2	-1.72675	25.4	31.8	28.6	28.6	23.6	28.6	27.4	26.5	86	79	91	85	27.9	37	35.7	33.5	22.9	27.6	27	25.9
1987	9	9	21.3588	23.2	-1.84119	25.4	32.8	30.4	29.8	24.4	29.6	27.2	27.1	92	79	78	83	29.9	39.3	33.9	34.4	24	28.7	26.2	26.3
1987	9	10	22.673	21.2	1.47301	24.8	29.2	27.4	27.2	23.2	28	26.8	26	87	91	95	91	27.4	37	34.8	33.1	22.6	27.6	26.6	25.6
1987	9	11	23.1225	22.6	0.522473	24.6	30.8	27	27.4	23	28.2	26.4	25.9	87	82	95	88	27	36.5	34	32.5	22.4	27.4	26.2	25.3
1987	9	12	22.6873	24.2	-1.51272	26.8	35.2	29.4	30.2	25	28.6	27.2	26.9	87	61	84	77	30.5	34.7	34.6	33.3	24.4	26.6	26.5	25.8
1987	9	13	20.2901	24	-3.70987	26.4	33	27.4	28.5	25.2	29.2	26	26.8	91	76	90	85	31.2	38	32.7	34	24.8	28.1	25.5	26.1
1987	9	14	21.3603	22.8	-1.43971	24.6	30.4	27.4	27.5	23.2	27.2	26.6	25.7	89	78	94	87	27.5	33.9	34.3	31.9	22.7	26.2	26.3	25.1
1987	9	15	21.1463	23.2	-2.05375	25.8	30.6	28	28.1	24	27.4	26.6	26	86	78	90	85	28.6	34.4	33.9	32.3	23.3	26.4	26.1	25.3
1987	9	16	20.5617	24	-3.43827	25.2	30	27.4	27.5	23.4	28	25.6	25.7	86	86	87	86	27.6	36.5	31.6	31.9	22.7	27.4	25	25
1987	9	17	21.6528	23.4	-1.74721	26.2	33.8	28.6	29.3	25.4	30.4	26.8	27.5	94	78	87	86	31.9	41.1	34	35.7	25.1	29.5	26.2	26.9
1987	9	18	20.3401	24.6	-4.25993	27	33.2	30.2	30.2	26.2	28.8	26.8	27.3	94	72	77	81	33.5	36.7	33	34.4	25.9	27.5	25.7	26.4
1987	9	19	19.4621	23.2	-3.73795	26.4	30.8	28.4	28.5	25.2	27.6	26.6	26.5	91	78	87	85	31.2	34.8	33.6	33.2	24.8	26.6	26	25.8
1987	9	20	20.9394	23.8	-2.86064	25.6	31.6	28.4	28.5	24.2	28	25.6	25.9	89	76	80	82	29.3	35.4	31	31.9	23.7	26.9	24.6	25.1
1987	9	21	21.2176	24.2	-2.9824	25.8	33	28.6	29	24.2	29.6	26.8	26.9	88	78	87	84	29.1	39.2	34	34.1	23.6	28.6	26.2	26.2
1987	9	22	21.6024	24.4	-2.79764	25.6	32.2	28.4	28.6	24.2	28	26.2	26.1	89	73	84	82	29.3	35	32.5	32.3	23.7	26.7	25.5	25.3
1987	9	23	22.2521	24.2	-1.94792	26.4	31.6	29.2	29.1	23.4	28.6	27	26.3	78	80	84	81	26.8	37.1	34.2	32.7	22.2	27.7	26.3	25.4
1987	9	24	22.038	22.8	-0.76195	24.8	31.8	27.4	27.8	24.2	28.4	26.2	26.3	95	77	91	88	29.8	36.4	33.2	33.1	24	27.4	25.8	25.7
1987	9	25	22.2878	23.2	-0.912247	25.8	32	28.6	28.8	24	28.4	25.8	26.1	86	76	80	81	28.6	36.3	31.3	32.1	23.3	27.3	24.8	25.2
1987	9	26	19.8977	23.6	-3.70226	24.8	31.8	28.2	28.3	23	28	27.2	26.1	86	75	93	85	26.9	35.3	35.4	32.5	22.3	26.8	26.9	25.3
1987	9	27	21.0464	23	-1.95363	25.6	32.8	29.2	29.2	24.2	28.6	26.4	26.4	89	73	80	81	29.3	36.3	32.5	32.7	23.7	27.3	25.5	25.5
1987	9	28	22.2021	24.6	-2.39786	26.8	33.4	30.2	30.2	25.2	28.4	26.8	26.8	88	69	77	78	31	35.4	33	33.1	24.6	26.9	25.7	25.7
1987	9	29	21.1534	24	-2.84661	25.4	30.8	27.4	27.8	24.2	28	26.2	26.1	91	81	91	88	29.4	35.9	33.2	32.8	23.8	27.1	25.8	25.6
1987	9	30	22.1559	21.4	0.75589	23.8	32.4	27.6	27.9	22.4	28	26.4	25.6	89	72	91	84	26.1	34.9	33.6	31.5	21.8	26.6	26	24.8
1987	10	1	21.9566	24.2	-2.24338	26	30.8	28	28.2	25.2	27.6	26.4	26.4	94	78	88	87	31.5	34.8	33.3	33.2	24.9	26.6	25.9	25.8
1987	10	2	21.1819	22.8	-1.61807	24.4	30.8	26.8	27.2	23.4	27.4	25	25.3	92	77	87	85	28.1	34.2	30.5	30.9	23	26.3	24.4	24.6
1987	10	3	22.3234	24.4	-2.07658	26.6	30.8	29.4	29	24	28.2	27	26.4	81	82	83	82	28.1	36.5	34	32.9	23	27.4	26.2	25.5
1987	10	4	22.2307	23.2	-0.969322	24.6	31.6	28.8	28.5	23	28.2	26.4	25.9	87	77	83	83	27	36	32.8	31.9	22.4	27.2	25.6	25
1987	10	5	22.302	24	-1.69798	25.2	31.2	27	27.6	23	29.4	26.2	26.2	83	88	94	88	26.6	39.8	33.5	33.3	22.1	28.9	25.9	25.6
1987	10	6	20.392	22.4	-2.00802	24.8	30.8	27.4	27.6	23	27.2	26	25.4	86	76	90	84	26.9	33.7	32.7	31.1	22.3	26	25.5	24.6
1987	10	7	21.8882	22.6	-0.711772	26.4	30	28.2	28.2	25.2	27.4	26.8	26.5	91	82	90	88	31.2	34.8	34.3	33.4	24.8	26.6	26.3	25.9
1987	10	8	22.3662	22.8	-0.433769	24.2	30.8	27.4	27.5	23.4	27.2	25.4	25.3	94	76	85	85	28.2	33.7	31.1	31	23.1	26	24.7	24.6
1987	10	9	21.7721	24.2	-2.42789	25.4	30.8	27.4	27.8	24.6	27.2	26	25.9	94	76	90	86	30.4	33.7	32.7	32.2	24.3	26	25.5	25.3
1987	10	10	21.6097	22.8	-1.19026	23.6	20.7462	26.8	18.7535	23	25.2	25	24.4	95	59.8918	87	66.6448	27.7	26.7576	30.5	25.3331	22.8	20.7942	24.4	20.0267
1987	10	11	20.3772	23.4	-3.02278	25.6	30.8	29.2	28.7	24.2	28	27.6	26.6	89	81	89	86	29.3	35.9	35.8	33.7	23.7	27.1	27.1	26
1987	10	12	21.3662	24.4	-3.03381	25.8	30	28	28	24.6	29.2	26.8	26.9	91	94	91	92	30.1	40	34.4	34.8	24.2	29	26.4	26.5
1987	10	13	20.3477	24	-3.6523	25.6	31.6	29.4	29	24.2	29.6	27.2	27	89	86	84	87	29.3	40.1	34.6	34.7	23.7	29	26.5	26.4
1987	10	14	20.2001	24.4	-4.19991	26.2	31.8	30	29.5	25.4	29.6	28.4	27.8	94	85	89	89	31.9	40	37.6	36.5	25.1	29	27.9	27.3
1987	10	15	20.0968	23.2	-3.10324	26.4	30.6	28.6	28.5	25	29.2	27.4	27.2	89	90	91	90	30.7	39.6	35.7	35.3	24.5	28.8	27	26.8
1987	10	16	21.6171	23.8	-2.18288	25	29.8	28	27.7	23.6	27	26.2	25.6	89	81	87	85	28.2	33.8	32.8	31.6	23.1	26.1	25.6	24.9
1987	10	17	22.4946	23.2	-0.705351	24.6	30.8	29.2	28.5	24	28.2	27	26.4	95	82	84	87	29.4	36.5	34.2	33.4	23.8	27.4	26.3	25.8
1987	10	18	20.7467	24	-3.25327	25.6	31.8	29.2	29	24.2	29	27.6	26.9	89	81	89	86	29.3	38.2	35.8	34.4	23.7	28.2	27.1	26.3
1987	10	19	21.2407	24.2	-2.95928	25.4	31.6	27	27.8	24.2	28.6	26.4	26.4	91	80	95	89	29.4	37.1	34	33.5	23.8	27.7	26.2	25.9
1987	10	20	20.5684	23.6	-3.03163	24	31.4	29.2	28.5	23.2	28	26.8	26	94	77	83	85	27.9	35.5	33.6	32.3	22.9	26.9	26	25.3
1987	10	21	21.4326	24	-2.56739	25.4	31	29.4	28.8	24.2	28.2	27	26.5	91	81	83	85	29.4	36.4	34	33.3	23.8	27.3	26.2	25.8
1987	10	22	20.3551	23.2	-2.84492	24.8	30.8	27	27.4	23.2	28.2	25.2	25.5	87	82	87	85	27.4	36.5	30.8	31.6	22.6	27.4	24.6	24.8
1987	10	23	21.6885	23	-1.31153	24.2	31.8	29.4	28.7	23	28.2	26.6	25.9	90	76	80	82	27.3	35.8	32.9	32	22.5	27.1	25.7	25.1
1987	10	24	23.1653	24	-0.834721	24.6	32.4	29	28.8	23.2	29.4	26.8	26.5	89	80	84	84	27.5	39	33.8	33.4	22.7	28.5	26.1	25.8
1987	10	25	22.0809	24	-1.91914	25.6	31.8	28.2	28.5	24.2	27.4	26.8	26.1	89	71	90	83	29.3	33.6	34.3	32.4	23.7	26	26.3	25.3
1987	10	26	22.1237	24.1	-1.97634	25.3	32.1	29.2	29	24	28.7	27	26.6	90	78	84	84	29	37.1	34.2	33.4	23.5	27.7	26.3	25.8
1987	10	27	22.0666	24.2	-2.13341	25	31.8	27.4	27.9	24.2	28.6	25.4	26.1	94	79	85	86	29.7	37	31.1	32.6	23.9	27.6	24.7	25.4
1987	10	28	20.7967	22.8	-2.00333	24.6	30.8	28.2	28	23.2	27.4	26.6	25.7	89	77	88	85	27.5	34.2	33.7	31.8	22.7	26.3	26.1	25
1987	10	29	23.4078	23.6	-0.192152	24.8	31.6	27.8	28	23.4	28.2	25.4	25.7	89	77	83	83	27.8	36	30.8	31.5	22.9	27.2	24.6	24.9
1987	10	30	21.9382	23	-1.06183	24.2	31.8	29	28.5	23	27.2	25.8	25.3	90	70	78	79	27.3	33	31.1	30.5	22.5	25.7	24.7	24.3
1987	10	31	22.798	23.6	-0.802017	27	31.2	30	29.5	25.4	26.8	26.2	26.1	88	71	74	78	31.4	32.3	31.5	31.7	24.8	25.3	24.9	25
1987	11	1	22.7168	23	-0.283201	26.4	30.8	27.4	28	25.2	28	26.2	26.5	91	81	91	88	31.2	35.9	33.2	33.5	24.8	27.1	25.8	25.9
1987	11	2	24.7562	23.2	1.55624	26	31.8	30	29.5	25.4	29.4	27.2	27.3	95	84	81	87	32	39.4	34.2	35.2	25.2	28.7	26.3	26.7
1987	11	3	24.5993	23.4	1.19929	25.6	32.8	28.6	28.9	24.2	29.2	27	26.8	89	77	88	85	29.3	38.1	34.6	34	23.7	28.2	26.5	26.1
1987	11	4	24.371	24.6	-0.229013	25.8	28.8	27	27.1	23.4	26.2	26.4	25.3	82	82	95	86	27.2	32.3	34	31.1	22.5	25.3	26.2	24.7
1987	11	5	24.5636	24.2	0.363615	25	30.8	28	28	24.2	28.6	26.4	26.4	94	85	88	89	29.7	37.7	33.3	33.6	23.9	27.9	25.9	25.9
1987	11	6	24.4994	24.6	-0.100595	24.8	31.6	27.4	27.8	23.6	28.2	26.8	26.2	91	77	95	88	28.3	36	34.8	33	23.1	27.2	26.6	25.6
1987	11	7	24.9061	24	0.906064	25.8	30.4	26.4	27.3	24.6	28.2	25.6	26.1	91	85	94	90	30.1	36.8	32.3	33.1	24.2	27.5	25.3	25.7
1987	11	8	24.3995	22.6	1.79952	24.6	31.2	28.4	28.1	23.2	28.6	27	26.3	89	82	90	87	27.5	37.4	34.7	33.2	22.7	27.8	26.6	25.7
1987	11	9	22.9512	24.2	-1.24875	25.6	30.6	26.4	27.3	24.6	28.2	25	25.9	92	83	89	88	30.3	36.6	30.7	32.5	24.2	27.5	24.5	25.4
1987	11	10	24.3424	23.4	0.942449	24.8	31.8	29.2	28.8	23.2	28.6	27.4	26.4	87	79	87	84	27.4	37	35.3	33.2	22.6	27.6	26.8	25.7
1987	11	11	23.2866	23.6	-0.313436	26.2	32.8	29	29.3	25	29.2	27.6	27.3	91	77	90	86	30.9	38.1	36	35	24.6	28.2	27.2	26.6
1987	11	12	24.4637	24.6	-0.136266	26.2	33	29.4	29.5	25.2	30.2	28	27.8	92	82	90	88	31.4	41	36.9	36.4	24.8	29.4	27.6	27.3
1987	11	13	24.2176	23.4	0.817598	25.8	30.6	27.2	27.7	24.2	29	26.4	26.5	88	89	94	90	29.1	39	33.9	34	23.6	28.5	26.1	26.1
1987	11	14	23.044	23	0.0439952	25	33.4	28.2	28.7	24.4	28.6	26.8	26.6	95	70	90	85	30.1	35.9	34.3	33.5	24.2	27.1	26.3	25.9
1987	11	15	24.0895	23.6	0.489549	25.8	30	28.6	28.3	24.4	28.2	26.4	26.3	89	87	84	87	29.6	37	32.9	33.2	23.9	27.7	25.7	25.7
1987	11	16	23.3436	23.2	0.143639	24.8	33.4	28.6	28.9	23.4	27.8	27	26.1	89	65	88	81	27.8	33.6	34.6	32	22.9	26	26.5	25.1
1987	11	17	24.1498	23.2	0.949822	25.4	34.2	30.2	30	24.2	29	28.2	27.1	91	68	86	82	29.4	36.6	36.9	34.3	23.8	27.5	27.6	26.3
1987	11	18	23.691	23.6	0.0910082	26.4	35.2	30.4	30.6	25	28.8	27.6	27.1	89	62	81	77	30.7	35.3	35.1	33.7	24.5	26.9	26.7	26
1987	11	19	24.4923	22.6	1.89227	25.4	33.4	28	28.7	24	28.6	27.2	26.6	89	70	94	84	28.9	35.9	35.5	33.5	23.5	27.1	26.9	25.9
1987	11	20	24.585	24	0.585018	25.2	30.8	28.2	28.1	24.2	27.6	26.4	26.1	92	78	87	86	29.5	34.8	33.2	32.5	23.8	26.6	25.8	25.4
1987	11	21	23.4649	23.4	0.0649227	24.6	29.8	27.2	27.2	24	26.4	25.6	25.3	95	77	88	87	29.4	32.1	31.7	31.1	23.8	25.3	25	24.7
1987	11	22	24.5743	23	1.57432	26	30.6	26.4	27.4	25	27.4	25.2	25.9	92	78	91	87	31	34.4	31.2	32.2	24.6	26.4	24.8	25.3
1987	11	23	24.478	23.6	0.878002	25.4	31.6	27.2	27.9	24.2	28.4	26.2	26.3	91	79	92	87	29.4	36.5	33.3	33.1	23.8	27.4	25.9	25.7
1987	11	24	21.6762	22.6	-0.923835	24.8	33.2	28	28.5	23	27.2	26.2	25.5	86	63	87	79	26.9	32.1	32.8	30.6	22.3	25.2	25.6	24.4
1987	11	25	23.5505	22.6	0.950535	25.8	33	29.2	29.3	24.2	29.4	27	26.9	88	77	84	83	29.1	38.6	34.2	34	23.6	28.4	26.3	26.1
1987	11	26	24.6207	22.4	2.22069	24.8	33.6	30.4	29.8	23	29.8	28.2	27	86	76	85	82	26.9	39.4	36.8	34.4	22.3	28.7	27.5	26.2
1987	11	27	24.8026	24.6	0.202616	26	31.4	29	28.9	25	28.6	27.2	26.9	92	81	87	87	31	37.3	34.9	34.4	24.6	27.8	26.6	26.3
1987	11	28	23.0563	22.8	0.256296	25.6	30.8	28.2	28.2	24	28.4	26.8	26.4	88	84	90	87	28.8	37.1	34.3	33.4	23.4	27.7	26.3	25.8
1987	11	29	23.7646	23	0.764566	24.8	30.6	28.4	28	23	29.2	26.2	26.1	86	90	84	87	26.9	39.6	32.5	33	22.3	28.8	25.5	25.5
1987	11	30	23.9572	22.4	1.55719	26.2	31.4	29	28.9	25	28.2	27.4	26.9	91	79	88	86	30.9	36.1	35.4	34.1	24.6	27.2	26.9	26.2
1987	12	1	24.8775	23.4	1.47753	25.2	31.8	26.8	27.6	24	28.2	25.2	25.8	91	76	88	85	29	35.8	31	31.9	23.6	27.1	24.6	25.1
1987	12	2	25.0273	24	1.02735	24.8	30.8	28	27.9	23	28.2	27.4	26.2	86	82	96	88	26.9	36.5	36.1	33.2	22.3	27.4	27.2	25.6
1987	12	3	24.8128	23.4	1.41283	26.2	30.4	27.2	27.8	25	28.2	26.4	26.5	91	85	94	90	30.9	36.8	33.9	33.8	24.6	27.5	26.1	26.1
1987	12	4	23.6932	23.6	0.0932224	26	31.6	29.2	29	25.2	27.4	26.8	26.5	94	73	83	83	31.5	33.7	33.6	32.9	24.9	26	26	25.7
1987	12	5	23.7717	23.4	0.3717	25.8	32	28.4	28.6	24.2	27.6	26.4	26.1	88	72	86	82	29.1	34	33.1	32.1	23.6	26.2	25.7	25.2
1987	12	6	24.0285	22.8	1.22854	26.6	30.8	28.2	28.5	24.2	29	26.4	26.5	82	87	87	86	28.6	38.8	33.2	33.5	23.3	28.5	25.8	25.9
1987	12	7	25.1058	23	2.10583	25.4	30.8	27.2	27.6	24.4	27	25.6	25.7	92	75	88	85	29.9	33.1	31.7	31.6	24	25.8	25	24.9
1987	12	8	25.2342	23.4	1.83424	25.2	31	28.4	28.3	24.6	27.8	26.2	26.2	95	78	84	86	30.5	35.2	32.5	32.8	24.4	26.8	25.5	25.5
1987	12	9	25.1966	24	1.19661	25.6	30.8	26.4	27.3	24.2	28.6	24.8	25.9	89	85	88	87	29.3	37.7	30.2	32.4	23.7	27.9	24.2	25.3
1987	12	10	25.2556	24.6	0.655648	25.8	31.2	28.4	28.5	24.4	28	27	26.5	89	79	90	86	29.6	35.7	34.7	33.3	23.9	27	26.6	25.8
1987	12	11	24.0084	24	0.00836443	25.2	32.4	28	28.4	23.6	29.2	27.2	26.7	88	79	94	87	28.1	38.4	35.5	34	23	28.3	26.9	26.1
1987	12	12	22.9584	24.4	-1.44162	25.6	31.4	28.4	28.5	23.8	28.6	27.2	26.5	86	81	91	86	28.3	37.3	35.3	33.6	23.1	27.8	26.8	25.9
1987	12	13	21.5707	23	-1.42925	25.6	30.8	28	28.1	24.4	28.2	27.4	26.7	91	82	96	89	29.8	36.5	36.1	34.1	24	27.4	27.2	26.2
1987	12	14	24.3781	23.6	0.778121	25.2	33.4	28.2	28.8	24.6	29	27.6	27.1	95	72	96	88	30.5	37.1	36.5	34.7	24.4	27.7	27.4	26.5
1987	12	15	25.434	22.5	2.93401	24.6	32.6	28.2	28.4	23.2	29.2	27.2	26.5	89	78	93	86	27.5	38.2	35.4	33.7	22.7	28.2	26.9	25.9
1987	12	16	24.1784	21.8	2.37836	23.4	34	26.8	27.8	21.6	27.8	24.8	24.7	85	63	85	78	24.6	33.2	30	29.3	20.8	25.8	24.1	23.6
1987	12	17	23.9862	20.4	3.58622	22.8	35	27.2	28	21	29.4	26.6	25.7	85	66	95	82	23.7	37.3	34.4	31.8	20.2	27.8	26.4	24.8
1987	12	18	25.7408	21.8	3.94078	25.4	33.6	21.2176	21.3246	24.2	26.8	24	25	91	59	68.5256	61.4982	29.4	30.7	26.2224	23.6219	23.8	24.5	20.868	19.1201
1987	12	19	25.4411	23.8	1.64114	24	28.6	27	26.6	21.2	26.4	25.2	24.3	78	84	87	83	23.3	32.9	30.8	29	20	25.7	24.6	23.4
1987	12	20	25.5196	24.2	1.31962	25.4	30.8	29	28.5	24	29.2	25.8	26.3	89	89	78	85	28.9	39.4	31.1	33.1	23.5	28.7	24.7	25.6
1987	12	21	24.215	25.2	-0.984985	25.4	32.8	30.4	29.8	23.6	28.2	25.8	25.9	86	71	69	75	27.9	35.2	30.2	31.1	22.9	26.8	24.2	24.6
1987	12	22	25.2556	23.4	1.85565	25.8	34.4	27.6	28.9	24	29.2	25.8	26.3	86	68	87	80	28.6	37.1	32	32.6	23.3	27.7	25.2	25.4
1987	12	23	24.7206	21.2	3.52057	23.6	28.8	27	26.6	22	25.4	26.2	24.5	87	76	94	86	25.4	30.2	33.5	29.7	21.3	24.2	25.9	23.8
1987	12	24	25.9762	23	2.97622	25.6	30.2	26.4	27.1	24.4	26.8	25	25.4	91	77	89	86	29.8	33	30.7	31.1	24	25.7	24.5	24.7
1987	12	25	25.9512	22.4	3.55125	23.6	32.4	30	29	22	28.2	25.4	25.2	87	73	69	76	25.4	35.4	29.4	30.1	21.3	26.9	23.7	24
1987	12	26	25.7515	24	1.75149	26.6	30.8	28.2	28.5	24.2	28.4	25.6	26.1	82	84	81	82	28.6	37.1	31.1	32.3	23.3	27.7	24.7	25.2
1987	12	27	25.7907	23	2.79073	24.8	30	27	27.2	24	25.6	26.2	25.3	94	70	94	86	29.3	29.9	33.5	30.9	23.7	24	25.9	24.6
1987	12	28	25.7765	22.6	3.17646	25.4	34.2	26.8	28.3	24	29	25.4	26.1	89	68	89	82	28.9	36.6	31.5	32.3	23.5	27.5	24.9	25.3
1987	12	29	25.6837	23.4	2.28371	25.4	30.8	28	28	23.6	28.2	27	26.3	86	82	93	87	27.9	36.5	35	33.1	22.9	27.4	26.7	25.7
1987	12	30	24.8847	24.2	0.684661	25.6	32.4	27.2	28.1	25	29.6	25.4	26.7	95	81	87	88	31.3	39.6	31.2	34	24.8	28.8	24.8	26.1
1987	12	31	26.2402	22.8	3.44019	26.4	34	28.2	29.2	25.2	26.8	25	25.7	91	57	77	75	31.2	30.4	29.5	30.4	24.8	24.3	23.8	24.3
1988	12	31	29.69	23.2	6.49	23.6	25.2	23.6	24	21.6	22.6	22.2	22.1	84	80	89	84	24.5	25.7	25.8	25.3	20.7	21.5	21.6	21.3

## Sheet: 1988
			Temperature			Temperature				Temperature				Relative Humidity				Pressure				Dew temperature
Year	Month	Day	Maximum	Minimum	Max-Min	1899-12-31 07:00:00	1899-12-31 13:00:00	1899-12-31 19:00:00	Average	1899-12-31 01:00:00	1899-12-31 13:00:00	1899-12-31 19:00:00	Average	1899-12-31 01:00:00	1899-12-31 13:00:00	1899-12-31 19:00:00	Average	1899-12-31 07:00:00	1899-12-31 13:00:00	1899-12-31 19:00:00	Average	1899-12-31 07:00:00	1899-12-31 13:00:00	1899-12-31 19:00:00	Average		Month	Taverage	Hraverage
1988	1	1	24.6283	25	-0.371684	27.4	30.6	26	27.5	26.2	25.2	24.8	25.4	91	65	91	82	33.2	28.5	30.5	30.7	25.8	23.2	24.4	24.5		January	28.2516	77.0968
1988	1	2	27.2779	22.4	4.87787	23.8	30.2	28	27.5	22.4	27.4	25.6	25.1	89	81	83	84	26.1	34.6	31.2	30.7	21.8	26.5	24.8	24.4		February	29.1321	76.5
1988	1	3	27.4993	21	6.49928	25.2	32.6	27.4	28.1	22.8	26.4	25.6	24.9	82	62	87	77	26.2	30.3	31.6	29.4	21.8	24.3	25	23.7		March	29.629	76.0968
1988	1	4	27.0269	24.4	2.62694	26.6	35.2	29	30	24	26.8	26.4	25.7	81	52	82	72	28.1	29.6	32.7	30.1	23	23.9	25.5	24.1		April	28.9533	75.2327
1988	1	5	26.9679	22.8	4.1679	26.4	35	28.2	29.5	24.2	25.8	26.6	25.5	84	48	88	73	28.7	27.1	33.7	29.9	23.4	22.4	26.1	24		May	27.7548	78.2903
1988	1	6	26.7144	22	4.71442	26.6	34.2	29.2	29.8	24.4	26	26.8	25.7	84	52	83	73	29.1	28.2	33.6	30.3	23.6	23	26	24.2		June	26.93	78.9333
1988	1	7	27.1524	23.4	3.7524	24.8	32.6	28.2	28.5	23	25.8	25.4	24.7	86	58	80	75	26.9	28.7	30.6	28.7	22.3	23.4	24.4	23.4		July	26.8784	79.0083
1988	1	8	27.2779	19.8	7.47787	21.6	33.2	28.2	27.8	20	26.4	25.8	24.1	87	59	83	76	22.3	29.9	31.6	27.9	19.3	24	25	22.8		August	28.1226	77.5161
1988	1	9	27.2853	23.2	4.08525	26.6	30.6	27.2	27.9	24.4	25	25.6	25	84	64	88	78	29.1	27.9	31.7	29.6	23.6	22.9	25	23.9		September	28.14	75.7736
1988	1	10	27.3812	20.4	6.9812	25.8	35	28.2	29.3	24.6	25.8	25.6	25.3	91	48	81	73	30.1	27.1	31.1	29.4	24.2	22.4	24.7	23.8		October	27.6493	78.744
1988	1	11	27.5288	21.8	5.7288	23.2	33.4	29	28.7	21	26.6	25.6	24.4	82	59	76	73	23.4	30.3	30.6	28.1	20	24.3	24.4	22.9		November	28.61	75.2
1988	1	12	26.3258	23.4	2.9258	24.8	30.2	27.2	27.4	23	26	25.4	24.8	86	72	87	81	26.9	30.8	31.2	29.6	22.3	24.5	24.8	23.9		December	27.9645	77.0968
1988	1	13	27.6986	20.6	7.09855	22.8	34.2	26.8	27.6	21	25.6	24.2	23.6	85	50	81	72	23.7	27.1	28.5	26.4	20.2	22.4	23.2	21.9
1988	1	14	27.9421	20	7.94211	22.6	34	29.2	28.8	21.4	25.8	25.6	24.3	90	52	75	72	24.7	27.8	30.4	27.6	20.9	22.8	24.3	22.7
1988	1	15	27.7355	19.2849	8.45053	22.8	33.4	27	27.5	21.2	27	25.2	24.5	87	61	87	78	24.1	31.4	30.8	28.8	20.5	24.9	24.6	23.3
1988	1	16	26.3184	19.6	6.71842	23.4	30	28	27.4	22	25.2	26.4	24.5	89	68	88	82	25.5	28.9	33.3	29.2	21.4	23.5	25.9	23.6
1988	1	17	26.3037	20.6	5.70366	22.8	30.4	28.2	27.4	21	26.8	25.6	24.5	85	76	81	81	23.7	32.8	31.1	29.2	20.2	25.6	24.7	23.5
1988	1	18	27.7797	22.6	5.17974	23.8	31	28.4	27.9	21.4	27.6	25.8	24.9	81	77	81	80	23.9	34.7	31.5	30	20.4	26.5	24.9	23.9
1988	1	19	27.7502	23	4.75022	24.8	30.8	28.6	28.2	23.2	27.4	25.2	25.3	87	77	76	80	27.4	34.2	29.8	30.5	22.6	26.3	24	24.3
1988	1	20	27.7797	20.4	7.37974	22.8	33.2	29	28.5	21.6	26.4	25.6	24.5	90	59	76	75	25	29.9	30.6	28.5	21.1	24	24.4	23.2
1988	1	21	27.5731	20	7.57309	21.8	34.2	28.4	28.2	20	25.8	25.2	23.7	85	51	77	71	22.2	27.6	29.9	26.6	19.2	22.7	24.1	22
1988	1	22	27.9273	21	6.92734	23.4	30.2	27.6	27.2	22	27	26.2	25.1	89	78	90	85	25.5	33.5	33.1	30.7	21.4	26	25.7	24.4
1988	1	23	28.0159	20.6	7.41591	22.8	33.2	28	28	21.2	27	26.2	24.8	87	62	87	79	24.1	31.5	32.8	29.5	20.5	24.9	25.6	23.7
1988	1	24	26.3406	20.2	6.14056	25.6	30	27	27.4	24	26.2	25.2	25.1	88	74	87	83	28.8	31.5	30.8	30.4	23.4	24.9	24.6	24.3
1988	1	25	27.61	20.8	6.80999	21.6	31.4	27.4	27	20	26.2	26.8	24.3	87	67	95	83	22.3	30.5	34.8	29.2	19.3	24.4	26.6	23.4
1988	1	26	27.92	20	7.91996	21.8	35	28.6	28.5	20.2	25.8	26.6	24.2	87	48	86	73	22.6	27.1	33.5	27.7	19.5	22.4	25.9	22.6
1988	1	27	28.2336	21.4	6.83363	22.8	32.4	28.2	27.9	20.2	26	27	24.4	79	60	91	77	21.9	29.4	34.8	28.7	19	23.7	26.6	23.1
1988	1	28	27.0417	22	5.0417	23.4	34	29	28.9	20.2	26.6	26.8	24.5	75	56	84	72	21.5	29.9	33.8	28.4	18.7	24	26.1	22.9
1988	1	29	27.252	21.6	5.65204	24.8	32.4	27.2	27.9	23	26.6	25.8	25.1	86	64	90	80	26.9	31	32.3	30	22.3	24.6	25.3	24.1
1988	1	30	28.4809	23	5.48087	25.8	33	29.4	29.4	24	25.2	26.8	25.3	86	53	82	74	28.6	26.9	33.5	29.7	23.3	22.3	25.9	23.8
1988	1	31	26.6653	20.2	6.4653	26	34.4	30	30.1	25.2	26.6	27.2	26.3	94	55	81	76	31.5	29.6	34.2	31.8	24.9	23.9	26.3	25
1988	2	1	28.2078	21	7.2078	23.8	35.2	30	29.8	22.2	25.6	27.8	25.2	87	47	85	73	25.7	26.4	35.9	29.3	21.5	22	27.1	23.6
1988	2	2	28.3406	20.4	7.94065	23.2	36	30.2	29.9	21	26.4	27.4	24.9	82	47	81	70	23.4	28	34.6	28.7	20	23	26.5	23.2
1988	2	3	28.1783	21.6	6.57828	23.4	33.6	30.4	29.4	22	25.2	25.8	24.3	89	51	69	70	25.5	26.5	30.2	27.4	21.4	22	24.2	22.5
1988	2	4	27.9938	21	6.99377	23.6	34.2	30	29.5	22.4	26	25.8	24.7	90	52	72	71	26.3	28.2	30.4	28.3	21.9	23	24.3	23.1
1988	2	5	27.9421	20.8	7.14211	23.6	33	29.4	28.9	22.4	27	26.8	25.4	90	63	82	78	26.3	31.7	33.5	30.5	21.9	25	25.9	24.3
1988	2	6	27.7244	23	4.72438	24.8	34.4	28.2	28.9	23.2	27.8	25.6	25.5	87	61	81	76	27.4	33	31.1	30.5	22.6	25.7	24.7	24.3
1988	2	7	27.8019	21.4	6.40188	23.2	35.4	30.2	29.8	22	26.8	27.8	25.5	90	51	83	75	25.6	29.5	35.7	30.3	21.5	23.8	27.1	24.1
1988	2	8	27.8314	20.2	7.6314	27	36	32.2	31.9	26.2	25.6	27.8	26.5	94	44	72	70	33.5	25.9	34.4	31.3	25.9	21.7	26.4	24.7
1988	2	9	27.7355	23.4	4.33545	25.6	35.2	30.4	30.4	24	26.8	26.6	25.8	88	52	74	71	28.8	29.6	32.3	30.2	23.4	23.9	25.3	24.2
1988	2	10	27.5436	23	4.54356	23.8	32.6	28.2	28.2	22.4	25.2	26.4	24.7	89	55	87	77	26.1	27.1	33.2	28.8	21.8	22.4	25.8	23.4
1988	2	11	27.8166	21.8	6.01664	25.8	35	30.6	30.5	24.2	26.4	26.8	25.8	88	51	75	71	29.1	28.7	32.7	30.2	23.6	23.4	25.5	24.2
1988	2	12	27.9495	21.4	6.54949	23.8	32.4	29.2	28.7	22	26.8	26.4	25.1	86	65	80	77	25.2	31.5	32.5	29.8	21.2	24.9	25.5	23.9
1988	2	13	27.9273	23	4.92734	24.8	32.4	28.2	28.4	23.2	26	25.8	25	87	60	83	77	27.4	29.4	31.6	29.4	22.6	23.7	25	23.8
1988	2	14	28.3333	24.2	4.13326	25.8	32.6	30	29.6	24	26.4	26.8	25.7	86	62	78	75	28.6	30.3	33.1	30.7	23.3	24.3	25.7	24.4
1988	2	15	28.134	21.2	6.93399	26.4	33.2	30.2	30	25.2	27.6	26.4	26.4	91	65	74	77	31.2	33.2	31.9	32.1	24.8	25.8	25.1	25.2
1988	2	16	28.0159	21.4	6.61591	24.8	32.4	30.4	29.5	23	27.2	26.8	25.7	86	67	76	76	26.9	32.6	32.8	30.8	22.3	25.5	25.6	24.5
1988	2	17	27.9347	23	4.93472	24.8	32.4	30	29.3	23.6	26.8	26.6	25.7	91	65	77	77	28.3	31.5	32.6	30.8	23.1	24.9	25.5	24.5
1988	2	18	26.6063	20.4	6.20626	21.2	32	29.2	27.9	20.4	27.2	26.8	24.8	93	69	83	82	23.4	32.9	33.6	30	20	25.6	26	23.9
1988	2	19	28.2595	20.8	7.45946	23.6	32.8	28	28.1	22.2	27.8	25.4	25.1	89	68	81	79	25.8	34	30.7	30.2	21.6	26.2	24.5	24.1
1988	2	20	28.3259	22	6.32588	26.4	31	29.2	29	24.2	28	26.8	26.3	84	80	83	82	28.7	35.8	33.6	32.7	23.4	27.1	26	25.5
1988	2	21	26.8646	20.4	6.46457	24.2	34.6	30.6	30	23	26.8	27	25.6	90	55	76	74	27.3	30	33.2	30.2	22.5	24.1	25.8	24.2
1988	2	22	27.0565	22.2	4.85646	24.8	32.2	28	28.3	23.2	26.6	26.4	25.4	87	65	88	80	27.4	31.1	33.3	30.6	22.6	24.7	25.9	24.4
1988	2	23	28.4218	23	5.42183	24.6	33.8	30.6	29.9	24.2	27.8	27.4	26.5	97	63	78	80	29.9	33.4	34.4	32.5	24.1	25.9	26.4	25.4
1988	2	24	28.2226	23.6	4.62256	24.8	33.2	30	29.5	23	26.4	27.6	25.7	86	59	83	76	26.9	29.9	35.3	30.7	22.3	24	26.8	24.4
1988	2	25	28.1045	20	8.10447	25.4	32.6	29.6	29.3	24.2	27.8	26.2	26.1	91	69	77	79	29.4	34.2	31.7	31.8	23.8	26.3	25	25
1988	2	26	28.2078	22.4	5.8078	23.8	32	28.4	28.1	22.6	25.2	26.4	24.7	90	58	86	78	26.6	27.5	33.1	29.1	22.1	22.7	25.7	23.5
1988	2	27	28.0085	20.6	7.40853	23.6	30	26.4	26.6	22	26.2	25	24.4	87	74	89	84	25.4	31.5	30.7	29.2	21.3	24.9	24.5	23.6
1988	2	28	25.5951	21	4.59515	23.6	30	25.8	26.3	22.4	27.2	24.6	24.7	90	81	91	87	26.3	34.2	30.1	30.2	21.9	26.3	24.2	24.1
1988	2	29	25.8571	22	3.85714	23.8	30.4	28.2	27.6	22	26.8	26.4	25.1	86	76	87	83	25.2	32.8	33.2	30.4	21.2	25.6	25.8	24.2
1988	3	1	27.1487	21.6	5.54871	23.8	31.4	28.8	28.2	22	26.2	27.2	25.1	86	67	88	80	25.2	30.5	35	30.3	21.2	24.4	26.7	24.1
1988	3	2	28.1857	19.8	8.38566	23.6	32.8	29.2	28.7	22.4	25.4	26	24.6	90	55	78	74	26.3	27.5	31.5	28.4	21.9	22.7	24.9	23.2
1988	3	3	26.7391	21.8	4.9391	24.6	32	29	28.6	22.4	26.2	26.8	25.1	83	63	84	77	25.6	30.2	33.8	29.8	21.5	24.2	26.1	23.9
1988	3	4	26.7391	24	2.7391	25.6	33.2	30	29.7	24.2	25.8	27.2	25.7	89	56	81	75	29.3	28.3	34.2	30.6	23.7	23.1	26.3	24.4
1988	3	5	26.4439	23.6	2.84389	25.4	35	30.4	30.3	23.2	26.8	28.6	26.2	83	53	87	75	27	29.8	37.9	31.6	22.3	24	28.1	24.8
1988	3	6	26.4217	22.4	4.02175	25.6	32.4	29.2	29.1	24.2	27	26.8	26	89	66	83	79	29.3	32.1	33.6	31.6	23.7	25.2	26	25
1988	3	7	28.038	22.2	5.83805	24.2	33.4	29.6	29.2	22.6	27	26.8	25.5	87	61	80	76	26.3	31.4	33.4	30.4	22	24.9	25.9	24.2
1988	3	8	27.7871	20.4	7.38712	21.8	31	29	27.7	20.2	26.4	26.6	24.4	87	70	83	80	22.6	31.3	33.2	29.1	19.5	24.8	25.8	23.4
1988	3	9	25.4992	22.4	3.0992	24.8	32	28.2	28.3	23.6	27.2	26.4	25.7	91	69	87	82	28.3	32.9	33.2	31.5	23.1	25.6	25.8	24.9
1988	3	10	27.7871	24.2	3.58712	25.6	33.6	30.2	29.9	23.8	26.4	28	26.1	86	57	85	76	28.3	29.6	36.3	31.4	23.1	23.9	27.3	24.8
1988	3	11	27.8978	21.6	6.29782	24.2	32.4	30.4	29.4	23	27	26.8	25.6	90	66	76	77	27.3	32.1	32.8	30.7	22.5	25.2	25.6	24.4
1988	3	12	27.8609	22.4	5.46092	24.8	32	29.2	28.8	23.2	26.4	25.6	25.1	87	65	75	76	27.4	30.7	30.4	29.5	22.6	24.5	24.3	23.8
1988	3	13	26.4586	23.2	3.25865	26.4	33.2	29.6	29.7	25.4	27	26.8	26.4	92	62	80	78	31.8	31.5	33.4	32.2	25.1	24.9	25.9	25.3
1988	3	14	27.9938	24.8	3.19377	26.2	33.6	29	29.5	25	26.8	26.2	26	91	59	80	77	30.9	30.7	32.1	31.2	24.6	24.5	25.3	24.8
1988	3	15	28.0971	24.2	3.89709	25.6	32	28.4	28.6	24.4	27.2	25.8	25.8	91	69	81	80	29.8	32.9	31.5	31.4	24	25.6	24.9	24.8
1988	3	16	26.717	24	2.71696	26.2	32.6	28	28.7	24.8	27.4	26.8	26.3	89	67	91	83	30.4	33	34.4	32.6	24.3	25.7	26.4	25.5
1988	3	17	26.3775	23.2	3.17747	24.8	33	30.2	29.5	23.6	26.4	28.2	26.1	91	60	86	79	28.3	30	36.9	31.7	23.1	24.1	27.6	24.9
1988	3	18	27.7724	23.6	4.17236	24.6	33.6	30	29.5	23	25.4	27.2	25.2	87	52	81	73	27	27	34.2	29.4	22.4	22.3	26.3	23.7
1988	3	19	25.3442	23	2.34421	25.6	34	31.2	30.5	24.2	26.8	27.4	26.1	89	57	75	74	29.3	30.4	34	31.2	23.7	24.3	26.2	24.7
1988	3	20	27.6469	23.8	3.84689	24.8	34	32	30.7	23.6	26.2	28.6	26.1	91	54	78	74	28.3	28.8	36.9	31.3	23.1	23.4	27.6	24.7
1988	3	21	26.0011	24	2.00107	25.8	35.2	31.4	31	24.6	25.8	29.2	26.5	91	47	85	74	30.1	27	39	32	24.2	22.3	28.6	25
1988	3	22	27.3369	21.4	5.93691	24	35.6	31	30.4	23.2	27.6	27.4	26.1	94	54	76	75	27.9	31.6	34.1	31.2	22.9	25	26.2	24.7
1988	3	23	28.4292	23.6	4.82921	24.8	34.6	30	29.8	23.8	26.2	28.2	26.1	92	52	87	77	28.8	28.4	37	31.4	23.4	23.2	27.7	24.8
1988	3	24	29.0713	22.4	6.6713	24	34	32.8	30.9	22.6	27.4	27.6	25.9	89	60	67	72	26.5	32.1	33.5	30.7	22	25.2	25.9	24.4
1988	3	25	28.9532	23.4	5.55322	24.6	35	30.4	30.1	23.2	26.8	26.6	25.5	89	53	74	72	27.5	29.8	32.3	29.9	22.7	24	25.3	24
1988	3	26	28.9237	23.5	5.4237	24.2	36.2	31.6	30.9	23	26.4	27.2	25.5	90	46	71	69	27.3	27.9	33.1	29.4	22.5	22.9	25.8	23.7
1988	3	27	26.1561	23.2	2.95605	24.6	33.2	30	29.5	23.2	26.8	27.6	25.9	89	61	83	78	27.5	31	35.3	31.3	22.7	24.6	26.8	24.7
1988	3	28	29.0934	23	6.09344	26.8	38	30.2	31.3	25.2	27.2	27.8	26.7	88	44	83	72	31	28.9	35.7	31.9	24.6	23.5	27.1	25.1
1988	3	29	29.1746	25.2	3.97463	27.4	35	31.4	31.3	25	27.6	27	26.5	82	57	71	70	30.1	32	32.7	31.6	24.1	25.2	25.6	25
1988	3	30	26.0823	24.2	1.88225	26.4	35.6	31.2	31.1	25	26.8	27.4	26.4	89	51	75	72	30.7	29.4	34	31.4	24.5	23.8	26.2	24.8
1988	3	31	21.5359	21.2	0.335938	24.8	35.2	31.4	30.7	23	27.4	27.2	25.9	86	55	72	71	26.9	31.3	33.3	30.5	22.3	24.8	25.8	24.3
1988	4	1	26.2225	24.2	2.02248	25.6	34	32	30.9	24	27.2	27.6	26.3	88	59	72	73	28.8	31.5	34	31.4	23.4	24.9	26.2	24.8
1988	4	2	26.0158	22.4	3.61583	25.2	34.2	31	30.4	23.4	27	27.2	25.9	86	57	75	73	27.6	30.9	33.5	30.7	22.7	24.6	26	24.4
1988	4	3	27.0454	23	4.04539	26.4	33.4	28.6	29.3	25.2	26.2	25.4	25.6	91	57	77	75	31.2	29.2	30.3	30.3	24.8	23.7	24.3	24.2
1988	4	4	26.1413	21.2	4.94129	24.4	32.6	30	29.3	23	26	26.2	25.1	89	59	74	74	27.2	29.2	31.5	29.3	22.4	23.7	24.9	23.7
1988	4	5	27.2262	23.4	3.82621	25.6	34	31	30.4	24.2	26.2	27.4	25.9	89	54	76	73	29.3	28.8	34.1	30.7	23.7	23.4	26.2	24.5
1988	4	6	26.9827	22	4.98266	25.4	35.2	29	29.6	23.6	27.8	26.4	25.9	86	57	82	75	27.9	32.4	32.7	31	22.9	25.4	25.5	24.6
1988	4	7	27.1745	20.2	6.97455	24.8	35	28.2	29	23.4	26.4	26.6	25.5	89	51	88	76	27.8	28.7	33.7	30.1	22.9	23.4	26.1	24.1
1988	4	8	25.4992	20.6	4.8992	25.2	35.6	25.2	27.8	22.8	27.8	23	24.5	82	55	83	73	26.2	32.2	26.6	28.3	21.8	25.3	22.1	23.1
1988	4	9	25.7501	20.4	5.35013	24.6	30.6	27	27.3	22.8	27.4	26.2	25.5	86	78	94	86	26.5	34.4	33.5	31.5	22.1	26.4	25.9	24.8
1988	4	10	27.1524	22.6	4.5524	25	32.2	27.2	27.9	23.4	27	25.6	25.3	88	67	88	81	27.7	32.2	31.7	30.5	22.8	25.3	25	24.4
1988	4	11	25.787	19.8	5.98704	22.4	31.8	27.4	27.3	20	26.2	25.4	23.9	80	64	85	77	21.8	30.3	31.1	27.7	18.9	24.3	24.7	22.6
1988	4	12	26.0601	18.2	7.86011	24.6	35	26.8	28.3	22.2	27.4	22.7372	22.4142	81	56	67.5304	65.9806	25.2	31.4	26.1155	25.5804	21.2	24.9	20.7758	20.4621
1988	4	13	26.9679	23	3.9679	24.8	35.2	27.6	28.8	23.4	26.8	25.4	25.2	89	52	84	75	27.8	29.6	31	29.5	22.9	23.9	24.6	23.8
1988	4	14	26.3922	19.4	6.99223	23.6	31.2	29.2	28.3	21.2	26	25.4	24.2	81	66	74	74	23.6	30.1	29.9	27.9	20.1	24.2	24	22.8
1988	4	15	26.9162	23	3.91623	24.6	35.4	28.4	29.2	23.2	27.6	25.6	25.5	89	55	80	75	27.5	31.7	31	30.1	22.7	25	24.6	24.1
1988	4	16	24.525	20.6	3.92499	24.8	32.2	28.4	28.5	23	27	25.2	25.1	86	67	77	77	26.9	32.2	29.9	29.7	22.3	25.3	24.1	23.9
1988	4	17	26.8424	24	2.84243	25.8	35	29.4	29.9	24.4	27.2	25.6	25.7	89	55	74	73	29.6	30.9	30.3	30.3	23.9	24.6	24.3	24.2
1988	4	18	25.787	24.4	1.38704	25.6	33	28.4	28.9	24	26.2	26.2	25.5	88	59	84	77	28.8	29.5	32.5	30.3	23.4	23.8	25.5	24.2
1988	4	19	26.6579	23	3.65792	25.4	34.6	30	30	23.2	27.4	26.8	25.8	83	58	78	73	27	31.7	33.1	30.6	22.3	25	25.7	24.4
1988	4	20	26.6579	22.4	4.25792	25.6	31.8	28	28.4	22.4	27.6	25.4	25.1	76	73	81	77	25	34.1	30.7	29.9	21.1	26.3	24.5	23.9
1988	4	21	25.2999	20.6	4.69993	24.2	32.6	28.4	28.4	22.8	26.2	26	25	89	61	83	77	26.8	29.8	32	29.5	22.2	24	25.2	23.8
1988	4	22	26.8055	20.8	6.00553	24.2	30.6	27.4	27.4	23	27.2	25	25.1	90	77	82	83	27.3	33.8	30.1	30.4	22.5	26.1	24.1	24.3
1988	4	23	25.6173	23	2.61729	24.8	32.4	28.6	28.6	23.6	27	26.2	25.6	91	66	83	80	28.3	32.1	32.4	30.9	23.1	25.2	25.4	24.6
1988	4	24	26.2299	23.6	2.62986	25.4	33.4	28.6	29	23	26.2	25.4	24.9	82	57	77	72	26.5	29.2	30.3	28.7	22	23.7	24.3	23.3
1988	4	25	26.4808	23.4	3.08079	25	35.8	29	29.7	23.6	27.4	26.2	25.7	89	53	80	74	28.2	30.9	32.1	30.4	23.1	24.6	25.3	24.3
1988	4	26	25.8608	21.2	4.66084	25.6	32.8	29	29.1	23.4	26.6	26.6	25.5	83	62	83	76	27.3	30.7	33.2	30.4	22.5	24.5	25.8	24.3
1988	4	27	25.0638	23.6	1.46376	25.8	32.4	27.6	28.4	23.2	26	25.2	24.8	80	60	83	74	26.7	29.4	30.4	28.8	22.2	23.7	24.3	23.4
1988	4	28	26.311	24.6	1.71104	26.2	32.6	28.2	28.8	24	26.2	25	25.1	83	61	77	74	28.4	29.8	29.5	29.2	23.2	24	23.8	23.7
1988	4	29	26.407	24.4	2.00699	25.6	31.8	29.4	29	24	25.2	25.6	24.9	88	59	74	73	28.8	27.7	30.3	28.9	23.4	22.8	24.3	23.5
1988	4	30	26.2299	20.4	5.82986	23.2	33.8	25.6	27	22	26.2	23.4	23.9	90	55	83	76	25.6	29	27.3	27.3	21.5	23.5	22.5	22.5
1988	5	1	26.3971	24.4	1.99715	26.4	33.8	25.2	27.6	24.2	27.2	23.6	25	84	60	88	77	28.7	31.7	28.1	29.5	23.4	25	23	23.8
1988	5	2	24.5779	23.4	1.17788	25.6	32	25.6	27.2	23.8	26.2	23.4	24.5	86	63	83	78	28.3	30.2	27.3	28.6	23.1	24.2	22.5	23.3
1988	5	3	24.8133	20.2	4.61332	24.8	31.6	27.2	27.7	22.6	27	25.4	25	83	70	87	80	25.9	32.6	31.2	29.9	21.7	25.5	24.8	24
1988	5	4	24.4423	20.8	3.64233	23.2	32.4	27.2	27.5	20	26.6	25.6	24.1	75	64	88	76	21.2	31	31.7	28	18.5	24.6	25	22.7
1988	5	5	26.0904	20	6.09037	23.8	31.2	23.2	25.4	20.6	27.4	21	23	75	75	82	77	22.1	34	23.4	26.5	19.1	26.2	20	21.8
1988	5	6	25.0273	23	2.02735	24.4	30.8	27.4	27.5	23.2	27	25.2	25.1	90	75	84	83	27.6	33.1	30.6	30.4	22.7	25.8	24.4	24.3
1988	5	7	26.0547	22	4.0547	24.4	30.6	27.2	27.4	22	27.2	25.4	24.9	81	77	87	82	24.8	33.8	31.2	30	21	26.1	24.8	24
1988	5	8	26.5755	23	3.57551	25.8	30	27.6	27.8	23	27.4	25.2	25.2	79	82	83	81	26.2	34.8	30.4	30.5	21.9	26.6	24.3	24.3
1988	5	9	25.1558	23.4	1.75577	25	32	27.4	28	23.6	27.2	25.8	25.5	89	69	88	82	28.2	32.9	32.1	31.1	23.1	25.6	25.3	24.6
1988	5	10	25.1344	25	0.134364	26.4	33.8	29	29.5	25	27.6	26.8	26.5	89	62	84	79	30.7	32.8	33.8	32.4	24.5	25.6	26.1	25.4
1988	5	11	26.5256	22.4	4.12556	24.2	33.2	28.2	28.5	22	26.2	26.4	24.9	83	58	87	76	25	29.4	33.2	29.2	21.1	23.7	25.8	23.5
1988	5	12	26.3115	20.6	5.71153	24.8	30.6	27.4	27.5	22.2	27	25.6	24.9	80	76	87	81	25	33.2	31.6	30	21.1	25.8	25	24
1988	5	13	23.5933	23.4	0.193341	24.6	30	27.2	27.3	23	26.2	25.6	24.9	87	74	88	83	27	31.5	31.7	30.1	22.4	24.9	25	24.1
1988	5	14	25.0488	16.2	8.84875	23	30.2	26.2	26.4	22.2	26	23	23.7	93	72	76	81	26.2	30.8	26	27.7	21.9	24.5	21.7	22.7
1988	5	15	26.6897	20.2	6.48966	24	32.4	28	28.1	20.6	27.2	23.8	23.9	74	67	71	70	22	32.6	26.7	27.1	19	25.5	22.2	22.2
1988	5	16	25.0559	21.2	3.85589	24	32.8	27.4	27.9	23.2	27	25.6	25.3	94	64	87	81	27.9	31.8	31.6	30.4	22.9	25.1	25	24.3
1988	5	17	24.6421	20.4	4.24209	24.2	32.4	26.2	27.3	22	27.6	23.8	24.5	83	69	82	78	25	33.7	27.9	28.9	21.1	26.1	22.9	23.3
1988	5	18	26.1561	20	6.15605	23.2	32.8	27	27.5	20.2	26.4	25.6	24.1	76	61	89	75	21.7	30.2	31.9	27.9	18.8	24.2	25.1	22.7
1988	5	19	26.2117	21.2	5.01165	24.6	32	26.4	27.4	21	27.2	24.6	24.3	73	69	86	76	22.5	32.9	29.7	28.4	19.4	25.6	23.9	23
1988	5	20	24.8276	20.8	4.02759	25.6	30.4	27.6	27.8	22.8	26.2	25.4	24.8	79	72	84	78	25.9	31.2	31	29.4	21.7	24.8	24.6	23.7
1988	5	21	25.7765	22	3.77646	25.4	30.6	26.6	27.3	22	27.2	25.2	24.8	75	77	89	80	24.2	33.8	31.1	29.7	20.5	26.1	24.7	23.8
1988	5	22	25.8549	22.8	3.05493	26.2	31.4	27.4	28.1	23.6	26	25.2	24.9	81	65	84	77	27.4	30	30.6	29.3	22.6	24.1	24.4	23.7
1988	5	23	25.5624	24	1.56243	26	32.6	28	28.6	24.8	27.4	25.6	25.9	91	67	83	80	30.5	33	31.2	31.6	24.4	25.7	24.8	24.9
1988	5	24	25.5553	22	3.55529	23.4	30.8	28.2	27.6	22	27.2	23.8	24.3	89	76	69	78	25.5	33.7	26.6	28.6	21.4	26	22.1	23.2
1988	5	25	24.6064	24.2	0.406421	25.6	31.2	29.2	28.8	24	27	26.4	25.8	88	72	80	80	28.8	32.8	32.5	31.4	23.4	25.6	25.5	24.8
1988	5	26	25.7907	20.2	5.59073	26.4	32	27.4	28.3	24.2	26.2	25.6	25.3	84	63	87	78	28.7	30.2	31.6	30.2	23.4	24.2	25	24.2
1988	5	27	26.1474	24	2.14744	25	30.8	26.6	27.3	24.4	27	24.8	25.4	95	75	86	85	30.1	33.1	30.1	31.1	24.2	25.8	24.1	24.7
1988	5	28	26.2117	23	3.21165	26.4	32.4	27.2	28.3	23.2	26	25.6	24.9	76	60	88	75	26.3	29.4	31.7	29.1	21.9	23.7	25	23.6
1988	5	29	24.7277	22.8	1.92771	26.4	35.6	29	30	23.2	27.4	25.2	25.3	76	53	74	68	26.3	31	29.5	29	21.9	24.7	23.8	23.5
1988	5	30	26.2331	20.2	6.03306	25.6	32.2	26.6	27.8	22.4	26	25.2	24.5	76	61	89	76	25	29.5	31.1	28.5	21.1	23.8	24.7	23.2
1988	5	31	24.7132	22.6	2.11319	25.4	35.4	27.2	28.8	23.8	27.6	25.8	25.7	88	55	90	77	28.4	31.7	32.3	30.8	23.2	25	25.3	24.5
1988	6	1	23.9048	20	3.90478	22.6	30	27.4	26.9	20.4	27.2	25	24.2	82	81	82	82	22.5	34.2	30.1	28.9	19.4	26.3	24.1	23.3
1988	6	2	23.1375	22.4	0.73748	25.6	32.6	27.4	28.3	22.8	26	25	24.6	79	59	82	74	25.9	29.2	30.1	28.4	21.7	23.7	24.1	23.2
1988	6	3	23.0344	23	0.0344092	25.2	30.4	26.2	27	23.6	26	25.4	25	88	71	94	84	28.1	30.7	31.9	30.2	23	24.5	25.1	24.2
1988	6	4	23.6452	20.2	3.4452	23.2	30	25.6	26.1	20	25.2	23.4	22.9	75	68	83	75	21.2	28.9	27.3	25.8	18.5	23.5	22.5	21.5
1988	6	5	23.2556	23.4	-0.144434	26.2	32.8	27.4	28.5	24.4	27.2	25.6	25.7	86	65	87	79	29.4	32.3	31.6	31.1	23.7	25.4	25	24.7
1988	6	6	25.0232	20	5.02317	25.6	32.6	27.6	28.4	22.4	27	25.8	25.1	76	65	87	76	25	31.9	32	29.6	21.1	25.1	25.2	23.8
1988	6	7	22.6527	22.8	-0.147334	24.4	30.2	28.6	28	22	26.4	26.2	24.9	81	74	83	79	24.8	31.9	32.4	29.7	21	25.1	25.4	23.8
1988	6	8	26.0749	24.4	1.67487	26.8	31.4	27.6	28.4	24.6	26	25.6	25.4	84	65	85	78	29.5	30	31.5	30.3	23.8	24.1	24.9	24.3
1988	6	9	24.7759	24.6	0.175924	25.4	32.6	27	28	24.2	25	22.6	23.9	91	54	69	71	29.4	26.6	24.5	26.8	23.8	22.1	20.8	22.2
1988	6	10	24.9584	22.4	2.5584	25	30.6	27.4	27.6	23.4	26.2	23.8	24.5	88	71	74	78	27.7	31.1	27.1	28.6	22.8	24.7	22.4	23.3
1988	6	11	26.4586	20.4	6.05865	22.8	28.6	22.4	24	20	23.8	21.6	21.8	78	67	93	79	21.5	26.3	25.3	24.4	18.7	21.9	21.3	20.6
1988	6	12	23.6836	21.4602	2.22346	26.2	30.4	26	27.1	22.6	26	20.8	23.1	74	71	63	69	25	30.7	21.1	25.6	21.1	24.5	18.4	21.3
1988	6	13	25.2704	22.4	2.87041	23.6	29.8	26	26.4	22	26.4	24.2	24.2	87	77	86	83	25.4	32.1	29	28.8	21.3	25.3	23.5	23.4
1988	6	14	23.9124	20	3.91242	21.8	30.6	25.6	25.9	20.2	27.4	23.2	23.6	87	78	82	82	22.6	34.4	26.8	27.9	19.5	26.4	22.2	22.7
1988	6	15	24.0346	20.6	3.43458	22.8	29.6	26.2	26.2	20.4	23.8	24.6	22.9	81	62	88	77	22.4	25.6	29.9	25.9	19.3	21.5	24	21.6
1988	6	16	24.7021	22	2.70212	26.2	30.8	25.2	26.9	23.4	26.4	22.6	24.1	79	71	80	77	26.9	31.5	25.7	28	22.3	24.9	21.5	22.9
1988	6	17	25.0933	20.4	4.69328	26.2	30.6	25.4	26.9	23.4	26.2	23	24.2	79	71	82	77	26.9	31.1	26.5	28.2	22.3	24.7	22	23
1988	6	18	24.9973	19.8	5.19733	23.6	30	28.4	27.6	20	27	25.6	24.2	72	79	80	77	21	33.6	31	28.5	18.3	26	24.6	23
1988	6	19	23.739	23.4	0.338981	25	30.8	28	28	23.2	26.4	27	25.5	86	71	93	83	27.2	31.5	35	31.2	22.5	24.9	26.7	24.7
1988	6	20	24.8133	20.4	4.41333	23.8	29.6	28.2	27.5	20.4	26.2	25.4	24	74	77	80	77	21.7	31.7	30.6	28	18.8	25	24.4	22.8
1988	6	21	24.5156	20	4.51557	23.4	30.2	25	25.9	20	25.8	23.4	23.1	73	71	88	77	21.1	30.3	27.7	26.4	18.4	24.3	22.8	21.8
1988	6	22	25.6455	20.6	5.04554	23.8	30	28.2	27.5	20.4	26	26.4	24.3	74	73	87	78	21.7	30.9	33.2	28.6	18.8	24.6	25.8	23.1
1988	6	23	26.5767	21.5138	5.06294	21.6	30.2	26	26	20	26.2	25.2	23.8	87	73	94	84	22.3	31.3	31.5	28.4	19.3	24.8	24.9	23
1988	6	24	25.5539	20	5.55392	26.2	29	24.6	26.1	22.8	25.2	23	23.7	75	74	87	79	25.5	29.5	27	27.3	21.4	23.8	22.4	22.5
1988	6	25	26.2225	19.8	6.42248	23.8	30.8	24.6	26	23	26.4	22	23.8	93	71	80	81	27.5	31.5	24.7	27.9	22.7	24.9	20.9	22.8
1988	6	26	25.2114	20.6	4.61137	23.2	29.4	26.2	26.3	22.2	26	25.2	24.5	92	77	92	87	26.1	31.3	31.4	29.6	21.8	24.8	24.8	23.8
1988	6	27	25.8593	22.4	3.45931	23.8	28.6	26	26.1	22	26.2	23.8	24	86	83	83	84	25.2	32.4	28	28.5	21.2	25.4	23	23.2
1988	6	28	25.8211	23.4	2.42114	24.8	30.6	23.2	25.5	23.2	26.4	22	23.9	87	72	90	83	27.4	31.6	25.6	28.2	22.6	25	21.5	23
1988	6	29	23.9493	20	3.94932	21.8	29.8	26.2	26	20.2	24.6	25	23.3	87	66	91	81	22.6	27.5	30.9	27	19.5	22.6	24.6	22.2
1988	6	30	23.2864	19.8	3.48636	23	29.6	24.8	25.5	21.4	26.2	22.4	23.3	87	77	81	82	24.4	31.7	25.5	27.2	20.7	25	21.4	22.4
1988	7	1	26.5029	19.8	6.70293	21.6	29.4	21.8	23.6	20	27.2	20.2	22.5	87	84	87	86	22.3	34.6	22.6	26.5	19.3	26.5	19.5	21.7
1988	7	2	25.2333	21.1249	4.1084	21.4	30.6	25.6	25.8	20.2	26.4	23.2	23.3	90	72	82	81	22.9	31.6	26.8	27.1	19.6	25	22.2	22.3
1988	7	3	24.2076	21.4673	2.74033	24.8347	29.8	28.2	20.3292	22.2878	27	25.4	22.7551	80.5826	81	80	61.2571	26.6825	33.8	30.6	25.5472	21.6457	26.1	24.4	20.4436
1988	7	4	26.18	20	6.17998	23.8	30.6	25.4	26.3	20.4	25.2	23.8	23.1	74	65	88	75	21.7	28.5	28.4	26.2	18.8	23.2	23.2	21.7
1988	7	5	23.2176	23.4	-0.182354	25.8	30.8	27	27.6	22.6	25.2	26.2	24.7	76	64	94	78	25.3	28.3	33.5	29	21.3	23.1	25.9	23.5
1988	7	6	25.05	20.4	4.65002	22.8	29.8	26	26.1	20.4	27.2	24.8	24.1	81	82	91	84	22.4	34.3	30.5	29.1	19.3	26.4	24.4	23.3
1988	7	7	23.2482	20	3.24819	25.4	35.2	25.4	27.9	24	26.6	23.6	24.7	89	51	86	75	28.9	29.1	27.9	28.6	23.5	23.6	22.9	23.3
1988	7	8	25.6173	21.2	4.41729	23.8	30.4	28	27.5	20.2	26.4	25.2	23.9	72	73	80	75	21.3	31.7	30.2	27.7	18.5	25	24.2	22.6
1988	7	9	25.4992	20.8	4.6992	24.6	31.6	24.8	26.5	22.4	27.2	23.6	24.4	83	71	91	82	25.6	33.1	28.3	29	21.5	25.8	23.1	23.5
1988	7	10	25.0386	19.8	5.23856	23.6	30.2	27.4	27.1	20.4	26	25.2	23.9	75	72	84	77	21.8	30.8	30.6	27.7	18.9	24.5	24.4	22.6
1988	7	11	22.5916	23.8	-1.20841	25.4	30	26.4	27	22.8	25	24.2	24	80	67	84	77	26	28.3	28.7	27.7	21.7	23.2	23.4	22.8
1988	7	12	23.8534	20.4	3.45338	25	31.2	22.4	25.3	24.8	25.8	20	23.5	98	65	80	81	31.2	29.6	21.8	27.5	24.7	23.9	18.9	22.5
1988	7	13	23.4543	20	3.45433	24.6	35.2	26.8	28.4	20.2	26.8	24.6	23.9	67	52	84	68	20.7	29.6	29.5	26.6	18.1	23.9	23.8	21.9
1988	7	14	23.9346	22.4	1.53456	25.2	30.6	26.4	27.1	22.6	25.2	25	24.3	80	65	89	78	25.7	28.5	30.7	28.3	21.5	23.2	24.5	23.1
1988	7	15	23.8977	20.4	3.49766	25.8	30	28.4	28.1	23.6	27.2	25	25.3	83	81	76	80	27.7	34.2	29.4	30.4	22.7	26.3	23.8	24.3
1988	7	16	23.4772	20.8	2.67723	22.8	28.6	27	26.4	20	27.2	25.6	24.3	78	90	89	86	21.5	35.1	31.9	29.5	18.7	26.8	25.1	23.5
1988	7	17	22.8939	23.4	-0.506072	24.8	29.8	28.4	27.8	23	27.2	26.2	25.5	86	82	84	84	26.9	34.3	32.5	31.3	22.3	26.4	25.5	24.7
1988	7	18	24.3774	21.2	3.17738	24.6	30.8	27.4	27.5	23.4	25.2	25.6	24.7	90	64	87	80	28	28.3	31.6	29.3	22.9	23.1	25	23.7
1988	7	19	23.8055	20.2	3.60553	23.6	32.2	27	27.5	20.4	25.8	24.6	23.6	75	60	82	73	21.8	29	29.3	26.7	18.9	23.5	23.7	22
1988	7	20	24.0084	20.8	3.20836	25.4	29	26.2	26.7	23.2	27.4	25	25.2	83	88	91	87	27	35.4	30.9	31.1	22.3	26.9	24.6	24.6
1988	7	21	23.6834	23.4	0.283373	26.2	31.2	24.8	26.8	24.8	26	23.2	24.7	89	66	87	81	30.4	30.1	27.4	29.3	24.3	24.2	22.6	23.7
1988	7	22	22.5229	21.1249	1.39802	23.8	30.6	26.4	26.8	22	25.2	24.8	24	86	65	88	79	25.2	28.5	30.2	28	21.2	23.2	24.2	22.9
1988	7	23	24.1109	22.8	1.31093	25.8	32.2	27	28	24.6	26.4	25.4	25.5	91	64	88	81	30.1	30.6	31.4	30.7	24.2	24.4	24.8	24.5
1988	7	24	24.4163	22.2	2.21632	25	30.4	28.2	28	22.6	27	26.4	25.3	82	77	87	82	25.8	33.4	33.2	30.8	21.6	25.9	25.8	24.4
1988	7	25	25.1339	22.8	2.33387	25	35.2	27.4	28.8	23.4	25.4	25.8	24.9	88	46	88	74	27.7	25.9	32.1	28.6	22.8	21.7	25.3	23.2
1988	7	26	25.1671	23.6	1.56708	25.8	29.8	28.2	28	23.8	27	25.6	25.5	85	81	81	82	28.1	33.8	31.1	31	23	26.1	24.7	24.6
1988	7	27	24.9383	24.2	0.738292	27	30.8	24.6	26.8	25.4	27.2	22	24.9	88	76	80	81	31.4	33.7	24.7	29.9	24.8	26	20.9	23.9
1988	7	28	22.3931	22.6	-0.20692	26.4	31.2	29.6	29.2	25	27.4	26.8	26.4	89	75	80	82	30.7	34	33.4	32.7	24.5	26.2	25.9	25.5
1988	7	29	22.8496	23	-0.150355	25.8	30.2	27.6	27.8	23.6	25	23.8	24.1	83	66	73	74	27.7	28.2	26.9	27.6	22.7	23.1	22.3	22.7
1988	7	30	23.846	24.2	-0.354004	25	31.4	25.8	27	23.2	27.6	24.2	25	86	75	88	83	27.2	34.4	29.1	30.2	22.5	26.4	23.6	24.2
1988	7	31	19.7794	20.4	-0.620591	24.8	32	28.2	28.3	22.6	26.8	26	25.1	83	67	84	78	25.9	31.8	32.1	30	21.7	25.1	25.3	24
1988	8	1	22.8201	20.8	2.02012	25.6	30	25.4	26.6	23.2	27.2	23.8	24.7	82	81	88	83	26.8	34.2	28.4	29.8	22.2	26.3	23.2	23.9
1988	8	2	22.416	22.4	0.0159846	24.8	33	27.2	28	23	26.2	25.6	24.9	86	59	88	78	26.9	29.5	31.7	29.4	22.3	23.8	25	23.7
1988	8	3	22.5175	19.8621	2.65546	23.8	30	25.6	26.3	22	25.2	24.8	24	86	68	94	82	25.2	28.9	30.8	28.3	21.2	23.5	24.5	23.1
1988	8	4	24.6209	22.4	2.22094	24.8	29	25.2	26	22	27	23.8	24.3	79	86	89	84	24.6	34.3	28.5	29.1	20.8	26.4	23.3	23.5
1988	8	5	24.1109	20.2	3.91093	24.8	38.2	32.4	32	23	26.6	28.4	26	86	41	74	67	26.9	27.1	36	30	22.3	22.4	27.2	24
1988	8	6	22.2251	23.2	-0.974887	24.4	39	32	31.9	23	27.4	26.8	25.7	89	41	67	66	27.2	28.8	31.8	29.2	22.4	23.4	25.1	23.6
1988	8	7	20.9386	24	-3.06136	25.6	35.2	28.8	29.6	23.2	27.6	26.4	25.7	82	56	83	74	26.8	31.9	32.8	30.5	22.2	25.1	25.6	24.3
1988	8	8	22.7901	23.8	-1.00991	26.2	36.4	28.6	30	24.8	26.6	26.8	26.1	89	47	87	74	30.4	28.3	34	30.9	24.3	23.1	26.2	24.5
1988	8	9	22.2862	22.8	-0.513808	25.6	29.8	27.4	27.5	23.2	27	25.6	25.3	82	81	87	83	26.8	33.8	31.6	30.7	22.2	26.1	25	24.4
1988	8	10	23.9811	24	-0.0188666	25.8	30.6	26.8	27.5	24.2	27.2	24.6	25.3	88	77	84	83	29.1	33.8	29.5	30.8	23.6	26.1	23.8	24.5
1988	8	11	23.4467	20.2	3.24669	24.8	29.8	25.2	26.3	20.6	26.4	23.6	23.5	69	77	88	78	21.5	32.1	28.1	27.2	18.6	25.3	23	22.3
1988	8	12	23.5383	20.8	2.73831	23.6	30.4	28	27.5	20	26.2	25.4	23.9	72	72	81	75	21	31.2	30.7	27.6	18.3	24.8	24.5	22.5
1988	8	13	23.3551	20	3.35507	24.8	30.2	28.4	28	23.2	26.4	25.6	25.1	87	74	80	81	27.4	31.9	31	30.1	22.6	25.1	24.6	24.1
1988	8	14	22.0953	23.2	-1.10468	24.6	30	27.4	27.4	22.4	25.2	25.8	24.5	83	68	88	80	25.6	28.9	32.1	28.9	21.5	23.5	25.3	23.4
1988	8	15	23.1566	22.8	0.356567	23.6	29.8	28.4	27.5	22	25	26.2	24.4	87	68	84	80	25.4	28.5	32.5	28.8	21.3	23.2	25.5	23.3
1988	8	16	20.6142	23.4	-2.78585	26.2	30.8	28	28.3	22.6	26.2	26.4	25.1	74	70	88	77	25	30.9	33.3	29.8	21.1	24.6	25.9	23.9
1988	8	17	23.8091	20.6	3.20909	24.8	30	28.2	27.8	22.2	27.2	26.4	25.3	80	81	87	83	25	34.2	33.2	30.8	21.1	26.3	25.8	24.4
1988	8	18	23.2558	20	3.25582	26.4	32.6	26.8	28.1	20.6	26	24.8	23.8	59	59	85	68	20.4	29.2	30	26.5	17.8	23.7	24.1	21.9
1988	8	19	22.4142	22.8	-0.385797	23.8	29.6	27	26.9	22	25.4	23.8	23.7	86	72	77	78	25.2	29.6	27.3	27.4	21.2	23.9	22.6	22.6
1988	8	20	22.5028	23	-0.497232	25.4	30.8	29.2	28.6	23.6	26.4	26.2	25.4	86	71	79	79	27.9	31.5	32	30.5	22.9	24.9	25.2	24.3
1988	8	21	23.8608	23.6	0.260757	24.8	34.2	26.4	28	23.2	26	24.8	24.7	87	52	88	76	27.4	28.2	30.2	28.6	22.6	23	24.2	23.3
1988	8	22	23.7574	23	0.757432	24.6	29.8	28.2	27.7	23.2	27	26.4	25.5	89	81	87	85	27.5	33.8	33.2	31.5	22.7	26.1	25.8	24.8
1988	8	23	22.6061	23.2	-0.593907	24	35	27	28.3	23.4	26.6	25.8	25.3	95	52	91	79	28.4	29.2	32.4	30	23.2	23.7	25.4	24.1
1988	8	24	23.6541	24	-0.345894	26.2	36	28.8	30	24.4	26.6	26.2	25.7	86	48	82	72	29.4	28.6	32.3	30.1	23.7	23.3	25.3	24.1
1988	8	25	23.1184	23.2	-0.0816072	26.2	29.8	27.2	27.6	24.4	26	25.4	25.3	86	74	87	82	29.4	31.1	31.2	30.6	23.7	24.7	24.8	24.4
1988	8	26	22.9973	23	-0.00274714	25.6	29.6	28	27.8	24.2	27	26.4	25.9	89	82	88	86	29.3	33.9	33.3	32.2	23.7	26.2	25.9	25.2
1988	8	27	22.5913	20.6	1.99133	24.8	32.2	25.8	27.1	20.6	25	20.8	22.1	69	56	64	63	21.5	26.9	21.2	23.2	18.6	22.3	18.5	19.8
1988	8	28	22.1335	22.4	-0.266506	25.6	32.4	28	28.5	23.8	26.6	24.2	24.9	86	64	73	74	28.3	31	27.7	29	23.1	24.6	22.8	23.5
1988	8	29	24.1191	23.6	0.51907	27	36.4	27	29.4	25.8	27.4	25.4	26.2	91	50	88	76	32.4	30.5	31.4	31.4	25.4	24.4	24.8	24.9
1988	8	30	22.547	24.6	-2.05295	25.8	30.6	26.4	27.3	23.6	25.2	24.8	24.5	83	65	88	79	27.7	28.5	30.2	28.8	22.7	23.2	24.2	23.4
1988	8	31	22.7242	20.4	2.32418	23.8	38.2	25.1	28	20.6	26.8	23.6	23.7	75	41	88	68	22.1	27.7	28.1	26	19.1	22.8	23	21.6
1988	9	1	23.5803	21.6	1.9803	24.8	35	28.2	29	23.2	26.8	25.2	25.1	87	53	79	73	27.4	29.8	30.1	29.1	22.6	24	24.1	23.6
1988	9	2	23.7648	22.2	1.56481	24.6	32	27.2	27.8	23.2	26.4	24.8	24.8	89	65	82	79	27.5	30.7	29.7	29.3	22.7	24.5	23.9	23.7
1988	9	3	21.4998	19.4	2.0998	24.2	36.2	28.4	29.3	22.6	26.4	27	25.3	87	46	90	75	26.3	27.9	34.7	29.7	22	22.9	26.6	23.8
1988	9	4	23.6467	20	3.64673	23.8	32.4	28.2	28.2	20	25	25.8	23.6	71	55	83	70	20.9	26.8	31.6	26.4	18.2	22.2	25	21.8
1988	9	5	22.488	21.8	0.688007	23.6	32.4	29	28.5	20.4	26.2	26.4	24.3	75	61	82	73	21.8	29.9	32.7	28.1	18.9	24	25.5	22.8
1988	9	6	22.3244	20.6	1.72437	23.4	35	28.2	28.7	21.2	27	26.4	24.9	82	54	87	74	23.7	30.3	33.2	29.1	20.2	24.3	25.8	23.4
1988	9	7	19.5147	22.6	-3.08527	23.6	33	28.6	28.5	22.4	26.2	26.8	25.1	90	59	87	79	26.3	29.5	34	29.9	21.9	23.8	26.2	24
1988	9	8	23.2482	22.4	0.848186	26.4	31.6	27.2	28.1	25.6	25.2	25.4	25.4	94	60	87	80	32.3	27.8	31.2	30.4	25.3	22.8	24.8	24.3
1988	9	9	22.0953	23.6	-1.50468	26.4	34.2	28.6	29.5	23.2	27.4	26.8	25.8	76	59	87	74	26.3	32	34	30.8	21.9	25.2	26.2	24.4
1988	9	10	23.4548	20.6	2.85484	24.8	30.4	28.2	27.9	23.2	25	26.8	25	87	65	90	81	27.4	28.1	34.3	29.9	22.6	23	26.3	24
1988	9	11	23.9198	24.6	-0.6802	26.4	32.4	28.4	28.9	23.8	26	25	24.9	81	60	76	72	27.7	29.4	29.4	28.8	22.8	23.7	23.8	23.4
1988	9	12	23.4696	23.4	0.0695969	25.6	32.4	27.2	28.1	22.6	25.2	24.8	24.2	77	56	82	72	25.4	27.3	29.7	27.5	21.4	22.5	23.9	22.6
1988	9	13	20.9898	21.2	-0.21021	22.6	32	26.4	26.9	21.4	26.4	25.6	24.5	90	65	94	83	24.7	30.7	32.3	29.2	20.9	24.5	25.3	23.6
1988	9	14	22.0968	20.8	1.29685	24.6	30.4	26.8	27.1	20.2	27.2	25.4	24.3	67	78	89	78	20.7	33.9	31.5	28.7	18.1	26.2	24.9	23.1
1988	9	15	21.8754	19.2	2.67544	23.8	32	28.6	28.3	22.2	26.2	25.4	24.6	87	63	77	76	25.7	30.2	30.3	28.7	21.5	24.2	24.3	23.3
1988	9	16	21.2708	23.6	-2.32925	24.8	32.6	28	28.3	22.4	25.2	25.4	24.3	81	55	81	73	25.5	27.1	30.7	27.8	21.4	22.4	24.5	22.8
1988	9	17	22.3994	20.8	1.59944	23.6	32.4	26.8	27.4	22	26.2	25.6	24.6	87	61	91	80	25.4	29.9	32	29.1	21.3	24	25.2	23.5
1988	9	18	21.0415	22.4	-1.35855	24.6	34	28.6	29	22.2	27.6	26.4	25.4	81	61	84	76	25.2	32.7	32.9	30.3	21.2	25.5	25.7	24.1
1988	9	19	20.1332	23.2	-3.06684	25.6	34.2	29	29.5	23	27.4	25.2	25.2	80	59	74	71	26.4	32	29.5	29.3	22	25.2	23.8	23.7
1988	9	20	21.6614	22.2	-0.538595	23.8	33.4	26.8	27.7	22.6	26.2	24.6	24.5	90	57	84	77	26.6	29.2	29.5	28.4	22.1	23.7	23.8	23.2
1988	9	21	21.9492	24	-2.05076	25.8	31.4	27.2	27.9	22.6	25	25.6	24.4	76	60	88	75	25.3	27.4	31.7	28.2	21.3	22.6	25	23
1988	9	22	22.3473	23.2	-0.852729	24.8	32.4	28	28.3	23	27.2	23.4	24.5	86	67	68	74	26.9	32.6	25.7	28.4	22.3	25.5	21.6	23.1
1988	9	23	23.0194	20.4	2.61939	22.8	31	27.6	27.3	20	25.2	25.4	23.5	78	63	84	75	21.5	28.2	31	26.9	18.7	23.1	24.6	22.1
1988	9	24	22.798	23.6	-0.802017	23.8	32.4	29	28.5	22	26.2	27.4	25.2	86	61	88	79	25.2	29.9	35.4	30.2	21.2	24	26.9	24.1
1988	9	25	23.0563	21.4	1.6563	22.8	30.4	27.2	26.9	21.6	26	26.4	24.7	90	71	94	85	25	30.7	33.9	29.8	21.1	24.5	26.1	23.9
1988	9	26	20.5839	20.8	-0.21613	21.6	32.4	28.6	27.8	20	27.2	26.6	24.6	87	67	86	80	22.3	32.6	33.5	29.5	19.3	25.5	25.9	23.6
1988	9	27	21.7721	22.6	-0.82789	23.8	33.6	27.2	28	22.2	26.4	26.2	24.9	87	57	92	79	25.7	29.6	33.3	29.5	21.5	23.9	25.9	23.8
1988	9	28	22.9677	20.4	2.56773	22.2	34	26.8	27.5	20	27.6	25.4	24.3	82	61	89	78	21.9	32.7	31.5	28.7	19	25.5	24.9	23.1
1988	9	29	21.8828	24.8	-2.91718	27	35	23.6	27.3	25.6	26.8	21.3103	21.1177	89	53	69.1677	64.2093	31.9	29.8	26.365	24.6599	25.1	24	20.6433	19.4554
1988	9	30	22.9199	20.2	2.71989	23.8	30.4	26.4	26.8	22.2	25.6	25.4	24.4	87	68	92	83	25.7	29.6	31.8	29	21.5	23.9	25.1	23.5
1988	10	1	22.7137	24.2	-1.48626	25	29.8	26.2	26.8	23.6	26.4	25	25	89	77	91	85	28.2	32.1	30.9	30.4	23.1	25.3	24.6	24.3
1988	10	2	21.9123	22.8	-0.887662	23.8	32.6	25	26.6	22.4	26.2	23.4	24	89	61	88	79	26.1	29.8	27.7	27.9	21.8	24	22.8	22.9
1988	10	3	23.0932	24	-0.906802	27.2	30.6	29.4	29.1	25.4	27	27.2	26.5	87	76	84	82	31.2	33.2	34.6	33	24.8	25.8	26.5	25.7
1988	10	4	22.9973	20	2.99725	22.8	32.4	27.2	27.4	20.2	26	25.4	23.9	79	60	87	75	21.9	29.4	31.2	27.5	19	23.7	24.8	22.5
1988	10	5	23.0711	20.6	2.47106	21.8	33.4	26.2	26.9	20.2	25.6	24.8	23.5	87	54	89	77	22.6	27.6	30.4	26.9	19.5	22.7	24.3	22.2
1988	10	6	21.0952	20.2	0.895152	23.4	34.2	29.4	29.1	22	27	25.6	24.9	89	57	74	73	25.5	30.9	30.3	28.9	21.4	24.6	24.3	23.4
1988	10	7	22.643	24.4	-1.75701	25.8	32.4	29.6	29.4	24.6	27	26.8	26.1	91	66	80	79	30.1	32.1	33.4	31.8	24.2	25.2	25.9	25.1
1988	10	8	23.1375	22.4	0.73748	23.6	32.4	25.6	26.8	22	26.2	23.8	24	87	61	86	78	25.4	29.9	28.3	27.8	21.3	24	23.1	22.8
1988	10	9	22.5229	24.2	-1.67713	27	32.4	26.4	28	25.4	26	25.8	25.7	88	60	95	81	31.4	29.4	32.8	31.2	24.8	23.7	25.6	24.7
1988	10	10	22.3549	22	0.354906	23.6	29.8	26.4	26.5	22.4	26.8	25.2	24.8	90	79	91	87	26.3	33.2	31.2	30.3	21.9	25.8	24.8	24.2
1988	10	11	21.0799	23.2	-2.12012	25.6	32.4	28.6	28.8	22.8	25.2	26.4	24.8	79	56	84	73	25.9	27.3	32.9	28.7	21.7	22.5	25.7	23.3
1988	10	12	22.103	20	2.10295	22.8	32.6	29.4	28.5	20.4	25	28.2	24.5	81	54	91	75	22.4	26.6	37.4	28.8	19.3	22.1	27.8	23.1
1988	10	13	21.0493	23.6	-2.55066	25.4	33.4	28	28.7	24.2	27.6	26.6	26.1	91	64	90	82	29.4	33.1	33.9	32.1	23.8	25.7	26.1	25.2
1988	10	14	20.8966	23	-2.10335	25.8	32	26.4	27.6	24.4	26.2	24	24.9	89	63	82	78	29.6	30.2	28.2	29.3	23.9	24.2	23.1	23.7
1988	10	15	20.7898	21.8	-1.01024	22.8	32.2	28.4	28	21.4	25.6	27.2	24.7	88	59	91	80	24.5	28.4	35.3	29.4	20.8	23.2	26.8	23.6
1988	10	16	22.3625	20.4	1.96254	22.6	30.6	27.4	27	20	25.2	25.6	23.6	79	65	87	77	21.6	28.5	31.6	27.2	18.8	23.2	25	22.3
1988	10	17	23.2703	22.8	0.470327	25.4	32.6	28	28.5	22	25.2	27.4	24.9	75	55	96	75	24.2	27.1	36.1	29.1	20.5	22.4	27.2	23.4
1988	10	18	21.4621	20.4	1.06213	27	30	28.2	28.4	25.6	27.4	25.8	26.3	89	82	83	85	31.9	34.8	31.6	32.7	25.1	26.6	25	25.6
1988	10	19	21.9732	20.6	1.37316	22.8	28.6	27	26.4	20	26.4	25.2	23.9	78	84	87	83	21.5	32.9	30.8	28.4	18.7	25.7	24.6	23
1988	10	20	21.2776	23	-1.72237	24.8	29.8	28	27.6	23	27.2	26.4	25.5	86	82	88	85	26.9	34.3	33.3	31.5	22.3	26.4	25.9	24.8
1988	10	21	22.1717	21.4	0.771669	24.2	30.6	27.2	27.3	23.8	27.4	25.6	25.6	97	78	88	88	29.2	34.4	31.7	31.8	23.6	26.4	25	25
1988	10	22	21.057	20.6	0.456977	22.8	30.2	27.4	27	20	26.4	25.4	23.9	78	74	85	79	21.5	31.9	31.1	28.2	18.7	25.1	24.7	22.8
1988	10	23	22.4363	20.8	1.63634	24.4	34.2	29.2	29.3	23	27.4	27	25.8	89	59	84	78	27.2	32	34.2	31.1	22.4	25.2	26.3	24.6
1988	10	24	23.9641	22.2	1.76408	24.8	32.4	28.2	28.4	23.6	25	26.2	24.9	91	55	85	77	28.3	26.8	32.7	29.2	23.1	22.2	25.5	23.6
1988	10	25	22.8423	23.6	-0.757735	24.8	33.2	30.2	29.6	23	27.2	27.4	25.9	86	63	81	77	26.9	32.1	34.6	31.2	22.3	25.2	26.5	24.7
1988	10	26	22.8865	23.4	-0.513453	24.6	33.8	18.9631	19.0273	23.2	26.2	20.2616	20.1653	89	55	66.0999	65.0654	27.5	29	24.981	24.6564	22.7	23.5	19.6338	19.4697
1988	10	27	22.8275	24	-1.1725	26.4	32.8	26.4	28	23.2	26	23.2	24.1	76	59	76	70	26.3	29.1	26.3	27.2	21.9	23.6	21.9	22.5
1988	10	28	21.5138	20.4	1.1138	22.6	34	28.2	28.3	21.8	27.8	26.4	25.3	93	63	87	81	25.6	33.2	33.2	30.7	21.5	25.8	25.8	24.4
1988	10	29	24.215	24	0.215015	27.2	35.2	28.4	29.8	25	26.2	26.4	25.9	84	49	86	73	30.2	28	33.1	30.4	24.2	23	25.7	24.3
1988	10	30	22.6947	24.2	-1.50534	26.6	30.8	26.4	27.5	25.4	25	25	25.1	91	63	89	81	31.6	27.8	30.7	30.1	25	22.8	24.5	24.1
1988	10	31	23.5841	20.4	3.18412	22.8	28.8	24.8	25.3	20.2	25.6	23.4	23.1	79	78	89	82	21.9	30.7	27.8	26.8	19	24.5	22.9	22.1
1988	11	1	23.5001	20.4	3.10014	23.8	33.4	28.6	28.6	20.6	27.2	25.8	24.5	75	62	80	72	22.1	31.9	31.3	28.5	19.1	25.2	24.8	23
1988	11	2	25.6099	21.6	4.00991	22.8	31.6	28	27.6	21	27.4	26.2	24.9	85	73	87	82	23.7	33.7	32.8	30.1	20.2	26	25.6	23.9
1988	11	3	25.4475	20.6	4.84754	22.6	33	28	27.9	20.2	27.2	25.4	24.3	81	64	81	75	22.1	32.2	30.7	28.3	19.1	25.3	24.5	23
1988	11	4	25.2114	22	3.21137	23.4	34	28.6	28.6	20.6	25.8	26.4	24.3	78	52	84	71	22.4	27.8	32.9	27.7	19.3	22.8	25.7	22.6
1988	11	5	25.4106	21.4	4.01064	22.8	33.4	28.2	28.2	20	26.6	26.4	24.3	78	59	87	74	21.5	30.3	33.2	28.3	18.7	24.3	25.8	22.9
1988	11	6	25.3442	22.2	3.14421	24.6	36.2	28	29.2	20.2	27.6	26.6	24.8	67	52	90	70	20.7	31.2	33.9	28.6	18.1	24.8	26.1	23
1988	11	7	25.7649	20.8	4.96489	24.8	31.4	26.4	27.3	23.2	26.8	24.2	24.7	87	70	84	80	27.4	32.2	28.7	29.4	22.6	25.3	23.4	23.7
1988	11	8	25.2409	21.2	4.04089	25.6	36	28.2	29.5	24.4	26.6	23.8	24.9	91	48	69	69	29.8	28.6	26.6	28.3	24	23.3	22.1	23.1
1988	11	9	23.7427	22	1.74267	26.2	34.2	25.8	28	25.4	26.8	24.6	25.6	94	56	91	80	31.9	30.3	30.1	30.8	25.1	24.3	24.2	24.5
1988	11	10	25.1818	23.4	1.78184	24.8	36.2	28.4	29.5	24	26.8	27.2	26	94	48	91	78	29.3	29	35.3	31.2	23.7	23.5	26.8	24.7
1988	11	11	24.0895	24.2	-0.110451	26.4	34	28	29.1	23.8	27.2	26.4	25.8	81	59	88	76	27.7	31.5	33.3	30.9	22.8	24.9	25.9	24.5
1988	11	12	25.3073	23.2	2.10731	26.4	37.4	28.6	30.3	25	27.6	27	26.5	89	47	88	75	30.7	30.4	34.6	31.9	24.5	24.3	26.5	25.1
1988	11	13	25.0527	20.4	4.65269	23.6	30.4	28.2	27.6	22	25	26.4	24.5	87	65	87	80	25.4	28.1	33.2	28.9	21.3	23	25.8	23.4
1988	11	14	23.8386	21.6	2.23862	24.8	35.2	28.8	29.4	23.2	26.4	26.4	25.3	87	50	83	74	27.4	28.6	32.8	29.6	22.6	23.3	25.6	23.8
1988	11	15	24.9202	22.4	2.52022	23.8	30.4	25.8	26.4	22	25	24.2	23.7	86	65	88	79	25.2	28.1	29.1	27.5	21.2	23	23.6	22.6
1988	11	16	24.1486	22.2	1.94859	23.8	30.8	25.6	26.5	22.4	25.2	23.8	23.8	89	64	86	80	26.1	28.3	28.3	27.6	21.8	23.1	23.1	22.7
1988	11	17	24.9826	24.4	0.582574	26.8	30.2	28.4	28.5	25.2	26.4	26.2	25.9	88	74	84	82	31	31.9	32.5	31.8	24.6	25.1	25.5	25.1
1988	11	18	24.5079	22	2.50794	23.4	34.6	27	28	22.2	26.8	25.8	24.9	90	55	91	79	26	30	32.4	29.5	21.7	24.1	25.4	23.7
1988	11	19	25.3368	24.2	1.13683	25.8	34.6	32	31.1	24.4	27.2	27	26.2	89	57	68	71	29.6	31.1	32.3	31	23.9	24.7	25.3	24.7
1988	11	20	25.4328	22.4	3.03278	25.6	34.2	31.2	30.6	23.2	27	26.4	25.5	82	57	69	69	26.8	30.9	31.2	29.6	22.2	24.6	24.8	23.9
1988	11	21	24.2741	23.4	0.874058	26.8	33	28.4	29.1	25.2	26.2	25.6	25.7	88	59	80	76	31	29.5	31	30.5	24.6	23.8	24.6	24.4
1988	11	22	25.4217	21.2	4.22171	24.4	32	30	29.1	23	25	26.4	24.8	89	57	75	74	27.2	27	32	28.7	22.4	22.4	25.2	23.3
1988	11	23	25.3221	24	1.32207	25.2	34.4	31.6	30.7	24	25.2	28	25.7	91	48	76	72	29	25.9	35.4	30.1	23.6	21.7	26.9	24
1988	11	24	22.4236	22.6	-0.176381	25.4	35	29.6	29.9	23	26.8	26.4	25.4	82	53	78	71	26.5	29.8	32.3	29.5	22	24	25.3	23.8
1988	11	25	24.3626	23.2	1.16262	25.4	32.6	28	28.5	22	25.2	26.6	24.6	75	55	90	73	24.2	27.1	33.9	28.4	20.5	22.4	26.1	23
1988	11	26	25.4697	20.4	5.06968	22.8	35.2	28.4	28.7	20.2	26	26.2	24.1	79	48	84	71	21.9	27.5	32.5	27.3	19	22.7	25.5	22.4
1988	11	27	25.6579	20.8	4.85788	21.6	34.4	28.6	28.3	20	26.8	25.4	24.1	87	56	77	73	22.3	30.2	30.3	27.6	19.3	24.2	24.3	22.6
1988	11	28	23.8513	24	-0.148659	26.4	36.2	25.8	28.5	25.2	27.6	23.6	25.5	91	52	83	75	31.2	31.2	27.7	30	24.8	24.8	22.7	24.1
1988	11	29	24.584	20.2	4.38403	22.2	34	28.4	28.3	20	26.4	26	24.1	82	55	83	73	21.9	29.4	32	27.8	19	23.7	25.2	22.6
1988	11	30	24.7833	24.2	0.583304	25.6	36.2	28	29.5	24	26.8	26.4	25.7	88	48	88	75	28.8	29	33.3	30.4	23.4	23.5	25.9	24.3
1988	12	1	25.7354	22.4	3.33537	24.8	30.2	28.4	28	22.6	27.4	26.2	25.4	83	81	84	83	25.9	34.6	32.5	31	21.7	26.5	25.5	24.6
1988	12	2	25.8904	24	1.89036	26.4	31	26.4	27.5	24.2	25.2	25.4	24.9	84	63	92	80	28.7	28.2	31.8	29.6	23.4	23.1	25.1	23.8
1988	12	3	25.6684	24.2	1.46844	26.4	27.8	24.8	25.9	24.8	26	23.6	24.8	88	87	91	88	30.2	32.4	28.3	30.3	24.2	25.4	23.1	24.3
1988	12	4	24.5102	22.6	1.91023	25.4	30.6	27.2	27.6	22	25.4	23.8	23.7	75	66	75	72	24.2	29	27.2	26.8	20.5	23.5	22.5	22.2
1988	12	5	24.5914	20.4	4.19141	22.8	28.8	22.8	24.3	20	27.2	21.6	22.9	78	88	90	85	21.5	35	25	27.2	18.7	26.7	21.1	22.2
1988	12	6	24.8571	22	2.85711	26.4	30.8	26.4	27.5	23	26	20.8	23.3	75	69	61	68	25.8	30.4	20.8	25.7	21.6	24.3	18.2	21.4
1988	12	7	25.9715	20.8	5.17154	22.6	30.8	26.4	26.5	20	25.2	25.2	23.5	79	64	91	78	21.6	28.3	31.2	27.1	18.8	23.1	24.8	22.2
1988	12	8	26.1044	22.2	3.90439	23.8	32.6	27.2	27.7	22.6	24.8	23.6	23.7	90	53	74	73	26.6	26.1	26.7	26.5	22.1	21.8	22.2	22
1988	12	9	26.0655	24.2	1.86545	25.4	33.2	28.6	29	24	26.2	24.8	25	89	58	74	73	28.9	29.4	28.8	29	23.5	23.7	23.4	23.5
1988	12	10	26.1265	23	3.12653	24.6	34.8	28.2	29	23.2	27.6	26.6	25.8	89	58	88	78	27.5	32.1	33.7	31.1	22.7	25.3	26.1	24.7
1988	12	11	24.8362	22.2	2.63624	25.4	35.2	28.4	29.4	22.8	27.6	27	25.8	80	56	90	75	26	31.9	34.7	30.9	21.7	25.1	26.6	24.5
1988	12	12	23.7501	23.2	0.550051	26.8	36.2	29.2	30.4	25	27.8	28	26.9	87	53	91	77	30.5	31.8	37	33.1	24.4	25.1	27.6	25.7
1988	12	13	22.3146	20.4	1.91457	24.2	30	28.2	27.7	20	26.4	25.6	24	68	75	81	75	20.6	32	31.1	27.9	18	25.2	24.7	22.6
1988	12	14	25.2187	21.6	3.61875	24.4	32.8	27	27.8	21.2	25.4	26	24.2	75	55	92	74	23	27.5	32.9	27.8	19.8	22.7	25.7	22.7
1988	12	15	26.311	22	4.31104	24.8	33.6	26.8	28	22	27.2	25.4	24.9	79	61	89	76	24.6	31.8	31.5	29.3	20.8	25.1	24.9	23.6
1988	12	16	25.0121	20.8	4.2121	24	34	26.2	27.6	20.6	26.6	25.4	24.2	74	56	94	75	22	29.9	31.9	27.9	19	24	25.1	22.7
1988	12	17	24.8133	23.4	1.41333	24.8	35.2	26.4	28.2	23	27.6	25.6	25.4	86	56	94	79	26.9	31.9	32.3	30.3	22.3	25.1	25.3	24.2
1988	12	18	26.6284	24	2.6284	25.4	36.2	26.8	28.8	23.8	27.4	25.4	25.5	88	51	89	76	28.4	30.6	31.5	30.2	23.2	24.5	24.9	24.2
1988	12	19	26.3184	21	5.31842	24	30.8	27	27.2	21.8	26.4	25.2	24.5	83	71	87	80	24.6	31.5	30.8	29	20.9	24.9	24.6	23.4
1988	12	20	26.3996	24.6	1.79961	26.8	32.6	28	28.8	25.4	25.2	26.4	25.7	89	55	88	78	31.5	27.1	33.3	30.7	24.9	22.4	25.9	24.4
1988	12	21	25.05	24	1.05002	26.2	33.2	29	29.4	24.8	26.4	26.2	25.8	89	59	80	76	30.4	29.9	32.1	30.8	24.3	24	25.3	24.5
1988	12	22	26.1265	23.4	2.72653	24.8	34.6	25.4	27.5	23.2	27.2	23	24.5	87	57	82	75	27.4	31.1	26.5	28.3	22.6	24.7	22	23.1
1988	12	23	25.573	22.8	2.773	26.2	35.2	27.4	29	25	27.4	24.8	25.7	91	55	81	76	30.9	31.3	29.6	30.6	24.6	24.8	23.9	24.4
1988	12	24	26.872	21.8	5.07195	24.6	36	25.8	28	23	27.8	22.4	24.4	87	54	75	72	27	31.9	24.8	27.9	22.4	25.1	21	22.8
1988	12	25	26.8461	20.8	6.04612	21.6	34.2	26.8	27.4	20	26.2	24.4	23.5	87	53	82	74	22.3	28.7	29	26.7	19.3	23.4	23.5	22
1988	12	26	26.6395	21.2	5.43947	22.8	31	25.6	26.3	21	25	24.8	23.6	85	62	94	80	23.7	27.7	30.8	27.4	20.2	22.8	24.5	22.5
1988	12	27	26.6801	22	4.68006	23.8	34	27.4	28.1	22.4	26	26.2	24.9	89	53	91	78	26.1	28.3	33.2	29.2	21.8	23.1	25.8	23.6
1988	12	28	26.6653	23	3.6653	24.8	31	27.2	27.5	23.6	27.4	26.6	25.9	91	76	95	87	28.3	34.1	34.4	32.3	23.1	26.2	26.4	25.3
1988	12	29	26.5694	24.2	2.36936	25.6	35	26.8	28.5	24.2	26.4	25.4	25.3	89	51	89	77	29.3	28.7	31.5	29.8	23.7	23.4	24.9	24
1988	12	30	25.7428	23.8	1.94275	26.2	34.2	27.4	28.8	25	25.6	26	25.5	91	50	90	77	30.9	27.1	32.7	30.2	24.6	22.4	25.5	24.2
1988	12	31	27.145	20.6	6.54502	21.4	30.8	26.4	26.3	20	25	24.8	23.3	88	63	88	80	22.4	27.8	30.2	26.8	19.3	22.8	24.2	22.1

## Sheet: 1989
			Temperature			Temperature				Temperature				Relative Humidity				Pressure				Dew temperature
Year	Month	Day	Maximum	Minimum	Max-Min	1899-12-31 07:00:00	1899-12-31 13:00:00	1899-12-31 19:00:00	Average	1899-12-31 01:00:00	1899-12-31 13:00:00	1899-12-31 19:00:00	Average	1899-12-31 01:00:00	1899-12-31 13:00:00	1899-12-31 19:00:00	Average	1899-12-31 07:00:00	1899-12-31 13:00:00	1899-12-31 19:00:00	Average	1899-12-31 07:00:00	1899-12-31 13:00:00	1899-12-31 19:00:00	Average		Month	Taverage	Hraverage
1989	1	1	25.4776	20	5.47757	23.8	32.4	28.2	28.2	20.2	29	26.4	25.2	72	78	87	79	21.3	37.8	33.2	30.8	18.5	28	25.8	24.1		January	27.4782	79.5931
1989	1	2	28.2185	22.2	6.01849	23.6	32.8	28	28.1	22	29.2	22.6	24.6	87	77	63	76	25.4	38.1	23.8	29.1	21.3	28.2	20.3	23.3		February	27.6857	80.4744
1989	1	3	28.4475	22.8	5.64753	23.8	32	28.2	28	22.6	25.4	27	25	90	59	91	80	26.6	28	34.8	29.8	22.1	23	26.6	23.9		March	26.5007	78.2569
1989	1	4	27.9589	21.2	6.7589	22	32.8	27.6	27.5	21.4	28.6	25.8	25.3	95	73	87	85	25.1	36.3	32	31.1	21.1	27.3	25.2	24.6		April	26.3157	74.1769
1989	1	5	27.8978	21.2	6.69782	22	30.4	28.2	27.2	19.6	29	25.6	24.7	80	90	81	84	21.2	39.1	31.1	30.5	18.4	28.6	24.7	23.9		May	28.6689	81.549
1989	1	6	27.6356	21	6.6356	24.2	35	28.4	29	20	29.5	27	25.5	68	67	90	75	20.6	37.6	34.7	31	18	27.9	26.6	24.1		June	28.5267	74.5461
1989	1	7	28.0887	18.8	9.28869	19.6	33.2	28.4	27.4	18.2	29	27	24.7	88	73	90	84	20	37.3	34.7	30.6	17.5	27.8	26.6	23.9		July	27.1846	78.5188
1989	1	8	28.2185	18.4	9.81849	19.8	31	25.8	25.6	18.2	29.2	22.6	23.3	86	88	76	83	19.8	39.3	25.3	28.1	17.4	28.7	21.3	22.4		August	29.3968	86.129
1989	1	9	28.2261	19.4	8.82612	24.6	33.2	29.4	29.1	19.8	29	27.2	25.3	64	73	84	74	19.9	37.3	34.6	30.6	17.4	27.8	26.5	23.9		September	30.1767	87.5
1989	1	10	28.3254	21.8	6.52538	23.6	32	27.4	27.6	21.4	24	24	23.1	82	52	76	70	24	24.5	27.6	25.4	20.4	20.8	22.7	21.3		October	30.4258	89.1935
1989	1	11	28.4781	20.2	8.27807	24	34.6	26.4	27.8	22.2	29.2	25	25.5	86	67	89	81	25.6	36.9	30.7	31.1	21.5	27.6	24.5	24.5		November	30.32	89.9333
1989	1	12	27.2336	19.8	7.43359	22.2	30	27.2	26.7	19.4	28.2	25.6	24.4	77	87	88	84	20.7	37	31.7	29.8	18	27.7	25	23.6		December	29.0581	88.6646
1989	1	13	28.6537	19.4	9.25368	20.4	31.2	27.6	26.7	20	28.2	23.8	24	96	80	73	83	23.1	36.2	26.9	28.8	19.8	27.3	22.3	23.1
1989	1	14	28.9056	22.2	6.70563	23.6	32.6	28.6	28.4	22.4	29	26.4	25.9	90	77	84	84	26.3	37.6	32.9	32.3	21.9	27.9	25.7	25.2
1989	1	15	28.6918	22.6	6.09185	24.8	30.4	25.8	26.7	22.8	29	23.6	25.1	84	90	83	86	26.4	39.1	27.7	31.1	22	28.6	22.7	24.4
1989	1	16	27.226	20.2	7.02595	23.4	32.8	27.4	27.8	22	28.2	25.6	25.3	89	71	87	82	25.5	35.2	31.6	30.8	21.4	26.8	25	24.4
1989	1	17	27.2107	24	3.21068	26.8	34.2	28.2	29.4	24.2	29	26.4	26.5	81	68	87	79	28.5	36.6	33.2	32.8	23.2	27.5	25.8	25.5
1989	1	18	28.7377	25	3.73766	27.2	36.4	29.6	30.7	23.8	29.8	26.4	26.7	75	62	78	72	27.2	37.5	32.3	32.3	22.5	27.9	25.3	25.2
1989	1	19	28.7071	20.2	8.50712	22.6	35	28.2	28.5	20.4	29.2	25.6	25.1	82	65	81	76	22.5	36.7	31.1	30.1	19.4	27.5	24.7	23.9
1989	1	20	28.7377	23	5.73766	25.4	29.8	25.6	26.6	23.6	25.2	21.8	23.5	86	69	72	76	27.9	29	23.6	26.8	22.9	23.5	20.1	22.2
1989	1	21	28.5239	22	6.52388	23.8	35.4	28.4	29	22.4	27.8	25.2	25.1	89	56	77	74	26.1	32.3	29.9	29.5	21.8	25.3	24.1	23.7
1989	1	22	28.8904	25	3.89036	26.8	32.6	28.4	29	25.2	29	25.2	26.5	88	77	77	81	31	37.6	29.9	32.8	24.6	27.9	24.1	25.5
1989	1	23	28.982	23.4	5.58197	24.8	29.4	28	27.5	23	28	25.4	25.5	86	90	81	86	26.9	36.9	30.7	31.5	22.3	27.6	24.5	24.8
1989	1	24	27.2489	21.6	5.64886	23.6	36	28.4	29.1	22.2	28.8	25.6	25.5	89	59	80	76	25.8	34.8	31	30.5	21.6	26.6	24.6	24.3
1989	1	25	28.5621	21.2	7.36206	22.6	31.4	27.2	27.1	21	28	25.6	24.9	87	77	88	84	23.8	35.5	31.7	30.4	20.3	26.9	25	24.1
1989	1	26	28.8827	22.4	6.48272	24.2	30.2	25.8	26.5	21.2	27	24.6	24.3	77	78	91	82	23.2	33.5	30.1	28.9	19.9	26	24.2	23.3
1989	1	27	29.2072	19.2	10.0072	20.2	30.6	25	25.2	19.4	29.2	23.8	24.1	93	90	91	91	22	39.6	28.7	30.1	19	28.8	23.3	23.7
1989	1	28	27.9742	20.2	7.77417	24.1	32.8	28.4	28.4	20.4	28	25.6	24.7	72	70	80	74	21.5	34.6	31	29	18.7	26.5	24.6	23.3
1989	1	29	28.1918	20.2	7.99177	23.8	30.8	26.4	26.8	22.4	28	25.2	25.2	89	81	91	87	26.1	35.9	31.2	31.1	21.8	27.1	24.8	24.6
1989	1	30	29.463	24.2	5.26297	26.8	31.8	28.2	28.8	24.2	29	26.4	26.5	81	81	87	83	28.5	38.2	33.2	33.3	23.2	28.2	25.8	25.7
1989	1	31	27.5848	19.5654	8.01942	23.1153	20.3994	17.5874	17.4251	21.0857	23.2113	21.3071	20.7462	80.0402	45.2048	58.1574	56.3861	24.0084	24.7833	23.6061	22.3773	20.1078	20.2518	19.0967	18.3329
1989	2	1	29.1805	20.4	8.78048	24.8	32.4	28.2	28.4	20.2	29	25.4	24.9	66	78	80	75	20.6	37.8	30.6	29.7	18	28	24.4	23.5
1989	2	2	29.3179	20.2	9.11791	21.8	34	27	27.5	20	29.2	24.8	24.7	85	70	84	80	22.2	37.3	29.8	29.8	19.2	27.8	24	23.6
1989	2	3	29.1499	19.8	9.34994	22.8	32	28.4	27.9	20	29.2	25.6	24.9	78	81	80	80	21.5	38.6	31	30.4	18.7	28.4	24.6	23.9
1989	2	4	28.9591	20.8	8.15907	25.2	32.4	25.6	27.2	20.6	28	23.8	24.1	66	72	86	75	21.2	34.9	28.3	28.1	18.4	26.6	23.1	22.7
1989	2	5	28.9056	21.4	7.50563	22.6	31.6	28	27.5	20.4	28.6	25.4	24.8	82	80	81	81	22.5	37.1	30.7	30.1	19.4	27.7	24.5	23.9
1989	2	6	28.6804	24.2	4.4804	25.8	30.2	27	27.5	24	28.2	25.4	25.9	86	86	88	87	28.6	36.9	31.4	32.3	23.3	27.6	24.8	25.3
1989	2	7	28.7606	24	4.76056	26.8	31	25.8	27.3	24.6	28	23.4	25.3	84	80	82	82	29.5	35.8	27.2	30.8	23.8	27.1	22.5	24.4
1989	2	8	28.7911	21.8	6.9911	24.2	31.4	28	27.9	22.6	28.6	25.8	25.7	87	81	84	84	26.3	37.3	31.7	31.8	22	27.8	25	24.9
1989	2	9	28.6918	21.4	7.29185	24.6	31.2	28	28	20.2	29	25.4	24.9	67	85	81	78	20.7	38.6	30.7	30	18.1	28.4	24.5	23.6
1989	2	10	28.4933	24.2	4.29334	25.8	31	25.6	27	24.6	28.2	23.8	25.5	91	81	86	86	30.1	36.4	28.3	31.6	24.2	27.3	23.1	24.9
1989	2	11	28.7758	23.2	5.57583	26.2	32	28	28.5	24.4	29.2	25.4	26.3	86	81	81	83	29.4	38.6	30.7	32.9	23.7	28.4	24.5	25.5
1989	2	12	28.9133	23.6	5.31326	25.6	30.4	28.6	28.3	23.2	29	25.8	26	82	90	80	84	26.8	39.1	31.3	32.4	22.2	28.6	24.8	25.2
1989	2	13	28.8904	23.2	5.69036	24.4	32.2	25.6	27	23	28.4	23.4	24.9	89	75	83	82	27.2	36.1	27.3	30.2	22.4	27.2	22.5	24.1
1989	2	14	29.3103	19.6	9.71027	20.8	31.4	27	26.5	19	27.2	25.4	23.9	85	72	88	82	20.8	33.3	31.4	28.5	18.1	25.8	24.8	22.9
1989	2	15	29.1041	20.6	8.50413	22.8	34.2	28	28.3	21.2	25.6	26.4	24.4	87	50	88	75	24.1	27.1	33.3	28.2	20.5	22.4	25.9	22.9
1989	2	16	28.982	21.6	7.38197	24.2	34	28.2	28.7	22.6	29	27	26.2	87	69	91	83	26.3	36.7	34.8	32.6	22	27.5	26.6	25.4
1989	2	17	28.898	20.4	8.49799	22.8	31.2	25.6	26.3	21	29	23.4	24.5	85	85	83	84	23.7	38.6	27.3	29.8	20.2	28.4	22.5	23.7
1989	2	18	27.5237	20	7.52371	24.2	34	28.2	28.7	21.6	30	25.6	25.7	80	75	81	79	24.1	39.8	31.1	31.6	20.5	28.9	24.7	24.7
1989	2	19	29.2339	21.4	7.83393	25	34.2	28.2	28.9	22.8	29.4	25.8	26	83	70	83	79	26.3	37.8	31.6	31.9	21.9	28	25	25
1989	2	20	29.3026	19.8	9.50264	20.6	31	27.4	26.6	18.8	28.2	24.8	23.9	85	81	81	82	20.5	36.4	29.6	28.8	17.9	27.3	23.9	23
1989	2	21	27.7909	21.4	6.39093	22.6	30.8	27.4	27	20	27.6	26	24.5	79	78	90	82	21.6	34.8	32.7	29.7	18.8	26.6	25.5	23.6
1989	2	22	27.9894	20.2	7.78944	24.6	34.2	28	28.7	20.8	29.6	26.4	25.6	71	71	88	77	22	38.4	33.3	31.3	19.1	28.3	25.9	24.4
1989	2	23	29.4019	23.2	6.20189	25	31.2	24.6	26.4	24.2	28.4	22.8	25.1	94	81	86	87	29.7	36.8	26.5	31	23.9	27.6	22.1	24.5
1989	2	24	29.1958	22.6	6.59575	25.2	31.6	29.4	28.9	23.4	28.2	25.6	25.7	86	77	74	79	27.6	36	30.3	31.3	22.7	27.2	24.3	24.7
1989	2	25	29.0736	21.2	7.87359	25	27.8	22.8	24.6	22.4	25.514	20.4	23.0268	80	51.4043	81	64.2831	25.4	27.9642	22.4	26.1819	21.3	22.5803	19.3	21.2998
1989	2	26	29.1805	22	7.18048	26	34.2	28.4	29.3	23.8	29.6	26.2	26.5	83	71	84	80	28	38.4	32.5	33	23	28.3	25.5	25.6
1989	2	27	28.9743	23.4	5.57434	24.8	31	25.6	26.8	21.2	29.4	24.2	24.9	73	89	89	84	22.8	39.9	29.3	30.6	19.6	28.9	23.7	24.1
1989	2	28	26.4777	24	2.47774	25.2	32.6	30.2	29.5	23.4	28.6	27	26.3	86	74	78	79	27.6	36.5	33.5	32.5	22.7	27.4	26	25.4
1989	3	1	28.0849	24	4.08488	26.4	31.2	25.4	27.1	25	28.6	24.2	25.9	89	82	91	87	30.7	37.4	29.4	32.5	24.5	27.8	23.8	25.4
1989	3	2	29.1576	19.8	9.35758	24.6	31.4	28	28	19	28.2	25.8	24.3	59	79	84	74	18.3	36.1	31.7	28.7	16.1	27.2	25	22.8
1989	3	3	27.6611	20.2	7.46114	26.2	31.2	29	28.9	24.4	28	27.4	26.6	86	79	88	84	29.4	35.7	35.4	33.5	23.7	27	26.9	25.9
1989	3	4	27.6611	22.6	5.06114	25.8	34.2	27.4	28.7	24.6	29	26.2	26.6	91	68	91	83	30.1	36.6	33.2	33.3	24.2	27.5	25.8	25.8
1989	3	5	27.3557	23.4	3.95575	27.8	30.6	26.8	28	26	28.2	25.4	26.5	87	83	89	87	32.4	36.6	31.5	33.5	25.4	27.5	24.9	25.9
1989	3	6	27.3328	21.2	6.13284	26	33.4	28.2	29	24.2	29.6	27	26.9	86	76	91	84	29	38.9	34.8	34.3	23.5	28.5	26.6	26.2
1989	3	7	29.0049	21.8	7.20488	22.6	31	28.6	27.7	21.4	28.2	26.4	25.3	90	81	84	85	24.7	36.4	32.9	31.3	20.9	27.3	25.7	24.6
1989	3	8	28.7453	23.6	5.14529	25.8	31.8	26.4	27.6	24	29	25.2	26.1	86	81	91	86	28.6	38.2	31.2	32.7	23.3	28.2	24.8	25.4
1989	3	9	26.3785	21.4	4.97848	25	31.2	26.4	27.3	22.4	28.6	25	25.3	80	82	89	84	25.4	37.4	30.7	31.2	21.3	27.8	24.5	24.5
1989	3	10	28.7453	19.2	9.54529	20.8	30.4	26.2	25.9	19	28.4	25	24.1	85	86	91	87	20.8	37.3	30.9	29.7	18.1	27.8	24.6	23.5
1989	3	11	28.8598	20.8	8.05982	25.6	34.4	27	28.5	23.4	29.2	26.2	26.3	83	68	94	82	27.3	37.1	33.5	32.6	22.5	27.7	25.9	25.4
1989	3	12	28.8216	20.2	8.62164	26.2	31.8	27.4	28.2	24.2	28	26.2	26.1	85	75	91	84	28.9	35.3	33.2	32.4	23.5	26.8	25.8	25.4
1989	3	13	27.371	21.8	5.57102	23.6	32.8	28	28.1	22.4	28.4	25.2	25.3	90	72	80	81	26.3	35.8	30.2	30.7	21.9	27.1	24.2	24.4
1989	3	14	28.9591	22.4	6.55907	26	31.6	25.4	27.1	23.4	28	23.2	24.9	80	76	83	80	27	35.4	27	29.8	22.4	26.9	22.3	23.9
1989	3	15	29.066	21.4	7.66596	26.2	32.4	26.8	28	24.8	28	25.4	26.1	89	72	89	83	30.4	34.9	31.5	32.2	24.3	26.6	24.9	25.3
1989	3	16	27.6382	22.6	5.03824	25.4	31.2	26.4	27.4	23.2	28	25.2	25.5	83	79	91	84	27	35.7	31.2	31.3	22.3	27	24.8	24.7
1989	3	17	27.287	20.2	7.08703	26	34.2	27	28.5	24.4	29	26.2	26.5	88	68	94	83	29.5	36.6	33.5	33.2	23.8	27.5	25.9	25.7
1989	3	18	28.73	23.6	5.13002	24.8	33	27.8	28.3	23.8	28.6	26.4	26.3	92	72	90	85	28.8	36.2	33.5	32.8	23.4	27.3	25.9	25.5
1989	3	19	26.2182	20.2	6.01815	23.8	34.6	28.4	28.8	22	29.2	26.2	25.8	86	67	84	79	25.2	36.9	32.5	31.6	21.2	27.6	25.5	24.8
1989	3	20	28.6002	21.2	7.40023	23.6	34	27.6	28.2	21.4	28.2	26	25.2	82	65	88	78	24	34.4	32.5	30.3	20.4	26.4	25.5	24.1
1989	3	21	26.8977	22.2	4.69765	24.6	31.8	27	27.6	23.4	27.2	26.2	25.6	90	70	94	85	28	33	33.5	31.5	22.9	25.7	25.9	24.9
1989	3	22	28.2796	22.2	6.07957	25.8	32.6	27	28.1	23.4	28.6	24.2	25.4	82	74	79	79	27.2	36.5	28.3	30.7	22.5	27.4	23.1	24.3
1989	3	23	29.4095	20.2	9.20953	23.8	30.6	26.8	27	21.4	28	25.2	24.9	81	82	88	84	23.9	36.1	31	30.3	20.4	27.2	24.6	24.1
1989	3	24	30.0738	21.6	8.47376	23.4	31.8	28.4	28	22	27.6	26.8	25.5	89	73	88	83	25.5	34.1	34.2	31.3	21.4	26.3	26.3	24.7
1989	3	25	29.9516	21.2924	8.65922	24.3183	26.6284	21.905	21.964	22.798	25.7575	23.6984	23.4585	84.2101	54.1351	64.8735	64.4307	27.2225	29.0233	26.8756	26.3848	22.1891	23.1855	21.4843	21.1891
1989	3	26	29.9211	20.6687	9.25232	24.2224	26.2594	21.5286	21.6577	21.7943	24.7169	23.1818	21.4326	73.1764	53.6922	64.9473	64.8366	25.9199	28.1266	26.0933	26.0675	21.1595	22.3884	21.0415	20.9972
1989	3	27	27.058	20.5174	6.54054	24.37	25.204	21.8164	20.7684	21.6466	24.739	23.6615	22.4142	78.3796	52.4376	64.9104	61.3309	25.4807	27.9495	26.8424	25.0933	20.8717	22.3109	21.4621	20.1779
1989	3	28	30.0967	21.344	8.75262	24.1117	26.9015	22.023	22.0526	22.4806	25.573	23.632	23.274	83.3244	52.29	64.6521	63.6188	26.6099	28.3554	26.8424	26.0232	21.7906	22.8054	21.4474	20.964
1989	3	29	30.1806	20.023	10.1577	23.8755	26.7981	23.9788	23.2002	22.119	24.6874	23.6541	22.5655	79.0069	50.9615	68.1947	63.3974	26.311	27.562	27.9384	26.2446	21.4289	22.0968	22.3404	21.1153
1989	3	30	26.9816	20.868	6.11362	24.691	24.9973	22.9899	21.905	23.1006	23.905	22.7316	21.6909	83.6935	52.1055	64.7997	62.1059	27.7022	27.4255	26.8203	25.4881	22.4585	21.75	21.4437	20.4141
1989	3	31	22.2786	19.9713	2.30726	22.7094	24.1634	21.2555	19.975	21.13	22.0895	20.7831	19.761	76.6083	45.9428	57.161	55.2421	25.1929	25.2298	24.2445	23.0489	20.4879	19.9455	19.4325	18.4805
1989	4	1	27.1267	23.4	3.7267	24.6	32.2	26.8	27.6	23.2	25.4	24.6	24.4	89	58	84	77	27.5	27.9	29.5	28.3	22.7	22.9	23.8	23.1
1989	4	2	26.9129	21.2	5.71292	23.2	31.4	28.2	27.8	22.2	23.8	25.4	23.8	92	53	80	75	26.1	24.4	30.6	27	21.8	20.7	24.4	22.3
1989	4	3	27.978	21.6	6.37799	25.2	33.2	25.4	27.3	23.2	29.6	23.2	25.3	85	77	83	82	27.1	39.1	27	31	22.4	28.6	22.3	24.4
1989	4	4	27.0427	21.6	5.44272	28.6	32.4	30.2	30.4	23.8	27.4	26.6	25.9	67	68	76	70	26.3	33.2	32.4	30.6	21.9	25.8	25.4	24.4
1989	4	5	28.165	23.8	4.36504	26.4	32.4	31.2	30.3	23.6	29.2	25.4	26.1	79	79	63	74	27.3	38.4	28.6	31.4	22.5	28.3	23.3	24.7
1989	4	6	27.9131	21.2	6.71309	25.8	34.2	24.8	27.4	24.4	29.6	23.6	25.9	89	71	91	84	29.6	38.4	28.3	32.1	23.9	28.3	23.1	25.1
1989	4	7	28.1116	23.2	4.9116	28.2	30.8	26.4	28	24.6	28.2	23.2	25.3	75	82	76	78	28.5	36.5	26.3	30.4	23.3	27.4	21.9	24.2
1989	4	8	26.3785	21.499	4.87945	25.3	32.9	28.4	28.8	23.4	29.2	24.4	25.7	85	76	72	78	27.5	38	27.9	31.1	22.7	28.1	22.9	24.6
1989	4	9	26.6381	20.1	6.53807	25.2	31.4	26.8	27.5	23.4	23.8	24.6	23.9	86	53	84	74	27.6	24.4	29.5	27.2	22.7	20.7	23.8	22.4
1989	4	10	28.0887	22.2	5.88869	25.2	33.2	27.3	28.3	23.4	28.2	24.1	25.2	86	69	77	77	27.6	34.9	27.9	30.1	22.7	26.6	22.9	24.1
1989	4	11	26.6762	22.1	4.57624	27.2	31.2	28.2	28.7	23.4	28.4	24.2	25.3	73	81	72	75	26.2	36.8	27.5	30.2	21.9	27.6	22.7	24
1989	4	12	26.9587	22.2	4.75873	25.3	33.4	28.2	28.8	23.4	28.2	24.2	25.3	85	68	72	75	27.5	34.8	27.5	29.9	22.7	26.6	22.7	24
1989	4	13	27.8978	22.2	5.69782	25.4	30.2	27.4	27.6	23.4	25.4	23.1	24	85	68	70	74	27.4	29.2	25.4	27.4	22.6	23.7	21.4	22.5
1989	4	14	27.3023	21.2	6.1023	24.2	33.2	28.8	28.8	22.4	25.4	25.4	24.4	86	54	76	72	25.9	27.3	30.2	27.8	21.7	22.5	24.2	22.8
1989	4	15	27.8444	21.8	6.04438	24.6	32	29.2	28.8	22.2	28	25.4	25.2	81	74	74	76	25.2	35.1	29.9	30.1	21.2	26.8	24	24
1989	4	16	25.3707	23.3	2.07068	27.2	33.8	28	29.3	24.8	29.2	25.2	26.4	82	71	80	78	29.7	37.5	30.2	32.4	23.9	27.9	24.2	25.3
1989	4	17	27.768	21.2	6.56803	24	31.2	29.2	28.4	22.4	28.9	24.8	25.4	87	84	70	81	26	38.3	28.4	30.9	21.7	28.2	23.2	24.4
1989	4	18	26.6762	23.4	3.27624	25.4	31.2	28.8	28.5	23.2	29.8	24.4	25.8	83	90	70	81	27	41	27.6	31.9	22.3	29.4	22.7	24.8
1989	4	19	27.5772	23.4	4.17716	25.3	30.2	27.4	27.6	22.3092	26.6	24.8	22.6098	82.5803	76	81	64.9473	26.9001	32.4	29.6	25.6579	21.7883	25.4	23.9	20.5248
1989	4	20	27.5772	20.3	7.27716	24.4	31.4	26.2	27	22.6	25.2	23.4	23.7	86	61	79	75	26.2	27.9	26.9	27	21.9	22.9	22.3	22.4
1989	4	21	26.1723	21.4	4.77234	25.4	31.8	26.2	27.4	23.2	28.2	24.6	25.3	83	76	88	82	27	35.8	29.9	30.9	22.3	27.1	24	24.5
1989	4	22	27.7299	20.3	7.42986	24.8	30.2	25.4	26.5	23.4	28.8	22.6	24.9	89	90	79	86	27.8	38.6	25.6	30.7	22.9	28.4	21.4	24.2
1989	4	23	26.5006	23.3	3.20064	25.2	29.8	21.981	20.975	22.4	26.2	23.6076	22.5517	79	75	70.7372	64.459	25.2	31.6	28.0416	25.4804	21.2	25	22.4055	20.4649
1989	4	24	27.1343	24.8	2.33434	26.2	32.6	21.226	21.3514	23.2	29.8	24.4217	22.6209	78	82	74.8739	68.5637	26.4	40.1	29.1709	27.0048	22	29	23.3183	21.5212
1989	4	25	27.3939	21.2	6.19392	25.4	30.2	21.4602	21.3035	23.6	29.6	24.585	22.4806	86	96	75.8026	67.5304	27.9	41	29.5077	26.6099	22.9	29.4	23.5042	21.2961
1989	4	26	26.7526	22.4	4.35259	24.2	31.4	21.4031	21.2702	23.2	29.8	24.4352	23.4032	92	89	74.3757	69.8553	27.8	40.9	29.0226	27.6469	22.8	29.4	23.2652	22.1522
1989	4	27	25.928	20.4	5.52803	23.6	29.8	20.547	20.3219	21.8	27.2	23.5862	23.4511	86	82	73.0916	71.1468	24.9	34.3	28.2057	27.8683	21	26.4	22.5446	22.2887
1989	4	28	27.2183	21.6	5.61832	23.8	30.8	21.3603	21.3293	21.4	27.6	23.6861	21.6614	81	78	72.8419	65.0211	23.9	34.8	28.3876	25.7391	20.4	26.6	22.6338	20.5728
1989	4	29	27.3176	22.6	4.71757	25.2	33.4	20.8395	20.5138	23.4	31.1	23.8359	21.5765	86	85	68.2759	61.7738	27.6	43.6	27.4388	24.4254	22.7	30.5	21.849	19.5728
1989	4	30	27.1343	20.4	6.73434	23.8	30.6	21.4245	21.6064	21.2	29.2	22.5434	22.584	80	90	69.8922	68.0102	23.4	39.6	27.0159	26.8387	20	28.8	21.5618	21.4548
1989	5	1	27.3074	21.4	5.90739	24.2	30.4	31.6	29.5	23.6	29.8	28.8	27.4	95	96	81	91	28.7	41.5	37.7	36	23.4	29.6	28	27
1989	5	2	25.4254	19.8	5.6254	21.8	29.8	30.4	28.1	20.2	27.2	28.4	25.3	87	82	86	85	22.6	34.3	37.3	31.4	19.5	26.4	27.8	24.5
1989	5	3	25.6689	20.4	5.26895	23.8	32.6	34.2	31.2	22.4	30.4	31.6	28.1	89	85	83	86	26.1	41.9	44.7	37.6	21.8	29.8	30.9	27.5
1989	5	4	25.2852	21.2	4.08517	23.8	31.4	33.8	30.7	23.6	27.8	29.6	27	98	76	74	83	29	35	38.7	34.2	23.5	26.7	28.4	26.2
1989	5	5	26.99	23.8	3.19004	25.4	31.8	19.9548	20.2937	23.8	29.2	24.2854	24.2675	88	83	77.3008	71.4863	28.4	38.8	29.0333	28.7479	23.2	28.4	23.2259	23.0262
1989	5	6	25.8904	20.2	5.69036	24.6	31.2	33.6	30.8	21.2	28.4	30.4	26.7	74	81	79	78	22.9	36.8	41.3	33.7	19.7	27.6	29.5	25.6
1989	5	7	26.9531	21.2	5.75313	23	32.2	30.4	29	20.2	29.4	27.6	25.7	78	81	81	80	21.8	39.1	35.1	32	18.9	28.6	26.7	24.7
1989	5	8	27.4919	21.2	6.2919	24.4	32.1	33.8	31	21.2	28.2	30.6	26.7	75	75	79	76	23	35.6	41.8	33.5	19.8	27	29.7	25.5
1989	5	9	26.0232	21.6	4.42321	23.6	31.6	33.4	30.5	21.2	29.8	30.6	27.2	81	88	82	83	23.6	40.7	42	35.4	20.1	29.3	29.8	26.4
1989	5	10	26.0011	24.6	1.40107	24.8	30.6	32.2	30	22.2	27.8	30.4	26.8	80	81	88	83	25	35.5	42.2	34.2	21.1	26.9	29.9	26
1989	5	11	27.4402	21.4	6.04024	24.8	31.6	33.2	30.7	23.2	29.4	31.4	28	87	85	88	87	27.4	39.5	44.7	37.2	22.6	28.8	30.9	27.4
1989	5	12	27.2188	22.6	4.61883	25.2	33.8	34.4	32	24.2	31.8	33.2	29.7	92	87	92	90	29.5	45.7	50	41.7	23.8	31.3	32.9	29.3
1989	5	13	24.4069	21.6	2.8069	23.4	33.4	31.6	30	20.8	30.2	30.8	27.3	79	79	94	84	22.8	40.8	43.9	35.8	19.6	29.3	30.6	26.5
1989	5	14	25.9125	19.8	6.1125	21.2	30.2	31.2	28.5	20.4	27.6	29.4	25.8	93	82	88	88	23.4	35.2	39.8	32.8	20	26.8	28.9	25.2
1989	5	15	27.61	20.4	7.20999	22.2	31.4	33.2	30	21.4	28.8	30.6	26.9	93	82	83	86	24.9	37.9	42.2	35	21.1	28	29.9	26.3
1989	5	16	25.9199	22.6	3.31988	24.8	33.4	34.8	32	21.4	30.8	31.6	27.9	74	83	80	79	23.2	42.7	44.3	36.7	19.9	30.1	30.8	26.9
1989	5	17	25.4918	21.2	4.29182	24.2	31.8	30.2	29.1	20.2	24.4	28.4	24.3	70	55	87	71	21	25.6	37.5	28	18.3	21.5	27.9	22.6
1989	5	18	27.058	21.2	5.85799	24.6	32.2	29.6	29	20.2	29.2	27.8	25.7	67	80	87	78	20.7	38.5	36.1	31.8	18.1	28.3	27.2	24.6
1989	5	19	27.1155	23.3	3.8155	26.2	30.2	30.4	29.3	22.2	28	29.6	26.6	71	85	94	83	24.1	36.3	40.9	33.8	20.5	27.3	29.4	25.7
1989	5	20	25.6837	22.2	3.48371	24.4	31.2	31.8	29.8	21.2	28.2	30.2	26.5	75	80	89	81	23	36.2	41.8	33.7	19.8	27.3	29.8	25.6
1989	5	21	26.6653	23.4	3.2653	26.2	30.2	32.6	30.4	20.6	29.2	30.4	26.7	60	93	85	80	20.5	39.8	41.9	34.1	17.9	28.9	29.8	25.5
1989	5	22	26.7465	20.4	6.34648	25.8	32.2	20.0262	20.2759	20.3	28.4	24.2782	24.3282	61	75	76.5517	72.0927	20.2	36.1	28.9691	28.887	17.6	27.2	23.2188	23.1617
1989	5	23	26.4439	22.2	4.24389	25.3	31.4	30.8	29.6	20.4	29.6	29.6	26.5	64	88	92	81	20.7	40.3	40.6	33.9	18.1	29.1	29.3	25.5
1989	5	24	26.4365	20.2	6.23651	24.2	33.6	31.6	30.3	20.1	30.8	29.8	26.9	69	82	88	79	20.8	42.5	40.7	34.7	18.1	30.1	29.3	25.8
1989	5	25	25.4549	19.8	5.65492	23.2	29.6	30.2	28.3	20.6	27.8	28.4	25.6	79	87	87	85	22.5	36.1	37.5	32.1	19.4	27.2	27.9	24.8
1989	5	26	26.6801	20.4	6.28006	21.6	30.2	31.2	28.6	20.2	29.4	28.6	26.1	88	94	82	88	22.7	40.4	37.4	33.5	19.6	29.2	27.8	25.5
1989	5	27	27.0491	21.4	5.64908	22.2	32.2	20.069	20.2794	21.6	26.4	26.8	24.9	95	64	77.7646	73.0657	25.4	30.6	29.761	29.4772	21.3	24.4	23.6504	23.4511
1989	5	28	27.1155	20.5	6.6155	24.2	32.2	31.4	29.8	22.6	28.4	28.6	26.5	87	75	81	81	26.3	36.1	37.3	33.3	22	27.2	27.8	25.7
1989	5	29	25.5804	20.2	5.38038	24.4	30.2	20.176	19.3876	22.8	28.4	24.4586	24.311	87	87	77.2356	69.3755	26.7	37.5	29.4772	27.9163	22.2	27.9	23.4622	22.3146
1989	5	30	27.1376	22.2	4.93764	23.4	30.6	31.6	29.3	20.2	28.4	30.4	26.3	75	85	92	84	21.5	37.2	42.6	33.8	18.7	27.7	30.1	25.5
1989	5	31	25.5654	20.2	5.36537	23.4	30.4	35.2	31	22.6	29.6	33.4	28.5	93	94	88	92	26.9	40.9	50.2	39.3	22.3	29.4	33	28.2
1989	6	1	24.7291	20.4	4.32909	25.2	33.4	28.6	29	22.2	30.6	27.4	26.7	77	82	91	83	24.8	42	35.7	34.2	20.9	29.8	27	25.9
1989	6	2	23.9353	20.4	3.53532	25.6	29.6	26.8	27.2	20.4	27.4	24.6	24.1	63	85	84	77	20.5	35	29.5	28.3	17.9	26.7	23.8	22.8
1989	6	3	23.8287	20.2	3.6287	24.4	34.4	32.6	31	22.6	29.2	28.4	26.7	86	68	73	76	26.2	37.1	35.9	33	21.9	27.7	27.1	25.6
1989	6	4	24.4606	20.4	4.06055	24.2	32.2	26.2	27.2	20.2	29.2	24.6	24.7	70	80	88	79	21	38.5	29.9	29.8	18.3	28.3	24	23.5
1989	6	5	24.0575	20.2	3.85748	26.4	30.4	24.2	26.3	20.8	26.2	22.6	23.2	61	72	87	73	20.8	31.2	26.3	26.1	18.2	24.8	22	21.6
1989	6	6	25.886	20.4	5.48603	23.2	32.4	26	26.9	20.6	28.7	23.2	24.2	79	76	79	78	22.5	36.9	26.6	28.7	19.4	27.6	22.1	23
1989	6	7	23.4338	22.4	1.03379	26.6	33.6	26.2	28.1	20.4	27.4	22.4	23.4	57	62	72	64	19.8	32.4	24.6	25.6	17.4	25.4	20.8	21.2
1989	6	8	26.974	20.2	6.774	24.2	33.6	28.6	28.8	20.4	30.8	23.6	24.9	71	82	66	73	21.4	42.5	25.8	29.9	18.6	30.1	21.6	23.4
1989	6	9	25.6303	20.2	5.43027	24.2	31.2	27.2	27.5	20.6	28.4	25.4	24.8	72	81	87	80	21.9	36.8	31.2	30	18.9	27.6	24.8	23.8
1989	6	10	25.819	22.4	3.41903	24.4	33.4	30.4	29.6	22.8	29.2	26.8	26.3	87	73	76	79	26.7	37.7	32.8	32.4	22.2	28	25.6	25.2
1989	6	11	27.371	20.4	6.97102	25.6	34.8	27.2	28.7	20.6	30.2	25.6	25.5	64	72	88	75	20.9	39.8	31.7	30.8	18.2	28.9	25	24.1
1989	6	12	24.5003	22.4	2.1003	25.2	34.2	28.7	29.2	20.2	30.6	25.6	25.5	64	77	78	73	20.3	41.5	30.8	30.9	17.8	29.6	24.5	24
1989	6	13	26.1418	23.4	2.7418	26.8	33.8	28.6	29.5	22.6	30.2	24.2	25.7	70	77	70	72	24.6	40.5	27.3	30.8	20.8	29.2	22.5	24.2
1989	6	14	24.737	20.4	4.33699	25.8	32.7	25.6	27.4	20.2	28.2	23.6	24	60	71	85	72	19.9	35.2	27.8	27.7	17.5	26.8	22.8	22.4
1989	6	15	24.8634	18.2	6.66336	24.2	31.4	28.6	28.2	23.8	28.2	27.2	26.4	97	79	90	88	29.2	36.1	35.1	33.5	23.6	27.2	26.8	25.9
1989	6	16	25.5539	20.4	5.15392	25.8	32.4	29.4	29.3	20.3	30.2	25.7	25.4	61	85	75	74	20.2	41.4	30.6	30.7	17.6	29.6	24.4	23.9
1989	6	17	25.9586	20.2	5.75857	23.4	32.4	29.2	28.6	20.6	29.2	25.4	25.1	78	79	74	77	22.4	38.4	29.9	30.2	19.3	28.3	24	23.9
1989	6	18	25.8593	22.4	3.45931	25.8	34.2	32.8	31.4	22.3	31.4	27.4	27	74	82	66	74	24.6	44.1	32.9	33.9	20.8	30.7	25.6	25.7
1989	6	19	24.5576	24.4	0.157566	26.4	32.4	30.4	29.9	22.1411	26.2	27.2	22.7795	79.2283	61	78	68.8958	26.3738	29.9	33.9	27.3664	21.4289	24	26.2	21.7131
1989	6	20	25.669	21.2	4.46897	22.4	32.4	27.2	27.3	20.7	27.4	23.4	23.8	86	68	73	76	23.3	33.2	26.2	27.6	19.9	25.8	21.9	22.5
1989	6	21	25.3609	21.4	3.96094	27.8	31.4	29.1	29.4	20.4	29.7	20.8	23.6	51	88	47	62	19.1	40.6	19.1	26.2	16.7	29.2	16.7	20.9
1989	6	22	26.5299	21.4	5.12986	26.2	34.1	30.4	30.3	23.4	30.2	27.2	26.9	79	75	78	78	26.9	40.3	33.9	33.7	22.3	29.1	26.2	25.9
1989	6	23	27.4932	19.2	8.29317	23.2	31.4	25.2	26.3	21.4	27.8	23.4	24.2	85	76	86	83	24.3	35	27.6	28.9	20.6	26.7	22.7	23.3
1989	6	24	26.4351	21.2	5.23509	26.8	32.4	29.4	29.5	22.4	27.2	25.8	25.1	69	67	75	70	24.2	32.6	30.8	29.2	20.5	25.5	24.5	23.5
1989	6	25	27.1267	20.4	6.7267	24.2	32.4	27.4	27.9	20.2	27.2	25.2	24.2	70	67	84	74	21	32.6	30.6	28.1	18.3	25.5	24.4	22.7
1989	6	26	26.0807	20.4	5.68072	24.4	32.4	25.2	26.8	20.8	26.8	24	22.9512	73	65	76.7301	70.4875	22.2	31.5	29.3864	27.6742	19.1	24.9	23.1581	21.9203
1989	6	27	26.751	20.2	6.55101	24.4	30.4	28.8	28.1	21.2	27.8	24.4	24.5	75	82	70	76	23	35.6	27.6	28.8	19.8	27	22.7	23.2
1989	6	28	26.7115	20.2	6.51152	24.8	35.8	30.4	30.3	21.4	29.2	26.2	25.6	74	62	72	69	23.2	36.1	31.2	30.2	19.9	27.2	24.8	24
1989	6	29	24.7752	21.4	3.37516	26.2	32.4	25.8	27.5	20.2	27.2	22.4	23.3	58	67	75	67	19.7	32.6	24.8	25.7	17.3	25.5	21	21.2
1989	6	30	24.0893	23.2	0.889338	26.8	31.4	28.2	28.6	22.2	28.2	25.2	25.2	67	79	79	75	23.7	36.1	30.1	29.9	20.2	27.2	24.1	23.9
1989	7	1	27.4168	21.2	6.21683	22.4	34.8	27.2	27.9	20.8	28.2	23.4	24.1	87	61	73	73	23.5	33.8	26.2	27.9	20.1	26.1	21.9	22.7
1989	7	2	26.1034	19.4	6.70336	22.2	32.4	26.8	27	21.8	26.2	23.6	23.9	97	61	77	78	25.8	29.9	27	27.6	21.6	24	22.3	22.7
1989	7	3	25.0424	20.4	4.64238	24.2	32.4	27.4	27.9	20.2	25.6	22.8	22.9	70	58	68	65	21	28.3	24.7	24.7	18.3	23.1	20.9	20.8
1989	7	4	27.0827	20.2	6.88273	24.2	30.6	20.283	20.5149	20.2	29.8	23.7788	23.7146	70	94	71.415	66.3853	21	41.4	27.7455	27.3175	18.3	29.6	21.9917	21.7277
1989	7	5	24.0183	25.2	-1.18175	26.2	31.6	20.7684	20.9271	24.8	30.2	22.8054	22.4806	89	90	73.2871	67.0507	30.4	42	27.8646	26.8646	24.3	29.8	22.0194	21.4621
1989	7	6	25.9138	24.2	1.71381	27.2	34.4	28.8	29.8	25.4	27.2	25.2	25.9	87	58	75	73	31.2	31.3	29.7	30.7	24.8	24.8	23.9	24.5
1989	7	7	24.0498	23.2	0.849847	24.4	34.4	27.8	28.6	22.2	27.2	23.2	24.2	83	58	68	69	25.3	31.3	25.4	27.3	21.3	24.8	21.3	22.5
1989	7	8	26.5006	20.4	6.10064	25.2	31.4	26.6	27.5	21.2	27.2	23.2	23.9	70	72	75	73	22.5	33.3	26.2	27.3	19.4	25.8	21.8	22.4
1989	7	9	26.3785	21.4	4.97848	24.4	32.4	25.2	26.8	20.2	28.8	22.4	23.8	68	77	79	75	20.9	37.2	25.2	27.8	18.2	27.7	21.2	22.4
1989	7	10	25.902	20.4	5.50196	22.2	31.4	25.4	26.1	19.8	24.3567	25.2	22.6024	80	58.2164	98	65.6484	21.5	29.0083	31.9	26.9531	18.7	22.591	25.1	21.5027
1989	7	11	23.3706	23.6	-0.229393	25.8	34.2	20.4584	19.4252	24.4	30.6	23.6947	22.5618	89	77	69.0803	62.2166	29.6	41.5	27.3812	25.6579	23.9	29.6	21.7721	20.5174
1989	7	12	24.6759	25.2	-0.524093	26.8	30.8	21.2889	21.5565	24.6	29.6	23.679	23.7253	84	92	74.4471	69.56	29.5	40.6	28.6266	28.4518	23.8	29.3	22.7444	22.6373
1989	7	13	24.2631	20.4	3.8631	25.2	34.4	27.8	28.8	20.8	28.2	24.4	24.5	68	63	76	69	21.6	34.1	28.3	28	18.8	26.3	23.1	22.7
1989	7	14	24.7599	24.4	0.35989	25.8	30.6	20.916	21.1263	23.2	30.2	23.6393	23.4696	80	97	73.5455	69.1172	26.7	42.6	28.4919	27.9864	22.2	30.1	22.6504	22.3478
1989	7	15	24.7217	24.4	0.321716	25.4	31.6	33.2	30.9	21.8	29.8	30.4	27.3	73	88	82	81	23.7	40.7	41.5	35.3	20.2	29.3	29.6	26.4
1989	7	16	24.2868	22.2	2.08679	25.8	31.8	32.6	30.7	24.6	30.4	30.8	28.6	91	90	88	90	30.1	42.5	43.2	38.6	24.2	30	30.3	28.2
1989	7	17	23.6834	21.6	2.08337	26.2	31.4	30.6	29.7	24.2	30.6	28.6	27.8	85	94	86	88	28.9	43.4	37.8	36.7	23.5	30.4	28	27.3
1989	7	18	25.218	19.4	5.81798	22.6	29.8	21.4388	20.6718	20.4	27.6	23.7906	21.6946	82	85	73.5455	62.1059	22.5	35.4	28.7613	25.728	19.4	26.9	22.8127	20.547
1989	7	19	24.6264	18.8	5.82641	23.6	30.2	28.8	27.9	21.6	29.6	26.6	25.9	84	96	84	88	24.5	41	33.3	33	20.7	29.4	25.9	25.3
1989	7	20	24.8362	20.4	4.43624	24.6	29.8	31.2	29.2	22.4	27.2	29.6	26.4	83	82	89	85	25.6	34.3	40.4	33.4	21.5	26.4	29.2	25.7
1989	7	21	24.5	21.4	3.10004	26.4	31.4	33.2	31	23.2	30.6	31.6	28.5	76	94	89	87	26.3	43.4	45.4	38.4	21.9	30.4	31.2	27.8
1989	7	22	23.2995	20.2	3.09952	25.6	28.4	30.4	28.7	24.2	26.2	29.6	26.7	89	84	94	89	29.3	32.5	40.9	34.2	23.7	25.5	29.4	26.2
1989	7	23	24.9423	22.2	2.74234	29.4	30.2	29.8	29.8	23.2	29.6	27.6	26.8	59	96	85	80	24.3	41	35.4	33.6	20.6	29.4	26.9	25.7
1989	7	24	25.2583	20.2	5.05826	24.6	30.6	31.8	29.7	23.2	29.6	30.6	27.8	89	93	92	91	27.5	40.8	43.1	37.1	22.7	29.3	30.3	27.4
1989	7	25	26.0006	20.6	5.40056	25.8	29.8	30.2	29	23.8	27.4	29.8	27	85	83	97	88	28.1	34.9	41.7	34.9	23	26.6	29.7	26.5
1989	7	26	26.0349	19.4	6.63491	25.2	28.4	30.2	28.5	23.8	26.2	29.6	26.5	89	84	96	90	28.5	32.5	41	34	23.3	25.5	29.4	26.1
1989	7	27	25.7982	18.6	7.19823	24.2	28.2	31.6	28.9	23.4	26.6	30.2	26.7	94	88	90	91	28.2	33.7	42	34.6	23.1	26.1	29.8	26.3
1989	7	28	23.1653	20.2	2.96526	26.4	27.4	29.8	28.3	25.8	26.6	28.4	26.9	95	94	90	93	32.8	34.3	37.7	34.9	25.6	26.3	28	26.6
1989	7	29	23.6376	19.2	4.43756	24.2	30.6	28.6	28	21.6	29.8	27.8	26.4	80	94	94	89	24.1	41.4	36.8	34.1	20.5	29.6	27.6	25.9
1989	7	30	24.6683	18.6	6.06827	24.2	30.4	29.8	28.5	21.6	27.6	26.4	25.2	80	81	77	79	24.1	35.1	32.1	30.4	20.5	26.7	25.3	24.1
1989	7	31	20.4615	19.8	0.661457	24.6	30.2	31.2	29.3	23.2	29.2	28.6	27	89	93	82	88	27.5	39.8	37.4	34.9	22.7	28.9	27.8	26.5
1989	8	1	23.607	19.4	4.20702	23.2	29.8	30.2	28.4	21.8	27.6	29.4	26.3	89	85	94	89	25.2	35.4	40.4	33.7	21.2	26.9	29.2	25.8
1989	8	2	23.1889	20.2	2.98895	24.4	29.6	30.4	28.7	22.6	27.8	29.6	26.7	86	87	94	89	26.2	36.1	40.9	34.4	21.9	27.2	29.4	26.2
1989	8	3	23.294	18.4	4.89399	22.6	29.8	30.4	28.3	20.4	27.4	29.8	25.9	82	83	96	87	22.5	34.9	41.5	33	19.4	26.6	29.6	25.2
1989	8	4	25.4699	20.2	5.26993	24.2	30.2	29.8	28.5	21.6	29.8	26.4	25.9	80	97	77	85	24.1	41.7	32.1	32.6	20.5	29.7	25.3	25.1
1989	8	5	24.9423	21.2	3.74234	25.4	29.8	30.2	28.9	23.6	27.4	29.8	26.9	86	83	97	89	27.9	34.9	41.7	34.8	22.9	26.6	29.7	26.4
1989	8	6	22.9915	20.2	2.7915	24.2	30.4	31.4	29.4	21.6	27.6	30.2	26.5	80	81	92	84	24.1	35.1	42.1	33.7	20.5	26.7	29.9	25.7
1989	8	7	21.6607	18.4	3.26066	21.6	30.2	29.6	27.8	20.4	28.4	27.2	25.3	90	87	83	87	23.2	37.5	34.5	31.7	19.9	27.9	26.4	24.7
1989	8	8	23.576	19.8	3.77596	23.2	30.4	31.2	29	21.6	29.6	30.4	27.2	87	94	94	92	24.7	40.9	42.9	36.2	20.9	29.4	30.2	26.8
1989	8	9	23.0547	20.4	2.65468	25.2	30.2	29.8	28.8	23.4	29.6	27.2	26.7	86	96	82	88	27.6	41	34.3	34.3	22.7	29.4	26.4	26.2
1989	8	10	24.8081	20.2	4.60807	24.2	30.2	29.4	28.3	23.4	29.6	27.6	26.9	94	96	87	92	28.2	41	35.7	35	23.1	29.4	27	26.5
1989	8	11	24.2552	19.4	4.8552	23.6	29.6	30.4	28.5	22.4	26.4	29.6	26.1	90	78	94	87	26.3	32.3	40.9	33.2	21.9	25.3	29.4	25.5
1989	8	12	24.35	20.4	3.94998	25.2	30.2	29.6	28.7	24.4	29.4	27.8	27.2	94	94	87	92	30	40.4	36.1	35.5	24.1	29.2	27.2	26.8
1989	8	13	24.1604	22.4	1.76042	27.6	30.2	29.8	29.4	23.8	27.6	29.6	27	73	82	99	85	26.9	35.2	41.3	34.5	22.3	26.8	29.5	26.2
1989	8	14	22.8572	21.2	1.65723	25.4	31.6	30.4	29.5	24.2	29.8	30.2	28.1	91	88	99	92	29.4	40.7	42.8	37.6	23.8	29.3	30.1	27.7
1989	8	15	23.9551	21.4	2.55507	27.2	30.2	29.8	29.3	24.4	29.8	28.6	27.6	80	97	91	89	28.7	41.7	38.3	36.2	23.4	29.7	28.2	27.1
1989	8	16	21.325	19.2	2.12499	25	30.2	31.4	29.5	24.8	29.6	30.2	28.2	98	96	92	95	31.2	41	42.1	38.1	24.7	29.4	29.9	28
1989	8	17	24.6301	21.4	3.2301	27.2	30.2	31.6	30.2	24.4	28.4	30.2	27.7	80	87	90	86	28.7	37.5	42	36	23.4	27.9	29.8	27
1989	8	18	24.0577	22.4	1.65775	25.8	31.6	30.4	29.5	23.6	29.8	27.8	27.1	83	88	82	84	27.7	40.7	35.6	34.7	22.7	29.3	27	26.3
1989	8	19	23.1871	18.2	4.98711	25.4	29.8	33.2	30.4	22.6	26.4	31.6	26.9	79	77	89	82	25.6	32.1	45.4	34.4	21.4	25.3	31.2	26
1989	8	20	23.2787	17.8	5.47873	26.2	31.6	30.4	29.6	24.2	26.2	27.6	26	85	65	81	77	28.9	30.4	35.1	31.4	23.5	24.3	26.7	24.8
1989	8	21	24.6835	18.8	5.88354	25.4	32.4	31.8	30.4	23.6	26.6	30.2	26.8	86	64	89	80	27.9	31	41.8	33.6	22.9	24.6	29.8	25.8
1989	8	22	24.5767	20.4	4.17665	26.2	30.6	32.6	30.5	23.8	27.8	30.4	27.3	82	81	85	83	27.9	35.5	41.9	35.1	22.9	26.9	29.8	26.5
1989	8	23	23.3856	19.4	3.98561	25.2	30.4	31.6	29.7	24.2	28.6	27	26.6	92	87	70	83	29.5	37.9	32.6	33.3	23.8	28.1	25.5	25.8
1989	8	24	24.4698	21.6	2.86977	27.2	30.2	32.8	30.8	24.8	28.6	30.6	28	82	89	85	85	29.7	38.1	42.4	36.7	23.9	28.1	30	27.4
1989	8	25	23.9156	24.4	-0.484421	27.6	30.2	31.4	30.1	25.2	29.6	27.6	27.5	83	96	75	84	30.4	41	34.4	35.3	24.3	29.4	26.4	26.7
1989	8	26	23.7903	20.2	3.59026	27.2	32.4	30.4	30.1	23.6	30.2	28.6	27.5	74	85	87	82	26.7	41.4	37.9	35.4	22.2	29.6	28.1	26.6
1989	8	27	23.3703	19.8	3.57034	24.2	29.6	31.8	29.4	22.6	25.6	30.2	26.1	87	73	89	83	26.3	30.2	41.8	32.8	22	24.2	29.8	25.3
1989	8	28	22.8967	19.2	3.69672	24.6	31.6	25.2	26.7	20.4	29.2	23.2	24.3	68	84	85	79	21.2	38.9	27.1	29.1	18.4	28.5	22.4	23.1
1989	8	29	24.9508	21.6	3.35076	24.2	30.2	31.6	29.4	23.4	27.4	30.8	27.2	94	81	94	90	28.2	34.6	43.9	35.6	23.1	26.5	30.6	26.7
1989	8	30	23.3245	18.4	4.92453	24.2	30.2	34.8	31	22.4	28.2	32.6	27.7	86	86	86	86	25.9	36.9	47.7	36.8	21.7	27.6	32.1	27.1
1989	8	31	23.5078	19.6	3.90777	25.4	30.4	37.2	32.5	22.8	29.6	33.6	28.7	80	94	78	84	26	40.9	49.6	38.8	21.7	29.4	32.8	28
1989	9	1	24.3934	19.2	5.19342	24.6	31.6	32.2	30.2	23.2	29.4	30.6	27.7	89	85	89	88	27.5	39.5	42.8	36.6	22.7	28.8	30.2	27.2
1989	9	2	24.5843	20.6	3.98429	26.2	30.2	31.4	29.8	25.6	29.6	28.8	28	95	96	82	91	32.4	41	37.9	37.1	25.4	29.4	28	27.6
1989	9	3	22.2412	21.4	0.841172	25.6	32.2	31.6	30.3	23.2	30.4	28.4	27.3	82	88	79	83	26.8	42.2	36.5	35.2	22.2	29.9	27.4	26.5
1989	9	4	24.4621	18.4	6.06213	24.2	32.4	33.2	30.8	21.6	30.6	31.2	27.8	80	88	87	85	24.1	42.7	44.1	36.9	20.5	30.1	30.7	27.1
1989	9	5	23.2635	20.4	2.86346	25.6	30.2	34.2	31.1	23.8	27.6	30.4	27.3	86	82	76	81	28.3	35.2	40.9	34.8	23.1	26.8	29.4	26.4
1989	9	6	23.0942	19.6	3.49417	24.2	28.4	30.4	28.4	21.6	26.2	29.2	25.7	80	84	92	85	24.1	32.5	39.7	32.1	20.5	25.5	28.9	24.9
1989	9	7	20.1877	20.2	-0.012345	25.2	31.2	32.4	30.3	24.4	30.2	30.8	28.5	94	93	89	92	30	42.2	43.3	38.5	24.1	29.9	30.4	28.1
1989	9	8	24.0498	21.6	2.44985	25.2	30.2	31.6	29.7	23.4	27.4	29.8	26.9	86	81	88	85	27.6	34.6	40.7	34.3	22.7	26.5	29.3	26.2
1989	9	9	22.8572	20.4	2.45723	25.8	30.2	31.6	29.8	24.6	28.6	28.4	27.2	91	89	79	86	30.1	38.1	36.5	34.9	24.2	28.1	27.4	26.6
1989	9	10	24.2636	20.8	3.46362	25.6	30.4	31.2	29.6	24.2	27.6	29.8	27.2	89	81	90	87	29.3	35.1	41	35.1	23.7	26.7	29.4	26.6
1989	9	11	24.7446	21.6	3.14462	25.8	30.6	32.6	30.4	24.2	29.8	30.2	28.1	88	94	84	89	29.1	41.4	41.3	37.3	23.6	29.6	29.5	27.6
1989	9	12	24.2789	24.2	0.0788934	26.4	30.4	31.6	30	24.8	29.6	30.2	28.2	88	94	90	91	30.2	40.9	42	37.7	24.2	29.4	29.8	27.8
1989	9	13	21.7136	24.8	-3.08642	27.4	30.2	32.6	30.7	25.6	28.8	30.2	28.2	87	90	84	87	31.6	38.6	41.3	37.2	25	28.4	29.5	27.6
1989	9	14	22.8588	23	-0.141193	27.4	30.6	33.8	31.4	22.4	28.4	31.2	27.3	65	85	83	78	23.8	37.2	43.7	34.9	20.3	27.7	30.5	26.2
1989	9	15	22.6298	21.4	1.22976	26.4	33.8	33.2	31.6	25.2	30.4	29.8	28.5	91	78	78	82	31.2	41.1	39.7	37.3	24.8	29.5	28.8	27.7
1989	9	16	22.0042	20.2	1.80423	26.4	29.6	31.2	29.6	25.2	28.4	30.4	28	91	91	94	92	31.2	37.9	42.9	37.3	24.8	28	30.2	27.7
1989	9	17	23.1718	24.8	-1.62816	25.8	33.4	32.8	31.2	24.4	31.6	30.6	28.9	89	88	85	88	29.6	45.3	42.4	39.1	23.9	31.1	30	28.3
1989	9	18	21.767	23.6	-1.83298	25.4	30.6	34.6	31.3	24.8	29.8	31.2	28.6	95	94	79	89	30.9	41.4	43.2	38.5	24.6	29.6	30.3	28.2
1989	9	19	20.8274	19.8	1.0274	24.8	31.4	32.6	30.3	23.2	30.2	29.4	27.6	87	92	79	86	27.4	42.1	38.8	36.1	22.6	29.9	28.5	27
1989	9	20	22.4083	19.2	3.20835	24.2	30.2	31.6	29.4	22.4	27.8	29.4	26.5	86	83	85	85	25.9	35.7	39.5	33.7	21.7	27.1	28.8	25.8
1989	9	21	22.7061	20.4	2.30611	25.2	29.6	32.8	30.1	23.6	27.8	31.2	27.5	88	87	89	88	28.1	36.1	44.4	36.2	23	27.2	30.8	27
1989	9	22	23.1179	22.6	0.517866	26.4	31.8	33.2	31.1	25.2	30.2	31.4	28.9	91	89	88	89	31.2	41.8	44.7	39.3	24.8	29.8	30.9	28.5
1989	9	23	23.8132	19.2	4.61317	24.2	30.6	31.8	29.6	23.6	29.8	30.2	27.9	95	94	89	93	28.7	41.4	41.8	37.3	23.4	29.6	29.8	27.6
1989	9	24	23.5841	20.6	2.98412	25.2	31.6	32.4	30.4	24.4	30.8	30.6	28.6	94	94	88	92	30	43.9	42.7	38.9	24.1	30.6	30.1	28.3
1989	9	25	23.8513	21.2	2.65134	25.6	30.6	31.2	29.7	23.8	27.8	30.6	27.4	86	81	96	88	28.3	35.5	43.5	35.7	23.1	26.9	30.4	26.8
1989	9	26	21.2937	22.4	-1.10634	27.2	31.2	32.8	31	25.6	30.4	30.2	28.7	88	94	83	88	31.7	42.9	41.2	38.6	25	30.2	29.5	28.2
1989	9	27	22.5229	19.8	2.72287	24.2	28.2	30.4	28.3	22.6	26.9	29.6	26.4	87	90	94	91	26.3	34.6	40.9	33.9	22	26.5	29.4	25.9
1989	9	28	23.7597	20.6	3.15972	25.4	30.2	31.2	29.5	23.8	28.4	30.2	27.5	88	87	93	89	28.4	37.5	42.2	36	23.2	27.9	29.9	27
1989	9	29	22.6374	21.6	1.0374	24.2	31.2	32.4	30.1	23.8	29.6	30.2	27.9	97	89	85	90	29.2	40.4	41.4	37	23.6	29.2	29.6	27.5
1989	9	30	23.7102	21.6	2.11023	25.4	30.4	31.4	29.6	23.2	28.6	30.2	27.3	83	87	92	87	27	37.9	42.1	35.7	22.3	28.1	29.9	26.8
1989	10	1	23.497	20.2	3.29698	24.2	30.4	32.6	29.9	23.6	29.6	30.2	27.8	95	94	84	91	28.7	40.9	41.3	37	23.4	29.4	29.5	27.4
1989	10	2	22.6679	19.8	2.86794	24.2	30.4	31.8	29.5	23.2	28.6	30.4	27.4	92	87	90	90	27.8	37.9	42.5	36	22.8	28.1	30	27
1989	10	3	23.8895	21.6	2.28951	25.4	31.6	33.6	31	24.8	29.8	31.4	28.7	95	88	86	89	30.9	40.7	44.5	38.7	24.6	29.3	30.8	28.2
1989	10	4	23.7903	20.6	3.19026	24.4	30.4	32.4	29.9	23.6	29.6	30.2	27.8	94	94	85	91	28.6	40.9	41.4	37	23.3	29.4	29.6	27.4
1989	10	5	23.8666	21.2	2.66661	24.6	30.6	31.8	29.7	22.4	29.8	30.2	27.5	83	94	89	89	25.6	41.4	41.8	36.3	21.5	29.6	29.8	26.9
1989	10	6	21.8226	21.8	0.0225707	27.8	32.4	33.4	31.8	25.2	26.8	32.4	28.1	81	65	93	80	30.3	31.5	47.9	36.6	24.3	24.9	32.2	27.1
1989	10	7	23.4238	24.2	-0.776212	26.2	31.6	32.6	30.8	24.8	30.4	30.4	28.5	89	92	85	89	30.4	42.6	41.9	38.3	24.3	30.1	29.8	28.1
1989	10	8	23.9353	23.8	0.135324	27.4	31.8	32.4	31	25.2	30.2	30.6	28.7	84	89	88	87	30.6	41.8	42.7	38.4	24.4	29.8	30.1	28.1
1989	10	9	23.2995	20.4	2.89952	25.2	30.6	31.6	29.8	23.8	27.8	30.4	27.3	89	81	92	87	28.5	35.5	42.6	35.5	23.3	26.9	30.1	26.8
1989	10	10	23.1258	21.6	1.52576	26.4	31.8	32.8	30.9	25.2	30.4	31.2	28.9	91	90	89	90	31.2	42.5	44.4	39.4	24.8	30	30.8	28.5
1989	10	11	21.8068	22.6	-0.793226	27.4	32.6	33.2	31.6	25.8	30.4	32.4	29.5	88	85	95	89	32.1	41.9	48.1	40.7	25.3	29.8	32.2	29.1
1989	10	12	22.8651	20.2	2.66513	25.4	31.2	32.4	30.4	23.6	30.8	30.6	28.3	86	97	88	90	27.9	44.1	42.7	38.2	22.9	30.7	30.1	27.9
1989	10	13	21.7752	19.8	1.97518	24.2	31.8	33.6	30.8	22.6	30.2	31.4	28.1	87	89	86	87	26.3	41.8	44.5	37.6	22	29.8	30.8	27.5
1989	10	14	21.6172	22.6	-0.982781	26.4	30.4	31.6	30	25.2	29.8	30.4	28.5	91	96	92	93	31.2	41.5	42.6	38.5	24.8	29.6	30.1	28.2
1989	10	15	21.5066	20.4	1.10664	26.4	30.4	32.4	30.4	23.2	29.6	31.8	28.2	76	94	96	89	26.3	40.9	46.6	37.9	21.9	29.4	31.6	27.6
1989	10	16	23.1337	19.4	3.73366	25.2	30.6	32.4	30.2	23.6	28.8	31.6	28	88	87	94	90	28.1	38.4	45.9	37.5	23	28.3	31.4	27.6
1989	10	17	24.0728	20.4	3.67275	26.2	30.6	32.4	30.4	24.4	29.8	30.6	28.3	86	94	88	89	29.4	41.4	42.7	37.8	23.7	29.6	30.1	27.8
1989	10	18	22.2022	18.8	3.40221	24.4	32.8	33.6	31.1	22.8	31.4	32.4	28.9	87	91	92	90	26.7	45	47.8	39.8	22.2	31	32.1	28.4
1989	10	19	22.7309	20.4	2.33086	26.4	31.4	32.6	30.8	24.8	30.6	30.8	28.7	88	94	88	90	30.2	43.4	43.2	38.9	24.2	30.4	30.3	28.3
1989	10	20	22.0113	21.6	0.411336	27.2	30.8	32.8	30.9	25.8	29.6	30.4	28.6	90	92	84	88	32.3	40.6	41.8	38.2	25.3	29.3	29.7	28.1
1989	10	21	22.9362	20.8	2.13621	25.4	30.6	33.8	30.9	23.8	29.8	28.2	27.3	88	94	66	83	28.4	41.4	34.5	34.8	23.2	29.6	26.5	26.4
1989	10	22	21.7831	23.2	-1.41692	25.4	32.4	31.6	30.3	24.2	30.8	30.4	28.5	91	89	92	90	29.4	43.3	42.6	38.4	23.8	30.4	30.1	28.1
1989	10	23	23.21	24.2	-0.989989	26.2	30.4	31.6	30	25.4	30.2	30.4	28.7	94	99	92	95	31.9	42.8	42.6	39.1	25.1	30.1	30.1	28.4
1989	10	24	24.7904	19.6	5.19043	23.4	31.2	33.4	30.4	22.6	29.6	31.6	27.9	93	89	88	90	26.9	40.4	45.3	37.5	22.3	29.2	31.1	27.5
1989	10	25	23.6299	21.6	2.02993	24.5	31.2	32.8	30.3	23.2	30.6	30.4	28.1	90	96	84	90	27.6	43.5	41.8	37.6	22.7	30.4	29.7	27.6
1989	10	26	23.6757	21.2	2.47574	25.4	30.2	31.4	29.6	24.6	29.6	30.8	28.3	94	96	96	95	30.4	41	44	38.5	24.3	29.4	30.6	28.1
1989	10	27	23.6147	20.4	3.21466	24.2	30.8	32.2	29.9	23.2	28.8	30.6	27.5	92	86	89	89	27.8	38.2	42.8	36.3	22.8	28.2	30.2	27.1
1989	10	28	22.2557	20.8	1.45565	25.4	31.6	31.4	30	24.2	29.6	30.2	28	91	86	92	90	29.4	40.1	42.1	37.2	23.8	29	29.9	27.6
1989	10	29	25.05	19.8	5.25002	23.6	30.6	32.2	29.7	21.8	28.4	30.6	26.9	86	85	89	86	24.9	37.2	42.8	35	21	27.7	30.2	26.3
1989	10	30	23.4772	20.2	3.27723	23.8	30.8	32.4	29.9	21.6	29.6	31.6	27.6	83	92	94	90	24.3	40.6	45.9	37	20.7	29.3	31.4	27.1
1989	10	31	24.3974	22.6	1.79737	26.4	31.6	33.6	31.3	24.2	30.8	31.8	28.9	84	94	88	89	28.7	43.9	45.8	39.5	23.4	30.6	31.3	28.4
1989	11	1	24.3105	20.2	4.11049	27.4	30.4	32.4	30.7	25.2	29.6	30.6	28.5	84	94	88	89	30.6	40.9	42.7	38.1	24.4	29.4	30.1	28
1989	11	2	26.493	19.6	6.89301	24.2	30.4	31.8	29.5	22.8	29.6	30.2	27.5	89	94	89	91	26.8	40.9	41.8	36.5	22.2	29.4	29.8	27.1
1989	11	3	26.325	20.6	5.72504	25.8	30.8	32.4	30.4	24.2	28.8	30.6	27.9	88	86	88	87	29.1	38.2	42.7	36.7	23.6	28.2	30.1	27.3
1989	11	4	26.0807	18.8	7.28072	24.2	30.4	31.8	29.5	21.4	29.6	30.6	27.2	78	94	92	88	23.6	40.9	43.1	35.9	20.2	29.4	30.3	26.6
1989	11	5	26.2869	21.6	4.68686	26.8	30.4	32.6	30.6	24.4	29.8	31.2	28.5	82	96	91	89	29	41.5	44.5	38.3	23.5	29.6	30.8	28
1989	11	6	26.2182	22.2	4.01815	27.2	31.4	32.4	30.9	25.4	30.2	30.6	28.7	87	92	88	89	31.2	42.1	42.7	38.7	24.8	29.9	30.1	28.3
1989	11	7	26.6533	22.8	3.85334	26.2	31.4	33.4	31.1	24.4	30.8	31.6	28.9	86	96	88	90	29.4	44	45.3	39.5	23.7	30.6	31.1	28.5
1989	11	8	26.1113	20.2	5.91126	25.8	32.4	31.8	30.5	23.6	30.8	30.2	28.2	83	89	89	87	27.7	43.3	41.8	37.6	22.7	30.4	29.8	27.6
1989	11	9	24.5614	20.2	4.36138	25.2	31.6	32.4	30.4	23.6	29.8	30.6	28	88	88	88	88	28.1	40.7	42.7	37.2	23	29.3	30.1	27.5
1989	11	10	26.0502	20.6	5.45018	25.4	30.8	32.4	30.3	24.2	29.6	30.6	28.1	91	92	88	90	29.4	40.6	42.7	37.6	23.8	29.3	30.1	27.7
1989	11	11	24.9202	19.2	5.72022	24.6	31.8	32.4	30.3	22.8	30.2	30.8	27.9	86	89	89	88	26.5	41.8	43.3	37.2	22.1	29.8	30.4	27.4
1989	11	12	26.18	18.4	7.77998	24.6	30.2	31.6	29.5	23.2	29.6	30.4	27.7	89	96	92	92	27.5	41	42.6	37	22.7	29.4	30.1	27.4
1989	11	13	25.9166	19.2	6.71657	25.4	31.6	31.6	30	23.6	30.4	30.8	28.3	86	92	94	91	27.9	42.6	43.9	38.1	22.9	30.1	30.6	27.9
1989	11	14	24.6606	21.6	3.06064	26.4	30.8	31.8	30.2	25.2	29.8	29.8	28.3	91	93	86	90	31.2	41.3	40.6	37.7	24.8	29.5	29.2	27.8
1989	11	15	25.7795	22.6	3.17954	27.2	31.6	32.4	30.9	24.8	30.4	31.2	28.8	82	92	92	89	29.7	42.6	44.6	39	23.9	30.1	30.9	28.3
1989	11	16	24.9813	22.4	2.5813	27.4	30.8	31.4	30.3	25.2	29.2	30.6	28.3	84	89	94	89	30.6	39.4	43.4	37.8	24.4	28.7	30.4	27.8
1989	11	17	25.844	19.6	6.24404	24.8	31.6	32.4	30.3	23.6	30.2	31.6	28.5	91	90	94	92	28.3	42	45.9	38.7	23.1	29.8	31.4	28.1
1989	11	18	25.353	20.2	5.15304	24.2	31.6	33.6	30.8	23.8	30.4	31.8	28.7	97	92	88	92	29.2	42.6	45.8	39.2	23.6	30.1	31.3	28.4
1989	11	19	26.2105	20.8	5.41052	25.4	30.6	32.8	30.4	24.2	29.8	30.4	28.1	91	94	84	90	29.4	41.4	41.8	37.5	23.8	29.6	29.7	27.7
1989	11	20	26.3098	22.6	3.70977	25.2	31.6	32.8	30.6	24.4	30.8	31.4	28.9	94	94	91	93	30	43.9	45	39.6	24.1	30.6	31	28.6
1989	11	21	25.1111	24.2	0.911094	26.4	32.6	33.4	31.5	25.6	30.8	30.2	28.9	94	88	79	87	32.3	43.2	40.8	38.8	25.3	30.3	29.3	28.3
1989	11	22	26.2983	23.6	2.69832	24.8	31.2	32.6	30.3	23.6	30.8	31.4	28.6	91	97	92	93	28.3	44.1	45.1	39.2	23.1	30.7	31.1	28.3
1989	11	23	26.1952	21.8	4.39525	26.4	30.4	31.4	29.9	25.2	29.8	30.4	28.5	91	96	93	93	31.2	41.5	42.7	38.5	24.8	29.6	30.1	28.2
1989	11	24	23.1968	20.6	2.59685	27.8	30.2	31.4	30.2	26.2	28.8	30.6	28.5	88	90	94	91	32.9	38.6	43.4	38.3	25.7	28.4	30.4	28.1
1989	11	25	25.2027	21.8	3.40271	26.2	31.2	32.8	30.8	25.4	30.6	31.4	29.1	94	96	91	93	31.9	43.5	45	40.1	25.1	30.4	31	28.9
1989	11	26	26.3479	22.3	4.04794	25.6	32.4	34.4	31.7	25.2	31.8	32.6	29.9	97	96	88	94	31.8	46.6	48	42.1	25.1	31.6	32.2	29.6
1989	11	27	26.5426	23.4	3.14263	27.6	31.4	33.8	31.6	25.8	30.6	31.2	29.2	87	94	83	88	32	43.4	43.7	39.7	25.2	30.4	30.5	28.7
1989	11	28	24.6738	23.8	0.873801	27.2	28.6	29.8	28.9	25.4	27.4	26.4	26.4	87	91	77	85	31.2	35.7	32.1	33	24.8	27	25.3	25.7
1989	11	29	25.4318	20.4	5.03176	26.2	30.2	29.6	28.9	24.8	28.4	27.2	26.8	89	87	83	87	30.4	37.5	34.5	34.1	24.3	27.9	26.4	26.2
1989	11	30	25.6379	21.4	4.2379	25.8	28.2	30.2	28.6	24.4	27.4	29.8	27.2	89	94	97	93	29.6	35.9	41.7	35.7	23.9	27.1	29.7	26.9
1989	12	1	26.6228	18.4	8.2228	24.2	29.2	29.6	28.2	23.6	27.6	26.2	25.8	95	89	77	87	28.7	35.8	31.7	32.1	23.4	27.1	25	25.2
1989	12	2	26.7831	21.2	5.58313	28.2	30.2	29.8	29.5	27.4	29.2	26.6	27.7	94	93	78	88	35.9	39.8	32.7	36.2	27.1	28.9	25.5	27.2
1989	12	3	26.5536	22.4	4.15356	25.2	29.8	30.2	28.9	24.4	27.2	29.4	27	94	82	94	90	30	34.3	40.4	34.9	24.1	26.4	29.2	26.5
1989	12	4	25.3554	19.6	5.75541	24.2	30.4	29.2	28.3	23.4	28.2	28.4	26.7	94	85	94	91	28.2	36.8	38.1	34.4	23.1	27.5	28.2	26.3
1989	12	5	25.4394	22.6	2.83939	24.8	30.2	31.2	29.4	23.6	28.4	30.4	27.5	91	87	94	91	28.3	37.5	42.9	36.2	23.1	27.9	30.2	27.1
1989	12	6	25.7142	22.8	2.91425	23.2	29.6	30.4	28.4	22.8	27.4	29.6	26.6	97	85	94	92	27.5	35	40.9	34.5	22.6	26.7	29.4	26.2
1989	12	7	26.8671	21.4	5.46712	25.2	29.2	30.2	28.7	24.4	28.8	29.4	27.5	94	97	94	95	30	39.3	40.4	36.6	24.1	28.7	29.2	27.3
1989	12	8	27.0045	20.2	6.80454	25.2	30.2	29.8	28.8	24.4	29.6	26.4	26.8	94	96	77	89	30	41	32.1	34.4	24.1	29.4	25.3	26.3
1989	12	9	26.9643	21.6	5.36426	26.4	27.8	30.2	28.6	24.2	25.4	28.6	26.1	84	83	89	85	28.7	30.8	38.1	32.5	23.4	24.6	28.1	25.4
1989	12	10	27.0274	23.4	3.62745	26.2	30.4	29.6	29	24.8	29.6	28.8	27.7	89	94	94	93	30.4	40.9	39	36.8	24.3	29.4	28.6	27.4
1989	12	11	25.6927	20.4	5.29266	25.2	30.2	29.8	28.8	21.4	29.6	27.2	26.1	72	96	82	83	23	41	34.3	32.8	19.7	29.4	26.4	25.2
1989	12	12	24.569	21.8	2.76902	25.2	30.2	29.8	28.8	24.8	29.6	28.2	27.5	97	96	89	94	31	41	37.2	36.4	24.7	29.4	27.7	27.3
1989	12	13	23.084	21.4	1.68404	25.2	30.2	31.2	29.5	24.8	29.6	30.4	28.3	97	96	94	96	31	41	42.9	38.3	24.7	29.4	30.2	28.1
1989	12	14	26.0884	20.2	5.88836	24.8	30.4	31.8	29.7	23.6	29.8	30.2	27.9	91	96	89	92	28.3	41.5	41.8	37.2	23.1	29.6	29.8	27.5
1989	12	15	27.2183	15.4	11.8183	25.2	30.2	29.6	28.7	20.8	29.6	27.8	26.1	68	96	87	83	21.6	41	36.1	32.9	18.8	29.4	27.2	25.1
1989	12	16	25.8746	16.8	9.07458	23.2	29.8	30.4	28.5	21.6	27.6	29.2	26.1	87	85	92	88	24.7	35.4	39.7	33.3	20.9	26.9	28.9	25.6
1989	12	17	25.669	20.2	5.46897	22.4	29.6	30.4	28.2	21.6	27.8	29.2	26.2	93	87	92	91	25.3	36.1	39.7	33.7	21.3	27.2	28.9	25.8
1989	12	18	27.5466	18.1	9.44662	21.2	30.2	30.4	28	19.8	29.6	30.2	26.5	88	96	99	94	22.2	41	42.8	35.3	19.1	29.4	30.1	26.2
1989	12	19	27.226	15.4	11.826	21.6	31.4	30.6	28.5	20.4	28.4	29.8	26.2	90	80	94	88	23.2	36.7	41.4	33.7	19.9	27.5	29.6	25.6
1989	12	20	27.3099	16.2	11.1099	21.1	30.2	31.4	28.5	20.2	28.4	29.6	26.1	92	87	88	89	23.1	37.5	40.3	33.6	19.8	27.9	29.1	25.6
1989	12	21	25.9138	15.4	10.5138	24.2	30.2	32.4	29.8	20.8	29.6	30.2	26.9	74	96	85	85	22.3	41	41.4	34.9	19.2	29.4	29.6	26.1
1989	12	22	27.0274	20.2	6.82745	25.4	30.8	31.2	29.6	21.4	27.6	30.4	26.5	70	78	94	81	22.8	34.8	42.9	33.5	19.6	26.6	30.2	25.5
1989	12	23	26.4548	22.2	4.25483	24.4	31.6	32.2	30.1	23.2	30.4	30.8	28.1	90	92	90	91	27.6	42.6	43.5	37.9	22.7	30.1	30.4	27.7
1989	12	24	27.7986	18.2	9.59857	23.2	31.8	32.6	30	21.6	30.2	31.8	27.9	87	89	95	90	24.7	41.8	46.5	37.7	20.9	29.8	31.6	27.4
1989	12	25	27.7718	22.2	5.57185	22.6	30.4	31.8	29.1	21.6	29.8	29.8	27.1	92	96	86	91	25.1	41.5	40.6	35.7	21.2	29.6	29.2	26.7
1989	12	26	27.5581	20.4	7.15807	23.2	30.2	31.6	29.2	21.6	29.8	30.2	27.2	87	97	90	91	24.7	41.7	42	36.1	20.9	29.7	29.8	26.8
1989	12	27	27.6001	18.4	9.20006	20.6	30.4	31.4	28.5	19.2	30.2	30.2	26.5	88	99	92	93	21.3	42.8	42.1	35.4	18.5	30.1	29.9	26.2
1989	12	28	27.5848	19.8	7.78479	20.2	30.8	32.4	29	19.6	29.6	30.2	26.5	95	92	85	90	22.4	40.6	41.4	34.8	19.3	29.3	29.6	26.1
1989	12	29	27.4855	20.4	7.08554	23.4	31.8	33.2	30.4	21.6	30.2	30.2	27.3	85	89	80	85	24.6	41.8	40.9	35.8	20.8	29.8	29.4	26.7
1989	12	30	26.6304	20.2	6.43043	22.4	32.4	34.2	30.8	21.2	30.2	21.2533	21.0713	90	85	66.0999	63.6029	24.4	41.4	24.9168	24.3317	20.7	29.6	20.1546	19.7515
1989	12	31	28.0811	17.2	10.8811	21.4	31.2	32.2	29.3	20.2	30.2	29.8	26.7	90	93	84	89	22.9	42.2	40.3	35.1	19.6	29.9	29.1	26.2

## Sheet: 1990
			Temperature			Temperature				Temperature				Relative Humidity				Pressure				Dew temperature
Year	Month	Day	Maximum	Minimum	Max-Min	1899-12-31 07:00:00	1899-12-31 13:00:00	1899-12-31 19:00:00	Average	1899-12-31 01:00:00	1899-12-31 13:00:00	1899-12-31 19:00:00	Average	1899-12-31 01:00:00	1899-12-31 13:00:00	1899-12-31 19:00:00	Average	1899-12-31 07:00:00	1899-12-31 13:00:00	1899-12-31 19:00:00	Average	1899-12-31 07:00:00	1899-12-31 13:00:00	1899-12-31 19:00:00	Average		Month	Taverage	Hraverage
1990	1	1	26.3561	18.2	8.15611	21.2	31.2	31.4	28.8	20.2	30.2	30.4	26.9	91	93	93	92	23	42.2	42.7	36	19.7	29.9	30.1	26.6		January	27.278	77.6779
1990	1	2	29.1915	19.2	9.99154	20.2	32.8	26.2	26.4	19.8	30	24.8	24.9	96	82	89	89	22.8	40.6	30.4	31.2	19.6	29.2	24.3	24.4		February	27.9214	71.4007
1990	1	3	29.4285	19.2	10.2285	23.2	21.1743	24.8	17.1151	20.6	24.1929	22.2	21.8164	79	51.8471	80	63.6188	22.5	27.2816	25	24.728	19.4	22.1005	21.1	20.1743		March	28.614	66.7362
1990	1	4	28.923	18.4	10.523	21.2	30.8	31.8	28.9	20.6	29.6	30.2	26.8	95	92	89	92	23.9	40.6	41.8	35.4	20.3	29.3	29.8	26.5		April	28.818	71.5209
1990	1	5	28.8598	20.2	8.65982	21.2	32.2	30.8	28.8	20.4	30.4	29.6	26.8	93	88	92	91	23.4	42.2	40.6	35.4	20	29.9	29.3	26.4		May	28.7129	75.4839
1990	1	6	28.5886	17.2	11.3886	22.4	30.4	34.2	30.3	21.8	30.2	31.2	27.7	95	99	81	91	25.7	42.8	43.4	37.3	21.5	30.1	30.4	27.4		June	28.2931	67.6205
1990	1	7	29.0573	19.6	9.45727	22.4	31.6	31.2	29.1	21.6	30.2	30.4	27.4	93	90	94	93	25.3	42	42.9	36.7	21.3	29.8	30.2	27.1		July	27.223	74.6856
1990	1	8	29.1915	21.2	7.99154	22.4	30.8	30.6	28.6	21.6	29.6	23.6984	21.5027	93	92	69.7446	63.9879	25.3	40.6	27.407	24.4364	21.3	29.3	22.2998	19.9971		August	27.721	81.5077
1990	1	9	29.1994	19.8	9.39944	20.4	33.4	22.4	24.6	20.4	28.8	20.8	19.9196	0	71	87	86	24	36.5	23.5	28	20.4	27.4	20.1	22.6		September	26.8947	84.0746
1990	1	10	29.3021	19.8	9.50211	20.2	32.4	25.4	25.9	20.2	29.8	22.8	21.6872	0	83	80	88	23.7	40.2	26	30	20.2	29.1	21.7	23.7		October	26.6191	87.1807
1990	1	11	29.4601	20.2	9.26008	22.2	30.8	27.8	27.1	22.2	26.4	24.8	22.7574	0	71	78	83	26.7	31.5	29.3	29.2	22.2	24.9	23.7	23.6		November	27.53	85.4667
1990	1	12	28.1727	20	8.17268	20.4	38.8	26.8	28.2	20.2	33.2	24.4	25.9	98	68	82	83	23.5	47.1	29	33.2	20.1	31.9	23.5	25.2		December	27.129	77.129
1990	1	13	29.6417	21	8.64173	23	35.8	21.4	25.4	22	32.6	21	25.2	92	80	97	89	25.8	47	24.6	32.5	21.6	31.8	20.8	24.7
1990	1	14	29.9024	21	8.90237	22.2	30	22	24	22	28.2	20.6	23.6	98	87	88	91	26.3	37	23.3	28.9	21.9	27.7	20	23.2
1990	1	15	29.6812	20.8	8.88122	22.4	33.4	26.4	27.1	20.4	29.2	22.8	24.1	84	73	74	77	22.6	37.7	25.4	28.6	19.5	28	21.3	22.9
1990	1	16	28.1648	23	5.16478	26	33.8	26.4	28.1	23	28.6	23.8	25.1	78	68	81	75	26.1	35.7	27.7	29.8	21.8	27	22.8	23.9
1990	1	17	28.149	22.2	5.94898	24.4	37.8	26.2	28.6	22.6	36.4	24.4	27.8	86	91	86	88	26.2	59.8	29.4	38.4	21.9	36.1	23.7	27.2
1990	1	18	29.7286	22.2	7.52861	24.6	36.8	29.4	30	24.4	25	24.8	24.7	98	38	69	69	30.4	23.8	28.2	27.5	24.3	20.3	23.1	22.6
1990	1	19	29.697	17.3882	12.3089	22.8423	36.8	25.8	18.1041	20.2149	25	23	20.7352	78.4534	38	79	60.4084	23.0969	23.8	26.2	23.4954	19.403	20.3	21.9	19.2185
1990	1	20	29.7286	20	9.72861	22.2	35	25.4	27	21.2	26	24.2	23.8	92	49	91	77	24.5	27.6	29.4	27.2	20.8	22.7	23.8	22.4
1990	1	21	29.5075	21.4	8.10746	24.8	36.2	26.8	28.6	20.8	26	23	23.3	70	45	73	62	21.9	26.8	25.6	24.8	19	22.3	21.5	20.9
1990	1	22	29.8866	18.4	11.4866	26.8	32.1	26	27.7	20.6	25	23.4	23	57	56	80	65	20.1	27	27	24.7	17.6	22.3	22.4	20.8
1990	1	23	29.9814	17.8	12.1814	20.4	37.1	29.4	29.1	20	30.4	25	25.1	96	62	70	76	23.1	38.9	28.7	30.3	19.8	28.5	23.4	23.9
1990	1	24	28.1885	19	9.18847	23	35.4	28.4	28.8	20.4	30	25	25.1	79	68	76	74	22.2	38.8	29.4	30.2	19.2	28.5	23.8	23.8
1990	1	25	29.547	19.4	10.147	22.4	35	26.7	27.7	20.1	29.4	25	24.8	81	66	87	78	22	37.3	30.5	29.9	19	27.8	24.4	23.7
1990	1	26	29.8787	17.8	12.0787	24.4	30.4	25	26.2	20	25	23.4	22.8	67	65	88	73	20.5	28.1	27.7	25.4	17.9	23	22.8	21.2
1990	1	27	30.2143	17.4	12.8143	22.2	35.6	28.4	28.6	20	30	24.2	24.7	82	67	71	73	21.9	38.7	27.4	29.3	19	28.4	22.6	23.3
1990	1	28	28.9388	20.4	8.5388	23.4	36.2	29.4	29.6	20.2	24	20.2	21.5	75	36	43	51	21.5	21.7	17.6	20.3	18.7	18.8	15.5	17.7
1990	1	29	29.1639	19.4	9.7639	22.4	37.4	28.4	29.1	20.2	32.4	24.8	25.8	82	71	75	76	22.2	45.3	28.9	32.1	19.2	31.2	23.5	24.6
1990	1	30	30.4789	19.8	10.6789	22.8	35.4	28.8	29	20.2	26.4	24.2	23.6	79	49	69	66	21.9	28.4	27.1	25.8	19	23.2	22.4	21.5
1990	1	31	28.536	20.4	8.13599	21	37.8	28.8	29.1	20.8	27.8	24.4	24.3	98	47	70	72	24.4	30.7	27.6	27.6	20.7	24.5	22.7	22.6
1990	2	1	30.1867	20.4	9.7867	23.2	38.6	31	31	20.8	25.8	24	23.5	81	36	56	58	23	24.7	25.2	24.3	19.7	20.9	21.2	20.6
1990	2	2	30.3289	17.2	13.1289	24.4	32	29.8	29	20.2	25	26.4	23.9	68	57	77	67	20.9	27	32.1	26.7	18.2	22.4	25.3	21.9
1990	2	3	30.1551	18.4	11.7551	22.4	32.8	30.4	29	20.2	25	24	23.1	82	53	59	65	22.2	26.5	25.6	24.8	19.2	22	21.5	20.9
1990	2	4	29.9577	17.4	12.5577	22	30.4	26	26.1	20.2	25.2	23.8	23.1	85	66	83	78	22.5	28.6	28	26.4	19.4	23.3	23	21.9
1990	2	5	29.9024	18	11.9024	22.4	29.8	26.4	26.3	20.2	24.2	23	22.5	82	63	75	73	22.2	26.5	25.8	24.8	19.2	22	21.6	20.9
1990	2	6	29.6694	20.2	9.46938	24	29.8	25.2	26	20	25.4	23.8	23.1	69	70	89	76	20.7	29.5	28.5	26.3	18.1	23.8	23.3	21.7
1990	2	7	29.7523	23.8	5.95231	24.2	34.8	28.2	28.9	22	26	23.8	23.9	83	50	69	67	25	27.8	26.6	26.4	21.1	22.8	22.1	22
1990	2	8	29.7839	22	7.7839	24.4	34.6	27.2	28.4	22.6	24.2	24.6	23.8	86	42	81	70	26.2	23.3	29.2	26.2	21.9	19.9	23.6	21.8
1990	2	9	29.6812	20.2	9.48122	22.4	33.4	26.2	27.1	20	25.2	23.8	23	80	52	82	71	21.8	26.6	27.9	25.4	18.9	22.1	22.9	21.3
1990	2	10	29.4759	18.2	11.2759	24.8	34.4	25.4	27.5	22.6	27.2	23.6	24.5	83	58	86	76	25.9	31.3	27.9	28.4	21.7	24.8	22.9	23.1
1990	2	11	29.7681	19.4	10.3681	23	33.6	27.2	27.8	20	28.4	23	23.8	76	68	70	71	21.4	35.2	25.3	27.3	18.6	26.8	21.3	22.2
1990	2	12	29.9103	20.2	9.71027	22	34.6	27.8	28	20.6	28.4	23.6	24.2	88	63	71	74	23.3	34.6	26.3	28.1	20	26.5	21.9	22.8
1990	2	13	29.8866	19.2	10.6866	22.6	32.8	28.8	28.3	20.4	26.4	24.2	23.7	82	61	69	70	22.5	30.2	27.1	26.6	19.4	24.2	22.4	22
1990	2	14	30.321	24	6.32097	26	36.2	28.2	29.7	24.2	29.4	24.4	26	86	61	73	73	29	36.5	28	31.2	23.5	27.4	23	24.6
1990	2	15	30.1077	20.4	9.70772	22.6	33.4	27.6	27.8	20.2	26.2	23.2	23.2	81	57	69	69	22.1	29.2	25.5	25.6	19.1	23.7	21.4	21.4
1990	2	16	29.9814	21.4	8.58135	22	35	27.2	27.9	21.2	25	23.4	23.2	93	45	73	70	24.6	25	26.2	25.3	20.9	21.1	21.9	21.3
1990	2	17	29.8945	20.2	9.69447	20.4	35	29	28.4	21.8164	25.4	24	21.8459	81.5163	46	66	61.2202	25.2778	26.1	26.5	24.6099	20.9972	21.8	22.1	20.1447
1990	2	18	28.4728	19.2	9.27281	23	34.6	28.2	28.5	20	28.6	23.4	24	76	64	67	69	21.4	35.1	25.6	27.4	18.6	26.8	21.5	22.3
1990	2	19	30.242	20.2	10.042	23.4	32	27.2	27.5	20	25.6	23.6	23.1	73	60	74	69	21.1	28.6	26.7	25.5	18.4	23.3	22.2	21.3
1990	2	20	30.3131	22.2	8.11308	23.4	30.2	27.2	27	22.6	26.4	24.4	24.5	93	74	80	82	26.9	31.9	28.7	29.1	22.3	25.1	23.4	23.6
1990	2	21	28.7492	22.6	6.14924	24	34.4	26.8	28	22.8	27.8	24.2	24.9	90	61	81	77	26.9	33	28.5	29.5	22.3	25.7	23.2	23.7
1990	2	22	28.9546	20.2	8.75459	23	35.6	27.2	28.3	19	25	24.6	22.9	69	42	81	64	19.3	24.6	29.2	24.4	17	20.9	23.6	20.5
1990	2	23	30.4158	21.6	8.81575	24.8	32.4	28.2	28.4	20.8	26	24.4	23.7	70	60	73	68	21.9	29.4	28	26.4	19	23.7	23	21.9
1990	2	24	30.2025	21.8	8.4025	22.4	30.6	26.8	26.6	20.6	26.2	24.2	23.7	85	71	81	79	23.1	31.1	28.5	27.5	19.8	24.7	23.2	22.6
1990	2	25	30.0761	19	11.0761	21.6	33.6	26.4	27	18.8	27.2	23.2	23.1	77	61	76	72	19.8	31.8	26.3	26	17.4	25.1	21.9	21.5
1990	2	26	30.1867	18.2	11.9867	23.2	35	26.2	27.7	20.4	29	24.6	24.7	78	64	88	77	22.1	36.1	29.9	29.3	19.1	27.2	24	23.4
1990	2	27	29.9735	20.4	9.57345	23.2	32.4	27.2	27.5	20.2	26.6	26.8	24.5	76	64	97	79	21.7	31	35	29.2	18.8	24.6	26.7	23.4
1990	2	28	27.3908	19	8.39076	21.6	34.2	28.4	28.1	18.8	29.8	24.4	24.3	77	73	72	74	19.8	39	27.9	28.9	17.4	28.6	22.9	22.9
1990	3	1	29.0533	20.2	8.85332	24.2	33.4	28.2	28.5	20.3	29	24.6	24.6	70	72	75	72	21.2	37.1	28.5	29	18.5	27.7	23.3	23.1
1990	3	2	30.163	19	11.163	22	34.6	29.2	28.8	20.4	28.2	26.4	25	87	62	80	76	22.9	34	32.5	29.8	19.7	26.2	25.5	23.8
1990	3	3	28.615	20.6	8.01497	23.4	35.4	27.2	28.3	20.2	25.6	24.2	23.3	75	46	78	66	21.5	26.3	28.2	25.3	18.7	21.9	23.1	21.2
1990	3	4	28.615	22	6.61497	23.2	33.6	28.2	28.3	20.4	26.2	23.4	23.3	78	56	67	67	22.1	29.1	25.6	25.6	19.1	23.6	21.5	21.4
1990	3	5	28.299	18.6	9.69905	22.4	34.6	28.6	28.5	20.2	26.4	25.6	24.1	82	53	79	71	22.2	29	30.8	27.3	19.2	23.5	24.5	22.4
1990	3	6	28.2754	20.6	7.67535	24.6	37.2	30.6	30.8	20.2	27.4	25.2	24.3	67	47	65	60	20.7	30	28.5	26.4	18.1	24.1	23.2	21.8
1990	3	7	30.005	19.2	10.805	23.9936	35.4	29.6	21.8681	20.1	28.6	23.2	24	79.6343	60	58	62.9177	25.1339	34.6	24.2	25.6763	20.7056	26.5	20.6	20.7499
1990	3	8	29.7365	22	7.73651	22.4	24.9457	30.2	21.6319	20.4	23.6762	24.6	21.3625	84	50.408	63	61.1464	22.6	26.5915	27.2	24.6984	19.5	21.2629	22.5	19.9344
1990	3	9	27.2881	18.2	9.08809	21.8	37.4	31.6	30.6	20.4	25.6	24.2	23.4	88	39	54	61	23	25	25.3	24.4	19.8	21.1	21.3	20.7
1990	3	10	29.7365	23.2	6.53651	25.2	33.6	27.8	28.6	21.1964	26.4	23.4	23.0157	77.1618	57	69	64.689	24.6172	29.6	25.8	26.2778	20.2997	23.9	21.6	21.3293
1990	3	11	29.855	22.2	7.65498	26.2	35	29.2	29.9	22.2	28.4	26	25.5	71	61	78	70	24.1	34.3	31.5	30	20.5	26.3	24.9	23.9
1990	3	12	29.8155	19.4	10.4155	23.6	37.4	29	29.8	20.2	26	25	23.7	74	41	72	62	21.4	26	29	25.5	18.6	21.8	23.5	21.3
1990	3	13	28.3148	25.2	3.11484	26.2	39.2	30.8	31.8	22.4	26.8	24	24.4	72	38	57	56	24.6	27	25.3	25.6	20.8	22.4	21.3	21.5
1990	3	14	29.9577	19.0266	10.931	29.8	37.6	29.2	31.5	20	29.8	23.8	24.5	40	57	64	54	16.9	36.8	25.9	26.5	14.8	27.5	21.7	21.3
1990	3	15	30.0682	24	6.06823	25.4	30.8	27.2	27.6	23.6	28.6	23.6	25.3	86	85	74	82	27.9	37.7	26.7	30.8	22.9	27.9	22.2	24.3
1990	3	16	28.5913	20.4	8.19128	26.2	35.6	29	30	20.2	25.6	24.2	23.3	58	45	67	57	19.7	26.2	27	24.3	17.3	21.8	22.4	20.5
1990	3	17	28.228	24.6	3.62797	27	35.2	28.6	29.9	22	28.6	25.2	25.3	65	61	76	67	23.1	34.7	29.8	29.2	19.8	26.6	24	23.5
1990	3	18	29.7207	25.2	4.52071	25.8	25.2925	28.8	19.6355	25.2	25.8092	26.2	23.4475	95	54.4672	82	62.069	31.6	29.2263	32.3	25.0638	25	23.2187	25.3	20.1632
1990	3	19	27.1222	20.2	6.92223	21.6	34.6	30.2	29.1	20.4	29.2	26	25.2	90	67	72	76	23.2	36.9	30.8	30.3	19.9	27.6	24.5	24
1990	3	20	29.5864	22.8	6.78645	23.2	35.6	30.6	30	22.6	27.2	26.2	25.3	95	52	71	73	27	30.5	31.1	29.5	22.4	24.4	24.7	23.8
1990	3	21	27.8252	24	3.82516	26.2	33.2	27	28.4	23.2	28.6	23.2	25	78	71	73	74	26.4	36.1	25.9	29.5	22	27.2	21.7	23.6
1990	3	22	29.2547	20.4	8.85472	24.6	34.2	30.2	29.8	22.4	25.4	25.8	24.5	83	49	71	68	25.6	26.6	30.3	27.5	21.5	22.1	24.3	22.6
1990	3	23	36.4	23.2	13.2	24.8	35.2	26.8	28.4	22.6	25.8	23.6	24	83	47	77	69	25.9	27	27	26.6	21.7	22.3	22.3	22.1
1990	3	24	33.8	20.2149	13.5851	23.2	33.4	28.6	28.5	22.6	24.2	24.2	23.7	95	47	70	71	27	24.1	27.3	26.1	22.4	20.5	22.5	21.8
1990	3	25	35.4	24.2	11.2	25.4	34.6	31.8	30.9	23.6	25.8	25.6	25	86	50	61	66	27.9	27.4	28.7	28	22.9	22.6	23.4	22.9
1990	3	26	33.4	22.6	10.8	23.8	28.8	25.4	25.8	23.8	24.6	23.2	22.1717	0	71	83	85	29.5	28.1	27	28.2	23.8	23	22.3	23.1
1990	3	27	35.2	22.4	12.8	24.2	33.2	28.8	28.8	21.6	24.8	24.6	23.7	80	51	71	67	24.1	25.7	28.1	26	20.5	21.6	23	21.7
1990	3	28	34.4	24.2	10.2	25.6	32.8	29.6	29.4	23.8	25.6	23.2	24.2	86	56	58	67	28.3	28	24.2	26.8	23.1	23	20.6	22.2
1990	3	29	34.6	24.2	10.4	25.6	33.2	30.4	29.9	22.8	25.6	25.2	24.5	79	55	66	66	25.9	27.8	28.6	27.4	21.7	22.8	23.3	22.6
1990	3	30	37	23.8	13.2	24.8	35.8	31.8	31	22.2	25.6	25.2	24.3	80	44	59	61	25	26	27.7	26.2	21.1	21.8	22.8	21.9
1990	3	31	36.4	24.4	12	26.2	34	31.8	31	20	25.8	24.2	23.3	57	52	54	54	19.3	27.8	25.1	24.1	16.9	22.8	21.2	20.3
1990	4	1	32.4	22.2	10.2	24.8	31.4	28.2	28.1	20.6	26.2	23.8	23.5	69	67	69	68	21.5	30.5	26.6	26.2	18.6	24.4	22.1	21.7
1990	4	2	32.4	23.8	8.6	25	30.2	29.6	28.6	22.6	25	23.6	23.7	82	66	61	69	25.8	28.2	25.1	26.4	21.6	23.1	21.2	22
1990	4	3	33.6	23.8	9.8	24.6	32.2	29.4	28.9	22	24.6	25.8	24.1	80	54	75	70	24.7	25.9	30.8	27.1	20.9	21.7	24.5	22.4
1990	4	4	32.4	22.2	10.2	23.6	30.2	28.6	27.8	20.4	25.8	24.8	23.7	75	71	74	73	21.8	30.3	28.8	27	18.9	24.3	23.4	22.2
1990	4	5	34	23.4	10.6	25	32.2	25.2	26.9	22.6	24.6	22.6	23.3	82	54	80	72	25.8	25.9	25.7	25.8	21.6	21.7	21.5	21.6
1990	4	6	34.2	23.4	10.8	24.6	32.4	29.4	29	22.6	26.6	27.4	25.5	84	64	86	78	26.1	31	35.2	30.7	21.8	24.6	26.8	24.4
1990	4	7	36	24.4	11.6	26.2	34.8	30.6	30.5	23.6	26	25.4	25	81	50	66	66	27.4	27.8	29	28	22.6	22.8	23.5	23
1990	4	8	36.8	25.4	11.4	27.8	35.8	31.2	31.5	23.6	27.4	27.6	26.2	71	53	76	66	26.3	30.9	34.5	30.6	21.9	24.6	26.5	24.3
1990	4	9	36.8	25.4	11.4	26	35.4	30.4	30.5	23.6	26.8	26.8	25.7	82	51	76	70	27.5	29.5	32.8	30	22.7	23.8	25.6	24
1990	4	10	36.6	24.2	12.4	26	35.8	30.2	30.5	22.2	27.4	26.4	25.3	72	53	74	66	24.2	30.9	31.9	29	20.6	24.6	25.1	23.4
1990	4	11	35.6	23.8	11.8	25.4	33.2	30	29.6	22.6	27.4	27.4	25.8	79	64	82	75	25.6	32.6	34.8	31	21.4	25.5	26.6	24.5
1990	4	12	34.8	24.4	10.4	25.8	33.6	29.2	29.5	22.6	26.8	24.2	24.5	76	59	66	67	25.3	30.7	26.9	27.6	21.3	24.5	22.3	22.7
1990	4	13	35.2	24.8	10.4	25.6	33.4	30.4	30	23.2	27.2	26.8	25.7	82	62	76	73	26.8	31.9	32.8	30.5	22.2	25.2	25.6	24.3
1990	4	14	34.8	24.8	10	26.6	33.4	29.4	29.7	23.2	26.4	25.6	25.1	75	58	74	69	26.2	29.8	30.3	28.7	21.8	24	24.3	23.4
1990	4	15	35.4	25.6	9.8	26.4	34.2	30.2	30.3	22	25.6	26.4	24.7	68	50	74	64	23.5	27.1	31.9	27.5	20.1	22.4	25.1	22.5
1990	4	16	32.8	23.2	9.6	24.4	30.2	28.6	28	22.6	25.6	26.2	24.8	86	69	83	79	26.2	29.8	32.4	29.5	21.9	24	25.4	23.7
1990	4	17	34.4	24.4	10	25.4	32.6	28.6	28.8	23.6	26.2	24.8	24.9	86	61	74	73	27.9	29.8	28.8	28.8	22.9	24	23.4	23.4
1990	4	18	35.6	24.2	11.4	25	34	29.4	29.5	22.6	26.6	25.4	24.9	82	56	73	70	25.8	29.9	29.8	28.5	21.6	24	24	23.2
1990	4	19	36.4	23.6	12.8	24.4	35.6	30.2	30.1	22	25.8	26.4	24.7	81	46	74	67	24.8	26.7	31.9	27.8	21	22.2	25.1	22.8
1990	4	20	36.6	22.6	14	24.8	35.6	30.4	30.3	22	26.8	25.8	24.9	79	51	69	66	24.6	29.4	30.2	28	20.8	23.8	24.2	22.9
1990	4	21	27.0748	24.2	2.87484	24.5922	35.8	28.6	21.2407	23.258	27.6	24.4	23.5249	85.8621	54	71	71.6266	28.1272	31.5	27.8	28.0786	22.7122	24.9	22.8	22.4142
1990	4	22	33.6	24.2	9.4	25.2	32.4	28	28.4	23	25.6	24.2	24.3	83	58	73	72	26.6	28.3	27.7	27.5	22.1	23.1	22.8	22.7
1990	4	23	34.2	24.2	10	25.2	33.6	29.8	29.6	22.6	26.8	25.6	25	80	59	72	70	25.7	30.7	30	28.8	21.5	24.5	24.1	23.4
1990	4	24	34.6	24.2	10.4	25	32.4	30.2	29.5	23.6	26.4	26.4	25.5	89	63	74	75	28.2	30.4	31.9	30.2	23.1	24.3	25.1	24.2
1990	4	25	33.4	21.2333	12.1667	26.4	32.8	25.2	27.4	23.2	26.6	23	24.3	76	62	83	74	26.3	30.7	26.6	27.9	21.9	24.5	22.1	22.8
1990	4	26	32	24.4	7.6	25.4	30.8	26.8	27.4	23.2	26.4	24.6	24.7	83	71	84	79	27	31.5	29.5	29.3	22.3	24.9	23.8	23.7
1990	4	27	33	20.547	12.453	26.8	31.8	29.6	29.5	23	27.4	25.4	25.3	73	71	72	72	25.6	33.6	29.6	29.6	21.5	26	23.9	23.8
1990	4	28	30	23	7	25.4	28.6	26.4	26.7	23.6	24.8	24.6	24.3	86	74	86	82	27.9	28.8	29.7	28.8	22.9	23.4	23.9	23.4
1990	4	29	33.2	23	10.2	24.6	31.6	28.6	28.4	22.6	26.4	25.2	24.7	84	67	76	76	26.1	31	29.8	28.9	21.8	24.6	24	23.5
1990	4	30	33	23.8	9.2	24.8	31.2	28.6	28.3	22.6	25.6	24.4	24.2	83	64	71	73	25.9	29.1	27.8	27.6	21.7	23.6	22.8	22.7
1990	5	1	31.8	22.4	9.4	23.4	30.6	27.8	27.4	22.6	26.8	24	24.5	93	75	73	80	26.9	32.7	27.3	29	22.3	25.5	22.5	23.5
1990	5	2	31.4	22.8	8.6	24.2	30.4	26.8	27	22.6	26.6	24.6	24.6	87	74	84	82	26.3	32.3	29.5	29.4	22	25.3	23.8	23.7
1990	5	3	32.6	23.6	9	25	30.6	27.4	27.6	23.8	28.8	24.6	25.7	91	87	80	86	28.7	38.4	29.1	32	23.3	28.3	23.6	25.1
1990	5	4	33	23.8	9.2	25.8	32.2	25.6	27.3	23.2	26.8	24	24.7	80	66	88	78	26.7	31.6	28.8	29	22.2	25	23.4	23.5
1990	5	5	32.2	23.8	8.4	24.4	30.8	27	27.3	22.6	26.8	24.6	24.7	86	73	82	80	26.2	32.6	29.3	29.4	21.9	25.5	23.7	23.7
1990	5	6	33.6	24.2	9.4	25	32.8	29.2	29	24.4	26.8	25.8	25.7	95	63	76	78	30.1	31.2	30.9	30.8	24.2	24.8	24.6	24.5
1990	5	7	34.4	20.5256	13.8744	27.2	32.6	30	30	24.8	27.2	27.4	26.5	82	66	82	77	29.7	32.5	34.8	32.3	23.9	25.4	26.6	25.3
1990	5	8	35	21.8597	13.1403	27	33.8	30.2	30.3	24.2	27.8	26.8	26.3	79	63	77	73	28.3	33.4	33	31.6	23.1	25.9	25.7	24.9
1990	5	9	34.2	24.6	9.6	25.2	32.6	29.6	29.3	23.2	27.8	26.8	25.9	85	69	80	78	27.1	34.2	33.4	31.5	22.4	26.3	25.9	24.9
1990	5	10	35.2	21.7099	13.4901	26.2	33.2	26.8	28.3	24.8	24.8	24.2	24.6	89	51	81	74	30.4	25.7	28.5	28.2	24.3	21.6	23.2	23
1990	5	11	32.8	22.6	10.2	24.4	30.6	28.6	28	22.6	25.4	24.8	24.3	86	66	74	75	26.2	29	28.8	28	21.9	23.5	23.4	22.9
1990	5	12	35	24.6	10.4	25.2	33.6	29.6	29.5	23.8	26.8	26.8	25.8	89	59	80	76	28.5	30.7	33.4	30.9	23.3	24.5	25.9	24.5
1990	5	13	33	23.2	9.8	24.6	31.6	25.8	27	23.2	25.8	23.6	24.2	89	63	83	78	27.5	29.4	27.7	28.2	22.7	23.7	22.7	23
1990	5	14	29.2	23.6	5.6	24.4	28.4	26.4	26.4	22.6	24.6	23	23.4	86	73	75	78	26.2	28.4	25.8	26.8	21.9	23.2	21.6	22.2
1990	5	15	34.2	24.2	10	25.4	32.6	28.8	28.9	23.6	26.8	24.6	25	86	64	71	74	27.9	31.4	28.1	29.1	22.9	24.8	23	23.6
1990	5	16	36	23.4	12.6	25.4	35	30.9	30.5	23	26.4	25.4	24.9	82	51	64	66	26.5	28.7	28.8	28	22	23.4	23.4	22.9
1990	5	17	34.2	24.6	9.6	26.8	32.8	28	28.9	23.2	25.2	24.4	24.3	74	54	75	68	26	27	28.2	27.1	21.8	22.4	23	22.4
1990	5	18	34.2	24.6	9.6	26.4	33.4	29.8	29.9	23.6	26.8	24.2	24.9	79	60	63	67	27.3	30.8	26.5	28.2	22.5	24.6	22	23
1990	5	19	36.8	24.8	12	26.4	36.2	30.2	30.8	23.2	29.8	27.8	26.9	76	63	83	74	26.3	37.7	35.7	33.2	21.9	28	27.1	25.6
1990	5	20	37.8	25.8	12	26.4	36	31	31.1	24.8	29.6	27.8	27.4	88	63	78	76	30.2	37.2	35.2	34.2	24.2	27.7	26.8	26.3
1990	5	21	35	25.4	9.6	27.2	33.6	30.2	30.3	24	28.5	25.4	26	77	68	68	71	27.7	35.5	29.2	30.8	22.8	26.9	23.7	24.5
1990	5	22	31.4	23.6	7.8	25	29.8	28.6	28	23	25.6	24.6	24.4	85	72	72	76	26.8	30	28.3	28.3	22.2	24.1	23.1	23.1
1990	5	23	34	23.4	10.6	24.2	32.6	28.6	28.5	22.6	28.4	24.6	25.2	87	73	72	78	26.3	35.9	28.3	30.2	22	27.1	23.1	24.1
1990	5	24	34.2	24.4	9.8	25.4	33.4	28.8	29.1	23.2	28.6	25.6	25.8	83	70	78	77	27	35.9	30.7	31.2	22.3	27.1	24.5	24.7
1990	5	25	33.6	23.8	9.8	25.4	31.4	28.4	28.4	23.8	25.2	25.6	24.9	88	61	80	76	28.4	27.9	31	29.1	23.2	22.9	24.6	23.6
1990	5	26	34	24	10	26.8	32.6	28.8	29.3	23.2	28.8	25	25.7	74	75	74	74	26	37.1	29.1	30.7	21.8	27.7	23.6	24.3
1990	5	27	33.2	23.2	10	26.4	31.6	27.4	28.2	23.8	25.8	24.6	24.7	81	63	80	75	27.7	29.4	29.1	28.7	22.8	23.7	23.6	23.4
1990	5	28	34.2	24.2	10	25.2	33.8	25.6	27.5	23.2	25.4	23.2	23.9	85	51	82	72	27.1	26.9	26.8	26.9	22.4	22.3	22.2	22.3
1990	5	29	31.2	23	8.2	25.6	29.8	27.8	27.8	23.8	24.6	24	24.1	86	66	73	75	28.3	27.5	27.3	27.7	23.1	22.6	22.5	22.8
1990	5	30	33.6	23.8	9.8	27	32.8	28.6	29.3	23.8	27.2	24	25	77	65	68	70	27.3	32.3	26.8	28.8	22.6	25.4	22.2	23.4
1990	5	31	35	23.2	11.8	26	33.2	28.8	29.2	23.6	28.6	26.2	26.1	82	71	82	78	27.5	36.1	32.3	32	22.7	27.2	25.3	25.1
1990	6	1	32	21.6	10.4	25.4	30.2	25	26.4	20.2	26.4	23.8	23.5	62	74	91	76	20.2	31.9	28.7	26.9	17.7	25.1	23.3	22
1990	6	2	35	21.4	13.6	23.8	33.4	27.8	28.2	21.6	27.4	26	25	83	63	87	78	24.3	32.5	32.4	29.7	20.7	25.4	25.4	23.8
1990	6	3	36.6	22.2	14.4	26	34.8	28.4	29.4	23.6	29.8	26.4	26.6	82	69	86	79	27.5	38.6	33.1	33.1	22.7	28.4	25.7	25.6
1990	6	4	36.4	23.2	13.2	26.2	35.8	29.8	30.4	22.4	25.6	24	24	72	44	62	60	24.6	26	26	25.5	20.8	21.8	21.7	21.4
1990	6	5	32.2	22.8	9.4	24.6	30.6	28	27.8	20.2	24.8	23.8	22.9	67	63	71	67	20.7	27.4	26.7	25	18.1	22.6	22.2	21
1990	6	6	35.6	24.6	11	26.8	33.8	29.4	29.8	23	26.2	24.8	24.7	73	55	69	66	25.6	29	28.2	27.6	21.5	23.5	23.1	22.7
1990	6	7	34.8	24.8	10	26.8	32.6	30.2	30	23	28.8	24.6	25.5	73	75	63	70	25.6	37.1	27.2	29.9	21.5	27.7	22.5	23.9
1990	6	8	36.2	24.2	12	28.2	35.4	30	30.9	25.2	27.2	27.8	26.7	79	53	85	72	30.1	30.6	35.9	32.2	24.1	24.4	27.1	25.2
1990	6	9	33.8	25	8.8	26.8	31.4	26.4	27.8	23.4	26.8	23.8	24.7	75	70	81	75	26.5	32.2	27.7	28.8	22.1	25.3	22.8	23.4
1990	6	10	26.7093	23.8	2.90934	25.2	23.3508	20.4685	20.6683	22	24.3496	23.0369	22.0559	76	58.5731	70.8086	69.7384	24.3	28.9227	27.8597	27.5886	20.6	22.6338	22.063	21.8989
1990	6	11	30.6	23.4	7.2	26	28.6	26.8	27	23.8	23.8	23	23.5	83	67	73	74	28	26.3	25.6	26.6	23	21.9	21.5	22.1
1990	6	12	33.6	24.4	9.2	25	31.4	28.8	28.5	23.6	26.8	24.6	25	89	70	71	77	28.2	32.2	28.1	29.5	23.1	25.3	23	23.8
1990	6	13	35.6	26	9.6	27.4	33.6	28.4	29.4	23.6	28.4	23.6	25.2	73	68	67	69	26.6	35.2	25.9	29.2	22.1	26.8	21.7	23.5
1990	6	14	30.2	23.6	6.6	26.8	28.4	26.4	27	22.3	23.6	24	23.3	68	67	82	72	23.9	25.9	28.2	26	20.4	21.7	23.1	21.7
1990	6	15	34	23.8	10.2	25.8	33	28	28.7	22.6	27.2	24.2	24.7	76	64	73	71	25.3	32.2	27.7	28.4	21.3	25.3	22.8	23.1
1990	6	16	30	22.4	7.6	24	28	26.4	26.2	20.6	23.6	23.8	22.7	74	69	81	75	22	26.2	27.7	25.3	19	21.9	22.8	21.2
1990	6	17	33.8	24.6	9.2	28.8	31.6	28.2	29.2	23.4	27.4	26.4	25.7	64	73	87	74	25.2	33.7	33.2	30.7	21.2	26	25.8	24.4
1990	6	18	34.8	20.4	14.4	26.8	32.8	29.8	29.8	20.2	27.4	24.2	23.9	55	66	63	61	19.3	32.9	26.5	26.2	16.9	25.6	22	21.5
1990	6	19	35	24.2	10.8	27.2	34.6	29.2	30	20.4	27.6	24.4	24.1	54	59	68	60	19.4	32.3	27.4	26.4	17.1	25.3	22.6	21.7
1990	6	20	35.6	24.6	11	27.2	34	29.2	29.9	20.4	25.6	24.6	23.5	54	51	69	58	19.4	27.2	27.9	24.9	17.1	22.5	22.9	20.8
1990	6	21	36.8	25	11.8	27.2	34.8	28.6	29.8	20.4	25.6	23.6	23.2	54	48	66	56	19.4	26.7	25.8	24	17.1	22.2	21.6	20.3
1990	6	22	37	23.4	13.6	26.6	36.8	30.2	31	20.6	26.2	25.4	24.1	58	43	68	57	20.3	27	29.2	25.5	17.7	22.3	23.7	21.2
1990	6	23	31.2	24.8	6.4	25.2	30.4	26.8	27.3	20.4	25.8	24.2	23.5	65	69	81	72	20.8	30.2	28.5	26.5	18.1	24.2	23.2	21.8
1990	6	24	34.6	20.2	14.4	26.4	32.4	26.2	27.8	20.6	26.8	24.6	24	59	65	88	71	20.4	31.5	29.9	27.3	17.8	24.9	24	22.3
1990	6	25	34.2	20.6	13.6	26.8	32.4	29	29.3	20.4	24.6	23.6	22.9	56	53	64	58	19.7	25.7	25.5	23.7	17.3	21.6	21.4	20.1
1990	6	26	36.4	23.2	13.2	25.8	35	29.2	29.8	21.6	26.8	24.6	24.3	69	53	69	64	23	29.8	27.9	26.9	19.7	24	22.9	22.2
1990	6	27	34.2	23.6	10.6	26	33.4	29.2	29.5	20.4	25.6	24.6	23.5	60	54	69	61	20.2	27.6	27.9	25.2	17.7	22.7	22.9	21.1
1990	6	28	32.8	23.2	9.6	24.6	30.6	28.6	28.1	22.352	27.8	24.2	22.8264	77.8002	81	70	72.1998	26.8644	35.5	27.3	28.4376	21.7634	26.9	22.5	22.6231
1990	6	29	36.4	23.6	12.8	26.2	35.4	30.8	30.8	20	25.6	23.6	23.1	57	46	55	52	19.3	26.3	24.3	23.3	16.9	21.9	20.7	19.8
1990	6	30	37.4	22.6	14.8	26	36.2	18.0642	18.3246	23.4	25.6	21.7313	20.8966	80	43	65.0654	61.6766	27	25.8	24.9988	23.9786	22.4	21.6	19.912	19.063
1990	7	1	35.6	21.2675	14.3325	25.8	33.6	28.6	29.1	25	26.6	25.8	25.8	94	58	80	77	31.1	30.2	31.3	30.9	24.7	24.2	24.8	24.6
1990	7	2	36.2	23.6	12.6	26.2	35.2	30	30.4	24.4	27	25	25.5	86	53	67	69	29.4	30.2	28.3	29.3	23.7	24.2	23.2	23.7
1990	7	3	31	23.8	7.2	26.6	27	26.6	26.7	25.6	25.2	24.6	25.1	92	87	85	88	32.1	30.8	29.6	30.9	25.3	24.6	23.9	24.6
1990	7	4	32.2	23.4	8.8	25.2	30	28.2	27.9	23.6	26.2	25.6	25.1	88	74	81	81	28.1	31.5	31.1	30.2	23	24.9	24.7	24.2
1990	7	5	34.6	23.4	11.2	25.6	33.2	25.2	27.3	23.2	26.4	23	24.2	82	59	83	75	26.8	29.9	26.6	27.8	22.2	24	22.1	22.8
1990	7	6	35.8	23	12.8	23.8	30.4	29.6	28.4	22.8	22.2	25.4	23.5	92	49	72	71	27.1	21.3	29.6	26	22.4	18.5	23.9	21.6
1990	7	7	35.6	23.8	11.8	24.8	32.4	28.6	28.6	24	26	27	25.7	94	60	88	81	29.3	29.4	34.6	31.1	23.7	23.7	26.5	24.6
1990	7	8	34.4	22.8	11.6	25.6	30.6	28.6	28.4	23.2	28.2	25.2	25.5	82	83	76	80	26.8	36.6	29.8	31.1	22.2	27.5	24	24.6
1990	7	9	36.6	23.6	13	25	34.2	28.8	29.2	23	26.4	25.2	24.9	85	54	75	71	26.8	29.2	29.7	28.5	22.2	23.7	23.9	23.3
1990	7	10	35.8	24.2	11.6	26	33.6	29.6	29.7	23.8	28.6	25	25.8	83	69	69	74	28	35.8	28.6	30.8	23	27.1	23.3	24.5
1990	7	11	36.8	21.0678	15.7322	24.3567	35.2	29	20.095	22.2521	26.6	24.6	23.3398	83.4364	51	70	64.362	26.8859	29.1	28	26.5426	21.7741	23.6	23	21.2249
1990	7	12	35	23.2	11.8	23.2	32.8	29.2	28.6	22	25	25	24	90	53	71	72	25.6	26.5	28.9	27	21.5	22	23.5	22.3
1990	7	13	36.6	23.8	12.8	25	34.2	28.8	29.2	23.6	26.4	25.2	25.1	89	54	75	73	28.2	29.2	29.7	29	23.1	23.7	23.9	23.5
1990	7	14	33.6	22.2	11.4	22.8	30.2	27.8	27.1	22.2	26.4	25	24.5	95	74	80	83	26.4	31.9	29.8	29.3	22	25.1	24	23.7
1990	7	15	35	22.2	12.8	23.8	34	26.8	27.8	23	25	24	24	93	48	79	74	27.5	25.7	28	27.1	22.7	21.5	22.9	22.4
1990	7	16	35.2	22.8	12.4	24.4	33.4	29.6	29.3	23.6	25.6	25.2	24.8	94	54	70	73	28.6	27.6	29.1	28.4	23.3	22.7	23.6	23.2
1990	7	17	24.5	22	2.50004	23.8	34	27	28	22.8	24.4	25.6	24.3	92	45	89	76	27.1	24.2	31.9	27.7	22.4	20.6	25.1	22.7
1990	7	18	36.6	23.4	13.2	24.2782	35.2	24.6	21.3846	22.063	26.8	23.8	22.4427	82.2949	52	94	64.2474	26.4649	29.6	28.9	26.6152	21.5101	23.9	23.5	21.2555
1990	7	19	33	23.4	9.6	24.8	30.6	27	27.4	24.2	26	23.2	24.5	95	70	73	79	29.8	30.5	25.9	28.7	24	24.4	21.7	23.4
1990	7	20	34	23.2	10.8	25.4	32.8	27.4	28.3	22.4	27.8	23	24.4	77	68	69	72	25.1	34	25.2	28.1	21.2	26.2	21.2	22.9
1990	7	21	34	22.2	11.8	24.8	32	21.2629	21.4621	23.2	23	22.8127	21.7795	87	47	71.2206	62.5856	27.4	22.1	27.7355	26.0601	22.6	19.1	21.9013	20.702
1990	7	22	35.2	22.4	12.8	25.2	24.5815	30.2	21.61	24	23.1795	25	21.132	91	57.61	66	67.2414	29	28.5767	28.2	27.6243	23.6	22.3591	23.1	21.8775
1990	7	23	35	23.6	11.4	25.4	34.6	29.6	29.8	24.8	29	27	26.9	95	66	82	81	30.9	36.3	33.9	33.7	24.6	27.3	26.2	26
1990	7	24	34.6	23.2	11.4	24.8	33.4	28.8	29	23.8	28.8	26.6	26.4	92	71	84	82	28.8	36.5	33.3	32.9	23.4	27.4	25.9	25.6
1990	7	25	33.8	22.6	11.2	24.9132	30.2	24.2	21.7832	22.409	25.2	23	23.7131	80.4756	67	90	65.3532	26.8609	28.7	27.3	27.9237	21.7741	23.4	22.5	22.3219
1990	7	26	37.8	23.2	14.6	24.6	32.4	28.4	28.5	23.6	26.4	26.8	25.6	92	63	88	81	28.5	30.4	34.2	31	23.2	24.3	26.3	24.6
1990	7	27	37	24.6	12.4	25.8	32.6	27	28.1	25.2	26.4	26.8	26.1	95	62	98	85	31.6	30.3	35.1	32.3	25	24.3	26.7	25.3
1990	7	28	35.8	22.2	13.6	24.4	33.2	29.2	29	23.8	26.8	26.8	25.8	95	61	83	80	29.1	31	33.6	31.2	23.6	24.6	26	24.7
1990	7	29	24.4527	23.8	0.652653	24.6	34.8	21.0341	21.2776	23.8	28	23.6984	22.595	94	60	73.8407	65.4639	28.9	33.3	28.6432	26.9125	23.5	25.8	22.7279	21.4732
1990	7	30	36.4	23	13.4	26.6	35.4	29.6	30.3	24.2	30.4	27	27.2	82	70	82	78	28.6	40.1	33.9	34.2	23.3	29	26.2	26.2
1990	7	31	36.8	23.2	13.6	25.6	34.4	30.4	30.2	23.2	28.2	25	25.5	82	63	65	70	26.8	34.1	28.1	29.7	22.2	26.3	23	23.8
1990	8	1	35.8	22.2	13.6	24.6	28	29.6	28	22.8	27.6	25.8	25.4	86	97	74	86	26.5	36.6	30.7	31.3	22.1	27.5	24.5	24.7
1990	8	2	35	22.2	12.8	23.4	28.2	29	27.4	22.6	27.8	27	25.8	93	97	86	92	26.9	37.1	34.3	32.8	22.3	27.7	26.4	25.4
1990	8	3	36	23.2	12.8	25.2	28.2	28.8	27.8	24.6	26.8	27.2	26.2	95	90	88	91	30.5	34.3	35	33.3	24.4	26.3	26.7	25.8
1990	8	4	36.2	23.8	12.4	25.2	29.8	30.2	28.9	24.4	28.6	25	26	94	91	66	84	30	38.3	28.2	32.2	24.1	28.2	23.1	25.1
1990	8	5	36.4	22	14.4	24.2	30	29.8	28.5	23.6	27	26.6	25.7	95	79	78	84	28.7	33.6	32.7	31.7	23.4	26	25.5	25
1990	8	6	36.2	22.2	14	24.4	29	28.4	27.5	24	27.2	25.2	25.5	97	87	77	87	29.6	34.9	29.9	31.4	23.9	26.6	24.1	24.8
1990	8	7	22.4076	23.6	-1.19242	25.6	28	20.6754	20.8216	24.8	26.2	22.0273	21.643	94	87	67.0987	64.7628	30.8	32.8	26.5077	25.6763	24.5	25.6	21.0571	20.5138
1990	8	8	36.6	23.2	13.4	24.8	31.6	28	28.1	24.4	26.8	26	25.7	97	69	85	84	30.3	32	32.3	31.5	24.3	25.2	25.3	24.9
1990	8	9	32.6	23.4	9.2	24.2	31.6	28	28	23.4	26.8	26.6	25.6	94	69	90	84	28.2	32	33.9	31.4	23.1	25.2	26.1	24.8
1990	8	10	35.6	23.8	11.8	26.4	29.2	29.8	28.8	25	25.8	26.2	25.7	89	76	75	80	30.7	30.9	31.6	31.1	24.5	24.6	25	24.7
1990	8	11	33.8	23.8	10	24.8	28	28.8	27.6	23.6	24.6	24.6	24.3	91	76	71	79	28.3	28.7	28.1	28.4	23.1	23.3	23	23.2
1990	8	12	33.8	22.6	11.2	25.4	30.6	29	28.5	23.8	28	25.8	25.9	88	82	78	82	28.4	36.1	31.1	31.8	23.2	27.2	24.7	25
1990	8	13	30.8	24	6.8	25.2	30.6	27.6	27.8	24.8	28	25.4	26.1	97	82	84	88	31	36.1	31	32.7	24.7	27.2	24.6	25.5
1990	8	14	34	23.6	10.4	24.2	29.8	28.8	27.9	23.8	27	25.6	25.5	97	81	78	85	29.2	33.8	30.7	31.2	23.6	26.1	24.5	24.7
1990	8	15	35.8	21.8	14	25.6	30	30.2	29	24.8	28.2	24.4	25.8	94	87	62	81	30.8	37	26.7	31.5	24.5	27.7	22.2	24.8
1990	8	16	22.0603	24.2	-2.13967	26.4	30	27.4	27.8	25.8	27.6	24.8	26.1	95	83	81	87	32.8	35.3	29.6	32.6	25.6	26.8	23.9	25.4
1990	8	17	38.8	23.2	15.6	25.8	36.8	30	30.6	23.6	28.4	28	26.7	83	53	86	74	27.7	33.1	36.5	32.4	22.7	25.7	27.4	25.3
1990	8	18	37.6	23.8	13.8	25.8	35.6	30.6	30.6	24.8	27.2	27.6	26.5	92	52	80	75	30.6	30.5	34.9	32	24.4	24.4	26.7	25.2
1990	8	19	23.9867	23.2	0.786662	27.2	34.4	30.6	30.7	25.2	26	27.6	26.3	85	52	80	72	30.7	28	34.9	31.2	24.5	23	26.7	24.7
1990	8	20	24.0814	23.8	0.28144	24.8	29.8	20.2259	20.4257	23.6	26.4	22.0024	21.6319	91	77	68.8109	66.202	28.3	32.1	26.6254	25.7981	23.1	25.3	21.1106	20.5986
1990	8	21	36.6	22.4	14.2	23.6	34.8	30.2	29.7	23	28.6	27	26.2	95	63	78	79	27.7	35	33.5	32.1	22.8	26.7	26	25.1
1990	8	22	32.8	22.2	10.6	26.8	30.2	28.2	28.4	25	27.6	26.4	26.3	87	82	87	85	30.5	35.2	33.2	33	24.4	26.8	25.8	25.6
1990	8	23	36	22.4	13.6	25.8	30.8	31.6	30	24.4	26.8	26.6	25.9	89	73	68	77	29.6	32.6	31.5	31.2	23.9	25.5	24.9	24.8
1990	8	24	32.6	20.6	12	22.8	30	28.6	27.5	22.4	27.4	26	25.3	97	82	81	87	26.8	34.8	31.9	31.1	22.2	26.6	25.1	24.6
1990	8	25	30.6	20.8	9.8	26.2	29.8	27.2	27.6	25.2	25.6	25	25.3	92	72	84	83	31.4	30	30.2	30.5	24.8	24.1	24.2	24.4
1990	8	26	31.8	20.4	11.4	23.6	29.6	28.2	27.4	23.2	25.2	25	24.5	97	70	77	81	28.2	29.1	29.5	28.9	23	23.6	23.8	23.5
1990	8	27	33.4	20.2	13.2	24.6	32	29	28.6	23.6	25.8	27	25.5	92	61	86	80	28.5	29.1	34.3	30.6	23.2	23.6	26.4	24.4
1990	8	28	33.4	24.2	9.2	26	30	28.6	28.3	25.6	28.2	26	26.6	97	87	81	89	32.5	37	31.9	33.8	25.5	27.7	25.1	26.1
1990	8	29	34.2	22.2	12	24.6	30	29.4	28.4	23	28.2	27.8	26.3	87	87	89	88	27	37	36.3	33.4	22.4	27.7	27.3	25.8
1990	8	30	24.1288	24.8	-0.671171	26.6	31	20.761	20.7039	25.4	29	21.1964	19.8901	91	86	66.4972	61.7738	31.6	38.7	26.1376	24.0342	25	28.4	20.4326	19.0414
1990	8	31	34.2	22.2	12	23.6	29.6	29.4	28	23	27.8	27.8	26.2	95	87	89	90	27.7	36.1	36.3	33.4	22.8	27.2	27.3	25.8
1990	9	1	34.4	22.2	12.2	25	29.6	28.6	28	23.8	27.8	27.2	26.3	91	87	90	89	28.7	36.1	35.1	33.3	23.3	27.2	26.8	25.8
1990	9	2	34.6	22.2	12.4	25.2	33.6	30	29.7	24.8	28	28	26.9	97	66	86	83	31	34.1	36.5	33.8	24.7	26.2	27.4	26.1
1990	9	3	33.8	24.2	9.6	26.2	32.4	29.8	29.5	25.6	27.6	27.8	27	95	69	86	84	32.4	33.7	36	34.1	25.4	26.1	27.2	26.2
1990	9	4	33	23.8	9.2	25.2	30	28.6	28.1	23.8	26.4	26.8	25.7	89	75	87	84	28.5	32	34	31.5	23.3	25.2	26.2	24.9
1990	9	5	24.0656	24.2	-0.134356	26	23.0012	20.6397	19.6195	25	22.088	22.2949	20.1011	92	54.6136	68.3472	61.3912	31	26.1082	27.1784	24.1177	24.6	20.5184	21.3817	19.1593
1990	9	6	23.8905	17.9001	5.9904	21.6171	23.3151	20.5612	20.5969	20.497	23.2937	22.2806	22.0202	76.8728	55.7907	65.6361	64.459	24.7527	27.5672	26.1118	25.5054	20.044	21.6171	20.5291	20.2081
1990	9	7	20.8838	19.113	1.77082	21.8811	23.1011	20.4114	20.5256	20.8823	22.4126	22.0737	21.1998	77.8002	55.0059	68.2402	65.3864	25.4946	26.8002	26.7717	25.6801	20.5042	20.8751	21.1498	20.2973
1990	9	8	34.4	24.2	10.2	26	30.6	29.7	29	25	28	26.4	26.5	92	82	77	84	31	36.1	32.2	33.1	24.6	27.2	25.3	25.7
1990	9	9	33.2	24.6	8.6	25.2	29.8	28.8	28.1	24.8	27.6	27.8	26.7	97	85	93	91	31	35.4	36.7	34.4	24.7	26.9	27.5	26.4
1990	9	10	31.6	22.6	9	23.2	28.6	27.8	26.9	22.6	27.4	26	25.3	95	91	87	91	27	35.7	32.4	31.7	22.4	27	25.4	24.9
1990	9	11	31.6	23.2	8.4	26.6	27.8	27.8	27.5	25	26	26	25.7	88	87	87	87	30.6	32.4	32.4	31.8	24.4	25.4	25.4	25.1
1990	9	12	31.8	23	8.8	25.8	30.8	26.6	27.5	25	27	25.6	25.9	94	75	92	87	31.1	33.1	32.1	32.1	24.7	25.8	25.3	25.2
1990	9	13	34.6	24	10.6	25.2	32.8	28.8	28.9	24.2	26.2	26.6	25.7	92	60	84	79	29.5	29.6	33.3	30.8	23.8	23.9	25.9	24.5
1990	9	14	28.6	22.8	5.8	23	26	25.2	24.9	22.8	24	24	23.6	98	85	91	91	27.6	28.5	29	28.4	22.7	23.2	23.6	23.2
1990	9	15	33	22.4	10.6	24.4	31.6	26.8	27.4	23.8	26.2	25	25	95	65	87	82	29.1	30.4	30.5	30	23.6	24.3	24.4	24.1
1990	9	16	34	22.4	11.6	25.2	28.4	28.2	27.5	24.6	26.6	26.2	25.8	95	87	85	89	30.5	33.6	32.7	32.3	24.4	26	25.5	25.3
1990	9	17	35.6	22.4	13.2	24.8	34.8	29.6	29.7	23.8	29.6	27.6	27	92	68	86	82	28.8	38	35.6	34.1	23.4	28.1	27	26.2
1990	9	18	35.6	22.4	13.2	26.6	33.8	29	29.6	25	28	27	26.7	88	65	86	79	30.6	33.9	34.3	32.9	24.4	26.2	26.4	25.7
1990	9	19	33.2	24	9.2	24.6	30	27.6	27.5	24	27.6	26.6	26.1	95	83	93	90	29.4	35.3	34.1	33	23.8	26.8	26.3	25.6
1990	9	20	31.6	23.8	7.8	25	31	24	26	24	26.6	23	24.5	92	71	92	85	29.2	31.9	27.4	29.5	23.6	25.1	22.6	23.8
1990	9	21	33	22.6	10.4	24.6	29.8	25.8	26.5	24	27.4	24.6	25.3	95	83	91	90	29.4	34.9	30.1	31.5	23.8	26.6	24.2	24.9
1990	9	22	31.6	22.6	9	24.2	29.6	26.6	26.8	23.4	26.4	25.6	25.1	94	78	92	88	28.2	32.3	32.1	30.9	23.1	25.3	25.3	24.6
1990	9	23	30.6	23.2	7.4	25	29	26.8	26.9	24	27.2	25.6	25.6	92	87	91	90	29.2	34.9	32	32	23.6	26.6	25.2	25.1
1990	9	24	33	22	11	24.4	31.8	27.4	27.8	23.2	27.2	25.8	25.4	90	70	88	83	27.6	33	32.1	30.9	22.7	25.7	25.3	24.6
1990	9	25	31.2	22	9.2	23.6	30	25	25.9	23	25.6	24	24.2	95	70	92	86	27.7	29.9	29.2	28.9	22.8	24	23.6	23.5
1990	9	26	32.8	22.6	10.2	24.8	32	28	28.2	24	27	25.2	25.4	94	68	80	81	29.3	32.3	30.2	30.6	23.7	25.3	24.2	24.4
1990	9	27	31.4	22	9.4	24.6	30.8	26.8	27.3	24	27	25.2	25.4	95	75	88	86	29.4	33.1	31	31.2	23.8	25.8	24.6	24.7
1990	9	28	31.6	21.6	10	23.6	30	25.8	26.3	22.8	27	24.2	24.7	93	79	88	87	27.2	33.6	29.1	30	22.5	26	23.6	24
1990	9	29	32.2	20.8	11.4	24.2	30.4	27	27.1	23.8	28.2	26.2	26.1	97	85	94	92	29.2	36.8	33.5	33.1	23.6	27.5	25.9	25.7
1990	9	30	32	23.4	8.6	26	30.2	27	27.5	25.4	28	26.2	26.5	95	85	94	91	32	36.3	33.5	33.9	25.2	27.3	25.9	26.2
1990	10	1	35	24	11	25.4	32.6	27.2	28.1	24.6	29.4	25.2	26.4	94	79	85	86	30.4	38.8	30.7	33.3	24.3	28.5	24.5	25.8
1990	10	2	32.4	23	9.4	25	31.6	24.6	26.5	24	28	23.4	25.1	92	76	90	86	29.2	35.4	28	30.8	23.6	26.9	22.9	24.5
1990	10	3	29.6	21.4	8.2	24	28.6	25.6	26	23.2	26	24.8	24.7	94	81	94	90	27.9	31.9	30.8	30.2	22.9	25.1	24.5	24.2
1990	10	4	33	23.6	9.4	26.6	31.6	27.8	28.5	24.8	27	26.4	26.1	86	70	90	82	30.1	32.6	33.5	32	24.1	25.5	25.9	25.2
1990	10	5	30.4	23.6	6.8	24.6	29.8	25.4	26.3	24	26.6	24.4	25	95	78	92	88	29.4	32.7	29.9	30.7	23.8	25.5	24	24.4
1990	10	6	31.8	23.8	8	24.8	29.6	27.2	27.2	24.2	27.6	26.2	26	95	86	92	91	29.8	35.6	33.3	32.9	24	27	25.9	25.6
1990	10	7	31.8	23	8.8	25	29.8	28.6	28	24.4	27.2	26.6	26.1	95	82	86	88	30.1	34.3	33.5	32.7	24.2	26.4	25.9	25.5
1990	10	8	26.4	22.6	3.8	23.8	21.4245	24.8	18.2818	23	23.8	24	23.6	93	57.824	94	60.4281	27.5	26.8823	29.3	23.3757	22.7	20.9394	23.7	18.4923
1990	10	9	32.8	22.4	10.4	24.2	30.2	27.2	27.2	23.6	28.6	26	26.1	95	89	91	92	28.7	38.1	32.8	33.2	23.4	28.1	25.6	25.7
1990	10	10	32.2	22	10.2	24.6	30.2	25.2	26.3	23.4	27.8	24.2	25.1	90	83	92	89	28	35.7	29.5	31.1	22.9	27.1	23.8	24.6
1990	10	11	30.2	21.8	8.4	24.2	29.8	25.8	26.4	23.4	27	24	24.8	94	81	86	87	28.2	33.8	28.6	30.2	23.1	26.1	23.3	24.2
1990	10	12	32.8	22.2	10.6	24.2	30.2	27.6	27.4	23.6	28.6	26	26.1	95	89	88	91	28.7	38.1	32.5	33.1	23.4	28.1	25.5	25.7
1990	10	13	31.4	23.8	7.6	25.6	30.6	27.6	27.9	24.8	27.4	25.2	25.8	94	78	83	85	30.8	34.4	30.4	31.9	24.5	26.4	24.3	25.1
1990	10	14	30.2	23.8	6.4	25.6	29.6	26	26.8	24.8	27.8	25.2	25.9	94	87	94	92	30.8	36.1	31.5	32.8	24.5	27.2	24.9	25.6
1990	10	15	31.4	24.2	7.2	25.6	30.8	29.6	28.9	25	28.4	27	26.8	95	84	82	87	31.3	37.1	33.9	34.1	24.8	27.7	26.2	26.2
1990	10	16	32.6	23.2	9.4	25.2	30.2	29.4	28.5	24	28.6	27.4	26.7	91	89	86	88	29	38.1	35.2	34.1	23.6	28.1	26.8	26.1
1990	10	17	32.4	24.6	7.8	25.8	30.2	28.8	28.4	25	28.8	27.6	27.1	94	90	91	92	31.1	38.6	36.1	35.3	24.7	28.4	27.2	26.8
1990	10	18	31.6	23.6	8	25.4	30.2	27.4	27.6	24.8	29.2	26.8	26.9	95	93	95	95	30.9	39.8	34.8	35.2	24.6	28.9	26.6	26.7
1990	10	19	31.4	23.8	7.6	25.6	31.2	26.8	27.6	25	27.6	26	26.2	95	76	94	88	31.3	34.5	33.1	32.9	24.8	26.5	25.7	25.7
1990	10	20	22.7703	24.4	-1.62965	25.2	30	18.9631	19.0095	24.8	28.6	21.1605	20.0725	97	90	66.7776	65.1724	31	38.2	24.981	24.4388	24.7	28.2	19.6587	19.3341
1990	10	21	31.4	22.2	9.2	25	30.2	26.6	27.1	24.6	28.2	25.4	26.1	97	86	91	91	30.6	36.9	31.6	33.1	24.5	27.6	25	25.7
1990	10	22	22.5342	22	0.534221	24.8	31	26.8	27.3	24	28.8	25	25.9	94	85	87	88	29.3	38.1	30.5	32.6	23.7	28.2	24.4	25.4
1990	10	23	31.4	21.8	9.6	24.2	30	26.8	27	23.4	28.6	26	26	94	90	94	92	28.2	38.2	33.1	33.2	23.1	28.2	25.7	25.7
1990	10	24	33.6	21.6	12	24.8	31.2	26.2	27.1	24	27.4	23.6	25	94	75	81	83	29.3	34	27.4	30.2	23.7	26.2	22.6	24.2
1990	10	25	31.8	21.6	10.2	22.8	30.2	27	26.8	22.2	28.4	25.2	25.3	95	87	87	90	26.4	37.5	30.8	31.6	22	27.9	24.6	24.8
1990	10	26	33.2	22.2	11	25.2	31.2	26.2	27.2	24.8	27.2	23.2	25.1	97	74	78	83	31	33.4	26.4	30.3	24.7	25.9	22	24.2
1990	10	27	30.2	22	8.2	23	30	26.6	26.5	22.4	28.2	25	25.2	95	87	88	90	26.7	37	30.6	31.4	22.2	27.7	24.4	24.7
1990	10	28	23.0231	20.6	2.42309	23.8	29	24.6	25.5	22.8	26.2	23.8	24.3	92	80	94	89	27.1	32.1	28.9	29.4	22.4	25.3	23.5	23.7
1990	10	29	30.4	22.4	8	23.2	28.8	26.2	26.1	22.8	27.2	24.6	24.9	97	88	88	91	27.5	35	29.9	30.8	22.6	26.7	24	24.4
1990	10	30	31.4	23.2	8.2	25	30	26.6	27	24.4	28.2	25.4	26	95	87	91	91	30.1	37	31.6	32.9	24.2	27.7	25	25.6
1990	10	31	30.8	23.2	7.6	24	30	26.4	26.7	23.4	28	25.6	25.7	95	86	94	92	28.4	36.5	32.3	32.4	23.2	27.4	25.3	25.3
1990	11	1	32	23.2	8.8	24.8	30.8	28.6	28.2	24.2	27	26	25.7	95	75	81	84	29.8	33.1	31.9	31.6	24	25.8	25.1	24.9
1990	11	2	32	24.6	7.4	25	29.6	28	27.6	24.6	28	27.2	26.6	97	89	94	93	30.6	36.7	35.5	34.3	24.5	27.5	26.9	26.3
1990	11	3	29.4	23.2	6.2	24	28.8	26	26.2	23.6	26.8	25.2	25.2	97	86	94	92	28.8	33.9	31.5	31.4	23.4	26.1	24.9	24.8
1990	11	4	29.8	23.6	6.2	25	26.8	24.6	25.3	23.6	24.2	23.8	23.9	89	81	94	88	28.2	28.5	28.9	28.5	23.1	23.2	23.5	23.3
1990	11	5	31.6	23.2	8.4	24.8	30	28.2	27.8	24.2	27	27.4	26.2	95	79	94	90	29.8	33.6	35.9	33.1	24	26	27.1	25.7
1990	11	6	32.2	22.2	10	24.2	30.2	28.6	27.9	23	27.8	26.8	25.9	90	83	87	87	27.3	35.7	34	32.4	22.5	27.1	26.2	25.3
1990	11	7	32.8	23.2	9.6	24.8	30	28.6	28	24.2	28.2	26	26.1	95	87	81	88	29.8	37	31.9	32.9	24	27.7	25.1	25.6
1990	11	8	31.6	20.4	11.2	23.4	30	27.2	27	23.2	27.8	26	25.7	98	85	91	91	28.3	35.9	32.8	32.3	23.1	27.1	25.6	25.3
1990	11	9	32.8	21	11.8	23.2	30.2	28.2	27.5	22.2	28.2	26.8	25.7	92	86	90	89	26.1	36.9	34.3	32.4	21.8	27.6	26.3	25.2
1990	11	10	30.2	22	8.2	25	30	27	27.3	23.2	27.8	25	25.3	86	85	85	85	27.2	35.9	30.3	31.1	22.5	27.1	24.3	24.6
1990	11	11	33.4	22.4	11	25.4	31.4	27.8	28.1	25	27.2	25.2	25.8	97	72	81	83	31.4	33.3	30.3	31.7	24.9	25.8	24.3	25
1990	11	12	33.2	22.8	10.4	25.4	31.2	28.6	28.5	24.6	27.4	25.4	25.8	94	75	77	82	30.4	34	30.3	31.5	24.3	26.2	24.3	24.9
1990	11	13	34	23.4	10.6	25	32	27	27.8	24	26	26	25.3	92	62	92	82	29.2	29.6	32.9	30.6	23.6	23.9	25.7	24.4
1990	11	14	34	23.4	10.6	25	33.6	27	28.1	24	27.6	24.2	25.3	92	63	79	78	29.2	32.9	28.3	30.1	23.6	25.7	23.1	24.1
1990	11	15	34	23.8	10.2	26	32.6	26.8	28	25	27.2	24.8	25.7	92	66	85	81	31	32.5	30	31.1	24.6	25.4	24.1	24.7
1990	11	16	35	24	11	25.2	32	27	27.8	24.2	26.2	24.2	24.9	92	63	79	78	29.5	30.2	28.3	29.3	23.8	24.2	23.1	23.7
1990	11	17	32.6	23.8	8.8	26	31.2	27.4	28	25	27	26.2	26.1	92	72	91	85	31	32.8	33.2	32.3	24.6	25.6	25.8	25.4
1990	11	18	31.8	23.2	8.6	25.6	30.2	26.4	27.1	23.2	28	25	25.4	82	85	89	85	26.8	36.3	30.7	31.3	22.2	27.3	24.5	24.7
1990	11	19	32.2	23.8	8.4	26	31	27.6	28	25	28.2	25.8	26.3	92	81	87	87	31	36.4	32	33.1	24.6	27.3	25.2	25.7
1990	11	20	34	23.6	10.4	25.4	31.2	28	28.1	25	28.2	26.4	26.5	97	80	88	88	31.4	36.2	33.3	33.7	24.9	27.3	25.9	26
1990	11	21	34	22.6	11.4	23.2	31.2	28	27.6	22.8	28.6	25	25.5	97	82	79	86	27.5	37.4	29.7	31.5	22.6	27.8	23.9	24.8
1990	11	22	33.2	23	10.2	25.2	31.2	27.2	27.7	23.4	27.8	25.4	25.5	86	77	87	83	27.6	35.1	31.2	31.3	22.7	26.7	24.8	24.7
1990	11	23	33	22.6	10.4	23	30	27.2	26.9	22.4	26.2	25.4	24.7	95	74	87	85	26.7	31.5	31.2	29.8	22.2	24.9	24.8	23.9
1990	11	24	34.2	23.4	10.8	25.2	32.2	28	28.4	24.2	28.8	26.2	26.4	92	78	87	86	29.5	37.3	32.8	33.2	23.8	27.8	25.6	25.7
1990	11	25	33.4	22	11.4	23.6	32.2	27	27.5	22.8	28.8	26.4	26	93	78	95	89	27.2	37.3	34	32.8	22.5	27.8	26.2	25.5
1990	11	26	33.6	21.8	11.8	23.6	31.2	27	27.2	23.2	26	25	24.7	97	66	85	83	28.2	30.1	30.3	29.5	23	24.2	24.3	23.8
1990	11	27	34	22.6	11.4	23.8	32.8	26	27.1	23.2	28	25.2	25.5	95	70	94	86	28	34.6	31.5	31.4	23	26.5	24.9	24.8
1990	11	28	32.8	22.8	10	24	32.2	24.2	26.2	23.2	27.2	23.6	24.7	94	68	95	86	27.9	32.7	28.7	29.8	22.9	25.6	23.4	23.9
1990	11	29	34.2	23.8	10.4	24.6	31.2	27	27.5	24.2	25.2	24.8	24.7	97	62	84	81	29.9	28.1	29.8	29.3	24.1	23	24	23.7
1990	11	30	31.8	23.8	8	25	31.2	27	27.5	23.2	26.8	26	25.3	86	71	92	83	27.2	32.3	32.9	30.8	22.5	25.3	25.7	24.5
1990	12	1	33.2	23	10.2	23.2	32	27.8	27.7	22	26.6	26	24.9	90	66	87	81	25.6	31.2	32.4	29.8	21.5	24.8	25.4	23.9
1990	12	2	34.2	18.4209	15.7791	23.2	30.2	23.8	25.3	22.2	25.8	22.8	23.6	92	71	92	85	26.1	30.3	27.1	27.8	21.8	24.3	22.4	22.8
1990	12	3	34.2	22.4	11.8	25.8	30.2	28.6	28.3	24.8	25.8	26.2	25.6	92	71	83	82	30.6	30.3	32.4	31.1	24.4	24.3	25.4	24.7
1990	12	4	31.2	18.0178	13.1822	23.8	30	26.2	26.5	23.6	26	25	24.9	98	73	91	87	29	30.9	30.9	30.3	23.5	24.6	24.6	24.2
1990	12	5	31.2	24.2	7	25	29.8	27	27.2	23.6	26.6	25.2	25.1	89	78	87	85	28.2	32.7	30.8	30.6	23.1	25.5	24.6	24.4
1990	12	6	31	22.8	8.2	23.4	30.2	26	26.4	23	26	23.4	24.1	97	72	80	83	27.8	30.8	27	28.6	22.8	24.5	22.4	23.3
1990	12	7	33.2	23.2	10	24.2	30.8	24.2	25.9	23.4	25	23.8	24.1	94	63	97	84	28.2	27.8	29.2	28.4	23.1	22.8	23.6	23.2
1990	12	8	33	22.6	10.4	23.4	32.8	28	28	22	26	26.2	24.7	89	59	87	78	25.5	29.1	32.8	29.1	21.4	23.6	25.6	23.5
1990	12	9	31.4	23	8.4	25	30	26.6	27	23.2	27.6	25.2	25.3	86	83	89	86	27.2	35.3	31.1	31.2	22.5	26.8	24.7	24.7
1990	12	10	31.8	22.8	9	22.8	30.2	25.6	26	21.8	25.4	24.4	23.9	92	68	91	84	25.4	29.2	29.8	28.1	21.4	23.7	24	23
1990	12	11	32.4	21.2	11.2	23	30.6	26.2	26.5	21.6	23	24.2	22.9	89	53	85	75	24.9	23	28.9	25.6	21	19.8	23.5	21.4
1990	12	12	32.8	20.2	12.6	22.4	31	26.4	26.5	22	25	24.8	23.9	97	62	88	82	26.2	27.7	30.2	28	21.8	22.8	24.2	22.9
1990	12	13	23.88	21.2	2.68004	21.8	32.8	26.7	27	21.6	26	25.4	24.3	98	59	90	82	25.7	29.1	31.6	28.8	21.5	23.6	24.9	23.3
1990	12	14	34.6	22.2	12.4	22.4	33.4	26.8	27.4	21.8	26	25	24.3	95	56	87	79	25.7	28.7	30.5	28.3	21.5	23.4	24.4	23.1
1990	12	15	34.2	22.2	12	22.8	34	26.2	27.3	22.4	26.8	24.4	24.5	97	57	86	80	26.8	30.4	29.4	28.9	22.2	24.3	23.7	23.4
1990	12	16	34.6	21.4	13.2	25.2	32	27.8	28.2	22.6	28.2	25	25.3	80	75	80	78	25.7	35.7	29.8	30.4	21.5	27	24	24.2
1990	12	17	26.5541	23	3.5541	25.2	35	27	28.5	23.2	25.4	23.8	24.1	85	46	77	69	27.1	26.1	27.3	26.8	22.4	21.8	22.6	22.2
1990	12	18	34	20.4	13.6	21.2	33.6	27.2	27.3	20.2	25.2	25.8	23.7	91	51	90	77	23	26.5	32.3	27.2	19.7	22	25.3	22.4
1990	12	19	34.4	21	13.4	22.2	33.4	28	27.9	20.2	25	25.6	23.6	84	51	83	72	22.3	26.1	31.2	26.5	19.3	21.8	24.8	21.9
1990	12	20	35	21	14	21.4	34	26.8	27.3	20	25.2	25	23.4	88	49	87	75	22.4	26.2	30.5	26.4	19.3	21.9	24.4	21.9
1990	12	21	35.2	21.2	14	22.6	33.8	26.8	27.5	20.4	28.6	22.4	23.8	82	68	69	73	22.5	35.7	24.2	27.4	19.4	27	20.5	22.3
1990	12	22	34	21.2	12.8	22.6	33	25	26.4	20.4	25.2	22.8	22.8	82	53	83	73	22.5	26.9	26.3	25.2	19.4	22.3	21.9	21.2
1990	12	23	34.2	20.2	14	23.2	32.8	28	28	20.2	22.8	25	22.7	76	42	79	66	21.7	21.1	29.7	24.2	18.8	18.4	23.9	20.4
1990	12	24	35	18.2	16.8	21	33.8	27.4	27.4	20.4	23	25	22.8	95	40	82	72	23.6	20.9	30.1	24.8	20.1	18.2	24.1	20.8
1990	12	25	34.4	20	14.4	20.8	33.8	25	26.1	20.2	23	22.8	22	95	40	83	73	23.3	20.9	26.3	23.5	19.9	18.2	21.9	20
1990	12	26	35.2	20.2	15	25	34.2	27	28.3	20.4	26	23.8	23.4	66	52	77	65	20.9	28.2	27.3	25.5	18.2	23	22.6	21.3
1990	12	27	35.8	20	15.8	20.4	35	26	26.9	20	23.6	23.2	22.3	96	38	79	71	23.1	21.6	26.6	23.7	19.8	18.7	22.1	20.2
1990	12	28	35.2	20	15.2	20.4	35.2	27.4	27.6	20.2	25.2	23.8	23.1	98	45	74	72	23.5	25.4	27.1	25.3	20.1	21.4	22.4	21.3
1990	12	29	31.2	20	11.2	21.4	30.2	27.2	26.5	20.4	25	21	22.1	91	66	58	72	23.3	28.2	20.7	24.1	19.9	23.1	18.1	20.4
1990	12	30	36.2	22	14.2	22.9	25.6	26.8	25.5	21	25.2	23.4	23.2	85	97	75	86	23.6	31.8	26.5	27.3	20.2	25.1	22.1	22.4
1990	12	31	35.4	22.4	13	25.6	35	27	28.6	22	25.6	23.2	23.6	73	47	73	64	24	26.6	25.9	25.5	20.5	22.1	21.7	21.4

## Sheet: 1991
			Temperature			Temperature				Temperature				Relative Humidity				Pressure				Dew temperature
Year	Month	Day	Maximum	Minimum	Max-Min	1899-12-31 07:00:00	1899-12-31 13:00:00	1899-12-31 19:00:00	Average	1899-12-31 01:00:00	1899-12-31 13:00:00	1899-12-31 19:00:00	Average	1899-12-31 01:00:00	1899-12-31 13:00:00	1899-12-31 19:00:00	Average	1899-12-31 07:00:00	1899-12-31 13:00:00	1899-12-31 19:00:00	Average	1899-12-31 07:00:00	1899-12-31 13:00:00	1899-12-31 19:00:00	Average		Month	Taverage	Hraverage
1991	1	1	33.8	20.8	13	21	31	26.4	26.2	20.8	26.2	23.4	23.5	98	69	78	82	24.4	30.8	26.8	27.3	20.7	24.5	22.2	22.5		January	27.3663	71.6322
1991	1	2	33.8	20.6	13.2	21	32	27	26.8	20	23.4	23.8	22.4	91	49	77	72	22.7	23.1	27.3	24.4	19.5	19.8	22.6	20.6		February	29.8786	73.9286
1991	1	3	36.2	21	15.2	22	34.6	24.6	26.5	20.6	28.4	23.8	24.3	88	63	94	82	23.3	34.6	28.9	28.9	20	26.5	23.5	23.3		March	29.298	76.5753
1991	1	4	36.8	21.4	15.4	23.8	36	18.6207	17.3402	23	26	26.4	25.1	93	45	67.7888	64.0248	27.5	27	28.2853	24.8903	22.7	22.3	22.7648	20.2518		April	29.9167	78.4
1991	1	5	36.2	22.8	13.4	26	36	27.2	29.1	24.2	26.4	23.8	24.8	86	47	75	70	29	28	27.2	28.1	23.5	23	22.5	23		May	28.4274	83.0145
1991	1	6	37	21.4	15.6	21.6	35.6	29.2	28.9	20.8	26	26	24.3	93	47	78	73	24	27.2	31.5	27.6	20.4	22.5	24.9	22.6		June	28.0172	85.3745
1991	1	7	36.8	20.8	16	21.6	35.6	28	28.3	20.5	26	26	24.2	91	47	85	74	23.4	27.2	32.3	27.6	20	22.5	25.3	22.6		July	29.671	81.8065
1991	1	8	37.4	21.8	15.6	22	35.8	28.2	28.5	21.2	26.8	26.2	24.7	93	50	85	76	24.6	29.3	32.7	28.9	20.9	23.7	25.5	23.4		August	29.9484	80.6874
1991	1	9	36.8	21.2	15.6	21.4	35.6	27.4	27.9	20.4	26.8	25.2	24.1	91	51	84	75	23.3	29.4	30.6	27.8	19.9	23.8	24.4	22.7		September	28.55	85.2667
1991	1	10	36.8	20.2	16.6	20.8	35	26.8	27.3	20	27.6	25.6	24.4	93	57	91	80	22.8	32	32	29	19.6	25.2	25.2	23.3		October	27.493	84.3003
1991	1	11	37.2	20.2	17	21.4	35.6	28.4	28.4	20.2	27.8	26.4	24.8	90	55	86	77	22.9	32.2	33.1	29.4	19.6	25.3	25.7	23.6		November	27.5567	86.1
1991	1	12	36.4	20	16.4	20.8	35.6	26.8	27.5	20.2	26	25.6	23.9	95	47	91	78	23.3	27.2	32	27.5	19.9	22.5	25.2	22.5		December	27.9484	77.9032
1991	1	13	36.8	19.2	17.6	22.4	36.2	27.2	28.3	21.2	26.8	25.8	24.6	90	48	90	76	24.4	29	32.3	28.5	20.7	23.5	25.3	23.2
1991	1	14	35.2	20.6	14.6	21.8	35.2	27.6	28	21	26.6	25.6	24.4	93	51	85	77	24.3	29.1	31.5	28.3	20.6	23.6	24.9	23.1
1991	1	15	36	20.2	15.8	21.6	35.4	29	28.8	20.4	25.4	26	23.9	90	45	79	71	23.2	25.8	31.6	26.9	19.9	21.6	25	22.1
1991	1	16	35.2	21	14.2	21.2	32.8	17.1151	17.1151	20.8	25.4	23.8	23.3	97	55	63.7296	61.7368	24.3	27.5	25.2335	24.2408	20.6	22.7	20.5322	19.8754
1991	1	17	37.2	21.4	15.8	22	33.6	28.4	28.1	21.4	25.4	25.2	24	95	52	77	75	25.1	27	29.9	27.3	21.1	22.3	24.1	22.5
1991	1	18	36	20.2	15.8	20.2	35.8	28.2	28.1	19.4	23.6	25.2	22.7	93	36	79	69	22	21	30.1	24.4	19	18.3	24.1	20.5
1991	1	19	35	20.4	14.6	20.8	34.2	28.6	28	20.4	25	25.8	23.7	96	48	80	75	23.7	25.6	31.3	26.9	20.2	21.5	24.8	22.2
1991	1	20	35	19.8	15.2	23.6	34.6	28	28.5	22.4	26.8	25	24.7	90	55	79	74	26.3	30	29.7	28.7	21.9	24.1	23.9	23.3
1991	1	21	34	22.2	11.8	23.4	33.2	27.8	28	22.8	25.8	23	23.9	95	56	67	72	27.3	28.3	24.9	26.8	22.6	23.1	21	22.2
1991	1	22	36	20.6	15.4	21	35	27.2	27.6	21	28.4	22.8	21.8127	0	61	69	77	24.9	34.3	24.8	28	21	26.3	21	22.8
1991	1	23	37.4	20.2	17.2	20.8	35.8	28.2	28.3	20.4	23	20.2	21.2	96	33	48	59	23.7	19.6	18.4	20.5	20.2	17.2	16.2	17.9
1991	1	24	35.6	19.6	16	23.8	34.8	27	28.1	20	26.8	21	22.6	71	54	59	61	20.9	29.9	20.9	23.9	18.2	24.1	18.2	20.1
1991	1	25	36.4	18.6982	17.7018	22.4	35	26.4	27.5	20.4	26.8	20.4	22.5	84	53	58	65	22.6	29.8	20	24.1	19.5	24	17.5	20.3
1991	1	26	37.2	19.6	17.6	21	36.8	28	28.5	20	26.8	23	23.3	91	46	66	68	22.7	28.6	24.8	25.4	19.5	23.3	20.9	21.3
1991	1	27	36.2	19.4	16.8	20.2	35.2	28.4	28	19.4	26.8	25	23.7	93	52	76	74	22	29.6	29.4	27	19	23.9	23.8	22.2
1991	1	28	38.2	18.8	19.4	23	37	30.2	30.1	22.2	26.6	25	24.6	93	45	66	68	26.2	27.9	28.2	27.4	21.9	22.9	23.1	22.6
1991	1	29	37.4	19.8089	17.5911	21.6	37	27.4	28.4	21	25	23.6	23.2	95	38	73	69	24.5	23.7	26.6	24.9	20.7	20.2	22.1	21
1991	1	30	37.2	20.2	17	20.4	35	27.4	27.5	19.6	23.1006	25.6	21.6356	93	43.987	87	54.8362	22.3	24.3663	31.6	22.0415	19.2	19.927	25	18.1004
1991	1	31	36.8	20	16.8	21.2	35.2	29.2	28.7	20.6	25.4	25	23.7	95	46	71	71	23.9	25.9	28.9	26.2	20.3	21.7	23.5	21.8
1991	2	1	36.6	20	16.6	23	35.2	28.4	28.8	20.2	26.8	25	24	78	52	76	69	21.8	29.6	29.4	27	18.9	23.9	23.8	22.2
1991	2	2	37.4	23.4	14	24.4	35	28.2	29	20.4	28.4	25.4	24.7	70	61	80	70	21.3	34.3	30.6	28.7	18.5	26.3	24.4	23.1
1991	2	3	37	19	18	20.4	35.6	28.4	28.2	19.2	28	24.6	23.9	90	56	73	73	21.4	32.7	28.4	27.5	18.6	25.6	23.2	22.5
1991	2	4	34.8	20.2	14.6	23.8	33.8	28.4	28.6	22.6	26.2	24.2	24.3	90	55	71	72	26.6	29	27.4	27.7	22.1	23.5	22.6	22.7
1991	2	5	35.6	19.6	16	21.8	35	27.8	28.1	20.4	27.8	25.8	24.7	88	58	85	77	23	32.6	31.9	29.2	19.8	25.5	25.1	23.5
1991	2	6	37.2	19.8	17.4	23.4	35	29.4	29.3	21.8	28	26	25.3	87	59	77	74	25	33.1	31.3	29.8	21.1	25.8	24.8	23.9
1991	2	7	35.2	20.8	14.4	21.8	33.8	29.2	28.5	21.2	26.8	25.6	24.5	95	58	75	76	24.8	30.6	30.4	28.6	20.9	24.4	24.3	23.2
1991	2	8	36	22	14	23	34.8	28.8	28.8	21.8	28	26	25.3	90	60	80	77	25.3	33.3	31.7	30.1	21.3	25.8	25	24.1
1991	2	9	37.6	21.2	16.4	23.4	35.2	30	29.6	22.4	28.8	28	26.4	92	62	86	80	26.4	35.3	36.5	32.7	22	26.9	27.4	25.4
1991	2	10	36.4	20.8	15.6	23.2	35.6	29	29.2	22	27.8	27.4	25.7	90	55	88	78	25.6	32.2	35.4	31.1	21.5	25.3	26.9	24.6
1991	2	11	37.2	21.2	16	24	36	29.8	29.9	22.8	29	26.8	26.2	90	60	79	76	26.9	35.4	33.2	31.9	22.3	26.9	25.8	25
1991	2	12	36.8	20.6	16.2	23	35.2	28	28.5	21.4	28.6	26.4	25.5	87	61	88	79	24.4	34.7	33.3	30.8	20.7	26.6	25.9	24.4
1991	2	13	35.8	22.2	13.6	23.4	34.6	28.8	28.9	22.6	27.4	25.2	25.1	93	58	75	75	26.9	31.7	29.7	29.4	22.3	25	23.9	23.7
1991	2	14	37	22.2	14.8	25.2	36.2	30.2	30.5	24	29.4	26	26.5	91	61	72	74	29	36.5	30.8	32.1	23.6	27.4	24.5	25.2
1991	2	15	35.6	23	12.6	24	35	30.6	30	23.8	29	26.6	26.5	98	64	73	79	29.3	36.1	32.2	32.5	23.7	27.2	25.3	25.4
1991	2	16	35	23.6	11.4	25	34.8	29.6	29.8	23.8	28	26.6	26.1	91	60	79	77	28.7	33.3	32.8	31.6	23.3	25.8	25.6	24.9
1991	2	17	37.8	23.6	14.2	24.8	36	30.4	30.4	23.8	29	26	26.3	92	60	71	74	28.8	35.4	30.7	31.6	23.4	26.9	24.5	24.9
1991	2	18	38	19.8	18.2	23	37	30	30	20.8	30	28	26.3	82	60	86	76	23.1	37.8	36.5	32.4	19.8	28	27.4	25.1
1991	2	19	38.6	20	18.6	23.6	36.6	31.6	30.9	21.2	27.8	30	26.3	81	51	89	74	23.6	31.5	41.3	32.1	20.1	24.9	29.6	24.9
1991	2	20	37.6	20	17.6	24.8	36.8	30.4	30.6	23.6	28.6	26.4	26.2	91	54	73	73	28.3	33.7	31.7	31.2	23.1	26	25	24.7
1991	2	21	37.8	21.6	16.2	24.2	35.8	30.6	30.3	22.6	27.2	25.6	25.1	87	52	67	69	26.3	30.4	29.5	28.7	22	24.3	23.8	23.4
1991	2	22	39	22.8	16.2	24.8	38.4	32.4	32	23.8	28	27	26.3	92	46	66	68	28.8	30.9	32.1	30.6	23.4	24.6	25.2	24.4
1991	2	23	37	23.6	13.4	26	34	31	30.5	24.6	27	26.8	26.1	89	58	72	73	30	31	32.4	31.1	24.1	24.6	25.4	24.7
1991	2	24	38.8	22.4	16.4	26	34.6	31.8	31	24.6	27	29.6	27.1	89	56	85	77	30	30.6	40	33.5	24.1	24.4	29	25.8
1991	2	25	39.6	22.8	16.8	24.8	38.2	31.2	31.4	23.6	28	26.6	26.1	91	46	70	69	28.3	31	31.8	30.4	23.1	24.7	25.1	24.3
1991	2	26	36.6	22.2	14.4	26	34.8	31.6	31	24.4	28.6	26.8	26.6	88	63	69	73	29.5	35	32	32.2	23.8	26.7	25.2	25.2
1991	2	27	39	21.8	17.2	26.6	38.2	28.2	30.3	24.8	28.6	25	26.1	86	49	77	71	30.1	32.8	29.5	30.8	24.1	25.6	23.8	24.5
1991	2	28	39	24.4	14.6	26.4	36.4	33.6	32.5	24.4	28.4	27	26.6	85	55	60	67	29.2	33.4	31.3	31.3	23.7	25.9	24.8	24.8
1991	3	1	38.8	23.4	15.4	25.8	38.2	31.2	31.6	23.4	29.6	26.8	26.6	82	53	71	69	27.2	35.7	32.3	31.7	22.5	27.1	25.3	24.9
1991	3	2	36	22.8	13.2	26	35	31.4	31	24	28	26	26	85	59	65	70	28.5	33.1	30	30.6	23.2	25.8	24.1	24.4
1991	3	3	35.8	23.6	12.2	25.2	34.6	30.4	30.1	24.8	27.2	25.8	25.9	97	57	69	74	31	31.1	30.2	30.8	24.7	24.7	24.2	24.5
1991	3	4	35.4	24.6	10.8	26.2	34	28.8	29.5	24.6	27.4	25.4	25.8	88	60	76	75	29.9	32.1	30.2	30.7	24	25.2	24.2	24.5
1991	3	5	31.8	25	6.8	25.8	30	27.6	27.8	25	26.4	25.8	25.7	94	75	87	85	31.1	32	32	31.7	24.7	25.2	25.2	25
1991	3	6	34.8	23.8	11	24.6	32.8	30.4	29.5	24	25.4	26.8	25.4	95	55	76	75	29.4	27.5	32.8	29.9	23.8	22.7	25.6	24
1991	3	7	36.6	21.2	15.4	23.2	34.8	30.6	29.8	22.6	30.8	27	26.8	95	75	76	82	27	41.7	33.2	34	22.4	29.7	25.8	26
1991	3	8	37	23.4	13.6	25.4	35.8	29.6	30.1	23.2	29.4	27.2	26.6	83	63	83	76	27	36.7	34.5	32.7	22.3	27.5	26.4	25.4
1991	3	9	35.8	22.8	13	24	34	30	29.5	23.6	28.8	28.6	27	97	68	90	85	28.8	36.1	38.2	34.4	23.4	27.2	28.2	26.3
1991	3	10	34.8	23	11.8	24.6	34	28	28.6	23.8	27.6	25	25.5	94	61	79	78	28.9	32.7	29.7	30.4	23.5	25.5	23.9	24.3
1991	3	11	33.6	21.8	11.8	25.2	32.8	27.8	28.4	24.6	28	25.6	26.1	95	70	84	83	30.5	34.6	31.4	32.2	24.4	26.5	24.8	25.2
1991	3	12	34.8	19.5654	15.2346	25.4	34.8	29.8	29.9	24.4	29.8	27.6	27.3	92	69	85	82	29.9	38.6	35.4	34.6	24	28.4	26.9	26.4
1991	3	13	36.8	20.7462	16.0538	26.2	34.8	20.6577	20.82	24	31	24.3848	24.2113	83	76	66.3496	65.0949	28.4	42.4	27.2262	26.7243	23.2	30	21.9308	21.6061
1991	3	14	38	19.6827	18.3173	26	36.4	31.8	31.5	24.8	31.6	28.6	28.3	91	71	79	80	30.5	43.3	37	36.9	24.4	30.4	27.6	27.5
1991	3	15	38.6	21	17.6	26	36.4	30.4	30.8	25	30.6	28	27.9	92	66	83	81	31	40	36.2	35.7	24.6	29	27.3	27
1991	3	16	38	21.8	16.2	26.2	35.8	30.7	30.9	25.4	29.6	26.4	27.1	94	64	71	76	31.9	37.3	31.5	33.6	25.1	27.8	24.9	26
1991	3	17	37	20.2	16.8	25.6	35.6	29.4	30	24.6	28.4	27	26.7	92	58	83	78	30.3	33.9	34	32.7	24.2	26.1	26.2	25.5
1991	3	18	37.4	19.8	17.6	25.4	35.2	31.4	30.9	24.2	30.2	27	27.1	91	70	71	77	29.4	39.6	32.7	33.9	23.8	28.8	25.6	26
1991	3	19	38.4	19.4	19	25.4	36.4	31.8	31.4	24	31	27	27.3	89	68	69	75	28.9	41.3	32.5	34.2	23.5	29.5	25.4	26.1
1991	3	20	37.8	19.2	18.6	26	36	30.6	30.8	24.8	31	26	27.3	91	70	70	77	30.5	41.6	30.5	34.2	24.4	29.7	24.4	26.1
1991	3	21	38.6	20.8717	17.7283	24	36	31.6	30.8	23	31.8	25	26.6	92	74	59	75	27.4	44.2	27.3	33	22.6	30.7	22.5	25.3
1991	3	22	38.8	20	18.8	25.4	38.4	22.3183	20.4031	22.2	29.8	26.8	26.3	76	54	72.586	66.1282	24.6	36.2	28.61	26.0749	20.8	27.3	22.9973	21.0267
1991	3	23	38.6	20.6	18	26.2	36.8	21.4917	21.5138	25	31.8	25	27.3	91	70	67.0876	65.6115	30.9	43.7	26.9199	26.0749	24.6	30.5	21.5101	21.0156
1991	3	24	37.8	19.6	18.2	25.4	36.8	30	30.5	24.6	32	28	28.2	94	71	86	84	30.4	44.3	36.5	37.1	24.3	30.8	27.4	27.5
1991	3	25	37.8	20	17.8	25.2	36	30.8	30.7	24.4	29.8	26	26.7	94	64	69	75	30	37.8	30.4	32.7	24.1	28	24.3	25.5
1991	3	26	35.8	19.8	16	25	35.2	30.6	30.4	24	28.8	26.4	26.4	92	62	72	75	29.2	35.3	31.6	32	23.6	26.9	25	25.2
1991	3	27	33.6	22.2	11.4	26	32.8	28.6	29	24	27.4	25	25.5	85	66	75	75	28.5	32.9	29.3	30.2	23.2	25.6	23.7	24.2
1991	3	28	38.2	20.2	18	25.4	36.8	31.2	31.1	24.2	30	29	27.7	91	61	85	79	29.4	37.9	38.6	35.3	23.8	28.1	28.4	26.7
1991	3	29	37.6	22.4	15.2	26	35.8	30	30.5	25	29	27.4	27.1	92	60	82	78	31	35.5	34.8	33.8	24.6	26.9	26.6	26.1
1991	3	30	36.8	21.2	15.6	25	35	30	30	24.4	29.8	26.8	27	95	68	78	81	30.1	38.5	33.1	33.9	24.2	28.3	25.7	26.1
1991	3	31	37.8	22.4	15.4	26	36	29.8	30.4	24.8	30.2	26	27	91	66	74	77	30.5	39.1	31.1	33.5	24.4	28.6	24.7	25.9
1991	4	1	35.4	21.6	13.8	25.4	34.2	29.4	29.6	24.4	27.8	27	26.4	92	62	83	79	29.9	33.1	34	32.3	24	25.7	26.2	25.3
1991	4	2	35.6	20.4	15.2	25.4	33.2	27.2	28.3	23.4	26.4	24	24.6	85	59	77	73	27.4	29.9	27.7	28.3	22.6	24	22.8	23.1
1991	4	3	37	19.2	17.8	24.6	35	32.2	31	22.8	27.4	27	25.7	86	56	67	70	26.5	31.4	32.2	30.1	22.1	24.9	25.3	24.1
1991	4	4	36.2	20.2	16	24.2	35.2	30.4	30	22.6	29.2	27.2	26.3	87	64	78	77	26.3	36.5	33.9	32.3	22	27.4	26.2	25.2
1991	4	5	37.6	22	15.6	25.4	36.8	32.8	31.9	24.8	29.6	27.6	27.3	95	59	67	74	30.9	36.7	33.5	33.7	24.6	27.5	25.9	26
1991	4	6	35.8	21.8	14	26	34.8	30.6	30.5	24.4	27	27	26.1	88	55	76	73	29.5	30.5	33.2	31.1	23.8	24.4	25.8	24.7
1991	4	7	38.6	22.4	16.2	26.6	38.2	33	32.7	24	30.6	27.6	27.4	81	58	66	68	28.1	38.9	33.3	33.4	23	28.5	25.9	25.8
1991	4	8	37.8	21.6	16.2	25	36.4	32.2	31.5	24.2	29.8	28	27.3	94	62	73	76	29.7	37.5	35	34.1	23.9	27.9	26.7	26.2
1991	4	9	34.8	21.8	13	25.4	33.6	30	29.8	24	27.4	27.6	26.3	89	62	83	78	28.9	32.4	35.3	32.2	23.5	25.4	26.8	25.2
1991	4	10	34.4	22	12.4	25	33.4	27.6	28.4	24.2	28	25.6	25.9	94	67	85	82	29.7	34.2	31.5	31.8	23.9	26.3	24.9	25
1991	4	11	36	21.4	14.6	25.2	34.8	30.4	30.2	24	27.6	27	26.2	91	58	77	75	29	32.1	33.4	31.5	23.6	25.3	25.9	24.9
1991	4	12	36	22	14	25.4	35.8	29.8	30.2	24.2	29.6	28	27.3	91	64	87	80	29.4	37.3	36.6	34.4	23.8	27.8	27.4	26.3
1991	4	13	36.4	21.2	15.2	25	32	26.4	27.5	24.2	26.6	23.8	24.9	94	66	81	80	29.7	31.2	27.7	29.5	23.9	24.8	22.8	23.8
1991	4	14	35.4	20.6	14.8	24	34	30	29.5	23.2	27.8	26.2	25.7	94	63	74	77	27.9	33.2	31.5	30.9	22.9	25.8	24.9	24.5
1991	4	15	35.4	22.2	13.2	26.2	34.2	30.4	30.3	24.6	29.2	26	26.6	88	69	71	76	29.9	37.2	30.7	32.6	24	27.7	24.5	25.4
1991	4	16	36.4	21	15.4	25	35.2	30.2	30.2	23.2	28.8	27	26.3	86	62	78	75	27.2	35.3	33.5	32	22.5	26.9	26	25.1
1991	4	17	36.6	22.6	14	25.8	35.2	30	30.3	24.6	30.4	27.6	27.5	91	71	83	82	30.1	40.2	35.3	35.2	24.2	29.1	26.8	26.7
1991	4	18	35.6	23.2	12.4	26.6	34.2	31.6	31	25.8	28	26.6	26.8	94	63	68	75	32.7	33.7	31.5	32.6	25.5	26	24.9	25.5
1991	4	19	33.8	20.2	13.6	24.4	32.8	28.2	28.4	23.6	27.4	26	25.7	94	66	84	81	28.6	32.9	32.1	31.2	23.3	25.6	25.3	24.7
1991	4	20	34.8	23.2	11.6	25.6	33.4	28.6	29.1	24.8	27.6	25.4	25.9	94	64	77	79	30.8	33.1	30.3	31.4	24.5	25.7	24.3	24.8
1991	4	21	32.8	23	9.8	25.6	32.2	28.8	28.9	24.8	26.8	26.8	26.1	94	66	86	82	30.8	31.6	33.9	32.1	24.5	25	26.1	25.2
1991	4	22	35.6	23.2	12.4	26.4	34.2	27.8	29	25.8	31	26	27.6	95	80	87	87	32.8	42.8	32.4	36	25.6	30.2	25.4	27
1991	4	23	35.8	23.2	12.6	26	34.2	31.2	30.7	24.8	28.8	29.8	27.8	91	67	90	83	30.5	36	41	35.8	24.4	27.2	29.4	27
1991	4	24	34.4	24	10.4	27	32.2	29.8	29.7	26.2	29.8	27.6	27.9	94	84	85	87	33.5	40.3	35.4	36.4	25.9	29.1	26.9	27.3
1991	4	25	37.8	22.4	15.4	26.6	36.2	31.4	31.4	25.4	29.6	29.8	28.3	91	62	89	81	31.6	37.1	40.9	36.5	25	27.7	29.4	27.3
1991	4	26	36.8	22	14.8	26.6	36.2	29	30.2	24.6	31	27	27.5	85	69	86	80	29.6	41.5	34.3	35.1	23.9	29.6	26.4	26.6
1991	4	27	35	22.2	12.8	26.2	33.8	28.2	29.1	25	28	26.8	26.6	91	65	90	82	30.9	33.9	34.3	33	24.6	26.2	26.3	25.7
1991	4	28	35.8	22	13.8	25.2	34	28.8	29.2	24.6	28.2	26.8	26.5	95	65	86	82	30.5	34.4	33.9	32.9	24.4	26.4	26.1	25.6
1991	4	29	35.4	22.4	13	25.6	34	30.2	30	25	28	27.2	26.7	95	64	79	79	31.3	33.8	34.1	33	24.8	26.1	26.2	25.7
1991	4	30	34.8	21.8	13	24.8	33.6	28.6	28.9	24.2	26.4	26.4	25.7	95	57	84	79	29.8	29.6	32.9	30.8	24	23.9	25.7	24.5
1991	5	1	32.4	22.4	10	25.4	30.6	28.2	28.1	24.6	25.8	26.2	25.5	94	68	85	83	30.4	30	32.7	31	24.3	24.1	25.5	24.6
1991	5	2	34.8	22.6373	12.1627	26	34.4	28.6	29.4	25	28	26.8	26.6	92	62	87	80	31	33.5	34	32.9	24.6	26	26.2	25.6
1991	5	3	35.8	21.7455	14.0545	25	33.6	29	29.1	24.2	28.6	26.8	26.5	94	69	84	82	29.7	35.8	33.8	33.1	23.9	27.1	26.1	25.7
1991	5	4	34.8	22.3591	12.4409	25.4	32.6	28.6	28.8	24.2	28	26.6	26.3	91	71	86	82	29.4	34.7	33.5	32.5	23.8	26.6	25.9	25.4
1991	5	5	31.6	22.5517	9.04828	25	30	27.4	27.5	24.2	27.8	25.8	25.9	94	85	88	89	29.7	35.9	32.1	32.6	23.9	27.1	25.3	25.4
1991	5	6	36.4	21.6956	14.7044	26.6	35.4	31.4	31.2	25	30.6	28	27.9	88	71	77	79	30.6	40.7	35.5	35.6	24.4	29.3	26.9	26.9
1991	5	7	32.4	21.2333	11.1667	26.6	31.8	28.4	28.8	24.6	26.8	26	25.8	85	68	83	79	29.6	31.9	32	31.2	23.9	25.1	25.2	24.7
1991	5	8	37.8	22.6135	15.1865	27	36.6	31.6	31.7	25.2	30	27.8	27.7	87	62	75	75	30.8	38	34.8	34.6	24.6	28.1	26.6	26.4
1991	5	9	36.8	22.5161	14.2839	26.4	35.6	30.8	30.9	25	29	28.2	27.4	89	61	82	78	30.7	35.7	36.5	34.3	24.5	27	27.4	26.3
1991	5	10	31.8	22.4585	9.34151	25.8	31.4	29.4	29	24.8	27.6	27	26.5	92	75	83	83	30.6	34.4	34	33	24.4	26.4	26.2	25.7
1991	5	11	36	21.7883	14.2117	26	35.8	29.2	30	25.4	29	26.6	27	95	60	82	79	32	35.5	33.1	33.5	25.2	26.9	25.7	26
1991	5	12	32.4	22.6873	9.71272	24.6	31.6	28	28	23.8	28.2	26.8	26.3	94	77	91	87	28.9	36	34.4	33.1	23.5	27.2	26.4	25.7
1991	5	13	35.2	22.7372	12.4628	25.8	34.8	28.8	29.5	25	29.4	26	26.8	94	67	80	80	31.1	37.4	31.7	33.4	24.7	27.8	25	25.9
1991	5	14	35.6	21.981	13.619	25	34.4	29.2	29.5	24.2	30	27.4	27.2	94	73	87	84	29.7	39.5	35.3	34.8	23.9	28.8	26.8	26.5
1991	5	15	35.6	22.8942	12.7058	24.8	33.6	28.8	29	24	29.8	25.6	26.5	94	76	78	82	29.3	39.4	30.7	33.1	23.7	28.7	24.5	25.6
1991	5	16	32	22.7586	9.24138	25.2	30.2	28	27.9	24	27.8	26	25.9	91	83	85	86	29	35.7	32.3	32.3	23.6	27.1	25.3	25.3
1991	5	17	28.8	22.2164	6.58359	24.8	28.6	26	26.4	24	26	24.2	24.7	94	81	86	87	29.3	31.9	29	30.1	23.7	25.1	23.5	24.1
1991	5	18	29.8	22.7015	7.09845	24.7848	28.4	25.6	20.6504	23.044	25.8	24.6	24.5957	83.044	81	92	71.4507	27.5101	31.5	30.3	29.3615	22.3127	24.9	24.2	23.3829
1991	5	19	32.6	22.327	10.273	24.6	29.6	28.6	27.9	23.8	23.8	27.4	25	94	62	91	82	28.9	25.6	35.7	30.1	23.5	21.5	27	24
1991	5	20	31.6	22.6195	8.9805	24.2	29.6	27.6	27.3	23.6	26.8	25.8	25.4	95	80	87	87	28.7	33.4	32	31.4	23.4	25.9	25.2	24.8
1991	5	21	31	22.4162	8.58383	24.4	29.6	26.8	26.9	23.8	26.8	25.6	25.4	95	80	91	89	29.1	33.4	32	31.5	23.6	25.9	25.2	24.9
1991	5	22	32	22.5232	9.47681	24.8	30.8	28.8	28.3	23.8	26.8	26	25.5	92	73	80	82	28.8	32.6	31.7	31	23.4	25.5	25	24.6
1991	5	23	33.6	22.1928	11.4072	24.4	31.4	29	28.5	23.4	29.8	27.6	26.9	92	89	90	90	28.1	40.9	36	35	23	29.4	27.2	26.5
1991	5	24	30.6	22.0166	8.58335	26.4	30.4	26.8	27.6	25.2	27	25.8	26	91	77	92	87	31.2	33.4	32.5	32.4	24.8	25.9	25.5	25.4
1991	5	25	33.4	21.5529	11.8471	25.8	32.8	28.4	28.8	24.4	27.6	26.8	26.3	89	67	88	82	29.6	33.5	34.2	32.4	23.9	25.9	26.3	25.4
1991	5	26	34	21.9382	12.0618	27	33.6	27.2	28.8	25.6	29.8	25	26.8	89	76	84	83	31.9	39.4	30.2	33.8	25.1	28.7	24.2	26
1991	5	27	33.6	22.0951	11.5049	25.5	32.8	28.6	28.9	24.4	28.8	27	26.7	91	74	88	85	29.8	36.9	34.6	33.8	24	27.6	26.5	26
1991	5	28	35.6	22.1986	13.4014	27	34.8	29.8	30.3	25	27.8	28.8	27.2	85	59	93	79	30.3	32.7	38.9	34	24.3	25.5	28.5	26.1
1991	5	29	33.8	20.7681	13.0319	26	31.6	28.4	28.6	25	28	27	26.7	92	76	90	86	31	35.4	34.7	33.7	24.6	26.9	26.6	26
1991	5	30	30	22.352	7.64804	23.8	28.6	27	26.6	23	25.8	25.8	24.9	93	80	91	88	27.5	31.3	32.4	30.4	22.7	24.8	25.4	24.3
1991	5	31	33.2	22.3994	10.8006	26	31.4	25.8	27.3	25.2	27.8	24.6	25.9	94	76	91	87	31.5	35	30.1	32.2	24.9	26.7	24.2	25.3
1991	6	1	34	20.5042	13.4958	25.8	31.6	27.8	28.3	24.8	27.8	26.8	26.5	92	75	93	87	30.6	34.8	34.6	33.3	24.4	26.6	26.5	25.8
1991	6	2	34.2	21.7669	12.4331	27	33.8	28.4	29.4	26	29.8	25.8	27.2	92	75	81	83	32.9	39.3	31.5	34.6	25.7	28.7	24.9	26.4
1991	6	3	34.2	21.1391	13.0609	27	33.8	27.6	29	26.2	29.8	26.6	27.5	94	75	93	87	33.5	39.3	34.1	35.6	25.9	28.7	26.3	27
1991	6	4	35	21.981	13.019	27	33.8	29.8	30.1	26	30	28.6	28.2	92	76	91	87	32.9	39.9	38.3	37	25.7	28.9	28.2	27.6
1991	6	5	32.2	22.1522	10.0478	24.5779	30	27.8	18.7498	22.1665	27	26.6	23.2408	82.1522	79	91	70.335	26.6147	33.6	34	26.5878	21.5815	26	26.2	21.3108
1991	6	6	33.8	22.1201	11.6799	24.8	33	28	28.5	23.8	28.4	26.6	26.3	92	71	90	84	28.8	35.6	33.9	32.8	23.4	27	26.1	25.5
1991	6	7	33.4	22.3163	11.0837	25.6	32.8	28.6	28.9	24.8	27	27.8	26.5	94	64	94	84	30.8	31.8	36.8	33.1	24.5	25.1	27.6	25.7
1991	6	8	35	20.6968	14.3032	27	33.8	29.8	30.1	26.2	30	28.2	28.1	94	76	89	86	33.5	39.9	37.2	36.8	25.9	28.9	27.7	27.5
1991	6	9	35	20.6183	14.3817	27	33.6	28.8	29.5	26.2	27.4	28	27.2	94	62	94	83	33.5	32.4	37.2	34.4	25.9	25.4	27.8	26.4
1991	6	10	33.6	21.5386	12.0614	27	32.8	28.4	29.1	26	29	27.2	27.4	92	75	91	86	32.9	37.5	35.3	35.2	25.7	27.9	26.8	26.8
1991	6	11	35.8	21.61	14.19	27.6	35.2	28.6	30	26.2	30.4	27.6	28.1	90	71	93	84	33.1	40.2	36.2	36.5	25.7	29.1	27.3	27.4
1991	6	12	35.6	22.2002	13.3998	26.8	34.4	29.6	30.1	26	30	28.4	28.1	94	73	91	86	33.1	39.5	37.9	36.8	25.7	28.8	28	27.5
1991	6	13	34.4	21.7455	12.6545	27	33.8	24.4	27.4	25.8	29.8	23.6	26.4	91	75	94	86	32.4	39.3	28.6	33.4	25.4	28.7	23.3	25.8
1991	6	14	30.4	22.3662	8.03377	23.8	29.4	25.4	26	23	27	24.2	24.7	93	83	91	89	27.5	34	29.4	30.3	22.7	26.2	23.8	24.2
1991	6	15	33.6	21.9524	11.6476	26	31.8	28.4	28.6	25	28.8	27	26.9	92	80	90	87	31	37.6	34.7	34.4	24.6	27.9	26.6	26.4
1991	6	16	34.8	22.1986	12.6014	27	33.2	30	30	26.2	29.6	28	27.9	94	77	86	86	33.5	39.1	36.5	36.3	25.9	28.6	27.4	27.3
1991	6	17	30	22.4304	7.56956	25.0131	28.8	26.8	19.2665	22.2449	26.4	24.2	23.9037	79.0844	83	81	67.8995	26.4328	32.8	28.5	27.0491	21.5065	25.6	23.2	21.5433
1991	6	18	33.2	22.0304	11.1696	25.8	31.8	27.8	28.3	24.6	27.8	26.6	26.3	91	74	91	85	30.1	34.7	34	32.9	24.2	26.5	26.2	25.6
1991	6	19	32.8	22.5101	10.2899	26.6	31.8	28.6	28.9	25.2	28.8	26.4	26.8	89	80	84	85	31.1	37.6	32.9	33.9	24.7	27.9	25.7	26.1
1991	6	20	33	22.4233	10.5767	25.2	32.4	28.4	28.6	24.6	28.4	26.6	26.5	95	74	87	85	30.5	36	33.6	33.4	24.4	27.2	26	25.9
1991	6	21	34.4	21.4174	12.9826	27	33.2	29.8	30	26.2	29.6	26.6	27.5	94	77	78	83	33.5	39.1	32.7	35.1	25.9	28.6	25.5	26.7
1991	6	22	33.8	22.4019	11.3981	25.6	30	28.6	28.2	24.8	28.2	27.4	26.8	94	87	91	91	30.8	37	35.7	34.5	24.5	27.7	27	26.4
1991	6	23	32.8	22.2557	10.5443	24.8	30.8	28.6	28.2	24	27.8	26.8	26.2	94	80	87	87	29.3	35.4	34	32.9	23.7	26.9	26.2	25.6
1991	6	24	33.8	21.7812	12.0188	25.8	31.6	27.6	28.1	24.8	29.4	26.4	26.9	92	85	91	89	30.6	39.5	33.6	34.6	24.4	28.8	26	26.4
1991	6	25	32.6	21.7883	10.8117	25.6	31.8	28.4	28.5	25	27.8	26.8	26.5	95	74	88	86	31.3	34.7	34.2	33.4	24.8	26.5	26.3	25.9
1991	6	26	33.4	22.3948	11.0052	24.8	31.2	26.7	27.4	24.2	29.6	26	26.6	95	89	95	93	29.8	40.4	33.1	34.4	24	29.2	25.8	26.3
1991	6	27	30.6	21.9025	8.6975	24.2	30.2	27	27.1	23.6	26.8	25.8	25.4	95	77	91	88	28.7	33	32.4	31.4	23.4	25.7	25.4	24.8
1991	6	28	32	22.4233	9.57669	25	31.6	28.2	28.3	24.6	27.8	27	26.5	97	75	91	88	30.6	34.8	34.8	33.4	24.5	26.6	26.6	25.9
1991	6	29	25.6295	22.2164	3.41307	25	29	28.6	27.8	24.2	26.6	27.6	26.1	94	83	93	90	29.7	33.2	36.2	33	23.9	25.8	27.3	25.7
1991	6	30	32.8	20.5101	12.2899	24.8	31.6	28	28.1	23.8	28.4	27	26.4	92	79	93	88	28.8	36.5	35	33.4	23.4	27.4	26.7	25.8
1991	7	1	31.8	22.0009	9.7991	25.4	30	27.4	27.5	24.2	27.8	26.4	26.1	91	85	92	89	29.4	35.9	33.7	33	23.8	27.1	26.1	25.6
1991	7	2	33.6	21.8533	11.7467	25	32.4	30	29.4	24.2	27.4	28.2	26.6	94	68	87	83	29.7	33.2	37	33.3	23.9	25.8	27.7	25.8
1991	7	3	33	22.2076	10.7924	25.2	31.2	29.2	28.7	24.8	27.8	28	26.9	97	77	91	88	31	35.1	37	34.4	24.7	26.7	27.6	26.3
1991	7	4	31.8	22.2378	9.56219	24.2	30.8	27.6	27.5	23.6	27.2	24.6	25.1	95	76	78	83	28.7	33.7	28.9	30.4	23.4	26	23.5	24.3
1991	7	5	31	22.1308	8.8692	23.8	28.8	27.6	27	23.2	26	26.6	25.3	95	80	93	89	28	31.7	34.1	31.3	23	25	26.3	24.8
1991	7	6	32.4	21.5529	10.8471	25.2	30.8	26.6	27.3	24.8	28.6	25	26.1	97	85	88	90	31	37.7	30.6	33.1	24.7	27.9	24.4	25.7
1991	7	7	33.2	22.0595	11.1405	25.2	31.8	27.4	28	24.4	28.8	26.2	26.5	94	80	91	88	30	37.6	33.2	33.6	24.1	27.9	25.8	25.9
1991	7	8	34.4	22.088	12.312	24.8	33.2	28.6	28.8	24	28.8	26.6	26.5	94	72	86	84	29.3	36.7	33.5	33.1	23.7	27.5	25.9	25.7
1991	7	9	33.8	22.2592	11.5408	24.8	32.8	28.2	28.5	24	28.8	26	26.3	94	74	84	84	29.3	36.9	32.1	32.8	23.7	27.6	25.3	25.5
1991	7	10	37.4	21.4174	15.9826	25.6	36.8	29.4	30.3	24.6	29.8	27.6	27.3	92	60	87	80	30.3	37.3	35.7	34.4	24.2	27.8	27	26.3
1991	7	11	38	21.7943	16.2057	25.4	37.4	29.8	30.6	24.2	28.6	27.2	26.7	91	52	82	75	29.4	33.3	34.3	32.3	23.8	25.8	26.4	25.3
1991	7	12	36	21.585	14.415	25.2	34.4	29	29.4	24.6	28.8	26.2	26.5	95	66	80	80	30.5	35.9	32.1	32.8	24.4	27.1	25.3	25.6
1991	7	13	36.2	20.9307	15.2693	26	35.2	29.2	29.9	24.8	28.8	27.6	27.1	91	62	89	80	30.5	35.3	35.8	33.9	24.4	26.9	27.1	26.1
1991	7	14	37.6	22.2235	15.3765	26	37	30	30.8	25	31.8	27.6	28.1	92	69	83	82	31	43.5	35.3	36.6	24.6	30.5	26.8	27.3
1991	7	15	36.8	22.3234	14.4766	25.8	34.8	30.2	30.3	24.6	29.8	28.8	27.7	91	69	90	83	30.1	38.6	38.6	35.8	24.2	28.4	28.4	27
1991	7	16	37.8	21.6528	16.1472	24.8	36.8	30.4	30.6	23.6	31	27.8	27.5	91	66	82	80	28.3	41.1	35.6	35	23.1	29.4	27	26.5
1991	7	17	37.2	22.3377	14.8623	25.8	35.8	30.6	30.7	24.8	29	29.6	27.8	92	60	93	82	30.6	35.5	40.8	35.6	24.4	26.9	29.3	26.9
1991	7	18	36.6	22.2592	14.3408	25	35	30	30	24.2	29.8	27.2	27.1	94	68	81	81	29.7	38.5	34.2	34.1	23.9	28.3	26.3	26.2
1991	7	19	34	22.1308	11.8692	25.2	33.2	29.6	29.4	24.4	28	27.4	26.6	94	68	85	82	30	34.3	35	33.1	24.1	26.4	26.7	25.7
1991	7	20	37.2	22.4376	14.7624	24.8	35.8	30	30.1	23	29.8	29	27.3	86	65	93	81	26.9	37.9	39.4	34.7	22.3	28.1	28.7	26.4
1991	7	21	38	22.2378	15.7622	25.8	36.8	30.2	30.8	24.6	30.6	28.2	27.8	91	64	86	80	30.1	39.8	36.9	35.6	24.2	28.9	27.6	26.9
1991	7	22	38	21.8533	16.1467	26	36.8	31.2	31.3	25.2	31.8	28.8	28.6	94	70	84	83	31.5	43.7	38	37.7	24.9	30.5	28.1	27.8
1991	7	23	39	21.3246	17.6754	25.8	38.2	31.4	31.7	24.6	30.6	28	27.7	91	58	77	75	30.1	38.9	35.5	34.8	24.2	28.5	26.9	26.5
1991	7	24	38.6	22.1308	16.4692	24.8	38.4	29.4	30.5	23.6	30.6	26.6	26.9	91	57	80	76	28.3	38.7	32.9	33.3	23.1	28.4	25.7	25.7
1991	7	25	38.8	22.5446	16.2554	24.8	38.2	32.2	31.9	23	28	27	26	86	46	67	66	26.9	31	32.2	30	22.3	24.7	25.3	24.1
1991	7	26	38.8	22.8942	15.9058	24.6	38.4	31.8	31.6	23.4	32	28.6	28	90	64	79	78	28	43.3	37	36.1	22.9	30.4	27.6	27
1991	7	27	39.4	21.5172	17.8828	24.2	38.8	32.2	31.9	23.6	33.4	29.8	28.9	95	69	84	83	28.7	47.8	40.3	39	23.4	32.1	29.1	28.2
1991	7	28	35	21.3888	13.6112	25.8	33.8	27	28.4	24.6	28.6	26.6	26.6	91	68	97	85	30.1	35.7	34.5	33.4	24.2	27	26.5	25.9
1991	7	29	36.8	22.3591	14.4409	25.6	35.8	29	29.9	24	30.2	27.2	27.1	88	67	87	80	28.8	39.2	34.9	34.3	23.4	28.6	26.6	26.2
1991	7	30	37.8	22.3092	15.4908	25.8	36.8	26.8	29	24.6	29.8	24.8	26.4	91	60	85	79	30.1	37.3	30	32.5	24.2	27.8	24.1	25.3
1991	7	31	32.4	20.1831	12.2169	25	31.8	27.6	28	24	29.4	25.6	26.3	92	84	85	87	29.2	39.4	31.5	33.3	23.6	28.7	24.9	25.7
1991	8	1	29.6	20.1688	9.43115	24.8	28	25.8	26.1	23.8	25.8	24.8	24.8	92	84	92	89	28.8	31.7	30.6	30.4	23.4	25	24.4	24.3
1991	8	2	35.6	20.3403	15.2597	25	34	28.6	29	24.2	29.8	25.8	26.6	94	74	80	82	29.7	39.1	31.3	33.4	23.9	28.6	24.8	25.8
1991	8	3	35.2	20.547	14.653	25.2	34.4	29.6	29.7	24.4	27	28.6	26.7	94	57	93	81	30	30.7	38.5	33.1	24.1	24.5	28.3	25.6
1991	8	4	36.4	20.761	15.639	25.2	35.2	30	30.1	24	29	29.2	27.4	91	63	94	83	29	35.9	40	35	23.6	27.1	29	26.6
1991	8	5	33.4	20.3686	13.0314	24	32	28.6	28.3	23.6	28.2	26.8	26.2	97	75	87	86	28.8	35.7	34	32.9	23.4	27	26.2	25.6
1991	8	6	36.8	20.7111	16.0889	24.4	35.4	29.6	29.8	23.8	30.4	28	27.4	95	70	89	85	29.1	40.1	36.7	35.3	23.6	29	27.5	26.7
1991	8	7	36.4	20.3793	16.0207	26.4	35	30.2	30.5	25.4	29.6	28	27.7	92	67	85	81	31.8	37.9	36.3	35.3	25.1	28	27.3	26.8
1991	8	8	37.6	20.8751	16.7249	26.2	36.8	29.8	30.6	25	28	28.6	27.2	91	51	91	78	30.9	31.9	38.3	33.7	24.6	25.2	28.2	26
1991	8	9	34.4	20.4289	13.9711	25.2	33.2	28.6	28.9	24.6	28.6	27.4	26.9	95	71	91	86	30.5	36.1	35.7	34.1	24.4	27.2	27	26.2
1991	8	10	36.8	20.3108	16.4892	25.8	35.2	30	30.3	24.6	30.2	29.2	28	91	70	94	85	30.1	39.6	40	36.6	24.2	28.8	29	27.3
1991	8	11	37	20.1484	16.8516	27	36.2	30	30.8	26.2	30.2	26.8	27.7	94	65	78	79	33.5	38.9	33.1	35.2	25.9	28.5	25.7	26.7
1991	8	12	37.2	20.3256	16.8744	25	35.2	30.2	30.2	24	30	28.4	27.5	92	69	87	83	29.2	39	37.5	35.2	23.6	28.5	27.9	26.7
1991	8	13	37.6	19.7277	17.8723	26.8	36.8	31.4	31.6	25.4	31.4	28	28.3	89	68	77	78	31.5	42.4	35.5	36.5	24.9	30	26.9	27.3
1991	8	14	37.8	20.2813	17.5187	25.4	35.2	30.4	30.4	24.8	27	28.6	26.8	95	53	87	79	30.9	30.2	37.9	33	24.6	24.2	28.1	25.6
1991	8	15	37.8	19.5211	18.2789	25.8	35.6	31.2	31	25	30	28.8	27.9	94	67	84	81	31.1	38.7	38	35.9	24.7	28.4	28.1	27.1
1991	8	16	38.8	20.237	18.563	27	37.2	31.6	31.9	26.2	31.8	29.8	29.3	94	68	88	83	33.5	43.4	40.7	39.2	25.9	30.4	29.3	28.5
1991	8	17	38.8	20.497	18.303	26.2	36.8	27.6	29.5	25.4	30.2	26.2	27.3	94	62	90	82	31.9	38.5	33.1	34.5	25.1	28.3	25.7	26.4
1991	8	18	35	20.5398	14.4602	25	34.2	30.2	29.9	24	26.6	27	25.9	92	55	78	75	29.2	29.8	33.5	30.8	23.6	24	26	24.5
1991	8	19	34.8	20.3686	14.4314	23.8	33.2	29.6	29	23	28.6	27	26.2	93	71	82	82	27.5	36.1	33.9	32.5	22.7	27.2	26.2	25.4
1991	8	20	33.4	20.3115	13.0885	24.2	32.2	28.6	28.4	23.6	27.6	26.6	25.9	95	70	86	84	28.7	33.9	33.5	32	23.4	26.1	25.9	25.1
1991	8	21	35.2	20.2117	14.9883	25.6	34.2	29.6	29.8	24.8	29	27.6	27.1	94	68	86	83	30.8	36.6	35.6	34.3	24.5	27.5	27	26.3
1991	8	22	36	19.6552	16.3448	25	35.2	30.6	30.4	24	31	27.6	27.5	92	74	80	82	29.2	42.1	34.9	35.4	23.6	29.9	26.7	26.7
1991	8	23	37	19.2985	17.7015	25.2	32.4	31.2	30	24.2	28.6	28.2	27	92	75	80	82	29.5	36.6	36.2	34.1	23.8	27.5	27.3	26.2
1991	8	24	36.8	20.6112	16.1888	24.8	35.4	29.8	30	23.6	26.4	26.2	25.4	91	49	75	72	28.3	28.4	31.6	29.5	23.1	23.2	25	23.8
1991	8	25	36.4	20.5113	15.8887	24.2	36.2	29.8	30	23.4	30.4	27.2	27	94	66	82	80	28.2	39.5	34.3	34	23.1	28.8	26.4	26.1
1991	8	26	36.2	20.4828	15.7172	25.8	34.4	30.4	30.3	21.3175	29.6	28.8	21.8561	76.9441	70	89	69.3103	25.7301	38.3	38.5	26.4828	20.868	28.2	28.3	21.0178
1991	8	27	37.8	20.019	17.781	28.6	36.2	31	31.7	24.8	29.8	28.8	27.8	74	63	85	74	28.8	37.7	38.1	34.9	23.4	28	28.2	26.5
1991	8	28	33.4	19.805	13.595	26.6	32.6	28.8	29.2	25.2	27.2	26.8	26.4	89	66	86	80	31.1	32.5	33.9	32.5	24.7	25.4	26.1	25.4
1991	8	29	37.6	20.5684	17.0316	26.6	36.8	30.2	31	24.2	27.4	29.6	27.1	82	49	96	76	28.6	30.2	41	33.3	23.3	24.2	29.4	25.7
1991	8	30	35.8	19.6766	16.1234	27.4	34.2	29.6	30.2	25.2	27.2	27.8	26.7	84	58	87	76	30.6	31.4	36.1	32.7	24.4	24.9	27.2	25.5
1991	8	31	34.4	19.5339	14.8661	26.8	31.8	30.2	29.8	24.6	29.6	28.2	27.5	84	85	86	85	29.5	40	36.9	35.4	23.8	29	27.6	26.8
1991	9	1	33.8	19.9691	13.8309	23.6	32.2	28.8	28.4	22.8	29.6	27.2	26.5	93	83	88	88	27.2	39.7	35	34	22.5	28.9	26.7	26
1991	9	2	35.8	19.5767	16.2233	26.2	33.8	29.8	29.9	24.4	30	27.2	27.2	86	76	82	81	29.4	39.9	34.3	34.5	23.7	28.9	26.4	26.3
1991	9	3	34.6	18.9132	15.6868	25.8	32.4	29	29	24.2	29.8	27.6	27.2	88	83	90	87	29.1	40.2	36	35.1	23.6	29.1	27.2	26.6
1991	9	4	34.6	19.7551	14.8449	25.6	33.8	28.6	29.1	24.8	27.2	26.4	26.1	94	60	84	79	30.8	31.7	32.9	31.8	24.5	25	25.7	25.1
1991	9	5	35.6	18.9346	16.6654	25.2	33.6	30	29.7	24.8	29.8	27.6	27.4	97	76	83	85	31	39.4	35.3	35.2	24.7	28.7	26.8	26.7
1991	9	6	32	18.5174	13.4826	26.2	31.8	28.4	28.7	25.4	27.6	26	26.3	94	73	83	83	31.9	34.1	32	32.7	25.1	26.3	25.2	25.5
1991	9	7	33.6	19.772	13.828	25	31.8	27.8	28.1	24.8	27.8	25	25.9	98	74	80	84	31.2	34.7	29.8	31.9	24.7	26.5	24	25.1
1991	9	8	35.8	19.4697	16.3303	25.2	34.8	30.2	30.1	24.4	29.4	28.8	27.5	94	67	90	84	30	37.4	38.6	35.4	24.1	27.8	28.4	26.8
1991	9	9	36.8	19.7408	17.0592	26.2	35	30.2	30.4	25.4	30.2	28.2	27.9	94	71	86	83	31.9	39.7	36.9	36.2	25.1	28.9	27.6	27.2
1991	9	10	35.8	18.4138	17.3862	25	34.2	29.8	29.7	24.2	28.6	28.6	27.1	94	66	91	84	29.7	35.4	38.3	34.5	23.9	26.9	28.2	26.3
1991	9	11	36.8	19.5624	17.2376	25.8	35.6	31	30.8	24.8	30	27.8	27.5	92	67	78	79	30.6	38.7	35.2	34.8	24.4	28.4	26.8	26.6
1991	9	12	37.6	18.8938	18.7062	27.6	36.2	31.2	31.6	26.8	28.2	28.6	27.9	94	55	82	77	34.7	32.9	37.4	35	26.5	25.7	27.8	26.7
1991	9	13	36.6	18.9489	17.6511	24.8	35	30.6	30.3	24	29.8	27.4	27.1	94	68	78	80	29.3	38.5	34.4	34	23.7	28.3	26.4	26.1
1991	9	14	36.6	19.4768	17.1232	25.8	35.4	30.2	30.4	24.6	30	28.4	27.7	91	68	87	82	30.1	38.8	37.5	35.5	24.2	28.5	27.9	26.8
1991	9	15	33.8	19.5054	14.2946	24	31.8	28.8	28.3	23.6	26.6	26.8	25.7	97	67	86	83	28.8	31.4	33.9	31.4	23.4	24.8	26.1	24.8
1991	9	16	30.8	19.3056	11.4944	24.6	29.8	27.2	27.2	23.8	26.8	25.4	25.3	94	79	87	86	28.9	33.2	31.2	31.1	23.5	25.8	24.8	24.7
1991	9	17	32.8	19.0488	13.7512	23.8	30.6	27.6	27.4	23	28.4	26.4	25.9	93	85	91	90	27.5	37.2	33.6	32.8	22.7	27.7	26	25.5
1991	9	18	32.6	18.8633	13.7367	26.4	31.6	28.4	28.7	25.2	28.8	27.2	27.1	91	81	91	88	31.2	37.7	35.3	34.7	24.8	28	26.8	26.5
1991	9	19	33.6	18.8918	14.7082	25.2	30.2	28.4	28	24.6	28.6	26.6	26.6	95	89	87	90	30.5	38.1	33.6	34.1	24.4	28.1	26	26.2
1991	9	20	30	18.6064	11.3936	23.8	28.8	26.6	26.5	22.4	26.4	25.2	24.7	89	83	89	87	26.1	32.8	31.1	30	21.8	25.6	24.7	24
1991	9	21	33	18.9061	14.0939	25	31.8	27.4	27.9	24.4	28.8	25.8	26.3	95	80	88	88	30.1	37.6	32.1	33.3	24.2	27.9	25.3	25.8
1991	9	22	29.6	18.8847	10.7153	22.6	28.4	24.6	25	22	25.8	23.6	23.8	95	81	92	89	26	31.5	28.5	28.7	21.8	24.9	23.2	23.3
1991	9	23	31.8	17.9215	13.8785	24.4	30.8	26.4	27	23.6	27.8	25.2	25.5	94	80	91	88	28.6	35.4	31.2	31.7	23.3	26.9	24.8	25
1991	9	24	30.8	18.4816	12.3184	24.6	29.4	26.4	26.7	23.8	27.2	25.4	25.5	94	84	92	90	28.9	34.6	31.8	31.8	23.5	26.5	25.1	25
1991	9	25	32.8	17.6219	15.1781	24.8	30.4	26.6	27.1	24	28.8	24.6	25.8	94	89	85	89	29.3	38.5	29.6	32.5	23.7	28.3	23.9	25.3
1991	9	26	33.6	18.5779	15.0221	24.6	32.4	29.8	29.1	23.6	29.8	28	27.1	92	83	87	87	28.5	40.2	36.6	35.1	23.2	29.1	27.4	26.6
1991	9	27	34.8	16.7015	18.0985	26	33.2	29.6	29.6	25.2	29.4	27.8	27.5	94	76	87	86	31.5	38.5	36.1	35.4	24.9	28.3	27.2	26.8
1991	9	28	34.6	18.6564	15.9436	25	33	26.8	27.9	24.2	29.8	25	26.3	94	79	87	86	29.7	39.8	30.5	33.3	23.9	28.9	24.4	25.7
1991	9	29	31.8	17.8145	13.9855	23.8	30	26.4	26.6	23	27.8	25.2	25.3	93	85	91	90	27.5	35.9	31.2	31.6	22.7	27.1	24.8	24.9
1991	9	30	33.6	18.7705	14.8295	25	32.2	26	27.3	24.6	26.6	25	25.4	97	65	92	85	30.6	31.1	31	30.9	24.5	24.7	24.6	24.6
1991	10	1	32.8	18.7562	14.0438	25.2	30.8	27.4	27.7	24.6	26.4	24.4	25.1	95	71	78	81	30.5	31.5	28.6	30.2	24.4	24.9	23.3	24.2
1991	10	2	30.6	18.3476	12.2524	23.8	29.8	26.4	26.6	23	26.4	25.4	24.9	93	77	92	87	27.5	32.1	31.8	30.5	22.7	25.3	25.1	24.3
1991	10	3	34.8	18.7206	16.0794	26	33.4	29.8	29.8	25	29.6	26.8	27.1	92	76	79	82	31	38.9	33.2	34.4	24.6	28.5	25.8	26.3
1991	10	4	33.8	17.5077	16.2923	24.6	32.4	27.8	28.1	23.4	28.6	26	26	90	75	87	84	28	36.6	32.4	32.3	22.9	27.5	25.4	25.3
1991	10	5	33.4	18.742	14.658	25.2	32.2	28.8	28.8	24	26.8	26.4	25.7	91	66	83	80	29	31.6	32.8	31.2	23.6	25	25.6	24.7
1991	10	6	30.8	17.7574	13.0426	23.2	29.8	27	26.8	22.6	26.2	25.2	24.7	95	75	87	86	27	31.6	30.8	29.8	22.4	25	24.6	24
1991	10	7	31.2	18.8989	12.3011	23.8	29.8	27.8	27.3	23	26.4	26.2	25.2	93	77	88	86	27.5	32.1	32.9	30.9	22.7	25.3	25.7	24.5
1991	10	8	30	19.0059	10.9941	23.2	28.4	26.2	26	22.8	26.2	25	24.7	97	84	91	91	27.5	32.5	30.9	30.3	22.6	25.5	24.6	24.2
1991	10	9	31.4	18.4214	12.9786	24	29.6	26.8	26.8	23.2	26.8	25.6	25.2	94	80	91	88	27.9	33.4	32	31.1	22.9	25.9	25.2	24.7
1991	10	10	31.4	18.569	12.831	23.8	29.8	26.8	26.8	23	25.8	25	24.6	93	73	87	84	27.5	30.5	30.5	29.5	22.7	24.4	24.4	23.8
1991	10	11	29.6	18.5838	11.0162	23	28.2	25.8	25.7	22.2	26.4	24	24.2	93	87	86	89	26.2	33.2	28.6	29.4	21.9	25.8	23.3	23.7
1991	10	12	32.4	18.2148	14.1852	25	29.8	28.8	28.1	24.2	26.8	25.8	25.6	94	79	79	84	29.7	33.2	31.2	31.4	23.9	25.8	24.8	24.8
1991	10	13	32.4	16.8642	15.5358	23.8	30	28.2	27.5	23	27.4	26.8	25.7	93	82	90	88	27.5	34.8	34.3	32.2	22.7	26.6	26.3	25.2
1991	10	14	32.2	18.8347	13.3653	24.4	31	25	26.4	23.2	29.8	24	25.7	90	92	92	91	27.6	41.1	29.2	32.6	22.7	29.5	23.6	25.3
1991	10	15	31.8	18.2369	13.5631	25	30.4	27.2	27.5	24.2	28.8	25.8	26.3	94	89	90	91	29.7	38.5	32.3	33.5	23.9	28.3	25.3	25.9
1991	10	16	31.6	16.7092	14.8908	22.2	30.8	26.4	26.5	21	25.6	25	23.9	90	66	89	82	24.1	29.4	30.7	28.1	20.5	23.7	24.5	22.9
1991	10	17	32.4	18.8419	13.5581	24.4	31.4	28.4	28.1	23.8	27	26.6	25.8	95	71	87	84	29.1	32.7	33.6	31.8	23.6	25.6	26	25
1991	10	18	32.8	18.635	14.165	24.2	30.2	27.8	27.5	23.4	28.8	25.4	25.9	94	90	83	89	28.2	38.6	30.8	32.6	23.1	28.4	24.6	25.3
1991	10	19	33.4	18.2711	15.1289	25.2	30	29.4	28.5	24	29	26.8	26.6	91	93	82	88	29	39.4	33.5	34	23.6	28.7	25.9	26.1
1991	10	20	32.2	18.4851	13.7149	24.2	31.4	26.8	27.3	23.8	28.8	25.4	26	97	82	89	90	29.2	37.9	31.5	32.8	23.6	28	24.9	25.5
1991	10	21	33.6	18.3567	15.2433	25.6	31.8	28.8	28.8	24.8	28.4	26.6	26.6	94	77	84	85	30.8	36.4	33.3	33.5	24.5	27.4	25.9	25.9
1991	10	22	34.2	17.6219	16.5781	25	33.8	27.8	28.6	24.2	29.2	26.2	26.5	94	71	88	84	29.7	37.5	32.9	33.3	23.9	27.9	25.7	25.8
1991	10	23	34.8	18.4851	16.3149	24.8	34.2	28.2	28.9	24	27.8	26	25.9	94	62	84	80	29.3	33.1	32.1	31.5	23.7	25.7	25.3	24.9
1991	10	24	34.8	19.591	15.209	25.2	33.4	29.8	29.5	24.4	27.8	26.8	26.3	94	65	79	79	30	33.6	33.2	32.3	24.1	26	25.8	25.3
1991	10	25	31.6	18.6136	12.9864	23.8	29.6	28.8	27.8	23	25.8	24.8	24.5	93	74	72	80	27.5	30.7	28.6	29	22.7	24.5	23.3	23.5
1991	10	26	34	18.717	15.283	25	30.2	19.617	19.6835	24.2	29	20.9603	20.8606	94	91	68.3792	67.309	29.7	39.2	25.8424	25.5066	23.9	28.7	20.3108	20.141
1991	10	27	34.8	18.799	16.001	23.8	32.4	27.6	27.9	23	29.8	25.4	26.1	93	83	84	87	27.5	40.2	31	32.9	22.7	29.1	24.6	25.5
1991	10	28	32.2	18.5993	13.6007	23.4	31.4	27.4	27.4	22.6	26.8	24.8	24.7	93	70	81	82	26.9	32.2	29.6	29.5	22.3	25.3	23.9	23.8
1991	10	29	33.8	19.0414	14.7586	24	32	29	28.5	22.8	28.2	25.8	25.6	90	75	78	81	26.9	35.7	31.1	31.2	22.3	27	24.7	24.7
1991	10	30	33.4	19.5196	13.8804	23.8	29.6	29.8	28.3	22.6	26.4	26	25	90	78	74	81	26.6	32.3	31.1	30	22.1	25.3	24.7	24
1991	10	31	34.4	19.3769	15.0231	24.6	32.2	29.8	29.1	23.2	27.2	28.2	26.2	89	68	89	82	27.5	32.7	37.2	32.5	22.7	25.6	27.7	25.3
1991	11	1	33.4	19.0488	14.3512	25	31.6	29.4	28.9	24	26.8	26.8	25.9	92	69	82	81	29.2	32	33.5	31.6	23.6	25.2	25.9	24.9
1991	11	2	33.8	19.5268	14.2732	25	30.2	26.6	27.1	24.2	28.4	24.8	25.8	94	87	86	89	29.7	37.5	30.1	32.4	23.9	27.9	24.1	25.3
1991	11	3	32.6	19.8763	12.7237	24.6	30.8	26.6	27.1	23.2	29.6	25.4	26.1	89	92	91	90	27.5	40.6	31.6	33.3	22.7	29.3	25	25.6
1991	11	4	33	19.8264	13.1736	24.4	32.8	27.2	27.9	23.8	29.6	26.4	26.6	95	79	94	89	29.1	39.3	33.9	34.1	23.6	28.7	26.1	26.1
1991	11	5	31.8	18.9132	12.8868	24.8	31.2	26.4	27.2	23.8	26.4	25.2	25.1	92	69	91	84	28.8	31.2	31.2	30.4	23.4	24.8	24.8	24.3
1991	11	6	33.4	19.648	13.752	25.6	30.2	28.8	28.4	24.4	28.4	26.4	26.4	91	87	83	87	29.8	37.5	32.8	33.3	24	27.9	25.6	25.8
1991	11	7	33.6	18.8347	14.7653	24.4	31.2	29.8	28.8	24	27.8	27.4	26.4	97	77	83	86	29.6	35.1	34.9	33.2	23.9	26.7	26.6	25.7
1991	11	8	33	19.5196	13.4804	25	32	29	28.8	24.2	28.8	27.2	26.7	94	79	87	87	29.7	37.5	34.9	34	23.9	27.9	26.6	26.1
1991	11	9	30.8	19.4697	11.3303	24.8	28.8	26.2	26.5	24	25.8	25	24.9	94	79	91	88	29.3	31.2	30.9	30.5	23.7	24.8	24.6	24.3
1991	11	10	31	18.8062	12.1938	23.4	30.2	26.4	26.6	22.6	25.4	25	24.3	93	68	89	84	26.9	29.2	30.7	28.9	22.3	23.7	24.5	23.5
1991	11	11	31.2	19.5767	11.6233	24.6	30.2	26.8	27.1	23.8	26.6	25	25.1	94	76	87	85	28.9	32.4	30.5	30.6	23.5	25.4	24.4	24.4
1991	11	12	33.2	19.541	13.659	25	31.4	27.4	27.8	24.2	29.6	25.8	26.5	94	88	88	90	29.7	40.3	32.1	34	23.9	29.1	25.3	26.1
1991	11	13	32.6	19.1558	13.4442	23.6	30.2	26	26.5	22.4	26.8	25.4	24.9	90	77	95	87	26.3	33	32	30.4	21.9	25.7	25.2	24.3
1991	11	14	32.6	19.3484	13.2516	24.2	31.2	26	26.9	23.8	28.8	25.4	26	97	84	95	92	29.2	38	32	33.1	23.6	28.1	25.2	25.6
1991	11	15	33.6	19.566	14.034	23.4	32.6	28.4	28.2	22	28.8	26.8	25.9	89	75	88	84	25.5	37.1	34.2	32.2	21.4	27.7	26.3	25.1
1991	11	16	32.8	19.4019	13.3981	25	30.8	26.6	27.3	24.2	28.4	24.8	25.8	94	84	86	88	29.7	37.1	30.1	32.3	23.9	27.7	24.1	25.2
1991	11	17	31.2	19.3698	11.8302	23.8	30	27.4	27.1	23	28.2	25	25.4	93	87	82	88	27.5	37	30.1	31.5	22.7	27.7	24.1	24.8
1991	11	18	31.8	19.3841	12.4159	25	30.2	26.4	27	23.2	28	25	25.4	86	85	89	87	27.2	36.3	30.7	31.4	22.5	27.3	24.5	24.8
1991	11	19	32.2	19.434	12.766	26	31	27.6	28	25	28.2	25.8	26.3	92	81	87	87	31	36.4	32	33.1	24.6	27.3	25.2	25.7
1991	11	20	34	19.5696	14.4304	25.4	31.2	28	28.1	24.8	28.2	25	26	95	80	79	85	30.9	36.2	29.7	32.3	24.6	27.3	23.9	25.3
1991	11	21	34	18.9417	15.0583	23.4	31.6	27	27.3	22.6	28.6	25	25.4	93	80	85	86	26.9	37.1	30.3	31.4	22.3	27.7	24.3	24.8
1991	11	22	33.2	19.1879	14.0121	25	31.2	27.2	27.7	23.4	27.8	25.4	25.5	88	77	87	84	27.7	35.1	31.2	31.3	22.8	26.7	24.8	24.8
1991	11	23	33	18.7277	14.2723	23.2	30	27.2	26.9	22.4	28.2	25.4	25.3	93	87	87	89	26.5	37	31.2	31.6	22.1	27.7	24.8	24.8
1991	11	24	34.2	18.5279	15.6721	25	32.2	28.8	28.7	24	28.4	26.2	26.2	92	75	82	83	29.2	36.1	32.3	32.5	23.6	27.2	25.3	25.4
1991	11	25	33.4	19.3769	14.0231	23	32.2	27	27.3	22	28.4	26.2	25.5	92	75	94	87	25.8	36.1	33.5	31.8	21.6	27.2	25.9	24.9
1991	11	26	33.6	18.7027	14.8973	23.6	31.2	27	27.2	23.2	26	25	24.7	97	66	85	83	28.2	30.1	30.3	29.5	23	24.2	24.3	23.8
1991	11	27	34	19.4019	14.5981	23.8	32.8	26	27.1	23	28	25.2	25.4	93	70	94	86	27.5	34.6	31.5	31.2	22.7	26.5	24.9	24.7
1991	11	28	34.2	18.9417	15.2583	24.8	30.8	27.4	27.6	23.4	27.6	24.2	25.1	89	78	77	81	27.8	34.8	28.1	30.2	22.9	26.6	23	24.1
1991	11	29	35.2	19.17	16.03	23.8	31.6	28.4	28	22.4	28.2	26.2	25.6	89	77	84	83	26.1	36	32.5	31.6	21.8	27.2	25.5	24.8
1991	11	30	33.8	19.2342	14.5658	23.4	32.2	27.4	27.6	21.6	28.8	25.4	25.3	85	78	85	83	24.6	37.3	31.1	31	20.8	27.8	24.7	24.4
1991	12	1	34.4	18.2354	16.1646	23.2	31.6	29.2	28.3	22.4	29.4	26.8	26.2	93	85	83	87	26.5	39.5	33.6	33.2	22.1	28.8	26	25.6
1991	12	2	33.4	19.0561	14.3439	23.6	30.2	29.2	28.1	21.8	28.4	26.2	25.5	86	87	79	84	24.9	37.5	32	31.5	21	27.9	25.2	24.7
1991	12	3	32.8	19.2414	13.5586	21.8	30.4	27.6	26.9	20.4	29.6	25.4	25.1	88	94	84	89	23	40.9	31	31.6	19.8	29.4	24.6	24.6
1991	12	4	34.6	18.6391	15.9609	21.6	31.8	29	27.9	20.6	29.4	26.2	25.4	91	84	80	85	23.6	39.4	32.1	31.7	20.2	28.7	25.3	24.7
1991	12	5	35	17.2366	17.7634	22.6	32.4	28.2	27.9	21	29.8	26.4	25.7	87	83	87	85	23.8	40.2	33.2	32.4	20.3	29.1	25.8	25.1
1991	12	6	34.6	16.5232	18.0768	25.2	31.2	28	28.1	23.6	29.4	26.2	26.4	88	88	87	87	28.1	39.8	32.8	33.5	23	28.9	25.6	25.8
1991	12	7	33.2	18.1712	15.0288	22.4	30.2	27.4	26.9	21.4	29.4	25.4	25.4	92	94	85	90	24.8	40.4	31.1	32.1	21	29.2	24.7	24.9
1991	12	8	32.8	18.2426	14.5574	23	31.8	28.6	28	22.2	27.4	26.2	25.3	93	71	83	83	26.2	33.6	32.4	30.7	21.9	26	25.4	24.4
1991	12	9	35.4	18.3924	17.0076	22.4	30.2	29.8	28	21.2	29.8	26.4	25.8	90	97	77	88	24.4	41.7	32.1	32.7	20.7	29.7	25.3	25.2
1991	12	10	32.4	19.1058	13.2942	23.6	31.4	26.6	27	21.4	27.2	24.8	24.5	82	72	86	80	24	33.3	30.1	29.1	20.4	25.8	24.1	23.5
1991	12	11	35.2	18.9096	16.2904	25.8	30.6	26.4	27.3	22.2	27.4	24.2	24.6	73	78	84	78	24.4	34.4	28.7	29.1	20.7	26.4	23.4	23.5
1991	12	12	34.6	17.365	17.235	22.8	32.4	27.8	27.7	20.2	29.8	25	25	79	83	80	81	21.9	40.2	29.8	30.6	19	29.1	24	24
1991	12	13	33.4	17.4221	15.9779	25.2	32.6	26.8	27.8	22.8	29.6	24.6	25.7	82	80	84	82	26.2	39.5	29.5	31.7	21.8	28.7	23.8	24.8
1991	12	14	35.6	17.4221	18.1779	21.6	31.8	26.2	26.5	20.6	29.8	25.4	25.3	91	86	94	91	23.6	40.6	31.9	32	20.2	29.2	25.1	24.8
1991	12	15	35.6	18.3882	17.2118	24.4	34.8	26	27.8	21.6	26.6	24.2	24.1	78	53	86	72	23.9	29.4	29	27.4	20.4	23.7	23.5	22.6
1991	12	16	34.6	17.4649	17.1351	26.4	33.2	28.6	29.2	22.8	28.2	24.4	25.1	74	69	71	71	25.4	34.9	27.8	29.3	21.3	26.6	22.8	23.6
1991	12	17	34.8	18.2568	16.5432	25.4	33.2	27.6	28.5	19.8	26.4	25.2	23.8	60	59	83	67	19.4	29.9	30.4	26.6	17	24	24.3	21.8
1991	12	18	35.2	18.4352	16.7648	24.2	33.8	28.4	28.7	21.6	27.4	25.2	24.7	80	61	77	73	24.1	32.2	29.9	28.7	20.5	25.3	24.1	23.3
1991	12	19	33.6	16.6017	16.9983	23.6	31.2	27.4	27.4	21.8	26.4	24.2	24.1	86	69	77	77	24.9	31.2	28.1	28.1	21	24.8	23	22.9
1991	12	20	35.4	17.8216	17.5784	24.2	34.4	27.6	28.5	21.4	27.6	23.2	24.1	78	60	69	69	23.6	32.4	25.5	27.2	20.2	25.4	21.4	22.3
1991	12	21	35.2	18.3924	16.8076	25	35	26.8	28.4	21.2	25.4	24.6	23.7	72	46	84	67	22.6	26.1	29.5	26.1	19.5	21.8	23.8	21.7
1991	12	22	35.2	18.5529	16.6471	25	35	26.8	28.4	21.2	25.4	24.6	23.7	72	46	84	67	22.6	26.1	29.5	26.1	19.5	21.8	23.8	21.7
1991	12	23	36.2	18.692	17.508	20.6	34.6	27.6	27.6	19.8	26	23.8	23.2	93	51	73	72	22.6	27.9	26.9	25.8	19.4	22.9	22.3	21.5
1991	12	24	35	17.629	17.371	25.4	31.8	27.4	28	23.2	25.2	24.8	24.4	83	59	81	74	27	27.7	29.6	28.1	22.3	22.8	23.9	23
1991	12	25	35.8	18.4673	17.3327	23.2	34.6	27	28	21	29.8	25.2	25.3	82	70	87	80	23.4	38.7	30.8	31	20	28.4	24.6	24.3
1991	12	26	35.8	18.3995	17.4005	24.2	34	26.6	27.9	21.6	29.8	24.6	25.3	80	74	85	79	24.1	39.1	29.6	30.9	20.5	28.6	23.9	24.3
1991	12	27	36.2	18.6706	17.5294	25	35.6	28.4	29.3	20.8	26.4	26.2	24.5	69	49	84	67	21.8	28.3	32.5	27.5	18.9	23.1	25.5	22.5
1991	12	28	36.6	18.51	18.09	23.4	35.2	27.8	28.5	21.2	29.4	25	25.2	82	65	80	76	23.7	37.1	29.8	30.2	20.2	27.7	24	24
1991	12	29	34.4	18.3175	16.0825	23	33.8	26.6	27.5	20.2	22.6	24.6	22.5	78	38	85	67	21.8	20	29.6	23.8	18.9	17.5	23.9	20.1
1991	12	30	36	18.2818	17.7182	22	35.4	27.2	28	20.2	29.6	24	24.6	85	65	77	76	22.5	37.6	27.7	29.3	19.4	27.9	22.8	23.4
1991	12	31	35.2	17.4792	17.7208	23.8	33.8	27.8	28.3	20.2	27.6	25	24.3	72	62	80	71	21.3	32.8	29.8	28	18.5	25.6	24	22.7
1992	12	31	29.4	23.45	5.95	26.8	29.4	26.4	27.3	24	24.6	23.2	23.9	79	68	76	75	28	27.7	26.3	27.3	22.9	22.8	21.9	22.6

## Sheet: 1992
			Temperature			Temperature				Temperature				Relative Humidity				Pressure				Dew temperature
Year	Month	Day	Maximum	Minimum	Max-Min	1899-12-31 07:00:00	1899-12-31 13:00:00	1899-12-31 19:00:00	Average	1899-12-31 01:00:00	1899-12-31 13:00:00	1899-12-31 19:00:00	Average	1899-12-31 01:00:00	1899-12-31 13:00:00	1899-12-31 19:00:00	Average	1899-12-31 07:00:00	1899-12-31 13:00:00	1899-12-31 19:00:00	Average	1899-12-31 07:00:00	1899-12-31 13:00:00	1899-12-31 19:00:00	Average		Month	Taverage	Hraverage
1992	1	1	35.8	19.6023	16.1977	22.4	34.2	30.2	29.3	21.4	29	25.8	25.4	92	68	71	77	24.8	36.6	30.3	30.6	21	27.5	24.3	24.2		January	28.6452	74.1613
1992	1	2	35.4	18.9676	16.4324	25.2	34.2	30	29.9	24	27.8	22.4	24.7	91	62	52	68	29	33.1	22	28.1	23.6	25.7	19.1	22.8		February	29.0413	67.9521
1992	1	3	34.2	18.3624	15.8376	25.8	32	28.4	28.6	22.4	26.2	26.8	25.1	75	63	88	76	24.8	30.2	34.2	29.7	21	24.2	26.3	23.8		March	26.8929	65.8723
1992	1	4	33.6	20.5986	13.0014	23.8	32.2	28	28	21	26.4	25.4	24.3	78	64	81	74	23	30.6	30.7	28.1	19.7	24.4	24.5	22.9		April	28.08	79.2333
1992	1	5	32.8	19.8901	12.9099	22.8	32.2	27.6	27.5	20	27.6	25	24.2	78	70	81	76	21.5	33.9	29.9	28.4	18.7	26.1	24.1	23		May	27.7774	81.6452
1992	1	6	34	20.3846	13.6154	23.6	33	27.8	28	21.2	26.2	25.4	24.3	81	59	83	74	23.6	29.5	30.8	28	20.1	23.8	24.6	22.8		June	28.1367	81.8333
1992	1	7	32.2	20.6724	11.5276	23.2	31.8	28.2	27.9	20.4	25.2	26	23.9	78	59	84	74	22.1	27.7	32.1	27.3	19.1	22.8	25.3	22.4		July	27.2097	81.8065
1992	1	8	33.6	19.499	14.101	22	32.8	28.6	28	21.8	29.6	25.4	25.6	98	79	77	85	26	39.3	30.3	31.9	21.7	28.7	24.3	24.9		August	27.6484	81.5484
1992	1	9	32.8	20.2296	12.5704	23.4	32.2	30	28.9	20	28	27.6	25.2	73	73	83	77	21.1	35	35.3	30.5	18.4	26.7	26.8	24		September	27.96	76.6
1992	1	10	33.4	20.3477	13.0523	21.8	32.2	29.2	28.1	19.4	29.8	26	25.1	80	84	78	81	20.9	40.3	31.5	30.9	18.2	29.1	24.9	24.1		October	27.6581	77.4839
1992	1	11	34	20.2665	13.7335	21.8	33.6	27.6	27.6	19.2	25.6	25.6	23.5	79	53	85	72	20.5	27.5	31.5	26.5	17.9	22.7	24.9	21.8		November	29.5667	75.4
1992	1	12	36.8	19.403	17.397	22.8	35.6	27	28.1	21	26.2	25.6	24.3	85	48	89	74	23.7	27.8	31.9	27.8	20.2	22.8	25.1	22.7		December	27.3255	68.7001
1992	1	13	35.2	20.2444	14.9556	21.2	34.6	28.6	28.3	20.6	25.4	27.6	24.5	95	48	93	78	23.9	26.3	36.2	28.8	20.3	21.9	27.3	23.2
1992	1	14	36.2	20.0672	16.1328	20.6	34.6	28.2	27.9	19	29.4	24.2	24.2	86	68	72	75	20.9	37.5	27.5	28.7	18.2	27.9	22.7	22.9
1992	1	15	36.4	19.9499	16.4501	21.6	35	27.8	28	19	28.8	24.6	24.1	78	63	77	73	20.2	35.5	28.8	28.2	17.7	26.9	23.4	22.7
1992	1	16	35.6	19.2997	16.3003	24.4	34	29.8	29.5	22.6	25.6	26	24.7	86	51	74	70	26.2	27.2	31.1	28.2	21.9	22.5	24.7	23
1992	1	17	36.2	18.9897	17.2103	22.4	35.8	28.8	28.9	20	29.6	26.2	25.3	80	64	82	75	21.8	37.3	32.3	30.5	18.9	27.8	25.3	24
1992	1	18	37.6	18.7314	18.8686	22.4	37.2	31.2	30.5	19.8	27.2	27.4	24.8	79	46	75	67	21.4	29.4	34	28.2	18.6	23.8	26.2	22.8
1992	1	19	37.6	17.9878	19.6122	23.8	37.4	29	29.8	22	29.8	27	26.3	86	58	86	76	25.2	36.9	34.3	32.1	21.2	27.6	26.4	25.1
1992	1	20	38.2	20.2149	17.9851	22.6	35.4	30.2	29.6	20.4	26	28.8	25.1	82	48	90	73	22.5	27.4	38.6	29.5	19.4	22.6	28.4	23.5
1992	1	21	34.8	20.4732	14.3268	24.6	32.6	28.6	28.6	23	26.4	25.2	24.9	87	62	76	75	27	30.3	29.8	29	22.4	24.3	24	23.5
1992	1	22	34	20.2222	13.7778	25.2	33.2	28.2	28.7	23.4	27.8	24.8	25.3	86	66	76	76	27.6	33.8	29	30.1	22.7	26.1	23.6	24.1
1992	1	23	35.4	20.5101	14.8899	25.6	35	28.8	29.5	23	26.4	27	25.5	80	51	87	73	26.4	28.7	34.4	29.8	22	23.4	26.4	23.9
1992	1	24	34.4	20.3698	14.0302	25.4	33.4	27.6	28.5	25.2	29	25.4	26.5	98	72	84	85	31.9	37.1	31	33.3	25.1	27.7	24.6	25.8
1992	1	25	34.8	19.3429	15.4571	23.6	33.6	29.4	29	20.4	25.2	26	23.9	75	51	77	67	21.8	26.5	31.3	26.5	18.9	22	24.8	21.9
1992	1	26	37	20.4289	16.5711	22.8	35.8	29.2	29.3	21.2	26.4	27.6	25.1	87	48	89	74	24.1	28.2	35.8	29.4	20.5	23.1	27.1	23.6
1992	1	27	36.8	19.6466	17.1534	20.6	36.2	28.2	28.3	18	26.2	26.8	23.7	78	46	90	71	18.9	27.4	34.3	26.9	16.6	22.6	26.3	21.8
1992	1	28	35.4	19.6908	15.7092	23.4	30.8	29.4	28.3	20.2	26.2	22.6	23	75	70	56	67	21.5	30.9	22.9	25.1	18.7	24.6	19.7	21
1992	1	29	35.4	20.492	14.908	22.6	33	29.6	28.7	20.4	24.4	25.4	23.4	82	49	72	68	22.5	24.8	29.6	25.7	19.4	21	23.9	21.4
1992	1	30	37.2	20.392	16.808	23.4	32.4	28.6	28.3	22.6	24.4	27.2	24.7	93	52	90	78	26.9	25.2	35.1	29.1	22.3	21.3	26.8	23.4
1992	1	31	34.6	20.24	14.36	23.8	31	29.4	28.4	20	26.8	24.6	23.8	71	72	68	70	20.9	32.4	27.7	27	18.2	25.4	22.8	22.1
1992	2	1	34.2	19.9344	14.2656	25	31	29.8	28.9	22.4	28.4	24.6	25.1	80	82	66	76	25.4	36.9	27.5	29.9	21.3	27.6	22.6	23.9
1992	2	2	36.2	20.0082	16.1918	23.6	33	30.4	29.4	22	25.8	27.2	25	87	57	78	74	25.4	28.4	33.9	29.2	21.3	23.2	26.2	23.6
1992	2	3	36	19.7573	16.2427	22.8	31.2	30.2	28.6	20	25.6	24.8	23.5	78	64	65	69	21.5	29.1	27.7	26.1	18.7	23.6	22.8	21.7
1992	2	4	34.8	20.7684	14.0316	25	32.4	29	28.9	22.4	25	24.8	24.1	80	55	71	69	25.4	26.8	28.5	26.9	21.3	22.2	23.2	22.3
1992	2	5	35	20.2665	14.7335	23.8	32.8	29.8	29	22	25	25.6	24.2	86	53	72	70	25.2	26.5	30	27.2	21.2	22	24.1	22.5
1992	2	6	35.4	20.0525	15.3475	25.4	33	29.2	29.2	21.8	26	24.6	24.1	73	58	69	67	23.7	29	27.9	26.8	20.2	23.5	22.9	22.2
1992	2	7	35.8	21.3588	14.4412	23.2	33.2	30.2	29.2	21.8	24.6	26	24.1	89	50	72	70	25.2	25.2	30.8	27.1	21.2	21.2	24.5	22.3
1992	2	8	35.2	20.392	14.808	24.2	33.2	30.4	29.5	22.6	25	25.4	24.3	87	52	67	69	26.3	26.2	29.1	27.2	22	21.9	23.6	22.5
1992	2	9	34.8	21.2333	13.5667	25.6	32	29.6	29.2	22.2	25.8	25	24.3	75	61	69	68	24.5	29.1	28.6	27.4	20.8	23.6	23.3	22.6
1992	2	10	35	21.2407	13.7593	25.2	31.8	28.2	28.4	23	26	25	24.7	83	63	77	75	26.6	29.8	29.5	28.6	22.1	24	23.8	23.3
1992	2	11	35.6	21.4031	14.1969	24.8	35	30	30	23.2	26.2	25.2	24.9	87	50	68	69	27.4	28.2	28.9	28.1	22.6	23	23.5	23
1992	2	12	33.4	20.2813	13.1187	25	31	30	29	23	25.2	23	23.7	85	63	55	68	26.8	28.2	23.4	26.1	22.2	23.1	20	21.8
1992	2	13	36.4	21.7131	14.6869	25	35.4	30	30.1	22.6	24.2	24.6	23.8	82	40	64	62	25.8	22.8	27.3	25.3	21.6	19.6	22.6	21.2
1992	2	14	37.4	21.5138	15.8862	21.6	33	30.8	29	21	24.6	23.2	22.9	95	50	53	66	24.5	25.3	23.4	24.4	20.7	21.3	20	20.7
1992	2	15	36.4	21.2998	15.1002	22.4	35.8	30	29.5	21.6	26.8	23.2	23.9	93	50	56	66	25.3	29.3	23.9	26.1	21.3	23.7	20.4	21.8
1992	2	16	38	21.8164	16.1836	21.4	35.2	30.2	29.3	20.4	26.4	25	23.9	91	50	66	69	23.3	28.6	28.2	26.7	19.9	23.3	23.1	22.1
1992	2	17	37.4	21.5212	15.8788	21.8	37.2	28.6	29	21	25.2	25.4	23.9	93	38	77	70	24.3	24.1	30.3	26.2	20.6	20.5	24.3	21.8
1992	2	18	38.8	21.2998	17.5002	25	37	30.8	30.9	21	25	22.6	22.9	70	38	49	52	22.2	23.7	22	22.6	19.2	20.2	19	19.5
1992	2	19	37.2	20.8127	16.3873	25.4	36.8	20.8643	20.8569	20.8	23.8	22.4	22.3	66	34	63.4343	62.6594	21.5	20.8	26.5361	25.7022	18.7	18.2	21.5027	20.9824
1992	2	20	37	21.2186	15.7814	21.8	36.2	30.2	29.6	20	25	25	23.3	85	40	66	64	22.2	24.2	28.2	24.9	19.2	20.6	23.1	20.9
1992	2	21	29.7406	21.7352	8.00539	23	36	30.2	29.9	22	23.2	27.8	24.3	92	34	83	70	25.8	19.9	35.7	27.1	21.6	17.5	27.1	22
1992	2	22	29.953	21.4917	8.46137	24.2	38	30	30.5	20.6	25	22.4	22.7	72	35	52	53	21.9	23	22	22.3	18.9	19.8	19.1	19.3
1992	2	23	38.2	21.4917	16.7083	22.6	37	28.4	29.1	20.2	25	26.6	23.9	81	38	87	68	22.1	23.7	33.6	26.5	19.1	20.2	26	21.8
1992	2	24	37	20.5543	16.4457	22.4	35.2	29	28.9	21.4	25	25.6	24	92	44	76	71	24.8	24.9	30.6	26.8	21	21	24.4	22.1
1992	2	25	38.8	20.547	18.253	26.2	37.6	27.8	29.8	23.8	25.2	26.2	25.1	82	37	88	69	27.9	23.8	32.9	28.2	22.9	20.3	25.7	23
1992	2	26	37.8	21.5433	16.2567	26	36.6	28.4	29.8	23.4	26.8	26.2	25.5	80	47	84	70	27	28.7	32.5	29.4	22.4	23.4	25.5	23.7
1992	2	27	33.8	22.0157	11.7843	25.8	33.6	27.6	28.6	23	26	26	25	79	55	88	74	26.2	28.6	32.5	29.1	21.9	23.3	25.5	23.5
1992	2	28	37	22.1559	14.8441	26	35.8	27	29	23	26	25.9	25	78	46	92	72	26.1	27.1	32.7	28.6	21.8	22.4	25.5	23.2
1992	2	29	37.4	19	18.4	25.2	36	28	29.3	22.8	25.2	26.8	24.9	82	42	91	72	26.2	24.9	34.4	28.5	21.8	21	26.4	23.1
1992	3	1	37.8	22.3183	15.4817	25.2	37	28.2	29.7	23.4	25.6	26.6	25.2	86	40	88	72	27.6	25.3	33.7	28.9	22.7	21.3	26.1	23.3
1992	3	2	40	21.0046	18.9954	25	38.2	28.4	30	23.8	25	25.4	24.7	91	34	79	68	28.7	22.9	30.4	27.3	23.3	19.7	24.3	22.5
1992	3	3	40.4	20.2665	20.1335	25	38.8	27	29.5	20.6	25	23	22.9	67	33	71	57	21.3	22.5	25.4	23.1	18.5	19.4	21.4	19.8
1992	3	4	38.8	21.344	17.456	26.2	37.8	30.2	31.1	22	25.8	25.2	24.3	70	39	67	58	23.6	25.2	28.7	25.9	20.2	21.3	23.4	21.6
1992	3	5	39	21.3588	17.6412	25.2	37	29	30	22.6	26	25.2	24.6	80	42	74	65	25.7	26.3	29.5	27.2	21.5	21.9	23.8	22.4
1992	3	6	39	22.0821	16.9179	25.2	38	28.4	30	22.6	26	26	24.9	80	39	83	67	25.7	25.6	32	27.8	21.5	21.5	25.2	22.7
1992	3	7	36.8	22.0009	14.7991	25.6	33.8	28	28.9	22.2	25	25	24.1	75	49	79	67	24.5	25.8	29.7	26.7	20.8	21.6	23.9	22.1
1992	3	8	37.2	21.5507	15.6493	25.2	36.2	27.8	29.3	22	24.4927	25.2	22.0991	76	52.1462	81	63.2549	24.3	27.5084	30.3	25.5501	20.6	21.9961	24.3	20.6218
1992	3	9	37.8	21.3367	16.4633	25.2	35	30.2	30.2	22.4	25.2	25.4	24.3	79	45	68	64	25.2	25.5	29.2	26.7	21.2	21.4	23.7	22.1
1992	3	10	40	22.0157	17.9843	25	38	28.6	30	22.8	26	25.4	24.7	83	39	77	66	26.3	25.6	30.3	27.4	21.9	21.5	24.3	22.6
1992	3	11	37.6	22.2149	15.3851	26	36	29	30	22.2	25.4	26	24.5	72	43	79	65	24.2	25.4	31.6	27.1	20.6	21.4	25	22.3
1992	3	12	37.8	20.24	17.56	25.6	37	30	30.6	23	25.4	25.6	24.7	80	39	70	63	26.4	24.7	29.9	27	22	20.9	24	22.3
1992	3	13	37.4	21.4616	15.9384	26.2	36.2	21.37	21.538	25.2	26	26.4	25.9	92	45	68.6375	67.3396	31.4	26.8	28.165	27.6459	24.8	22.3	22.687	22.3511
1992	3	14	35	20.3614	14.6386	26.2	32.6	28	28.7	23.4	25.2	25	24.5	79	55	79	71	26.9	27.1	29.7	27.9	22.3	22.4	23.9	22.9
1992	3	15	35.4	21.3736	14.0264	26	33.2	21.7795	21.8902	23.2	25.4	25.2	24.6	79	54	63.5819	63.6926	26.6	27.3	26.0638	25.9383	22.1	22.5	21.0046	20.8902
1992	3	16	37.2	22.1042	15.0958	22.6	35.2	26.4	27.6	22	26	25.6	24.5	95	48	94	79	26	27.5	32.3	28.6	21.8	22.7	25.3	23.2
1992	3	17	29.2013	22.4732	6.7281	26	37	29.6	30.5	22	23	25	23.3	71	30	69	57	23.8	18.8	28.6	23.7	20.3	16.5	23.3	20
1992	3	18	40	21.7204	18.2796	23.2	38.2	20.5913	20.3126	21.6	31.4	27.6	26.9	87	62	66.9031	64.2093	24.7	41.4	26.6948	25.928	20.9	29.6	21.3699	20.8585
1992	3	19	39.8	21.0193	18.7807	24.2	34.8	28.6	29	21.6	27.2	25.4	24.7	80	56	77	71	24.1	31	30.3	28.5	20.5	24.7	24.3	23.1
1992	3	20	37	22.2518	14.7482	23.4	35	21.1374	21.082	20.8	26.2	25.6	24.2	79	50	68.0471	59.3382	22.8	28.2	28.2521	24.3848	19.6	23	22.5175	19.51
1992	3	21	28.7846	21.5914	7.19323	25.4	35	30	30.1	23.2	25	25.2	24.5	83	45	68	65	27	25	28.9	27	22.3	21.1	23.5	22.3
1992	3	22	37.4	20.1927	17.2073	23.8	26.2594	28.4	21.1066	21.4	25	23.2	23.2	81	56.6813	65	68.4085	23.9	29.289	25	26.974	20.4	23.3552	21.1	21.7518
1992	3	23	38	22.1707	15.8293	25.4	36	22.2327	22.2557	23	25	23.8	23.9	82	41	69.401	67.874	26.5	24.4	27.8482	26.974	22	20.7	22.2518	21.7403
1992	3	24	39	20.9119	18.0881	24.8	37	22.7463	22.8718	23.2	25.4	27	25.2	87	39	69.3386	66.94	27.4	24.7	28.2927	27.1561	22.6	20.9	22.5212	21.8422
1992	3	25	37	22.0266	14.9734	24	35	22.6603	22.7214	22.2	25.4	25	24.2	86	46	67.1105	66.6524	25.6	26.1	27.8024	27.2947	21.5	21.8	22.2251	21.9197
1992	3	26	36.4	21.3815	15.0185	25	35.2	22.2709	22.4045	23.4	25	23	23.8	88	44	67.1869	67.0724	27.7	24.9	26.9931	26.9664	22.8	21	21.767	21.7212
1992	3	27	35.2	21.2249	13.9751	25.8	35	22.5687	21.4845	22	25.4	25	24.1	72	46	67.1487	63.4458	23.9	26.1	27.768	25.9586	20.4	21.8	22.2022	20.8737
1992	3	28	38	22.0801	15.9199	23.2	37.6	22.7825	22.813	21.6	23.8	23.8	23.1	87	31	66.8815	65.8126	24.7	20.3	27.768	26.9206	20.9	17.8	22.1869	21.6869
1992	3	29	39	20.7134	18.2866	25	38.8	29	30.5	22.8	25.2	25	24.3	83	33	72	63	26.3	23	29	26.1	21.9	19.8	23.5	21.7
1992	3	30	35	21.5876	13.4124	26	32.8	27	28.2	23	25.4	23	23.8	78	55	71	68	26.1	27.5	25.4	26.3	21.8	22.7	21.4	21.9
1992	3	31	23.0468	20.66	2.38682	25	36	31	30.8	23	25	23.2	23.7	85	41	52	59	26.8	24.4	23.3	24.8	22.2	20.7	19.9	20.9
1992	4	1	32.2	21.3957	10.8043	22	30.2	28	27	21.8	25.2	26.4	24.5	98	67	88	84	26	28.7	33.3	29.3	21.7	23.4	25.9	23.7
1992	4	2	33	23	10	24.2	32.4	27.4	27.9	23	26.2	25.6	24.9	90	61	87	80	27.3	29.9	31.6	29.6	22.5	24	25	23.8
1992	4	3	32.6	21	11.6	23.2	31.8	27.2	27.4	22	25.6	25.8	24.5	90	61	90	80	25.6	28.7	32.3	28.9	21.5	23.4	25.3	23.4
1992	4	4	32.8	23	9.8	24.2	30.6	26.8	27.1	23.2	26.4	24.2	24.6	92	72	81	82	27.8	31.6	28.5	29.3	22.8	25	23.2	23.7
1992	4	5	32.2	22.4	9.8	24	31.4	27.4	27.5	23.2	27	25	25.1	94	71	82	82	27.9	32.7	30.1	30.2	22.9	25.6	24.1	24.2
1992	4	6	33.2	24	9.2	24.8	32.6	28	28.3	23.4	27.2	26.4	25.7	89	66	88	81	27.8	32.5	33.3	31.2	22.9	25.4	25.9	24.7
1992	4	7	33.2	23.4	9.8	25.4	32	28.4	28.5	22.6	27.8	25.6	25.3	79	73	80	77	25.6	34.6	31	30.4	21.4	26.5	24.6	24.2
1992	4	8	35.8	25	10.8	26	34.6	28	29.1	25	28.2	25.2	26.1	92	62	80	78	31	34	30.2	31.7	24.6	26.2	24.2	25
1992	4	9	33.4	23	10.4	25	32.2	27.6	28.1	23	27	24.4	24.8	85	67	77	76	26.8	32.2	28.4	29.1	22.2	25.3	23.2	23.6
1992	4	10	34.6	22	12.6	24	33	28.2	28.4	23.8	27.4	26.4	25.9	98	65	87	83	29.3	32.8	33.2	31.8	23.7	25.6	25.8	25
1992	4	11	33.2	24	9.2	25	32.4	27.4	28	23.2	26.8	25.2	25.1	86	65	84	78	27.2	31.5	30.6	29.8	22.5	24.9	24.4	23.9
1992	4	12	32.8	22.8	10	25	32	27.2	27.9	23.6	26	26	25.2	89	62	91	81	28.2	29.6	32.8	30.2	23.1	23.9	25.6	24.2
1992	4	13	32.6	23.2	9.4	24	31.8	26.4	27.1	23.2	27	24.8	25	94	69	88	83	27.9	32.5	30.2	30.2	22.9	25.4	24.2	24.2
1992	4	14	34.2	24	10.2	25.2	33	28.2	28.7	23.8	27.4	26.4	25.9	89	65	87	80	28.5	32.8	33.2	31.5	23.3	25.6	25.8	24.9
1992	4	15	34	24.2	9.8	25	33.6	27.6	28.5	23.6	28.2	25.2	25.7	89	67	83	79	28.2	34.6	30.4	31.1	23.1	26.5	24.3	24.6
1992	4	16	32.8	21.6	11.2	23.8	31.8	27.4	27.6	22	27	25	24.7	86	69	82	79	25.2	32.5	30.1	29.3	21.2	25.4	24.1	23.6
1992	4	17	35	22.4	12.6	25.2	32.8	28.6	28.8	24	28.2	25.4	25.9	91	71	77	80	29	35.2	30.3	31.5	23.6	26.8	24.3	24.9
1992	4	18	34.2	25	9.2	26.2	32.8	27.2	28.4	24.4	27.4	25.6	25.8	86	66	88	80	29.4	32.9	31.7	31.3	23.7	25.6	25	24.8
1992	4	19	32.4	23	9.4	25.2	31.8	27.6	28	23.2	26	25	24.7	85	63	81	76	27.1	29.8	29.9	28.9	22.4	24	24.1	23.5
1992	4	20	35.4	24.6	10.8	25.2	33.8	28.4	29	23.6	27.4	25.6	25.5	88	61	80	76	28.1	32.2	31	30.4	23	25.3	24.6	24.3
1992	4	21	34.8	24.6	10.2	25.4	34	28.2	29	23.2	27.8	26	25.7	83	63	84	77	27	33.2	32.1	30.8	22.3	25.8	25.3	24.5
1992	4	22	33	23	10	26.2	31.8	27.2	28.1	24.6	27	25.4	25.7	88	69	87	81	29.9	32.5	31.2	31.2	24	25.4	24.8	24.7
1992	4	23	33.6	23.2	10.4	24	32.4	26.8	27.5	22.8	26.2	24.6	24.5	90	61	84	78	26.9	29.9	29.5	28.8	22.3	24	23.8	23.4
1992	4	24	32.4	24.2	8.2	25.6	31.4	27.4	28	23.8	26.6	25.2	25.2	86	69	84	80	28.3	31.6	30.6	30.2	23.1	25	24.4	24.2
1992	4	25	33.2	22.8	10.4	25	30.2	27.4	27.5	23.8	24	25.6	24.5	91	60	87	79	28.7	25.7	31.6	28.7	23.3	21.6	25	23.3
1992	4	26	31.4	23	8.4	24.8	30	26.6	27	23.6	26	24.2	24.6	91	73	82	82	28.3	30.9	28.6	29.3	23.1	24.6	23.3	23.7
1992	4	27	32.6	22.8	9.8	25	31.8	27.2	27.8	23.6	27.2	24.8	25.2	89	70	82	81	28.2	33	29.7	30.3	23.1	25.7	23.9	24.2
1992	4	28	31.8	24.2	7.6	25.2	30.6	27	27.5	24	26.8	25.2	25.3	91	75	87	84	29	32.7	30.8	30.9	23.6	25.5	24.6	24.6
1992	4	29	33.4	23.6	9.8	24.4	32	27.6	27.9	23	26.8	25.8	25.2	89	67	87	81	27.2	31.8	32	30.3	22.4	25.1	25.2	24.2
1992	4	30	32.2	23	9.2	25.2	31.4	28.2	28.3	23.4	26.6	25	25	86	69	77	77	27.6	31.6	29.5	29.6	22.7	25	23.8	23.8
1992	5	1	33.6	21.2	12.4	23.6	33.2	30	29.2	21	27.8	28.6	25.8	79	66	90	79	23.1	33.8	38.2	31.7	19.8	26.1	28.2	24.7
1992	5	2	29.2	25	4.2	26.6	26.8	27.4	27	25.4	25.6	25	25.3	91	91	82	88	31.6	32	30.1	31.2	25	25.2	24.1	24.8
1992	5	3	26.5541	23	3.55409	25.4	34	27.4	28.5	25	29.2	25.6	26.6	97	70	87	85	31.4	37.3	31.6	33.4	24.9	27.8	25	25.9
1992	5	4	32.2	23.2	9	23.2	30.8	26.8	26.9	20.8	26.4	24	23.7	81	71	79	77	23	31.5	28	27.5	19.7	24.9	22.9	22.5
1992	5	5	32.4	24.2	8.2	24.6	30.6	28.2	27.9	22.4	22.8	27	24.1	83	51	91	75	25.6	22.6	34.8	27.7	21.5	19.4	26.6	22.5
1992	5	6	30	22.2	7.8	23.4	25.8	26.4	25.5	23	23.6	24.8	23.8	97	83	88	89	27.8	27.7	30.2	28.6	22.8	22.7	24.2	23.3
1992	5	7	32.4	20	12.4	25.2	29.4	26.6	27	24.8	25.8	25.4	25.3	97	75	91	88	31	30.8	31.6	31.2	24.7	24.5	25	24.7
1992	5	8	34.8	23.2	11.6	25.4	33.6	27.8	28.6	24.6	27.6	26	26.1	94	63	87	81	30.4	32.9	32.4	31.9	24.3	25.7	25.4	25.1
1992	5	9	31.6	21.8	9.8	25.6	30	26.4	27.1	23.4	25.8	25	24.7	83	72	89	81	27.3	30.4	30.7	29.5	22.5	24.3	24.5	23.8
1992	5	10	30.4	21.2	9.2	23.8	29.6	28	27.4	22	25.6	26.4	24.7	86	73	88	82	25.2	30.2	33.3	29.6	21.2	24.2	25.9	23.8
1992	5	11	34.6	23.4	11.2	25	34.4	27.8	28.8	22.8	29.6	25.6	26	83	70	84	79	26.3	38.3	31.4	32	21.9	28.2	24.8	25
1992	5	12	34.8	22	12.8	25.2	32.2	28.6	28.7	24.4	28	26.2	26.2	94	73	83	83	30	35	32.4	32.5	24.1	26.7	25.4	25.4
1992	5	13	31.8	23.8	8	25.2	31	27	27.5	24.4	27.4	25.4	25.7	94	76	88	86	30	34.1	31.4	31.8	24.1	26.2	24.8	25.1
1992	5	14	33	24	9	26	31.8	28	28.5	23.6	27.6	26.2	25.8	82	73	87	80	27.5	34.1	32.8	31.5	22.7	26.3	25.6	24.8
1992	5	15	32.6	23.4	9.2	23.8	31.4	26.8	27.2	23	26.8	24.2	24.7	93	70	81	81	27.5	32.2	28.5	29.4	22.7	25.3	23.2	23.7
1992	5	16	32.8	24.6	8.2	25.4	32	29.6	29.1	23.6	28	26	25.9	86	74	75	78	27.9	35.1	31.2	31.4	22.9	26.8	24.8	24.8
1992	5	17	32.2	23	9.2	24.6	32	27.6	28	23.2	26.4	25.2	24.9	89	65	83	79	27.5	30.7	30.4	29.5	22.7	24.5	24.3	23.8
1992	5	18	32	23.2	8.8	25.4	30.2	26.8	27.3	22.6	26.4	24.4	24.5	79	74	82	78	25.6	31.9	29	28.8	21.4	25.1	23.5	23.4
1992	5	19	32.8	22.4	10.4	24	32	28.4	28.2	22.6	26	26.2	24.9	89	62	84	78	26.5	29.6	32.5	29.5	22	23.9	25.5	23.8
1992	5	20	31	24	7	25	30.2	28	27.8	23	27	26.4	25.5	85	78	88	84	26.8	33.5	33.3	31.2	22.2	26	25.9	24.7
1992	5	21	29.8	23	6.8	26	28.6	26.8	27	25	25.6	25.6	25.4	92	79	91	87	31	30.8	32	31.3	24.6	24.5	25.2	24.8
1992	5	22	31.4	24.6	6.8	26.2	30.2	27.6	27.9	24.8	26	25.2	25.3	89	72	83	81	30.4	30.8	30.4	30.5	24.3	24.5	24.3	24.4
1992	5	23	31.4	22.8	8.6	24.6	30.6	27.4	27.5	22.4	27.6	25.4	25.1	83	80	85	83	25.6	34.9	31.1	30.5	21.5	26.7	24.7	24.3
1992	5	24	32	22	10	23.2	30.2	26.8	26.8	22	27	24.8	24.6	90	78	85	84	25.6	33.5	30	29.7	21.5	26	24.1	23.8
1992	5	25	32.8	22.2	10.6	25	32.4	28.4	28.5	23.4	26.8	25.4	25.2	88	65	79	77	27.7	31.5	30.4	29.9	22.8	24.9	24.3	24
1992	5	26	32.6	23.4	9.2	25.6	32.2	27.4	28.1	23	28.2	25.6	25.6	80	74	87	80	26.4	35.6	31.6	31.2	22	27	25	24.6
1992	5	27	32.4	23	9.4	25.2	32	28	28.3	23.4	28	25.6	25.7	86	74	83	81	27.6	35.1	31.2	31.3	22.7	26.8	24.8	24.7
1992	5	28	32	21	11	24	30.2	26.8	27	22.6	27.4	24.6	24.9	89	81	84	84	26.5	34.6	29.5	30.2	22	26.5	23.8	24.1
1992	5	29	30.4	22	8.4	26.5	29.2	27	27.4	25	26.2	25.4	25.5	89	79	88	85	30.7	32	31.4	31.3	24.5	25.2	24.8	24.8
1992	5	30	32.6	24	8.6	25.6	32	27.4	28.1	23.4	27.8	25.8	25.7	83	73	88	81	27.3	34.6	32.1	31.3	22.5	26.5	25.3	24.8
1992	5	31	32	22.4	9.6	25.6	31.4	27.6	28	22.8	26.4	26.2	25.1	79	68	90	79	25.9	31.1	33.1	30	21.7	24.7	25.7	24
1992	6	1	32	20.8	11.2	22	31	27.6	27	21	27	26.2	24.7	92	73	90	85	24.2	33	33.1	30.1	20.6	25.7	25.7	24
1992	6	2	34.2	20.2	14	23.8	32	28.4	28.1	22	27	26.4	25.1	86	68	86	80	25.2	32.3	33.1	30.2	21.2	25.3	25.7	24.1
1992	6	3	32	22.4	9.6	24	31.2	27.2	27.4	21	26	26	24.3	77	66	91	78	22.9	30.1	32.8	28.6	19.6	24.2	25.6	23.1
1992	6	4	30.2	21.4	8.8	23.2	30	28.4	27.5	22	26	27	25	90	73	90	84	25.6	30.9	34.7	30.4	21.5	24.6	26.6	24.2
1992	6	5	33	23.4	9.6	25	32.4	28	28.4	23	28	26	25.7	85	72	85	81	26.8	34.9	32.3	31.3	22.2	26.6	25.3	24.7
1992	6	6	34	23	11	25	31	28.2	28.1	24	28.2	25.8	26	92	81	83	85	29.2	36.4	31.6	32.4	23.6	27.3	25	25.3
1992	6	7	32.4	22	10.4	25	30	27.6	27.5	23	27	26.4	25.5	85	79	91	85	26.8	33.6	33.6	31.3	22.2	26	26	24.7
1992	6	8	32	22.2	9.8	24	31.8	28.2	28	23	28	27	26	92	75	91	86	27.4	35.3	34.8	32.5	22.6	26.8	26.6	25.3
1992	6	9	30.2	23	7.2	23.2	30	28	27.3	22.8	26	26	24.9	97	73	85	85	27.5	30.9	32.3	30.2	22.6	24.6	25.3	24.2
1992	6	10	34.2	23	11.2	24.2	33	27.8	28.2	22.2	27.6	27	25.6	84	66	94	82	25.4	33.3	35.1	31.3	21.4	25.9	26.7	24.7
1992	6	11	32.6	22	10.6	25	32	28.2	28.4	22.8	28.4	26.4	25.9	83	76	87	82	26.3	36.3	33.2	31.9	21.9	27.3	25.8	25
1992	6	12	34	23	11	24.4	32	28	28.1	23	28.2	27	26.1	89	75	93	86	27.2	35.7	35	32.6	22.4	27	26.7	25.4
1992	6	13	33.8	23.6	10.2	25	32.4	27.8	28.3	23	28	25.4	25.5	85	72	83	80	26.8	34.9	30.8	30.8	22.2	26.6	24.6	24.5
1992	6	14	35	24	11	26.2	34.2	28.6	29.4	23.8	27	24	24.9	82	57	68	69	27.9	30.9	26.8	28.5	22.9	24.6	22.2	23.2
1992	6	15	34.6	24.2	10.4	25.2	34	27.2	28.4	23.8	28.4	25.4	25.9	89	66	87	80	28.5	35	31.2	31.6	23.3	26.7	24.8	24.9
1992	6	16	35.6	22.2	13.4	23.4	33.8	29.4	29	22.8	28.6	26.8	26.1	95	68	82	82	27.3	35.7	33.5	32.2	22.6	27	25.9	25.2
1992	6	17	34.6	22.4	12.2	23.8	34	28.2	28.5	22.2	28	26.4	25.5	87	64	87	79	25.7	33.8	33.2	30.9	21.5	26.1	25.8	24.5
1992	6	18	33	23	10	25	32	27.8	28.1	23.8	28	25.6	25.8	91	74	84	83	28.7	35.1	31.4	31.7	23.3	26.8	24.8	25
1992	6	19	31	22	9	23.8	30.4	28	27.5	22.6	27.2	26	25.3	90	78	85	85	26.6	33.9	32.3	30.9	22.1	26.2	25.3	24.5
1992	6	20	30.2	22	8.2	23.2	29.8	28.4	27.5	22.8	25	25.8	24.5	97	68	81	82	27.5	28.5	31.5	29.1	22.6	23.2	24.9	23.6
1992	6	21	32.2	23	9.2	24.2	31.2	28.6	28.2	22.4	27	26.2	25.2	86	72	83	80	25.9	32.8	32.4	30.4	21.7	25.6	25.4	24.2
1992	6	22	34.8	23.6	11.2	24.6	34.2	29	29.2	23.2	28	27.6	26.3	89	63	90	80	27.5	33.7	36	32.4	22.7	26	27.2	25.3
1992	6	23	34.6	23.4	11.2	25	34.2	28.2	28.9	23	28	27	26	85	63	91	79	26.8	33.7	34.8	31.8	22.2	26	26.6	25
1992	6	24	36	23	13	23.8	35	29.6	29.5	22.4	29	28.4	26.6	89	64	91	81	26.1	36.1	37.9	33.4	21.8	27.2	28	25.7
1992	6	25	32.2	22	10.2	25	30.4	27.6	27.6	23.2	26	25.4	24.9	86	71	84	80	27.2	30.7	31	29.6	22.5	24.5	24.6	23.9
1992	6	26	34.2	23	11.2	24	33	28.6	28.5	23.2	29	26.8	26.3	94	74	87	85	27.9	37.4	34	33.1	22.9	27.8	26.2	25.6
1992	6	27	30.8	23.6	7.2	24.8	30.2	28.2	27.9	23	27	26.6	25.5	86	78	88	84	26.9	33.5	33.7	31.4	22.3	26	26.1	24.8
1992	6	28	32.4	23.4	9	24.4	31.4	27.6	27.8	23.2	28.2	25.2	25.5	90	79	83	84	27.6	36.1	30.4	31.4	22.7	27.2	24.3	24.8
1992	6	29	31	24	7	25.2	30.6	27.6	27.8	24.4	26.8	25.6	25.6	94	75	85	84	30	32.7	31.5	31.4	24.1	25.5	24.9	24.9
1992	6	30	32.2	22.8	9.4	24	31.2	27	27.3	23	27.4	25.4	25.3	92	75	88	85	27.4	34	31.4	30.9	22.6	26.2	24.8	24.5
1992	7	1	31.6	20	11.6	22	30.2	27.2	26.7	21	28	25.4	24.8	92	85	87	88	24.2	36.3	31.2	30.6	20.6	27.3	24.8	24.2
1992	7	2	32	22	10	23.6	31.4	26.8	27.1	22.2	26	25.2	24.5	89	65	88	81	25.8	30	31	28.9	21.6	24.1	24.6	23.5
1992	7	3	31.2	20.4	10.8	22.4	30	27	26.6	22	26.8	25	24.6	97	78	85	87	26.2	33.1	30.3	29.9	21.8	25.7	24.3	24
1992	7	4	33.2	20.8	12.4	23	32.8	28.4	28.1	22.4	28.2	26.6	25.7	95	71	87	84	26.7	35.2	33.6	31.8	22.2	26.8	26	25
1992	7	5	31.4	21.4	10	24.2	30	27.2	27.2	22.8	26.8	25.6	25.1	89	78	88	85	26.8	33.1	31.7	30.6	22.2	25.7	25	24.3
1992	7	6	31.8	20.6	11.2	22	29.4	26.2	26	20.6	25.8	24	23.5	88	75	83	82	23.3	30.8	28.4	27.5	20	24.5	23.2	22.6
1992	7	7	32.6	20.2	12.4	23	30.4	27.4	27	20.2	27.6	25	24.3	78	81	82	80	21.8	35.1	30.1	29	18.9	26.7	24.1	23.2
1992	7	8	32	22	10	23	30.6	26.8	26.8	22.2	26.4	24.2	24.3	93	72	81	82	26.2	31.6	28.5	28.8	21.9	25	23.2	23.4
1992	7	9	32.2	21.4	10.8	23	31	26.6	26.8	22	28.2	24.2	24.8	92	81	82	85	25.8	36.4	28.6	30.2	21.6	27.3	23.3	24.1
1992	7	10	30	22	8	23	29.2	26.2	26.2	22.2	26	24	24.1	93	78	83	85	26.2	31.5	28.4	28.7	21.9	24.9	23.2	23.3
1992	7	11	32.4	21	11.4	23.8	31.2	27.2	27.4	22.4	26.8	25	24.7	89	71	84	81	26.1	32.3	30.2	29.6	21.8	25.3	24.2	23.8
1992	7	12	34	21.6	12.4	24	32	28.4	28.2	21.8	27.6	26.2	25.2	83	72	84	79	24.6	34	32.5	30.4	20.9	26.2	25.5	24.2
1992	7	13	29.2	20.8	8.4	23.6	28	26	25.9	21	24.4	24.6	23.3	79	75	89	81	23.1	28.2	30	27.1	19.8	23	24.1	22.3
1992	7	14	31.4	21.6	9.8	22.6	30.2	27	26.7	21.2	27	25.2	24.5	88	78	87	84	24.2	33.5	30.8	29.5	20.6	26	24.6	23.7
1992	7	15	31.2	21	10.2	22.4	30	26.8	26.5	21.2	27.2	24.2	24.2	90	81	81	84	24.4	34.2	28.5	29	20.7	26.3	23.2	23.4
1992	7	16	32	21.8	10.2	22.8	31	27.4	27.1	21	27	26	24.7	85	73	90	83	23.7	33	32.7	29.8	20.2	25.7	25.5	23.8
1992	7	17	32.4	20.2	12.2	22.6	31.4	26.6	26.8	21	27	25	24.3	87	71	88	82	23.8	32.7	30.6	29	20.3	25.6	24.4	23.4
1992	7	18	33	22	11	23.4	32	28.2	28	22	28	24.6	24.9	89	74	75	79	25.5	35.1	28.5	29.7	21.4	26.8	23.3	23.8
1992	7	19	34.6	23.2	11.4	24	34.2	28.8	29	23	28.6	26.4	26	92	66	83	80	27.4	35.4	32.8	31.9	22.6	26.9	25.6	25
1992	7	20	33.2	22	11.2	23.4	32.2	28	27.9	22.2	27.4	26.2	25.3	90	69	87	82	26	33.3	32.8	30.7	21.7	25.8	25.6	24.4
1992	7	21	34	21.4	12.6	24	32.6	27.8	28	22.8	27.8	25.2	25.3	90	69	81	80	26.9	34.2	30.3	30.5	22.3	26.3	24.3	24.3
1992	7	22	31.6	22.2	9.4	23.4	30	27.2	27	22	25.4	24.8	24.1	89	69	82	80	25.5	29.4	29.7	28.2	21.4	23.7	23.9	23
1992	7	23	32.8	21.8	11	23.2	32	28	27.8	21.8	26.8	25.6	24.7	89	67	83	79	25.2	31.8	31.2	29.4	21.2	25.1	24.8	23.7
1992	7	24	33.6	20.6	13	22.6	31.4	27.8	27.4	20	27.2	26.2	24.5	79	72	88	80	21.6	33.3	32.9	29.3	18.8	25.8	25.7	23.4
1992	7	25	32.2	21.2	11	22	30.2	26.8	26.5	21.2	26.4	24.2	23.9	93	74	81	83	24.6	31.9	28.5	28.3	20.9	25.1	23.2	23.1
1992	7	26	31.8	21.6	10.2	22.8	31.4	27.2	27.1	21.2	27	24.8	24.3	87	71	82	80	24.1	32.7	29.7	28.8	20.5	25.6	23.9	23.3
1992	7	27	33	22.2	10.8	24	32	27.8	27.9	22.4	26.2	25.2	24.6	87	63	81	77	26	30.2	30.3	28.8	21.7	24.2	24.3	23.4
1992	7	28	32.4	22.4	10	23.2	31.2	27	27.1	22	26.8	24.8	24.5	90	71	84	82	25.6	32.3	29.8	29.3	21.5	25.3	24	23.6
1992	7	29	33.6	22	11.6	23.4	32.2	28.2	28	22.2	26.8	25.8	24.9	90	66	83	80	26	31.6	31.6	29.7	21.7	25	25	23.9
1992	7	30	31.4	21.8	9.6	24	30.4	27.6	27.4	21.8	26.2	24	24	83	72	74	76	24.6	31.2	27.4	27.8	20.9	24.8	22.6	22.7
1992	7	31	31.8	22	9.8	23.8	31	27.4	27.4	22	26.2	25.2	24.5	86	69	84	79	25.2	30.8	30.6	28.9	21.2	24.5	24.4	23.4
1992	8	1	34.2	22.8	11.4	24.8	33	27.6	28.3	22.4	28.2	25.4	25.3	81	70	84	78	25.5	35	31	30.5	21.4	26.7	24.6	24.2
1992	8	2	33.4	21.6	11.8	24.8	32.6	27.2	28	23.2	27.4	25.6	25.4	87	67	88	81	27.4	33	31.7	30.7	22.6	25.7	25	24.4
1992	8	3	33	22	11	23.6	32	27	27.4	22.2	28	24.8	25	89	74	84	82	25.8	35.1	29.8	30.3	21.6	26.8	24	24.1
1992	8	4	32.8	22.6	10.2	24.2	32.4	28.4	28.4	22.6	27.2	26.6	25.5	87	67	87	80	26.3	32.6	33.6	30.9	22	25.5	26	24.5
1992	8	5	33.2	21.8	11.4	23.8	32	26.6	27.3	22.4	28.4	24	24.9	89	76	81	82	26.1	36.3	28.1	30.2	21.8	27.3	23	24
1992	8	6	32	21.4	10.6	23.6	31.2	26.8	27.1	23	27.6	24.2	24.9	95	76	81	84	27.7	34.5	28.5	30.2	22.8	26.5	23.2	24.1
1992	8	7	32.2	20.2	12	22.8	30	27	26.7	22	25.2	24.8	24	93	68	84	82	25.9	28.9	29.8	28.2	21.7	23.5	24	23
1992	8	8	31.4	21	10.4	24.2	30.2	27.6	27.4	23	27.2	25	25.1	90	79	81	84	27.3	34.1	29.9	30.4	22.5	26.2	24.1	24.3
1992	8	9	33.8	22.4	11.4	23.8	33	28	28.2	22.4	26.6	25.6	24.9	89	61	83	77	26.1	30.6	31.2	29.3	21.8	24.4	24.8	23.7
1992	8	10	32.2	21.8	10.4	24.2	30.4	27	27.1	23	26.2	24.8	24.7	90	72	84	82	27.3	31.2	29.8	29.4	22.5	24.8	24	23.8
1992	8	11	31.8	20.6	11.2	24	31	28	27.8	23.2	27.2	26.2	25.5	94	75	87	85	27.9	33.5	32.8	31.4	22.9	26	25.6	24.8
1992	8	12	33.4	21	12.4	23.4	32.6	28.6	28.3	22.6	28.4	26	25.7	93	73	81	83	26.9	35.9	31.9	31.5	22.3	27.1	25.1	24.8
1992	8	13	33	21.6	11.4	24	32.4	27.4	27.8	22.8	27	25.2	25	90	66	84	80	26.9	32.1	30.6	29.9	22.3	25.2	24.4	24
1992	8	14	32.8	20.2	12.6	24.4	32	27.6	27.9	23	26.8	25.4	25.1	89	67	84	80	27.2	31.8	31	30	22.4	25.1	24.6	24
1992	8	15	32.8	21	11.8	24.2	32	28	28	23.2	27.6	26.2	25.7	92	72	87	83	27.8	34	32.8	31.5	22.8	26.2	25.6	24.9
1992	8	16	31	22.2	8.8	24.6	30.2	26.4	26.9	23	26.8	24.2	24.7	87	77	84	83	27	33	28.7	29.6	22.4	25.7	23.4	23.8
1992	8	17	30	21.2	8.8	23.6	29.4	26.2	26.4	22.2	26.6	24	24.3	89	80	83	84	25.8	32.9	28.4	29	21.6	25.7	23.2	23.5
1992	8	18	33	22.6	10.4	25	32.4	27.4	28	23.4	28.2	25.8	25.8	88	73	88	83	27.7	35.4	32.1	31.8	22.8	26.9	25.3	25
1992	8	19	32.4	22	10.4	24.6	32	26.8	27.5	23.8	27.6	25	25.5	94	72	87	84	28.9	34	30.5	31.1	23.5	26.2	24.4	24.7
1992	8	20	32.6	21.6	11	23.8	31.4	27	27.3	22.2	27.2	24.8	24.7	87	72	84	81	25.7	33.3	29.8	29.6	21.5	25.8	24	23.8
1992	8	21	33.2	22.4	10.8	24.8	32.2	28.4	28.5	23	26.8	26.2	25.3	86	66	84	79	26.9	31.6	32.5	30.4	22.3	25	25.5	24.2
1992	8	22	32.2	22	10.2	24	31	27.8	27.6	22.8	27	26.2	25.3	90	73	88	84	26.9	33	32.9	31	22.3	25.7	25.7	24.6
1992	8	23	33.4	21.6	11.8	25.4	32.6	28.6	28.8	23.6	26.8	26.2	25.5	86	64	83	78	27.9	31.4	32.4	30.6	22.9	24.8	25.4	24.4
1992	8	24	32.8	21.8	11	24.4	31.4	27	27.5	22.8	27.2	25	25	87	72	85	82	26.7	33.3	30.3	30.1	22.2	25.8	24.3	24.1
1992	8	25	32.6	22	10.6	24.2	31.4	27.4	27.6	23	26.8	25.2	25	90	70	84	81	27.3	32.2	30.6	30	22.5	25.3	24.4	24.1
1992	8	26	31.4	22.8	8.6	25	30	27	27.3	23.2	26.4	25.6	25.1	86	75	89	84	27.2	32	31.9	30.4	22.5	25.2	25.1	24.3
1992	8	27	33.4	23.2	10.2	25.6	32.2	28	28.5	24.2	27.6	25.4	25.7	89	70	81	80	29.3	33.9	30.7	31.3	23.7	26.1	24.5	24.8
1992	8	28	33	22.2	10.8	23.4	31.6	26.8	27.1	22.6	27.2	24.6	24.8	93	71	84	83	26.9	33.1	29.5	29.8	22.3	25.8	23.8	23.9
1992	8	29	32.2	23	9.2	25.4	31.2	27.6	28	23.4	26.8	25.2	25.1	85	71	83	79	27.4	32.3	30.4	30.1	22.6	25.3	24.3	24.1
1992	8	30	32.4	23.6	8.8	24.8	30	26.6	27	23.2	26.4	24	24.5	87	75	81	81	27.4	32	28.1	29.2	22.6	25.2	23	23.6
1992	8	31	32	23.4	8.6	24.6	31.4	26.4	27.2	23.8	27.6	25.2	25.5	94	75	91	86	28.9	34.4	31.2	31.5	23.5	26.4	24.8	24.9
1992	9	1	33.4	23	10.4	25	33	28.4	28.7	22.3	26.6	25.2	24.7	79	61	77	73	25.1	30.6	29.9	28.5	21.2	24.4	24.1	23.2
1992	9	2	34	24.4	9.6	25.2	33	30.4	29.8	22.8	27.2	25.4	25.1	82	64	67	71	26.2	32.2	29.1	29.2	21.8	25.3	23.6	23.6
1992	9	3	34.2	23.8	10.4	24.8	33	28.2	28.5	23	27	25.2	25.1	86	63	79	76	26.9	31.7	30.1	29.5	22.3	25	24.1	23.8
1992	9	4	34.4	24	10.4	25.4	33.4	28.8	29.1	23.8	26.4	24.2	24.8	88	58	69	71	28.4	29.8	27.1	28.4	23.2	24	22.4	23.2
1992	9	5	32.6	24.2	8.4	25.8	32	28.6	28.8	22.4	28	24.8	25.1	75	74	74	74	24.8	35.1	28.8	29.6	21	26.8	23.4	23.7
1992	9	6	33.8	23.8	10	24.6	32.2	30.2	29.3	22.2	27	26	25.1	81	67	72	73	25.2	32.2	30.8	29.4	21.2	25.3	24.5	23.7
1992	9	7	21.6039	23.2	-1.59609	24	31.4	28	27.9	23.2	25	26	24.7	94	60	85	80	27.9	27.4	32.3	29.2	22.9	22.6	25.3	23.6
1992	9	8	32	22.8	9.2	24.2	30.8	27.6	27.5	22.4	24.2	24.6	23.7	86	58	78	74	25.9	25.8	28.9	26.9	21.7	21.6	23.5	22.3
1992	9	9	32	22	10	24	30.4	28.2	27.7	22.6	25.4	24	24	89	67	71	76	26.5	29.1	27	27.5	22	23.6	22.4	22.7
1992	9	10	32.8	20.8	12	25.6	32	27.2	28	23.2	25	24.8	24.3	82	57	82	74	26.8	27	29.7	27.8	22.2	22.4	23.9	22.8
1992	9	11	34.4	24	10.4	26.8	33.4	28.2	29.2	23.4	28	25.6	25.7	75	67	81	74	26.5	34.2	31.1	30.6	22.1	26.3	24.7	24.3
1992	9	12	34	24.2	9.8	27.2	33.2	28	29.1	23.4	25.6	24.8	24.6	73	55	77	68	26.2	27.8	29.2	27.7	21.9	22.8	23.6	22.8
1992	9	13	32	22.4	9.6	24.8	31.4	27.2	27.6	22	27.2	24.4	24.5	79	72	80	77	24.6	33.3	28.7	28.8	20.8	25.8	23.4	23.3
1992	9	14	32.4	22.8	9.6	25	31	27	27.5	24.4	25.8	25.2	25.1	95	66	87	83	30.1	29.8	30.8	30.2	24.2	24	24.6	24.2
1992	9	15	30.8	21	9.8	22.6	30	27.2	26.8	22.4	26	25.8	24.7	98	73	90	87	26.9	30.9	32.3	30.1	22.3	24.6	25.3	24.1
1992	9	16	31	21.8	9.2	22.8	30.2	28.2	27.4	21.2	27.4	26	24.9	87	81	84	84	24.1	34.6	32.1	30.3	20.5	26.5	25.3	24.1
1992	9	17	34	22	12	24.6	32	28	28.1	23	29	25.2	25.7	87	80	80	82	27	38	30.2	31.7	22.4	28.1	24.2	24.9
1992	9	18	32	22.6	9.4	24.8	31.4	27	27.5	22	26.4	25.4	24.6	79	68	88	78	24.6	31.1	31.4	29	20.8	24.7	24.8	23.4
1992	9	19	33.2	24.2	9	25	30.2	27.8	27.7	23.8	25.6	24.8	24.7	91	69	78	79	28.7	29.8	29.3	29.2	23.3	24	23.7	23.7
1992	9	20	32.6	24	8.6	24.2	30.8	28.2	27.9	23	25.2	24.6	24.3	90	64	75	76	27.3	28.3	28.5	28	22.5	23.1	23.3	23
1992	9	21	32	23	9	24.2	31.2	28.2	28	23	25	26.4	24.8	90	61	87	79	27.3	27.6	33.2	29.3	22.5	22.7	25.8	23.7
1992	9	22	32	23.6	8.4	24.8	30.2	28.2	27.9	22.4	25.4	24.6	24.1	81	68	75	75	25.5	29.2	28.5	27.8	21.4	23.7	23.3	22.8
1992	9	23	31.4	22.8	8.6	24	30.2	27.2	27.2	22.4	24.8	23.8	23.7	87	65	75	76	26	27.7	27.2	27	21.7	22.8	22.5	22.3
1992	9	24	32.2	23.2	9	25	31.2	28.4	28.3	22.8	25.4	24	24.1	83	63	70	72	26.3	28.6	26.9	27.3	21.9	23.3	22.3	22.5
1992	9	25	31.4	22	9.4	23	30.8	26.8	26.8	22	25.2	23.4	23.5	92	64	75	77	25.8	28.3	26.5	26.9	21.6	23.1	22.1	22.3
1992	9	26	32	23.2	8.8	24.2	30	26.4	26.8	22.4	24.6	23.8	23.6	86	64	81	77	25.9	27.3	27.7	27	21.7	22.6	22.8	22.3
1992	9	27	33.2	24	9.2	24.8	32	27.2	27.8	23.2	26.4	23.4	24.3	87	65	73	75	27.4	30.7	26.2	28.1	22.6	24.5	21.9	23
1992	9	28	32	23.8	8.2	25.2	30.4	26.2	27	23.2	26	23.4	24.2	85	71	79	78	27.1	30.7	26.9	28.2	22.4	24.5	22.3	23.1
1992	9	29	32	24.2	7.8	25.8	31.4	26.8	27.7	23.8	25.4	23	24.1	85	62	73	73	28.1	28.4	25.6	27.4	23	23.2	21.5	22.6
1992	9	30	31.2	23.4	7.8	24.8	30.2	27.2	27.4	22.8	25	23.8	23.9	84	66	75	75	26.4	28.2	27.2	27.3	22	23.1	22.5	22.5
1992	10	1	33	20	13	23	32	27.2	27.4	20	25.6	24.6	23.4	76	60	81	72	21.4	28.6	29.2	26.4	18.6	23.3	23.6	21.8
1992	10	2	31	20.2	10.8	22	30	27	26.5	21	25.8	25	23.9	92	72	85	83	24.2	30.4	30.3	28.3	20.6	24.3	24.3	23.1
1992	10	3	30	19	11	22	29.4	27.2	26.5	21	26	25.2	24.1	92	77	85	84	24.2	31.3	30.7	28.7	20.6	24.8	24.5	23.3
1992	10	4	31	18.1114	12.8886	22	30	27	26.5	20.2	26	25.4	23.9	85	73	88	82	22.5	30.9	31.4	28.3	19.4	24.6	24.8	22.9
1992	10	5	32	20.2	11.8	22	30.2	26.8	26.5	21.2	25.4	24	23.5	93	68	79	80	24.6	29.2	28	27.3	20.9	23.7	22.9	22.5
1992	10	6	31	20.2	10.8	29	30	27.4	28.5	21	26	25.4	24.1	49	73	85	69	19.6	30.9	31.1	27.2	17.2	24.6	24.7	22.2
1992	10	7	31	21.2	9.8	23	30.2	27.4	27	21	27	25.2	24.4	84	78	84	82	23.5	33.5	30.6	29.2	20.1	26	24.4	23.5
1992	10	8	33	23	10	24	32	27.2	27.6	23	26.2	24.8	24.7	92	63	82	79	27.4	30.2	29.7	29.1	22.6	24.2	23.9	23.6
1992	10	9	31	20.2	10.8	25	30.2	27.2	27.4	21	25	25	23.7	70	66	84	73	22.2	28.2	30.2	26.9	19.2	23.1	24.2	22.2
1992	10	10	32	22	10	28	30	28	28.5	24	26	26	25.3	72	73	85	77	27.2	30.9	32.3	30.1	22.5	24.6	25.3	24.1
1992	10	11	31.4	23	8.4	24	30.4	27	27.1	23.4	25.2	24.8	24.5	95	66	84	82	28.4	28.6	29.8	28.9	23.2	23.3	24	23.5
1992	10	12	32	22	10	24	31.2	26.8	27.2	22	27	24.2	24.4	84	72	81	79	25.1	32.8	28.5	28.8	21.2	25.6	23.2	23.3
1992	10	13	34	23.2	10.8	24	32	28.2	28.1	23.2	27	24.4	24.9	94	68	73	78	27.9	32.3	28	29.4	22.9	25.3	23	23.7
1992	10	14	34.2	23	11.2	25	32	27.6	28	23.2	25.8	25.4	24.8	86	61	84	77	27.2	29.1	31	29.1	22.5	23.6	24.6	23.6
1992	10	15	32	23	9	25	30.2	27.4	27.5	23.4	27	25.2	25.2	88	78	84	83	27.7	33.5	30.6	30.6	22.8	26	24.4	24.4
1992	10	16	35	24	11	26	33	28.4	29	23.4	26	25.2	24.9	80	58	77	72	27	29	29.9	28.6	22.4	23.5	24.1	23.3
1992	10	17	31	23	8	24.2	30	27.4	27.3	23.2	27	25	25.1	92	79	82	85	27.8	33.6	30.1	30.5	22.8	26	24.1	24.3
1992	10	18	34	23.4	10.6	25.4	32	28.4	28.5	23.4	26	24	24.5	85	62	70	72	27.4	29.6	26.9	28	22.6	23.9	22.3	22.9
1992	10	19	30.2	22.4	7.8	23.4	29.2	28.2	27.3	22.2	25	25	24.1	90	71	77	80	26	28.9	29.5	28.1	21.7	23.5	23.8	23
1992	10	20	33.2	21.2	12	24.2	32	30	29	21	27	26	24.7	75	68	73	72	22.7	32.3	30.9	28.7	19.6	25.3	24.6	23.2
1992	10	21	33.4	22	11.4	24	32	28	28	22	25.6	25.2	24.3	84	60	80	75	25.1	28.6	30.2	28	21.2	23.3	24.2	22.9
1992	10	22	33	23	10	24	32	30.2	29.1	23.2	27	24.8	25	94	68	65	75	27.9	32.3	27.7	29.3	22.9	25.3	22.8	23.7
1992	10	23	31.4	22.4	9	25	30	27.4	27.5	22.2	25	25.6	24.3	79	67	87	77	24.9	28.3	31.6	28.3	21	23.2	25	23.1
1992	10	24	32	23.2	8.8	25.2	30.4	27.8	27.8	24	26	25.2	25.1	91	71	81	81	29	30.7	30.3	30	23.6	24.5	24.3	24.1
1992	10	25	34.2	24	10.2	26	32	27	28	24	26	24.8	24.9	85	62	84	77	28.5	29.6	29.8	29.3	23.2	23.9	24	23.7
1992	10	26	32	22.4	9.6	25.4	30.2	28	27.9	22.2	25.2	24.8	24.1	76	67	77	73	24.6	28.7	29.2	27.5	20.8	23.4	23.6	22.6
1992	10	27	32	21.6	10.4	24	30.2	28.2	27.7	22	26	26	24.7	84	72	84	80	25.1	30.8	32.1	29.3	21.2	24.5	25.3	23.7
1992	10	28	32	23	9	24.2	31.2	27.4	27.5	23	25	24.2	24.1	90	61	77	76	27.3	27.6	28.1	27.6	22.5	22.7	23	22.7
1992	10	29	32	20	12	24.4	30	27.6	27.4	21	26	24.4	23.8	74	73	77	75	22.6	30.9	28.4	27.3	19.5	24.6	23.2	22.4
1992	10	30	33	23	10	25	31	27.4	27.7	23.2	25.4	24.8	24.5	86	64	81	77	27.2	28.7	29.6	28.5	22.5	23.4	23.9	23.2
1992	10	31	32	20.4	11.6	24	30.4	28.2	27.7	21	26	25	24	77	71	77	75	22.9	30.7	29.5	27.7	19.6	24.5	23.8	22.7
1992	11	1	34	20	14	24	32	31	29.5	20.2	27.2	26	24.5	71	69	67	69	21.1	32.9	30.3	28.1	18.4	25.6	24.3	22.8
1992	11	2	34	23	11	25	32	31	29.8	23	27	26	25.3	85	68	67	73	26.8	32.3	30.3	29.8	22.2	25.3	24.3	23.9
1992	11	3	35.4	22.6	12.8	24	34	32	30.5	22.4	29	28.4	26.6	87	69	76	78	26	36.7	36.3	33	21.7	27.5	27.3	25.5
1992	11	4	35	24	11	25.6	34.2	30.2	30.1	24.2	28.4	28	26.9	89	65	85	80	29.3	34.8	36.3	33.5	23.7	26.6	27.3	25.9
1992	11	5	33	23	10	24.2	31	30.2	28.9	23	27	26.4	25.5	90	73	74	79	27.3	33	31.9	30.7	22.5	25.7	25.1	24.4
1992	11	6	32	21	11	25	30.2	30	28.8	22	27	26	25	77	78	73	76	24.4	33.5	30.9	29.6	20.7	26	24.6	23.8
1992	11	7	31.4	21.2	10.2	25.4	30	30	28.9	22	26	26	24.7	75	73	73	73	24.2	30.9	30.9	28.7	20.5	24.6	24.6	23.3
1992	11	8	32.4	22	10.4	24	30.2	30.2	28.7	22.4	27	26	25.1	87	78	72	79	26	33.5	30.8	30.1	21.7	26	24.5	24.1
1992	11	9	35.2	21.2	14	25	33	32	30.5	22	27	27	25.3	77	63	68	69	24.4	31.7	32.3	29.5	20.7	25	25.3	23.7
1992	11	10	35.4	22	13.4	25	34	32	30.8	22	26.6	27	25.2	77	56	68	67	24.4	29.9	32.3	28.9	20.7	24	25.3	23.4
1992	11	11	35.4	21.2	14.2	24	34	31.4	30.2	22	30	29	27	84	75	84	81	25.1	39.8	38.4	34.4	21.2	28.9	28.3	26.1
1992	11	12	32	22	10	24	30.2	30	28.5	22	27	26	25	84	78	73	78	25.1	33.5	30.9	29.9	21.2	26	24.6	23.9
1992	11	13	34	19.4	14.6	24	32	31.2	29.6	21.4	30	28	26.5	80	86	79	82	23.8	41.1	35.7	33.5	20.3	29.4	27	25.6
1992	11	14	31.2	20	11.2	23	30	29.4	28	21	27	26	24.7	84	79	77	80	23.5	33.6	31.3	29.5	20.1	26	24.8	23.7
1992	11	15	32	22	10	24.2	30.4	30.2	28.8	22	26.4	26	24.8	83	73	72	76	25	31.7	30.8	29.2	21.1	25	24.5	23.6
1992	11	16	34	22	12	25	32.6	32	30.4	22.4	25	25	24.1	80	54	57	64	25.4	26.6	27	26.3	21.3	22.1	22.4	21.9
1992	11	17	34	23	11	25	32	31.4	30	23.2	28.2	27	26.1	86	75	71	77	27.2	35.7	32.7	31.9	22.5	27	25.6	25
1992	11	18	32.4	22	10.4	24	31.4	30.2	29	22	27	26.4	25.1	84	71	74	77	25.1	32.7	31.9	29.9	21.2	25.6	25.1	23.9
1992	11	19	32.4	20.2	12.2	24	30.2	30	28.5	21.2	29	28	26.1	78	91	86	85	23.3	39.2	36.5	33	20	28.7	27.4	25.3
1992	11	20	32.4	22	10.4	23.4	31	30.2	28.7	22	27	26	25	89	73	72	78	25.5	33	30.8	29.8	21.4	25.7	24.5	23.9
1992	11	21	35.6	23.4	12.2	25	34	31.2	30.4	23.3	27.4	26	25.6	87	60	66	71	27.5	32.1	30.1	29.9	22.6	25.2	24.2	24
1992	11	22	35	22	13	26.4	33	32	30.9	22.4	29.4	22	24.6	71	77	42	63	24.4	38.6	19.8	27.6	20.7	28.4	17.3	22.1
1992	11	23	31	21	10	25	30.4	30	28.9	22	28	27	25.7	77	83	79	80	24.4	36.2	33.6	31.4	20.7	27.3	26	24.7
1992	11	24	33.4	22	11.4	26	31.4	30.8	29.8	23	26.6	26	25.2	78	69	69	72	26.1	31.6	30.4	29.4	21.8	25	24.3	23.7
1992	11	25	34	20.2	13.8	24	32.2	32	30	23	28	29	26.7	92	73	80	82	27.4	35	38	33.5	22.6	26.7	28.1	25.8
1992	11	26	35.4	23.2	12.2	26	34.2	32.6	31.3	23.4	28.4	27	26.3	80	65	65	70	27	34.8	31.9	31.3	22.4	26.6	25.1	24.7
1992	11	27	33.4	21	12.4	25.4	32	32	30.4	22	28	27	25.7	75	74	68	72	24.2	35.1	32.3	30.5	20.5	26.8	25.3	24.2
1992	11	28	32.4	20.2	12.2	26	31	30	29.3	22.4	27	27	25.5	73	73	79	75	24.7	33	33.6	30.4	20.9	25.7	26	24.2
1992	11	29	32.4	21	11.4	27	31	31.2	30.1	26	28	27	27	92	80	72	81	32.9	35.8	32.8	33.9	25.7	27.1	25.6	26.1
1992	11	30	33.2	23	10.2	26	32	32	30.5	23.2	26	26	25.1	79	62	62	68	26.6	29.6	29.6	28.6	22.1	23.9	23.9	23.3
1992	12	1	32	21	11	26	30	30	29	22	27	26	25	71	79	73	74	23.8	33.6	30.9	29.5	20.3	26	24.6	23.6
1992	12	2	34	22	12	26	32	30.4	29.7	26	25	25.4	19.6659	0	57	67	75	33.6	27	29.1	29.9	26	22.4	23.6	24
1992	12	3	32.4	21	11.4	25	31	32	30	22	28	27	25.7	77	80	68	75	24.4	35.8	32.3	30.8	20.7	27.1	25.3	24.4
1992	12	4	33.2	22	11.2	25.6	32	31	29.9	22.4	29.6	28	26.7	76	84	80	80	25	39.9	35.8	33.5	21.1	28.9	27.1	25.7
1992	12	5	26.3166	21	5.31661	26	23.5006	19.7479	18.8597	22	22.5731	20.8395	19.6659	71	57.1463	65.4221	59.8573	23.8	26.3044	24.2604	22.409	20.3	20.8716	19.2485	17.9429
1992	12	6	26.6009	17.093	9.508	20.3401	22.459	19.7372	19.9156	18.9417	20.7967	20.7111	19.5696	71.3436	52.4732	64.9941	59.1082	22.2342	24.2925	23.9465	22.1379	18.3603	19.2521	19.0666	17.7931
1992	12	7	33.4	21.2	12.2	25.2	28.2	30	28.4	22	25.4	25.6	24.3	76	80	70	75	24.3	30.6	29.9	28.3	20.6	24.4	24	23
1992	12	8	33	20	13	21.4388	30.2	30	21.0963	21	21	26	22.7	72.3781	44	73	64.8514	24.0856	18.8	30.9	24.6564	19.6908	16.5	24.6	19.7479
1992	12	9	33.6	21	12.6	30	26	30	29	21	25	25	23.7	45	92	67	68	18.9	31	28.3	26.1	16.6	24.6	23.2	21.5
1992	12	10	34	21	13	31	32	30	30.8	21.4	26	25	24.1	43	62	67	57	19.1	29.6	28.3	25.7	16.8	23.9	23.2	21.3
1992	12	11	26.5786	21.2	5.37861	28.6	35.2	29.8	30.9	22.6	27.6	21.6	23.9	60	56	49	55	23.4	31.9	20.4	25.2	20	25.1	17.8	21
1992	12	12	25.4162	22.6	2.81623	30.6	35.4	28.4	30.7	22.2	29.6	26.4	26.1	48	65	86	66	21.2	37.6	33.1	30.6	18.4	27.9	25.7	24
1992	12	13	24.7035	22.6	2.10349	26.4	32.6	27	28.3	22.6	28.4	22.6	24.5	72	73	69	71	24.9	35.9	24.5	28.4	21	27.1	20.8	23
1992	12	14	26.988	22.6	4.38796	26.4	32.6	28.2	28.9	22	27.2	24.6	24.6	68	66	75	70	23.5	32.5	28.5	28.2	20.1	25.4	23.3	22.9
1992	12	15	32.6	22.4	10.2	24.6	28.6	28.7	27.7	22.6	24.2	24.6	23.8	84	70	72	75	26.1	27.3	28.2	27.2	21.8	22.5	23.1	22.5
1992	12	16	26.7668	20.2	6.56681	25	34.2	24.6	27.1	22.8	26.8	23	24.2	83	56	87	76	26.3	30.3	27	27.9	21.9	24.3	22.4	22.8
1992	12	17	34.6	20.6	14	24.2	33.2	29.6	29.2	19.6	27.6	22.6	23.3	65	65	55	62	19.7	33.2	22.8	25.2	17.3	25.8	19.6	20.9
1992	12	18	33.2	21	12.2	23.6	30.6	29.2	28.2	20.8	28.2	24	24.3	78	83	65	76	22.7	36.6	26.4	28.6	19.5	27.5	22	23
1992	12	19	35.6	19	16.6	23.6	33	26.4	27.4	19.8	26.8	24.2	23.6	71	62	84	72	20.6	31.1	28.7	26.8	17.9	24.7	23.4	22
1992	12	20	33.6	19	14.6	24.2	32.4	28.2	28.3	20.8	26.2	24	23.7	74	61	71	69	22.3	29.9	27	26.4	19.2	24	22.4	21.9
1992	12	21	34.2	20.4	13.8	25.6	30.2	29.4	28.6	22.4	26.4	24.6	24.5	76	74	68	73	25	31.9	27.7	28.2	21.1	25.1	22.8	23
1992	12	22	34.2	19.2	15	23.4	32.6	27.4	27.7	20.2	27.8	23.2	23.7	75	69	70	72	21.5	34.2	25.6	27.1	18.7	26.3	21.5	22.2
1992	12	23	35.4	20.4	15	24.2	32.6	28.2	28.3	22.6	25.4	24.2	24.1	87	56	72	72	26.3	27.7	27.5	27.2	22	22.7	22.7	22.5
1992	12	24	35.6	20.6	15	27.8	33.6	29.6	30.1	22.6	27.2	25.2	25	64	61	70	65	24	31.8	29.1	28.3	20.4	25.1	23.6	23
1992	12	25	35.6	20.6	15	24	33.6	28.2	28.5	21	26.2	23	23.4	77	56	64	66	22.9	29.1	24.6	25.5	19.6	23.6	20.9	21.4
1992	12	26	34.6	20.6	14	24.2	32	27.6	27.9	22	26.2	24	24.1	83	63	74	74	25	30.2	27.4	27.5	21.1	24.2	22.6	22.6
1992	12	27	35.2	22	13.2	26.2	34.2	20.9108	21.0464	22	29	28	26.3	70	68	66.635	62.9608	23.6	36.6	25.0773	23.6718	20.2	27.5	19.962	19.1486
1992	12	28	34.2	21	13.2	24	33.4	20.918	21.1356	21	27	28	25.3	77	61	65.2794	60.9988	22.9	31.4	24.6849	23.3115	19.6	24.9	19.7551	18.9239
1992	12	29	35	20.4	14.6	22	34.2	21.0464	21.1356	20.4	28	27	25.1	87	63	63.6385	60.9275	22.9	33.7	24.503	23.2937	19.7	26	19.6302	18.9025
1992	12	30	34.2	19.4	14.8	23	32.6	29.8	28.8	21.4	28.6	24.2	24.7	87	74	63	75	24.4	36.5	26.5	29.1	20.7	27.4	22	23.4
1992	12	31	34.6	22	12.6	23.6	33.6	21.0178	20.2652	20	28.2	27	25.1	72	67	62.2535	55.5742	21	34.6	24.1597	21.5876	18.3	26.5	19.3993	17.5801

## Sheet: 1993
			Temperature			Temperature				Temperature				Relative Humidity				Pressure				Dew temperature
Year	Month	Day	Maximum	Minimum	Max-Min	1899-12-31 07:00:00	1899-12-31 13:00:00	1899-12-31 19:00:00	Average	1899-12-31 01:00:00	1899-12-31 13:00:00	1899-12-31 19:00:00	Average	1899-12-31 01:00:00	1899-12-31 13:00:00	1899-12-31 19:00:00	Average	1899-12-31 07:00:00	1899-12-31 13:00:00	1899-12-31 19:00:00	Average	1899-12-31 07:00:00	1899-12-31 13:00:00	1899-12-31 19:00:00	Average		Month	Taverage	Hraverage
1993	1	1	35.4	23	12.4	25	34	18.0598	17.9934	23.4	28	27	26.1	88	64	68.0102	62.2904	27.7	33.8	27.5915	24.0932	22.8	26.1	22.0932	19.5322		January	27.1323	71.0817
1993	1	2	34	20.4	13.6	23	32.4	31	29.4	21	28	27	25.3	84	72	73	76	23.5	34.9	33	30.5	20.1	26.6	25.7	24.1		February	29.7607	69.5357
1993	1	3	35	23	12	27	34	32.4	31.5	25	28	27	26.7	85	64	66	72	30.3	33.8	32.1	32.1	24.3	26.1	25.2	25.2		March	29.4766	69.9429
1993	1	4	35.4	23	12.4	25	34.2	32.4	31	23	28	27	26	85	63	66	71	26.8	33.7	32.1	30.8	22.2	26	25.2	24.5		April	29.7467	71.5667
1993	1	5	30.2	23.6	6.6	24.6	28.6	27	26.8	23.4	26.4	25.4	25.1	90	84	88	88	28	32.9	31.4	30.8	22.9	25.7	24.8	24.5		May	28.199	71.8233
1993	1	6	34	24	10	25.4	33	28	28.6	24	28	26.8	26.3	89	69	91	83	28.9	34.5	34.4	32.6	23.5	26.4	26.4	25.4		June	29.86	72.4077
1993	1	7	34.2	22	12.2	24.8	33	30.2	29.5	21.6	27	26	24.9	76	63	72	70	23.7	31.7	30.8	28.7	20.2	25	24.5	23.2		July	29.3387	69.1567
1993	1	8	32	18.4	13.6	22.6	30.2	29	27.7	21.2	26	25	24.1	88	72	72	78	24.2	30.8	29	28	20.6	24.5	23.5	22.9		August	29.0992	71.5358
1993	1	9	33.4	22	11.4	22.6	32	30.2	28.8	21.4	27	26	24.8	90	68	72	77	24.7	32.3	30.8	29.3	20.9	25.3	24.5	23.6		September	26.8339	76.5873
1993	1	10	35	20.4	14.6	24.4	34	32	30.6	22	27	27	25.3	81	58	68	69	24.8	31	32.3	29.4	21	24.6	25.3	23.7		October	28.9484	76.5281
1993	1	11	34	19.2	14.8	24	32	30.4	29.2	20.2	27	27.4	24.9	71	68	79	73	21.1	32.3	34.5	29.3	18.4	25.3	26.4	23.4		November	27.7867	80.8667
1993	1	12	35.2	19.4	15.8	24	34	18.1114	18.1299	20	28	27	25	69	64	72.1801	68.2685	20.7	33.8	28.0528	26.4107	18.1	26.1	22.6541	21.5728		December	28.1258	78.3871
1993	1	13	36	19	17	24	34	32	30.5	20	28	27	25	69	64	68	67	20.7	33.8	32.3	28.9	18.1	26.1	25.3	23.2
1993	1	14	34	18	16	22	32	31.4	29.2	20	27	26	24.3	83	68	65	72	22	32.3	30	28.1	19.1	25.3	24.1	22.8
1993	1	15	34.4	20	14.4	22	32.2	31.4	29.3	20	27.8	25.6	24.5	83	72	63	73	22	34.4	29	28.5	19.1	26.4	23.5	23
1993	1	16	34	21.2	12.8	24	32	31.8	29.9	22	27	26	25	84	68	63	72	25.1	32.3	29.8	29.1	21.2	25.3	24	23.5
1993	1	17	32.4	19.4	13	23.4	31	30.2	28.7	20	26	25	23.7	73	67	66	69	21.1	30.3	28.2	26.5	18.4	24.3	23.1	21.9
1993	1	18	31.4	21	10.4	24	30.4	28	27.6	21.4	26	25	24.1	80	71	79	76	23.8	30.7	29.7	28	20.3	24.5	23.9	22.9
1993	1	19	36.2	21	15.2	22.6	35	28	28.4	21	27	26	24.7	87	54	85	75	23.8	30.3	32.3	28.8	20.3	24.3	25.3	23.3
1993	1	20	35.6	20.2	15.4	24	34	30	29.5	21	26	26	24.3	77	53	73	68	22.9	28.3	30.9	27.4	19.6	23.1	24.6	22.5
1993	1	21	36.2	18	18.2	21	35	28	28	20.2	28	25	24.4	93	59	79	77	23.1	33.1	29.7	28.6	19.8	25.8	23.9	23.2
1993	1	22	35.4	21.4	14	23.4	34.2	18.2148	18.1668	21.2	28.4	27.4	25.7	82	65	64.5414	61.1095	23.7	34.8	25.5546	23.6504	20.2	26.6	20.7389	19.3255
1993	1	23	36.2	21.4	14.8	24	35.6	28	28.9	21.2	28	27	25.4	78	56	93	76	23.3	32.7	35	30.3	20	25.6	26.7	24.1
1993	1	24	35	23	12	24	33	30	29.3	23	27	26	25.3	92	63	73	76	27.4	31.7	30.9	30	22.6	25	24.6	24.1
1993	1	25	36.2	23	13.2	24	35	30	29.8	23	28	26	25.7	92	59	73	75	27.4	33.1	30.9	30.5	22.6	25.8	24.6	24.3
1993	1	26	36.4	21	15.4	27	35	18.0007	16.9896	23	28	27.4	26.1	71	59	68.453	57.4931	25.4	33.1	26.8277	22.333	21.4	25.8	21.7094	18.3255
1993	1	27	36.8	22.4	14.4	25	34	32.6	31	22.6	28	27	25.9	82	64	65	70	25.8	33.8	31.9	30.5	21.6	26.1	25.1	24.3
1993	1	28	36	23	13	26	35.6	17.5653	17.3365	23.6	27	27	25.9	82	52	58.5264	56.6444	27.5	29.9	23.9752	22.4437	22.7	24.1	19.4584	18.5432
1993	1	29	36	23	13	25	34.2	32	30.8	23	27	26	25.3	85	57	62	68	26.8	30.9	29.6	29.1	22.2	24.6	23.9	23.6
1993	1	30	37.6	22	15.6	24.4	36	18.5543	18.3845	22.6	26	29	25.9	86	45	63.1391	56.7271	26.2	27	25.7022	22.8015	21.9	22.3	20.7758	18.7245
1993	1	31	36.2	21.2	15	25	35	30.2	30.1	21.6	27	27.6	25.4	74	54	82	70	23.5	30.3	35.2	29.7	20.1	24.3	26.8	23.7
1993	2	1	36.2	21.4	14.8	26.2	36	29	30	22	27	24.4	24.5	70	50	69	63	23.6	29.7	27.5	26.9	20.2	23.9	22.7	22.3
1993	2	2	34.6	19	15.6	25.2	32.2	29.6	29.2	20.4	26.8	25	24.1	65	66	69	67	20.8	31.6	28.6	27	18.1	25	23.3	22.1
1993	2	3	34	20.2	13.8	25.4	33.2	28	28.6	22.6	27.6	23.2	24.5	79	65	67	70	25.6	33.2	25.2	28	21.4	25.8	21.2	22.8
1993	2	4	35.2	22.6	12.6	25.4	32.6	31.8	30.4	23.2	26.4	25.4	25	83	62	60	68	27	30.3	28.2	28.5	22.3	24.3	23.1	23.2
1993	2	5	35.8	19.4	16.4	24.4	32.4	30.6	29.5	23.2	27.6	25.4	25.4	90	69	66	75	27.6	33.7	29	30.1	22.7	26.1	23.5	24.1
1993	2	6	35.8	21.6	14.2	24	33.6	31.2	30	20.2	28.2	25.6	24.7	71	67	64	67	21.1	34.6	29.1	28.3	18.4	26.5	23.6	22.8
1993	2	7	34.6	22.4	12.2	24.8	33.6	29.2	29.2	23.2	27.2	24	24.8	87	61	65	71	27.4	31.8	26.4	28.5	22.6	25.1	22	23.2
1993	2	8	36	20.6	15.4	24.2	32.6	30.2	29.3	21	29	25.4	25.1	75	77	68	73	22.7	37.6	29.2	29.9	19.6	27.9	23.7	23.7
1993	2	9	35.2	21.4	13.8	23.6	32.8	31.4	29.8	22	27.6	25.8	25.1	87	67	64	73	25.4	33.5	29.5	29.4	21.3	25.9	23.8	23.7
1993	2	10	32.2	22.4	9.8	25.6	30.4	27.6	27.8	21	26.8	25.4	24.4	66	76	84	75	21.8	32.8	31	28.5	18.9	25.6	24.6	23
1993	2	11	35.2	22	13.2	25.6	31.6	30.8	29.7	20.4	27	26	24.5	63	70	69	67	20.5	32.6	30.4	27.8	17.9	25.5	24.3	22.6
1993	2	12	35	21.6	13.4	25	30	30.4	29	20.4	26.8	25.8	24.3	66	78	69	71	20.9	33.1	30.2	28.1	18.2	25.7	24.2	22.7
1993	2	13	36.2	22.4	13.8	24.8	33.6	31.6	30.4	24	27	28.4	26.5	94	60	79	77	29.3	31.3	36.5	32.4	23.7	24.8	27.4	25.3
1993	2	14	36.6	21.8	14.8	24.6	35	30.4	30.1	23	29.6	28	26.9	87	67	83	79	27	37.9	36.2	33.7	22.4	28	27.3	25.9
1993	2	15	38.2	21.6	16.6	23.4	33.4	31.8	30.1	22.8	27.6	24.8	25.1	95	64	57	72	27.3	33.1	26.6	29	22.6	25.7	22.1	23.5
1993	2	16	37.2	23.2	14	26.8	34.8	33	31.9	21.6	29.4	24.8	25.3	63	67	51	61	22.3	37.4	25.8	28.5	19.3	27.8	21.6	22.9
1993	2	17	35.6	21.6	14	24	34.8	31.8	30.6	20.6	25.4	24.8	23.6	74	47	57	59	22	26.2	26.6	24.9	19	21.9	22.1	21
1993	2	18	36	22.4	13.6	24	33.8	30.2	29.5	21.6	25.2	24.8	23.9	81	50	65	65	24.2	26.3	27.7	26.1	20.6	21.9	22.8	21.8
1993	2	19	34.2	23.2	11	25.6	33.6	30	29.8	21	28	25	24.7	66	66	67	66	21.8	34.1	28.3	28.1	18.9	26.2	23.2	22.8
1993	2	20	36.2	22.6	13.6	24.8	34.6	31.2	30.5	21.4	25.4	27	24.6	74	48	72	65	23.2	26.3	32.8	27.5	19.9	21.9	25.6	22.5
1993	2	21	34	21.6	12.4	25.1	33.2	29.2	29.2	23.2	27.4	24.2	24.9	85	64	66	72	27.2	32.6	26.9	28.9	22.5	25.5	22.3	23.4
1993	2	22	34.2	20.2	14	23.6	32.2	28.6	28.3	20.2	28.4	24.2	24.3	74	75	70	73	21.4	36.1	27.3	28.3	18.6	27.2	22.5	22.8
1993	2	23	35.6	19.8	15.8	25.6	33.2	30.2	29.8	20.2	26.8	25.4	24.1	61	61	68	63	20.1	31	29.2	26.8	17.6	24.6	23.7	22
1993	2	24	37.2	21	16.2	25.8	34.6	31	30.6	22.6	29.2	24.2	25.3	76	67	57	67	25.3	36.9	25.7	29.3	21.3	27.6	21.5	23.5
1993	2	25	36.4	20	16.4	24.2	34.8	31	30.3	19.2	28.6	27.8	25.2	63	63	78	68	18.9	35	35.2	29.7	16.6	26.7	26.8	23.4
1993	2	26	37.2	20	17.2	24.4	34.2	31.4	30.4	21.2	29.6	28.6	26.5	75	71	81	76	23	38.4	37.3	32.9	19.8	28.3	27.8	25.3
1993	2	27	37.8	20.8	17	25.6	33.6	29.2	29.4	23.2	28.4	24	25.2	82	68	65	72	26.8	35.2	26.4	29.5	22.2	26.8	22	23.7
1993	2	28	35	21.4	13.6	23.8	33.2	31.2	29.9	22.2	25.6	27.4	25.1	87	55	75	72	25.7	27.8	34	29.1	21.5	22.8	26.2	23.5
1993	3	1	37.4	19.2	18.2	24.6	36.4	31.2	30.9	20.4	27	25	24.1	68	48	61	59	21.2	29.4	27.6	26	18.4	23.8	22.7	21.6
1993	3	2	36.8	22	14.8	24.2	33.4	30.6	29.7	20.6	27.6	24.2	24.1	72	64	59	65	21.9	33.1	25.9	27	18.9	25.7	21.7	22.1
1993	3	3	37	22.8	14.2	24	34.8	31.8	30.6	21.6	27.4	27	25.3	81	57	69	69	24.2	31.6	32.5	29.4	20.6	25	25.4	23.6
1993	3	4	36.8	21.2	15.6	25	34.2	30.4	30	21.6	27	28.2	25.6	74	57	85	72	23.5	30.9	36.8	30.4	20.1	24.6	27.5	24.1
1993	3	5	37.2	23.4	13.8	25	34.8	31.4	30.6	23.8	28.2	28	26.7	91	61	77	76	28.7	33.8	35.5	32.7	23.3	26.1	26.9	25.5
1993	3	6	36.8	21.6	15.2	23.8	35.2	30.2	29.9	20.6	27.8	28	25.5	75	57	85	72	22.1	32.4	36.3	30.3	19.1	25.4	27.3	24
1993	3	7	38	22.4	15.6	25.2	36	32.6	31.6	24	27.4	28	26.5	91	52	71	71	29	30.8	34.7	31.5	23.6	24.5	26.6	24.9
1993	3	8	35.8	22.8	13	25	35	32.4	31.2	23.8	29.2	28.2	27.1	91	65	73	76	28.7	36.7	35.4	33.6	23.3	27.5	26.9	25.9
1993	3	9	39.4	20	19.4	25.2	35.2	33.6	31.9	23.4	29.6	28	27	86	66	66	73	27.6	37.7	34.1	33.1	22.7	28	26.2	25.6
1993	3	10	37.2	18.2	19	25.4	33.4	30.6	30	20.6	29.6	28.6	26.3	65	76	86	76	21.1	38.9	37.8	32.6	18.3	28.5	28	25
1993	3	11	39.6	20.4	19.2	25.8	35.2	30.6	30.5	20.6	28.8	27.4	25.6	63	62	78	68	20.8	35.3	34.4	30.2	18.1	26.9	26.4	23.8
1993	3	12	38.6	21.6	17	25	36	32.4	31.5	20.2	29.6	27.6	25.8	65	63	69	66	20.5	37.2	33.7	30.5	17.9	27.7	26.1	23.9
1993	3	13	29.2912	24.4	4.89122	26.8	38.2	32.6	32.5	25	29.8	28	27.6	87	54	71	70	30.5	36.4	34.7	33.9	24.4	27.3	26.6	26.1
1993	3	14	39.6	24.2	15.4	26	35.6	30	30.4	24.2	27	26.4	25.9	86	52	75	71	29	29.9	32	30.3	23.5	24.1	25.2	24.3
1993	3	15	38.6	20.4	18.2	25.6	34.6	30	30	20.2	29.6	27.4	25.7	61	69	82	71	20.1	38.1	34.8	31	17.6	28.2	26.6	24.1
1993	3	16	38	22.2	15.8	26.2	35.6	21.8496	21.8533	20.2	26.2	25.6	24	58	48	66.6817	66.4234	19.7	27.8	27.3258	27.0011	17.3	22.8	21.9935	21.7943
1993	3	17	37	23.6	13.4	25.8	35.6	30.4	30.5	24	25.8	26	25.3	86	46	71	68	28.6	26.7	30.7	28.7	23.3	22.2	24.5	23.3
1993	3	18	38.6	22.4	16.2	24.8	34.2	21.3013	21.013	23	26.4	27.2	25.5	86	54	69.2101	66.4234	26.9	29.2	27.6153	26.8221	22.3	23.7	22.1068	21.5777
1993	3	19	28.0575	20.6	7.45747	26.2	35.8	29.6	30.3	21.4	28	25.2	24.9	66	56	70	64	22.3	32.6	29.1	28	19.2	25.5	23.6	22.8
1993	3	20	36	22.4	13.6	24.6	34.2	21.8663	21.809	21	26.4	25.2	24.2	73	54	70.3935	61.3844	22.5	29.2	29.2263	25.2256	19.4	23.7	23.294	20.1828
1993	3	21	34.2	21.6	12.6	24.2	32.6	30	29.2	20.6	25.4	24.6	23.5	72	56	64	64	21.9	27.7	27.3	25.6	18.9	22.7	22.6	21.4
1993	3	22	36	20.6	15.4	23.2	33.2	29	28.6	20.4	28.2	25.4	24.7	78	69	75	74	22.1	34.9	30	29	19.1	26.6	24.1	23.3
1993	3	23	36.8	21.4	15.4	25.8	33.6	32.8	31.3	23.6	27	28.4	26.3	83	60	72	72	27.7	31.3	35.8	31.6	22.7	24.8	27.1	24.9
1993	3	24	34.2	22	12.2	24.6	32.8	29.6	29.1	20	27.2	24.2	23.8	66	65	64	65	20.3	32.3	26.6	26.4	17.8	25.4	22.1	21.7
1993	3	25	33.4	20	13.4	25.2	32	28.6	28.6	22.6	27.2	25	24.9	80	69	75	75	25.7	32.9	29.3	29.3	21.5	25.6	23.7	23.6
1993	3	26	35	23.4	11.6	25	33.2	30.2	29.7	24.2	25.4	24.6	24.7	94	54	63	70	29.7	27.3	27.2	28	23.9	22.5	22.5	23
1993	3	27	27.991	21.2	6.79102	26	35.2	30	30.3	20.4	29	27.6	25.7	60	63	83	69	20.2	35.9	35.3	30.5	17.7	27.1	26.8	23.9
1993	3	28	35	20.2	14.8	23.2	31.8	29.6	28.5	21.6	27.4	26.2	25.1	87	71	77	78	24.7	33.6	31.7	30	20.9	26	25	24
[truncated: 278 more rows]

## Sheet: 1994
			Temperature			Temperature				Temperature				Relative Humidity				Pressure				Dew temperature
[truncated: 366 more rows]

[truncated: 26 more sheets: 1995, 1996, 1997, 1998, 1999, 2000, 2001, 2002, 2003, 2004, 2005, 2006, 2007, 2008, 2009, 2010, 2011, 2012, 2013, Promedios anuales …]
