# Supplementary material for: Direct, diffuse and total solar radiation data set in La Guajira, Magdalena and Cesar departments -Colombia
Source: Data Brief. 2020 Oct 15;33:106397. doi: 10.1016/j.dib.2020.106397 (PMC7599437; doi:10.1016/j.dib.2020.106397)
Supplement: Supplementary file 11 [file mmc11.xls]

## Sheet: 1983
						Temperature				Temperature				Relative Humidity				Pressure				Dew temperature
Year	Month	Day	Maximum	Minimum	Max-Min	1899-12-31 07:00:00	1899-12-31 13:00:00	1899-12-31 19:00:00	Average	1899-12-31 01:00:00	1899-12-31 13:00:00	1899-12-31 19:00:00	Average	1899-12-31 01:00:00	1899-12-31 13:00:00	1899-12-31 19:00:00	Average	1899-12-31 07:00:00	1899-12-31 13:00:00	1899-12-31 19:00:00	Average	1899-12-31 07:00:00	1899-12-31 13:00:00	1899-12-31 19:00:00	Average		Month	Taverage	Hraverage
1984	1	1	35.8	23.4	12.4	23.1226	27.7777	22.7829	22.9727	17.4751	21.3844	18.4275	17.6816	60.0708	40.3247	46.0853	45.0531	19.826	22.3201	19.6695	18.9969	16.5328	18.4574	16.4062	15.8368		January	22.4513	43.7168
1984	1	2	35.2	21.4	13.8	22.9028	25.5201	23.3091	21.1813	18.2144	21.4377	19.2666	19.3532	64.1998	37.0947	47.0843	45.9854	20.7983	20.6585	20.442	19.2666	17.3153	17.0422	17.0789	15.9867		February	24.1082	42.8102
1984	1	3	35	21.3911	13.6089	22.8895	27.8044	23.3157	23.2225	18.3143	21.471	19.1933	18.534	61.5026	40.358	46.7846	49.8814	21.0547	22.4799	20.3022	20.9382	17.4518	18.5274	16.9956	17.3752		March	20.3877	44.203
1984	1	4	34.6	21.3311	13.2689	23.0227	26.7655	22.3201	22.2868	17.6483	20.6518	18.2144	18.554	61.6025	35.8959	41.8231	43.488	20.3122	20.1257	18.281	18.4541	16.8191	16.5095	15.3274	15.2708		April	21.7641	46.6592
1984	1	5	34.6	21.2246	13.3754	22.0837	26.7921	22.1369	22.1669	17.4552	19.7794	18.3342	17.6783	60.5036	36.9948	45.486	45.0531	19.8626	20.7417	19.4364	19.0135	16.5394	17.1088	16.2631	15.8502		May	21.594	49.5011
1984	1	6	24.1215	22.2	1.92154	22.753	27.6645	23.9084	23.9384	17.4252	20.3721	18.3942	18.4574	61.5692	38.2268	45.8522	47.9501	19.9359	21.1047	19.5696	19.8993	16.5761	17.5051	16.3363	16.5528		June	22.4239	43.5014
1984	1	7	34.8	21.2	13.6	22.683	27.6912	23.4156	23.1892	17.4152	20.5586	18.5274	18.5507	61.9355	38.9261	44.8866	47.9834	19.9292	21.5542	19.7095	20.0824	16.5994	17.8048	16.4296	16.7026		July	23.4877	41.923
1984	1	8	33.6	20.2	13.4	23.016	27.8044	23.389	23.2957	17.5351	20.7517	17.615	17.7915	60.77	39.5921	42.8554	45.2862	20.0191	21.9505	18.6739	19.2633	16.6293	18.0345	15.6171	15.9933		August	21.4406	43.5471
1984	1	9	24.3147	21.2	3.11467	23.2624	27.7378	23.6287	23.4522	17.4352	20.8716	18.3809	18.6273	59.0052	40.358	42.7555	46.6847	19.6728	22.3667	19.1734	20.1157	16.4196	18.2976	16.0999	16.6959		September	20.732	43.5535
1984	1	10	34.2	21.6	12.6	23.0893	27.8909	23.2824	23.2758	17.5484	20.8183	18.4807	18.6572	61.2362	38.3267	45.1197	46.1186	20.0924	21.2579	19.6529	19.4664	16.676	17.4152	16.4196	16.1066		October	20.4692	47.8749
1984	1	11	34.8	23.2	11.6	22.8296	27.7111	23.1159	23.1059	17.5018	20.4986	18.3542	18.534	61.8023	38.7929	45.4194	48.0832	20.0658	21.4277	19.483	20.0891	16.6626	17.7082	16.2897	16.6893		November	23.1265	51.9936
1984	1	12	35.2	22.2	13	22.9561	27.8843	23.2092	23.2058	17.4818	20.7784	18.3809	18.5906	61.4027	39.9584	45.2529	48.1165	19.9659	22.117	19.5197	20.1956	16.616	18.1378	16.3163	16.7492		December	21.5886	43.2635
1984	1	13	35.8	22.8	13	23.0227	26.7655	21.3111	21.2845	17.4951	20.7051	17.6549	17.7881	61.0031	37.8606	41.2903	43.6878	19.9492	21.0581	17.9446	18.4508	16.5994	17.3053	14.9644	15.2941
1984	1	14	36.8	22.8	14	22.9494	27.9575	21.9838	22.077	17.7149	20.6651	18.3942	18.6339	62.6681	38.693	44.1873	46.3517	20.4787	21.6841	18.7505	19.3165	16.9457	17.8847	15.647	16.0333
1984	1	15	34.4	20.8	13.6	22.5032	28.0907	23.1359	22.2601	16.1299	19.806	17.7815	17.1155	54.4766	36.5952	44.2872	43.5213	18.3476	20.7384	19.1168	18.6273	15.2441	17.1155	15.8701	15.4173
1984	1	16	35.8	21.6	14.2	23.1359	27.8843	21.2379	21.2678	15.97	19.6728	16.7292	16.0866	54.7763	36.5619	40.7575	40.9573	18.1211	20.492	17.6583	17.322	15.1076	16.9457	14.7613	14.415
1984	1	17	36.2	21.2	15	23.1226	27.9809	23.1159	23.2425	15.9434	19.7927	17.5617	16.9324	54.5432	37.0281	43.5213	43.1883	18.0712	20.775	18.6805	18.2976	15.0776	17.1088	15.6104	15.2175
1984	1	18	36	23.2	12.8	22.9294	26.8587	23.1958	22.2135	16.7359	19.6462	17.0223	16.9823	57.7066	35.7627	43.5546	43.5879	19.0768	20.3022	18.5041	18.4108	15.8302	16.8225	15.2907	15.2508
1984	1	19	36.6	21	15.6	22.9894	27.1184	21.8972	22.1669	15.9834	19.1301	16.8758	16.1931	55.4422	35.23	43.0219	41.4901	18.2144	20.2023	18.1644	17.5484	15.1675	16.5727	15.1276	14.5615
1984	1	20	35	23	12	22.9827	28.0142	22.3301	22.3168	16.7825	19.7594	16.7226	16.9091	58.6056	36.6285	40.3913	42.8554	19.22	20.6452	17.605	18.1811	15.9367	17.0323	14.7047	15.0976
1984	1	21	36.4	22.4	14	22.2435	26.2793	22.4233	20.4121	15.9234	18.2943	16.7892	14.5116	54.6764	30.6015	40.7908	36.1956	18.0079	18.2077	17.7382	15.5072	15.031	14.9744	14.8412	12.9299
1984	1	22	23.2758	21.2	2.07575	22.2169	25.953	21.411	21.4477	16.0166	18.1811	15.9301	16.1898	55.2092	33.1322	38.2934	40.7575	18.271	19.0535	16.7259	17.4485	15.1476	15.6837	14.0087	14.4649
1984	1	23	21.9704	22	-0.0295525	23.329	28.2639	22.2968	22.4133	16.949	19.9392	16.6427	17.0189	58.1061	36.462	40.3247	42.8554	19.4264	20.9315	17.4285	18.3509	16.0866	17.2121	14.6081	15.2241
1984	1	24	23.1492	21.2	1.94922	23.3424	28.0441	23.2924	23.379	16.8425	19.7594	17.8747	17.878	57.307	36.3288	44.3538	45.4194	19.1834	20.5752	19.3032	19.3765	15.9267	17.0223	15.9967	16.0599
1984	1	25	22.0903	21.4	0.690323	23.2491	27.9442	23.3557	23.3157	16.8491	19.1001	17.5351	16.1965	55.2092	36.2955	41.8564	43.6878	19.2932	20.3621	18.3875	18.5573	16.0166	16.656	15.4406	15.3607
1984	1	26	20.9249	22.4	-1.47513	23.0993	26.6256	22.5365	22.3667	16.7759	18.927	16.0699	16.2131	57.7066	35.8626	38.36	41.1571	19.0934	19.8959	16.989	17.5351	15.8968	16.3929	14.1586	14.5349
1984	1	27	19.5996	22.6	-3.00042	23.2191	28.3771	22.5898	22.5399	16.5161	18.867	16.8624	16.0366	55.642	32.9657	39.4256	39.0593	18.4641	19.3099	17.6982	16.9257	15.4905	16.0433	14.8146	14.1619
1984	1	28	20.9715	22.2	-1.22851	23.4356	28.4637	23.5621	23.6121	16.0966	19.9525	17.6083	17.0256	53.3111	35.6629	41.6233	41.7898	18.1911	20.825	18.4774	18.2243	15.1276	17.1754	15.4839	15.1675
1984	1	29	19.7461	22.4	-2.6539	23.0693	28.5503	22.4633	22.4899	16.7825	19.16	16.8025	16.1898	57.9063	34.2643	40.4579	40.4579	19.1401	20.0924	17.7582	17.4452	15.8901	16.5294	14.8312	14.4749
1984	1	30	20.9915	21.2	-0.208533	23.2558	27.3249	23.5555	22.5965	16.1432	19.0801	17.7415	16.2997	55.2092	34.1311	42.8887	40.7242	18.4574	19.9126	18.8604	17.645	15.3041	16.4162	15.7236	14.6148
1984	1	31	18.2743	20.1523	-1.87804	21.6441	24.6676	19.2	19.2966	15.9101	18.0678	15.2441	15.2741	52.4121	32.6327	37.3278	37.794	17.8015	18.7571	16.1931	16.2797	14.8778	15.5039	13.4959	13.5759
1984	2	1	21.9638	21.8905	0.073257	23.3324	28.2772	24.4612	24.5045	16.9324	19.7594	17.6616	17.8281	57.3403	34.0978	39.9584	42.0895	19.3265	19.6029	17.7282	18.231	16.0233	16.2364	14.8345	15.1642
1984	2	2	20.5985	21.8106	-1.21207	23.2624	29.4194	24.5478	24.5378	16.6626	18.9469	17.3619	16.919	55.975	35.0968	41.3236	42.3892	18.7538	19.846	18.0512	18.1644	15.667	16.3963	15.1942	15.1309
1984	2	3	19.5763	21.0281	-1.45182	22.4633	27.8044	23.652	23.5288	15.9034	18.9303	16.8225	16.939	52.2789	36.129	40.1582	42.1561	17.8015	19.9525	17.7815	18.1777	14.8645	16.4395	14.8645	15.1143
1984	2	4	20.8783	21.8839	-1.00562	23.3557	29.6025	25.7598	25.7199	17.0089	19.8393	17.7748	17.0556	54.7097	35.8959	42.0229	44.7534	19.503	20.6818	18.8504	19.3632	16.1365	17.0689	15.707	16.0433
1984	2	5	20.7317	22.1036	-1.3719	23.3557	29.3561	24.5611	24.5777	17.1022	19.9659	17.8348	18.0146	58.2726	37.2612	43.488	45.7523	19.6928	21.1713	19.17	19.6961	16.2697	17.3652	15.9301	16.2664
1984	2	6	20.8783	21.8106	-0.932362	23.4089	29.5692	24.601	24.631	16.7759	19.8194	17.4751	17.7349	56.2414	35.8959	41.6899	44.0208	18.9769	20.6618	18.3476	18.9935	15.7802	17.0556	15.3607	15.8035
1984	2	7	20.8849	21.7773	-0.892404	23.3024	29.3428	24.5544	24.4978	16.6626	18.9602	17.5351	16.9157	56.3746	34.6972	42.2893	42.5224	18.7804	19.8427	18.4674	18.1911	15.6604	16.363	15.4772	15.1176
1984	2	8	21.0048	21.8506	-0.845786	23.3956	28.3039	23.5688	22.5498	16.8425	18.9935	16.8891	16.2531	57.1738	33.1655	41.4901	38.9594	19.1401	18.9403	18.0479	16.7026	15.9267	15.6404	15.0477	13.8589
1984	2	9	20.9049	21.2579	-0.352966	23.2758	29.2429	24.2747	24.318	16.1565	18.1278	17.6616	16.1998	55.3424	34.2643	41.7898	39.7253	18.4907	19.1634	18.0412	16.7925	15.3407	15.7669	15.041	13.9155
1984	2	10	19.6262	22.2235	-2.59729	22.7563	29.3561	22.077	22.2934	16.1365	18.1344	16.7492	15.4139	54.077	32.8658	37.3611	36.5952	18.3376	18.9503	16.0866	15.7702	15.2241	15.637	13.4826	13.0897
1984	2	11	19.5796	21.8905	-2.31093	23.3823	27.8044	23.5854	22.4166	16.8624	18.9336	16.9557	16.2264	56.7409	36.1956	41.59	41.3569	19.1667	20.0491	18.1611	17.6383	15.9168	16.5061	15.1242	14.6148
1984	2	12	20.8982	21.9305	-1.03226	22.6098	28.0974	23.8618	21.6208	16.1898	19.9792	16.8891	16.2531	55.1093	35.4631	39.7919	38.4599	18.5174	20.1923	17.8148	16.626	15.344	16.5894	14.8878	13.8023
1984	2	13	21.0447	22.0703	-1.0256	23.5954	29.5426	24.7809	24.7442	17.0489	19.9792	17.7682	17.9846	57.307	36.2622	42.0562	44.6202	19.5097	21.0015	18.8404	19.503	16.1399	17.2753	15.7236	16.1399
1984	2	14	19.5197	21.9105	-2.39084	23.6087	29.4094	24.4845	24.5544	17.0422	19.846	16.8824	17.0522	57.5401	35.8626	40.4579	42.4558	19.5396	20.6751	17.8714	18.3742	16.1598	17.0755	14.9444	15.2608
1984	2	15	19.7394	20.452	-0.712591	22.763	28.5136	24.8774	23.7952	16.0699	19.1567	16.8624	16.2631	53.1779	34.564	39.5255	39.9584	18.1311	20.1956	17.7382	17.4884	15.0943	16.5861	14.8345	14.5149
1984	2	16	19.5263	20.2589	-0.73257	23.2824	29.2495	23.6687	23.5188	16.8358	19.9326	17.7948	17.9247	56.974	37.6941	40.8907	43.2549	19.1534	21.1347	18.0545	18.544	15.9101	17.3586	15.041	15.3673
1984	2	17	20.6052	21.0514	-0.446202	23.329	29.4293	24.8608	24.7143	16.8358	20.0058	17.5617	17.8481	57.1072	37.2945	41.3902	44.5536	19.1634	21.1913	18.3842	19.2466	15.9267	17.3919	15.4073	15.9734
1984	2	18	19.5463	21.7906	-2.24433	23.5888	29.5193	23.8285	23.7186	16.9557	19.9925	16.9557	17.0822	57.0073	36.462	39.5255	42.1894	19.3199	21.0581	17.9014	18.4208	16.03	17.2887	14.9511	15.2807
1984	2	19	19.6595	21.8839	-2.22435	23.3157	28.0375	24.4479	23.4323	16.9224	19.8327	17.6949	17.8814	57.2404	35.0968	42.7555	43.0552	19.2999	19.8593	18.8004	18.5007	15.9933	16.3896	15.7103	15.3507
1984	2	20	19.6795	20.2989	-0.619355	23.5222	29.4293	25.4601	25.56	17.5883	19.8726	18.5007	18.6572	57.9063	36.2622	45.2196	46.4183	19.816	20.8017	19.7195	20.1124	16.4961	17.1455	16.4529	16.7026
1984	2	21	19.6129	21.2112	-1.59834	23.5754	28.2439	25.58	24.5744	17.615	19.0668	18.4874	17.8681	57.6733	34.3975	43.9875	43.9209	19.826	19.9625	19.5363	19.2033	16.5061	16.4429	16.323	15.9501
1984	2	22	19.6529	21.078	-1.42518	23.3823	29.2895	25.4302	25.4502	17.645	19.9792	18.604	18.7471	59.6712	37.1613	45.8855	47.5838	20.0857	21.128	19.9892	20.3954	16.6693	17.3519	16.636	16.8824
1984	2	23	19.6928	21.1713	-1.47846	23.6354	29.5625	25.8065	25.7698	17.6216	20.0125	18.6406	18.7605	58.3725	36.4953	44.5536	46.4849	19.9159	21.108	19.8793	20.2989	16.5861	17.3353	16.5528	16.8258
1984	2	24	18.1877	21.2978	-3.11009	23.5222	29.1363	23.1292	23.3457	17.7881	19.9326	16.7892	17.0556	59.3382	37.2612	41.9563	42.7888	20.2656	21.0914	17.9313	18.4574	16.7958	17.322	14.9644	15.2974
1984	2	25	18.534	21.3178	-2.78377	23.6554	29.1563	24.288	24.4479	17.8681	19.9992	17.6949	17.9347	59.1717	38.2601	43.8876	45.1197	20.4121	21.3245	18.9602	19.4897	16.8658	17.4552	15.8102	16.1365
1984	2	26	18.4941	20.5453	-2.0512	22.8562	29.0631	24.3413	23.3623	15.3973	19.0402	17.615	15.4106	50.1478	36.462	43.5879	39.2258	17.3719	20.2256	18.8071	16.7659	14.4683	16.616	15.7003	13.8989
1984	2	27	18.3942	21.2712	-2.877	23.6887	28.7301	24.0882	24.2281	16.8291	19.9592	17.5417	17.0522	55.3091	39.3257	44.0541	43.8543	18.9569	21.461	18.7438	18.6373	15.7969	17.555	15.637	15.4139
1984	2	28	17.3686	20.5586	-3.19001	22.9428	28.3039	24.5045	24.6177	17.0889	19.0335	17.7016	17.9446	55.8085	34.6306	42.7888	44.4204	19.4198	19.9625	18.8703	19.4098	16.0966	16.4229	15.7469	16.0899
1984	2	29	18.8	18.5	0.3	22.9	22.025	19.25	19.225	17.325	22.875	20.975	18.25	57.875	41.75	48.875	44.875	19.625	23.9625	21.825	19.525	16.3375	19.725	18.35	16.25
1984	3	1	21.0114	21.411	-0.399584	23.016	27.1584	23.1825	21.3844	17.7282	19.9792	18.574	17.0622	57.3403	35.9625	45.5525	41.9563	19.9692	20.8916	19.8693	18.3176	16.5528	17.1888	16.5294	15.2075
1984	3	2	18.3542	22.0071	-3.65286	23.7086	26.4924	21.8839	22.1203	17.555	19.7727	17.635	17.7682	57.2737	36.8283	43.7877	44.2206	19.6595	20.6252	18.7738	19.0402	16.4096	17.0223	15.6404	15.8302
1984	3	3	18.2543	21.1846	-2.93028	22.5432	25.7332	19.2133	19.3165	17.6416	19.7261	17.5217	16.969	60.204	36.7617	40.358	40.9573	20.0857	20.5053	17.5684	17.4252	16.6926	16.929	14.708	14.4783
1984	3	4	17.1355	20.4454	-3.30989	22.5365	24.3413	19.0601	18.231	16.9623	19.9126	17.6949	16.2497	56.7409	37.0947	41.1571	38.5265	19.2799	20.8949	17.8314	16.596	15.98	17.1988	14.8945	13.7757
1984	3	5	19.6995	21.1247	-1.42518	22.6031	23.1093	21.118	19.23	17.6683	18.1278	17.5284	15.4206	58.9386	34.0645	42.2893	38.3933	19.9925	19.0435	18.4008	16.5694	16.646	15.687	15.4439	13.769
1984	3	6	18.514	21.2778	-2.76379	21.9904	25.4402	20.3588	19.4264	17.6416	20.7517	18.4275	18.6439	55.3757	40.9906	41.4901	42.7555	18.9536	22.1003	18.4641	18.3742	15.8069	18.1245	15.4539	15.2541
1984	3	7	19.7128	21.2246	-1.51176	23.5421	24.1548	19.8593	19.1501	18.3675	19.7861	18.4208	17.8114	60.437	38.2934	43.9875	42.8887	20.6219	20.8849	18.7738	18.2909	17.2154	17.2221	15.677	15.2108
1984	3	8	17.2287	19.5863	-2.35754	22.5831	24.1948	20.2855	20.2789	17.5084	18.1811	16.6959	16.1565	57.4069	35.2966	39.9584	40.6243	19.5596	19.3765	17.4718	17.3886	16.3563	15.9034	14.6947	14.4583
1984	3	9	20.9448	20.3488	0.596046	21.804	25.5267	22.2901	19.3165	16.7093	21.5376	19.22	17.6982	55.1426	38.8595	46.0187	41.4901	18.6805	21.6907	20.2156	17.9014	15.6171	17.8647	16.9024	14.9444
1984	3	10	19.7594	21.0381	-1.27867	23.4156	25.6133	21.1313	21.2678	18.201	20.6452	18.2676	18.5007	60.6701	37.9938	44.2206	45.9188	20.4121	21.4443	19.1134	19.6961	17.0323	17.7215	16.0499	16.4329
1984	3	11	19.3132	20.2489	-0.935692	22.6497	25.1205	19.7861	19.9326	17.5617	20.6785	18.3809	18.5806	58.6389	40.9573	44.0541	45.8522	19.7994	21.9871	18.6339	19.2266	16.5028	18.0412	15.5638	15.9501
1984	3	12	18.3476	19.473	-1.12549	22.3834	24.1548	20.825	20.0358	17.6216	19.7594	18.3076	17.7582	59.5047	37.5276	45.7856	44.9865	19.9825	20.6418	19.3732	19.0601	16.606	17.0089	16.1898	15.8335
1984	3	13	19.4864	21.8439	-2.35754	23.5488	25.4069	21.5709	20.9315	18.2144	20.6651	18.3609	17.7781	60.3039	39.359	47.2508	45.5525	20.3788	21.6774	19.6429	19.1867	17.0256	17.8714	16.3963	15.9334
1984	3	14	19.6062	21.1513	-1.54506	22.703	24.6144	21.7973	21.1646	17.4618	19.8593	18.2943	17.7881	57.9063	36.1623	45.7523	44.7201	19.5563	20.6751	19.3598	19.0835	16.323	17.0489	16.2298	15.8801
1984	3	15	20.6352	21.8373	-1.20208	23.6753	26.8853	22.2568	22.3634	18.1944	21.5842	18.281	18.5607	59.6712	40.5245	44.154	46.2518	20.2989	22.6564	19.1834	19.9059	16.999	18.7005	16.0633	16.5594
1984	3	16	19.473	19.4664	0.00665973	22.5965	26.8254	20.0524	19.2866	17.6216	20.8583	18.4674	17.0456	58.7055	38.1935	43.9209	40.2914	19.8893	21.9272	18.8703	17.4618	16.5661	18.0379	15.707	14.5082
1984	3	17	18.4741	21.2645	-2.79043	23.5821	25.3469	21.2712	21.2978	18.4408	20.7717	18.3675	18.6406	60.9698	40.1915	43.3881	46.6847	20.825	21.9804	19.1967	20.0391	17.3253	18.0479	16.0999	16.6427
1984	3	18	18.5007	22.1969	-3.69615	23.7353	26.4325	20.765	21.0547	18.4941	21.5709	18.4142	18.6739	61.1696	41.8897	46.3517	47.717	20.9282	22.8928	19.6162	20.2689	17.3619	18.8171	16.3396	16.7759
1984	3	19	18.4741	21.2146	-2.74048	23.5155	26.5723	20.9482	21.138	18.6139	21.4044	17.5351	16.969	59.3049	39.692	42.4558	44.6535	21.2878	22.2435	18.4308	19.1933	17.6216	18.3875	15.3973	15.9234
1984	3	20	17.1821	21.8439	-4.66181	22.7563	26.6389	21.0114	20.3521	18.6339	21.5775	18.5673	18.7904	59.3049	40.3913	46.3517	45.2862	20.3521	22.6531	19.9193	19.5729	16.8358	18.6406	16.5727	16.1765
1984	3	21	19.2932	20.3588	-1.06556	23.7553	26.7721	20.139	20.3322	18.4608	21.411	18.4275	18.6139	60.3371	39.3257	43.3548	44.6535	20.7983	22.1935	18.8104	19.3332	17.282	18.3276	15.677	16.02
1984	3	22	17.0289	21.6042	-4.57523	23.4156	22.9627	19.9525	18.0845	17.635	19.6529	16.7492	16.1132	60.437	36.0957	42.3559	39.692	20.0891	19.7861	17.8681	16.6327	16.7059	16.2764	14.9078	13.779
1984	3	23	18.0479	19.2599	-1.21207	20.5919	24.1548	20.5386	19.7528	17.6316	19.7261	18.1744	18.5074	57.9396	37.6941	46.5515	46.2518	19.2333	20.6718	19.3032	19.1034	15.9867	17.0323	16.1665	15.8668
1984	3	24	17.9946	20.1856	-2.19105	22.8961	22.7963	20.8383	20.0691	18.2943	18.8271	18.2377	17.6982	59.3382	36.129	46.052	44.82	20.4254	19.7061	19.3632	18.9969	17.0689	16.2464	16.1965	15.8002
1984	3	25	18.4674	20.2789	-1.81145	21.744	25.6067	20.9515	20.1157	18.4408	20.845	18.2477	18.6073	59.2383	38.2601	44.1873	44.5869	19.9759	21.8706	19.0835	19.0668	16.6194	17.9746	16.0033	15.8435
1984	3	26	18.281	21.2778	-2.99688	22.8362	26.7188	22.0837	21.2279	19.3265	21.5442	19.1467	19.4497	61.103	40.2248	46.5848	46.7846	20.9415	22.5265	20.1424	19.9958	17.3985	18.564	16.8325	16.596
1984	3	27	18.4874	21.0381	-2.55068	22.5099	26.892	22.0037	21.128	19.3598	21.5043	19.1201	19.4431	63.6337	39.5255	47.1176	47.8169	21.3311	22.3767	20.2123	20.1823	17.6483	18.4974	16.8957	16.7492
1984	3	28	18.1478	20.3655	-2.21769	22.5698	25.64	21.9638	22.1602	18.4408	20.785	19.3798	19.5396	61.7357	37.8273	48.0499	49.1821	20.8949	21.6841	20.7484	21.1047	17.3886	17.8547	17.2287	17.4851
1984	3	29	19.4331	21.2712	-1.83809	22.6497	25.8131	22.1969	20.2556	18.5607	20.8183	20.1657	18.7138	62.4683	37.8606	46.8512	44.9532	21.1546	21.794	20.4487	19.3099	17.5584	17.9247	17.0522	16.01
1984	3	30	18.7072	21.451	-2.74381	23.6687	26.9586	22.2901	22.39	19.6062	21.5575	18.3276	18.7438	66.0645	38.7929	44.154	46.9511	22.6364	22.3567	19.2333	20.2256	18.6306	18.4475	16.0533	16.7259
1984	3	31	18.5473	21.3178	-2.77045	21.9438	26.1394	22.1103	21.4477	18.6073	20.7584	19.3532	19.5729	59.1384	37.2945	48.4495	46.8845	20.3088	21.5509	20.7484	20.2922	16.8391	17.7948	17.2254	16.8092
1984	4	1	20.845	21.8	-0.955047	23.8152	26.9186	23.4689	23.5455	19.3465	21.6907	20.0058	20.3521	63.6004	39.9251	47.0177	50.1478	21.9072	22.7563	20.9215	21.8706	18.211	18.7305	17.565	18.1711
1984	4	2	19.7794	22.2	-2.4206	22.996	25.4202	20.4254	20.4587	17.928	20.7451	17.4152	17.878	59.5713	38.9261	40.6243	44.154	20.5053	21.784	18.0112	19.2	16.9224	17.918	15.1675	15.9267
1984	4	3	19.4065	22.4	-2.99355	22.9228	25.2037	20.8583	21.0947	17.7948	20.6918	17.4818	17.0389	59.0718	40.6576	43.8876	43.6878	20.2223	21.9605	18.5374	18.4574	16.7592	18.0479	15.5338	15.3107
1984	4	4	19.553	22	-2.44703	23.7886	25.5467	21.0847	21.2878	18.6339	20.7118	18.4275	17.888	62.0021	39.4589	45.9854	45.486	21.2678	21.7607	19.6662	19.3698	17.5983	17.908	16.4329	16.0599
1984	4	5	20.9215	22.037	-1.1155	23.7453	26.6656	23.329	23.4089	19.4597	21.7174	19.2599	19.5929	64.9324	41.1238	46.5182	49.4152	22.2368	23.026	20.3621	21.2579	18.4075	18.887	17.0522	17.615
1984	4	6	20.9315	22.1036	-1.17211	23.9351	26.7788	23.3956	23.4989	17.9147	20.6851	19.2733	18.6905	58.9719	37.2279	45.1197	45.6857	20.4221	21.401	20.1956	19.9559	16.8957	17.6816	16.939	16.616
1984	4	7	21.9704	22.2	-0.229553	23.8418	26.5657	23.329	23.3823	18.7538	20.6651	18.4142	18.7072	62.5682	39.1925	44.3538	47.1842	21.4943	21.6974	19.4531	20.2156	17.7648	17.8814	16.2997	16.7792
1984	4	8	20.8117	22.2835	-1.4718	24.015	24.2614	21.2379	21.3911	18.8071	19.9659	17.8747	18.0479	61.6358	37.0281	44.2872	45.8189	21.5209	20.3421	19.3032	19.7594	17.7415	16.6793	16.03	16.2964
1984	4	9	19.6395	21.4	-1.76046	23.7886	26.5057	22.097	22.2868	18.6872	20.452	18.1211	18.5174	62.7014	38.36	43.4214	46.5848	21.4077	21.2012	18.8204	19.826	17.6916	17.5384	15.8202	16.4862
1984	4	10	19.473	22.2	-2.72695	22.7896	25.5734	21.3178	21.4044	17.908	19.8194	17.4552	17.8181	59.9709	37.5942	41.4901	44.8533	20.5353	20.8549	18.2277	19.19	16.9723	17.1788	15.2874	15.9301
1984	4	11	20.5985	23.2	-2.60146	23.6554	26.6123	22.4499	22.4366	18.7471	20.7451	18.3276	18.6939	63.1009	38.7596	43.488	46.7846	21.5609	21.8373	19.16	20.1623	17.7781	17.9513	16.1232	16.7292
1984	4	12	20.6119	22.2	-1.58814	23.662	26.4658	20.9482	21.138	18.5673	19.7528	17.4152	16.9324	61.9688	37.1613	42.7888	42.589	21.1546	20.6552	18.3276	18.1844	17.5217	17.0489	15.3673	15.1309
1984	4	13	19.4797	21.8706	-2.39084	23.4356	26.7954	21.1713	21.2912	18.7471	20.7784	17.7781	18.0279	63.334	38.1602	43.3548	45.2529	21.5742	21.794	18.9669	19.6062	17.7948	17.9413	15.8102	16.2098
1984	4	14	20.805	21.2	-0.395005	23.3091	25.56	22.3367	21.3411	18.6805	19.8593	18.3542	17.8714	64.4995	35.4298	43.7211	43.2216	21.5709	20.0425	19.2566	18.4774	17.8181	16.4728	16.1765	15.3274
1984	4	15	19.6395	22.2	-2.56046	23.4689	26.5523	22.097	22.1969	18.7471	20.7917	18.4208	18.7471	64.2997	39.6587	45.3528	48.2164	21.6841	22.0604	19.503	20.4287	17.8914	18.1078	16.303	16.8991
1984	4	16	19.826	22.2	-2.37399	21.9971	24.1682	21.098	21.2312	16.989	18.0812	16.8092	16.2231	56.3413	34.0978	40.4246	40.6243	19.2566	18.927	17.7016	17.4418	15.9834	15.6204	14.8479	14.5016
1984	4	17	20.3588	21.6	-1.24121	23.662	26.9852	22.5831	21.8639	19.553	22.6031	19.8593	19.553	66.3642	46.0187	50.6472	51.2133	22.5465	24.4912	21.148	21.4443	18.6206	19.9692	17.6949	17.7082
1984	4	18	20.6918	22.6	-1.90822	21.9039	26.3459	22.9827	21.2345	17.7282	20.805	19.2266	17.878	58.8387	40.5578	48.4828	45.3861	20.0791	22.1836	20.5186	19.3498	16.6926	18.1744	17.1355	16.0533
1984	4	19	20.4587	23.2	-2.74131	22.6697	24.7742	20.6785	20.815	17.8015	19.6862	17.5018	17.7482	60.3704	39.2258	43.5879	46.052	20.3488	20.8516	18.514	19.23	16.8824	17.1754	15.5072	15.9667
1984	4	20	20.512	20.2522	0.259729	21.8439	26.3925	22.7896	21.088	17.302	20.8516	19.2799	18.0079	58.8054	39.9251	48.949	46.0853	20.0491	22.1636	20.6884	19.6362	16.4795	18.1611	17.2587	16.2231
1984	4	21	20.6385	21.7307	-1.0922	24.4279	24.4812	21.5975	20.7284	19.5663	19.7328	19.3199	18.0279	67.0302	37.9605	47.9834	45.8189	22.6664	20.1424	20.0491	19.0701	18.6406	16.5461	16.6293	15.697
1984	4	22	20.805	22.6	-1.79501	24.4878	27.6778	23.1026	23.2092	19.4864	21.5775	19.24	19.5663	66.0312	40.5911	47.1509	49.8481	22.3967	22.6797	20.3754	21.2412	18.5007	18.6839	17.0323	17.5817
1984	4	23	21.0248	22.2	-1.17523	23.7886	27.9775	22.3434	21.431	18.8937	21.784	18.7138	18.1311	64.1332	40.9906	46.052	46.1186	21.8972	23.1592	20.139	19.9026	17.9613	18.9503	16.7392	16.3863
1984	4	24	19.6062	22.4	-2.79376	24.2847	27.558	21.6508	21.9105	19.6862	21.4976	17.5417	17.918	68.795	40.3247	45.1197	47.051	23.0427	22.5265	18.8237	19.6529	18.907	18.5673	15.727	16.2398
1984	4	25	20.2056	22.8	-2.59438	23.3357	27.1517	20.8316	19.9159	18.6339	20.6185	18.3009	17.0522	64.1998	42.3892	44.7867	45.2529	21.451	22.0903	18.8137	18.7005	17.7315	18.1178	15.7103	15.4506
1984	4	26	20.5985	21.2	-0.601457	23.5355	25.8098	21.7174	20.8117	18.7405	21.4443	18.6606	17.9513	63.8335	41.8231	49.0489	47.8835	21.6175	21.9771	20.4487	19.8094	17.8514	18.0778	16.8758	16.3297
1984	4	27	21.3644	21.4	-0.0355879	23.5088	27.4114	22.9827	22.1436	18.927	21.6108	19.3565	18.847	65.6649	42.6223	49.5817	49.4485	22.1036	23.0427	20.9482	20.755	18.1478	18.907	17.4119	17.1255
1984	4	28	21.7773	21.2	0.577315	24.2681	26.1994	21.8239	21.9505	19.6196	20.7717	18.554	18.8404	68.6285	41.1238	48.5494	50.4142	22.8895	22.2035	20.2023	20.8616	18.8004	18.1877	16.7226	17.1655
1984	4	29	20.3921	21.4	-1.00791	24.5411	27.185	22.8762	22.9794	19.6928	21.6175	19.3732	19.6895	67.23	43.6545	51.0801	52.6119	22.8662	23.2558	21.1413	21.8339	18.8204	19.0402	17.5351	17.9713
1984	4	30	21.4843	22.2	-0.715713	24.5278	27.1717	23.0293	23.0793	19.6129	20.5519	19.2599	18.7039	66.3975	40.4246	49.282	48.7825	22.6631	21.6907	20.7317	20.4221	18.6772	17.8681	17.2753	16.9057
1984	5	1	20.529	22.6	-2.07097	22.6697	27.1317	22.8029	21.8706	19.4797	22.4233	19.1134	18.6539	66.0645	45.5193	49.5151	49.3819	22.4067	24.0716	20.5253	20.4354	18.5207	19.7361	17.1521	16.9157
1984	5	2	19.7226	23.8	-4.07742	23.5688	25.287	20.8982	21.1646	20.432	21.5509	20.139	20.4387	70.36	40.4246	48.8824	49.5151	23.7419	21.9904	20.3222	20.7717	19.5363	18.0712	16.8458	17.1322
1984	5	3	18.3097	23.8	-5.49032	21.8706	26.1061	19.8127	18.927	19.866	20.5719	17.5617	17.0789	65.7648	41.3569	45.2862	43.3881	22.3034	21.9105	18.9036	17.908	18.2643	18.0379	15.7802	14.8079
1984	5	4	18.7871	23.6	-4.8129	22.4766	27.0318	22.3967	20.6751	18.8537	22.3501	19.1068	17.888	65.565	44.0874	49.5151	44.2872	21.9871	23.1159	20.0791	18.1045	18.0579	18.9336	16.6993	14.9145
1984	5	5	19.6774	24	-4.32258	22.5565	27.3116	21.9238	21.0847	19.6062	22.5032	19.18	18.7371	67.9958	45.7523	47.4839	47.6171	22.8329	24.328	19.7994	19.7727	18.7771	19.8726	16.4928	16.3063
1984	5	6	19.1134	23.6	-4.48658	22.8429	27.2783	23.2291	22.1769	19.5396	22.5532	19.2733	18.7738	65.7648	45.2862	47.0843	48.2497	22.4566	24.328	20.522	20.5253	18.5573	19.866	17.1455	16.979
1984	5	7	19.7548	21.1313	-1.37648	23.6287	27.6112	22.2635	22.2868	20.5586	22.4766	19.3399	19.6795	70.6264	44.0208	48.2497	51.2133	23.9817	23.985	20.7584	21.6408	19.6862	19.6895	17.3153	17.8681
1984	5	8	17.3935	22.4	-5.00645	21.9904	24.8475	19.17	19.2133	18.7072	18.927	15.9301	14.6714	62.3684	38.0271	37.3278	34.6972	21.4077	20.2123	15.9401	15.0543	17.7149	16.6094	13.3694	12.4737
1984	5	9	17.9546	22.6	-4.64537	21.9238	26.3126	22.9894	20.2556	18.7471	21.5775	19.18	17.0722	60.7367	41.5234	46.2518	39.026	20.7484	22.1802	19.5496	16.666	17.0989	18.1944	16.333	13.8289
1984	5	10	18.7032	22.6	-3.89677	23.5621	27.5247	20.9448	21.1147	20.4454	22.4033	18.3076	18.6972	69.9605	44.9865	46.7846	49.1155	23.7985	24.0483	19.6762	20.5619	19.5197	19.7128	16.4062	16.959
1984	5	11	17.948	22.1419	-4.19396	23.6887	26.7055	20.159	20.1457	20.4986	22.2768	18.4008	18.7371	69.794	47.384	43.9209	46.8845	23.8252	24.1548	18.6839	19.6462	19.5829	19.7561	15.6404	16.2431
1984	5	12	19.9097	23	-3.09032	22.8296	25.7199	21.8106	20.0291	20.3388	22.2302	20.0058	20.3421	66.2643	43.9542	50.2144	47.051	22.5498	22.8329	20.8316	19.6462	18.6206	18.7704	17.3186	16.2331
1984	5	13	17.9879	21.6	-3.61207	23.7486	27.1317	22.7297	22.9761	20.3122	22.5232	20.0191	20.4121	67.9958	46.1852	52.4454	53.8772	23.3024	24.4012	21.6674	22.4966	19.2666	19.9159	18.0412	18.5573
1984	5	14	19.5929	21.4	-1.80708	22.7496	26.0928	22.2169	22.1669	20.5786	21.764	20.1124	20.5486	67.8626	44.5203	47.6837	51.8127	23.1026	23.6953	20.5486	21.8139	18.9336	19.2999	17.1854	17.9513
1984	5	15	18.5548	22.6	-4.04516	22.0437	26.9919	22.7163	21.8805	19.0202	22.4966	19.2133	18.8171	62.5016	46.7846	48.3829	47.717	21.3811	24.4279	20.5819	19.9925	17.5184	19.9326	17.1888	16.4595
1984	5	16	19.4903	21.3578	-1.86743	22.9095	27.165	23.0493	22.0803	19.8327	22.5498	19.3998	18.897	67.23	46.4183	48.4495	49.4818	23.1259	24.5011	20.8949	20.8816	18.9469	19.9858	17.4019	17.1988
1984	5	17	18.9336	22.4	-3.46639	21.6241	25.6533	22.8695	21.7607	18.9802	21.3444	20.0724	19.5297	66.5307	44.2872	51.8127	52.9448	22.2934	22.8529	21.7274	21.6042	18.2676	18.7971	18.0878	17.8514
1984	5	18	19.471	23.8	-4.32903	22.6098	26.1461	22.0104	21.0914	19.6795	21.4843	19.1933	18.7405	67.9958	42.5557	49.282	49.2487	22.9361	22.8828	20.6751	20.5886	18.8437	18.8437	17.232	17.0323
1984	5	19	19.5032	22.2	-2.69677	22.5831	27.0984	22.7496	21.9039	19.7861	22.4233	20.1457	19.6595	68.5286	46.052	53.6108	53.078	23.1759	24.2081	22.0337	21.8606	18.9935	19.8127	18.2843	17.9913
1984	5	20	17.9613	22.6	-4.63871	23.5222	24.4412	22.9294	21.8706	19.6529	20.5719	20.119	18.7405	67.6629	43.1217	51.9126	50.2477	22.8429	22.2002	21.7707	20.6984	18.7871	18.1911	18.1045	17.0822
1984	5	21	16.6227	22	-5.37732	22.2035	26.0928	23.1093	23.0094	18.5407	21.3245	20.0391	19.3831	65.565	43.0552	50.7804	51.513	21.4676	22.7097	21.5309	21.1946	17.7415	18.6706	17.9347	17.5684
1984	5	22	17.8681	23.2	-5.33195	23.329	26.892	22.5698	22.733	19.5263	22.4566	20.0891	19.5696	68.0291	47.3174	53.744	53.2778	22.6964	24.4812	21.9804	21.7673	18.7005	19.9525	18.2377	17.9047
1984	5	23	18.3226	22.2	-3.87742	22.4899	26.9253	21.744	20.9315	20.1923	22.39	19.3865	19.5696	66.8637	46.8179	51.6129	50.3809	22.4266	24.2814	21.2345	20.785	18.534	19.8593	17.585	17.1255
1984	5	24	18.5419	22.6	-4.05806	23.3623	25.5667	22.3767	22.5332	20.3854	21.3711	19.2666	19.5197	70.693	44.5869	53.0114	53.6774	23.7319	22.9927	21.2612	21.7374	19.5197	18.8703	17.615	17.908
1984	5	25	16.9935	22.8	-5.80645	22.6364	24.7409	21.4044	21.6774	19.7461	20.5453	19.2266	19.5563	67.8959	42.4891	52.3122	53.2445	23.0393	22.0537	21.0348	21.7041	18.9203	18.1111	17.4918	17.9047
1984	5	26	18.2387	21	-2.76129	21.6841	25.8398	23.4023	21.8239	19.0668	21.451	20.0991	19.6828	66.6306	42.3226	54.0437	50.9469	22.4733	22.2568	22.0037	21.0747	18.3642	18.231	18.261	17.3086
1984	5	27	18.3548	23.2	-4.84516	22.3834	25.7132	21.8373	21.8339	19.6262	21.4843	19.2599	19.6162	68.9948	45.0531	49.9147	53.2445	22.9494	23.2691	20.8316	21.8073	18.8504	19.0601	17.3686	17.968
1984	5	28	17.5151	22.4	-4.88491	23.4989	27.1384	22.6231	22.8229	20.4054	22.3501	20.0325	20.3688	69.9938	46.1186	53.2778	55.0094	23.6787	24.0649	21.7906	22.5332	19.493	19.7228	18.1411	18.5906
1984	5	29	18.071	23.6	-5.52903	23.1759	26.1727	22.4033	22.4067	20.1457	21.3711	19.8593	19.4664	70.7263	46.5515	52.5453	53.6774	23.2991	23.2591	21.471	21.6241	19.2633	19.0435	17.8814	17.8447
1984	5	30	16.9226	21	-4.07742	22.4633	26.9586	22.8029	21.8872	19.473	22.1236	20.0458	19.4631	67.6296	45.4527	51.8793	51.9459	22.5865	23.5655	21.6907	21.3877	18.594	19.4298	18.0778	17.7016
1984	5	31	17.7415	24.8	-7.05848	23.4223	25.7998	22.8495	22.8429	20.6252	21.6208	20.2656	19.7128	69.0614	44.9199	52.6119	55.7086	24.298	23.5022	22.1403	22.9861	19.8527	19.1967	18.3775	18.8703
1984	6	1	18.0258	21.4	-3.37419	23.3623	25.5467	22.5165	22.6198	19.7161	20.7784	19.0801	19.5863	68.5952	44.4204	50.4475	53.4776	23.086	22.7929	20.6452	21.8306	18.927	18.5573	17.2087	17.958
1984	6	2	18.2065	22.6	-4.39355	23.2491	26.6855	20.8383	20.8516	19.5729	21.411	18.261	18.6306	68.4953	44.3871	44.2539	47.4173	22.8096	23.0227	18.6339	19.6329	18.7938	18.8803	15.6104	16.2464
1984	6	3	18.4839	23.2	-4.71613	23.2358	25.6	21.6508	21.7573	18.7205	18.9136	15.97	16.3197	65.4651	38.9594	40.7908	43.488	21.7507	20.3288	17.1022	17.9946	17.9313	16.6793	14.3018	14.8445
1984	6	4	17.1806	22.4	-5.21935	23.3956	26.8387	22.703	22.8296	18.1078	19.8327	16.9224	17.2587	63.5005	40.8574	43.4214	46.0853	21.1846	21.4177	18.3476	19.19	17.4019	17.5051	15.2841	15.7902
1984	6	5	18.4194	22.8	-4.38065	22.4166	24.6676	21.5575	20.7317	17.2953	18.8337	16.9224	16.323	60.5702	37.2945	41.2237	41.3902	20.2156	19.2966	17.4452	17.1188	16.596	15.8368	14.5315	14.1286
1984	6	6	17.615	23.2	-5.58502	22.2701	25.6999	22.8762	21.8239	17.3486	19.0335	17.0023	16.3996	61.436	39.4922	43.155	43.7877	20.3921	20.6718	18.4075	18.1844	16.7059	16.8624	15.3007	14.9578
1984	6	7	18.1194	24.4	-6.28065	23.4223	24.6343	22.6364	20.825	18.0612	18.9403	16.8758	16.343	62.0354	34.6972	43.6545	38.8262	20.9748	18.5707	18.3009	16.303	17.242	15.2042	15.2308	13.4293
1984	6	8	18.3161	21	-2.68387	23.4023	25.1072	22.0037	22.057	18.1944	18.1478	16.1632	16.4196	63.0343	35.3965	40.1582	42.6556	21.3245	19.3332	17.3752	18.0878	17.4518	15.8801	14.4649	14.8978
1984	6	9	34.6	22	12.6	22.5765	24.9673	21.8106	20.9448	17.4152	18.1544	16.1165	15.5871	60.5369	36.1956	41.2237	41.257	20.4487	19.503	17.4552	17.2787	16.7359	15.96	14.5249	14.2219
1984	6	10	35	21.4	13.6	22.683	27.4314	23.1359	22.1802	17.4951	19.7528	17.9147	17.2653	60.6701	37.9272	44.2206	44.5203	20.5852	20.8283	19.3532	18.9636	16.8225	17.1288	16.0533	15.6204
1984	6	11	33.4	23.6	9.8	22.7963	25.8464	22.9894	21.9771	18.2343	18.1011	17.6083	16.3696	59.5047	36.7284	44.82	43.4547	20.3488	19.4697	18.9103	18.0878	16.6893	15.9467	15.7536	14.9011
1984	6	12	18.4839	23.6	-5.11613	23.6887	27.2117	22.0703	22.077	18.1877	19.7727	17.7082	17.9946	62.435	39.026	43.1217	45.5525	21.2412	21.0481	18.281	18.9636	17.4185	17.3053	15.2241	15.6504
1984	6	13	34.6	21.2	13.4	23.5022	26.8387	22.7163	22.7896	18.0945	19.6728	17.6549	17.9213	62.6348	39.5921	46.2518	47.9834	21.0947	20.9615	19.1367	19.7494	17.3386	17.2254	15.9434	16.3163
1984	6	14	35.8	21.7806	14.0194	23.3357	25.6533	22.9361	21.8706	18.0212	18.8537	16.7692	16.2298	63.5671	40.8907	44.2872	44.9199	21.0947	20.5519	18.2277	18.0912	17.3053	16.7992	15.1376	14.8945
1984	6	15	34.2	23	11.2	23.4356	28.144	23.9084	23.9118	16.5228	19.0335	16.8758	16.3996	56.5744	38.127	42.4558	43.1883	19.19	20.502	18.1478	18.1411	15.7836	16.7858	15.1476	14.9511
1984	6	16	35.8	23.6	12.2	22.7963	27.0651	23.8285	22.8828	16.7226	18.2277	17.0356	16.4795	56.2081	36.0957	44.154	43.4547	19.5396	19.6029	18.6306	18.3143	15.9767	16.03	15.4206	15.0343
1984	6	17	35	24	11	22.7363	28.8699	21.9838	21.1846	16.596	18.9536	15.9234	15.4606	56.641	35.6296	38.6264	37.8606	19.3299	19.9659	16.2864	16.03	15.8768	16.4429	13.5892	13.2595
1984	6	18	31.6	21	10.6	22.6764	28.3371	23.9151	22.9727	16.4362	18.9203	16.9091	16.2631	55.7752	36.795	43.2882	42.3226	18.9802	20.0691	18.2743	17.7748	15.6604	16.5028	15.2241	14.718
1984	6	19	31.6	22.2	9.4	23.9617	27.2649	21.9238	21.0714	17.4751	19.0768	16.0832	16.4262	58.206	36.129	40.6576	40.3247	20.2755	19.5297	17.2853	17.1155	16.6427	15.9933	14.4216	14.1253
1984	6	20	35.2	22.8	12.4	22.9627	27.0585	24.1016	22.0437	16.6427	18.887	16.2164	15.5438	55.4755	37.9272	42.3559	41.0239	19.3099	20.1657	17.7548	17.1721	15.8568	16.5861	14.6914	14.1686
1984	6	21	35.4	23.4	12	23.7086	28.477	24.0017	24.0416	17.3819	19.0668	16.9757	17.2254	59.2716	37.3611	43.7211	45.5193	20.2456	20.4121	18.4475	19.0568	16.616	16.7226	15.324	15.6937
1984	6	22	32.2	23.8	8.4	22.9128	27.0918	24.0083	21.9804	16.6227	18.2277	17.0689	16.4662	55.8751	34.9636	40.8241	39.026	19.3066	18.7638	17.5251	16.3996	15.8502	15.3207	14.5748	13.4959
1984	6	23	35.4	22.8	12.6	23.8452	28.3338	23.1093	23.1292	17.5484	19.1134	17.0156	17.3353	59.1384	38.9927	40.5578	43.488	20.522	20.6951	17.4318	18.3276	16.8025	16.8624	14.5149	15.051
1984	6	24	35	22.6	12.4	22.0903	26.7621	19.8527	19.886	14.8512	18.1944	13.4593	13.8056	49.8481	37.5276	30.6681	33.2653	17.0589	19.7261	13.2995	14.1286	14.1086	16.1099	11.195	11.7245
1984	6	25	35.4	24	11.4	22.8162	28.4637	24.1682	23.1892	16.5228	19.0601	16.0766	15.5505	56.7076	38.3267	39.8585	40.6576	19.2166	20.5619	17.2187	17.1188	15.7969	16.8025	14.375	14.1286
1984	6	26	36	21.4	14.6	22.8629	27.4447	25.4135	24.3213	16.7159	18.0479	17.8747	17.262	58.0395	35.9292	44.9865	45.6191	19.6862	19.2666	19.3698	19.1267	16.0799	15.8069	16.0666	15.7203
1984	6	27	32	24.4	7.6	22.9095	28.8233	25.2803	24.298	16.6293	18.281	17.7881	16.4562	56.8741	34.897	43.9542	42.5557	19.4198	19.543	19.1134	18.1578	15.9234	16.0033	15.9234	14.9544
1984	6	28	33.6	21.6	12	23.016	28.9498	25.3336	24.4046	16.7759	18.1145	17.8348	16.4495	56.1748	32.7992	43.9542	41.5234	19.5863	18.907	19.1867	17.9646	16.0333	15.5305	15.9667	14.8179
1984	6	29	33.4	21	12.4	23.8884	28.8633	24.954	25.2204	16.7892	19.1867	17.1088	17.4019	56.2747	36.462	43.1883	44.6868	19.6262	20.4986	18.6139	19.2633	16.0466	16.7858	15.4439	15.8268
1984	6	30	32.2	23.6	8.6	23.9084	29.0364	23.7719	24.1815	16.7892	19.0468	16.9823	17.3386	55.9084	35.8626	41.6233	42.4225	19.6229	20.1757	17.5983	18.2177	16.03	16.5694	14.6081	14.9844
1984	7	1	19.9097	23.8	-3.89032	23.3757	27.478	25.1005	24.0816	17.262	17.2354	17.6483	16.3097	60.1374	34.2976	44.9532	43.3881	20.139	18.4574	18.9836	18.0212	16.5627	15.1509	15.8268	14.8645
1984	7	2	33.8	21	12.8	22.8229	28.8633	25.1405	24.2081	17.5417	19.0135	17.7349	18.0978	57.9063	36.7284	45.8189	45.5193	19.6495	20.2289	19.2699	19.0934	16.0666	16.5927	15.9967	15.7136
1984	7	3	33.8	22.6	11.2	21.8706	28.9898	23.2291	22.3434	16.7292	19.0801	16.0499	16.4296	55.2425	36.6285	39.8918	40.4246	18.7138	20.3288	17.1655	17.1288	15.2874	16.666	14.3517	14.1386
1984	7	4	32.8	23.6	9.2	23.6021	28.5902	25.2404	25.2504	17.3952	19.1134	16.969	17.272	59.4714	38.3933	42.5224	45.486	20.2889	20.6219	18.3076	19.17	16.6626	16.8325	15.2241	15.7636
1984	7	5	18.4903	21	-2.50968	23.4622	28.4504	23.1825	23.1292	17.3553	19.0069	16.0433	16.3796	59.9709	37.2945	39.2924	42.589	20.2589	20.2755	17.0689	18.0046	16.6393	16.6427	14.2851	14.8678
1984	7	6	19.2533	21.4	-2.14672	23.5022	27.5446	25.1005	24.1981	17.2221	18.2277	16.8824	16.3496	58.6389	34.6639	41.3236	41.5567	19.9226	19.3632	17.9813	17.8048	16.4296	15.8801	15.0477	14.7513
1984	7	7	19.16	22.8	-3.63996	23.5954	28.4037	26.0728	25.0905	16.6027	18.9003	16.9623	17.2121	55.8751	34.0645	40.4246	41.4235	19.2699	18.9702	17.9913	17.8514	15.8368	15.667	15.0277	14.7713
1984	7	8	33.4	23.6	9.8	22.0171	27.7644	24.0882	23.2558	16.5827	19.0934	17.7548	17.2454	55.7752	36.1956	44.487	44.2206	19.2433	20.3022	19.1168	18.917	15.8135	16.6693	15.9201	15.6137
1984	7	9	32.4	21.4	11	21.8406	28.8233	24.1948	23.1825	16.6027	18.1811	16.9823	17.262	54.6431	34.6306	41.9563	42.6889	18.4941	19.3165	18.2443	18.0878	15.1775	15.8568	15.2008	14.9111
1984	7	10	19.0468	22.6	-3.55317	23.662	28.8366	25.1538	25.2537	17.3286	18.1944	17.7215	17.2154	58.6722	35.3299	44.5536	44.487	20.1057	19.3732	19.0801	18.9103	16.5294	15.8801	15.9001	15.6071
1984	7	11	19.4129	22.2	-2.7871	21.6441	28.5436	25.1005	23.0493	15.637	18.1211	17.6749	15.4706	53.744	36.6618	44.0874	40.7908	18.1344	19.4864	18.9569	17.0289	14.9378	15.97	15.8302	14.072
1984	7	12	34.2	23	11.2	22.0637	27.6912	25.9396	22.1369	16.5095	18.1211	17.7282	16.3563	53.3111	33.2986	45.719	38.693	18.2077	18.3476	19.2233	16.2664	15.001	15.0743	15.9867	13.4094
1984	7	13	33.6	22.2	11.4	21.9838	28.7301	23.4422	21.3611	15.8568	19.1667	16.1598	14.7879	50.9469	37.9272	40.3913	35.2633	17.4485	20.6785	17.4219	15.1809	14.3484	16.8558	14.4982	12.5503
1984	7	14	34.2	23	11.2	23.642	28.5303	23.0693	23.1193	17.4352	18.9769	16.1299	16.3996	59.871	37.6941	41.8564	43.7211	20.3954	20.2556	17.5051	18.1544	16.7193	16.646	14.5282	14.9444
1984	7	15	33.6	23.4	10.2	23.7486	28.8699	25.2304	25.3369	17.322	18.8071	16.8158	17.0822	59.2383	36.5286	42.6223	44.6202	20.1557	19.8227	18.0445	18.7039	16.5661	16.3729	15.061	15.4805
1984	7	16	33.6	22.6	11	22.6631	28.9099	22.9161	23.1459	15.7636	19.0502	17.0622	16.3896	55.3091	36.7284	42.589	41.257	18.4974	20.3188	17.8114	17.2354	15.1575	16.666	14.758	14.2019
1984	7	17	33.4	22.4	11	23.5888	28.5969	24.1116	24.2048	17.3419	18.9536	16.8891	17.1821	59.9376	37.5276	42.7222	44.9532	20.2522	20.1856	18.1511	18.887	16.6094	16.5627	15.1409	15.5804
1984	7	18	36.4	23.2	13.2	22.6431	28.5103	25.0672	24.0749	15.717	18.7804	16.0233	15.4772	54.41	36.4953	39.3923	40.5245	18.2976	19.7561	17.0489	16.9856	15.0477	16.303	14.2718	14.0387
1984	7	19	35.2	23.6	11.6	22.7363	28.8766	24.8807	24.1781	17.3819	18.0279	16.8891	17.1754	59.2383	34.5307	42.8887	44.8533	20.2522	18.9969	18.1844	18.877	16.626	15.6504	15.1509	15.5904
1984	7	20	32.6	22.6	10	22.8029	28.6835	26.286	24.2114	16.5627	18.9536	16.9557	16.4096	56.1082	35.3632	42.1228	40.5911	19.2566	19.3565	18.2044	17.2354	15.8069	15.8268	15.1875	14.1752
1984	7	21	33.4	21.6	11.8	23.8751	27.498	25.1571	24.2414	16.6493	18.1211	17.0156	16.4728	56.1082	33.5983	42.3559	40.3247	19.3831	18.4408	18.3675	17.282	15.9001	15.1242	15.2841	14.2318
1984	7	22	32.8	21.2	11.6	21.0181	25.2204	25.5734	20.4187	14.2518	18.241	17.0156	14.7813	48.8158	32.7992	41.1571	33.5317	16.666	17.9247	18.1877	14.4683	13.6391	14.5915	15.1442	11.9076
1984	7	23	33	21.6	11.4	22.6497	28.0175	25.2137	24.0316	15.6637	19.0535	17.0156	16.3496	53.1446	38.36	42.5557	40.6909	18.1145	19.8593	18.3709	17.1088	14.9278	16.1465	15.2608	14.1086
1984	7	24	33.6	21.2	12.4	22.6431	28.79	23.9684	23.0593	16.6293	19.1068	16.0766	16.4495	57.3736	35.5963	38.36	39.1592	19.4597	19.5929	16.3829	16.4629	15.9534	16.0333	13.6857	13.5525
1984	7	25	35.4	22.8	12.6	23.9883	28.2905	24.288	24.2547	16.4961	19.0835	17.1222	16.4562	54.6098	39.7586	43.3215	43.4547	18.9536	20.775	18.6539	18.2843	15.6404	16.9091	15.4539	15.031
1984	7	26	33.6	22.2	11.4	22.9428	27.5047	22.8162	21.9971	16.6493	18.281	16.273	15.6903	56.1082	36.5619	43.4214	41.8897	19.3565	19.7061	17.9313	17.4851	15.8901	16.0999	14.8146	14.3684
1984	7	27	32.6	22.6	10	21.9505	27.5846	23.8085	23.0893	15.7769	18.0745	16.8891	16.353	53.8772	35.3632	44.5203	43.2216	18.3742	19.21	18.3809	18.0612	15.0843	15.7836	15.2841	14.8878
1984	7	28	34.4	23.2	11.2	21.6241	27.2316	24.4146	23.1492	15.8435	18.1944	16.9224	16.4262	55.7419	36.5952	40.4912	43.155	18.6672	19.6395	17.9613	18.1711	15.2441	16.0499	15.0044	14.9411
1984	7	29	35.2	22.4	12.8	21.744	26.1528	22.8895	21.9671	15.7636	17.3752	16.0699	15.5505	54.5432	34.897	41.1238	41.257	18.4408	18.8037	17.3586	17.2121	15.1109	15.334	14.4516	14.1686
1984	7	30	35.8	23.6	12.2	21.744	27.2849	23.722	22.9161	15.657	18.1544	16.8225	16.2997	54.6431	36.5952	43.2549	43.4547	18.251	19.5163	18.1611	17.9913	15.0044	15.9867	15.1442	14.8412
1984	7	31	34.2	21.6	12.6	20.4986	25.873	21.724	20.805	14.7513	17.2554	15.2108	14.6114	52.3788	34.8304	39.5921	39.0926	17.1588	18.5407	16.4429	16.0899	14.1553	15.1809	13.729	13.3028
1984	8	1	34	22.4	11.6	22.4366	26.1128	22.1503	22.0437	16.6693	18.9136	16.8957	17.1988	58.2726	37.5276	42.3892	45.5193	19.6229	20.0924	18.1145	18.9802	16.0533	16.4762	15.1176	15.6404
1984	8	2	31.6	21.2	10.4	22.5099	26.6789	22.3034	21.3378	17.2287	19.1334	17.8447	18.0645	57.7732	36.9282	42.7555	43.1217	19.2466	20.4121	18.3975	18.1744	15.8202	16.7126	15.3007	14.9677
1984	8	3	33.4	23.6	9.8	23.1692	24.1948	23.4422	21.2279	16.5161	18.201	17.7482	16.3896	58.1061	34.0978	43.8543	40.7908	19.3432	18.5806	18.9902	17.1355	15.8668	15.2075	15.8601	14.1353
1984	8	4	34.8	21.4	13.4	22.5831	25.1638	21.9971	21.1147	16.3563	18.1811	16.969	16.3496	56.3746	36.6618	44.0541	43.4214	18.9036	19.5763	18.4508	18.0445	15.6071	15.9834	15.3007	14.8712
1984	8	5	33.6	23.6	10	23.4689	25.2271	21.2612	21.2212	17.4552	18.1478	16.0832	16.3829	61.0697	35.8626	40.3247	43.1217	20.5519	19.3898	17.2021	18.0379	16.7792	15.9001	14.355	14.8678
1984	8	6	34.8	20.4	14.4	22.0504	25.5667	22.0104	21.1846	15.7103	18.2443	16.8957	16.3763	52.6452	34.7971	42.7555	42.2227	18.1045	19.3865	18.2044	17.958	14.9311	15.8868	15.1609	14.8279
1984	8	7	36.4	24.8	11.6	23.5155	24.2481	20.0458	19.0701	17.4485	17.3153	15.2708	14.678	60.8366	32.9324	37.5942	38.0604	20.4986	18.3442	16.2797	16.0266	16.7659	15.0576	13.5825	13.2662
1984	8	8	37.4	23.6	13.8	22.763	25.0406	22.7363	21.9371	16.6493	18.2077	17.7482	17.2554	56.4412	36.5619	46.1852	45.7523	19.4031	19.5596	19.2699	19.1201	15.9234	16.0033	16.02	15.7369
1984	8	9	37.2	24.2	13	22.4166	26.2327	21.8639	20.8816	16.5894	18.9769	16.7093	16.2564	58.1061	36.7617	41.3902	42.6889	19.4897	20.1124	17.6649	17.7781	15.96	16.5328	14.8345	14.7147
1984	8	10	32	22.6	9.4	21.4976	24.0549	21.9704	19.0102	15.011	18.1145	16.1299	14.7347	53.4776	35.1634	39.9917	38.9927	17.6982	19.2233	17.282	16.2298	14.4949	15.8102	14.4283	13.3927
1984	8	11	34.2	22.6	11.6	21.5908	25.4868	22.9761	20.1723	15.8102	19.0535	16.8824	16.3696	55.9084	36.4287	42.589	42.9553	18.6206	20.2256	18.1145	17.9913	15.2475	16.606	15.1176	14.8512
1984	8	12	35.8	23.2	12.6	23.329	26.4791	23.1492	23.1925	17.1355	18.9403	17.6017	17.888	60.3704	37.2945	44.3871	47.3174	19.9226	20.1723	18.8237	19.6329	16.4362	16.5727	15.7503	16.2597
1984	8	13	34.6	23.2	11.4	22.4699	26.5057	20.139	20.1823	16.4429	19.1367	15.2375	15.5305	57.0739	37.1946	37.4943	40.3247	19.0868	20.5319	16.2231	17.0089	15.7469	16.7858	13.5958	14.072
1984	8	14	37.4	23	14.4	23.3557	26.3992	20.1257	20.0691	17.4818	19.8793	16.3163	15.7036	61.4693	39.9917	41.8231	41.8897	20.6219	21.3411	17.8414	17.5051	16.8658	17.4651	14.7713	14.3684
1984	8	15	36.2	22.8	13.4	23.1892	27.5913	22.2701	22.2468	18.1211	19.0268	16.8758	17.1821	64.2664	36.1956	41.3569	44.6535	21.2845	20.0658	17.9446	18.8171	17.4552	16.5095	15.0177	15.5471
1984	8	16	21.4443	22.6	-1.15567	22.7097	27.1051	23.9484	22.9461	16.636	19.826	18.5007	17.2087	57.5068	40.3913	47.9501	45.8522	19.503	21.2978	20.0558	19.0468	15.9567	17.4618	16.7093	15.7003
1984	8	17	21.8258	20.9419	0.883871	23.1892	27.1051	24.0816	23.9817	17.9946	19.9392	18.6472	18.867	63.9001	40.9906	47.4506	50.7471	21.0381	21.5875	20.2356	20.9515	17.3086	17.6183	16.7792	17.232
1984	8	18	30.2	20.1548	10.0452	22.43	27.5313	22.0703	21.1113	18.1877	19.7727	16.9757	17.1854	62.4017	38.4932	43.0552	43.5213	20.6152	20.9315	18.3642	18.0945	16.8458	17.2254	15.2508	14.9045
1984	8	19	32.8	22.4	10.4	22.3634	26.9819	22.5898	21.7041	17.9413	19.7861	17.7615	17.948	60.1707	40.5911	47.384	46.5515	19.9625	21.2745	19.4497	19.0335	16.4529	17.4385	16.1232	15.7003
1984	8	20	30.6	21.6	9	22.037	26.6989	23.4622	22.4666	17.2154	19.6928	18.5074	17.938	62.6015	39.5255	48.6493	49.2487	20.2755	20.8916	20.1657	19.9093	16.6527	17.1788	16.7625	16.4162
1984	8	21	34.6	22.6	12	19.6196	24.9607	22.7363	20.815	14.8712	17.282	16.9024	15.4972	53.3444	34.564	43.8543	41.6233	17.4418	18.5607	18.3476	17.1322	14.3417	15.1775	15.2574	14.1286
1984	8	22	33.8	22.4	11.4	20.7051	27.2649	23.8951	21.8639	16.5761	18.0878	17.595	16.3463	55.9417	36.6951	45.8189	42.256	18.5507	19.4364	19.0202	17.262	15.2108	15.9434	15.8968	14.2252
1984	8	23	20.1324	21.2	-1.06764	22.2701	26.9852	21.764	21.8639	17.3353	18.8937	17.7415	17.9946	62.2352	39.026	42.4225	44.3871	20.4853	20.3322	17.5517	18.1944	16.7492	16.646	14.5881	14.9677
1984	8	24	33.4	22.6	10.8	21.4643	26.9719	22.6964	22.743	16.4662	18.9236	16.7026	17.0689	58.872	39.2258	44.5869	47.0177	19.3265	20.442	18.0978	18.9769	15.8801	16.7292	15.1109	15.6504
1984	8	25	33.8	21.6	12.2	22.097	26.8853	21.7607	21.7607	17.0556	18.8937	15.1842	15.3573	61.3361	39.6254	41.257	42.589	19.8993	20.4287	16.6094	17.0256	16.4096	16.7193	13.7923	14.0653
1984	8	26	35.6	22.6	13	22.2568	25.5667	21.724	21.7374	17.2487	18.1611	16.0966	15.5771	57.9396	38.2601	41.923	44.5203	20.2456	19.8493	17.5018	18.231	16.616	16.1465	14.5349	14.9877
1984	8	27	35.4	23.6	11.8	21.2312	25.8131	21.8972	21.774	16.3297	18.9336	15.9767	15.4106	58.6722	39.1592	40.4579	41.4235	19.0868	20.4554	17.0789	16.979	15.7369	16.7459	14.2751	14.0487
1984	8	28	33.6	22.2	11.4	19.826	26.1061	22.5898	20.785	15.7303	19.2	16.2031	15.637	52.4121	39.1925	43.3881	40.5245	17.5617	20.9582	17.8814	16.676	14.4117	17.0323	14.7813	13.6658
1984	8	29	34.6	21.6	13	21.6108	25.4035	21.4576	21.5575	16.5428	19.0601	16.9956	16.4262	57.9729	41.3902	45.9854	45.3528	19.3798	20.9715	18.7771	18.4541	15.9034	17.0422	15.5272	15.1376
1984	8	30	35.4	21.6	13.8	21.461	26.0995	21.7707	21.8506	16.606	18.9103	16.2631	16.4262	58.9386	37.6941	42.9886	44.4204	19.5963	20.1956	17.9347	18.3043	16.0266	16.5561	14.8046	15.0343
1984	8	31	33.6	22.4	11.2	21.5908	24.6576	21.5642	20.6884	16.676	19.1401	15.4905	15.7036	58.9053	40.358	41.7232	43.6878	19.6895	20.9781	17.2154	17.7682	16.0966	17.0223	14.1752	14.5082
1984	9	1	33.6	22.2	11.4	21.2379	26.2726	22.4433	21.4377	16.3896	18.9003	16.7226	14.6015	59.1051	41.8897	44.154	40.6576	19.22	20.7817	18.0778	16.2631	15.8102	16.9324	15.0776	13.406
1984	9	2	34.8	22.8	12	22.1769	26.7255	22.5965	22.6464	18.0345	19.7528	16.7093	17.0522	64.6327	41.4901	43.3215	46.5182	21.2146	21.3811	17.9746	18.9036	17.4019	17.4984	14.9944	15.5904
1984	9	3	18.8404	22.6	-3.75963	21.1113	26.9319	19.7528	18.8271	17.2487	20.0258	14.4316	13.9188	63.2341	41.59	36.7617	37.3611	20.4354	21.9638	15.5671	15.4672	16.7226	17.8348	12.9698	12.7134
1984	9	4	34.4	23	11.4	21.078	26.7122	22.5299	21.6441	16.9024	19.0601	17.6749	16.2198	57.64	40.2248	48.1498	47.3174	19.6362	20.8949	19.5263	19.1334	16.2098	16.989	16.1332	15.707
1984	9	5	34.8	22.6	12.2	21.9371	26.5923	19.9126	19.8127	17.8614	19.846	15.2974	15.4706	65.4318	43.3548	39.8252	42.6556	21.0081	21.8472	16.6527	17.252	17.2687	17.7448	13.8323	14.1952
1984	9	6	33.4	23.2	10.2	22.3834	27.0918	21.0114	21.0015	17.9014	19.9259	15.3573	15.5105	62.6681	41.5567	40.3913	41.7898	20.785	21.754	16.8158	17.2387	17.1255	17.7315	13.9255	14.1886
1984	9	7	32.4	21.4	11	21.3844	27.1118	21.8439	20.7617	16.4495	19.8993	16.1565	15.5005	58.7055	41.257	42.3226	42.6556	19.2766	21.6208	17.6683	17.2986	15.8502	17.6483	14.6414	14.2385
1984	9	8	34.2	22.4	11.8	20.2922	25.2404	20.6119	19.4897	17.0023	18.7804	15.1842	14.5582	59.0718	41.3236	40.358	40.8907	18.9935	20.5086	16.4961	16.2331	15.637	16.7659	13.7523	13.3761
1984	9	9	35.2	22.6	12.6	21.3245	26.7055	22.3767	21.4277	16.9623	19.9592	17.6416	17.0689	60.437	43.0219	48.7825	48.1165	19.6495	21.9671	19.4764	19.1667	16.2664	17.8481	16.1399	15.7536
1984	9	10	31.2	21.6	9.6	20.9781	26.6456	22.0271	20.7351	16.9623	18.8803	16.0499	14.5648	62.8012	41.1904	40.025	40.2248	19.8593	20.7018	17.1754	16.1732	16.4062	16.8891	14.3617	13.3561
1984	9	11	31.6	21.2	10.4	22.1503	26.8787	21.7773	21.724	17.3553	19.0069	16.1432	16.4029	62.6681	39.8252	41.257	44.6202	20.5153	20.6518	17.4785	18.2843	16.7925	16.8691	14.5382	15.0443
1984	9	12	32.6	22.4	10.2	21.6175	27.2916	21.7773	21.8972	17.4418	20.0191	16.9956	17.3186	61.5026	40.4912	44.154	46.6181	20.5419	21.7207	18.5607	19.3598	16.7958	17.6982	15.404	15.8835
1984	9	13	31.2	22.4	8.8	22.2102	27.1051	21.6574	21.7107	17.9347	19.7061	16.9224	17.0989	63.6004	39.3923	44.0541	46.052	20.9149	20.9848	18.3975	18.897	17.2454	17.2653	15.2907	15.6104
1984	9	14	19.271	20.7251	-1.45411	22.2102	26.7255	21.3444	21.4776	17.2087	19.7394	16.8891	16.2897	61.9022	42.1561	46.3517	45.6191	20.199	21.4477	18.6839	18.2743	16.5861	17.5217	15.4639	15.0144
1984	9	15	32	22.8	9.2	22.1303	26.7055	22.8329	22.7197	16.5694	19.7061	17.7482	16.3729	60.4037	41.4235	46.4516	44.6202	19.6529	21.3411	19.3698	18.261	16.0666	17.4685	16.0866	15.0144
1984	9	16	33.6	23.2	10.4	22.117	25.5933	21.5975	20.5686	17.2554	17.908	16.0166	15.4373	62.2352	38.0271	41.8897	42.6889	20.3155	19.2799	17.3652	17.1621	16.6593	15.8468	14.4882	14.1553
1984	9	17	33.8	23.6	10.2	19.4664	24.7476	20.825	19.7861	15.5371	18.1511	15.9501	14.5515	52.4454	37.6608	41.3569	42.0229	18.1578	19.7494	17.1988	17.0822	14.9344	16.1099	14.3584	14.102
1984	9	18	32	23.2	8.8	21.4243	25.8464	19.9059	19.8626	17.2554	18.9336	15.2308	15.4772	60.7367	38.8928	38.7263	41.4568	20.199	20.4187	16.4262	17.1322	16.5661	16.6893	13.6724	14.1186
1984	9	19	31.8	22	9.8	20.6851	26.1794	19.7461	19.8893	15.637	19.0735	15.4306	14.7446	54.8096	38.1602	41.6566	39.5921	18.2477	20.5486	17.1188	16.4129	14.9944	16.7958	14.1186	13.4926
1984	9	20	28.6	21.4	7.2	21.2579	25.247	21.5176	21.4676	16.3496	18.8071	16.8425	16.2398	59.8044	41.5234	45.486	45.5858	19.22	20.5353	18.4641	18.1311	15.8135	16.7858	15.324	14.9411
1984	9	21	32	22	10	21.1247	25.3935	20.7451	20.5852	16.2497	18.8604	16.7559	16.1732	59.2716	41.257	42.1228	43.3881	19.0035	20.6119	17.3819	17.2487	15.6604	16.8325	14.5016	14.2119
1984	9	22	31.8	22.8	9	21.2445	25.2004	21.3644	21.3677	17.1754	18.927	16.7892	17.0722	61.7024	42.2893	45.3195	48.1498	20.1324	20.8916	18.3542	19.1534	16.5494	17.0056	15.2541	15.7503
1984	9	23	31	21.8	9.2	20.9915	25.0273	21.2379	21.2312	16.9956	17.948	16.8824	16.1831	62.5349	39.7586	46.2518	45.9854	19.9226	19.6762	18.6173	18.1278	16.4029	16.0733	15.4173	14.9178
1984	9	24	31.2	23	8.2	21.158	25.1205	20.6452	20.4853	16.2298	18.847	15.1642	15.3607	57.9396	41.923	40.3913	42.8887	18.857	20.6785	16.4695	17.1122	15.5671	16.8724	13.729	14.1153
1984	9	25	32	22.2	9.8	21.3378	25.1005	20.6785	20.4986	17.2221	18.8803	16.1432	16.2864	61.3028	40.8241	43.2216	45.3195	20.2089	20.5985	17.7415	18.2277	16.5761	16.8325	14.7147	15.001
1984	9	26	32.8	22.8	10	20.199	25.8497	20.5319	20.5819	16.2631	19.0102	15.8835	16.2198	59.3715	39.4922	42.0229	44.82	19.0235	20.6285	17.1754	18.0079	15.6837	16.8624	14.3051	14.8579
1984	9	27	33.4	23.2	10.2	20.1923	22.8629	20.169	19.2699	16.2497	16.9956	16.01	15.3074	58.872	37.5942	44.9199	43.6212	18.9802	18.5007	17.7082	17.0922	15.6437	15.1809	14.678	14.1086
1984	9	28	35.4	22.4	13	20.1523	23.9018	18.1011	18.2077	15.3573	17.7548	13.3328	13.5359	55.7086	38.5598	36.1956	38.0271	17.8514	19.0901	14.3784	14.8878	14.7613	15.7303	12.0541	12.3671
1984	9	29	33.6	23.2	10.4	20.2989	24.0017	20.0458	20.1557	15.4506	17.0822	15.1176	15.3207	55.642	37.6941	42.3559	43.6545	18.0046	18.6839	16.656	17.1388	14.8479	15.2807	13.8356	14.1419
1984	9	30	33.4	21.2	12.2	19.3265	22.7896	19.2999	19.2566	15.4839	17.7948	15.0044	15.2574	56.974	40.358	40.6576	43.9875	18.1777	19.4331	16.283	17.0556	14.9777	15.9068	13.5692	14.0587
1984	10	1	33.4	22	11.4	21.2712	25.2404	21.3311	20.3788	18.0012	19.7661	17.7881	17.1022	64.9657	44.6535	50.1145	49.2487	21.1913	21.8572	19.9392	19.3465	17.3819	17.7881	16.3829	15.8568
1984	10	2	32.4	22.4	10	21.2712	23.7286	22.0137	20.1823	17.9147	19.6196	16.9823	17.1088	64.8325	41.8897	48.0166	44.7867	21.0281	19.886	19.0335	17.5351	17.2787	16.1798	15.677	14.3717
1984	10	3	32	21	11	19.5396	24.8142	19.0402	17.3553	16.5627	19.5596	15.2574	13.9022	60.3371	45.0531	44.0208	40.1915	19.6395	21.5276	17.0789	15.7536	16.0599	17.5883	14.112	12.9132
1984	10	4	30.8	21.4	9.4	20.2722	25.7199	19.2999	19.4764	16.363	19.886	16.8957	16.3363	59.7378	42.4225	45.3861	44.154	19.2499	21.794	17.9946	17.5584	15.8235	17.7582	14.8745	14.3917
1984	10	5	33.2	22	11.2	21.0181	26.4991	22.1503	21.1746	17.908	20.5985	18.4741	17.8614	66.0978	45.8522	52.8783	51.6795	21.0947	22.6231	20.6651	20.1523	17.3453	18.4441	17.0656	16.5761
1984	10	6	29.8	23.4	6.4	21.1846	26.0662	19.9925	19.2666	18.0279	20.472	16.8225	16.2364	66.2976	46.2518	48.7492	47.1509	21.3278	22.4466	18.837	18.3242	17.4884	18.3409	15.5738	15.061
1984	10	7	31	23.2	7.8	21.1979	25.2537	20.0791	19.2699	17.908	19.7195	16.8724	16.2098	64.3996	43.4547	48.283	46.5182	20.9682	21.6375	18.8903	18.2477	17.2687	17.6549	15.5838	15.0044
1984	10	8	33.2	22.2	11	21.2512	25.4069	19.2067	19.3632	18.1145	19.7594	16.0966	16.3197	65.6316	43.6212	45.9188	47.051	21.4144	21.6674	17.9846	18.4608	17.5384	17.6749	14.8512	15.1309
1984	10	9	31.2	21	10.2	21.0847	25.3403	20.2789	20.3821	17.2287	19.7594	16.9091	16.3197	63.3673	43.5546	47.1509	46.3517	20.3821	21.6841	18.7704	18.3575	16.7093	17.6916	15.5205	15.071
1984	10	10	33.2	21.8	11.4	21.1446	24.994	20.0924	20.2023	17.1022	19.6928	16.6626	16.1532	61.7024	46.5515	47.7836	47.3174	19.9992	21.9938	18.4475	18.231	16.4695	17.878	15.3074	14.9977
1984	10	11	34	23.2	10.8	20.9315	24.7476	20.0458	20.0524	17.6516	19.806	16.7026	16.9623	64.666	47.051	48.0166	50.0479	20.5619	22.2368	18.5374	19.2033	16.9956	18.0012	15.3707	15.7736
1984	10	12	33.4	24	9.4	21.2512	26.0862	22.0437	21.2379	17.8547	20.5319	18.2144	17.7515	63.8668	46.9844	51.4464	50.9136	20.825	22.7163	20.0591	19.9026	17.1588	18.5174	16.686	16.4029
1984	10	13	18.3342	21.5032	-3.16899	21.9704	26.3659	21.1113	21.2945	17.9879	20.5852	16.9024	16.303	65.7981	44.9865	46.9511	46.1186	21.2379	22.5365	18.7272	18.3476	17.4052	18.4075	15.5039	15.0643
1984	10	14	33.8	24.2	9.6	22.1702	25.4335	21.1979	21.3644	18.8537	19.6862	16.8558	17.0989	68.1956	44.154	48.6826	49.7149	22.2435	21.6441	18.9036	19.3931	18.2177	17.6416	15.6204	15.8968
1984	10	15	33.6	22.4	11.2	20.8583	25.0939	21.098	21.1313	17.7748	19.6062	17.6616	17.8048	65.565	43.821	50.6805	51.846	20.8982	21.4743	19.7661	20.1224	17.1854	17.5584	16.3263	16.5261
1984	10	16	33.4	22	11.4	20.7051	25.0872	20.3388	20.2889	16.989	19.5197	15.1176	15.3274	64.6993	43.3215	41.6566	44.4204	20.119	21.2712	16.5927	17.2021	16.5394	17.4219	13.8023	14.1619
1984	10	17	18.7226	22.4	-3.67742	20.9582	25.1804	19.2799	19.3565	17.8148	19.6728	16.7559	17.0323	62.1686	43.8543	44.82	46.5515	20.9049	21.6408	17.6283	18.221	17.2254	17.6183	14.6414	14.9877
1984	10	18	32.8	22.6	10.2	20.9182	24.5344	21.7374	20.8716	17.9147	19.5197	17.5284	17.7915	66.7305	43.9209	50.9136	50.6472	21.1879	20.7251	19.5396	19.3165	17.3886	16.9091	16.2065	15.8768
1984	10	19	32.6	21.2	11.4	21.1313	26.2926	21.9771	21.1946	17.8814	20.5253	18.2343	17.7815	64.999	46.052	51.9459	51.2466	20.9781	22.5365	20.1357	19.9825	17.2587	18.3908	16.7459	16.4495
1984	10	20	32.4	21	11.4	20.9582	25.327	21.3644	20.4687	16.2298	19.7061	17.6483	15.404	59.6712	43.3548	48.7159	43.0884	19.0268	21.5409	19.5263	17.1988	15.677	17.5717	16.1798	14.1686
1984	10	21	34.2	23.2	11	21.9238	26.0096	21.0914	21.1913	17.8281	19.5996	17.7682	17.0622	64.6993	43.0552	50.4475	48.616	20.8483	21.3178	19.9226	19.1667	17.1821	17.4651	16.4196	15.7636
1984	10	22	33.6	22.4	11.2	21.0647	25.0006	20.139	20.2056	17.8814	19.5796	16.9424	17.0422	64.9657	43.6545	48.3496	49.0489	20.9915	21.3677	18.9969	19.21	17.2653	17.4851	15.647	15.7769
1984	10	23	32.4	20.6	11.8	22.2169	26.1261	20.3721	20.4054	17.9014	20.6785	16.929	17.1188	63.334	46.6181	44.5203	45.719	20.8649	22.9328	17.878	18.2976	17.1721	18.6306	14.7913	15.0443
1984	10	24	19.4839	22.2	-2.71613	22.1369	25.8664	21.098	21.148	18.1744	20.7317	16.8624	17.1721	66.1644	47.5505	47.2175	49.5484	21.5709	23.1525	18.7471	19.493	17.625	18.7571	15.5205	15.97
1984	10	25	32.2	22.2	10	21.6907	24.8541	19.8327	19.0601	17.7149	20.3055	15.1442	14.4083	65.1988	45.3861	44.9865	40.1249	20.7184	21.5509	17.0389	15.354	17.1055	17.575	14.0887	12.6735
1984	10	26	19.8645	23	-3.13548	21.9039	26.1394	23.1958	22.2035	18.7138	20.4853	17.7748	17.8947	68.5619	43.6545	48.9823	49.1488	22.0404	21.5442	19.7261	19.3199	18.1111	17.6117	16.303	15.8568
1984	10	27	17.4581	22.4	-4.94194	21.9904	25.9929	22.3501	22.2368	18.0745	20.845	18.4208	17.9347	65.898	48.4495	48.5827	49.3153	21.3677	23.4722	19.4631	19.3798	17.4984	18.9369	16.1132	15.8901
1984	10	28	31.6	22.4	9.2	21.9005	25.5734	20.7118	20.8216	18.8803	20.7317	17.4685	17.888	68.9615	49.3486	51.1467	53.0114	22.3767	23.3623	19.4764	20.3888	18.2976	18.8703	16.1399	16.6893
1984	10	29	32.4	21.8	10.6	21.8639	25.4069	22.1769	22.0137	18.6472	20.5453	18.5074	18.6772	67.8626	48.8158	51.8127	54.4766	21.8606	22.9727	20.6119	21.1613	18.0112	18.6506	17.0156	17.3752
1984	10	30	33.4	22.6	10.8	21.9105	25.4335	21.5709	21.6907	17.7748	20.5852	17.555	17.7948	64.6327	48.283	50.7138	52.0791	20.7484	22.9894	19.5996	20.1091	17.1155	18.6539	16.2131	16.5128
1984	10	31	32.4	22.6	9.8	21.8173	24.9074	22.0171	21.078	18.4341	20.6651	18.4208	17.7815	67.0302	45.719	51.8793	48.9157	21.4377	22.1436	20.482	19.1068	17.7215	17.9313	16.9457	15.7103
1984	11	1	32.2	22	10.2	21.7307	27.851	23.8085	22.8062	18.514	21.3544	18.3809	17.6882	68.0957	50.514	52.0458	52.2123	21.7041	23.8085	20.3754	19.9559	17.8747	19.3698	16.8991	16.4462
1984	11	2	33.2	21.4	11.8	22.7297	27.9509	23.8485	23.8984	19.3132	21.411	19.2733	19.4398	70.127	50.0146	54.4766	56.641	22.5498	23.8984	21.4676	21.9938	18.6173	19.4298	17.7582	18.0712
1984	11	3	33.2	23.2	10	22.7896	27.9842	22.9494	22.9594	19.3798	21.3844	18.5274	18.6706	69.794	49.2154	51.7461	53.9438	22.6431	23.672	20.6219	21.1113	18.6572	19.2999	17.0556	17.3286
1984	11	4	33	24.2	8.8	22.8695	26.9852	22.8961	22.047	19.4198	19.5596	18.4608	17.8414	69.7274	41.9563	52.1124	48.9157	22.703	20.5453	20.5519	19.2166	18.6872	16.8025	17.0023	15.7902
1984	11	5	32.2	22.6	9.6	23.0293	28.4304	23.955	24.0982	19.4597	21.3578	18.4608	18.6472	69.461	47.051	51.9126	53.0447	22.7463	23.3657	20.5519	20.9415	18.7305	19.1068	17.0056	17.242
1984	11	6	32.8	22.6	10.2	23.016	28.3638	24.0749	24.1682	18.6506	21.2978	18.4075	18.5806	67.23	47.6504	50.1478	52.5786	21.8406	23.349	20.2356	20.765	17.9779	19.0701	16.8258	17.1388
1984	11	7	18.1145	22.2	-4.08554	22.7496	28.2972	22.0237	22.107	19.4464	21.2845	17.6483	17.8314	70.4932	47.384	49.1821	50.8137	22.8196	23.2991	19.5463	20.0358	18.7605	19.0701	16.2065	16.5028
1984	11	8	32	21.2	10.8	21.9105	28.0241	23.8085	22.9727	17.9813	21.411	18.4175	17.0589	65.1988	48.6493	51.7794	48.8491	21.1746	23.6887	20.4354	19.24	17.3819	19.2932	16.9124	15.8035
1984	11	9	33	22.2	10.8	22.7896	28.0308	22.8695	22.9494	19.3865	21.2512	18.3342	18.5174	70.5931	48.7825	51.3132	53.411	22.7097	23.4156	20.2489	20.7617	18.7138	19.1467	16.8158	17.1455
1984	11	10	33.6	23	10.6	22.743	27.3648	23.1759	22.2235	19.4031	21.3178	18.4008	18.604	70.9261	44.9532	50.4142	50.5806	22.7763	22.2535	20.2356	19.9226	18.7371	18.2443	16.8125	16.4262
1984	11	11	31.8	21.3311	10.4689	23.0427	28.6102	23.349	23.3757	19.4264	21.5176	18.4075	18.6606	69.461	47.1176	49.3153	52.0458	22.6631	23.6853	20.119	20.8316	18.6706	19.2766	16.7459	17.1788
1984	11	12	30.6	22.2	8.4	22.1569	28.5369	23.955	23.1292	17.8614	21.4177	19.2733	17.8214	64.3996	47.1842	54.1436	50.514	20.8916	23.4389	21.4343	19.9392	17.1821	19.1334	17.7349	16.4296
1984	11	13	31.8	22	9.8	22.8629	28.3704	23.7686	23.9817	19.4264	21.2712	19.1334	19.3865	70.2601	46.7513	53.6441	55.2758	22.7796	23.1359	21.1247	21.714	18.7272	18.9702	17.5417	17.888
1984	11	14	33.4	22.8	10.6	22.6231	28.4104	21.9039	22.0604	19.3066	21.4776	17.6616	17.8148	71.4589	47.7503	49.9147	51.2466	22.6964	23.672	19.6862	20.0558	18.6839	19.2966	16.273	16.4995
1984	11	15	33.6	21.1161	12.4839	22.6364	28.2506	21.1646	21.2012	18.6273	21.3644	17.5351	17.0189	69.4277	48.6493	48.4495	49.1155	22.0004	23.5954	19.3066	19.18	18.0812	19.2	16.04	15.7569
1984	11	16	32.8	23.2	9.6	21.2445	27.478	20.1257	20.2955	16.9424	20.5053	15.9967	16.1265	60.3039	45.4527	44.1873	45.2196	19.6296	22.4766	17.6749	17.9846	16.2231	18.3509	14.6381	14.8345
1984	11	17	34.2	22.8	11.4	22.8495	28.8699	24.2348	24.3646	18.6805	21.5775	18.5407	18.7638	67.6296	46.8179	51.1467	52.9448	21.9138	23.7453	20.6418	21.158	18.0146	19.3099	17.0123	17.3353
1984	11	18	32.8	21.6839	11.1161	22.0837	28.437	23.3157	23.329	17.8081	21.5642	18.554	17.8747	64.2664	48.6826	50.6805	50.5473	20.8017	24.025	20.6219	20.1157	17.1555	19.4597	16.999	16.5128
1984	11	19	33.6	21.4516	12.1484	22.9894	28.5769	23.3091	23.369	19.3931	21.5509	17.7748	17.9213	69.1613	47.717	48.283	50.2144	22.5898	23.8152	19.7061	20.139	18.6273	19.3399	16.2764	16.5461
1984	11	20	33	22.6	10.4	22.8229	28.3571	25.3536	25.267	19.5396	21.5442	20.2056	20.4287	71.1259	48.5494	54.6764	58.0395	23.0127	23.9184	22.37	23.0926	18.9003	19.4364	18.4807	18.9403
1984	11	21	32.6	21.6	11	22.2568	27.2716	23.2158	23.2957	19.0002	20.5919	18.4674	18.7904	67.9292	46.052	50.3476	53.1446	22.4766	22.7097	20.3388	21.1813	18.3875	18.5074	16.8857	17.4052
1984	11	22	33.4	23.2	10.2	22.9827	28.81	24.1748	24.338	18.7005	21.6708	19.3132	18.7238	66.6306	47.1176	53.0447	52.1124	21.8306	23.9684	21.3777	20.9881	18.0012	19.4164	17.6783	17.252
1984	11	23	33.2	21.2	12	22.7496	28.5969	24.3546	24.3047	19.3732	21.431	18.3942	18.6106	70.8928	47.051	49.0156	52.2789	22.723	23.5022	20.0624	20.7817	18.7238	19.1667	16.6893	17.1388
1984	11	24	32.2	22.6	9.6	20.199	28.6302	24.6077	22.5099	17.8547	21.4443	19.4398	18.7671	61.9355	46.6514	51.2799	50.0146	19.9625	23.4789	21.3811	20.1224	16.4362	19.1434	17.6916	16.5161
1984	11	25	21.9105	22.4	-0.48949	21.8639	28.2306	24.6477	23.8219	19.4464	21.5176	19.3265	19.5596	71.026	49.3153	56.1415	57.307	22.8462	23.9584	21.7307	22.2535	18.8137	19.4164	17.9247	18.2243
1984	11	26	35	23.6	11.4	22.1369	25.6466	23.7686	22.9294	18.837	19.7594	19.2932	18.7904	68.3288	46.4516	55.4755	55.0094	22.2535	22.0903	21.5842	21.3944	18.2443	17.908	17.8015	17.4918
1984	11	27	20.7184	20.1226	0.595838	21.2046	27.3382	24.2081	23.2491	17.2687	20.5619	18.514	17.9147	63.4672	45.6524	51.1134	51.1467	20.4487	22.5998	20.5253	20.1923	16.7492	18.4208	16.969	16.5827
1984	11	28	21.0114	20.5613	0.450156	21.2379	27.8377	24.3746	23.5521	17.6416	20.6185	19.3465	18.6506	62.6015	43.3548	51.7794	50.9136	20.3555	22.42	21.2678	20.6951	16.8591	18.3309	17.585	17.0656
1984	11	29	20.7184	25	-4.28158	21.7707	27.3848	24.0816	24.1116	18.5407	20.472	18.5007	18.6306	64.666	45.0864	50.8803	52.8117	21.7041	22.37	20.482	20.8117	17.9047	18.3143	16.929	17.1655
1984	11	30	33.2	23.2	10	21.9838	27.2516	23.9617	24.0683	16.8025	20.3388	18.4408	17.7182	60.1374	44.5869	50.847	49.8481	19.3465	22.037	20.3821	19.7128	16.0666	18.0845	16.8824	16.2864
1984	12	1	21.0181	23.8	-2.78189	20.9515	26.3459	23.3557	23.3024	16.9091	19.7927	17.6616	17.8148	62.2019	43.9542	47.1509	50.2477	19.7394	21.8339	19.3532	19.9159	16.3197	17.7448	16.0733	16.4129
1984	12	2	22.3484	23	-0.651613	20.3055	26.2793	23.2291	22.3501	16.0499	19.6329	17.4552	16.8891	57.2737	42.9553	46.8845	46.6181	18.5074	21.4044	18.9336	18.6572	15.3507	17.5084	15.7869	15.4406
1984	12	3	20.805	24.2	-3.39501	19.2466	25.3003	21.4443	20.4753	15.1775	17.6949	16.7759	15.9933	55.1759	37.6608	44.7534	44.2206	17.5084	18.887	18.2943	17.5817	14.5515	15.6004	15.2208	14.5948
1984	12	4	22.4387	22.2	0.23871	20.8849	25.3802	23.2358	22.2701	16.8891	17.8414	16.7226	15.2907	61.9022	38.2934	45.0531	43.0884	19.6728	19.2499	18.2377	16.989	16.2697	15.8102	15.2008	14.052
1984	12	5	21.2645	20.4	0.864516	19.1734	26.7255	21.1247	21.3045	15.2774	19.4797	16.0766	16.1099	56.308	40.7575	44.5869	45.1863	17.7648	20.8183	17.7815	17.8681	14.7313	17.1688	14.7313	14.7846
1984	12	6	22.3484	22.4	-0.0516129	20.3655	26.519	22.4699	21.6941	16.1498	19.6395	17.4951	16.979	57.8065	42.4558	46.7513	46.1852	18.7039	21.3111	18.9536	18.7405	15.4839	17.4518	15.8268	15.5105
1984	12	7	22.6903	21.2	1.49032	21.1513	26.7388	23.3757	23.4489	16.9157	18.897	17.7016	16.9956	60.77	40.025	46.8845	46.6181	19.6395	20.5386	19.3798	18.8304	16.2564	16.7992	16.0799	15.5605
1984	12	8	22.3234	20.2	2.12341	20.3788	26.8986	23.6287	22.6298	16.1165	19.5596	17.6283	16.9024	57.4402	40.5911	45.1863	45.6524	18.6439	20.9249	19.0368	18.5507	15.4373	17.2154	15.8535	15.3773
1984	12	9	22.8	19.4	3.4	20.4853	27.1184	22.8296	21.8472	16.0699	19.7394	17.7282	17.0023	56.308	40.4579	46.0853	45.5858	18.4341	21.2312	19.3199	18.7272	15.314	17.4152	16.0433	15.4839
1984	12	10	22.6645	21.2	1.46452	21.4976	26.912	22.6631	22.743	16.9157	18.9336	15.9567	15.3707	58.9053	39.8585	41.8897	41.7565	19.4398	20.5852	17.2687	17.0023	16.1265	16.8058	14.3883	14.0487
1984	12	11	20.5806	22.6	-2.01935	20.5386	26.6256	22.7563	21.6574	16.0166	19.8793	16.8558	16.2131	56.1082	42.8887	43.0552	43.9542	18.3143	21.8739	18.1944	17.9347	15.2341	17.7715	15.1376	14.8046
1984	12	12	21.4	24	-2.6	20.4054	26.892	21.9571	22.2934	16.1032	19.6329	16.7426	16.939	57.0406	40.5245	45.8522	46.4183	18.5573	21.0647	18.3742	18.7138	15.3906	17.3153	15.2674	15.4872
1984	12	13	22.9677	19.8	3.16774	21.5242	26.3459	22.8162	22.9261	16.0966	19.6662	16.929	17.0489	55.9417	37.6275	43.3215	45.0198	18.4441	20.3888	18.3476	18.7338	15.314	16.6993	15.2541	15.4872
1984	12	14	22.3767	24.8	-2.42331	21.4443	25.1272	21.5842	20.825	16.0566	17.1621	16.0433	14.5748	55.3091	33.3652	42.8887	38.5931	18.3043	18.2077	17.575	15.9867	15.2375	14.9944	14.5848	13.2495
1984	12	15	22.43	19.8	2.62997	21.3378	27.1051	21.8173	21.8472	15.99	18.7605	17.0089	16.1965	55.9084	37.1946	44.0208	43.0552	18.2643	19.9026	18.6073	17.8148	15.1942	16.4229	15.4139	14.7413
1984	12	16	20.0658	20.2	-0.134235	20.1723	23.7752	20.0491	19.8793	15.9034	17.0156	15.1575	15.2241	57.2071	33.2986	37.5276	40.358	18.271	17.9113	16.1765	16.5528	15.1775	14.7979	13.5326	13.759
1984	12	17	21.5742	21.4	0.174194	20.2323	26.6056	22.6298	22.6164	16.2631	18.5207	16.8624	16.2298	58.872	38.1935	43.2216	43.5879	19.0435	19.5896	18.2343	17.8747	15.6537	16.1865	15.1809	14.768
1984	12	18	20.2516	20	0.251613	20.2989	26.0462	22.6764	21.7207	15.9767	17.928	16.0766	15.3041	56.7742	34.897	41.5567	40.7575	18.3376	18.8937	17.4651	16.7426	15.2408	15.6004	14.5082	13.8689
1984	12	19	23	19.9548	3.04516	20.4187	26.3259	19.9925	19.9426	15.9767	18.9136	15.344	15.4106	56.0749	36.7284	39.1592	40.7908	18.2643	20.0758	16.6527	16.9091	15.1809	16.5095	13.8223	13.9921
1984	12	20	22.9742	19.7871	3.1871	21.2645	26.4391	22.1036	22.0437	16.1032	18.1211	15.3906	13.8189	56.2414	35.9625	38.2934	36.4287	18.4807	19.4031	16.6194	15.1642	15.3274	15.9068	13.8089	12.5369
1984	12	21	21.9677	24.2	-2.23226	20.3521	26.246	22.1569	20.9715	16.1032	18.8204	16.989	16.1831	57.5401	37.2612	42.2893	43.0219	18.6173	19.9625	18.3742	17.7349	15.4273	16.4462	15.2441	14.6847
1984	12	22	22.5032	25.2	-2.69677	18.5074	26.1594	22.0171	19.826	14.3451	18.8337	16.9224	15.2375	51.513	37.7607	43.0884	40.7908	16.4429	20.0724	18.2943	16.5994	13.6724	16.4961	15.2042	13.789
1984	12	23	21.8839	19.9355	1.94839	21.5509	26.3126	21.0081	21.0348	16.8225	18.8271	16.03	16.1665	57.8398	36.8949	40.4246	42.2893	19.1767	19.9792	17.242	17.6416	15.9101	16.4529	14.3684	14.6248
1984	12	24	21.4243	19.2	2.22435	20.2989	26.1927	20.2656	20.0624	15.8901	18.7538	15.1975	15.2674	56.2081	37.128	37.2279	40.025	18.1544	19.8493	16.1232	16.5827	15.1276	16.3596	13.456	13.7723
1984	12	25	21.729	19.9484	1.78065	20.432	24.9207	21.0581	20.9615	16.1165	17.8214	16.0166	16.1265	57.0406	35.3632	40.358	42.6556	18.5707	18.7138	17.1621	17.5417	15.4073	15.4972	14.3151	14.5881
1984	12	26	20.3721	19.8065	0.565661	19.473	26.2593	19.7661	19.8094	15.2308	17.9746	15.1376	14.5116	53.744	35.3299	39.2258	38.7263	17.4651	19.0468	16.283	15.8601	14.5082	15.6937	13.5958	13.1596
1984	12	27	22.9419	19.6329	3.30905	20.3754	27.0718	20.8383	20.8183	15.717	19.5863	15.9101	15.9401	54.7763	39.6254	40.9573	42.256	17.7182	20.8183	17.0656	17.262	14.8379	17.1788	14.2552	14.385
1984	12	28	21.4643	20.8	0.664308	20.2922	27.2516	22.0637	21.0114	14.9977	19.6862	16.7292	15.1709	53.4443	39.692	41.6233	40.0583	17.0622	21.0414	17.8281	16.4296	14.2452	17.2986	14.9145	13.6891
1984	12	29	23.0387	19.7328	3.30593	21.0114	26.0862	21.8306	21.7707	16.6493	18.594	16.8092	16.8058	59.4714	36.4953	43.4547	44.9865	19.0768	19.483	18.1711	18.3043	15.8735	16.1465	15.1409	15.2175
1984	12	30	22.5299	19.5963	2.93361	20.3455	27.2183	22.2768	21.0947	15.8635	19.6928	17.555	16.8758	55.4422	39.4589	41.9896	42.3892	18.0345	21.0281	18.1544	17.6783	15.0443	17.2853	15.1209	14.6481
1984	12	31	21.0452	18.3742	2.67097	19.3465	26.3193	21.1779	21.0214	15.011	18.7671	15.1509	15.2341	53.078	36.6618	36.8616	39.8585	17.0289	19.7994	16	16.4895	14.2285	16.343	13.3994	13.7257

## Sheet: 1984
						Temperature				Temperature				Relative Humidity				Pressure				Dew temperature
Year	Month	Day	Maximum	Minimum	Max-Min	1899-12-31 07:00:00	1899-12-31 13:00:00	1899-12-31 19:00:00	Average	1899-12-31 01:00:00	1899-12-31 13:00:00	1899-12-31 19:00:00	Average	1899-12-31 01:00:00	1899-12-31 13:00:00	1899-12-31 19:00:00	Average	1899-12-31 07:00:00	1899-12-31 13:00:00	1899-12-31 19:00:00	Average	1899-12-31 07:00:00	1899-12-31 13:00:00	1899-12-31 19:00:00	Average		Month	Taverage	Hraverage
1985	1	1	22.8895	25.4	-2.51051	26.8	36.2	26.4	29	18.0388	26.2	24.4	18.252	62.0085	46	85	46.5064	20.4656	27.4	29.2	19.6097	17.0661	22.6	23.7	16.3477		January	28.9121	57.8969
1985	1	2	35.6	21.2	14.4	25.8	34.6	31.4	30.8	21.4	26.8	25.2	24.5	68	55	61	61	22.6	30	27.9	26.8	19.4	24.1	22.9	22.2		February	28.9671	56.6671
1985	1	3	34.8	23.2	11.6	26	33.6	30.8	30.3	24.6	26.6	25	25.4	89	58	63	70	30	30.2	27.8	29.3	24.1	24.2	22.8	23.7		March	21.7412	46.5806
1985	1	4	35.2	23.2	12	26.8	34.6	31.8	31.3	25.2	26.8	25.4	25.8	88	55	60	68	31	30	28.2	29.7	24.6	24.1	23.1	23.9		April	23.4369	50.0749
1985	1	5	34.6	21.8	12.8	25.2	33.8	31.2	30.4	22	25.8	24.2	24	76	53	56	62	24.3	27.9	25.5	25.9	20.6	22.9	21.4	21.7		May	22.2827	51.3286
1985	1	6	35.6	23	12.6	26	34.2	31.4	30.8	24	26.4	24.6	25	85	54	57	66	28.5	29.2	26.4	28	23.2	23.7	22	23		June	24.2595	49.2551
1985	1	7	35.8	22	13.8	24.6	34.6	31.8	30.7	22.2	26	24	24.1	81	51	52	62	25.2	27.9	24.7	25.9	21.2	22.9	20.9	21.7		July	28.2147	57.1345
1985	1	8	35.6	23	12.6	25.2	34.6	31.8	30.8	23.2	26.4	24.2	24.6	85	53	54	64	27.1	29	25.1	27.1	22.4	23.5	21.2	22.4		August	27.1751	61.7524
1985	1	9	35.8	23.4	12.4	28.2	34.8	32	31.8	24.2	26.6	24.4	25.1	72	53	54	60	27.5	29.4	25.5	27.5	22.7	23.7	21.4	22.6		September	28.0199	61.7638
1985	1	10	35.2	23.4	11.8	27.4	34.6	31.8	31.4	23.6	25.8	24	24.5	73	50	52	58	26.6	27.4	24.7	26.2	22.1	22.6	20.9	21.8		October	23.8475	59.6588
1985	1	11	35.1	23.2	11.9	27.4	34.8	32.2	31.6	23.4	26.4	25	24.9	72	52	56	60	26.1	28.8	26.9	27.3	21.8	23.4	22.3	22.5		November	28.5023	70.786
1985	1	12	33.6	22.4	11.2	25.4	32.8	28.2	28.6	23	26.4	24	24.5	82	61	71	71	26.5	30.2	27	27.9	22	24.2	22.4	22.9		December	23.2861	51.065
1985	1	13	24.4878	23.6	0.887825	25.4	34	21.9986	21.9711	22.6	26.6	18.2245	18.3619	79	56	42.6223	45.0971	25.6	29.9	18.5235	19.046	21.4	24	15.4471	15.7874
1985	1	14	35	23	12	26	34	31.2	30.6	24	26.2	24.2	24.8	85	54	56	65	28.5	28.8	25.5	27.6	23.2	23.4	21.4	22.7
1985	1	15	35.4	22.2	13.2	26.8	34.4	31.4	31	23.2	26.2	24.2	24.5	74	53	55	61	26	28.6	25.4	26.7	21.8	23.3	21.4	22.1
1985	1	16	23.1958	22	1.19584	24.2	35	21.923	21.9539	22	26.6	17.2689	16.6055	83	52	42.0723	42.2785	25	29.2	18.2279	17.8807	21.1	23.7	15.2375	14.88
1985	1	17	35.6	23	12.6	27	34.6	31.4	31.1	23.6	26.4	24.2	24.7	75	53	55	61	26.9	29	25.4	27.1	22.3	23.5	21.4	22.4
1985	1	18	35.6	22.8	12.8	25.6	34	32.6	31.2	23.2	26.6	24.4	24.7	82	56	51	63	26.8	29.9	25.1	27.3	22.2	24	21.2	22.5
1985	1	19	35.6	23	12.6	25.2	34.4	31.8	30.8	23.2	26.4	24	24.5	85	54	52	64	27.1	29.1	24.7	26.9	22.4	23.6	20.9	22.3
1985	1	20	24.348	22.8	1.54797	27.4	34.8	23.0504	23.0366	25.2	26	17.262	17.4545	84	50	41.6942	44.2378	30.6	27.8	18.1729	18.7675	24.4	22.8	15.179	15.5846
1985	1	21	34.8	23	11.8	25.6	27.127	29.8	21.0705	23.8	18.8844	24	14.9797	86	31.5886	62	37.3632	28.3	18.795	26	16.0074	23.1	15.4574	21.7	13.347
1985	1	22	35.2	22.2	13	24.4	26.7902	22.1017	22.1395	23	18.7675	16.4439	16.7121	89	34.2009	39.5287	42.0723	27.2	19.6681	17.2655	18.0113	22.4	16.1896	14.4606	14.9315
1985	1	23	35.4	22.8	12.6	25.6	34.8	32	31.1	23.6	26.6	24.4	24.9	85	53	54	64	27.8	29.4	25.5	27.6	22.8	23.7	21.4	22.7
1985	1	24	35.6	22	13.6	25.2	35	31.8	31	22.6	26.2	24	24.3	80	50	52	61	25.7	28.2	24.7	26.2	21.5	23	20.9	21.8
1985	1	25	35.4	23.2	12.2	25.6	34.8	32	31.1	23.4	26.6	24	24.7	83	53	52	63	27.3	29.4	24.5	27.1	22.5	23.7	20.8	22.4
1985	1	26	21.5999	21.8	-0.200134	25.4	27.4845	23.2635	23.0882	22	19.5375	16.5883	16.7361	75	37.0195	39.5975	42.4848	24.2	20.5377	17.537	18.1007	20.5	16.9217	14.6153	15.0037
1985	1	27	35.4	24.2	11.2	27	34.8	32.2	31.5	22.6	26.6	24.2	24.5	69	53	52	58	24.5	29.4	24.9	26.2	20.8	23.7	21	21.8
1985	1	28	35.6	23.6	12	25.6	34.6	32	31	23.8	26.8	24	24.9	86	55	52	64	28.3	30	24.5	27.6	23.1	24.1	20.8	22.7
1985	1	29	20.3831	23.2	-2.81693	26.2	34.6	23.1879	23.2154	24.4	26.4	17.3445	16.7121	86	53	41.7629	41.7629	29.4	29	18.331	18.0079	23.7	23.5	15.3096	14.9419
1985	1	30	35	23	12	25.6	34.2	32	31	24	26	24.2	24.7	88	52	53	64	28.8	28.2	25	27.3	23.4	23	21.1	22.5
1985	1	31	35.4	22	13.4	25.8	34.2	31.8	30.9	23.4	26.2	24	24.5	82	53	52	63	27.2	28.7	24.7	26.8	22.5	23.4	20.9	22.2
1985	2	1	35.4	23.2	12.2	26	34.6	32	31.1	24	26	24	24.7	85	51	52	62	28.5	27.9	24.5	27	23.2	22.9	20.8	22.3
1985	2	2	35.2	22	13.2	25.4	34.2	32	30.9	22.2	26.4	24	24.2	76	54	52	61	24.6	29.2	24.5	26.1	20.8	23.7	20.8	21.8
1985	2	3	20.2078	21.7064	-1.49865	23.1879	28.7013	24.415	24.2878	16.4164	19.5409	17.3651	17.4854	53.9653	37.2945	41.4536	43.516	18.3757	20.5962	18.3551	18.7641	15.344	16.9698	15.344	15.6018
1985	2	4	35.2	23	12.2	25.4	34.8	32.2	31.1	24	26.4	24.4	24.9	89	52	53	65	28.9	28.8	25.4	27.7	23.5	23.4	21.3	22.7
1985	2	5	35.6	23	12.6	25.2	34.8	32.4	31.2	23.4	26.6	24.2	24.7	86	53	51	63	27.6	29.4	24.7	27.2	22.7	23.7	20.9	22.5
1985	2	6	35.6	23	12.6	26	34.6	32.2	31.3	23.8	26.6	24	24.8	83	54	51	63	28	29.5	24.4	27.3	23	23.8	20.7	22.5
1985	2	7	35.6	22.8	12.8	25.8	35	32.4	31.4	24	26.8	24.2	25	86	53	51	63	28.6	29.8	24.7	27.7	23.3	24	20.9	22.7
1985	2	8	35.2	23	12.2	25.4	34.6	31.8	30.9	23.4	26.4	23.8	24.5	85	53	51	63	27.4	29	24.2	26.9	22.6	23.5	20.5	22.2
1985	2	9	35	23.2	11.8	25.8	34.2	31.8	30.9	23.6	26	23.8	24.5	83	52	51	62	27.7	28.2	24.2	26.7	22.7	23	20.5	22.1
1985	2	10	20.2593	22.8	-2.54067	25	34	22.7892	23.0126	23	25.8	23.8	24.2	85	52	38.5663	37.7757	26.8	27.8	16.6055	16.279	22.2	22.8	13.9175	13.5119
1985	2	11	20.2112	23	-2.7888	25.2	34.6	24.3463	23.1398	23.4	26.6	17.5026	16.7499	86	54	42.9316	42.691	27.6	29.5	18.7469	18.2073	22.7	23.8	15.6121	15.0862
1985	2	12	35.4	23.2	12.2	26.4	34.2	32	31.1	25	26	24	25	89	52	52	64	30.7	28.2	24.5	27.8	24.5	23	20.8	22.8
1985	2	13	35.4	23	12.4	26	34.6	32	31.1	24.2	26.4	24.2	24.9	86	53	53	64	29	29	25	27.7	23.5	23.5	21.1	22.7
1985	2	14	35	23	12	26	34	32	31	24	26	24	24.7	85	53	52	63	28.5	28.3	24.5	27.1	23.2	23.1	20.8	22.4
1985	2	15	35.4	23	12.4	25.8	34.2	32	31	23.4	26.6	24	24.7	82	55	52	63	27.2	29.8	24.5	27.2	22.5	24	20.8	22.4
1985	2	16	35	23.2	11.8	26	34	32	31	23.8	26	24	24.6	83	53	52	63	28	28.3	24.5	26.9	23	23.1	20.8	22.3
1985	2	17	35.4	23	12.4	25.6	34.2	32	31	23.6	26.2	24.2	24.7	85	53	53	64	27.8	28.7	25	27.2	22.8	23.4	21.1	22.4
1985	2	18	35.6	23	12.6	26.2	34.4	32.2	31.3	23.8	26.6	24.6	25	82	55	54	63	27.9	29.6	25.9	27.8	22.9	23.9	21.7	22.8
1985	2	19	35.2	23.2	12	25.8	34	32	31	24	26	24	24.7	86	53	52	64	28.6	28.3	24.5	27.1	23.3	23.1	20.8	22.4
1985	2	20	35.4	23	12.4	26	34	32.8	31.4	23.8	26.2	24	24.7	83	54	48	62	28	28.8	24	26.9	23	23.4	20.4	22.3
1985	2	21	36	23	13	26	29.155	31.8	25.3671	23.4	19.6819	24	18.4444	80	35.5071	52	45.3377	27	20.6065	24.7	19.8228	22.4	16.9733	20.9	16.4646
1985	2	22	35.4	23	12.4	26	34.4	32.2	31.2	23.4	26.6	24	24.7	80	55	51	62	27	29.6	24.4	27	22.4	23.9	20.7	22.3
1985	2	23	36.8	22.8	14	25.6	35.6	32.4	31.5	23	27	24.4	24.8	80	52	52	61	26.4	29.9	25.2	27.2	22	24.1	21.3	22.4
1985	2	24	18.7744	23.6	-4.82558	25.8	30.2	23.8753	24.0988	24.2	25.8	17.3308	17.6057	88	71	43.3097	44.169	29.1	30.3	18.5098	19.0528	23.6	24.3	15.4471	15.7909
1985	2	25	19.1319	26.4	-7.2681	27	28.8	25.0715	25.2365	26.2	26.8	18.2657	18.5132	94	86	45.3033	46.5751	33.5	33.9	19.5719	20.1184	25.9	26.1	16.3202	16.6571
1985	2	26	19.0907	27.4	-8.30935	28.2	36	25.1265	24.116	23.4	19.6544	18.1832	15.9077	67	37.6382	44.994	40.4912	25.6	20.878	19.4138	17.3067	21.5	17.152	16.2068	14.3472
1985	2	27	18.9875	22.6	-3.61247	25.6	32.4	24.8653	25.0096	21	26	18.1076	17.6023	66	60	45.4752	45.269	21.8	29.4	19.3484	19.2385	18.9	23.7	16.1415	15.9112
1985	2	28	17.9289	21.2218	-3.29291	23.6829	29.2169	25.2949	25.4118	17.6401	19.6475	18.2726	18.5235	57.6088	35.7477	44.169	45.8533	20.0462	20.6065	19.4791	20.0359	16.6158	16.9527	16.2549	16.6089
1985	3	1	35.2	26.2	9	28.4	28.0345	32	22.0742	23.6	20.6237	24	17.6126	67	37.1226	52	43.3097	25.9	21.5655	24.5	18.9085	21.7	17.7432	20.8	15.6981
1985	3	2	18.9463	23	-4.05371	25.8	27.347	22.5898	22.8338	23.2	20.4106	18.2038	18.3413	80	38.0163	45.2002	45.6471	26.7	21.2905	19.3794	19.6544	22.2	17.5714	16.1449	16.3408
1985	3	3	18.8432	21.868	-3.02481	23.2704	26.5633	19.8331	19.9397	18.2107	20.3624	18.087	17.5164	62.146	37.9476	41.6598	42.2785	20.7337	21.1668	18.1351	17.9873	17.2311	17.4751	15.1825	14.9453
1985	3	4	17.6882	21.1049	-3.41666	23.2635	25.1265	19.675	18.8191	17.5095	20.5549	18.2657	16.7739	58.5712	38.2913	42.4848	39.7693	19.9018	21.5689	18.4066	17.1314	16.4955	17.7535	15.375	14.22
1985	3	5	20.3349	21.8061	-1.47116	23.3323	23.8547	21.7992	19.8503	18.2382	18.7126	18.0938	15.918	60.8399	35.1634	43.6535	39.6318	20.6374	19.6578	18.9944	17.1039	17.183	16.193	15.9421	14.2132
1985	3	6	19.1113	21.9642	-2.85294	22.6998	26.2608	21.0155	20.0531	18.2107	21.4211	19.0219	19.2453	57.162	42.3129	42.8285	44.1347	19.565	22.8132	19.0597	18.9669	16.3168	18.7091	15.9524	15.7462
1985	3	7	20.3487	24	-3.6513	27	24.934	20.4999	19.7678	23.8	20.4243	19.015	18.386	77	39.5287	45.4065	44.2722	27.3	21.5586	19.3794	18.881	22.6	17.7776	16.1827	15.7015
1985	3	8	17.7845	20.2181	-2.43359	23.3116	24.9753	20.9399	20.933	18.0732	18.7675	17.2345	16.6777	59.2587	36.4352	41.2474	41.9348	20.1906	20.0015	18.0354	17.9495	16.8839	16.4164	15.1687	14.9247
1985	3	9	35.6	23	12.6	25	35	32.4	31.2	23.8	26	24	24.6	91	49	50	63	28.7	27.6	24.3	26.9	23.3	22.7	20.6	22.2
1985	3	10	20.3968	23	-2.60318	24	26.4396	21.813	21.9539	23.2	21.3111	18.8569	19.0975	94	39.2194	45.6471	47.4001	27.9	22.1361	19.73	20.3315	22.9	18.2932	16.5677	16.963
1985	3	11	19.9362	20.9021	-0.965876	23.3804	25.9308	20.4243	20.5756	18.1282	21.3455	18.9738	19.18	60.5305	42.2785	45.4752	47.3313	20.4381	22.6964	19.235	19.8469	17.0352	18.6232	16.0658	16.4646
1985	3	12	18.9394	20.1012	-1.1618	23.1054	24.934	21.4967	20.6821	18.1901	20.3968	18.8982	18.331	61.4242	38.7381	47.2626	46.4376	20.6271	21.3077	19.9981	19.675	17.1417	17.5576	16.7121	16.3443
1985	3	13	20.115	25.4	-5.28504	26.4	33.6	22.2667	21.6067	21.8	25.6	18.9532	18.3516	67	53	48.775	47.022	23.1	27.5	20.2765	19.8056	19.8	22.7	16.9252	16.4474
1985	3	14	20.2387	21.8336	-1.5949	23.4354	25.4084	22.5004	21.8473	18.0251	20.4999	18.8844	18.3619	59.7743	37.3289	47.2282	46.1627	20.1871	21.3421	19.9843	19.6991	16.8495	17.5989	16.7533	16.3924
1985	3	15	35.6	23.8	11.8	25.4	35.2	32	31.1	20.2	26.6	24.2	23.7	62	51	53	55	20.2	29.1	25	24.8	17.7	23.6	21.1	20.8
1985	3	16	20.1012	23	-2.89879	26	35	20.6993	19.9087	24.8	26.8	19.0632	17.5954	91	53	45.3377	41.5911	30.5	29.8	19.4791	18.0251	24.4	24	16.2136	14.9762
1985	3	17	19.07	23	-3.92997	26.2	26.1646	21.9573	21.9848	25.2	21.4418	18.96	19.2419	92	41.488	44.7878	48.1907	31.4	22.6895	19.8159	20.6855	24.8	18.6301	16.6192	17.1795
1985	3	18	19.0975	23.8	-4.70247	27	30.6	21.4349	21.7339	23.6	24.2	19.0082	19.2763	75	59	47.8469	49.2562	26.9	25.9	20.249	20.9227	22.3	21.7	16.8667	17.317
1985	3	19	19.07	23.2	-4.12997	25	30.8	21.6239	21.8199	23	24.6	18.1007	17.5164	85	60	43.8253	46.0939	26.8	26.8	19.0253	19.8125	22.2	22.2	15.894	16.4371
1985	3	20	17.7364	22	-4.26364	25	30.2	21.6892	21.0087	22.2	23.8	19.1663	19.3966	79	59	47.8469	46.747	24.9	25.2	20.5618	20.2043	21	21.2	17.1073	16.6983
1985	3	21	19.9156	23.8	-3.8844	26	33.8	20.7887	20.988	23.2	24.8	19.0219	19.2144	79	48	44.7534	46.0939	26.6	25.3	19.4172	19.9568	22.1	21.3	16.1827	16.5368
1985	3	22	17.5782	23	-5.42175	25.2	23.7035	20.5962	18.6679	24.2	20.2868	17.2895	16.633	92	37.2601	43.7222	40.9724	29.5	20.4243	18.4444	17.1692	23.8	16.8014	15.3887	14.2235
1985	3	23	18.6301	19.8812	-1.25117	21.2561	24.934	21.2011	20.3899	18.2004	20.3624	18.7607	19.1044	59.8087	38.91	48.0532	47.7438	19.8537	21.3386	19.9259	19.7197	16.5024	17.5817	16.688	16.3786
1985	3	24	18.5751	22	-3.42494	27	23.5316	21.5105	20.7165	22.8	19.4344	18.826	18.2691	70	37.2945	47.5376	46.2658	25	20.3418	19.9878	19.6097	21.1	16.7705	16.7189	16.3099
1985	3	25	19.0632	20.933	-1.86988	22.4454	26.4327	21.6274	20.7646	19.0357	21.5174	18.8363	19.2075	61.1492	39.4943	45.6127	46.0252	20.6202	22.5761	19.6991	19.6819	17.1555	18.5544	16.5196	16.3546
1985	3	26	18.8707	25.6	-6.72933	27	32.6	22.796	21.9127	23.6	26.4	19.7644	20.0772	75	62	48.0875	48.2938	26.9	30.3	20.7921	20.6409	22.3	24.3	17.3754	17.1314
1985	3	27	19.0838	24.2	-5.11622	27.8	35.2	22.7135	21.8095	22.8	26.8	19.7369	20.0703	65	52	48.6375	49.3593	24.4	29.6	20.8643	20.8334	20.7	23.9	17.4408	17.2895
1985	3	28	18.7332	21.0224	-2.28923	23.2979	26.4671	22.6723	22.8751	19.0357	21.4555	20.005	20.17	63.7272	39.0475	49.5999	50.7686	21.5689	22.3836	21.4177	21.7855	17.9495	18.4307	17.7845	18.0492
1985	3	29	35.4	23	12.4	24.2	26.6458	32.4	20.909	23.4	21.4899	24.8	19.3175	94	39.0819	54	46.4033	28.2	22.497	26.2	19.9328	23.1	18.5029	21.9	16.5264
1985	3	30	19.3106	23.2	-3.88936	25.8	35	23.0092	23.1123	24.2	26.2	18.9188	19.3484	88	50	45.5783	48.4656	29.1	28.2	19.8537	20.878	23.6	23	16.5711	17.2655
1985	3	31	19.1456	22.6	-3.45435	22.6517	26.9826	22.8235	22.1395	19.2075	21.428	19.9775	20.2043	61.0461	38.4975	50.0124	48.3969	20.964	22.2461	21.4177	20.9468	17.3823	18.3688	17.781	17.3514
1985	4	1	33.2	22.8	10.4	23.8	31.2	29.4	28.5	23.2	24.8	23.2	23.7	95	60	59	71	28	27	24.3	26.5	23	22.4	20.6	22
1985	4	2	20.4174	21.3111	-0.893693	23.7379	26.2402	21.0843	21.1186	18.5063	21.4143	17.977	18.4548	61.4929	40.1818	41.9348	45.5783	21.1668	22.4867	18.5922	19.8194	17.4683	18.496	15.6568	16.4405
1985	4	3	20.0325	21.3145	-1.282	23.6622	26.0168	21.5311	21.7752	18.3688	21.3593	18.0457	17.5886	60.9773	41.9692	45.3033	45.0971	20.8746	22.6689	19.1353	19.0528	17.2998	18.6301	16.0349	15.8046
1985	4	4	20.1837	23	-2.81629	25.4	26.3708	21.7649	21.9745	23.4	21.3799	19.0219	18.4651	85	40.7318	47.4688	46.9532	27.4	22.4626	20.3006	19.9947	22.6	18.4857	16.963	16.578
1985	4	5	36.5	25.6	10.9	26.8	36	32.2	31.8	24.6	25.2	24.8	24.9	84	42	55	60	29.5	24.9	26.4	26.9	23.8	21	22	22.3
1985	4	6	36.8	22.6	14.2	24.8	36.4	32.6	31.6	23.2	26.8	24.2	24.7	87	48	50	62	27.4	28.9	24.6	26.9	22.6	23.5	20.8	22.3
1985	4	7	37.4	23.4	14	26.6	37	33	32.4	25.2	25.8	24.8	25.3	89	41	51	61	31.1	25.8	25.8	27.6	24.7	21.6	21.6	22.6
1985	4	8	21.483	23.8	-2.317	26.2	25.044	21.923	22.0811	24.8	26.8	18.4513	18.6301	89	38.2226	45.7158	47.297	30.4	20.9983	19.9259	20.3968	24.3	17.2173	16.5471	16.822
1985	4	9	20.2731	23	-2.72692	25.6	35.8	22.8098	23.0057	24.6	26.4	18.7057	19.1147	92	48	44.8221	48.0875	30.3	28.2	19.4275	20.4656	24.2	23.1	16.3305	17.018
1985	4	10	20.1012	23.2	-3.09879	26.6	35.8	22.0055	22.0948	25.4	26.8	18.0182	18.3929	91	50	42.8285	46.3002	31.6	29.3	18.8157	19.809	25	23.7	15.7806	16.4439
1985	4	11	21.263	23.2	-1.93699	26	35.6	23.1741	23.1604	25.6	26.8	18.9188	19.2969	97	51	44.8909	48.2938	32.5	29.4	19.7781	20.8127	25.5	23.8	16.6433	17.2689
1985	4	12	21.2768	22.8	-1.52324	25.6	35	21.6239	21.8199	24.4	26.4	17.977	17.4786	91	51	44.169	43.9628	29.8	28.7	18.9188	18.771	24	23.4	15.863	15.619
1985	4	13	20.1081	23.2	-3.09191	25.6	35.4	21.8542	21.978	24.8	26.6	18.3516	18.6094	94	50	44.7534	46.7126	30.8	29	19.5787	20.2387	24.5	23.5	16.3202	16.7327
1985	4	14	21.4761	23	-1.52388	25.8	35.8	23.0573	22.0295	24.8	26.8	18.9463	18.4479	92	50	45.1315	44.6159	30.6	29.3	19.8778	19.0735	24.4	23.7	16.6983	15.8218
1985	4	15	20.2731	23.6	-3.32692	26.2	35.8	22.8098	22.9129	24.8	26.6	19.015	19.3519	89	49	46.8157	49.7718	30.4	28.7	20.1321	21.0877	24.3	23.4	16.8289	17.4442
1985	4	16	20.4656	21.1313	-0.665758	22.7067	24.9478	21.7786	21.9161	17.537	18.6644	17.3514	16.7464	58.1588	35.1977	41.7286	41.9348	19.8778	19.5375	18.2726	18.0045	16.4989	16.1243	15.3268	14.9694
1985	4	17	21.0155	23	-1.98447	25.8	35.8	23.3116	22.5692	23.6	26.4	20.4999	20.1837	83	48	52.281	52.8654	27.7	28.2	21.8302	22.1361	22.7	23.1	18.2657	18.2795
1985	4	18	21.3593	21.0847	0.274553	22.6104	27.1958	23.7241	21.9195	18.3001	21.4761	19.8469	18.4548	60.7367	41.8661	50.0468	46.8501	20.7268	22.8992	21.1805	19.974	17.2311	18.7607	17.6882	16.5711
1985	4	19	21.1186	21.0414	0.0772314	23.401	25.5734	21.3455	21.4864	18.3757	20.3212	18.0663	18.3207	62.3179	40.4912	44.994	47.5376	21.0052	21.5242	19.1113	19.8503	17.427	17.7295	16.0074	16.4818
1985	4	20	21.1736	20.9055	0.268108	22.5486	27.2439	23.5247	21.7683	17.8601	21.5242	19.9018	18.5888	60.7024	41.213	50.528	47.572	20.6959	22.8785	21.3558	20.2696	17.0111	18.7469	17.8154	16.7464
1985	4	21	21.3043	21.4	-0.0957403	24.8	34.2	22.2942	21.3971	22.2	25.2	19.9431	18.6094	80	49	49.5312	47.297	25	26.1	20.6959	19.6853	21.1	21.8	17.1658	16.2033
1985	4	22	21.4761	22.2	-0.723876	25.6	33.6	23.8478	23.9578	22.8	25.2	19.8606	20.1975	79	51	48.6719	51.4561	25.9	26.5	21.0327	21.9264	21.7	22	17.5817	18.1488
1985	4	23	21.703	23	-1.29702	25.8	34.2	23.0641	22.1223	24.2	25.8	19.3175	18.716	88	51	47.5376	47.6063	29.1	27.6	20.7887	20.5446	23.6	22.7	17.2792	16.9149
1985	4	24	20.2387	23.2	-2.9613	25.6	35.4	22.3492	22.6173	24	26	18.1076	18.496	88	48	46.5751	48.5688	28.8	27.4	19.4309	20.2868	23.4	22.6	16.2343	16.7636
1985	4	25	20.8574	21.6	-0.742587	23.4	34.2	21.5036	20.5584	22.6	25.6	18.8913	17.6023	93	50	46.2314	46.7126	26.9	27.1	19.4206	19.3038	22.3	22.4	16.2171	15.949
1985	4	26	21.263	22.6	-1.33699	24	34.6	22.4179	21.483	23	25.8	19.2625	18.5304	92	50	50.6311	49.4281	27.4	27.4	21.1083	20.4484	22.6	22.6	17.4201	16.8564
1985	4	27	22.0536	23	-0.946413	25.2	35.6	23.7241	22.8579	24.2	26	19.9809	19.455	92	47	51.1811	51.0436	29.5	27.2	21.6239	21.4246	23.8	22.5	17.9735	17.6779
1985	4	28	22.4798	23	-0.520191	25.8	27.0445	22.5279	22.6585	24.2	21.4418	19.1525	19.4481	88	42.4504	50.1155	52.0404	29.1	22.9198	20.854	21.5346	23.6	18.7744	17.262	17.7192
1985	4	29	21.0499	23.8	-2.7501	28	35.6	23.6141	23.7207	23.6	26	19.9981	20.3246	69	47	52.7279	54.309	26.2	27.2	21.8233	22.5382	21.9	22.5	18.1007	18.551
1985	4	30	22.1773	22.8	-0.622671	25	35	23.7722	23.8238	24	25.6	19.8812	19.3072	92	47	50.8717	50.3561	29.2	26.6	21.4005	21.0808	23.6	22.1	17.8326	17.4511
1985	5	1	21.1913	23	-1.80874	25.2	35.6	23.5385	22.5761	24	25.8	19.73	19.2556	91	46	51.1123	50.9749	29	26.7	21.1874	21.0946	23.6	22.2	17.7054	17.4614
1985	5	2	20.3588	23.4	-3.04121	25.6	26.1027	21.5724	21.8473	24.4	22.2461	20.7887	21.098	91	41.7286	50.4593	51.1123	29.8	22.6998	20.9777	21.4418	24	18.6541	17.3892	17.6848
1985	5	3	18.9003	24.4	-5.49969	27.4	35.4	20.4518	19.5375	24	26.2	18.1282	17.6298	76	49	46.747	44.7878	27.6	27.9	19.5134	18.4857	22.7	22.9	16.2893	15.2856
1985	5	4	19.3931	23.4	-4.00687	26.8	35.4	23.1191	21.3421	25.4	26.4	19.7231	18.4651	89	49	51.1123	45.7158	31.5	28.4	20.7268	18.6885	24.9	23.2	17.238	15.3956
1985	5	5	20.3122	22.6	-2.28783	24.8	35.6	22.631	21.7649	23.2	26.2	19.7987	19.3416	87	48	49.0156	49.1531	27.4	27.8	20.4381	20.4106	22.6	22.8	17.0248	16.8324
1985	5	6	19.73	23.2	-3.47001	25.8	35.4	23.9785	22.8923	24.2	26	19.895	19.3794	88	48	48.6031	49.8062	29.1	27.4	21.184	21.1874	23.6	22.6	17.6986	17.5267
1985	5	7	20.3921	22.6	-2.20791	25.4	35.6	22.9817	23.0057	23.8	25.6	19.9637	20.3143	88	45	49.8062	52.8654	28.4	26.2	21.428	22.3389	23.2	21.8	17.8739	18.4444
1985	5	8	17.9546	22.6	-4.64537	25.2	35.4	19.7884	19.8331	24	26	16.4439	15.1447	91	48	38.5319	35.8165	29	27.4	16.4543	15.5399	23.6	22.6	13.8007	12.876
1985	5	9	18.5338	22.2	-3.66619	24.2	34.8	23.731	20.909	23.6	25.8	19.7987	17.6229	95	49	47.7438	40.2849	28.7	27.2	20.1803	17.2036	23.4	22.5	16.8599	14.275
1985	5	10	19.3066	23.2	-3.89344	26	35.6	21.6205	21.7958	25	26.4	18.8982	19.3003	92	49	48.2938	50.6999	31	28.3	20.3109	21.2252	24.6	23.1	16.9355	17.5061
1985	5	11	18.5269	22.2	-3.67306	24	29.8	20.8093	20.7955	22.8	24.6	18.9944	19.3416	90	66	45.3377	48.3969	26.9	27.5	19.2866	20.28	22.3	22.6	16.1449	16.7671
1985	5	12	20.5519	21	-0.448075	23	27	22.5142	20.6752	22	24.2	20.6512	20.9983	92	79	51.8342	48.5688	25.8	28.3	21.5036	20.28	21.6	23.1	17.8773	16.7567
1985	5	13	18.5682	21	-2.43181	24.8	29.4	23.4629	23.7172	23.2	25.2	20.6649	21.0705	87	71	54.1372	55.6152	27.4	29.3	22.3664	23.2223	22.6	23.7	18.6232	19.156
1985	5	14	20.225	23	-2.77505	25.4	26.9345	22.9335	22.882	23.8	22.4661	20.7612	21.2115	88	45.9564	49.2218	53.4841	28.4	24.4597	21.2115	22.5176	23.2	19.9225	17.7398	18.5304
1985	5	15	19.1534	21.3977	-2.24433	22.7548	35.8	23.4491	22.5864	19.6337	26.8	19.8331	19.4241	64.5177	50	49.9437	49.2562	22.0708	29.3	21.2458	20.6374	18.0835	23.7	17.7432	16.9905
1985	5	16	20.119	22	-1.88096	24	34.2	23.7929	22.7926	23.6	25.8	20.0256	19.5066	97	51	50.0124	51.078	28.8	27.6	21.5689	21.5552	23.4	22.7	17.9632	17.7535
1985	5	17	19.5444	21.071	-1.5266	22.3217	26.4808	23.6072	22.4626	19.5925	22.033	20.7199	20.1596	68.6768	45.7158	53.4841	54.6527	23.0126	23.5901	22.4283	22.3011	18.8569	19.4034	18.6713	18.4273
1985	5	18	20.0991	23	-2.90094	25.4	34.6	22.7204	21.7717	24.2	26	19.8125	19.345	91	51	50.8717	50.8374	29.4	27.9	21.3421	21.2527	23.8	22.9	17.7879	17.5817
1985	5	19	20.1324	23	-2.86764	25.6	35.6	23.4835	22.6104	24.4	26	20.7955	20.2937	91	47	55.3402	54.7902	29.8	27.2	22.7445	22.5657	24	22.5	18.8741	18.5716
1985	5	20	18.5407	23	-4.45931	25.6	25.2296	23.6691	22.5761	24.4	21.2355	20.768	19.345	91	44.5128	53.5872	51.8686	29.8	22.9163	22.4729	21.3661	24	18.7779	18.6885	17.6332
1985	5	21	17.1589	21.6108	-4.45192	22.9198	26.9345	23.8547	23.7516	19.1388	22.0123	20.6855	20.0084	67.68	44.444	52.4185	53.1747	22.1601	23.4422	22.2255	21.8783	18.3138	19.2728	18.5132	18.1351
1985	5	22	18.4444	25	-6.55556	25.8	30.2	23.2979	23.4663	23.4	26	20.7371	20.2009	82	72	55.4777	54.9965	27.2	30.8	22.6895	22.4695	22.5	24.5	18.826	18.4823
1985	5	23	18.9136	24.8	-5.88637	28.4	34	22.4454	21.6067	23.8	27.6	20.0118	20.2009	68	61	53.2778	52.006	26.4	32.7	21.9195	21.4555	22	25.5	18.1523	17.6779
1985	5	24	19.1401	25.8	-6.65994	28.6	26.3914	23.0985	23.2601	25.2	22.0605	19.8881	20.1493	76	46.0252	54.7215	55.4089	29.8	23.7344	21.947	22.4386	24	19.4791	18.1832	18.4857
1985	5	25	17.5417	23	-5.45827	26.6	25.539	22.0948	22.3767	24.8	21.208	19.8469	20.1871	86	43.8597	53.9997	54.9621	30.1	22.7651	21.7133	22.4042	24.1	18.6954	18.056	18.4823
1985	5	26	18.8271	21.7041	-2.877	22.3836	26.6733	24.1572	22.5279	19.6819	22.143	20.7474	20.3178	68.78	43.6878	55.787	52.5904	23.1982	22.9748	22.7135	21.7545	18.9566	18.8191	18.85	17.867
1985	5	27	18.9469	20.9871	-2.04017	23.1054	26.5427	22.5417	22.5382	20.2593	22.1773	19.8812	20.249	71.2204	46.5064	51.5248	54.9621	23.6897	24.0197	21.5036	22.5107	19.4584	19.675	17.9289	18.5476
1985	5	28	18.0801	25.2	-7.11991	28	33.4	23.3529	23.5591	24.6	26.2	20.6787	21.0258	76	57	54.9965	56.7839	28.7	29.2	22.4936	23.2601	23.3	23.7	18.7263	19.1903
1985	5	29	18.6539	24.2	-5.5461	25	32.8	23.126	23.1295	23.6	25.4	20.4999	20.0943	89	55	54.2403	55.4089	28.2	27.5	22.1636	22.3217	23.1	22.7	18.4582	18.4204
1985	5	30	17.4685	23.4	-5.93153	24.6	29.6	23.5385	22.5932	22.8	24.8	20.6924	20.0909	86	68	53.5528	53.6216	26.5	28.1	22.3904	22.0776	22.1	23	18.661	18.2726
1985	5	31	18.3138	25.8	-7.48617	27.4	26.632	23.5866	23.5797	24.6	22.3183	20.9193	20.3487	80	46.3689	54.309	57.5057	29.1	24.2603	22.8545	23.7275	23.6	19.8159	18.9703	19.4791
1985	6	1	18.6073	23	-4.39272	25.4	26.3708	23.2429	23.3494	24.6	21.4486	19.6956	20.2181	94	45.8533	52.0748	55.2027	30.4	23.5282	21.3111	22.5348	24.3	19.156	17.7639	18.5372
1985	6	2	18.7938	22	-3.20624	24.6	33.6	21.5105	21.5242	23.2	25.4	18.85	19.2316	89	52	45.6814	48.9469	27.5	27	19.235	20.2662	22.7	22.3	16.114	16.7705
1985	6	3	19.0801	23	-3.91988	24.6	26.4	22.3492	22.4592	23.2	24.2	16.4852	16.8461	89	84	42.1067	44.8909	27.5	28.7	17.6539	18.5751	22.7	23.4	14.7631	15.3234
1985	6	4	17.7349	23.4	-5.66514	24.6	27.4	23.4354	23.566	23	24.6	17.4683	17.8154	87	80	44.8221	47.572	27	29.1	18.9394	19.809	22.4	23.6	15.7771	16.2996
1985	6	5	19.0135	23.6	-4.58647	26.4	25.4634	22.2529	21.4005	23	19.4413	17.4683	16.8495	75	38.4975	42.5535	42.7254	25.8	19.919	18.0079	17.6711	21.6	16.3477	15.0003	14.5844
1985	6	6	18.1832	23.2	-5.01679	25.8	26.5289	23.6141	22.5279	24.6	19.6475	17.5508	16.9286	91	40.7661	44.5471	45.2002	30.1	21.3386	19.0013	18.771	24.2	17.4064	15.7943	15.4403
1985	6	7	18.7039	23.6	-4.89615	26.2	35.6	23.3666	21.4967	25.4	26	17.4201	16.8702	94	47	45.0627	40.0787	31.9	27.2	18.8913	16.8289	25.1	22.5	15.7221	13.8625
1985	6	8	18.907	22	-3.09303	26.2	25.9171	22.7135	22.7685	24.6	18.7332	16.6846	16.9492	88	36.5383	41.4536	44.0316	29.9	19.9568	17.9357	18.6713	24	16.3924	14.9315	15.3784
1985	6	9	14.7097	21.9677	-7.25806	23.3048	25.7727	22.5142	21.6205	17.977	18.74	16.6364	16.0899	62.4897	37.3632	42.5535	42.5879	21.1083	20.1321	18.0182	17.836	17.2758	16.4749	14.9934	14.6806
1985	6	10	19.1933	24.2	-5.00666	25.8	29.4	23.8822	22.8957	24	25.6	18.4926	17.8223	86	74	45.6471	45.9564	28.6	30.3	19.9775	19.5753	23.3	24.3	16.5711	16.1243
1985	6	11	19.529	26.6	-7.07097	28	32.4	23.731	22.686	23.6	26.4	18.1763	16.8977	69	63	46.2658	44.8565	26.2	30.4	19.5203	18.6713	21.9	24.3	16.2618	15.3818
1985	6	12	19.0801	24.6	-5.51988	27.8	34.4	22.7823	22.7892	23.8	26.6	18.2795	18.5751	72	55	44.5128	47.022	26.8	29.6	18.8707	19.5753	22.2	23.9	15.7152	16.1552
1985	6	13	19.2	23.6	-4.4	25.8	34.2	23.4491	23.5247	22.6	27.4	18.2245	18.4994	76	59	47.7438	49.5312	25.3	32	19.754	20.3865	21.3	25.2	16.4577	16.8427
1985	6	14	19.3742	23	-3.62581	25.2	34.6	23.676	22.5761	22.4	25.8	17.3101	16.7533	79	50	45.7158	46.3689	25.2	27.4	18.8157	18.6747	21.2	22.6	15.6259	15.375
1985	6	15	19.5032	24.8	-5.29677	28.4	34	24.6797	24.6831	23.8	25.6	17.4201	16.9286	68	51	43.8253	44.5815	26.4	27.2	18.7332	18.7263	22	22.5	15.6362	15.4334
1985	6	16	19.4581	26.2	-6.74194	28.6	27.9382	24.5972	23.621	24.4	18.8157	17.5851	17.0111	71	37.2601	45.5783	44.8565	27.8	20.2353	19.2316	18.905	22.8	16.5471	15.918	15.5193
1985	6	17	19.7419	23	-3.25806	26	35.6	22.6929	21.868	24.8	26.4	16.4371	15.9593	91	49	39.8724	39.0819	30.5	28.3	16.8117	16.5471	24.4	23.1	14.0275	13.6872
1985	6	18	18.8404	23.6	-4.75963	27	34	24.6865	23.7138	25	26.4	17.4545	16.7877	85	55	44.6846	43.6878	30.3	29.4	18.8638	18.3482	24.3	23.7	15.7152	15.1928
1985	6	19	19.6581	23	-3.34194	27.4	28.6	22.631	21.7511	23.4	26.4	16.6021	16.9561	72	84	41.9692	41.6255	26.1	32.9	17.8429	17.6676	21.8	25.7	14.8869	14.5809
1985	6	20	19.0801	26.2	-7.11988	27.6	28.6	24.879	22.7548	25.6	24.2	16.7396	16.0452	85	70	43.7222	42.3473	31.5	27.3	18.3276	17.7261	24.9	22.5	15.1653	14.6256
1985	6	21	19.5419	25.6	-6.05806	31.2	36.6	24.7759	24.8172	25.2	27.4	17.5233	17.781	62	50	45.1315	46.9876	28.1	30.4	19.0425	19.6716	23	24.3	15.8184	16.1999
1985	6	22	19.3226	23.6	-4.27742	26.8	27.9657	24.7828	22.6895	24.4	18.8157	17.6195	16.9973	82	36.0914	42.141	40.2849	29	19.3691	18.0904	16.9286	23.5	15.8149	15.045	13.9313
1985	6	23	19.6258	23.6	-3.97419	26.8	34.4	23.8547	23.8753	24.4	25.6	17.5645	17.8945	82	50	41.8661	44.8909	29	27	17.9942	18.9188	23.5	22.3	14.9831	15.5365
1985	6	24	18.4194	21.3419	-2.92258	22.8029	27.6254	20.4931	20.5274	15.3303	18.7813	13.8935	14.251	51.4561	38.7381	31.6573	34.3384	17.6092	20.3624	13.7285	14.5844	14.5638	16.6296	11.5561	12.1027
1985	6	25	33.4	23.2	10.2	26.6	30.2	29.2	28.8	24.2	26	24.6	24.9	82	72	69	74	28.6	30.8	27.9	29.1	23.3	24.5	22.9	23.6
1985	6	26	33	23.4	9.6	27.2	31.6	29.6	29.5	25.4	26.4	25.8	25.9	87	67	74	76	31.2	31	30.7	31	24.8	24.6	24.5	24.6
1985	6	27	37.2	23.6	13.6	26	35.6	30.6	30.7	24.6	27.2	25	25.6	89	52	64	68	30	30.5	27.9	29.5	24.1	24.4	22.9	23.8
1985	6	28	37.6	22	15.6	26.8	36.4	29.8	30.7	24.8	26.2	25.2	25.4	85	45	69	66	30	27.2	29	28.7	24.1	22.5	23.5	23.4
1985	6	29	37.4	22	15.4	26	36.6	31	31.1	23.6	26.6	25	25.1	82	46	62	63	27.5	28.2	27.7	27.8	22.7	23.1	22.8	22.8
1985	6	30	37	26.2	10.8	27.8	36	31	31.5	25.6	26.2	24.6	25.5	84	46	59	63	31.4	27.5	26.7	28.5	24.8	22.7	22.2	23.2
1985	7	1	37.8	23.6	14.2	27	28.3644	31.4	24.8584	24	17.7914	24.2	16.8358	78	35.404	55	44.7878	27.8	19.0528	25.4	18.6026	22.9	15.6396	21.4	15.344
1985	7	2	37.2	23.4	13.8	28	36	29.8	30.9	24.4	25	24.6	24.7	75	41	66	60	28.2	24.4	27.5	26.7	23	20.7	22.6	22.1
1985	7	3	35.8	24.2	11.6	28	35	31.4	31.5	24.4	24.8	24.6	24.6	75	44	57	59	28.2	24.5	26.4	26.4	23	20.8	22	21.9
1985	7	4	38.6	23.4	15.2	27.4	37.6	31	31.8	23.8	26.2	24.8	24.9	74	41	61	59	27.1	26.4	27.2	26.9	22.4	22	22.5	22.3
1985	7	5	37.2	25.2	12	26.4	36.8	31.6	31.6	23.6	25.4	24.4	24.5	79	40	55	58	27.3	24.9	25.8	26	22.5	21	21.6	21.7
1985	7	6	38.6	23.4	15.2	28.2	37.8	32.8	32.9	24.8	26.6	25	25.5	76	42	53	57	29	27.4	26.5	27.6	23.6	22.6	22	22.7
1985	7	7	36.6	23.6	13	26.8	34.6	31.4	31	24	25.6	24.8	24.8	79	49	59	62	28	26.8	26.9	27.2	22.9	22.3	22.3	22.5
1985	7	8	35.8	23	12.8	27.4	32.6	29.6	29.8	23.8	24.8	24	24.2	74	53	63	63	27.1	26.1	26.1	26.4	22.4	21.8	21.8	22
1985	7	9	37.8	23.6	14.2	27	35.6	31.2	31.3	24	26.2	24.4	24.9	78	48	57	61	27.8	27.8	26	27.2	22.9	22.8	21.8	22.5
1985	7	10	37.4	23.2	14.2	26.6	36	31	31.1	23.4	26	24	24.5	77	45	56	59	26.6	27	25.2	26.3	22.1	22.3	21.2	21.9
1985	7	11	37.2	23.4	13.8	25.4	36.4	31.2	31.1	23.6	26.6	24	24.7	86	47	55	63	27.9	28.3	25.1	27.1	22.9	23.1	21.1	22.4
1985	7	12	37.2	23	14.2	27	28.5844	31	22.851	24.4	18.7057	24.6	16.8839	81	34.3728	59	39.9412	28.8	18.9394	26.7	16.7911	23.4	15.5606	22.2	13.8419
1985	7	13	37.4	23.4	14	26.8	36.2	31.8	31.6	23.8	26.8	24	24.9	78	48	52	60	27.5	29	24.7	27	22.6	23.5	20.9	22.3
1985	7	14	37.4	26.4	11	27	35.8	31.2	31.3	24.8	26.4	25	25.4	84	48	61	64	29.8	28.2	27.6	28.5	24	23.1	22.7	23.2
1985	7	15	35.6	23	12.6	26.2	32.6	29.8	29.6	23.4	25.6	23.8	24.3	79	57	61	66	26.9	28.2	25.5	26.9	22.3	23.1	21.4	22.3
1985	7	16	36.4	23	13.4	25	34	29.2	29.4	23.4	26.9	24.2	24.8	88	58	66	71	27.7	30.7	26.9	28.4	22.8	24.5	22.3	23.2
1985	7	17	34.6	23.4	11.2	25.6	32.4	29.2	29.1	22.8	26.4	23.6	24.3	79	63	63	68	25.9	30.4	25.4	27.2	21.7	24.3	21.4	22.4
1985	7	18	34.6	23.6	11	25	33.4	29.8	29.5	23	26.2	24.6	24.6	85	57	66	69	26.8	29.2	27.5	27.8	22.2	23.7	22.6	22.8
1985	7	19	37.4	22.4	15	27.8	35.8	32	31.9	25.2	26.6	25	25.6	81	49	57	62	30.3	28.7	27	28.7	24.3	23.4	22.4	23.3
1985	7	20	35.6	23.2	12.4	26.4	34	31.6	30.9	24.6	28.2	24.8	25.9	86	65	58	70	29.7	34.4	26.8	30.3	23.9	26.4	22.2	24.2
1985	7	21	19.3598	21.8	-2.44017	26.6	28.3851	25.9686	25.0234	22.8	18.7057	17.5645	17.0042	72	34.6822	43.7222	41.6255	25.2	19.0357	18.96	17.8395	21.2	15.6121	15.7771	14.6909
1985	7	22	20.3455	22	-1.65453	21.6961	26.034	26.3983	21.0774	14.7116	18.8294	17.5645	15.2581	50.3905	33.8572	42.4848	34.6134	17.2036	18.5029	18.7744	14.935	14.0791	15.0622	15.6327	12.2917
1985	7	23	36.6	23	13.6	26.2	34	29.6	29.9	23	26.2	25.4	24.9	76	54	72	67	26	28.8	29.6	28.1	21.7	23.4	23.9	23
1985	7	24	32.4	22.6	9.8	24.2	29.6	26.6	26.8	22	25.4	23.8	23.7	83	72	79	78	25	29.6	27.6	27.4	21.1	23.9	22.7	22.6
1985	7	25	34	22.6	11.4	24.6	29	32.4	29.6	22	26.6	25.6	24.7	80	83	58	74	24.7	33.2	28.3	28.7	20.9	25.8	23.1	23.3
1985	7	26	19.5161	23	-3.48387	24	28.3919	23.5522	22.7067	22.8	18.8707	16.798	16.1965	90	37.7413	44.8221	43.241	26.9	20.3418	18.5098	18.0492	22.3	16.6192	15.2925	14.8319
1985	7	27	20.9548	21.8774	-0.922581	22.6585	28.4744	24.5765	23.8341	16.2858	18.6576	17.4339	16.8805	55.6152	36.5039	45.9564	44.6159	18.9669	19.8297	18.9738	18.6438	15.5709	16.2927	15.7771	15.3681
1985	7	28	20.9161	21.7613	-0.845161	22.3217	28.1101	25.2021	23.896	16.3546	18.7813	17.4683	16.9561	57.5401	37.7757	41.7973	44.5471	19.2694	20.2731	18.5407	18.7572	15.7359	16.5677	15.4884	15.4231
1985	7	29	20.3621	21.9161	-1.55401	22.4454	26.9964	23.6279	22.6757	16.2721	17.9357	16.5883	16.0521	56.3026	36.0227	42.4504	42.5879	19.0357	19.4103	17.9185	17.7673	15.5984	15.8287	14.9178	14.6256
1985	7	30	20.4387	21.9419	-1.50323	22.4454	28.1651	24.4872	23.6554	16.1621	18.74	17.3651	16.8255	56.4058	37.7757	44.6503	44.8565	18.8397	20.1459	18.7469	18.5716	15.4884	16.5024	15.6327	15.32
1985	7	31	18.5806	19.871	-1.29032	21.1599	26.7077	22.4248	21.4761	15.2271	17.812	15.7015	15.0828	54.0684	35.9539	40.8693	40.3537	17.7123	19.1388	16.9733	16.6089	14.6119	15.6706	14.1719	13.7319
1985	8	1	34	24.6	9.4	25.4	28.4	32.4	29.7	23.6	26.6	24	24.7	86	87	50	74	27.9	33.6	24.3	28.6	22.9	26	20.6	23.2
1985	8	2	34.6	24.2	10.4	26.8	29.4	32.2	30.1	23.8	26.8	24.4	25	78	82	53	71	27.5	33.5	25.4	28.8	22.6	25.9	21.3	23.3
1985	8	3	36.8	22.4	14.4	25.2	35.6	34.6	32.5	24.2	26.8	25	25.3	92	51	46	63	29.5	29.4	25.3	28.1	23.8	23.8	21.3	23
1985	8	4	37.4	23.6	13.8	26	36.2	32.2	31.7	24.8	26.8	25	25.5	91	48	56	65	30.5	29	26.9	28.8	24.4	23.5	22.3	23.4
1985	8	5	21.1677	24	-2.83226	26.2	26.0408	21.947	21.9058	25.2	18.7332	16.6021	16.9114	92	37.0195	41.6255	44.5128	31.4	20.0153	17.757	18.6197	24.8	16.413	14.8181	15.3475
1985	8	6	20.9871	21.9613	-0.974194	22.7617	26.3914	22.7204	21.868	16.2171	18.8329	17.4408	16.9045	54.3434	35.9196	44.1347	43.5847	18.6885	20.0118	18.7916	18.5372	15.4128	16.3993	15.6499	15.3062
1985	8	7	19.8774	23	-3.12258	25.8	25.0303	20.6924	19.6853	24.6	17.8739	15.7634	15.1515	91	33.9947	38.8069	39.2881	30.1	18.936	16.8049	16.5436	24.2	15.5434	14.0207	13.6941
1985	8	8	32.8	24.2	8.6	25.6	28.4	26.6	26.8	24	25.6	24.4	24.7	88	80	84	84	28.8	31	29.1	29.6	23.4	24.6	23.6	23.9
1985	8	9	36.8	23.2	13.6	24.6	35.6	31.2	30.6	24	26.6	24.4	25	95	50	57	67	29.4	28.8	26	28.1	23.8	23.4	21.8	23
1985	8	10	36	22	14	25	34.6	29.8	29.8	24	26.2	24.2	24.8	92	52	63	69	29.2	28.4	26.5	28	23.6	23.2	22	23
1985	8	11	36.6	22.8	13.8	26.4	34.8	30.6	30.6	23.6	26.6	24.8	25	79	53	63	65	27.3	29.4	27.4	28	22.5	23.7	22.6	23
1985	8	12	36.8	23.2	13.6	26	36	32.6	31.8	24.4	26.8	24.8	25.3	88	49	53	63	29.5	29.1	26.1	28.2	23.8	23.6	21.8	23.1
1985	8	13	19.929	25.4	-5.47097	26.6	34.2	20.7887	20.8334	23.8	26.6	15.729	16.0315	79	55	38.7038	41.6255	27.6	29.8	16.7464	17.5576	22.7	24	14.0344	14.5259
1985	8	14	36.8	23.6	13.2	26	35.8	31.6	31.3	24	26.2	24.4	24.9	85	47	55	62	28.5	27.6	25.8	27.3	23.2	22.7	21.6	22.5
1985	8	15	33.4	22.8	10.6	24.2	27.8	29.6	27.8	23.6	25.4	24	24.3	95	83	63	80	28.7	30.8	26.1	28.6	23.4	24.6	21.8	23.2
1985	8	16	34.2	23.8	10.4	25	29.4	30.8	29	23	25.6	24.4	24.3	85	74	59	73	26.8	30.3	26.3	27.8	22.2	24.3	21.9	22.8
1985	8	17	32.6	23.4	9.2	25.6	27.4	29.8	28.1	23.2	25.6	24	24.3	82	87	62	77	26.8	31.6	26	28.1	22.2	25	21.7	23
1985	8	18	34.6	24.2	10.4	26	32.8	30.2	29.8	23.8	26.4	25.6	25.3	83	61	69	71	28	30.2	29.8	29.3	23	24.2	24	23.7
1985	8	19	29.8	22.8	7	23.8	28.2	26.6	26.3	22.6	25.6	24	24.1	90	81	81	84	26.6	31.1	28.1	28.6	22.1	24.7	23	23.3
1985	8	20	29.6	23.6	6	24.4	26.6	28.4	27	23.2	25	23.2	23.8	90	88	65	81	27.6	30.6	25	27.7	22.7	24.4	21.1	22.7
1985	8	21	36.6	21.4	15.2	22.2	35.6	31.8	30.3	21.4	26.4	24.2	24	93	49	54	65	24.9	28.3	25.1	26.1	21.1	23.1	21.2	21.8
1985	8	22	36.8	23	13.8	25.6	36	32	31.4	23.8	26	24.2	24.7	86	45	53	61	28.3	27	25	26.8	23.1	22.3	21.1	22.2
1985	8	23	36.2	22.4	13.8	25.8	35.8	32.2	31.5	24.6	26.2	24.8	25.2	91	47	55	64	30.1	27.6	26.4	28	24.2	22.7	22	23
1985	8	24	36.4	23.2	13.2	25.2	35.6	32	31.2	24.2	26	24.4	24.9	92	47	54	64	29.5	27.2	25.5	27.4	23.8	22.5	21.4	22.6
1985	8	25	34	22.6	11.4	25.2	30.2	28.9	28.3	23.2	25.6	24.2	24.3	85	69	68	74	27.1	29.8	27.1	28	22.4	24	22.4	22.9
1985	8	26	20.2968	24.6	-4.30323	25	26.3914	22.4248	22.4386	24	18.7469	16.6158	16.0796	92	39.4943	43.2754	45.9564	29.2	20.4896	18.0663	18.8191	23.6	16.6674	15.0037	15.4712
1985	8	27	20.0391	20.6258	-0.586681	21.9161	26.6458	22.6036	22.4764	16.8564	19.5444	16.4921	15.9077	60.5649	40.4224	41.7629	42.7598	19.7025	21.1152	17.6298	17.5267	16.2446	17.2861	14.7356	14.5019
1985	8	28	19.529	21.7032	-2.17419	20.4656	26.9483	23.3185	21.4555	16.2377	19.8194	16.7258	16.1415	54.1028	40.4568	44.7878	41.8317	18.1282	21.6342	18.4582	17.2139	14.8765	17.5817	15.2581	14.1066
1985	8	29	19.1613	21.6841	-2.52279	22.3079	26.223	22.1498	22.2529	17.0764	19.675	17.5439	16.9561	59.843	42.7254	47.4688	46.8157	20.005	21.648	19.3828	19.0494	16.4164	17.592	16.028	15.6259
1985	8	30	20.3871	21.5774	-1.19032	22.1533	26.9414	22.4729	22.5554	17.1417	19.5203	16.7877	16.9561	60.8399	38.91	44.3753	45.8533	20.2284	20.8471	18.5132	18.8947	16.5436	17.0902	15.2821	15.5193
1985	8	31	20.5935	21.6708	-1.07721	22.2873	25.4531	22.2598	21.3558	17.2139	19.7575	15.9902	16.2102	60.8055	41.6598	43.0691	45.0971	20.3246	21.6549	17.7707	18.3413	16.6158	17.5714	14.6325	14.9762
1985	9	1	34.2	23.6	10.6	25.2	28.6	26.4	26.6	24	25.6	22.8	24.1	91	79	74	81	29	30.8	25.4	28.4	23.6	24.5	21.3	23.1
1985	9	2	35.6	24.6	11	25.8	32.6	28.8	29	24	26	24	24.7	86	59	67	71	28.6	29.2	26.6	28.2	23.3	23.7	22.1	23
1985	9	3	35.8	23	12.8	26	34	31.2	30.6	24	26	24.6	24.9	85	53	58	65	28.5	28.3	26.5	27.8	23.2	23.1	22.1	22.8
1985	9	4	35.8	20.4645	15.3355	21.758	33.6	24.4	22.3423	17.4476	26	21.8	16.743	59.4993	55	80	48.8437	20.2696	28.6	24.4	19.7506	16.7327	23.3	20.7	16.2136
1985	9	5	20.0968	22.8	-2.70323	25.2	32.6	20.5549	20.4518	23.8	25.4	15.7909	15.9696	89	56	41.1099	44.0316	28.5	27.7	17.1898	17.8085	23.3	22.7	14.2785	14.6531
1985	9	6	20.4129	23.4	-2.9871	25.6	30.4	21.6892	21.6789	23.6	26	15.8527	16.0108	85	71	41.6942	43.1379	27.8	30.7	17.3583	17.7948	22.8	24.5	14.3747	14.6462
1985	9	7	20.3806	24.2	-3.81935	26.6	34.2	22.5486	21.4314	25.2	27.4	16.6777	16.0005	89	59	43.6878	44.0316	31.1	32	18.2382	17.8567	24.7	25.2	15.1137	14.6978
1985	9	8	19.9806	23.4	-3.41935	20.9468	31.8	21.2768	20.1184	22.8	25.4	15.674	15.0278	60.9773	60	41.6598	42.2098	19.6062	28.2	17.0283	16.7567	16.1415	23.1	14.196	13.8076
1985	9	9	33.6	23.4	10.2	26.6	29.6	28.4	28.3	24.6	27.4	25	25.7	85	85	76	82	29.6	35	29.4	31.3	23.9	26.7	23.8	24.8
1985	9	10	36.2	22.6	13.6	24	35.6	32.3	31	22.8	26.2	24	24.3	90	48	50	63	26.9	27.8	24.3	26.3	22.3	22.8	20.6	21.9
1985	9	11	35.4	23.4	12	25.8	34.2	31.2	30.6	23.8	25.8	24.2	24.6	85	51	56	64	28.1	27.6	25.5	27.1	23	22.7	21.4	22.4
1985	9	12	34.4	23	11.4	25	33.6	29.6	29.5	23.2	26	23.8	24.3	86	55	62	68	27.2	28.6	25.6	27.1	22.5	23.3	21.5	22.4
1985	9	13	35.4	23.2	12.2	25.8	34.6	29.8	30	23.6	25.8	24.6	24.7	83	50	66	66	27.7	27.4	27.5	27.5	22.7	22.6	22.6	22.7
1985	9	14	34.6	22.6	12	25	33	29.8	29.4	24.2	26.2	24.4	24.9	94	59	64	72	29.7	29.5	27	28.7	23.9	23.8	22.3	23.4
1985	9	15	36.8	22.4	14.4	25.8	35.8	32.9	31.9	24.6	26	24.6	25.1	91	46	51	63	30.1	27.1	25.4	27.5	24.2	22.4	21.4	22.6
1985	9	16	35.4	23.6	11.8	25.8	34.6	31.2	30.7	24.4	25	24.6	24.7	89	46	58	65	29.6	25.3	26.5	27.2	23.9	21.3	22.1	22.4
1985	9	17	34.8	22.2	12.6	25.2	33.8	31.4	30.5	24.2	26.8	24.4	25.1	92	58	56	69	29.5	30.6	25.9	28.7	23.8	24.4	21.7	23.3
1985	9	18	36	23.8	12.2	27.8	35.6	32.4	32	25.4	26.4	25.6	25.8	83	49	58	63	30.8	28.3	28.3	29.1	24.6	23.1	23.1	23.6
1985	9	19	36.2	23.6	12.6	28.4	35.6	32.4	32.2	26.2	26.8	26.2	26.4	84	51	61	65	32.5	29.4	29.9	30.6	25.5	23.8	24	24.4
1985	9	20	36	23.2	12.8	25.6	35.4	32.6	31.5	24	25.6	24.2	24.6	88	46	50	61	28.8	26.3	24.6	26.6	23.4	21.9	20.8	22.1
1985	9	21	35.2	23.4	11.8	25.8	33.6	31	30.3	23.8	25.8	24	24.5	85	54	56	65	28.1	28	25.2	27.1	23	23	21.2	22.4
1985	9	22	35.2	23.6	11.6	25.4	33.6	30.8	30.1	24.8	26	24.2	25	95	55	58	69	30.9	28.6	25.8	28.4	24.6	23.3	21.6	23.2
1985	9	23	36.4	23.2	13.2	26	35.2	31.8	31.2	25.2	26.6	25.2	25.7	94	51	59	68	31.5	29.1	27.7	29.4	24.9	23.6	22.8	23.8
1985	9	24	35.8	23.2	12.6	29.8	34.6	31.2	31.7	24.2	26.2	24.4	24.9	63	52	57	57	26.5	28.4	26	27	22	23.2	21.8	22.3
1985	9	25	34.6	23	11.6	25	33.2	31	30	23.4	25.8	24	24.4	88	56	56	66	27.7	28.3	25.2	27.1	22.8	23.1	21.2	22.4
1985	9	26	34.4	23.2	11.2	24.2	33.1	29.4	29	23.6	26	23.8	24.5	95	57	63	72	28.7	28.9	25.8	27.8	23.4	23.5	21.6	22.8
1985	9	27	34.6	21.6	13	23.6	33.2	29.8	29.1	22.2	25.4	23.2	23.6	89	54	57	67	25.8	27.3	24	25.7	21.6	22.5	20.5	21.5
1985	9	28	18.4408	22	-3.55921	25.2	31.2	18.6851	18.795	23.4	25.2	13.7629	13.9725	86	62	37.3632	39.2537	27.6	28.1	14.8422	15.3681	22.7	23	12.443	12.7661
1985	9	29	35.8	23.6	12.2	25.8	34.6	31.2	30.7	23.8	26.4	24	24.7	85	53	55	64	28.1	29	25.1	27.4	23	23.5	21.1	22.6
1985	9	30	18.8452	19.0801	-0.234964	19.95	23.5247	19.9225	19.8778	15.9834	18.3688	15.4884	15.7496	58.8119	41.6598	41.9692	45.4065	18.7641	20.06	16.8083	17.6057	15.4609	16.4199	14.0069	14.5122
1985	10	1	34.4	23.6	10.8	25.4	32.4	29.6	29.3	23.6	26.6	24.8	25	86	64	68	73	27.9	31	28.1	29	22.9	24.6	23	23.5
1985	10	2	19.8387	21.5419	-1.70323	21.9573	24.4941	22.7239	20.8334	18.4926	20.2525	17.5301	17.6607	66.9238	43.241	49.5656	46.2314	21.7064	20.5274	19.6475	18.1007	17.836	16.7017	16.1827	14.8353
1985	10	3	17.5161	19.9968	-2.48065	20.17	25.6146	19.6544	17.9151	17.097	20.1906	15.7496	14.3506	62.2835	46.5064	45.4408	41.488	20.2731	22.222	17.6298	16.2618	16.578	18.1557	14.5672	13.3298
1985	10	4	20.0065	20.5129	-0.506452	20.9262	26.5495	19.9225	20.1046	16.8908	20.5274	17.4408	16.8633	61.6648	43.7909	46.8501	45.5783	19.8709	22.497	18.5751	18.1248	16.334	18.331	15.3543	14.8559
1985	10	5	33.6	21.2	12.4	25.6	32.8	29.4	29.3	24	25.8	24.2	24.7	88	57	65	70	28.8	28.6	26.7	28	23.4	23.3	22.2	23
1985	10	6	19.7806	22.2	-2.41935	25.4	29.8	20.6374	19.8881	24.2	25.6	17.3651	16.7602	91	72	50.3218	48.6719	29.4	30	19.4447	18.9154	23.8	24.1	16.0762	15.5468
1985	10	7	19.5097	24.2	-4.69032	25	32.6	20.7268	19.8915	23.2	25.8	17.4167	16.7327	86	58	49.8406	48.0188	27.2	28.7	19.4997	18.8363	22.5	23.4	16.0865	15.4884
1985	10	8	20.1806	24.4	-4.21935	25.2	31	19.8262	19.9878	24.4	25.8	16.6158	16.8461	94	66	47.4001	48.5688	30	29.8	18.5647	19.0563	24.1	24	15.3303	15.619
1985	10	9	19.4331	22.6	-3.16691	25.4	28.4	20.933	21.0396	24.8	25.2	17.4545	16.8461	95	77	48.6719	47.8469	30.9	29.9	19.3759	18.9497	24.6	24.1	16.0212	15.5571
1985	10	10	19.5097	24.4	-4.89032	25.8	29.6	20.7405	20.854	23.8	27.2	17.2001	16.6742	85	83	49.325	48.8437	28.1	34.5	19.0425	18.8191	23	26.4	15.8012	15.4815
1985	10	11	19.8774	24.8	-4.92258	25.6	32	20.6924	20.6993	22.8	26.6	17.2414	17.5095	79	66	49.5656	51.6623	25.9	31.2	19.1353	19.8228	21.7	24.8	15.8665	16.2824
1985	10	12	34.4	24.8	9.6	26.4	33.6	31.2	30.6	23.8	26.2	24	24.7	81	56	55	64	27.7	29.1	25.1	27.3	22.8	23.6	21.1	22.5
1985	10	13	35.2	23.4	11.8	26	33.8	31.8	30.8	24	26.2	24.2	24.8	85	55	54	64	28.5	29	25.1	27.5	23.2	23.5	21.2	22.6
1985	10	14	19.8774	23	-3.12258	25.8	26.2539	21.8817	22.0536	23.6	20.3212	17.3995	17.6504	83	45.5783	50.253	51.3186	27.7	22.3423	19.5134	20.0187	22.7	18.2107	16.1243	16.4096
1985	10	15	19.5097	20.4839	-0.974194	21.5311	25.9033	21.7786	21.813	18.3482	20.2387	18.2313	18.3791	67.68	45.2346	52.3154	53.5184	21.5724	22.167	20.4037	20.7715	17.7398	18.1248	16.853	17.0592
1985	10	16	18.2	21.1871	-2.9871	21.373	25.8965	20.9949	20.9433	17.537	20.1493	15.6052	15.8218	66.7863	44.719	43.0004	45.8533	20.768	21.9573	17.128	17.757	17.073	17.9838	14.2475	14.6188
1985	10	17	19.3265	21.2581	-1.93153	21.6342	25.9927	19.9018	19.9809	18.3894	20.3074	17.2964	17.5817	64.174	45.269	46.2658	48.0532	21.5792	22.3389	18.197	18.8088	17.781	18.1866	15.1137	15.4712
1985	10	18	19.7355	21.2903	-1.55484	21.593	25.3259	22.4386	21.5449	18.4926	20.1493	18.0938	18.3654	68.8831	45.3377	52.556	52.281	21.8714	21.3936	20.17	19.9397	17.9495	17.4545	16.7292	16.3889
1985	10	19	34.8	23	11.8	26	33.6	31.2	30.5	23.8	26.7	24.2	24.9	83	59	56	66	28	30.4	25.5	28	23	24.3	21.4	22.9
1985	10	20	19.6194	21.6	-1.98065	23.8	26.1439	22.0536	21.129	22.2	20.3418	18.2176	15.9009	87	44.7534	50.2874	44.4784	25.7	22.2358	20.1562	17.7535	21.5	18.1385	16.7017	14.6256
1985	10	21	39.2	18.8	20.4	24.8	26.6	21.7717	21.8748	22.2	20.2318	18.3413	17.6126	80	44.444	52.0748	50.1843	25	22.0055	20.5652	19.785	21.1	18.0285	16.9492	16.2721
1985	10	22	18.7226	24.2	-5.47742	25.2	29.8	20.7887	20.8574	23.4	25	17.4889	17.592	86	68	49.9093	50.6311	27.6	28.5	19.6097	19.8297	22.7	23.2	16.1518	16.2858
1985	10	23	19.8774	24.4	-4.52258	27.6	28.4	21.0293	21.0637	23.2	25.2	17.4751	17.6711	69	77	45.9564	47.1939	25.5	29.9	18.4548	18.8879	21.4	24.1	15.2684	15.5296
1985	10	24	34.8	27.4	7.4	28.4	33.6	31.6	31.3	25.4	26.4	25.6	25.8	79	57	62	66	30.4	29.6	28.8	29.6	24.3	23.9	23.4	23.9
1985	10	25	31	21.6	9.4	23.6	27	26.6	26	22.6	24.2	24	23.6	92	79	81	84	26.7	28.3	28.1	27.7	22.2	23.1	23	22.8
1985	10	26	31.8	22.8	9	24.8	30	27.8	27.6	24	25	24.6	24.5	94	67	77	79	29.3	28.3	28.8	28.8	23.7	23.2	23.4	23.4
1985	10	27	31.8	22	9.8	23.8	30.2	27.8	27.4	23.4	26.2	24.2	24.6	97	73	74	81	28.5	31.3	27.8	29.2	23.2	24.8	22.8	23.6
1985	10	28	30.4	20.8	9.6	26.5	28.8	24.8	26.2	24.8	25.2	23.6	24.5	87	75	91	84	30.2	29.7	28.3	29.4	24.2	23.9	23.1	23.7
1985	10	29	19.8516	22	-2.14839	23.4	25.2	26.6	25.5	22.6	23.4	24.2	23.4	93	86	82	87	26.9	27.6	28.6	27.7	22.3	22.7	23.3	22.8
1985	10	30	31.8	21	10.8	24	30.8	25.2	26.3	23.2	25.2	23.4	23.9	94	64	86	81	27.9	28.3	27.6	27.9	22.9	23.1	22.7	22.9
1985	10	31	29	19.2	9.8	22.4	28	26.8	26	21	25.2	22.8	23	88	80	71	80	23.9	30.2	25.1	26.4	20.4	24.2	21.2	21.9
1985	11	1	31	22.8	8.2	25.2	25.8	25	25.3	24.6	24.5	23.8	24.3	95	90	91	92	30.5	29.9	28.7	29.7	24.4	24	23.3	23.9
1985	11	2	32	22.8	9.2	24.8	30.6	28.2	28	23.2	25	24.6	24.3	87	64	75	75	27.4	27.9	28.5	27.9	22.6	22.9	23.3	22.9
1985	11	3	32.4	23	9.4	25	31.6	28.4	28.4	23.6	25.8	23.6	24.3	89	63	67	73	28.2	29.4	25.9	27.8	23.1	23.7	21.7	22.8
1985	11	4	31.6	19.8	11.8	24	30.8	28.8	28.1	22	25.2	23.8	23.7	84	64	66	71	25.1	28.3	26.2	26.5	21.2	23.1	21.8	22
1985	11	5	32.4	23.2	9.2	25.8	31.6	29.2	29	23.8	26.6	24	24.8	85	68	65	73	28.1	31.5	26.4	28.7	23	24.9	22	23.3
1985	11	6	33.8	23	10.8	25.6	32.8	30.2	29.7	23.6	26.4	24.2	24.7	85	61	61	69	27.8	30.2	26.2	28.1	22.8	24.2	21.9	23
1985	11	7	35.2	23.2	12	26.4	33.8	31	30.5	25.2	26.6	25.2	25.7	91	57	63	70	31.2	30	28.2	29.8	24.8	24.1	23.1	24
1985	11	8	34.8	23	11.8	25.8	33.4	30.8	30.2	24.8	26	24.6	25.1	92	56	60	69	30.6	28.7	26.8	28.7	24.4	23.4	22.2	23.3
1985	11	9	33.8	23	10.8	26.4	32	29.8	29.5	24.2	25.8	24.2	24.7	84	61	63	69	28.7	29.1	26.5	28.1	23.4	23.6	22	23
1985	11	10	33.4	22.8	10.6	24.6	32.8	30.4	29.5	23.2	26.4	24	24.5	89	61	59	70	27.5	30.2	25.6	27.7	22.7	24.2	21.5	22.8
1985	11	11	34.6	21.8	12.8	24.2	29.6	32.4	29.7	22.2	26	25.8	24.7	84	75	59	73	25.4	31.2	28.8	28.5	21.4	24.8	23.4	23.2
1985	11	12	32.8	24.2	8.6	25.4	27.2	28.4	27.4	23.2	25.4	24	24.2	83	87	70	80	27	31.2	26.9	28.4	22.3	24.8	22.3	23.1
1985	11	13	34.2	24	10.2	26.4	32.8	28	28.8	24	26.8	24.2	25	82	63	73	73	28.2	31.2	27.7	29	23.1	24.8	22.8	23.5
1985	11	14	34.6	23.4	11.2	25	32	27.4	28	23.2	25.4	24	24.2	86	59	76	74	27.2	28	27.6	27.6	22.5	23	22.7	22.7
1985	11	15	30.4	21	9.4	23.8	29	26.4	26.4	22.8	24.6	22.8	23.4	92	70	74	79	27.1	28	25.4	26.8	22.4	23	21.3	22.2
1985	11	16	32.6	22.2	10.4	24.8	31.4	29	28.5	22.6	25.2	23.8	23.9	83	61	65	70	25.9	27.9	26	26.6	21.7	22.9	21.7	22.1
1985	11	17	32.4	22.8	9.6	25	29.6	26.6	27	23.2	25.6	24	24.3	86	73	81	80	27.2	30.2	28.1	28.5	22.5	24.2	23	23.2
1985	11	18	32.6	22.8	9.8	24.8	30	29.4	28.4	23.2	25.2	25	24.5	87	68	70	75	27.4	28.9	28.7	28.3	22.6	23.5	23.4	23.1
1985	11	19	32.4	23.4	9	26	30	26.2	27.1	23	25.4	24	24.1	78	69	83	77	26.1	29.4	28.4	27.9	21.8	23.7	23.2	22.9
1985	11	20	34.6	23.8	10.8	25	33.8	31.2	30.3	22	26.4	23.8	24.1	77	56	54	62	24.4	29.5	24.6	26.2	20.7	23.8	20.8	21.8
1985	11	21	35.6	23.2	12.4	26.4	34.8	32	31.3	24.2	26.8	24.4	25.1	84	54	54	64	28.7	29.9	25.5	28	23.4	24.1	21.4	23
1985	11	22	33.6	23	10.6	26.2	31.8	29.2	29.1	24	26.6	24.8	25.1	83	67	70	73	28.4	31.4	28.4	29.4	23.2	24.8	23.2	23.7
1985	11	23	33.8	23.2	10.6	24.8	32.2	30.6	29.5	23.2	24.8	23.8	23.9	87	55	57	66	27.4	26.4	25	26.2	22.6	22	21.1	21.9
1985	11	24	34.8	21.8	13	25.6	33.8	31	30.4	23.4	26.4	24	24.6	83	56	56	65	27.3	29.5	25.2	27.3	22.5	23.8	21.2	22.5
1985	11	25	33.2	22	11.2	23	32.6	27.6	27.7	22.4	25.2	24	23.9	95	55	74	75	26.7	27.1	27.4	27.1	22.2	22.4	22.6	22.4
1985	11	26	32.4	23.2	9.2	24.4	26.4739	28.6	23.6691	22.9	20.3968	23.4	19.3966	88	47.9501	65	56.7839	26.9	22.8029	25.3	22.0845	22.3	18.4857	21.3	18.056
1985	11	27	34.2	20.7717	13.4283	21.8886	33.8	29	23.9991	17.8257	25.6	24.6	18.4926	65.5146	52	70	52.7966	21.1083	27.4	28	20.8437	17.2895	22.6	23	17.1177
1985	11	28	34.6	23	11.6	27	34.2	30.6	30.6	24.2	26.6	25	25.3	79	55	64	66	28.3	29.8	27.9	28.7	23.1	24	22.9	23.3
1985	11	29	34.6	22.8	11.8	24.2	34.2	30.2	29.7	23.6	26.4	24	24.7	95	54	60	70	28.7	29.2	25.7	27.9	23.4	23.7	21.6	22.9
1985	11	30	34.6	23.4	11.2	24.6	34	29.2	29.3	22.4	23.6	23	23	83	42	59	61	25.6	22.2	24	23.9	21.5	19.2	20.4	20.4
1985	12	1	34.6	23.4	11.2	25.2	33.8	29	29.3	24	26.2	24	24.7	91	55	66	71	29	29	26.5	28.2	23.6	23.5	22.1	23
1985	12	2	33	23	10	20.9605	32.2	25.8	23.071	16.5677	25	23.4	17.4339	59.1212	56	82	48.1219	19.1044	26.9	27.2	19.2591	15.8459	22.3	22.5	15.9387
1985	12	3	31	22.2	8.8	19.8675	30.2	28	21.1358	15.6671	25.8	24.4	16.5093	56.9557	71	75	45.6471	18.0732	30.3	28.2	18.1488	15.0209	24.3	23	15.0656
1985	12	4	32.2	22.6	9.6	25	30.2	26.4	27	22.8	25.4	23.2	23.8	83	68	76	76	26.3	29.2	26.3	27.3	21.9	23.7	21.9	22.5
1985	12	5	21.9505	24.6	-2.64953	19.7919	30.2	21.8061	21.9917	15.7702	25.8	16.5952	16.6296	58.1244	71	46.0252	46.6439	18.3379	30.3	18.3551	18.4444	15.2065	24.3	15.2065	15.2615
1985	12	6	27	19.8	7.2	21.0224	26.2	24	22.3939	16.6708	23.4	23	17.5267	59.6712	79	92	47.6751	19.3072	26.9	27.4	19.345	15.9834	22.3	22.6	16.0108
1985	12	7	32.8	21	11.8	24.6	32.2	27.4	27.9	23.2	26.8	23.4	24.5	89	66	72	75	27.5	31.6	26.1	28.4	22.7	25	21.8	23.1
1985	12	8	31.6	21	10.6	25.2	29.8	27.4	27.5	23.4	25.6	23.6	24.2	86	72	73	77	27.6	30	26.6	28.1	22.7	24.1	22.1	23
1985	12	9	32.6	24.8	7.8	25.4	29.6	27.2	27.4	23.8	24.8	23.8	24.1	88	68	75	77	28.4	28.1	27.2	27.9	23.2	23	22.5	22.9
1985	12	10	32.2	24.3	7.9	24.6	31.6	27.2	27.7	21.6	24.4	22.6	22.9	77	55	68	67	23.8	25.8	24.4	24.6	20.3	21.6	20.7	20.9
1985	12	11	21.2445	23.4	-2.15546	21.2011	32.4	30.2	22.3561	16.5333	28.2	20.6	16.7361	57.9182	73	42	45.3721	18.905	35.4	17.9	18.5132	15.7256	26.9	15.8	15.2821
1985	12	12	33.4	22.2	11.2	25.6	30.2	24.6	26.3	21.4	23.2	20.2	21.6	69	55	67	64	22.7	23.8	20.7	22.4	19.5	20.3	18.1	19.3
1985	12	13	34.2	20.4	13.8	28.2	27.1958	23.5522	23.6657	16.6158	20.2	17.4751	17.5989	57.7463	38.8413	44.719	46.472	19.0391	21.0465	18.9394	19.3381	15.808	17.238	15.7462	15.9868
1985	12	14	34.4	19.6	14.8	29.2	25.9377	22.2804	21.4967	22.6	17.7157	16.5608	15.045	57	34.4415	44.2722	39.8381	23	18.795	18.142	16.5024	19.8	15.4781	15.0553	13.6769
1985	12	15	33.2	17.2	16	26.6	29.8	22.5211	22.552	20.2	23.2	17.5576	16.7189	56	57	45.4408	44.444	19.4	24	19.2075	18.3894	17	20.5	15.9112	15.2168
1985	12	16	33.2	21.4	11.8	28.4	24.5422	20.6959	20.5206	21.4	17.5645	15.6465	15.7152	54	34.3728	38.7381	41.6598	20.8	18.4891	16.6983	17.0867	18.2	15.2753	13.9691	14.2028
1985	12	17	34.2	19.4	14.8	20.8849	25.6	23.3598	23.346	16.7877	20.4	17.4064	16.7533	60.7711	63	44.6159	44.994	19.6578	20.5	18.8225	18.4513	16.1587	17.9	15.6706	15.2443
1985	12	18	29.2	22.4	6.8	28.6	26.8864	23.4079	22.4214	23.2	18.5063	16.5952	15.7977	64	36.0227	42.8973	42.0723	24.8	19.5031	18.0285	17.2826	21	16.1037	14.9762	14.3163
1985	12	19	34.2	22.4	11.8	29.6	27.1751	20.6374	20.5859	23.2	19.5237	15.839	15.9077	58	37.9132	40.4224	42.1067	24.2	20.7234	17.1898	17.4545	20.6	17.042	14.2681	14.4434
1985	12	20	33.4	21.4	12	29.8	27.292	22.8167	22.7548	23.2	18.7057	15.8871	14.2647	57	37.1226	39.5287	37.6038	24	20.029	17.1555	15.6534	20.5	16.4199	14.2544	12.9414
1985	12	21	22.6764	20.4	2.27638	29.4	27.0926	22.8717	21.648	23.4	19.4275	17.537	16.7052	61	38.4632	43.6535	44.4097	24.8	20.6065	18.9669	18.307	21	16.9767	15.7359	15.1584
1985	12	22	35.2	19.4	15.8	19.1044	27.0033	35.2	20.4656	14.8078	19.4413	24.4	15.729	53.1747	38.9788	41	42.1067	16.9733	20.7199	23.4	17.1348	14.1135	17.0283	20	14.2338
1985	12	23	22.5898	21.6	0.989802	28.6	27.1614	21.6858	21.7133	20.4	19.4344	16.5471	16.688	47	38.0851	41.7286	43.6535	18.5	20.6237	17.7982	18.2107	16.3	16.9836	14.8319	15.0965
1985	12	24	34.2	21.4	12.8	25.2	27.0376	20.9193	20.7096	22.2	19.3588	15.6877	15.7599	77	38.3257	38.4288	41.3161	24.8	20.4896	16.6433	17.1177	20.9	16.8874	13.89	14.2166
1985	12	25	35.2	20.6	14.6	24.6	25.7246	21.7374	21.6377	21.2	18.3963	16.5333	16.6467	74	36.5039	41.6598	44.0316	22.9	19.3175	17.7157	18.1076	19.7	15.9971	14.7769	15.0587
1985	12	26	21.0293	20.4	0.629277	20.1012	27.1064	20.4037	20.4484	15.7221	18.5544	15.6259	14.9797	55.4777	36.4695	40.4912	39.9756	18.0285	19.6612	16.8083	16.3718	14.9762	16.1999	14.0344	13.5841
1985	12	27	35.2	19.4	15.8	21.0327	29.4	21.5105	21.4899	16.224	24.4	16.4233	16.4543	56.5433	66	42.2785	43.6191	18.2898	27.2	17.6161	17.8189	15.3165	22.5	14.715	14.849
1985	12	28	35.4	20.4	15	20.9468	29.6	24.6	21.6892	15.4815	24.4	21.2	15.6602	55.1683	65	74	41.3505	17.6126	27.1	22.9	16.9595	14.7047	22.4	19.7	14.1307
1985	12	29	34.4	22.4	12	25.4	29	27.2	27.2	25.2	22.2	24.4	23.9	98	56	80	78	31.9	22.2	28.7	27.6	25.1	19.2	23.4	22.6
1985	12	30	35.2	24.2	11	21.0018	32.8	30.8	21.7752	16.3752	27.2	24.8	17.4201	57.2307	65	62	43.7566	18.6163	32.3	27.3	18.2485	15.5296	25.4	22.5	15.1206
1985	12	31	21.724	18.9669	2.75713	19.9706	27.1683	21.8611	21.6995	15.4953	19.3725	15.6396	15.7256	54.7902	37.8444	38.0507	41.1442	17.5782	20.4381	16.5161	17.0214	14.6875	16.8702	13.8316	14.1685
1984	12	31	21.0452	18.3742	2.67097	19.3465	26.3193	21.1779	21.0214	15.011	18.7671	15.1509	15.2341	53.078	36.6618	36.8616	39.8585	17.0289	19.7994	16	16.4895	14.2285	16.343	13.3994	13.7257

## Sheet: 1985
						Temperature				Temperature				Relative Humidity				Pressure				Dew temperature
Year	Month	Day	Maximum	Minimum	Max-Min	1899-12-31 07:00:00	1899-12-31 13:00:00	1899-12-31 19:00:00	Average	1899-12-31 01:00:00	1899-12-31 13:00:00	1899-12-31 19:00:00	Average	1899-12-31 01:00:00	1899-12-31 13:00:00	1899-12-31 19:00:00	Average	1899-12-31 07:00:00	1899-12-31 13:00:00	1899-12-31 19:00:00	Average	1899-12-31 07:00:00	1899-12-31 13:00:00	1899-12-31 19:00:00	Average		Month	Taverage	Hraverage
1986	1	1	23.6279	22.1569	1.47094	23.8685	28.6738	23.5179	23.7138	18.6207	22.0742	19.0219	18.8407	64.0088	41.6255	47.572	48.0066	21.1257	23.0401	20.304	20.2423	17.6166	19.0528	16.9355	16.875		January	23.3384	45.4827
1986	1	2	25.5667	21.8373	3.72945	23.6416	26.3433	24.061	21.8645	18.8019	22.1292	19.8881	19.9775	66.2708	38.2913	48.6031	47.4688	21.4692	21.3249	21.1015	19.8881	17.8739	17.592	17.6298	16.5024		February	25.139	44.6424
1986	1	3	25.4402	22.0811	3.35908	23.6279	28.7013	24.0678	23.9716	18.905	22.1636	19.8125	19.1319	63.4866	41.6598	48.2938	51.4905	21.7339	23.2051	20.9571	21.6136	18.0148	19.125	17.5439	17.9357		March	21.7559	47.0757
1986	1	4	25.2337	22.0192	3.2145	23.7654	27.6289	23.0401	23.0057	18.2176	21.318	18.8019	19.1525	63.5897	37.0539	43.1722	44.8909	20.9674	20.7749	18.8707	19.0494	17.3617	17.042	15.8218	15.7634		April	24.2976	55.1416
1986	1	5	23.9151	21.9092	2.00587	22.796	27.6564	22.851	22.882	18.0182	20.4174	18.9257	18.2485	62.4554	38.1882	46.9532	46.5064	20.5034	21.4108	20.0634	19.6269	17.073	17.6607	16.7877	16.3615		May	26.9294	64.2922
1986	1	6	24.8997	22.0504	2.84929	23.4869	28.5569	24.6797	24.7106	17.9873	21.0293	18.9875	19.0528	63.5553	39.46	47.3313	49.4968	20.579	21.7855	20.2009	20.5412	17.1108	18.0698	16.8633	17.0867		June	26.2735	56.2445
1986	1	7	25.5467	21.8972	3.64953	23.4147	28.5844	24.171	23.9372	17.977	21.2218	19.125	19.1491	63.9334	40.1818	46.3345	49.5312	20.5721	22.2495	20.3453	20.7302	17.1348	18.3791	16.9595	17.2414		July	26.9581	50.7826
1986	1	8	25.2737	21.3911	3.88262	23.7585	28.7013	24.1435	24.0472	18.1007	21.4211	18.1832	18.3654	62.7304	40.8693	44.2378	46.747	20.6649	22.6585	19.2763	19.8847	17.1658	18.6163	16.1208	16.5093		August	24.3895	51.4374
1986	1	9	25.099	22.3301	2.76894	24.0128	28.6325	24.3909	24.2088	17.9976	21.5449	18.9738	19.2281	60.9086	41.6598	44.1347	48.1907	20.3074	23.0882	19.7919	20.7646	16.9492	18.8879	16.6192	17.2345		September	25.5191	57.7641
1986	1	10	24.2747	22.1969	2.07784	23.8341	28.7907	24.0335	24.0266	18.1145	21.4899	19.0769	19.2591	63.2116	39.5631	46.5751	47.6063	20.7405	21.9436	20.2868	20.0943	17.2139	17.977	16.9492	16.6261		October	25.5695	65.8057
1986	1	11	25.4835	22.0903	3.39313	23.566	28.605	23.8616	23.8513	18.0663	21.1599	18.9463	19.1319	63.7959	40.0443	46.8845	49.6343	20.713	22.1189	20.1115	20.7371	17.2001	18.2795	16.8152	17.2276		November	27.3275	63.9707
1986	1	12	24.3413	22.2169	2.12445	23.6966	28.7838	23.9578	23.9544	18.0457	21.4486	18.9738	19.1903	63.3834	41.2474	46.7126	49.6687	20.6099	22.8304	20.1493	20.8471	17.152	18.7229	16.8427	17.2895		December	25.3784	51.0882
1986	1	13	25.2778	21.5442	3.73353	23.7654	27.6289	22.7082	22.6798	18.0595	21.373	18.8123	18.9543	62.971	39.0819	43.9972	46.5519	20.5927	21.7374	19.121	19.6604	17.1348	17.8635	15.9454	16.2967
1986	1	14	25.5534	22.117	3.43642	23.6897	28.8594	22.6929	22.7892	18.2863	21.3318	18.9875	19.235	64.6896	39.9412	45.6127	47.8469	21.1393	22.3836	19.3553	19.9397	17.4923	18.4616	16.1518	16.5505
1986	1	15	25.5134	21.4876	4.02581	23.2291	28.9969	23.8822	22.9782	16.6502	20.4449	18.3551	17.6676	56.2339	37.7757	45.7158	44.9252	18.9394	21.4074	19.7334	19.2281	15.7359	17.6676	16.3821	15.9146
1986	1	16	23.9441	22.3434	1.6007	23.8822	28.7838	22.6302	22.6621	16.4852	20.3074	17.826	17.1412	56.5433	37.7413	43.4295	43.6424	18.7057	21.153	18.8159	18.4575	15.5949	17.4923	15.729	15.36
1986	1	17	25.62	20.5985	5.02144	23.8685	28.8835	23.8616	23.9922	16.4577	20.4312	18.1282	17.4786	56.3026	38.2226	44.9252	44.5815	18.6541	21.4452	19.2831	18.8879	15.564	17.6607	16.114	15.7084
1986	1	18	25.5334	22.2035	3.32986	23.6691	27.7251	23.9441	22.9301	17.2758	20.28	17.5714	17.5301	59.5681	36.9164	44.9596	44.994	19.6922	20.9571	19.101	19.0047	16.3408	17.3651	15.784	15.7427
1986	1	19	24.4146	22.3101	2.10447	23.731	27.9932	22.6036	22.882	16.4989	19.7472	17.4201	16.7155	57.2307	36.3664	44.4097	42.8285	18.8019	20.854	18.7504	18.1145	15.6568	17.1073	15.6156	15.0312
1986	1	20	25.1334	22.4067	2.72673	23.7241	28.9178	23.794	23.7798	17.3239	20.3968	17.8189	18.0176	60.4961	37.8101	43.0392	45.6648	19.84	21.3111	18.7591	19.373	16.4508	17.5817	15.6687	16.0874
1986	1	21	25.8464	22.2102	3.63621	22.961	28.0021	23.1466	21.7502	16.4371	19.4936	17.3308	15.4629	56.4401	32.6076	42.1067	38.5685	18.5888	19.4013	18.3104	16.5238	15.5159	15.9561	15.32	13.7775
1986	1	22	24.0266	21.4377	2.58892	22.9335	27.6544	22.8147	22.8537	16.5333	19.373	16.9744	17.2512	56.9901	35.3042	40.8038	43.4295	18.8604	20.3026	17.8224	18.5924	15.6362	16.7118	14.9271	15.4132
1986	1	23	22.6792	22.4499	0.229224	24.0816	29.1756	23.016	23.1363	17.4958	20.5824	17.1795	17.5679	59.9805	37.6382	41.6255	44.2378	20.0531	21.6067	17.9907	18.9428	16.6055	17.7673	15.0793	15.7152
1986	1	24	23.896	22.4366	1.45934	24.0953	28.9488	24.0438	24.1331	17.3858	20.3968	18.4513	18.4548	59.1556	37.5007	45.7846	46.8845	19.8022	21.239	19.9259	20.0015	16.4405	17.5714	16.5127	16.578
1986	1	25	22.8029	22.5032	0.299688	23.9991	28.8457	24.1091	24.0678	17.3926	19.7162	18.1007	16.7189	56.9901	37.4663	43.2066	45.0971	19.9156	21.019	18.9807	19.156	16.5333	17.1933	15.9387	15.8562
1986	1	26	22.2966	22.3168	-0.0201178	23.8444	28.3711	24.0139	23.833	17.317	20.1677	17.1234	17.276	59.5681	38.2137	40.8748	43.8553	19.7094	21.2003	18.1027	18.6846	16.4096	17.4676	15.0868	15.4877
1986	1	27	20.2318	22.3101	-2.07827	23.9682	29.2925	23.3185	23.2669	17.0489	19.4756	17.4064	16.5539	57.4369	34.0291	40.6974	40.3193	19.0597	19.9328	18.2691	17.4717	15.9902	16.5608	15.2925	14.6188
1986	1	28	21.648	22.4932	-0.845249	24.1916	29.3819	24.3222	24.3738	16.6158	20.5962	18.1763	17.5748	55.0308	36.8133	42.966	43.1379	18.7779	21.4967	19.0735	18.8122	15.6156	17.7295	15.9834	15.6568
1986	1	29	21.0406	22.4699	-1.42934	23.8135	29.4712	23.9359	23.9643	17.3239	19.7781	17.904	17.2512	59.7743	35.3696	43.1101	43.1101	19.7575	20.7405	18.9223	18.5888	16.4027	17.0627	15.8035	15.4239
1986	1	30	21.6686	22.3967	-0.728059	24.006	28.2063	24.3153	23.3254	16.6639	19.6956	18.3138	16.8255	56.9901	35.2321	44.2722	42.0379	19.0528	20.5549	19.4688	18.2141	15.7977	16.9458	16.2308	15.0862
1986	1	31	18.8638	20.8024	-1.93863	22.3423	25.4634	19.8194	19.919	16.4233	18.6507	15.7359	15.7668	54.1028	33.6853	38.5319	39.0131	18.3757	19.3622	16.7155	16.8049	15.3578	16.004	13.9313	14.0138
1986	2	1	22.6723	22.5967	0.0756202	24.085	29.1894	25.2503	25.2949	17.4786	20.3968	18.2313	18.4032	59.19	35.1977	41.2474	43.4472	19.95	20.2353	18.3001	18.8191	16.5402	16.7602	15.3131	15.6534
1986	2	2	21.263	22.5142	-1.25117	24.0128	30.3684	25.3396	25.3293	17.2001	19.5581	17.922	17.4648	57.7807	36.2289	42.6566	43.7566	19.3588	20.4862	18.6335	18.7504	16.1724	16.9252	15.6843	15.619
1986	2	3	20.8596	22.4066	-1.547	23.9359	29.6271	25.2026	25.0713	16.946	20.1713	17.9253	18.0495	55.7061	38.4975	42.7908	44.9197	18.9685	21.2606	18.9472	19.3694	15.839	17.5173	15.839	16.1051
1986	2	4	21.5517	22.5898	-1.03806	24.1091	30.5574	26.5908	26.5495	17.5576	20.4793	18.3482	17.6057	56.4745	37.0539	43.3785	46.197	20.1321	21.3489	19.4584	19.9878	16.6571	17.6195	16.2136	16.5608
1986	2	5	21.4005	22.8167	-1.41616	24.1091	30.3031	25.3534	25.3706	17.6539	20.6099	18.4101	18.5957	60.1524	38.4632	44.8909	47.2282	20.3281	21.8542	19.7884	20.3315	16.7945	17.9254	16.4439	16.7911
1986	2	6	21.5517	22.5142	-0.962438	24.1641	30.523	25.3946	25.4256	17.317	20.4587	18.0388	18.307	58.0557	37.0539	43.0347	45.4408	19.5891	21.3283	18.9394	19.6062	16.2893	17.6057	15.8562	16.3133
1986	2	7	21.5586	22.4798	-0.921191	24.0541	30.2893	25.3465	25.2881	17.2001	19.5719	18.1007	17.4614	58.1931	35.8165	43.6535	43.8941	19.3863	20.4827	19.0632	18.7779	16.1655	16.8908	15.9765	15.6052
1986	2	8	21.6824	22.5554	-0.873069	24.1503	29.2169	24.3291	23.2773	17.3858	19.6062	17.4339	16.7774	59.0181	34.2353	42.8285	40.2162	19.7575	19.5512	18.6301	17.2414	16.4405	16.1449	15.5331	14.306
1986	2	9	21.5792	21.9436	-0.364352	24.0266	30.1862	25.0578	25.1025	16.6777	18.7126	18.2313	16.7224	57.1276	35.3696	43.1379	41.0067	19.0872	19.7815	18.6232	17.3342	15.8355	16.2755	15.5262	14.3644
1986	2	10	20.9129	22.9404	-2.02755	23.4904	30.3031	23.5243	23.7549	16.6571	18.7194	17.2895	15.9112	55.8214	33.926	39.8104	38.9943	18.9291	19.5616	17.1412	16.8041	15.7152	16.1415	14.3665	13.9478
1986	2	11	20.8632	22.5967	-1.7335	24.1366	28.7013	25.1316	23.8862	17.4064	19.5444	18.0672	17.2902	58.5712	37.3632	44.3165	44.0681	19.785	20.6959	19.3517	18.7946	16.4302	17.0386	16.1157	15.5729
1986	2	12	21.5724	22.6379	-1.06556	23.3391	29.0038	24.6315	22.3183	16.7121	20.6237	17.4339	16.7774	56.887	36.607	41.0755	39.7006	19.1147	20.8437	18.3894	17.1623	15.839	17.1245	15.3681	14.2475
1986	2	13	21.7236	22.7823	-1.05868	24.3566	30.4955	25.5802	25.5424	17.5989	20.6237	18.3413	18.5647	59.1556	37.432	43.4128	46.0595	20.139	21.6789	19.4481	20.1321	16.6605	17.8326	16.2308	16.6605
1986	2	14	20.1493	22.6173	-2.46797	24.3703	30.3581	25.2743	25.3465	17.592	20.4862	17.427	17.6023	59.3962	37.0195	41.7629	43.8253	20.17	21.3421	18.4479	18.9669	16.6811	17.6264	15.4265	15.7531
1986	2	15	20.3762	21.1118	-0.735578	23.4972	29.4334	25.6799	24.5628	16.5883	19.7747	17.4064	16.7877	54.8934	35.679	40.8005	41.2474	18.716	20.8471	18.3104	18.0526	15.5812	17.1211	15.3131	14.9831
1986	2	16	20.1562	20.9124	-0.756202	24.0335	30.1931	24.4322	24.2775	17.3789	20.5756	18.3688	18.5029	58.8119	38.91	42.2098	44.6503	19.7712	21.8164	18.6369	19.1422	16.4233	17.9185	15.5262	15.863
1986	2	17	21.2699	21.7305	-0.460595	24.0816	30.3787	25.6627	25.5115	17.3789	20.6512	18.1282	18.4238	58.9493	38.4975	42.7254	45.9908	19.7815	21.8748	18.9772	19.8675	16.4405	17.9529	15.9043	16.4886
1986	2	18	20.1768	22.4936	-2.31673	24.3497	30.4715	24.5972	24.4837	17.5026	20.6374	17.5026	17.6332	58.8462	37.6382	40.8005	43.5503	19.9431	21.7374	18.4788	19.015	16.5471	17.8464	15.4334	15.7737
1986	2	19	20.2937	22.5898	-2.2961	24.0678	28.9419	25.2365	24.1881	17.4683	20.4724	18.2657	18.4582	59.0868	36.2289	44.1347	44.444	19.9225	20.4999	19.4069	19.0975	16.5093	16.9183	16.2171	15.8459
1986	2	20	20.3143	20.9537	-0.639334	24.2809	30.3787	26.2814	26.3846	18.1557	20.5137	19.0975	19.2591	59.7743	37.432	46.6783	47.9157	20.4553	21.4727	20.3556	20.7612	17.0283	17.6986	16.9836	17.2414
1986	2	21	20.2456	21.8955	-1.64989	24.3359	30.0955	26.4052	26.1854	18.1832	20.3168	19.0838	19.0394	59.5337	36.6525	45.4065	46.8002	20.4656	21.2712	20.1665	20.4622	17.0386	17.5208	16.8495	16.9957
1986	2	22	20.2868	21.758	-1.47116	24.1366	30.2343	26.2505	26.2711	18.2141	20.6237	19.2041	19.3519	61.5961	38.36	47.3657	49.1187	20.7337	21.8095	20.634	21.0533	17.207	17.9117	17.1726	17.427
1986	2	23	20.3281	21.8542	-1.52615	24.3978	30.5162	26.6389	26.6011	18.1901	20.6581	19.2419	19.3656	60.2555	37.6726	45.9908	47.9844	20.5584	21.7889	20.5206	20.9537	17.1211	17.8945	17.0867	17.3686
1986	2	24	19.38	21.9848	-2.60479	24.2809	30.0762	24.6455	24.8761	18.3619	20.5756	17.8898	18.1737	61.2523	38.4632	44.7068	45.5939	20.9193	21.7717	19.1068	19.6674	17.3376	17.8807	15.9454	16.3002
1986	2	25	19.7491	22.0055	-2.25641	24.4184	30.0968	25.8803	26.0506	18.4444	20.6443	18.8549	19.1104	61.0805	39.4943	46.7647	48.0776	21.0705	22.0123	20.2032	20.7674	17.4098	18.0182	16.8467	17.1944
1986	2	26	19.7065	21.208	-1.50154	23.5935	30.0006	25.937	24.8939	15.894	20.2884	18.7698	16.4209	51.7654	38.8523	46.4454	41.7973	17.9323	21.5515	20.04	17.865	14.935	17.7053	16.7296	14.81
1986	2	27	19.6	21.9573	-2.35731	24.4528	29.6568	25.6674	25.8164	17.372	20.6031	18.6917	18.1701	57.0932	40.5943	46.9422	46.7293	19.5684	22.1533	19.9726	19.859	16.3065	18.1213	16.6622	16.4244
1986	2	28	18.5072	21.9063	-3.39914	24.4468	30.1594	26.1109	26.2315	18.2092	20.2813	18.862	19.121	59.4672	36.9009	45.5939	47.3325	20.6929	21.2712	20.1074	20.6822	17.1518	17.4995	16.7792	17.1447
1986	3	1	21.6892	22.1017	-0.412474	23.7585	28.9388	23.9303	22.7863	18.3001	21.289	19.1731	18.1808	59.19	38.3201	47.022	44.7068	20.6134	22.2612	20.5102	19.5184	17.0867	18.3156	17.0627	16.2044
1986	3	2	19.5575	22.717	-3.15953	24.4734	28.2292	23.3185	23.5704	18.1213	21.069	18.7911	18.933	59.1212	39.2426	46.6583	47.1196	20.2937	21.9773	20.0045	20.2884	16.9389	18.1382	16.6657	16.868
1986	3	3	19.451	22.5734	-3.12238	24.021	27.4202	20.4729	20.5829	18.7982	21.0193	18.6704	18.0814	64.1507	39.1717	43.0037	43.6424	21.4025	21.8496	18.7201	18.5675	17.7869	18.0388	15.6722	15.4274
1986	3	4	18.2588	21.7857	-3.52687	24.0139	25.937	20.3097	19.4262	18.0743	21.218	18.8549	17.315	60.4606	39.5265	43.8553	41.0522	20.5438	22.2647	19.0004	17.684	17.0276	18.3262	15.8709	14.6787
1986	3	5	20.9909	22.5095	-1.51861	24.0849	24.6242	22.5024	20.4906	18.8265	19.3162	18.6775	16.4315	62.8024	36.2977	45.0616	40.9103	21.3032	20.2919	19.6071	17.6556	17.7373	16.7154	16.4564	14.6716
1986	3	6	19.7278	22.6727	-2.94497	23.432	27.1079	21.6934	20.7	18.7982	22.1121	19.6355	19.8661	59.0059	43.6778	44.2101	45.5584	20.1961	23.5491	19.6745	19.5787	16.8431	19.3126	16.467	16.2541
1986	3	7	21.0051	21.9092	-0.904115	24.3016	25.7384	21.1612	20.4055	18.96	21.0832	19.6284	18.9791	62.3866	40.8038	46.8712	45.7003	21.2871	22.2541	20.0045	19.49	17.7707	18.3511	16.7047	16.208
1986	3	8	18.3582	20.8703	-2.5121	24.0636	25.7809	21.6154	21.6083	18.6562	19.373	17.7905	17.2157	61.1703	37.6105	42.5779	43.2875	20.8419	20.6467	18.6172	18.5285	17.4286	16.946	15.658	15.4061
1986	3	9	21.6205	21.0052	0.615273	22.5073	26.3502	23.0092	19.9397	17.2483	22.2323	19.84	18.2691	56.9214	40.1131	47.5032	42.8285	19.2831	22.3904	20.8677	18.4788	16.1208	18.441	17.4476	15.4265
1986	3	10	21.0548	21.7167	-0.661954	24.171	27.2924	22.5166	22.6621	18.7882	21.9986	19.4652	19.7136	62.6272	40.4845	47.1196	48.9291	21.0705	22.8501	20.3664	20.9874	17.5817	18.8833	17.1021	17.5102
1986	3	11	20.5793	21.5764	-0.997033	24.1346	26.7673	21.0832	21.2393	18.713	22.0341	19.5858	19.7987	62.4831	43.6424	46.9422	48.8582	21.0974	23.4285	19.8555	20.4871	17.5847	19.2239	16.5841	16.9957
1986	3	12	19.5504	20.7496	-1.19928	23.8507	25.7384	22.1902	21.3493	18.7769	21.0548	19.5078	18.9223	63.4056	39.9878	48.7872	47.9356	21.2925	21.995	20.6432	20.3097	17.6947	18.124	17.2512	16.8715
1986	3	13	20.7638	22.5486	-1.78472	24.3084	26.2264	22.985	22.3037	18.8019	21.3318	19.5646	18.9436	62.2491	40.6286	50.3484	48.5388	21.0362	22.3767	20.9306	20.4445	17.5748	18.4479	17.4711	16.9779
1986	3	14	20.8916	22.5379	-1.64635	24.1914	26.228	23.2263	22.5521	18.6065	21.1612	19.4936	18.9543	61.7025	38.533	48.7517	47.6518	20.8383	22.0305	20.629	20.3345	17.3931	18.1666	17.2937	16.9212
1986	3	15	21.3008	22.5417	-1.24086	24.4391	27.7526	22.9748	23.0848	18.7813	22.2804	18.8707	19.1594	61.5961	41.8317	45.5783	47.7438	20.9537	23.3873	19.8022	20.5481	17.5473	19.3038	16.5814	17.0936
1986	3	16	20.7496	20.0943	0.655301	23.3254	27.6907	21.367	20.5509	18.1901	21.5311	19.6781	18.163	60.5992	39.4256	46.8002	42.9327	20.5309	22.6345	20.1074	18.6065	17.1005	18.6197	16.7367	15.4593
1986	3	17	19.6852	21.9505	-2.26528	24.3428	27.0086	22.6656	22.694	19.0357	22.1334	19.5716	19.8626	62.9366	42.8263	46.2325	49.7452	21.4967	23.4214	20.4551	21.3528	17.8842	19.231	17.1554	17.7337
1986	3	18	19.7136	22.9129	-3.19933	24.5009	27.2851	22.1263	22.435	19.0907	22.2667	19.6213	19.8981	63.1428	43.241	49.3904	50.8451	21.6033	23.6313	20.9022	21.5976	17.922	19.4241	17.4108	17.8756
1986	3	19	19.6852	21.8989	-2.21372	24.2741	27.4295	22.3215	22.5237	19.2144	22.0948	18.6846	18.0814	61.218	40.9724	45.239	47.5808	21.9745	22.961	19.6391	20.4516	18.1901	18.9807	16.4067	16.9673
1986	3	20	18.3085	22.5486	-4.24005	23.4904	27.4982	22.3889	21.6864	19.235	22.2736	19.7845	20.0223	61.218	41.6942	49.3904	48.255	21.0087	23.3838	21.2251	20.8561	17.3789	19.2419	17.6592	17.237
1986	3	21	20.558	21.0155	-0.457491	24.5216	27.6357	21.4593	21.6651	19.0563	22.1017	19.6355	19.8342	62.2835	40.5943	46.197	47.5808	21.4692	22.9095	20.0436	20.6006	17.8395	18.9188	16.7047	17.0702
1986	3	22	18.1453	22.3011	-4.15578	24.171	24.4681	21.2606	19.2701	18.2038	20.9412	17.8472	17.1695	62.3866	38.4621	45.1326	42.2941	20.7371	21.0832	19.0394	17.7231	17.2448	17.3434	15.8851	14.6823
1986	3	23	19.231	20.5226	-1.29153	21.9418	25.7384	21.885	21.0477	18.7875	21.0193	19.3659	19.7207	61.738	40.1652	49.6033	49.2839	20.4942	22.027	20.5687	20.3558	17.0347	18.1488	17.2263	16.907
1986	3	24	19.1743	20.8368	-1.66253	23.6347	24.2907	22.2044	21.3848	18.8844	20.0613	19.4333	18.8585	61.2523	38.4975	49.071	47.7582	21.0843	20.998	20.6325	20.2423	17.6195	17.3115	17.2582	16.836
1986	3	25	19.6781	21.6083	-1.9302	23.1695	27.2853	22.325	21.4344	19.6497	22.2115	19.4439	19.8271	63.1218	40.7684	47.0841	47.5099	21.2854	23.3043	20.3345	20.3168	17.7089	19.153	17.0525	16.8821
1986	3	26	19.4794	21.9642	-2.48482	23.5729	27.5807	23.5314	22.6195	19.95	22.2392	20.4019	20.7248	63.0741	41.5223	49.6388	49.8516	21.6171	23.2532	21.4628	21.3067	17.9598	19.1628	17.9359	17.684
1986	3	27	19.6994	21.7167	-2.01735	23.236	27.7595	23.4462	22.5131	19.9843	22.198	20.3735	20.7177	65.6864	40.8005	50.2065	50.9516	22.0192	23.0985	21.5373	21.5054	18.2176	19.0941	18.0034	17.8472
1986	3	28	19.3375	21.7005	-2.36307	24.0494	27.3208	23.4037	23.613	19.6497	22.1476	20.6503	20.8206	65.7829	40.3071	51.1999	52.4063	22.2647	23.1056	22.1086	22.4882	18.5285	19.0252	18.3582	18.6314
1986	3	29	20.06	21.9573	-1.89738	23.3804	27.5053	22.9129	21.5835	19.1594	22.1831	20.8162	19.9407	64.4834	40.3426	48.3625	47.9002	21.837	23.2227	21.1083	20.5758	18.1248	19.0997	17.6023	17.0596
1986	3	30	19.9336	22.143	-2.20939	24.4322	27.8282	23.7514	23.8578	20.2387	22.2529	19.5291	19.9726	68.1956	40.0443	47.0486	50.0291	23.3666	23.0779	20.4942	21.5515	19.2316	19.0425	17.1057	17.8224
1986	3	31	19.7632	22.0055	-2.24222	23.3824	27.8531	23.5598	22.8537	19.8271	22.1192	20.6219	20.8561	63.0153	39.7394	51.6257	49.9581	21.6402	22.9637	22.1086	21.6225	17.943	18.9614	18.3546	17.9111
1986	4	1	21.5174	22.097	-0.579611	24.5834	27.787	24.2259	24.305	19.9706	22.3904	20.6512	21.0087	65.652	41.213	48.5344	51.7654	22.6139	23.4904	21.5964	22.5761	18.7985	19.3347	18.1317	18.7572
1986	4	2	21.0761	21.9986	-0.922522	24.5036	27.0867	21.7644	21.7999	19.1033	22.105	18.5569	19.0501	63.4766	41.478	43.2875	47.0486	21.8496	23.2121	19.192	20.4587	18.0317	19.0926	16.1619	16.9708
1986	4	3	20.6787	22.002	-1.32335	24.4255	26.856	22.2257	22.4776	18.9614	22.0483	18.6278	18.1559	62.9444	43.323	46.7647	46.5519	21.548	23.4001	19.7526	19.6674	17.8579	19.231	16.5522	16.3144
1986	4	4	20.8348	22.713	-1.87821	24.5559	27.2215	22.4669	22.6834	19.235	22.0696	19.6355	19.0607	64.0021	42.0457	49.0001	48.4679	21.9539	23.1872	20.9554	20.6396	18.166	19.082	17.5102	17.1128
1986	4	5	21.5964	22.7479	-1.15149	24.5112	27.5257	24.0816	24.1641	20.0875	22.4179	19.8812	20.225	67.027	42.4504	48.0188	51.0092	22.9542	23.7688	21.019	21.9436	19.0013	19.4963	17.6023	18.1832
1986	4	6	21.6067	22.8167	-1.20992	24.7072	27.6426	24.1503	24.2569	18.4926	21.3524	19.895	19.2935	60.8742	38.4288	46.5751	47.1595	21.0808	22.0914	20.8471	20.5996	17.4408	18.252	17.4854	17.152
1986	4	7	22.6792	22.8362	-0.157041	24.6109	27.4226	24.0816	24.1366	19.3588	21.3318	19.0082	19.3106	64.5865	40.4568	45.7846	48.7063	22.1876	22.3973	20.0806	20.8677	18.3379	18.4582	16.8255	17.3205
1986	4	8	22.176	23.0023	-0.826278	24.7897	25.8519	22.6302	22.7934	19.4138	20.6099	19.0465	19.231	63.624	39.4555	47.1905	48.8227	22.2151	21.6757	20.5687	21.0548	18.3138	17.7727	17.0808	17.3647
1986	4	9	20.927	22.763	-1.83591	24.5559	27.3607	23.5456	23.7478	19.29	21.1118	19.3091	19.7313	64.724	39.5975	46.268	49.6388	22.0983	21.8852	20.0542	21.1257	18.2623	18.1042	16.8573	17.5669
1986	4	10	20.7496	21.9172	-1.16753	23.5247	26.3983	22.7153	22.8076	18.4857	20.4587	18.5995	18.9862	61.9054	38.8069	44.2101	47.7937	21.1977	21.5277	19.4226	20.448	17.5198	17.7329	16.2896	16.9744
1986	4	11	21.9489	22.5632	-0.614247	24.4184	27.4707	23.9217	23.9075	19.3519	21.4143	19.5291	19.9194	65.1365	40.0099	46.339	49.8516	22.2564	22.5417	20.4161	21.4841	18.3516	18.5304	17.1802	17.826
1986	4	12	21.9631	22.5365	-0.573416	24.4253	27.3195	22.3215	22.5237	19.1663	20.3899	18.5569	18.0424	63.9678	38.36	45.5939	45.381	21.837	21.3214	19.5291	19.3765	18.087	17.5989	16.3748	16.1228
1986	4	13	20.7567	22.5761	-1.81932	24.1916	27.6598	22.5592	22.6869	19.3519	21.4486	18.9436	19.2097	65.3771	39.3912	46.197	48.2195	22.2701	22.497	20.2103	20.8916	18.3688	18.5201	16.8467	17.2724
1986	4	14	22.1689	22.3501	-0.18115	24.061	26.3846	23.8011	22.7402	19.2831	20.4999	19.5575	19.043	66.5801	36.5727	46.5873	46.0551	22.2667	20.689	20.519	19.6887	18.3929	17.0042	17.237	16.3322
1986	4	15	20.927	22.5965	-1.66942	24.2259	27.4089	23.5456	23.652	19.3519	21.4624	19.6284	19.9761	66.3739	40.938	48.3259	51.3774	22.3836	22.772	20.7816	21.768	18.4685	18.6919	17.3718	18.0069
1986	4	16	21.1257	21.813	-0.687234	23.4391	25.7525	22.4811	22.6231	18.1027	19.2665	17.9111	17.2866	60.0349	36.3332	43.0747	43.2875	20.519	20.1677	18.862	18.5853	17.0312	16.6444	15.8212	15.4522
1986	4	17	35	22.6164	12.3836	24.4253	31.2	26.6	23.2972	20.1837	26	24.6	20.8348	68.505	66	85	54.5707	23.2738	30.1	29.6	22.8501	19.2213	24.2	23.9	18.8691
1986	4	18	33.6	21.7649	11.8351	23.3398	32.2	25	22.6266	18.8904	25.4	23.8	19.0501	62.696	58	91	48.3614	21.3954	27.9	28.7	20.6184	17.7869	22.9	23.3	17.1057
1986	4	19	32.6	23.2	9.4	24.2	31	27.8	27.7	23.4	24.8	23.8	24	94	61	72	75	28.2	27.2	26.8	27.4	23.1	22.5	22.2	22.6
1986	4	20	32.2	23	9.2	23.2759	29.8	26	22.4705	18.4362	25.8	24.6	19.1884	62.6605	73	89	49.1065	21.3635	30.5	30	20.9235	17.5598	24.4	24.1	17.2866
1986	4	21	30.8	23.4	7.4	24.6	29	27.2	27	23.6	25.2	24	24.3	92	74	77	81	28.5	29.5	27.7	28.6	23.2	23.8	22.8	23.3
1986	4	22	35.2	23.2	12	25.2	33.2	27	28.1	24	26	24.2	24.7	91	57	79	76	29	28.8	28.3	28.7	23.6	23.4	23.1	23.4
1986	4	23	34	23.6	10.4	24.5559	32.8	29.6	22.836	19.5031	26.2	24.4	19.3197	66.202	60	65	49.142	22.6036	29.6	27.1	21.2074	18.5407	23.9	22.4	17.4605
1986	4	24	36.4	23.4	13	25	34.8	31	30.5	23.6	26.4	24.8	24.9	89	52	61	67	28.2	28.8	27.2	28.1	23.1	23.4	22.5	23
1986	4	25	35.4	22.4633	12.9367	24.0885	33.8	29.6	21.2215	19.235	25.6	24.2	18.1701	66.2708	52	64	48.2195	22.143	27.4	26.6	19.9265	18.3035	22.6	22.1	16.4635
1986	4	26	35.6	23.8	11.8	24.2947	34.2	30.4	22.176	19.345	26.4	24.2	19.1281	65.8927	54	60	51.0225	22.3148	29.2	26.1	21.108	18.4273	23.7	21.8	17.4002
1986	4	27	36	24	12	24.2672	34.8	25.2	23.5953	19.5375	26.8	23.6	20.0826	67.7832	54	88	52.6902	22.8167	29.9	28.1	22.1157	18.7332	24.1	23	18.2482
1986	4	28	33.4	22.4633	10.9367	25	32.4	29.8	29.3	24	26.6	25.2	25.3	92	64	69	75	29.2	31	29	29.7	23.6	24.6	23.5	23.9
1986	4	29	33.4	23.8	9.6	26	32.6	30.2	29.8	24.6	25.8	24.8	25.1	89	58	65	71	30	28.7	27.7	28.8	24.1	23.4	22.8	23.4
1986	4	30	33.2	23.6	9.6	26.6	27.8	26.8	27	24.8	25.6	24.6	25	86	84	84	85	30.1	31.4	29.5	30.3	24.1	24.8	23.8	24.3
1986	5	1	34.8	23.4	11.4	26.8	33.4	31	30.5	24.4	26.6	24.6	25.2	82	59	59	67	29	30.3	26.7	28.6	23.5	24.3	22.2	23.3
1986	5	2	38	23.6	14.4	27	36.8	31.6	31.8	24.2	26.6	24.8	25.2	79	45	58	61	28.3	28	26.8	27.7	23.1	23	22.2	22.8
1986	5	3	37.6	24	13.6	27.6	36	30.6	31.2	25.2	26.8	24.8	25.6	83	49	63	65	30.4	29.1	27.4	29	24.3	23.6	22.6	23.5
1986	5	4	32	23	9	27	30.2	27.8	28.2	24	25.6	25	24.9	78	69	80	76	27.8	29.8	29.8	29.1	22.9	24	24	23.6
1986	5	5	35.6	23.2	12.4	23.2841	34.6	26.4	22.4669	20.2387	26.8	25.2	19.9655	70.1893	55	91	50.7387	23.5694	30	31.2	21.069	19.3828	24.1	24.8	17.3753
1986	5	6	35.8	23.4	12.4	23.5797	34.2	31	23.6307	20.17	26.5	25.4	20.0045	67.8863	55	64	51.4128	23.181	29.5	28.7	21.8709	19.156	23.8	23.4	18.0921
1986	5	7	37.2	22.8	14.4	26.8	35.8	31.2	31.3	23.8	26.8	25.2	25.3	78	50	62	63	27.5	29.3	28.1	28.3	22.6	23.7	23	23.1
1986	5	8	18.5338	23.6	-5.06619	22.6998	34.6	20.4268	20.4729	19.3106	26.6	16.9744	15.6332	64.3802	54	39.7749	36.9718	22.0983	29.5	16.985	16.0412	18.2863	23.8	14.2459	13.2914
1986	5	9	33.6	23.4	10.2	22.631	32.4	29.6	21.5835	19.3519	26.2	24.4	18.1914	62.696	61	65	41.5844	21.4177	29.9	27.1	17.7585	17.6504	24	22.4	14.7355
1986	5	10	19.9293	23.2	-3.27065	26.4	32.8	22.3179	22.4989	24.6	26.8	19.5078	19.9229	86	63	49.8516	52.3354	29.7	31.2	20.9661	21.9099	23.9	24.8	17.4818	18.0708
1986	5	11	34.8	22.4	12.4	25.2	31.8	29.6	29	23.6	25.8	23.8	24.4	88	62	62	71	28.1	29.2	25.6	27.6	23	23.7	21.5	22.7
1986	5	12	34.2	23.4	10.8	26	32.2	26.6	27.9	23.8	26.4	24.6	24.9	83	64	85	77	28	30.6	29.6	29.4	23	24.4	23.9	23.7
1986	5	13	35	23	12	24.6	33.8	30.2	29.7	23.2	26.8	24.4	24.8	89	58	62	70	27.5	30.6	26.7	28.3	22.7	24.4	22.2	23.1
1986	5	14	36.4	23.2	13.2	25.6	34.8	30.6	30.4	24.6	26.6	24.8	25.3	92	53	63	69	30.3	29.4	27.4	29	24.2	23.7	22.6	23.5
1986	5	15	37	23.4	13.6	26	35.8	29.2	30	24.4	27.2	24.4	25.3	88	52	68	69	29.5	30.4	27.4	29.1	23.8	24.3	22.6	23.6
1986	5	16	37.8	22.8	15	26	35.2	31.2	30.9	23.6	27.4	24.2	25.1	82	55	56	64	27.5	31.3	25.5	28.1	22.7	24.8	21.4	23
1986	5	17	38.4	23.4	15	23.0417	36.4	32.2	23.1872	20.2245	28	25.8	20.81	70.8922	53	60	56.4157	23.7549	32.2	29	23.0205	19.4652	25.3	23.5	19.0217
1986	5	18	38	21.9355	16.0645	23.3391	26.9895	28.8	22.474	20.3143	22.1773	25.8	19.969	70.1893	43.9284	79	52.4773	23.676	23.621	31.2	21.9383	19.4516	19.4516	24.8	18.1488
1986	5	19	37.4	24.6	12.8	23.3116	35.6	28.2	23.3398	20.4243	26.8	24.8	20.9483	70.7392	51	76	56.5577	23.9235	29.4	29	23.2937	19.6062	23.8	23.6	19.1707
1986	5	20	38.8	23.6	15.2	26.6	26.0435	30.6	23.3043	24.2	21.9205	24.4	19.969	82	45.9487	60	53.5417	28.6	23.6556	26.4	22.0554	23.3	19.3836	22	18.2021
1986	5	21	17.7124	23.8	-6.08759	27.8	35.8	31.8	31.8	24.8	27.8	25	25.9	78	55	58	64	29.3	32	27.2	29.5	23.7	25.2	22.4	23.8
1986	5	22	36.4	23.8	12.6	26.6	35	27	28.9	24.8	27.4	23.8	25.3	86	56	77	73	30.1	31.4	27.3	29.6	24.1	24.9	22.6	23.9
1986	5	23	32.6	22	10.6	25.2	31.6	27.6	28	23.8	26.6	24.4	24.9	89	68	77	78	28.5	31.5	28.4	29.5	23.3	24.9	23.2	23.8
1986	5	24	35.2	19.6	15.6	24	33	29.6	29	23.2	25.8	24.6	24.5	94	57	67	72	27.9	28.4	27.6	28	22.9	23.2	22.7	22.9
1986	5	25	18.1076	22.8	-4.69241	23.3666	26.3628	22.8076	23.0985	20.3831	21.8921	20.4871	20.8383	70.0861	45.2745	55.7416	56.7351	23.7825	23.4995	22.4137	23.1269	19.5306	19.2984	18.6385	19.0785
1986	5	26	35.6	22	13.6	23.1056	29.6	26.6	23.2546	20.3168	24	23.8	20.9732	70.9987	63	79	54.2868	23.9465	26.1	27.6	22.4563	19.5681	21.8	22.7	18.4433
1986	5	27	33	22.2	10.8	24.2	31	29.2	28.4	23	25.6	23.6	24.1	90	65	63	73	27.3	29.2	25.4	27.3	22.5	23.7	21.4	22.5
1986	5	28	29.6	21.8572	7.74277	24.5	28	24.4	25.3	23.2	24.8	23.6	23.9	90	77	94	87	27.6	29.2	28.6	28.4	22.7	23.6	23.3	23.2
1986	5	29	31	21.2	9.8	23.6	30.2	27.4	27.1	22.4	25.6	24	24	90	69	76	78	26.3	29.8	27.6	27.9	21.9	24	22.7	22.9
1986	5	30	33.6	22	11.6	25	32.4	27.6	28.2	23.4	25.8	24.8	24.7	88	59	80	76	27.7	28.8	29.4	28.7	22.8	23.4	23.8	23.3
1986	5	31	34.8	22.1161	12.6839	24.6	32.6	27.2	27.9	23.2	26.4	24.4	24.7	89	62	80	77	27.5	30.3	28.7	28.8	22.7	24.3	23.4	23.4
1986	6	1	28.4	23	5.4	25.6	26.8	24.8	25.5	24	24.4	22.8	23.7	88	82	84	85	28.8	29	26.4	28	23.4	23.5	22	23
1986	6	2	33	23.2	9.8	24.6	32	28.2	28.3	23.8	25.2	24	24.3	94	58	71	74	28.9	27.5	27	27.8	23.5	22.7	22.4	22.9
1986	6	3	33.2	22.6	10.6	24.6	32.8	28	28.4	23	25.8	24.6	24.5	87	57	76	74	27	28.6	28.7	28.1	22.4	23.3	23.3	23
1986	6	4	33.2	23.2	10	25.2	32.6	28.4	28.6	24.2	26	24.4	24.9	92	59	72	75	29.5	29.2	27.9	28.9	23.8	23.7	22.9	23.5
1986	6	5	32.8	23	9.8	23.1398	30.8	28.4	22.0908	17.8532	25.2	24.4	17.3931	62.5241	64	72	44.1036	20.8677	28.3	27.9	18.2411	17.1314	23.1	22.9	15.0548
1986	6	6	33	21.0258	11.9742	22.9885	31.8	29.4	23.2546	17.9082	25.8	24.8	17.4747	63.4178	62	69	46.6583	21.0499	29.2	28.2	19.3765	17.2448	23.7	23.1	15.9383
1986	6	7	32.4	22.4	10	24.2	31.6	28	28	23.2	25	24.6	24.3	92	59	76	76	27.8	27.3	28.7	27.9	22.8	22.5	23.3	22.9
1986	6	8	35.2	21	14.2	25.8	33.6	28.2	29	24.8	26.2	24.6	25.2	92	56	75	74	30.6	29.1	28.5	29.4	24.4	23.6	23.3	23.8
1986	6	9	34.4	23.2	11.2	25.8	26.6041	29.8	22.3179	24	19.3446	24.4	16.6089	86	38.5685	64	43.9617	28.6	20.7816	27	18.4114	23.3	17.0063	22.3	15.1542
1986	6	10	36.8	23	13.8	23.4147	35.4	30.6	23.6343	18.0595	26.4	25.4	18.3972	62.6272	49	66	47.4389	21.2493	28.4	29	20.2068	17.3651	23.2	23.5	16.6444
1986	6	11	34.8	23.2	11.6	27.2	33.2	29.8	30	24.8	26.4	25	25.4	82	59	68	70	29.7	29.9	28.5	29.4	23.9	24	23.2	23.7
1986	6	12	35.4	23.4	12	26.4	33.8	29.8	29.9	24.6	26.2	24.8	25.2	86	55	67	69	29.7	29	28	28.9	23.9	23.5	22.9	23.5
1986	6	13	36.8	23.8	13	26.6	35.8	31.2	31.2	24.8	26	25	25.3	86	46	61	64	30.1	27.1	27.6	28.2	24.1	22.4	22.7	23.1
1986	6	14	35	23.6	11.4	25.8	26.4808	30.6	23.3043	25.4	19.4619	25.6	17.2937	97	42.2098	67	47.8647	32.2	21.2149	29.5	19.2772	25.3	17.3411	23.8	15.8709
1986	6	15	37	23.4	13.6	27.6	35.2	31	31.2	24.2	26.6	25	25.3	76	51	62	63	27.9	29.1	27.7	28.2	22.9	23.6	22.8	23.1
1986	6	16	37.6	23.6	14	23.5316	36.4	32.2	24.383	17.262	26.8	25.6	17.5598	58.0213	48	59	46.3035	20.17	28.9	28.4	19.5149	16.4921	23.5	23.2	16.0199
1986	6	17	36.8	24	12.8	23.4697	34.6	28.8	22.5734	17.1314	26.2	24.4	16.4741	58.4681	52	70	40.3426	19.9534	28.4	27.6	17.0808	16.3889	23.2	22.7	14.1288
1986	6	18	37	21.9097	15.0903	23.4079	35	31.6	24.4788	16.9664	27.4	25.8	17.3292	57.5744	56	63	45.0971	19.5925	31.4	29.4	18.9401	16.1655	24.9	23.7	15.6829
1986	6	19	38	23.2	14.8	27.6	36.6	23.3611	22.4528	24.6	26.8	17.1376	17.5031	78	47	43.323	42.9682	28.9	28.7	18.4185	18.2375	23.5	23.4	15.3671	15.0513
1986	6	20	39.4	23.2	16.2	23.7035	37.2	33.2	23.4888	17.1795	27.2	25.8	16.5628	57.2651	46	56	43.7133	19.9328	29.4	28.3	18.2979	16.3683	23.8	23.1	15.0974
1986	6	21	37.6	23.8	13.8	29.2	36.2	31	31.9	25.2	26.8	24.8	25.6	73	48	61	60	29.4	29	27.2	28.5	23.8	23.5	22.5	23.2
1986	6	22	36.4	23	13.4	23.6519	35.2	31.8	23.4214	17.1589	26.6	25	17.5456	57.6776	51	58	41.5844	19.9293	29.1	27.2	17.4747	16.3615	23.6	22.4	14.3807
1986	6	23	36.8	22	14.8	27	36	32.8	32.2	24.2	26.8	24.6	25.2	79	49	51	60	28.3	29.1	25.5	27.6	23.1	23.6	21.4	22.7
1986	6	24	19.0135	23.6	-4.58647	23.5385	35.8	21.1541	21.1896	15.8248	26.4	14.3417	14.7107	53.116	48	32.6786	35.4461	18.1772	28.2	14.1713	15.0548	15.0336	23.1	11.9289	12.4931
1986	6	25	36.8	23.2	13.6	23.5522	35.4	32.6	23.9372	17.0558	26.8	24.8	16.0521	58.5369	51	53	41.9692	19.8365	29.5	26.1	17.6711	16.3065	23.8	21.8	14.5844
1986	6	26	19.4464	23.8	-4.35359	23.6004	28.3301	32.2	25.1059	17.2551	18.6301	25.6	17.8189	59.9118	37.0882	59	47.0907	20.3212	19.8881	28.4	19.7437	16.5986	16.3168	23.2	16.2274
1986	6	27	38	23.2	14.8	23.6485	36.6	32.4	25.0818	17.1658	26.8	25.2	16.987	58.7087	47	56	43.9284	20.0462	28.7	27.3	18.7435	16.4371	23.4	22.5	15.4368
1986	6	28	36.6	23	13.6	23.7585	35.8	30.6	25.1918	17.317	27	24.8	16.9802	57.9869	51	63	42.8629	20.2181	29.8	27.4	18.5441	16.5505	24	22.6	15.2959
1986	6	29	36.8	23.4	13.4	26.4	35.4	27.6	29.3	24.6	26.4	24.8	25.3	86	49	80	72	29.7	28.4	29.4	29.2	23.9	23.2	23.8	23.6
1986	6	30	34.2	25.6	8.6	26.6	33	27.8	28.8	23.6	25.8	24.4	24.6	78	57	76	70	27.1	28.4	28.3	27.9	22.4	23.2	23.1	22.9
1986	7	1	37.6	23.2	14.4	24.8	35.6	31.6	30.9	23.4	25.8	23.6	24.3	89	46	51	62	27.8	26.7	23.8	26.1	22.9	22.2	20.3	21.8
1986	7	2	38.4	22.6	15.8	27.2	37.6	32.2	32.3	23	27	23.6	24.5	70	44	49	54	25.3	28.6	23.4	25.8	21.3	23.3	20	21.5
1986	7	3	37.8	23	14.8	22.5761	35.8	23.9785	23.0641	17.2689	25.6	16.5677	16.9595	57.0245	44	41.1786	41.7286	19.3175	26	17.7192	17.6814	15.7806	21.8	14.8147	14.5947
1986	7	4	35.2	23.8	11.4	26.2	33.4	29.8	29.8	24.8	26.8	25	25.5	89	60	68	72	30.4	30.8	28.5	29.9	24.3	24.6	23.2	24
1986	7	5	19.0868	22.8	-3.71322	24.4	35.8	23.9303	23.8753	23.6	26	16.5608	16.908	94	46	40.5599	43.9628	28.6	27.1	17.6195	18.5854	23.3	22.4	14.7459	15.3475
1986	7	6	36.4	24.8	11.6	27	35.6	30.2	30.8	23.4	25.8	23.8	24.3	74	46	59	60	26.4	26.7	25.2	26.1	22	22.2	21.2	21.8
1986	7	7	37.4	23.2	14.2	27.2	34.8	31.2	31.1	24	25.8	24.6	24.8	77	49	58	61	27.7	27.2	26.5	27.2	22.8	22.5	22.1	22.4
1986	7	8	35.6	23.4	12.2	22.7273	33.8	30.8	24.006	17.1177	26.6	24.6	17.8017	57.5744	57	60	45.6471	19.864	30	26.8	19.5272	16.3236	24.1	22.2	16.1174
1986	7	9	39.2	23.2	16	22.5451	37.6	24.9753	23.9303	17.1383	18.7675	17.5301	17.8189	56.4058	35.7477	43.3097	44.0659	19.0907	19.9397	18.8329	18.6713	15.6671	16.3683	15.6912	15.3921
1986	7	10	37	23.4	13.6	27.6	36.8	32.8	32.5	24	27.4	24.6	25.3	74	49	51	58	27.4	30.2	25.5	27.7	22.6	24.2	21.4	22.8
1986	7	11	37	23.8	13.2	27.4	36.4	32.4	32.2	24	25.8	24.4	24.7	76	43	52	57	27.6	26.2	25.2	26.3	22.7	21.8	21.3	21.9
1986	7	12	37.6	23.6	14	22.7754	35.6	31	23.5882	17.042	25.6	24	17.4286	55.0308	45	56	41.2296	18.795	26.2	25.2	17.3328	15.4849	21.8	21.2	14.2884
1986	7	13	38.6	23.4	15.2	27.4	37.6	32.4	32.5	23.6	24.8	24.4	24.3	73	35	52	53	26.6	22.8	25.2	24.9	22.1	19.6	21.3	21
1986	7	14	38.8	23.2	15.6	27	37.8	23.8135	23.865	23.4	27.2	16.6502	16.9286	74	44	43.2066	45.1315	26.4	29	18.0698	18.74	22	23.6	14.9969	15.4265
1986	7	15	38.6	23.6	15	27.2	36.8	32.8	32.4	24	26.8	24.6	25.1	77	46	51	58	27.7	28.6	25.5	27.3	22.8	23.3	21.4	22.5
1986	7	16	38.2	23.8	14.4	23.3941	37.6	23.6554	23.8925	16.2721	27.6	17.6126	16.9183	57.0932	47	43.9628	42.5879	19.0941	30.3	18.386	17.7914	15.6465	24.3	15.234	14.66
1986	7	17	20.7355	22.4	-1.66452	24.2	32	24.8893	24.9856	23.2	26.4	17.4339	17.7364	92	65	44.1003	46.4033	27.8	30.7	18.7366	19.4963	22.8	24.5	15.6293	16.083
1986	7	18	34.6	22.8	11.8	24	31.4	29.6	28.6	23.2	24.8	23.6	23.9	94	59	61	71	27.9	26.9	25.1	26.6	22.9	22.3	21.2	22.1
1986	7	19	36.6	23	13.6	26.8	34.8	30.8	30.8	23.4	26	24.2	24.5	75	50	58	61	26.5	27.8	25.8	26.7	22.1	22.8	21.6	22.2
1986	7	20	36.2	23.4	12.8	23.5385	35.6	32	24.9925	17.097	26.4	25	16.9389	57.9182	49	57	41.9004	19.8778	28.3	27	17.7914	16.3168	23.1	22.4	14.6325
1986	7	21	37.4	23.2	14.2	26.8	36	32.2	31.8	25	26.8	25.2	25.7	87	49	57	64	30.5	29.1	27.4	29	24.4	23.6	22.6	23.5
1986	7	22	34	22.8	11.2	22.396	33.2	30.8	21.7573	15.1861	26	24.6	15.7503	52.016	57	60	35.73	17.7585	28.8	26.8	15.4168	14.5333	23.4	22.2	12.6882
1986	7	23	37	23.2	13.8	26	34.8	30.6	30.5	23.4	25	24	24.1	80	45	58	61	27	25.2	25.4	25.9	22.4	21.2	21.4	21.7
1986	7	24	37.8	23.4	14.4	23.3735	36.2	24.7415	23.8032	17.1658	25.6	16.5952	16.9802	59.2243	43	39.5975	40.4224	20.0875	25.8	16.9114	16.9939	16.468	21.6	14.1272	13.9897
1986	7	25	37.6	23	14.6	27	36	25.0715	25.0371	23.2	25.6	17.6745	16.987	73	44	44.719	44.8565	25.9	25.9	19.2556	18.8741	21.7	21.7	15.9524	15.5159
1986	7	26	20.1457	23.6	-3.45432	23.6829	36.8	31.4	23.4391	17.1864	26.2	24.4	16.7189	57.9182	43	56	44.6358	19.9809	27	25.9	18.6314	16.4027	22.3	21.7	15.3103
1986	7	27	38.4	23	15.4	23.3895	37.6	27	24.6029	16.8112	26	23.8	17.425	57.4092	40	77	46.0551	19.5787	25.9	27.3	19.2452	16.0732	21.7	22.6	15.8638
1986	7	28	38.2	22.8	15.4	23.0417	36	31.8	24.6668	16.8821	25.8	24.6	17.5031	59.3962	45	56	45.9841	19.891	26.4	26.1	19.3623	16.2435	22	21.8	15.9206
1986	7	29	39	23	16	23.1695	37.2	24.39	23.4072	16.797	27.4	17.1234	16.5699	58.1189	47	43.8198	43.9617	19.6497	30	18.4966	18.3404	16.1015	24.1	15.399	15.0974
1986	7	30	38.4	23.2	15.2	23.1695	36	28	24.4184	16.6834	27.2	24.6	17.3682	58.2253	51	76	46.3035	19.4475	30.2	28.7	19.1707	15.988	24.2	23.3	15.8141
1986	7	31	19.18	23.8	-4.61998	21.8425	36.4	23.1482	22.1689	15.7183	25.6	16.208	15.5693	55.8126	42	42.1876	41.6554	18.2837	25.7	17.5208	17.1447	15.0832	21.5	14.6291	14.1749
1986	8	1	39.6	23.2	16.4	23.1604	37.4	22.8648	22.7548	17.207	26.2	17.4408	17.7535	60.1524	41	43.7566	46.9876	20.2559	26.6	18.6988	19.5925	16.5711	22.1	15.6052	16.1449
1986	8	2	38.4	23.6	14.8	27.4	37.2	31.2	31.8	25	26.6	24.6	25.4	82	44	58	62	30.1	27.8	26.5	28.1	24.1	22.8	22.1	23
1986	8	3	20.671	24	-3.32903	26.8	24.9753	32.2	21.9127	24	18.7882	25	16.9183	79	35.1977	56	42.1067	28	19.18	26.9	17.6882	22.9	15.6981	22.3	14.5913
1986	8	4	19.9935	23.4	-3.40645	23.3116	25.9755	30	21.7958	16.8839	18.7675	24	16.877	58.1931	37.8444	61	44.8221	19.5134	20.2078	25.8	18.6266	16.1105	16.4989	21.6	15.3509
1986	8	5	38.6	23.6	15	26.8	37.6	32	32.1	23.8	26.8	24	24.9	78	43	52	58	27.5	28.1	24.5	26.7	22.6	23	20.8	22.1
1986	8	6	21.6641	23.8	-2.1359	23.4959	37.4	32.2	22.5734	16.7402	26.6	25	17.4498	56.0964	43	56	44.9907	19.2913	27.6	26.9	19.1352	15.9099	22.7	22.3	15.8
1986	8	7	20.5186	23.6	-3.08137	27.6	25.8377	32.6	20.3203	24.6	18.4504	25.2	15.6403	78	35.0913	55	40.5555	28.9	19.5468	27.1	17.0773	23.5	16.0448	22.4	14.1359
1986	8	8	21.4976	24	-2.50239	23.4972	25.8483	32.4	22.6448	17.1864	18.795	25	17.812	58.2619	37.7413	55	47.2282	20.029	20.1906	26.8	19.7369	16.4371	16.5196	22.2	16.2446
1986	8	9	38.8	23	15.8	23.1398	37.8	32.4	21.5552	17.1245	27.2	24.2	16.7808	59.9805	44	51	44.0659	20.1184	29	24.7	18.3516	16.4749	23.6	20.9	15.1893
1986	8	10	21.1513	23.2	-2.0487	22.1911	24.8309	32.6	19.6234	15.4953	18.6988	24.8	15.21	55.2027	36.2977	53	40.2505	18.2691	19.8434	26.1	16.7533	14.9625	16.3202	21.8	13.8247
1986	8	11	38.6	23.8	14.8	22.2873	37.4	27.2	20.823	16.3202	28	17.427	16.8977	57.7119	49	43.9628	44.3409	19.2213	31.5	18.6988	18.5716	15.7393	24.9	15.6052	15.3303
1986	8	12	37	23.6	13.4	26.6	35.6	29	30	24.6	26.2	24.2	25	85	48	67	67	29.6	27.8	27	28.1	23.9	22.8	22.4	23
1986	8	13	34.8	23.4	11.4	26.4	33.2	30.6	30.2	23.4	26	23.8	24.4	78	57	57	64	26.8	28.8	25	26.9	22.2	23.4	21.1	22.2
1986	8	14	21.431	22.6	-1.16899	24	35	20.7749	20.7165	23	26.2	16.8427	16.2102	92	50	43.1722	43.241	27.4	28.2	18.4169	18.0698	22.6	23	15.2478	14.8319
1986	8	15	36.6	22.8	13.8	25	35.2	22.9885	22.9645	24	26.2	17.4201	17.7364	92	49	42.691	46.0939	29.2	28	18.5235	19.4241	23.6	23	15.5021	16.0487
1986	8	16	36.8	24.2	12.6	23.4422	35.6	31.8	23.6863	17.1726	26.6	24.4	17.7639	59.3618	50	55	47.3313	20.1321	28.8	25.6	19.6612	16.4714	23.4	21.5	16.2068
1986	8	17	35.4	23.8	11.6	27	34.2	30.6	30.6	24	26	24.2	24.7	78	52	59	63	27.8	28.2	25.9	27.3	22.9	23	21.7	22.5
1986	8	18	34.4	23.8	10.6	24.8	33	22.7823	21.7924	23.8	25.8	17.5233	17.7398	92	57	44.444	44.9252	28.8	28.4	18.9566	18.6782	23.4	23.2	15.7427	15.3853
1986	8	19	20.8316	22.8	-1.96837	25.2	36	23.3185	22.4042	23.8	26	18.3345	18.5269	89	45	48.9125	48.0532	28.5	27	20.0772	19.6475	23.3	22.3	16.6433	16.2068
1986	8	20	36.8	22.2701	14.5299	22.7479	35.8	31.2	23.1913	17.7707	24	24.2	18.5166	64.6209	37	56	50.8374	20.9296	22	25.5	20.5515	17.1898	19	21.4	16.9458
1986	8	21	32	22.4	9.6	20.2525	25.7658	28	21.4864	15.3509	17.8395	24.6	15.9971	55.0652	35.679	76	42.966	18.0045	19.1594	28.7	17.6848	14.8044	15.6671	23.3	14.5844
1986	8	22	36.4	22.8	13.6	21.373	34.6	31	22.5692	17.1108	25.6	23.8	16.8736	57.7463	49	55	43.6191	19.1491	26.8	24.7	17.8189	15.7015	22.3	20.9	14.6841
1986	8	23	36.2	23.2	13	25.2	35	24.6	27.4	23.4	26	23.8	24.4	86	49	94	76	27.6	27.6	28.9	28	22.7	22.7	23.5	23
1986	8	24	35.6	23.8	11.8	22.1567	34.8	23.4285	23.4766	16.9973	26.2	17.2414	17.6195	60.7711	51	46.0252	48.5344	19.95	28.3	18.6816	19.5891	16.3924	23.1	15.5984	16.1552
1986	8	25	36.2	23.6	12.6	26.8	34	22.4626	22.4626	24.8	25.8	15.674	15.8527	85	52	42.5879	43.9628	30	27.8	17.1452	17.5748	24.1	22.8	14.2372	14.5191
1986	8	26	35.2	22.6	12.6	24	33	29.6	29	23	25.8	24	24.3	92	57	63	70	27.4	28.4	26.1	27.3	22.6	23.2	21.8	22.5
1986	8	27	37.6	24	13.6	26.6	36.6	23.3327	23.2014	24.6	26	17.0241	16.4209	85	43	43.1101	44.1391	29.6	26.6	18.1985	18.0921	23.9	22.1	15.211	14.9697
1986	8	28	37.2	23.6	13.6	21.1257	36.4	29.8	22.1476	16.7615	26.4	25	16.6622	55.848	46	68	43.1811	18.713	27.8	28.5	17.7692	15.3564	22.8	23.2	14.5616
1986	8	29	19.7794	23.8	-4.0206	25.8	33.2	22.8643	22.9708	24	26.2	18.1098	17.5031	86	58	49.0001	48.3259	28.6	29.4	20.0081	19.6639	23.3	23.7	16.5451	16.1299
1986	8	30	33.2	21	12.2	24	32.4	29.6	28.9	23.2	25.8	23.8	24.3	94	59	62	72	27.9	28.8	25.6	27.4	22.9	23.4	21.5	22.6
1986	8	31	34.2	23.8	10.4	25.2	32.8	29	29	24	25.4	24.4	24.6	91	55	69	72	29	27.5	27.5	28	23.6	22.7	22.7	23
1986	9	1	30	22.2	7.8	23.8	29.8	28	27.4	23	25.6	24.6	24.4	93	72	76	80	27.5	30	28.7	28.7	22.7	24.1	23.3	23.4
1986	9	2	33.2	22.4	10.8	24.8	30.6	29.8	28.8	23.6	25.8	24	24.5	91	68	62	74	28.3	30	26	28.1	23.1	24.1	21.7	23
1986	9	3	31.6	22.8	8.8	21.7924	29.8	27.8	19.4344	17.8051	26	24	14.3678	65.2739	74	73	38.5663	21.0946	31.1	27.3	15.9662	17.262	24.7	22.5	13.1235
1986	9	4	35.8	23	12.8	26.2	34.6	31.6	31	24	26.6	25	25.2	83	54	59	65	28.4	29.5	27.3	28.4	23.2	23.8	22.5	23.2
1986	9	5	36	23.4	12.6	26	34.2	31.4	30.8	24	26.4	24.8	25.1	85	54	59	66	28.5	29.2	26.9	28.2	23.2	23.7	22.3	23.1
1986	9	6	36.4	23.2	13.2	26.6	35	31.8	31.3	24.2	26.6	24.8	25.2	82	52	57	64	28.6	29.2	26.6	28.2	23.3	23.7	22.1	23
1986	9	7	38.8	23.6	15.2	22.0742	37	33	22.1228	16.9802	26.4	25	16.5167	60.5992	44	52	45.4519	19.8984	27.4	26.4	18.4327	16.3615	22.6	22	15.1719
1986	9	8	37.8	23.8	14	21.6225	37	32.8	20.7674	17.5508	26.6	24.6	15.5126	62.9444	45	51	43.5714	20.2387	27.9	25.5	17.2973	16.6622	22.9	21.4	14.253
1986	9	9	37.4	20.5652	16.8348	22.0123	36.4	32.8	22.1189	17.5095	26.2	24.8	17.6195	62.3866	45	52	49.6687	20.2834	27.2	26	19.785	16.7911	22.5	21.7	16.2618
1986	9	10	37	24.2	12.8	21.6549	36.2	32.6	21.4039	17.5095	26.4	25.2	15.0347	64.8271	46	55	41.5223	20.4999	27.9	27.1	16.6949	16.9355	22.9	22.4	13.7869
1986	9	11	38.6	23.6	15	25.4	37.2	22.4798	22.4248	17.9151	19.62	16.6639	16.932	64.6896	41.1099	42.5879	46.0595	21.1771	21.318	18.0423	18.8741	17.3342	17.4133	15.0072	15.5296
1986	9	12	37	23.8	13.2	22.3148	36.8	22.4798	22.6036	18.0045	26.4	17.5439	17.8773	63.4866	44	45.5783	48.1219	21.2046	27.5	19.1594	19.9843	17.3376	22.7	15.9009	16.3958
1986	9	13	36.6	22.6	14	24.6	35.8	31.6	30.9	22.8	26	23.8	24.2	86	46	52	61	26.5	27.1	24.3	26	22.1	22.4	20.6	21.7
1986	9	14	36.8	23.8	13	25.6	35.6	22.033	22.1705	24	26.6	17.4339	16.8152	88	50	47.8469	47.0907	28.8	28.8	19.2866	18.8638	23.4	23.4	15.9627	15.4987
1986	9	15	35.2	24	11.2	27.6	34	30.2	30.5	24.4	26	24.8	25.1	77	53	65	65	28.4	28.3	27.7	28.1	23.2	23.1	22.8	23
1986	9	16	36.4	24	12.4	25.8	26.4189	31.2	21.2321	24.2	18.4857	24.4	15.9352	88	39.2537	57	44.0659	29.1	19.9018	26	17.7157	23.6	16.358	21.8	14.6119
1986	9	17	19.9032	19.1334	0.769823	20.0943	25.5459	29.4	20.4243	16.0383	18.7366	24.6	15.0209	54.1372	38.8756	68	43.3785	18.7435	20.3865	27.7	17.6332	15.4162	16.6296	22.8	14.5569
1986	9	18	37.4	19.8	17.6	27	36.8	20.5481	20.5034	24.6	26.6	15.7221	15.9765	82	45	39.9756	42.7941	29.3	28	16.9561	17.6848	23.7	23	14.1135	14.5741
1986	9	19	37.2	24	13.2	21.3524	36.4	20.3831	20.5309	16.1415	26.8	15.9284	15.2203	56.5776	48	43.0004	40.8693	18.8363	28.9	17.6711	16.9424	15.4781	23.5	14.5741	13.9279
1986	9	20	33	23.6	9.4	25	31.8	29.2	28.8	24	25.8	24.2	24.7	92	62	66	74	29.2	29.2	26.9	28.4	23.6	23.7	22.3	23.2
1986	9	21	32.8	22.5	10.3	24.2	30.4	29.2	28.3	23.6	26.4	23.8	24.6	95	73	64	77	28.7	31.7	25.9	28.8	23.4	25	21.7	23.4
1986	9	22	32.8	22.4	10.4	24	29.8	28.6	27.8	22.8	25.8	23	23.9	90	73	62	75	26.9	30.5	24.4	27.3	22.3	24.4	20.7	22.5
1986	9	23	34	23	11	26	33.4	26.4	28	24.6	18.5269	24.4	16.7052	89	41.0411	85	47.4688	30	20.3109	29.2	18.7126	24.1	16.5917	23.7	15.399
1986	9	24	34.2	22.8	11.4	25.4	32.4	30.6	29.8	23.4	26.2	24	24.5	85	61	58	68	27.4	29.9	25.4	27.6	22.6	24	21.4	22.7
1986	9	25	33.2	23.4	9.8	25.6	32	29.4	29.1	24.6	26.2	24.8	25.2	92	63	69	75	30.3	30.2	28.2	29.5	24.2	24.2	23.1	23.8
1986	9	26	36.8	24.8	12	20.8505	35.4	21.1943	21.2458	16.7877	26.8	16.3958	16.743	61.2867	51	43.3785	46.2658	19.6372	29.5	17.7295	18.5888	16.1896	23.8	14.7666	15.3371
1986	9	27	19.7742	19.6862	0.0880333	20.8437	23.6004	20.8196	19.8915	16.7739	17.5439	16.5264	15.8012	60.7711	38.8069	46.3689	45.0284	19.5925	19.0975	18.2795	17.6436	16.1483	15.6706	15.1515	14.5638
1986	9	28	35.6	22	13.6	23.2	33.8	26	27.3	22	25.8	24	23.9	90	53	85	76	25.6	27.9	28.5	27.3	21.5	22.9	23.2	22.5
1986	9	29	32.6	19.1134	13.4866	24.2	30.6	29.8	28.6	23	26	23.8	24.3	90	70	61	74	27.3	30.5	25.5	27.8	22.5	24.4	21.4	22.8
1986	9	30	35.2	23	12.2	26.6	33.8	30.4	30.3	24.6	26.6	24.8	25.3	85	57	64	69	29.6	30	27.6	29.1	23.9	24.1	22.7	23.6
1986	10	1	34.8	23.4	11.4	26.8	33.2	28.8	29.4	25.2	26.6	25.4	25.7	88	60	76	75	31	30.4	30.2	30.5	24.6	24.3	24.2	24.4
1986	10	2	30.4	22.4	8	24	29.2	27.4	27	23	25.6	23.8	24.1	92	75	74	80	27.4	30.4	27.1	28.3	22.6	24.3	22.4	23.1
1986	10	3	29.4	21.8	7.6	20.8206	28.6	25.6	18.493	17.6485	24.6	23	14.8136	64.2927	72	80	42.8263	20.927	28.3	26.4	16.7863	17.1128	23.1	22	13.7598
1986	10	4	30	22	8	21.6012	28.6	20.5651	20.7532	17.4357	25.6	18.0034	17.4073	63.654	79	48.3614	47.0486	20.5119	30.8	19.1743	18.7094	16.8609	24.5	15.8496	15.3351
1986	10	5	19.8774	22.2	-2.32258	24	31.8	29	28.5	23	25.8	23.6	24.1	92	62	64	73	27.4	29.2	25.5	27.4	22.6	23.7	21.4	22.6
1986	10	6	34.6	23	11.6	25.4	33.4	21.3032	20.5297	23.6	25	17.9253	17.3008	86	51	51.9451	50.2419	27.9	26.1	20.0719	19.5255	22.9	21.8	16.5947	16.0483
1986	10	7	32	23.6	8.4	21.8817	31.2	29.4	20.5332	18.4857	26.2	24.8	17.2724	66.477	68	69	49.5678	21.6446	30.7	28.2	19.4439	17.8257	24.5	23.1	15.988
1986	10	8	34.8	23.4	11.4	25.2	33.4	20.4658	20.6325	23.6	25.8	17.1518	17.3895	88	55	48.9291	50.1355	28.1	28.2	19.1636	19.671	23	23	15.8248	16.1228
1986	10	9	35	24.2	10.8	25.8	34	28.6	29.3	24.6	26.8	25	25.5	91	57	75	74	30.1	30.4	29.3	29.9	24.2	24.3	23.7	24.1
1986	10	10	31.4	23.6	7.8	24.6	29.4	27.2	27.1	24	25.6	24.2	24.6	95	74	78	82	29.4	30.3	28.2	29.3	23.8	24.3	23.1	23.7
1986	10	11	32.4	22.6	9.8	24.4	29.8	27.8	27.4	23.6	25.4	24	24.3	94	70	73	79	28.6	29.5	27.3	28.5	23.3	23.8	22.5	23.2
1986	10	12	32.8	22.6	10.2	24.4	31.6	25.8	26.9	23.2	25.4	23.6	24.1	90	61	83	78	27.6	28.3	27.7	27.9	22.7	23.1	22.7	22.9
1986	10	13	18.9257	22.8	-3.87434	25.2	31.4	21.7924	21.9814	23.8	25.6	17.4476	16.8289	89	63	48.4656	47.6063	28.5	29	19.3313	18.9394	23.3	23.5	16.004	15.5503
1986	10	14	32.4	22.4	10	25	30.2	24.8	26.2	24.6	26.4	23.8	24.9	97	74	92	88	30.6	31.9	28.8	30.4	24.5	25.1	23.4	24.3
1986	10	15	29	21.1446	7.85536	24	28.2	26.4	26.3	23.4	25.6	23.8	24.3	95	81	81	86	28.4	31.1	27.7	29.1	23.2	24.7	22.8	23.6
1986	10	16	32	23.2	8.8	24	30	21.6722	21.6189	23.4	26	16.1086	16.3322	95	73	44.3875	47.3325	28.4	30.9	17.6805	18.3298	23.2	24.6	14.7071	15.0903
1986	10	17	32.8	22.6	10.2	23.6	31.6	28.4	28	23	25.8	23.8	24.2	95	63	68	76	27.7	29.4	26.4	27.8	22.8	23.7	22	22.8
1986	10	18	33	22	11	25	30.8	28	28	23.4	26.6	24.2	24.7	88	72	73	78	27.7	32	27.7	29.1	22.8	25.2	22.8	23.6
1986	10	19	32.4	22.8	9.6	21.813	31.8	28.6	21.8783	18.4582	26.4	24	18.3551	67.0957	66	68	52.8997	21.6549	30.8	26.8	20.6271	17.8154	24.5	22.2	16.9802
1986	10	20	32.6	22.4	10.2	21.6342	29.2	27.6	21.8105	16.7533	25.8	24	16.4138	61.5961	76	74	45.9132	19.6406	30.9	27.4	18.3262	16.1827	24.6	22.6	15.0974
1986	10	21	29	22.6	6.4	23.4	26.8	25.8	25.4	22.8	24.8	23.4	23.7	95	85	82	87	27.3	30	27.2	28.2	22.6	24.1	22.5	23
1986	10	22	19.3265	21.4613	-2.13476	21.7442	25.8071	21.4593	21.5302	18.4582	20.2112	18.053	18.1595	67.0613	45.0627	51.5193	52.2644	21.6686	22.057	20.2423	20.4693	17.8223	18.0492	16.6728	16.8112
1986	10	23	35.8	23.2	12.6	26.4	34.2	31	30.6	24.8	26.4	25	25.4	88	54	62	68	30.2	29.2	27.7	29	24.2	23.7	22.8	23.6
1986	10	24	33.8	23	10.8	24.8	32.6	29.6	29.1	24.2	27.4	24.8	25.5	95	67	68	77	29.8	33	28.1	30.3	24	25.7	23	24.2
1986	10	25	30.8	23.2	7.6	25	28.2	27	26.8	18.2863	24.6	24.2	14.8731	67.3019	75	79	41.4192	21.3868	28.5	28.3	15.8493	17.6573	23.3	23.1	13.0823
1986	10	26	32.6	21.2903	11.3097	26	31.8	29	29	24.4	26.6	24.6	25.2	88	67	70	75	29.5	31.4	28	29.6	23.8	24.8	23	23.9
1986	10	27	33.6	23.6	10	24.4	32.6	29.8	29.1	23.8	26.8	24	24.9	95	64	62	74	29.1	31.4	26	28.8	23.6	24.8	21.7	23.4
1986	10	28	32	23.4	8.6	26.8	30.6	21.3799	21.4933	24.2	26.6	18.032	18.4651	81	73	52.7966	54.7215	28.5	32.2	20.1046	21.0465	23.2	25.3	16.6605	17.2276
1986	10	29	33.2	22.8	10.4	26.4	31.6	29.8	29.4	23.2	26.6	23.6	24.5	76	68	60	68	26.3	31.5	25	27.6	21.9	24.9	21.1	22.6
1986	10	30	33	22.4	10.6	24.2	32.2	28.6	28.4	23.2	25.8	23.4	24.1	92	60	65	72	27.8	29	25.3	27.3	22.8	23.5	21.3	22.5
1986	10	31	34.2	22.8	11.4	25.4	33.6	29.6	29.5	23.2	26.8	24	24.7	83	59	63	68	27	30.7	26.1	27.9	22.3	24.5	21.8	22.9
1986	11	1	33.6	22	11.6	25.2	32.8	30.6	29.8	22.8	25.6	23.4	23.9	82	56	55	64	26.2	28	24	26.1	21.8	23	20.4	21.7
1986	11	2	17.9047	23.2	-5.29532	26.6	33.6	31.4	30.8	23.8	26.6	24	24.8	79	58	54	64	27.6	30.2	24.9	27.6	22.7	24.2	21	22.7
1986	11	3	34.8	22.2	12.6	25.8	33.4	30	29.8	22.8	26.8	25.4	25	78	60	69	69	25.8	30.8	29.4	28.7	21.6	24.6	23.7	23.3
1986	11	4	35	23.2	11.8	25.2	32.6	23.6347	22.7582	23.8	20.1906	19.0563	18.4169	89	43.3097	53.7934	50.4936	28.5	21.208	21.2149	19.8365	23.3	17.3445	17.5508	16.2996
1986	11	5	34.8	23	11.8	25.8	33.4	27.4	28.5	23.2	24.8	24	24	80	50	76	69	26.7	25.6	27.6	26.6	22.2	21.5	22.7	22.1
1986	11	6	36.4	23.6	12.8	25.6	35.2	31.8	31.1	23.8	25.2	24	24.3	86	45	52	61	28.3	25.4	24.7	26.1	23.1	21.4	20.9	21.8
1986	11	7	36	23.4	12.6	26.6	33.4	29.8	29.9	23.6	26.8	24.6	25	78	60	66	68	27.1	30.8	27.5	28.5	22.4	24.6	22.6	23.2
1986	11	8	19.2133	23.8	-4.58668	22.6173	29.8	27.4	23.7138	18.5613	26.2	25	17.6092	67.3019	75	82	50.4249	21.8577	31.6	30.1	19.8606	17.9426	25	24.1	16.3133
1986	11	9	33.2	24	9.2	25.4	32.8	29.8	29.4	24.2	25.6	24.4	24.7	91	56	64	70	29.4	28	27	28.1	23.8	23	22.3	23
1986	11	10	34	23.2	10.8	25.2	32.4	23.9235	22.9404	24	25.8	18.9944	19.2041	91	59	52.0404	52.2123	29	28.8	20.8883	20.5652	23.6	23.4	17.3548	16.9561
1986	11	11	34.8	22.6	12.2	26.4	33.6	31.4	30.7	23.8	26	24	24.6	81	55	54	63	27.7	28.6	24.9	27.1	22.8	23.3	21	22.4
1986	11	12	35	24.4	10.6	22.8717	33.8	30.6	23.8753	18.4376	26.8	25.2	18.3963	66.477	58	65	52.1435	21.5655	30.6	28.5	20.5824	17.7364	24.4	23.2	16.9595
1986	11	13	31.6	22.8	8.8	24.4	29.2	27.6	27.2	23.4	25.6	24	24.3	92	75	74	80	28.1	30.4	27.4	28.7	23	24.3	22.6	23.3
1986	11	14	35.2	23	12.2	25.2	33	22.6104	22.772	24	26.6	18.2313	18.3894	91	61	51.5248	52.8997	29	30.6	20.3212	20.7027	23.6	24.4	16.798	17.0317
1986	11	15	35	23.8	11.2	26.8	34	31.6	31	19.2281	25.6	25.4	17.5679	71.6673	51	61	50.6999	22.7101	27.2	28.3	19.7987	18.6644	22.5	23.1	16.2652
1986	11	16	18.2144	24.2	-5.98564	21.9298	33.6	20.7749	20.9502	17.4889	26.4	16.5127	16.6467	62.2491	57	45.6127	46.6783	20.2628	29.6	18.2451	18.5647	16.7464	23.9	15.1103	15.3131
1986	11	17	35.2	24	11.2	26.2	33.8	31.6	30.8	24.6	26.8	24.8	25.4	88	58	58	68	29.9	30.6	26.8	29.1	24	24.4	22.2	23.6
1986	11	18	36.6	24.2	12.4	22.796	35.4	24.0678	24.0816	18.3826	26.8	19.1525	18.4513	66.3395	51	52.3154	52.1779	21.4727	29.5	21.2871	20.7646	17.7089	23.8	17.5473	17.0455
1986	11	19	34	23.8	10.2	25.6	32.8	24.061	24.1228	24	26.6	18.3482	18.4994	88	62	49.8406	51.8342	28.8	30.7	20.3418	20.7887	23.4	24.5	16.8014	17.0798
1986	11	20	33.4	24	9.4	24.8	30.6	24.4	26	24.2	25.6	23.2	24.3	95	67	90	84	29.8	29.5	27.6	29	24	23.8	22.7	23.5
1986	11	21	33.6	22.4	11.2	24.8	32.8	28.6	28.7	23.2	24.8	23.8	23.9	87	52	67	69	27.4	26	26.3	26.5	22.6	21.7	21.9	22.1
1986	11	22	34.2	23.2	11	24.6	33.6	29.4	29.3	23.4	25.8	23.8	24.3	90	54	63	69	28	28	25.8	27.3	22.9	23	21.6	22.5
1986	11	23	34.2	22.4	11.8	24.4	33.8	29.6	29.4	22.6	25.8	22.8	23.7	86	53	56	65	26.2	27.9	23.2	25.8	21.9	22.9	19.9	21.6
1986	11	24	19.6795	22.6	-2.9205	24	30.2	29.4	28.3	23	25.6	23.8	24.1	92	69	63	75	27.4	29.8	25.8	27.6	22.6	24	21.6	22.7
1986	11	25	34.4	22.8	11.6	24	32.8	29.2	28.8	23.2	24.8	23.8	23.9	94	52	64	70	27.9	26	25.9	26.6	22.9	21.7	21.7	22.1
1986	11	26	20.6718	21.4	-0.7282	24.4	28.6	26.6	26.5	21.6	25.6	24.8	24	78	79	86	81	23.9	30.8	30.1	28.3	20.4	24.5	24.1	23
1986	11	27	35	22.8	12.2	24	31.8	29.2	28.5	23	25	24.6	24.2	92	58	69	73	27.4	27.2	27.9	27.5	22.6	22.4	22.9	22.6
1986	11	28	34.4	22.4	12	21.923	32.8	25	24.3119	18.2107	26.6	23.4	19.2522	64.6209	62	88	52.556	21.0121	30.7	27.7	21.3627	17.4029	24.5	22.8	17.6161
1986	11	29	33.2	22.2	11	23	31.8	27.8	27.6	22.8	25.6	23.8	24.1	98	61	72	77	27.6	28.7	26.8	27.7	22.7	23.4	22.2	22.8
1986	11	30	33	22.4	10.6	24.8	31.6	28.2	28.2	23	23.8	23.2	23.3	86	52	66	68	26.9	24.3	25.1	25.4	22.3	20.6	21.2	21.4
1986	12	1	33.6	23.6	10	24.6	32.6	28.4	28.5	24.2	24.8	24.4	24.5	97	53	72	74	29.9	26.1	27.9	28	24.1	21.8	22.9	22.9
1986	12	2	33.4	22	11.4	23.6	32.8	28	28.1	22.2	24.2	23.8	23.4	89	49	71	70	25.8	24.5	26.7	25.7	21.6	20.8	22.2	21.5
1986	12	3	34	21.4	12.6	22.6	32.4	29.4	28.5	21.8	25	24.2	23.7	93	55	65	71	25.6	26.8	26.7	26.4	21.5	22.2	22.2	22
1986	12	4	36	22.6	13.4	27	26.1989	30.2	22.9885	23.8	18.4169	24.4	15.784	77	39.5287	62	44.4784	27.3	19.8709	26.7	17.537	22.6	16.3202	22.2	14.5053
1986	12	5	36.4	23.4	13	20.4303	35.2	22.5095	22.7011	16.279	26.6	17.1305	17.166	59.9994	51	47.5099	48.1485	18.9294	29.1	18.9472	19.0394	15.6971	23.6	15.6971	15.7538
1986	12	6	34	24	10	26.8	32.8	30.4	30.1	24.8	26.8	25.2	25.6	85	63	66	71	30	31.2	28.6	29.9	24.1	24.8	23.3	24.1
1986	12	7	33.8	23	10.8	26	32.8	29.6	29.5	24.4	26.6	24.6	25.2	88	62	67	72	29.5	30.7	27.6	29.3	23.8	24.5	22.7	23.7
1986	12	8	34.4	23.6	10.8	21.0362	33	30.8	23.3598	16.6364	26.4	24.8	17.4476	59.2931	60	62	47.1251	19.2453	30	27.3	19.1491	15.9352	24.1	22.5	15.8734
1986	12	9	36.2	23.6	12.6	21.1461	35.4	29.2	22.552	16.5883	26.8	23	17.5508	58.1244	51	59	47.0564	19.0288	29.5	24	19.3313	15.808	23.8	20.4	15.9834
1986	12	10	36.8	22.4	14.4	25.6	35.2	28.8	29.6	22.8	27	16.4714	15.8665	79	53	43.241	43.1035	25.9	30.2	17.8257	17.5508	21.7	24.2	14.8525	14.5019
1986	12	11	21.9298	19.9459	1.98395	25.6	35.4	23.4904	23.0772	22.6	26.8	17.3995	17.276	77	51	44.444	46.8357	25.4	29.5	18.7813	19.1104	21.4	23.8	15.6259	15.7751
1986	12	12	22.0903	23.2	-1.10968	21.0637	35	22.6654	23.0126	16.6227	24.8	17.2826	17.4854	58.8806	44	47.3313	47.9157	19.156	24.5	18.9669	19.3175	15.8871	20.8	15.7599	15.9868
1986	12	13	36.4	23	13.4	25.8	35.6	29.4	30	23.4	26.6	23.8	24.6	82	50	63	65	27.2	28.8	25.8	27.3	22.5	23.4	21.6	22.5
1986	12	14	34.2	24.2	10	26.4	32.6	30.2	29.9	16.5746	25.2	17.095	15.5303	57.0932	55	45.7003	41.1232	18.8947	27.1	18.7272	17.0347	15.729	22.4	15.5409	14.1181
1986	12	15	35.4	24.4	11	25.4	35.2	29.8	30	16.5058	26.2	25	17.2582	57.7119	49	68	45.8777	18.8535	28	28.5	18.9827	15.6843	23	23.2	15.7077
1986	12	16	33.8	23.8	10	25.4	32.8	21.3635	21.1825	24.2	26.6	16.1512	16.2222	91	62	39.9878	43.0037	29.4	30.7	17.237	17.6379	23.8	24.5	14.4197	14.661
1986	12	17	36	22.2	13.8	24.6	34.2	28.4	28.9	23.4	25.2	24.2	24.3	90	49	71	70	28	26.1	27.4	27.1	22.9	21.8	22.6	22.4
1986	12	18	20.9049	24.2	-3.29511	20.9537	34.2	27.2	23.1446	16.4921	25.2	24.4	16.3073	58.6056	49	80	43.4295	18.9291	26.1	28.7	17.8401	15.7324	21.8	23.4	14.7781
1986	12	19	36.4	22.8	13.6	21.0774	35.2	21.3032	21.2499	16.4921	27.2	16.3499	16.4209	57.8838	54	41.7264	43.465	18.8535	30.8	17.7443	18.0176	15.6706	24.5	14.7284	14.9094
1986	12	20	35.2	24.4	10.8	25.8	34.2	31.2	30.6	16.6227	26.4	25.2	14.7249	58.0557	54	62	38.8169	19.0769	29.2	28.1	16.1583	15.8218	23.7	23	13.3588
1986	12	21	36.8	23.8	13	21.0087	36.2	31.6	22.3463	16.6227	27.2	24.6	17.2441	59.3962	50	57	45.8422	19.2178	30.1	26.3	18.8975	15.9249	24.1	21.9	15.6474
1986	12	22	37	24.2	12.8	19.7207	36.4	22.7273	21.1257	15.2855	26.4	17.4683	16.2364	54.89	46	44.4784	43.465	17.5208	27.8	18.8844	17.6876	14.5687	22.8	15.6946	14.6929
1986	12	23	35.8	23.6	12.2	25.8	34.4	22.3853	22.4137	24.2	27.6	17.0808	17.2263	88	60	43.0747	45.0616	29.1	32.4	18.3724	18.7982	23.6	25.4	15.3103	15.5835
1986	12	24	36.4	23.4	13	20.9537	35.2	21.5941	21.3777	16.4027	27.2	16.1938	16.2683	58.0213	54	39.6684	42.6489	18.74	30.8	17.1802	17.6698	15.6156	24.5	14.3381	14.6752
1986	12	25	22.43	24.2	-1.77003	21.0911	26.5544	22.4386	22.3357	16.6364	18.9898	17.0666	17.1837	58.8806	37.6815	43.0037	45.4519	19.1697	19.9407	18.2872	18.6917	15.9043	16.5131	15.2535	15.5445
1986	12	26	21.7076	23.4	-1.69236	20.7496	35.8	21.0619	21.108	16.2293	26.8	16.1299	15.4629	57.2673	50	41.7973	41.2651	18.6101	29.3	17.3505	16.8999	15.4593	23.7	14.4871	14.0223
1986	12	27	36.8	23.8	13	25.6	36.2	22.2044	22.1831	24.2	27	16.9531	16.985	89	49	43.6424	45.0261	29.3	29.5	18.1843	18.3937	23.7	23.8	15.1897	15.328
1986	12	28	22.1567	24.6	-2.44329	26.6	35.8	31.8	31.5	15.9809	27.2	25.4	16.1654	56.948	52	60	42.6844	18.1808	30.4	28.2	17.5066	15.179	24.3	23.1	14.5865
1986	12	29	36.8	23.4	13.4	25.4	26.9276	22.5348	22.4729	23.8	19.1938	17.3514	17.348	88	37.6726	44.8565	46.4376	28.4	20.1115	18.7572	18.8947	23.2	16.6674	15.6293	15.7084
1986	12	30	34.8	23.2	11.6	25.6	34.2	31	30.5	24	27.2	25.2	25.5	88	58	63	70	28.8	31.4	28.2	29.5	23.4	24.9	23.1	23.8
1986	12	31	22.4248	23.8	-1.37519	20.6148	35.8	22.5663	22.3995	15.9951	26.8	16.1441	16.2328	56.5577	50	39.2781	42.4715	18.1453	29.3	17.0489	17.5705	15.1613	23.7	14.2778	14.6255

## Sheet: 1986
						Temperature				Temperature				Relative Humidity				Pressure				Dew temperature
Year	Month	Day	Maximum	Minimum	Max-Min	1899-12-31 07:00:00	1899-12-31 13:00:00	1899-12-31 19:00:00	Average	1899-12-31 01:00:00	1899-12-31 13:00:00	1899-12-31 19:00:00	Average	1899-12-31 01:00:00	1899-12-31 13:00:00	1899-12-31 19:00:00	Average	1899-12-31 07:00:00	1899-12-31 13:00:00	1899-12-31 19:00:00	Average	1899-12-31 07:00:00	1899-12-31 13:00:00	1899-12-31 19:00:00	Average		Month	Taverage	Hraverage
1987	1	1	36.6	23.8	12.8	26.4	35.8	27.6	29.4	25	26.8	24	25.3	89	50	74	71	30.7	29.3	27.4	29.1	24.5	23.7	22.6	23.6		January	29.1065	73.9357
1987	1	2	36.6	24	12.6	26.6	36.2	26.2	28.8	25.4	26.2	24.2	25.3	91	46	85	74	31.6	27.4	28.9	29.3	25	22.6	23.5	23.7		February	29.2179	73.6786
1987	1	3	35.2	24.4	10.8	26.2	35.2	28.2	29.5	25.2	26.2	23.2	24.9	92	49	66	69	31.4	28	25.1	28.2	24.8	23	21.2	23		March	28.1308	71.4383
1987	1	4	35.2	24.2	11	27.2	35.2	27.1	29.2	26.2	27.2	24.2	25.9	92	54	79	75	33.3	30.8	28.3	30.8	25.9	24.5	23.1	24.5		April	30.6333	70.4
1987	1	5	35.2	25.2	10	27	34.2	24.2	27.4	26	21.0761	24	18.8372	92	39.4201	98	48.0066	32.9	22.1015	29.7	20.26	25.7	18.2304	23.9	16.8892		May	29.8581	70.5484
1987	1	6	36.2	24.2	12	26.2	35.2	25.2	28	25.2	26.2	23.8	25.1	92	49	89	77	31.4	28	28.5	29.3	24.8	23	23.3	23.7		June	30.5367	68.1434
1987	1	7	36.6	24	12.6	25.2	36.2	25.2	28	24.2	25.2	24.2	24.5	92	41	92	75	29.5	24.7	29.5	27.9	23.8	20.9	23.8	22.9		July	30.1935	71
1987	1	8	36.4	25.2	11.2	27.2	36.2	25.2	28.5	26.8	27.2	24.2	26.1	97	50	92	80	35	30.1	29.5	31.5	26.7	24.1	23.8	24.9		August	30.3065	69.3234
1987	1	9	37	23.8	13.2	28.2	36.2	28.2	30.2	26.2	27.2	25.2	26.2	85	50	79	71	32.7	30.1	30.1	30.9	25.5	24.1	24.1	24.6		September	29.7433	72.3
1987	1	10	37.2	24.2	13	25.8	36.2	27.2	29.1	25.2	27.2	24.2	25.5	95	50	78	75	31.6	30.1	28.2	30	25	24.1	23.1	24.1		October	29.0097	73.6774
1987	1	11	37.4	24.2	13.2	26	36.4	28.2	29.7	25.2	27.2	24.4	25.6	94	49	73	72	31.5	30	28	29.8	24.9	24.1	23	24		November	29.7667	71.7632
1987	1	12	37.8	24	13.8	25.8	37.2	28.4	30	25.2	27.2	24.6	25.7	95	46	73	72	31.6	29.4	28.4	29.8	25	23.8	23.2	24		December	30.171	69.6129
1987	1	13	36.8	24.2	12.6	26.2	36.2	27	29.1	25.2	27.2	25.2	25.9	92	50	87	76	31.4	30.1	30.8	30.8	24.8	24.1	24.6	24.5
1987	1	14	37	23.6	13.4	25.4	36.2	27.2	29	24.6	27	25.2	25.6	94	49	85	76	30.4	29.5	30.7	30.2	24.3	23.8	24.5	24.2
1987	1	15	37.2	24	13.2	25.8	36.2	27.6	29.3	25.2	27.2	26.2	26.2	95	50	90	78	31.6	30.1	33.1	31.6	25	24.1	25.7	25
1987	1	16	37	24.2	12.8	25.2	36.2	27.2	29	25	27	25.2	25.7	98	49	85	78	31.5	29.5	30.7	30.6	24.9	23.8	24.5	24.4
1987	1	17	37.4	24.8	12.6	26.2	36.2	27.2	29.2	25.2	27.2	25.2	25.9	92	50	85	76	31.4	30.1	30.7	30.7	24.8	24.1	24.5	24.5
1987	1	18	35.8	23.8	12	28.4	35.2	26.2	29	27.2	25.2	26.2	26.2	91	45	100	79	35.3	25.4	34	31.6	26.8	21.4	26.2	24.8
1987	1	19	36.8	24.6	12.2	26.8	36.2	28.2	29.9	25.2	26.2	25.2	25.5	88	46	79	71	31	27.4	30.1	29.5	24.6	22.6	24.1	23.8
1987	1	20	37	24.2	12.8	26.4	36.2	28.2	29.8	25.2	27.2	25.2	25.9	91	50	79	73	31.2	30.1	30.1	30.5	24.8	24.1	24.1	24.4
1987	1	21	37.2	23.4	13.8	25.2	36.2	27.2	29	24.2	27.2	25.2	25.5	92	50	85	76	29.5	30.1	30.7	30.1	23.8	24.1	24.5	24.2
1987	1	22	36.2	25.4	10.8	28	34.2	26.2	28.7	27.2	26.2	25.2	26.2	94	53	92	80	35.5	28.7	31.4	31.9	26.9	23.4	24.8	25.1
1987	1	23	36	25	11	27.4	35.2	27.2	29.3	26.2	27.2	25.2	26.2	91	54	85	77	33.2	30.8	30.7	31.6	25.8	24.5	24.5	24.9
1987	1	24	35.2	24.6	10.6	26.8	32.2	25.2	27.4	25.2	26.2	24.6	25.3	88	62	95	82	31	30	30.5	30.5	24.6	24.1	24.4	24.4
1987	1	25	37.4	22.6	14.8	25.2	36.2	28.2	29.5	25.2	27.2	24.2	17.2582	0	50	72	74	32	30.1	27.5	29.9	25.2	24.1	22.7	24
1987	1	26	35.4	23.8	11.6	26.4	34.2	27.2	28.8	25.2	24.2	25	24.8	91	44	84	73	31.2	23.6	30.2	28.3	24.8	20.1	24.2	23
1987	1	27	37	22.6	14.4	25.8	36.2	28.2	29.6	25.4	27.2	24.8	25.8	97	50	76	74	32.2	30.1	29	30.4	25.3	24.1	23.6	24.3
1987	1	28	37.4	24.4	13	26	36.2	27.2	29.2	25	27.2	24.2	25.5	92	50	78	74	31	30.1	28.2	29.8	24.6	24.1	23.1	24
1987	1	29	37.2	25	12.2	27	36.2	28.2	29.9	25.2	28.2	25.2	26.2	87	55	79	73	30.8	32.9	30.1	31.3	24.6	25.7	24.1	24.8
1987	1	30	37.2	24.6	12.6	25.8	36	27.8	29.3	24.8	27.2	25.2	25.7	92	51	81	75	30.6	30.2	30.3	30.4	24.4	24.2	24.3	24.3
1987	1	31	36.2	22.8	13.4	28.2	35.6	27.2	29.5	24.2	26.8	24.8	25.3	72	51	82	68	27.5	29.4	29.7	28.9	22.7	23.8	23.9	23.5
1987	2	1	36.6	23.6	13	25.8	35.4	26.8	28.7	24	26.6	24.4	25	86	50	82	73	28.6	29	29	28.9	23.3	23.5	23.5	23.5
1987	2	2	36.4	22.8	13.6	25.6	35.2	27.4	28.9	23.4	25.2	24	24.2	83	45	76	68	27.3	25.4	27.6	26.8	22.5	21.4	22.7	22.2
1987	2	3	37.3	23.6	13.7	26.4	36.2	30.8	31	24.4	25.5	25.8	25.2	85	43	67	65	29.2	25.5	29.9	28.2	23.7	21.4	24	23
1987	2	4	37	23.8	13.2	25.6	36.2	27.8	29.4	24.8	28	25	25.9	94	54	80	76	30.8	32.3	29.8	31	24.5	25.4	24	24.6
1987	2	5	35.4	24	11.4	26	34.6	27.4	28.8	25.2	27	25.4	25.9	94	56	85	78	31.5	30.6	31.1	31.1	24.9	24.4	24.7	24.7
1987	2	6	36.4	24.4	12	28.2	35.8	26.2	29.1	27.4	27.8	24.4	26.5	94	55	86	78	35.9	32	29.4	32.4	27.1	25.2	23.7	25.4
1987	2	7	36.2	23.8	12.4	26.2	35.4	26.4	28.6	24	27	24.2	25.1	83	52	84	73	28.4	30.1	28.7	29.1	23.2	24.1	23.4	23.6
1987	2	8	36.2	23.8	12.4	26	35.4	27	28.9	24	26.6	24.8	25.1	85	50	84	73	28.5	29	29.8	29.1	23.2	23.5	24	23.6
1987	2	9	36.2	24.2	12	26.6	35.4	27.4	29.2	25	27.2	25.2	25.8	88	53	84	75	30.6	30.6	30.6	30.6	24.4	24.4	24.4	24.4
1987	2	10	38.2	24.6	13.6	27	35.2	27.6	29.4	26.2	24.2	24.2	24.9	94	40	76	70	33.5	22.9	27.9	28.1	25.9	19.7	22.9	22.8
1987	2	11	37	23.4	13.6	28.8	36.2	27.2	29.9	27	27.2	26.2	26.8	87	50	92	77	34.4	30.1	33.3	32.6	26.4	24.1	25.9	25.5
1987	2	12	36.2	24.6	11.6	26.8	35.6	26.8	29	25.4	26.8	24.8	25.7	89	51	85	75	31.5	29.4	30	30.3	24.9	23.8	24.1	24.2
1987	2	13	36	23.6	12.4	26.4	35.6	26.4	28.7	24.8	26.8	24.6	25.4	88	51	86	75	30.2	29.4	29.7	29.8	24.2	23.8	23.9	24
1987	2	14	35.2	23	12.2	25.4	34.4	25.8	27.9	24.2	26.2	24.4	24.9	91	53	89	77	29.4	28.6	29.6	29.2	23.8	23.3	23.9	23.6
1987	2	15	36.6	22.8	13.8	25.4	35.3	26.7	28.5	23.6	25.3	23.6	24.2	86	45	77	69	27.9	25.6	27.1	26.9	22.9	21.5	22.4	22.3
1987	2	16	36.6	24.8	11.8	27	35.8	26.8	29.1	25.6	27.2	25.8	26.2	89	52	92	78	31.9	30.4	32.5	31.6	25.1	24.3	25.5	25
1987	2	17	36	23.6	12.4	26.2	35.2	26.8	28.8	25.6	27	26	26.2	95	53	94	81	32.4	30.2	33.1	31.9	25.4	24.2	25.7	25.1
1987	2	18	34.2	22.6	11.6	26.4	32.6	29.8	29.6	23.6	26.2	25	24.9	79	61	68	69	27.3	29.8	28.5	28.5	22.5	24	23.2	23.2
1987	2	19	35.8	25.4	10.4	26.8	35.2	31.6	31.3	26	26.6	26	26.2	94	51	64	70	33.1	29.1	29.9	30.7	25.7	23.6	24	24.5
1987	2	20	36.6	25	11.6	27	35.2	27.2	29.2	25.2	26.2	25.4	25.6	87	49	87	74	30.8	28	31.2	30	24.6	23	24.8	24.1
1987	2	21	36	24.8	11.2	26.6	32.6	27	28.3	25	26.2	26	25.7	88	61	92	80	30.6	29.8	32.9	31.1	24.4	24	25.7	24.7
1987	2	22	37.4	23.2	14.2	26	36.2	27.3	29.2	25.7	25.2	24.3	25.1	98	41	78	72	32.8	24.7	28.4	28.6	25.6	20.9	23.2	23.2
1987	2	23	37.2	23.6	13.6	28.6	36.8	28.6	30.6	26.6	27.4	26.6	26.9	86	49	86	73	33.5	30.2	33.5	32.4	25.9	24.2	25.9	25.4
1987	2	24	36	24.6	11.4	26.8	35.6	26.8	29	25.6	26.8	25.8	26.1	91	51	92	78	32	29.4	32.5	31.3	25.2	23.8	25.5	24.8
1987	2	25	37.6	24.2	13.4	27	36	26.6	29	24.6	27.4	24.8	25.6	82	52	86	74	29.3	30.8	30.1	30.1	23.7	24.5	24.1	24.1
1987	2	26	35.2	23.6	11.6	27.2	34.8	26.2	28.6	24.8	26.8	22.4	24.7	82	54	72	69	29.7	29.9	24.6	28.1	23.9	24.1	20.8	22.9
1987	2	27	36.2	25.2	11	27	35.6	27.2	29.3	24.2	27.4	26	25.9	79	53	91	75	28.3	31	32.8	30.7	23.1	24.7	25.6	24.5
1987	2	28	37.6	24	13.6	27.6	36	28.5	30.1	24.6	26.6	25.2	25.5	78	48	77	68	28.9	28.6	29.9	29.1	23.5	23.3	24	23.6
1987	3	1	36.6	24.8	11.8	26.2	36	27.6	29.4	26	27	26.2	26.4	98	50	90	79	33.5	29.7	33.1	32.1	25.9	23.9	25.7	25.2
1987	3	2	35.2	24.8	10.4	27.2	34.8	26.2	28.6	25.2	26	25.4	25.5	85	50	94	76	30.7	27.8	31.9	30.1	24.5	22.8	25.1	24.1
1987	3	3	36.4	25	11.4	27.8	35.6	26.4	29	25	26.6	25.6	25.7	80	50	94	74	29.8	28.8	32.3	30.3	24	23.4	25.3	24.3
1987	3	4	18.8478	24	-5.15218	26	34.8	20.9648	20.0528	24.8	27	19.4631	17.8736	91	55	45.2699	42.3765	30.5	30.5	19.6133	18.2545	24.4	24.4	16.3829	15.1522
1987	3	5	34.6	23	11.6	23.8	32.2	28.6	28.3	23.2	25.4	23.8	24.1	95	58	67	73	28	27.9	26.3	27.4	23	22.9	21.9	22.6
1987	3	6	35.4	23.2	12.2	26.2	34	29.8	30	23.6	26.2	25	24.9	81	54	68	68	27.4	28.8	28.5	28.2	22.6	23.4	23.2	23.1
1987	3	7	35	24	11	26.2	34.6	30.8	30.6	25.2	26.6	25.2	25.7	92	54	64	70	31.4	29.5	28.3	29.7	24.8	23.8	23.1	23.9
1987	3	8	18.9504	24.6	-5.64962	26.2	26.6126	22.3127	22.3053	24.8	19.9979	18.3644	17.771	89	38.8237	43.9514	44.6839	30.4	21.3128	19.2177	19.1262	24.3	17.4927	16.1631	15.9031
1987	3	9	36	24	12	25.2	27.2002	26.2	20.5829	24.2	25.2	24.6	24.7	92	41.407	88	44.2101	29.5	23.1127	29.9	19.0749	23.8	19.0359	24	15.9241
1987	3	10	35.2	23.6	11.6	25	34.6	26	27.9	24	26.4	24.4	24.9	92	53	88	78	29.2	29	29.5	29.2	23.6	23.5	23.8	23.7
1987	3	11	35.8	23.6	12.2	25.8	35	26.2	28.3	23.8	26	24.8	24.9	85	49	89	74	28.1	27.6	30.4	28.7	23	22.7	24.3	23.4
1987	3	12	36	25	11	26	35.2	26.4	28.5	25.4	26.4	25.6	25.8	95	50	94	80	32	28.6	32.3	31	25.2	23.3	25.3	24.6
1987	3	13	35.8	24	11.8	25.8	35.4	26	28.3	24.4	26.6	24.6	25.2	89	50	89	76	29.6	29	30	29.5	23.9	23.5	24.1	23.8
1987	3	14	35.6	24	11.6	25.4	34.8	26.2	28.1	24.4	26.6	24.6	25.2	92	53	88	78	29.9	29.4	29.9	29.7	24	23.7	24	23.9
1987	3	15	36.4	24	12.4	25.8	35.8	27	28.9	24.6	26.8	25	25.5	91	50	85	75	30.1	29.3	30.3	29.9	24.2	23.7	24.3	24
1987	3	16	36.6	20.7425	15.8575	24.0778	36	27.2	21.2139	18.7769	27	26	18.7489	62.5541	50	91	44.3177	21.1932	29.7	32.8	19.2068	17.6521	23.9	25.6	15.958
1987	3	17	35.6	24.8	10.8	26.8	34.4	30.8	30.7	25	27.2	26	26.1	87	58	69	71	30.5	31.3	30.4	30.7	24.4	24.8	24.3	24.5
1987	3	18	35.8	24.6	11.2	26.2	35	26	28.3	25.6	26.8	25.8	26.1	95	53	98	82	32.4	29.8	33.1	31.8	25.4	24	25.7	25
1987	3	19	35.6	25	10.6	26.2	34.8	27.2	28.9	26.2	26.8	26.2	18.6647	0	54	92	82	34	29.9	33.3	32.4	26.2	24.1	25.9	25.4
1987	3	20	36.4	25.2	11.2	26.8	35.8	27	29.1	26.2	26.8	26.2	26.4	95	50	94	80	33.6	29.3	33.5	32.1	26	23.7	25.9	25.2
1987	3	21	37.2	25	12.2	28.4	36.6	27.4	29.9	26	26.2	26	26.1	83	44	90	72	32	27.1	32.7	30.6	25.2	22.4	25.5	24.4
1987	3	22	36.2	24.8	11.4	27.2	34.2	27.4	29	26	28.2	26.4	26.9	91	64	92	82	32.8	34.2	33.7	33.6	25.6	26.3	26.1	26
1987	3	23	36.8	23.8	13	27	35.4	28.2	29.7	25	26.8	25.4	25.7	85	51	80	72	30.3	29.5	30.6	30.1	24.3	23.8	24.4	24.2
1987	3	24	36.6	24.4	12.2	26.6	35	28.4	29.6	24.8	27	25	25.6	86	54	76	72	30.1	30.3	29.4	29.9	24.1	24.3	23.8	24.1
1987	3	25	37	24.6	12.4	26.8	36.2	28	29.8	25	28.2	25.6	26.3	87	55	83	75	30.5	32.9	31.2	31.5	24.4	25.7	24.8	24.9
1987	3	26	36.4	24.2	12.2	28.4	35.8	27.6	29.9	25.2	26.8	25.4	25.8	77	50	84	70	29.9	29.3	31	30	24.1	23.7	24.6	24.1
1987	3	27	36.2	25	11.2	27	35.6	27.8	29.5	25.6	26.4	25.8	25.9	89	49	85	75	31.9	28.3	31.9	30.7	25.1	23.1	25.1	24.5
1987	3	28	36.4	24.2	12.2	27.4	35.6	27.8	29.6	26	27.4	26	26.5	90	53	87	77	32.7	31	32.4	32	25.5	24.7	25.4	25.2
1987	3	29	36.4	24.2	12.2	26.8	35.8	27.8	29.5	25	27.6	25.4	26	87	54	83	74	30.5	31.5	30.8	30.9	24.4	24.9	24.6	24.6
1987	3	30	36.6	25.2	11.4	27.2	36	28	29.8	26.2	27.2	26.4	26.6	92	51	88	77	33.3	30.2	33.3	32.3	25.9	24.2	25.9	25.3
1987	3	31	36.8	24.2	12.6	25.2	36.2	26.6	28.7	24.8	26.8	24.8	25.5	97	48	86	77	31	29	30.1	30	24.7	23.5	24.1	24.1
1987	4	1	35.8	24	11.8	26.2	35	30.6	30.6	25	26.2	25.2	25.5	91	50	65	69	30.9	28.2	28.5	29.2	24.6	23	23.2	23.6
1987	4	2	36.8	23	13.8	26.2	36.4	31.2	31.3	25.4	26.6	25.4	25.8	94	47	63	68	31.9	28.3	28.6	29.6	25.1	23.1	23.3	23.8
1987	4	3	33.2	24.5	8.7	26.2	30.7	29	28.7	26	27.2	26.2	26.5	98	76	80	85	33.5	33.7	32.1	33.1	25.9	26.1	25.3	25.8
1987	4	4	37	24.3	12.7	27.2	36.2	32	31.9	25.4	24	25.2	24.9	87	36	58	60	31.2	21.7	27.5	26.8	24.8	18.8	22.7	22.1
1987	4	5	35.4	24.2	11.2	28.3	34	31.2	31.2	25.4	27.2	26	26.2	79	59	66	68	30.5	31.5	30.1	30.7	24.4	24.9	24.2	24.5
1987	4	6	38.6	25.2	13.4	28	38.2	32.2	32.7	27.2	24.2	26.2	25.9	94	31	62	63	35.5	20.9	30	28.8	26.9	18.2	24.1	23.1
1987	4	7	36.4	25	11.4	27	35	31	31	26.4	27.6	26.6	26.9	95	57	71	74	34	32	31.9	32.6	26.2	25.2	25.1	25.5
1987	4	8	37.2	25.6	11.6	27.4	36.8	31.6	31.9	26.8	28.2	26.2	27.1	95	52	65	71	34.8	32.5	30.4	32.6	26.6	25.5	24.3	25.5
1987	4	9	36.2	24.2	12	26.2	35.2	31	30.9	26	23.2	26	25.1	98	36	67	67	33.5	20.5	30.3	28.1	25.9	17.9	24.3	22.7
1987	4	10	36.6	24.2	12.4	26.8	36.2	31.4	31.5	24.6	26.8	25	25.5	84	48	60	64	29.5	29	27.4	28.6	23.8	23.5	22.6	23.3
1987	4	11	38	24.2	13.8	26.8	37.2	32.2	32.1	25.2	26.8	25.2	25.7	88	45	57	63	31	28.3	27.4	28.9	24.6	23.1	22.6	23.5
1987	4	12	36.4	24	12.4	26.2	35.4	31.2	31	24.8	26.2	25	25.3	89	49	61	66	30.4	27.9	27.6	28.6	24.3	22.9	22.7	23.3
1987	4	13	36.2	25	11.2	26.2	35.6	31.4	31.1	25.6	26.8	25.8	26.1	95	51	64	70	32.4	29.4	29.5	30.4	25.4	23.8	23.8	24.3
1987	4	14	36	24.4	11.6	25.4	34.4	31	30.5	24.8	26.8	25	25.5	95	56	62	71	30.9	30.2	27.7	29.6	24.6	24.2	22.8	23.8
1987	4	15	34.6	23.2	11.4	26	34	31.2	30.6	24.6	27	26	25.9	89	58	66	71	30	31	30.1	30.4	24.1	24.6	24.2	24.3
1987	4	16	36.4	23	13.4	26	35.2	31.2	30.9	25.2	26.8	25.2	25.7	94	52	62	69	31.5	29.6	28.1	29.7	24.9	23.9	23	23.9
1987	4	17	36.6	24	12.6	26.2	36	31	31	25.4	27.6	24	25.7	94	53	56	68	31.9	31.3	25.2	29.5	25.1	24.8	21.2	23.7
1987	4	18	35.2	25	10.2	26.2	34.8	31.4	31	24.2	26.2	24.2	24.9	85	51	55	64	28.9	28.3	25.4	27.5	23.5	23.1	21.4	22.6
1987	4	19	36.6	23.6	13	26.4	36	31.2	31.2	24.4	27.2	26	25.9	85	51	66	67	29.2	30.2	30.1	29.9	23.7	24.2	24.2	24
1987	4	20	37	25	12	27.4	35.8	31.8	31.7	25.6	27.4	25.8	26.3	87	53	62	67	31.6	30.9	29.2	30.6	25	24.6	23.7	24.4
1987	4	21	36	25.2	10.8	26.8	34.2	31	30.8	26	26.8	26	26.3	94	56	67	73	33.1	30.3	30.3	31.2	25.7	24.3	24.3	24.8
1987	4	22	35.2	25	10.2	25.8	34.2	31	30.5	25.2	26.6	26	25.9	95	55	67	73	31.6	29.8	30.3	30.6	25	24	24.3	24.4
1987	4	23	35.6	24.2	11.4	27	34.4	31.8	31.3	26.2	28.6	26.2	27	94	65	64	74	33.5	35.3	30.3	33	25.9	26.8	24.3	25.7
1987	4	24	35	24	11	26	34	28.8	29.4	25	26.8	26	25.9	92	57	80	77	31	30.4	31.7	31.1	24.6	24.3	25	24.7
1987	4	25	36.6	24.2	12.4	25.6	34.2	28.8	29.4	24.6	26.6	24.6	25.3	92	55	71	73	30.3	29.8	28.1	29.4	24.2	24	23	23.7
1987	4	26	36.2	23.4	12.8	26	28.1	27	27	24.4	24.6	27	25.3	88	75	100	88	29.5	28.6	35.6	31.2	23.8	23.3	27	24.7
1987	4	27	34.4	24	10.4	26.8	32.6	29	29.3	25	25.8	25.2	25.3	87	58	74	73	30.5	28.7	29.5	29.6	24.4	23.4	23.8	23.8
1987	4	28	34.6	23.8	10.8	26.6	32.8	29.2	29.5	24.6	27	24.8	25.5	85	64	70	73	29.6	31.8	28.4	29.9	23.9	25.1	23.2	24
1987	4	29	34	24.2	9.8	26.8	33.2	29.6	29.8	24.4	26.8	24.6	25.3	82	61	67	70	29	31	27.6	29.2	23.5	24.6	22.7	23.6
1987	4	30	32.4	24	8.4	26.4	31.6	29.4	29.2	24.2	26.8	24.2	25.1	84	69	65	73	28.7	32	26.7	29.2	23.4	25.2	22.2	23.6
1987	5	1	33.6	23	10.6	24	32.8	30.4	29.4	23.4	26.6	24	24.7	95	62	59	72	28.4	30.7	25.6	28.2	23.2	24.5	21.5	23
1987	5	2	35.2	24	11.2	26.8	34.4	31	30.8	24.4	26.8	24.6	25.3	82	56	59	66	29	30.2	26.7	28.6	23.5	24.2	22.2	23.3
1987	5	3	36	24.2	11.8	26.6	35.2	31.2	31.1	25	26.8	25.2	25.7	88	52	62	67	30.6	29.6	28.1	29.4	24.4	23.9	23	23.8
1987	5	4	35.6	24.4	11.2	26.4	34.6	31	30.8	25.4	26.6	25	25.7	92	54	62	69	31.8	29.5	27.7	29.6	25.1	23.8	22.8	23.9
1987	5	5	36.4	24.2	12.2	26.6	35.6	30.4	30.8	25.2	26.8	25.4	25.8	89	51	67	69	31.1	29.4	29.1	29.9	24.7	23.8	23.6	24
1987	5	6	35.2	24	11.2	26.4	34.6	30.6	30.5	24.8	26.4	25	25.4	88	53	64	68	30.2	29	27.9	29	24.2	23.5	22.9	23.6
1987	5	7	35.8	24.4	11.4	25.8	35.2	31	30.8	24.6	25.8	24.8	25.1	91	47	61	66	30.1	27	27.2	28.1	24.2	22.3	22.5	23
1987	5	8	36.2	24.6	11.6	28.2	35.6	31.2	31.5	24.8	26.8	25	25.5	76	51	61	62	29	29.4	27.6	28.7	23.6	23.8	22.7	23.3
1987	5	9	35.2	24	11.2	26.6	34.6	27.8	29.2	25	26.2	25	25.4	88	52	80	73	30.6	28.4	29.8	29.6	24.4	23.2	24	23.9
1987	5	10	35.6	24.2	11.4	26.6	35	31	30.9	24.6	26.6	24.8	25.3	85	52	61	66	29.6	29.2	27.2	28.7	23.9	23.7	22.5	23.3
1987	5	11	35.8	23.8	12	26	35.4	31.2	31	24	26.8	24.8	25.2	85	51	60	65	28.5	29.5	27	28.4	23.2	23.8	22.4	23.2
1987	5	12	35.4	24	11.4	25.8	35	31	30.7	24.6	26.6	24.8	25.3	91	52	61	68	30.1	29.2	27.2	28.8	24.2	23.7	22.5	23.4
1987	5	13	35.2	23.8	11.4	25.6	34.6	30.8	30.4	24.2	26.8	24.4	25.1	89	55	59	68	29.3	30	26.3	28.5	23.7	24.1	21.9	23.2
1987	5	14	35.6	24	11.6	26.2	34.8	30.8	30.6	24.2	26.8	24.4	25.1	85	54	59	66	28.9	29.9	26.3	28.4	23.5	24.1	21.9	23.1
1987	5	15	36.2	23.6	12.6	25.8	35.2	29.6	30	24.2	26.8	24.6	25.2	88	52	67	69	29.1	29.6	27.6	28.8	23.6	23.9	22.7	23.4
1987	5	16	30.4	22.8	7.6	25.4	29.2	27.4	27.4	23.6	25.6	24	24.4	86	75	76	79	27.9	30.4	27.6	28.6	22.9	24.3	22.7	23.3
1987	5	17	33.8	22.8	11	25.8	33	29.8	29.6	25	26	25	25.3	94	58	68	73	31.1	29	28.5	29.5	24.7	23.5	23.2	23.8
1987	5	18	36	23.6	12.4	26.2	35	31	30.8	24.4	26.8	24.6	25.3	86	53	59	66	29.4	29.8	26.7	28.6	23.7	24	22.2	23.3
1987	5	19	35.6	22	13.6	25	34.8	30	30	23.2	26.8	24	24.7	86	54	61	67	27.2	29.9	25.8	27.7	22.5	24.1	21.6	22.7
1987	5	20	19.1388	23	-3.86123	24	29.6	24.4	25.6	23.6	25.6	23.8	24.3	97	73	95	88	28.8	30.2	29.1	29.4	23.4	24.2	23.6	23.7
1987	5	21	18.2838	23.2	-4.91622	25	30.4	25.2	26.5	23.8	25.8	24.2	24.6	91	69	92	84	28.7	30.2	29.5	29.4	23.3	24.2	23.8	23.8
1987	5	22	19.0394	22	-2.96058	24.8	29.8	25.8	26.5	23.8	25.4	24.6	24.6	92	70	91	84	28.8	29.5	30.1	29.5	23.4	23.8	24.2	23.8
1987	5	23	19.5237	23.2	-3.67625	26	31	26.4	27.5	24	25.8	24.8	24.9	85	66	88	80	28.5	29.8	30.2	29.5	23.2	24	24.2	23.8
1987	5	24	19.7575	21	-1.24252	23.8	30	27.2	27	23	25.8	24	24.3	93	72	77	81	27.5	30.4	27.7	28.6	22.7	24.3	22.8	23.3
1987	5	25	18.6917	24.6	-5.90829	26.4	35.8	28.6	29.9	25.2	26.8	25	25.7	91	50	75	72	31.2	29.3	29.3	29.9	24.8	23.7	23.7	24
1987	5	26	19.4344	25	-5.56562	27	34.8	31.4	31.1	25.4	27	25.6	26	88	55	63	69	31.4	30.5	29	30.3	24.8	24.4	23.5	24.2
1987	5	27	19.5581	24.2	-4.64188	26.8	35	31.2	31	24.8	26.8	25	25.5	85	53	61	66	30	29.8	27.6	29.1	24.1	24	22.7	23.6
1987	5	28	18.6633	24.6	-5.93668	26.8	33.8	29.8	30	25	26.6	25.4	25.7	87	57	70	71	30.5	30	29.5	30	24.4	24.1	23.8	24.1
1987	5	29	19.2556	23.2	-3.94436	30.2	35.2	31.2	32	23.6	26.6	25	25.1	58	51	61	57	24.7	29.1	27.6	27.1	20.9	23.6	22.7	22.4
1987	5	30	18.032	23.6	-5.56803	28	34.6	31	31.1	25.4	26.8	25.4	25.9	81	55	64	67	30.7	30	28.7	29.8	24.5	24.1	23.4	24
1987	5	31	18.9046	22.8	-3.89541	27	34.8	31.4	31.1	25.4	27.2	25.8	26.1	88	56	64	69	31.4	31	29.5	30.6	24.8	24.7	23.8	24.4
1987	6	1	19.2075	24	-4.79248	28.2	34.8	31	31.3	25.6	26.8	25.6	26	81	54	65	67	31.1	29.9	29.2	30.1	24.7	24.1	23.7	24.1
1987	6	2	19.4	22.6	-3.19999	28.4	33.8	30.4	30.8	25.2	26.8	25.4	25.8	77	58	67	68	29.9	30.6	29.1	29.9	24.1	24.4	23.6	24
1987	6	3	19.6956	23.2	-3.50439	27.4	33.6	29.8	30.1	23.6	26.6	24.4	24.9	73	58	64	65	26.6	30.2	27	27.9	22.1	24.2	22.3	22.9
1987	6	4	18.307	23	-4.69305	26	34.8	32.8	31.6	23.8	27.4	25.6	25.6	83	57	56	66	28	31.6	28	29.2	23	25	23	23.6
1987	6	5	19.6269	24	-4.37313	24.6	32	29.6	29	23.6	26	24.2	24.6	92	62	64	73	28.5	29.6	26.6	28.2	23.2	23.9	22.1	23.1
1987	6	6	18.7698	24.4	-5.63024	26.8	31.8	30	29.6	24.8	26.6	25	25.5	85	67	67	73	30	31.4	28.3	29.9	24.1	24.8	23.2	24
1987	6	7	19.3072	24	-4.6928	28	33.8	30.4	30.6	25	26.6	26	25.9	79	57	71	69	29.7	30	30.7	30.1	23.9	24.1	24.5	24.2
1987	6	8	19.5169	24.6	-5.08313	26.6	32.2	29.4	29.4	25.4	26.8	25.8	26	91	66	75	77	31.6	31.6	30.8	31.4	25	25	24.5	24.8
1987	6	9	15.1842	23.6	-8.41582	26.8	34.8	31	30.9	24	26.8	24.4	25.1	79	54	58	64	28	29.9	26.2	28	22.9	24.1	21.8	22.9
1987	6	10	19.8125	23.2	-3.38752	26.8	35.8	31.4	31.3	25.6	27	25.8	26.1	91	51	64	69	32	29.8	29.5	30.4	25.2	24	23.8	24.3
1987	6	11	20.159	24.2	-4.041	27	36.8	31	31.5	25	18.6851	25.2	17.4428	85	37.9132	63	46.3035	30.3	20.0978	28.2	19.2736	24.3	16.4611	23.1	15.878
1987	6	12	19.6956	24.6	-4.90439	28.6	33	29.8	30.3	25	26.6	25	25.5	75	61	68	68	29.3	30.6	28.5	29.4	23.7	24.4	23.2	23.8
1987	6	13	19.8194	24	-4.18065	26.4	32.2	31	30.1	24.6	26.2	25	25.3	86	62	62	70	29.7	30	27.7	29.1	23.9	24.1	22.8	23.6
1987	6	14	19.9992	24.2	-4.20083	26.8	33	29.8	29.8	24.8	26.6	25	25.5	85	61	68	71	30	30.6	28.5	29.7	24.1	24.4	23.2	23.9
1987	6	15	20.1324	23	-2.86764	26	32.6	29.6	29.5	24.6	26.8	24.6	25.3	89	64	67	73	30	31.4	27.6	29.7	24.1	24.8	22.7	23.9
1987	6	16	20.0857	23.6	-3.51426	25.8	33.8	28	28.9	24	26.4	25.6	25.3	86	56	83	75	28.6	29.5	31.2	29.8	23.3	23.8	24.8	24
1987	6	17	20.3788	24.2	-3.82123	27	36	32	31.8	24.6	26	24.8	25.1	82	45	56	61	29.3	27	26.5	27.6	23.7	22.3	22.1	22.7
1987	6	18	19.4481	24.4	-4.95187	26.2	34.8	31.4	31	25	26.8	25.2	25.7	91	54	61	68	30.9	29.9	27.9	29.6	24.6	24.1	22.9	23.8
1987	6	19	20.2922	24.8	-4.5078	27	35.8	31.6	31.5	25.2	27	25.4	25.9	87	51	61	66	30.8	29.8	28.3	29.7	24.6	24	23.1	23.9
1987	6	20	19.6956	24.6	-4.90439	26.8	35.6	31.4	31.3	25	26.8	25.2	25.7	87	51	61	66	30.5	29.4	27.9	29.3	24.4	23.8	22.9	23.7
1987	6	21	20.1723	24.4	-4.22768	26.4	33.6	27.4	28.7	24.8	26.6	25	25.5	88	58	82	76	30.2	30.2	30.1	30.2	24.2	24.2	24.1	24.2
1987	6	22	19.9459	24	-4.05411	26.6	34.2	29	29.7	24.6	26.8	24.8	25.4	85	56	71	71	29.6	30.3	28.5	29.5	23.9	24.3	23.2	23.8
1987	6	23	20.2589	24.2	-3.9411	25.8	35.2	31	30.8	24.4	26.8	24.8	25.3	89	52	61	67	29.6	29.6	27.2	28.8	23.9	23.9	22.5	23.4
1987	6	24	19.6269	24	-4.37313	25.8	34.6	31.2	30.7	24.6	26.8	24.8	25.4	91	55	60	68	30.1	30	27	29.1	24.2	24.1	22.4	23.6
1987	6	25	20.472	24.8	-4.32799	27.2	35	31	31	25.4	26.8	25.4	25.9	87	53	64	68	31.2	29.8	28.7	29.9	24.8	24	23.4	24
1987	6	26	20.0737	23.6	-3.52629	25.4	34	30.2	30	24.6	26.4	24.8	25.3	94	55	65	71	30.4	29.4	27.7	29.2	24.3	23.7	22.8	23.6
1987	6	27	20.5053	24.6	-4.09469	26.2	34.6	31.6	31	25	27	25.4	25.8	91	56	61	69	30.9	30.6	28.3	29.9	24.6	24.4	23.1	24
1987	6	28	20.3521	24.4	-4.04787	26.8	35.6	31.6	31.4	25.2	27.2	25.6	26	88	52	62	68	31	30.5	28.8	30.1	24.6	24.4	23.4	24.1
1987	6	29	20.9935	24.8	-3.80645	26.6	35.4	31.4	31.2	25	26.8	25.4	25.7	88	51	62	67	30.6	29.5	28.4	29.5	24.4	23.8	23.2	23.8
1987	6	30	20.7871	25	-4.2129	28.8	35.6	30.5	31.3	25.4	26.6	25.4	25.8	76	50	67	64	30.2	28.8	29	29.4	24.2	23.4	23.6	23.7
1987	7	1	20.5519	24.6	-4.04807	26.8	32.4	30.2	29.9	24.8	25.8	25	25.2	85	59	66	70	30	28.8	28.2	29	24.1	23.4	23.1	23.5
1987	7	2	21.129	25	-3.87097	27.6	35.8	31.6	31.6	25.2	26.8	25.4	25.8	83	50	61	64	30.4	29.3	28.3	29.3	24.3	23.7	23.1	23.7
1987	7	3	21.0452	24.8	-3.75484	26.8	35.6	31	31.1	25	26.8	25.2	25.7	87	51	63	67	30.5	29.4	28.2	29.3	24.4	23.8	23.1	23.7
1987	7	4	20.9161	24.6	-3.68387	27	35.8	31.2	31.3	24.8	27	25	25.6	84	51	61	65	29.8	29.8	27.6	29.1	24	24	22.7	23.6
1987	7	5	19.7025	24.8	-5.09751	26.8	35.6	31.6	31.4	25	27	25.2	25.7	87	52	60	66	30.5	29.9	27.8	29.4	24.4	24.1	22.8	23.8
1987	7	6	19.8744	24.4	-4.52565	26.6	34.8	31	30.9	24.8	27	25	25.6	86	55	62	68	30.1	30.5	27.7	29.4	24.1	24.4	22.8	23.8
1987	7	7	19.7781	25	-5.22189	27	36.4	31.2	31.5	25.4	27.2	25.6	26.1	88	49	64	67	31.4	30	29.1	30.1	24.8	24.1	23.6	24.2
1987	7	8	19.7355	24.4	-4.66452	27	34.6	30.4	30.6	24.6	25.8	25	25.1	82	50	65	66	29.3	27.4	28.1	28.3	23.7	22.6	23	23.1
1987	7	9	20.7226	25	-4.27742	27.6	36	29.6	30.7	25.4	27	25.6	26	84	50	73	69	31	29.7	30.2	30.3	24.6	23.9	24.2	24.2
1987	7	10	19.6612	24.4	-4.73876	26.2	36.2	30.2	30.7	25	27.2	25.2	25.8	91	50	67	69	30.9	30.1	28.7	29.9	24.6	24.1	23.4	24
1987	7	11	20.0391	24.2	-4.16087	26.2	34.6	31	30.7	24.8	26.8	25	25.5	89	55	62	69	30.4	30	27.7	29.4	24.3	24.1	22.8	23.7
1987	7	12	20.472	24.6	-4.12799	27	35.2	31.4	31.3	25	27	25.4	25.8	85	53	62	67	30.3	30.2	28.4	29.7	24.3	24.2	23.2	23.9
1987	7	13	20.8	25	-4.2	27.2	35.8	31.2	31.4	25.2	27.2	25.6	26	85	52	64	67	30.7	30.4	29.1	30.1	24.5	24.3	23.6	24.1
1987	7	14	20.871	24.4	-3.52903	26.2	26.8	27	26.8	26	24.3	25.2	25.2	98	82	87	89	33.5	28.7	30.8	31	25.9	23.4	24.6	24.6
1987	7	15	21.9548	25.1	-3.14516	27.2	37	27.1	29.6	26.4	24.2	26.2	25.6	94	35	93	74	33.9	21.7	33.4	29.7	26.1	18.8	25.9	23.6
1987	7	16	21.6907	24.6	-2.90926	26.8	35.6	30.8	31	25.4	27.2	25.2	25.9	89	52	64	69	31.5	30.5	28.3	30.1	24.9	24.4	23.1	24.1
1987	7	17	21.4044	25.2	-3.79563	26.6	36.2	27.1	29.3	26	24	25.4	25.1	95	36	87	73	33.2	21.7	31.3	28.7	25.8	18.8	24.8	23.1
1987	7	18	21.7307	24	-2.2693	26	29.4	26.8	27.3	25	26	24.8	25.3	92	77	85	85	31	31.3	30	30.8	24.6	24.8	24.1	24.5
1987	7	19	21.764	24	-2.236	25.8	33.6	29.6	29.6	24.8	26.8	25.4	25.7	92	59	72	74	30.6	30.7	29.6	30.3	24.4	24.5	23.9	24.3
1987	7	20	21.5043	25	-3.49573	26.8	34.8	30.6	30.7	25.4	26.8	25	25.7	89	54	64	69	31.5	29.9	27.9	29.8	24.9	24.1	22.9	24
1987	7	21	19.9843	24	-4.01566	26.2	35.8	30.4	30.7	25.2	26.8	25	25.7	92	50	65	69	31.4	29.3	28.1	29.6	24.8	23.7	23	23.8
1987	7	22	21.0018	25.4	-4.39822	27.2	37	31.6	31.9	26.4	27.8	26.2	26.8	94	50	65	70	33.9	31.2	30.4	31.8	26.1	24.8	24.3	25.1
1987	7	23	21.5709	23.6	-2.02914	26.4	30.8	29	28.8	25	26.2	25	25.4	89	70	72	77	30.7	30.9	29	30.2	24.5	24.6	23.5	24.2
1987	7	24	21.7374	24.4	-2.66264	26.2	33.8	29.2	29.6	25	26.6	24.8	25.5	91	57	70	73	30.9	30	28.4	29.8	24.6	24.1	23.2	24
1987	7	25	21.5575	22	-0.442456	25	31.8	29.4	28.9	23.2	27	25	25.1	86	69	70	75	27.2	32.5	28.7	29.5	22.5	25.4	23.4	23.8
1987	7	26	20.7955	24	-3.20446	26.2	37	27	29.3	24.6	26.2	25.1	25.3	88	43	86	72	29.9	26.8	30.6	29.1	24	22.3	24.4	23.6
1987	7	27	21.6308	22.2	-0.569199	26.2	32.8	29.4	29.5	25	26.4	24.8	25.4	91	61	69	73	30.9	30.2	28.2	29.8	24.6	24.2	23.1	24
1987	7	28	21.5908	24.2	-2.60916	26.2	35.2	30.2	30.5	25.4	26.6	25.2	25.7	94	51	67	71	31.9	29.1	28.7	29.9	25.1	23.6	23.4	24
1987	7	29	21.019	25	-3.98103	26.4	35.6	30.4	30.7	25.6	26.6	25.4	25.9	94	50	67	70	32.3	28.8	29.1	30.1	25.3	23.4	23.6	24.1
1987	7	30	21.098	24	-2.90198	26.8	36	30.8	31.1	24.8	26.8	25	25.5	85	49	63	66	30	29.1	27.8	29	24.1	23.6	22.8	23.5
1987	7	31	19.7987	22.2	-2.40127	25.4	29.8	27.6	27.6	23.8	25.8	24	24.5	88	73	74	78	28.4	30.5	27.4	28.8	23.2	24.4	22.6	23.4
1987	8	1	21.7935	24.4	-2.60645	26.2	34.6	30.8	30.6	25.2	26.8	25.2	25.7	92	55	64	70	31.4	30	28.3	29.9	24.8	24.1	23.1	24
1987	8	2	20.6194	22.8	-2.18065	24.2	38	34.2	32.7	23.6	27.2	27.1	26	95	44	58	66	28.7	28.9	31.1	29.6	23.4	23.5	24.7	23.9
1987	8	3	21.3378	24	-2.66223	26.2	34.6	30.2	30.3	25	26.8	24.8	25.5	91	55	65	70	30.9	30	27.7	29.5	24.6	24.1	22.8	23.8
1987	8	4	20.6385	23	-2.3615	26.4	32.3	30	29.7	24.8	26.8	25	25.5	88	65	67	73	30.2	31.6	28.3	30	24.2	25	23.2	24.1
1987	8	5	21.8506	24.2	-2.34943	26.6	35.4	30.2	30.6	25.2	26.8	25	25.7	89	51	66	69	31.1	29.5	28.2	29.6	24.7	23.8	23.1	23.9
1987	8	6	22.3629	22.8	-0.437058	25.2	34.6	29.8	29.8	23.6	27.1	24.4	25	88	56	64	69	28.1	30.9	27	28.6	23	24.6	22.3	23.3
1987	8	7	21.1805	23	-1.81948	25	34.2	30.4	30	24	26.6	24.8	25.1	92	55	64	70	29.2	29.8	27.6	28.8	23.6	24	22.7	23.4
1987	8	8	22.1911	24.8	-2.60892	26.4	34.8	30.8	30.7	25.2	26.8	25.4	25.8	91	54	65	70	31.2	29.9	28.8	30	24.8	24.1	23.4	24.1
1987	8	9	23.2065	25	-1.79355	26.6	34.4	30.6	30.6	25.6	23.6	24.2	24.5	92	40	59	64	32.1	22	25.9	26.7	25.3	19	21.7	22
1987	8	10	21.8336	24.8	-2.9664	26.4	35	31	30.9	25.2	26.8	25.4	25.8	91	53	64	69	31.2	29.8	28.7	29.9	24.8	24	23.4	24
1987	8	11	22.1677	24.6	-2.43226	26.8	35.4	29.6	30.4	25.2	26.8	25	25.7	88	51	69	69	31	29.5	28.6	29.7	24.6	23.8	23.3	23.9
1987	8	12	23.5806	24.2	-0.619355	26.4	35.2	28.4	29.6	25	26.6	25	25.5	89	51	76	72	30.7	29.1	29.4	29.7	24.5	23.6	23.8	24
1987	8	13	20.5719	23.6	-3.0281	24.4	34.6	29.8	29.6	23.4	26.4	24	24.6	92	53	62	69	28.1	29	26	27.7	23	23.5	21.7	22.7
1987	8	14	22.1223	24.6	-2.47767	27	35.8	31.6	31.5	25.2	26.8	25.4	25.8	87	50	61	66	30.8	29.3	28.3	29.5	24.6	23.7	23.1	23.8
1987	8	15	22.7297	24	-1.27034	26.6	37.2	32	32	24.8	26.6	25.2	25.5	86	44	58	63	30.1	27.8	27.5	28.5	24.1	22.8	22.7	23.2
1987	8	16	22.1361	24.8	-2.66392	26.6	35.8	32.2	31.7	25.2	26.8	25.6	25.9	89	50	59	66	31.1	29.3	28.4	29.6	24.7	23.7	23.2	23.9
1987	8	17	22.5299	25	-2.47014	28.2	35.8	31.8	31.9	26	27.2	26	26.4	84	52	63	66	32.1	30.4	29.8	30.7	25.3	24.3	24	24.5
1987	8	18	22.5632	24.2	-1.63684	26.2	34.2	30.2	30.2	25	26.6	25.2	25.6	91	55	67	71	30.9	29.8	28.7	29.8	24.6	24	23.4	24
1987	8	19	21.5036	22.6	-1.09638	26	33	29.6	29.5	23.2	26	24.4	24.5	79	58	65	67	26.6	29	27.1	27.5	22.1	23.5	22.4	22.7
1987	8	20	22.4	24.4	-2	26.2	34.2	28.2	29.2	25.2	26.6	25	25.6	92	55	77	75	31.4	29.8	29.5	30.2	24.8	24	23.8	24.2
1987	8	21	21.8452	24.4	-2.55484	26.2	34.6	31	30.7	25	26.8	25.2	25.7	91	55	63	69	30.9	30	28.2	29.7	24.6	24.1	23.1	23.9
1987	8	22	22.0645	21.8	0.264516	25.2	33.6	29.4	29.4	23.6	18.6713	24	17.4179	88	37.8788	64	45.0261	28.1	20.0634	26.2	18.3937	23	16.4577	21.9	15.1577
1987	8	23	20.7818	24.2	-3.41821	26	34	31	30.5	25	26.8	25.2	25.7	92	57	63	71	31	30.4	28.2	29.9	24.6	24.3	23.1	24
1987	8	24	20.5742	26.6	-6.02581	27.2	36.2	29	30.4	26.1	27.3	25	26.1	92	51	72	72	33.1	30.4	29	30.8	25.7	24.3	23.5	24.5
1987	8	25	21.1713	24.4	-3.22872	26.2	34.6	31.2	30.8	25.2	26.8	25.4	25.8	92	55	63	70	31.4	30	28.6	30	24.8	24.1	23.3	24.1
1987	8	26	20.9515	25.2	-4.24849	26.8	35.6	31.4	31.3	25.6	27.2	25.6	26.1	91	52	63	69	32	30.5	29	30.5	25.2	24.4	23.5	24.4
1987	8	27	20.6855	24.2	-3.51445	26.2	33.4	28.2	29	24.8	26.8	25	25.5	89	60	77	76	30.4	30.8	29.5	30.2	24.3	24.6	23.8	24.2
1987	8	28	20.159	24.4	-4.241	26.4	33.8	30.2	30.1	25	26.8	25.2	25.7	89	58	67	71	30.7	30.6	28.7	30	24.5	24.4	23.4	24.1
1987	8	29	20.4174	23.8	-3.38256	26	34.8	29.8	30.1	25	26.6	25.2	25.6	92	53	69	71	31	29.4	29	29.8	24.6	23.7	23.5	24
1987	8	30	21.0447	23.6	-2.55525	26	33.6	25.2	27.5	24.8	26.4	24.4	25.2	91	57	94	80	30.5	29.6	30	30	24.4	23.9	24.1	24.1
1987	8	31	21.2579	24.2	-2.94214	28.2	28.9	27.8	28.2	26	27	24	25.7	84	86	73	81	32.1	34.4	27.3	31.3	25.3	26.4	22.5	24.7
1987	9	1	21.1355	23.6	-2.46452	25.6	33.6	30.2	29.9	24.2	26.6	25	25.3	89	58	66	71	29.3	30.2	28.2	29.2	23.7	24.2	23.1	23.6
1987	9	2	21.3613	24.4	-3.03871	26	33	27.2	28.4	25	24.2	24.6	24.6	92	48	81	74	31	24.3	29.2	28.2	24.6	20.7	23.6	23
1987	9	3	19.4481	24.8	-5.35187	26.6	34.6	30.4	30.5	25.2	26.8	25.4	25.8	89	55	67	70	31.1	30	29.1	30.1	24.7	24.1	23.6	24.1
1987	9	4	21.0714	23	-1.92862	25	32.8	30	29.5	25	26.6	27.6	17.2831	0	62	83	82	31.7	30.7	35.3	32.6	25	24.5	26.8	25.4
1987	9	5	20.7451	23.6	-2.85494	25.6	33.2	28.6	29	24.2	26.6	24.6	25.1	89	60	72	74	29.3	30.4	28.3	29.3	23.7	24.3	23.1	23.7
1987	9	6	21.0714	23.4	-2.32862	24.8	33	30.2	29.5	24	26.6	24.8	25.1	94	61	65	73	29.3	30.6	27.7	29.2	23.7	24.4	22.8	23.6
1987	9	7	21.0381	24.6	-3.56191	26.4	35.2	31.2	31	25.2	26.8	25.4	25.8	91	52	63	69	31.2	29.6	28.6	29.8	24.8	23.9	23.3	24
1987	9	8	20.6252	24.4	-3.77482	26	34.6	36.2	33.3	25.2	28	24.4	25.9	94	61	38	64	31.5	33.4	22.7	29.2	24.9	25.9	19.5	23.5
1987	9	9	21.6581	23.6	-1.94194	25.4	33.2	29.8	29.5	24	26.4	25	25.1	89	59	68	72	28.9	29.9	28.5	29.1	23.5	24	23.2	23.6
1987	9	10	21.4968	24	-2.50323	25.8	34.8	27.8	29	24.6	26.8	24.8	25.4	91	54	78	74	30.1	29.9	29.3	29.8	24.2	24.1	23.7	24
1987	9	11	21.471	24.2	-2.72903	26	35.6	31.6	31.2	25.4	26.8	25.6	25.9	95	51	62	69	32	29.4	28.8	30.1	25.2	23.8	23.4	24.1
1987	9	12	21.7032	24.6	-2.89677	26.4	35.8	30.8	30.9	25.2	27	25.4	25.9	91	51	65	69	31.2	29.8	28.8	30	24.8	24	23.4	24.1
1987	9	13	19.6995	24.4	-4.70052	25.8	34.6	28	29.1	24.6	26.6	24.6	25.3	91	54	76	73	30.1	29.5	28.7	29.4	24.2	23.8	23.3	23.8
1987	9	14	19.8926	24.4	-4.50739	27	34.6	28.8	29.8	25	27.2	25.2	25.8	85	57	75	72	30.3	31.1	29.7	30.4	24.3	24.7	23.9	24.3
1987	9	15	21.0914	23	-1.90864	24.6	33.8	29	29.1	24	26.4	24.6	25	95	56	70	74	29.4	29.5	28	29	23.8	23.8	23	23.5
1987	9	16	20.4787	23.6	-3.12133	26.2	34.8	30.2	30.4	25.4	26.8	25.2	25.8	94	54	67	72	31.9	29.9	28.7	30.2	25.1	24.1	23.4	24.2
1987	9	17	20.5453	24.8	-4.25473	26.2	35.4	31.8	31.3	25.2	26.8	25.4	25.8	92	51	60	68	31.4	29.5	28.2	29.7	24.8	23.8	23.1	23.9
1987	9	18	20.6185	24.6	-3.98148	28	35.8	31.4	31.6	25.2	27.4	25.6	26.1	80	53	63	65	30.2	30.9	29	30	24.2	24.6	23.5	24.1
1987	9	19	21.1113	23	-1.88866	26.6	35.2	30	30.5	24.8	26.8	25.2	25.6	86	52	68	69	30.1	29.6	28.9	29.5	24.1	23.9	23.5	23.8
1987	9	20	20.8516	23.4	-2.54839	25.8	34.6	29	29.6	24	26.6	24.6	25.1	86	54	70	70	28.6	29.5	28	28.7	23.3	23.8	23	23.4
1987	9	21	21.3806	24.6	-3.21935	25.8	32.8	27.4	28.3	25	26.4	24.8	25.4	94	61	81	78	31.1	30.2	29.6	30.3	24.7	24.2	23.9	24.3
1987	9	22	20.7184	24.4	-3.68158	26.2	34	30.4	30.3	25.2	26.6	25	25.6	92	56	65	71	31.4	29.9	28.1	29.8	24.8	24	23	24
1987	9	23	21.1355	23.6	-2.46452	25.2	32.8	28.8	28.9	24	25.8	24.6	24.8	91	57	71	73	29	28.6	28.1	28.6	23.6	23.3	23	23.3
1987	9	24	21.0065	24	-2.99355	26.2	33.6	30.2	30	25	26.6	25	25.5	91	58	66	72	30.9	30.2	28.2	29.7	24.6	24.2	23.1	23.9
1987	9	25	21.0129	24.6	-3.5871	26.2	35.2	30.8	30.8	25.2	26.8	25.2	25.7	92	52	64	69	31.4	29.6	28.3	29.8	24.8	23.9	23.1	24
1987	9	26	20.9915	22.4	-1.40853	24.4	35.4	24	27	23.6	27.3	23	24.6	94	54	92	80	28.6	30.9	27.4	29	23.3	24.6	22.6	23.5
1987	9	27	20.4121	22.6	-2.18793	24.8	29.8	26.1	26.7	23.8	24.6	24	24.1	92	66	84	81	28.8	27.5	28.4	28.2	23.4	22.6	23.2	23.1
1987	9	28	19.0357	23.8	-4.76434	26.2	35.6	31.6	31.3	24.6	26.6	24.8	25.3	88	50	58	65	29.9	28.8	26.8	28.5	24	23.4	22.2	23.2
1987	9	29	19.929	23.2	-3.27097	26	33.8	30.2	30	24.2	26.6	24.8	25.2	86	57	65	69	29	30	27.7	28.9	23.5	24.1	22.8	23.5
1987	9	30	19.4531	21.6	-2.14693	23.2	28	26.2	25.9	22.4	26.4	23.4	24.1	93	88	79	87	26.5	33.3	26.9	28.9	22.1	25.9	22.3	23.4
1987	10	1	20.9806	24	-3.01935	25.8	34.6	29.8	30	24.6	26.6	25	25.4	91	54	68	71	30.1	29.5	28.5	29.4	24.2	23.8	23.2	23.7
1987	10	2	20.4787	22	-1.52133	25	32	28.8	28.6	24	25.8	24.2	24.7	92	61	69	74	29.2	29.1	27.1	28.5	23.6	23.6	22.4	23.2
1987	10	3	18.0812	22.4	-4.31883	24	32.4	26.6	27.4	23.2	25.6	24	24.3	94	58	81	77	27.9	28.3	28.1	28.1	22.9	23.1	23	23
1987	10	4	20.6518	22.8	-2.14818	25.4	33.4	29	29.2	23.4	26.2	24.2	24.6	85	57	67	70	27.4	29.2	27	27.9	22.6	23.7	22.4	22.9
1987	10	5	20.5186	22.4	-1.88137	25.4	34	29.8	29.8	24.2	26.2	24.6	25	91	54	66	70	29.4	28.8	27.5	28.6	23.8	23.4	22.6	23.3
1987	10	6	20.4187	22.2	-1.78127	24	29.6	26.8	26.8	23.2	25.2	23.8	24.1	94	70	78	81	27.9	29.1	27.5	28.2	22.9	23.6	22.6	23
1987	10	7	20.139	23.2	-3.06098	25.4	34	29.8	29.8	24.2	26.6	24.6	25.1	91	56	66	71	29.4	29.9	27.5	28.9	23.8	24	22.6	23.5
1987	10	8	20.8316	24.8	-3.96837	26.2	33.8	27.8	28.9	25	26.6	25	25.5	91	57	80	76	30.9	30	29.8	30.2	24.6	24.1	24	24.2
1987	10	9	20.06	24.6	-4.54004	26.2	33.6	28.6	29.3	25	26.8	25.2	25.7	91	59	76	75	30.9	30.7	29.8	30.5	24.6	24.5	24	24.3
1987	10	10	20.139	22	-1.86098	25	33.4	28.8	29	23	26.6	24	24.5	85	59	67	70	26.8	30.3	26.6	27.9	22.2	24.3	22.1	22.9
1987	10	11	20.5186	24	-3.48137	26.2	33	27.8	28.7	24.8	26.4	25	25.4	89	60	80	76	30.4	30	29.8	30.1	24.3	24.1	24	24.1
1987	10	12	20.7419	22.6	-1.85806	24	34	28	28.5	23	26	23.8	24.3	92	53	71	72	27.4	28.3	26.7	27.5	22.6	23.1	22.2	22.6
1987	10	13	19.5362	24.2	-4.66383	26	35.4	27.2	29	25.4	26.6	25.4	25.8	95	50	87	77	32	29	31.2	30.7	25.2	23.5	24.8	24.5
1987	10	14	20.5186	22.8	-2.28137	24.6	35.6	30.2	30.1	23.6	26.8	24.4	24.9	92	51	62	68	28.5	29.4	26.7	28.2	23.2	23.8	22.2	23
1987	10	15	20.139	23.4	-3.26098	26.2	35.8	29.8	30.4	25.4	26.8	25.6	25.9	94	50	72	72	31.9	29.3	30	30.4	25.1	23.7	24.1	24.3
1987	10	16	18.7871	24.2	-5.4129	26.2	35.6	30.4	30.6	24.6	26.8	25	25.5	88	51	65	68	29.9	29.4	28.1	29.1	24	23.8	23	23.6
1987	10	17	19.95	21	-1.05003	24.2	32	28.6	28.4	23	25.8	24	24.3	90	61	68	73	27.3	29.1	26.8	27.7	22.5	23.6	22.2	22.8
1987	10	18	20.3721	22.4	-2.02789	24.2	29.8	27	27	23.2	25.2	23.8	24.1	92	69	77	79	27.8	29	27.3	28	22.8	23.5	22.6	23
1987	10	19	20.2256	24.2	-3.9744	26.2	33	28.6	29.1	25	26.5	24.8	25.4	91	60	74	75	30.9	30.3	28.8	30	24.6	24.3	23.4	24.1
1987	10	20	20.2522	24	-3.74776	25.2	37.2	30	30.6	24.4	24	25	24.5	94	33	67	65	30	21.1	28.3	26.5	24.1	18.3	23.2	21.9
1987	10	21	20.3322	24.2	-3.86785	26.6	38.4	26.8	29.6	24.8	26.2	24.4	25.1	86	38	82	69	30.1	25.9	29	28.3	24.1	21.7	23.5	23.1
1987	10	22	19.95	24.6	-4.65003	26.6	35.2	27.4	29.1	25.2	26.2	25	25.5	89	49	82	74	31.1	28	30.1	29.7	24.7	23	24.1	23.9
1987	10	23	20.5186	24.4	-3.88137	27.2	34	29.6	30.1	26	26.8	25.8	26.2	91	57	74	74	32.8	30.4	30.7	31.3	25.6	24.3	24.5	24.8
1987	10	24	20.1124	24.2	-4.08762	26.6	34.8	29.8	30.3	25	26.8	25.2	25.7	88	54	69	70	30.6	29.9	29	29.8	24.4	24.1	23.5	24
1987	10	25	19.9126	23.2	-3.28741	27.2	34.4	28.6	29.7	24.8	26.6	25	25.5	82	55	75	71	29.7	29.6	29.3	29.5	23.9	23.9	23.7	23.8
1987	10	26	20.5053	23.6	-3.09469	25.2	34.2	29.2	29.5	24	26.8	24.6	25.1	91	56	69	72	29	30.3	27.9	29.1	23.6	24.3	22.9	23.6
1987	10	27	18.0212	24.2	-6.17877	26	34.6	29.8	30	25.2	26.8	25.4	25.8	94	55	70	73	31.5	30	29.5	30.4	24.9	24.1	23.8	24.3
1987	10	28	20.5484	23.2	-2.65161	25.4	32.8	26.2	27.6	24.8	26.4	24.6	25.3	95	61	88	81	30.9	30.2	29.9	30.3	24.6	24.2	24	24.3
1987	10	29	20.492	22.4	-1.90801	23.8	28.4	25.6	25.9	23	25.4	23.8	24.1	93	79	86	86	27.5	30.4	28.3	28.8	22.7	24.3	23.1	23.4
1987	10	30	20.4645	22.6	-2.13548	26.4	31.8	27.2	28.1	24.2	26	25	25.1	84	63	84	77	28.7	29.8	30.2	29.6	23.4	24	24.2	23.8
1987	10	31	19.5677	23.6	-4.03226	25.2	31	28.2	28.2	24.2	25.4	24.8	24.8	92	64	76	77	29.5	28.7	29	29.1	23.8	23.4	23.6	23.6
1987	11	1	20.0591	24	-3.94089	26.6	33.6	29.8	29.9	25	26.6	18.9738	18.2588	88	58	53.7247	53.8965	30.6	30.2	21.0327	20.5996	24.4	24.2	17.4442	16.9767
1987	11	2	18.4823	23.6	-5.11775	26	34.2	27	28.5	25	26.6	25.2	25.6	92	55	87	78	31	29.8	30.8	30.5	24.6	24	24.6	24.4
1987	11	3	18.0279	24	-5.97211	25.6	32.8	26.6	27.9	24.6	26.4	24.8	25.3	92	61	86	80	30.3	30.2	30.1	30.2	24.2	24.2	24.1	24.2
1987	11	4	20.139	23.8	-3.66098	26.2	31	28.2	28.4	24.8	25.8	25	25.2	89	66	77	78	30.4	29.8	29.5	29.9	24.3	24	23.8	24
1987	11	5	20.1856	24	-3.81436	26.6	34.6	29.8	30.2	25.6	26.8	25.8	26.1	92	55	73	73	32.1	30	30.5	30.9	25.3	24.1	24.4	24.6
1987	11	6	20.4187	24	-3.58127	26.2	34.6	29.8	30.1	25.2	26.8	25.4	25.8	92	55	70	72	31.4	30	29.5	30.3	24.8	24.1	23.8	24.3
1987	11	7	18.6988	23.6	-4.9012	26	34.8	31	30.7	25	26.8	25.2	25.7	92	54	63	70	31	29.9	28.2	29.7	24.6	24.1	23.1	23.9
1987	11	8	19.8331	23	-3.1669	26.2	34.4	29.8	30	24.6	26.8	25	25.5	88	56	68	70	29.9	30.2	28.5	29.5	24	24.2	23.2	23.8
1987	11	9	20.4121	24.6	-4.18793	26.2	35.6	31	31	25.2	26.8	25.4	25.8	92	51	64	69	31.4	29.4	28.7	29.8	24.8	23.8	23.4	24
1987	11	10	20.8916	24.2	-3.30843	26	35.8	31.2	31	25.4	27	25.6	26	95	51	64	70	32	29.8	29.1	30.3	25.2	24	23.6	24.3
1987	11	11	20.5586	24.4	-3.84142	26	35.2	31	30.8	25	26.8	25.2	25.7	92	52	63	69	31	29.6	28.2	29.6	24.6	23.9	23.1	23.9
1987	11	12	20.3055	24.2	-3.89448	26.2	35.8	30.4	30.7	25.2	26.8	25.4	25.8	92	50	67	70	31.4	29.3	29.1	29.9	24.8	23.7	23.6	24
1987	11	13	20.2922	24	-3.7078	26.2	35.2	30.2	30.5	25.2	26.8	25.2	25.7	92	52	67	70	31.4	29.6	28.7	29.9	24.8	23.9	23.4	24
1987	11	14	19.2466	24.4	-5.15338	26.2	33.8	29.8	29.9	25	26.8	25.2	25.7	91	58	69	73	30.9	30.6	29	30.1	24.6	24.4	23.5	24.2
1987	11	15	19.3465	22	-2.65349	26	34.8	31	30.7	24.8	26.6	25	25.5	91	53	62	68	30.5	29.4	27.7	29.2	24.4	23.7	22.8	23.6
1987	11	16	18.8019	24	-5.19808	26.6	35.6	30.6	30.9	24.4	26.6	24.8	25.3	84	50	63	65	29.1	28.8	27.4	28.5	23.6	23.4	22.6	23.2
1987	11	17	20.5453	24.4	-3.85473	26.2	35.6	31	31	25	26.8	25.2	25.7	91	51	63	68	30.9	29.4	28.2	29.5	24.6	23.8	23.1	23.8
1987	11	18	20.7184	24.8	-4.08158	26.6	35.8	30.2	30.7	25.2	26.8	25.4	25.8	89	50	68	69	31.1	29.3	29.2	29.9	24.7	23.7	23.7	24
1987	11	19	20.5985	24.2	-3.60146	27.2	35.2	31.2	31.2	25	27.2	25.2	25.8	84	54	62	67	30.2	30.8	28.1	29.7	24.2	24.5	23	23.9
1987	11	20	20.3921	24.4	-4.00791	26.2	35.8	31.2	31.1	25.2	27.2	25.4	25.9	92	52	63	69	31.4	30.4	28.6	30.1	24.8	24.3	23.3	24.1
1987	11	21	19.5263	24.6	-5.07367	26.2	35.8	29.2	30.1	25	26.8	25.2	25.7	91	50	73	71	30.9	29.3	29.4	29.8	24.6	23.7	23.8	24
1987	11	22	20.6585	23.4	-2.74152	25.8	34.6	26	28.1	24	25.8	24.4	24.7	86	50	88	75	28.6	27.4	29.5	28.5	23.3	22.6	23.8	23.2
1987	11	23	20.6052	24.2	-3.5948	27	35.8	30.8	31.1	25	26.8	25.2	25.7	85	50	64	66	30.3	29.3	28.3	29.3	24.3	23.7	23.1	23.7
1987	11	24	20.3143	24	-3.68568	27.2	36.2	31.2	31.5	25.2	26.8	25.4	25.8	85	48	63	65	30.7	29	28.6	29.4	24.5	23.5	23.3	23.8
1987	11	25	22.6173	23	-0.382699	25.8	29.4	26.6	27.1	24	25.6	24.4	24.7	86	74	84	81	28.6	30.3	29.1	29.3	23.3	24.3	23.6	23.7
1987	11	26	21.3386	23	-1.66137	24.6	29.2	25.6	26.3	23.6	25.8	24.2	24.5	92	76	89	86	28.5	30.9	29.3	29.6	23.2	24.6	23.7	23.8
1987	11	27	21.3868	22.8	-1.41325	24.4	28.8	25.2	25.9	23.2	25.6	23.8	24.2	90	78	89	86	27.6	30.7	28.5	29	22.7	24.5	23.3	23.5
1987	11	28	21.6892	22.6	-0.910765	26.6	34.2	29.6	30	24.6	26	24.8	25.1	85	52	68	68	29.6	28.2	28.1	28.6	23.9	23	23	23.3
1987	11	29	21.3868	23.6	-2.21325	26	34.8	29.8	30.1	24.4	26.6	25	25.3	88	53	68	70	29.5	29.4	28.5	29.1	23.8	23.7	23.2	23.6
1987	11	30	21.9305	24.6	-2.66951	26.8	29.8	27	27.6	25	26.4	25	25.5	87	77	85	83	30.5	32.1	30.3	31	24.4	25.3	24.3	24.6
1987	12	1	21.6961	23.2	-1.50389	26	30.2	28.6	28.4	24.6	26.2	24.8	25.2	89	73	74	79	30	31.3	28.8	30	24.1	24.8	23.4	24.1
1987	12	2	23.0693	23.6	-0.530697	26.2	34.8	29.8	30.1	24.8	26.6	25	25.5	89	53	68	70	30.4	29.4	28.5	29.4	24.3	23.7	23.2	23.8
1987	12	3	21.4761	23.8	-2.32388	26.2	35.6	30.2	30.5	25.2	26.8	25.4	25.8	92	51	68	70	31.4	29.4	29.2	30	24.8	23.8	23.7	24.1
1987	12	4	23.1625	23.2	-0.037461	26	36.2	28.8	30	24.2	26.8	24.6	25.2	86	48	71	69	29	29	28.1	28.7	23.5	23.5	23	23.4
1987	12	5	22.6585	23	-0.341452	26	35.4	27.8	29.3	24	26.6	24.8	25.1	85	50	78	71	28.5	29	29.3	28.9	23.2	23.5	23.7	23.5
1987	12	6	23.0693	22.8	0.269303	25.8	34.8	27.8	29	23.8	26.4	24	24.7	85	52	73	70	28.1	28.8	27.3	28.1	23	23.4	22.5	23
1987	12	7	23.4223	23.6	-0.177732	26.8	35.4	29.2	30.2	24.4	26.8	25	25.4	82	51	71	68	29	29.5	28.9	29.1	23.5	23.8	23.5	23.6
1987	12	8	23.0435	23.8	-0.756477	26.2	35.2	30.8	30.8	24.2	26.6	25.2	25.3	85	51	64	67	28.9	29.1	28.3	28.8	23.5	23.6	23.1	23.4
1987	12	9	23.5355	24.2	-0.664516	26	33.8	29.4	29.6	24.8	26.6	25	25.5	91	57	70	73	30.5	30	28.7	29.8	24.4	24.1	23.4	24
1987	12	10	23.3956	24	-0.60437	25.2	31.8	27.8	28.1	24.6	26.4	24.8	25.3	95	66	78	80	30.5	30.8	29.3	30.2	24.4	24.5	23.7	24.2
1987	12	11	22.6373	22.4	0.237259	25	29.8	26.2	26.8	23.6	25.4	24	24.3	89	70	83	81	28.2	29.5	28.4	28.7	23.1	23.8	23.2	23.4
1987	12	12	22.8029	23.6	-0.797086	25.2	34.6	30.4	30.1	24.4	26.6	24.8	25.3	94	54	64	70	30	29.5	27.6	29	24.1	23.8	22.7	23.5
1987	12	13	23.7086	24	-0.291363	26.6	34.8	31	30.9	24.6	26.8	25	25.5	85	54	62	67	29.6	29.9	27.7	29.1	23.9	24.1	22.8	23.6
1987	12	14	23.0985	23.2	-0.10148	26	33.8	30.6	30.3	24.4	26.6	25.2	25.4	88	57	65	70	29.5	30	28.5	29.3	23.8	24.1	23.2	23.7
1987	12	15	23.1535	24.2	-1.04648	27	36	31	31.3	25.2	27.2	25	25.8	87	51	62	66	30.8	30.2	27.7	29.6	24.6	24.2	22.8	23.9
1987	12	16	20.713	23	-2.28695	25.2	35.6	31.7	31	24	26.8	24.8	25.2	91	51	57	66	29	29.4	26.7	28.4	23.6	23.8	22.2	23.2
1987	12	17	22.2701	25	-2.72986	27.2	36.8	31.8	31.9	26.4	27.4	25.6	26.5	94	49	61	68	33.9	30.2	28.7	30.9	26.1	24.2	23.4	24.6
1987	12	18	21.5792	24.2	-2.62076	27	35.6	31.4	31.3	25	26.8	24.8	25.5	85	51	59	65	30.3	29.4	26.9	28.9	24.3	23.8	22.3	23.4
1987	12	19	23.7419	24	-0.258065	26.2	34.6	30.6	30.5	24.8	26.6	25	25.5	89	54	64	69	30.4	29.5	27.9	29.3	24.3	23.8	22.9	23.7
1987	12	20	23.7153	22	1.7153	25.6	34.8	30.2	30.2	24	26.4	24.6	25	88	52	63	68	28.8	28.8	27.2	28.3	23.4	23.4	22.5	23.1
1987	12	21	23.4079	24.6	-1.19213	26.2	36	30.6	30.9	25	26.8	25.2	25.7	91	49	65	68	30.9	29.1	28.5	29.5	24.6	23.6	23.2	23.8
1987	12	22	23.2291	24	-0.770864	25.6	35.6	31	30.8	24.4	26.6	25	25.3	91	50	62	67	29.8	28.8	27.7	28.8	24	23.4	22.8	23.4
1987	12	23	23.3185	24	-0.681494	26.8	36.2	30.2	30.9	26	28	25	26.3	94	54	66	71	33.1	32.3	28.2	31.2	25.7	25.4	23.1	24.7
1987	12	24	22.1155	24	-1.88454	27	34.8	30.6	30.8	26	27.2	25.6	26.3	92	56	67	72	32.9	31	29.5	31.1	25.7	24.7	23.8	24.7
1987	12	25	23.1535	23	0.153516	25	34.6	30.2	30	23.8	25.8	24	24.5	91	50	60	67	28.7	27.4	25.7	27.3	23.3	22.6	21.6	22.5
1987	12	26	22.4079	23	-0.592112	26.4	34.6	29.4	29.9	25	26.6	25.2	25.6	89	54	71	71	30.7	29.5	29.3	29.8	24.5	23.8	23.7	24
1987	12	27	23.682	23.8	-0.118002	25.8	35	30.2	30.3	24.4	26.8	24.6	25.3	89	53	63	69	29.6	29.8	27.2	28.9	23.9	24	22.5	23.4
1987	12	28	22.8714	23.4	-0.528563	25.4	35.6	31.2	30.9	24.6	26.8	25	25.5	94	51	61	68	30.4	29.4	27.6	29.1	24.3	23.8	22.7	23.6
1987	12	29	23.7819	23.2	0.581894	26	36.2	29.8	30.5	24.2	26.8	24.6	25.2	86	48	66	67	29	29	27.5	28.5	23.5	23.5	22.6	23.2
1987	12	30	23.2566	22.8	0.456635	25.6	34.8	29.6	29.9	23.8	25.8	24	24.5	86	49	63	66	28.3	27.2	26.1	27.2	23.1	22.5	21.8	22.5
1987	12	31	23.1482	22.6	0.548194	25.4	34.6	30.2	30.1	23	26	24.2	24.4	82	51	61	65	26.5	27.9	26.2	26.9	22	22.9	21.9	22.3

## Sheet: 1987
						Temperature				Temperature				Relative Humidity				Pressure				Dew temperature
Year	Month	Day	Maximum	Minimum	Max-Min	1899-12-31 07:00:00	1899-12-31 13:00:00	1899-12-31 19:00:00	Average	1899-12-31 01:00:00	1899-12-31 13:00:00	1899-12-31 19:00:00	Average	1899-12-31 01:00:00	1899-12-31 13:00:00	1899-12-31 19:00:00	Average	1899-12-31 07:00:00	1899-12-31 13:00:00	1899-12-31 19:00:00	Average	1899-12-31 07:00:00	1899-12-31 13:00:00	1899-12-31 19:00:00	Average		Month	Taverage	Hraverage
1988	1	1	24.39	24.6	-0.20995	26.6	35.6	31.2	31.1	25	26.8	25.2	25.7	88	51	62	67	30.6	29.4	28.1	29.3	24.4	23.8	23	23.7		January	30.4123	64.9994
1988	1	2	26.3914	24.6	1.79143	27	35.6	31.4	31.3	25.4	26.8	25.2	25.8	88	51	61	66	31.4	29.4	27.9	29.6	24.8	23.8	22.9	23.8		February	30.4307	66.794
1988	1	3	26.2608	24.2	2.06082	26.4	35.2	31	30.9	25	26.6	24.8	25.5	89	51	61	67	30.7	29.1	27.2	29	24.5	23.6	22.5	23.5		March	30.5639	68.2724
1988	1	4	26.0477	24.6	1.44771	27.4	34.6	30.2	30.6	25.2	26.8	25	25.7	84	55	66	68	30.6	30	28.2	29.6	24.4	24.1	23.1	23.9		April	29.4977	67.5843
1988	1	5	24.6865	24	0.686543	26	35.4	31	30.9	24.8	26.6	25	25.5	91	50	62	68	30.5	29	27.7	29	24.4	23.5	22.8	23.6		May	29.7903	71.4194
1988	1	6	25.7029	24.2	1.50287	25.4	35.8	31.2	30.9	24.6	26.8	24.8	25.4	94	50	60	68	30.4	29.3	27	28.9	24.3	23.7	22.4	23.5		June	28.9524	72.3863
1988	1	7	26.3708	24	2.37081	26	35.4	31	30.9	24.4	26.6	24.8	25.3	88	50	61	66	29.5	29	27.2	28.5	23.8	23.5	22.5	23.3		July	29.089	70.467
1988	1	8	26.089	24.2	1.88895	26.2	35.6	31.4	31.1	25	26.8	25.2	25.7	91	51	61	67	30.9	29.4	27.9	29.4	24.6	23.8	22.9	23.7		August	27.924	66.7098
1988	1	9	25.9087	24.2	1.70866	26.2	35.8	31.6	31.3	25	26.8	25.2	25.7	91	50	60	67	30.9	29.3	27.8	29.3	24.6	23.7	22.8	23.7		September	27.9624	72.0152
1988	1	10	25.0578	23.8	1.25777	26	35.2	31.2	30.9	24.2	26.8	24.8	25.3	86	52	60	66	29	29.6	27	28.6	23.5	23.9	22.4	23.3		October	28.3549	73.1729
1988	1	11	26.3055	23.2	3.1055	26	35.6	31.2	31	25	26.8	25.2	25.7	92	51	62	68	31	29.4	28.1	29.5	24.6	23.8	23	23.8		November	27.6726	71.3734
1988	1	12	25.1265	23	2.12651	25.2	35.4	31	30.7	24.2	26.6	24.6	25.1	92	50	59	67	29.5	29	26.7	28.4	23.8	23.5	22.2	23.2		December	29.4093	69.8729
1988	1	13	26.0932	23.4	2.69317	25.6	35	30.6	30.5	24	26.6	24.8	25.1	88	52	63	67	28.8	29.2	27.4	28.5	23.4	23.7	22.6	23.2
1988	1	14	26.3777	23.6	2.77768	26.2	35.2	30.4	30.5	25	26.8	25.2	25.7	91	52	66	70	30.9	29.6	28.6	29.7	24.6	23.9	23.3	23.9
1988	1	15	26.3364	23	3.33644	26.4	36	31.4	31.3	24.2	26.6	24.8	25.2	84	48	59	63	28.7	28.6	26.9	28.1	23.4	23.3	22.3	23
1988	1	16	24.7165	24	0.716481	26.6	35.2	31	31	25	26.8	25.2	25.7	88	52	63	68	30.6	29.6	28.2	29.5	24.4	23.9	23.1	23.8
1988	1	17	26.4464	24.2	2.24643	26	35.2	31	30.8	24.8	26.8	25	25.5	91	52	62	68	30.5	29.6	27.7	29.3	24.4	23.9	22.8	23.7
1988	1	18	26.3571	24	2.35706	26.8	35.6	30.6	30.9	25.2	26.8	25	25.7	88	51	64	67	31	29.4	27.9	29.4	24.6	23.8	22.9	23.8
1988	1	19	25.2021	24	1.20213	26	28.8962	23.3327	23.6201	24.6	20.3842	17.9821	17.2547	89	37.5395	45.8422	44.2101	30	21.5267	19.3552	18.6988	24.1	17.6592	16.1193	15.5161
1988	1	20	25.9441	24.2	1.74414	26	35.2	31.2	30.9	25.2	26.8	25.4	25.8	94	52	63	70	31.5	29.6	28.6	29.9	24.9	23.9	23.3	24
1988	1	21	26.6802	23.8	2.88017	25	35.6	31.6	31	24.2	26.6	24.6	25.1	94	50	57	67	29.7	28.8	26.3	28.3	23.9	23.4	21.9	23.1
1988	1	22	24.8016	24.8	0.00163635	26.6	35.8	31.4	31.3	25.2	26.8	25.4	25.8	89	50	62	67	31.1	29.3	28.4	29.6	24.7	23.7	23.2	23.9
1988	1	23	23.4108	24.2	-0.789242	26.4	35.6	31	31	25	26.8	25.2	25.7	89	51	63	68	30.7	29.4	28.2	29.4	24.5	23.8	23.1	23.8
1988	1	24	24.6668	23.4	1.26681	26.4	35.8	31.6	31.4	25.2	26.8	25	25.7	91	50	59	66	31.2	29.3	27.3	29.3	24.8	23.7	22.5	23.7
1988	1	25	23.5385	25	-1.46151	26.6	35.8	31.4	31.3	25.6	27	25.4	26	92	51	62	68	32.1	29.8	28.4	30.1	25.3	24	23.2	24.2
1988	1	26	23.0159	24.2	-1.18412	26	35	31	30.8	24.6	26.8	25	25.5	89	53	62	68	30	29.8	27.7	29.2	24.1	24	22.8	23.6
1988	1	27	20.8845	24	-3.11553	26.2	35.4	31.2	31	24.2	26.8	24.4	25.1	85	51	57	65	28.9	29.5	26	28.1	23.5	23.8	21.8	23
1988	1	28	22.3463	25	-2.65369	26.6	35.2	31	31	26	27	25.6	26.2	95	53	65	71	33.2	30.2	29.2	30.9	25.8	24.2	23.7	24.6
1988	1	29	21.7193	24	-2.28068	26	36.2	31.4	31.3	25	20.4161	24.6	17.8076	92	36.5106	57	44.5008	31	21.4096	26.4	19.1884	24.6	17.6131	22	15.9214
1988	1	30	22.3676	24.2	-1.8324	26	35.6	31.2	31	25.2	26.8	25	25.7	94	51	61	68	31.5	29.4	27.6	29.5	24.9	23.8	22.7	23.8
1988	1	31	19.4723	23	-3.5277	25.4	26.2848	20.4587	20.5616	24	19.2523	16.2435	16.2754	89	34.772	39.7749	40.2716	28.9	19.9868	17.2547	17.347	23.5	16.5202	14.3807	14.4658
1988	2	1	23.4037	25.2	-1.79634	26.6	36.2	31.6	31.5	26	27.6	25.8	26.5	95	52	63	70	33.2	31.2	29.4	31.3	25.8	24.8	23.7	24.8
1988	2	2	21.9489	25	-3.05108	26.8	35.6	31	31.1	25.4	26.8	25.2	25.8	89	51	63	68	31.5	29.4	28.2	29.7	24.9	23.8	23.1	23.9
1988	2	3	21.5325	24.8	-3.26748	26.2	34.2	30.4	30.3	25	26.8	25.2	25.7	91	56	66	71	30.9	30.3	28.6	29.9	24.6	24.3	23.3	24
1988	2	4	22.247	24	-1.75304	26.6	35.2	31	31	25.2	26.6	25.4	25.7	89	51	64	68	31.1	29.1	28.7	29.6	24.7	23.6	23.4	23.9
1988	2	5	22.0908	25	-2.90916	26.2	35.4	31.2	31	25.6	26.8	25.4	25.9	95	51	63	70	32.4	29.5	28.6	30.2	25.4	23.8	23.3	24.2
1988	2	6	22.247	24.2	-1.95304	26	35.8	31.4	31.1	25.2	27	25.2	25.8	94	51	61	68	31.5	29.8	27.9	29.7	24.9	24	22.9	23.9
1988	2	7	22.2541	25	-2.74594	26.6	36.2	31	31.2	25.4	26.8	25.2	25.8	91	48	63	67	31.6	29	28.2	29.6	25	23.5	23.1	23.9
1988	2	8	22.3818	25	-2.61821	26	35.2	31.2	30.9	25.6	27	25.8	26.1	97	53	65	72	32.5	30.2	29.6	30.8	25.5	24.2	23.9	24.5
1988	2	9	22.2753	24	-1.72465	25.2	34.2	31	30.4	25	26.8	24.8	25.5	98	56	61	72	31.5	30.3	27.2	29.7	24.9	24.3	22.5	23.9
1988	2	10	21.5875	25.2	-3.61254	24.2481	38.2	24.2831	24.5212	17.1944	27.4	17.8472	16.4244	57.6221	44	41.0946	40.2522	19.5397	29.3	17.6941	17.3462	16.2222	23.7	14.8299	14.3977
1988	2	11	21.5362	24.6	-3.06382	26	35.2	31.4	31	25	26.8	25.2	25.7	92	52	61	68	31	29.6	27.9	29.5	24.6	23.9	22.9	23.8
1988	2	12	22.2683	25	-2.73175	24.092	36.4	31.2	23.0382	17.2512	27	25.8	17.3186	58.722	48	65	40.9812	19.7313	29.4	29.6	17.716	16.3499	23.8	23.9	14.7071
1988	2	13	22.4244	25.2	-2.77563	26.6	35.2	31	31	25.8	26.8	25.6	26.1	94	52	65	70	32.7	29.6	29.2	30.5	25.5	23.9	23.7	24.4
1988	2	14	20.7993	24.4	-3.60069	26.2	35.6	30.8	30.8	25	26.8	25.2	25.7	91	51	64	68	30.9	29.4	28.3	29.5	24.6	23.8	23.1	23.8
1988	2	15	21.0335	24.2	-3.16651	26	35.6	31.2	31	24.8	26.8	25	25.5	91	51	61	67	30.5	29.4	27.6	29.1	24.4	23.8	22.7	23.6
1988	2	16	20.8064	24	-3.19359	25.6	34.6	31.2	30.6	24.6	26.8	25	25.5	92	55	61	69	30.3	30	27.6	29.3	24.2	24.1	22.7	23.7
1988	2	17	21.956	24	-2.04399	26.6	35.2	31	31	25.2	27	24.2	25.5	89	53	57	67	31.1	30.2	25.7	29	24.7	24.2	21.5	23.5
1988	2	18	20.8277	24.2	-3.3723	26	35.4	31.6	31.2	25.4	26.8	25	25.7	95	51	59	68	32	29.5	27.3	29.6	25.2	23.8	22.5	23.8
1988	2	19	20.9483	24	-3.05167	26.2	35	31.4	31	25.2	27	25	25.7	92	54	60	69	31.4	30.3	27.4	29.7	24.8	24.3	22.6	23.9
1988	2	20	20.9696	24.4	-3.43038	26.2	35.2	31.2	31	25	26.8	24.6	25.5	91	52	58	67	30.9	29.6	26.5	29	24.6	23.9	22.1	23.5
1988	2	21	20.8987	24	-3.10134	26	36.2	31.8	31.5	25	27	25.2	25.7	92	49	59	67	31	29.5	27.7	29.4	24.6	23.8	22.8	23.7
1988	2	22	20.9412	24	-3.05876	25.2	35.4	31	30.7	24.8	26.8	25	25.5	97	51	62	70	31	29.5	27.7	29.4	24.7	23.8	22.8	23.8
1988	2	23	20.9838	23.6	-2.61618	25.8	35.2	31.2	30.9	24.4	26.8	24.2	25.1	89	52	56	66	29.6	29.6	25.5	28.3	23.9	23.9	21.4	23.1
1988	2	24	20.0052	24.6	-4.59479	26.2	36.2	31.2	31.2	25.2	27.4	25	25.9	92	51	61	68	31.4	30.6	27.6	29.9	24.8	24.5	22.7	24
1988	2	25	20.3861	25	-4.61388	26.8	35	31.2	31	26	26.8	25.2	26	94	53	62	70	33.1	29.8	28.1	30.3	25.7	24	23	24.2
1988	2	26	20.3422	24.6	-4.25783	26.4	36	31.2	31.2	25.2	27.4	25.4	26	91	52	63	69	31.2	30.8	28.6	30.2	24.8	24.5	23.3	24.2
1988	2	27	20.2323	24	-3.76771	25.2	34.2	30.2	30	24.8	26.6	24.4	25.3	97	55	62	71	31	29.8	26.7	29.2	24.7	24	22.2	23.6
1988	2	28	19.1042	25	-5.89579	26.4	35.2	31	30.9	25.4	26.8	25.2	25.8	92	52	63	69	31.8	29.6	28.2	29.9	25.1	23.9	23.1	24
1988	2	29	21.15	23.2	-2.05	25.2	34.2	31	30.4	23.8	26.2	24.6	24.9	89	53	59	67	28.5	28.7	26.7	28	23.3	23.4	22.2	22.9
1988	3	1	22.3889	24	-1.61111	26	36.2	31	31	25	26.8	25	25.6	92	48	62	67	31	29	27.7	29.2	24.6	23.5	22.8	23.6
1988	3	2	20.1883	23.2	-3.01166	26	35.4	31.6	31.2	24.2	26.8	26	25.7	86	51	64	67	29	29.5	29.9	29.5	23.5	23.8	24	23.8
1988	3	3	20.0785	23.8	-3.72154	25.2	35.6	31.6	31	24.6	26.8	25	25.5	95	51	59	68	30.5	29.4	27.3	29.1	24.4	23.8	22.5	23.6
1988	3	4	19.4558	24	-4.54418	26	35.2	31.2	30.9	25	26.8	25.2	25.7	92	52	62	69	31	29.6	28.1	29.6	24.6	23.9	23	23.8
1988	3	5	21.668	23.6	-1.93196	25.4	35.8	31.4	31	24.2	26.8	24.8	25.3	91	50	59	66	29.4	29.3	26.9	28.5	23.8	23.7	22.3	23.2
1988	3	6	20.3641	24	-3.63585	25.8	34.6	31.4	30.8	24.6	26.8	25	25.5	91	55	60	68	30.1	30	27.4	29.2	24.2	24.1	22.6	23.6
1988	3	7	21.6827	23.8	-2.11731	25.4	36.2	31.4	31.1	24.4	26.8	25	25.4	92	48	60	67	29.9	29	27.4	28.8	24	23.5	22.6	23.4
1988	3	8	19.5617	24.2	-4.63832	26	35	31	30.8	25.2	26.6	25	25.6	94	52	62	69	31.5	29.2	27.7	29.5	24.9	23.7	22.8	23.8
1988	3	9	22.3179	24.6	-2.28208	25.8	35.6	31.4	31	25.2	26.8	25.4	25.8	95	51	62	69	31.6	29.4	28.4	29.8	25	23.8	23.2	24
1988	3	10	21.734	24	-2.26603	25.6	36.2	31	31	24.8	26.6	25	25.5	94	47	62	68	30.8	28.4	27.7	29	24.5	23.2	22.8	23.5
1988	3	11	21.2432	24.2	-2.95682	26.6	35.4	31.2	31.1	25	26.8	25.2	25.7	88	51	62	67	30.6	29.5	28.1	29.4	24.4	23.8	23	23.7
1988	3	12	20.181	24.6	-4.41898	26.2	34.8	31	30.8	25	26.6	24.8	25.5	91	53	61	68	30.9	29.4	27.2	29.1	24.6	23.7	22.5	23.6
1988	3	13	21.4336	24.8	-3.36637	26	35.6	30.4	30.6	25.2	26.8	25.4	25.8	94	51	67	70	31.5	29.4	29.1	30	24.9	23.8	23.6	24.1
1988	3	14	21.5655	23.8	-2.23451	25.8	34.2	31.4	30.7	24.6	26.8	25	25.5	91	56	60	69	30.1	30.3	27.4	29.3	24.2	24.3	22.6	23.7
1988	3	15	21.9879	24.2	-2.21205	25.8	34.2	31	30.5	25.2	26.6	25.4	25.7	95	55	64	72	31.6	29.8	28.7	30	25	24	23.4	24.1
1988	3	16	21.419	24	-2.58102	26.2	34.2	31.2	30.7	24.4	26.6	24.6	25.2	86	55	58	67	29.4	29.8	26.5	28.6	23.7	24	22.1	23.3
1988	3	17	20.3202	24.6	-4.2798	26	34.2	31	30.5	25	26.6	25	25.5	92	55	62	70	31	29.8	27.7	29.5	24.6	24	22.8	23.8
1988	3	18	20.3495	24.2	-3.8505	26.4	34.6	30.6	30.5	25.2	26.6	25	25.6	91	54	64	69	31.2	29.5	27.9	29.6	24.8	23.8	22.9	23.8
1988	3	19	20.3202	24	-3.6798	26	34.2	31	30.5	24.6	26.8	25	25.5	89	56	62	69	30	30.3	27.7	29.3	24.1	24.3	22.8	23.7
1988	3	20	18.8991	24	-5.1009	26	34.6	31.6	31	25.4	26.8	25.4	25.9	95	55	61	70	32	30	28.3	30.1	25.2	24.1	23.1	24.2
1988	3	21	21.2212	24.2	-2.9788	26.6	34.4	31.2	30.9	25.4	26.8	25.2	25.8	91	56	62	69	31.6	30.2	28.1	30	25	24.2	23	24.1
1988	3	22	18.7306	24.2	-5.46938	26.6	35.2	31.4	31.1	24.6	26.8	25.4	25.6	85	52	62	66	29.6	29.6	28.4	29.2	23.9	23.9	23.2	23.7
1988	3	23	19.8514	24.2	-4.34862	26.4	35.2	32	31.4	25	27.2	25.2	25.8	89	54	58	67	30.7	30.8	27.5	29.7	24.5	24.5	22.7	23.9
1988	3	24	19.7928	24	-4.20722	26.6	33.4	30.2	30.1	25.4	27	25.6	26	91	61	69	74	31.6	31.4	29.8	30.9	25	24.9	24	24.6
1988	3	25	20.3129	25	-4.68713	26.6	34.2	31.4	30.9	26	27	25.2	26.1	95	57	61	71	33.2	30.9	27.9	30.7	25.8	24.6	22.9	24.4
1988	3	26	20.1078	25.4	-5.29224	26.6	35	31	30.9	25.8	26.8	25.6	26.1	94	53	65	71	32.7	29.8	29.2	30.6	25.5	24	23.7	24.4
1988	3	27	20.3348	25	-4.66515	26.4	34.2	31	30.6	25.2	27	26.2	26.1	91	57	69	72	31.2	30.9	30.8	31	24.8	24.6	24.5	24.6
1988	3	28	19.9613	24.4	-4.43874	25.8	34.4	31.4	30.8	25.4	27	26	26.1	97	57	65	73	32.2	30.7	30	31	25.3	24.5	24.1	24.6
1988	3	29	20.7071	25.4	-4.69294	24.1346	34.8	31.4	22.2797	19.7774	27.2	26	20.5839	66.5635	56	65	49.4453	22.5415	31	30	21.2395	18.7094	24.7	24.1	17.6099
1988	3	30	20.5766	25	-4.42342	26.4	35.6	31.8	31.4	25.4	26.8	25.6	25.9	92	51	61	68	31.8	29.4	28.7	29.9	25.1	23.8	23.4	24.1
1988	3	31	20.4008	24.8	-4.39923	26.6	35.8	31	31.1	25	26.8	25.2	25.7	88	50	63	67	30.6	29.3	28.2	29.3	24.4	23.7	23.1	23.7
1988	4	1	22.2115	24.8	-2.58852	26.6	35.4	31	31	25.2	26.8	25	25.7	89	51	62	67	31.1	29.5	27.7	29.4	24.7	23.8	22.8	23.8
1988	4	2	21.7559	24.6	-2.84406	26.6	34.6	31	30.8	25	26.8	25.2	25.7	88	55	63	68	30.6	30	28.2	29.6	24.4	24.1	23.1	23.9
1988	4	3	21.3457	24.8	-3.45427	26.4	35.2	31.2	31	25	26.6	25	25.5	89	51	61	67	30.7	29.1	27.6	29.1	24.5	23.6	22.7	23.6
1988	4	4	21.5069	23.6	-2.09312	26.8	35	30.8	30.8	24.8	26.8	25	25.5	85	53	63	67	30	29.8	27.8	29.2	24.1	24	22.8	23.6
1988	4	5	22.2931	24	-1.70691	26.2	35.2	31.4	31	24.6	27	25.4	25.7	88	53	62	68	29.9	30.2	28.4	29.5	24	24.2	23.2	23.8
1988	4	6	22.3037	23.8	-1.49627	26.4	35.4	31	31	25.2	26.8	25	25.7	91	51	62	68	31.2	29.5	27.7	29.5	24.8	23.8	22.8	23.8
1988	4	7	23.4108	23.4	0.0107577	25.4	34	30.2	30	24.2	26.6	24.8	25.2	91	56	65	70	29.4	29.9	27.7	29	23.8	24	22.8	23.5
1988	4	8	22.8914	23.2	-0.308647	25.6	33.4	30	29.8	24.6	26.6	24.8	25.3	92	59	66	72	30.3	30.3	27.8	29.5	24.2	24.3	22.9	23.8
1988	4	9	21.6021	22.6	-0.997888	25.8	33	29.6	29.5	24	26.6	24.4	25	86	61	65	71	28.6	30.6	27.1	28.8	23.3	24.4	22.4	23.4
1988	4	10	21.419	23.8	-2.38102	25.4	32.6	30.2	29.6	24.4	26.4	24.8	25.2	92	62	65	73	29.9	30.3	27.7	29.3	24	24.3	22.8	23.7
1988	4	11	22.6569	24	-1.34305	25.2	34.2	28.2	29	24.6	27	24.4	25.3	95	57	73	75	30.5	30.9	28	29.8	24.4	24.6	23	24
1988	4	12	22.6716	24.2	-1.5284	26.6	35.2	28.3	29.6	22.6	21.0477	26.6	18.6244	71	39.5975	88	46.8449	24.8	22.0092	33.7	20.0015	20.9	18.1666	26	16.6429
1988	4	13	21.4263	24.8	-3.37369	27.2	34.5	28.2	29.5	25.4	27	26.3	26.2	87	56	86	76	31.2	30.7	32.9	31.6	24.8	24.5	25.7	25
1988	4	14	22.884	22	0.884028	23.6	34	30.2	29.5	23	26.6	24.8	24.8	95	56	65	72	27.7	29.9	27.7	28.4	22.8	24	22.8	23.2
1988	4	15	21.6021	23	-1.39789	25	32.4	29.6	29.2	24	25.8	24.6	24.8	92	59	67	73	29.2	28.8	27.6	28.5	23.6	23.4	22.7	23.3
1988	4	16	21.8072	23.6	-1.79278	25.2	33	30.2	29.7	24.2	26.2	24.4	24.9	92	59	62	71	29.5	29.5	26.7	28.6	23.8	23.8	22.2	23.3
1988	4	17	21.6934	24	-2.30655	26.6	34	26.4	28.4	24.6	28.2	24.4	25.7	85	65	85	78	29.6	34.4	29.2	31.1	23.9	26.4	23.7	24.6
1988	4	18	22.0483	24.2	-2.15174	24.0927	35.4	28	23.3565	19.4998	27	26.4	19.6646	64.7184	52	88	49.9215	22.0856	30.1	33.3	21.2835	18.3607	24.1	25.9	17.6575
1988	4	19	21.7999	24.5	-2.70011	27.2	34.4	22.0341	22.1795	25.2	27	18.6491	18.9117	85	57	46.4454	49.071	30.7	30.7	19.7278	20.4906	24.5	24.5	16.5238	17.0134
1988	4	20	21.8567	21.5799	0.276756	24.0268	34.4	31.2	23.1954	19.031	27	25.4	19.8074	64.6818	57	63	50.6906	22.0526	30.7	28.6	21.5984	18.1263	24.5	23.3	17.8443
1988	4	21	21.9915	25.2	-3.20851	27	35.2	28.8	30	26.6	27.2	25.4	26.4	97	54	76	76	34.5	30.8	30.2	31.8	26.5	24.5	24.2	25.1
1988	4	22	22.1689	24	-1.8311	27.2	34.4	31	30.9	26	26.8	25.4	26.1	91	56	64	70	32.8	30.2	28.7	30.6	25.6	24.2	23.4	24.4
1988	4	23	22.4031	24	-1.59692	26.6	34.8	31.2	31	24.4	27	25	25.5	84	55	61	66	29.1	30.5	27.6	29	23.6	24.4	22.7	23.5
1988	4	24	20.8916	23.6	-2.70844	25.4	35.4	30.2	30.3	24	26.8	24.8	25.2	89	51	65	68	28.9	29.5	27.7	28.7	23.5	23.8	22.8	23.4
1988	4	25	21.5302	25.2	-3.66977	27.2	35.6	31	31.2	26	27.2	25.6	26.3	91	52	65	70	32.8	30.5	29.2	30.8	25.6	24.4	23.7	24.5
1988	4	26	21.9489	25	-3.05108	26.6	35.2	30.8	30.9	26	27.4	25.8	26.4	95	55	67	73	33.2	31.3	29.9	31.5	25.8	24.8	24	24.9
1988	4	27	22.765	24.4	-1.63501	26.2	35	29.6	30.1	25	26.8	25.2	25.7	91	53	70	71	30.9	29.8	29.1	29.9	24.6	24	23.6	24.1
1988	4	28	23.205	24.2	-0.995036	26.6	34	30.2	30.3	24.8	26.8	25	25.5	86	57	66	70	30.1	30.4	28.2	29.6	24.1	24.3	23.1	23.9
1988	4	29	21.7289	23.6	-1.87107	26.6	35.2	31	31	24	26.8	24.8	25.2	81	52	61	64	28.1	29.6	27.2	28.3	23	23.9	22.5	23.1
1988	4	30	22.8927	23.8	-0.907274	26.4	35	29.6	30.1	24.4	26.8	24.6	25.3	85	53	67	68	29.2	29.8	27.6	28.9	23.7	24	22.7	23.5
1988	5	1	21.8748	23.4	-1.52515	25.4	35	27.8	29	24	26.6	24.4	25	89	52	76	72	28.9	29.2	28.3	28.8	23.5	23.7	23.1	23.4
1988	5	2	21.0155	23	-1.98447	24	35	28	28.8	23.6	26.8	24	24.8	97	53	72	74	28.8	29.8	27.2	28.6	23.4	24	22.5	23.3
1988	5	3	19.51	24.2	-4.69	26.4	34	29.6	29.9	25	26.6	24.8	25.5	89	56	68	71	30.7	29.9	28.1	29.6	24.5	24	23	23.9
1988	5	4	20.0187	24.2	-4.18128	26.4	34	29.6	29.9	25	26.6	24.8	25.5	89	56	68	71	30.7	29.9	28.1	29.6	24.5	24	23	23.9
1988	5	5	20.9674	24	-3.03259	26.2	34.4	29.2	29.8	24.4	26.8	24.8	25.3	86	56	70	71	29.4	30.2	28.4	29.3	23.7	24.2	23.2	23.7
1988	5	6	20.3664	23.2	-2.83356	25.4	34.6	30.8	30.4	24	26.8	24.6	25.1	89	55	60	68	28.9	30	26.8	28.6	23.5	24.1	22.2	23.3
1988	5	7	21.0499	24.2	-3.1501	26.6	35	31	30.9	25	26.8	25.2	25.7	88	53	63	68	30.6	29.8	28.2	29.5	24.4	24	23.1	23.8
1988	5	8	19.1317	24	-4.86832	25.4	35.2	29	29.6	24.4	25.8	24.6	24.9	92	47	70	70	29.9	27	28	28.3	24	22.3	23	23.1
1988	5	9	19.1317	23	-3.86832	26.2	32.6	27.8	28.6	24.4	25.8	24.8	25	86	58	78	74	29.4	28.7	29.3	29.1	23.7	23.4	23.7	23.6
1988	5	10	20.5722	24.2	-3.62777	26	35.6	30.2	30.5	24.6	25.8	25	25.1	89	46	66	67	30	26.7	28.2	28.3	24.1	22.2	23.1	23.1
1988	5	11	19.1246	24.4	-5.27542	27	34.8	31	31	25	25.6	25.8	25.5	85	48	66	66	30.3	26.7	29.8	28.9	24.3	22.2	24	23.5
1988	5	12	21.2149	24	-2.78511	26.2	31.8	28.2	28.6	24.6	25.6	24.8	25	88	61	76	75	29.9	28.7	29	29.2	24	23.4	23.6	23.6
1988	5	13	19.1672	25.2	-6.03284	26.4	33.8	29.2	29.6	24.4	26.6	24.6	25.2	85	57	69	70	29.2	30	27.9	29	23.7	24.1	22.9	23.6
1988	5	14	20.8774	24.2	-3.32263	25.4	30.4	28.2	28	24.4	25.8	24.8	25	92	69	76	79	29.9	30.2	29	29.7	24	24.2	23.6	23.9
1988	5	15	19.7712	23.8	-4.02877	25.4	31	29.2	28.7	24.2	26.2	24.6	25	91	69	69	76	29.4	30.8	27.9	29.4	23.8	24.5	22.9	23.7
1988	5	16	20.768	24.4	-3.63196	26	35.2	31.2	30.9	25.6	26.8	25.4	25.9	97	52	63	71	32.5	29.6	28.6	30.3	25.5	23.9	23.3	24.2
1988	5	17	20.1748	24.6	-4.42516	26	35.6	28.4	29.6	25.2	25.8	25	25.3	94	46	76	72	31.5	26.7	29.4	29.2	24.9	22.2	23.8	23.6
1988	5	18	20.7474	24.2	-3.45258	25.4	32.4	28.8	28.9	24.4	24.8	24.6	24.6	92	54	71	72	29.9	26.2	28.1	28.1	24	21.9	23	23
1988	5	19	20.7818	24	-3.21821	25.2	33.8	28.4	29	24.2	25.2	24.6	24.7	92	50	73	72	29.5	26.3	28.4	28.1	23.8	21.9	23.2	23
1988	5	20	19.7562	24.4	-4.64385	26.6	34.6	30.2	30.4	25	26.8	25.2	25.7	88	55	67	70	30.6	30	28.7	29.8	24.4	24.1	23.4	24
1988	5	21	18.8736	24.2	-5.32642	25.2	34.8	31.2	30.6	24.6	26.6	24.8	25.3	95	53	60	69	30.5	29.4	27	29	24.4	23.7	22.4	23.5
1988	5	22	19.6536	24	-4.3464	27.2	35.4	31	31.2	26	27.4	25.6	26.3	91	54	65	70	32.8	31.2	29.2	31.1	25.6	24.7	23.7	24.7
1988	5	23	20.1535	24.2	-4.04645	25	34.8	31.2	30.5	24.6	26.8	25.2	25.5	97	54	62	71	30.6	29.9	28.1	29.5	24.5	24.1	23	23.8
1988	5	24	20.3948	24.9	-4.50518	26.6	34.4	30.2	30.4	25.4	26.8	25.2	25.8	91	56	67	71	31.6	30.2	28.7	30.2	25	24.2	23.4	24.2
1988	5	25	19.2947	24.2	-4.90534	26.4	33.8	28.4	29.3	24.4	26.8	25.4	25.5	85	58	79	74	29.2	30.6	30.4	30.1	23.7	24.4	24.3	24.1
1988	5	26	20.0613	24	-3.93871	25.2	34	30.4	30	24.4	26.6	24.8	25.3	94	56	64	71	30	29.9	27.6	29.2	24.1	24	22.7	23.6
1988	5	27	20.189	24.4	-4.21097	25.2	34.4	30.2	30	24.6	26.8	25	25.5	95	56	66	72	30.5	30.2	28.2	29.6	24.4	24.2	23.1	23.9
1988	5	28	19.2654	24.2	-4.93464	26.6	35.2	29.2	30.1	25.4	27	25.6	26	91	53	75	73	31.6	30.2	30.4	30.7	25	24.2	24.3	24.5
1988	5	29	19.8768	24.4	-4.52321	26	34.2	27.8	29	24.8	26.6	25	25.5	91	55	80	75	30.5	29.8	29.8	30	24.4	24	24	24.1
1988	5	30	18.6136	24.2	-5.58635	25.4	34.6	30.4	30.2	24.6	26.8	24.8	25.4	94	55	64	71	30.4	30	27.6	29.3	24.3	24.1	22.7	23.7
1988	5	31	19.5144	24	-4.48558	25.4	34.2	29.4	29.6	24	26.6	25	25.2	89	55	70	72	28.9	29.8	28.7	29.1	23.5	24	23.4	23.6
1988	6	1	19.8271	24.2	-4.37288	26	33.8	28.6	29.3	25.4	26.6	25	25.7	95	57	75	76	32	30	29.3	30.4	25.2	24.1	23.7	24.3
1988	6	2	20.0258	24	-3.97419	26.6	34	29.4	29.9	25	26.8	24.8	25.5	88	57	69	71	30.6	30.4	28.2	29.8	24.4	24.3	23.1	24
1988	6	3	20.331	24.4	-4.06904	26	34.4	29.2	29.7	25.2	26.8	25	25.7	94	56	71	74	31.5	30.2	28.9	30.2	24.9	24.2	23.5	24.2
1988	6	4	18.8975	24.2	-5.3025	25.4	34.6	29	29.5	24.4	26.6	24.8	25.3	92	54	71	72	29.9	29.5	28.5	29.3	24	23.8	23.2	23.7
1988	6	5	20.26	23.6	-3.34001	25	34.8	30.8	30.3	24	26.4	24.6	25	92	52	60	68	29.2	28.8	26.8	28.3	23.6	23.4	22.2	23.1
1988	6	6	19.3752	24.2	-4.82476	26.6	35.2	31.4	31.1	25	26.8	25.2	25.7	88	52	61	67	30.6	29.6	27.9	29.4	24.4	23.9	22.9	23.7
1988	6	7	19.93	24	-4.06999	26	35.4	31	30.9	24.8	26.8	25	25.5	91	51	62	68	30.5	29.5	27.7	29.2	24.4	23.8	22.8	23.7
1988	6	8	20.1465	24.4	-4.25355	26.2	35.2	31.2	31	25	26.8	25.4	25.7	91	52	63	69	30.9	29.6	28.6	29.7	24.6	23.9	23.3	23.9
1988	6	9	15.674	25	-9.326	27	35.6	29.2	30.3	25.6	27.2	25.4	26.1	89	52	74	72	31.9	30.5	29.9	30.8	25.1	24.4	24	24.5
1988	6	10	20.4516	24.2	-3.74841	28	35.2	31	31.3	26	27.4	25.4	26.3	85	55	64	68	32.3	31.3	28.7	30.8	25.3	24.8	23.4	24.5
1988	6	11	20.8093	24.4	-3.59071	26	34.2	29.4	29.8	25	26.8	25.2	25.7	92	56	71	73	31	30.3	29.3	30.2	24.6	24.3	23.7	24.2
1988	6	12	20.331	22.4	-2.06904	24.4	32.8	28.2	28.4	23.2	25.6	24	24.3	90	56	71	73	27.6	28	27	27.6	22.7	23	22.4	22.7
1988	6	13	20.4587	24	-3.54131	26.6	33.4	28	29	24.4	26.6	24.6	25.2	84	59	76	73	29.1	30.3	28.7	29.3	23.6	24.3	23.3	23.7
1988	6	14	20.6443	24.2	-3.5557	26.6	33	29.2	29.5	24.4	26.4	24.8	25.2	84	60	70	71	29.1	30	28.4	29.2	23.6	24.1	23.2	23.6
1988	6	15	20.7818	23	-2.21821	24	31.2	28.4	28	23.4	25.6	24	24.3	95	64	70	76	28.4	29.1	26.9	28.1	23.2	23.6	22.3	23
1988	6	16	20.7337	24	-3.26633	25.8	32.8	27.6	28.5	24.4	25.8	24.2	24.8	89	57	76	74	29.6	28.6	27.9	28.7	23.9	23.3	22.9	23.4
1988	6	17	21.0362	23	-1.96385	24.6	32.2	28.8	28.6	23.6	25.4	24	24.3	92	58	67	72	28.5	27.9	26.6	27.7	23.2	22.9	22.1	22.8
1988	6	18	20.0755	22.6	-2.52451	24.2	29.8	27.4	27.2	23	24.8	23.8	23.9	90	67	74	77	27.3	28	27.1	27.4	22.5	22.9	22.4	22.6
1988	6	19	20.9468	24	-3.05322	25.6	32.8	29.2	29.2	24.6	25.8	25	25.1	92	57	71	74	30.3	28.6	28.9	29.2	24.2	23.3	23.5	23.7
1988	6	20	20.331	23.2	-2.86904	26	29.6	27	27.4	24.4	25.8	24.2	24.8	88	74	79	80	29.5	30.7	28.3	29.5	23.8	24.5	23.1	23.8
1988	6	21	20.823	23.6	-2.77696	24.4	31	28.4	28	24	25.6	24.2	24.6	97	65	71	78	29.6	29.2	27.4	28.7	23.9	23.7	22.6	23.4
1988	6	22	20.5893	23.6	-3.01069	26	33.4	30.2	30	24.6	26.4	25	25.3	89	58	66	71	30	29.8	28.2	29.3	24.1	24	23.1	23.7
1988	6	23	20.9124	23.8	-2.88759	26.2	29.8	27.6	27.8	24.8	25.8	25	25.2	89	73	81	81	30.4	30.5	29.9	30.3	24.3	24.4	24.1	24.3
1988	6	24	20.26	23	-2.74001	25	31.6	21.8365	21.8731	24.2	25.8	14.8043	15.1852	94	63	33.7327	36.5895	29.7	29.4	14.6285	15.5405	23.9	23.7	12.3137	12.8961
1988	6	25	21.1324	22.6	-1.4676	24.6	31.2	28.6	28.3	23.4	25.8	24	24.4	90	65	68	75	28	29.6	26.8	28.1	22.9	23.9	22.2	23
1988	6	26	20.7213	23.2	-2.47875	25.2	29.8	26.8	27.1	24	25.6	24.2	24.6	91	72	81	81	29	30	28.5	29.2	23.6	24.1	23.2	23.6
1988	6	27	21.1668	24.2	-3.03323	26	33.4	29.8	29.8	25	26.4	25.2	25.5	92	58	69	73	31	29.8	29	29.9	24.6	24	23.5	24
1988	6	28	21.0087	24	-2.99135	26	34	29.6	29.8	25	26.6	25.2	25.6	92	56	70	73	31	29.9	29.1	30	24.6	24	23.6	24.1
1988	6	29	21.6708	24	-2.32924	26.2	29.2	27	27.4	25.2	25.8	24.4	25.1	92	76	81	83	31.4	30.9	28.8	30.4	24.8	24.6	23.4	24.3
1988	6	30	21.4576	23.2	-1.74235	25.6	32.8	29.8	29.5	24	25.8	24.6	24.8	88	57	66	70	28.8	28.6	27.5	28.3	23.4	23.3	22.6	23.1
1988	7	1	21.2149	22.8	-1.58511	24	29.8	27.4	27.1	23.2	25.6	24	24.3	94	72	76	80	27.9	30	27.6	28.5	22.9	24.1	22.7	23.2
1988	7	2	21.8106	24.2	-2.38939	25.6	32	27.6	28.2	24.4	26.6	24.8	25.3	91	66	80	79	29.8	31.2	29.4	30.1	24	24.8	23.8	24.2
1988	7	3	21.724	24	-2.27596	25.8	31.2	24.752	23.8082	24.6	26.6	17.1021	17.5066	91	70	42.507	43.0747	30.1	31.8	18.2908	18.2517	24.2	25.1	15.2926	15.0655
1988	7	4	21.5908	22.4	-0.809157	24.8	29.6	27.8	27.5	23.2	25.4	24	24.2	87	72	73	77	27.4	29.6	27.3	28.1	22.6	23.9	22.5	23
1988	7	5	20.3381	23.4	-3.06195	24.2	31.6	29.2	28.6	23.8	26.4	24.4	24.9	97	67	68	77	29.2	31	27.4	29.2	23.6	24.6	22.6	23.6
1988	7	6	20.5155	24.2	-3.68454	26	32.2	29.4	29.3	24.6	26.6	25	25.4	89	65	70	75	30	31.1	28.7	29.9	24.1	24.7	23.4	24.1
1988	7	7	20.4161	22.8	-2.38389	25.4	33.6	29.8	29.6	23.8	26.4	24.4	24.9	88	57	64	70	28.4	29.6	27	28.3	23.2	23.9	22.3	23.1
1988	7	8	20.3721	24.2	-3.82789	26.6	34.4	29.4	30	25	26.8	25.2	25.7	88	56	71	72	30.6	30.2	29.3	30	24.4	24.2	23.7	24.1
1988	7	9	21.3911	24	-2.60895	25.2	33.8	29.2	29.4	24.4	26.6	24.8	25.3	94	57	70	74	30	30	28.4	29.5	24.1	24.1	23.2	23.8
1988	7	10	20.2955	23.2	-2.90453	25	33.2	29.8	29.5	24	26.6	24.6	25.1	92	60	66	72	29.2	30.4	27.5	29	23.6	24.3	22.6	23.5
1988	7	11	20.6855	22.4	-1.71445	24	33	29	28.8	23.2	25.8	24.4	24.5	94	57	69	73	27.9	28.4	27.5	27.9	22.9	23.2	22.7	22.9
1988	7	12	21.1324	22.8	-1.6676	25.2	33.2	26.8	28	24	26	23.8	24.6	91	57	78	75	29	28.8	27.5	28.4	23.6	23.4	22.6	23.2
1988	7	13	21.471	24	-2.52903	25.2	32.4	24.1984	22.0501	24.4	28.2	16.6811	15.265	94	73	41.6942	36.4008	30	35.4	17.9838	15.6706	24.1	26.9	14.9659	12.9551
1988	7	14	21.5442	22.8	-1.25578	24.2	34.4	30.4	29.9	23.8	26.8	24.4	25	97	56	61	71	29.2	30.2	26.6	28.7	23.6	24.2	22.1	23.3
1988	7	15	22.6631	24.2	-1.53694	25.2	35	30.8	30.5	24.6	26.8	25	25.5	95	53	63	70	30.5	29.8	27.8	29.4	24.4	24	22.8	23.7
1988	7	16	22.3904	23.6	-1.20956	25	35.2	30.4	30.3	24	26.8	25	25.3	92	52	65	70	29.2	29.6	28.1	29	23.6	23.9	23	23.5
1988	7	17	22.0948	24	-1.90517	26.6	34.2	30.8	30.6	25	26.8	25.2	25.7	88	56	64	69	30.6	30.3	28.3	29.7	24.4	24.3	23.1	23.9
1988	7	18	22.4317	25.2	-2.76831	26	36.2	31.8	31.5	25	27	25.6	25.9	92	49	61	68	31	29.5	28.7	29.7	24.6	23.8	23.4	23.9
1988	7	19	22.4661	24	-1.53394	26.4	35.4	29.8	30.4	24.8	27	25	25.6	88	52	68	69	30.2	30.1	28.5	29.6	24.2	24.1	23.2	23.9
1988	7	20	22.198	24.8	-2.60205	26.8	36.2	31.6	31.5	25	28.2	25.2	26.1	87	55	60	67	30.5	32.9	27.8	30.4	24.4	25.7	22.8	24.3
1988	7	21	20.629	24.2	-3.571	26.4	32.4	30.4	29.9	24.4	27	24.8	25.4	85	66	64	71	29.2	32.1	27.6	29.6	23.7	25.2	22.7	23.9
1988	7	22	21.6793	24.4	-2.72074	26.6	34	30	30.1	25	26.8	25	25.6	88	57	67	71	30.6	30.4	28.3	29.8	24.4	24.3	23.2	24
1988	7	23	22.2667	24.2	-1.9333	26.2	35.4	29.8	30.3	24.4	26.8	24.8	25.3	86	51	67	68	29.4	29.5	28	28.9	23.7	23.8	22.9	23.5
1988	7	24	22.4386	24.2	-1.76144	25.4	36.4	29.2	30.1	24.6	28	24.8	25.8	94	53	70	72	30.4	32.2	28.4	30.3	24.3	25.3	23.2	24.3
1988	7	25	22.2529	25	-2.74705	26.6	35.4	27.2	29.1	25.2	28.2	24.4	25.9	89	58	80	76	31.1	33.4	28.7	31.1	24.7	25.9	23.4	24.7
1988	7	26	21.4664	24.2	-2.73363	25.4	36.4	27.4	29.1	24	26.6	25.2	25.3	89	47	84	73	28.9	28.3	30.6	29.3	23.5	23.1	24.4	23.7
1988	7	27	22.3286	24.2	-1.87143	25	34.8	27.2	28.5	24.4	26.8	25.4	25.5	95	54	87	79	30.1	29.9	31.2	30.4	24.2	24.1	24.8	24.3
1988	7	28	22.2873	24.6	-2.31268	26.6	35	31.2	31	25	28	25.4	26.1	88	59	63	70	30.6	33.1	28.6	30.8	24.4	25.8	23.3	24.5
1988	7	29	21.697	23.8	-2.103	26	34	28.4	29.2	24.4	27.4	24.6	25.5	88	60	73	74	29.5	32.1	28.4	30	23.8	25.2	23.2	24.1
1988	7	30	21.7786	22.6	-0.821396	24.4	32.2	28.4	28.4	23.2	25.6	24	24.3	90	59	70	73	27.6	28.4	26.9	27.7	22.7	23.2	22.3	22.7
1988	7	31	20.4374	23.8	-3.3626	26.4	27.5692	23.8949	22.884	24.6	18.3866	16.7308	16.0716	86	37.1138	43.5485	42.9991	29.7	19.7562	18.086	17.6978	23.9	16.1761	15.101	14.6322
1988	8	1	22.4966	24.2	-1.70343	26.2	34.6	30.4	30.4	25	26.8	25.2	25.7	91	55	66	70	30.9	30	28.6	29.8	24.6	24.1	23.3	24
1988	8	2	21.2845	24.2	-2.9155	25.4	34	29.6	29.6	24.4	26.6	24.6	25.2	92	56	67	72	29.9	29.9	27.6	29.1	24	24	22.7	23.6
1988	8	3	22.0261	24	-1.97391	25	33.8	30.4	29.9	24.2	26.6	24.6	25.1	94	57	62	71	29.7	30	27.1	28.9	23.9	24.1	22.4	23.5
1988	8	4	21.3043	22.8	-1.49574	25.8	31.6	27.4	28	24	26.4	26.6	25.7	86	67	94	82	28.6	31	34.3	31.3	23.3	24.6	26.3	24.8
1988	8	5	22.5554	24	-1.44457	26.2	33.4	30.2	30	25.4	26.8	25.2	25.8	94	60	67	74	31.9	30.8	28.7	30.5	25.1	24.6	23.4	24.4
1988	8	6	23.0843	23.4	-0.315673	25.8	34.2	30	30	24	26.8	24.6	25.1	86	56	64	69	28.6	30.3	27.3	28.8	23.3	24.3	22.6	23.4
1988	8	7	21.8638	24.4	-2.53624	26	35.2	21.3599	20.9758	24.8	27	16.2719	16.1448	91	53	40.0587	41.8637	30.5	30.2	17.347	17.6282	24.4	24.2	14.4729	14.5919
1988	8	8	22.9069	24.2	-1.29308	25	36.6	30.4	30.6	24.2	28	24.8	25.7	94	52	64	70	29.7	32.1	27.6	29.8	23.9	25.2	22.7	23.9
1988	8	9	23.955	25	-1.04495	27.4	35.4	22.5692	22.2505	26.6	27.2	17.2483	17.3221	94	53	42.7254	45.4874	34.3	30.6	18.2348	18.9436	26.3	24.4	15.3131	15.6793
1988	8	10	22.5379	24.2	-1.66209	24.4	37.4	22.6792	20.2564	23	26.2	16.6502	15.7006	89	41	41.2817	41.549	27.2	26.6	17.8395	17.2937	22.4	22.1	14.8937	14.2707
1988	8	11	22.8828	21.6641	1.21873	23.0063	35.4	27.2	21.4948	16.8467	26.2	25	17.4428	59.5736	49	84	45.7713	19.8413	27.9	30.2	19.1707	16.247	22.9	24.2	15.8248
1988	8	12	24.3413	24.4	-0.0586889	26.6	35.4	29.6	30.3	24	26.2	24.6	24.9	81	49	67	65	28.1	27.9	27.6	27.9	23	22.9	22.7	22.9
1988	8	13	21.2355	22.4	-1.16449	24.8	33.4	29.6	29.4	23	26.4	24.4	24.6	86	58	65	70	26.9	29.8	27.1	27.9	22.3	24	22.4	22.9
1988	8	14	22.836	22.4	0.435956	25.2	34.6	31	30.5	23.6	26.4	24.8	24.9	88	53	61	67	28.1	29	27.2	28.1	23	23.5	22.5	23
1988	8	15	23.4629	24.2	-0.737129	25	35.4	30.4	30.3	24.4	26.2	24.8	25.1	95	49	64	69	30.1	27.9	27.6	28.5	24.2	22.9	22.7	23.3
1988	8	16	22.8501	25	-2.14985	26.4	32	29.8	29.5	25.4	26.6	25.2	25.7	92	66	69	76	31.8	31.2	29	30.7	25.1	24.8	23.5	24.5
1988	8	17	23.2566	24	-0.743365	25.2	34.4	29.8	29.8	24.4	26.8	24.8	25.3	94	56	67	72	30	30.2	28	29.4	24.1	24.2	22.9	23.7
1988	8	18	23.291	24.4	-1.10899	26.6	35.2	30.2	30.6	25	26.6	25	25.5	88	51	66	68	30.6	29.1	28.2	29.3	24.4	23.6	23.1	23.7
1988	8	19	22.1973	25	-2.80271	26.2	35	29.6	30.1	24.4	26.4	25	25.3	86	51	69	69	29.4	28.7	28.6	28.9	23.7	23.4	23.3	23.5
1988	8	20	23.1226	22.8	0.322581	25	32.4	28.6	28.7	23.4	26.6	24	24.7	88	64	68	73	27.7	31	26.8	28.5	22.8	24.6	22.2	23.2
1988	8	21	22.5498	22.6	-0.0501561	25.2	29.8	27.8	27.6	23.2	25.2	24	24.1	85	69	73	76	27.1	29	27.3	27.8	22.4	23.5	22.5	22.8
1988	8	22	22.7763	23.4	-0.623725	26.4	33	29.6	29.6	24.2	25.6	24	24.6	84	56	63	67	28.7	27.9	26.1	27.6	23.4	22.9	21.8	22.7
1988	8	23	21.4522	22	-0.547826	25.4	33.2	29.4	29.4	23.4	26.4	24.2	24.7	85	59	65	70	27.4	29.9	26.7	28	22.6	24	22.2	23
1988	8	24	21.2379	23	-1.76212	26	32.2	29	29	23.8	25.8	24	24.5	83	60	66	70	28	29	26.5	27.8	23	23.5	22.1	22.8
1988	8	25	21.8542	23.2	-1.34578	26.2	32	27.6	28.4	23.6	26	24	24.5	81	62	74	72	27.4	29.6	27.4	28.1	22.6	23.9	22.6	23
1988	8	26	21.6274	24.4	-2.77264	27.8	32	25	27.5	25	27.4	24.6	25.7	80	70	97	82	29.8	33.4	30.6	31.3	24	25.9	24.5	24.8
1988	8	27	21.3528	24	-2.64717	26	31	29.2	28.9	24.4	25.8	24.6	24.9	88	66	69	74	29.5	29.8	27.9	29	23.8	24	22.9	23.5
1988	8	28	20.8093	23.6	-2.79071	25.4	32.2	27.4	28.1	24.4	26.8	24.6	25.3	92	66	80	79	29.9	31.6	29.1	30.2	24	25	23.6	24.2
1988	8	29	21.0761	24	-2.92393	26.6	30.2	28.2	28.3	24.4	25.6	24.8	24.9	84	69	76	76	29.1	29.8	29	29.3	23.6	24	23.6	23.7
1988	8	30	21.7236	24.2	-2.47639	26.2	34	23.1979	23.283	25	26.2	17.3292	17.5031	91	54	45.8067	47.3325	30.9	28.8	19.1104	19.5042	24.6	23.4	15.7751	16.0199
1988	8	31	21.9436	23.2	-1.25641	25	31.2	26	27	24.4	28	24.2	25.5	95	79	86	87	30.1	35.7	29	31.6	24.2	27	23.5	24.9
1988	9	1	21.8173	19.6	2.21727	25.2	33.4	27.6	28.5	16.9183	25.8	24.2	15.0725	61.0117	55	76	41.9692	19.84	28.2	27.9	16.7877	16.3202	23	22.9	13.8385
1988	9	2	22.0504	22	0.0503642	25.4	31	29.8	29	24.4	26.4	24.8	25.2	92	70	67	76	29.9	31.3	28	29.7	24	24.8	22.9	23.9
1988	9	3	20.0755	22.4	-2.32451	24.2	32.2	27.8	28	23.6	26.4	24	24.7	95	64	73	77	28.7	30.6	27.3	28.9	23.4	24.4	22.5	23.4
1988	9	4	21.7511	22.6	-0.848894	24.8	31.6	29.8	29	23.8	26	24.2	24.7	92	64	63	73	28.8	29.9	26.5	28.4	23.4	24	22	23.2
1988	9	5	21.4143	23.2	-1.78575	25	31	21.218	21.1116	24.4	28.2	16.3002	16.4847	95	81	42.436	45.4519	30.1	36.4	17.7443	18.383	24.2	27.3	14.7391	15.1258
1988	9	6	21.7511	23.2	-1.44889	25	34.2	27.6	28.6	24.4	26.6	25	25.3	95	55	81	77	30.1	29.8	29.9	30	24.2	24	24.1	24.1
1988	9	7	21.7167	24	-2.28327	26.2	32	27.2	28.2	24.4	26.2	24.6	25.1	86	63	81	77	29.4	30.2	29.2	29.6	23.7	24.2	23.6	23.9
1988	9	8	21.2905	23.8	-2.50949	25	34	27	28.3	24.4	26.2	24	24.9	95	54	78	76	30.1	28.8	27.8	28.9	24.2	23.4	22.9	23.5
1988	9	9	22.3567	23.2	-0.843288	24.8	31.8	27.4	27.8	23.6	25.8	24	24.5	91	62	76	76	28.3	29.2	27.6	28.4	23.1	23.7	22.7	23.2
1988	9	10	22.1902	19.6	2.59022	24	29.8	22.7376	22.0944	23	25.8	16.5677	15.5197	92	73	41.3161	42.8618	27.4	30.5	17.7295	17.2334	22.6	24.4	14.825	14.2317
1988	9	11	22.1636	23	-0.83642	24.2	27.6	24.6	25.3	23.8	24.4	24	24.1	97	77	95	90	29.2	28.4	29.4	29	23.6	23.2	23.8	23.5
1988	9	12	22.4033	24.4	-1.99667	26	32	28.8	28.9	25.2	26.8	25.4	25.8	94	67	76	79	31.5	31.8	30.2	31.1	24.9	25.1	24.2	24.7
1988	9	13	20.3349	23	-2.66505	26.4	32	27.8	28.5	24.4	26.2	24.8	25.1	85	63	78	76	29.2	30.2	29.3	29.6	23.7	24.2	23.7	23.8
1988	9	14	20.5343	23.6	-3.06569	26.2	32	28.8	29	24.6	26.6	25	25.4	88	66	74	76	29.9	31.2	29.1	30.1	24	24.8	23.6	24.1
1988	9	15	21.7717	22	-0.22827	25.4	32.2	29.2	29	24.4	26.8	24.8	25.3	92	66	70	76	29.9	31.6	28.4	30	24	25	23.2	24.1
1988	9	16	21.1393	24	-2.86073	26.2	34.6	29.8	30.1	25	26.8	25.4	25.7	91	55	70	72	30.9	30	29.5	30.1	24.6	24.1	23.8	24.2
1988	9	17	21.208	24.2	-2.99198	25	34.2	27.4	28.5	25	27.4	24.8	15.5055	0	59	81	80	31.7	32	29.6	31.1	25	25.2	23.9	24.7
1988	9	18	21.2836	22.8	-1.51636	25	30.2	21.2109	21.1648	24.2	25.8	16.2293	16.4918	94	71	41.2651	44.1746	29.7	30.3	17.5031	18.2553	23.9	24.3	14.5687	15.0442
1988	9	19	21.7924	21.2	0.592353	24	31.2	27.4	27.5	22.8	25.6	24.6	24.3	90	64	80	78	26.9	29.1	29.1	28.4	22.3	23.6	23.6	23.2
1988	9	20	21.5242	24	-2.47575	25.8	34	29.6	29.8	24.4	26.2	24.8	25.1	89	54	68	70	29.6	28.8	28.1	28.8	23.9	23.4	23	23.4
1988	9	21	22.0703	23.6	-1.52966	26	32.4	29	29.1	23.8	26.4	24.4	24.9	83	63	69	72	28	30.4	27.5	28.6	23	24.3	22.7	23.3
1988	9	22	21.3868	22.6	-1.21325	25.2	31	27.6	27.9	24.4	27	26.2	25.9	94	73	90	86	30	33	33.1	32	24.1	25.7	25.7	25.2
1988	9	23	21.8173	23.2	-1.38273	25	32	29.4	29	24.2	27.4	25.2	25.6	94	70	71	78	29.7	33.4	29.3	30.8	23.9	25.9	23.7	24.5
1988	9	24	21.6841	24.2	-2.51592	25.6	33.6	30.2	29.9	24.6	26.8	25.2	25.5	92	59	67	73	30.3	30.7	28.7	29.9	24.2	24.5	23.4	24
1988	9	25	21.6907	24.4	-2.70926	27.4	34.6	30.4	30.7	25.2	27	25.4	25.9	84	56	67	69	30.6	30.6	29.1	30.1	24.4	24.4	23.6	24.1
1988	9	26	21.6686	22.4	-0.731389	25	35.2	29.2	29.7	24.4	26.8	24.8	25.3	95	52	70	72	30.1	29.6	28.4	29.4	24.2	23.9	23.2	23.8
1988	9	27	21.0705	23.2	-2.12948	25.4	34.6	27.8	28.9	24.4	26.8	24.4	25.2	92	55	76	74	29.9	30	28.3	29.4	24	24.1	23.1	23.8
1988	9	28	19.6497	23	-3.35029	25	32	29.6	29	23.6	25.6	24	24.4	89	60	63	71	28.2	28.6	26.1	27.6	23.1	23.3	21.8	22.7
1988	9	29	20.5719	24.4	-3.8281	26.6	35.2	27.6	29.3	25.2	27	25	25.7	89	53	81	75	31.1	30.2	29.9	30.4	24.7	24.2	24.1	24.3
1988	9	30	20.0806	23.2	-3.11941	25.4	29.6	27.4	27.5	24.6	25.8	24.8	25.1	94	74	81	83	30.4	30.7	29.6	30.2	24.3	24.5	23.9	24.2
1988	10	1	21.6574	24.2	-2.54256	25	31.4	29	28.6	24.4	25.8	24.8	25	95	64	71	77	30.1	29.5	28.5	29.4	24.2	23.8	23.2	23.7
1988	10	2	21.1393	23	-1.86073	25.4	33.2	30.2	29.8	24.2	26.6	24.6	25.1	91	60	63	71	29.4	30.4	27.2	29	23.8	24.3	22.5	23.5
1988	10	3	18.6644	24.2	-5.53557	25.2	29.8	27	27.3	24.4	25.8	24.6	24.9	94	73	82	83	30	30.5	29.3	30	24.1	24.4	23.7	24.1
1988	10	4	21.318	23.2	-1.88199	25.4	32	26.8	27.8	24.2	26.2	24	24.8	91	63	79	78	29.4	30.2	28	29.2	23.8	24.2	22.9	23.6
1988	10	5	21.1805	24.2	-3.01948	26.6	35.2	27.8	29.4	25	27	24.8	25.6	88	53	78	73	30.6	30.2	29.3	30	24.4	24.2	23.7	24.1
1988	10	6	21.0774	23	-1.9226	26.2	35.2	29.6	30.2	25	27	25.2	25.7	91	53	70	71	30.9	30.2	29.1	30.1	24.6	24.2	23.6	24.1
1988	10	7	20.7887	23.2	-2.41133	25.8	32.8	28.8	29	24.4	26.6	24.8	25.3	89	62	72	74	29.6	30.7	28.6	29.6	23.9	24.5	23.3	23.9
1988	10	8	21.5036	24.6	-3.09638	26.2	32.6	27.2	28.3	25.2	27	25	25.7	92	65	84	80	31.4	31.9	30.2	31.2	24.8	25.1	24.2	24.7
1988	10	9	20.7071	23.4	-2.69294	25	34.6	29	29.4	24	26.4	24.6	25	92	53	70	72	29.2	29	28	28.7	23.6	23.5	23	23.4
1988	10	10	20.7887	24.2	-3.41133	26	35.2	29.2	29.9	25.2	28	25.4	26.2	94	58	74	75	31.5	33	29.9	31.5	24.9	25.7	24	24.9
1988	10	11	21.1805	23	-1.81948	25	35.2	29.6	29.9	24.2	27.2	24.6	25.3	94	54	67	71	29.7	30.8	27.6	29.3	23.9	24.5	22.7	23.7
1988	10	12	21.411	23.4	-1.98897	26.2	31.2	28.8	28.8	24.4	25.8	24.8	25	86	65	72	75	29.4	29.6	28.6	29.2	23.7	23.9	23.3	23.6
1988	10	13	20.1664	24	-3.83363	26.2	32	27.2	28.2	25	24	24.4	24.5	91	52	80	74	30.9	24.5	28.7	28	24.6	20.8	23.4	22.9
1988	10	14	21.1805	23.2	-2.01948	26.6	32	27.4	28.4	25	23.2	24.8	24.3	88	48	81	72	30.6	22.6	29.6	27.6	24.4	19.5	23.9	22.6
1988	10	15	20.7887	24	-3.21133	26.2	32.6	27.8	28.6	25	26.2	25.2	25.5	91	61	81	78	30.9	29.8	30.3	30.3	24.6	24	24.3	24.3
1988	10	16	19.3931	23	-3.60687	25	32	28.6	28.5	24.4	27.2	25	25.5	95	69	75	80	30.1	32.9	29.3	30.8	24.2	25.6	23.7	24.5
1988	10	17	20.5935	23.6	-3.00648	24.2	29.8	20.5438	20.6255	23.8	25.6	17.8543	18.1488	97	72	47.7582	49.6033	29.2	30	18.784	19.4155	23.6	24.1	15.6013	15.9703
1988	10	18	21.0293	23.2	-2.17072	26.2	31.8	28.6	28.8	24.4	25.8	24.8	25	86	62	74	74	29.4	29.2	28.8	29.1	23.7	23.7	23.4	23.6
1988	10	19	20.878	24	-3.12196	25.4	36.2	29.8	30.3	24.2	26.4	24.6	25.1	91	46	66	68	29.4	27.9	27.5	28.3	23.8	22.9	22.6	23.1
1988	10	20	20.9055	23	-2.09446	25.2	34.6	28.6	29.3	24.2	26.6	24.8	25.2	92	54	74	73	29.5	29.5	28.8	29.3	23.8	23.8	23.4	23.7
1988	10	21	20.988	24	-3.01197	25	35.6	28	29.1	24.2	27	24.6	25.3	94	52	76	74	29.7	29.9	28.7	29.4	23.9	24.1	23.3	23.8
1988	10	22	20.5935	23.2	-2.60648	26.2	32.6	28.6	29	25	26.6	25	25.5	91	63	75	76	30.9	30.8	29.3	30.3	24.6	24.6	23.7	24.3
1988	10	23	21.1805	23.6	-2.41948	25.8	33.8	29.6	29.7	24.4	27	24.8	25.4	89	59	68	72	29.6	31.1	28.1	29.6	23.9	24.7	23	23.9
1988	10	24	20.7612	23.2	-2.43883	26.2	33.8	28.2	29.1	24.2	26.8	24.6	25.2	85	58	75	73	28.9	30.6	28.5	29.3	23.5	24.4	23.3	23.7
1988	10	25	20.5549	23	-2.44507	25	31	20.4724	19.675	24.2	28.2	15.6327	15.3529	94	81	46.4376	42.7553	29.7	36.4	17.5886	16.3606	23.9	27.3	14.5431	13.5043
1988	10	26	21.1668	24	-2.83323	25.2	32	28.4	28.5	24.4	25	24.6	24.7	94	57	73	75	30	27	28.4	28.5	24.1	22.4	23.2	23.2
1988	10	27	18.6026	23.8	-5.19744	24.8	31	29	28.5	24.2	26.2	24.8	25.1	95	69	71	78	29.8	30.8	28.5	29.7	24	24.5	23.2	23.9
1988	10	28	21.2112	22	-0.788762	25	32	28.6	28.5	24.2	27.2	24.6	25.3	94	69	72	78	29.7	32.9	28.3	30.3	23.9	25.6	23.1	24.2
1988	10	29	21.153	23.2	-2.04698	25	34	28	28.8	24.2	27	24.4	25.2	94	58	75	75	29.7	31	28.2	29.6	23.9	24.6	23	23.9
1988	10	30	21.1247	22	-0.875338	25	34.6	29.2	29.5	24.4	26.2	25	25.2	95	52	71	73	30.1	28.4	28.9	29.2	24.2	23.2	23.5	23.6
1988	10	31	20.199	24.4	-4.20104	26.4	35.2	28.2	29.5	25	27.2	24.8	25.7	89	54	76	73	30.7	30.8	29	30.2	24.5	24.5	23.6	24.2
1988	11	1	20.7062	23.2	-2.49383	25	35	28.2	29.1	24.2	27.4	24.8	25.5	94	56	76	75	29.7	31.4	29	30	23.9	24.9	23.6	24.1
1988	11	2	19.0785	22.3	-3.22155	26	29	27.2	27.4	23	25.4	24.4	24.3	78	75	80	77	26.1	30	28.7	28.3	21.8	24.1	23.4	23.1
1988	11	3	18.6094	23.2	-4.59057	25	29.8	27.4	27.4	24.2	26.6	24.8	25.2	94	78	81	84	29.7	32.7	29.6	30.6	23.9	25.5	23.9	24.4
1988	11	4	20.7887	24	-3.21133	25	32	29.6	29	24.2	27.4	25	25.5	94	70	69	78	29.7	33.4	28.6	30.6	23.9	25.9	23.3	24.4
1988	11	5	20.8368	23.8	-2.96321	25.6	32.4	27.4	28.2	24.6	27	24.8	25.5	92	66	81	80	30.3	32.1	29.6	30.6	24.2	25.2	23.9	24.4
1988	11	6	21.0774	22.6	-1.5226	23.6	29.6	27.2	26.9	23	25.8	24	24.3	95	74	77	82	27.7	30.7	27.7	28.7	22.8	24.5	22.8	23.3
1988	11	7	19.302	23	-3.69801	25.2	33.4	22.7342	22.8201	24.2	26.8	18.2176	18.4066	92	60	50.7686	52.4529	29.5	30.8	20.1768	20.6821	23.8	24.6	16.7292	17.0352
1988	11	8	20.4729	22.4	-1.92712	26.6	32	26	27.6	25	27.4	24.4	25.6	88	70	88	82	30.6	33.4	29.5	31.2	24.4	25.9	23.8	24.7
1988	11	9	21.0705	23.2	-2.12948	25	32	23.6072	23.6897	24.4	27.4	18.9257	19.1147	95	70	52.9685	55.134	30.1	33.4	20.9021	21.4314	24.2	25.9	17.3583	17.6986
1988	11	10	21.5655	22	-0.434507	24.4	30.4	28.2	27.8	23	25	24.4	24.1	89	65	73	76	27.2	28.1	28	27.8	22.4	23	23	22.8
1988	11	11	21.2218	23	-1.77824	25	32	28.6	28.5	24.2	27	24.8	25.3	94	68	74	78	29.7	32.3	28.8	30.2	23.9	25.3	23.4	24.2
1988	11	12	20.9605	23	-2.03947	24	33	29.6	29	23.4	26.2	25	24.9	95	59	69	74	28.4	29.5	28.6	28.8	23.2	23.8	23.3	23.4
1988	11	13	20.9468	23.4	-2.45322	25	32	29.8	29.1	24	26.4	25.2	25.2	92	65	69	75	29.2	30.7	29	29.6	23.6	24.5	23.5	23.9
1988	11	14	19.8675	24.4	-4.53252	25.6	32.4	23.3398	23.5066	24.8	26.4	18.8194	18.9827	94	63	53.1869	54.6062	30.8	30.4	20.9767	21.3706	24.5	24.3	17.3399	17.5811
1988	11	15	19.9706	23	-3.0294	25	28.4	27.4	27	24.2	24.4	25.2	24.6	94	72	84	83	29.7	27.9	30.6	29.4	23.9	22.9	24.4	23.7
1988	11	16	19.4084	22	-2.59157	26.4	31	21.4451	21.626	24.2	26.4	17.0454	17.1837	84	70	47.0841	48.184	28.7	31.3	18.8336	19.1636	23.4	24.8	15.5977	15.8071
1988	11	17	21.208	22	-0.791984	26.6	35.4	28.2	29.6	24	26	24.8	24.9	81	48	76	68	28.1	27.4	29	28.2	23	22.6	23.6	23
1988	11	18	21.3868	23	-1.61325	25.4	32	29.2	29	24.2	25	24.6	24.6	91	57	69	72	29.4	27	27.9	28.1	23.8	22.4	22.9	23
1988	11	19	21.263	24.4	-3.13699	26.4	31	28.8	28.8	24	27.4	24.8	25.4	82	76	72	77	28.2	34.1	28.6	30.3	23.1	26.2	23.3	24.2
1988	11	20	21.0499	23.6	-2.5501	25	32.2	29.4	29	24.2	26	24.6	24.9	94	61	68	74	29.7	29.5	27.7	29	23.9	23.8	22.8	23.5
1988	11	21	20.1562	22.2	-2.04379	25.2	32.4	23.9647	24.0472	24.4	25.8	19.0632	19.3966	94	59	51.9717	54.859	30	28.8	20.9949	21.8645	24.1	23.4	17.4304	17.9667
1988	11	22	21.3249	23	-1.67512	26.6	35	30.2	30.5	24.2	27.4	25	25.5	82	56	66	68	28.6	31.4	28.2	29.4	23.3	24.9	23.1	23.8
1988	11	23	21.2699	24.2	-2.93011	27.2	32.4	25.1403	25.0887	25	26.4	18.9875	19.211	84	63	50.5968	53.9653	30.2	30.4	20.7096	21.4521	24.2	24.3	17.2276	17.6917
1988	11	24	20.9696	23.2	-2.23038	25.2	32	28.4	28.5	24.4	27.2	26.6	26.1	94	69	87	83	30	32.9	33.6	32.2	24.1	25.6	26	25.2
1988	11	25	23.3469	23	0.346891	25.2	34.8	29.2	29.6	24.4	26.8	25	25.4	94	54	71	73	30	29.9	28.9	29.6	24.1	24.1	23.5	23.9
1988	11	26	22.027	23.6	-1.57302	26	33	29.2	29.4	24.4	25.2	25	24.9	88	53	71	71	29.5	26.9	28.9	28.4	23.8	22.3	23.5	23.2
1988	11	27	22.0766	22	0.0766497	26	33.6	29	29.4	25.2	27.2	25.6	26	94	61	76	77	31.5	31.8	30.6	31.3	24.9	25.1	24.4	24.8
1988	11	28	22.3889	24	-1.61111	26	34.4	29.8	30	24.4	26.6	25	25.3	88	55	68	70	29.5	29.6	28.5	29.2	23.8	23.9	23.2	23.6
1988	11	29	22.0766	22.2	-0.12335	26.6	33	28.4	29.1	24.4	26	24.6	25	84	58	73	72	29.1	29	28.4	28.8	23.6	23.5	23.2	23.4
1988	11	30	22.6379	23.2	-0.562076	24.2	33.4	28.4	28.6	23.8	25.8	25	24.9	97	55	76	76	29.2	28.2	29.4	28.9	23.6	23	23.8	23.5
1988	12	1	22.396	22.4	-0.00401593	25.4	36.2	28.4	29.6	24.2	27.2	24.8	25.4	91	50	75	72	29.4	30.1	28.9	29.5	23.8	24.1	23.5	23.8
1988	12	2	23.8135	23.2	0.613474	25.2	34.2	27.8	28.8	24.2	25	24.6	24.6	92	48	77	72	29.5	25.6	28.8	28	23.8	21.5	23.4	22.9
1988	12	3	22.1689	22	0.168902	25.2	33.2	28	28.6	24.4	25.8	24.8	25	94	56	77	76	30	28.3	29.2	29.2	24.1	23.1	23.6	23.6
1988	12	4	23.9097	23	0.909718	25	33.8	28.4	28.9	24.4	26.6	25	25.3	95	57	76	76	30.1	30	29.4	29.9	24.2	24.1	23.8	24
1988	12	5	23.3895	22.2	1.18947	25.2	34	27.8	28.7	24.4	26.2	24.8	25.1	94	54	78	75	30	28.8	29.3	29.4	24.1	23.4	23.7	23.7
1988	12	6	23.8135	23.2	0.613474	25	34.2	28.2	28.9	24.2	26	24.6	24.9	94	52	75	74	29.7	28.2	28.5	28.8	23.9	23	23.3	23.4
1988	12	7	24.1778	22.4	1.77783	26	36	28.6	29.8	24.2	27.2	24.8	25.4	86	51	74	70	29	30.2	28.8	29.3	23.5	24.2	23.4	23.7
1988	12	8	23.7869	23.2	0.586863	26.2	30	28.4	28.3	24	25.2	24.6	24.6	83	68	73	75	28.4	28.9	28.4	28.5	23.2	23.5	23.2	23.3
1988	12	9	24.2947	23.2	1.09469	26.6	34.2	28.4	29.4	24.4	25	24.8	24.7	84	48	75	69	29.1	25.6	28.9	27.8	23.6	21.5	23.5	22.8
1988	12	10	24.1503	24	0.150327	27.2	36.2	27	29.4	25.2	28	25	26.1	85	54	85	75	30.7	32.3	30.3	31.1	24.5	25.4	24.3	24.7
1988	12	11	23.3675	22.2	1.16749	26.2	33.8	29.2	29.6	24	26.6	25	25.2	83	57	71	71	28.4	30	28.9	29.1	23.2	24.1	23.5	23.6
1988	12	12	23.5385	23.2	0.338491	24.2	35.2	30	29.9	23.6	26.4	25	25	95	50	67	71	28.7	28.6	28.3	28.5	23.4	23.3	23.2	23.3
1988	12	13	24.4734	24.4	0.0734316	26	36.2	28.6	29.9	24.6	27	24.8	25.5	89	49	74	71	30	29.5	28.8	29.4	24.1	23.8	23.4	23.8
1988	12	14	23.8436	23.2	0.643633	26.2	34.2	28	29.1	24	25.2	24.6	24.6	83	49	76	69	28.4	26.1	28.7	27.7	23.2	21.8	23.3	22.8
1988	12	15	23.9004	22	1.9004	27.4	32	29.2	29.5	24.2	26.2	25	25.1	77	63	71	71	28.1	30.2	28.9	29	23	24.2	23.5	23.5
1988	12	16	21.3812	24	-2.61879	26	36	29.2	30.1	24.4	26.2	24.8	25.1	88	46	70	68	29.5	27.5	28.4	28.5	23.8	22.7	23.2	23.2
1988	12	17	22.9885	23.2	-0.211473	25	37.2	28.4	29.8	24.2	26	24.8	25	94	41	75	70	29.7	26.2	28.9	28.2	23.9	21.8	23.5	23.1
1988	12	18	22.2753	24.4	-2.12465	26	37.2	29	30.3	25.2	26	25	25.4	94	41	72	69	31.5	26.2	29	28.9	24.9	21.8	23.5	23.4
1988	12	19	24.5078	23.2	1.3078	26	35	29.2	29.9	24	26.8	24.6	25.1	85	53	69	69	28.5	29.8	27.9	28.7	23.2	24	22.9	23.4
1988	12	20	24.4803	24	0.480306	27	38.2	30.2	31.4	24.4	27.2	26	25.9	81	43	72	65	28.8	28.8	30.8	29.5	23.4	23.4	24.5	23.8
1988	12	21	24.163	25.2	-1.03703	27	37	30	31	26	26.8	25.4	26.1	92	45	69	69	32.9	28.5	29.4	30.3	25.7	23.2	23.7	24.2
1988	12	22	23.9785	23.2	0.778463	26	33.6	29.2	29.5	24	26.6	24.8	25.1	85	58	70	71	28.5	30.2	28.4	29	23.2	24.2	23.2	23.5
1988	12	23	24.0707	23	1.07072	26.6	36.2	30	30.7	24	27.2	24.6	25.3	81	50	64	65	28.1	30.1	27.3	28.5	23	24.1	22.6	23.2
1988	12	24	22.8289	22	0.82886	26	36.2	30.2	30.7	24.4	27.2	25	25.5	88	50	66	68	29.5	30.1	28.2	29.3	23.8	24.1	23.1	23.7
1988	12	25	23.9004	23	0.900404	26	38.2	29.4	30.8	24.2	26	24.8	25	86	38	69	64	29	25.5	28.2	27.6	23.5	21.4	23.1	22.7
1988	12	26	23.1307	23.4	-0.269277	25.2	34.8	29.4	29.7	23.6	27	24.4	25	88	55	66	70	28.1	30.5	27.2	28.6	23	24.4	22.5	23.3
1988	12	27	24.4459	24.2	0.245933	26	36.8	30.2	30.8	24.6	27	25.2	25.6	89	47	67	68	30	29.1	28.7	29.3	24.1	23.6	23.4	23.7
1988	12	28	23.6092	23.2	0.409226	27.2	38	22.7754	22.3889	26	27.4	17.2689	16.6869	91	44	42.966	44.0613	32.8	29.5	18.4032	18.0713	25.6	23.8	15.3956	15.057
1988	12	29	24.5491	24.2	0.349052	27	34.2	28.8	29.7	25.2	23.2	25	24.5	87	39	74	67	30.8	21.1	29.1	27	24.6	18.4	23.6	22.2
1988	12	30	24.0068	23.2	0.806849	26.2	30	27.6	27.9	24	25	24.6	24.5	83	67	78	76	28.4	28.3	28.9	28.5	23.2	23.2	23.5	23.3
1988	12	31	23.8949	23	0.89491	24	29.8	27.6	27.3	23.4	26.2	24	24.5	95	75	74	82	28.4	31.6	27.4	29.1	23.2	25	22.6	23.6

## Sheet: 1988
						Temperature				Temperature				Relative Humidity				Pressure				Dew temperature
Year	Month	Day	Maximum	Minimum	Max-Min	1899-12-31 07:00:00	1899-12-31 13:00:00	1899-12-31 19:00:00	Average	1899-12-31 01:00:00	1899-12-31 13:00:00	1899-12-31 19:00:00	Average	1899-12-31 01:00:00	1899-12-31 13:00:00	1899-12-31 19:00:00	Average	1899-12-31 07:00:00	1899-12-31 13:00:00	1899-12-31 19:00:00	Average	1899-12-31 07:00:00	1899-12-31 13:00:00	1899-12-31 19:00:00	Average		Month	Taverage	Hraverage
1989	1	1	25.1768	23	2.17683	26.2	35.4	29.8	30.3	24	27.2	25	25.4	83	53	68	68	28.4	30.6	28.5	29.2	23.2	24.4	23.2	23.6		January	30.0734	66.1356
1989	1	2	27.2428	24.2	3.04277	25	33.8	26.6	28	24.2	26.6	25	25.3	94	57	88	80	29.7	30	30.6	30.1	23.9	24.1	24.4	24.2		February	30.3636	63.4951
1989	1	3	27.1079	23.4	3.70794	26.2	34	27.8	29	24.2	26.8	24.8	25.3	85	57	78	74	28.9	30.4	29.3	29.5	23.5	24.3	23.7	23.8		March	28.8016	64.4243
1989	1	4	26.888	22	4.88795	26.6	38.2	28.6	30.5	24.2	27.2	22.8	24.7	82	43	61	62	28.6	28.8	23.9	27.1	23.3	23.4	20.4	22.4		April	30.3881	64.9784
1989	1	5	25.4829	24.4	1.08288	27.2	36.2	29.8	30.8	25	27	25.2	25.7	84	49	69	67	30.2	29.5	29	29.6	24.2	23.8	23.5	23.9		May	27.6564	67.7869
1989	1	6	26.532	23.2	3.33199	27.2	34.4	28.4	29.6	24.2	26.6	24.8	25.2	78	55	75	69	28.2	29.6	28.9	28.9	23.1	23.9	23.5	23.5		June	29.4776	68.8283
1989	1	7	27.2215	25.2	2.02148	26.6	37	30	30.9	26	26.8	25.6	26.1	95	45	70	70	33.2	28.5	29.9	30.5	25.8	23.2	24	24.4		July	29.7981	67.4668
1989	1	8	26.9305	22.6	4.33053	25	36.2	29.6	30.1	23.2	26.2	24.2	24.5	86	46	64	65	27.2	27.4	26.6	27.1	22.5	22.6	22.1	22.4		August	29.1142	70.0515
1989	1	9	26.7444	24.2	2.54443	26	34.6	29.4	29.8	24.6	26.8	25	25.5	89	55	70	71	30	30	28.7	29.6	24.1	24.1	23.4	23.9		September	27.1693	69.1052
1989	1	10	25.8661	23.2	2.66608	28.2	38	29.2	31.2	26.6	27.4	26	26.7	88	44	78	70	33.7	29.5	31.5	31.6	26.1	23.8	24.9	24.9		October	27.025	68.3092
1989	1	11	27.1541	24.4	2.75407	28	36	30.4	31.2	26	27.2	25.2	26.1	85	51	66	67	32.3	30.2	28.6	30.4	25.3	24.2	23.3	24.3		November	28.5379	71.5618
1989	1	12	25.937	23	2.93705	25.2	33	28	28.5	24.2	26.4	24.6	25.1	92	60	76	76	29.5	30	28.7	29.4	23.8	24.1	23.3	23.8		December	29.1677	73.0323
1989	1	13	26.9349	22.2	4.73488	27	36	31	31.3	25	26.6	25.2	25.6	85	48	63	65	30.3	28.6	28.2	29	24.3	23.3	23.1	23.5
1989	1	14	27.2286	24	3.22858	27	34.6	23.425	23.5243	24.2	26.8	25.4	25.5	79	55	47.0841	49.3904	28.3	30	19.9797	20.5829	23.1	24.1	16.6728	17.0844
1989	1	15	27.186	23.2	3.986	27	36.2	28.8	30.2	24.4	26.6	25	25.3	81	47	74	67	28.8	28.4	29.1	28.8	23.4	23.2	23.6	23.4
1989	1	16	25.5138	24	1.51379	26.6	36.4	30.2	30.9	24.4	27.2	25	25.5	84	49	66	66	29.1	30	28.2	29.1	23.6	24.1	23.1	23.6
1989	1	17	27.2995	23.2	4.09954	26.6	34.2	29.8	30.1	24	27	24.8	25.3	81	57	67	68	28.1	30.9	28	29	23	24.6	22.9	23.5
1989	1	18	27.2073	24	3.20729	27.2	36.2	30.2	31	25	26.2	25.2	25.5	84	46	67	65	30.2	27.4	28.7	28.8	24.2	22.6	23.4	23.4
1989	1	19	26.0151	23.2	2.81511	27	38	30	31.3	24.4	27.9	25	25.8	81	47	67	65	28.8	30.9	28.3	29.3	23.4	24.6	23.2	23.7
1989	1	20	26.7811	24.2	2.58105	25.4	36.2	30.6	30.7	24.6	26.8	25.2	25.5	94	48	65	69	30.4	29	28.5	29.3	24.3	23.5	23.2	23.7
1989	1	21	27.5408	22	5.54082	25	38.2	23.8933	22.4518	23.2	26.2	17.8898	15.9617	86	39	43.465	39.8126	27.2	26	18.901	17.0568	22.5	21.8	15.8141	14.2219
1989	1	22	25.6017	24.2	1.40169	26	38.2	30	31	25.2	27.2	25.2	25.9	94	43	68	68	31.5	28.8	28.9	29.7	24.9	23.4	23.5	23.9
1989	1	23	24.1659	23.2	0.965943	26.2	36.2	30.2	30.7	24.4	26.6	24.8	25.3	86	47	65	66	29.4	28.4	27.7	28.5	23.7	23.2	22.8	23.2
1989	1	24	25.4625	24	1.46251	26.2	35	31	30.8	24.6	24.4	26.2	25.1	88	42	69	66	29.9	23.5	30.8	28.1	24	20.1	24.5	22.9
1989	1	25	24.2978	23	1.2978	26.6	35.2	31	31	24	29.2	23.2	25.5	81	64	52	66	28.1	36.5	23.3	29.3	23	27.4	19.9	23.4
1989	1	26	23.7583	24.4	-0.64167	26.2	38	30	31	24	27.4	25.4	25.6	83	44	69	66	28.4	29.5	29.4	29.1	23.2	23.8	23.7	23.6
1989	1	27	21.5582	22	-0.441839	27.4	38	31	31.9	23	26.6	25.4	25	69	41	64	58	25.2	27.2	28.7	27	21.2	22.5	23.4	22.4
1989	1	28	23.0672	23.2	-0.132841	27.2	37.4	30.6	31.5	25.4	26.2	25.2	25.6	87	41	65	64	31.2	26.6	28.5	28.8	24.8	22.1	23.2	23.4
1989	1	29	22.4199	23.6	-1.18006	25.8	38.2	31.2	31.6	24	27.2	26	25.7	86	43	66	65	28.6	28.8	30.1	29.2	23.3	23.4	24.2	23.6
1989	1	30	23.0891	24.2	-1.11087	26.6	37.4	30	31	25.4	26.2	26.4	26	91	41	75	69	31.6	26.6	32	30.1	25	22.1	25.2	24.1
1989	1	31	20.1004	23.2	-3.09956	26.4	37	29	30.4	24.4	25.4	26.4	25.4	85	39	82	69	29.2	24.7	32.7	28.9	23.7	20.9	25.5	23.4
1989	2	1	24.1586	24.4	-0.241382	27.2	36.4	31.2	31.5	25	25.8	25	25.3	84	43	61	63	30.2	26.2	27.6	28	24.2	21.8	22.7	22.9
1989	2	2	22.6569	23	-0.343055	26.4	36.4	30	30.7	24.4	26.2	24	24.9	85	45	61	64	29.2	27.2	25.8	27.4	23.7	22.5	21.6	22.6
1989	2	3	22.2271	23.3	-1.07288	27.4	37.2	31	31.6	25.4	26.8	24.4	25.5	85	45	58	63	31.1	28.3	26.2	28.5	24.7	23.1	21.8	23.2
1989	2	4	22.9646	24.2	-1.23539	25.2	37.2	32.2	31.7	25.2	26.6	25.4	18.1737	0	44	58	67	32	27.8	27.9	29.2	25.2	22.8	22.9	23.6
1989	2	5	22.8035	25	-2.19655	27.2	37.4	32	32.2	25.2	26.8	25.6	25.9	85	44	60	63	30.7	28.2	28.6	29.2	24.5	23.1	23.3	23.6
1989	2	6	22.9646	23.2	-0.235395	26.6	37.2	30	31	24.4	26.2	24.6	25.1	84	42	64	63	29.1	26.7	27.3	27.7	23.6	22.2	22.6	22.8
1989	2	7	22.9719	24.4	-1.42807	25.4	36.4	31	31	25	27	25.4	25.8	97	48	64	70	31.4	29.4	28.7	29.8	24.9	23.8	23.4	24
1989	2	8	23.1038	23.2	-0.0962153	27.2	30.1594	30	24.0281	24.2	26.6	24.2	25	78	35.3397	62	41.5135	28.2	20.1819	26.3	17.7976	23.1	16.6657	21.9	14.7674
1989	2	9	22.9939	24	-1.00609	27.4	36.6	31.4	31.7	25.2	19.3162	25.4	17.2618	84	36.5106	62	42.3295	30.6	20.4197	28.4	17.8934	24.4	16.8005	23.2	14.8278
1989	2	10	22.2838	23	-0.716169	26.4	35	31	30.9	25	26.2	25.2	25.5	89	50	63	67	30.7	28.2	28.2	29	24.5	23	23.1	23.5
1989	2	11	22.2309	24.2	-1.9691	27.2	36.4	31.6	31.7	24.6	26.6	25.2	25.5	81	47	60	62	29.2	28.3	27.8	28.4	23.6	23.1	22.8	23.2
1989	2	12	22.9866	23.2	-0.213419	26.2	36	31.2	31.2	25.4	27.2	25	25.9	94	51	61	68	31.9	30.2	27.6	29.9	25.1	24.2	22.7	24
1989	2	13	23.1477	24.4	-1.25226	26.2	36.6	30	30.7	25.2	26.8	25.2	25.7	92	47	68	69	31.4	28.7	28.9	29.7	24.8	23.4	23.5	23.9
1989	2	14	21.4703	23.2	-1.72974	27	36.2	31	31.3	25.4	27	25.6	26	88	49	65	67	31.4	29.5	29.2	30	24.8	23.8	23.7	24.1
1989	2	15	21.712	24.4	-2.68801	26.2	37.2	30	30.9	25	26.6	25.2	25.6	91	44	68	68	30.9	27.8	28.9	29.2	24.6	22.8	23.5	23.6
1989	2	16	21.4776	23.2	-1.72242	26.2	35.4	32.2	31.5	24.4	26.4	25	25.3	86	49	56	64	29.4	28.4	26.9	28.2	23.7	23.2	22.3	23.1
1989	2	17	22.6643	23.2	-0.535729	26.6	36.2	32	31.7	24.2	26.2	24.6	25	82	46	55	61	28.6	27.4	26	27.3	23.3	22.6	21.7	22.5
1989	2	18	21.4996	24.4	-2.90044	27.2	35.5	25.3906	25.2735	25	27	18.0672	18.2021	84	52	42.1167	44.9552	30.2	30	19.0749	19.6284	24.2	24.1	15.9312	16.2825
1989	2	19	21.6241	25.2	-3.57591	26.4	36.8	30	30.8	26	27.4	25.6	26.3	97	49	70	72	33.3	30.2	29.9	31.2	25.9	24.2	24	24.7
1989	2	20	21.6461	24.2	-2.55394	25.4	37.2	31.2	31.3	24.4	26.8	25	25.4	92	45	61	66	29.9	28.3	27.6	28.6	24	23.1	22.7	23.3
1989	2	21	21.5728	24	-2.42719	27.2	36	30	30.8	25.6	27.2	24.2	25.7	88	51	62	67	31.7	30.2	26.3	29.4	25	24.2	21.9	23.7
1989	2	22	21.6168	22	-0.383238	25.2	35.2	30.2	30.2	24.2	26.6	25	25.3	92	51	66	70	29.5	29.1	28.2	28.9	23.8	23.6	23.1	23.5
1989	2	23	21.6607	24.4	-2.73929	27	35.8	30.4	30.9	24.6	26.8	25.2	25.5	82	50	66	66	29.3	29.3	28.6	29.1	23.7	23.7	23.3	23.6
1989	2	24	20.6505	23.2	-2.54946	25	34.2	25.4405	25.6786	24	26.2	18.4669	18.7599	92	53	46.149	47.0646	29.2	28.7	19.7232	20.3019	23.6	23.4	16.4598	16.8261
1989	2	25	21.0437	23.2	-2.15626	27.2	35.2	29	30.1	25.2	26.6	25.4	25.7	85	51	75	70	30.7	29.1	30	30	24.5	23.6	24.1	24.1
1989	2	26	20.9984	23.6	-2.60163	25.8	34.6	29.6	29.9	24.2	26.8	24.8	25.3	88	55	68	70	29.1	30	28.1	29.1	23.6	24.1	23	23.6
1989	2	27	20.8849	24	-3.11505	26.2	34.8	29.8	30.1	25	26.6	25.2	25.6	91	53	69	71	30.9	29.4	29	29.7	24.6	23.7	23.5	23.9
1989	2	28	19.7205	24.2	-4.47953	25.6	35	29.2	29.8	24.6	27.4	24.2	25.4	92	56	66	71	30.3	31.4	26.9	29.5	24.2	24.9	22.3	23.8
1989	3	1	23.1111	24.2	-1.08889	27	38.2	29.2	30.9	26.6	27.4	25.2	26.4	97	44	73	71	34.5	29.3	29.4	31.1	26.5	23.7	23.8	24.6
1989	3	2	20.8396	23.2	-2.36042	26.4	37.4	29.4	30.6	24.4	25.2	27.2	25.6	85	37	84	69	29.2	24	34.6	29.3	23.7	20.4	26.5	23.5
1989	3	3	20.7262	22	-1.27384	25.2	37.2	31	31.1	23.2	24.4	23.2	23.6	85	35	52	57	27.1	22.1	23.3	24.1	22.4	19.1	19.9	20.5
1989	3	4	20.0834	23.2	-3.11657	25.2	37.2	26.2	28.7	24.2	24.2	23.2	23.9	92	34	78	68	29.5	21.6	26.4	25.8	23.8	18.7	22	21.5
1989	3	5	22.367	24.2	-1.83299	25	25.4186	31.2	21.1516	24.4	19.9393	24.4	16.9616	95	37.4686	57	42.23	30.1	20.9465	26	18.2252	24.2	17.2546	21.8	15.1449
1989	3	6	21.0211	23	-1.97894	27	34.2	29.8	30.2	25.4	26.6	25	25.7	88	55	68	70	31.4	29.8	28.5	29.9	24.8	24	23.2	24
1989	3	7	22.3821	23.4	-1.01787	25.2	33.6	29.4	29.4	24	25.8	24.2	24.7	91	54	65	70	29	28	26.7	27.9	23.6	23	22.2	22.9
1989	3	8	20.1927	24	-3.8073	25	34	30	29.8	24.2	26.4	24.4	25	94	55	63	71	29.7	29.4	26.8	28.6	23.9	23.7	22.3	23.3
1989	3	9	23.0379	21.6828	1.35505	23.2333	34.6	30.2	21.2468	17.8047	26.8	24	18.8585	58.7575	55	60	45.6362	19.9052	30	25.7	19.6902	16.6409	24.1	21.6	16.4378
1989	3	10	22.4351	23.2	-0.764938	25.2	34.6	30	30	23.6	26.8	23.2	24.5	88	55	56	66	28.1	30	23.9	27.3	23	24.1	20.4	22.5
1989	3	11	21.9284	24	-2.07156	25.2	34.2	29.6	29.7	24.2	26.6	24.6	25.1	92	55	67	71	29.5	29.8	27.6	29	23.8	24	22.7	23.5
1989	3	12	20.832	23	-2.16798	25	32.2	28.6	28.6	23.6	25.8	24	24.5	89	60	68	73	28.2	29	26.8	28	23.1	23.5	22.2	22.9
1989	3	13	22.125	22.8	-0.674961	24.8	38.2	31	31.3	23.4	25.2	26.2	24.9	89	35	69	64	27.8	23.4	30.8	27.4	22.9	20	24.5	22.5
1989	3	14	22.2611	25.2	-2.93885	26.2	37.2	29	30.4	24.4	25.2	23.2	24.3	86	38	61	62	29.4	24.1	24.6	26	23.7	20.5	20.8	21.7
1989	3	15	22.6972	23	-0.302766	26.6	38.2	29.2	30.8	24.2	27.4	25	25.5	82	44	71	66	28.6	29.3	28.9	28.9	23.3	23.7	23.5	23.5
1989	3	16	22.1099	24.2	-2.09008	25	38.4	28	29.9	24.4	27.2	25.4	25.7	95	42	81	73	30.1	28.6	30.7	29.8	24.2	23.3	24.5	24
1989	3	17	20.9757	23.2	-2.22431	26.6	37.2	31.4	31.6	24.4	26.8	25	25.4	84	45	60	63	29.1	28.3	27.4	28.3	23.6	23.1	22.6	23.1
1989	3	18	21.0059	24.4	-3.39407	26.2	38.2	32.4	32.3	25.2	27	25.4	25.9	92	42	57	64	31.4	28.2	27.8	29.1	24.8	23.1	22.8	23.6
1989	3	19	20.9757	23	-2.02431	25.4	36.2	23.0415	23.2503	24.2	26.6	19.2873	19.2668	91	47	46.6984	49.1157	29.4	28.4	20.2726	21.1113	23.8	23.2	16.9359	17.5146
1989	3	20	19.5087	24.2	-4.69125	27.2	37	31.2	31.7	25	26.8	25.2	25.7	84	45	62	64	30.2	28.5	28.1	28.9	24.2	23.2	23	23.5
1989	3	21	21.9058	22	-0.0942453	25.4	36.2	30.4	30.6	24.4	26.4	25.2	25.3	92	46	66	68	29.9	27.9	28.6	28.8	24	22.9	23.3	23.4
1989	3	22	19.3348	23.8	-4.46517	25.6	35.6	30.2	30.4	24.2	26.8	24.6	25.2	89	51	63	68	29.3	29.4	27.2	28.6	23.7	23.8	22.5	23.3
1989	3	23	20.4917	21.1846	-0.692825	22.6496	26.5686	22.591	21.7266	19.3936	21.6973	19.9906	20.3568	63.7295	41.4608	51.2034	50.8737	21.1553	22.7375	21.2322	21.0124	17.5842	18.7343	17.782	17.4524
1989	3	24	20.4313	21.5089	-1.07769	24.3971	25.0743	22.9207	22.0746	19.4936	20.7084	20.0602	19.4668	63.2282	39.7394	50.654	49.2988	21.7644	21.6754	21.2981	20.8952	18.1879	17.8699	17.815	17.3791
1989	3	25	20.9681	25.2	-4.23188	26.6	38.2	26.2	29.3	24.4	25.4	22	23.9	84	36	70	63	29.1	23.9	23.6	25.6	23.6	20.4	20.2	21.4
1989	3	26	20.7564	24.4	-3.6436	25.4	38.2	27	29.4	23.4	25	26.6	25	85	34	97	72	27.4	22.9	34.5	28.3	22.6	19.7	26.5	22.9
1989	3	27	20.9908	22	-1.00919	25.4	36	27.2	29	24.4	25	24	24.5	92	41	77	70	29.9	24.4	27.7	27.3	24	20.7	22.8	22.5
1989	3	28	20.6052	25	-4.39483	27	39.4	26.6	29.9	23.2	25	24.4	24.2	73	31	84	62	25.9	22.1	29.1	25.7	21.7	19.1	23.6	21.5
1989	3	29	21.375	23	-1.62497	25	32	28.2	28.4	23.2	24.4	25	24.2	86	54	77	72	27.2	25.5	29.5	27.4	22.5	21.4	23.8	22.6
1989	3	30	21.2403	24.4	-3.15966	27	36.2	29.2	30.4	26.6	25.4	24.4	25.5	97	42	68	69	34.5	25.3	27.4	29.1	26.5	21.3	22.6	23.4
1989	3	31	21.0589	23.2	-2.14114	26	39	25.4	29	25	26.2	24.4	25.2	92	37	92	74	31	25.5	29.9	28.8	24.6	21.4	24	23.4
1989	4	1	22.928	23.2	-0.272021	26.6	37.2	29	30.5	24.4	27	25.4	25.6	84	46	75	68	29.1	28.9	30	29.3	23.6	23.5	24.1	23.7
1989	4	2	22.4577	22	0.457746	27	36	29.8	30.6	24	27.4	23	24.8	78	52	56	62	27.8	30.8	23.6	27.4	22.9	24.5	20.1	22.5
1989	4	3	22.0343	23.2	-1.1657	25.2	37.2	30	30.6	24.4	25.8	25	25.1	94	40	67	67	30	25.6	28.3	28	24.1	21.5	23.2	22.9
1989	4	4	22.2007	24	-1.79935	27	38	31	31.8	26	27.4	26	26.5	92	44	67	68	32.9	29.5	30.3	30.9	25.7	23.8	24.3	24.6
1989	4	5	23.0122	23	0.0122193	27	37.2	32	32	24	27	25.4	25.5	78	46	59	61	27.8	28.9	28	28.3	22.9	23.5	23	23.1
1989	4	6	23.0232	24.4	-1.37679	26.6	36	29.8	30.5	24.6	25.2	24.8	24.9	85	42	67	65	29.6	24.9	28	27.5	23.9	21	22.9	22.6
1989	4	7	24.1659	23	1.16594	24.2	36	31.2	30.7	23.2	26.8	24.4	24.8	92	49	57	66	27.8	29.1	26	27.6	22.8	23.6	21.8	22.7
1989	4	8	23.6298	24	-0.370216	26	35.4	30	30.4	25.4	26.8	25	25.7	95	51	67	71	32	29.5	28.3	30	25.2	23.8	23.2	24.1
1989	4	9	22.299	23	-0.701046	28.2	39	26.6	30.1	24.4	25.4	24.2	24.7	73	34	82	63	28	23.4	28.6	26.7	23	20	23.3	22.1
1989	4	10	22.1099	25	-2.89008	27.2	38	29.2	30.9	26.4	26.2	27.4	26.7	94	40	87	74	33.9	26.2	35.3	31.8	26.1	21.8	26.8	24.9
1989	4	11	23.3878	22	1.38781	27.4	35.4	30.6	31	24	26.8	25	25.3	76	51	64	64	27.6	29.5	27.9	28.3	22.7	23.8	22.9	23.1
1989	4	12	23.4029	23.2	0.202938	27	36.8	32.2	32	25.2	27.4	26	26.2	87	49	61	66	30.8	30.2	29.5	30.2	24.6	24.2	23.8	24.2
1989	4	13	22.1175	24.2	-2.08252	26.6	37.2	32	32	24.4	28	25.4	25.9	84	50	59	64	29.1	31.7	28	29.6	23.6	25	23	23.9
1989	4	14	23.6222	23	0.622222	27.4	36.4	31	31.5	24.4	27.2	25.4	25.7	78	49	64	64	28.6	30	28.7	29.1	23.3	24.1	23.4	23.6
1989	4	15	22.299	24.4	-2.10105	27.2	38	26	29.3	25.2	27.4	25.4	26	85	44	95	75	30.7	29.5	32	30.7	24.5	23.8	25.2	24.5
1989	4	16	22.5107	22.5166	-0.00594437	24.1952	26.5833	23.2063	23.3528	18.6867	19.888	18.4889	17.8443	61.9715	37.5052	44.4642	44.6839	21.1809	20.8183	19.4705	19.1848	17.5806	17.1813	16.3316	15.9507
1989	4	17	22.3932	23.2	-0.806763	25.4	37	32.4	31.8	24.4	27.4	25.4	25.7	92	48	57	66	29.9	30.1	27.8	29.3	24	24.2	22.8	23.7
1989	4	18	22.7595	22	0.759499	26	36.4	31.4	31.3	25	27.2	25.2	25.8	92	49	61	67	31	30	27.9	29.6	24.6	24.1	22.9	23.9
1989	4	19	22.5031	23.2	-0.696884	27	35.4	30.4	30.8	24	26.6	24.8	25.1	78	50	64	64	27.8	29	27.6	28.1	22.9	23.5	22.7	23
1989	4	20	22.5617	24.2	-1.63828	26.4	36.2	31	31.1	25.2	26.8	25.4	25.8	91	48	64	68	31.2	29	28.7	29.6	24.8	23.5	23.4	23.9
1989	4	21	22.7009	24	-1.2991	26	35.4	31.4	31	24.4	26.6	25.6	25.5	88	50	63	67	29.5	29	29	29.1	23.8	23.5	23.5	23.6
1989	4	22	22.884	23	-0.115972	25.2	36.4	31	30.9	24.4	26.8	24.8	25.3	94	48	61	67	30	28.9	27.2	28.7	24.1	23.5	22.5	23.3
1989	4	23	23.1258	24	-0.87424	26.6	36.4	31.6	31.6	25	26.8	25.4	25.7	88	48	61	65	30.6	28.9	28.3	29.3	24.4	23.5	23.1	23.7
1989	4	24	21.5655	23.2	-1.63451	26.2	36.2	31	31.1	24	26.6	24.2	24.9	83	47	57	63	28.4	28.4	25.7	27.5	23.2	23.2	21.5	22.6
1989	4	25	22.2248	23.2	-0.975243	24.8	36.2	29.8	30.1	24	26	23.6	24.5	94	45	60	66	29.3	26.8	25	27	23.7	22.3	21.1	22.4
1989	4	26	22.6569	24	-1.34305	27.2	26.6424	23.1411	22.8914	24.4	26	19.8839	19.7452	80	43.1722	52.2644	52.6684	28.7	22.686	21.7892	21.7889	23.4	18.661	17.9821	17.9615
1989	4	27	23.4993	22.2	1.29935	27.2	36.2	29.6	30.7	24	26	23.3	24.4	77	45	59	60	27.7	26.8	24.4	26.3	22.8	22.3	20.7	21.9
1989	4	28	23.9535	22.2	1.75351	24.2	36.2	29.8	30	23.6	26.8	24	24.8	95	48	62	68	28.7	29	26	27.9	23.4	23.5	21.7	22.9
1989	4	29	22.4299	23.2	-0.770137	27	35	29.2	30.1	24.4	26	25.4	25.3	81	49	74	68	28.8	27.6	29.9	28.8	23.4	22.7	24	23.4
1989	4	30	23.6312	23	0.631201	27.4	36	30.2	31	24.4	27	25	25.5	78	50	66	65	28.6	29.7	28.2	28.8	23.3	23.9	23.1	23.4
1989	5	1	22.5805	23	-0.419512	24.4	28	23.2	24.7	23.2	25.2	22	23.5	90	80	90	87	27.6	30.2	25.6	27.8	22.7	24.2	21.5	22.8
1989	5	2	21.6934	22.2	-0.506552	26	37	28.4	30	24.4	25.4	26.6	25.5	88	39	87	71	29.5	24.7	33.6	29.3	23.8	20.9	26	23.6
1989	5	3	20.1394	24.4	-4.26065	27.2	35.6	21.1116	20.1677	24.4	25	18.713	18.1985	80	42	48.255	46.2325	28.7	24.6	20.1429	19.082	23.4	20.9	16.8147	15.7787
1989	5	4	20.6645	21.8774	-1.21294	23.2016	35.6	30	22.0305	19.4619	25	24.6	19.0607	67.68	42	64	47.1905	22.6964	24.6	27.3	19.2913	18.6404	20.9	22.6	15.8922
1989	5	5	21.6438	26.6	-4.95623	27.4	35.4	30	30.7	26.6	28.2	27	27.3	94	58	79	77	34.3	33.4	33.6	33.8	26.3	25.9	26	26.1
1989	5	6	21.0234	20.4	0.623419	27.6	30.2	29.6	29.3	23.4	28.2	24.8	25.5	70	86	68	75	26	36.9	28.1	30.3	21.7	27.6	23	24.1
1989	5	7	21.7289	23.8	-2.07107	25.6	34.8	23.723	23.7478	24.2	27	20.6077	20.9696	89	55	51.4128	54.5707	29.3	30.5	22.1192	23.0595	23.7	24.4	18.4504	19.0394
1989	5	8	19.7488	21.4129	-1.66408	23.432	25.649	21.0857	21.1333	19.9336	19.5375	17.522	16.1375	66.457	39.2537	41.0579	38.1645	22.8111	20.8643	17.5329	16.5587	18.8762	17.1452	14.7054	13.7202
1989	5	9	19.7488	23	-3.25117	25	27.1614	24.8	22.2797	24	22.2736	24.2	18.7782	92	42.8629	95	42.9259	29.2	22.8957	29.8	18.3314	23.6	18.7813	24	15.2108
1989	5	10	21.2359	24	-2.76415	25.6	31.4	26.8	27.6	24.8	25.8	24.8	25.1	94	64	85	81	30.8	29.5	30	30.1	24.5	23.8	24.1	24.1
1989	5	11	19.7415	23	-3.2585	25.4	31.4	21.4806	21.4664	24.2	25.6	19.6071	19.9655	91	63	46.8002	49.9581	29.4	29	19.9087	20.9341	23.8	23.5	16.6657	17.3079
1989	5	12	21.8992	23.4	-1.50076	25.2	31.4	31	29.6	24.6	25	25.4	25	95	60	64	73	30.5	27.4	28.7	28.9	24.4	22.6	23.4	23.5
1989	5	13	19.7855	24.8	-5.01455	25.2	30.2	29.6	28.7	24	26.8	26.4	25.7	91	77	78	82	29	33	32.3	31.4	23.6	25.7	25.3	24.9
1989	5	14	21.5508	23.6	-2.04916	24.8	31.4	28.8	28.4	24	26	24.2	24.7	94	65	69	76	29.3	30	27.1	28.8	23.7	24.1	22.4	23.4
1989	5	15	20.409	23.4	-2.99099	25.2	30	28.4	28	24.2	25.2	24.4	24.6	92	68	72	77	29.5	28.9	27.9	28.8	23.8	23.5	22.9	23.4
1989	5	16	21.438	24	-2.56202	25.6	34.6	30.2	30.1	24.2	26.2	24.8	25.1	89	52	65	68	29.3	28.4	27.7	28.5	23.7	23.2	22.8	23.2
1989	5	17	20.8256	24	-3.17436	25.6	34	30.4	30.1	24.4	25.6	24.8	24.9	91	51	64	68	29.8	27.2	27.6	28.2	24	22.5	22.7	23.1
1989	5	18	21.4167	23.6	-2.18331	26.6	35	30.8	30.8	24.6	26.8	25.2	25.5	85	53	64	67	29.6	29.8	28.3	29.2	23.9	24	23.1	23.7
1989	5	19	21.4522	24.6	-3.14783	27.8	35	31	31.2	24.8	26.8	25.4	25.7	78	53	64	65	29.3	29.8	28.7	29.3	23.7	24	23.4	23.7
1989	5	20	20.3934	23.6	-3.20655	27	34.2	30.8	30.7	24.6	26.4	25.2	25.4	82	54	64	67	29.3	29.2	28.3	29	23.7	23.7	23.1	23.5
1989	5	21	19.4824	24.4	-4.91759	25.6	35.2	31.2	30.8	24.8	26.6	25.8	25.7	94	51	65	70	30.8	29.1	29.6	29.8	24.5	23.6	23.9	24
1989	5	22	20.2876	25	-4.71241	27.4	37	30.4	31.3	25.6	27.6	25.6	26.3	87	49	68	68	31.6	30.7	29.6	30.6	25	24.5	23.9	24.4
1989	5	23	20.8037	24	-3.19634	26.2	35.2	28.8	29.8	24.6	26.8	24.8	25.4	88	52	72	71	29.9	29.6	28.6	29.4	24	23.9	23.3	23.7
1989	5	24	21.0527	24.2	-3.14728	26	33	29.2	29.4	24.2	26.6	24.6	25.1	86	61	69	72	29	30.6	27.9	29.1	23.5	24.4	22.9	23.6
1989	5	25	19.9171	24	-4.08293	25.6	30.4	28.6	28.3	24.4	25.8	24.6	24.9	91	69	72	77	29.8	30.2	28.3	29.4	24	24.2	23.1	23.8
1989	5	26	20.7084	24.2	-3.49157	25.6	32.8	28.4	28.8	24.6	26	24.8	25.1	92	59	75	75	30.3	29.1	28.9	29.4	24.2	23.6	23.5	23.8
1989	5	27	20.8403	23.2	-2.35971	24.8	33.4	29	29	24.2	26.6	24.8	25.2	95	59	71	75	29.8	30.3	28.5	29.5	24	24.3	23.2	23.8
1989	5	28	19.8868	24	-4.11317	26.4	32	28.4	28.8	24.2	26.4	24.4	25	84	65	72	73	28.7	30.7	27.9	29.1	23.4	24.5	22.9	23.6
1989	5	29	20.518	23.6	-3.08202	25	32.2	28.8	28.7	23.8	26.6	24.6	25	91	65	71	75	28.7	31.1	28.1	29.3	23.3	24.7	23	23.7
1989	5	30	19.2141	21.6774	-2.46333	23.1879	34	29	23.3221	20.1012	26	24.4	20.739	69.8112	53	69	55.3513	23.3151	28.3	27.5	22.7898	19.1938	23.1	22.7	18.862
1989	5	31	20.1439	24	-3.85608	25.4	31	28.6	28.4	24.2	25.8	24.8	24.9	91	66	74	77	29.4	29.8	28.8	29.3	23.8	24	23.4	23.7
1989	6	1	20.4667	23.2	-2.7333	25.8	35.6	31	30.8	23.6	26.8	24.4	24.9	83	51	58	64	27.7	29.4	26.2	27.7	22.7	23.8	21.8	22.8
1989	6	2	20.6718	24.2	-3.52819	26.8	30	22.2044	22.2186	24.8	26.8	19.4581	19.852	85	78	47.155	50.5258	30	33.1	19.8555	20.9199	24.1	25.7	16.6338	17.3115
1989	6	3	20.9868	22.4	-1.41321	24	29.2	27.4	27	23.2	25.4	24	24.2	94	74	76	81	27.9	29.9	27.6	28.5	22.9	24	22.7	23.2
1989	6	4	19.5071	23.8	-4.2929	25	33.8	30.2	29.8	24.8	26.2	25	25.3	98	55	66	73	31.2	29	28.2	29.4	24.7	23.5	23.1	23.8
1989	6	5	20.9135	23	-2.08646	26.2	31.8	29.8	29.4	23.6	26.4	24.8	24.9	81	66	67	71	27.4	30.8	28	28.7	22.6	24.5	22.9	23.4
1989	6	6	20.0002	24	-3.99975	25.8	30	28.6	28.3	24.2	26.2	24.6	25	88	74	72	78	29.1	31.5	28.3	29.6	23.6	24.9	23.1	23.9
1989	6	7	20.5729	24	-3.42708	25	35	30.2	30.1	24.2	25.6	24.8	24.9	94	47	65	69	29.7	26.6	27.7	28	23.9	22.1	22.8	22.9
1989	6	8	20.7963	23.2	-2.40366	26.8	34.8	31	30.9	23.4	26.8	24.6	24.9	75	54	59	63	26.5	29.9	26.7	27.7	22.1	24.1	22.2	22.8
1989	6	9	16.1796	24.6	-8.42039	26.6	35	30.6	30.7	24.8	26.8	25.2	25.6	86	53	65	68	30.1	29.8	28.5	29.4	24.1	24	23.2	23.8
1989	6	10	21.1113	24	-2.88868	27	35.6	30.8	31	24.6	26.8	25	25.5	82	51	63	65	29.3	29.4	27.8	28.8	23.7	23.8	22.8	23.4
1989	6	11	21.4806	24.2	-2.71944	28	36	31	31.5	24.4	26.8	25.4	25.5	75	49	64	63	28.2	29.1	28.7	28.7	23	23.6	23.4	23.3
1989	6	12	20.9868	25	-4.01321	27.4	34.2	30.6	30.7	25.4	26.8	25.6	25.9	85	56	67	70	31.1	30.3	29.5	30.3	24.7	24.3	23.8	24.3
1989	6	13	21.1186	23	-1.88135	25.8	28.8	26	26.6	23	24.4	23.8	23.7	79	70	83	77	26.2	27.6	28	27.3	21.9	22.7	23	22.5
1989	6	14	21.3102	24.8	-3.48975	25.4	28.4	26.6	26.8	24.8	25	24.8	24.9	95	76	86	86	30.9	29.4	30.1	30.1	24.6	23.8	24.1	24.2
1989	6	15	21.4522	25.2	-3.74783	26	35.8	30.6	30.8	25.4	27	25.6	26	95	51	67	71	32	29.8	29.5	30.4	25.2	24	23.8	24.3
1989	6	16	21.4025	25.6	-4.1975	28	36	31.6	31.8	26.2	27.8	26.4	26.8	87	54	67	69	32.8	31.9	31	31.9	25.6	25.1	24.6	25.1
1989	6	17	21.7147	24	-2.28526	27	35.8	30.6	31	24.6	26.8	25	25.5	82	50	64	65	29.3	29.3	27.9	28.8	23.7	23.7	22.9	23.4
1989	6	18	20.7231	24.2	-3.47692	26.8	34.8	30.6	30.7	24.4	26.8	24.8	25.3	82	54	63	66	29	29.9	27.4	28.8	23.5	24.1	22.6	23.4
1989	6	19	21.6225	23.8	-2.17751	26	33	29.6	29.5	24	26.4	24.4	24.9	85	60	65	70	28.5	30	27.1	28.5	23.2	24.1	22.4	23.3
1989	6	20	20.9868	24	-3.01321	26.8	35.2	29.8	30.4	24.4	27	24.8	25.4	82	53	67	67	29	30.2	28	29	23.5	24.2	22.9	23.6
1989	6	21	21.4948	24.2	-2.70525	27.2	36	30.6	31.1	25	27.4	25.4	25.9	84	52	66	67	30.2	30.8	29	30	24.2	24.5	23.5	24.1
1989	6	22	21.2535	24	-2.74652	26.2	32	27.8	28.5	24.2	27.2	24.4	25.3	85	69	76	77	28.9	32.9	28.3	30	23.5	25.6	23.1	24.1
1989	6	23	21.587	22.1484	-0.561383	25.7	31.6	27.6	28.1	23.6	27.4	24	25	84	73	74	77	27.7	33.7	27.4	29.6	22.8	26	22.6	23.8
1989	6	24	20.9135	20.6	0.31354	24.4	33.4	28.6	28.8	23.6	25.8	24.2	24.5	94	55	70	73	28.6	28.2	27.3	28	23.3	23	22.5	23
1989	6	25	21.8141	22.6	-0.785914	25.2	30.8	24.9478	24.7094	24	25.8	16.5952	16.5699	91	67	41.1442	43.323	29	29.9	17.7742	18.2411	23.6	24	14.8387	15.0548
1989	6	26	21.3897	23.2	-1.81032	26.6	33.6	30.6	30.4	25	27	25.2	25.7	88	60	65	71	30.6	31.3	28.5	30.1	24.4	24.8	23.2	24.1
1989	6	27	21.8496	22	-0.150433	25.6	34.6	29.4	29.8	24.4	26.6	24.8	25.3	91	54	69	71	29.8	29.5	28.2	29.2	24	23.8	23.1	23.6
1989	6	28	21.6864	24	-2.31365	27.2	35.6	30.4	30.9	24.6	26.6	25	25.4	81	50	65	65	29.2	28.8	28.1	28.7	23.6	23.4	23	23.4
1989	6	29	22.3698	23.2	-0.830184	27.6	36.6	31	31.5	25	27	25.4	25.8	81	48	64	64	29.9	29.3	28.7	29.3	24.1	23.7	23.4	23.7
1989	6	30	22.1498	25	-2.85017	27.6	36.8	28.8	30.5	25.4	27.6	25.4	26.1	84	50	76	70	31	30.8	30.2	30.6	24.6	24.5	24.2	24.5
1989	7	1	21.8992	22	-0.100758	26.4	35	30.4	30.5	22.6	26.6	24.8	24.7	72	52	64	63	24.9	29.2	27.6	27.2	21	23.7	22.7	22.5
1989	7	2	22.5142	23	-0.485818	25.6	33.6	29.8	29.7	24.6	26.4	25	25.3	92	57	68	72	30.3	29.6	28.5	29.5	24.2	23.9	23.2	23.8
1989	7	3	22.4248	22	0.424813	28.6	35.6	30	31	27	28.6	24.6	26.7	88	59	64	71	34.6	34.5	27.3	32.1	26.5	26.4	22.6	25.2
1989	7	4	22.2873	23.2	-0.912678	28.2	32.2	29.8	30	24.2	27.6	24.8	25.5	72	70	67	70	27.5	33.9	28	29.8	22.7	26.1	22.9	23.9
1989	7	5	20.9941	22.2	-1.20588	28.2	34.8	28.6	30	25.6	27	24.8	25.8	81	55	74	70	31.1	30.5	28.8	30.1	24.7	24.4	23.4	24.1
1989	7	6	21.1772	24	-2.82275	26.6	28.4332	29.2	24.9787	24.2	18.8157	24.6	16.877	82	35.7821	69	42.8973	28.6	19.9878	27.9	18.3791	23.3	16.3924	22.9	15.2271
1989	7	7	21.0747	23.2	-2.1253	26.2	35.6	30.8	30.8	24	27.6	25	25.5	83	54	63	67	28.4	31.6	27.8	29.3	23.2	25	22.8	23.7
1989	7	8	21.0293	22.6	-1.57072	25.2	36	31	30.8	23.8	27	24.8	25.2	89	50	61	67	28.5	29.7	27.2	28.5	23.3	23.9	22.5	23.2
1989	7	9	22.0811	23.2	-1.11892	25.5	32	30.2	29.5	24.6	26.6	24.4	25.2	93	66	62	74	30.3	31.2	26.7	29.4	24.3	24.8	22.2	23.7
1989	7	10	20.9502	24	-3.04983	25.4	35.2	30	30.1	24.6	26.8	24.8	25.4	94	52	66	71	30.4	29.6	27.8	29.3	24.3	23.9	22.9	23.7
1989	7	11	21.3528	24.2	-2.84717	27.4	35.6	31	31.3	24.4	27	25	25.5	78	52	62	64	28.6	29.9	27.7	28.7	23.3	24.1	22.8	23.4
1989	7	12	21.8141	24	-2.18591	28	36	30.4	31.2	25	27.2	25.2	25.8	79	51	66	65	29.7	30.2	28.6	29.5	23.9	24.2	23.3	23.8
1989	7	13	22.1636	23.2	-1.03642	26.6	36.6	24.979	22.7614	24.4	27.6	17.2192	15.7574	84	50	43.0392	37.575	29.1	30.9	18.564	16.1761	23.6	24.6	15.4487	13.373
1989	7	14	22.2392	24	-1.7608	28	38.4	31.6	32.4	25	27.4	25.4	25.9	79	43	61	61	29.7	29.2	28.3	29.1	23.9	23.6	23.1	23.6
1989	7	15	23.3941	24.4	-1.00587	28.6	37.6	30.8	31.9	24.8	27.6	25	25.8	74	47	63	61	28.8	30.3	27.8	29	23.4	24.3	22.8	23.5
1989	7	16	23.1127	23	0.112712	28.6	38.6	31	32.3	25.6	28	25.2	26.3	79	45	63	62	30.8	30.8	28.2	29.9	24.5	24.5	23.1	24
1989	7	17	22.8076	24	-1.19243	26.2	35.8	30.6	30.8	24.6	27.2	25	25.6	88	52	64	68	29.9	30.4	27.9	29.4	24	24.3	22.9	23.7
1989	7	18	23.1553	22.6	0.55529	26.4	38.4	31	31.7	24.8	28.6	25.2	26.2	88	48	63	66	30.2	32.6	28.2	30.3	24.2	25.5	23.1	24.3
1989	7	19	23.1908	24.2	-1.00923	27.4	35.2	28.2	29.8	25	26.8	24.6	25.5	82	52	75	70	30.1	29.6	28.5	29.4	24.1	23.9	23.3	23.8
1989	7	20	22.914	23.8	-0.885985	25.6	34.6	30.2	30.1	24	26.6	24.8	25.1	88	54	65	69	28.8	29.5	27.7	28.7	23.4	23.8	22.8	23.3
1989	7	21	21.2945	24	-2.70555	27.4	34.8	28	29.5	24.4	26.8	24.6	25.3	78	54	76	69	28.6	29.9	28.7	29	23.3	24.1	23.3	23.6
1989	7	22	22.3786	23.6	-1.22141	27	32	28.2	28.9	25	27.6	24.6	25.7	85	72	75	77	30.3	34	28.5	31	24.3	26.2	23.3	24.6
1989	7	23	22.985	23	-0.0150214	25.2	32.4	28.8	28.8	23.8	28	24	25.3	89	72	67	76	28.5	34.9	26.6	30	23.3	26.6	22.1	24
1989	7	24	23.1624	23.2	-0.0376134	25.2	31	28.8	28.5	23.4	26.2	24.2	24.6	86	69	69	74	27.6	30.8	27.1	28.5	22.7	24.5	22.4	23.2
1989	7	25	22.9708	23	-0.0292141	25	30	29	28.3	24.4	24.7	24.8	24.6	95	65	71	77	30.1	27.6	28.5	28.7	24.2	22.7	23.2	23.4
1989	7	26	22.1588	23.2	-1.04117	26.4	31	28.4	28.5	24	26.6	25	25.2	82	71	76	76	28.2	31.9	29.4	29.8	23.1	25.1	23.8	24
1989	7	27	23.0488	24.2	-1.15115	27.2	32.4	29.4	29.6	24.6	26.6	24.8	25.3	81	64	69	71	29.2	31	28.2	29.5	23.6	24.6	23.1	23.8
1989	7	28	23.0063	23.2	-0.193732	25	32	29.2	28.9	24.4	26.4	24.6	25.1	95	65	69	76	30.1	30.7	27.9	29.6	24.2	24.5	22.9	23.8
1989	7	29	22.3969	23.4	-1.0031	26.2	35	30.2	30.4	24	26.8	24.6	25.1	83	53	63	67	28.4	29.8	27.2	28.4	23.2	24	22.5	23.2
1989	7	30	22.4811	24.2	-1.71886	28.4	34.2	30	30.6	25	26.4	25.2	25.5	76	54	68	66	29.4	29.2	28.9	29.2	23.8	23.7	23.5	23.6
1989	7	31	21.0967	24	-2.90333	25.2	35.2	30	30.1	24.4	26.8	24.8	25.3	94	52	66	71	30	29.6	27.8	29.2	24.1	23.9	22.9	23.6
1989	8	1	23.2223	23.2	0.0222618	27.6	35.6	30.8	31.2	24.4	28.4	25	25.9	77	58	63	66	28.4	33.9	27.8	30	23.2	26.1	22.8	24.1
1989	8	2	21.9711	24.2	-2.22891	27.2	38	31.6	32.1	24.4	27	25.2	25.5	80	43	60	61	28.7	28.3	27.8	28.3	23.4	23.2	22.8	23.1
1989	8	3	22.7366	22	0.736607	26.6	35.6	28.8	29.9	24.6	26.8	24.8	25.4	85	51	72	69	29.6	29.4	28.6	29.2	23.9	23.8	23.3	23.6
1989	8	4	21.9915	23.2	-1.20851	25	30	28.4	28	24	26.6	24.6	25.1	92	77	73	81	29.2	32.6	28.4	30	23.6	25.5	23.2	24.1
1989	8	5	23.283	23.4	-0.116976	25	31	29	28.5	24	27.2	24.8	25.3	92	75	71	79	29.2	33.5	28.5	30.4	23.6	26	23.2	24.3
1989	8	6	23.829	22	1.82898	26.6	28.8	27	27.4	23	25.8	24	24.3	74	79	78	77	25.7	31.2	27.8	28.2	21.5	24.8	22.9	23.1
1989	8	7	22.569	23.2	-0.630957	28.2	35.4	22.049	21.6524	27.2	26.4	16.7968	16.6656	93	49	41.3509	43.2141	35.4	28.4	17.9065	18.1968	26.9	23.2	14.9398	15.0626
1989	8	8	23.6459	24	-0.354148	27	35.2	28.2	29.7	25	26.8	25.2	25.7	85	52	79	72	30.3	29.6	30.1	30	24.3	23.9	24.1	24.1
1989	8	9	24.7278	23.2	1.52779	26.6	35.4	29.8	30.4	24.2	27	24.8	25.3	82	52	67	67	28.6	30.1	28	28.9	23.3	24.1	22.9	23.5
1989	8	10	23.2649	22	1.26494	27	36	30.4	31	24.4	27	25	25.5	81	50	65	65	28.8	29.7	28.1	28.9	23.4	23.9	23	23.4
1989	8	11	23.621	24.2	-0.579014	27.6	37	28.8	30.5	25	27	25.2	25.7	81	46	75	67	29.9	29	29.7	29.5	24.1	23.5	23.9	23.8
1989	8	12	25.1265	24	1.12651	25.2	32	27.8	28.2	24.2	26.6	24.6	25.1	92	66	77	78	29.5	31.2	28.8	29.8	23.8	24.8	23.4	24
1989	8	13	21.9205	23.4	-1.47947	25.8	34.8	28	29.1	23.8	26.8	24	24.9	85	54	72	70	28.1	29.9	27.2	28.4	23	24.1	22.5	23.2
1989	8	14	23.5726	22	1.5726	26.6	33.8	30.2	30.2	24.2	26.4	24.8	25.1	82	56	65	68	28.6	29.5	27.7	28.6	23.3	23.8	22.8	23.3
1989	8	15	24.2197	23.2	1.01974	27	35.6	30	30.6	24.4	26.8	25	25.4	81	51	67	66	28.8	29.4	28.3	28.9	23.4	23.8	23.2	23.4
1989	8	16	23.5873	24	-0.41275	27.6	34.6	28	29.5	26.2	26.8	24.4	25.8	90	55	75	73	33.1	30	28.2	30.4	25.7	24.1	23	24.3
1989	8	17	24.0068	23.2	0.806849	25	32.6	29.8	29.3	24.4	26.4	24.8	25.2	95	62	67	75	30.1	30.3	28	29.5	24.2	24.3	22.9	23.8
1989	8	18	24.0423	24.2	-0.15767	25.4	35.6	31	30.8	24.6	27	25.2	25.6	94	52	63	69	30.4	29.9	28.2	29.5	24.3	24.1	23.1	23.8
1989	8	19	22.9133	23	-0.0866714	27.6	35.4	29.8	30.6	25	26.8	24.8	25.5	81	51	67	66	29.9	29.5	28	29.1	24.1	23.8	22.9	23.6
1989	8	20	23.8685	23.4	0.46847	25.4	37.2	29.8	30.5	24	27.6	24.6	25.4	89	48	66	68	28.9	30.5	27.5	29	23.5	24.4	22.6	23.5
1989	8	21	23.2773	23.6	-0.322742	26.4	33.4	30	30	24.6	28	25	25.9	86	67	67	73	29.7	34.2	28.3	30.8	23.9	26.3	23.2	24.5
1989	8	22	23.511	23.2	0.310993	26.6	33	28.4	29.1	24.6	26.4	24.8	25.3	85	60	75	73	29.6	30	28.9	29.5	23.9	24.1	23.5	23.8
1989	8	23	22.1442	24	-1.85582	26.6	31	29	28.9	25	27	24.4	25.5	88	73	69	77	30.6	33	27.5	30.4	24.4	25.7	22.7	24.3
1989	8	24	21.923	23.2	-1.27703	24	29.8	27.2	27	23.4	25	24	24.1	95	68	77	80	28.4	28.5	27.7	28.2	23.2	23.2	22.8	23.1
1989	8	25	22.5592	23.2	-0.640801	25	30.2	23.1872	23.1872	24.4	26.6	16.1796	16.3641	95	76	43.9617	45.381	30.1	32.4	17.6982	18.1417	24.2	25.4	14.6965	14.9874
1989	8	26	22.325	24	-1.67498	27	33.2	29.8	30	24.6	27.4	25	25.7	82	64	68	71	29.3	32.6	28.5	30.1	23.7	25.5	23.2	24.2
1989	8	27	22.0416	23.6	-1.55837	25.2	31	29	28.5	24	26	24.8	24.9	91	67	71	76	29	30.3	28.5	29.3	23.6	24.3	23.2	23.7
1989	8	28	21.4806	22	-0.519441	27.2	33.2	28	29.1	24.2	27.6	24.8	25.5	78	65	77	74	28.2	33.2	29.2	30.2	23.1	25.8	23.6	24.2
1989	8	29	21.7559	24.2	-2.44406	25	38.4	28.2	30	23.2	27	25.4	25.2	86	42	80	69	27.2	28.1	30.6	28.6	22.5	23	24.4	23.3
1989	8	30	22.4244	23.2	-0.775631	25	32	27.8	28.1	24.8	26.2	24.6	25.2	98	63	77	80	31.2	30.2	28.8	30	24.7	24.2	23.4	24.1
1989	8	31	22.6515	23.2	-0.548548	25.2	34.2	29.4	29.5	24	27.4	24.6	25.3	91	59	68	73	29	32	27.7	29.6	23.6	25.2	22.8	23.8
1989	9	1	22.5211	24	-1.47894	21.923	33.2	29.8	22.1292	17.464	27.2	25	15.5587	62.9798	63	68	43.323	20.48	32.1	28.5	17.3292	16.8467	25.2	23.2	14.2849
1989	9	2	22.7617	23.2	-0.438334	26.6	35.6	27.6	29.4	24	26.8	24.4	25.1	81	51	77	69	28.1	29.4	28.4	28.6	23	23.8	23.2	23.3
1989	9	3	20.7231	23.4	-2.67692	24.8	34.2	20.3899	20.0613	23.6	25.8	14.8972	14.8313	91	51	37.9476	39.8104	28.3	27.6	16.0693	16.4812	23.1	22.7	13.3882	13.5469
1989	9	4	22.4528	24	-1.54725	25.2	32.2	28.4	28.5	24.6	26.4	24.8	25.3	95	64	75	78	30.5	30.6	28.9	30	24.4	24.4	23.5	24.1
1989	9	5	22.105	23	-0.894965	24.6	31.8	27.4	27.8	23.4	25.8	24	24.4	90	62	76	76	28	29.2	27.6	28.3	22.9	23.7	22.7	23.1
1989	9	6	22.4528	24	-1.54725	26.6	30.2	28.6	28.5	25.2	24.4	25	24.9	89	62	75	75	31.1	26.7	29.3	29	24.7	22.2	23.7	23.5
1989	9	7	22.4173	23.2	-0.782727	25.2	30.2	29	28.4	24	26.6	27	25.9	91	76	86	84	29	32.4	34.3	31.9	23.6	25.4	26.4	25.1
1989	9	8	21.9773	24	-2.0227	26.4	33.6	29.6	29.8	25.2	27	25	25.7	91	60	69	73	31.2	31.3	28.6	30.4	24.8	24.8	23.3	24.3
1989	9	9	23.0779	23.2	-0.122104	25.8	33.6	29	29.3	23.8	26.8	24.4	25	85	59	69	71	28.1	30.7	27.5	28.8	23	24.5	22.7	23.4
1989	9	10	22.906	23	-0.093968	25.2	30.8	28.8	28.4	24.4	25.6	24.6	24.9	94	66	71	77	30	29.4	28.1	29.2	24.1	23.7	23	23.6
1989	9	11	22.8785	23.2	-0.321466	26.2	33	29	29.3	25	27	25.2	25.7	91	63	74	76	30.9	31.7	29.5	30.7	24.6	25	23.8	24.5
1989	9	12	23.126	24.2	-1.07398	26	31.6	29.4	29.1	24.6	27.4	25	25.7	89	73	70	77	30	33.7	28.7	30.8	24.1	26	23.4	24.5
1989	9	13	20.9909	22	-1.00909	25.4	37.2	22.3561	22.4111	24.6	25.4	17.4683	17.6504	94	39	45.4752	47.5376	30.4	24.6	18.991	19.5066	24.3	20.8	15.784	16.114
1989	9	14	21.1967	23	-1.80329	24.6	30.6	28	27.8	24.4	26.2	24.8	25.1	98	71	77	82	30.4	31.1	29.2	30.2	24.3	24.7	23.6	24.2
1989	9	15	22.474	24	-1.52596	25.4	35	30.6	30.4	24.4	28.2	25.2	25.9	92	60	65	72	29.9	33.7	28.5	30.7	24	26.1	23.2	24.4
1989	9	16	21.8212	23.4	-1.57882	26.6	34.6	30	30.3	24	27	24.8	25.3	81	56	66	67	28.1	30.6	27.8	28.8	23	24.4	22.9	23.4
1989	9	17	21.8921	24	-2.10785	26.8	34.2	21.4967	21.0832	24.6	27.4	16.4646	16.0056	84	59	42.691	44.7778	29.5	32	17.7535	18.2021	23.8	25.2	14.8216	15.0265
1989	9	18	21.9702	23.6	-1.6298	24.8	30	28.4	27.9	23.8	25.4	24.4	24.5	92	69	72	78	28.8	29.4	27.9	28.7	23.4	23.7	22.9	23.4
1989	9	19	22.4953	23	-0.504667	24.4	30.8	21.0406	21.1932	23.6	25.6	16.4422	15.7113	94	66	44.3875	42.1876	28.6	29.4	18.2411	17.4889	23.3	23.7	15.0442	14.3771
1989	9	20	22.2186	23.2	-0.981424	24.2	29.2	28	27.4	23.6	26	25.6	25.1	95	78	83	85	28.7	31.5	31.2	30.5	23.4	24.9	24.8	24.3
1989	9	21	22.7823	22	0.78229	25.6	29.8	27.8	27.8	24	25.6	23.8	24.5	88	72	72	77	28.8	30	26.8	28.5	23.4	24.1	22.2	23.3
1989	9	22	22.0766	23	-0.92335	24.2	30	29	28	23.6	25.8	24.8	24.7	95	72	71	79	28.7	30.4	28.5	29.2	23.4	24.3	23.2	23.6
1989	9	23	22.5211	23.2	-0.678943	26.4	35.6	30.2	30.6	24.4	27.2	25	25.5	85	52	66	68	29.2	30.5	28.2	29.3	23.7	24.4	23.1	23.7
1989	9	24	22.3836	24.2	-1.81643	26.6	33.2	30.6	30.3	24.8	26.2	25	25.3	86	58	64	69	30.1	29.4	27.9	29.1	24.1	23.7	22.9	23.6
1989	9	25	22.3904	23.2	-0.80956	25	31.2	28.4	28.3	23.6	26	24	24.5	89	66	70	75	28.2	30.1	26.9	28.4	23.1	24.2	22.3	23.2
1989	9	26	22.3676	22.4	-0.0324012	25.2	29.4	28	27.6	23.6	26	24.2	24.6	88	77	73	79	28.1	31.3	27.7	29	23	24.8	22.8	23.5
1989	9	27	21.7502	21.6	0.150219	23.6	28.6	27.2	26.7	22	24.2	25.4	23.9	87	70	87	81	25.4	27.3	31.2	28	21.3	22.5	24.8	22.9
1989	9	28	20.2836	23.2	-2.91643	25	30	19.2878	19.4013	24.4	26.6	14.2068	14.4233	95	77	38.5685	40.52	30.1	32.6	15.321	15.8638	24.2	25.5	12.8443	13.1779
1989	9	29	21.2355	23.2	-1.96449	24.2	29.6	27.8	27.4	23.4	24.8	24	24.1	94	68	73	78	28.2	28.1	27.3	27.9	23.1	23	22.5	22.9
1989	9	30	20.7283	24.2	-3.47165	25.4	34.2	29.8	29.8	23.6	26.6	24.6	24.9	86	55	66	69	27.9	29.8	27.5	28.4	22.9	24	22.6	23.2
1989	10	1	22.3561	23.6	-1.24393	25.8	35.8	22.0192	21.0362	24	27	18.3619	17.6539	86	51	51.7311	50.8374	28.6	29.8	20.5824	19.9706	23.3	24	16.9114	16.3683
1989	10	2	21.8212	23.2	-1.37882	26.6	31	28.8	28.8	24.2	27.2	25	25.5	82	75	74	77	28.6	33.5	29.1	30.4	23.3	26	23.6	24.3
1989	10	3	19.2665	23.6	-4.33349	25.2	28.4	27.2	27	24.2	26.2	24.6	25	92	84	81	86	29.5	32.5	29.2	30.4	23.8	25.5	23.6	24.3
1989	10	4	22.0057	22	0.0056865	25.2	34.2	29.2	29.5	24.4	26.6	24.8	25.3	94	55	70	73	30	29.8	28.4	29.4	24.1	24	23.2	23.7
1989	10	5	21.8638	23.2	-1.33624	24.6	29.2	27.8	27.4	23.2	26.2	24.4	24.6	89	79	76	81	27.5	32	28.3	29.3	22.7	25.2	23.1	23.7
1989	10	6	21.7573	23	-1.24268	26.4	32	29.6	29.4	25	26	25.2	25.4	89	62	70	74	30.7	29.6	29.1	29.8	24.5	23.9	23.6	24
1989	10	7	21.4593	23.4	-1.94073	27	26.0683	21.3954	21.1956	25	20.3556	17.9785	17.8296	85	44.8565	51.4483	51.1668	30.3	22.3354	20.1287	20.0711	24.3	18.2245	16.6054	16.5037
1989	10	8	22.1973	21.7161	0.481158	21.9367	26.2264	21.126	21.2981	18.6988	20.3968	17.7051	17.9505	67.7488	45.0284	50.5075	51.7528	22.1051	22.3664	19.7818	20.3055	18.1042	18.2451	16.3353	16.6429
1989	10	9	21.375	21.5677	-0.192712	21.7649	26.1577	21.6083	21.7183	17.7845	20.3968	18.0176	17.3895	65.4114	44.9596	50.2419	49.3904	21.0396	22.3836	20.001	19.561	17.2483	18.2623	16.538	16.059
1989	10	10	21.4593	21.5419	-0.0826656	21.8267	25.8002	21.4096	21.5267	17.6539	20.3281	17.755	17.2121	63.6928	48.0532	50.9161	50.4193	20.6443	22.7032	19.6568	19.4262	17.0008	18.4548	16.3109	15.9809
1989	10	11	21.8638	21.4774	0.386341	21.6067	25.5459	21.3599	21.367	18.221	20.4449	17.7976	18.0743	66.752	48.5688	51.1645	53.3288	21.2252	22.9542	19.7526	20.4622	17.5439	18.5819	16.3783	16.8076
1989	10	12	22.1017	21.6516	0.450096	21.9367	31.2	27.2	21.923	18.4307	25.4	24.8	18.3241	65.927	63	82	52.556	21.4967	28.6	29.7	20.5446	17.7123	23.3	23.9	16.932
1989	10	13	20.8169	23.2	-2.38311	25.4	32.6	27.8	28.4	24.2	26.6	24.6	25.1	91	63	77	77	29.4	30.8	28.8	29.7	23.8	24.6	23.4	23.9
1989	10	14	21.8638	23.8	-1.93624	24.4	33.2	29	28.9	23.6	27.2	24.8	25.2	94	63	71	76	28.6	32.1	28.5	29.7	23.3	25.2	23.2	23.9
1989	10	15	21.4593	23	-1.54073	26.2	34.2	30	30.1	24.2	26.8	24.8	25.3	85	56	66	69	28.9	30.3	27.8	29	23.5	24.3	22.9	23.5
1989	10	16	20.0187	24	-3.98128	26.8	35.4	31	31	24.2	27	25	25.4	81	52	62	65	28.5	30.1	27.7	28.7	23.2	24.1	22.8	23.4
1989	10	17	21.2578	23	-1.74217	27.2	33	30	30	24.4	28	25	25.8	80	69	67	72	28.7	34.5	28.3	30.5	23.4	26.4	23.2	24.3
1989	10	18	21.7076	22	-0.292359	24.2	27.4	26.8	26.3	23.6	25	24.4	24.3	95	82	82	87	28.7	30.1	29	29.2	23.4	24.1	23.5	23.7
1989	10	19	21.5515	23.2	-1.64848	26	32.6	31	30.1	25.2	28	24.8	26	94	71	61	75	31.5	34.7	27.2	31.1	24.9	26.6	22.5	24.6
1989	10	20	21.5799	24.2	-2.62009	26.6	34	29.2	29.8	24.2	26.6	24.6	25.1	82	56	69	69	28.6	29.9	27.9	28.8	23.3	24	22.9	23.4
1989	10	21	21.6651	24	-2.33494	27	33.6	28.4	29.3	24.4	26	24.8	25.1	81	55	75	70	28.8	28.6	28.9	28.8	23.4	23.3	23.5	23.4
1989	10	22	21.2578	23.4	-2.14217	28.2	33.6	29	30	24.8	26.8	25	25.5	76	59	72	69	29	30.7	29	29.6	23.6	24.5	23.5	23.9
1989	10	23	21.8638	24	-2.13624	26.6	32	29.2	29.3	24.6	26.8	24.8	25.4	85	67	70	74	29.6	31.8	28.4	29.9	23.9	25.1	23.2	24
1989	10	24	21.4309	22.2	-0.769115	25.2	32	29.4	29	24	26.4	24.6	25	91	65	68	74	29	30.7	27.7	29.1	23.6	24.5	22.8	23.6
1989	10	25	21.218	23	-1.782	25.4	33	21.1328	20.3097	23.4	26.6	16.137	15.8481	85	61	47.9356	44.1345	27.4	30.6	18.1559	16.8883	22.6	24.4	15.0123	13.9399
1989	10	26	21.8496	23.2	-1.35043	28	34	29.8	30.4	24.4	26.8	24.8	25.3	75	57	67	66	28.2	30.4	28	28.9	23	24.3	22.9	23.4
1989	10	27	19.2026	23.4	-4.19736	27.4	33.4	28.4	29.4	24.4	27	24.6	25.3	78	61	73	71	28.6	31.4	28.4	29.4	23.3	24.9	23.2	23.8
1989	10	28	21.8955	23.2	-1.30453	24	29	27	26.8	23.6	25.8	24	24.5	97	78	78	84	28.8	31.1	27.8	29.3	23.4	24.7	22.9	23.7
1989	10	29	21.8354	23	-1.16463	25.6	31.2	29.8	29.1	24.4	26.2	24.8	25.1	91	68	67	75	29.8	30.7	28	29.5	24	24.5	22.9	23.8
1989	10	30	21.8061	23.2	-1.3939	25.2	32.4	29.4	29.1	23.6	27	24.6	25.1	88	66	68	74	28.1	32.1	27.7	29.3	23	25.2	22.8	23.7
1989	10	31	20.8505	23.4	-2.54946	25	31	28.6	28.3	24	25.6	24.4	24.7	92	65	71	76	29.2	29.2	27.8	28.7	23.6	23.7	22.8	23.4
1989	11	1	21.3741	23.6	-2.22589	26	30.8	28.4	28.4	24	26	24.6	24.9	85	69	73	76	28.5	30.4	28.4	29.1	23.2	24.3	23.2	23.6
1989	11	2	19.6939	23	-3.30611	26	31.4	28.2	28.5	24.2	26.8	24.6	25.2	86	70	75	77	29	32.2	28.5	29.9	23.5	25.3	23.3	24
1989	11	3	19.2097	23.2	-3.99026	24.2	29.2	28.2	27.5	23.6	26	24.2	24.6	95	78	72	82	28.7	31.5	27.5	29.2	23.4	24.9	22.7	23.6
1989	11	4	21.4593	23.4	-1.94073	25.4	33.6	27.8	28.6	24.4	26.2	24.6	25.1	92	56	77	75	29.9	29.1	28.8	29.3	24	23.6	23.4	23.7
1989	11	5	21.5089	23	-1.49106	26.2	33.6	28.2	29	24.4	26.6	25.4	25.5	86	58	80	75	29.4	30.2	30.6	30	23.7	24.2	24.4	24.1
1989	11	6	21.7573	23.6	-1.84268	26.2	34	29.6	29.9	24.2	26.8	24.8	25.3	85	57	68	70	28.9	30.4	28.1	29.1	23.5	24.3	23	23.6
1989	11	7	19.9246	24.4	-4.47537	26.2	33.6	29	29.5	24.6	26.6	24.8	25.3	88	58	71	72	29.9	30.2	28.5	29.5	24	24.2	23.2	23.8
1989	11	8	21.1333	23.4	-2.2667	25	30.4	28.6	28.1	23.6	25.8	24.2	24.5	89	69	70	76	28.2	30.2	27.3	28.5	23.1	24.2	22.5	23.3
1989	11	9	21.7502	23	-1.24978	24.6	29	24.6	25.7	23.6	25	24.6	24.4	92	72	100	88	28.5	29	30.9	29.5	23.2	23.5	24.6	23.8
1989	11	10	22.2612	23.4	-1.13885	25.2	33.8	28.8	29.1	24	26.6	24.8	25.1	91	57	72	73	29	30	28.6	29.2	23.6	24.1	23.3	23.7
1989	11	11	21.9063	23	-1.09366	24.4	32	24.1022	24.1297	23.8	26	19.0013	19.2625	95	62	50.9061	53.7247	29.1	29.6	20.768	21.5036	23.6	23.9	17.2861	17.7329
1989	11	12	21.6367	22.6	-0.963322	24.6	34	28.4	28.9	23.6	25.8	24.4	24.6	92	52	72	72	28.5	27.8	27.9	28	23.2	22.8	22.9	23
1989	11	13	21.6225	24	-2.37751	26.4	31.8	28.2	28.6	24.6	26.2	24.8	25.2	86	64	76	76	29.7	30.3	29	29.7	23.9	24.3	23.6	23.9
1989	11	14	20.5084	23.2	-2.69164	25.6	32.6	28.6	28.9	23.4	26.6	24.6	24.9	83	63	72	73	27.3	30.8	28.3	28.8	22.5	24.6	23.1	23.4
1989	11	15	20.6148	23	-2.38519	25.4	32.8	21.8473	21.8852	23.2	26.8	18.1007	18.1346	83	63	50.0124	52.3354	27	31.2	19.9293	20.4374	22.3	24.8	16.5574	16.7899
1989	11	16	20.0345	24.2	-4.16549	27.4	33.6	29	29.8	24.4	26.4	24.6	25.1	78	57	70	68	28.6	29.6	28	28.7	23.3	23.9	23	23.4
1989	11	17	21.8921	23	-1.10785	28.6	35.6	30	31	25	27	25.8	25.9	75	52	72	66	29.3	29.9	30.4	29.9	23.7	24.1	24.3	24
1989	11	18	22.0766	24.2	-2.12335	27.2	33.2	29.6	29.9	24.6	27	26.2	25.9	81	62	77	73	29.2	31.5	31.7	30.8	23.6	24.9	25	24.5
1989	11	19	21.9489	23.2	-1.25108	27.2	34	30.2	30.4	24	26.8	24.6	25.1	77	57	63	66	27.7	30.4	27.2	28.4	22.8	24.3	22.5	23.2
1989	11	20	21.7289	24	-2.27107	27	35.6	31	31.1	24.4	26.8	25	25.4	81	51	62	64	28.8	29.4	27.7	28.6	23.4	23.8	22.8	23.3
1989	11	21	20.8064	23	-2.19359	26.4	34	29.6	29.9	24	26.6	24.8	25.1	82	56	68	69	28.2	29.9	28.1	28.7	23.1	24	23	23.4
1989	11	22	22.0128	24.2	-2.18722	26	34	24.9547	25.1231	24.4	27.4	19.9362	19.3278	88	60	54.7559	53.7934	29.5	32.1	22.0673	21.6652	23.8	25.2	18.2485	17.8085
1989	11	23	21.956	23.4	-1.44399	24.6	31.8	29.2	28.7	24	26.8	24.8	25.2	95	68	70	78	29.4	31.9	28.4	29.9	23.8	25.1	23.2	24
1989	11	24	21.6461	23.2	-1.55394	26.6	33.2	28.8	29.4	24.4	27.2	24.6	25.4	84	63	71	73	29.1	32.1	28.1	29.8	23.6	25.2	23	23.9
1989	11	25	24.1	22.4	1.70002	25	28.6	27	26.9	24	26.2	24.4	24.9	92	83	81	85	29.2	32.4	28.8	30.1	23.6	25.4	23.4	24.1
1989	11	26	22.7375	23.6	-0.862477	25.4	30.4	27.8	27.8	24.2	26	24.6	24.9	91	71	77	79	29.4	30.7	28.8	29.6	23.8	24.5	23.4	23.9
1989	11	27	22.7888	23.2	-0.4112	26	34.6	29	29.6	24.4	26.8	24.8	25.3	88	55	71	71	29.5	30	28.5	29.3	23.8	24.1	23.2	23.7
1989	11	28	23.1111	22.4	0.71111	26.2	35	30.6	30.6	24.2	27	25	25.4	85	54	64	68	28.9	30.3	27.9	29	23.5	24.3	22.9	23.6
1989	11	29	22.7888	24.4	-1.6112	27	35.6	28.8	30	24.6	26.8	25.2	25.5	82	51	75	69	29.3	29.4	29.7	29.5	23.7	23.8	23.9	23.8
1989	11	30	23.3682	23.4	-0.0318202	24.2	33.8	29.4	29.2	23.6	26.4	24.4	24.8	95	56	66	73	28.7	29.5	27.2	28.5	23.4	23.8	22.5	23.2
1989	12	1	23.1184	22.4	0.718435	23.6	30	28	27.4	23	25.2	24	24.1	95	68	72	78	27.7	28.9	27.2	27.9	22.8	23.5	22.5	22.9
1989	12	2	24.5817	23	1.58165	24.4	28	26.8	26.5	23.4	25.4	23.8	24.2	92	81	78	84	28.1	30.7	27.5	28.8	23	24.5	22.6	23.4
1989	12	3	22.884	23.6	-0.715972	25	32.2	28.6	28.6	24	25.8	24.6	24.8	92	60	72	75	29.2	29	28.3	28.8	23.6	23.5	23.1	23.4
1989	12	4	24.681	23.2	1.481	25.4	28.2	28.8	27.8	23.8	24.6	24.8	24.4	88	75	72	78	28.4	28.5	28.6	28.5	23.2	23.3	23.3	23.3
1989	12	5	24.144	23.8	0.343968	24.2	35	29	29.3	24	26.8	24.6	25.1	98	53	70	74	29.7	29.8	28	29.2	23.9	24	23	23.6
1989	12	6	24.5817	23.8	0.78165	24.6	31	28	27.9	24.4	26.6	24.8	25.3	98	71	77	82	30.4	31.9	29.2	30.5	24.3	25.1	23.6	24.4
1989	12	7	24.9578	22	2.95776	24.2	32.2	29.4	28.8	22.6	24.5	24.8	24	87	53	69	70	26.3	25.6	28.2	26.7	22	21.5	23.1	22.2
1989	12	8	24.5542	23.6	0.954181	25.6	33.4	29.4	29.5	24.2	26	24.8	25	89	56	69	71	29.3	28.7	28.2	28.7	23.7	23.4	23.1	23.4
1989	12	9	25.0784	24	1.07839	25.6	34.6	29.6	29.9	24.4	26.8	25	25.4	91	55	69	71	29.8	30	28.6	29.5	24	24.1	23.3	23.8
1989	12	10	24.9294	23.8	1.12937	26.2	33.6	30.2	30	24.6	25.8	25	25.1	88	54	66	69	29.9	28	28.2	28.7	24	23	23.1	23.4
1989	12	11	24.1213	23.6	0.521283	25.4	32.2	29.8	29.3	24.6	26.8	25	25.5	94	66	68	76	30.4	31.6	28.5	30.2	24.3	25	23.2	24.2
1989	12	12	24.2978	23.4	0.897798	24.8	35.6	28.8	29.5	23.6	26.6	24.8	25	91	50	72	71	28.3	28.8	28.6	28.6	23.1	23.4	23.3	23.3
1989	12	13	25.2629	23.4	1.8629	27.8	32.8	29.2	29.8	24.6	26.6	25	25.4	77	62	71	70	28.8	30.7	28.9	29.5	23.4	24.5	23.5	23.8
1989	12	14	24.6128	23.8	0.812783	28.4	34	28.8	30	24.6	26.8	24.6	25.3	73	57	71	67	28.4	30.4	28.1	29	23.2	24.3	23	23.5
1989	12	15	24.6714	22.6	2.07138	26	32	28.4	28.7	23	26.8	25	24.9	78	67	76	74	26.1	31.8	29.4	29.1	21.8	25.1	23.8	23.5
1989	12	16	22.0709	21.6	0.470927	24.8	31.2	29.6	28.8	23.8	25.8	24.4	24.7	92	65	65	74	28.8	29.6	27.1	28.5	23.4	23.9	22.4	23.2
1989	12	17	23.7301	23.8	-0.0699079	24.8	35.2	28.2	29.1	24.6	26.8	25	25.5	98	52	77	76	30.8	29.6	29.5	30	24.5	23.9	23.8	24.1
1989	12	18	22.9939	22	0.993906	24.2	35	28	28.8	22.6	26.8	24	24.5	87	53	72	71	26.3	29.8	27.2	27.8	22	24	22.5	22.8
1989	12	19	25.2984	23.2	2.09838	26.8	33.4	29	29.5	24.4	26.8	24.8	25.3	82	60	71	71	29	30.8	28.5	29.4	23.5	24.6	23.2	23.8
1989	12	20	25.27	24.2	1.06999	25.6	34.4	30.2	30.1	25	27	25.2	25.7	95	57	67	73	31.3	30.7	28.7	30.2	24.8	24.5	23.4	24.2
1989	12	21	24.9424	23.2	1.74242	24.4	34.8	29.6	29.6	24	26.8	24.8	25.2	97	54	68	73	29.6	29.9	28.1	29.2	23.9	24.1	23	23.6
1989	12	22	24.752	23.4	1.35196	25	33.4	29.4	29.3	24.4	26.8	25	25.4	95	60	70	75	30.1	30.8	28.7	29.9	24.2	24.6	23.4	24
1989	12	23	24.8472	23	1.84719	26	34.8	29.8	30.1	23.4	26.6	25	25	80	53	68	67	27	29.4	28.5	28.3	22.4	23.7	23.2	23.1
1989	12	24	23.5653	23.8	-0.234726	26.4	34.2	29.6	30	24	26.8	24.8	25.2	82	56	68	69	28.2	30.3	28.1	28.9	23.1	24.3	23	23.5
1989	12	25	24.6714	22.6	2.07138	25	28.4	29.6	28.1	23.8	24.2	25	24.3	91	71	69	77	28.7	27.4	28.6	28.2	23.3	22.6	23.3	23.1
1989	12	26	23.8769	22.8	1.07687	25.4	32.6	29.6	29.3	23.4	26.8	24.8	25	85	64	68	72	27.4	31.4	28.1	29	22.6	24.8	23	23.5
1989	12	27	25.2345	22.4	2.83451	25	34	29.6	29.5	23.8	26.6	25	25.1	91	56	69	72	28.7	29.9	28.6	29.1	23.3	24	23.3	23.6
1989	12	28	24.3708	22.2	2.17081	24	33.8	30.2	29.5	23.4	26.8	25	25.1	95	58	66	73	28.4	30.6	28.2	29.1	23.2	24.4	23.1	23.6
1989	12	29	25.341	22.4	2.94096	24	34.6	29.4	29.3	23.8	27	24.6	25.1	98	56	68	74	29.3	30.6	27.7	29.2	23.7	24.4	22.8	23.6
1989	12	30	24.7813	22.6	2.18126	25	33.8	30	29.7	23.6	26.8	24.8	25.1	89	58	66	71	28.2	30.6	27.8	28.9	23.1	24.4	22.9	23.4
1989	12	31	24.6657	22.6	2.06571	26.6	34.8	30.2	30.5	23.8	26.6	25	25.1	79	53	66	66	27.6	29.4	28.2	28.4	22.7	23.7	23.1	23.2
1988	12	31	23.8949	23	0.89491	24	29.8	27.6	27.3	23.4	26.2	24	24.5	95	75	74	82	28.4	31.6	27.4	29.1	23.2	25	22.6	23.6

## Sheet: 1989
						Temperature				Temperature				Relative Humidity				Pressure				Dew temperature
Year	Month	Day	Maximum	Minimum	Max-Min	1899-12-31 07:00:00	1899-12-31 13:00:00	1899-12-31 19:00:00	Average	1899-12-31 01:00:00	1899-12-31 13:00:00	1899-12-31 19:00:00	Average	1899-12-31 01:00:00	1899-12-31 13:00:00	1899-12-31 19:00:00	Average	1899-12-31 07:00:00	1899-12-31 13:00:00	1899-12-31 19:00:00	Average	1899-12-31 07:00:00	1899-12-31 13:00:00	1899-12-31 19:00:00	Average		Month	Taverage	Hraverage
1990	1	1	25.989	23	2.98898	25.6	34.2	28.6	29.3	23.8	26.6	24.6	25	86	55	72	71	28.3	29.8	28.3	28.8	23.1	24	23.1	23.4		January	30.2613	67.1322
1990	1	2	28.1216	22.6	5.52157	25.8	35	30.6	30.5	22.8	26.8	25	24.9	78	53	64	65	25.8	29.8	27.9	27.8	21.6	24	22.9	22.8		February	30.0269	66.4901
1990	1	3	27.9824	23.4	4.58239	25.6	35.2	29.8	30.1	23.6	27	24.8	25.1	85	53	67	68	27.8	30.2	28	28.7	22.8	24.2	22.9	23.3		March	30.4194	68.6129
1990	1	4	27.7553	22.6	5.15531	24.8	35.4	29.8	30	22.4	25.6	24	24	81	46	62	63	25.5	26.3	26	25.9	21.4	21.9	21.7	21.7		April	29.7433	71.5
1990	1	5	26.3049	21.2	5.10491	25.6	35.4	28.2	29.4	22.2	26.8	24.4	24.5	75	51	73	66	24.5	29.5	28	27.3	20.8	23.8	23	22.5		May	29.1046	70.1329
1990	1	6	27.3879	23.4	3.98786	25.1	35	29.6	29.8	24	26.8	24.8	25.2	91	53	68	71	29.1	29.8	28.1	29	23.6	24	23	23.5		June	29.92	70.3333
1990	1	7	28.0996	22.4	5.69959	24.8	34	30	29.7	23	26.8	24.6	24.8	86	57	64	69	26.9	30.4	27.3	28.2	22.3	24.3	22.6	23.1		July	29.8245	68.2195
1990	1	8	27.7993	22.2	5.59926	24.4	34.8	30.6	30.1	23.2	26.6	25	24.9	90	53	64	69	27.6	29.4	27.9	28.3	22.7	23.7	22.9	23.1		August	29.1544	68.4306
1990	1	9	27.6071	23.2	4.40715	24.2	35.2	30.2	30	23.6	26.8	24.6	25	95	52	63	70	28.7	29.6	27.2	28.5	23.4	23.9	22.5	23.3		September	28.9575	70.3934
1990	1	10	26.7005	22.8	3.90047	24.2	35.2	30.6	30.2	23.6	26.8	25	25.1	95	52	64	70	28.7	29.6	27.9	28.8	23.4	23.9	22.9	23.4		October	28.6323	75.8387
1990	1	11	28.03	23	5.03	25	34.4	30	29.9	24	26.6	24.8	25.1	92	55	66	71	29.2	29.6	27.8	28.9	23.6	23.9	22.9	23.5		November	29.34	72.9333
1990	1	12	26.7737	23.2	3.57373	25.4	35	31	30.6	24.6	26.8	25	25.5	94	53	62	69	30.4	29.8	27.7	29.3	24.3	24	22.8	23.7		December	29.6194	71.133
1990	1	13	27.8037	23	4.80375	25.6	34.6	29.6	29.9	24	26.6	24.6	25.1	88	54	67	69	28.8	29.5	27.6	28.6	23.4	23.8	22.7	23.3
1990	1	14	28.1069	23	5.10692	25.8	34.4	29.6	29.9	23.6	26.6	24.4	24.9	83	55	65	68	27.7	29.6	27.1	28.1	22.7	23.9	22.4	23
1990	1	15	28.063	22.4	5.66297	25.2	34.2	29.2	29.5	23.6	26.8	24.6	25	88	56	69	71	28.1	30.3	27.9	28.7	23	24.3	22.9	23.4
1990	1	16	26.3368	23	3.33681	25.6	34.2	30	30	23.4	27	25	25.1	83	57	67	69	27.3	30.9	28.3	28.8	22.5	24.6	23.2	23.4
1990	1	17	28.1802	22.4	5.78017	26.2	35.2	30.4	30.5	23	26.8	24.8	24.9	76	52	64	64	26	29.6	27.6	27.7	21.7	23.9	22.7	22.8
1990	1	18	28.0849	24	4.08494	25.8	35.4	31	30.8	24.8	26.6	25	25.5	92	50	62	68	30.6	29	27.7	29.1	24.4	23.5	22.8	23.6
1990	1	19	26.8543	24.2	2.6543	26	35.4	31.2	31	24.4	26.8	25.4	25.5	88	51	63	67	29.5	29.5	28.6	29.2	23.8	23.8	23.3	23.6
1990	1	20	27.645	24.2	3.44496	25.6	35.6	31.4	31	24.8	26.8	25.2	25.6	94	51	61	68	30.8	29.4	27.9	29.4	24.5	23.8	22.9	23.7
1990	1	21	28.4292	23.4	5.02923	26.6	34.6	30.6	30.6	22.4	20.1224	24.8	16.4766	70	33.6594	63	41.0969	24.3	20.0272	27.4	17.607	20.6	16.4708	22.6	14.6807
1990	1	22	26.4276	23.4	3.02755	26.6	35.2	31	31	24.6	26.6	25	25.4	85	51	62	66	29.6	29.1	27.7	28.8	23.9	23.6	22.8	23.4
1990	1	23	24.9455	23.8	1.14549	26.4	34.4	30.2	30.3	24	26.8	24.4	25.1	82	56	62	67	28.2	30.2	26.7	28.4	23.1	24.2	22.2	23.2
1990	1	24	26.2839	23.8	2.48388	26.6	36.6	30.2	30.9	24.2	26.6	25	25.3	82	46	66	65	28.6	28.2	28.2	28.3	23.3	23.1	23.1	23.1
1990	1	25	25.0816	24.2	0.881598	25	34.6	30	29.9	24.4	26.8	24.8	25.3	95	55	66	72	30.1	30	27.8	29.3	24.2	24.1	22.9	23.7
1990	1	26	24.5247	22.2	2.32473	25.8	33.4	30.2	29.9	23	26.6	25	24.9	79	59	66	68	26.2	30.3	28.2	28.2	21.9	24.3	23.1	23.1
1990	1	27	22.2536	23.8	-1.54641	26.6	35	31	30.9	24.2	26.8	24.8	25.3	82	53	61	65	28.6	29.8	27.2	28.5	23.3	24	22.5	23.2
1990	1	28	23.8113	24	-0.18874	26.4	35.6	29.8	30.4	24.4	27.2	24.6	25.4	85	52	66	68	29.2	30.5	27.5	29.1	23.7	24.4	22.6	23.6
1990	1	29	23.1432	24.6	-1.45684	25.2	35.2	30	30.1	24.8	26.8	25	25.5	97	52	67	72	31	29.6	28.3	29.7	24.7	23.9	23.2	23.9
1990	1	30	23.8339	22.8	1.03395	26.4	37.2	30.6	31.2	23.6	27.4	24.8	25.3	79	47	63	63	27.3	30	27.4	28.2	22.5	24.1	22.6	23.1
1990	1	31	20.7488	24	-3.25116	26	34.4	31.2	30.7	24.6	26.8	25	25.5	89	56	61	68	30	30.2	27.6	29.2	24.1	24.2	22.7	23.7
1990	2	1	24.9379	22.6	2.33793	25	34.6	30.4	30.1	23.6	26.8	25	25.1	89	55	65	69	28.2	30	28.1	28.8	23.1	24.1	23	23.4
1990	2	2	23.3878	23.8	-0.412185	26.2	35.2	30.8	30.8	24.2	27	24.8	25.3	85	53	62	67	28.9	30.2	27.3	28.8	23.5	24.2	22.5	23.4
1990	2	3	22.9441	24	-1.05588	26.8	35	30.2	30.5	24.4	26.8	24.8	25.3	82	53	65	67	29	29.8	27.7	28.8	23.5	24	22.8	23.4
1990	2	4	23.7054	24.2	-0.494601	26.2	34.4	28.8	29.5	24.6	26.8	24.8	25.4	88	56	72	72	29.9	30.2	28.6	29.6	24	24.2	23.3	23.8
1990	2	5	23.539	24	-0.460955	25.8	33.8	28	28.9	24.4	26.6	24.8	25.3	89	57	77	75	29.6	30	29.2	29.6	23.9	24.1	23.6	23.9
1990	2	6	23.7054	22.8	0.905399	25.4	32.8	29	29	23.6	26	24.6	24.7	86	59	70	72	27.9	29.1	28	28.3	22.9	23.6	23	23.1
1990	2	7	23.713	23	0.712961	25.8	33.6	30.2	30	24	26.4	24.8	25.1	86	57	65	69	28.6	29.6	27.7	28.7	23.3	23.9	22.8	23.3
1990	2	8	23.8491	23.6	0.249068	25.8	33.8	29.8	29.8	24.2	26.6	24.6	25.1	88	57	66	70	29.1	30	27.5	28.9	23.6	24.1	22.6	23.5
1990	2	9	23.7356	23.8	-0.0643549	26	35	30.6	30.5	24.2	26.8	25	25.3	86	53	64	68	29	29.8	27.9	28.9	23.5	24	22.9	23.5
1990	2	10	23.0027	24	-0.997336	26.2	35.8	31	31	24.4	27	25.2	25.5	86	51	63	67	29.4	29.8	28.2	29.1	23.7	24	23.1	23.6
1990	2	11	22.948	23.6	-0.651974	25.8	35.4	30.4	30.5	23.8	26.8	24.8	25.1	85	51	64	67	28.1	29.5	27.6	28.4	23	23.8	22.7	23.2
1990	2	12	23.7281	23	0.728084	25.6	34.6	28.8	29.4	24	26.8	24.8	25.2	88	55	72	72	28.8	30	28.6	29.1	23.4	24.1	23.3	23.6
1990	2	13	23.8944	23.6	0.294437	26	35	30.6	30.5	24.2	27	25	25.4	86	54	64	68	29	30.3	27.9	29.1	23.5	24.3	22.9	23.6
1990	2	14	22.1628	23.8	-1.63715	26.2	34.8	30.4	30.5	24.4	26.8	24.8	25.3	86	54	64	68	29.4	29.9	27.6	28.9	23.7	24.1	22.7	23.5
1990	2	15	22.4124	21.7928	0.61958	24.2552	35.4	30.8	25.3551	17.1234	27.2	25	17.3292	56.6641	53	63	42.5779	19.3197	30.6	27.8	18.6349	16.0838	24.4	22.8	15.4664
1990	2	16	22.1704	23.6	-1.42959	25.4	35.2	31	30.6	24	26.8	24.8	25.2	89	52	61	67	28.9	29.6	27.2	28.6	23.5	23.9	22.5	23.3
1990	2	17	23.3954	23.8	-0.404624	26	35.6	31	30.9	24.4	27	25	25.5	88	52	62	67	29.5	29.9	27.7	29	23.8	24.1	22.8	23.5
1990	2	18	22.1931	24	-1.80691	26.2	35.8	31.4	31.2	24.6	27.2	25.2	25.7	88	52	61	67	29.9	30.4	27.9	29.4	24	24.3	22.9	23.7
1990	2	19	22.3216	24.2	-1.87836	26.6	35.6	31	31	25	27	25	25.7	88	52	62	67	30.6	29.9	27.7	29.4	24.4	24.1	22.8	23.8
1990	2	20	22.3443	24	-1.65568	26.6	35.2	29.8	30.4	24.6	26.8	24.8	25.4	85	52	67	68	29.6	29.6	28	29.1	23.9	23.9	22.9	23.6
1990	2	21	22.2687	23.8	-1.53129	26.4	35.6	30.6	30.8	24	27	24.8	25.3	82	52	63	65	28.2	29.9	27.4	28.5	23.1	24.1	22.6	23.3
1990	2	22	22.3141	24	-1.68592	26.2	35.8	31	31	24.4	27.2	25	25.5	86	52	62	67	29.4	30.4	27.7	29.1	23.7	24.3	22.8	23.6
1990	2	23	22.3594	23.6	-1.24055	26	35.2	30.2	30.4	24	26.8	24.8	25.2	85	52	65	67	28.5	29.6	27.7	28.6	23.2	23.9	22.8	23.3
1990	2	24	21.3167	23.4	-2.08331	25.8	35.4	30	30.3	23.8	26.8	24.6	25.1	85	51	64	67	28.1	29.5	27.3	28.3	23	23.8	22.6	23.1
1990	2	25	21.7226	24	-2.27743	26.2	35.2	30.2	30.5	24.8	26.8	25	25.5	89	52	66	69	30.4	29.6	28.2	29.4	24.3	23.9	23.1	23.8
1990	2	26	21.6757	21.8921	-0.216408	24.3546	35.8	31	25.6969	16.4067	27	25.2	16.9506	53.4353	51	63	43.1456	18.5107	29.8	28.2	18.4413	15.4168	24	23.1	15.2878
1990	2	27	21.5587	24	-2.44134	26.6	34.8	30.6	30.6	24.6	26.8	24.8	25.4	85	54	63	67	29.6	29.9	27.4	29	23.9	24.1	22.6	23.5
1990	2	28	20.3566	24.2	-3.84338	26.4	35.6	31	31	24.8	26.8	25	25.5	88	51	62	67	30.2	29.4	27.7	29.1	24.2	23.8	22.8	23.6
1990	3	1	23.8566	24	-0.14337	26.4	35.2	28.6	29.7	24.6	26.8	24.8	25.4	86	52	74	71	29.7	29.6	28.8	29.4	23.9	23.9	23.4	23.7
1990	3	2	21.5118	24.2	-2.68818	26	35.4	30.2	30.5	24.4	27	24.8	25.4	88	52	65	68	29.5	30.1	27.7	29.1	23.8	24.1	22.8	23.6
1990	3	3	21.3947	24.4	-3.00526	25.6	35.6	30.6	30.6	24.6	27.2	25	25.6	92	52	64	69	30.3	30.5	27.9	29.6	24.2	24.4	22.9	23.8
1990	3	4	20.7313	24	-3.26872	26.6	35.6	31.6	31.4	24.8	27.2	25.2	25.7	86	52	60	66	30.1	30.5	27.8	29.5	24.1	24.4	22.8	23.8
1990	3	5	23.0885	24.2	-1.11148	26.4	34.8	29	29.8	24.6	26.8	24.8	25.4	86	54	71	70	29.7	29.9	28.5	29.4	23.9	24.1	23.2	23.7
1990	3	6	21.6992	24	-2.30085	26.4	35.6	30.2	30.6	24.4	27	25	25.5	85	52	66	67	29.2	29.9	28.2	29.1	23.7	24.1	23.1	23.6
1990	3	7	23.1041	23.8	-0.695865	26	35.2	30	30.3	24	26.8	24.8	25.2	85	52	66	68	28.5	29.6	27.8	28.7	23.2	23.9	22.9	23.3
1990	3	8	20.8441	24	-3.15592	26.6	35.6	30.8	30.9	24.4	27	25	25.5	84	52	63	66	29.1	29.9	27.8	28.9	23.6	24.1	22.8	23.5
1990	3	9	23.781	24.2	-0.418986	26.6	35.6	30.2	30.6	24.8	27	25	25.6	86	52	66	68	30.1	29.9	28.2	29.4	24.1	24.1	23.1	23.8
1990	3	10	23.1588	24	-0.841227	26.8	35.4	31.8	31.5	24.8	27.2	25	25.7	85	53	58	65	30	30.6	27.2	29.2	24.1	24.4	22.4	23.7
1990	3	11	22.6358	24.2	-1.56419	26	34.8	30	30.2	24.4	26.8	24.8	25.3	88	54	66	69	29.5	29.9	27.8	29.1	23.8	24.1	22.9	23.6
1990	3	12	21.504	24	-2.49598	25.8	35.6	31	30.8	24.2	27.2	25	25.5	88	52	62	67	29.1	30.5	27.7	29.1	23.6	24.4	22.8	23.6
1990	3	13	22.8387	24.2	-1.36125	26.8	35.8	30.8	31	24.8	27	25	25.6	85	51	63	66	30	29.8	27.8	29.2	24.1	24	22.8	23.6
1990	3	14	22.9792	24	-1.02075	26.6	35.8	31	31.1	24.4	27.2	24.8	25.5	84	52	61	65	29.1	30.4	27.2	28.9	23.6	24.3	22.5	23.4
1990	3	15	23.4294	24.2	-0.770597	26.6	35.8	31.2	31.2	24.6	27.4	25.2	25.7	85	53	62	66	29.6	30.9	28.1	29.5	23.9	24.6	23	23.8
1990	3	16	22.8231	23.8	-0.976861	25.8	34.8	30.6	30.5	24.2	26.8	24.8	25.3	88	54	63	68	29.1	29.9	27.4	28.8	23.6	24.1	22.6	23.4
1990	3	17	21.6523	23.6	-1.94768	25.6	34.2	30	30	24	26.8	24.8	25.2	88	56	66	70	28.8	30.3	27.8	29	23.4	24.3	22.9	23.5
1990	3	18	21.6835	23.8	-2.11646	26	35	28.4	29.5	24.2	26.8	24.6	25.2	86	53	73	71	29	29.8	28.4	29.1	23.5	24	23.2	23.6
1990	3	19	21.6523	23.5	-1.84768	25.8	34	29	29.5	24.4	26.8	24.8	25.3	89	57	71	73	29.6	30.4	28.5	29.5	23.9	24.3	23.2	23.8
1990	3	20	20.1381	24	-3.86194	26.6	35.2	30	30.5	24.6	27	25	25.5	85	53	67	68	29.6	30.2	28.3	29.4	23.9	24.2	23.2	23.7
1990	3	21	22.6124	24	-1.38761	25.4	34.6	29.8	29.9	24.4	26.8	24.8	25.3	92	55	67	71	29.9	30	28	29.3	24	24.1	22.9	23.7
1990	3	22	19.9585	23.8	-3.84146	25.8	34.8	30	30.1	24	26.8	25	25.3	86	54	67	69	28.6	29.9	28.3	29	23.3	24.1	23.2	23.5
1990	3	23	21.1528	24	-2.84723	26	35	30.2	30.4	24.6	27	25	25.5	89	54	66	70	30	30.3	28.2	29.5	24.1	24.3	23.1	23.8
1990	3	24	21.0903	23.6	-2.50967	25.6	35	30.6	30.5	24	26.8	25.2	25.3	88	53	65	69	28.8	29.8	28.5	29	23.4	24	23.2	23.5
1990	3	25	21.6445	23.8	-2.15548	25.6	34.6	30	30	24.4	26.8	25	25.4	91	55	67	71	29.8	30	28.3	29.4	24	24.1	23.2	23.7
1990	3	26	21.426	24	-2.57404	25.8	32.8	29	29.1	24.2	26.4	24.8	25.1	88	61	71	73	29.1	30.2	28.5	29.3	23.6	24.2	23.2	23.7
1990	3	27	21.6679	23.6	-1.93207	25.6	34.2	29.6	29.8	24	26.8	25	25.3	88	56	69	71	28.8	30.3	28.6	29.2	23.4	24.3	23.3	23.7
1990	3	28	21.2699	23.8	-2.53015	25.4	35.6	30.6	30.5	24.2	27.2	25.2	25.5	91	52	65	69	29.4	30.5	28.5	29.4	23.8	24.4	23.2	23.8
1990	3	29	22.0645	24	-1.93545	26	35.8	30	30.5	24.4	27.2	25	25.5	88	52	67	69	29.5	30.4	28.3	29.4	23.8	24.3	23.2	23.8
1990	3	30	21.9255	24.2	-2.27449	26.6	36.2	31	31.2	24.6	27.4	25.2	25.7	85	51	63	66	29.6	30.6	28.2	29.5	23.9	24.5	23.1	23.8
1990	3	31	21.7382	24	-2.26182	25.8	35.8	30.8	30.8	24.4	27	25	25.5	89	51	63	68	29.6	29.8	27.8	29.1	23.9	24	22.8	23.6
1990	4	1	23.6676	23.6	0.0675913	25.2	33.8	29.6	29.5	24	26.8	24.8	25.2	91	58	68	72	29	30.6	28.1	29.2	23.6	24.4	23	23.7
1990	4	2	23.1822	23.2	-0.0178102	25	31	29	28.5	23.8	26.6	24.6	25	91	71	70	77	28.7	31.9	28	29.5	23.3	25.1	23	23.8
1990	4	3	22.7451	23.4	-0.654915	25.2	32.8	29.2	29.1	24	26.8	24.8	25.2	91	63	70	74	29	31.2	28.4	29.5	23.6	24.8	23.2	23.8
1990	4	4	22.9168	23	-0.0831955	25	32.2	28.8	28.7	23.8	26.4	24.6	24.9	91	64	71	75	28.7	30.6	28.1	29.1	23.3	24.4	23	23.6
1990	4	5	23.7545	23.2	0.554549	25.2	35.4	28.6	29.5	24	27	24.8	25.3	91	52	74	72	29	30.1	28.8	29.3	23.6	24.1	23.4	23.7
1990	4	6	23.7659	23	0.765891	25	33.8	29.8	29.6	23.6	26.8	24.6	25	89	58	66	71	28.2	30.6	27.5	28.7	23.1	24.4	22.6	23.4
1990	4	7	24.9455	24	0.94549	25.6	35	30.8	30.5	24.4	26.8	25	25.4	91	53	63	69	29.8	29.8	27.8	29.1	24	24	22.8	23.6
1990	4	8	24.392	24.2	0.192035	25.8	35.6	31	30.8	24.4	27	25.2	25.5	89	52	63	68	29.6	29.9	28.2	29.2	23.9	24.1	23.1	23.7
1990	4	9	23.0183	24	-0.981725	25.6	35.8	31.2	31	24.8	27.2	25.2	25.7	94	52	62	69	30.8	30.4	28.1	29.7	24.5	24.3	23	23.9
1990	4	10	22.8231	24	-1.17686	25.6	35.8	31.2	31	24.8	27.2	25.2	25.7	94	52	62	69	30.8	30.4	28.1	29.7	24.5	24.3	23	23.9
1990	4	11	24.1423	24	0.14226	25.8	35.8	31.2	31	24.4	27.2	25	25.5	89	52	61	67	29.6	30.4	27.6	29.2	23.9	24.3	22.7	23.6
1990	4	12	24.1579	23.6	0.557871	25.6	33.8	29.8	29.8	24	26.8	24.8	25.2	88	58	67	71	28.8	30.6	28	29.1	23.4	24.4	22.9	23.6
1990	4	13	22.8309	24	-1.16906	25.8	35	29.6	30	24.4	27	24.8	25.4	89	54	68	70	29.6	30.3	28.1	29.4	23.9	24.3	23	23.7
1990	4	14	24.3842	24	0.384229	25.2	33.6	29.8	29.6	24.4	26.8	25	25.4	94	59	68	74	30	30.7	28.5	29.7	24.1	24.5	23.2	23.9
1990	4	15	23.0183	24.2	-1.18172	25.8	35.8	31	30.9	24.6	27	25	25.5	91	51	62	68	30.1	29.8	27.7	29.2	24.2	24	22.8	23.6
1990	4	16	23.2368	23.6	-0.363172	25.4	32.8	29.8	29.4	24	26.6	24.8	25.1	89	62	67	73	28.9	30.7	28	29.2	23.5	24.5	22.9	23.6
1990	4	17	23.1156	23	0.1156	25.4	31	28.8	28.5	23.8	26.4	24	24.7	88	70	67	75	28.4	31.3	26.6	28.8	23.2	24.8	22.1	23.4
1990	4	18	23.4937	23.6	-0.106324	25.8	35.6	29.6	30.1	24	26.8	24.8	25.2	86	51	68	68	28.6	29.4	28.1	28.7	23.3	23.8	23	23.4
1990	4	19	23.229	24	-0.770977	25.8	35.6	30.8	30.8	24.4	27	25	25.5	89	52	63	68	29.6	29.9	27.8	29.1	23.9	24.1	22.8	23.6
1990	4	20	23.2895	24	-0.710485	26	35.8	31	31	24.8	27	25	25.6	91	51	62	68	30.5	29.8	27.7	29.3	24.4	24	22.8	23.7
1990	4	21	23.4332	24.2	-0.766816	25.6	35.6	30.8	30.7	24.6	27	25	25.5	92	52	63	69	30.3	29.9	27.8	29.3	24.2	24.1	22.8	23.7
1990	4	22	23.6222	23.8	-0.177778	25.8	35.4	29.8	30.2	24.4	26.8	24.8	25.3	89	51	67	69	29.6	29.5	28	29	23.9	23.8	22.9	23.6
1990	4	23	23.8718	23	0.871753	25.2	34.6	28.4	29.1	23.6	26.8	24	24.8	88	55	70	71	28.1	30	26.9	28.3	23	24.1	22.3	23.1
1990	4	24	22.2611	23.2	-0.938853	25	33.8	28	28.7	23.8	26.6	24.4	24.9	91	57	75	74	28.7	30	28.2	29	23.3	24.1	23	23.5
1990	4	25	22.9417	23	-0.0583156	25	32.6	28.6	28.7	23.6	26.6	24.6	24.9	89	63	72	75	28.2	30.8	28.3	29.1	23.1	24.6	23.1	23.6
1990	4	26	23.3878	23	0.387815	25.4	33.8	29.6	29.6	24.8	26.8	25	25.5	95	58	69	74	30.9	30.6	28.6	30	24.6	24.4	23.3	24.1
1990	4	27	24.2574	23.4	0.857391	25.6	33.8	29	29.4	24	26.6	24.8	25.1	88	57	71	72	28.8	30	28.5	29.1	23.4	24.1	23.2	23.6
1990	4	28	24.7262	23	1.72621	24.8	32.6	28	28.3	24	26.4	24.6	25	94	62	76	77	29.3	30.3	28.7	29.4	23.7	24.3	23.3	23.8
1990	4	29	23.1534	23.4	-0.246593	24.6	33.8	28.2	28.7	23.8	26.8	24.4	25	94	58	73	75	28.9	30.6	28	29.2	23.5	24.4	23	23.6
1990	4	30	24.3935	23.8	0.593498	25.8	34	29.4	29.6	24.4	26.6	24.8	25.3	89	56	69	71	29.6	29.9	28.2	29.3	23.9	24	23.1	23.7
1990	5	1	23.3089	23.6	-0.291109	25.8	28.4	26	26.5	24.2	25.2	24.2	24.5	88	77	86	84	29.1	29.9	29	29.3	23.6	24.1	23.5	23.7
1990	5	2	22.3932	23.2	-0.806763	24.4	32.6	27.8	28.1	23.6	26.6	24	24.7	94	63	73	76	28.6	30.8	27.3	28.9	23.3	24.6	22.5	23.5
1990	5	3	20.789	23.8	-3.01099	25.6	33.8	27.6	28.6	24	26.8	24.6	25.1	88	58	78	75	28.8	30.6	28.9	29.4	23.4	24.4	23.5	23.8
1990	5	4	21.3311	24	-2.66892	24.8	34	27.8	28.6	24.4	26.8	24.6	25.3	97	57	77	77	30.3	30.4	28.8	29.8	24.3	24.3	23.4	24
1990	5	5	22.342	23.2	-0.85804	24.2	32.4	28	28.2	22.8	26.6	24	24.5	89	64	72	75	26.8	31	27.2	28.3	22.2	24.6	22.5	23.1
1990	5	6	21.7016	23	-1.29841	25	34.6	30	29.9	23.8	26.8	25	25.2	91	55	67	71	28.7	30	28.3	29	23.3	24.1	23.2	23.5
1990	5	7	22.4299	24.6	-2.17014	26.4	34.8	29.8	30.2	24.8	26.8	25	25.5	88	54	68	70	30.2	29.9	28.5	29.5	24.2	24.1	23.2	23.8
1990	5	8	20.3859	23.6	-3.21411	26.6	26.4764	21.7659	21.815	25.2	20.1677	18.0872	16.6581	89	40.52	42.3824	39.3956	31.1	21.5373	18.0985	17.0928	24.7	17.6982	15.1798	14.1627
1990	5	9	20.3859	24.6	-4.21411	25	34.8	30.2	30	23.4	27	25	25.1	88	55	66	69	27.7	30.5	28.2	28.8	22.8	24.4	23.1	23.4
1990	5	10	21.9209	24.6	-2.67912	27	35.2	30	30.5	24.8	27	24.8	25.5	84	53	66	67	29.8	30.2	27.8	29.3	24	24.2	22.9	23.7
1990	5	11	20.3783	24.8	-4.42167	26.8	35.4	30.2	30.7	24.8	27	25.2	25.7	85	52	67	68	30	30.1	28.7	29.6	24.1	24.1	23.4	23.9
1990	5	12	22.6057	24.2	-1.59433	25.8	34.6	28.6	29.4	24.4	25.8	25	25.1	89	50	75	71	29.6	27.4	29.3	28.8	23.9	22.6	23.7	23.4
1990	5	13	20.4237	24.4	-3.97631	26.6	35.2	30	30.5	24.8	27	25	25.6	86	53	67	69	30.1	30.2	28.3	29.5	24.1	24.2	23.2	23.8
1990	5	14	22.246	24	-1.75398	26.8	33	24.8	27.3	24.6	26.6	24.8	25.3	84	61	100	81	29.5	30.6	31.3	30.4	23.8	24.4	24.8	24.3
1990	5	15	21.0674	24.6	-3.53263	26	34.8	28.6	29.5	24.8	26.8	25	25.5	91	54	75	73	30.5	29.9	29.3	29.9	24.4	24.1	23.7	24
1990	5	16	22.1295	22.0467	0.0828166	23.6485	35.8	30.2	23.5278	20.4724	27.2	25.4	20.1358	69.3987	52	68	52.7257	23.8719	30.4	29.2	22.2505	19.5581	24.3	23.7	18.3262
1990	5	17	21.4974	23.4	-1.90257	27	35.6	29.8	30.5	24.6	27.2	25	25.6	82	52	68	68	29.3	30.5	28.5	29.4	23.7	24.4	23.2	23.8
1990	5	18	22.1076	23	-0.892447	27	35.2	29	30	24.8	26.8	25	25.5	84	52	72	69	29.8	29.6	29	29.5	24	23.9	23.5	23.8
1990	5	19	22.1442	24.2	-2.05582	28.4	35.6	30.2	31.1	24.8	27.2	25.2	25.7	75	52	67	65	28.9	30.5	28.7	29.4	23.5	24.4	23.4	23.7
1990	5	20	21.0513	24	-2.9487	27.4	35.8	30	30.8	25	27	25.2	25.7	82	51	68	67	30.1	29.8	28.9	29.6	24.1	24	23.5	23.9
1990	5	21	20.1109	24.2	-4.08913	26.4	35.4	29.8	30.4	25	27	25.2	25.7	89	52	69	70	30.7	30.1	29	29.9	24.5	24.1	23.5	24.1
1990	5	22	20.942	24	-3.05797	26.2	33.8	29.6	29.8	24.8	26.6	25	25.5	89	57	69	72	30.4	30	28.6	29.7	24.3	24.1	23.3	23.9
1990	5	23	21.4747	23.8	-2.32525	26.2	32.8	29.8	29.6	24	26.8	24.8	25.2	83	63	67	71	28.4	31.2	28	29.2	23.2	24.8	22.9	23.6
1990	5	24	21.7318	24.4	-2.66816	26.6	34	28.6	29.5	24.8	26.8	25	25.5	86	57	75	73	30.1	30.4	29.3	29.9	24.1	24.3	23.7	24.1
1990	5	25	20.5596	22.2	-1.64044	25.4	32.6	29.4	29.2	23.6	26.6	24.6	24.9	86	63	68	72	27.9	30.8	27.7	28.8	22.9	24.6	22.8	23.4
1990	5	26	21.3764	23	-1.62355	27	35.4	29.8	30.5	24.8	27	25	25.6	84	52	68	68	29.8	30.1	28.5	29.5	24	24.1	23.2	23.8
1990	5	27	21.5126	23.6	-2.08744	26.6	35	28.4	29.6	24.8	26.8	25	25.5	86	53	76	72	30.1	29.8	29.4	29.8	24.1	24	23.8	24
1990	5	28	20.5283	23.4	-2.87166	25	34.8	28.2	29	24.4	26.8	24.8	25.3	95	54	76	75	30.1	29.9	29	29.7	24.2	24.1	23.6	23.9
1990	5	29	21.1798	23	-1.82015	24.8	31.8	29.2	28.8	23.2	25.8	24.6	24.5	87	62	69	73	27.4	29.2	27.9	28.1	22.6	23.7	22.9	23
1990	5	30	19.8339	24	-4.1661	26.4	34	29.6	29.9	24.6	25.8	25	25.1	86	52	69	69	29.7	27.8	28.6	28.7	23.9	22.8	23.3	23.4
1990	5	31	20.7937	24.2	-3.40628	25	35.8	30	30.2	24.6	27.2	25.2	25.7	97	52	68	72	30.6	30.4	28.9	30	24.5	24.3	23.5	24.1
1990	6	1	21.1269	24	-2.87308	26.2	32.8	28.8	29.1	24.4	26.4	24.8	25.2	86	61	72	73	29.4	30.2	28.6	29.4	23.7	24.2	23.3	23.7
1990	6	2	21.3386	23.8	-2.46136	25.2	34.8	29.8	29.9	24.2	27	25	25.4	92	55	68	72	29.5	30.5	28.5	29.5	23.8	24.4	23.2	23.8
1990	6	3	21.6638	24	-2.33621	26	35	30.2	30.4	24.6	27.2	25.2	25.7	89	55	67	70	30	30.9	28.7	29.9	24.1	24.6	23.4	24
1990	6	4	20.1364	24.4	-4.26364	26.2	35.4	30.4	30.6	24.8	27.2	25.2	25.7	89	53	66	69	30.4	30.6	28.6	29.9	24.3	24.4	23.3	24
1990	6	5	21.5882	24.2	-2.61183	26.4	35.6	30.2	30.6	24.8	27.4	25.4	25.9	88	53	68	70	30.2	31	29.2	30.2	24.2	24.7	23.7	24.2
1990	6	6	20.6454	24.2	-3.55458	26.8	35.8	30.4	30.8	24.8	27.4	25.6	25.9	85	53	68	69	30	30.9	29.6	30.2	24.1	24.6	23.9	24.2
1990	6	7	21.2366	25	-3.76344	28.4	35.6	30.2	31.1	25.4	27.2	25.6	26.1	79	52	69	67	30.4	30.5	29.8	30.2	24.3	24.4	24	24.2
1990	6	8	21.4672	25	-3.53281	28.4	34.8	30	30.8	25.6	27	25.8	26.1	80	55	72	69	31	30.5	30.4	30.6	24.6	24.4	24.3	24.4
1990	6	9	16.7015	24.6	-7.89847	25.8	34.4	29.6	29.9	24.8	26.8	25	25.5	92	56	69	72	30.6	30.2	28.6	29.8	24.4	24.2	23.3	24
1990	6	10	21.7923	23.2	-1.40767	25	33.4	29.4	29.3	23.8	26.6	24.4	24.9	91	59	66	72	28.7	30.3	27.2	28.7	23.3	24.3	22.5	23.4
1990	6	11	22.1735	24.6	-2.42652	26.2	34	27.8	29	24.2	26.6	24.6	25.1	85	56	77	73	28.9	29.9	28.8	29.2	23.5	24	23.4	23.6
1990	6	12	21.6638	23	-1.33621	24.8	32.6	29	28.8	23.6	25.8	24	24.5	91	58	66	72	28.3	28.7	26.5	27.8	23.1	23.4	22.1	22.9
1990	6	13	21.7999	24	-2.20011	25	35.6	28.8	29.5	24.2	27.2	24.6	25.3	94	52	71	72	29.7	30.5	28.1	29.4	23.9	24.4	23	23.8
1990	6	14	21.9977	22	-0.00232548	24	30	27.6	27.3	23.2	25.4	24	24.2	94	69	74	79	27.9	29.4	27.4	28.2	22.9	23.7	22.6	23.1
1990	6	15	22.1442	24	-1.85582	25.4	33.8	29.6	29.6	24.2	26.6	25	25.3	91	57	69	72	29.4	30	28.6	29.3	23.8	24.1	23.3	23.7
1990	6	16	22.0929	23.2	-1.1071	24.6	34.6	29	29.3	23.6	26.8	24.6	25	92	55	70	72	28.5	30	28	28.8	23.2	24.1	23	23.4
1990	6	17	22.4152	24	-1.58479	26.2	34	28.8	29.5	24.4	26.8	24.8	25.3	86	57	72	72	29.4	30.4	28.6	29.5	23.7	24.3	23.3	23.8
1990	6	18	21.3916	23.6	-2.20843	26	35.4	30	30.4	23.8	27	25	25.3	83	52	67	68	28	30.1	28.3	28.8	23	24.1	23.2	23.4
1990	6	19	22.32	24	-1.68002	26.6	35.6	29.8	30.4	24.4	27.2	24.8	25.5	84	52	67	68	29.1	30.5	28	29.2	23.6	24.4	22.9	23.6
1990	6	20	21.6638	24	-2.33621	27	35.6	31	31.1	24.6	27	25.2	25.6	82	52	63	66	29.3	29.9	28.2	29.2	23.7	24.1	23.1	23.6
1990	6	21	22.1881	24.2	-2.01187	26.4	35.8	30.6	30.9	25	27.2	25.4	25.9	89	52	66	69	30.7	30.4	29	30	24.5	24.3	23.5	24.1
1990	6	22	21.9391	24.4	-2.46093	27.8	35.8	30.2	31	24.6	27	25	25.5	77	51	66	65	28.8	29.8	28.2	28.9	23.4	24	23.1	23.5
1990	6	23	22.2834	23.8	-1.51664	25.8	34.6	28.8	29.5	24.4	26.8	24.8	25.3	89	55	72	72	29.6	30	28.6	29.4	23.9	24.1	23.3	23.8
1990	6	24	21.5882	23.4	-1.81183	25	32	28.6	28.5	23.6	26.2	24.4	24.7	89	63	71	74	28.2	30.2	27.8	28.7	23.1	24.2	22.8	23.4
1990	6	25	22.5178	22.8	-0.282234	26.2	33.4	29	29.4	23.6	26.6	24.4	24.9	81	59	69	69	27.4	30.3	27.5	28.4	22.6	24.3	22.7	23.2
1990	6	26	22.0797	23.6	-1.52033	26.6	35.6	30.2	30.6	24.4	26.8	25	25.4	84	51	66	67	29.1	29.4	28.2	28.9	23.6	23.8	23.1	23.5
1990	6	27	22.5544	24	-1.44561	26.6	34.6	29.8	30.2	24.4	26.8	24.8	25.3	84	55	67	68	29.1	30	28	29	23.6	24.1	22.9	23.5
1990	6	28	22.3859	23.2	-0.814088	25.2	35.6	29.8	30.1	24	27.2	24.4	25.2	91	52	64	69	29	30.5	27	28.8	23.6	24.4	22.3	23.4
1990	6	29	23.0914	23.8	-0.708577	26.6	33.8	28.8	29.5	24.4	26.8	25	25.4	84	58	74	72	29.1	30.6	29.1	29.6	23.6	24.4	23.6	23.9
1990	6	30	22.8643	24.6	-1.73566	27	35.4	29.8	30.5	24.8	27	25	25.6	84	52	68	68	29.8	30.1	28.5	29.5	24	24.1	23.2	23.8
1990	7	1	22.6057	23.8	-1.19433	25.8	35.2	29.4	30	24	26.8	24.6	25.1	86	52	68	69	28.6	29.6	27.7	28.7	23.3	23.9	22.8	23.3
1990	7	2	23.2404	25	-1.75955	26.4	35.8	30.2	30.6	25.4	27.6	25.6	26.2	92	54	69	72	31.8	31.5	29.8	31	25.1	24.9	24	24.6
1990	7	3	23.1482	23.6	-0.451806	26.2	35.6	30	30.5	24	27.2	25	25.4	83	52	67	68	28.4	30.5	28.3	29.1	23.2	24.4	23.2	23.6
1990	7	4	23.0063	24	-0.993732	26.2	34.8	29.8	30.1	24.6	27	24.8	25.5	88	55	67	70	29.9	30.5	28	29.4	24	24.4	22.9	23.8
1990	7	5	21.6713	24.2	-2.52865	26.4	35	30	30.4	24.8	26.8	25	25.5	88	53	67	69	30.2	29.8	28.3	29.5	24.2	24	23.2	23.8
1990	7	6	21.8604	24.4	-2.53961	26.2	35.2	29.8	30.3	24.8	27	25.2	25.7	89	53	69	71	30.4	30.2	29	29.8	24.3	24.2	23.5	24
1990	7	7	21.7545	24	-2.24548	25.8	35.4	30.2	30.4	24.4	27	25	25.5	89	52	66	69	29.6	30.1	28.2	29.3	23.9	24.1	23.1	23.7
1990	7	8	21.7076	23.8	-2.09236	26	35.6	28.6	29.7	24	27	24.6	25.2	85	52	72	70	28.5	29.9	28.3	28.9	23.2	24.1	23.1	23.5
1990	7	9	22.7934	24.4	-1.60662	27	35	30	30.5	24.6	26.8	25	25.5	82	53	67	67	29.3	29.8	28.3	29.2	23.7	24	23.2	23.6
1990	7	10	21.626	23	-1.37402	26.4	35.4	29.8	30.4	23.4	18.7813	24.8	17.7707	78	36.4695	67	45.9221	26.8	19.9981	28	19.5203	22.2	16.3924	22.9	16.1105
1990	7	11	22.0416	24	-1.95837	25.8	34.2	30	30	24.8	26.8	25	25.5	92	56	67	72	30.6	30.3	28.3	29.8	24.4	24.3	23.2	24
1990	7	12	22.5178	24.2	-1.68223	26.4	35	30.8	30.8	24.4	27	25.2	25.5	85	54	64	68	29.2	30.3	28.3	29.3	23.7	24.3	23.1	23.7
1990	7	13	22.8785	24	-1.12147	26.8	35	29.8	30.3	24.6	26.8	25	25.5	84	53	68	68	29.5	29.8	28.5	29.2	23.8	24	23.2	23.7
1990	7	14	22.9566	24	-1.04341	26.8	33	29.6	29.8	24.2	26.6	24.8	25.2	81	61	68	70	28.5	30.6	28.1	29	23.2	24.4	23	23.5
1990	7	15	24.1488	23.4	0.748775	25.2	33.4	29	29.2	24	26.8	24.6	25.1	91	60	70	74	29	30.8	28	29.3	23.6	24.6	23	23.7
1990	7	16	23.8583	25	-1.14172	26	34.6	29.6	30	24.8	26.8	25	25.5	91	55	69	71	30.5	30	28.6	29.7	24.4	24.1	23.3	23.9
1990	7	17	23.5433	23.8	-0.256701	25.8	35	28.6	29.5	24.4	27	24.8	25.4	89	54	74	72	29.6	30.3	28.8	29.6	23.9	24.3	23.4	23.9
1990	7	18	23.9022	23.6	0.302235	26.4	34.8	29.8	30.2	24	26.8	24.8	25.2	82	54	67	68	28.2	29.9	28	28.7	23.1	24.1	22.9	23.4
1990	7	19	23.9389	24	-0.0611387	26	35	29.6	30	24.6	26.8	24.8	25.4	89	53	68	70	30	29.8	28.1	29.3	24.1	24	23	23.7
1990	7	20	23.6532	23	0.653177	26.6	34.2	29	29.7	24.4	26.6	24.8	25.3	84	55	71	70	29.1	29.8	28.5	29.1	23.6	24	23.2	23.6
1990	7	21	21.9814	24.2	-2.21863	26.8	35.6	30	30.6	25	27.2	25.2	25.8	87	52	68	69	30.5	30.5	28.9	29.9	24.4	24.4	23.5	24.1
1990	7	22	23.1005	23.4	-0.299523	25.4	26.8738	27.8	22.4592	23.8	25.8	24.4	24.7	88	34.9494	76	36.8825	28.4	19.0997	28.3	15.9141	23.2	15.548	23.1	13.0975
1990	7	23	23.7264	24	-0.273571	25.8	33.8	29.8	29.8	24.6	26.4	25	25.3	91	56	68	72	30.1	29.5	28.5	29.4	24.2	23.8	23.2	23.7
1990	7	24	23.9096	24.2	-0.29044	26.2	35.6	29.6	30.3	24.8	27.2	25	25.7	89	52	69	70	30.4	30.5	28.6	29.8	24.3	24.4	23.3	24
1990	7	25	23.7118	23.4	0.311779	25.8	35.4	27.8	29.2	23.8	27	24.4	25.1	85	52	76	71	28.1	30.1	28.3	28.8	23	24.1	23.1	23.4
1990	7	26	22.8736	24.2	-1.32637	25.6	35.4	29	29.8	24.2	27.2	24.8	25.4	89	53	71	71	29.3	30.6	28.5	29.5	23.7	24.4	23.2	23.8
1990	7	27	23.7924	24	-0.207643	25.6	34.8	28.8	29.5	24.4	26.8	24.8	25.3	91	54	72	72	29.8	29.9	28.6	29.4	24	24.1	23.3	23.8
1990	7	28	23.7484	23.8	-0.0515948	25.8	35.8	30.2	30.5	24.2	27.2	25	25.5	88	52	66	68	29.1	30.4	28.2	29.2	23.6	24.3	23.1	23.7
1990	7	29	23.1194	24	-0.88062	26.2	34.8	29.6	30	24.6	26.8	24.8	25.4	88	54	68	70	29.9	29.9	28.1	29.3	24	24.1	23	23.7
1990	7	30	23.2063	23.6	-0.393662	24.8	35.6	30.2	30.2	23.8	27	24.8	25.2	92	52	65	69	28.8	29.9	27.7	28.8	23.4	24.1	22.8	23.4
1990	7	31	21.7772	23.6	-1.82279	24.6	34.8	29.8	29.8	24	26.8	24.6	25.1	95	54	66	72	29.4	29.9	27.5	28.9	23.8	24.1	22.6	23.5
1990	8	1	23.9714	24.4	-0.428633	26.2	35.4	30.4	30.6	24.8	27.2	25	25.7	89	53	65	69	30.4	30.6	28.1	29.7	24.3	24.4	23	23.9
1990	8	2	22.6798	23.4	-0.720163	26	34.6	29.8	30	24	26.6	24.8	25.1	85	54	67	68	28.5	29.5	28	28.7	23.2	23.8	22.9	23.3
1990	8	3	23.47	24	-0.529954	25.4	35	29.8	30	24.2	27	25	25.4	91	54	68	71	29.4	30.3	28.5	29.4	23.8	24.3	23.2	23.8
1990	8	4	22.7009	23.8	-1.0991	25.6	33.4	29.8	29.6	24	27.2	25	25.4	88	62	68	73	28.8	31.9	28.5	29.7	23.4	25.2	23.2	23.9
1990	8	5	24.0341	24	0.0340893	26	34.6	22.655	22.6124	24.6	26.8	17.1376	17.4569	89	55	42.9682	45.9487	30	30	18.3298	19.2204	24.1	24.1	15.2961	15.8425
1990	8	6	24.5977	23.4	1.19766	26.6	34	28.6	29.5	24.4	26.8	24.8	25.3	84	57	74	71	29.1	30.4	28.8	29.4	23.6	24.3	23.4	23.8
1990	8	7	23.2971	23.8	-0.502924	26.2	33.8	29.6	29.8	24.6	26.8	24.8	25.4	88	58	68	71	29.9	30.6	28.1	29.5	24	24.4	23	23.8
1990	8	8	24.4086	24.6	-0.191379	27.6	32.4	29.6	29.8	24.4	26.6	24.6	25.2	77	64	67	69	28.4	31	27.6	29	23.2	24.6	22.7	23.5
1990	8	9	25.5255	22.6	2.92546	25.4	34.8	29.6	29.9	23.8	27	24.6	25.1	88	55	67	70	28.4	30.5	27.6	28.8	23.2	24.4	22.7	23.4
1990	8	10	24.0154	24	0.0154218	26	35	29.4	30	24.6	27	24.8	25.5	89	54	69	71	30	30.3	28.2	29.5	24.1	24.3	23.1	23.8
1990	8	11	24.383	24	0.382954	25.6	35.6	30	30.3	24.4	27.2	25	25.5	91	52	67	70	29.8	30.5	28.3	29.5	24	24.4	23.2	23.8
1990	8	12	25.937	24.2	1.73705	26.4	35.4	29.6	30.3	24.8	27	25	25.6	88	52	69	70	30.2	30.1	28.6	29.6	24.2	24.1	23.3	23.9
1990	8	13	22.6276	23.2	-0.572355	26	34.6	28.4	29.3	24.2	26.8	24.6	25.2	86	55	73	71	29	30	28.4	29.1	23.5	24.1	23.2	23.6
1990	8	14	24.333	24	0.333006	25	33.8	29.4	29.4	24.4	26.8	24.8	25.3	95	58	69	74	30.1	30.6	28.2	29.7	24.2	24.4	23.1	23.9
1990	8	15	25.001	24.6	0.40102	25	30.4	23.7301	23.7053	23.6	19.6406	17.9821	18.3085	89	37.3632	44.0681	47.5808	28.2	20.713	19.121	20.0507	23.1	17.042	16.0022	16.5664
1990	8	16	24.3481	23	1.34813	24.8	33.6	29.6	29.4	23.6	26.6	24.8	25	91	58	68	72	28.3	30.2	28.1	28.9	23.1	24.2	23	23.4
1990	8	17	24.7813	23.6	1.18126	25.8	34	30	30	23.8	26.8	24.6	25.1	85	57	64	69	28.1	30.4	27.3	28.6	23	24.3	22.6	23.3
1990	8	18	24.8179	24	0.817889	26	35	30.2	30.4	24.4	27	25.2	25.5	88	54	67	70	29.5	30.3	28.7	29.5	23.8	24.3	23.4	23.8
1990	8	19	23.6525	24.2	-0.547532	26.8	35	28.2	29.5	24.8	26.8	25	25.5	85	53	77	72	30	29.8	29.5	29.8	24.1	24	23.8	24
1990	8	20	24.6384	23.6	1.03842	25.8	35	29.6	30	24	26.8	24.8	25.2	86	53	68	69	28.6	29.8	28.1	28.8	23.3	24	23	23.4
1990	8	21	24.0281	24.2	-0.171862	27	34.6	29	29.9	24.4	26.6	24.8	25.3	81	54	71	69	28.8	29.5	28.5	28.9	23.4	23.8	23.2	23.5
1990	8	22	24.2694	24.2	0.0694124	27	35.6	30.2	30.8	24.8	27.4	25.2	25.8	84	53	67	68	29.8	31	28.7	29.9	24	24.7	23.4	24
1990	8	23	22.8585	24.4	-1.54149	26.8	31.2	22.4661	22.5692	25	25.6	24	24.9	87	64	43.7909	45.8189	30.5	29.1	18.1179	18.7813	24.4	23.6	15.0587	15.4506
1990	8	24	22.6302	24	-1.36984	25	33.2	29.8	29.5	24	26.8	24.8	25.2	92	61	67	73	29.2	31	28	29.4	23.6	24.6	22.9	23.7
1990	8	25	23.2869	24	-0.713084	26.8	34	28.8	29.6	24.8	26.8	24.8	25.5	85	57	72	72	30	30.4	28.6	29.7	24.1	24.3	23.3	23.9
1990	8	26	23.0452	24	-0.954817	26.4	34	28.6	29.4	24.2	26.8	24.2	25.1	84	57	70	70	28.7	30.4	27.3	28.8	23.4	24.3	22.5	23.4
1990	8	27	22.7526	24.2	-1.44735	26	34.8	29.6	30	24	26.6	24.8	25.1	85	53	68	68	28.5	29.4	28.1	28.7	23.2	23.7	23	23.3
1990	8	28	22.1735	23.4	-1.22652	24.8	35	28	29	23.8	27	24.4	25.1	92	54	75	74	28.8	30.3	28.2	29.1	23.4	24.3	23	23.6
1990	8	29	22.4577	23.2	-0.742254	25	33	29.2	29.1	23.8	26.8	24.6	25.1	91	62	69	74	28.7	31.1	27.9	29.2	23.3	24.7	22.9	23.6
1990	8	30	23.1477	24	-0.852264	25.8	34.8	29.8	30	24.8	26.8	25	25.5	92	54	68	71	30.6	29.9	28.5	29.7	24.4	24.1	23.2	23.9
1990	8	31	23.3821	24.2	-0.817856	25.2	34.6	29.6	29.8	24.8	26.6	25	25.5	97	54	69	73	31	29.5	28.6	29.7	24.7	23.8	23.3	23.9
1990	9	1	23.2475	23.4	-0.152458	25.6	34.6	29.8	29.9	23.8	26.8	24.6	25.1	86	55	66	69	28.3	30	27.5	28.6	23.1	24.1	22.6	23.3
1990	9	2	23.4959	24.4	-0.904086	27.4	34.4	28.8	29.9	24.8	27	25	25.6	81	57	74	70	29.6	30.7	29.1	29.8	23.9	24.5	23.6	24
1990	9	3	21.3916	24	-2.60843	24.8	35.2	29.8	29.9	24.4	27.2	24.8	25.5	97	54	67	73	30.3	30.8	28	29.7	24.3	24.5	22.9	23.9
1990	9	4	23.177	23.6	-0.422963	26	34.8	29.6	30	24	26.8	25	25.3	85	54	69	69	28.5	29.9	28.6	29	23.2	24.1	23.3	23.5
1990	9	5	22.8181	25	-2.1819	26.8	35.4	30.2	30.7	25.2	27.2	25.4	25.9	88	53	68	70	31	30.6	29.2	30.3	24.6	24.4	23.7	24.2
1990	9	6	23.177	24	-0.822963	26.2	34.6	22.3889	22.3782	24.8	26.8	16.3641	16.5273	89	55	43.0392	44.5294	30.4	30	17.9182	18.3688	24.3	24.1	14.8384	15.1187
1990	9	7	23.1404	23.2	-0.0595891	25.2	32.8	28.6	28.8	23.8	25.8	24.6	24.7	89	57	72	73	28.5	28.6	28.3	28.5	23.3	23.3	23.1	23.2
1990	9	8	22.6862	23.6	-0.913754	25.4	34.2	29.6	29.7	24	26.8	24.8	25.2	89	56	68	71	28.9	30.3	28.1	29.1	23.5	24.3	23	23.6
1990	9	9	23.8223	23.8	0.0223443	25.6	35.2	29.6	30	24.2	27	24.8	25.3	89	53	68	70	29.3	30.2	28.1	29.2	23.7	24.2	23	23.6
1990	9	10	23.6449	22.4	1.24494	24.6	30.2	27.8	27.6	22.8	26	24	24.3	86	72	73	77	26.5	30.8	27.3	28.2	22.1	24.5	22.5	23.1
1990	9	11	23.6166	24	-0.383449	25.4	34	28.8	29.3	24.2	26.8	24.6	25.2	91	57	71	73	29.4	30.4	28.1	29.3	23.8	24.3	23	23.7
1990	9	12	23.872	24.4	-0.527981	25.2	33.8	29.4	29.5	24.6	26.6	24.6	25.3	95	57	68	73	30.5	30	27.7	29.4	24.4	24.1	22.8	23.8
1990	9	13	21.668	23.2	-1.53196	24.8	35.4	30	30	23	26.8	24.8	24.9	86	51	66	68	26.9	29.5	27.8	28.1	22.3	23.8	22.9	23
1990	9	14	21.8805	24.2	-2.31953	25	30.2	27.8	27.7	24.4	26	25	25.1	95	72	80	82	30.1	30.8	29.8	30.3	24.2	24.5	24	24.2
1990	9	15	23.199	24	-0.800987	24.8	34	29.8	29.6	24.4	26.6	25	25.3	97	56	68	74	30.3	29.9	28.5	29.6	24.3	24	23.2	23.8
1990	9	16	22.5251	23.4	-0.874909	25.6	34.8	30	30.1	24	26.8	25	25.3	88	54	67	69	28.8	29.9	28.3	29	23.4	24.1	23.2	23.5
1990	9	17	22.5983	24	-1.40166	25.6	35	30.2	30.3	24.8	27	25.2	25.7	94	54	67	72	30.8	30.3	28.7	29.9	24.5	24.3	23.4	24.1
1990	9	18	22.6789	24	-1.32108	26.2	34.2	29.6	29.9	25	26.8	25.2	25.7	91	56	70	72	30.9	30.3	29.1	30.1	24.6	24.3	23.6	24.2
1990	9	19	23.221	24	-0.779012	26.2	34	29.2	29.7	24.4	26.8	24.8	25.3	86	57	70	71	29.4	30.4	28.4	29.4	23.7	24.3	23.2	23.8
1990	9	20	22.9353	23.6	-0.664696	24.2	31.4	28.4	28.1	23.4	26.2	24.6	24.7	94	67	73	78	28.2	30.5	28.4	29.1	23.1	24.4	23.2	23.6
1990	9	21	23.5172	23.2	0.317203	24	34	30	29.5	23.6	26.8	24.6	25	97	57	64	73	28.8	30.4	27.3	28.9	23.4	24.3	22.6	23.4
1990	9	22	22.7888	23.4	-0.6112	25.8	34	29	29.5	23.8	26.8	24.8	25.1	85	57	71	71	28.1	30.4	28.5	29	23	24.3	23.2	23.5
1990	9	23	23.2475	23.2	0.0475424	25.6	29.6	28.4	28	23.6	25.8	24.4	24.6	85	74	72	77	27.8	30.7	27.9	28.8	22.8	24.5	22.9	23.4
1990	9	24	23.1056	22.8	0.305616	25.4	34.8	21.3111	21.1461	23.2	26.6	15.6534	15.8562	83	53	41.6942	44.2722	27	29.4	17.0008	17.6642	22.3	23.7	14.1719	14.5706
1990	9	25	23.1127	23.4	-0.287288	25.8	34	29.6	29.8	23.6	26.6	24.6	24.9	83	56	67	69	27.7	29.9	27.6	28.4	22.7	24	22.7	23.2
1990	9	26	23.0891	24	-0.910866	26	34.2	29.8	30	24.2	26.8	24.6	25.2	86	56	66	69	29	30.3	27.5	28.9	23.5	24.3	22.6	23.5
1990	9	27	22.4518	24	-1.54816	26.2	34.4	30	30.2	24.8	26.8	25	25.5	89	56	67	71	30.4	30.2	28.3	29.6	24.3	24.2	23.2	23.9
1990	9	28	20.9379	23.4	-2.46212	24.2	29.4	27.8	27.3	23	25.8	24.4	24.4	90	75	76	80	27.3	30.8	28.3	28.8	22.5	24.5	23.1	23.4
1990	9	29	21.9205	22.8	-0.879469	25.2	34.2	29.8	29.8	23.8	26.8	24.6	25.1	89	56	66	70	28.5	30.3	27.5	28.8	23.3	24.3	22.6	23.4
1990	9	30	21.397	23.8	-2.40299	26	33	31.2	30.4	24	26.6	25	25.2	85	61	61	69	28.5	30.6	27.6	28.9	23.2	24.4	22.7	23.4
1990	10	1	23.0772	24.2	-1.12277	27	34.2	29	29.8	24.8	26.8	24.8	25.5	84	56	71	70	29.8	30.3	28.5	29.5	24	24.3	23.2	23.8
1990	10	2	22.5251	22.6	-0.0749087	24.8	34.8	29	29.4	23.6	26.6	24.8	25	91	53	71	72	28.3	29.4	28.5	28.7	23.1	23.7	23.2	23.4
1990	10	3	19.888	22.4	-2.51199	23.8	33.8	29.6	29.2	22.8	26.8	24.8	24.8	92	58	68	73	27.1	30.6	28.1	28.6	22.4	24.4	23	23.3
1990	10	4	22.7155	23.2	-0.484453	24.6	34	29	29.1	23.6	26.8	24.6	25	92	57	70	73	28.5	30.4	28	29	23.2	24.3	23	23.5
1990	10	5	22.569	22.6	-0.0309573	24.6	34.6	29	29.3	24	26.8	24.6	25.1	95	55	70	73	29.4	30	28	29.2	23.8	24.1	23	23.6
1990	10	6	22.4592	24	-1.54084	25.2	30.2	29	28.4	23.6	26	24	24.5	88	72	66	75	28.1	30.8	26.5	28.5	23	24.5	22.1	23.2
1990	10	7	22.1515	23.8	-1.6485	25	34	29.4	29.5	24	26.8	25	25.3	92	57	70	73	29.2	30.4	28.7	29.4	23.6	24.3	23.4	23.8
1990	10	8	22.9133	23	-0.0866714	25	29	27	27	23.8	25.8	24.2	24.6	91	78	79	83	28.7	31.1	28.3	29.4	23.3	24.7	23.1	23.7
1990	10	9	22.0645	23	-0.935453	24	30	27	27	23.8	23.6	24.2	23.9	98	59	79	79	29.3	24.9	28.3	27.5	23.7	21	23.1	22.6
1990	10	10	22.1515	23.4	-1.2485	25.2	34.8	28.6	29.3	24	26.8	24.4	25.1	91	54	71	72	29	29.9	27.8	28.9	23.6	24.1	22.8	23.5
1990	10	11	22.569	22.2	0.369043	24.4	29.8	27.8	27.4	22.8	26.6	24	24.5	87	78	73	79	26.7	32.7	27.3	28.9	22.2	25.5	22.5	23.4
1990	10	12	22.8147	24.4	-1.58533	25.8	29.6	28.2	28	24.2	26.8	24.8	25.3	88	80	76	81	29.1	33.4	29	30.5	23.6	25.9	23.6	24.3
1990	10	13	21.4884	24	-2.51159	25	33	29.4	29.2	24.8	26.8	25	25.5	98	62	70	77	31.2	31.1	28.7	30.3	24.7	24.7	23.4	24.3
1990	10	14	22.569	23.8	-1.23096	25.6	28.2	26.8	26.9	24	26	24.8	24.9	88	84	85	86	28.8	32.1	30	30.3	23.4	25.3	24.1	24.2
1990	10	15	22.1515	24	-1.8485	25.6	34.6	29.8	29.9	24.8	26.8	25	25.5	94	55	68	72	30.8	30	28.5	29.8	24.5	24.1	23.2	24
1990	10	16	20.6645	24	-3.33552	24.8	33.6	29.6	29.4	24.2	26.8	24.8	25.3	95	59	68	74	29.8	30.7	28.1	29.5	24	24.5	23	23.8
1990	10	17	21.9436	23.6	-1.65644	24.4	34.2	29.6	29.5	23.8	28.8	24.2	25.6	95	67	64	75	29.1	36	26.6	30.6	23.6	27.2	22.1	24.3
1990	10	18	22.4079	23.6	-1.19211	24	33	29.8	29.1	23.8	26.6	24.6	25	98	61	66	75	29.3	30.6	27.5	29.1	23.7	24.4	22.6	23.6
1990	10	19	22.2467	23.8	-1.55327	26.2	34.8	30.2	30.4	24.4	27	25.2	25.5	86	55	67	69	29.4	30.5	28.7	29.5	23.7	24.4	23.4	23.8
1990	10	20	22.276	23.8	-1.52397	26	33.8	28.6	29.3	24.2	26.8	24.6	25.2	86	58	72	72	29	30.6	28.3	29.3	23.5	24.4	23.1	23.7
1990	10	21	22.3639	24.6	-2.23606	25.6	31.4	28	28.3	24	25.8	25.8	25.2	88	64	84	79	28.8	29.5	31.7	30	23.4	23.8	25	24.1
1990	10	22	21.9436	23	-1.05644	24.2	28.8	27.6	27	23.6	25.8	24.4	24.6	95	79	77	84	28.7	31.2	28.4	29.5	23.4	24.8	23.2	23.8
1990	10	23	22.569	23.6	-1.03096	25.2	33.8	29.4	29.5	23.8	26.6	24.6	25	89	57	68	71	28.5	30	27.7	28.8	23.3	24.1	22.8	23.4
1990	10	24	22.1222	24.2	-2.0778	25.8	34	28.8	29.3	24.6	26.8	24.8	25.4	91	57	72	73	30.1	30.4	28.6	29.7	24.2	24.3	23.3	23.9
1990	10	25	21.9024	22.8	-0.897554	24.8	33.6	29.4	29.3	23.2	26.8	24.6	24.9	87	59	68	71	27.4	30.7	27.7	28.6	22.6	24.5	22.8	23.3
1990	10	26	22.5544	23.8	-1.24561	25.8	34	29.6	29.8	24	26.8	24.8	25.2	86	57	68	70	28.6	30.4	28.1	29.1	23.3	24.3	23	23.6
1990	10	27	19.8221	23.4	-3.57792	24.6	29.6	27.8	27.5	23.6	26.2	24.2	24.7	92	77	74	81	28.5	31.7	27.8	29.3	23.2	25	22.8	23.7
1990	10	28	22.6018	23.4	-0.798223	25.6	32	28.8	28.8	24.6	26.4	24.8	25.3	92	65	72	76	30.3	30.7	28.6	29.9	24.2	24.5	23.3	24
1990	10	29	22.5397	22.4	0.139742	25.2	28.8	27.6	27.3	22.6	25.8	24	24.1	80	79	74	78	25.7	31.2	27.4	28.1	21.5	24.8	22.6	23
1990	10	30	22.5095	23	-0.490475	25	28.2	26.2	26.4	23.4	25.6	24.4	24.5	88	81	86	85	27.7	31.1	29.4	29.4	22.8	24.7	23.7	23.7
1990	10	31	21.5231	23	-1.47686	24.4	30	27.4	27.3	23.6	25.8	24	24.5	94	72	76	80	28.6	30.4	27.6	28.9	23.3	24.3	22.7	23.4
1990	11	1	22.0636	24	-1.9364	25.4	30.8	28.4	28.3	24	27.2	25.4	25.5	89	76	79	81	28.9	33.7	30.4	31	23.5	26	24.3	24.6
1990	11	2	20.3292	23	-2.67082	24.8	30	27.2	27.3	23.2	26.6	25	24.9	87	77	84	83	27.4	32.6	30.2	30	22.6	25.5	24.2	24.1
1990	11	3	19.8294	23	-3.17059	25.4	29.6	28	27.8	23.2	25.2	24	24.1	83	70	72	75	27	29.1	27.2	27.8	22.3	23.6	22.5	22.8
1990	11	4	22.1515	24	-1.8485	25.8	30	28.8	28.3	24.6	25.2	24.8	24.9	91	68	72	77	30.1	28.9	28.6	29.2	24.2	23.5	23.3	23.6
1990	11	5	22.2028	23	-0.797219	25.8	29.8	27.4	27.6	23.6	26.6	24.4	24.9	83	78	78	80	27.7	32.7	28.6	29.6	22.7	25.5	23.3	23.9
1990	11	6	22.4592	24	-1.54084	25.4	30.4	28.8	28.3	24.2	26.2	24.8	25.1	91	72	72	78	29.4	31.2	28.6	29.7	23.8	24.8	23.3	23.9
1990	11	7	20.5674	24	-3.43264	25.6	34.6	29	29.5	24.4	26.8	24.8	25.3	91	55	71	72	29.8	30	28.5	29.4	24	24.1	23.2	23.8
1990	11	8	21.815	23.8	-1.98498	25.6	34.2	29.8	29.9	24.2	27	24.8	25.3	89	57	67	71	29.3	30.9	28	29.4	23.7	24.6	22.9	23.7
1990	11	9	22.4518	23.8	-1.34816	26	34.8	30	30.2	24.2	26.8	25	25.3	86	54	67	69	29	29.9	28.3	29.1	23.5	24.1	23.2	23.6
1990	11	10	22.9793	24.2	-1.22074	26.2	30.4	28.4	28.4	24.4	25.2	24.6	24.7	86	66	73	75	29.4	28.6	28.4	28.8	23.7	23.3	23.2	23.4
1990	11	11	22.613	23.6	-0.987006	25.2	34.2	30.4	30	24.6	25.6	24.8	25	95	50	64	70	30.5	27.1	27.6	28.4	24.4	22.4	22.7	23.2
1990	11	12	22.3346	24	-1.66536	26.2	35.2	30.2	30.5	24.4	27	25	25.5	86	53	66	68	29.4	30.2	28.2	29.3	23.7	24.2	23.1	23.7
1990	11	13	22.32	24	-1.68002	26.2	35.8	30.6	30.8	24.6	27.2	25.2	25.7	88	52	65	68	29.9	30.4	28.5	29.6	24	24.3	23.2	23.8
1990	11	14	21.1699	25	-3.83008	26.2	35.6	30.4	30.6	25.6	27	25	25.9	95	52	65	71	32.4	29.9	28.1	30.1	25.4	24.1	23	24.2
1990	11	15	21.2798	24.8	-3.5202	26	35.4	30.2	30.5	25.2	27.2	25	25.8	94	53	66	71	31.5	30.6	28.2	30.1	24.9	24.4	23.1	24.1
1990	11	16	20.6808	25	-4.31921	27	35.6	29.8	30.5	25.2	27.2	25.4	25.9	87	52	70	70	30.8	30.5	29.5	30.3	24.6	24.4	23.8	24.3
1990	11	17	22.5983	23.8	-1.20166	26	35.2	29.8	30.2	24	27	24.6	25.2	85	53	66	68	28.5	30.2	27.5	28.7	23.2	24.2	22.6	23.4
1990	11	18	22.7888	23.6	-0.8112	24.4	29.8	27.6	27.4	23.8	25.8	24.4	24.7	95	73	77	82	29.1	30.5	28.4	29.3	23.6	24.4	23.2	23.7
1990	11	19	22.6569	24	-1.34305	28.8	34.2	29.6	30.5	24.6	26.8	24.8	25.4	71	56	68	65	28.1	30.3	28.1	28.8	23	24.3	23	23.4
1990	11	20	22.4299	24	-1.57014	25.8	36.2	30.4	30.7	24.4	26.8	25	25.4	89	48	65	67	29.6	29	28.1	28.9	23.9	23.5	23	23.5
1990	11	21	21.4776	23.8	-2.32242	26.8	31	28.2	28.5	24	26.4	25	25.1	79	70	77	76	28	31.3	29.5	29.6	22.9	24.8	23.8	23.9
1990	11	22	22.7229	23.6	-0.877127	26.6	33.8	29	29.6	24.4	26.8	24.8	25.3	84	58	71	71	29.1	30.6	28.5	29.4	23.6	24.4	23.2	23.7
1990	11	23	22.6643	23	-0.335729	24.8	32.6	29.6	29.1	24	26.8	24.6	25.1	94	64	67	75	29.3	31.4	27.6	29.4	23.7	24.8	22.7	23.8
1990	11	24	22.3443	23.6	-1.25568	26	32	29	29	24	26.8	24.8	25.2	85	67	71	74	28.5	31.8	28.5	29.6	23.2	25.1	23.2	23.9
1990	11	25	24.8774	23.8	1.07744	25.6	34.6	30.2	30.1	24.2	26.8	24.8	25.3	89	55	65	69	29.3	30	27.7	29	23.7	24.1	22.8	23.5
1990	11	26	23.471	24	-0.529008	26	34.4	29.8	30	24.6	26.8	25	25.5	89	56	68	71	30	30.2	28.5	29.5	24.1	24.2	23.2	23.8
1990	11	27	23.5239	23.8	-0.276078	27.4	34.8	30.2	30.6	24	27	25	25.3	76	55	66	65	27.6	30.5	28.2	28.7	22.7	24.4	23.1	23.4
1990	11	28	23.8566	24	-0.14337	26.8	33.4	28.8	29.5	24.2	26.8	24.8	25.3	81	60	72	71	28.5	30.8	28.6	29.3	23.2	24.6	23.3	23.7
1990	11	29	23.5239	22.8	0.723922	24.2	29.4	27.8	27.3	23	26.2	24.6	24.6	90	78	77	82	27.3	31.9	28.8	29.3	22.5	25.1	23.4	23.7
1990	11	30	24.122	23	1.12199	25.2	34	28.8	29.2	24	26.6	24.6	25.1	91	56	71	73	29	29.9	28.1	29	23.6	24	23	23.5
1990	12	1	23.8642	23.4	0.464191	25.8	30.2	28.8	28.4	24.2	26.4	24.6	25.1	88	74	71	78	29.1	31.9	28.1	29.7	23.6	25.1	23	23.9
1990	12	2	25.3746	23.6	1.77461	25.2	33.8	30.8	30.1	24	26.8	25	25.3	91	58	63	70	29	30.6	27.8	29.1	23.6	24.4	22.8	23.6
1990	12	3	23.6222	24.2	-0.577778	26.8	35.2	31	31	25.2	27.2	25.6	26	88	54	65	69	31	30.8	29.2	30.3	24.6	24.5	23.7	24.3
1990	12	4	25.4772	24.2	1.27716	25.4	34.6	29.8	29.9	24.6	26.8	25	25.5	94	55	68	72	30.4	30	28.5	29.6	24.3	24.1	23.2	23.9
1990	12	5	24.9228	23.2	1.72281	24.6	33.6	30	29.5	23.8	26.8	24.8	25.1	94	59	66	73	28.9	30.7	27.8	29.2	23.5	24.5	22.9	23.6
1990	12	6	25.3746	23	2.37461	24.6	29.8	27.8	27.5	23.8	26	24.4	24.7	94	74	76	81	28.9	31.1	28.3	29.4	23.5	24.7	23.1	23.8
1990	12	7	25.7628	24.2	1.56284	25	31.6	30	29.1	24.2	19.5066	25.4	17.5439	94	41.3161	69	48.1219	29.7	21.2011	29.4	19.4378	23.9	17.3411	23.7	16.0624
1990	12	8	25.3463	24.4	0.946251	25	32.8	29	29	24.8	26.8	25	25.5	98	63	72	78	31.2	31.2	29	30.5	24.7	24.8	23.5	24.3
1990	12	9	25.8874	22.6	3.28737	24	33.6	28.6	28.7	23.2	26.8	24.6	24.9	94	59	72	75	27.9	30.7	28.3	29	22.9	24.5	23.1	23.5
1990	12	10	25.7335	22.4	3.33354	24.2	29.6	27.6	27.3	22.6	25.8	24	24.1	87	74	74	79	26.3	30.7	27.4	28.2	22	24.5	22.6	23
1990	12	11	24.8994	23.6	1.29939	24.8	32	28.2	28.3	24	26.8	24.6	25.1	94	67	75	78	29.3	31.8	28.5	29.9	23.7	25.1	23.3	24
1990	12	12	25.0816	23.2	1.8816	24.8	32.8	29	28.9	23.8	26.8	24.6	25.1	92	63	70	75	28.8	31.2	28	29.3	23.4	24.8	23	23.7
1990	12	13	26.0778	23.4	2.67783	25.2	35.2	30	30.1	24	27	24.8	25.3	91	53	66	70	29	30.2	27.8	29	23.6	24.2	22.9	23.5
1990	12	14	25.4067	24	1.40674	26.8	35.8	30.2	30.8	24.4	26.8	24.8	25.3	82	50	65	66	29	29.3	27.7	28.6	23.5	23.7	22.8	23.3
1990	12	15	25.4672	24.2	1.26724	26.4	34.8	29.8	30.2	24.6	26.8	25	25.5	86	54	68	69	29.7	29.9	28.5	29.4	23.9	24.1	23.2	23.7
1990	12	16	22.7829	24.2	-1.41711	26	35	30.2	30.4	25	27	25.2	25.7	92	54	67	71	31	30.3	28.7	30	24.6	24.3	23.4	24.1
1990	12	17	24.4956	25.2	-0.704421	27	31.2	29.4	29.3	25.8	26.4	24.8	25.7	91	69	69	76	32.4	31.2	28.2	30.6	25.4	24.8	23.1	24.4
1990	12	18	23.7356	24	-0.264355	25.8	35.2	29.8	30.1	24.2	27	24.8	25.3	88	53	67	69	29.1	30.2	28	29.1	23.6	24.2	22.9	23.6
1990	12	19	26.1145	23.6	2.51446	24	34.4	30	29.6	23.8	26.8	24.8	25.1	98	56	66	73	29.3	30.2	27.8	29.1	23.7	24.2	22.9	23.6
1990	12	20	26.0852	23.2	2.88515	24.2	35	30.2	29.9	23.6	27	25	25.2	95	54	66	72	28.7	30.3	28.2	29.1	23.4	24.3	23.1	23.6
1990	12	21	25.747	23	2.74701	26	34.2	30	30	23.8	26.8	25.2	25.3	83	56	68	69	28	30.3	28.9	29.1	23	24.3	23.5	23.6
1990	12	22	25.5504	23.4	2.15041	25.6	35.6	30.2	30.4	24	27	24.8	25.3	88	52	65	68	28.8	29.9	27.7	28.8	23.4	24.1	22.8	23.4
1990	12	23	25.6487	23.6	2.04871	25.6	34.2	31.4	30.6	24.4	25	24.8	24.7	91	48	59	66	29.8	25.6	26.9	27.4	24	21.5	22.3	22.6
1990	12	24	24.3254	22.6	1.72544	23.4	30.8	28	27.5	22	24.6	23.6	23.4	89	60	69	73	25.5	26.8	26.2	26.2	21.4	22.2	21.9	21.8
1990	12	25	25.4672	23.4	2.06724	25.6	34.6	28.2	29.1	24.4	26.8	24.4	25.2	91	55	73	73	29.8	30	28	29.3	24	24.1	23	23.7
1990	12	26	24.6471	23.4	1.2471	25	35.8	29.8	30.1	24	27.2	24	25.1	92	52	62	69	29.2	30.4	26	28.5	23.6	24.3	21.7	23.2
1990	12	27	26.0485	23.8	2.24853	25.2	35	30.2	30.2	24.2	26.8	25	25.3	92	53	66	70	29.5	29.8	28.2	29.2	23.8	24	23.1	23.6
1990	12	28	25.157	23.6	1.55697	25.4	34.8	30	30	23.8	27.2	24.8	25.3	88	56	66	70	28.4	31	27.8	29.1	23.2	24.7	22.9	23.6
1990	12	29	26.1584	23.8	2.35841	26.6	35.6	30.4	30.8	24.2	27.4	25	25.5	82	53	65	67	28.6	31	28.1	29.2	23.3	24.7	23	23.7
1990	12	30	25.5807	24	1.58066	26.8	36.2	31	31.3	24.8	27	25.2	25.7	85	49	63	66	30	29.5	28.2	29.2	24.1	23.8	23.1	23.7
1990	12	31	25.4614	24.2	1.26138	25.2	34.4	30.4	30.1	24.6	26.8	25	25.5	95	56	65	72	30.5	30.2	28.1	29.6	24.4	24.2	23	23.9

## Sheet: 1990
						Temperature				Temperature				Relative Humidity				Pressure				Dew temperature
Year	Month	Day	Maximum	Minimum	Max-Min	1899-12-31 07:00:00	1899-12-31 13:00:00	1899-12-31 19:00:00	Average	1899-12-31 01:00:00	1899-12-31 13:00:00	1899-12-31 19:00:00	Average	1899-12-31 01:00:00	1899-12-31 13:00:00	1899-12-31 19:00:00	Average	1899-12-31 07:00:00	1899-12-31 13:00:00	1899-12-31 19:00:00	Average	1899-12-31 07:00:00	1899-12-31 13:00:00	1899-12-31 19:00:00	Average		Month	Taverage	Hraverage
1991	1	1	26.8273	23.8	3.02734	25.2	35.2	31	30.6	24.8	27.2	25.2	25.7	97	54	63	71	31	30.8	28.2	30	24.7	24.5	23.1	24.1		January	29.6675	66.7017
1991	1	2	29.0287	23.4	5.62872	24.6	34.8	29.8	29.8	23.8	27	24.6	25.1	94	55	66	71	28.9	30.5	27.5	29	23.5	24.4	22.6	23.5		February	29.9836	66.3797
1991	1	3	28.885	24.2	4.68505	25	34.2	30.2	29.9	24.4	26.8	25	25.4	95	56	66	72	30.1	30.3	28.2	29.6	24.2	24.3	23.1	23.8		March	30.0137	68.0226
1991	1	4	28.6506	24	4.65064	25.2	35.2	30	30.1	24.6	27	25	25.5	95	53	67	72	30.5	30.2	28.3	29.7	24.4	24.2	23.2	23.9		April	29.8677	67.3719
1991	1	5	27.1535	24	3.15346	25.6	35.4	30.4	30.5	24.8	27.2	25.2	25.7	94	53	66	71	30.8	30.6	28.6	30	24.5	24.4	23.3	24.1		May	29.4283	68.6546
1991	1	6	28.2713	24.2	4.07134	26.4	35	31	30.9	24.8	27	25.4	25.7	88	54	64	69	30.2	30.3	28.7	29.8	24.2	24.3	23.4	24		June	29.6614	66.1068
1991	1	7	29.006	24	5.00603	25.8	34.4	30.2	30.2	24.6	26.8	25	25.5	91	56	66	71	30.1	30.2	28.2	29.5	24.2	24.2	23.1	23.8		July	29.3626	64.108
1991	1	8	28.696	23.8	4.89601	26.2	35	30.6	30.6	24.4	27	25.2	25.5	86	54	65	68	29.4	30.3	28.5	29.4	23.7	24.3	23.2	23.7		August	29.5629	66.0586
1991	1	9	28.4977	23.8	4.6977	26	35.6	31.2	31	24.2	26.8	24.8	25.3	86	51	60	65	29	29.4	27	28.5	23.5	23.8	22.4	23.2		September	29.1823	69.2959
1991	1	10	27.5618	23.2	4.36178	26	34.4	30	30.1	24.4	26.8	24.4	25.2	88	56	63	69	29.5	30.2	26.8	28.8	23.8	24.2	22.3	23.4		October	29.4324	70.3782
1991	1	11	28.9342	24	4.9342	25.4	34.6	29.2	29.6	24.2	26.8	24.4	25.1	91	55	68	71	29.4	30	27.4	28.9	23.8	24.1	22.6	23.5		November	29.3022	71.0458
1991	1	12	27.6374	24.2	3.43739	26	34.2	30	30	24.4	26.8	25	25.4	88	56	67	70	29.5	30.3	28.3	29.4	23.8	24.3	23.2	23.7		December	29.949	69.2964
1991	1	13	28.7006	23.2	5.50064	24	34	29.4	29.2	23.6	26.8	24	24.8	97	57	64	73	28.8	30.4	26.2	28.5	23.4	24.3	21.9	23.2
1991	1	14	29.0136	23.6	5.41359	25.6	35.2	30	30.2	24.8	27	25	25.6	94	53	67	71	30.8	30.2	28.3	29.8	24.5	24.2	23.2	24
1991	1	15	28.9682	23.5	5.46822	26.2	36	30	30.5	24.8	27	25	25.6	89	50	67	69	30.4	29.7	28.3	29.5	24.3	23.9	23.2	23.8
1991	1	16	27.1864	23	4.18639	26.4	35.2	30	30.4	23.4	26.6	24.8	24.9	78	51	66	65	26.8	29.1	27.8	27.9	22.2	23.6	22.9	22.9
1991	1	17	29.0892	23.6	5.48921	24.8	36.2	30.2	30.4	24.4	27	25	25.5	97	49	66	71	30.3	29.5	28.2	29.3	24.3	23.8	23.1	23.7
1991	1	18	28.9909	23.8	5.19091	25	34.6	31.2	30.5	24	27	25.4	25.5	92	56	63	70	29.2	30.6	28.6	29.4	23.6	24.4	23.3	23.8
1991	1	19	27.7206	24.8	2.92057	25	35.4	30.2	30.2	17.0312	26.8	25.2	17.8113	59.0769	51	67	45.6362	19.4084	29.5	28.7	19.302	16.1619	23.8	23.4	16.0166
1991	1	20	28.5367	24.7	3.83673	25.8	35.1	30.2	30.3	24.8	27.2	25	25.7	92	55	66	71	30.6	30.8	28.2	29.9	24.4	24.5	23.1	24
1991	1	21	29.3463	23.8	5.5463	25.8	35.4	30	30.3	24.6	27.2	25	25.6	91	53	67	70	30.1	30.6	28.3	29.7	24.2	24.4	23.2	23.9
1991	1	22	27.2801	22.1292	5.15084	23.6733	28.5464	23.5506	23.5909	17.0666	19.9979	17.522	17.8076	58.8285	36.443	42.1201	44.8304	19.4688	20.9575	18.3973	19.1921	16.1406	17.2509	15.4086	15.9104
1991	1	23	25.7502	24.2	1.55018	25	35.4	23.7585	23.8827	24.4	27	17.7337	18.1346	95	52	42.9682	45.6648	30.1	30.1	18.5711	19.5539	24.2	24.1	15.5658	16.2222
1991	1	24	27.1317	24	3.13175	26.2	35	30	30.3	25	27.2	25	25.7	91	55	67	71	30.9	30.9	28.3	30	24.6	24.6	23.2	24.1
1991	1	25	25.8907	23.8	2.09068	25.6	34.6	30	30	24.4	26.8	24.8	25.3	91	55	66	70	29.8	30	27.8	29.2	24	24.1	22.9	23.6
1991	1	26	25.3158	23.6	1.71585	25.8	35.2	30.4	30.5	24.6	27	25	25.5	91	53	65	70	30.1	30.2	28.1	29.5	24.2	24.2	23	23.8
1991	1	27	22.9714	24	-1.02856	26	34.6	24.0707	24.0175	24.6	27.4	17.9679	17.0879	89	58	42.0102	41.6199	30	31.7	18.8585	18.0353	24.1	25	15.7858	15.0903
1991	1	28	24.5794	24.2	0.379366	27	35.6	30.2	30.8	24.8	27.2	25.2	25.7	84	52	67	68	29.8	30.5	28.7	29.7	24	24.4	23.4	23.9
1991	1	29	23.8897	24	-0.110284	25.2	35.4	30.2	30.3	24.6	27.2	25	25.6	95	53	66	71	30.5	30.6	28.2	29.8	24.4	24.4	23.1	24
1991	1	30	24.6028	23.8	0.802782	25.2	35.6	30.4	30.4	24.4	27	24.8	25.4	94	52	64	70	30	29.9	27.6	29.2	24.1	24.1	22.7	23.6
1991	1	31	21.4182	24.2	-2.78184	25.8	35.6	30.6	30.6	24.8	27.2	25.2	25.7	92	52	65	70	30.6	30.5	28.5	29.9	24.4	24.4	23.2	24
1991	2	1	25.7424	24	1.74238	25.6	35.2	30	30.2	24.6	27	25	25.5	92	53	67	71	30.3	30.2	28.3	29.6	24.2	24.2	23.2	23.9
1991	2	2	24.1423	24.2	-0.0577397	25.4	35.6	30.6	30.5	24.8	27.2	25.2	25.7	95	52	65	71	30.9	30.5	28.5	29.9	24.6	24.4	23.2	24.1
1991	2	3	23.6843	23.8	-0.115743	25.6	35.4	30.4	30.5	24.6	27.2	25	25.6	92	53	65	70	30.3	30.6	28.1	29.7	24.2	24.4	23	23.9
1991	2	4	24.4701	24	0.470089	25.2	34.8	29.8	29.9	24.4	27	24.8	25.4	94	55	67	72	30	30.5	28	29.5	24.1	24.4	22.9	23.8
1991	2	5	24.2984	23.8	0.498369	25	35.8	30.6	30.5	24.2	27.2	25.2	25.5	94	52	65	70	29.7	30.4	28.5	29.5	23.9	24.3	23.2	23.8
1991	2	6	24.4701	24	0.470089	25.4	35.6	30.4	30.4	24.2	27.2	25	25.5	91	52	65	69	29.4	30.5	28.1	29.3	23.8	24.4	23	23.7
1991	2	7	24.4779	23.6	0.877895	25	35.4	30	30.1	24	27	24.8	25.3	92	52	66	70	29.2	30.1	27.8	29	23.6	24.1	22.9	23.5
1991	2	8	24.6184	23.4	1.21839	25.2	35	30	30	23.8	27	25	25.3	89	54	67	70	28.5	30.3	28.3	29.1	23.3	24.3	23.2	23.6
1991	2	9	24.5013	24	0.501311	25.6	35.6	30.2	30.4	24.4	27.2	25.2	25.6	91	52	67	70	29.8	30.5	28.7	29.7	24	24.4	23.4	23.9
1991	2	10	23.7447	24	-0.255314	25.8	35.2	30.4	30.5	24.6	27	25	25.5	91	53	65	70	30.1	30.2	28.1	29.5	24.2	24.2	23	23.8
1991	2	11	23.6883	23.6	0.0882852	25.8	35.6	30	30.3	23.8	27	24.8	25.2	85	52	66	67	28.1	29.9	27.8	28.6	23	24.1	22.9	23.3
1991	2	12	24.4935	24	0.493506	26	29.9394	29.8	23.7814	24.4	26.8	24.8	25.3	88	37.7879	67	42.3032	29.5	21.516	28	18.2874	23.8	17.6769	22.9	15.1815
1991	2	13	24.6652	23.6	1.06523	25.8	35.2	30	30.3	24.2	27	25	25.4	88	53	67	69	29.1	30.2	28.3	29.2	23.6	24.2	23.2	23.7
1991	2	14	22.8778	24	-1.12222	26	36.4	29.4	30.3	24.6	27	17.9892	18.1701	89	48	43.1101	45.239	30	29.4	19.043	19.5787	24.1	23.8	15.9241	16.2612
1991	2	15	23.1354	23.6	-0.464643	24.8	35.6	30.2	30.2	23.8	27.2	24.8	25.3	92	52	65	70	28.8	30.5	27.7	29	23.4	24.4	22.8	23.5
1991	2	16	22.8856	24	-1.11442	26	36.4	25.2203	25.0607	24.4	26.6	25.4	25.5	88	47	43.5714	46.0906	29.5	28.3	19.2381	19.7597	23.8	23.1	16.027	16.3748
1991	2	17	24.1501	24.2	-0.0499342	26.4	35.6	30	30.5	24.8	27	25	25.6	88	52	67	69	30.2	29.9	28.3	29.5	24.2	24.1	23.2	23.8
1991	2	18	22.909	24	-1.091	26.2	35.8	30.2	30.6	24.6	27.2	25	25.6	88	52	66	68	29.9	30.4	28.2	29.5	24	24.3	23.1	23.8
1991	2	19	23.0417	23.8	-0.758308	26.2	35.6	30	30.5	24.4	27.2	24.8	25.5	86	52	66	68	29.4	30.5	27.8	29.2	23.7	24.4	22.9	23.7
1991	2	20	23.0651	24	-0.934892	26.2	35.8	30.2	30.6	24.6	27.4	25	25.7	88	53	66	69	29.9	30.9	28.2	29.7	24	24.6	23.1	23.9
1991	2	21	22.9871	24	-1.01295	26.6	35.6	30	30.5	24.8	27.2	25	25.7	86	52	67	69	30.1	30.5	28.3	29.6	24.1	24.4	23.2	23.9
1991	2	22	23.0339	23.8	-0.766114	26.2	35.8	30.2	30.6	24.2	27.4	24.8	25.5	85	53	65	67	28.9	30.9	27.7	29.2	23.5	24.6	22.8	23.6
1991	2	23	23.0807	23.6	-0.519281	26.2	35.6	30	30.5	24	27.2	24.6	25.3	83	52	64	67	28.4	30.5	27.3	28.7	23.2	24.4	22.6	23.4
1991	2	24	22.0043	24.2	-2.19568	26.4	35.4	30	30.5	24.8	27.4	25	25.7	88	54	67	70	30.2	31.2	28.3	29.9	24.2	24.7	23.2	24
1991	2	25	22.4233	23.8	-1.3767	26	35.2	30	30.3	24	27	24.8	25.3	85	53	66	68	28.5	30.2	27.8	28.8	23.2	24.2	22.9	23.4
1991	2	26	22.375	24	-1.62504	26.6	35.6	30	30.5	24.4	27.2	25	25.5	84	52	67	68	29.1	30.5	28.3	29.3	23.6	24.4	23.2	23.7
1991	2	27	22.2541	23.6	-1.3459	26.2	35.4	30.2	30.5	24	27	24.8	25.3	83	52	65	67	28.4	30.1	27.7	28.7	23.2	24.1	22.8	23.4
1991	2	28	21.0133	24.2	-3.18672	26.8	35.8	30.8	31	24.8	27.2	25	25.7	85	52	63	66	30	30.4	27.8	29.4	24.1	24.3	22.8	23.7
1991	3	1	24.6262	23.6	1.0262	25.8	35.8	30	30.4	24	27.2	24.8	25.3	86	52	66	68	28.6	30.4	27.8	28.9	23.3	24.3	22.9	23.5
1991	3	2	22.2058	24	-1.79425	26	32	29.4	29.2	24.4	26.2	25	25.2	88	63	70	74	29.5	30.2	28.7	29.5	23.8	24.2	23.4	23.8
1991	3	3	22.0849	23.8	-1.71511	25.8	35.6	30.2	30.5	24.2	27.2	24.8	25.4	88	52	65	68	29.1	30.5	27.7	29.1	23.6	24.4	22.8	23.6
1991	3	4	21.4	24	-2.59997	26.2	35.6	30	30.5	24.6	27.2	25	25.6	88	52	67	69	29.9	30.5	28.3	29.6	24	24.4	23.2	23.8
1991	3	5	23.8333	23.8	0.0333155	26.4	35.2	30	30.4	24.4	27	24.8	25.4	85	53	66	68	29.2	30.2	27.8	29.1	23.7	24.2	22.9	23.6
1991	3	6	22.3991	23.2	-0.800873	25	33.8	29	29.2	23.6	26.6	24.2	24.8	89	57	67	71	28.2	30	27	28.4	23.1	24.1	22.4	23.2
1991	3	7	23.8494	23.6	0.24943	25.2	35	29.8	30	24	27	24.8	25.3	91	54	67	70	29	30.3	28	29.1	23.6	24.3	22.9	23.6
1991	3	8	21.5165	23.8	-2.28353	25.8	35.2	30	30.3	24.4	27	25	25.5	89	53	67	70	29.6	30.2	28.3	29.4	23.9	24.2	23.2	23.8
1991	3	9	24.5481	23.8	0.748144	26.4	35	30.2	30.5	24.6	27	25	25.5	86	54	66	69	29.7	30.3	28.2	29.4	23.9	24.3	23.1	23.8
1991	3	10	23.9058	23.6	0.305831	25.6	33.2	28.8	29.1	24	25.8	24.4	24.7	88	56	70	71	28.8	28.3	27.6	28.2	23.4	23.1	22.7	23.1
1991	3	11	23.366	23.8	-0.434004	25.4	34.2	29.8	29.8	24	26.8	24.8	25.2	89	56	67	71	28.9	30.3	28	29.1	23.5	24.3	22.9	23.6
1991	3	12	22.1977	23.6	-1.4023	25.2	33.8	29	29.3	24	25.8	24.6	24.8	91	53	70	71	29	27.9	28	28.3	23.6	22.9	23	23.1
1991	3	13	23.5755	23.2	0.375484	25.8	35.6	30.2	30.5	24.2	27	24.8	25.3	88	52	65	68	29.1	29.9	27.7	28.9	23.6	24.1	22.8	23.5
1991	3	14	23.7205	23.6	0.120514	26.6	35.6	30	30.5	24.8	27.2	25.2	25.7	86	52	68	69	30.1	30.5	28.9	29.8	24.1	24.4	23.5	24
1991	3	15	24.1852	23.6	0.58519	26.6	34.2	30.2	30.3	23.8	26.8	25	25.2	79	56	66	67	27.6	30.3	28.2	28.7	22.7	24.3	23.1	23.4
1991	3	16	23.5594	24	-0.440631	25.8	35.4	30.2	30.4	24.4	27	25	25.5	89	52	66	69	29.6	30.1	28.2	29.3	23.9	24.1	23.1	23.7
1991	3	17	22.3508	24.6	-2.24922	26.4	35	30	30.4	25	27	25.2	25.7	89	54	68	70	30.7	30.3	28.9	30	24.5	24.3	23.5	24.1
1991	3	18	22.383	24	-1.61699	26.6	35.6	30.2	30.6	24.8	27.2	25	25.7	86	52	66	68	30.1	30.5	28.2	29.6	24.1	24.4	23.1	23.9
1991	3	19	22.3508	24.8	-2.44922	26.8	35.6	30.4	30.8	25	27.2	25	25.7	87	52	65	68	30.5	30.5	28.1	29.7	24.4	24.4	23	23.9
1991	3	20	20.7877	23.8	-3.01232	25.6	35.2	30	30.2	24.6	27	25	25.5	92	53	67	71	30.3	30.2	28.3	29.6	24.2	24.2	23.2	23.9
1991	3	21	23.3418	24	-0.658176	26	35.8	30	30.5	25	27	25.2	25.7	92	51	68	70	31	29.8	28.9	29.9	24.6	24	23.5	24
1991	3	22	20.6024	25	-4.39764	28	35.8	30.8	31.3	18.7911	27.4	18.423	17.7234	64.3991	53	46.5885	43.6584	21.406	30.9	19.6536	18.2948	17.8011	24.6	16.3975	15.1559
1991	3	23	21.8351	24.6	-2.76488	26.2	35.6	30.2	30.5	25	27.2	25	25.7	91	52	66	70	30.9	30.5	28.2	29.9	24.6	24.4	23.1	24
1991	3	24	21.7707	24.6	-2.82934	27.6	35.4	30.4	31	24.8	27.6	25.2	25.9	80	55	66	67	29.4	31.7	28.6	29.9	23.8	25	23.3	24
1991	3	25	22.3427	24.8	-2.45727	27.2	35.8	23.0452	22.1259	24	27.2	20.0711	20.4667	77	52	48.6029	49.0424	27.7	30.4	20.9905	20.9721	22.8	24.3	17.6025	17.4267
1991	3	26	22.1171	25	-2.88288	26.6	33.6	30.2	30.1	25.4	27.2	25.6	26.1	91	61	69	74	31.6	31.8	29.8	31.1	25	25.1	24	24.7
1991	3	27	22.3669	23.8	-1.4331	25.8	35.8	30	30.4	24.6	27	25	25.5	91	51	67	69	30.1	29.8	28.3	29.4	24.2	24	23.2	23.8
1991	3	28	21.956	23	-1.04402	25	35.8	30.4	30.4	24.2	27.2	25	25.5	94	52	65	70	29.7	30.4	28.1	29.4	23.9	24.3	23	23.7
1991	3	29	22.7763	24	-1.22369	26	35.6	30	30.4	24.4	27	24.8	25.4	88	52	66	68	29.5	29.9	27.8	29.1	23.8	24.1	22.9	23.6
1991	3	30	22.6328	24.2	-1.56721	25.8	35.8	30	30.4	24.6	27.2	25	25.6	91	52	67	70	30.1	30.4	28.3	29.6	24.2	24.3	23.2	23.9
1991	3	31	22.4394	23.8	-1.36059	25.6	35.6	30.2	30.4	24	27.2	24.8	25.3	88	52	65	68	28.8	30.5	27.7	29	23.4	24.4	22.8	23.5
1991	4	1	24.4311	23.6	0.831062	25.8	35.8	30.2	30.5	24.2	27.2	24.8	25.4	88	52	65	68	29.1	30.4	27.7	29.1	23.6	24.3	22.8	23.6
1991	4	2	23.93	24	-0.0699976	26.2	35.6	30	30.5	24.6	27	25	25.5	88	52	67	69	29.9	29.9	28.3	29.4	24	24.1	23.2	23.7
1991	4	3	23.4788	24	-0.521203	25.8	35.6	30.2	30.5	24.4	27	25	25.5	89	52	66	69	29.6	29.9	28.2	29.3	23.9	24.1	23.1	23.7
1991	4	4	23.6561	23.6	0.0560563	25.6	35.8	30	30.4	24.2	27.2	24.8	25.4	89	52	66	69	29.3	30.4	27.8	29.1	23.7	24.3	22.9	23.6
1991	4	5	24.5208	24	0.520825	25.6	35.8	30.2	30.5	24.6	27	24.8	25.5	92	51	65	69	30.3	29.8	27.7	29.3	24.2	24	22.8	23.7
1991	4	6	24.5325	24	0.532533	26.6	35.6	30	30.5	24.8	27	25	25.6	86	52	67	68	30.1	29.9	28.3	29.5	24.1	24.1	23.2	23.8
1991	4	7	25.7502	23.8	1.95018	25.8	35.6	30.2	30.5	24.4	27.2	25	25.5	89	52	66	69	29.6	30.5	28.2	29.4	23.9	24.4	23.1	23.8
1991	4	8	25.1789	24.2	0.978875	28.6	34.8	30	30.9	25	27.2	25.2	25.8	75	56	68	66	29.3	31	28.9	29.7	23.7	24.7	23.5	23.9
1991	4	9	23.7608	24.4	-0.6392	26.4	35.2	29.8	30.3	24.8	27	25	25.6	88	53	68	70	30.2	30.2	28.5	29.6	24.2	24.2	23.2	23.9
1991	4	10	23.5594	22.6242	0.935194	24.2836	27.2499	23.4481	23.5433	19.082	21.1186	19.1994	19.5987	63.9024	40.0587	45.6362	49.3354	21.8815	22.2221	20.0492	21.1077	18.085	18.305	16.8151	17.522
1991	4	11	24.921	23.2	1.72104	25.6	35	30	30.1	24	27.2	24.8	25.3	88	55	66	69	28.8	30.9	27.8	29.2	23.4	24.6	22.9	23.6
1991	4	12	24.9372	23.4	1.53716	25.6	35.8	30.2	30.5	24.6	27.2	25	25.6	92	52	66	70	30.3	30.4	28.2	29.6	24.2	24.3	23.1	23.9
1991	4	13	23.5674	23.6	-0.0325734	25.8	34.8	29.8	30	24.4	26.8	24.8	25.3	89	54	67	70	29.6	29.9	28	29.2	23.9	24.1	22.9	23.6
1991	4	14	25.1708	23.6	1.57082	26.2	35.2	30	30.4	23.8	27	25	25.3	82	53	67	67	27.9	30.2	28.3	28.8	22.9	24.2	23.2	23.4
1991	4	15	23.7608	23.8	-0.0391996	25.8	35.8	30	30.4	24.4	27.2	24.8	25.5	89	52	66	69	29.6	30.4	27.8	29.3	23.9	24.3	22.9	23.7
1991	4	16	23.9864	24.2	-0.213597	26.8	34.6	29.8	30.3	24.4	26.6	25	25.3	82	54	68	68	29	29.5	28.5	29	23.5	23.8	23.2	23.5
1991	4	17	23.8613	23.6	0.261264	27.2	34.2	29.4	30	23.8	26.6	24.6	25	75	55	68	66	27.2	29.8	27.7	28.2	22.5	24	22.8	23.1
1991	4	18	24.2515	23	1.25154	26.6	35	30.2	30.5	24.8	27	25	25.6	86	54	66	69	30.1	30.3	28.2	29.5	24.1	24.3	23.1	23.8
1991	4	19	23.9783	22	1.97835	25	34.6	28.8	29.3	23.8	26.6	24.4	24.9	91	54	70	71	28.7	29.5	27.6	28.6	23.3	23.8	22.7	23.3
1991	4	20	24.0408	23.2	0.840789	26	35.2	30.2	30.4	24	27	24.8	25.3	85	53	65	68	28.5	30.2	27.7	28.8	23.2	24.2	22.8	23.4
1991	4	21	24.1891	23	1.18909	26	25.2709	23.0134	22.0873	24.6	20.3693	24.2	19.2097	89	39.185	51.129	48.8227	30	20.7921	21.3635	20.3203	24.1	17.0798	17.7195	16.726
1991	4	22	24.3842	23	1.38423	26.8	35.2	29.6	30.3	24.6	27	25	25.5	84	53	69	69	29.5	30.2	28.6	29.4	23.8	24.2	23.3	23.8
1991	4	23	24.6418	23.8	0.841809	26.4	35.6	30.2	30.6	25	27	25.2	25.7	89	52	67	69	30.7	29.9	28.7	29.8	24.5	24.1	23.4	24
1991	4	24	22.9792	24	-1.02075	25.8	35.4	30	30.3	24.2	27.2	24.8	25.4	88	53	66	69	29.1	30.6	27.8	29.2	23.6	24.4	22.9	23.6
1991	4	25	23.6817	23.8	-0.118261	25.6	35.8	30	30.4	24.4	27.2	24.8	25.5	91	52	66	69	29.8	30.4	27.8	29.3	24	24.3	22.9	23.7
1991	4	26	24.1423	24.4	-0.25774	26.2	35.6	30.2	30.5	24.8	27	25	25.6	89	52	66	69	30.4	29.9	28.2	29.5	24.3	24.1	23.1	23.8
1991	4	27	25.0399	24.2	0.839887	26	35.8	30.2	30.5	25	27.2	25.2	25.8	92	52	67	70	31	30.4	28.7	30	24.6	24.3	23.4	24.1
1991	4	28	25.5238	23.8	1.72383	26.2	35.6	30	30.5	24.4	27.2	24.8	25.5	86	52	66	68	29.4	30.5	27.8	29.2	23.7	24.4	22.9	23.7
1991	4	29	23.9003	24	-0.0997087	26.6	35.8	29.8	30.5	24.8	27	25	25.6	86	51	68	68	30.1	29.8	28.5	29.5	24.1	24	23.2	23.8
1991	4	30	25.1804	23.8	1.38039	25.8	35.6	30	30.3	24.2	26.6	24.8	25.2	88	50	66	68	29.1	28.8	27.8	28.6	23.6	23.4	22.9	23.3
1991	5	1	24.0608	23.2	0.860791	26.2	36	29.8	30.5	24	27.2	24.4	25.2	83	51	64	66	28.4	30.2	27	28.5	23.2	24.2	22.3	23.2
1991	5	2	23.1156	24	-0.8844	25.4	35.6	29.8	30.1	24.2	27	24.6	25.3	91	52	66	69	29.4	29.9	27.5	28.9	23.8	24.1	22.6	23.5
1991	5	3	21.4596	23.6	-2.14038	25.8	35.2	21.7926	20.8183	24.6	26.8	19.3166	18.7856	91	52	49.8116	47.7239	30.1	29.6	20.7927	19.6976	24.2	23.9	17.3571	16.2877
1991	5	4	22.0192	23.2	-1.18082	25	35.2	29.8	30	23.6	26.8	24.6	25	89	52	66	69	28.2	29.6	27.5	28.4	23.1	23.9	22.6	23.2
1991	5	5	23.0627	22.4	0.662669	25	34	28.8	29.1	23.2	26.6	24.4	24.7	86	56	70	71	27.2	29.9	27.6	28.3	22.5	24	22.7	23.1
1991	5	6	22.4016	23.6	-1.19836	26.2	35.6	30	30.5	24	27	24.8	25.3	83	52	66	67	28.4	29.9	27.8	28.7	23.2	24.1	22.9	23.4
1991	5	7	23.1534	24	-0.846593	25.8	35.6	30.2	30.5	24.6	26.8	25	25.5	91	51	66	69	30.1	29.4	28.2	29.2	24.2	23.8	23.1	23.7
1991	5	8	21.0435	24.6	-3.5565	27.2	35.6	30	30.7	23.8	27	24.8	25.2	75	52	66	64	27.2	29.9	27.8	28.3	22.5	24.1	22.9	23.1
1991	5	9	21.0435	23	-1.9565	28	35.8	30	31	24	27	24.8	25.3	72	51	66	63	27.2	29.8	27.8	28.3	22.5	24	22.9	23.1
1991	5	10	22.628	23.4	-0.771997	26.4	35.6	30.2	30.6	24.8	27.2	25	25.7	88	52	66	69	30.2	30.5	28.2	29.6	24.2	24.4	23.1	23.9
1991	5	11	21.0357	24.4	-3.36431	27.4	31.2	22.1735	22.1588	24.6	26.8	20.2396	20.6095	80	71	48.3099	51.5696	29.1	32.3	20.5509	21.6094	23.6	25.3	17.2033	17.8662
1991	5	12	23.3349	23.6	-0.265116	25.2	33.6	28.4	28.9	23.8	26.6	24.4	24.9	89	58	72	73	28.5	30.2	27.9	28.9	23.3	24.2	22.9	23.5
1991	5	13	21.0825	24	-2.91748	26	34.6	30	30.1	24.6	26.8	25	25.5	89	55	67	70	30	30	28.3	29.5	24.1	24.1	23.2	23.8
1991	5	14	22.9636	23.8	-0.836363	26.6	34.2	30.2	30.3	24.6	26.8	25.2	25.5	85	56	67	69	29.6	30.3	28.7	29.5	23.9	24.3	23.4	23.8
1991	5	15	21.747	24.2	-2.45304	27.2	34.8	29	30	24.8	27	25	25.6	82	55	72	70	29.7	30.5	29	29.7	23.9	24.4	23.5	23.9
1991	5	16	22.8434	24	-1.15662	26	35.2	30	30.3	24.2	27	24.8	25.3	86	53	66	68	29	30.2	27.8	29	23.5	24.2	22.9	23.5
1991	5	17	22.1909	23.4	-1.2091	25.8	31.2	28	28.3	25	26.4	24.4	25.3	94	69	75	79	31.1	31.2	28.2	30.2	24.7	24.8	23	24.2
1991	5	18	22.8207	23	-0.1793	25.2	34.8	27	28.5	23.6	25.6	24.4	24.5	88	48	81	72	28.1	26.7	28.8	27.9	23	22.2	23.4	22.9
1991	5	19	22.8585	24.2	-1.34149	26.2	34.6	30	30.2	24.6	26.8	25	25.5	88	55	67	70	29.9	30	28.3	29.4	24	24.1	23.2	23.8
1991	5	20	21.7304	23	-1.26962	24	29.6	27.8	27.3	23.2	26.4	24.6	24.7	94	78	77	83	27.9	32.3	28.8	29.7	22.9	25.3	23.4	23.9
1991	5	21	20.7596	23.6	-2.84039	25.2	35	29.6	29.9	23.8	27	24.2	25	89	54	64	69	28.5	30.3	26.6	28.5	23.3	24.3	22.1	23.2
1991	5	22	21.6176	24.4	-2.78243	24.6	34.6	30	29.8	24	27	25	25.3	95	56	67	73	29.4	30.6	28.3	29.5	23.8	24.4	23.2	23.8
1991	5	23	22.1675	24.6	-2.43252	27.6	33.4	28.2	29.4	24.8	27.8	25	25.9	80	65	77	74	29.4	33.6	29.5	30.9	23.8	26	23.8	24.5
1991	5	24	22.4329	25.4	-2.96713	26.6	32.4	29.2	29.4	23.8	26.8	26	25.5	79	65	78	74	27.6	31.5	31.5	30.2	22.7	24.9	24.9	24.2
1991	5	25	21.2228	23.2	-1.97723	25.2	35.6	30	30.2	23.6	27	24.8	25.1	88	52	66	68	28.1	29.9	27.8	28.6	23	24.1	22.9	23.3
1991	5	26	22.066	24	-1.93399	27	35.4	28.8	30	24.4	27.2	24.8	25.5	81	53	72	69	28.8	30.6	28.6	29.4	23.4	24.4	23.3	23.7
1991	5	27	22.2065	23	-0.793492	26.8	35.8	30.8	31	24.6	27.2	25	25.6	84	52	63	66	29.5	30.4	27.8	29.2	23.8	24.3	22.8	23.6
1991	5	28	21.1905	23.8	-2.60946	25.8	35.8	30.4	30.6	24.2	27.4	25.2	25.6	88	53	66	69	29.1	30.9	28.6	29.5	23.6	24.6	23.3	23.8
1991	5	29	21.8631	24.2	-2.33693	26.8	35.6	30.2	30.7	24.6	27.2	25	25.6	84	52	66	67	29.5	30.5	28.2	29.4	23.8	24.4	23.1	23.7
1991	5	30	20.4737	24	-3.5263	25.4	35.8	30.4	30.5	24.6	27	25	25.5	94	51	65	70	30.4	29.8	28.1	29.4	24.3	24	23	23.8
1991	5	31	21.4645	24.8	-3.33551	26.2	35.8	30.8	30.9	25	27.2	25.2	25.8	91	52	64	69	30.9	30.4	28.3	29.8	24.6	24.3	23.1	24
1991	6	1	21.8084	24	-2.19157	26.4	35.6	30.2	30.6	24.9	27.2	25	25.7	89	52	66	69	30.5	30.5	28.2	29.7	24.4	24.4	23.1	23.9
1991	6	2	22.027	23.8	-1.77302	25.8	35.8	30	30.4	24.2	27	24.8	25.3	88	51	66	68	29.1	29.8	27.8	28.9	23.6	24	22.9	23.5
1991	6	3	22.3626	24	-1.63738	27	35.6	28.8	30	24.6	27.2	24.8	25.5	82	52	72	69	29.3	30.5	28.6	29.5	23.7	24.4	23.3	23.8
1991	6	4	20.7859	23.8	-3.01408	26.6	36	30.8	31	24.6	27.2	25.2	25.7	85	51	64	67	29.6	30.2	28.3	29.4	23.9	24.2	23.1	23.7
1991	6	5	22.2846	23.6	-1.31544	27	34.6	28.8	29.8	24.4	26.8	24.6	25.3	81	55	71	69	28.8	30	28.1	29	23.4	24.1	23	23.5
1991	6	6	21.3114	24	-2.6886	25.2	34.4	29.8	29.8	24.4	26.8	24.8	25.3	94	56	67	72	30	30.2	28	29.4	24.1	24.2	22.9	23.7
1991	6	7	21.9216	23.6	-1.67839	26.2	35.2	30	30.4	24.2	27	24.8	25.3	85	53	66	68	28.9	30.2	27.8	29	23.5	24.2	22.9	23.5
1991	6	8	22.1597	24	-1.84032	26.6	35.4	30.2	30.6	24.4	27	24.8	25.4	84	52	65	67	29.1	30.1	27.7	29	23.6	24.1	22.8	23.5
1991	6	9	17.2403	24.2	-6.95971	27.2	35.8	30.8	31.1	25	27.2	25.2	25.8	84	52	64	66	30.2	30.4	28.3	29.6	24.2	24.3	23.1	23.9
1991	6	10	22.4953	24.4	-1.90469	27.6	35.6	30.6	31.1	24.8	27.2	25	25.7	80	52	64	65	29.4	30.5	27.9	29.3	23.8	24.4	22.9	23.7
1991	6	11	22.8888	24.2	-1.31125	26.8	35.8	30.4	30.8	25	27.2	25.2	25.8	87	52	66	68	30.5	30.4	28.6	29.8	24.4	24.3	23.3	24
1991	6	12	22.3626	24.2	-1.83738	27.2	36	29.6	30.6	25	27	25.2	25.7	84	50	70	68	30.2	29.7	29.1	29.7	24.2	23.9	23.6	23.9
1991	6	13	22.5031	24.4	-1.89688	27.2	35.6	29.4	30.4	25	27.2	25	25.7	84	52	70	69	30.2	30.5	28.7	29.8	24.2	24.4	23.4	24
1991	6	14	22.7073	23	-0.292723	25.8	35.4	28.8	29.7	24	27	24.4	25.1	86	52	70	69	28.6	30.1	27.6	28.8	23.3	24.1	22.7	23.4
1991	6	15	22.8585	23.2	-0.341492	25.4	35	29	29.6	24	26.8	24.8	25.2	89	53	71	71	28.9	29.8	28.5	29.1	23.5	24	23.2	23.6
1991	6	16	22.8056	24	-1.19442	25.8	35.6	30	30.3	24.4	27	25	25.5	89	52	67	69	29.6	29.9	28.3	29.3	23.9	24.1	23.2	23.7
1991	6	17	23.1383	23.8	-0.661716	24.8	34.2	23.425	23.3016	24	26.8	16.9673	17.0055	94	56	41.1587	41.6439	29.3	30.3	17.354	17.6318	23.7	24.3	14.48	14.5845
1991	6	18	22.0816	22.8	-0.718379	25.4	34	29.8	29.8	23.8	26.8	24.4	25	88	57	64	70	28.4	30.4	27	28.6	23.2	24.3	22.3	23.3
1991	6	19	23.04	24.6	-1.56002	26.4	35.6	29.8	30.4	24.8	27	25	25.6	88	52	68	69	30.2	29.9	28.5	29.5	24.2	24.1	23.2	23.8
1991	6	20	22.3626	24	-1.63738	25.8	35.8	30.2	30.5	24.4	27.2	25	25.5	89	52	66	69	29.6	30.4	28.2	29.4	23.9	24.3	23.1	23.8
1991	6	21	22.9039	24	-1.09612	25.6	35.6	30	30.3	24.6	27	25	25.5	92	52	67	70	30.3	29.9	28.3	29.5	24.2	24.1	23.2	23.8
1991	6	22	22.6468	24.2	-1.55322	26.6	35.8	30.4	30.8	25	27.2	25.2	25.8	88	52	66	68	30.6	30.4	28.6	29.8	24.4	24.3	23.3	24
1991	6	23	23.0022	23.8	-0.797823	27	35	29.8	30.4	24.8	27.2	25	25.7	84	55	68	69	29.8	30.9	28.5	29.7	24	24.6	23.2	23.9
1991	6	24	22.2846	23.2	-0.915437	25.6	35.2	22.5409	22.5787	23.8	26.8	15.2819	15.6751	86	52	34.8208	37.7698	28.3	29.6	15.1004	16.0418	23.1	23.9	12.7109	13.3121
1991	6	25	23.2441	25	-1.75585	26.8	35.6	30	30.6	25.2	27.2	26	26.1	88	52	73	71	31	30.5	30.9	30.8	24.6	24.4	24.6	24.5
1991	6	26	22.7919	23.6	-0.808083	26.2	35.8	30.2	30.6	24.8	27	25	25.6	89	51	66	69	30.4	29.8	28.2	29.5	24.3	24	23.1	23.8
1991	6	27	23.282	23.8	-0.518047	26	34.8	29.8	30.1	24	27	24.6	25.2	85	55	66	68	28.5	30.5	27.5	28.8	23.2	24.4	22.6	23.4
1991	6	28	23.108	23.6	-0.491962	25.8	35.8	28.8	29.8	24	27.2	24.8	25.3	86	52	72	70	28.6	30.4	28.6	29.2	23.3	24.3	23.3	23.6
1991	6	29	23.8363	23.4	0.436308	26	35	28.6	29.5	24.8	27	25	25.6	91	54	75	73	30.5	30.3	29.3	30	24.4	24.3	23.7	24.1
1991	6	30	23.6019	23	0.601901	25.2	33.8	24.5387	24.9615	24	26.8	24.6	25.1	91	58	42.966	43.7909	29	30.6	18.166	18.8054	23.6	24.4	15.0793	15.4678
1991	7	1	23.3349	24	-0.665116	25.4	35.6	28.6	29.5	24.6	27.2	24.8	25.5	94	52	74	73	30.4	30.5	28.8	29.9	24.3	24.4	23.4	24
1991	7	2	23.9901	23	0.990138	25.6	33.4	31.6	30.6	24.8	26.8	26.4	26	94	60	67	73	30.8	30.8	31	30.8	24.5	24.6	24.6	24.6
1991	7	3	23.8949	24.2	-0.30509	26.4	36	31.6	31.4	24.4	26.8	25	25.4	85	49	59	64	29.2	29.1	27.3	28.5	23.7	23.6	22.5	23.3
1991	7	4	23.7484	23.8	-0.0515948	26	35.2	30.2	30.4	24.2	27	24.8	25.3	86	53	65	68	29	30.2	27.7	29	23.5	24.2	22.8	23.5
1991	7	5	22.3704	23.4	-1.02958	25.2	35.4	30	30.2	24	27.2	25	25.4	91	53	67	70	29	30.6	28.3	29.3	23.6	24.4	23.2	23.7
1991	7	6	22.5656	23.8	-1.23444	26	32.8	28.2	28.8	24.2	27	24.6	25.3	86	64	75	75	29	31.8	28.5	29.8	23.5	25.1	23.3	24
1991	7	7	22.4563	23.6	-1.14372	26.2	35.2	29.8	30.3	24.2	27	24.6	25.3	85	53	66	68	28.9	30.2	27.5	28.8	23.5	24.2	22.6	23.4
1991	7	8	22.4079	24	-1.59211	26.8	35.6	30	30.6	25	27.2	25.2	25.8	87	52	68	69	30.5	30.5	28.9	29.9	24.4	24.4	23.5	24.1
1991	7	9	23.5286	24	-0.471352	26.4	35.6	29.8	30.4	24.2	27.2	24.6	25.3	84	52	66	67	28.7	30.5	27.5	28.9	23.4	24.4	22.6	23.5
1991	7	10	22.3236	24.2	-1.87641	26.6	35.4	30.6	30.8	24.6	27.2	25	25.6	85	53	64	67	29.6	30.6	27.9	29.4	23.9	24.4	22.9	23.7
1991	7	11	22.7526	24.6	-1.84735	22.3423	35.6	30.8	23.7929	16.1415	27.2	25.2	15.9696	55.4777	52	64	42.1067	18.7194	30.5	28.3	17.5782	15.4196	24.4	23.1	14.5259
1991	7	12	23.2441	23.8	-0.555854	26.6	35.8	29.8	30.5	24.6	27.2	24.8	25.5	85	52	67	68	29.6	30.4	28	29.3	23.9	24.3	22.9	23.7
1991	7	13	23.6166	24.8	-1.18345	22.6929	35.6	30	23.4957	16.3683	27.2	25.2	16.2657	52.5904	52	68	38.7871	18.0113	30.5	28.9	16.6979	14.8112	24.4	23.5	13.8044
1991	7	14	23.6971	24.2	-0.502871	27.2	35.4	30.4	30.9	24.8	27.2	25	25.7	82	53	65	67	29.7	30.6	28.1	29.5	23.9	24.4	23	23.8
1991	7	15	24.9278	24	0.927768	25.8	35.8	30.8	30.8	24.2	27.2	25.2	25.5	88	52	64	68	29.1	30.4	28.3	29.3	23.6	24.3	23.1	23.7
1991	7	16	24.6279	23.8	0.827906	27.8	35.6	30.6	31.1	25	27.4	25.4	25.9	80	53	66	66	29.8	31	29	29.9	24	24.7	23.5	24.1
1991	7	17	24.3028	24.6	-0.29724	26.4	35.8	30.8	30.9	25	27.2	25.4	25.9	89	52	65	69	30.7	30.4	28.8	30	24.5	24.3	23.4	24.1
1991	7	18	24.6733	23.2	1.47327	25.2	35.6	29.8	30.1	23.8	27.2	24.6	25.2	89	52	66	69	28.5	30.5	27.5	28.8	23.3	24.4	22.6	23.4
1991	7	19	24.7111	23.6	1.11108	26.6	36	30.4	30.9	23.8	27.2	24.8	25.3	79	51	64	65	27.6	30.2	27.6	28.5	22.7	24.2	22.7	23.2
1991	7	20	24.4162	24	0.416183	27.2	35.6	30.2	30.8	24.4	27	24.8	25.4	80	52	65	65	28.7	29.9	27.7	28.8	23.4	24.1	22.8	23.4
1991	7	21	22.6904	24.2	-1.50955	27	35.8	30.8	31.1	24.6	27.2	25.2	25.7	82	52	64	66	29.3	30.4	28.3	29.3	23.7	24.3	23.1	23.7
1991	7	22	23.8457	23.8	0.0456532	23.1184	36.6	30.6	23.1837	15.676	28.2	24.4	16.2584	53.694	53	60	38.0723	18.3314	32.7	26.4	16.4274	15.0021	25.5	22	13.52
1991	7	23	24.4918	24.4	0.0917982	23.3804	30.2	26.0271	24.8068	16.169	26.8	17.5645	16.877	54.859	77	43.9284	42.0036	18.6988	33	18.9635	17.6607	15.4093	25.7	15.7531	14.5638
1991	7	24	24.6808	23.8	0.880836	25.2	35.8	30	30.3	24	27	24.6	25.2	91	51	64	69	29	29.8	27.3	28.7	23.6	24	22.6	23.4
1991	7	25	24.4767	24.4	0.0766751	25.4	35.6	30.2	30.4	24.8	27.2	25	25.7	95	52	66	71	30.9	30.5	28.2	29.9	24.6	24.4	23.1	24
1991	7	26	23.6115	23.8	-0.18851	28.8	35.8	29.8	31	24.2	27	24.8	25.3	69	51	67	62	27.1	29.8	28	28.3	22.4	24	22.9	23.1
1991	7	27	24.5599	23.8	0.759852	27.8	35.8	30.2	31	24	27	25	25.3	73	51	66	63	27.3	29.8	28.2	28.4	22.5	24	23.1	23.2
1991	7	28	24.5145	23.2	1.31448	26.8	35.2	30.2	30.6	26	27.2	24.4	25.9	94	54	62	70	33.1	30.8	26.7	30.2	25.7	24.5	22.2	24.1
1991	7	29	23.8652	24	-0.134833	26.2	27.8672	29	24.1623	24.4	18.5143	25.2	17.1044	86	37.1847	74	45.3798	29.4	20.0365	29.5	18.9321	23.7	16.3393	23.8	15.5844
1991	7	30	23.9549	24.8	-0.84507	26	31	28.4	28.5	24.8	26.8	25.2	25.6	91	72	77	80	30.5	32.4	29.9	30.9	24.4	25.4	24.1	24.6
1991	7	31	22.4797	22.2	0.279699	24.4	33.8	28.8	28.9	22.6	26.2	24	24.3	86	55	67	69	26.2	29	26.6	27.3	21.9	23.5	22.1	22.5
1991	8	1	24.7446	23	1.74464	24.8	33	27.8	28.3	24	26.4	24.4	24.9	94	60	76	76	29.3	30	28.3	29.2	23.7	24.1	23.1	23.6
1991	8	2	23.4114	23.8	-0.388556	25	33.8	28	28.7	24	26.8	24.6	25.1	92	58	76	75	29.2	30.6	28.7	29.5	23.6	24.4	23.3	23.8
1991	8	3	24.2271	22.8	1.42714	25.4	34.2	30	29.9	24.6	26.8	24.8	25.4	94	56	66	72	30.4	30.3	27.8	29.5	24.3	24.3	22.9	23.8
1991	8	4	23.4332	23.8	-0.366816	25.2	35	28.8	29.5	24	27	24.6	25.2	91	54	71	72	29	30.3	28.1	29.2	23.6	24.3	23	23.6
1991	8	5	24.8094	23.6	1.20938	26	35.2	30.2	30.4	24.8	27.2	24.8	25.6	91	54	65	70	30.5	30.8	27.7	29.6	24.4	24.5	22.8	23.9
1991	8	6	25.3911	24	1.39113	27.2	35.6	30.8	31.1	24.4	27.2	25	25.5	80	52	63	65	28.7	30.5	27.8	29	23.4	24.4	22.8	23.5
1991	8	7	24.0486	24	0.0485949	27	35.8	30.4	30.9	24.6	27.2	24.8	25.5	82	52	64	66	29.3	30.4	27.6	29.1	23.7	24.3	22.7	23.6
1991	8	8	25.196	24	1.196	26.2	35.6	29.8	30.3	24.4	27	24.8	25.4	86	52	67	68	29.4	29.9	28	29.1	23.7	24.1	22.9	23.6
1991	8	9	26.3489	23.8	2.54886	26.4	35.6	28.6	29.8	24	27	24.4	25.1	82	52	71	68	28.2	29.9	27.8	28.6	23.1	24.1	22.8	23.3
1991	8	10	24.7901	22.529	2.26108	22.9069	35.8	30	20.9099	15.9951	27.2	25	16.2071	56.9834	52	67	42.8892	18.8585	30.4	28.3	17.8516	15.4451	24.3	23.2	14.731
1991	8	11	25.1695	23.6	1.5695	27.4	35.6	30.8	31.1	24.2	27	25	25.4	77	52	63	64	28.1	29.9	27.8	28.6	23	24.1	22.8	23.3
1991	8	12	26.7737	23.2	3.57373	25.8	35.8	30.6	30.7	23.8	27.2	24.8	25.3	85	52	63	66	28.1	30.4	27.4	28.6	23	24.3	22.6	23.3
1991	8	13	23.3576	24	-0.642431	27.2	35.6	30	30.7	24.2	27	24.6	25.3	78	52	64	65	28.2	29.9	27.3	28.5	23.1	24.1	22.6	23.2
1991	8	14	25.1179	23.8	1.31794	27.4	35.8	30.8	31.2	24.8	27.2	25.2	25.7	81	52	64	66	29.6	30.4	28.3	29.4	23.9	24.3	23.1	23.8
1991	8	15	25.8075	23.6	2.2075	26.4	35.8	30.4	30.8	24.4	27.2	24.8	25.5	85	52	64	67	29.2	30.4	27.6	29	23.7	24.3	22.7	23.6
1991	8	16	25.1336	24.6	0.533553	26.8	35.6	30.6	30.9	25	27	25.2	25.7	87	52	65	68	30.5	29.9	28.5	29.6	24.4	24.1	23.2	23.9
1991	8	17	25.5807	24	1.58066	28.4	36	28.8	30.5	24.8	27.2	25	25.7	75	51	74	66	28.9	30.2	29.1	29.4	23.5	24.2	23.6	23.8
1991	8	18	25.6185	23.2	2.41847	26.2	35.6	23.5172	22.4953	24.8	27	18.0885	18.3121	89	52	45.8777	46.3744	30.4	29.9	19.5681	19.2807	24.3	24.1	16.2506	15.8816
1991	8	19	24.4155	22.4	2.01545	24.4	35	30.6	30.1	23.2	27	25	25.1	90	54	64	69	27.6	30.3	27.9	28.6	22.7	24.3	22.9	23.3
1991	8	20	25.4332	23	2.43321	24.6	34.8	30.2	30	23.6	26.8	24.6	25	92	54	63	70	28.5	29.9	27.2	28.5	23.2	24.1	22.5	23.2
1991	8	21	24.8032	24	0.803239	25	35.6	30	30.1	24.6	27.2	25	25.6	97	52	67	72	30.6	30.5	28.3	29.8	24.5	24.4	23.2	24
1991	8	22	25.0523	24.6	0.452297	27.6	35.8	30.2	31	24.8	27.2	25	25.7	80	52	66	66	29.4	30.4	28.2	29.3	23.8	24.3	23.1	23.7
1991	8	23	23.5959	23.6	-0.00412125	26.4	35.6	30.8	30.9	24.6	27	25.2	25.6	86	52	64	67	29.7	29.9	28.3	29.3	23.9	24.1	23.1	23.7
1991	8	24	23.3602	23.8	-0.439832	26	35.6	29.8	30.3	24.4	27.2	24.8	25.5	88	52	67	69	29.5	30.5	28	29.3	23.8	24.4	22.9	23.7
1991	8	25	24.0381	23.6	0.438106	25.8	35.6	30.2	30.5	24.2	27.2	24.8	25.4	88	52	65	68	29.1	30.5	27.7	29.1	23.6	24.4	22.8	23.6
1991	8	26	23.7886	24.8	-1.01142	27.6	35.8	30.6	31.1	25	27.2	25.2	25.8	81	52	65	66	29.9	30.4	28.5	29.6	24.1	24.3	23.2	23.9
1991	8	27	23.4866	23.4	0.0866024	27	35.6	30.8	31	23.8	27	25	25.3	77	52	63	64	27.3	29.9	27.8	28.4	22.6	24.1	22.8	23.2
1991	8	28	22.8888	23.8	-0.911246	26.4	35.8	30.6	30.9	25	27.2	25.2	25.8	89	52	65	69	30.7	30.4	28.5	29.8	24.5	24.3	23.2	24
1991	8	29	23.1822	24.2	-1.01781	27.2	35.6	28.6	30	24.8	27	25	25.6	82	52	75	70	29.7	29.9	29.3	29.6	23.9	24.1	23.7	23.9
1991	8	30	23.8944	23.5	0.394437	26.7	35.6	29.4	30.3	24.5	27.2	24.8	25.5	84	52	69	68	29.3	30.5	28.2	29.3	23.7	24.4	23.1	23.7
1991	8	31	24.1364	23	1.13641	26	35	22.9779	22.0447	24.8	27	16.506	16.7331	91	54	44.4584	46.5519	30.5	30.3	18.344	18.933	24.4	24.3	15.1045	15.4593
1991	9	1	23.9975	23.6	0.397463	24.6	35.6	29.8	29.9	23.8	27	24.4	25.1	94	52	64	70	28.9	29.9	27	28.6	23.5	24.1	22.3	23.3
1991	9	2	24.2538	24.2	0.0538463	24.8	35.6	30.4	30.3	24.6	27.2	25	25.6	98	52	65	72	30.8	30.5	28.1	29.8	24.5	24.4	23	24
1991	9	3	22.0816	24	-1.91838	25.4	35.4	21.0477	20.7084	24.6	27	15.3777	15.3097	94	52	39.1717	41.0946	30.4	30.1	16.5876	17.0129	24.3	24.1	13.8201	13.9839
1991	9	4	23.9247	23	0.924683	25	34.6	30	29.9	23.8	27	24.6	25.1	91	56	64	70	28.7	30.6	27.3	28.9	23.3	24.4	22.6	23.4
1991	9	5	23.5542	23.2	0.354168	26	35.8	30.2	30.5	24.8	27.2	25	25.7	91	52	66	69	30.5	30.4	28.2	29.7	24.4	24.3	23.1	23.9
1991	9	6	23.9247	23.8	0.124683	26.8	35.8	30.8	31	25	27.2	25.2	25.8	87	52	64	67	30.5	30.4	28.3	29.7	24.4	24.3	23.1	23.9
1991	9	7	23.8869	24	-0.113124	24.6	35.6	30	30	24.4	27	24.8	25.4	98	52	66	72	30.4	29.9	27.8	29.4	24.3	24.1	22.9	23.7
1991	9	8	23.4181	24	-0.581939	26	35.8	30.2	30.5	24.6	27.2	25	25.6	89	52	66	69	30	30.4	28.2	29.5	24.1	24.3	23.1	23.8
1991	9	9	24.5908	24	0.590807	27	36	24.8	28.1	24.2	26.8	24.8	25.3	79	49	100	76	28.3	29.1	31.3	29.6	23.1	23.6	24.8	23.8
1991	9	10	24.4077	23.6	0.807676	24.8	35.6	30.2	30.2	23.8	27	24.6	25.1	92	52	63	69	28.8	29.9	27.2	28.6	23.4	24.1	22.5	23.3
1991	9	11	24.3784	23	1.37838	25.6	35.8	30.8	30.8	24.8	27.2	25	25.7	94	52	63	69	30.8	30.4	27.8	29.6	24.5	24.3	22.8	23.9
1991	9	12	24.6421	23.8	0.842084	26.2	36	30.6	30.9	25	27.2	25.2	25.8	91	51	65	69	30.9	30.2	28.5	29.8	24.6	24.2	23.2	24
1991	9	13	22.367	24.2	-1.83299	27.4	35.6	28.8	30.1	24.6	27	24.8	25.5	80	52	72	68	29.1	29.9	28.6	29.2	23.6	24.1	23.3	23.7
1991	9	14	22.5863	23	-0.413708	25.8	34	29.6	29.8	23.8	26.8	24.6	25.1	85	57	67	70	28.1	30.4	27.6	28.7	23	24.3	22.7	23.4
1991	9	15	23.9474	24	-0.052632	25	35.6	30	30.1	24.2	27.2	24.6	25.3	94	52	64	70	29.7	30.5	27.3	29.2	23.9	24.4	22.6	23.6
1991	9	16	23.2517	23.2	0.0517071	24.4	35.4	29	29.5	23.4	27	24.4	24.9	92	52	69	71	28.1	30.1	27.5	28.6	23	24.1	22.7	23.3
1991	9	17	23.3273	23.2	0.127322	24.8	35	28.6	29.3	23.6	26.8	24.4	24.9	91	53	71	71	28.3	29.8	27.8	28.6	23.1	24	22.8	23.3
1991	9	18	23.4105	24	-0.589501	25.8	35.2	29.8	30.1	24.2	27	24.8	25.3	88	53	67	69	29.1	30.2	28	29.1	23.6	24.2	22.9	23.6
1991	9	19	23.9701	23.8	0.170053	25.6	35.2	29	29.7	24.4	26.8	24.8	25.3	91	52	71	71	29.8	29.6	28.5	29.3	24	23.9	23.2	23.7
1991	9	20	23.6752	23.6	0.0751529	25.6	35.8	28.6	29.6	24.4	27	25	25.5	91	51	75	72	29.8	29.8	29.3	29.6	24	24	23.7	23.9
1991	9	21	24.2758	22.8	1.47582	24.8	30.8	29	28.4	23	26.2	24.2	24.5	86	70	67	74	26.9	30.9	27	28.3	22.3	24.6	22.4	23.1
1991	9	22	23.5239	23.4	0.123922	25.8	29.8	27	27.4	23.4	26.4	23.8	24.5	82	77	77	78	27.2	32.1	27.3	28.9	22.5	25.3	22.6	23.4
1991	9	23	23.9975	22	1.99746	23.8	31.8	28.8	28.3	22.6	26.2	24	24.3	90	64	67	74	26.6	30.3	26.6	27.8	22.1	24.3	22.1	22.8
1991	9	24	23.851	24	-0.149042	25	35	29	29.5	24.6	26.8	24.8	25.4	97	53	71	74	30.6	29.8	28.5	29.6	24.5	24	23.2	23.9
1991	9	25	23.8583	23.2	0.658284	25	34.6	21.3455	21.1599	24	26.8	16.6639	16.8117	92	55	44.6159	46.7814	29.2	30	18.3138	18.8157	23.6	24.1	15.1893	15.4849
1991	9	26	23.8339	23	0.833945	24.6	35.6	29	29.5	23.4	27	24.4	24.9	90	52	69	70	28	29.9	27.5	28.5	22.9	24.1	22.7	23.2
1991	9	27	23.1761	24	-0.823908	25	35.8	30.8	30.6	24.6	27.2	25	25.6	97	52	63	70	30.6	30.4	27.8	29.6	24.5	24.3	22.8	23.9
1991	9	28	21.6133	24.4	-2.78671	26	34.8	28.8	29.6	24.8	26.6	25	25.5	91	53	74	72	30.5	29.4	29.1	29.7	24.4	23.7	23.6	23.9
1991	9	29	22.6276	23.8	-1.17236	26	35.2	29.2	29.9	24.8	27	25	25.6	91	53	71	72	30.5	30.2	28.9	29.9	24.4	24.2	23.5	24
1991	9	30	22.0872	24.2	-2.11277	25	35.8	29.8	30.1	24.8	27.2	25.2	25.7	98	52	69	73	31.2	30.4	29	30.2	24.7	24.3	23.5	24.2
1991	10	1	23.8217	24.2	-0.378342	25.8	35.6	30.2	30.5	24.8	27	25	25.6	92	52	66	70	30.6	29.9	28.2	29.6	24.4	24.1	23.1	23.9
1991	10	2	23.2517	23.4	-0.148293	24.4	25.2842	28.6	21.5054	23.8	25.8	24.4	24.7	95	44.6358	71	47.7227	29.1	21.1896	27.8	18.6846	23.6	17.2405	22.8	15.3139
1991	10	3	20.5296	24	-3.47044	25.2	34.8	28.8	29.4	24.2	26.8	24.6	25.2	92	54	71	72	29.5	29.9	28.1	29.2	23.8	24.1	23	23.6
1991	10	4	23.4483	23	0.448307	24.2	35.2	29.8	29.8	23.6	26.8	24.8	25.1	95	52	67	71	28.7	29.6	28	28.8	23.4	23.9	22.9	23.4
1991	10	5	23.2971	23.4	-0.102924	25	35.4	30.2	30.2	23.8	27	24.6	25.1	91	52	63	69	28.7	30.1	27.2	28.6	23.3	24.1	22.5	23.3
1991	10	6	23.1837	23.2	-0.0163466	24.2	35.6	29	29.5	23.4	27.2	24.8	25.1	94	52	71	72	28.2	30.5	28.5	29.1	23.1	24.4	23.2	23.6
1991	10	7	22.8661	23	-0.133931	24.4	35.8	28.8	29.4	23.4	27.2	24.4	25	92	52	70	71	28.1	30.4	27.6	28.7	23	24.3	22.7	23.3
1991	10	8	23.6525	23.2	0.452468	24	32	28.4	28.2	23.6	26	24.6	24.7	97	62	73	77	28.8	29.6	28.4	29	23.4	23.9	23.2	23.5
1991	10	9	22.7763	23.4	-0.623694	25.4	35.6	29	29.8	23.6	27	24.6	25.1	86	52	70	69	27.9	29.9	28	28.6	22.9	24.1	23	23.3
1991	10	10	22.8661	23.2	-0.333931	25.4	35	28.6	29.4	24	26.8	24.4	25.1	89	53	71	71	28.9	29.8	27.8	28.8	23.5	24	22.8	23.4
1991	10	11	23.2971	23	0.297076	24	34.8	28.4	28.9	23.6	27	24.2	24.9	97	55	71	74	28.8	30.5	27.4	28.9	23.4	24.4	22.6	23.5
1991	10	12	23.5506	23.6	-0.0493761	24.8	35	28.8	29.3	24	27	24.6	25.2	94	54	71	73	29.3	30.3	28.1	29.3	23.7	24.3	23	23.7
1991	10	13	22.1816	24	-1.81842	24.8	35.6	29.2	29.7	24.4	27.2	25	25.5	97	52	71	74	30.3	30.5	28.9	29.9	24.3	24.4	23.5	24
1991	10	14	23.2971	23.8	-0.502924	24.8	35.8	29.6	30	24	27	24.8	25.3	94	51	68	71	29.3	29.8	28.1	29.1	23.7	24	23	23.6
1991	10	15	22.8661	23	-0.133931	24.8	35.6	28.8	29.5	23.8	27.2	24.6	25.2	92	52	71	72	28.8	30.5	28.1	29.1	23.4	24.4	23	23.6
1991	10	16	21.3311	22.4	-1.06892	24.2	35.2	29.2	29.5	23.2	27	24.4	24.9	92	53	68	71	27.8	30.2	27.4	28.4	22.8	24.2	22.6	23.2
1991	10	17	22.6514	23.6	-0.948581	24.8	35.4	30	30	23.8	27	24.6	25.1	92	52	64	70	28.8	30.1	27.3	28.7	23.4	24.1	22.6	23.4
1991	10	18	23.1307	24	-0.869277	25.2	35.6	29	29.7	24.4	26.8	24.8	25.3	94	51	71	72	30	29.4	28.5	29.3	24.1	23.8	23.2	23.7
1991	10	19	22.9644	23.2	-0.235631	24.2	34.8	30	29.8	23.6	27	24.6	25.1	95	55	64	71	28.7	30.5	27.3	28.8	23.4	24.4	22.6	23.4
1991	10	20	22.9946	24	-1.00538	24.8	35.2	30.8	30.4	24.6	27.2	25	25.6	98	54	63	72	30.8	30.8	27.8	29.8	24.5	24.5	22.8	24
1991	10	21	23.0854	24	-0.914647	25.8	35.8	30.6	30.7	24.4	27.2	25.2	25.6	89	52	65	69	29.6	30.4	28.5	29.5	23.9	24.3	23.2	23.8
1991	10	22	22.6514	24	-1.34858	25.8	35.6	30.2	30.5	24.6	27	25	25.5	91	52	66	69	30.1	29.9	28.2	29.4	24.2	24.1	23.1	23.8
1991	10	23	23.2971	24.4	-1.10292	25.8	35.8	30.6	30.7	24.8	27	25.2	25.7	92	51	65	69	30.6	29.8	28.5	29.6	24.4	24	23.2	23.9
1991	10	24	22.8358	23.8	-0.964177	25	35.4	30.2	30.2	24	27.2	25	25.4	92	53	66	70	29.2	30.6	28.2	29.3	23.6	24.4	23.1	23.7
1991	10	25	22.609	23	-0.391023	26.4	35.6	28.6	29.8	24	26.8	24.6	25.1	82	51	72	68	28.2	29.4	28.3	28.6	23.1	23.8	23.1	23.3
1991	10	26	23.282	22.2	1.08195	24	34	28.6	28.8	23.2	26.6	24.4	24.7	94	56	71	74	27.9	29.9	27.8	28.5	22.9	24	22.8	23.2
1991	10	27	20.4615	23	-2.5385	25	33.8	28.4	28.9	23.4	26.4	24.2	24.7	88	56	71	71	27.7	29.5	27.4	28.2	22.8	23.8	22.6	23.1
1991	10	28	23.3309	23.2	0.130867	24.4	35.6	28.8	29.4	23.8	26.6	24.6	25	95	50	71	72	29.1	28.8	28.1	28.7	23.6	23.4	23	23.3
1991	10	29	23.2668	23	0.26683	25.8	35.6	29.2	30	23.8	27	24.8	25.2	85	52	70	69	28.1	29.9	28.4	28.8	23	24.1	23.2	23.4
1991	10	30	23.2356	23.2	0.0356389	26.8	35.2	28.8	29.9	24	27.2	24.6	25.3	79	54	71	68	28	30.8	28.1	28.9	22.9	24.5	23	23.5
1991	10	31	22.2174	23.2	-0.982568	25	35	28	29	23.8	26.8	24.4	25	91	53	75	73	28.7	29.8	28.2	28.9	23.3	24	23	23.5
1991	11	1	22.7753	21.0774	1.69791	22.4317	35.8	29.8	23.5419	19.1113	27	25	18.8478	70.2924	51	68	55.6351	22.4042	29.8	28.5	21.2641	18.4513	24	23.2	17.5244
1991	11	2	20.985	23.8	-2.81504	25.6	35.6	29.6	30.1	24.2	27.2	25	25.5	89	52	69	70	29.3	30.5	28.6	29.5	23.7	24.4	23.3	23.8
1991	11	3	20.4691	23.6	-3.13094	25	35.8	30.2	30.3	24	27	25	25.3	92	51	66	70	29.2	29.8	28.2	29.1	23.6	24	23.1	23.6
1991	11	4	22.8661	23.4	-0.533931	25	35.4	28.8	29.5	23.8	26.8	24.6	25.1	91	51	71	71	28.7	29.5	28.1	28.8	23.3	23.8	23	23.4
1991	11	5	22.919	23.6	-0.681	24.2	35.8	30.2	30.1	23.8	27.2	25	25.3	97	52	66	71	29.2	30.4	28.2	29.3	23.6	24.3	23.1	23.7
1991	11	6	23.1837	24	-0.816347	24.8	35.6	30.4	30.3	24.6	27	25.2	25.6	98	52	66	72	30.8	29.9	28.6	29.8	24.5	24.1	23.3	24
1991	11	7	21.2308	21.8	-0.569173	25	35.2	28.4	29.3	22.2	27	24	24.4	79	53	70	67	24.9	30.2	26.9	27.3	21	24.2	22.3	22.5
1991	11	8	22.5187	23	-0.481274	24	35	29	29.3	23.6	26.8	24.6	25	97	53	70	73	28.8	29.8	28	28.9	23.4	24	23	23.5
1991	11	9	23.1761	22	1.17609	24.2	33.8	29.6	29.3	22.8	26.4	24.2	24.5	89	56	64	70	26.8	29.5	26.6	27.6	22.2	23.8	22.1	22.7
1991	11	10	23.7205	23.2	0.520522	24.8	35.6	30	30.1	23.6	27	24.6	25.1	91	52	64	69	28.3	29.9	27.3	28.5	23.1	24.1	22.6	23.3
1991	11	11	23.3424	23.4	-0.0575545	25	35.2	29.6	29.9	24	26.8	25	25.3	92	52	69	71	29.2	29.6	28.6	29.1	23.6	23.9	23.3	23.6
1991	11	12	23.0551	23.6	-0.544893	25.2	35.4	30	30.2	24.2	27	25	25.4	92	52	67	70	29.5	30.1	28.3	29.3	23.8	24.1	23.2	23.7
1991	11	13	23.04	23.8	-0.760016	25.6	35.6	28.8	29.7	24	27.2	24.6	25.3	88	52	71	70	28.8	30.5	28.1	29.1	23.4	24.4	23	23.6
1991	11	14	21.8528	23.4	-1.54718	25	35.8	29.4	29.9	24	27	24.8	25.3	92	51	69	71	29.2	29.8	28.2	29.1	23.6	24	23.1	23.6
1991	11	15	21.9662	24	-2.03375	24.8	35.6	28.8	29.5	24.2	27.2	25	25.5	95	52	74	74	29.8	30.5	29.1	29.8	24	24.4	23.6	24
1991	11	16	21.3479	21.3871	-0.0391879	22.6373	28.3644	22.1369	22.3236	18.053	21.1668	17.5952	17.7381	64.2572	46.9189	48.6029	49.7383	20.9164	23.2016	19.4412	19.7818	17.2866	18.9428	16.1009	16.317
1991	11	17	23.3273	24.2	-0.872678	26.2	35.6	29.2	30	24.8	27	25	25.6	89	52	71	71	30.4	29.9	28.9	29.7	24.3	24.1	23.5	23.9
1991	11	18	23.5239	23.6	-0.0760777	25.2	35.8	30.2	30.4	24	27.2	25	25.4	91	52	66	69	29	30.4	28.2	29.2	23.6	24.3	23.1	23.6
[truncated: 43 more rows]

## Sheet: 1991
						Temperature				Temperature				Relative Humidity				Pressure				Dew temperature
[truncated: 367 more rows]

## Sheet: 1992
						Temperature				Temperature				Relative Humidity				Pressure				Dew temperature
[truncated: 367 more rows]

[truncated: 28 more sheets: 1993, 1994, 1995, 1996, 1997, 1998, 1999, 2000, 2001, 2002, 2003, 2004, 2005, 2006, 2007, 2008, 2009, 2010, 2011, 2012 …]
