# Supplementary material for: Direct, diffuse and total solar radiation data set in La Guajira, Magdalena and Cesar departments -Colombia
Source: Data Brief. 2020 Oct 15;33:106397. doi: 10.1016/j.dib.2020.106397 (PMC7599437; doi:10.1016/j.dib.2020.106397)
Supplement: Supplementary file 12 [file mmc12.xls]

## Sheet: 1987
						Temperature				Temperature				Relative Humidity				Pressure				Dew temperature
Year	Month	Day	Maximum	Minimum	Max-Min	1899-12-31 07:00:00	1899-12-31 13:00:00	1899-12-31 19:00:00	Average	1899-12-31 01:00:00	1899-12-31 13:00:00	1899-12-31 19:00:00	Average	1899-12-31 01:00:00	1899-12-31 13:00:00	1899-12-31 19:00:00	Average	1899-12-31 07:00:00	1899-12-31 13:00:00	1899-12-31 19:00:00	Average	1899-12-31 07:00:00	1899-12-31 13:00:00	1899-12-31 19:00:00	Average		Month	Taverage	Hraverage
1987	1	1	36.4	22.8667	13.5333	25.8	33.2667	26.9333	28.2333	23.2	25.6	25.2667	24.2	81.5	57.5	87.6667	76	26.85	28.2	31.1	27.8	22.25	23.05	24.7	22.8		January	29.0009	69.8801
1987	1	2	36.5333	22.575	13.9583	24.6	33.35	26.65	27.8	23.55	26.85	24.85	25.075	92	60.75	86.75	79.75	28.35	31.075	30.225	29.85	23.15	24.625	24.2	24.025		February	29.7161	64.7321
1987	1	3	35.7	22.6	13.1	24.25	33.3333	27.5	28.4667	23.4	26.6667	25.25	25.2	93.25	59.6667	84	78	28.25	30.6	30.675	29.8667	23.075	24.3667	24.45	24.0333		March	30.0594	64.5864
1987	1	4	36.0667	23.2	12.8667	24.75	34.4	28.9	29.4667	23.4	26.7333	25.9	25.3	89.5	55	79	73	27.875	30.1	31.45	29.5333	22.875	24.1	24.85	23.8333		April	29.5631	77.9211
1987	1	5	35	22.8	12.2	24.6	31.1333	26.9	27.3667	23.175	26.3667	25.225	24.9	89	69	87.5	82.3333	27.425	31.2667	31	29.9	22.6	24.7	24.625	23.9667		May	27.9395	78.8111
1987	1	6	34.8	22.8	12	24.2	32.95	28.15	28.4667	22.5667	26.75	24.45	24.8333	87.6667	62.25	74.25	75.6667	26.2667	30.975	28.275	28.9667	21.8667	24.625	23	23.4667		June	28.7831	78.0556
1987	1	7	35.9	23.45	12.45	24.88	33.56	28.52	28.88	23	26.04	24.68	24.7	82.75	55.6	74.2	72	26.84	28.72	28.56	28.04	22.24	23.34	23.2	22.94		July	28.4976	75.6611
1987	1	8	34.6667	23.04	11.6267	24.8167	33.3	28.7667	28.9167	22.5	26.3667	24.4667	24.44	79	59	71.3333	71.1667	25.7333	29.8667	27.9167	27.8667	21.5167	23.8333	22.8	22.7333		August	28.5732	78.4301
1987	1	9	36.6	23.025	13.575	25.24	34.72	28.88	29.44	22.12	26.04	24.4	23.85	76.8	50.4	72.5	65.75	24.64	28.1	27.85	26.15	20.74	22.82	22.825	21.7		September	28.0494	80.7778
1987	1	10	37	22.56	14.44	24.48	34.64	29.3	29.575	22.08	26.28	25.25	24.775	81.4	52.2	73	69.75	25	28.72	29.5	28.225	21.08	23.28	23.725	23.025		October	27.2108	84.8667
1987	1	11	36	23.16	12.84	25.16	34.8	29	29.48	22.6	25.92	24.76	24.42	80.6	49.8	71.4	67.2	25.72	27.68	28.5	27.3	21.52	22.58	23.16	22.42		November	27.5201	81.9778
1987	1	12	35	23.34	11.66	24.6	33.44	27.68	28.34	21.48	25.05	25.08	23.675	76.4	53.25	81.6	68.75	23.58	26.575	30.14	26.275	20.06	22	24.14	21.75		December	28.0153	74.5726
1987	1	13	36.7333	22.2	14.5333	24.3	34.72	27.35	28.3	21.8	25.92	25.15	23.6667	80.75	50.2	83.75	68.6667	24.5	27.8	30.575	25.9667	20.725	22.64	24.35	21.6333
1987	1	14	36.7333	22.08	14.6533	24.24	34.08	27.7	28.375	22.4	25.32	24.85	24.125	85.8	49.8	80	72.5	25.92	26.58	29.5	27.3	21.64	21.92	23.8	22.425
1987	1	15	36.6	21.9	14.7	24.36	34.56	29.1	29.375	21.84	26	25.3	24.55	80.8	51.2	74.75	69	24.5	28.16	29.775	27.85	20.74	22.76	23.875	22.7
1987	1	16	35.7333	22.625	13.1083	24.96	33.76	28	28.68	23.28	25.44	24.52	24.42	87.2	51.8	77.4	72.4	27.52	27.18	28.54	27.72	22.6	22.24	23.1	22.62
1987	1	17	35.6	23.2	12.4	25	33	28.5	28.9667	23.65	24.8	24.1333	23.85	89.5	53	71.6667	67.5	28.3	25.65	27.2667	26	23.125	21.4	22.2667	21.65
1987	1	18	36.8	22.625	14.175	25.16	33.86	28.88	29.22	22.36	26.6	24.36	24.44	79	58.8	70.2	69.2	25.22	30.06	27.64	27.64	21.16	24.06	22.5	22.6
1987	1	19	37.6667	22.3	15.3667	24.8	33.82	29.12	29.22	22.08	26.36	25.2	24.56	79.6	56.6	73.6	69.8	24.78	29.52	29.5	27.92	20.94	23.68	23.76	22.8
1987	1	20	36.2667	22.16	14.1067	25.2333	35	28.1	29.1167	22.9	26.28	24.3	24.4	82.5	49.4	73.8333	67	26.4167	28.18	27.8833	27.18	21.9333	23.04	22.8167	22.4
1987	1	21	36.3333	21.96	14.3733	25.32	34.2	28.75	29.225	22.88	25.5333	24.6	24.1667	81.8	49	72.25	64.6667	26.36	26.7333	28.225	26.4667	21.86	22.1333	23	21.9667
1987	1	22		22.25		25.04	34.68	28.6	29.1667	22.96	26.4	24.1333	24.2	84	51.25	69	66.5	26.66	28.8	27.1333	26.8	22.12	23.325	22.4333	22.2
1987	1	23	36.8	22.88	13.92	26.15	35.28	28.2	29.4	23.2333	26.48	24.56	24.66	78.6667	50.6	75	68.2	26.6167	28.86	28.52	27.82	22.0833	23.32	23.18	22.78
1987	1	24	35.6	22.775	12.825	25.68	34.04	28.68	29.28	22.32	25.48	24.55	23.875	75	51.2	73.75	66.25	24.84	27.04	28.35	26.275	20.84	22.18	23.125	21.775
1987	1	25	36	22.4	13.6	25.5667	35.0667	29.92	30.08	21.75	25.7667	24.48	23.475	74.5	48	64.2	60.25	23.775	27.1667	27.24	24.85	20.25	22.25	22.34	20.9
1987	1	26	36.4	23	13.4	25.3	34.1167	29.15	29.125	22.8	25.8	23.1	23.625	84	52.6667	62.25	66	26.42	27.8	24.375	25.75	21.94	22.6833	20.375	21.375
1987	1	27	36.9	22.9	14	25.95	35.25	29.9333	30.2667	22.85	26.5	25	24.6333	77	51	67.6667	64.3333	25.875	29.025	28.5	27.5667	21.55	23.325	23.1667	22.5333
1987	1	28	36.3	22.96	13.34	25.9333	34.84	29.64	30.04	21.44	25.72	24.2	23.78	68	48.4	64.6	60.4	22.6	27.12	26.82	25.52	19.4	22.3	21.92	21.22
1987	1	29	37.4	22.1	15.3	25.08	34.96	30.55	30.275	22.44	26.56	24.15	24.175	80.6	52.4	59.5	63.25	25.48	29.38	26.2	26.625	21.26	23.46	21.4	21.75
1987	1	30	35.6	21.6	14	24.96	32.7333	28.2667	28.3333	22.56	26.2667	24.2	24.3333	82	61.3333	72.3333	74	25.92	29.8333	27.5333	28	21.54	23.9333	22.6667	22.8667
1987	1	31		21.9333		25.7	32.9333	27.9	28.15	23.2	26.4	24.9	24.8	81.5	61.6667	79	77	26.775	30.1	29.5	29.25	22.2	24.1667	23.85	23.65
1987	2	1	34.2	21.2	13	24.9333	32.7	29.9333	29.4	22.9333	26.4667	25.0667	24.8333	84.3333	61.3333	67.6667	71.3333	26.6667	30.8	28.6	28.7	22.1333	24.2333	23.2667	23.2333
1987	2	2	36	22.8667	13.1333	25.4	34.6667	29.1333	29.6	21.2667	23.8	26.2	23.4	69.3333	41.5	79.6667	63.5	22.6	22.5	32.1	25.25	19.4	19.3	25.2	20.95
1987	2	3	35.6	22.3	13.3	25.1	34.2	29.5	30.1	22.3	24.8	24.4	23.3	79	47	67.5	59	25.1	25.1	27.25	24.2	21.1	21.1	22.35	20.5
1987	2	4	34.2	22.8	11.4	24.9	34.2	28.55	29.025	22.55	24.9333	25.8	24.2	82.5	47.6667	80.5	68	25.825	25.4	31.55	26.8	21.55	21.3	24.825	22.1667
1987	2	5	35.4	23.35	12.05	25.25	34.75	28.4	29.225	22.45	24.8667	25.4	23.8667	79	46.3333	79	65	25.35	25.1333	30.5	25.9667	21.25	21.0667	24.275	21.6667
1987	2	6	35	23	12	25.6	34.9	29.5	29.9	22.9	25.0667	25.7	24	80.5	46.6667	74	64	26.15	25.5333	30.775	26.0333	21.8	21.3667	24.325	21.7
1987	2	7	35.6	23.8	11.8	25.125	34.3333	28.6667	29.1333	23.4	24.4	25.3333	23.65	86.75	44	76.6667	66.5	27.625	23.95	30.6	25.65	22.725	20.3	24	21.4
1987	2	8	35.4	23.55	11.85	24.75	34.1667	29.05	29.3	22.6667	25.2	24.0667	23.8	79	45.5	67	60.5	25.6	25.6	26.7333	25.35	21.4333	21.4	22.1667	21.3
1987	2	9	34	23.4	10.6	24.4	32.8	28.2667	28.6	23.05	25.2667	24.3333	24.3	89.75	55.3333	72.3333	71.6667	27.275	27.2667	27.8667	27.5	22.5	22.3667	22.8333	22.6
1987	2	10	35.4	23.6667	11.7333	25	34.5333	29.1333	29.4667	23.0667	26.5333	24.5667	24.7333	85.3333	53.6667	69.3333	69.3333	26.9	29.4	27.8333	28.0667	22.2667	23.7667	22.8333	22.9667
1987	2	11	35.4	23	12.4	25.2	33.5333	30	29.65	23.7333	25.8	24.4	24.7	90.3333	53.5	63.5	70.5	28.5	27.85	26.9	28	23.2	22.85	22.2	22.95
1987	2	12	34.4	23.2	11.2	25.5	33.5333	29.6	29.4	24.6	26.1	25	25.05	93.3333	56	69.5	72.5	30.3333	28.9	28.6	28.85	24.3	23.5	23.3	23.45
1987	2	13	35.8	22.25	13.55	24.9	34.55	27.0667	28.4	23.1	24.8	23.5333	23.6667	86.25	45.3333	74.6667	67.6667	27.175	24.8667	26.6667	25.9333	22.375	20.9667	22.1667	21.6667
1987	2	14	36.8	23.45	13.35	24.75	33	29.3	27.4	23.35	23.6	22.9	23.7	89.25	55	59.5	73	27.85	24.3	23.65	26.6	22.775	20.7	20.15	22.1
1987	2	15	36.6	22.6667	13.9333	24.5333	34.1667	29.5	29.4	22.8	25.1	24.05	23.75	86.3333	49	64.5	65	26.6333	25.95	26.3	25.75	22.0667	21.7	21.9	21.55
1987	2	16	37.4	23.2	14.2	24.9	35.1	30.7333	30.4667	22.5	24.3333	24.1333	23.4333	82.5	40.3333	58.6667	59	25.7	23.1333	25.7333	24.4	21.475	19.8	21.5	20.6
1987	2	17		22.1333		25.2667	33.7	29.9	29.65	21.8333	24.2	23.3	23.1	75.3333	46.5	59.5	61.5	23.9	23.95	24.3	24.1	20.3333	20.25	20.4	20.35
1987	2	18	38.8	22.5333	16.2667	26.3333	35.5333	29.8667	29.95	22.7333	24.5	24.0667	23.9	74	45	63	63	25.3	24.2	26.1667	25.6	21.2333	20.35	21.7333	21.35
1987	2	19	36.8	23.3	13.5	25.7	36	31.4	31.1	22.35	23.7	23.05	22.55	75.5	36	49	49.5	24.9	21.25	22.7	21.75	20.85	18.4	19.45	18.75
1987	2	20	36.6	23.95	12.65	26.775	33.8667	28.8667	29.2333	23	25.6667	23.5667	23.8	73.25	53.6667	65.6667	65	25.7	27.5667	25.6	25.9	21.475	22.5667	21.3333	21.6
1987	2	21	36.2	24.15	12.05	25.9	35.4667	32.1	31.35	23.1	25	24.4	23.7	79.25	43	53.5	56	26.45	24.7667	25.55	24.5	21.95	20.9	21.3	20.7
1987	2	22	37	23.9333	13.0667	25.3333	35.4667	29.9333	30.2	22.6667	25.85	24.2667	24.85	80	49	64.3333	70	25.8667	27.3	26.6333	28.15	21.5	22.55	21.9667	23.05
1987	2	23	37.6	23.3333	14.2667	25.9333	36.1	28.6667	31	22.6667	24.8	23.6333	23.3	76.6667	40	68	53.5	25.4	23.8	25.8333	23.6	21.2333	20.3	21.5667	20.15
1987	2	24	38.6	23.2	15.4	25.2667	34.2667	31.55	30.9	22.6	24.7333	23.9	23.35	80.6667	47	53	56.5	25.7	24.8667	24.6	23.9	21.5	20.9333	20.75	20.35
1987	2	25	38.2	22.8	15.4	24.9333	35.2	31.3	30.65	24	26.1	24.9	24.8	92.3333	49	59.5	66	29.2667	27.8	27.25	27.7	23.6333	22.85	22.5	22.8
1987	2	26	38	23.1333	14.8667	24.8667	35	31.2	30.6	23.0667	25.4	25.4	24.6	86.3333	46.5	63	64.5	27	26.1	28.65	27.2	22.3333	21.8	23.3	22.4
1987	2	27	37.8	23.4	14.4	24	31.6	28.15	27.95	23.5	25.8	24.6	24.65	96	64	75.5	78.5	28.6	29.5	28.65	28.95	23.3	23.8	23.35	23.45
1987	2	28	37.6	23.5333	14.0667	23.95	33.7	31.2	31	22.5	25.9	26.1	24.2	88.5	55.5	67.5	62	26.35	28.25	30.4	26.1	21.9	23.05	24.3	21.8
1987	3	1	38	23.8	14.2	26.7	35.6	32.2	31.9	24.3	25.4	24.4	24.3	82.5	44	53	56	28.8	25.7	25.4	25.6	23.35	21.5	21.3	21.5
1987	3	2	37.6	26	11.6	26.8	36.2	32	31.8	22.2	24.2	23.6	23.3	67	37	50	51	23.7	22.2	23.5	23.2	20.2	19.2	20.1	19.8
1987	3	3	38.6	23.9	14.7	26.5	35.9	31.7	31.45	22.5	26.2	24.4	24.35	71	47	55	57.5	24.65	27.6	25.85	26.05	20.8	22.65	21.45	21.65
1987	3	4	38.8	24.9	13.9	26.3	37.5	32.4	32.15	22.3	26.6	25.2	24.7	71	43	56	56.5	24.3	27.6	27.25	26.4	20.6	22.7	22.5	21.9
1987	3	5	38.2	25.1	13.1	26.3	35.9	31.7	31.4	23.4	25.9	25.3	24.85	78.5	45.5	60	61	26.95	26.8	28	27.25	22.2	22.2	22.95	22.45
1987	3	6	38.6	22.9333	15.6667	25	34.7333	31.5333	30.7	23.7333	26	25.4	25.0667	90.3333	51	62.3333	68	28.5333	27.8	28.3333	28.2333	23.3	22.8	23.1	23.0667
1987	3	7	36.8	22.3333	14.4667	24.6667	34.6667	28.1333	28.9333	23.6667	25.6	24.8667	24.7	92.3333	48.6667	77.3333	72.6667	28.5667	26.9	29.2667	28.2667	23.3	22.1667	23.7	23.0667
1987	3	8	37.4	22.4667	14.9333	24.3333	32.2	29.7333	28.45	22.2667	25.8	25	24.25	83.6667	60.5	74	73	25.5667	29	29.15	27.75	21.4	23.5	23.6	22.75
1987	3	9	35.1	22.0667	13.0333	22.9333	33.2	30.4	29.35	22	25.0667	25	24	92.3333	53.3333	67	71	25.8333	26.4333	28.1	26.7	21.6333	21.9333	23	22.1
1987	3	10	36.1	23.2	12.9	24.4	34.6	29.2	29.4	23.1	25.7	24.4	24.4	89.5	50.5	70	70	27.4	27.1	27.35	27.3	22.6	22.4	22.5	22.55
1987	3	11	38.8	22.5	16.3	23.3	32.9	28.8	28.45	22.3	25.4	24.05	23.9	92	57.5	68.5	72.5	26.25	27.45	26.95	26.9	21.85	22.55	22.25	22.25
1987	3	12	39.4	22.8	16.6	24.5	31.1	29.5	28.65	23.5	24.8	25.1	24.5	92	65	73	76.5	28.35	27.2	29	28.15	23.15	22.45	23.55	23
1987	3	13		22.2667		23.8667	31.25	28	27.65	22.4667	24.8	24.3	23.7	89.3333	61	76	75.5	26.3333	27	27.95	26.75	21.9	22.35	22.85	22.2
1987	3	14	37.6	23.3667	14.2333	24.4667	33.0667	28.7	28.7333	23.5333	25.6667	24.7333	24.6333	92.3333	56	73.6667	74	28.4667	28.0667	28.5667	28.3667	23.1667	22.9333	23.2667	23.1333
1987	3	15		23.5333		24.3333	34.0667	29.2667	29.2333	23.2667	25.4	25.2667	24.6333	91.6667	51	72.6667	72	27.8333	26.6667	29.5667	28.0333	22.8333	22.1333	23.8667	22.9333
1987	3	16	38.6	23.7333	14.8667	25.9333	34.5667	29.5333	29.9	22.2	25.6	24.2	24.0333	73.6667	49.6667	65.6667	63	24.3667	26.8667	26.6667	25.9333	20.5	22.2333	22.0667	21.6333
1987	3	17	38.4	22.8333	15.5667	25.7667	34.4333	30.6667	30.4	20.7333	25.1333	23.5	23.15	64.6667	48.3333	50	50.5	21.2	25.7333	23.45	22.9	18.3	21.5333	20	19.55
1987	3	18	39.8	23.7333	16.0667	26.5333	36.1333	31.1333	31.2333	21.6667	25.3333	24.2667	23.7667	65.3333	43	58.6667	56	22.7667	25.1667	25.8	24.5667	19.4667	21.0667	21.4667	20.6667
1987	3	19	39	24.2	14.8	25.7333	36.2667	30.9333	30.9667	21.6	25.5333	23.2	23.7	70	43.3333	45.5	49	23.0667	25.5667	22.45	23.5	19.8	21.4333	19.1	20.05
1987	3	20	37.4	22.2	15.2	23.4667	34.4667	30.2667	29.6333	22.3333	26.1333	23.9667	24.1667	90.6667	52.6667	59.6667	67.6667	26.3	28.3667	25.8333	26.8333	21.8667	23.1667	21.5	22.2
1987	3	21	35.2	22.8667	12.3333	24.4	34.1333	27.3333	28.3	22.4	25.7333	23.8667	24	84.3333	52	76	70.6667	25.8667	27.5333	27.6667	27.0333	21.5667	22.6667	22.5	22.2333
1987	3	22	37.8	24	13.8	25.8	32.4667	29.9333	29.5667	21.7	25.5333	23.2667	23	74.5	59.3333	57	66	23.7	28.0667	24.3333	24.85	20.2	23	20.5	20.9
1987	3	23	37.6	21.8667	15.7333	24.5333	35.1333	31.4667	30.6333	22.1333	25.5333	23.5333	23.7	82	46.6667	51	60.3333	25.0667	26.3667	23.9667	25.1333	21.1333	21.9	20.2	21.1
1987	3	24	38	22.6	15.4	23.6	33.4	29.3	28.4	21.35	24.7	23.75	22.8	82.5	49	63.5	63	23.95	25.3	25.7	24.2	20.35	21.3	21.55	20.5
1987	3	25	36.6	21.8	14.8	27	33.9	31.4	30.95	23.6	26.2	23.8	24.2	75.5	54	59	61	26.95	28.8	25.2	26.3	22.25	23.4	21.2	21.9
1987	3	26	37	21.2	15.8	26.1	34.2	31.8	31.2	22.15	26.4			71.5	57			24.2	29.6			20.35	23.9
1987	3	27	36.2	23.8	12.4	25.6	35.2	30	30.8	24.2		26.8		89.5		88		29.25		34.2		23.65		26.3
1987	3	28	38.2	21.3	16.9	23.5	34.8	29.8	29.5	21.3	26.4	24.9	24.2	82.5	52	69.5	67.5	23.9	28.9	28.3	27.05	20.3	23.45	23.15	22.3
1987	3	29		23.3		25.8	33.7	33.4	32.6	23.3	25.8			82.5	54			26.95	27.95			22.3	22.95
1987	3	30		22.4		24.7	34.2			21.2	25.7			90	54			24.4	27.9			20.7	22.9
1987	3	31	32.4	21.4	11	24.8	32.8	30.1	29.45	23.2	25.1	20.5	22.9	90	52	44	62	27.6	26.5	18.1	24.1	22.7	22	15.9	20.2
1987	4	1		23.4		23.8	29.4			23	26.8			93	82			27.5	33.5			22.7	25.9
1987	4	2	38	22.8	15.2	27.2	35.6	32.6	32	24.2	29.4			78	63			28.2	36.9			23.1	27.6
1987	4	3	37.2	23.2	14	24.6	35	33.8	31.8	24.2	28			97	59			29.9	33.1			24.1	25.8
1987	4	4	37.8	24	13.8	25.6	35.2	28.8	29.4	25	27.6	25.7		95	61	78.5		31.3	32.7	30.95		24.8	25.5	24.6
1987	4	5		23.8		25.5	35.4			24	27.4			89	54			28.85	31.2			23.4	24.7
1987	4	6	37.6	24.2	13.4	27.6	34	27.4	29.8	24.8	27.4	26.2		81	61	91		29.6	32.15	33.2		23.9	25.25	25.8
1987	4	7	38	24.2	13.8	25.8	33.8	33.8	32.8	23.5	26.1	26.8	25.3	83	56	58	58	27.4	28.7	30.6	27.5	22.6	23.3	24.4	22.6
1987	4	8	40	24.6	15.4	25	34.7	31	30.45	24.3	27.5	25.7	25.85	94.5	59	67.5	73.5	29.9	31.9	29.55	30.45	24.05	25.15	23.85	24.35
1987	4	9	41.8	23.2	18.6	24.4	34.8667	30.8	30.8	25	27.7	27.6	27.4	91	62	57	63	30.85	32.7	32	32.3	24.6	25.55	25.2	25.3
1987	4	10	40	23.9333	16.0667	26.6	24.8	29.4	26	25.7		28.2		90.5		74		32.1		35.6		25.25		27
1987	4	11	38.2	25	13.2	26.1	34.3	29.8	30	24.9	26.7	24.6	24.6	91	56	88	82	30.7	30.1	29.9	29.2	24.45	24.1	24	23.6
1987	4	12	35.8	21.9333	13.8667	26	31.675	29	28.8667	24.8	26.8	24.4	24.9	89.6667	66.6667	86	83	30.3667	31.7667	29.4	29.8	24.3	25.0333	23.7	24
1987	4	13	37.6	22.9	14.7	26.65	34.2	30.45	31.1	24.7	26.5333	25		95	57.3333	63		30.75	29.9667	27.8		24.5	24.0333	22.8
1987	4	14	38.2	22.8667	15.3333	25.45	34.65	30.7333	30.3	24.4	26.2667	24.2		87	54	89	82	29.8	28.9667	29.3	28.7	24	23.5	23.7	23.4
1987	4	15	34.8	24.2	10.6	25.9	32.9	28.8	28.75	24.8667	26.4	26.3	25.7	90.3333	63	86	81	30.5667	30.4	32.95	31.1	24.4333	24.3	25.65	24.7
1987	4	16	36.2	23.6	12.6	26.3	31.8	31.6	31.1	24.1333	25.9			83.3333	66.5			28.5667	29.95			23.2667	24.1
1987	4	17	36.8	24.4	12.4	26.8	32.2667	29.9	31.2	25.4	26.6667	25.2		88	66	77		31.4	31.2	29.9		24.8	24.7667	24.1
1987	4	18	35.6	24.2	11.4	26.3333	33.2	29.7	29.85	24.9333	26.5333	26.8	25.9	89	59.6667	82	77	30.6333	30.2667	33.5	31.1	24.4333	24.2333	25.9	24.7
1987	4	19	32.4	24.0667	8.33333	25.85	32	28.8	28.55	24.3	27.7	25.1	25.8	91	72	78	84	29.55	34.25	29.8	31.8	23.85	26.35	23.95	25
1987	4	20	36.2	23.4667	12.7333	25.7333	33.8	29.5333	29.9	22.3	27.9	25.8	25.35	74.5	64	72.5	70	24.85	33.65	30.5	29.65	20.65	26.05	24.4	23.7
1987	4	21	37.6	24.4667	13.1333	25.7333	34	28.4	29	24.2	27.6	25.4	25.3	91.5	62	85	80	29.5	32.7	31.1	30.5	23.8	25.5	24.7	24.3
1987	4	22	37	24.4	12.6	25.4	34.1	28.7	29.3	24.8	27.4	24.2	25.1	97	60	84	81	31	32.1	28.7	30	24.7	25.2	23.4	24.1
1987	4	23	36.8	23.8667	12.9333	25.8	33.6667	28.8	29.4	24.2	26.8667	25.9	25	85.5	59	80	74	29.1	30.8667	31.45	29.2	23.45	24.5667	24.9	23.6
1987	4	24	37.4	24.5333	12.8667	26.15	33.8	26.7	28.7	23.7	26.8	24.4	24.4	82	65	86	73	27.8	31.5	29.4	28.1	22.75	24.95	23.7	22.9
1987	4	25	36	25.6	10.4	26.8	32.4	31	30.1	24.8	27.8			80	71			29.4	34.3			23.8	26.3
1987	4	26		23.6		26.6667	30.8667	26.2	28.4	25.2	26.6	25.4	25.7	87	73.6667	94	78	30.95	32	31.9	30.7	24.6	25.1333	25.1	24.5
1987	4	27	37.6	23.3	14.3	26.3333	32.2	26.4	27.4	25.0667	26.5	26	25.5	90.3333	58	96.5	83	30.9333	29.9	33.35	30.8	24.6	24.05	25.85	24.5
1987	4	28	36.4	24.2	12.2	25.3333	32	26.8	27.75	24.6667	26.4	25.5	25.7	94.6667	67	90	84	30.6333	31.05	31.75	31.5	24.4333	24.65	25.05	24.9
1987	4	29	34.8	24	10.8	25.2	30.4	26.8	27.3	23.9	27	26.2	25.7	90	78	95.5	88	28.8	33.4	33.6	31.95	23.4	25.9	26	25.1
1987	4	30	34.8	23.9	10.9	24.8	31.5	27.4	27.75	24	26.2	24.6	24.8	94	74	94	86	29.3	31.5	30.4	30.1	23.7	24.9	24.3	24.1
1987	5	1	35.4	24.4667	10.9333	25.9	31.2	27.2	28.3667	23.55	26.2	23.8	24.4	82.75	73.6667	75.6667	75	27.5	31.3667	27.3333	28.35	22.625	24.8	22.4333	23.1
1987	5	2	29.8	23.4667	6.33333	24.85	28.6	26.1333	26.2667	23.7333	25.6	24.2667	24	94.3333	79.6667	86	86	28.9333	30.8667	29.1333	28.5	23.4667	24.5333	23.5667	23.25
1987	5	3	33.6	23.5333	10.0667	25.3	31.2	25.7333	27.0333	24.65	26.4	24.0667	25.0333	94.75	69	87.3333	83.3333	30.575	31.275	28.8333	30.1333	24.425	24.725	23.4667	24.1667
1987	5	4	34	23.8	10.2	26.6	32.95	28.8	29.4	24.8667	26.8	26.4		90	63	75		30.5667	31.175	32		24.3667	24.65	25.2
1987	5	5	35.4	23.6	11.8	25.45	31.5333	28.0667	28.4	24.35	26.2667	24	24.55	91.5	66.3333	74	75.5	29.75	30.6333	27.3667	28.4	23.95	24.4333	22.1	22.95
1987	5	6	32.9	23.4	9.5	24.5	31.05	27.4	27.575	23.95	26.6	25.4	25.3	95.5	71	87.6667	84.6667	29.375	31.875	31.3333	30.8	23.725	25.125	24.8333	24.5333
1987	5	7	34.8	23.0667	11.7333	25.8	32.3333	26.4	27.7	23.3333	26.4	22.8	23.8	81.6667	63.3333	74	70.5	27.2	30.4667	25.55	26.85	22.2667	24.3333	21.2	22.1
1987	5	8	34.6	24.3333	10.2667	26.1333	33.4	28.8	29.3	24.3333	26.9333	25.8	26	86.6667	61	73.5	75.5	29.2667	31.2333	30.6	31.15	23.6667	24.7667	24.45	24.7
1987	5	9	34.2	23.85	10.35	25.25	31.8	26.3	25.4	23.7333	26.6	22.8	23.5	95.3333	66.6667	92	83	29	31.4	27.1	27.3	23.5333	24.8333	22.4	22.5
1987	5	10	35.8	24.2	11.6	25.85	33.15	26.6667	28.0667	24.075	26.5	23.8	24.7333	86.25	59.75	80.6667	76	28.875	30.2	27.7667	28.8333	23.4	24.175	22.7	23.3667
1987	5	11	34.7	24.8	9.9	26	32.7	27.65	28.5	23.45	27	24.9333	25.1	80.75	65.25	83	78	27.35	31.875	30.0333	29.9333	22.425	25.125	24.1	23.9333
1987	5	12	36.6	24.05	12.55	25.85	32.1	26.8	27.5333	24.6	26.25	24.7333	25.0667	90.5	64	85.3333	81.3333	30.125	30.275	29.8667	30.0667	24.15	24.2	23.9667	24.1
1987	5	13	32	23.8	8.2	25.1333	31.8	26.3333	27.4333	24.3333	26.4667	24.4667	25.1	93.6667	66.3333	86	82	29.9	31	29.4333	30.1333	24.0333	24.6667	23.7667	24.1333
1987	5	14	34	24.5	9.5	24.8	31.7	27	27.45	23.9	26.9	24.9333	25.2	93	69	85	82.5	29.05	32.3	30.1333	30.4	23.6	25.3	24.2	24.3
1987	5	15	34	23.5333	10.4667	25.3333	31.5	26.9	27.5	24.2667	27.1	25.2	25.5	91.6667	71.5	87.5	84.5	29.6333	32.9	30.9	31.2	23.9	25.7	24.6	24.75
1987	5	16		24.4		26.3	34.15	26.7	28.3	24.4667	27.5	25.1	25.6	84	60.25	88	79	29.3	32.3	30.8	30.85	23.6667	25.275	24.5	24.5
1987	5	17	33.2	24.25	8.95	26.5	34.05	28.5333	29.2333	25.05	26.6	25.7333	25.6	89.25	54	80.3333	73.5	30.825	29.5	31.2667	30	24.55	23.8	24.7333	24.05
1987	5	18	35.4	24.6	10.8	26.25	32.4	27.55	28.45	24.9333	27.075	24.8	25.6667	90	67	78.3333	78.6667	30.6667	32.3	29.2667	30.9333	24.4333	25.3	23.7	24.5667
1987	5	19	32.6	24.25	8.35	25.8	31.9	27.2667	27.8667	24.55	26.5	25.3333	25.4	90.5	66	85.6667	82	30	31.075	31.1667	30.8	24.075	24.625	24.6333	24.4667
1987	5	20	32.5	24.45	8.05	26.45	35.4	28.2	29.15	24.9	27.3	25.2	25.3	86.5	55	79.5	67	30.3	30.9	30.1	28.7	24.25	24.6	24.075	23.3
1987	5	21	34.4	24.4	10	26.05	32.65	27.5	28.25	24.85	26.4	24.3	24.9	91	60.6667	76	75	30.575	30.2	28.2	28.9	24.425	24.1667	23.1	23.5
1987	5	22	31.8	24.1333	7.66667	26.0667	32.8667	25.4	27.5	24.4	25.8	24.4	25.1	92	59	92.5	85	29.9	28.5667	29.9	30.6	24.05	23.1	24.05	24.4
1987	5	23	32.2	23.65	8.55	25.8	31.2	26.1333	27.3	23.95	26.05	24.7333	24.8333	86.25	67.75	89.6667	81	28.525	30.3	30.2667	29.5667	23.225	24.225	24.2	23.8
1987	5	24	31.8	23.75	8.05	25.5	32.6	27.6	28.2333	24.4	26.6	24.9667	25.2	91.5	63.3333	81.3333	78.6667	29.875	30.8667	29.9	30.0333	24	24.5667	24	24.0667
1987	5	25	36.4	24.45	11.95	25.95	32.65	27.4	28.6333	24.35	25.85	24.8667	24.9333	88	59.25	82	73.6667	29.45	28.8	29.7667	28.9	23.725	23.375	23.9333	23.4333
1987	5	26	35.4	24.55	10.85	25.95	33.15	26.6	27.9667	23.8667	26.3	24.6667	24.75	85	58.5	85.6667	79.5	28.3333	29.7	29.7667	29.3	23.1	23.9	23.9333	23.65
1987	5	27	35.4	23.8	11.6	26.5333	32.7	26.4667	28.6	24.6667	26.7	24.7	26.1	86.3333	63	93.5	79	29.8	31.1	30.6	31.6	23.9667	24.7	24.4	25
1987	5	28		23.6		25.55	32.55	25.25	27.25	24.5	27.1	24.5	25.3	91.75	66	94	82.5	30.125	32.25	30.3	30.7	24.125	25.275	24.2	24.5
1987	5	29	33.2	23.8667	9.33333	25.5	32.2	26.3333	27.7667	24.05	26.1	25	25.5	89	62.5	100	76	28.95	29.825	31.7	30	23.525	23.95	25	24.1
1987	5	30	33.8	23.9	9.9	25.55	32.2	28	27.95	24.35	26.8	24	24.2	90.5	66	74	74	29.775	31.65	27.4	27.9	23.925	24.975	22.6	22.8
1987	5	31	33.2	23.95	9.25	25	32.1	28	27.75	24	26.9	25.1333	25.4	92.25	67	80	82	29.175	32	30	30.65	23.625	25.15	24.1	24.45
1987	6	1	34.8	23.7	11.1	26.55	32.1333	29.5	29.95	24.0667	26.6	26.8	25	86.3333	65.6667	81	71	28.7667	31.2667	33.45	28.7	23.4	24.6667	25.9	23.3
1987	6	2	35.4	22.6	12.8	24.05	31.8	29.1	28.8	23.3	25.4667	27.4	26.6	94	60.3333	81	81	28.1	28.5667	34.6	33	23.025	23.1	26.5	25.7
1987	6	3	34.3	22.6667	11.6333	25.6667	31.5	27.3	28.0333	23.6667	25.85	25.45	24.9	85	64.25	86.25	77.3333	27.9667	29.65	31.325	29.3333	22.9	23.825	24.8	23.6667
1987	6	4	34.2	23.5333	10.6667	25.2	33.7333	28.2667	28.8667	24.6	26.6667	24.3	25.1	95.3333	58.3333	72.5	72.5	30.5667	30.3667	27.65	28.95	24.4	24.2	22.7	23.45
1987	6	5	35.2	24	11.2	26.1333	32.4333	28.4	28.8667	25.2	27.3333	26.1	26.25	93	68.3333	84	81	31.4333	32.9667	32.3	32.15	24.8667	25.6333	25.3	25.25
1987	6	6		23.7333		26.0667	34.0333	27.2	28.45	25	26.6	25.4	25.75	92	56.3333	87	80.5	30.9667	29.8667	31.25	31.05	24.6333	24.0333	24.75	24.65
1987	6	7	34.6	24.25	10.35	26.6	33.75	27.5	29.0667	24.65	26.675	25.3333	25.6667	85.5	58	85.3333	75.6667	29.75	30.275	30.8667	30.4333	23.95	24.25	24.5667	24.3
1987	6	8		24.1		26.25	34.65	26	28.3	25.05	26.85	25.2	25.4	90.75	55.25	93.5	78	31	30.25	31.5	30	24.6	24.125	24.9	24.05
1987	6	9	32.2	24.25	7.95	26.55	33.6	26.8667	28.3	24.4667	27.8	24.8667	25.8	86	65.25	86.3333	86	29.4667	33.525	30.1	32	23.8	25.925	24.1667	25.15
1987	6	10	34	24	10	25.5	33.85	28.25	28.975	24.4667	27	26	25.5	96.3333	60.5	84.6667	80	30.4	31.15	32.2333	30.5	24.3	24.625	25.3	24.35
1987	6	11	35.2	24.05	11.15	26.15	31.9	28.1	28.95	24.6	26.2667	24.4	25.1	93.3333	67	80	80	30.3333	30.6667	28.7	29.9	24.3	24.4333	23.4	24
1987	6	12	31.6	24.6	7	27.8667	31.7	26.9	27.9	25.4	25.1	25		60	60.5	86		28.2	27.6	30.6		23.1	22.4	24.3
1987	6	13	35.4	23.4	12	26.0667	33.9333	27.6	28.6	24.6667	26.2667	25.2	25.2	89.3333	55	82.5	76	30.1333	29.0667	30.6	29.7	24.1667	23.5667	24.3	23.85
1987	6	14	36.4	23.3333	13.0667	25.6667	33.9	28.2	29.15	24.4667	26.8	25.4	25.3	90.6667	57.5	88	76	29.9	30.65	31.4	29.7	24	24.35	24.8	23.9
1987	6	15	37.4	23.7	13.7	26.9	35.3	27.7	29.4	24.8	26.4	24.6		80	50.5	95		29.4	28.65	30.5		23.8	23.15	24.4
1987	6	16	37	22.4	14.6	26.8	36.2	29.2	30.35	24.8	26.4	25.5	25.6	85	46.5	74.5	68.5	29.95	28	30.25	29.4	24.05	22.85	24.2	23.7
1987	6	17	36.2	23.0667	13.1333	26.3333	32.6	27.4667	28.4667	25	25.7	25.9	13.35	85	57.5	86	75	30.8	28.25	32.05	30.7	24.5	23.05	25.2	24.5
1987	6	18	36.4	23.9	12.5	25.6	33.2	30.6	29.8	24.5	25.4			91.5	54			30	27.3			24.1	22.5
1987	6	19	33	23.1	9.9	25.5	32.6	32	30.1	23.8	24.4	27.2	24.9	87	51	69	71	28.35	25.1	32.9	28.5	23.15	21.2	25.6	23.2
1987	6	20	31.1	24.4	6.7	25.6	32.4	27.9	30.1	24.1	25.4	25.2	25.4	78	64	82	69	29.05	31	30.25	29.4	23.55	24.6	24.2	23.7
1987	6	21	34	23.7	10.3	25.7	30.8	27.5	28.1	24.4	26.4	26.6	25.9	90	71	93.5	82	29.7	31.5	34.25	31.8	23.9	24.9	26.3	25.1
1987	6	22	35.6	23.6667	11.9333	26.6667	33.1333	26.3667	28.1667	25.4	27.6	25.8	26.5	90.3333	69	96	85	31.6	33.7	33	33.2	24.9667	26.1	25.6	25.8
1987	6	23	37	23.7	13.3	25.6	32.4	26.6	27.8	24.7	27.1	24.8	25.55	93	67.5	87	82.5	30.5	32.4	30.1	31	24.35	25.25	24.15	24.6
1987	6	24		23		25.8	32.8	27.3	27.6	24.6	26.8	25.2	25.1	91	63.5	85	81	30.15	31.25	30.6	30	24.15	24.8	24.5	24.1
1987	6	25	36	22.2	13.8	24.9333	31.8	27.2	27.55	24	25.9333	25.5	25.15	92.6667	64	87	83.5	29.2	29.6333	31.5	30.35	23.6333	23.8667	24.9	24.25
1987	6	26	35.8	23.6667	12.1333	26	32.4	26.7	28.3	24.4	27.5333	25.2	26.1	92.5	69.3333	88.5	82	29.9	33.5667	31.05	32.1	24.05	25.9667	24.65	25.2
1987	6	27	32.2	23.2667	8.93333	26	31.9	26.9	27.5	24.8667	27	25.6	13.35	87.5	68.5	90	83	30.7	32.4	31.95	31.3	24.4667	25.4	25.15	24.8
1987	6	28		23.2667		26.1333	33.6	27.8	28.6	24.6	27.4	26	26.1	92	62	87	81	30.25	32.4	32.4	31.9	24.25	25.4	25.4	25.1
1987	6	29	36.8	23.3333	13.4667	26.4667	33.8	28.7	29.65	24.6	26.8667	25.5	25.7	93	58.6667	78	79	30.3	30.7667	30.5	30.7	24.3	24.5	24.35	24.5
1987	6	30	37	24.8	12.2	26.9333	34.8	28.6	29.8	24.6667	26.8	25.1	25.45	83.3333	54.3333	75.5	70	29.6	29.9667	29.55	29.6	23.8	24.0333	23.8	23.8
1987	7	1	34.2	24.6	9.6	25.1333	32.75	28.4	28.7333	23.9333	26.25	25.6	25.5	90.6667	60.25	76	75	28.9667	29.8	30.5	30.15	23.5	23.975	24.35	24.15
1987	7	2	33.6	23.3333	10.2667	24.7333	30.5333	28.8667	28.2667	23.7333	26.9333	24.25	25.1	92	76.3333	68.5	77	28.7	33.1	27.35	29.75	23.3667	25.7333	22.5	23.85
1987	7	3	31.8	22.4667	9.33333	24.4667	31.6667	27.8	27.9667	23.6667	26.4	24.4	24.8333	93.6667	67.6667	77.3333	79.3333	28.7333	30.9667	28.3333	29.3	23.3333	24.6	23.1	23.6667
1987	7	4	34.7	23.2667	11.4333	26.2667	32.8	29	29.2667	24.4	26.2	25.6	1	81	54	63		29.7	28.75	29		23.9	23.4	23.5
1987	7	5	36.2	23.4667	12.7333	25.9333	33.8	28.6667	29.2667	24.5333	26.4667	25.1333	25.3667	89.3333	56.6667	75.6667	73.6667	29.8667	29.7	29.6	29.7333	24.0333	23.9	23.8667	23.9
1987	7	6	35.1	23.8	11.3	25.6667	32.2667	27.6667	28.3	24.2	26.6	25	25.2	91.5	64.6667	84.5	80	29.45	31.0667	30.25	30.2	23.8	24.6667	24.25	24.2
1987	7	7	34.2	23.5333	10.6667	25.4667	32.9333	24.9333	27.0667	24.3	26.8667	23.9333	25	95.5	63	92.3333	84.5	29.95	31.3333	29.0667	30.25	24.1	24.8333	23.5667	24.2
1987	7	8	35.4	23.4	12	24.8	31.2667	25.9	26.65	24.0667	26.2	23.4	24.4	94.3333	67.3333	81	82.5	29.4667	30.6667	27.1	28.95	23.8	24.4667	22.4	23.45
1987	7	9	34.2667	23.35	10.9167	25.25	32.3	27.45	28.1	24.1333	25.95	23.2	24.2	94.6667	60.5	70.3333	73.5	29.6333	29.3	25.6	27.6	23.9	23.675	21.3	22.6
1987	7	10	34.8	22.6	12.2	25.3	33.85	28	28.8	24.25	26.55	24.8667	25.2333	92	57	77.3333	75.6667	29.575	29.9	29.3	29.5667	23.875	23.975	23.6667	23.8333
1987	7	11	34.6667	23.56	11.1067	25.68	32.84	28	28.5333	24.05	26.44	25.3	25.55	90	62.2	79.5	82.5	29.025	30.26	30.25	31.1	23.525	24.16	24.25	24.65
1987	7	12	35.3	24.15	11.15	25.9	34.55	26.7	28.45	24.05	27.25	24.5333	25.2667	86.5	57.75	84.3333	76	28.7	31.35	29.4333	29.8333	23.325	24.8	23.7667	23.9333
1987	7	13	33.4667	22.35	11.1167	24.65	33.2	26.9	27.9	23.3	25.85	24.15	24.45	89.5	57.5	81.25	76	27.75	28.425	28.275	28.15	22.775	23.125	23.05	23
1987	7	14	33.5333	22.85	10.6833	25.15	31.95	27.75	28.175	23.75	26.15	25.05	25.2	86	65.25	81.25	79	28.475	30.05	29.975	29.475	23.225	24.125	24.1	23.775
1987	7	15	34.9	23	11.9	25.05	33.45	29.4333	29.8667	23.1333	25.95	25.5333	24.9	88.6667	56.75	74	65.5	27.3667	28.55	30.1	27.8	22.5333	23.225	24.1667	22.8
1987	7	16	35.3333	22.35	12.9833	25.2	34.05	29.95	29.825	23.7333	26.0667	25.6	25.05	93	51.3333	71.5	71	28.8	28.0333	29.95	28.8	23.4	22.8667	24.025	23.35
1987	7	17	35.8667	23	12.8667	25.3	33.6	29.15	29.325	23.3	26.65	25.25	25.25	91.5	58.75	73.5	73	27.9	30.3	29.575	29.3	22.85	24.275	23.825	23.7
1987	7	18	34.6	22.8667	11.7333	25.55	33.7	26.575	28.125	24.75	27.3333	24.2667	25.2	93.75	59.6667	84.3333	78.5	30.7	31.8333	29.0333	29.95	24.475	25.1	23.4667	24.05
1987	7	19	35.5333	23.0667	12.4667	25.6	33.45	28.7	29.15	24.3333	26.3	25.15	25.1333	94.3333	57.25	76	75.6667	29.9333	29.475	29.6	29.4667	24.0667	23.775	23.825	23.7667
1987	7	20	36.4667	23.2667	13.2	26.05	34	28.025	29.025	24.6	26.9	24.8667	25.7333	89	58.5	76.3333	75	29.975	30.8	29.1667	30.5	24.1	24.5	23.6333	24.3667
1987	7	21	33	23.5	9.5	25.65	31.55	27.5	28.05	24.2667	26.5333	24.8	25.5	93.3333	66.6667	82.3333	81	29.7333	31.1333	29.7667	30.7	23.9667	24.7333	23.9	24.5
1987	7	22	34.4	23.8	10.6	25.4667	31.7333	26.2	27.4	23.9	26.4667	24.1333	24.5	91.5	69	85.3333	80.5	28.9	31.1	28.7	28.85	23.45	24.5333	23.3667	23.35
1987	7	23	35.7333	22.2	13.5333	25.45	32.95	28.05	28.65	23.2	25.9	24.7	24.75	85.6667	49	77.25	65.5	27.1	27.25	28.9	27.5	22.4	22.4	23.45	22.6
1987	7	24	38.1	23.5	14.6	26	34.2667	28.2	29.1667	24.2	26.5333	24.3333	25.0333	86.3333	56.6667	73	72	29	29.5667	27.9	28.8	23.5	23.7333	22.8333	23.4
1987	7	25	37.2	22.4667	14.7333	26.6667	34.2	27.8	28.8667	24.4	26.4	23.8	25.5	84.5	52.6667	73.3333	73	29.2	28.9	26.9333	29.8	23.65	23.3333	22.3	24
1987	7	26	36.5333	22.65	13.8833	24.85	33.95	27.75	28.575	23.5	26.05	23.2667	23.9	96.5	55.75	72.3333	67.5	28.65	28.525	25.5333	25.85	23.35	23.075	21.0333	21.35
1987	7	27	35.2	21.9333	13.2667	25.4	34.2667	28.7333	29.3	23.0667	26.2	25.2	24.65	84.3333	54.6667	74.5	67	26.6667	28.7	29.6	27.45	22.0333	23.2	23.85	22.5
1987	7	28	35.3333	22.4667	12.8667	26.3333	33.2667	28.6667	29.2667	23.6	25.6	25.5	24.75	81	56	76	69.5	27.4	27.65	30.3	28	22.4333	22.6	24.25	22.8
1987	7	29	34.2	24.1	10.1	25.55	33.5333	26.2	27.9333	24.4	25.9333	24.7	25.1	94	55	90.5	79	30.0333	28.4333	30.35	29.6	24.1	23.2	24.25	23.9
1987	7	30	33.8	22.75	11.05	24.7	32.95	26.25	27.575	24.1	25.9	24.5	24.85	95.25	58.25	87.25	80.5	29.65	28.925	29.6	29.375	23.85	23.225	23.85	23.625
1987	7	31	32.7333	23.05	9.68333	24.75	32.55	27.05	27.85	23.85	26.7	25.1667	25.0667	93.25	64	86.3333	81	28.975	31.15	30.8	30	23.5	24.7	24.5	24.0667
1987	8	1	32.6667	23.6	9.06667	25.65	31.95	29.1	28.95	24.0667	26.95	25.7333	26.15	90.6667	69	72	77	29.1667	32.3	30.2	31.65	23.6333	25.275	24.1333	24.95
1987	8	2	34.4	23.0667	11.3333	24.7	33.1	28.4667	28.8333	23.8	27.35	25.3	25.55	93.25	64.5	74	75.5	28.875	32.55	29.65	30.3	23.45	25.475	23.9	24.25
1987	8	3	34.4667	23.5333	10.9333	24.2	31.55	27.55	27.7	23.5	26.9	24.075	24.825	94.5	69.75	75.25	79.75	28.5	32.35	27.875	29.6	23.25	25.375	22.7	23.75
1987	8	4	35.8	23	12.8	24.4	33.6	26.3333	27.6667	23.6667	26.7333	24.5333	25	94	59	86.3333	80	28.7667	30.5333	29.7333	29.6667	23.3667	24.3667	23.8667	23.9
1987	8	5	36.1	23	13.1	25.05	33.96	28.72	28.625	24.1333	27.28	26.3	26.55	96.3333	60.6	84	83.5	29.7333	31.84	32.75	33.2	23.9667	25.06	25.525	25.8
1987	8	6	36.6	23.05	13.55	25.64	33.04	27.7	28.6	24.48	26.95	25.2	25.2	91	66	84	77.5	29.92	31.75	30.6	29.7	24.06	24.9	24.4	23.85
1987	8	7	37	23.4	13.6	24.76	35.32	29.04	29.54	23.4	25.8	24.9333	25.2	89.8	48	73.6667	67	27.88	26.925	28.9	28.5	22.88	22.225	23.4667	23.2
1987	8	8	35.4	23.1	12.3	25.44	34.44	26.68	28.34	24.32	26.8	24.58	25.15	91.4	56.25	84.4	76.75	29.66	30.275	29.58	29.6	23.92	24.125	23.8	23.825
1987	8	9	35.4667	23.05	12.4167	25.88	34.36	25.6	27.86	24.1333	27	24.08	24.8333	88.6667	57.2	88.4	79.3333	29.0667	30.8	28.98	29.3667	23.5667	24.5	23.52	23.7333
1987	8	10	33.8	23.3	10.5	25.32	32.72	27.56	28.28	24.4	26.24	24.95	25.2333	95.25	60.4	79	78	30.125	29.84	29.55	29.8333	24.2	23.96	23.825	24
1987	8	11	32.4667	23.4	9.06667	25.15	31.8	28.28	27.9	24.0667	25.88	25.7333	25.1	94.6667	63.8	83.6667	92	29.5	29.48	31.5667	31.2	23.8333	23.74	24.9	24.7
1987	8	12	35.35	23.95	11.4	26.32	32.4	28.96	29.18	23.8	26.92	25.95	25.4667	82.3333	66.8	78.25	73.6667	27.8667	31.88	31.4	29.9	22.8667	25	24.8	23.9333
1987	8	13	35.9	23.6	12.3	25.48	33.92	30.2	29.94	24.5	26.84	25.62	25.5333	93	58.2	70	74.75	30.325	30.6	29.82	30.25	24.25	24.46	24	24.25
1987	8	14	33.9	23.6667	10.2333	25.6	32.56	26.96	28.04	24.44	27.04	23.6	24.9	91.2	66.2	91.6667	82.6667	29.88	32.14	28.5	29.9333	24	25.16	23.1667	24
1987	8	15	36	23.2	12.8	25.16	32.7	27.5	28.325	24.1	27.24	25.325	25.3333	96.25	67.2	84.25	79	29.7	32.6	30.85	30.1333	23.925	25.36	24.575	24.1667
1987	8	16	34.8	23.75	11.05	25.88	33.2	26.76	28.16	24.2	26.32	24.75	25.1	87.6667	58.8	86	78.5	29.45	29.72	29.975	29.8	23.75	23.92	24.075	23.975
1987	8	17	34.25	23.3	10.95	26	32.96	27.8	28.64	24.6	26.8	25	25.2	89.25	62.8	85.6667	83	29.975	31.18	30.4	30.5	24.1	24.7	24.3	24.3
1987	8	18	34.55	23.45	11.1	25.76	32.76	26.04	27.66	24.45	27	24.44	25.425	92	64.2	88	80.75	29.95	31.86	29.62	30.675	24.075	25.04	23.84	24.425
1987	8	19	34.5	23.375	11.125	25.44	33.24	26.78	28.06	24	27.32	24.75	25.25	95	63.8	90.75	86.5	29.4	32.44	30.375	30.9	23.8	25.34	24.3	24.55
1987	8	20	35.85	23.9	11.95	26.2	33.9	27.84	28.95	24.68	26.45	25.85	25.8	88.6	56.25	85	75.3333	30.08	29.65	31.9	30.6	24.14	23.875	25.125	24.4667
1987	8	21	36.2	24.2	12	26.12	34.16	27.88	29.02	24.75	26.5	24.9	25.4333	90.75	54	84	76	30.375	29.4	30.05	30	24.3	23.7	24.1	24.1
1987	8	22	35.2667	24.3	10.9667	27.16	34.04	29.9	30.26	24.7	26.48	25.05	25.85	92	56	71	77	30.45	29.58	29.025	30.9	24.35	23.84	23.45	24.6
1987	8	23	36.2	24.1	12.1	25.84	33.36	28.08	28.84	23.9333	26.72	24.95	25.5	87.3333	60.4	82.25	70.5	28.5667	30.68	29.95	29.7	23.2667	24.44	24.05	23.9
1987	8	24	34.4	23.6	10.8	25.16	34	26.8	27.9667	23.76	26.44	23	24.6	89.2	56	77.5	76	28.5	29.5	26.2	28.55	23.2	23.8	21.8	23.2
1987	8	25	35.2	22.6	12.6	24.32	32.6667	27.9	28.5	23.36	27	25.85	25.7333	92.2	64.6667	85	81.3333	28.14	31.9333	31.925	31.2667	22.98	25.1333	25.15	24.8
1987	8	26	35.9	23.35	12.55	25.1	30.9333	29.2	28.8	24.15	26.3333	25.85	25.4333	92.75	72	77.25	79.3333	29.475	31.2	31.1	30.4333	23.8	24.7	24.7	24.3
1987	8	27	35	23.85	11.15	25.8	33.4667	28.55	29.2667	24.1	25.9333	24.8	24.9	88	57	74.5	72.3333	28.9	28.5333	28.825	28.6667	23.425	23.1333	23.4	23.2667
1987	8	28	34.05	23.5	10.55	24.6	32.1333	28.8	28.8667	23.75	26.1333	25.7	25.2333	93	63	78.75	76.6667	28.85	29.9333	30.975	29.7667	23.425	24.0333	24.575	23.9667
1987	8	29	35.3	23.45	11.85	25.3	33.7333	27.5	28.3	23.5	27.3333	26	25.4	93.5	63	89	88	28.45	32.1	32.725	31.6	23.2	25.1667	25.475	24.8
1987	8	30	35.15	23.3	11.85	25.28	33.85	27.52	28.45	24.4	26.8	23.85	24.7333	93.2	56.6667	79.25	74.3333	30.02	30.2667	27.95	28.6333	24.06	24.0667	22.6	23.1333
1987	8	31	34.8	23.5	11.3	25.88	31.85	27.84	28.25	24.85	26.25	25.92	25.4333	90.75	65.25	86.2	79.3333	30.625	30.4	32.26	30.4667	24.4	24.25	25.28	24.3
1987	9	1	33.9	22.5	11.4	24.3	32.6	26.4	27.5	23.5	26.4	25		93.5	62	89		28.4	30.3	30.7		23.2	24.3	24.5
1987	9	2	35.6	23.0667	12.5333	26.2	33.6	28.9	28.95	24.1	27.4	26.2	25.9	98	63	81.5	81	29.85	32.4	32.2	31.45	24	25.35	25.25	24.85
1987	9	3	36.9333	22.6667	14.2667	24.4	34	29.1	29.15	23.7333	27.6	25.5	25.55	94.6667	62	75	77	28.9	32.7	30.3	30.55	23.4667	25.5	24.15	24.3
1987	9	4	36.2	22.2	14	24.3	34.3	28.8	29.1	23.4	27	26	25.6	93	57.5	84	74	28.15	30.8	32.1	30.2	23.05	24.55	25.3	24.2
1987	9	5	34.6	22.6	12	24.3	32.8	29.1	28.8	23.7	27.3	26	25.5	95	66	83	82	28.9	32.6	32	31.2	23.45	25.5	25.2	24.7
1987	9	6	34.8	22.9333	11.8667	25.1333	32.5	26.2	27.5	24.2	27.1	23.9	25.1	92.6667	66	82.5	80.5	29.5667	32.25	28.1	30.05	23.8667	25.3	23	24.1
1987	9	7	36.2	22.4667	13.7333	24.4333	34.7	27.4	28.5	23.2667	26.2	24.8	24.7	91	51.5	81	73.5	27.7667	28.4	29.6	28.35	22.8	23.15	23.85	23.1
1987	9	8	34.3	22.8	11.5	24.7	33.9	28.6	28.95	24.1	27.1	25.7	25.6	95	60.5	80.5	79	29.6	31.4	31.1	30.7	23.85	24.8	24.7	24.4
1987	9	9	36.15	23.2333	12.9167	24.3	35	28.3	28.5	23.75	27.4	24.6	1	91	56	73		29	31.5	28.4		23.55	24.85	23.2
1987	9	10	32.4	21.9	10.5	23.1	31.6	25.6	28.4	22.7	27	23.4		96.5	70	83		27.3	32.6	27.3		22.55	25.5	22.5
1987	9	11	34.4	23	11.4	25	32.8	29	29	23.4	26.2	26.8	25.5	88	60	84	77	27.7	29.6	33.8	30.4	22.8	23.9	26.1	24.2
1987	9	12	35.8	22.6	13.2	27	34	30	30.3	25.2	26.8	26	26	87	57	73	72	30.8	30.4	30.9	30.7	24.6	24.3	24.6	24.5
1987	9	13	35.5	25	10.5	26.8	34.2	25.2	27.9	24.4	26.8	24.6	25.3	82	56	95	78	29	30.3	30.5	29.9	23.5	24.3	24.4	24.1
1987	9	14	30.2	19	11.2	23.8	29	27.2	26.8	22.8	25	25.6	24.5	92	72	88	84	27.1	29	31.7	29.3	22.4	23.5	25	23.7
1987	9	15	32.4	23.4	9	23.8	31.2	27.2	27.4	23.4	25	26.2	24.9	97	61	92	83	28.5	27.6	33.3	29.8	23.2	22.7	25.9	23.9
1987	9	16	34	21.5	12.5	25.8	32.8	28.6	29	25.2	25.6	26.2	25.7	95	56	83	78	31.6	28	32.4	30.7	25	23	25.4	24.5
1987	9	17	35	24.2	10.8	27	33.2	29.2	29.7	24.4	27.6	27.6	26.5	81	65	89	78	28.8	33.2	35.8	32.6	23.4	25.8	27.1	25.4
1987	9	18	34.6	24.4	10.2	24.6	33.4	28.8	28.9	23.8	26.5333	26.8	25.5333	94	61.3333	86	77.6667	28.9	30.5	33.9	30.5	23.5	24.3333	26.1	24.3
1987	9	19	33.8	25	8.8	25.8	32	26.6667	27.6	23.6667	26.8	25.7333	25.55	93.6667	67	93	85	28.7	31.8	32.4667	31.3	23.3667	25.05	25.4	24.8
1987	9	20	35.4	24	11.4	24.4	32.2	26.6	27.5333	23.9333	26	25	25.55	94.5	61	88	85.3333	29.4	29.5	30.6	31.2	23.7667	23.8	24.4	24.7333
1987	9	21	29.2	23	6.2	23.8	27.6	26.2	26	22.6	24.4	24.6	23.9	90	77	88	85	26.6	28.4	29.9	28.3	22.1	23.2	24	23.1
1987	9	22	34	23.8	10.2	25.4	31.8	25.4	27	24	25.4	24	24.5	89	60	89	79	28.9	28.2	28.9	28.7	23.5	23.1	23.5	23.3
1987	9	23	32.6	23.6	9	24.4	31	26.8	27.3	24	25.6	24.2	24.6	97	65	81	81	29.6	29.2	28.5	29.1	23.9	23.7	23.2	23.6
1987	9	24	33	24	9	24.8	31.6	28	28.1	24.4	26.2	26.4	25.7	97	65	88	84	30.3	30.4	33.3	31.3	24.3	24.3	25.9	24.8
1987	9	25	33	23.8	9.2	24.6	32	24.8	26.5	24.4	27.6	23.2	25.1	98	72	87	86	30.4	34	27.4	30.6	24.3	26.2	22.6	24.4
1987	9	26	34.2	23	11.2	23.4	30.8	26	26.5	22.8	25.2	23.8	23.9	95	64	83	81	27.3	28.3	28	27.9	22.6	23.1	23	22.9
1987	9	27	34.4	22.6	11.8	25.4	33	29.2	29.2	23.8	25	26.8	25.2	88	52	83	74	28.4	26.4	33.6	29.5	23.2	22	26	23.7
1987	9	28	36	23.8	12.2	24.5	35.6	25.4	25.7	24.1	26.4	25		94	49	97	96	29.8	28.3	31.4	31.8	23.95	23.1	24.9	25
1987	9	29	34	24.6	9.4	25.6	32.2	27.6	28.3	24.4	25.8	26.2	25.5	91	60	90	80	29.8	29	33.1	30.6	24	23.5	25.7	24.4
1987	9	30	33.2	23.5333	9.66667	24.5333	31.4	26.8	27.4	24.3333	27.4	26.4		97.5	74	97	90	30.2667	33.8	34.1	33	24.2667	26.1	26.3	25.7
1987	10	1	32.2	22.4	9.8	23.8	30	26.8	26.8	23.4	25.2	23.2	23.9	97	68	74	80	28.5	28.9	26	27.8	23.2	23.5	21.8	22.8
1987	10	2	33	23.8	9.2	25.2	31.8	27.6	28	24.4	26.4	26.2		94	66	91		30	30.8	33.2		24.1	24.5	25.8
1987	10	3	31.2	22.4	8.8	23.4	30.2	26.2	26.5	23.2	25.8	25	24.7	98	71	91	87	28.3	30.3	30.9	29.8	23.1	24.3	24.6	24
1987	10	4	31.4	22.7333	8.66667	25	30	27.6667	28.0667	24.4	26	26.2	26.15	95	73	89	87.5	30.1	30.9	33.0333	32.9	24.2	24.6	25.7	25.6
1987	10	5	32.4	24	8.4	26	31.6	27.8	28.3	24.2	26.4	25.5	25.2	86	67	91	90	29	31	31.8	31.35	23.5	24.6	25.1	24.75
1987	10	6	31.4	22.6	8.8	23	26.8	26.7	27.4	22.6	24.2	25.6	25.7	97	81	91.5	88	27.1	28.5	32.1	31.9	22.4	23.2	25.2	25.1
1987	10	7	30.4	22.8	7.6	25.4	28.4	25.6	26	24.8	25	25.2		95	76	96.5	92	30.9	29.4	31.75	31.1	24.6	23.8	25.05	24.6
1987	10	8	32.4	25	7.4	25.2	30.4	24.6	26.2	24.6	26.6	23	24.7	95	74	87	86	30.5	32.3	27	29.9	24.4	25.3	22.4	24
1987	10	9	31.2	24	7.2	24.6	26.4	23.4	24.5	24	26.2	23.4	24.5	95	98	100	98	29.4	33.9	28.8	30.7	23.8	26.1	23.4	24.4
1987	10	10	30	23.0667	6.93333	25	30	24.2	25.9	24.4	25.6	22	24	95	70	83	83	30.1	29.9	25	28.3	24.2	24	21.1	23.1
1987	10	11	33.4	21.1333	12.2667	25.6	27.4	25.2	25.9	24.6	24.2	23.6	24.1	92	77	88	86	30.3	28.1	28.1	28.8	24.2	23	23	23.4
1987	10	12	33	23	10	24.2	32	27.4	27.8	23.4	25	25	24.5	94	57	82	78	28.2	27	30.1	28.4	23.1	22.4	24.1	23.2
1987	10	13	32.2	23.6	8.6	25.4	31.2	25.2	26.8	24.2	26	24	24.7	91	66	91	83	29.4	30.1	29	29.5	23.8	24.2	23.6	23.8
1987	10	14	32.4	22.6	9.8	24.2	30.4	25	26.1	23.2	26.2	24.2	24.5	92	72	94	86	27.8	31.2	29.7	29.5	22.8	24.8	23.9	23.8
1987	10	15	32.6	23.4	9.2	25	31.4	25	26.6	24.4	25.6	24.2	24.7	95	63	94	84	30.1	29	29.7	29.6	24.2	23.5	23.9	23.9
1987	10	16	33.7333	24.6	9.13333	25.6	32.8	26	27.6	23.7	26.6	25.2	24.35	91.5	62	94	83	28.6	30.7	31.5	28.95	23.275	24.5	24.9	23.45
1987	10	17	31.4	23.4	8	24.4	30.8	27.2	27.4	23.8	26.6	24.65	24.45	95	72	91.75	92.5	29.1	32	30.4	29.95	23.6	25.2	24.3	24.05
1987	10	18	29.6	23.6	6	24	28.8	27	26.7	23.6	25.8	25.1333	25.3	97	79	87.6667	85.3333	28.8	31.2	30.8333	30.8667	23.4	24.8	24.5333	24.5667
1987	10	19	31	22.4	8.6	25	28.6	26.525	27.8	24.8	25.2	25.25	25.5333	98	76	90.25	82	31.2	29.8	31.3	31	24.7	24	24.775	24.6
1987	10	20	32	24.8	7.2	26.2	32	28	28.5	24.1667	26	24.1	24.6333	91.6667	62	86	83.6667	29.4	29.6	28.8	29.5333	23.7333	23.9	23.4	23.8
1987	10	21	31.8	25.2	6.6	25.8	31.4	27	27.8	25	26.6	25.4	25.7	94	69	88	84	31.1	31.6	31.4	31.4	24.7	25	24.8	24.8
1987	10	22	32	24	8	26.2	32	27	28	25	26	25.2	25.4	91	62	87	80	30.9	29.6	30.8	30.4	24.6	23.9	24.6	24.3
1987	10	23	34.3333	24.8	9.53333	25.8	32.4	28.4	28.8	24.8	25.8	25.6	25.7667	92	59	89.25	83	30.6	28.8	31.9	31.6	24.4	23.4	25.1	24.9667
1987	10	24	32.4	25.2	7.2	26.6	32.2	28.4	28.9	25.2	26.4	24.0667	13.05	89	64	87.6667	76	31.1	30.6	28.9333	29.3	24.7	24.4	23.4333	23.7
1987	10	25	31.8	25	6.8	26.6	30	26.8	27.5	25	26.4	25.2	25.5	88	75	88	84	30.6	32	31	31.2	24.4	25.2	24.6	24.8
1987	10	26	35.3333	25.2	10.1333	25.6	31.8	27	27.9	23.85	26.6	24.2	24.9667	97	67	79	86.6667	29.4	31.4	28.3	30.4667	23.7	24.8	23.1	24.3667
1987	10	27	30	23.4	6.6	24.2	30	26	26.5	23.8	25.4	24.8	24.7	97	69	91	86	29.2	29.4	30.5	29.7	23.6	23.7	24.4	23.9
1987	10	28	30.8	24	6.8	26.8	30.8	25.6	27.2	25	25.4	24.8	25.1	87	65	94	82	30.5	28.8	30.8	30	24.4	23.4	24.5	24.1
1987	10	29	33	23.8	9.2	23.8	30.8	26.4	26.8	23.4	25.4	24.6	24.5	97	65	86	83	28.5	28.8	29.7	29	23.2	23.4	23.9	23.5
1987	10	30	32.7333	24.2	8.53333	25.8	32	26.6	27.8	24.8	24.8	25.2	24.9	92	56	89	79	30.6	26.5	31.1	29.4	24.4	22.1	24.7	23.7
1987	10	31	33.4	22.7	10.7	24.6667	31.2667	27	27.4667	23.9333	27.2	26.2	25.8	94.3333	73.3333	94	87.3333	29.2667	33.4	33.4667	32.0667	23.6667	25.8667	25.9667	25.1667
1987	11	1	32	23.8	8.2	25.4	31.4	27.05	27.625	25	25.6	25.35	25.5333	97	63	87.75	83.3333	31.4	29	31.2	31.1333	24.9	23.5	24.775	24.6667
1987	11	2	31	24	7	24.8	30.4	25	26.3	24.2	26.6	24.6	25.1	95	74	97	89	29.8	32.3	30.6	30.9	24	25.3	24.5	24.6
1987	11	3	31.3	23.8	7.5	26.8	29.6	26	27.1	24.8	25	24.2	24.7	85	69	86	80	30	28.6	29	29.2	24.1	23.3	23.5	23.6
1987	11	4	31.4	23.8	7.6	25.2	29.8	25	26.3	24.8	25.8	24.2	24.9	97	73	94	88	31	30.5	29.7	30.4	24.7	24.4	23.9	24.3
1987	11	5	34.9	23.225	11.675	25.25	32.1	28	28.7	24.4	26.8	25.6	17.1333	91.3333	67.75	87.5	80	30	31.775	31.7	30	24.075	24.95	25	24.1
1987	11	6	33.4667	22.6	10.8667	23.95	31.15	25.8667	27.0667	22.65	26.35	24.4	24.8667	89.75	69.5	89	82.3333	26.7	31.125	29.6	29.8333	22.075	24.725	23.9	23.9667
1987	11	7	33.3	22.6667	10.6333	24.8	32.3	27.5	27.95	23.9	26.5	25.1	25	96	64	82.5	81	29.3	30.75	30.25	29.8	23.7	24.5	24.2	24
1987	11	8	32.9333	22.8	10.1333	24.88	31.125	27.24	27.5	24.16	26.8	25.7	19.25	93	71.75	88.25	85	29.68	32.35	31.95	30.9	23.9	25.35	25.15	24.6
1987	11	9	33	22.65	10.35	24.52	30.94	26.8	27.26	23.25	26.88	24.9	24.8333	93.5	73.6	90.75	86.6667	28	32.72	30.675	30.2667	22.95	25.54	24.45	24.2
1987	11	10	32.4667	23.05	9.41667	25	30.4	26.45	26.9	23.4	26	25	24.5333	87.8	72.6667	89.5	82.6667	27.84	30.7667	30.725	29.3	22.74	24.5333	24.475	23.6
1987	11	11	33.9333	23.4	10.5333	24.88	31.92	26.46	27.42	24.04	26.4	24.9	25.175	93.4	65.4	91.5	83.25	29.34	30.76	30.75	30.425	23.72	24.48	24.475	24.3
1987	11	12	33.6	22.65	10.95	24.64	31.84	26.92	27.54	23.65	26.24	25.24	25.1333	92.6667	64.4	87.6	83	28.775	30.36	31	30.075	23.375	24.3	24.66	24.1
1987	11	13	33.8	24.4	9.4	26	33.4	28.2	29	23.6	25.8	24.65	25.05	82	55	88.5	83.25	27.5	28.2	30.05	30.2	22.7	23	24.1	24.175
1987	11	14	34	24	10	26.2	33	28.6	29.1	23.2	25.2	24.76	24.975	78	53	84.8	81.5	26.4	26.9	29.82	29.925	22	22.3	24	24.025
1987	11	15	34	23.2	10.8	25.6	34	26.8	28.3	23.4	26.4	24.64	24.525	83	55	86.4	84.5	27.3	29.4	29.8	29.375	22.5	23.7	23.98	23.7
1987	11	16	34.6	23.4	11.2	26	33	28.4	29	24.4	26	25.2	25.2	88	58	77	74	29.5	29	29.9	29.5	23.8	23.5	24.1	23.8
1987	11	17	34.8	25.2	9.6	26.6	33.6	28.4	29.3	23.8	26	24.2	24.7	79	55	71	68	27.6	28.6	27.4	27.9	22.7	23.3	22.6	22.9
1987	11	18	35.2	22.95	12.25	27.6	34.2	26.4	28.6	23	25.6	23.4	24	68	50	78	65	25	27.1	26.8	26.3	21.1	22.4	22.2	21.9
1987	11	19	35.4	25.4	10	26.4	34	29	29.6	23.4	25.4	25.6	24.8	78	50	76	68	26.8	26.7	30.6	28	22.2	22.2	24.4	22.9
1987	11	20	34.3333	24	10.3333	25.6	34	28.2	29	24.4	25.8	25.25	25.1	91	52	84.75	77.5	29.8	27.8	30.8	29.775	24	22.8	24.55	23.9
1987	11	21	34.8	23	11.8	24.6	34.2	28.4	28.9	24	25.8	25.8	25.2	95	51	81	76	29.4	27.6	31.5	29.5	23.8	22.7	24.9	23.8
1987	11	22	32.4	23.4	9	25	31.4	26.2	27.2	24.2	26	25	25.1	94	65	91	83	29.7	30	30.9	30.2	23.9	24.1	24.6	24.2
1987	11	23	33.4	23.2	10.2	24.8	33.2	26.2	27.6	24	26	25.8	25.3	94	57	97	82	29.3	28.8	32.9	30.4	23.7	23.4	25.7	24.3
1987	11	24	34	23.8	10.2	26	34	26.2	28.1	24.4	26	24.4	24.9	88	53	86	76	29.5	28.3	29.4	29	23.8	23.1	23.7	23.6
1987	11	25	27	24.4	2.6	25.2	24.4	24.8	24.8	24.8	23.8	24.4	24.3	97	95	97	96	31	29.1	30.3	30.1	24.7	23.6	24.3	24.2
1987	11	26	26.2	22.8	3.4	23.8	25.6	24	24.4	23.6	24.8	23	23.8	98	94	92	95	29	30.8	27.4	29.1	23.5	24.5	22.6	23.5
1987	11	27	26	22.8	3.2	23.8	24.6	23.8	24	23	24	23.2	23.4	93	95	95	95	27.5	29.4	28	28.3	22.7	23.8	23	23.1
1987	11	28	31.6	22.8	8.8	23.8	28	26	26	23.8	25	25.2	25.2333	0	79	94	91	29.5	29.7	31.5	30.2	23.8	23.9	24.9	24.2
1987	11	29	31.8	22.7	9.1	24.72	31.0667	26.72	27.2	23.38	26.9333	24.96	24.9	87.25	73	87	83.3333	27.86	32.8	30.44	30.2667	22.86	25.5667	24.32	24.1667
1987	11	30	33.4667	23.4	10.0667	25.6	30.2	27.52	27.84	24.6	26.4	25.6667	25	92	74	84.6667	76	30.3	31.9	31.5333	29.3	24.2	25.1	24.9333	23.65
1987	12	1	31.4	23.8	7.6	25.2	29.8	25.4	26.5	25	25.4	24.8	25.1	98	70	95	88	31.5	29.5	30.9	30.6	24.9	23.8	24.6	24.4
1987	12	2	33.4	23.8	9.6	25.2	31.8	27.8	28.1	25	25.4	26	25.5	98	60	87	82	31.5	28.2	32.4	30.7	24.9	23.1	25.4	24.5
1987	12	3	33.2	24	9.2	25	32.4	28.4	28.5	24.4	26	25	25.1	95	60	76	77	30.1	29.4	29.4	29.6	24.2	23.7	23.8	23.9
1987	12	4	33.2	23.4	9.8	24.8	31.6	26.2	27.2	23.6	26.4	24.6	24.9	91	67	88	82	28.3	31	29.9	29.7	23.1	24.6	24	23.9
1987	12	5	33.3333	24	9.33333	24.4	32.35	26.25	27.375	23.8	26.3	24.2667	24.9	95	67.5	85	90	29.1	30.9	28.9667	30.5	23.6	24.55	23.5	24.4
1987	12	6	34.5	22.725	11.775	24.05	31.88	27.2	27.15	23.3	25.72	24.8667	24.3	94.25	62.2	83.3333	79.5	28.15	28.98	29.9	28.45	22.975	23.44	24	23.15
1987	12	7	33.4	21.2	12.2	24.15	31.2	26.0667	26.7333	22.35	25.9333	24.1	16.2333	82	66.6667	89	82	25.85	30	29.1	27.95	21.6	24.0333	23.55	22.85
1987	12	8	34.6	22.8	11.8	24.7	31.5	26.8	27.475	23.55	25.65	24.4	24.525	91	63	82.75	79	28.275	29.1	28.975	28.75	23.125	23.525	23.5	23.35
1987	12	9	34.2667	23.1	11.1667	25	32	26.6	27.54	22.48	25.24	24.45	24.275	80.8	58.8	84.5	76.5	25.56	27.76	29.325	28.175	21.42	22.64	23.675	22.95
1987	12	10	33.9333	22.4	11.5333	25.54	31.26	26.6	27.52	23.4	25.4	24.28	24.36	84	63.2	83.2	77	27.4	28.58	28.82	28.26	22.54	23.24	23.38	23.04
1987	12	11	33.9333	22.45	11.4833	24.02	32.7	26.72	27.54	21.94	25	24.025	23.5667	80	54	81.75	74.75	24.96	26.68	28.225	26.65	21.04	22	23.025	22
1987	12	12	34.4	22.5	11.9	25.66	33.525	26.24	27.95	22.78	25.35	24.1	23.9333	78.8	52	84	69.6667	25.82	27.025	28.575	26.7	21.58	22.25	23.25	22.1
1987	12	13	34.4	22	12.4	24.62	32.9	26.7	27.9	22.86	25.85	23.3	23.4	86.6	57.25	77	71.5	26.8	28.7	26.5	26.1	22.12	23.275	22	21.7
1987	12	14	35.4	24	11.4	26.6	33.8	28.2	29.2	24.6	26.8	27	26.1	85	58	91	78	29.6	30.6	34.8	31.7	23.9	24.4	26.6	25
1987	12	15	35.4667	24.4	11.0667	25.4	33.8	27.6	28.6	24.4	26.8	26	25.7	92	58	88	79	29.9	30.6	32.5	31	24	24.4	25.5	24.6
1987	12	16	35.8667	22.4	13.4667	25.2	32.6	26.6	28	23.175	24.8	25.2	24.525	86.75	53	89	77.75	27.35	26.1	31.1	28.55	22.55	21.8	24.7	23.225
1987	12	17	34.6667	21.8	12.8667	24.5333	32.4	26.8	28.4	23.1333	25.4	25.4	24.35	89	57	89	69.5	27.4333	27.8	31.5	27.5	22.5667	22.8	24.9	22.55
1987	12	18	34.2	22.6	11.6	24.4	32.8	26	27.225	22.8	26	23.525	23.875	87	59	82.5	75	26.7	29.1	27.4	27.225	22.2	23.6	22.525	22.425
1987	12	19	34.8667	24.4	10.4667	27.8	32.4	29.8	30	23	26	25.4	24.8	67	60	70	66	24.9	29.4	29.5	27.9	21	23.7	23.8	22.9
1987	12	20	35.0667	22.65	12.4167	24.22	33	29	27.825	21.48	26.2	22.6	23.975	79.4	59	58	72.25	23.84	29.5	23.2	27.25	20.24	23.8	19.9	22.3
1987	12	21	35.5	22.45	13.05	27.4	33.4	30	30.2	22.4	25.8	26.2	24.8	65	55	74	65	23.8	28.2	31.5	27.8	20.3	23	24.9	22.7
1987	12	22	34.5333	23.6	10.9333	24.8	33	30.2	29.5	22.4	26	25.4	24.6	81	58	68	69	25.5	29	29.2	27.9	21.4	23.5	23.7	22.9
1987	12	23	35	23.4	11.6	25.2	32.2	30	29.4	22	25.2	25	24.1	76	57	67	67	24.3	27.4	28.3	26.7	20.6	22.6	23.2	22.1
1987	12	24	35.2	23.6	11.6	25.6	33.4	29	29.3	19.8	25	24.4	23.1	59	51	69	59	19.2	26.1	27.5	24.3	16.9	21.8	22.7	20.4
1987	12	25	35.4667	22.4	13.0667	23.2	33.2	26	27.1	19	24.6	23.4	22.3	67	50	80	66	19.2	25.2	27	23.8	16.8	21.2	22.4	20.2
1987	12	26	35.8667	22.6	13.2667	24.6	33.6	26	27.5	24	24.2	22.4	23.5	95	46	73	72	29.4	24	24.7	26	23.8	20.4	20.9	21.7
1987	12	27	36.0667	24	12.0667	25.4	34	27	28.4	21.6	24.4	24	23.3	72	45	78	65	23.3	24.2	27.8	25.1	19.9	20.6	22.9	21.1
1987	12	28	36.2	23.8	12.4	25.4	33.6	27.2	28.4	22	26.2	24.6	24.3	75	56	81	70	24.2	29.1	29.2	27.5	20.5	23.6	23.6	22.6
1987	12	29	36.4	24.6	11.8	26	34.15	27.16	28.275	22.8	26.6	25	24.3667	76	55.5	86.5	75.3333	25.6	29.825	30.525	28.1667	21.5	23.95	24.35	23
1987	12	30	35.8	22.85	12.95	25.3	31.3	26.95	27.3667	23.02	26.3	25.05	24	83	69.25	93.5	76	26.6	30.975	31.25	27.6	22.08	24.625	24.75	22.7
1987	12	31		22.0667		24.7333	33.4667	25	26.3	23.5333	26.2667	23.4	12.45	86.5	57.3333	88	81	28.2333	29.4667	27.7	27.9	23.1	23.7667	22.8	22.9
1988	12	31	30	21.5	8.5	23	29	24.4	25.2	20	23	21.2	21.4	76	60	76	71	21.4	24.2	23.1	22.9	18.6	20.6	19.8	19.7

## Sheet: 1988
						Temperature				Temperature				Relative Humidity				Pressure				Dew temperature
Year	Month	Day	Maximum	Minimum	Max-Min	1899-12-31 07:00:00	1899-12-31 13:00:00	1899-12-31 19:00:00	Average	1899-12-31 01:00:00	1899-12-31 13:00:00	1899-12-31 19:00:00	Average	1899-12-31 01:00:00	1899-12-31 13:00:00	1899-12-31 19:00:00	Average	1899-12-31 07:00:00	1899-12-31 13:00:00	1899-12-31 19:00:00	Average	1899-12-31 07:00:00	1899-12-31 13:00:00	1899-12-31 19:00:00	Average		Month	Taverage	Hraverage
1988	1	1	36.4	22.8667	13.5333	25.8	33.2667	26.9333	28.2333	23.2	25.6	25.2667	24.2	81.5	57.5	87.6667	76	26.85	28.2	31.1	27.8	22.25	23.05	24.7	22.8		January	28.9481	67.0962
1988	1	2	36.5333	22.575	13.9583	24.6	33.35	26.65	27.8	23.55	26.85	24.85	25.075	92	60.75	86.75	79.75	28.35	31.075	30.225	29.85	23.15	24.625	24.2	24.025		February	29.95	62.1369
1988	1	3	35.7	22.6	13.1	24.25	33.3333	27.5	28.4667	23.4	26.6667	25.25	25.2	93.25	59.6667	84	78	28.25	30.6	30.675	29.8667	23.075	24.3667	24.45	24.0333		March	30.5867	64.537
1988	1	4	36.0667	23.2	12.8667	24.75	34.4	28.9	29.4667	23.4	26.7333	25.9	25.3	89.5	55	79	73	27.875	30.1	31.45	29.5333	22.875	24.1	24.85	23.8333		April	29.0839	77.0526
1988	1	5	35	22.8	12.2	24.6	31.1333	26.9	27.3667	23.175	26.3667	25.225	24.9	89	69	87.5	82.3333	27.425	31.2667	31	29.9	22.6	24.7	24.625	23.9667		May	27.7452	80.4
1988	1	6	34.8	22.8	12	24.2	32.95	28.15	28.4667	22.5667	26.75	24.45	24.8333	87.6667	62.25	74.25	75.6667	26.2667	30.975	28.275	28.9667	21.8667	24.625	23	23.4667		June	28.6589	78.7716
1988	1	7	35.9	23.45	12.45	24.88	33.56	28.52	28.88	23	26.04	24.68	24.7	82.75	55.6	74.2	72	26.84	28.72	28.56	28.04	22.24	23.34	23.2	22.94		July	28.5605	75.2944
1988	1	8	34.6667	24	10.6667	25.2	34.6	29.6	29.8	21.2	25.4	23.2	23.3	70	48	58	59	22.5	26.3	24.2	24.3	19.4	21.9	20.6	20.6		August	28.5603	78.4839
1988	1	9	36.6	21.6	15	23.8	36	26.6	28.3	22	26	24	24	86	45	81	71	25.2	27	28.1	26.8	21.2	22.3	23	22.2		September	27.99	81.534
1988	1	10	37	21.6	15.4	24.4	36.2	27.2	28.8	22.4	26.2	24.6	24.4	84	46	81	70	25.8	27.4	29.2	27.4	21.6	22.6	23.6	22.6		October	26.8914	85.3056
1988	1	11	36	22.8	13.2	24.8	35	27.4	28.6	21.8	25	24.8	23.9	77	45	81	68	24.1	25	29.6	26.2	20.5	21.1	23.9	21.8		November	27.1156	83.7272
1988	1	12	35	24	11	25	35.2	27.6	28.9	21.6	25.2	25	23.9	74	45	81	67	23.5	25.4	29.9	26.3	20.1	21.4	24.1	21.8		December	27.569	73.8495
1988	1	13	36.7333	21.6	15.1333	23.8	35.8	27.4	28.6	21.4	25	25.2	23.9	81	42	84	69	23.9	24.5	30.6	26.3	20.4	20.8	24.4	21.8
1988	1	14	36.7333	23.8	12.9333	25	34.4	27.2	28.5	21.8	24.2	25	23.7	76	43	84	68	24	23.4	30.2	25.9	20.4	20	24.2	21.6
1988	1	15	36.6	22	14.6	22.8	34.2	29.1	29.375	21.8	23.8	25.3	24.55	92	42	74.75	69	25.4	22.6	29.775	27.85	21.4	19.4	23.875	22.7
1988	1	16	35.7333	22.625	13.1083	24.96	33.76	28	28.68	23.28	25.44	24.52	24.42	87.2	51.8	77.4	72.4	27.52	27.18	28.54	27.72	22.6	22.24	23.1	22.62
1988	1	17	35.6	23.2	12.4	25	33	28.5	28.9667	23.65	24.8	24.1333	23.85	89.5	53	71.6667	67.5	28.3	25.65	27.2667	26	23.125	21.4	22.2667	21.65
1988	1	18	36.8	22.625	14.175	25.16	33.86	28.88	29.22	22.36	26.6	24.36	24.44	79	58.8	70.2	69.2	25.22	30.06	27.64	27.64	21.16	24.06	22.5	22.6
1988	1	19	37.6667	22.3	15.3667	24.8	33.82	29.12	29.22	22.08	26.36	25.2	24.56	79.6	56.6	73.6	69.8	24.78	29.52	29.5	27.92	20.94	23.68	23.76	22.8
1988	1	20	36.2667	21	15.2667	25	35.6	28.4	29.3	20.4	25.8	22.8	23	66	46	62	58	20.9	26.7	24	23.9	18.2	22.2	20.5	20.3
1988	1	21	36.3333	21.2	15.1333	25	34.4	28	28.9	20.8	24.8	22.6	22.7	69	46	63	59	21.8	24.9	23.8	23.5	18.9	21	20.3	20.1
1988	1	22		22.4		25.2	34.6	28.2	29	22	25.2	23	23.4	76	47	64	62	24.3	25.8	24.6	24.9	20.6	21.6	20.9	21
1988	1	23	36.8	24.6	12.2	26.6	34.4	28	29.3	21.6	25	22.8	23.1	65	47	64	59	22.5	25.4	24.3	24.1	19.4	21.4	20.6	20.5
1988	1	24	35.6	22.6	13	24.6	34.6	28.4	29	20.6	25.2	23.2	23	70	47	65	60	21.6	25.8	25	24.1	18.7	21.6	21.1	20.5
1988	1	25	36	23	13	23	34	29.6	29	20.8	24.8	23	22.9	82	47	57	62	23.1	25.2	23.7	24	19.8	21.2	20.2	20.4
1988	1	26	36.4	20.4	16	22.4	35	31	29.9	21.6	24.4	21.6	22.5	93	42	44	60	25.3	23.5	19.6	22.8	21.3	20.1	17.2	19.5
1988	1	27	36.9	22.9	14	25.95	35.25	29.9333	30.2667	22.85	26.5	25	24.6333	77	51	67.6667	64.3333	25.875	29.025	28.5	27.5667	21.55	23.325	23.1667	22.5333
1988	1	28	36.3	22.8	13.5	27.2	34	30	30.3	20	24	20	21.3	52	44	39	45	18.6	23.2	16.7	19.5	16.4	19.9	14.7	17
1988	1	29	37.4	24.2	13.2	27	35.2	29.4	30.3	20.4	22.8	19.6	20.9	55	34	40	43	19.6	19.5	16.3	18.5	17.2	17.1	14.3	16.2
1988	1	30	35.6	24	11.6	26.4	32.7333	28.2667	28.3333	21.2	26.2667	24.2	24.3333	63	61.3333	72.3333	74	21.7	29.8333	27.5333	28	18.8	23.9333	22.6667	22.8667
1988	1	31		21.9333		25.7	32.9333	27.9	28.15	23.2	26.4	24.9	24.8	81.5	61.6667	79	77	26.775	30.1	29.5	29.25	22.2	24.1667	23.85	23.65
1988	2	1	34.2	21.2	13	24.9333	32.7	29.9333	29.4	22.9333	26.4667	25.0667	24.8333	84.3333	61.3333	67.6667	71.3333	26.6667	30.8	28.6	28.7	22.1333	24.2333	23.2667	23.2333
1988	2	2	36	22.8667	13.1333	25.4	34.6667	29.1333	29.6	21.2667	23.8	26.2	23.4	69.3333	41.5	79.6667	63.5	22.6	22.5	32.1	25.25	19.4	19.3	25.2	20.95
1988	2	3	35.6	22.3	13.3	25.1	34.2	29.5	30.1	22.3	24.8	24.4	23.3	79	47	67.5	59	25.1	25.1	27.25	24.2	21.1	21.1	22.35	20.5
1988	2	4	34.2	24.2	10	26.8	35.8	28.4	29.8	21.6	24.4	24.2	23.4	63	39	71	58	22.3	23	27.4	24.2	19.3	19.7	22.6	20.5
1988	2	5	35.4	25.4	10	25.6	35.4	28.2	29.4	21	24.2	24	23.1	66	40	71	59	21.8	22.8	27	23.9	18.9	19.6	22.4	20.3
1988	2	6	35	24	11	26.4	35.4	28	29.5	22.2	23.8	23.8	23.3	70	38	71	59	24	21.8	26.7	24.1	20.4	18.9	22.2	20.5
1988	2	7	35.6	24.8	10.8	26.8	34.8	27	28.9	23.4	23.2	22	22.9	75	37	65	59	26.5	20.7	23.1	23.5	22.1	18.1	19.8	20
1988	2	8	35.4	25.2	10.2	26	34.4	27.6	28.9	22.6	24.2	23	23.3	75	43	68	62	25.2	23.4	25	24.5	21.2	20	21.1	20.8
1988	2	9	34	25.2	8.8	26.4	33.4	27.8	28.9	22.8	25.2	23.2	23.7	74	52	68	64	25.4	26.6	25.4	25.8	21.3	22.1	21.3	21.6
1988	2	10	35.4	23	12.4	25.6	36.4	28.2	29.6	23.2	27.4	24.3	25	82	50	73	68	26.8	30.5	27.8	28.4	22.2	24.4	22.8	23.2
1988	2	11	35.4	23	12.4	25.2	35.2	30	30.1	24.2	25.4	23.4	24.3	92	46	58	65	29.5	25.9	24.4	26.6	23.8	21.7	20.7	22.1
1988	2	12	34.4	24	10.4	25.2	35	31	30.5	24	26.6	25	25.2	91	52	62	68	29	29.2	27.7	28.6	23.6	23.7	22.8	23.3
1988	2	13	35.8	20	15.8	24	34.6	25.4	27.3	23	25.2	22.4	23.5	92	47	77	72	27.4	25.8	25.1	26.1	22.6	21.6	21.2	21.8
1988	2	14	36.8	23	13.8	25.2	33	29.3	27.4	24.4	23.6	22.9	23.7	94	55	59.5	73	30	24.3	23.65	26.6	24.1	20.7	20.15	22.1
1988	2	15	36.6	22.6667	13.9333	24.5333	34.1667	29.5	29.4	22.8	25.1	24.05	23.75	86.3333	49	64.5	65	26.6333	25.95	26.3	25.75	22.0667	21.7	21.9	21.55
1988	2	16	37.4	22	15.4	23.2	36.2	32.6	31.1	22.6	25.4	25	24.3	95	42	54	64	27	25.3	26.6	26.3	22.4	21.3	22.1	21.9
1988	2	17		23		27	35.2	32.4	31.8	21.3	23.2	22.2	22.2	60	36	41	46	21.5	20.5	20	20.7	18.7	17.9	17.5	18
1988	2	18	38.8	24.2	14.6	26.8	36.2	32.2	31.9	21.4	23.2	25.2	23.3	62	33	57	51	21.9	19.8	27.4	23	19	17.4	22.6	19.6
1988	2	19	36.8	25.4	11.4	26.2	36.4	32	31.7	21.4	23.2	24.3	23	66	32	53	50	22.3	19.7	25.3	22.4	19.2	17.2	21.3	19.2
1988	2	20	36.6	25	11.6	26.3	37	30.2	30.9	22.4	26	24.3	24.2	72	42	62	58	24.5	26.3	26.5	25.7	20.8	21.9	22	21.6
1988	2	21	36.2	23.2	13	25	36.2	33.2	31.9	22.2	25.4	26	24.5	79	42	57	59	24.9	25.3	28.8	26.3	21	21.3	23.4	21.9
1988	2	22	37	24	13	24.4	35	32.2	31	24.2	26.3	26	25.5	98	51	61	70	30.1	28.4	29.5	29.3	24.1	23.2	23.8	23.7
1988	2	23	37.6	24	13.6	27.2	36	31.2	31.4	22.2	25.4	23.3	23.6	65	43	51	53	23.4	25.4	23.4	24.1	20	21.4	20	20.5
1988	2	24	38.6	24.4	14.2	27.2	35	32.3	31.7	22.2	24	23.2	23.1	65	40	46	50	23.4	22.5	22.4	22.8	20	19.4	19.3	19.6
1988	2	25	38.2	23.2	15	26.2	33.2	30.4	30	24.4	25	24.2	24.5	86	52	60	66	29.4	26.2	26.1	27.2	23.7	21.9	21.8	22.5
1988	2	26	38	24	14	26	33.2	30.2	29.9	22.4	24.4	24.4	23.7	73	49	62	61	24.7	24.7	26.7	25.4	20.9	20.9	22.2	21.3
1988	2	27	37.8	23.4	14.4	23.4	28.2	25.3	25.5	23	24	23.4	23.5	97	71	85	84	27.8	27	27.5	27.5	22.8	22.4	22.7	22.6
1988	2	28	37.6	23	14.6	24.3	31.2	31.2	31	23.4	26.2	26.1	24.2	93	68	67.5	62	28.2	30.7	30.4	26.1	23.1	24.5	24.3	21.8
1988	2	29	36.8	22.4	14.4	22.4	31.2	28.3	27.5	22	23.2	24.2	23.1	97	51	71	73	26.2	23.1	27.5	25.6	21.8	19.8	22.6	21.4
1988	3	1	38	23.8	14.2	26.7	35.6	32.2	31.9	24.3	25.4	24.4	24.3	82.5	44	53	56	28.8	25.7	25.4	25.6	23.35	21.5	21.3	21.5
1988	3	2	37.6	26	11.6	26.8	36.2	32	31.8	22.2	24.2	23.6	23.3	67	37	50	51	23.7	22.2	23.5	23.2	20.2	19.2	20.1	19.8
1988	3	3	38.6	22.6	16	27.2	35	31.6	31.4	23.6	27	26	25.5	74	54	64	64	26.7	30.3	29.9	29	22.2	24.3	24	23.5
1988	3	4	38.8	25.2	13.6	27	37.4	32.2	32.2	23.4	26.8	25.2	25.1	74	44	57	58	26.4	28.2	27.4	27.3	22	23.1	22.6	22.5
1988	3	5	38.2	25.4	12.8	27.2	36.4	31.4	31.6	25	26.6	25.6	25.7	84	47	63	64	30.2	28.3	29	29.2	24.2	23.1	23.5	23.6
1988	3	6	38.6	25.2	13.4	26.2	36	32.2	31.7	24.2	25.6	25.4	25.1	85	44	58	62	28.9	25.9	27.9	27.6	23.5	21.7	22.9	22.7
1988	3	7	36.8	20.6	16.2	24.2	35.2	30.2	30	23.4	26.4	25.2	25	94	50	67	70	28.2	28.6	28.7	28.5	23.1	23.3	23.4	23.3
1988	3	8	37.4	22.2	15.2	25.8	34	30.4	30.1	23.6	26.4	25.4	25.1	83	55	67	69	27.7	29.4	29.1	28.7	22.7	23.7	23.6	23.4
1988	3	9	35.1	20.4	14.7	22.2	33.2	30.4	29.35	21	26	25	24	90	57	67	71	24.1	28.8	28.1	26.7	20.5	23.4	23	22.1
1988	3	10	36.1	23.2	12.9	24.4	34.6	29.2	29.4	23.1	25.7	24.4	24.4	89.5	50.5	70	70	27.4	27.1	27.35	27.3	22.6	22.4	22.5	22.55
1988	3	11	38.8	22.5	16.3	23.3	32.9	28.8	28.45	22.3	25.4	24.05	23.9	92	57.5	68.5	72.5	26.25	27.45	26.95	26.9	21.85	22.55	22.25	22.25
1988	3	12	39.4	22.8	16.6	24.5	31.1	29.5	28.65	23.5	24.8	25.1	24.5	92	65	73	76.5	28.35	27.2	29	28.15	23.15	22.45	23.55	23
1988	3	13		22		26.2	34.3	31	30.6	23.4	25	24.4	24.3	79	47	58	62	26.9	25.5	26.2	26.2	22.3	21.4	21.8	21.9
1988	3	14	37.6	24.3	13.3	25.2	32.4	30.3	29.5	24.2	26.4	26	25.5	92	63	71	75	29.5	30.4	30.7	30.2	23.8	24.3	24.5	24.2
1988	3	15		24		24.4	32.2	31	29.6	23.2	25.4	26	24.9	90	58	67	72	27.6	27.9	30.3	28.6	22.7	22.9	24.3	23.3
1988	3	16	38.6	24.2	14.4	26	34.3	28.4	29.3	24	26.2	24.4	24.9	85	53	72	70	28.5	28.6	27.9	28.3	23.2	23.3	22.9	23.2
1988	3	17	38.4	22.4	16	27.1	34.1	31.2	30.9	22.4	25.2	24.4	24	67	49	57	58	24	26.1	26	25.4	20.4	21.8	21.8	21.3
1988	3	18	39.8	24.2	15.6	27	37.4	31.6	31.9	24	26.4	25	25.1	78	42	59	60	27.8	27.1	27.3	27.4	22.9	22.4	22.5	22.6
1988	3	19	39	25.4	13.6	26.8	38.4	31	31.8	21.6	25.6	21	22.7	63	36	41	47	22.3	24.3	18.2	21.6	19.3	20.6	16	18.7
1988	3	20	37.4	22.6	14.8	23.2	36.4	31.2	30.5	22	26.4	25.1	24.5	90	46	61	66	25.6	27.8	27.8	27.1	21.5	22.8	22.8	22.4
1988	3	21	35.2	22.8	12.4	24.2	37	32	31.3	22.4	25.8	26.2	24.8	86	41	63	63	25.9	25.8	30.2	27.3	21.7	21.6	24.2	22.5
1988	3	22	37.8	24	13.8	27.2	36.8	32.2	32.1	21.7	26	25.8	23	74.5	43	60	66	23.7	26.4	29	24.85	20.2	22	23.5	20.9
1988	3	23	37.6	25	12.6	27.6	36.8	33	32.6	23.2	26.2	24.8	24.7	69	43	51	55	25.5	27	25.8	26.1	21.4	22.3	21.6	21.8
1988	3	24	38	22.6	15.4	23.6	33.4	29.3	28.4	21.35	24.7	23.75	22.8	82.5	49	63.5	63	23.95	25.3	25.7	24.2	20.35	21.3	21.55	20.5
1988	3	25	36.6	21.8	14.8	27	33.9	31.4	30.95	23.6	26.2	23.8	24.2	75.5	54	59	61	26.95	28.8	25.2	26.3	22.25	23.4	21.2	21.9
1988	3	26	37	21.2	15.8	26.1	34.2	31.8	31.2	22.15	26.4			71.5	57			24.2	29.6			20.35	23.9
1988	3	27	36.2	23.8	12.4	25.6	35.2	30	30.8	24.2		26.8		89.5		88		29.25		34.2		23.65		26.3
1988	3	28	38.2	21.3	16.9	23.5	34.8	29.8	29.5	21.3	26.4	24.9	24.2	82.5	52	69.5	67.5	23.9	28.9	28.3	27.05	20.3	23.45	23.15	22.3
1988	3	29		23.3		25.8	33.7	33.4	32.6	23.3	25.8			82.5	54			26.95	27.95			22.3	22.95
1988	3	30		22.4		24.7	34.2			21.2	25.7			90	54			24.4	27.9			20.7	22.9
1988	3	31	32.4	21.4	11	24.8	32.8	30.1	29.45	23.2	25.1	20.5	22.9	90	52	44	62	27.6	26.5	18.1	24.1	22.7	22	15.9	20.2
1988	4	1		23.4		23.8	29.4			23	26.8			93	82			27.5	33.5			22.7	25.9
1988	4	2	38	22.8	15.2	27.2	35.6	32.6	32	24.2	29.4			78	63			28.2	36.9			23.1	27.6
1988	4	3	37.2	23.2	14	24.6	35	33.8	31.8	24.2	28			97	59			29.9	33.1			24.1	25.8
1988	4	4	37.8	24	13.8	25.6	34	29.8	29.4	25	27.6	25.4		95	61	70		31.3	32.7	29.5		24.8	25.5	23.8
1988	4	5		24.2		27.2	35.4			24.6	26.6			81	50			29.2	29			23.6	23.5
1988	4	6	37.6	24.6	13	27.4	31.6	27.4	29.8	24.8	26.6	26.2		81	68	91		29.6	31.5	33.2		23.9	24.9	25.8
1988	4	7	38	22.4	15.6	24.6	31	33.8	32.8	24	26.2	26.8	25.3	95	69	58	58	29.4	30.8	30.6	27.5	23.8	24.5	24.4	22.6
1988	4	8	40	24.6	15.4	24.6	31.4	27.2	27.6	24	27	24.6	25.2	95	71	81	82	29.4	32.7	29.2	30.4	23.8	25.6	23.6	24.3
1988	4	9	41.8	24.4	17.4	25	29.6	30.8	30.8	24.6	26.2	27.6	27.4	97	77	57	63	30.6	31.7	32	32.3	24.5	25	25.2	25.3
1988	4	10	40	24.2	15.8	26	24.8	29.4	26	25.6		28.2		97		74		32.5		35.6		25.5		27
1988	4	11	38.2	23.6	14.6	24.2	31.4	26.2	27	24	25.2	24.6	24.6	98	61	88	82	29.7	27.9	29.9	29.2	23.9	22.9	24	23.6
1988	4	12	35.8	24	11.8	24.8	31.2	26.2	27.1	24	26.2	24.4	24.9	94	68	86	83	29.3	30.7	29.4	29.8	23.7	24.5	23.7	24
1988	4	13	37.6	23.2	14.4	24.2	32.4	30.45	31.1	23.6	25.2	25		95	56	63		28.7	27.3	27.8		23.4	22.5	22.8
1988	4	14	38.2	22.6	15.6	23.6	32.4	25.6	26.8	23.6	25.4	24.2		0	57	89	82	29.1	27.8	29.3	28.7	23.6	22.8	23.7	23.4
1988	4	15	34.8	23	11.8	25.2	32.4	28	28.4	24.6	26.4	26	25.7	95	63	85	81	30.5	30.4	32.3	31.1	24.4	24.3	25.3	24.7
1988	4	16	36.2	23.4	12.8	25.4	32	31.6	31.1	23.4	26			85	62			27.4	29.6			22.6	23.9
1988	4	17	36.8	24.4	12.4	26.8	32.8	28.4	31.2	25.4	26.8	25.2		88	63	77		31.4	31.2	29.9		24.8	24.8	24.1
1988	4	18	35.6	24.6	11	26	32.4	29.4	29.3	24.2	26.6	26.8	25.9	86	64	82	77	29	31	33.5	31.1	23.5	24.6	25.9	24.7
1988	4	19	32.4	25	7.4	26.6	32.4	28.2	28.9	24.3	27.6	25	25.8	91	69	77	84	29.55	33.7	29.5	31.8	23.85	26.1	23.8	25
1988	4	20	36.2	24.6	11.6	26.2	33.2	28.6	29.2	24.6	27.6	25.2	25.8	88	65	76	76	29.9	33.2	29.8	30.9	24	25.8	24	24.6
1988	4	21	37.6	25.2	12.4	25.2	32	27.4	28	23.4	27.2	25.4	25.3	86	69	85	80	27.6	32.9	31.1	30.5	22.7	25.6	24.7	24.3
1988	4	22	37	24.6	12.4	25.2	32.6	26.4	27.6	24.8	26.4	24.2	25.1	97	62	84	81	31	30.3	28.7	30	24.7	24.3	23.4	24.1
1988	4	23	36.8	23.2	13.6	24.8	33.8	28.2	28.8	22.4	26.8	25.8	25	81	58	83	74	25.5	30.6	31.6	29.2	21.4	24.4	25	23.6
1988	4	24	37.4	24.6	12.8	25.6	33.4	26.2	27.9	22	26.8	24.4	24.4	73	60	86	73	24	30.8	29.4	28.1	20.5	24.6	23.7	22.9
1988	4	25	36	25.6	10.4	26.8	32.4	31	30.1	24.8	27.8			80	71			29.4	34.3			23.8	26.3
1988	4	26		22.4		26.6	34.6	26.2	28.4	24.2	27.4	25.4	25.7	82	58	94	78	28.6	31.7	31.9	30.7	23.3	25	25.1	24.5
1988	4	27	37.6	23.2	14.4	26.4	32.6	25.4	27.4	24.8	26.4	25.2	25.5	88	62	98	83	30.2	30.3	31.9	30.8	24.2	24.3	25.1	24.5
1988	4	28	36.4	24	12.4	24.8	32.2	27.4	28	24.6	27.2	25.4	25.7	98	68	85	84	30.8	32.7	31.1	31.5	24.5	25.6	24.7	24.9
1988	4	29	34.8	25.2	9.6	27.2	33.2	26.6	28.4	24.8	27.6	25.8	26.1	82	65	94	81	29.7	33.2	32.7	31.9	23.9	25.8	25.5	25.1
1988	4	30	34.8	24.8	10	24.8	30	25.4	26.4	23.6	26.2	24.6	24.8	91	74	94	86	28.3	31.5	30.4	30.1	23.1	24.9	24.3	24.1
1988	5	1	35.4	24.4	11	26.4	33.2	25.6	27.7	24.8	27.6	21.8	24.7	88	65	72	75	30.2	33.2	23.6	29	24.2	25.8	20.1	23.4
1988	5	2	29.8	24.6	5.2	24.6	31.8	25.6	26.9	24	26.4	23.6	24.7	95	66	85	82	29.4	30.8	27.8	29.3	23.8	24.5	22.8	23.7
1988	5	3	33.6	24	9.6	25.6	30.4	25.2	26.6	24.8	26.6	24	25.1	94	74	91	86	30.8	32.3	29	30.7	24.5	25.3	23.6	24.5
1988	5	4	34	24.8	9.2	26	31.6	28.8	29.4	25	27.4	26.4		92	73	75		31	33.7	32		24.6	26	25.2
1988	5	5	35.4	24.2	11.2	24.8	30.2	26	26.8	24.2	26.4	25.2	25.3	95	74	94	88	29.8	31.9	31.5	31.1	24	25.1	24.9	24.7
1988	5	6	32.9	24.4	8.5	25.4	32	26.4	27.5	24.6	27.4	25.2	25.7	94	70	91	85	30.4	33.4	31.2	31.7	24.3	25.9	24.8	25
1988	5	7	34.8	23	11.8	26	32.6	26.4	27.7	24.8	27.2	22.8	23.8	91	66	74	70.5	30.5	32.5	25.55	26.85	24.4	25.4	21.2	22.1
1988	5	8	34.6	24.3333	10.2667	26.1333	33.4	28.8	29.3	24.3333	26.9333	25.8	26	86.6667	61	73.5	75.5	29.2667	31.2333	30.6	31.15	23.6667	24.7667	24.45	24.7
1988	5	9	34.2	24.6	9.6	25	33.2	26.3	25.4	24.6	27.6	22.8	23.5	97	65	92	83	30.6	33.2	27.1	27.3	24.5	25.8	22.4	22.5
1988	5	10	35.8	23.6	12.2	26.4	33.4	26.8	28.4	25.8	27.8	25.2	26.3	95	65	88	83	32.8	33.6	31	32.5	25.6	26	24.6	25.4
1988	5	11	34.7	24	10.7	27.6	34.4	26.2	28.6	25.8	27.6	24.4	25.9	87	60	86	78	32	32.4	29.4	31.3	25.2	25.4	23.7	24.8
1988	5	12	36.6	23.8	12.8	26.6	31.4	25	27	25	27.4	25	25.8	88	74	100	87	30.6	33.8	31.7	32	24.4	26.1	25	25.2
1988	5	13	32	23.8	8.2	26.4	33.4	26.8	28.4	24.8	26	24.2	25	88	56	81	75	30.2	28.7	28.5	29.1	24.2	23.4	23.2	23.6
1988	5	14	34	24.8	9.2	24.8	30.6	25	26.4	23.4	26.2	24.4	24.7	89	71	95	85	27.8	31.1	30.1	29.7	22.9	24.7	24.2	23.9
1988	5	15	34	23.4	10.6	25.4	32.2	25	26.9	24.8	27.2	24.4	25.5	95	68	95	86	30.9	32.7	30.1	31.3	24.6	25.6	24.2	24.8
1988	5	16		24.6		26.2	33.6	26	28	23	27.8	25	25.3	76	64	92	78	26	33.5	31	30.2	21.7	25.9	24.6	24.1
1988	5	17	33.2	24.6	8.6	27	33.2	27.4	28.8	25.4	26	26.4	25.9	88	57	92	79	31.4	28.8	33.7	31.3	24.8	23.4	26.1	24.8
1988	5	18	35.4	25.4	10	25.4	30.4	25.2	26.5	24.6	27.8	24	25.5	94	82	91	89	30.4	35.6	29	31.7	24.3	27	23.6	25
1988	5	19	32.6	25	7.6	25.4	31.6	27	27.8	24.8	27	25.8	25.9	95	70	91	85	30.9	32.6	32.4	32	24.6	25.5	25.4	25.2
1988	5	20	32.5	25.2	7.3	25.8	32.4	27.2	28.2	24.9	27	25.4	25.3	86.5	66	87	67	30.3	32.1	31.2	28.7	24.25	25.2	24.8	23.3
1988	5	21	34.4	24.6	9.8	25.4	32.6	27.5	28.25	24.8	27.2	24.3	24.9	95	66	76	75	30.9	32.5	28.2	28.9	24.6	25.4	23.1	23.5
1988	5	22	31.8	24.1333	7.66667	26.0667	32.8667	25.4	27.5	24.4	25.8	24.4	25.1	92	59	92.5	85	29.9	28.5667	29.9	30.6	24.05	23.1	24.05	24.4
1988	5	23	32.2	23.6	8.6	27.6	30.2	26	27.5	24.2	25.4	25.2	24.9	76	68	94	79	27.9	29.2	31.5	29.6	22.9	23.7	24.9	23.8
1988	5	24	31.8	24.2	7.6	26.2	36.4	27	29.2	25	27.6	25.2	25.9	91	51	87	76	30.9	31.1	30.8	30.9	24.6	24.7	24.6	24.6
1988	5	25	36.4	24.2	12.2	26	35.8	26.2	28.5	25.4	26	25.2	25.5	95	46	92	78	32	27.1	31.4	30.2	25.2	22.4	24.8	24.2
1988	5	26	35.4	24.6	10.8	25.6	32.8	26	27.6	24.6	27.2	25	25.6	92	65	92	83	30.3	32.3	31	31.2	24.2	25.4	24.6	24.7
1988	5	27	35.4	24	11.4	27	35	26.2	28.6	24.8	27.8	25.6	26.1	84	58	95	79	29.8	32.6	32.4	31.6	24	25.5	25.4	25
1988	5	28		25.2		27.2	32	26.2	27.9	26	27	25.4	26.1	91	68	94	84	32.8	32.3	31.9	32.3	25.6	25.3	25.1	25.4
1988	5	29	33.2	25	8.2	27	36.4	25	28.4	24	27.4	25	25.5	78	50	100	76	27.8	30.5	31.7	30	22.9	24.4	25	24.1
1988	5	30	33.8	24.4	9.4	26.4	34	28	27.95	25.4	27.2	24	24.2	92	59	74	74	31.8	31.5	27.4	27.9	25.1	24.9	22.6	22.8
1988	5	31	33.2	25	8.2	25.6	31.8	26.4	27.5	24.8	27	25.2	25.7	94	69	91	85	30.8	32.5	31.2	31.5	24.5	25.4	24.8	24.9
1988	6	1	34.8	24.4	10.4	24.4	29.8	29.5	29.95	23.8	26.8	26.8	25	95	79	81	71	29.1	33.2	33.45	28.7	23.6	25.8	25.9	23.3
1988	6	2	35.4	22.6	12.8	24	29.6	29.1	28.8	22.8	24.2	27.4	26.6	90	64	81	81	26.9	26.6	34.6	33	22.3	22.1	26.5	25.7
1988	6	3	34.3	22.6667	11.6333	25.6667	31.2	27	28.0333	23.6667	27	25.2	24.9	85	72	87	77.3333	27.9667	32.8	30.8	29.3333	22.9	25.6	24.6	23.6667
1988	6	4	34.2	24.4	9.8	25.8	36.6	27.2	29.2	25.4	27.8	25	26.1	97	51	84	77	32.2	31.5	30.2	31.3	25.3	24.9	24.2	24.8
1988	6	5	35.2	24.4	10.8	25.2	33	26.2	27.7	24.8	28	25.2	26	97	69	92	86	31	34.5	31.4	32.3	24.7	26.4	24.8	25.3
1988	6	6		24.2		26.4	33.6	26	28	26	25.8	25.2	25.7	97	54	94	82	33.3	28	31.5	31	25.9	23	24.9	24.6
1988	6	7	34.6	24.4	10.2	26.8	36.4	25.4	28.5	25.2	27	25	25.7	88	48	97	78	31	29.4	31.4	30.6	24.6	23.8	24.9	24.4
1988	6	8		24		26.2	35.4	26	28.4	25.2	26.2	25.4	25.6	92	49	95	79	31.4	27.9	32	30.4	24.8	22.9	25.2	24.3
1988	6	9	32.2	25	7.2	27.4	35.2	26	28.6	25.4	28.8	25.2	26.5	85	62	94	80	31.1	35.3	31.5	32.6	24.7	26.9	24.9	25.5
1988	6	10	34	24.4	9.6	25.6	36.4	27	29	25.2	26.4	25.2	25.6	97	46	87	76	31.8	27.8	30.8	30.1	25.1	22.8	24.6	24.1
1988	6	11	35.2	24	11.2	24.8	30.2	28.1	28.95	24.2	26	24.4	25.1	95	72	80	80	29.8	30.8	28.7	29.9	24	24.5	23.4	24
1988	6	12	31.6	24.6	7	27.8667	31.7	26.9	27.9	25.4	25.1	25		60	60.5	86		28.2	27.6	30.6		23.1	22.4	24.3
1988	6	13	35.4	23.4	12	26.0667	33.9333	27.6	28.6	24.6667	26.2667	25.2	25.2	89.3333	55	82.5	76	30.1333	29.0667	30.6	29.7	24.1667	23.5667	24.3	23.85
1988	6	14	36.4	23.3333	13.0667	25.6667	33.9	28.2	29.15	24.4667	26.8	25.4	25.3	90.6667	57.5	88	76	29.9	30.65	31.4	29.7	24	24.35	24.8	23.9
1988	6	15	37.4	23.7	13.7	26.9	35.3	27.7	29.4	24.8	26.4	24.6		80	50.5	95		29.4	28.65	30.5		23.8	23.15	24.4
1988	6	16	37	22.4	14.6	26.8	36.2	29.2	30.35	24.8	26.4	25.5	25.6	85	46.5	74.5	68.5	29.95	28	30.25	29.4	24.05	22.85	24.2	23.7
1988	6	17	36.2	23.0667	13.1333	26.3333	32.6	27.4667	28.4667	25	25.7	25.9	13.35	85	57.5	86	75	30.8	28.25	32.05	30.7	24.5	23.05	25.2	24.5
1988	6	18	36.4	23.9	12.5	25.6	33.2	30.6	29.8	24.5	25.4			91.5	54			30	27.3			24.1	22.5
1988	6	19	33	23.1	9.9	25.5	32.6	32	30.1	23.8	24.4	27.2	24.9	87	51	69	71	28.35	25.1	32.9	28.5	23.15	21.2	25.6	23.2
1988	6	20	31.1	24.4	6.7	25.6	32.4	27.9	30.1	24.1	25.4	25.2	25.4	78	64	82	69	29.05	31	30.25	29.4	23.55	24.6	24.2	23.7
1988	6	21	34	23.7	10.3	25.7	30.8	27.5	28.1	24.4	26.4	26.6	25.9	90	71	93.5	82	29.7	31.5	34.25	31.8	23.9	24.9	26.3	25.1
1988	6	22	35.6	23.6667	11.9333	26.6667	33.1333	26.3667	28.1667	25.4	27.6	25.8	26.5	90.3333	69	96	85	31.6	33.7	33	33.2	24.9667	26.1	25.6	25.8
1988	6	23	37	23.7	13.3	25.6	32.4	26.6	27.8	24.7	27.1	24.8	25.55	93	67.5	87	82.5	30.5	32.4	30.1	31	24.35	25.25	24.15	24.6
1988	6	24		23		25.8	32.8	27.3	27.6	24.6	26.8	25.2	25.1	91	63.5	85	81	30.15	31.25	30.6	30	24.15	24.8	24.5	24.1
1988	6	25	36	22.2	13.8	24.9333	31.8	27.2	27.55	24	25.9333	25.5	25.15	92.6667	64	87	83.5	29.2	29.6333	31.5	30.35	23.6333	23.8667	24.9	24.25
1988	6	26	35.8	23.6667	12.1333	26	32.4	26.7	28.3	24.4	27.5333	25.2	26.1	92.5	69.3333	88.5	82	29.9	33.5667	31.05	32.1	24.05	25.9667	24.65	25.2
1988	6	27	32.2	23.2667	8.93333	26	31.9	26.9	27.5	24.8667	27	25.6	13.35	87.5	68.5	90	83	30.7	32.4	31.95	31.3	24.4667	25.4	25.15	24.8
1988	6	28		23.2667		26.1333	33.6	27.8	28.6	24.6	27.4	26	26.1	92	62	87	81	30.25	32.4	32.4	31.9	24.25	25.4	25.4	25.1
1988	6	29	36.8	23.3333	13.4667	26.4667	33.8	28.7	29.65	24.6	26.8667	25.5	25.7	93	58.6667	78	79	30.3	30.7667	30.5	30.7	24.3	24.5	24.35	24.5
1988	6	30	37	24.8	12.2	26.9333	34.8	28.6	29.8	24.6667	26.8	25.1	25.45	83.3333	54.3333	75.5	70	29.6	29.9667	29.55	29.6	23.8	24.0333	23.8	23.8
1988	7	1	34.2	24.6	9.6	25.1333	32.75	28.4	28.7333	23.9333	26.25	25.6	25.5	90.6667	60.25	76	75	28.9667	29.8	30.5	30.15	23.5	23.975	24.35	24.15
1988	7	2	33.6	23.3333	10.2667	24.7333	30.5333	28.8667	28.2667	23.7333	26.9333	24.25	25.1	92	76.3333	68.5	77	28.7	33.1	27.35	29.75	23.3667	25.7333	22.5	23.85
1988	7	3	31.8	22.4667	9.33333	24.4667	31.6667	27.8	27.9667	23.6667	26.4	24.4	24.8333	93.6667	67.6667	77.3333	79.3333	28.7333	30.9667	28.3333	29.3	23.3333	24.6	23.1	23.6667
1988	7	4	34.7	23.2667	11.4333	26.2667	32.8	29	29.2667	24.4	26.2	25.6	1	81	54	63		29.7	28.75	29		23.9	23.4	23.5
1988	7	5	36.2	23.4667	12.7333	25.9333	33.8	28.6667	29.2667	24.5333	26.4667	25.1333	25.3667	89.3333	56.6667	75.6667	73.6667	29.8667	29.7	29.6	29.7333	24.0333	23.9	23.8667	23.9
1988	7	6	35.1	23.8	11.3	25.6667	32.2667	27.6667	28.3	24.2	26.6	25	25.2	91.5	64.6667	84.5	80	29.45	31.0667	30.25	30.2	23.8	24.6667	24.25	24.2
1988	7	7	34.2	23.5333	10.6667	25.4667	32.9333	24.9333	27.0667	24.3	26.8667	23.9333	25	95.5	63	92.3333	84.5	29.95	31.3333	29.0667	30.25	24.1	24.8333	23.5667	24.2
1988	7	8	35.4	23.4	12	24.8	31.2667	25.9	26.65	24.0667	26.2	23.4	24.4	94.3333	67.3333	81	82.5	29.4667	30.6667	27.1	28.95	23.8	24.4667	22.4	23.45
1988	7	9	34.2667	23.35	10.9167	25.25	32.3	27.45	28.1	24.1333	25.95	23.2	24.2	94.6667	60.5	70.3333	73.5	29.6333	29.3	25.6	27.6	23.9	23.675	21.3	22.6
1988	7	10	34.8	22.6	12.2	25.3	33.85	28	28.8	24.25	26.55	24.8667	25.2333	92	57	77.3333	75.6667	29.575	29.9	29.3	29.5667	23.875	23.975	23.6667	23.8333
1988	7	11	34.6667	24	10.6667	24.8	30.2	28	28.5333	24.2	26	25.3	25.55	95	72	79.5	82.5	29.8	30.8	30.25	31.1	24	24.5	24.25	24.65
1988	7	12	35.3	24.15	11.15	25.9	34.55	26.7	28.45	24.05	27.25	24.5333	25.2667	86.5	57.75	84.3333	76	28.7	31.35	29.4333	29.8333	23.325	24.8	23.7667	23.9333
1988	7	13	33.4667	22.35	11.1167	24.65	33.2	26.9	27.9	23.3	25.85	24.15	24.45	89.5	57.5	81.25	76	27.75	28.425	28.275	28.15	22.775	23.125	23.05	23
1988	7	14	33.5333	22.85	10.6833	25.15	31.95	27.75	28.175	23.75	26.15	25.05	25.2	86	65.25	81.25	79	28.475	30.05	29.975	29.475	23.225	24.125	24.1	23.775
1988	7	15	34.9	23	11.9	25.05	33.45	29.4333	29.8667	23.1333	25.95	25.5333	24.9	88.6667	56.75	74	65.5	27.3667	28.55	30.1	27.8	22.5333	23.225	24.1667	22.8
1988	7	16	35.3333	22.35	12.9833	25.2	34.05	29.95	29.825	23.7333	26.0667	25.6	25.05	93	51.3333	71.5	71	28.8	28.0333	29.95	28.8	23.4	22.8667	24.025	23.35
1988	7	17	35.8667	23	12.8667	25.3	33.6	29.15	29.325	23.3	26.65	25.25	25.25	91.5	58.75	73.5	73	27.9	30.3	29.575	29.3	22.85	24.275	23.825	23.7
1988	7	18	34.6	22.8667	11.7333	25.55	33.7	26.575	28.125	24.75	27.3333	24.2667	25.2	93.75	59.6667	84.3333	78.5	30.7	31.8333	29.0333	29.95	24.475	25.1	23.4667	24.05
1988	7	19	35.5333	23.0667	12.4667	25.6	33.45	28.7	29.15	24.3333	26.3	25.15	25.1333	94.3333	57.25	76	75.6667	29.9333	29.475	29.6	29.4667	24.0667	23.775	23.825	23.7667
1988	7	20	36.4667	23.2667	13.2	26.05	34	28.025	29.025	24.6	26.9	24.8667	25.7333	89	58.5	76.3333	75	29.975	30.8	29.1667	30.5	24.1	24.5	23.6333	24.3667
1988	7	21	33	23.5	9.5	25.65	31.55	27.5	28.05	24.2667	26.5333	24.8	25.5	93.3333	66.6667	82.3333	81	29.7333	31.1333	29.7667	30.7	23.9667	24.7333	23.9	24.5
1988	7	22	34.4	23.8	10.6	25.4667	31.7333	26.2	27.4	23.9	26.4667	24.1333	24.5	91.5	69	85.3333	80.5	28.9	31.1	28.7	28.85	23.45	24.5333	23.3667	23.35
1988	7	23	35.7333	22.2	13.5333	25.45	32.95	28.05	28.65	23.2	25.9	24.7	24.75	85.6667	49	77.25	65.5	27.1	27.25	28.9	27.5	22.4	22.4	23.45	22.6
1988	7	24	38.1	23.5	14.6	26	34.2667	28.2	29.1667	24.2	26.5333	24.3333	25.0333	86.3333	56.6667	73	72	29	29.5667	27.9	28.8	23.5	23.7333	22.8333	23.4
1988	7	25	37.2	22.4667	14.7333	26.6667	34.2	27.8	28.8667	24.4	26.4	23.8	25.5	84.5	52.6667	73.3333	73	29.2	28.9	26.9333	29.8	23.65	23.3333	22.3	24
1988	7	26	36.5333	22.65	13.8833	24.85	33.95	27.75	28.575	23.5	26.05	23.2667	23.9	96.5	55.75	72.3333	67.5	28.65	28.525	25.5333	25.85	23.35	23.075	21.0333	21.35
1988	7	27	35.2	21.9333	13.2667	25.4	34.2667	28.7333	29.3	23.0667	26.2	25.2	24.65	84.3333	54.6667	74.5	67	26.6667	28.7	29.6	27.45	22.0333	23.2	23.85	22.5
1988	7	28	35.3333	22.4667	12.8667	26.3333	33.2667	28.6667	29.2667	23.6	25.6	25.5	24.75	81	56	76	69.5	27.4	27.65	30.3	28	22.4333	22.6	24.25	22.8
1988	7	29	34.2	24.1	10.1	25.55	33.5333	26.2	27.9333	24.4	25.9333	24.7	25.1	94	55	90.5	79	30.0333	28.4333	30.35	29.6	24.1	23.2	24.25	23.9
1988	7	30	33.8	22.75	11.05	24.7	32.95	26.25	27.575	24.1	25.9	24.5	24.85	95.25	58.25	87.25	80.5	29.65	28.925	29.6	29.375	23.85	23.225	23.85	23.625
1988	7	31	32.7333	23.05	9.68333	24.75	32.55	27.05	27.85	23.85	26.7	25.1667	25.0667	93.25	64	86.3333	81	28.975	31.15	30.8	30	23.5	24.7	24.5	24.0667
1988	8	1	32.6667	23.6	9.06667	25.65	31.95	29.1	28.95	24.0667	26.95	25.7333	26.15	90.6667	69	72	77	29.1667	32.3	30.2	31.65	23.6333	25.275	24.1333	24.95
1988	8	2	34.4	23.0667	11.3333	24.7	33.1	28.4667	28.8333	23.8	27.35	25.3	25.55	93.25	64.5	74	75.5	28.875	32.55	29.65	30.3	23.45	25.475	23.9	24.25
1988	8	3	34.4667	23.5333	10.9333	24.2	31.55	27.55	27.7	23.5	26.9	24.075	24.825	94.5	69.75	75.25	79.75	28.5	32.35	27.875	29.6	23.25	25.375	22.7	23.75
1988	8	4	35.8	23	12.8	24.4	33.6	26.3333	27.6667	23.6667	26.7333	24.5333	25	94	59	86.3333	80	28.7667	30.5333	29.7333	29.6667	23.3667	24.3667	23.8667	23.9
1988	8	5	36.1	23	13.1	25.05	33.96	28.72	28.625	24.1333	27.28	26.3	26.55	96.3333	60.6	84	83.5	29.7333	31.84	32.75	33.2	23.9667	25.06	25.525	25.8
1988	8	6	36.6	23.05	13.55	25.64	33.04	27.7	28.6	24.48	26.95	25.2	25.2	91	66	84	77.5	29.92	31.75	30.6	29.7	24.06	24.9	24.4	23.85
1988	8	7	37	23.4	13.6	24.76	35.32	29.04	29.54	23.4	25.8	24.9333	25.2	89.8	48	73.6667	67	27.88	26.925	28.9	28.5	22.88	22.225	23.4667	23.2
1988	8	8	35.4	23.1	12.3	25.44	34.44	26.68	28.34	24.32	26.8	24.58	25.15	91.4	56.25	84.4	76.75	29.66	30.275	29.58	29.6	23.92	24.125	23.8	23.825
1988	8	9	35.4667	23.05	12.4167	25.88	34.36	25.6	27.86	24.1333	27	24.08	24.8333	88.6667	57.2	88.4	79.3333	29.0667	30.8	28.98	29.3667	23.5667	24.5	23.52	23.7333
1988	8	10	33.8	23.3	10.5	25.32	32.72	27.56	28.28	24.4	26.24	24.95	25.2333	95.25	60.4	79	78	30.125	29.84	29.55	29.8333	24.2	23.96	23.825	24
1988	8	11	32.4667	23.4	9.06667	25.15	31.8	28.28	27.9	24.0667	25.88	25.7333	25.1	94.6667	63.8	83.6667	92	29.5	29.48	31.5667	31.2	23.8333	23.74	24.9	24.7
1988	8	12	35.35	23.95	11.4	26.32	32.4	28.96	29.18	23.8	26.92	25.95	25.4667	82.3333	66.8	78.25	73.6667	27.8667	31.88	31.4	29.9	22.8667	25	24.8	23.9333
1988	8	13	35.9	23.6	12.3	25.48	33.92	30.2	29.94	24.5	26.84	25.62	25.5333	93	58.2	70	74.75	30.325	30.6	29.82	30.25	24.25	24.46	24	24.25
1988	8	14	33.9	23.6667	10.2333	25.6	32.56	26.96	28.04	24.44	27.04	23.6	24.9	91.2	66.2	91.6667	82.6667	29.88	32.14	28.5	29.9333	24	25.16	23.1667	24
1988	8	15	36	23.2	12.8	25.16	32.7	27.5	28.325	24.1	27.24	25.325	25.3333	96.25	67.2	84.25	79	29.7	32.6	30.85	30.1333	23.925	25.36	24.575	24.1667
1988	8	16	34.8	23.75	11.05	25.88	33.2	26.76	28.16	24.2	26.32	24.75	25.1	87.6667	58.8	86	78.5	29.45	29.72	29.975	29.8	23.75	23.92	24.075	23.975
1988	8	17	34.25	23.3	10.95	26	32.96	27.8	28.64	24.6	26.8	25	25.2	89.25	62.8	85.6667	83	29.975	31.18	30.4	30.5	24.1	24.7	24.3	24.3
1988	8	18	34.55	23.45	11.1	25.76	32.76	26.04	27.66	24.45	27	24.44	25.425	92	64.2	88	80.75	29.95	31.86	29.62	30.675	24.075	25.04	23.84	24.425
1988	8	19	34.5	23.375	11.125	25.44	33.24	26.78	28.06	24	27.32	24.75	25.25	95	63.8	90.75	86.5	29.4	32.44	30.375	30.9	23.8	25.34	24.3	24.55
1988	8	20	35.85	23.9	11.95	26.2	33.9	27.84	28.95	24.68	26.45	25.85	25.8	88.6	56.25	85	75.3333	30.08	29.65	31.9	30.6	24.14	23.875	25.125	24.4667
1988	8	21	36.2	24.2	12	26.12	34.16	27.88	29.02	24.75	26.5	24.9	25.4333	90.75	54	84	76	30.375	29.4	30.05	30	24.3	23.7	24.1	24.1
1988	8	22	35.2667	24.3	10.9667	27.16	34.04	29.9	30.26	24.7	26.48	25.05	25.85	92	56	71	77	30.45	29.58	29.025	30.9	24.35	23.84	23.45	24.6
1988	8	23	36.2	24.1	12.1	25.84	33.36	28.08	28.84	23.9333	26.72	24.95	25.5	87.3333	60.4	82.25	70.5	28.5667	30.68	29.95	29.7	23.2667	24.44	24.05	23.9
1988	8	24	34.4	23.6	10.8	25.16	34	26.8	27.9667	23.76	26.44	23	24.6	89.2	56	77.5	76	28.5	29.5	26.2	28.55	23.2	23.8	21.8	23.2
1988	8	25	35.2	22.6	12.6	24.32	32.6667	27.9	28.5	23.36	27	25.85	25.7333	92.2	64.6667	85	81.3333	28.14	31.9333	31.925	31.2667	22.98	25.1333	25.15	24.8
1988	8	26	35.9	23.35	12.55	25.1	30.9333	29.2	28.8	24.15	26.3333	25.85	25.4333	92.75	72	77.25	79.3333	29.475	31.2	31.1	30.4333	23.8	24.7	24.7	24.3
1988	8	27	35	23.85	11.15	25.8	33.4667	28.55	29.2667	24.1	25.9333	24.8	24.9	88	57	74.5	72.3333	28.9	28.5333	28.825	28.6667	23.425	23.1333	23.4	23.2667
1988	8	28	34.05	23.5	10.55	24.6	32.1333	28.8	28.8667	23.75	26.1333	25.7	25.2333	93	63	78.75	76.6667	28.85	29.9333	30.975	29.7667	23.425	24.0333	24.575	23.9667
1988	8	29	35.3	23.45	11.85	25.3	33.7333	27.5	28.3	23.5	27.3333	26	25.4	93.5	63	89	88	28.45	32.1	32.725	31.6	23.2	25.1667	25.475	24.8
1988	8	30	35.15	23.3	11.85	25.28	33.85	27.52	28.45	24.4	26.8	23.85	24.7333	93.2	56.6667	79.25	74.3333	30.02	30.2667	27.95	28.6333	24.06	24.0667	22.6	23.1333
1988	8	31	34.8	23.5	11.3	25.88	31.85	27.84	28.25	24.85	26.25	25.92	25.4333	90.75	65.25	86.2	79.3333	30.625	30.4	32.26	30.4667	24.4	24.25	25.28	24.3
1988	9	1	33.9	22.5	11.4	24.3	32.6	26.4	27.5	23.5	26.4	25		93.5	62	89		28.4	30.3	30.7		23.2	24.3	24.5
1988	9	2	35.6	23.0667	12.5333	26.2	33.6	28.9	28.95	24.1	27.4	26.2	25.9	98	63	81.5	81	29.85	32.4	32.2	31.45	24	25.35	25.25	24.85
1988	9	3	36.9333	22.6667	14.2667	24.4	34	29.1	29.15	23.7333	27.6	25.5	25.55	94.6667	62	75	77	28.9	32.7	30.3	30.55	23.4667	25.5	24.15	24.3
1988	9	4	36.2	22.2	14	24.3	34.3	28.8	29.1	23.4	27	26	25.6	93	57.5	84	74	28.15	30.8	32.1	30.2	23.05	24.55	25.3	24.2
1988	9	5	34.6	22.6	12	24.3	32.8	29.1	28.8	23.7	27.3	26	25.5	95	66	83	82	28.9	32.6	32	31.2	23.45	25.5	25.2	24.7
1988	9	6	34.8	22.9333	11.8667	25.1333	32.5	26.2	27.5	24.2	27.1	23.9	25.1	92.6667	66	82.5	80.5	29.5667	32.25	28.1	30.05	23.8667	25.3	23	24.1
1988	9	7	36.2	22.4667	13.7333	24.4333	34.7	27.4	28.5	23.2667	26.2	24.8	24.7	91	51.5	81	73.5	27.7667	28.4	29.6	28.35	22.8	23.15	23.85	23.1
1988	9	8	34.3	22.8	11.5	24.7	33.9	28.6	28.95	24.1	27.1	25.7	25.6	95	60.5	80.5	79	29.6	31.4	31.1	30.7	23.85	24.8	24.7	24.4
1988	9	9	36.15	23.2333	12.9167	24.3	35	28.3	28.5	23.75	27.4	24.6	1	91	56	73		29	31.5	28.4		23.55	24.85	23.2
1988	9	10	34.9	21.9	13	23.1	32.2	26.8	28.4	22.7	27.4	23.4		96.5	69.3333	83		27.3	33.3333	27.3		22.55	25.8333	22.5
1988	9	11	35.15	22.25	12.9	24.3	32.85	27.65	28.125	23.8	27.1	25.85	25.6	92.5	64.5	86.75	82.25	29.175	32.025	32.15	31.125	23.625	25.2	25.225	24.675
1988	9	12	36.25	22.6	13.65	24.8	33.9	29.2	29.275	24.15	26.6	26	25.575	95	57.25	78	76.75	29.7	29.95	31.475	30.375	23.925	24.075	24.9	24.3
1988	9	13	35.5	23.55	11.95	26.1	34.95	26.65	28.575	24.65	27.25	23.9333	25.2667	89	55.25	86.3333	77.3333	30.075	31.1	28.5333	29.8333	24.125	24.675	23.2333	24
1988	9	14	32.5	22.15	10.35	24	30	26.15	26.575	23.05	26	24.9	24.65	92.5	74	90.5	85.75	27.575	30.975	30.65	29.725	22.675	24.6	24.45	23.925
1988	9	15	34.7	23.65	11.05	25.2	33	27.0667	28.1667	24.5	27	25.4667	25.7333	94.5	63.6667	87.6667	81.6667	30.35	31.8	31.5	31.3667	24.25	24.9667	24.9	24.7667
1988	9	16	32.1	21.5	10.6	24.3333	30.8667	26.8	27.5	24	26.4	25.2	17.1333	96	71.3333	88.5	83.5	29.6	31.4333	31.05	30.45	23.8667	24.8667	24.65	24.35
1988	9	17	33.4667	22.35	11.1167	24.35	31.7	28.8	28.7	23.35	26.65	26.2	17.7	85	68	82.3333	79	28.075	31.575	32.3	30.6333	22.975	24.95	25.3	24.4
1988	9	18	34.25	23.4	10.85	25.85	33	28.05	28.725	23.9	26.5333	26.3	25.5333	86	61.3333	87.5	77.6667	28.4	30.5	33.05	30.5	23.125	24.3333	25.7	24.3
1988	9	19	33.8	23.4	10.4	24.8	32	26.6667	27.6	23.6667	26.8	25.7333	25.55	93.6667	67	93	85	28.7	31.8	32.4667	31.3	23.3667	25.05	25.4	24.8
1988	9	20	33.85	23.15	10.7	24.4	31.55	27.05	27.5333	23.9333	26.55	25.55	25.55	94.5	68	89	85.3333	29.4	31.425	31.75	31.2	23.7667	24.825	25.025	24.7333
1988	9	21	31.6667	22.75	8.91667	24.05	31.2	27.6	27.5333	23.0667	26.5	25.8	24.9	92	69.75	86.6667	83.6667	27.7667	31.575	32.0667	30.2667	22.8	24.925	25.2	24.2
1988	9	22	33.6	23	10.6	25.25	30.85	25.9	26.975	24.0667	26.15	24.6	24.8333	93.6667	69.25	90	82.6667	29.4	30.85	30.1	29.7	23.7667	24.5	24.15	23.9
1988	9	23	31.3	22.6	8.7	23.8667	29.8	25.9	27.3	23.6	25.5	24.4	12.8	97	71	89	81	28.9667	29.75	29.55	29.1	23.5	24	23.85	23.6
1988	9	24	33.5	22.4	11.1	25	31.3333	27.4667	27.3	24.15	26.6667	26	25.7	93.5	70.3333	89.3333	88.5	29.55	31.8667	32.6	31.85	23.875	25.0667	25.5333	25.1
1988	9	25	33.65	22.65	11	24.15	31.6667	25.9	26.9667	23.65	27.3333	24.6	25.2	96	72	90	85.3333	28.9	33.4667	30.125	30.7333	23.425	25.9	24.125	24.4667
1988	9	26	32.3333	23.05	9.28333	23.9	30.6667	26.1333	26.6	23.5	25.9333	25.0667	23.9	93.5	69.3333	91.6667	86.6667	28.675	30.3667	31.1333	30	23.35	24.2333	24.7	24.0667
1988	9	27	34.75	22.7	12.05	24.2	32.2667	28.4	29.05	23.7	26.1333	26.2667	13.1	92.5	62.3333	84.6667	77	29	29.8333	32.7	30.25	23.5	23.9667	25.5667	24.15
1988	9	28	33.2	23.6667	9.53333	24.5	32.2	25.4	25.7	24.1	27.2	25		94	70.3333	97	96	29.8	32.7667	31.4	31.8	23.95	25.5	24.9	25
1988	9	29	32.9333	23.65	9.28333	24.95	31.3	27.2667	27.9	24.25	26.9	26.2	13.25	93	71.5	92	80	29.825	32.6	33.3	30.6	24	25.4	25.8	24.4
1988	9	30	33.2	23.5333	9.66667	24.5333	31.4	26.8	27.4	24.3333	27.4	26.4		97.5	74	97	90	30.2667	33.8	34.1	33	24.2667	26.1	26.3	25.7
1988	10	1	33.25	23.25	10	25	30.2	25.2667	27.1	24.4	26.4667	23.4667	25	95.5	74.6667	86.6667	83	30.175	32.1333	27.7	30.15	24.175	25.2	22.8	24.1
1988	10	2	33.1333	23.1	10.0333	24.75	31.5	27.4667	28	23.8	26.8	26.2		95.3333	70	91		29.1	32.1	33.2		23.5667	25.2	25.8
1988	10	3	31.4667	22.3	9.16667	23.4	30.8	26.2667	26.5	23.2	26.5	24.8	12.85	97.5	71.5	89	87	28.3	31.8	30.3333	29.8	23.1	25.05	24.2667	24
1988	10	4	32.8	22.7333	10.0667	24.75	31.7	27.6667	28.0667	24	27.65	26.2	26.15	95	73.5	89	87.5	29.4333	34.375	33.0333	32.9	23.7667	26.35	25.7	25.6
1988	10	5	32.2	22.3	9.9	24.05	30.75	27.0667	27.1667	23.2	26.5	25.5	25.2	93.25	72.5	91	90	27.9	31.925	31.8	31.35	22.875	25	25.1	24.75
1988	10	6	31.5333	22.75	8.78333	23.95	29.2667	26.7	27.4	23.3	26.4	25.6	25.7	95	80	91.5	88	28.175	32.6333	32.1	31.9	23.05	25.4333	25.2	25.1
1988	10	7	30	22.6	7.4	24.25	29.4	25.6	26	23.8	26	25.2		95	76.6667	96.5	92	29.2	31.3667	31.75	31.1	23.65	24.8333	25.05	24.6
1988	10	8	31.3	22.25	9.05	24.6	28.8667	24.8	25.7	23.8	26.4	23.9	24.25	91.6667	82.6667	92.75	89.6667	28.95	32.8333	29.075	30.3	23.475	25.5667	23.575	24.2333
1988	10	9	31.95	22.2	9.75	24.3	29.5333	25.2	25.8667	23.9	26.8	24.2	24.9	96.5	82	92.5	90.6667	29.4	33.4667	29.575	30.7	23.75	25.8667	23.85	24.4333
1988	10	10	30.6	23.0667	7.53333	24.35	30.95	24.8	26.0333	23.9	26.65	23.3333	24.4	96.25	71.5	88.6667	85.6667	29.35	32.15	27.7333	29.3	23.725	25.225	22.7333	23.6667
1988	10	11	31.3	21.1333	10.1667	24	28.45	25.9	26.1	23.55	26.15	24.8667	24.7	96.25	83.5	93.6667	90.3333	28.75	32.45	30.9667	30.3667	23.35	25.375	24.5667	24.2667
1988	10	12	31.35	21.55	9.8	24.05	26.4	26.6	26.775	23.65	25	26.2	24.9667	95.6667	89	97	87	28.925	30.7	33.7	30.65	23.5	24.5	26.1	24.425
1988	10	13	32.45	24.6	7.85	25.2	25.8	26.4	26	24	24.8	20.6	23.1	91	92	59	81	29	30.6	20.4	26.7	23.6	24.4	17.8	21.9
1988	10	14	32.8	21.2	11.6	23.2	26.2	25.4	25	22.8	24.4	23.8	23.7	97	86	88	90	27.5	29.4	28.4	28.4	22.6	23.7	23.2	23.2
1988	10	15	33.45	20	13.45	24.8	28.2	25	25.8	24	24.8	24.4	24.4	94	76	95	88	29.3	29	30.1	29.5	23.7	23.6	24.2	23.8
1988	10	16	33.7333	20	13.7333	25.6	28.2	23.4	25.1	24.2	26	22.4	24.2	89	84	92	88	29.3	32.1	26.4	29.3	23.7	25.3	22	23.6
1988	10	17	32.55	20.2	12.35	24.2	24.8	24.6	24.5	23.4	24.2	24	23.9	94	95	95	95	28.2	29.8	29.4	29.1	23.1	24	23.8	23.6
1988	10	18	30.9333	21.6	9.33333	24	29.8	26.85	27.05	23.2	25	25.1333	25.3	94	68	87.6667	85.3333	27.9	28.5	30.8333	30.8667	22.9	23.2	24.5333	24.5667
1988	10	19	33.2	20.4	12.8	26.4	30.1	26.3	27.3	25.1	25.4	25	25.2	90	69	90	83	31	29.3	30.8	30.4	24.6	23.7	24.5	24.3
1988	10	20	32	23.25	8.75	26.4	31.2	28.1	28.5	24.3	24.2	25.1	24.5	84	56	79	73	29	25.5	29.9	28.1	23.5	21.4	24	23
1988	10	21	33.2667	23.45	9.81667	24.85	32.9	26.2	28.1	24.1	27.6	24.5333	25.75	94	67	87.6667	82	29.5	33.45	29.7	31.4	23.825	25.9	23.9	24.8
1988	10	22	33.6	22.85	10.75	27	28.2	27.3	27.5	23	26.5	25.2	24.9	71	88	85	81	25.4	33.5	30.6	29.8	21.4	25.9	24.5	23.9
1988	10	23	34.3333	23.25	11.0833	26.2	33.4	26.4	28.1	25.2	28.3	24.2	25.9	92	68	84	81	31.4	35.1	28.7	31.7	24.8	26.7	23.4	25
1988	10	24	32.5333	23.7	8.83333	27.2	33	26.2	28.2	24.2	26	25	25.1	78	58	91	76	28.2	29	30.9	29.3	23.1	23.5	24.6	23.7
1988	10	25	32.4	22.8667	9.53333	26.2	30.4	25.6	27	25.4	26.2	24.4	25.3	94	72	91	85	31.9	31.2	29.8	31	25.1	24.8	24	24.6
1988	10	26	35.3333	23.25	12.0833	22.4	30.6	25.9	26.9	22	26.45	24.1	24.9667	97	72.5	86.25	86.6667	26.2	31.825	28.85	30.4667	21.8	25.05	23.4	24.3667
1988	10	27	32.25	22.75	9.5	24.85	31.05	26.8	27.375	23.7	26.9	25.5333	25.5333	91	72.75	90.3333	84.3333	28.55	32.725	31.8667	31.2667	23.25	25.5	25.1	24.7333
1988	10	28	31.95	23.7	8.25	26.4	32.2	27	28.1	25.2	26.4	25	25.5	91	64	85	80	31.2	30.6	30.3	30.7	24.8	24.4	24.3	24.5
1988	10	29	33	23.55	9.45	25.4	30.8	26.2	27.1	24	26.2	24.4	24.9	89	70	86	82	28.9	30.9	29.4	29.7	23.5	24.6	23.7	23.9
1988	10	30	32.7333	23.5	9.23333	25.4	31.8	27.1	27.9	25	25.6	23.2	24.6	97	61	72	77	31.4	28.7	25.8	28.6	24.9	23.4	21.6	23.3
1988	10	31	33.4	22.7	10.7	26.2	30	27	27.5	25	25.8	26	25.6	91	72	92	85	30.9	30.4	32.9	31.4	24.6	24.3	25.7	24.9
1988	11	1	33.55	23.3	10.25	25.4	30.4	27.2	27.5	25	26.2	25.4	25.5	97	72	87	85	31.4	31.2	31.2	31.3	24.9	24.8	24.8	24.8
1988	11	2	32.95	25	7.95	25.3	27.2	26.2	26.2	25	25.6	25.4	25.3	98	88	94	93	31.5	31.7	31.9	31.7	24.9	25	25.1	25
1988	11	3	31.3	23.4	7.9	25	27.4	26.4	26.3	24.4	26.2	25.2	25.3	95	91	91	92	30.1	33.2	31.2	31.5	24.2	25.8	24.8	24.9
1988	11	4	33.15	23.1	10.05	25.4	32	27	27.9	24.2	26.2	25.4	25.3	91	63	88	81	29.4	30.2	31.4	30.3	23.8	24.2	24.8	24.3
1988	11	5	34.9	23.3	11.6	26.4	32.4	28.4	28.9	25.2	26.4	25.6	25.7	91	63	80	78	31.2	30.4	31	30.9	24.8	24.3	24.6	24.6
1988	11	6	33.4667	22.2	11.2667	23	27.2	25.8667	27.0667	20.2	25	24.4	24.8667	78	84	89	82.3333	21.8	30.2	29.6	29.8333	18.9	24.2	23.9	23.9667
1988	11	7	33.3	22.6667	10.6333	24.8	32.3	27.5	27.95	23.9	26.5	25.1	25	96	64	82.5	81	29.3	30.75	30.25	29.8	23.7	24.5	24.2	24
1988	11	8	32.9333	23	9.93333	26.2	30.3	26.4	27.3	24.2	27.2	24.8	25.4	85	79	88	84	28.9	34	30.2	31	23.5	26.2	24.2	24.6
1988	11	9	33	23.4	9.6	26.4	30.3	26	27.2	23.25	26.8	24.8	24.8333	93.5	76	91	86.6667	28	32.9	30.5	30.2667	22.95	25.6	24.4	24.2
1988	11	10	32.4667	23.4	9.06667	24.4	25.4	24.4	24.6	20.2	24.2	24	22.8	68	91	97	85	20.9	29.4	29.6	26.6	18.2	23.8	23.9	21.9
1988	11	11	33.9333	24.4	9.53333	25	30.2	24.8	26.2	24.4	26.6	23.6	24.9	95	76	91	87	30.1	32.4	28.3	30.3	24.2	25.4	23.1	24.2
1988	11	12	33.6	23	10.6	24.4	31.4	27.2	27.5	24.2	26	25.2	25.1	98	65	85	83	30.1	30	30.7	30.3	24.1	24.1	24.5	24.2
1988	11	13	33.6667	23.4	10.2667	26.4	26	26.2	26.2	24.6	24.4	24.4	24.5	86	88	86	87	29.7	29.5	29.4	29.5	23.9	23.8	23.7	23.8
1988	11	14	33.8	25.2	8.6	25.8	31.2	26.3	27.4	25	26.2	25.2	25.5	94	68	92	84	31.1	30.7	31.3	31	24.7	24.5	24.8	24.7
1988	11	15	33.7	21.6	12.1	24.2	27	25.6	25.6	23.8	25	24	24.3	97	85	88	90	29.2	30.3	28.8	29.4	23.6	24.3	23.4	23.8
1988	11	16	33.5	23.4	10.1	24.8	30.2	24.2	25.9	24	25.6	23.4	24.3	94	69	94	86	29.3	29.8	28.2	29.1	23.7	24	23.1	23.6
1988	11	17	33.4667	24.2	9.26667	26.4	27	26	26.4	24.8	25.4	25.2	25.1	88	88	94	90	30.2	31.4	31.5	31	24.2	24.8	24.9	24.7
1988	11	18	32.5	23.4	9.1	24.4	30.4	26.8	27.1	23.2	25.6	25.4	24.7	90	68	89	83	27.6	29.6	31.5	29.6	22.7	23.9	24.9	23.8
1988	11	19	33.8667	23	10.8667	23.4	31	26.8	27	23	25.2	22.6	23.6	97	63	70	76	27.8	28.2	24.6	26.9	22.8	23.1	20.8	22.3
1988	11	20	34.3333	23	11.3333	24.4	29.4	26	26.5	23.4	25.2	23.4	24	92	71	80	81	28.1	29.3	27	28.1	23	23.7	22.4	23
1988	11	21	35.65	24	11.65	24.6	30.2	27.8	27.6	23.8	26.4	25.6	25.3	94	74	84	84	28.9	31.9	31.4	30.7	23.5	25.1	24.8	24.5
1988	11	22	33.7	23.2	10.5	24.2	31	25.8	26.7	23.6	25.4	24.8	24.6	95	64	92	84	28.7	28.7	30.6	29.3	23.4	23.4	24.4	23.7
1988	11	23	33.25	24	9.25	25.2	31.56	25.58	26.76	23.6	26.72	24.9	25.05	88	69.2	94.6	85.4	28.1	31.88	31.04	30.36	23	25.06	24.66	24.24
1988	11	24	34.85	23	11.85	24.8	31.2	26.6	27.74	23.525	26.6	25	24.9	93.25	70	88	79.5	28.425	31.8	30.6	29.5	23.2	25.1	24.4	23.825
1988	11	25	32.0667	23.6	8.46667	25	31.4	27	27.6	23.8	26.4	25.6	25.3	91	68	89	83	28.7	31.1	31.9	30.5	23.3	24.7	25.1	24.4
1988	11	26	30.65	23.8	6.85	27	32.2	27.2	28.4	24.8	26.6	24.6	25.3	84	65	81	76	29.8	31.1	29.2	30	24	24.7	23.6	24.1
1988	11	27	32.75	23.6	9.15	25.92	30.875	26.6	27.35	24.4	25.4667	24.94	24.6667	89.25	71.3333	87.8	83.6667	29.625	29.4667	30.48	29.4667	23.9	23.8	24.38	23.7667
1988	11	28	33.7	23.8	9.9	27.2	32.2	27.8	28.8	24.8	27.2	25.42	25.2333	82	68	92	85.25	29.7	32.7	31.78	30.375	23.9	25.6	25.04	24.275
1988	11	29	31.8	23.4	8.4	25.6	32.4	27.6	28.3	22.2	26.8	24	24.3	75	65	74	71	24.5	31.5	27.4	27.8	20.8	24.9	22.6	22.8
1988	11	30	33.4667	22	11.4667	27.4	31.8	27.8	28.7	24	25.2	25.4	24.9	76	59	83	72	27.6	27.7	30.8	28.7	22.7	22.8	24.6	23.3
1988	12	1	32.9	22.2	10.7	23.4	33	26.6	27.4	22.2	25.2	24.4	23.9	90	53	84	76	26	26.9	29.1	27.3	21.7	22.3	23.6	22.5
1988	12	2	33.15	22.8	10.35	26	33	26.6	28	23.6	25.2	24.3	24.4	82	53	83	73	27.5	26.9	28.8	27.7	22.7	22.3	23.4	22.8
1988	12	3	33.25	23.6	9.65	25	30.8	27	27.5	23.6	25.8	25.2	25.0667	89	67	87	81.6667	28.2	29.9	30.8333	30.1	23.1	24	24.5667	24.1
1988	12	4	33.3	22.45	10.85	25.25	32.35	26.95	27.9	22.8667	25.8	23.7333	24.1667	85.3333	61.3333	79.3333	75.3333	26.6	29.0333	27.3	27.6333	22.0333	23.4333	22.4	22.6333
1988	12	5	33.3333	21.6	11.7333	25.8	33.4	25.8	27.7	22.6	26.3	23	24.9	76	67.5	79	90	25.3	30.9	26.2	30.5	21.3	24.55	21.9	24.4
1988	12	6	34.5	20.3	14.2	23.2	32	24.8	26.2	21.8	24.6	23.6	23.3	89	55	91	78	25.2	26	28.3	26.5	21.2	21.7	23.1	22
1988	12	7	33.4	21	12.4	24.4	32	24.8	26.5	22.2	24.8	23.8	23.6	83	56	92	77	25.3	26.5	28.8	26.9	21.3	22.1	23.4	22.3
1988	12	8	34.6	24.2	10.4	25.4	29.6	26.4	27	23.2	24.6	23.4	23.7	83	67	78	76	27	27.6	26.8	27.1	22.3	22.7	22.2	22.4
1988	12	9	34.2667	21.8	12.4667	26	31.6	25.6	27.2	22.4	23	23.4	22.9	73	48	83	68	24.7	22.4	27.3	24.8	20.9	19.3	22.5	20.9
1988	12	10	33.9333	21.6	12.3333	26.2	31.8	27.6	28.3	23	25.2	24.2	24.1	76	59	76	70	26	27.7	27.9	27.2	21.7	22.8	22.9	22.5
1988	12	11	33.9333	23	10.9333	26	33.8	27.4	28.6	22.4	25.4	24.025	23.5667	73	51	81.75	74.75	24.7	26.9	28.225	26.65	20.9	22.3	23.025	22
1988	12	12	34.4	22.4	12	23.8	33.6	26	27.3	22.6	25.6	24.1	23.9333	90	53	84	69.6667	26.6	27.5	28.575	26.7	22.1	22.7	23.25	22.1
1988	12	13	34.4	21.8	12.6	25.6	33.2	26.6	28	24	26.4	23.3	23.4	88	59	77	71.5	28.8	29.9	26.5	26.1	23.4	24	22	21.7
1988	12	14	35.05	22.8	12.25	24.2	30	25.2	26.2	21.6	25.2	24.6	23.8	80	68	95	81	24.1	28.9	30.5	27.8	20.5	23.5	24.4	22.8
1988	12	15	35.4667	23	12.4667	26.2	32.2	27.2	28.2	23.34	25.6	25	24.825	86.4	59	84	76.5	27.64	28.4	30.2	29.1	22.66	23.2	24.2	23.5
1988	12	16	35.8667	21	14.8667	25	32.6	26.2	27.5	23.6	24.8	25	24.5	89	53	91	78	28.2	26.1	30.9	28.4	23.1	21.8	24.6	23.1
1988	12	17	34.6667	22.6	12.0667	23.2	33.8	26.4	27.5	22	24.4	24.05	24.35	90	46	75.75	69.5	25.6	24.3	27.675	27.5	21.5	20.6	22.65	22.55
1988	12	18	34.2	22.2	12	27	32.6	24.8	27.3	24.4	24.8	23.6	24.3	81	53	91	75	28.8	26.1	28.3	27.8	23.4	21.8	23.1	22.8
1988	12	19	34.8667	23.15	11.7167	25.075	33.5	27.48	28.7	22.15	25.9	23	23.45	78.25	55	71.25	65.5	24.8	28.4	25.45	25.55	20.9	23.125	21.2	21.35
1988	12	20	35.0667	22	13.0667	24.2	32.8	25.6	27	21.2	25	24	23.4	77	53	88	73	23.2	26.5	28.8	26.1	19.9	22	23.4	21.8
1988	12	21	35.5	20.6	14.9	25.8	34.4	25.8	28	22	24.6	23.6	23.4	72	45	83	67	23.9	24.4	27.7	25.3	20.4	20.7	22.7	21.3
1988	12	22	34.5333	22.6	11.9333	23.4	33	26.4	27.3	21	24	24.4	23.925	81	47	72.25	71.25	23.3	23.9	27.825	26.975	19.9	20.3	22.775	22.225
1988	12	23	35	22.2	12.8	24.4	33	27	27.9	22.8	25.8	22.4	23.9333	87	55.25	67	71	26.7	28.275	24	26.8333	22.2	23.1	20.4	22.2
1988	12	24	35.2	21.8	13.4	24.2	33.7333	27.6	28.7	22	25.5333	23.7333	23.8	83	52	73.3333	65.6667	25	27.2667	26.8667	26.1	21.1	22.4667	22.2667	21.6667
1988	12	25	35.4667	22.7	12.7667	24.88	33.5	26.48	27.84	22.2	26.2	24.28	24.25	80	56.6	83.8	72.5	25.225	29.24	28.9	27.725	21.075	23.6	23.46	22.7
1988	12	26	35.8667	21.8	14.0667	25.6	34	26.4	28.1	24.4	25.6	24.24	24.4	91	51	78.2	73.5	29.8	27.2	28.26	27.825	24	22.5	23.04	22.8
1988	12	27	36.0667	23.6	12.4667	24.8	33.6	27.8	28.5	22.8	25.2	23.4	23.8	84	51	69	68	26.4	26.5	25.8	26.2	22	22	21.6	21.9
1988	12	28	36.2	23.6	12.6	25.2	33.4	25.2	27.3	23.2	24.6	23.8	23.9	85	49	89	74	27.1	25.1	28.5	26.9	22.4	21.1	23.3	22.3
1988	12	29	36.4	24.4	12	26	32.4	24.6	26.9	24	26.2	23.4	24.5	85	61	90	79	28.5	29.9	28	28.8	23.2	24	22.9	23.4
1988	12	30	35.8	22.2	13.6	23.6	25.4	26.2	25.4	22.8	24.8	25.05	24	93	95	93.5	76	27.2	30.9	31.25	27.6	22.5	24.6	24.75	22.7
1988	12	31		22.4		25.4	29.6	25	26.3	24.2	24.2	23.4	23.9	91	64	88	81	29.4	26.6	27.7	27.9	23.8	22.1	22.8	22.9

## Sheet: 1989
						Temperature				Temperature				Relative Humidity				Pressure				Dew temperature
Year	Month	Day	Maximum	Minimum	Max-Min	1899-12-31 07:00:00	1899-12-31 13:00:00	1899-12-31 19:00:00	Average	1899-12-31 01:00:00	1899-12-31 13:00:00	1899-12-31 19:00:00	Average	1899-12-31 01:00:00	1899-12-31 13:00:00	1899-12-31 19:00:00	Average	1899-12-31 07:00:00	1899-12-31 13:00:00	1899-12-31 19:00:00	Average	1899-12-31 07:00:00	1899-12-31 13:00:00	1899-12-31 19:00:00	Average		Month	Taverage	Hraverage
1989	1	1	36.4	23.4	13	26.4	31.4	25.6	27.3	23.6	24.8	24.2	24.2	79	59	89	76	27.3	26.9	29.3	27.8	22.5	22.3	23.7	22.8		January	28.1309	71.7097
1989	1	2	36.5333	22.6	13.9333	24.8	31.6	26.4	27.3	23.8	26.4	25.4	25.2	92	67	92	84	28.8	31	31.8	30.5	23.4	24.6	25.1	24.4		February	29.319	66.5357
1989	1	3	35.7	22.6	13.1	24.2	32.4	26	27.2	23.2	25.2	24.2	24.2	92	56	86	78	27.8	27.3	29	28	22.8	22.5	23.5	23		March	28.3767	69.3519
1989	1	4	36.0667	23	13.0667	24.4	33.8	27.6	28.4	22.4	25.4	24.2	24	84	51	76	70	25.8	26.9	27.9	26.8	21.6	22.3	22.9	22.3		April	29.4679	77.9211
1989	1	5	35	21.4	13.6	24.6	31.2	27.4	27.6	22.4	24.6	25.6	24.2	83	58	87	76	25.6	26.5	31.6	27.9	21.5	22.1	25	22.8		May	27.679	76.9611
1989	1	6	34.8	23.6	11.2	24.2	32.2	27.8	28.4667	22.5667	26.6	22.6	24.8333	87.6667	65	64	75.6667	26.2667	31.1	24	28.9667	21.8667	24.7	20.4	23.4667		June	28.5067	77.8889
1989	1	7	35.9	24.6	11.3	27.4	31.4	27.2	28.3	22.8	24.8	24.2	23.9	68	59	78	68	24.7	26.9	28.2	26.6	20.9	22.3	23.1	22.1		July	28.4505	75.4167
1989	1	8	34.6667	22.4	12.2667	26.8	30.4	25.2	26.9	23.2	25.6	23.8	24.2	74	68	89	77	26	29.6	28.5	28.1	21.8	23.9	23.3	23		August	28.2742	78.8871
1989	1	9	36.6	20.8	15.8	24.6	32.4	26.4	27.5	20	23	24.6	22.5	66	45	86	66	20.3	21.8	29.7	24	17.8	18.9	23.9	20.2		September	27.9617	81.929
1989	1	10	37	22.6	14.4	24.8	32.2	29.3	29.575	21.4	24	25.25	24.775	74	51	73	69.75	23.2	24.4	29.5	28.225	19.9	20.7	23.725	23.025		October	27.1225	85.5772
1989	1	11	36	22.8	13.2	25.4	33.8	28.6	29.1	23	24.2	24.8	24	82	45	74	67	26.5	23.8	28.8	26.4	22	20.3	23.4	21.9		November	27.3604	82.5556
1989	1	12	35	23.8	11.2	25.2	29.6	25.2	26.3	22.8	24.4	23.6	23.6	82	65	88	78	26.2	27.1	28.1	27.1	21.8	22.4	23	22.4		December	27.4378	77.1613
1989	1	13	36.7333	22.2	14.5333	25.4	32.4	27.35	28.3	23.4	25	25.15	23.6667	85	55	83.75	68.6667	27.4	26.8	30.575	25.9667	22.6	22.2	24.35	21.6333
1989	1	14	36.7333	22.6	14.1333	26.4	33	27.7	28.375	24	24.4	24.85	24.125	82	49	80	72.5	28.2	24.8	29.5	27.3	23.1	21	23.8	22.425
1989	1	15	36.6	21.9	14.7	24.36	34.56	29.1	29.375	21.84	26	25.3	24.55	80.8	51.2	74.75	69	24.5	28.16	29.775	27.85	20.74	22.76	23.875	22.7
1989	1	16	35.7333	23.6	12.1333	25.4	34.4	24.8	27.4	24.6	24.4	23.8	24.3	94	44	92	77	30.4	23.9	28.8	27.7	24.3	20.4	23.4	22.7
1989	1	17	35.6	24.4	11.2	25.2	29	27.4	27.3	23	24.8	24.4	24.1	83	71	78	78	26.6	28.5	28.6	27.9	22.1	23.2	23.3	22.9
1989	1	18	36.8	22.6	14.2	25.2	27.6	26.4	26.4	23.6	25.8	23.8	24.4	88	87	81	85	28.1	32	27.7	29.3	23	25.2	22.8	23.7
1989	1	19	37.6667	22	15.6667	25	29.8	26.4	26.9	21.2	24.6	23.4	23.1	72	66	78	72	22.6	27.5	26.8	25.6	19.5	22.6	22.2	21.4
1989	1	20	36.2667	22.8	13.4667	26.8	35.8	26.4	28.8	23.2	25.2	23.6	24	74	43	79	65	26	25	27.3	26.1	21.8	21.1	22.5	21.8
1989	1	21	36.3333	20.8	15.5333	26.2	34.2	28.75	29.225	24.4	25.5333	24.6	24.1667	86	49	72.25	64.6667	29.4	26.7333	28.225	26.4667	23.7	22.1333	23	21.9667
1989	1	22		22.25		25.04	34.68	28.6	29.1667	22.96	26.4	24.1333	24.2	84	51.25	69	66.5	26.66	28.8	27.1333	26.8	22.12	23.325	22.4333	22.2
1989	1	23	36.8	22	14.8	27	34.6	29.8	30.3	24	25.2	25.2	24.8	78	47	69	65	27.8	25.8	29	27.5	22.9	21.6	23.5	22.7
1989	1	24	35.6	23	12.6	26.4	30.2	28.6	28.5	23.6	25.4	24.6	24.5	79	68	72	73	27.3	29.2	28.3	28.3	22.5	23.7	23.1	23.1
1989	1	25	36	22.6	13.4	25.2	32.8	27.8	28.4	20.8	22.6	23.4	22.3	68	42	69	59	21.6	20.6	25.8	22.7	18.8	18	21.6	19.5
1989	1	26	36.4	23.6	12.8	25.8	32.6	28.6	28.9	22.8	23.6	25.4	23.9	78	47	77	67	25.8	23.1	30.3	26.4	21.6	19.8	24.3	21.9
1989	1	27	36.9	22.6	14.3	26.4	33.8	27.4	28.8	21.4	26.2	24.2	23.9	64	55	77	65	22.2	29	28.1	26.4	19.1	23.5	23	21.9
1989	1	28	36.3	22.4	13.9	26.4	33.8	26.4	28.3	22.2	24.4	23.6	23.4	70	46	79	65	24	24.3	27.3	25.2	20.4	20.6	22.5	21.2
1989	1	29	37.4	22.1	15.3	25.08	34.96	30.55	30.275	22.44	26.56	24.15	24.175	80.6	52.4	59.5	63.25	25.48	29.38	26.2	26.625	21.26	23.46	21.4	21.75
1989	1	30	35.6	21.8	13.8	26	29.8	25.8	26.8	24	26.8	23.4	24.7	85	79	82	82	28.5	33.2	27.2	29.6	23.2	25.8	22.5	23.8
1989	1	31		22.6		25.8	27.8	26.4	26.6	22.4	25.2	24.2	23.9	75	81	84	80	24.8	30.3	28.7	28	21	24.3	23.4	22.9
1989	2	1	34.2	21.6	12.6	24.8	29.8	29.6	28.5	23.8	24.2	23.6	23.9	92	63	61	72	28.8	26.5	25.1	26.8	23.4	22	21.2	22.2
1989	2	2	36	23.6	12.4	25	33.6	28.4	28.8	20	22.6	26.8	23.1	63	39	88	63	20.1	20.1	34.2	24.8	17.6	17.6	26.3	20.5
1989	2	3	35.6	22.3	13.3	25.1	34.2	29.5	30.1	22.3	24.8	24.4	23.3	79	47	67.5	59	25.1	25.1	27.25	24.2	21.1	21.1	22.35	20.5
1989	2	4	34.2	23	11.2	26.2	33	26.8	28.2	24	25.6	24.8	24.8	83	56	85	75	28.4	27.9	30	28.7	23.2	22.9	24.1	23.4
1989	2	5	35.4	24	11.4	26	34.2	28.6	29.4	21.8	24.2	24.6	23.5	69	44	72	62	23.3	23.6	28.3	25	20	20.1	23.1	21.1
1989	2	6	35	23.4	11.6	27.6	35	29.2	30.3	23	25.4	24.2	24.2	68	46	66	60	25	26.1	26.9	26	21.1	21.8	22.3	21.7
1989	2	7	35.6	25	10.6	25.8	34.3333	28.6667	29.1333	23.2	24.4	25.3333	23.65	80	44	76.6667	66.5	26.7	23.95	30.6	25.65	22.2	20.3	24	21.4
1989	2	8	35.4	24.6	10.8	27.4	35.6	29.8	30.6	22.4	26.2	24.4	24.3	65	48	64	59	23.8	27.8	27	26.2	20.3	22.8	22.3	21.8
1989	2	9	34	24	10	24.6	33.6	28.4	28.8	23.2	23.8	24.6	23.9	89	44	73	69	27.5	23	28.4	26.3	22.7	19.7	23.2	21.9
1989	2	10	35.4	24.8	10.6	25.4	32.6	28.6	28.8	22.4	25.8	24.4	24.2	77	58	71	69	25.1	28.7	27.8	27.2	21.2	23.4	22.8	22.4
1989	2	11	35.4	24.2	11.2	25.6	33.5333	30	29.65	23.2	25.8	24.4	24.7	82	53.5	63.5	70.5	26.8	27.85	26.9	28	22.2	22.85	22.2	22.95
1989	2	12	34.4	23.2	11.2	25.5	33.5333	29.6	29.4	24.6	26.1	25	25.05	93.3333	56	69.5	72.5	30.3333	28.9	28.6	28.85	24.3	23.5	23.3	23.45
1989	2	13	35.8	24	11.8	27.4	34.8	27.6	29.4	24.6	25.6	24.2	24.8	80	48	76	68	29.1	26.7	27.9	27.9	23.6	22.2	22.9	22.9
1989	2	14	36.8	25.2	11.6	25.4	30.8	26.8	27.4	24.2	23.6	23.2	23.7	91	55	74	73	29.4	24.3	26	26.6	23.8	20.7	21.8	22.1
1989	2	15	36.6	23.6	13	24.8	32.8	27.6	28.2	22.2	25.4	24.3	24	80	55	76	71	25	27.5	28.2	26.9	21.1	22.7	23.1	22.3
1989	2	16	37.4	23.8	13.6	25	34.6	28.4	29.1	21.4	23.4	24.6	23.1	73	39	73	62	23.1	21.3	28.4	24.3	19.8	18.5	23.2	20.5
1989	2	17		18.4		23	32.2	27.4	27.5	22.4	25.2	24.4	24	95	57	78	77	26.7	27.4	28.6	27.5	22.2	22.6	23.3	22.7
1989	2	18	38.8	20.2	18.6	25	32.8	27	28	23	25.8	24.6	24.5	85	57	82	75	26.8	28.6	29.3	28.2	22.2	23.3	23.7	23.1
1989	2	19	36.8	20	16.8	25.6	36	31.4	31.1	24.2	23.7	23.05	22.55	89	36	49	49.5	29.3	21.25	22.7	21.75	23.7	18.4	19.45	18.75
1989	2	20	36.6	22.4	14.2	24.8	30.4	26	26.8	23.2	26.6	24.2	24.7	87	74	86	83	27.4	32.3	29	29.5	22.6	25.3	23.5	23.8
1989	2	21	36.2	23	13.2	27.4	35	32.1	31.35	23.8	25.8	24.4	23.7	74	48	53.5	56	27.1	27.1	25.55	24.5	22.4	22.4	21.3	20.7
1989	2	22	37	23	14	26.2	34.8	26	28.3	23	25.4	24.2	24.2	76	47	86	70	26	26.2	29	27	21.7	21.9	23.5	22.4
1989	2	23	37.6	21.8	15.8	25	36.1	24.6	31	24.6	24.8	24	23.3	97	40	95	53.5	30.6	23.8	29.4	23.6	24.5	20.3	23.8	20.15
1989	2	24	38.6	23.2	15.4	26.2	31.2	31.55	30.9	24.2	25.4	23.9	23.35	85	63	53	56.5	28.9	28.6	24.6	23.9	23.5	23.3	20.75	20.35
1989	2	25	38.2	23	15.2	25.2	35.2	31.3	30.65	25	26.1	24.9	24.8	98	49	59.5	66	31.5	27.8	27.25	27.7	24.9	22.85	22.5	22.8
1989	2	26	38	22.2	15.8	24.6	35	31.2	30.6	23.2	25.4	25.4	24.6	89	46.5	63	64.5	27.5	26.1	28.65	27.2	22.7	21.8	23.3	22.4
1989	2	27	37.8	23.4	14.4	24	31.6	28.15	27.95	23.5	25.8	24.6	24.65	96	64	75.5	78.5	28.6	29.5	28.65	28.95	23.3	23.8	23.35	23.45
1989	2	28	37.6	24.8	12.8	23.95	33.7	30.4	31	22.5	25.9	26.8	24.2	88.5	55.5	76	62	26.35	28.25	32.8	26.1	21.9	23.05	25.6	21.8
1989	3	1	38	22.4	15.6	26	35.6	32.2	31.9	25.4	25.4	24.4	24.3	95	44	53	56	32	25.7	25.4	25.6	25.2	21.5	21.3	21.5
1989	3	2	37.6	26	11.6	26.8	36.2	32	31.8	22.2	24.2	23.6	23.3	67	37	50	51	23.7	22.2	23.5	23.2	20.2	19.2	20.1	19.8
1989	3	3	38.6	23.9	14.7	26.5	35.9	31.7	31.45	22.5	26.2	24.4	24.35	71	47	55	57.5	24.65	27.6	25.85	26.05	20.8	22.65	21.45	21.65
1989	3	4	38.8	24.9	13.9	26.3	37.5	32.4	32.15	22.3	26.6	25.2	24.7	71	43	56	56.5	24.3	27.6	27.25	26.4	20.6	22.7	22.5	21.9
1989	3	5	38.2	25.1	13.1	26.3	35.9	31.7	31.4	23.4	25.9	25.3	24.85	78.5	45.5	60	61	26.95	26.8	28	27.25	22.2	22.2	22.95	22.45
1989	3	6	38.6	21	17.6	25.4	33	28.6	28.9	24.2	26.8	25.8	25.6	91	62	80	78	29.4	31.1	31.3	30.6	23.8	24.7	24.8	24.4
1989	3	7	36.8	23.2	13.6	24.2	34.6	25.4	27.4	23.4	26.8	24	24.7	94	55	89	79	28.2	30	28.9	29.1	23.1	24.1	23.5	23.6
1989	3	8	37.4	22	15.4	22.4	30.4	27.2	26.8	20.4	25.2	24.6	23.4	84	66	81	77	22.6	28.6	29.2	26.8	19.5	23.3	23.6	22.1
1989	3	9	31	23	8	23	29.2	26.8	26.5	22.4	24.2	24.6	23.7	95	66	84	82	26.7	26.9	29.5	27.7	22.2	22.3	23.8	22.7
1989	3	10	32	23	9	23.6	31.4	26	26.8	22.8	25.2	24.6	24.2	93	61	89	81	27.2	27.9	30	28.4	22.5	22.9	24.1	23.2
1989	3	11	38.8	22.8	16	23	29	25.2	25.6	22.6	25.2	22.1	23.3	97	74	77	82	27.1	29.5	24.5	27.1	22.4	23.8	20.8	22.4
1989	3	12	39.4	22.6	16.8	23	25	25.2	24.6	22.2	23.6	24	23.3	93	89	91	91	26.2	28.2	29	27.8	21.9	23.1	23.6	22.8
1989	3	13		20.4		20.6	28.2	25	24.7	20.4	24.6	24.2	23.1	98	75	94	89	23.8	28.5	29.7	27.3	20.3	23.3	23.9	22.5
1989	3	14	37.6	21.4	16.2	22.6	31.2	24.8	25.9	21.8	24.2	23.6	23.2	93	56	91	80	25.6	25.5	28.3	26.5	21.5	21.4	23.1	22
1989	3	15		22.2		23.4	32	26.2	27	23	25.4	24	24.1	97	59	83	80	27.8	28	28.4	28.1	22.8	23	23.2	23
1989	3	16	38.6	22.2	16.4	24	32	28	28	22	25.4	24.8	24.1	84	59	77	73	25.1	28	29.2	27.4	21.2	23	23.6	22.6
1989	3	17	38.4	20.1	18.3	23.2	31.8	28.4	28	20.4	25.4	23.5	23.15	78	60	50	50.5	22.1	28.2	23.45	22.9	19.1	23.1	20	19.55
1989	3	18	39.8	20.6	19.2	25.4	33	28	28.6	20.2	25.6	24.6	23.5	62	56	76	65	20.2	27.9	28.7	25.6	17.7	22.9	23.3	21.3
1989	3	19	39	21.2	17.8	22.6	32.4	27.8	27.6	20.4	25.2	23.2	23.7	82	56	45.5	49	22.5	27.3	22.45	23.5	19.4	22.5	19.1	20.05
1989	3	20	37.4	20.4	17	21.4	31	26	26.1	20.6	25.4	20.8	22.3	93	64	63	73	23.7	28.7	21.1	24.5	20.2	23.4	18.4	20.7
1989	3	21	35.2	21.4	13.8	23.2	31.2	23.8	25.5	20.4	25.2	20	21.9	78	62	71	70	22.1	28.1	20.9	23.7	19.1	23	18.2	20.1
1989	3	22	37.8	23.4	14.4	24.6	32	26.2	27.3	22.2	25.2	20.6	22.7	81	58	60	67	25.2	27.5	20.5	24.4	21.2	22.7	17.9	20.6
1989	3	23	37.6	19.2	18.4	22.6	32.8	28.4	28	22	25.8	20.4	22.7	95	57	48	67	26	28.6	18.7	24.4	21.8	23.3	16.4	20.5
1989	3	24	38	22.8	15.2	24.2	33.4	28	28.4	20.3	24.7	23.5	22.8	70	49	69	63	21.2	25.3	26	24.2	18.5	21.3	21.7	20.5
1989	3	25	36.6	20.8	15.8	26.6	34	30.2	30.3	22.6	26.2	23.8	24.2	71	54	59	61	24.8	28.8	25.2	26.3	20.9	23.4	21.2	21.9
1989	3	26	37	18	19	25.8	33.6	31.8	31.2	20.1	26.4			59	57			19.7	29.6			17.3	23.9
1989	3	27	36.2	23.8	12.4	26.4	35.2	28.4	30.8	24.8		26.8		88		88		30.2		34.2		24.2		26.3
1989	3	28	38.2	20.4	17.8	23.2	33.2	25.4	26.8	20.2	25.4	23.4	23	76	54	85	71	21.7	27.3	27.4	25.5	18.8	22.5	22.6	21.3
1989	3	29		22.8		23.6	32	33.4	32.6	23.2	25.8			97	61			28.2	29.1			23	23.6
1989	3	30		19.8		22.4	33.4			21.2	25.7			90	54			24.4	27.9			20.7	22.9
1989	3	31	32.4	20.6	11.8	24.4	33.2	29.6	29.2	23.2	25.1	20.5	22.9	90	52	44	62	27.6	26.5	18.1	24.1	22.7	22	15.9	20.2
1989	4	1		23.4		23.8	29.4			23	26.8			93	82			27.5	33.5			22.7	25.9
1989	4	2	38	22.8	15.2	27.2	35.6	32.6	32	24.2	29.4			78	63			28.2	36.9			23.1	27.6
1989	4	3	37.2	23.2	14	24.6	35	33.8	31.8	24.2	28			97	59			29.9	33.1			24.1	25.8
1989	4	4	37.8	24	13.8	25.6	35.2	28.8	29.4	25	27.6	25.7		95	61	78.5		31.3	32.7	30.95		24.8	25.5	24.6
1989	4	5		23.8		25.5	35.4			24	27.4			89	54			28.85	31.2			23.4	24.7
1989	4	6	37.6	24.2	13.4	27.6	34	27.4	29.8	24.8	27.4	26.2		81	61	91		29.6	32.15	33.2		23.9	25.25	25.8
1989	4	7	38	24.2	13.8	25.8	33.8	33.8	32.8	23.5	26.1	26.8	25.3	83	56	58	58	27.4	28.7	30.6	27.5	22.6	23.3	24.4	22.6
1989	4	8	40	24.6	15.4	25	34.7	31	30.45	24.3	27.5	25.7	25.85	94.5	59	67.5	73.5	29.9	31.9	29.55	30.45	24.05	25.15	23.85	24.35
1989	4	9	41.8	20.2	21.6	20.8	35.6	26.6	27.4	25	27.7	27.6	27.4	91	62	57	63	30.85	32.7	32	32.3	24.6	25.55	25.2	25.3
1989	4	10	40	21.6	18.4	25.8	24.8	26.6	26	25.7		28.2		90.5		74		32.1		35.6		25.25		27
1989	4	11	38.2	25	13.2	26.1	34.3	29.8	30	24.9	26.7	24.6	24.6	91	56	88	82	30.7	30.1	29.9	29.2	24.45	24.1	24	23.6
1989	4	12	35.8	21.2	14.6	25.4	30.5	28.6	28.3	24.8	26.8	24.4	24.9	89.6667	66.6667	86	83	30.3667	31.7667	29.4	29.8	24.3	25.0333	23.7	24
1989	4	13	37.6	20.1	17.5	26.8	35.6	30.1	30.6	24.7	26.5333	25		95	57.3333	63		30.75	29.9667	27.8		24.5	24.0333	22.8
1989	4	14	38.2	21.2	17	25.2	36.2	33.4	32.1	24.4	26.2667	24.2		87	54	89	82	29.8	28.9667	29.3	28.7	24	23.5	23.7	23.4
1989	4	15	34.8	24.2	10.6	25.2	32.9	30	28.75	24.8667	26.4	26.3	25.7	90.3333	63	86	81	30.5667	30.4	32.95	31.1	24.4333	24.3	25.65	24.7
1989	4	16	36.2	23.6	12.6	26	31.8	31.2	31.1	24.1333	25.9			83.3333	66.5			28.5667	29.95			23.2667	24.1
1989	4	17	36.8	24.4	12.4	26.8	32.2667	29.9	31.2	25.4	26.6667	25.2		88	66	77		31.4	31.2	29.9		24.8	24.7667	24.1
1989	4	18	35.6	24.2	11.4	26.3333	33.2	29.7	29.85	24.9333	26.5333	26.8	25.9	89	59.6667	82	77	30.6333	30.2667	33.5	31.1	24.4333	24.2333	25.9	24.7
1989	4	19	32.4	23.4	9	25.8	32	30	28.55	24.3	27.7	25.1	25.8	91	72	78	84	29.55	34.25	29.8	31.8	23.85	26.35	23.95	25
1989	4	20	36.2	22.4	13.8	25.6	33.8	28.8	29.9	22.3	27.9	25.8	25.35	74.5	64	72.5	70	24.85	33.65	30.5	29.65	20.65	26.05	24.4	23.7
1989	4	21	37.6	24.4	13.2	26.6	34	28.4	29	24.2	27.6	25.4	25.3	91.5	62	85	80	29.5	32.7	31.1	30.5	23.8	25.5	24.7	24.3
1989	4	22	37	23.4	13.6	24.4	34.1	28.7	29.3	24.8	27.4	24.2	25.1	97	60	84	81	31	32.1	28.7	30	24.7	25.2	23.4	24.1
1989	4	23	36.8	22.4	14.4	24.6	33.6667	28.8	29.4	24.2	26.8667	25.9	25	85.5	59	80	74	29.1	30.8667	31.45	29.2	23.45	24.5667	24.9	23.6
1989	4	24	37.4	23.2	14.2	25.2	33.8	26.7	28.7	23.7	26.8	24.4	24.4	82	65	86	73	27.8	31.5	29.4	28.1	22.75	24.95	23.7	22.9
1989	4	25	36	25.6	10.4	26.8	32.4	31	30.1	24.8	27.8			80	71			29.4	34.3			23.8	26.3
1989	4	26		23.6		26.6667	30.8667	26.2	28.4	25.2	26.6	25.4	25.7	87	73.6667	94	78	30.95	32	31.9	30.7	24.6	25.1333	25.1	24.5
1989	4	27	37.6	23.3	14.3	26.3333	32.2	26.4	27.4	25.0667	26.5	26	25.5	90.3333	58	96.5	83	30.9333	29.9	33.35	30.8	24.6	24.05	25.85	24.5
1989	4	28	36.4	24.2	12.2	25.3333	32	26.8	27.75	24.6667	26.4	25.5	25.7	94.6667	67	90	84	30.6333	31.05	31.75	31.5	24.4333	24.65	25.05	24.9
1989	4	29	34.8	24	10.8	25.2	30.4	26.8	27.3	23.9	27	26.2	25.7	90	78	95.5	88	28.8	33.4	33.6	31.95	23.4	25.9	26	25.1
1989	4	30	34.8	23.9	10.9	24.8	31.5	27.4	27.75	24	26.2	24.6	24.8	94	74	94	86	29.3	31.5	30.4	30.1	23.7	24.9	24.3	24.1
1989	5	1	35.4	23.6	11.8	25.2	30	28	27.8	23	24.8	24.6	24.1	83	66	76	75	26.6	27.8	28.7	27.7	22.1	22.9	23.3	22.8
1989	5	2	29.8	21.8	8	22.4	26.2	25	24.6	22	24.6	23.2	23.3	97	88	86	90	26.2	29.9	27.2	27.7	21.8	24	22.5	22.8
1989	5	3	33.6	22.2	11.4	25	32.4	27	27.9	24.4	25	24.6	24.7	95	55	82	78	30.1	26.8	29.3	28.7	24.2	22.2	23.7	23.4
1989	5	4	34	23.4	10.6	25.8	35	27.6	29	24.8	26.2	26.4		92	50	75		30.6	28.2	32		24.4	23	25.2
1989	5	5	35.4	22.6	12.8	25.6	33.8	30.2	30	24	26.6	20.8	23.8	88	57	43	63	28.8	30	18.3	25.7	23.4	24.1	16.1	21.2
1989	5	6	32.9	23.2	9.7	23.6	31.6	28.4	28	23.4	27.2	25.4	25.3	98	71	87.6667	84.6667	28.6	33.1	31.3333	30.8	23.3	25.8	24.8333	24.5333
1989	5	7	34.8	23	11.8	25.2	33	25.6	27.4	20.6	25.8	20.6	22.3	66	57	64	62	21.2	28.4	20.9	23.5	18.4	23.2	18.2	20
1989	5	8	34.6	24.2	10.4	26.4	32.8	27	28.3	23.4	26	25.8	26	78	59	73.5	75.5	26.8	29.1	30.6	31.15	22.2	23.6	24.45	24.7
1989	5	9	34.2	22.6	11.6	22.8	31.4	23.8	25.4	22.2	25.4	22.8	23.5	95	62	92	83	26.4	28.4	27.1	27.3	22	23.2	22.4	22.5
1989	5	10	35.8	22.4	13.4	23.6	31	21.6	24.5	22.3	25.6	20.8	22.9	89	65	93	83	26.1	29.2	24	26.4	21.8	23.7	20.4	22
1989	5	11	34.7	24.8	9.9	23.8	31	26.8	27.1	20.2	27.2	24.8	24.1	72	75	85	77	21.3	33.5	30	28.3	18.5	26	24.1	22.8
1989	5	12	36.6	23.4	13.2	24.2	29	27	26.8	23.2	24.6	23.2	23.7	92	70	73	78	27.8	28	25.9	27.2	22.8	23	21.7	22.5
1989	5	13	32	23.4	8.6	23.8	30.4	26.4	26.8	23.6	26.2	24	24.6	98	72	82	84	29	31.2	28.2	29.5	23.5	24.8	23.1	23.8
1989	5	14	34	24.5	9.5	24.8	31.7	27.8	27.45	23.9	26.9	25.4	25.2	93	69	83	82.5	29.05	32.3	30.8	30.4	23.6	25.3	24.6	24.3
1989	5	15	34	23.5333	10.4667	25.3333	31.5	26.9	27.5	24.2667	27.1	25.2	25.5	91.6667	71.5	87.5	84.5	29.6333	32.9	30.9	31.2	23.9	25.7	24.6	24.75
1989	5	16		24.4		26.4	33.2	27.4	28.6	25.2	27.4	25.2	25.9	91	64	84	80	31.2	32.6	30.6	31.5	24.8	25.5	24.4	24.9
1989	5	17	33.2	24.6	8.6	26.8	35.8	29	30.1	25.4	26.2	24.2	25.3	89	47	67	68	31.5	27.6	27	28.7	24.9	22.7	22.4	23.3
1989	5	18	35.4	23.4	12	26.2	32.4	26.4	27.9	24.9333	26.5	24.8	25.6667	90	63	78.3333	78.6667	30.6667	30.7	29.2667	30.9333	24.4333	24.5	23.7	24.5667
1989	5	19	32.6	23.8	8.8	26	33	25.8	27.6	24.2	25.2	23	24.1	86	53	79	73	29	26.9	26.2	27.4	23.5	22.3	21.9	22.6
1989	5	20	32.5	24.2	8.3	26.6	38.4	27.8	30.1	24.8	27.6	23.6	25.3	86	44	71	67	30.1	29.7	26.3	28.7	24.1	24	21.9	23.3
1989	5	21	34.4	23.8	10.6	26.4	32.2	27.6	28.5	25.2	25.2	24.3	24.9	91	57	76	75	31.2	27.4	28.2	28.9	24.8	22.6	23.1	23.5
1989	5	22	31.8	24.8	7	27.4	36	23.8	27.8	24.4	24.2	23.6	25.1	92	38	98	85	29.9	22.4	29	30.6	24.05	19.3	23.5	24.4
1989	5	23	32.2	23.2	9	25.8	33.8	27.4	28.6	23.6	25.4	24.2	24.4	83	51	77	70	27.7	26.9	28.1	27.5	22.7	22.3	23	22.7
1989	5	24	31.8	22.4	9.4	23.8	30.2	27.8	27.4	22.4	25.2	23.5	23.7	89	67	70	75	26.1	28.7	26.1	27	21.8	23.4	21.8	22.3
1989	5	25	36.4	23.8	12.6	25.8	31.2	26.2	27.4	22.4	24.4	24.2	23.7	75	57	85	72	24.8	26	28.9	26.6	21	21.8	23.5	22.1
1989	5	26	35.4	23.2	12.2	24.2	32.2	26	27.1	22.4	25.4	24	23.9	86	58	85	76	25.9	27.9	28.5	27.4	21.7	22.9	23.2	22.6
1989	5	27	35.4	23.6	11.8	27.2	30.4	28.4	28.6	24.6	25.6	24.7	26.1	81	68	93.5	79	29.2	29.6	30.6	31.6	23.6	23.9	24.4	25
1989	5	28		22.8		24.2	33.6	24.3	26.6	22.8	27.2	23.6	24.5	89	61	94	81	26.8	31.8	28.7	29.1	22.2	25.1	23.3	23.6
1989	5	29	33.2	22.8	10.4	24.6	31	27	27.4	23.4	24.4	25	25.5	90	58	100	76	28	26.2	31.7	30	22.9	21.8	25	24.1
1989	5	30	33.8	23.4	10.4	24.6	31.4	27.6	27.8	22.2	26.4	24	24.2	81	68	74	74	25.2	31.1	27.4	27.9	21.2	24.7	22.6	22.8
1989	5	31	33.2	23.6	9.6	25	32.4	27.2	28	23.8	26.8	24.6	25.1	91	65	81	79	28.7	31.5	29.2	29.8	23.3	24.9	23.6	24
1989	6	1	34.8	22.6	12.2	26.6	32	29.8	29.5	24.2	24.6	26.2	25	82	55	75	71	28.6	26	31.6	28.7	23.3	21.7	25	23.3
1989	6	2	35.4	22.2	13.2	23.4	31.6	28	27.8	22.8	23.8	27.4	26.6	95	52	81	81	27.3	24.3	34.6	33	22.6	20.6	26.5	25.7
1989	6	3	34.3	22.2	12.1	26.2	29.8	26.8	27.4	23	23.4	24.4	23.6	76	58	82	72	26	24.5	29	26.5	21.7	20.8	23.5	22
1989	6	4	34.2	22.8	11.4	25.4	32.4	29.6	29.3	24.2	24.4	23.6	24.1	91	52	61	68	29.4	25.2	25.1	26.6	23.8	21.3	21.2	22.1
1989	6	5	35.2	23.6	11.6	26.8	30.3	28.4	28.5	25.2	27.2	26.1	26.25	88	79	84	81	31	34	32.3	32.15	24.6	26.2	25.3	25.25
1989	6	6		23.6		25.4	33.3	28.4	28.9	24.6	27.2	25.6	25.8	94	63	80	79	30.4	32	31	31.1	24.3	25.2	24.6	24.7
1989	6	7	34.6	23.2	11.4	26.6	33.4	26.3	28.1	25.4	26.3	25.2	25.6	91	57	92	80	31.6	29.5	31.3	30.8	25	23.8	24.8	24.5
1989	6	8		23.8		26.8	34	26	28.2	25.4	25.2	25	25.2	89	49	92	77	31.5	26.2	31	29.6	24.9	21.9	24.6	23.8
1989	6	9	32.2	23.2	9	27.2	34.4	30.2	30.5	24.4667	27.2	25.4	25.8	86	58	68	86	29.4667	31.3	29.2	32	23.8	24.8	23.7	25.15
1989	6	10	34	24.4	9.6	27.2	36.2	30.6	31.2	24.4667	26.8	27.4	25.5	96.3333	48	78	80	30.4	29	34.4	30.5	24.3	23.5	26.4	24.35
1989	6	11	35.2	24.2	11	25	32.4	27.2	28	24.6	26.4	24.4	25.1	97	63	80	80	30.6	30.4	28.7	29.9	24.5	24.3	23.4	24
1989	6	12	31.6	24.2	7.4	26.4	33.4	25.8	27.9	25.4	23.4	23		60	43	79		28.2	22.1	26.2		23.1	19.1	21.9
1989	6	13	35.4	23.2	12.2	26.8	32	26.4	27.9	24.6	24.8	23.4	24.3	84	56	78	72	29.5	26.5	26.8	27.6	23.8	22.1	22.2	22.7
1989	6	14	36.4	22.4	14	26.8	33	27	28.5	25.2	25.2	25.4	25.3	88	53	88	76	31	26.9	31.4	29.7	24.6	22.3	24.8	23.9
1989	6	15	37.4	22.8	14.6	26.2	35.6	25.2	28	24.8	24.6	24.6		80	41	95		29.4	23.6	30.5		23.8	20.2	24.4
1989	6	16	37	24.2	12.8	27.2	36.8	27.6	29.8	24.6	25.2	24.2	24.7	81	39	76	65	29.2	24.4	27.9	27.2	23.6	20.7	22.9	22.4
1989	6	17	36.2	24.8	11.4	26.8	34.6	26.6	28.6	25.2	25	25.9	13.35	88	46	86	75	31	25.3	32.05	30.7	24.6	21.3	25.2	24.5
1989	6	18	36.4	23.9	12.5	25.6	33.2	30.6	29.8	24.5	25.4			91.5	54			30	27.3			24.1	22.5
1989	6	19	33	23.1	9.9	25.5	32.6	32	30.1	23.8	24.4	27.2	24.9	87	51	69	71	28.35	25.1	32.9	28.5	23.15	21.2	25.6	23.2
1989	6	20	31.1	24.4	6.7	25.6	32.4	27.9	30.1	24.1	25.4	25.2	25.4	78	64	82	69	29.05	31	30.25	29.4	23.55	24.6	24.2	23.7
1989	6	21	34	23.7	10.3	25.7	30.8	27.5	28.1	24.4	26.4	26.6	25.9	90	71	93.5	82	29.7	31.5	34.25	31.8	23.9	24.9	26.3	25.1
1989	6	22	35.6	23.2	12.4	25.4	32.6	23.4	26.2	24.6	27.6	23.4	26.5	94	69	100	85	30.4	33.7	28.8	33.2	24.3	26.1	23.4	25.8
1989	6	23	37	22.8	14.2	25.8	30.6	25	26.6	24.8	28.2	24.4	25.8	92	83	95	90	30.6	36.6	30.1	32.5	24.4	27.5	24.2	25.4
1989	6	24		21.2		25.4	30.6	27.3	27.6	23.8	26.2	25.2	25.1	88	71	85	81	28.4	31.1	30.6	30	23.2	24.7	24.5	24.1
1989	6	25	36	20.2	15.8	24.2	28.2	26.4	26.3	23.4	25.4	24.6	24.5	94	80	86	87	28.2	30.6	29.7	29.5	23.1	24.4	23.9	23.8
1989	6	26	35.8	22.8	13	27.2	32.2	26.8	28.3	24.4	27.2	25.4	26.1	92.5	68	89	82	29.9	32.7	31.5	32.1	24.05	25.6	24.9	25.2
1989	6	27	32.2	23.4	8.8	27.4	31.2	25.8	27.5	25.6	26.6	24.8	25.7	87	70	92	83	31.6	31.8	30.6	31.3	25	25.1	24.4	24.8
1989	6	28		22.2		25.4	33.6	27.8	28.6	24.8	27.4	26	26.1	95	62	87	81	30.9	32.4	32.4	31.9	24.6	25.4	25.4	25.1
1989	6	29	36.8	21.8	15	25.8	34.4	27	28.5	24.6	26.8	25.6	25.7	91	56	89	79	30.1	30.2	31.9	30.7	24.2	24.2	25.1	24.5
1989	6	30	37	24.2	12.8	26.8	35.4	27.6	29.4	25.2	26.2	24	25.1	88	49	74	70	31	27.9	27.4	28.8	24.6	22.9	22.6	23.4
1989	7	1	34.2	21.8	12.4	25.6	33	27.4	28.4	24.8	26.4	25.4	25.5	94	60	85	80	30.8	30	31.1	30.6	24.5	24.1	24.7	24.4
1989	7	2	33.6	22.6	11	23.4	30	25.4	26	22.8	26.8	22.1	23.9	95	78	75	83	27.3	33.1	24.4	28.3	22.6	25.7	20.7	23
1989	7	3	31.8	21.4	10.4	25	34.4	26	27.9	24.2	27.6	25	25.6	94	60	92	82	29.7	32.4	31	31	23.9	25.4	24.6	24.6
1989	7	4	34.7	22.2	12.5	27.2	35	27	29	24.6	26.4	25.6	1	81	51	63		29.2	28.7	29		23.6	23.4	23.5
1989	7	5	36.2	23.6	12.6	25.2	32.2	26.6	27.7	24.2	25.4	24.2	24.6	92	58	82	77	29.5	27.9	28.6	28.7	23.8	22.9	23.3	23.3
1989	7	6	35.1	24.6	10.5	26.4	34	27	28.6	24.2	26.4	25	25.2	91.5	55	85	80	29.45	29.4	30.3	30.2	23.8	23.7	24.3	24.2
1989	7	7	34.2	23.4	10.8	26.6	34.2	25.2	27.8	24.3	26.4	24.6	25	95.5	54	95	84.5	29.95	29.2	30.5	30.25	24.1	23.7	24.4	24.2
1989	7	8	35.4	22.2	13.2	25.2	30.2	25.6	26.7	24.6	25.8	23.4	24.6	95	71	83	83	30.5	30.3	27.3	29.4	24.4	24.3	22.5	23.7
1989	7	9	34.2667	23.4	10.8667	26.6	31.4	27.6	28.3	24.1333	25.6	24.2	24.2	94.6667	63	76	73.5	29.6333	29	27.9	27.6	23.9	23.5	22.9	22.6
1989	7	10	34.8	21.8	13	25.2	33.2	27.2	28.2	24.8	25.4	25	25.1	97	54	84	78	31	27.3	30.2	29.5	24.7	22.5	24.2	23.8
1989	7	11	34.6667	23.2	11.4667	26.8	35.2	27.4	29.2	24.05	25.4	25.3	25.55	90	46	79.5	82.5	29.025	25.9	30.25	31.1	23.525	21.7	24.25	24.65
1989	7	12	35.3	22.4	12.9	24.8	35.2	26.6	28.3	24	27.2	24.5333	25.2667	94	54	84.3333	76	29.3	30.8	29.4333	29.8333	23.7	24.5	23.7667	23.9333
1989	7	13	33.4667	20.4	13.0667	23.6	35	29.8	29.5	22.4	25	23.6	23.7	90	45	60	65	26.3	25	25	25.4	21.9	21.1	21.1	21.4
1989	7	14	33.5333	21.8	11.7333	24.8	36	31	30.7	24.2	26.4	25.4	25.3	95	47	64	69	29.8	28	28.7	28.8	24	23	23.4	23.4
1989	7	15	34.9	22.2	12.7	27	37	30.6	31.3	24.4	26.2	25.4	25.3	81	43	66	63	28.8	26.8	29	28.2	23.4	22.3	23.5	23.1
1989	7	16	35.3333	19.8	15.5333	27	37	31.4	31.7	23.7333	26.8	25	25.05	93	45	60	71	28.8	28.5	27.4	28.8	23.4	23.2	22.6	23.35
1989	7	17	35.8667	23	12.8667	26.4	34.6	27.2	28.9	23.3	26.4	24.2	25.25	91.5	53	78	73	27.9	29	28.2	29.3	22.85	23.5	23.1	23.7
1989	7	18	34.6	22.4	12.2	25.6	36.2	26.2	28.6	24.4	27.8	24.4	25.5	91	53	86	77	29.8	31.8	29.4	30.3	24	25.1	23.7	24.3
1989	7	19	35.5333	23.4	12.1333	24.6	34	26.2	27.8	24	26.4	25.2	25.2	95	55	92	81	29.4	29.4	31.4	30.1	23.8	23.7	24.8	24.1
1989	7	20	36.4667	24.2	12.2667	25.2	30.4	26.4	27.1	24.6	26.2	23.8	24.9	95	72	81	83	30.5	31.2	27.7	29.8	24.4	24.8	22.8	24
1989	7	21	33	22.6	10.4	27.2	31.6	26.4	27.9	24.2667	26.2	23.6	25.5	93.3333	65	79	81	29.7333	30.4	27.3	30.7	23.9667	24.3	22.5	24.5
1989	7	22	34.4	24.6	9.8	26.4	32.4	25.8	27.6	23.9	27.2	25.2	24.5	91.5	67	95	80.5	28.9	32.6	31.6	28.85	23.45	25.5	25	23.35
1989	7	23	35.7333	22.2	13.5333	26.4	30	25.6	26.9	23.2	25.9	24.6	24.75	85.6667	49	92	65.5	27.1	27.25	30.3	27.5	22.4	22.4	24.2	22.6
1989	7	24	38.1	24.4	13.7	26.6	30.4	27.8	28.1	24.8	27.4	23.4	25.2	86	79	69	78	30.1	34.5	25.8	30.1	24.1	26.4	21.6	24.1
1989	7	25	37.2	20.6	16.6	25.6	32.4	27.8	28.4	24.4	26.4	23.4	25.5	91	52.6667	69	73	29.8	28.9	25.8	29.8	24	23.3333	21.6	24
1989	7	26	36.5333	23.8	12.7333	26.4	30.6	25.4	27	23.5	27.4	24.2	23.9	96.5	78	91	67.5	28.65	34.4	29.4	25.85	23.35	26.4	23.8	21.35
1989	7	27	35.2	21.9333	13.2667	25.4	34.2667	28.7333	29.3	23.0667	26.2	25.2	24.65	84.3333	54.6667	74.5	67	26.6667	28.7	29.6	27.45	22.0333	23.2	23.85	22.5
1989	7	28	35.3333	22.4667	12.8667	26.3333	33.2667	28.6667	29.2667	23.6	25.6	25.5	24.75	81	56	76	69.5	27.4	27.65	30.3	28	22.4333	22.6	24.25	22.8
1989	7	29	34.2	24.6	9.6	25.6	31.2	26.8	27.6	24.8	25.4	24.7	25.1	94	63	90.5	79	30.8	28.6	30.35	29.6	24.5	23.3	24.25	23.9
1989	7	30	33.8	22.4	11.4	26.2	33.6	28.6	29.3	25.4	22.6	24.4	24.1	94	39	71	68	31.9	20.1	27.8	26.6	25.1	17.6	22.8	21.8
1989	7	31	32.7333	25	7.73333	25.8	34.6	27.6	28.9	24.2	26.2	24.3	24.9	88	52	76	72	29.1	28.4	28.2	28.6	23.6	23.2	23.1	23.3
1989	8	1	32.6667	23.6	9.06667	26.8	34.2	30.6	30.5	24.0667	26.4	24.4	26.15	90.6667	54	60	77	29.1667	29.2	26.4	31.65	23.6333	23.7	22	24.95
1989	8	2	34.4	23.0667	11.3333	24.6	32.4	26.8	27.6	23.8	27.6	25.3	25.55	94	69	74	75.5	28.9	33.7	29.65	30.3	23.5	26.1	23.9	24.25
1989	8	3	34.4667	23.5333	10.9333	23.2	30	27.6	27.1	22.4	26.4	24.4	24.4	93	75	77	82	26.5	32	28.4	29	22.1	25.2	23.2	23.5
1989	8	4	35.8	23	12.8	23.6	32.4	26.4	27.2	22.6	26.6	24.6	24.6	92	64	86	81	26.7	31	29.7	29.1	22.2	24.6	23.9	23.6
1989	8	5	36.1	23	13.1	26.4	33.4	24.6	27.3	24.1333	26.6	24	26.55	96.3333	59	95	83.5	29.7333	30.3	29.4	33.2	23.9667	24.3	23.8	25.8
1989	8	6	36.6	23.05	13.55	25.2	28.4	26	26.4	24.6	26.6	24.2	25.1	95	87	86	89	30.5	33.6	29	31	24.4	26	23.5	24.6
1989	8	7	37	23.4	13.6	23.4	34.4	29.4	29.1	23	25.6	24.9333	25.2	97	50	73.6667	67	27.8	27	28.9	28.5	22.8	22.3	23.4667	23.2
1989	8	8	35.4	23.1	12.3	26.2	33.2	28	28.9	25.4	27.8	24.5	25.9	94	66	75	78	31.9	33.8	28.4	31.4	25.1	26.1	23.2	24.8
1989	8	9	35.4667	23.05	12.4167	26.4	35.6	26.8	28.9	24.1333	26.4	24.6	24.8333	88.6667	49	84	79.3333	29.0667	28.3	29.5	29.3667	23.5667	23.1	23.8	23.7333
1989	8	10	33.8	23.3	10.5	25.8	31.2	25.6	27	24.6	26.6	24.95	25.2333	91	70	79	78	30.1	31.8	29.55	29.8333	24.2	25.1	23.825	24
1989	8	11	32.4667	23.4	9.06667	26.4	30	28.4	28.3	24.0667	24.6	26.8	25.1	94.6667	64	88	92	29.5	27.3	34.2	31.2	23.8333	22.6	26.3	24.7
1989	8	12	35.35	23.95	11.4	26.4	31.2	28.6	28.7	23.8	27.2	26.4	25.4667	82.3333	74	84	73.6667	27.8667	33.4	32.9	29.9	22.8667	25.9	25.7	23.9333
1989	8	13	35.9	23.6	12.3	26.2	32.6	29.6	29.5	25.2	26.4	24.5	25.4	92	62	66	73	31.4	30.3	27.3	29.7	24.8	24.3	22.6	23.9
1989	8	14	33.9	23.6667	10.2333	26.8	31.2	25.4	27.2	24.2	26.2	24.6	25	81	68	94	81	28.5	30.7	30.4	29.8	23.2	24.5	24.3	24
1989	8	15	36	23.2	12.8	27.6	30.1	27	27.9	24.1	27.4	25.7	25.3333	96.25	81	90	79	29.7	34.7	32.1	30.1333	23.925	26.5	25.3	24.1667
1989	8	16	34.8	23.75	11.05	27.8	32.4	27	28.5	24.2	25.6	24.75	25.1	87.6667	58	86	78.5	29.45	28.3	29.975	29.8	23.75	23.1	24.075	23.975
1989	8	17	34.25	23.3	10.95	27.8	34.2	26.4	28.7	25.4	27.6	25	25.2	83	61	85.6667	83	30.8	32.5	30.4	30.5	24.6	25.5	24.3	24.3
1989	8	18	34.55	23.45	11.1	27.4	32.4	26.2	28.1	25.6	26.2	23.4	25.1	87	61	79	76	31.6	29.9	26.9	29.5	25	24	22.3	23.8
1989	8	19	34.5	23.375	11.125	27.2	34.4	27.1	29	24	27.6	25.2	25.25	95	60	86	86.5	29.4	32.4	30.8	30.9	23.8	25.4	24.5	24.55
1989	8	20	35.85	23.9	11.95	26.6	30.2	27.2	27.8	25.4	24.4	25.85	25.8	91	62	85	75.3333	31.6	26.7	31.9	30.6	25	22.2	25.125	24.4667
1989	8	21	36.2	24.2	12	27.2	36.2	26.6	29.2	25.6	26.8	24.4	25.6	88	48	84	73	31.7	29	29.1	29.9	25	23.5	23.6	24.1
1989	8	22	35.2667	24.3	10.9667	26.8	31.6	26.5	27.9	25.4	27.2	24.2	25.6	89	71	83	81	31.5	33.1	28.7	31.1	24.9	25.8	23.3	24.7
1989	8	23	36.2	24.1	12.1	26.2	30.6	25.8	27.1	23.9333	27.4	24.6	25.5	87.3333	78	91	70.5	28.5667	34.4	30.1	29.7	23.2667	26.4	24.2	23.9
1989	8	24	34.4	23.6	10.8	24.8	33.4	26.8	27.9667	24.6	25.2	23	24.6	98	52	77.5	76	30.8	26.6	26.2	28.55	24.5	22.1	21.8	23.2
1989	8	25	35.2	22.6	12.6	23.4	32.6667	27.9	28.5	21.2	27	25.85	25.7333	82	64.6667	85	81.3333	23.7	31.9333	31.925	31.2667	20.2	25.1333	25.15	24.8
1989	8	26	35.9	23.35	12.55	25.1	30.9333	29.2	28.8	24.15	26.3333	25.85	25.4333	92.75	72	77.25	79.3333	29.475	31.2	31.1	30.4333	23.8	24.7	24.7	24.3
1989	8	27	35	23.85	11.15	25.8	33.4667	28.55	29.2667	24.1	25.9333	24.8	24.9	88	57	74.5	72.3333	28.9	28.5333	28.825	28.6667	23.425	23.1333	23.4	23.2667
1989	8	28	34.05	23.5	10.55	24.6	32.1333	28.8	28.8667	23.75	26.1333	25.7	25.2333	93	63	78.75	76.6667	28.85	29.9333	30.975	29.7667	23.425	24.0333	24.575	23.9667
1989	8	29	35.3	23.45	11.85	25.3	33.7333	27.5	28.3	23.5	27.3333	26	25.4	93.5	63	89	88	28.45	32.1	32.725	31.6	23.2	25.1667	25.475	24.8
1989	8	30	35.15	23.3	11.85	26.2	32.4	28.2	28.8	25.4	27.8	22.4	25.2	94	71	61	75	31.9	34.3	23.2	29.8	25.1	26.3	19.9	23.8
1989	8	31	34.8	23.5	11.3	26.8	30.8	27.4	28.1	25.6	26.2	26.2	26	91	70	91	84	32	30.9	33.2	32.1	25.2	24.6	25.8	25.2
1989	9	1	33.9	22.5	11.4	24.3	32.6	26.4	27.5	23.5	26.4	25		93.5	62	89		28.4	30.3	30.7		23.2	24.3	24.5
1989	9	2	35.6	23.0667	12.5333	26.2	33.6	28.9	28.95	24.1	27.4	26.2	25.9	98	63	81.5	81	29.85	32.4	32.2	31.45	24	25.35	25.25	24.85
1989	9	3	36.9333	22.6667	14.2667	24.4	34	29.1	29.15	23.7333	27.6	25.5	25.55	94.6667	62	75	77	28.9	32.7	30.3	30.55	23.4667	25.5	24.15	24.3
1989	9	4	36.2	22.2	14	24.3	34.3	28.8	29.1	23.4	27	26	25.6	93	57.5	84	74	28.15	30.8	32.1	30.2	23.05	24.55	25.3	24.2
1989	9	5	34.6	22.6	12	24.3	32.8	29.1	28.8	23.7	27.3	26	25.5	95	66	83	82	28.9	32.6	32	31.2	23.45	25.5	25.2	24.7
1989	9	6	34.8	22.9333	11.8667	25.1333	32.5	26.2	27.5	24.2	27.1	23.9	25.1	92.6667	66	82.5	80.5	29.5667	32.25	28.1	30.05	23.8667	25.3	23	24.1
1989	9	7	36.2	22.4667	13.7333	24.4333	34.7	27.4	28.5	23.2667	26.2	24.8	24.7	91	51.5	81	73.5	27.7667	28.4	29.6	28.35	22.8	23.15	23.85	23.1
1989	9	8	34.3	22.8	11.5	24.7	33.9	28.6	28.95	24.1	27.1	25.7	25.6	95	60.5	80.5	79	29.6	31.4	31.1	30.7	23.85	24.8	24.7	24.4
1989	9	9	36.15	23.2333	12.9167	24.3	35	28.3	28.5	23.75	27.4	24.6	1	91	56	73		29	31.5	28.4		23.55	24.85	23.2
1989	9	10	34.9	21.9	13	23.1	32.2	26.8	28.4	22.7	27.4	23.4		96.5	69.3333	83		27.3	33.3333	27.3		22.55	25.8333	22.5
1989	9	11	35.15	22.25	12.9	24.3	32.85	27.65	28.125	23.8	27.1	25.85	25.6	92.5	64.5	86.75	82.25	29.175	32.025	32.15	31.125	23.625	25.2	25.225	24.675
1989	9	12	36.25	22.6	13.65	24.8	33.9	29.2	29.275	24.15	26.6	26	25.575	95	57.25	78	76.75	29.7	29.95	31.475	30.375	23.925	24.075	24.9	24.3
1989	9	13	35.5	23.55	11.95	26.1	34.95	26.65	28.575	24.65	27.25	23.9333	25.2667	89	55.25	86.3333	77.3333	30.075	31.1	28.5333	29.8333	24.125	24.675	23.2333	24
1989	9	14	32.5	22.15	10.35	24	30	26.15	26.575	23.05	26	24.9	24.65	92.5	74	90.5	85.75	27.575	30.975	30.65	29.725	22.675	24.6	24.45	23.925
1989	9	15	34.7	23.65	11.05	25.2	33	27.0667	28.1667	24.5	27	25.4667	25.7333	94.5	63.6667	87.6667	81.6667	30.35	31.8	31.5	31.3667	24.25	24.9667	24.9	24.7667
1989	9	16	32.1	21.5	10.6	24.3333	30.8667	26.8	27.5	24	26.4	25.2	17.1333	96	71.3333	88.5	83.5	29.6	31.4333	31.05	30.45	23.8667	24.8667	24.65	24.35
1989	9	17	33.4667	22.35	11.1167	24.35	31.7	28.8	28.7	23.35	26.65	26.2	17.7	85	68	82.3333	79	28.075	31.575	32.3	30.6333	22.975	24.95	25.3	24.4
1989	9	18	34.25	23.4	10.85	25.85	33	28.05	28.725	23.9	26.5333	26.3	25.5333	86	61.3333	87.5	77.6667	28.4	30.5	33.05	30.5	23.125	24.3333	25.7	24.3
1989	9	19	33.8	23.4	10.4	24.8	32	26.6667	27.6	23.6667	26.8	25.7333	25.55	93.6667	67	93	85	28.7	31.8	32.4667	31.3	23.3667	25.05	25.4	24.8
1989	9	20	33.85	23.15	10.7	24.4	31.55	27.05	27.5333	23.9333	26.55	25.55	25.55	94.5	68	89	85.3333	29.4	31.425	31.75	31.2	23.7667	24.825	25.025	24.7333
1989	9	21	31.6667	22.75	8.91667	24.05	31.2	27.6	27.5333	23.0667	26.5	25.8	24.9	92	69.75	86.6667	83.6667	27.7667	31.575	32.0667	30.2667	22.8	24.925	25.2	24.2
1989	9	22	33.6	23	10.6	25.25	30.85	25.9	26.975	24.0667	26.15	24.6	24.8333	93.6667	69.25	90	82.6667	29.4	30.85	30.1	29.7	23.7667	24.5	24.15	23.9
1989	9	23	31.3	22.6	8.7	23.8667	29.8	25.9	27.3	23.6	25.5	24.4	12.8	97	71	89	81	28.9667	29.75	29.55	29.1	23.5	24	23.85	23.6
1989	9	24	33.5	22.4	11.1	25	31.3333	27.4667	27.3	24.15	26.6667	26	25.7	93.5	70.3333	89.3333	88.5	29.55	31.8667	32.6	31.85	23.875	25.0667	25.5333	25.1
1989	9	25	33.65	22.65	11	24.15	31.6667	25.9	26.9667	23.65	27.3333	24.6	25.2	96	72	90	85.3333	28.9	33.4667	30.125	30.7333	23.425	25.9	24.125	24.4667
1989	9	26	32.3333	23.05	9.28333	23.9	30.6667	26.1333	26.6	23.5	25.9333	25.0667	23.9	93.5	69.3333	91.6667	86.6667	28.675	30.3667	31.1333	30	23.35	24.2333	24.7	24.0667
1989	9	27	34.75	22.7	12.05	24.2	32.2667	28.4	29.05	23.7	26.1333	26.2667	13.1	92.5	62.3333	84.6667	77	29	29.8333	32.7	30.25	23.5	23.9667	25.5667	24.15
1989	9	28	33.2	23.6667	9.53333	24.5	32.2	25.4	25.7	24.1	27.2	25		94	70.3333	97	96	29.8	32.7667	31.4	31.8	23.95	25.5	24.9	25
1989	9	29	32.9333	23.65	9.28333	24.95	31.3	27.2667	27.9	24.25	26.9	26.2	13.25	93	71.5	92	80	29.825	32.6	33.3	30.6	24	25.4	25.8	24.4
1989	9	30	33.2	23.5333	9.66667	24.5333	31.4	26.8	27.4	24.3333	27.4	26.4		97.5	74	97	90	30.2667	33.8	34.1	33	24.2667	26.1	26.3	25.7
1989	10	1	33.25	23.25	10	25	30.2	25.2667	27.1	24.4	26.4667	23.4667	25	95.5	74.6667	86.6667	83	30.175	32.1333	27.7	30.15	24.175	25.2	22.8	24.1
1989	10	2	33.1333	23.1	10.0333	24.75	31.5	27.4667	28	23.8	26.8	26.2		95.3333	70	91		29.1	32.1	33.2		23.5667	25.2	25.8
1989	10	3	31.4667	22.3	9.16667	23.4	30.8	26.2667	26.5	23.2	26.5	24.8	12.85	97.5	71.5	89	87	28.3	31.8	30.3333	29.8	23.1	25.05	24.2667	24
1989	10	4	32.8	22.7333	10.0667	24.75	31.7	27.6667	28.0667	24	27.65	26.2	26.15	95	73.5	89	87.5	29.4333	34.375	33.0333	32.9	23.7667	26.35	25.7	25.6
1989	10	5	32.2	22.3	9.9	24.05	30.75	27.0667	27.1667	23.2	26.5	25.5	25.2	93.25	72.5	91	90	27.9	31.925	31.8	31.35	22.875	25	25.1	24.75
1989	10	6	31.5333	22.75	8.78333	23.95	29.2667	26.7	27.4	23.3	26.4	25.6	25.7	95	80	91.5	88	28.175	32.6333	32.1	31.9	23.05	25.4333	25.2	25.1
1989	10	7	30	22.6	7.4	24.25	29.4	25.6	26	23.8	26	25.2		95	76.6667	96.5	92	29.2	31.3667	31.75	31.1	23.65	24.8333	25.05	24.6
1989	10	8	31.3	22.25	9.05	24.6	28.8667	24.8	25.7	23.8	26.4	23.9	24.25	91.6667	82.6667	92.75	89.6667	28.95	32.8333	29.075	30.3	23.475	25.5667	23.575	24.2333
1989	10	9	31.95	22.2	9.75	24.3	29.5333	25.2	25.8667	23.9	26.8	24.2	24.9	96.5	82	92.5	90.6667	29.4	33.4667	29.575	30.7	23.75	25.8667	23.85	24.4333
1989	10	10	30.6	23.0667	7.53333	24.35	30.95	24.8	26.0333	23.9	26.65	23.3333	24.4	96.25	71.5	88.6667	85.6667	29.35	32.15	27.7333	29.3	23.725	25.225	22.7333	23.6667
1989	10	11	31.3	21.1333	10.1667	24	28.45	25.9	26.1	23.55	26.15	24.8667	24.7	96.25	83.5	93.6667	90.3333	28.75	32.45	30.9667	30.3667	23.35	25.375	24.5667	24.2667
1989	10	12	31.35	21.55	9.8	24.05	29.76	26.28	26.775	23.65	26.48	25	24.9667	95.6667	78.4	90.2	87	28.925	32.46	30.84	30.65	23.5	25.36	24.54	24.425
1989	10	13	32.45	23.04	9.41	24.6	29.76	26.4	26.82	23.96	26.44	24.12	24.82	95	77.6	83.4	85.4	29.32	32.34	28.7	30.14	23.74	25.32	23.18	24.06
1989	10	14	32.8	22.36	10.44	24.32	30.24	26.8	27.04	23.68	26.28	24.85	24.725	94.8	73.6	89.25	86.25	28.88	31.58	30.45	29.95	23.42	24.96	24.325	24.05
1989	10	15	33.45	22.32	11.13	24.28	31.68	26.12	27.08	23.6	26.44	24.4	24.675	94.8	66.6	91	84.5	28.7	31.08	29.775	29.675	23.34	24.66	23.95	23.875
1989	10	16	33.7333	22.56	11.1733	24.96	30.95	26.56	26.925	23.7	26.25	24.1333	24.35	91.5	69.75	88.6667	83	28.6	31	29.1	28.95	23.275	24.65	23.5667	23.45
1989	10	17	32.55	23.12	9.43	24.88	29.1	26	26.125	24.1	25.95	24.65	24.45	95.25	79	91.75	92.5	29.625	31.45	30.4	29.95	23.875	24.875	24.3	24.05
1989	10	18	30.9333	22.68	8.25333	24.2	30.16	26.85	27.05	23.68	26.2	25.1333	25.3	95	73.4	87.6667	85.3333	28.92	31.42	30.8333	30.8667	23.48	24.84	24.5333	24.5667
1989	10	19	33.2	22.4	10.8	25.84	30.875	26.525	27.8	24.7	26.15	25.25	25.5333	91.2	69.25	90.25	82	30.38	30.8	31.3	31	24.28	24.525	24.775	24.6
1989	10	20	32	23.25	8.75	25.5	31.08	26.9	27.225	24.1667	26.36	24.1	24.6333	91.6667	69.8	86	83.6667	29.4	31.28	28.8	29.5333	23.7333	24.72	23.4	23.8
1989	10	21	33.2667	23.45	9.81667	24.85	32.9	26.2	28.1	24.1	27.6	24.5333	25.75	94	67	87.6667	82	29.5	33.45	29.7	31.4	23.825	25.9	23.9	24.8
1989	10	22	33.6	22.85	10.75	25.16	30.25	27.225	28	23.56	26.1	25.5333	25.15	88	80	87.3333	80.5	28	31.8	31.5	30.1	22.92	25.0333	24.9333	24.1
1989	10	23	34.3333	23.25	11.0833	25.04	33.24	27.32	28.24	24.2	27.225	25.6	25.7667	93.2	65.25	89.25	83	29.64	32.5	31.9	31.6	23.88	25.375	25.1	24.9667
1989	10	24	32.5333	23.7	8.83333	25.7	31.85	26.35	27.9667	24.4	26.5333	24.0667	13.05	83.5	65.3333	87.6667	76	29.6	31	28.9333	29.3	23.8667	24.6	23.4333	23.7
1989	10	25	32.4	22.8667	9.53333	24.36	30.92	26.6	27.225	23.8	26.84	24.85	19.225	93	73	87	84.25	29.14	32.6	30.25	30.6	23.58	25.5	24.2	24.425
1989	10	26	35.3333	23.25	12.0833	24.48	30.6	25.9	26.9	23.85	26.45	24.1	24.9667	97	72.5	86.25	86.6667	29.4	31.825	28.85	30.4667	23.7	25.05	23.4	24.3667
1989	10	27	32.25	22.75	9.5	24.85	31.05	26.8	27.375	23.7	26.9	25.5333	25.5333	91	72.75	90.3333	84.3333	28.55	32.725	31.8667	31.2667	23.25	25.5	25.1	24.7333
1989	10	28	31.95	23.7	8.25	26.2	32.0667	26.88	28.5	24.35	26.6	25.15	25.3	90.75	65.6667	88	81	29.675	31.2333	30.9	30.35	23.925	24.7333	24.575	24.3
1989	10	29	33	23.55	9.45	24.6	30.7	26.52	26.8	24	26.45	25.2	25.05	95	72.25	89.8	86	29.44	31.675	31.2	30.45	23.76	24.975	24.72	24.3
1989	10	30	32.7333	23.5	9.23333	24.88	31.3	26.9	27.45	24.4	26.35	24.6	25.05	96	68.25	83.75	82.75	30.24	31.1	29.5	30.125	24.22	24.625	23.775	24.125
1989	10	31	33.4	22.7	10.7	24.6667	31.2667	27	27.4667	23.9333	27.2	26.2	25.8	94.3333	73.3333	94	87.3333	29.2667	33.4	33.4667	32.0667	23.6667	25.8667	25.9667	25.1667
1989	11	1	33.55	23.14	10.41	24.72	31.76	27.05	27.625	24.2	26.68	25.35	25.5333	96.5	67.4	87.75	83.3333	29.9	31.64	31.2	31.1333	24.05	24.96	24.775	24.6667
1989	11	2	32.95	23.6	9.35	25.225	30.92	26.28	27.05	24.55	27	24.75	25.2	94.75	74.4	92.75	90.3333	30.4	33.06	30.575	31.2333	24.325	25.72	24.4	24.7667
1989	11	3	31.3	23.15	8.15	24.85	30.56	26.45	26.9667	24.1	26.56	24.95	19.275	92.3333	74	88.5	86.6667	29.525	32.18	30.6	31.1333	23.85	25.24	24.4	24.6667
1989	11	4	33.15	23.06	10.09	25.52	31.96	25.96	27.36	24.52	26.8	24.4	25.24	92.4	67.8	88.4	83	30.1	31.82	29.54	30.48	24.16	25.06	23.82	24.36
1989	11	5	34.9	23.225	11.675	25.25	32.1	28	28.7	24.4	26.8	25.6	17.1333	91.3333	67.75	87.5	80	30	31.775	31.7	30	24.075	24.95	25	24.1
1989	11	6	33.4667	22.6	10.8667	23.95	31.15	25.8667	27.0667	22.65	26.35	24.4	24.8667	89.75	69.5	89	82.3333	26.7	31.125	29.6	29.8333	22.075	24.725	23.9	23.9667
1989	11	7	33.3	22.6667	10.6333	24.8	32.3	27.5	27.95	23.9	26.5	25.1	25	96	64	82.5	81	29.3	30.75	30.25	29.8	23.7	24.5	24.2	24
1989	11	8	32.9333	22.8	10.1333	26.2	31.125	27.6	27.5	25	26.8	26.2	19.25	91	71.75	90	85	30.9	32.35	33.1	30.9	24.6	25.35	25.7	24.6
1989	11	9	33	22.65	10.35	25	29	26.2	26.6	24.2	26.8	25.6	25.5	94	84	95	91	29.7	33.8	32.4	31.9	23.9	26.1	25.4	25.1
1989	11	10	32.4667	23.05	9.41667	25.8	30.4	26.45	26.9	24.6	26	25	24.5333	91	72.6667	89.5	82.6667	30.1	30.7667	30.725	29.3	24.2	24.5333	24.475	23.6
1989	11	11	33.9333	23.4	10.5333	25.2	31.4	25	26.6	23.6	26.8	24.6	25	88	70	97	85	28.1	32.2	30.6	30.3	23	25.3	24.5	24.2
1989	11	12	33.6	22.65	10.95	26.2	30.8	25.6	27	24	26.6	25	25.2	83	72	95	84	28.4	32	31.3	30.5	23.2	25.2	24.8	24.4
1989	11	13	33.6667	23.36	10.3067	25.6	32.4	26.8	27.9	25	26.8	25.4	25.7	95	65	89	83	31.3	31.5	31.5	31.4	24.8	24.9	24.9	24.9
1989	11	14	33.8	23.6	10.2	25	32.8	27.8	28.3	24	25.4	24.8	24.7	92	55	78	75	29.2	27.5	29.3	28.7	23.6	22.7	23.7	23.3
1989	11	15	33.7	22.4	11.3	24.2	30.8	26.4	27	24	26.4	25.2	25.2	98	71	91	87	29.7	31.5	31.2	30.8	23.9	24.9	24.8	24.5
1989	11	16	33.5	22.96	10.54	25	32.2	27.3	28	23.4	27	25.2	25.2	88	67	85	80	27.7	32.2	30.6	30.2	22.8	25.3	24.5	24.2
1989	11	17	33.4667	23.76	9.70667	25	31.15	26.4	27.475	24.2	26.05	25.2	24.8	94	68	91	81.75	29.7	30.35	31.2	29.825	23.9	24.275	24.8	24
1989	11	18	32.5	22.95	9.55	25.4	30.4	27.2	27.5	24.2	26.2	25	25.1	91	72	84	82	29.4	31.2	30.2	30.3	23.8	24.8	24.2	24.2
1989	11	19	33.8667	23.72	10.1467	26.3	31.3	26.76	27.68	25.3	26.2	24.45	19.78	92	67	82	76.25	31.6	30.6	29.075	28.35	25	24.4	23.475	23.125
1989	11	20	34.3333	23.52	10.8133	27.2	33.3	27.2	28.7	21.3	26.8	25.4	24.5	59	60	87	69	21.4	30.9	31.2	27.8	18.6	24.6	24.8	22.7
1989	11	21	35.65	24.16	11.49	24.2	32.2	26.3	27.3	24	26.2	24.6	24.9	98	62	87	83	29.7	30	29.8	29.8	23.9	24.1	24	24
1989	11	22	33.7	23.28	10.42	25.2	32.6	25.2	27	24.2	26.4	25	25.2	92	62	98	84	29.5	30.3	31.5	30.4	23.8	24.3	24.9	24.3
1989	11	23	33.25	22.96	10.29	25.3	30	25.3	26.5	22	26.4	24.3	24.2	75	75	92	81	24.2	32	29.7	28.7	20.6	25.2	23.9	23.2
1989	11	24	34.85	22.88	11.97	24.2	30.3	28.3	27.8	23.3	26.5	24.2	24.7	93	74	71	80	28	32.1	27.5	29.2	23	25.2	22.6	23.6
1989	11	25	32.0667	23	9.06667	24	29.88	26.3	26.54	23.6	26.4	25.2	25.06	97	77.4	92	88	28.8	32.22	31.3	30.68	23.4	25.24	24.8	24.46
1989	11	26	30.65	23.48	7.17	25.2	29.2	25	26.1	24	26	24.6	24.9	91	78	97	88	29	31.5	30.6	30.4	23.6	24.9	24.5	24.3
1989	11	27	32.75	23.6	9.15	25.8	31.3	27	27.8	24.4	26.2	25.3	25.3	89	67	87	81	29.6	30.6	31.1	30.4	23.9	24.4	24.7	24.3
1989	11	28	33.7	22.92	10.78	25.2	33.4	26	27.7	25	26.6	25.3	25.6	98	59	95	84	31.5	30.3	31.8	31.2	24.9	24.3	25.1	24.7
1989	11	29	31.8	22.7	9.1	26	31.0667	27.2	27.2	24.3	26.9333	25.2	24.9	87	73	85	83.3333	29.2	32.8	30.7	30.2667	23.7	25.5667	24.5	24.1667
1989	11	30	33.4667	22.76	10.7067	24	30.2	27	27	23.2	26.3	25.6667	25	94	74	84.6667	76	27.9	31.6	31.5333	29.3	22.9	25	24.9333	23.65
1989	12	1	32.9	21.96	10.94	25.12	32.35	26.32	27.525	23.96	26	24.85	24.95	90.8	60.75	89.75	80.5	29.04	29.425	30.5	29.625	23.52	23.725	24.35	23.875
1989	12	2	33.15	22.6	10.55	24.4	31.6	26.64	27.32	23.7	26.25	25.1	25.0667	90.5	61.5	88.3333	79.3333	28.525	30.1	30.8333	29.7667	23.225	24.075	24.5333	23.9333
1989	12	3	33.25	21.36	11.89	24.6	31.08	26.92	27.38	23.45	26.4	25.2	25.0667	92	66	87	81.6667	28.225	30.875	30.8333	30.1	23.075	24.55	24.5667	24.1
1989	12	4	33.3	22.45	10.85	25.25	32.35	26.95	27.9	22.8667	25.8	23.7333	24.1667	85.3333	61.3333	79.3333	75.3333	26.6	29.0333	27.3	27.6333	22.0333	23.4333	22.4	22.6333
1989	12	5	33.3333	22.32	11.0133	24.56	32.35	26.25	27.375	22.9	26.3	24.2667	24.9	87.5	67.5	85	90	26.875	30.9	28.9667	30.5	22.25	24.55	23.5	24.4
1989	12	6	34.5	22.725	11.775	23.4	30.8	27.2	27.15	23	27	24.8667	24.3	97	75	83.3333	79.5	27.8	33.1	29.9	28.45	22.8	25.8	24	23.15
1989	12	7	33.4	21.2	12.2	26.2	31.2	26.0667	26.7333	22.2	25.9333	24.1	16.2333	71	66.6667	89	82	24.1	30	29.1	27.95	20.5	24.0333	23.55	22.85
1989	12	8	34.6	22.8	11.8	24.6	30.8	28.6	28.1	24.2	25.6	24.8	24.9	97	66	74	79	29.9	29.4	28.8	29.3	24.1	23.7	23.4	23.7
1989	12	9	34.2667	23.1	11.1667	24.2	32	26	27	23.2	25.4	24.6	24.4	92	59	89	80	27.8	28	30	28.6	22.8	23	24.1	23.3
1989	12	10	33.9333	22.4	11.5333	24.3	30.3	27.2	27.3	24.2	26	25	25.1	99	71	84	85	30.1	30.7	30.2	30.4	24.2	24.5	24.2	24.3
1989	12	11	33.9333	22.45	11.4833	22.3	30.3	25.2	25.8	22.3	25.2	23.3	23.5667	0	66	85	84	26.9	28.7	27.3	27.6	22.3	23.3	22.6	22.7
1989	12	12	34.4	22.5	11.9	27.3	33.1	25	27.6	22.3	24.4	23.2	23.3	65	49	86	67	23.6	24.8	27.2	25.2	20.2	20.9	22.5	21.2
1989	12	13	34.4	22	12.4	22.1	32.9	26.7	27.9	21.3	25.85	23.3	23.4	93	57.25	77	71.5	24.8	28.7	26.5	26.1	21	23.275	22	21.7
1989	12	14	35.05	23.28	11.77	24.3	30.2	28.3	27.8	22.2	26.2	24.8	24.0667	84	73	84	73	25.4	31.3	29.98	27.5	21.3	24.8	23.82	22.4667
1989	12	15	35.4667	22.64	12.8267	22.1	30	27.2	26.6	21.3	25.4	24.6	23.8	93	69	81	81	24.8	29.4	29.2	27.8	21	23.7	23.6	22.8
1989	12	16	35.8667	22	13.8667	23	30.2	26.4	26.5	21.3	26.6	24.2	24	86	76	84	82	24.2	32.4	28.7	28.4	20.6	25.4	23.4	23.1
1989	12	17	34.6667	22.16	12.5067	24.5333	33.6	27.32	28.4	23.1333	25.6	24.05	24.35	89	53	75.75	69.5	27.4333	27.54	27.675	27.5	22.5667	22.62	22.65	22.55
1989	12	18	34.2	22.35	11.85	23.2	35.2	26.2	27.7	22.3	27.2	25.3	24.9	93	54	93	80	26.3	30.8	31.6	29.6	21.9	24.5	25	23.8
1989	12	19	34.8667	23.15	11.7167	24.3	33.5	25.2	28.7	22.2	25.9	24	23.45	84	55	91	65.5	25.4	28.4	29	25.55	21.3	23.125	23.6	21.35
1989	12	20	35.0667	22.65	12.4167	23.3	30.2	26.2	26.5	22.2	26.8	25	24.7	91	77	91	86	26	33	30.9	29.9	21.7	25.7	24.6	24
1989	12	21	35.5	22.45	13.05	22.2	33.2	26	26.9	20.3	26	24.2	23.5	84	57	86	76	22.5	28.8	29	26.8	19.4	23.4	23.5	22.1
1989	12	22	34.5333	22.52	12.0133	24.6	30.2	25.4	26.4	21.2	26	24.8	24	74	72	95	80	22.9	30.8	30.9	28.2	19.7	24.5	24.6	22.9
1989	12	23	35	22.56	12.44	25.24	33.24	27.6	28.44	22.5	25.8	24.08	23.9333	82.5	55.25	75.6	71	25.775	28.275	27.7	26.8333	21.55	23.1	22.72	22.2
1989	12	24	35.2	23	12.2	25.4	33.7333	27.6	28.7	22.05	25.5333	23.7333	23.8	75.5	52	73.3333	65.6667	24.35	27.2667	26.8667	26.1	20.55	22.4667	22.2667	21.6667
1989	12	25	35.4667	22.7	12.7667	25.4	30.5	26	27	22.2	25.6	24.2	24.25	80	68	86	72.5	25.225	29.6	29	27.725	21.075	23.9	23.5	22.7
1989	12	26	35.8667	22.4	13.4667	23.8	32.4	25	26.5	23.3	26	24.2	24.5	96	60	94	83	28.3	29.4	29.7	29.1	23.1	23.7	23.9	23.6
1989	12	27	36.0667	23.28	12.7867	25	30.8	27.84	28.75	23.2	26.4	24.56	24.55	86	71	76.8	71	27.2	31.5	28.68	27.95	22.5	24.9	23.32	22.85
1989	12	28	36.2	23.44	12.76	25.8	35	28.3	29.3	23.6	25.6	25	24.7	83	47	77	69	27.7	26.6	29.5	27.9	22.7	22.1	23.8	22.9
1989	12	29	36.4	23.44	12.96	23	34.6	27.6	28.2	21.2	26.8	25.4	24.5	85	55	84	75	24	30	31	28.3	20.4	24.1	24.6	23.1
1989	12	30	35.8	22.85	12.95	27.1	30.2	25	26.8	22.3	25.6	24.1	24	66	69	93	76	23.7	29.8	29.4	27.6	20.2	24	23.8	22.7
1989	12	31		22.0667		24.7333	33.4667	25	26.3	23.5333	26.2667	23.4	12.45	86.5	57.3333	88	81	28.2333	29.4667	27.7	27.9	23.1	23.7667	22.8	22.9

## Sheet: 1990
						Temperature				Temperature				Relative Humidity				Pressure				Dew temperature
Year	Month	Day	Maximum	Minimum	Max-Min	1899-12-31 07:00:00	1899-12-31 13:00:00	1899-12-31 19:00:00	Average	1899-12-31 01:00:00	1899-12-31 13:00:00	1899-12-31 19:00:00	Average	1899-12-31 01:00:00	1899-12-31 13:00:00	1899-12-31 19:00:00	Average	1899-12-31 07:00:00	1899-12-31 13:00:00	1899-12-31 19:00:00	Average	1899-12-31 07:00:00	1899-12-31 13:00:00	1899-12-31 19:00:00	Average		Month	Taverage	Hraverage
1990	1	1	36.4	22.8667	13.5333	25.8	33.2667	26.9333	28.2333	23.2	25.6	25.2667	24.2	81.5	57.5	87.6667	76	26.85	28.2	31.1	27.8	22.25	23.05	24.7	22.8		January	29.3579	70.1005
1990	1	2	36.5333	22.575	13.9583	24.6	33.35	26.65	27.8	23.55	26.85	24.85	25.075	92	60.75	86.75	79.75	28.35	31.075	30.225	29.85	23.15	24.625	24.2	24.025		February	29.7161	64.7321
1990	1	3	35.7	22.6	13.1	24.25	33.3333	27.5	28.4667	23.4	26.6667	25.25	25.2	93.25	59.6667	84	78	28.25	30.6	30.675	29.8667	23.075	24.3667	24.45	24.0333		March	30.0594	64.5864
1990	1	4	36.0667	23.2	12.8667	24.75	34.4	28.9	29.4667	23.4	26.7333	25.9	25.3	89.5	55	79	73	27.875	30.1	31.45	29.5333	22.875	24.1	24.85	23.8333		April	29.5631	77.9211
1990	1	5	35	22.8	12.2	24.2	30.2	26.8	27	23.1	26.3	24.1	24.5	91	74	80	82	27.5	31.6	28.2	29.1	22.7	25	23.1	23.6		May	28.0903	78.5333
1990	1	6	34.8	22.8	12	25.2	34	28.6	29.1	22.1	26.8	24.2	24.4	77	57	70	68	24.5	30.4	27.3	27.4	20.8	24.3	22.5	22.5		June	28.8528	77.8704
1990	1	7	35.9	23.45	12.45	24	33.2	30	29.3	23	25.8	24	24.3	92	56	61	70	27.4	28.3	25.8	27.2	22.6	23.1	21.6	22.5		July	28.6586	76.3722
1990	1	8	34.6667	23.04	11.6267	23.3	34	30.6	29.6	22.2	27.2	25.8	25.1	91	59	68	73	26	31.5	30	29.2	21.7	24.9	24.1	23.6		August	28.5634	79.0188
1990	1	9	36.6	23.025	13.575	25.8	35	31	30.7	24	27.6	25.2	25.6	86	57	63	69	28.6	32	28.2	29.6	23.3	25.2	23.1	23.9		September	28.2056	81.1975
1990	1	10	37	22.56	14.44	24.48	34.64	29.3	29.575	22.08	26.28	25.25	24.775	81.4	52.2	73	69.75	25	28.72	29.5	28.225	21.08	23.28	23.725	23.025		October	27.0538	85.9611
1990	1	11	36	23.16	12.84	25.16	34.8	29	29.48	22.6	25.92	24.76	24.42	80.6	49.8	71.4	67.2	25.72	27.68	28.5	27.3	21.52	22.58	23.16	22.42		November	27.6121	83.2406
1990	1	12	35	23.34	11.66	24.6	33.44	27.68	28.34	21.48	25.05	25.08	23.675	76.4	53.25	81.6	68.75	23.58	26.575	30.14	26.275	20.06	22	24.14	21.75		December	28.0831	76.9946
1990	1	13	36.7333	22.2	14.5333	24.3	34.72	27.35	28.3	21.8	25.92	25.15	23.6667	80.75	50.2	83.75	68.6667	24.5	27.8	30.575	25.9667	20.725	22.64	24.35	21.6333
1990	1	14	36.7333	22.08	14.6533	24.24	34.08	27.7	28.375	22.4	25.32	24.85	24.125	85.8	49.8	80	72.5	25.92	26.58	29.5	27.3	21.64	21.92	23.8	22.425
1990	1	15	36.6	21.9	14.7	26.8	35	31.4	31.1	22.2	27.2	25.2	24.9	67	55	61	61	23.7	30.9	27.9	27.5	20.2	24.6	22.9	22.6
1990	1	16	35.7333	22.625	13.1083	25	34	30.6	30	23	26.8	24	24.6	85	57	58	67	26.8	30.4	25.4	27.5	22.2	24.3	21.4	22.6
1990	1	17	35.6	23.2	12.4	25	33	28.5	28.9667	23.65	24.8	24.1333	23.85	89.5	53	71.6667	67.5	28.3	25.65	27.2667	26	23.125	21.4	22.2667	21.65
1990	1	18	36.8	22.625	14.175	25.2	34.3	29.2	29.5	21	26.2	24	23.7	69	53	65	62	22.1	28.6	26.4	25.7	19.1	23.3	22	21.5
1990	1	19	37.6667	22.3	15.3667	26.4	35.1	29.6	30.2	22.2	27	25.2	24.8	70	54	70	65	24	30.3	29.1	27.8	20.4	24.2	23.6	22.8
1990	1	20	36.2667	22.16	14.1067	25.8	35	31.4	30.9	24.6	27.4	24.2	25.4	91	56	55	67	30.1	31.4	25.4	29	24.2	24.9	21.4	23.5
1990	1	21	36.3333	21.96	14.3733	25.32	34.2	28.75	29.225	22.88	25.5333	24.6	24.1667	81.8	49	72.25	64.6667	26.36	26.7333	28.225	26.4667	21.86	22.1333	23	21.9667
1990	1	22		22.25		25.8	35	28	29.2	24	26.8	24.2	25	86	53	73	71	28.6	29.8	27.7	28.7	23.3	24	22.8	23.4
1990	1	23	36.8	22.88	13.92	26.2	36	28	29.5	24	26.4	24.2	24.9	83	47	73	68	28.4	28	27.7	28	23.2	23	22.8	23
1990	1	24	35.6	22.775	12.825	26.2	35.2	27.6	29.2	24.4	26.2	24.8	25.1	86	49	80	72	29.4	28	29.4	28.9	23.7	23	23.8	23.5
1990	1	25	36	22.4	13.6	25.2	36	31.8	31.2	23	27	26	25.3	83	50	63	65	26.6	29.7	29.8	28.7	22.1	23.9	24	23.3
1990	1	26	36.4	23	13.4	26.2	30.3	26	27.1	24.6	27	24	25.2	88	78	85	83	29.9	33.4	28.5	30.6	24	25.9	23.2	24.4
1990	1	27	36.9	22.9	14	25.95	35.25	29.9333	30.2667	22.85	26.5	25	24.6333	77	51	67.6667	64.3333	25.875	29.025	28.5	27.5667	21.55	23.325	23.1667	22.5333
1990	1	28	36.3	22.96	13.34	25	36	30.2	30.4	22	27.4	25.8	25.1	77	52	71	67	24.4	30.8	30.3	28.5	20.7	24.5	24.3	23.2
1990	1	29	37.4	22.1	15.3	25	36	30.4	30.5	22	27.8	26.2	25.3	77	54	72	68	24.4	31.9	31.2	29.2	20.7	25.1	24.8	23.5
1990	1	30	35.6	21.6	14	25.8	34.6	28.6	29.4	24.4	26.8	24.2	25.1	89	55	70	71	29.6	30	27.3	29	23.9	24.1	22.5	23.5
1990	1	31		21.9333		25	35	29.4	29.7	24	27.6	25.6	25.7	92	57	74	74	29.2	32	30.3	30.5	23.6	25.2	24.3	24.4
1990	2	1	34.2	21.2	13	24.9333	32.7	29.9333	29.4	22.9333	26.4667	25.0667	24.8333	84.3333	61.3333	67.6667	71.3333	26.6667	30.8	28.6	28.7	22.1333	24.2333	23.2667	23.2333
1990	2	2	36	22.8667	13.1333	25.4	34.6667	29.1333	29.6	21.2667	23.8	26.2	23.4	69.3333	41.5	79.6667	63.5	22.6	22.5	32.1	25.25	19.4	19.3	25.2	20.95
1990	2	3	35.6	22.3	13.3	25.1	34.2	29.5	30.1	22.3	24.8	24.4	23.3	79	47	67.5	59	25.1	25.1	27.25	24.2	21.1	21.1	22.35	20.5
1990	2	4	34.2	22.8	11.4	24.9	34.2	28.55	29.025	22.55	24.9333	25.8	24.2	82.5	47.6667	80.5	68	25.825	25.4	31.55	26.8	21.55	21.3	24.825	22.1667
1990	2	5	35.4	23.35	12.05	25.25	34.75	28.4	29.225	22.45	24.8667	25.4	23.8667	79	46.3333	79	65	25.35	25.1333	30.5	25.9667	21.25	21.0667	24.275	21.6667
1990	2	6	35	23	12	25.6	34.9	29.5	29.9	22.9	25.0667	25.7	24	80.5	46.6667	74	64	26.15	25.5333	30.775	26.0333	21.8	21.3667	24.325	21.7
1990	2	7	35.6	23.8	11.8	25.125	34.3333	28.6667	29.1333	23.4	24.4	25.3333	23.65	86.75	44	76.6667	66.5	27.625	23.95	30.6	25.65	22.725	20.3	24	21.4
1990	2	8	35.4	23.55	11.85	24.75	34.1667	29.05	29.3	22.6667	25.2	24.0667	23.8	79	45.5	67	60.5	25.6	25.6	26.7333	25.35	21.4333	21.4	22.1667	21.3
1990	2	9	34	23.4	10.6	24.4	32.8	28.2667	28.6	23.05	25.2667	24.3333	24.3	89.75	55.3333	72.3333	71.6667	27.275	27.2667	27.8667	27.5	22.5	22.3667	22.8333	22.6
1990	2	10	35.4	23.6667	11.7333	25	34.5333	29.1333	29.4667	23.0667	26.5333	24.5667	24.7333	85.3333	53.6667	69.3333	69.3333	26.9	29.4	27.8333	28.0667	22.2667	23.7667	22.8333	22.9667
1990	2	11	35.4	23	12.4	25.2	33.5333	30	29.65	23.7333	25.8	24.4	24.7	90.3333	53.5	63.5	70.5	28.5	27.85	26.9	28	23.2	22.85	22.2	22.95
1990	2	12	34.4	23.2	11.2	25.5	33.5333	29.6	29.4	24.6	26.1	25	25.05	93.3333	56	69.5	72.5	30.3333	28.9	28.6	28.85	24.3	23.5	23.3	23.45
1990	2	13	35.8	22.25	13.55	24.9	34.55	27.0667	28.4	23.1	24.8	23.5333	23.6667	86.25	45.3333	74.6667	67.6667	27.175	24.8667	26.6667	25.9333	22.375	20.9667	22.1667	21.6667
1990	2	14	36.8	23.45	13.35	24.75	33	29.3	27.4	23.35	23.6	22.9	23.7	89.25	55	59.5	73	27.85	24.3	23.65	26.6	22.775	20.7	20.15	22.1
1990	2	15	36.6	22.6667	13.9333	24.5333	34.1667	29.5	29.4	22.8	25.1	24.05	23.75	86.3333	49	64.5	65	26.6333	25.95	26.3	25.75	22.0667	21.7	21.9	21.55
1990	2	16	37.4	23.2	14.2	24.9	35.1	30.7333	30.4667	22.5	24.3333	24.1333	23.4333	82.5	40.3333	58.6667	59	25.7	23.1333	25.7333	24.4	21.475	19.8	21.5	20.6
1990	2	17		22.1333		25.2667	33.7	29.9	29.65	21.8333	24.2	23.3	23.1	75.3333	46.5	59.5	61.5	23.9	23.95	24.3	24.1	20.3333	20.25	20.4	20.35
1990	2	18	38.8	22.5333	16.2667	26.3333	35.5333	29.8667	29.95	22.7333	24.5	24.0667	23.9	74	45	63	63	25.3	24.2	26.1667	25.6	21.2333	20.35	21.7333	21.35
1990	2	19	36.8	23.3	13.5	25.7	36	31.4	31.1	22.35	23.7	23.05	22.55	75.5	36	49	49.5	24.9	21.25	22.7	21.75	20.85	18.4	19.45	18.75
1990	2	20	36.6	23.95	12.65	26.775	33.8667	28.8667	29.2333	23	25.6667	23.5667	23.8	73.25	53.6667	65.6667	65	25.7	27.5667	25.6	25.9	21.475	22.5667	21.3333	21.6
1990	2	21	36.2	24.15	12.05	25.9	35.4667	32.1	31.35	23.1	25	24.4	23.7	79.25	43	53.5	56	26.45	24.7667	25.55	24.5	21.95	20.9	21.3	20.7
1990	2	22	37	23.9333	13.0667	25.3333	35.4667	29.9333	30.2	22.6667	25.85	24.2667	24.85	80	49	64.3333	70	25.8667	27.3	26.6333	28.15	21.5	22.55	21.9667	23.05
1990	2	23	37.6	23.3333	14.2667	25.9333	36.1	28.6667	31	22.6667	24.8	23.6333	23.3	76.6667	40	68	53.5	25.4	23.8	25.8333	23.6	21.2333	20.3	21.5667	20.15
1990	2	24	38.6	23.2	15.4	25.2667	34.2667	31.55	30.9	22.6	24.7333	23.9	23.35	80.6667	47	53	56.5	25.7	24.8667	24.6	23.9	21.5	20.9333	20.75	20.35
1990	2	25	38.2	22.8	15.4	24.9333	35.2	31.3	30.65	24	26.1	24.9	24.8	92.3333	49	59.5	66	29.2667	27.8	27.25	27.7	23.6333	22.85	22.5	22.8
1990	2	26	38	23.1333	14.8667	24.8667	35	31.2	30.6	23.0667	25.4	25.4	24.6	86.3333	46.5	63	64.5	27	26.1	28.65	27.2	22.3333	21.8	23.3	22.4
1990	2	27	37.8	23.4	14.4	24	31.6	28.15	27.95	23.5	25.8	24.6	24.65	96	64	75.5	78.5	28.6	29.5	28.65	28.95	23.3	23.8	23.35	23.45
1990	2	28	37.6	23.5333	14.0667	23.95	33.7	31.2	31	22.5	25.9	26.1	24.2	88.5	55.5	67.5	62	26.35	28.25	30.4	26.1	21.9	23.05	24.3	21.8
1990	3	1	38	23.8	14.2	26.7	35.6	32.2	31.9	24.3	25.4	24.4	24.3	82.5	44	53	56	28.8	25.7	25.4	25.6	23.35	21.5	21.3	21.5
1990	3	2	37.6	26	11.6	26.8	36.2	32	31.8	22.2	24.2	23.6	23.3	67	37	50	51	23.7	22.2	23.5	23.2	20.2	19.2	20.1	19.8
1990	3	3	38.6	23.9	14.7	26.5	35.9	31.7	31.45	22.5	26.2	24.4	24.35	71	47	55	57.5	24.65	27.6	25.85	26.05	20.8	22.65	21.45	21.65
1990	3	4	38.8	24.9	13.9	26.3	37.5	32.4	32.15	22.3	26.6	25.2	24.7	71	43	56	56.5	24.3	27.6	27.25	26.4	20.6	22.7	22.5	21.9
1990	3	5	38.2	25.1	13.1	26.3	35.9	31.7	31.4	23.4	25.9	25.3	24.85	78.5	45.5	60	61	26.95	26.8	28	27.25	22.2	22.2	22.95	22.45
1990	3	6	38.6	22.9333	15.6667	25	34.7333	31.5333	30.7	23.7333	26	25.4	25.0667	90.3333	51	62.3333	68	28.5333	27.8	28.3333	28.2333	23.3	22.8	23.1	23.0667
1990	3	7	36.8	22.3333	14.4667	24.6667	34.6667	28.1333	28.9333	23.6667	25.6	24.8667	24.7	92.3333	48.6667	77.3333	72.6667	28.5667	26.9	29.2667	28.2667	23.3	22.1667	23.7	23.0667
1990	3	8	37.4	22.4667	14.9333	24.3333	32.2	29.7333	28.45	22.2667	25.8	25	24.25	83.6667	60.5	74	73	25.5667	29	29.15	27.75	21.4	23.5	23.6	22.75
1990	3	9	35.1	22.0667	13.0333	22.9333	33.2	30.4	29.35	22	25.0667	25	24	92.3333	53.3333	67	71	25.8333	26.4333	28.1	26.7	21.6333	21.9333	23	22.1
1990	3	10	36.1	23.2	12.9	24.4	34.6	29.2	29.4	23.1	25.7	24.4	24.4	89.5	50.5	70	70	27.4	27.1	27.35	27.3	22.6	22.4	22.5	22.55
1990	3	11	38.8	22.5	16.3	23.3	32.9	28.8	28.45	22.3	25.4	24.05	23.9	92	57.5	68.5	72.5	26.25	27.45	26.95	26.9	21.85	22.55	22.25	22.25
1990	3	12	39.4	22.8	16.6	24.5	31.1	29.5	28.65	23.5	24.8	25.1	24.5	92	65	73	76.5	28.35	27.2	29	28.15	23.15	22.45	23.55	23
1990	3	13		22.2667		23.8667	31.25	28	27.65	22.4667	24.8	24.3	23.7	89.3333	61	76	75.5	26.3333	27	27.95	26.75	21.9	22.35	22.85	22.2
1990	3	14	37.6	23.3667	14.2333	24.4667	33.0667	28.7	28.7333	23.5333	25.6667	24.7333	24.6333	92.3333	56	73.6667	74	28.4667	28.0667	28.5667	28.3667	23.1667	22.9333	23.2667	23.1333
1990	3	15		23.5333		24.3333	34.0667	29.2667	29.2333	23.2667	25.4	25.2667	24.6333	91.6667	51	72.6667	72	27.8333	26.6667	29.5667	28.0333	22.8333	22.1333	23.8667	22.9333
1990	3	16	38.6	23.7333	14.8667	25.9333	34.5667	29.5333	29.9	22.2	25.6	24.2	24.0333	73.6667	49.6667	65.6667	63	24.3667	26.8667	26.6667	25.9333	20.5	22.2333	22.0667	21.6333
1990	3	17	38.4	22.8333	15.5667	25.7667	34.4333	30.6667	30.4	20.7333	25.1333	23.5	23.15	64.6667	48.3333	50	50.5	21.2	25.7333	23.45	22.9	18.3	21.5333	20	19.55
1990	3	18	39.8	23.7333	16.0667	26.5333	36.1333	31.1333	31.2333	21.6667	25.3333	24.2667	23.7667	65.3333	43	58.6667	56	22.7667	25.1667	25.8	24.5667	19.4667	21.0667	21.4667	20.6667
1990	3	19	39	24.2	14.8	25.7333	36.2667	30.9333	30.9667	21.6	25.5333	23.2	23.7	70	43.3333	45.5	49	23.0667	25.5667	22.45	23.5	19.8	21.4333	19.1	20.05
1990	3	20	37.4	22.2	15.2	23.4667	34.4667	30.2667	29.6333	22.3333	26.1333	23.9667	24.1667	90.6667	52.6667	59.6667	67.6667	26.3	28.3667	25.8333	26.8333	21.8667	23.1667	21.5	22.2
1990	3	21	35.2	22.8667	12.3333	24.4	34.1333	27.3333	28.3	22.4	25.7333	23.8667	24	84.3333	52	76	70.6667	25.8667	27.5333	27.6667	27.0333	21.5667	22.6667	22.5	22.2333
1990	3	22	37.8	24	13.8	25.8	32.4667	29.9333	29.5667	21.7	25.5333	23.2667	23	74.5	59.3333	57	66	23.7	28.0667	24.3333	24.85	20.2	23	20.5	20.9
1990	3	23	37.6	21.8667	15.7333	24.5333	35.1333	31.4667	30.6333	22.1333	25.5333	23.5333	23.7	82	46.6667	51	60.3333	25.0667	26.3667	23.9667	25.1333	21.1333	21.9	20.2	21.1
1990	3	24	38	22.6	15.4	23.6	33.4	29.3	28.4	21.35	24.7	23.75	22.8	82.5	49	63.5	63	23.95	25.3	25.7	24.2	20.35	21.3	21.55	20.5
1990	3	25	36.6	21.8	14.8	27	33.9	31.4	30.95	23.6	26.2	23.8	24.2	75.5	54	59	61	26.95	28.8	25.2	26.3	22.25	23.4	21.2	21.9
1990	3	26	37	21.2	15.8	26.1	34.2	31.8	31.2	22.15	26.4			71.5	57			24.2	29.6			20.35	23.9
1990	3	27	36.2	23.8	12.4	25.6	35.2	30	30.8	24.2		26.8		89.5		88		29.25		34.2		23.65		26.3
1990	3	28	38.2	21.3	16.9	23.5	34.8	29.8	29.5	21.3	26.4	24.9	24.2	82.5	52	69.5	67.5	23.9	28.9	28.3	27.05	20.3	23.45	23.15	22.3
1990	3	29		23.3		25.8	33.7	33.4	32.6	23.3	25.8			82.5	54			26.95	27.95			22.3	22.95
1990	3	30		22.4		24.7	34.2			21.2	25.7			90	54			24.4	27.9			20.7	22.9
1990	3	31	32.4	21.4	11	24.8	32.8	30.1	29.45	23.2	25.1	20.5	22.9	90	52	44	62	27.6	26.5	18.1	24.1	22.7	22	15.9	20.2
1990	4	1		23.4		23.8	29.4			23	26.8			93	82			27.5	33.5			22.7	25.9
1990	4	2	38	22.8	15.2	27.2	35.6	32.6	32	24.2	29.4			78	63			28.2	36.9			23.1	27.6
1990	4	3	37.2	23.2	14	24.6	35	33.8	31.8	24.2	28			97	59			29.9	33.1			24.1	25.8
1990	4	4	37.8	24	13.8	25.6	35.2	28.8	29.4	25	27.6	25.7		95	61	78.5		31.3	32.7	30.95		24.8	25.5	24.6
1990	4	5		23.8		25.5	35.4			24	27.4			89	54			28.85	31.2			23.4	24.7
1990	4	6	37.6	24.2	13.4	27.6	34	27.4	29.8	24.8	27.4	26.2		81	61	91		29.6	32.15	33.2		23.9	25.25	25.8
1990	4	7	38	24.2	13.8	25.8	33.8	33.8	32.8	23.5	26.1	26.8	25.3	83	56	58	58	27.4	28.7	30.6	27.5	22.6	23.3	24.4	22.6
1990	4	8	40	24.6	15.4	25	34.7	31	30.45	24.3	27.5	25.7	25.85	94.5	59	67.5	73.5	29.9	31.9	29.55	30.45	24.05	25.15	23.85	24.35
1990	4	9	41.8	23.2	18.6	24.4	34.8667	30.8	30.8	25	27.7	27.6	27.4	91	62	57	63	30.85	32.7	32	32.3	24.6	25.55	25.2	25.3
1990	4	10	40	23.9333	16.0667	26.6	24.8	29.4	26	25.7		28.2		90.5		74		32.1		35.6		25.25		27
1990	4	11	38.2	25	13.2	26.1	34.3	29.8	30	24.9	26.7	24.6	24.6	91	56	88	82	30.7	30.1	29.9	29.2	24.45	24.1	24	23.6
1990	4	12	35.8	21.9333	13.8667	27.6	31	29	28.8667	24.8	26.6	24.4	24.9	80	71	86	83	29.4	31.9	29.4	29.8	23.8	25.1	23.7	24
1990	4	13	37.6	22.9	14.7	26.4	33	30.45	31.1	25.8	27.4	25		95	65	63		32.8	32.8	27.8		25.6	25.6	22.8
1990	4	14	38.2	22.8667	15.3333	27.2	34.2	30.7333	30.3	25.2	26.6	24.2		85	55	89	82	30.7	29.8	29.3	28.7	24.5	24	23.7	23.4
1990	4	15	34.8	24.2	10.6	26.8	32.9	28.8	28.75	25	26.4	26.3	25.7	87	63	86	81	30.5	30.4	32.95	31.1	24.4	24.3	25.65	24.7
1990	4	16	36.2	23.6	12.6	26.4	30.2	31.6	31.1	25	25.8			89	71			30.7	30.3			24.5	24.3
1990	4	17	36.8	24.4	12.4	27	28.6	29.9	31.2	25.4	26.4	25.2		88	84	77		31.4	32.9	29.9		24.8	25.7	24.1
1990	4	18	35.6	24.2	11.4	26.6	32	29.7	29.85	25.2	26.2	26.8	25.9	89	63	82	77	31.1	30.2	33.5	31.1	24.7	24.2	25.9	24.7
1990	4	19	32.4	24.0667	8.33333	26.4	32	28.8	28.55	24.2	27.7	25.1	25.8	84	72	78	84	28.7	34.25	29.8	31.8	23.4	26.35	23.95	25
1990	4	20	36.2	23.4667	12.7333	25.7333	33.8	29.5333	29.9	22.3	27.9	25.8	25.35	74.5	64	72.5	70	24.85	33.65	30.5	29.65	20.65	26.05	24.4	23.7
1990	4	21	37.6	24.4667	13.1333	25.7333	34	28.4	29	24.2	27.6	25.4	25.3	91.5	62	85	80	29.5	32.7	31.1	30.5	23.8	25.5	24.7	24.3
1990	4	22	37	24.4	12.6	25.4	34.1	28.7	29.3	24.8	27.4	24.2	25.1	97	60	84	81	31	32.1	28.7	30	24.7	25.2	23.4	24.1
1990	4	23	36.8	23.8667	12.9333	27.4	32.4	28.8	29.4	26	26.2	25.9	25	90	61	80	74	32.7	29.9	31.45	29.2	25.5	24	24.9	23.6
1990	4	24	37.4	24.5333	12.8667	26.6	31.4	26.7	28.7	25.4	26.8	24.4	24.4	91	70	86	73	31.6	32.2	29.4	28.1	25	25.3	23.7	22.9
1990	4	25	36	25.6	10.4	27.6	32.4	31	30.1	24.8	27.8			80	71			29.4	34.3			23.8	26.3
1990	4	26		23.6		27.2	30.8	26.2	28.4	26.2	26	25.4	25.7	92	69	94	78	33.3	30.4	31.9	30.7	25.9	24.3	25.1	24.5
1990	4	27	37.6	23.3	14.3	27.4	34.6	26.4	27.4	25.4	26.6	26	25.5	85	54	96.5	83	31.1	29.5	33.35	30.8	24.7	23.8	25.85	24.5
1990	4	28	36.4	24.2	12.2	26.4	30.8	26.8	27.75	25.4	25.6	25.5	25.7	92	66	90	84	31.8	29.4	31.75	31.5	25.1	23.7	25.05	24.9
1990	4	29	34.8	24	10.8	25.2	30.4	26.8	27.3	23.9	27	26.2	25.7	90	78	95.5	88	28.8	33.4	33.6	31.95	23.4	25.9	26	25.1
1990	4	30	34.8	23.9	10.9	24.8	31.5	27.4	27.75	24	26.2	24.6	24.8	94	74	94	86	29.3	31.5	30.4	30.1	23.7	24.9	24.3	24.1
1990	5	1	35.4	24.4667	10.9333	23.6	27.6	27.2	28.3667	22.4	26.2	23.8	24.4	90	90	75.6667	75	26.3	33.1	27.3333	28.35	21.9	25.7	22.4333	23.1
1990	5	2	29.8	23.4667	6.33333	26.4	28.6	26.1333	26.2667	25.2	25.6	24.2667	24	91	79.6667	86	86	31.2	30.8667	29.1333	28.5	24.8	24.5333	23.5667	23.25
1990	5	3	33.6	23.5333	10.0667	25.4	30.6	25.7333	27.0333	24.8	26.4	24.0667	25.0333	95	72	87.3333	83.3333	30.9	31.6	28.8333	30.1333	24.6	25	23.4667	24.1667
1990	5	4	34	23.8	10.2	26.6	34.2	28.8	29.4	24.8	26.2	26.4		86	53	75		30.1	28.7	32		24.1	23.4	25.2
1990	5	5	35.4	23.6	11.8	25.6	30.6	28.0667	28.4	24.8	25.8	24	24.55	94	68	74	75.5	30.8	30	27.3667	28.4	24.5	24.1	22.1	22.95
1990	5	6	33.4	23.6	9.8	25.2	32.6	28.6	28.8	24.2	26.6	26	25.6	92	63	81	79	29.5	30.8	31.9	30.7	23.8	24.6	25.1	24.5
1990	5	7	34.8	23.2	11.6	26.2	31.4	27.2	28	24.6	26.2	25	25.3	88	67	84	79	29.9	30.5	30.2	30.2	24	24.4	24.2	24.2
1990	5	8	34.8	25.2	9.6	27.4	34.8	29.6	30.4	25.4	27.4	25.8	26.2	85	57	74	72	31.1	31.6	30.7	31.1	24.7	25	24.5	24.7
1990	5	9	34.2	23.6	10.6	25.2	30.8	26.3	25.4	24.4	26.8	22.8	23.5	94	73	92	83	30	32.6	27.1	27.3	24.1	25.5	22.4	22.5
1990	5	10	35.8	24.6	11.2	26.4	33.2	26.6667	28.0667	24.6	26.6	23.8	24.7333	86	60	80.6667	76	29.7	30.4	27.7667	28.8333	23.9	24.3	22.7	23.3667
1990	5	11	34.6	23.8	10.8	25.4	30.6	28.8	28.4	24	26.2	25.6	25.3	89	71	78	79	28.9	31.1	30.7	30.2	23.5	24.7	24.5	24.2
1990	5	12	36.6	24.4	12.2	27.4	34.8	26.8	27.5333	25.4	26.6	24.7333	25.0667	85	53	85.3333	81.3333	31.1	29.4	29.8667	30.0667	24.7	23.7	23.9667	24.1
1990	5	13	32	23.8	8.2	25.1333	31.8	26.3333	27.4333	24.3333	26.4667	24.4667	25.1	93.6667	66.3333	86	82	29.9	31	29.4333	30.1333	24.0333	24.6667	23.7667	24.1333
1990	5	14	34	24.5	9.5	24.8	31.7	27	27.45	23.9	26.9	24.9333	25.2	93	69	85	82.5	29.05	32.3	30.1333	30.4	23.6	25.3	24.2	24.3
1990	5	15	34	24.2	9.8	26.6	31.5	26.9	27.5	24.6	27.1	25.2	25.5	85	71.5	87.5	84.5	29.6	32.9	30.9	31.2	23.9	25.7	24.6	24.75
1990	5	16		25.2		27.2	34.8	26.7	28.3	25.2	26.4	25.1	25.6	85	52	88	79	30.7	28.8	30.8	30.85	24.5	23.4	24.5	24.5
1990	5	17	33.2	25	8.2	27.8	34.8	28.5333	29.2333	25.4	27.6	25.7333	25.6	83	58	80.3333	73.5	30.8	32.1	31.2667	30	24.6	25.3	24.7333	24.05
1990	5	18	35.8	25.4	10.4	27.6	33.6	30.6	30.6	25.4	26	26.4	25.9	84	55	72	70	31	28.6	31.6	30.4	24.6	23.3	25	24.3
1990	5	19	32.6	24.4	8.2	27.6	32.4	27.2667	27.8667	25.2	26.4	25.3333	25.4	83	63	85.6667	82	30.4	30.4	31.1667	30.8	24.3	24.3	24.6333	24.4667
1990	5	20	33.2	24.4	8.8	26.8	35.4	30.8	29.15	25	27.3	25.6	25.3	87	55	66	67	30.5	30.9	29.4	28.7	24.4	24.6	23.7	23.3
1990	5	21	34.4	24.6	9.8	27.6	33.6	27.5	28.25	25.2	26.8	24.3	24.9	83	59	76	75	30.4	30.7	28.2	28.9	24.3	24.5	23.1	23.5
1990	5	22	31.8	24.2	7.6	26.4	32.2	25.4	27.5	25	26.8	24.4	25.1	89	66	92.5	85	30.7	31.6	29.9	30.6	24.5	25	24.05	24.4
1990	5	23	32.2	24.2	8	25.6	31.8	26.1333	27.3	24.2	26.4	24.7333	24.8333	89	66	89.6667	81	29.3	30.8	30.2667	29.5667	23.7	24.5	24.2	23.8
1990	5	24	31.8	24.6	7.2	26.6	32.6	27.6	28.2333	25.4	26.6	24.9667	25.2	91	63.3333	81.3333	78.6667	31.6	30.8667	29.9	30.0333	25	24.5667	24	24.0667
1990	5	25	36.4	24.4	12	25.6	29.6	27.4	28.6333	24.8	26.2	24.8667	24.9333	94	77	82	73.6667	30.8	31.7	29.7667	28.9	24.5	25	23.9333	23.4333
1990	5	26	35.4	24.8	10.6	27.8	32.6	26.6	27.9667	24.6	25.4	24.6667	24.75	77	56	85.6667	79.5	28.8	27.7	29.7667	29.3	23.4	22.7	23.9333	23.65
1990	5	27	35.4	23.8	11.6	26.5333	32.7	26.4667	28.6	24.6667	26.7	24.7	26.1	86.3333	63	93.5	79	29.8	31.1	30.6	31.6	23.9667	24.7	24.4	25
1990	5	28		23.8		26.4	32.8	25.25	27.25	25.4	26.4	24.5	25.3	92	61	94	82.5	31.8	30.2	30.3	30.7	25.1	24.2	24.2	24.5
1990	5	29	33.2	23.8667	9.33333	25.4	30.6	26.3333	27.7667	24.2	26.2	25	25.5	91	71	100	76	29.4	31.1	31.7	30	23.8	24.7	25	24.1
1990	5	30	33.8	24.8	9	26.8	32.2	28	27.95	25.8	26.2	24	24.2	92	62	74	74	32.5	30	27.4	27.9	25.5	24.1	22.6	22.8
1990	5	31	33.2	23.8	9.4	25.2	32.1	28	27.75	23.8	26.9	25.1333	25.4	89	67	80	82	28.5	32	30	30.65	23.3	25.15	24.1	24.45
1990	6	1	34.8	24.4	10.4	26.6	32.1333	29.5	29.95	24.2	26.6	26.8	25	82	65.6667	81	71	28.6	31.2667	33.45	28.7	23.3	24.6667	25.9	23.3
1990	6	2	35.4	21.8	13.6	24.4	31.8	29.1	28.8	23.6	25.4667	27.4	26.6	94	60.3333	81	81	28.6	28.5667	34.6	33	23.3	23.1	26.5	25.7
1990	6	3	36.2	23.6	12.6	27.4	34.4	26.8	28.9	24.8	26.8	25.4	25.7	81	56	89	75	29.6	30.2	31.5	30.4	23.9	24.2	24.9	24.3
1990	6	4	34.2	23.5333	10.6667	25.2	33.7333	28.2667	28.8667	24.6	26.6667	24.3	25.1	95.3333	58.3333	72.5	72.5	30.5667	30.3667	27.65	28.95	24.4	24.2	22.7	23.45
1990	6	5	35.2	24	11.2	26.1333	32.4333	28.4	28.8667	25.2	27.3333	26.1	26.25	93	68.3333	84	81	31.4333	32.9667	32.3	32.15	24.8667	25.6333	25.3	25.25
1990	6	6		23.7333		26.0667	34.0333	27.2	28.45	25	26.6	25.4	25.75	92	56.3333	87	80.5	30.9667	29.8667	31.25	31.05	24.6333	24.0333	24.75	24.65
1990	6	7	34.6	25.2	9.4	28.4	32.4	30.8	30.6	25	26.4	25.8	25.7	76	63	67	69	29.4	30.4	29.9	29.9	23.8	24.3	24	24
1990	6	8		25.2		27	35.8	26	28.3	25.4	27.2	25.2	25.4	88	52	93.5	78	31.4	30.4	31.5	30	24.8	24.3	24.9	24.05
1990	6	9	32.2	25.4	6.8	27.8	34.2	26.8667	28.3	25	26.8	24.8667	25.8	80	56	86.3333	86	29.8	30.3	30.1	32	24	24.3	24.1667	25.15
1990	6	10	34.2	24.2	10	25.4	30.8	26.8	27.4	24.6	26.2	25.4	25.4	94	70	89	84	30.4	30.9	31.5	30.9	24.3	24.6	24.9	24.6
1990	6	11	35.2	24	11.2	26.6	31.8	28.1	28.95	25	26.4	24.4	25.1	88	66	80	80	30.6	30.8	28.7	29.9	24.4	24.5	23.4	24
1990	6	12	31.6	24.6	7	31.8	31.7	26.9	27.9	25.4	25.1	25		60	60.5	86		28.2	27.6	30.6		23.1	22.4	24.3
1990	6	13	35.4	23.2	12.2	26.6	35.2	27.6	28.6	25.2	26.8	25.2	25.2	89	52	82.5	76	31.1	29.6	30.6	29.7	24.7	23.9	24.3	23.85
1990	6	14	36.4	23.4	13	24.4	33.9	28.2	29.15	23.2	26.8	25.4	25.3	90	57.5	88	76	27.6	30.65	31.4	29.7	22.7	24.35	24.8	23.9
1990	6	15	37.4	23.7	13.7	26.9	35.3	27.7	29.4	24.8	26.4	24.6		80	50.5	95		29.4	28.65	30.5		23.8	23.15	24.4
1990	6	16	37	22.4	14.6	26.8	36.2	29.2	30.35	24.8	26.4	25.5	25.6	85	46.5	74.5	68.5	29.95	28	30.25	29.4	24.05	22.85	24.2	23.7
1990	6	17	35.4	22.4	13	27.4	31.2	29.4	29.4	25	26.4	25.8	25.7	82	69	75	75	30.1	31.2	30.8	30.7	24.1	24.8	24.5	24.5
1990	6	18	36.4	24.4	12	26.4	33.2	30.6	29.8	24.6	25.4			86	54			29.7	27.3			23.9	22.5
1990	6	19	33	24.8	8.2	27.2	32.6	32	30.1	24.6	24.4	27.2	24.9	81	51	69	71	29.2	25.1	32.9	28.5	23.6	21.2	25.6	23.2
1990	6	20	34.8	25.4	9.4	27.4	32.4	30.4	30.1	24.4	26.6	25.2	25.4	78	64	66	69	28.6	31	28.6	29.4	23.3	24.6	23.3	23.7
1990	6	21	33.4	24.2	9.2	27.4	30.8	27.2	28.1	25	26.4	26.4	25.9	82	71	94	82	30.1	31.5	33.9	31.8	24.1	24.9	26.1	25.1
1990	6	22	35.4	24.2	11.2	26.8	32.4	27.3	28.5	25.8	27.6	26.2	26.5	92	69	92	85	32.5	33.7	33.3	33.2	25.5	26.1	25.8	25.8
1990	6	23	37	23.7	13.3	25.6	32.4	26.6	27.8	24.7	27.1	24.8	25.55	93	67.5	87	82.5	30.5	32.4	30.1	31	24.35	25.25	24.15	24.6
1990	6	24		23		25.8	32.8	27.3	27.6	24.6	26.8	25.2	25.1	91	63.5	85	81	30.15	31.25	30.6	30	24.15	24.8	24.5	24.1
1990	6	25	36	23.4	12.6	26.4	32.4	27.2	27.55	24.6	25.4	25.5	25.15	86	57	87	83.5	29.7	27.8	31.5	30.35	23.9	22.8	24.9	24.25
1990	6	26	35.8	24.2	11.6	25.4	30.6	26.7	28.3	24.2	26.8	25.2	26.1	91	75	88.5	82	29.4	32.7	31.05	32.1	23.8	25.5	24.65	25.2
1990	6	27	32.2	23.6	8.6	27	32.6	26.9	27.5	25.4	27.4	25.6	13.35	88	67	90	83	31.4	33	31.95	31.3	24.8	25.7	25.15	24.8
1990	6	28		23.6		25.8	33.6	27.8	28.6	24.4	27.4	26	26.1	89	62	87	81	29.6	32.4	32.4	31.9	23.9	25.4	25.4	25.1
1990	6	29	36.8	24.8	12	25.2	33.2	28.7	29.65	24.6	26.4	25.5	25.7	95	59	78	79	30.5	29.9	30.5	30.7	24.4	24	24.35	24.5
1990	6	30	37	25	12	27	34.4	28.6	29.8	25.8	26	25.1	25.45	91	52	75.5	70	32.4	28	29.55	29.6	25.4	23	23.8	23.8
1990	7	1	34.6	24.6	10	26.2	33.4	30.8	30.3	24	26.8	25.8	25.5	83	60	67	70	28.4	30.8	29.9	29.7	23.2	24.6	24	23.9
1990	7	2	33.4	24.2	9.2	26.4	33.4	32.6	31.3	25	27.4	26.4	26.3	89	63	62	71	30.7	32.5	30.3	31.2	24.5	25.4	24.3	24.7
1990	7	3	34.2	22.4	11.8	24.4	33.2	32.2	30.5	23	26.4	25.2	24.9	89	59	57	68	27.2	29.9	27.4	28.1	22.4	24	22.6	23
1990	7	4	35.2	24.2	11	27.4	33.2	31.4	30.9	24.4	26	25.6	1	81	57	63		29.7	28.8	29		23.9	23.4	23.5
1990	7	5	36.4	23.2	13.2	25.2	34.6	30.4	30.1	24.6	26.2	25.2	25.3	95	52	66	71	30.5	28.4	28.6	29.2	24.4	23.2	23.3	23.6
1990	7	6	34.2	23.6	10.6	25.2	32	27.2	27.9	24	26.6	25	25.2	91	66	84	80	29	31.2	30.2	30.2	23.6	24.8	24.2	24.2
1990	7	7	31.8	23.6	8.2	25	30.6	26.6	27.2	24.6	26.4	24.2	25.1	97	72	82	84	30.6	31.6	28.6	30.3	24.5	25	23.3	24.2
1990	7	8	35.4	25.2	10.2	25.4	33.2	25.9	26.65	24.2	27	23.4	24.4	91	62	81	82.5	29.4	31.5	27.1	28.95	23.8	24.9	22.4	23.45
1990	7	9	32.6	23.6	9	25.2	32.4	26.6	27.7	24.4	25.6	24.4	24.8	94	58	84	78	30	28.3	29.1	29.1	24.1	23.1	23.6	23.6
1990	7	10	35.2	23.4	11.8	25.6	33.4	27.6	28.6	23.4	27.4	24.8667	25.2333	83	63	77.3333	75.6667	27.3	32.5	29.3	29.5667	22.5	25.4	23.6667	23.8333
1990	7	11	34.8	23.4	11.4	25.2	31.2	30.4	29.3	24.2	27.2	25.6	25.7	92	74	68	78	29.5	33.4	29.6	30.9	23.8	25.9	23.9	24.5
1990	7	12	34.4	25	9.4	26.8	32.8	27.2	28.5	24.4	27	25.4	25.6	82	64	87	78	29	31.8	31.2	30.7	23.5	25.1	24.8	24.4
1990	7	13	33.4	23.6	9.8	25.6	33.2	27.6	28.5	24	26.4	25.2	25.2	88	59	83	76	28.8	29.9	30.4	29.7	23.4	24	24.3	23.9
1990	7	14	34.2	23.6	10.6	25.6	32.2	26.8	27.9	24.2	25.8	25.4	25.1	89	60	89	80	29.3	29	31.5	29.9	23.7	23.5	24.9	24
1990	7	15	34.2	24.2	10	26.4	32.4	27.3	28.4	23.1333	26	25.2	24.9	88.6667	60	85	65.5	27.3667	29.4	30.6	27.8	22.5333	23.7	24.5	22.8
1990	7	16	34.8	24	10.8	24.4	31.8	30.4	29.3	23.4	26.4	25.2	25	92	66	66	74	28.1	30.8	28.6	29.2	23	24.5	23.3	23.6
1990	7	17	35.4	23.4	12	26	31.2	29.4	29	23.3	26.4	25.8	25.25	91.5	69	75	73	27.9	31.2	30.8	29.3	22.85	24.8	24.5	23.7
1990	7	18	32.4	23.2	9.2	25.4	32.4	27.3	28.1	24.8	26.8	24.2667	25.2	95	65	84.3333	78.5	30.9	31.5	29.0333	29.95	24.6	24.9	23.4667	24.05
1990	7	19	33	23	10	25.2	30.8	31.4	29.7	24.4	25.4	24.8	24.9	94	65	59	72	30	28.8	26.9	28.6	24.1	23.4	22.3	23.3
1990	7	20	34.6	22.6	12	25	32.4	27.3	28	23.6	25.4	24.8667	25.7333	89	57	76.3333	75	28.2	27.8	29.1667	30.5	23.1	22.8	23.6333	24.3667
1990	7	21	31.2	23.4	7.8	25.2	29	28.2	27.7	24.2	26.2	25.4	25.3	92	80	80	84	29.5	32.1	30.6	30.7	23.8	25.3	24.4	24.5
1990	7	22	34.4	23.8	10.6	25.4667	31.7333	26.2	27.4	23.9	26.4667	24.1333	24.5	91.5	69	85.3333	80.5	28.9	31.1	28.7	28.85	23.45	24.5333	23.3667	23.35
1990	7	23	35.2	22	13.2	24.4	33.4	28.6	28.8	23.2	26.8	25.4	25.1	90	60	77	76	27.6	30.8	30.3	29.6	22.7	24.6	24.3	23.9
1990	7	24	38.1	23.5	14.6	26	34.2667	28.2	29.1667	24.2	26.5333	24.3333	25.0333	86.3333	56.6667	73	72	29	29.5667	27.9	28.8	23.5	23.7333	22.8333	23.4
1990	7	25	35.2	23.8	11.4	27.4	35.2	26.6	29	24.4	27.6	24.4	25.5	78	56	84	73	28.6	31.9	29.1	29.8	23.3	25.1	23.6	24
1990	7	26	34.8	22.4	12.4	25.2	32.6	27.2	28	23.5	26	23.2667	23.9	96.5	59	72.3333	67.5	28.65	29.2	25.5333	25.85	23.35	23.7	21.0333	21.35
1990	7	27	34.6	23	11.6	24.2	32.6	28.8	28.6	23.8	26.4	25.6	25.3	97	62	78	79	29.2	30.3	30.7	30.1	23.6	24.3	24.5	24.1
1990	7	28	32.2	21.8	10.4	25.4	30.4	27.6	27.8	24.6	26.4	25.4	25.5	94	73	84	84	30.4	31.7	31	31	24.3	25	24.6	24.7
1990	7	29	34.2	24.2	10	26.6	34	26.8	28.5	24.4	25.6	25.4	25.1	94	51	89	79	30.0333	27.2	31.5	29.6	24.1	22.5	24.9	23.9
1990	7	30	32.4	22	10.4	24.6	30.8	26.8	27.3	23.6	26.8	25.4	25.3	92	73	89	85	28.5	32.6	31.5	30.8	23.2	25.5	24.9	24.5
1990	7	31	34.4	22.4	12	25.4	33.2	27.2	28.3	24.6	27.4	25.1667	25.0667	94	64	86.3333	81	30.4	32.6	30.8	30	24.3	25.5	24.5	24.0667
1990	8	1	33.4	24.2	9.2	26.2	33.2	32.6	31.1	24	27.2	26.4	25.9	83	63	62	69	28.4	32.1	30.3	30.2	23.2	25.2	24.3	24.2
1990	8	2	34.6	23.8	10.8	26.8	34.2	32.6	31.5	24.6	27.6	26.4	26.2	84	61	62	69	29.5	32.5	30.3	30.8	23.8	25.5	24.3	24.5
1990	8	3	34.8	24	10.8	24.8	32.4	24.8	26.7	23.6	27.6	20.5	23.9	91	69	68	76	28.3	33.7	21.3	27.8	23.1	26.1	18.5	22.6
1990	8	4	35.8	23	12.8	24.4	33.6	26.3333	27.6667	23.6667	26.7333	24.5333	25	94	59	86.3333	80	28.7667	30.5333	29.7333	29.6667	23.3667	24.3667	23.8667	23.9
1990	8	5	33.4	23.6	9.8	25	32.6	28.4	28.6	24.6	27.8	26.6	26.3	97	69	87	84	30.6	34.2	33.6	32.8	24.5	26.3	26	25.6
1990	8	6	35	23.6	11.4	25.2	32.4	28.6	28.7	24.6	27.2	25.2	25.2	95	67	84	77.5	30.5	32.6	30.6	29.7	24.4	25.5	24.4	23.85
1990	8	7	35.6	22.8	12.8	25.2	32.4	29.4	29.1	24	26.6	25.4	25.3	91	64	73	76	29	31	29.8	29.9	23.6	24.6	24	24
1990	8	8	34.2	23.2	11	25	33.2	26.6	27.9	24.6	27.8	24.6	25.7	97	66	85	83	30.6	33.8	29.6	31.3	24.5	26.1	23.9	24.8
1990	8	9	34.2	23.2	11	25	33.4	24.6	26.9	24.2	27.2	23.2	24.9	94	62	89	82	29.7	31.9	27.5	29.7	23.9	25.2	22.7	23.9
1990	8	10	32.4	23.6	8.8	25	32.2	31.6	30.1	24.6	26.2	25.6	25.5	97	62	62	74	30.6	30	28.8	29.8	24.5	24.1	23.4	24
1990	8	11	32.4	24	8.4	25.2	31.2	28.4	28.3	24.6	26.6	25.7333	25.1	95	70	83.6667	92	30.5	31.8	31.5667	31.2	24.4	25.1	24.9	24.7
1990	8	12	34.6	23.4	11.2	26.4	31.2	28.2	28.5	23.8	27.2	25.95	25.4667	82.3333	74	78.25	73.6667	27.8667	33.4	31.4	29.9	22.8667	25.9	24.8	23.9333
1990	8	13	34.6	23.8	10.8	25.2	32.6	30.6	29.8	24.6	26.4	25.4	25.5	95	62	66	74	30.5	30.3	29	29.9	24.4	24.3	23.5	24.1
1990	8	14	31.8	24	7.8	25.2	31.6	25.4	26.9	24.6	25.8	24.6	25	95	63	94	84	30.5	29.4	30.4	30.1	24.4	23.7	24.3	24.1
1990	8	15	34.6	23.2	11.4	25	31.2	27	27.5	24.6	26.4	25.6	25.5	97	69	89	85	30.6	31.2	31.9	31.2	24.5	24.8	25.1	24.8
1990	8	16	32.6	22.2	10.4	23.8	31.2	27	27.3	22.6	25.2	25	24.3	90	62	85	79	26.6	28.1	30.3	28.3	22.1	23	24.3	23.1
1990	8	17	34.2	23.6	10.6	26.2	34.2	31.8	31	24.8	27	25	25.2	89	57	85.6667	83	30.4	30.9	30.4	30.5	24.3	24.6	24.3	24.3
1990	8	18	33.2	24.8	8.4	26.8	32.6	24.2	27	24.45	26.8	23.4	25.425	92	64	94	80.75	29.95	31.4	28.2	30.675	24.075	24.8	23.1	24.425
1990	8	19	32.4	23.3	9.1	26.2	31.8	27.6	28.3	24	26.4	25	25.25	95	66	81	86.5	29.4	30.8	29.9	30.9	23.8	24.5	24.1	24.55
1990	8	20	36	24	12	27.4	35.8	27.2	29.4	25.2	27.6	25.8	26.2	84	54	90	76	30.6	31.5	32.3	31.4	24.4	24.9	25.3	24.9
1990	8	21	36.4	25.4	11	26.6	34.2	26.8	28.6	24.75	25.8	25	25.4333	90.75	51	87	76	30.375	27.6	30.5	30	24.3	22.7	24.4	24.1
1990	8	22	33.4	25.2	8.2	27.2	32.2	31.6	30.7	24.7	26.2	25.6	25.85	92	62	62	77	30.45	30	28.8	30.9	24.35	24.1	23.4	24.6
1990	8	23	34.2	24.6	9.6	26	32.8	25.8	27.6	23.9333	26.4	24.6	25.5	87.3333	61	91	70.5	28.5667	30.2	30.1	29.7	23.2667	24.2	24.2	23.9
1990	8	24	33.6	22.4	11.2	23.8	32.4	28.4	28.3	22.6	27	23	24.6	90	66	77.5	76	26.6	32.1	26.2	28.55	22.1	25.2	21.8	23.2
1990	8	25	34.2	23.4	10.8	25.4	32.4	26.8	27.9	24.6	27	25.4	25.7	94	66	89	83	30.4	32.1	31.5	31.3	24.3	25.2	24.9	24.8
1990	8	26	34	23.8	10.2	25	30.8	27.8	27.8	24.6	26.6	25.2	25.5	97	72	81	83	30.6	32	30.3	31	24.5	25.2	24.3	24.6
1990	8	27	35.2	22.2	13	24.2	32	27.2	27.7	23.8	27.6	25.2	25.5	97	72	85	84	29.2	34	30.7	31.3	23.6	26.2	24.5	24.8
1990	8	28	34.6	23.2	11.4	25.2	32.4	30	29.4	24.6	26.6	24.4	25.2	95	64	63	74	30.5	31	26.8	29.4	24.4	24.6	22.3	23.8
1990	8	29	33.4	22.2	11.2	23.6	30.2	27.4	27.1	22.4	27.8	26	25.4	90	83	90	88	26.3	35.7	32.7	31.6	21.9	27.1	25.5	24.8
1990	8	30	32.8	23.2	9.6	25.4	32.2	30.4	29.6	24.6	26.8	23.85	24.7333	94	56.6667	79.25	74.3333	30.4	30.2667	27.95	28.6333	24.3	24.0667	22.6	23.1333
1990	8	31	35.4	24.2	11.2	25.2	30	29.4	28.5	24.85	26.8	26.4	25.4333	90.75	78	79	79.3333	30.625	33.1	32.4	30.4667	24.4	25.7	25.4	24.3
1990	9	1	33.9	22.5	11.4	24.3	32.6	26.4	27.5	23.5	26.4	25		93.5	62	89		28.4	30.3	30.7		23.2	24.3	24.5
1990	9	2	35.6	22.4	13.2	30	33.6	28.9	28.95	24.1	27.4	26.2	25.9	98	63	81.5	81	29.85	32.4	32.2	31.45	24	25.35	25.25	24.85
1990	9	3	37	22.2	14.8	24.6	34	29.1	29.15	24	27.6	25.5	25.55	95	62	75	77	29.4	32.7	30.3	30.55	23.8	25.5	24.15	24.3
1990	9	4	36.2	22.2	14	24.3	34.3	28.8	29.1	23.4	27	26	25.6	93	57.5	84	74	28.15	30.8	32.1	30.2	23.05	24.55	25.3	24.2
1990	9	5	34.6	22.6	12	24.3	32.8	29.1	28.8	23.7	27.3	26	25.5	95	66	83	82	28.9	32.6	32	31.2	23.45	25.5	25.2	24.7
1990	9	6	37	22.4	14.6	25	32.5	26.2	27.5	24	27.1	23.9	25.1	92	66	82.5	80.5	29.2	32.25	28.1	30.05	23.6	25.3	23	24.1
1990	9	7	37	22.4	14.6	24.3	34.7	27.4	28.5	23.8	26.2	24.8	24.7	96	51.5	81	73.5	29.1	28.4	29.6	28.35	23.6	23.15	23.85	23.1
1990	9	8	34.3	22.8	11.5	24.7	33.9	28.6	28.95	24.1	27.1	25.7	25.6	95	60.5	80.5	79	29.6	31.4	31.1	30.7	23.85	24.8	24.7	24.4
1990	9	9	37.1	23.1	14	25.4	35	28.3	28.5	24.3	27.4	24.6	1	91	56	73		29.6	31.5	28.4		23.9	24.85	23.2
1990	9	10	34.9	21.9	13	23.1	32.2	26.8	28.4	22.7	27.4	23.4		96.5	69.3333	83		27.3	33.3333	27.3		22.55	25.8333	22.5
1990	9	11	32.8	21.2	11.6	25.2	32.8	27.4	28.2	24.8	27.2	25.2	25.7	97	65	84	82	31	32.3	30.6	31.3	24.7	25.4	24.4	24.8
1990	9	12	35	23.2	11.8	25.2	31.4	29.8	29	24.8	26.4	26	25.7	97	68	74	80	31	31.1	31.1	31.1	24.7	24.7	24.7	24.7
1990	9	13	34.6	23.2	11.4	25.6	34.4	25.4	27.7	24.8	26.2	22.8	24.6	94	53	80	76	30.8	28.6	26	28.4	24.5	23.3	21.7	23.2
1990	9	14	35	24.2	10.8	24.6	33.2	26.2	27.6	23.6	26.4	24.6	24.9	92	59	88	80	28.5	29.9	29.9	29.4	23.2	24	24	23.8
1990	9	15	34.7	23.8	10.9	24.4	33	27.0667	28.1667	23.8	27	25.4667	25.7333	95	63.6667	87.6667	81.6667	29.1	31.8	31.5	31.3667	23.6	24.9667	24.9	24.7667
1990	9	16	32.1	21.5	10.6	24.3333	30.8667	26.8	27.5	24	26.4	25.2	17.1333	96	71.3333	88.5	83.5	29.6	31.4333	31.05	30.45	23.8667	24.8667	24.65	24.35
1990	9	17	34.8	22.2	12.6	25.6	33.6	30.8	30.2	24.2	26.8	25.8	25.6	89	59	67	72	29.3	30.7	29.9	30	23.7	24.5	24	24.1
1990	9	18	35.6	24	11.6	27.4	34	27.6	29.1	25.8	25.8	26.2	25.9	88	52	90	77	32.1	27.8	33.1	31	25.3	22.8	25.7	24.6
1990	9	19	34.6	23.2	11.4	24.8	32	27.2	27.8	23.6	27.2	26.4	25.7	91	69	94	85	28.3	32.9	33.9	31.7	23.1	25.6	26.1	25
1990	9	20	33.4	22.8	10.6	25.2	30.6	28.6	28.3	24.4	27.4	26.6	26.1	94	78	86	86	30	34.4	33.5	32.6	24.1	26.4	25.9	25.5
1990	9	21	34.8	22.8	12	24.4	34.8	29.6	29.6	23.6	27.4	26.8	25.9	94	57	80	77	28.6	31.6	33.4	31.2	23.3	25	25.9	24.7
1990	9	22	34.6	23.2	11.4	25.2	30.8	28.8	28.4	24.4	25.8	26.6	25.6	94	67	84	82	30	29.9	33.3	31.1	24.1	24	25.9	24.7
1990	9	23	31.3	22.4	8.9	24.2	28.6	25.9	27.3	23.8	25.4	24.4	12.8	97	77	89	81	29.2	30.3	29.55	29.1	23.6	24.3	23.85	23.6
1990	9	24	36.4	22	14.4	26.8	33.6	27.4667	27.3	24.8	27	26	25.7	85	60	89.3333	88.5	30	31.3	32.6	31.85	24.1	24.8	25.5333	25.1
1990	9	25	36.4	22.4	14	24.2	31	28.4	28	23.8	27.4	25.6	25.6	97	76	80	84	29.2	34.1	31	31.4	23.6	26.2	24.6	24.8
1990	9	26	32.3333	24.2	8.13333	25.2	30.6667	26.1333	26.6	24.2	25.9333	25.0667	23.9	92	69.3333	91.6667	86.6667	29.5	30.3667	31.1333	30	23.8	24.2333	24.7	24.0667
1990	9	27	36.6	21.6	15	23	30.8	28.4	29.05	23	27	26.2667	1	0	75	84.6667	77	28.1	33.1	32.7	30.25	23	25.8	25.5667	24.15
1990	9	28	33.2	23.6667	9.53333	24.5	32.2	25.4	25.7	24.1	27.2	25		94	70.3333	97	96	29.8	32.7667	31.4	31.8	23.95	25.5	24.9	25
1990	9	29	32.9333	23.8	9.13333	24.8	31.3	27.2667	27.9	23.6	26.9	26.2	13.25	91	71.5	92	80	28.3	32.6	33.3	30.6	23.1	25.4	25.8	24.4
1990	9	30	33.2	23.6	9.6	25	31.4	26.8	27.4	24.6	27.4	26.4		97	74	97	90	30.6	33.8	34.1	33	24.5	26.1	26.3	25.7
1990	10	1	35.6	24.2	11.4	27	31.8	25.4	27.4	25.8	28.2	24.2	26.1	91	76	91	86	32.4	35.8	29.4	32.5	25.4	27.1	23.8	25.4
1990	10	2	33.1333	21.8	11.3333	24.4	31.5	27.4667	28	23.8	26.8	26.2		95	70	91		29.1	32.1	33.2		23.6	25.2	25.8
1990	10	3	31.4667	21.6	9.86667	23.4	30.8	26.2667	26.5	23.4	26.5	24.8	1	0	71.5	89	87	28.8	31.8	30.3333	29.8	23.4	25.05	24.2667	24
1990	10	4	33.6	23.2	10.4	25.2	32.8	28	28.5	24	27.8	26	26.15	95	68	85	87.5	29.4333	34	32.3	32.9	23.7667	26.2	25.3	25.6
1990	10	5	32.2	22.6	9.6	24.8	30.6	27.0667	27.1667	24	24	25.5	25.2	94	58	91	90	29.3	25.4	31.8	31.35	23.7	21.4	25.1	24.75
1990	10	6	31.5333	23.4	8.13333	25.4	30.2	26.7	27.4	24.2	27.6	25.6	25.7	91	82	91.5	88	29.4	35.2	32.1	31.9	23.8	26.8	25.2	25.1
1990	10	7	30	22.6	7.4	25.2	30.4	25.6	26	24.6	26.2	25.2		95	72	96.5	92	30.5	31.2	31.75	31.1	24.4	24.8	25.05	24.6
1990	10	8	28.8	24.2	4.6	25.4	26.2	23.2	24.5	23.2	25.2	23	23.8	83	92	98	91	27	31.4	27.9	28.8	22.3	24.8	22.9	23.4
1990	10	9	32.4	18.4	14	23.6	31.8	27.4	27.5	23	26.6	25.6	25.1	95	67	87	83	27.7	31.4	31.6	30.2	22.8	24.8	25	24.2
1990	10	10	31.4	22.8	8.6	24.4	30.4	25.4	26.4	23.8	26.2	24.4	24.8	95	72	92	86	29.1	31.2	29.9	30.1	23.6	24.8	24	24.1
1990	10	11	29.8	18.2	11.6	23.2	28.4	25.6	25.7	23	26.2	25	24.7	98	84	95	93	27.9	32.5	31.3	30.6	22.9	25.5	24.8	24.4
1990	10	12	28.4	18.4	10	24.4	28.2	25.2	25.8	23.8	26.8	24.6	25.1	95	90	95	93	29.1	34.3	30.5	31.3	23.6	26.3	24.4	24.8
1990	10	13	31.8	22.6	9.2	24.4	30.2	26.6	27	24	27.6	25.2	25.6	97	82	89	89	29.6	35.2	31.1	32	23.9	26.8	24.7	25.1
1990	10	14	32.8	23.2	9.6	25.2	30.2	27.6	27.7	24.2	26.2	25.2	25.2	92	73	83	83	29.5	31.3	30.4	30.4	23.8	24.8	24.3	24.3
1990	10	15	33.2	23.4	9.8	24.8	32.2	26.4	27.5	24	26.6	23.4	24.7	94	65	78	79	29.3	31.1	26.8	29.1	23.7	24.7	22.2	23.5
1990	10	16	32.6	22.4	10.2	24.2	31.2	27.6	27.7	23.4	25.2	24.8	24.5	94	62	80	78	28.2	28.1	29.4	28.6	23.1	23	23.8	23.3
1990	10	17	32.4	24.2	8.2	25.6	31.4	24.8	26.6	24.1	26.2	24.2	24.45	95.25	67	95	92.5	29.625	30.5	29.8	29.95	23.875	24.4	24	24.05
1990	10	18	31.8	22.6	9.2	24.2	30.4	27.2	27.3	24.2	25.8	25.4	25.3	0	69	87	85	30.2	30.2	31.2	30.5	24.2	24.2	24.8	24.4
1990	10	19	34.2	23.2	11	25.4	32.4	27.2	28.1	24	26.4	25.6	25.3	89	63	88	80	28.9	30.4	31.7	30.4	23.5	24.3	25	24.3
1990	10	20	32.2	23.2	9	25.2	31.6	24.4	26.4	24.4	27.2	23.2	24.9	94	71	90	85	30	33.1	27.6	30.3	24.1	25.8	22.7	24.2
1990	10	21	32.8	22.8	10	24.8	32.9	24.6	28.1	24	27.6	23.8	25.75	94	67	94	82	29.3	33.45	28.9	31.4	23.7	25.9	23.5	24.8
1990	10	22	33.6	22.4	11.2	23.2	27.2	27.225	28	23	25.8	25.5333	25.15	98	90	87.3333	80.5	27.9	32.3	31.5	30.1	22.9	25.3	24.9333	24.1
1990	10	23	32.6	22.6	10	24.6	30.8	26.4	27	24	26.4	25.4	25.3	95	71	92	86	29.4	31.5	31.8	30.9	23.8	24.9	25.1	24.6
1990	10	24	33.2	22.6	10.6	25.2	31.2	25.4	26.8	24.4	27.2	24.4	13.05	83.5	74	92	76	29.6	33.4	29.9	29.3	23.8667	25.9	24	23.7
1990	10	25	32.2	21.4	10.8	23.4	31.2	26.8	27	23	27.2	25.2	25.1	97	74	88	86	27.8	33.4	31	30.7	22.8	25.9	24.6	24.5
1990	10	26	34.8	22.4	12.4	25.2	31.4	26.2	27.3	24.6	26.8	24.6	25.3	95	70	88	84	30.5	32.2	29.9	30.8	24.4	25.3	24	24.6
1990	10	27	32.8	22.8	10	23.8	29.6	26.8	26.8	22.6	26.6	25.5333	25.5333	90	79	90.3333	84.3333	26.6	32.8	31.8667	31.2667	22.1	25.6	25.1	24.7333
1990	10	28	30.2	23.4	6.8	25.2	32.0667	25.2	28.5	24.2	26.6	24	25.3	92	65.6667	91	81	29.5	31.2333	29	30.35	23.8	24.7333	23.6	24.3
1990	10	29	31.8	23.4	8.4	23.8	28.6	26.4	26.3	23	26.8	25.8	25.2	93	87	95	92	27.5	34	32.8	31.5	22.7	26.2	25.6	24.8
1990	10	30	32.6	23.4	9.2	24.6	29.6	26.4	26.8	24	26.8	25.4	25.4	95	80	92	89	29.4	33.4	31.8	31.5	23.8	25.9	25.1	24.9
1990	10	31	32.6	22.6	10	24.4	30.8	26.2	26.9	23.8	27.4	25.8	25.7	95	77	97	90	29.1	34.2	32.9	32.1	23.6	26.3	25.7	25.2
1990	11	1	33.6	23.2	10.4	25	31.4	25.2	26.7	24.2	26.4	24.8	25.5333	96.5	68	97	83.3333	29.9	31.1	31	31.1333	24.05	24.7	24.7	24.6667
1990	11	2	32	23.2	8.8	24.4	30.4	25.4	26.4	24	27.2	24.4	25.2	97	78	92	89	29.6	33.9	29.9	31.1	23.9	26.2	24	24.7
1990	11	3	29.6	23.15	6.45	24.85	28.4	26.6	26.9667	24.1	25.2	24.2	19.275	92.3333	77	82	86.6667	29.525	29.9	28.6	31.1333	23.85	24.1	23.3	24.6667
1990	11	4	30.2	23.2	7	24.2	28.8	23.8	25.1	24	27.2	23.2	24.8	98	88	95	94	29.7	35	28	30.9	23.9	26.7	23	24.5
1990	11	5	34.9	23.2	11.7	24.8	28.2	28	28.7	24.8	26.8	25.6	1	0	90	87.5	80	31.3	34.3	31.7	30	24.8	26.3	25	24.1
1990	11	6	31.6	22.4	9.2	24.2	30.8	26.8	27.1	23.8	26.2	25	25	97	70	87	84	29.2	30.9	30.5	30.2	23.6	24.6	24.4	24.2
1990	11	7	32.6	22.6	10	25.6	31.8	27.6	28.1	23.9	26.4	25.2	25	96	66	83	81	29.3	30.8	30.4	29.8	23.7	24.5	24.3	24
1990	11	8	33.4	23.2	10.2	24.4	31.6	27.4	27.7	24.2	26.6	25.8	25.5	98	68	88	85	30.1	31.5	32.1	31.2	24.1	24.9	25.3	24.8
1990	11	9	33.2	23	10.2	24.8	31.4	28.2	28.1	23.8	26.2	25.4	25.1	92	67	80	80	28.8	30.5	30.6	30	23.4	24.4	24.4	24.1
1990	11	10	30.8	23.4	7.4	25.2	30.4	26.8	26.9	24	26	25.4	24.5333	91	72.6667	89	82.6667	29	30.7667	31.5	29.3	23.6	24.5333	24.9	23.6
1990	11	11	33.8	23.4	10.4	24.2	32.4	28.1	28.2	24	25.8	24.9	25.175	98	59	91.5	83.25	29.7	28.8	30.75	30.425	23.9	23.4	24.475	24.3
1990	11	12	33.6	23.8	9.8	25.8	32.2	28.4	28.7	23.65	25.8	26	25.1333	92.6667	60	83	83	28.775	29	32	30.075	23.375	23.5	25.2	24.1
1990	11	13	33.6667	24.2	9.46667	26.7	33.2	26.56	27.52	23.84	26.2	24.65	25.05	88	58	88.5	83.25	28.54	29.4	30.05	30.2	23.22	23.7	24.1	24.175
1990	11	14	36	24.4	11.6	25.8	33.4	28.2	28.9	23.56	25.2	24.6	24.975	89.6	52	75	81.5	28.16	26.6	28.5	29.925	23.02	22.1	23.3	24.025
1990	11	15	35.6	24.2	11.4	27.4	34.8	28.8	29.9	23.4	27.2	25.4	24.525	92.2	56	76	84.5	28.12	31	30.2	29.375	22.98	24.7	24.2	23.7
1990	11	16	36.4	24.4	12	27.8	34.6	26.2	28.7	25.4	27.2	24.4	25.7	83	57	86	75	30.8	31.1	29.4	30.4	24.6	24.7	23.7	24.3
1990	11	17	33.4667	24.2	9.26667	25.8	31.15	26.68	27.475	24.2	26.05	24.96	24.8	88	68	87.6	81.75	29.1	30.35	30.44	29.825	23.6	24.275	24.34	24
1990	11	18	29.2	23.4	5.8	24.6	27.2	25	25.5	24	25.2	24.4	24.5	95	85	95	92	29.4	30.7	30.1	30.1	23.8	24.5	24.2	24.1
1990	11	19	32.8	24.6	8.2	24.8	30.4	24.2	25.9	24.2	26.2	24	24.8	95	72	98	89	29.8	31.2	29.7	30.2	24	24.8	23.9	24.2
1990	11	20	34.4	22.8	11.6	23.8	31.8	27.4	27.6	23.2	27	25.25	25.1	95	69	84.75	77.5	28	32.5	30.8	29.775	23	25.4	24.55	23.9
1990	11	21	35.8	23.2	12.6	25.4	33.8	27.6	28.6	24.4	26.8	25.8	25.7	92	58	87	79	29.9	30.6	32	30.8	24	24.4	25.2	24.5
1990	11	22	34.4	22.2	12.2	23.6	33.2	27.4	27.9	23.2	26.2	25.8	25.1	97	58	88	81	28.2	29.4	32.1	29.9	23	23.7	25.3	24
1990	11	23	33.8	22.4	11.4	24.6	32.6	25.4	27	24	27.2	24.8	25.3	95	66	95	86	29.4	32.5	30.9	30.9	23.8	25.4	24.6	24.6
1990	11	24	34.4	22.4	12	23.8	32.8	27.4	27.8	23.4	25.8	25	24.7	97	57	82	79	28.5	28.6	30.1	29	23.2	23.3	24.1	23.6
1990	11	25	35.6	21.6	14	25	32.8	26.8	27.8	23.8	26.6	24.6	25	91	62	84	79	28.7	30.7	29.5	29.6	23.3	24.5	23.8	23.9
1990	11	26	34.2	23.2	11	26.2	33.4	27.2	28.5	24.2	26.2	24.76	25.1	85	57	91.8	87.8	28.9	29.2	30.52	30.78	23.5	23.7	24.38	24.5
1990	11	27	35.8	23.4	12.4	26.4	34.6	26.8	28.6	24.8	26.2	25	25.3	88	52	87	75	30.2	28.4	30.5	29.7	24.2	23.2	24.4	23.9
1990	11	28	34.2	23.6	10.6	25.2	32.8	25.8	27.4	24.6	26.4	25.4	25.5	95	61	97	84	30.5	30.2	32.2	30.9	24.4	24.2	25.3	24.6
1990	11	29	31.6	23.2	8.4	24.6	30.8	25.2	26.5	24	27.8	24.6	25.5	95	80	95	90	29.4	35.4	30.5	31.8	23.8	26.9	24.4	25
1990	11	30	33	21.8	11.2	24.2	31.8	28.2	28.1	23.6	26.4	25.2	25.1	95	66	79	80	28.7	30.8	30.1	29.9	23.4	24.5	24.1	24
1990	12	1	33.4	22.6	10.8	26.2	32.6	26.2	27.8	24.8	26.8	25.2	25.6	89	64	92	82	30.4	31.4	31.4	31	24.3	24.8	24.8	24.7
1990	12	2	32.8	23	9.8	23.8	31.8	26.8	27.3	23.6	26	25.1	25.0667	98	63	88.3333	79.3333	29	29.8	30.8333	29.7667	23.5	24	24.5333	23.9333
1990	12	3	32.6	23.2	9.4	24.6	30.2	26.4	26.9	24	27	25.2	25.4	95	78	91	88	29.4	33.5	31.2	31.4	23.8	26	24.8	24.8
1990	12	4	31.6	23	8.6	24.4	30.8	24.2	25.9	23	26.6	23.8	24.5	89	72	97	86	27.2	32	29.2	29.5	22.4	25.2	23.6	23.8
1990	12	5	31.4	22.2	9.2	23.6	30.2	25.2	26.1	23.4	26.4	24.8	24.9	98	74	97	90	28.6	31.9	31	30.5	23.3	25.1	24.7	24.4
1990	12	6	34.5	22.2	12.3	24.2	30.2	27.2	27.15	23.8	26.4	24.8667	24.3	97	74	83.3333	79.5	29.2	31.9	29.9	28.45	23.6	25.1	24	23.15
1990	12	7	33.4	22.2	11.2	24	32.2	27.2	27.7	24	26.2	24.1	1	0	62	89	82	29.8	30	29.1	27.95	24	24.1	23.55	22.85
1990	12	8	35.4	22.4	13	23.6	33	25.2	26.8	23	27.4	24.6	25	95	65	95	85	27.7	32.8	30.5	30.3	22.8	25.6	24.4	24.2
1990	12	9	32.8	23.2	9.6	25.4	29.6	26	26.8	23	26.4	24	24.5	82	78	85	81	26.5	32.3	28.5	29.1	22	25.3	23.2	23.5
1990	12	10	32.6	21.4	11.2	24.4	32	24.8	26.5	23.4	26.2	24.2	24.6	92	63	95	84	28.1	30.2	29.8	29.3	23	24.2	24	23.7
1990	12	11	33.4	20.8	12.6	23.8	32.8	26.8	27.5	22.4	22.8	25.4	23.5	89	42	89	74	26.1	21.1	31.5	26.3	21.8	18.4	24.9	21.7
1990	12	12	34.4	22.4	12	25.2	33	26.4	27.8	23.8	23.8	25	24.2	89	46	89	75	28.5	23.4	30.7	27.5	23.3	20	24.5	22.6
1990	12	13	35.4	21.4	14	26.4	34.2	27.2	28.8	24.8	27.2	23.3	23.4	88	58	77	71.5	30.2	31.4	26.5	26.1	24.2	24.9	22	21.7
1990	12	14	36.2	25	11.2	27.2	35	28.2	29.7	25.6	25.92	26.4	24.0667	88	62.6	87	73	31.7	29.48	33.2	27.5	25	23.78	25.8	22.4667
1990	12	15	35.8	22.4	13.4	27.4	35	28.4	29.8	25.4	26.8	25.6	25.9	85	53	80	73	31.1	29.8	31	30.6	24.7	24	24.6	24.4
1990	12	16	36.2	22.8	13.4	26.4	33.2	30	29.9	23.175	24.8	22.8	24.525	86.75	51	54	77.75	27.35	25.7	23	28.55	22.55	21.6	19.7	23.225
1990	12	17	34.6	23.2	11.4	25.8	33.8	28.4	29.1	25	26.6	22.4	24.7	94	57	60	70	31.1	30	23.1	28.1	24.7	24.1	19.8	22.9
1990	12	18	34.2	22.35	11.85	25.28	31.72	26	27.225	22.7	25.52	23.525	23.875	80.8	62.4	82.5	75	25.92	28.66	27.4	27.225	21.62	23.3	22.525	22.425
1990	12	19	35.8	23.6	12.2	24.8	34.8	28.6	29.2	23.4	26.4	23	23.45	89	52	71.25	65.5	27.8	28.8	25.45	25.55	22.9	23.4	21.2	21.35
1990	12	20	35.4	23.8	11.6	26.2	34.4	27.4	28.9	23.4	27	25.2	25.2	79	57	84	73	26.9	30.7	30.6	29.4	22.3	24.5	24.4	23.7
1990	12	21	35.4	23.2	12.2	24.8	34	28.2	28.8	23	26.6	25.2	24.9	86	56	79	74	26.9	29.9	30.1	28.9	22.3	24	24.1	23.5
1990	12	22	35.4	21.6	13.8	23.6	34.4	26	27.5	22.2	26.2	24.4	23.925	89	53	72.25	71.25	25.8	28.6	27.825	26.975	21.6	23.3	22.775	22.225
1990	12	23	34.6	21.8	12.8	25.6	33.6	24.4	27	23.4	25.8	24	24.4	83	54	97	78	27.3	28	29.6	28.3	22.5	23	23.9	23.1
1990	12	24	35.2	23	12.2	25.4	33.7333	27.6	28.7	22.05	25.5333	23.7333	23.8	75.5	52	73.3333	65.6667	24.35	27.2667	26.8667	26.1	20.55	22.4667	22.2667	21.6667
1990	12	25	34.6	20.8	13.8	24.8	34.2	25.6	27.5	23.2	27.2	24.4	24.9	87	58	91	79	27.4	31.4	29.8	29.5	22.6	24.9	24	23.8
1990	12	26	35	20.2	14.8	25.4	34.8	27.8	28.9	23.8	26.2	26	25.3	88	51	87	75	28.4	28.3	32.4	29.7	23.2	23.1	25.4	23.9
1990	12	27	35.4	20.4	15	25.6	35.2	30.2	30.3	24	27.4	26.2	25.9	88	55	73	72	28.8	31.3	31.3	30.5	23.4	24.8	24.8	24.3
1990	12	28	36.4	21.2	15.2	25.8	34.8	27.2	28.8	24.2	26.4	25.3	25.3	88	52	86	75	29.1	28.8	31	29.6	23.6	23.4	24.6	23.9
1990	12	29	36.6	21.6	15	27.4	35.4	28.6	30	24.6	27.4	25	24.3667	80	54	86.5	75.3333	29.1	31.2	30.525	28.1667	23.6	24.7	24.35	23
1990	12	30	35.8	22.2	13.6	25.8	34.2	29.8	29.9	24.2	26.8	25.05	24	88	56	93.5	76	29.1	30.3	31.25	27.6	23.6	24.3	24.75	22.7
1990	12	31		22.2		26.2	35	25	26.3	23.8	27.2	23.4	12.45	82	55	88	81	27.9	30.9	27.7	27.9	22.9	24.6	22.8	22.9

## Sheet: 1991
						Temperature				Temperature				Relative Humidity				Pressure				Dew temperature
Year	Month	Day	Maximum	Minimum	Max-Min	1899-12-31 07:00:00	1899-12-31 13:00:00	1899-12-31 19:00:00	Average	1899-12-31 01:00:00	1899-12-31 13:00:00	1899-12-31 19:00:00	Average	1899-12-31 01:00:00	1899-12-31 13:00:00	1899-12-31 19:00:00	Average	1899-12-31 07:00:00	1899-12-31 13:00:00	1899-12-31 19:00:00	Average	1899-12-31 07:00:00	1899-12-31 13:00:00	1899-12-31 19:00:00	Average		Month	Taverage	Hraverage
1991	1	1	37.4	23.4	14	24.8	34.6	27.4	28.5	22.8	25.6	26.2	24.2	84	57.5	91	76	26.4	28.2	33.2	27.8	22	23.05	25.8	22.8		January	29.4368	72.2043
1991	1	2	36.8	23.5	13.3	26.2	34.8	26.8	28.6	23.8	28.6	24.2	25.5	82	63	81	75	27.9	35	28.5	30.4	22.9	26.7	23.2	24.3		February	29.8381	64.8274
1991	1	3	35.7	23.2	12.5	25.6	34.4	28.2	29.1	24.2	27.6	26.4	26.1	89	60	87	79	29.3	32.4	33.2	31.6	23.7	25.4	25.8	25		March	30.0594	64.5864
1991	1	4	36.8	23.6	13.2	25.8	35.2	30.4	30.5	23.8	28.2	26.6	26.2	85	59	74	73	28.1	33.6	32.3	31.3	23	26	25.3	24.8		April	29.5631	77.9211
1991	1	5	35	22.8	12.2	24.6	31.1333	26.9	27.3667	23.175	26.3667	25.225	24.9	89	69	87.5	82.3333	27.425	31.2667	31	29.9	22.6	24.7	24.625	23.9667		May	27.9395	78.8111
1991	1	6	34.8	22.8	12	24.2	32.95	28.15	28.4667	22.5667	26.75	24.45	24.8333	87.6667	62.25	74.25	75.6667	26.2667	30.975	28.275	28.9667	21.8667	24.625	23	23.4667		June	28.7831	78.0556
1991	1	7	35.9	24	11.9	26	35.4	28.8	29.8	23.6	27.2	26.2	25.7	82	53	82	72	27.5	30.6	32.3	30.1	22.7	24.4	25.3	24.1		July	29.2651	71.75
1991	1	8	36.2	24.8	11.4	26.4	35.4	30.8	30.9	24.6	29.4	26.8	26.9	86	64	73	75	29.7	37	32.6	33.1	23.9	27.6	25.5	25.7		August	28.9613	76.4247
1991	1	9	36.6	25.5	11.1	26.4	35.6	30.4	30.7	23.8	28.4	24.4	23.85	81	58	72.5	65.75	27.7	33.9	27.85	26.15	22.8	26.1	22.825	21.7		September	27.83	82.6543
1991	1	10	38.4	26.2	12.2	26.2	35.4	30.4	30.6	23.8	28.2	26.4	26.1	82	58	73	71	27.9	33.4	31.7	31	22.9	25.9	25	24.6		October	27.2051	85.6278
1991	1	11	36.4	24.2	12.2	25.4	35.4	31.2	30.8	23.4	27.2	26.6	25.7	85	53	70	69	27.4	30.6	31.8	29.9	22.6	24.4	25.1	24		November	27.485	82.4917
1991	1	12	35	21.5	13.5	23.2	35.2	28.4	28.8	22.4	25.05	26.4	23.675	93	53.25	86	68.75	26.5	26.575	33.1	26.275	22.1	22	25.7	21.75		December	28.2729	71.1452
1991	1	13	38	22.2	15.8	24.3	35.4	28.6	28.3	21.8	29.2	27	23.6667	80.75	63	88	68.6667	24.5	36.4	34.6	25.9667	20.725	27.4	26.5	21.6333
1991	1	14	38.6	22.4	16.2	24.2	34.2	28.4	28.8	23.6	28	25.8	25.8	95	63	81	80	28.7	33.7	31.5	31.3	23.4	26	24.9	24.8
1991	1	15	37.6	20.8	16.8	23.8	34.6	27.2	28.2	22.4	29.2	26.2	25.9	89	67	92	83	26.1	36.9	33.3	32.1	21.8	27.6	25.9	25.1
1991	1	16	37.8	21.5	16.3	24.8	34.2	27.6	28.5	23.4	28.6	26.8	26.3	89	66	94	83	27.8	35.4	34.7	32.6	22.9	26.9	26.5	25.4
1991	1	17	35.6	21.4	14.2	24.4	32.4	28.4	28.4	23.6	24.8	24.1333	23.85	94	53	71.6667	67.5	28.6	25.65	27.2667	26	23.3	21.4	22.2667	21.65
1991	1	18	36.2	22.5	13.7	25.2	35.4	30.2	30.3	22.8	28.8	27.2	26.3	82	61	79	74	26.2	35.2	34.1	31.8	21.8	26.8	26.2	25
1991	1	19	38.8	22.6	16.2	24.6	34.2	28.8	29.1	22.8	29.2	26.8	26.3	86	69	86	80	26.5	37.2	33.9	32.5	22.1	27.7	26.1	25.3
1991	1	20	37	20.4	16.6	24.4	33.4	26.8	27.9	23.4	26.28	25.2	24.4	92	49.4	88	67	28.1	28.18	31	27.18	23	23.04	24.6	22.4
1991	1	21	36.4	20.8	15.6	22.8	33.2	27.8	27.9	22.4	25.5333	25.2	24.1667	97	49	81	64.6667	26.8	26.7333	30.3	26.4667	22.2	22.1333	24.3	21.9667
1991	1	22		21.6		24.6	33.4	29.6	29.3	22.6	26.4	25.2	24.2	84	51.25	70	66.5	26.1	28.8	29.1	26.8	21.8	23.325	23.6	22.2
1991	1	23	36.8	21.6	15.2	26.5	35.8	30.6	30.9	23.4	29.6	26.8	26.6	77	64	75	72	26.7	37.3	32.7	32.2	22.2	27.8	25.5	25.2
1991	1	24	35.6	22.5	13.1	26.4	35.2	30	30.4	22.4	28	24.55	23.875	71	58	73.75	66.25	24.4	33	28.35	26.275	20.7	25.7	23.125	21.775
1991	1	25	36	22.2	13.8	27.6	36.2	30.8	31.4	21.75	28.8	27.2	23.475	74.5	58	76	60.25	23.775	34.7	33.7	24.85	20.25	26.5	26	20.9
1991	1	26	36.4	22.6	13.8	27.2	36.4	29.15	29.125	22.8	28.2	23.1	23.625	84	54	62.25	66	26.42	32.8	24.375	25.75	21.94	25.6	20.375	21.375
1991	1	27	37.2	22.8	14.4	26.8	36.2	31.4	31.5	24.6	29.4	26.8	26.9	84	61	70	71	29.5	36.5	32.2	32.7	23.8	27.4	25.3	25.5
1991	1	28	36.2	20.2	16	26.4	35.4	31.2	31.1	21.8	27.4	25.8	25	67	54	65	62	23.1	31.2	29.6	28	19.8	24.7	23.9	22.8
1991	1	29	38.4	20.4	18	25.2	35.2	31.4	30.8	23.4	29.2	26.4	26.3	86	64	68	73	27.6	36.5	31.1	31.7	22.7	27.4	24.7	24.9
1991	1	30	35.6	20.8	14.8	26.2	32.7333	28.2667	28.3333	23.8	26.2667	24.2	24.3333	82	61.3333	72.3333	74	27.9	29.8333	27.5333	28	22.9	23.9333	22.6667	22.8667
1991	1	31		21.2		24.6	32.9333	27.9	28.15	23.2	26.4	24.9	24.8	89	61.6667	79	77	27.5	30.1	29.5	29.25	22.7	24.1667	23.85	23.65
1991	2	1	34.2	21.4	12.8	25.8	35.5	30.8	30.7	23.2	30.2	26.6	26.7	80	68	72	74	26.7	39.4	32	32.7	22.2	28.7	25.2	25.4
1991	2	2	36	21.8	14.2	26.2	35.2	30.8	30.8	22.8	23.8	26.6	23.4	75	41.5	72	63.5	25.5	22.5	32	25.25	21.4	19.3	25.2	20.95
1991	2	3	35.6	22.2	13.4	25.4	34.2	28.2	30.1	22.6	24.8	25.8	23.3	79	47	83	59	25.6	25.1	31.6	24.2	21.4	21.1	25	20.5
1991	2	4	34.2	21.4	12.8	22.2	34.2	30.2	29.2	21.6	24.9333	28.8	24.2	95	47.6667	90	68	25.4	25.4	38.6	26.8	21.3	21.3	28.4	22.1667
1991	2	5	35.4	21.8	13.6	25.2	35.6	27.6	29	23.8	24.8667	27.4	23.8667	89	46.3333	98	65	28.5	25.1333	36.3	25.9667	23.3	21.0667	27.3	21.6667
1991	2	6	35	22.2	12.8	25.4	35.8	31.2	30.9	24.2	25.0667	29.6	24	91	46.6667	89	64	29.4	25.5333	40.4	26.0333	23.8	21.3667	29.2	21.7
1991	2	7	35.6	22.6	13	24.5	34.2	30.6	30	23.8	24.4	29.6	23.65	94	44	93	66.5	29	23.95	40.8	25.65	23.5	20.3	29.3	21.4
1991	2	8	35.4	21.6	13.8	22.2	32.5	29.4	28.4	22.6667	25.2	24.0667	23.8	79	45.5	67	60.5	25.6	25.6	26.7333	25.35	21.4333	21.4	22.1667	21.3
1991	2	9	34	21.4	12.6	22.6	32.8	28.2667	28.6	22.4	25.2667	24.3333	24.3	98	55.3333	72.3333	71.6667	26.9	27.2667	27.8667	27.5	22.3	22.3667	22.8333	22.6
1991	2	10	35.4	23.6667	11.7333	25	34.5333	29.1333	29.4667	23.0667	26.5333	24.5667	24.7333	85.3333	53.6667	69.3333	69.3333	26.9	29.4	27.8333	28.0667	22.2667	23.7667	22.8333	22.9667
1991	2	11	35.4	21.4	14	25.8	32.8	30	29.65	23.7333	25.8	24.4	24.7	90.3333	53.5	63.5	70.5	28.5	27.85	26.9	28	23.2	22.85	22.2	22.95
1991	2	12	34.4	21.8	12.6	26.5	33.6	29.6	29.4	25.8	26.1	25	25.05	95	56	69.5	72.5	32.7	28.9	28.6	28.85	25.6	23.5	23.3	23.45
1991	2	13	35.8	22.2	13.6	24.8	34.6	27.0667	28.4	24.2	24.8	23.5333	23.6667	95	45.3333	74.6667	67.6667	29.8	24.8667	26.6667	25.9333	24	20.9667	22.1667	21.6667
1991	2	14	36.8	22.2	14.6	24.4	35.2	29.3	27.4	23.8	23.6	22.9	23.7	95	55	59.5	73	29.1	24.3	23.65	26.6	23.6	20.7	20.15	22.1
1991	2	15	36.6	22.4	14.2	24.4	34.5	29.5	29.4	24.2	25.1	24.05	23.75	98	49	64.5	65	30.1	25.95	26.3	25.75	24.1	21.7	21.9	21.55
1991	2	16	37.4	22.8	14.6	24.6	34.2	30.7333	30.4667	24.2	24.3333	24.1333	23.4333	97	40.3333	58.6667	59	29.9	23.1333	25.7333	24.4	24.1	19.8	21.5	20.6
1991	2	17		22.1333		25.2667	33.7	29.9	29.65	21.8333	24.2	23.3	23.1	75.3333	46.5	59.5	61.5	23.9	23.95	24.3	24.1	20.3333	20.25	20.4	20.35
1991	2	18	38.8	23.2	15.6	27.2	37.6	29.8667	29.95	23.8	24.5	24.0667	23.9	75	45	63	63	27.2	24.2	26.1667	25.6	22.5	20.35	21.7333	21.35
1991	2	19	36.8	23.4	13.4	25.8	36.2	31.4	31.1	23.6	23.7	23.05	22.55	83	36	49	49.5	27.7	21.25	22.7	21.75	22.7	18.4	19.45	18.75
1991	2	20	36.6	24	12.6	30.8	33.8667	28.8667	29.2333	25.4	25.6667	23.5667	23.8	65	53.6667	65.6667	65	28.8	27.5667	25.6	25.9	23.4	22.5667	21.3333	21.6
1991	2	21	36.2	25.4	10.8	25.4	35.4667	32.1	31.35	24.4	25	24.4	23.7	92	43	53.5	56	29.9	24.7667	25.55	24.5	24	20.9	21.3	20.7
1991	2	22	37	23.9333	13.0667	25.3333	35.4667	29.9333	30.2	22.6667	25.85	24.2667	24.85	80	49	64.3333	70	25.8667	27.3	26.6333	28.15	21.5	22.55	21.9667	23.05
1991	2	23	37.6	23.3333	14.2667	25.9333	36.1	28.6667	31	22.6667	24.8	23.6333	23.3	76.6667	40	68	53.5	25.4	23.8	25.8333	23.6	21.2333	20.3	21.5667	20.15
1991	2	24	38.6	23.2	15.4	25.2667	34.2667	31.55	30.9	22.6	24.7333	23.9	23.35	80.6667	47	53	56.5	25.7	24.8667	24.6	23.9	21.5	20.9333	20.75	20.35
1991	2	25	38.2	22.8	15.4	24.9333	35.2	31.3	30.65	24	26.1	24.9	24.8	92.3333	49	59.5	66	29.2667	27.8	27.25	27.7	23.6333	22.85	22.5	22.8
1991	2	26	38	23.1333	14.8667	24.8667	35	31.2	30.6	23.0667	25.4	25.4	24.6	86.3333	46.5	63	64.5	27	26.1	28.65	27.2	22.3333	21.8	23.3	22.4
1991	2	27	37.8	23.4	14.4	24	31.6	28.15	27.95	23.5	25.8	24.6	24.65	96	64	75.5	78.5	28.6	29.5	28.65	28.95	23.3	23.8	23.35	23.45
1991	2	28	37.6	23.5333	14.0667	23.95	33.7	31.2	31	22.5	25.9	26.1	24.2	88.5	55.5	67.5	62	26.35	28.25	30.4	26.1	21.9	23.05	24.3	21.8
1991	3	1	38	23.8	14.2	26.7	35.6	32.2	31.9	24.3	25.4	24.4	24.3	82.5	44	53	56	28.8	25.7	25.4	25.6	23.35	21.5	21.3	21.5
1991	3	2	37.6	26	11.6	26.8	36.2	32	31.8	22.2	24.2	23.6	23.3	67	37	50	51	23.7	22.2	23.5	23.2	20.2	19.2	20.1	19.8
1991	3	3	38.6	23.9	14.7	26.5	35.9	31.7	31.45	22.5	26.2	24.4	24.35	71	47	55	57.5	24.65	27.6	25.85	26.05	20.8	22.65	21.45	21.65
1991	3	4	38.8	24.9	13.9	26.3	37.5	32.4	32.15	22.3	26.6	25.2	24.7	71	43	56	56.5	24.3	27.6	27.25	26.4	20.6	22.7	22.5	21.9
1991	3	5	38.2	25.1	13.1	26.3	35.9	31.7	31.4	23.4	25.9	25.3	24.85	78.5	45.5	60	61	26.95	26.8	28	27.25	22.2	22.2	22.95	22.45
1991	3	6	38.6	22.9333	15.6667	25	34.7333	31.5333	30.7	23.7333	26	25.4	25.0667	90.3333	51	62.3333	68	28.5333	27.8	28.3333	28.2333	23.3	22.8	23.1	23.0667
1991	3	7	36.8	22.3333	14.4667	24.6667	34.6667	28.1333	28.9333	23.6667	25.6	24.8667	24.7	92.3333	48.6667	77.3333	72.6667	28.5667	26.9	29.2667	28.2667	23.3	22.1667	23.7	23.0667
1991	3	8	37.4	22.4667	14.9333	24.3333	32.2	29.7333	28.45	22.2667	25.8	25	24.25	83.6667	60.5	74	73	25.5667	29	29.15	27.75	21.4	23.5	23.6	22.75
1991	3	9	35.1	22.0667	13.0333	22.9333	33.2	30.4	29.35	22	25.0667	25	24	92.3333	53.3333	67	71	25.8333	26.4333	28.1	26.7	21.6333	21.9333	23	22.1
1991	3	10	36.1	23.2	12.9	24.4	34.6	29.2	29.4	23.1	25.7	24.4	24.4	89.5	50.5	70	70	27.4	27.1	27.35	27.3	22.6	22.4	22.5	22.55
1991	3	11	38.8	22.5	16.3	23.3	32.9	28.8	28.45	22.3	25.4	24.05	23.9	92	57.5	68.5	72.5	26.25	27.45	26.95	26.9	21.85	22.55	22.25	22.25
1991	3	12	39.4	22.8	16.6	24.5	31.1	29.5	28.65	23.5	24.8	25.1	24.5	92	65	73	76.5	28.35	27.2	29	28.15	23.15	22.45	23.55	23
1991	3	13		22.2667		23.8667	31.25	28	27.65	22.4667	24.8	24.3	23.7	89.3333	61	76	75.5	26.3333	27	27.95	26.75	21.9	22.35	22.85	22.2
1991	3	14	37.6	23.3667	14.2333	24.4667	33.0667	28.7	28.7333	23.5333	25.6667	24.7333	24.6333	92.3333	56	73.6667	74	28.4667	28.0667	28.5667	28.3667	23.1667	22.9333	23.2667	23.1333
1991	3	15		23.5333		24.3333	34.0667	29.2667	29.2333	23.2667	25.4	25.2667	24.6333	91.6667	51	72.6667	72	27.8333	26.6667	29.5667	28.0333	22.8333	22.1333	23.8667	22.9333
1991	3	16	38.6	23.7333	14.8667	25.9333	34.5667	29.5333	29.9	22.2	25.6	24.2	24.0333	73.6667	49.6667	65.6667	63	24.3667	26.8667	26.6667	25.9333	20.5	22.2333	22.0667	21.6333
1991	3	17	38.4	22.8333	15.5667	25.7667	34.4333	30.6667	30.4	20.7333	25.1333	23.5	23.15	64.6667	48.3333	50	50.5	21.2	25.7333	23.45	22.9	18.3	21.5333	20	19.55
1991	3	18	39.8	23.7333	16.0667	26.5333	36.1333	31.1333	31.2333	21.6667	25.3333	24.2667	23.7667	65.3333	43	58.6667	56	22.7667	25.1667	25.8	24.5667	19.4667	21.0667	21.4667	20.6667
1991	3	19	39	24.2	14.8	25.7333	36.2667	30.9333	30.9667	21.6	25.5333	23.2	23.7	70	43.3333	45.5	49	23.0667	25.5667	22.45	23.5	19.8	21.4333	19.1	20.05
1991	3	20	37.4	22.2	15.2	23.4667	34.4667	30.2667	29.6333	22.3333	26.1333	23.9667	24.1667	90.6667	52.6667	59.6667	67.6667	26.3	28.3667	25.8333	26.8333	21.8667	23.1667	21.5	22.2
1991	3	21	35.2	22.8667	12.3333	24.4	34.1333	27.3333	28.3	22.4	25.7333	23.8667	24	84.3333	52	76	70.6667	25.8667	27.5333	27.6667	27.0333	21.5667	22.6667	22.5	22.2333
1991	3	22	37.8	24	13.8	25.8	32.4667	29.9333	29.5667	21.7	25.5333	23.2667	23	74.5	59.3333	57	66	23.7	28.0667	24.3333	24.85	20.2	23	20.5	20.9
1991	3	23	37.6	21.8667	15.7333	24.5333	35.1333	31.4667	30.6333	22.1333	25.5333	23.5333	23.7	82	46.6667	51	60.3333	25.0667	26.3667	23.9667	25.1333	21.1333	21.9	20.2	21.1
1991	3	24	38	22.6	15.4	23.6	33.4	29.3	28.4	21.35	24.7	23.75	22.8	82.5	49	63.5	63	23.95	25.3	25.7	24.2	20.35	21.3	21.55	20.5
1991	3	25	36.6	21.8	14.8	27	33.9	31.4	30.95	23.6	26.2	23.8	24.2	75.5	54	59	61	26.95	28.8	25.2	26.3	22.25	23.4	21.2	21.9
1991	3	26	37	21.2	15.8	26.1	34.2	31.8	31.2	22.15	26.4			71.5	57			24.2	29.6			20.35	23.9
1991	3	27	36.2	23.8	12.4	25.6	35.2	30	30.8	24.2		26.8		89.5		88		29.25		34.2		23.65		26.3
1991	3	28	38.2	21.3	16.9	23.5	34.8	29.8	29.5	21.3	26.4	24.9	24.2	82.5	52	69.5	67.5	23.9	28.9	28.3	27.05	20.3	23.45	23.15	22.3
1991	3	29		23.3		25.8	33.7	33.4	32.6	23.3	25.8			82.5	54			26.95	27.95			22.3	22.95
1991	3	30		22.4		24.7	34.2			21.2	25.7			90	54			24.4	27.9			20.7	22.9
1991	3	31	32.4	21.4	11	24.8	32.8	30.1	29.45	23.2	25.1	20.5	22.9	90	52	44	62	27.6	26.5	18.1	24.1	22.7	22	15.9	20.2
1991	4	1		23.4		23.8	29.4			23	26.8			93	82			27.5	33.5			22.7	25.9
1991	4	2	38	22.8	15.2	27.2	35.6	32.6	32	24.2	29.4			78	63			28.2	36.9			23.1	27.6
1991	4	3	37.2	23.2	14	24.6	35	33.8	31.8	24.2	28			97	59			29.9	33.1			24.1	25.8
1991	4	4	37.8	24	13.8	25.6	35.2	28.8	29.4	25	27.6	25.7		95	61	78.5		31.3	32.7	30.95		24.8	25.5	24.6
1991	4	5		23.8		25.5	35.4			24	27.4			89	54			28.85	31.2			23.4	24.7
1991	4	6	37.6	24.2	13.4	27.6	34	27.4	29.8	24.8	27.4	26.2		81	61	91		29.6	32.15	33.2		23.9	25.25	25.8
1991	4	7	38	24.2	13.8	25.8	33.8	33.8	32.8	23.5	26.1	26.8	25.3	83	56	58	58	27.4	28.7	30.6	27.5	22.6	23.3	24.4	22.6
1991	4	8	40	24.6	15.4	25	34.7	31	30.45	24.3	27.5	25.7	25.85	94.5	59	67.5	73.5	29.9	31.9	29.55	30.45	24.05	25.15	23.85	24.35
1991	4	9	41.8	23.2	18.6	24.4	34.8667	30.8	30.8	25	27.7	27.6	27.4	91	62	57	63	30.85	32.7	32	32.3	24.6	25.55	25.2	25.3
1991	4	10	40	23.9333	16.0667	26.6	24.8	29.4	26	25.7		28.2		90.5		74		32.1		35.6		25.25		27
1991	4	11	38.2	25	13.2	26.1	34.3	29.8	30	24.9	26.7	24.6	24.6	91	56	88	82	30.7	30.1	29.9	29.2	24.45	24.1	24	23.6
1991	4	12	35.8	21.9333	13.8667	26	31.675	29	28.8667	24.8	26.8	24.4	24.9	89.6667	66.6667	86	83	30.3667	31.7667	29.4	29.8	24.3	25.0333	23.7	24
1991	4	13	37.6	22.9	14.7	26.65	34.2	30.45	31.1	24.7	26.5333	25		95	57.3333	63		30.75	29.9667	27.8		24.5	24.0333	22.8
1991	4	14	38.2	22.8667	15.3333	25.45	34.65	30.7333	30.3	24.4	26.2667	24.2		87	54	89	82	29.8	28.9667	29.3	28.7	24	23.5	23.7	23.4
1991	4	15	34.8	24.2	10.6	25.9	32.9	28.8	28.75	24.8667	26.4	26.3	25.7	90.3333	63	86	81	30.5667	30.4	32.95	31.1	24.4333	24.3	25.65	24.7
1991	4	16	36.2	23.6	12.6	26.3	31.8	31.6	31.1	24.1333	25.9			83.3333	66.5			28.5667	29.95			23.2667	24.1
1991	4	17	36.8	24.4	12.4	26.8	32.2667	29.9	31.2	25.4	26.6667	25.2		88	66	77		31.4	31.2	29.9		24.8	24.7667	24.1
1991	4	18	35.6	24.2	11.4	26.3333	33.2	29.7	29.85	24.9333	26.5333	26.8	25.9	89	59.6667	82	77	30.6333	30.2667	33.5	31.1	24.4333	24.2333	25.9	24.7
1991	4	19	32.4	24.0667	8.33333	25.85	32	28.8	28.55	24.3	27.7	25.1	25.8	91	72	78	84	29.55	34.25	29.8	31.8	23.85	26.35	23.95	25
1991	4	20	36.2	23.4667	12.7333	25.7333	33.8	29.5333	29.9	22.3	27.9	25.8	25.35	74.5	64	72.5	70	24.85	33.65	30.5	29.65	20.65	26.05	24.4	23.7
1991	4	21	37.6	24.4667	13.1333	25.7333	34	28.4	29	24.2	27.6	25.4	25.3	91.5	62	85	80	29.5	32.7	31.1	30.5	23.8	25.5	24.7	24.3
1991	4	22	37	24.4	12.6	25.4	34.1	28.7	29.3	24.8	27.4	24.2	25.1	97	60	84	81	31	32.1	28.7	30	24.7	25.2	23.4	24.1
1991	4	23	36.8	23.8667	12.9333	25.8	33.6667	28.8	29.4	24.2	26.8667	25.9	25	85.5	59	80	74	29.1	30.8667	31.45	29.2	23.45	24.5667	24.9	23.6
1991	4	24	37.4	24.5333	12.8667	26.15	33.8	26.7	28.7	23.7	26.8	24.4	24.4	82	65	86	73	27.8	31.5	29.4	28.1	22.75	24.95	23.7	22.9
1991	4	25	36	25.6	10.4	26.8	32.4	31	30.1	24.8	27.8			80	71			29.4	34.3			23.8	26.3
1991	4	26		23.6		26.6667	30.8667	26.2	28.4	25.2	26.6	25.4	25.7	87	73.6667	94	78	30.95	32	31.9	30.7	24.6	25.1333	25.1	24.5
1991	4	27	37.6	23.3	14.3	26.3333	32.2	26.4	27.4	25.0667	26.5	26	25.5	90.3333	58	96.5	83	30.9333	29.9	33.35	30.8	24.6	24.05	25.85	24.5
1991	4	28	36.4	24.2	12.2	25.3333	32	26.8	27.75	24.6667	26.4	25.5	25.7	94.6667	67	90	84	30.6333	31.05	31.75	31.5	24.4333	24.65	25.05	24.9
1991	4	29	34.8	24	10.8	25.2	30.4	26.8	27.3	23.9	27	26.2	25.7	90	78	95.5	88	28.8	33.4	33.6	31.95	23.4	25.9	26	25.1
1991	4	30	34.8	23.9	10.9	24.8	31.5	27.4	27.75	24	26.2	24.6	24.8	94	74	94	86	29.3	31.5	30.4	30.1	23.7	24.9	24.3	24.1
1991	5	1	35.4	24.4667	10.9333	25.9	31.2	27.2	28.3667	23.55	26.2	23.8	24.4	82.75	73.6667	75.6667	75	27.5	31.3667	27.3333	28.35	22.625	24.8	22.4333	23.1
1991	5	2	29.8	23.4667	6.33333	24.85	28.6	26.1333	26.2667	23.7333	25.6	24.2667	24	94.3333	79.6667	86	86	28.9333	30.8667	29.1333	28.5	23.4667	24.5333	23.5667	23.25
1991	5	3	33.6	23.5333	10.0667	25.3	31.2	25.7333	27.0333	24.65	26.4	24.0667	25.0333	94.75	69	87.3333	83.3333	30.575	31.275	28.8333	30.1333	24.425	24.725	23.4667	24.1667
1991	5	4	34	23.8	10.2	26.6	32.95	28.8	29.4	24.8667	26.8	26.4		90	63	75		30.5667	31.175	32		24.3667	24.65	25.2
1991	5	5	35.4	23.6	11.8	25.45	31.5333	28.0667	28.4	24.35	26.2667	24	24.55	91.5	66.3333	74	75.5	29.75	30.6333	27.3667	28.4	23.95	24.4333	22.1	22.95
1991	5	6	32.9	23.4	9.5	24.5	31.05	27.4	27.575	23.95	26.6	25.4	25.3	95.5	71	87.6667	84.6667	29.375	31.875	31.3333	30.8	23.725	25.125	24.8333	24.5333
1991	5	7	34.8	23.0667	11.7333	25.8	32.3333	26.4	27.7	23.3333	26.4	22.8	23.8	81.6667	63.3333	74	70.5	27.2	30.4667	25.55	26.85	22.2667	24.3333	21.2	22.1
1991	5	8	34.6	24.3333	10.2667	26.1333	33.4	28.8	29.3	24.3333	26.9333	25.8	26	86.6667	61	73.5	75.5	29.2667	31.2333	30.6	31.15	23.6667	24.7667	24.45	24.7
1991	5	9	34.2	23.85	10.35	25.25	31.8	26.3	25.4	23.7333	26.6	22.8	23.5	95.3333	66.6667	92	83	29	31.4	27.1	27.3	23.5333	24.8333	22.4	22.5
1991	5	10	35.8	24.2	11.6	25.85	33.15	26.6667	28.0667	24.075	26.5	23.8	24.7333	86.25	59.75	80.6667	76	28.875	30.2	27.7667	28.8333	23.4	24.175	22.7	23.3667
1991	5	11	34.7	24.8	9.9	26	32.7	27.65	28.5	23.45	27	24.9333	25.1	80.75	65.25	83	78	27.35	31.875	30.0333	29.9333	22.425	25.125	24.1	23.9333
1991	5	12	36.6	24.05	12.55	25.85	32.1	26.8	27.5333	24.6	26.25	24.7333	25.0667	90.5	64	85.3333	81.3333	30.125	30.275	29.8667	30.0667	24.15	24.2	23.9667	24.1
1991	5	13	32	23.8	8.2	25.1333	31.8	26.3333	27.4333	24.3333	26.4667	24.4667	25.1	93.6667	66.3333	86	82	29.9	31	29.4333	30.1333	24.0333	24.6667	23.7667	24.1333
1991	5	14	34	24.5	9.5	24.8	31.7	27	27.45	23.9	26.9	24.9333	25.2	93	69	85	82.5	29.05	32.3	30.1333	30.4	23.6	25.3	24.2	24.3
1991	5	15	34	23.5333	10.4667	25.3333	31.5	26.9	27.5	24.2667	27.1	25.2	25.5	91.6667	71.5	87.5	84.5	29.6333	32.9	30.9	31.2	23.9	25.7	24.6	24.75
1991	5	16		24.4		26.3	34.15	26.7	28.3	24.4667	27.5	25.1	25.6	84	60.25	88	79	29.3	32.3	30.8	30.85	23.6667	25.275	24.5	24.5
1991	5	17	33.2	24.25	8.95	26.5	34.05	28.5333	29.2333	25.05	26.6	25.7333	25.6	89.25	54	80.3333	73.5	30.825	29.5	31.2667	30	24.55	23.8	24.7333	24.05
1991	5	18	35.4	24.6	10.8	26.25	32.4	27.55	28.45	24.9333	27.075	24.8	25.6667	90	67	78.3333	78.6667	30.6667	32.3	29.2667	30.9333	24.4333	25.3	23.7	24.5667
1991	5	19	32.6	24.25	8.35	25.8	31.9	27.2667	27.8667	24.55	26.5	25.3333	25.4	90.5	66	85.6667	82	30	31.075	31.1667	30.8	24.075	24.625	24.6333	24.4667
1991	5	20	32.5	24.45	8.05	26.45	35.4	28.2	29.15	24.9	27.3	25.2	25.3	86.5	55	79.5	67	30.3	30.9	30.1	28.7	24.25	24.6	24.075	23.3
1991	5	21	34.4	24.4	10	26.05	32.65	27.5	28.25	24.85	26.4	24.3	24.9	91	60.6667	76	75	30.575	30.2	28.2	28.9	24.425	24.1667	23.1	23.5
1991	5	22	31.8	24.1333	7.66667	26.0667	32.8667	25.4	27.5	24.4	25.8	24.4	25.1	92	59	92.5	85	29.9	28.5667	29.9	30.6	24.05	23.1	24.05	24.4
1991	5	23	32.2	23.65	8.55	25.8	31.2	26.1333	27.3	23.95	26.05	24.7333	24.8333	86.25	67.75	89.6667	81	28.525	30.3	30.2667	29.5667	23.225	24.225	24.2	23.8
1991	5	24	31.8	23.75	8.05	25.5	32.6	27.6	28.2333	24.4	26.6	24.9667	25.2	91.5	63.3333	81.3333	78.6667	29.875	30.8667	29.9	30.0333	24	24.5667	24	24.0667
1991	5	25	36.4	24.45	11.95	25.95	32.65	27.4	28.6333	24.35	25.85	24.8667	24.9333	88	59.25	82	73.6667	29.45	28.8	29.7667	28.9	23.725	23.375	23.9333	23.4333
1991	5	26	35.4	24.55	10.85	25.95	33.15	26.6	27.9667	23.8667	26.3	24.6667	24.75	85	58.5	85.6667	79.5	28.3333	29.7	29.7667	29.3	23.1	23.9	23.9333	23.65
1991	5	27	35.4	23.8	11.6	26.5333	32.7	26.4667	28.6	24.6667	26.7	24.7	26.1	86.3333	63	93.5	79	29.8	31.1	30.6	31.6	23.9667	24.7	24.4	25
1991	5	28		23.6		25.55	32.55	25.25	27.25	24.5	27.1	24.5	25.3	91.75	66	94	82.5	30.125	32.25	30.3	30.7	24.125	25.275	24.2	24.5
1991	5	29	33.2	23.8667	9.33333	25.5	32.2	26.3333	27.7667	24.05	26.1	25	25.5	89	62.5	100	76	28.95	29.825	31.7	30	23.525	23.95	25	24.1
1991	5	30	33.8	23.9	9.9	25.55	32.2	28	27.95	24.35	26.8	24	24.2	90.5	66	74	74	29.775	31.65	27.4	27.9	23.925	24.975	22.6	22.8
1991	5	31	33.2	23.95	9.25	25	32.1	28	27.75	24	26.9	25.1333	25.4	92.25	67	80	82	29.175	32	30	30.65	23.625	25.15	24.1	24.45
1991	6	1	34.8	23.7	11.1	26.55	32.1333	29.5	29.95	24.0667	26.6	26.8	25	86.3333	65.6667	81	71	28.7667	31.2667	33.45	28.7	23.4	24.6667	25.9	23.3
1991	6	2	35.4	22.6	12.8	24.05	31.8	29.1	28.8	23.3	25.4667	27.4	26.6	94	60.3333	81	81	28.1	28.5667	34.6	33	23.025	23.1	26.5	25.7
1991	6	3	34.3	22.6667	11.6333	25.6667	31.5	27.3	28.0333	23.6667	25.85	25.45	24.9	85	64.25	86.25	77.3333	27.9667	29.65	31.325	29.3333	22.9	23.825	24.8	23.6667
1991	6	4	34.2	23.5333	10.6667	25.2	33.7333	28.2667	28.8667	24.6	26.6667	24.3	25.1	95.3333	58.3333	72.5	72.5	30.5667	30.3667	27.65	28.95	24.4	24.2	22.7	23.45
1991	6	5	35.2	24	11.2	26.1333	32.4333	28.4	28.8667	25.2	27.3333	26.1	26.25	93	68.3333	84	81	31.4333	32.9667	32.3	32.15	24.8667	25.6333	25.3	25.25
1991	6	6		23.7333		26.0667	34.0333	27.2	28.45	25	26.6	25.4	25.75	92	56.3333	87	80.5	30.9667	29.8667	31.25	31.05	24.6333	24.0333	24.75	24.65
1991	6	7	34.6	24.25	10.35	26.6	33.75	27.5	29.0667	24.65	26.675	25.3333	25.6667	85.5	58	85.3333	75.6667	29.75	30.275	30.8667	30.4333	23.95	24.25	24.5667	24.3
1991	6	8		24.1		26.25	34.65	26	28.3	25.05	26.85	25.2	25.4	90.75	55.25	93.5	78	31	30.25	31.5	30	24.6	24.125	24.9	24.05
1991	6	9	32.2	24.25	7.95	26.55	33.6	26.8667	28.3	24.4667	27.8	24.8667	25.8	86	65.25	86.3333	86	29.4667	33.525	30.1	32	23.8	25.925	24.1667	25.15
1991	6	10	34	24	10	25.5	33.85	28.25	28.975	24.4667	27	26	25.5	96.3333	60.5	84.6667	80	30.4	31.15	32.2333	30.5	24.3	24.625	25.3	24.35
1991	6	11	35.2	24.05	11.15	26.15	31.9	28.1	28.95	24.6	26.2667	24.4	25.1	93.3333	67	80	80	30.3333	30.6667	28.7	29.9	24.3	24.4333	23.4	24
1991	6	12	31.6	24.6	7	27.8667	31.7	26.9	27.9	25.4	25.1	25		60	60.5	86		28.2	27.6	30.6		23.1	22.4	24.3
1991	6	13	35.4	23.4	12	26.0667	33.9333	27.6	28.6	24.6667	26.2667	25.2	25.2	89.3333	55	82.5	76	30.1333	29.0667	30.6	29.7	24.1667	23.5667	24.3	23.85
1991	6	14	36.4	23.3333	13.0667	25.6667	33.9	28.2	29.15	24.4667	26.8	25.4	25.3	90.6667	57.5	88	76	29.9	30.65	31.4	29.7	24	24.35	24.8	23.9
1991	6	15	37.4	23.7	13.7	26.9	35.3	27.7	29.4	24.8	26.4	24.6		80	50.5	95		29.4	28.65	30.5		23.8	23.15	24.4
1991	6	16	37	22.4	14.6	26.8	36.2	29.2	30.35	24.8	26.4	25.5	25.6	85	46.5	74.5	68.5	29.95	28	30.25	29.4	24.05	22.85	24.2	23.7
1991	6	17	36.2	23.0667	13.1333	26.3333	32.6	27.4667	28.4667	25	25.7	25.9	13.35	85	57.5	86	75	30.8	28.25	32.05	30.7	24.5	23.05	25.2	24.5
1991	6	18	36.4	23.9	12.5	25.6	33.2	30.6	29.8	24.5	25.4			91.5	54			30	27.3			24.1	22.5
1991	6	19	33	23.1	9.9	25.5	32.6	32	30.1	23.8	24.4	27.2	24.9	87	51	69	71	28.35	25.1	32.9	28.5	23.15	21.2	25.6	23.2
1991	6	20	31.1	24.4	6.7	25.6	32.4	27.9	30.1	24.1	25.4	25.2	25.4	78	64	82	69	29.05	31	30.25	29.4	23.55	24.6	24.2	23.7
1991	6	21	34	23.7	10.3	25.7	30.8	27.5	28.1	24.4	26.4	26.6	25.9	90	71	93.5	82	29.7	31.5	34.25	31.8	23.9	24.9	26.3	25.1
1991	6	22	35.6	23.6667	11.9333	26.6667	33.1333	26.3667	28.1667	25.4	27.6	25.8	26.5	90.3333	69	96	85	31.6	33.7	33	33.2	24.9667	26.1	25.6	25.8
1991	6	23	37	23.7	13.3	25.6	32.4	26.6	27.8	24.7	27.1	24.8	25.55	93	67.5	87	82.5	30.5	32.4	30.1	31	24.35	25.25	24.15	24.6
1991	6	24		23		25.8	32.8	27.3	27.6	24.6	26.8	25.2	25.1	91	63.5	85	81	30.15	31.25	30.6	30	24.15	24.8	24.5	24.1
1991	6	25	36	22.2	13.8	24.9333	31.8	27.2	27.55	24	25.9333	25.5	25.15	92.6667	64	87	83.5	29.2	29.6333	31.5	30.35	23.6333	23.8667	24.9	24.25
1991	6	26	35.8	23.6667	12.1333	26	32.4	26.7	28.3	24.4	27.5333	25.2	26.1	92.5	69.3333	88.5	82	29.9	33.5667	31.05	32.1	24.05	25.9667	24.65	25.2
1991	6	27	32.2	23.2667	8.93333	26	31.9	26.9	27.5	24.8667	27	25.6	13.35	87.5	68.5	90	83	30.7	32.4	31.95	31.3	24.4667	25.4	25.15	24.8
1991	6	28		23.2667		26.1333	33.6	27.8	28.6	24.6	27.4	26	26.1	92	62	87	81	30.25	32.4	32.4	31.9	24.25	25.4	25.4	25.1
1991	6	29	36.8	23.3333	13.4667	26.4667	33.8	28.7	29.65	24.6	26.8667	25.5	25.7	93	58.6667	78	79	30.3	30.7667	30.5	30.7	24.3	24.5	24.35	24.5
1991	6	30	37	24.8	12.2	26.9333	34.8	28.6	29.8	24.6667	26.8	25.1	25.45	83.3333	54.3333	75.5	70	29.6	29.9667	29.55	29.6	23.8	24.0333	23.8	23.8
1991	7	1	34.2	30.6	3.6	25.1333	32.4	28.4	28.7333	23.9333	25	25.6	25.5	90.6667	55	76	75	28.9667	26.8	30.5	30.15	23.5	22.2	24.35	24.15
1991	7	2	33.6	23.3333	10.2667	24.7333	30.5333	28.8667	28.2667	23.7333	26.9333	24.25	25.1	92	76.3333	68.5	77	28.7	33.1	27.35	29.75	23.3667	25.7333	22.5	23.85
1991	7	3	31.8	22.4667	9.33333	24.4667	31.6667	27.8	27.9667	23.6667	26.4	24.4	24.8333	93.6667	67.6667	77.3333	79.3333	28.7333	30.9667	28.3333	29.3	23.3333	24.6	23.1	23.6667
1991	7	4	34.7	23.2667	11.4333	26.2667	32.8	29	29.2667	24.4	26.2	25.6	1	81	54	63		29.7	28.75	29		23.9	23.4	23.5
1991	7	5	36.2	23.4667	12.7333	25.9333	33.8	28.6667	29.2667	24.5333	26.4667	25.1333	25.3667	89.3333	56.6667	75.6667	73.6667	29.8667	29.7	29.6	29.7333	24.0333	23.9	23.8667	23.9
1991	7	6	35.1	23.8	11.3	25.6667	32.2667	27.6667	28.3	24.2	26.6	25	25.2	91.5	64.6667	84.5	80	29.45	31.0667	30.25	30.2	23.8	24.6667	24.25	24.2
1991	7	7	34.2	23.5333	10.6667	25.4667	32.9333	24.9333	27.0667	24.3	26.8667	23.9333	25	95.5	63	92.3333	84.5	29.95	31.3333	29.0667	30.25	24.1	24.8333	23.5667	24.2
1991	7	8	35.4	23.4	12	24.8	31.2667	25.9	26.65	24.0667	26.2	23.4	24.4	94.3333	67.3333	81	82.5	29.4667	30.6667	27.1	28.95	23.8	24.4667	22.4	23.45
1991	7	9	35	23.2	11.8	24.8	31.6	28.6	28.4	24.2	25.6	21	23.6	95	62	51	69	29.8	28.8	19.8	26.1	24	23.4	17.4	21.6
1991	7	10	35.6	22.6	13	25.2	35.6	31	30.7	24.8	26.6	26.2	25.9	97	50	69	72	31	28.8	30.8	30.2	24.7	23.4	24.5	24.2
1991	7	11	36.4	24.2	12.2	27.4	36	28	28.5333	24	26.2	25.3	25.55	76	46	79.5	82.5	27.6	27.5	30.25	31.1	22.7	22.7	24.25	24.65
1991	7	12	36.9	25.6	11.3	27.8	36.8	30	31.1	23.8	26.8	26	25.5	72	46	73	64	26.8	28.6	30.9	28.8	22.2	23.3	24.6	23.4
1991	7	13	37	23.2	13.8	26.6	35.4	26	28.5	24.2	25.6	24	24.6	82	46	85	71	28.6	26.3	28.5	27.8	23.3	21.9	23.2	22.8
1991	7	14	37.6	23.6	14	27.4	32.6	28.6	29.3	23.8	26.4	25.4	25.2	74	62	77	71	27.1	30.3	30.3	29.2	22.4	24.3	24.3	23.6
1991	7	15	35.6	23	12.6	23.6	35	30.4	29.9	22	25.4	26	24.5	87	46	71	68	25.4	26.1	30.7	27.4	21.3	21.8	24.5	22.5
1991	7	16	37.8	24	13.8	25.6	35.4	30.4	30.5	24.6	25	25.8	25.1	92	43	69	68	30.3	24.8	30.2	28.4	24.2	20.9	24.2	23.1
1991	7	17	37.8	23	14.8	25	35	31.2	30.6	23	26.6	25	24.9	85	52	61	66	26.8	29.2	27.6	27.8	22.2	23.7	22.7	22.9
1991	7	18	35.8	22.8667	12.9333	25	33.8	25.4	27.4	24.8	27.4	22.6	24.9	98	61	79	80	31.2	32.2	25.6	29.6	24.7	25.3	21.4	23.8
1991	7	19	36.8	23.0667	13.7333	25.4	33.6	29	29.3	24.6	26.4	25	25.3	94	57	72	74	30.4	29.6	29	29.7	24.3	23.9	23.5	23.9
1991	7	20	38.2	23.2667	14.9333	27.4	37.4	30	31.2	24.8	28.6	25	26.1	81	52	67	67	29.6	33.3	28.3	30.4	23.9	25.8	23.2	24.3
1991	7	21	35.4	24.2	11.2	25.6	35	27	28.6	24.4	27.2	25.4	25.7	91	55	88	78	29.8	30.9	31.4	30.7	24	24.6	24.8	24.5
1991	7	22	38.6	24	14.6	26	35	29	29.8	24	25	24	24.3	85	45	66	65	28.5	25	26.5	26.7	23.2	21.1	22.1	22.1
1991	7	23	39	22.2	16.8	27.8	37	31.8	32.1	23.4	25	24.8	24.4	69	38	57	55	25.8	23.7	26.6	25.4	21.6	20.2	22.1	21.3
1991	7	24	39.6	23.5	16.1	26.6	37.8	28.6	30.4	24.2	26	24.2	24.8	82	39	70	64	28.6	25.8	27.3	27.2	23.3	21.6	22.5	22.5
1991	7	25	39.4	22.4667	16.9333	26.6667	36.2	28.4	28.8667	24.4	24.8	23.6	25.5	84.5	40	67	73	29.2	23.7	25.9	29.8	23.65	20.2	21.7	24
1991	7	26	39.4	22	17.4	24	38	33	32	23.8	24.4	21.2	23.1	98	33	34	55	29.3	21.5	17.3	22.7	23.7	18.7	15.3	19.2
1991	7	27	37.4	20.8	16.6	28.6	37.4	29	31	22.4	24.8	24.8	24	59	36	71	55	23	22.9	28.5	24.8	19.7	19.7	23.2	20.9
1991	7	28	38.2	22.6	15.6	27.8	36.4	30.4	31.3	21.6	24.8	25.6	24	58	39	68	55	21.7	23.6	29.6	25	18.8	20.2	23.9	20.9
1991	7	29	34.2	23.4	10.8	25.2	35.4	25	27.7	24.4	26.8	24	25.1	94	51	92	79	30	29.5	29.2	29.6	24.1	23.8	23.6	23.9
1991	7	30	35.4	23.2	12.2	24.2	34.8	25.2	27.4	24	27	24.2	25.1	98	55	92	82	29.7	30.5	29.5	29.9	23.9	24.4	23.8	24
1991	7	31	31	21.8	9.2	24.4	30.4	26.8	27.1	23.6	26	26.4	25.3	94	71	97	87	28.6	30.7	34.1	31.1	23.3	24.5	26.3	24.7
1991	8	1	30	23.8	6.2	24.4	27	26	25.9	24.2	25.4	25.7333	26.15	98	88	72	77	30.1	31.4	30.2	31.65	24.1	24.8	24.1333	24.95
1991	8	2	34.2	22.2	12	23.6	33.8	26	27.4	23.4	27.2	24.2	24.9	98	60	86	82	28.6	31.7	29	29.8	23.3	25	23.5	24
1991	8	3	34	23	11	24.4	32.6	29.4	28.9	24	26	25	25	97	59	70	75	29.6	29.2	28.7	29.2	23.9	23.7	23.4	23.6
1991	8	4	35.4	22.4	13	25.2	34.6	23.6	26.8	24.2	26.2	22.4	24.3	92	52	90	78	29.5	28.4	26.3	28.1	23.8	23.2	21.9	23
1991	8	5	34.8	22.4	12.4	24.8	32.4	29	28.8	24	26.6	26.3	26.55	94	64	84	83.5	29.3	31	32.75	33.2	23.7	24.6	25.525	25.8
1991	8	6	36	22.8	13.2	26	34.2	26.8	28.5	24.4	26.95	25.6	25.2	88	66	91	77.5	29.5	31.75	32	29.7	23.8	24.9	25.2	23.85
1991	8	7	37.2	23.4	13.8	24.2	36.2	29	29.6	22.4	25	24.9333	25.2	86	40	73.6667	67	25.9	24.2	28.9	28.5	21.7	20.6	23.4667	23.2
1991	8	8	37.2	23.6	13.6	26.4	36.2	23.6	27.5	24	25.2	22.2	23.8	82	41	89	71	28.2	24.7	25.8	26.3	23.1	20.9	21.6	21.9
1991	8	9	35.4667	22.4	13.0667	25	32	26	27.3	24.2	26.4	23.6	24.7	94	65	82	80	29.7	30.7	27.5	29.3	23.9	24.5	22.7	23.7
1991	8	10	33.8	22.6	11.2	24	33.4	28.2	28.5	23.8	25.6	25.2	24.9	98	54	79	77	29.3	27.6	30.1	29	23.7	22.7	24.1	23.5
1991	8	11	32.4667	24	8.46667	25.15	36	30	27.9	24.0667	25.8	25.4	25.1	94.6667	45	69	92	29.5	26.4	29.4	31.2	23.8333	22	23.7	24.7
1991	8	12	37.6	24.8	12.8	27.2	35	30.4	30.8	23.4	24.8	25.2	24.5	73	44	66	61	26.2	24.5	28.6	26.5	21.9	20.8	23.3	22
1991	8	13	37.2	23.2	14	25	35	32.6	31.3	24	26.6	26.4	25.7	92	52	62	69	29.2	29.2	30.3	29.6	23.6	23.7	24.3	23.9
1991	8	14	36.4	23.6667	12.7333	26	36	31.2	31.1	25	26.6	23.6	24.9	92	48	91.6667	82.6667	31	28.6	28.5	29.9333	24.6	23.3	23.1667	24
1991	8	15	39	23.8	15.2	24.2	37	30.2	30.4	24	25.8	25.6	25.1	98	41	69	70	29.7	25.8	29.8	28.4	23.9	21.6	24	23.2
1991	8	16	38.8	24.6	14.2	27.6	37.2	30.2	31.3	25.4	27.4	26.6	26.5	84	47	76	69	31	30	32.4	31.1	24.6	24.1	25.4	24.7
1991	8	17	36.8	24.4	12.4	25.8	35	27	28.7	24.6	26.6	25	25.2	89.25	52	85	83	29.975	29.2	30.3	30.5	24.1	23.7	24.3	24.3
1991	8	18	35	22.6	12.4	26.4	33.4	25.4	27.6	24.6	26.4	23.4	24.8	86	58	85	76	29.7	29.8	27.4	29	23.9	24	22.6	23.5
1991	8	19	36	22.2	13.8	24.2	34	24	26.5	23.6	26.4	23.8	24.6	95	55	98	83	28.7	29.4	29.3	29.1	23.4	23.7	23.7	23.6
1991	8	20	33.8	24	9.8	25.2	33.6	25.8	27.6	24.4	26.8	24.6	25.3	94	59	91	81	30	30.7	30.1	30.3	24.1	24.5	24.2	24.3
1991	8	21	35.2	24.2	11	25.8	33.2	31	30.3	25	26.5	24.9	25.4333	94	54	84	76	31.1	29.4	30.05	30	24.7	23.7	24.1	24.1
1991	8	22	36.8	24	12.8	29.4	36	32	32.3	24.7	27	25.05	25.85	92	50	71	77	30.45	29.7	29.025	30.9	24.35	23.9	23.45	24.6
1991	8	23	36	23.4	12.6	24.4	33.6	30.4	29.7	23.6	25.6	24.95	25.5	94	53	82.25	70.5	28.6	27.5	29.95	29.7	23.3	22.7	24.05	23.9
1991	8	24	36.6	23.6	13	25.2	35	28.4	29.3	24.8	26.4	24.6	25.3	97	51	73	74	31	28.7	28.4	29.4	24.7	23.4	23.2	23.7
1991	8	25	36.8	22.6	14.2	24.4	35	29.8	29.8	24	28.2	26.2	26.1	97	60	75	77	29.6	33.7	31.6	31.6	23.9	26.1	25	25
1991	8	26	38.4	22.8	15.6	25.2	27	32	29	23.4	26.4	26.8	25.5	86	95	67	83	27.6	34	31.8	31.1	22.7	26.2	25.1	24.7
1991	8	27	38.8	25	13.8	28.4	37	31.6	32.2	23.6	25.2	25.4	24.7	67	39	61	56	25.9	24.2	28.3	26.2	21.7	20.6	23.1	21.8
1991	8	28	36	25	11	25.8	34.6	30.4	30.3	24.4	27.2	26.4	26	89	57	73	73	29.6	31.1	31.7	30.8	23.9	24.7	25	24.6
1991	8	29	37.8	24.8	13	26	37	25	28.3	23.5	26.6	23.6	25.4	93.5	45	89	88	28.45	27.9	28.2	31.6	23.2	22.9	23.1	24.8
1991	8	30	37.4	23.4	14	25.4	36.2	24.2	27.5	24.4	25	24	24.5	92	40	98	77	29.9	24.2	29.7	27.9	24	20.6	23.9	22.8
1991	8	31	35	23.4	11.6	25.6	33.2	24	26.7	24.6	27	23.4	25	92	62	95	83	30.3	31.5	28.4	30	24.2	24.9	23.2	24.1
1991	9	1	33	22	11	24.8	32.6	26.4	27.5	23.4	26.4	25		89	62	89		27.8	30.3	30.7		22.9	24.3	24.5
1991	9	2	36	23.8	12.2	24.6	34.8	30	29.9	24.4	26.8	25.8	25.7	98	54	72	75	30.4	29.9	30.4	30.2	24.3	24.1	24.3	24.2
1991	9	3	35.6	23	12.6	25.2	34.8	28.8	29.4	24.2	26.8	24	25	92	54	67	71	29.5	29.9	26.6	28.7	23.8	24.1	22.1	23.3
1991	9	4	34.4	21.2	13.2	23.6	32.6	29.4	28.8	23.4	26.6	26	25.6	98	63	84	74	28.6	30.8	32.1	30.2	23.3	24.6	25.3	24.2
1991	9	5	35.6	23.2	12.4	24.6	33.8	29.8	29.5	24.4	27	26	25.5	98	59	83	82	30.4	31.1	32	31.2	24.3	24.7	25.2	24.7
1991	9	6	33	23.2	9.8	25.8	32.4	27	28	24.6	26.8	24.2	25.2	91	65	79	78	30.1	31.5	28.3	30	24.2	24.9	23.1	24.1
1991	9	7	35.6	22.2	13.4	23.4	34.6	28	28.5	23.2	25.4	24.2	24.3	98	48	73	73	28.3	26.3	27.7	27.4	23.1	21.9	22.8	22.6
1991	9	8	36	23	13	25.4	35.8	31.2	30.9	24.4	26.4	26.4	25.7	92	48	69	70	29.9	28.2	31.2	29.8	24	23.1	24.8	23.9
1991	9	9	36.15	23.8	12.35	24.3	35.4	28.4	28.5	23.75	26.4	24.6	1	91	49	73		29	28.4	28.4		23.55	23.2	23.2
1991	9	10	37.4	21.8	15.6	23.6	34	28	28.4	23.4	27.6	23.4		98	61	83		28.6	32.7	27.3		23.3	25.5	22.5
1991	9	11	38	23	15	24.6	34.6	27.8	28.7	24.6	28	26.4	25.6	0	61	90	83	30.9	33.4	33.5	32.6	24.6	25.9	25.9	25.5
1991	9	12	37.6	22.4	15.2	24.4	35.8	29.8	29.9	24.2	26.6	26.2	25.7	98	49	75	74	30.1	28.7	31.6	30.1	24.1	23.4	25	24.2
1991	9	13	35.5	23.4	12.1	25.8	35.6	26.6	28.6	24.6	28.6	24.4	25.9	91	59	84	78	30.1	34.5	29.1	31.2	24.2	26.4	23.6	24.7
1991	9	14	32.8	23.2	9.6	24.8	26.4	25	25.3	24	25.6	24.6	24.7	94	94	97	95	29.3	32.3	30.6	30.7	23.7	25.3	24.5	24.5
1991	9	15	37	25	12	25.6	31	27.2	27.8	24.4	27.6	24.8	25.6	91	77	82	83	29.8	34.7	29.7	31.4	24	26.5	23.9	24.8
1991	9	16	30.2	21	9.2	24	29.8	25	26	23.6	26.4	24.2	24.7	97	77	94	89	28.8	32.1	29.7	30.2	23.4	25.3	23.9	24.2
1991	9	17	30.6	21.2	9.4	22.4	29.6	26.4	26.2	22.4	25.4	25.2	17.7	0	72	91	87	27.1	29.6	31.2	29.3	22.4	23.9	24.8	23.7
1991	9	18	33.4	23.4	10	23.8	31.4	28.2	27.9	23.4	26.4	26	25.3	97	68	84	83	28.5	31.1	32.1	30.6	23.2	24.7	25.3	24.4
1991	9	19	33.4	23.2	10.2	25	32	26.2	27.4	24.4	26.4	25.4	25.4	95	65	94	85	30.1	30.7	31.9	30.9	24.2	24.5	25.1	24.6
1991	9	20	34.4	23.4	11	25	32.8	26.2	27.5	24.4	25.6	25	25	95	56	91	81	30.1	28	30.9	29.7	24.2	23	24.6	23.9
1991	9	21	31	22.2	8.8	23	31	27	27	23	27	26	24.9	0	73	92	89	28.1	33	32.9	31.3	23	25.7	25.7	24.8
1991	9	22	32	23	9	26.4	31.4	24	26.5	24.0667	28	23.8	24.8333	93.6667	77	98	82.6667	29.4	35.5	29.3	29.7	23.7667	26.9	23.7	23.9
1991	9	23	31.3	22.6	8.7	23.8667	29.8	25.9	27.3	23.6	25.5	24.4	12.8	97	71	89	81	28.9667	29.75	29.55	29.1	23.5	24	23.85	23.6
1991	9	24	31.4	21.6	9.8	24.6	28.8	26.4	26.5	24.2	26.8	26	25.7	97	86	97	93	29.9	33.9	33.3	32.4	24.1	26.1	25.9	25.4
1991	9	25	33.2	22.4	10.8	25	32	24.2	26.4	23.8	27	24	24.9	91	68	98	86	28.7	32.3	29.7	30.2	23.3	25.3	23.9	24.2
1991	9	26	31	23.4	7.6	24.2	30.2	26.8	27	24.2	27.4	26.4	23.9	0	81	97	93	30.2	34.6	34.1	33	24.2	26.5	26.3	25.7
1991	9	27	34.6	23.8	10.8	25	33	28.8	28.9	25	26.4	25.8	13.1	0	60	79	80	31.7	30	31.2	31	25	24.1	24.8	24.6
1991	9	28	33.4	24.6	8.8	25.6	32.4	25.4	25.7	24.8	28	25		94	72	97	96	30.8	34.9	31.4	31.8	24.5	26.6	24.9	25
1991	9	29	31.6	23.8	7.8	25.4	30.4	27.2	27.5	25	28	26.2	13.25	97	83	92	80	31.4	36.2	33.3	30.6	24.9	27.3	25.8	24.4
1991	9	30	33.2	24	9.2	24.6	31.4	26.8	27.4	24.6	27.4	26.4		0	74	97	90	30.9	33.8	34.1	33	24.6	26.1	26.3	25.7
1991	10	1	30.8	23	7.8	24.2	28.8	25.2667	27.1	23.8	26	23.4667	25	97	80	86.6667	83	29.2	31.7	27.7	30.15	23.6	25	22.8	24.1
1991	10	2	33.2	24	9.2	25.8	31.2	27.4	28	23.8	27.2	25.6		95.3333	74	87		29.1	33.4	31.6		23.5667	25.9	25
1991	10	3	33.2	22.4	10.8	23.4	31.4	26.8	26.5	23.2	27.2	24.4	12.85	97.5	72	82	87	28.3	33.3	29	29.8	23.1	25.8	23.5	24
1991	10	4	32.6	22.4	10.2	25.4	32.4	27.2	28.1	24.4	28	26	26.1	92	72	91	85	29.9	34.9	32.8	32.5	24	26.6	25.6	25.4
1991	10	5	30.4	21.6	8.8	22.6	29	26.4	26.1	22.4	27	25.2	24.9	98	86	91	92	26.9	34.3	31.2	30.8	22.3	26.4	24.8	24.5
1991	10	6	31.6	22.4	9.2	24.2	30.8	27.2	27.4	23.6	27.4	26	25.7	95	77	91	88	28.7	34.2	32.8	31.9	23.4	26.3	25.6	25.1
1991	10	7	30	21.8	8.2	22.8	29.4	26	26	22.8	26.8	25.4		0	82	95	92	27.7	33.5	32	31.1	22.8	25.9	25.2	24.6
1991	10	8	31.2	22.8	8.4	24.4	30	25.6	26.4	24.4	27.4	25	24.25	0	82	95	92	30.5	34.8	31.3	32.2	24.4	26.6	24.8	25.3
1991	10	9	31.8	23.2	8.6	24.8	30.4	23.6	25.6	24.6	27.6	23	25.1	98	81	95	91	30.8	35.1	27.7	31.2	24.5	26.7	22.8	24.7
1991	10	10	30.4	22.8	7.6	23.8	29.8	24.8	25.8	23.6	26	23.6	24.4	98	74	91	88	29	31.1	28.3	29.5	23.5	24.7	23.1	23.8
1991	10	11	32.2	22.6	9.6	23.8	28.4	26.6	26.4	23.6	27.2	24.8667	24.7	98	91	93.6667	90.3333	29	35.3	30.9667	30.3667	23.5	26.8	24.5667	24.2667
1991	10	12	32.8	21.8	11	23.6	32	26.2	27	23.6	27.8	25	24.9667	0	73	91	88	29.1	34.6	30.9	31.5	23.6	26.5	24.6	24.9
1991	10	13	31.2	22.8	8.4	24	30.4	25.6	26.4	23.8	25.6	24.4	24.6	98	68	91	86	29.3	29.6	29.8	29.6	23.7	23.9	24	23.9
1991	10	14	32.4	22.2	10.2	24	31.4	27.2	27.5	23.4	27	26.2	25.5	95	71	92	86	28.4	32.7	33.3	31.5	23.2	25.6	25.9	24.9
1991	10	15	32.8	21.2	11.6	22	32.8	26	26.7	21.6	27.6	25.6	24.9	97	67	97	87	25.5	33.5	32.5	30.5	21.4	25.9	25.5	24.3
1991	10	16	32.8	21.6	11.2	22.8	31.6	27.4	27.3	22.4	27.2	24.1333	24.35	97	71	88.6667	83	26.8	33.1	29.1	28.95	22.2	25.8	23.5667	23.45
1991	10	17	30.4	22.8	7.6	24.8	29.4	25	26	24.6	26.8	23.6	25	98	82	89	90	30.8	33.5	28.2	30.8	24.5	25.9	23.1	24.5
1991	10	18	30.9333	21.8	9.13333	24	31	25.8	26.6	23.4	27.4	23.8	24.9	95	76	85	85	28.4	34.1	28.1	30.2	23.2	26.2	23	24.2
1991	10	19	33.8	22	11.8	26.8	32.4	26.4	28	24.6	27.6	26	26.1	84	69	97	83	29.5	33.7	33.3	32.2	23.8	26.1	25.9	25.2
1991	10	20	35	22.4	12.6	25.5	33.8	28.6	27.225	24.1667	28.6	24.1	24.6333	91.6667	68	86	83.6667	29.4	35.7	28.8	29.5333	23.7333	27	23.4	23.8
1991	10	21	35.2	23.2	12	25	34.4	27	28.4	24.4	28.6	24.4	25.8	95	65	81	80	30.1	35.3	28.8	31.4	24.2	26.8	23.4	24.8
1991	10	22	35	22	13	25.4	33.6	27.6	28.5	23	26.1	26.2	25.15	82	80	90	80.5	26.5	31.8	33.1	30.1	22	25.0333	25.7	24.1
1991	10	23	35.6	22.6	13	23.8	35	28.2	28.8	23	27.225	26.8	25.7667	93	65.25	90	83	27.5	32.5	34.3	31.6	22.7	25.375	26.3	24.9667
1991	10	24	32	23.8	8.2	25.7	31	25.4	27.9667	24.4	26.5333	22.8	13.05	83.5	65.3333	80	76	29.6	31	26	29.3	23.8667	24.6	21.7	23.7
1991	10	25	33.2	22.8667	10.3333	22.8	32.2	27.2	27.4	22.8	26.8	24.6	19.225	0	66	81	82	27.7	31.6	29.2	29.5	22.8	25	23.6	23.8
1991	10	26	39.2	22.6	16.6	24.2	28	24.2	25.2	24	24.8	23.2	24	98	77	92	89	29.7	29.2	27.8	28.9	23.9	23.6	22.8	23.5
1991	10	27	33.6	22.2	11.4	27	33	28	29	24.6	27.2	26	25.9	82	64	85	77	29.3	32.2	32.3	31.3	23.7	25.3	25.3	24.8
1991	10	28	34	24.2	9.8	28.8	33.2	29.4	30.2	24.35	28	26.8	25.3	90.75	68	82	81	29.675	34.3	33.5	30.35	23.925	26.4	25.9	24.3
1991	10	29	33	23.6	9.4	24.6	32.6	25.4	27	24.4	27.4	25	25.6	98	67	97	87	30.4	33	31.4	31.6	24.3	25.7	24.9	25
1991	10	30	33.8	21.6	12.2	23.2	31.8	27	27.3	23	28.2	24.6	25.3	98	76	82	86	27.9	35.8	29.3	31	22.9	27.1	23.7	24.6
1991	10	31	33.4	22.7	10.7	24.6667	31.2667	27	27.4667	23.9333	27.2	26.2	25.8	94.3333	73.3333	94	87.3333	29.2667	33.4	33.4667	32.0667	23.6667	25.8667	25.9667	25.1667
1991	11	1	33.8	22.6	11.2	24.2	33	28.4	28.5	23.4	27.8	25	25.4	94	67	76	79	28.2	33.9	29.4	30.5	23.1	26.1	23.8	24.3
1991	11	2	34.6	23	11.6	25.225	33	26.2	27.05	24.55	27.2	24.6	25.2	94.75	64	88	90.3333	30.4	32.2	29.9	31.2333	24.325	25.3	24	24.7667
1991	11	3	33	22.8	10.2	24.6	32	26.8	27.5	24.2	27.8	26.2	26.1	97	73	95	88	29.9	34.6	33.6	32.7	24.1	26.5	26	25.5
1991	11	4	34.6	22.2	12.4	26.4	33.8	25.8	27.9	24.8	27.4	24.2	25.5	88	61	88	79	30.2	32.2	29.1	30.5	24.2	25.3	23.6	24.4
1991	11	5	34.4	22.6	11.8	23.4	33.4	26.2	27.3	23	25.4	25.6	24.7	97	53	95	82	27.8	27.1	32.4	29.1	22.8	22.4	25.4	23.6
1991	11	6	34.8	22	12.8	23.8	33.2	24.8	26.6	23	27.4	24.4	24.9	93	64	97	85	27.5	32.6	30.3	30.2	22.7	25.5	24.3	24.1
1991	11	7	34	22.2	11.8	23.6	32.8	27.4	27.8	23.4	26.6	25	25	98	62	82	81	28.6	30.7	30.1	29.8	23.3	24.5	24.1	24
1991	11	8	32	22.6	9.4	23.4	30	27.8	27.3	23.2	26	26	25.1	98	73	87	86	28.3	30.9	32.4	30.5	23.1	24.6	25.4	24.4
1991	11	9	30.2	22.4	7.8	22.6	29.4	24.2	25.1	22	26	23.8	23.9	95	77	97	89	26	31.3	29.2	28.9	21.8	24.8	23.6	23.4
1991	11	10	30.4	22	8.4	23.4	30.2	25.4	26.1	23.2	26.4	25.2	24.9	98	74	98	90	28.3	31.9	31.9	30.7	23.1	25.1	25.1	24.5
1991	11	11	32.8	23	9.8	25.2	32.6	27	28	24.6	26.8	26.2	25.9	95	64	94	84	30.5	31.4	33.5	31.8	24.4	24.8	25.9	25.1
1991	11	12	33	21.2	11.8	23	32	27.6	27.5	23	26	25	25.1333	0	62	81	81	28.1	29.6	29.9	29.2	23	23.9	24.1	23.6
1991	11	13	33	22.2	10.8	25.2	32	25.4	27	22.6	26.2	24.6	24.5	80	63	94	79	25.7	30.2	30.4	28.7	21.5	24.2	24.3	23.3
1991	11	14	32.4	22.4	10	24.6	31.2	26.2	27.1	23	26.8	24.6	24.8	87	71	88	82	27	32.3	29.9	29.7	22.4	25.3	24	23.9
1991	11	15	33	21.8	11.2	23.4	31.8	26.2	26.9	22	24.6	24.6	23.7	89	56	88	77	25.5	26.1	29.9	27.2	21.4	21.8	24	22.4
1991	11	16	32.8	21.8	11	23	32	26.8	27.1	22	25.8	25	24.3	92	61	87	80	25.8	29.1	30.5	28.4	21.6	23.6	24.4	23.2
1991	11	17	32.6	22	10.6	23.4	31.8	26.2	26.9	23	25.8	25	24.6	97	62	91	83	27.8	29.2	30.9	29.3	22.8	23.7	24.6	23.7
1991	11	18	32.8	22.4	10.4	24.8	31.4	26.8	27.4	23.4	26.6	25.6	25.2	89	69	91	83	27.8	31.6	32	30.5	22.9	25	25.2	24.3
1991	11	19	33.8667	23.8	10.0667	25	34.8	27.8	28.8	23.2	25.4	25.6	24.7	86	47	84	72	27.2	26.2	31.4	28.3	22.5	21.9	24.8	23.1
1991	11	20	34	25	9	26.6	33.4	28.6	29.3	23.8	27	26.4	25.7	79	61	84	75	27.6	31.4	32.9	30.6	22.7	24.9	25.7	24.4
1991	11	21	37.6	26.2	11.4	27.6	34.2	31.8	31.4	23.8	28.4	25.2	25.8	73	65	59	66	26.9	34.8	27.7	29.8	22.3	26.6	22.8	23.9
1991	11	22	34.4	23	11.4	25.4	30.8	25.2	26.6	24.2	25.8	24.2	24.7	91	67	92	83	29.4	29.9	29.5	29.6	23.8	24	23.8	23.9
1991	11	23	34.2	22.6	11.6	23.4	31.6	24.8	26.1	23.4	26.4	24.6	25.05	0	67	98	88	28.8	31	30.8	30.2	23.4	24.6	24.5	24.2
1991	11	24	37	22.8	14.2	26.4	33.2	25	27.4	23.525	25.8	24.8	24.9	93.25	56	98	79.5	28.425	28.3	31.2	29.5	23.2	23.1	24.7	23.825
1991	11	25	33.6	22.8	10.8	24	31.4	26	26.9	23.6	27.2	25.4	25.4	97	72	95	88	28.8	33.3	32	31.4	23.4	25.8	25.2	24.8
1991	11	26	29.8	23.6	6.2	25	29	26	26.5	24.4	26.4	25.6	25.5	95	82	97	91	30.1	32.7	32.5	31.8	24.2	25.5	25.5	25.1
1991	11	27	34.2	23.6	10.6	26.4	33	28.4	29	24.4	25.4667	26	24.6667	89.25	71.3333	83	83.6667	29.625	29.4667	32	29.4667	23.9	23.8	25.2	23.7667
1991	11	28	34.2	22.2	12	25	33	28.6	28.8	24.44	26.4	26.6	25.2333	93	60	86	85.25	30.16	30	33.5	30.375	24.18	24.1	25.9	24.275
1991	11	29	31.6	22.8	8.8	23.6	30	26.8	26.8	23.6	26.2	26	24.9	0	74	94	89	29.1	31.5	33.1	31.2	23.6	24.9	25.7	24.7
1991	11	30	35.2	23	12.2	24.4	32.4	27.4	27.9	24.2	26.26	26.4	25	98	68.8	92	76	30.1	30.94	33.7	29.3	24.1	24.6	26.1	23.65
1991	12	1	35	24	11	26.2	34	26.6	28.4	24	26.6	25	25.2	83	56	88	76	28.4	29.9	30.6	29.6	23.2	24	24.4	23.9
1991	12	2	33.6	22.2	11.4	24.6	33.2	25.6	27.3	22.6	28.4	25	25.3	84	70	95	83	26.1	35.5	31.3	30.9	21.8	26.9	24.8	24.5
1991	12	3	34.6	21.4	13.2	23.2	33.6	26.2	27.3	21.8	26.8	25.4	24.7	89	59	94	80	25.2	30.7	31.9	29.3	21.2	24.5	25.1	23.6
1991	12	4	35	23	12	25.2	34.2	30.2	30	22	24.4	22.8	23.1	76	45	53	58	24.3	24.1	22.8	23.7	20.6	20.5	19.6	20.2
1991	12	5	34.8	22.6	12.2	24.2	33.4	28	28.4	21.8	26.3	25	24.9	81	67.5	79	90	24.5	30.9	29.7	30.5	20.8	24.55	23.9	24.4
1991	12	6	35.2	23.8	11.4	24.05	35	29	27.15	23.3	25.2	25	24.3	94.25	45	72	79.5	28.15	25.5	29	28.45	22.975	21.4	23.5	23.15
1991	12	7	33.4	21.2	12.2	24.15	31.2	26.0667	26.7333	22.35	25.9333	24.1	16.2333	82	66.6667	89	82	25.85	30	29.1	27.95	21.6	24.0333	23.55	22.85
1991	12	8	34.6	22.8	11.8	24.7	31.5	26.8	27.475	23.55	25.65	24.4	24.525	91	63	82.75	79	28.275	29.1	28.975	28.75	23.125	23.525	23.5	23.35
1991	12	9	35.2	24	11.2	24.8	33.4	27	28	21	24	24.45	24.275	71	46	84.5	76.5	22.3	23.6	29.325	28.175	19.3	20.2	23.675	22.95
1991	12	10	35.8	23.4	12.4	25.4	33.6	27.2	28.4	21.8	24.2	22.8	22.9	73	46	69	63	23.7	24	24.8	24.2	20.2	20.4	21	20.5
1991	12	11	34.8	24	10.8	24.6	33.4	29	29	21.6	24.2	23.2	23	77	47	61	62	23.8	24.1	24.6	24.2	20.3	20.5	20.8	20.5
1991	12	12	35.6	24	11.6	25.4	34.4	28.2	29.1	22	27.6	23.4	24.3	75	60	67	67	24.2	32.4	25.6	27.4	20.5	25.4	21.5	22.5
1991	12	13	35	23.8	11.2	24.8	33	26.6	27.8	20.6	24	22.4	22.3	69	47	70	62	21.5	23.9	24.3	23.2	18.6	20.3	20.6	19.9
1991	12	14	34.8	23.8	11	24	33.2	28	28.3	20.8	25.2	20.8	22.3	75	53	52	60	22.4	26.7	19.8	23	19.3	22.2	17.3	19.6
1991	12	15	35	22.2	12.8	23	34	28	28.3	21	24.4	26.4	23.9	84	45	88	73	23.5	24.2	33.3	27	20.1	20.6	25.9	22.2
1991	12	16	35.8	22.6	13.2	23	34.6	26.2	27.5	22.4	25.2	24.6	24.1	95	47	88	77	26.7	25.8	29.9	27.4	22.2	21.6	24	22.6
1991	12	17	35.2	21.6	13.6	24.5333	34.8	26.8	28.4	23.1333	25.4	25	24.35	89	47	87	69.5	27.4333	26.2	30.5	27.5	22.5667	21.9	24.4	22.55
1991	12	18	35	23	12	26.4	33.2	28.8	29.3	22.8	26.4	22.8	24	74	59	60	64	25.4	29.9	23.8	26.3	21.3	24	20.3	21.9
1991	12	19	34.6	23.6	11	25.075	33.4	28.4	28.7	22.15	26.6	21	23.45	78.25	59	52	65.5	24.8	30.3	20	25.55	20.9	24.3	17.5	21.35
1991	12	20	35.6	23.8	11.8	25.8	33.2	28.2	28.9	20	27.4	20.4	22.6	59	64	49	57	19.5	32.6	18.8	23.6	17.1	25.5	16.5	19.7
1991	12	21	35.6	23.8	11.8	25.2	33.64	26.4	28.475	20.6	25.72	21.6	24.15	66	53.6	66	70.5	21.2	27.82	22.6	27.2	18.4	22.78	19.5	22.4
1991	12	22	33.8	22.8	11	23.6	32.4	29.8	28.9	21.2	24	22.6	22.6	81	50	54	62	23.6	24.3	22.6	23.5	20.1	20.6	19.5	20.1
1991	12	23	35	22.4	12.6	23.8	33	27.8	28.1	21.8	25	23.2	23.3	84	52	68	68	24.8	26.4	25.4	25.5	20.9	22	21.3	21.4
1991	12	24	35.8	22.6	13.2	25.2	34	29.6	29.6	23	25	24.8	24.3	83	48	68	66	26.6	25.7	28.1	26.8	22.1	21.5	23	22.2
1991	12	25	35	23.4	11.6	24.2	34.2	28	28.6	22.6	25.4	24.4	24.1	87	49	75	70	26.3	26.6	28.2	27	22	22.1	23	22.4
1991	12	26	35.8	23.8	12	25.6	33.8	30.8	30.3	23.2	25	24.6	24.3	82	49	60	64	26.8	25.8	26.8	26.5	22.2	21.6	22.2	22
1991	12	27	36.4	23.6	12.8	24.4	35.8	25.4	27.8	23.2	28	24.4	25.2	90	56	92	79	27.6	32.6	29.9	30	22.7	25.5	24	24.1
1991	12	28	36.2	23.8	12.4	24.8	34.12	27.8	28.56	22.6	26.08	24.98	24.8	83	53.2	84	73	25.9	28.48	30.2	28.58	21.7	23.16	24.18	23.26
1991	12	29	35.4	23	12.4	24	34.2	27	28	21.6	26	24.8	24.1	81	52	84	72	24.2	28.2	29.8	27.4	20.6	23	24	22.5
1991	12	30	35.8	23.8	12	25.4	35.4	26.95	27.3667	23	28	25.05	24	82	57	93.5	76	26.5	32.9	31.25	27.6	22	25.6	24.75	22.7
1991	12	31		22.0667		24.7333	33.4667	25	26.3	23.5333	26.2667	23.4	12.45	86.5	57.3333	88	81	28.2333	29.4667	27.7	27.9	23.1	23.7667	22.8	22.9
1992	12	31	35.4	22.6	12.8	23.8	33.8	27.4	28.1	20.4	25	23.2	22.9	74	49	70	65	21.8	26	25.7	24.5	18.8	21.7	21.5	20.7

## Sheet: 1992
						Temperature				Temperature				Relative Humidity				Pressure				Dew temperature
Year	Month	Day	Maximum	Minimum	Max-Min	1899-12-31 07:00:00	1899-12-31 13:00:00	1899-12-31 19:00:00	Average	1899-12-31 01:00:00	1899-12-31 13:00:00	1899-12-31 19:00:00	Average	1899-12-31 01:00:00	1899-12-31 13:00:00	1899-12-31 19:00:00	Average	1899-12-31 07:00:00	1899-12-31 13:00:00	1899-12-31 19:00:00	Average	1899-12-31 07:00:00	1899-12-31 13:00:00	1899-12-31 19:00:00	Average		Month	Taverage	Hraverage
1992	1	1	36.4	22.8667	13.5333	25.8	33.2667	26.9333	28.2333	23.2	25.6	25.2667	24.2	81.5	57.5	87.6667	76	26.85	28.2	31.1	27.8	22.25	23.05	24.7	22.8		January	29.3629	66.0806
1992	1	2	37.4	20.6	16.8	23	32.8	28.2	28	22.6	26.8	25.4	24.9	97	63	80	80	27.1	31.2	30.6	29.6	22.4	24.8	24.4	23.9		February	29.7571	65.4286
1992	1	3	35	21.8	13.2	24	33.2	29.6	29.1	23.4	27.2	25.4	25.3	95	63	72	77	28.4	32.1	29.6	30	23.2	25.2	23.9	24.1		March	31.1067	60.6481
1992	1	4	34.8	23.2	11.6	24.6	34.2	29.6	29.5	24	26.6	26.4	25.7	95	55	78	76	29.4	29.8	32.3	30.5	23.8	24	25.3	24.4		April	30.2679	76.2632
1992	1	5	35	23	12	24.2	32	26.8	27.5	23.8	28.2	26	26	97	75	94	89	29.2	35.7	33.1	32.7	23.6	27	25.7	25.5		May	28.2516	79.5167
1992	1	6	34.4	22.8	11.6	23.8	31	28	27.7	23.4	26.4	25.8	25.2	97	70	84	84	28.5	31.3	31.7	30.5	23.2	24.8	25	24.4		June	28.9556	78.6914
1992	1	7	36.8	22	14.8	22.6	35	30	29.4	22.6	26.2	23.6	24.7	0	50	59	70	27.4	28.2	24.9	26.8	22.6	23	21	22.2		July	27.7161	78.6389
1992	1	8	35.2	22.4	12.8	25	35	30.4	30.2	21.6	23.8	22.6	22.7	74	39	51	55	23.5	22	22.2	22.6	20.1	19.1	19.2	19.5		August	28.347	80.7124
1992	1	9	36.6	24.2	12.4	25.6	34.6	30	30	20.8	25.2	23.8	23.3	65	47	60	57	21.4	25.8	25.4	24.2	18.6	21.6	21.3	20.5		September	27.79	82.6914
1992	1	10	36.8	21.4	15.4	22	35	31.2	29.9	21.2	25.8	24	23.7	93	48	55	66	24.6	27.1	25.1	25.6	20.9	22.4	21.1	21.5		October	27.2288	86.3917
1992	1	11	35.8	21.8	14	25.4	35	29.8	30	22	24.6	22.8	23.1	75	43	55	57	24.2	24	23.1	23.8	20.5	20.4	19.8	20.3		November	27.6662	83.5972
1992	1	12	34.4	23.8	10.6	24.2	33.6	27.8	28.3	19.4	23.6	25.6	22.9	64	43	84	64	19.3	22.5	31.4	24.4	17	19.4	24.8	20.4		December	27.7363	76.2124
1992	1	13	36.2	22.4	13.8	23.8	34.8	27.2	28.3	20.4	23.8	23.6	22.6	74	40	74	63	21.7	22.2	26.7	23.5	18.8	19.2	22.2	20.1
1992	1	14	36	20.2	15.8	22.4	34.8	29.4	29	20.8	24	24	22.9	87	41	64	64	23.5	22.7	26.2	24.1	20.1	19.5	21.9	20.5
1992	1	15	36.4	21.8	14.6	24.2	34.2	29	29.1	20.6	23.6	23.4	22.5	72	41	63	59	21.9	22.1	25.1	23	18.9	19.1	21.1	19.7
1992	1	16	35.6	22	13.6	24.8	35.2	31	30.5	21.2	24.2	23	22.8	73	40	51	55	22.8	22.9	22.8	22.8	19.6	19.7	19.6	19.6
1992	1	17	37.8	24.4	13.4	25.2	37.6	31	31.2	23.8	24.8	22.2	23.6	89	35	47	57	28.5	22.8	20.9	24.1	23.3	19.6	18.2	20.4
1992	1	18	38.6	23.6	15	25	37.6	31.2	31.3	21.4	26	21.8	23.1	73	40	44	52	23.1	25.9	19.9	23	19.8	21.7	17.4	19.6
1992	1	19	38.4	20.4	18	22	35.2	31	29.8	20.8	25.2	25	23.7	90	45	62	65	23.8	25.4	27.7	25.6	20.3	21.4	22.8	21.5
1992	1	20	35.8	21.8	14	23.4	35.2	27.4	28.4	22.4	26.4	25	24.6	92	50	82	75	26.4	28.6	30.1	28.3	22	23.3	24.1	23.1
1992	1	21	36.8	23	13.8	25.2	35.6	32.2	31.3	22.4	25.4	25	24.3	79	44	56	60	25.2	25.7	26.9	25.9	21.2	21.5	22.3	21.7
1992	1	22		22		23	35.2	28.6	29.1667	22.2	25.2	24.1333	24.2	93	45	69	66.5	26.2	25.4	27.1333	26.8	21.9	21.4	22.4333	22.2
1992	1	23	36.8	22.6	14.2	23.2	35.6	24.6	27	21.8	26.2	23.8	23.9	89	48	94	77	25.2	27.8	28.9	27.3	21.2	22.8	23.5	22.5
1992	1	24	35.6	23	12.6	24.8	35	28.8	29.3	20.6	22.6	25.6	22.9	69	34	78	60	21.5	19.2	30.7	23.8	18.6	16.9	24.5	20
1992	1	25	36	22.8	13.2	27.4	35	29.6	30.4	22.4	25	22.8	23.4	65	45	56	55	23.8	25	23.2	24	20.3	21.1	19.9	20.4
1992	1	26	36.4	23.8	12.6	25	35.4	31	30.6	21.2	26.2	21.4	22.9	72	49	43	54	22.6	27.9	19.1	23.2	19.5	22.9	16.8	19.7
1992	1	27	36.6	23.4	13.2	24.6	35.2	31	30.5	21.6	23.8	24	23.1	77	39	56	57	23.8	21.9	25.2	23.6	20.3	19	21.2	20.2
1992	1	28	36.4	23.8	12.6	24.6	35	30.4	30.1	21.2	25.4	25.8	24.1	74	46	69	63	22.9	26.1	30.2	26.4	19.7	21.8	24.2	21.9
1992	1	29	36.4	21.6	14.8	22.8	33.4	31	29.5	22	26.2	24.4	24.2	93	57	58	69	25.9	29.2	26.2	27.1	21.7	23.7	21.8	22.4
1992	1	30	35.6	19.8	15.8	20.4	33.8	30.4	28.8	19.4	25.2	25	23.2	91	50	65	69	21.9	26.3	28.1	25.4	18.9	21.9	23	21.3
1992	1	31		21.9333		25.7	32.9333	27.9	28.15	23.2	26.4	24.9	24.8	81.5	61.6667	79	77	26.775	30.1	29.5	29.25	22.2	24.1667	23.85	23.65
1992	2	1	34.2	20.6	13.6	24.2	32.8	29.4	29	21.8	25	25	23.9	81	53	70	68	24.5	26.5	28.7	26.6	20.8	22	23.4	22.1
1992	2	2	36	23.2	12.8	25	35.2	28.2	29.2	21	25	25.2	23.7	70	44	79	64	22.2	24.9	30.1	25.7	19.2	21	24.1	21.4
1992	2	3	35.6	22.4	13.2	24.8	34.2	30.8	30.1	22	24.8	23	23.3	79	47	52	59	24.6	25.1	22.9	24.2	20.8	21.1	19.7	20.5
1992	2	4	34.2	22.6	11.6	24.4	33.8	28.8	28.9	23	24.8	25.4	24.4	89	48	76	71	27.2	25.3	30.2	27.5	22.4	21.3	24.2	22.6
1992	2	5	35.4	22.2	13.2	24.2	33.8	29.2	29.1	23.2	26.2	25.6	25	92	55	75	74	27.8	29	30.4	29	22.8	23.5	24.3	23.6
1992	2	6	35	22.4	12.6	23	33.4	29.6	28.9	22.2	26	25.2	24.5	93	56	70	73	26.2	28.7	29.1	28	21.9	23.4	23.6	22.9
1992	2	7	35.6	22.8	12.8	23.4	34	28.4	28.5	23.2	25.6	24.4	24.4	98	51	72	74	28.3	27.2	27.9	27.8	23.1	22.5	22.9	22.8
1992	2	8	35.4	22.8	12.6	23.4	34.1667	29.4	29.3	23	25.2	24.8	23.8	97	45.5	69	60.5	27.8	25.6	28.2	25.35	22.8	21.4	23.1	21.3
1992	2	9	34	23	11	24	31.4	28.6	28.1	23.8	26.8	25.2	25.3	98	70	76	82	29.3	32.2	29.8	30.4	23.7	25.3	24	24.3
1992	2	10	35.4	23.2	12.2	24	34.6	30.6	30	23.6	26.4	25	25	97	53	64	71	28.8	29	27.9	28.6	23.4	23.5	22.9	23.3
1992	2	11	35.4	23.4	12	24.2	32.6	30	29.2	23.8	26.2	25.4	25.1	97	61	69	76	29.2	29.8	29.4	29.4	23.6	24	23.7	23.8
1992	2	12	34.4	23.8	10.6	24.8	32	28.2	28.3	24	25.6	25	24.9	94	60	77	77	29.3	28.6	29.5	29.1	23.7	23.3	23.8	23.6
1992	2	13	35.8	22.8	13	23.4	34.2	28.2	28.5	20.6	23.6	24	22.7	78	41	71	63	22.4	22.1	27	23.8	19.3	19.1	22.4	20.3
1992	2	14	36.8	23.4	13.4	24	33	31.8	27.4	21	23.6	22.6	23.7	77	55	45	73	22.9	24.3	21.3	26.6	19.6	20.7	18.5	22.1
1992	2	15	36.6	22	14.6	24.4	35.2	31.4	30.6	22	24.8	23.8	23.5	81	43	53	59	24.8	24.4	24.4	24.6	21	20.7	20.7	20.8
1992	2	16	37.4	24.2	13.2	26.8	35.4	31.2	31.2	21.8	24.2	22.8	22.9	65	40	49	51	22.8	22.8	22.2	22.6	19.6	19.6	19.2	19.4
1992	2	17		25		25.8	33.7	29.9	29.65	21.8	24.2	23.3	23.1	71	46.5	59.5	61.5	23.5	23.95	24.3	24.1	20.1	20.25	20.4	20.35
1992	2	18	38.8	22.5333	16.2667	26.3333	35.5333	30.4	29.95	22.7333	24.5	22.4	23.9	74	45	50	63	25.3	24.2	21.8	25.6	21.2333	20.35	18.9	21.35
1992	2	19	36.8	24.4	12.4	25.2	35.4	30.8	30.5	20.2	24.2	21.8	22.1	64	40	45	49	20.3	22.8	20.1	21.1	17.8	19.6	17.6	18.3
1992	2	20	36.6	24.4	12.2	25.2	34.2	30.4	30	21	24.4	22.2	22.5	69	45	49	54	22.1	24.1	21.3	22.5	19.1	20.5	18.5	19.4
1992	2	21	36.2	25	11.2	25.8	35.2	31	30.8	22	23.8	22.8	22.9	72	39	50	53	23.9	21.9	22.3	22.7	20.4	19	19.2	19.5
1992	2	22	37	24.8	12.2	25.4	36.6	31.6	31.3	20.8	25.85	22.6	24.85	66	49	46	70	21.5	27.3	21.4	28.15	18.7	22.55	18.6	23.05
1992	2	23	37.6	24.2	13.4	25.6	36.2	30.2	30.6	21.2	24.2	23.6	23	68	37	58	54	22.2	22.2	24.7	23.1	19.2	19.2	20.9	19.8
1992	2	24	38.6	22	16.6	22.4	36.6	30.8	30.1	21.4	24.8	24.6	23.6	92	38	60	63	24.8	23.5	26.8	25	21	20.1	22.2	21.1
1992	2	25	38.2	22.2	16	23.4	37.2	32.2	31.3	22.6	27.2	25.6	25.1	93	46	59	66	26.9	29.4	28.4	28.2	22.3	23.8	23.2	23.1
1992	2	26	38	23.2	14.8	24	36.8	32.2	31.3	23.6	26.4	26.4	25.5	97	44	64	68	28.8	27.5	30.6	29	23.4	22.7	24.4	23.5
1992	2	27	37.8	23.4	14.4	24.6	35	31	30.4	24	27.6	25.8	25.8	95	57	66	73	29.4	32	29.8	30.4	23.8	25.2	24	24.3
1992	2	28	37.6	22.8	14.8	23.6	36.2	32	31	21.6	25.6	25.4	24.2	84	43	59	62	24.5	25.8	28	26.1	20.7	21.6	23	21.8
1992	2	29	36.8	23.4	13.4	25.6	35.4	26.2	28.4	22.4	25.4	25.4	24.4	76	45	94	72	25	25.8	31.9	27.5	21.1	21.6	25.1	22.6
1992	3	1	38	25.2	12.8	27.4	35.6	32.2	31.9	23.2	25.4	24.4	24.3	70	44	53	56	25.6	25.7	25.4	25.6	21.5	21.5	21.3	21.5
1992	3	2	37.6	26	11.6	26.8	36.2	32	31.8	22.2	24.2	23.6	23.3	67	37	50	51	23.7	22.2	23.5	23.2	20.2	19.2	20.1	19.8
1992	3	3	38.6	25.2	13.4	25.8	36.8	31.8	31.5	21.4	25.4	22.8	23.2	68	40	46	51	22.6	24.9	21.8	23.1	19.4	21	18.9	19.8
1992	3	4	38.8	24.6	14.2	25.6	37.6	32.6	32.1	21.2	26.4	25.2	24.3	68	42	55	55	22.2	27	27.1	25.5	19.2	22.3	22.4	21.3
1992	3	5	38.2	24.8	13.4	25.4	35.4	32	31.2	21.8	25.2	25	24	73	44	57	58	23.7	25.3	27	25.3	20.2	21.3	22.4	21.3
1992	3	6	38.6	22.6	16	23.4	35.2	33.8	31.5	22.8	25.6	25	24.5	95	47	49	64	27.3	26.4	25.8	26.5	22.6	22	21.6	22.1
1992	3	7	36.8	23.2	13.6	25.6	34.2	28.8	29.4	24.2	23.6	25.4	24.4	89	41	76	69	29.3	22.1	30.2	27.2	23.7	19.1	24.2	22.3
1992	3	8	37.4	23.2	14.2	24.8	32.2	31.6	28.45	22.8	25.8	25	24.25	84	60.5	74	73	26.4	29	29.15	27.75	22	23.5	23.6	22.75
1992	3	9	39.2	22.8	16.4	23.6	37.2	34	32.2	22.6	25	25.4	24.3	92	37	50	60	26.7	23.6	26.7	25.7	22.2	20.1	22.2	21.5
1992	3	10	40.2	23.4	16.8	25.2	37.8	32.4	32	23.4	26.2	24.2	24.6	86	40	51	59	27.6	26.3	24.7	26.2	22.7	21.9	20.9	21.9
1992	3	11	38.8	22.2	16.6	23.6	36.8	32.4	31.3	22	25.6	26	24.5	87	41	60	63	25.4	25.4	29.4	26.7	21.3	21.3	23.7	22.1
1992	3	12	39.4	23	16.4	26	37.2	33.8	32.7	24.8	26	26.2	25.7	91	41	55	62	30.5	26.2	29	28.5	24.4	21.8	23.5	23.2
1992	3	13		24.4		24.8	31.25	28	27.65	23.6	24.8	24.3	23.7	91	61	76	75.5	28.3	27	27.95	26.75	23.1	22.35	22.85	22.2
1992	3	14	37.6	24.4	13.2	25.6	35.6	31	30.8	24.6	26.4	24.6	25.2	92	49	59	67	30.3	28.3	26.7	28.4	24.2	23.1	22.2	23.2
1992	3	15		24.4		25.2	38	30.6	31.1	23.6	25.4	25.8	24.9	88	36	68	64	28.1	24.1	30	27.4	23	20.5	24.1	22.5
1992	3	16	38.6	24.8	13.8	27.8	37.4	32.2	32.4	20.6	25.2	23.4	23.1	52	37	48	46	19.5	24	22.9	22.1	17.1	20.4	19.7	19.1
1992	3	17	38.4	26	12.4	27	37.4	32.4	32.3	19.4	24.8	22.6	22.3	49	36	43	43	17.5	22.9	20.9	20.4	15.4	19.7	18.2	17.8
1992	3	18	39.8	26.4	13.4	27.2	38	33.8	33.2	20.8	24	23.2	22.7	56	31	41	43	20.3	20.5	21.4	20.7	17.8	17.9	18.6	18.1
1992	3	19	39	26	13	27.8	38	34	33.5	22.8	25.8	25.4	24.7	65	38	50	51	24.4	25.1	26.7	25.4	20.7	21.2	22.2	21.4
1992	3	20	37.4	23.6	13.8	25.8	36	33.6	32.3	24.4	26.6	26	25.7	89	48	55	64	29.6	28.6	28.6	28.9	23.9	23.3	23.3	23.5
1992	3	21	35.2	24.4	10.8	25.8	34.2	26.2	28.1	24.4	26.2	25.4	25.3	89	53	94	79	29.6	28.7	31.9	30.1	23.9	23.4	25.1	24.1
1992	3	22	37.8	24.6	13.2	25.6	28.6	31.4	29.3	21.2	25.4	23.4	23.3	68	77	51	65	22.2	30.3	23.5	25.3	19.2	24.3	20.1	21.2
1992	3	23	37.6	21.4	16.2	23.4	35.8	33	31.3	21.2	24.6	25.4	23.7	82	40	54	59	23.7	23.5	27.4	24.9	20.2	20.1	22.6	21
1992	3	24	38	22.4	15.6	23	33.4	30.6	28.4	22.4	24.7	24	22.8	95	49	58	63	26.7	25.3	25.4	24.2	22.2	21.3	21.4	20.5
1992	3	25	36.6	22.8	13.8	27.4	33.8	32.6	31.6	24.6	26.2	23.8	24.2	80	54	59	61	29.1	28.8	25.2	26.3	23.6	23.4	21.2	21.9
1992	3	26	37	24.4	12.6	26.4	34.8	31.8	31.2	24.2	26.4			84	57			28.7	29.6			23.4	23.9
1992	3	27	36.2	23.8	12.4	24.8	35.2	31.6	30.8	23.6		26.8		91		88		28.3		34.2		23.1		26.3
1992	3	28	38.2	22.2	16	23.8	36.4	34.2	32.2	22.4	27.4	26.4	25.4	89	50	54	64	26.1	30.5	29.2	28.6	21.8	24.4	23.7	23.3
1992	3	29		23.8		28	35.4	33.4	32.6	23.4	25.8			68	47			25.7	26.8			21.6	22.3
1992	3	30		25		27	35			21.2	25.7			90	54			24.4	27.9			20.7	22.9
1992	3	31	32.4	22.2	10.2	25.2	32.4	30.6	29.7	23.2	25.1	20.5	22.9	90	52	44	62	27.6	26.5	18.1	24.1	22.7	22	15.9	20.2
1992	4	1		23.4		23.8	29.4			23	26.8			93	82			27.5	33.5			22.7	25.9
1992	4	2	38	22.8	15.2	27.2	35.6	32.6	32	24.2	29.4			78	63			28.2	36.9			23.1	27.6
1992	4	3	37.2	23.2	14	24.6	35	33.8	31.8	24.2	28			97	59			29.9	33.1			24.1	25.8
1992	4	4	37.8	24	13.8	25.6	36.4	27.8	29.4	25	27.6	26		95	61	87		31.3	32.7	32.4		24.8	25.5	25.4
1992	4	5		23.4		23.8	35.4			23.4	28.2			97	58			28.5	33.4			23.2	25.9
1992	4	6	37.6	23.8	13.8	27.8	36.4	27.4	29.8	24.8	28.2	26.2		81	54	91		29.6	32.8	33.2		23.9	25.6	25.8
1992	4	7	38	26	12	27	36.6	33.8	32.8	23	26	26.8	25.3	71	43	58	58	25.4	26.6	30.6	27.5	21.4	22.1	24.4	22.6
1992	4	8	40	24.6	15.4	25.4	38	34.8	33.3	24.6	28	26.8	26.5	94	47	54	65	30.4	31.1	29.9	30.5	24.3	24.7	24.1	24.4
1992	4	9	41.8	25	16.8	27.4	39.4	35	34.2	25.4	29.2	27.6	27.4	85	47	57	63	31.1	33.7	32	32.3	24.7	26.1	25.2	25.3
1992	4	10	40	26	14	28	24.8	32.2	26	25.8		28.2		84		74		31.7		35.6		25		27
1992	4	11	38.2	26.4	11.8	28	37.2	33.4	33	25.8	28.2	24.6	24.6	84	51	88	82	31.7	32.3	29.9	29.2	25	25.3	24	23.6
1992	4	12	35.8	20.6	15.2	26.2	34	32.2	31.2	25.6	27.6	24.4	24.9	95	61	86	83	32.4	32.7	29.4	29.8	25.4	25.5	23.7	24
1992	4	13	37.6	25.4	12.2	29.2	35.8	30.8	31.6	24.7	27	25		95	51	63		30.75	29.8	27.8		24.5	24	22.8
1992	4	14	38.2	24.8	13.4	25.8	35.8	33.2	32	24.4	26.8	24.2		89	50	89	82	29.6	29.3	29.3	28.7	23.9	23.7	23.7	23.4
1992	4	15	34.8	25.4	9.4	26.4	33.4	28.4	29.1	25	26.4	26.6	25.7	89	63	87	81	30.7	30.4	33.6	31.1	24.5	24.3	26	24.7
1992	4	16	36.2	23.8	12.4	27.4	33.2	32	31.1	24	25.9			76	66.5			27.6	29.95			22.7	24.1
1992	4	17	36.8	24.4	12.4	26.6	35.4	31.4	31.2	25.4	26.8	25.2		88	51	77		31.4	29.5	29.9		24.8	23.8	24.1
1992	4	18	35.6	23.8	11.8	26.4	35.2	30	30.4	25.4	26.8	26.8	25.9	92	52	82	77	31.8	29.6	33.5	31.1	25.1	23.9	25.9	24.7
1992	4	19	32.4	23.8	8.6	24.6	31.6	28.2	28.2	24.4	27.8	25.2	25.8	98	75	79	84	30.4	34.8	30.1	31.8	24.3	26.6	24.1	25
1992	4	20	36.2	23.4	12.8	25.4	34.4	31.2	30.6	20	28.2	26.4	24.9	61	63	69	64	19.8	34.1	31.2	28.4	17.3	26.3	24.8	22.8
1992	4	21	37.6	23.8	13.8	25.4	36	29.4	30	25	28	25.4	25.3	97	55	85	80	31.4	32.5	31.1	30.5	24.9	25.4	24.7	24.3
1992	4	22	37	25.2	11.8	26.6	35.6	31	31	24.8	28.4	24.2	25.1	97	58	84	81	31	33.9	28.7	30	24.7	26.1	23.4	24.1
1992	4	23	36.8	26	10.8	26.4	34.8	29.4	30	24.2	27.6	26	25	85.5	58	77	74	29.1	32.1	31.3	29.2	23.45	25.3	24.8	23.6
1992	4	24	37.4	25.8	11.6	27.2	36.6	27.2	29.5	23.7	26.8	24.4	24.4	82	65	86	73	27.8	31.5	29.4	28.1	22.75	24.95	23.7	22.9
1992	4	25	36	25.6	10.4	26	32.4	31	30.1	24.8	27.8			80	71			29.4	34.3			23.8	26.3
1992	4	26		24.8		26.2	27.2	26.2	28.4	25.2	26.4	25.4	25.7	87	94	94	78	30.95	33.9	31.9	30.7	24.6	26.1	25.1	24.5
1992	4	27	37.6	23.4	14.2	25.2	29.4	27.4	27.4	25	26.5	26.8	25.5	98	58	95	83	31.5	29.9	34.8	30.8	24.9	24.05	26.6	24.5
1992	4	28	36.4	24.4	12	24.8	33	26.2	27.5	24	26.4	25.6	25.7	94	67	95	84	29.3	31.05	32.4	31.5	23.7	24.65	25.4	24.9
1992	4	29	34.8	22.8	12	23.2	27.6	27	26.2	23	26.4	26.6	25.3	98	91	97	95	27.9	33.6	34.5	32	22.9	26	26.5	25.1
1992	4	30	34.8	23	11.8	24.8	33	29.4	29.1	24.4	26.2	24.6	24.8	97	74	94	86	30.3	31.5	30.4	30.1	24.3	24.9	24.3	24.1
1992	5	1	35.4	25.4	10	28.4	34	28	29.6	24	26.2	25	24.4	70	73.6667	79	75	26.9	31.3667	29.7	28.35	22.3	24.8	23.9	23.1
1992	5	2	29.8	24	5.8	26	27.8	27.8	27.3	23.7333	25.8	26	24	94.3333	85	87	86	28.9333	31.9	32.4	28.5	23.4667	25.1	25.4	23.25
1992	5	3	33.6	24.4	9.2	25.2	31.4	25	26.6	24.6	27.6	23.6	25.3	95	75	89	86	30.5	34.4	28.2	31	24.4	26.4	23.1	24.6
1992	5	4	34	23.2	10.8	28	31	30	29.8	24.8667	27.4	26.4		90	76	75		30.5667	34.1	32		24.3667	26.2	25.2
1992	5	5	35.4	24	11.4	25.8	31.5333	28	28.4	24.4	26.2667	26	24.55	89	66.3333	85	75.5	29.6	30.6333	32.3	28.4	23.9	24.4333	25.3	22.95
1992	5	6	32.4	22.4	10	23.8	28	26.2	26	23.6	25.2	25	24.6	98	80	91	90	29	30.2	30.9	30	23.5	24.2	24.6	24.1
1992	5	7	34.8	23.0667	11.7333	25.8	32.3333	26.4	27.7	23.3333	26.4	22.8	23.8	81.6667	63.3333	74	70.5	27.2	30.4667	25.55	26.85	22.2667	24.3333	21.2	22.1
1992	5	8	34.4	23.6	10.8	24.6	32.6	29.8	29.2	24.2	27.4	25.8	25.8	97	67	73	79	29.9	33	30.5	31.2	24.1	25.7	24.4	24.7
1992	5	9	34.2	24.6	9.6	28	31.8	28.8	25.4	23.7333	26.6	22.8	23.5	95.3333	66.6667	92	83	29	31.4	27.1	27.3	23.5333	24.8333	22.4	22.5
1992	5	10	35.8	26.2	9.6	27	35	31.6	31.3	23.6	26	25.4	25	75	49	61	62	26.9	27.6	28.3	27.6	22.3	22.7	23.1	22.7
1992	5	11	34.8	26.6	8.2	27.2	34.8	28.8	29.9	23.8	27	24.9333	25.1	75	55	83	78	27.2	30.5	30.0333	29.9333	22.5	24.4	24.1	23.9333
1992	5	12	36.6	24.6	12	25.2	33.2	28.4	28.8	24.8	26.4	26	25.7	97	59	83	79	31	29.9	32	31	24.7	24	25.2	24.6
1992	5	13	32	24.2	7.8	25.2	31.6	25.8	27.1	24.6	27.2	25.2	25.7	95	71	95	87	30.5	33.1	31.6	31.8	24.4	25.8	25	25
1992	5	14	34	24.2	9.8	24.8	32.8	28.2	28.5	24.4	27.6	25	25.7	97	67	77	80	30.3	33.5	29.5	31.1	24.3	25.9	23.8	24.7
1992	5	15	34	23	11	24	30.8	28.8	28.1	23.4	27	26	25.5	95	75	80	83	28.4	33.1	31.7	31.1	23.2	25.8	25	24.7
1992	5	16		23.4		25.4	35	26.7	28.3	24.4667	28.4	25.1	25.6	84	61	88	79	29.3	34.3	30.8	30.85	23.6667	26.3	24.5	24.5
1992	5	17	33.2	22.8	10.4	24.4	32.4	29.2	28.8	24	26.6	26.6	25.6	97	54	82	73.5	29.6	29.5	33.1	30	23.9	23.8	25.7	24.05
1992	5	18	35	24.2	10.8	25.8	33.2	28	28.8	24.8	28	24	25.6	92	68	72	77	30.6	34.3	27.2	30.7	24.4	26.4	22.5	24.4
1992	5	19	32.6	23.8	8.8	24.2	30.6	29	28.2	24	27.4	27.2	26.2	98	78	87	88	29.7	34.4	34.9	33	23.9	26.4	26.6	25.6
1992	5	20	31.8	24	7.8	26.6	35.4	27	29.15	24.9	27.3	26.2	25.3	86.5	55	94	67	30.3	30.9	33.5	28.7	24.25	24.6	25.9	23.3
1992	5	21	34.4	24.6	9.8	24.8	32.2	27.4	28	24.2	26.4	24.3	24.9	95	60.6667	76	75	29.8	30.2	28.2	28.9	24	24.1667	23.1	23.5
1992	5	22	31.8	23.4	8.4	24.4	30.4	27	27.2	23.8	26.4	25.2	25.1	95	73	87	85	29.1	31.7	30.8	30.6	23.6	25	24.6	24.4
1992	5	23	32.2	23.6	8.6	24.2	29	25	25.8	23.8	27	24.8	25.2	97	86	98	94	29.2	34.3	31.2	31.6	23.6	26.4	24.7	24.9
1992	5	24	31.8	23.8	8	25.4	31.2	28	28.1	24.8	27	26.2	26	95	72	87	85	30.9	32.8	32.8	32.2	24.6	25.6	25.6	25.3
1992	5	25	36.4	25.4	11	26.4	34	29.8	30	24.8	26.8	25.2	25.6	88	57	69	71	30.2	30.4	29	29.9	24.2	24.3	23.5	24
1992	5	26	35.4	25.6	9.8	26.2	35	27.8	29.2	23.8667	27.2	25	24.75	85	55	80	79.5	28.3333	30.9	29.8	29.3	23.1	24.6	24	23.65
1992	5	27	35.4	23.8	11.6	25.4	32.7	24.8	28.6	24.6	26.7	23.8	26.1	94	63	92	79	30.4	31.1	28.8	31.6	24.3	24.7	23.4	25
1992	5	28		22.6		24.4	31.8	25.25	27.25	23.8	27.8	24.5	25.3	95	74	94	82.5	29.1	34.7	30.3	30.7	23.6	26.5	24.2	24.5
1992	5	29	33.2	23.8	9.4	25	30.8	27	27.5	24.6	26.4	25	25.5	97	71	100	76	30.6	31.5	31.7	30	24.5	24.9	25	24.1
1992	5	30	33.8	23	10.8	24.4	31.2	28.4	28.1	24	27.4	24	24.2	97	75	74	74	29.6	34	27.4	27.9	23.9	26.2	22.6	22.8
1992	5	31	33.2	23.4	9.8	24.2	32.1	30.4	27.75	23.6	26.9	25.6	25.4	95	67	68	82	28.7	32	29.6	30.65	23.4	25.15	23.9	24.45
1992	6	1	34.8	23.4	11.4	28.6	34.6	29.2	30.4	24.0667	28.4	27.4	25	86.3333	63	87	71	28.7667	34.6	35.3	28.7	23.4	26.5	26.8	23.3
1992	6	2	35.4	23.8	11.6	24.4	34.2	30.2	29.8	24	28.4	27.4	26.6	97	65	81	81	29.6	34.8	34.6	33	23.9	26.6	26.5	25.7
1992	6	3	32.4	22.2	10.2	23.4	30.6	28.6	27.8	23.2	26.2	26.8	25.4	98	71	87	85	28.3	31.1	34	31.1	23.1	24.7	26.2	24.7
1992	6	4	34.2	23.4	10.8	24.4	32.2	28	28.1	24.2	27.8	24.3	25.1	98	72	72.5	72.5	30.1	34.4	27.65	28.95	24.1	26.4	22.7	23.45
1992	6	5	35.2	24	11.2	26.4	34	30.6	30.4	25.6	26.8	27	26.5	94	57	76	76	32.3	30.4	33.2	32	25.3	24.3	25.8	25.2
1992	6	6		23.4		26.4	35.2	27.2	28.45	24.4	26.8	25.4	25.75	85	52	87	80.5	29.2	29.6	31.25	31.05	23.7	23.9	24.75	24.65
1992	6	7	34.6	24.2	10.4	24.6	32.8	27.5	29.0667	23	27	25.3333	25.6667	87	64	85.3333	75.6667	27	31.8	30.8667	30.4333	22.4	25.1	24.5667	24.3
1992	6	8		23.4		25	33.4	26	28.3	24.2	28.8	25.2	25.4	94	71	93.5	78	29.7	36.5	31.5	30	23.9	27.4	24.9	24.05
1992	6	9	32.2	23.4	8.8	23.8	30.6	24.4	25.8	23	28.4	24	25.1	93	85	97	92	27.5	37.2	29.6	31.4	22.7	27.7	23.9	24.8
1992	6	10	33.8	23	10.8	23.8	32	28.6	28.3	23.6	28.6	26	25.5	98	78	84.6667	80	29	36.9	32.2333	30.5	23.5	27.6	25.3	24.35
1992	6	11	35.2	24	11.2	28.2	33.2	29	29.9	24.6	26.2667	24.4	25.1	93.3333	67	80	80	30.3333	30.6667	28.7	29.9	24.3	24.4333	23.4	24
1992	6	12	31.6	25	6.6	25.4	30	28	27.9	25.4	26.8	27		60	78	93		28.2	33.1	35		23.1	25.7	26.7
1992	6	13	35.4	23.8	11.6	24.8	34.6	28.8	29.3	24.2	27.2	27	26.1	95	57	87	80	29.8	31.1	34.4	31.8	24	24.7	26.4	25
1992	6	14	36.4	24.2	12.2	25.8	34.8	29.4	29.8	25	28.4	25.4	25.3	94	62	88	76	31.1	34.4	31.4	29.7	24.7	26.4	24.8	23.9
1992	6	15	37.4	24.6	12.8	27.6	35	30.2	30.8	24.8	28.2	24.6		80	60	95		29.4	33.7	30.5		23.8	26.1	24.4
1992	6	16	37	20.6	16.4	26.4	35.6	30.8	30.9	25	27.6	26.8	26.5	89	54	73	72	30.7	31.6	32.6	31.6	24.5	25	25.5	25
1992	6	17	37	22	15	24.8	32	26.4	27.4	24.8	25.7	26	1	0	57.5	97	75	31.3	28.25	33.3	30.7	24.8	23.05	25.9	24.5
1992	6	18	36.4	23.4	13	24.8	33.2	30.6	29.8	24.4	25.4			97	54			30.3	27.3			24.3	22.5
1992	6	19	33	21.4	11.6	23.8	32.6	32	30.1	23	24.4	27.2	24.9	93	51	69	71	27.5	25.1	32.9	28.5	22.7	21.2	25.6	23.2
1992	6	20	27.4	23.4	4	23.8	32.4	25.4	30.1	23.8	24.2	25.2	25.4	0	64	98	69	29.5	31	31.9	29.4	23.8	24.6	25.1	23.7
1992	6	21	34.6	23.2	11.4	24	30.8	27.8	28.1	23.8	26.4	26.8	25.9	98	71	93	82	29.3	31.5	34.6	31.8	23.7	24.9	26.5	25.1
1992	6	22	35.8	23.6	12.2	27.8	34.4	28.4	29.8	25.8	27.6	27.8	26.5	85	69	96	85	31.9	33.7	36.9	33.2	25.1	26.1	27.6	25.8
1992	6	23	37	24.6	12.4	25.4	34.2	28.2	29	24.6	26	25.2	25.3	94	52	79	75	30.4	28.2	30.1	29.5	24.3	23	24.1	23.8
1992	6	24		24.8		26.2	35	27.3	27.6	25.4	27.4	25.2	25.1	94	56	85	81	31.9	31.4	30.6	30	25.1	24.9	24.5	24.1
1992	6	25	36	23	13	24.2	34.8	28	28.8	24	27	26.4	25.8	98	55	88	80	29.7	30.5	33.3	31.2	23.9	24.4	25.9	24.7
1992	6	26	35.8	24	11.8	25.4	34.4	26.6	28.3	24.6	28.6	25	26.1	94	65	88	82	30.4	35.3	30.6	32.1	24.3	26.8	24.4	25.2
1992	6	27	32.2	22.8	9.4	23.6	31.9	28	27.5	23.6	27	26.4	1	0	68.5	88	83	29.1	32.4	33.3	31.3	23.6	25.4	25.9	24.8
1992	6	28		24		27.2	33.6	27.8	28.6	24.6	27.4	26	26.1	92	62	87	81	30.25	32.4	32.4	31.9	24.25	25.4	25.4	25.1
1992	6	29	36.8	23.4	13.4	28.4	33.8	30.4	30.8	24.6	27.4	25.4	25.7	93	61	67	79	30.3	32.2	29.1	30.7	24.3	25.3	23.6	24.5
1992	6	30	37	25.2	11.8	27	34.6	29.6	30.2	23	28.2	26.2	25.8	71	62	77	70	25.4	34	31.7	30.4	21.4	26.2	25	24.2
1992	7	1	33.8	21.4	12.4	23.6	32.2	27	27.5	23	26.8	25.6	25.5	95	66	76	75	27.7	31.6	30.5	30.15	22.8	25	24.35	24.15
1992	7	2	33.8	23.2	10.6	24.4	28.2	28.6	27.5	23.4	26.6	24.25	25.1	92	88	68.5	77	28.1	33.7	27.35	29.75	23	26.1	22.5	23.85
1992	7	3	29.4	23.6	5.8	24	27.4	25.2	25.5	23.8	25.2	23	24	98	84	83	88	29.3	30.6	26.6	28.8	23.7	24.4	22.1	23.4
1992	7	4	34.2	23.4	10.8	24.2	30.2	28.6	27.9	24.2	26.2	25.6	1	0	54	63		30.2	28.75	29		24.2	23.4	23.5
1992	7	5	36	23.6	12.4	27.4	34.6	29	30	24.8	27.8	26	26.2	81	60	79	73	29.6	32.8	31.6	31.3	23.9	25.6	25	24.8
1992	7	6	36	23.2	12.8	25.4	30.8	28.8	28.4	24.4	26.8	25	25.2	92	73	84.5	80	29.9	32.6	30.25	30.2	24	25.5	24.25	24.2
1992	7	7	36.6	23.6	13	24.8	34	23	26.2	24	27.8	23	24.9	94	63	100	85	29.3	33.2	28.1	30.2	23.7	25.8	23	24.2
1992	7	8	35.4	22.8	12.6	23.8	30.4	26.2	26.6	23.4	25.8	23.4	24.2	97	69	79	82	28.5	30.2	26.9	28.5	23.2	24.2	22.3	23.2
1992	7	9	35.2	23.2	12	24.4	33.8	27	28	23.8	27	23.2	24.2	95	59	70.3333	73.5	29.1	31.1	25.6	27.6	23.6	24.7	21.3	22.6
1992	7	10	33.6	22.6	11	25.2	33.2	26.2	27.7	24	26.8	23.4	24.7	91	61	79	77	29	31	26.9	29	23.6	24.6	22.3	23.5
1992	7	11	32.8	23	9.8	24.2	31.6	26.2	27.1	23.8	27.4	25	25.4	97	73	91	87	29.2	33.7	30.9	31.3	23.6	26	24.6	24.8
1992	7	12	34.6	23.6	11	24.2	33.4	23	25.9	24	28	22.2	24.7	98	67	93	86	29.7	34.2	26.2	30	23.9	26.3	21.9	24
1992	7	13	30	22.2	7.8	22.8	29.2	24.2	25.1	22.6	26.4	23.8	24.3	98	80	97	92	27.3	32.5	29.2	29.7	22.5	25.5	23.6	23.9
1992	7	14	28.8	22.4	6.4	22.8	27	24.6	24.8	22.8	26	24	25.2	0	92	95	96	27.7	32.9	29.4	30	22.8	25.7	23.8	24.1
1992	7	15	34.9	22.6	12.3	23.2	29.4	29.4333	29.8667	23	26.2	25.5333	24.9	98	78	74	65.5	27.9	31.9	30.1	27.8	22.9	25.1	24.1667	22.8
1992	7	16	33.4	21.6	11.8	23.8	32	27.6	27.8	23.2	26.0667	26.4	25.05	95	51.3333	91	71	28	28.0333	33.6	28.8	23	22.8667	26	23.35
1992	7	17	34.4	22.6	11.8	23.8	33.6	28.8	28.8	23.6	27.2	26	25.6	98	61	80	80	29	31.8	31.7	30.8	23.5	25.1	25	24.5
1992	7	18	35.6	23	12.6	26.2	32.4	27.4	28.4	25	27.3333	25.8	25.2	91	59.6667	88	78.5	30.9	31.8333	32.1	29.95	24.6	25.1	25.3	24.05
1992	7	19	36.8	22.8	14	27.2	35.4	28.2	29.8	24.3333	27	25.6	25.1333	94.3333	52	81	75.6667	29.9333	30.1	31.1	29.4667	24.0667	24.1	24.7	23.7667
1992	7	20	36.6	23	13.6	26.6	35.8	28.4	29.8	25.4	27.4	25.8	26.2	91	53	81	75	31.6	30.9	31.5	31.3	25	24.6	24.9	24.8
1992	7	21	32.4	23.8	8.6	24.6	30.6	28.4	28	24.2	26.5333	24.8	25.5	97	66.6667	82.3333	81	29.9	31.1333	29.7667	30.7	24.1	24.7333	23.9	24.5
1992	7	22	30.2	22.8	7.4	24	27.8	23.8	24.8	23.8	27.2	23.2	24.7	98	95	95	96	29.3	35.7	28	31	23.7	27	23	24.6
1992	7	23	33	22.4	10.6	23.2	31.4	26.2	26.8	23	25.9	24	24.75	98	49	83	65.5	27.9	27.25	28.4	27.5	22.9	22.4	23.2	22.6
1992	7	24	36.6	22.6	14	24.8	34.6	28.2	29	23.6	26.2	25.4	25.1	91	52	80	74	28.3	28.4	30.6	29.1	23.1	23.2	24.4	23.6
1992	7	25	37	23	14	27	33	28.4	29.2	24.4	26.8	23.8	25.5	84.5	62	73.3333	73	29.2	31.1	26.9333	29.8	23.65	24.7	22.3	24
1992	7	26	35.4	22.4	13	23.8	34.6	25.4	27.3	23.2	26.4	24.4	24.7	95	53	92	80	28	29	29.9	29	23	23.5	24	23.5
1992	7	27	33.6	22	11.6	23.4	32.8	28.4	28.3	23	27.4	25.2	24.65	97	66	74.5	67	27.8	32.9	29.6	27.45	22.8	25.6	23.85	22.5
1992	7	28	35.6	23	12.6	25.8	33	28	28.7	24.6	25.6	25.5	24.75	91	56	76	69.5	30.1	27.65	30.3	28	24.2	22.6	24.25	22.8
1992	7	29	34.2	24.2	10	24.8	33.5333	26.2	27.9333	24	25.9333	24.7	25.1	94	55	90.5	79	29.3	28.4333	30.35	29.6	23.7	23.2	24.25	23.9
1992	7	30	33.6	23.4	10.2	23.8	32.6	24.4	26.3	23.4	27.2	24	24.9	97	66	97	87	28.5	32.5	29.6	30.2	23.2	25.4	23.9	24.2
1992	7	31	32.8	23	9.8	23.4	32	26.6	27.1	23	27.2	24.8	25	97	69	86	84	27.8	32.9	30.1	30.3	22.8	25.6	24.1	24.2
1992	8	1	34.6	22.8	11.8	25.2	33.4	27.2	28.3	24	28.8	26.4	26.4	91	71	94	85	29	36.5	33.9	33.1	23.6	27.4	26.1	25.7
1992	8	2	34.4	23.2	11.2	23.8	32	28.4667	28.8333	23.4	27	25.3	25.55	97	68	74	75.5	28.5	32.3	29.65	30.3	23.2	25.3	23.9	24.25
1992	8	3	34.6	23.6	11	24.4	31.2	28.4	28.1	24	27.6	26.4	26	97	76	86	86	29.6	34.5	33.1	32.4	23.9	26.5	25.7	25.3
1992	8	4	36.2	23.6	12.6	24.4	33.8	29	29	24.2	27.4	26.6	26.1	98	61	83	81	30.1	32.2	33.2	31.8	24.1	25.3	25.8	25.1
1992	8	5	36.6	23	13.6	24	34.2	30.4	29.8	23.8	28.4	28.2	26.8	98	65	85	83	29.3	34.8	36.8	33.6	23.7	26.6	27.5	26
1992	8	6	36.6	23.4	13.2	24.6	33.2	27.7	28.6	24	28.6	25.2	25.2	95	71	84	77.5	29.4	36.1	30.6	29.7	23.8	27.2	24.4	23.85
1992	8	7	36.2	22.8	13.4	23.4	35.4	25.8	27.6	23.2	25.8	24.4	25.2	98	48	89	67	28.3	26.925	29.6	28.5	23.1	22.225	23.9	23.2
1992	8	8	34.8	22.6	12.2	23.8	34.8	28.2	28.8	23	26.8	27	25.15	93	56.25	91	76.75	27.5	30.275	34.8	29.6	22.7	24.125	26.6	23.825
1992	8	9	36.6	23	13.6	26	36.2	26	28.5	24.1333	28.6	24.6	24.8333	88.6667	57	89	79.3333	29.0667	34.1	30	29.3667	23.5667	26.2	24.1	23.7333
1992	8	10	35.6	22.8	12.8	25.2	34.6	24.2	27	24.6	28	23.4	25.3	95	61	94	83	30.5	33.4	28.2	30.7	24.4	25.9	23.1	24.5
1992	8	11	31	22	9	23.2	29.4	25.8	26	23	27.2	25	25.1	98	84	94	92	27.9	34.6	31.1	31.2	22.9	26.5	24.7	24.7
1992	8	12	33.2	22	11.2	23.6	30.8	28	27.6	23	28	27.2	26.1	95	81	94	90	27.7	35.9	35.5	33	22.8	27.1	26.9	25.6
1992	8	13	34.2	23.2	11	24.2	33.2	28.4	28.5	24.2	27.4	26.2	25.5333	0	64	84	83	30.2	32.6	32.5	31.8	24.2	25.5	25.5	25.1
1992	8	14	34.2	23	11.2	23.8	32	29.6	28.8	23.4	29	23.6	24.9	97	80	91.6667	82.6667	28.5	38	28.5	29.9333	23.2	28.1	23.1667	24
1992	8	15	36	23	13	23.6	32.2	27.5	28.325	23.4	29.2	25.325	25.3333	98	80	84.25	79	28.6	38.5	30.85	30.1333	23.3	28.3	24.575	24.1667
1992	8	16	34.8	23.2	11.6	24.2	33.4	27	27.9	24.2	27	25	25.1	0	61	85	82	30.2	31.4	30.3	30.6	24.2	24.9	24.3	24.4
1992	8	17	32.2	23.2	9	25.4	30.6	26	27	24.2	27.8	24.4	25.5	91	81	88	86	29.4	35.5	29.5	31.5	23.8	26.9	23.8	24.8
1992	8	18	36	23.2	12.8	23.6	33.4	26.4	27.5	23.4	28.6	25.6	25.9	98	70	94	87	28.6	35.9	32.3	32.3	23.3	27.1	25.3	25.3
1992	8	19	34	23.8	10.2	24.6	32.6	25.2	26.9	24	28.8	25	25.9	95	75	98	90	29.4	37.1	31.5	32.7	23.8	27.7	24.9	25.5
1992	8	20	36.8	23.2	13.6	25.6	33.9	28	28.95	24.2	26.45	26.4	25.8	89	56.25	88	75.3333	29.3	29.65	33.3	30.6	23.7	23.875	25.9	24.4667
1992	8	21	37.8	22.6	15.2	23.2	33.8	27.8	28.1	23	27.6	25.6	25.4	98	62	84	82	27.9	32.8	31.4	30.7	22.9	25.6	24.8	24.5
1992	8	22	35.2667	23.2	12.0667	24.6	36.4	31.2	30.9	24	26.8	27.4	26.1	95	48	75	73	29.4	28.9	34	30.7	23.8	23.5	26.2	24.5
1992	8	23	38.2	23.8	14.4	25.2	35.4	30.8	30.5	24.2	27.6	27	26.3	92	55	75	74	29.5	31.7	33.1	31.5	23.8	25	25.8	24.9
1992	8	24	34.4	24.6	9.8	26.6	36.6	26.8	27.9667	22.8	27.2	23	24.6	72	49	77.5	76	25.2	29.8	26.2	28.55	21.2	24	21.8	23.2
1992	8	25	36.4	21.4	15	23.6	32.6667	27.2	28.5	22.8	27	25.6	25.7333	93	64.6667	88	81.3333	27.2	31.9333	31.7	31.2667	22.5	25.1333	25	24.8
1992	8	26	35.8	23.2	12.6	24.8	30.9333	28	28.8	24	26.3333	26.2	25.4333	94	72	87	79.3333	29.3	31.2	32.8	30.4333	23.7	24.7	25.6	24.3
1992	8	27	34.4	24.2	10.2	25.8	33.4667	27.6	29.2667	25.4	25.9333	23.6	24.9	97	57	72	72.3333	32.2	28.5333	26.5	28.6667	25.3	23.1333	22	23.2667
1992	8	28	34	22.2	11.8	22.8	32.1333	28	28.8667	22.6	26.1333	26.6	25.2333	98	63	90	76.6667	27.3	29.9333	33.9	29.7667	22.5	24.0333	26.1	23.9667
1992	8	29	35.2	22.6	12.6	25	33.7333	29	28.3	24.6	27.3333	27.8	25.4	97	63	91	88	30.6	32.1	36.5	31.6	24.5	25.1667	27.4	24.8
1992	8	30	34.8	22	12.8	22.8	33.85	29.6	28.45	22.6	26.8	28.2	24.7333	98	56.6667	90	74.3333	27.3	30.2667	37.3	28.6333	22.5	24.0667	27.8	23.1333
1992	8	31	35.2	22.4	12.8	24.4	31.85	29.4	28.25	24.2	26.25	27.6	25.4333	98	65.25	87	79.3333	30.1	30.4	35.7	30.4667	24.1	24.25	27	24.3
1992	9	1	34.8	23	11.8	23.8	32.6	26.4	27.5	23.6	26.4	25		98	62	89		29	30.3	30.7		23.5	24.3	24.5
1992	9	2	35.2	23	12.2	24	32.4	27.8	28	23.8	28	26.6	26.1	98	72	91	87	29.3	34.9	34	32.7	23.7	26.6	26.2	25.5
1992	9	3	38.2	22.8	15.4	23.4	33.2	29.4	28.9	23	28.4	27	26.1	97	70	83	83	27.8	35.5	34	32.4	22.8	26.9	26.2	25.3
1992	9	4	38	23.2	14.8	25	36	28.2	29.4	23.4	27.4	26	25.6	88	52	84	74	27.7	30.8	32.1	30.2	22.8	24.5	25.3	24.2
1992	9	5	33.6	22	11.6	24	31.8	28.4	28.1	23	27.6	26	25.5	92	73	83	82	27.4	34.1	32	31.2	22.6	26.3	25.2	24.7
1992	9	6	34.4	23.2	11.2	24.6	32.6	25.4	27	24	27.4	23.6	25	95	67	86	83	29.4	33	27.9	30.1	23.8	25.7	22.9	24.1
1992	9	7	36	22.8	13.2	25.6	34.8	26.8	28.5	22.8	27	25.4	25.1	79	55	89	74	25.9	30.5	31.5	29.3	21.7	24.4	24.9	23.6
1992	9	8	32.6	22.6	10	24	32	26	27	23.8	27.8	25	25.5	98	73	92	88	29.3	34.6	31	31.6	23.7	26.5	24.6	24.9
1992	9	9	35.2	22.8	12.4	23.2	34.6	28.2	28.5	23.2	28.4	24.6	1	0	63	73		28.4	34.6	28.4		23.2	26.5	23.2
1992	9	10	34.9	22	12.9	22.6	31	26.8	28.4	22	27.6	23.4		95	77	83		26	34.7	27.3		21.8	26.5	22.5
1992	9	11	35.4	21.8	13.6	22.4	31.2	26.4	26.6	22.4	27	25	25.6	0	72	89	87	27.1	32.8	30.7	30.2	22.4	25.6	24.5	24.2
1992	9	12	36.6	22.2	14.4	22.6	34.4	27.2	27.9	22.4	26.6	25.8	24.9	98	55	90	81	26.9	29.6	32.3	29.6	22.3	23.9	25.3	23.8
1992	9	13	36.4	22.6	13.8	26.2	35.6	29.4	30.1	24.8	27.4	23.9333	25.2667	89	53	86.3333	77.3333	30.4	31	28.5333	29.8333	24.3	24.7	23.2333	24
1992	9	14	32	22.2	9.8	22.8	31.4	26.2	26.6	21.8	27	24.8	24.5	92	71	89	84	25.4	32.7	30.4	29.5	21.4	25.6	24.3	23.7
1992	9	15	34.7	22.4	12.3	27	36.8	26.8	29.3	26.4	28.4	25.4	26.7	95	53	89	79	34	33.1	31.5	32.9	26.2	25.7	24.9	25.6
1992	9	16	32.1	22	10.1	23.2	30	26.8	27.5	23.2	27.2	25.2	1	0	81	88.5	83.5	28.4	34.2	31.05	30.45	23.2	26.3	24.65	24.35
1992	9	17	33.4667	21.8	11.6667	22.4	30.4	28.8	28.7	22.4	26.8	26.2	1	0	76	82.3333	79	27.1	32.8	32.3	30.6333	22.4	25.6	25.3	24.4
1992	9	18	33.4	21.8	11.6	27.6	33.2	27.6	29	22.6	27.4	26.2	25.4	65	64	90	73	24.1	32.6	33.1	29.9	20.5	25.5	25.7	23.9
1992	9	19	33.4	22.2	11.2	23.6	32	26.6	27.6	23	26.8	25.4	25.55	95	67	91	85	27.7	31.8	31.6	31.3	22.8	25.05	25	24.8
1992	9	20	32.2	22.4	9.8	23	30.6	26.8	26.8	23	27.2	25.6	25.55	0	77	91	89	28.1	33.8	32	31.3	23	26.1	25.2	24.8
1992	9	21	31.6667	23	8.66667	25	31.4	27.6	27.5333	23.0667	27.2	25.8	24.9	92	72	86.6667	83.6667	27.7667	33.3	32.0667	30.2667	22.8	25.8	25.2	24.2
1992	9	22	33.8	22	11.8	24	29.4	25.4	26	23.8	25.4	24	24.4	98	73	89	87	29.3	29.8	28.9	29.3	23.7	24	23.5	23.7
1992	9	23	30	21.8	8.2	23	29.8	25	27.3	23	25.5	24.6	1	0	71	97	81	28.1	29.75	30.6	29.1	23	24	24.5	23.6
1992	9	24	33.2	22	11.2	23.8	31.3333	28	27.3	23.2	26.6667	25.6	25.7	95	70.3333	83	88.5	28	31.8667	31.2	31.85	23	25.0667	24.8	25.1
1992	9	25	32	22	10	22.8	31.6667	26.2	26.9667	22.6	27.3333	25.6	25.2	98	72	95	85.3333	27.3	33.4667	32.4	30.7333	22.5	25.9	25.4	24.4667
1992	9	26	31.8	21.6	10.2	22.8	31	25.6	26.3	22.8	25.2	25	23.9	0	63	95	86	27.7	28.2	31.3	29.1	22.8	23.1	24.8	23.6
1992	9	27	33.4	22.8	10.6	23.4	32.2667	27.2	29.05	23	26.1333	26.2	13.1	97	62.3333	92	77	27.8	29.8333	33.3	30.25	22.8	23.9667	25.9	24.15
1992	9	28	30.2	22.6	7.6	23.4	28.6	25.4	25.7	23.4	27.2	25		0	90	97	96	28.8	35.1	31.4	31.8	23.4	26.8	24.9	25
1992	9	29	33.2	22.4	10.8	24	31.3	27	27.9	24	26.9	26.2	1	0	71.5	94	80	29.8	32.6	33.5	30.6	24	25.4	25.9	24.4
1992	9	30	33.2	23	10.2	24	31.4	26.8	27.4	23.8	27.4	26.4		98	74	97	90	29.3	33.8	34.1	33	23.7	26.1	26.3	25.7
1992	10	1	34.4	23.4	11	25	30.2	23.6	27.1	24.6	26.4667	23	25	97	74.6667	95	83	30.6	32.1333	27.7	30.15	24.5	25.2	22.8	24.1
1992	10	2	33.2	22.8	10.4	23.6	31.5	27.4	28	23.2	26.8	26.8		97	70	95		28.2	32.1	34.8		23	25.2	26.6
1992	10	3	30	22.8	7.2	23.4	30.8	25.8	26.5	23	26.5	25	12.85	97	71.5	94	87	27.8	31.8	31.1	29.8	22.8	25.05	24.7	24
1992	10	4	33.6	22.6	11	23.4	31.6	27.8	27.6	23.2	28.8	26.6	26.2	98	81	91	90	28.3	37.7	34	33.3	23.1	28	26.2	25.8
1992	10	5	33.8	21	12.8	22.8	31.8	27	27.1	22.2	28.6	25.8	25.5	95	79	91	88	26.4	37	32.4	31.9	22	27.6	25.4	25
1992	10	6	31.6	22.6	9	23.2	29.2667	26.2	27.4	22.8	26.4	25.2	25.7	97	80	92	88	27.5	32.6333	31.4	31.9	22.6	25.4333	24.8	25.1
1992	10	7	29.6	23.2	6.4	23.6	29.4	25.2	26	23	26	25		95	76.6667	98	92	27.7	31.3667	31.5	31.1	22.8	24.8333	24.9	24.6
1992	10	8	32.8	17	15.8	23.4	28.8667	25.8	25.7	23	26.4	24.6	24.25	97	82.6667	91	89.6667	27.8	32.8333	30.1	30.3	22.8	25.5667	24.2	24.2333
1992	10	9	32.4	23.2	9.2	24.2	29.5333	26.4	25.8667	24	26.8	24.8	24.9	98	82	88	90.6667	29.7	33.4667	30.2	30.7	23.9	25.8667	24.2	24.4333
1992	10	10	30.6	23.6	7	24.2	33.6	24.8	26.0333	23.8	28.8	23.3333	24.4	97	70	88.6667	85.6667	29.2	36.4	27.7333	29.3	23.6	27.4	22.7333	23.6667
1992	10	11	29.8	22.6	7.2	23.4	29.6	26.2	26.4	23	27	26	25.3	97	82	98	92	27.8	33.9	33.5	31.7	22.8	26.2	25.9	25
1992	10	12	31.2	23	8.2	24	30.2	26	26.5	23.8	27.8	24.2	25.3	98	83	86	89	29.3	35.7	29	31.4	23.7	27.1	23.5	24.8
1992	10	13	34.6	21.6	13	24	31.2	28.2	27.9	23.8	28.2	26.4	26.1	98	80	87	88	29.3	36.2	33.2	32.9	23.7	27.3	25.8	25.6
1992	10	14	33.6	22.6	11	25	33	28.8	28.9	24.8	27.6	24.85	24.725	98	66	89.25	86.25	31.2	33.3	30.45	29.95	24.7	25.9	24.325	24.05
1992	10	15	35.2	23.6	11.6	24.8	33.8	28.2	28.8	24	27.6	24.4	24.675	94	62	91	84.5	29.3	32.8	29.775	29.675	23.7	25.6	23.95	23.875
1992	10	16	35.8	24.2	11.6	26.6	30.95	28.4	26.925	24.8	26.25	24.1333	24.35	86	69.75	88.6667	83	30.1	31	29.1	28.95	24.1	24.65	23.5667	23.45
1992	10	17	36	25	11	25.4	29.1	28.4	26.125	24.6	25.95	26.8	24.45	94	79	88	92.5	30.4	31.45	34.2	29.95	24.3	24.875	26.3	24.05
1992	10	18	31.4	23.8	7.6	24.8	30.8	27.4	27.6	24	27	26.2	25.7	94	75	91	86	29.3	33.1	33.2	31.9	23.7	25.8	25.8	25.1
1992	10	19	33.8	24	9.8	25.6	30.875	26.2	27.8	25	26.15	24.4	25.5333	95	69.25	86	82	31.3	30.8	29.4	31	24.8	24.525	23.7	24.6
1992	10	20	28.8	22.6	6.2	24.2	26.8	25.4	25.5	23.8	25.8	24	24.5	97	92	89	93	29.2	32.5	28.9	30.2	23.6	25.5	23.5	24.2
1992	10	21	33.2667	22.6	10.6667	23.8	32.9	26.2	28.1	23	27.6	24.5333	25.75	93	67	87.6667	82	27.5	33.45	29.7	31.4	22.7	25.9	23.9	24.8
1992	10	22	33.8	23	10.8	24	30.25	27	28	23.8	26.1	25.5333	25.15	98	80	87.3333	80.5	29.3	31.8	31.5	30.1	23.7	25.0333	24.9333	24.1
1992	10	23	34.8	23	11.8	24.8	34.6	27.2	28.5	24	28.4	26	26.1	94	63	91	82	29.3	34.6	32.8	32.2	23.7	26.5	25.6	25.3
1992	10	24	32.5333	23.2	9.33333	23.8	31.85	26.35	27.9667	23.8	26.5333	24.0667	1	0	65.3333	87.6667	76	29.5	31	28.9333	29.3	23.8	24.6	23.4333	23.7
1992	10	25	32.4	22.2	10.2	22.8	30.8	26.6	27.225	22.8	27.6	24.85	1	0	78	87	84.25	27.7	34.8	30.25	30.6	22.8	26.6	24.2	24.425
1992	10	26	32	22.8	9.2	25	31.2	26.2	27.2	24.8	27.6	24.4	25.6	98	76	86	87	31.2	34.5	29.4	31.7	24.7	26.5	23.7	25
1992	10	27	32.6	22.6	10	24.4	31.6	26.4	27.2	23.8	28.4	25.8	26	95	79	95	90	29.1	36.5	32.8	32.8	23.6	27.4	25.6	25.5
1992	10	28	32.8	23.2	9.6	23.8	32.0667	27.2	28.5	23	26.6	25.15	25.3	93	65.6667	88	81	27.5	31.2333	30.9	30.35	22.7	24.7333	24.575	24.3
1992	10	29	34.2	23.4	10.8	25.4	30.7	28.2	26.8	25.2	26.45	26.2	25.05	98	72.25	85	86	31.9	31.675	32.7	30.45	25.1	24.975	25.5	24.3
1992	10	30	31.8	24.8	7	25.4	31.3	27.4	27.45	25.2	26.35	24.6	25.05	98	68.25	83.75	82.75	31.9	31.1	29.5	30.125	25.1	24.625	23.775	24.125
1992	10	31	34.2	22.8	11.4	23.4	33	27.8	28	23	28.4	26.8	26.1	97	71	93	87	27.8	35.6	34.6	32.7	22.8	27	26.5	25.4
1992	11	1	34.8	22.8	12	23.6	32.6	27.4	27.8	23.4	27.4	26.2	25.7	98	67	91	86	28.6	33	33.2	31.6	23.3	25.7	25.8	24.9
1992	11	2	34.2	22.8	11.4	26.4	33.6	28.6	29.3	25	28.4	24.75	25.2	89	68	92.75	90.3333	30.7	35.2	30.575	31.2333	24.5	26.8	24.4	24.7667
1992	11	3	31.3	22.6	8.7	23	35.4	26.45	26.9667	23	28.6	24.95	1	0	60	88.5	86.6667	28.1	34.6	30.6	31.1333	23	26.5	24.4	24.6667
1992	11	4	36.4	23	13.4	26.4	35.4	28.2	29.6	24.8	27.4	25	25.7	88	54	77	73	30.2	31.2	29.5	30.3	24.2	24.7	23.8	24.3
1992	11	5	35.4	23.8	11.6	26.4	34.4	29.4	29.9	24.6	28.6	25.6	17.1333	86	65	87.5	80	29.7	35.3	31.7	30	23.9	26.8	25	24.1
1992	11	6	34	23.8	10.2	24.8	33.4	26	27.5	23.6	26.8	23.8	24.7	91	60	83	78	28.3	30.8	28	29.1	23.1	24.6	23	23.6
1992	11	7	33.3	23.2	10.1	25.2	32.3	27.5	27.95	24.4	26.5	25.1	25	94	64	82.5	81	30	30.75	30.25	29.8	24.1	24.5	24.2	24
1992	11	8	33.4	22.4	11	24.2	32.6	27	27.7	24.2	27.4	25.7	1	0	67	88.25	85	30.2	33	31.95	30.9	24.2	25.7	25.15	24.6
1992	11	9	35.6	21.8	13.8	23.8	34.6	29.4	29.3	23	28.6	24.9	24.8333	93	64	90.75	86.6667	27.5	35.1	30.675	30.2667	22.7	26.8	24.45	24.2
1992	11	10	36.2	23.4	12.8	26.2	35.6	29.2	30	25	27.4	25.4	25.9	91	53	74	73	30.9	31	29.9	30.6	24.6	24.7	24	24.4
1992	11	11	35.2	22.8	12.4	24.8	33	27.4	28.1	23.6	26	25.2	24.9	91	58	84	77	28.3	29	30.6	29.3	23.1	23.5	24.4	23.7
1992	11	12	34.2	22.6	11.6	23.8	32.8	25.8	27	23.4	26.8	25	25.1	97	63	94	84	28.5	31.2	31.1	30.3	23.2	24.8	24.7	24.2
1992	11	13	34.2	22.6	11.6	23.8	33.6	26.2	27.5	23.4	28.8	24.2	25.5	97	70	85	84	28.5	36.4	28.9	31.2	23.2	27.4	23.5	24.7
1992	11	14	32.8	22	10.8	23	32.6	25.8	26.8	22.6	27.6	24.6	24.9	97	68	91	85	27.1	33.6	30.1	30.3	22.4	26	24.2	24.2
1992	11	15	32.2	21.2	11	24.6	31.8	25.4	26.8	23.8	27	24	24.9	94	69	89	84	28.9	32.5	28.9	30.1	23.5	25.4	23.5	24.1
1992	11	16	30.2	21.8	8.4	23.2	27.6	25	25.2	23	25	24.6	24.2	98	81	97	92	27.9	29.9	30.6	29.5	22.9	24.1	24.5	23.8
1992	11	17	33	23.2	9.8	24	32.2	26.4	27.3	24	27	25.2	24.8	0	67	91	86	29.8	32.2	31.2	31.1	24	25.3	24.8	24.7
1992	11	18	32.8	22.6	10.2	24.2	30.72	25.4	27.22	23.8	25.84	25.2	24.7	97	68.8	98	81	29.2	30.04	31.9	29.36	23.6	24.12	25.1	23.66
1992	11	19	33.4	21.8	11.6	24.6	32	26	27.1	24.6	27.2	24.45	1	0	69	82	76.25	30.9	32.9	29.075	28.35	24.6	25.6	23.475	23.125
1992	11	20	34.6	22.8	11.8	24.6	33.6	27.4	28.3	24.4	28.4	25.8	26.2	98	68	88	85	30.4	35.2	32.1	32.6	24.3	26.8	25.3	25.5
1992	11	21	34.4	24.4	10	26.8	33.6	27.4	28.8	24.4	28.4	25.8	26.2	82	68	88	79	29	35.2	32.1	32.1	23.5	26.8	25.3	25.2
1992	11	22	33.6	24.6	9	26	32	25	27	23.88	27	24	24.94	93.8	68	92	83	29.1	32.3	29.2	29.88	23.58	25.3	23.6	24.02
1992	11	23	31.6	22.6	9	23.8	30.4	26.2	26.6	23.6	27.6	25	25.4	98	81	91	90	29	35.1	30.9	31.6	23.5	26.7	24.6	24.9
1992	11	24	34	22.4	11.6	23.6	33.2	26.8	27.6	23	28	25	25.3	95	68	87	83	27.7	34.3	30.5	30.8	22.8	26.4	24.4	24.5
1992	11	25	32.0667	22.6	9.46667	24.6	29.4	24.2	25.6	24	28	23.8	25.3	95	90	97	94	29.4	36.9	29.2	31.8	23.8	27.6	23.6	25
1992	11	26	32.4	24	8.4	24.6	31.2	27	27.5	24.4	27.6	26	26	98	76	92	89	30.4	34.5	32.9	32.6	24.3	26.5	25.7	25.5
1992	11	27	35	24.6	10.4	27.2	30.875	27	27.35	25.4	25.4667	25.2	24.6667	87	71.3333	87	83.6667	31.2	29.4667	30.8	29.4667	24.8	23.8	24.6	23.7667
1992	11	28	34.8	22.2	12.6	24.4	31.2	26.2	27	24	25.2	24.6	24.6	97	62	88	82	29.6	28.1	29.9	29.2	23.9	23	24	23.6
1992	11	29	32.2	21.4	10.8	23.8	31.0667	26.8	27.2	22.8	26.9333	25	24.9	92	73	87	83.3333	27.1	32.8	30.5	30.2667	22.4	25.5667	24.4	24.1667
1992	11	30	32.2	23.6	8.6	24.4	31.4	27.2	27.5	23.8	27	25.6667	25	95	71	84.6667	76	29.1	32.7	31.5333	29.3	23.6	25.6	24.9333	23.65
1992	12	1	31.8	17.2	14.6	24.6	32.35	26.8	27.525	23.8	26	24.85	24.95	94	60.75	89.75	80.5	28.9	29.425	30.5	29.625	23.5	23.725	24.35	23.875
1992	12	2	32.8	21.2	11.6	22.4	28.2	26.4	25.9	23.7	26.25	25.1	25.0667	90.5	61.5	88.3333	79.3333	28.525	30.1	30.8333	29.7667	23.225	24.075	24.5333	23.9333
1992	12	3	32.6	14.6	18	25.2	28.4	26.6	26.7	23.45	26.4	25.2	25.0667	92	66	87	81.6667	28.225	30.875	30.8333	30.1	23.075	24.55	24.5667	24.1
1992	12	4	33.4	20.4	13	26.6	32.8	27.2	28.5	22.8667	25.8	23.7333	24.1667	85.3333	61.3333	79.3333	75.3333	26.6	29.0333	27.3	27.6333	22.0333	23.4333	22.4	22.6333
1992	12	5	33.8	21.2	12.6	24.8	32.4	26	27.3	22.9	26.2	24.2667	24.9	87.5	61	85	90	26.875	29.9	28.9667	30.5	22.25	24	23.5	24.4
1992	12	6	33.8	24.6	9.2	25.4	31.4	27.8	28.1	24.6	25.4	26	25.3	94	62	87	81	30.4	28.4	32.4	30.4	24.3	23.2	25.4	24.3
1992	12	7	33.4	20.4	13	22	29.4	26.2	26	21	26.8	24.4	24.1	92	82	86	87	24.2	33.5	29.4	29	20.6	25.9	23.7	23.4
1992	12	8	33.8	21.8	12	25.2	32.6	27	28	23.8	25	24.8	24.5	89	54	84	76	28.5	26.6	29.8	28.3	23.3	22.1	24	23.1
1992	12	9	34.8	23.4	11.4	24.6	33.4	28.4	28.7	22.8	27.4	25.8	25.3	86	63	81	77	26.5	32.5	31.5	30.2	22.1	25.4	24.9	24.1
1992	12	10	33.4	23.2	10.2	27.4	28.6	26.2	27.1	24.6	25.4	25.2	25.1	80	77	92	83	29.1	30.3	31.4	30.2	23.6	24.3	24.8	24.2
1992	12	11	33.6	22	11.6	23.4	33.2	25.2	26.8	21	27.4	24.2	24.2	81	64	92	79	23.3	32.6	29.5	28.5	19.9	25.5	23.8	23.1
1992	12	12	33.2	21.2	12	26.6	33.525	25.6	27.95	23.2	25.35	24.8	23.9333	75	52	94	69.6667	26.2	27.025	30.8	26.7	21.8	22.25	24.5	22.1
1992	12	13	32.8	21	11.8	24.2	31.2	26.4	27	23.6	25.8	24.2	24.5	95	65	84	81	28.7	29.6	28.7	29	23.4	23.9	23.4	23.5
1992	12	14	33.8	20.8	13	25	32.4	25.8	27.3	22.96	26.2	25.2	24.0667	82.4	61	95	73	26.64	29.9	31.6	27.5	22	24	25	22.4667
1992	12	15	35.6	21.2	14.4	27.6	33	27.2	28.3	24.6	25.8	25	24.825	78	56.8	84	76.5	28.9	28.48	30.2	29.1	23.5	23.18	24.2	23.5
1992	12	16	35.6	21.2	14.4	28.6	33.4	26.2	28.6	25.4	26.4	24.6	25.5	77	58	88	74	30.3	29.8	29.9	30	24.3	24	24	24.1
1992	12	17	34.2	21.6	12.6	24.6	33.2	28.2	28.6	22.4	26.2	23.4	24	83	58	67	69	25.6	29.4	25.6	26.9	21.5	23.7	21.5	22.2
1992	12	18	33.4	21.6	11.8	25.4	24.8	24.2	24.6	21.2	23.2	22.4	22.3	69	87	86	81	22.4	27.4	25.9	25.2	19.3	22.6	21.7	21.2
1992	12	19	34.2	21	13.2	23.4	33.4	25.4	26.9	20	24.6	21.6	22.1	73	49	72	65	21.1	25.1	23.3	23.2	18.4	21.1	19.9	19.8
1992	12	20	34.2	21	13.2	21.6	32.72	24.4	27.825	20.6	26.48	22.8	23.975	91	62	87	72.25	23.6	30.46	26.7	27.25	20.2	24.3	22.2	22.3
1992	12	21	35.5	22.2	13.3	25.4	33.2	27.28	28.475	22.6	25.6	24.16	24.15	79	55	77.6	70.5	25.6	27.8	28.18	27.2	21.4	22.8	22.94	22.4
1992	12	22	34.4	22	12.4	22.6	34	28.8	28.5	21.2	27.4	24.8	24.5	88	60	72	74	24.2	32.1	28.6	28.3	20.6	25.2	23.3	23
1992	12	23	35.4	23	12.4	27.2	34.4	28.8	29.8	22.5	27.2	25.8	23.9333	82.5	58	79	71	25.775	31.3	31.2	26.8333	21.55	24.8	24.8	22.2
1992	12	24	34.6	24	10.6	26.6	33.8	24.2	27.2	23.4	26.6	22	24	77	57	83	72	26.6	30	25	27.2	22.1	24.1	21.1	22.4
1992	12	25	36.8	24.2	12.6	26.8	35.4	26.8	29	24	28.2	25	25.7	79	58	87	75	28	33.4	30.5	30.6	22.9	25.9	24.4	24.4
1992	12	26	36.8	23.6	13.2	24.2	33.72	27.2	28.26	23	25.4	24	24.4	90	51.4	77	73.5	27.3	26.94	27.7	27.825	22.5	22.26	22.8	22.8
1992	12	27	36.4	24.8	11.6	26.2	33.88	28.8	28.75	24	26.28	24.8	24.55	83	55.6	72	71	28.4	29.22	28.6	27.95	23.2	23.56	23.3	22.85
1992	12	28	36	24.8	11.2	26	33.8	28	29	23.6	27.6	26.2	25.8	82	62	87	77	27.5	32.8	32.8	31	22.7	25.6	25.6	24.6
1992	12	29	37.2	23.6	13.6	24.2	34.15	28	28.275	22.4	26.6	26.4	24.3667	86	55.5	88	75.3333	25.9	29.825	33.3	28.1667	21.7	23.95	25.9	23
1992	12	30	35.8	23.2	12.6	24.6	31.3	26.8	27.3667	22.8	26.3	26	24	86	69.25	94	76	26.5	30.975	33.1	27.6	22.1	24.625	25.7	22.7
1992	12	31		21.6		22.6	35.8	25	26.3	22.6	27.4	23.4	1	0	53	88	81	27.4	30.9	27.7	27.9	22.6	24.6	22.8	22.9

## Sheet: 1993
						Temperature				Temperature				Relative Humidity				Pressure				Dew temperature
Year	Month	Day	Maximum	Minimum	Max-Min	1899-12-31 07:00:00	1899-12-31 13:00:00	1899-12-31 19:00:00	Average	1899-12-31 01:00:00	1899-12-31 13:00:00	1899-12-31 19:00:00	Average	1899-12-31 01:00:00	1899-12-31 13:00:00	1899-12-31 19:00:00	Average	1899-12-31 07:00:00	1899-12-31 13:00:00	1899-12-31 19:00:00	Average	1899-12-31 07:00:00	1899-12-31 13:00:00	1899-12-31 19:00:00	Average		Month	Taverage	Hraverage
1993	1	1	35.4	21.8	13.6	26.2	33.8	27.8	28.9	23.2	26.4	25.4	24.2	81.5	56	83	76	26.85	29.5	30.8	27.8	22.25	23.8	24.6	22.8		January	28.7685	72.0892
1993	1	2	35.4	23.6	11.8	24.4	34.2	25.2	27.3	24	25.6	24.4	24.7	97	50	94	80	29.6	27.1	30	28.9	23.9	22.4	24.1	23.5		February	29.7161	64.7321
1993	1	3	36.4	22.8	13.6	23.2	33.3333	26.2	28.4667	22.8	26.6667	25	25.2	97	59.6667	91	78	27.5	30.6	30.9	29.8667	22.6	24.3667	24.6	24.0333		March	30.0594	64.5864
1993	1	4	36.6	23	13.6	24.2	34.4	28	29.4667	23.4	26.7333	26.4	25.3	94	55	88	73	28.2	30.1	33.3	29.5333	23.1	24.1	25.9	23.8333		April	29.5631	77.9211
1993	1	5	35	24	11	25.4	31.1333	26.6	27.3667	23.4	26.3667	25.2	24.9	85	69	89	82.3333	27.4	31.2667	31.1	29.9	22.6	24.7	24.7	23.9667		May	27.9395	78.8111
1993	1	6	35.2	22	13.2	23.6	34.6	28.2	28.6	22.2	27.2	25.2	24.9	89	57	79	75	25.8	31.1	30.1	29	21.6	24.7	24.1	23.5		June	28.7831	78.0556
1993	1	7	35	23.2	11.8	24.4	32.8	26.6	27.6	23	26.2	25.4	24.9	89	60	91	80	27.2	29.6	31.6	29.5	22.4	23.9	25	23.8		July	28.4976	75.6611
1993	1	8	32.6	21.6	11	22.2	30.4	26	26.1	22.2	26.8	24.6	24.44	0	76	89	88	26.7	32.8	30	29.9	22.2	25.6	24.1	24		August	28.6831	77.2581
1993	1	9	36.6	23.025	13.575	25.24	34.72	28.88	29.44	22.12	26.04	24.4	23.85	76.8	50.4	72.5	65.75	24.64	28.1	27.85	26.15	20.74	22.82	22.825	21.7		September	27.9617	81.929
1993	1	10	35.8	21	14.8	25	34.4	28.4	29	21.6	27.2	26	24.9	74	58	83	72	23.5	31.3	32	28.9	20.1	24.8	25.2	23.4		October	27.1225	85.5772
1993	1	11	35.8	24.2	11.6	24.8	34.8	28	28.9	22.8	28.6	24.8	25.4	84	63	77	75	26.4	35	29.2	30.2	22	26.7	23.6	24.1		November	27.4638	82.7983
1993	1	12	35.6	23.6	12	25.4	33.6	29.4	29.4	21.2	27	24.8	24.3	69	60	69	66	22.4	31.3	28.2	27.3	19.3	24.8	23.1	22.4		December	27.8331	75.0645
1993	1	13	36	22.6	13.4	24.2	35.2	26.2	28	22	26.6	24.8	24.5	83	51	89	74	25	29.1	30.4	28.1	21.1	23.6	24.3	23
1993	1	14	35.6	21.4	14.2	23.2	34	25.8	27.2	21.8	26	24.6	24.1	89	53	91	78	25.2	28.3	30.1	27.9	21.2	23.1	24.2	22.8
1993	1	15	35.8	23	12.8	24.2	34.8	28.8	29.1	22.2	26.2	26.4	24.9	84	51	83	73	25.4	28.3	32.8	28.8	21.4	23.1	25.6	23.4
1993	1	16	33.8	23.4	10.4	24.8	31	26	27	24.2	23.2	25	24.1	95	52	92	80	29.8	23.3	31	28	24	19.9	24.6	22.8
1993	1	17	33.4	22.6	10.8	25.2	33	27.2	28.9667	24.2	24.8	25.8	23.85	92	53	90	67.5	29.5	25.65	32.3	26	23.8	21.4	25.3	21.65
1993	1	18	35.6	21.8	13.8	25.2	34.4	27.4	28.6	23	26.2	25	24.7	83	53	82	73	26.6	28.6	30.1	28.4	22.1	23.3	24.1	23.2
1993	1	19	35.8	24.2	11.6	26	34.8	29.8	30.1	23.4	25.8	25.6	24.9	80	49	72	67	27	27.2	30	28.1	22.4	22.5	24.1	23
1993	1	20	36	24.8	11.2	26	35	28.2	29.4	23.4	26.6	25	25	80	52	77	70	27	29.2	29.5	28.6	22.4	23.7	23.8	23.3
1993	1	21	35.8	24	11.8	27.4	33.6	27	28.8	24.4	26.4	25.6	25.5	78	57	89	75	28.6	29.6	31.9	30	23.3	23.9	25.1	24.1
1993	1	22		23		26.6	35.2	28.6	29.1667	24	28.4	24.1333	24.2	81	60	69	66.5	28.1	34.2	27.1333	26.8	23	26.3	22.4333	22.2
1993	1	23	36.8	23.6	13.2	27.4	35.28	28.2	29.4	24.6	26.48	24.56	24.66	80	50.6	75	68.2	29.1	28.86	28.52	27.82	23.6	23.32	23.18	22.78
1993	1	24	35.6	22.775	12.825	25.68	34.04	28.68	29.28	22.32	25.48	24.55	23.875	75	51.2	73.75	66.25	24.84	27.04	28.35	26.275	20.84	22.18	23.125	21.775
1993	1	25	36	21.4	14.6	25	36.4	29.92	30.08	21.75	26.4	24.48	23.475	74.5	46	64.2	60.25	23.775	27.8	27.24	24.85	20.25	22.8	22.34	20.9
1993	1	26	36.4	24.6	11.8	25.2	35	29.15	29.125	23.8	25.4	23.1	23.625	89	46	62.25	66	28.5	26.1	24.375	25.75	23.3	21.8	20.375	21.375
1993	1	27	36.9	22.8	14.1	26	35.8	29.9333	30.2667	23.8	26.6	25	24.6333	83	49	67.6667	64.3333	28	28.7	28.5	27.5667	23	23.4	23.1667	22.5333
1993	1	28	36.3	25.6	10.7	26	34.84	29.64	30.04	21.44	25.72	24.2	23.78	68	48.4	64.6	60.4	22.6	27.12	26.82	25.52	19.4	22.3	21.92	21.22
1993	1	29	37.4	22.2	15.2	25.4	35	30.55	30.275	24.4	26.8	24.15	24.175	92	53	59.5	63.25	29.9	29.8	26.2	26.625	24	24	21.4	21.75
1993	1	30	35.6	21.6	14	24.96	32.7333	28.2667	28.3333	22.56	26.2667	24.2	24.3333	82	61.3333	72.3333	74	25.92	29.8333	27.5333	28	21.54	23.9333	22.6667	22.8667
1993	1	31		22		27.4	36	27.9	28.15	23.2	26.4	24.9	24.8	70	47	79	77	25.6	28	29.5	29.25	21.5	23	23.85	23.65
1993	2	1	34.2	21.2	13	24.9333	32.7	29.9333	29.4	22.9333	26.4667	25.0667	24.8333	84.3333	61.3333	67.6667	71.3333	26.6667	30.8	28.6	28.7	22.1333	24.2333	23.2667	23.2333
1993	2	2	36	22.8667	13.1333	25.4	34.6667	29.1333	29.6	21.2667	23.8	26.2	23.4	69.3333	41.5	79.6667	63.5	22.6	22.5	32.1	25.25	19.4	19.3	25.2	20.95
1993	2	3	35.6	22.3	13.3	25.1	34.2	29.5	30.1	22.3	24.8	24.4	23.3	79	47	67.5	59	25.1	25.1	27.25	24.2	21.1	21.1	22.35	20.5
1993	2	4	34.2	22.8	11.4	24.9	34.2	28.55	29.025	22.55	24.9333	25.8	24.2	82.5	47.6667	80.5	68	25.825	25.4	31.55	26.8	21.55	21.3	24.825	22.1667
1993	2	5	35.4	23.35	12.05	25.25	34.75	28.4	29.225	22.45	24.8667	25.4	23.8667	79	46.3333	79	65	25.35	25.1333	30.5	25.9667	21.25	21.0667	24.275	21.6667
1993	2	6	35	23	12	25.6	34.9	29.5	29.9	22.9	25.0667	25.7	24	80.5	46.6667	74	64	26.15	25.5333	30.775	26.0333	21.8	21.3667	24.325	21.7
1993	2	7	35.6	23.8	11.8	25.125	34.3333	28.6667	29.1333	23.4	24.4	25.3333	23.65	86.75	44	76.6667	66.5	27.625	23.95	30.6	25.65	22.725	20.3	24	21.4
1993	2	8	35.4	23.55	11.85	24.75	34.1667	29.05	29.3	22.6667	25.2	24.0667	23.8	79	45.5	67	60.5	25.6	25.6	26.7333	25.35	21.4333	21.4	22.1667	21.3
1993	2	9	34	23.4	10.6	24.4	32.8	28.2667	28.6	23.05	25.2667	24.3333	24.3	89.75	55.3333	72.3333	71.6667	27.275	27.2667	27.8667	27.5	22.5	22.3667	22.8333	22.6
1993	2	10	35.4	23.6667	11.7333	25	34.5333	29.1333	29.4667	23.0667	26.5333	24.5667	24.7333	85.3333	53.6667	69.3333	69.3333	26.9	29.4	27.8333	28.0667	22.2667	23.7667	22.8333	22.9667
1993	2	11	35.4	23	12.4	25.2	33.5333	30	29.65	23.7333	25.8	24.4	24.7	90.3333	53.5	63.5	70.5	28.5	27.85	26.9	28	23.2	22.85	22.2	22.95
1993	2	12	34.4	23.2	11.2	25.5	33.5333	29.6	29.4	24.6	26.1	25	25.05	93.3333	56	69.5	72.5	30.3333	28.9	28.6	28.85	24.3	23.5	23.3	23.45
1993	2	13	35.8	22.25	13.55	24.9	34.55	27.0667	28.4	23.1	24.8	23.5333	23.6667	86.25	45.3333	74.6667	67.6667	27.175	24.8667	26.6667	25.9333	22.375	20.9667	22.1667	21.6667
1993	2	14	36.8	23.45	13.35	24.75	33	29.3	27.4	23.35	23.6	22.9	23.7	89.25	55	59.5	73	27.85	24.3	23.65	26.6	22.775	20.7	20.15	22.1
1993	2	15	36.6	22.6667	13.9333	24.5333	34.1667	29.5	29.4	22.8	25.1	24.05	23.75	86.3333	49	64.5	65	26.6333	25.95	26.3	25.75	22.0667	21.7	21.9	21.55
1993	2	16	37.4	23.2	14.2	24.9	35.1	30.7333	30.4667	22.5	24.3333	24.1333	23.4333	82.5	40.3333	58.6667	59	25.7	23.1333	25.7333	24.4	21.475	19.8	21.5	20.6
1993	2	17		22.1333		25.2667	33.7	29.9	29.65	21.8333	24.2	23.3	23.1	75.3333	46.5	59.5	61.5	23.9	23.95	24.3	24.1	20.3333	20.25	20.4	20.35
1993	2	18	38.8	22.5333	16.2667	26.3333	35.5333	29.8667	29.95	22.7333	24.5	24.0667	23.9	74	45	63	63	25.3	24.2	26.1667	25.6	21.2333	20.35	21.7333	21.35
1993	2	19	36.8	23.3	13.5	25.7	36	31.4	31.1	22.35	23.7	23.05	22.55	75.5	36	49	49.5	24.9	21.25	22.7	21.75	20.85	18.4	19.45	18.75
1993	2	20	36.6	23.95	12.65	26.775	33.8667	28.8667	29.2333	23	25.6667	23.5667	23.8	73.25	53.6667	65.6667	65	25.7	27.5667	25.6	25.9	21.475	22.5667	21.3333	21.6
1993	2	21	36.2	24.15	12.05	25.9	35.4667	32.1	31.35	23.1	25	24.4	23.7	79.25	43	53.5	56	26.45	24.7667	25.55	24.5	21.95	20.9	21.3	20.7
1993	2	22	37	23.9333	13.0667	25.3333	35.4667	29.9333	30.2	22.6667	25.85	24.2667	24.85	80	49	64.3333	70	25.8667	27.3	26.6333	28.15	21.5	22.55	21.9667	23.05
1993	2	23	37.6	23.3333	14.2667	25.9333	36.1	28.6667	31	22.6667	24.8	23.6333	23.3	76.6667	40	68	53.5	25.4	23.8	25.8333	23.6	21.2333	20.3	21.5667	20.15
1993	2	24	38.6	23.2	15.4	25.2667	34.2667	31.55	30.9	22.6	24.7333	23.9	23.35	80.6667	47	53	56.5	25.7	24.8667	24.6	23.9	21.5	20.9333	20.75	20.35
1993	2	25	38.2	22.8	15.4	24.9333	35.2	31.3	30.65	24	26.1	24.9	24.8	92.3333	49	59.5	66	29.2667	27.8	27.25	27.7	23.6333	22.85	22.5	22.8
1993	2	26	38	23.1333	14.8667	24.8667	35	31.2	30.6	23.0667	25.4	25.4	24.6	86.3333	46.5	63	64.5	27	26.1	28.65	27.2	22.3333	21.8	23.3	22.4
1993	2	27	37.8	23.4	14.4	24	31.6	28.15	27.95	23.5	25.8	24.6	24.65	96	64	75.5	78.5	28.6	29.5	28.65	28.95	23.3	23.8	23.35	23.45
1993	2	28	37.6	23.5333	14.0667	23.95	33.7	31.2	31	22.5	25.9	26.1	24.2	88.5	55.5	67.5	62	26.35	28.25	30.4	26.1	21.9	23.05	24.3	21.8
1993	3	1	38	23.8	14.2	26.7	35.6	32.2	31.9	24.3	25.4	24.4	24.3	82.5	44	53	56	28.8	25.7	25.4	25.6	23.35	21.5	21.3	21.5
1993	3	2	37.6	26	11.6	26.8	36.2	32	31.8	22.2	24.2	23.6	23.3	67	37	50	51	23.7	22.2	23.5	23.2	20.2	19.2	20.1	19.8
1993	3	3	38.6	23.9	14.7	26.5	35.9	31.7	31.45	22.5	26.2	24.4	24.35	71	47	55	57.5	24.65	27.6	25.85	26.05	20.8	22.65	21.45	21.65
1993	3	4	38.8	24.9	13.9	26.3	37.5	32.4	32.15	22.3	26.6	25.2	24.7	71	43	56	56.5	24.3	27.6	27.25	26.4	20.6	22.7	22.5	21.9
1993	3	5	38.2	25.1	13.1	26.3	35.9	31.7	31.4	23.4	25.9	25.3	24.85	78.5	45.5	60	61	26.95	26.8	28	27.25	22.2	22.2	22.95	22.45
1993	3	6	38.6	22.9333	15.6667	25	34.7333	31.5333	30.7	23.7333	26	25.4	25.0667	90.3333	51	62.3333	68	28.5333	27.8	28.3333	28.2333	23.3	22.8	23.1	23.0667
1993	3	7	36.8	22.3333	14.4667	24.6667	34.6667	28.1333	28.9333	23.6667	25.6	24.8667	24.7	92.3333	48.6667	77.3333	72.6667	28.5667	26.9	29.2667	28.2667	23.3	22.1667	23.7	23.0667
1993	3	8	37.4	22.4667	14.9333	24.3333	32.2	29.7333	28.45	22.2667	25.8	25	24.25	83.6667	60.5	74	73	25.5667	29	29.15	27.75	21.4	23.5	23.6	22.75
1993	3	9	35.1	22.0667	13.0333	22.9333	33.2	30.4	29.35	22	25.0667	25	24	92.3333	53.3333	67	71	25.8333	26.4333	28.1	26.7	21.6333	21.9333	23	22.1
1993	3	10	36.1	23.2	12.9	24.4	34.6	29.2	29.4	23.1	25.7	24.4	24.4	89.5	50.5	70	70	27.4	27.1	27.35	27.3	22.6	22.4	22.5	22.55
1993	3	11	38.8	22.5	16.3	23.3	32.9	28.8	28.45	22.3	25.4	24.05	23.9	92	57.5	68.5	72.5	26.25	27.45	26.95	26.9	21.85	22.55	22.25	22.25
1993	3	12	39.4	22.8	16.6	24.5	31.1	29.5	28.65	23.5	24.8	25.1	24.5	92	65	73	76.5	28.35	27.2	29	28.15	23.15	22.45	23.55	23
1993	3	13		22.2667		23.8667	31.25	28	27.65	22.4667	24.8	24.3	23.7	89.3333	61	76	75.5	26.3333	27	27.95	26.75	21.9	22.35	22.85	22.2
1993	3	14	37.6	23.3667	14.2333	24.4667	33.0667	28.7	28.7333	23.5333	25.6667	24.7333	24.6333	92.3333	56	73.6667	74	28.4667	28.0667	28.5667	28.3667	23.1667	22.9333	23.2667	23.1333
1993	3	15		23.5333		24.3333	34.0667	29.2667	29.2333	23.2667	25.4	25.2667	24.6333	91.6667	51	72.6667	72	27.8333	26.6667	29.5667	28.0333	22.8333	22.1333	23.8667	22.9333
1993	3	16	38.6	23.7333	14.8667	25.9333	34.5667	29.5333	29.9	22.2	25.6	24.2	24.0333	73.6667	49.6667	65.6667	63	24.3667	26.8667	26.6667	25.9333	20.5	22.2333	22.0667	21.6333
1993	3	17	38.4	22.8333	15.5667	25.7667	34.4333	30.6667	30.4	20.7333	25.1333	23.5	23.15	64.6667	48.3333	50	50.5	21.2	25.7333	23.45	22.9	18.3	21.5333	20	19.55
1993	3	18	39.8	23.7333	16.0667	26.5333	36.1333	31.1333	31.2333	21.6667	25.3333	24.2667	23.7667	65.3333	43	58.6667	56	22.7667	25.1667	25.8	24.5667	19.4667	21.0667	21.4667	20.6667
1993	3	19	39	24.2	14.8	25.7333	36.2667	30.9333	30.9667	21.6	25.5333	23.2	23.7	70	43.3333	45.5	49	23.0667	25.5667	22.45	23.5	19.8	21.4333	19.1	20.05
1993	3	20	37.4	22.2	15.2	23.4667	34.4667	30.2667	29.6333	22.3333	26.1333	23.9667	24.1667	90.6667	52.6667	59.6667	67.6667	26.3	28.3667	25.8333	26.8333	21.8667	23.1667	21.5	22.2
1993	3	21	35.2	22.8667	12.3333	24.4	34.1333	27.3333	28.3	22.4	25.7333	23.8667	24	84.3333	52	76	70.6667	25.8667	27.5333	27.6667	27.0333	21.5667	22.6667	22.5	22.2333
1993	3	22	37.8	24	13.8	25.8	32.4667	29.9333	29.5667	21.7	25.5333	23.2667	23	74.5	59.3333	57	66	23.7	28.0667	24.3333	24.85	20.2	23	20.5	20.9
1993	3	23	37.6	21.8667	15.7333	24.5333	35.1333	31.4667	30.6333	22.1333	25.5333	23.5333	23.7	82	46.6667	51	60.3333	25.0667	26.3667	23.9667	25.1333	21.1333	21.9	20.2	21.1
1993	3	24	38	22.6	15.4	23.6	33.4	29.3	28.4	21.35	24.7	23.75	22.8	82.5	49	63.5	63	23.95	25.3	25.7	24.2	20.35	21.3	21.55	20.5
1993	3	25	36.6	21.8	14.8	27	33.9	31.4	30.95	23.6	26.2	23.8	24.2	75.5	54	59	61	26.95	28.8	25.2	26.3	22.25	23.4	21.2	21.9
1993	3	26	37	21.2	15.8	26.1	34.2	31.8	31.2	22.15	26.4			71.5	57			24.2	29.6			20.35	23.9
1993	3	27	36.2	23.8	12.4	25.6	35.2	30	30.8	24.2		26.8		89.5		88		29.25		34.2		23.65		26.3
1993	3	28	38.2	21.3	16.9	23.5	34.8	29.8	29.5	21.3	26.4	24.9	24.2	82.5	52	69.5	67.5	23.9	28.9	28.3	27.05	20.3	23.45	23.15	22.3
1993	3	29		23.3		25.8	33.7	33.4	32.6	23.3	25.8			82.5	54			26.95	27.95			22.3	22.95
1993	3	30		22.4		24.7	34.2			21.2	25.7			90	54			24.4	27.9			20.7	22.9
1993	3	31	32.4	21.4	11	24.8	32.8	30.1	29.45	23.2	25.1	20.5	22.9	90	52	44	62	27.6	26.5	18.1	24.1	22.7	22	15.9	20.2
1993	4	1		23.4		23.8	29.4			23	26.8			93	82			27.5	33.5			22.7	25.9
1993	4	2	38	22.8	15.2	27.2	35.6	32.6	32	24.2	29.4			78	63			28.2	36.9			23.1	27.6
1993	4	3	37.2	23.2	14	24.6	35	33.8	31.8	24.2	28			97	59			29.9	33.1			24.1	25.8
1993	4	4	37.8	24	13.8	25.6	35.2	28.8	29.4	25	27.6	25.7		95	61	78.5		31.3	32.7	30.95		24.8	25.5	24.6
1993	4	5		23.8		25.5	35.4			24	27.4			89	54			28.85	31.2			23.4	24.7
1993	4	6	37.6	24.2	13.4	27.6	34	27.4	29.8	24.8	27.4	26.2		81	61	91		29.6	32.15	33.2		23.9	25.25	25.8
1993	4	7	38	24.2	13.8	25.8	33.8	33.8	32.8	23.5	26.1	26.8	25.3	83	56	58	58	27.4	28.7	30.6	27.5	22.6	23.3	24.4	22.6
1993	4	8	40	24.6	15.4	25	34.7	31	30.45	24.3	27.5	25.7	25.85	94.5	59	67.5	73.5	29.9	31.9	29.55	30.45	24.05	25.15	23.85	24.35
1993	4	9	41.8	23.2	18.6	24.4	34.8667	30.8	30.8	25	27.7	27.6	27.4	91	62	57	63	30.85	32.7	32	32.3	24.6	25.55	25.2	25.3
1993	4	10	40	23.9333	16.0667	26.6	24.8	29.4	26	25.7		28.2		90.5		74		32.1		35.6		25.25		27
1993	4	11	38.2	25	13.2	26.1	34.3	29.8	30	24.9	26.7	24.6	24.6	91	56	88	82	30.7	30.1	29.9	29.2	24.45	24.1	24	23.6
1993	4	12	35.8	21.9333	13.8667	26	31.675	29	28.8667	24.8	26.8	24.4	24.9	89.6667	66.6667	86	83	30.3667	31.7667	29.4	29.8	24.3	25.0333	23.7	24
1993	4	13	37.6	22.9	14.7	26.65	34.2	30.45	31.1	24.7	26.5333	25		95	57.3333	63		30.75	29.9667	27.8		24.5	24.0333	22.8
1993	4	14	38.2	22.8667	15.3333	25.45	34.65	30.7333	30.3	24.4	26.2667	24.2		87	54	89	82	29.8	28.9667	29.3	28.7	24	23.5	23.7	23.4
1993	4	15	34.8	24.2	10.6	25.9	32.9	28.8	28.75	24.8667	26.4	26.3	25.7	90.3333	63	86	81	30.5667	30.4	32.95	31.1	24.4333	24.3	25.65	24.7
1993	4	16	36.2	23.6	12.6	26.3	31.8	31.6	31.1	24.1333	25.9			83.3333	66.5			28.5667	29.95			23.2667	24.1
1993	4	17	36.8	24.4	12.4	26.8	32.2667	29.9	31.2	25.4	26.6667	25.2		88	66	77		31.4	31.2	29.9		24.8	24.7667	24.1
1993	4	18	35.6	24.2	11.4	26.3333	33.2	29.7	29.85	24.9333	26.5333	26.8	25.9	89	59.6667	82	77	30.6333	30.2667	33.5	31.1	24.4333	24.2333	25.9	24.7
1993	4	19	32.4	24.0667	8.33333	25.85	32	28.8	28.55	24.3	27.7	25.1	25.8	91	72	78	84	29.55	34.25	29.8	31.8	23.85	26.35	23.95	25
1993	4	20	36.2	23.4667	12.7333	25.7333	33.8	29.5333	29.9	22.3	27.9	25.8	25.35	74.5	64	72.5	70	24.85	33.65	30.5	29.65	20.65	26.05	24.4	23.7
1993	4	21	37.6	24.4667	13.1333	25.7333	34	28.4	29	24.2	27.6	25.4	25.3	91.5	62	85	80	29.5	32.7	31.1	30.5	23.8	25.5	24.7	24.3
1993	4	22	37	24.4	12.6	25.4	34.1	28.7	29.3	24.8	27.4	24.2	25.1	97	60	84	81	31	32.1	28.7	30	24.7	25.2	23.4	24.1
1993	4	23	36.8	23.8667	12.9333	25.8	33.6667	28.8	29.4	24.2	26.8667	25.9	25	85.5	59	80	74	29.1	30.8667	31.45	29.2	23.45	24.5667	24.9	23.6
1993	4	24	37.4	24.5333	12.8667	26.15	33.8	26.7	28.7	23.7	26.8	24.4	24.4	82	65	86	73	27.8	31.5	29.4	28.1	22.75	24.95	23.7	22.9
1993	4	25	36	25.6	10.4	26.8	32.4	31	30.1	24.8	27.8			80	71			29.4	34.3			23.8	26.3
1993	4	26		23.6		26.6667	30.8667	26.2	28.4	25.2	26.6	25.4	25.7	87	73.6667	94	78	30.95	32	31.9	30.7	24.6	25.1333	25.1	24.5
1993	4	27	37.6	23.3	14.3	26.3333	32.2	26.4	27.4	25.0667	26.5	26	25.5	90.3333	58	96.5	83	30.9333	29.9	33.35	30.8	24.6	24.05	25.85	24.5
1993	4	28	36.4	24.2	12.2	25.3333	32	26.8	27.75	24.6667	26.4	25.5	25.7	94.6667	67	90	84	30.6333	31.05	31.75	31.5	24.4333	24.65	25.05	24.9
1993	4	29	34.8	24	10.8	25.2	30.4	26.8	27.3	23.9	27	26.2	25.7	90	78	95.5	88	28.8	33.4	33.6	31.95	23.4	25.9	26	25.1
1993	4	30	34.8	23.9	10.9	24.8	31.5	27.4	27.75	24	26.2	24.6	24.8	94	74	94	86	29.3	31.5	30.4	30.1	23.7	24.9	24.3	24.1
1993	5	1	35.4	24.4667	10.9333	25.9	31.2	27.2	28.3667	23.55	26.2	23.8	24.4	82.75	73.6667	75.6667	75	27.5	31.3667	27.3333	28.35	22.625	24.8	22.4333	23.1
1993	5	2	29.8	23.4667	6.33333	24.85	28.6	26.1333	26.2667	23.7333	25.6	24.2667	24	94.3333	79.6667	86	86	28.9333	30.8667	29.1333	28.5	23.4667	24.5333	23.5667	23.25
1993	5	3	33.6	23.5333	10.0667	25.3	31.2	25.7333	27.0333	24.65	26.4	24.0667	25.0333	94.75	69	87.3333	83.3333	30.575	31.275	28.8333	30.1333	24.425	24.725	23.4667	24.1667
1993	5	4	34	23.8	10.2	26.6	32.95	28.8	29.4	24.8667	26.8	26.4		90	63	75		30.5667	31.175	32		24.3667	24.65	25.2
1993	5	5	35.4	23.6	11.8	25.45	31.5333	28.0667	28.4	24.35	26.2667	24	24.55	91.5	66.3333	74	75.5	29.75	30.6333	27.3667	28.4	23.95	24.4333	22.1	22.95
1993	5	6	32.9	23.4	9.5	24.5	31.05	27.4	27.575	23.95	26.6	25.4	25.3	95.5	71	87.6667	84.6667	29.375	31.875	31.3333	30.8	23.725	25.125	24.8333	24.5333
1993	5	7	34.8	23.0667	11.7333	25.8	32.3333	26.4	27.7	23.3333	26.4	22.8	23.8	81.6667	63.3333	74	70.5	27.2	30.4667	25.55	26.85	22.2667	24.3333	21.2	22.1
1993	5	8	34.6	24.3333	10.2667	26.1333	33.4	28.8	29.3	24.3333	26.9333	25.8	26	86.6667	61	73.5	75.5	29.2667	31.2333	30.6	31.15	23.6667	24.7667	24.45	24.7
1993	5	9	34.2	23.85	10.35	25.25	31.8	26.3	25.4	23.7333	26.6	22.8	23.5	95.3333	66.6667	92	83	29	31.4	27.1	27.3	23.5333	24.8333	22.4	22.5
1993	5	10	35.8	24.2	11.6	25.85	33.15	26.6667	28.0667	24.075	26.5	23.8	24.7333	86.25	59.75	80.6667	76	28.875	30.2	27.7667	28.8333	23.4	24.175	22.7	23.3667
1993	5	11	34.7	24.8	9.9	26	32.7	27.65	28.5	23.45	27	24.9333	25.1	80.75	65.25	83	78	27.35	31.875	30.0333	29.9333	22.425	25.125	24.1	23.9333
1993	5	12	36.6	24.05	12.55	25.85	32.1	26.8	27.5333	24.6	26.25	24.7333	25.0667	90.5	64	85.3333	81.3333	30.125	30.275	29.8667	30.0667	24.15	24.2	23.9667	24.1
1993	5	13	32	23.8	8.2	25.1333	31.8	26.3333	27.4333	24.3333	26.4667	24.4667	25.1	93.6667	66.3333	86	82	29.9	31	29.4333	30.1333	24.0333	24.6667	23.7667	24.1333
1993	5	14	34	24.5	9.5	24.8	31.7	27	27.45	23.9	26.9	24.9333	25.2	93	69	85	82.5	29.05	32.3	30.1333	30.4	23.6	25.3	24.2	24.3
1993	5	15	34	23.5333	10.4667	25.3333	31.5	26.9	27.5	24.2667	27.1	25.2	25.5	91.6667	71.5	87.5	84.5	29.6333	32.9	30.9	31.2	23.9	25.7	24.6	24.75
1993	5	16		24.4		26.3	34.15	26.7	28.3	24.4667	27.5	25.1	25.6	84	60.25	88	79	29.3	32.3	30.8	30.85	23.6667	25.275	24.5	24.5
1993	5	17	33.2	24.25	8.95	26.5	34.05	28.5333	29.2333	25.05	26.6	25.7333	25.6	89.25	54	80.3333	73.5	30.825	29.5	31.2667	30	24.55	23.8	24.7333	24.05
1993	5	18	35.4	24.6	10.8	26.25	32.4	27.55	28.45	24.9333	27.075	24.8	25.6667	90	67	78.3333	78.6667	30.6667	32.3	29.2667	30.9333	24.4333	25.3	23.7	24.5667
1993	5	19	32.6	24.25	8.35	25.8	31.9	27.2667	27.8667	24.55	26.5	25.3333	25.4	90.5	66	85.6667	82	30	31.075	31.1667	30.8	24.075	24.625	24.6333	24.4667
1993	5	20	32.5	24.45	8.05	26.45	35.4	28.2	29.15	24.9	27.3	25.2	25.3	86.5	55	79.5	67	30.3	30.9	30.1	28.7	24.25	24.6	24.075	23.3
1993	5	21	34.4	24.4	10	26.05	32.65	27.5	28.25	24.85	26.4	24.3	24.9	91	60.6667	76	75	30.575	30.2	28.2	28.9	24.425	24.1667	23.1	23.5
1993	5	22	31.8	24.1333	7.66667	26.0667	32.8667	25.4	27.5	24.4	25.8	24.4	25.1	92	59	92.5	85	29.9	28.5667	29.9	30.6	24.05	23.1	24.05	24.4
1993	5	23	32.2	23.65	8.55	25.8	31.2	26.1333	27.3	23.95	26.05	24.7333	24.8333	86.25	67.75	89.6667	81	28.525	30.3	30.2667	29.5667	23.225	24.225	24.2	23.8
1993	5	24	31.8	23.75	8.05	25.5	32.6	27.6	28.2333	24.4	26.6	24.9667	25.2	91.5	63.3333	81.3333	78.6667	29.875	30.8667	29.9	30.0333	24	24.5667	24	24.0667
1993	5	25	36.4	24.45	11.95	25.95	32.65	27.4	28.6333	24.35	25.85	24.8667	24.9333	88	59.25	82	73.6667	29.45	28.8	29.7667	28.9	23.725	23.375	23.9333	23.4333
1993	5	26	35.4	24.55	10.85	25.95	33.15	26.6	27.9667	23.8667	26.3	24.6667	24.75	85	58.5	85.6667	79.5	28.3333	29.7	29.7667	29.3	23.1	23.9	23.9333	23.65
1993	5	27	35.4	23.8	11.6	26.5333	32.7	26.4667	28.6	24.6667	26.7	24.7	26.1	86.3333	63	93.5	79	29.8	31.1	30.6	31.6	23.9667	24.7	24.4	25
1993	5	28		23.6		25.55	32.55	25.25	27.25	24.5	27.1	24.5	25.3	91.75	66	94	82.5	30.125	32.25	30.3	30.7	24.125	25.275	24.2	24.5
1993	5	29	33.2	23.8667	9.33333	25.5	32.2	26.3333	27.7667	24.05	26.1	25	25.5	89	62.5	100	76	28.95	29.825	31.7	30	23.525	23.95	25	24.1
1993	5	30	33.8	23.9	9.9	25.55	32.2	28	27.95	24.35	26.8	24	24.2	90.5	66	74	74	29.775	31.65	27.4	27.9	23.925	24.975	22.6	22.8
1993	5	31	33.2	23.95	9.25	25	32.1	28	27.75	24	26.9	25.1333	25.4	92.25	67	80	82	29.175	32	30	30.65	23.625	25.15	24.1	24.45
1993	6	1	34.8	23.7	11.1	26.55	32.1333	29.5	29.95	24.0667	26.6	26.8	25	86.3333	65.6667	81	71	28.7667	31.2667	33.45	28.7	23.4	24.6667	25.9	23.3
1993	6	2	35.4	22.6	12.8	24.05	31.8	29.1	28.8	23.3	25.4667	27.4	26.6	94	60.3333	81	81	28.1	28.5667	34.6	33	23.025	23.1	26.5	25.7
1993	6	3	34.3	22.6667	11.6333	25.6667	31.5	27.3	28.0333	23.6667	25.85	25.45	24.9	85	64.25	86.25	77.3333	27.9667	29.65	31.325	29.3333	22.9	23.825	24.8	23.6667
1993	6	4	34.2	23.5333	10.6667	25.2	33.7333	28.2667	28.8667	24.6	26.6667	24.3	25.1	95.3333	58.3333	72.5	72.5	30.5667	30.3667	27.65	28.95	24.4	24.2	22.7	23.45
1993	6	5	35.2	24	11.2	26.1333	32.4333	28.4	28.8667	25.2	27.3333	26.1	26.25	93	68.3333	84	81	31.4333	32.9667	32.3	32.15	24.8667	25.6333	25.3	25.25
1993	6	6		23.7333		26.0667	34.0333	27.2	28.45	25	26.6	25.4	25.75	92	56.3333	87	80.5	30.9667	29.8667	31.25	31.05	24.6333	24.0333	24.75	24.65
1993	6	7	34.6	24.25	10.35	26.6	33.75	27.5	29.0667	24.65	26.675	25.3333	25.6667	85.5	58	85.3333	75.6667	29.75	30.275	30.8667	30.4333	23.95	24.25	24.5667	24.3
1993	6	8		24.1		26.25	34.65	26	28.3	25.05	26.85	25.2	25.4	90.75	55.25	93.5	78	31	30.25	31.5	30	24.6	24.125	24.9	24.05
1993	6	9	32.2	24.25	7.95	26.55	33.6	26.8667	28.3	24.4667	27.8	24.8667	25.8	86	65.25	86.3333	86	29.4667	33.525	30.1	32	23.8	25.925	24.1667	25.15
1993	6	10	34	24	10	25.5	33.85	28.25	28.975	24.4667	27	26	25.5	96.3333	60.5	84.6667	80	30.4	31.15	32.2333	30.5	24.3	24.625	25.3	24.35
1993	6	11	35.2	24.05	11.15	26.15	31.9	28.1	28.95	24.6	26.2667	24.4	25.1	93.3333	67	80	80	30.3333	30.6667	28.7	29.9	24.3	24.4333	23.4	24
1993	6	12	31.6	24.6	7	27.8667	31.7	26.9	27.9	25.4	25.1	25		60	60.5	86		28.2	27.6	30.6		23.1	22.4	24.3
1993	6	13	35.4	23.4	12	26.0667	33.9333	27.6	28.6	24.6667	26.2667	25.2	25.2	89.3333	55	82.5	76	30.1333	29.0667	30.6	29.7	24.1667	23.5667	24.3	23.85
1993	6	14	36.4	23.3333	13.0667	25.6667	33.9	28.2	29.15	24.4667	26.8	25.4	25.3	90.6667	57.5	88	76	29.9	30.65	31.4	29.7	24	24.35	24.8	23.9
1993	6	15	37.4	23.7	13.7	26.9	35.3	27.7	29.4	24.8	26.4	24.6		80	50.5	95		29.4	28.65	30.5		23.8	23.15	24.4
1993	6	16	37	22.4	14.6	26.8	36.2	29.2	30.35	24.8	26.4	25.5	25.6	85	46.5	74.5	68.5	29.95	28	30.25	29.4	24.05	22.85	24.2	23.7
1993	6	17	36.2	23.0667	13.1333	26.3333	32.6	27.4667	28.4667	25	25.7	25.9	13.35	85	57.5	86	75	30.8	28.25	32.05	30.7	24.5	23.05	25.2	24.5
1993	6	18	36.4	23.9	12.5	25.6	33.2	30.6	29.8	24.5	25.4			91.5	54			30	27.3			24.1	22.5
1993	6	19	33	23.1	9.9	25.5	32.6	32	30.1	23.8	24.4	27.2	24.9	87	51	69	71	28.35	25.1	32.9	28.5	23.15	21.2	25.6	23.2
1993	6	20	31.1	24.4	6.7	25.6	32.4	27.9	30.1	24.1	25.4	25.2	25.4	78	64	82	69	29.05	31	30.25	29.4	23.55	24.6	24.2	23.7
1993	6	21	34	23.7	10.3	25.7	30.8	27.5	28.1	24.4	26.4	26.6	25.9	90	71	93.5	82	29.7	31.5	34.25	31.8	23.9	24.9	26.3	25.1
1993	6	22	35.6	23.6667	11.9333	26.6667	33.1333	26.3667	28.1667	25.4	27.6	25.8	26.5	90.3333	69	96	85	31.6	33.7	33	33.2	24.9667	26.1	25.6	25.8
1993	6	23	37	23.7	13.3	25.6	32.4	26.6	27.8	24.7	27.1	24.8	25.55	93	67.5	87	82.5	30.5	32.4	30.1	31	24.35	25.25	24.15	24.6
1993	6	24		23		25.8	32.8	27.3	27.6	24.6	26.8	25.2	25.1	91	63.5	85	81	30.15	31.25	30.6	30	24.15	24.8	24.5	24.1
1993	6	25	36	22.2	13.8	24.9333	31.8	27.2	27.55	24	25.9333	25.5	25.15	92.6667	64	87	83.5	29.2	29.6333	31.5	30.35	23.6333	23.8667	24.9	24.25
1993	6	26	35.8	23.6667	12.1333	26	32.4	26.7	28.3	24.4	27.5333	25.2	26.1	92.5	69.3333	88.5	82	29.9	33.5667	31.05	32.1	24.05	25.9667	24.65	25.2
1993	6	27	32.2	23.2667	8.93333	26	31.9	26.9	27.5	24.8667	27	25.6	13.35	87.5	68.5	90	83	30.7	32.4	31.95	31.3	24.4667	25.4	25.15	24.8
1993	6	28		23.2667		26.1333	33.6	27.8	28.6	24.6	27.4	26	26.1	92	62	87	81	30.25	32.4	32.4	31.9	24.25	25.4	25.4	25.1
1993	6	29	36.8	23.3333	13.4667	26.4667	33.8	28.7	29.65	24.6	26.8667	25.5	25.7	93	58.6667	78	79	30.3	30.7667	30.5	30.7	24.3	24.5	24.35	24.5
1993	6	30	37	24.8	12.2	26.9333	34.8	28.6	29.8	24.6667	26.8	25.1	25.45	83.3333	54.3333	75.5	70	29.6	29.9667	29.55	29.6	23.8	24.0333	23.8	23.8
1993	7	1	34.2	24.6	9.6	25.1333	32.75	28.4	28.7333	23.9333	26.25	25.6	25.5	90.6667	60.25	76	75	28.9667	29.8	30.5	30.15	23.5	23.975	24.35	24.15
1993	7	2	33.6	23.3333	10.2667	24.7333	30.5333	28.8667	28.2667	23.7333	26.9333	24.25	25.1	92	76.3333	68.5	77	28.7	33.1	27.35	29.75	23.3667	25.7333	22.5	23.85
1993	7	3	31.8	22.4667	9.33333	24.4667	31.6667	27.8	27.9667	23.6667	26.4	24.4	24.8333	93.6667	67.6667	77.3333	79.3333	28.7333	30.9667	28.3333	29.3	23.3333	24.6	23.1	23.6667
1993	7	4	34.7	23.2667	11.4333	26.2667	32.8	29	29.2667	24.4	26.2	25.6	1	81	54	63		29.7	28.75	29		23.9	23.4	23.5
1993	7	5	36.2	23.4667	12.7333	25.9333	33.8	28.6667	29.2667	24.5333	26.4667	25.1333	25.3667	89.3333	56.6667	75.6667	73.6667	29.8667	29.7	29.6	29.7333	24.0333	23.9	23.8667	23.9
1993	7	6	35.1	23.8	11.3	25.6667	32.2667	27.6667	28.3	24.2	26.6	25	25.2	91.5	64.6667	84.5	80	29.45	31.0667	30.25	30.2	23.8	24.6667	24.25	24.2
1993	7	7	34.2	23.5333	10.6667	25.4667	32.9333	24.9333	27.0667	24.3	26.8667	23.9333	25	95.5	63	92.3333	84.5	29.95	31.3333	29.0667	30.25	24.1	24.8333	23.5667	24.2
1993	7	8	35.4	23.4	12	24.8	31.2667	25.9	26.65	24.0667	26.2	23.4	24.4	94.3333	67.3333	81	82.5	29.4667	30.6667	27.1	28.95	23.8	24.4667	22.4	23.45
1993	7	9	34.2667	23.35	10.9167	25.25	32.3	27.45	28.1	24.1333	25.95	23.2	24.2	94.6667	60.5	70.3333	73.5	29.6333	29.3	25.6	27.6	23.9	23.675	21.3	22.6
1993	7	10	34.8	22.6	12.2	25.3	33.85	28	28.8	24.25	26.55	24.8667	25.2333	92	57	77.3333	75.6667	29.575	29.9	29.3	29.5667	23.875	23.975	23.6667	23.8333
1993	7	11	34.6667	23.56	11.1067	25.68	32.84	28	28.5333	24.05	26.44	25.3	25.55	90	62.2	79.5	82.5	29.025	30.26	30.25	31.1	23.525	24.16	24.25	24.65
1993	7	12	35.3	24.15	11.15	25.9	34.55	26.7	28.45	24.05	27.25	24.5333	25.2667	86.5	57.75	84.3333	76	28.7	31.35	29.4333	29.8333	23.325	24.8	23.7667	23.9333
1993	7	13	33.4667	22.35	11.1167	24.65	33.2	26.9	27.9	23.3	25.85	24.15	24.45	89.5	57.5	81.25	76	27.75	28.425	28.275	28.15	22.775	23.125	23.05	23
1993	7	14	33.5333	22.85	10.6833	25.15	31.95	27.75	28.175	23.75	26.15	25.05	25.2	86	65.25	81.25	79	28.475	30.05	29.975	29.475	23.225	24.125	24.1	23.775
1993	7	15	34.9	23	11.9	25.05	33.45	29.4333	29.8667	23.1333	25.95	25.5333	24.9	88.6667	56.75	74	65.5	27.3667	28.55	30.1	27.8	22.5333	23.225	24.1667	22.8
1993	7	16	35.3333	22.35	12.9833	25.2	34.05	29.95	29.825	23.7333	26.0667	25.6	25.05	93	51.3333	71.5	71	28.8	28.0333	29.95	28.8	23.4	22.8667	24.025	23.35
1993	7	17	35.8667	23	12.8667	25.3	33.6	29.15	29.325	23.3	26.65	25.25	25.25	91.5	58.75	73.5	73	27.9	30.3	29.575	29.3	22.85	24.275	23.825	23.7
1993	7	18	34.6	22.8667	11.7333	25.55	33.7	26.575	28.125	24.75	27.3333	24.2667	25.2	93.75	59.6667	84.3333	78.5	30.7	31.8333	29.0333	29.95	24.475	25.1	23.4667	24.05
1993	7	19	35.5333	23.0667	12.4667	25.6	33.45	28.7	29.15	24.3333	26.3	25.15	25.1333	94.3333	57.25	76	75.6667	29.9333	29.475	29.6	29.4667	24.0667	23.775	23.825	23.7667
1993	7	20	36.4667	23.2667	13.2	26.05	34	28.025	29.025	24.6	26.9	24.8667	25.7333	89	58.5	76.3333	75	29.975	30.8	29.1667	30.5	24.1	24.5	23.6333	24.3667
1993	7	21	33	23.5	9.5	25.65	31.55	27.5	28.05	24.2667	26.5333	24.8	25.5	93.3333	66.6667	82.3333	81	29.7333	31.1333	29.7667	30.7	23.9667	24.7333	23.9	24.5
1993	7	22	34.4	23.8	10.6	25.4667	31.7333	26.2	27.4	23.9	26.4667	24.1333	24.5	91.5	69	85.3333	80.5	28.9	31.1	28.7	28.85	23.45	24.5333	23.3667	23.35
1993	7	23	35.7333	22.2	13.5333	25.45	32.95	28.05	28.65	23.2	25.9	24.7	24.75	85.6667	49	77.25	65.5	27.1	27.25	28.9	27.5	22.4	22.4	23.45	22.6
1993	7	24	38.1	23.5	14.6	26	34.2667	28.2	29.1667	24.2	26.5333	24.3333	25.0333	86.3333	56.6667	73	72	29	29.5667	27.9	28.8	23.5	23.7333	22.8333	23.4
1993	7	25	37.2	22.4667	14.7333	26.6667	34.2	27.8	28.8667	24.4	26.4	23.8	25.5	84.5	52.6667	73.3333	73	29.2	28.9	26.9333	29.8	23.65	23.3333	22.3	24
1993	7	26	36.5333	22.65	13.8833	24.85	33.95	27.75	28.575	23.5	26.05	23.2667	23.9	96.5	55.75	72.3333	67.5	28.65	28.525	25.5333	25.85	23.35	23.075	21.0333	21.35
1993	7	27	35.2	21.9333	13.2667	25.4	34.2667	28.7333	29.3	23.0667	26.2	25.2	24.65	84.3333	54.6667	74.5	67	26.6667	28.7	29.6	27.45	22.0333	23.2	23.85	22.5
1993	7	28	35.3333	22.4667	12.8667	26.3333	33.2667	28.6667	29.2667	23.6	25.6	25.5	24.75	81	56	76	69.5	27.4	27.65	30.3	28	22.4333	22.6	24.25	22.8
1993	7	29	34.2	24.1	10.1	25.55	33.5333	26.2	27.9333	24.4	25.9333	24.7	25.1	94	55	90.5	79	30.0333	28.4333	30.35	29.6	24.1	23.2	24.25	23.9
1993	7	30	33.8	22.75	11.05	24.7	32.95	26.25	27.575	24.1	25.9	24.5	24.85	95.25	58.25	87.25	80.5	29.65	28.925	29.6	29.375	23.85	23.225	23.85	23.625
1993	7	31	32.7333	23.05	9.68333	24.75	32.55	27.05	27.85	23.85	26.7	25.1667	25.0667	93.25	64	86.3333	81	28.975	31.15	30.8	30	23.5	24.7	24.5	24.0667
1993	8	1	32.6667	23.6	9.06667	25.65	31.95	29.1	28.95	24.0667	26.95	25.7333	26.15	90.6667	69	72	77	29.1667	32.3	30.2	31.65	23.6333	25.275	24.1333	24.95
1993	8	2	34.4	23.0667	11.3333	24.7	33.1	28.4667	28.8333	23.8	27.35	25.3	25.55	93.25	64.5	74	75.5	28.875	32.55	29.65	30.3	23.45	25.475	23.9	24.25
1993	8	3	34.4667	23.5333	10.9333	24.2	31.55	27.55	27.7	23.5	26.9	24.075	24.825	94.5	69.75	75.25	79.75	28.5	32.35	27.875	29.6	23.25	25.375	22.7	23.75
1993	8	4	35.8	23	12.8	24.4	33.6	26.3333	27.6667	23.6667	26.7333	24.5333	25	94	59	86.3333	80	28.7667	30.5333	29.7333	29.6667	23.3667	24.3667	23.8667	23.9
1993	8	5	39.6	23	16.6	25.05	37.2	31.2	28.625	24.1333	27	26.4	26.55	96.3333	46	69	83.5	29.7333	28.9	31.2	33.2	23.9667	23.5	24.8	25.8
1993	8	6	38.8	22.4	16.4	27.2	37	29.4	30.8	24.8	25.4	25.8	25.3	82	39	75	66	29.7	24.7	30.8	28.4	23.9	20.9	24.5	23.1
1993	8	7	39	24.6	14.4	27.6	38.2	31.6	32.3	24.4	26	25	25.1	77	38	59	58	28.4	25.5	27.3	27.1	23.2	21.4	22.5	22.4
1993	8	8	35.4	23	12.4	25.8	34.8	27	28.6	24.6	26.4	24.6	25.2	91	52	82	75	30.1	28.8	29.3	29.4	24.2	23.4	23.7	23.8
1993	8	9	35.6	23.6	12	27	34.6	24.6	27.7	24	26.4	24.4	24.9	78	53	98	76	27.8	29	30.4	29.1	22.9	23.5	24.3	23.6
1993	8	10	33.4	24.2	9.2	26.6	32.2	28.2	28.8	24.4	24.8	25.6	25.2333	95.25	55	81	78	30.125	26.4	31.1	29.8333	24.2	22	24.7	24
1993	8	11	34	23.6	10.4	25.8	32.4	28.8	29	24.6	25.2	25.7333	25.1	91	56	83.6667	92	30.1	27.3	31.5667	31.2	24.2	22.5	24.9	24.7
1993	8	12	36	25.6	10.4	28	33.8	29.6	30.3	25	27.4	25	25.8	79	61	69	70	29.7	32.2	28.6	30.2	23.9	25.3	23.3	24.2
1993	8	13	37.6	24.2	13.4	26.8	36.2	29.8	30.6	24.5	27.4	25.6	25.5333	93	51	72	74.75	30.325	30.6	30	30.25	24.25	24.5	24.1	24.25
1993	8	14	33.2	24	9.2	26.2	32	23.2	26.2	25	27.6	21.6	24.7	91	72	87	83	30.9	34	24.7	29.9	24.6	26.2	20.9	23.9
1993	8	15	34.4	22.8	11.6	25.4	33	25.8	27.5	24.4	27.4	24.4	25.4	92	65	89	82	29.9	32.8	29.6	30.8	24	25.6	23.9	24.5
1993	8	16	33	25	8	26	31.8	22.6	25.8	24.6	26.4	22.4	24.5	89	66	98	84	30	30.8	26.9	29.2	24.1	24.5	22.3	23.7
1993	8	17	33.8	22	11.8	24.8	30.8	27.8	27.8	24	25	25.6	24.9	94	63	84	80	29.3	27.8	31.4	29.5	23.7	22.8	24.8	23.8
1993	8	18	34	23.2	10.8	24.6	32	28	28.1	24.2	27	26.4	25.9	97	68	88	84	29.9	32.3	33.3	31.9	24.1	25.3	25.9	25.1
1993	8	19	35.6	24.2	11.4	25	33.4	30	29.6	24.4	27.4	24.75	25.25	95	63	90.75	86.5	30.1	32.5	30.375	30.9	24.2	25.4	24.3	24.55
1993	8	20	36.8	24.4	12.4	26.2	36	31	31	24.2	27	26.6	25.9	85	50	71	69	28.9	29.7	31.9	30.1	23.5	23.9	25.1	24.2
1993	8	21	35.4	24.6	10.8	27.8	33.4	27.2	28.9	25.4	25.8	24.6	25.3	83	55	81	73	30.8	28.2	29.2	29.4	24.6	23	23.6	23.7
1993	8	22	35.6	24.8	10.8	27.8	34	28.2	29.5	24.7	25.2	23	25.85	92	49	64	77	30.45	26.2	24.6	30.9	24.35	21.9	20.9	24.6
1993	8	23	36.4	24.6	11.8	27.4	34.4	27.6	29.3	24	26.6	23.6	24.7	76	55	72	67	27.6	29.6	26.5	27.9	22.7	23.9	22	22.9
1993	8	24	33	23.8	9.2	25.4	32.6	23.6	26.3	24	26.4	21.4	23.9	89	62	82	78	28.9	30.3	24	27.7	23.5	24.3	20.4	22.7
1993	8	25	33.4	23	10.4	24.8	30.6	27.8	27.8	24.2	25.8	26.2	25.4	95	68	88	84	29.8	30	32.9	30.9	24	24.1	25.7	24.6
1993	8	26	35.4	23.6	11.8	25.4	35	29	29.6	24.6	26	25.2	25.3	94	49	74	72	30.4	27.6	29.5	29.2	24.3	22.7	23.8	23.6
1993	8	27	31.6	24	7.6	24.8	31.4	27.8	27.9	23.6	25	25	24.5	91	60	80	77	28.3	27.4	29.8	28.5	23.1	22.6	24	23.2
1993	8	28	31.6	23.6	8	24.6	29.4	26.8	26.9	23.4	24.6	25.4	24.5	90	68	89	83	28	27.7	31.5	29.1	22.9	22.8	24.9	23.5
1993	8	29	34.8	24.2	10.6	26.6	34	28.6	29.5	23.5	27.6	26.6	25.4	93.5	61	86	88	28.45	32.7	33.5	31.6	23.2	25.5	25.9	24.8
1993	8	30	35.6	24.6	11	26.6	34.6	25.2	27.9	25	27.6	20.8	24.5	88	59	68	71	30.6	32.3	21.6	28.2	24.4	25.3	18.8	22.8
1993	8	31	33.6	24	9.6	27.4	33.4	29	29.7	25	25	26	25.3	82	51	79	71	30.1	26.1	31.6	29.3	24.1	21.8	25	23.6
1993	9	1	33.9	22.5	11.4	24.3	32.6	26.4	27.5	23.5	26.4	25		93.5	62	89		28.4	30.3	30.7		23.2	24.3	24.5
1993	9	2	35.6	23.0667	12.5333	26.2	33.6	28.9	28.95	24.1	27.4	26.2	25.9	98	63	81.5	81	29.85	32.4	32.2	31.45	24	25.35	25.25	24.85
1993	9	3	36.9333	22.6667	14.2667	24.4	34	29.1	29.15	23.7333	27.6	25.5	25.55	94.6667	62	75	77	28.9	32.7	30.3	30.55	23.4667	25.5	24.15	24.3
1993	9	4	36.2	22.2	14	24.3	34.3	28.8	29.1	23.4	27	26	25.6	93	57.5	84	74	28.15	30.8	32.1	30.2	23.05	24.55	25.3	24.2
1993	9	5	34.6	22.6	12	24.3	32.8	29.1	28.8	23.7	27.3	26	25.5	95	66	83	82	28.9	32.6	32	31.2	23.45	25.5	25.2	24.7
1993	9	6	34.8	22.9333	11.8667	25.1333	32.5	26.2	27.5	24.2	27.1	23.9	25.1	92.6667	66	82.5	80.5	29.5667	32.25	28.1	30.05	23.8667	25.3	23	24.1
1993	9	7	36.2	22.4667	13.7333	24.4333	34.7	27.4	28.5	23.2667	26.2	24.8	24.7	91	51.5	81	73.5	27.7667	28.4	29.6	28.35	22.8	23.15	23.85	23.1
1993	9	8	34.3	22.8	11.5	24.7	33.9	28.6	28.95	24.1	27.1	25.7	25.6	95	60.5	80.5	79	29.6	31.4	31.1	30.7	23.85	24.8	24.7	24.4
1993	9	9	36.15	23.2333	12.9167	24.3	35	28.3	28.5	23.75	27.4	24.6	1	91	56	73		29	31.5	28.4		23.55	24.85	23.2
1993	9	10	34.9	21.9	13	23.1	32.2	26.8	28.4	22.7	27.4	23.4		96.5	69.3333	83		27.3	33.3333	27.3		22.55	25.8333	22.5
1993	9	11	35.15	22.25	12.9	24.3	32.85	27.65	28.125	23.8	27.1	25.85	25.6	92.5	64.5	86.75	82.25	29.175	32.025	32.15	31.125	23.625	25.2	25.225	24.675
1993	9	12	36.25	22.6	13.65	24.8	33.9	29.2	29.275	24.15	26.6	26	25.575	95	57.25	78	76.75	29.7	29.95	31.475	30.375	23.925	24.075	24.9	24.3
1993	9	13	35.5	23.55	11.95	26.1	34.95	26.65	28.575	24.65	27.25	23.9333	25.2667	89	55.25	86.3333	77.3333	30.075	31.1	28.5333	29.8333	24.125	24.675	23.2333	24
1993	9	14	32.5	22.15	10.35	24	30	26.15	26.575	23.05	26	24.9	24.65	92.5	74	90.5	85.75	27.575	30.975	30.65	29.725	22.675	24.6	24.45	23.925
1993	9	15	34.7	23.65	11.05	25.2	33	27.0667	28.1667	24.5	27	25.4667	25.7333	94.5	63.6667	87.6667	81.6667	30.35	31.8	31.5	31.3667	24.25	24.9667	24.9	24.7667
1993	9	16	32.1	21.5	10.6	24.3333	30.8667	26.8	27.5	24	26.4	25.2	17.1333	96	71.3333	88.5	83.5	29.6	31.4333	31.05	30.45	23.8667	24.8667	24.65	24.35
1993	9	17	33.4667	22.35	11.1167	24.35	31.7	28.8	28.7	23.35	26.65	26.2	17.7	85	68	82.3333	79	28.075	31.575	32.3	30.6333	22.975	24.95	25.3	24.4
1993	9	18	34.25	23.4	10.85	25.85	33	28.05	28.725	23.9	26.5333	26.3	25.5333	86	61.3333	87.5	77.6667	28.4	30.5	33.05	30.5	23.125	24.3333	25.7	24.3
1993	9	19	33.8	23.4	10.4	24.8	32	26.6667	27.6	23.6667	26.8	25.7333	25.55	93.6667	67	93	85	28.7	31.8	32.4667	31.3	23.3667	25.05	25.4	24.8
1993	9	20	33.85	23.15	10.7	24.4	31.55	27.05	27.5333	23.9333	26.55	25.55	25.55	94.5	68	89	85.3333	29.4	31.425	31.75	31.2	23.7667	24.825	25.025	24.7333
1993	9	21	31.6667	22.75	8.91667	24.05	31.2	27.6	27.5333	23.0667	26.5	25.8	24.9	92	69.75	86.6667	83.6667	27.7667	31.575	32.0667	30.2667	22.8	24.925	25.2	24.2
1993	9	22	33.6	23	10.6	25.25	30.85	25.9	26.975	24.0667	26.15	24.6	24.8333	93.6667	69.25	90	82.6667	29.4	30.85	30.1	29.7	23.7667	24.5	24.15	23.9
1993	9	23	31.3	22.6	8.7	23.8667	29.8	25.9	27.3	23.6	25.5	24.4	12.8	97	71	89	81	28.9667	29.75	29.55	29.1	23.5	24	23.85	23.6
1993	9	24	33.5	22.4	11.1	25	31.3333	27.4667	27.3	24.15	26.6667	26	25.7	93.5	70.3333	89.3333	88.5	29.55	31.8667	32.6	31.85	23.875	25.0667	25.5333	25.1
1993	9	25	33.65	22.65	11	24.15	31.6667	25.9	26.9667	23.65	27.3333	24.6	25.2	96	72	90	85.3333	28.9	33.4667	30.125	30.7333	23.425	25.9	24.125	24.4667
1993	9	26	32.3333	23.05	9.28333	23.9	30.6667	26.1333	26.6	23.5	25.9333	25.0667	23.9	93.5	69.3333	91.6667	86.6667	28.675	30.3667	31.1333	30	23.35	24.2333	24.7	24.0667
1993	9	27	34.75	22.7	12.05	24.2	32.2667	28.4	29.05	23.7	26.1333	26.2667	13.1	92.5	62.3333	84.6667	77	29	29.8333	32.7	30.25	23.5	23.9667	25.5667	24.15
1993	9	28	33.2	23.6667	9.53333	24.5	32.2	25.4	25.7	24.1	27.2	25		94	70.3333	97	96	29.8	32.7667	31.4	31.8	23.95	25.5	24.9	25
1993	9	29	32.9333	23.65	9.28333	24.95	31.3	27.2667	27.9	24.25	26.9	26.2	13.25	93	71.5	92	80	29.825	32.6	33.3	30.6	24	25.4	25.8	24.4
1993	9	30	33.2	23.5333	9.66667	24.5333	31.4	26.8	27.4	24.3333	27.4	26.4		97.5	74	97	90	30.2667	33.8	34.1	33	24.2667	26.1	26.3	25.7
1993	10	1	33.25	23.25	10	25	30.2	25.2667	27.1	24.4	26.4667	23.4667	25	95.5	74.6667	86.6667	83	30.175	32.1333	27.7	30.15	24.175	25.2	22.8	24.1
1993	10	2	33.1333	23.1	10.0333	24.75	31.5	27.4667	28	23.8	26.8	26.2		95.3333	70	91		29.1	32.1	33.2		23.5667	25.2	25.8
1993	10	3	31.4667	22.3	9.16667	23.4	30.8	26.2667	26.5	23.2	26.5	24.8	12.85	97.5	71.5	89	87	28.3	31.8	30.3333	29.8	23.1	25.05	24.2667	24
1993	10	4	32.8	22.7333	10.0667	24.75	31.7	27.6667	28.0667	24	27.65	26.2	26.15	95	73.5	89	87.5	29.4333	34.375	33.0333	32.9	23.7667	26.35	25.7	25.6
1993	10	5	32.2	22.3	9.9	24.05	30.75	27.0667	27.1667	23.2	26.5	25.5	25.2	93.25	72.5	91	90	27.9	31.925	31.8	31.35	22.875	25	25.1	24.75
1993	10	6	31.5333	22.75	8.78333	23.95	29.2667	26.7	27.4	23.3	26.4	25.6	25.7	95	80	91.5	88	28.175	32.6333	32.1	31.9	23.05	25.4333	25.2	25.1
1993	10	7	30	22.6	7.4	24.25	29.4	25.6	26	23.8	26	25.2		95	76.6667	96.5	92	29.2	31.3667	31.75	31.1	23.65	24.8333	25.05	24.6
1993	10	8	31.3	22.25	9.05	24.6	28.8667	24.8	25.7	23.8	26.4	23.9	24.25	91.6667	82.6667	92.75	89.6667	28.95	32.8333	29.075	30.3	23.475	25.5667	23.575	24.2333
1993	10	9	31.95	22.2	9.75	24.3	29.5333	25.2	25.8667	23.9	26.8	24.2	24.9	96.5	82	92.5	90.6667	29.4	33.4667	29.575	30.7	23.75	25.8667	23.85	24.4333
1993	10	10	30.6	23.0667	7.53333	24.35	30.95	24.8	26.0333	23.9	26.65	23.3333	24.4	96.25	71.5	88.6667	85.6667	29.35	32.15	27.7333	29.3	23.725	25.225	22.7333	23.6667
1993	10	11	31.3	21.1333	10.1667	24	28.45	25.9	26.1	23.55	26.15	24.8667	24.7	96.25	83.5	93.6667	90.3333	28.75	32.45	30.9667	30.3667	23.35	25.375	24.5667	24.2667
1993	10	12	31.35	21.55	9.8	24.05	29.76	26.28	26.775	23.65	26.48	25	24.9667	95.6667	78.4	90.2	87	28.925	32.46	30.84	30.65	23.5	25.36	24.54	24.425
1993	10	13	32.45	23.04	9.41	24.6	29.76	26.4	26.82	23.96	26.44	24.12	24.82	95	77.6	83.4	85.4	29.32	32.34	28.7	30.14	23.74	25.32	23.18	24.06
1993	10	14	32.8	22.36	10.44	24.32	30.24	26.8	27.04	23.68	26.28	24.85	24.725	94.8	73.6	89.25	86.25	28.88	31.58	30.45	29.95	23.42	24.96	24.325	24.05
1993	10	15	33.45	22.32	11.13	24.28	31.68	26.12	27.08	23.6	26.44	24.4	24.675	94.8	66.6	91	84.5	28.7	31.08	29.775	29.675	23.34	24.66	23.95	23.875
1993	10	16	33.7333	22.56	11.1733	24.96	30.95	26.56	26.925	23.7	26.25	24.1333	24.35	91.5	69.75	88.6667	83	28.6	31	29.1	28.95	23.275	24.65	23.5667	23.45
1993	10	17	32.55	23.12	9.43	24.88	29.1	26	26.125	24.1	25.95	24.65	24.45	95.25	79	91.75	92.5	29.625	31.45	30.4	29.95	23.875	24.875	24.3	24.05
1993	10	18	30.9333	22.68	8.25333	24.2	30.16	26.85	27.05	23.68	26.2	25.1333	25.3	95	73.4	87.6667	85.3333	28.92	31.42	30.8333	30.8667	23.48	24.84	24.5333	24.5667
1993	10	19	33.2	22.4	10.8	25.84	30.875	26.525	27.8	24.7	26.15	25.25	25.5333	91.2	69.25	90.25	82	30.38	30.8	31.3	31	24.28	24.525	24.775	24.6
1993	10	20	32	23.25	8.75	25.5	31.08	26.9	27.225	24.1667	26.36	24.1	24.6333	91.6667	69.8	86	83.6667	29.4	31.28	28.8	29.5333	23.7333	24.72	23.4	23.8
1993	10	21	33.2667	23.45	9.81667	24.85	32.9	26.2	28.1	24.1	27.6	24.5333	25.75	94	67	87.6667	82	29.5	33.45	29.7	31.4	23.825	25.9	23.9	24.8
1993	10	22	33.6	22.85	10.75	25.16	30.25	27.225	28	23.56	26.1	25.5333	25.15	88	80	87.3333	80.5	28	31.8	31.5	30.1	22.92	25.0333	24.9333	24.1
1993	10	23	34.3333	23.25	11.0833	25.04	33.24	27.32	28.24	24.2	27.225	25.6	25.7667	93.2	65.25	89.25	83	29.64	32.5	31.9	31.6	23.88	25.375	25.1	24.9667
1993	10	24	32.5333	23.7	8.83333	25.7	31.85	26.35	27.9667	24.4	26.5333	24.0667	13.05	83.5	65.3333	87.6667	76	29.6	31	28.9333	29.3	23.8667	24.6	23.4333	23.7
1993	10	25	32.4	22.8667	9.53333	24.36	30.92	26.6	27.225	23.8	26.84	24.85	19.225	93	73	87	84.25	29.14	32.6	30.25	30.6	23.58	25.5	24.2	24.425
1993	10	26	35.3333	23.25	12.0833	24.48	30.6	25.9	26.9	23.85	26.45	24.1	24.9667	97	72.5	86.25	86.6667	29.4	31.825	28.85	30.4667	23.7	25.05	23.4	24.3667
1993	10	27	32.25	22.75	9.5	24.85	31.05	26.8	27.375	23.7	26.9	25.5333	25.5333	91	72.75	90.3333	84.3333	28.55	32.725	31.8667	31.2667	23.25	25.5	25.1	24.7333
1993	10	28	31.95	23.7	8.25	26.2	32.0667	26.88	28.5	24.35	26.6	25.15	25.3	90.75	65.6667	88	81	29.675	31.2333	30.9	30.35	23.925	24.7333	24.575	24.3
1993	10	29	33	23.55	9.45	24.6	30.7	26.52	26.8	24	26.45	25.2	25.05	95	72.25	89.8	86	29.44	31.675	31.2	30.45	23.76	24.975	24.72	24.3
1993	10	30	32.7333	23.5	9.23333	24.88	31.3	26.9	27.45	24.4	26.35	24.6	25.05	96	68.25	83.75	82.75	30.24	31.1	29.5	30.125	24.22	24.625	23.775	24.125
1993	10	31	33.4	22.7	10.7	24.6667	31.2667	27	27.4667	23.9333	27.2	26.2	25.8	94.3333	73.3333	94	87.3333	29.2667	33.4	33.4667	32.0667	23.6667	25.8667	25.9667	25.1667
1993	11	1	33.55	23.14	10.41	24.72	31.76	27.05	27.625	24.2	26.68	25.35	25.5333	96.5	67.4	87.75	83.3333	29.9	31.64	31.2	31.1333	24.05	24.96	24.775	24.6667
1993	11	2	32.95	23.6	9.35	25.225	30.92	26.28	27.05	24.55	27	24.75	25.2	94.75	74.4	92.75	90.3333	30.4	33.06	30.575	31.2333	24.325	25.72	24.4	24.7667
1993	11	3	31.3	23.15	8.15	24.85	30.56	26.45	26.9667	24.1	26.56	24.95	19.275	92.3333	74	88.5	86.6667	29.525	32.18	30.6	31.1333	23.85	25.24	24.4	24.6667
1993	11	4	33.15	23.06	10.09	25.52	31.96	25.96	27.36	24.52	26.8	24.4	25.24	92.4	67.8	88.4	83	30.1	31.82	29.54	30.48	24.16	25.06	23.82	24.36
1993	11	5	34.9	23.225	11.675	25.25	32.1	28	28.7	24.4	26.8	25.6	17.1333	91.3333	67.75	87.5	80	30	31.775	31.7	30	24.075	24.95	25	24.1
1993	11	6	33.4667	22.6	10.8667	23.95	31.15	25.8667	27.0667	22.65	26.35	24.4	24.8667	89.75	69.5	89	82.3333	26.7	31.125	29.6	29.8333	22.075	24.725	23.9	23.9667
1993	11	7	33.3	22.6667	10.6333	24.8	32.3	27.5	27.95	23.9	26.5	25.1	25	96	64	82.5	81	29.3	30.75	30.25	29.8	23.7	24.5	24.2	24
1993	11	8	32.9333	22.8	10.1333	24.88	31.125	27.24	27.5	24.16	26.8	25.7	19.25	93	71.75	88.25	85	29.68	32.35	31.95	30.9	23.9	25.35	25.15	24.6
1993	11	9	33	22.65	10.35	24.52	30.94	26.8	27.26	23.25	26.88	24.9	24.8333	93.5	73.6	90.75	86.6667	28	32.72	30.675	30.2667	22.95	25.54	24.45	24.2
1993	11	10	32.4667	23.05	9.41667	25	30.4	26.45	26.9	23.4	26	25	24.5333	87.8	72.6667	89.5	82.6667	27.84	30.7667	30.725	29.3	22.74	24.5333	24.475	23.6
1993	11	11	33.9333	23.4	10.5333	24.88	31.92	26.46	27.42	24.04	26.4	24.9	25.175	93.4	65.4	91.5	83.25	29.34	30.76	30.75	30.425	23.72	24.48	24.475	24.3
1993	11	12	33.6	22.65	10.95	24.64	31.84	26.92	27.54	23.65	26.24	25.24	25.1333	92.6667	64.4	87.6	83	28.775	30.36	31	30.075	23.375	24.3	24.66	24.1
1993	11	13	33.6667	23.36	10.3067	25.6167	31.7667	26.56	27.52	23.84	26.3667	24.65	25.05	88	66.5	88.5	83.25	28.54	30.8667	30.05	30.2	23.22	24.5	24.1	24.175
1993	11	14	33.8	23.6	10.2	25.0667	32.3667	27.15	27.9333	23.56	26.0667	24.76	24.975	89.6	61.1667	84.8	81.5	28.16	29.6	29.82	29.925	23.02	23.8167	24	24.025
1993	11	15	33.7	22.4	11.3	24.9	31.7	26.5333	27.4167	23.4	26.1	24.64	24.525	92.2	65.3333	86.4	84.5	28.12	30.1333	29.8	29.375	22.98	24.1333	23.98	23.7
1993	11	16	33.5	22.96	10.54	24.9667	31.6	26.3167	27.3167	23.7	26.1	24.6333	24.8167	90.5	65.5	87.6667	81.1667	28.5	30.1833	29.8667	29.5167	23.2333	24.2	24.05	23.8167
1993	11	17	33.4667	23.76	9.70667	25.2	31.15	26.68	27.475	24	26.05	24.96	24.8	89.2	68	87.6	81.75	29.0333	30.35	30.44	29.825	23.5333	24.275	24.34	24
1993	11	18	32.5	22.95	9.55	25.1667	30.72	26.2667	27.22	23.6	25.84	24.8333	24.7	88.3333	68.8	89.1667	81	28.0667	30.04	30.4167	29.36	22.9833	24.12	24.3	23.66
1993	11	19	33.8667	23.72	10.1467	25.0833	32.25	26.76	27.68	23.95	25.9333	24.45	19.78	89.6	61.3333	82	76.25	29.0167	29.3	29.075	28.35	23.5167	23.6667	23.475	23.125
1993	11	20	34.3333	23.52	10.8133	25.3667	32.5833	27.4667	28.2333	23.4167	26.7	25.25	25.1	85.6667	63.5	84.75	77.5	27.55	31.1833	30.8	29.775	22.6	24.7	24.55	23.9
1993	11	21	35.65	24.16	11.49	25.5333	33.0333	28.2167	28.7667	24.0667	27	25.4667	25.5167	89	63	81	77.8333	28.9667	31.6833	30.75	30.45	23.5	24.95	24.5	24.3167
1993	11	22	33.7	23.28	10.42	24.9	31.8333	25.8	27.0667	23.88	26.1333	24.8	24.94	93.8	64	92.1667	83	29.1	30.1	30.6333	29.88	23.58	24.1333	24.4333	24.02
1993	11	23	33.25	22.96	10.29	24.5167	31.56	25.58	26.76	23.4333	26.72	24.9	25.05	90	69.2	94.6	85.4	28.1333	31.88	31.04	30.36	23	25.06	24.66	24.24
1993	11	24	34.85	22.88	11.97	24.8	32.45	26.7167	27.74	23.525	26.45	24.7333	24.9	93.25	63	85.3333	79.5	28.425	30.5667	29.8833	29.5	23.2	24.3667	23.9833	23.825
1993	11	25	32.0667	23	9.06667	24.6333	29.88	25.85	26.54	23.9333	26.4	24.8333	25.06	94.6667	77.4	92.3333	88	29.2333	32.22	30.7	30.68	23.65	25.24	24.4667	24.46
1993	11	26	30.65	23.48	7.17	25.3	30.1	26.0667	26.9	24.2333	26.2667	24.76	25.1	91.8333	75.3333	91.8	87.8	29.5333	31.6333	30.52	30.78	23.85	24.9667	24.38	24.5
1993	11	27	32.75	23.6	9.15	25.92	30.875	26.6	27.35	24.4	25.4667	24.94	24.6667	89.25	71.3333	87.8	83.6667	29.625	29.4667	30.48	29.4667	23.9	23.8	24.38	23.7667
1993	11	28	33.7	22.92	10.78	25.1333	31.7667	26.7333	27.6167	24.44	26.1333	25.42	25.2333	93	64.8333	92	85.25	30.16	30.1667	31.78	30.375	24.18	24.1833	25.04	24.275
1993	11	29	31.8	22.7	9.1	24.72	31.0667	26.72	27.2	23.38	26.9333	24.96	24.9	87.25	73	87	83.3333	27.86	32.8	30.44	30.2667	22.86	25.5667	24.32	24.1667
1993	11	30	33.4667	22.76	10.7067	25	31.3	27.52	27.84	23.9	26.26	25.6667	25	91.6667	68.8	84.6667	76	28.95	30.94	31.5333	29.3	23.4833	24.6	24.9333	23.65
1993	12	1	32.9	21.96	10.94	25.12	32.35	26.32	27.525	23.96	26	24.85	24.95	90.8	60.75	89.75	80.5	29.04	29.425	30.5	29.625	23.52	23.725	24.35	23.875
1993	12	2	33.15	22.6	10.55	24.4	31.6	26.64	27.32	23.7	26.25	25.1	25.0667	90.5	61.5	88.3333	79.3333	28.525	30.1	30.8333	29.7667	23.225	24.075	24.5333	23.9333
1993	12	3	33.25	21.36	11.89	24.6	31.08	26.92	27.38	23.45	26.4	25.2	25.0667	92	66	87	81.6667	28.225	30.875	30.8333	30.1	23.075	24.55	24.5667	24.1
1993	12	4	33.3	22.45	10.85	25.25	32.35	26.95	27.9	22.8667	25.8	23.7333	24.1667	85.3333	61.3333	79.3333	75.3333	26.6	29.0333	27.3	27.6333	22.0333	23.4333	22.4	22.6333
1993	12	5	33.3333	22.32	11.0133	24.56	32.35	26.25	27.375	22.9	26.3	24.2667	24.9	87.5	67.5	85	90	26.875	30.9	28.9667	30.5	22.25	24.55	23.5	24.4
1993	12	6	34.5	22.725	11.775	24.05	31.88	27.2	27.15	23.3	25.72	24.8667	24.3	94.25	62.2	83.3333	79.5	28.15	28.98	29.9	28.45	22.975	23.44	24	23.15
1993	12	7	33.4	21.2	12.2	24.15	31.2	26.0667	26.7333	22.35	25.9333	24.1	16.2333	82	66.6667	89	82	25.85	30	29.1	27.95	21.6	24.0333	23.55	22.85
1993	12	8	34.6	22.8	11.8	24.7	31.5	26.8	27.475	23.55	25.65	24.4	24.525	91	63	82.75	79	28.275	29.1	28.975	28.75	23.125	23.525	23.5	23.35
1993	12	9	34.2667	23.1	11.1667	25	32	26.6	27.54	22.48	25.24	24.45	24.275	80.8	58.8	84.5	76.5	25.56	27.76	29.325	28.175	21.42	22.64	23.675	22.95
1993	12	10	33.9333	22.4	11.5333	25.54	31.26	26.6	27.52	23.4	25.4	24.28	24.36	84	63.2	83.2	77	27.4	28.58	28.82	28.26	22.54	23.24	23.38	23.04
1993	12	11	33.9333	22.45	11.4833	24.02	32.7	26.72	27.54	21.94	25	24.025	23.5667	80	54	81.75	74.75	24.96	26.68	28.225	26.65	21.04	22	23.025	22
1993	12	12	34.4	22.5	11.9	25.66	33.525	26.24	27.95	22.78	25.35	24.1	23.9333	78.8	52	84	69.6667	25.82	27.025	28.575	26.7	21.58	22.25	23.25	22.1
1993	12	13	34.4	22	12.4	24.62	32.9	26.7	27.9	22.86	25.85	23.3	23.4	86.6	57.25	77	71.5	26.8	28.7	26.5	26.1	22.12	23.275	22	21.7
1993	12	14	35.05	23.28	11.77	25.2167	32.4333	27.2833	28.0833	22.96	25.92	24.8	24.0667	82.4	62.6	84	73	26.64	29.48	29.98	27.5	22	23.78	23.82	22.4667
1993	12	15	35.4667	22.64	12.8267	25.2833	33	27.6	28.3	23.34	25.8	25.4333	24.825	86.4	56.8	84.1667	76.5	27.64	28.48	31.0667	29.1	22.66	23.18	24.6667	23.5
1993	12	16	35.8667	22	13.8667	25.2	32.7667	26.9333	28	23.175	25.4333	24.4	24.525	86.75	56.3333	82.3333	77.75	27.35	27.65	28.9167	28.55	22.55	22.7	23.4	23.225
1993	12	17	34.6667	22.16	12.5067	24.5333	33.6	27.32	28.4	23.1333	25.6	24.05	24.35	89	53	75.75	69.5	27.4333	27.54	27.675	27.5	22.5667	22.62	22.65	22.55
1993	12	18	34.2	22.35	11.85	25.28	31.72	26	27.225	22.7	25.52	23.525	23.875	80.8	62.4	82.5	75	25.92	28.66	27.4	27.225	21.62	23.3	22.525	22.425
1993	12	19	34.8667	23.15	11.7167	25.075	33.5	27.48	28.7	22.15	25.9	23	23.45	78.25	55	71.25	65.5	24.8	28.4	25.45	25.55	20.9	23.125	21.2	21.35
1993	12	20	35.0667	22.65	12.4167	24.22	32.72	26.8	27.825	21.48	26.48	23.3333	23.975	79.4	62	76.1667	72.25	23.84	30.46	26.5	27.25	20.24	24.3	21.8333	22.3
1993	12	21	35.5	22.45	13.05	25.1333	33.64	27.28	28.475	21.8167	25.72	24.16	24.15	75.3333	53.6	77.6	70.5	23.9833	27.82	28.18	27.2	20.3667	22.78	22.94	22.4
1993	12	22	34.5333	22.52	12.0133	23.7667	32.8333	27.7667	28.0167	21.5333	25.6	24.4	23.925	82.3333	56.6667	72.25	71.25	24.2167	28.1167	27.825	26.975	20.55	22.9	22.775	22.225
1993	12	23	35	22.56	12.44	25.24	33.24	27.6	28.44	22.5	25.8	24.08	23.9333	82.5	55.25	75.6	71	25.775	28.275	27.7	26.8333	21.55	23.1	22.72	22.2
1993	12	24	35.2	23	12.2	25.4	33.7333	27.6	28.7	22.05	25.5333	23.7333	23.8	75.5	52	73.3333	65.6667	24.35	27.2667	26.8667	26.1	20.55	22.4667	22.2667	21.6667
1993	12	25	35.4667	22.7	12.7667	24.88	33.5	26.48	27.84	22.2	26.2	24.28	24.25	80	56.6	83.8	72.5	25.225	29.24	28.9	27.725	21.075	23.6	23.46	22.7
1993	12	26	35.8667	22.4	13.4667	24.8667	33.72	27.2	28.26	23.6167	25.4	24.24	24.4	90.3333	51.4	78.2	73.5	28.3333	26.94	28.26	27.825	23.1333	22.26	23.04	22.8
1993	12	27	36.0667	23.28	12.7867	25.2333	33.88	27.84	28.75	23.1333	26.28	24.56	24.55	83.8333	55.6	76.8	71	26.95	29.22	28.68	27.95	22.2833	23.56	23.32	22.85
1993	12	28	36.2	23.44	12.76	25.5	34.12	27.2833	28.56	23.2	26.08	24.98	24.8	82.6667	53.2	84	73	26.9167	28.48	30.2	28.58	22.2667	23.16	24.18	23.26
1993	12	29	36.4	23.44	12.96	25.1	34.15	27.16	28.275	22.7667	26.6	25	24.3667	82.1667	55.5	86.5	75.3333	26.2167	29.825	30.525	28.1667	21.8333	23.95	24.35	23
1993	12	30	35.8	22.85	12.95	25.3	31.3	26.95	27.3667	23.02	26.3	25.05	24	83	69.25	93.5	76	26.6	30.975	31.25	27.6	22.08	24.625	24.75	22.7
1993	12	31		22.0667		24.7333	33.4667	25	26.3	23.5333	26.2667	23.4	12.45	86.5	57.3333	88	81	28.2333	29.4667	27.7	27.9	23.1	23.7667	22.8	22.9

## Sheet: Promedios anuales
Month	1987	1988	1989	1990	1991	1992	1993	T Average
January	29.0009	28.9481	28.1309	29.3579	29.4368	29.3629	28.7685	29.0009
February	29.7161	29.95	29.319	29.7161	29.8381	29.7571	29.7161	29.7161
March	30.0594	30.5867	28.3767	30.0594	30.0594	31.1067	30.0594	30.044
April	29.5631	29.0839	29.4679	29.5631	29.5631	30.2679	29.5631	29.5817
May	27.9395	27.7452	27.679	28.0903	27.9395	28.2516	27.9395	27.9407
June	28.7831	28.6589	28.5067	28.8528	28.7831	28.9556	28.7831	28.7604
July	28.4976	28.5605	28.4505	28.6586	29.2651	27.7161	28.4976	28.5209
August	28.5732	28.5603	28.2742	28.5634	28.9613	28.347	28.6831	28.5661
September	28.0494	27.99	27.9617	28.2056	27.83	27.79	27.9617	27.9698
October	27.2108	26.8914	27.1225	27.0538	27.2051	27.2288	27.1225	27.1192
November	27.5201	27.1156	27.3604	27.6121	27.485	27.6662	27.4638	27.4604
December	28.0153	27.569	27.4378	28.0831	28.2729	27.7363	27.8331	27.8497
	Average relative humidity
Month	1987	1988	1989	1990	1991	1992	1993	H Average
January	69.8801	67.0962	71.7097	70.1005	72.2043	66.0806	72.0892	69.8801
February	64.7321	62.1369	66.5357	64.7321	64.8274	65.4286	64.7321	64.7321
March	64.5864	64.537	69.3519	64.5864	64.5864	60.6481	64.5864	64.6975
April	77.9211	77.0526	77.9211	77.9211	77.9211	76.2632	77.9211	77.5602
May	78.8111	80.4	76.9611	78.5333	78.8111	79.5167	78.8111	78.8349
June	78.0556	78.7716	77.8889	77.8704	78.0556	78.6914	78.0556	78.1984
July	75.6611	75.2944	75.4167	76.3722	71.75	78.6389	75.6611	75.5421
August	78.4301	78.4839	78.8871	79.0188	76.4247	80.7124	77.2581	78.4593
September	80.7778	81.534	81.929	81.1975	82.6543	82.6914	81.929	81.8161
October	84.8667	85.3056	85.5772	85.9611	85.6278	86.3917	85.5772	85.6153
November	81.9778	83.7272	82.5556	83.2406	82.4917	83.5972	82.7983	82.9126
December	74.5726	73.8495	77.1613	76.9946	71.1452	76.2124	75.0645	75

## Sheet: Calc_Promedio
Geographic			Astronomers
Station	Calc		C:	1367
Latitude:	9.34		ρ:
Elevation:	50
Month	JULIANO	TEM	HR	Pressure	HSP	δ	CR	SEN A	A	MREL	MA	FC	LO	WW	Uo	Uw
January	16	29.0009	69.8801	100745	4.3	-21.1413	1410.41	0.861795	59.5187	1.16037	1.15373	0.89997	0.248	4.6118	0.287772	5.35139
February	47	29.7161	64.7321	100745	5	-12.9822	1398.13	0.925062	67.6778	1.08101	1.07482	0.914848	0.252	4.44624	0.272414	4.80642
March	75	30.044	64.6975	100745	5.5	-2.42289	1379.46	0.979	78.2371	1.02145	1.0156	0.926748	0.262	4.52574	0.26762	4.62282
April	106	29.5817	77.5602	100745	5.5	9.80405	1355.67	0.999967	89.536	1.00003	0.994309	0.931199	0.27	5.28759	0.270009	5.28776
May	136	27.9407	78.8349	100745	5.5	19.0712	1335.59	0.985612	80.2688	1.0146	1.00879	0.928162	0.276	4.90174	0.280029	4.9733
June	167	28.7604	78.1984	100745	5.5	23.4041	1323.49	0.970024	75.9359	1.0309	1.025	0.924814	0.278	5.09168	0.286591	5.24902
July	197	28.5209	75.5421	100745	5.5	21.3992	1323.29	0.977932	77.9408	1.02257	1.01671	0.926519	0.286	4.85299	0.292454	4.9625
August	228	28.5661	78.4593	100745	5.5	13.4836	1335.03	0.997386	85.8564	1.00262	0.996882	0.930656	0.284	5.05322	0.284744	5.06647
September	259	27.9698	81.8161	100745	5.5	1.81858	1355.67	0.991396	82.4786	1.00868	1.00291	0.929391	0.282	5.09547	0.284447	5.13969
October	289	27.1192	85.6153	100745	5.1	-9.98751	1378.71	0.943642	70.6725	1.05972	1.05366	0.919024	0.272	5.08158	0.288245	5.38508
November	320	27.4604	82.9126	100745	4.5	-19.4193	1399.24	0.876648	61.2407	1.14071	1.13418	0.903559	0.256	5.01726	0.292021	5.72322
December	350	27.8497	75	100745	3.5	-23.4215	1410.62	0.840931	57.2385	1.18916	1.18235	0.894824	0.25	4.63941	0.29729	5.51699
Average		28.5441	76.1041
	100745	76.1041	28.5441

## Sheet: tao(0,0)
Geographic			Astronomers			Physicals
Station	Calc		C:	1367		Pressure	100745
Latitude:	9.34		ρ:
Elevation:	50
																						Irradiance
	MREL	MA	Uo	Uw	τr	τo	τg	τw	τa (0.0)	τprom (0.0)	τaa (0.0)	τas (0.0)	ρa (0.0)	τfuzzy	IDH	Idr	Ida	Idm	IdH	ITH	Solar brightness	ITH (Wh/m2day)	IDH (Wh/m2day)	Idh (Wh/m2day)
January	1.16037	1.15373	0.287772	5.35139	0.903339	0.984224	0.986905	0.861429	0.986085	0.74534	0.998595	0.987473	0.0705044	0.0499036	875.328	38.6493	9.01585	8.57253	56.2377	931.566	9.04772	8428.54	7919.72	508.822
February	1.08101	1.07482	0.272414	4.80642	0.908584	0.984833	0.987143	0.864477	0.986085	0.752967	0.998602	0.987465	0.0705055	0.0485375	940.942	39.134	9.81791	9.82716	58.7791	999.721	8.76486	8762.41	8247.22	515.19
March	1.02145	1.0156	0.26762	4.62282	0.912591	0.985025	0.98733	0.865575	0.986085	0.757539	0.998607	0.98746	0.0705063	0.0474195	988.467	39.1848	10.4193	10.8741	60.4781	1048.94	7.11381	7461.99	7031.76	430.23
April	1.00003	0.994309	0.270009	5.28776	0.914047	0.984929	0.987399	0.86177	0.986085	0.755392	0.998609	0.987459	0.0705066	0.0468293	989.415	38.524	10.4686	11.0992	60.0918	1049.51	7.44083	7809.2	7362.07	447.133
May	1.0146	1.00879	0.280029	4.9733	0.913056	0.98453	0.987352	0.863512	0.986085	0.755755	0.998608	0.98746	0.0705064	0.0471776	961.226	37.8881	10.1443	10.6401	58.6725	1019.9	7.46298	7611.48	7173.61	437.872
June	1.0309	1.025	0.286591	5.24902	0.911951	0.984271	0.9873	0.86198	0.986085	0.753262	0.998606	0.987461	0.0705062	0.0474256	934.362	37.3301	9.83278	10.1921	57.355	991.717	7.86748	7802.31	7351.07	451.24
July	1.02257	1.01671	0.292454	4.9625	0.912515	0.98404	0.987326	0.863574	0.986085	0.754966	0.998607	0.98746	0.0705063	0.04732	943.968	37.4554	9.94827	10.3741	57.7777	1001.75	7.59674	7610	7171.07	438.922
August	1.00262	0.996882	0.284744	5.06647	0.913871	0.984343	0.98739	0.862986	0.986085	0.755855	0.998609	0.987459	0.0705066	0.0469103	972.435	37.9459	10.2842	10.8828	59.1129	1031.55	7.60621	7846.17	7396.55	449.626
September	1.00868	1.00291	0.284447	5.13969	0.913458	0.984355	0.987371	0.862578	0.986085	0.755151	0.998608	0.987459	0.0705065	0.0470141	980.621	38.4613	10.3597	10.9135	59.7346	1040.36	6.09511	6341.08	5976.99	364.089
October	1.05972	1.05366	0.288245	5.38508	0.910009	0.984205	0.987209	0.86125	0.986085	0.750903	0.998604	0.987464	0.0705058	0.0479576	943.91	38.6025	9.88428	10.039	58.5258	1002.44	6.50707	6522.91	6142.08	380.831
November	1.14071	1.13418	0.292021	5.72322	0.904629	0.984057	0.986963	0.859508	0.986085	0.744657	0.998597	0.987471	0.0705047	0.0494365	882.553	38.4107	9.11891	8.77779	56.3074	938.86	7.11615	6681.07	6280.38	400.692
December	1.18916	1.18235	0.29729	5.51699	0.901462	0.983851	0.986822	0.860559	0.986085	0.742696	0.998592	0.987475	0.0705039	0.050392	851.23	38.3694	8.72794	8.15459	55.252	906.482	8.8801	8049.65	7559.01	490.643
														Promedio	938.705	38.3296	9.83517	10.0289	58.1937	996.898	7.62492	7577.24	7134.29	443.723

[truncated: 4 more sheets: tao(0,1), tao(0,2), tao(0,3), tao(0,4)]
