# Supplementary material for: Direct, diffuse and total solar radiation data set in La Guajira, Magdalena and Cesar departments -Colombia
Source: Data Brief. 2020 Oct 15;33:106397. doi: 10.1016/j.dib.2020.106397 (PMC7599437; doi:10.1016/j.dib.2020.106397)
Supplement: Supplementary file 13 [file mmc13.xls]

## Sheet: 1985
						Temperature				Temperature				Relative Humidity				Pressure				Dew temperature
Year	Month	Day	Maximum	Minimum	Max-Min	1899-12-31 07:00:00	1899-12-31 13:00:00	1899-12-31 19:00:00	Average	1899-12-31 01:00:00	1899-12-31 13:00:00	1899-12-31 19:00:00	Average	1899-12-31 01:00:00	1899-12-31 13:00:00	1899-12-31 19:00:00	Average	1899-12-31 07:00:00	1899-12-31 13:00:00	1899-12-31 19:00:00	Average	1899-12-31 07:00:00	1899-12-31 13:00:00	1899-12-31 19:00:00	Average		Month	Taverage	Hraverage
1985	1	1	32.5	20.6	11.9	22	32	27.4	27.2	21.2	26.8	23.4	23.8	93	67	72	77	24.6	31.8	26.1	27.5	20.9	25.1	21.8	22.6		January	26.9871	85.7016
1985	1	2	31.7	20	11.7	24.2	32.4	27.8	28	22	28.8	27.2	26	83	77	95	85	25	37.2	35.7	32.6	21.1	27.7	27	25.3		February	27.5525	80.7778
1985	1	3	32.85	21.6	11.25	23.8	32.8	26.8	27.5	23	28.6	26.6	26.1	94	73	98	88	27.6	36.4	34.7	32.9	22.7	27.3	26.5	25.5		March	28.7213	76.2527
1985	1	4	32.6	21.2	11.4	23.8	32.6	25.2	26.7	22.8	28.8	25	25.5	92	75	98	89	27.1	37.1	31.5	31.9	22.4	27.7	24.9	25		April	27.4728	83.1139
1985	1	5	31.5	23.6	7.9	24.6	32.2	24	26.2	23.8	29.8	23.2	25.6	94	84	94	90	28.9	40.3	27.9	32.4	23.5	29.1	22.9	25.2		May	27.45	85.7339
1985	1	6	32.25	23.2	9.05	23.6	29.8	26.6	26.6	23.4	27.2	26.4	25.7	98	82	98	93	28.6	34.3	34.3	32.4	23.3	26.4	26.3	25.3		June	27.5816	85.9333
1985	1	7	31.75	22	9.75	28	31.4	32.4	31.1	22.4	28.4	27.8	26.2	62	80	71	71	23.4	36.7	34.3	31.5	20	27.5	26.4	24.6		July	27.392	87.8091
1985	1	8	30.6	21.2	9.4	22.6	31.4	25.8	26.4	22	28.2	25.8	25.3	95	79	100	91	26	36.1	33.2	31.8	21.8	27.2	25.8	24.9		August	27.0308	86.7129
1985	1	9	32.7	21.4	11.3	22.6	31	26.8	26.8	22	28.2	25.8	25.3	95	81	92	89	26	36.4	32.5	31.7	21.8	27.4	25.5	24.9		September	27.0486	86.7004
1985	1	10	33	20.6	12.4	22.6	32.4	29.8	28.6	21.6	28.8	27.2	25.9	92	77	82	83	25.1	37.2	34.3	32.2	21.2	27.7	26.4	25.1		October	26.5873	88.2425
1985	1	11	32.2667	19.8	12.4667	21.8	32	27.6	27.3	21.4	26.8	26	24.7	97	67	88	84	25.2	31.8	32.5	29.9	21.2	25.1	25.5	23.9		November	26.985	86.7556
1985	1	12	32.8667	20.2	12.6667	22.2	31.8	27	27	20.8	27.8	24.4	24.3	88	74	81	81	23.6	34.7	28.8	29.1	20.2	26.6	23.4	23.4		December	27.0177	89.9731
1985	1	13	33.35	23.2	10.15	24.2714	31.2	25.2	27.7	22.9	26.6	25	24.75	90	70	98	81.75	27.08	31.8	31.5	29.5	22.36	25.1	24.9	23.75
1985	1	14	33	17.8	15.2	20.2	31.6	25.8	25.9	19.2	27.4	25.4	24	91	73	97	87	21.6	33.7	32.2	29.2	18.7	26.1	25.3	23.3
1985	1	15	32.35	19.2	13.15	21.2	31.6	25.8	26.1	19.8	27.6	25.6	24.3	88	74	98	87	22.2	34.3	32.7	29.7	19.1	26.3	25.5	23.7
1985	1	16	32.7333	19	13.7333	19.8	31.8	26.8	26.3	19.4	28.4	25.8	24.5	96	78	92	89	22.3	36.4	32.5	30.4	19.2	27.4	25.5	24
1985	1	17	31.2	18.6	12.6	20	30.8	27.6	26.5	19.4	28.4	25.4	24.4	95	84	84	87	22.1	37.1	31	30.1	19.1	27.7	24.6	23.8
1985	1	18	32.4	20.4	12	22.2	31.6	27.8	27.4	21.6	28.2	27.2	25.7	95	77	95	89	25.4	36	35.7	32.3	21.3	27.2	27	25.2
1985	1	19	32.4	21	11.4	22.6	31.625	27.2	26.7	22	25.8	26.4	24.75	95	69	94	86	26	29.8667	33.9	29.85	21.8	24	26.1	24
1985	1	20	33.0667	20.4	12.6667	21.6	32.4	28	27.5	21.4	26.6	27.2	25.1	98	64	94	85	25.3	31	35.5	30.6	21.3	24.6	26.9	24.3
1985	1	21	32.5333	20.6	11.9333	21.8	32.2	26	26.5	21.4	27.8	25.8	25	97	72	98	89	25.2	34.4	33.1	30.9	21.2	26.4	25.7	24.5
1985	1	22	33.2667	21.6	11.6667	23.6	29.8	27.4	27	22.6	27.2	26.8	25.5	92	82	95	90	26.7	34.3	34.8	32	22.2	26.4	26.6	25.1
1985	1	23	32.8	22.4	10.4	23	30.6	26.4	26.6	22.6	28	25.8	25.5	97	82	95	91	27.1	36.1	32.8	32	22.4	27.2	25.6	25.1
1985	1	24	32.2667	21.4	10.8667	22.8	31.6	26.4	26.8	22.4	27.8	25	25.1	97	75	89	87	26.8	34.8	30.7	30.8	22.2	26.6	24.5	24.5
1985	1	25	32.8	19.4	13.4	20.2	32.4	27.4	26.9	19.8	28.8	25.6	24.7	96	77	87	87	22.8	37.2	31.6	30.6	19.6	27.7	25	24.1
1985	1	26	33	19.8	13.2	20	31	25.6	25.5	20	26.8	25	24.6	0	72	95	89	23.4	32.5	31.3	29	20	25.4	24.8	23.4
1985	1	27	32.2667	19.4	12.8667	20.6	32.4	25.8	26.1	20	28.6	24.6	24.4	95	75	91	87	23	36.6	30.1	29.9	19.7	27.5	24.2	23.8
1985	1	28	32.8	19.4	13.4	20.6	32	26.6	26.5	20	27.4	24.4	23.9	95	70	84	83	23	33.5	29.1	28.5	19.7	25.9	23.6	23.1
1985	1	29	31.3333	19	12.3333	21	31	28.2	27.1	20.2	26.2	24	23.5	93	69	71	78	23.1	30.8	27.1	27	19.8	24.6	22.4	22.3
1985	1	30	31.8667	21.2	10.6667	22.4	33	24.8	26.3	21.8	25.6	23.2	23.5	95	56	87	79	25.7	27.9	27.4	27	21.6	22.9	22.6	22.3
1985	1	31	32.6667	23.1	9.56667	24.65	32.8	26.4	27.8	23.8667	27.4	25.8	25.8	95.3333	66	95	84	29.2333	32.9	32.8	31.8	23.6333	25.7	25.6	25.05
1985	2	1	32.9	18.4	14.5	20.2	33.2	28.4	27.5	19.2	29.4	26.6	25.1	91	76	87	85	21.6	38.5	33.6	31.2	18.7	28.3	26	24.3
1985	2	2	33.2	18.8	14.4	20.8	32.4	28.4	27.5	19.6	27.6	26.6	24.6	90	69	87	82	22	33.8	33.6	29.8	19	26.1	26	23.7
1985	2	3	32.4	18.8	13.6	19.4	28.6	25.6	24.8	19	25.6	24.4	23	96	79	91	89	21.7	30.8	29.8	27.4	18.8	24.6	24	22.4
1985	2	4	33.6	16.2	17.4	18	33	24.4	25	17.4	28.8	21.6	22.6	94	73	78	82	19.5	36.8	23.9	26.7	17.1	27.6	20.4	21.7
1985	2	5	33.9	16.2	17.7	17.8	32.8	25.2	25.3	17.2	28.4	24.2	23.3	94	72	92	86	19.2	35.8	29.5	28.2	16.9	27.1	23.8	22.6
1985	2	6	33.8	17.2	16.6	18.4	33	27	26.4	17.8	28.4	26.2	24.1	94	71	94	86	20	35.6	33.5	29.7	17.5	27	25.9	23.5
1985	2	7	33.9	18.4	15.5	20.4	34	27.6	27.4	19.6	26.8	24.8	23.7	93	57	80	77	22.3	30.5	29.4	27.4	19.2	24.4	23.8	22.5
1985	2	8	33.2	20.4	12.8	23.4	32.2	26.8	27.3	22.8	26.8	24.6	24.7	95	66	84	82	27.3	31.7	29.5	29.5	22.6	25	23.8	23.8
1985	2	9	33.8	23.4	10.4	23.4	31	27.4	27.3	23.4	28.4	27.4		0	82	100	94	28.8	37	36.5	34.1	23.4	27.6	27.4	26.1
1985	2	10	33.6	23.6	10	25.4	32.9	27.42	27.82	24.2	28.2	25.05	24.9	91	70	81	80.5	29.4	35.1	30	29.65	23.8	26.8	24.05	23.85
1985	2	11	33.4	23.6667	9.73333	24.66	30.875	26.7	27.275	23.9667	25.05	25.5	24.85	94	67.5	90	83.5	29.2667	28.45	31.75	29.85	23.7	23.2	25.05	23.95
1985	2	12	33.5	23.875	9.625	24.925	32.6	27	27.875	23.6	28.8	24.8	24.3	95	75	84		29.4	37.1	29.8		23.8	27.7	24
1985	2	13	33.8	22.6	11.2	23.6	31.6	27.8	27.7	22.8	28.6	27.2	26.2	93	80	95	90	27.2	37.1	35.7	33.3	22.5	27.7	27	25.7
1985	2	14	34	22.4	11.6	22.8	32.8	28.6	28.2	22.8	29.6	28.6	24.8	0	79	100	93	27.7	39.3	39.1	35.4	22.8	28.7	28.6	26.7
1985	2	15	34.2	21.2	13	22.6	32.4	27	27.3	22	27.6	24.6	24.7	95	69	82	82	26	33.8	29.3	29.7	21.8	26.1	23.7	23.9
1985	2	16	34.4	21.4	13	21.8	33.2	27.8	27.6	21.6	27.8	26	25.1	98	66	87	84	25.7	33.8	32.4	30.6	21.5	26.1	25.4	24.3
1985	2	17	34.2	22	12.2	24.4	34.2	27.6	28.5	23.2	29	24	25.4	90	68	74	78	27.6	36.6	27.5	30.6	22.7	27.5	22.6	24.3
1985	2	18	34.6	21.2	13.4	22.9	34.6	30.2	29.5	21.6	27.4	23.6	24.2	89	58	58	68	24.9	31.7	24.8	27.2	21	25	20.9	22.3
1985	2	19	34.1	21.8	12.3	22.6	33.6	28.6	28.4	21.8	26.8	26	24.9	93	59	82	78	25.6	30.7	31.9	29.4	21.5	24.5	25.1	23.7
1985	2	20	33.7	22.8	10.9	26.6	34.2	30.4	30.4	23.6	26.8	25.2	25.2	78	56	66	67	27.1	30.4	28.6	28.7	22.4	24.3	23.3	23.3
1985	2	21	33.7	23.8	9.9	24.4	34	28.4	28.8	23.4	25.8	27.1	25.4	92	52	90	78	28.1	27.8	35	30.3	23	22.8	26.7	24.2
1985	2	22	34.3	22.8	11.5	24.4	33.2	25.6	27.2	23.4	27.6	22.8	24.6	92	65	79	79	28.1	33.2	25.9	29.1	23	25.8	21.7	23.5
1985	2	23	34.6	22.2	12.4	24	32.4	29.6	28.9	22.8	26.4	27	25.4	90	63	82	78	27	30.5	33.9	30.4	22.3	24.3	26.2	24.3
1985	2	24	34.8	22.2	12.6	22.4	33.6	27.2	27.6	22	26.4	25.4	24.6	97	57	87	80	26.2	29.7	31.2	29	21.8	23.9	24.8	23.5
1985	2	25	35.3	20	15.3	20.2	33.2	29	27.9	19.6	23.4	24.4	22.5	95	44	69	69	22.4	22.3	27.5	24.1	19.3	19.3	22.7	20.4
1985	2	26	34.6	18.4	16.2	19.6	32.8	28.4	27.3	18.8	25	23.2	22.3	93	53	65	70	21.2	26.5	25	24.2	18.4	22.1	21.1	20.5
1985	2	27	33.9	18.8	15.1	19.4	32.4	26.8	26.4	19	27	25	23.7	96	66	87	83	21.7	32.1	30.5	28.1	18.8	25.2	24.4	22.8
1985	2	28	34.7	19.6	15.1	22.6	33.8	28.4	28.3	21.8	26	26.2	24.7	93	54	84	77	25.6	28.5	32.5	28.9	21.5	23.2	25.5	23.4
1985	3	1	33.6	19.8	13.8	23.4	34.2	28.4	28.6	22.8	25.8	25.8	24.8	95	51	81	76	27.3	27.7	31.5	28.8	22.6	22.8	24.9	23.4
1985	3	2	34.9	20.8	14.1	23.4	35.2	31	30.1	22.2	25	24.8	24	90	44	61	65	26	25	27.2	26	21.7	21.1	22.5	21.8
1985	3	3	35.4	21.8	13.6	25	34.4	28.8	29.3	23.2	27.8	24.4	25.1	86	61	70	72	27.2	33	27.7	29.3	22.5	25.7	22.7	23.6
1985	3	4	35.5	23.4	12.1	25.2	32.4	28.8	28.8	23.8	26.2	27.6	25.9	89	62	91	81	28.5	29.9	36.1	31.5	23.3	24.1	27.2	24.9
1985	3	5	33.9333	23.2	10.7333	23.6	34.2	28.4	28.6	23.4	26.8	27	25.7	98	56	90	82	28.6	30.4	34.7	31.2	23.3	24.3	26.6	24.7
1985	3	6	34.6667	21.6	13.0667	23.2	33.4	29.4	28.9	22.4	27.2	26	25.2	93	62	77	77	26.5	32	31.4	30	22.1	25.2	24.8	24
1985	3	7	34.2	21.6	12.6	24.4	30.2	27.4	27.4	24.2	26.4	25	25.2	98	74	82	85	30.1	31.9	30.1	30.7	24.1	25.1	24.1	24.5
1985	3	8	34.9333	22.8	12.1333	23.4	33.4	28.4	28.4	23	26.2	27.2	25.5	97	57	91	82	27.8	29.3	35.3	30.8	22.8	23.7	26.8	24.5
1985	3	9	33.1	23.2	9.9	23.8	31.4	27.6	27.6	23	25	27	25	94	60	95	83	27.6	27.5	35.2	30.1	22.7	22.6	26.8	24
1985	3	10	35	23.4	11.6	24.2	32	28.2	28.2	23.8	26.4	26	25.4	97	65	84	82	29.2	30.7	32.1	30.7	23.7	24.5	25.3	24.5
1985	3	11	34.8667	23.6	11.2667	24.2	33.4	29.2	29	22.6	26.6	27	25.4	87	59	84	77	26.4	30.3	34.2	30.3	22	24.3	26.3	24.2
1985	3	12	35	22.8	12.2	24	33.6	29.4	29.1	23.2	27.2	26	25.5	94	61	77	77	27.9	31.8	31.4	30.4	22.9	25.1	24.8	24.3
1985	3	13	33.0667	24.2	8.86667	24.6	32.4	29.4	29	23	26.2	25.6	24.9	87	62	74	74	27	29.9	30.3	29.1	22.4	24.1	24.3	23.6
1985	3	14	33.1333	22.2	10.9333	23.2	33.4	30.2	29.3	22.4	25.8	23.4	23.9	93	55	57	68	26.5	28.2	24.3	26.3	22.1	23.1	20.6	21.9
1985	3	15	33.4	21.4	12	25	34	30.6	30	22.8	27.2	25	25	83	59	64	69	26.3	31.6	28	28.6	21.9	25	22.9	23.3
1985	3	16	34.6	23.8	10.8	24	33.2	30.6	29.6	22.4	29	25	25.5	87	73	64	75	26	37.3	28	30.4	21.7	27.8	22.9	24.2
1985	3	17	33.8	22.4	11.4	22.8	32.4	29	28.46	22.2	25.7333	24.2	25.25	95	59.6667	68	78.5	26.4	28.9	27	30.15	22	23.2333	22.4	24.15
1985	3	18	33	23.2	9.8	25.8	32.8	25	27.1	23.6	26	22.6	24.1	83	59	82	75	27.7	29.1	25.8	27.5	22.8	23.6	21.6	22.7
1985	3	19	35.0667	22.6	12.4667	29.2	31.4	26.4	28.4	24.4	26	23.6	24.7	68	65	79	71	27.4	30	27.3	28.2	22.6	24.1	22.5	23.1
1985	3	20	34.4333	21.6	12.8333	28.4	32.2	27	28.6	22.8	27.2	25	25	62	68	85	72	24.1	32.8	30.3	29.1	20.5	25.6	24.3	23.4
1985	3	21	34	20.6	13.4	22.6	32.6	29.2	28.4	21.8	25.2	22.6	23.2	93	55	57	69	25.6	27.2	23.1	25.3	21.5	22.5	19.8	21.2
1985	3	22	34.3333	20.2	14.1333	21.2	33.8	30	28.8	20.8	25	24.2	23.3	97	49	62	69	24.3	25.9	26.4	25.5	20.6	21.7	22	21.4
1985	3	23	34.1333	20.4	13.7333	21.6	31.6	30.4	27.8	20.4	26.8	26.2	24.8333	90	70.6667	72	79.3333	23.2	32.2	31.2	29.4667	19.9	25.2333	24.8	23.7333
1985	3	24	32.9333	23.6667	9.26667	24.8	33.4	29.4	29.3	22.8	24.4	25.6	24.3	84	48	74	69	26.4	24.6	30.3	27.1	22	20.8	24.3	22.4
1985	3	25	32.3333	22.6	9.73333	24.6	33.8	29.6	29.4	23.4	26.6	25.8	25.3	90	57	74	74	28	30.1	30.7	29.6	22.9	24.1	24.5	23.9
1985	3	26	32.4	25	7.4	26.6	34.2	34.4	32.4	24	25.4	25.2	24.9	81	50	48	59	28.1	26.6	26	26.9	23	22.1	21.7	22.3
1985	3	27	32.3333	24.6	7.73333	25	32.2	29	28.8	24	32	28.6	28.2	92	99	97	96	29.2	47.4	38.9	38.5	23.6	32	28.5	28
1985	3	28	32.4	25.2	7.2	27	34.6	27.6	29.2	25.4	29.6	25.8	26.9	88	69	87	81	31.4	38.2	32	33.8	24.8	28.2	25.2	26.1
1985	3	29	35.4	24.4	11	25	32.6	29.2	29	23.9	27.4	26.6	26	91	67	82	80	28.9	33.1	33.1	31.7	23.5	25.7	25.7	25
1985	3	30	31.6667	24.2	7.46667	26.2	29.6	25.4	26.6	24.6	27	20.6	24.1	88	82	65	78	29.9	33.9	21.1	28.3	24	26.2	18.4	22.8
1985	3	31	33	23.6	9.4	24	28.2	26.2	26.2	23.4	25.4	24.8	24.5	95	80	89	88	28.4	30.6	30.4	29.8	23.2	24.4	24.3	24
1985	4	1	30.9333	21.8	9.13333	22.2	28.8	26.8	26.1	21.8	25.6	24.4	23.9	97	78	82	85	25.8	30.7	29	28.5	21.6	24.5	23.5	23.2
1985	4	2	34	22.2	11.8	24.2	30.8	24.4	26	23.6	27.2	23.4	24.7	95	76	92	88	28.7	33.7	28.1	30.2	23.4	26	23	24.1
1985	4	3	32.6	24	8.6	26	31.2	26.6	27.6	23.6	26.8	24.4	24.9	82	71	84	79	27.5	32.3	29.1	29.7	22.7	25.3	23.6	23.9
1985	4	4	33.6	22.8	10.8	23.4	30	26.8	26.8	23.2	16.8	25	21.7	98	25	87	70	28.3	10.4	30.5	23.1	23.1	7.6	24.4	18.4
1985	4	5	33.4667	23.2	10.2667	24.8	25.2	27.8	26.4	23.8	22.2	26.4	24.1	92	77	90	86	28.8	24.8	33.5	29	23.4	20.9	25.9	23.4
1985	4	6	32.6	22.8	9.8	25.4	32.4	29	29	24.4	26.8	25.2	25.5	92	65	74	77	29.9	31.5	29.5	30.3	24	24.9	23.8	24.3
1985	4	7	35.8	23.2	12.6	25.8	32.8	26.4	27.8	24.4	28	25.6	26	89	70	94	84	29.6	34.6	32.3	32.2	23.9	26.5	25.3	25.2
1985	4	8	33.4667	22.8	10.6667	23	31.2	28.1	27.6	22.6	26.8	25.2	24.9	97	71	79	82	27.1	32.3	30.1	29.9	22.4	25.3	24.2	24
1985	4	9	34.2667	23	11.2667	23.8	30.6	26.2	26.7	23.2	27.2	24	24.8	95	77	83	85	28	33.8	28.4	30.1	23	26.1	23.2	24.1
1985	4	10	34.0667	22	12.0667	22.2	29.2	28	26.9	22	25.6	25.8	24.5	98	75	84	86	26.3	30.4	31.8	29.5	21.9	24.3	25	23.8
1985	4	11	31.9	22.2	9.7	25	32.9	28.8	28.9	24	28	26	26	92	69	80	80	29.2	34.6	31.8	31.8	23.6	26.5	25	25.1
1985	4	12	31.6	24.8	6.8	27.6	33.6	27	28.8	25.2	27.4	24.4	25.7	83	62	81	75	30.5	32.4	28.8	30.6	24.4	25.4	23.4	24.4
1985	4	13	31.4	23.4	8	24.6	33	28.2	28.5	23.8	25.8	27	25.5	94	57	91	80	28.9	28.5	34.8	30.8	23.5	23.2	26.6	24.4
1985	4	14	32.0667	23.4	8.66667	25	33.4	26.8	28	24.2	28	25.2	25.8	94	67	88	83	29.7	34.2	31	31.6	23.9	26.3	24.6	25
1985	4	15	31.9333	24.2	7.73333	25.4	33	28.8	29	24.6	28.4	27.6	26.9	94	71	91	85	30.4	35.6	36.1	34	24.3	27	27.2	26.2
1985	4	16	32.2667	24	8.26667	26.2	33	29.4	29.5	24.8	20	28	24.3	89	29	90	70	30.4	14.8	36.9	27.3	24.3	12.8	27.6	21.6
1985	4	17	31.6	24.6	7	26.6	33.2	30.4	30.1	25	29.2	29.4	27.9	88	74	93	85	30.6	37.9	40.3	36.3	24.4	28	29.1	27.2
1985	4	18	32.5333	24.4	8.13333	25.6	32.6	28	28.5	24.4	26	27.8	26.1	91	60	98	83	29.8	29.3	37.2	32.1	24	23.7	27.7	25.1
1985	4	19	32	25.2	6.8	25.6	32.6	28	28.5	24.8	27	27.2	26.3	94	65	94	84	30.8	32	35.5	32.7	24.5	25.2	26.9	25.5
1985	4	20	32.4	25	7.4	25.6	31.4	25.8	27.1	24.8	27.8	24.6	25.7	94	76	91	87	30.8	35	30.1	32	24.5	26.7	24.2	25.1
1985	4	21	31	22.6	8.4	23.4	29.4	26.8	26.6	23	25.6	26.4	25	97	74	97	89	27.8	30.3	34.1	30.8	22.8	24.3	26.3	24.5
1985	4	22	31.4	23.6	7.8	24.6	30.8	26	26.9	24.2	26.6	25.6	25.5	97	72	97	89	29.9	32	32.5	31.5	24.1	25.2	25.5	24.9
1985	4	23	31	22.4	8.6	22.8	30.2	27	26.8	22.4	26.4	25.6	24.8	97	74	89	87	26.8	31.9	31.9	30.2	22.2	25.1	25.1	24.2
1985	4	24	30.7	22	8.7	24.4	29.8	27.2	27.1	23.8	26.6	26.4	25.6	95	78	94	89	29.1	32.7	33.9	31.9	23.6	25.5	26.1	25.1
1985	4	25	32.1333	22.2	9.93333	22.4	29.4	24.8	25.3	22.4	26.8	24	25.3	0	82	94	92	27.1	33.5	29.3	30	22.4	26	23.7	24
1985	4	26	32.2	22.6	9.6	25.4	27.4	25.6	26	24.2	25	25.2	24.8	91	82	97	90	29.4	30.1	31.8	30.4	23.8	24.1	25.1	24.3
1985	4	27	31.75	22	9.75	23.6	31.4	28.4	28	23	27	20.2	23.4	95	71	47	71	27.7	32.7	18.3	26.2	22.8	25.6	16.1	21.5
1985	4	28	29.25	23.2	6.05	24.6	30.4	25.5333	26.0167	23.8	27	24.66	24.925	94	77	95.4	91.75	28.9	33.4	30.7	30.8	23.5	25.9	24.44	24.525
1985	4	29	31.75	22.3	9.45	24.5833	30.6667	26.4667	27.0667	23.3	26.825	25.46	25.3667	93.25	76	94	87.6667	28.075	32.875	32.1	31.3333	23	25.625	25.2	24.7667
1985	4	30	31.9333	22.6	9.33333	25	31.4	25	26.6	23.4	26.4	20	23.3	88	68	63	73	27.7	31.1	20.1	26.3	22.8	24.7	17.6	21.7
1985	5	1	31.45	23.4	8.05	24.6	27.6	25.8	26	23.4	25.2	24.6	24.4	90	83	91	88	28	30.5	30.1	29.5	22.9	24.4	24.2	23.8
1985	5	2	30.15	22.8	7.35	24.2	30.2	27	27.1	23.4	26.8	25.4	25.2	94	77	88	86	28.2	33	31.4	30.9	23.1	25.7	24.8	24.5
1985	5	3	30.65	24	6.65	26	31.4	26	27.4	24.6	26.6	24.8	25.3	89	69	91	83	30	31.6	30.5	30.7	24.1	25	24.4	24.5
1985	5	4	32.25	23.4	8.85	25.8	31	24.8	26.6	24.6	26.4	23.6	24.9	91	70	91	84	30.1	31.4	28.3	29.9	24.2	24.8	23.1	24.1
1985	5	5	32	22.2	9.8	24.6	27	28.2	27	23.2	25.6	25	24.6	89	89	77	85	27.5	31.9	29.6	29.6	22.7	25.1	23.9	23.9
1985	5	6	31.05	23.6	7.45	25	32.6	27.6	28.2	24.2	27.8	26	26	94	70	88	84	29.7	34.2	32.5	32.1	23.9	26.3	25.5	25.2
1985	5	7	31.1	23.6	7.5	24.2	29.4	27.1	27.05	23.6	27.2	26.04	25.525	95	84	92	87.25	28.7	34.6	33.02	31.675	23.4	26.5	25.66	24.9
1985	5	8	31.8	24.2	7.6	25.2	31.2	29.6	28.9	24.4	28.2	24.2	25.6	94	80	64	79	30	36.2	26.6	31	24.1	27.3	22.1	24.5
1985	5	9	31.9	22.4	9.5	22.4	28	25.4	25.3	22.2	26	25.4	24.5	98	85	100	95	26.6	32.3	32.4	30.4	22.1	25.3	25.4	24.3
1985	5	10	30.4	22.4	8	24	31.4	27	27.4	23.8	26.1	26	24.8	98	80	92	85.5	29.3	32	32.9	30.1	23.7	25.1	25.7	24.1
1985	5	11	32.2667	23.8	8.46667	24.6	30	27	27.1	23.4	26.4	20.4	23.4	90	76	55	74	28	32	19.6	26.5	22.9	25.2	17.2	21.8
1985	5	12	33.2	23	10.2	23	28.8	25	25.5	23	24.8	24.2	24.3333	0	72	94	89	28.1	28.7	29.7	28.8	23	23.3	23.9	23.4
1985	5	13	30.2667	22.2	8.06667	24.4	31.2	26.8	27.3	24	27.4	26.6	26	97	75	98	90	29.6	34	34.7	32.7	23.9	26.2	26.5	25.5
1985	5	14	30.475	24.2	6.275	25.6	31	27.2	27.8	24.8	27.2	25.8	25.9	94	75	90	86	30.8	33.6	32.3	32.2	24.5	26	25.3	25.3
1985	5	15	32.5	24.6	7.9	25.4	32.4	27.4	28.1	24.6	26.2	25.6	25.5	94	62	87	81	30.4	29.9	31.6	30.6	24.3	24.1	25	24.4
1985	5	16	32.8667	24.24	8.62667	26.2	31.8	24.2	26.6	24.2	27.4	23.8	25.1	85	71	97	84	28.9	33.6	29.2	30.6	23.5	26	23.7	24.4
1985	5	17	33.6	21.6	12	22	26.8	25.8	25.1	21.8	24.2	24.4	23.5	98	81	89	89	26	28.5	29.6	28	21.7	23.2	23.9	22.9
1985	5	18	31.8	22	9.8	23.6	30.4	27.4	27.2	23	25.2	26.4	24.9	95	66	92	85	27.7	28.6	33.7	30	22.8	23.3	26.1	24.1
1985	5	19	31.8	21.4	10.4	25.4	32.6	28.4	28.7	24.6	25.8	26.8	25.7	94	58	88	80	30.4	28.7	34.2	31.1	24.3	23.4	26.3	24.7
1985	5	20	32.55	23.4	9.15	25.4	32.8	28	28.5	24.6	26.6	28	26.4	94	62	100	85	30.4	30.7	37.8	33	24.3	24.5	28	25.6
1985	5	21	31.8667	23.4	8.46667	25.4	32.8	28	28.5	24.6	26.6	28	26.4	94	62	100	85	30.4	30.7	37.8	33	24.3	24.5	28	25.6
1985	5	22	31.5333	22.4	9.13333	25.8	32.6	25.6	27.4	24.6	27.2	24.8	25.5	91	66	94	84	30.1	32.5	30.8	31.1	24.2	25.4	24.5	24.7
1985	5	23	31.3333	20.4	10.9333	25	32.4	28.8	28.8	24.4	27.4	26.6	26.1	95	68	84	83	30.2	33.2	33.4	32.2	24.2	25.8	25.9	25.3
1985	5	24	32	20.2	11.8	24.4	29	26.6	26.6	24.4	27.2	26.2	25.1	0	87	97	95	30.5	34.9	33.7	33	24.4	26.6	26.1	25.7
1985	5	25	31.5333	22	9.53333	24.4	29	26.6	26.6	24.4	27.2	26.2	25.2	0	87	97	95	30.5	34.9	33.7	33	24.4	26.6	26.1	25.7
1985	5	26	32.4	23.1	9.3	25.6	31.8	27.6	28.1	24.6	27.4	25.6	25.9	92	71	85	83	30.3	33.6	31.5	31.8	24.2	26	24.9	25
1985	5	27	32.1333	22.55	9.58333	24.4	30.6	27.4	27.5	24	29	26.4	26.5	97	89	92	93	29.6	39	33.7	34.1	23.9	28.5	26.1	26.2
1985	5	28	31.9	23.08	8.82	26.4	32.6	27.8	28.6	25.2	27.6	27.6	26.8	91	68	98	86	31.3	33.6	36.8	33.9	24.8	26	27.5	26.1
1985	5	29	30.3333	23.4	6.93333	26.2	33	29	29.3	25	28	28.2	27.1	91	69	94	85	30.9	34.5	37.7	34.4	24.6	26.4	28	26.3
1985	5	30	31.2667	24.8	6.46667	25.6	31.2	28	28.2	24.8	27.4	27.6	26.6	94	75	97	89	30.8	34	36.6	33.8	24.5	26.2	27.5	26.1
1985	5	31	32.8	23.2	9.6	26.4	32.2	27.8	28.5	25.8	27.6	24	25.8	95	70	73	80	32.8	33.9	27.3	31.3	25.6	26.1	22.6	24.8
1985	6	1	31.55	23.6	7.95	25.6	32.6	29.2	29.1	24.8	26.6	27.4	26.3	94	63	87	81	30.8	30.9	35.3	32.3	24.5	24.6	26.8	25.3
1985	6	2	33.05	23.2	9.85	25.2	31.6	25.6	27	24.4	26.6	24.4	25.1	94	68	91	84	30	31.5	29.8	30.4	24.1	24.9	24	24.3
1985	6	3	32	24	8	24.6	24.4	24.6	24.5	23.8	23.6	24	23.8	94	94	95	94	28.9	28.6	29.4	29	23.5	23.3	23.8	23.5
1985	6	4	33.5333	23.6	9.93333	23.8	30.8	27.4	27.3	23.6	26.2	25.6	25.1	98	70	87	85	29	31	31.6	30.5	23.5	24.6	25	24.4
1985	6	5	32.7333	23.8	8.93333	25	26.8	25.6	25.8	24.4	24	25.2	24.5	95	79	97	91	30.2	28	31.8	30	24.2	22.9	25.1	24.1
1985	6	6	33.2	20.4	12.8	24.2	31.2	27.4	27.5	23.8	26	27	25.6	97	66	97	87	29.2	30.2	35.4	31.6	23.7	24.2	26.9	24.9
1985	6	7	32.55	22.8	9.75	23.8	29.2	25.6	26	23.6	26.2	25.2	25	98	79	97	91	29	32	31.8	30.9	23.5	25.2	25.1	24.6
1985	6	8	32	22.6	9.4	23.6	29.6	27.4	27	23.2	26.2	25.8	25.1	97	77	88	87	28.2	31.8	32.1	30.7	23	25.1	25.3	24.5
1985	6	9	32.7	23.4	9.3	23.8	31.8	28.4	28.1	23.4	27	27.6	26	97	69	94	87	28.5	32.5	36.4	32.5	23.2	25.4	27.4	25.3
1985	6	10	32.9333	23.4	9.53333	25	31.6	27.8	28	24.4	22.2	27.2	24.6	95	44	95	78	30.2	20.6	35.7	28.8	24.2	18	27	23
1985	6	11	32.25	22	10.25	24.2	29.6	24.8	25.9	23.4	25.8	23.8	24.3	94	74	92	87	28.2	30.7	28.8	29.3	23.1	24.5	23.4	23.7
1985	6	12	31.7333	22	9.73333	24.2	31.6	27.6	27.8	23	26.8	26.6	25.5	90	69	93	84	27.3	32.1	34.1	31.2	22.5	25.2	26.3	24.7
1985	6	13	32.4	21.6	10.8	22.8	31.4	27.2	27.1	22.2	26.4	26.4	25	95	68	94	86	26.4	31.1	33.9	30.4	22	24.7	26.1	24.3
1985	6	14	32.45	22.6	9.85	24.6	30.2	27.8	27.6	23.8	26.4	27.2	25.8	94	74	95	88	28.9	31.9	35.7	32.2	23.5	25.1	27	25.2
1985	6	15	32.3333	22.6	9.73333	25.6	32.2	28.2	28.6	25	27.8	27.6	26.8	95	72	96	88	31.3	34.4	36.5	34.1	24.8	26.4	27.4	26.2
1985	6	16	33.1	22	11.1	25.4	28.4	28.4	27.6	24.4	27	27	26.1	92	90	90	91	29.9	34.7	34.7	33.1	24	26.6	26.6	25.7
1985	6	17	33.4	22.3	11.1	25	31.0857	28.6	26.8571	24.2	26.625	28.2	24.55	94	75.75	97	87.75	29.7	32.55	38	29.825	23.9	25.425	28.1	23.925
1985	6	18	31.7333	23.6	8.13333	25	32	27.4	28	24.4	27	26	25.8	95	68	90	84	30.2	32.3	32.7	31.7	24.2	25.4	25.5	25
1985	6	19	32.2667	23	9.26667	25	32.8	28.6	28.8	24.4	28.2	27.4	26.7	95	71	91	86	30.2	35.2	35.7	33.7	24.2	26.8	27	26
1985	6	20	31.9	23.6	8.3	24.2	31.2	27.8	27.8	23.5	26.8	27	25.8	94	71	94	87	28.5	32.3	35.1	32	23.2	25.3	26.7	25.1
1985	6	21	32.86	23	9.86	24.4	33.6	29.4	29.2	24.4	28.8	27.6	24.7	0	70	87	86	30.5	36.4	35.7	34.2	24.4	27.4	27	26.3
1985	6	22	32	24.4	7.6	26.8	33.6	29.6	29.9	25.6	28.6	26.6	26.9	91	69	79	80	32	35.8	32.8	33.6	25.2	27.1	25.6	26
1985	6	23	33.65	24.8	8.85	25.4	33.4	25.4	27.4	25.2	28.6	22.6	25.5	98	70	79	82	31.9	36	25.6	31.1	25.1	27.2	21.5	24.6
1985	6	24	33.5	22.6	10.9	24.4	32.4	26.7167	27.1667	23.4	26.55	26.6	25.15	92	77	93	86.25	28.1	32.45	32.15	30.775	23	25.4	25.2333	24.475
1985	6	25	32.7333	22.6	10.1333	24.4	33.6	27.6	28.3	23.6	27.8	26.6	26	94	64	93	84	28.6	33.5	34.1	32.1	23.3	26	26.3	25.2
1985	6	26	32	22.4	9.6	26	33	28.2	28.9	24.2	27.6	26.8	26.2	86	66	90	81	29	33.4	34.3	32.2	23.5	25.9	26.3	25.3
1985	6	27	29	22.4	6.6	23.8	29.8	27.4	27.1	23.2	26.2	26.6	25.3	95	75	94	88	28	31.6	34.3	31.3	23	25	26.3	24.8
1985	6	28	30.5	23	7.5	24.8	27.6	26.4	26.825	24.2	26.2	25.5	25.4	95	90	90.75	87	29.8	33.1	31.875	31.3	24	25.7	25.05	24.75
1985	6	29	31.4667	24	7.46667	26.4	32.2	28.4	28.9	25.2	27.8	26.4	26.5	91	72	86	83	31.3	34.4	33.1	32.9	24.8	26.4	25.7	25.6
1985	6	30	33.5	23.2	10.3	25	30.6	27	27.4	24	26.6	26.6	25.7	92	73	97	87	29.2	32.2	34.5	32	23.6	25.3	26.5	25.1
1985	7	1	30.8667	22.2	8.66667	25.4	32.6	28.8	28.9	24	26.8	27.4	26.1	89	64	90	81	28.9	31.4	35.6	32	23.5	24.9	27	25.1
1985	7	2	32.15	23	9.15	24.6	32.8	27.2	28	23.8	27	26	25.6	94	64	91	83	28.9	31.8	32.8	31.2	23.5	25.1	25.6	24.7
1985	7	3	30.6	23	7.6	24.6	33	27.4	28.1	24.2	28	26.8	26.3	97	69	95	87	29.9	34.5	34.8	33.1	24.1	26.4	26.6	25.7
1985	7	4	32.1333	24.4	7.73333	25.2	32.8	27.6	28.3	24.8	28	27	26.6	97	70	95	87	31	34.6	35.2	33.6	24.7	26.5	26.8	26
1985	7	5	31.15	23.4	7.75	25.6	32.6	28.6	28.9	24.8	28	27.4	26.7	94	71	91	85	30.8	34.8	35.7	33.7	24.5	26.6	27	26
1985	7	6	32.15	23.2	8.95	25	32.8	26.975	27.1375	24.2	28	25.5	25.0667	94	70	89.625	85.1667	29.7	34.6	31.7	30.4333	23.9	26.5	25.0125	24.3
1985	7	7	33.1	21.6	11.5	24.4	33.8	27.9	28.1833	23.8	28.2	25.8	25.25	95	66	92.25	83.5	29.1	34.5	32.575	30.6	23.6	26.5	25.45	24.35
1985	7	8	32.5333	21.8	10.7333	23.6	30.2	27.2	27.1	23.6	26.8	26.2	25.0333	0	77	92	90	29.1	33	33.3	31.8	23.6	25.7	25.9	25.1
1985	7	9	33.15	22.8	10.35	24	29.8	27	27	23.8	24.8	26.6	25.1	98	67	97	87	29.3	28	34.5	30.6	23.7	23	26.5	24.4
1985	7	10	31.2	22.2857	8.91429	23.6	30.8	25.4	26.3	22.8	26.4	25	24.7	93	71	97	87	27.2	31.5	31.4	30	22.5	24.9	24.9	24.1
1985	7	11	31.9333	22.4286	9.50476	23.4	31.6	28.2	27.9	23	27	27.6	25.9	97	70	96	87	27.8	32.6	36.5	32.3	22.8	25.5	27.4	25.3
1985	7	12	32.6667	22.9	9.76667	26	31.4	26.8	27.8	24.4	25.8	25.8	25.3	88	64	92	81	29.5	29.5	32.5	30.5	23.8	23.8	25.5	24.4
1985	7	13	31.85	23	8.85	23.6	31.6	26.7375	27.425	22.8	27	24.5	25.2333	93	70	88.4	82.75	27.2	32.6	29.9	30.35	22.5	25.5	23.94	24.225
1985	7	14	31.65	22.3429	9.30714	25.4	32.2	28	28.4	25	27	27	26.3	97	67	93	85	31.4	32.2	35	32.9	24.9	25.3	26.7	25.6
1985	7	15	31.6667	23.2571	8.40952	23.4	31.4	28.6	28	22.6	27.8	27	25.8	93	76	88	86	26.9	35	34.6	32.1	22.3	26.7	26.5	25.2
1985	7	16	32.3	22.7143	9.58571	23.6	29.2	26.2	26.3	23	25.8	25.8	24.9	95	76	97	89	27.7	31	32.9	30.5	22.8	24.6	25.7	24.4
1985	7	17	32.05	22.08	9.97	23.4	32	27.4	27.5	23.2	28.4	26.6	26.1	98	76	94	90	28.3	36.3	34.3	33	23.1	27.3	26.3	25.6
1985	7	18	32.1	22.1429	9.95714	24.4	30.2	27.2	27.3	23.4	27.6	26.6	25.9	92	82	95	90	28.1	35.2	34.4	32.6	23	26.8	26.4	25.4
1985	7	19	32.6	22.1143	10.4857	23.8	31.6	27.2	27.5	23.6	28.4	27	26.3	98	79	98	92	29	36.6	35.5	33.7	23.5	27.4	26.9	26
1985	7	20	32.6	22.36	10.24	22.6	31	24.2	25.5	22.4	28	23.8	24.7	98	80	97	92	26.9	35.8	29.2	30.7	22.3	27.1	23.7	24.4
1985	7	21	32.05	22.7714	9.27857	23.8	30.4	27.2	27.1	23.4	28	26.6	26	97	83	95	92	28.5	36.2	34.4	33	23.2	27.3	26.4	25.6
1985	7	22	32.05	22.5333	9.51667	24.2	31.2	28.6	28.2	23.4	28	28.2	26.5	94	79	97	90	28.2	35.7	38	34	23.1	27	28.1	26.1
1985	7	23	31.4667	22.4	9.06667	23.6	30.2	26.8	27.1667	23.4	28	25.28	25.2333	98	85	92.2	83.6667	28.6	36.3	31.6	30.6667	23.3	27.3	24.92	24.4
1985	7	24	31.65	22.8	8.85	23.6	30.8	25.2	26.2	23.2	27.6	25.2	25.3	97	78	100	92	28.2	34.8	32	31.7	23	26.6	25.2	24.9
1985	7	25	32.65	22.9857	9.66429	22.4	28.6	25.8	25.6	22.2	26.2	25.4	24.6	98	83	97	93	26.6	32.4	32.2	30.4	22.1	25.4	25.3	24.3
1985	7	26	30.5333	23.0286	7.50476	24.2	31.2	26.2	27	23.2	29.2	25.8	26.1	92	86	97	92	27.8	39.2	32.9	33.3	22.8	28.6	25.7	25.7
1985	7	27	31.5	22.6	8.9	23.2	30.2	27.8	27.3	22.6	27.4	27.6	25.9	95	81	98	91	27	34.6	36.8	32.8	22.4	26.5	27.5	25.5
1985	7	28	30.8	22.6857	8.11429	24.4	31	25.4	26.5	22.8	28	25.2	25.3	87	80	98	89	26.7	35.8	31.9	31.5	22.2	27.1	25.1	24.8
1985	7	29	32	23.08	8.92	25.2	30	28	27.8	24.6	27.6	27.6	26.6	95	83	97	92	30.5	35.3	36.6	34.2	24.4	26.9	27.5	26.2
1985	7	30	31.7	23.8	7.9	25	30.2	26.88	27.24	24.4	28.2	25.32	25.1333	95	86	92.8	87	30.2	36.9	31.7	30.7333	24.2	27.6	24.98	24.5
1985	7	31	33.4	21.8	11.6	24.4	30.4	27.6	27.5	23.6	27.2	27.4	26.1	94	78	98	90	28.6	33.9	36.3	33	23.3	26.2	27.3	25.6
1985	8	1	32.1	22.32	9.78	23.48	26.6	26.44	26.34	22.95	26.4	24.44	24.35	94.75	98	90	87.5	27.625	34.3	29.88	29.475	22.7	26.3	23.92	23.725
1985	8	2	33.35	22.2	11.15	24.2	32.6	27.4	27.9	23.6	28.4	27.2	26.4	95	73	98	89	28.7	35.9	35.9	33.5	23.4	27.1	27.1	25.9
1985	8	3	33.1	22.4	10.7	23.6	30	27.2571	27.2167	23.2	27.8	26.0571	25.25	97	85	91.1429	87	28.2	35.9	33.0143	31.0833	23	27.1	25.6286	24.5833
1985	8	4	33.15	22.6	10.55	25.2	32.2	27.2	28	24.6	28.6	27	26.7	95	76	98	90	30.5	36.8	35.5	34.3	24.4	27.5	26.9	26.3
1985	8	5	33.5	22.4	11.1	23.6	29.4	26.4	26.5	23	27.4	26.2	25.5	95	86	98	93	27.7	35.2	33.9	32.2	22.8	26.8	26.1	25.2
1985	8	6	33.45	23.2	10.25	26	31.2	25.2	26.9	25	28.2	24.6	25.9	92	80	95	89	31	36.2	30.5	32.6	24.6	27.3	24.4	25.4
1985	8	7	32.5	23.2	9.3	23.8	28.6	26.4	26.3	23.6	26.6	26.2	25.5	98	86	98	94	29	33.5	33.9	32.1	23.5	25.9	26.1	25.2
1985	8	8	33.2667	22.8	10.4667	24.4	28	23.6	24.9	24.2	26.2	23.4	24.6	98	87	98	95	30.1	32.8	28.6	30.5	24.1	25.6	23.3	24.4
1985	8	9	32.7	22.6	10.1	24.6	29.2	27.6571	27.7167	24.4	27.2	26.2333	25.4	98	86	91.1667	88	30.4	34.7	33.4	31.4	24.3	26.6	25.8333	24.8333
1985	8	10	32.05	21.8	10.25	24.2	30	26.2	26.7	23.2	27.4	24.8	25.1	92	82	89	88	27.8	34.8	30.4	31	22.8	26.6	24.3	24.6
1985	8	11	32.15	22.8	9.35	25.4	31.8	27.2	27.9	24.2	28.4	26.2	26.3	91	78	92	87	29.4	36.4	33.3	33.1	23.8	27.4	25.9	25.7
1985	8	12	32.45	22.8	9.65	24.8	32.4	28.6	28.6	24	28.2	28.4	26.9	94	73	99	88	29.3	35.5	38.5	34.4	23.7	26.9	28.3	26.3
1985	8	13	33.4	22	11.4	23.6	28.6	26.2	26.2	22.4	25.8	26.2	24.8	90	80	100	90	26.3	31.4	34	30.5	21.9	24.8	26.2	24.3
1985	8	14	31.95	22.4	9.55	24.6	30.8	23.4	25.5	24.2	27.4	22.6	24.7	97	77	93	89	29.9	34.2	26.9	30.3	24.1	26.3	22.3	24.2
1985	8	15	31.9	21.4	10.5	22.8	31	28.2	27.5	22.6	24.6	26.6	24.6	98	59	88	82	27.3	26.7	33.8	29.2	22.5	22.2	26.1	23.6
1985	8	16	32	23.4	8.6	26.2	32.6	26.6	28	24.6	27.4	25	25.7	88	67	88	81	29.9	33.1	30.6	31.2	24	25.7	24.4	24.7
1985	8	17	31.8	21.4	10.4	22.4	29	27.1714	27.1	21.8	25.2	25.6571	25.45	95	74	89.2857	85	25.7	29.5	32.0143	31.3	21.6	23.8	25.1429	24.75
1985	8	18	32.65	22.4	10.25	23.4	28.6	25.6	25.8	22.2	24.8	25	24	90	74	95	86	26	28.8	31.3	28.7	21.7	23.4	24.8	23.3
1985	8	19	33.4	21	12.4	23.4	29	27.6	26.9	23	25	25.8	24.6	97	73	87	85	27.8	29	32	29.6	22.8	23.6	25.2	23.9
1985	8	20	32.8667	20.6	12.2667	21.8	29.6	24.8	25.3	21.2	25.2	23	23.1	95	70	86	84	24.8	29.1	26.9	26.9	20.9	23.6	22.3	22.3
1985	8	21	33.65	22.2	11.45	24.2	30	26.6	26.9	23.2	26.4	26.6	25.4	92	76	100	89	27.8	32	34.8	31.5	22.8	25.2	26.6	24.9
1985	8	22	33.3333	23.2	10.1333	25.6	32.4	25.6	27.3	24.6	27.2	23.4	25.1	92	67	83	81	30.3	32.6	27.3	30.1	24.2	25.5	22.5	24.1
1985	8	23	33.4	21.2	12.2	23.4	32.4	27.6	27.8	22.2	27.8	26.2	25.4	90	71	90	83	26	34.3	33.1	31.1	21.7	26.4	25.7	24.6
1985	8	24	31.8667	23.8	8.06667	24.2	31.8	27.6	27.8	23.6	27.2	26.4	25.7	95	70	91	86	28.7	33	33.6	31.8	23.4	25.7	26	25
1985	8	25	32.35	21.8	10.55	22.8	27.2	27.0667	26.98	22.4	25.8	25.5667	24.96	97	90	92	86.6	26.8	32.3	32.0667	30.36	22.2	25.3	25.2	24.26
1985	8	26	33.15	22.4	10.75	23.6	30.6	27.8	27.5	23.2	26.4	26.2	25.3	97	72	88	86	28.2	31.6	32.9	30.9	23	25	25.7	24.6
1985	8	27	32.3	22.4	9.9	25	31	28.2	28.1	23.4	26.4	26.2	25.3	88	70	86	81	27.7	31.4	32.7	30.6	22.8	24.8	25.5	24.4
1985	8	28	31.1	22.2	8.9	24.4	30.4	25.6	26.5	23.4	25.4	24	24.3	92	67	88	82	28.1	29.1	28.8	28.7	23	23.6	23.4	23.3
1985	8	29	32.3	21.4	10.9	22	28.2	26.8	26	21.8	24.8	25.8	24.1	98	76	92	89	26	29	32.5	29.2	21.7	23.6	25.5	23.6
1985	8	30	31.3	22	9.3	24.6	31.8	27	27.6	24	26	24.6	24.9	95	63	82	80	29.4	29.8	29.3	29.5	23.8	24	23.7	23.8
1985	8	31	31.6	22.6	9	26	30.4	28.2	28.2	24.4	27.4	27.2	26.3	88	80	93	87	29.5	34.5	35.4	33.1	23.8	26.5	26.9	25.7
1985	9	1	32.8	23	9.8	24.325	31.2	26.5429	27.2286	23.3714	27.4	25.2	25.3833	91	75	90.5714	85.8333	28	33.9833	31.2429	31.2333	22.9143	26.1167	24.7429	24.7
1985	9	2	31.6	22.4	9.2	24.2	30.4286	26.6667	26.92	23.52	25.7	25.2333	24.575	93.4	69.3333	90.2	84	28.44	29.9	30.96	29.425	23.22	23.7167	24.64	23.625
1985	9	3	32.65	22.72	9.93	24.4571	30.8857	26.8857	27.2714	23.5	27	25.4667	25.375	92.3333	73.75	92.3333	86.5	28.35	33.2	31.9333	31.2	23.1333	25.675	25.1333	24.7
1985	9	4	32.3	22.52	9.78	24.425	31.2286	27.0857	27.4286	23.4	26.8286	25.7429	25.3286	91.1429	73	92.8571	85.5714	28.1	32.5429	32.5286	31.0571	22.9429	25.4571	25.4	24.5857
1985	9	5	32.8	23	9.8	24.95	31.2	26.8286	27.4571	24.0286	26.9429	25.5143	25.5143	93.2857	74.4286	91.2857	86.2857	29.3143	33	31.9	31.4	23.7	25.5857	25.1143	24.8
1985	9	6	31.8	23.08	8.72	24.525	31.0286	27	27.45	23.7143	26.8571	25.1333	25.15	93	75	87.5	85	28.7571	32.8	30.8167	30.6667	23.3571	25.5571	24.5167	24.4167
1985	9	7	31.1	22.28	8.82	24.1429	30.775	26.6	26.9	23.4667	27.24	25.2	25.4	92.6667	72.4	88.5	85.5	28.3	33.48	31.1167	31.225	23.1	25.86	24.6333	24.65
1985	9	8	32.7	23	9.7	25.25	31.9143	26.9714	27.7571	24.4	27.9714	25.3143	25.8857	91.2857	75.2857	88.8571	85.1429	29.8286	35.2	31.2714	32.1143	24	26.7429	24.7857	25.1571
1985	9	9	32.15	23.08	9.07	24.85	30.7571	26.5857	27.1857	23.8286	27.5	25.3	25.6333	91.5714	76	89.8571	85.6667	28.7857	34.3333	31.3857	31.65	23.3857	26.2667	24.8143	24.9
1985	9	10	32.1	22.56	9.54	24.625	30.8	27.0286	27.4	24.0286	26.8333	25.3167	25.3833	93.8571	74.1667	90.5	85.8333	29.4286	32.7167	31.4333	31.1667	23.7429	25.4167	24.8667	24.6667
1985	9	11	33.3	22.52	10.78	24.5714	31.6875	27.5571	27.9143	23.8167	27.96	25.7571	25.78	92.1667	74.6	89.2857	84.8	28.9167	35.12	32.2143	31.94	23.4333	26.74	25.2429	25.06
1985	9	12	32.9333	22.68	10.2533	24.675	30.7143	27.0333	27.4	24.0286	27.22	25.6333	25.9	93.8571	76.4	91.3333	88	29.3714	33.84	32.1333	32.375	23.7286	26.1	25.2333	25.325
1985	9	13	31.35	22.68	8.67	24.8571	30.45	27.2429	27.4571	24.5667	27.0714	25.7429	25.68	95.6	75	89.1429	86.8333	30.5833	33.3571	32.2143	32.1667	24.4167	25.7571	25.2286	25.1833
1985	9	14	31.35	22.8	8.55	24.2125	29.6857	26.7571	26.9429	23.7714	26.3857	25.4143	25.1714	94.4286	76.1429	88.8571	86.4286	29	32.0714	31.4857	30.8571	23.5143	25.1286	24.8714	24.5143
1985	9	15	30.95	22.45	8.5	24.3667	29.85	25.96	26.225	23.64	26.42	24.9	24.9	94	75.8	88	85.75	28.74	32.04	30.42	30.175	23.36	25.16	24.3	24.175
1985	9	16	32.45	22.15	10.3	24.1143	29.9	26.7286	27.24	23.5	25.88	25.75	24.9	94.1667	76.2	93.1667	88	28.4833	31.02	32.6667	30.4667	23.2	24.62	25.4333	24.2667
1985	9	17	32.4667	22.52	9.94667	24.8333	31.7857	27.2571	27.56	23.85	27.8	25.7714	25.6	94.8	73.7143	88.8571	85.4	30.14	34.6571	32.1143	31.76	24.16	26.4714	25.2429	25.04
1985	9	18	31.85	22.52	9.33	24.475	30.7714	27.1429	27.4429	23.5429	26.1667	25.7714	25.1	92.2857	72.8333	90	85.5	28.4	31.1833	32.3429	30.5333	23.1714	24.7	25.3143	24.3333
1985	9	19	32.2	22.6	9.6	24.625	31.3429	27.2143	27.5714	23.9429	26.8	25.85	24.9	93.2857	74	91	87	29.1571	32.56	32.6	30.35	23.6143	25.42	25.425	24.25
1985	9	20	30.85	22.04	8.81	24.0286	29.7429	26.8	26.85	23.0333	25.2	24.76	24.3	92.1667	73.75	88.8	88.5	27.55	30.35	30.26	29.9	22.65	24.275	24.18	23.95
1985	9	21	32	22.16	9.84	24.0125	29.8429	25.9429	26.4286	23.3	26.75	24.7167	24.8833	92.2857	77.1667	91.3333	86.5	27.9714	32.9	30.3833	30.3167	22.9	25.6167	24.3167	24.2167
1985	9	22	31.65	22.12	9.53	23.8375	29.8143	26.7143	26.7571	23.2571	26.4286	25.2286	24.9714	95.4286	78.5714	91.1429	88.2857	28.1571	32.4143	31.3857	30.6286	23.0429	25.3429	24.8	24.4
1985	9	23	31.6	22.04	9.56	24.2625	30.0571	26.2125	26.6571	23.4571	26.1333	24.9571	24.7667	93.5714	75.5	91.5714	86.5	28.3571	31.5	30.8857	30.0833	23.1429	24.8667	24.5571	24.1167
1985	9	24	31.65	22	9.65	23.6571	29.1	26.5	26.56	23.0333	26.8333	25.0571	24.96	92.8333	83	91.5714	87.8	27.5833	33.6333	31.1571	30.64	22.6833	25.9833	24.6571	24.36
1985	9	25	30.6	21.4	9.2	23.55	28.6857	26.0286	26.0857	22.7429	26.5714	24.6429	24.6571	92.2857	80.5714	89.8571	87.7143	27.0429	32.9143	30.1571	30.0429	22.3286	25.6429	24.1857	24.0429
1985	9	26	31.45	22.08	9.37	23.925	29.8714	26.7143	26.8286	23.1857	26.6857	24.9333	25.0667	93.5714	80.7143	90	88.6667	27.8714	33.2286	30.7167	30.9333	22.8857	25.7143	24.4333	24.55
1985	9	27	30.5333	22.24	8.29333	24.5125	29.44	25.72	26.34	24.0714	27.25	24.72	25.2	95.1429	85.75	93.2	91.25	29.5571	34.975	30.58	31.475	23.8286	26.575	24.4	24.8
1985	9	28	30.9	21.65	9.25	23.8	28.76	26.8	26.475	22.76	26.44	24.76	24.625	92.4	85.6	88.6	88.75	27.08	33.24	30.22	30.05	22.36	25.72	24.18	24
1985	9	29	31.6	22.28	9.32	23.9714	30.2167	26.5667	26.8833	23.3	26.3333	24.8	24.8167	94.3333	77	88.3333	86.3333	28.15	31.95	30.2833	30.1167	23.0333	25.0667	24.1833	24.1
1985	9	30	31.0667	22.35	8.71667	24.3	30.08	26.36	26.84	23.3	26.9	25.6667	25.2833	91.8333	77.8333	93.6667	87.6667	27.9833	33.25	32.4667	31.25	22.8833	25.75	25.3833	24.6833
1985	10	1	32.2	24.4	7.8	26.6	30.4	27.2	27.9	25	27.2	26.8	26.3	88	78	97	88	30.6	33.9	35	33.2	24.4	26.2	26.7	25.8
1985	10	2	32.8	23.2	9.6	24	28.4	26	26.1	23.2	25.6	25.4	24.7	94	80	95	90	27.9	31	32	30.3	22.9	24.6	25.2	24.2
1985	10	3	31.3	22.2	9.1	23.8	28.2	25.4	25.7	23.2	25.6	25.2	24.7	95	81	98	92	28	31.1	31.9	30.3	23	24.7	25.1	24.3
1985	10	4	32.6667	23.2	9.46667	25.2	29.2	26.2	26.7	25.2	27.2	26.2	24.85	0	86	100	95	32	34.7	34	33.6	25.2	26.6	26.2	26
1985	10	5	33	23.2	9.8	23.4	30.2	26.6	26.7	23	27.4	26.4	25.6	97	81	98	92	27.8	34.6	34.3	32.2	22.8	26.5	26.3	25.2
1985	10	6	32.2667	21.8	10.4667	22.4	27.4	25.4	25.1	22	25.2	25.2	24.1	97	84	98	93	26.2	30.6	31.9	29.6	21.8	24.4	25.1	23.8
1985	10	7	33.1333	22	11.1333	24.2	31	26.8	27.2	23.4	27.2	26.4	25.7	94	75	97	88	28.2	33.6	34.1	32	23.1	26	26.3	25.1
1985	10	8	31.9333	23.6	8.33333	24.6	32.4	26.6	27.6	24.4	28.2	25.4	26	98	73	91	87	30.4	35.5	31.6	32.5	24.3	26.9	25	25.4
1985	10	9	32.5333	22.6	9.93333	23.2	28	25.6	25.6	22.8	25.2	25.4	24.5	97	80	98	92	27.5	30.2	32.3	30	22.6	24.2	25.3	24.1
1985	10	10	31.8667	22.6	9.26667	24	31	27.4	27.5	23.6	26.4	26.6	25.5	97	70	94	87	28.9	31.4	34.3	31.5	23.4	24.8	26.3	24.9
1985	10	11	31.0667	22	9.06667	24.8	32.4	27.4	28	23.6	27	24.4	25	91	66	78	78	28.3	32.1	28.6	29.7	23.1	25.2	23.3	23.9
1985	10	12	30.5333	23.4	7.13333	24.6	32.4	27.8	28.1	24.2	26.6	26.8	25.9	97	64	93	84	29.9	31	34.6	31.8	24.1	24.6	26.5	25.1
1985	10	13	31.4667	21.75	9.71667	23.45	30.6	28	27.3667	23.12	26.7333	26.4	24.5	93.8	81	88	86.6667	27.82	33.1667	33.3	29.5667	22.82	25.7333	25.9	23.7667
1985	10	14	32.0667	23.2	8.86667	24.6	29.8	26.4	26.8	23	27	25	25	87	81	89	86	27	33.8	30.7	30.5	22.4	26.1	24.5	24.3
1985	10	15	32.0667	22.8	9.26667	24.4	28.8	26.8	26.7	23.4	25.4	25.6	24.8	92	76	91	86	28.1	30.2	32	30.1	23	24.2	25.2	24.1
1985	10	16	31.4667	23.2	8.26667	23.4	30.6	26.4	26.7	22.2	26	24.4	24.2	90	70	85	82	26	30.6	29.2	28.6	21.7	24.4	23.7	23.3
1985	10	17	31	23.4	7.6	25.6	27.2	26.26	26.46	24.8	24.8	25.4333	25.3	94	82	93.8333	88.5	30.8	29.7	32.0333	31.2	24.5	23.9	25.1333	24.7
1985	10	18	32.4	23	9.4	26.6	31.6	26.6	27.9	25	26.4	24.6	25.3	88	67	85	80	30.6	31	29.6	30.4	24.4	24.6	23.9	24.3
1985	10	19	31.4	23.4	8	25.2	31.2	26.2	27.2	24.4	26.2	23.8	24.8	94	68	82	81	30	30.7	27.9	29.5	24.1	24.5	22.9	23.8
1985	10	20	32	21	11	23	29.4	25	25.6	22.6	24.8	24.4	23.9	97	69	95	87	27.1	28.3	30.2	28.5	22.4	23.1	24.2	23.2
1985	10	21	32.6667	23.2	9.46667	23.8	30	27.32	27.6	23.2	25	25.7333	25.4	95	67	90.5	86.75	28	28.4	32.25	31.2	23	23.2	25.2833	24.725
1985	10	22	32.4	21	11.4	24.8	29.8	26.82	27.4	24.2	25.4	25.6667	25.48	95	70	91.6667	89.6	29.8	29.5	32.2667	31.88	24	23.8	25.2833	24.94
1985	10	23	30	23.4	6.6	25	30.8	26	27	24.2	25.4	24.2	24.6	94	65	86	82	29.7	28.9	29	29.2	23.9	23.5	23.5	23.6
1985	10	24	31.7	23.8	7.9	24.6	25	23.4	24.1	23.6	23.4	23.2	23.4	92	88	98	93	28.5	27.7	28.3	28.2	23.2	22.8	23.1	23
1985	10	25	32.1333	22.2	9.93333	24	29.6	26.2	26.5	23.2	25.2	26.2	24.9	94	70	100	88	27.9	29.1	34	30.3	22.9	23.6	26.2	24.2
1985	10	26	31.6	23.2	8.4	24	28.2	24.6	25.4	23.6	25	24.4	24.3	97	77	98	91	28.9	29.6	30.4	29.6	23.4	23.9	24.3	23.9
1985	10	27	32.3	23.2	9.1	25.2	30.4	26.8	27.3	24	30.2	26.6	26.9	91	99	98	96	29	42.8	34.7	35.5	23.6	30.1	26.5	26.7
1985	10	28	32.0667	22.6	9.46667	23.8	25.2	24.6	24.5	23.6	23.6	24	23.7	98	88	95	94	29	28.1	29.4	28.8	23.5	23	23.8	23.4
1985	10	29	30.8667	23.2	7.66667	23.8	29.2	25.4	26	23.6	25.4	24.4	24.5	98	74	92	88	29	29.9	29.9	29.6	23.5	24.1	24	23.9
1985	10	30	31.95	23	8.95	23.6	30	26.98	26.98	23.2	25	25.5667	24.92	97	67	91.8333	89	28.2	28.4	32.05	30.7	23	23.2	25.1667	24.38
1985	10	31	33.25	22.2	11.05	23	25.2	25	24.5	22.4	24.4	24.6	23.8	95	94	97	95	26.7	30	30.7	29.1	22.2	24.1	24.5	23.6
1985	11	1	32.2	21.4	10.8	23.2	30.4	26.8	26.8	22.2	25.6	25.4	24.4	92	68	89	83	26.1	29.7	31.5	29.1	21.8	23.9	24.9	23.5
1985	11	2	32.3	22.8	9.5	24.6	30	25.8	26.5	23.8	26.4	25	25.1	94	76	94	88	28.9	32	31.1	30.7	23.5	25.2	24.7	24.5
1985	11	3	32.5	21.4	11.1	23.2	29.4	24.8	25.5	22.2	25.4	24.2	23.9	92	73	95	87	26.1	29.8	29.8	28.6	21.8	24	24	23.3
1985	11	4	30.8	22.2	8.6	24.2	28	24.8	25.5	23.2	24.6	23.4	23.7	92	76	89	86	27.8	28.7	27.8	28.1	22.8	23.3	22.9	23
1985	11	5	30.6	22.8	7.8	24.6	30	25.8	26.5	23.8	26.4	25	25.1	94	76	94	88	28.9	32	31.1	30.7	23.5	25.2	24.7	24.5
1985	11	6	31.4667	22.6	8.86667	24.8	28.8	26.2	26.5	23.4	24.8	25	24.4	89	72	91	84	27.8	28.7	30.9	29.1	22.9	23.3	24.6	23.6
1985	11	7	31	23.2	7.8	24.2	30	26.8	27	23.2	25.2	24.4	24.3	92	68	82	81	27.8	28.9	29	28.5	22.8	23.5	23.5	23.3
1985	11	8	30.7333	24	6.73333	25	30.8	27	27.82	24.6	27.4667	27	25.7	97	80.6667	100	88	30.7	34.7	35.6	32	24.5	26.5333	27	25.1333
1985	11	9	31.5333	23	8.53333	24.5667	27.6	31.6	27.98	23.94	27.6	26	25.55	95	100	64	86.5	29.32	36.9	29.9	31.6	23.7	27.6	24.1	24.9
1985	11	10	32.2667	23.4	8.86667	25.6	32.6	27.2	28.1	24.4	32	27	27.8	91	96	98	95	29.8	47.1	35.5	37.5	24	31.9	26.9	27.6
1985	11	11	29	24.4	4.6	26	32.2	27	28	25	30	26.8	27.3	92	85	98	92	31	41	35.1	35.7	24.6	29.4	26.7	26.9
1985	11	12	31.4667	24.2	7.26667	25.6	31.2	26	27.2	24.6	28.6	25.2	26.1	92	82	94	89	30.3	37.4	31.5	33.1	24.2	27.8	24.9	25.7
1985	11	13	31.9333	24.4	7.53333	25	30.6	25.6	26.7	24.6	27.2	24.4	25.4	97	77	91	88	30.7	33.8	29.8	31.4	24.5	26.1	24	24.8
1985	11	14	30.4	22.6	7.8	22.8	27.2	27.25	27.1	22.4	25.6	26.2	25.6	97	88	90	93	26.8	31.8	33.1667	32.5	22.2	25.1	25.7667	25.35
1985	11	15	30	22.35	7.65	24.3667	29.2	26.95	26.7	24.12	26	26.4	25.5	95.6	78	91	92.5	29.66	31.5	33.6667	32.25	23.9	24.9	26	25.2
1985	11	16	30.9	23	7.9	24.2	30.8	27	27.3	24	25.8	26.4	25.4	98	67	95	87	29.7	29.9	34	31.2	23.9	24.1	26.2	24.7
1985	11	17	31.6	23.4	8.2	24.4	29.8	27.2	27.1	24.2	26.6	26.2	25.7	98	78	92	90	30.1	32.7	33.3	32	24.1	25.5	25.9	25.2
1985	11	18	32.0667	24.4	7.66667	26.2	32.2	27.6	28.4	25.2	27.2	26	26.1	92	68	88	83	31.4	32.8	32.5	32.2	24.9	25.6	25.5	25.3
1985	11	19	33.3333	24.4	8.93333	25.2	30	26.6	27.1	24.6	26.8	25.4	25.6	95	78	91	88	30.5	33.1	31.6	31.8	24.4	25.8	25	25
1985	11	20	33.7333	24.2	9.53333	25	31.6	26.2	27.3	24.6	26.4	24.2	25.1	97	67	85	83	30.7	31	28.9	30.2	24.5	24.6	23.5	24.2
1985	11	21	30.8	22	8.8	23.6	28.8	26.6	26.4	23.4	25.4	25	24.6	98	76	88	88	28.6	30.2	30.6	29.8	23.3	24.2	24.4	24
1985	11	22	32.3333	23.4	8.93333	25.6	31.6	27.4	28	24.8	25.8	25.4	25.3	94	63	85	81	30.8	29.4	31.1	30.4	24.5	23.8	24.7	24.3
1985	11	23	31.3	21.4	9.9	23.4	29	25.4	25.8	22.8	25.2	24.4	24.1	95	74	92	87	27.3	29.5	29.9	28.9	22.6	23.8	24	23.5
1985	11	24	32.2	22.8	9.4	25.4	30.2	26.6	27.2	23.4	24.8	24.2	24.1	85	65	82	77	27.5	27.7	28.6	27.9	22.6	22.8	23.3	22.9
1985	11	25	31.1333	21.8	9.33333	24.2	28.96	25.2	26.55	23.6	26.075	24.2	24.9	95	78.5	92	86.6667	28.7	31.5	29.5	30.2	23.4	24.85	23.8	24.1667
1985	11	26	31.2667	23.2	8.06667	25.8	28.8	25.6	26.5	24	25.2	25.2	24.8	86	75	97	86	28.6	29.7	31.8	30	23.3	23.9	25.1	24.1
1985	11	27	30.8667	23.2667	7.6	24.8	31.4	24.8	26.4	23.8	26.6	24.2	24.9	92	69	95	85	28.8	31.6	29.8	30.1	23.4	25	24	24.1
1985	11	28	31.9333	22	9.93333	25	31.4	25.8	27	24	26.8	24.2	25	92	70	88	83	29.2	32.2	29.1	30.2	23.6	25.3	23.6	24.2
1985	11	29	31.7333	24.4	7.33333	24.8	29.8	26.6	27	24	26	25.8	25.3	94	74	94	87	29.3	31.1	32.7	31	23.7	24.7	25.5	24.6
1985	11	30	30.8	24.2	6.6	25.4	26.2	29.4	27.6	25	25.2	26.6	25.6	97	92	80	90	31.4	31.4	33	31.9	24.9	24.9	25.7	25.1
1985	12	1	32.3	23.4	8.9	24.8	31.4	25.2	26.6	24.6	27.2	23.6	25.1	98	72	88	86	30.8	33.3	28.1	30.7	24.5	25.8	23	24.5
1985	12	2	31.9	23.6	8.3	24.4	30	25.2	26.2	24	27.2	24.4	25.2	97	81	94	90	29.6	34.2	30	31.3	23.9	26.3	24.1	24.8
1985	12	3	30.5333	23.2	7.33333	25.4	28.8	24.6	25.9	24.4	26.6	24	25	92	84	95	91	29.9	33.4	29.4	30.9	24	25.9	23.8	24.6
1985	12	4	31.8	23.2	8.6	24.6	29.4	25	26	24.2	26	24.6	24.9	97	77	97	90	29.9	31.4	30.7	30.6	24.1	24.8	24.5	24.5
1985	12	5	31.6	23.8	7.8	24.4	29	24.6	25.6	24	26.2	23.8	24.7	97	80	94	90	29.6	32.2	28.9	30.2	23.9	25.3	23.5	24.2
1985	12	6	31.8	22.8	9	23.6	29.6	25	25.8	23.2	26.2	24.8	24.7	97	77	98	91	28.2	31.8	31.2	30.4	23	25.1	24.7	24.3
1985	12	7	31.75	23.6	8.15	25	30.6	24.8	26.3	24.4	28.8	24	25.7	95	87	94	92	30.2	38.4	29.3	32.6	24.2	28.3	23.7	25.4
1985	12	8	32.5	24.4	8.1	25	30.2	26	26.8	24.8	28.2	25.6	26.2	98	86	97	94	31.2	36.9	32.5	33.5	24.7	27.6	25.5	25.9
1985	12	9	32.2	24.6	7.6	25.4	31.4	26.4	27.4	24.6	30.2	26.4	27.1	94	92	100	95	30.4	42.1	34.4	35.6	24.3	29.9	26.4	26.9
1985	12	10	32.15	23.4	8.75	25.4	32.6	27.2	28.1	24.6	31.6	26.8	27.7	94	93	97	95	30.4	45.8	35	37	24.3	31.3	26.7	27.4
1985	12	11	32.04	21.8	10.24	23.8	31.6	26.8	27.3	23.6	31.2	26.8	27.2	98	97	100	99	29	45.2	35.2	36.5	23.5	31.1	26.8	27.1
1985	12	12	32.4	21.6	10.8	24.4	32	27.4	27.8	23.8	29.4	26.8	26.7	95	83	95	91	29.1	39.3	34.8	34.4	23.6	28.7	26.6	26.3
1985	12	13	32.4	21.4	11	25	32.2	27.2	27.9	24.4	32	27.2	27.9	95	99	100	98	30.2	47.4	36.1	37.9	24.2	32	27.2	27.8
1985	12	14	32.5	20.8	11.7	23.2	32.2	25.8	26.8	22.6	31.8	25.6	26.7	95	97	98	97	27	46.7	32.7	35.5	22.4	31.7	25.5	26.5
1985	12	15	32.5	20.8	11.7	22.6	31.8	26	26.6	22.2	31.4	25.8	26.5	97	97	98	97	26.5	45.7	33.1	35.1	22	31.3	25.7	26.4
1985	12	16	33.1333	20.4	12.7333	23.8	31.6	26.6	27.1	23.4	28.8	26.4	26.2	97	81	98	92	28.5	37.7	34.3	33.5	23.2	28	26.3	25.9
1985	12	17	31.4	19.8	11.6	22.2	31.6	25.2	26.1	21.4	31.2	25.2	25.9	93	97	100	97	24.9	45.2	32	34	21.1	31.1	25.2	25.8
1985	12	18	31.76	18.8	12.96	22.2	31.6	25.4	26.1	21.2	31.2	25.2	25.9	92	97	98	96	24.5	45.2	31.9	33.9	20.8	31.1	25.1	25.7
1985	12	19	32.1	19.6	12.5	24.2	31.8	25.6	26.8	23.4	25.2	24.8	24.5	94	59	94	82	28.2	27.7	30.8	28.9	23.1	22.8	24.5	23.5
1985	12	20	32.6	19.8	12.8	22.2	32.2	26.6	26.9	21.6	26.4	25.4	24.5	95	64	91	83	25.4	30.6	31.6	29.2	21.3	24.4	25	23.6
1985	12	21	31.7	22	9.7	23.2	31.4	27.6	27.5	23	26.2	26	25.1	98	67	88	84	27.9	30.6	32.5	30.4	22.9	24.4	25.5	24.3
1985	12	22	32.15	21.6	10.55	23.2	31.6	27.2	27.3	22.6	26.4	25.4	24.8	95	67	87	83	27	31	31.2	29.7	22.4	24.6	24.8	23.9
1985	12	23	32.05	20.2	11.85	24	31.6	25.6	26.7	23.4	25.4	25	24.6	95	61	95	84	28.4	28.3	31.3	29.3	23.2	23.2	24.8	23.7
1985	12	24	32.3333	21.6667	10.6667	23.6	32.4	28.4	28.2	23	27.2	27.4	25.9	95	67	93	85	27.7	32.6	35.8	32	22.8	25.5	27.1	25.1
1985	12	25	31.5333	21.4	10.1333	22.8	31.8	26.8	27	22.6	27	26.2	25.3	98	69	95	88	27.3	32.5	33.6	31.1	22.5	25.4	26	24.7
1985	12	26	32.8	21.8	11	23.8	31.4	27.2	27.4	23.4	27.4	25.8	25.5	97	74	90	87	28.5	33.8	32.3	31.5	23.2	26.1	25.3	24.9
1985	12	27	32.2	21.2	11	23.6	31.8	27.2	27.5	22.6	26.4	26.4	25.1	92	66	94	84	26.7	30.8	33.9	30.5	22.2	24.6	26.1	24.3
1985	12	28	32.2	20.4	11.8	23	32.6	27.8	27.8	22.2	27.2	26.2	25.2	93	66	88	83	26.2	32.5	32.9	30.6	21.9	25.4	25.7	24.3
1985	12	29	32	22.5667	9.43333	23.6857	32.26	27.5	27.88	22.8833	27.16	25.34	25.04	93.3333	73.4	88.4	85	27.35	33.3	31.24	30.54	22.5167	25.62	24.74	24.24
1985	12	30	32.75	22.6	10.15	24.4714	31.74	27.68	27.92	23.7667	27.3333	26.24	25.2333	95.1667	78	92.2	88.6667	29.0667	34.2333	33.46	31.2667	23.5167	26.2333	25.88	24.6667
1985	12	31	32.8	22.3	10.5	24	31.95	28.6	28.25	23.2667	27.7333	26.8	26	94.3333	76.6667	91.6667	91.5	28.0667	34.8667	34.5333	33.05	22.9667	26.5	26.4	25.55

## Sheet: 1986
						Temperature				Temperature				Relative Humidity				Pressure				Dew temperature
Year	Month	Day	Maximum	Minimum	Max-Min	1899-12-31 07:00:00	1899-12-31 13:00:00	1899-12-31 19:00:00	Average	1899-12-31 01:00:00	1899-12-31 13:00:00	1899-12-31 19:00:00	Average	1899-12-31 01:00:00	1899-12-31 13:00:00	1899-12-31 19:00:00	Average	1899-12-31 07:00:00	1899-12-31 13:00:00	1899-12-31 19:00:00	Average	1899-12-31 07:00:00	1899-12-31 13:00:00	1899-12-31 19:00:00	Average		Month	Taverage	Hraverage
1986	1	1	32.5	22.28	10.22	23.7667	31.7	26.72	27.65	22.35	27.1	23.5333	24.5	90.75	76	82.3333	82	26.25	33.4	27.4667	29.25	21.875	25.9	22.6	23.6		January	27.3223	84.2446
1986	1	2	31.7	20.4667	11.2333	23.5571	31.2	26.7833	26.94	22.68	26.5	25.56	24.9	91.75	69.8	93.2	86.6667	26.325	31.5	32.2	30.4667	21.9	24.84	25.26	24.2333		February	27.8519	82.1296
1986	1	3	32.85	21.9143	10.9357	24.1125	31.5857	27.4857	27.6857	23	26.76	25.96	25.325	92	69.8	91.8	84.75	27.4167	32.04	32.8	30.875	22.5833	25.1	25.58	24.525		March	27.8426	81.0376
1986	1	4	32.6	22.2	10.4	24.075	31.7667	27.6	27.6167	22.84	27.1	25.8333	25.25	91.2	73.5	89.6667	85.5	27.06	33.15	32.3333	30.875	22.36	25.675	25.3167	24.45		April	26.3765	88.2778
1986	1	5	31.5	23.1667	8.33333	24.525	30.8714	26.4429	27.0429	23.36	26.74	24.7333	24.94	92.4	70.6	90.3333	84	28.06	32.08	30.3333	30.14	23	25.04	24.2667	24.1		May	26.7353	89.4866
1986	1	6	32.25	22.9667	9.28333	23.975	30.6	26.9286	27.2833	23.15	25.68	25.2167	24.68	93.5	71.4	88.1667	84	27.8167	30.02	31	29.54	22.8333	23.88	24.6	23.74		June	27.3313	86.8756
1986	1	7	31.75	22.4	9.35	24.65	30	27.5167	27.45	22.52	26.64	25.1667	24.925	82.8	73	84.1667	78.5	25.76	32.12	30.5833	29.65	21.5	25.22	24.3833	23.8		July	27.4665	86.886
1986	1	8	30.6	21.72	8.88	23.4857	30.6667	27	26.9833	22.4667	26.3	25.52	25	94	72.5	92.8	87	26.6667	31.35	32.02	30.55	22.1333	24.75	25.16	24.3		August	27.7438	87.374
1986	1	9	32.7	22.3143	10.3857	24.65	31.7429	26.9714	27.6286	23.05	27	25.1667	24.98	86.8333	71.2	91	82.2	27	32.58	31.1833	30.02	22.3667	25.44	24.7333	24.06		September	27.8373	87.3806
1986	1	10	33	22.16	10.84	24.0571	30.9286	28.2857	27.85	22.86	26.46	25.4333	25.375	89.8	74.4	83	83.25	27	32.04	30.8833	30.875	22.34	25.1	24.45	24.5		October	27.6148	87.9801
1986	1	11	32.2667	22.3333	9.93333	23.5143	31.65	27.3333	27.4667	22.7	26.075	25.3	24.525	94.8	65.75	88	82.25	27.16	30.05	31.14	29.15	22.42	24.1	24.7	23.55		November	27.9542	87.8617
1986	1	12	32.8667	22.6667	10.2	23.8143	30.9	26.9	27.1	22.48	26.625	25.225	24.7333	90.8	78	92	88	26.48	32.525	31.4	30.3	22.02	25.425	24.825	24.1667		December	28.1748	87.6231
1986	1	13	33.35	23.2	10.15	24.2714	31.7714	27.0143	27.7	22.9	26.12	25.25	24.75	90	66.8	92.8333	81.75	27.08	30.36	31.5167	29.5	22.36	24.26	24.9	23.75
1986	1	14	33	21.7429	11.2571	23.75	32.2	27.3667	27.6333	22.3333	26.2	25.85	24.8	89.5	67.75	93.75	85.6667	26.2167	30.575	32.775	30.1333	21.8	24.4	25.575	24.0333
1986	1	15	32.35	21.6571	10.6929	23.8625	31.8571	26.8571	27.3143	22.5667	26.68	25.0667	24.76	90.5	67.4	91.5	82.8	26.6333	31.52	31.0833	29.68	22.0833	24.86	24.6667	23.84
1986	1	16	32.7333	21.7	11.0333	23.6625	31.5714	27.4714	27.45	22.28	26.925	25.24	24.85	91	72	86.8	87.5	26.2	32.7	30.9	30.65	21.82	25.475	24.6	24.3
1986	1	17	31.2	21.35	9.85	23.25	29.96	26.46	26.46	22.15	26.125	25.15	24.3667	91.5	69.5	91	83.6667	26.025	30.625	31.125	29.1333	21.675	24.35	24.7	23.5
1986	1	18	32.4	22.28	10.12	23.7	30.04	26.68	26.7	22.85	26.55	25.82	25	92.75	73.75	89.8	84.3333	27.275	31.975	32.4	30.1667	22.475	25.075	25.34	24.1
1986	1	19	32.4	22.04	10.36	23.65	31.625	26.15	26.7	22.96	25.8	25.75	24.75	93.6	69	92.25	86	27.5	29.8667	32.4	29.85	22.64	24	25.375	24
1986	1	20	33.0667	21.8	11.2667	23.08	31.6	27.34	27.36	22.36	26.2	25.675	24.675	92.75	65.75	88.5	82.6667	25.95	30.3	31.925	29.5	21.675	24.175	25.1	23.7
1986	1	21	32.5333	21.44	11.0933	23.3667	31.88	26.78	27.14	22.36	27.2	25.25	25.05	94	79	90.75	89.5	26.54	33.95	31.425	30.95	22.06	26.15	24.8	24.55
1986	1	22	33.2667	21.56	11.7067	23.9	30.4	27.1333	26.96	22.7	26.25	25.6	25.1	92.25	76	93.6667	88.5	26.975	31.8	32.3333	30.95	22.325	24.975	25.3	24.55
1986	1	23	32.8	22.36	10.44	23.8833	31	26.6333	27.0333	22.8	26.775	24.8	24.775	93	76.75	90.75	86.5	27.18	32.9	30.55	30.125	22.44	25.6	24.375	24.1
1986	1	24	32.2667	22.64	9.62667	24.0833	31.5167	26.8	27.26	22.78	26.6	25.6	24.9	91.4	68.75	92.25	85	27.02	31.6	32.175	30.2333	22.34	24.9	25.25	24.1667
1986	1	25	32.8	22.2667	10.5333	23.7286	31.5429	27.7857	27.7286	22.72	26.95	25.875	25.175	94.8	71.5	87	84.5	27.28	32.7	32.25	30.75	22.46	25.475	25.275	24.4
1986	1	26	33	21.8	11.2	23.5429	31.6714	27	27.3	22.48	26.125	24.75	24.6	92.25	68.5	86	82.75	26.8	30.675	29.975	29.05	22.18	24.425	24.075	23.525
1986	1	27	32.2667	21.8	10.4667	23.5	32.1143	26.9	27.3	21.9333	26.9	24.8	24.6333	93.3333	68.5	90.3333	85.3333	25.8667	32.175	30.4333	29.8667	21.6	25.175	24.3333	23.9
1986	1	28	32.8	22.5	10.3	23.8429	31.5714	27.5	27.6286	22.35	26.45	25.4	24.65	93	68.25	86.8	82.25	26.55	31.25	31.28	29.425	21.975	24.725	24.76	23.725
1986	1	29	31.3333	22.7	8.63333	24.0143	31.0429	27.0143	27.2857	22.8	25.525	25.32	24.4	92	66.25	87.6	80.75	27.16	29.075	31.2	28.8	22.4	23.525	24.7	23.35
1986	1	30	31.8667	22.92	8.94667	24.0857	31.6167	26.8333	27.54	22.88	26.2667	24.9	24.25	92.2	70	91	80	27.3	30.9667	30.8	28.45	22.5	24.6	24.5	23.15
1986	1	31	32.6667	23.1	9.56667	24.65	31.9667	27.6	27.8	23.8667	27.1333	26.25	25.8	95.3333	69.3333	90.75	84	29.2333	32.6667	33.275	31.8	23.6333	25.5	25.825	25.05
1986	2	1	32.9	22.2	10.7	23.26	33.0333	27.85	27.9	21.8333	27.8	27.1	25.1	93.6667	64.5	89	85	25.8667	33.2	34.8	31.2	21.5333	25.6	26.6	24.3
1986	2	2	33.2	22	11.2	23.8333	31.44	27.64	27.925	22.6	26.85	25.7	24.6	91	74.5	89.5	82	26.775	32.85	32.05	29.8	22.125	25.6	25.2	23.7
1986	2	3	32.4	22.56	9.84	23.75	31.76	27.24	27.46	22.35	25.9667	25.3333	24.4333	93.5	65.6667	80.3333	79.6667	26.625	29.7667	30.3333	28.7333	22	23.9667	24.3	23.2667
1986	2	4	33.6	21.04	12.56	23.05	32.5	27.3667	27.5833	21.925	27	23.7	23.9333	93.25	66.6667	81.3333	80.3333	26.075	32.2333	27.7667	28.2	21.625	25.2	22.7333	22.8667
1986	2	5	33.9	20.8	13.1	22.6667	31.8667	26.68	26.86	21.7	26.8667	24.3	24.1	95	71.6667	93	88.5	25.875	32.5333	29.75	29.45	21.45	25.4333	23.95	23.55
1986	2	6	33.8	21	12.8	23.4	31.2167	27.3833	27.2	21.6667	27.1	25.3333	24.6667	94	76.3333	89	86.3333	25.7	33.5667	31.3667	30.2	21.3667	25.9667	24.8	24.0667
1986	2	7	33.9	22.32	11.58	23.55	32.2	27.75	27.62	22.6	26.1333	24.7	24.3333	93.75	62.3333	79.3333	78.6667	27.025	29.9333	29.2	28.5	22.275	24.0333	23.6667	23.2
1986	2	8	33.2	22.4	10.8	23.8833	31.74	27.5	27.46	23.3	26.3667	25.2333	25.0333	95	62.3333	83	80.3333	28.175	30.3667	30.6333	29.8	23.075	24.2667	24.4	24
1986	2	9	33.8	23.35	10.45	24.65	31.2167	27.68	27.8	23.6667	26.6	27.4		93.5	69.6667	100	94	28.9	31.8333	36.5	34.1	23.4667	25	27.4	26.1
1986	2	10	33.6	23.12	10.48	24.4833	32.25	27.42	27.82	23.55	26.7333	25.05	24.9	93.25	67.3333	81	80.5	28.475	31.7667	30	29.65	23.225	25.0333	24.05	23.85
1986	2	11	33.4	23.6667	9.73333	24.66	30.875	26.7	27.275	23.9667	25.05	25.5	24.85	94	67.5	90	83.5	29.2667	28.45	31.75	29.85	23.7	23.2	25.05	23.95
1986	2	12	33.5	23.875	9.625	24.925	31.7667	27.7	27.875	23.6	26.3	24.8333	24.3	95	63.6667	75.3333		29.4	30.5667	29		23.8	24.2667	23.5
1986	2	13	33.8	22.84	10.96	24.2167	32.1	27.16	27.425	23.325	27	26.6333	25.55	91.75	74	90.3333	85	28	33.15	34.0333	31.5	22.95	25.65	26.2	24.8
1986	2	14	34	23.04	10.96	24.7	32.8333	27.44	28.12	23.825	27.4	27.1	24.8	92	66.5	97.5	86	29.025	33.15	35.75	32.3	23.55	25.55	27	25.15
1986	2	15	34.2	22.52	11.68	23.9333	31.95	28.0667	28.0333	23.375	26.2	24.7	24.6333	96.25	68	75	79.6667	28.45	30.7333	28.7333	29.1	23.225	24.4	23.3667	23.5667
1986	2	16	34.4	22.52	11.88	24.1167	33.3333	27.48	27.9	22.925	26.6667	25.7	25	91.5	60.6667	92.5	84	27.275	30.7	32.35	30.3	22.5	24.4333	25.35	24.15
1986	2	17	34.2	21.6	12.6	24.1	32.56	28.3833	28	23.125	26.5	24.1	24.55	89.5	58	72.5	74.5	27.425	30.3	27.45	28.45	22.6	24	22.6	23.1
1986	2	18	34.6	22.04	12.56	23.7333	32.6	28.2833	28.2167	22.35	26.5333	24.6	24.3667	89.25	61	73.3333	73.6667	26.125	30.5	28.3667	28.0667	21.775	24.3	23.0333	22.8667
1986	2	19	34.1	22.72	11.38	24.0167	33.0667	28.1833	28.3667	22.525	25.7667	25.5	24.7	89	54	82	77.5	26.425	27.9667	31	28.95	21.975	22.9	24.6	23.5
1986	2	20	33.7	22.52	11.18	24.1833	33.0333	28	28.28	22.925	26.4	25.1333	25.0333	89	58.3333	73	73.3333	27.05	29.9333	29.2667	29.0667	22.35	24.0667	23.7	23.5333
1986	2	21	33.7	22.8	10.9	24.4667	32.6	27.32	27.98	22.9333	27.075	26.4333	25.6667	92	66.5	90.3333	83	27.3667	32.65	33.6667	31.7	22.5333	25.15	26	24.7667
1986	2	22	34.3	23.12	11.18	24.1833	33.4667	27.2	27.9	23.425	28.475	25.1333	25.6333	90	69	86.3333	83	28	35.65	30.9	31.5667	22.95	26.875	24.4667	24.7333
1986	2	23	34.6	23.08	11.52	24.3333	33.5667	28.3	28.6333	23.3	28	26.625	25.9	89	68.6667	86.75	82	27.75	34.8333	33.675	31.9667	22.775	26.2333	26	24.9667
1986	2	24	34.8	22.9	11.9	23.85	33.5167	27.8833	28.575	23	27.175	25.2	26	96	61.5	86.75	86	27.8	32.05	30.9	32.6	22.8	24.875	24.55	25.3
1986	2	25	35.3	23.1	12.2	23.8333	31.8333	28.8333	28.35	22.45	26.225	25.6	24.7	94.25	73	87	82	26.85	31.45	31.6333	29.6333	22.15	24.55	24.9333	23.6333
1986	2	26	34.6	22.85	11.75	23.74	32.9167	28.56	28.075	22.075	27.4	24.7333	24.6333	91.25	67.75	78.6667	79.6667	26	33.35	29.2667	29.5	21.625	25.575	23.5333	23.5
1986	2	27	33.9	22.04	11.86	23.46	31.5333	27.35	27.32	22.45	27.1	24.925	24.85	95.25	74	88.5	86	26.975	33.65	30.575	30.4	22.225	25.525	24.375	24.025
1986	2	28	34.7	22.36	12.34	23.8	32.25	27.75	27.9	21.7	27.1	25.8	24.2333	94	71	92.25	83.3333	25.5667	33.125	32.55	28.7667	21.4	25.4	25.475	23.3
1986	3	1	33.6	19.8	13.8	23.475	31.9	28.0333	27.9333	21.7333	25.4	24.7	23.9667	85.6667	60.3333	74	73.6667	24.7667	27.7333	28.5333	27	20.9	22.6667	23.2	22.2667
1986	3	2	34.9	21	13.9	24.16	33.525	28.575	28.7	23.025	25	24.9333	24.05	91.5	48.5	73.6667	68	27.45	25.4	28.8	26.3	22.6	21.35	23.3333	21.95
1986	3	3	35.4	22	13.4	24.2	33.04	28.625	28.7	23.0333	25.6	24.2	25.1	92.6667	56	71.5	72	27.5333	27.8667	27.35	29.3	22.7	22.7333	22.5	23.6
1986	3	4	35.5	22.9	12.6	24.54	31.9	27.9	28.175	23.125	25.1	25.9	24.85	90.75	59.5	89.5	79	27.55	27.65	32.6	29.4	22.675	22.7	25.4	23.7
1986	3	5	33.9333	22.8	11.1333	24.08	32.2667	28.12	28.55	23.125	25.8667	25.4	25.3	95	66.6667	82.6667	79.5	27.9	29.9	30.9333	30.2	22.85	24.0333	24.5667	24.2
1986	3	6	34.6667	22.4667	12.2	24.36	33.08	27.88	28.32	23	26.4667	24.5	24.4	90.5	62.3333	77.25	74	27.3	30.6	28.9	28.2333	22.525	24.4	23.2	22.9667
1986	3	7	34.2	21.6667	12.5333	24.52	31.48	27.56	27.8	23.4	26	25.35	24.9	93.75	66.3333	82.75	79.3333	28.3	30.1333	30.8	29.5	23.1	24.1667	24.5	23.8
1986	3	8	34.9333	22	12.9333	24.3333	32.2333	27.5667	27.9167	23.32	25.7333	24.4	24.6667	93.2	61.3333	78.5	79.3333	28.08	29	28.9	29.1333	22.96	23.5333	23.175	23.4667
1986	3	9	33.1	22.9333	10.1667	24.4667	32.6667	27.38	27.94	23.4	25.925	26.2	25.3667	91.2	59.5	91	80	28.04	29.175	33.225	30.5	22.94	23.575	25.825	24.2667
1986	3	10	35	22.4	12.6	24.92	32.7	28.38	29.2667	23.775	26.2	24.9	24.9	92.5	64.25	79	75	28.8	30.175	29.475	28.95	23.4	24.15	23.75	23.5
1986	3	11	34.8667	23.95	10.9167	24.6	33.2	28.34	28.62	23.175	26.6667	24.55	24.5667	90.25	62	77.25	74.3333	27.625	30.8333	29.025	28.5	22.7	24.5667	23.225	23.1
1986	3	12	35	23.2	11.8	25.4833	32.6	28.16	28.6	23.88	26	25.2667	25.1	89.2	64.6667	81.3333	78	28.72	29.7667	30.4333	29.7667	23.34	23.9333	24.3333	23.9333
1986	3	13	33.0667	23.85	9.21667	25.4	31.4	26.2	27.3	23.2	26.2	25.6	25	83	67	95	82	27	30.6	32.4	30	22.3	24.4	25.4	24
1986	3	14	33.1333	23.2	9.93333	22.6	31.6	26.2	26.7	22.2	27.4	25.2	24.9	97	73	92	87	26.5	33.7	31.4	30.5	22	26.1	24.9	24.3
1986	3	15	33.4	23.3	10.1	22.8	34	26.6	27.5	22.4	27.4	26.2	25.3	97	60	97	85	26.8	32.1	33.7	30.9	22.2	25.3	26.1	24.5
1986	3	16	34.6	23.9	10.7	22.6	33.4	29.6	28.8	22.2	29	25.8	25.7	97	72	74	81	26.5	37.1	30.7	31.4	22	27.7	24.5	24.7
1986	3	17	33.8	22.55	11.25	24	32.6	28	28.1	22.2	28	26	25.4	86	71	85	81	25.6	34.8	32.3	30.9	21.5	26.6	25.3	24.5
1986	3	18	33	23.8	9.2	24	32.6	27	27.6	22.6	28.2	25.2	25.3	89	72	87	82	26.5	35.3	30.9	30.9	22	26.9	24.6	24.5
1986	3	19	35.0667	23	12.0667	22.4	32.8	27.8	27.7	22	28.4	26.8	25.7	97	72	93	87	26.2	35.8	34.6	32.2	21.8	27.1	26.5	25.1
1986	3	20	34.4333	23.25	11.1833	24.8	33	29	29	24.4	28.8	26	26.4	97	73	79	83	30.3	36.8	31.6	32.9	24.3	27.6	25	25.6
1986	3	21	34	23.3	10.7	23	31.4	26.4	26.8	22.4	27	25.8	25.1	95	71	95	87	26.7	32.7	32.8	30.7	22.2	25.6	25.6	24.4
1986	3	22	34.3333	22.55	11.7833	22.8	33	24.4	26.1	22.2	27.8	23.4	24.5	95	67	92	85	26.4	33.9	28.1	29.5	22	26.2	23	23.7
1986	3	23	34.1333	22.1333	12	23.4	31	26.6	26.9	23.2	26.8	24.8	24.9	98	72	86	86	28.3	32.5	30.1	30.3	23.1	25.4	24.2	24.2
1986	3	24	32.9333	23.6667	9.26667	24.4	32.6	27.4	27.9	22.2	26	26.4	24.9	83	60	92	78	25.3	29.3	33.7	29.4	21.3	23.7	26.1	23.7
1986	3	25	32.3333	22.9	9.43333	22.6	33	26.6	27.2	21.8	26	25	24.3	93	58	88	80	25.6	29	30.6	28.4	21.5	23.5	24.4	23.1
1986	3	26	32.4	23.55	8.85	23.4	33.4	27	27.7	22.6	27	26	25.2	93	61	92	82	26.9	31.4	32.9	30.4	22.3	24.9	25.7	24.3
1986	3	27	32.3333	23.7	8.63333	24	34.2	27.2	28.2	23	27.4	27	25.8	92	60	98	83	27.4	32	35.5	31.6	22.6	25.2	26.9	24.9
1986	3	28	32.4	23.65	8.75	24.4	32.6	29.4	28.9	24	27.2	26.6	25.9	97	66	80	81	29.6	32.5	33	31.7	23.9	25.4	25.7	25
1986	3	29	35.4	24	11.4	22.4	29	27.4	26.5	22.2	26.4	26	24.9	98	82	90	90	26.6	32.7	32.7	30.7	22.1	25.5	25.5	24.4
1986	3	30	31.6667	24.05	7.61667	24.2	32.4	26.8	27.5	24	29.2	25.4	26.2	98	79	89	89	29.7	38.4	31.5	33.2	23.9	28.3	24.9	25.7
1986	3	31	33	23.65	9.35	22.8	28	27	26.2	22	26.4	25.8	24.7	93	88	91	91	25.9	33.3	32.4	30.6	21.7	25.9	25.4	24.3
1986	4	1	30.9333	23.05	7.88333	23.2	29.4	29	26.775	23	25.8	26.6	24.3667	98	71	83	81	27.9	30	33.2	28.6667	22.9	24.0667	25.8	23.3
1986	4	2	34	22.8	11.2	22.4	25.8	24.4	24.3	22.2	24.6	24.2	23.7	98	91	98	96	26.6	30.1	30.1	28.9	22.1	24.2	24.1	23.5
1986	4	3	32.6	24.2	8.4	23.8	31.8	27.4	27.6	22.8	28.2	27	26	92	76	97	88	27.1	35.9	35.4	32.8	22.4	27.1	26.9	25.5
1986	4	4	33.6	23.4	10.2	24	26.4	26.8	26	24	26	26	23.4333	0	97	94	97	29.8	33.3	33.1	32.1	24	25.9	25.7	25.2
1986	4	5	33.4667	23.25	10.2167	22.8	26.2	25	24.8	22.8	25	25	24.85	0	91	100	97	27.7	30.9	31.7	30.1	22.8	24.6	25	24.1
1986	4	6	32.6	23.5	9.1	24	28	26	26	23	26	25.8	24.9	92	85	98	92	27.4	32.3	33.1	30.9	22.6	25.3	25.7	24.6
1986	4	7	35.8	23.2	12.6	24	30	26.4	26.7	24	27	26	26	0	79	97	92	29.8	33.7	33.3	32.3	24	26	25.9	25.3
1986	4	8	33.4667	22.8	10.6667	21.8	27.8	23.2	24	21.6	27.3333	23	25.0333	98	72.6667	98	78.6667	25.7	33.2333	27.9	29.7333	21.5	25.7667	22.9	23.8667
1986	4	9	34.2667	23.3	10.9667	21.4	29.8	25.8	25.7	21.2	27.2667	25.4	25.3333	98	66	97	78	25	32.3	32.2	30.1333	21.1	25.3333	25.3	24.1333
1986	4	10	34.0667	23.2	10.8667	24	26.8	25.4	25.4	23.2	26.2667	25.6667	25.2333	94	73.3333	77.3333	80.3333	27.9	31	30.7	30.0333	22.9	24.5667	24.4667	24.0667
1986	4	11	31.9	22.4	9.5	24.7167	31.3	27.8	27.42	23.4	26.425	27.4	24.95	91.6	70.75	97	83.5	28.08	31.275	36.2	29.975	22.96	24.775	27.3	24.075
1986	4	12	31.6	23.95	7.65	22.6	31.4	28.6	27.8	22.4	28.8	28	26.4	98	82	96	92	26.9	37.9	37.4	34.1	22.3	28	27.8	26.1
1986	4	13	31.4	23.15	8.25	24.04	30.36	27.32	27.26	23.075	26	25.5	24.9	93.5	70.5	88	82	27.675	30.5	31.6	29.95	22.75	24.35	24.95	23.95
1986	4	14	32.0667	23.4	8.66667	22.6	26.8	25	24.9	22.2	25.8	25	24.3	97	92	100	96	26.5	32.5	31.7	30.2	22	25.5	25	24.2
1986	4	15	31.9333	23.45	8.48333	24.6	28.6	26	26.3	24.4	27	25.8	25.4	98	75.5	98	84	30.4	33.3	33.1	31.15	24.3	25.8	25.7	24.65
1986	4	16	32.2667	23.5	8.76667	24	29.8	24	25.5	23.8	28.2	23.8	25.3	98	89	98	95	29.3	37.2	29.3	31.9	23.7	27.7	23.7	25.1
1986	4	17	31.6	24.1	7.5	23	31.28	24.4	27.96	22.8	27.325	24.2	25.9667	98	73.25	98	85	27.6	33.55	30.1	32.2667	22.7	25.925	24.1	25.2
1986	4	18	32.5333	23.65	8.88333	24	33	25.4	27	23.8	25.775	25.2	25.5	98	65.5	98	83.3333	29.3	29.3	31.9	30.9	23.7	23.675	25.1	24.5
1986	4	19	32	24.2	7.8	23.6	31.12	23.4	27.84	23.4	27.2	23.2	25.8667	98	66.6667	98	81.6667	28.6	32.4333	28.3	31.5667	23.3	25.4	23.1	24.9
1986	4	20	32.4	23.6	8.8	22.6	29.8	27.4	26.8	22.4	27.4	27.2	25.7	98	83	98	93	26.9	34.9	35.9	32.6	22.3	26.6	27.1	25.4
1986	4	21	31	22.92	8.08	23.8	29	25.2	25.8	23.6	26.4	25	25	98	82	98	93	29	32.7	31.5	31.1	23.5	25.5	24.9	24.7
1986	4	22	31.4	23.65	7.75	25.2	30.5	29.8	27.02	24.3667	26.25	28.4	25.2333	95	77.25	90	87.3333	30.0667	31.9	37.7	30.9333	24.1333	25.1	28	24.5667
1986	4	23	31	22.88	8.12	24.8	28.6	24.8	25.8	23.8	26.4	24.6	24.9	92	84	98	92	28.8	33	30.8	30.8	23.4	25.7	24.5	24.5
1986	4	24	30.7	22.9	7.8	23.8	32	26.6	27.3	22.8	27.4	26.4	25.5	92	70	98	87	27.1	33.5	34.3	31.6	22.4	25.9	26.3	24.9
1986	4	25	32.1333	22.96	9.17333	24.6	32	25.4	26.9	24.4	26.8	25.2	25.3	98	78.3333	98	88	30.4	33.1333	31.9	30.6333	24.3	25.7667	25.1	24.3667
1986	4	26	32.2	23.16	9.04	23.4	32	27.35	27.52	23.2	26.2667	25.6	24.95	98	80	93	89	28.3	32.3333	32.2333	30.65	23.1	25.3	25.3	24.45
1986	4	27	31.75	23.16	8.59	23	32	27	27.3	22.8	28.4	26.4	25.9	98	76	95	90	27.6	36.3	34	32.6	22.7	27.3	26.2	25.4
1986	4	28	29.25	23.52	5.73	24	27	25	25.3	23.8	26	24.8	24.9	98	92	98	96	29.3	32.9	31.2	31.1	23.7	25.7	24.7	24.7
1986	4	29	31.75	22.3	9.45	23.8	32.2	26	27	23.6	28	25.8	25.8	98	73	98	90	29	35	33.1	32.4	23.5	26.7	25.7	25.3
1986	4	30	31.9333	22.88	9.05333	23.8	26.8	25.2	25.3	22.8	26.8	25	23.4	92	77.75	98	80.5	27.1	33.025	31.5	27.3	22.4	25.7	24.9	22.3
1986	5	1	31.45	22.9	8.55	23.4	31.6	26.2	26.9	23.2	28.2	25.4	25.6	98	77	94	90	28.3	36	31.9	32.1	23.1	27.2	25.1	25.1
1986	5	2	30.15	22.7333	7.41667	23.8	32.4	27.8	28	23.4	25.4	26.4	24.35	97	74.6667	90	88	28.5	30	33.5	29.55	23.2	24.0667	25.9	23.8
1986	5	3	30.65	23.2	7.45	24	29.4	26.8	26.8	23.8	26.225	26.4	25.0333	98	71.25	97	86.6667	29.3	31.075	34.1	30.6667	23.7	24.625	26.3	24.4333
1986	5	4	32.25	23.4667	8.78333	25.0333	30.5	26	27.3	24.15	26.65	25.8	25.0667	92.5	75.5	98	84	29.475	32.55	33.1	30.3667	23.8	25.425	25.7	24.3
1986	5	5	32	23	9	23.6	29.8	26	26.4	23.4	27.2	25.8	25.5	98	82	98	93	28.6	34.3	33.1	32	23.3	26.4	25.7	25.1
1986	5	6	31.05	22.7333	8.31667	24.6	29.6	26.6	26.9	24.4	27.8	26.4	26.2	98	87	98	95	30.4	36.2	34.3	33.6	24.3	27.2	26.3	26
1986	5	7	31.1	23.28	7.82	25.4	30.4	26.4	27.1	25.2	28.6	26.2	26.7	98	87	98	95	31.9	37.9	33.9	34.6	25.1	28.1	26.1	26.4
1986	5	8	31.8	23.5	8.3	24.8	31.8	24.4	26.3	24.4	28.2	24	25.5	97	76	97	90	30.3	35.9	29.6	31.9	24.3	27.1	23.9	25.1
1986	5	9	31.9	23.04	8.86	23.2	29.8	27	26.8	22.8	27.4	26.8	25.7	97	83	98	93	27.5	34.9	35.1	32.5	22.6	26.6	26.7	25.3
1986	5	10	30.4	22.9	7.5	24.8	29.82	26.52	26.86	24.4	26.1	24.85	24.8	97	80	90.75	85.5	30.3	32	30.625	30.1	24.3	25.1	24.425	24.1
1986	5	11	32.2667	23.5	8.76667	25.05	31.0333	27.8	26.9333	23.6	27.025	27.4	24.35	91	75.25	97	81.5	28.4	33.15	36.2	28.9	23.1667	25.75	27.3	23.3
1986	5	12	33.2	23.3333	9.86667	22	25.4	22.6	23.1	21.8	24.8	22.4	23	98	95	98	97	26	30.9	26.9	27.9	21.7	24.6	22.3	22.9
1986	5	13	30.2667	22.8333	7.43333	20.6	28.8	25.2	25	20.2	27.2	25	24.1	96	88	98	94	23.4	35	31.5	30	20	26.7	24.9	23.9
1986	5	14	30.475	23.1333	7.34167	24.5	32	26.6	27.05	23.62	26.2	26.4	25.15	94	78.25	98	87.5	28.68	31.95	34.3	30.9	23.34	25.125	26.3	24.575
1986	5	15	32.5	23.76	8.74	24.2	29.4	27.2	27	24	27.8	27	26.3	98	89	98	95	29.7	36.3	35.5	33.8	23.9	27.3	26.9	26.1
1986	5	16	32.8667	24.24	8.62667	24.4	28	27	27.88	24.2	26.8667	25.7	25.5667	98	73.3333	91.5	85.3333	30.1	32.6667	32.425	31.5333	24.1	25.5	25.325	24.8667
1986	5	17	33.6	23.24	10.36	24	34	25	27	23.8	25.9333	24.8	24.2	98	79	98	89.5	29.3	31.5333	31.2	29.35	23.7	24.9	24.7	23.7
1986	5	18	31.8	23.3	8.5	24.8	27	27.1167	27.3167	23.8	26.8	25.74	25.55	92	98	92.4	87.25	28.8	35.1	32.46	31.625	23.4	26.7	25.4	24.95
1986	5	19	31.8	23.08	8.72	25	30.6	26	26.9	24.8	26.3	25	25.8333	98	66	92	80	31.2	30.625	31	31.3667	24.7	24.425	24.6	24.7667
1986	5	20	32.55	23.8	8.75	24	31	27.2	27.4	23.8	28.6	27	26.5	98	84	98	93	29.3	37.5	35.5	34.1	23.7	27.9	26.9	26.2
1986	5	21	31.8667	23.3667	8.5	23.8	29.6	24.6	25.6	23.2	27.8	24.4	25.1	95	87	98	94	28	36.2	30.4	31.5	23	27.2	24.3	24.8
1986	5	22	31.5333	22.4	9.13333	23.4	33.6	27.6	28	23.2	26.65	25.8	25.1	98	78.75	87	87.6667	28.3	32.85	32	30.7667	23.1	25.6	25.2	24.5
1986	5	23	31.3333	22.8	8.53333	22.8	27.4	25.6	25.4	21.8	25.6	25.4	24.3	92	87	98	92	25.4	31.6	32.3	29.8	21.4	25	25.3	23.9
1986	5	24	32	23	9	23.8	30	26.82	26.7333	23.6	26.85	25.3	25.1	98	74	93.25	89.5	29	32.65	31.7	31.6	23.5	25.525	24.975	24.95
1986	5	25	31.5333	23	8.53333	25.06	29.58	26.32	26.82	23.7	27.2	25.2	25.2	91.3333	86.3333	91.8	89.5	28.75	34.8333	31.32	31.85	23.375	26.5667	24.82	25.05
1986	5	26	32.4	23.1	9.3	23.4	26.6	24.4	24.7	23.2	24.4	24.4	24	98	84	100	94	28.3	29.1	30.5	29.3	23.1	23.6	24.4	23.7
1986	5	27	32.1333	22.55	9.58333	22.8	28.6	26	25.9	22.2	26.2	25.8	24.7	95	83	98	92	26.4	32.4	33.1	30.6	22	25.4	25.7	24.4
1986	5	28	31.9	23.08	8.82	23.2	30.1833	27.2	27.2	22.8	26.525	26.8	25.45	97	75.25	97	86.5	27.5	32.25	35	31.35	22.6	25.275	26.7	24.8
1986	5	29	30.3333	23	7.33333	23	34.2	29.8	29.2	22.8	26.9	28.4	25.7	98	77.75	90	88	27.6	33.3	37.7	32.025	22.7	25.8	28	25.15
1986	5	30	31.2667	23.08	8.18667	23	29.8	24.6	25.5	22.8	26.4667	24.2	25.6	98	76	97	87	27.6	32.1	29.9	31.7	22.7	25.2	24.1	24.9
1986	5	31	32.8	23.2	9.6	23.4	33.4	29.2	28.8	23	27.1333	27.8	25.7333	97	74	90	83.6667	27.8	33.3	36.4	31.6	22.8	25.8333	27.4	24.9333
1986	6	1	31.55	22.52	9.03	24.5333	33.2	25.6	27.4667	23.25	26.625	24.4	25.3333	94	75.75	91	86	28.075	32.475	29.8	31.0667	22.975	25.425	24	24.6
1986	6	2	33.05	23.2	9.85	22.8	26.6	25.4	25	22.4	26.4	25	24.6	97	98	97	97	26.8	34.3	31.4	30.8	22.2	26.3	24.9	24.5
1986	6	3	32	23.3	8.7	22.6	33.4	25.4	26.7	22.2	25.6	25.2	24.675	97	79.25	98	88.25	26.5	30.75	31.9	30	22	24.5	25.1	24.075
1986	6	4	33.5333	24	9.53333	24.4	29.6	25	26	24.2	27	24.6	25.3	98	82	97	92	30.1	33.9	30.7	31.5	24.1	26.2	24.5	24.9
1986	6	5	32.7333	23.7	9.03333	23.8	29.86	27	26.575	22.8	25.575	26.8	24.05	92	76	98	87.5	27.1	30.525	35.1	28.9	22.4	24.35	26.7	23.45
1986	6	6	33.2	22.8	10.4	23.4	28.6	26.4	26.2	23.2	26.325	26.2	25.5	98	68	98	85.5	28.3	30.95	33.9	31.225	23.1	24.625	26.1	24.75
1986	6	7	32.55	23.6	8.95	22.2	30	25	25.5	22	26.1333	24.8	25.2	98	77.3333	98	87.3333	26.3	31.7333	31.2	30.9333	21.9	25.0333	24.7	24.5667
1986	6	8	32	22.88	9.12	24.8333	30.5	26.7167	27.18	23.6	26.6	25.5667	25.3	92.75	74.5	91.6667	86.3333	28.575	32.15	32.0333	31.0333	23.25	25.275	25.2	24.6333
1986	6	9	32.7	23	9.7	22.6	27.8	25	25.1	21.8	26.2	24.8	24.3	93	88	98	93	25.6	32.9	31.2	29.9	21.5	25.7	24.7	24
1986	6	10	32.9333	22.96	9.97333	22.6	31.2	27.4	27.1	22.4	24.3333	27.2	24.3667	98	59.6667	98	81	26.9	26.3	35.9	28.7	22.3	21.7333	27.1	23.2
1986	6	11	32.25	22.48	9.77	24.6	31.4	26.7167	27.0667	24.4	26.62	24.8667	24.9	98	76.2	87.8333	86.5	30.4	32.44	30.3667	30.275	24.3	25.38	24.25	24.225
1986	6	12	31.7333	22.76	8.97333	23.2	29.6	26	26.2	22.8	27.6	25.8	25.4	97	86	98	94	27.5	35.6	33.1	32	22.6	27	25.7	25.1
1986	6	13	32.4	21.9833	10.4167	23.6	30.6	27.35	27.88	23.2	25.22	25.0667	25.0333	97	71.8	87.6667	86.6667	28.2	29.4	30.75	30.5333	23	23.42	24.4667	24.3333
1986	6	14	32.45	22.0667	10.3833	27.6	30.4833	27.7	27.4	26.8	25.025	25.1667	24.15	94	71	84	81.75	34.7	29.075	30.5833	28.575	26.5	23.125	24.0667	22.95
1986	6	15	32.3333	22.6667	9.66667	22.8	31.5286	26.8	27.42	22.6	26.8667	26.6	25.675	98	72.6667	98	85	27.3	32.5167	34.7	31.55	22.5	25.4333	26.5	24.9
1986	6	16	33.1	22.16	10.94	24.4	31.6	27.4	27.7	23.8	25.18	27.2	24.38	95	78.4	98	87.4	29.1	29.96	35.9	29.46	23.6	23.98	27.1	23.72
1986	6	17	33.4	22.3	11.1	23.6	33	26.6	27.5	23.2	26.625	25.4	24.55	97	75.75	91	87.75	28.2	32.55	31.6	29.825	23	25.425	25	23.925
1986	6	18	31.7333	22.2	9.53333	25	32	27.2667	27.6	24.8	28	25.8	25.16	98	74	92.3333	82.2	31.2	35.1	32.6833	30.32	24.7	26.8	25.4167	24.06
1986	6	19	32.2667	23.2	9.06667	24.6	28.8714	26.9167	26.7	24	25.3333	25.1833	24.725	95	76.6667	90.3333	86.5	29.4	30.1333	31.25	30.05	23.8	24.05	24.7	24.025
1986	6	20	31.9	24.6	7.3	25.6	33.2	29	29.2	25	27.02	27.6	25.925	95	73.6	90	85.75	31.3	33.1	36	32.225	24.8	25.7	27.2	25.225
1986	6	21	32.86	23.32	9.54	25.8	33	29	29.2	25.2	28.0667	26.8	24.7	95	75	84	89.5	31.6	35.3667	33.8	32.4	25	26.8667	26.1	25.35
1986	6	22	32	23	9	25.2	32.4	28.4	28.6	24.8	27.2	25.6	25.7	97	72.6667	80	81.3333	31	33.2667	31	31.4	24.7	25.8333	24.6	24.8
1986	6	23	33.65	24.2	9.45	25.4	31	26.4	27.7	24.6	26.6	26.2	25.02	94	74	98	84.75	30.4	32.26	33.9	30.8	24.3	25.28	26.1	24.475
1986	6	24	33.5	23.2	10.3	24.4	30.2	26.8	27	22.2	27.6	26.4	25.4	83	82	97	87	25.3	35.2	34.1	31.5	21.3	26.8	26.3	24.8
1986	6	25	32.7333	25.2	7.53333	25.4	32.6	28	28.5	25.2	26.875	27.8	25.275	98	71	98	85.75	31.9	32.425	37.2	30.975	25.1	25.375	27.7	24.575
1986	6	26	32	25.2	6.8	25.2	33.2	29	29.1	24.8	29	28.6	27.5	97	73	97	89	31	37.3	38.9	35.7	24.7	27.8	28.5	27
1986	6	27	29	23.4	5.6	26.4	32	29	29.1	25.8	26.2	27.6	24.75	95	73.3333	90	85.5	32.8	31.3667	36	30	25.6	24.8667	27.2	24.1
1986	6	28	30.5	22.2	8.3	24.4	29.8	26.4	26.825	22.8	25.85	25.5	25.4	87	80.75	90.75	87	26.7	31.5	31.875	31.3	22.2	24.9	25.05	24.75
1986	6	29	31.4667	21.68	9.78667	24	29.4	26.7833	27.025	23.2	26.5333	25.5167	25	94	81	91.3333	84	27.9	32.8667	31.9333	30.2667	22.9	25.6	25.1	24.1667
1986	6	30	33.5	23.2	10.3	24.4	34.2	29.4	29.4	22.2	27.56	28.6	25.375	83	80	94	85	25.3	35.12	38.6	31.15	21.3	26.6	28.4	24.65
1986	7	1	30.8667	23.2	7.66667	25.2	30.7444	27.2167	27.4167	24.8	26.95	25.48	25.6	97	73.6667	90.2	86.5	31	32.9	31.76	31.7	24.7	25.6	25.04	24.925
1986	7	2	32.15	24.2	7.95	25.2	31.8	28.6	28.5	24.8	27.2833	28.4	25.575	97	73.6667	99	86.5	31	33.5333	38.5	31.575	24.7	25.9	28.3	24.875
1986	7	3	30.6	23.0125	7.5875	26	32	27.8	28.4	24.4	26.8714	27.4	25.26	88	72.4286	97	84.4	29.5	32.5286	36.2	30.76	23.8	25.4429	27.3	24.46
1986	7	4	32.1333	22.2	9.93333	24.4	31.225	29	28.1	23.8	27.2286	27.8	25.875	95	72.1429	91	85.25	29.1	33.2429	36.6	32.025	23.6	25.7714	27.4	25.15
1986	7	5	31.15	22.2	8.95	24.4	26.4	24.4	24.9	22.2	24.8	22.8	23.3	83	88	87	86	25.3	30.2	26.7	27.4	21.3	24.2	22.2	22.6
1986	7	6	32.15	24.4	7.75	25.2	29.6	26.6	27	24.8	26.5571	26.2	25.0667	97	73.1429	97	85.1667	31	32	33.7	30.4333	24.7	25.1429	26.1	24.3
1986	7	7	33.1	22.85	10.25	22.8	32	27.9	28.1833	22.6	26.8167	25.8	25.25	98	67.5	92.25	83.5	27.3	31.8167	32.575	30.6	22.5	25.0667	25.45	24.35
1986	7	8	32.5333	22.525	10.0083	22.8	30.9	27.4857	27.5	22.6	26.4	25.48	25.0333	98	72	89.8	87.25	27.3	31.5167	31.68	30.775	22.5	24.9167	25	24.5
1986	7	9	33.15	23.1429	10.0071	23.6	30.15	27.05	27.225	23.2	26.0857	25.6333	24.9833	97	73.8571	93.6667	87.5	28.2	31.1429	32.3333	30.5167	23	24.7143	25.3667	24.35
1986	7	10	31.2	22.2857	8.91429	23.6	30.4	26.6	26.8	22.8	27.8	26.2	25.6	93	82	97	91	27.2	35.6	33.7	32.2	22.5	27	26.1	25.2
1986	7	11	31.9333	22.4286	9.50476	24.8	30.9889	24.8	27.9333	24.2	26.7286	23.8	25.5667	95	73.8571	92	87.3333	29.8	32.3571	28.8	31.7333	24	25.3714	23.4	24.9667
1986	7	12	32.6667	22.9	9.76667	22.8	29.8	25.8	26	22.4	27.8	24.8	25	97	86	92	92	26.8	36	30.6	31.2	22.2	27.2	24.4	24.6
1986	7	13	31.85	23	8.85	24.8	33	28.4	28.6	23.2	25.8	27.4	25.5	87	57	93	79	27.4	28.5	35.8	30.6	22.6	23.2	27.1	24.3
1986	7	14	31.65	22.3429	9.30714	24.8	30.9	27.2429	27.2429	24	27.05	26.2	25.525	94	73.3333	90.25	85.75	29.3	33.0333	33.175	31.55	23.7	25.7	25.75	24.875
1986	7	15	31.6667	23.2571	8.40952	24.8	29.8	24.8	26	24	26.8	23.2	24.7	94	79	87	87	29.3	33.2	27.4	30	23.7	25.8	22.6	24
1986	7	16	32.3	22.7143	9.58571	23.8	33.2	27.8	28.1	23.4	25.9167	26.8	25.2	97	77.5	93	87	28.5	31.3833	34.6	30.9333	23.2	24.8167	26.5	24.5667
1986	7	17	32.05	22.08	9.97	23.8	30.6	26.2	26.7	23.6	26.78	23.8	25.34	98	75.2	82	87	29	32.82	27.9	31.26	23.5	25.56	22.9	24.7
1986	7	18	32.1	22.1429	9.95714	23.6	29.6429	26.8	26.6857	22.8	26.6667	26.4	25.0333	93	82.6667	97	89.8333	27.2	33.25	34.1	30.8833	22.5	25.8167	26.3	24.5333
1986	7	19	32.6	22.1143	10.4857	23.6	30.5	26.6333	26.8333	23.4	26.55	25.6333	25.02	98	76.3333	92	88.8	28.6	32.4167	32.2	30.8	23.3	25.3167	25.2333	24.46
1986	7	20	32.6	22.36	10.24	24.2	32.6	28.2	28.3	24	27.0167	27.6	25.04	98	76.5	96	87.4	29.7	33.4	36.5	30.68	23.9	25.85	27.4	24.42
1986	7	21	32.05	22.7714	9.27857	24.2889	33.6	28.4	27.0875	23.6375	26.6833	25.5429	25.2833	94.75	78.6667	89.2857	87.6667	28.7375	33	31.8	31.1667	23.3625	25.65	25.0286	24.6833
1986	7	22	32.05	22.5333	9.51667	24	29	26.6	26.5	23.8	27.8	26.4	26	98	91	98	96	29.3	36.6	34.3	33.4	23.7	27.4	26.3	25.8
1986	7	23	31.4667	22.8	8.66667	22.2	32.6	27.8	27.6	22	26.9286	25.28	25.2333	98	72.4286	92.2	83.6667	26.3	32.6857	31.6	30.6667	21.9	25.5	24.92	24.4
1986	7	24	31.65	22.8	8.85	24.2	30.1857	27.2	26.7	23.375	26.9	26.8	25.1	92	76.6	97	87.5	28.125	33.14	35	30.825	22.9625	25.78	26.7	24.475
1986	7	25	32.65	22.9857	9.66429	23.6	33.6	29.2	28.9	23.2	26.64	28	25.26	97	76.8	91	87.2	28.2	32.64	37	31.04	23	25.5	27.6	24.62
1986	7	26	30.5333	24.4	6.13333	24.8	30.7875	29.8	26.825	24.2	26.9143	28.8	25.0333	95	74.7143	93	85.5	29.8	32.9571	38.9	30.45	24	25.6143	28.5	24.2667
1986	7	27	31.5	22.6	8.9	23.2	32.8	27.2	27.6	22.8	26.8833	26.4	25.0167	97	76.1667	94	85.5	27.5	33.1	33.9	30.45	22.6	25.7333	26.1	24.3
1986	7	28	30.8	23.2	7.6	23.8	33.6	28.8	28.8	23.6	28.8	28.4	26.9	98	70	97	88	29	36.4	38.4	34.6	23.5	27.4	28.3	26.4
1986	7	29	32	23.08	8.92	24.9625	34	27.8	27.4286	23.4857	28.6	27.2	25.3429	87.4286	67	95	84	27.9143	35.6	35.7	30.9	22.8429	27	27	24.5
1986	7	30	31.7	22.7143	8.98571	24.8	33.2	28.2	28.6	24	27.12	27.6	25.1333	94	77.8	96	87	29.3	33.74	36.5	30.7333	23.7	26.06	27.4	24.5
1986	7	31	33.4	22.7333	10.6667	24.8	33	29.2	29	24.6	26.85	25.32	25.2	98	73.25	92.2	87.25	30.8	32.625	31.66	30.95	24.5	25.5	24.92	24.575
1986	8	1	32.1	22.32	9.78	23.48	29	26.44	26.34	22.95	25.6	24.44	24.35	94.75	81.6	90	87.5	27.625	31.1	29.88	29.475	22.7	24.64	23.92	23.725
1986	8	2	33.35	23.6	9.75	24.8	34	29	29.2	23.8	29.2	28.8	27.3	92	70	99	87	28.8	37.3	39.4	35.2	23.4	27.8	28.7	26.7
1986	8	3	33.1	23.2	9.9	23.8	32.6	29.2	28.7	23.6	28.8	28.6	27	98	75	96	90	29	37.1	38.7	34.9	23.5	27.7	28.4	26.5
1986	8	4	33.15	22.8	10.35	24.2	31.2	27	27.4	23.8	27.8	26.2	25.9	97	77	94	89	29.2	35.1	33.5	32.6	23.7	26.7	25.9	25.4
1986	8	5	33.5	24.6	8.9	25.8	31.2	29.2	28.9	25	26.7143	28.4	25.2167	94	72.5714	94	84	31.1	32.2	38.1	30.6833	24.7	25.2429	28.2	24.4167
1986	8	6	33.45	24.8	8.65	25.4	33.6	28.8	29.1	25	27	27.8	25.4429	97	72.7143	93	84.1429	31.4	32.8	36.7	31.0857	24.9	25.5571	27.5	24.6571
1986	8	7	32.5	22.2	10.3	23.8	30.1333	26.8333	27.14	23.4	27.48	25.72	25.575	97	80	94.6	90.75	28.5	34.64	32.62	32	23.2	26.52	25.46	25.125
1986	8	8	33.2667	24.8	8.46667	25	32	28.8	28.6	24.6	27.08	25.3667	24.875	97	77	91.3333	86.5	30.7	33.54	31.7	30.3	24.5	25.94	24.9667	24.2
1986	8	9	32.7	23.8	8.9	24	34.6	29.8	29.5	23	26.9667	28.6	25.4	92	78.6667	91	88	27.4	33.4167	38.3	31.4	22.6	25.9167	28.2	24.8333
1986	8	10	32.05	23.6	8.45	24.2	34	27.8	28.5	23.8	27.6333	26.6	25.4833	97	81.5	91	88.3333	29.2	35.2	34	31.7	23.7	26.7167	26.2	24.9167
1986	8	11	32.15	24.8	7.35	25.2	34.2	26.8857	27.1	25	27.0286	25.4286	25.1286	98	77.4286	91.4286	87.2857	31.5	33.4571	31.7571	30.9143	24.9	25.9	25.0571	24.5143
1986	8	12	32.45	24.2	8.25	24.8	29.6	27.2	27.2	24.4	28	27	26.5	97	89	98	95	30.3	36.7	35.5	34.2	24.3	27.5	26.9	26.2
1986	8	13	33.4	22.8	10.6	23.8	29.4	27.6	27.1	22.6	27.2	27.2	25.7	90	84	97	91	26.6	34.6	35.8	32.3	22.1	26.5	27.1	25.2
1986	8	14	31.95	24.2	7.75	24.8	30.6	28.2	28	24.2	27.6	27.4	26.4	95	80	94	90	29.8	34.9	36	33.6	24	26.7	27.2	25.9
1986	8	15	31.9	25.4	6.5	26.6	29.8	26.6	26.975	25.2	26.8	25.28	25.04	89	79	90.4	86.4	31.1	33.2	31.38	30.62	24.7	25.8	24.82	24.36
1986	8	16	32	23.2	8.8	24	30.8571	27.2	27.6	23.4	27.3714	25.4333	25.7333	95	74.5714	90.6667	86.3333	28.4	33.9	31.7	31.9	23.2	26.0857	24.9833	25.0667
1986	8	17	31.8	22.6857	9.11429	24.6	30.5667	29.8	27.1	24.2	27.16	27.8	25.45	97	75.6	86	85	29.9	33.62	36	31.3	24.1	25.94	27.2	24.75
1986	8	18	32.65	22.8857	9.76429	23.8	29	27.4	26.9	22.6	26.4	26.8	25.3	90	82	95	89	26.6	32.7	34.8	31.4	22.1	25.5	26.6	24.8
1986	8	19	33.4	22.8333	10.5667	24	32	28.2	28.1	23.6	27.6	27.4	26.2	97	72	94	87	28.9	34	36	32.9	23.4	26.2	27.2	25.6
1986	8	20	32.8667	22.6	10.2667	20.8	31.7143	28.8	27.2167	20.4	27.3714	27.4	25.525	96	74.2857	90	85.6	23.7	33.8857	35.6	31.56	20.2	26.0571	27	24.86
1986	8	21	33.65	22.7667	10.8833	24.6	28.8	27.4	27	23.8	26.4	26.6	25.6	94	83	94	90	28.9	32.8	34.3	32	23.5	25.6	26.3	25.1
1986	8	22	33.3333	23.3	10.0333	22.8	31	26.48	27.225	22.4	26.8	24.85	25.6333	97	72	89.5	86.6667	26.8	32.5	30.55	31.8333	22.2	25.4	24.325	24.9667
1986	8	23	33.4	22.52	10.88	25.6	31.7714	26.5714	27.25	25.2	28	25.48	25.4667	97	73.8333	93	88.75	31.8	35.15	32.04	32.05	25.1	26.6833	25.16	25.075
1986	8	24	31.8667	22.5333	9.33333	23.6	29.8	26.4286	27.0857	23.2	26.6	25.2	25.1429	97	78	91	84.7143	28.2	32.7	31.2714	30.5857	23	25.5	24.7714	24.3571
1986	8	25	32.35	22.4	9.95	25.6	30.2286	28.6	26.98	25.2	26.4286	27.6	24.96	97	76.4286	93	86.6	31.8	32.1	36.2	30.36	25.1	25.2	27.3	24.26
1986	8	26	33.15	22.7667	10.3833	23.8	31.375	29.8	27.8571	22.6	26.8286	28.6	25.28	90	70.5714	91	84.4	26.6	32.2286	38.3	30.76	22.1	25.2714	28.2	24.5
1986	8	27	32.3	22.6667	9.63333	26.2	33.2	28.8	29.3	25.4	29.2	27.6	27.4	94	74	91	87	31.9	37.9	36.1	35.3	25.1	28	27.2	26.8
1986	8	28	31.1	22.3	8.8	25	30.4	28.4	26.9286	24	26.4	27.8	24.9333	92	74	96	84.8	29.2	31.7833	36.9	30.16	23.6	25.0167	27.6	24.12
1986	8	29	32.3	21.84	10.46	24	31.4	27.8	26.86	23	28.6	25.2	24.9667	91	81	81	86.3333	27.4167	37.3	30.3	30.5833	22.5333	27.8	24.3	24.2833
1986	8	30	31.3	22.2	9.1	24.6	32	27.8	28	23.8	26.3167	26.6	24.78	94	73.8333	91	86.2	28.9	31.6333	34	30.04	23.5	24.9667	26.2	24.08
1986	8	31	31.6	21.16	10.44	23.6	32.6	29.8	28.9	22.8	26.8571	28.4	25.3286	93	73.8571	90	85.2857	27.2	32.6571	37.7	31.0286	22.5	25.4857	28	24.5857
1986	9	1	32.8	23	9.8	23.2	33	27.6	27.9	22.8	27.4	24.6	25.3833	97	75	78	85.8333	27.5	33.9833	28.9	31.2333	22.6	26.1167	23.5	24.7
1986	9	2	31.6	22.4	9.2	24.6	30.8	27.8	27.8	23.2	27.8	25.4	25.5	89	80	83	84	27.5	35.4	30.8	31.2	22.7	26.9	24.6	24.7
1986	9	3	32.65	22.72	9.93	24.8	29.2	26.8	26.9	24.2	25.8	25.6	25.2	95	76	91	88	29.8	31	32	30.9	24	24.6	25.2	24.6
1986	9	4	32.3	22.52	9.78	24.2	31.6	28.8	28.4	23.8	27.8	28.2	26.6	97	75	96	89	29.2	34.8	37.8	34	23.7	26.6	28	26.1
1986	9	5	32.8	23	9.8	25.2	32.8	25.6	27.3	24.4	27.2	24.2	25.3	94	65	89	83	30	32.4	29.3	30.6	24.1	25.4	23.7	24.4
1986	9	6	31.8	23.08	8.72	25.4	32.8	27.6	28.4	24.4	28	24.2	25.5	92	70	76	79	29.9	34.6	27.9	30.8	24	26.5	22.9	24.5
1986	9	7	31.1	22.28	8.82	25.2	33.6	30.4	29.9	24.8	28.8	28.2	27.3	97	70	85	84	31	36.4	36.8	34.7	24.7	27.4	27.5	26.5
1986	9	8	32.7	23	9.7	24.4	33.6	28	28.5	23.8	28.4	26.4	26.2	95	68	88	84	29.1	35.2	33.3	32.6	23.6	26.8	25.9	25.4
1986	9	9	32.15	23.08	9.07	25.4	32	28.6	28.6	24.6	29.8	26.8	27.1	94	85	87	89	30.4	40.5	34	35	24.3	29.2	26.2	26.6
1986	9	10	32.1	22.56	9.54	24.6	33.6	29.8	29.4	24.2	26.8333	25.3167	25.3833	97	74.1667	90.5	85.8333	29.9	32.7167	31.4333	31.1667	24.1	25.4167	24.8667	24.6667
1986	9	11	33.3	22.52	10.78	24.6	32.2	28.8	28.6	24.4	27.96	27.6	25.78	98	74.6	91	84.8	30.4	35.12	36.1	31.94	24.3	26.74	27.2	25.06
1986	9	12	32.9333	22.68	10.2533	23.6	28.6	27	26.5	23.2	26.2	26.4	25.3	97	83	95	92	28.2	32.4	34	31.5	23	25.4	26.2	24.9
1986	9	13	31.35	22.68	8.67	24.4	31.4	29.4	28.6	23.8	27.8	28.6	26.7	95	76	94	89	29.1	35	38.6	34.2	23.6	26.7	28.4	26.2
1986	9	14	31.35	22.8	8.55	24.8	32.4	28.6	28.6	24.6	28.8	27.6	27	98	77	93	89	30.8	37.2	36.2	34.7	24.5	27.7	27.3	26.5
1986	9	15	30.95	22.45	8.5	25	33.2	25.96	26.225	24.8	26.42	24.9	24.9	98	75.8	88	85.75	31.2	32.04	30.42	30.175	24.7	25.16	24.3	24.175
1986	9	16	32.45	22.15	10.3	25.4	33.6	29	29.3	24.6	25.88	28.6	24.9	94	76.2	97	88	30.4	31.02	38.9	30.4667	24.3	24.62	28.5	24.2667
1986	9	17	32.4667	22.52	9.94667	24.8333	34	29.6	27.56	23.85	30.2	27.4	25.6	94.8	76	85	85.4	30.14	40.4	35	31.76	24.16	29.2	26.7	25.04
1986	9	18	31.85	22.52	9.33	24.6	33.2	28.8	28.9	23	26.1667	27.4	25.1	87	72.8333	90	85.5	27	31.1833	35.6	30.5333	22.4	24.7	27	24.3333
1986	9	19	32.2	22.6	9.6	24.8	34.2	28.8	29.1	24.2	26.8	27.8	24.9	95	74	93	87	29.8	32.56	36.7	30.35	24	25.42	27.5	24.25
1986	9	20	30.85	22.04	8.81	24.6	29.2	26.8	26.9	24.2	25.2	24.2	24.3	97	73.75	81	88.5	29.9	30.35	28.5	29.9	24.1	24.275	23.2	23.95
1986	9	21	32	22.16	9.84	23.8	29.6	26.2	26.5	22.6	26.6	25.8	25	90	79	97	89	26.6	32.8	32.9	30.8	22.1	25.6	25.7	24.5
1986	9	22	31.65	22.12	9.53	24.4	31.2	27.8	27.8	23.8	27	26.8	25.9	95	72	93	87	29.1	32.9	34.6	32.2	23.6	25.6	26.5	25.2
1986	9	23	31.6	22.04	9.56	25.4	31.2	25.6	27	24.8	28	25.2	26	95	79	97	90	30.9	35.7	31.8	32.8	24.6	27	25.1	25.6
1986	9	24	31.65	22	9.65	23.6	29.1	29.4	26.56	22.8	26.8333	27.8	24.96	93	83	89	87.8	27.2	33.6333	36.3	30.64	22.5	25.9833	27.3	24.36
1986	9	25	30.6	21.4	9.2	24.2	27.2	27.4	26.5	23.8	26.2	26.4	25.5	97	92	92	94	29.2	33.3	33.7	32.1	23.7	25.9	26.1	25.2
1986	9	26	31.45	22.08	9.37	24.8	30.8	27.2	27.5	24.2	27.8	26.6	26.2	95	80	95	90	29.8	35.4	34.4	33.2	24	26.9	26.4	25.8
1986	9	27	30.5333	22.24	8.29333	25.2	32.6	25.8	27.3	24.8	27.25	25.2	25.2	97	85.75	95	91.25	31	34.975	31.6	31.475	24.7	26.575	25	24.8
1986	9	28	30.9	21.65	9.25	23.4	27.4	26.8	26.475	22.8	25.4	24.76	24.625	95	85	88.6	88.75	27.3	31.1	30.22	30.05	22.6	24.7	24.18	24
1986	9	29	31.6	22.28	9.32	24.2	30.2	28.2	27.7	23.8	26.2	26.8	25.6	97	73	90	87	29.2	31.4	34.3	31.6	23.7	24.8	26.3	24.9
1986	9	30	31.0667	22.35	8.71667	24.8	32.4	28.2	28.4	24.6	28.6	27.8	27	98	75	97	90	30.8	36.6	37.1	34.8	24.5	27.5	27.7	26.6
1986	10	1	32.2	23.25	8.95	24.2	32.4	29.4	28.9	23.8	27.08	27.8	25.24	97	78.6	89	87.4	29.2	33.64	36.3	31.1	23.7	26	27.3	24.66
1986	10	2	32.8	22.5	10.3	24.8	27.8	26.8	26.5	24.2	25.4	26.2	25.3	95	83	95	91	29.8	30.8	33.6	31.4	24	24.6	26	24.8
1986	10	3	31.3	21.88	9.42	24.2	26.8	27.2	26.4	23.8	25.4	26.8	25.3	97	89	97	94	29.2	31.5	35	31.9	23.7	24.9	26.7	25.1
1986	10	4	32.6667	22.2	10.4667	23.6	28.8	29.6	27.9	23.2	26.3333	27.8	24.85	97	86.3333	87	91.4	28.2	32.95	36.2	31.16	23	25.65	27.2	24.68
1986	10	5	33	22.05	10.95	24.8	29.6	28.2	27.7	23.8	27.4833	25.8	25.1167	92	80.5	83	87.6667	28.8	34.7667	31.6	30.95	23.4	26.4833	25	24.4833
1986	10	6	32.2667	22.7	9.56667	24.4	31.4	26.8	27.3	23.8	28.6	25.2	25.9	95	81	88	88	29.1	37.3	31	32.4	23.6	27.8	24.6	25.3
1986	10	7	33.1333	22.1	11.0333	23.8	31	28.8	28.1	22.4	27.8	24.7	24.325	89	78	91.1667	87.25	26.2	35.2	30.35	29.425	21.8	26.8	24.2333	23.65
1986	10	8	31.9333	22.7	9.23333	23.8	31.4	26.8	27.2	22.6	27.8	26	25.5	90	76	94	87	26.6	35	33.1	31.6	22.1	26.7	25.7	24.8
1986	10	9	32.5333	22.9333	9.6	24.8	29.8	29.2	28.3	24.2	27.6	28.8	26.9	95	85	97	92	29.8	35.5	39.3	34.9	24	26.9	28.7	26.5
1986	10	10	31.8667	22.4	9.46667	24.8	31.4	27.6	27.9	24.2	26.54	26.6	25.04	95	77.6	93	87.8	29.8	32.4	34.1	30.7	24	25.36	26.3	24.42
1986	10	11	31.0667	22.3333	8.73333	24.8	29.8	27.8	27.5	23.8	26.7	27.2	24.85	92	76.5	95	84.25	28.8	32.625	35.7	30	23.4	25.5	27	24.05
1986	10	12	30.5333	22.24	8.29333	23.8	29.9333	27.8	26.6333	23.2	25.85	26.4	24.775	95	69	90	83.75	28	30.05	33.5	29.675	23	24.1	25.9	23.875
1986	10	13	31.4667	21.75	9.71667	24.2	30.6	29.8	27.3667	23.8	26.7333	27.6	24.5	97	81	85	86.6667	29.2	33.1667	35.5	29.5667	23.7	25.7333	26.9	23.7667
1986	10	14	32.0667	22.24	9.82667	24.4	32.6	29.8	29.1	24	26.6833	28.8	24.98	97	77.8333	93	87.8	29.6	32.75	38.9	30.56	23.9	25.5333	28.5	24.36
1986	10	15	32.0667	21.72	10.3467	24.8	29.8	26.4	26.8	22.6	26.6	24.4	24.5	83	78	85	82	26	32.7	29.2	29.3	21.7	25.5	23.7	23.6
1986	10	16	31.4667	22.1333	9.33333	25.8	29.2	26	26.8	24.8	25.8	25	25.2	92	76	92	87	30.6	31	31	30.9	24.4	24.6	24.6	24.6
1986	10	17	31	22.3	8.7	24	30.6	29.8	28.5	23.8	27.2	28.8	26.6	98	77	93	89	29.3	33.8	38.9	34	23.7	26.1	28.5	26.1
1986	10	18	32.4	22.2833	10.1167	24.4	28.6	27.4	27	23.8	26.6	26.2	25.5	95	86	91	91	29.1	33.5	33.2	31.9	23.6	25.9	25.8	25.1
1986	10	19	31.4	22.28	9.12	24.2	32.6	29.8	29.1	23.6	26.64	28.8	24.975	95	73.2	93	84.75	28.7	32.12	38.9	30.175	23.4	25.2	28.5	24.15
1986	10	20	32	22.2	9.8	25.2	30.7	29.2	27.1	24.8	26.48	28.8	24.725	97	75	97	85	31	32.06	39.3	29.75	24.7	25.18	28.7	23.9
1986	10	21	32.6667	22.88	9.78667	25.4	31.18	29.8	27.6	23.8	27.0667	27.6	25.4	88	75.8333	85	86.75	28.4	33.45	35.5	31.2	23.2	25.8167	26.9	24.725
1986	10	22	32.4	22.3333	10.0667	24.8	30.8	29.6	28.7	23.8	27.6	28.8	26.7	92	78	94	88	28.8	34.8	39	34.2	23.4	26.6	28.6	26.2
1986	10	23	30	22.8333	7.16667	24.2	29.3	29.6	26.6	23.8	26.46	27.2	25.18	97	75.4	83	86.6	29.2	32.14	34.5	30.82	23.7	25.2	26.4	24.5
1986	10	24	31.7	22.8667	8.83333	24.8	29.24	26.28	26.46	23.6	26.1167	24.85	24.6833	91	77.8333	92.3333	87.8333	28.3	31.7833	30.75	30.05	23.1	24.9333	24.5	24.0333
1986	10	25	32.1333	22.6333	9.5	24.8	27.76	26.3	27.1	23.6	25.06	25.28	25.3	91	82	92.2	88	28.3	30.02	31.54	30.95	23.1	24.1	24.9	24.6
1986	10	26	31.6	23.32	8.28	25.2	32.6	29.8	29.3	23.2	25.4667	27.8	24.3	85	79.3333	86	91	27.1	30.6333	36	29.6	22.4	24.4333	27.2	23.9
1986	10	27	32.3	22.92	9.38	24.6	29.8	27.2	27.2	24.2	27.4	26.8	25.4	97	85.4	97	89	29.9	35.06	35	31.6667	24.1	26.6	26.7	24.8
1986	10	28	32.0667	22.64	9.42667	24.8	32.6	25.825	26.7	23.8	25.275	24.02	24.5333	92	81.25	89.2	88.6667	28.8	30.475	28.9	29.7667	23.4	24.3	23.48	23.9333
1986	10	29	30.8667	22.3667	8.5	24.2	31.8	27.6	27.8	23.6	26.4667	26.8	24.72	95	77.5	94	88.8	28.7	32.3667	34.7	30.22	23.4	25.2667	26.5	24.16
1986	10	30	31.95	22.2	9.75	23.6	28.2	28.8	27.4	22.8	25.8	27.6	25.4	93	83	91	89	27.2	31.6	36.1	31.7	22.5	25	27.2	24.9
1986	10	31	33.25	22.6333	10.6167	25.2	31.6	29.8	29.1	24.6	27.0167	26.2	25.3	95	84	75	89	30.5	34.2	31.6	31.4	24.4	26.1833	25	24.7667
1986	11	1	32.2	22.35	9.85	25.8	31.8	29.8	29.3	25.2	26.1	28.6	24.925	95	75.75	91	88	31.6	31.45	38.3	30.45	25	24.85	28.2	24.275
1986	11	2	32.3	23.4667	8.83333	24.6	31.6	28.8	28.5	23.8	27.2	26.6	25.9	94	71	84	83	28.9	33.2	33.4	31.8	23.5	25.8	25.9	25.1
1986	11	3	32.5	22.9333	9.56667	24.8	30.2	27.6	27.5	23.8	27.2	27	26	92	79	95	89	28.8	34.1	35.2	32.7	23.4	26.2	26.8	25.5
1986	11	4	30.8	23.3	7.5	25.6	29.8	27.6	27.6	24.8	25.375	27	24.575	94	78	95	87.5	30.8	30.25	35.2	29.75	24.5	24.2	26.8	23.925
1986	11	5	30.6	22.65	7.95	24.8	29.525	29.6	26.85	23.8	26.1	28.6	25.3	92	74.75	93	87.25	28.8	31.25	38.5	31.125	23.4	24.75	28.3	24.725
1986	11	6	31.4667	22.88	8.58667	23.8	31.6	29.6	28.6	22.6	26.26	28.8	25.3	90	82.6	94	88	26.6	32.6	39	31.225	22.1	25.3	28.6	24.7
1986	11	7	31	22.85	8.15	24.8	32.4	28.8	28.7	23.2	26.78	27.2	25.375	87	76.2	88	88	27.4	32.9	35	31.35	22.6	25.52	26.7	24.75
1986	11	8	30.7333	22.84	7.89333	25.2	31.8	29.8	29.1	24.8	27.4667	29.2	25.7	97	80.6667	96	88	31	34.7	40.1	32	24.7	26.5333	29	25.1333
1986	11	9	31.5333	23	8.53333	25.2	32.8	29.6	29.3	24.8	26.9	27.2	25.55	97	85.25	83	86.5	31	33.975	34.5	31.6	24.7	26.175	26.4	24.9
1986	11	10	32.2667	23.44	8.82667	24.8	32.6	28.8	28.8	23.6	28.9	27.2	26.3	91	80	88	89.25	28.3	37.975	35	33.475	23.1	27.925	26.7	25.775
1986	11	11	29	23.44	5.56	24.6	31.8	28.6	28.4	24.2	28	27.6	26.075	97	78.6	93	90.6667	29.9	35.64	36.2	33	24.1	26.94	27.3	25.5667
1986	11	12	31.4667	23.22	8.24667	24.8	31.32	28.6	27.275	24.2	27.34	25	25.65	95	79.4	75	88.75	29.8	34.38	29.3	32.025	24	26.3	23.7	25.1
1986	11	13	31.9333	23.76	8.17333	24.4	30.82	27.6	27.275	23.8	27.36	25.6	25.625	95	77.8	85	88.25	29.1	34.22	31.5	31.9	23.6	26.22	24.9	25.05
1986	11	14	30.4	22.64	7.76	24.6	33.4	28.8	28.9	23.8	26.78	27.2	25.6	94	80.2	88	93	28.9	33.18	35	32.5	23.5	25.7	26.7	25.35
1986	11	15	30	22.35	7.65	25.4	32.8	28.8	28.9	25	26.72	27.6	25.5	97	77.6	91	92.5	31.4	32.84	36.1	32.25	24.9	25.48	27.2	25.2
1986	11	16	30.9	23.04	7.86	24.7333	31.2	29.6	27.2	27.6	26.9	27.8	25.45	96	72.8	87	85.75	30.42	32.64	36.2	31.25	24.26	25.44	27.2	24.725
1986	11	17	31.6	23.2	8.4	24.8	30.86	27.38	27.275	24.4	27.42	26.05	25.875	97	76.6	91.5	89	30.3	34.18	32.9	32.4	24.3	26.22	25.65	25.3
1986	11	18	32.0667	23.32	8.74667	24.8	30.6667	29.2	27.32	23.6	27.16	28.6	25.975	91	73	96	87.25	28.3	33.18	38.7	32.425	23.1	25.72	28.4	25.375
1986	11	19	33.3333	23.96	9.37333	24.8	31.56	29.8	27.82	23.6	27.86	29.6	26.1	91	74.8	99	86	28.3	34.92	41.3	32.6	23.1	26.56	29.5	25.4
1986	11	20	33.7333	23.16	10.5733	24.2	31.5667	28.2	28.05	23.8	27.42	26.8	25.9	97	74	90	86.3333	29.2	33.9	34.3	32.3667	23.7	26.02	26.3	25.2667
1986	11	21	30.8	23	7.8	25.2	31.4	29	28.6	24.8	28.2	26.8	26.6	97	79	84	87	31	36.1	33.8	33.6	24.7	27.2	26.1	26
1986	11	22	32.3333	23.12	9.21333	24.4	32.8	29.8	29.2	23.8	26.6	28.4	25.56	95	72.2	90	86.2	29.1	31.98	37.7	31.46	23.6	25.12	28	24.84
1986	11	23	31.3	22.35	8.95	24.3	29.1	26.3	26.4	23.8	26.075	25.55	25.125	95.25	74.25	92	87.25	29.075	31.125	32	30.725	23.6	24.7	25.175	24.475
1986	11	24	32.2	22.85	9.35	25.2	32.6	29.8	29.3	24.8	26.575	28.6	25.3	97	78	91	82.3333	31	32.425	38.3	30.5667	24.7	25.375	28.2	24.3667
1986	11	25	31.1333	22.6	8.53333	24.4	32.8	27.4	28	23.8	26.075	26.8	24.9	95	78.5	95	86.6667	29.1	31.5	34.8	30.2	23.6	24.85	26.6	24.1667
1986	11	26	31.2667	22.88	8.38667	23.8	28.14	26.36	26.22	23.2	26.84	25.68	25.48	95	85.4	93	90.4	28	33.94	32.34	31.74	23	26.08	25.36	24.98
1986	11	27	30.8667	23.2667	7.6	24.4	30.4	25.8	26.54	23.8	26.8	25.08	25.44	95	76	93.2	89.75	29.1	32.9	31.26	31.425	23.6	25.6	24.76	24.775
1986	11	28	31.9333	23.15	8.78333	25.6	31.4	27.8	28.1	25.2	27.6	26.6	26.5	97	75	91	88	31.8	34.4	34	33.4	25.1	26.4	26.2	25.9
1986	11	29	31.7333	23.16	8.57333	23.6	29.7	27.18	26.975	22.8	26.6	25.48	25.225	93	82.5	90.6	89.5	27.2	33.25	31.82	31.25	22.5	25.75	25.02	24.7
1986	11	30	30.8	23.6	7.2	25.18	28.925	26.2	26.625	24.65	26.275	24.4	25.1	93.5	78.75	87.75	86.75	30.45	31.975	29.575	30.65	24.325	25.15	23.825	24.425
1986	12	1	32.3	22.6	9.7	24.1167	30.525	26.35	26.825	23.56	26.8	24.96	25.15	95	78.5	91.6	88.75	28.66	33.15	30.84	31.025	23.3	25.725	24.54	24.625
1986	12	2	31.9	23.16	8.74	24.5167	30.85	25.8667	26.6667	23.94	26.425	25.175	25.2667	94.6	73.75	92.3333	88.5	29.26	31.775	31.5667	31.35	23.66	25.05	24.9333	24.8
1986	12	3	30.5333	22.52	8.01333	24.5333	27.875	26.05	26.3	23.36	25.66	24.92	24.64	90.2	82	92.4	88.4	27.92	31.16	30.86	29.96	22.82	24.68	24.58	24.04
1986	12	4	31.8	22.9667	8.83333	24.7	30.4	27.48	27.8	23.96	26.6333	25.25	25.38	94.6	77.1667	89	86.8	29.28	32.6833	31.1667	31.18	23.66	25.4	24.7	24.68
1986	12	5	31.6	22.96	8.64	24.2	30	26.64	26.7333	23.6	26.9	25.35	25.125	93.8	81.25	92.6	91	28.58	33.625	32.12	31.8333	23.26	25.9	25.2	24.9667
1986	12	6	31.8	22.6	9.2	24.1	29.8667	26.6667	26.7333	23.7	27.05	25.7	25.375	95.5	83	91.6667	91	28.9167	34.2	32.3167	31.7	23.4833	26.2	25.3	24.95
1986	12	7	31.75	23.4	8.35	24.8	30.8	26.7	27.1	24.1167	27.4333	25.36	25.75	93.5	76.8333	91.4	88.25	29.4833	34.2667	31.58	32.175	23.7833	26.2333	24.98	25.15
1986	12	8	32.5	23.32	9.18	24.9714	31.4	26.6	27.2667	24.0667	28.5	25.7	26.1333	91.6667	80.25	93.3333	92.5	29.2167	36.925	32.3	34.05	23.6333	27.5	25.3667	26.15
1986	12	9	32.2	24.4	7.8	24.8	32.6	27.4	27.8	23.8	27.6143	25.9333	25.96	92	79.5714	92.3333	88.2	28.8	35.0429	32.7667	32.62	23.4	26.5714	25.55	25.38
1986	12	10	32.15	24.2	7.95	24.8	32.8	28.6	28.7	23.8	27.7667	26.6	25.8	92	79.8333	86	88.3333	28.8	35.4833	33.5	32.2667	23.4	26.75	25.9	25.2
1986	12	11	32.04	24.4	7.64	24.6	30.98	26.8167	27.26	24	27.4667	25.5429	25.5167	95	79.6667	91.5	89.6	29.4	34.8833	31.8667	31.98	23.8	26.3667	25.0833	24.98
1986	12	12	32.4	22.0571	10.3429	23.4	32.8	28.8	28.4	23	26.75	25.2286	25.1833	97	75.5	89.3333	87.2	27.8	32.6667	31.6167	31.26	22.8	25.4333	24.9167	24.68
1986	12	13	32.4	24.2	8.2	24.8	32.05	27.8	28.1	24.2	28.4	26.28	26.8333	95	78.6	92	92.6667	29.8	36.76	33.46	34.9667	24	27.28	25.88	26.4667
1986	12	14	32.5	24.2	8.3	24.8	31.9667	29.8	27.96	23.8	27.7857	28.6	25.7	92	76.5714	91	87	28.8	35.1429	38.3	31.8167	23.4	26.5286	28.2	24.9
1986	12	15	32.5	22.4571	10.0429	23.6	31.8	27.35	27.675	22.8	26.4	23.88	20.9667	93	66	81.2	84	27.2	30.8	28.02	30.4	22.5	24.6	22.66	24
1986	12	16	33.1333	23.8	9.33333	24.8	32.8	28.6	28.7	24.2	26.88	27.2	25.24	95	72	90	85.6	29.8	32.46	35.1	30.84	24	25.36	26.8	24.5
1986	12	17	31.4	23.8	7.6	24.8	33.8	27.8	28.5	23.6	26.9429	26.6	25.2	91	78.4286	91	88	28.3	33.4857	34	31.1	23.1	25.8	26.2	24.6
1986	12	18	31.76	23.2	8.56	24.2	31.4	29.8	28.8	23.8	27.25	27.8	25.4	97	84.5	86	92.75	29.2	34.7	36	31.9	23.7	26.3833	27.2	24.975
1986	12	19	32.1	24.2	7.9	24.8	32.8	29.8	29.3	24.4	26.48	27.6	21.1333	97	72.8	85	85.4	30.3	31.72	35.5	30.6	24.3	24.94	26.9	24.36
1986	12	20	32.6	23.2	9.4	24.6	32.8	28.2	28.5	23.8	27.0833	27.8	25.18	94	74.1667	97	84.4	28.9	33.1667	37.1	30.6	23.5	25.6167	27.7	24.34
1986	12	21	31.7	23.2	8.5	24.6	32.6	29.8	29.2	23.6	26.2333	27.6	25.02	92	68.1667	85	83.2	28.5	30.7	35.5	30.18	23.2	24.4333	26.9	24.16
1986	12	22	32.15	23.2	8.95	24.8	33	29.8	29.3	23.6	26.28	27.6	24.9	91	72	85	85	28.3	31.22	35.5	30.05	23.1	24.66	26.9	24.075
1986	12	23	32.05	23.2	8.85	24.2	32.8	29.8	29.1	23.8	26.68	27.6	24.62	97	72.6	85	84	29.2	32.3	35.5	29.62	23.7	25.14	26.9	23.72
1986	12	24	32.3333	23.2	9.13333	24.2	32.6	28.8	28.6	23.8	26.0333	27.6	24.64	97	71.8333	91	86.2	29.2	30.9833	36.1	29.86	23.7	24.4833	27.2	23.9
1986	12	25	31.5333	23.6	7.93333	24.2	32.8	29.8	29.1	23.8	26.18	27.6	24.7	97	67	85	84	29.2	30.54	35.5	29.66	23.7	24.28	26.9	23.84
1986	12	26	32.8	23.2	9.6	24.8	30.8	27.8	27.8	23.8	27.8	26.6	26.1	92	80	91	88	28.8	35.4	34	32.7	23.4	26.9	26.2	25.5
1986	12	27	32.2	23.2	9	24.4	31.8	28.8	28.4	23.6	26	27.6	24.84	94	72.1667	91	86.4	28.6	30.7333	36.1	30.2	23.3	24.3833	27.2	24.12
1986	12	28	32.2	23.8	8.4	24.2	33.8	28.6	28.8	23.8	26.44	27.6	24.925	97	70.4	93	86	29.2	31.46	36.2	30.3	23.7	24.76	27.3	24.125
1986	12	29	32	23.2	8.8	24.8	33.8	30	29.6	23.8	27.16	25.34	25.04	92	73.4	88.4	85	28.8	33.3	31.24	30.54	23.4	25.62	24.74	24.24
1986	12	30	32.75	23.2	9.55	24.6	33.8	29.8	29.5	23.6	27.3333	27.8	25.2333	92	78	86	88.6667	28.5	34.2333	36	31.2667	23.2	26.2333	27.2	24.6667
1986	12	31	32.8	23.6	9.2	24.8	31.6	29.6	28.9	23.8	27.7333	27.8	26	92	76.6667	87	91.5	28.8	34.8667	36.2	33.05	23.4	26.5	27.2	25.55

## Sheet: 1987
						Temperature				Temperature				Relative Humidity				Pressure				Dew temperature
Year	Month	Day	Maximum	Minimum	Max-Min	1899-12-31 07:00:00	1899-12-31 13:00:00	1899-12-31 19:00:00	Average	1899-12-31 01:00:00	1899-12-31 13:00:00	1899-12-31 19:00:00	Average	1899-12-31 01:00:00	1899-12-31 13:00:00	1899-12-31 19:00:00	Average	1899-12-31 07:00:00	1899-12-31 13:00:00	1899-12-31 19:00:00	Average	1899-12-31 07:00:00	1899-12-31 13:00:00	1899-12-31 19:00:00	Average		Month	Taverage	Hraverage
1987	1	1	32.5	24.2	8.3	24.8	32.8	28.8	28.8	22.35	27.1	23.5333	24.5	90.75	76	82.3333	82	26.25	33.4	27.4667	29.25	21.875	25.9	22.6	23.6		January	28.3291	84.2446
1987	1	2	31.7	23.2	8.5	24.8	33.2	26.7833	26.94	22.68	26.5	25.56	24.9	91.75	69.8	93.2	86.6667	26.325	31.5	32.2	30.4667	21.9	24.84	25.26	24.2333		February	28.795	82.1296
1987	1	3	32.85	23.2	9.65	24.8	32.8	30.2	29.5	23	26.76	25.96	25.325	92	69.8	91.8	84.75	27.4167	32.04	32.8	30.875	22.5833	25.1	25.58	24.525		March	28.1812	77.4333
1987	1	4	32.6	23.8	8.8	24.2	32.8	29.8	29.1	22.84	27.1	25.8333	25.25	91.2	73.5	89.6667	85.5	27.06	33.15	32.3333	30.875	22.36	25.675	25.3167	24.45		April	27.2548	84.8839
1987	1	5	31.5	23.4	8.1	24.2	30.8	28.8	28.1	23.36	26.74	24.7333	24.94	92.4	70.6	90.3333	84	28.06	32.08	30.3333	30.14	23	25.04	24.2667	24.1		May	27.1391	87.1634
1987	1	6	32.25	23.8	8.45	24.8	32.8	28.6	28.7	23.15	25.68	25.2167	24.68	93.5	71.4	88.1667	84	27.8167	30.02	31	29.54	22.8333	23.88	24.6	23.74		June	27.2691	85.8872
1987	1	7	31.75	23.4	8.35	23.8	29.8	27.5167	27.45	22.52	26.64	25.1667	24.925	82.8	73	84.1667	78.5	25.76	32.12	30.5833	29.65	21.5	25.22	24.3833	23.8		July	27.823	86.2065
1987	1	8	30.6	23.2	7.4	24.8	31.8	28.8	28.5	22.4667	26.3	25.52	25	94	72.5	92.8	87	26.6667	31.35	32.02	30.55	22.1333	24.75	25.16	24.3		August	27.8531	85.0389
1987	1	9	32.7	23.8	8.9	24.6	32.8	29.8	29.3	23.05	27	25.1667	24.98	86.8333	71.2	91	82.2	27	32.58	31.1833	30.02	22.3667	25.44	24.7333	24.06		September	27.2364	86.3517
1987	1	10	33	23.2	9.8	24.2	32.8	28.8	28.6	22.86	26.46	25.4333	25.375	89.8	74.4	83	83.25	27	32.04	30.8833	30.875	22.34	25.1	24.45	24.5		October	26.6175	88.364
1987	1	11	32.2667	23.4	8.86667	24.8	32.8	28.8	28.8	22.7	26.075	25.3	24.525	94.8	65.75	88	82.25	27.16	30.05	31.14	29.15	22.42	24.1	24.7	23.55		November	27.1405	87.5139
1987	1	12	32.8667	23.8	9.06667	24.8	33.4	28.8	29	22.48	26.625	25.225	24.7333	90.8	78	92	88	26.48	32.525	31.4	30.3	22.02	25.425	24.825	24.1667		December	27.3085	87.3022
1987	1	13	33.35	24.2	9.15	24.8	32.8	29.8	29.3	22.9	26.12	25.25	24.75	90	66.8	92.8333	81.75	27.08	30.36	31.5167	29.5	22.36	24.26	24.9	23.75
1987	1	14	33	24.2	8.8	24.6	33.8	29.8	29.5	22.3333	26.2	25.85	24.8	89.5	67.75	93.75	85.6667	26.2167	30.575	32.775	30.1333	21.8	24.4	25.575	24.0333
1987	1	15	32.35	23.2	9.15	24.8	33.2	29.8	29.4	22.5667	26.68	25.0667	24.76	90.5	67.4	91.5	82.8	26.6333	31.52	31.0833	29.68	22.0833	24.86	24.6667	23.84
1987	1	16	32.7333	23.2	9.53333	24.6	33.2	29.8	29.4	22.28	26.925	25.24	24.85	91	72	86.8	87.5	26.2	32.7	30.9	30.65	21.82	25.475	24.6	24.3
1987	1	17	31.2	21.35	9.85	23.25	29.96	26.46	26.46	22.15	26.125	25.15	24.3667	91.5	69.5	91	83.6667	26.025	30.625	31.125	29.1333	21.675	24.35	24.7	23.5
1987	1	18	32.4	22.28	10.12	23.7	30.04	26.68	26.7	22.85	26.55	25.82	25	92.75	73.75	89.8	84.3333	27.275	31.975	32.4	30.1667	22.475	25.075	25.34	24.1
1987	1	19	32.4	22.04	10.36	23.65	31.625	26.15	26.7	22.96	25.8	25.75	24.75	93.6	69	92.25	86	27.5	29.8667	32.4	29.85	22.64	24	25.375	24
1987	1	20	33.0667	21.8	11.2667	23.08	31.6	27.34	27.36	22.36	26.2	25.675	24.675	92.75	65.75	88.5	82.6667	25.95	30.3	31.925	29.5	21.675	24.175	25.1	23.7
1987	1	21	32.5333	21.44	11.0933	23.3667	31.88	26.78	27.14	22.36	27.2	25.25	25.05	94	79	90.75	89.5	26.54	33.95	31.425	30.95	22.06	26.15	24.8	24.55
1987	1	22	33.2667	21.56	11.7067	23.9	30.4	27.1333	26.96	22.7	26.25	25.6	25.1	92.25	76	93.6667	88.5	26.975	31.8	32.3333	30.95	22.325	24.975	25.3	24.55
1987	1	23	32.8	22.36	10.44	23.8833	31	26.6333	27.0333	22.8	26.775	24.8	24.775	93	76.75	90.75	86.5	27.18	32.9	30.55	30.125	22.44	25.6	24.375	24.1
1987	1	24	32.2667	22.64	9.62667	24.0833	31.5167	26.8	27.26	22.78	26.6	25.6	24.9	91.4	68.75	92.25	85	27.02	31.6	32.175	30.2333	22.34	24.9	25.25	24.1667
1987	1	25	32.8	23.2	9.6	24.8	32.8	29.8	29.3	22.72	26.95	25.875	25.175	94.8	71.5	87	84.5	27.28	32.7	32.25	30.75	22.46	25.475	25.275	24.4
1987	1	26	33	23.2	9.8	24.2	33.2	28.2	28.5	22.48	26.125	24.75	24.6	92.25	68.5	86	82.75	26.8	30.675	29.975	29.05	22.18	24.425	24.075	23.525
1987	1	27	32.2667	23.2	9.06667	24.6	33.2	28.8	28.9	21.9333	26.9	24.8	24.6333	93.3333	68.5	90.3333	85.3333	25.8667	32.175	30.4333	29.8667	21.6	25.175	24.3333	23.9
1987	1	28	32.8	23.4	9.4	24.8	33.2	29.8	29.4	22.35	26.45	25.4	24.65	93	68.25	86.8	82.25	26.55	31.25	31.28	29.425	21.975	24.725	24.76	23.725
1987	1	29	31.3333	24.2	7.13333	24.8	32.8	28.8	28.8	22.8	25.525	25.32	24.4	92	66.25	87.6	80.75	27.16	29.075	31.2	28.8	22.4	23.525	24.7	23.35
1987	1	30	31.8667	23.8	8.06667	24.2	34	29.8	29.5	22.88	26.2667	24.9	24.25	92.2	70	91	80	27.3	30.9667	30.8	28.45	22.5	24.6	24.5	23.15
1987	1	31	32.6667	24.2	8.46667	24.65	33.2	28.8	27.8	23.8667	27.1333	26.25	25.8	95.3333	69.3333	90.75	84	29.2333	32.6667	33.275	31.8	23.6333	25.5	25.825	25.05
1987	2	1	32.9	23.4	9.5	24.2	34	28.8	29	21.8333	27.8	27.1	25.1	93.6667	64.5	89	85	25.8667	33.2	34.8	31.2	21.5333	25.6	26.6	24.3
1987	2	2	33.2	23.6	9.6	24.2	34	29.8	29.5	22.6	26.85	25.7	24.6	91	74.5	89.5	82	26.775	32.85	32.05	29.8	22.125	25.6	25.2	23.7
1987	2	3	32.4	24.2	8.2	24.8	34.4	28.6	29.1	22.35	25.9667	25.3333	24.4333	93.5	65.6667	80.3333	79.6667	26.625	29.7667	30.3333	28.7333	22	23.9667	24.3	23.2667
1987	2	4	33.6	24	9.6	24.8	34.2	31.4	30.5	21.925	27	23.7	23.9333	93.25	66.6667	81.3333	80.3333	26.075	32.2333	27.7667	28.2	21.625	25.2	22.7333	22.8667
1987	2	5	33.9	23.6	10.3	24.2	33.8	28.8	28.9	21.7	26.8667	24.3	24.1	95	71.6667	93	88.5	25.875	32.5333	29.75	29.45	21.45	25.4333	23.95	23.55
1987	2	6	33.8	21	12.8	23.4	29.8	29.8	27.2	21.6667	27.1	25.3333	24.6667	94	76.3333	89	86.3333	25.7	33.5667	31.3667	30.2	21.3667	25.9667	24.8	24.0667
1987	2	7	33.9	23.2	10.7	23.8	32.2	29.8	27.62	22.6	26.1333	24.7	24.3333	93.75	62.3333	79.3333	78.6667	27.025	29.9333	29.2	28.5	22.275	24.0333	23.6667	23.2
1987	2	8	33.2	22.2	11	22.8	31.74	29.8	27.46	23.3	26.3667	25.2333	25.0333	95	62.3333	83	80.3333	28.175	30.3667	30.6333	29.8	23.075	24.2667	24.4	24
1987	2	9	33.8	23.2	10.6	24.2	29.8	28.8	27.9	23.6667	26.6	27.4		93.5	69.6667	100	94	28.9	31.8333	36.5	34.1	23.4667	25	27.4	26.1
1987	2	10	33.6	23.2	10.4	24.8	32.8	29.8	29.3	23.55	26.7333	25.05	24.9	93.25	67.3333	81	80.5	28.475	31.7667	30	29.65	23.225	25.0333	24.05	23.85
1987	2	11	33.4	23.4	10	24.4	30.875	26.7	27.275	23.9667	25.05	25.5	24.85	94	67.5	90	83.5	29.2667	28.45	31.75	29.85	23.7	23.2	25.05	23.95
1987	2	12	33.5	24.2	9.3	25.8	30.8	28.8	28.5	23.6	26.3	24.8333	24.3	95	63.6667	75.3333		29.4	30.5667	29		23.8	24.2667	23.5
1987	2	13	33.8	24.2	9.6	25	34.8	27.16	27.425	23.325	27	26.6333	25.55	91.75	74	90.3333	85	28	33.15	34.0333	31.5	22.95	25.65	26.2	24.8
1987	2	14	34	23.2	10.8	26.8	33.8	28.2	29.3	23.825	27.4	27.1	24.8	92	66.5	97.5	86	29.025	33.15	35.75	32.3	23.55	25.55	27	25.15
1987	2	15	34.2	23.2	11	24.8	32.8	28.8	28.8	23.375	26.2	24.7	24.6333	96.25	68	75	79.6667	28.45	30.7333	28.7333	29.1	23.225	24.4	23.3667	23.5667
1987	2	16	34.4	23.6	10.8	24.2	34.6	28.8	29.1	22.925	26.6667	25.7	25	91.5	60.6667	92.5	84	27.275	30.7	32.35	30.3	22.5	24.4333	25.35	24.15
1987	2	17	34.2	21.6	12.6	24.1	30.2	29.6	28	23.125	26.5	24.1	24.55	89.5	58	72.5	74.5	27.425	30.3	27.45	28.45	22.6	24	22.6	23.1
1987	2	18	34.6	23.2	11.4	24.2	30.8	28.8	28.1	22.35	26.5333	24.6	24.3667	89.25	61	73.3333	73.6667	26.125	30.5	28.3667	28.0667	21.775	24.3	23.0333	22.8667
1987	2	19	34.1	23.2	10.9	24.2	32.8	28.8	28.6	22.525	25.7667	25.5	24.7	89	54	82	77.5	26.425	27.9667	31	28.95	21.975	22.9	24.6	23.5
1987	2	20	33.7	23.8	9.9	24.2	33	28	28.28	22.925	26.4	25.1333	25.0333	89	58.3333	73	73.3333	27.05	29.9333	29.2667	29.0667	22.35	24.0667	23.7	23.5333
1987	2	21	33.7	24.2	9.5	25.6	33.2	28.8	29.1	22.9333	27.075	26.4333	25.6667	92	66.5	90.3333	83	27.3667	32.65	33.6667	31.7	22.5333	25.15	26	24.7667
1987	2	22	34.3	23.6	10.7	23.8	33.8	30	29.4	23.425	28.475	25.1333	25.6333	90	69	86.3333	83	28	35.65	30.9	31.5667	22.95	26.875	24.4667	24.7333
1987	2	23	34.6	24.2	10.4	24.8	33.8	30.4	29.8	23.3	28	26.625	25.9	89	68.6667	86.75	82	27.75	34.8333	33.675	31.9667	22.775	26.2333	26	24.9667
1987	2	24	34.8	23.4	11.4	24.6	33.2	30.2	29.6	23	27.175	25.2	26	96	61.5	86.75	86	27.8	32.05	30.9	32.6	22.8	24.875	24.55	25.3
1987	2	25	35.3	25.2	10.1	26.2	35	30.8	30.7	22.45	26.225	25.6	24.7	94.25	73	87	82	26.85	31.45	31.6333	29.6333	22.15	24.55	24.9333	23.6333
1987	2	26	34.6	25.2	9.4	26	32.8	28.8	29.1	22.075	27.4	24.7333	24.6333	91.25	67.75	78.6667	79.6667	26	33.35	29.2667	29.5	21.625	25.575	23.5333	23.5
1987	2	27	33.9	24.2	9.7	25.2	32.8	29.8	29.4	22.45	27.1	24.925	24.85	95.25	74	88.5	86	26.975	33.65	30.575	30.4	22.225	25.525	24.375	24.025
1987	2	28	34.7	23.8	10.9	24.8	32.8	29.8	29.3	21.7	27.1	25.8	24.2333	94	71	92.25	83.3333	25.5667	33.125	32.55	28.7667	21.4	25.4	25.475	23.3
1987	3	1	33.6	19.8	13.8	23.475	31.9	28.0333	27.9333	21.7333	25.4	24.7	23.9667	85.6667	60.3333	74	73.6667	24.7667	27.7333	28.5333	27	20.9	22.6667	23.2	22.2667
1987	3	2	34.9	21	13.9	24.16	33.525	28.575	28.7	23.025	25	24.9333	24.05	91.5	48.5	73.6667	68	27.45	25.4	28.8	26.3	22.6	21.35	23.3333	21.95
1987	3	3	35.4	22	13.4	24.2	33.04	28.625	28.7	23.0333	25.6	24.2	25.1	92.6667	56	71.5	72	27.5333	27.8667	27.35	29.3	22.7	22.7333	22.5	23.6
1987	3	4	35.5	22.9	12.6	24.54	31.9	27.9	28.175	23.125	25.1	25.9	24.85	90.75	59.5	89.5	79	27.55	27.65	32.6	29.4	22.675	22.7	25.4	23.7
1987	3	5	33.9333	22.8	11.1333	24.08	32.2667	28.12	28.55	23.125	25.8667	25.4	25.3	95	66.6667	82.6667	79.5	27.9	29.9	30.9333	30.2	22.85	24.0333	24.5667	24.2
1987	3	6	34.6667	22.4667	12.2	24.36	33.08	27.88	28.32	23	26.4667	24.5	24.4	90.5	62.3333	77.25	74	27.3	30.6	28.9	28.2333	22.525	24.4	23.2	22.9667
1987	3	7	34.2	21.6667	12.5333	24.52	31.48	27.56	27.8	23.4	26	25.35	24.9	93.75	66.3333	82.75	79.3333	28.3	30.1333	30.8	29.5	23.1	24.1667	24.5	23.8
1987	3	8	34.9333	22	12.9333	24.3333	32.2333	27.5667	27.9167	23.32	25.7333	24.4	24.6667	93.2	61.3333	78.5	79.3333	28.08	29	28.9	29.1333	22.96	23.5333	23.175	23.4667
1987	3	9	33.1	22.9333	10.1667	24.4667	32.6667	27.38	27.94	23.4	25.925	26.2	25.3667	91.2	59.5	91	80	28.04	29.175	33.225	30.5	22.94	23.575	25.825	24.2667
1987	3	10	35	22.4	12.6	24.92	32.7	28.38	29.2667	23.775	26.2	24.9	24.9	92.5	64.25	79	75	28.8	30.175	29.475	28.95	23.4	24.15	23.75	23.5
1987	3	11	34.8667	23.95	10.9167	24.6	33.2	28.34	28.62	23.175	26.6667	24.55	24.5667	90.25	62	77.25	74.3333	27.625	30.8333	29.025	28.5	22.7	24.5667	23.225	23.1
1987	3	12	35	23.2	11.8	25.4833	32.6	28.16	28.6	23.88	26	25.2667	25.1	89.2	64.6667	81.3333	78	28.72	29.7667	30.4333	29.7667	23.34	23.9333	24.3333	23.9333
1987	3	13	33.0667	23.85	9.21667	25.15	32.2667	27.9429	28.88	23.84	25.6	24.86	24.975	90	58.4	79.4	73.75	28.74	28.24	29.52	28.975	23.36	23.06	23.8	23.475
1987	3	14	33.1333	23.2	9.93333	24.1143	31.8667	27.9857	28.0667	23.1	26.45	25.05	24.75	94	62	80.5	77	27.75	30.45	29.9333	28.975	22.8167	24.325	23.9833	23.45
1987	3	15	33.4	23.3	10.1	25.1	32.8857	27.6714	28.3286	23.68	26	25.15	25.0333	91	56.5	81	75	28.52	28.8	30.125	29.1333	23.22	23.375	24.15	23.5667
1987	3	16	34.6	23.9	10.7	24.6429	33.2857	29.0143	29	23.45	27.44	24.92	25.22	92	65.2	72	76.2	28.2167	32.94	28.78	29.86	23.05	25.6	23.38	23.96
1987	3	17	33.8	22.55	11.25	24.2	32.4	28.4143	28.46	23.2	25.7333	25.05	25.25	91.2	59.6667	77	78.5	27.74	28.9	29.625	30.15	22.78	23.2333	23.85	24.15
1987	3	18	33	23.8	9.2	24.6143	31.0429	26.1	26.8833	23.3833	25.75	23.6	24.025	89.6667	68.5	85.2	79.25	27.8833	30	28	28.125	22.8667	24.025	22.78	22.925
1987	3	19	35.0667	23	12.0667	25.1286	32.5667	27.96	28.5	23.04	26.9	25.2667	25.0667	85.4	67	80.6667	76.6667	26.86	32.025	30.4667	29.6	22.24	25.125	24.2667	23.8
1987	3	20	34.4333	23.25	11.1833	25.4429	33.2571	28.3333	28.75	23.1167	27	25.35	25.1	81.6667	66.5	77	73.75	26.7167	32.175	30.1	29.475	22.05	25.175	24.15	23.625
1987	3	21	34	23.3	10.7	24.1	31.8714	27.9857	27.9167	23.06	26.65	25.52	24.5	93.4	70.75	83.8	80.6667	27.68	32	31.24	28.9333	22.76	25.125	24.6	23.3667
1987	3	22	34.3333	22.55	11.7833	23.5667	32.7167	27.3429	27.56	22.96	26.4667	24.75	24.4667	94.8	59	81.8333	79	27.64	30.1333	29.5833	28.7	22.7	24.1	23.8	23.2667
1987	3	23	34.1333	22.1333	12	24.1286	31.6	27.9286	27.8	22.9833	26.8	25.1667	24.8333	90.8333	70.6667	81.5	79.3333	27.4	32.2	30.3	29.4667	22.5333	25.2333	24.2167	23.7333
1987	3	24	32.9333	23.6667	9.26667	25.0286	32.8333	26.8286	27.8	23.5167	25.2	24.8667	24.6333	88	61.6667	88.5	79	28	27.9333	30.45	28.9	22.9333	22.8667	24.3	23.4333
1987	3	25	32.3333	22.9	9.43333	23.8	32.2429	28.3833	28.025	22.75	26.3	25.5	24.8	93.75	60.8	82	77	27.225	29.94	30.94	29	22.45	23.96	24.6	23.5
1987	3	26	32.4	23.55	8.85	24.4	30.6	28.2286	27.6167	22.96	25.8	24.25	24.375	90.4	68.75	76.1667	78.25	27.28	29.9	28	28.4	22.48	24	22.8667	23.15
1987	3	27	32.3333	23.7	8.63333	24.3714	31.2571	27.5833	27.7167	22.9833	27.7	25.48	25.475	90.1667	73	86.6	82.75	27.2667	34.775	31.66	31.4	22.5	26.125	24.78	24.525
1987	3	28	32.4	23.65	8.75	25.3714	31.8143	28.0143	28.3	24.1	27.35	25.7667	25.9	90.6667	67.25	85	80.5	29.2667	33.075	31.8	31.65	23.65	25.65	25.05	24.95
1987	3	29	35.4	24	11.4	24.8667	31.4571	28.4857	28.0333	22.7	26.28	24.8333	24.625	84.8	68.6	77.3333	78	26.28	30.94	29.3167	29.05	21.74	24.58	23.45	23.4
1987	3	30	31.6667	24.05	7.61667	24.8286	30.8857	27.5429	27.7	23.9	25.88	24.3333	24.62	93.5	67.8	77.3333	78.4	29.1167	30.3	28.6333	29.1	23.6	24.08	23.05	23.42
1987	3	31	33	23.65	9.35	24.6286	31	27.6857	27.7571	23.56	26.5	25.15	24.975	94.2	76.5	85.75	85.25	28.62	32.275	30.775	30.425	23.3	25.275	24.45	24.275
1987	4	1	30.9333	23.05	7.88333	24	29.4	27.2	26.775	23.2167	25.8	24.48	24.3667	94.6667	71	78.8	81	28.0167	30	28.84	28.6667	22.95	24.0667	23.36	23.3
1987	4	2	34	22.8	11.2	24.3333	30.4833	26.4333	26.82	23.36	26.06	24.6	24.4	93.2	76.4	89.1667	87	28.14	31.32	29.9833	29.35	23.02	24.78	24.0667	23.7
1987	4	3	32.6	24.2	8.4	24.7286	30.5333	27.3667	27.55	23.1333	26.18	24.84	24.66	89.3333	73.2	83.2	81.2	27.4333	31.2	29.92	29.36	22.5667	24.68	23.92	23.64
1987	4	4	33.6	23.4	10.2	24.6571	29.8	26.8833	27.0333	23.4833	23.45	24.8	23.4333	91.4	69.5	90.6	84.25	28.2833	26.05	30.48	28.25	23.1167	20.45	24.34	22.6
1987	4	5	33.4667	23.25	10.2167	25.2714	29.6833	27.2667	27.3667	23.9	25.25	25.36	24.85	93	80.25	86	88.3333	29.2	30.375	31.02	30	23.65	24.2	24.62	24.0333
1987	4	6	32.6	23.5	9.1	25.3143	29.36	27.62	27.52	23.84	26.24	25.14	25.175	91.8	80.2	86.4	84.75	28.86	32.14	30.66	30.575	23.44	25.24	24.42	24.4
1987	4	7	35.8	23.2	12.6	25.25	31.56	28.1167	28.2	24.2333	27.125	25.75	26	91	75.25	86	88	29.7333	33.425	31.675	32.25	23.9667	25.85	25	25.25
1987	4	8	33.4667	22.8	10.6667	24.1571	30.8	27.4	27.3667	22.7167	27.3333	25.1	25.0333	91.3333	72.6667	85.6667	78.6667	26.8333	33.2333	30.5167	29.7333	22.2	25.7667	24.35	23.8667
1987	4	9	34.2667	23.3	10.9667	24.7	31.05	27.5167	27.98	23.6	27.2667	25	25.3333	92.6	66	86.8333	78	28.56	32.3	30.5	30.1333	23.24	25.3333	24.2833	24.1333
1987	4	10	34.0667	23.2	10.8667	24.9429	30.35	27.1333	27.2667	23.7833	26.2667	25.6667	25.2333	93.1667	73.3333	77.3333	80.3333	28.85	31	30.7	30.0333	23.4333	24.5667	24.4667	24.0667
1987	4	11	31.9	22.4	9.5	24.7167	31.3	26.9167	27.42	23.4	26.425	25.5333	24.95	91.6	70.75	90.8333	83.5	28.08	31.275	31.9	29.975	22.96	24.775	25.0833	24.075
1987	4	12	31.6	23.95	7.65	24.9833	30.16	26.35	27.24	23.4	27.5333	25.16	26.05	91.75	79.3333	91.4	83.5	28.1	34.7333	31.34	32.35	23.025	26.5	24.74	25.25
1987	4	13	31.4	23.15	8.25	24.04	30.36	27.32	27.26	23.075	26	25.5	24.9	93.5	70.5	88	82	27.675	30.5	31.6	29.95	22.75	24.35	24.95	23.95
1987	4	14	32.0667	23.4	8.66667	24.3333	29.9	26.6333	26.8833	23.56	27.075	25.32	25.325	96	82	92.2	89.5	28.76	34.05	31.6	31.425	23.34	26.225	24.96	24.85
1987	4	15	31.9333	23.45	8.48333	24.6333	30.7667	26.5167	27.1	23.42	27	25.26	25.4	90.4	75.5	91.6	84	28.06	33.3	31.6	31.15	22.92	25.8	24.86	24.65
1987	4	16	32.2667	23.5	8.76667	25.0857	31.1333	26.9167	27.5667	23.9833	25.3	25.8	25.025	92.6667	66.75	89.8333	82.5	29.2	28.925	32.3167	30.025	23.6333	22.675	25.2833	23.85
1987	4	17	31.6	24.1	7.5	25.3143	31.28	26.9167	27.96	24.0167	27.325	25.36	25.9667	91	73.25	93	85	29.0667	33.55	31.94	32.2667	23.5833	25.925	25.02	25.2
1987	4	18	32.5333	23.65	8.88333	25.1429	31.3333	26.92	27.52	24	25.775	26.16	25.5	93.6	65.5	94	83.3333	29.3	29.3	33.44	30.9	23.7	23.675	25.86	24.5
1987	4	19	32	24.2	7.8	24.6714	31.12	27.0167	27.84	23.95	27.2	25.25	25.8667	93.5	66.6667	89	81.6667	29.2	32.4333	31.175	31.5667	23.6333	25.4	24.675	24.9
1987	4	20	32.4	23.6	8.8	25.2857	31.1667	27.55	27.8167	24.16	27.38	25.95	25.775	94	76	92.25	88	29.64	33.92	32.9	32.1	23.88	26.16	25.575	25.175
1987	4	21	31	22.92	8.08	25.0571	29.8857	26.5833	26.7833	23.9833	26.24	25.5667	25.28	94.3333	79.8	92.1667	88.4	29.3333	32.22	32.1333	31.24	23.7167	25.26	25.1833	24.72
1987	4	22	31.4	23.65	7.75	25.2	30.5	27.0333	27.02	24.3667	26.25	26.2333	25.2333	95	77.25	93.8333	87.3333	30.0667	31.9	33.6	30.9333	24.1333	25.1	25.9833	24.5667
1987	4	23	31	22.88	8.12	24.6286	29.5333	26.8167	26.6	23.7167	26.35	25.24	25.175	92.6667	80.25	91.4	87.75	28.75	32.45	31.42	30.95	23.3667	25.425	24.84	24.6
1987	4	24	30.7	22.9	7.8	24.45	29.7333	27	27.24	23.5333	26.42	25.925	25.3	92.8333	77.8	94	88.3333	28.4167	32.3	32.975	31.2667	23.2	25.32	25.625	24.7333
1987	4	25	32.1333	22.96	9.17333	24.7571	30.7	26.3714	26.9667	23.9167	26.8	25.08	25.3	92.8	78.3333	94.2	88	29.2167	33.1333	31.34	30.6333	23.6333	25.7667	24.8	24.3667
1987	4	26	32.2	23.16	9.04	25.0714	30.4667	27.35	27.52	23.85	26.2667	25.6	24.95	93.75	80	93	89	29.05	32.3333	32.2333	30.65	23.55	25.3	25.3	24.45
1987	4	27	31.75	23.16	8.59	24.4857	30.8429	27.3429	27.5286	23.8833	27.3	25	25.125	95.3333	76.6	82.8	83.25	29.2833	33.96	30.28	30.475	23.6833	26.16	23.88	24.175
1987	4	28	29.25	23.52	5.73	24.6857	28.5571	25.5333	26.0167	23.9167	26.12	24.66	24.925	96	82.6	95.4	91.75	29.3333	32.22	30.7	30.8	23.7333	25.28	24.44	24.525
1987	4	29	31.75	22.3	9.45	24.5833	30.6667	26.4667	27.0667	23.3	26.825	25.46	25.3667	93.25	76	94	87.6667	28.075	32.875	32.1	31.3333	23	25.625	25.2	24.7667
1987	4	30	31.9333	22.88	9.05333	24.4286	30.1857	25.4667	26.4167	23.04	26.8	23.28	23.4	92.8	77.75	86.8	80.5	27.56	33.025	27.7	27.3	22.68	25.7	22.52	22.3
1987	5	1	31.45	22.9	8.55	24.5714	29.5571	26.4143	26.7714	23.4833	26.24	25.3667	25.08	94.5	79.2	93.1667	88.6	28.4833	32.12	31.7833	30.86	23.2	25.22	25.0667	24.52
1987	5	2	30.15	22.7333	7.41667	24.4286	30.2	26.8	27	23.44	25.4	25.4667	24.35	94	74.6667	89.8333	88	28.34	30	31.6833	29.55	23.14	24.0667	24.9833	23.8
1987	5	3	30.65	23.2	7.45	24.3571	30.3429	26.8714	27.1143	23.3167	26.225	25.44	25.0333	93.1667	71.25	92.8	86.6667	28.0833	31.075	31.86	30.6667	22.9833	24.625	25.12	24.4333
1987	5	4	32.25	23.4667	8.78333	25.0333	30.5	26.6857	27.3	24.15	26.65	25.04	25.0667	92.5	75.5	91	84	29.475	32.55	31	30.3667	23.8	25.425	24.6	24.3
1987	5	5	32	23	9	24.3429	29.9667	27.6	27.3833	23.85	26.55	25.3	25.2	95	81.25	85.25	86.5	29.1333	32.925	30.95	30.875	23.6167	25.625	24.55	24.55
1987	5	6	31.05	22.7333	8.31667	24.1667	29.9	26.6	26.78	23.6667	27.2667	25.16	26.1	95.2	76.6667	90.2	89.5	29.02	33.9333	31.2	32.85	23.54	26.1	24.68	25.6
1987	5	7	31.1	23.28	7.82	24.5143	29.4	27.1	27.05	23.7333	26.9	26.04	25.525	92.5	79.4	92	87.25	28.8	33.54	33.02	31.675	23.3667	25.92	25.66	24.9
1987	5	8	31.8	23.5	8.3	24.7714	29.8571	26.2571	26.7857	23.76	27.02	24.6667	25.125	93.4	80	89.3333	86.25	28.86	33.78	30.0833	30.775	23.44	26.1	24.1167	24.45
1987	5	9	31.9	23.04	8.86	24.5714	30.2857	26.7	27.0167	23.48	26.58	25.8	25.2	94	77.6	94.25	89.25	28.44	32.6	32.775	31.175	23.18	25.46	25.525	24.675
1987	5	10	30.4	22.9	7.5	24.5286	29.82	26.52	26.86	23.6	26.1	24.85	24.8	92.1667	80	90.75	85.5	28.55	32	30.625	30.1	23.2	25.1	24.425	24.1
1987	5	11	32.2667	23.5	8.76667	25.05	31.0333	27.4667	26.9333	23.6	27.025	25	24.35	91	75.25	84.6	81.5	28.4	33.15	30.5	28.9	23.1667	25.75	24.08	23.3
1987	5	12	33.2	23.3333	9.86667	24.0571	29.5571	26.4714	26.6571	23.1833	25.25	24.72	24.3333	93.2	78	92.6	88.5	27.9667	29.975	30.6	29.3	22.9167	24.075	24.38	23.675
1987	5	13	30.2667	22.8333	7.43333	23.8286	30.1857	26.6571	26.8429	23.05	26.64	25.7333	25.1	93.3333	75.2	93.1667	87	27.7167	32.44	32.5	30.76	22.75	25.4	25.4	24.46
1987	5	14	30.475	23.1333	7.34167	24.5	30.0143	26.8857	27.05	23.62	26.2	25.5833	25.15	94	78.25	91.8333	87.5	28.68	31.95	32.1	30.9	23.34	25.125	25.1833	24.575
1987	5	15	32.5	23.76	8.74	25.0143	30.4286	27.2143	27.4714	24.25	26.68	26.0667	25.64	93.5	78.4	93.1667	88.2	29.7667	32.8	33.1833	31.8	23.95	25.54	25.75	25.02
1987	5	16	32.8667	24.24	8.62667	25.5857	31.1667	27	27.88	24.2	26.8667	25.7	25.5667	92.4	73.3333	91.5	85.3333	29.56	32.6667	32.425	31.5333	23.84	25.5	25.325	24.8667
1987	5	17	33.6	23.24	10.36	24.9857	31.0333	27.1857	27.4833	23.76	25.9333	24.9	24.2	94	79	90	89.5	28.94	31.5333	30.625	29.35	23.48	24.9	24.425	23.7
1987	5	18	31.8	23.3	8.5	24.9	29.6714	27.1167	27.3167	23.76	26.82	25.74	25.55	92.4	81.6	92.4	87.25	28.76	33.52	32.46	31.625	23.4	25.9	25.4	24.95
1987	5	19	31.8	23.08	8.72	25.8	31.3571	27.7	28.1167	24.8	26.3	25.96	25.8333	93	66	88.8	80	30.72	30.625	32.6	31.3667	24.48	24.425	25.4	24.7667
1987	5	20	32.55	23.8	8.75	24.7571	30.7	27.4571	27.5857	24.26	26.88	26.7833	26	96	74.4	94.3333	88.2	30	32.82	34.7333	32.56	24.08	25.6	26.5333	25.42
1987	5	21	31.8667	23.3667	8.5	25.0714	29.76	26.9	26.72	23.96	26.8667	25.7	25.5667	93.4	77.3333	97	89.6667	29.26	33.1	32.875	31.9	23.68	25.7	25.575	25.0333
1987	5	22	31.5333	22.4	9.13333	24.7167	29.9857	26.5333	26.88	23.96	26.65	25.55	25.1	92.8	78.75	92.5	87.6667	29.18	32.85	32.1333	30.7667	23.62	25.6	25.2167	24.5
1987	5	23	31.3333	22.8	8.53333	24.5333	29.8	27.1	27.15	23.44	26.6	25.56	25.3667	93.6	73.75	91.8	86.6667	28.38	32.2	32.08	31.2333	23.12	25.3	25.18	24.7333
1987	5	24	32	23	9	24.2	30.5	26.82	26.7333	23.98	26.85	25.3	25.1	96.6667	74	93.25	89.5	29.45	32.65	31.7	31.6	23.775	25.525	24.975	24.95
1987	5	25	31.5333	23	8.53333	25.06	29.58	26.32	26.82	23.7	27.2	25.2	25.2	91.3333	86.3333	91.8	89.5	28.75	34.8333	31.32	31.85	23.375	26.5667	24.82	25.05
1987	5	26	32.4	23.1	9.3	24.4571	29.9286	26.9143	27.0429	23.5333	26.76	25.5833	25.38	93.8333	78.8	90.5	87.4	28.5667	33.14	31.95	31.32	23.2333	25.74	25.1333	24.78
1987	5	27	32.1333	22.55	9.58333	24.5333	30.0286	26.75	26.78	23.36	27.1	25.75	25.425	91.8	82.6	94.5	92	28.04	34.28	32.675	31.925	22.96	26.28	25.525	25.075
1987	5	28	31.9	23.08	8.82	24.6286	30.1833	26.9143	27.2	23.8	26.525	25.8833	25.45	94.5	75.25	92.1667	86.5	29.0333	32.25	32.8	31.35	23.5167	25.275	25.5333	24.8
1987	5	29	30.3333	23	7.33333	24.3	30.3429	27.3833	27.4167	23.7833	26.9	26.58	25.7	94.5	77.75	92.2	88	29.0167	33.3	34.2	32.025	23.5167	25.8	26.26	25.15
1987	5	30	31.2667	23.08	8.18667	24.7667	30.7333	26.5833	27.15	23.74	26.4667	25.76	25.6	92.6	76	93.6	87	28.8	32.1	32.66	31.7	23.38	25.2	25.48	24.9
1987	5	31	32.8	23.2	9.6	25.2	31.64	27.64	28.02	24.46	27.1333	25.75	25.7333	93.6	74	85	83.6667	30.18	33.3	31.875	31.6	24.18	25.8333	25.025	24.9333
1987	6	1	31.55	22.52	9.03	24.5333	30.9714	27.125	27.4667	23.25	26.625	25.3714	25.3333	94	75.75	86.8571	86	28.075	32.475	31.2143	31.0667	22.975	25.425	24.7	24.6
1987	6	2	33.05	23.2	9.85	24.8143	30.2833	26.7	27.1	23.8667	26.4	25.1	24.85	93.1667	83.5	91	90.5	29.0333	32.725	31.08	30.6	23.5333	25.475	24.7	24.4
1987	6	3	32	23.3	8.7	24.375	30.8857	26.5	26.9167	23.2667	25.6	25.12	24.675	92.8333	79.25	95.2	88.25	27.9167	30.75	31.52	30	22.8833	24.5	24.92	24.075
1987	6	4	33.5333	23.32	10.2133	24.6571	30.4	27.02	27.42	23.8333	26.65	25.75	25.4	94.5	79.6667	90.4	87.8	29.0833	32.9167	31.62	31.32	23.5667	25.6333	24.92	24.8
1987	6	5	32.7333	23.7	9.03333	24.8	29.86	26.6833	26.575	23.7333	25.575	25.5	24.05	91.5	76	92.5	87.5	28.6833	30.525	32.05	28.9	23.3167	24.35	25.15	23.45
1987	6	6	33.2	22.7667	10.4333	24.7	31.1714	27.1	27.5	23.9667	26.325	26.25	25.5	96	68	94.5	85.5	29.45	30.95	33.6667	31.225	23.7833	24.625	26	24.75
1987	6	7	32.55	23.6	8.95	24.475	30.4857	26.4714	26.9857	23.2286	26.1333	25.8143	25.2	90	77.3333	93.8571	87.3333	27.6571	31.7333	32.7286	30.9333	22.6571	25.0333	25.5571	24.5667
1987	6	8	32	22.88	9.12	24.8333	30.5	26.7167	27.18	23.6	26.6	25.5667	25.3	92.75	74.5	91.6667	86.3333	28.575	32.15	32.0333	31.0333	23.25	25.275	25.2	24.6333
1987	6	9	32.7	23	9.7	24.9125	30.5286	26.9	27.2714	23.8	26.85	25.4	25.225	90.8333	77.75	90.5	86.5	28.7333	33.125	31.725	31	23.35	25.775	24.95	24.575
1987	6	10	32.9333	22.96	9.97333	24.675	31.3429	27.1667	27.5	23.6	24.3333	25.64	24.3667	93.1667	59.6667	91.8	81	28.6	26.3	32.28	28.7	23.2833	21.7333	25.26	23.2
1987	6	11	32.25	22.48	9.77	24.7875	30.3714	26.7167	27.0667	23.7	26.62	24.8667	24.9	94.6667	76.2	87.8333	86.5	28.8833	32.44	30.3667	30.275	23.4167	25.38	24.25	24.225
1987	6	12	31.7333	22.76	8.97333	24.65	30.5429	26.75	27.0833	23.8	26.68	25.5167	25.125	92.1667	74.4	90.1667	85.5	28.85	32.38	31.8	30.55	23.4167	25.34	25.0333	24.35
1987	6	13	32.4	21.9833	10.4167	25.05	31.025	27.35	27.88	22.9833	25.22	25.0667	25.0333	85.5	71.8	87.6667	86.6667	26.6667	29.4	30.75	30.5333	21.95	23.42	24.4667	24.3333
1987	6	14	32.45	22.0667	10.3833	24.1889	30.4833	27.7	27.4	23.5875	25.025	25.1667	24.15	94.375	71	84	81.75	28.725	29.075	30.5833	28.575	23.3125	23.125	24.0667	22.95
1987	6	15	32.3333	22.6667	9.66667	24.3556	31.5286	26.8333	27.42	23.6625	26.8667	25.9333	25.675	93.875	72.6667	92.6667	85	28.825	32.5167	32.8833	31.55	23.375	25.4333	25.5833	24.9
1987	6	16	33.1	22.16	10.94	24.3375	29.775	26.05	26.2286	23.5625	25.18	25.075	24.38	93.875	78.4	92.25	87.4	28.6125	29.96	31.3	29.46	23.2625	23.98	24.725	23.72
1987	6	17	33.4	22.3	11.1	24.1222	31.0857	26.475	26.8571	23.6	26.625	24.6286	24.55	95.25	75.75	89	87.75	28.8	32.55	30.1571	29.825	23.3625	25.425	24.0571	23.925
1987	6	18	31.7333	22.6333	9.1	25.1222	30.7429	27.2667	27.6	24.2	25.5167	25.8	25.16	92.875	65.8333	92.3333	82.2	29.675	29.2333	32.6833	30.32	23.8375	23.3333	25.4167	24.06
1987	6	19	32.2667	22.5143	9.75238	25.075	28.8714	26.9167	26.7	24.2429	25.3333	25.1833	24.725	94.1429	76.6667	90.3333	86.5	29.8286	30.1333	31.25	30.05	23.9857	24.05	24.7	24.025
1987	6	20	31.9	22.8667	9.03333	24.5429	30.6333	27.4875	27.7	24.0571	27.02	26.4857	25.925	92.8333	73.6	91.2857	85.75	29.2	33.1	33.8714	32.225	23.6333	25.7	26.0857	25.225
1987	6	21	32.86	23.32	9.54	24.8857	31.8429	26.8778	27.5667	23.7833	28.0667	25.8	24.7	88.4	75	89.1429	89.5	28.6	35.3667	32.2714	32.4	23.2667	26.8667	25.2571	25.35
1987	6	22	32	22.8	9.2	25.6375	31.92	27.2	27.92	24.6	27.2	25.0333	25.7	92	72.6667	85.8333	81.3333	30.35	33.2667	30.5	31.4	24.225	25.8333	24.35	24.8
1987	6	23	33.65	23.3667	10.2833	24.3714	31	27.1	27.7	23.8714	26.6	25.0571	25.02	94	74	89.2857	84.75	28.9833	32.26	30.9714	30.8	23.5	25.28	24.5286	24.475
1987	6	24	33.5	23.0667	10.4333	24.4	31.0286	26.7167	27.1667	23.3714	26.55	25.7	25.15	91.7143	77	93	86.25	28.0286	32.45	32.15	30.775	22.9571	25.4	25.2333	24.475
1987	6	25	32.7333	23.3	9.43333	24.3375	31.7429	27.1143	27.5714	23.8286	26.875	25.8714	25.275	94.5714	71	94	85.75	29.1143	32.425	32.8714	30.975	23.5571	25.375	25.6	24.575
1987	6	26	32	23.1	8.9	24.55	31.2571	27.3143	27.5571	23.6571	27.18	26.1714	25.64	92.1429	73.4	93.4286	85.8	28.6143	33.38	33.4429	31.72	23.2714	25.86	25.8714	24.94
1987	6	27	29	22.96	6.04	24.8143	30.25	27.05	26.96	24.28	26.2	26.0667	24.75	94.4	73.3333	90.6667	85.5	29.9	31.3667	32.95	30	24.02	24.8667	25.65	24.1
1987	6	28	30.5	22.96	7.54	24.7429	29.5667	26.4	26.825	23.6429	25.85	25.5	25.4	91	80.75	90.75	87	28.5429	31.5	31.875	31.3	23.2143	24.9	25.05	24.75
1987	6	29	31.4667	21.68	9.78667	24.4	29.4	26.7833	27.025	23.4	26.5333	25.5167	25	87	81	91.3333	84	27.6667	32.8667	31.9333	30.2667	22.7167	25.6	25.1	24.1667
1987	6	30	33.5	21.6	11.9	24.4222	31.3143	27.7125	27.9286	23.4	27.56	26.3333	25.375	91.25	80	89.5	85	28.0375	35.12	33.3833	31.15	22.95	26.6	25.8667	24.65
1987	7	1	30.8667	23.2	7.66667	23.8	31.4	27.2167	27.4167	23.4	26.4	25.48	25.6	97	68	90.2	86.5	28.5	31.1	31.76	31.7	23.2	24.7	25.04	24.925
1987	7	2	32.15	23.8	8.35	26	33.4	29.6	29.7	24.8	27.6	26.0857	25.575	91	64	93.5714	86.5	30.5	33.1	33.2571	31.575	24.4	25.7	25.8	24.875
1987	7	3	30.6	24.8	5.8	27	31.2	29.4	29.3	25.2	26.4	25.5286	25.26	87	69	90.4286	84.4	30.9	31.2	31.9286	30.76	24.6	24.8	25.0571	24.46
1987	7	4	32.1333	24.4	7.73333	25.8	32.8	30	29.6	24.8	27.8	26.4333	25.875	92	69	91	85.25	30.6	34.1	33.7167	32.025	24.4	26.2	26.0167	25.15
1987	7	5	31.15	23.4	7.75	25.2	29.6	27.8	27.6	24	25.8	24.325	24.3167	91	74	90.25	86.6667	29	30.7	29.6625	29.35	23.6	24.5	23.85	23.6833
1987	7	6	32.15	23	9.15	24.2	30.8	28.2	27.9	23.8	26	26.8	25.5	97	69	90	85	29.2	30.4	34.3	31.3	23.7	24.3	26.3	24.8
1987	7	7	33.1	22.8	10.3	25.6	34	30.2	30	23.8	27.1	25.8	25.25	86	59	92.25	83.5	28.3	31.3	32.575	30.6	23.1	24.8	25.45	24.35
1987	7	8	32.5333	22.6	9.93333	24.8	31.2	28.2	28.1	23.6	26.2	25.48	25.0333	91	68	89.8	87.25	28.3	30.7	31.68	30.775	23.1	24.5	25	24.5
1987	7	9	33.15	24.2	8.95	26.4	32.8	29	29.3	25.4	27.2	25.6333	24.9833	92	65	93.6667	87.5	31.8	32.4	32.3333	30.5167	25.1	25.4	25.3667	24.35
1987	7	10	31.2	24.4	6.8	25.8	31.8	29.6	29.2	24.6	27.2	25.2667	24.7333	91	70	92.8333	87.1667	30.1	33	31.6	30.0667	24.2	25.7	24.95	24.0833
1987	7	11	31.9333	24	7.93333	25	34.4	30	29.9	24.2	27.4	25.8	25.5667	94	59	94.2	87.3333	29.7	31.9	32.8	31.7333	23.9	25.1	25.52	24.9667
1987	7	12	32.6667	24	8.66667	27	33.8	28.4	29.4	25	27.2	25.2833	25.1	85	60	88.3333	84.5	30.3	31.7	31.25	30.4833	24.3	25	24.7333	24.3333
1987	7	13	31.85	24.2	7.65	26	33.6	28.6	29.2	24.8	27.6	24.5	25.2333	91	63	88.4	82.75	30.5	33	29.9	30.35	24.4	25.7	23.94	24.225
1987	7	14	31.65	24.2	7.45	26.4	34	27.2429	27.2429	25	27.6	26.2	25.525	89	62	90.25	85.75	30.7	32.7	33.175	31.55	24.5	25.5	25.75	24.875
1987	7	15	31.6667	24.6	7.06667	25.6	33	27.4	28.4	25	27	26.2	26.1	95	63	91	83	31.3	31.7	33.2	32.1	24.8	25	25.8	25.2
1987	7	16	32.3	24.4	7.9	25.4	27.8	29.8	28.2	25	24	26.8	25.3	97	73	79	83	31.4	27.3	33.2	30.7	24.9	22.6	25.8	24.4
1987	7	17	32.05	22.08	9.97	23.8625	30	27	27.0875	23.3143	26.78	26	25.34	94.8571	75.2	92	87	28.2286	32.82	32.9	31.26	23.0714	25.56	25.7	24.7
1987	7	18	32.1	23	9.1	23.2	25.6	27	25.7	23	25.2	25.8	24.7	98	97	91	95	27.9	31.8	32.4	30.7	22.9	25.1	25.4	24.5
1987	7	19	32.6	23	9.6	24	30	25.8	26.4	23.4	25.4	25.6	24.8	95	69	98	88	28.4	29.4	32.7	30.1	23.2	23.8	25.5	24.2
1987	7	20	32.6	23.4	9.2	23.8	32	25.6	26.8	22.6	26	25.4	24.7	90	62	98	84	26.6	29.7	32.3	29.5	22.1	23.9	25.3	23.8
1987	7	21	32.05	23	9.05	24	30.4	27.6	27.4	23.4	25.2	25.4	24.7	95	66	84	82	28.4	28.6	31	29.3	23.2	23.3	24.6	23.7
1987	7	22	32.05	23.2	8.85	24	30.4	25.6	26.4	23.8	26	25.4	25.1	98	71	98	89	29.3	30.7	32.3	30.8	23.7	24.5	25.3	24.5
1987	7	23	31.4667	22.8	8.66667	24.4111	30.4	25.8	27.1667	23.5125	25.6	25.4	25.2333	92	68	97	83.6667	28.325	29.7	32.2	30.6667	23.1125	23.9	25.3	24.4
1987	7	24	31.65	24.2	7.45	25.2	30.1857	25.8	26.7	24.6	26.9	25.4	25.1	95	76.6	97	87.5	30.5	33.14	32.2	30.825	24.4	25.78	25.3	24.475
1987	7	25	32.65	23	9.65	23.8	30.4	26.6	26.9	23.4	26.2	26	25.2	97	72	95	88	28.5	31.2	33.2	31	23.2	24.8	25.8	24.6
1987	7	26	30.5333	24.8	5.73333	25.2	31.6	25.2	26.8	25	27.2	24.8	25.7	98	71	97	89	31.5	33.2	31	31.9	24.9	25.8	24.7	25.1
1987	7	27	31.5	23	8.5	23.6	30	23.4	25.1	23.4	26.4	23	24.3	98	76	97	90	28.6	32	27.8	29.5	23.3	25.2	22.8	23.8
1987	7	28	30.8	23.4	7.4	24	30.3	28	27.6	23.8	26.2	25.7	25.25	98	73	93.6667	86.1667	29.3	31.3	32.55	31	23.7	24.8	25.3833	24.5667
1987	7	29	32	23.6	8.4	26.2	32.4	26	27.7	25	26.8	25.2	25.7	91	65	94	83	30.9	31.5	31.5	31.3	24.6	24.9	24.9	24.8
1987	7	30	31.7	24	7.7	25.6	32.6	26.8	27.9	24.6	28	25	25.9	92	71	87	83	30.3	34.8	30.5	31.8	24.2	26.6	24.4	25.1
1987	7	31	33.4	22.4	11	23.8	30.6	25.6	26.4	23.4	27.4	25.4	25.4	97	78	98	91	28.5	34.4	32.3	31.7	23.2	26.4	25.3	25
1987	8	1	32.1	22.4	9.7	22.8	26.6	27.4	26	22.6	24.4	26	24.3	98	84	90	91	27.3	29.1	32.7	29.7	22.5	23.6	25.5	23.9
1987	8	2	33.35	22.2	11.15	25.4	30	25.2	26.5	23.4	26.4	20.8	23.5	85	76	68	76	27.5	32	21.7	27	22.6	25.2	18.8	22.2
1987	8	3	33.1	23.8	9.3	24	28.4	25.8	26	23.8	25.8	25.2	24.9	98	81	95	92	29.3	31.5	31.6	30.8	23.7	24.9	25	24.5
1987	8	4	33.15	22.6	10.55	23	31.8	27.0571	27.5286	22.6	26.6	25.8	25.7333	97	67	92	86.5	27.1	31.4	32.5667	31.9167	22.4	24.9	25.4333	25.1
1987	8	5	33.5	22.4	11.1	23	30	27.8	27.1	22.4	26.2	26.2	24.9	95	74	88	86	26.7	31.5	32.9	30.4	22.2	24.9	25.7	24.2
1987	8	6	33.45	24.2	9.25	24.2	31.8	27.4	27.7	24	27	26.2	25.7	98	69	91	86	29.7	32.5	33.2	31.8	23.9	25.4	25.8	25.1
1987	8	7	32.5	24.2	8.3	25.4	31.8	25.6	27.1	24.4	27.6	25.4	25.8	92	73	98	88	29.9	34.1	32.3	32.1	24	26.3	25.3	25.2
1987	8	8	33.2667	24.2	9.06667	25.8	32.6	27.4	28.3	23.7714	28	26.6	24.875	92	71	94	86.5	28.7857	34.8	34.3	30.3	23.3857	26.6	26.3	24.2
1987	8	9	32.7	22.9143	9.78571	24.7429	29.8	27.4	27.7167	23.88	26.2	27.2	25.4	93.4	75	98	88	29.06	31.6	35.9	31.4	23.56	25	27.1	24.8333
1987	8	10	32.05	23.6	8.45	24	32.8	27.8	28.1	23.8	27.6	25.6	25.7	98	67	84	83	29.3	33.5	31.4	31.4	23.7	25.9	24.8	24.8
1987	8	11	32.15	23.8	8.35	24.6	30.4	27.6	27.5	24	27	26.2	25.7	95	77	90	87	29.4	33.4	33.1	32	23.8	25.9	25.7	25.1
1987	8	12	32.45	24.2	8.25	26.4	28.2	27.4	27.4	25.4	25.2	26.4	25.7	92	79	92	88	31.8	30.1	33.7	31.9	25.1	24.1	26.1	25.1
1987	8	13	33.4	22	11.4	23.4	31	28	27.6	23	27.2	27.4	25.9	97	75	96	89	27.8	33.6	36.1	32.5	22.8	26	27.2	25.3
1987	8	14	31.95	23.2	8.75	25	32.4	28	28.4	24.2	27.2	26.2	25.9	94	67	87	83	29.7	32.6	32.8	31.7	23.9	25.5	25.6	25
1987	8	15	31.9	23.4	8.5	25.2	33.6	26.6	26.975	24.6	26.6	25.28	25.04	95	75.2857	90.4	86.4	30.5	32.4286	31.38	30.62	24.4	25.3143	24.82	24.36
1987	8	16	32	23.2	8.8	25.8	32.6	30.2	29.7	24.6	26.8	25.4333	25.7333	91	64	90.6667	86.3333	30.1	31.4	31.7	31.9	24.2	24.9	24.9833	25.0667
1987	8	17	31.8	24.2	7.6	25	33.6	26.6	28	24.6	27.6	24.4	25.5	97	63	84	81	30.7	33	29.1	30.9	24.5	25.7	23.6	24.6
1987	8	18	32.65	23.2	9.45	25.2	33.4	28.8	29	24.2	27	26.6	25.9	92	61	84	79	29.5	31.4	33.4	31.4	23.8	24.9	25.9	24.9
1987	8	19	33.4	24	9.4	25.4	32.4	28.4	28.6	24.4	26.8	27.6	26.3	92	65	94	84	29.9	31.5	36.4	32.6	24	24.9	27.4	25.4
1987	8	20	32.8667	23.2	9.66667	25.4	32.4	29.4	29.1	24.4	28.2	27.4	26.7	92	73	86	84	29.9	35.5	35.2	33.5	24	26.9	26.8	25.9
1987	8	21	33.65	22.7667	10.8833	26.6	33.4	27.1714	27.5	25.2	28.4	25.6857	25.4714	89	69	90.7143	85.8571	31.1	35.4	32.2	31.4	24.7	26.9	25.2286	24.7714
1987	8	22	33.3333	23.3	10.0333	25	32.2	26.48	27.225	24	27.6	24.85	25.6333	92	70	89.5	86.6667	29.2	33.9	30.55	31.8333	23.6	26.1	24.325	24.9667
1987	8	23	33.4	22.52	10.88	26.4	33.4	29	29.5	25.4	28.2	25.48	25.4667	92	68	93	88.75	31.8	34.8	32.04	32.05	25.1	26.6	25.16	25.075
1987	8	24	31.8667	22.5333	9.33333	26.4	35	28.4	29.5	25.2	28.4	25	26.2	91	61	76	76	31.3	34.3	29.4	31.7	24.8	26.4	23.8	25
1987	8	25	32.35	22.4	9.95	25	32.4	27.0667	26.98	24.6	27.4	25.5667	24.96	97	68	92	86.6	30.7	33.2	32.0667	30.36	24.5	25.8	25.2	24.26
1987	8	26	33.15	22.7667	10.3833	25.2	32.2	30.2	29.5	25	28.2	26.0333	25.28	98	74	88.6667	84.4	31.5	35.6	32.7333	30.76	24.9	27	25.5	24.5
1987	8	27	32.3	22.6667	9.63333	25	30.4	27.6	27.6	24	27.2	26.6	25.9	92	78	93	88	29.2	33.9	34.1	32.4	23.6	26.2	26.3	25.4
1987	8	28	31.1	22.3	8.8	24.4	30.2	28.4	27.9	23.2	26.2	26.4	25.3	90	73	86	83	27.6	31.4	33.1	30.7	22.7	24.8	25.7	24.4
1987	8	29	32.3	21.84	10.46	26.2	32.4	26.4	27.9	25	27	24	25.3	91	66	82	80	30.9	32.1	28.2	30.4	24.6	25.2	23.1	24.3
1987	8	30	31.3	22.2	9.1	25.2	31.4	26.24	27.02	23.4	26.8	24.8667	24.78	86	70	91.5	86.2	27.6	32.2	30.7333	30.04	22.7	25.3	24.45	24.08
1987	8	31	31.6	21.16	10.44	25.2	33.4	27.6	28.5	24	26.8	26	25.6	91	60	88	80	29	30.9	32.5	30.8	23.6	24.6	25.5	24.5
1987	9	1	32.8	23	9.8	25.4	31.6	26.4	27.5	24.2	27.2	25.2	25.5	91	71	91	84	29.4	33.2	31.3	31.3	23.8	25.8	24.8	24.8
1987	9	2	31.6	22.4	9.2	24.4	32.6	26.6667	26.92	24	26.6	25.2333	24.575	97	63	90.2	84	29.6	30.9	30.96	29.425	23.9	24.6	24.64	23.625
1987	9	3	32.65	22.72	9.93	24.4	31.4	27.4	27.6	23.4	27.6	26.2	25.7	92	75	91	86	28.1	34.4	33.2	31.9	23	26.4	25.8	25.1
1987	9	4	32.3	22.52	9.78	27.4	32.4	27.4	28.6	26.2	27.6	26.2	26.7	91	69	91	84	33.2	33.8	33.2	33.4	25.8	26.1	25.8	25.9
1987	9	5	32.8	23	9.8	26.2	27.6	26.4	26.6	25	25.2	25.6	25.3	91	83	94	89	30.9	30.5	32.3	31.2	24.6	24.4	25.3	24.8
1987	9	6	31.8	23.08	8.72	25.2	31.4	27	27.45	24.4	27.4	25.1333	25.15	94	74	87.5	85	30	33.8	30.8167	30.6667	24.1	26.1	24.5167	24.4167
1987	9	7	31.1	22.28	8.82	25	33.2	26.6	26.9	24	26.8	25.2	25.4	92	61	88.5	85.5	29.2	31	31.1167	31.225	23.6	24.7	24.6333	24.65
1987	9	8	32.7	23	9.7	27	33.6	29	29.6	25.2	28.4	26.6	26.7	87	68	83	79	30.9	35.2	33.2	33.1	24.6	26.8	25.8	25.7
1987	9	9	32.15	23.08	9.07	26	30.3	27.3	27.7	23.2	26.2	26.3	25.2	79	73	92	81	26.6	31.3	33.5	30.5	22.1	24.8	26	24.3
1987	9	10	32.1	22.56	9.54	25.2	30.2	27.2	27.5	25	26.4	26.1	25.8	98	74	92	88	31.5	31.9	33.1	32.2	24.9	25.1	25.7	25.3
1987	9	11	33.3	22.52	10.78	25	33.1	28.1	28.6	24.1	27.4	27.1	26.2	93	65	93	83	29.4	32.7	35.2	32.4	23.8	25.6	26.8	25.4
1987	9	12	32.9333	22.68	10.2533	25.4	31.4	28	28.2	25.2	28.1	26.4	26.6	98	78	88	88	31.9	35.8	33.3	33.7	25.1	27.1	25.9	26
1987	9	13	31.35	22.68	8.67	25.2	34	28.1	28.9	25.2	28.1	26.4	25.68	0	64	88	84	32	34.1	33.3	33.1	25.2	26.3	25.8	25.8
1987	9	14	31.35	22.8	8.55	27.1	29.2	26.3	27.2	25.2	25.1	24.1	24.8	86	72	84	80	30.8	29.2	28.6	29.5	24.5	23.6	23.3	23.8
1987	9	15	30.95	22.45	8.5	24.3667	30.3	26.2	26.225	23.64	26.1	25.3	24.9	94	72	93	85.75	28.74	31	31.6	30.175	23.36	24.7	25	24.175
1987	9	16	32.45	22.15	10.3	23.4	30	27.1	26.9	23.2	25.4	26.3	25	98	69	94	87	28.3	29.4	33.7	30.5	23.1	23.8	26	24.3
1987	9	17	32.4667	22.52	9.94667	25.4	32.1	27.2	28	25.1	28	26.2	26.4	98	73	92	88	31.7	35.1	33.3	33.4	25	26.7	25.9	25.9
1987	9	18	31.85	22.52	9.33	25	30.4	28.4	28	24	26.4	27.2	25.9	92	73	91	86	29.2	31.8	35.3	32.1	23.6	25.1	26.8	25.2
1987	9	19	32.2	22.6	9.6	25.4	32.4	28.1	28.5	24.4	28.2	25.85	24.9	92	73	91	87	29.9	35.5	32.6	30.35	24	26.9	25.425	24.25
1987	9	20	30.85	22.04	8.81	24.2	32	28.2	28.2	23.4	27	24.76	24.3	94	68	88.8	88.5	28.2	32.3	30.26	29.9	23.1	25.4	24.18	23.95
1987	9	21	32	22.16	9.84	23.3	29.1	23.4	24.8	22.3	26.1	23.3	23.9	92	79	99	90	26.3	31.8	28.5	28.9	21.9	25.1	23.3	23.4
1987	9	22	31.65	22.12	9.53	24.1	30.3	27.2	27.2	23.2	26	26.4	25.2	93	71	94	86	27.8	30.8	33.9	30.8	22.9	24.5	26.1	24.5
1987	9	23	31.6	22.04	9.56	23.3	29.2	26.1	26.2	23.2	25.2	25.1	24.5	99	73	92	88	28.4	29.4	31.2	29.7	23.2	23.8	24.7	23.9
1987	9	24	31.65	22	9.65	23.6571	27.2	23.3	26.56	23.0333	26.4	23.2	24.96	92.8333	94	99	87.8	27.5833	33.9	28.4	30.64	22.6833	26.1	23.2	24.36
1987	9	25	30.6	21.4	9.2	25	30.4	24	25.9	24.2	27	23.3	24.8	94	77	94	88	29.7	33.4	28.1	30.4	23.9	25.9	23	24.3
1987	9	26	31.45	22.08	9.37	23.2	27.3	24.4	24.8	23.1	25	24.2	24.1	99	83	98	94	28.2	30.1	30.1	29.5	23.1	24.2	24.1	23.8
1987	9	27	30.5333	22.24	8.29333	25.1	29.44	25.72	26.34	24.3	27.25	24.72	25.2	94	85.75	93.2	91.25	29.8	34.975	30.58	31.475	24	26.575	24.4	24.8
1987	9	28	30.9	21.65	9.25	23.8	28.76	26.8	26.475	22.76	26.44	24.76	24.625	92.4	85.6	88.6	88.75	27.08	33.24	30.22	30.05	22.36	25.72	24.18	24
1987	9	29	31.6	22.28	9.32	23.9714	30.2167	26.5667	26.8833	23.3	26.3333	24.8	24.8167	94.3333	77	88.3333	86.3333	28.15	31.95	30.2833	30.1167	23.0333	25.0667	24.1833	24.1
1987	9	30	31.0667	22.35	8.71667	24.3	30.08	26.36	26.84	23.3	26.9	25.6667	25.2833	91.8333	77.8333	93.6667	87.6667	27.9833	33.25	32.4667	31.25	22.8833	25.75	25.3833	24.6833
1987	10	1	32.2	23.25	8.95	24.5333	31.44	26.56	27.475	23.7	27.08	25.5	25.24	93.1667	78.6	91.1667	87.4	28.7333	33.64	31.8833	31.1	23.3667	26	25.0667	24.66
1987	10	2	32.8	22	10.8	22.4	27.2	24.3	24.5	22.2	24.1	24.1	23.5	98	78	98	91	26.6	28	29.9	28.2	22.1	22.9	24	23
1987	10	3	31.3	21.2	10.1	23.3	31	26.1	26.6	23.1	26.2	25.2	24.8	98	69	93	87	28.1	30.8	31.4	30.1	23	24.6	24.9	24.2
1987	10	4	32.6667	21.4	11.2667	25.1	25.2	25.1	25.1	24.4	25	24.1	24.5	94	98	92	95	30.1	31.5	29.3	30.3	24.1	24.9	23.7	24.3
1987	10	5	33	22.05	10.95	25	29.1	26	26.5	23.3	26.3	25.4	25	87	80	95	87	27.5	32.4	32	30.6	22.6	25.4	25.2	24.4
1987	10	6	32.2667	23.4	8.86667	25.4	27.1	25.3	25.8	25.2	24.3	25	24.8	98	80	98	92	31.9	28.5	31.5	30.6	25.1	23.3	24.9	24.4
1987	10	7	33.1333	22	11.1333	23.2	30.1	25.1	26.7	23.1	26.3333	24.4	24.325	99	77.1667	94	87.25	28.2	32	30.1	29.425	23.1	25.1167	24.1	23.65
1987	10	8	31.9333	22.8	9.13333	24.3	30.2	26	26.6	24.1	26.4	26	25.5	98	74	100	91	29.9	31.9	33.6	31.8	24	25.1	26	25.1
1987	10	9	32.5333	21.8	10.7333	25.2	31.1	27.4	27.8	24.2	26.1	26	25.4	92	68	90	83	29.5	30.5	32.7	30.9	23.8	24.4	25.5	24.6
1987	10	10	31.8667	23.8	8.06667	25.3	28.4	26.3	26.6	25	26.1	25.3	25.5	98	83	92	91	31.5	32.3	31.6	31.8	24.9	25.3	25	25.1
1987	10	11	31.0667	23.2	7.86667	25.3	31.2	26.1	27.2	24.4	26.4	24	24.9	93	69	84	82	30	31.2	28.4	29.9	24.1	24.8	23.2	24
1987	10	12	30.5333	23	7.53333	26.3	29.9333	28	26.6333	25.3	25.85	26	24.775	92	69	85	83.75	31.6	30.05	32.3	29.675	25	24.1	25.3	23.875
1987	10	13	31.4667	22.4	9.06667	25.1	31.2	27.4	27.8	24.2	26.7333	25.32	24.5	93	81	85.8	86.6667	29.6	33.1667	31.04	29.5667	23.9	25.7333	24.62	23.7667
1987	10	14	32.0667	21.2	10.8667	22.3	28.3	25.2	25.3	22	25.3	25.1	24.1	97	79	99	92	26.2	30.3	31.8	29.4	21.9	24.2	25.1	23.7
1987	10	15	32.0667	21.72	10.3467	24.4	30.12	24.1	26.6	24.1	26.4333	23.3	24.52	98	77.6667	94	86	29.8	32.2167	28.1	29.66	24	25.2833	23	23.8
1987	10	16	31.4667	22.6	8.86667	24.1	30.1	26.3	26.7	24	26.1	25.3	25.1	99	73	92	88	29.8	31.2	31.6	30.8	24	24.7	25	24.6
1987	10	17	31	22.8	8.2	26	32	24.3	26.6	25.2	27.1	24.2	25.5	94	69	99	87	31.5	32.6	30.1	31.4	24.9	25.5	24.2	24.9
1987	10	18	32.4	22.1	10.3	23.3	29.2	25.3	25.8	23.2	27	25.2	25.1	99	84	99	94	28.4	34.2	32	31.5	23.2	26.3	25.2	24.9
1987	10	19	31.4	22.2	9.2	25.2	31.1	27.2	27.25	25	27.2	25.48	24.975	98	74	88.2	84.75	31.5	33.5	31.64	30.175	24.9	25.9	24.88	24.15
1987	10	20	32	22.4	9.6	24.3	30.4	28.1	27.7	24.2	27.2	25.52	24.725	99	78	89.2	85	30.1	33.9	31.76	29.75	24.2	26.2	24.98	23.9
1987	10	21	32.6667	22.4	10.2667	25.3	30.1	27.2	27.5	25	26.4	24.4	25.3	98	75	80	84	31.5	32	28.7	30.7	24.9	25.2	23.4	24.5
1987	10	22	32.4	21.8	10.6	23.3	28.2	25.3	25.5	23.2	25.3	25	24.5	99	79	98	92	28.4	30.3	31.5	30	23.2	24.3	24.9	24.1
1987	10	23	30	21.6	8.4	25.2	30.1	26.2	26.9	24.3	26.3	25.2	25.3	93	74	92	87	29.8	31.7	31.4	31	24	25	24.9	24.6
1987	10	24	31.7	23	8.7	23.4	28.2	26	25.9	23.2	25.3	25.3	24.6	98	79	95	91	28.3	30.3	31.8	30.1	23.1	24.3	25.1	24.2
1987	10	25	32.1333	22.4	9.73333	24.6571	26.2	24.4	27.1	23.56	25.1	23.4	25.3	92.4	92	92	88	28.4	31.1	28.1	30.95	23.14	24.7	23	24.6
1987	10	26	31.6	22.8	8.8	24.8667	28.1	25.1	27.35	23.55	26.4	24.2	24.3	91.25	88	93	91	28.25	33.3	29.6	29.6	23.05	25.8	23.9	23.9
1987	10	27	32.3	22.4	9.9	24.8333	27.3	24.4	27.475	23.3	27	23.4	25.4	91.5	98	92	89	27.825	35.4	28.1	31.6667	22.85	26.9	23	24.8
1987	10	28	32.0667	21.6	10.4667	24.2333	27.4	23.1	26.7	23.36	24.3	22.3	24.5333	92.8	78	93	88.6667	28.1	28.3	26.4	29.7667	22.96	23.1	22	23.9333
1987	10	29	30.8667	21.4	9.46667	23.6857	31.1	26.1	26.56	23.2	25.4	24	24.72	95.6667	63	84	88.8	28.05	28.7	28.4	30.22	22.9667	23.3	23.2	24.16
1987	10	30	31.95	22	9.95	24	30.1	25.3	26.2	23.3	25.3	25	24.5	94	68	98	87	28.1	29.1	31.5	29.6	23	23.6	24.9	23.8
1987	10	31	33.25	22.6	10.65	25.3	29.2	26.1	26.7	25	27.1	25.3	25.8	98	85	94	92	31.5	34.5	31.7	32.5	24.9	26.4	25	25.4
1987	11	1	32.2	21.2	11	24	30	27	27	23.4	25.4	26.1	25	95	69	93	86	28.4	29.4	33.2	30.3	23.2	23.8	25.8	24.2
1987	11	2	32.3	23.4667	8.83333	24.6	31	25	27.725	23.6667	26.3	24	25.3667	94.3333	69	92	87.3333	28.7333	31.1	29.2	31.2333	23.4	24.7	23.6	24.7667
1987	11	3	32.5	22.9333	9.56667	24.4	31	25.3	26.5	24.2	26.1	25.1	25.1	98	68	98	88	30.1	30.6	31.7	30.8	24.1	24.4	25	24.5
1987	11	4	30.8	22.8	8	25.4	31	26.1	27.1	24.4	26.1	24.4	25	92	68	87	82	29.9	30.6	29.4	30	24	24.4	23.8	24.1
1987	11	5	30.6	22.6	8	25.1	31.1	27.3	27.7	25.1	26.2	25.4	25.3	0	68	86	85	31.8	30.8	31.2	31.3	25.1	24.5	24.7	24.8
1987	11	6	31.4667	24	7.46667	26.1	24.2	26.72	26.82	25.2	23.3	25.6	25.3	93	93	91.2	88	31.4	28	32.18	31.225	24.9	23	25.2	24.7
1987	11	7	31	22.85	8.15	24.4333	31.2	26.4	27.32	23.68	26.1	26	25.375	92.8	67	97	88	28.68	30.4	33.3	31.35	23.34	24.3	25.9	24.75
1987	11	8	30.7333	21	9.73333	25	32.2	28.1	28.4	25	27	25.4	25.7	0	67	81	83	31.7	32.2	30.6	31.5	25	25.3	24.5	24.9
1987	11	9	31.5333	24	7.53333	26	31.4	28.3	28.5	25.1	27	26.3	26.1	93	71	86	83	31.3	32.7	32.9	32.3	24.8	25.6	25.6	25.3
1987	11	10	32.2667	25	7.26667	25.1	33.2	27.3	28.2	24.2	27	26.4	25.9	93	62	93	83	29.6	31.6	33.8	31.7	23.9	24.9	26.1	25
1987	11	11	29	24.2	4.8	24.5333	33.3	27.3	27.3	25.3	27.2	26.4	26.3	94	63	93	90.6667	29.02	32	33.8	33	23.52	25.2	26.1	25.5667
1987	11	12	31.4667	22.1	9.36667	24.8333	33.2	26.2	27.275	24.24	27.3	25.2	25.65	94	64	92	88.75	29.76	32.4	31.4	32.025	23.94	25.4	24.9	25.1
1987	11	13	31.9333	23.6	8.33333	25.1	33.1	27.24	27.275	24	27.2	25.48	25.625	91	64	88.6	88.25	29.1	32.2	31.6	31.9	23.6	25.3	24.94	25.05
1987	11	14	30.4	22	8.4	25.4	32.1	27.25	27.1	24.4	27.1	26.2	25.6	92	68	90	93	29.9	32.6	33.1667	32.5	24	25.5	25.7667	25.35
1987	11	15	30	21.6	8.4	25.2	31	26.95	26.7	24.4	26.4	26.4	25.5	94	70	91	92.5	30	31.4	33.6667	32.25	24.1	24.8	26	25.2
1987	11	16	30.9	24.2	6.7	27.2	32.2	27.2	28.5	26.4	27.3	26.04	25.45	94	69	87.4	85.75	33.9	33	32.6	31.25	26.1	25.7	25.42	24.725
1987	11	17	31.6	23.2	8.4	24.5667	32.3	28.3	27.275	24.12	27.1	26.05	25.875	96.4	67	91.5	89	29.74	32.4	32.9	32.4	23.94	25.4	25.65	25.3
1987	11	18	32.0667	23.8	8.26667	26.3	31.4	27.2	28	25.4	27.2	26.3	26.3	93	72	93	86	31.8	33.3	33.6	32.9	25.1	25.8	26	25.6
1987	11	19	33.3333	25.4	7.93333	26.4	32.2	26.4	27.9	25.4	27.1	26.1	26.2	92	68	98	86	31.8	32.5	33.6	32.6	25.1	25.4	26	25.5
1987	11	20	33.7333	21.6	12.1333	24.88	29.2	25.2	28.05	24.1	26.1	24.4	25.9	94.75	78	94	86.3333	29.575	31.8	30	32.3667	23.875	25.1	24.1	25.2667
1987	11	21	30.8	24	6.8	24	30.2	25.3	26.2	23.3	26.1	24.2	24.5	94	72	91	86	28.1	31.1	29.5	29.6	23	24.7	23.8	23.8
1987	11	22	32.3333	22	10.3333	24.1	29.2	26.2	26.4	24	25.4	25.3	24.9	99	74	93	89	29.8	29.9	31.6	30.4	24	24.1	25	24.3
1987	11	23	31.3	22.6	8.7	24.3	31	26.4	27	24.2	26.1	26	25.4	99	68	97	88	30.1	30.6	33.3	31.3	24.2	24.4	25.9	24.8
1987	11	24	32.2	22.8	9.4	24.96	26.4	27.25	27.5	24.1	26.3	26.15	25.3	92.25	99	87.5	82.3333	29.325	34.1	32.875	30.5667	23.7	26.3	25.55	24.3667
1987	11	25	31.1333	23	8.13333	26.4	26.2	24.1	25.2	26	24.1	23.3	24.5	97	84	94	92	33.3	28.6	28.1	30	25.9	23.3	23	24.1
1987	11	26	31.2667	22.8	8.46667	23.1	26.1	25.2	24.9	23	26	25	24.7	99	99	98	99	28	33.5	31.5	31	23	26	24.9	24.6
1987	11	27	30.8667	23.2667	7.6	24	30.1	25.2	26.1	23.3	26	24.4	24.6	94	72	94	87	28.1	30.9	30	29.7	23	24.6	24.1	23.9
1987	11	28	31.9333	23.15	8.78333	25.4	30.4	26.4	27.1	24.2	27.1	25.4	25.6	91	78	92	87	29.4	33.7	31.8	31.6	23.8	26	25.1	25
1987	11	29	31.7333	23.2	8.53333	25.1	29.7	27.3	26.975	24.3	26.6	26.4	25.225	94	82.5	93	89.5	29.8	33.25	33.8	31.25	24	25.75	26.1	24.7
1987	11	30	30.8	24.2	6.6	27.1	31.1	23.2	26.2	25.4	27.1	23	25.2	87	74	98	86	31.3	33.2	27.9	30.8	24.8	25.8	22.9	24.5
1987	12	1	32.3	22	10.3	23.3	30.1	27	26.9	23.2	27.4	26	25.5	99	81	92	91	28.4	34.7	32.9	32	23.2	26.5	25.7	25.1
1987	12	2	31.9	22.6	9.3	24.3	31	27	27.3	24.1	26.3	26.1	25.5	98	69	93	87	29.9	31.1	33.2	31.4	24	24.7	25.8	24.8
1987	12	3	30.5333	22.4	8.13333	26	27.1	27.2	26.9	24.4	26.3	25.2	25.3	88	94	85	89	29.5	33.7	30.7	31.3	23.8	26	24.5	24.8
1987	12	4	31.8	22.6	9.2	24.7	29	26.2	27.8	23.96	26.1	24.3	25.38	94.6	80	86	86.8	29.28	31.9	29.1	31.18	23.66	25.1	23.6	24.68
1987	12	5	31.6	23.2	8.4	25	30	25.4	26.7333	24.2	26.9	25.1	25.125	94	81.25	98	91	29.7	33.625	31.7	31.8333	23.9	25.9	25	24.9667
1987	12	6	31.8	22.4	9.4	24.3	29.4	25.2	26	24	26	24.4	24.8	98	77	94	89	29.6	31.4	30	30.3	23.9	24.8	24.1	24.3
1987	12	7	31.75	23.8	7.95	25.4	30.8	26.7	27.1	25.1	27.4333	25.36	25.75	98	76.8333	91.4	88.25	31.7	34.2667	31.58	32.175	25	26.2333	24.98	25.15
1987	12	8	32.5	23.32	9.18	24.9714	31.4	26.6	27.2667	24.0667	28.5	25.7	26.1333	91.6667	80.25	93.3333	92.5	29.2167	36.925	32.3	34.05	23.6333	27.5	25.3667	26.15
1987	12	9	32.2	23.4857	8.71429	24.925	30.4	27	27.8	23.8667	26.3	26	25.96	91	73	92	88.2	28.8	31.5	32.9	32.62	23.4	24.9	25.7	25.38
1987	12	10	32.15	24	8.15	26.1	31.2	24.1	26.4	25.1	26.4	24	25.2	92	69	99	87	31.2	31.2	29.8	30.7	24.7	24.8	24	24.5
1987	12	11	32.04	22.8	9.24	23.4	30.3	26.1	26.5	23.3	25.4	26	24.9	99	68	99	89	28.5	29.2	33.5	30.4	23.3	23.6	26	24.3
1987	12	12	32.4	22.6	9.8	25.2	27.4	24.4	25.4	25.1	26.3	22.2	24.5	99	92	83	91	31.8	33.5	25.3	30.2	25.1	25.9	21.3	24.1
1987	12	13	32.4	22.64	9.76	25	33	28.2	28.6	24.3	27.2	26.28	26.8333	94	64	92	92.6667	29.9	32.2	33.46	34.9667	24	25.3	25.88	26.4667
1987	12	14	32.5	22.4857	10.0143	24.325	33.2	28	27.96	23.3143	27.1	26.0286	25.7	91.6667	63	89.4286	87	28.0143	31.8	32.7143	31.8167	22.9571	25.1	25.5143	24.9
1987	12	15	32.5	22.4	10.1	25.2	31.4333	27.35	27.675	25	27.3714	23.88	20.9667	98	76.7143	81.2	84	31.5	34.2429	28.02	30.4	24.9	26.0857	22.66	24
1987	12	16	33.1333	22.4667	10.6667	24.3714	32.12	27.48	27.92	23.4333	26.88	25.8667	25.24	93.8333	72	91.1667	85.6	28.3	32.46	32.5667	30.84	23.1	25.36	25.45	24.5
1987	12	17	31.4	22.1714	9.22857	24.2	32.2	26.3	26.9833	23.3	26.4	25.3	25.2	92.8333	64	92	88	28	30.6	31.6	31.1	22.9333	24.4	25	24.6
1987	12	18	31.76	21.2	10.56	24.1875	31.3	25.4	26.68	23.2	25.3	25.2	25.4	87.2	62	98	92.75	27.6429	28.3	31.9	31.9	22.6857	23.1	25.1	24.975
1987	12	19	32.1	22.3429	9.75714	24.075	31.4167	27.56	27.7	23.7429	26.48	25.6667	21.1333	93.8333	72.8	90	85.4	28.9	31.72	32.1	30.6	23.4714	24.94	25.1833	24.36
1987	12	20	32.6	22.2	10.4	23.9	31.5667	27.52	27.64	23.3714	27.0833	25.9333	25.18	93.5714	74.1667	90.5	84.4	28.1857	33.1667	32.6333	30.6	23.0286	25.6167	25.4833	24.34
1987	12	21	31.7	22.1143	9.58571	24.125	31.5667	28.3	28.0667	23.3429	26.2333	25.9333	25.02	93.1429	68.1667	86	83.2	28.1	30.7	32.2167	30.18	22.9857	24.4333	25.25	24.16
1987	12	22	32.15	21.8667	10.2833	24.35	31.2	28.1	27.9	23.2	26.28	25.6667	24.9	90.2857	72	88.1667	85	27.5429	31.22	31.85	30.05	22.6429	24.66	25.0667	24.075
1987	12	23	32.05	21.5143	10.5357	23.525	32.12	25.4	27.48	22.6	26.68	23	24.62	91.1429	72.6	82	84	26.6857	32.3	26.5	29.62	22.1429	25.14	22	23.72
1987	12	24	32.3333	21.2	11.1333	23.4286	33.4	24.4	27.05	22.8333	26.2	23.3	24.64	94.8333	57	91	86.2	27.4	29.3	27.9	29.86	22.5833	23.7	22.9	23.9
1987	12	25	31.5333	21.8	9.73333	23.2	33	27	27.5	22.1	24.3	25.4	23.9	91	49	88	76	25.9	24.6	31.4	27.3	21.6	20.9	24.8	22.5
1987	12	26	32.8	23.8	9	23.9143	33.1	26.1	27.68	23.4286	25.3	25.4	25.3286	93.5	54	95	86.8333	27.7	27.1	32	31.1833	22.75	22.4	25.2	24.6333
1987	12	27	32.2	21.2	11	24.0571	32.1	26.4	27.58	23.0333	25.2	25	24.84	92.3333	58	89	86.4	27.45	27.5	30.7	30.2	22.6167	22.7	24.5	24.12
1987	12	28	32.2	21	11.2	22.4	32.3	27.2	27.3	22.1	26.2	25.4	24.6	97	62	87	82	26.4	30	31.2	29.2	22	24.1	24.8	23.6
1987	12	29	32	24	8	25	32.1	25.3	26.9	24.3	27.2	25.1	25.5	94	69	98	87	29.9	32.8	31.7	31.5	24	25.6	25	24.9
1987	12	30	32.75	24.2	8.55	26.1	30.3	27	27.6	26	27.3333	26.4	25.2333	99	78	95	88.6667	33.5	34.2333	34	31.2667	26	26.2333	26.2	24.6667
1987	12	31	32.8	22.3	10.5	24	31.95	28.6	28.25	23.2667	27.7333	26.8	26	94.3333	76.6667	91.6667	91.5	28.0667	34.8667	34.5333	33.05	22.9667	26.5	26.4	25.55
1988	12	31	30	21.5	8.5	23	29	24.4	25.2	20	23	21.2	21.4	76	60	76	71	21.4	24.2	23.1	22.9	18.6	20.6	19.8	19.7

## Sheet: 1988
						Temperature				Temperature				Relative Humidity				Pressure				Dew temperature
Year	Month	Day	Maximum	Minimum	Max-Min	1899-12-31 07:00:00	1899-12-31 13:00:00	1899-12-31 19:00:00	Average	1899-12-31 01:00:00	1899-12-31 13:00:00	1899-12-31 19:00:00	Average	1899-12-31 01:00:00	1899-12-31 13:00:00	1899-12-31 19:00:00	Average	1899-12-31 07:00:00	1899-12-31 13:00:00	1899-12-31 19:00:00	Average	1899-12-31 07:00:00	1899-12-31 13:00:00	1899-12-31 19:00:00	Average		Month	Taverage	Hraverage
1988	1	1	32.5	22.28	10.22	23.7667	31.7	23.2	27.65	22.35	27.1	22	24.5	90.75	76	90	82	26.25	33.4	25.6	29.25	21.875	25.9	21.5	23.6		January	27.4589	82.9866
1988	1	2	31.7	20.4667	11.2333	24.1	33	28.1	28.3	22.68	26.1	25.56	24.9	91.75	58	93.2	86.6667	26.325	29.3	32.2	30.4667	21.9	23.7	25.26	24.2333		February	28.0041	82.1543
1988	1	3	32.85	21.2	11.65	23.1	32.3	27.2	27.5	22.2	26	25.96	25.325	93	61	91.8	84.75	26.2	29.5	32.8	30.875	21.8	23.8	25.58	24.525		March	28.3031	76.8011
1988	1	4	32.6	21	11.6	24.4	31.7667	29	27.6167	22.84	27.1	25	25.25	91.2	73.5	73	85.5	27.06	33.15	29	30.875	22.36	25.675	23.6	24.45		April	27.3734	85.5222
1988	1	5	31.5	23.1667	8.33333	23.2	32.3	28.1	27.9	22.4	26.1	26	24.8	93	61	85	80	26.5	29.7	32.2	29.5	22.1	23.9	25.3	23.8		May	27.3543	87.4462
1988	1	6	32.25	22	10.25	24.1	27.3	26.3	26	23.3	25	25.1	24.5	94	83	91	89	28.1	30.1	31.1	29.8	23	24.2	24.7	24		June	27.3887	85.2728
1988	1	7	31.75	22.8	8.95	25	31.4	28.1	28.1	22.52	27	25	24.925	82.8	71	78	78.5	25.76	32.7	29.6	29.65	21.5	25.6	23.9	23.8		July	26.8832	86.3758
1988	1	8	30.6	21.72	8.88	24.2	32.2	28.2	28.2	22.4667	26.4	26.2	25	94	64	86	87	26.6667	30.6	32.7	30.55	22.1333	24.4	25.5	24.3		August	27.2979	86.6075
1988	1	9	32.7	22	10.7	25.2	33.2	28.4	28.8	23.3	27.2	25	25.2	85	63	76	75	27.3	32.1	29.4	29.6	22.6	25.2	23.8	23.9		September	27.0706	86.621
1988	1	10	33	22.16	10.84	25	32.3	27.2	27.9	23.1	27.3	26	25.5	85	68	91	82	27	33	32.8	30.9	22.4	25.7	25.6	24.5		October	26.8926	87.7624
1988	1	11	32.2667	23.4	8.86667	23.4	32.3	28.2	28	23.1	27.1	24.3	24.8	98	67	73	79	28.1	32.4	27.8	29.4	23	25.4	22.8	23.7		November	27.2106	88.1033
1988	1	12	32.8667	23.8	9.06667	24.1	28	25.4	25.7	23.2	26.3	25.1	24.9	93	88	98	93	27.8	33.1	31.7	30.9	22.9	25.7	25	24.5		December	27.3907	87.4323
1988	1	13	33.35	22	11.35	24.1	32.4	27.3	27.8	23.1	27.2	25.1	25.1	92	67	84	81	27.6	32.6	30.4	30.2	22.7	25.5	24.3	24.2
1988	1	14	33	21.6	11.4	24	33	27.4	28	22.2	26.2	25.85	24.8	86	67.75	93.75	85.6667	25.6	30.575	32.775	30.1333	21.5	24.4	25.575	24.0333
1988	1	15	32.35	22.2	10.15	23.1	33	27	27.5	22.4	25.4	25	24.3	94	55	85	78	26.6	27.4	30.3	28.1	22.1	22.6	24.3	23
1988	1	16	32.7333	21.7	11.0333	24.3	31.2	28.3	28	22.28	25.3	25.4	24.85	91	62	79	87.5	26.2	28.4	30.5	30.65	21.82	23.2	24.4	24.3
1988	1	17	31.2	21.35	9.85	23.3	31.4	27.3	27.3	22.15	25.3	25.15	24.3667	91.5	61	91	83.6667	26.025	28.2	31.125	29.1333	21.675	23.1	24.7	23.5
1988	1	18	32.4	23	9.4	23.4	28.2	26.4	26.1	22.2	25.4	24.3	24	90	80	84	85	26	30.6	29	28.5	21.7	24.4	23.5	23.2
1988	1	19	32.4	21.6	10.8	23.3	32.1	26.15	26.7	22.4	25.2	25.75	24.75	93	58	92.25	86	26.5	27.5	32.4	29.85	22	22.7	25.375	24
1988	1	20	33.0667	21.8	11.2667	24.2	32.4	28.1	28.2	22	25.2	25.1	24.1	83	56	79	73	25	27.3	29.9	27.4	21.1	22.5	24	22.5
1988	1	21	32.5333	19.2	13.3333	22	33	26.3	26.9	21.2	27.2	23.4	25.05	93	79	79	89.5	24.6	33.95	26.9	30.95	20.9	26.15	22.3	24.55
1988	1	22	33.2667	19.2	14.0667	23	31.4	28.2	27.7	21.4	25	25.6	25.1	87	60	93.6667	88.5	24.4	27.5	32.3333	30.95	20.7	22.6	25.3	24.55
1988	1	23	32.8	20.8	12	23.1	29.4	24.4	25.3	22.2	26.3	23.2	23.9	93	78	90	87	26.2	32.2	27.6	28.6	21.8	25.3	22.7	23.3
1988	1	24	32.2667	23.8	8.46667	24.1	32.3	26.8	27.26	23.1	25	25.6	24.9	92	56	92.25	85	27.6	26.9	32.175	30.2333	22.7	22.3	25.25	24.1667
1988	1	25	32.8	21.6	11.2	23.3	31.4	28.1	27.7	23	26	26.1	25	98	65	85	83	27.9	30	32.5	30.1	22.9	24.1	25.4	24.1
1988	1	26	33	22	11	22.4	32.1	27.4	27.3	22.2	25.3	24.4	24	98	58	78	78	26.6	27.8	28.6	27.6	22.1	22.8	23.3	22.7
1988	1	27	32.2667	21.8	10.4667	23.5	33	26.9	27.3	21.9333	26	24.8	24.6333	93.3333	58	90.3333	85.3333	25.8667	29	30.4333	29.8667	21.6	23.5	24.3333	23.9
1988	1	28	32.8	22.2	10.6	23.3	32.4	28.3	28.1	23	25	25.4	24.5	98	55	79	77	27.9	26.8	30.5	28.4	22.9	22.2	24.4	23.2
1988	1	29	31.3333	23.6	7.73333	25.1	33.1	27.3	28.2	23.2	24.3	25.2	24.2	85	49	85	73	27.2	24.6	30.7	27.5	22.5	20.8	24.5	22.6
1988	1	30	31.8667	22.92	8.94667	24.4	31.1	25	26.4	23	26.2667	24.4	24.25	89	70	95	80	27.2	30.9667	30.2	28.45	22.4	24.6	24.2	23.15
1988	1	31	32.6667	23.1	9.56667	24.65	31.9667	27.6	27.8	23.8667	27.1333	26.25	25.8	95.3333	69.3333	90.75	84	29.2333	32.6667	33.275	31.8	23.6333	25.5	25.825	25.05
1988	2	1	32.9	22.2	10.7	23.1	34	27.85	27.9	22.3	27.8	27.1	25.1	93	64.5	89	85	26.4	33.2	34.8	31.2	22	25.6	26.6	24.3
1988	2	2	33.2	20.8	12.4	23.2	29	27.64	27.925	22.4	26.1	25.7	24.6	93	80	89.5	82	26.5	31.9	32.05	29.8	22.1	25.1	25.2	23.7
1988	2	3	32.4	23	9.4	24.1	33	29.2	28.9	22.4	25.3	25.2	24.3	87	54	73	71	26	27.2	29.4	27.5	21.7	22.5	23.8	22.6
1988	2	4	33.6	21.4	12.2	24.5	33.2	27.2	28	23.1	25.3	24.3	24.2	89	53	79	74	27.3	27	28.5	27.6	22.6	22.4	23.2	22.7
1988	2	5	33.9	21.8	12.1	25	32.4	26.68	26.86	24	26	24.3	24.1	92	60	93	88.5	29.2	29.4	29.75	29.45	23.6	23.8	23.95	23.55
1988	2	6	33.8	22.4	11.4	24.2	29.3	27.3	27	23.4	27.1	25.2	25.2	94	84	85	88	28.2	34.4	30.7	31.1	23.1	26.4	24.5	24.7
1988	2	7	33.9	23.2	10.7	24.1	32	28.1	28.1	23.4	25	24.3	24.2	94	57	73	75	28.3	27.1	27.9	27.7	23.1	22.4	22.9	22.8
1988	2	8	33.2	23.4	9.8	24.3	33.1	28.4	28.5	24	26.3	26.1	25.5	98	59	83	80	29.6	29.7	32.3	30.5	23.9	23.9	25.3	24.4
1988	2	9	33.8	23.35	10.45	26.1	31.3	28.4	28.5	23.6667	25.4	27.4		93.5	62	100	94	28.9	28.5	36.5	34.1	23.4667	23.3	27.4	26.1
1988	2	10	33.6	22.8	10.8	24.3	30.4	28.3	27.8	24	26.2	24.1	24.8	98	72	71	80	29.6	31.2	27.2	29.4	23.9	24.8	22.5	23.7
1988	2	11	33.4	23.6667	9.73333	25.3	29.1	26.4	26.8	24.3	25.3	25	24.9	92	74	89	85	29.7	29.7	30.7	30.1	23.9	23.9	24.5	24.1
1988	2	12	33.5	25.1	8.4	25.3	31.2	29.4	28.8	23.6	25.1	25.1	24.3	95	61	71		29.4	27.8	29		23.8	22.9	23.5
1988	2	13	33.8	23.2	10.6	24.1	30.3	29	28.1	23.1	25.4	26.3	24.9	92	68	81	80	27.6	29.2	32.4	29.7	22.7	23.6	25.4	23.9
1988	2	14	34	24	10	25.4	33	27.4	28.3	24.3	27.4	27.1	24.8	91	66.5	97.5	86	29.6	33.15	35.75	32.3	23.9	25.55	27	25.15
1988	2	15	34.2	22.8	11.4	24.4	28.3	29.4	27.9	24.1	26	25.3	25.1	98	83	72	84	29.8	32.1	29.5	30.5	24	25.2	23.8	24.4
1988	2	16	34.4	22.6	11.8	26.3	35	27.48	27.9	24.1	26	25.7	25	84	49	92.5	84	28.6	27.7	32.35	30.3	23.3	22.8	25.35	24.15
1988	2	17	34.2	22.4	11.8	26.1	32.56	30.3	28	24.1	26.5	24.1	24.55	85	58	72.5	74.5	28.7	30.3	27.45	28.45	23.4	24	22.6	23.1
1988	2	18	34.6	20.6	14	25.1	31.4	28.3	28.3	22.4	27.2	24.2	24.6	79	72	71	74	25.3	33.3	27.5	28.7	21.3	25.8	22.6	23.3
1988	2	19	34.1	24.2	9.9	25.3	35.4	30.3	30.3	23.1	25.3	25.5	24.7	83	45	82	77.5	26.8	25.6	31	28.95	22.2	21.5	24.6	23.5
1988	2	20	33.7	23.2	10.5	24.1	34	30	29.5	23.3	27.2	25.2	25.2	94	59	68	74	28.1	31.6	28.9	29.5	23	25	23.5	23.8
1988	2	21	33.7	22.8	10.9	26	30.4	27.32	27.98	22.9333	25.1	26.4333	25.6667	92	65	90.3333	83	27.3667	28.4	33.6667	31.7	22.5333	23.2	26	24.7667
1988	2	22	34.3	25	9.3	26.1	34.2	27.2	27.9	24.3	28.2	25.1333	25.6333	86	64	86.3333	83	29.2	34.3	30.9	31.5667	23.6	26.3	24.4667	24.7333
1988	2	23	34.6	24.4	10.2	26.2	35.2	28.6	29.7	24.4	28	26.3	25.9	86	68.6667	84	82	29.4	34.8333	32.7	31.9667	23.7	26.2333	25.5	24.9667
1988	2	24	34.8	22.9	11.9	23.85	34.1	25.3	28.575	23	25.3	24.4	26	96	49	93	86	27.8	26.4	30	32.6	22.8	22	24.1	25.3
1988	2	25	35.3	23.1	12.2	24.2	26.4	29.2	27.3	24	25.3	25.6	24.7	98	92	87	82	29.7	31.5	31.6333	29.6333	23.9	24.9	24.9333	23.6333
1988	2	26	34.6	22.85	11.75	25.1	32.3	28.56	28.075	23.3	27	24.7333	24.6333	86	67	78.6667	79.6667	27.4	32.1	29.2667	29.5	22.6	25.3	23.5333	23.5
1988	2	27	33.9	19.4	14.5	24.1	27	26.1	25.8	23.4	26	24.3	24.6	94	92	86	91	28.3	32.9	29.2	30.1	23.1	25.7	23.6	24.1
1988	2	28	34.7	19.2	15.5	23.4	28.1	25.1	25.4	23.3	26.2	25	24.8	99	86	99	95	28.5	32.7	31.6	31	23.3	25.6	25	24.6
1988	2	29	35	20.2	14.8	23.3	32.2	28.4	28.1	22.2	27.1	24.2	24.5	91	68	71	77	26	32.5	27.4	28.6	21.8	25.4	22.6	23.3
1988	3	1	33.6	19.8	13.8	24.3	28.1	27.3	26.8	21.4	26.2	24.3	24	78	86	78	81	23.6	32.7	28.4	28.2	20.1	25.6	23.2	23
1988	3	2	34.9	21	13.9	24.4	31.3	27.1	27.5	23.3	25	26.4	24.05	91	48.5	95	68	27.9	25.4	33.9	26.3	22.9	21.35	26.2	21.95
1988	3	3	35.4	22	13.4	23.2	32.2	29.1	28.4	23.1	24.2	24.2	25.1	99	52	71.5	72	28.2	24.9	27.35	29.3	23.1	21	22.5	23.6
1988	3	4	35.5	22.9	12.6	24.3	30.1	27.9	28.175	23.1	25.1	25.9	24.85	90	59.5	89.5	79	27.5	27.65	32.6	29.4	22.6	22.7	25.4	23.7
1988	3	5	33.9333	22.8	11.1333	23	34.4	28.12	28.55	22.1	25.8667	25.4	25.3	93	66.6667	82.6667	79.5	26	29.9	30.9333	30.2	21.7	24.0333	24.5667	24.2
1988	3	6	34.6667	22.4667	12.2	24.36	33.08	27.88	28.32	23	26.4667	24.5	24.4	90.5	62.3333	77.25	74	27.3	30.6	28.9	28.2333	22.525	24.4	23.2	22.9667
1988	3	7	34.2	21.6667	12.5333	24.52	31.48	27.56	27.8	23.4	26	25.35	24.9	93.75	66.3333	82.75	79.3333	28.3	30.1333	30.8	29.5	23.1	24.1667	24.5	23.8
1988	3	8	34.9333	22	12.9333	25.2	32	28.4	28.5	23	25.7333	24.2	24.6667	83	61.3333	71	79.3333	26.6	29	27.4	29.1333	22.1	23.5333	22.6	23.4667
1988	3	9	33.1	22.9333	10.1667	23.4	32.2	27.3	27.5	22.4	25.3	26.2	25.3667	92	58	91	80	26.4	27.7	33.225	30.5	22	22.8	25.825	24.2667
1988	3	10	35	22.4	12.6	25	34.1	29.1	29.3	23.3	25.4	24.4	24.4	87	50	68	68	27.5	26.7	27.5	27.2	22.6	22.2	22.6	22.5
1988	3	11	34.8667	23.95	10.9167	24.2	34.2	29.1	29.2	22.3	27.2	25.4	25	85	59	74	73	25.7	31.5	30	29	21.5	24.9	24.1	23.5
1988	3	12	35	23.2	11.8	26.1	32.2	28.16	28.6	24	26	25.2667	25.1	84	64.6667	81.3333	78	28.4	29.7667	30.4333	29.7667	23.2	23.9333	24.3333	23.9333
1988	3	13	33.0667	23.85	9.21667	25.3	34	29.2	29.4	24.2	24.4	25.3	24.6	91	46	73	70	29.5	24.2	29.7	27.8	23.8	20.6	23.9	22.8
1988	3	14	33.1333	23.2	9.93333	24	31.8667	27.1	28.0667	23.2	26.45	25.1	24.75	94	62	85	77	27.9	30.45	30.5	28.975	22.9	24.325	24.4	23.45
1988	3	15	33.4	23.3	10.1	26.3	32.4	27.3	28.3	24.4	26	25.15	25.0333	86	56.5	81	75	29.3	28.8	30.125	29.1333	23.7	23.375	24.15	23.5667
1988	3	16	34.6	23.9	10.7	24.3	33.2	30.1	29.4	23.3	26.2	24.4	24.6	92	58	63	71	27.9	29.4	26.8	28	22.9	23.8	22.2	23
1988	3	17	33.8	22.55	11.25	25.4	32.4	29.3	29.1	24.2	25.7333	25.05	25.25	91	59.6667	77	78.5	29.4	28.9	29.625	30.15	23.8	23.2333	23.85	24.15
1988	3	18	33	23.8	9.2	25.1	32.3	26.1	26.8833	24.1	25.75	23.6	24.025	92	68.5	85.2	79.25	29.3	30	28	28.125	23.7	24.025	22.78	22.925
1988	3	19	35.0667	23	12.0667	25.3	32.5667	27.96	28.5	23.04	26.9	25.2667	25.0667	85.4	67	80.6667	76.6667	26.86	32.025	30.4667	29.6	22.24	25.125	24.2667	23.8
1988	3	20	34.4333	23.25	11.1833	24.3	36.2	28.3333	28.75	23.1	27	25.35	25.1	90	66.5	77	73.75	27.5	32.175	30.1	29.475	22.6	25.175	24.15	23.625
1988	3	21	34	23.3	10.7	26	36.3	29.1	30.1	24.3	26.65	25.52	24.5	87	70.75	83.8	80.6667	29.2	32	31.24	28.9333	23.7	25.125	24.6	23.3667
1988	3	22	34.3333	22.55	11.7833	23.5667	35.1	31	27.56	22.96	26.4667	26.3	24.4667	94.8	59	69	79	27.64	30.1333	31.1	28.7	22.7	24.1	24.7	23.2667
1988	3	23	34.1333	22.1333	12	26.1	32.4	26.3	27.8	24.3	26.8	25.2	24.8333	86	70.6667	92	79.3333	29.2	32.2	31.3	29.4667	23.6	25.2333	24.8	23.7333
1988	3	24	32.9333	23.6667	9.26667	25.2	36	25.4	28	23.3	25.2	23.4	24.6333	85	61.6667	85	79	27.3	27.9333	27.5	28.9	22.6	22.8667	22.6	23.4333
1988	3	25	32.3333	22.9	9.43333	23.8	35.1	29.3	28.025	22.75	25.1	25.3	24.8	93.75	45	73	77	27.225	25.3	29.6	29	22.45	21.3	23.9	23.5
1988	3	26	32.4	23.55	8.85	24.4	30.6	31.2	27.6167	22.96	25.8	25.1	24.375	90.4	68.75	61	78.25	27.28	29.9	27.8	28.4	22.48	24	22.9	23.15
1988	3	27	32.3333	23.7	8.63333	24.4	31.2	27.5833	27.7167	23.3	27.7	25.48	25.475	91	73	86.6	82.75	27.9	34.775	31.66	31.4	22.9	26.125	24.78	24.525
1988	3	28	32.4	23.65	8.75	26.2	33.1	27.3	28.5	24.4	27.35	24.4	25.9	86	67.25	79	80.5	29.4	33.075	28.6	31.65	23.7	25.65	23.3	24.95
1988	3	29	35.4	24	11.4	24.8667	33.2	31.2	28.0333	22.7	26.6	22.4	24.625	84.8	60	47	78	26.28	30.5	21.3	29.05	21.74	24.4	18.5	23.4
1988	3	30	31.6667	24.05	7.61667	23.4	32.4	29.8	28.9	22.8	25.8	26.2	24.9	95	59	75	77	27.3	28.9	31.6	29.3	22.6	23.5	25	23.7
1988	3	31	33	23.65	9.35	25.6	32.4	30.8	29.9	23.56	26.5	25.15	24.975	94.2	76.5	85.75	85.25	28.62	32.275	30.775	30.425	23.3	25.275	24.45	24.275
1988	4	1	30.9333	23.05	7.88333	24	29.4	27.2	26.775	23.5	25.8	24.48	24.3667	96	71	78.8	81	28.6	30	28.84	28.6667	23.3	24.0667	23.36	23.3
1988	4	2	34	22.8	11.2	24.3333	31.1	27.2	26.82	23.36	27.1	24.4	24.4	93.2	74	80	87	28.14	33.2	28.7	29.35	23.02	25.8	23.4	23.7
1988	4	3	32.6	24.2	8.4	24.1	27.4	27	26.4	23.4	26.1	25.4	25	94	90	88	91	28.3	32.9	31.4	30.9	23.1	25.7	24.8	24.5
1988	4	4	33.6	23.4	10.2	24.2	27.4	25.1	25.5	23.1	23.45	24.4	23.4333	91	69.5	94	84.25	27.5	26.05	30.1	28.25	22.7	20.45	24.1	22.6
1988	4	5	33.4667	23.25	10.2167	26.3	32.1	28.4	28.8	23.9	25.25	24.2	24.85	93	80.25	71	88.3333	29.2	30.375	27.4	30	23.65	24.2	22.6	24.0333
1988	4	6	32.6	23.5	9.1	26.2	26.4	26.1	26.2	23.84	25	25.1	25.175	91.8	89	92	84.75	28.86	30.7	31.2	30.575	23.44	24.5	24.7	24.4
1988	4	7	35.8	23.2	12.6	25.2	32.4	28.3	28.5	24.3	26.1	25.75	26	93	61	86	88	29.8	29.7	31.675	32.25	24	23.9	25	25.25
1988	4	8	33.4667	22.8	10.6667	25.3	32.4	27.1	28	24.3	27.3333	26	25.0333	92	72.6667	92	78.6667	29.7	33.2333	32.9	29.7333	23.9	25.7667	25.6	23.8667
1988	4	9	34.2667	23.3	10.9667	24.7	28.3	25.1	27.98	23.6	27.2667	24.4	25.3333	92.6	66	94	78	28.56	32.3	30.1	30.1333	23.24	25.3333	24.1	24.1333
1988	4	10	34.0667	23.2	10.8667	24.2	32.3	28.2	28.2	24.1	26.2667	25.6667	25.2333	99	73.3333	77.3333	80.3333	29.9	31	30.7	30.0333	24.1	24.5667	24.4667	24.0667
1988	4	11	31.9	22.4	9.5	24.1	28.4	25.1	25.7	23.4	25.1	24.2	24.2	94	77	93	88	28.3	29.7	29.6	29.2	23.1	23.9	23.9	23.6
1988	4	12	31.6	23.95	7.65	24.3	30.16	24.1	27.24	23.2	27.5333	23.4	26.05	91	79.3333	94	83.5	27.7	34.7333	28.3	32.35	22.8	26.5	23.1	25.25
1988	4	13	31.4	23.15	8.25	23.2	28	26.2	25.9	22.3	26	25.2	24.9	93	70.5	92	82	26.3	30.5	31.4	29.95	21.9	24.35	24.9	23.95
1988	4	14	32.0667	23.4	8.66667	24.2	31	26.2	26.9	24	28.3	25	25.8	98	82	91	90	29.7	36.7	30.9	32.4	23.9	27.5	24.6	25.3
1988	4	15	31.9333	23.45	8.48333	24.4	32.2	24.3	26.3	21.3	27	23.3	25.4	76	75.5	92	84	23.3	33.3	27.9	31.15	19.9	25.8	22.9	24.65
1988	4	16	32.2667	23.5	8.76667	25.2	31	26.1	27.1	24.3	25.3	25.4	25.025	93	66.75	95	82.5	29.8	28.925	32	30.025	24	22.675	25.2	23.85
1988	4	17	31.6	24.1	7.5	26	32.2	28.3	28.7	24.3	26.3	25.36	25.9667	87	63	93	85	29.2	30.3	31.94	32.2667	23.7	24.3	25.02	25.2
1988	4	18	32.5333	23.65	8.88333	26	31	26.92	27.52	24	25.3	26.16	25.5	93.6	63	94	83.3333	29.3	28.5	33.44	30.9	23.7	23.2	25.86	24.5
1988	4	19	32	24.2	7.8	25.3	32.2	28.1	28.4	24.3	27.2	26	25.8	92	68	85	82	29.7	32.8	32.2	31.6	23.9	25.6	25.3	24.9
1988	4	20	32.4	23.6	8.8	27	33	29.3	29.6	24.16	28.1	25.95	25.775	94	69	92.25	88	29.64	34.8	32.9	32.1	23.88	26.6	25.575	25.175
1988	4	21	31	22.92	8.08	27.2	30.4	27.3	28	25.1	28	26	26.4	85	83	90	86	30.5	36.2	32.7	33.1	24.4	27.3	25.6	25.7
1988	4	22	31.4	23.65	7.75	25	30	25.2	26.4	24.3	25.2	24	24.5	94	68	91	84	29.9	28.9	29	29.3	24	23.5	23.6	23.7
1988	4	23	31	22.88	8.12	25	29.5333	29.1	26.6	24.3	26.35	25.24	25.175	94	80.25	91.4	87.75	29.9	32.45	31.42	30.95	24	25.425	24.84	24.6
1988	4	24	30.7	22.9	7.8	25.3	32.2	28.2	28.5	24.4	27.1	25.925	25.3	93	68	94	88.3333	30	32.5	32.975	31.2667	24.1	25.4	25.625	24.7333
1988	4	25	32.1333	22.96	9.17333	25.3	30.7	27.2	26.9667	24.1	26.8	25.08	25.3	91	78.3333	94.2	88	29.2	33.1333	31.34	30.6333	23.7	25.7667	24.8	24.3667
1988	4	26	32.2	23.16	9.04	25.3	30.2	29.3	28.5	23.85	27.2	25.6	24.95	93.75	79	93	89	29.05	34.1	32.2333	30.65	23.55	26.2	25.3	24.45
1988	4	27	31.75	23.16	8.59	23.4	29.3	27.2	26.8	23.3	26.3	26	25.2	99	79	91	90	28.5	32.2	32.8	31.2	23.3	25.3	25.6	24.7
1988	4	28	29.25	23.52	5.73	24.4	28.3	25.2	25.8	24.1	25.4	24.3	24.6	98	79	93	90	29.8	30.5	29.8	30	24	24.4	24	24.1
1988	4	29	31.75	22.3	9.45	27.1	31.2	25.2	27.2	23.3	27.1	24.3	25.3667	93.25	73	93	87.6667	28.075	33.1	29.8	31.3333	23	25.8	24	24.7667
1988	4	30	31.9333	22.88	9.05333	23.2	30.1	22.2	24.4	22.2	27.4	21	23.5	92	81	90	88	26.1	34.7	24.1	28.3	21.8	26.5	20.5	22.9
1988	5	1	31.45	21.4	10.05	25.2	28.3	28.1	27.4	24.3	26.4	27	25.9	93	86	92	90	29.8	33.1	34.9	32.6	24	25.8	26.7	25.5
1988	5	2	30.15	21.6	8.55	25.4	31.2	28	28.1	23.44	25.2	26	24.35	94	62	85	88	28.34	28.1	32.3	29.55	23.14	23	25.3	23.8
1988	5	3	30.65	22.6	8.05	24.3	34	29.3	29.2	23.1	25.3	25.44	25.0333	90	50	92.8	86.6667	27.5	26.5	31.86	30.6667	22.6	22.1	25.12	24.4333
1988	5	4	32.25	24.8	7.45	26	29.2	28.2	27.9	24.15	26.4	25.04	25.0667	92.5	80	91	84	29.475	32.6	31	30.3667	23.8	25.5	24.6	24.3
1988	5	5	32	22.8	9.2	24.4	29.9667	27.6	27.3833	24.1	26.55	25.3	25.2	98	81.25	85.25	86.5	29.8	32.925	30.95	30.875	24	25.625	24.55	24.55
1988	5	6	31.05	20.8	10.25	24.1667	30.2	26.6	26.78	23.2	26.2	25.16	26.1	95.2	73	90.2	89.5	29.02	31.4	31.2	32.85	23.54	24.8	24.68	25.6
1988	5	7	31.1	23.28	7.82	24.4	29.2	28.1	27.5	22.4	25.1	26.4	24.6	84	72	88	81	25.8	29.2	33.3	29.4	21.6	23.6	25.8	23.7
1988	5	8	31.8	25.4	6.4	26	28.2	25.2	26.2	23.76	26.3	24	25.125	93.4	86	91	86.25	28.86	32.9	29	30.775	23.44	25.7	23.6	24.45
1988	5	9	31.9	23.04	8.86	25	31.4	26.7	27.0167	24	27.1	25.8	25.2	92	72	94.25	89.25	29.2	33	32.775	31.175	23.6	25.7	25.525	24.675
1988	5	10	30.4	23.6	6.8	24.3	30.3	28.4	27.8	23	26.1	24.85	24.8	90	80	90.75	85.5	27.2	32	30.625	30.1	22.5	25.1	24.425	24.1
1988	5	11	32.2667	25	7.26667	26	33.2	27.4667	26.9333	23.6	28.3	25	24.35	91	69	84.6	81.5	28.4	35.2	30.5	28.9	23.1667	26.8	24.08	23.3
1988	5	12	33.2	23.2	10	23.4	29.3	29.3	27.8	22.3	25.25	24.72	24.3333	91	78	92.6	88.5	26.2	29.975	30.6	29.3	21.9	24.075	24.38	23.675
1988	5	13	30.2667	23.8	6.46667	24.2	31.1	28.4	28	23.1	26.4	26.4	25.3	91	69	86	82	27.5	31.3	33.1	30.6	22.7	24.8	25.7	24.4
1988	5	14	30.475	22.8	7.675	24.2	29.3	27.4	27.1	23.3	26.2	26.3	25.3	93	78	92	88	28	32	33.5	31.1	23	25.2	25.9	24.7
1988	5	15	32.5	23.76	8.74	24.3	29	26.3	26.5	24.1	27.2	26	25.8	98	87	98	94	29.9	34.9	33.4	32.7	24	26.6	25.9	25.5
1988	5	16	32.8667	24	8.86667	25.3	33.2	27.4	28.3	24	26.8667	26	25.5667	90	73.3333	90	85.3333	29	32.6667	32.7	31.5333	23.5	25.5	25.5	24.8667
1988	5	17	33.6	23.24	10.36	27.1	32.2	30.1	29.9	23.76	27.4	24.9	24.2	94	69	90	89.5	28.94	33.3	30.625	29.35	23.48	25.9	24.425	23.7
1988	5	18	31.8	20.6	11.2	24.3	30.1	27.3	27.3	24	28.3	26.1	26.1	98	87	91	92	29.6	37.3	33	33.3	23.9	27.8	25.7	25.8
1988	5	19	31.8	23.08	8.72	26.4	31.3	27.7	28.1167	24.8	26.4	25.96	25.8333	93	68	88.8	80	30.72	31.2	32.6	31.3667	24.48	24.7	25.4	24.7667
1988	5	20	32.55	24.2	8.35	24.3	29.3	28	27.4	24.1	26.2	26.3	25.5	98	78	88	88	29.9	32	33.1	31.6	24	25.2	25.7	25
1988	5	21	31.8667	24.4	7.46667	27.1	29.76	29.4	26.72	23.96	26.8667	25.7	25.5667	93.4	77.3333	97	89.6667	29.26	33.1	32.875	31.9	23.68	25.7	25.575	25.0333
1988	5	22	31.5333	20	11.5333	24.1	28.3	25.2	25.7	23.4	26	24.3	24.6	94	83	93	90	28.3	32.1	29.8	30.1	23.1	25.2	24	24.1
1988	5	23	31.3333	24.8	6.53333	26	32.2	29.4	29.3	23.44	27.4	25.56	25.3667	93.6	69	91.8	86.6667	28.38	33.3	32.08	31.2333	23.12	25.9	25.18	24.7333
1988	5	24	32	25.4	6.6	24.2	34	29.3	26.7333	24.3	27.4	25.3	25.1	96.6667	60	93.25	89.5	29.45	32.1	31.7	31.6	23.775	25.3	24.975	24.95
1988	5	25	31.5333	24.8	6.73333	27.1	29.3	25.2	26.7	23.7	27.2	24.4	25.2	91.3333	85	94	89.5	28.75	34.7	30	31.85	23.375	26.5	24.1	25.05
1988	5	26	32.4	23.1	9.3	25.4	31.1	28	28.1	24.4	28	26.3	26.2	92	79	88	86	29.9	35.7	33.1	32.9	24	27.1	25.7	25.6
1988	5	27	32.1333	22.55	9.58333	24.2	30.4	27.1	27.2	24	28.3	26.2	26.2	98	85	93	92	29.7	37.1	33.4	33.4	23.9	27.7	25.9	25.8
1988	5	28	31.9	21.8	10.1	23.4	28.3	24.2	25	23	25.1	23.3	23.8	97	77	93	89	27.8	29.7	28	28.5	22.8	24	23	23.3
1988	5	29	30.3333	23	7.33333	25.1	31.2	27.3	27.7	24.3	28	26.1	26.1	94	79	91	88	29.8	35.7	33	32.8	24	27	25.7	25.6
1988	5	30	31.2667	24.2	7.06667	25.2	33.4	26.3	27.8	24.1	26.4667	25.4	25.6	91	76	93	87	29.3	32.1	31.8	31.7	23.7	25.2	25.1	24.9
1988	5	31	32.8	24.6	8.2	25.2	31.64	27.64	28.02	24.3	27.1333	25.75	25.7333	93	74	85	83.6667	29.8	33.3	31.875	31.6	24	25.8333	25.025	24.9333
1988	6	1	31.55	22.52	9.03	26	30.2	27.4	27.8	23.25	27.3	25	25.3333	94	80	82	86	28.075	34.4	30.1	31.0667	22.975	26.4	24.1	24.6
1988	6	2	33.05	23.2	9.85	24.3	32.1	26.3	27.3	23.2	26.4	25.1	24.85	91	83.5	91	90.5	27.7	32.725	31.1	30.6	22.8	25.475	24.7	24.4
1988	6	3	32	23.3	8.7	24.2	35.2	26.5	26.9167	24	25.6	25.12	24.675	98	79.25	95.2	88.25	29.7	30.75	31.52	30	23.9	24.5	24.92	24.075
1988	6	4	33.5333	23.32	10.2133	25.4	29.2	26.1	26.7	24.4	27.3	25.1	25.6	92	86	92	90	29.9	35	31.2	32	24	26.7	24.7	25.2
1988	6	5	32.7333	23.7	9.03333	24.2	29.3	26.1	26.4	23.4	26.3	25.5	24.05	94	79	92.5	87.5	28.2	32.2	32.05	28.9	23.1	25.3	25.15	23.45
1988	6	6	33.2	22.7667	10.4333	24.2	33.4	27.3	28	24	26.3	26.1	25.5	98	57	91	82	29.7	29.5	33	30.7	23.9	23.8	25.7	24.5
1988	6	7	32.55	23.6	8.95	25.2	33	27.1	28.1	24.4	26.1333	26.1	25.2	94	77.3333	92	87.3333	30	31.7333	33.1	30.9333	24.1	25.0333	25.8	24.5667
1988	6	8	32	22.88	9.12	26	30.5	25.3	27.18	23.6	26.6	25.2	25.3	92.75	74.5	99	86.3333	28.575	32.15	32	31.0333	23.25	25.275	25.2	24.6333
1988	6	9	32.7	23	9.7	25.3	30.3	27.1	27.5	23.8	26.85	25.4	25.225	90.8333	77.75	90.5	86.5	28.7333	33.125	31.725	31	23.35	25.775	24.95	24.575
1988	6	10	32.9333	22.96	9.97333	25	31.4	27.1667	27.5	23.4	24.3333	25.64	24.3667	88	59.6667	91.8	81	27.7	26.3	32.28	28.7	22.8	21.7333	25.26	23.2
1988	6	11	32.25	22.48	9.77	27.1	31.2	28.3	28.7	23.7	28.3	24.2	24.9	94.6667	80	71	86.5	28.8833	36.5	27.5	30.275	23.4167	27.4	22.6	24.225
1988	6	12	31.7333	22.76	8.97333	25	31.4	27.3	27.8	23.8	26.68	26.1	25.125	92.1667	74.4	91	85.5	28.85	32.38	33	30.55	23.4167	25.34	25.7	24.35
1988	6	13	32.4	21.9833	10.4167	24.3	35.1	29.3	29.5	22.9833	25.22	26.2	25.0333	85.5	71.8	78	86.6667	26.6667	29.4	32	30.5333	21.95	23.42	25.2	24.3333
1988	6	14	32.45	22.0667	10.3833	25.3	30.4833	27	27.4	24	25.025	25.1667	24.15	90	71	84	81.75	29	29.075	30.5833	28.575	23.5	23.125	24.0667	22.95
1988	6	15	32.3333	22.6667	9.66667	23.3	31.1	27.4	27.3	23	26.4	25.9333	25.675	98	69	92.6667	85	27.9	31.3	32.8833	31.55	22.9	24.8	25.5833	24.9
1988	6	16	33.1	22.16	10.94	24.4	31.2	27.1	27.5	24.1	25.18	26.2	24.38	98	78.4	93	87.4	29.8	29.96	33.4	29.46	24	23.98	25.9	23.72
1988	6	17	33.4	22.3	11.1	24.3	30.4	26.3	26.8	24.1	26.1	25	25.1	98	71	90	87	29.9	31	30.8	30.5	24	24.6	24.5	24.4
1988	6	18	31.7333	22.6333	9.1	24.1	30.7429	27.2667	27.6	23.1	25.5167	25.8	25.16	92	65.8333	92.3333	82.2	27.6	29.2333	32.6833	30.32	22.7	23.3333	25.4167	24.06
1988	6	19	32.2667	22.5143	9.75238	24.3	31.1	27.4	27.5	23.3	24.4	24	23.9	92	58	76	75	27.9	26.1	27.6	27.2	22.9	21.8	22.7	22.5
1988	6	20	31.9	22.8667	9.03333	24.2	29.4	27.1	27	24.1	25.3	25.4	24.9	99	72	87	86	29.9	29.5	31.3	30.3	24.1	23.8	24.8	24.2
1988	6	21	32.86	23.32	9.54	24	32.3	26.3	27.2	23.3	28.0667	26	24.7	94	75	98	89.5	28.1	35.3667	33.4	32.4	23	26.8667	25.9	25.35
1988	6	22	32	22.8	9.2	25.1	31.92	27.2	27.92	24.2	27.2	25.0333	25.7	93	72.6667	85.8333	81.3333	29.6	33.2667	30.5	31.4	23.9	25.8333	24.35	24.8
1988	6	23	33.65	23.3667	10.2833	24.3714	28.2	26.3	27.7	24.3	25	23.4	24.2	94	77	79	84.75	28.9833	29.6	26.9	30.8	23.5	23.9	22.3	24.475
1988	6	24	33.5	23.0667	10.4333	24	31.2	26.1	26.9	23	26.4	24.3	24.6	92	69	86	82	27.4	31.2	29.2	29.3	22.6	24.8	23.6	23.7
1988	6	25	32.7333	23.3	9.43333	23.1	30.2	25	25.8	22	26.4	24.3	24.2	91	74	94	87	25.7	31.9	29.9	29.2	21.5	25.1	24	23.6
1988	6	26	32	23.1	8.9	23.4	30.4	25.2	26	22.4	26.3	24	24.2	92	73	91	85	26.4	31.5	29	29	22	24.9	23.6	23.5
1988	6	27	29	22.96	6.04	24.1	31.3	26.1	26.9	24	26.2	25.2	24.75	99	73.3333	93	85.5	29.8	31.3667	31.4	30	24	24.8667	24.9	24.1
1988	6	28	30.5	22.96	7.54	25.4	33	26.2	27.7	24.3	25.85	23.4	25.4	91	80.75	79	87	29.6	31.5	26.9	31.3	23.9	24.9	22.3	24.75
1988	6	29	31.4667	21.68	9.78667	21	29.4	26.1	27.025	23.4	26.5333	25.3	25	87	81	94	84	27.6667	32.8667	31.7	30.2667	22.7167	25.6	25	24.1667
1988	6	30	33.5	21.6	11.9	24.4	31.3143	26.1	27.9286	24	27.56	25.4	25.375	97	80	95	85	29.6	35.12	32	31.15	23.9	26.6	25.2	24.65
1988	7	1	30.8667	22.65	8.21667	25	30.1	26.1	26.8	24.1	27.3	25.2	25.5	93	81	93	89	29.4	34.4	31.4	31.8	23.8	26.4	24.9	25
1988	7	2	32.15	23.1143	9.03571	24.4	32	25.1	26.6	24	26.3	25	25.1	97	64	99	87	29.6	30.4	31.6	30.5	23.9	24.3	25	24.4
1988	7	3	30.6	24.1	6.5	24.1	29.1	27	27.475	23.3	26.1	25.5286	25.26	94	79	90.4286	84.4	28.1	31.8	31.9286	30.76	23	25.1	25.0571	24.46
1988	7	4	32.1333	23.55	8.58333	23.2	31	27.1	27.1	23.1	26	25.2	24.8	99	68	86	84	28.2	30.3	30.8	29.8	23.1	24.3	24.5	24
1988	7	5	31.15	22.475	8.675	24.1	26.4	24	24.6	24	25.4	23	24.1	99	92	92	94	29.8	31.8	27.4	29.6	24	25.1	22.6	23.9
1988	7	6	32.15	23	9.15	25.1	30.4	29	28.4	24.4	26.1	26	25.5	94	71	79	82	30.1	31	31.6	30.9	24.1	24.6	25	24.6
1988	7	7	33.1	24	9.1	24.1	32	27.9	28.1833	24	26.8167	25.8	25.25	99	67.5	92.25	83.5	29.8	31.8167	32.575	30.6	24	25.0667	25.45	24.35
1988	7	8	32.5333	20.8	11.7333	23.3	32.2	28.4	28.1	23.2	26.4	25.4	25.0333	99	72	79	87.25	28.4	31.5167	30.4	30.775	23.2	24.9167	24.3	24.5
1988	7	9	33.15	23.1429	10.0071	24.1	31.4	25	26.4	23.4	26.2	24.4	24.7	94	67	95	85	28.3	30.6	30.2	29.7	23.1	24.4	24.2	23.9
1988	7	10	31.2	19.8	11.4	24.1	28	26.925	27.075	22	25.4	25.2667	24.7333	83	81	92.8333	87.1667	25	30.7	31.6	30.0667	21.1	24.5	24.95	24.0833
1988	7	11	31.9333	21	10.9333	24.3	27.1	27.5143	27.9333	22.2	25.3	25.8	25.5667	84	87	94.2	87.3333	25.4	31	32.8	31.7333	21.3	24.7	25.52	24.9667
1988	7	12	32.6667	22.9	9.76667	23.4	30.2	26.1	26.5	23	26.4	24.3	24.6	97	74	86	86	27.8	31.9	29.2	29.6	22.8	25.1	23.6	23.9
1988	7	13	31.85	20.6	11.25	23.2	32.2	24.1	25.9	23	26.7143	22.1	25.2333	98	68.4286	84	82.75	27.9	31.7429	25.3	30.35	22.9	25.0286	21.3	24.225
1988	7	14	31.65	21.8	9.85	24.3	30.4	26.1	26.7	23.4	27.3	26.2	25.525	93	79	90.25	85.75	28.2	34.2	33.175	31.55	23.1	26.3	25.75	24.875
1988	7	15	31.6667	24.8	6.86667	25.1	31	26.2286	26.9429	24.4	26.8286	24.8	25.15	94	74.8571	92.4286	86.6667	30.1	32.7429	30.7143	30.7667	24.1	25.5571	24.4571	24.4833
1988	7	16	32.3	21	11.3	24.7	29.4	26.2	26.6	24	26.3	25.4	25.2	94	78	94	89	29.4	32.2	31.9	31.1	23.7	25.3	25.1	24.7
1988	7	17	32.05	22.08	9.97	24.1	30.2	26.1	26.6	23	27.3	25.2	25.2	91	80	93	88	27.4	34.4	31.4	31.1	22.6	26.4	24.9	24.6
1988	7	18	32.1	21.2	10.9	24.2	31.3	24.2	26	24.1	26	23	24.4	99	66	90	85	29.9	30.1	27.3	29.1	24.1	24.2	22.5	23.6
1988	7	19	32.6	20.4	12.2	21.1	31.4	26.6333	26.8333	23.2571	26.55	25.6333	25.02	94.7143	76.3333	92	88.8	28.1429	32.4167	32.2	30.8	23.0143	25.3167	25.2333	24.46
1988	7	20	32.6	22.36	10.24	24.1	31.4	26	26.9	23	27.1	25.4	25.2	91	72	95	86	27.4	33	32	30.8	22.6	25.7	25.2	24.5
1988	7	21	32.05	23	9.05	24	29.2	24.4	25.5	23.3	26.1	24	24.5	94	78	97	90	28.1	31.8	29.6	29.8	23	25.1	23.9	24
1988	7	22	32.05	22.5333	9.51667	25.2	30	26.3	27	24.3	26.2	25	25.2	93	74	90	86	29.8	31.5	30.8	30.7	24	24.9	24.5	24.5
1988	7	23	31.4667	24	7.46667	26.1	33.2	26.8	27.1667	24.3	27.1	25.28	25.2333	86	63	92.2	83.6667	29.2	31.8	31.6	30.6667	23.6	25.1	24.92	24.4
1988	7	24	31.65	24.4	7.25	25.4	30.3	26.1	27	24.4	27.1	25.575	25.1	92	78	94.375	87.5	29.9	33.7	32.3125	30.825	24	26.1	25.3375	24.475
1988	7	25	32.65	23.3	9.35	24.1	30.6	27.625	27.5	23.4	26.64	25.975	25.26	94	76.8	91.625	87.2	28.3	32.64	32.8	31.04	23.1	25.5	25.575	24.62
1988	7	26	30.5333	23.0286	7.50476	22.4	30.1	26.2	26.2	23.425	27	25.4	25.0333	92.375	79	94	85.5	28.2375	33.6	31.9	30.45	23.05	26	25.1	24.2667
1988	7	27	31.5	20.8	10.7	23.3	29.4	27.1	26.7	23.1	26.3	25.2	24.9	98	78	86	88	28.1	32.2	30.8	30.4	23	25.3	24.5	24.3
1988	7	28	30.8	22.6857	8.11429	24.1	32.3	26	27.1	24	26.6857	25.7	25.25	99	73.1429	93.6667	86.1667	29.8	32.2857	32.55	31	24	25.2857	25.3833	24.5667
1988	7	29	32	23.08	8.92	23.3	30.1	26	26.4	21	26.1	25.2	24.1	82	73	94	83	23.3	31.2	31.5	28.7	20	24.7	24.9	23.2
1988	7	30	31.7	20.8	10.9	23.2	30.8	26.88	27.24	23	27.12	25.32	25.1333	98	77.8	92.8	87	27.9	33.74	31.7	30.7333	22.9	26.06	24.98	24.5
1988	7	31	33.4	22.7333	10.6667	24.4286	31.1143	27.2857	27.5143	23.7333	26.85	25.32	25.2	94.5	73.25	92.2	87.25	28.9	32.625	31.66	30.95	23.45	25.5	24.92	24.575
1988	8	1	32.1	22.32	9.78	23.48	29	26.44	26.34	22.95	25.6	24.44	24.35	94.75	81.6	90	87.5	27.625	31.1	29.88	29.475	22.7	24.64	23.92	23.725
1988	8	2	33.35	22.5	10.85	24.5111	31.2571	27.2	27.6286	23.525	26.975	25.925	25.475	91.375	73.125	91.25	85.375	28.275	32.8625	32.9	31.3375	23.075	25.5875	25.4625	24.725
1988	8	3	33.1	22.575	10.525	23.9333	30.5143	27.2571	27.2167	23.15	26.8857	26.0571	25.25	93.125	77.2857	91.1429	87	27.8125	33.1714	33.0143	31.0833	22.7875	25.7286	25.6286	24.5833
1988	8	4	33.15	22.5	10.65	24.375	31.3333	27.0571	27.5286	23.8571	27.05	25.8	25.7333	93.4286	72.5	92	86.5	29.0286	32.9375	32.5667	31.9167	23.5429	25.6125	25.4333	25.1
1988	8	5	33.5	22.825	10.675	24.8	31.0444	27.475	27.7	23.8	26.7143	25.65	25.2167	91.7143	72.5714	88.25	84	28.8143	32.2	31.925	30.6833	23.4143	25.2429	25.0875	24.4167
1988	8	6	33.45	23.1125	10.3375	25	31.775	27.25	27.825	24.2375	27	25.525	25.4429	92.625	72.7143	88.75	84.1429	29.6625	32.8	31.7	31.0857	23.8625	25.5571	24.9875	24.6571
1988	8	7	32.5	22.75	9.75	24.4889	30.1333	26.8333	27.14	23.85	27.48	25.72	25.575	92.625	80	94.6	90.75	28.925	34.64	32.62	32	23.4625	26.52	25.46	25.125
1988	8	8	33.2667	22.9	10.3667	24.8667	30.875	26.95	27.4125	23.7714	27.08	25.3667	24.875	92	77	91.3333	86.5	28.7857	33.54	31.7	30.3	23.3857	25.94	24.9667	24.2
1988	8	9	32.7	22.9143	9.78571	24.7429	30.7111	27.6571	27.7167	23.88	26.9667	26.2333	25.4	93.4	78.6667	91.1667	88	29.06	33.4167	33.4	31.4	23.56	25.9167	25.8333	24.8333
1988	8	10	32.05	22.575	9.475	24.0222	30.575	26.8222	27.1625	23.35	27.6333	25.525	25.4833	93.5	81.5	90.875	88.3333	28.1875	35.2	31.9	31.7	23.0375	26.7167	25.0875	24.9167
1988	8	11	32.15	23.05	9.1	23.9556	31.075	26.8857	27.1	23.225	27.0286	25.4286	25.1286	93.375	77.4286	91.4286	87.2857	27.9625	33.4571	31.7571	30.9143	22.9125	25.9	25.0571	24.5143
1988	8	12	32.45	23.075	9.375	24.7111	29.9	27.1	27.275	23.85	27.1667	25.8571	25.8833	93.25	82.5	91.8571	89.1667	29.025	34.3833	32.7429	32.4667	23.5375	26.35	25.4714	25.35
1988	8	13	33.4	22.825	10.575	24.4	30.8	26.95	27.3	23.6	27.4286	25.825	25.6286	93	78.4286	91.75	88	28.5625	34.5429	32.5625	31.9286	23.25	26.3857	25.425	25.0429
1988	8	14	31.95	22.95	9	24.6444	30.725	27	27.3375	24.075	27.1714	25.6	25.6286	94	77	92.125	87.7143	29.45	33.6857	32.2	31.8	23.775	26.0286	25.2375	25.0143
1988	8	15	31.9	22.725	9.175	24.0444	30.8571	26.6	26.975	23.525	26.6	25.28	25.04	92.75	75.2857	90.4	86.4	28.4625	32.4286	31.38	30.62	23.175	25.3143	24.82	24.36
1988	8	16	32	23.2	8.8	24.8889	30.8571	27.2	27.6	24.2	27.3714	25.4333	25.7333	92.25	74.5714	90.6667	86.3333	29.5375	33.9	31.7	31.9	23.825	26.0857	24.9833	25.0667
1988	8	17	31.8	22.6857	9.11429	23.9111	30.5667	27.1714	27.1	23.275	27.16	25.6571	25.45	93.25	75.6	89.2857	85	28.0375	33.62	32.0143	31.3	22.95	25.94	25.1429	24.75
1988	8	18	32.65	22.8857	9.76429	24.2889	30.7	26.875	27.175	23.375	26.95	25.675	25.3375	91.25	73.875	91.25	85.625	28.025	32.9	32.25	31.0625	22.925	25.5875	25.275	24.6125
1988	8	19	33.4	22.8333	10.5667	24.5143	31.5556	27.3	27.6286	23.7333	26.8857	25.925	25.56	94.3333	71.1429	92	87.2	28.9	32.3857	32.7875	31.64	23.4333	25.3429	25.5625	24.94
1988	8	20	32.8667	22.6	10.2667	23.8222	31.7143	26.8	27.2167	23.05	27.3714	25.8333	25.525	92.8571	74.2857	91.1667	85.6	27.75	33.8857	32.6333	31.56	22.725	26.0571	25.4333	24.86
1988	8	21	33.65	22.7667	10.8833	24.9778	31.275	27.1714	27.5	23.875	27.25	25.6857	25.4714	90.25	75.875	90.7143	85.8571	28.8	33.7625	32.2	31.4	23.3875	26.025	25.2286	24.7714
1988	8	22	33.3333	23.3	10.0333	24.5	31.25	26.48	27.225	23.76	27.3714	24.85	25.6333	93.4	73.7143	89.5	86.6667	28.9	33.8286	30.55	31.8333	23.44	26.0143	24.325	24.9667
1988	8	23	33.4	22.52	10.88	24.525	31.7714	26.5714	27.25	23.9	28	25.48	25.4667	94	73.8333	93	88.75	29.3	35.15	32.04	32.05	23.6667	26.6833	25.16	25.075
1988	8	24	31.8667	22.5333	9.33333	24.0889	30.9	26.4286	27.0857	23.275	26.875	25.2	25.1429	91.875	72.875	91	84.7143	27.9125	32.5875	31.2714	30.5857	22.875	25.45	24.7714	24.3571
1988	8	25	32.35	22.4	9.95	24.2889	30.2286	27.0667	26.98	23.6	26.4286	25.5667	24.96	94.25	76.4286	92	86.6	28.65	32.1	32.0667	30.36	23.3	25.2	25.2	24.26
1988	8	26	33.15	22.7667	10.3833	24.475	31.375	28	27.8571	23.6857	26.8286	26.0333	25.28	93.7143	70.5714	88.6667	84.4	28.7714	32.2286	32.7333	30.76	23.3714	25.2714	25.5	24.5
1988	8	27	32.3	22.6667	9.63333	24.625	31.075	27.4	27.6375	23.8571	27.3714	25.9333	25.76	93	76.1429	91.1667	86.8333	29.1	34.2	32.7333	31.7833	23.5714	26.2	25.5167	25.0167
1988	8	28	31.1	22.3	8.8	24.2	30.4	26.75	26.9286	23.225	26.4	25.475	24.9333	92.125	74	90.5714	84.8	27.8125	31.7833	31.6714	30.16	22.8375	25.0167	24.9429	24.12
1988	8	29	32.3	21.84	10.46	24	30.8667	26.4667	26.86	23	27.3714	24.8286	24.9667	91	77.2857	89	86.3333	27.4167	34.3714	30.3714	30.5833	22.5333	26.2286	24.3	24.2833
1988	8	30	31.3	22.2	9.1	24.5143	31.2333	26.24	27.02	23.5714	26.3167	24.8667	24.78	92.4286	73.8333	91.5	86.2	28.4286	31.6333	30.7333	30.04	23.2	24.9667	24.45	24.08
1988	8	31	31.6	21.16	10.44	24.475	31.1143	27.1714	27.5	23.2	26.8571	26.2	25.3286	89.875	73.8571	92.125	85.2857	27.625	32.6571	33.3875	31.0286	22.6875	25.4857	25.8625	24.5857
1988	9	1	32.8	23	9.8	24.325	31.2	26.5429	27.2286	23.3714	27.4	25.2	25.3833	91	75	90.5714	85.8333	28	33.9833	31.2429	31.2333	22.9143	26.1167	24.7429	24.7
1988	9	2	31.6	22.4	9.2	24.2	30.4286	26.6667	26.92	23.52	25.7	25.2333	24.575	93.4	69.3333	90.2	84	28.44	29.9	30.96	29.425	23.22	23.7167	24.64	23.625
1988	9	3	32.65	22.72	9.93	24.4571	30.8857	26.8857	27.2714	23.5	27	25.4667	25.375	92.3333	73.75	92.3333	86.5	28.35	33.2	31.9333	31.2	23.1333	25.675	25.1333	24.7
1988	9	4	32.3	22.52	9.78	24.425	31.2286	27.0857	27.4286	23.4	26.8286	25.7429	25.3286	91.1429	73	92.8571	85.5714	28.1	32.5429	32.5286	31.0571	22.9429	25.4571	25.4	24.5857
1988	9	5	32.8	23	9.8	24.95	31.2	26.8286	27.4571	24.0286	26.9429	25.5143	25.5143	93.2857	74.4286	91.2857	86.2857	29.3143	33	31.9	31.4	23.7	25.5857	25.1143	24.8
1988	9	6	31.8	23.08	8.72	24.525	31.0286	27	27.45	23.7143	26.8571	25.1333	25.15	93	75	87.5	85	28.7571	32.8	30.8167	30.6667	23.3571	25.5571	24.5167	24.4167
1988	9	7	31.1	22.28	8.82	24.1429	30.775	26.6	26.9	23.4667	27.24	25.2	25.4	92.6667	72.4	88.5	85.5	28.3	33.48	31.1167	31.225	23.1	25.86	24.6333	24.65
1988	9	8	32.7	23	9.7	25.25	31.9143	26.9714	27.7571	24.4	27.9714	25.3143	25.8857	91.2857	75.2857	88.8571	85.1429	29.8286	35.2	31.2714	32.1143	24	26.7429	24.7857	25.1571
1988	9	9	32.15	23.08	9.07	24.85	30.7571	26.5857	27.1857	23.8286	27.5	25.3	25.6333	91.5714	76	89.8571	85.6667	28.7857	34.3333	31.3857	31.65	23.3857	26.2667	24.8143	24.9
1988	9	10	32.1	22.56	9.54	24.625	30.8	27.0286	27.4	24.0286	26.8333	25.3167	25.3833	93.8571	74.1667	90.5	85.8333	29.4286	32.7167	31.4333	31.1667	23.7429	25.4167	24.8667	24.6667
1988	9	11	33.3	22.52	10.78	24.5714	31.6875	27.5571	27.9143	23.8167	27.96	25.7571	25.78	92.1667	74.6	89.2857	84.8	28.9167	35.12	32.2143	31.94	23.4333	26.74	25.2429	25.06
1988	9	12	32.9333	22.68	10.2533	24.675	30.7143	27.0333	27.4	24.0286	27.22	25.6333	25.9	93.8571	76.4	91.3333	88	29.3714	33.84	32.1333	32.375	23.7286	26.1	25.2333	25.325
1988	9	13	31.35	22.68	8.67	24.8571	30.45	27.2429	27.4571	24.5667	27.0714	25.7429	25.68	95.6	75	89.1429	86.8333	30.5833	33.3571	32.2143	32.1667	24.4167	25.7571	25.2286	25.1833
1988	9	14	31.35	22.8	8.55	24.2125	29.6857	26.7571	26.9429	23.7714	26.3857	25.4143	25.1714	94.4286	76.1429	88.8571	86.4286	29	32.0714	31.4857	30.8571	23.5143	25.1286	24.8714	24.5143
1988	9	15	30.95	22.45	8.5	24.3667	29.85	25.96	26.225	23.64	26.42	24.9	24.9	94	75.8	88	85.75	28.74	32.04	30.42	30.175	23.36	25.16	24.3	24.175
1988	9	16	32.45	22.15	10.3	24.1143	29.9	26.7286	27.24	23.5	25.88	25.75	24.9	94.1667	76.2	93.1667	88	28.4833	31.02	32.6667	30.4667	23.2	24.62	25.4333	24.2667
1988	9	17	32.4667	22.52	9.94667	24.8333	31.7857	27.2571	27.56	23.85	27.8	25.7714	25.6	94.8	73.7143	88.8571	85.4	30.14	34.6571	32.1143	31.76	24.16	26.4714	25.2429	25.04
1988	9	18	31.85	22.52	9.33	24.475	30.7714	27.1429	27.4429	23.5429	26.1667	25.7714	25.1	92.2857	72.8333	90	85.5	28.4	31.1833	32.3429	30.5333	23.1714	24.7	25.3143	24.3333
1988	9	19	32.2	22.6	9.6	24.625	31.3429	27.2143	27.5714	23.9429	26.8	25.85	24.9	93.2857	74	91	87	29.1571	32.56	32.6	30.35	23.6143	25.42	25.425	24.25
1988	9	20	30.85	22.04	8.81	24.0286	29.7429	26.8	26.85	23.0333	25.2	24.76	24.3	92.1667	73.75	88.8	88.5	27.55	30.35	30.26	29.9	22.65	24.275	24.18	23.95
1988	9	21	32	22.16	9.84	24.0125	29.8429	25.9429	26.4286	23.3	26.75	24.7167	24.8833	92.2857	77.1667	91.3333	86.5	27.9714	32.9	30.3833	30.3167	22.9	25.6167	24.3167	24.2167
1988	9	22	31.65	22.12	9.53	23.8375	29.8143	26.7143	26.7571	23.2571	26.4286	25.2286	24.9714	95.4286	78.5714	91.1429	88.2857	28.1571	32.4143	31.3857	30.6286	23.0429	25.3429	24.8	24.4
1988	9	23	31.6	22.04	9.56	24.2625	30.0571	26.2125	26.6571	23.4571	26.1333	24.9571	24.7667	93.5714	75.5	91.5714	86.5	28.3571	31.5	30.8857	30.0833	23.1429	24.8667	24.5571	24.1167
1988	9	24	31.65	22	9.65	23.6571	29.1	26.5	26.56	23.0333	26.8333	25.0571	24.96	92.8333	83	91.5714	87.8	27.5833	33.6333	31.1571	30.64	22.6833	25.9833	24.6571	24.36
1988	9	25	30.6	21.4	9.2	23.55	28.6857	26.0286	26.0857	22.7429	26.5714	24.6429	24.6571	92.2857	80.5714	89.8571	87.7143	27.0429	32.9143	30.1571	30.0429	22.3286	25.6429	24.1857	24.0429
1988	9	26	31.45	22.08	9.37	23.925	29.8714	26.7143	26.8286	23.1857	26.6857	24.9333	25.0667	93.5714	80.7143	90	88.6667	27.8714	33.2286	30.7167	30.9333	22.8857	25.7143	24.4333	24.55
1988	9	27	30.5333	22.24	8.29333	24.5125	29.44	25.72	26.34	24.0714	27.25	24.72	25.2	95.1429	85.75	93.2	91.25	29.5571	34.975	30.58	31.475	23.8286	26.575	24.4	24.8
1988	9	28	30.9	21.65	9.25	23.8	28.76	26.8	26.475	22.76	26.44	24.76	24.625	92.4	85.6	88.6	88.75	27.08	33.24	30.22	30.05	22.36	25.72	24.18	24
1988	9	29	31.6	22.28	9.32	23.9714	30.2167	26.5667	26.8833	23.3	26.3333	24.8	24.8167	94.3333	77	88.3333	86.3333	28.15	31.95	30.2833	30.1167	23.0333	25.0667	24.1833	24.1
1988	9	30	31.0667	22.35	8.71667	24.3	30.08	26.36	26.84	23.3	26.9	25.6667	25.2833	91.8333	77.8333	93.6667	87.6667	27.9833	33.25	32.4667	31.25	22.8833	25.75	25.3833	24.6833
1988	10	1	32.2	23.25	8.95	24.5333	31.44	26.56	27.475	23.7	27.08	25.5	25.24	93.1667	78.6	91.1667	87.4	28.7333	33.64	31.8833	31.1	23.3667	26	25.0667	24.66
1988	10	2	32.8	22.5	10.3	23.75	28.68	26.0167	26.04	23.1429	26.26	25.05	24.72	94	83.8	92.5	89.8	27.8286	32.72	31.1	30.32	22.8286	25.46	24.6667	24.16
1988	10	3	31.3	21.88	9.42	23.7286	29.28	26.02	26.22	23.4167	26.56	25	24.98	95.5	79.2	94.6667	90.6	28.3833	32.78	31.2333	30.86	23.1833	25.46	24.75	24.52
1988	10	4	32.6667	22.2	10.4667	24.2429	28.5333	26.62	26.56	23.6667	26.3333	25.4167	24.85	93.6	86.3333	92.3333	91.4	28.7833	32.95	31.85	31.16	23.35	25.65	25.05	24.68
1988	10	5	33	22.05	10.95	23.9	30.65	26.8	27.1167	22.8714	27.4833	25.2571	25.1167	90.2857	80.5	91.5714	87.6667	27.0429	34.7667	31.4286	30.95	22.3286	26.4833	24.8571	24.4833
1988	10	6	32.2667	22.7	9.56667	24.15	29.35	25.9833	26.3333	23.5429	26.45	24.9143	24.9667	94	78.8333	92.2857	88.6667	28.5714	32.4833	30.8	30.6333	23.2286	25.3667	24.5143	24.4
1988	10	7	33.1333	22.1	11.0333	23.2571	30.1	26.4167	26.7	22.3833	26.3333	24.7	24.325	93.3333	77.1667	91.1667	87.25	26.5	32	30.35	29.425	22.0333	25.1167	24.2333	23.65
1988	10	8	31.9333	22.7	9.23333	24.4125	30.7	25.8333	26.65	23.3857	27	25.2857	25.1333	92.8571	75.8333	93.7143	88	28.1429	33.25	31.6857	30.9	23.0143	25.8	24.9714	24.5167
1988	10	9	32.5333	22.9333	9.6	24.625	30.25	26.5333	27.0333	23.7429	26.6833	25.6857	25.35	94.1429	79.6667	95	89.3333	28.8714	33.05	32.6571	31.4667	23.4429	25.65	25.4429	24.8167
1988	10	10	31.8667	22.4	9.46667	23.8625	29.6333	26.25	26.5333	23.5333	26.54	25.45	25.04	93.6667	77.6	92.8333	87.8	28.5	32.4	31.9	30.7	23.1667	25.36	25.1	24.42
1988	10	11	31.0667	22.3333	8.73333	24.2125	30.4	27.02	27.24	23.4	26.7	24.96	24.85	92.5714	76.5	85.8	84.25	28.1429	32.625	30.38	30	23.0143	25.5	24.26	24.05
1988	10	12	30.5333	22.24	8.29333	23.9286	29.9333	27.12	26.6333	23.6833	25.85	25.4667	24.775	94.3333	69	87.3333	83.75	28.8	30.05	31.4333	29.675	23.4167	24.1	24.8333	23.875
1988	10	13	31.4667	21.75	9.71667	23.45	30.6	28.04	27.3667	23.12	26.7333	25.32	24.5	93.8	81	85.8	86.6667	27.82	33.1667	31.04	29.5667	22.82	25.7333	24.62	23.7667
1988	10	14	32.0667	22.24	9.82667	23.8714	30.9167	26.9	27.4	23.2333	26.6833	25.5286	24.98	93	77.8333	92.7143	87.8	27.9	32.75	32.1286	30.56	22.8833	25.5333	25.2	24.36
1988	10	15	32.0667	21.72	10.3467	23.7	30.12	25.8833	26.6	22.4714	26.4333	24.65	24.52	90	77.6667	90.8333	86	26.3714	32.2167	30.2333	29.66	21.9286	25.2833	24.2167	23.8
1988	10	16	31.4667	22.1333	9.33333	23.9875	30.45	26.25	26.7333	23.2	26.6143	24.5	24.7571	93.8571	79	88.8571	87.2857	27.9571	32.7857	29.7429	30.1571	22.8714	25.5286	23.9429	24.1286
1988	10	17	31	22.3	8.7	24.15	29.2333	26.26	26.46	23.6571	26.3	25.4333	25.3	94.1429	74.8	93.8333	88.5	28.7429	31.6	32.0333	31.2	23.3429	24.9	25.1333	24.7
1988	10	18	32.4	22.2833	10.1167	24.0375	30.24	26.82	27.16	23.0571	26.28	25.4	24.9	91.4286	76.4	90.3333	85.8	27.5143	31.74	31.55	30.2	22.5857	25	24.9333	24.16
1988	10	19	31.4	22.28	9.12	24.2	30.74	27.2	27.25	23.9333	26.64	25.48	24.975	95.6667	73.2	88.2	84.75	29.3333	32.12	31.64	30.175	23.7	25.2	24.88	24.15
1988	10	20	32	22.2	9.8	24.4429	30.7	27.22	27.1	23.6333	26.48	25.52	24.725	94.6667	75	89.2	85	28.6833	32.06	31.76	29.75	23.3333	25.18	24.98	23.9
1988	10	21	32.6667	22.88	9.78667	24.5286	31.18	27.32	27.6	23.8333	27.0667	25.7333	25.4	93.8333	75.8333	90.5	86.75	29.0167	33.45	32.25	31.2	23.5167	25.8167	25.2833	24.725
1988	10	22	32.4	22.3333	10.0667	24.4875	30.9	26.82	27.4	23.4	26.9286	25.6667	25.48	94.6667	77.2857	91.6667	89.6	28.35	33.4857	32.2667	31.88	23.1333	25.7286	25.2833	24.94
1988	10	23	30	22.8333	7.16667	24.725	29.3	26.6	26.6	24.0714	26.46	25.1714	25.18	94.8571	75.4	87.8571	86.6	29.5286	32.14	30.9571	30.82	23.8286	25.2	24.5857	24.5
1988	10	24	31.7	22.8667	8.83333	24.025	29.24	26.28	26.46	23.1429	26.1167	24.85	24.6833	92.5714	77.8333	92.3333	87.8333	27.7143	31.7833	30.75	30.05	22.7286	24.9333	24.5	24.0333
1988	10	25	32.1333	22.6333	9.5	24.6571	27.76	26.3	27.1	23.56	25.06	25.28	25.3	92.4	82	92.2	88	28.4	30.02	31.54	30.95	23.14	24.1	24.9	24.6
1988	10	26	31.6	23.32	8.28	24.8667	29.86	26.7	27.35	23.55	25.4667	25.25	24.3	91.25	79.3333	91.5	91	28.25	30.6333	31.5	29.6	23.05	24.4333	24.875	23.9
1988	10	27	32.3	22.92	9.38	24.8333	30.06	26.4	27.475	23.3	27.4	25.2667	25.4	91.5	85.4	92.3333	89	27.825	35.06	31.5333	31.6667	22.85	26.6	24.8833	24.8
1988	10	28	32.0667	22.64	9.42667	24.2333	29.52	25.825	26.7	23.36	25.275	24.02	24.5333	92.8	81.25	89.2	88.6667	28.1	30.475	28.9	29.7667	22.96	24.3	23.48	23.9333
1988	10	29	30.8667	22.3667	8.5	23.6857	30.2167	26.2167	26.56	23.2	26.4667	24.6857	24.72	95.6667	77.5	89.7143	88.8	28.05	32.3667	30.2	30.22	22.9667	25.2667	24.1714	24.16
1988	10	30	31.95	22.2	9.75	23.7429	30.0714	26.98	26.98	22.75	26.5	25.5667	24.92	93.6667	78.5714	91.8333	89	27.15	32.5143	32.05	30.7	22.4	25.4	25.1667	24.38
1988	10	31	33.25	22.6333	10.6167	24.4125	30.2	27.5167	27.45	23.5429	27.0167	25.6429	25.3	93.4286	84	88.2857	89	28.5	34.2	31.8	31.4	23.2143	26.1833	25.0571	24.7667
1988	11	1	32.2	22.35	9.85	24.3333	30.72	27.56	27.58	23.48	26.1	26.18	24.925	94.8	75.75	92.8	88	28.52	31.45	33.42	30.45	23.24	24.85	25.84	24.275
1988	11	2	32.3	23.4667	8.83333	24.6	31	27.08	27.725	23.6667	26.725	25.24	25.3667	94.3333	75.5	90.6	87.3333	28.7333	32.65	31.32	31.2333	23.4	25.525	24.8	24.7667
1988	11	3	32.5	22.9333	9.56667	24.5	30.36	26.46	26.92	23.52	26.38	25.42	25.1	93.8	75.4	94.6	88	28.48	31.96	32.06	30.84	23.2	25.12	25.18	24.5
1988	11	4	30.8	23.3	7.5	25.2333	29.32	26.18	26.72	24.08	25.375	24.96	24.575	93	78	92.2	87.5	29.4	30.25	31	29.75	23.74	24.2	24.62	23.925
1988	11	5	30.6	22.65	7.95	24.3167	29.525	27.38	26.85	24.14	26.1	26.32	25.3	94.75	74.75	90.6	87.25	29.72	31.25	33.44	31.125	23.94	24.75	25.86	24.725
1988	11	6	31.4667	22.88	8.58667	24.7	28.7333	26.72	26.82	24.0333	26.26	25.6	25.3	92.8333	82.6	91.2	88	29.3	32.6	32.18	31.225	23.7	25.3	25.2	24.7
1988	11	7	31	22.85	8.15	24.4333	30.7	27.0333	27.32	23.68	26.78	25.7667	25.375	92.8	76.2	91.1667	88	28.68	32.9	32.4	31.35	23.34	25.52	25.3833	24.75
1988	11	8	30.7333	22.84	7.89333	24.8286	30.8	27.7833	27.82	24.4333	27.4667	26.3	25.7	95.2	80.6667	91	88	30.2667	34.7	33.4667	32	24.2333	26.5333	25.85	25.1333
1988	11	9	31.5333	23	8.53333	24.5667	30.8333	28.5833	27.98	23.94	26.9	25.98	25.55	95	85.25	80.4	86.5	29.32	33.975	31.72	31.6	23.7	26.175	25	24.9
1988	11	10	32.2667	23.44	8.82667	24.3571	32.2667	27.5833	27.9667	23.5667	28.9	26.2667	26.3	93.3333	80	92	89.25	28.5	37.975	33.4667	33.475	23.2167	27.925	25.9167	25.775
1988	11	11	29	23.44	5.56	24.5333	31.55	26.9167	27.3	24.0833	28	26.24	26.075	94	78.6	92	90.6667	29.02	35.64	33.46	33	23.52	26.94	25.86	25.5667
1988	11	12	31.4667	23.22	8.24667	24.8333	31.32	26.9333	27.275	24.24	27.34	25.2667	25.65	94	79.4	87.3333	88.75	29.76	34.38	31.0333	32.025	23.94	26.3	24.6667	25.1
1988	11	13	31.9333	23.76	8.17333	24.6429	30.82	27.24	27.275	24.0333	27.36	25.48	25.625	93.6667	77.8	88.6	88.25	29.3833	34.22	31.6	31.9	23.7333	26.22	24.94	25.05
1988	11	14	30.4	22.64	7.76	23.9333	30.1	27.25	27.1	23.6333	26.78	26.2	25.6	95.2	80.2	90	93	28.6	33.18	33.1667	32.5	23.28	25.7	25.7667	25.35
1988	11	15	30	22.35	7.65	24.3667	29.4667	26.95	26.7	24.12	26.72	26.4	25.5	95.6	77.6	91	92.5	29.66	32.84	33.6667	32.25	23.9	25.48	26	25.2
1988	11	16	30.9	23.04	7.86	24.7333	30.7	27.2333	27.2	25	26.9	26.04	25.45	96	72.8	87.4	85.75	30.42	32.64	32.6	31.25	24.26	25.44	25.42	24.725
1988	11	17	31.6	23.2	8.4	24.5667	30.86	27.38	27.275	24.12	27.42	26.05	25.875	96.4	76.6	91.5	89	29.74	34.18	32.9	32.4	23.94	26.22	25.65	25.3
1988	11	18	32.0667	23.32	8.74667	24.9167	30.6667	27.3333	27.32	24.32	27.16	26.7167	25.975	94.2	73	91.6667	87.25	29.94	33.18	34.3167	32.425	24.06	25.72	26.3333	25.375
1988	11	19	33.3333	23.96	9.37333	25.1429	31.56	27.7	27.82	24.2667	27.86	26.65	26.1	92.6667	74.8	92.1667	86	29.6833	34.92	34.3	32.6	23.9167	26.56	26.2833	25.4
1988	11	20	33.7333	23.16	10.5733	24.88	31.5667	27.4	28.05	24.1	27.42	25.6667	25.9	94.75	74	88.1667	86.3333	29.575	33.9	31.9	32.3667	23.875	26.02	25.0667	25.2667
1988	11	21	30.8	23	7.8	24.5429	29.7	26.75	26.9167	23.75	26.6833	25.0667	25.1667	94.6667	81.6667	88.8333	88.6667	28.9333	33.3667	30.85	31.0667	23.4833	25.8	24.5333	24.6167
1988	11	22	32.3333	23.12	9.21333	24.6429	30.6	27.4333	27.5	24.2	26.6	26.2833	25.56	96.1667	72.2	89.6667	86.2	29.8833	31.98	33.2833	31.46	24.0333	25.12	25.8	24.84
1988	11	23	31.3	22.35	8.95	24.3	29.1	26.3	26.4	23.8	26.075	25.55	25.125	95.25	74.25	92	87.25	29.075	31.125	32	30.725	23.6	24.7	25.175	24.475
1988	11	24	32.2	22.85	9.35	24.96	29.92	27.25	27.5	24.1	26.575	26.15	25.3	92.25	78	87.5	82.3333	29.325	32.425	32.875	30.5667	23.7	25.375	25.55	24.3667
1988	11	25	31.1333	22.6	8.53333	24.5333	28.96	26.1167	26.55	24.12	26.075	25.1167	24.9	95.4	78.5	91.8333	86.6667	29.7	31.5	31.2333	30.2	23.9	24.85	24.7167	24.1667
1988	11	26	31.2667	22.88	8.38667	24.2429	28.14	26.36	26.22	23.7667	26.84	25.68	25.48	93.1667	85.4	93	90.4	28.8	33.94	32.34	31.74	23.4333	26.08	25.36	24.98
1988	11	27	30.8667	23.2667	7.6	24.6	30.3571	25.8	26.54	24.15	26.9333	25.08	25.44	94	77.6667	93.2	89.75	29.24	33.3667	31.26	31.425	23.66	25.7667	24.76	24.775
1988	11	28	31.9333	23.15	8.78333	25	30.7714	26.8	27.25	24.5667	27.75	25.7667	26.0333	94	76.6667	89.6667	88	30.08	34.8667	32.25	32.52	24.12	26.5667	25.3	25.4
1988	11	29	31.7333	23.16	8.57333	24.2714	29.7	27.18	26.975	23.7167	26.6	25.48	25.225	95.1667	82.5	90.6	89.5	28.9333	33.25	31.82	31.25	23.4667	25.75	25.02	24.7
1988	11	30	30.8	23.6	7.2	25.18	28.925	26.2	26.625	24.65	26.275	24.4	25.1	93.5	78.75	87.75	86.75	30.45	31.975	29.575	30.65	24.325	25.15	23.825	24.425
1988	12	1	32.3	22.6	9.7	24.1167	30.525	26.35	26.825	23.56	26.8	24.96	25.15	95	78.5	91.6	88.75	28.66	33.15	30.84	31.025	23.3	25.725	24.54	24.625
1988	12	2	31.9	23.16	8.74	24.5167	30.85	25.8667	26.6667	23.94	26.425	25.175	25.2667	94.6	73.75	92.3333	88.5	29.26	31.775	31.5667	31.35	23.66	25.05	24.9333	24.8
1988	12	3	30.5333	22.52	8.01333	24.5333	27.875	26.05	26.3	23.36	25.66	24.92	24.64	90.2	82	92.4	88.4	27.92	31.16	30.86	29.96	22.82	24.68	24.58	24.04
1988	12	4	31.8	22.9667	8.83333	24.7	30.4	27.48	27.8	23.96	26.6333	25.25	25.38	94.6	77.1667	89	86.8	29.28	32.6833	31.1667	31.18	23.66	25.4	24.7	24.68
1988	12	5	31.6	22.96	8.64	24.2	30	26.64	26.7333	23.6	26.9	25.35	25.125	93.8	81.25	92.6	91	28.58	33.625	32.12	31.8333	23.26	25.9	25.2	24.9667
1988	12	6	31.8	22.6	9.2	24.1	29.8667	26.6667	26.7333	23.7	27.05	25.7	25.375	95.5	83	91.6667	91	28.9167	34.2	32.3167	31.7	23.4833	26.2	25.3	24.95
1988	12	7	31.75	23.4	8.35	24.8	30.8	26.7	27.1	24.1167	27.4333	25.36	25.75	93.5	76.8333	91.4	88.25	29.4833	34.2667	31.58	32.175	23.7833	26.2333	24.98	25.15
1988	12	8	32.5	23.32	9.18	24.9714	31.4	26.6	27.2667	24.0667	28.5	25.7	26.1333	91.6667	80.25	93.3333	92.5	29.2167	36.925	32.3	34.05	23.6333	27.5	25.3667	26.15
1988	12	9	32.2	23.4857	8.71429	24.925	31.3143	27.4	27.8	23.8667	27.6143	25.9333	25.96	91	79.5714	92.3333	88.2	28.8	35.0429	32.7667	32.62	23.4	26.5714	25.55	25.38
1988	12	10	32.15	23.425	8.725	25.1375	31.3143	26.3286	27.2714	24.3	27.7667	25.4286	25.8	92.1429	79.8333	91.8571	88.3333	29.7286	35.4833	31.8	32.2667	23.9143	26.75	25.0429	25.2
1988	12	11	32.04	22.5429	9.49714	24.3556	30.98	26.8167	27.26	23.6875	27.4667	25.5429	25.5167	94.25	79.6667	91.5	89.6	28.8125	34.8833	31.8667	31.98	23.4125	26.3667	25.0833	24.98
1988	12	12	32.4	22.0571	10.3429	24.3778	30.4857	27.0857	27.2143	23.4875	26.75	25.2286	25.1833	92.5	75.5	89.3333	87.2	28.2875	32.6667	31.6167	31.26	23.1	25.4333	24.9167	24.68
1988	12	13	32.4	22.64	9.76	24.5714	32.05	27.8	28.1	23.8833	28.4	26.28	26.8333	93.1667	78.6	92	92.6667	29.0667	36.76	33.46	34.9667	23.5333	27.28	25.88	26.4667
1988	12	14	32.5	22.4857	10.0143	24.325	31.9667	28.1714	27.96	23.3143	27.7857	26.0286	25.7	91.6667	76.5714	89.4286	87	28.0143	35.1429	32.7143	31.8167	22.9571	26.5286	25.5143	24.9
1988	12	15	32.5	22.4571	10.0429	24.3778	31.4333	27.35	27.675	23.575	27.3714	23.88	20.9667	92.5714	76.7143	81.2	84	28.55	34.2429	28.02	30.4	23.2375	26.0857	22.66	24
1988	12	16	33.1333	22.4667	10.6667	24.3714	32.12	27.48	27.92	23.4333	26.88	25.8667	25.24	93.8333	72	91.1667	85.6	28.3	32.46	32.5667	30.84	23.1	25.36	25.45	24.5
1988	12	17	31.4	22.1714	9.22857	24.2	30.45	26.5	26.9833	23.3	26.9429	25.4429	25.2	92.8333	78.4286	92.2857	88	28	33.4857	31.8143	31.1	22.9333	25.8	25.0714	24.6
1988	12	18	31.76	22.225	9.535	24.1875	29.9333	26.8	26.68	23.2	27.25	25.8571	25.4	87.2	84.5	94.5714	92.75	27.6429	34.7	32.9143	31.9	22.6857	26.3833	25.5857	24.975
1988	12	19	32.1	22.3429	9.75714	24.075	31.4167	27.56	27.7	23.7429	26.48	25.6667	21.1333	93.8333	72.8	90	85.4	28.9	31.72	32.1	30.6	23.4714	24.94	25.1833	24.36
1988	12	20	32.6	22.2	10.4	23.9	31.5667	27.52	27.64	23.3714	27.0833	25.9333	25.18	93.5714	74.1667	90.5	84.4	28.1857	33.1667	32.6333	30.6	23.0286	25.6167	25.4833	24.34
1988	12	21	31.7	22.1143	9.58571	24.125	31.5667	28.3	28.0667	23.3429	26.2333	25.9333	25.02	93.1429	68.1667	86	83.2	28.1	30.7	32.2167	30.18	22.9857	24.4333	25.25	24.16
1988	12	22	32.15	21.8667	10.2833	24.35	31.2	28.1	27.9	23.2	26.28	25.6667	24.9	90.2857	72	88.1667	85	27.5429	31.22	31.85	30.05	22.6429	24.66	25.0667	24.075
1988	12	23	32.05	21.5143	10.5357	23.525	32.12	26.8667	27.48	22.6	26.68	25.0857	24.62	91.1429	72.6	87.7143	84	26.6857	32.3	30.8143	29.62	22.1429	25.14	24.4714	23.72
1988	12	24	32.3333	21.6667	10.6667	23.4286	30.88	26.8	27.05	22.8333	26.0333	25.3286	24.64	94.8333	71.8333	89.4286	86.2	27.4	30.9833	31.4286	29.86	22.5833	24.4833	24.8143	23.9
1988	12	25	31.5333	21.7714	9.7619	23.65	31.9429	27.6286	27.64	22.7	26.18	25.7	24.7	92	67	88.25	84	26.9143	30.54	31.95	29.66	22.2857	24.28	25.125	23.84
1988	12	26	32.8	21.9	10.9	23.9143	31.7857	26.9286	27.68	23.4286	26.7875	25.5	25.3286	93.5	71.625	93	86.8333	27.7	32.35	32.025	31.1833	22.75	25.2	25.15	24.6333
1988	12	27	32.2	21.5429	10.6571	24.0571	31.2833	27.3667	27.58	23.0333	26	25.7143	24.84	92.3333	72.1667	92	86.4	27.45	30.7333	32.3714	30.2	22.6167	24.3833	25.3429	24.12
1988	12	28	32.2	21.6857	10.5143	23.625	31.85	27.68	27.66	22.7286	26.44	25.9333	24.925	93.5714	70.4	91.5	86	27.0857	31.46	32.6667	30.3	22.4	24.76	25.5333	24.125
1988	12	29	32	22.5667	9.43333	23.6857	32.26	27.5	27.88	22.8833	27.16	25.34	25.04	93.3333	73.4	88.4	85	27.35	33.3	31.24	30.54	22.5167	25.62	24.74	24.24
1988	12	30	32.75	22.6	10.15	24.4714	31.74	27.68	27.92	23.7667	27.3333	26.24	25.2333	95.1667	78	92.2	88.6667	29.0667	34.2333	33.46	31.2667	23.5167	26.2333	25.88	24.6667
1988	12	31	32.8	22.3	10.5	24	31.95	28.6	28.25	23.2667	27.7333	26.8	26	94.3333	76.6667	91.6667	91.5	28.0667	34.8667	34.5333	33.05	22.9667	26.5	26.4	25.55

## Sheet: 1989
						Temperature				Temperature				Relative Humidity				Pressure				Dew temperature
Year	Month	Day	Maximum	Minimum	Max-Min	1899-12-31 07:00:00	1899-12-31 13:00:00	1899-12-31 19:00:00	Average	1899-12-31 01:00:00	1899-12-31 13:00:00	1899-12-31 19:00:00	Average	1899-12-31 01:00:00	1899-12-31 13:00:00	1899-12-31 19:00:00	Average	1899-12-31 07:00:00	1899-12-31 13:00:00	1899-12-31 19:00:00	Average	1899-12-31 07:00:00	1899-12-31 13:00:00	1899-12-31 19:00:00	Average		Month	Taverage	Hraverage
1989	1	1	32.5	22.28	10.22	23.7667	31.7	26.72	27.65	22.35	27.1	23.5333	24.5	90.75	76	82.3333	82	26.25	33.4	27.4667	29.25	21.875	25.9	22.6	23.6		January	27.3223	84.2446
1989	1	2	31.7	20.4667	11.2333	23.5571	31.2	26.7833	26.94	22.68	26.5	25.56	24.9	91.75	69.8	93.2	86.6667	26.325	31.5	32.2	30.4667	21.9	24.84	25.26	24.2333		February	27.8519	82.1296
1989	1	3	32.85	21.9143	10.9357	24.1125	31.5857	27.4857	27.6857	23	26.76	25.96	25.325	92	69.8	91.8	84.75	27.4167	32.04	32.8	30.875	22.5833	25.1	25.58	24.525		March	28.1812	77.4333
1989	1	4	32.6	22.2	10.4	24.075	31.7667	27.6	27.6167	22.84	27.1	25.8333	25.25	91.2	73.5	89.6667	85.5	27.06	33.15	32.3333	30.875	22.36	25.675	25.3167	24.45		April	27.2548	84.8839
1989	1	5	31.5	23.1667	8.33333	24.525	30.8714	26.4429	27.0429	23.36	26.74	24.7333	24.94	92.4	70.6	90.3333	84	28.06	32.08	30.3333	30.14	23	25.04	24.2667	24.1		May	27.1391	87.1634
1989	1	6	32.25	22.9667	9.28333	23.975	30.6	26.9286	27.2833	23.15	25.68	25.2167	24.68	93.5	71.4	88.1667	84	27.8167	30.02	31	29.54	22.8333	23.88	24.6	23.74		June	27.2691	85.3183
1989	1	7	31.75	22.4	9.35	24.65	30	27.5167	27.45	22.52	26.64	25.1667	24.925	82.8	73	84.1667	78.5	25.76	32.12	30.5833	29.65	21.5	25.22	24.3833	23.8		July	27.2608	86.1366
1989	1	8	30.6	21.72	8.88	23.4857	30.6667	27	26.9833	22.4667	26.3	25.52	25	94	72.5	92.8	87	26.6667	31.35	32.02	30.55	22.1333	24.75	25.16	24.3		August	27.2975	86.9263
1989	1	9	32.7	22.3143	10.3857	24.65	31.7429	26.9714	27.6286	23.05	27	25.1667	24.98	86.8333	71.2	91	82.2	27	32.58	31.1833	30.02	22.3667	25.44	24.7333	24.06		September	27.0486	85.7933
1989	1	10	33	22.16	10.84	24.0571	30.9286	28.2857	27.85	22.86	26.46	25.4333	25.375	89.8	74.4	83	83.25	27	32.04	30.8833	30.875	22.34	25.1	24.45	24.5		October	26.9123	86.171
1989	1	11	32.2667	22.3333	9.93333	23.5143	31.65	27.3333	27.4667	22.7	26.075	25.3	24.525	94.8	65.75	88	82.25	27.16	30.05	31.14	29.15	22.42	24.1	24.7	23.55		November	27.1831	86.4194
1989	1	12	32.8667	22.6667	10.2	23.8143	30.9	26.9	27.1	22.48	26.625	25.225	24.7333	90.8	78	92	88	26.48	32.525	31.4	30.3	22.02	25.425	24.825	24.1667		December	27.4431	84.629
1989	1	13	33.35	23.2	10.15	24.2714	31.7714	27.0143	27.7	22.9	26.12	25.25	24.75	90	66.8	92.8333	81.75	27.08	30.36	31.5167	29.5	22.36	24.26	24.9	23.75
1989	1	14	33	21.7429	11.2571	23.75	32.2	27.3667	27.6333	22.3333	26.2	25.85	24.8	89.5	67.75	93.75	85.6667	26.2167	30.575	32.775	30.1333	21.8	24.4	25.575	24.0333
1989	1	15	32.35	21.6571	10.6929	23.8625	31.8571	26.8571	27.3143	22.5667	26.68	25.0667	24.76	90.5	67.4	91.5	82.8	26.6333	31.52	31.0833	29.68	22.0833	24.86	24.6667	23.84
1989	1	16	32.7333	21.7	11.0333	23.6625	31.5714	27.4714	27.45	22.28	26.925	25.24	24.85	91	72	86.8	87.5	26.2	32.7	30.9	30.65	21.82	25.475	24.6	24.3
1989	1	17	31.2	21.35	9.85	23.25	29.96	26.46	26.46	22.15	26.125	25.15	24.3667	91.5	69.5	91	83.6667	26.025	30.625	31.125	29.1333	21.675	24.35	24.7	23.5
1989	1	18	32.4	22.28	10.12	23.7	30.04	26.68	26.7	22.85	26.55	25.82	25	92.75	73.75	89.8	84.3333	27.275	31.975	32.4	30.1667	22.475	25.075	25.34	24.1
1989	1	19	32.4	22.04	10.36	23.65	31.625	26.15	26.7	22.96	25.8	25.75	24.75	93.6	69	92.25	86	27.5	29.8667	32.4	29.85	22.64	24	25.375	24
1989	1	20	33.0667	21.8	11.2667	23.08	31.6	27.34	27.36	22.36	26.2	25.675	24.675	92.75	65.75	88.5	82.6667	25.95	30.3	31.925	29.5	21.675	24.175	25.1	23.7
1989	1	21	32.5333	21.44	11.0933	23.3667	31.88	26.78	27.14	22.36	27.2	25.25	25.05	94	79	90.75	89.5	26.54	33.95	31.425	30.95	22.06	26.15	24.8	24.55
1989	1	22	33.2667	21.56	11.7067	23.9	30.4	27.1333	26.96	22.7	26.25	25.6	25.1	92.25	76	93.6667	88.5	26.975	31.8	32.3333	30.95	22.325	24.975	25.3	24.55
1989	1	23	32.8	22.36	10.44	23.8833	31	26.6333	27.0333	22.8	26.775	24.8	24.775	93	76.75	90.75	86.5	27.18	32.9	30.55	30.125	22.44	25.6	24.375	24.1
1989	1	24	32.2667	22.64	9.62667	24.0833	31.5167	26.8	27.26	22.78	26.6	25.6	24.9	91.4	68.75	92.25	85	27.02	31.6	32.175	30.2333	22.34	24.9	25.25	24.1667
1989	1	25	32.8	22.2667	10.5333	23.7286	31.5429	27.7857	27.7286	22.72	26.95	25.875	25.175	94.8	71.5	87	84.5	27.28	32.7	32.25	30.75	22.46	25.475	25.275	24.4
1989	1	26	33	21.8	11.2	23.5429	31.6714	27	27.3	22.48	26.125	24.75	24.6	92.25	68.5	86	82.75	26.8	30.675	29.975	29.05	22.18	24.425	24.075	23.525
1989	1	27	32.2667	21.8	10.4667	23.5	32.1143	26.9	27.3	21.9333	26.9	24.8	24.6333	93.3333	68.5	90.3333	85.3333	25.8667	32.175	30.4333	29.8667	21.6	25.175	24.3333	23.9
1989	1	28	32.8	22.5	10.3	23.8429	31.5714	27.5	27.6286	22.35	26.45	25.4	24.65	93	68.25	86.8	82.25	26.55	31.25	31.28	29.425	21.975	24.725	24.76	23.725
1989	1	29	31.3333	22.7	8.63333	24.0143	31.0429	27.0143	27.2857	22.8	25.525	25.32	24.4	92	66.25	87.6	80.75	27.16	29.075	31.2	28.8	22.4	23.525	24.7	23.35
1989	1	30	31.8667	22.92	8.94667	24.0857	31.6167	26.8333	27.54	22.88	26.2667	24.9	24.25	92.2	70	91	80	27.3	30.9667	30.8	28.45	22.5	24.6	24.5	23.15
1989	1	31	32.6667	23.1	9.56667	24.65	31.9667	27.6	27.8	23.8667	27.1333	26.25	25.8	95.3333	69.3333	90.75	84	29.2333	32.6667	33.275	31.8	23.6333	25.5	25.825	25.05
1989	2	1	32.9	22.2	10.7	23.26	33.0333	27.85	27.9	21.8333	27.8	27.1	25.1	93.6667	64.5	89	85	25.8667	33.2	34.8	31.2	21.5333	25.6	26.6	24.3
1989	2	2	33.2	22	11.2	23.8333	31.44	27.64	27.925	22.6	26.85	25.7	24.6	91	74.5	89.5	82	26.775	32.85	32.05	29.8	22.125	25.6	25.2	23.7
1989	2	3	32.4	22.56	9.84	23.75	31.76	27.24	27.46	22.35	25.9667	25.3333	24.4333	93.5	65.6667	80.3333	79.6667	26.625	29.7667	30.3333	28.7333	22	23.9667	24.3	23.2667
1989	2	4	33.6	21.04	12.56	23.05	32.5	27.3667	27.5833	21.925	27	23.7	23.9333	93.25	66.6667	81.3333	80.3333	26.075	32.2333	27.7667	28.2	21.625	25.2	22.7333	22.8667
1989	2	5	33.9	20.8	13.1	22.6667	31.8667	26.68	26.86	21.7	26.8667	24.3	24.1	95	71.6667	93	88.5	25.875	32.5333	29.75	29.45	21.45	25.4333	23.95	23.55
1989	2	6	33.8	21	12.8	23.4	31.2167	27.3833	27.2	21.6667	27.1	25.3333	24.6667	94	76.3333	89	86.3333	25.7	33.5667	31.3667	30.2	21.3667	25.9667	24.8	24.0667
1989	2	7	33.9	22.32	11.58	23.55	32.2	27.75	27.62	22.6	26.1333	24.7	24.3333	93.75	62.3333	79.3333	78.6667	27.025	29.9333	29.2	28.5	22.275	24.0333	23.6667	23.2
1989	2	8	33.2	22.4	10.8	23.8833	31.74	27.5	27.46	23.3	26.3667	25.2333	25.0333	95	62.3333	83	80.3333	28.175	30.3667	30.6333	29.8	23.075	24.2667	24.4	24
1989	2	9	33.8	23.35	10.45	24.65	31.2167	27.68	27.8	23.6667	26.6	27.4		93.5	69.6667	100	94	28.9	31.8333	36.5	34.1	23.4667	25	27.4	26.1
1989	2	10	33.6	23.12	10.48	24.4833	32.25	27.42	27.82	23.55	26.7333	25.05	24.9	93.25	67.3333	81	80.5	28.475	31.7667	30	29.65	23.225	25.0333	24.05	23.85
1989	2	11	33.4	23.6667	9.73333	24.66	30.875	26.7	27.275	23.9667	25.05	25.5	24.85	94	67.5	90	83.5	29.2667	28.45	31.75	29.85	23.7	23.2	25.05	23.95
1989	2	12	33.5	23.875	9.625	24.925	31.7667	27.7	27.875	23.6	26.3	24.8333	24.3	95	63.6667	75.3333		29.4	30.5667	29		23.8	24.2667	23.5
1989	2	13	33.8	22.84	10.96	24.2167	32.1	27.16	27.425	23.325	27	26.6333	25.55	91.75	74	90.3333	85	28	33.15	34.0333	31.5	22.95	25.65	26.2	24.8
1989	2	14	34	23.04	10.96	24.7	32.8333	27.44	28.12	23.825	27.4	27.1	24.8	92	66.5	97.5	86	29.025	33.15	35.75	32.3	23.55	25.55	27	25.15
1989	2	15	34.2	22.52	11.68	23.9333	31.95	28.0667	28.0333	23.375	26.2	24.7	24.6333	96.25	68	75	79.6667	28.45	30.7333	28.7333	29.1	23.225	24.4	23.3667	23.5667
1989	2	16	34.4	22.52	11.88	24.1167	33.3333	27.48	27.9	22.925	26.6667	25.7	25	91.5	60.6667	92.5	84	27.275	30.7	32.35	30.3	22.5	24.4333	25.35	24.15
1989	2	17	34.2	21.6	12.6	24.1	32.56	28.3833	28	23.125	26.5	24.1	24.55	89.5	58	72.5	74.5	27.425	30.3	27.45	28.45	22.6	24	22.6	23.1
1989	2	18	34.6	22.04	12.56	23.7333	32.6	28.2833	28.2167	22.35	26.5333	24.6	24.3667	89.25	61	73.3333	73.6667	26.125	30.5	28.3667	28.0667	21.775	24.3	23.0333	22.8667
1989	2	19	34.1	22.72	11.38	24.0167	33.0667	28.1833	28.3667	22.525	25.7667	25.5	24.7	89	54	82	77.5	26.425	27.9667	31	28.95	21.975	22.9	24.6	23.5
1989	2	20	33.7	22.52	11.18	24.1833	33.0333	28	28.28	22.925	26.4	25.1333	25.0333	89	58.3333	73	73.3333	27.05	29.9333	29.2667	29.0667	22.35	24.0667	23.7	23.5333
1989	2	21	33.7	22.8	10.9	24.4667	32.6	27.32	27.98	22.9333	27.075	26.4333	25.6667	92	66.5	90.3333	83	27.3667	32.65	33.6667	31.7	22.5333	25.15	26	24.7667
1989	2	22	34.3	23.12	11.18	24.1833	33.4667	27.2	27.9	23.425	28.475	25.1333	25.6333	90	69	86.3333	83	28	35.65	30.9	31.5667	22.95	26.875	24.4667	24.7333
1989	2	23	34.6	23.08	11.52	24.3333	33.5667	28.3	28.6333	23.3	28	26.625	25.9	89	68.6667	86.75	82	27.75	34.8333	33.675	31.9667	22.775	26.2333	26	24.9667
1989	2	24	34.8	22.9	11.9	23.85	33.5167	27.8833	28.575	23	27.175	25.2	26	96	61.5	86.75	86	27.8	32.05	30.9	32.6	22.8	24.875	24.55	25.3
1989	2	25	35.3	23.1	12.2	23.8333	31.8333	28.8333	28.35	22.45	26.225	25.6	24.7	94.25	73	87	82	26.85	31.45	31.6333	29.6333	22.15	24.55	24.9333	23.6333
1989	2	26	34.6	22.85	11.75	23.74	32.9167	28.56	28.075	22.075	27.4	24.7333	24.6333	91.25	67.75	78.6667	79.6667	26	33.35	29.2667	29.5	21.625	25.575	23.5333	23.5
1989	2	27	33.9	22.04	11.86	23.46	31.5333	27.35	27.32	22.45	27.1	24.925	24.85	95.25	74	88.5	86	26.975	33.65	30.575	30.4	22.225	25.525	24.375	24.025
1989	2	28	34.7	22.36	12.34	23.8	32.25	27.75	27.9	21.7	27.1	25.8	24.2333	94	71	92.25	83.3333	25.5667	33.125	32.55	28.7667	21.4	25.4	25.475	23.3
1989	3	1	33.6	19.8	13.8	23.475	31.9	28.0333	27.9333	21.7333	25.4	24.7	23.9667	85.6667	60.3333	74	73.6667	24.7667	27.7333	28.5333	27	20.9	22.6667	23.2	22.2667
1989	3	2	34.9	21	13.9	24.16	33.525	28.575	28.7	23.025	25	24.9333	24.05	91.5	48.5	73.6667	68	27.45	25.4	28.8	26.3	22.6	21.35	23.3333	21.95
1989	3	3	35.4	22	13.4	24.2	33.04	28.625	28.7	23.0333	25.6	24.2	25.1	92.6667	56	71.5	72	27.5333	27.8667	27.35	29.3	22.7	22.7333	22.5	23.6
1989	3	4	35.5	22.9	12.6	24.54	31.9	27.9	28.175	23.125	25.1	25.9	24.85	90.75	59.5	89.5	79	27.55	27.65	32.6	29.4	22.675	22.7	25.4	23.7
1989	3	5	33.9333	22.8	11.1333	24.08	32.2667	28.12	28.55	23.125	25.8667	25.4	25.3	95	66.6667	82.6667	79.5	27.9	29.9	30.9333	30.2	22.85	24.0333	24.5667	24.2
1989	3	6	34.6667	22.4667	12.2	24.36	33.08	27.88	28.32	23	26.4667	24.5	24.4	90.5	62.3333	77.25	74	27.3	30.6	28.9	28.2333	22.525	24.4	23.2	22.9667
1989	3	7	34.2	21.6667	12.5333	24.52	31.48	27.56	27.8	23.4	26	25.35	24.9	93.75	66.3333	82.75	79.3333	28.3	30.1333	30.8	29.5	23.1	24.1667	24.5	23.8
1989	3	8	34.9333	22	12.9333	24.3333	32.2333	27.5667	27.9167	23.32	25.7333	24.4	24.6667	93.2	61.3333	78.5	79.3333	28.08	29	28.9	29.1333	22.96	23.5333	23.175	23.4667
1989	3	9	33.1	22.9333	10.1667	24.4667	32.6667	27.38	27.94	23.4	25.925	26.2	25.3667	91.2	59.5	91	80	28.04	29.175	33.225	30.5	22.94	23.575	25.825	24.2667
1989	3	10	35	22.4	12.6	24.92	32.7	28.38	29.2667	23.775	26.2	24.9	24.9	92.5	64.25	79	75	28.8	30.175	29.475	28.95	23.4	24.15	23.75	23.5
1989	3	11	34.8667	23.95	10.9167	24.6	33.2	28.34	28.62	23.175	26.6667	24.55	24.5667	90.25	62	77.25	74.3333	27.625	30.8333	29.025	28.5	22.7	24.5667	23.225	23.1
1989	3	12	35	23.2	11.8	25.4833	32.6	28.16	28.6	23.88	26	25.2667	25.1	89.2	64.6667	81.3333	78	28.72	29.7667	30.4333	29.7667	23.34	23.9333	24.3333	23.9333
1989	3	13	33.0667	23.85	9.21667	25.15	32.2667	27.9429	28.88	23.84	25.6	24.86	24.975	90	58.4	79.4	73.75	28.74	28.24	29.52	28.975	23.36	23.06	23.8	23.475
1989	3	14	33.1333	23.2	9.93333	24.1143	31.8667	27.9857	28.0667	23.1	26.45	25.05	24.75	94	62	80.5	77	27.75	30.45	29.9333	28.975	22.8167	24.325	23.9833	23.45
1989	3	15	33.4	23.3	10.1	25.1	32.8857	27.6714	28.3286	23.68	26	25.15	25.0333	91	56.5	81	75	28.52	28.8	30.125	29.1333	23.22	23.375	24.15	23.5667
1989	3	16	34.6	23.9	10.7	24.6429	33.2857	29.0143	29	23.45	27.44	24.92	25.22	92	65.2	72	76.2	28.2167	32.94	28.78	29.86	23.05	25.6	23.38	23.96
1989	3	17	33.8	22.55	11.25	24.2	32.4	28.4143	28.46	23.2	25.7333	25.05	25.25	91.2	59.6667	77	78.5	27.74	28.9	29.625	30.15	22.78	23.2333	23.85	24.15
1989	3	18	33	23.8	9.2	24.6143	31.0429	26.1	26.8833	23.3833	25.75	23.6	24.025	89.6667	68.5	85.2	79.25	27.8833	30	28	28.125	22.8667	24.025	22.78	22.925
1989	3	19	35.0667	23	12.0667	25.1286	32.5667	27.96	28.5	23.04	26.9	25.2667	25.0667	85.4	67	80.6667	76.6667	26.86	32.025	30.4667	29.6	22.24	25.125	24.2667	23.8
1989	3	20	34.4333	23.25	11.1833	25.4429	33.2571	28.3333	28.75	23.1167	27	25.35	25.1	81.6667	66.5	77	73.75	26.7167	32.175	30.1	29.475	22.05	25.175	24.15	23.625
1989	3	21	34	23.3	10.7	24.1	31.8714	27.9857	27.9167	23.06	26.65	25.52	24.5	93.4	70.75	83.8	80.6667	27.68	32	31.24	28.9333	22.76	25.125	24.6	23.3667
1989	3	22	34.3333	22.55	11.7833	23.5667	32.7167	27.3429	27.56	22.96	26.4667	24.75	24.4667	94.8	59	81.8333	79	27.64	30.1333	29.5833	28.7	22.7	24.1	23.8	23.2667
1989	3	23	34.1333	22.1333	12	24.1286	31.6	27.9286	27.8	22.9833	26.8	25.1667	24.8333	90.8333	70.6667	81.5	79.3333	27.4	32.2	30.3	29.4667	22.5333	25.2333	24.2167	23.7333
1989	3	24	32.9333	23.6667	9.26667	25.0286	32.8333	26.8286	27.8	23.5167	25.2	24.8667	24.6333	88	61.6667	88.5	79	28	27.9333	30.45	28.9	22.9333	22.8667	24.3	23.4333
1989	3	25	32.3333	22.9	9.43333	23.8	32.2429	28.3833	28.025	22.75	26.3	25.5	24.8	93.75	60.8	82	77	27.225	29.94	30.94	29	22.45	23.96	24.6	23.5
1989	3	26	32.4	23.55	8.85	24.4	30.6	28.2286	27.6167	22.96	25.8	24.25	24.375	90.4	68.75	76.1667	78.25	27.28	29.9	28	28.4	22.48	24	22.8667	23.15
1989	3	27	32.3333	23.7	8.63333	24.3714	31.2571	27.5833	27.7167	22.9833	27.7	25.48	25.475	90.1667	73	86.6	82.75	27.2667	34.775	31.66	31.4	22.5	26.125	24.78	24.525
1989	3	28	32.4	23.65	8.75	25.3714	31.8143	28.0143	28.3	24.1	27.35	25.7667	25.9	90.6667	67.25	85	80.5	29.2667	33.075	31.8	31.65	23.65	25.65	25.05	24.95
1989	3	29	35.4	24	11.4	24.8667	31.4571	28.4857	28.0333	22.7	26.28	24.8333	24.625	84.8	68.6	77.3333	78	26.28	30.94	29.3167	29.05	21.74	24.58	23.45	23.4
1989	3	30	31.6667	24.05	7.61667	24.8286	30.8857	27.5429	27.7	23.9	25.88	24.3333	24.62	93.5	67.8	77.3333	78.4	29.1167	30.3	28.6333	29.1	23.6	24.08	23.05	23.42
1989	3	31	33	23.65	9.35	24.6286	31	27.6857	27.7571	23.56	26.5	25.15	24.975	94.2	76.5	85.75	85.25	28.62	32.275	30.775	30.425	23.3	25.275	24.45	24.275
1989	4	1	30.9333	23.05	7.88333	24	29.4	27.2	26.775	23.2167	25.8	24.48	24.3667	94.6667	71	78.8	81	28.0167	30	28.84	28.6667	22.95	24.0667	23.36	23.3
1989	4	2	34	22.8	11.2	24.3333	30.4833	26.4333	26.82	23.36	26.06	24.6	24.4	93.2	76.4	89.1667	87	28.14	31.32	29.9833	29.35	23.02	24.78	24.0667	23.7
1989	4	3	32.6	24.2	8.4	24.7286	30.5333	27.3667	27.55	23.1333	26.18	24.84	24.66	89.3333	73.2	83.2	81.2	27.4333	31.2	29.92	29.36	22.5667	24.68	23.92	23.64
1989	4	4	33.6	23.4	10.2	24.6571	29.8	26.8833	27.0333	23.4833	23.45	24.8	23.4333	91.4	69.5	90.6	84.25	28.2833	26.05	30.48	28.25	23.1167	20.45	24.34	22.6
1989	4	5	33.4667	23.25	10.2167	25.2714	29.6833	27.2667	27.3667	23.9	25.25	25.36	24.85	93	80.25	86	88.3333	29.2	30.375	31.02	30	23.65	24.2	24.62	24.0333
1989	4	6	32.6	23.5	9.1	25.3143	29.36	27.62	27.52	23.84	26.24	25.14	25.175	91.8	80.2	86.4	84.75	28.86	32.14	30.66	30.575	23.44	25.24	24.42	24.4
1989	4	7	35.8	23.2	12.6	25.25	31.56	28.1167	28.2	24.2333	27.125	25.75	26	91	75.25	86	88	29.7333	33.425	31.675	32.25	23.9667	25.85	25	25.25
1989	4	8	33.4667	22.8	10.6667	24.1571	30.8	27.4	27.3667	22.7167	27.3333	25.1	25.0333	91.3333	72.6667	85.6667	78.6667	26.8333	33.2333	30.5167	29.7333	22.2	25.7667	24.35	23.8667
1989	4	9	34.2667	23.3	10.9667	24.7	31.05	27.5167	27.98	23.6	27.2667	25	25.3333	92.6	66	86.8333	78	28.56	32.3	30.5	30.1333	23.24	25.3333	24.2833	24.1333
1989	4	10	34.0667	23.2	10.8667	24.9429	30.35	27.1333	27.2667	23.7833	26.2667	25.6667	25.2333	93.1667	73.3333	77.3333	80.3333	28.85	31	30.7	30.0333	23.4333	24.5667	24.4667	24.0667
1989	4	11	31.9	22.4	9.5	24.7167	31.3	26.9167	27.42	23.4	26.425	25.5333	24.95	91.6	70.75	90.8333	83.5	28.08	31.275	31.9	29.975	22.96	24.775	25.0833	24.075
1989	4	12	31.6	23.95	7.65	24.9833	30.16	26.35	27.24	23.4	27.5333	25.16	26.05	91.75	79.3333	91.4	83.5	28.1	34.7333	31.34	32.35	23.025	26.5	24.74	25.25
1989	4	13	31.4	23.15	8.25	24.04	30.36	27.32	27.26	23.075	26	25.5	24.9	93.5	70.5	88	82	27.675	30.5	31.6	29.95	22.75	24.35	24.95	23.95
1989	4	14	32.0667	23.4	8.66667	24.3333	29.9	26.6333	26.8833	23.56	27.075	25.32	25.325	96	82	92.2	89.5	28.76	34.05	31.6	31.425	23.34	26.225	24.96	24.85
1989	4	15	31.9333	23.45	8.48333	24.6333	30.7667	26.5167	27.1	23.42	27	25.26	25.4	90.4	75.5	91.6	84	28.06	33.3	31.6	31.15	22.92	25.8	24.86	24.65
1989	4	16	32.2667	23.5	8.76667	25.0857	31.1333	26.9167	27.5667	23.9833	25.3	25.8	25.025	92.6667	66.75	89.8333	82.5	29.2	28.925	32.3167	30.025	23.6333	22.675	25.2833	23.85
1989	4	17	31.6	24.1	7.5	25.3143	31.28	26.9167	27.96	24.0167	27.325	25.36	25.9667	91	73.25	93	85	29.0667	33.55	31.94	32.2667	23.5833	25.925	25.02	25.2
1989	4	18	32.5333	23.65	8.88333	25.1429	31.3333	26.92	27.52	24	25.775	26.16	25.5	93.6	65.5	94	83.3333	29.3	29.3	33.44	30.9	23.7	23.675	25.86	24.5
1989	4	19	32	24.2	7.8	24.6714	31.12	27.0167	27.84	23.95	27.2	25.25	25.8667	93.5	66.6667	89	81.6667	29.2	32.4333	31.175	31.5667	23.6333	25.4	24.675	24.9
1989	4	20	32.4	23.6	8.8	25.2857	31.1667	27.55	27.8167	24.16	27.38	25.95	25.775	94	76	92.25	88	29.64	33.92	32.9	32.1	23.88	26.16	25.575	25.175
1989	4	21	31	22.92	8.08	25.0571	29.8857	26.5833	26.7833	23.9833	26.24	25.5667	25.28	94.3333	79.8	92.1667	88.4	29.3333	32.22	32.1333	31.24	23.7167	25.26	25.1833	24.72
1989	4	22	31.4	23.65	7.75	25.2	30.5	27.0333	27.02	24.3667	26.25	26.2333	25.2333	95	77.25	93.8333	87.3333	30.0667	31.9	33.6	30.9333	24.1333	25.1	25.9833	24.5667
1989	4	23	31	22.88	8.12	24.6286	29.5333	26.8167	26.6	23.7167	26.35	25.24	25.175	92.6667	80.25	91.4	87.75	28.75	32.45	31.42	30.95	23.3667	25.425	24.84	24.6
1989	4	24	30.7	22.9	7.8	24.45	29.7333	27	27.24	23.5333	26.42	25.925	25.3	92.8333	77.8	94	88.3333	28.4167	32.3	32.975	31.2667	23.2	25.32	25.625	24.7333
1989	4	25	32.1333	22.96	9.17333	24.7571	30.7	26.3714	26.9667	23.9167	26.8	25.08	25.3	92.8	78.3333	94.2	88	29.2167	33.1333	31.34	30.6333	23.6333	25.7667	24.8	24.3667
1989	4	26	32.2	23.16	9.04	25.0714	30.4667	27.35	27.52	23.85	26.2667	25.6	24.95	93.75	80	93	89	29.05	32.3333	32.2333	30.65	23.55	25.3	25.3	24.45
1989	4	27	31.75	23.16	8.59	24.4857	30.8429	27.3429	27.5286	23.8833	27.3	25	25.125	95.3333	76.6	82.8	83.25	29.2833	33.96	30.28	30.475	23.6833	26.16	23.88	24.175
1989	4	28	29.25	23.52	5.73	24.6857	28.5571	25.5333	26.0167	23.9167	26.12	24.66	24.925	96	82.6	95.4	91.75	29.3333	32.22	30.7	30.8	23.7333	25.28	24.44	24.525
1989	4	29	31.75	22.3	9.45	24.5833	30.6667	26.4667	27.0667	23.3	26.825	25.46	25.3667	93.25	76	94	87.6667	28.075	32.875	32.1	31.3333	23	25.625	25.2	24.7667
1989	4	30	31.9333	22.88	9.05333	24.4286	30.1857	25.4667	26.4167	23.04	26.8	23.28	23.4	92.8	77.75	86.8	80.5	27.56	33.025	27.7	27.3	22.68	25.7	22.52	22.3
1989	5	1	31.45	22.9	8.55	24.5714	29.5571	26.4143	26.7714	23.4833	26.24	25.3667	25.08	94.5	79.2	93.1667	88.6	28.4833	32.12	31.7833	30.86	23.2	25.22	25.0667	24.52
1989	5	2	30.15	22.7333	7.41667	24.4286	30.2	26.8	27	23.44	25.4	25.4667	24.35	94	74.6667	89.8333	88	28.34	30	31.6833	29.55	23.14	24.0667	24.9833	23.8
1989	5	3	30.65	23.2	7.45	24.3571	30.3429	26.8714	27.1143	23.3167	26.225	25.44	25.0333	93.1667	71.25	92.8	86.6667	28.0833	31.075	31.86	30.6667	22.9833	24.625	25.12	24.4333
1989	5	4	32.25	23.4667	8.78333	25.0333	30.5	26.6857	27.3	24.15	26.65	25.04	25.0667	92.5	75.5	91	84	29.475	32.55	31	30.3667	23.8	25.425	24.6	24.3
1989	5	5	32	23	9	24.3429	29.9667	27.6	27.3833	23.85	26.55	25.3	25.2	95	81.25	85.25	86.5	29.1333	32.925	30.95	30.875	23.6167	25.625	24.55	24.55
1989	5	6	31.05	22.7333	8.31667	24.1667	29.9	26.6	26.78	23.6667	27.2667	25.16	26.1	95.2	76.6667	90.2	89.5	29.02	33.9333	31.2	32.85	23.54	26.1	24.68	25.6
1989	5	7	31.1	23.28	7.82	24.5143	29.4	27.1	27.05	23.7333	26.9	26.04	25.525	92.5	79.4	92	87.25	28.8	33.54	33.02	31.675	23.3667	25.92	25.66	24.9
1989	5	8	31.8	23.5	8.3	24.7714	29.8571	26.2571	26.7857	23.76	27.02	24.6667	25.125	93.4	80	89.3333	86.25	28.86	33.78	30.0833	30.775	23.44	26.1	24.1167	24.45
1989	5	9	31.9	23.04	8.86	24.5714	30.2857	26.7	27.0167	23.48	26.58	25.8	25.2	94	77.6	94.25	89.25	28.44	32.6	32.775	31.175	23.18	25.46	25.525	24.675
1989	5	10	30.4	22.9	7.5	24.5286	29.82	26.52	26.86	23.6	26.1	24.85	24.8	92.1667	80	90.75	85.5	28.55	32	30.625	30.1	23.2	25.1	24.425	24.1
1989	5	11	32.2667	23.5	8.76667	25.05	31.0333	27.4667	26.9333	23.6	27.025	25	24.35	91	75.25	84.6	81.5	28.4	33.15	30.5	28.9	23.1667	25.75	24.08	23.3
1989	5	12	33.2	23.3333	9.86667	24.0571	29.5571	26.4714	26.6571	23.1833	25.25	24.72	24.3333	93.2	78	92.6	88.5	27.9667	29.975	30.6	29.3	22.9167	24.075	24.38	23.675
1989	5	13	30.2667	22.8333	7.43333	23.8286	30.1857	26.6571	26.8429	23.05	26.64	25.7333	25.1	93.3333	75.2	93.1667	87	27.7167	32.44	32.5	30.76	22.75	25.4	25.4	24.46
1989	5	14	30.475	23.1333	7.34167	24.5	30.0143	26.8857	27.05	23.62	26.2	25.5833	25.15	94	78.25	91.8333	87.5	28.68	31.95	32.1	30.9	23.34	25.125	25.1833	24.575
1989	5	15	32.5	23.76	8.74	25.0143	30.4286	27.2143	27.4714	24.25	26.68	26.0667	25.64	93.5	78.4	93.1667	88.2	29.7667	32.8	33.1833	31.8	23.95	25.54	25.75	25.02
1989	5	16	32.8667	24.24	8.62667	25.5857	31.1667	27	27.88	24.2	26.8667	25.7	25.5667	92.4	73.3333	91.5	85.3333	29.56	32.6667	32.425	31.5333	23.84	25.5	25.325	24.8667
1989	5	17	33.6	23.24	10.36	24.9857	31.0333	27.1857	27.4833	23.76	25.9333	24.9	24.2	94	79	90	89.5	28.94	31.5333	30.625	29.35	23.48	24.9	24.425	23.7
1989	5	18	31.8	23.3	8.5	24.9	29.6714	27.1167	27.3167	23.76	26.82	25.74	25.55	92.4	81.6	92.4	87.25	28.76	33.52	32.46	31.625	23.4	25.9	25.4	24.95
1989	5	19	31.8	23.08	8.72	25.8	31.3571	27.7	28.1167	24.8	26.3	25.96	25.8333	93	66	88.8	80	30.72	30.625	32.6	31.3667	24.48	24.425	25.4	24.7667
1989	5	20	32.55	23.8	8.75	24.7571	30.7	27.4571	27.5857	24.26	26.88	26.7833	26	96	74.4	94.3333	88.2	30	32.82	34.7333	32.56	24.08	25.6	26.5333	25.42
1989	5	21	31.8667	23.3667	8.5	25.0714	29.76	26.9	26.72	23.96	26.8667	25.7	25.5667	93.4	77.3333	97	89.6667	29.26	33.1	32.875	31.9	23.68	25.7	25.575	25.0333
1989	5	22	31.5333	22.4	9.13333	24.7167	29.9857	26.5333	26.88	23.96	26.65	25.55	25.1	92.8	78.75	92.5	87.6667	29.18	32.85	32.1333	30.7667	23.62	25.6	25.2167	24.5
1989	5	23	31.3333	22.8	8.53333	24.5333	29.8	27.1	27.15	23.44	26.6	25.56	25.3667	93.6	73.75	91.8	86.6667	28.38	32.2	32.08	31.2333	23.12	25.3	25.18	24.7333
1989	5	24	32	23	9	24.2	30.5	26.82	26.7333	23.98	26.85	25.3	25.1	96.6667	74	93.25	89.5	29.45	32.65	31.7	31.6	23.775	25.525	24.975	24.95
1989	5	25	31.5333	23	8.53333	25.06	29.58	26.32	26.82	23.7	27.2	25.2	25.2	91.3333	86.3333	91.8	89.5	28.75	34.8333	31.32	31.85	23.375	26.5667	24.82	25.05
1989	5	26	32.4	23.1	9.3	24.4571	29.9286	26.9143	27.0429	23.5333	26.76	25.5833	25.38	93.8333	78.8	90.5	87.4	28.5667	33.14	31.95	31.32	23.2333	25.74	25.1333	24.78
1989	5	27	32.1333	22.55	9.58333	24.5333	30.0286	26.75	26.78	23.36	27.1	25.75	25.425	91.8	82.6	94.5	92	28.04	34.28	32.675	31.925	22.96	26.28	25.525	25.075
1989	5	28	31.9	23.08	8.82	24.6286	30.1833	26.9143	27.2	23.8	26.525	25.8833	25.45	94.5	75.25	92.1667	86.5	29.0333	32.25	32.8	31.35	23.5167	25.275	25.5333	24.8
1989	5	29	30.3333	23	7.33333	24.3	30.3429	27.3833	27.4167	23.7833	26.9	26.58	25.7	94.5	77.75	92.2	88	29.0167	33.3	34.2	32.025	23.5167	25.8	26.26	25.15
1989	5	30	31.2667	23.08	8.18667	24.7667	30.7333	26.5833	27.15	23.74	26.4667	25.76	25.6	92.6	76	93.6	87	28.8	32.1	32.66	31.7	23.38	25.2	25.48	24.9
1989	5	31	32.8	23.2	9.6	25.2	31.64	27.64	28.02	24.46	27.1333	25.75	25.7333	93.6	74	85	83.6667	30.18	33.3	31.875	31.6	24.18	25.8333	25.025	24.9333
1989	6	1	31.55	22.52	9.03	24.5333	30.9714	27.2	27.4667	23.25	26.625	23.6	25.3333	94	75.75	73	86	28.075	32.475	26.2	31.0667	22.975	25.425	21.9	24.6
1989	6	2	33.05	23.2	9.85	25.6	30.2833	26.7	27.1	24.4	25.4	25.1	24.85	90	74	91	90.5	29.6	29.6	31.08	30.6	23.9	23.8	24.7	24.4
1989	6	3	32	23.3	8.7	24.2	30.8857	26.5	26.9167	23	27.2	25.4	25.2	90	77	93	87	27.1	33.5	31.8	30.8	22.4	26	25.1	24.5
1989	6	4	33.5333	23.32	10.2133	24.6	30.4	27.02	27.42	24	26.2	24.2	24.8	95	81	80	85	29.3	31.9	28.1	29.8	23.7	25.1	23	24
1989	6	5	32.7333	23.7	9.03333	26	29.86	26.6833	26.575	25	25.575	25.5	24.05	92	76	92.5	87.5	30.9	30.525	32.05	28.9	24.6	24.35	25.15	23.45
1989	6	6	33.2	22.7667	10.4333	25	31.1714	27.1	27.5	24.8	26.325	26.6	25.5	98	68	94	85.5	31.1	30.95	34.2	31.225	24.7	24.625	26.3	24.75
1989	6	7	32.55	23.6	8.95	24.2	30.4857	26.4714	26.9857	20.6	26.1333	26.4	25.2	71	77.3333	92	87.3333	21.4	31.7333	33.6	30.9333	18.6	25.0333	26	24.5667
1989	6	8	32	22.88	9.12	24.8333	32.6	26.7167	27.18	23.6	27.4	25.8	25.3	92.75	66	90	86.3333	28.575	32.3	32.2	31.0333	23.25	25.4	25.3	24.6333
1989	6	9	32.7	23	9.7	26.2	30.5286	26.9	27.2714	25	26.85	25.4	25.225	90	77.75	90.5	86.5	30.7	33.125	31.725	31	24.5	25.775	24.95	24.575
1989	6	10	32.9333	22.96	9.97333	25.8	31.3429	27.1667	27.5	25	24.3333	25.4	24.3667	93	59.6667	93	81	31	26.3	31.8	28.7	24.7	21.7333	25.1	23.2
1989	6	11	32.25	22.48	9.77	26	30.3714	26.7167	27.0667	25.6	27	26	26.2	97	68	92	85	32.5	31.8	32.8	32.4	25.4	25.1	25.6	25.4
1989	6	12	31.7333	22.76	8.97333	25.6	30.5429	26.75	27.0833	24.4	26.4	24.6	25.1	90	67	81	80	29.6	30.6	29	29.7	23.9	24.4	23.5	23.9
1989	6	13	32.4	21.9833	10.4167	24	31.025	27.35	27.88	23.6	26	23.6	24.4	97	94	95	95	28.8	33	28.6	30.1	23.4	25.7	23.3	24.1
1989	6	14	32.45	22.0667	10.3833	23.8	30.4833	27.7	27.4	23.4	25.025	25.8	24.15	97	71	90	81.75	28.4	29.075	32.2	28.575	23.2	23.125	25.3	22.95
1989	6	15	32.3333	22.6667	9.66667	26.2	31.5286	26.8333	27.42	25	26.6	26.8	26.1	90	64	92	82	30.7	30.5	34.4	31.9	24.5	24.4	26.4	25.1
1989	6	16	33.1	22.16	10.94	25.4	29.775	26.05	26.2286	25	26.8	26.2	26	97	62	83	81	31.3	30.6	32.2	31.4	24.8	24.4	25.3	24.9
1989	6	17	33.4	22.3	11.1	24.6	31.0857	26.475	26.8571	24.2	26.625	24	24.55	97	75.75	72	87.75	29.9	32.55	26.8	29.825	24	25.425	22.2	23.925
1989	6	18	31.7333	22.6333	9.1	25	30.7429	27.2667	27.6	24.4	24.4	22.8	23.9	95	52	84	77	30.1	24.6	26.1	27	24.1	20.9	21.8	22.3
1989	6	19	32.2667	22.5143	9.75238	25.8	28.8714	26.9167	26.7	24.2429	25.6	25.2	24.725	94.1429	67	98	86.5	29.8286	29	31.9	30.05	23.9857	23.5	25.1	24.025
1989	6	20	31.9	22.8667	9.03333	24.5429	29.8	27.4875	27.7	24.6	27.02	26.4857	25.925	92.8333	73.6	91.2857	85.75	29.2	33.1	33.8714	32.225	23.6333	25.7	26.0857	25.225
1989	6	21	32.86	23.32	9.54	24.8857	31.8429	24.2	27.5667	23.7833	28.0667	25.8	24.7	88.4	75	89.1429	89.5	28.6	35.3667	32.2714	32.4	23.2667	26.8667	25.2571	25.35
1989	6	22	32	22.8	9.2	24.8	31.92	27.2	27.92	24	27.2	24.6	25.7	93	72.6667	90	81.3333	29.2	33.2667	30	31.4	23.6	25.8333	24.1	24.8
1989	6	23	33.65	23.3667	10.2833	23.6	31	27.1	27.7	23	25.4	24	24.1	95	70	90	85	27.6	29.1	28.9	28.5	22.7	23.6	23.5	23.3
1989	6	24	33.5	23.0667	10.4333	24	31.0286	26.7167	27.1667	23	26.55	24.6	25.15	91	77	97	86.25	27.3	32.45	30.6	30.775	22.5	25.4	24.4	24.475
1989	6	25	32.7333	23.3	9.43333	24.2	31.7429	27.1143	27.5714	23.8	26.875	24.6	25.275	97	71	95	85.75	29.1	32.425	30.4	30.975	23.6	25.375	24.3	24.575
1989	6	26	32	23.1	8.9	25.8	31.2571	27.3143	27.5571	25	27.18	26.4	25.64	93	73.4	91	85.8	31	33.38	33.4	31.72	24.7	25.86	25.9	24.94
1989	6	27	29	22.96	6.04	25.6	30.25	27.05	26.96	25.2	26.2	25.8	24.75	97	73.3333	95	85.5	31.7	31.3667	32.7	30	25	24.8667	25.6	24.1
1989	6	28	30.5	22.96	7.54	26.2	29.5667	26.4	26.825	25.4	25.85	26	25.4	93	80.75	97	87	31.8	31.5	33.3	31.3	25.1	24.9	25.8	24.75
1989	6	29	31.4667	21.68	9.78667	24.6	29.4	26.7833	27.025	23.2	26.5333	25.8	25	88	81	95	84	27.3	32.8667	32.7	30.2667	22.5	25.6	25.6	24.1667
1989	6	30	33.5	21.6	11.9	24.2	31.3143	27.7125	27.9286	22.6	27.56	26.3333	25.375	87	80	89.5	85	26.1	35.12	33.3833	31.15	21.8	26.6	25.8667	24.65
1989	7	1	30.8667	22.65	8.21667	24.6444	30.2	27.2167	27.4167	23.8875	26.95	25.48	25.6	93.25	73.6667	90.2	86.5	29.0625	32.9	31.76	31.7	23.5625	25.6	25.04	24.925
1989	7	2	32.15	23.1143	9.03571	23	31.2222	27.1889	27.675	22	27.2833	26.0857	25.575	91	73.6667	93.5714	86.5	25.6	33.5333	33.2571	31.575	21.5	25.9	25.8	24.875
1989	7	3	30.6	23.0125	7.5875	24.2	30.7667	27	27.475	23.6	27	26.1	25.6	95	70	87	84	28.6	32.1	32.4	31.1	23.3	25.2	25.4	24.7
1989	7	4	32.1333	23.55	8.58333	25.8	31.225	28.1875	28.1	24.4	27.4	26.4333	25.875	89	68	91	85.25	29.4	32.7	33.7167	32.025	23.8	25.5	26.0167	25.15
1989	7	5	31.15	22.475	8.675	24.0333	30.4	26.3111	26.4222	23	26.4	24.2	24.3167	91.5	72	93	86.6667	27.4125	31.2	29.5	29.35	22.575	24.8	23.8	23.6833
1989	7	6	32.15	23	9.15	24.8	30.5556	26.975	27.1375	24	26.6	26.6	25.7	93	67	88	83	29.2	31	33.5	31.2	23.6	24.6	26	24.7
1989	7	7	33.1	22.85	10.25	24.6	32	27.9	28.1833	23.8	25.8	25.4	25	93	65	93	84	28.8	29.1	31.8	29.9	23.4	23.6	25.1	24
1989	7	8	32.5333	22.525	10.0083	24.2	30.9	27.4857	27.5	23.4	26	25.8	25.1	93	65	98	85	28.1	29.5	33	30.2	23	23.8	25.7	24.2
1989	7	9	33.15	23.1429	10.0071	23.6	30.15	27.05	27.225	22.4	26.4	25.8	24.9	90	73	95	86	26.1	31.4	32.7	30.1	21.8	24.8	25.6	24.1
1989	7	10	31.2	22.2857	8.91429	23	29.8889	26.925	27.075	22	25.8	25.6	24.5	91	70	90	84	25.6	29.9	31.9	29.1	21.5	24	25.1	23.5
1989	7	11	31.9333	22.4286	9.50476	24.2556	32.4	27.5143	27.9333	23.45	27.8	24.6	25.5667	92.125	69	95	87.3333	28.2125	33.7	30.4	31.7333	23.0375	26	24.3	24.9667
1989	7	12	32.6667	22.9	9.76667	24.4	30.975	27.1625	27.575	23.8	26.5714	25.2833	25.1	95	72.2857	88.3333	84.5	29	31.9857	31.25	30.4833	23.5	25.1571	24.7333	24.3333
1989	7	13	31.85	23	8.85	25.8	31.4667	26.7375	27.425	24.6	27.2	24.5	25.2333	90	70	88.4	82.75	30	32.5	29.9	30.35	24.1	25.5	23.94	24.225
1989	7	14	31.65	22.3429	9.30714	25.2	30.9	27.2429	27.2429	24.8	27.05	26.2	25.525	97	73.3333	90.25	85.75	31	33.0333	33.175	31.55	24.6	25.7	25.75	24.875
1989	7	15	31.6667	23.2571	8.40952	24.8	30.7111	26.2286	26.9429	24	27.2	23.8	25	93	82	97	91	29.2	34.1	29.1	30.8	23.6	26.3	23.6	24.5
1989	7	16	32.3	22.7143	9.58571	24.8	30.1778	27.3556	27.2889	23.6	25.9167	24.8	25.2	90	77.5	93	87	28.2	31.3833	30.6	30.9333	23	24.8167	24.5	24.5667
1989	7	17	32.05	22.08	9.97	23.8625	30.2	27.0333	27.0875	23.3143	26.78	25.65	25.34	94.8571	75.2	90.75	87	28.2286	32.82	32.1625	31.26	23.0714	25.56	25.2375	24.7
1989	7	18	32.1	22.1429	9.95714	25.4	29.6429	26.6889	26.6857	24.2	27.6	25.8	25.9	90	79	97	89	29.2	34.5	32.9	32.2	23.7	26.5	25.6	25.3
1989	7	19	32.6	22.1143	10.4857	23.5222	32.4	26.6333	26.8333	23.2571	28	25.2	25.02	94.7143	71	80	88.8	28.1429	34.3	30	30.8	23.0143	26.3	24.1	24.46
1989	7	20	32.6	22.36	10.24	24.6	30.95	26.3	26.9429	23.4	27.0167	25	25.04	90	76.5	92	87.4	27.8	33.4	30.9	30.68	22.8	25.85	24.6	24.42
1989	7	21	32.05	22.7714	9.27857	25.2	30.4444	27.2	27.0875	24.6	26.6833	25.2	25.2833	95	78.6667	87	87.6667	30.4	33	30.8	31.1667	24.3	25.65	24.5	24.6833
1989	7	22	32.05	22.5333	9.51667	24.2	30.1333	27.1	27.1556	23.8	26.4	26	25.4	97	76	91	88	29.1	31.7	32.6	31.2	23.6	25	25.5	24.7
1989	7	23	31.4667	22.8	8.66667	25.8	30.8667	26.8	27.1667	24.6	27.2	25.28	25.2333	90	76	92.2	83.6667	30	33.3	31.6	30.6667	24.1	25.9	24.92	24.4
1989	7	24	31.65	22.8	8.85	24.6	30.1857	26.3222	26.7	23.6	26.9	26.8	25.1	92	76.6	92	87.5	28.3	33.14	34.4	30.825	23.1	25.78	26.4	24.475
1989	7	25	32.65	22.9857	9.66429	24.0556	29.8	27.625	27.5	23.425	26.64	25.8	25.26	94.875	76.8	97	87.2	28.4125	32.64	32.9	31.04	23.1625	25.5	25.6	24.62
1989	7	26	30.5333	23.0286	7.50476	23	30.7875	26.6222	26.825	22.6	25.2	24.8	24.2	96	75	84	85	27.1	29.3	29.7	28.7	22.4	23.7	23.9	23.4
1989	7	27	31.5	22.6	8.9	24.2	30.875	26.5889	27.0875	22	26.8833	26	25.0167	82	76.1667	92	85.5	24.7	33.1	32.8	30.45	20.9	25.7333	25.6	24.3
1989	7	28	30.8	22.6857	8.11429	24.6	31.2222	26.825	27.2125	24	25.8	25.6	25.1	95	69	97	87	29.3	29.7	32.5	30.5	23.7	23.9	25.4	24.4
1989	7	29	32	23.08	8.92	24	31.1375	27.025	27.4286	23	27.2	25.6	25.3	91	72	86	83	27.3	32.9	31.4	30.5	22.5	25.6	24.8	24.3
1989	7	30	31.7	22.7143	8.98571	24.2	30.8	26.88	27.24	23	27.12	24.8	25.1333	90	77.8	98	87	27.1	33.74	31.1	30.7333	22.4	26.06	24.7	24.5
1989	7	31	33.4	22.7333	10.6667	24.4286	31.1143	27.2857	27.5143	23.7333	26.85	25.32	25.2	94.5	73.25	92.2	87.25	28.9	32.625	31.66	30.95	23.45	25.5	24.92	24.575
1989	8	1	32.1	22.32	9.78	23.48	31.2	26.44	26.34	22.95	25.6	23.2	24.35	94.75	81.6	88	87.5	27.625	31.1	27.3	29.475	22.7	24.64	22.5	23.725
1989	8	2	33.35	22.5	10.85	24.2	31.2571	27.2	27.6286	23	26.2	25.8	25	90	73	97	87	27.1	31	32.9	30.3	22.4	24.6	25.6	24.2
1989	8	3	33.1	22.575	10.525	22.6	30.5143	27.2571	27.2167	21.8	26.2	25.2	24.4	93	72	87	84	25.5	30.8	30.8	29	21.4	24.5	24.5	23.5
1989	8	4	33.15	22.5	10.65	24.375	31	27.0571	27.5286	23.8571	25.8	25.8	25.7333	93.4286	65	92	86.5	29.0286	29.1	32.5667	31.9167	23.5429	23.6	25.4333	25.1
1989	8	5	33.5	22.825	10.675	24.8	31.4	27.475	27.7	23.8	27.2	24	25.2167	91.7143	71	86	84	28.8143	32.7	28.4	30.6833	23.4143	25.5	23.2	24.4167
1989	8	6	33.45	23.1125	10.3375	24.4	31.775	27.25	27.825	22.6	27.2	26	25.3	85	81	92	86	26	34	32.8	30.9	21.7	26.2	25.6	24.5
1989	8	7	32.5	22.75	9.75	24.8	30.1333	28	27.14	23.2	27.48	27.2	25.575	87	80	94	90.75	27.1	34.64	35.4	32	22.4	26.52	26.9	25.125
1989	8	8	33.2667	22.9	10.3667	24.8	30.875	26.95	27.4125	24	27.08	27.6	24.875	93	77	95	86.5	29.2	33.54	36.4	30.3	23.6	25.94	27.4	24.2
1989	8	9	32.7	22.9143	9.78571	24.7429	32.6	27.6571	27.7167	23.88	26.9667	25.2	25.4	93.4	78.6667	90	88	29.06	33.4167	31.1	31.4	23.56	25.9167	24.7	24.8333
1989	8	10	32.05	22.575	9.475	23.6	30.575	25.6	27.1625	23.2	27.6333	24.4	25.4833	97	81.5	90	88.3333	28.1	35.2	29.6	31.7	23	26.7167	23.9	24.9167
1989	8	11	32.15	23.05	9.1	22.6	31.075	26.8857	27.1	22.2	25.8	25.2	24.4	96	73	93	88	26.4	30.2	31.4	29.3	22	24.2	24.9	23.7
1989	8	12	32.45	23.075	9.375	23	29.9	27.1	27.275	22.6	27.1667	25.8571	25.8833	96	82.5	91.8571	89.1667	27.1	34.3833	32.7429	32.4667	22.4	26.35	25.4714	25.35
1989	8	13	33.4	22.825	10.575	24.2	30.8	26.95	27.3	23.8	27.4286	25.4	25.6286	97	78.4286	82	88	29.1	34.5429	30.5	31.9286	23.6	26.3857	24.4	25.0429
1989	8	14	31.95	22.95	9	24.8	30.725	27	27.3375	23.6	27.1714	25.8	25.6286	90	77	97	87.7143	28.2	33.6857	32.9	31.8	23	26.0286	25.6	25.0143
1989	8	15	31.9	22.725	9.175	22.8	30.8571	26.6	26.975	22	27.2	26	25.1	93	82	97	91	25.8	34.1	33.3	31.1	21.6	26.3	25.8	24.6
1989	8	16	32	23.2	8.8	24.8	30.8571	27.2	27.6	24.4	27.2	26	25.9	97	78	94	90	30.2	33.7	33	32.3	24.2	26	25.7	25.3
1989	8	17	31.8	22.6857	9.11429	22.8	30.5667	27.1714	27.1	22	27.16	26	25.45	93	75.6	97	85	25.8	33.62	33.3	31.3	21.6	25.94	25.8	24.75
1989	8	18	32.65	22.8857	9.76429	24.8	30.7	26.875	27.175	24.2	27.8	26.8	26.3	95	70	92	86	29.7	33.8	34.4	32.7	23.9	26.1	26.4	25.5
1989	8	19	33.4	22.8333	10.5667	24.5143	32	27.3	27.6286	23.7333	27	25.8	25.56	94.3333	67	89	87.2	28.9	31.6	32.1	31.64	23.4333	25	25.2	24.94
1989	8	20	32.8667	22.6	10.2667	23.8	31.7143	26.8	27.2167	22.8	27	25.8333	25.525	91	81	91.1667	85.6	26.9	33.6	32.6333	31.56	22.3	26	25.4333	24.86
1989	8	21	33.65	22.7667	10.8833	25.2	31.275	27.1714	27.5	24.6	26.8	26	25.8	95	77	86	86	30.4	32.7	32.2	31.8	24.3	25.5	25.3	25
1989	8	22	33.3333	23.3	10.0333	24.5	31.6	26.48	27.225	23.76	27.2	24.85	25.6333	93.4	70	89.5	86.6667	28.9	32.5	30.55	31.8333	23.44	25.5	24.325	24.9667
1989	8	23	33.4	22.52	10.88	25	31.7714	26.5714	27.25	23.9	28	25.48	25.4667	94	73.8333	93	88.75	29.3	35.15	32.04	32.05	23.6667	26.6833	25.16	25.075
1989	8	24	31.8667	22.5333	9.33333	22.4	30.9	26.4286	27.0857	21.8	26.2	25.6	24.5	95	72	90	86	25.6	30.8	31.9	29.4	21.5	24.5	25.1	23.7
1989	8	25	32.35	22.4	9.95	24.8	30.2286	27.0667	26.98	23	26	25.6	24.9	85	72	94	83	26.6	30.4	32.2	29.7	22.1	24.3	25.3	23.9
1989	8	26	33.15	22.7667	10.3833	24.475	31.8	28	27.8571	23.6857	26.4	26.0333	25.28	93.7143	64	88.6667	84.4	28.7714	30.1	32.7333	30.76	23.3714	24.2	25.5	24.5
1989	8	27	32.3	22.6667	9.63333	24.625	31.075	27.4	27.6375	23.8571	27.3714	25.9333	25.76	93	76.1429	91.1667	86.8333	29.1	34.2	32.7333	31.7833	23.5714	26.2	25.5167	25.0167
1989	8	28	31.1	22.3	8.8	23.2	30.4	26.75	26.9286	22.6	26.4	26	25	95	76	90.5714	84.8	26.9	31.7	31.6714	30.16	22.3	25	24.9429	24.12
1989	8	29	32.3	21.84	10.46	23.8	30.8667	26.4667	26.86	22.4	26.2	24.6	24.4	88	74	95	86	26	31.1	30.4	29.2	21.7	24.7	24.3	23.6
1989	8	30	31.3	22.2	9.1	24.2	31.2333	26.24	27.02	23.6	25	24.4	24.3	95	89	97	93	28.6	30.5	30.2	29.8	23.3	24.4	24.2	24
1989	8	31	31.6	21.16	10.44	24	31.1143	27.1714	27.5	23.4	25.8	26.4	25.2	95	66	89	83	28.3	29.2	33.3	30.3	23.1	23.7	25.8	24.2
1989	9	1	32.8	23	9.8	23	31.2	26.5429	27.2286	22	26.4	25.8	24.7	91	73	95	87	25.6	31.4	32.7	29.9	21.5	24.8	25.6	24
1989	9	2	31.6	22.4	9.2	24.2	30.2	26.6667	26.92	23.52	26.4	26	24.575	93.4	73	90.2	84	28.44	31.4	30.96	29.425	23.22	24.8	24.64	23.625
1989	9	3	32.65	22.72	9.93	24.4571	30.8857	26.8857	27.2714	23.5	27	25.4667	25.375	92.3333	73.75	92.3333	86.5	28.35	33.2	31.9333	31.2	23.1333	25.675	25.1333	24.7
1989	9	4	32.3	22.52	9.78	24.8	31.2286	27.0857	27.4286	23.8	26.2	24.8	24.9	92	75	89	85	28.7	31.3	30.2	30	23.3	24.8	24.2	24.1
1989	9	5	32.8	23	9.8	24.6	31.2	26.8286	27.4571	24	26.6	26.4	25.7	95	74	92	87	29.3	31.9	33.6	31.6	23.7	25.1	26	25
1989	9	6	31.8	23.08	8.72	22.8	31.0286	27	27.45	22	26.2	26	24.7	93	75	91	86	25.8	31.3	32.6	29.9	21.6	24.8	25.5	24
1989	9	7	31.1	22.28	8.82	24.1429	31.2	26.6	26.9	23.4667	27.24	26.2	25.4	92.6667	72.4	92	85.5	28.3	33.48	33.2	31.225	23.1	25.86	25.8	24.65
1989	9	8	32.7	23	9.7	25.6	31.9143	26.9714	27.7571	24.8	27.6	25	25.8	93	79	89	87	30.6	34.5	30.5	31.9	24.5	26.5	24.4	25.1
1989	9	9	32.15	23.08	9.07	25	30.7571	26.5857	27.1857	24	26.6	26.4	25.7	92	66	89	82	29	30.8	33.3	31	23.5	24.5	25.8	24.6
1989	9	10	32.1	22.56	9.54	23.8	30.8	27.0286	27.4	22.6	26.4	26	25	90	65	86	80	26.5	30.3	32.2	29.6	22	24.2	25.3	23.8
1989	9	11	33.3	22.52	10.78	24.5714	30	27.5571	27.9143	23.8167	27.96	24.2	25.78	92.1667	74.6	89	84.8	28.9167	35.12	29.1	31.94	23.4333	26.74	23.6	25.06
1989	9	12	32.9333	22.68	10.2533	25.2	30.7143	27.0333	27.4	24	27.22	26.2	25.9	90	76.4	94	88	28.9	33.84	33.4	32.375	23.5	26.1	25.9	25.325
1989	9	13	31.35	22.68	8.67	24.8571	30.6	27.2429	27.4571	24.5667	26	26.2	25.68	95.6	68	95	86.8333	30.5833	29.9	33.5	32.1667	24.4167	24.1	26	25.1833
1989	9	14	31.35	22.8	8.55	22	29.6857	26.7571	26.9429	21.8	25.4	25.8	24.3	98	68	88	85	25.9	28.8	31.9	28.9	21.7	23.4	25.1	23.4
1989	9	15	30.95	22.45	8.5	24.8	29.85	25.96	26.225	24.4	26.8	25.6	25.6	97	71	86	85	30.2	31.9	31.4	31.2	24.2	25.1	24.8	24.7
1989	9	16	32.45	22.15	10.3	24	29.9	26.7286	27.24	23.4	26.8	25.75	24.9	95	69	93.1667	88	28.3	31.6	32.6667	30.4667	23.1	24.9	25.4333	24.2667
1989	9	17	32.4667	22.52	9.94667	24.6	31.7857	27.2571	27.56	23.8	27.2	25.4	25.5	93	71	82	82	28.8	32.7	30.5	30.7	23.4	25.5	24.4	24.5
1989	9	18	31.85	22.52	9.33	23.4	30.7714	27.1429	27.4429	22.4	25.2	25.4	24.3	91	63	87	81	26.3	27.7	31.1	28.4	21.9	22.8	24.7	23.1
1989	9	19	32.2	22.6	9.6	25.6	31.3429	27.2143	27.5714	24	26.2	25.85	24.9	87	65	91	87	28.5	29.9	32.6	30.35	23.3	24	25.425	24.25
1989	9	20	30.85	22.04	8.81	24.0286	28.2	26.8	26.85	23.0333	24.8	24.76	24.3	92.1667	75	88.8	88.5	27.55	28.6	30.26	29.9	22.65	23.3	24.18	23.95
1989	9	21	32	22.16	9.84	24.6	29.8429	25.9429	26.4286	24.2	26.75	24.7167	24.8833	97	77.1667	91.3333	86.5	29.9	32.9	30.3833	30.3167	24	25.6167	24.3167	24.2167
1989	9	22	31.65	22.12	9.53	23.6	29.8143	26.7143	26.7571	23	26.8	24.6	24.8	95	88	97	93	27.6	33.9	30.6	30.7	22.7	26.2	24.4	24.4
1989	9	23	31.6	22.04	9.56	25.2	30.0571	26.2	26.6571	24.6	26.1333	25.4	24.7667	95	75.5	93	86.5	30.4	31.5	31.8	30.0833	24.3	24.8667	25.1	24.1167
1989	9	24	31.65	22	9.65	23.6	29.1	26.5	26.56	22.4	27.6	25	25	90	83	95	89	26.1	35	31.2	30.8	21.8	26.7	24.7	24.4
1989	9	25	30.6	21.4	9.2	23.2	28.6857	26.0286	26.0857	22.6	27	24.6	24.7	95	78	93	89	26.9	33.2	30.3	30.1	22.3	25.8	24.3	24.1
1989	9	26	31.45	22.08	9.37	23.8	29.8714	26.7143	26.8286	22.8	24.6	24.9333	25.0667	91	73	90	88.6667	26.9	28	30.7167	30.9333	22.3	23	24.4333	24.55
1989	9	27	30.5333	22.24	8.29333	23.4	29.44	25.72	26.34	22.8	25.6	24	24.1	95	80	93	89	27.3	30.7	29.2	29.1	22.5	24.5	23.6	23.6
1989	9	28	30.9	21.65	9.25	24.6	28.76	26.8	26.475	23.8	25.4	24.2	24.5	93	70	80	81	28.8	29.1	28.1	28.7	23.4	23.6	23	23.3
1989	9	29	31.6	22.28	9.32	22.8	30.2167	26.5667	26.8833	22.2	24.8	24.6	23.9	95	66	83	81	26.3	27.5	29.2	27.6	21.9	22.6	23.6	22.7
1989	9	30	31.0667	22.35	8.71667	23.2	30.08	26.36	26.84	22.2	25.6	26.4	24.7	91	66	94	84	26	28.8	33.8	29.5	21.7	23.4	26.1	23.7
1989	10	1	32.2	23.25	8.95	23.6	31.44	26.56	27.475	22.6	26.2	25.4	24.7	91	73	92	85	26.6	31	31.6	29.7	22.1	24.6	25	23.9
1989	10	2	32.8	22.5	10.3	23.8	28.68	26.2	26.04	22.6	26.26	26	24.72	90	83.8	98	89.8	26.5	32.72	33.4	30.32	22	25.46	25.9	24.16
1989	10	3	31.3	21.88	9.42	23.8	29.28	26.02	26.22	23.2	25.6	23.4	24.1	95	67	93	85	27.9	29	28.1	28.4	22.9	23.5	23	23.2
1989	10	4	32.6667	22.2	10.4667	24.2	28.5333	26.62	26.56	23.6	26	25.4	25	95	78	93	89	28.6	31.2	31.8	30.5	23.3	24.8	25.1	24.4
1989	10	5	33	22.05	10.95	22.8	30.65	26.8	27.1167	22	25.2	25.2	24.1	93	67	95	85	25.8	28.2	31.6	28.5	21.6	23.1	24.9	23.2
1989	10	6	32.2667	22.7	9.56667	24.8	29.35	25.9833	26.3333	23.6	25.8	25.2	24.9	90	65	92	82	28.2	29.1	31.2	29.5	23	23.6	24.8	23.8
1989	10	7	33.1333	22.1	11.0333	23.2571	30.6	26.4167	26.7	22.3833	25.6	25.4	24.325	93.3333	66	93	87.25	26.5	28.8	31.8	29.425	22.0333	23.4	25.1	23.65
1989	10	8	31.9333	22.7	9.23333	25.8	30.7	25.8333	26.65	24.2	27	26.2	25.1333	87	75.8333	92	88	28.9	33.25	33.2	30.9	23.5	25.8	25.8	24.5167
1989	10	9	32.5333	22.9333	9.6	24.2	30.25	26.5333	27.0333	23.6	26.6833	26.4	25.35	95	79.6667	97	89.3333	28.6	33.05	34.1	31.4667	23.3	25.65	26.2	24.8167
1989	10	10	31.8667	22.4	9.46667	24.2	29.6333	26.25	26.5333	23.8	26.4	25.2	25.1	97	72	89	86	29.1	31.2	30.9	30.4	23.6	24.8	24.6	24.3
1989	10	11	31.0667	22.3333	8.73333	23.4	30.4	27.02	27.24	22.2	26.7	24.96	24.85	90	76.5	85.8	84.25	25.8	32.625	30.38	30	21.6	25.5	24.26	24.05
1989	10	12	30.5333	22.24	8.29333	23.6	29.9333	27.12	26.6333	23.2	25.4	25	24.5	97	70	93	87	28.1	29.1	31	29.4	23	23.6	24.7	23.7
1989	10	13	31.4667	21.75	9.71667	22.6	30.6	28.04	27.3667	22.2	25.6	23.2	23.7	96	76	81	85	26.4	30.3	26.5	27.7	22	24.2	22.1	22.8
1989	10	14	32.0667	22.24	9.82667	24.8	30.9167	26.9	27.4	23.6	27.4	25.2	25.4	90	75	90	85	28.2	33.6	31.1	30.9	23	26	24.7	24.6
1989	10	15	32.0667	21.72	10.3467	23.8	30.12	25.8833	26.6	22.6	26	24.65	24.52	90	68	90.8333	86	26.5	29.9	30.2333	29.66	22	24.1	24.2167	23.8
1989	10	16	31.4667	22.1333	9.33333	24.4	30.45	26.25	26.7333	24	25.2	23.8	24.3	97	70	85	84	29.5	28.7	28	28.7	23.8	23.4	23	23.4
1989	10	17	31	22.3	8.7	24.2	29.2333	26.26	26.46	23.6	25.4	24.8	24.6	95	59	98	84	28.6	27.5	31.1	29.1	23.3	22.6	24.7	23.6
1989	10	18	32.4	22.2833	10.1167	24.4	30.24	26.82	27.16	23	26	25.8	24.9	88	75	90	85	27	30.9	32.2	30	22.3	24.6	25.3	24.1
1989	10	19	31.4	22.28	9.12	24.4	30.74	27.2	27.25	24	27.6	25.6	25.7	97	70	94	87	29.5	33.4	32.2	31.7	23.8	25.9	25.3	25
1989	10	20	32	22.2	9.8	24	30.7	27.22	27.1	23.6	27.4	25	25.3	97	72	79	83	28.8	33.3	29.4	30.5	23.4	25.8	23.8	24.3
1989	10	21	32.6667	22.88	9.78667	24.2	31.18	27.32	27.6	24	26	26.8	25.6	98	72	97	89	29.7	30.4	34.9	31.7	23.9	24.3	26.6	25
1989	10	22	32.4	22.3333	10.0667	24.8	30.9	26.82	27.4	24.4	25	25.6	25	97	68	95	86	30.2	28	32.3	30.2	24.2	22.9	25.4	24.2
1989	10	23	30	22.8333	7.16667	24	29.3	26.6	26.6	23.8	26.4	25	25.1	98	77	90	88	29.3	31.8	30.7	30.6	23.7	25.1	24.5	24.4
1989	10	24	31.7	22.8667	8.83333	24.6	29.24	26.28	26.46	23.6	25.2	24.8	24.5	92	65	92	83	28.3	28.1	30.5	29	23.1	23	24.4	23.5
1989	10	25	32.1333	22.6333	9.5	25	27.76	26.3	27.1	24.6	26	26.4	25.7	97	74	92	88	30.6	30.7	33.6	31.6	24.4	24.5	26	25
1989	10	26	31.6	23.32	8.28	24.8	29.86	26.7	27.35	24.2	25.4667	25.25	24.3	95	79.3333	91.5	91	29.7	30.6333	31.5	29.6	23.9	24.4333	24.875	23.9
1989	10	27	32.3	22.92	9.38	24.2	30.06	26.4	27.475	22.4	25.6	24.6	24.2	85	73	87	82	25.6	29.8	29.6	28.4	21.5	24	23.9	23.1
1989	10	28	32.0667	22.64	9.42667	23.6	29.52	25.825	26.7	22	25.275	24.8	24.5333	86	81.25	89	88.6667	25.1	30.475	30.2	29.7667	21.2	24.3	24.2	23.9333
1989	10	29	30.8667	22.3667	8.5	23.8	30.2167	26.2167	26.56	23.2	27.4	25	25.2	95	80	90	88	27.9	34.2	30.7	31	22.9	26.3	24.5	24.6
1989	10	30	31.95	22.2	9.75	23.7429	31.4	26.98	26.98	22.75	27.8	25.4	24.92	93.6667	75	90	89	27.15	34.5	31.5	30.7	22.4	26.4	24.9	24.38
1989	10	31	33.25	22.6333	10.6167	23.6	30.2	27.5167	27.45	22.4	25	25.6	24.3	90	69	89	82	26.1	28.2	31.7	28.7	21.8	23	25	23.3
1989	11	1	32.2	22.35	9.85	24	30.72	27.56	27.58	23.6	26.2	26	25.3	97	79	97	91	28.8	31.8	33.3	31.3	23.4	25.1	25.8	24.8
1989	11	2	32.3	23.4667	8.83333	24.6	30.8	27.08	27.725	23.6667	26.725	25.6	25.3667	94.3333	75.5	92	87.3333	28.7333	32.65	32	31.2333	23.4	25.525	25.2	24.7667
1989	11	3	32.5	22.9333	9.56667	24.6	30.36	26.46	26.92	23.8	26.8	26.4	25.7	93	77	94	88	28.8	32.7	33.8	31.8	23.4	25.5	26.1	25
1989	11	4	30.8	23.3	7.5	25.2	29.32	26.18	26.72	24.2	27	26.2	25.8	92	76	95	88	29.4	32.9	33.5	31.9	23.8	25.7	26	25.1
1989	11	5	30.6	22.65	7.95	24.2	29.525	27.38	26.85	24	25.8	26	25.3	98	70	85	84	29.7	29.9	32	30.5	23.9	24	25.2	24.4
1989	11	6	31.4667	22.88	8.58667	25.8	28.7333	26.72	26.82	24.6	26.4	24.2	25.1	90	65	95	83	30	30.3	29.7	30	24.1	24.2	23.9	24.1
1989	11	7	31	22.85	8.15	24.8	30.7	27.0333	27.32	24	26	25.4	25.1	93	72	93	86	29.2	30.4	31.8	30.5	23.6	24.3	25.1	24.3
1989	11	8	30.7333	22.84	7.89333	25.6	30.8	27.7833	27.82	24	27.4667	25.6	25.7	87	80.6667	97	88	28.5	34.7	32.5	32	23.3	26.5333	25.4	25.1333
1989	11	9	31.5333	23	8.53333	25	30.8333	28.5833	27.98	24	25.6	25.98	25.55	92	82	80.4	86.5	29	30.9	31.72	31.6	23.5	24.6	25	24.9
1989	11	10	32.2667	23.44	8.82667	24	32.2667	27.5833	27.9667	23	28.9	25.4	26.3	91	80	93	89.25	27.3	37.975	31.8	33.475	22.5	27.925	25.1	25.775
1989	11	11	29	23.44	5.56	25.6	31.55	26.9167	27.3	24	27.2	26.24	26.075	87	74	92	90.6667	28.5	33	33.46	33	23.3	25.7	25.86	25.5667
1989	11	12	31.4667	23.22	8.24667	25.2	31.32	26.9333	27.275	24.2	24.6	24.2	24.3	92	76	90	86	29.4	28.4	29.2	29	23.8	23.2	23.7	23.5
1989	11	13	31.9333	23.76	8.17333	24.4	30.82	27.24	27.275	23	25	24.4	24.1	88	75	89	84	27	29	29.4	28.4	22.3	23.5	23.8	23.2
1989	11	14	30.4	22.64	7.76	23.9333	31.6	27.25	27.1	24.2	25.8	26.2	25.6	95.2	62	90	93	28.6	28.6	33.1667	32.5	23.28	23.3	25.7667	25.35
1989	11	15	30	22.35	7.65	25.6	29.4667	26.95	26.7	24.6	26.2	26.4	25.5	92	63	91	92.5	30.1	29.5	33.6667	32.25	24.2	23.8	26	25.2
1989	11	16	30.9	23.04	7.86	25.2	30.7	27.2333	27.2	24.4	26.6	26.2	25.7	93	63	82	79	29.9	30.3	32.1	30.8	24	24.3	25.2	24.5
1989	11	17	31.6	23.2	8.4	25.4	30.86	27.38	27.275	24.4	27.2	26	25.9	92	74	88	84	29.7	33	32.3	31.7	24	25.7	25.3	25
1989	11	18	32.0667	23.32	8.74667	24.9167	31.6	27.3333	27.32	24.32	26.4	27.2	25.975	94.2	65	91	87.25	29.94	30.3	35.1	32.425	24.06	24.2	26.7	25.375
1989	11	19	33.3333	23.96	9.37333	25.6	31.56	27.7	27.82	24.2	26.8	26.4	25.8	89	64	88	80	29.1	30.9	33.1	31	23.6	24.6	25.8	24.6
1989	11	20	33.7333	23.16	10.5733	24.88	33.6	27.4	28.05	24.1	27	26.2	25.9	94.75	58	81	86.3333	29.575	30.4	31.9	32.3667	23.875	24.3	25.1	25.2667
1989	11	21	30.8	23	7.8	25.2	29.7	26.75	26.9167	23.8	24.6	24.8	24.4	88	89	95	91	28.4	29.8	30.8	29.7	23.2	24	24.5	23.9
1989	11	22	32.3333	23.12	9.21333	25	30.6	27.4333	27.5	24.6	26.4	26.8	25.9	97	65	91	84	30.6	30.3	34.3	31.7	24.4	24.2	26.3	25
1989	11	23	31.3	22.35	8.95	26	29.1	26.3	26.4	25	26.8	26.6	26.1	92	71	88	84	30.9	31.9	33.5	32.1	24.6	25.1	26	25.2
1989	11	24	32.2	22.85	9.35	26	29.92	27.25	27.5	24.8	27.6	26.4	26.3	90	65	86	80	30.3	32.6	33	32	24.3	25.5	25.7	25.2
1989	11	25	31.1333	22.6	8.53333	24.8	28.96	26.1167	26.55	24	26.2	26.4	25.5	93	57	92	81	29.2	28.6	33.6	30.5	23.6	23.3	26	24.3
1989	11	26	31.2667	22.88	8.38667	26	28.14	26.36	26.22	24.2	26.8	26	25.7	86	76	91	84	28.7	32.5	32.6	31.3	23.4	25.4	25.5	24.8
1989	11	27	30.8667	23.2667	7.6	24.6	32.2	25.8	26.54	25.2	26.8	26	26	94	64	92	89.75	29.24	30.9	32.8	31.425	23.66	24.6	25.6	24.775
1989	11	28	31.9333	23.15	8.78333	25	32.8	26.8	27.25	25.4	27.2	26.6	26.4	94	64	86	88	30.08	31.6	33.4	32.52	24.12	25	25.9	25.4
1989	11	29	31.7333	23.16	8.57333	25.6	29.7	27.18	26.975	25	24.8	24.4	24.7	95	87	97	93	31.2	30	30.2	30.5	24.7	24.1	24.2	24.4
1989	11	30	30.8	23.6	7.2	25	28.925	26.2	26.625	24	26.4	25	25.1	92	67	93	84	29	30.6	31	30.2	23.5	24.4	24.7	24.2
1989	12	1	32.3	22.6	9.7	24.8	30.525	26.35	26.825	23.6	25.2	24.6	24.5	90	79	95	88	28.2	29.8	30.4	29.5	23	24	24.3	23.8
1989	12	2	31.9	23.16	8.74	25.2	30.85	25.8667	26.6667	24.4	26	24.8	25.1	93	78	92.3333	88.5	29.9	31.2	31.5667	31.35	24	24.8	24.9333	24.8
1989	12	3	30.5333	22.52	8.01333	23.4	27.875	26.05	26.3	22.6	25	25.4	24.3	93	65	93	84	26.8	27.7	31.8	28.7	22.2	22.8	25.1	23.3
1989	12	4	31.8	22.9667	8.83333	24.8	30.4	27.48	27.8	23.6	25.2	24.4	24.4	90	71	95	85	28.2	28.9	30.1	29	23	23.4	24.1	23.5
1989	12	5	31.6	22.96	8.64	24.2	30	26.64	26.7333	23	25.2	24.4	24.2	90	68	92.6	91	27.1	28.4	32.12	31.8333	22.4	23.2	25.2	24.9667
1989	12	6	31.8	22.6	9.2	25	29.8667	26.8	26.7333	23.8	27.05	25.8	25.375	90	83	92	91	28.5	34.2	32.4	31.7	23.3	26.2	25.4	24.95
1989	12	7	31.75	23.4	8.35	25.4	30.8	26.7	27.1	23.8	26.2	26	25.3	87	65	95	82	28.2	29.9	33.1	30.4	23.1	24	25.8	24.3
1989	12	8	32.5	23.32	9.18	25.2	31.4	26.6	27.2667	24.6	26.2	25.8	25.5	95	64	93.3333	92.5	30.4	29.7	32.3	34.05	24.3	23.9	25.3667	26.15
1989	12	9	32.2	23.4857	8.71429	25.6	31.3143	27.4	27.8	24.2	27	25.4	25.5	89	72	86	82	29.1	32.4	31	30.8	23.6	25.4	24.6	24.5
1989	12	10	32.15	23.425	8.725	25.1375	31.3143	26.3286	27.2714	24.3	27.7667	25.4286	25.8	92.1429	79.8333	91.8571	88.3333	29.7286	35.4833	31.8	32.2667	23.9143	26.75	25.0429	25.2
1989	12	11	32.04	22.5429	9.49714	25.8	30.98	26.8167	27.26	24.6	26.2	25.8	25.5	90	67	91.5	89.6	30	30.2	31.8667	31.98	24.1	24.2	25.0833	24.98
1989	12	12	32.4	22.0571	10.3429	25.8	30.4857	27.0857	27.2143	24	25.8	24	24.6	86	62	89.3333	87.2	28.4	28.6	31.6167	31.26	23.2	23.3	24.9167	24.68
1989	12	13	32.4	22.64	9.76	25	32.05	27.8	28.1	24.4	26.8	26.4	25.9	95	76	92	88	30.1	32.5	33.6	32.1	24.1	25.4	26	25.2
1989	12	14	32.5	22.4857	10.0143	25.2	31.9667	28.1714	27.96	24	26	25.2	25.1	90	68	90	83	28.9	29.9	31.1	30	23.5	24.1	24.7	24.1
1989	12	15	32.5	22.4571	10.0429	23.2	31.4333	27.35	27.675	22.4	25	24.4	23.9	93	60	86	80	26.4	26.9	29.1	27.5	22	22.3	23.6	22.6
1989	12	16	33.1333	22.4667	10.6667	23.4	32.12	27.48	27.92	22	26.2	24.4	24.2	88	64	89	80	25.3	29.7	29.4	28.1	21.3	23.9	23.8	23
1989	12	17	31.4	22.1714	9.22857	24.4	30.45	26.5	26.9833	23.4	26.8	25	25.1	92	65	83	80	28	31.1	29.9	29.6	22.9	24.7	24	23.9
1989	12	18	31.76	22.225	9.535	25.9	29.9333	26.8	26.68	24	26.8	24	24.9	85	64	86	78	28.3	30.9	28.4	29.2	23.1	24.6	23.2	23.6
1989	12	19	32.1	22.3429	9.75714	24.8	31.4167	27.56	27.7	24	26.4	25.2	25.2	93	63	90	82	29.2	29.9	31.1	30.1	23.6	24.1	24.7	24.1
1989	12	20	32.6	22.2	10.4	24.6	31.5667	27.52	27.64	23.4	25.8	25.8	25	90	57	85	77	27.8	27.9	31.6	29.1	22.8	22.9	25	23.6
1989	12	21	31.7	22.1143	9.58571	24.4	31.5667	28.3	28.0667	23.6	26.2	25.9333	25.02	93	59	86	83.2	28.5	28.9	32.2167	30.18	23.2	23.5	25.25	24.16
1989	12	22	32.15	21.8667	10.2833	23.8	31.2	28.1	27.9	23.2	25.2	24.4	24.3	95	58	89	80	27.9	26.9	29.4	28.1	22.9	22.3	23.8	23
1989	12	23	32.05	21.5143	10.5357	22.4	32.12	26.8667	27.48	21.4	26.6	25.4	24.5	91	74	87	84	24.7	31.9	31.1	29.3	20.9	25.1	24.7	23.6
1989	12	24	32.3333	21.6667	10.6667	24	30.88	26.8	27.05	23.2	26.4	24	24.5	93	74	81	83	27.8	31.5	27.9	29.1	22.8	24.9	22.9	23.6
1989	12	25	31.5333	21.7714	9.7619	24.8	31.9429	26.2	27.64	23	26.18	25.4	24.7	85	67	93	84	26.6	30.54	31.8	29.66	22.1	24.28	25.1	23.84
1989	12	26	32.8	21.9	10.9	23.2	31.7857	26.9286	27.68	22.8	25.2	23.4	23.8	96	67	93	85	27.4	28.2	28.1	27.9	22.6	23.1	23	22.9
1989	12	27	32.2	21.5429	10.6571	24	31.2833	27.3667	27.58	23.6	25	24.8	24.5	97	69	93	86	28.8	28.2	30.6	29.2	23.4	23	24.5	23.6
1989	12	28	32.2	21.6857	10.5143	24.6	31.85	27.68	27.66	23.6	24.6	25.4	24.5	92	62	95	83	28.3	26.5	31.9	28.9	23.1	22	25.1	23.4
1989	12	29	32	22.5667	9.43333	22	32.26	27.5	27.88	21.4	24.4	23.6	23.1	95	57	82	78	25	25.4	27.4	25.9	21.1	21.4	22.6	21.7
1989	12	30	32.75	22.6	10.15	25.2	31.74	27.68	27.92	24.8	27.3333	26.24	25.2333	97	78	92.2	88.6667	31	34.2333	33.46	31.2667	24.6	26.2333	25.88	24.6667
1989	12	31	32.8	22.3	10.5	24	31.95	28.6	28.25	23.2667	27.7333	26.8	26	94.3333	76.6667	91.6667	91.5	28.0667	34.8667	34.5333	33.05	22.9667	26.5	26.4	25.55

## Sheet: 1990
						Temperature				Temperature				Relative Humidity				Pressure				Dew temperature
Year	Month	Day	Maximum	Minimum	Max-Min	1899-12-31 07:00:00	1899-12-31 13:00:00	1899-12-31 19:00:00	Average	1899-12-31 01:00:00	1899-12-31 13:00:00	1899-12-31 19:00:00	Average	1899-12-31 01:00:00	1899-12-31 13:00:00	1899-12-31 19:00:00	Average	1899-12-31 07:00:00	1899-12-31 13:00:00	1899-12-31 19:00:00	Average	1899-12-31 07:00:00	1899-12-31 13:00:00	1899-12-31 19:00:00	Average		Month	Taverage	Hraverage
1990	1	1	32.5	22.28	10.22	23.6	31.7	26.72	27.65	23.2	27.1	23.5333	24.5	97	76	82.3333	82	28.1	33.4	27.4667	29.25	23	25.9	22.6	23.6		January	27.4824	82.5054
1990	1	2	31.7	20.4667	11.2333	23.6	31.2	26.7833	26.94	23.2	26	25	24.7	97	69	92	86	28.1	30.1	30.9	29.7	23	24.1	24.6	23.9		February	27.5593	80.8519
1990	1	3	32.85	21.9143	10.9357	24.2	31.5857	27.4857	27.6857	23.4	27	25.8	25.4	93	76	90	87	28.1	32.9	32.2	31.1	23	25.7	25.3	24.7		March	28.3402	76.0753
1990	1	4	32.6	22.2	10.4	24	31.7667	27.6	27.6167	22.2	26.8	26.2	25.1	85	71	91	82	25.3	31.9	33	30.1	21.3	25.1	25.7	24		April	27.3814	81.5611
1990	1	5	31.5	23.1667	8.33333	25	30.8714	26.4429	27.0429	24.2	26	25.2	25.1	93	69	90	84	29.5	30.1	31.1	30.2	23.8	24.1	24.7	24.2		May	27.6831	84.8495
1990	1	6	32.25	22.9667	9.28333	24	30.6	26.9286	27.2833	23	26.4	25.8	25.1	91	68	95	85	27.3	30.7	32.7	30.2	22.5	24.5	25.6	24.2		June	27.7937	84.4333
1990	1	7	31.75	22.4	9.35	24.8	30	27.5167	27.45	23.6	26	25.8	25.1	90	64	94	82	28.2	29.3	32.6	30	23	23.7	25.5	24.1		July	27.2651	84.1478
1990	1	8	30.6	21.72	8.88	24.8	30.6667	27	26.9833	23.6	25.2	25.4	24.7	90	63	95	83	28.2	27.7	31.9	29.3	23	22.8	25.1	23.7		August	27.7527	82.9925
1990	1	9	32.7	22.3143	10.3857	24	31.7429	26.9714	27.6286	23	26.2	25	24.7	91	66	89	82	27.3	30	30.5	29.3	22.5	24.1	24.4	23.7		September	27.7575	81.7833
1990	1	10	33	22.16	10.84	24.8	30.9286	28.2857	27.85	23.6	25.6	25.4	24.9	90	62	93	82	28.2	28.3	31.8	29.4	23	23.2	25.1	23.8		October	26.9123	87.8055
1990	1	11	32.2667	22.3333	9.93333	24	31.65	27.3333	27.4667	23.2	25.4	25.6	24.7	93	54	89	79	27.8	26.7	31.7	28.7	22.8	22.2	25	23.3		November	27.1831	88.0283
1990	1	12	32.8667	22.6667	10.2	24.4	30.9	26.9	27.1	23.2	25.8	25.225	24.7333	90	63	92	88	27.5	28.7	31.4	30.3	22.6	23.4	24.825	24.1667		December	27.4392	83.5844
1990	1	13	33.35	23.2	10.15	24.4	31.7714	27.0143	27.7	23.2	25	25.6	24.6	90	63	97	83	27.5	27.4	32.5	29.1	22.6	22.6	25.4	23.5
1990	1	14	33	21.7429	11.2571	23.6	32.2	27.3667	27.6333	22.8	25.8	26.6	25.1	93	65	92	83	27.1	29.1	34	30.1	22.4	23.6	26.2	24.1
1990	1	15	32.35	21.6571	10.6929	25	31.8571	26.8571	27.3143	23.8	27	26.2	25.7	90	64	94	83	28.5	31.3	33.4	31.1	23.3	24.8	25.9	24.7
1990	1	16	32.7333	21.7	11.0333	23.4	31.5714	27.2	27.45	22.4	26.925	25.2	24.85	91	72	84	87.5	26.3	32.7	30.4	30.65	21.9	25.475	24.3	24.3
1990	1	17	31.2	21.35	9.85	24.8	29.96	26.46	26.46	23.2	25.8	25.4	24.8	87	57	89	77	27.1	27.8	31.3	28.7	22.4	22.8	24.8	23.4
1990	1	18	32.4	22.28	10.12	25.2	30.04	26.68	26.7	23.8	25.6	26.4	25.3	88	54	94	79	28.4	27.1	33.8	29.7	23.2	22.4	26.1	23.9
1990	1	19	32.4	22.04	10.36	25	31.625	26.15	26.7	24.2	25.8	25.4	25.1	93	65	85	81	29.5	29.1	30.8	29.8	23.8	23.6	24.6	24
1990	1	20	33.0667	21.8	11.2667	23.08	31.6	27.34	27.36	23.6	25.8	25	24.8	92.75	59	90	82.6667	25.95	28.3	30.7	29.5	21.675	23.1	24.5	23.7
1990	1	21	32.5333	21.44	11.0933	24.8	31.88	26.78	27.14	23.6	27.2	25.25	25.05	91	79	90.75	89.5	28.3	33.95	31.425	30.95	23.1	26.15	24.8	24.55
1990	1	22	33.2667	21.56	11.7067	24.8	28.8	25.6	26.2	24.2	25.2	24.6	24.7	95	75	92	87	29.8	29.7	30.3	29.9	24	23.9	24.2	24
1990	1	23	32.8	22.36	10.44	23.8	32.8	27.6	28	22.6	26.2	25.8	24.9	90	60	87	79	26.6	29.7	32	29.4	22.1	23.9	25.2	23.7
1990	1	24	32.2667	22.64	9.62667	24.2	33.8	27.2	28.1	22.4	27.2	26	25.2	86	60	91	79	25.9	31.7	32.8	30.1	21.7	25	25.6	24.1
1990	1	25	32.8	22.2667	10.5333	25	32.4	28.6	28.7	24.2	26.6	27.4	26.1	94	64	91	83	29.7	31	35.7	32.1	23.9	24.6	27	25.2
1990	1	26	33	21.8	11.2	26	32.4	27	28.1	24.2	26	25	25.1	86	60	85	77	29	29.4	30.3	29.6	23.5	23.8	24.3	23.9
1990	1	27	32.2667	21.8	10.4667	23.4	32.8	26	27	22.8	25.6	25.2	24.5	95	56	94	82	27.3	28.1	31.5	29	22.6	23	24.9	23.5
1990	1	28	32.8	22.5	10.3	23.6	31.8	26.2	27	22	26.4	25.6	24.7	87	66	95	83	25.4	30.8	32.4	29.5	21.3	24.6	25.4	23.8
1990	1	29	31.3333	22.7	8.63333	24.6	32.8	28.2	28.5	23.8	26.2	26.8	25.6	94	60	90	81	28.9	29.7	34.3	31	23.5	23.9	26.3	24.6
1990	1	30	31.8667	22.92	8.94667	24	31.6	28	27.9	22.8	26	26.2	25	90	64	87	81	27	29.9	32.8	29.9	22.3	24.1	25.6	24
1990	1	31	32.6667	23.1	9.56667	25	33.8	29.2	29.3	24.4	26.6	26.8	25.9	95	57	83	78	30.2	30.1	33.6	31.3	24.2	24.1	26	24.8
1990	2	1	32.9	22.2	10.7	23.26	33.8	27.85	27.9	21.8333	26.2	27.6	25.1	93.6667	53	91	85	25.8667	27.9	36	31.2	21.5333	22.9	27.2	24.3
1990	2	2	33.2	22	11.2	26.4	31.44	25.8	27.925	24.6	26.85	24.8	24.6	86	74.5	92	82	29.5	32.85	30.5	29.8	23.8	25.6	24.4	23.7
1990	2	3	32.4	22.56	9.84	25	31.76	27.24	27.46	24.6	27	26.4	26	97	64	77	79	30.6	31.3	31.8	31.3	24.4	24.8	25.1	24.8
1990	2	4	33.6	21.04	12.56	23.6	30.8	27	27.1	22.8	26.9	25.2	25	93	74	87	85	27.2	32.9	30.9	30.3	22.5	25.6	24.6	24.2
1990	2	5	33.9	20.8	13.1	24.4	28.6	25.2	25.9	24	26.2	24.4	24.9	97	83	94	91	29.6	32.4	30	30.7	23.9	25.4	24.1	24.5
1990	2	6	33.8	21	12.8	24.6	29.6	26.2	26.7	23.8	25.8	24.6	24.7	94	74	88	85	28.9	30.7	29.9	29.8	23.5	24.5	24	24
1990	2	7	33.9	22.32	11.58	24.4	30.6	27	27.3	23.6	26.6	25	25.1	94	73	85	84	28.6	32.2	30.3	30.4	23.3	25.3	24.3	24.3
1990	2	8	33.2	22.4	10.8	24.4	32	27.4	27.8	23.6	26	25	24.9	94	62	82	79	28.6	29.7	30.1	29.4	23.3	23.9	24.1	23.8
1990	2	9	33.8	23.35	10.45	24.2	31.4	27.68	27.8	23.6	26	27.4		95	65	100	94	28.7	30	36.5	34.1	23.4	24.1	27.4	26.1
1990	2	10	33.6	23.12	10.48	24.2	32.2	27.2	27.7	23.2	25.8	26	25	92	60	91	81	27.8	29	32.8	29.9	22.8	23.5	25.6	24
1990	2	11	33.4	23.6667	9.73333	24.2	31	27.2	27.4	23.6	24.8	26	24.8	95	61	91	82	28.7	27.2	32.8	29.6	23.4	22.5	25.6	23.8
1990	2	12	33.5	23.875	9.625	24.925	32.4	28.8	27.875	23.2	25	24.6	24.3	95	55	71		29.4	26.8	28.2		23.8	22.2	23
1990	2	13	33.8	22.84	10.96	24.8	32.1	27	27.425	23.2	27	26.4	25.55	87	74	95	85	27.4	33.15	34	31.5	22.6	25.65	26.2	24.8
1990	2	14	34	23.04	10.96	25.2	32.8	26.2	27.6	23.6	25.2	25.6	24.8	88	54	95	79	28.1	27	32.4	29.2	23	22.4	25.4	23.6
1990	2	15	34.2	22.52	11.68	23.6	33.2	28.4	28.4	23	25	24.2	24.1	95	52	71	73	27.7	26.3	27.4	27.1	22.8	21.9	22.6	22.4
1990	2	16	34.4	22.52	11.88	24.6	31.4	25.6	26.8	23	26.2	25.4	24.9	87	67	98	84	27	30.6	32.3	30	22.4	24.4	25.3	24
1990	2	17	34.2	21.6	12.6	23.8	32.8	28.4	28.3	23	24	24.2	23.7	94	48	71	71	27.6	24	27.4	26.3	22.7	20.5	22.6	21.9
1990	2	18	34.6	22.04	12.56	22.8	32.8	27.2	27.5	21.8	25	26	24.3	92	53	91	79	25.4	26.5	32.8	28.3	21.4	22.1	25.6	23
1990	2	19	34.1	22.72	11.38	24.6	32	27.4	27.9	23.4	25.2	25	24.5	90	58	82	77	28	27.6	30.1	28.5	22.9	22.7	24.1	23.3
1990	2	20	33.7	22.52	11.18	25	31.6	27	27.6	23.8	25.2	25	24.7	91	60	85	79	28.7	27.8	30.3	29	23.3	22.9	24.3	23.5
1990	2	21	33.7	22.8	10.9	25	32.8	27	28	24	25.6	25.2	24.9	92	56	87	78	29.2	28.1	30.9	29.4	23.6	23	24.6	23.7
1990	2	22	34.3	23.12	11.18	24.6	33.6	27.4	28.3	23.2	26.9	25.4	25.2	89	60	85	78	27.5	31	31.1	29.9	22.7	24.7	24.7	24
1990	2	23	34.6	23.08	11.52	24.8	33.4	27.6	28.4	23.2	25.8	25.4	24.8	87	55	84	75	27.4	28.2	31	28.8	22.6	23.1	24.6	23.4
1990	2	24	34.8	22.9	11.9	23.85	33.6	28	28.575	23	25.8	24	26	96	54	72	86	27.8	28.1	27.2	32.6	22.8	23	22.5	25.3
1990	2	25	35.3	23.1	12.2	23.8	30.8	26	26.6	22.4	26	25.4	24.6	89	69	95	84	26.2	30.4	32	29.5	21.8	24.3	25.2	23.8
1990	2	26	34.6	22.85	11.75	23.6	32.6	27.4	27.8	22.2	26	24.2	24.1	89	60	77	75	25.8	29.3	28.1	27.7	21.6	23.7	23	22.8
1990	2	27	33.9	22.04	11.86	23.8	32.6	26	27.1	23	23.2	24.2	23.5	94	45	86	75	27.6	22.2	29	26.3	22.7	19.2	23.5	21.8
1990	2	28	34.7	22.36	12.34	21.2	32.4	26.2	26.5	20	24.6	25	23.2	90	53	91	78	22.6	25.8	30.9	26.4	19.4	21.6	24.6	21.9
1990	3	1	33.6	19.8	13.8	22.8	31.9	28.0333	27.9333	21	24.2	24	23.1	84	44	63	64	23.4	22.8	25.7	24	20	19.6	21.5	20.4
1990	3	2	34.9	21	13.9	24.2	33.525	28.575	28.7	23.6	25	23.6	24.1	95	53	65	71	28.6	25.8	25.3	26.6	23.3	21.6	21.3	22.1
1990	3	3	35.4	22	13.4	24.2	31.8	28.625	28.7	23.0333	24.8	24	25.1	92.6667	55	73	72	27.5333	25.7	27	29.3	22.7	21.5	22.3	23.6
1990	3	4	35.5	22.9	12.6	24.8	30.8	25.8	26.8	23.2	24	24.2	23.8	87	57	88	77	27.4	25.4	29.1	27.3	22.6	21.3	23.6	22.5
1990	3	5	33.9333	22.8	11.1333	25	30.8	28.8	28.3	24	25.4	25.2	24.9	92	65	75	77	29.2	28.9	29.7	29.2	23.6	23.5	23.9	23.7
1990	3	6	34.6667	22.4667	12.2	25.6	33.8	29.4	29.5	24.2	26.6	25.2	25.3	89	57	71	73	29.3	30.1	29.3	29.5	23.7	24.1	23.7	23.8
1990	3	7	34.2	21.6667	12.5333	25.2	31.6	28.4	28.4	23.8	25.2	25	24.7	89	60	76	75	28.5	27.8	29.4	28.6	23.3	22.9	23.8	23.3
1990	3	8	34.9333	22	12.9333	26	32	27.8	28.4	25.2	25.8	26	25.7	94	61	87	81	31.5	29.1	32.4	31	24.9	23.6	25.4	24.6
1990	3	9	33.1	22.9333	10.1667	26.6	35.2	29	30	24	27.8	26.8	26.2	81	57	84	74	28.1	32.5	33.8	31.5	23	25.4	26.1	24.8
1990	3	10	35	22.4	12.6	26.4	29.6	28.38	29.2667	25	26.6	24.9	24.9	89	79	79	75	30.7	32.8	29.475	28.95	24.5	25.6	23.75	23.5
1990	3	11	34.8667	23.95	10.9167	24.6	33.2	28.34	28.62	23.175	26.6667	24.55	24.5667	90.25	62	77.25	74.3333	27.625	30.8333	29.025	28.5	22.7	24.5667	23.225	23.1
1990	3	12	35	23.2	11.8	26.6	34.6	27.2	28.9	25.8	25.6	25.4	25.6	94	49	87	76	32.7	26.9	31.2	30.3	25.5	22.3	24.8	24.2
1990	3	13	33.0667	23.85	9.21667	25.4	35.8	30.8	30.7	24.6	26.2	25.4	25.4	94	47	65	69	30.4	27.7	28.9	29	24.3	22.8	23.5	23.5
1990	3	14	33.1333	23.2	9.93333	25.2	33.6	28.8	29.1	24	27	25.4	25.5	91	60	76	76	29	31.3	30.2	30.2	23.6	24.8	24.2	24.2
1990	3	15	33.4	23.3	10.1	25	37.8	27	29.2	24.2	26	24.2	24.8	94	39	80	71	29.7	25.8	28.3	27.9	23.9	21.6	23.2	22.9
1990	3	16	34.6	23.9	10.7	25.6	34.2	27.6	28.8	24.4	26	25.2	25.2	91	52	83	75	29.8	28.2	30.5	29.5	24	23.1	24.4	23.8
1990	3	17	33.8	22.55	11.25	25	32.4	28.8	28.8	24.2	26.2	24.8	25.1	94	62	72	76	29.7	29.9	28.7	29.4	23.9	24.1	23.3	23.8
1990	3	18	33	23.8	9.2	23	26.6	25.8	25.3	22	23.8	25	23.6	92	79	94	88	25.8	27.6	31.1	28.2	21.6	22.7	24.7	23
1990	3	19	35.0667	23	12.0667	24.2	33.8	29.8	29.4	23.2	25.8	25.4	24.8	92	53	70	72	27.8	27.9	29.5	28.4	22.8	22.9	23.8	23.2
1990	3	20	34.4333	23.25	11.1833	25.8	34	30.4	30.1	24.4	25	25	24.8	89	48	65	67	29.6	25.7	28.1	27.8	23.9	21.6	23	22.8
1990	3	21	34	23.3	10.7	24	30.2	27.4	27.3	23.2	26.4	26	25.2	94	74	90	86	27.9	31.9	32.7	30.8	22.9	25.1	25.5	24.5
1990	3	22	34.3333	22.55	11.7833	24.2	33	27.6	28.1	23.8	26.6	26.4	25.6	97	61	91	83	29.2	30.6	33.6	31.1	23.7	24.4	26	24.7
1990	3	23	34.1333	22.1333	12	26.4	33	28	28.9	24.6	26.2	24.4	25.1	86	59	75	73	29.7	29.5	28.2	29.1	23.9	23.8	23.1	23.6
1990	3	24	32.9333	23.6667	9.26667	24.6	28.4	25	25.8	24	25.2	24.8	24.7	95	77	98	90	29.4	29.9	31.2	30.2	23.8	24.1	24.7	24.2
1990	3	25	32.3333	22.9	9.43333	24.4	31.8	28.3833	28.025	23.8	25.6	25.5	24.8	95	61	82	77	29.1	28.7	30.94	29	23.6	23.4	24.6	23.5
1990	3	26	32.4	23.55	8.85	23.8	24.2	22.8	23.4	23	23.6	21	22.5	94	95	85	91	27.6	28.7	23.7	26.6	22.7	23.4	20.2	22.1
1990	3	27	32.3333	23.7	8.63333	23.8	30.8	24.1	25.7	21.6	23	21.4	22	83	52	79	71	24.3	22.9	23.7	23.7	20.7	19.7	20.2	20.2
1990	3	28	32.4	23.65	8.75	24.2	32.6	28.4	28.4	23	25.6	26.6	25.1	90	57	87	78	27.3	28.2	33.6	29.7	22.5	23.1	26	23.9
1990	3	29	35.4	24	11.4	25.6	32.8	29	29.1	23.6	25.6	26.6	25.3	85	56	83	75	27.8	28.1	33.2	29.7	22.8	23	25.8	23.9
1990	3	30	31.6667	24.05	7.61667	25	33	30	29.5	24.2	25	27	25.4	94	53	79	75	29.7	26.4	33.7	29.9	23.9	22	26	24
1990	3	31	33	23.65	9.35	24.6	33.6	29.8	29.4	23.8	26	27	25.6	94	55	81	76	28.9	28.6	33.8	30.4	23.5	23.3	26.1	24.3
1990	4	1	30.9333	23.05	7.88333	24	29.4	27.2	26.775	23	26.2	25.4	24.9	91	55	80	76	27.3	28.3	30.4	28.6	22.5	23.1	24.3	23.3
1990	4	2	34	22.8	11.2	25	30.4833	26.4333	26.82	24	25.2	25.4	24.9	92	63	87	81	29	27.7	31.1	29.3	23.5	22.8	24.7	23.7
1990	4	3	32.6	24.2	8.4	24	30.5333	27.3667	27.55	23.2	25.4	25.4	24.7	93	54	79	75	27.8	26.7	30.2	28.2	22.8	22.2	24.2	23.1
1990	4	4	33.6	23.4	10.2	26	29.8	26.8833	27.0333	23.6	24.6	24.4	24.2	81	65	87	78	27.2	26.9	29.3	27.8	22.5	22.3	23.7	22.8
1990	4	5	33.4667	23.25	10.2167	25.8	29.6833	27.2667	27.3667	24.8	26.4	25.6	25.6	92	72	82	82	30.5	31.2	30.9	30.9	24.4	24.8	24.6	24.6
1990	4	6	32.6	23.5	9.1	25.6	29.36	27.62	27.52	24.4	27.2	24.2	25.3	90	78	81	83	29.6	33.7	28.3	30.5	23.9	26	23.1	24.3
1990	4	7	35.8	23.2	12.6	25.25	31.56	30.6	28.2	24.2333	27.125	26.2	26	91	75.25	69	88	29.7333	33.425	30.5	32.25	23.9667	25.85	24.4	25.25
1990	4	8	33.4667	22.8	10.6667	26.4	30.8	27.4	27.3667	23	27.6	25.4	25.3	74	58	75	69	25.4	31.5	29.7	28.9	21.3	24.9	23.9	23.4
1990	4	9	34.2667	23.3	10.9667	26.8	31.05	27.5167	27.98	25.2	27.6	23	25.3	87	55	69	70	30.8	31	24.7	28.8	24.5	24.7	20.9	23.4
1990	4	10	34.0667	23.2	10.8667	27.6	30.35	27.1333	27.2667	24.8	26.6	26.8	26.1	79	51	75	68	29.1	28.3	32.3	29.9	23.6	23.1	25.4	24
1990	4	11	31.9	22.4	9.5	24.6	31.3	26.9167	27.42	23.2	26.4	25	24.9	88	53	86	76	27.3	28.3	30.2	28.6	22.5	23.2	24.2	23.3
1990	4	12	31.6	23.95	7.65	24.9833	30.16	26.35	27.24	23.4	27.5333	25.16	26.05	91.75	79.3333	91.4	83.5	28.1	34.7333	31.34	32.35	23.025	26.5	24.74	25.25
1990	4	13	31.4	23.15	8.25	24.04	30.36	27.32	27.26	23.075	26	25.5	24.9	93.5	70.5	88	82	27.675	30.5	31.6	29.95	22.75	24.35	24.95	23.95
1990	4	14	32.0667	23.4	8.66667	24.3333	29.9	26.6333	26.8833	23.56	27.075	25.32	25.325	96	82	92.2	89.5	28.76	34.05	31.6	31.425	23.34	26.225	24.96	24.85
1990	4	15	31.9333	23.45	8.48333	24.6333	30.7667	26.5167	27.1	23.42	27	25.26	25.4	90.4	75.5	91.6	84	28.06	33.3	31.6	31.15	22.92	25.8	24.86	24.65
1990	4	16	32.2667	23.5	8.76667	24	31.1333	26.9167	27.5667	23.2	26	25.6	24.9	93	67	78	79	27.8	29.8	30.4	29.3	22.8	24	24.3	23.7
1990	4	17	31.6	24.1	7.5	25.6	31.28	26.9167	27.96	24	27.4	24	25.1	87	69	93	83	28.5	32.8	29.2	30.2	23.3	25.6	23.6	24.2
1990	4	18	32.5333	23.65	8.88333	25.8	31.3333	26.92	27.52	25	26.2	26.6	25.9	93	52	91	79	31	27.8	33.8	30.9	24.7	22.8	26.1	24.5
1990	4	19	32	24.2	7.8	25.6	31.12	27.0167	27.84	24.6	27.4	24.6	25.5	92	67	79	79	30.1	32.5	28.7	30.4	24.2	25.4	23.4	24.3
1990	4	20	32.4	23.6	8.8	26.4	31.1667	27.55	27.8167	25.4	27.2	27	26.5	92	64	98	85	31.6	31.6	35.5	32.9	25	25	26.9	25.6
1990	4	21	31	23.2	7.8	24.8	30	27.2	27.3	24.4	26	27	25.8	97	73	98	89	30.3	31	35.5	32.3	24.3	24.6	26.9	25.3
1990	4	22	31.4	24	7.4	25.4	29.6	26.6	27	24.6	26	26.4	25.7	94	75	98	89	30.4	31.2	34.3	32	24.3	24.8	26.3	25.1
1990	4	23	31	24	7	26	29.8	27.6	27.8	24.6	26.2	26.4	25.7	89	75	91	85	30	31.6	33.6	31.7	24.1	25	26	25
1990	4	24	30.7	22.4	8.3	23.4	27	27	27.24	22.8	25	25.925	25.3	95	85	94	88.3333	27.3	30.3	32.975	31.2667	22.6	24.3	25.625	24.7333
1990	4	25	32.1333	23	9.13333	26.6	32	25.8	27.5	25.4	27.2	25	25.9	91	69	94	85	31.6	32.9	31.1	31.9	25	25.6	24.7	25.1
1990	4	26	31	23.2	7.8	24.4	29.6	26.4	26.7	23.4	26.6	25.4	25.1	92	79	92	88	28.1	32.8	31.8	30.9	23	25.6	25.1	24.6
1990	4	27	33.6	23.2	10.4	25.6	31.8	28.4	28.5	24.8	26.8	26.4	26	94	68	86	82	30.8	31.9	33.1	31.9	24.5	25.1	25.7	25.1
1990	4	28	29	23.4	5.6	24.2	29	25.6	26.1	23.4	25.2	25	24.5	94	74	95	88	28.2	29.5	31.3	29.7	23.1	23.8	24.8	23.9
1990	4	29	32.6	23.2	9.4	25.4	31.4	28.4	28.4	24.2	26.2	27	25.8	91	67	90	82	29.4	30.6	34.7	31.6	23.8	24.4	26.6	24.9
1990	4	30	31.9333	23.2	8.73333	23.8	30	25.4667	26.4167	23.4	26.4	23.28	23.4	97	76	86.8	80.5	28.5	32	27.7	27.3	23.2	25.2	22.52	22.3
1990	5	1	32	22.6	9.4	23.2	31	25.4	26.3	22.8	25	25	24.3	97	62	97	85	27.5	27.7	31.4	28.9	22.6	22.8	24.9	23.4
1990	5	2	29	22.4	6.6	23.6	26.2	24.6	24.8	22.4	24.2	24	23.5	90	85	95	90	26.3	28.9	29.4	28.2	21.9	23.5	23.8	23.1
1990	5	3	29.8	22.2	7.6	23	28.8	26.2	26	22.6	25.4	25.6	24.5	97	76	95	89	27.1	30.2	32.4	29.9	22.4	24.2	25.4	24
1990	5	4	32	24.8	7.2	25.8	32	27	28	24.8	27.4	25.2	25.8	92	70	87	83	30.6	33.5	30.9	31.6	24.4	25.9	24.6	25
1990	5	5	32	24.2	7.8	24.8	31.4	27.8	27.9	24	26.2	26.4	25.5	94	67	90	83	29.3	30.6	33.5	31.1	23.7	24.4	25.9	24.7
1990	5	6	30	23.4	6.6	24.2	29.9	26.8	26.78	23.8	27.2667	24.2	26.1	97	76.6667	81	89.5	29.2	33.9333	28.5	32.85	23.7	26.1	23.2	25.6
1990	5	7	33.4	25.2	8.2	25.6	32.2	28.4	28.6	24.8	27.6	27.4	26.6	94	70	93	86	30.8	33.9	35.8	33.5	24.5	26.1	27.1	25.9
1990	5	8	31.8	23.2	8.6	24.8	31.4	25.4	26.8	23.6	27	24.8	25.1	91	71	95	86	28.3	32.7	30.9	30.7	23.1	25.6	24.6	24.4
1990	5	9	33.2	23.6	9.6	26.4	32.8	27.8	28.7	24.8	27	26.8	26.2	88	64	93	81	30.2	31.8	34.6	32.2	24.2	25.1	26.5	25.3
1990	5	10	32.2	26.2	6	27.6	31.6	25.8	27.7	26.2	27.6	25	26.3	90	74	94	86	33.1	34.3	31.1	32.8	25.7	26.3	24.7	25.6
1990	5	11	32.2667	23.5	8.76667	25.05	32.4	27.6	26.9333	23.6	26.2	26	24.35	91	62	88	81.5	28.4	29.9	32.5	28.9	23.1667	24.1	25.5	23.3
1990	5	12	33.2	23.4	9.8	25.8	33.2	28	28.8	24.6	26.2	26.4	25.7	91	58	88	79	30.1	29.4	33.3	31	24.2	23.8	25.9	24.6
1990	5	13	30.2667	22.2	8.06667	23.8	33.4	28.2	28.4	23.2	27	26.2	25.5	95	61	86	81	28	31.4	32.7	30.7	23	24.9	25.5	24.5
1990	5	14	30.1	22.4	7.7	23.2	29.8	26.2	26.4	22.6	25.4	25.6	24.5	95	70	95	87	27	29.5	32.4	29.7	22.4	23.8	25.4	23.9
1990	5	15	33.2	23.6	9.6	26.4	32.4	28.4	28.9	25	26	27.4	26.1	89	60	93	81	30.7	29.4	35.8	32	24.5	23.8	27.1	25.1
1990	5	16	33.8	24.4	9.4	24.8	33.2	29.4	29.2	24.6	27	28.6	26.7	98	62	94	85	30.8	31.6	38.6	33.6	24.5	24.9	28.4	25.9
1990	5	17	33	24.2	8.8	27	31.0333	27.6	27.4833	25	25.9333	25.4	24.2	85	79	84	89.5	30.3	31.5333	31	29.35	24.3	24.9	24.6	23.7
1990	5	18	33.2	24.8	8.4	25.6	33.2	28	28.7	24	27.8	26.6	26.1	88	66	90	81	28.8	33.8	33.9	32.1	23.4	26.1	26.1	25.2
1990	5	19	31.8	24.2	7.6	28	34	28.6	29.8	26.2	26.4	28	26.9	87	55	96	79	32.8	29.4	37.4	33.2	25.6	23.8	27.8	25.7
1990	5	20	33.8	24.2	9.6	25	32.8	28.8	28.8	24.4	27	27.6	26.3	95	64	91	84	30.2	31.8	36.1	32.7	24.2	25.1	27.2	25.5
1990	5	21	31.8667	24.2	7.66667	26.6	29.76	26.9	26.72	25.6	26.8667	25.7	25.5667	92	77.3333	97	89.6667	32.2	33.1	32.875	31.9	25.3	25.7	25.575	25.0333
1990	5	22	33.8	22.4	11.4	24.7167	31.2	27.8	26.88	23.96	27.4	27.2	25.1	92.8	75	95	87.6667	29.18	34	35.7	30.7667	23.62	26.2	27	24.5
1990	5	23	33	25	8	26	30.4	27.2	27.7	25.4	26	25.8	25.7	95	71	90	85	32	30.7	32.3	31.7	25.2	24.5	25.3	25
1990	5	24	33.2	23	10.2	25.2	32.4	25	26.9	24.6	26.8	23.8	25.1	95	65	91	84	30.5	31.5	28.7	30.2	24.4	24.9	23.3	24.2
1990	5	25	33.4	24.2	9.2	25.8	32.2	26.2	27.6	24.6	27.2	25.4	25.2	91	86.3333	94	89.5	30.1	34.8333	31.9	31.85	24.2	26.5667	25.1	25.05
1990	5	26	33.6	23.4	10.2	23.8	33	28.2	28.3	23	27.6	26.2	25.6	94	66	86	82	27.6	33.4	32.7	31.2	22.7	25.9	25.5	24.7
1990	5	27	32.1333	23	9.13333	26.2	32	26.75	26.78	23.4	27	25.75	25.425	79	68	94.5	92	26.9	32.3	32.675	31.925	22.3	25.4	25.525	25.075
1990	5	28	33.2	23.2	10	25.8	30.8	29	28.6	24.6	26	26.2	25.6	91	69	80	80	30.1	30.4	32.2	30.9	24.2	24.3	25.3	24.6
1990	5	29	29	23.6	5.4	24.6	28.8	25.6	26.1	23.6	25.6	25	24.7	92	78	95	88	28.5	30.7	31.3	30.1	23.2	24.5	24.8	24.2
1990	5	30	32.4	22	10.4	25.2	32.4	28.6	28.7	24.8	25.6	27.6	26	97	58	93	83	31	28.3	36.2	31.9	24.7	23.2	27.3	25
1990	5	31	34	24.4	9.6	27.4	33	27.6	28.9	25.8	27.4	27	26.7	88	65	95	83	32.1	32.8	35.2	33.4	25.3	25.6	26.8	25.9
1990	6	1	30.8	22.6	8.2	22.6	30	27	26.6	21.8	26.6	26	24.8	93	77	92	88	25.6	32.6	32.9	30.4	21.5	25.5	25.7	24.2
1990	6	2	32.6	22.4	10.2	24.8	30.2833	27.8	27.1	24.2	26.4	26	24.85	95	83.5	87	90.5	29.8	32.725	32.4	30.6	24	25.475	25.4	24.4
1990	6	3	32	24	8	24.8	32.4	27	27.8	23.6	26.2	26.4	25.4	91	62	95	83	28.3	29.9	34	30.7	23.1	24.1	26.2	24.5
1990	6	4	33	22.4	10.6	23.4	32.8	28.2	28.1	22.8	28	27.6	26.1	95	70	96	87	27.3	34.6	36.5	32.8	22.6	26.5	27.4	25.5
1990	6	5	33	23.7	9.3	24.8	32.8	28.2	26.575	23.7333	27	26.4	24.05	91.5	64	87	87.5	28.6833	31.8	33.2	28.9	23.3167	25.1	25.8	23.45
1990	6	6	33.6	23.8	9.8	26	32.6	28	28.6	24.8	27	27.4	26.4	91	65	96	84	30.5	32	36.1	32.8	24.4	25.2	27.2	25.6
1990	6	7	31.4	24.8	6.6	26.2	30	26.6	27.4	25	26	26	25.7	91	73	95	86	30.9	31	33.2	31.7	24.6	24.6	25.8	25
1990	6	8	33.6	22.8	10.8	26.8	32.6	28.6	29.1	25.4	27.6	27.2	26.7	89	68	90	83	31.5	33.6	35.1	33.4	24.9	26	26.8	25.9
1990	6	9	33.8	23.8	10	27.8	33.2	26.8	28.6	25.4	27.8	24	25.7	83	66	79	76	30.8	33.8	28	30.9	24.6	26.1	22.9	24.5
1990	6	10	32.9333	23.8	9.13333	24.8	33.8	27	28.1	24.2	26.8	25	25.3	95	58	85	80	29.8	30.6	30.3	30.2	24	24.4	24.3	24.2
1990	6	11	33.6	22.6	11	23.4	29.8	26.2	26.4	23	25.6	24	24.2	97	72	83	84	27.8	30	28.4	28.7	22.8	24.1	23.2	23.4
1990	6	12	31.7333	23.6	8.13333	25.6	31	26.75	27.0833	24.6	26.4	25.5167	25.125	92	70	90.1667	85.5	30.3	31.4	31.8	30.55	24.2	24.8	25.0333	24.35
1990	6	13	34	23.2	10.8	26.6	32	27.4	28.4	25	27.6	24.4	25.7	88	72	78	79	30.6	34	28.6	31.1	24.4	26.2	23.3	24.6
1990	6	14	31.6	22.2	9.4	24	30.4	27	27.1	23.2	27.6	26.4	25.7	94	81	95	90	27.9	35.1	34	32.3	22.9	26.7	26.2	25.3
1990	6	15	33	23.6	9.4	27	30.4	26.6	27.6	25.2	26.2	24.4	25.3	87	72	84	81	30.9	31.2	29.1	30.4	24.6	24.8	23.6	24.3
1990	6	16	33	23.4	9.6	25.2	32.4	26.2	27.5	24.4	26	24.8	25.1	94	60	89	81	30	29.4	30.4	29.9	24.1	23.8	24.3	24.1
1990	6	17	33.6	23.4	10.2	26.4	31.8	26.4	27.8	25.2	27	25.2	25.8	91	69	91	84	31.3	32.5	31.3	31.7	24.8	25.4	24.8	25
1990	6	18	34.2	22.8	11.4	26.2	31.8	28.4	28.7	25.8	27	27.6	26.8	97	69	94	87	32.9	32.5	36.4	33.9	25.7	25.4	27.4	26.1
1990	6	19	32.2667	23.6	8.66667	25.6	30	26.9167	26.7	24.6	26.8	25.1833	24.725	92	78	90.3333	86.5	30.3	33.1	31.25	30.05	24.2	25.8	24.7	24.025
1990	6	20	33.6	23.4	10.2	26.2	33	29.4	29.5	24.8	28.6	27.8	27.1	89	72	89	83	30.4	36.2	36.3	34.3	24.3	27.3	27.3	26.3
1990	6	21	35.6	23.32	12.28	24.8857	35	28.4	27.5667	23.7833	29	24	24.7	88.4	64	70	89.5	28.6	36.1	26.9	32.4	23.2667	27.2	22.3	25.35
1990	6	22	32	22.8	9.2	27.2	33.8	28	29.3	25.2	27.6	26.2	26.3	85	62	87	78	30.7	32.8	32.8	32.1	24.5	25.6	25.6	25.2
1990	6	23	33	23.8	9.2	25.4	32.8	28.4	28.8	24.2	28	27.4	26.5	91	70	93	84	29.4	34.6	35.8	33.3	23.8	26.5	27.1	25.8
1990	6	24	32	23.4	8.6	24.2	30.6	27.4	27.4	24	26	26.4	25.5	98	70	92	87	29.7	30.6	33.7	31.3	23.9	24.4	26.1	24.8
1990	6	25	32.7333	23	9.73333	25	32.8	27.4	28.1	24.6	26.1	26.4	25.7	97	59	92	83	30.7	29.4	33.7	31.3	24.5	23.8	26.1	24.8
1990	6	26	32.4	23.4	9	25.4	31.6	27.6	28	24.4	26.6	27.2	26.1	92	68	97	86	29.9	31.5	35.8	32.4	24	24.9	27.1	25.3
1990	6	27	29	22.96	6.04	24.8143	32.8	28.6	26.96	24.28	27	27.2	24.75	94.4	64	90	85.5	29.9	31.8	35.1	30	24.02	25.1	26.8	24.1
1990	6	28	31.4	23.4	8	23.8	30.4	27	27	23	26.4	26.4	25.3	94	73	95	87	27.6	31.8	34	31.1	22.7	25.1	26.2	24.6
1990	6	29	31.6	23	8.6	24.8	29.4	27.8	27.025	23.6	26.5333	27.2	25	91	81	95	84	28.3	32.8667	35.7	30.2667	23.1	25.6	27	24.1667
1990	6	30	34	22.6	11.4	26.2	30.8	29.2	28.9	24.6	27.2	27.2	26.3	88	76	86	83	29.9	33.7	34.7	32.8	24	26	26.6	25.5
1990	7	1	30.8667	23	7.86667	24.6	32	27.2167	27.4167	23.4	26.2	25.48	25.6	90	64	90.2	86.5	28	30.2	31.76	31.7	22.9	24.2	25.04	24.925
1990	7	2	34	22	12	24.2	31.4	26.6	27.2	23.2	26.4	25.8	25.1	92	68	94	85	27.8	31.1	32.7	30.5	22.8	24.7	25.5	24.3
1990	7	3	30.6	22.2	8.4	25	33.4	26.2	27.7	23.6	27.2	23	24.6	89	62	76	76	28.2	32	26	28.7	23.1	25.2	21.7	23.3
1990	7	4	32.1333	24.2	7.93333	25	33.6	27.6	28.5	24.2	27.2	26.6	26	94	61	93	82	29.7	31.8	34.1	31.9	23.9	25.1	26.3	25.1
1990	7	5	31.2	22.6	8.6	23.4	29	26	26.1	22.4	25.8	25	24.4	92	78	92	87	26.4	31.1	31	29.5	22	24.7	24.6	23.8
1990	7	6	31.2	22	9.2	23.2	30.6	24.2	25.6	22.6	25.8	23.8	24.1	95	68	97	87	27	30	29.2	28.8	22.4	24.1	23.7	23.4
1990	7	7	33	22.6	10.4	25.8	32.6	28.2	28.7	23.6	26.6	27.6	25.9	83	63	96	81	27.7	30.9	36.5	31.7	22.8	24.6	27.4	24.9
1990	7	8	32.5333	21.6	10.9333	23.4	32.8	27.4857	27.5	22.8	27	25.48	25.0333	95	64	89.8	87.25	27.3	31.8	31.68	30.775	22.6	25.1	25	24.5
1990	7	9	33	22.6	10.4	25.8	30.8	27.8	28	25.4	26.6	26	26	97	72	87	85	32.2	32	32.4	32.2	25.3	25.2	25.4	25.3
1990	7	10	28.2	22	6.2	25.2	27.2	25	25.6	24.4	24.6	24.4	24.5	94	81	95	90	30	29.2	30.2	29.8	24.1	23.7	24.2	24
1990	7	11	31.9333	22.2	9.73333	24.8	29.6	27.5143	27.9333	23.6	26.2	25.8	25.5667	91	77	94.2	87.3333	28.3	31.8	32.8	31.7333	23.1	25.1	25.52	24.9667
1990	7	12	32	22.8	9.2	26	31	28	28.3	24.2	26.2	25.8	25.4	86	69	84	80	29	30.8	31.8	30.5	23.5	24.6	25	24.4
1990	7	13	33.4	26	7.4	26	32.4	27.4	28.3	25	27.4	25.6	26	92	68	87	82	31	33.2	31.6	31.9	24.6	25.8	25	25.1
1990	7	14	32.6	22	10.6	24	31.2	28	27.8	22.8	27	26.2	25.3	90	72	87	83	27	32.9	32.8	30.9	22.3	25.6	25.6	24.5
1990	7	15	31.6667	23	8.66667	24.2	29.8	26.2286	26.9429	23.8	26	24.8	25.15	97	74	92.4286	86.6667	29.2	31.1	30.7143	30.7667	23.7	24.7	24.4571	24.4833
1990	7	16	31	22.6	8.4	24.2	28.2	27.2	26.7	23.8	25.8	26	25.2	97	83	91	90	29.2	31.6	32.8	31.2	23.7	25	25.6	24.7
1990	7	17	31.4	21.8	9.6	24.4	29.6	27	27	23.2	25	26.6	24.9	90	69	97	85	27.6	28.6	34.5	30.3	22.7	23.3	26.5	24.2
1990	7	18	31.8	22	9.8	24.8	29.6429	27.2	26.6857	23.6	26.6667	26.2	25.0333	91	82.6667	92	89.8333	28.3	33.25	33.3	30.8833	23.1	25.8167	25.9	24.5333
1990	7	19	32.2	21	11.2	22	28.8	25.6	25.5	21	24.4	24.4	23.3	92	70	91	84	24.2	27.7	29.8	27.2	20.6	22.7	24	22.4
1990	7	20	32.6	21.6	11	24.4	30	26.4	26.8	23	26.2	25.4	24.9	89	74	92	85	27.2	31.5	31.8	30.1	22.4	24.9	25.1	24.1
1990	7	21	31.2	22	9.2	25	30.2	28	27.8	23.8	26.2	26	25.3	91	73	85	83	28.7	31.4	32.3	30.8	23.3	24.8	25.3	24.5
1990	7	22	31.2	22.8	8.4	24.6	28.8	25.8	26.3	24.2	26	25.4	25.2	97	80	97	91	29.9	31.8	32.2	31.3	24.1	25	25.3	24.8
1990	7	23	31.4667	21.8	9.66667	24.4	32	25.2	26.7	23.4	26	23.2	24.2	92	62	85	80	28.1	29.7	27.1	28.3	23	23.9	22.4	23.1
1990	7	24	33.6	22.6	11	23	30.4	27	26.9	21.2	26.2	26	24.5	85	72	92	83	24	31.2	32.9	29.4	20.4	24.8	25.7	23.6
1990	7	25	31.2	22.8	8.4	24.6	30.2	25.8	26.6	24.2	26	25.4	25.2	97	72	97	89	29.9	30.8	32.2	31	24.1	24.6	25.3	24.6
1990	7	26	30.5333	21.8	8.73333	24.4	32	25.2	26.7	23.4	26	23.2	24.2	92	62	85	80	28.1	29.7	27.1	28.3	23	23.9	22.4	23.1
1990	7	27	32	23.2	8.8	25.8	31.8	27.6	28.2	23.6	27.4	25.4	25.5	83	71	84	80	27.7	33.6	31	30.7	22.8	26	24.6	24.5
1990	7	28	30.8	23	7.8	25.2	31.8	27.8	28.1	24	25.4	26.4	25.3	91	60	90	80	29	28.2	33.5	30.2	23.6	23.1	25.9	24.2
1990	7	29	33.2	23.2	10	27.6	31.8	27	28.4	24.6	26.2	26	25.6	78	65	92	78	28.9	30.3	32.9	30.7	23.5	24.3	25.7	24.5
1990	7	30	31.7	21.8	9.9	24.6	32.4	26.88	27.24	23.4	27.6	25.32	25.1333	90	69	92.8	87	28	33.8	31.7	30.7333	22.9	26.1	24.98	24.5
1990	7	31	33.8	23.4	10.4	24.8	32.6	27.4	28	23.4	26.2	25.2	24.9	89	61	84	78	27.8	29.8	30.6	29.4	22.9	24	24.4	23.8
1990	8	1	32.1	21.8	10.3	24.8	33.2	27.2	28.1	24.4	26.8	26.4	25.9	97	61	94	84	30.3	31	33.9	31.7	24.3	24.7	26.1	25
1990	8	2	34.6	22	12.6	25.6	33	28.6	29	23.6	27	27.2	25.9	85	63	90	79	27.8	31.7	35.1	31.5	22.8	25	26.8	24.9
1990	8	3	33.2	22.2	11	24.6	30.5143	28.6	27.2167	23.8	26.8857	26.4	25.25	94	77.2857	84	87	28.9	33.1714	33	31.0833	23.5	25.7286	25.7	24.5833
1990	8	4	33.2	22	11.2	25.6	32	26.2	27.5	23.8	27.2	24.8	25.3	86	69	89	82	28.3	32.9	30.4	30.5	23.1	25.6	24.3	24.4
1990	8	5	34	23	11	26.8	32.6	27	28.3	24.8	26.8	25.6	25.7	85	64	89	79	30	31.4	31.9	31.1	24.1	24.9	25.1	24.7
1990	8	6	32.6	22.6	10	27.6	32.4	26.4	28.2	25.8	26.6	25.6	26	87	64	94	81	32	31	32.3	31.8	25.2	24.6	25.3	25.1
1990	8	7	32.5	21.8	10.7	25.8	30.1333	26.8333	27.14	24	27.48	25.72	25.575	86	80	94.6	90.75	28.6	34.64	32.62	32	23.3	26.52	25.46	25.125
1990	8	8	33.2667	22	11.2667	25.4	32.6	27.4	28.2	23.8	27.2	25.8	25.6	88	66	88	81	28.4	32.5	32.1	31	23.2	25.4	25.3	24.6
1990	8	9	33.8	23.4	10.4	25.2	31.8	28.6	28.5	24.2	26.4	27.2	25.9	92	66	90	83	29.5	30.8	35.1	31.8	23.8	24.6	26.8	25.1
1990	8	10	32.6	24	8.6	26.2	30.8	27.4	28	24.8	26	26.2	25.7	89	69	91	83	30.4	30.4	33.2	31.3	24.3	24.3	25.8	24.8
1990	8	11	33.4	23	10.4	23.4	32	26.8	27.3	22.8	27.2	25.4	25.1	95	69	89	85	27.3	32.9	31.5	30.6	22.6	25.6	24.9	24.4
1990	8	12	34	22.2	11.8	25.8	29.6	28	27.9	24.4	26.2	26.8	25.8	89	77	91	86	29.6	31.8	34.4	31.9	23.9	25.1	26.4	25.1
1990	8	13	34.2	22.6	11.6	25.4	32	25	26.9	23.8	26.4	24	24.7	88	65	92	81	28.4	30.7	29.2	29.4	23.2	24.5	23.6	23.8
1990	8	14	32.8	23	9.8	24.8	32.4	28.2	28.4	24	26.6	26.4	25.7	94	64	87	81	29.3	31	33.2	31.2	23.7	24.6	25.8	24.7
1990	8	15	31.9	22.6	9.3	24.8	29.6	26.6	26.975	23.8	25	25.28	25.04	92	69	90.4	86.4	28.8	28.6	31.38	30.62	23.4	23.3	24.82	24.36
1990	8	16	34	23.4	10.6	26.8	30.2	27.4	28	25.2	26.2	26.8	26.1	88	73	95	86	31	31.4	34.8	32.4	24.6	24.8	26.6	25.4
1990	8	17	33.6	23.2	10.4	24.4	30.5667	27.2	27.1	23.2	27.16	26	25.45	90	75.6	91	85	27.6	33.62	32.8	31.3	22.7	25.94	25.6	24.75
1990	8	18	34.2	24.2	10	26	32.2	25.8	27.5	24	26	25.6	25.2	85	61	98	82	28.5	29.5	32.7	30.2	23.3	23.8	25.5	24.2
1990	8	19	33.4	22.8333	10.5667	24.5143	32.4	27.2	27.6286	23.7333	26.4	25	25.56	94.3333	63	84	87.2	28.9	30.5	30.2	31.64	23.4333	24.3	24.2	24.94
1990	8	20	33.6	23.6	10	25.2	32.8	27.4	28.2	24.4	27.8	26.6	26.3	94	69	94	85	30	34.1	34.3	32.8	24.1	26.2	26.3	25.6
1990	8	21	34.8	24	10.8	26.8	31.6	26.8	28	23.8	26.2	24.8	24.9	78	66	85	76	27.5	30.4	30	29.3	22.7	24.3	24.1	23.7
1990	8	22	33.6	23.3	10.3	24.5	29.8	27	27.225	23.76	25	26.2	25.6333	93.4	68	94	86.6667	28.9	28.5	33.5	31.8333	23.44	23.2	25.9	24.9667
1990	8	23	34	22.52	11.48	24.525	33.2	26.6	27.25	23.9	27	25.6	25.4667	94	62	92	88.75	29.3	31.6	32.2	32.05	23.6667	24.9	25.3	25.075
1990	8	24	31.8667	23	8.86667	26.2	32.8	25	27.3	23.8	26	24.2	24.7	82	59	94	78	27.9	29.1	29.7	28.9	22.9	23.6	23.9	23.5
1990	8	25	33.6	23	10.6	24.8	30.2	27.8	27.6	24	26.4	25.4	25.3	94	74	83	84	29.3	31.9	30.8	30.7	23.7	25.1	24.6	24.5
1990	8	26	34	23.2	10.8	26.6	32.6	29.4	29.5	24.6	26.6	26.2	25.8	85	63	78	75	29.6	30.9	31.9	30.8	23.9	24.6	25.1	24.5
1990	8	27	31.2	22	9.2	24.2	29.4	26.8	26.8	23.4	24.6	25.4	24.5	94	68	89	84	28.2	27.8	31.5	29.2	23.1	22.8	24.9	23.6
1990	8	28	30.2	22.6	7.6	24.6	29.8	27	27.1	23.2	25.6	25.6	24.8	89	72	89	83	27.5	30	31.9	29.8	22.7	24.1	25.1	24
1990	8	29	32.2	23	9.2	24.8	30.6	27.6	27.6	23.4	25.8	25	24.7	89	68	81	80	27.8	30	30	29.3	22.9	24.1	24.1	23.7
1990	8	30	32.2	22.6	9.6	24.2	30.8	27	27.3	23	25.4	26.2	24.9	90	65	94	83	27.3	28.9	33.5	29.9	22.5	23.5	25.9	24
1990	8	31	32.6	22.4	10.2	25.8	32	28.4	28.6	23.8	26	27.6	25.8	85	62	94	80	28.2	29.7	36.4	31.4	23	23.9	27.4	24.8
1990	9	1	32.8	24.4	8.4	27	32.6	26.8	28.3	25.2	26.2	25.4	25.6	87	61	89	79	30.9	29.8	31.5	30.7	24.6	24	24.9	24.5
1990	9	2	33	22.4	10.6	24.2	30.4286	26.4	26.92	23.52	25.7	25.2	24.575	93.4	69.3333	91	84	28.44	29.9	31.3	29.425	23.22	23.7167	24.8	23.625
1990	9	3	32.4	23	9.4	25	30.2	26.4	27	23	25	25.4	24.5	85	66	92	81	26.8	28.2	31.8	28.9	22.2	23.1	25.1	23.5
1990	9	4	33.4	22.6	10.8	25	32.4	27.4	28	22.8	26.2	26	25	83	62	90	78	26.3	29.9	32.7	29.6	21.9	24.1	25.5	23.8
1990	9	5	32.8	23	9.8	26	33.8	28.2	29	24.8	26.4	27	26.1	91	56	91	79	30.5	29.5	34.8	31.6	24.4	23.8	26.6	24.9
1990	9	6	34	24.4	9.6	27.2	32.6	29.2	29.5	25.4	26.2	27.2	26.3	87	61	86	78	31.2	29.8	34.7	31.9	24.8	24	26.6	25.1
1990	9	7	32.2	23.2	9	25.2	31.8	27.4	28	23	26.2	24.2	24.5	83	65	77	75	26.6	30.3	28.1	28.3	22.1	24.3	23	23.1
1990	9	8	33.8	23.8	10	26.8	33.2	27.4	28.7	24.8	26.8	25	25.5	85	61	82	76	30	31	30.1	30.4	24.1	24.7	24.1	24.3
1990	9	9	32	22.8	9.2	24.6	31.2	26.8	27.4	23.8	26	24	24.6	94	66	79	80	28.9	30.2	28	29	23.5	24.2	22.9	23.5
1990	9	10	31.6	22.4	9.2	24.8	31.6	27.2	27.7	24.2	26.2	26	25.5	95	66	91	84	29.8	30.4	32.8	31	24	24.3	25.6	24.6
1990	9	11	34.2	23	11.2	26.2	33	28.8	29.2	25	27.2	26	26.1	91	64	80	78	30.9	32.2	31.8	31.6	24.6	25.3	25	25
1990	9	12	32.9333	21.8	11.1333	24.2	29.6	27.0333	27.4	23.6	25.2	25.6333	25.9	95	70	91.3333	88	28.7	29.1	32.1333	32.375	23.4	23.6	25.2333	25.325
1990	9	13	33.4	22.8	10.6	25.6	29.8	28.2	28	25.2	25	24.8	25	97	68	76	80	31.8	28.5	29	29.8	25.1	23.2	23.6	24
1990	9	14	33.2	23.2	10	24	29.8	28.6	27.8	23.4	25.4	26.2	25	95	70	83	83	28.4	29.5	32.4	30.1	23.2	23.8	25.4	24.1
1990	9	15	33.2	23.2	10	24.8	30	28.2	27.8	23.2	26	25.4	24.9	87	73	80	80	27.4	31	30.6	29.6	22.6	24.6	24.4	23.9
1990	9	16	32.8	22.4	10.4	25.6	29.9	27	27.24	24.4	25.88	25.6	24.9	91	76.2	89	88	29.8	31.02	31.9	30.4667	24	24.62	25.1	24.2667
1990	9	17	32.4667	23.6	8.86667	25.8	33.4	27.2	28.4	24.8	26.8	26	25.9	92	60	91	81	30.6	30.9	32.8	31.4	24.4	24.6	25.6	24.9
1990	9	18	33.6	21.8	11.8	24.6	32	28.6	28.5	24	25.8	27.2	25.7	95	61	90	82	29.4	29.1	35.1	31.2	23.8	23.6	26.8	24.7
1990	9	19	32.2	22.2	10	24.4	32	28.6	28.4	23.4	26.6	26.6	25.5	92	66	86	81	28.1	31.3	33.5	31	23	24.8	25.9	24.6
1990	9	20	27.4	22.2	5.2	24.6	29.7429	27.2	26.85	24	23.2	24	23.7	95	73.75	77	88.5	29.4	30.35	27.7	29.9	23.8	24.275	22.8	23.95
1990	9	21	32.4	21.8	10.6	25.2	31.2	27.4	27.8	23.4	26	24.6	24.7	86	66	80	77	27.6	30.2	29.1	28.9	22.7	24.2	23.6	23.5
1990	9	22	28.8	21.6	7.2	23	28.8	26.4	26.1	22.6	24.8	25	24.1	97	72	89	86	27.1	28.7	30.7	28.8	22.4	23.3	24.5	23.4
1990	9	23	32	21.8	10.2	25	29.8	27.4	27.4	23	25	26.2	24.7	85	68	91	81	26.8	28.5	33.2	29.5	22.2	23.2	25.8	23.8
1990	9	24	32.6	23.8	8.8	25.4	32	28.4	28.5	24.8	26.2	26.8	25.9	95	64	88	82	30.9	30.2	34.2	31.7	24.6	24.2	26.3	25
1990	9	25	30.8	21	9.8	23.6	30	26.4	26.6	22	25.4	25.4	24.3	87	69	92	83	25.4	29.4	31.8	28.8	21.3	23.8	25.1	23.4
1990	9	26	32	22.4	9.6	25.2	31.4	26.8	27.5	23.6	25.6	24	24.4	88	63	79	77	28.1	29	28	28.3	23	23.5	22.9	23.2
1990	9	27	30.5333	23.2	7.33333	25	29.44	25.72	26.34	24.2	27.25	24.72	25.2	94	85.75	93.2	91.25	29.7	34.975	30.58	31.475	23.9	26.575	24.4	24.8
1990	9	28	32	21.65	10.35	23.8	28.76	27.6	26.475	22.76	26.44	26.4	24.625	92.4	85.6	91	88.75	27.08	33.24	33.6	30.05	22.36	25.72	26	24
1990	9	29	31.6	22.6	9	25.4	32.8	27	28	24.4	26.2	25.6	25.4	92	60	89	80	29.9	29.7	31.9	30.5	24	23.9	25.1	24.4
1990	9	30	32.4	23	9.4	26.6	30.8	27	27.9	25	26.2	26.4	25.9	88	70	95	84	30.6	31	34	31.9	24.4	24.6	26.2	25.1
1990	10	1	32.2	23.25	8.95	24.5333	31.44	26.56	27.475	23.7	27.08	25.5	25.24	93.1667	78.6	91.1667	87.4	28.7333	33.64	31.8833	31.1	23.3667	26	25.0667	24.66
1990	10	2	32.8	22.5	10.3	23.75	28.68	26.0167	26.04	23.1429	26.26	25.05	24.72	94	83.8	92.5	89.8	27.8286	32.72	31.1	30.32	22.8286	25.46	24.6667	24.16
1990	10	3	31.3	21.88	9.42	23.7286	29.28	26.02	26.22	23.4167	26.56	25	24.98	95.5	79.2	94.6667	90.6	28.3833	32.78	31.2333	30.86	23.1833	25.46	24.75	24.52
1990	10	4	32.6667	22.2	10.4667	24.2429	28.5333	26.62	26.56	23.6667	26.3333	25.4167	24.85	93.6	86.3333	92.3333	91.4	28.7833	32.95	31.85	31.16	23.35	25.65	25.05	24.68
1990	10	5	33	22.05	10.95	23.9	30.65	26.8	27.1167	22.8714	27.4833	25.2571	25.1167	90.2857	80.5	91.5714	87.6667	27.0429	34.7667	31.4286	30.95	22.3286	26.4833	24.8571	24.4833
1990	10	6	32.2667	22.7	9.56667	24.15	29.35	25.9833	26.3333	23.5429	26.45	24.9143	24.9667	94	78.8333	92.2857	88.6667	28.5714	32.4833	30.8	30.6333	23.2286	25.3667	24.5143	24.4
1990	10	7	33.1333	22.1	11.0333	23.2571	30.1	26.4167	26.7	22.3833	26.3333	24.7	24.325	93.3333	77.1667	91.1667	87.25	26.5	32	30.35	29.425	22.0333	25.1167	24.2333	23.65
1990	10	8	31.9333	22.7	9.23333	24.4125	30.7	25.8333	26.65	23.3857	27	25.2857	25.1333	92.8571	75.8333	93.7143	88	28.1429	33.25	31.6857	30.9	23.0143	25.8	24.9714	24.5167
1990	10	9	32.5333	22.9333	9.6	24.625	30.25	26.5333	27.0333	23.7429	26.6833	25.6857	25.35	94.1429	79.6667	95	89.3333	28.8714	33.05	32.6571	31.4667	23.4429	25.65	25.4429	24.8167
1990	10	10	31.8667	22.4	9.46667	23.8625	29.6333	26.25	26.5333	23.5333	26.54	25.45	25.04	93.6667	77.6	92.8333	87.8	28.5	32.4	31.9	30.7	23.1667	25.36	25.1	24.42
1990	10	11	31.0667	22.3333	8.73333	24.2125	30.4	27.02	27.24	23.4	26.7	24.96	24.85	92.5714	76.5	85.8	84.25	28.1429	32.625	30.38	30	23.0143	25.5	24.26	24.05
1990	10	12	30.5333	22.24	8.29333	23.9286	29.9333	27.12	26.6333	23.6833	25.85	25.4667	24.775	94.3333	69	87.3333	83.75	28.8	30.05	31.4333	29.675	23.4167	24.1	24.8333	23.875
1990	10	13	31.4667	21.75	9.71667	23.45	30.6	28.04	27.3667	23.12	26.7333	25.32	24.5	93.8	81	85.8	86.6667	27.82	33.1667	31.04	29.5667	22.82	25.7333	24.62	23.7667
1990	10	14	32.0667	22.24	9.82667	23.8714	30.9167	26.9	27.4	23.2333	26.6833	25.5286	24.98	93	77.8333	92.7143	87.8	27.9	32.75	32.1286	30.56	22.8833	25.5333	25.2	24.36
1990	10	15	32.0667	21.72	10.3467	23.7	30.12	25.8833	26.6	22.4714	26.4333	24.65	24.52	90	77.6667	90.8333	86	26.3714	32.2167	30.2333	29.66	21.9286	25.2833	24.2167	23.8
1990	10	16	31.4667	22.1333	9.33333	23.9875	30.45	26.25	26.7333	23.2	26.6143	24.5	24.7571	93.8571	79	88.8571	87.2857	27.9571	32.7857	29.7429	30.1571	22.8714	25.5286	23.9429	24.1286
1990	10	17	31	22.3	8.7	24.15	29.2333	26.26	26.46	23.6571	26.3	25.4333	25.3	94.1429	74.8	93.8333	88.5	28.7429	31.6	32.0333	31.2	23.3429	24.9	25.1333	24.7
1990	10	18	32.4	22.2833	10.1167	24.0375	30.24	26.82	27.16	23.0571	26.28	25.4	24.9	91.4286	76.4	90.3333	85.8	27.5143	31.74	31.55	30.2	22.5857	25	24.9333	24.16
1990	10	19	31.4	22.28	9.12	24.2	30.74	27.2	27.25	23.9333	26.64	25.48	24.975	95.6667	73.2	88.2	84.75	29.3333	32.12	31.64	30.175	23.7	25.2	24.88	24.15
1990	10	20	32	22.2	9.8	24.4429	30.7	27.22	27.1	23.6333	26.48	25.52	24.725	94.6667	75	89.2	85	28.6833	32.06	31.76	29.75	23.3333	25.18	24.98	23.9
1990	10	21	32.6667	22.88	9.78667	24.5286	31.18	27.32	27.6	23.8333	27.0667	25.7333	25.4	93.8333	75.8333	90.5	86.75	29.0167	33.45	32.25	31.2	23.5167	25.8167	25.2833	24.725
1990	10	22	32.4	22.3333	10.0667	24.4875	30.9	26.82	27.4	23.4	26.9286	25.6667	25.48	94.6667	77.2857	91.6667	89.6	28.35	33.4857	32.2667	31.88	23.1333	25.7286	25.2833	24.94
1990	10	23	30	22.8333	7.16667	24.725	29.3	26.6	26.6	24.0714	26.46	25.1714	25.18	94.8571	75.4	87.8571	86.6	29.5286	32.14	30.9571	30.82	23.8286	25.2	24.5857	24.5
1990	10	24	31.7	22.8667	8.83333	24.025	29.24	26.28	26.46	23.1429	26.1167	24.85	24.6833	92.5714	77.8333	92.3333	87.8333	27.7143	31.7833	30.75	30.05	22.7286	24.9333	24.5	24.0333
1990	10	25	32.1333	22.6333	9.5	24.6571	27.76	26.3	27.1	23.56	25.06	25.28	25.3	92.4	82	92.2	88	28.4	30.02	31.54	30.95	23.14	24.1	24.9	24.6
1990	10	26	31.6	23.32	8.28	24.8667	29.86	26.7	27.35	23.55	25.4667	25.25	24.3	91.25	79.3333	91.5	91	28.25	30.6333	31.5	29.6	23.05	24.4333	24.875	23.9
1990	10	27	32.3	22.92	9.38	24.8333	30.06	26.4	27.475	23.3	27.4	25.2667	25.4	91.5	85.4	92.3333	89	27.825	35.06	31.5333	31.6667	22.85	26.6	24.8833	24.8
1990	10	28	32.0667	22.64	9.42667	24.2333	29.52	25.825	26.7	23.36	25.275	24.02	24.5333	92.8	81.25	89.2	88.6667	28.1	30.475	28.9	29.7667	22.96	24.3	23.48	23.9333
1990	10	29	30.8667	22.3667	8.5	23.6857	30.2167	26.2167	26.56	23.2	26.4667	24.6857	24.72	95.6667	77.5	89.7143	88.8	28.05	32.3667	30.2	30.22	22.9667	25.2667	24.1714	24.16
1990	10	30	31.95	22.2	9.75	23.7429	30.0714	26.98	26.98	22.75	26.5	25.5667	24.92	93.6667	78.5714	91.8333	89	27.15	32.5143	32.05	30.7	22.4	25.4	25.1667	24.38
1990	10	31	33.25	22.6333	10.6167	24.4125	30.2	27.5167	27.45	23.5429	27.0167	25.6429	25.3	93.4286	84	88.2857	89	28.5	34.2	31.8	31.4	23.2143	26.1833	25.0571	24.7667
1990	11	1	32.2	22.35	9.85	24.3333	30.72	27.56	27.58	23.48	26.1	26.18	24.925	94.8	75.75	92.8	88	28.52	31.45	33.42	30.45	23.24	24.85	25.84	24.275
1990	11	2	32.3	23.4667	8.83333	24.6	31	27.08	27.725	23.6667	26.725	25.24	25.3667	94.3333	75.5	90.6	87.3333	28.7333	32.65	31.32	31.2333	23.4	25.525	24.8	24.7667
1990	11	3	32.5	22.9333	9.56667	24.5	30.36	26.46	26.92	23.52	26.38	25.42	25.1	93.8	75.4	94.6	88	28.48	31.96	32.06	30.84	23.2	25.12	25.18	24.5
1990	11	4	30.8	23.3	7.5	25.2333	29.32	26.18	26.72	24.08	25.375	24.96	24.575	93	78	92.2	87.5	29.4	30.25	31	29.75	23.74	24.2	24.62	23.925
1990	11	5	30.6	22.65	7.95	24.3167	29.525	27.38	26.85	24.14	26.1	26.32	25.3	94.75	74.75	90.6	87.25	29.72	31.25	33.44	31.125	23.94	24.75	25.86	24.725
1990	11	6	31.4667	22.88	8.58667	24.7	28.7333	26.72	26.82	24.0333	26.26	25.6	25.3	92.8333	82.6	91.2	88	29.3	32.6	32.18	31.225	23.7	25.3	25.2	24.7
1990	11	7	31	22.85	8.15	24.4333	30.7	27.0333	27.32	23.68	26.78	25.7667	25.375	92.8	76.2	91.1667	88	28.68	32.9	32.4	31.35	23.34	25.52	25.3833	24.75
1990	11	8	30.7333	22.84	7.89333	24.8286	30.8	27.7833	27.82	24.4333	27.4667	26.3	25.7	95.2	80.6667	91	88	30.2667	34.7	33.4667	32	24.2333	26.5333	25.85	25.1333
1990	11	9	31.5333	23	8.53333	24.5667	30.8333	28.5833	27.98	23.94	26.9	25.98	25.55	95	85.25	80.4	86.5	29.32	33.975	31.72	31.6	23.7	26.175	25	24.9
1990	11	10	32.2667	23.44	8.82667	24.3571	32.2667	27.5833	27.9667	23.5667	28.9	26.2667	26.3	93.3333	80	92	89.25	28.5	37.975	33.4667	33.475	23.2167	27.925	25.9167	25.775
1990	11	11	29	23.44	5.56	24.5333	31.55	26.9167	27.3	24.0833	28	26.24	26.075	94	78.6	92	90.6667	29.02	35.64	33.46	33	23.52	26.94	25.86	25.5667
1990	11	12	31.4667	23.22	8.24667	24.8333	31.32	26.9333	27.275	24.24	27.34	25.2667	25.65	94	79.4	87.3333	88.75	29.76	34.38	31.0333	32.025	23.94	26.3	24.6667	25.1
1990	11	13	31.9333	23.76	8.17333	24.6429	30.82	27.24	27.275	24.0333	27.36	25.48	25.625	93.6667	77.8	88.6	88.25	29.3833	34.22	31.6	31.9	23.7333	26.22	24.94	25.05
1990	11	14	30.4	22.64	7.76	23.9333	30.1	27.25	27.1	23.6333	26.78	26.2	25.6	95.2	80.2	90	93	28.6	33.18	33.1667	32.5	23.28	25.7	25.7667	25.35
1990	11	15	30	22.35	7.65	24.3667	29.4667	26.95	26.7	24.12	26.72	26.4	25.5	95.6	77.6	91	92.5	29.66	32.84	33.6667	32.25	23.9	25.48	26	25.2
1990	11	16	30.9	23.04	7.86	24.7333	30.7	27.2333	27.2	25	26.9	26.04	25.45	96	72.8	87.4	85.75	30.42	32.64	32.6	31.25	24.26	25.44	25.42	24.725
1990	11	17	31.6	23.2	8.4	24.5667	30.86	27.38	27.275	24.12	27.42	26.05	25.875	96.4	76.6	91.5	89	29.74	34.18	32.9	32.4	23.94	26.22	25.65	25.3
1990	11	18	32.0667	23.32	8.74667	24.9167	30.6667	27.3333	27.32	24.32	27.16	26.7167	25.975	94.2	73	91.6667	87.25	29.94	33.18	34.3167	32.425	24.06	25.72	26.3333	25.375
1990	11	19	33.3333	23.96	9.37333	25.1429	31.56	27.7	27.82	24.2667	27.86	26.65	26.1	92.6667	74.8	92.1667	86	29.6833	34.92	34.3	32.6	23.9167	26.56	26.2833	25.4
1990	11	20	33.7333	23.16	10.5733	24.88	31.5667	27.4	28.05	24.1	27.42	25.6667	25.9	94.75	74	88.1667	86.3333	29.575	33.9	31.9	32.3667	23.875	26.02	25.0667	25.2667
1990	11	21	30.8	23	7.8	24.5429	29.7	26.75	26.9167	23.75	26.6833	25.0667	25.1667	94.6667	81.6667	88.8333	88.6667	28.9333	33.3667	30.85	31.0667	23.4833	25.8	24.5333	24.6167
1990	11	22	32.3333	23.12	9.21333	24.6429	30.6	27.4333	27.5	24.2	26.6	26.2833	25.56	96.1667	72.2	89.6667	86.2	29.8833	31.98	33.2833	31.46	24.0333	25.12	25.8	24.84
1990	11	23	31.3	22.35	8.95	24.3	29.1	26.3	26.4	23.8	26.075	25.55	25.125	95.25	74.25	92	87.25	29.075	31.125	32	30.725	23.6	24.7	25.175	24.475
1990	11	24	32.2	22.85	9.35	24.96	29.92	27.25	27.5	24.1	26.575	26.15	25.3	92.25	78	87.5	82.3333	29.325	32.425	32.875	30.5667	23.7	25.375	25.55	24.3667
1990	11	25	31.1333	22.6	8.53333	24.5333	28.96	26.1167	26.55	24.12	26.075	25.1167	24.9	95.4	78.5	91.8333	86.6667	29.7	31.5	31.2333	30.2	23.9	24.85	24.7167	24.1667
1990	11	26	31.2667	22.88	8.38667	24.2429	28.14	26.36	26.22	23.7667	26.84	25.68	25.48	93.1667	85.4	93	90.4	28.8	33.94	32.34	31.74	23.4333	26.08	25.36	24.98
1990	11	27	30.8667	23.2667	7.6	24.6	30.3571	25.8	26.54	24.15	26.9333	25.08	25.44	94	77.6667	93.2	89.75	29.24	33.3667	31.26	31.425	23.66	25.7667	24.76	24.775
1990	11	28	31.9333	23.15	8.78333	25	30.7714	26.8	27.25	24.5667	27.75	25.7667	26.0333	94	76.6667	89.6667	88	30.08	34.8667	32.25	32.52	24.12	26.5667	25.3	25.4
1990	11	29	31.7333	23.16	8.57333	24.2714	29.7	27.18	26.975	23.7167	26.6	25.48	25.225	95.1667	82.5	90.6	89.5	28.9333	33.25	31.82	31.25	23.4667	25.75	25.02	24.7
1990	11	30	30.8	23.6	7.2	25.18	28.925	26.2	26.625	24.65	26.275	24.4	25.1	93.5	78.75	87.75	86.75	30.45	31.975	29.575	30.65	24.325	25.15	23.825	24.425
1990	12	1	32.3	22.6	9.7	24.1167	30.525	26.35	26.825	23.56	26.8	24.96	25.15	95	78.5	91.6	88.75	28.66	33.15	30.84	31.025	23.3	25.725	24.54	24.625
1990	12	2	31.9	23.16	8.74	24.5167	30.85	25.8667	26.6667	23.94	26.425	25.175	25.2667	94.6	73.75	92.3333	88.5	29.26	31.775	31.5667	31.35	23.66	25.05	24.9333	24.8
1990	12	3	30.5333	22.52	8.01333	24.5333	27.875	26.05	26.3	23.36	25.66	24.92	24.64	90.2	82	92.4	88.4	27.92	31.16	30.86	29.96	22.82	24.68	24.58	24.04
1990	12	4	31.8	22.9667	8.83333	24.7	30.4	27.48	27.8	23.96	26.6333	25.25	25.38	94.6	77.1667	89	86.8	29.28	32.6833	31.1667	31.18	23.66	25.4	24.7	24.68
1990	12	5	31.6	22.96	8.64	24.2	30	26.64	26.7333	23.6	26.9	25.35	25.125	93.8	81.25	92.6	91	28.58	33.625	32.12	31.8333	23.26	25.9	25.2	24.9667
1990	12	6	31.8	22.6	9.2	24.1	29.8667	26.6667	26.7333	23.7	27.05	25.7	25.375	95.5	83	91.6667	91	28.9167	34.2	32.3167	31.7	23.4833	26.2	25.3	24.95
1990	12	7	33.2	23.4	9.8	24.8	31.8	27.4	27.1	24.1167	26	25.8	25.75	93.5	63	88	88.25	29.4833	29.8	32.1	32.175	23.7833	24	25.3	25.15
1990	12	8	32.5	23.4	9.1	26.6	31.8	26.6	27.2667	23.6	29.6	25.7	26.1333	78	85	93.3333	92.5	27.1	40	32.3	34.05	22.4	29	25.3667	26.15
1990	12	9	32.2	23	9.2	24.6	30	28.2	27.8	23.2	25.6	26.2	25	89	71	86	82	27.5	29.9	32.7	30	22.7	24.1	25.5	24.1
1990	12	10	32.4	23	9.4	25	30.2	25.8	26.7	23	25.4	24.2	24.2	85	68	88	80	26.8	29.3	29.1	28.4	22.2	23.7	23.6	23.2
1990	12	11	32.2	22.2	10	25.4	29.4	26.8	27.1	24.2	25.2	24.6	24.7	91	71	84	82	29.4	29.3	29.5	29.4	23.8	23.7	23.8	23.8
1990	12	12	32	19.2	12.8	25.4	30.2	26.6	27.2	22.4	25	25.2	24.2	77	66	89	78	25.1	28.2	31.1	28.2	21.2	23.1	24.7	23
1990	12	13	32.2	22.64	9.56	24.5714	30.8	28.2	28.1	23.8833	25.4	26.6	26.8333	93.1667	65	88	92.6667	29.0667	28.9	33.8	34.9667	23.5333	23.5	26.1	26.4667
1990	12	14	34	21.4	12.6	24.2	32.4	30.2	29.3	22.2	26.6	26	24.9	84	64	72	73	25.4	31	30.8	29.1	21.4	24.6	24.6	23.5
1990	12	15	34.2	22.6	11.6	26	31.6	26.4	27.6	23.2	26.6	20	23.3	79	68	56	68	26.6	31.5	19.2	25.8	22.1	24.9	16.8	21.3
1990	12	16	34.4	22.2	12.2	25	32.2	27.8	28.2	23.4	26	26.6	25.3	88	61	91	80	27.7	29.5	34	30.4	22.8	23.8	26.2	24.3
1990	12	17	31.4	22.2	9.2	25	30.4	26.6	27.1	23.4	26.2	25.8	25.1	88	72	94	84	27.7	31.2	32.7	30.5	22.8	24.8	25.5	24.4
1990	12	18	33.4	21.6	11.8	25	29.9333	28	26.68	21.4	27.25	27.8	25.4	73	84.5	98	92.75	23.1	34.7	37.2	31.9	19.8	26.3833	27.7	24.975
1990	12	19	33.6	22.4	11.2	25.2	32.1	28.4	28.5	24	26.4	27.4	25.9	91	64	93	82	29	30.7	35.8	31.8	23.6	24.5	27.1	25
1990	12	20	33.4	22.6	10.8	25	31.6	28.2	28.3	23.4	25.6	27	25.3	88	62	91	80	27.7	28.9	34.8	30.5	22.8	23.5	26.6	24.3
1990	12	21	33.2	21.6	11.6	25.2	31.4	27.6	28	23.4	25.4	27.2	25.3	86	62	97	82	27.6	28.5	35.8	30.6	22.7	23.2	27.1	24.3
1990	12	22	33.2	21.2	12	27.2	31.2	27.2	27.9	22.6	26.28	25.8	24.9	68	72	90	85	24.4	31.22	32.3	30.05	20.7	24.66	25.3	24.075
1990	12	23	33	20.4	12.6	24.4	31.6	27	27.5	21.8	25.2	23.8	23.6	80	60	77	72	24.4	27.8	27.4	26.5	20.7	22.9	22.6	22
1990	12	24	32.6	20.6	12	22	25.6	25.8	24.8	21.2	21.4	24.4	22.3	93	69	89	84	24.6	22.7	29.6	25.7	20.9	19.5	23.9	21.4
1990	12	25	32.8	21	11.8	24.8	32	26.2	27.3	23.4	25.4	25.2	24.7	89	59	92	80	27.8	28.1	31.4	29.1	22.9	23	24.9	23.6
1990	12	26	33.4	21.4	12	24.2	32.2	27.2	27.7	23.2	25.4	25.8	24.8	92	58	90	80	27.8	28	32.3	29.3	22.8	22.9	25.3	23.7
1990	12	27	33.4	18.8	14.6	26	31	26.4	27.5	23.6	24.4	25.2	24.4	82	58	91	77	27.5	26.2	31.3	28.3	22.7	21.9	24.8	23.1
1990	12	28	32.2	22.2	10	25.2	30	27.68	27.66	23.6	25.4	25.9333	24.925	88	69	91.5	86	28.1	29.4	32.6667	30.3	23	23.8	25.5333	24.125
1990	12	29	33.4	22.8	10.6	24.4	32.8	28.8	28.7	23.6	26.8	26.2	25.5	94	63	82	79	28.6	31.3	32.3	30.7	23.3	24.8	25.3	24.5
1990	12	30	33.6	22.4	11.2	23.6	31.8	26.8	27.3	23	27.2	25.4	25.2	95	70	89	85	27.7	33	31.5	30.7	22.8	25.7	24.9	24.5
1990	12	31	32.8	22.3	10.5	24	32.6	28.6	28.25	23.2667	26	26.8	26	94.3333	60	91.6667	91.5	28.0667	29.3	34.5333	33.05	22.9667	23.7	26.4	25.55

## Sheet: 1991
						Temperature				Temperature				Relative Humidity				Pressure				Dew temperature
Year	Month	Day	Maximum	Minimum	Max-Min	1899-12-31 07:00:00	1899-12-31 13:00:00	1899-12-31 19:00:00	Average	1899-12-31 01:00:00	1899-12-31 13:00:00	1899-12-31 19:00:00	Average	1899-12-31 01:00:00	1899-12-31 13:00:00	1899-12-31 19:00:00	Average	1899-12-31 07:00:00	1899-12-31 13:00:00	1899-12-31 19:00:00	Average	1899-12-31 07:00:00	1899-12-31 13:00:00	1899-12-31 19:00:00	Average		Month	Taverage	Hraverage
1991	1	1	32.5	21.8	10.7	24.2	31.7	26.72	27.65	22	27.1	23.5333	24.5	83	76	82.3333	82	25	33.4	27.4667	29.25	21.1	25.9	22.6	23.6		January	27.5087	82.2608
1991	1	2	33	14	19	23.5571	31.6	26.4	26.94	24	25.6	25	24.9	91.75	62	89	86.6667	26.325	28.9	30.7	30.4667	21.9	23.5	24.5	24.2333		February	27.8519	82.1296
1991	1	3	33.4	21.6	11.8	25.8	32.2	26.6	27.8	23.8	25	25.2	24.7	85	56	89	77	28.2	26.9	31.1	28.7	23	22.3	24.7	23.4		March	28.1812	77.4333
1991	1	4	33.2	21	12.2	23.6	31.8	28.6	28.1	22.6	25.2	27.4	25.1	92	59	91	81	26.7	27.7	35.7	30	22.2	22.8	27	24		April	27.2548	84.8839
1991	1	5	34.6	22.2	12.4	25.4	33.2	27.4	28.4	24	25.2	25	24.7	89	53	82	75	28.9	26.8	30.1	28.6	23.5	22.2	24.1	23.3		May	27.1391	87.1634
1991	1	6	34.6	22.9667	11.6333	24.1	33.1	30.4	29.5	23	22.6	24.6	23.4	91	41	62	65	27.4	20.5	27.1	25	22.6	17.9	22.4	21		June	26.9569	85.5089
1991	1	7	35	23.4	11.6	26.6	30.8	26.6	27.6	24.2	25.6	24.4	24.7	82	66	84	77	28.6	29.4	29.1	29	23.3	23.8	23.6	23.6		July	27.5323	85.6129
1991	1	8	30.6	21.72	8.88	23.4857	30.6667	27	26.9833	22.4667	26.3	25.52	25	94	72.5	92.8	87	26.6667	31.35	32.02	30.55	22.1333	24.75	25.16	24.3		August	26.5161	88.9355
1991	1	9	34.8	22.4	12.4	30	33.4	24.2	28	24.8	26.8	24.2	25.3	66	60	100	75	27.9	30.9	30.2	29.6	22.9	24.6	24.2	23.9		September	26.2222	91.525
1991	1	10	32.4	22.16	10.24	24.0571	25.8	30.8	27.85	22.86	23.4	22.6	25.375	89.8	82	50	83.25	27	27.2	22	30.875	22.34	22.5	19	24.5		October	26.4669	89.943
1991	1	11	32.2667	22.3333	9.93333	23.5143	31.65	27.3333	27.4667	22.7	26.075	25.3	24.525	94.8	65.75	88	82.25	27.16	30.05	31.14	29.15	22.42	24.1	24.7	23.55		November	27.4557	90.6694
1991	1	12	32.8667	22.6667	10.2	23.8143	30.9	26.9	27.1	22.48	26.625	25.225	24.7333	90.8	78	92	88	26.48	32.525	31.4	30.3	22.02	25.425	24.825	24.1667		December	27.2901	91.6984
1991	1	13	35	26.2	8.8	26.4	32.8	26.4	28	23.6	25.4	24.8	24.6	79	55	88	74	27.3	27.6	30.2	28.4	22.5	22.7	24.2	23.1
1991	1	14	33	21.6	11.4	25	32.6	27.3667	27.6333	23.2	25.4	25.85	24.8	86	56	93.75	85.6667	27.2	27.7	32.775	30.1333	22.5	22.8	25.575	24.0333
1991	1	15	34.2	20.8	13.4	26.4	33.4	26.2	28.1	24	28.2	24	25.4	82	68	83	78	28.2	34.8	28.4	30.5	23.1	26.6	23.2	24.3
1991	1	16	32.7333	22	10.7333	26	32.4	27.4714	27.45	23.6	26.8	25.24	24.85	82	65	86.8	87.5	27.5	31.5	30.9	30.65	22.7	24.9	24.6	24.3
1991	1	17	31.2	21.35	9.85	23.25	29.96	26.46	26.46	22.15	26.125	25.15	24.3667	91.5	69.5	91	83.6667	26.025	30.625	31.125	29.1333	21.675	24.35	24.7	23.5
1991	1	18	32.4	22.28	10.12	23.7	30.04	26.68	26.7	22.85	26.55	25.82	25	92.75	73.75	89.8	84.3333	27.275	31.975	32.4	30.1667	22.475	25.075	25.34	24.1
1991	1	19	32.4	22.04	10.36	23.65	31.625	26.15	26.7	22.96	25.8	25.75	24.75	93.6	69	92.25	86	27.5	29.8667	32.4	29.85	22.64	24	25.375	24
1991	1	20	33.0667	21.8	11.2667	23.08	31.6	27.34	27.36	22.36	26.2	25.675	24.675	92.75	65.75	88.5	82.6667	25.95	30.3	31.925	29.5	21.675	24.175	25.1	23.7
1991	1	21	32.5333	21.44	11.0933	23.3667	31.88	26.78	27.14	22.36	27.2	25.25	25.05	94	79	90.75	89.5	26.54	33.95	31.425	30.95	22.06	26.15	24.8	24.55
1991	1	22	33.2667	21.56	11.7067	23.9	30.4	27.1333	26.96	22.7	26.25	25.6	25.1	92.25	76	93.6667	88.5	26.975	31.8	32.3333	30.95	22.325	24.975	25.3	24.55
1991	1	23	32.8	22.36	10.44	23.8833	31	26.6333	27.0333	22.8	26.775	24.8	24.775	93	76.75	90.75	86.5	27.18	32.9	30.55	30.125	22.44	25.6	24.375	24.1
1991	1	24	32.2667	22.64	9.62667	24.0833	31.5167	26.8	27.26	22.78	26.6	25.6	24.9	91.4	68.75	92.25	85	27.02	31.6	32.175	30.2333	22.34	24.9	25.25	24.1667
1991	1	25	32.8	22.2667	10.5333	23.7286	31.5429	27.7857	27.7286	22.72	26.95	25.875	25.175	94.8	71.5	87	84.5	27.28	32.7	32.25	30.75	22.46	25.475	25.275	24.4
1991	1	26	33	21.8	11.2	23.5429	31.6714	27	27.3	22.48	26.125	24.75	24.6	92.25	68.5	86	82.75	26.8	30.675	29.975	29.05	22.18	24.425	24.075	23.525
1991	1	27	32.2667	21.8	10.4667	23.5	32.1143	26.9	27.3	21.9333	26.9	24.8	24.6333	93.3333	68.5	90.3333	85.3333	25.8667	32.175	30.4333	29.8667	21.6	25.175	24.3333	23.9
1991	1	28	32.8	22.5	10.3	23.8429	31.5714	27.5	27.6286	22.35	26.45	25.4	24.65	93	68.25	86.8	82.25	26.55	31.25	31.28	29.425	21.975	24.725	24.76	23.725
1991	1	29	31.3333	22.7	8.63333	24.0143	31.0429	27.0143	27.2857	22.8	25.525	25.32	24.4	92	66.25	87.6	80.75	27.16	29.075	31.2	28.8	22.4	23.525	24.7	23.35
1991	1	30	31.8667	22.92	8.94667	24.0857	31.6167	26.8333	27.54	22.88	26.2667	24.9	24.25	92.2	70	91	80	27.3	30.9667	30.8	28.45	22.5	24.6	24.5	23.15
1991	1	31	32.6667	23.1	9.56667	24.65	31.9667	27.6	27.8	23.8667	27.1333	26.25	25.8	95.3333	69.3333	90.75	84	29.2333	32.6667	33.275	31.8	23.6333	25.5	25.825	25.05
1991	2	1	32.9	22.2	10.7	23.26	33.0333	27.85	27.9	21.8333	27.8	27.1	25.1	93.6667	64.5	89	85	25.8667	33.2	34.8	31.2	21.5333	25.6	26.6	24.3
1991	2	2	33.2	22	11.2	23.8333	31.44	27.64	27.925	22.6	26.85	25.7	24.6	91	74.5	89.5	82	26.775	32.85	32.05	29.8	22.125	25.6	25.2	23.7
1991	2	3	32.4	22.56	9.84	23.75	31.76	27.24	27.46	22.35	25.9667	25.3333	24.4333	93.5	65.6667	80.3333	79.6667	26.625	29.7667	30.3333	28.7333	22	23.9667	24.3	23.2667
1991	2	4	33.6	21.04	12.56	23.05	32.5	27.3667	27.5833	21.925	27	23.7	23.9333	93.25	66.6667	81.3333	80.3333	26.075	32.2333	27.7667	28.2	21.625	25.2	22.7333	22.8667
1991	2	5	33.9	20.8	13.1	22.6667	31.8667	26.68	26.86	21.7	26.8667	24.3	24.1	95	71.6667	93	88.5	25.875	32.5333	29.75	29.45	21.45	25.4333	23.95	23.55
1991	2	6	33.8	21	12.8	23.4	31.2167	27.3833	27.2	21.6667	27.1	25.3333	24.6667	94	76.3333	89	86.3333	25.7	33.5667	31.3667	30.2	21.3667	25.9667	24.8	24.0667
1991	2	7	33.9	22.32	11.58	23.55	32.2	27.75	27.62	22.6	26.1333	24.7	24.3333	93.75	62.3333	79.3333	78.6667	27.025	29.9333	29.2	28.5	22.275	24.0333	23.6667	23.2
1991	2	8	33.2	22.4	10.8	23.8833	31.74	27.5	27.46	23.3	26.3667	25.2333	25.0333	95	62.3333	83	80.3333	28.175	30.3667	30.6333	29.8	23.075	24.2667	24.4	24
1991	2	9	33.8	23.35	10.45	24.65	31.2167	27.68	27.8	23.6667	26.6	27.4		93.5	69.6667	100	94	28.9	31.8333	36.5	34.1	23.4667	25	27.4	26.1
1991	2	10	33.6	23.12	10.48	24.4833	32.25	27.42	27.82	23.55	26.7333	25.05	24.9	93.25	67.3333	81	80.5	28.475	31.7667	30	29.65	23.225	25.0333	24.05	23.85
1991	2	11	33.4	23.6667	9.73333	24.66	30.875	26.7	27.275	23.9667	25.05	25.5	24.85	94	67.5	90	83.5	29.2667	28.45	31.75	29.85	23.7	23.2	25.05	23.95
1991	2	12	33.5	23.875	9.625	24.925	31.7667	27.7	27.875	23.6	26.3	24.8333	24.3	95	63.6667	75.3333		29.4	30.5667	29		23.8	24.2667	23.5
1991	2	13	33.8	22.84	10.96	24.2167	32.1	27.16	27.425	23.325	27	26.6333	25.55	91.75	74	90.3333	85	28	33.15	34.0333	31.5	22.95	25.65	26.2	24.8
1991	2	14	34	23.04	10.96	24.7	32.8333	27.44	28.12	23.825	27.4	27.1	24.8	92	66.5	97.5	86	29.025	33.15	35.75	32.3	23.55	25.55	27	25.15
1991	2	15	34.2	22.52	11.68	23.9333	31.95	28.0667	28.0333	23.375	26.2	24.7	24.6333	96.25	68	75	79.6667	28.45	30.7333	28.7333	29.1	23.225	24.4	23.3667	23.5667
1991	2	16	34.4	22.52	11.88	24.1167	33.3333	27.48	27.9	22.925	26.6667	25.7	25	91.5	60.6667	92.5	84	27.275	30.7	32.35	30.3	22.5	24.4333	25.35	24.15
1991	2	17	34.2	21.6	12.6	24.1	32.56	28.3833	28	23.125	26.5	24.1	24.55	89.5	58	72.5	74.5	27.425	30.3	27.45	28.45	22.6	24	22.6	23.1
1991	2	18	34.6	22.04	12.56	23.7333	32.6	28.2833	28.2167	22.35	26.5333	24.6	24.3667	89.25	61	73.3333	73.6667	26.125	30.5	28.3667	28.0667	21.775	24.3	23.0333	22.8667
1991	2	19	34.1	22.72	11.38	24.0167	33.0667	28.1833	28.3667	22.525	25.7667	25.5	24.7	89	54	82	77.5	26.425	27.9667	31	28.95	21.975	22.9	24.6	23.5
1991	2	20	33.7	22.52	11.18	24.1833	33.0333	28	28.28	22.925	26.4	25.1333	25.0333	89	58.3333	73	73.3333	27.05	29.9333	29.2667	29.0667	22.35	24.0667	23.7	23.5333
1991	2	21	33.7	22.8	10.9	24.4667	32.6	27.32	27.98	22.9333	27.075	26.4333	25.6667	92	66.5	90.3333	83	27.3667	32.65	33.6667	31.7	22.5333	25.15	26	24.7667
1991	2	22	34.3	23.12	11.18	24.1833	33.4667	27.2	27.9	23.425	28.475	25.1333	25.6333	90	69	86.3333	83	28	35.65	30.9	31.5667	22.95	26.875	24.4667	24.7333
1991	2	23	34.6	23.08	11.52	24.3333	33.5667	28.3	28.6333	23.3	28	26.625	25.9	89	68.6667	86.75	82	27.75	34.8333	33.675	31.9667	22.775	26.2333	26	24.9667
1991	2	24	34.8	22.9	11.9	23.85	33.5167	27.8833	28.575	23	27.175	25.2	26	96	61.5	86.75	86	27.8	32.05	30.9	32.6	22.8	24.875	24.55	25.3
1991	2	25	35.3	23.1	12.2	23.8333	31.8333	28.8333	28.35	22.45	26.225	25.6	24.7	94.25	73	87	82	26.85	31.45	31.6333	29.6333	22.15	24.55	24.9333	23.6333
1991	2	26	34.6	22.85	11.75	23.74	32.9167	28.56	28.075	22.075	27.4	24.7333	24.6333	91.25	67.75	78.6667	79.6667	26	33.35	29.2667	29.5	21.625	25.575	23.5333	23.5
1991	2	27	33.9	22.04	11.86	23.46	31.5333	27.35	27.32	22.45	27.1	24.925	24.85	95.25	74	88.5	86	26.975	33.65	30.575	30.4	22.225	25.525	24.375	24.025
1991	2	28	34.7	22.36	12.34	23.8	32.25	27.75	27.9	21.7	27.1	25.8	24.2333	94	71	92.25	83.3333	25.5667	33.125	32.55	28.7667	21.4	25.4	25.475	23.3
1991	3	1	33.6	19.8	13.8	23.475	31.9	28.0333	27.9333	21.7333	25.4	24.7	23.9667	85.6667	60.3333	74	73.6667	24.7667	27.7333	28.5333	27	20.9	22.6667	23.2	22.2667
1991	3	2	34.9	21	13.9	24.16	33.525	28.575	28.7	23.025	25	24.9333	24.05	91.5	48.5	73.6667	68	27.45	25.4	28.8	26.3	22.6	21.35	23.3333	21.95
1991	3	3	35.4	22	13.4	24.2	33.04	28.625	28.7	23.0333	25.6	24.2	25.1	92.6667	56	71.5	72	27.5333	27.8667	27.35	29.3	22.7	22.7333	22.5	23.6
1991	3	4	35.5	22.9	12.6	24.54	31.9	27.9	28.175	23.125	25.1	25.9	24.85	90.75	59.5	89.5	79	27.55	27.65	32.6	29.4	22.675	22.7	25.4	23.7
1991	3	5	33.9333	22.8	11.1333	24.08	32.2667	28.12	28.55	23.125	25.8667	25.4	25.3	95	66.6667	82.6667	79.5	27.9	29.9	30.9333	30.2	22.85	24.0333	24.5667	24.2
1991	3	6	34.6667	22.4667	12.2	24.36	33.08	27.88	28.32	23	26.4667	24.5	24.4	90.5	62.3333	77.25	74	27.3	30.6	28.9	28.2333	22.525	24.4	23.2	22.9667
1991	3	7	34.2	21.6667	12.5333	24.52	31.48	27.56	27.8	23.4	26	25.35	24.9	93.75	66.3333	82.75	79.3333	28.3	30.1333	30.8	29.5	23.1	24.1667	24.5	23.8
1991	3	8	34.9333	22	12.9333	24.3333	32.2333	27.5667	27.9167	23.32	25.7333	24.4	24.6667	93.2	61.3333	78.5	79.3333	28.08	29	28.9	29.1333	22.96	23.5333	23.175	23.4667
1991	3	9	33.1	22.9333	10.1667	24.4667	32.6667	27.38	27.94	23.4	25.925	26.2	25.3667	91.2	59.5	91	80	28.04	29.175	33.225	30.5	22.94	23.575	25.825	24.2667
1991	3	10	35	22.4	12.6	24.92	32.7	28.38	29.2667	23.775	26.2	24.9	24.9	92.5	64.25	79	75	28.8	30.175	29.475	28.95	23.4	24.15	23.75	23.5
1991	3	11	34.8667	23.95	10.9167	24.6	33.2	28.34	28.62	23.175	26.6667	24.55	24.5667	90.25	62	77.25	74.3333	27.625	30.8333	29.025	28.5	22.7	24.5667	23.225	23.1
1991	3	12	35	23.2	11.8	25.4833	32.6	28.16	28.6	23.88	26	25.2667	25.1	89.2	64.6667	81.3333	78	28.72	29.7667	30.4333	29.7667	23.34	23.9333	24.3333	23.9333
1991	3	13	33.0667	23.85	9.21667	25.15	32.2667	27.9429	28.88	23.84	25.6	24.86	24.975	90	58.4	79.4	73.75	28.74	28.24	29.52	28.975	23.36	23.06	23.8	23.475
1991	3	14	33.1333	23.2	9.93333	24.1143	31.8667	27.9857	28.0667	23.1	26.45	25.05	24.75	94	62	80.5	77	27.75	30.45	29.9333	28.975	22.8167	24.325	23.9833	23.45
1991	3	15	33.4	23.3	10.1	25.1	32.8857	27.6714	28.3286	23.68	26	25.15	25.0333	91	56.5	81	75	28.52	28.8	30.125	29.1333	23.22	23.375	24.15	23.5667
1991	3	16	34.6	23.9	10.7	24.6429	33.2857	29.0143	29	23.45	27.44	24.92	25.22	92	65.2	72	76.2	28.2167	32.94	28.78	29.86	23.05	25.6	23.38	23.96
1991	3	17	33.8	22.55	11.25	24.2	32.4	28.4143	28.46	23.2	25.7333	25.05	25.25	91.2	59.6667	77	78.5	27.74	28.9	29.625	30.15	22.78	23.2333	23.85	24.15
1991	3	18	33	23.8	9.2	24.6143	31.0429	26.1	26.8833	23.3833	25.75	23.6	24.025	89.6667	68.5	85.2	79.25	27.8833	30	28	28.125	22.8667	24.025	22.78	22.925
1991	3	19	35.0667	23	12.0667	25.1286	32.5667	27.96	28.5	23.04	26.9	25.2667	25.0667	85.4	67	80.6667	76.6667	26.86	32.025	30.4667	29.6	22.24	25.125	24.2667	23.8
1991	3	20	34.4333	23.25	11.1833	25.4429	33.2571	28.3333	28.75	23.1167	27	25.35	25.1	81.6667	66.5	77	73.75	26.7167	32.175	30.1	29.475	22.05	25.175	24.15	23.625
1991	3	21	34	23.3	10.7	24.1	31.8714	27.9857	27.9167	23.06	26.65	25.52	24.5	93.4	70.75	83.8	80.6667	27.68	32	31.24	28.9333	22.76	25.125	24.6	23.3667
1991	3	22	34.3333	22.55	11.7833	23.5667	32.7167	27.3429	27.56	22.96	26.4667	24.75	24.4667	94.8	59	81.8333	79	27.64	30.1333	29.5833	28.7	22.7	24.1	23.8	23.2667
1991	3	23	34.1333	22.1333	12	24.1286	31.6	27.9286	27.8	22.9833	26.8	25.1667	24.8333	90.8333	70.6667	81.5	79.3333	27.4	32.2	30.3	29.4667	22.5333	25.2333	24.2167	23.7333
1991	3	24	32.9333	23.6667	9.26667	25.0286	32.8333	26.8286	27.8	23.5167	25.2	24.8667	24.6333	88	61.6667	88.5	79	28	27.9333	30.45	28.9	22.9333	22.8667	24.3	23.4333
1991	3	25	32.3333	22.9	9.43333	23.8	32.2429	28.3833	28.025	22.75	26.3	25.5	24.8	93.75	60.8	82	77	27.225	29.94	30.94	29	22.45	23.96	24.6	23.5
1991	3	26	32.4	23.55	8.85	24.4	30.6	28.2286	27.6167	22.96	25.8	24.25	24.375	90.4	68.75	76.1667	78.25	27.28	29.9	28	28.4	22.48	24	22.8667	23.15
1991	3	27	32.3333	23.7	8.63333	24.3714	31.2571	27.5833	27.7167	22.9833	27.7	25.48	25.475	90.1667	73	86.6	82.75	27.2667	34.775	31.66	31.4	22.5	26.125	24.78	24.525
1991	3	28	32.4	23.65	8.75	25.3714	31.8143	28.0143	28.3	24.1	27.35	25.7667	25.9	90.6667	67.25	85	80.5	29.2667	33.075	31.8	31.65	23.65	25.65	25.05	24.95
1991	3	29	35.4	24	11.4	24.8667	31.4571	28.4857	28.0333	22.7	26.28	24.8333	24.625	84.8	68.6	77.3333	78	26.28	30.94	29.3167	29.05	21.74	24.58	23.45	23.4
1991	3	30	31.6667	24.05	7.61667	24.8286	30.8857	27.5429	27.7	23.9	25.88	24.3333	24.62	93.5	67.8	77.3333	78.4	29.1167	30.3	28.6333	29.1	23.6	24.08	23.05	23.42
1991	3	31	33	23.65	9.35	24.6286	31	27.6857	27.7571	23.56	26.5	25.15	24.975	94.2	76.5	85.75	85.25	28.62	32.275	30.775	30.425	23.3	25.275	24.45	24.275
1991	4	1	30.9333	23.05	7.88333	24	29.4	27.2	26.775	23.2167	25.8	24.48	24.3667	94.6667	71	78.8	81	28.0167	30	28.84	28.6667	22.95	24.0667	23.36	23.3
1991	4	2	34	22.8	11.2	24.3333	30.4833	26.4333	26.82	23.36	26.06	24.6	24.4	93.2	76.4	89.1667	87	28.14	31.32	29.9833	29.35	23.02	24.78	24.0667	23.7
1991	4	3	32.6	24.2	8.4	24.7286	30.5333	27.3667	27.55	23.1333	26.18	24.84	24.66	89.3333	73.2	83.2	81.2	27.4333	31.2	29.92	29.36	22.5667	24.68	23.92	23.64
1991	4	4	33.6	23.4	10.2	24.6571	29.8	26.8833	27.0333	23.4833	23.45	24.8	23.4333	91.4	69.5	90.6	84.25	28.2833	26.05	30.48	28.25	23.1167	20.45	24.34	22.6
1991	4	5	33.4667	23.25	10.2167	25.2714	29.6833	27.2667	27.3667	23.9	25.25	25.36	24.85	93	80.25	86	88.3333	29.2	30.375	31.02	30	23.65	24.2	24.62	24.0333
1991	4	6	32.6	23.5	9.1	25.3143	29.36	27.62	27.52	23.84	26.24	25.14	25.175	91.8	80.2	86.4	84.75	28.86	32.14	30.66	30.575	23.44	25.24	24.42	24.4
1991	4	7	35.8	23.2	12.6	25.25	31.56	28.1167	28.2	24.2333	27.125	25.75	26	91	75.25	86	88	29.7333	33.425	31.675	32.25	23.9667	25.85	25	25.25
1991	4	8	33.4667	22.8	10.6667	24.1571	30.8	27.4	27.3667	22.7167	27.3333	25.1	25.0333	91.3333	72.6667	85.6667	78.6667	26.8333	33.2333	30.5167	29.7333	22.2	25.7667	24.35	23.8667
1991	4	9	34.2667	23.3	10.9667	24.7	31.05	27.5167	27.98	23.6	27.2667	25	25.3333	92.6	66	86.8333	78	28.56	32.3	30.5	30.1333	23.24	25.3333	24.2833	24.1333
1991	4	10	34.0667	23.2	10.8667	24.9429	30.35	27.1333	27.2667	23.7833	26.2667	25.6667	25.2333	93.1667	73.3333	77.3333	80.3333	28.85	31	30.7	30.0333	23.4333	24.5667	24.4667	24.0667
1991	4	11	31.9	22.4	9.5	24.7167	31.3	26.9167	27.42	23.4	26.425	25.5333	24.95	91.6	70.75	90.8333	83.5	28.08	31.275	31.9	29.975	22.96	24.775	25.0833	24.075
1991	4	12	31.6	23.95	7.65	24.9833	30.16	26.35	27.24	23.4	27.5333	25.16	26.05	91.75	79.3333	91.4	83.5	28.1	34.7333	31.34	32.35	23.025	26.5	24.74	25.25
1991	4	13	31.4	23.15	8.25	24.04	30.36	27.32	27.26	23.075	26	25.5	24.9	93.5	70.5	88	82	27.675	30.5	31.6	29.95	22.75	24.35	24.95	23.95
1991	4	14	32.0667	23.4	8.66667	24.3333	29.9	26.6333	26.8833	23.56	27.075	25.32	25.325	96	82	92.2	89.5	28.76	34.05	31.6	31.425	23.34	26.225	24.96	24.85
1991	4	15	31.9333	23.45	8.48333	24.6333	30.7667	26.5167	27.1	23.42	27	25.26	25.4	90.4	75.5	91.6	84	28.06	33.3	31.6	31.15	22.92	25.8	24.86	24.65
1991	4	16	32.2667	23.5	8.76667	25.0857	31.1333	26.9167	27.5667	23.9833	25.3	25.8	25.025	92.6667	66.75	89.8333	82.5	29.2	28.925	32.3167	30.025	23.6333	22.675	25.2833	23.85
1991	4	17	31.6	24.1	7.5	25.3143	31.28	26.9167	27.96	24.0167	27.325	25.36	25.9667	91	73.25	93	85	29.0667	33.55	31.94	32.2667	23.5833	25.925	25.02	25.2
1991	4	18	32.5333	23.65	8.88333	25.1429	31.3333	26.92	27.52	24	25.775	26.16	25.5	93.6	65.5	94	83.3333	29.3	29.3	33.44	30.9	23.7	23.675	25.86	24.5
1991	4	19	32	24.2	7.8	24.6714	31.12	27.0167	27.84	23.95	27.2	25.25	25.8667	93.5	66.6667	89	81.6667	29.2	32.4333	31.175	31.5667	23.6333	25.4	24.675	24.9
1991	4	20	32.4	23.6	8.8	25.2857	31.1667	27.55	27.8167	24.16	27.38	25.95	25.775	94	76	92.25	88	29.64	33.92	32.9	32.1	23.88	26.16	25.575	25.175
1991	4	21	31	22.92	8.08	25.0571	29.8857	26.5833	26.7833	23.9833	26.24	25.5667	25.28	94.3333	79.8	92.1667	88.4	29.3333	32.22	32.1333	31.24	23.7167	25.26	25.1833	24.72
1991	4	22	31.4	23.65	7.75	25.2	30.5	27.0333	27.02	24.3667	26.25	26.2333	25.2333	95	77.25	93.8333	87.3333	30.0667	31.9	33.6	30.9333	24.1333	25.1	25.9833	24.5667
1991	4	23	31	22.88	8.12	24.6286	29.5333	26.8167	26.6	23.7167	26.35	25.24	25.175	92.6667	80.25	91.4	87.75	28.75	32.45	31.42	30.95	23.3667	25.425	24.84	24.6
1991	4	24	30.7	22.9	7.8	24.45	29.7333	27	27.24	23.5333	26.42	25.925	25.3	92.8333	77.8	94	88.3333	28.4167	32.3	32.975	31.2667	23.2	25.32	25.625	24.7333
1991	4	25	32.1333	22.96	9.17333	24.7571	30.7	26.3714	26.9667	23.9167	26.8	25.08	25.3	92.8	78.3333	94.2	88	29.2167	33.1333	31.34	30.6333	23.6333	25.7667	24.8	24.3667
1991	4	26	32.2	23.16	9.04	25.0714	30.4667	27.35	27.52	23.85	26.2667	25.6	24.95	93.75	80	93	89	29.05	32.3333	32.2333	30.65	23.55	25.3	25.3	24.45
1991	4	27	31.75	23.16	8.59	24.4857	30.8429	27.3429	27.5286	23.8833	27.3	25	25.125	95.3333	76.6	82.8	83.25	29.2833	33.96	30.28	30.475	23.6833	26.16	23.88	24.175
1991	4	28	29.25	23.52	5.73	24.6857	28.5571	25.5333	26.0167	23.9167	26.12	24.66	24.925	96	82.6	95.4	91.75	29.3333	32.22	30.7	30.8	23.7333	25.28	24.44	24.525
1991	4	29	31.75	22.3	9.45	24.5833	30.6667	26.4667	27.0667	23.3	26.825	25.46	25.3667	93.25	76	94	87.6667	28.075	32.875	32.1	31.3333	23	25.625	25.2	24.7667
1991	4	30	31.9333	22.88	9.05333	24.4286	30.1857	25.4667	26.4167	23.04	26.8	23.28	23.4	92.8	77.75	86.8	80.5	27.56	33.025	27.7	27.3	22.68	25.7	22.52	22.3
1991	5	1	31.45	22.9	8.55	24.5714	29.5571	26.4143	26.7714	23.4833	26.24	25.3667	25.08	94.5	79.2	93.1667	88.6	28.4833	32.12	31.7833	30.86	23.2	25.22	25.0667	24.52
1991	5	2	30.15	22.7333	7.41667	24.4286	30.2	26.8	27	23.44	25.4	25.4667	24.35	94	74.6667	89.8333	88	28.34	30	31.6833	29.55	23.14	24.0667	24.9833	23.8
1991	5	3	30.65	23.2	7.45	24.3571	30.3429	26.8714	27.1143	23.3167	26.225	25.44	25.0333	93.1667	71.25	92.8	86.6667	28.0833	31.075	31.86	30.6667	22.9833	24.625	25.12	24.4333
1991	5	4	32.25	23.4667	8.78333	25.0333	30.5	26.6857	27.3	24.15	26.65	25.04	25.0667	92.5	75.5	91	84	29.475	32.55	31	30.3667	23.8	25.425	24.6	24.3
1991	5	5	32	23	9	24.3429	29.9667	27.6	27.3833	23.85	26.55	25.3	25.2	95	81.25	85.25	86.5	29.1333	32.925	30.95	30.875	23.6167	25.625	24.55	24.55
1991	5	6	31.05	22.7333	8.31667	24.1667	29.9	26.6	26.78	23.6667	27.2667	25.16	26.1	95.2	76.6667	90.2	89.5	29.02	33.9333	31.2	32.85	23.54	26.1	24.68	25.6
1991	5	7	31.1	23.28	7.82	24.5143	29.4	27.1	27.05	23.7333	26.9	26.04	25.525	92.5	79.4	92	87.25	28.8	33.54	33.02	31.675	23.3667	25.92	25.66	24.9
1991	5	8	31.8	23.5	8.3	24.7714	29.8571	26.2571	26.7857	23.76	27.02	24.6667	25.125	93.4	80	89.3333	86.25	28.86	33.78	30.0833	30.775	23.44	26.1	24.1167	24.45
1991	5	9	31.9	23.04	8.86	24.5714	30.2857	26.7	27.0167	23.48	26.58	25.8	25.2	94	77.6	94.25	89.25	28.44	32.6	32.775	31.175	23.18	25.46	25.525	24.675
1991	5	10	30.4	22.9	7.5	24.5286	29.82	26.52	26.86	23.6	26.1	24.85	24.8	92.1667	80	90.75	85.5	28.55	32	30.625	30.1	23.2	25.1	24.425	24.1
1991	5	11	32.2667	23.5	8.76667	25.05	31.0333	27.4667	26.9333	23.6	27.025	25	24.35	91	75.25	84.6	81.5	28.4	33.15	30.5	28.9	23.1667	25.75	24.08	23.3
1991	5	12	33.2	23.3333	9.86667	24.0571	29.5571	26.4714	26.6571	23.1833	25.25	24.72	24.3333	93.2	78	92.6	88.5	27.9667	29.975	30.6	29.3	22.9167	24.075	24.38	23.675
1991	5	13	30.2667	22.8333	7.43333	23.8286	30.1857	26.6571	26.8429	23.05	26.64	25.7333	25.1	93.3333	75.2	93.1667	87	27.7167	32.44	32.5	30.76	22.75	25.4	25.4	24.46
1991	5	14	30.475	23.1333	7.34167	24.5	30.0143	26.8857	27.05	23.62	26.2	25.5833	25.15	94	78.25	91.8333	87.5	28.68	31.95	32.1	30.9	23.34	25.125	25.1833	24.575
1991	5	15	32.5	23.76	8.74	25.0143	30.4286	27.2143	27.4714	24.25	26.68	26.0667	25.64	93.5	78.4	93.1667	88.2	29.7667	32.8	33.1833	31.8	23.95	25.54	25.75	25.02
1991	5	16	32.8667	24.24	8.62667	25.5857	31.1667	27	27.88	24.2	26.8667	25.7	25.5667	92.4	73.3333	91.5	85.3333	29.56	32.6667	32.425	31.5333	23.84	25.5	25.325	24.8667
1991	5	17	33.6	23.24	10.36	24.9857	31.0333	27.1857	27.4833	23.76	25.9333	24.9	24.2	94	79	90	89.5	28.94	31.5333	30.625	29.35	23.48	24.9	24.425	23.7
1991	5	18	31.8	23.3	8.5	24.9	29.6714	27.1167	27.3167	23.76	26.82	25.74	25.55	92.4	81.6	92.4	87.25	28.76	33.52	32.46	31.625	23.4	25.9	25.4	24.95
1991	5	19	31.8	23.08	8.72	25.8	31.3571	27.7	28.1167	24.8	26.3	25.96	25.8333	93	66	88.8	80	30.72	30.625	32.6	31.3667	24.48	24.425	25.4	24.7667
1991	5	20	32.55	23.8	8.75	24.7571	30.7	27.4571	27.5857	24.26	26.88	26.7833	26	96	74.4	94.3333	88.2	30	32.82	34.7333	32.56	24.08	25.6	26.5333	25.42
1991	5	21	31.8667	23.3667	8.5	25.0714	29.76	26.9	26.72	23.96	26.8667	25.7	25.5667	93.4	77.3333	97	89.6667	29.26	33.1	32.875	31.9	23.68	25.7	25.575	25.0333
1991	5	22	31.5333	22.4	9.13333	24.7167	29.9857	26.5333	26.88	23.96	26.65	25.55	25.1	92.8	78.75	92.5	87.6667	29.18	32.85	32.1333	30.7667	23.62	25.6	25.2167	24.5
1991	5	23	31.3333	22.8	8.53333	24.5333	29.8	27.1	27.15	23.44	26.6	25.56	25.3667	93.6	73.75	91.8	86.6667	28.38	32.2	32.08	31.2333	23.12	25.3	25.18	24.7333
1991	5	24	32	23	9	24.2	30.5	26.82	26.7333	23.98	26.85	25.3	25.1	96.6667	74	93.25	89.5	29.45	32.65	31.7	31.6	23.775	25.525	24.975	24.95
1991	5	25	31.5333	23	8.53333	25.06	29.58	26.32	26.82	23.7	27.2	25.2	25.2	91.3333	86.3333	91.8	89.5	28.75	34.8333	31.32	31.85	23.375	26.5667	24.82	25.05
1991	5	26	32.4	23.1	9.3	24.4571	29.9286	26.9143	27.0429	23.5333	26.76	25.5833	25.38	93.8333	78.8	90.5	87.4	28.5667	33.14	31.95	31.32	23.2333	25.74	25.1333	24.78
1991	5	27	32.1333	22.55	9.58333	24.5333	30.0286	26.75	26.78	23.36	27.1	25.75	25.425	91.8	82.6	94.5	92	28.04	34.28	32.675	31.925	22.96	26.28	25.525	25.075
1991	5	28	31.9	23.08	8.82	24.6286	30.1833	26.9143	27.2	23.8	26.525	25.8833	25.45	94.5	75.25	92.1667	86.5	29.0333	32.25	32.8	31.35	23.5167	25.275	25.5333	24.8
1991	5	29	30.3333	23	7.33333	24.3	30.3429	27.3833	27.4167	23.7833	26.9	26.58	25.7	94.5	77.75	92.2	88	29.0167	33.3	34.2	32.025	23.5167	25.8	26.26	25.15
1991	5	30	31.2667	23.08	8.18667	24.7667	30.7333	26.5833	27.15	23.74	26.4667	25.76	25.6	92.6	76	93.6	87	28.8	32.1	32.66	31.7	23.38	25.2	25.48	24.9
1991	5	31	32.8	23.2	9.6	25.2	31.64	27.64	28.02	24.46	27.1333	25.75	25.7333	93.6	74	85	83.6667	30.18	33.3	31.875	31.6	24.18	25.8333	25.025	24.9333
1991	6	1	31.55	22.52	9.03	24.5333	30.9714	27.125	27.4667	23.25	26.625	25.3714	25.3333	94	75.75	86.8571	86	28.075	32.475	31.2143	31.0667	22.975	25.425	24.7	24.6
1991	6	2	33.05	23.2	9.85	24.8143	30.2833	26.7	27.1	23.8667	26.4	25.1	24.85	93.1667	83.5	91	90.5	29.0333	32.725	31.08	30.6	23.5333	25.475	24.7	24.4
1991	6	3	32	23.3	8.7	24.375	30.8857	26.5	26.9167	23.2667	25.6	25.12	24.675	92.8333	79.25	95.2	88.25	27.9167	30.75	31.52	30	22.8833	24.5	24.92	24.075
1991	6	4	33.5333	23.32	10.2133	24.6571	30.4	27.02	27.42	23.8333	26.65	25.75	25.4	94.5	79.6667	90.4	87.8	29.0833	32.9167	31.62	31.32	23.5667	25.6333	24.92	24.8
1991	6	5	32.7333	23.7	9.03333	24.8	29.86	26.6833	26.575	23.7333	25.575	25.5	24.05	91.5	76	92.5	87.5	28.6833	30.525	32.05	28.9	23.3167	24.35	25.15	23.45
1991	6	6	33.2	22.7667	10.4333	24.7	31.1714	27.1	27.5	23.9667	26.325	26.25	25.5	96	68	94.5	85.5	29.45	30.95	33.6667	31.225	23.7833	24.625	26	24.75
1991	6	7	32.55	23.6	8.95	24.475	30.4857	26.4714	26.9857	23.2286	26.1333	25.8143	25.2	90	77.3333	93.8571	87.3333	27.6571	31.7333	32.7286	30.9333	22.6571	25.0333	25.5571	24.5667
1991	6	8	32	22.88	9.12	24.8333	30.5	26.7167	27.18	23.6	26.6	25.5667	25.3	92.75	74.5	91.6667	86.3333	28.575	32.15	32.0333	31.0333	23.25	25.275	25.2	24.6333
1991	6	9	32.7	23	9.7	24.9125	30.5286	26.9	27.2714	23.8	26.85	25.4	25.225	90.8333	77.75	90.5	86.5	28.7333	33.125	31.725	31	23.35	25.775	24.95	24.575
1991	6	10	32.9333	22.96	9.97333	24.675	31.3429	27.1667	27.5	23.6	24.3333	25.64	24.3667	93.1667	59.6667	91.8	81	28.6	26.3	32.28	28.7	23.2833	21.7333	25.26	23.2
1991	6	11	32.25	22.48	9.77	24.7875	30.3714	26.7167	27.0667	23.7	26.62	24.8667	24.9	94.6667	76.2	87.8333	86.5	28.8833	32.44	30.3667	30.275	23.4167	25.38	24.25	24.225
1991	6	12	31.7333	22.76	8.97333	24.65	30.5429	26.75	27.0833	23.8	26.68	25.5167	25.125	92.1667	74.4	90.1667	85.5	28.85	32.38	31.8	30.55	23.4167	25.34	25.0333	24.35
1991	6	13	32.4	20.5	11.9	30.7	30.7	27.35	27.88	20.9	20.9	25.0667	25.0333	41	41	87.6667	86.6667	18.3	18.3	30.75	30.5333	16.1	16.1	24.4667	24.3333
1991	6	14	32.45	20.6	11.85	20.8	30.3	30.5	28	20.5	20.7	20.8	20.7	97	42	42	60	23.9	18.1	18.2	20.1	20.4	15.9	16	17.4
1991	6	15	32.3333	20.8	11.5333	20.9	32.4	26.8333	27.42	20.7	28	25.9333	25.675	98	72	92.6667	85	24.3	34.9	32.8833	31.55	20.6	26.6	25.5833	24.9
1991	6	16	33.1	20.6	12.5	20.7	20.9	20.7	20.8	20.6	20.7	20.6	20.6	99	98	99	99	24.2	24.3	24.2	24.2	20.6	20.6	20.6	20.6
1991	6	17	33.4	20.7	12.7	20.8	30	20.7	23	20.7	27	20.6	22.8	99	79	99	93	24.3	33.7	24.2	27.4	20.7	26	20.6	22.4
1991	6	18	31.7333	22.6333	9.1	29.8	30.2	28.6	29.3	26.6	20.7	28.2	25.2	78	42	97	72	32.7	18.2	38	29.6	25.5	16	28.1	23.2
1991	6	19	32.2667	20.2	12.0667	26.3	20.8	24.3	23.9	26.2	20.6	23.3	23.4	99	98	92	96	33.9	24.1	27.9	28.7	26.2	20.5	22.9	23.2
1991	6	20	31.9	22.8667	9.03333	24.2	32.3	27.2	27.7	23.4	27.4	27	25.9	94	69	98	87	28.2	33.3	35.5	32.3	23.1	25.8	26.9	25.3
1991	6	21	32.3	26	6.3	27.6	31.8429	25.8	27.5667	23.2	28.0667	25.4	24.7	69	75	97	89.5	25.5	35.3667	32.2	32.4	21.4	26.8667	25.3	25.35
1991	6	22	32	22.8	9.2	29	31.92	27.2	27.92	28	27.2	25.0333	25.7	93	72.6667	85.8333	81.3333	37.1	33.2667	30.5	31.4	27.7	25.8333	24.35	24.8
1991	6	23	33.65	23.3667	10.2833	24.3714	31	27.1	27.7	23.8714	26.6	25.0571	25.02	94	74	89.2857	84.75	28.9833	32.26	30.9714	30.8	23.5	25.28	24.5286	24.475
1991	6	24	33.5	23.0667	10.4333	24.4	31.0286	26.7167	27.1667	23.3714	26.55	25.7	25.15	91.7143	77	93	86.25	28.0286	32.45	32.15	30.775	22.9571	25.4	25.2333	24.475
1991	6	25	32.7333	23.3	9.43333	24.3375	31.7429	27.1143	27.5714	23.8286	26.875	25.8714	25.275	94.5714	71	94	85.75	29.1143	32.425	32.8714	30.975	23.5571	25.375	25.6	24.575
1991	6	26	32	23.1	8.9	24.55	31.2571	27.3143	27.5571	23.6571	27.18	26.1714	25.64	92.1429	73.4	93.4286	85.8	28.6143	33.38	33.4429	31.72	23.2714	25.86	25.8714	24.94
1991	6	27	29	22.96	6.04	24.8143	30.25	27.05	26.96	24.28	26.2	26.0667	24.75	94.4	73.3333	90.6667	85.5	29.9	31.3667	32.95	30	24.02	24.8667	25.65	24.1
1991	6	28	30.5	25.2	5.3	25.4	29.6	27.2	27.4	24.8	25.6	26.2	25.5	95	73	92	87	30.9	30.2	33.3	31.5	24.6	24.2	25.9	24.9
1991	6	29	31.4667	16.6	14.8667	26.6	27.6	26.4	26.8	23.2	25.4	24.2	24.3	75	84	84	81	26.2	31	28.7	28.6	21.9	24.6	23.4	23.3
1991	6	30	33.5	16.6	16.9	23.2	31.6	28.6	28	22.6	27	25.6	25.1	95	70	79	81	27	32.6	30.8	30.2	22.4	25.5	24.6	24.1
1991	7	1	30.8667	22.4	8.46667	25.4	31.6	26.4	27.5	24.6	29	24.2	25.9	94	82	84	87	30.4	38.3	28.7	32.5	24.3	28.2	23.4	25.3
1991	7	2	32.15	23	9.15	24.4	31	28	27.9	24	29.2	26.4	26.5	97	88	88	91	29.6	39.3	33.3	34.1	23.9	28.7	25.9	26.1
1991	7	3	30.6	23.2	7.4	25	32	25.6	27	24.2	28	24.2	25.5	94	74	89	86	29.7	35.1	29.3	31.4	23.9	26.8	23.7	24.8
1991	7	4	32.1333	24	8.13333	24.4	32	27	27.6	24	29	25.2	26.1	97	80	87	88	29.6	38.1	30.9	32.8	23.9	28.1	24.6	25.5
1991	7	5	31.15	22.2	8.95	22.6	29.4	26	26	22	25.8	23.6	23.8	95	75	82	84	26	30.8	27.5	28.1	21.8	24.6	22.7	23
1991	7	6	32.15	23.6	8.55	24.6	29.8	27	27.1	23.8	27.4	24	25.1	94	83	78	85	28.9	34.9	27.8	30.6	23.5	26.6	22.9	24.3
1991	7	7	33.1	23	10.1	25	31.2	26.4	27.3	23.8	27	24.8	25.2	91	72	88	84	28.7	32.9	30.2	30.6	23.3	25.6	24.2	24.4
1991	7	8	32.5333	24	8.53333	25.4	31.6	27.2	27.9	24.6	27.2	26	25.9	94	71	91	85	30.4	33.2	32.8	32.1	24.3	25.8	25.6	25.2
1991	7	9	33.15	22.4	10.75	22.6	27	26.2	25.5	22	25	25.8	24.3	95	85	97	92	26	30.3	32.9	29.8	21.8	24.3	25.7	23.9
1991	7	10	31.2	22.4	8.8	24	31.6	28.4	28.1	23.6	27.2	27	25.9	97	71	90	86	28.9	33.2	34.7	32.2	23.4	25.8	26.6	25.3
1991	7	11	31.9333	22.4	9.53333	24	32	28.6	28.3	23	27	27.8	25.9	92	68	94	85	27.4	32.3	36.8	32.2	22.6	25.4	27.6	25.2
1991	7	12	32.6667	24	8.66667	25.6	30.4	28	28	24	26.4	27	25.8	88	73	93	84	28.8	31.8	35	31.8	23.4	25.1	26.7	25
1991	7	13	31.85	23.4	8.45	24.6	32	24	26.1	24.6	26.8	23	25.2333	0	67	92	86	30.9	31.8	27.4	30	24.6	25.1	22.6	24.1
1991	7	14	31.65	22.4	9.25	24.2	32.2	28	28.1	23.4	28	27	26.1	94	73	93	86	28.2	35	35	32.7	23.1	26.7	26.7	25.5
1991	7	15	31.6667	22.6	9.06667	24.6	32.8	24.2	26.5	23.6	26.8	24	24.8	92	63	98	84	28.5	31.3	29.7	29.8	23.2	24.8	23.9	24
1991	7	16	32.3	24	8.3	24.6	32.8	28.6	28.6	23.8	28.2	27.4	26.5	94	71	91	85	28.9	35.2	35.7	33.3	23.5	26.8	27	25.8
1991	7	17	32.05	23.4	8.65	24.2	32	28.8	28.5	24	26.8	27.2	26	98	67	88	85	29.7	31.8	35	32.2	23.9	25.1	26.7	25.2
1991	7	18	32.1	22.4	9.7	23.2	30.2	26.6	26.7	23	27.6	25	25.2	98	82	88	89	27.9	35.2	30.6	31.3	22.9	26.8	24.4	24.7
1991	7	19	32.6	23	9.6	24.4	29.4	27.4	27.1	24	26.7	26.6	25.8	97	81	94	91	29.6	33.2	34.3	32.4	23.9	25.8	26.3	25.3
1991	7	20	32.6	24.4	8.2	25.2	29.6	26.4	26.9	24.8	27.8	24.6	25.7	97	87	86	90	31	36.2	29.7	32.3	24.7	27.2	23.9	25.3
1991	7	21	32.05	24.4	7.65	25.2	31	29.4	28.8	24.4	28.2	27	26.5	94	81	83	86	30	36.4	34.1	33.5	24.1	27.4	26.2	25.9
1991	7	22	32.05	22.4	9.65	24.2	32.2	29.4	28.8	23.6	28	27	26.2	95	73	83	84	28.7	35	34.1	32.6	23.4	26.7	26.2	25.4
1991	7	23	31.4667	24.4	7.06667	26.2	33.4	28	28.9	24.4	28.6	27	26.7	86	70	93	83	29.4	36	35	33.4	23.7	27.2	26.7	25.9
1991	7	24	31.65	24.2	7.45	25.4	32.4	25	27	24.6	27.4	24.4	25.5	94	68	95	86	30.4	33.2	30.2	31.2	24.3	25.8	24.2	24.8
1991	7	25	32.65	23.4	9.25	25.8	32.2	30.6	29.8	24.8	27.6	25.8	26.1	92	70	68	77	30.6	33.9	30	31.5	24.4	26.1	24.1	24.9
1991	7	26	30.5333	24.6	5.93333	26	33.4	27.4	28.5	24.2	27.4	25.8	25.8	86	63	88	79	29	32.5	32.1	31.2	23.5	25.5	25.3	24.7
1991	7	27	31.5	23.2	8.3	24.8	33.2	26.2	27.6	23.4	28.4	24	25.3	89	70	83	81	27.8	35.5	28.4	30.6	22.9	26.9	23.2	24.3
1991	7	28	30.8	22.8	8	25.2	31.6	26	27.2	24.6	27.4	24.2	25.4	95	73	86	85	30.5	33.7	29	31.1	24.4	26.1	23.5	24.7
1991	7	29	32	23.4	8.6	25.2	32.8	28	28.5	24.2	28	25.4	25.9	92	70	81	81	29.5	34.6	30.7	31.6	23.8	26.5	24.5	24.9
1991	7	30	31.7	23.4	8.3	25	30	25	26.3	24.2	26.4	24.6	25.1	94	76	97	89	29.7	32	30.7	30.8	23.9	25.2	24.5	24.5
1991	7	31	33.4	23.2	10.2	23.4	30.2	24	25.4	23	26.6	23.6	24.4	97	76	97	90	27.8	32.4	28.9	29.7	22.8	25.4	23.4	23.9
1991	8	1	32.1	22.6	9.5	22.8	26.8	24.2	24.5	21.6	24	22	22.5	90	79	83	84	25	28	25	26	21.1	22.9	21.1	21.7
1991	8	2	33.35	21.6	11.75	22.2	29.6	27	26.5	22	25.6	26.4	24.7	98	73	95	89	26.3	30.2	34	30.2	21.9	24.2	26.2	24.1
1991	8	3	33.1	21.8	11.3	23.8	30.8	27.2	27.3	23.2	26.2	26.4	25.3	95	70	94	86	28	31	33.9	31	23	24.6	26.1	24.6
1991	8	4	33.15	22	11.15	24.2	29.4	26.2	26.5	23.6	26.2	24.8	24.9	95	78	89	87	28.7	31.9	30.4	30.3	23.4	25.1	24.3	24.3
1991	8	5	33.5	21.8	11.7	25.4	30.6	26.4	27.2	24.6	26.4	24.6	25.2	94	72	86	84	30.4	31.6	29.7	30.6	24.3	25	23.9	24.4
1991	8	6	33.45	21.8	11.65	25.2	31.8	26.8	27.6	24.7	27.6	24.6	25.6	96	73	84	84	30.8	34.1	29.5	31.5	24.5	26.3	23.8	24.9
1991	8	7	32.5	24.4	8.1	25.4	30.6	25.6	26.8	25	27.6	25.2	25.9	97	80	97	91	31.4	34.9	31.8	32.7	24.9	26.7	25.1	25.5
1991	8	8	33.2667	22	11.2667	24.6	30.4	25	26.3	23	26.6	23.6	24.4	87	74	89	84	27	32.3	28.2	29.2	22.4	25.3	23.1	23.6
1991	8	9	32.7	23	9.7	24.2	28.6	25.6	26	23.4	27.6	24.2	25.1	94	93	89	92	28.2	36.2	29.3	31.3	23.1	27.3	23.7	24.7
1991	8	10	32.05	23	9.05	24	30.4	25.4	26.3	23.4	29.8	24.6	25.9	95	96	94	95	28.4	41.5	30.4	33.4	23.2	29.6	24.3	25.7
1991	8	11	32.15	23.4	8.75	24.2	30	25	26	23.4	27.6	24.6	25.2	94	83	97	91	28.2	35.3	30.7	31.4	23.1	26.9	24.5	24.8
1991	8	12	32.45	23.2	9.25	24.2	30.2	25	26.1	24	27.8	24	25.3	98	83	92	91	29.7	35.8	29.2	31.5	23.9	27.1	23.6	24.9
1991	8	13	33.4	22.4	11	25.6	32.2	26	27.5	25.4	30.6	24.6	26.9	98	89	89	92	32.3	42.8	30	35	25.3	30.2	24.1	26.5
1991	8	14	31.95	22.4	9.55	25.8	31	26	27.2	24.6	27.4	25.2	25.7	91	76	94	87	30.1	34.1	31.5	31.9	24.2	26.3	24.9	25.1
1991	8	15	31.9	22.4	9.5	24.2	32.6	25.2	26.8	23	29	24.6	25.5	90	77	95	87	27.3	37.7	30.5	31.8	22.5	27.9	24.4	25
1991	8	16	32	24.4	7.6	25.4	33.6	26	27.8	24.6	30	25.2	26.6	94	77	94	88	30.4	40	31.5	34	24.3	29	24.9	26.1
1991	8	17	31.8	24	7.8	25	32.6	25.8	27.3	24.6	29.2	24.6	26.1	97	78	91	88	30.7	38.3	30.1	33	24.5	28.2	24.2	25.6
1991	8	18	32.65	23.2	9.45	23.6	31.8	25.6	26.6	23.2	28	24.2	25.1	97	75	89	87	28.2	35.3	29.3	30.9	23	26.8	23.7	24.5
1991	8	19	33.4	23	10.4	23.8	32.6	24.2	26.2	23	28	23.8	24.9	94	71	97	87	27.6	34.8	29.2	30.5	22.7	26.6	23.7	24.3
1991	8	20	32.8667	22.4	10.4667	23.2	33	24.6	26.4	23.2	29.8	24.2	25.525	0	79	97	92	28.4	39.8	29.9	32.7	23.2	28.9	24.1	25.4
1991	8	21	33.65	22.4	11.25	25	31.6	25.8	27	24.6	29.6	23.8	26	97	86	85	89	30.7	40.1	28.2	33	24.5	29	23	25.5
1991	8	22	33.3333	24.4	8.93333	25	33	25.6	27.3	24.6	30.2	24.6	26.5	97	82	92	90	30.7	41.1	30.3	34	24.5	29.4	24.2	26
1991	8	23	33.4	23.4	10	23.6	32	24.4	26.1	23.6	30.6	23.8	25.4667	0	90	95	95	29.1	43	29.1	33.7	23.6	30.2	23.6	25.8
1991	8	24	31.8667	23	8.86667	24.6	30.2	24.2	25.8	24.2	27.6	24	25.3	97	82	98	92	29.9	35.2	29.7	31.6	24.1	26.8	23.9	24.9
1991	8	25	32.35	22.4	9.95	23.4	32.2	24	25.9	23	27.8	23.8	24.9	97	72	98	89	27.8	34.4	29.3	30.5	22.8	26.4	23.7	24.3
1991	8	26	33.15	22.2	10.95	23.2	31.6	24.6	26	23	26.8	24.4	24.7	98	69	98	89	27.9	32.1	30.4	30.1	22.9	25.2	24.3	24.2
1991	8	27	32.3	22.2	10.1	23	31.8	25	26.2	23	28	24.2	25.76	0	75	94	90	28.1	35.3	29.7	31	23	26.8	23.9	24.6
1991	8	28	31.1	22	9.1	24	33	24.2	26.4	23.8	27.4	24	25.1	98	65	98	87	29.3	32.8	29.7	30.6	23.7	25.6	23.9	24.4
1991	8	29	32.3	21.6	10.7	24.6	33.2	24	26.5	24.4	31.6	23.8	26.6	98	89	98	95	30.4	45.4	29.3	35.1	24.3	31.2	23.7	26.4
1991	8	30	31.3	22.2	9.1	24.2	33	23.8	26.2	23.8	28.1	23	25	97	69	94	86	29.2	34.8	27.6	30.5	23.7	26.6	22.7	24.3
1991	8	31	31.6	16	15.6	23.2	31.2	24.2	25.7	22	28	23.8	24.6	90	79	97	89	25.6	35.7	29.2	30.2	21.5	27	23.7	24.1
1991	9	1	32.8	23	9.8	23.4	32	24	25.9	23.2	29.8	23.6	25.5	98	85	97	93	28.3	40.5	28.9	32.5	23.1	29.2	23.4	25.3
1991	9	2	31.6	21.4	10.2	23.2	33	25	26.5	23	21.4	24.4	22.9	98	35	95	76	27.9	17.8	30.2	25.3	22.9	15.7	24.2	20.9
1991	9	3	32.65	22.6	10.05	25	33	24.4	26.7	24.6	29.6	24	26.1	97	78	97	91	30.7	39.2	29.6	33.1	24.5	28.6	23.9	25.6
1991	9	4	32.3	23.2	9.1	23.6	30.8	25	26.1	23.4	27.4	24.4	25.1	98	77	95	90	28.6	34.2	30.2	31	23.3	26.3	24.2	24.6
1991	9	5	32.8	23.4	9.4	25.2	33	26	27.5	24.4	30.2	25.6	26.7	94	82	97	91	30	41.1	32.5	34.5	24.1	29.4	25.5	26.3
1991	9	6	31.8	23.4	8.4	23.6	30.2	25.6	26.3	23.4	28	24.8	25.4	98	85	94	92	28.6	36.3	30.8	31.9	23.3	27.3	24.5	25.1
1991	9	7	31.1	23.4	7.7	24.4	32	24.6	26.4	24	29.8	23.8	25.9	97	85	94	92	29.6	40.5	28.9	33	23.9	29.2	23.5	25.5
1991	9	8	32.7	23.4	9.3	24.8	31.8	24.8	26.5	24.6	30.6	24	26.4	98	92	94	95	30.8	43.1	29.3	34.4	24.5	30.3	23.7	26.2
1991	9	9	32.15	23.4	8.75	24.2	30.8	25	26.3	24	28.6	24.6	25.7	98	85	97	93	29.7	37.7	30.7	32.7	23.9	28	24.5	25.4
1991	9	10	32.1	23.4	8.7	26.6	31.8	25.2	27.2	25.6	30	24.8	26.8	92	88	97	92	32.2	41.2	31	34.8	25.3	29.5	24.7	26.5
1991	9	11	33.3	23.4	9.9	24.4	33	24.6	26.6	24	29.8	24.2	26	97	79	97	91	29.6	39.8	29.9	33.1	23.9	28.9	24.1	25.6
1991	9	12	32.9333	23	9.93333	25.4	34.2	26	27.9	24.4	29	25.2	26.2	92	68	94	85	29.9	36.6	31.5	32.7	24	27.5	24.9	25.5
1991	9	13	31.35	23	8.35	26.2	31	26.4	27.5	25.6	30.4	25.2	27.1	95	96	91	94	32.4	43	31.3	35.6	25.4	30.2	24.8	26.8
1991	9	14	31.35	22.8	8.55	23.8	29.8	25.2	26	23.6	27	24.8	25.1	98	81	97	92	29	33.8	31	31.3	23.5	26.1	24.7	24.8
1991	9	15	30.95	22.45	8.5	24.3667	29.85	25.96	26.225	23.64	26.42	24.9	24.9	94	75.8	88	85.75	28.74	32.04	30.42	30.175	23.36	25.16	24.3	24.175
1991	9	16	32.45	22.15	10.3	24.1143	26.6	23.8	27.24	23.5	24.6	23	24.9	94.1667	85	94	88	28.4833	29.6	27.6	30.4667	23.2	23.9	22.7	24.2667
1991	9	17	32.4667	22.2	10.2667	24.4	30.8	25.2	26.4	24	28	24.8	25.6	97	81	97	92	29.6	35.9	31	32.2	23.9	27.1	24.7	25.2
1991	9	18	31.85	22.2	9.65	24.2	29.6	24.6	25.8	24	27.2	24	25.1	98	83	95	92	29.7	34.5	29.4	31.2	23.9	26.4	23.8	24.7
1991	9	19	32.2	22	10.2	23.4	28.2	24.2	25	23.2	25.6	24	24.3	98	81	98	93	28.3	31.1	29.7	29.7	23.1	24.7	23.9	23.9
1991	9	20	30.85	21.4	9.45	22.8	27.6	25	25.1	22.2	26	24.8	24.3	95	88	98	94	26.4	32.5	31.2	30	22	25.5	24.7	24
1991	9	21	32	21.4	10.6	23.4	29	24.6	25.4	23	28	24.2	25.1	97	93	97	95	27.8	37.1	29.9	31.6	22.8	27.7	24.1	24.9
1991	9	22	31.65	21.2	10.45	23.2	27	23.8	24.5	23	25.8	23	23.9	98	91	94	94	27.9	32.4	27.6	29.3	22.9	25.4	22.7	23.7
1991	9	23	31.6	21.4	10.2	23.4	28.6	24	25	23	26.8	23.6	24.5	97	87	97	93	27.8	34	28.9	30.2	22.8	26.2	23.4	24.2
1991	9	24	31.65	21.4	10.25	24	30.2	24	25.5	23.6	27.8	23.6	25	97	83	97	92	28.9	35.8	28.9	31.2	23.4	27.1	23.4	24.7
1991	9	25	30.6	21.4	9.2	23.8	29.8	25.2	26	23	28	24	25	94	87	91	90	27.6	36.6	29	31.1	22.7	27.5	23.6	24.6
1991	9	26	31.45	21.4	10.05	23.2	31	26.2	26.7	22.6	29.8	25.4	25.9	95	92	94	93	27	41.1	31.9	33.3	22.4	29.5	25.1	25.7
1991	9	27	30.5333	21.4	9.13333	24.8	32	25.6	27	24.6	30.2	25	26.6	98	88	95	94	30.8	41.7	31.3	34.6	24.5	29.7	24.8	26.3
1991	9	28	30.9	21.4	9.5	24	31.4	25.4	26.5	23.6	29.8	24.8	26.1	97	89	95	94	28.9	40.9	30.9	33.5	23.4	29.4	24.6	25.8
1991	9	29	31.6	21.4	10.2	24.4	29	24	25.4	24	28	23.6	25.2	97	93	97	95	29.6	37.1	28.9	31.8	23.9	27.7	23.4	25
1991	9	30	31.0667	21.4	9.66667	22.2	30	24.8	25.5	22	28.8	24	24.9	98	91	94	94	26.3	38.8	29.3	31.5	21.9	28.5	23.7	24.7
1991	10	1	32.2	22.4	9.8	23.8	30.6	24.6	25.9	23.2	27.8	24	25	95	81	95	90	28	35.5	29.4	31	23	26.9	23.8	24.6
1991	10	2	32.8	22.4	10.4	23.8	30	25	26	23	28.8	24	25.3	94	91	92	92	27.6	38.8	29.2	31.8	22.7	28.5	23.6	24.9
1991	10	3	31.3	22.4	8.9	24	31.4	24.6	26.1	23.8	30	24.2	26	98	90	97	95	29.3	41.5	29.9	33.6	23.7	29.6	24.1	25.8
1991	10	4	32.6667	22.4	10.2667	23.4	29.8	24.6	25.6	23	27.6	24	24.9	97	85	95	92	27.8	35.5	29.4	30.9	22.8	26.9	23.8	24.5
1991	10	5	33	22.4	10.6	23.4	31.2	24.6	26	23	29.4	24	25.5	97	88	95	93	27.8	39.8	29.4	32.3	22.8	28.9	23.8	25.2
1991	10	6	32.2667	22.4	9.86667	23.6	28.8	23.8	25	22.4	27.2	23.4	24.3	90	88	97	92	26.3	35	28.5	29.9	21.9	26.7	23.2	24
1991	10	7	33.1333	21.8	11.3333	22.4	26	23.8	24	22	24.4	22.8	23.1	97	88	92	92	26.2	29.5	27.1	27.6	21.8	23.8	22.4	22.7
1991	10	8	31.9333	21.8	10.1333	23.6	29.8	24	25.4	23	27	23.6	24.5	95	81	97	91	27.7	33.8	28.9	30.1	22.8	26.1	23.4	24.1
1991	10	9	32.5333	23.8	8.73333	24.6	30.6	23.8	25.7	24	28.4	23.4	25.3	95	85	97	92	29.4	37.2	28.5	31.7	23.8	27.7	23.2	24.9
1991	10	10	31.8667	21.8	10.0667	23.4	30	24.6	25.6	23.5333	26.54	25.45	25.04	93.6667	77.6	92.8333	87.8	28.5	32.4	31.9	30.7	23.1667	25.36	25.1	24.42
1991	10	11	31.0667	22	9.06667	24.6	30.4	27.02	27.24	24	26.7	24.96	24.85	95	76.5	85.8	84.25	29.4	32.625	30.38	30	23.8	25.5	24.26	24.05
1991	10	12	30.5333	22.24	8.29333	23.9286	29.9333	27.12	26.6333	23.6833	25.85	25.4667	24.775	94.3333	69	87.3333	83.75	28.8	30.05	31.4333	29.675	23.4167	24.1	24.8333	23.875
1991	10	13	31.4667	21.75	9.71667	23.45	30.6	28.04	27.3667	23.12	26.7333	25.32	24.5	93.8	81	85.8	86.6667	27.82	33.1667	31.04	29.5667	22.82	25.7333	24.62	23.7667
1991	10	14	32.0667	22.24	9.82667	23.8714	31	24.2	27.4	23.2333	26.6	24	24.98	93	71	98	87.8	27.9	31.9	29.7	30.56	22.8833	25.1	23.9	24.36
1991	10	15	32.0667	21.8	10.2667	23	30	24.4	25.5	22.4	26.8	24	24.4	95	78	97	90	26.7	33.1	29.6	29.8	22.2	25.8	23.9	23.9
1991	10	16	31.4667	21.4	10.0667	24.4	30.4	23.6	25.5	24	28.6	23.2	25.3	97	87	97	94	29.6	37.9	28.2	31.9	23.9	28.1	23	25
1991	10	17	31	21.2	9.8	22.8	28.8	24.2	25	22.6	27	23.8	24.5	98	87	97	94	27.3	34.4	29.2	30.3	22.5	26.4	23.7	24.2
1991	10	18	32.4	21.6	10.8	21.8	30.24	26.82	27.16	21.6	26.28	25.4	24.9	98	76.4	90.3333	85.8	25.7	31.74	31.55	30.2	21.5	25	24.9333	24.16
1991	10	19	31.4	22.28	9.12	24.2	30.74	27.2	27.25	23.9333	26.64	25.48	24.975	95.6667	73.2	88.2	84.75	29.3333	32.12	31.64	30.175	23.7	25.2	24.88	24.15
1991	10	20	32	22.2	9.8	24.4429	30.7	27.22	27.1	23.6333	26.48	25.52	24.725	94.6667	75	89.2	85	28.6833	32.06	31.76	29.75	23.3333	25.18	24.98	23.9
1991	10	21	32.6667	22.88	9.78667	24.5286	32.6	25.2	27.6	23.8333	30.6	24.8	25.4	93.8333	87	97	86.75	29.0167	42.6	31	31.2	23.5167	30.1	24.7	24.725
1991	10	22	32.4	22	10.4	24.2	33.2	26.2	27.5	23.8	32.2	25	27	97	93	91	94	29.2	47.4	30.9	35.8	23.7	32	24.6	26.7
1991	10	23	30	22	8	25	32.4	27	27.9	24.4	29	25.6	26.3	95	78	89	87	30.2	37.8	31.9	33.3	24.2	28	25.1	25.8
1991	10	24	31.7	22.4	9.3	24	32.6	28	28.1	23	30.2	26.8	26.7	92	84	91	89	27.4	41.3	34.4	34.4	22.6	29.5	26.4	26.2
1991	10	25	32.1333	22.4	9.73333	25.4	23	26.3	27.1	24.4	23	25.28	25.3	92	100	92.2	88	29.9	28.1	31.54	30.95	24	23	24.9	24.6
1991	10	26	31.6	23.32	8.28	24.8667	29.86	26.7	27.35	23.55	25.4667	25.25	24.3	91.25	79.3333	91.5	91	28.25	30.6333	31.5	29.6	23.05	24.4333	24.875	23.9
1991	10	27	32.3	22.92	9.38	24.8333	30.06	26.4	27.475	23.3	27.4	25.2667	25.4	91.5	85.4	92.3333	89	27.825	35.06	31.5333	31.6667	22.85	26.6	24.8833	24.8
1991	10	28	32.0667	22.64	9.42667	24.2333	29.52	25.825	26.7	23.36	25.275	24.02	24.5333	92.8	81.25	89.2	88.6667	28.1	30.475	28.9	29.7667	22.96	24.3	23.48	23.9333
1991	10	29	30.8667	22.4	8.46667	23.4	30.4	25.2	26	23.2	29.4	24.6	25.7	98	93	95	96	28.3	40.3	30.5	33	23.1	29.1	24.4	25.5
1991	10	30	29	22.2	6.8	22.6	27.6	25.8	25.5	22.4	26.4	24.8	24.5	98	91	92	94	26.9	33.6	30.6	30.4	22.3	26	24.4	24.3
1991	10	31	33	22.2	10.8	23.6	31.2	28.2	27.8	22.8	30	26.8	26.5	93	92	90	92	27.2	41.6	34.3	34.4	22.5	29.7	26.3	26.2
1991	11	1	32.2	22.35	9.85	24.3333	30.72	27.56	27.58	23.48	26.1	26.18	24.925	94.8	75.75	92.8	88	28.52	31.45	33.42	30.45	23.24	24.85	25.84	24.275
1991	11	2	32.3	23.4667	8.83333	24.6	31	27.08	27.725	23.6667	26.725	25.24	25.3667	94.3333	75.5	90.6	87.3333	28.7333	32.65	31.32	31.2333	23.4	25.525	24.8	24.7667
1991	11	3	32.5	22.9333	9.56667	24.5	30.36	26.46	26.92	23.52	26.38	25.42	25.1	93.8	75.4	94.6	88	28.48	31.96	32.06	30.84	23.2	25.12	25.18	24.5
1991	11	4	30.8	23.3	7.5	25.2333	29.32	26.18	26.72	24.08	25.375	24.96	24.575	93	78	92.2	87.5	29.4	30.25	31	29.75	23.74	24.2	24.62	23.925
1991	11	5	30.6	22.65	7.95	24.3167	29.525	27.38	26.85	24.14	26.1	26.32	25.3	94.75	74.75	90.6	87.25	29.72	31.25	33.44	31.125	23.94	24.75	25.86	24.725
1991	11	6	32.8	22.4	10.4	24.4	31	26.2	27	24.2	30	24.8	26.3	98	93	89	94	30.1	41.7	30.4	34.1	24.1	29.7	24.3	26.1
1991	11	7	31	22.4	8.6	24.2	31.2	26	26.9	23.6	29.8	25.4	26.3	95	90	95	94	28.7	41	32	33.9	23.4	29.4	25.2	26
1991	11	8	29.4	23	6.4	24	29	26.8	26.6	23.6	27.6	25.2	25.5	97	90	88	92	28.9	36	31	31.9	23.4	27.2	24.6	25.1
1991	11	9	29	22.6	6.4	23	29	27.2	26.6	22.8	27.4	24.8	25	98	88	82	90	27.6	35.4	29.7	30.9	22.7	26.9	23.9	24.5
1991	11	10	31.4	22.4	9	23.4	30.6	27.6	27.3	23	28.8	26.4	26.1	97	87	91	92	27.8	38.4	33.6	33.3	22.8	28.3	26	25.7
1991	11	11	29	23	6	23.6	32	27.6	27.7	23.2	29.4	26.8	26.5	97	83	94	91	28.2	39.3	34.7	34	23	28.7	26.5	26.1
1991	11	12	32	23.6	8.4	25.4	30	28	27.9	24.6	29	26.4	26.7	94	93	88	92	30.4	39.4	33.3	34.4	24.3	28.7	25.9	26.3
1991	11	13	32.2	24.2	8	25	30.4	28.4	28	24.6	29.4	26.8	26.9	97	93	88	93	30.7	40.3	34.2	35	24.5	29.1	26.3	26.6
1991	11	14	32	24	8	24.2	30	27.8	27.5	24	29	26.6	26.5	98	93	91	94	29.7	39.4	34	34.4	23.9	28.7	26.2	26.3
1991	11	15	32.2	23.2	9	23.4	30.6	28.6	27.8	23.2	29.6	26.8	26.5	98	93	87	93	28.3	40.8	34	34.4	23.1	29.3	26.2	26.2
1991	11	16	31.8	23.6	8.2	24.6	30.6	27.8	27.7	24.4	29.4	26	26.6	98	92	87	92	30.4	40.2	32.4	34.3	24.3	29.1	25.4	26.3
1991	11	17	31.4	23.4	8	24.4	31.2	27.2	27.5	24.2	30	26.6	26.9	98	92	95	95	30.1	41.6	34.4	35.4	24.1	29.7	26.4	26.7
1991	11	18	32.4	22.2	10.2	23.6	29.6	27.8	27.2	23.4	28.4	26.6	26.1	98	91	91	94	28.6	37.9	34	33.5	23.3	28	26.2	25.9
1991	11	19	33.4	23.4	10	24.4	32.4	28.8	28.6	23.8	30.6	27.6	27.3	95	88	91	91	29.1	42.7	36.1	36	23.6	30.1	27.2	27
1991	11	20	33.4	23.6	9.8	25.6	32	28.6	28.7	24.4	30.8	27.4	27.5	91	92	91	91	29.8	43.6	35.7	36.3	24	30.5	27	27.2
1991	11	21	32.4	24	8.4	25.4	30.8	27.6	27.9	24.6	29.4	25.8	26.6	94	90	87	90	30.4	40	32	34.2	24.3	29	25.2	26.2
1991	11	22	32	24	8	24.6	29.8	27	27.1	24.2	27.4	26.2	25.9	97	83	94	91	29.9	34.9	33.5	32.8	24.1	26.6	25.9	25.5
1991	11	23	31.3	22.35	8.95	24.3	29.1	26.3	26.4	23.8	26.075	25.55	25.125	95.25	74.25	92	87.25	29.075	31.125	32	30.725	23.6	24.7	25.175	24.475
1991	11	24	32.2	22.85	9.35	24.96	29.92	27.25	27.5	24.1	26.575	26.15	25.3	92.25	78	87.5	82.3333	29.325	32.425	32.875	30.5667	23.7	25.375	25.55	24.3667
1991	11	25	30.2	22.6	7.6	24.5333	28.4	26.4	26.55	24.12	27.4	25.6	24.9	95.4	93	94	86.6667	29.7	35.8	32.3	30.2	23.9	27.1	25.3	24.1667
1991	11	26	32.2	24	8.2	24.4	30	28.4	27.8	24.2	29.4	26.8	26.8	98	96	88	94	30.1	40.6	34.2	34.9	24.1	29.2	26.3	26.5
1991	11	27	33.4	24.8	8.6	26	32	28.2	28.6	25.4	30.6	26.8	27.6	95	90	90	92	32	43	34.3	36.4	25.2	30.2	26.3	27.3
1991	11	28	33.6	24.6	9	25	31.6	28.4	28.4	24.8	30.2	27	27.3	98	90	90	93	31.2	42	34.7	35.9	24.7	29.8	26.6	27
1991	11	29	32.4	22.6	9.8	23	30.4	29.4	28	22.8	29	27	26.3	98	90	83	91	27.6	39.1	34.1	33.6	22.7	28.6	26.2	25.8
1991	11	30	30.8	23.6	7.2	25.18	28.925	26.2	26.625	24.65	26.275	24.4	25.1	93.5	78.75	87.75	86.75	30.45	31.975	29.575	30.65	24.325	25.15	23.825	24.425
1991	12	1	32.3	22.6	9.7	24.1167	30.525	26.35	26.825	23.56	26.8	24.96	25.15	95	78.5	91.6	88.75	28.66	33.15	30.84	31.025	23.3	25.725	24.54	24.625
1991	12	2	31.9	23.16	8.74	24.5167	30.85	25.8667	26.6667	23.94	26.425	25.175	25.2667	94.6	73.75	92.3333	88.5	29.26	31.775	31.5667	31.35	23.66	25.05	24.9333	24.8
1991	12	3	30.5333	22.52	8.01333	24.5333	27.875	26.05	26.3	23.36	25.66	24.92	24.64	90.2	82	92.4	88.4	27.92	31.16	30.86	29.96	22.82	24.68	24.58	24.04
1991	12	4	33	23.4	9.6	24.6	31.6	28.6	28.4	24.4	29.8	27	27.1	98	88	88	91	30.4	40.7	34.6	35.2	24.3	29.3	26.5	26.7
1991	12	5	33.4	23.4	10	24.6	31	28.8	28.3	24.4	29.8	27.2	27.1	98	92	88	93	30.4	41.1	35	35.5	24.3	29.5	26.7	26.8
1991	12	6	33.2	23.8	9.4	25	30.6	29	28.4	24.6	29.6	27.8	27.3	97	93	91	94	30.7	40.8	36.6	36	24.5	29.3	27.4	27.1
1991	12	7	33	24.4	8.6	25.8	31.6	27.4	28	24.6	30	25.6	26.7	91	89	87	89	30.1	41.4	31.6	34.4	24.2	29.6	25	26.2
1991	12	8	32.5	23	9.5	24.6	32	27.2	27.8	24.2	30	26	26.7	97	86	91	91	29.9	41.1	32.8	34.6	24.1	29.5	25.6	26.4
1991	12	9	33.2	23	10.2	25	32.4	28	28.4	24.4	31.2	27	27.5	95	92	93	93	30.2	44.6	35	36.6	24.2	30.9	26.7	27.3
1991	12	10	32.2	23	9.2	25.4	30.4	27.4	27.6	24.6	29.4	26.4	26.8	94	93	92	93	30.4	40.3	33.7	34.8	24.3	29.1	26.1	26.5
1991	12	11	32.4	22.2	10.2	23.6	32	27.4	27.6	22.6	30.8	26.4	26.6	92	92	92	92	26.7	43.6	33.7	34.7	22.2	30.5	26.1	26.3
1991	12	12	32.2	22.4	9.8	23.4	31.6	27.6	27.5	22.8	27.8	26.6	25.7	95	75	93	88	27.3	34.8	34.1	32.1	22.6	26.6	26.3	25.2
1991	12	13	32.4	22.4	10	23.8	32.2	27.6	27.8	22.8	30.6	26.8	26.7	92	89	94	92	27.1	42.8	34.7	34.9	22.4	30.2	26.5	26.4
1991	12	14	32.5	22.8	9.7	24.8	32.4	27.2	27.9	24	31.2	26	27.1	94	92	91	92	29.3	44.6	32.8	35.6	23.7	30.9	25.6	26.7
1991	12	15	31.6	22	9.6	24	31.6	27.4	27.6	23.8	30.4	26.2	26.8	98	92	91	94	29.3	42.6	33.2	35	23.7	30.1	25.8	26.5
1991	12	16	33.1333	22.2	10.9333	24.2	31.8	26.8	27.4	24	27.4	25.4	25.6	98	71	89	86	29.7	33.6	31.5	31.6	23.9	26	24.9	24.9
1991	12	17	30	20.6	9.4	24.2	27.4	26	25.9	24	25	24.8	24.6	98	82	91	91	29.7	30.1	30.5	30.1	23.9	24.1	24.4	24.1
1991	12	18	30.2	23.6	6.6	23.8	28.4	26.2	26.1	23.8	27.8	26	25.4	0	96	98	98	29.5	36.9	33.5	33.3	23.8	27.6	25.9	25.8
1991	12	19	32.2	23.4	8.8	24.2	30.4	26.4	26.9	24	29.2	25	26.1	98	92	89	93	29.7	39.7	30.7	33.4	23.9	28.9	24.5	25.8
1991	12	20	32.4	23.4	9	24.4	31.6	26.8	27.4	24	30.4	25.4	26.6	97	92	89	93	29.6	42.6	31.5	34.6	23.9	30.1	24.9	26.3
1991	12	21	31.7	21.6	10.1	23.2	32.8	26.8	27.4	22.6	27.6	25.2	25.1	95	67	88	83	27	33.5	31	30.5	22.4	25.9	24.6	24.3
1991	12	22	30.8	21.4	9.4	23.4	29.6	26.4	26.5	23.2	27.2	25.6	25.3	98	83	94	92	28.3	34.5	32.3	31.7	23.1	26.4	25.3	25
1991	12	23	32	20.4	11.6	23	32	26.8	27.1	22.2	30.8	26.2	26.4	93	92	95	94	26.2	43.6	33.6	34.5	21.9	30.5	26	26.1
1991	12	24	31.8	20.4	11.4	22.8	30.4	26.6	26.6	22.6	28	25.6	25.4	98	83	92	91	27.3	36.2	32.2	31.9	22.5	27.3	25.3	25
1991	12	25	31.8	21.6	10.2	23.4	31.6	27	27.3	22.6	28	26	25.5	93	76	92	87	26.9	35.4	32.9	31.7	22.3	26.9	25.7	24.9
1991	12	26	33.2	22	11.2	24	32.2	27	27.5	23.2	30.6	26.8	26.9	94	89	98	94	27.9	42.8	35.1	35.3	22.9	30.2	26.7	26.6
1991	12	27	32	21.6	10.4	22	29.4	27.6	26.6	21.6	28.4	26.6	25.5	97	93	93	94	25.5	38	34.1	32.6	21.4	28.1	26.3	25.3
1991	12	28	30	21	9	21.6	29.8	26.4	26	21.4	28.8	26	25.4	98	93	97	96	25.3	38.9	33.3	32.5	21.3	28.5	25.9	25.2
1991	12	29	32	22	10	23.4	32	26.8	27.3	23	31	26.2	26.7	97	93	95	95	27.8	44.2	33.6	35.2	22.8	30.7	26	26.5
1991	12	30	33.2	22.2	11	23	31.4	27.4	27.3	22.8	29.2	27.2	26.4	98	85	98	94	27.6	39.1	35.9	34.2	22.7	28.6	27.1	26.1
1991	12	31	33.4	22.4	11	23.6	31.8	27.6	27.6	23.4	29.8	27.4	26.9	98	86	98	94	28.6	40.6	36.3	35.2	23.3	29.2	27.3	26.6
1992	12	31	35.4	22.6	12.8	23.8	33.8	27.4	28.1	20.4	25	23.2	22.9	74	49	70	65	21.8	26	25.7	24.5	18.8	21.7	21.5	20.7

## Sheet: 1992
						Temperature				Temperature				Relative Humidity				Pressure				Dew temperature
Year	Month	Day	Maximum	Minimum	Max-Min	1899-12-31 07:00:00	1899-12-31 13:00:00	1899-12-31 19:00:00	Average	1899-12-31 01:00:00	1899-12-31 13:00:00	1899-12-31 19:00:00	Average	1899-12-31 01:00:00	1899-12-31 13:00:00	1899-12-31 19:00:00	Average	1899-12-31 07:00:00	1899-12-31 13:00:00	1899-12-31 19:00:00	Average	1899-12-31 07:00:00	1899-12-31 13:00:00	1899-12-31 19:00:00	Average		Month	Taverage	Hraverage
1992	1	1	32.4	22.6	9.8	23.8	32.4	27	27.5	22.35	27.1	23.5333	24.5	90.75	76	82.3333	82	26.25	33.4	27.4667	29.25	21.875	25.9	22.6	23.6		January	27.4659	84.2446
1992	1	2	32.2	22	10.2	22.4	32.2	26.6	27	22.68	26.5	25.56	24.9	91.75	69.8	93.2	86.6667	26.325	31.5	32.2	30.4667	21.9	24.84	25.26	24.2333		February	27.3713	82.1296
1992	1	3	32.6	22	10.6	24	31.8	27	27.5	23	26.76	25.96	25.325	92	69.8	91.8	84.75	27.4167	32.04	32.8	30.875	22.5833	25.1	25.58	24.525		March	28.8142	77.1672
1992	1	4	33	23	10	24.4	32.8	27.2	27.9	22.84	27.1	25.8333	25.25	91.2	73.5	89.6667	85.5	27.06	33.15	32.3333	30.875	22.36	25.675	25.3167	24.45		April	28.3248	85.0422
1992	1	5	32.8	24.6	8.2	25.4	32	26.6	27.6	23.36	26.74	24.7333	24.94	92.4	70.6	90.3333	84	28.06	32.08	30.3333	30.14	23	25.04	24.2667	24.1		May	27.4147	87.0613
1992	1	6	29.8	23.2	6.6	23.4	30.6	25	27.2833	23.15	25.68	25.2167	24.68	93.5	71.4	88.1667	84	27.8167	30.02	31	29.54	22.8333	23.88	24.6	23.74		June	27.463	85.8428
1992	1	7	32	23.6	8.4	24	30.4	27.2	27.2	22.52	26.64	25.1667	24.925	82.8	73	84.1667	78.5	25.76	32.12	30.5833	29.65	21.5	25.22	24.3833	23.8		July	27.5496	86.2866
1992	1	8	32.2	23	9.2	23.4	31.4	26.8	27.1	22.4667	26.3	25.52	25	94	72.5	92.8	87	26.6667	31.35	32.02	30.55	22.1333	24.75	25.16	24.3		August	27.4981	86.6075
1992	1	9	33.6	23	10.6	23.6	32.2	27.2	27.6	23.05	27	25.1667	24.98	86.8333	71.2	91	82.2	27	32.58	31.1833	30.02	22.3667	25.44	24.7333	24.06		September	27.2167	86.621
1992	1	10	34.4	22.8	11.6	23.6	32.6	27.6	27.9	22.86	26.46	25.4333	25.375	89.8	74.4	83	83.25	27	32.04	30.8833	30.875	22.34	25.1	24.45	24.5		October	27.2166	87.7624
1992	1	11	33.6	22.6	11	23	32.4	27.6	27.7	22.7	26.075	25.3	24.525	94.8	65.75	88	82.25	27.16	30.05	31.14	29.15	22.42	24.1	24.7	23.55		November	27.0967	88.1033
1992	1	12	33.2	23.6	9.6	24	31.8	27.4	27.6	22.48	26.625	25.225	24.7333	90.8	78	92	88	26.48	32.525	31.4	30.3	22.02	25.425	24.825	24.1667		December	27.4137	87.4323
1992	1	13	33.2	24	9.2	24.2	32.6	28.2	28.3	22.9	26.12	25.25	24.75	90	66.8	92.8333	81.75	27.08	30.36	31.5167	29.5	22.36	24.26	24.9	23.75
1992	1	14	33.4	23	10.4	23.6	32.8	28	28.1	22.3333	26.2	25.85	24.8	89.5	67.75	93.75	85.6667	26.2167	30.575	32.775	30.1333	21.8	24.4	25.575	24.0333
1992	1	15	33.4	22.8	10.6	23.6	32.6	28.2	28.1	22.5667	26.68	25.0667	24.76	90.5	67.4	91.5	82.8	26.6333	31.52	31.0833	29.68	22.0833	24.86	24.6667	23.84
1992	1	16	33.2	21.2	12	23.4	31.8	27.6	27.6	22.28	26.925	25.24	24.85	91	72	86.8	87.5	26.2	32.7	30.9	30.65	21.82	25.475	24.6	24.3
1992	1	17	33	22	11	23.4	32.6	26.4	27.2	22.15	26.125	25.15	24.3667	91.5	69.5	91	83.6667	26.025	30.625	31.125	29.1333	21.675	24.35	24.7	23.5
1992	1	18	33	22	11	24.2	32.6	24.8	26.6	22.85	26.55	25.82	25	92.75	73.75	89.8	84.3333	27.275	31.975	32.4	30.1667	22.475	25.075	25.34	24.1
1992	1	19	33.2	22.2	11	23.2	33.2	25	26.6	22.96	25.8	25.75	24.75	93.6	69	92.25	86	27.5	29.8667	32.4	29.85	22.64	24	25.375	24
1992	1	20	33.4	22.8	10.6	23.6	32.6	26.6	27.4	22.36	26.2	25.675	24.675	92.75	65.75	88.5	82.6667	25.95	30.3	31.925	29.5	21.675	24.175	25.1	23.7
1992	1	21	33.8	23	10.8	24.6	33	28	28.4	22.36	27.2	25.25	25.05	94	79	90.75	89.5	26.54	33.95	31.425	30.95	22.06	26.15	24.8	24.55
1992	1	22	33.6	23.8	9.8	25.6	30.4	28	26.96	22.7	26.25	25.6	25.1	92.25	76	93.6667	88.5	26.975	31.8	32.3333	30.95	22.325	24.975	25.3	24.55
1992	1	23	34	24	10	25	32	28	28.3	22.8	26.775	24.8	24.775	93	76.75	90.75	86.5	27.18	32.9	30.55	30.125	22.44	25.6	24.375	24.1
1992	1	24	33.2	24	9.2	25.2	32.2	27.6	28.2	22.78	26.6	25.6	24.9	91.4	68.75	92.25	85	27.02	31.6	32.175	30.2333	22.34	24.9	25.25	24.1667
1992	1	25	32.4	24	8.4	24.4	30	26.6	26.9	22.72	26.95	25.875	25.175	94.8	71.5	87	84.5	27.28	32.7	32.25	30.75	22.46	25.475	25.275	24.4
1992	1	26	33.4	22.4	11	24.4	32	27.2	27.7	22.48	26.125	24.75	24.6	92.25	68.5	86	82.75	26.8	30.675	29.975	29.05	22.18	24.425	24.075	23.525
1992	1	27	33.6	20.6	13	21.6	32.4	26.6	26.8	21.9333	26.9	24.8	24.6333	93.3333	68.5	90.3333	85.3333	25.8667	32.175	30.4333	29.8667	21.6	25.175	24.3333	23.9
1992	1	28	33.4	22.6	10.8	23.8	31.2	26.8	27.1	22.35	26.45	25.4	24.65	93	68.25	86.8	82.25	26.55	31.25	31.28	29.425	21.975	24.725	24.76	23.725
1992	1	29	32.6	24	8.6	24.4	30	25	26.1	22.8	25.525	25.32	24.4	92	66.25	87.6	80.75	27.16	29.075	31.2	28.8	22.4	23.525	24.7	23.35
1992	1	30	33.2	24	9.2	25.2	31.4	27	27.6	22.88	26.2667	24.9	24.25	92.2	70	91	80	27.3	30.9667	30.8	28.45	22.5	24.6	24.5	23.15
1992	1	31	33.4	24	9.4	25.2	31.8	26.8	27.6	23.8667	27.1333	26.25	25.8	95.3333	69.3333	90.75	84	29.2333	32.6667	33.275	31.8	23.6333	25.5	25.825	25.05
1992	2	1	32.6	23.4	9.2	24.4	31.6	26.4	27.2	21.8333	27.8	27.1	25.1	93.6667	64.5	89	85	25.8667	33.2	34.8	31.2	21.5333	25.6	26.6	24.3
1992	2	2	34	23.8	10.2	24	31.4	27.2	27.5	22.6	26.85	25.7	24.6	91	74.5	89.5	82	26.775	32.85	32.05	29.8	22.125	25.6	25.2	23.7
1992	2	3	33.6	24.4	9.2	25	31.6	26.6	27.5	22.35	25.9667	25.3333	24.4333	93.5	65.6667	80.3333	79.6667	26.625	29.7667	30.3333	28.7333	22	23.9667	24.3	23.2667
1992	2	4	33.8	20	13.8	22.6	32.4	26.8	27.1	21.925	27	23.7	23.9333	93.25	66.6667	81.3333	80.3333	26.075	32.2333	27.7667	28.2	21.625	25.2	22.7333	22.8667
1992	2	5	33.8	21.2	12.6	22.6	31	26.6	26.7	21.7	26.8667	24.3	24.1	95	71.6667	93	88.5	25.875	32.5333	29.75	29.45	21.45	25.4333	23.95	23.55
1992	2	6	34	22	12	24.4	33.2	26.8	27.8	21.6667	27.1	25.3333	24.6667	94	76.3333	89	86.3333	25.7	33.5667	31.3667	30.2	21.3667	25.9667	24.8	24.0667
1992	2	7	33.8	23.4	10.4	24	31.6	26.2	27	22.6	26.1333	24.7	24.3333	93.75	62.3333	79.3333	78.6667	27.025	29.9333	29.2	28.5	22.275	24.0333	23.6667	23.2
1992	2	8	33.6	23.6	10	24.8	31.8	26	27.1	23.3	26.3667	25.2333	25.0333	95	62.3333	83	80.3333	28.175	30.3667	30.6333	29.8	23.075	24.2667	24.4	24
1992	2	9	33.6	23.8	9.8	25	31.4	26.4	27.3	23.6667	26.6	27.4		93.5	69.6667	100	94	28.9	31.8333	36.5	34.1	23.4667	25	27.4	26.1
1992	2	10	33.8	23.6	10.2	24.4	32.8	25	26.8	23.55	26.7333	25.05	24.9	93.25	67.3333	81	80.5	28.475	31.7667	30	29.65	23.225	25.0333	24.05	23.85
1992	2	11	33.6	24	9.6	24.8	31.8	26.6	27.5	23.9667	25.05	25.5	24.85	94	67.5	90	83.5	29.2667	28.45	31.75	29.85	23.7	23.2	25.05	23.95
1992	2	12	33	23.2	9.8	24	30.8	25	26.2	23.6	26.3	24.8333	24.3	95	63.6667	75.3333		29.4	30.5667	29		23.8	24.2667	23.5
1992	2	13	33.4	21	12.4	23	31.8	24.6	26	23.325	27	26.6333	25.55	91.75	74	90.3333	85	28	33.15	34.0333	31.5	22.95	25.65	26.2	24.8
1992	2	14	34	22.2	11.8	23	32.2	26.8	27.2	23.825	27.4	27.1	24.8	92	66.5	97.5	86	29.025	33.15	35.75	32.3	23.55	25.55	27	25.15
1992	2	15	34.2	22.4	11.8	23.4	32.4	27	27.5	23.375	26.2	24.7	24.6333	96.25	68	75	79.6667	28.45	30.7333	28.7333	29.1	23.225	24.4	23.3667	23.5667
1992	2	16	34.4	23.4	11	24.4	33	27.2	28	22.925	26.6667	25.7	25	91.5	60.6667	92.5	84	27.275	30.7	32.35	30.3	22.5	24.4333	25.35	24.15
1992	2	17	34.4	21.2	13.2	22.6	32.6	27	27.3	23.125	26.5	24.1	24.55	89.5	58	72.5	74.5	27.425	30.3	27.45	28.45	22.6	24	22.6	23.1
1992	2	18	34.8	22.2	12.6	23.4	32.8	27.2	27.6	22.35	26.5333	24.6	24.3667	89.25	61	73.3333	73.6667	26.125	30.5	28.3667	28.0667	21.775	24.3	23.0333	22.8667
1992	2	19	34.8	23.2	11.6	24.4	33.2	26.8	27.8	22.525	25.7667	25.5	24.7	89	54	82	77.5	26.425	27.9667	31	28.95	21.975	22.9	24.6	23.5
1992	2	20	34	22.4	11.6	23.4	32.8	25	26.5	22.925	26.4	25.1333	25.0333	89	58.3333	73	73.3333	27.05	29.9333	29.2667	29.0667	22.35	24.0667	23.7	23.5333
1992	2	21	33.4	23.2	10.2	23.4	32.4	24.6	26.3	22.9333	27.075	26.4333	25.6667	92	66.5	90.3333	83	27.3667	32.65	33.6667	31.7	22.5333	25.15	26	24.7667
1992	2	22	34	22.6	11.4	22.6	32.8	25.2	26.5	23.425	28.475	25.1333	25.6333	90	69	86.3333	83	28	35.65	30.9	31.5667	22.95	26.875	24.4667	24.7333
1992	2	23	34.2	22.2	12	22.6	33	25.4	26.6	23.3	28	26.625	25.9	89	68.6667	86.75	82	27.75	34.8333	33.675	31.9667	22.775	26.2333	26	24.9667
1992	2	24	35	23.4	11.6	23.8	33.2	29	28.8	23	27.175	25.2	26	96	61.5	86.75	86	27.8	32.05	30.9	32.6	22.8	24.875	24.55	25.3
1992	2	25	37	23.8	13.2	24.2	33.4	30.6	29.7	22.45	26.225	25.6	24.7	94.25	73	87	82	26.85	31.45	31.6333	29.6333	22.15	24.55	24.9333	23.6333
1992	2	26	35.4	24.4	11	23.74	34	30.6	28.075	22.075	27.4	24.7333	24.6333	91.25	67.75	78.6667	79.6667	26	33.35	29.2667	29.5	21.625	25.575	23.5333	23.5
1992	2	27	34	24.2	9.8	23.46	31.2	28.6	27.32	22.45	27.1	24.925	24.85	95.25	74	88.5	86	26.975	33.65	30.575	30.4	22.225	25.525	24.375	24.025
1992	2	28	35.4	25.2	10.2	25.6	33.4	29.4	29.5	21.7	27.1	25.8	24.2333	94	71	92.25	83.3333	25.5667	33.125	32.55	28.7667	21.4	25.4	25.475	23.3
1992	2	29	35	21.8	13.2	25.4	31.4	29	28.7	22.2	27.1	24.2	24.5	91	68	71	77	26	32.5	27.4	28.6	21.8	25.4	22.6	23.3
1992	3	1	33.6	19.8	13.8	23.4	33.4	28.4	28.4	21.7333	25.4	24.7	23.9667	85.6667	60.3333	74	73.6667	24.7667	27.7333	28.5333	27	20.9	22.6667	23.2	22.2667
1992	3	2	36.2	21	15.2	24.6	35.4	28.6	29.3	23.025	25	24.9333	24.05	91.5	48.5	73.6667	68	27.45	25.4	28.8	26.3	22.6	21.35	23.3333	21.95
1992	3	3	36.8	22	14.8	25	34	28.8	29.1	23.0333	25.6	24.2	25.1	92.6667	56	71.5	72	27.5333	27.8667	27.35	29.3	22.7	22.7333	22.5	23.6
1992	3	4	36.4	22.9	13.5	25.6	34	29.2	29.5	23.125	25.1	25.9	24.85	90.75	59.5	89.5	79	27.55	27.65	32.6	29.4	22.675	22.7	25.4	23.7
1992	3	5	37	22.8	14.2	25.4	33.6	29.2	29.4	23.125	25.8667	25.4	25.3	95	66.6667	82.6667	79.5	27.9	29.9	30.9333	30.2	22.85	24.0333	24.5667	24.2
1992	3	6	36.6	22.4667	14.1333	25	35.2	28.4	29.3	23	26.4667	24.5	24.4	90.5	62.3333	77.25	74	27.3	30.6	28.9	28.2333	22.525	24.4	23.2	22.9667
1992	3	7	34	21.6667	12.3333	26	32	27	28	23.4	26	25.35	24.9	93.75	66.3333	82.75	79.3333	28.3	30.1333	30.8	29.5	23.1	24.1667	24.5	23.8
1992	3	8	34.4	22	12.4	25	32.2	27.8	28.2	23.32	25.7333	24.4	24.6667	93.2	61.3333	78.5	79.3333	28.08	29	28.9	29.1333	22.96	23.5333	23.175	23.4667
1992	3	9	33.1	22.9333	10.1667	24	33.6	27.38	27.94	23.4	25.925	26.2	25.3667	91.2	59.5	91	80	28.04	29.175	33.225	30.5	22.94	23.575	25.825	24.2667
1992	3	10	37	22.4	14.6	25.6	35.4	30	30.3	23.775	26.2	24.9	24.9	92.5	64.25	79	75	28.8	30.175	29.475	28.95	23.4	24.15	23.75	23.5
1992	3	11	37	25	12	25.4	35.4	30.6	30.5	23.175	26.6667	24.55	24.5667	90.25	62	77.25	74.3333	27.625	30.8333	29.025	28.5	22.7	24.5667	23.225	23.1
1992	3	12	34.4	25.2	9.2	26.4	32.4	28.6	29	23.88	26	25.2667	25.1	89.2	64.6667	81.3333	78	28.72	29.7667	30.4333	29.7667	23.34	23.9333	24.3333	23.9333
1992	3	13	33.4	25	8.4	25.4	30.6	28	28	23.84	25.6	24.86	24.975	90	58.4	79.4	73.75	28.74	28.24	29.52	28.975	23.36	23.06	23.8	23.475
1992	3	14	32.4	25.2	7.2	25.6	29.8	28.6	28.1	23.1	26.45	25.05	24.75	94	62	80.5	77	27.75	30.45	29.9333	28.975	22.8167	24.325	23.9833	23.45
1992	3	15	33	24.2	8.8	25.2	30.8	26.6	27.3	23.68	26	25.15	25.0333	91	56.5	81	75	28.52	28.8	30.125	29.1333	23.22	23.375	24.15	23.5667
1992	3	16	33.6	25	8.6	25.6	32.4	29	29	23.45	27.44	24.92	25.22	92	65.2	72	76.2	28.2167	32.94	28.78	29.86	23.05	25.6	23.38	23.96
1992	3	17	34.8	23.2	11.6	23.6	32.8	28.6	28.4	23.2	25.7333	25.05	25.25	91.2	59.6667	77	78.5	27.74	28.9	29.625	30.15	22.78	23.2333	23.85	24.15
1992	3	18	36.8	23.2	13.6	24	34.4	28.8	29	23.3833	25.75	23.6	24.025	89.6667	68.5	85.2	79.25	27.8833	30	28	28.125	22.8667	24.025	22.78	22.925
1992	3	19	36.6	24.2	12.4	25.2	34.2	28.6	29.2	23.04	26.9	25.2667	25.0667	85.4	67	80.6667	76.6667	26.86	32.025	30.4667	29.6	22.24	25.125	24.2667	23.8
1992	3	20	34.4	23.6	10.8	24.2	33.4	28.6	28.7	23.1167	27	25.35	25.1	81.6667	66.5	77	73.75	26.7167	32.175	30.1	29.475	22.05	25.175	24.15	23.625
1992	3	21	34.4	24.6	9.8	25.2	32.6	27.4	28.1	23.06	26.65	25.52	24.5	93.4	70.75	83.8	80.6667	27.68	32	31.24	28.9333	22.76	25.125	24.6	23.3667
1992	3	22	34.6	23	11.6	23.2	32.4	27.2	27.5	22.96	26.4667	24.75	24.4667	94.8	59	81.8333	79	27.64	30.1333	29.5833	28.7	22.7	24.1	23.8	23.2667
1992	3	23	34.8	23	11.8	24.2	32.6	28.6	28.5	22.9833	26.8	25.1667	24.8333	90.8333	70.6667	81.5	79.3333	27.4	32.2	30.3	29.4667	22.5333	25.2333	24.2167	23.7333
1992	3	24	35.2	24.4	10.8	25	33.8	29.2	29.3	23.5167	25.2	24.8667	24.6333	88	61.6667	88.5	79	28	27.9333	30.45	28.9	22.9333	22.8667	24.3	23.4333
1992	3	25	35.4	24.4	11	25	32.8	30	29.5	22.75	26.3	25.5	24.8	93.75	60.8	82	77	27.225	29.94	30.94	29	22.45	23.96	24.6	23.5
1992	3	26	35.8	24.6	11.2	25.4	32.2	30.2	29.5	22.96	25.8	24.25	24.375	90.4	68.75	76.1667	78.25	27.28	29.9	28	28.4	22.48	24	22.8667	23.15
1992	3	27	33.6	24.6	9	25.2	31.6	29	28.7	22.9833	27.7	25.48	25.475	90.1667	73	86.6	82.75	27.2667	34.775	31.66	31.4	22.5	26.125	24.78	24.525
1992	3	28	34.8	24.4	10.4	25.8	33.4	29	29.3	24.1	27.35	25.7667	25.9	90.6667	67.25	85	80.5	29.2667	33.075	31.8	31.65	23.65	25.65	25.05	24.95
1992	3	29	35.6	24.6	11	25.2	32.8	30	29.5	22.7	26.28	24.8333	24.625	84.8	68.6	77.3333	78	26.28	30.94	29.3167	29.05	21.74	24.58	23.45	23.4
1992	3	30	33.6	24.8	8.8	25.4	31.2	27.8	28	23.9	25.88	24.3333	24.62	93.5	67.8	77.3333	78.4	29.1167	30.3	28.6333	29.1	23.6	24.08	23.05	23.42
1992	3	31	33.6	24.8	8.8	25.4	32.4	27.6	28.3	23.56	26.5	25.15	24.975	94.2	76.5	85.75	85.25	28.62	32.275	30.775	30.425	23.3	25.275	24.45	24.275
1992	4	1	31.4	24	7.4	24.8	30.4	27.2	27.4	23.2167	25.8	24.48	24.3667	94.6667	71	78.8	81	28.0167	30	28.84	28.6667	22.95	24.0667	23.36	23.3
1992	4	2	35	24.2	10.8	25	33	29.6	29.3	23.36	26.06	24.6	24.4	93.2	76.4	89.1667	87	28.14	31.32	29.9833	29.35	23.02	24.78	24.0667	23.7
1992	4	3	35.4	25.2	10.2	26.2	33.6	29.6	29.8	23.1333	26.18	24.84	24.66	89.3333	73.2	83.2	81.2	27.4333	31.2	29.92	29.36	22.5667	24.68	23.92	23.64
1992	4	4	36.6	25.4	11.2	26.4	35.2	29.6	30.2	23.4833	23.45	24.8	23.4333	91.4	69.5	90.6	84.25	28.2833	26.05	30.48	28.25	23.1167	20.45	24.34	22.6
1992	4	5	35.6	24.2	11.4	26	32	27.4	28.2	23.9	25.25	25.36	24.85	93	80.25	86	88.3333	29.2	30.375	31.02	30	23.65	24.2	24.62	24.0333
1992	4	6	35.8	25.6	10.2	26.8	31.6	29.8	29.5	23.84	26.24	25.14	25.175	91.8	80.2	86.4	84.75	28.86	32.14	30.66	30.575	23.44	25.24	24.42	24.4
1992	4	7	35.8	25.4	10.4	26	34	29.6	29.8	24.2333	27.125	25.75	26	91	75.25	86	88	29.7333	33.425	31.675	32.25	23.9667	25.85	25	25.25
1992	4	8	36.8	23.8	13	26.2	35.8	30.8	30.9	22.7167	27.3333	25.1	25.0333	91.3333	72.6667	85.6667	78.6667	26.8333	33.2333	30.5167	29.7333	22.2	25.7667	24.35	23.8667
1992	4	9	38	24	14	25.6	36	31.8	31.3	23.6	27.2667	25	25.3333	92.6	66	86.8333	78	28.56	32.3	30.5	30.1333	23.24	25.3333	24.2833	24.1333
1992	4	10	37.8	25	12.8	26.6	35.6	25.8	28.4	23.7833	26.2667	25.6667	25.2333	93.1667	73.3333	77.3333	80.3333	28.85	31	30.7	30.0333	23.4333	24.5667	24.4667	24.0667
1992	4	11	31.9	23.8	8.1	26.2	35.2	27.8	29.3	23.4	26.425	25.5333	24.95	91.6	70.75	90.8333	83.5	28.08	31.275	31.9	29.975	22.96	24.775	25.0833	24.075
1992	4	12	33.4	25.2	8.2	25.6	31	26.6	27.5	23.4	27.5333	25.16	26.05	91.75	79.3333	91.4	83.5	28.1	34.7333	31.34	32.35	23.025	26.5	24.74	25.25
1992	4	13	33	23.6	9.4	24.6	31.2	28.2	28.1	23.075	26	25.5	24.9	93.5	70.5	88	82	27.675	30.5	31.6	29.95	22.75	24.35	24.95	23.95
1992	4	14	33.4	24.6	8.8	25.6	30.6	28	28	23.56	27.075	25.32	25.325	96	82	92.2	89.5	28.76	34.05	31.6	31.425	23.34	26.225	24.96	24.85
1992	4	15	33.2	24.2	9	24.6	31.8	27.4	27.8	23.42	27	25.26	25.4	90.4	75.5	91.6	84	28.06	33.3	31.6	31.15	22.92	25.8	24.86	24.65
1992	4	16	32.8	23.4	9.4	26.2	30.6	27	27.7	23.9833	25.3	25.8	25.025	92.6667	66.75	89.8333	82.5	29.2	28.925	32.3167	30.025	23.6333	22.675	25.2833	23.85
1992	4	17	32.4	24.6	7.8	26.2	31	26.6	27.6	24.0167	27.325	25.36	25.9667	91	73.25	93	85	29.0667	33.55	31.94	32.2667	23.5833	25.925	25.02	25.2
1992	4	18	34.6	24.8	9.8	26	32	27.8	28.4	24	25.775	26.16	25.5	93.6	65.5	94	83.3333	29.3	29.3	33.44	30.9	23.7	23.675	25.86	24.5
1992	4	19	31	24	7	24.2	28.8	27	26.8	23.95	27.2	25.25	25.8667	93.5	66.6667	89	81.6667	29.2	32.4333	31.175	31.5667	23.6333	25.4	24.675	24.9
1992	4	20	33.4	23.4	10	25.4	32.2	27.6	28.2	24.16	27.38	25.95	25.775	94	76	92.25	88	29.64	33.92	32.9	32.1	23.88	26.16	25.575	25.175
1992	4	21	31	23.4	7.6	27	33.8	26.5833	26.7833	23.9833	26.24	25.5667	25.28	94.3333	79.8	92.1667	88.4	29.3333	32.22	32.1333	31.24	23.7167	25.26	25.1833	24.72
1992	4	22	31.4	23.65	7.75	25.2	34	27.0333	27.02	24.3667	26.25	26.2333	25.2333	95	77.25	93.8333	87.3333	30.0667	31.9	33.6	30.9333	24.1333	25.1	25.9833	24.5667
1992	4	23	31	23.4	7.6	24.6	32.2	26.8167	26.6	23.7167	26.35	25.24	25.175	92.6667	80.25	91.4	87.75	28.75	32.45	31.42	30.95	23.3667	25.425	24.84	24.6
1992	4	24	30.7	22.9	7.8	24.45	29.7333	27	27.24	23.5333	26.42	25.925	25.3	92.8333	77.8	94	88.3333	28.4167	32.3	32.975	31.2667	23.2	25.32	25.625	24.7333
1992	4	25	33.2	24	9.2	25.2	30	28.2	27.9	23.9167	26.8	25.08	25.3	92.8	78.3333	94.2	88	29.2167	33.1333	31.34	30.6333	23.6333	25.7667	24.8	24.3667
1992	4	26	34	23.4	10.6	27	32	27.8	28.6	23.85	26.2667	25.6	24.95	93.75	80	93	89	29.05	32.3333	32.2333	30.65	23.55	25.3	25.3	24.45
1992	4	27	31.4	23.6	7.8	24.6	31	26.8	27.3	23.8833	27.3	25	25.125	95.3333	76.6	82.8	83.25	29.2833	33.96	30.28	30.475	23.6833	26.16	23.88	24.175
1992	4	28	32.6	24.8	7.8	26.2	31.8	27	28	23.9167	26.12	24.66	24.925	96	82.6	95.4	91.75	29.3333	32.22	30.7	30.8	23.7333	25.28	24.44	24.525
1992	4	29	33	22.4	10.6	23.8	32	27.6	27.8	23.3	26.825	25.46	25.3667	93.25	76	94	87.6667	28.075	32.875	32.1	31.3333	23	25.625	25.2	24.7667
1992	4	30	33.2	22.4	10.8	25	32	27.8	28.1	23.04	26.8	23.28	23.4	92.8	77.75	86.8	80.5	27.56	33.025	27.7	27.3	22.68	25.7	22.52	22.3
1992	5	1	33.4	25.2	8.2	27	32.4	27.2	28.5	23.4833	26.24	25.3667	25.08	94.5	79.2	93.1667	88.6	28.4833	32.12	31.7833	30.86	23.2	25.22	25.0667	24.52
1992	5	2	32.2	23.6	8.6	24.6	31.8	26.6	27.4	23.44	25.4	25.4667	24.35	94	74.6667	89.8333	88	28.34	30	31.6833	29.55	23.14	24.0667	24.9833	23.8
1992	5	3	32.2	24.6	7.6	25.6	32	26.8	27.8	23.3167	26.225	25.44	25.0333	93.1667	71.25	92.8	86.6667	28.0833	31.075	31.86	30.6667	22.9833	24.625	25.12	24.4333
1992	5	4	33	22.8	10.2	23.8	31.2	27.4	27.5	24.15	26.65	25.04	25.0667	92.5	75.5	91	84	29.475	32.55	31	30.3667	23.8	25.425	24.6	24.3
1992	5	5	33.4	22.4	11	23.4	31.2	28.4	27.9	23.85	26.55	25.3	25.2	95	81.25	85.25	86.5	29.1333	32.925	30.95	30.875	23.6167	25.625	24.55	24.55
1992	5	6	31.2	22.4	8.8	23.2	29.6	27.4	26.9	23.6667	27.2667	25.16	26.1	95.2	76.6667	90.2	89.5	29.02	33.9333	31.2	32.85	23.54	26.1	24.68	25.6
1992	5	7	31.4	23	8.4	23.6	29.2	27	26.7	23.7333	26.9	26.04	25.525	92.5	79.4	92	87.25	28.8	33.54	33.02	31.675	23.3667	25.92	25.66	24.9
1992	5	8	33	23.2	9.8	24.4	28.8	26.8	26.7	23.76	27.02	24.6667	25.125	93.4	80	89.3333	86.25	28.86	33.78	30.0833	30.775	23.44	26.1	24.1167	24.45
1992	5	9	31.4	23.2	8.2	24.6	29.8	26.4	26.8	23.48	26.58	25.8	25.2	94	77.6	94.25	89.25	28.44	32.6	32.775	31.175	23.18	25.46	25.525	24.675
1992	5	10	30.4	22.6	7.8	24	29.82	26.52	26.86	23.6	26.1	24.85	24.8	92.1667	80	90.75	85.5	28.55	32	30.625	30.1	23.2	25.1	24.425	24.1
1992	5	11	35	23.5	11.5	25.05	32	29	26.9333	23.6	27.025	25	24.35	91	75.25	84.6	81.5	28.4	33.15	30.5	28.9	23.1667	25.75	24.08	23.3
1992	5	12	33.4	24.4	9	25	31.6	27.6	28	23.1833	25.25	24.72	24.3333	93.2	78	92.6	88.5	27.9667	29.975	30.6	29.3	22.9167	24.075	24.38	23.675
1992	5	13	30.6	23.2	7.4	23.6	29.2	26.6	26.5	23.05	26.64	25.7333	25.1	93.3333	75.2	93.1667	87	27.7167	32.44	32.5	30.76	22.75	25.4	25.4	24.46
1992	5	14	32.2	23.6	8.6	25	31.4	28.2	28.2	23.62	26.2	25.5833	25.15	94	78.25	91.8333	87.5	28.68	31.95	32.1	30.9	23.34	25.125	25.1833	24.575
1992	5	15	32.8	24.6	8.2	24.8	31	28.6	28.3	24.25	26.68	26.0667	25.64	93.5	78.4	93.1667	88.2	29.7667	32.8	33.1833	31.8	23.95	25.54	25.75	25.02
1992	5	16	32.8667	24.6	8.26667	26.2	31.1667	27	27.88	24.2	26.8667	25.7	25.5667	92.4	73.3333	91.5	85.3333	29.56	32.6667	32.425	31.5333	23.84	25.5	25.325	24.8667
1992	5	17	34.4	24	10.4	25.2	32.4	27.4	28.1	23.76	25.9333	24.9	24.2	94	79	90	89.5	28.94	31.5333	30.625	29.35	23.48	24.9	24.425	23.7
1992	5	18	32.8	23.6	9.2	24	31.2	29	28.3	23.76	26.82	25.74	25.55	92.4	81.6	92.4	87.25	28.76	33.52	32.46	31.625	23.4	25.9	25.4	24.95
1992	5	19	32	23.8	8.2	25.6	31.4	28.6	28.5	24.8	26.3	25.96	25.8333	93	66	88.8	80	30.72	30.625	32.6	31.3667	24.48	24.425	25.4	24.7667
1992	5	20	31	23.6	7.4	24.4	29.2	27	26.9	24.26	26.88	26.7833	26	96	74.4	94.3333	88.2	30	32.82	34.7333	32.56	24.08	25.6	26.5333	25.42
1992	5	21	33	24.2	8.8	24.4	30	27.8	27.5	23.96	26.8667	25.7	25.5667	93.4	77.3333	97	89.6667	29.26	33.1	32.875	31.9	23.68	25.7	25.575	25.0333
1992	5	22	31.5333	23.6	7.93333	24	28	26.5333	26.88	23.96	26.65	25.55	25.1	92.8	78.75	92.5	87.6667	29.18	32.85	32.1333	30.7667	23.62	25.6	25.2167	24.5
1992	5	23	31.3333	22.8	8.53333	24.5333	29.8	27.1	27.15	23.44	26.6	25.56	25.3667	93.6	73.75	91.8	86.6667	28.38	32.2	32.08	31.2333	23.12	25.3	25.18	24.7333
1992	5	24	32	23	9	24.2	30.5	26.82	26.7333	23.98	26.85	25.3	25.1	96.6667	74	93.25	89.5	29.45	32.65	31.7	31.6	23.775	25.525	24.975	24.95
1992	5	25	31.5333	23	8.53333	25.06	29.58	26.32	26.82	23.7	27.2	25.2	25.2	91.3333	86.3333	91.8	89.5	28.75	34.8333	31.32	31.85	23.375	26.5667	24.82	25.05
1992	5	26	33.2	24.2	9	25.4	31	27.2	27.7	23.5333	26.76	25.5833	25.38	93.8333	78.8	90.5	87.4	28.5667	33.14	31.95	31.32	23.2333	25.74	25.1333	24.78
1992	5	27	33.6	24.2	9.4	25.2	31.4	27.4	27.9	23.36	27.1	25.75	25.425	91.8	82.6	94.5	92	28.04	34.28	32.675	31.925	22.96	26.28	25.525	25.075
1992	5	28	31.4	24.6	6.8	25.2	30.2	26.8	27.3	23.8	26.525	25.8833	25.45	94.5	75.25	92.1667	86.5	29.0333	32.25	32.8	31.35	23.5167	25.275	25.5333	24.8
1992	5	29	30	22.8	7.2	23.2	28.2	26.2	26	23.7833	26.9	26.58	25.7	94.5	77.75	92.2	88	29.0167	33.3	34.2	32.025	23.5167	25.8	26.26	25.15
1992	5	30	30.8	23.2	7.6	25.2	30.6	26.4	27.1	23.74	26.4667	25.76	25.6	92.6	76	93.6	87	28.8	32.1	32.66	31.7	23.38	25.2	25.48	24.9
1992	5	31	32.2	22.6	9.6	24.8	31.4	27	27.5	24.46	27.1333	25.75	25.7333	93.6	74	85	83.6667	30.18	33.3	31.875	31.6	24.18	25.8333	25.025	24.9333
1992	6	1	32.4	23	9.4	25.2	31.4	27.2	27.8	23.25	26.625	25.3714	25.3333	94	75.75	86.8571	86	28.075	32.475	31.2143	31.0667	22.975	25.425	24.7	24.6
1992	6	2	33.6	24	9.6	25.4	31.6	27.8	28.1	23.8667	26.4	25.1	24.85	93.1667	83.5	91	90.5	29.0333	32.725	31.08	30.6	23.5333	25.475	24.7	24.4
1992	6	3	31	22.2	8.8	23.6	30.2	28.8	27.9	23.2667	25.6	25.12	24.675	92.8333	79.25	95.2	88.25	27.9167	30.75	31.52	30	22.8833	24.5	24.92	24.075
1992	6	4	33.5333	23.32	10.2133	24.6571	30.4	27.02	27.42	23.8333	26.65	25.75	25.4	94.5	79.6667	90.4	87.8	29.0833	32.9167	31.62	31.32	23.5667	25.6333	24.92	24.8
1992	6	5	32.7333	23.7	9.03333	24.8	29.86	26.6833	26.575	23.7333	25.575	25.5	24.05	91.5	76	92.5	87.5	28.6833	30.525	32.05	28.9	23.3167	24.35	25.15	23.45
1992	6	6	34	23	11	25.4	31.4	27.8	28.1	23.9667	26.325	26.25	25.5	96	68	94.5	85.5	29.45	30.95	33.6667	31.225	23.7833	24.625	26	24.75
1992	6	7	32	23.8	8.2	24.4	29.2	26.6	26.7	23.2286	26.1333	25.8143	25.2	90	77.3333	93.8571	87.3333	27.6571	31.7333	32.7286	30.9333	22.6571	25.0333	25.5571	24.5667
1992	6	8	33	24	9	25	32	27.4	28	23.6	26.6	25.5667	25.3	92.75	74.5	91.6667	86.3333	28.575	32.15	32.0333	31.0333	23.25	25.275	25.2	24.6333
1992	6	9	31	23	8	24.2	29.4	27	26.9	23.8	26.85	25.4	25.225	90.8333	77.75	90.5	86.5	28.7333	33.125	31.725	31	23.35	25.775	24.95	24.575
1992	6	10	33.4	23.2	10.2	25.2	30.8	27.8	27.9	23.6	24.3333	25.64	24.3667	93.1667	59.6667	91.8	81	28.6	26.3	32.28	28.7	23.2833	21.7333	25.26	23.2
1992	6	11	33.6	24	9.6	25	32.4	28.4	28.5	23.7	26.62	24.8667	24.9	94.6667	76.2	87.8333	86.5	28.8833	32.44	30.3667	30.275	23.4167	25.38	24.25	24.225
1992	6	12	30.4	22.8	7.6	23.6	29.6	26.8	26.7	23.8	26.68	25.5167	25.125	92.1667	74.4	90.1667	85.5	28.85	32.38	31.8	30.55	23.4167	25.34	25.0333	24.35
1992	6	13	33.6	22.8	10.8	24.8	31.6	28	28.1	22.9833	25.22	25.0667	25.0333	85.5	71.8	87.6667	86.6667	26.6667	29.4	30.75	30.5333	21.95	23.42	24.4667	24.3333
1992	6	14	34.8	22.4	12.4	23.2	33	28.4	28.3	23.5875	25.025	25.1667	24.15	94.375	71	84	81.75	28.725	29.075	30.5833	28.575	23.3125	23.125	24.0667	22.95
1992	6	15	32.3333	23.2	9.13333	23.8	34	26.8333	27.42	23.6625	26.8667	25.9333	25.675	93.875	72.6667	92.6667	85	28.825	32.5167	32.8833	31.55	23.375	25.4333	25.5833	24.9
1992	6	16	34.4	22.16	12.24	24.3375	33.4	28.2	26.2286	23.5625	25.18	25.075	24.38	93.875	78.4	92.25	87.4	28.6125	29.96	31.3	29.46	23.2625	23.98	24.725	23.72
1992	6	17	33	22.8	10.2	23.4	31.4	29	28.2	23.6	26.625	24.6286	24.55	95.25	75.75	89	87.75	28.8	32.55	30.1571	29.825	23.3625	25.425	24.0571	23.925
1992	6	18	31.7333	24	7.73333	25	32.6	27.6	28.2	24.2	25.5167	25.8	25.16	92.875	65.8333	92.3333	82.2	29.675	29.2333	32.6833	30.32	23.8375	23.3333	25.4167	24.06
1992	6	19	32	23	9	25.075	30	28	26.7	24.2429	25.3333	25.1833	24.725	94.1429	76.6667	90.3333	86.5	29.8286	30.1333	31.25	30.05	23.9857	24.05	24.7	24.025
1992	6	20	29.4	22.2	7.2	22.6	27	26.4	25.6	24.0571	27.02	26.4857	25.925	92.8333	73.6	91.2857	85.75	29.2	33.1	33.8714	32.225	23.6333	25.7	26.0857	25.225
1992	6	21	33	22.4	10.6	23.8	30.4	26.4	26.8	23.7833	28.0667	25.8	24.7	88.4	75	89.1429	89.5	28.6	35.3667	32.2714	32.4	23.2667	26.8667	25.2571	25.35
1992	6	22	32	22.8	9.2	25.6375	31.92	27.2	27.92	24.6	27.2	25.0333	25.7	92	72.6667	85.8333	81.3333	30.35	33.2667	30.5	31.4	24.225	25.8333	24.35	24.8
1992	6	23	35	22.8	12.2	23.2	32.6	29.6	28.8	23.8714	26.6	25.0571	25.02	94	74	89.2857	84.75	28.9833	32.26	30.9714	30.8	23.5	25.28	24.5286	24.475
1992	6	24	34.8	23.2	11.6	24.4	33.2	26.6	27.7	23.3714	26.55	25.7	25.15	91.7143	77	93	86.25	28.0286	32.45	32.15	30.775	22.9571	25.4	25.2333	24.475
1992	6	25	33.2	22.4	10.8	23.2	32.4	28.6	28.2	23.8286	26.875	25.8714	25.275	94.5714	71	94	85.75	29.1143	32.425	32.8714	30.975	23.5571	25.375	25.6	24.575
1992	6	26	34	23.6	10.4	24	32.4	29.4	28.8	23.6571	27.18	26.1714	25.64	92.1429	73.4	93.4286	85.8	28.6143	33.38	33.4429	31.72	23.2714	25.86	25.8714	24.94
1992	6	27	28	23	5	23.6	27.6	24.8	25.2	24.28	26.2	26.0667	24.75	94.4	73.3333	90.6667	85.5	29.9	31.3667	32.95	30	24.02	24.8667	25.65	24.1
1992	6	28	30.5	22.96	7.54	24.7429	29.5667	26.4	26.825	23.6429	25.85	25.5	25.4	91	80.75	90.75	87	28.5429	31.5	31.875	31.3	23.2143	24.9	25.05	24.75
1992	6	29	32.4	22.8	9.6	23.6	29.6	27	26.8	23.4	26.5333	25.5167	25	87	81	91.3333	84	27.6667	32.8667	31.9333	30.2667	22.7167	25.6	25.1	24.1667
1992	6	30	34	20.4	13.6	23.6	32.4	27.2	27.6	23.4	27.56	26.3333	25.375	91.25	80	89.5	85	28.0375	35.12	33.3833	31.15	22.95	26.6	25.8667	24.65
1992	7	1	33.4	23.2	10.2	23.8	31.6	29.4	28.5	23.8875	26.95	25.48	25.6	93.25	73.6667	90.2	86.5	29.0625	32.9	31.76	31.7	23.5625	25.6	25.04	24.925
1992	7	2	33.8	23.4	10.4	24.2	33	26.6	27.6	23.65	27.2833	26.0857	25.575	94.625	73.6667	93.5714	86.5	28.7875	33.5333	33.2571	31.575	23.4	25.9	25.8	24.875
1992	7	3	30.4	21.6	8.8	22.4	28.6	27	26.3	23.8556	26.8714	25.5286	25.26	91.4444	72.4286	90.4286	84.4	28.8556	32.5286	31.9286	30.76	23.4444	25.4429	25.0571	24.46
1992	7	4	33.4	22.6	10.8	23	32.4	29.6	28.7	24.0111	27.2286	26.4333	25.875	94	72.1429	91	85.25	29.3444	33.2429	33.7167	32.025	23.7333	25.7714	26.0167	25.15
1992	7	5	34	22.8	11.2	23.6	32.6	29.4	28.8	23	25.875	24.325	24.3167	91.5	79	90.25	86.6667	27.4125	31.3375	29.6625	29.35	22.575	24.825	23.85	23.6833
1992	7	6	32.4	22.2	10.2	22.6	31.2	28.6	27.8	23.8444	26.5571	25.5	25.0667	94.6667	73.1429	89.625	85.1667	29.1	32	31.7	30.4333	23.5889	25.1429	25.0125	24.3
1992	7	7	33.4	22.4	11	23.8	31.6	29	28.4	23.6667	26.8167	25.8	25.25	91.3333	67.5	92.25	83.5	28.5222	31.8167	32.575	30.6	23.2333	25.0667	25.45	24.35
1992	7	8	33.4	22.8	10.6	23.4	29.6	28.2	27.4	23.5111	26.4	25.48	25.0333	94.375	72	89.8	87.25	28.5667	31.5167	31.68	30.775	23.2667	24.9167	25	24.5
1992	7	9	34.4	23	11.4	23.4	32	27.8	27.8	23.6	26.0857	25.6333	24.9833	94.125	73.8571	93.6667	87.5	28.6875	31.1429	32.3333	30.5167	23.3125	24.7143	25.3667	24.35
1992	7	10	32.6	23.6	9	24.4	30.4	28	27.7	23.1778	26.05	25.2667	24.7333	91.8889	75.375	92.8333	87.1667	27.7556	31.35	31.6	30.0667	22.7778	24.8	24.95	24.0833
1992	7	11	31.8	22.2	9.6	22.6	31.6	27.4	27.3	23.45	26.7286	25.8	25.5667	92.125	73.8571	94.2	87.3333	28.2125	32.3571	32.8	31.7333	23.0375	25.3714	25.52	24.9667
1992	7	12	32.6667	22.6	10.0667	23.6	30.975	27.1625	27.575	23.7556	26.5714	25.2833	25.1	91.3333	72.2857	88.3333	84.5	28.6556	31.9857	31.25	30.4833	23.3222	25.1571	24.7333	24.3333
1992	7	13	29.4	22.4	7	23.8	28.4	27	26.5	23.9111	26.7143	24.5	25.2333	91	68.4286	88.4	82.75	29.0222	31.7429	29.9	30.35	23.5222	25.0286	23.94	24.225
1992	7	14	31	21.4	9.6	22.2	29	27	26.3	23.9111	27.05	26.2	25.525	93.6667	73.3333	90.25	85.75	29.1556	33.0333	33.175	31.55	23.6111	25.7	25.75	24.875
1992	7	15	33.4	21.8	11.6	24	30.4	27.4	27.3	23.8667	26.8286	24.8	25.15	94	74.8571	92.4286	86.6667	29.1333	32.7429	30.7143	30.7667	23.5778	25.5571	24.4571	24.4833
1992	7	16	33	22.8	10.2	23.8	32	27.8	27.8	23.6222	25.9167	25.9556	25.2	93.6667	77.5	91.3333	87	28.6444	31.3833	32.7667	30.9333	23.3111	24.8167	25.5667	24.5667
1992	7	17	33.4	21.8	11.6	23.4	30.2	28.4	27.6	23.3143	26.78	25.65	25.34	94.8571	75.2	90.75	87	28.2286	32.82	32.1625	31.26	23.0714	25.56	25.2375	24.7
1992	7	18	33.4	22.2	11.2	24.2	31	28.6	28.1	23.3333	26.6667	25.5111	25.0333	94.1111	82.6667	93	89.8333	28.1667	33.25	32.0889	30.8833	23.0444	25.8167	25.1889	24.5333
1992	7	19	32.6	21.6	11	23.2	30.5	26.6333	26.8333	23.2571	26.55	25.6333	25.02	94.7143	76.3333	92	88.8	28.1429	32.4167	32.2	30.8	23.0143	25.3167	25.2333	24.46
1992	7	20	32.6	22.36	10.24	24.0375	30.95	26.3	26.9429	23.275	27.0167	25.3778	25.04	93.75	76.5	93	87.4	28.05	33.4	31.8333	30.68	22.95	25.85	25.0556	24.42
1992	7	21	32.4	22.4	10	24.2	29.6	26.6	26.8	23.6375	26.6833	25.5429	25.2833	94.75	78.6667	89.2857	87.6667	28.7375	33	31.8	31.1667	23.3625	25.65	25.0286	24.6833
1992	7	22	30.6	22.8	7.8	23.6	30	27	26.9	23.6111	26.725	26.0222	25.4375	94.6667	78.875	91.7778	88.75	28.6778	33.025	32.9778	31.5625	23.3444	25.6625	25.6333	24.875
1992	7	23	33.2	22.2	11	23.6	29.4	28.2	27.4	23.5125	26.9286	25.28	25.2333	92	72.4286	92.2	83.6667	28.325	32.6857	31.6	30.6667	23.1125	25.5	24.92	24.4
1992	7	24	33.6	21.6	12	22.8	31.8	28.2	27.8	23.375	26.9	25.575	25.1	92	76.6	94.375	87.5	28.125	33.14	32.3125	30.825	22.9625	25.78	25.3375	24.475
1992	7	25	34.4	22.8	11.6	24	32	30	29	23.425	26.64	25.975	25.26	94.875	76.8	91.625	87.2	28.4125	32.64	32.8	31.04	23.1625	25.5	25.575	24.62
1992	7	26	32.4	22	10.4	23.6	31.4	28.6	28	23.425	26.9143	25.2222	25.0333	92.375	74.7143	90.8889	85.5	28.2375	32.9571	31.3667	30.45	23.05	25.6143	24.7889	24.2667
1992	7	27	30.8	22.6	8.2	24.1667	30.875	26.2	27.0875	23.0778	26.8833	25.3111	25.0167	91.3333	76.1667	89.6667	85.5	27.4667	33.1	31.4333	30.45	22.6333	25.7333	24.8	24.3
1992	7	28	32	22.2	9.8	23.2	30.8	27.4	27.2	23.5333	26.6857	25.7	25.25	93.2222	73.1429	93.6667	86.1667	28.4778	32.2857	32.55	31	23.2	25.2857	25.3833	24.5667
1992	7	29	32.4	23.2	9.2	24	29.8	28.4	27.6	23.4857	27.1125	25.8	25.3429	87.4286	72.75	91.625	84	27.9143	33.075	32.5	30.9	22.8429	25.7125	25.4	24.5
1992	7	30	31.4	23	8.4	23.6	30	28	27.4	23.725	27.12	25.32	25.1333	93.375	77.8	92.8	87	28.8	33.74	31.7	30.7333	23.3875	26.06	24.98	24.5
1992	7	31	33	22.2	10.8	24.4	31.2	30	28.9	23.7333	26.85	25.32	25.2	94.5	73.25	92.2	87.25	28.9	32.625	31.66	30.95	23.45	25.5	24.92	24.575
1992	8	1	32.2	22.4	9.8	23	30.2	28.2	27.4	22.95	25.6	24.44	24.35	94.75	81.6	90	87.5	27.625	31.1	29.88	29.475	22.7	24.64	23.92	23.725
1992	8	2	32.6	22.8	9.8	23.6	31.2571	27	27.6286	23.525	26.975	25.925	25.475	91.375	73.125	91.25	85.375	28.275	32.8625	32.9	31.3375	23.075	25.5875	25.4625	24.725
1992	8	3	34.8	22.4	12.4	23.4	32	27	27.4	23.15	26.8857	26.0571	25.25	93.125	77.2857	91.1429	87	27.8125	33.1714	33.0143	31.0833	22.7875	25.7286	25.6286	24.5833
1992	8	4	33	21.6	11.4	22.2	32	28.4	27.8	23.8571	27.05	25.8	25.7333	93.4286	72.5	92	86.5	29.0286	32.9375	32.5667	31.9167	23.5429	25.6125	25.4333	25.1
1992	8	5	33	22.4	10.6	24.4	31.6	28	28	23.8	26.7143	25.65	25.2167	91.7143	72.5714	88.25	84	28.8143	32.2	31.925	30.6833	23.4143	25.2429	25.0875	24.4167
1992	8	6	34.6	23.1	11.5	23.6	31.6	28.6	28.1	24.2375	27	25.525	25.4429	92.625	72.7143	88.75	84.1429	29.6625	32.8	31.7	31.0857	23.8625	25.5571	24.9875	24.6571
1992	8	7	32.5	21.4	11.1	22.2	28	26.8333	27.14	23.85	27.48	25.72	25.575	92.625	80	94.6	90.75	28.925	34.64	32.62	32	23.4625	26.52	25.46	25.125
1992	8	8	32.4	21.6	10.8	24.6	29	27	26.9	23.7714	27.08	25.3667	24.875	92	77	91.3333	86.5	28.7857	33.54	31.7	30.3	23.3857	25.94	24.9667	24.2
1992	8	9	31.4	21.8	9.6	23.6	27.8	26.6	26.1	23.88	26.9667	26.2333	25.4	93.4	78.6667	91.1667	88	29.06	33.4167	33.4	31.4	23.56	25.9167	25.8333	24.8333
1992	8	10	32	21.2	10.8	23	28	27.6	26.5	23.35	27.6333	25.525	25.4833	93.5	81.5	90.875	88.3333	28.1875	35.2	31.9	31.7	23.0375	26.7167	25.0875	24.9167
1992	8	11	32.2	22.8	9.4	23.4	31.4	28.4	27.9	23.225	27.0286	25.4286	25.1286	93.375	77.4286	91.4286	87.2857	27.9625	33.4571	31.7571	30.9143	22.9125	25.9	25.0571	24.5143
1992	8	12	33.4	23.4	10	24.8	32.2	28.4	28.5	23.85	27.1667	25.8571	25.8833	93.25	82.5	91.8571	89.1667	29.025	34.3833	32.7429	32.4667	23.5375	26.35	25.4714	25.35
1992	8	13	33.4	23.2	10.2	23.8	31.8	28	27.9	23.6	27.4286	25.825	25.6286	93	78.4286	91.75	88	28.5625	34.5429	32.5625	31.9286	23.25	26.3857	25.425	25.0429
1992	8	14	33.2	22.4	10.8	23	31	29	28	24.075	27.1714	25.6	25.6286	94	77	92.125	87.7143	29.45	33.6857	32.2	31.8	23.775	26.0286	25.2375	25.0143
1992	8	15	31.9	20.8	11.1	21.2	30.8571	26.6	26.975	23.525	26.6	25.28	25.04	92.75	75.2857	90.4	86.4	28.4625	32.4286	31.38	30.62	23.175	25.3143	24.82	24.36
1992	8	16	31.2	21.6	9.6	22.4	27.6	27	26	24.2	27.3714	25.4333	25.7333	92.25	74.5714	90.6667	86.3333	29.5375	33.9	31.7	31.9	23.825	26.0857	24.9833	25.0667
1992	8	17	30.4	21.4	9	22.2	29	26.8	26.2	23.275	27.16	25.6571	25.45	93.25	75.6	89.2857	85	28.0375	33.62	32.0143	31.3	22.95	25.94	25.1429	24.75
1992	8	18	33.6	22.2	11.4	22.8	30.4	28.4	27.5	23.375	26.95	25.675	25.3375	91.25	73.875	91.25	85.625	28.025	32.9	32.25	31.0625	22.925	25.5875	25.275	24.6125
1992	8	19	34.6	23	11.6	24.8	32	29.6	29	23.7333	26.8857	25.925	25.56	94.3333	71.1429	92	87.2	28.9	32.3857	32.7875	31.64	23.4333	25.3429	25.5625	24.94
1992	8	20	32.8667	23	9.86667	24	32.4	26.8	27.2167	23.05	27.3714	25.8333	25.525	92.8571	74.2857	91.1667	85.6	27.75	33.8857	32.6333	31.56	22.725	26.0571	25.4333	24.86
1992	8	21	34.8	22.8	12	23.6	33	29.6	29	23.875	27.25	25.6857	25.4714	90.25	75.875	90.7143	85.8571	28.8	33.7625	32.2	31.4	23.3875	26.025	25.2286	24.7714
1992	8	22	33.8	23.2	10.6	24	30.6	27.6	27.5	23.76	27.3714	24.85	25.6333	93.4	73.7143	89.5	86.6667	28.9	33.8286	30.55	31.8333	23.44	26.0143	24.325	24.9667
1992	8	23	33.6	22.4	11.2	24	29.6	25	25.9	23.9	28	25.48	25.4667	94	73.8333	93	88.75	29.3	35.15	32.04	32.05	23.6667	26.6833	25.16	25.075
1992	8	24	32	21.4	10.6	22.2	29	27	26.3	23.275	26.875	25.2	25.1429	91.875	72.875	91	84.7143	27.9125	32.5875	31.2714	30.5857	22.875	25.45	24.7714	24.3571
1992	8	25	34	22.2	11.8	24	32	29	28.5	23.6	26.4286	25.5667	24.96	94.25	76.4286	92	86.6	28.65	32.1	32.0667	30.36	23.3	25.2	25.2	24.26
1992	8	26	32.6	23.2	9.4	24.4	31.6	28.4	28.2	23.6857	26.8286	26.0333	25.28	93.7143	70.5714	88.6667	84.4	28.7714	32.2286	32.7333	30.76	23.3714	25.2714	25.5	24.5
1992	8	27	32	24	8	24.6	32	28.2	28.3	23.8571	27.3714	25.9333	25.76	93	76.1429	91.1667	86.8333	29.1	34.2	32.7333	31.7833	23.5714	26.2	25.5167	25.0167
1992	8	28	32.6	22.8	9.8	24.2	32.2	27.4	27.8	23.225	26.4	25.475	24.9333	92.125	74	90.5714	84.8	27.8125	31.7833	31.6714	30.16	22.8375	25.0167	24.9429	24.12
1992	8	29	32.3	22.2	10.1	23.4	30.8667	26.4667	26.86	23	27.3714	24.8286	24.9667	91	77.2857	89	86.3333	27.4167	34.3714	30.3714	30.5833	22.5333	26.2286	24.3	24.2833
1992	8	30	31.3	22.2	9.1	24.5143	31.2333	26.24	27.02	23.5714	26.3167	24.8667	24.78	92.4286	73.8333	91.5	86.2	28.4286	31.6333	30.7333	30.04	23.2	24.9667	24.45	24.08
1992	8	31	31.6	21.16	10.44	24.475	31.1143	27.1714	27.5	23.2	26.8571	26.2	25.3286	89.875	73.8571	92.125	85.2857	27.625	32.6571	33.3875	31.0286	22.6875	25.4857	25.8625	24.5857
1992	9	1	31.8	21.8	10	23	28.4	27	26.4	23.3714	27.4	25.2	25.3833	91	75	90.5714	85.8333	28	33.9833	31.2429	31.2333	22.9143	26.1167	24.7429	24.7
1992	9	2	31.4	22.2	9.2	23.4	29.4	28	27.2	23.52	25.7	25.2333	24.575	93.4	69.3333	90.2	84	28.44	29.9	30.96	29.425	23.22	23.7167	24.64	23.625
1992	9	3	34.4	24	10.4	24.4	32.4	29.4	28.9	23.5	27	25.4667	25.375	92.3333	73.75	92.3333	86.5	28.35	33.2	31.9333	31.2	23.1333	25.675	25.1333	24.7
1992	9	4	33	23.6	9.4	23.8	31.8	29	28.4	23.4	26.8286	25.7429	25.3286	91.1429	73	92.8571	85.5714	28.1	32.5429	32.5286	31.0571	22.9429	25.4571	25.4	24.5857
1992	9	5	33.2	23.8	9.4	25.4	32.4	28.6	28.8	24.0286	26.9429	25.5143	25.5143	93.2857	74.4286	91.2857	86.2857	29.3143	33	31.9	31.4	23.7	25.5857	25.1143	24.8
1992	9	6	32.6	22.2	10.4	24	32.2	28.2	28.2	23.7143	26.8571	25.1333	25.15	93	75	87.5	85	28.7571	32.8	30.8167	30.6667	23.3571	25.5571	24.5167	24.4167
1992	9	7	29.2	21.6	7.6	22.6	28	26.2	25.8	23.4667	27.24	25.2	25.4	92.6667	72.4	88.5	85.5	28.3	33.48	31.1167	31.225	23.1	25.86	24.6333	24.65
1992	9	8	33.2	22.4	10.8	23.4	31.2	27.6	27.5	24.4	27.9714	25.3143	25.8857	91.2857	75.2857	88.8571	85.1429	29.8286	35.2	31.2714	32.1143	24	26.7429	24.7857	25.1571
1992	9	9	31.6	23.2	8.4	24.4	31	27.4	27.5	23.8286	27.5	25.3	25.6333	91.5714	76	89.8571	85.6667	28.7857	34.3333	31.3857	31.65	23.3857	26.2667	24.8143	24.9
1992	9	10	33.2	22.8	10.4	23.6	29.2	27.8	27.1	24.0286	26.8333	25.3167	25.3833	93.8571	74.1667	90.5	85.8333	29.4286	32.7167	31.4333	31.1667	23.7429	25.4167	24.8667	24.6667
1992	9	11	33.2	22	11.2	23.2	31.8	28	27.8	23.8167	27.96	25.7571	25.78	92.1667	74.6	89.2857	84.8	28.9167	35.12	32.2143	31.94	23.4333	26.74	25.2429	25.06
1992	9	12	34.8	23	11.8	23.8	32	28.6	28.3	24.0286	27.22	25.6333	25.9	93.8571	76.4	91.3333	88	29.3714	33.84	32.1333	32.375	23.7286	26.1	25.2333	25.325
1992	9	13	30.2	22	8.2	23.8	27.6	27	26.4	24.5667	27.0714	25.7429	25.68	95.6	75	89.1429	86.8333	30.5833	33.3571	32.2143	32.1667	24.4167	25.7571	25.2286	25.1833
1992	9	14	30	21.4	8.6	22.4	28.6	26.2	25.9	23.7714	26.3857	25.4143	25.1714	94.4286	76.1429	88.8571	86.4286	29	32.0714	31.4857	30.8571	23.5143	25.1286	24.8714	24.5143
1992	9	15	28.6	22.4	6.2	24.4	27.2	24.8	25.3	23.64	26.42	24.9	24.9	94	75.8	88	85.75	28.74	32.04	30.42	30.175	23.36	25.16	24.3	24.175
1992	9	16	32	21.6	10.4	23.4	30.6	27.2	27.1	23.5	25.88	25.75	24.9	94.1667	76.2	93.1667	88	28.4833	31.02	32.6667	30.4667	23.2	24.62	25.4333	24.2667
1992	9	17	32.6	22.4	10.2	23.6	31	27.6	27.5	23.85	27.8	25.7714	25.6	94.8	73.7143	88.8571	85.4	30.14	34.6571	32.1143	31.76	24.16	26.4714	25.2429	25.04
1992	9	18	32.4	23.2	9.2	24.4	31.6	27.4	27.7	23.5429	26.1667	25.7714	25.1	92.2857	72.8333	90	85.5	28.4	31.1833	32.3429	30.5333	23.1714	24.7	25.3143	24.3333
1992	9	19	31.4	22.4	9	23.6	31	26.6	27	23.9429	26.8	25.85	24.9	93.2857	74	91	87	29.1571	32.56	32.6	30.35	23.6143	25.42	25.425	24.25
1992	9	20	32.6	23	9.6	24.2	32	28	28	23.0333	25.2	24.76	24.3	92.1667	73.75	88.8	88.5	27.55	30.35	30.26	29.9	22.65	24.275	24.18	23.95
1992	9	21	29.2	22.2	7	22.2	28	26.2	25.7	23.3	26.75	24.7167	24.8833	92.2857	77.1667	91.3333	86.5	27.9714	32.9	30.3833	30.3167	22.9	25.6167	24.3167	24.2167
1992	9	22	31.2	23.4	7.8	24	30.2	27	27	23.2571	26.4286	25.2286	24.9714	95.4286	78.5714	91.1429	88.2857	28.1571	32.4143	31.3857	30.6286	23.0429	25.3429	24.8	24.4
1992	9	23	31.6	23	8.6	24.2	31.6	27.4	27.6	23.4571	26.1333	24.9571	24.7667	93.5714	75.5	91.5714	86.5	28.3571	31.5	30.8857	30.0833	23.1429	24.8667	24.5571	24.1167
1992	9	24	32.2	21.8	10.4	22.2	28.6	27.8	26.6	23.0333	26.8333	25.0571	24.96	92.8333	83	91.5714	87.8	27.5833	33.6333	31.1571	30.64	22.6833	25.9833	24.6571	24.36
1992	9	25	29	22.2	6.8	22.4	25.6	26	25	22.7429	26.5714	24.6429	24.6571	92.2857	80.5714	89.8571	87.7143	27.0429	32.9143	30.1571	30.0429	22.3286	25.6429	24.1857	24.0429
1992	9	26	32.4	22.4	10	23.6	31	29.6	28.5	23.1857	26.6857	24.9333	25.0667	93.5714	80.7143	90	88.6667	27.8714	33.2286	30.7167	30.9333	22.8857	25.7143	24.4333	24.55
1992	9	27	29.4	22	7.4	23.2	26	25.6	25.1	24.0714	27.25	24.72	25.2	95.1429	85.75	93.2	91.25	29.5571	34.975	30.58	31.475	23.8286	26.575	24.4	24.8
1992	9	28	33	23	10	24.4	31.2	29.6	28.7	22.76	26.44	24.76	24.625	92.4	85.6	88.6	88.75	27.08	33.24	30.22	30.05	22.36	25.72	24.18	24
1992	9	29	34	22.8	11.2	23.8	32.2	28	28	23.3	26.3333	24.8	24.8167	94.3333	77	88.3333	86.3333	28.15	31.95	30.2833	30.1167	23.0333	25.0667	24.1833	24.1
1992	9	30	31.0667	22.35	8.71667	24.3	30.08	26.36	26.84	23.3	26.9	25.6667	25.2833	91.8333	77.8333	93.6667	87.6667	27.9833	33.25	32.4667	31.25	22.8833	25.75	25.3833	24.6833
1992	10	1	33.6	23.25	10.35	24.5333	32.4	25.4	27.475	23.7	27.08	25.5	25.24	93.1667	78.6	91.1667	87.4	28.7333	33.64	31.8833	31.1	23.3667	26	25.0667	24.66
1992	10	2	33.4	21.8	11.6	22.8	30	27.8	27.1	23.1429	26.26	25.05	24.72	94	83.8	92.5	89.8	27.8286	32.72	31.1	30.32	22.8286	25.46	24.6667	24.16
1992	10	3	30	21.4	8.6	22.4	29	26.8	26.3	23.4167	26.56	25	24.98	95.5	79.2	94.6667	90.6	28.3833	32.78	31.2333	30.86	23.1833	25.46	24.75	24.52
1992	10	4	31.6	22.6	9	23.8	31.2	27.6	27.5	23.6667	26.3333	25.4167	24.85	93.6	86.3333	92.3333	91.4	28.7833	32.95	31.85	31.16	23.35	25.65	25.05	24.68
1992	10	5	32.6	21.6	11	22.6	31.8	27.8	27.5	22.8714	27.4833	25.2571	25.1167	90.2857	80.5	91.5714	87.6667	27.0429	34.7667	31.4286	30.95	22.3286	26.4833	24.8571	24.4833
1992	10	6	30	22.4	7.6	23.4	30	27	26.9	23.5429	26.45	24.9143	24.9667	94	78.8333	92.2857	88.6667	28.5714	32.4833	30.8	30.6333	23.2286	25.3667	24.5143	24.4
1992	10	7	33.4	22.8	10.6	23.6	31.8	28.4	28	22.3833	26.3333	24.7	24.325	93.3333	77.1667	91.1667	87.25	26.5	32	30.35	29.425	22.0333	25.1167	24.2333	23.65
1992	10	8	31.4	23.6	7.8	25.6	29	26.2	26.8	23.3857	27	25.2857	25.1333	92.8571	75.8333	93.7143	88	28.1429	33.25	31.6857	30.9	23.0143	25.8	24.9714	24.5167
1992	10	9	34	23.8	10.2	25.8	32	27.8	28.3	23.7429	26.6833	25.6857	25.35	94.1429	79.6667	95	89.3333	28.8714	33.05	32.6571	31.4667	23.4429	25.65	25.4429	24.8167
1992	10	10	30	21.2	8.8	21.6	27.4	26.2	25.4	23.5333	26.54	25.45	25.04	93.6667	77.6	92.8333	87.8	28.5	32.4	31.9	30.7	23.1667	25.36	25.1	24.42
1992	10	11	31.4	22	9.4	23.4	30	27.2	27	23.4	26.7	24.96	24.85	92.5714	76.5	85.8	84.25	28.1429	32.625	30.38	30	23.0143	25.5	24.26	24.05
1992	10	12	28	20.6	7.4	21.2	26.2	25	24.4	23.6833	25.85	25.4667	24.775	94.3333	69	87.3333	83.75	28.8	30.05	31.4333	29.675	23.4167	24.1	24.8333	23.875
1992	10	13	32	20.6	11.4	21.4	31	28.4	27.3	23.12	26.7333	25.32	24.5	93.8	81	85.8	86.6667	27.82	33.1667	31.04	29.5667	22.82	25.7333	24.62	23.7667
1992	10	14	34	21.6	12.4	22.6	32.6	28.8	28.2	23.2333	26.6833	25.5286	24.98	93	77.8333	92.7143	87.8	27.9	32.75	32.1286	30.56	22.8833	25.5333	25.2	24.36
1992	10	15	34.4	23	11.4	23.6	33	27.6	28	22.4714	26.4333	24.65	24.52	90	77.6667	90.8333	86	26.3714	32.2167	30.2333	29.66	21.9286	25.2833	24.2167	23.8
1992	10	16	35	23.4	11.6	24.2	33.8	29	29	23.2	26.6143	24.5	24.7571	93.8571	79	88.8571	87.2857	27.9571	32.7857	29.7429	30.1571	22.8714	25.5286	23.9429	24.1286
1992	10	17	28.6	22	6.6	22.6	26.4	25.8	25.1	23.6571	26.3	25.4333	25.3	94.1429	74.8	93.8333	88.5	28.7429	31.6	32.0333	31.2	23.3429	24.9	25.1333	24.7
1992	10	18	32.4	22.8	9.6	23.6	30.6	27.6	27.4	23.0571	26.28	25.4	24.9	91.4286	76.4	90.3333	85.8	27.5143	31.74	31.55	30.2	22.5857	25	24.9333	24.16
1992	10	19	30.2	22	8.2	22.6	29	26.4	26.1	23.9333	26.64	25.48	24.975	95.6667	73.2	88.2	84.75	29.3333	32.12	31.64	30.175	23.7	25.2	24.88	24.15
1992	10	20	33	22	11	25.2	32.4	27.4	28.1	23.6333	26.48	25.52	24.725	94.6667	75	89.2	85	28.6833	32.06	31.76	29.75	23.3333	25.18	24.98	23.9
1992	10	21	32.2	23	9.2	24	31.6	27.8	27.8	23.8333	27.0667	25.7333	25.4	93.8333	75.8333	90.5	86.75	29.0167	33.45	32.25	31.2	23.5167	25.8167	25.2833	24.725
1992	10	22	33	24	9	25.6	32	26	27.4	23.4	26.9286	25.6667	25.48	94.6667	77.2857	91.6667	89.6	28.35	33.4857	32.2667	31.88	23.1333	25.7286	25.2833	24.94
1992	10	23	27	23.8	3.2	24.8	25.6	25.2	25.2	24.0714	26.46	25.1714	25.18	94.8571	75.4	87.8571	86.6	29.5286	32.14	30.9571	30.82	23.8286	25.2	24.5857	24.5
1992	10	24	31.7	23	8.7	23.8	29.2	27.4	27	23.1429	26.1167	24.85	24.6833	92.5714	77.8333	92.3333	87.8333	27.7143	31.7833	30.75	30.05	22.7286	24.9333	24.5	24.0333
1992	10	25	32	23.2	8.8	24.6	30.2	27.6	27.5	23.56	25.06	25.28	25.3	92.4	82	92.2	88	28.4	30.02	31.54	30.95	23.14	24.1	24.9	24.6
1992	10	26	32	24	8	25.2	31.4	28	28.1	23.55	25.4667	25.25	24.3	91.25	79.3333	91.5	91	28.25	30.6333	31.5	29.6	23.05	24.4333	24.875	23.9
1992	10	27	32.3	24.2	8.1	26	31.6	27.4	28.1	23.3	27.4	25.2667	25.4	91.5	85.4	92.3333	89	27.825	35.06	31.5333	31.6667	22.85	26.6	24.8833	24.8
1992	10	28	33.6	23	10.6	24.4	32	29	28.6	23.36	25.275	24.02	24.5333	92.8	81.25	89.2	88.6667	28.1	30.475	28.9	29.7667	22.96	24.3	23.48	23.9333
1992	10	29	31.2	22	9.2	23.6	29.8	27	26.9	23.2	26.4667	24.6857	24.72	95.6667	77.5	89.7143	88.8	28.05	32.3667	30.2	30.22	22.9667	25.2667	24.1714	24.16
1992	10	30	33.2	22.4	10.8	25.2	32.2	28	28.4	22.75	26.5	25.5667	24.92	93.6667	78.5714	91.8333	89	27.15	32.5143	32.05	30.7	22.4	25.4	25.1667	24.38
1992	10	31	34.6	23.2	11.4	25	32.8	28.6	28.8	23.5429	27.0167	25.6429	25.3	93.4286	84	88.2857	89	28.5	34.2	31.8	31.4	23.2143	26.1833	25.0571	24.7667
1992	11	1	34	24.2	9.8	25.4	32.4	28.6	28.8	23.48	26.1	26.18	24.925	94.8	75.75	92.8	88	28.52	31.45	33.42	30.45	23.24	24.85	25.84	24.275
1992	11	2	34.2	24.6	9.6	25.2	33.6	29.6	29.5	23.6667	26.725	25.24	25.3667	94.3333	75.5	90.6	87.3333	28.7333	32.65	31.32	31.2333	23.4	25.525	24.8	24.7667
1992	11	3	35	24	11	25.6	32	29	28.9	23.52	26.38	25.42	25.1	93.8	75.4	94.6	88	28.48	31.96	32.06	30.84	23.2	25.12	25.18	24.5
1992	11	4	33.6	25.2	8.4	26.6	33	28	28.9	24.08	25.375	24.96	24.575	93	78	92.2	87.5	29.4	30.25	31	29.75	23.74	24.2	24.62	23.925
1992	11	5	31	22	9	22.6	29	27	26.4	24.14	26.1	26.32	25.3	94.75	74.75	90.6	87.25	29.72	31.25	33.44	31.125	23.94	24.75	25.86	24.725
1992	11	6	31	21.8	9.2	23.4	28.6	24.6	25.3	24.0333	26.26	25.6	25.3	92.8333	82.6	91.2	88	29.3	32.6	32.18	31.225	23.7	25.3	25.2	24.7
1992	11	7	31	22	9	23.8	30.4	27	27	23.68	26.78	25.7667	25.375	92.8	76.2	91.1667	88	28.68	32.9	32.4	31.35	23.34	25.52	25.3833	24.75
1992	11	8	31.4	22	9.4	24.2	31	27.4	27.5	24.4333	27.4667	26.3	25.7	95.2	80.6667	91	88	30.2667	34.7	33.4667	32	24.2333	26.5333	25.85	25.1333
1992	11	9	33	23	10	24.6	32	27.4	27.9	23.94	26.9	25.98	25.55	95	85.25	80.4	86.5	29.32	33.975	31.72	31.6	23.7	26.175	25	24.9
1992	11	10	33.4	23.4	10	24	33	28	28.3	23.5667	28.9	26.2667	26.3	93.3333	80	92	89.25	28.5	37.975	33.4667	33.475	23.2167	27.925	25.9167	25.775
1992	11	11	29	23.2	5.8	24.2	32.2	25	26.6	24.0833	28	26.24	26.075	94	78.6	92	90.6667	29.02	35.64	33.46	33	23.52	26.94	25.86	25.5667
1992	11	12	32.4	23.2	9.2	24	32.4	25.2	26.7	24.24	27.34	25.2667	25.65	94	79.4	87.3333	88.75	29.76	34.38	31.0333	32.025	23.94	26.3	24.6667	25.1
1992	11	13	31.6	23	8.6	23.6	29	27	26.6	24.0333	27.36	25.48	25.625	93.6667	77.8	88.6	88.25	29.3833	34.22	31.6	31.9	23.7333	26.22	24.94	25.05
1992	11	14	30.2	22	8.2	23	28.6	26.4	26.1	23.6333	26.78	26.2	25.6	95.2	80.2	90	93	28.6	33.18	33.1667	32.5	23.28	25.7	25.7667	25.35
1992	11	15	29	21.6	7.4	22.8	25.6	25	24.6	24.12	26.72	26.4	25.5	95.6	77.6	91	92.5	29.66	32.84	33.6667	32.25	23.9	25.48	26	25.2
1992	11	16	30.9	21.8	9.1	23.6	30	26.2	26.5	25	26.9	26.04	25.45	96	72.8	87.4	85.75	30.42	32.64	32.6	31.25	24.26	25.44	25.42	24.725
1992	11	17	31.4	23	8.4	24.6	30.6	27.6	27.6	24.12	27.42	26.05	25.875	96.4	76.6	91.5	89	29.74	34.18	32.9	32.4	23.94	26.22	25.65	25.3
1992	11	18	31.4	22.8	8.6	24.2	27.8	25.4	25.7	24.32	27.16	26.7167	25.975	94.2	73	91.6667	87.25	29.94	33.18	34.3167	32.425	24.06	25.72	26.3333	25.375
1992	11	19	34.4	23	11.4	24.8	31.6	28	28.1	24.2667	27.86	26.65	26.1	92.6667	74.8	92.1667	86	29.6833	34.92	34.3	32.6	23.9167	26.56	26.2833	25.4
1992	11	20	35.4	23	12.4	25.2	32.4	29.6	29.2	24.1	27.42	25.6667	25.9	94.75	74	88.1667	86.3333	29.575	33.9	31.9	32.3667	23.875	26.02	25.0667	25.2667
1992	11	21	30	23	7	25.4	28.4	26.6	26.8	23.75	26.6833	25.0667	25.1667	94.6667	81.6667	88.8333	88.6667	28.9333	33.3667	30.85	31.0667	23.4833	25.8	24.5333	24.6167
1992	11	22	32.4	23.2	9.2	24.4	28.6	26.6	26.5	24.2	26.6	26.2833	25.56	96.1667	72.2	89.6667	86.2	29.8833	31.98	33.2833	31.46	24.0333	25.12	25.8	24.84
1992	11	23	31	23.4	7.6	24	28	27	26.5	23.8	26.075	25.55	25.125	95.25	74.25	92	87.25	29.075	31.125	32	30.725	23.6	24.7	25.175	24.475
1992	11	24	32.4	23.2	9.2	24.4	30.4	26	26.7	24.1	26.575	26.15	25.3	92.25	78	87.5	82.3333	29.325	32.425	32.875	30.5667	23.7	25.375	25.55	24.3667
1992	11	25	32	22.8	9.2	23.8	28	27	26.5	24.12	26.075	25.1167	24.9	95.4	78.5	91.8333	86.6667	29.7	31.5	31.2333	30.2	23.9	24.85	24.7167	24.1667
1992	11	26	30	21	9	22	26.2	26	25	23.7667	26.84	25.68	25.48	93.1667	85.4	93	90.4	28.8	33.94	32.34	31.74	23.4333	26.08	25.36	24.98
1992	11	27	31.2	22	9.2	24.2	31	26.2	26.9	24.15	26.9333	25.08	25.44	94	77.6667	93.2	89.75	29.24	33.3667	31.26	31.425	23.66	25.7667	24.76	24.775
1992	11	28	30.8	22.8	8	24.2	27.8	26.4	26.2	24.5667	27.75	25.7667	26.0333	94	76.6667	89.6667	88	30.08	34.8667	32.25	32.52	24.12	26.5667	25.3	25.4
1992	11	29	31.6	22.8	8.8	24	29	27	26.8	23.7167	26.6	25.48	25.225	95.1667	82.5	90.6	89.5	28.9333	33.25	31.82	31.25	23.4667	25.75	25.02	24.7
1992	11	30	30.6	22	8.6	24	29.4	26.6	26.6	24.65	26.275	24.4	25.1	93.5	78.75	87.75	86.75	30.45	31.975	29.575	30.65	24.325	25.15	23.825	24.425
1992	12	1	32.2	23	9.2	24	30.6	27	27.1	23.56	26.8	24.96	25.15	95	78.5	91.6	88.75	28.66	33.15	30.84	31.025	23.3	25.725	24.54	24.625
1992	12	2	31.8	23.2	8.6	24.2	31	25.4	26.5	23.94	26.425	25.175	25.2667	94.6	73.75	92.3333	88.5	29.26	31.775	31.5667	31.35	23.66	25.05	24.9333	24.8
1992	12	3	28.4	22.4	6	24.4	28	26	26.1	23.36	25.66	24.92	24.64	90.2	82	92.4	88.4	27.92	31.16	30.86	29.96	22.82	24.68	24.58	24.04
1992	12	4	32	22.8	9.2	25.2	30.6	26.6	27.3	23.96	26.6333	25.25	25.38	94.6	77.1667	89	86.8	29.28	32.6833	31.1667	31.18	23.66	25.4	24.7	24.68
1992	12	5	31	22.4	8.6	23.4	30	25.8	26.3	23.6	26.9	25.35	25.125	93.8	81.25	92.6	91	28.58	33.625	32.12	31.8333	23.26	25.9	25.2	24.9667
1992	12	6	30.4	22.2	8.2	23.2	29.8667	26	26.7333	23.7	27.05	25.7	25.375	95.5	83	91.6667	91	28.9167	34.2	32.3167	31.7	23.4833	26.2	25.3	24.95
1992	12	7	30.6	23	7.6	24	29.6	27.2	27	24.1167	27.4333	25.36	25.75	93.5	76.8333	91.4	88.25	29.4833	34.2667	31.58	32.175	23.7833	26.2333	24.98	25.15
1992	12	8	32.4	22.8	9.6	24	31.6	26.6	27.2	24.0667	28.5	25.7	26.1333	91.6667	80.25	93.3333	92.5	29.2167	36.925	32.3	34.05	23.6333	27.5	25.3667	26.15
1992	12	9	32.8	23	9.8	24	31.6	27.4	27.6	23.8667	27.6143	25.9333	25.96	91	79.5714	92.3333	88.2	28.8	35.0429	32.7667	32.62	23.4	26.5714	25.55	25.38
1992	12	10	31.4	23	8.4	24	31.4	26.2	27	24.3	27.7667	25.4286	25.8	92.1429	79.8333	91.8571	88.3333	29.7286	35.4833	31.8	32.2667	23.9143	26.75	25.0429	25.2
1992	12	11	31.8	23.2	8.6	24.2	31.6	27.6	27.8	23.6875	27.4667	25.5429	25.5167	94.25	79.6667	91.5	89.6	28.8125	34.8833	31.8667	31.98	23.4125	26.3667	25.0833	24.98
1992	12	12	31.4	22.8	8.6	24	29.6	27.2	27	23.4875	26.75	25.2286	25.1833	92.5	75.5	89.3333	87.2	28.2875	32.6667	31.6167	31.26	23.1	25.4333	24.9167	24.68
1992	12	13	32.4	23	9.4	23.8	32.05	27.8	28.1	23.8833	28.4	26.28	26.8333	93.1667	78.6	92	92.6667	29.0667	36.76	33.46	34.9667	23.5333	27.28	25.88	26.4667
1992	12	14	33.4	23.6	9.8	25.2	31.6	29.8	29.1	23.3143	27.7857	26.0286	25.7	91.6667	76.5714	89.4286	87	28.0143	35.1429	32.7143	31.8167	22.9571	26.5286	25.5143	24.9
1992	12	15	33.8	22.4	11.4	24.4	32	29.6	28.9	23.575	27.3714	23.88	20.9667	92.5714	76.7143	81.2	84	28.55	34.2429	28.02	30.4	23.2375	26.0857	22.66	24
1992	12	16	33	23.8	9.2	25.4	32.2	27.6	28.2	23.4333	26.88	25.8667	25.24	93.8333	72	91.1667	85.6	28.3	32.46	32.5667	30.84	23.1	25.36	25.45	24.5
1992	12	17	33.6	23.2	10.4	24.2	30.8	27.6	27.5	23.3	26.9429	25.4429	25.2	92.8333	78.4286	92.2857	88	28	33.4857	31.8143	31.1	22.9333	25.8	25.0714	24.6
1992	12	18	32.4	21.8	10.6	22.8	31.6	27.6	27.4	23.2	27.25	25.8571	25.4	87.2	84.5	94.5714	92.75	27.6429	34.7	32.9143	31.9	22.6857	26.3833	25.5857	24.975
1992	12	19	32.4	20.8	11.6	21.8	31.2	27.6	27	23.7429	26.48	25.6667	21.1333	93.8333	72.8	90	85.4	28.9	31.72	32.1	30.6	23.4714	24.94	25.1833	24.36
1992	12	20	32.6	21	11.6	22	31	27.8	27.1	23.3714	27.0833	25.9333	25.18	93.5714	74.1667	90.5	84.4	28.1857	33.1667	32.6333	30.6	23.0286	25.6167	25.4833	24.34
1992	12	21	32.4	22	10.4	23.8	31	28	27.7	23.3429	26.2333	25.9333	25.02	93.1429	68.1667	86	83.2	28.1	30.7	32.2167	30.18	22.9857	24.4333	25.25	24.16
1992	12	22	32.6	21.4	11.2	23.4	31.6	28	27.8	23.2	26.28	25.6667	24.9	90.2857	72	88.1667	85	27.5429	31.22	31.85	30.05	22.6429	24.66	25.0667	24.075
1992	12	23	33	21.8	11.2	22.4	32.6	26.6	27	22.6	26.68	25.0857	24.62	91.1429	72.6	87.7143	84	26.6857	32.3	30.8143	29.62	22.1429	25.14	24.4714	23.72
[truncated: 8 more rows]

## Sheet: 1993
						Temperature				Temperature				Relative Humidity				Pressure				Dew temperature
[truncated: 366 more rows]

[truncated: 9 more sheets: 1994, 1995, Promedios anuales, Calc_Promedio, tao(0,0), tao(0,1), tao(0,2), tao(0,3), tao(0,4)]
