# Supplementary material for: Direct, diffuse and total solar radiation data set in La Guajira, Magdalena and Cesar departments -Colombia
Source: Data Brief. 2020 Oct 15;33:106397. doi: 10.1016/j.dib.2020.106397 (PMC7599437; doi:10.1016/j.dib.2020.106397)
Supplement: Supplementary file 14 [file mmc14.xls]

## Sheet: 1987
			Temperature			Temperature				Temperature				Relative Humidity				Pressure				Dew temperature
Year	Month	Day	Maximum	Minimum	Max-Min	1899-12-31 07:00:00	1899-12-31 13:00:00	1899-12-31 19:00:00	Average	1899-12-31 01:00:00	1899-12-31 13:00:00	1899-12-31 19:00:00	Average	1899-12-31 01:00:00	1899-12-31 13:00:00	1899-12-31 19:00:00	Average	1899-12-31 07:00:00	1899-12-31 13:00:00	1899-12-31 19:00:00	Average	1899-12-31 07:00:00	1899-12-31 13:00:00	1899-12-31 19:00:00	Average		Month	Taverage	Hraverage
1989	1	1	32.45	23.75	8.7	25.42	31.3333	26.4667	27.75	22.95	24.05	22.95	23.3	77.3333	51.8333	73.75	66.25	24.94	24.0667	25.18	25.175	21	20.35	21.1	21.1		January	26.8949	70.276
1989	1	2	32.06	22.4	9.66	23.2	26.9	26.3727	27.1545	22.7	24	23.3526	23.3389	96	79	74.4211	71	27.2	27.9	26.2	25.6278	22.5	22.9	21.7579	21.3833		February	27.5468	68.8805
1989	1	3	31.6429	22.9	8.74286	23.8	29.4	26.28	26.5364	22.2	24.8	23.38	23.515	87	69	74.6	75.1667	25.7	28.2	26.19	26.36	21.5	23.1	21.76	21.865		March	28.2471	67.098
1989	1	4	31.5238	22.4	9.12381	23	29	26.58	26.83	22	24.6	23.325	23.3579	92	70	72.8421	73.5882	25.8	28	26.1	26.2105	21.6	23	21.7158	21.7632		April	28.9105	69.027
1989	1	5	31.8286	22.4	9.42857	23.4	29.4	26.2182	26.6455	22	25.2	23.419	23.4905	89	71	75	74.7222	25.5	29.3	26.4	26.385	21.4	23.7	21.9	21.89		May	29.0369	73.3275
1989	1	6	31.5762	22.2	9.37619	24.8	27.8	25	25.6	21.8	22.8	22	22.2	77	65	77	73	24.1	24.4	24.4	24.3	20.5	20.7	20.7	20.7		June	29.4307	70.9455
1989	1	7	31.7368	22.4	9.33684	24.6	29.4	25.8	26.4	22	23.2	22.4	22.5	80	59	75	71	24.7	24.3	24.8	24.6	20.9	20.6	21	20.8		July	29.7495	67.3764
1989	1	8	31.619	22.8	8.81905	25	29.4	24.8	26	21.6	23.8	21.4	22.3	74	63	74	70	23.5	25.8	23.2	24.2	20.1	21.6	19.9	20.5		August	29.6217	69.0177
1989	1	9	31.7048	20.2	11.5048	23	29	26.7333	27.0273	21	22	22.9905	23.0476	84	54	70.1905	71.1053	23.5	21.8	25.1238	25.1143	20.1	18.9	21.0667	21.0429		September	28.511	75.04
1989	1	10	31.8333	21.8	10.0333	22.4	28.2	26.425	26.88	20.4	22.6	22.9905	23.0524	84	62	70.1	70.7778	22.6	23.7	24.995	24.94	19.5	20.2	21.03	20.92		October	27.7369	78.6465
1989	1	11	31.7	20.6	11.1	23	28.8	26.5667	26.8455	20.6	23	22.6952	22.9	81	61	68.5714	69.7222	22.7	24.2	24.4524	24.565	19.5	20.6	20.5333	20.64		November	27.3703	78.6677
1989	1	12	31.6429	20.4	11.2429	23.4	26.2	26.5909	26.76	21.6	22.4	22.73	22.8579	86	72	69.35	71.4737	24.6	24.6	24.57	25.13	20.8	20.8	20.725	21.065		December	26.8649	74.6632
1989	1	13	31.9476	22.4	9.54762	23	29	26.7583	27.1364	21.8	24	23.4	23.245	90	66	73.65	72.6471	25.3	26.5	26.19	25.6053	21.3	22.1	21.765	21.3632
1989	1	14	32.1429	20.6	11.5429	23.8	31.025	25	27.5083	21.2	24.3095	22.2	23.265	80	57.4286	79	71.2632	23.4	25.6619	24.9	25.5905	20.1	21.3571	21	21.3619
1989	1	15	31.8381	22.8	9.0381	24.2	30.75	25.2	27.3667	21.2	24.4762	20.6	23.245	77	59.0952	66	72.5263	23.2	26.1048	21.2	25.781	19.9	21.6857	18.4	21.5095
1989	1	16	32.105	21.8	10.305	24	28	27.0333	27.1727	21	23	23.3762	23.205	77	66	72.05	72.1053	22.9	24.8	26.0286	25.4095	19.7	20.9	21.6476	21.2762
1989	1	17	32.19	22.6	9.59	24.4	29.2	25	25.9	20.4	22.6	21.2	21.4	70	57	72	66	21.3	23	22.7	22.3	18.5	19.8	19.5	19.3
1989	1	18	32.1667	22.4	9.76667	24.019	28.6	26.9167	26.9909	21.8	23	23.0667	22.9667	81.5238	62	69.1905	69.4737	24.481	24.4	25.1238	24.8381	20.6714	20.7	21.0762	20.8952
1989	1	19	32.0952	21.4	10.6952	23.2	28.6	26.85	26.99	20	23.2	23.0429	22.9526	75	64	69.381	70.3529	21.3	24.9	25.081	25.2053	18.5	21	21.0905	21.1579
1989	1	20	32.0619	22.6	9.4619	23.4	29	27.1833	27.3636	21.4	24	23.0524	23.1	84	66	69.0476	70.1053	24.2	26.5	25.0762	25.1	20.5	22.1	21.0857	21.0905
1989	1	21	32.2095	22.2	10.0095	24.6	29.8	27.1333	27.4364	21.6	25.6	23.2476	23.1857	77	72	70.9524	70.7895	23.8	30	25.6143	25.2857	20.3	24.1	21.4	21.1857
1989	1	22	32.3714	21.8	10.5714	24.8	30.6	26.8727	27.3167	22.8	24.8	23.0571	23.1333	84	63	69.3333	70.2105	26.4	27.5	25.1	25.2	22	22.6	21.0905	21.119
1989	1	23	32.1619	23.6	8.5619	25.6	29.8	27.0273	27.2455	22.2	23.8	23.2286	23.2667	75	61	68.95	71.2778	24.5	25.5	25.37	25.515	20.8	21.4	21.225	21.31
1989	1	24	32.215	23	9.215	24.2	30.9833	27.0091	27.39	21.6	23.82	22.9762	22.975	80	54.4	67.7	68.4706	24.1	24.345	24.67	24.6158	20.5	20.465	20.77	20.7368
1989	1	25	32.1429	21.4	10.7429	22.4	28.4	25	25.2	20.2	21	20.4	20.5	82	52	66	67	22.2	20	20.9	21	19.2	17.5	18.2	18.3
1989	1	26	32.0333	22.4	9.63333	23.6	29	27.3	27.5	20.2	21.8	23.1368	23.1316	74	53	67.8421	70.2353	21.4	21.3	25.0526	25.1	18.6	18.5	21.0579	21.0316
1989	1	27	31.63	21	10.63	22.6	29.6	25.6	25.9	20.4	22	21.2	21.2	82	52	68	67	22.5	21.4	22.3	22.1	19.4	18.6	19.2	19.1
1989	1	28	31.8667	20.8	11.0667	24.4	30.2167	27.05	27.2636	20.8	23.681	23.095	23.035	73	55.381	69.4	69.5556	22.2	24.2476	25.205	24.925	19.2	20.4381	21.16	20.95
1989	1	29	31.8381	23.48	8.3581	24.6286	30.85	26.9167	27.375	21.9	23.5857	22.8	22.815	78.619	54.2381	68.5	67.5789	24.3333	23.9381	24.3524	24.2095	20.6095	20.1857	20.5333	20.4429
1989	1	30	32.3	20.8	11.5	26.8	29.8	26.95	27.3583	21	21.8	22.8905	22.9143	60	50	68.2857	68.1579	21	20.8	24.7333	24.619	18.3	18.1	20.7905	20.7143
1989	1	31	32.4333	22.4	10.0333	23.2	30.4	27	26.9	20.4	23.2	22.2	21.9	78	55	66	66	22.1	23.7	23.6	23.1	19.1	20.2	20.1	19.8
1989	2	1	32.3952	23	9.39524	23.2	29.6	25.8	26.1	21.2	22.6	20.8	21.5	84	55	64	68	23.8	22.8	21.2	22.6	20.3	19.6	18.5	19.5
1989	2	2	32.3905	22	10.3905	23.8	29.8	27.1667	27.5091	19.6	24.185	22.9857	23.1526	68	56	68.5714	69.6842	20	25.19	24.9381	25.195	17.5	21.015	20.9714	21.095
1989	2	3	32.54	22.2	10.34	23.4	31.4333	27.2909	27.76	20	23.9524	23.04	23.0263	73	55.5238	67.55	68.0556	21.1	25.1619	24.935	24.9842	18.4	21.0429	20.915	20.9526
1989	2	4	32.1238	21.8	10.3238	24	28	27.3333	27.6909	19.8	24.2762	23.2381	23.281	68	58.3333	68.7619	70.1	20.3	25.719	25.4048	25.575	17.8	21.4048	21.2286	21.35
1989	2	5	32.2095	21.6	10.6095	23.2	30.6	27.4545	27.77	20	22.2	23.2053	23.2167	75	48	68	70.2632	21.3	21.2	25.2632	25.7	18.5	18.4	21.1632	21.4526
1989	2	6	32.3762	22	10.3762	24	28.4	27.6	27.7909	20.8	22.4	23.205	23.0368	75	60	67.75	69.1579	22.4	23.1	25.245	25.19	19.3	19.8	21.13	21.09
1989	2	7	32.3048	23	9.30476	24.2	28	27.625	27.7	20.8	24.135	23.3048	22.9444	74	60	69.0952	71.6111	22.3	25.7316	25.5429	25.6526	19.2	21.3947	21.3333	21.3842
1989	2	8	32.08	22	10.08	24.6095	30.9	27.3091	27.4417	22.481	24.3333	23.4286	23.419	83.1429	58.4286	70.8421	70.8	25.7381	25.7238	25.6	25.6952	21.5	21.4143	21.3714	21.4238
1989	2	9	32.2952	21.4	10.8952	23	29.6	27.3333	27.4667	19.8	20.6	23.2143	23.3667	75	44	69.2857	70.35	21	18.3	25.3571	25.6429	18.3	16.1	21.2762	21.4429
1989	2	10	32.3381	21.2	11.1381	23.4	29.8	27.3818	27.4	21.2	22.8	23.2762	23.3048	82	55	69.3333	70.3	23.7	23.1	25.481	25.4762	20.2	19.8	21.3476	21.3476
1989	2	11	32.2952	21	11.2952	22.6	29.6	27.475	27.4091	21	22.2	23.1048	23.1952	87	53	67.7143	69.05	23.8	21.9	24.8238	25.2	20.3	18.9	20.9286	21.1762
1989	2	12	32.6905	22	10.6905	23.4	28.8	27.6333	27.7455	20.6	21.6	23.3619	23.385	78	53	67.8571	69.0526	22.4	21	25.3857	25.515	19.3	18.3	21.2952	21.365
1989	2	13	32.5905	21.8	10.7905	23	29	27.8364	28.08	19.8	21	23.4	23.425	75	49	67.7895	68.9474	21	19.6	25.54	25.6211	18.3	17.2	21.39	21.4368
1989	2	14	32.48	22.2	10.28	22.8	28.6	27.5909	27.87	19.6	20.8	23.415	23.4211	75	50	67	68.4211	20.7	19.4	25.415	25.5	18	17	21.3	21.3579
1989	2	15	32.8952	20.6	12.2952	22.4	25	24.2	24	20.6	21.6	19.8	20.7	85	74	67	75	23.1	23.5	20.2	22.3	19.8	20.1	17.6	19.2
1989	2	16	32.755	23.6714	9.08357	20.2	31	27.65	27.7545	18.6	20.6	23.485	23.3474	86	39	67.55	68	20.4	17.4	25.675	25.4368	17.8	15.3	21.415	21.2526
1989	2	17	33.0095	23.765	9.24452	22.4	31.9917	27.9167	28.2273	20.8	24.3048	22.9619	23.1714	87	54	64.2381	66.6	23.5	25.1095	24.3619	24.8762	20.1	21.0286	20.5714	20.9048
1989	2	18	32.4476	19.8	12.6476	21	33.8	27.6667	27.8182	19.2	23.2	22.781	22.9714	85	41	64.9524	67.8	21	21.4	24.1857	24.7143	18.3	18.6	20.4714	20.7952
1989	2	19	32.5095	20.8	11.7095	21.4	33.6	28.2167	28.1455	20.4	24.8	22.7316	22.7421	91	49	62	65.15	23.3	25.5	23.5429	23.9286	19.9	21.4	20.0381	20.2857
1989	2	20	32.719	21.4	11.319	24.6	31	27.6	27.7545	23	24.8	22.819	23.03	87	61	64.2857	66.5263	27	27.2	24.1571	24.685	22.4	22.5	20.419	20.765
1989	2	21	32.7905	24	8.79048	24	29.8	28.175	28.0091	21.8	23.6	22.76	22.9737	83	60	62.85	66.7895	24.7	25	23.9381	24.495	20.9	21.1	20.2667	20.66
1989	2	22	33.38	22.8	10.58	23.6	30.4	27.7273	27.85	21.2	23.4	23	23.105	81	56	63.85	65.35	23.6	24.1	24.32	24.545	20.1	20.5	20.56	20.705
1989	2	23	33.5143	23.4	10.1143	24.2	31.6667	28.3	28.2364	22	24.3857	23.4143	23.3	83	53.2381	65.0476	65.9	25	25.0333	25.2095	24.9952	21.1	20.9429	21.1333	20.9762
1989	2	24	32.465	23.8	8.665	24	30.7091	27.975	27.9091	22.4	24.5	23.3619	23.6111	87	57.5714	66	68.5263	26	25.9286	25.1619	25.75	21.7	21.5762	21.1095	21.485
1989	2	25	32.9667	23.8	9.16667	23.8	30.8	26.8	27	22.4	23.2	22.8	22.8	89	53	71	71	26.2	23.4	25.1	24.9	21.8	20	21.2	21
1989	2	26	33.2316	23	10.2316	23.2	30.6083	28	27.98	23	24.3048	23.25	23.28	98	55.7143	63.45	66.3684	27.9	25.3381	24.735	25.045	22.9	21.1571	20.8	21.015
1989	2	27	33.1524	23.8	9.35238	24.2	30.2	27	27.1	22.8	24.2	23.4	23.5	89	61	74	75	26.8	26.2	26.4	26.5	22.2	21.9	22	22
1989	2	28	32.8381	23.8	9.0381	25	32.8	27.55	27.7909	22	24.8	23.0905	23.2737	77	52	63.95	66.85	24.4	26	24.4905	24.9857	20.7	21.7	20.6905	21.0286
1989	3	1	33.25	23.8	9.45	24.4	30.2	27.5385	27.7583	21.6	24	23.2364	23.2211	78	60	65.3636	66.3529	23.9	25.7	25	24.6316	20.4	21.6	20.9909	20.7947
1989	3	2	33.2762	23.6	9.67619	24.2	30.2	26.6	26.9	21.2	23.4	22.4	22.3	77	57	70	68	23.2	24.3	24.3	23.9	19.9	20.6	20.6	20.4
1989	3	3	33.7	23.4	10.3	24.6	31.4	28.0231	28.25	22	24	23.6091	23.5636	80	54	65.9048	68.2105	24.7	24.9	25.8136	25.7136	20.9	21.1	21.5409	21.4682
1989	3	4	33.9136	24	9.91364	24.4	30	27	27.1	22	23.6	23	22.9	81	59	71	70	24.8	24.9	25.4	25.1	21	21	21.4	21.1
1989	3	5	33.1545	23.6	9.55455	24.8	29.2	28.0462	28.2077	22.8	23.8	23.5864	23.7091	84	64	66.2727	68.8333	26.4	25.9	25.6636	26.0136	22	21.7	21.4455	21.6682
1989	3	6	32.7818	23	9.78182	23.6	29	28.2	28.1667	21.6	22.2	23.5318	23.5524	84	56	66.8182	68.1765	24.5	22.3	25.6864	25.781	20.7	19.2	21.4273	21.4952
1989	3	7	32.8455	22	10.8455	24	31.9231	28.0923	28.25	20.6	24.5667	23.0864	23.48	74	57.0455	65.3333	68.7368	22	26.0273	24.65	25.4727	19	21.65	20.7682	21.3091
1989	3	8	32.9682	23.8	9.16818	24.6	32.2	28.1231	28.2846	21.8	23.8	23.2864	23.4429	78	50	65.65	68.3889	24.3	23.9	25.1136	25.3182	20.6	20.4	21.0591	21.2091
1989	3	9	33.2818	23.4	9.88182	23.6	31.4	28.2462	28.45	22.8	23.2	23.675	23.63	93	50	65.6	69.2353	27.2	23	26.0667	26.0286	22.5	19.7	21.6333	21.6
1989	3	10	33.3636	23.4	9.96364	24.8136	31.2	28.0769	28.375	22.8091	23.2	23.7333	23.66	84.1364	51	66.381	68.6471	26.3955	23.1	26.2364	26.1524	21.8909	19.8	21.7545	21.7048
1989	3	11	33.5455	23.4	10.1455	24	30.6	26.4	26.9	22.6	23.8	23	23.1	89	57	75	74	26.5	25	25.8	25.8	22	21.1	21.6	21.6
1989	3	12	32.887	21.4	11.487	21.4	26.6	27.7538	27.9846	23.0182	21.8	23.5304	23.8045	82.1818	66	66.6087	68.5	26.3522	22.9	25.5913	25.9045	21.8696	19.7	21.3174	21.5455
1989	3	13	33.6565	20.4	13.2565	21.8	27.6	28.0615	28.5273	20.6	21.6	23.6435	23.7773	90	59	67.4348	68.3889	23.5	21.8	25.8957	26.0818	20.1	18.9	21.5609	21.6682
1989	3	14	33.5304	21.2	12.3304	21.6	29.2	28.4667	28.6273	22.8864	23	23.6091	23.6526	81.2273	59	66.45	66.8125	26.1909	24	26.0045	25.64	21.8045	20.4	21.5773	21.385
1989	3	15	33.0913	21.2	11.8913	24.6	30	28.3455	28.36	21.6	22.6	23.5091	23.6545	77	53	65.0476	67.2778	23.8	22.5	25.4143	25.7476	20.3	19.4	21.2238	21.4476
1989	3	16	33.0909	22.6	10.4909	23.8	30	28.5846	28.4667	21	22.8	23.6217	23.45	78	54	65.9545	68.2632	23	23	25.6261	25.687	19.7	19.7	21.4087	21.4565
1989	3	17	33.5348	23.4	10.1348	24	29.4	28.2692	28.5583	21.4	24.2864	23.3864	23.4286	80	51.2727	65.6818	65.2353	23.8	24.6682	25.25	25.1238	20.3	20.7591	21.1682	21.0905
1989	3	18	33.4739	22.2	11.2739	23.2	31	27.9917	28.3727	20.4	21.2	23.3217	23.3048	78	42	62.8261	65.2222	22.1	18.7	24.7565	24.9182	19.1	16.4	20.813	20.9409
1989	3	19	33.9087	23.9714	9.93727	23.6	30.4	28.45	28.8273	21.6	23.8	23.4783	23.39	84	58	63.8571	63.375	24.5	25.1	25	24.75	20.7	21.2	20.9864	20.865
1989	3	20	33.8913	23.6	10.2913	23.8	31.2	28.5385	28.8833	22.4	23	23.9522	23.9522	89	50	64.8261	67.4211	26.2	22.7	25.8217	26.1043	21.8	19.5	21.513	21.6913
1989	3	21	33.8261	21.8	12.0261	22.6	31	28.3429	28.4846	20.6	22	23.5435	23.7652	84	46	64.3043	66.9474	22.9	20.5	25.3435	25.913	19.7	17.9	21.2391	21.5913
1989	3	22	33.2565	21.2	12.0565	22.2	32.4	28.3286	28.2462	20	27.4	23.7652	23.7545	82	68	66.2174	68	21.9	33.2	25.9391	26.0091	19	25.8	21.613	21.6636
1989	3	23	33.4304	21.2	12.2304	23.2	32.4	26.4	27.1	20.4	23.2	21.4	21.7	78	46	64	63	22.1	22.3	22.2	22.2	19.1	19.3	19.2	19.2
1989	3	24	33.7565	22.4	11.3565	23.4	32.2	28.4615	28.5583	22.2	23.4	23.6714	23.8333	90	48	65.0476	67.1111	26	23	25.6	25.981	21.7	19.7	21.3952	21.6667
1989	3	25	33.9565	22.6	11.3565	24	30.6	26.4	26.9	20.6	21.8	21	21.1	74	46	62	61	22	20.3	21.3	21.2	19	17.7	18.5	18.4
1989	3	26	33.8696	22.2	11.6696	24	30.6	28.3	28.6923	21	22.2	23.613	23.787	77	48	64.2609	67	22.9	21.2	25.4435	25.8565	19.7	18.4	21.2609	21.5391
1989	3	27	33.8783	22.8	11.0783	23.6	31.8	27	27.4	21.8	22.4	21.8	22	86	44	64	65	24.9	20.9	22.7	22.8	21	18.2	19.5	19.6
1989	3	28	34.2	22.4	11.8	23.2	30.6	28.7571	29.0769	20.8	22	24.0783	23.9773	81	47	64	65.3889	23	20.7	26.2174	26.0455	19.7	18.1	21.7348	21.6591
1989	3	29	34.0409	21.8	12.2409	23	31	29.1846	29.2308	20.4	22.2	24.4182	24.145	79	47	65.6818	66.5	22.2	20.9	26.6727	26.4714	19.2	18.2	21.9864	21.9238
1989	3	30	34.4043	22.6	11.8043	23.4	31.4	28.8929	29.3455	21.4	25.0524	24.3739	24.2053	84	51.6667	66.3043	65.125	24.2	26.119	26.7391	26.3737	20.5	21.6048	22.0783	21.8421
1989	3	31	34.3182	22.4	11.9182	26.0826	33.5846	28.9	29.3769	23.5773	25.35	24.1348	24.2857	81.3182	52.7727	64.0435	65.8889	27.3435	26.8318	26.0739	26.5818	22.4913	22.0227	21.6696	21.9818
1989	4	1	34.6478	23	11.6478	25.6	32.1	29	28.9	22	22.8	23.8	22.9	73	45	65	64.6316	24	21.6	26	23.9	20.5	18.7	21.8	20.3
1989	4	2	34.4739	22.7	11.7739	24.8	33.3	29.6	29.3	22.6	22	22	22.2	83	37	52	57	26	19	21.4	22.1	21.7	16.7	18.6	19
1989	4	3	33.6565	23.2	10.4565	23.8	30	28.6	27.8	23.4	24	23.2	23.5	97	61	64	67.75	28.5	25.9	24.9	26.4	23.2	21.6	21	22
1989	4	4	33.7304	22.8	10.9304	24.4	31.4	28	28	23.2	24.6	23.6	23.8	90	58	69	68.5882	27.6	26.4	26.2	26.8	22.7	22	21.9	22.2
1989	4	5	34.2636	24.4	9.86364	24.8	30.6	28.6	28.1	23.6	25	24	24.2	91	64	68	67.2353	28.3	28	26.8	27.7	23.1	22.9	22.2	22.8
1989	4	6	34.0696	24.6	9.46957	25.6	32	28.6	28.7	23.4	25.6	24.4	24.5	83	60	71	70.5556	27.3	28.6	27.8	27.9	22.5	23.3	22.8	22.9
1989	4	7	34	24	10	25	33	29.8	29.4	22.8	25.4	24.4	24.2	83	55	64	68	26.3	27.4	27	26.9	21.9	22.6	22.3	22.3
1989	4	8	33.8913	24.3	9.5913	25.9	32.5	29.2	29.2	23.6	25.6	25	24.7	83	58	71	68.9444	27.6	28.3	28.9	28.2	22.7	23.1	23.5	23.1
1989	4	9	34.3273	25.2	9.12727	26.1	32.2	28.8	29	24.6	25.5	24.6	24.9	89	59	71	66.5294	29.9	28.2	28.1	28.8	24.1	23.1	23	23.4
1989	4	10	34.4091	24.2	10.2091	25.3	32.4	29	28.9	23.2	25.8	24.6	24.5	84	59	70	68.3333	27	28.8	28	28	22.4	23.4	23	22.9
1989	4	11	34.313	24.8	9.51304	25.8	34.5	29.4	29.8	23.4	26	25.8	25.1	82	51	75	66.1765	27.2	28	30.8	28.7	22.5	22.9	24.6	23.3
1989	4	12	33.7636	24.4	9.36364	25.6	32	29.8	29.3	25.4	26.8	25.6	25.9	98	67	72	68	32.3	31.8	30	31.4	25.3	25.1	24.1	24.8
1989	4	13	34.1565	24.2	9.95652	25.4	32	29	28.9	24.2	26	25	25.1	91	62	72	70	29.4	29.6	29	29.3	23.8	23.9	23.5	23.7
1989	4	14	34.3609	25	9.36087	25.2	31.5	28.4	28.4	24.2	25.4	24.4	24.7	92	61	72	68.4118	29.5	28.4	27.9	28.6	23.8	23.2	22.9	23.3
1989	4	15	34.4304	24.2	10.2304	25	31.8	29.4	28.9	24	26.2	25.4	25.2	92	64	73	68	29.2	30.3	29.8	29.7	23.6	24.3	24	24
1989	4	16	34.5174	23.8	10.7174	25.5	32.6	28.5	28.8	24	26.8	24.5	25.1	88	64	72	75	28.8	31.4	28.1	29.4	23.4	24.9	23	23.8
1989	4	17	33.9522	24.2	9.75217	25.9	33.4	28.9	29.3	24.6	27.9	25.6	26	90	66	77	78	30.1	33.9	30.6	31.5	24.1	26.2	24.4	24.9
1989	4	18	34.1435	24	10.1435	25.8	31.5	28.2	28.4	23.6	27.8	23	24.8	83	76	64	74	27.7	34.9	24.6	29.1	22.8	26.6	20.9	23.4
1989	4	19	33.7826	24.4182	9.36443	26.0826	32.3231	27.6615	28.3308	23.95	25.2619	24.7136	24.49	83.5	56.7143	73.2727	71.4706	28.2364	27.1571	28.4	27.59	23.0364	22.381	23.0682	22.635
1989	4	20	33.9304	24.5667	9.36377	26.1783	32.5385	28.6538	28.9692	24.0773	25.3095	24.4857	24.535	83.7273	55.619	70.5	69.4375	28.4864	27.119	28.0571	27.66	23.1773	22.3238	22.8952	22.68
1989	4	21	34.1739	24.6591	9.51482	26.2478	32.5667	28	28.5091	24.1227	25.2476	24.4727	24.545	83.0909	53.381	74.4545	69.5882	28.4545	26.6095	28.1091	27.535	23.1727	21.9714	22.8909	22.57
1989	4	22	34.313	24.3143	9.99876	25.8435	32.4923	28.6154	28.9333	23.8217	25.4333	24.8174	24.5952	84.6522	55.5238	72.7273	70	28.0913	27.3048	28.413	27.681	22.9565	22.4381	23.0826	22.6762
1989	4	23	34.0857	24.7	9.38571	26.1091	32.1538	29.2167	29.2333	24.2	25.5238	24.713	24.715	85.4545	57	69.8696	69.8421	28.8409	27.6286	28.0739	27.87	23.3818	22.6143	22.8609	22.775
1989	4	24	33.3217	24.5857	8.73602	26.0739	31.8846	28.8545	29.175	24.0957	25.1476	24.5348	24.5095	85.087	58.9048	69.9545	70.8333	28.6	27.1524	27.7391	27.6381	23.2739	22.3143	22.7174	22.6524
1989	4	25	33.9182	24.6619	9.25628	26.2136	32.2417	28.8667	29.1455	24.0773	25.4864	24.6143	24.6857	83.8182	57.2609	66.5238	69.4737	28.45	27.6182	27.3571	27.719	23.1773	22.65	22.5143	22.7286
1989	4	26	33.7727	24.925	8.84773	26.5318	31.7083	28.35	28.7	24.1381	25.4091	24.3091	24.6524	81.8571	58.6957	71.1905	71.6111	28.3619	27.6227	27.5048	27.895	23.1143	22.6318	22.6	22.815
1989	4	27	33.95	24.5286	9.42143	26.3045	32.55	28.7667	29.1333	24.0045	25.4682	24.2864	24.5864	82.5909	57.3913	68.7619	69.8421	28.2227	27.6636	27.5364	27.8045	23.0455	22.6773	22.6273	22.7773
1989	4	28	34.0714	24.7476	9.32381	26.5364	33.1667	28.8833	29.3833	24.1591	25.8	24.5571	24.8429	81.9545	55.1364	68.7143	67.8889	28.4318	27.9667	27.6636	27.9714	23.1636	22.8714	22.7136	22.8857
1989	4	29	34.2273	24.7619	9.46537	26.2952	32.6385	28.85	29.0364	23.9	25.6455	24.59	24.695	81.4286	56.3913	67.5263	67.5	27.7762	27.6364	27.485	27.545	22.7905	22.6591	22.58	22.635
1989	4	30	34.3095	25.0714	9.2381	26.7818	33.4167	29.3417	29.6667	24.2273	25.6857	24.7947	24.8632	80.8182	56.3636	68.8947	68.1667	28.4227	27.8762	28.145	28.0263	23.1682	22.7857	22.98	22.9053
1989	5	1	34.4	25.03	9.37	26.7762	33.5857	28.7923	29.5462	24.26	25.9762	24.965	24.9842	81.3	56.3333	71.25	69.5556	28.515	28.5619	28.605	28.3947	23.22	23.1762	23.26	23.1263
1989	5	2	34.5143	24.7111	9.80317	26.5818	33.2923	28.5769	29.7091	24.48	26.0238	24.8905	25.13	83.05	57.6667	70.45	70.2632	29.115	29.1286	28.7905	29.005	23.565	23.5	23.3381	23.475
1989	5	3	34.1905	24.5368	9.65363	26.1955	33.2154	28.9385	29.4923	24.415	25.7952	24.8286	25.035	85.5	59.381	75.5714	73.3684	29.27	28.5952	28.9429	28.885	23.65	23.1857	23.4333	23.395
1989	5	4	33.7667	24.7579	9.00877	26.2682	31.7538	28.2462	28.6923	24.5	25.6095	24.5762	24.8952	85.9524	58.619	73.9524	73.6	29.4667	27.9429	28.2429	28.5429	23.7476	22.8381	23.0476	23.2143
1989	5	5	33.3048	24.19	9.11476	25.8045	32.1615	28.6077	28.8385	23.9952	25.3952	24.605	24.635	86.7143	59.7143	73.35	73.2	28.6238	27.8667	28.3714	28.281	23.2857	22.7714	23.1571	23.0571
1989	5	6	33.2857	24.4211	8.86466	26.05	31.7846	28.5923	28.7769	24.3048	25.54	24.655	24.7474	85.5	59.9524	73	72.8	29.1	28.1143	28.4714	28.5571	23.5524	22.8857	23.1714	23.2048
1989	5	7	33.6571	24.55	9.10714	26.1045	32.3	28.5923	28.9077	24.2905	25.8048	24.985	25.04	86.3333	60.0952	74.1	72.6316	29.119	28.6381	29.005	28.875	23.5714	23.2238	23.495	23.4
1989	5	8	33.7238	24.495	9.22881	26.4273	32.0308	28.1538	28.6923	24.6095	25.955	24.955	25.2222	84.6842	61.1	75.6	74.4	29.6714	29.085	29.085	29.27	23.8667	23.47	23.545	23.635
1989	5	9	33.981	24.2167	9.76429	26.5636	32.7231	27.7385	28.7545	24.775	26.21	25.125	25.3056	86.1579	59.25	77.6	74.7895	30.035	29.045	29.6	29.5316	24.075	23.465	23.82	23.7789
1989	5	10	33.681	24.7	8.98095	26.5227	32.0385	28.6385	28.9462	24.5368	26.4	25.015	25.3158	86.3684	62.15	73.9474	71.7647	29.5368	30.14	29.2579	29.5778	23.8263	24.14	23.6105	23.8111
1989	5	11	34.1762	24.78	9.39619	26.3636	32.8462	28.8	29.2417	24.8095	26.475	25.2526	25.4737	88.2381	59.55	75	73.3158	30.219	29.95	29.6211	29.8632	24.181	23.965	23.8263	23.9579
1989	5	12	34.2571	24.58	9.67714	26.4952	33.225	29.0692	29.5455	24.6143	25.9632	25.3421	25.2421	85.7619	57.4444	73.3158	71.4706	29.6286	28.9944	29.6	29.2	23.8571	23.4333	23.8211	23.6111
1989	5	13	34.6286	24.9684	9.66015	26.6227	33.3231	28.55	29.25	24.8238	26.3842	24.9526	25.3632	86.2857	57.65	73.5882	71.5294	30.0524	29.53	29.4167	29.5278	24.1	23.705	23.7	23.75
1989	5	14	33.8955	24.95	8.94545	26.5455	32.575	29.0143	29.5091	24.6591	26.2632	25.3286	25.3632	85.0909	61.55	72.7	73.6111	29.6409	29.935	29.6238	29.675	23.8591	23.96	23.8095	23.825
1989	5	15	33.7591	25.3048	8.45433	26.7682	32.6857	28.9714	29.575	24.7048	26.1857	25.1	25.2316	84.381	64.0476	72.5263	73.3529	29.6571	30.619	29.1952	29.73	23.8571	24.2619	23.6095	23.85
1989	5	16	33.9286	24.7476	9.18095	26.4818	32.7571	28.5	28.9769	24.7571	26.3048	25.2368	25.4222	86.8095	60.381	75.6316	74	29.95	29.6571	29.615	29.615	24.0364	23.8476	23.87	23.85
1989	5	17	33.9364	24.305	9.63136	26.5727	32.5857	28.5867	28.9357	24.5409	26.4286	25.2143	25.3619	84.7727	60.8	76.4286	74.7222	29.3773	29.515	29.4	29.345	23.7045	23.73	23.7286	23.695
1989	5	18	34.4909	24.635	9.85591	26.7318	33.2643	28	29.1692	24.7864	26.3286	24.9955	25.3381	85.4545	57.5238	74.7619	72.8421	29.9273	29.281	29.1455	29.3952	24.0045	23.6048	23.5864	23.7
1989	5	19	34.1091	24.295	9.81409	26.4136	32.85	28.7714	29.2083	24.5955	26.3579	25.2682	25.3947	86.7727	59.2632	75.4091	74	29.7182	29.6158	29.6545	29.5842	23.9091	23.8	23.8773	23.8263
1989	5	20	34.3	24.4263	9.87368	26.6091	33.1571	27.9071	29.0231	24.8136	26.3773	24.9182	25.4143	85.7619	59.4545	81.5714	75.9474	30.0727	29.7227	29.7714	29.8238	24.1318	23.8636	23.9286	23.9476
1989	5	21	34.1667	24.115	10.0517	26.0455	33.2333	27.5	28.5714	24.2	26.5136	25.0545	25.09	86.4	59.7727	80.3182	74.8636	28.9952	29.75	29.8318	29.4714	23.481	23.8545	23.95	23.7238
1989	5	22	34.3727	24.71	9.66273	26.7455	33.2385	27.8071	28.8714	24.6524	26.0429	24.84	25.22	84.8095	57.5455	76.95	73.2	29.6143	28.75	29.019	29.2286	23.8429	23.3182	23.5095	23.6095
1989	5	23	34.4727	24.62	9.85273	26.5545	33.1071	29	29.5167	24.5048	26.5095	25.0619	25.36	84.6667	60.0476	75.2857	73.0476	29.3667	29.8857	29.2429	29.455	23.6905	23.9429	23.6476	23.74
1989	5	24	34.4773	24.3476	10.1297	26.25	33.5643	28.9385	29.5385	24.281	26.2818	25.2524	25.2476	85.5238	59.4545	78.25	74.3	28.981	29.4045	30.1381	29.4524	23.5095	23.6864	24.1476	23.7619
1989	5	25	34.2318	24.1571	10.0747	26.4955	33.0143	28.3071	29.0333	24.5095	26.5762	25.095	25.4	85.4286	62.2381	77.3	73.9048	29.4143	30.4667	29.58	29.835	23.7476	24.2762	23.79	23.945
1989	5	26	33.5727	24.245	9.32773	26.0091	32.7846	27.575	28.475	24.4409	26.181	24.9714	25.1737	87.619	61.4762	75.7619	75.25	29.5636	29.6143	29.0545	29.381	23.8136	23.7952	23.5182	23.6952
1989	5	27	33.8182	24.1048	9.71342	26.5727	32.65	27.7714	28.8231	24.6714	26.075	24.9591	25.1211	85.2381	59.4	74.3333	71.6842	29.6905	29.09	29.1	28.9842	23.881	23.52	23.5409	23.4895
1989	5	28	33.8238	24.2	9.62381	26.4	32.8714	27.8692	28.8	24.4952	26.1333	24.7286	25.1316	85.7143	62	78.5714	73.8421	29.4143	29.685	28.9682	29.3316	23.7381	23.86	23.4409	23.6789
1989	5	29	34.0714	24.3667	9.70476	26.2818	32.1214	28.3231	28.7	24.4667	26.1682	25.2	25.235	86.1	61.5455	75.3333	75.0526	29.4429	29.5227	29.6619	29.5571	23.7571	23.7955	23.8762	23.7905
1989	5	30	33.9952	24.381	9.61429	26.45	32.2143	27.4857	28.2	24.6048	26.3045	25.1045	25.3619	86.381	60.1364	77.2727	74.8421	29.6238	29.5727	29.5591	29.6095	23.8619	23.7909	23.8182	23.8286
1989	5	31	34.2286	24.525	9.70357	26.55	33.0308	28.2538	28.8231	24.3524	26.1857	25.181	25.1421	82.5	58.8095	74.0952	72	28.7762	29.2714	29.319	28.8947	23.3619	23.6143	23.6667	23.4421
1989	6	1	34.4364	24.41	10.0264	26.587	32.8667	28.4143	29.1214	24.8409	26.5571	25.1524	25.5632	85.5238	59.8636	77.5	74.3333	30.0455	30.0364	29.7286	30.0095	24.1136	24.0682	23.881	24.0524
1989	6	2	34.2455	24.25	9.99545	26.8273	32.9429	28.4667	29.5083	24.7409	26.2	24.8286	25.281	83.7619	61.15	75.1429	71.8947	29.5429	29.695	28.8667	29.2889	23.8238	23.865	23.419	23.6667
1989	6	3	34.7364	24.6684	10.0679	26.5909	33.1714	28.52	29.075	24.6048	25.87	24.9762	25.0556	84.5238	55.0476	74.3	71.2222	29.481	28.18	28.9048	28.6667	23.7667	22.92	23.4429	23.2722
1989	6	4	34.5636	24.3684	10.1952	26.8	33.0353	28.76	29.3286	24.3857	26.0545	24.9455	25.119	81.6842	55.5	72.9545	69.7895	28.7579	28.4909	28.8636	28.4579	23.3684	23.1864	23.3773	23.1789
1989	6	5	34.44	24.6842	9.75579	26.5773	32.96	28.8	29.2643	24.6182	26.4136	25.155	25.345	83.6667	59.5238	76	73.5882	29.2143	29.919	29.565	29.5632	23.6524	23.9	23.795	23.7789
1989	6	6	34.3318	24.5316	9.80024	26.3591	32.6533	29.2286	29.4643	24.6773	26.2048	25.019	25.281	86.9524	57.7143	74.6667	73.0526	29.8381	29.0619	29.0857	29.335	23.9905	23.5476	23.5571	23.705
1989	6	7	34.3318	24.22	10.1118	26.3957	32.86	28.0533	28.9133	24.4591	26.1136	24.8773	25.1455	84.8636	58.2273	75.8182	73.55	29.2727	29.0273	29.0227	29.0955	23.6364	23.5045	23.4773	23.5409
1989	6	8	34.245	24.7	9.545	26.6565	32.88	29.2533	29.5571	24.65	26.3381	25.2381	25.3905	84.5	59.1905	72.9524	73.2105	29.5409	29.581	29.2905	29.419	23.8182	23.8238	23.681	23.7476
1989	6	9	34.2955	25.0667	9.22879	26.8565	32.5333	29.5	29.6467	24.8045	26.3636	25.0136	25.4	83.1818	58.9048	74	71.7895	29.5091	29.8143	29.0727	29.4	23.7909	23.9429	23.5273	23.7095
1989	6	10	34.3909	24.6667	9.72424	27.0609	32.7067	29.1733	29.5929	24.6864	26.1636	24.981	25.2952	81.5455	57	73.4286	70.6316	29.3136	28.9182	28.8952	29.0762	23.6909	23.45	23.4429	23.5429
1989	6	11	34.4667	24.8571	9.60952	26.8261	32.9214	29.5267	29.8	24.6227	26.2455	25.1955	25.35	83.3182	59.3333	72.5	71.9474	29.4182	29.3571	29.1909	29.2762	23.7364	23.7	23.6136	23.6524
1989	6	12	34.481	24.8143	9.66667	27.2087	33.15	28.98	29.6	24.7955	26.3318	24.9095	25.3286	83.0909	57.8636	72.2857	70.8421	29.6545	29.35	28.6381	29.1762	23.8682	23.6773	23.2905	23.5857
1989	6	13	34.7	24.7238	9.97619	26.7391	32.7333	29.4357	29.4214	24.6952	26.2955	25.1409	25.4143	83.6667	57.4545	70.4545	70.95	29.4864	29.1773	28.8227	29.1591	23.7818	23.5955	23.3818	23.5909
1989	6	14	34.4524	24.5619	9.89048	26.5864	32.0857	29.0714	29.0357	24.5545	26.6227	25.0909	25.4273	84.6667	62.1818	75.2273	73.7368	29.4381	30.6727	29.3	29.6619	23.7571	24.2864	23.6591	23.819
1989	6	15	34.0227	24.4429	9.57987	26.6043	32.4667	29.9267	29.6867	24.5818	26.075	25.1091	25.265	84.3636	59.3158	69.8636	71.2353	29.4273	29.3158	28.75	29.1842	23.7636	23.6842	23.35	23.6053
1989	6	16	34.2762	24.7905	9.48571	26.9696	33.0286	29.1	29.6231	24.5333	26.0905	25	25.21	80.4286	57.2381	70.9048	69.5789	28.7727	28.8048	28.6286	28.7524	23.3818	23.381	23.281	23.3571
1989	6	17	34.3636	25.1	9.26364	27.0217	32.54	29.7857	29.6667	24.7429	26.145	24.8909	25.2474	81.4286	58.2857	68.1429	68.6667	29.2095	29.0381	27.8909	28.735	23.6286	23.5143	22.8591	23.355
1989	6	18	34.4864	25.0571	9.42922	27.113	32.6	29.34	29.5643	24.6667	26.1667	25.2	25.26	80.5714	59.2381	70.8571	69.3158	29.2048	29.2857	29.0182	28.89	23.6	23.6333	23.5273	23.44
1989	6	19	34.3	25.3762	8.92381	26.9318	32.4	29.35	29.4357	24.6727	26.2095	24.819	25.2524	81.0952	57.7143	68.65	69.2353	29.0762	29.0857	28.015	28.5474	23.5524	23.5381	22.915	23.2211
1989	6	20	34.0909	24.7095	9.38139	27.1318	32.4267	28.4467	29.16	24.5909	26.2238	24.981	25.3	79.9048	59.2727	70.25	70.1667	28.7762	29.4045	28.6429	28.79	23.381	23.7045	23.281	23.375
1989	6	21	34.2818	25.3619	8.91991	26.8364	32.6143	29.6533	29.6929	24.5955	26.2476	25.0429	25.2952	81.3333	58.8095	71.3333	71	29.019	29.3476	28.8095	29.02	23.5143	23.6905	23.3762	23.51
1989	6	22	34.5773	25.4952	9.08203	27.1522	33.1	29.8133	29.94	24.7409	26.1727	25.05	25.215	79.9545	57.4091	69	68.7368	29.2909	28.9909	28.765	28.755	23.6545	23.4682	23.36	23.365
1989	6	23	34.6136	25.1524	9.46126	26.8818	32.7875	29.7333	29.86	24.5182	26.2095	25.135	25.29	82	57.4762	70.25	69.6471	28.8905	29.0143	28.785	28.7737	23.4429	23.4905	23.38	23.3684
1989	6	24	34.6476	25.2095	9.4381	27.013	32.6071	28.7692	29.3714	24.4864	25.8105	24.765	25.0053	80.8182	54.9474	70.8947	68.0588	28.8864	27.9158	27.94	28.0842	23.4227	22.8579	22.865	22.9474
1989	6	25	34.2409	24.68	9.56091	26.9174	32.6467	29.6533	29.7467	24.4591	25.9333	24.6909	24.981	81.7273	56	68.1364	69	28.9318	28.3095	27.8409	28.2667	23.4636	23.0857	22.8364	23.0619
1989	6	26	34.1455	24.6714	9.47403	27.0391	32.5286	28.4267	29.1	24.455	25.9	24.6136	24.9789	79.75	56.75	71.7273	69.7059	28.49	28.335	28.0364	28.1632	23.2	23.1	22.9227	23.0105
1989	6	27	34.2364	24.34	9.89636	26.5739	31.8643	28.8143	29.0067	24.3273	25.925	24.9333	25.09	83	57.4286	73.25	72.3158	28.8409	28.5952	28.7952	28.7524	23.4273	23.2333	23.3905	23.3619
1989	6	28	34.1545	24.8	9.35455	26.9478	32.62	29.1	29.3714	24.4909	25.7429	24.6905	24.9	81.4091	56.0476	72.6667	70.2222	28.9773	27.9429	28.4286	28.265	23.4864	22.881	23.1714	23.075
1989	6	29	34.6318	24.95	9.68182	26.8913	32.8133	29.3067	29.6067	24.4286	25.8364	24.8455	25.0619	81.6667	55.5909	68.3182	68.8421	28.8905	28.0773	28.1091	28.4143	23.4333	22.9318	22.9727	23.1333
1989	6	30	34.2909	24.83	9.46091	26.9304	32.32	27.98	28.76	24.2455	26.0591	24.7864	25.0364	79.8182	57.9545	76.1364	72.1	28.3409	28.8318	28.8227	28.6636	23.1273	23.2955	23.3409	23.2591
1989	7	1	34.4636	24.9571	9.50649	26.6375	32.94	29.1625	29.5062	24.1826	25.8435	24.7045	24.9273	81.4783	55.8261	68.8571	68.9444	28.387	28.1478	28.019	28.2476	23.1435	22.987	22.9333	23.0524
1989	7	2	34.687	25.1381	9.54886	27.0917	33.0933	29.84	29.9437	24.3174	25.5913	24.5087	24.8043	78.8261	53.8261	64.1818	66.1	28.3478	27.3783	26.9696	27.5739	23.1348	22.5217	22.2652	22.6435
1989	7	3	34.4565	25.205	9.25152	27.1783	33.05	29.3846	29.7467	24.2261	25.5591	24.8045	24.8238	78.0909	53.6818	66.9048	66.3333	28.0136	27.2909	27.8045	27.505	22.9182	22.4909	22.7955	22.62
1989	7	4	34.6217	25.2143	9.40745	26.8125	33.125	29.2667	29.5938	24.287	25.4273	24.8087	24.7864	81.0435	53.6364	68.7391	68.3	28.5783	27.0636	27.8	27.6955	23.2609	22.3455	22.7913	22.7364
1989	7	5	34.5565	25.1571	9.39938	26.9667	32.825	29.7733	29.8286	24.4091	25.83	24.4739	24.91	81.6818	54.9048	66.6364	68.1579	28.8545	27.9286	27.1783	28.0429	23.4045	22.8524	22.3261	22.9143
1989	7	6	34.7091	24.95	9.75909	26.887	33.1308	28.9714	29.5769	24.0682	25.5409	24.7095	24.8095	79.4091	52.9524	69.5714	66.6667	27.9864	27.2905	27.9905	27.775	22.9091	22.4524	22.8952	22.77
1989	7	7	34.6591	25.3368	9.32225	27.1	32.6933	29.14	29.5923	24.3045	25.8286	24.5545	24.8952	79	55.0952	67.1905	67.9444	28.3545	28.0238	27.4273	27.9714	23.1227	22.8905	22.5955	22.9
1989	7	8	34.4091	25.0632	9.34593	26.8167	32.62	29.5733	29.6533	24.2182	25.5762	24.4762	24.7429	79.4091	55.5	65	67.3684	28.087	27.7091	27.0364	27.55	22.9652	22.7136	22.3364	22.6409
1989	7	9	34.619	25.26	9.35905	26.9417	32.6133	29.8154	29.7308	24.3087	25.6	24.6714	24.82	79.7273	55.9091	65.05	67.7222	28.4739	27.8455	27.5905	27.97	23.1696	22.7636	22.6571	22.875
1989	7	10	34.6045	25.2	9.40455	27.0261	32.94	29.3467	29.7333	24.2217	25.6091	24.7714	24.75	79.0909	53.8095	68.2381	67.1176	28.2318	27.319	27.95	27.565	23.0455	22.4571	22.8636	22.63
1989	7	11	34.2682	24.835	9.43318	26.7958	32.62	29.5643	29.5615	24.1478	25.681	24.6381	24.7684	80	56.4762	67.35	68.2941	28.6913	27.9905	27.8571	27.9737	23.3	22.8619	22.819	22.8789
1989	7	12	34.5682	24.9476	9.62056	26.6833	32.7133	29.6267	29.6867	24.4217	25.8143	25.0182	25	82.6818	56.3182	67.8182	70.0526	29.0043	28.2727	28.387	28.3909	23.4957	23.0545	23.1174	23.1364
1989	7	13	34.9	25.1238	9.77619	26.6913	33.16	29.225	29.4769	24.4304	25.525	24.7238	24.7211	80.6667	53.9091	68.0526	68.5	28.5182	27.5818	27.681	27.985	23.2045	22.65	22.7095	22.89
1989	7	14	35	25.3619	9.6381	27.0217	33.3133	29.1231	29.3643	24.5364	25.7762	24.5524	24.9	80.7143	52.7727	68.619	67.1176	28.981	27.6045	27.6273	27.8316	23.4857	22.6409	22.6818	22.7947
1989	7	15	34.7409	25.02	9.72091	26.9958	33.2857	29.7133	30.2385	24.3391	25.6273	24.7182	24.8909	79.6364	53.5455	67.2273	67.5263	28.5783	27.5591	27.8739	28.0091	23.2652	22.6591	22.8304	22.9182
1989	7	16	34.935	24.4762	10.4588	26.7083	32.66	29.4692	29.6462	24.2864	25.8636	24.7333	24.9429	81.5455	55.4348	67.95	68.5789	28.7087	27.9304	27.9727	28.2	23.3391	22.8391	22.9136	23.0318
1989	7	17	34.8	25.1857	9.61429	27.1875	32.9867	29.66	29.86	24.4783	25.725	24.5952	24.945	79.6818	53.8636	64.5	66.5	28.6727	27.5455	27.5045	27.7429	23.3182	22.6591	22.6182	22.7714
1989	7	18	34.8545	25.0857	9.76883	26.7958	32.8133	29.7167	29.8077	24.3826	25.6619	24.6091	24.8333	81.2273	53.2273	64	65.7368	28.7435	27.4955	27.0045	27.6095	23.3522	22.6273	22.3273	22.681
1989	7	19	35.6455	25.2381	10.4074	27.0125	33.7867	30.54	30.4533	24.4591	25.919	24.9727	25.0476	80.6364	52.1364	64.3636	65.8	28.9435	27.9364	27.8783	28.0955	23.4696	22.8409	22.8304	22.9682
1989	7	20	35.0864	25.275	9.81136	27.465	33.3706	29.1643	29.8818	24.7667	25.8857	24.6524	25.1474	79.2778	52.4545	67.9524	66.8667	29.3158	27.8682	27.6818	28.2824	23.6684	22.8	22.7227	23.0471
1989	7	21	35.2	24.9	10.3	26.7727	33.1733	29.3929	29.6154	24.3952	25.6182	24.7381	24.9	82.9474	54.5217	68.9048	69.2353	28.7842	27.5609	28	28.0211	23.3632	22.6565	22.9045	22.9263
1989	7	22	35.0455	25.115	9.93045	27.025	33.0667	29.44	29.7733	24.3818	25.7682	24.7682	24.9476	80.0952	55.3478	68.1364	68.8947	28.7318	27.9522	28.1	28.2455	23.35	22.8739	22.9565	23.0591
1989	7	23	35.2909	25.1421	10.1488	27.0625	33.1286	29.7714	29.9214	24.3261	25.7909	24.981	25.0762	79.4091	53.7391	66.0952	67.1	28.6174	27.7609	27.9773	28.1909	23.2913	22.7739	22.9045	23.0455
1989	7	24	35.6682	25.6529	10.0152	27.4348	34.0143	30.4769	30.6286	24.4773	25.6524	25.0238	25.005	78.7727	49.5	62.9524	63.6842	28.6364	26.719	27.4762	27.52	23.2909	22.1381	22.6	22.625
1989	7	25	35.2909	25.885	9.40591	27.5167	33.3067	30.14	30.26	24.5	25.8381	24.8909	25.0238	77.4545	52.5	64.6667	64.8333	28.6217	27.7727	27.7864	27.9476	23.2957	22.7818	22.7955	22.8762
1989	7	26	35.1381	25.4684	9.66967	27.1333	33.1667	29.8286	29.7857	24.4913	25.8333	24.8591	25.0095	80.4091	53.3636	66.4091	66.7368	29.1348	27.7955	27.8304	28.1364	23.5783	22.7909	22.8087	22.9955
1989	7	27	35.28	25.2895	9.99053	27.1875	33.08	28.92	29.4733	24.4913	25.9619	24.9762	25.14	79.7727	53.5	67.25	66.2941	28.9957	28.0818	28.0667	28.32	23.4826	22.9636	22.9476	23.09
1989	7	28	35.2864	24.8842	10.4022	26.9773	33.0625	28.6167	29.2308	24.5913	25.9857	25.085	25.1737	82	53.2381	72.4211	69.2353	29.1714	27.8714	28.995	28.5579	23.6095	22.8429	23.5	23.2368
1989	7	29	35.2773	24.3947	10.8825	26.5696	32.8733	29.4923	29.3615	24.3348	25.8476	25.1667	25.06	83.3636	52.0952	66.2	68.0556	28.8818	27.419	28.14	28.14	23.4636	22.5667	22.99	22.995
1989	7	30	35.3714	25.3737	9.99774	26.9783	32.9357	29.2714	29.7571	24.3826	25.8238	24.9773	25	82.0455	51.619	68	67.5	28.9	27.4476	28.25	28.0333	23.4409	22.5667	23.0273	22.9238
1989	7	31	35.8864	25.0111	10.8753	26.9783	33.6733	28.7923	29.5462	24.6261	25.9857	24.8091	25.0857	82.5	50.8571	68	67.4706	29.3864	27.581	27.681	28.01	23.7227	22.6762	22.7143	22.935
1989	8	1	35.7087	25.2478	10.4609	27.2875	33.6286	28.9933	29.7692	24.6	26.1909	25.1304	25.3	80.913	53.3182	68.0435	67.619	29.0957	28.4545	28.5565	28.6955	23.5609	23.1545	23.2348	23.3136
1989	8	2	35.1739	25.1783	9.99565	27.0833	33.5067	29.1333	29.6846	24.6042	26.0565	24.9609	25.2087	81.7083	54.4348	71.3043	68.9091	29.2292	28.3261	28.7957	28.7913	23.6292	23.087	23.3739	23.3652
1989	8	3	35.3957	25.4682	9.92747	27.0125	33.82	28.8571	29.6929	24.6292	26.2043	24.8682	25.2409	82.4167	53.4091	69.6364	68.3684	29.3208	28.4818	28.2682	28.7143	23.6792	23.1227	23.0591	23.319
1989	8	4	35.8087	25.65	10.1587	26.9217	34.6	28.8214	29.6	24.6174	26.1435	24.6957	25.1522	82.4348	51.3478	66.8696	66.5714	29.2652	27.9913	27.5391	28.2696	23.6522	22.8522	22.6217	23.0478
1989	8	5	35.8609	24.9682	10.8927	27.125	34.9143	29.7231	30.25	24.4667	26.0739	24.9636	25.2136	80.875	51.913	67.1905	66.1579	28.8583	27.9348	27.9714	28.2905	23.4	22.8174	22.8762	23.0571
1989	8	6	35.7652	25.6526	10.1126	27.0783	34.3467	29.4923	29.9714	24.5261	25.9174	24.9435	25.1348	81.3478	52.2174	67.3182	66.8095	29	27.7348	28.2478	28.3304	23.513	22.7391	23.0652	23.1043
1989	8	7	35.9826	25.1571	10.8255	27.3318	34.6667	29.26	30.1857	24.613	25.7682	24.9217	25.1136	79.8571	48.8636	66.087	64.4737	29.1091	26.8909	27.9261	27.9571	23.5727	22.2045	22.8565	22.8476
1989	8	8	35.4364	25.3619	10.0745	27.1478	33.8267	29.36	29.8143	24.6522	25.8739	24.9636	25.1682	81.6087	52.6087	67.2381	67.4211	29.2478	27.5391	28.1762	28.4286	23.6652	22.5957	23.0143	23.1524
1989	8	9	35.4217	25.2043	10.2174	26.8375	33.9867	29.4933	29.98	24.525	25.9304	24.687	25.0739	82.875	53	68.7391	67.5714	29.1875	27.813	27.8435	28.287	23.6208	22.7609	22.7957	23.0565
1989	8	10	35.8087	25.0857	10.723	26.7043	34.0687	29.0786	29.7571	24.5917	25.9913	24.9739	25.1913	83.6957	52.2174	66.5455	67.5714	29.2261	27.7348	28.1609	28.3227	23.6652	22.7043	23.0304	23.1045
1989	8	11	35.787	25.4762	10.3108	27.2043	33.3857	28.9846	29.5	24.7727	26.2	24.9435	25.3136	82.5455	55.0435	69.3333	68.8095	29.4522	28.5087	28.1864	28.6545	23.7609	23.1652	23.0182	23.2955
1989	8	12	35.6565	25.0619	10.5946	26.6292	34.3357	29.52	30	24.5917	26.1913	25.1182	25.3364	85.2917	52.8696	66.3182	68.4286	29.5458	28.313	28.3182	28.8091	23.8125	23.0913	23.0818	23.3909
1989	8	13	35.6619	25.4	10.2619	27.1833	33.9643	29.0571	29.78	24.6565	26.1087	25.1364	25.245	81.5455	52.087	68.0952	67.619	29.3261	28.0261	28.487	28.3727	23.7043	22.8783	23.2	23.1318
1989	8	14	35.4522	25.3	10.1522	26.8583	33.2533	29.35	29.9071	24.6208	25.9261	24.6435	25.0739	83.4167	54.3913	67.4348	68.6667	29.3958	27.8522	27.5783	28.2913	23.7375	22.7957	22.6565	23.0696
1989	8	15	35.7435	24.9714	10.772	26.6417	34.4	28.4929	29.4929	24.4609	26.1091	24.6545	24.955	82.6087	52.1818	70.5714	68.2778	29.0042	28.0818	27.819	27.935	23.5042	22.9273	22.8	22.88
1989	8	16	35.6087	25.1136	10.4951	26.8208	34.5308	29.1533	29.6929	24.5917	26.1826	24.8182	25.2182	83.5417	54.1304	70.2273	70.05	29.3833	28.5087	28.1773	28.7455	23.7042	23.1609	22.9955	23.3091
1989	8	17	35.4435	25.3095	10.134	26.7875	33.6769	29.0929	29.7214	24.4174	25.7435	24.5261	24.9273	82.5217	52.087	68.6818	67.5	28.9292	27.3304	27.6864	27.9682	23.45	22.5261	22.7273	22.8773
1989	8	18	35.2	24.9429	10.2571	26.1826	33.25	28.2133	29.0769	24.1	25.6261	24.6609	24.8	84.7826	52.2273	70.4762	69.25	28.6696	26.9	28.0348	27.8591	23.3174	22.1864	22.913	22.8
1989	8	19	35.3227	24.7905	10.5323	26.7739	33.3467	28.1692	29.0533	24.3818	26.0783	24.9	25.0864	82.6364	52.8696	70.5217	68.5	28.8909	27.9913	28.3478	28.3364	23.45	22.8957	23.1391	23.1045
1989	8	20	35.2609	24.9682	10.2927	26.7542	33.18	29.0933	29.5286	24.4826	26.2087	24.8783	25.1273	83.913	54.3478	67.8696	68.4	29.1826	28.5261	28.0087	28.4182	23.6261	23.1609	22.9043	23.1409
1989	8	21	35.2864	24.6476	10.6387	26.6333	34.1214	28.9	29.6067	24.3	26.0435	24.8609	25.0826	82.4167	52.2174	69.8261	67.619	28.7208	27.8391	28.2348	28.287	23.3333	22.7957	23.0435	23.0739
1989	8	22	35.4435	25.1895	10.254	26.5955	33.46	29.3733	30	24.5318	26.2	25.013	25.2591	84.5909	55.2174	68.4783	67.95	29.3864	28.6348	28.3261	28.7	23.7136	23.2522	23.0783	23.3045
1989	8	23	35.685	24.6909	10.9941	26.513	33.6	28.7308	29.5385	24.3087	26.1478	24.8333	25.1143	83.6522	53.1739	70.5238	67.7895	28.8565	28.3043	28.2762	28.3952	23.413	23.0391	23.0524	23.1286
1989	8	24	35.3091	24.6227	10.6864	26.6609	33.8667	28.32	29.3231	24.5261	26.1	24.5261	25.0478	84.1304	53.2174	73.0435	70.5238	29.287	28.2087	28.1261	28.5217	23.6609	23.0043	22.9739	23.2043
1989	8	25	35.2	24.7955	10.4045	26.5083	33.2154	28.8933	29.3267	24.4957	26.2261	24.9609	25.2636	85.2174	58	72.3043	71.2857	29.35	29.2348	29.0391	29.2478	23.6833	23.487	23.4435	23.5565
1989	8	26	35.05	24.5048	10.5452	26.2435	33.0429	28.5	29.25	24.3565	26.0636	24.8667	25.1238	86	54.8636	73.2857	72.4	29.2	28.2909	28.6571	28.819	23.6087	22.9545	23.219	23.3095
1989	8	27	34.9429	24.06	10.8829	25.8	33.7154	27.7857	29.52	24	25.7524	24.545	24.7053	86.6364	52.381	76.85	72.1111	28.6455	27.4381	28.415	28.0158	23.2682	22.5333	23.175	22.9
1989	8	28	34.7217	23.7636	10.9581	25.7087	32.84	28.36	28.8533	24.1391	26.0783	25.1409	25.095	88.2381	57.087	73.9091	74	28.9913	28.6826	29.2545	29.1333	23.5	23.2304	23.6364	23.5524
1989	8	29	35.2652	24.315	10.9502	25.9955	33.5786	29.0533	29.6333	24.287	26.3045	25.1364	25.1524	88	55.2273	74.7727	72.1579	29.4864	28.8727	29.3696	29.119	23.7864	23.3955	23.6478	23.5571
1989	8	30	34.95	24.2043	10.7457	25.9875	33.1571	28.9467	29.2786	24.5375	26.1909	24.987	25.265	88.0455	57.4286	75.0435	74.3684	29.8375	29.019	29.1652	29.381	23.9667	23.3667	23.5522	23.6571
1989	8	31	35.1864	24.535	10.6514	26.1696	33.3077	28.4714	29.4833	24.3667	26.3174	24.8864	25.2105	84.8	56.087	74.9091	72.3684	29.2182	28.987	28.95	29.0905	23.6136	23.3348	23.3591	23.4429
1989	9	1	35.1	24.781	10.319	26.3	33.9929	27.4786	28.8538	24.6609	26.6182	24.7	24.2048	86.4286	55.5455	76.5	73	29.9174	29.5273	28.7227	29.4571	24.0043	23.6682	23.3045	23.7
1989	9	2	34.8217	24.8286	9.99317	26.5609	32.88	27.6467	28.6643	24.7	26.3174	25.1087	25.4045	84.7727	56.7826	77.1304	73.0476	29.7348	29.2043	29.5348	29.4957	23.9261	23.5087	23.7609	23.7348
1989	9	3	34.9826	24.07	10.9126	25.7591	33.25	27.7333	28.5143	24.3318	26.3762	24.587	25.0762	88.0909	58.2727	77	73.75	29.3773	29.4	28.5348	29.0909	23.7045	23.6636	23.1783	23.5045
1989	9	4	34.7913	24.3273	10.464	25.8565	32.8429	29	29.14	24.0913	26.087	24.7696	24.9826	85.9565	60.0435	73.6087	73.7619	28.7043	29.513	28.5826	28.9391	23.3348	23.6739	23.2348	23.413
1989	9	5	35.0042	24.2739	10.7303	26.2042	33.4133	28.825	29.55	24.3083	26.3708	24.9875	25.2	86.7391	57.1667	75.0417	73	29.2792	29.3708	29.1583	29.2708	23.6375	23.5792	23.525	23.5833
1989	9	6	34.8542	24.7	10.1542	26.3708	33.0938	28.2933	29.0688	24.6125	26.3083	25.3167	25.4042	86.875	57.2917	74.4583	72.8636	29.7583	29.1667	29.7333	29.55	23.925	23.5	23.875	23.7625
1989	9	7	34.9217	24.7739	10.1478	26.6958	33.0312	28.5467	29.2929	24.5958	26.3696	25.1	25.375	85.0833	57.6522	71.5238	70	29.7208	29.8391	28.8857	29.395	23.9	23.813	23.4048	23.675
1989	9	8	34.375	24.5522	9.82283	26.2625	32.4286	27.4333	28.3643	24.3292	25.9864	24.5087	24.9857	85.1304	57.3636	76.4783	72.65	29.1375	28.5364	28.2043	28.6591	23.5667	23.1773	23.0043	23.2591
1989	9	9	34.7292	24.4227	10.3064	26.1167	33.0375	27.8687	28.8333	24.4458	26.5042	24.6652	25.2174	87.4167	59.3333	76	74.1429	29.525	29.9333	28.6652	29.4348	23.7833	23.9167	23.287	23.6957
1989	9	10	34.775	24.213	10.562	26.213	32.6235	28.2333	28.6875	24.4667	26.3708	25.15	25.3087	85.5909	59.2917	76.2917	73.619	29.313	29.6292	29.5167	29.4609	23.6565	23.7833	23.8042	23.7217
1989	9	11	34.6348	24.7955	9.83933	26.0826	33.3063	28.4	28.9867	24.4375	26.3957	25.2458	25.3955	86.4091	58.5652	75.0417	73.55	29.2913	29.1174	29.5625	29.35	23.6739	23.4391	23.7875	23.6455
1989	9	12	34.687	24.5174	10.1696	26.35	33.4467	28.7429	29.1214	24.5522	26.3043	24.8773	25.2048	83.9545	57.0435	74.0909	71.5714	29.25	29.1043	28.8391	29.0609	23.6333	23.4783	23.3913	23.5174
1989	9	13	34.3417	24.4	9.94167	25.9792	32.4	28	28.6533	24.125	26.2174	24.7913	25.1095	84.6957	59.6087	74.5652	72.45	28.6667	29.387	28.6783	28.9773	23.275	23.6217	23.287	23.4409
1989	9	14	34.4522	24.2182	10.234	26.2083	32.7286	27.5	28.4214	24.2333	26.3136	24.6783	25.1045	84.875	57.6818	75.1739	72.15	28.8417	29.1955	28.513	28.9	23.3958	23.5545	23.1826	23.3955
1989	9	15	34.45	24.1913	10.2587	25.9	32.3706	27.8067	28.4077	24.6417	26.2917	25.1091	25.3591	89.6087	60.75	76.9091	76.1579	29.8522	29.4292	29.5136	29.5667	23.9957	23.7125	23.7773	23.8048
1989	9	16	34.7375	24.0286	10.7089	26.2542	33.125	27.15	28.4062	24.5	26.35	24.1458	24.9917	87.4583	58	82.125	76.2727	29.5917	29.3875	28.7583	29.25	23.8583	23.5917	23.3125	23.5917
1989	9	17	33.6	24.0727	9.52727	26	31.7063	27.7438	28.3929	24.4304	26.0292	24.65	25.1091	88.5455	62.875	79	76.4348	29.613	28.9375	29.0375	29.3	23.8565	23.2875	23.4583	23.6
1989	9	18	33.8292	23.8048	10.0244	25.7783	32.4875	27.2875	28.2429	24.2522	26.3826	24.5083	25.0333	88.6364	62.9565	81.0417	77.35	29.3087	30.2826	28.925	29.5091	23.687	24.1391	23.4542	23.7545
1989	9	19	33.7792	23.9273	9.85189	25.5458	31.8533	27.9	28.6667	24.0875	26.1458	24.6043	24.9348	89.4167	63	75.7826	75.4762	29.0458	29.7417	28.5261	29.087	23.5458	23.8333	23.2217	23.5261
1989	9	20	33.7609	24.1522	9.6087	25.6667	32.58	27.4933	28.4	24.1375	26.1	24.7625	24.9545	88.3913	61	80.8261	76.3333	29.0833	29.4783	29.3542	29.313	23.55	23.6522	23.7083	23.6478
1989	9	21	34.15	24.0455	10.1045	25.7217	32.2937	28.2	28.55	24.0609	26.2478	25.2182	25.1545	87.6087	60.6818	77.8636	74.6842	28.8696	29.3818	29.9091	29.1286	23.4304	23.6455	23.9455	23.5381
1989	9	22	34.235	24.3318	9.90318	26.2696	32.5429	27.4267	28.3071	24.5565	26.113	24.9	25.1909	86.3043	59.8261	79.2727	74.4	29.5957	29.2	29.4091	29.3727	23.8348	23.6087	23.7409	23.7136
1989	9	23	33.7571	24.0609	9.69627	25.6833	31.9533	27.4571	28.1571	24.1417	26.4625	24.9727	25.1909	88.0417	63.8333	78.5455	76.25	29.0208	30.5917	29.8045	29.7773	23.5208	24.3167	23.9	23.8955
1989	9	24	33.6364	24.0696	9.5668	25.3826	31.8563	26.6667	27.5333	24.1261	26.1667	24.8609	25.0652	90.2174	61.5417	82.7391	78.2381	29.2043	29.6417	29.7391	29.5304	23.6174	23.7792	23.9087	23.7696
1989	9	25	33.3826	24.113	9.26957	25.187	31.7687	27.3063	28.0143	24.0913	25.975	24.7739	24.9318	90.913	63.2083	79.6818	78	29.2174	29.4	29.2045	29.1619	23.6174	23.6875	23.5773	23.5619
1989	9	26	33.413	24.0455	9.36759	25.7042	31.6267	27.7187	28.1933	24.2583	26.4	24.9375	25.2609	88.7917	65.875	80.4348	78.4545	29.2917	30.7435	29.5542	30	23.6625	24.4261	23.8042	24.0609
1989	9	27	33.5783	24.0571	9.52112	25.7583	31.32	27.5625	28.1	24.2167	26.1708	24.8708	25.0875	89.5	63.7917	79.7917	77.5455	29.3	29.925	29.4583	29.5542	23.6708	23.9667	23.7583	23.8042
1989	9	28	33.4435	23.9095	9.53395	25.6458	31.4937	27.8	28.1067	24.187	26.3522	25	25.1095	89.4783	66.1364	79.8636	78.6471	29.2522	30.5955	29.8136	29.7263	23.6174	24.3545	23.9727	23.8895
1989	9	29	33.181	24.119	9.0619	25.3565	32.0438	26.5923	27.4923	23.9708	26.4167	24.6333	24.94	87.1818	67.375	83.9	79.5	28.3304	30.8958	29.3333	29.4	23.087	24.4958	23.6905	23.685
1989	9	30	33.95	23.6714	10.2786	25.5875	31.6375	27.7467	28.2067	24.125	26.2708	24.4773	24.7905	88.8261	63.625	81.2273	77.9	29.1125	30.0542	29.3136	29.3182	23.5833	24.0042	23.6273	23.6409
1989	10	1	33.8789	23.9833	9.89561	25.6	32.1929	28.3333	28.5417	24.2143	26.355	24.9895	25.2053	89.381	62.5	76.6842	75.6111	29.2952	30.11	29.2947	29.5579	23.681	24.045	23.6632	23.7842
1989	10	2	33.6632	24.9056	8.7576	26.181	32.4615	27.8231	28.6667	24.7	26.5105	25.245	25.3111	88.6667	63.3684	79.45	76.6471	30.1048	30.5316	30.125	29.8333	24.119	24.3368	24.11	23.9611
1989	10	3	33.3952	24.7238	8.67143	25.6	31.6	26.7214	27.6308	24.2429	25.9143	24.7143	24.93	89.5714	65.4762	82.1905	78.7895	29.3905	29.7048	29.4143	29.415	23.7	23.819	23.7	23.7
1989	10	4	33.2286	23.9048	9.32381	25.8727	31.6714	27.6714	28.1214	24.019	26.025	24.685	24.8684	87.1429	64.1579	78.75	76.1176	28.819	29.9737	29.03	29.1667	23.3381	23.9632	23.475	23.5333
1989	10	5	33.6	24.0667	9.53333	25.8952	32.5533	27.2615	28.1714	24.23	26.39	24.6571	25.0684	87.6	62.9	79.5238	76.8333	29.16	30.245	29.0286	29.4158	23.595	24.11	23.5143	23.7105
1989	10	6	33.46	24.0095	9.45048	25.9909	32.3	26.5333	27.8636	24.3864	26.519	24.5095	25.115	87.7273	64.5238	80.7	77.7368	29.4409	30.6571	28.9667	29.63	23.7545	24.3857	23.4762	23.84
1989	10	7	33.105	23.89	9.215	25.7182	31.3	27.2286	28.0077	24.1905	26.3	24.7524	25.105	87.75	64.3636	79	77.55	29.2048	30.1955	29.0095	29.4571	23.5714	24.0955	23.5095	23.719
1989	10	8	33.2333	23.88	9.35333	25.7091	31.8143	27.4769	28.0714	24.0095	26.2636	24.8955	25.0619	88.1429	64.9545	81	78.05	28.7762	30.2	29.6045	29.5476	23.3905	24.1318	23.8409	23.7857
1989	10	9	33.515	23.68	9.835	25.7909	31.475	26.3846	27.4727	24.2421	26.0789	24.3143	24.9333	88.5789	64.1111	80.45	76	29.245	30.1944	28.395	29.3143	23.66	24.1389	23.13	23.6643
1989	10	10	33.4316	23.9238	9.50777	25.4455	32.0429	26.5933	27.5385	24.181	26.27	24.5714	25.0789	90.5714	62.95	81.7619	77.8333	29.3286	30.065	29.1143	29.5474	23.6905	24.01	23.5619	23.7737
1989	10	11	33.41	23.865	9.545	25.1955	32.2231	27.0286	27.7667	23.9455	25.995	24.7381	24.8263	89.8571	62.95	81.2857	78.4211	28.9	29.515	29.3429	29.095	23.4409	23.71	23.6952	23.525
1989	10	12	33.25	23.845	9.405	25.6364	31.4923	27.6462	28.0846	24.2545	26.295	24.8429	25.14	89.5	64.25	81.0476	78.0526	29.3409	30.22	29.5333	29.69	23.6864	24.095	23.781	23.86
1989	10	13	33.74	24.1789	9.56105	25.4227	31.3929	27.1692	27.7571	24	26.0864	24.3571	24.7857	88.9545	63.3636	78.5714	77.05	28.85	29.6955	28.3476	28.9048	23.4273	23.7636	23.1143	23.4048
1989	10	14	33.675	23.9211	9.75395	25.3727	32.7143	27.85	28.325	24.0045	26.3091	25.16	25.215	89.4091	60.5455	80.85	77.1	28.9	29.8091	30.145	29.725	23.4545	23.8545	24.12	23.875
1989	10	15	33.46	23.88	9.58	25.2136	32.5	26.8182	28.0417	24.1409	26.0857	24.38	24.825	91.381	63.619	80.1	78.2222	29.2714	29.6714	28.62	29.0895	23.6524	23.8095	23.28	23.5263
1989	10	16	33.3474	23.595	9.75237	25.2136	31.2	26.575	27.4	23.8682	25.79	24.3412	24.6125	89.7273	62.65	83.8235	78.75	28.7318	29	28.9294	28.8125	23.3227	23.48	23.4529	23.375
1989	10	17	33.0263	23.4895	9.53684	25.4	30.9143	26.3417	27.4636	23.8364	25.9905	24.38	24.715	88.0909	65.2857	82.85	78.1579	28.4773	29.719	28.865	28.905	23.1773	23.819	23.39	23.405
1989	10	18	32.5895	23.005	9.58447	24.8762	31.4231	26.3923	27.2692	23.75	25.875	24.4714	23.5158	90.5	63.6	83.5714	79.3684	28.635	29.39	29.1429	29.0316	23.295	23.645	23.5667	23.4895
1989	10	19	33.0056	23.7944	9.21111	25.045	31.6385	26.65	27.3917	23.92	26.085	24.6842	24.8111	90.7778	64.8	81.8947	80.0588	28.7316	29.945	29.3579	29.3333	23.3579	23.965	23.6842	23.6667
1989	10	20	32.855	23.6286	9.22643	24.9476	30.9923	26.5909	27.5455	23.781	26.05	24.765	24.8	90.35	66.8	83.1053	80.2222	28.6429	30.03	29.665	29.3053	23.3095	23.975	23.86	23.6316
1989	10	21	32.3684	23.1526	9.21579	24.925	30.9231	26.4308	27.4182	23.755	26.21	24.4286	24.8056	90.2105	67.2	85.619	80.4444	28.63	30.52	29.2571	29.4579	23.27	24.315	23.6524	23.7263
1989	10	22	32.36	23.55	8.81	25.01	31.2154	26.8	27.4083	23.7952	25.8095	24.5905	24.695	89.6842	66.2381	82	79.8421	28.55	29.5476	29.1762	29.15	23.245	23.7524	23.6095	23.575
1989	10	23	32.34	23.8333	8.50667	25.0571	30.6615	26.7357	27.0583	24	25.725	24.86	24.8	91.7143	66.6	85.75	81.1111	29.0857	29.465	30.025	29.4053	23.5667	23.72	24.1	23.7263
1989	10	24	31.9105	23.825	8.08553	25.0571	30.5167	26.5818	27.1364	24.1381	25.9053	24.7263	24.9056	92.8095	69.4737	86.8421	83	29.4667	30.1053	29.8895	29.7722	23.7667	24.1158	24	23.9444
1989	10	25	31.9737	23.7842	8.18947	24.78	30.8	26.6167	27.225	23.87	26.01	24.865	24.7706	92.1111	68.9	84.3	82.1667	28.985	30.34	29.94	29.7368	23.495	24.165	24.03	23.8895
1989	10	26	32.9421	23.7278	9.21433	25.1905	31.8083	27.5583	28.1545	23.92	26	25.05	23.7368	89.5263	63.05	80.8	77.5294	28.78	29.5	29.875	29.3944	23.38	23.76	24	23.7111
1989	10	27	32.9789	23.6222	9.35673	25.1286	31.7167	27.25	27.925	23.9789	26.1	24.7714	23.5529	90.2778	64.6842	83.25	78.6875	28.9684	29.6842	29.6476	29.3647	23.5	23.9053	23.8762	23.7
1989	10	28	32.7895	23.695	9.09447	25.5762	31.4154	26.85	27.7583	24.3667	25.8619	24.6952	24.9762	90.9048	64.9048	83.1905	79.619	29.6571	29.4952	29.4762	29.5476	23.8905	23.781	23.781	23.8095
1989	10	29	33.0421	23.695	9.34711	25.1667	32.0636	26.9077	27.8091	23.855	25.705	24.5238	24.6278	89	62.6	83.1429	78.2105	28.62	28.885	29.1476	28.8	23.295	23.4	23.6095	23.3842
1989	10	30	32.565	23.8789	8.68605	25.2952	30.9692	26.7231	27.55	24.1429	25.7143	24.475	24.765	91.0952	65.1905	83.5	80	29.2762	29.2143	29.165	29.235	23.6762	23.6238	23.56	23.63
1989	10	31	32.05	23.7632	8.28684	24.9381	30.7	27.1636	27.2692	23.7238	25.6143	24.8714	24.7333	91	67.5714	84.1905	80.8571	28.5238	29.3048	29.9286	29.2476	23.2286	23.6286	24.0286	23.6286
1989	11	1	32.4684	23.785	8.68342	25.4727	31.4143	26.6286	27.6308	24.0545	25.8286	24.6682	24.8476	89.0455	64.8095	84.7727	79.5	28.9727	29.4286	29.6227	29.319	23.4773	23.7	23.85	23.6714
1989	11	2	32.44	23.74	8.7	25.2667	31.5538	27.4143	27.8714	23.8619	25.8667	24.655	24.7895	89.05	64.0476	79.5	77.6	28.6524	29.4333	29.1	29.0714	23.3143	23.7095	23.5714	23.5286
1989	11	3	32.205	23.84	8.365	24.9857	31.32	27.5385	27.8429	23.7714	25.8238	24.7364	24.7667	90.5714	64.381	81.1364	78.6667	28.6143	29.3286	29.3955	29.0905	23.2857	23.6571	23.7045	23.5381
1989	11	4	32.08	23.7667	8.31333	25.0045	30.8615	26.9857	27.4643	23.9905	25.681	24.5909	24.735	92.0952	65.6667	83.4091	79.6842	29.1143	29.2857	29.3455	29.195	23.5714	23.6429	23.6909	23.605
1989	11	5	32.5158	24.2571	8.25865	25.7455	31.3467	26.6286	27.5933	24.2571	25.8591	24.51	24.885	88.5714	63.8182	83	78.2105	29.2524	29.3727	29.175	29.27	23.6476	23.7	23.61	23.66
1989	11	6	32.0579	24.34	7.71789	25.6818	30.9467	27.2786	27.8071	24.2714	25.8318	25.0286	25.055	89.4762	66.8636	82.0952	79.6316	29.3905	29.7136	30.0238	29.71	23.7333	23.9091	24.081	23.9
1989	11	7	32.01	24.33	7.68	25.1682	31.1	27.25	27.6933	24.0455	25.9	25.0619	24.9714	90.8636	67.2727	81.3333	79.7	29.1364	29.9273	30	29.6381	23.5864	23.9864	24.0667	23.8381
1989	11	8	32.2316	23.4947	8.73684	25.3091	31.3	26.3733	27.3357	24.1364	25.9381	24.555	24.8421	90.8182	65	83.15	79.6111	29.2682	29.6524	29.205	29.2895	23.6682	23.8429	23.615	23.6526
1989	11	9	32.0684	23.9333	8.13509	25.3591	30.8333	26.8467	27.4714	24.1286	25.8818	24.6	24.8524	90.619	66.8636	82.5455	79.75	29.2333	29.8318	29.2545	29.4	23.6429	23.9136	23.6591	23.7143
1989	11	10	32.07	23.9	8.17	25.4864	30.7867	26.6929	27.4357	23.9955	25.8591	24.6909	24.8545	88.5909	66.3636	82.5909	79.1905	28.7545	29.6909	29.4136	29.2955	23.3773	23.8727	23.7545	23.6545
1989	11	11	32.41	24.1762	8.23381	25.4045	31.1867	26.98	27.8	23.9727	25.9636	24.7409	24.8909	88.6818	64.8182	81.5455	78.5238	28.7636	29.7045	29.4227	29.2818	23.3864	23.8864	23.7273	23.6773
1989	11	12	32.7	23.9143	8.78571	25.6955	30.6667	26.8857	27.56	24.1409	25.6143	24.35	24.7333	87.9091	65.5	79.5	77.7143	28.9818	29.0955	28.5136	28.8727	23.5	23.5636	23.2273	23.4409
1989	11	13	31.95	24.1	7.85	25.3955	30.7571	26.5867	27.2667	23.7818	25.6409	24.5364	24.65	87.9091	65.3636	80.8182	78.2857	28.35	29.1545	28.9636	28.8273	23.1364	23.5773	23.4864	23.4091
1989	11	14	32.49	24	8.49	25.1	30.9533	26.8571	27.45	23.6364	25.7273	24.7714	24.7143	89.1429	65.2273	80.7143	78.5263	28.3333	29.2955	29.3667	29.045	23.1476	23.6682	23.6952	23.525
1989	11	15	31.905	24.0737	7.83132	25.2455	30.52	26.8929	27.35	23.7952	25.5591	24.655	24.665	89.3333	65.9091	80.7	78.6842	28.5048	29.0682	29.175	28.895	23.2143	23.5182	23.615	23.43
1989	11	16	32.0905	23.95	8.14048	25.4364	30.44	26.52	27.2267	23.9	25.6682	24.3095	24.605	87.9	67.7273	81.0952	79.1	28.6381	29.45	28.6286	28.8667	23.2952	23.7455	23.2524	23.4238
1989	11	17	31.995	24.219	7.77595	25.4091	30.7333	27.0357	27.5286	23.9045	25.5909	24.6286	24.7286	88.4545	65.9091	80.95	78.6842	28.6227	29.0955	29.25	28.97	23.2864	23.5545	23.65	23.48
1989	11	18	31.8632	22.8	9.06316	24.6273	30.6067	26.65	27.2357	23.5571	25.4818	24.4952	24.5737	89.95	65.4545	81.4286	78.55	28.0227	28.8409	28.9381	28.581	22.9136	23.4	23.4667	23.2429
1989	11	19	31.99	23.7429	8.24714	25.0091	30.7071	26.6667	27.26	23.5273	25.4864	24.4045	24.4682	87.8636	65.381	81.3182	78.2	27.9136	28.8619	28.7636	28.619	22.8818	23.3952	23.3545	23.281
1989	11	20	32.2474	23.9895	8.25789	25.2857	29.8308	26.2714	26.9462	23.7048	25.4762	24.2952	24.4857	88.1905	67.8095	79.8571	78.35	28.2476	29.0381	28.3619	28.5476	23.0857	23.5048	23.1381	23.2524
1989	11	21	32.0316	24.075	7.95658	25.2286	30.7417	26.1385	27.0385	23.825	25.52	24.29	24.5421	88.6	65.7	81.3158	78.5556	28.49	28.99	28.585	28.6421	23.21	23.49	23.27	23.3
1989	11	22	32.09	23.9857	8.10429	24.6727	30.5429	26.7857	27.1462	23.55	25.5818	24.6619	23.5227	90.2381	66.2727	79.8095	78.55	28.2182	29.1182	29.0667	28.7857	23.0409	23.5636	23.5286	23.381
1989	11	23	31.995	23.8684	8.12658	25.1409	30.5786	26.5846	27.2929	23.6682	25.3864	24.3762	24.495	87.5714	66.8182	80	78.35	28.1682	28.8636	28.5619	28.5762	23.0273	23.4227	23.2524	23.2619
1989	11	24	31.8158	23.9842	7.83158	25.2545	30.7	26.95	27.4154	23.755	25.5381	24.4619	24.6222	88.6	65.2381	79.381	77.8235	28.36	28.9048	28.681	28.7	23.16	23.4286	23.3143	23.3222
1989	11	25	31.62	23.9048	7.71524	25.0591	30.4133	26.6786	27.1929	23.5091	25.2095	24.4619	24.44	88	66.5238	80.9048	78.4737	27.8636	28.7476	28.8333	28.55	22.8636	23.3571	23.4286	23.26
1989	11	26	31.415	23.819	7.59595	25.3955	30.2867	26.5714	27.1214	23.7636	25.4	24.3857	24.5476	87.3636	67.1818	81.1905	78.75	28.2682	28.9182	28.7429	28.7	23.0955	23.4409	23.3619	23.3238
1989	11	27	31.735	23.6524	8.08262	25.3727	30.5	26.7067	27.3	23.6	25.7	24.2955	24.56	86.2727	68	79.8636	78.4211	27.8909	29.6	28.4409	28.7	22.8773	23.755	23.1636	23.295
1989	11	28	31.73	23.7095	8.02048	25.3455	30.78	26.36	27.18	23.5	25.4864	24.1636	24.3818	85.0455	64.7273	81.0909	77	27.4227	28.4909	28.3545	28.0818	22.5682	23.1318	23.0773	22.9364
1989	11	29	31.365	23.3905	7.97452	25.0364	30.0533	26.16	26.7286	23.3909	25.0857	24.0273	24.2	86.05	66.9048	81.9545	79	27.5864	28.3571	28.1727	28.0905	22.6773	23.0286	22.9955	22.9286
1989	11	30	31.32	23.3667	7.95333	24.7727	29.8231	26.2733	26.9231	22.9773	25.04	23.8773	23.97	87.1364	68.7	79.3	78.9444	26.8818	28.42	27.9	27.7895	22.2545	23.08	22.8286	22.7579
1989	12	1	32.4	24	8.4	25	31.6	27.4	27.9	24	26.4	24.4	24.9	92	67	78	79	29.2	31	28.6	29.6	23.6	24.6	23.3	23.8
1989	12	2	31.7842	23	8.78421	23.4	30.1688	24	26.8062	23	25	23	23.7	97	66.5238	92	78.0526	27.8	28.5429	27.4	27.9	22.8	23.1429	22.6	22.8286
1989	12	3	32.4	22	10.4	22.4	31	25.8867	26.5571	22	26	23.8	23.9632	97	67	82.5789	78.6875	26.2	30.3	27.8474	27.7167	21.8	24.3	22.8263	22.7056
1989	12	4	30.8	23.2818	7.51818	23.6	29.4	26.4353	26.7214	23	24.8	23.8182	22.8182	95	69	76.5	77.1667	27.7	28.2	27.2455	27.415	22.8	23.1	22.4091	22.505
1989	12	5	31	21.2	9.8	23.8	30.2	25	26	22.4	24.6	23.2	23.4	89	63	86	79	26.2	27.2	27.2	26.9	21.8	22.5	22.5	22.3
1989	12	6	33.2	21	12.2	23.8	30.2	25.4	26.2	22	25	23	23.3	86	66	82	78	25.2	28.2	26.5	26.7	21.2	23.1	22	22.1
1989	12	7	30	22.8	7.2	24.4	29.2	26.4	26.6	22.8	25.6	24	24.1	87	75	82	82	26.7	30.4	28.2	28.5	22.2	24.3	23.1	23.2
1989	12	8	29.8	22.6	7.2	25	28.8	26.3062	26.85	23	24.9286	24.0143	24.1833	85	66.1818	79.6	78.1176	26.8	27.8818	28	27.955	22.2	22.7864	22.919	22.87
1989	12	9	32	23.6	8.4	25	31	26.1625	26.6933	22.8	25.8	24.0381	24.155	83	66	79.6	79.2353	26.3	29.8	28.0619	28.205	21.9	24	22.9333	23.015
1989	12	10	30.4	23	7.4	23.6	29.6	26.2529	26.9733	22	25.6	23.8273	24.1381	87	73	79.0476	77.2105	25.4	30.2	27.5136	27.4636	21.3	24.2	22.55	22.5455
1989	12	11	30.2	22.6	7.6	22.6	29.8	26.5588	27.2385	21.8	24	23.8909	24.0333	93	62	75.9524	76.0556	25.6	26	27.4091	27.619	21.5	21.7	22.5136	22.6333
1989	12	12	30.8	21	9.8	23	30.4	25.2	26	21.8	25.4	21.6	22.9	90	67	73	77	25.3	29.1	23.4	25.9	21.3	23.6	20	21.6
1989	12	13	30.6	21.2	9.4	23	29.8	26.1471	26.7625	20.8	23.6	23.6286	23.8952	82	60	78.381	77.25	23.1	25	27.4182	27.6045	19.8	21.1	22.55	22.6409
1989	12	14	31.6	23.55	8.05	24	30.4	26.2118	26.6125	22.6	24.4	23.5818	23.6	89	61	77.9545	76.2632	26.5	26.6	26.9591	26.7429	22	22.1	22.2909	22.1429
1989	12	15	30	21.6	8.4	23.8	29.2	26.2588	26.8235	21.2	23.2	23.4136	23.5727	80	60	76.6818	74.6316	23.4	24.5	26.7409	26.5955	20.1	20.7	22.1091	22.0091
1989	12	16	31	21	10	24.6	29.6	26.8267	26.9438	22	24.6	23.781	23.695	80	67	78.2381	75.4375	24.7	27.6	27.5952	26.8368	20.9	22.7	22.6	22.1684
1989	12	17	30.4	19	11.4	24.2	29.6	26.7625	27.1375	21.6	22.4	23.8381	23.735	80	54	77.619	75.0588	24.1	22.3	27.4714	26.88	20.5	19.3	22.5571	22.235
1989	12	18	30.8	23	7.8	24.6	30	25.8	26.5	22	24.4	23.6	23.3	80	63	83	76	24.7	26.8	27.7	26.4	20.9	22.3	22.8	22
1989	12	19	30.8	23.8	7	24.4	30	26	26.6	22	24.8	23.6	23.5	81	66	82	76	24.8	27.9	27.5	26.7	21	22.9	22.7	22.2
1989	12	20	31	24.4	6.6	24.6	30.8	26.4	27	21.2	23.8	21.4	22.1	74	56	64	65	22.9	24.8	22.2	23.3	19.7	21	19.2	19.9
1989	12	21	31.4	20	11.4	23.4	30.8	26.4	26.8	20.2	24.4	22.4	22.3	75	59	71	68	21.5	26.3	24.4	24.1	18.7	21.9	20.7	20.4
1989	12	22	31.7	20.6	11.1	25	31	26.4	27.2	21.2	23.2	22.4	22.3	72	52	71	65	22.7	23.3	24.4	23.5	19.5	19.9	20.7	20
1989	12	23	32.2	21.2	11	24.8	31.4	27.4	27.8	22.2	23.6	22.6	22.8	80	52	66	66	25	24	24.2	24.4	21.1	20.4	20.6	20.7
1989	12	24	33	20	13	20.4	32.2	28.2	27.3	19.8	25.2	22.8	22.6	95	57	63	72	22.7	27.4	24.2	24.8	19.5	22.6	20.5	20.9
1989	12	25	32	21.6	10.4	23.8	31	26.65	27.25	22.6	24	23.745	23.9444	90	56	76.3	75.0667	26.6	25.2	27.165	27.0824	22.1	21.2	22.38	22.3176
1989	12	26	31	21	10	23	30.6	26.7235	27.1765	21	23.4	23.8909	23.8714	84	55	76.3636	75.0556	23.5	24	27.4136	27.0619	20.1	20.4	22.5364	22.3429
1989	12	27	31.8	21	10.8	23	30.2	26.3882	26.8937	21.6	23.6	23.4682	23.8263	89	58	76.2273	77.2105	24.9	24.8	26.6773	27.3667	21	20.9	22.0455	22.5095
1989	12	28	31.8	21.6	10.2	24	31.2	25.8	26.7	21.6	24	22.2	22.6	81	55	73	70	24.2	25.1	24.4	24.5	20.6	21.1	20.7	20.8
1989	12	29	31	21.2	9.8	22.8	30.8	26	26.4	21.2	23.6	22	22.3	87	55	71	71	24.1	24.4	23.8	24.1	20.5	20.7	20.3	20.5
1989	12	30	31.6	20.6	11	24.4	31	26.5588	27.1125	22.8	24.8	23.5143	23.505	87	61	75.619	73.0588	26.7	27.2	26.6619	26.31	22.2	22.5	22.0476	21.815
1989	12	31	31.9	20.8	11.1	21.5	30.5818	26.5667	27.26	20.6	24.0071	23.04	23.16	92	59.5333	74.2	67	23.7	25.5133	25.3571	25.3143	20.2	21.3067	21.2429	21.2143
1988	12	31	29.69	23.2	6.49	23.6	25.2	23.6	24	21.6	22.6	22.2	22.1	84	80	89	84	24.5	25.7	25.8	25.3	20.7	21.5	21.6	21.3

## Sheet: 1988
			Temperature			Temperature				Temperature				Relative Humidity				Pressure				Dew temperature
Year	Month	Day	Maximum	Minimum	Max-Min	1899-12-31 07:00:00	1899-12-31 13:00:00	1899-12-31 19:00:00	Average	1899-12-31 01:00:00	1899-12-31 13:00:00	1899-12-31 19:00:00	Average	1899-12-31 01:00:00	1899-12-31 13:00:00	1899-12-31 19:00:00	Average	1899-12-31 07:00:00	1899-12-31 13:00:00	1899-12-31 19:00:00	Average	1899-12-31 07:00:00	1899-12-31 13:00:00	1899-12-31 19:00:00	Average		Month	Taverage	Hraverage
1990	1	1	32.45	23.75	8.7	25.42	31.3333	26.4667	27.75	22.95	24.05	22.95	23.3	77.3333	51.8333	73.75	66.25	24.94	24.0667	25.18	25.175	21	20.35	21.1	21.1		January	27.0981	69.3984
1990	1	2	32.2	20.6	11.6	23.8	31.4	26.3727	27.1545	22.6	24	23.3526	23.3389	90	54	74.4211	71	26.6	24.9	26.2	25.6278	22.1	21.1	21.7579	21.3833		February	27.7396	66.8249
1990	1	3	31.8	23	8.8	24.8	30.4	26.28	26.5364	22.8	23.2	23.38	23.515	84	55	74.6	75.1667	26.4	23.7	26.19	26.36	22	20.2	21.76	21.865		March	28.389	66.5348
1990	1	4	31.6	24.6	7	24.8	30	26.58	26.83	23	24.4	23.325	23.3579	86	63	72.8421	73.5882	26.9	26.8	26.1	26.2105	22.3	22.3	21.7158	21.7632		April	28.9645	68.231
1990	1	5	31.6	24	7.6	25.2	29.8	27.4	27.5	22.2	24.2	23	23.1	77	63	69	70	24.8	26.5	25.2	25.5	20.9	22	21.2	21.4		May	29.231	66.632
1990	1	6	30.6	22.2	8.4	25.8	29.8	26	26.9	23	24	22.8	23.3	79	62	76	72	26.2	26	25.6	25.9	21.9	21.7	21.5	21.7		June	29.5364	70.4375
1990	1	7	31.7368	21.8	9.93684	24.4	30.2	26.2	26.8	21.6	24.4	22.8	22.9	78	62	75	72	23.9	26.7	25.5	25.4	20.4	22.2	21.4	21.3		July	29.1458	67.3764
1990	1	8	32.2	20.6	11.6	25.4	31.8	26.1455	26.7917	21	22.8	23.2952	23.395	68	46	73.9524	73.8889	21.9	21.8	26.0476	26.075	19	18.9	21.681	21.695		August	29.8301	63.2954
1990	1	9	31	21.6	9.4	24	30.4	27	27.0273	20.6	23.2	21	21.6	74	55	59	62	22	23.7	20.9	22.2	19	20.2	18.2	19.1		September	28.5762	74.3589
1990	1	10	31.4	23	8.4	24.2	30.8	26.8	26.88	21	24.6	22.6	22.7	75	60	70	69	22.7	26.8	24.6	24.7	19.6	22.2	20.9	20.9		October	26.8111	78.9398
1990	1	11	31.4	22.6	8.8	24.4	31	27.4	26.8455	21.4	22.8	22	22.1	77	50	63	63	23.5	22.3	22.9	22.9	20.1	19.3	19.6	19.7		November	27.0743	78.7122
1990	1	12	31.6	22	9.6	24.8	30.4	27.6	26.76	21	24.2	21.4	22.2	71	60	58	63	22.3	26.1	21.4	23.3	19.3	21.8	18.6	19.9		December	26.5641	76.5252
1990	1	13	32.2	21	11.2	24.2	31.6	27.2	27.6	22.2	25	23	23.4	84	59	70	71	25.4	27.3	25.3	26	21.4	22.5	21.3	21.7
1990	1	14	31.6	19.6	12	24.8	30.8	26.8	27.3	21	24.4	22.8	22.7	71	59	71	67	22.3	26.3	25.1	24.6	19.3	21.9	21.2	20.8
1990	1	15	30.6	19.8	10.8	24.6	29.4	26.6	26.8	21.8	24.4	22.6	22.9	78	66	71	72	24.3	27.2	24.8	25.4	20.6	22.5	20.9	21.3
1990	1	16	30.8	20	10.8	22.6	30.4	26.4	27.1727	21.6	23.6	22.6	22.6	92	57	72	74	25.1	24.6	24.9	24.9	21.2	20.8	21	21
1990	1	17	30.6	20.6	10	24	29.6	26.6	26.825	21.4	23.6	22.8	22.6	80	61	72	71	23.8	25.2	25.2	24.7	20.3	21.2	21.2	20.9
1990	1	18	31.4	23.6	7.8	24.2	30	27	26.9909	20.6	23	21.8	21.8	72	55	64	64	21.9	23.5	22.7	22.7	18.9	20.1	19.5	19.5
1990	1	19	32	23.055	8.945	25.4	30.4	27.2	26.99	21.2	24	22.6	22.6	69	59	68	65	22.4	25.6	24.4	24.1	19.3	21.5	20.7	20.5
1990	1	20	31.2	24	7.2	25	30.4	27.2	27.3636	21.6	25.2	23.2	23.3	74	66	71	71	23.5	28.6	25.8	26	20.1	23.3	21.6	21.7
1990	1	21	31.4	23	8.4	24.6	30.6	26.6	27.1	22.2	26	22.6	23.6	81	70	71	74	25.2	30.6	24.8	26.8	21.2	24.4	20.9	22.2
1990	1	22	30.4	21.4	9	25.4	29.2	27	27.1	22	24	22.8	22.9	75	65	70	70	24.2	26.4	25	25.2	20.6	22	21.1	21.2
1990	1	23	30.4	20.4	10	24.4	29.8	26.4	26.8	21.4	23.8	22.8	22.7	77	61	74	70	23.5	25.5	25.4	24.8	20.1	21.4	21.3	20.9
1990	1	24	31	21.6	9.4	23.8	30	27	27	22	23.4	22.2	22.5	86	58	66	70	25.2	24.4	23.6	24.4	21.2	20.7	20.1	20.7
1990	1	25	33.2	21.6	11.6	24	30.2	26.9417	27.25	22.6	24.2	23.1	22.95	89	61	71.35	70.1111	26.5	26.2	25.4762	24.955	22	21.9	21.3	20.96
1990	1	26	31	23.21	7.79	24.8	30.2	27.3	27.5	22.4	24.6	23.1368	23.1316	81	63	67.8421	70.2353	25.5	27.2	25.0526	25.1	21.4	22.5	21.0579	21.0316
1990	1	27	29.6	24.6	5	24.6	27.6	26.8	27.0833	22.6	23.4	22.4	22.8	84	70	69	74	26.1	26	24.2	25.4	21.8	21.7	20.5	21.4
1990	1	28	30.8	24	6.8	24.6	29.8	27.4	27.2636	21.2	23.6	22.6	22.5	74	60	66	67	22.9	25	24.2	24.1	19.7	21.1	20.6	20.5
1990	1	29	31	23	8	25	30.4	26.8	27.3	21	23.2	22.2	22.1	70	55	67	64	22.2	23.7	23.7	23.2	19.2	20.2	20.2	19.9
1990	1	30	32.8	24	8.8	24.2	31.8	26.8	27.4	21	24	22.6	22.5	75	53	70	66	22.7	24.7	24.6	24	19.6	20.9	20.9	20.4
1990	1	31	33	22.8	10.2	24.6	31.05	27.4	27.4273	22	24.025	23	22.975	80	56.3	69	70.1111	24.7	24.66	25.2	24.72	20.9	20.67	21.2	20.76
1990	2	1	29.6	20.8	8.8	24.6	27.8	27	26.6	22.4	23.8	23	23.1	83	72	71	75	25.6	26.8	25.4	26	21.5	22.2	21.4	21.7
1990	2	2	29.8	24.4	5.4	25.2	30.9833	26.2	27.5091	23	24.185	23	23.1526	83	56	76	69.6842	26.6	25.19	26	25.195	22.1	21.015	21.7	21.095
1990	2	3	29.4	23	6.4	24.4095	28.2	27	27.76	22.0524	22	23	23.0263	81.15	58	71	68.0556	24.8762	22.3	25.4	24.9842	20.9095	19.3	21.4	20.9526
1990	2	4	30	23	7	24.6	29	26.8	27.6909	21.8	23.4	22.2	22.5	78	63	67	69	24.3	25.1	23.7	24.3	20.6	21.1	20.2	20.7
1990	2	5	28.2	23.6	4.6	24	26.8	26	27.77	21.8	23.2	22.8	22.6	83	74	76	78	24.7	26	25.6	25.4	20.9	21.8	21.5	21.4
1990	2	6	28.2	21.2	7	23.4	31.4	27.6	27.7909	20.2	24.1095	23.205	23.0368	75	55.381	67.75	69.1579	21.5	25.0333	25.245	25.19	18.7	20.9524	21.13	21.09
1990	2	7	30.2	23.5381	6.6619	24	28.2	26.2	27.7	22.4	22.8	21	22.1	87	63	63	71	26	24.2	21.4	23.9	21.7	20.5	18.6	20.3
1990	2	8	31.8	22.4	9.4	23	31	26.6	26.8	20.6	21.2	21	20.9	81	42	61	61	22.7	18.7	21.2	20.8	19.5	16.4	18.4	18.1
1990	2	9	32.8	20.2	12.6	25.2	32	27.8	28.2	21	24	21.2	22.1	69	52	56	59	22.1	24.5	20.8	22.5	19.1	20.8	18.1	19.3
1990	2	10	32.8	22	10.8	24	31.8	28.8	27.4	21	24	22.8	22.6	77	53	60	63	22.9	24.7	23.8	23.8	19.7	20.9	20.3	20.3
1990	2	11	34.6	23	11.6	23.6	33	29	27.4091	21.4	25	24	23.5	83	52	66	67	24	26.4	26.5	25.6	20.4	22	22.1	21.5
1990	2	12	31.8	23.6	8.2	24.5429	31	27.4	27.7455	22.3286	24.4	23.4	23.385	82.5238	58	72	69.0526	25.4048	26.2	26.1	25.515	21.3	21.9	21.8	21.365
1990	2	13	31.4	23	8.4	24	30.2	27.8364	28.08	22	23.4	23.4	23.425	84	57	67.7895	68.9474	25.1	24.3	25.54	25.6211	21.2	20.6	21.39	21.4368
1990	2	14	32	22.4	9.6	23	30.8	27.5909	27.87	21	22.8	23.415	23.4211	84	51	67	68.4211	23.5	22.5	25.415	25.5	20.1	19.4	21.3	21.3579
1990	2	15	32.2	23.2	9	24	31.6	26.8	27.3	20	24	21.6	21.9	70	53	63	62	20.7	24.8	22.4	22.6	18.1	21	19.3	19.4
1990	2	16	31.4	23	8.4	24.3857	30.8	26.6	27.7545	21.9905	23	22.5	23.3474	81	52	70	68	24.7905	22.9	24.5	25.4368	20.8524	19.7	20.8	21.2526
1990	2	17	31.4	22.6	8.8	23.2	30.6	27.8	28.2273	20.8	24.2	21	22	81	59	55	65	23	26	20.4	23.1	19.7	21.7	17.8	19.7
1990	2	18	32.4	22	10.4	23.6	31.4	26.8	27.8182	20.8	24	21.4	22.1	78	54	62	65	22.7	24.9	21.9	23.2	19.5	21.1	19	19.8
1990	2	19	33.2	22.6	10.6	23.6	31.2	27.8	28.1455	20	24.8	22	22.3	72	60	61	64	21	27.1	22.6	23.5	18.3	22.4	19.5	20
1990	2	20	33.8	23	10.8	23.4	32.4	28	27.7545	20.6	25	22	22.5	78	55	59	64	22.4	26.8	22.5	23.9	19.3	22.2	19.4	20.3
1990	2	21	33.4	23.69	9.71	23.8	31.1	27.6	28.0091	21.6	23.9238	22	22.9737	83	54.6667	62	66.7895	24.3	24.4905	22.7	24.495	20.7	20.6476	19.5	20.66
1990	2	22	32	23.6	8.4	23.8	30.8	28.6	27.85	20.8	24.8	22.8	22.8	77	62	61	66	22.6	27.3	23.9	24.6	19.4	22.5	20.4	20.8
1990	2	23	32.8	23	9.8	26	32.2	28.4	28.2364	21.2	23.6	22.8	22.5	65	49	62	59	22	23.4	24	23.2	19	20	20.5	19.8
1990	2	24	32.8	23	9.8	25.1714	31.2	28.4	27.9091	22.7632	24.8	21.8	23.6111	82.7895	60	56	68.5263	26.0333	27.1	21.7	25.75	21.7048	22.4	18.8	21.485
1990	2	25	31.8	21.2	10.6	24.6714	30.8	28.2	27.725	22.5238	23.6	21.8	23.4238	82.619	55	57	69.2	25.7095	24.4	21.9	25.8048	21.5095	20.7	18.9	21.5095
1990	2	26	32.2	21.6	10.6	22	30.4	28	27.98	20	23.4	21.2	21.5	83	56	55	65	22	24.1	20.7	22.3	19.1	20.5	18	19.2
1990	2	27	31.8	22	9.8	24.7857	31.6583	27.2	27.8833	22.5381	24.519	20.2	23.425	82.1905	54.6667	53	67.2632	25.7095	25.5333	19	25.175	21.4952	21.3381	16.7	21.135
1990	2	28	31.8	22	9.8	22.2	31	27.2	27.7909	20	23	21.6	21.5	82	51	61	65	21.9	22.8	22.1	22.3	19	19.6	19.1	19.2
1990	3	1	33.2	21.6	11.6	24.6857	32.4	28.4	27.7583	22.1619	24	23.2	23.2211	80.1	50	65	66.3529	24.681	24.3	25	24.6316	20.8381	20.6	21.1	20.7947
1990	3	2	33.2	22.8	10.4	23.2	31.8	28.6	27.6333	20.8	23.8	22.2	22.3	81	51	58	63	23	24.2	22.5	23.2	19.7	20.6	19.4	19.9
1990	3	3	34.4	22.6	11.8	23.2	33.6	29	28.25	20.2	25	22.6	22.6	76	50	58	61	21.7	26	23.2	23.6	18.8	21.7	19.9	20.1
1990	3	4	32.8	22.8	10	24	32.2	28.4	28.5231	21.2	24.4	23.2	22.9	78	53	65	65	23.3	25.4	25	24.6	20	21.3	21.1	20.8
1990	3	5	32.6	22.6	10	24.2	31.6	28	28	22.8	24.2	23	23.3	89	54	66	70	26.8	25.3	24.8	25.6	22.2	21.3	20.9	21.5
1990	3	6	32.6	23.6	9	24.8682	32	28.4	28.1667	22.7182	24.8	22.8	23.5524	83.1818	56	62	68.1765	26.1227	26.5	24	25.781	21.75	22.1	20.5	21.4952
1990	3	7	33	23.6	9.4	24.2	32.6	28.2	28.25	21	24.4	22.2	22.5	75	51	60	62	22.7	25.1	22.8	23.6	19.6	21.2	19.6	20.1
1990	3	8	32	23.6	8.4	23.6	30.4	27.6	27.3	21.4	23.2	22.6	22.4	83	55	65	67	24	23.7	24.1	23.9	20.4	20.2	20.5	20.4
1990	3	9	30.8	24.4	6.4	25.4	29.2	28.2	28.45	22.4	23.8	22.8	23	77	64	63	68	25.1	25.9	24.2	25.1	21.2	21.7	20.5	21.1
1990	3	10	30.2	22	8.2	25.6	29.4	27.8	28.375	22.2	24	22.8	23	75	64	65	68	24.5	26.3	24.4	25.1	20.8	21.9	20.7	21.1
1990	3	11	30	23.2	6.8	25.6	28.4	28	28.2692	22	23	22.6	22.5	73	63	63	67	24	24.5	23.8	24.1	20.5	20.8	20.3	20.5
1990	3	12	31.2	22.4	8.8	25.2	28.4	26	26.4	22.8	24.8	23.8	23.8	82	75	83	80	26.2	28.9	28	27.7	21.8	23.5	23	22.8
1990	3	13	31.6	19	12.6	25.2	30.8	27.8	28.5273	22.6	24.8	23.6	23.7	80	62	71	71	25.7	27.3	26.3	26.5	21.5	22.5	21.9	22
1990	3	14	32.6	24.1364	8.46364	25.187	31.8	28.4	28.6273	22.8864	25.8	24	23.6526	81.2273	62	70	66.8125	26.1909	29.2	26.9	25.64	21.8045	23.7	22.3	21.385
1990	3	15	32	24.6	7.4	24.8	31.4	27.6	28.36	22.6	26.2	23	23.9	83	67	68	72	26	30.6	25	27.2	21.7	24.4	21.1	22.4
1990	3	16	31.8	24	7.8	24.6	30.6	28	28.4667	22.6	24.2	23	23.3	84	59	66	70	26.1	26	24.8	25.6	21.8	21.7	20.9	21.5
1990	3	17	32.6	24	8.6	25	32	29.4	28.5583	22.2	24.4	23.4	23.3	79	54	61	64	24.9	25.5	24.8	25.1	21	21.4	21	21.1
1990	3	18	31	23.6	7.4	24.8	30.4	29.2	28.3727	22	24	22.8	22.9	79	59	58	65	24.6	25.6	23.5	24.6	20.8	21.5	20.1	20.8
1990	3	19	33.4	22.6	10.8	25	32.4	29	28.8273	21.4	24.8	22.8	23	73	54	59	62	23.1	26.3	23.6	24.3	19.8	21.9	20.2	20.6
1990	3	20	32.2	22.8	9.4	24.6	31.4	27.8	28.8833	22.4	24	23	23.1	83	54	67	68	25.6	24.9	24.9	25.2	21.5	21.1	21	21.2
1990	3	21	30.4	20	10.4	25.2	28.6	27.8	28.4846	22	24.2	23.4	23.2	76	70	69	72	24.3	27.3	25.9	25.8	20.6	22.5	21.6	21.6
1990	3	22	32.4	24.6	7.8	25	31	28.8	28.2462	22.4	24.8	23.6	23.6	80	61	65	69	25.4	27.2	25.7	26.1	21.3	22.5	21.5	21.8
1990	3	23	32	24	8	25.3391	31.6	28.4	28.3154	22.8739	24.2	22.4	23.7565	81.087	54	60	67	26.1478	25.3	23.1	25.9391	21.7652	21.3	19.8	21.6
1990	3	24	33.2	23.6	9.6	24.4	33	28.4615	28.5583	22	24.8	23.6714	23.8333	81	51	65.0476	67.1111	24.8	25.9	25.6	25.981	21	21.7	21.3952	21.6667
1990	3	25	32.8	24.4	8.4	25.6	31.6	28.8	28.4846	22.4	24.2	24.2	23.6	76	54	69	66	25	25.3	27.1	25.8	21.1	21.3	22.4	21.6
1990	3	26	30.4	24	6.4	24.4	29.2	26.8	28.6923	21.8	23	22.2	22.3	80	59	67	69	24.4	24	23.7	24	20.7	20.4	20.2	20.4
1990	3	27	31.6	24.519	7.08095	25.2	30.6	28.2	28.8786	21.6	23	22.8	22.5	73	53	63	63	23.4	23.1	24.2	23.5	20	19.8	20.5	20.1
1990	3	28	34	22.6	11.4	24.6	32.8	28.4	29.0769	22.6	24	23	23.2	84	48	63	65	26.1	24	24.5	24.9	21.8	20.4	20.8	21
1990	3	29	34.2	21.4	12.8	24.4	33.8	28.2	28.6	20.8	24.4	22.2	22.5	73	46	60	60	22.2	24.3	22.8	23.1	19.2	20.7	19.6	19.8
1990	3	30	35.2	24.6045	10.5955	25.8136	34.6	29.6	29.3455	23.3682	26.8	22.8	24.2053	81.3182	55	56	65.125	27.0364	30.1	23.2	26.3737	22.2864	24.1	19.9	21.8421
1990	3	31	34.8	24.5	10.3	26.6	34.2	29	29.3769	21.8	24.4	22.2	22.8	66	45	56	55	22.9	24.1	22.3	23.1	19.7	20.5	19.2	19.8
1990	4	1	35.2	24	11.2	26.2	33.8	30.2	30.1	22.2	26	23.2	23.8	71	54	55	60	24.1	28.4	23.8	25.4	20.5	23.2	20.3	21.3
1990	4	2	35	24	11	25	32.8	29.1214	29.5	21.3	26	24.6	24	72	51	64	66	22.9	27.2	27.3	25.8	19.7	22.5	22.5	21.5
1990	4	3	34.8	23.5	11.3	25	33.9	29.4	29.4	22.5	26.1	24	24.2	81	54	64	67.75	25.6	28.6	26.3	26.8	21.5	23.3	21.9	22.2
1990	4	4	36	23.5	12.5	24.7	34.4	23.4	26.5	23.2	25.2	22.5	23.6	88	48	93	68.5882	27.4	26	26.6	26.7	22.6	21.7	22.1	22.2
1990	4	5	34.2636	24.7227	9.54091	24.5	31.2	26	26.9	24.2	25.4	22.6	24.1	98	63	75	67.2353	30	28.6	25.2	27.9	24.1	23.3	21.2	22.9
1990	4	6	34.3	24.8364	9.46364	25.7	32.3	30	29.5	24.2	26	25.2	25.1	88	61	68	70.5556	29.2	29.4	28.9	29.2	23.6	23.8	23.5	23.6
1990	4	7	34.8	23.5	11.3	26.2	31.3385	28.4	28.6583	23.6	25	24.4	24.3	84	51	64	68	28.6	26.1	26.4	27	23.3	21.8	22	22.4
1990	4	8	33.2	25.5	7.7	26.2	32	29.4	29.3	23.8	25	23	23.9	82	57	58	68.9444	27.9	27	23.9	26.3	22.9	22.4	20.3	21.9
1990	4	9	34.3273	24.5	9.82727	25.6	30.8	28.7385	28.9231	22.6	25.2	24.4174	24.5857	77	64	66.3043	66.5294	25.4	28.3	27.0522	27.2905	21.4	23.2	22.2913	22.4619
1990	4	10	34.4091	24.3429	10.0662	26.0043	29.2	27.8769	28.3462	23.6609	25	24	24.4333	82.913	71	67.2273	68.3333	27.6348	28.9	26.6913	26.9773	22.6826	23.5	22.1043	22.2727
1990	4	11	35.2	24	11.2	25.3	34	29.8	29.7	21.8	26	24.8	24.2	74	53	67	66.1765	23.8	28.3	28	26.7	20.3	23.1	22.9	22.1
1990	4	12	33.7636	23	10.7636	26	32.8	30.4	29.9	22.2	25.1	24.3	23.9	72	54	61	68	24.2	26.8	26.3	25.8	20.6	22.2	21.9	21.6
1990	4	13	32.9	24	8.9	25.8	32.6	30.3	29.8	23	26.2	24.3	24.5	79	61	61	70	26.2	29.8	26.4	27.5	21.9	24	22	22.6
1990	4	14	33.8	24.5	9.3	25.5	31.8	29.5	29.1	22.8	25.6	24.6	24.3	80	61	67	68.4118	26	28.7	27.7	27.4	21.7	23.4	22.8	22.6
1990	4	15	34	24.4409	9.55909	25.2	32	28.8538	29.1667	23.4	25.8	24.6286	24.4579	86	61	70.7143	68	27.6	29.1	27.9286	27.2158	22.7	23.6	22.8286	22.4158
1990	4	16	33.2	25	8.2	26.8	32	30.4	29.9	23.4	25.4	24	24.3	75	59	59	67.2222	26.5	28.1	25.6	26.7	22.1	23	21.5	22.2
1990	4	17	33.6	24.5	9.1	25.2	32.2	29.8	29.3	23.4	25.4	23.8	24.2	86	58	61	69.1667	27.6	27.9	25.5	27	22.7	22.9	21.4	22.3
1990	4	18	33.4	24	9.4	26.4391	30.3	27.9538	28.3417	24.0273	23.8	24.5619	24.59	82	58	72.2381	70.5294	28.1818	25.2	27.7667	27.6	23.0136	21.2	22.7048	22.62
1990	4	19	33.7	24	9.7	25.2	31.2	28.2	28.2	22.6	24.2	22.8	23.2	80	56	63	71.4706	25.7	25.6	24.2	25.1	21.5	21.5	20.5	21.2
1990	4	20	33.4	24	9.4	26.5	32.2	29.2	29.3	22.4	23.8	23.4	23.2	70	50	62	69.4375	24.4	23.9	24.9	24.4	20.7	20.4	21.1	20.7
1990	4	21	33	23	10	24.8	30.4	29.6	28.6	22.6	23.8	23.2	23.2	83	58	58	69.5882	26	25.1	24.2	25.1	21.7	21.2	20.6	21.1
1990	4	22	32.9	23.5	9.4	25	31.8	29	28.7	23.2	25.2	23	23.8	86	59	60	70	27.2	27.7	24.1	26.3	22.5	22.8	20.5	21.9
1990	4	23	34.0857	24.8	9.28571	26.1091	30.4	28.4	29.2333	24.2	25.2	24.2	24.715	85.4545	66	71	69.8421	28.8409	28.6	27.4	27.87	23.3818	23.3	22.6	22.775
1990	4	24	33	24	9	24.6	30.1	27.6	27.5	24.2	26	24.6	24.9	97	72	78	70.8333	29.9	30.9	28.9	29.9	24.1	24.6	23.5	24
1990	4	25	33.9182	24.6619	9.25628	26.2136	32.2417	28.8667	29.1455	24.0773	25.4864	24.6143	24.6857	83.8182	63	66.5238	69.4737	28.45	27.6182	27.3571	27.719	23.1773	22.65	22.5143	22.7286
1990	4	26	33.7727	24.925	8.84773	26.5318	31.7083	28.35	28.7	24.1381	25.4091	24.3091	24.6524	81.8571	66	71.1905	71.6111	28.3619	27.6227	27.5048	27.895	23.1143	22.6318	22.6	22.815
1990	4	27	33.95	24.5286	9.42143	26.3045	32.55	28.7667	29.1333	24.0045	25.4682	24.2864	24.5864	82.5909	61	68.7619	69.8421	28.2227	27.6636	27.5364	27.8045	23.0455	22.6773	22.6273	22.7773
1990	4	28	34.0714	24.7476	9.32381	26.5364	33.1667	28.8833	29.3833	24.1591	25.8	24.5571	24.8429	81.9545	57	68.7143	67.8889	28.4318	27.9667	27.6636	27.9714	23.1636	22.8714	22.7136	22.8857
1990	4	29	34.2273	24.7619	9.46537	26.2952	32.6385	28.85	29.0364	23.9	25.6455	24.59	24.695	81.4286	73	67.5263	67.5	27.7762	27.6364	27.485	27.545	22.7905	22.6591	22.58	22.635
1990	4	30	34.3095	25.0714	9.2381	26.7818	33.4167	29.3417	29.6667	24.2273	25.6857	24.7947	24.8632	80.8182	66	68.8947	60	28.4227	27.8762	28.145	28.0263	23.1682	22.7857	22.98	22.9053
1990	5	1	34.4	25.03	9.37	26.7762	29.8	28.7923	29.5462	24.26	25.9762	24.965	24.9842	81.3	56.3333	71.25	64	28.515	28.5619	28.605	28.3947	23.22	23.1762	23.26	23.1263
1990	5	2	34.5143	24.7111	9.80317	24.3	33.2923	28.5769	29.7091	24.48	26.0238	24.8905	25.13	83.05	57.6667	70.45	56	29.115	29.1286	28.7905	29.005	23.565	23.5	23.3381	23.475
1990	5	3	34.1905	24.5368	9.65363	24.3	33.2154	28.9385	29.4923	24.415	25.7952	24.8286	25.035	85.5	59.381	75.5714	73	29.27	28.5952	28.9429	28.885	23.65	23.1857	23.4333	23.395
1990	5	4	33.7667	24.7579	9.00877	24.3	31.7538	28.2462	28.6923	24.5	25.6095	24.5762	24.8952	85.9524	58.619	73.9524	73	29.4667	27.9429	28.2429	28.5429	23.7476	22.8381	23.0476	23.2143
1990	5	5	33.3048	24.19	9.11476	25.5	32.1615	28.6077	28.8385	23.9952	25.3952	24.605	24.635	86.7143	59.7143	73.35	66	28.6238	27.8667	28.3714	28.281	23.2857	22.7714	23.1571	23.0571
1990	5	6	33.2857	24.4211	8.86466	24.6	31.7846	28.5923	28.7769	24.3048	25.54	24.655	24.7474	85.5	59.9524	73	60	29.1	28.1143	28.4714	28.5571	23.5524	22.8857	23.1714	23.2048
1990	5	7	33.6571	24.55	9.10714	26.7	32.3	28.5923	28.9077	24.2905	25.8048	24.985	25.04	86.3333	60.0952	74.1	63	29.119	28.6381	29.005	28.875	23.5714	23.2238	23.495	23.4
1990	5	8	33.7238	24.495	9.22881	26.1	32.0308	28.1538	28.6923	24.6095	25.955	24.955	25.2222	84.6842	61.1	75.6	63	29.6714	29.085	29.085	29.27	23.8667	23.47	23.545	23.635
1990	5	9	33.981	24.2167	9.76429	26.7	32.7231	27.7385	28.7545	24.775	26.21	25.125	25.3056	86.1579	59.25	77.6	61	30.035	29.045	29.6	29.5316	24.075	23.465	23.82	23.7789
1990	5	10	33.681	24.7	8.98095	27.9	32.0385	28.6385	28.9462	24.5368	26.4	25.015	25.3158	86.3684	62.15	73.9474	58	29.5368	30.14	29.2579	29.5778	23.8263	24.14	23.6105	23.8111
1990	5	11	34.1762	24.78	9.39619	26.5	32.8462	28.8	29.2417	24.8095	26.475	25.2526	25.4737	88.2381	59.55	75	57	30.219	29.95	29.6211	29.8632	24.181	23.965	23.8263	23.9579
1990	5	12	34.2571	24.58	9.67714	26.4952	33.225	29.0692	29.5455	24.6143	25.9632	25.3421	25.2421	85.7619	57.4444	73.3158	71.4706	29.6286	28.9944	29.6	29.2	23.8571	23.4333	23.8211	23.6111
1990	5	13	34.6286	24.9684	9.66015	26.5	33.3231	28.55	29.25	24.8238	26.3842	24.9526	25.3632	86.2857	57.65	73.5882	63	30.0524	29.53	29.4167	29.5278	24.1	23.705	23.7	23.75
1990	5	14	31.5	24.95	6.55	26	32.575	28.9	29.5091	24.9	26.3	24.2	25.1	79	73	74	73.6111	29.2	31.5	27.4	29.4	23.7	24.9	22.6	23.7
1990	5	15	31.9	19	12.9	24.2	30.8	28.7	29.575	24	26	24.5	24.8	98	69	77	73.3529	29.7	30.4	28.2	29.5	23.9	24.3	23.1	23.8
1990	5	16	33.5	19.5	14	25.8	31.7	29.1	28.9769	23.7	26.9	25.8	25.5	84	69	86	74	27.9	32.3	31.8	30.6	22.9	25.3	25.1	24.4
1990	5	17	32.2	19.5	12.7	26.4	31	28.8	28.8	24.2	25.2	24.8	24.7	84	63	72	74.7222	28.7	28.2	28.6	28.5	23.4	23.1	23.3	23.3
1990	5	18	32	22	10	26.4	30.5	28.6	28.5	23.8	24.8	24.6	24.4	81	63	72	72.8421	27.7	27.5	28.3	27.8	22.8	22.7	23.1	22.9
1990	5	19	34.4	21.5	12.9	26.6	33.2	31	30.5	24	26.4	25	25.1	81	59	62	74	28.1	29.9	27.7	28.6	23	24	22.8	23.3
1990	5	20	33.6	24.4263	9.17368	26.6	31.8	30.8	30	24.2	26.4	25	25.2	82	66	63	75.9474	28.6	30.8	27.8	29.1	23.3	24.6	22.9	23.6
1990	5	21	35	22	13	27.2	33.2333	28.8	29.6	24.2	27.6	25.2	25.09	86.4	63	75	58	28.9952	32.9	29.7	29.4714	23.481	25.6	23.9	23.7238
1990	5	22	35	24.71	10.29	26.8	33.9	29.5	29.9	24.2	27.7	25	25.6	81	62	70	73.2	28.5	33	28.7	30.1	23.2	25.7	23.4	24.1
1990	5	23	35.8	24.62	11.18	27.3	34.8	27.8	29.4	24.2	26.5095	24.7	25.36	78	60.0476	78	65	28.1	29.8857	29.1	29.455	23	23.9429	23.6	23.74
1990	5	24	36.4	18.8	17.6	24.5	35.2	30.6	30.2	23.2	27.6	26.8	25.9	90	56	75	74.3	27.6	31.9	32.7	30.7	22.7	25.1	25.5	24.5
1990	5	25	37	18.5	18.5	24.6	35.6	28.7	29.0333	23	26.5762	25.095	25.4	87	62.2381	77.3	48	27	30.4667	29.58	29.835	22.4	24.2762	23.79	23.945
1990	5	26	36	20.5	15.5	25.2	35.2	28.3	28.475	23.6	27.8	26.4	25.9	88	57	66	75.25	28.1	32.5	30.4	30.3	23	25.4	24.3	24.2
1990	5	27	36.4	20	16.4	27.8	35.6	25.2	28.5	25	26.075	23.2	25.1211	80	59.4	85	53	29.8	29.09	27.1	28.9842	24	23.52	22.4	23.4895
1990	5	28	36.4	21	15.4	23.2	35.4	25.4	27.4	22.6	26.1333	24.8	25.1316	95	62	95	50	27	29.685	30.9	29.3316	22.4	23.86	24.6	23.6789
1990	5	29	35.8	22	13.8	25.2	33.7	29.8	29.6	24.5	26	26.6	25.7	94	55	78	75.0526	30.3	28.5	32.7	30.5	24.2	23.3	25.5	24.3
1990	5	30	35	24	11	25	33	30	29.5	23.5	25.4	24.6	24.5	88	55	64	74.8421	27.9	27.4	27.3	27.6	22.9	22.6	22.6	22.7
1990	5	31	35.8	24.525	11.275	25.8	34.3	30.5	30.3	23.2	26.8	25.6	25.2	80	56	68	72	26.7	30.3	29.6	28.8	22.2	24.2	23.9	23.4
1990	6	1	36.6	24.41	12.19	28.6	35	28.5	30.1	25	26.2	27	26.1	75	50	89	71	29.3	28.2	34.6	30.7	23.7	23.1	26.5	24.4
1990	6	2	34.8	24.25	10.55	27	34	28.6	29.5	25.2	26.2	25.4	25.6	87	54	77	73	30.9	28.8	30.3	30	24.6	23.4	24.3	24.1
1990	6	3	35.6	24.6684	10.9316	27.2	34.2	28.4	29.5	23.2	24.2	23.4	23.6	71	44	66	60	25.8	23.6	25.5	24.9	21.6	20.1	21.4	21
1990	6	4	35.2	24.3684	10.8316	26.6	33.8	29.2	29.7	23.6	26.2	25	24.9	78	55	71	68	27.1	29	28.9	28.3	22.4	23.5	23.5	23.1
1990	6	5	34.44	24.6842	9.75579	27	34	29.6	30	24.4	26	24.6	25	81	53	67	73.5882	28.8	28.3	27.6	28.3	23.4	23.1	22.7	23.1
1990	6	6	35.8	24.5316	11.2684	26.4	34.6	29.6	30	24.2	27	25	25.4	84	56	69	73.0526	28.7	30.6	28.6	29.3	23.4	24.4	23.3	23.7
1990	6	7	35.8	24.22	11.58	27.2	35.2	28.4	29.8	24.8	27.4	24.6	25.6	82	55	73	73.55	29.7	31.3	28.4	29.8	23.9	24.8	23.2	24
1990	6	8	36	24.7	11.3	28.4	34.2	29	30.1	24.6	26.8	24.2	25.2	73	56	67	73.2105	28.4	30.3	27	28.6	23.2	24.3	22.4	23.3
1990	6	9	34.8	25.0667	9.73333	27.6	33.8	28.8	29.8	24.8	27	24.4	25.4	80	59	70	71.7895	29.4	31.1	27.6	29.4	23.8	24.7	22.7	23.7
1990	6	10	31.8	24.6667	7.13333	26.4	30.8	29.7	29.5929	24.4	26	24.8	25.1	85	69	75	70.6316	29.2	30.4	28.6	29.4	23.7	24.3	23.3	23.8
1990	6	11	35.4	24.8571	10.5429	26.8	35	29	30	24.4	26.8	24.8	25.3	82	53	71	71.9474	29	29.8	28.5	29.1	23.5	24	23.3	23.6
1990	6	12	34	24.8143	9.18571	27.8	33.15	27.8	29	25	26	24.6	25.2	97	59	77	70.8421	31.3	29.1	28.8	29.7	24.8	23.6	23.4	23.9
1990	6	13	36.4	24.7238	11.6762	26.8	34.1	29.4357	27.7	24.6	27.2	24.2	25.3	84	50	94	70.95	29.5	29.3	29.7	29.5	23.8	23.7	23.9	23.8
1990	6	14	34.4524	24.5619	9.89048	25.8	32.0857	29.0714	28.4	22.4	25.4	25	24.3	85	61	80	73.7368	25.6	27.8	29.8	27.7	21.5	22.8	24	22.8
1990	6	15	35.4	24.4429	10.9571	25.6	33.2	29.9267	28.4	24.4	27.2	24.4	25.3	91	55	78	71.2353	29.8	30.1	28.6	29.5	24	24.2	23.3	23.8
1990	6	16	34.2	24.7905	9.40952	24.8	33.0286	26	27.4	24.5333	26.4	24.4	25.21	80.4286	61	88	69.5789	25.7	30.2	29.5	28.5	21.5	24.2	23.8	23.2
1990	6	17	35.4	25.1	10.3	26.6	33	29.7857	27.7	24.4	27.6	23.2	25.1	84	54	82	68.6667	29.1	30.8	26.8	28.9	23.6	24.6	22.3	23.5
1990	6	18	37.8	25.0571	12.7429	28	36.4	29.4	30.8	24.6	27.6	25.8	26	76	51	75	69.3158	28.7	31.1	30.8	30.2	23.3	24.7	24.6	24.2
1990	6	19	37.2	25.3762	11.8238	26.2	35.1	29.35	30.1	24.4	27.4	24.8	25.5	86	47	68	69.2353	29.4	29.1	28.1	28.9	23.7	23.6	23	23.5
1990	6	20	34.8	24.7095	10.0905	27.6	32.4267	29.4	30.2	24.6	27.4	25.4	25.8	70	59	73	70.1667	27.6	31.9	29.8	29.7	22.7	25.1	24	23.9
1990	6	21	36.4	25.3619	11.0381	26.2	35.2	30	30.4	24.6	26.8	23.8	25.1	88	52	60	71	29.9	29.7	25.4	28.3	24	23.9	21.3	23.1
1990	6	22	35.6	25.4952	10.1048	27.8	34.6	29.4	30.3	24.2	26.8	24.4	25.1	74	55	66	68.7368	27.8	30.1	27.2	28.4	22.8	24.1	22.5	23.2
1990	6	23	33.2	25.1524	8.04762	27.2	32.6	28.8	29.3	24	26.6	24.2	24.9	77	63	69	69.6471	27.7	30.8	27.1	28.6	22.8	24.6	22.4	23.3
1990	6	24	34.8	25.2095	9.59048	26.4	33.7	28.7692	29.4	23.2	24.4	22.8	23.5	76	49	60	68.0588	26.3	24	23.8	24.7	21.9	20.4	20.3	20.9
1990	6	25	36	24.68	11.32	27	34.6	29.4	30.1	24.2	25.6	24.4	24.7	80	49	66	69	28.3	26.9	27.2	27.5	23.1	22.3	22.5	22.6
1990	6	26	35.8	24.6714	11.1286	27.4	34.4	28.8	29.9	23.4	25.6	24.2	24.4	72	50	69	69.7059	26.1	27	27.1	26.8	21.8	22.4	22.4	22.2
1990	6	27	35.8	24.34	11.46	27	33.7	28.8143	29.7	24	25.4	24.4	24.6	78	45	69	72.3158	27.8	24.9	27.5	26.7	22.9	21	22.7	22.2
1990	6	28	34.4	24.8	9.6	27.6	33.4	28.8	29.6	23.6	26	23.6	24.4	72	56	65	70.2222	26.5	28.7	25.7	27	22	23.4	21.5	22.3
1990	6	29	34.2	24.95	9.25	27	33.2	29	29.5	23.2	25.6	24.2	24.3	73	55	67	68.8421	25.9	27.8	27	26.9	21.7	22.8	22.4	22.3
1990	6	30	35.2	24.83	10.37	27	34.6	29.4	30.1	23.4	25.6	24	24.3	74	49	64	72.1	26.4	26.9	26.3	26.5	22	22.3	21.9	22
1990	7	1	35	24.6	10.4	26.2	32.94	29.2	29.7	24.2	25.6	24.8	24.9	73	50	70	68.9444	27.3	27.1	28.4	27.6	22.5	22.4	23.2	22.7
1990	7	2	35.6	25.2	10.4	26	33.0933	29.4	30	24.2	25.4	24.6	24.7	76	46	68	66.1	27.6	25.9	27.7	27.1	22.7	21.7	22.8	22.4
1990	7	3	34.6	25.6	9	27.2	34.5	29.3846	30.1	23.6	25.4	24.4	24.5	74	51	66	66.3333	26.7	26	27.2	26.7	22.2	21.7	22.5	22.1
1990	7	4	35.4	25.2	10.2	27.2	35.3	29.2667	30.1	22.4	24.8	23.6	23.6	66	47	64	68.3	23.9	24.2	25.5	24.6	20.4	20.6	21.4	20.8
1990	7	5	34	24.6	9.4	26.6	30.8	29.7733	29.8286	24	25.83	24.8	24.91	81	58	66.6364	68.1579	28.1	25.6	27.4	27	23	21.5	22.6	22.4
1990	7	6	34.8	21.8	13	25.5	33.1308	25.4	27.4	23	25.4	24.4	24.3	93	54	92	66.6667	27.4	27.3	29.9	28.2	22.6	22.5	24	23.1
1990	7	7	34	25.3368	8.66316	26.8	33.2	28.8	29.4	24	26.4	24.2	24.9	79	59	69	67.9444	28	29.9	27.1	28.3	22.9	24	22.4	23.1
1990	7	8	34	24.8	9.2	27.4	33.4	28.6	29.5	23.4	25.4	23.4	24.1	72	53	65	67.3684	26.1	27.1	25.3	26.2	21.8	22.4	21.3	21.9
1990	7	9	34.619	24.6	10.019	26.6	32.6	28.2	28.9	22.6	24.4	22	23	71	51	58	67.7222	24.8	25.1	22.3	24.1	20.9	21.2	19.3	20.5
1990	7	10	35.2	23.4	11.8	26	33.4	29.4	29.5	22.4	24.6	24	23.7	74	49	64	67.1176	24.7	25.1	26.3	25.4	20.9	21.2	21.9	21.3
1990	7	11	30.2	23.2	7	26.2	29.4	28.2	28	23.6	23.4	23.4	23.5	81	61	67	68.2941	27.4	24.8	25.6	25.9	22.6	21	21.5	21.7
1990	7	12	34.8	24.8	10	26.4	33.2	28.8	29.3	22.8	25	24	23.9	74	52	67	70.0526	25.4	26.2	26.7	26.1	21.3	21.9	22.1	21.8
1990	7	13	34.6	25	9.6	27	34	28.6	29.5	23.8	25	23.6	24.1	77	48	66	68.5	27.4	25.7	25.8	26.3	22.6	21.6	21.6	21.9
1990	7	14	35	24	11	26.2	30.8	29.1231	28	23.8	23.4	22	23.1	82	58	62	67.1176	27.9	24	22.7	24.9	22.9	20.4	19.5	20.9
1990	7	15	34.8	23.8	11	26	33.2	29.4	29.5	23	24.2	23.4	23.5	78	48	61	67.5263	26.1	24.2	24.8	25	21.8	20.6	21	21.1
1990	7	16	34.935	22.8	12.135	25.4	31.8	28.2	28.4	23	25.4	24	24.1	82	60	71	68.5789	26.5	28.2	27	27.2	22	23.1	22.4	22.5
1990	7	17	33.2	24.8	8.4	26.4	32	28.2	28.7	23.2	24.8	22.4	23.5	76	56	61	66.5	26.3	26.5	23.2	25.4	21.9	22.1	19.9	21.3
1990	7	18	34.2	21.4	12.8	25.4	32.2	28.8	28.8	22.8	24.4	23.4	23.5	80	53	64	65.7368	26	25.4	25.2	25.5	21.7	21.3	21.2	21.4
1990	7	19	35.8	20.4	15.4	26.2	34.2	29.6	29.9	23.8	25.2	23.8	24.3	82	49	62	65.8	27.9	26.1	25.6	26.5	22.9	21.8	21.5	22.1
1990	7	20	35	23.2	11.8	27	33.8	28.8	29.6	23	24.6	24	23.9	71	47	67	66.8667	25.4	24.8	26.7	25.6	21.4	21	22.1	21.5
1990	7	21	32.6	23.6	9	26	31.4	28	28.4	23.2	24.8	23	23.7	79	59	66	69.2353	26.6	26.9	24.8	26.1	22.1	22.3	20.9	21.8
1990	7	22	32.4	24.6	7.8	26.8	31.2	26.5	27.8	23.4	24.6	23.2	23.7	75	58	76	68.8947	26.5	26.6	26.2	26.4	22.1	22.1	21.9	22
1990	7	23	35.6	25.1421	10.4579	25.5	33.1286	29.8	29.8	23.8	25.4	24.4	24.5	76	49	64	67.1	26.9	26.6	27	26.8	22.3	22.1	22.3	22.3
1990	7	24	36.8	25.6529	11.1471	26	34.0143	29.4	30.1	22.2	25.8	23.8	23.9	83	45	63	63.6842	25.1	26.6	25.8	25.8	21.2	22.1	21.6	21.6
1990	7	25	36.6	23.2	13.4	26.6	35	30.2	30.5	24.2	26.2	24.4	24.9	82	50	62	64.8333	28.6	28.2	26.7	27.8	23.3	23.1	22.2	22.8
1990	7	26	35.1381	25.2	9.9381	26.4	32.3	29.8286	26.7	24.4	26.4	22.8	24.5	85	56	90	66.7368	29.2	28.8	26.9	28.3	23.7	23.4	22.3	23.1
1990	7	27	35.28	22.4	12.88	24.2	33.8	24.2	26.6	23	25.6	23.8	24.1	90	52	97	66.2941	27.3	27.4	29.2	28	22.5	22.6	23.7	22.9
1990	7	28	37	21.8	15.2	24.2	33.4	28.6167	29.2308	23.6	25.6	25.085	25.1737	95	46	72.4211	69.2353	28.7	25.4	29.5	27.9	23.4	21.4	23.8	22.9
1990	7	29	39.4	22.2	17.2	25.2	35.7	29.4923	29.3615	23.8	25.6	25.4	24.9	89	32	62	68.0556	28.5	22.2	27.9	26.2	23.3	19.2	22.9	21.8
1990	7	30	35.3714	22.8	12.5714	26.9	32.9357	30.4	31	23.2	25.6	24	24.3	92	42	59	67.5	27.6	25.7	25.6	26.3	22.7	21.5	21.5	21.9
1990	7	31	35.8	25.0111	10.7889	27	33	28.7923	29.9	24.2	25.8	23.8	24.6	80	48	61	67.4706	28.3	26.3	25.5	26.7	23.1	21.9	21.4	22.2
1990	8	1	34.8	19	15.8	26.6	33.8	29.4	29.8	24	25.4	23.4	24.3	81	51	61	64	28.1	26.9	24.8	26.6	23	22.3	21	22.1
1990	8	2	35.8	22.6	13.2	25.8	33.8	30.4	30.1	23.4	25.4	24.6	24.5	82	51	62	65	27.2	26.9	27.1	27	22.5	22.3	22.4	22.4
1990	8	3	37.4	23	14.4	25.4	35.6	27.4	28.9	23.8	25.4	23.8	24.3	88	44	74	69	28.4	25.7	27.1	27.1	23.2	21.5	22.4	22.4
1990	8	4	36.8	24.4	12.4	26.4	35.4	30.6	30.8	24.2	25.6	24.8	24.9	84	46	63	64	28.7	26.3	27.5	27.5	23.4	21.9	22.6	22.7
1990	8	5	36	25	11	26.6	35.2	30.2	30.6	23.6	25.8	23.4	24.3	78	48	57	61	27.1	27	24.3	26.1	22.4	22.3	20.6	21.8
1990	8	6	36	25.6526	10.3474	27	35.2	29.4	30.3	24.4	26.4	24.4	25.1	81	50	66	66	28.8	28.6	27.2	28.2	23.4	23.3	22.5	23.1
1990	8	7	35.2	25.2	10	26.4	32.4	29.6	29.5	24.2	25.4	24	24.5	84	57	63	68	28.7	27.8	26.1	27.6	23.4	22.8	21.8	22.7
1990	8	8	35.4364	25.6	9.83636	26.8	34.2	30.2	30.4	24.6	25.2	24.2	24.7	84	49	61	64	29.5	26.1	26.2	27.3	23.8	21.8	21.9	22.5
1990	8	9	36	21.4	14.6	27.2	34.8	29.6	30.3	24	25.8	24.2	24.7	77	49	64	63	27.7	27.3	26.6	27.2	22.8	22.5	22.1	22.5
1990	8	10	38.8	25.3	13.5	27	37	28.8	30.4	24	25.8	24.4	24.7	78	41	70	63	27.8	25.8	27.6	27.1	22.9	21.6	22.7	22.4
1990	8	11	36.4	23	13.4	26.4	35.4	27.6	29.3	23.6	25.6	23.2	24.1	79	46	69	65	27.3	26.3	25.5	26.4	22.5	21.9	21.4	22
1990	8	12	36.6	24	12.6	27.8	36.2	30.4	31.2	23.6	24.6	23.4	23.9	71	39	56	55	26.3	23.3	24.1	24.6	21.9	19.9	20.5	20.8
1990	8	13	35.6619	25.4	10.2619	26.8	36.8	25.2	28.5	23.6	24.6	22.4	23.5	77	37	79	64	27	22.9	25.2	25	22.4	19.6	21.2	21.1
1990	8	14	37	23.4	13.6	26.6	35.8	29.2	30.2	23.8	25.8	23.8	24.5	79	45	64	63	27.6	26.6	25.9	26.7	22.7	22.1	21.7	22.2
1990	8	15	36.4	24	12.4	25.4	35	26.4	28.3	22.6	25.8	23	23.8	79	48	75	67	25.6	27.1	25.8	26.2	21.5	22.4	21.6	21.8
1990	8	16	32	24.2	7.8	26.2	30.2	28.4	28.3	22.4	26	23.4	23.9	72	72	66	70	24.6	30.8	25.5	26.9	20.8	24.5	21.4	22.3
1990	8	17	34.4	23.4	11	26.6	33	28.6	29.2	22.8	25.6	24.4	24.3	72	56	71	66	25.2	27.9	27.8	27	21.2	22.9	22.8	22.3
1990	8	18	35.2	25.2	10	26.4	34.4	29.4	29.9	23.6	25.4	25.4	24.8	79	49	73	67	27.3	26.5	29.8	27.8	22.5	22	24	22.8
1990	8	19	37.4	25.2	12.2	27.2	35.8	30	30.8	23	27.4	24.4	24.9	70	53	63	62	25.3	30.9	26.8	27.7	21.3	24.6	22.3	22.7
1990	8	20	37.4	25.2	12.2	27.2	34.6	29.6	30.3	23.6	25.6	23.6	24.3	74	49	61	61	26.7	26.9	25.2	26.3	22.2	22.3	21.2	21.9
1990	8	21	35.2	25.4	9.8	27.2	34.8	28.8	29.9	22.4	25.6	23.2	23.7	66	48	62	59	23.9	26.7	24.7	25.1	20.4	22.2	20.9	21.2
1990	8	22	36.8	25.2	11.6	26.8	35.3	30	30.5	23.4	24.8	23.8	24	75	43	60	59	26.5	24.3	25.4	25.4	22.1	20.7	21.3	21.4
1990	8	23	35.8	23.4	12.4	26.8	33.4	30.4	30.3	23.2	25.6	23	23.9	74	54	53	60	26	27.7	23.2	25.6	21.8	22.7	19.9	21.5
1990	8	24	37	24.6	12.4	27.2	36.4	28.8	30.3	23.2	25.2	24.2	24.2	71	41	69	60	25.8	24.6	27.1	25.9	21.6	20.9	22.4	21.6
1990	8	25	36.6	24.2	12.4	26.6	35.6	31	31	22.8	24	22.8	23.2	72	38	50	53	25.2	22.2	22.3	23.2	21.2	19.1	19.3	19.9
1990	8	26	36.4	25	11.4	26.6	35.4	29.8	30.4	23.4	23.8	22.8	23.3	77	38	55	57	26.7	21.8	23.1	23.9	22.1	18.9	19.8	20.3
1990	8	27	35.2	24	11.2	26.4	33.6	29.2	29.6	22	24.6	23.4	23.3	68	48	62	59	23.5	25	24.9	24.5	20.1	21.1	21.1	20.7
1990	8	28	33.4	25.2	8.2	26.2	31.8	25.6	27.3	23.8	24.2	22.4	23.5	82	54	76	71	27.9	25.2	25	26	22.9	21.2	21.1	21.7
1990	8	29	31.4	20.6	10.8	25.9955	28.8	28	29.6333	21.6	24	23.4	23	88	67	68	72.1579	29.4864	26.7	25.7	29.119	23.7864	22.1	21.6	23.5571
1990	8	30	36.2	20.4	15.8	24.4	29.2	28.8	27.8	22.2	24.2	23.2	23.2	83	66	62	71	25.3	26.9	24.7	25.6	21.3	22.3	20.9	21.5
1990	8	31	37	24.535	12.465	27	35.8	30.4	30.9	22	24.4	23.6	23.3	65	39	57	54	23.1	23	24.6	23.6	19.8	19.8	20.8	20.1
1990	9	1	35.6	24.4	11.2	26.4	33.4	29.8	29.9	23	25.4	23.8	24.1	75	53	61	73	25.8	27.1	25.5	26.2	21.6	22.4	21.4	21.8
1990	9	2	35.6	24.2	11.4	26.2	34.8	29.8	30.1	24.8	25.8	23.5	24.7	89	49	59	73.0476	30.4	27.3	24.8	27.5	24.3	22.5	20.9	22.6
1990	9	3	31	20.4	10.6	21.6	26.5	26.2	25.1	20.8	23.2	20.4	21.5	93	76	59	73.75	24	26.2	20.1	23.5	20.4	21.9	17.6	20
1990	9	4	35.2	20.4	14.8	26.8	34.4	30.4	30.5	23.4	26	23.8	24.4	75	52	58	73.7619	26.5	28	25.1	26.6	22.1	23	21.2	22.1
1990	9	5	36	24.2	11.8	27.4	34.8	29.8	30.4	25.4	26.6	24.2	25.4	85	53	63	73	31.1	29.4	26.5	29	24.7	23.8	22	23.5
1990	9	6	35.2	25.8	9.4	26.6	34.2	29.4	29.9	24.8	26.6	24.6	25.3	86	55	68	72.8636	30.1	29.8	27.7	29.2	24.2	24	22.8	23.6
1990	9	7	35	24.2	10.8	25.8	34.6	30	30.1	24	26.2	24.2	24.8	86	52	62	70	28.6	28.4	26.4	27.8	23.3	23.2	22	22.8
1990	9	8	35.8	25.4	10.4	27	34.4	30	30.4	24.6	26.4	24.6	25.2	82	54	64	72.65	29.3	29.1	27.3	28.6	23.7	23.6	22.6	23.3
1990	9	9	34.2	25.8	8.4	27	32.8	29.8	29.8	24.2	26.6	24.8	25.2	80	62	67	74.1429	28.3	30.7	28	29	23.1	24.5	22.9	23.5
1990	9	10	33.4	21.8	11.6	22.4	32.2	28.4	27.9	21.8	26.2	24.8	24.3	95	62	75	73.619	25.7	30	28.9	28.2	21.5	24.1	23.5	23
1990	9	11	34.8	24.7955	10.0045	26.4	34.2	29.6	30	25	26	25.4	25.5	89	52	72	73.55	30.7	28.2	29.6	29.5	24.5	23.1	23.9	23.8
1990	9	12	34.6	22.4	12.2	23	34.4	30	29.4	24.5522	26	24.8773	25.2048	83.9545	52	74.0909	71.5714	26.1	28	31.1	28.4	21.8	23	24.7	23.2
1990	9	13	34.6	23.2	11.4	24.4	33.2	27	27.9	23.4	27	23.2	24.5	92	62	73	72.45	28.1	31.5	25.9	28.5	23	24.9	21.7	23.2
1990	9	14	35.4	23.8	11.6	25.4	34.8	23	26.5	24	25.6	22.2	23.9	89	48	93	72.15	28.9	26.7	26.2	27.3	23.5	22.2	21.9	22.5
1990	9	15	34.6	22.6	12	23.6	32	25.8	26.8	22.6	26.2	22.4	23.7	92	63	75	76.1579	26.7	30.2	24.8	27.2	22.2	24.2	21	22.5
1990	9	16	35.6	24.0286	11.5714	27.6	34.8	26.4	28.8	23.8	26.4	22.6	24.3	73	52	72	76.2727	27	28.8	24.9	26.9	22.3	23.4	21	22.3
1990	9	17	34.8	24	10.8	26	34.2	29.2	28.3929	24.4304	25.2	23.2	25.1091	88.5455	49	60	56	29.613	26.1	24.5	29.3	23.8565	21.8	20.7	23.6
1990	9	18	34.8	25.8	9	26.4	34.2	30	30.1	24.6	26.6	25.8	25.7	86	55	72	77.35	29.7	29.8	30.4	30	23.9	24	24.3	24.1
1990	9	19	35.2	25	10.2	27.4	33.2	29.2	29.8	24.8	26.8	24.8	25.5	81	61	70	75.4762	29.6	31	28.4	29.6	23.9	24.6	23.2	23.9
1990	9	20	32.6	25.6	7	26.4	31	23.2	26	24.8	23.2	22.4	23.5	88	52	93	76.3333	30.2	23.3	26.5	26.7	24.2	19.9	22.1	22.1
1990	9	21	32.8	23	9.8	25.6	32.4	26.2	27.6	23	25.8	22.6	23.8	80	59	74	74.6842	26.4	28.8	25	26.7	22	23.4	21.1	22.2
1990	9	22	34.235	23.2	11.035	25	31.4	27.8	28	23.4	24.8	24	24.1	88	59	73	74.4	27.7	26.9	27.3	27.3	22.8	22.3	22.5	22.5
1990	9	23	33.4	23.2	10.2	24	30.4	26.8	27	22.8	24.8	23.2	23.6	90	64	74	76.25	26.9	27.6	26	26.9	22.3	22.7	21.8	22.3
1990	9	24	35.6	23	12.6	24.2	34	28.4	28.8	22.8	24.6	24.8	24.1	89	46	75	78.2381	26.8	24.7	28.9	26.8	22.2	20.9	23.5	22.2
1990	9	25	35.6	23.4	12.2	23.4	31	27	27.1	22.2	23.6	23.8	23.2	90	54	77	78	26	24.2	27.4	25.8	21.7	20.6	22.6	21.6
1990	9	26	35	21.4	13.6	23	31.6267	28.6	28.1933	21.6	26.4	23	25.2609	89	50	80.4348	78.4545	24.9	30.7435	24.4	30	21	24.4261	20.7	24.0609
1990	9	27	34.6	23.4	11.2	26.8	32	28	28.7	24.8	23.8	24.6	24.4	85	51	76	77.5455	30	24	28.7	27.6	24.1	20.5	23.3	22.6
1990	9	28	34.8	23.8	11	24.6	34.2	29.4	29.4	22.4	26.4	25.6	24.8	83	54	74	78.6471	25.6	29.2	30.3	28.4	21.5	23.7	24.3	23.1
1990	9	29	29.8	24.119	5.68095	20.6	29.2	27.4	26.1	20.2	25.2	25.2	23.5	96	73	84	79.5	23.4	29.4	30.6	27.8	20	23.8	24.4	22.7
1990	9	30	34.8	23.6714	11.1286	25.2	32	28.6	28.6	23.8	24	23.2	23.7	89	52	64	77.9	28.5	24.5	24.9	26	23.3	20.8	21	21.7
1990	10	1	33.8	23.9833	9.81667	22.6	33	28.4	28.1	22.4	26.8	24.4	24.5	98	62	72	75.6111	26.9	31.1	27.9	28.7	22.3	24.7	22.9	23.3
1990	10	2	33.8	24.9056	8.89444	25.4	32.8	25.4	27.3	23.4	26.2	22.8	24.1	85	60	80	76.6471	27.4	29.6	26	27.7	22.6	23.9	21.7	22.8
1990	10	3	32.6	24	8.6	24.4	29.8	27.2	27.1	23.4	25	24	24.1	92	68	77	78.7895	28.1	28.5	27.7	28.1	23	23.2	22.8	23
1990	10	4	34.4	24	10.4	24.4	33.2	27.6	28.2	22.6	24.8	24.6	24	86	51	78	76.1176	26.2	25.7	28.9	27	21.9	21.6	23.5	22.3
1990	10	5	33.6	23.8	9.8	24.4	33.2	27.2	28	22.4	25	24.2	23.9	84	52	78	76.8333	25.8	26.2	28.2	26.7	21.6	21.9	23.1	22.2
1990	10	6	33.8	23.4	10.4	23.6	32	24	25.9	22.8	24.2	23	23.3	93	53	92	77.7368	27.2	25	27.4	26.6	22.5	21.1	22.6	22.1
1990	10	7	33.8	23.2	10.6	23.2	31.3	27.8	27.9	23.2	23.8	24	23.7	90	47	73	77.55	27.5	23.5	27.3	26.1	22.6	20.1	22.5	21.8
1990	10	8	30.6	23.4	7.2	23.8	29.4	26.4	26.5	23.2	24.6	24.2	24	95	68	84	78.05	28	27.7	28.7	28.2	23	22.8	23.4	23
1990	10	9	34.2	23.2	11	24.4	33	23.4	26	23.6	25.8	22.8	24.1	94	57	95	76	28.6	28.4	27.3	28.1	23.3	23.2	22.6	23
1990	10	10	32.6	22.4	10.2	23.4	31.6	27	27.3	23	25.2	24.4	24.2	97	60	81	77.8333	27.8	27.8	28.8	28.2	22.8	22.8	23.4	23
1990	10	11	32.4	23.2	9.2	23.8	30.8	27	27.1	22.6	24.4	24	23.7	90	59	78	78.4211	26.6	26.3	27.8	26.9	22.1	21.9	22.9	22.3
1990	10	12	32.4	23.4	9	24.8	29.5	27.6462	26.7	23.6	24	24.2	23.9	91	52	85	78.0526	28.3	23.9	28.9	27	23.1	20.4	23.5	22.3
1990	10	13	33.2	24.2	9	25.2	30.6	26.4	27.1	23.4	23	24.2	23.5	86	53	84	77.05	27.6	23.1	28.7	26.5	22.7	19.8	23.4	22
1990	10	14	32.4	23.9211	8.47895	23.4	32.2	25.4	26.6	22.8	25.8	24.8	24.5	95	60	95	84	27.3	29	30.9	29.1	22.6	23.5	24.6	23.6
1990	10	15	33.6	23.88	9.72	24.6	32.2	26.6	27.5	24.2	26.2	24.2	24.9	97	62	82	78.2222	29.9	30	28.6	29.5	24.1	24.1	23.3	23.8
1990	10	16	34.2	23.595	10.605	23.4	33	26.4	27.3	22.4	24.2	23.4	23.3	92	48	78	73	26.4	24.4	26.8	25.9	22	20.7	22.2	21.6
1990	10	17	33.0263	23.4895	9.53684	23.8	33.6	25.6	27.1	22.4	26	23.4	23.9	89	55	83	78.1579	26.2	28.6	27.3	27.3	21.8	23.3	22.5	22.6
1990	10	18	34	23	11	23.6	33.4	25.8	27.1	23	25.8	23.8	24.2	95	55	85	78	27.7	28.2	28.1	28	22.8	23.1	23	23
1990	10	19	33.8	23.4	10.4	23.6	33	27.6	28	22.8	25.6	23.8	24.1	93	56	73	80.0588	27.2	27.9	27	27.4	22.5	22.9	22.3	22.6
1990	10	20	34	22.8	11.2	23.4	27	26.5909	27.5455	21.8	23.2	23	22.7	87	62	83.1053	80.2222	25	22.1	27.9	25	21.1	19.1	22.9	21
1990	10	21	30.2	22.4	7.8	24.4	29.6	24.8	25.9	23.4	25.6	23.8	24.3	92	73	92	80.4444	28.1	30.2	28.8	29	23	24.2	23.4	23.5
1990	10	22	32.6	23.4	9.2	24.2	31.8	23.8	25.9	23	24.8	22.8	23.5	90	57	92	79.8421	27.3	26.7	27.1	27	22.5	22.1	22.4	22.4
1990	10	23	31.4	23.4	8	24.2	29.8	23.4	25.2	23.4	24.4	22.8	23.5	94	64	95	81.1111	28.2	27	27.3	27.5	23.1	22.3	22.6	22.7
1990	10	24	32.6	22.4	10.2	23.6	31.8	25.4	26.5	22.6	25.8	24.2	24.2	92	62	91	83	26.7	29.2	29.4	28.5	22.2	23.7	23.8	23.2
1990	10	25	31.8	22.6	9.2	23.4	31.5	24.8	26.1	22.4	25.2	23.2	23.6	92	60	87	82.1667	26.4	27.9	27.4	27.2	22	22.9	22.6	22.5
1990	10	26	32.8	23.7278	9.07222	23	32.2	25.2	26.4	22.4	24	23.8	23.4	95	51	89	77.5294	26.7	24.4	28.5	26.5	22.2	20.7	23.3	22
1990	10	27	30.6	23.6222	6.97778	23.8	29.7	27.25	26.9	23.4	26.1	24.8	23.5529	97	61	83.25	78.6875	28.5	25.3	29.8	27.9	23.2	21.3	24	22.9
1990	10	28	32.2	23.2	9	24.4	31	22.8	25.3	23.6	23.4	22.2	23.1	94	53	95	80	28.6	23.7	26.4	26.2	23.3	20.3	22	21.8
1990	10	29	32	22.6	9.4	23.8	30	24.4	25.6	23	23.4	23.6	23.3	93	58	94	82	27.6	24.4	28.6	26.8	22.7	20.7	23.3	22.2
1990	10	30	31.8	23.8	8	24.2	30.2	25.2	26.2	23.4	24.8	24.6	24.3	94	65	95	84	28.2	27.7	30.5	28.8	23.1	22.8	24.4	23.4
1990	10	31	32	23.8	8.2	24	31.2	26	26.8	23.6	25	24.4	24.3	97	61	88	82	28.8	27.6	29.5	28.6	23.4	22.7	23.8	23.3
1990	11	1	32.2	23.785	8.415	23.8	31.6	26.4	27	23	25.8	24.4	24.4	93	63	85	79.5	27.6	29.4	29.2	28.7	22.7	23.7	23.7	23.4
1990	11	2	32.8	23.6	9.2	25	31.6	25.4	26.9	23.8	26.8	24.655	24.7895	91	69	79.5	77.6	28.7	32	30.3	30.4	23.3	25.2	24.3	24.3
1990	11	3	31.6	23.8	7.8	23.8	30	27.5385	26.1	23.2	25.4	23.2	23.9	95	61	83	80	28	27.8	27	27.6	23	22.8	22.3	22.7
1990	11	4	28.4	23.6	4.8	24.2	28	24	25	23.4	25.2	23.4	24	94	80	95	79.6842	28.2	30.2	28.4	28.9	23.1	24.2	23.2	23.5
1990	11	5	32.2	23	9.2	24	30.5	24	25.6	22.8	24.8	23.4	23.7	90	63	95	78.2105	26.9	27.5	28.4	27.6	22.3	22.7	23.2	22.7
1990	11	6	32.8	22	10.8	23.6	31.8	27.2	27.5	23	25.8	25.2	24.7	95	62	85	79.6316	27.7	29.2	30.7	29.2	22.8	23.7	24.5	23.6
1990	11	7	32.4	23.2	9.2	24	31.8	27.6	27.8	23.4	26.8	25.2	25.1	95	68	83	79.7	28.4	31.9	30.5	30.2	23.2	25.1	24.3	24.2
1990	11	8	32.2316	23.4	8.83158	25.6	32.4	25.6	27.3	24.4	26.2	22.8	24.5	91	62	79	79.6111	29.8	29.9	25.9	28.5	24	24	21.7	23.2
1990	11	9	33.4	24	9.4	25	32.4	26.4	27.5	23.6	27	24.4	25	89	66	85	79.75	28.2	32.1	29.2	29.8	23.1	25.2	23.7	24
1990	11	10	34	23.6	10.4	24.4	33.4	27.2	28.1	23.4	26.8	25	25.1	92	60	84	79.1905	28.1	30.9	30.2	29.7	23	24.6	24.2	23.9
1990	11	11	32.6	24.2	8.4	26.2	32.2	27	28.1	24.2	26	24.6	24.9	85	61	82	78.5238	28.9	29.5	29.3	29.2	23.5	23.8	23.7	23.7
1990	11	12	33.4	25.2	8.2	26.4	30.4	27.8	28.1	24.6	25.8	24.2	24.9	86	70	74	77.7143	29.7	30.2	27.8	29.2	23.9	24.2	22.8	23.7
1990	11	13	32.4	24.4	8	26	31.6	27.4	28.1	23.8	25.4	24.2	24.5	83	61	77	78.2857	28	28.3	28.1	28.1	23	23.1	23	23
1990	11	14	33	25.2	7.8	27.2	31.2	27.2	28.2	24	25.8	24.6	24.8	77	65	81	78.5263	27.7	29.6	29.2	28.8	22.8	23.9	23.6	23.4
1990	11	15	32.4	25.2	7.2	26	31.4	27.6	28.1	24	25.2	24.4	24.5	85	61	77	78.6842	28.5	27.9	28.4	28.3	23.2	22.9	23.2	23.1
1990	11	16	31.4	25	6.4	26	30.6	26.4	27.4	24	25.2	23.6	24.3	85	65	79	79.1	28.5	28.5	27.3	28.1	23.2	23.2	22.5	23
1990	11	17	31.8	24.6	7.2	25.8	31	26.8	27.6	22.8	23.6	23.4	23.3	78	54	75	78.6842	25.8	24.2	26.5	25.5	21.6	20.6	22.1	21.4
1990	11	18	30.2	2.2	28	24.8	27.8	23.4	24.8	23.8	24	22.6	23.5	92	73	93	78.55	28.8	27.3	26.9	27.7	23.4	22.5	22.3	22.7
1990	11	19	30.4	22.8	7.6	23.4	29.6	25.6	26	22.6	24.2	23.8	23.5	93	64	86	78.2	26.9	26.6	28.3	27.3	22.3	22.1	23.1	22.5
1990	11	20	31	23.9895	7.01053	26	30	26.4	27.2	24.6	25.6	24	24.7	89	71	82	78.35	30	29.9	28.2	29.4	24.1	24	23.1	23.7
1990	11	21	31.2	24.4	6.8	25.4	30.2	26	26.9	23.2	24.8	23.2	23.7	83	65	79	78.5556	27	27.7	26.6	27.1	22.3	22.8	22.1	22.4
1990	11	22	31.6	23.2	8.4	24.2	30.6	25.6	26.5	23.2	25	24.4	24.2	92	64	91	78.55	27.8	28	29.8	28.5	22.8	22.9	24	23.2
1990	11	23	31.6	23.8684	7.73158	25.1	30.5786	25.4	26.7	23.4	25.2	23	23.9	75	63	82	78.35	26.2	28.2	26.5	27	21.9	23.1	22	22.3
1990	11	24	31.6	24.2	7.4	25.6	30.6	25.8	27	23	25.2	23.8	24	80	65	85	77.8235	26.4	28.5	28.1	27.7	22	23.2	23	22.7
1990	11	25	31.4	24	7.4	25	30	26	26.8	23.2	24.4	23.4	23.7	86	63	81	78.4737	27.2	26.8	27	27	22.5	22.3	22.4	22.4
1990	11	26	31.6	24.6	7	25.8	31.5	25.4	27	23	24.2	23.8	23.7	79	55	88	78.75	26.2	25.4	28.4	26.7	21.9	21.3	23.2	22.1
1990	11	27	31.2	24.2	7	26.6	29.8	26	27.1	23.6	24.8	23.6	24	78	67	82	78.4211	27.1	28	27.5	27.5	22.4	22.9	22.7	22.7
1990	11	28	32	24.8	7.2	25.6	31.2	26.6	27.5	23.2	25.8	24.2	24.4	82	65	82	77	26.8	29.6	28.6	28.4	22.3	23.9	23.3	23.1
1990	11	29	31.2	24.4	6.8	25.2	30.4	26.3	26.7286	23.8	25.2	23.8	24.3	89	66	88	79	28.5	28.6	28.3	28.5	23.3	23.3	23.2	23.2
1990	11	30	32.2	24.4	7.8	25.4	31.4	26.8	27.6	24	24.8	23.6	24.1	89	59	77	78.9444	28.9	26.9	27	27.6	23.5	22.3	22.4	22.7
1990	12	1	32	24.6	7.4	25	30	27.2	27.4	23.8	24.8	25	24.5	91	66	84	78.15	28.7	27.9	30.2	28.9	23.3	22.9	24.2	23.5
1990	12	2	31.7842	23.8	7.98421	24.4	27.4	25.4	25.6	24	23.6	24	23.9	97	73	89	78.0526	29.6	26.6	28.9	28.4	23.9	22.1	23.5	23.1
1990	12	3	30.8	24	6.8	25.6	29.8	25.6	26.6	23.4	24.2	23.2	23.6	83	63	82	78.6875	27.3	26.5	26.8	26.9	22.5	22	22.3	22.3
1990	12	4	31.2	24	7.2	25.2	30.4	25.8	26.8	22.8	24.8	23.6	23.7	82	64	83	77.1667	26.2	27.6	27.7	27.1	21.8	22.7	22.8	22.4
1990	12	5	30.6	24	6.6	24.6	30.6	24.8	26.2	23	24.6	22.2	23.3	87	61	80	77.75	27	27	25	26.3	22.4	22.3	21.1	21.9
1990	12	6	30	21.6	8.4	22.2	29.2	24.2	25	21.4	24	22.4	22.6	93	65	86	81	24.9	26.4	25.9	25.7	21.1	22	21.7	21.6
1990	12	7	31.8	23.7905	8.00952	24.6	31.2	25.6	26.8	22.8	24.4	22.8	23.3	86	57	79	74	26.6	26.1	25.9	26.2	22.1	21.8	21.7	21.8
1990	12	8	31.4	23.8	7.6	24.6	29.8	26.6	26.9	22.6	24	22.8	23.1	84	62	72	78.1176	26.1	26	25.2	25.8	21.8	21.7	21.2	21.6
1990	12	9	30	24.2	5.8	24.6	28.8	25.2	26	22.4	24.6	22.6	23.2	83	71	80	79.2353	25.6	28.1	25.7	26.5	21.5	23	21.5	22
1990	12	10	30.6	23.6	7	23.6	30	24.6	25.7	21.8	25.1591	19.4	24.1381	86	54	79.0476	77.2105	24.9	23	19.1	22.3	21	19.7	16.8	19.2
1990	12	11	30.8	21.6	9.2	22.4	29	25	25.4	20.2	22.4	21.2	21.3	82	57	72	76.0556	22.2	22.7	22.7	22.5	19.2	19.5	19.5	19.4
1990	12	12	31.4429	22.4	9.04286	25	31.2	25.6	26.9	22.2	24	22.6	22.9	79	55	77	76.6111	24.9	25.1	25.4	25.1	21	21.1	21.4	21.2
1990	12	13	30.6	23	7.6	24.4	29.6	25.6	26.3	23.8	25	23.8	24.2	95	69	86	83	29.1	28.6	28.3	28.7	23.6	23.3	23.1	23.3
1990	12	14	31.4	23.55	7.85	25.8	30.2	26.2	27.1	23.4	24.6	23.4	23.8	82	63	79	75	27.2	27.2	26.9	27.1	22.5	22.5	22.3	22.4
1990	12	15	31.4	24	7.4	25.2	30.2	26.2	27	23.6	24.2	23	23.6	88	61	76	74.6316	28.1	26.2	26	26.7	23	21.9	21.7	22.2
1990	12	16	30.8	24.6	6.2	25.6	29.8	28.4	28	23	24	23.6	23.5	80	62	67	75.4375	26.4	26	25.9	26.1	22	21.7	21.7	21.8
1990	12	17	30.8	24.6	6.2	24.8	29.8	25.2	26.3	22.6	23.8	23	23.1	83	61	83	75.0588	26	25.5	26.6	26	21.7	21.4	22.1	21.7
1990	12	18	30	24	6	25	29.2	25.6	26.4	21.6	23.8	22.2	22.5	74	64	75	75.3333	23.5	25.9	24.5	24.6	20.1	21.7	20.8	20.9
1990	12	19	31.6	23.2	8.4	25.4	30.4	26.4	27.1	20.4	23.4	22.8	22.2	64	56	74	75.7059	20.7	24.1	25.4	23.4	18	20.5	21.3	20
1990	12	20	31.4	22.6	8.8	24.4	30.6	26	26.8	21.4	22.8	22	22.1	77	51	71	74.5556	23.5	22.6	23.8	23.3	20.1	19.5	20.3	19.9
1990	12	21	31.9619	23	8.9619	24.2	28.4	24.8	25.5	21.2	22.2	21.6	21.7	77	59	76	74.8125	23.2	22.7	23.7	23.2	19.9	19.5	20.2	19.9
1990	12	22	30.6	22.4	8.2	24.8	29.8	25.4	26.3	21.4	22.4	21	21.6	74	53	68	76.6111	23.2	22.2	21.9	22.5	19.9	19.2	19	19.4
1990	12	23	31.6	19.4	12.2	24.2	30.6	24.6	26	21.8	22	21.8	21.9	81	47	78	76.6316	24.5	20.7	24.3	23.2	20.8	18.1	20.6	19.8
1990	12	24	32.2	22	10.2	24.2	31.4	26.2	27	20.6	22.2	22.8	21.9	72	45	75	75.1053	21.9	20.7	25.5	22.7	18.9	18	21.4	19.5
1990	12	25	31.2	22.2	9	22.8	30.8	25.6	26.2	20.8	22.6	21.8	21.7	84	50	72	75.0667	23.2	22	23.6	22.9	19.9	19	20.2	19.7
1990	12	26	31.8	22.2	9.6	25	31.2	25.4	26.8	22	23.4	22.2	22.5	77	52	76	75.0556	24.4	23.6	24.6	24.2	20.7	20.2	20.9	20.6
1990	12	27	31.6	24.2	7.4	25.4	31.2	26.2	27.3	23.8	24.2	22.8	23.6	88	56	75	77.2105	28.4	25.6	25.5	26.5	23.2	21.5	21.4	22
1990	12	28	31.4	22.8	8.6	24.2636	30	26	26.9875	22.4455	25.2	22.4	23.43	85.5909	68	74	74.4211	25.9364	28.9	24.7	26.305	21.6364	23.5	20.9	21.86
1990	12	29	32.2	24	8.2	24	31.6	26.2	27	22.4	25.6	23.2	23.7	87	62	78	74.55	26	28.8	26.4	27.1	21.7	23.4	22	22.4
1990	12	30	31.6	23.115	8.485	25	30.2	26.4	27	23	25	23	23.7	85	66	75	73.0588	26.8	28.2	25.8	26.9	22.2	23.1	21.6	22.3
1990	12	31	30.9	23.6	7.3	24.4	30	27	27.1	22.8	25.2	24.4	24.1	87	68	81	79	26.7	28.9	28.8	28.1	22.2	23.5	23.4	23
1988	12	31	28.2	23.6	4.6	24	26.6	25.2	25.3	22.2	23.4	23.2	22.9	86	77	85	82	25.6	26.6	27.1	26.4	21.5	22.1	22.4	22

## Sheet: 1989
			Temperature			Temperature				Temperature				Relative Humidity				Pressure				Dew temperature
Year	Month	Day	Maximum	Minimum	Max-Min	1899-12-31 07:00:00	1899-12-31 13:00:00	1899-12-31 19:00:00	Average	1899-12-31 01:00:00	1899-12-31 13:00:00	1899-12-31 19:00:00	Average	1899-12-31 01:00:00	1899-12-31 13:00:00	1899-12-31 19:00:00	Average	1899-12-31 07:00:00	1899-12-31 13:00:00	1899-12-31 19:00:00	Average	1899-12-31 07:00:00	1899-12-31 13:00:00	1899-12-31 19:00:00	Average		Month	Taverage	Hraverage
1991	1	1	31.2	22.2	9	25.42	30.8	25.6	27.75	23.4	22	22.4	22.6	77.3333	46	76	66.25	24.94	20.6	25	25.175	21	18	21.1	21.1		January	27.0294	70.9736
1991	1	2	31.6	22.2	9.4	23.8	30.4	25.4	26.3	21.6	23.6	22.2	22.5	83	57	76	71	24.3	24.6	24.6	24.5	20.7	20.8	20.9	20.8		February	27.7893	67.7901
1991	1	3	32	23.8	8.2	24	31.4	26	26.9	22	24.2	22	22.7	84	55	71	75.1667	25.1	25.4	23.8	24.8	21.2	21.4	20.3	20.9		March	28.1468	67.0069
1991	1	4	31.4	21.6	9.8	25	30.8	26	27	23.4	24.8	22.8	23.7	88	62	76	73.5882	27.7	27.3	25.6	26.9	22.8	22.5	21.5	22.3		April	28.5954	68.3743
1991	1	5	31	22	9	26	30	26	27	23.2	24.4	22.6	23.4	79	63	75	74.7222	26.6	26.8	25.2	26.2	22.1	22.3	21.2	21.8		May	28.6921	72.277
1991	1	6	32	23.2	8.8	24.4	31	26.4	27	21.2	23.4	22.4	22.3	75	53	71	73.5263	23	23.7	24.4	23.7	19.8	20.3	20.7	20.3		June	30.2668	70.014
1991	1	7	32.4	23.2	9.2	24.8	31.2	25.8	26.9	21.8	23.8	22.6	22.7	77	54	76	72.65	24.1	24.6	25.3	24.7	20.5	20.8	21.3	20.9		July	30.0773	66.7314
1991	1	8	30.8	24	6.8	24.6	30.6	26.4	27	22	23	22.4	22.5	80	53	71	73.8889	24.7	23.1	24.4	24.1	20.9	19.8	20.7	20.5		August	30.1875	69.0177
1991	1	9	31.6	22.4	9.2	24.6	30.2	29.2	28.3	21.4	23.4	22.6	22.5	76	57	57	71.1053	23.4	24.3	23	23.6	20	20.6	19.8	20.1		September	29.6833	68.3667
1991	1	10	31.6	23.6	8	24.2	31	25.8	26.7	21	22.6	21.6	21.7	75	49	69	70.7778	22.7	21.9	23	22.5	19.6	18.9	19.8	19.4		October	27.7369	78.6465
1991	1	11	31.4	24.2	7.2	24.6	30.6	25.8	26.7	20.6	22.2	21.6	21.5	70	48	69	69.7222	21.6	21.2	23	21.9	18.7	18.4	19.8	19		November	27.3703	78.6677
1991	1	12	32.8	23.2	9.6	25.6	30.8	26.5909	26.76	20.8	23.2	22.73	22.8579	65	53	69.35	71.4737	21.4	23.4	24.57	25.13	18.6	20	20.725	21.065		December	26.9665	76.027
1991	1	13	32.8	23.2	9.6	24	31	25.6	26.5	21.4	23	22	22.1	80	51	73	72.6471	23.8	22.8	24	23.5	20.3	19.6	20.5	20.1
1991	1	14	32.4	22.8	9.6	24.6	31.4	26.2	27.1	21	21.6	20.6	21.1	73	42	60	71.2632	22.5	19.3	20.6	20.8	19.4	17	17.9	18.1
1991	1	15	32.4	23.4	9	24.4	32	26.6	27.4	21.2	24.2	21.2	22.2	75	53	62	72.5263	23	25	21.6	23.2	19.8	21.1	18.7	19.9
1991	1	16	33.8	23	10.8	23.6	33	26	27.1	21.2	23.8	21.8	22.3	81	47	69	72.1053	23.6	23.4	23.3	23.4	20.1	20	20	20
1991	1	17	32.4	23.2	9.2	23.6	32	26.4	27.1	21.4	22.4	21	21.6	83	44	62	70.6	24	20.7	21.3	22	20.4	18.1	18.5	19
1991	1	18	32.4	22.2	10.2	24.2	30.8	26.2	26.9	20.4	22.6	21	21.3	71	50	63	69.4737	21.4	22	21.4	21.6	18.6	19	18.6	18.7
1991	1	19	32.4	22.2	10.2	24.2	30.2	26.4	26.8	20.6	22.2	21.4	21.4	72	50	64	70.3529	21.9	21.5	22.2	21.8	18.9	18.6	19.2	18.9
1991	1	20	33.2	22.4	10.8	23.4	32.6	26.4	27.2	21.4	24.2	21.6	22.4	84	50	66	70.1053	24.2	24.6	22.6	23.8	20.5	20.9	19.5	20.3
1991	1	21	33.4	22.4	11	23.2	30.4	27	26.9	20.6	22.4	21	21.3	79	50	59	70.7895	22.5	21.8	20.9	21.7	19.4	18.9	18.2	18.8
1991	1	22	34.2	23.2842	10.9158	24	31.6	25.8	26.8	20.6	22.6	21.6	21.6	74	46	69	70.2105	22	21.5	23	22.2	19	18.6	19.8	19.1
1991	1	23	32.8	23.3429	9.45714	23.6	31.4	26.2	26.9	20.2	22	21.2	21.1	74	44	64	71.2778	21.4	20.2	21.9	21.2	18.6	17.7	18.9	18.4
1991	1	24	32.215	20.8	11.415	23.8	31.6	26	26.9	20.2	21.8	21.4	21.1	72	42	67	68.4706	21.3	19.6	22.4	21.1	18.5	17.2	19.3	18.4
1991	1	25	32.4	18.2	14.2	24.6	31.6	26.2	27.2	20.6	22.2	21.8	21.5	70	44	68	70.1111	21.6	20.5	23.2	21.8	18.7	17.9	19.9	18.9
1991	1	26	33.2	22.4	10.8	24.2	31.2	26.8	27.3	20.8	21.4	21	21.1	74	42	60	70.2353	22.3	19	21	20.8	19.2	16.7	18.3	18.1
1991	1	27	31.63	23.3143	8.31571	24.8	30.8	26.8	27.3	20.2	21.4	21.8	21.1	66	43	65	70.7368	20.6	19.3	22.8	20.9	18	16.9	19.6	18.2
1991	1	28	33.4	23.6	9.8	24.2	30.6	26.4	26.9	20.4	20.6	21.4	20.8	71	40	64	69.5556	21.4	17.6	22.2	20.4	18.6	15.5	19.2	17.8
1991	1	29	32.4	24	8.4	24.2	30.4	26.4	26.9	20.8	20.8	21.6	21.1	74	42	66	67.5789	22.3	18.2	22.6	21	19.2	16	19.5	18.3
1991	1	30	32.6	22	10.6	25	31.6	26	27.1	21.4	23.2	21.8	22.1	73	49	69	68.1579	23.1	22.9	23.3	23.1	19.8	19.7	20	19.8
1991	1	31	32.4333	22.4	10.0333	24.6	31.6	26.4	27.3	20.6	22	21.2	21.3	70	43	63	70.1111	21.6	20.1	21.7	21.1	18.7	17.6	18.8	18.4
1991	2	1	33.8	22.4	11.4	24.6	31.2	26.4	27.1	20.6	22	21.2	21.3	70	45	63	59	21.6	20.3	21.7	21.2	18.7	17.8	18.8	18.5
1991	2	2	32	20	12	23.8	31.2	26.2	26.9	20.4	21.4	22.6	21.5	74	42	74	69.6842	21.7	19	25	21.9	18.8	16.7	21.1	18.9
1991	2	3	32.6	21.4	11.2	24	31	26	26.8	21.8	22.2	21.2	21.7	83	47	65	68.0556	24.7	20.9	22	22.5	20.9	18.2	19	19.4
1991	2	4	32.8	22.2	10.6	24.4	30	26	26.6	20.8	22.4	20.6	21.3	73	52	62	70.1	22.2	22.1	20.7	21.6	19.2	19.1	18	18.8
1991	2	5	32.8	21.2	11.6	22.8	31.4	27.4545	27.77	21	23.8	23.2053	23.2167	85	53	68	70.2632	23.7	24.4	25.2632	25.7	20.2	20.7	21.1632	21.4526
1991	2	6	32.4	22.2	10.2	23.6	31.2	27.2	27.3	21	22.4	21.2	21.5	79	47	59	69.1579	23.1	21.3	21.2	21.9	19.8	18.5	18.4	18.9
1991	2	7	32.2	22.4	9.8	23	32	30.2	28.9	21	23.2	22.4	22.2	84	48	51	71.6111	23.5	22.6	21.9	22.7	20.1	19.5	19	19.5
1991	2	8	32.4	23.2	9.2	24.6	31.5	27.3091	27.1	22.4	24.4	23.2	23.3	83	59	70.8421	70.8	25.6	25.7	19.8	23.7	21.5	21.6	17.3	20.1
1991	2	9	33.4	22.2	11.2	25	32.4	26	27.4	22.6	24.2	23.2	23.3	82	51	79	70.35	25.8	24.8	26.6	25.7	21.6	20.9	22.1	21.6
1991	2	10	35.4	23.4	12	24.8	33.3	27.3818	27.8	23.2	24.4	23.8	23.8	87	51	79	70.3	27.4	24.3	27.6	26.4	22.6	20.6	22.7	22
1991	2	11	32.6	23.2	9.4	24.2	30.6	27.2	27.3	23.4	24	23.8	23.7	94	58	76	69.05	28.2	25.5	27.2	27	23.1	21.4	22.5	22.3
1991	2	12	32.8	23	9.8	25	29.2	28	27.5	22.4	23.8	23.2	23.1	80	64	67	69.0526	25.4	25.9	25.2	25.5	21.3	21.7	21.3	21.4
1991	2	13	31.2	23.6	7.6	24.4	31.3	27	28.08	22.4	23.8	22.8	23	84	63	67.7895	68.9474	25.8	25.3619	25	25.6211	21.6	21.2286	21.1	21.4368
1991	2	14	32.48	24	8.48	25	32.5	28.2	28.5	22.6	23	23.2	22.9	82	45	66	64	25.8	21.8	25.1	24.2	21.6	18.9	21.2	20.6
1991	2	15	34.2	22.4	11.8	23.4	32.4	26.4	27.1	20.8	23.5	23.8	22.7	79	47	81	67.4286	22.8	23.1	27.7	24.5	19.6	19.8	22.8	20.7
1991	2	16	30.8	23	7.8	25	29	27	27	23	23.2	22.4	22.9	85	61	67	68	26.8	24.6	24	25.1	22.2	20.8	20.5	21.2
1991	2	17	31.2	23.2	8	24.8	30.5	27.2	27.4	21.4	22.4	20.2	21.3	74	50	53	66.6	23.2	21.7	19	21.3	19.9	18.8	16.7	18.5
1991	2	18	31.8	23	8.8	25	30.4	26.2	27	20.6	23.4	20.6	21.5	67	56	60	67.8	21.3	24.1	20.6	22	18.5	20.5	17.9	19
1991	2	19	32.6	23.2	9.4	24.4	32.2	31.8	30	21	22.8	22.6	22.1	74	45	45	65.15	22.6	21.5	21.3	21.8	19.5	18.7	18.5	18.9
1991	2	20	32.4	23.6	8.8	25.2	31.6	26.6	27.5	21.2	22.6	21.4	21.7	70	46	63	66.5263	22.5	21.5	22	22	19.4	18.6	19.1	19
1991	2	21	32.8	24	8.8	24.8	31.2	30.2	29.1	21	23	22.4	22.1	71	50	51	66.7895	22.3	22.7	21.9	22.3	19.3	19.5	19	19.3
1991	2	22	33.38	23.2	10.18	25.2	32.4	27.7273	27.85	20.8	23.2	23	23.105	68	46	63.85	65.35	21.6	22.3	24.32	24.545	18.8	19.3	20.56	20.705
1991	2	23	34.2	23	11.2	24.6	30.2	27.8	27.6	22	22.8	23.4	22.7	80	53	69	65.9	24.7	22.9	25.9	24.5	20.9	19.6	21.6	20.7
1991	2	24	32.465	23.2	9.265	26.8	30.7091	29.4	28.9	22.7632	23.6	23.6	23.6111	82.7895	59	62	68.5263	26.4	24.9	25.3	25.5	22	21	21.3	21.4
1991	2	25	35.2	23.4	11.8	25.8	30.8	29	28.6	23	23.2	24.6	23.6	79	53	70	69.2	26.2	23.4	28	25.9	21.9	20	23	21.6
1991	2	26	33.2316	23.6	9.63158	26	31	28.8	28.6	23	23.4	23.6	23.3	78	53	65	66.3684	26.1	23.7	25.7	25.2	21.8	20.3	21.5	21.2
1991	2	27	34.8	22.8	12	25.6	33.4	27.8	28.6	22.8	23.8	22.6	23.1	79	45	64	67.2632	25.9	23.1	24	24.3	21.7	19.8	20.4	20.6
1991	2	28	33.2	23.6	9.6	25.6	31	27.2	27.8	22.2	23.4	22.4	22.7	75	53	66	66.85	24.5	23.7	23.9	24.1	20.8	20.3	20.4	20.5
1991	3	1	32.8	23	9.8	25.4	29	26.4	26.8	22.4	23.4	22	22.6	77	63	68	69	25.1	25.1	23.5	24.6	21.2	21.1	20.1	20.8
1991	3	2	33.2762	22.2	11.0762	25	32.1	27.3385	28.5	21.2	23.6	23.6	22.8	72	57	67	65	22.7	24	25.9	24.2	19.5	20.4	21.7	20.5
1991	3	3	34.8	21	13.8	24.8	33.6	26.5	27.8	21	24	22.6	22.5	71	45	72	63	22.3	23.5	24.8	23.6	19.3	20.1	21	20.1
1991	3	4	36	22	14	23.6	34.6	28.4	28.8	21	24	22.6	22.5	79	42	61	68.35	23.1	22.8	23.6	23.2	19.8	19.6	20.1	19.9
1991	3	5	33.4	21.8	11.6	24.2	31.4	27.6	27.7	22.4	22.6	22.6	22.5	86	47	65	68.8333	25.9	21.6	24.1	23.9	21.7	18.7	20.5	20.3
1991	3	6	32.2	24.2	8	24.6	31	27.2	27.5	22.6	23	22.4	22.7	84	51	66	68.1765	26.1	22.8	23.9	24.3	21.8	19.6	20.4	20.6
1991	3	7	33.8	23.4	10.4	24.8	32.6	27.6	28.1	21.8	23.4	21.4	22.2	77	46	58	68.7368	24.1	22.7	21.4	22.7	20.5	19.5	18.6	19.5
1991	3	8	34.6	24.2	10.4	25.2	32.2	27.2	28	21.2	22.4	21.6	21.7	70	43	61	68.3889	22.5	20.6	22.1	21.7	19.4	18	19.1	18.8
1991	3	9	35.8	24.2	11.6	25.2	32.8	26.8	27.9	21.8	22.2	24	22.7	74	40	79	69.2353	23.9	19.7	28	23.9	20.3	17.3	22.9	20.2
1991	3	10	32.8	22.8	10	24.2	31.8	27	27.5	23.2	24.8	23.4	23.8	92	57	74	68.6471	27.8	26.7	26.4	26.9	22.8	22.1	22	22.3
1991	3	11	32.8	23.4	9.4	25.2	32.8	25.2	27.1	23.4	24.2	24	23.9	86	49	91	67.3889	27.6	24.5	29	27	22.7	20.8	23.6	22.3
1991	3	12	30.6	23.6	7	24.4	26	26.4	25.8	23.4	24.4	23	23.6	92	88	75	68.5	28.1	29.5	25.8	27.8	23	23.8	21.6	22.8
1991	3	13	34	22.6	11.4	24.6	30.8	30.2	29	23.2	24.2	24	23.8	89	58	60	68.3889	27.5	25.8	25.7	26.3	22.7	21.6	21.6	21.9
1991	3	14	36.8	24.2	12.6	26.6	35.4	29.2	30.1	23.4	25.6	23.8	24.3	77	46	64	66.8125	26.7	26.3	25.9	26.3	22.1	21.9	21.7	21.9
1991	3	15	34	24.2	9.8	26.2	32.8	28.3455	28.36	22.4	24	23.5091	23.6545	72	48	65.0476	67.2778	24.6	24	25.4143	25.7476	20.8	20.4	21.2238	21.4476
1991	3	16	33.0909	20.8	12.2909	24.2	31.6	31.2	29.6	21	24.2	24.2	23.1	75	54	56	68.2632	22.7	25.3	25.6	24.5	19.6	21.3	21.5	20.8
1991	3	17	34	24.2	9.8	25.6	32.8	27	28.1	22.2	24	22.6	22.9	75	48	69	65.2353	24.5	24	24.5	24.3	20.8	20.4	20.8	20.7
1991	3	18	33	24.1048	8.89524	25	32.2	27.2	27.9	21.8	23.4	21.6	22.3	76	48	61	65.2222	24	23	22.1	23	20.4	19.7	19.1	19.7
1991	3	19	34.2	23.2	11	24.8	33.8	27.2	28.3	21	23.2	20.8	21.7	71	41	56	63.375	22.3	21.4	20.3	21.4	19.3	18.6	17.8	18.5
1991	3	20	34.2	23.2	11	24.6	33.4	26.6	27.8	20.4	22	20.6	21	69	37	58	67.4211	21.2	18.9	20.3	20.1	18.4	16.6	17.7	17.6
1991	3	21	33	23.4	9.6	25	31	27	27.5	20.8	23.8	20.8	21.8	69	55	57	66.9474	21.8	24.7	20.5	22.3	18.9	20.9	17.9	19.2
1991	3	22	32.2	23.2	9	26.2	30.5	28	28.2	21	23.6	21.6	22.1	63	56	57	68	21.4	24.6	21.6	22.5	18.6	20.8	18.7	19.4
1991	3	23	33.6	23.6	10	25.4	31.2	27.9	28.3154	21.2	23.2	21.2	21.9	69	51	69	67	22.4	23.1	22	22.5	19.3	19.8	19	19.4
1991	3	24	33.4	23.4	10	26	31.4	28	28.4	21.4	24.2	21.8	22.5	67	55	58	67.1111	22.4	25.4	22	23.3	19.3	21.4	19	19.9
1991	3	25	34.2	23.2	11	25.2	30.8	28	28	21.8	24	20.8	22.2	74	57	52	66	23.9	25.3	19.8	23	20.3	21.3	17.3	19.7
1991	3	26	33.6	23.6	10	25.8	32.8	28.2	28.8	21.4	23.6	20.6	21.9	68	46	50	67	22.6	23	19.2	21.6	19.4	19.8	16.9	18.7
1991	3	27	33.6	24.519	9.08095	24.4	30.6	28.4	28	22.2	23.8	22.4	22.8	83	57	60	67	25.3	25	23.1	24.5	21.3	21.1	19.8	20.7
1991	3	28	33.8	24.1773	9.62273	26	32.2	27.2	28.2	21.2	23.4	21.2	21.9	65	48	59	65.3889	22	23	21.2	22	19	19.7	18.4	19.1
1991	3	29	34.0409	22.8	11.2409	25.2	31.2	29.1846	29.2308	20.6	23.8	24.4182	24.145	66	54	65.6818	66.5	21.2	24.6	26.6727	26.4714	18.4	20.8	21.9864	21.9238
1991	3	30	34.2	23.4	10.8	25.8136	30.6	28.2	29.3455	23.3682	22.4	23.4	24.2053	81.3182	49	67	65.125	27.0364	21.7	25.6	26.3737	22.2864	18.8	21.5	21.8421
1991	3	31	34.8	23.2	11.6	25.2	31.4	27.4	27.9	22.4	24	23.4	23.3	79	54	72	65.8889	25.2	24.9	26.1	25.4	21.2	21.1	21.8	21.4
1991	4	1	34.2	21.8	12.4	25	31.2	26.4	27.3	21.2	23.2	23.6	22.7	72	51	63.4545	64.6316	22.7	23.1	21.9	22.6	19.5	19.8	19	19.4
1991	4	2	33.6	22.6	11	25	32	27	27.8	20.6	24	21.2	21.9	67	52	60	66	21.3	24.5	21.3	22.4	18.5	20.8	18.5	19.3
1991	4	3	34.4	23	11.4	25.6	31.4	27	27.8	21.4	22.6	21	21.7	69	47	59	67.75	22.7	21.6	20.9	21.7	19.5	18.7	18.2	18.8
1991	4	4	34.4	23.2	11.2	25.6	30.6	28.2	28.2	22.2	23.4	22.8	22.8	75	55	63	68.5882	24.5	24	24.2	24.2	20.8	20.4	20.5	20.6
1991	4	5	31.8	24	7.8	25.6	30	28	27.9	23	23.4	23.2	23.2	80	58	67	67.2353	26.4	24.4	25.2	25.3	22	20.7	21.3	21.3
1991	4	6	32.6	22.6	10	26	29.4	28.4769	28.7615	23.2	23	23	23.1	79	58	70	70.5556	26.6	23.9	27.9391	27.7091	22.1	20.3	22.8043	22.6909
1991	4	7	33.2	22.8	10.4	25.4	30	28	27.9	22.6	23	22	22.5	79	55	59	68	25.6	23.5	22.5	23.8	21.5	20.1	19.4	20.3
1991	4	8	32.4	23.4	9	26.6	31.2	28	28.5	22.4	23.2	22.4	22.7	70	51	62	68.9444	24.3	23.1	23.4	23.6	20.6	19.8	20	20.2
1991	4	9	30.6	22.6	8	25.4	29	26.4	26.8	22.8	22.6	22.8	22.7	80	58	74	66.5294	26	23.2	25.4	24.9	21.7	19.9	21.3	21
1991	4	10	32.8	22.4	10.4	25.6	31	27.6	28	23	25.45	22.8	24.4333	80	52	67.2273	68.3333	26.4	23.3	24.6	24.7	22	19.9	20.8	20.9
1991	4	11	33.8	22.4	11.4	26.2	32.2	27.6	28.4	23.2	24.4	22.6	23.4	78	53	65	66.1765	26.4	25.4	24.1	25.3	22	21.3	20.5	21.3
1991	4	12	33.2	23.2	10	26.6	31	28.2	28.5	23	23.8	22.6	23.1	74	55	62	68	25.7	24.7	23.7	24.7	21.5	20.9	20.2	20.9
1991	4	13	31	23.6	7.4	25.6	29.8	25.4	26.5	22.8	23.4	22	22.7	79	59	75	70	25.9	24.5	24.2	24.9	21.7	20.8	20.6	21
1991	4	14	34.6	20.8	13.8	25.2	32.8	28.4	28.7	23.6	23.4	22.4	23.1	88	45	60	68.4118	28.1	22.6	23.1	24.6	23	19.4	19.8	20.7
1991	4	15	34.2	22.6	11.6	25	32	30.2	29.4	22.6	23.2	23.4	23.1	82	48	57	62	25.8	22.6	24.3	24.2	21.6	19.5	20.6	20.6
1991	4	16	34.2	22.6	11.6	26	32.8	27	28.2	22.2	24.2	22	22.8	72	49	65	67.2222	24.2	24.5	23.1	24	20.6	20.8	19.8	20.4
1991	4	17	32.8	22.6	10.2	26.2	31.5	27.8	28.3	22.4	23.4	22.4	22.7	72	51	63	69.1667	24.6	23.4	23.5	23.8	20.8	20	20.1	20.3
1991	4	18	34.6	23.4	11.2	27	31	28	28.5	22.2	23.4	22.6	22.7	66	53	63	70.5294	23.6	23.7	23.8	23.7	20.1	20.3	20.3	20.2
1991	4	19	34.2	21.8	12.4	25.8	32.8	25	27.1	22.4	23.4	24	23.3	75	45	92	71.4706	24.8	22.6	29.2	25.5	21	19.4	23.6	21.3
1991	4	20	36	23.4	12.6	26.6	34.2	30.8	30.6	23.8	24.6	22.2	23.5	79	46	70.5	69.4375	27.6	24.6	31.8	28	22.7	20.8	25.1	22.9
1991	4	21	36	22.6	13.4	26.8	35	24.8	27.8	24	23.4	24	23.8	79	38	94	69.5882	28	21.1	29.3	26.1	22.9	18.4	23.7	21.7
1991	4	22	34.4	23.2	11.2	24.8	30.8	30.6	29.2	24.2	24.2	24.4	24.3	95	58	60	70	29.8	25.8	26.5	27.4	24	21.6	22	22.5
1991	4	23	34.0857	24.6	9.48571	26.4	32	29.2	29.2	24.8	23.8	24.8	24.5	88	51	70	69.8421	30.2	24	28.4	27.6	24.2	20.5	23.2	22.6
1991	4	24	35	23.8	11.2	27.8	34.8	28.8	30	24.4	24.2	24.2	24.3	76	42	69	70.8333	28.3	23.2	27.1	26.2	23.1	19.9	22.4	21.8
1991	4	25	35.4	22.6	12.8	26.2	32.6	29	29.2	23.4	23.6	24.4	23.8	79	47	69	69.4737	26.9	23.2	27.5	25.9	22.3	19.9	22.7	21.6
1991	4	26	35.4	22.4	13	26.2	34	28.8	29.5	23	23.4	23.6	23.3	76	41	65	71.6111	26	21.8	25.7	24.5	21.7	18.9	21.5	20.7
1991	4	27	35	22	13	27.4	32.2	29.2	29.5	23.4	23.2	24	23.5	72	47	65	69.8421	26.1	22.5	26.4	25	21.8	19.4	22	21.1
1991	4	28	35.6	22.4	13.2	27	34.6	29.6	30.2	23.6	25.4	24.4	24.5	75	48	65	67.8889	26.9	26.3	27.1	26.8	22.3	22	22.4	22.2
1991	4	29	35.4	22.6	12.8	26.8	34	28.8	29.6	23.8	25.2	24	24.3	78	49	67	65	27.5	26.2	26.7	26.8	22.6	21.9	22.1	22.2
1991	4	30	35.2	22.4	12.8	27.6	35	29.8	30.5	23.8	24.2	23.6	23.9	73	41	60	68.1667	27	23	25	25	22.3	19.8	21.1	21.1
1991	5	1	36.4	25	11.4	26.2	33	29	29.3	23	23.8	24.2	23.7	76	47	67	69.5556	26	23.4	27	25.5	21.7	20	22.4	21.4
1991	5	2	35.4	23.2	12.2	27.2	33.4	29.8	30	23.4	25.4	24.2	24.3	73	53	63	70.2632	26.3	27.1	26.5	26.6	21.9	22.4	22	22.1
1991	5	3	34.8	21.6	13.2	27.2	31.2	26.4	27.8	23	24.4	23.4	23.6	70	57	78	73.3684	25.3	26.1	26.8	26	21.3	21.8	22.2	21.8
1991	5	4	33.6	21.6	12	27	31.2	28.6	28.9	22.6	23.2	24	23.3	69	51	68	73.6	24.5	23.1	26.8	24.8	20.8	19.8	22.2	20.9
1991	5	5	33.4	20.4	13	24.4	29.6	27.6	27.3	23.8	23.6	23.8	23.7	95	61	73	73.2	29.1	25.2	27	27.1	23.6	21.2	22.3	22.4
1991	5	6	34.8	20.8	14	25.4	31.6	28	28.3	23.4	25	23.2	23.9	85	59	67	72.8	27.4	27.3	25.2	26.7	22.6	22.5	21.3	22.1
1991	5	7	35.2	21.8	13.4	26.2	32.5	28.8	29.1	22.8	23.4	24.6	23.6	75	47	71	72.6316	25.5	22.8	28.1	25.5	21.4	19.6	23	21.3
1991	5	8	33.8	22.4	11.4	27.8	32.2	29.4	29.7	23.4	23.8	23.4	23.5	69	50	61	74.4	25.9	23.9	24.8	24.9	21.6	20.4	21	21
1991	5	9	35.4	22.2	13.2	27	33.6	25.2	28.7545	23.2	23.6	24.2	23.7	73	43	67	74.7895	25.9	22.5	26.5	25	21.7	19.4	22	21
1991	5	10	34.4	22.4	12	27.4	29	27.6	27.9	24.2	24.2	24.4	24.3	77	67	77	71.7647	28.1	27	28.4	27.8	23	22.4	23.2	22.9
1991	5	11	33.6	22.6	11	25	30.6	29.2	28.5	23.6	23.8	23.8	23.7	89	57	64	73.3158	28.2	25	25.9	26.4	23.1	21.1	21.7	21.9
1991	5	12	30.8	20.6	10.2	24.8	30	27	27.2	23.6	23.6	24.4	23.9	91	59	81	71.4706	28.3	24.9	28.8	27.3	23.1	21	23.4	22.5
1991	5	13	34.4	22.2	12.2	26.2	33	28.2	28.9	24.4	23.8	24.2	24.1	86	47	72	71.5294	29.4	23.4	27.5	26.8	23.7	20	22.7	22.1
1991	5	14	35.8	22.4	13.4	27.8	31.4	29.4	29.5	23.8	25.2	23.6	24.2	72	61	62	73.6111	26.8	27.9	25.3	26.7	22.2	22.9	21.3	22.1
1991	5	15	33.6	23.2	10.4	27.2	31	29	29	23.6	23.6	24.2	23.8	74	54	67	73.3529	26.7	24.2	27	26	22.2	20.6	22.4	21.7
1991	5	16	33.6	21	12.6	25.4	31.8	28	28.3	24	24.2	23.8	24	89	54	71	74	28.9	25.2	26.7	26.9	23.5	21.2	22.2	22.3
1991	5	17	35.4	21.8	13.6	26.4	33.6	27.8	28.9	23	23.4	24.4	23.6	75	42	76	74.7222	25.8	22	28.3	25.4	21.6	19	23.1	21.3
1991	5	18	35	21.4	13.6	26.8	34.2	25	27.8	23.8	25.6	24.8	24.7	78	50	98	72.8421	27.5	27.1	31.2	28.6	22.6	22.4	24.7	23.3
1991	5	19	35	19.2	15.8	25.8	33	28.6	29	24.4	24.6	24.2	24.4	89	50	70	74	29.6	25.4	27.3	27.4	23.9	21.3	22.5	22.6
1991	5	20	35.2	21.2	14	26.2	30.2	25.2	26.7	24	24.6	24.8	24.5	83	63	97	75.9474	28.4	27.2	31	28.9	23.2	22.5	24.7	23.4
1991	5	21	34.4	20.4	14	24.4	33	24.4	26.5	23.8	24.2	23.4	23.8	95	48	92	79	29.1	24.4	28.1	27.2	23.6	20.7	23	22.4
1991	5	22	34.6	20	14.6	25	33.2	25.2	27.2	23	24.2	23.6	23.6	85	48	88	73	26.8	24.2	28.1	26.4	22.2	20.6	23	21.9
1991	5	23	34.6	23.4	11.2	26.6	34	28.6	29.5	24	24.8	24	24.3	81	47	68	66	28.1	25.2	26.8	26.7	23	21.2	22.2	22.2
1991	5	24	35.4	21.4	14	27	34	31	30.8	23.8	24.3	23.8	24	77	45	78.25	64	27.4	24	32.2	27.8	22.6	20.4	25.3	22.7
1991	5	25	35	21.5	13.5	26.5	34	29.6	29.9	24.2	24.8	25	24.7	83	47	69	66	28.7	25.2	28.6	27.5	23.3	21.2	23.3	22.6
1991	5	26	35.4	22.6	12.8	27.8	34	29.6	30.3	24.2	25	24.8	24.7	74	48	68	64	27.8	25.7	28.1	27.2	22.8	21.6	23	22.5
1991	5	27	35.2	21.6	13.6	26	32.4	28	28.6	23.8	24.8	24.4	24.3	83	54	75	71.6842	28	26.3	28.2	27.5	23	21.9	23.1	22.6
1991	5	28	35.2	19	16.2	27	33.4	28.6	29.4	23.2	25	23.6	23.9	73	51	66	73.8421	25.9	26.1	25.8	25.9	21.7	21.8	21.6	21.7
1991	5	29	35.4	22.8	12.6	27.4	32.8	28.4	29.3	24	24.6	23.8	24.1	76	51	68	75.0526	27.6	25.5	26.4	26.5	22.7	21.4	22	22
1991	5	30	33.8	22	11.8	27.4	32.8	28.6	29.4	24.4	25.2	25	24.9	78	54	75	74.8421	28.6	27	29.3	28.3	23.3	22.4	23.7	23.1
1991	5	31	33.6	22.2	11.4	26.2	30.6	27	27.7	23.8	24.4	23.8	24	82	60	77	72	27.9	26.5	27.4	27.2	22.9	22	22.6	22.5
1991	6	1	34.8	21.2	13.6	27	28.8	28.4143	29.1214	24.6	24.2	25.1524	25.5632	82	69	77.5	74.3333	29.3	27.1	29.7286	30.0095	23.7	22.4	23.881	24.0524
1991	6	2	36.8	22.8	14	28.8	35	28.4667	29.5083	24.8	24.2	24.8286	25.281	72	41	75.1429	48	28.6	23	28.8667	29.2889	23.3	19.8	23.419	23.6667
1991	6	3	36.2	22.2	14	27.6	33.1714	30.2	29.075	24.4	25.87	24.4	25.0556	77	53	74.3	71.2222	28.4	28.18	26.7	28.6667	23.2	22.92	22.2	23.2722
1991	6	4	36.4	22.6	13.8	27.4	35	26.4	28.8	24.6	26.4	21.8	24.3	80	51	67	69.7895	29.1	28.7	23.1	26.9	23.6	23.4	19.8	22.2
1991	6	5	35	21.6	13.4	26.4	33	30	29.9	24.8	25.8	25.6	25.4	88	57	71	73.5882	30.2	28.4	29.9	29.5	24.2	23.2	24	23.8
1991	6	6	34.4	22.6	11.8	26.8	33.6	30.2	30.2	24.6	25.8	25.2	25.2	84	54	67	73.0526	29.5	28	28.7	28.7	23.8	23	23.4	23.4
1991	6	7	34.4	23	11.4	26.8	32	29.2	29.3	23.8	24.2	24.2	24.1	78	53	66	73.55	27.5	25	26.9	26.5	22.6	21.1	22.3	22
1991	6	8	38.4	22.2	16.2	28.8	37.4	30.5	31.8	24.2	26.8	24.4	25.1	69	44	61	73.2105	27.1	28.2	26.5	27.3	22.4	23.1	22.1	22.5
1991	6	9	39	22.2	16.8	27.8	35.2	32.5	32	25	27	27.6	26.5	80	53	69	71.7895	29.8	30.2	33.7	31.2	24	24.2	26	24.7
1991	6	10	38.6	22.6	16	29.8	37	25.4	29.4	25.6	25.8	24.8	25.4	72	41	95	70.6316	30	25.8	30.9	28.9	24.1	21.6	24.6	23.4
1991	6	11	37.2	21.2	16	26.6	35.2	30.6	30.8	24.4	25.6	25	25	84	47	64	71.9474	29.1	26.5	28	27.8	23.6	22	22.9	22.8
1991	6	12	38.6	22.2	16.4	27.8	37.6	28.6	30.6	25.6	27.4	25.4	26.1	84	46	77	70.8421	31.4	29.7	30.3	30.5	24.8	24	24.3	24.4
1991	6	13	38.2	21.6	16.6	28	37.8	31.8	32.3	25	27.6	24.8	25.8	79	46	57	70.95	29.7	30.2	26.7	28.8	23.9	24.2	22.1	23.4
1991	6	14	33.4	22.8	10.6	28	31.4	29	29.4	24.6	25.4	24.8	24.9	76	62	71	73.7368	28.7	28.5	28.5	28.5	23.3	23.2	23.3	23.3
1991	6	15	35.8	21.8	14	28.4	35	34	32.8	24.4	25.8	27.8	26	72	48	63	71.2353	27.9	27.1	33.2	29.4	22.9	22.4	25.8	23.7
1991	6	16	34.8	22.4	12.4	28.8	34.6	30.5	31.1	24.4	25.6	24.8	24.9	70	49	63	69.5789	27.6	26.9	27.5	27.3	22.7	22.3	22.7	22.6
1991	6	17	34.4	23.2	11.2	26.8	31.6	28	28.6	24	25.2	24.4	24.5	79	60	75	68.6667	28	27.8	28.2	28	22.9	22.8	23.1	22.9
1991	6	18	34.6	22.4	12.2	25.6	32	30.8	29.8	23	25.6	25.8	24.8	80	60	67	69	26.4	28.6	29.9	28.3	22	23.3	24	23.1
1991	6	19	34.6	22.8	11.8	27.2	32.6	32	31	24.4	25.4	24.6	24.8	80	56	55	69.2353	28.7	27.7	26	27.5	23.4	22.8	21.8	22.6
1991	6	20	34	23	11	27.2	32	29.6	29.6	23.2	25.4	24.4	24.3	71	59	65	70.1667	25.8	28.1	27.1	27	21.6	23	22.4	22.3
1991	6	21	36.4	25	11.4	28	34.2	31	31	23.8	25.6	25.2	24.9	71	50	63	71	26.7	27.1	28.2	27.3	22.2	22.4	23.1	22.6
1991	6	22	35.6	25.6	10	27.2	34.4	30.4	30.6	24.2	26	25.2	25.1	78	52	66	65	28.2	28	28.6	28.3	23.1	23	23.3	23.1
1991	6	23	36.2	26	10.2	27.8	34.2	32	31.5	24.2	26	26	25.4	74	52	62	69.6471	27.8	28.2	29.6	28.5	22.8	23.1	23.9	23.3
1991	6	24	33.6	26	7.6	27.2	30	28.6	28.6	23.8	23.6	25.4	24.3	76	59	70.8947	68.0588	27.2	24.9	24.2	25.4	22.5	21	20.5	21.3
1991	6	25	35.4	25.8	9.6	27.4	34.8	29.8	30.4	23.6	25.8	23.6	24.3	73	49	60	69	26.6	27.3	25	26.3	22.1	22.5	21.1	21.9
1991	6	26	35.4	26	9.4	26.4	34.8	29.4	30	23.6	24.4	23	23.7	79	43	58	69.7059	27.3	23.7	23.9	24.9	22.5	20.2	20.3	21
1991	6	27	36.8	24.6	12.2	26	36	30.2	30.6	23	25.4	24.6	24.3	78	43	63	72.3158	26.1	25.4	27.2	26.2	21.8	21.4	22.5	21.9
1991	6	28	36.4	25	11.4	26.8	35.2	29.6	30.3	24	26	24.2	24.7	79	48	64	70.2222	28	27.5	26.6	27.4	22.9	22.7	22.1	22.6
1991	6	29	35.6	25.2	10.4	26.4	35.2	28.8	29.8	24	25	24.6	24.5	82	44	71	68.8421	28.2	24.9	28.1	27.1	23.1	21	23	22.4
1991	6	30	37.2	24.4	12.8	26.4	36.4	28.8	30.1	24	25.8	23.4	24.4	82	43	64	72.1	28.2	26.2	25.2	26.5	23.1	21.9	21.2	22.1
1991	7	1	37.4	24	13.4	26	36.4	29.4	30.3	23.8	25.6	24	24.5	83	42	64	68.9444	28	25.7	26.3	26.6	23	21.5	21.9	22.1
1991	7	2	36.2	26	10.2	28.8	34.5	30.2	30.9	24.8	25.4	24.6	24.9	72	48	63	66.1	28.6	26.4	27.2	27.4	23.3	22	22.5	22.6
1991	7	3	35.4	25	10.4	27.8	34.2	29.3846	29.7467	23.2	25.4	24.8045	24.8238	68	49	66.9048	66.3333	25.4	26.6	27.8045	27.505	21.3	22.1	22.7955	22.62
1991	7	4	32	25.4	6.6	26.2	30.5	28.4	28.4	23	24.4	24	23.8	76	61	70	69	26	26.5	26.9	26.5	21.7	22.1	22.3	22
1991	7	5	34.6	24.8	9.8	26.6	33	29.6	29.7	22.6	24.2	23.2	23.3	71	48	58	59	24.8	24.4	24.2	24.4	20.9	20.7	20.6	20.7
1991	7	6	34.8	25.2	9.6	27.6	33.6	28.9714	29.5769	23	24.6	24.7095	24.8095	68	48	69.5714	66.6667	25	25	27.9905	27.775	21.1	21.1	22.8952	22.77
1991	7	7	34.8	25	9.8	27.6	33.2	29.4	29.9	24.2	24.4	23.8	24.1	76	49	63	67.9444	27.9	24.7	25.8	26.1	22.9	20.9	21.6	21.8
1991	7	8	36	25	11	27	34.2	30.6	30.6	23	24.8	24	23.9	71	47	58	67.3684	25.4	25.1	25.5	25.3	21.4	21.1	21.4	21.3
1991	7	9	35	25.6	9.4	27.8	34	29.8154	29.7308	23	24.6	24.6714	24.82	67	46	65.05	67.7222	24.9	24.7	27.5905	27.97	21	20.9	22.6571	22.875
1991	7	10	36.4	25.4	11	27.4	34.8	29.4	30.3	23.4	25	23.6	24	72	45	62	67.1176	26.1	25.2	25.3	25.5	21.8	21.2	21.3	21.4
1991	7	11	36	25.6	10.4	27.2	35.4	29.5643	29.5615	22.8	25.4	24.6381	24.7684	69	45	67.35	68.2941	24.8	25.8	27.8571	27.9737	21	21.6	22.819	22.8789
1991	7	12	35.4	26	9.4	28.6	34.6	30.2	30.9	24	24.8	23.8	24.2	68	45	59	70.0526	26.8	24.8	25.2	25.6	22.2	21	21.2	21.5
1991	7	13	35	24.6	10.4	28	33.6	29.225	29.4769	23.2	24.2	24.7238	24.7211	67	46	68.0526	68.5	25.2	24	27.681	27.985	21.3	20.4	22.7095	22.89
1991	7	14	34.8	24.8	10	27.0217	33	28.4	29.3643	24.5364	26.4	23.8	24.9	80.7143	60	68	67.1176	28.981	30	26.4	27.8316	23.4857	24.1	22	22.7947
1991	7	15	35.2	26.4	8.8	28.4	32.8	30.2	30.4	23.6	25.2	24.4	24.4	67	54	62	67.5263	25.9	27	26.7	26.6	21.7	22.4	22.2	22.1
1991	7	16	39.2	25.8	13.4	28	30.2	29.8	29.5	24.6	24.8	24.6	24.7	76	48	67.95	68.5789	28.7	20.7	27.5	25.6	23.3	18.1	22.6	21.3
1991	7	17	37	26.8	10.2	29.8	36.8	29.4	31.3	24	25.4	23.8	24.4	62	40	63	66.5	26	24.9	25.8	25.6	21.7	21	21.6	21.4
1991	7	18	37.4	25.2	12.2	27.8	33.8	29.4	30.1	23.4	25.4	23.4	24.1	69	51	61	60	25.9	26.9	24.8	25.8	21.6	22.3	21	21.6
1991	7	19	36.8	25.4	11.4	28.6	33.2	29.6	30.3	23.4	25.6	23.6	24.2	65	55	61	60	25.3	27.8	25.2	26.1	21.3	22.8	21.2	21.8
1991	7	20	35.8	25.4	10.4	29.4	34	29.1643	29.8818	24	24.8	24.6524	25.1474	64	47	67.9524	66.8667	26.3	25.2	27.6818	28.2824	21.9	21.2	22.7227	23.0471
1991	7	21	35.8	25	10.8	26.7727	31	29.3929	29.6154	24.3952	24.8	24.7381	24.9	82.9474	61	68.9048	69.2353	28.7842	27.2	28	28.0211	23.3632	22.5	22.9045	22.9263
1991	7	22	35.8	25.4	10.4	28.6	32	29.4	29.9	23.8	24.8	23.8	24.1	67	56	63	68.8947	26.3	26.5	25.8	26.2	21.9	22.1	21.6	21.9
1991	7	23	36.4	24.8	11.6	27.2	34	29.7714	29.9214	22.6	25.2	24.981	25.0762	68	49	66.0952	67.1	24.4	26.2	27.9773	28.1909	20.7	21.9	22.9045	23.0455
1991	7	24	37.2	25.6	11.6	28.2	35	30.4769	30.6286	23.2	25.6	25.0238	25.005	66	47	62.9524	63.6842	25.1	26.6	27.4762	27.52	21.2	22.1	22.6	22.625
1991	7	25	36.6	25.4	11.2	28.8	34.8	29.5	30.6	23.8	25.4	23.4	24.2	66	47	60	64.8333	26.2	26.2	24.7	25.7	21.8	21.9	20.9	21.5
1991	7	26	35.8	25.8	10	28.8	34	31.8	31.6	23.6	25.2	23.4	24.1	65	49	49	66.7368	25.7	26.2	23.2	25	21.5	21.9	19.9	21.1
1991	7	27	36.4	25.6	10.8	28.8	33.8	31.2	31.3	23.2	24.6	25.6	24.5	62	47	64	66.2941	24.7	24.8	29.1	26.2	20.9	21	23.6	21.8
1991	7	28	36.2	25.6	10.6	28.4	33.5	28.6167	29.2308	24.2	26.2	25.085	25.1737	71	56	72.4211	69.2353	27.4	29.2	28.995	28.5579	22.6	23.6	23.5	23.2368
1991	7	29	37	25.2	11.8	28.6	35	29.4923	29.3615	24.2	25.6	25.1667	25.06	70	47	66.2	68.0556	27.3	26.6	28.14	28.14	22.5	22.1	22.99	22.995
1991	7	30	36	25.4	10.6	27.8	33	30	30.2	23.6	24.8	26.6	25	71	51	77	67.5	26.3	25.9	32.6	28.3	21.9	21.7	25.5	23
1991	7	31	36	26	10	27.8	34	29.4	30.1	24	25.6	23.6	24.4	73	51	62	67.4706	27.3	27.3	25.3	26.6	22.5	22.5	21.3	22.1
1991	8	1	34.2	26.6	7.6	27.2	32.2	28.2	29	23.2	25.6	24.2	24.3	71	59	72	67.619	25.8	28.4	27.5	27.3	21.6	23.2	22.7	22.5
1991	8	2	36.2	25.2	11	28.4	32.8	29.4	29.6846	24	25.6	24	24.5	70	56	100	68.9091	26.9	28.1	29.8	28.3	22.3	23	24	23.1
1991	8	3	34.6	25.4682	9.13182	28	33.8	29.8	30.3	24	25.4	24.2	24.5	72	51	63	68.3684	27.2	26.9	26.5	26.8	22.5	22.3	22	22.3
1991	8	4	36.2	23.6	12.6	26.6	34.8	28.4	29.5	24.2	24.6	23.2	24	82	44	65	66.5714	28.6	24.2	25	25.9	23.3	20.5	21.1	21.6
1991	8	5	36.4	23.8	12.6	26.2	32.8	29.4	29.5	23.8	25	23.6	24.1	82	53	62	66.1579	27.9	26.5	25.3	26.6	22.9	22.1	21.3	22.1
1991	8	6	35	26	9	27.4	33	29.2	29.7	23.2	24.6	23.8	23.9	70	50	64	66.8095	25.6	25.4	25.9	25.6	21.5	21.3	21.7	21.5
1991	8	7	35	24.8	10.2	26.2	33	26.5	30.1857	23.8	25.4	24	24.4	82	55	63	64.4737	27.9	27.4	25.7	27	22.9	22.6	21.5	22.3
1991	8	8	34.2	25.4	8.8	27	33.6	28.4	29.3	23	25.8	24.6	24.5	71	54	73	67.4211	25.4	28	28.4	27.3	21.4	23	23.2	22.5
1991	8	9	34.6	25	9.6	26.8	33	28.6	29.3	23.8	26.4	23.8	24.7	78	60	67	67.5714	27.5	30	26.3	27.9	22.6	24.1	21.9	22.9
1991	8	10	35	25.6	9.4	27.2	33.2	29	29.6	23.8	26.4	24.2	24.8	76	59	67	67.5714	27.2	29.9	27	28	22.5	24	22.4	23
1991	8	11	35.8	26	9.8	28.5	33.3857	29.6	29.9	24.7727	25.6	24.6	25.3136	82.5455	61	67	68.8095	26.8	28.7	27.6	27.7	22.2	23.4	22.7	22.8
1991	8	12	36.6	25	11.6	26.8	34.4	28.8	29.7	23.4	25.8	23.8	24.3	75	51	66	68.4286	26.5	27.5	26.2	26.7	22.1	22.7	21.8	22.2
1991	8	13	38.4	25.4	13	28	37.2	28.8	30.7	24.6	26.2	24.6	25.1	76	42	71	67.619	28.7	26.7	28.1	27.8	23.3	22.2	23	22.9
1991	8	14	37.4	26.4	11	28	35.2	31.2	31.4	24.6	25.8	24.8	25.1	76	48	60	68.6667	28.7	27	27.1	27.6	23.3	22.3	22.4	22.7
1991	8	15	39.8	26.2	13.6	27.8	38.4	30.6	31.9	24.8	26	25	25.3	78	38	64	68.2778	29.3	25.4	28	27.6	23.7	21.4	22.9	22.7
1991	8	16	40	25	15	28.2	39.2	31.5	29.6929	24.6	26.4	25	25.3	75	37	50	70.05	28.5	25.9	25.3	26.6	23.3	21.7	21.3	22.1
1991	8	17	37.6	27	10.6	28.9	33.6769	30.8	31.7	24.4174	26	24.6	24.9273	82.5217	44	60	67.5	28.7	26.7	26.8	27.4	23.4	22.2	22.2	22.6
1991	8	18	37	26.4	10.6	28.4	26.2	28.6	28	24.6	25	23.8	24.5	73	55	70.4762	69.25	28.4	18.7	26.3	24.5	23.2	16.4	21.9	20.5
1991	8	19	36	26.2	9.8	28.4	35.2	29.2	30.5	24.6	26.2	24.2	25	73	49	66	68.5	28.4	28	26.9	27.8	23.2	23	22.3	22.8
1991	8	20	36.2	25.8	10.4	26.8	34.2	29.6	30	24.4	25.8	24.2	24.8	82	51	64	68.4	29	27.7	26.6	27.7	23.5	22.7	22.1	22.8
1991	8	21	37.4	25.4	12	28	36	30.6	31.3	24.6	25.8	24.2	24.9	76	45	59	67.619	28.7	26.5	26	27	23.3	22	21.7	22.4
1991	8	22	37.2	26.6	10.6	28.4	31.6	29.4	29.7	24.4	25.4	24.6	24.8	72	61	68	67.95	27.9	28.3	27.7	28	22.9	23.1	22.8	22.9
1991	8	23	37	26	11	26.8	32	28.2	28.8	24.4	25.2	24.2	24.6	82	58	72	67.7895	29	27.5	27.5	28	23.5	22.7	22.7	23
1991	8	24	36.2	26.4	9.8	29	35.2	29.6	30.9	24	26.4	23.2	24.5	66	50	58	70.5238	26.5	28.6	24.2	26.4	22.1	23.3	20.6	22
1991	8	25	35.8	25.4	10.4	29.3	33.2154	28.2	29.8	24.4957	25.6	24.2	25.2636	85.2174	54	72	71.2857	28.9	27.7	27.5	28	23.4	22.7	22.7	23
1991	8	26	36.4	26	10.4	28.2	30.9	28.5	29.25	23.6	25	22.8	23.8	68	44	51	72.4	26.1	24	21.8	24	21.8	20.4	18.9	20.4
1991	8	27	37.2	25.2	12	28	35.2	31	31.3	23.8	26	25.6	25.1	71	48	65	72.1111	26.7	27.5	29.2	27.8	22.2	22.7	23.7	22.8
1991	8	28	38.2	25.2	13	28.9	32.84	29.2	30.7	24.1391	25.6	24.8	25.095	88.2381	46	70	74	28.7	26.3	28.4	27.8	23.4	21.9	23.2	22.8
1991	8	29	38.8	24.6	14.2	26.4	37.6	31.2	31.6	24.2	26.6	23.8	24.9	84	43	54	72.1579	28.7	27.5	24.6	26.9	23.4	22.7	20.8	22.3
1991	8	30	38.8	25.4	13.4	27.6	37.8	30.4	31.5	24.8	25.4	25	25.1	80	37	65	74.3684	29.4	24.2	28.1	27.3	23.8	20.6	23	22.5
1991	8	31	38.6	25.2	13.4	28.3	33.3077	30.5	31.4	24.3667	25.8	24.4	25.2105	84.8	44	61	72.3684	30.4	26.3	26.5	27.7	24.3	21.9	22.1	22.8
1991	9	1	37	23.6	13.4	26.2	35.2	27.8	29.3	24.4	25.4	23.8	24.5	86	46	72	68	29.4	25.9	26.8	27.4	23.7	21.7	22.2	22.6
1991	9	2	37	26.6	10.4	28.4	36	29.2	30.7	25.4	26.2	25.4	25.7	79	46	74	66	30.4	27.5	29.9	29.3	24.3	22.7	24	23.7
1991	9	3	38.6	25.2	13.4	27.8	36.8	29.2	30.8	25	26	23.8	24.9	80	43	64	62	29.8	26.5	25.9	27.4	24	22	21.7	22.6
1991	9	4	36.8	25.2	11.6	26.6	35.2	28.6	29.8	24	25.6	24	24.5	81	63	68	71	28.1	35.9	26.8	30.3	23	27.1	22.2	24.1
1991	9	5	36.6	25.4	11.2	28	34.6	30.4	30.8	24.6	25.6	24.4	24.9	76	49	61	62	28.7	26.9	26.6	27.4	23.3	22.3	22.1	22.6
1991	9	6	36.2	25.8	10.4	28.8	34	28.6	30	24.2	25.4	24.6	24.7	69	50	72	64	27.1	26.7	28.3	27.4	22.4	22.2	23.1	22.6
1991	9	7	36.4	25.2	11.2	28.4	35.2	29.4	30.6	24.2	24.6	24.8	24.5	86	61	69	72	33.4	34.8	28.2	32.1	25.9	26.6	23.1	25.2
1991	9	8	36.8	25.2	11.6	27.2	35.4	29.2	30.3	24.6	26.4	24.8	25.3	81	50	70	67	29.2	28.5	28.4	28.7	23.6	23.2	23.2	23.3
1991	9	9	38.6	26.4	12.2	28	35.4	30.8	31.3	25	26.8	25.4	25.7	79	51	65	65	29.7	29.5	28.9	29.4	23.9	23.8	23.5	23.7
1991	9	10	38.8	25.4	13.4	28.4	36.4	30.2	31.3	25	25.8	25	25.3	76	43	66	62	29.4	26.2	28.2	27.9	23.8	21.9	23.1	22.9
1991	9	11	40.2	23.6	16.6	26.2	38.2	29.8	31	23.6	26.4	25.4	25.1	81	40	70	64	27.4	26.6	29.5	27.8	22.6	22.1	23.8	22.8
1991	9	12	40.8	24.6	16.2	27	40	32.2	32.8	24.2	25.8	24.4	24.8	80	32	53	55	28.3	23.8	25.4	25.8	23.1	20.3	21.3	21.6
1991	9	13	39.4	26.4	13	28.8	37.4	30.4	31.8	24.4	26	23.4	24.6	70	41	56	55	27.6	26.1	24.1	25.9	22.7	21.8	20.5	21.7
1991	9	14	35.4	25.8	9.6	29.8	34.4	28.6	30.4	24.2	26.4	24.2	24.9	63	54	70	62	26.5	29.1	27.3	27.6	22	23.6	22.5	22.7
1991	9	15	34.8	26.2	8.6	28.4	29	28.4	28.5	24.6	25.6	24.4	24.9	73	58	72	68	28.4	23.4	27.9	26.6	23.2	20	22.9	22
1991	9	16	34	24.8	9.2	27.6	32.4	25	27.5	24.2	25.4	24	24.5	76	57	92	75	27.9	27.8	29.2	28.3	22.9	22.8	23.6	23.1
1991	9	17	34	24.6	9.4	25	27.4	25	25.6	23.8	24	23.4	23.7	91	60	88	79	28.7	22	27.7	26.1	23.3	19	22.8	21.7
1991	9	18	34.2	22.6	11.6	25	33	28.6	28.8	24	25.8	24.8	24.9	92	57	74	74	29.2	28.4	28.8	28.8	23.6	23.2	23.4	23.4
1991	9	19	34.4	25.2	9.2	27.4	29.8	31.4	30	24.2	25.2	24.4	24.6	77	69	56	68	28.1	29	25.9	27.7	23	23.5	21.7	22.7
1991	9	20	35.4	25.4	10	27.2	33.8	30.2	30.4	24	25.4	24.6	24.7	77	51	63	64	27.7	26.9	27.2	27.3	22.8	22.3	22.5	22.5
1991	9	21	34.2	24.6	9.6	26.6	33	31	30.4	24.2	25	24.2	24.5	82	52	57	64	28.6	26.4	25.7	26.9	23.3	22	21.5	22.3
1991	9	22	35.2	25.4	9.8	28	33.2	30.2	30.4	23.8	25.4	24.6	24.6	71	54	63	63	26.7	27.3	27.2	27.1	22.2	22.5	22.5	22.4
1991	9	23	35.4	25	10.4	25.8	32.6	30.2	29.7	23.4	25.6	24.6	24.5	82	57	85	75	27.2	28.2	36.4	30.6	22.5	23.1	27.4	24.3
1991	9	24	35.6	24.2	11.4	25.2	33.6	25.2	27.3	24.4	25.4	24.2	24.7	94	52	92	79	30	27	29.5	28.8	24.1	22.4	23.8	23.4
1991	9	25	34.2	23.4	10.8	24.5	33	24.4	26.6	24	25.8	23.8	24.5	96	57	95	83	29.5	28.4	29.1	29	23.8	23.2	23.6	23.5
1991	9	26	33.8	23.6	10.2	23.8	28.4	26.4	26.3	23.4	24.2	24.8	24.1	97	71	88	85	28.5	27.4	30.2	28.7	23.2	22.6	24.2	23.4
1991	9	27	34.4	23.4	11	25.2	32	28.8	28.7	23.2	25.6	24.2	24.3	85	60	69	71	27.1	28.6	27.1	27.6	22.4	23.3	22.4	22.7
1991	9	28	34.6	26.6	8	27.4	33	29.4	29.8	25.8	26.2	24.8	25.6	88	59	69	72	32.1	29.5	28.2	30	25.3	23.8	23.1	24.1
1991	9	29	34.8	25.6	9.2	27	33.6	29.4	29.8	24.4	26	25.2	25.2	81	55	71	69	28.8	28.6	29.3	28.9	23.4	23.3	23.7	23.5
1991	9	30	35.4	25.2	10.2	27.2	34.6	28.6	29.8	24.4	26	24.4	24.9	80	51	71	67	28.7	27.9	27.8	28.1	23.4	22.9	22.8	23
1991	10	1	33.8789	23.9833	9.89561	25.6	32.1929	28.3333	28.5417	24.2143	26.355	24.9895	25.2053	89.381	62.5	76.6842	75.6111	29.2952	30.11	29.2947	29.5579	23.681	24.045	23.6632	23.7842
1991	10	2	33.6632	24.9056	8.7576	26.181	32.4615	27.8231	28.6667	24.7	26.5105	25.245	25.3111	88.6667	63.3684	79.45	76.6471	30.1048	30.5316	30.125	29.8333	24.119	24.3368	24.11	23.9611
1991	10	3	33.3952	24.7238	8.67143	25.6	31.6	26.7214	27.6308	24.2429	25.9143	24.7143	24.93	89.5714	65.4762	82.1905	78.7895	29.3905	29.7048	29.4143	29.415	23.7	23.819	23.7	23.7
1991	10	4	33.2286	23.9048	9.32381	25.8727	31.6714	27.6714	28.1214	24.019	26.025	24.685	24.8684	87.1429	64.1579	78.75	76.1176	28.819	29.9737	29.03	29.1667	23.3381	23.9632	23.475	23.5333
1991	10	5	33.6	24.0667	9.53333	25.8952	32.5533	27.2615	28.1714	24.23	26.39	24.6571	25.0684	87.6	62.9	79.5238	76.8333	29.16	30.245	29.0286	29.4158	23.595	24.11	23.5143	23.7105
1991	10	6	33.46	24.0095	9.45048	25.9909	32.3	26.5333	27.8636	24.3864	26.519	24.5095	25.115	87.7273	64.5238	80.7	77.7368	29.4409	30.6571	28.9667	29.63	23.7545	24.3857	23.4762	23.84
1991	10	7	33.105	23.89	9.215	25.7182	31.3	27.2286	28.0077	24.1905	26.3	24.7524	25.105	87.75	64.3636	79	77.55	29.2048	30.1955	29.0095	29.4571	23.5714	24.0955	23.5095	23.719
1991	10	8	33.2333	23.88	9.35333	25.7091	31.8143	27.4769	28.0714	24.0095	26.2636	24.8955	25.0619	88.1429	64.9545	81	78.05	28.7762	30.2	29.6045	29.5476	23.3905	24.1318	23.8409	23.7857
1991	10	9	33.515	23.68	9.835	25.7909	31.475	26.3846	27.4727	24.2421	26.0789	24.3143	24.9333	88.5789	64.1111	80.45	76	29.245	30.1944	28.395	29.3143	23.66	24.1389	23.13	23.6643
1991	10	10	33.4316	23.9238	9.50777	25.4455	32.0429	26.5933	27.5385	24.181	26.27	24.5714	25.0789	90.5714	62.95	81.7619	77.8333	29.3286	30.065	29.1143	29.5474	23.6905	24.01	23.5619	23.7737
1991	10	11	33.41	23.865	9.545	25.1955	32.2231	27.0286	27.7667	23.9455	25.995	24.7381	24.8263	89.8571	62.95	81.2857	78.4211	28.9	29.515	29.3429	29.095	23.4409	23.71	23.6952	23.525
1991	10	12	33.25	23.845	9.405	25.6364	31.4923	27.6462	28.0846	24.2545	26.295	24.8429	25.14	89.5	64.25	81.0476	78.0526	29.3409	30.22	29.5333	29.69	23.6864	24.095	23.781	23.86
1991	10	13	33.74	24.1789	9.56105	25.4227	31.3929	27.1692	27.7571	24	26.0864	24.3571	24.7857	88.9545	63.3636	78.5714	77.05	28.85	29.6955	28.3476	28.9048	23.4273	23.7636	23.1143	23.4048
1991	10	14	33.675	23.9211	9.75395	25.3727	32.7143	27.85	28.325	24.0045	26.3091	25.16	25.215	89.4091	60.5455	80.85	77.1	28.9	29.8091	30.145	29.725	23.4545	23.8545	24.12	23.875
1991	10	15	33.46	23.88	9.58	25.2136	32.5	26.8182	28.0417	24.1409	26.0857	24.38	24.825	91.381	63.619	80.1	78.2222	29.2714	29.6714	28.62	29.0895	23.6524	23.8095	23.28	23.5263
1991	10	16	33.3474	23.595	9.75237	25.2136	31.2	26.575	27.4	23.8682	25.79	24.3412	24.6125	89.7273	62.65	83.8235	78.75	28.7318	29	28.9294	28.8125	23.3227	23.48	23.4529	23.375
1991	10	17	33.0263	23.4895	9.53684	25.4	30.9143	26.3417	27.4636	23.8364	25.9905	24.38	24.715	88.0909	65.2857	82.85	78.1579	28.4773	29.719	28.865	28.905	23.1773	23.819	23.39	23.405
1991	10	18	32.5895	23.005	9.58447	24.8762	31.4231	26.3923	27.2692	23.75	25.875	24.4714	23.5158	90.5	63.6	83.5714	79.3684	28.635	29.39	29.1429	29.0316	23.295	23.645	23.5667	23.4895
1991	10	19	33.0056	23.7944	9.21111	25.045	31.6385	26.65	27.3917	23.92	26.085	24.6842	24.8111	90.7778	64.8	81.8947	80.0588	28.7316	29.945	29.3579	29.3333	23.3579	23.965	23.6842	23.6667
1991	10	20	32.855	23.6286	9.22643	24.9476	30.9923	26.5909	27.5455	23.781	26.05	24.765	24.8	90.35	66.8	83.1053	80.2222	28.6429	30.03	29.665	29.3053	23.3095	23.975	23.86	23.6316
1991	10	21	32.3684	23.1526	9.21579	24.925	30.9231	26.4308	27.4182	23.755	26.21	24.4286	24.8056	90.2105	67.2	85.619	80.4444	28.63	30.52	29.2571	29.4579	23.27	24.315	23.6524	23.7263
1991	10	22	32.36	23.55	8.81	25.01	31.2154	26.8	27.4083	23.7952	25.8095	24.5905	24.695	89.6842	66.2381	82	79.8421	28.55	29.5476	29.1762	29.15	23.245	23.7524	23.6095	23.575
1991	10	23	32.34	23.8333	8.50667	25.0571	30.6615	26.7357	27.0583	24	25.725	24.86	24.8	91.7143	66.6	85.75	81.1111	29.0857	29.465	30.025	29.4053	23.5667	23.72	24.1	23.7263
1991	10	24	31.9105	23.825	8.08553	25.0571	30.5167	26.5818	27.1364	24.1381	25.9053	24.7263	24.9056	92.8095	69.4737	86.8421	83	29.4667	30.1053	29.8895	29.7722	23.7667	24.1158	24	23.9444
1991	10	25	31.9737	23.7842	8.18947	24.78	30.8	26.6167	27.225	23.87	26.01	24.865	24.7706	92.1111	68.9	84.3	82.1667	28.985	30.34	29.94	29.7368	23.495	24.165	24.03	23.8895
1991	10	26	32.9421	23.7278	9.21433	25.1905	31.8083	27.5583	28.1545	23.92	26	25.05	23.7368	89.5263	63.05	80.8	77.5294	28.78	29.5	29.875	29.3944	23.38	23.76	24	23.7111
1991	10	27	32.9789	23.6222	9.35673	25.1286	31.7167	27.25	27.925	23.9789	26.1	24.7714	23.5529	90.2778	64.6842	83.25	78.6875	28.9684	29.6842	29.6476	29.3647	23.5	23.9053	23.8762	23.7
1991	10	28	32.7895	23.695	9.09447	25.5762	31.4154	26.85	27.7583	24.3667	25.8619	24.6952	24.9762	90.9048	64.9048	83.1905	79.619	29.6571	29.4952	29.4762	29.5476	23.8905	23.781	23.781	23.8095
1991	10	29	33.0421	23.695	9.34711	25.1667	32.0636	26.9077	27.8091	23.855	25.705	24.5238	24.6278	89	62.6	83.1429	78.2105	28.62	28.885	29.1476	28.8	23.295	23.4	23.6095	23.3842
1991	10	30	32.565	23.8789	8.68605	25.2952	30.9692	26.7231	27.55	24.1429	25.7143	24.475	24.765	91.0952	65.1905	83.5	80	29.2762	29.2143	29.165	29.235	23.6762	23.6238	23.56	23.63
1991	10	31	32.05	23.7632	8.28684	24.9381	30.7	27.1636	27.2692	23.7238	25.6143	24.8714	24.7333	91	67.5714	84.1905	80.8571	28.5238	29.3048	29.9286	29.2476	23.2286	23.6286	24.0286	23.6286
1991	11	1	32.4684	23.785	8.68342	25.4727	31.4143	26.6286	27.6308	24.0545	25.8286	24.6682	24.8476	89.0455	64.8095	84.7727	79.5	28.9727	29.4286	29.6227	29.319	23.4773	23.7	23.85	23.6714
1991	11	2	32.44	23.74	8.7	25.2667	31.5538	27.4143	27.8714	23.8619	25.8667	24.655	24.7895	89.05	64.0476	79.5	77.6	28.6524	29.4333	29.1	29.0714	23.3143	23.7095	23.5714	23.5286
1991	11	3	32.205	23.84	8.365	24.9857	31.32	27.5385	27.8429	23.7714	25.8238	24.7364	24.7667	90.5714	64.381	81.1364	78.6667	28.6143	29.3286	29.3955	29.0905	23.2857	23.6571	23.7045	23.5381
1991	11	4	32.08	23.7667	8.31333	25.0045	30.8615	26.9857	27.4643	23.9905	25.681	24.5909	24.735	92.0952	65.6667	83.4091	79.6842	29.1143	29.2857	29.3455	29.195	23.5714	23.6429	23.6909	23.605
1991	11	5	32.5158	24.2571	8.25865	25.7455	31.3467	26.6286	27.5933	24.2571	25.8591	24.51	24.885	88.5714	63.8182	83	78.2105	29.2524	29.3727	29.175	29.27	23.6476	23.7	23.61	23.66
1991	11	6	32.0579	24.34	7.71789	25.6818	30.9467	27.2786	27.8071	24.2714	25.8318	25.0286	25.055	89.4762	66.8636	82.0952	79.6316	29.3905	29.7136	30.0238	29.71	23.7333	23.9091	24.081	23.9
1991	11	7	32.01	24.33	7.68	25.1682	31.1	27.25	27.6933	24.0455	25.9	25.0619	24.9714	90.8636	67.2727	81.3333	79.7	29.1364	29.9273	30	29.6381	23.5864	23.9864	24.0667	23.8381
1991	11	8	32.2316	23.4947	8.73684	25.3091	31.3	26.3733	27.3357	24.1364	25.9381	24.555	24.8421	90.8182	65	83.15	79.6111	29.2682	29.6524	29.205	29.2895	23.6682	23.8429	23.615	23.6526
1991	11	9	32.0684	23.9333	8.13509	25.3591	30.8333	26.8467	27.4714	24.1286	25.8818	24.6	24.8524	90.619	66.8636	82.5455	79.75	29.2333	29.8318	29.2545	29.4	23.6429	23.9136	23.6591	23.7143
1991	11	10	32.07	23.9	8.17	25.4864	30.7867	26.6929	27.4357	23.9955	25.8591	24.6909	24.8545	88.5909	66.3636	82.5909	79.1905	28.7545	29.6909	29.4136	29.2955	23.3773	23.8727	23.7545	23.6545
1991	11	11	32.41	24.1762	8.23381	25.4045	31.1867	26.98	27.8	23.9727	25.9636	24.7409	24.8909	88.6818	64.8182	81.5455	78.5238	28.7636	29.7045	29.4227	29.2818	23.3864	23.8864	23.7273	23.6773
1991	11	12	32.7	23.9143	8.78571	25.6955	30.6667	26.8857	27.56	24.1409	25.6143	24.35	24.7333	87.9091	65.5	79.5	77.7143	28.9818	29.0955	28.5136	28.8727	23.5	23.5636	23.2273	23.4409
1991	11	13	31.95	24.1	7.85	25.3955	30.7571	26.5867	27.2667	23.7818	25.6409	24.5364	24.65	87.9091	65.3636	80.8182	78.2857	28.35	29.1545	28.9636	28.8273	23.1364	23.5773	23.4864	23.4091
1991	11	14	32.49	24	8.49	25.1	30.9533	26.8571	27.45	23.6364	25.7273	24.7714	24.7143	89.1429	65.2273	80.7143	78.5263	28.3333	29.2955	29.3667	29.045	23.1476	23.6682	23.6952	23.525
1991	11	15	31.905	24.0737	7.83132	25.2455	30.52	26.8929	27.35	23.7952	25.5591	24.655	24.665	89.3333	65.9091	80.7	78.6842	28.5048	29.0682	29.175	28.895	23.2143	23.5182	23.615	23.43
1991	11	16	32.0905	23.95	8.14048	25.4364	30.44	26.52	27.2267	23.9	25.6682	24.3095	24.605	87.9	67.7273	81.0952	79.1	28.6381	29.45	28.6286	28.8667	23.2952	23.7455	23.2524	23.4238
1991	11	17	31.995	24.219	7.77595	25.4091	30.7333	27.0357	27.5286	23.9045	25.5909	24.6286	24.7286	88.4545	65.9091	80.95	78.6842	28.6227	29.0955	29.25	28.97	23.2864	23.5545	23.65	23.48
1991	11	18	31.8632	22.8	9.06316	24.6273	30.6067	26.65	27.2357	23.5571	25.4818	24.4952	24.5737	89.95	65.4545	81.4286	78.55	28.0227	28.8409	28.9381	28.581	22.9136	23.4	23.4667	23.2429
1991	11	19	31.99	23.7429	8.24714	25.0091	30.7071	26.6667	27.26	23.5273	25.4864	24.4045	24.4682	87.8636	65.381	81.3182	78.2	27.9136	28.8619	28.7636	28.619	22.8818	23.3952	23.3545	23.281
1991	11	20	32.2474	23.9895	8.25789	25.2857	29.8308	26.2714	26.9462	23.7048	25.4762	24.2952	24.4857	88.1905	67.8095	79.8571	78.35	28.2476	29.0381	28.3619	28.5476	23.0857	23.5048	23.1381	23.2524
1991	11	21	32.0316	24.075	7.95658	25.2286	30.7417	26.1385	27.0385	23.825	25.52	24.29	24.5421	88.6	65.7	81.3158	78.5556	28.49	28.99	28.585	28.6421	23.21	23.49	23.27	23.3
1991	11	22	32.09	23.9857	8.10429	24.6727	30.5429	26.7857	27.1462	23.55	25.5818	24.6619	23.5227	90.2381	66.2727	79.8095	78.55	28.2182	29.1182	29.0667	28.7857	23.0409	23.5636	23.5286	23.381
1991	11	23	31.995	23.8684	8.12658	25.1409	30.5786	26.5846	27.2929	23.6682	25.3864	24.3762	24.495	87.5714	66.8182	80	78.35	28.1682	28.8636	28.5619	28.5762	23.0273	23.4227	23.2524	23.2619
1991	11	24	31.8158	23.9842	7.83158	25.2545	30.7	26.95	27.4154	23.755	25.5381	24.4619	24.6222	88.6	65.2381	79.381	77.8235	28.36	28.9048	28.681	28.7	23.16	23.4286	23.3143	23.3222
1991	11	25	31.62	23.9048	7.71524	25.0591	30.4133	26.6786	27.1929	23.5091	25.2095	24.4619	24.44	88	66.5238	80.9048	78.4737	27.8636	28.7476	28.8333	28.55	22.8636	23.3571	23.4286	23.26
1991	11	26	31.415	23.819	7.59595	25.3955	30.2867	26.5714	27.1214	23.7636	25.4	24.3857	24.5476	87.3636	67.1818	81.1905	78.75	28.2682	28.9182	28.7429	28.7	23.0955	23.4409	23.3619	23.3238
1991	11	27	31.735	23.6524	8.08262	25.3727	30.5	26.7067	27.3	23.6	25.7	24.2955	24.56	86.2727	68	79.8636	78.4211	27.8909	29.6	28.4409	28.7	22.8773	23.755	23.1636	23.295
1991	11	28	31.73	23.7095	8.02048	25.3455	30.78	26.36	27.18	23.5	25.4864	24.1636	24.3818	85.0455	64.7273	81.0909	77	27.4227	28.4909	28.3545	28.0818	22.5682	23.1318	23.0773	22.9364
1991	11	29	31.365	23.3905	7.97452	25.0364	30.0533	26.16	26.7286	23.3909	25.0857	24.0273	24.2	86.05	66.9048	81.9545	79	27.5864	28.3571	28.1727	28.0905	22.6773	23.0286	22.9955	22.9286
1991	11	30	31.32	23.3667	7.95333	24.7727	29.8231	26.2733	26.9231	22.9773	25.04	23.8773	23.97	87.1364	68.7	79.3	78.9444	26.8818	28.42	27.9	27.7895	22.2545	23.08	22.8286	22.7579
1991	12	1	31.8143	23.4227	8.39156	24.7	30.3353	26.5706	27.0438	23.213	25.2045	24.2381	24.22	87.9091	65.5	80.5714	78.15	27.4391	28.4091	28.4	28.1524	22.587	23.0864	23.1476	22.9762
1991	12	2	31.7842	23.2333	8.55088	24.487	30.1688	26.0529	26.8062	23.187	25.1909	23.8364	24.0682	89.7826	66.5238	80.4545	78.0526	27.5304	28.5429	27.6864	27.9	22.6435	23.1429	22.7409	22.8286
1991	12	3	31.42	23.1348	8.28522	24.6043	29.9765	25.8867	26.5571	23.0304	25.0565	23.8	23.9632	87.8261	66.0909	82.5789	78.6875	27.0565	28.2909	27.8474	27.7167	22.3739	23.0045	22.8263	22.7056
1991	12	4	31.3	23.2818	8.01818	24.4	29.3625	26.4353	26.7214	23	24.8818	23.8182	22.8182	88.6667	67.7143	76.5	77.1667	27.1636	28.1952	27.2455	27.415	22.4045	22.9286	22.4091	22.505
1991	12	5	31.619	23.2273	8.39177	24.7522	30.3	25.9667	26.6833	22.9739	25.2348	23.8348	23.95	85.5455	65.2273	80.3913	77.75	26.8217	28.3864	27.6826	27.6409	22.2087	23.0591	22.713	22.6682
1991	12	6	31.9333	23.4636	8.4697	24.5043	30.3167	26.3	26.8235	23.0783	25.3565	24.119	24.165	87.8182	65.087	78.9048	77.8421	27.2087	28.5696	28.0333	27.9571	22.4391	23.1783	22.9238	22.8524
1991	12	7	31.635	23.7905	7.84452	25.1	30.0167	26.4937	26.9529	23.6435	25.2348	23.9591	23.2609	88.1364	66.6087	79.9091	78.2	28.1826	28.5217	27.8455	28.15	23.0304	23.2	22.8318	23.0045
1991	12	8	31.4571	23.9591	7.49805	25.1304	29.5722	26.3062	26.85	23.5182	24.9286	24.0143	24.1833	86.5238	66.1818	79.6	78.1176	27.8227	27.8818	28	27.955	22.8227	22.7864	22.919	22.87
1991	12	9	31.1591	23.8913	7.26779	25.113	29.4647	26.1625	26.6933	23.4565	25.0545	24.0381	24.155	87.1739	68.2273	79.6	79.2353	27.7261	28.7364	28.0619	28.205	22.7696	23.3045	22.9333	23.015
1991	12	10	31.3227	23.8087	7.51403	25.1913	29.6444	26.2529	26.9733	23.1478	25.1591	23.8273	24.1381	84.3478	66.3043	79.0476	77.2105	26.9391	27.9739	27.5136	27.4636	22.287	22.813	22.55	22.5455
1991	12	11	31.4455	23.8609	7.58458	25.1409	30.1111	26.5588	27.2385	23.1783	25.05	23.8909	24.0333	84.5909	65.9565	75.9524	76.0556	26.9273	28.3348	27.4091	27.619	22.2545	23.0261	22.5136	22.6333
1991	12	12	31.4429	23.8478	7.59503	25.2043	30.4222	26.3765	27.0688	23.3304	25.2087	23.8857	24.1048	85.5217	65.7826	77.381	76.6111	27.3565	28.5	27.5048	27.6524	22.5391	23.0826	22.5667	22.6524
1991	12	13	31.481	23.66	7.82095	24.8522	30.1778	26.1471	26.7625	23.2	24.9304	23.6286	23.8952	87.0435	64.6957	78.381	77.25	27.2957	27.7913	27.4182	27.6045	22.5	22.6913	22.55	22.6409
1991	12	14	31.3409	23.55	7.79091	24.6783	29.8563	26.2118	26.6125	22.8409	24.5217	23.5818	23.6	85.9545	63.1818	77.9545	76.2632	26.6261	26.7773	26.9591	26.7429	22.1043	22.1455	22.2909	22.1429
1991	12	15	31.6455	23.0727	8.57273	24.6174	30.3765	26.2588	26.8235	22.7435	24.4609	23.4136	23.5727	85.5217	60.8696	76.6818	74.6316	26.3478	26.4739	26.7409	26.5955	21.887	21.8783	22.1091	22.0091
1991	12	16	31.3682	23.0545	8.31364	24.5478	29.8222	26.8267	26.9438	22.7435	24.5364	23.781	23.695	85.7391	62.0952	78.2381	75.4375	26.4522	26.7476	27.5952	26.8368	21.9609	22.119	22.6	22.1684
1991	12	17	31.3409	23.1773	8.16364	24.6304	30.2706	26.7625	27.1375	22.8478	24.4667	23.8381	23.735	85.9565	62.3333	77.619	75.0588	26.613	26.6714	27.4714	26.88	22.087	22.081	22.5571	22.235
1991	12	18	31.5091	23.5429	7.96623	24.6783	30.2	26.5187	26.9765	22.8783	24.5636	23.8333	23.76	85.7391	61.7273	78.4762	75.3333	26.6739	26.7091	27.5182	26.8571	22.1087	22.1318	22.6091	22.2238
1991	12	19	31.9364	23.5304	8.40593	24.6696	30.4667	26.3882	27.0118	22.9	24.881	23.7273	23.86	85.7727	61.7619	76.7273	75.7059	26.7	27.2667	27.1182	27.065	22.1091	22.4571	22.3682	22.335
1991	12	20	31.4318	23.5261	7.90573	24.6783	30.1444	26.6471	27.1187	22.5955	24.5045	23.6545	23.535	83.8182	62	76.5455	74.5556	26.0318	26.6864	27.0545	26.46	21.6909	22.0682	22.2909	21.945
1991	12	21	31.9619	23.2571	8.70476	24.6409	30.6111	26.85	27.2733	22.7	24.6818	23.8095	23.7889	84.8	60.9524	76.381	74.8125	26.2905	26.9333	27.2857	26.8111	21.8571	22.2095	22.4381	22.1556
1991	12	22	31.7	23.3217	8.37826	24.7522	30.1944	26.5412	26.9812	23	24.6909	23.8043	23.8524	85.7273	62.9091	77.7727	76.6111	26.9348	27.1091	27.2818	26.9905	22.2609	22.3682	22.4773	22.2905
1991	12	23	31.9545	23.3136	8.64091	24.8739	30.8647	26.6222	27.2471	23.087	25.1455	23.5364	23.9619	86.1739	63.0909	76.4762	76.6316	27.0391	28.1	26.7652	27.381	22.3391	22.8952	22.1696	22.5143
1991	12	24	31.8409	23.0727	8.76818	24.5957	30.4056	26.7667	27.1389	22.7273	24.7087	23.8957	23.75	85.4545	61.7826	76.3043	75.1053	26.4227	27.0391	27.387	26.8591	21.9182	22.2348	22.5217	22.1864
1991	12	25	31.9045	23.4348	8.46976	24.7455	30.7056	26.65	27.25	23.213	24.8952	23.745	23.9444	86.8182	61.6667	76.3	75.0667	27.2091	27.319	27.165	27.0824	22.4364	22.4381	22.38	22.3176
1991	12	26	31.9545	23.487	8.46759	24.7435	30.5833	26.7235	27.1765	23.0391	24.7409	23.8909	23.8714	86.1739	60.7273	76.3636	75.0556	26.987	26.95	27.4136	27.0619	22.2957	22.25	22.5364	22.3429
1991	12	27	31.65	23.5524	8.09762	24.5	30.2211	26.3882	26.8938	23	24.8522	23.4682	23.8263	87.15	63.4783	76.2273	77.2105	27.1	27.5261	26.6773	27.3667	22.3636	22.5609	22.0455	22.5095
1991	12	28	31.6045	22.6095	8.99502	24.2636	30.2778	26.6765	26.9875	22.4455	24.5818	23.3545	23.43	85.5909	62.6818	75.6364	74.4211	25.9364	26.9591	26.4318	26.305	21.6364	22.2227	21.9273	21.86
1991	12	29	31.8545	22.7913	9.06324	24.2	30.5944	26.5778	26.8421	22.3609	24.6682	23.4435	23.4364	85.913	61.5909	76.0435	74.55	25.813	26.9636	26.613	26.3318	21.5696	22.2	22.0435	21.8682
1991	12	30	31.8864	23.115	8.77136	24.5174	30.7	26.5588	27.1125	22.5739	24.55	23.5143	23.505	84.7391	60.5455	75.619	73.0588	26.0696	26.6364	26.6619	26.31	21.7043	21.9773	22.0476	21.815
1991	12	31	31.9	23.3444	8.55556	24.4444	30.5818	26.5667	27.26	22.4278	24.0071	23.04	23.16	85.0556	59.5333	74.2	67	25.8722	25.5133	25.3571	25.3143	21.6056	21.3067	21.2429	21.2143

## Sheet: 1990
			Temperature			Temperature				Temperature				Relative Humidity				Pressure				Dew temperature
Year	Month	Day	Maximum	Minimum	Max-Min	1899-12-31 07:00:00	1899-12-31 13:00:00	1899-12-31 19:00:00	Average	1899-12-31 01:00:00	1899-12-31 13:00:00	1899-12-31 19:00:00	Average	1899-12-31 01:00:00	1899-12-31 13:00:00	1899-12-31 19:00:00	Average	1899-12-31 07:00:00	1899-12-31 13:00:00	1899-12-31 19:00:00	Average	1899-12-31 07:00:00	1899-12-31 13:00:00	1899-12-31 19:00:00	Average		Month	Taverage	Hraverage
1992	1	1	32.45	23.75	8.7	25.42	31.3333	26.4667	27.75	22.95	24.05	22.95	23.3	77.3333	51.8333	73.75	66.25	24.94	24.0667	25.18	25.175	21	20.35	21.1	21.1		January	27.1265	70.9736
1992	1	2	32.06	22.781	9.27905	24.9	30.2923	26.3727	27.1545	22.7667	24.04	23.3526	23.3389	83.4286	57.75	74.4211	71	26.219	25.18	26.2	25.6278	21.819	21.04	21.7579	21.3833		February	27.7545	68.2974
1992	1	3	31.6429	23.3571	8.28571	24.15	29.8462	26.28	26.5364	22.4818	24.6273	23.38	23.515	86.5	62.2273	74.6	75.1667	26.0136	26.7727	26.19	26.36	21.7091	22.0773	21.76	21.865		March	28.3803	67.2617
1992	1	4	31.5238	22.86	8.66381	24.0773	29.8077	26.58	26.83	22.4818	24.5	23.325	23.3579	86.5714	62.1364	72.8421	73.5882	26.0727	26.5455	26.1	26.2105	21.75	21.9273	21.7158	21.7632		April	28.8636	68.5817
1992	1	5	31.8286	23.1	8.72857	24.2955	30.0231	26.2182	26.6455	22.3909	24.6818	23.419	23.4905	84.7727	62	75	74.7222	25.7182	26.8682	26.4	26.385	21.4955	22.1545	21.9	21.89		May	29.0641	73.2038
1992	1	6	31.5762	23.2476	8.32857	24.5591	30	26.3308	26.7077	22.4318	24.3143	23.4045	23.3381	83.0909	61.2381	75.2727	73.5263	25.6182	26.1476	26.3864	25.9286	21.45	21.7095	21.9045	21.6095		June	29.4328	70.9422
1992	1	7	31.7368	23.4	8.33684	24.5136	30.3769	26.5846	26.9923	22.3682	24.4818	23.4318	23.4227	83	59.5909	73.7727	72.65	25.5364	26.1864	26.2818	25.9909	21.3636	21.7591	21.8318	21.6591		July	29.7242	67.5257
1992	1	8	31.619	23.4905	8.12857	24.8364	30.3154	26.1455	26.7917	22.519	24.2455	23.2952	23.395	82.381	60.0455	73.9524	73.8889	25.7048	25.8455	26.0476	26.075	21.4905	21.5091	21.681	21.695		August	29.6237	68.8597
1992	1	9	31.7048	23.1091	8.59567	24.2818	30.2769	26.7333	27.0273	22.1227	23.8818	22.9905	23.0476	83.6667	56.6818	70.1905	71.1053	25.2045	24.8136	25.1238	25.1143	21.1318	20.8182	21.0667	21.0429		September	28.5535	74.8556
1992	1	10	31.8333	23.09	8.74333	24.3909	30.2	26.425	26.88	22.0182	24.0136	22.9905	23.0524	81.0909	57.7273	70.1	70.7778	24.8273	25.1545	24.995	24.94	20.9	20.9909	21.03	20.92		October	27.7671	78.5511
1992	1	11	31.7	23.2381	8.4619	24.4591	30	26.5667	26.8455	22.1476	23.6619	22.6952	22.9	82.5238	56.1429	68.5714	69.7222	24.9773	24.319	24.4524	24.565	20.9955	20.4286	20.5333	20.64		November	27.3818	78.7315
1992	1	12	31.6429	23.3	8.34286	24.3818	29.9231	26.5909	26.76	22.2955	23.8273	22.73	22.8579	82.7143	58.6364	69.35	71.4737	25.4364	25.0182	24.57	25.13	21.3182	20.95	20.725	21.065		December	26.9556	76.4123
1992	1	13	31.9476	22.84	9.10762	24.0182	30.6462	26.7583	27.1364	22.1182	24.2	23.4	23.245	84.6364	57.7619	73.65	72.6471	25.3	25.4714	26.19	25.6053	21.2136	21.2429	21.765	21.3632
1992	1	14	32.1429	23.1182	9.02468	24.5636	31.025	26.9538	27.5083	22.2952	24.3095	23.1955	23.265	82.1905	57.4286	71.0455	71.2632	25.3682	25.6619	25.5909	25.5905	21.2818	21.3571	21.3818	21.3619
1992	1	15	31.8381	23.5273	8.31082	24.4136	30.75	26.9846	27.3667	22.3364	24.4762	23.0955	23.245	82.6667	59.0952	71.1818	72.5263	25.5136	26.1048	25.4227	25.781	21.3818	21.6857	21.2818	21.5095
1992	1	16	32.105	23.01	9.095	24.0955	30.1538	27.0333	27.1727	22.0182	24.0286	23.3762	23.205	83.9524	58.2273	72.05	72.1053	25	25.0818	26.0286	25.4095	21.0545	21.0545	21.6476	21.2762
1992	1	17	32.19	23.0095	9.18048	23.9864	30.3077	26.5538	26.825	21.8818	24.0682	22.8818	22.95	83.3182	56.9545	69.2727	70.6	24.7409	25.0591	24.7818	24.8545	20.8727	20.9818	20.8636	20.9091
1992	1	18	32.1667	23.0591	9.10758	24.019	30.2333	26.9167	26.9909	21.8	24.0091	23.0667	22.9667	81.5238	56.3182	69.1905	69.4737	24.481	24.9182	25.1238	24.8381	20.6714	20.9091	21.0762	20.8952
1992	1	19	32.0952	23.055	9.04024	24.2381	30.1692	26.85	26.99	21.85	24.1238	23.0429	22.9526	80.8	57.7619	69.381	70.3529	24.719	25.3619	25.081	25.2053	20.8286	21.2238	21.0905	21.1579
1992	1	20	32.0619	23.1091	8.95281	24.1818	30.8462	27.1833	27.3636	22.0864	24.1273	23.0524	23.1	83.0909	56.5	69.0476	70.1053	25.0818	25.1682	25.0762	25.1	21.0773	21.1091	21.0857	21.0905
1992	1	21	32.2095	23.1636	9.04589	24.3727	30.7231	27.1333	27.4364	22.0864	24.25	23.2476	23.1857	81.7273	57.1818	70.9524	70.7895	24.9591	25.4818	25.6143	25.2857	21.0045	21.2682	21.4	21.1857
1992	1	22	32.3714	23.2842	9.08722	24.4909	30.8692	26.8727	27.3167	22.3364	24.0955	23.0571	23.1333	82.8636	57	69.3333	70.2105	25.4864	25.1455	25.1	25.2	21.3364	21.0364	21.0905	21.119
1992	1	23	32.1619	23.3429	8.81905	24.3091	30.5583	27.0273	27.2455	22.2955	24.2182	23.2286	23.2667	83.4545	57.5909	68.95	71.2778	25.4818	25.4727	25.37	25.515	21.3318	21.2682	21.225	21.31
1992	1	24	32.215	23.29	8.925	24.3182	30.9833	27.0091	27.39	22.1909	23.82	22.9762	22.975	83	54.4	67.7	68.4706	25.2455	24.345	24.67	24.6158	21.1955	20.465	20.77	20.7368
1992	1	25	32.1429	23.0864	9.05649	24.1364	30.7846	26.9417	27.25	22.05	23.975	23.1	22.95	82.5714	55.381	71.35	70.1111	25.0545	24.7143	25.4762	24.955	21.0818	20.7571	21.3	20.96
1992	1	26	32.0333	23.21	8.82333	24.3136	30.7385	27.3	27.5	22.0955	23.8545	23.1368	23.1316	82.2273	55.5455	67.8421	70.2353	25.0455	24.6227	25.0526	25.1	21.0182	20.6773	21.0579	21.0316
1992	1	27	31.63	23.3143	8.31571	24.5182	29.9692	26.8167	27.0833	22.2714	23.6682	22.9619	23.0095	81.9524	56.4545	69.9524	70.7368	25.2952	24.3773	25.0571	25.0429	21.2048	20.4864	21.0143	21
1992	1	28	31.8667	23.6136	8.25303	24.6182	30.2167	27.05	27.2636	22.0773	23.681	23.095	23.035	80.0909	55.381	69.4	69.5556	24.7727	24.2476	25.205	24.925	20.9	20.4381	21.16	20.95
1992	1	29	31.8381	23.48	8.3581	24.6286	30.85	26.9167	27.375	21.9	23.5857	22.8	22.815	78.619	54.2381	68.5	67.5789	24.3333	23.9381	24.3524	24.2095	20.6095	20.1857	20.5333	20.4429
1992	1	30	32.3	23.5143	8.78571	24.6227	30.7538	26.95	27.3583	21.9182	23.8273	22.8905	22.9143	78.8182	54.3182	68.2857	68.1579	24.4091	24.3818	24.7333	24.619	20.6409	20.4682	20.7905	20.7143
1992	1	31	32.4333	23.2545	9.17879	24.2182	31.05	27.25	27.4273	21.9318	24.025	22.9762	22.975	81.8182	56.3	68.3333	70.1111	24.7273	24.66	24.8364	24.72	20.8318	20.67	20.8455	20.76
1992	2	1	32.3952	23.0182	9.37706	24.1045	30.5308	27.0769	27.2308	22.0682	24.0524	22.7864	23.0143	83.7727	55.5455	68	68.7826	25.1364	24.6591	24.5045	24.7682	21.0909	20.6909	20.6591	20.8136
1992	2	2	32.3905	23.1318	9.25866	24.2773	30.9833	27.1667	27.5091	22.1727	24.185	22.9857	23.1526	82.5238	56	68.5714	69.6842	25.3136	25.19	24.9381	25.195	21.1773	21.015	20.9714	21.095
1992	2	3	32.54	23.0857	9.45429	24.4095	31.4333	27.2909	27.76	22.0524	23.9524	23.04	23.0263	81.15	55.5238	67.55	68.0556	24.8762	25.1619	24.935	24.9842	20.9095	21.0429	20.915	20.9526
1992	2	4	32.1238	23.681	8.44286	24.6238	30.7286	27.3333	27.6909	22.2	24.2762	23.2381	23.281	81.1429	58.3333	68.7619	70.1	25.1381	25.719	25.4048	25.575	21.0905	21.4048	21.2286	21.35
1992	2	5	32.2095	23.3714	8.8381	24.4364	31.0385	27.4545	27.77	22.3227	24.2476	23.2053	23.2167	82.3333	58.381	68	70.2632	25.5045	25.7381	25.2632	25.7	21.35	21.4476	21.1632	21.4526
1992	2	6	32.3762	23.0905	9.28571	24.2182	31.4	27.6	27.7909	22	24.1095	23.205	23.0368	81.5238	55.381	67.75	69.1579	24.9	25.0333	25.245	25.19	20.9455	20.9524	21.13	21.09
1992	2	7	32.3048	23.5381	8.76667	24.4318	30.5692	27.625	27.7	22.3	24.135	23.3048	22.9444	81.35	60	69.0952	71.6111	25.4273	25.7316	25.5429	25.6526	21.2909	21.3947	21.3333	21.3842
1992	2	8	32.08	23.6909	8.38909	24.6095	30.9	27.3091	27.4417	22.481	24.3333	23.4286	23.419	83.1429	58.4286	70.8421	70.8	25.7381	25.7238	25.6	25.6952	21.5	21.4143	21.3714	21.4238
1992	2	9	32.2952	23.3773	8.91797	24.5091	30.6769	27.3333	27.4667	22.3545	24.2182	23.2143	23.3667	83.0455	57.8636	69.2857	70.35	25.5182	25.4727	25.3571	25.6429	21.3591	21.2636	21.2762	21.4429
1992	2	10	32.3381	23.4	8.9381	24.2636	31.0385	27.3818	27.4	22.3	24.2	23.2762	23.3048	84.2727	57.4545	69.3333	70.3	25.5682	25.2273	25.481	25.4762	21.4091	21.1455	21.3476	21.3476
1992	2	11	32.2952	23.3955	8.89978	24.4773	30.6923	27.475	27.4091	22.1773	24.1364	23.1048	23.1952	81.8182	58.5	67.7143	69.05	25.0773	25.4682	24.8238	25.2	21.0909	21.3273	20.9286	21.1762
1992	2	12	32.6905	23.4952	9.19524	24.5429	30.7615	27.6333	27.7455	22.3286	24.2727	23.3619	23.385	82.5238	56.7273	67.8571	69.0526	25.4048	25.4273	25.3857	25.515	21.3	21.3182	21.2952	21.365
1992	2	13	32.5905	23.7227	8.86775	24.5727	31.3	27.8364	28.08	22.3091	24.2136	23.4	23.425	82.1364	56.8636	67.7895	68.9474	25.3636	25.3619	25.54	25.6211	21.2727	21.2286	21.39	21.4368
1992	2	14	32.48	23.5524	8.92762	24.4591	31.35	27.5909	27.87	22.2136	24.0905	23.415	23.4211	82.3182	55.381	67	68.4211	25.2136	24.9571	25.415	25.5	21.1864	20.9524	21.3	21.3579
1992	2	15	32.8952	23.519	9.37619	24.5955	30.5385	26.9615	27.1769	22.0727	24.1227	22.9727	23.0545	80.0455	55.9545	66.6364	67.4286	24.8	25.0955	24.7409	24.8773	20.8818	21.0545	20.7727	20.8955
1992	2	16	32.755	23.6714	9.08357	24.3857	30.9308	27.65	27.7545	21.9905	24.1455	23.485	23.3474	81	55.6818	67.55	68	24.7905	25.2227	25.675	25.4368	20.8524	21.0591	21.415	21.2526
1992	2	17	33.0095	23.765	9.24452	24.6182	31.9917	27.9167	28.2273	22.2	24.3048	22.9619	23.1714	81.5238	54	64.2381	66.6	25.0773	25.1095	24.3619	24.8762	21.05	21.0286	20.5714	20.9048
1992	2	18	32.4476	23.4095	9.0381	24.1955	31.3692	27.6667	27.8182	21.9091	24.0727	22.781	22.9714	82.1429	54.7273	64.9524	67.8	24.7818	24.8136	24.1857	24.7143	20.8682	20.8455	20.4714	20.7952
1992	2	19	32.5095	23.3227	9.1868	24.2136	31.7538	28.2167	28.1455	21.7318	23.7818	22.7316	22.7421	80.0455	52.7273	62	65.15	24.2136	24.0864	23.5429	23.9286	20.5045	20.3318	20.0381	20.2857
1992	2	20	32.719	23.4762	9.24286	24.4273	31.5154	27.6	27.7545	21.9773	24.2714	22.819	23.03	80.5909	54.0476	64.2857	66.5263	24.6818	25.1429	24.1571	24.685	20.8227	21.0571	20.419	20.765
1992	2	21	32.7905	23.69	9.10048	24.5	31.1	28.175	28.0091	22.1182	23.9238	22.76	22.9737	81.1818	54.6667	62.85	66.7895	24.9545	24.4905	23.9381	24.495	21.0136	20.6476	20.2667	20.66
1992	2	22	33.38	23.6182	9.76182	24.55	31.5769	27.7273	27.85	21.9136	24.2	23	23.105	79.3636	52.5	63.85	65.35	24.4182	24.6273	24.32	24.545	20.6682	20.7	20.56	20.705
1992	2	23	33.5143	23.7524	9.7619	24.6909	31.6667	28.3	28.2364	22.0818	24.3857	23.4143	23.3	79.4545	53.2381	65.0476	65.9	24.7	25.0333	25.2095	24.9952	20.8818	20.9429	21.1333	20.9762
1992	2	24	32.465	23.9909	8.47409	25.1714	30.7091	27.975	27.9091	22.7632	24.5	23.3619	23.6111	82.7895	57.5714	66	68.5263	26.0333	25.9286	25.1619	25.75	21.7048	21.5762	21.1095	21.485
1992	2	25	32.9667	23.8952	9.07143	24.6714	31.1167	27.4923	27.725	22.5238	24.35	23.3045	23.4238	82.619	58.2273	65.9545	69.2	25.7095	26.3364	25.1045	25.8048	21.5095	21.8045	21.0636	21.5095
1992	2	26	33.2316	23.7455	9.48612	24.5773	30.6083	28	27.98	22.3591	24.3048	23.25	23.28	82.4091	55.7143	63.45	66.3684	25.4409	25.3381	24.735	25.045	21.3409	21.1571	20.8	21.015
1992	2	27	33.1524	23.7364	9.41602	24.7857	31.6583	27.6692	27.8833	22.5381	24.519	23.1905	23.425	82.1905	54.6667	63.65	67.2632	25.7095	25.5333	24.5667	25.175	21.4952	21.3381	20.7095	21.135
1992	2	28	32.8381	23.8455	8.99264	24.6909	31.4615	27.55	27.7909	22.4238	24.2524	23.0905	23.2737	82.381	53.9545	63.95	66.85	25.4864	24.9909	24.4905	24.9857	21.3591	21.0273	20.6905	21.0286
1992	2	29	31.4	23.92	7.48	24.84	27.2	26.2	25.7	21.76	23.7	22.44	22.85	75.8	61.25	63.2	68.75	23.64	24.725	23.16	24.425	20.12	20.825	19.76	20.65
1992	3	1	33.25	23.4818	9.76818	24.6857	31.3857	27.5385	27.7583	22.1619	24.15	23.2364	23.2211	80.1	53.4545	65.3636	66.3529	24.681	24.7591	25	24.6316	20.8381	20.8636	20.9909	20.7947
1992	3	2	33.2762	23.5435	9.73271	24.6304	31.7571	27.3385	27.6333	22.1043	24.2682	23.4957	23.3182	80.2609	54.4091	67.4348	67.4737	24.8391	25.05	25.5783	25.1955	20.9435	21.0136	21.4261	21.15
1992	3	3	33.7	23.6273	10.0727	24.8478	32.4	28.0231	28.25	22.3609	24.6739	23.6091	23.5636	80.4783	55.4348	65.9048	68.2105	25.2957	25.9565	25.8136	25.7136	21.2304	21.6043	21.5409	21.4682
1992	3	4	33.9136	24.0696	9.84407	25.013	32.6571	28.2429	28.5231	22.6174	24.913	23.7682	23.7955	81.3478	54.0435	67.0909	68.35	25.7913	26.1913	26.1261	26.0391	21.5478	21.7435	21.7217	21.6652
1992	3	5	33.1545	24.0826	9.07194	25.0522	31.6429	28.0462	28.2077	23.0217	24.4957	23.5864	23.7091	84	55.3913	66.2727	68.8333	26.7087	25.6696	25.6636	26.0136	22.1304	21.4261	21.4455	21.6682
1992	3	6	32.7818	23.8864	8.89545	24.8682	31.5	28.2	28.1667	22.7182	24.2739	23.5318	23.5524	83.1818	55.087	66.8182	68.1765	26.1227	25.2565	25.6864	25.781	21.75	21.1652	21.4273	21.4952
1992	3	7	32.8455	23.8696	8.97589	24.9391	31.9231	28.0923	28.25	22.5364	24.5667	23.0864	23.48	81.4091	57.0455	65.3333	68.7368	25.5522	26.0273	24.65	25.4727	21.3913	21.65	20.7682	21.3091
1992	3	8	32.9682	24.0273	8.94091	24.8304	31.9714	28.1231	28.2846	22.4545	24.4455	23.2864	23.4429	81.3182	55.1739	65.65	68.3889	25.3478	25.4	25.1136	25.3182	21.2435	21.2348	21.0591	21.2091
1992	3	9	33.2818	23.6818	9.6	24.8174	32.1	28.2462	28.45	22.5522	24.6826	23.675	23.63	82.1739	55.6957	65.6	69.2353	25.7652	26.1304	26.0667	26.0286	21.5348	21.6174	21.6333	21.6
1992	3	10	33.3636	23.4381	9.92554	24.8136	32.2857	28.0769	28.375	22.8091	24.7455	23.7333	23.66	84.1364	55.1818	66.381	68.6471	26.3955	26.1636	26.2364	26.1524	21.8909	21.6955	21.7545	21.7048
1992	3	11	33.5455	23.8286	9.71688	24.8522	32.4857	27.7857	28.2692	22.7	24.6045	23.6652	22.5783	82.2727	53.0909	67.8696	67.3889	26.1174	25.5591	26.0348	25.6955	21.7174	21.3091	21.6348	21.4318
1992	3	12	32.887	23.5826	9.30435	25.1292	31.0143	27.7538	27.9846	23.0182	24.5042	23.5304	23.8045	82.1818	58.3043	66.6087	68.5	26.3522	25.9304	25.5913	25.9045	21.8696	21.5304	21.3174	21.5455
1992	3	13	33.6565	23.6043	10.0522	24.8333	32	28.0615	28.5273	22.7042	24.6826	23.6435	23.7773	83.5	54.6522	67.4348	68.3889	26.125	25.8304	25.8957	26.0818	21.7417	21.4696	21.5609	21.6682
1992	3	14	33.5304	24.1364	9.39407	25.187	32.2429	28.4667	28.6273	22.8864	24.6455	23.6091	23.6526	81.2273	53.3043	66.45	66.8125	26.1909	25.313	26.0045	25.64	21.8045	21.113	21.5773	21.385
1992	3	15	33.0913	23.9174	9.17391	25.2333	31.5857	28.3455	28.36	22.7333	24.5333	23.5091	23.6545	80.5833	54.9583	65.0476	67.2778	25.8708	25.6792	25.4143	25.7476	21.6125	21.3583	21.2238	21.4476
1992	3	16	33.0909	23.7261	9.36482	24.9833	31.7071	28.5846	28.4667	22.6042	24.3	23.6217	23.45	80.5217	56.125	65.9545	68.2632	25.75	25.4625	25.6261	25.687	21.5167	21.2833	21.4087	21.4565
1992	3	17	33.5348	23.913	9.62174	25.3375	32.3643	28.2692	28.5583	22.6	24.2864	23.3864	23.4286	79.0417	51.2727	65.6818	65.2353	25.4958	24.6682	25.25	25.1238	21.3625	20.7591	21.1682	21.0905
1992	3	18	33.4739	24.1048	9.36915	25.0875	31.8143	27.9917	28.3727	22.6292	24.0565	23.3217	23.3048	79.9091	50.7391	62.8261	65.2222	25.6917	24.1478	24.7565	24.9182	21.475	20.4217	20.813	20.9409
1992	3	19	33.9087	23.9714	9.93727	25.3333	33	28.45	28.8273	22.7652	24.3273	23.4783	23.39	80.2609	49.6364	63.8571	63.375	25.825	24.5409	25	24.75	21.6	20.7136	20.9864	20.865
1992	3	20	33.8913	24.1043	9.78696	25.3917	32.6	28.5385	28.8833	23.0583	24.7292	23.9522	23.9522	82	53.125	64.8261	67.4211	26.5708	25.7667	25.8217	26.1043	22.0292	21.4583	21.513	21.6913
1992	3	21	33.8261	23.9826	9.84348	25.2542	31.84	28.3429	28.4846	22.8	24.7458	23.5435	23.7652	81	54.5833	64.3043	66.9474	26.0542	25.9708	25.3435	25.913	21.7083	21.5792	21.2391	21.5913
1992	3	22	33.2565	24.0957	9.16087	25.0583	31.46	28.3286	28.2462	22.8083	24.8087	23.7652	23.7545	82.5417	57	66.2174	68	26.2083	26.3826	25.9391	26.0091	21.8167	21.8565	21.613	21.6636
1992	3	23	33.4304	24.1364	9.29407	25.3391	31.76	28.2467	28.3154	22.8739	24.6667	23.6458	23.7565	81.087	54.375	65.7917	67	26.1478	25.85	25.7	25.9391	21.7652	21.5	21.4417	21.6
1992	3	24	33.7565	24.3652	9.3913	25.3042	32.1267	28.4615	28.5583	23.0042	24.7522	23.6714	23.8333	82.2083	53.6087	65.0476	67.1111	26.4667	25.7957	25.6	25.981	21.9833	21.5391	21.3952	21.6667
1992	3	25	33.9565	24.4087	9.54783	25.5125	32.4267	27.8733	28.4846	22.9542	24.6455	23.6125	22.6478	79.4783	52	65.087	66	26.225	25.4227	25.8125	25.5318	21.8167	21.2773	21.4792	21.3455
1992	3	26	33.8696	24.4136	9.45593	25.375	32.1	28.3	28.6923	22.9625	24.5792	23.613	23.787	81.4167	52.7083	64.2609	67	26.3583	25.4375	25.4435	25.8565	21.8958	21.2458	21.2609	21.5391
1992	3	27	33.8783	24.519	9.35921	25.4583	32.5267	28.7333	28.8786	23.1652	24.7217	23.8417	23.8909	82.5652	52.6957	64.7083	67	26.7913	25.7174	25.9458	26.1227	22.1913	21.4348	21.575	21.7364
1992	3	28	34.2	24.1773	10.0227	25.8417	32.56	28.7571	29.0769	23.1083	24.7652	24.0783	23.9773	79.25	52.8696	64	65.3889	26.3792	25.787	26.2174	26.0455	21.9	21.4435	21.7348	21.6591
1992	3	29	34.0409	24.2261	9.81482	25.6167	32.54	29.1846	29.2308	22.9261	24.9826	24.4182	24.145	79.4348	54.8261	65.6818	66.5	26.2292	26.4609	26.6727	26.4714	21.8	21.8696	21.9864	21.9238
1992	3	30	34.4043	24.6045	9.7998	25.8136	33.0667	28.8929	29.3455	23.3682	25.0524	24.3739	24.2053	81.3182	51.6667	66.3043	65.125	27.0364	26.119	26.7391	26.3737	22.2864	21.6048	22.0783	21.8421
1992	3	31	34.3182	24.7826	9.53557	26.0826	33.5846	28.9	29.3769	23.5773	25.35	24.1348	24.2857	81.3182	52.7727	64.0435	65.8889	27.3435	26.8318	26.0739	26.5818	22.4913	22.0227	21.6696	21.9818
1992	4	1	34.6478	24.3818	10.266	25.9667	32.9786	29.1154	29.1231	23.2375	25.013	24.1435	24.1261	79.3333	51.5217	63.4545	64.6316	26.5833	25.8522	26.013	26.1217	22.0333	21.4957	21.6087	21.6913
1992	4	2	34.4739	24.7304	9.74348	25.95	32.6	29.1214	29.1692	23.4174	25.11	24.1217	24.2316	80.4348	52.6818	66.2727	66	27.0261	26.3636	26.5167	26.5	22.2739	21.8409	21.8792	21.9333
1992	4	3	33.6565	24.7304	8.92609	25.8833	31.4786	28.6	28.6	23.5417	24.8636	24.3043	24.1545	83	56.6818	66.4545	67.75	27.6667	26.4636	26.6409	26.4905	22.675	21.85	21.9636	21.9143
1992	4	4	33.7304	24.7955	8.93498	25.85	32.1286	28.2929	28.6286	23.4625	25.0136	23.9727	23.0957	81.087	56.7826	67.1429	68.5882	27.2042	26.8	26.4045	26.7	22.4083	22.087	21.8409	22.0545
1992	4	5	34.2636	24.7227	9.54091	26.0125	31.7143	28.6	28.6385	23.5958	25.0905	24.287	24.2	81.6667	56.8182	66.3478	67.2353	27.4417	27.0045	27	26.8545	22.525	22.2182	22.225	22.1545
1992	4	6	34.0696	24.8364	9.2332	26.0833	31.75	28.4769	28.7615	23.8625	25.3217	24.6	24.5217	83.0417	58.2609	70	70.5556	28.0375	27.4739	27.9391	27.7091	22.9125	22.5217	22.8043	22.6909
1992	4	7	34	24.7609	9.23913	26	31.3385	28.4692	28.6583	23.7182	25.1783	24.2609	24.21	81.9545	56.6957	66.5652	68	27.6435	27	26.7783	26.7381	22.6478	22.2174	22.1087	22.0905
1992	4	8	33.8913	24.8174	9.07391	26.125	32.2429	27.9929	28.5714	23.8375	25.4696	24.5125	24.5696	82.5833	55.7826	69.7083	68.9444	27.9375	27.4087	27.6042	27.5348	22.8625	22.4783	22.6375	22.6043
1992	4	9	34.3273	24.8409	9.48636	26.15	32.2	28.7385	28.9231	23.8261	25.5478	24.4174	24.5857	82	55.2609	66.3043	66.5294	27.8435	27.4739	27.0522	27.2905	22.8087	22.5478	22.2913	22.4619
1992	4	10	34.4091	24.3429	10.0662	26.0043	31.7385	27.8769	28.3462	23.6609	25.45	24.1875	24.4333	82.913	55.3913	67.2273	68.3333	27.6348	27.0826	26.6913	26.9773	22.6826	22.3	22.1043	22.2727
1992	4	11	34.313	24.6043	9.7087	26.0833	32.7357	28.8786	29.0429	23.4583	25.3364	24.5792	23.3043	79.3478	53.1818	67.0417	66.1765	27.0042	26.7773	27.3917	26.7455	22.3125	22.1318	22.4833	22.1318
1992	4	12	33.7636	24.6478	9.11581	26.0792	31.9385	28.7286	28.8615	23.6208	25.087	24.4417	24.3304	81.75	55.913	67.7917	68	27.475	26.7261	27.275	27.0391	22.5625	22.0783	22.4375	22.2783
1992	4	13	34.1565	24.5913	9.56522	26.0875	32.2143	28.0286	28.6615	23.8348	25.2043	24.4348	24.4455	83.1739	55.4348	72.0435	70	27.9957	26.8696	27.7957	27.4364	22.8913	22.1304	22.7174	22.5136
1992	4	14	34.3609	24.5348	9.82609	25.7875	32.9786	28.3	28.8143	23.6783	25.287	24.2391	24.3091	84.1304	53.8261	70.7826	68.4118	27.813	26.8391	27.3261	27.1	22.7565	22.087	22.4043	22.2955
1992	4	15	34.4304	24.4409	9.98953	25.775	32.9429	28.8538	29.1667	23.6652	25.4773	24.6286	24.4579	83.8261	54.5	70.7143	68	27.7565	27.2545	27.9286	27.2158	22.7565	22.4091	22.8286	22.4158
1992	4	16	34.5174	24.613	9.90435	26.1083	33.1286	28.7071	29.1571	23.9391	25.4045	24.5333	24.5095	83.0435	53.5714	67.125	67.2222	28.1958	27.181	27.15	27.3238	23.0375	22.3619	22.35	22.4714
1992	4	17	33.9522	24.4783	9.47391	26.1792	32.45	28.2857	28.5154	24.1333	25.5455	24.5042	24.519	83.6957	55.5909	69	69.1667	28.625	27.5727	27.2875	27.5455	23.2625	22.5591	22.4083	22.5818
1992	4	18	34.1435	24.5826	9.56087	26.4391	32.2143	27.9538	28.3417	24.0273	25.3636	24.5619	24.59	82	57.5909	72.2381	70.5294	28.1818	27.4182	27.7667	27.6	23.0136	22.4909	22.7048	22.62
1992	4	19	33.7826	24.4182	9.36443	26.0826	32.3231	27.6615	28.3308	23.95	25.2619	24.7136	24.49	83.5	56.7143	73.2727	71.4706	28.2364	27.1571	28.4	27.59	23.0364	22.381	23.0682	22.635
1992	4	20	33.9304	24.5667	9.36377	26.1783	32.5385	28.6538	28.9692	24.0773	25.3095	24.4857	24.535	83.7273	55.619	70.5	69.4375	28.4864	27.119	28.0571	27.66	23.1773	22.3238	22.8952	22.68
1992	4	21	34.1739	24.6591	9.51482	26.2478	32.5667	28	28.5091	24.1227	25.2476	24.4727	24.545	83.0909	53.381	74.4545	69.5882	28.4545	26.6095	28.1091	27.535	23.1727	21.9714	22.8909	22.57
1992	4	22	34.313	24.3143	9.99876	25.8435	32.4923	28.6154	28.9333	23.8217	25.4333	24.8174	24.5952	84.6522	55.5238	72.7273	70	28.0913	27.3048	28.413	27.681	22.9565	22.4381	23.0826	22.6762
1992	4	23	34.0857	24.7	9.38571	26.1091	32.1538	29.2167	29.2333	24.2	25.5238	24.713	24.715	85.4545	57	69.8696	69.8421	28.8409	27.6286	28.0739	27.87	23.3818	22.6143	22.8609	22.775
1992	4	24	33.3217	24.5857	8.73602	26.0739	31.8846	28.8545	29.175	24.0957	25.1476	24.5348	24.5095	85.087	58.9048	69.9545	70.8333	28.6	27.1524	27.7391	27.6381	23.2739	22.3143	22.7174	22.6524
1992	4	25	33.9182	24.6619	9.25628	26.2136	32.2417	28.8667	29.1455	24.0773	25.4864	24.6143	24.6857	83.8182	57.2609	66.5238	69.4737	28.45	27.6182	27.3571	27.719	23.1773	22.65	22.5143	22.7286
1992	4	26	33.7727	24.925	8.84773	26.5318	31.7083	28.35	28.7	24.1381	25.4091	24.3091	24.6524	81.8571	58.6957	71.1905	71.6111	28.3619	27.6227	27.5048	27.895	23.1143	22.6318	22.6	22.815
1992	4	27	33.95	24.5286	9.42143	26.3045	32.55	28.7667	29.1333	24.0045	25.4682	24.2864	24.5864	82.5909	57.3913	68.7619	69.8421	28.2227	27.6636	27.5364	27.8045	23.0455	22.6773	22.6273	22.7773
1992	4	28	34.0714	24.7476	9.32381	26.5364	33.1667	28.8833	29.3833	24.1591	25.8	24.5571	24.8429	81.9545	55.1364	68.7143	67.8889	28.4318	27.9667	27.6636	27.9714	23.1636	22.8714	22.7136	22.8857
1992	4	29	34.2273	24.7619	9.46537	26.2952	32.6385	28.85	29.0364	23.9	25.6455	24.59	24.695	81.4286	56.3913	67.5263	67.5	27.7762	27.6364	27.485	27.545	22.7905	22.6591	22.58	22.635
1992	4	30	34.3095	25.0714	9.2381	26.7818	33.4167	29.3417	29.6667	24.2273	25.6857	24.7947	24.8632	80.8182	56.3636	68.8947	68.1667	28.4227	27.8762	28.145	28.0263	23.1682	22.7857	22.98	22.9053
1992	5	1	34.4	25.03	9.37	26.7762	33.5857	28.7923	29.5462	24.26	25.9762	24.965	24.9842	81.3	56.3333	71.25	69.5556	28.515	28.5619	28.605	28.3947	23.22	23.1762	23.26	23.1263
1992	5	2	34.5143	24.7111	9.80317	26.5818	33.2923	28.5769	29.7091	24.48	26.0238	24.8905	25.13	83.05	57.6667	70.45	70.2632	29.115	29.1286	28.7905	29.005	23.565	23.5	23.3381	23.475
1992	5	3	34.1905	24.5368	9.65363	26.1955	33.2154	28.9385	29.4923	24.415	25.7952	24.8286	25.035	85.5	59.381	75.5714	73.3684	29.27	28.5952	28.9429	28.885	23.65	23.1857	23.4333	23.395
1992	5	4	33.7667	24.7579	9.00877	26.2682	31.7538	28.2462	28.6923	24.5	25.6095	24.5762	24.8952	85.9524	58.619	73.9524	73.6	29.4667	27.9429	28.2429	28.5429	23.7476	22.8381	23.0476	23.2143
1992	5	5	33.3048	24.19	9.11476	25.8045	32.1615	28.6077	28.8385	23.9952	25.3952	24.605	24.635	86.7143	59.7143	73.35	73.2	28.6238	27.8667	28.3714	28.281	23.2857	22.7714	23.1571	23.0571
1992	5	6	33.2857	24.4211	8.86466	26.05	31.7846	28.5923	28.7769	24.3048	25.54	24.655	24.7474	85.5	59.9524	73	72.8	29.1	28.1143	28.4714	28.5571	23.5524	22.8857	23.1714	23.2048
1992	5	7	33.6571	24.55	9.10714	26.1045	32.3	28.5923	28.9077	24.2905	25.8048	24.985	25.04	86.3333	60.0952	74.1	72.6316	29.119	28.6381	29.005	28.875	23.5714	23.2238	23.495	23.4
1992	5	8	33.7238	24.495	9.22881	26.4273	32.0308	28.1538	28.6923	24.6095	25.955	24.955	25.2222	84.6842	61.1	75.6	74.4	29.6714	29.085	29.085	29.27	23.8667	23.47	23.545	23.635
1992	5	9	33.981	24.2167	9.76429	26.5636	32.7231	27.7385	28.7545	24.775	26.21	25.125	25.3056	86.1579	59.25	77.6	74.7895	30.035	29.045	29.6	29.5316	24.075	23.465	23.82	23.7789
1992	5	10	33.681	24.7	8.98095	26.5227	32.0385	28.6385	28.9462	24.5368	26.4	25.015	25.3158	86.3684	62.15	73.9474	71.7647	29.5368	30.14	29.2579	29.5778	23.8263	24.14	23.6105	23.8111
1992	5	11	34.1762	24.78	9.39619	26.3636	32.8462	28.8	29.2417	24.8095	26.475	25.2526	25.4737	88.2381	59.55	75	73.3158	30.219	29.95	29.6211	29.8632	24.181	23.965	23.8263	23.9579
1992	5	12	34.2571	24.58	9.67714	26.4952	33.225	29.0692	29.5455	24.6143	25.9632	25.3421	25.2421	85.7619	57.4444	73.3158	71.4706	29.6286	28.9944	29.6	29.2	23.8571	23.4333	23.8211	23.6111
1992	5	13	34.6286	24.9684	9.66015	26.6227	33.3231	28.55	29.25	24.8238	26.3842	24.9526	25.3632	86.2857	57.65	73.5882	71.5294	30.0524	29.53	29.4167	29.5278	24.1	23.705	23.7	23.75
1992	5	14	33.8955	24.95	8.94545	26.5455	32.575	29.0143	29.5091	24.6591	26.2632	25.3286	25.3632	85.0909	61.55	72.7	73.6111	29.6409	29.935	29.6238	29.675	23.8591	23.96	23.8095	23.825
1992	5	15	33.7591	25.3048	8.45433	26.7682	32.6857	28.9714	29.575	24.7048	26.1857	25.1	25.2316	84.381	64.0476	72.5263	73.3529	29.6571	30.619	29.1952	29.73	23.8571	24.2619	23.6095	23.85
1992	5	16	33.9286	24.7476	9.18095	26.4818	32.7571	28.5	28.9769	24.7571	26.3048	25.2368	25.4222	86.8095	60.381	75.6316	74	29.95	29.6571	29.615	29.615	24.0364	23.8476	23.87	23.85
1992	5	17	33.9364	24.305	9.63136	26.5727	32.5857	28.5867	28.9357	24.5409	26.4286	25.2143	25.3619	84.7727	60.8	76.4286	74.7222	29.3773	29.515	29.4	29.345	23.7045	23.73	23.7286	23.695
1992	5	18	34.4909	24.635	9.85591	26.7318	33.2643	28	29.1692	24.7864	26.3286	24.9955	25.3381	85.4545	57.5238	74.7619	72.8421	29.9273	29.281	29.1455	29.3952	24.0045	23.6048	23.5864	23.7
1992	5	19	34.1091	24.295	9.81409	26.4136	32.85	28.7714	29.2083	24.5955	26.3579	25.2682	25.3947	86.7727	59.2632	75.4091	74	29.7182	29.6158	29.6545	29.5842	23.9091	23.8	23.8773	23.8263
1992	5	20	34.3	24.4263	9.87368	26.6091	33.1571	27.9071	29.0231	24.8136	26.3773	24.9182	25.4143	85.7619	59.4545	81.5714	75.9474	30.0727	29.7227	29.7714	29.8238	24.1318	23.8636	23.9286	23.9476
1992	5	21	34.1667	24.115	10.0517	26.0455	33.2333	27.5	28.5714	24.2	26.5136	25.0545	25.09	86.4	59.7727	80.3182	74.8636	28.9952	29.75	29.8318	29.4714	23.481	23.8545	23.95	23.7238
1992	5	22	34.3727	24.71	9.66273	26.7455	33.2385	27.8071	28.8714	24.6524	26.0429	24.84	25.22	84.8095	57.5455	76.95	73.2	29.6143	28.75	29.019	29.2286	23.8429	23.3182	23.5095	23.6095
1992	5	23	34.4727	24.62	9.85273	26.5545	33.1071	29	29.5167	24.5048	26.5095	25.0619	25.36	84.6667	60.0476	75.2857	73.0476	29.3667	29.8857	29.2429	29.455	23.6905	23.9429	23.6476	23.74
1992	5	24	34.4773	24.3476	10.1297	26.25	33.5643	28.9385	29.5385	24.281	26.2818	25.2524	25.2476	85.5238	59.4545	78.25	74.3	28.981	29.4045	30.1381	29.4524	23.5095	23.6864	24.1476	23.7619
1992	5	25	34.2318	24.1571	10.0747	26.4955	33.0143	28.3071	29.0333	24.5095	26.5762	25.095	25.4	85.4286	62.2381	77.3	73.9048	29.4143	30.4667	29.58	29.835	23.7476	24.2762	23.79	23.945
1992	5	26	33.5727	24.245	9.32773	26.0091	32.7846	27.575	28.475	24.4409	26.181	24.9714	25.1737	87.619	61.4762	75.7619	75.25	29.5636	29.6143	29.0545	29.381	23.8136	23.7952	23.5182	23.6952
1992	5	27	33.8182	24.1048	9.71342	26.5727	32.65	27.7714	28.8231	24.6714	26.075	24.9591	25.1211	85.2381	59.4	74.3333	71.6842	29.6905	29.09	29.1	28.9842	23.881	23.52	23.5409	23.4895
1992	5	28	33.8238	24.2	9.62381	26.4	32.8714	27.8692	28.8	24.4952	26.1333	24.7286	25.1316	85.7143	62	78.5714	73.8421	29.4143	29.685	28.9682	29.3316	23.7381	23.86	23.4409	23.6789
1992	5	29	34.0714	24.3667	9.70476	26.2818	32.1214	28.3231	28.7	24.4667	26.1682	25.2	25.235	86.1	61.5455	75.3333	75.0526	29.4429	29.5227	29.6619	29.5571	23.7571	23.7955	23.8762	23.7905
1992	5	30	33.9952	24.381	9.61429	26.45	32.2143	27.4857	28.2	24.6048	26.3045	25.1045	25.3619	86.381	60.1364	77.2727	74.8421	29.6238	29.5727	29.5591	29.6095	23.8619	23.7909	23.8182	23.8286
1992	5	31	34.2286	24.525	9.70357	26.55	33.0308	28.2538	28.8231	24.3524	26.1857	25.181	25.1421	82.5	58.8095	74.0952	72	28.7762	29.2714	29.319	28.8947	23.3619	23.6143	23.6667	23.4421
1992	6	1	34.4364	24.41	10.0264	26.587	32.8667	28.4143	29.1214	24.8409	26.5571	25.1524	25.5632	85.5238	59.8636	77.5	74.3333	30.0455	30.0364	29.7286	30.0095	24.1136	24.0682	23.881	24.0524
1992	6	2	34.2455	24.25	9.99545	26.8273	32.9429	28.4667	29.5083	24.7409	26.2	24.8286	25.281	83.7619	61.15	75.1429	71.8947	29.5429	29.695	28.8667	29.2889	23.8238	23.865	23.419	23.6667
1992	6	3	34.7364	24.6684	10.0679	26.5909	33.1714	28.52	29.075	24.6048	25.87	24.9762	25.0556	84.5238	55.0476	74.3	71.2222	29.481	28.18	28.9048	28.6667	23.7667	22.92	23.4429	23.2722
1992	6	4	34.5636	24.3684	10.1952	26.8	33.0353	28.76	29.3286	24.3857	26.0545	24.9455	25.119	81.6842	55.5	72.9545	69.7895	28.7579	28.4909	28.8636	28.4579	23.3684	23.1864	23.3773	23.1789
1992	6	5	34.44	24.6842	9.75579	26.5773	32.96	28.8	29.2643	24.6182	26.4136	25.155	25.345	83.6667	59.5238	76	73.5882	29.2143	29.919	29.565	29.5632	23.6524	23.9	23.795	23.7789
1992	6	6	34.3318	24.5316	9.80024	26.3591	32.6533	29.2286	29.4643	24.6773	26.2048	25.019	25.281	86.9524	57.7143	74.6667	73.0526	29.8381	29.0619	29.0857	29.335	23.9905	23.5476	23.5571	23.705
1992	6	7	34.3318	24.22	10.1118	26.3957	32.86	28.0533	28.9133	24.4591	26.1136	24.8773	25.1455	84.8636	58.2273	75.8182	73.55	29.2727	29.0273	29.0227	29.0955	23.6364	23.5045	23.4773	23.5409
1992	6	8	34.245	24.7	9.545	26.6565	32.88	29.2533	29.5571	24.65	26.3381	25.2381	25.3905	84.5	59.1905	72.9524	73.2105	29.5409	29.581	29.2905	29.419	23.8182	23.8238	23.681	23.7476
1992	6	9	34.2955	25.0667	9.22879	26.8565	32.5333	29.5	29.6467	24.8045	26.3636	25.0136	25.4	83.1818	58.9048	74	71.7895	29.5091	29.8143	29.0727	29.4	23.7909	23.9429	23.5273	23.7095
1992	6	10	34.3909	24.6667	9.72424	27.0609	32.7067	29.1733	29.5929	24.6864	26.1636	24.981	25.2952	81.5455	57	73.4286	70.6316	29.3136	28.9182	28.8952	29.0762	23.6909	23.45	23.4429	23.5429
1992	6	11	34.4667	24.8571	9.60952	26.8261	32.9214	29.5267	29.8	24.6227	26.2455	25.1955	25.35	83.3182	59.3333	72.5	71.9474	29.4182	29.3571	29.1909	29.2762	23.7364	23.7	23.6136	23.6524
1992	6	12	34.481	24.8143	9.66667	27.2087	33.15	28.98	29.6	24.7955	26.3318	24.9095	25.3286	83.0909	57.8636	72.2857	70.8421	29.6545	29.35	28.6381	29.1762	23.8682	23.6773	23.2905	23.5857
1992	6	13	34.7	24.7238	9.97619	26.7391	32.7333	29.4357	29.4214	24.6952	26.2955	25.1409	25.4143	83.6667	57.4545	70.4545	70.95	29.4864	29.1773	28.8227	29.1591	23.7818	23.5955	23.3818	23.5909
1992	6	14	34.4524	24.5619	9.89048	26.5864	32.0857	29.0714	29.0357	24.5545	26.6227	25.0909	25.4273	84.6667	62.1818	75.2273	73.7368	29.4381	30.6727	29.3	29.6619	23.7571	24.2864	23.6591	23.819
1992	6	15	34.0227	24.4429	9.57987	26.6043	32.4667	29.9267	29.6867	24.5818	26.075	25.1091	25.265	84.3636	59.3158	69.8636	71.2353	29.4273	29.3158	28.75	29.1842	23.7636	23.6842	23.35	23.6053
1992	6	16	34.2762	24.7905	9.48571	26.9696	33.0286	29.1	29.6231	24.5333	26.0905	25	25.21	80.4286	57.2381	70.9048	69.5789	28.7727	28.8048	28.6286	28.7524	23.3818	23.381	23.281	23.3571
1992	6	17	34.3636	25.1	9.26364	27.0217	32.54	29.7857	29.6667	24.7429	26.145	24.8909	25.2474	81.4286	58.2857	68.1429	68.6667	29.2095	29.0381	27.8909	28.735	23.6286	23.5143	22.8591	23.355
1992	6	18	34.4864	25.0571	9.42922	27.113	32.6	29.34	29.5643	24.6667	26.1667	25.2	25.26	80.5714	59.2381	70.8571	69.3158	29.2048	29.2857	29.0182	28.89	23.6	23.6333	23.5273	23.44
1992	6	19	34.3	25.3762	8.92381	26.9318	32.4	29.35	29.4357	24.6727	26.2095	24.819	25.2524	81.0952	57.7143	68.65	69.2353	29.0762	29.0857	28.015	28.5474	23.5524	23.5381	22.915	23.2211
1992	6	20	34.0909	24.7095	9.38139	27.1318	32.4267	28.4467	29.16	24.5909	26.2238	24.981	25.3	79.9048	59.2727	70.25	70.1667	28.7762	29.4045	28.6429	28.79	23.381	23.7045	23.281	23.375
1992	6	21	34.2818	25.3619	8.91991	26.8364	32.6143	29.6533	29.6929	24.5955	26.2476	25.0429	25.2952	81.3333	58.8095	71.3333	71	29.019	29.3476	28.8095	29.02	23.5143	23.6905	23.3762	23.51
1992	6	22	34.5773	25.4952	9.08203	27.1522	33.1	29.8133	29.94	24.7409	26.1727	25.05	25.215	79.9545	57.4091	69	68.7368	29.2909	28.9909	28.765	28.755	23.6545	23.4682	23.36	23.365
1992	6	23	34.6136	25.1524	9.46126	26.8818	32.7875	29.7333	29.86	24.5182	26.2095	25.135	25.29	82	57.4762	70.25	69.6471	28.8905	29.0143	28.785	28.7737	23.4429	23.4905	23.38	23.3684
1992	6	24	34.6476	25.2095	9.4381	27.013	32.6071	28.7692	29.3714	24.4864	25.8105	24.765	25.0053	80.8182	54.9474	70.8947	68.0588	28.8864	27.9158	27.94	28.0842	23.4227	22.8579	22.865	22.9474
1992	6	25	34.2409	24.68	9.56091	26.9174	32.6467	29.6533	29.7467	24.4591	25.9333	24.6909	24.981	81.7273	56	68.1364	69	28.9318	28.3095	27.8409	28.2667	23.4636	23.0857	22.8364	23.0619
1992	6	26	34.1455	24.6714	9.47403	27.0391	32.5286	28.4267	29.1	24.455	25.9	24.6136	24.9789	79.75	56.75	71.7273	69.7059	28.49	28.335	28.0364	28.1632	23.2	23.1	22.9227	23.0105
1992	6	27	34.2364	24.34	9.89636	26.5739	31.8643	28.8143	29.0067	24.3273	25.925	24.9333	25.09	83	57.4286	73.25	72.3158	28.8409	28.5952	28.7952	28.7524	23.4273	23.2333	23.3905	23.3619
1992	6	28	34.1545	24.8	9.35455	26.9478	32.62	29.1	29.3714	24.4909	25.7429	24.6905	24.9	81.4091	56.0476	72.6667	70.2222	28.9773	27.9429	28.4286	28.265	23.4864	22.881	23.1714	23.075
1992	6	29	34.6318	24.95	9.68182	26.8913	32.8133	29.3067	29.6067	24.4286	25.8364	24.8455	25.0619	81.6667	55.5909	68.3182	68.8421	28.8905	28.0773	28.1091	28.4143	23.4333	22.9318	22.9727	23.1333
1992	6	30	34.2909	24.83	9.46091	26.9304	32.32	27.98	28.76	24.2455	26.0591	24.7864	25.0364	79.8182	57.9545	76.1364	72.1	28.3409	28.8318	28.8227	28.6636	23.1273	23.2955	23.3409	23.2591
1992	7	1	34.4636	24.9571	9.50649	26.6375	32.94	29.1625	29.5062	24.1826	25.8435	24.7045	24.9273	81.4783	55.8261	68.8571	68.9444	28.387	28.1478	28.019	28.2476	23.1435	22.987	22.9333	23.0524
1992	7	2	34.687	25.1381	9.54886	27.0917	33.0933	29.84	29.9437	24.3174	25.5913	24.5087	24.8043	78.8261	53.8261	64.1818	66.1	28.3478	27.3783	26.9696	27.5739	23.1348	22.5217	22.2652	22.6435
1992	7	3	34.4565	25.205	9.25152	27.1783	33.05	29.3846	29.7467	24.2261	25.5591	24.8045	24.8238	78.0909	53.6818	66.9048	66.3333	28.0136	27.2909	27.8045	27.505	22.9182	22.4909	22.7955	22.62
1992	7	4	34.6217	25.2143	9.40745	26.8125	33.125	29.2667	29.5938	24.287	25.4273	24.8087	24.7864	81.0435	53.6364	68.7391	68.3	28.5783	27.0636	27.8	27.6955	23.2609	22.3455	22.7913	22.7364
1992	7	5	34.5565	25.1571	9.39938	26.9667	32.825	29.7733	29.8286	24.4091	25.83	24.4739	24.91	81.6818	54.9048	66.6364	68.1579	28.8545	27.9286	27.1783	28.0429	23.4045	22.8524	22.3261	22.9143
1992	7	6	34.7091	24.95	9.75909	26.887	33.1308	28.9714	29.5769	24.0682	25.5409	24.7095	24.8095	79.4091	52.9524	69.5714	66.6667	27.9864	27.2905	27.9905	27.775	22.9091	22.4524	22.8952	22.77
1992	7	7	34.6591	25.3368	9.32225	27.1	32.6933	29.14	29.5923	24.3045	25.8286	24.5545	24.8952	79	55.0952	67.1905	67.9444	28.3545	28.0238	27.4273	27.9714	23.1227	22.8905	22.5955	22.9
1992	7	8	34.4091	25.0632	9.34593	26.8167	32.62	29.5733	29.6533	24.2182	25.5762	24.4762	24.7429	79.4091	55.5	65	67.3684	28.087	27.7091	27.0364	27.55	22.9652	22.7136	22.3364	22.6409
1992	7	9	34.619	25.26	9.35905	26.9417	32.6133	29.8154	29.7308	24.3087	25.6	24.6714	24.82	79.7273	55.9091	65.05	67.7222	28.4739	27.8455	27.5905	27.97	23.1696	22.7636	22.6571	22.875
1992	7	10	34.6045	25.2	9.40455	27.0261	32.94	29.3467	29.7333	24.2217	25.6091	24.7714	24.75	79.0909	53.8095	68.2381	67.1176	28.2318	27.319	27.95	27.565	23.0455	22.4571	22.8636	22.63
1992	7	11	34.2682	24.835	9.43318	26.7958	32.62	29.5643	29.5615	24.1478	25.681	24.6381	24.7684	80	56.4762	67.35	68.2941	28.6913	27.9905	27.8571	27.9737	23.3	22.8619	22.819	22.8789
1992	7	12	34.5682	24.9476	9.62056	26.6833	32.7133	29.6267	29.6867	24.4217	25.8143	25.0182	25	82.6818	56.3182	67.8182	70.0526	29.0043	28.2727	28.387	28.3909	23.4957	23.0545	23.1174	23.1364
1992	7	13	34.9	25.1238	9.77619	26.6913	33.16	29.225	29.4769	24.4304	25.525	24.7238	24.7211	80.6667	53.9091	68.0526	68.5	28.5182	27.5818	27.681	27.985	23.2045	22.65	22.7095	22.89
1992	7	14	35	25.3619	9.6381	27.0217	33.3133	29.1231	29.3643	24.5364	25.7762	24.5524	24.9	80.7143	52.7727	68.619	67.1176	28.981	27.6045	27.6273	27.8316	23.4857	22.6409	22.6818	22.7947
1992	7	15	34.7409	25.02	9.72091	26.9958	33.2857	29.7133	30.2385	24.3391	25.6273	24.7182	24.8909	79.6364	53.5455	67.2273	67.5263	28.5783	27.5591	27.8739	28.0091	23.2652	22.6591	22.8304	22.9182
1992	7	16	34.935	24.4762	10.4588	26.7083	32.66	29.4692	29.6462	24.2864	25.8636	24.7333	24.9429	81.5455	55.4348	67.95	68.5789	28.7087	27.9304	27.9727	28.2	23.3391	22.8391	22.9136	23.0318
1992	7	17	34.8	25.1857	9.61429	27.1875	32.9867	29.66	29.86	24.4783	25.725	24.5952	24.945	79.6818	53.8636	64.5	66.5	28.6727	27.5455	27.5045	27.7429	23.3182	22.6591	22.6182	22.7714
1992	7	18	34.8545	25.0857	9.76883	26.7958	32.8133	29.7167	29.8077	24.3826	25.6619	24.6091	24.8333	81.2273	53.2273	64	65.7368	28.7435	27.4955	27.0045	27.6095	23.3522	22.6273	22.3273	22.681
1992	7	19	35.6455	25.2381	10.4074	27.0125	33.7867	30.54	30.4533	24.4591	25.919	24.9727	25.0476	80.6364	52.1364	64.3636	65.8	28.9435	27.9364	27.8783	28.0955	23.4696	22.8409	22.8304	22.9682
1992	7	20	35.0864	25.275	9.81136	27.465	33.3706	29.1643	29.8818	24.7667	25.8857	24.6524	25.1474	79.2778	52.4545	67.9524	66.8667	29.3158	27.8682	27.6818	28.2824	23.6684	22.8	22.7227	23.0471
1992	7	21	35.2	24.9	10.3	26.7727	33.1733	29.3929	29.6154	24.3952	25.6182	24.7381	24.9	82.9474	54.5217	68.9048	69.2353	28.7842	27.5609	28	28.0211	23.3632	22.6565	22.9045	22.9263
1992	7	22	35.0455	25.115	9.93045	27.025	33.0667	29.44	29.7733	24.3818	25.7682	24.7682	24.9476	80.0952	55.3478	68.1364	68.8947	28.7318	27.9522	28.1	28.2455	23.35	22.8739	22.9565	23.0591
1992	7	23	35.2909	25.1421	10.1488	27.0625	33.1286	29.7714	29.9214	24.3261	25.7909	24.981	25.0762	79.4091	53.7391	66.0952	67.1	28.6174	27.7609	27.9773	28.1909	23.2913	22.7739	22.9045	23.0455
1992	7	24	35.6682	25.6529	10.0152	27.4348	34.0143	30.4769	30.6286	24.4773	25.6524	25.0238	25.005	78.7727	49.5	62.9524	63.6842	28.6364	26.719	27.4762	27.52	23.2909	22.1381	22.6	22.625
1992	7	25	35.2909	25.885	9.40591	27.5167	33.3067	30.14	30.26	24.5	25.8381	24.8909	25.0238	77.4545	52.5	64.6667	64.8333	28.6217	27.7727	27.7864	27.9476	23.2957	22.7818	22.7955	22.8762
1992	7	26	35.1381	25.4684	9.66967	27.1333	33.1667	29.8286	29.7857	24.4913	25.8333	24.8591	25.0095	80.4091	53.3636	66.4091	66.7368	29.1348	27.7955	27.8304	28.1364	23.5783	22.7909	22.8087	22.9955
1992	7	27	35.28	25.2895	9.99053	27.1875	33.08	28.92	29.4733	24.4913	25.9619	24.9762	25.14	79.7727	53.5	67.25	66.2941	28.9957	28.0818	28.0667	28.32	23.4826	22.9636	22.9476	23.09
1992	7	28	35.2864	24.8842	10.4022	26.9773	33.0625	28.6167	29.2308	24.5913	25.9857	25.085	25.1737	82	53.2381	72.4211	69.2353	29.1714	27.8714	28.995	28.5579	23.6095	22.8429	23.5	23.2368
1992	7	29	35.2773	24.3947	10.8825	26.5696	32.8733	29.4923	29.3615	24.3348	25.8476	25.1667	25.06	83.3636	52.0952	66.2	68.0556	28.8818	27.419	28.14	28.14	23.4636	22.5667	22.99	22.995
1992	7	30	35.3714	25.3737	9.99774	26.9783	32.9357	29.2714	29.7571	24.3826	25.8238	24.9773	25	82.0455	51.619	68	67.5	28.9	27.4476	28.25	28.0333	23.4409	22.5667	23.0273	22.9238
1992	7	31	35.8864	25.0111	10.8753	26.9783	33.6733	28.7923	29.5462	24.6261	25.9857	24.8091	25.0857	82.5	50.8571	68	67.4706	29.3864	27.581	27.681	28.01	23.7227	22.6762	22.7143	22.935
1992	8	1	35.7087	25.2478	10.4609	27.2875	33.6286	28.9933	29.7692	24.6	26.1909	25.1304	25.3	80.913	53.3182	68.0435	67.619	29.0957	28.4545	28.5565	28.6955	23.5609	23.1545	23.2348	23.3136
1992	8	2	35.1739	25.1783	9.99565	27.0833	33.5067	29.1333	29.6846	24.6042	26.0565	24.9609	25.2087	81.7083	54.4348	71.3043	68.9091	29.2292	28.3261	28.7957	28.7913	23.6292	23.087	23.3739	23.3652
1992	8	3	35.3957	25.4682	9.92747	27.0125	33.82	28.8571	29.6929	24.6292	26.2043	24.8682	25.2409	82.4167	53.4091	69.6364	68.3684	29.3208	28.4818	28.2682	28.7143	23.6792	23.1227	23.0591	23.319
1992	8	4	35.8087	25.65	10.1587	26.9217	34.6	28.8214	29.6	24.6174	26.1435	24.6957	25.1522	82.4348	51.3478	66.8696	66.5714	29.2652	27.9913	27.5391	28.2696	23.6522	22.8522	22.6217	23.0478
1992	8	5	35.8609	24.9682	10.8927	27.125	34.9143	29.7231	30.25	24.4667	26.0739	24.9636	25.2136	80.875	51.913	67.1905	66.1579	28.8583	27.9348	27.9714	28.2905	23.4	22.8174	22.8762	23.0571
1992	8	6	35.7652	25.6526	10.1126	27.0783	34.3467	29.4923	29.9714	24.5261	25.9174	24.9435	25.1348	81.3478	52.2174	67.3182	66.8095	29	27.7348	28.2478	28.3304	23.513	22.7391	23.0652	23.1043
1992	8	7	35.9826	25.1571	10.8255	27.3318	34.6667	29.26	30.1857	24.613	25.7682	24.9217	25.1136	79.8571	48.8636	66.087	64.4737	29.1091	26.8909	27.9261	27.9571	23.5727	22.2045	22.8565	22.8476
1992	8	8	35.4364	25.3619	10.0745	27.1478	33.8267	29.36	29.8143	24.6522	25.8739	24.9636	25.1682	81.6087	52.6087	67.2381	67.4211	29.2478	27.5391	28.1762	28.4286	23.6652	22.5957	23.0143	23.1524
1992	8	9	35.4217	25.2043	10.2174	26.8375	33.9867	29.4933	29.98	24.525	25.9304	24.687	25.0739	82.875	53	68.7391	67.5714	29.1875	27.813	27.8435	28.287	23.6208	22.7609	22.7957	23.0565
1992	8	10	35.8087	25.0857	10.723	26.7043	34.0688	29.0786	29.7571	24.5917	25.9913	24.9739	25.1913	83.6957	52.2174	66.5455	67.5714	29.2261	27.7348	28.1609	28.3227	23.6652	22.7043	23.0304	23.1045
1992	8	11	35.787	25.4762	10.3108	27.2043	33.3857	28.9846	29.5	24.7727	26.2	24.9435	25.3136	82.5455	55.0435	69.3333	68.8095	29.4522	28.5087	28.1864	28.6545	23.7609	23.1652	23.0182	23.2955
1992	8	12	35.6565	25.0619	10.5946	26.6292	34.3357	29.52	30	24.5917	26.1913	25.1182	25.3364	85.2917	52.8696	66.3182	68.4286	29.5458	28.313	28.3182	28.8091	23.8125	23.0913	23.0818	23.3909
1992	8	13	35.6619	25.4	10.2619	27.1833	33.9643	29.0571	29.78	24.6565	26.1087	25.1364	25.245	81.5455	52.087	68.0952	67.619	29.3261	28.0261	28.487	28.3727	23.7043	22.8783	23.2	23.1318
1992	8	14	35.4522	25.3	10.1522	26.8583	33.2533	29.35	29.9071	24.6208	25.9261	24.6435	25.0739	83.4167	54.3913	67.4348	68.6667	29.3958	27.8522	27.5783	28.2913	23.7375	22.7957	22.6565	23.0696
1992	8	15	35.7435	24.9714	10.772	26.6417	34.4	28.4929	29.4929	24.4609	26.1091	24.6545	24.955	82.6087	52.1818	70.5714	68.2778	29.0042	28.0818	27.819	27.935	23.5042	22.9273	22.8	22.88
1992	8	16	35.6087	25.1136	10.4951	26.8208	34.5308	29.1533	29.6929	24.5917	26.1826	24.8182	25.2182	83.5417	54.1304	70.2273	70.05	29.3833	28.5087	28.1773	28.7455	23.7042	23.1609	22.9955	23.3091
1992	8	17	35.4435	25.3095	10.134	26.7875	33.6769	29.0929	29.7214	24.4174	25.7435	24.5261	24.9273	82.5217	52.087	68.6818	67.5	28.9292	27.3304	27.6864	27.9682	23.45	22.5261	22.7273	22.8773
1992	8	18	35.2	24.9429	10.2571	26.1826	33.25	28.2133	29.0769	24.1	25.6261	24.6609	24.8	84.7826	52.2273	70.4762	69.25	28.6696	26.9	28.0348	27.8591	23.3174	22.1864	22.913	22.8
1992	8	19	35.3227	24.7905	10.5323	26.7739	33.3467	28.1692	29.0533	24.3818	26.0783	24.9	25.0864	82.6364	52.8696	70.5217	68.5	28.8909	27.9913	28.3478	28.3364	23.45	22.8957	23.1391	23.1045
1992	8	20	35.2609	24.9682	10.2927	26.7542	33.18	29.0933	29.5286	24.4826	26.2087	24.8783	25.1273	83.913	54.3478	67.8696	68.4	29.1826	28.5261	28.0087	28.4182	23.6261	23.1609	22.9043	23.1409
1992	8	21	35.2864	24.6476	10.6387	26.6333	34.1214	28.9	29.6067	24.3	26.0435	24.8609	25.0826	82.4167	52.2174	69.8261	67.619	28.7208	27.8391	28.2348	28.287	23.3333	22.7957	23.0435	23.0739
1992	8	22	35.4435	25.1895	10.254	26.5955	33.46	29.3733	30	24.5318	26.2	25.013	25.2591	84.5909	55.2174	68.4783	67.95	29.3864	28.6348	28.3261	28.7	23.7136	23.2522	23.0783	23.3045
1992	8	23	35.685	24.6909	10.9941	26.513	33.6	28.7308	29.5385	24.3087	26.1478	24.8333	25.1143	83.6522	53.1739	70.5238	67.7895	28.8565	28.3043	28.2762	28.3952	23.413	23.0391	23.0524	23.1286
1992	8	24	35.3091	24.6227	10.6864	26.6609	33.8667	28.32	29.3231	24.5261	26.1	24.5261	25.0478	84.1304	53.2174	73.0435	70.5238	29.287	28.2087	28.1261	28.5217	23.6609	23.0043	22.9739	23.2043
1992	8	25	35.2	24.7955	10.4045	26.5083	33.2154	28.8933	29.3267	24.4957	26.2261	24.9609	25.2636	85.2174	58	72.3043	71.2857	29.35	29.2348	29.0391	29.2478	23.6833	23.487	23.4435	23.5565
1992	8	26	35.05	24.5048	10.5452	26.2435	33.0429	28.5	29.25	24.3565	26.0636	24.8667	25.1238	86	54.8636	73.2857	72.4	29.2	28.2909	28.6571	28.819	23.6087	22.9545	23.219	23.3095
1992	8	27	34.9429	24.06	10.8829	25.8	33.7154	27.7857	29.52	24	25.7524	24.545	24.7053	86.6364	52.381	76.85	72.1111	28.6455	27.4381	28.415	28.0158	23.2682	22.5333	23.175	22.9
1992	8	28	34.7217	23.7636	10.9581	25.7087	32.84	28.36	28.8533	24.1391	26.0783	25.1409	25.095	88.2381	57.087	73.9091	74	28.9913	28.6826	29.2545	29.1333	23.5	23.2304	23.6364	23.5524
1992	8	29	35.2652	24.315	10.9502	25.9955	33.5786	29.0533	29.6333	24.287	26.3045	25.1364	25.1524	88	55.2273	74.7727	72.1579	29.4864	28.8727	29.3696	29.119	23.7864	23.3955	23.6478	23.5571
1992	8	30	34.95	24.2043	10.7457	25.9875	33.1571	28.9467	29.2786	24.5375	26.1909	24.987	25.265	88.0455	57.4286	75.0435	74.3684	29.8375	29.019	29.1652	29.381	23.9667	23.3667	23.5522	23.6571
1992	8	31	35.1864	24.535	10.6514	26.1696	33.3077	28.4714	29.4833	24.3667	26.3174	24.8864	25.2105	84.8	56.087	74.9091	72.3684	29.2182	28.987	28.95	29.0905	23.6136	23.3348	23.3591	23.4429
1992	9	1	35.1	24.781	10.319	26.3	33.9929	27.4786	28.8538	24.6609	26.6182	24.7	24.2048	86.4286	55.5455	76.5	73	29.9174	29.5273	28.7227	29.4571	24.0043	23.6682	23.3045	23.7
1992	9	2	34.8217	24.8286	9.99317	26.5609	32.88	27.6467	28.6643	24.7	26.3174	25.1087	25.4045	84.7727	56.7826	77.1304	73.0476	29.7348	29.2043	29.5348	29.4957	23.9261	23.5087	23.7609	23.7348
1992	9	3	34.9826	24.07	10.9126	25.7591	33.25	27.7333	28.5143	24.3318	26.3762	24.587	25.0762	88.0909	58.2727	77	73.75	29.3773	29.4	28.5348	29.0909	23.7045	23.6636	23.1783	23.5045
1992	9	4	34.7913	24.3273	10.464	25.8565	32.8429	29	29.14	24.0913	26.087	24.7696	24.9826	85.9565	60.0435	73.6087	73.7619	28.7043	29.513	28.5826	28.9391	23.3348	23.6739	23.2348	23.413
1992	9	5	35.0042	24.2739	10.7303	26.2042	33.4133	28.825	29.55	24.3083	26.3708	24.9875	25.2	86.7391	57.1667	75.0417	73	29.2792	29.3708	29.1583	29.2708	23.6375	23.5792	23.525	23.5833
1992	9	6	34.8542	24.7	10.1542	26.3708	33.0938	28.2933	29.0687	24.6125	26.3083	25.3167	25.4042	86.875	57.2917	74.4583	72.8636	29.7583	29.1667	29.7333	29.55	23.925	23.5	23.875	23.7625
1992	9	7	34.9217	24.7739	10.1478	26.6958	33.0312	28.5467	29.2929	24.5958	26.3696	25.1	25.375	85.0833	57.6522	71.5238	70	29.7208	29.8391	28.8857	29.395	23.9	23.813	23.4048	23.675
1992	9	8	34.375	24.5522	9.82283	26.2625	32.4286	27.4333	28.3643	24.3292	25.9864	24.5087	24.9857	85.1304	57.3636	76.4783	72.65	29.1375	28.5364	28.2043	28.6591	23.5667	23.1773	23.0043	23.2591
1992	9	9	34.7292	24.4227	10.3064	26.1167	33.0375	27.8687	28.8333	24.4458	26.5042	24.6652	25.2174	87.4167	59.3333	76	74.1429	29.525	29.9333	28.6652	29.4348	23.7833	23.9167	23.287	23.6957
1992	9	10	34.775	24.213	10.562	26.213	32.6235	28.2333	28.6875	24.4667	26.3708	25.15	25.3087	85.5909	59.2917	76.2917	73.619	29.313	29.6292	29.5167	29.4609	23.6565	23.7833	23.8042	23.7217
1992	9	11	34.6348	24.7955	9.83933	26.0826	33.3062	28.4	28.9867	24.4375	26.3957	25.2458	25.3955	86.4091	58.5652	75.0417	73.55	29.2913	29.1174	29.5625	29.35	23.6739	23.4391	23.7875	23.6455
1992	9	12	34.687	24.5174	10.1696	26.35	33.4467	28.7429	29.1214	24.5522	26.3043	24.8773	25.2048	83.9545	57.0435	74.0909	71.5714	29.25	29.1043	28.8391	29.0609	23.6333	23.4783	23.3913	23.5174
1992	9	13	34.3417	24.4	9.94167	25.9792	32.4	28	28.6533	24.125	26.2174	24.7913	25.1095	84.6957	59.6087	74.5652	72.45	28.6667	29.387	28.6783	28.9773	23.275	23.6217	23.287	23.4409
1992	9	14	34.4522	24.2182	10.234	26.2083	32.7286	27.5	28.4214	24.2333	26.3136	24.6783	25.1045	84.875	57.6818	75.1739	72.15	28.8417	29.1955	28.513	28.9	23.3958	23.5545	23.1826	23.3955
1992	9	15	34.45	24.1913	10.2587	25.9	32.3706	27.8067	28.4077	24.6417	26.2917	25.1091	25.3591	89.6087	60.75	76.9091	76.1579	29.8522	29.4292	29.5136	29.5667	23.9957	23.7125	23.7773	23.8048
1992	9	16	34.7375	24.0286	10.7089	26.2542	33.125	27.15	28.4062	24.5	26.35	24.1458	24.9917	87.4583	58	82.125	76.2727	29.5917	29.3875	28.7583	29.25	23.8583	23.5917	23.3125	23.5917
1992	9	17	33.6	24.0727	9.52727	26	31.7063	27.7437	28.3929	24.4304	26.0292	24.65	25.1091	88.5455	62.875	79	76.4348	29.613	28.9375	29.0375	29.3	23.8565	23.2875	23.4583	23.6
1992	9	18	33.8292	23.8048	10.0244	25.7783	32.4875	27.2875	28.2429	24.2522	26.3826	24.5083	25.0333	88.6364	62.9565	81.0417	77.35	29.3087	30.2826	28.925	29.5091	23.687	24.1391	23.4542	23.7545
1992	9	19	33.7792	23.9273	9.85189	25.5458	31.8533	27.9	28.6667	24.0875	26.1458	24.6043	24.9348	89.4167	63	75.7826	75.4762	29.0458	29.7417	28.5261	29.087	23.5458	23.8333	23.2217	23.5261
1992	9	20	33.7609	24.1522	9.6087	25.6667	32.58	27.4933	28.4	24.1375	26.1	24.7625	24.9545	88.3913	61	80.8261	76.3333	29.0833	29.4783	29.3542	29.313	23.55	23.6522	23.7083	23.6478
1992	9	21	34.15	24.0455	10.1045	25.7217	32.2937	28.2	28.55	24.0609	26.2478	25.2182	25.1545	87.6087	60.6818	77.8636	74.6842	28.8696	29.3818	29.9091	29.1286	23.4304	23.6455	23.9455	23.5381
1992	9	22	34.235	24.3318	9.90318	26.2696	32.5429	27.4267	28.3071	24.5565	26.113	24.9	25.1909	86.3043	59.8261	79.2727	74.4	29.5957	29.2	29.4091	29.3727	23.8348	23.6087	23.7409	23.7136
1992	9	23	33.7571	24.0609	9.69627	25.6833	31.9533	27.4571	28.1571	24.1417	26.4625	24.9727	25.1909	88.0417	63.8333	78.5455	76.25	29.0208	30.5917	29.8045	29.7773	23.5208	24.3167	23.9	23.8955
1992	9	24	33.6364	24.0696	9.5668	25.3826	31.8563	26.6667	27.5333	24.1261	26.1667	24.8609	25.0652	90.2174	61.5417	82.7391	78.2381	29.2043	29.6417	29.7391	29.5304	23.6174	23.7792	23.9087	23.7696
1992	9	25	33.3826	24.113	9.26957	25.187	31.7687	27.3063	28.0143	24.0913	25.975	24.7739	24.9318	90.913	63.2083	79.6818	78	29.2174	29.4	29.2045	29.1619	23.6174	23.6875	23.5773	23.5619
1992	9	26	33.413	24.0455	9.36759	25.7042	31.6267	27.7187	28.1933	24.2583	26.4	24.9375	25.2609	88.7917	65.875	80.4348	78.4545	29.2917	30.7435	29.5542	30	23.6625	24.4261	23.8042	24.0609
1992	9	27	33.5783	24.0571	9.52112	25.7583	31.32	27.5625	28.1	24.2167	26.1708	24.8708	25.0875	89.5	63.7917	79.7917	77.5455	29.3	29.925	29.4583	29.5542	23.6708	23.9667	23.7583	23.8042
1992	9	28	33.4435	23.9095	9.53395	25.6458	31.4937	27.8	28.1067	24.187	26.3522	25	25.1095	89.4783	66.1364	79.8636	78.6471	29.2522	30.5955	29.8136	29.7263	23.6174	24.3545	23.9727	23.8895
1992	9	29	33.181	24.119	9.0619	25.3565	32.0438	26.5923	27.4923	23.9708	26.4167	24.6333	24.94	87.1818	67.375	83.9	79.5	28.3304	30.8958	29.3333	29.4	23.087	24.4958	23.6905	23.685
1992	9	30	33.95	23.6714	10.2786	25.5875	31.6375	27.7467	28.2067	24.125	26.2708	24.4773	24.7905	88.8261	63.625	81.2273	77.9	29.1125	30.0542	29.3136	29.3182	23.5833	24.0042	23.6273	23.6409
1992	10	1	33.8789	23.9833	9.89561	25.6	32.1929	28.3333	28.5417	24.2143	26.355	24.9895	25.2053	89.381	62.5	76.6842	75.6111	29.2952	30.11	29.2947	29.5579	23.681	24.045	23.6632	23.7842
1992	10	2	33.6632	24.9056	8.7576	26.181	32.4615	27.8231	28.6667	24.7	26.5105	25.245	25.3111	88.6667	63.3684	79.45	76.6471	30.1048	30.5316	30.125	29.8333	24.119	24.3368	24.11	23.9611
1992	10	3	33.3952	24.7238	8.67143	25.6	31.6	26.7214	27.6308	24.2429	25.9143	24.7143	24.93	89.5714	65.4762	82.1905	78.7895	29.3905	29.7048	29.4143	29.415	23.7	23.819	23.7	23.7
1992	10	4	33.2286	23.9048	9.32381	25.8727	31.6714	27.6714	28.1214	24.019	26.025	24.685	24.8684	87.1429	64.1579	78.75	76.1176	28.819	29.9737	29.03	29.1667	23.3381	23.9632	23.475	23.5333
1992	10	5	33.6	24.0667	9.53333	25.8952	32.5533	27.2615	28.1714	24.23	26.39	24.6571	25.0684	87.6	62.9	79.5238	76.8333	29.16	30.245	29.0286	29.4158	23.595	24.11	23.5143	23.7105
1992	10	6	33.46	24.0095	9.45048	25.9909	32.3	26.5333	27.8636	24.3864	26.519	24.5095	25.115	87.7273	64.5238	80.7	77.7368	29.4409	30.6571	28.9667	29.63	23.7545	24.3857	23.4762	23.84
1992	10	7	33.105	23.89	9.215	25.7182	31.3	27.2286	28.0077	24.1905	26.3	24.7524	25.105	87.75	64.3636	79	77.55	29.2048	30.1955	29.0095	29.4571	23.5714	24.0955	23.5095	23.719
1992	10	8	33.2333	23.88	9.35333	25.7091	31.8143	27.4769	28.0714	24.0095	26.2636	24.8955	25.0619	88.1429	64.9545	81	78.05	28.7762	30.2	29.6045	29.5476	23.3905	24.1318	23.8409	23.7857
1992	10	9	33.515	23.68	9.835	25.7909	31.475	26.3846	27.4727	24.2421	26.0789	24.3143	24.9333	88.5789	64.1111	80.45	76	29.245	30.1944	28.395	29.3143	23.66	24.1389	23.13	23.6643
1992	10	10	33.4316	23.9238	9.50777	25.4455	32.0429	26.5933	27.5385	24.181	26.27	24.5714	25.0789	90.5714	62.95	81.7619	77.8333	29.3286	30.065	29.1143	29.5474	23.6905	24.01	23.5619	23.7737
1992	10	11	33.41	23.865	9.545	25.1955	32.2231	27.0286	27.7667	23.9455	25.995	24.7381	24.8263	89.8571	62.95	81.2857	78.4211	28.9	29.515	29.3429	29.095	23.4409	23.71	23.6952	23.525
1992	10	12	33.25	23.845	9.405	25.6364	31.4923	27.6462	28.0846	24.2545	26.295	24.8429	25.14	89.5	64.25	81.0476	78.0526	29.3409	30.22	29.5333	29.69	23.6864	24.095	23.781	23.86
1992	10	13	33.74	24.1789	9.56105	25.4227	31.3929	27.1692	27.7571	24	26.0864	24.3571	24.7857	88.9545	63.3636	78.5714	77.05	28.85	29.6955	28.3476	28.9048	23.4273	23.7636	23.1143	23.4048
1992	10	14	33.675	23.9211	9.75395	25.3727	32.7143	27.85	28.325	24.0045	26.3091	25.16	25.215	89.4091	60.5455	80.85	77.1	28.9	29.8091	30.145	29.725	23.4545	23.8545	24.12	23.875
1992	10	15	33.46	23.88	9.58	25.2136	32.5	26.8182	28.0417	24.1409	26.0857	24.38	24.825	91.381	63.619	80.1	78.2222	29.2714	29.6714	28.62	29.0895	23.6524	23.8095	23.28	23.5263
1992	10	16	33.3474	23.595	9.75237	25.2136	31.2	26.575	27.4	23.8682	25.79	24.3412	24.6125	89.7273	62.65	83.8235	78.75	28.7318	29	28.9294	28.8125	23.3227	23.48	23.4529	23.375
1992	10	17	33.0263	23.4895	9.53684	25.4	30.9143	26.3417	27.4636	23.8364	25.9905	24.38	24.715	88.0909	65.2857	82.85	78.1579	28.4773	29.719	28.865	28.905	23.1773	23.819	23.39	23.405
1992	10	18	32.5895	23.005	9.58447	24.8762	31.4231	26.3923	27.2692	23.75	25.875	24.4714	23.5158	90.5	63.6	83.5714	79.3684	28.635	29.39	29.1429	29.0316	23.295	23.645	23.5667	23.4895
1992	10	19	33.0056	23.7944	9.21111	25.045	31.6385	26.65	27.3917	23.92	26.085	24.6842	24.8111	90.7778	64.8	81.8947	80.0588	28.7316	29.945	29.3579	29.3333	23.3579	23.965	23.6842	23.6667
1992	10	20	32.855	23.6286	9.22643	24.9476	30.9923	26.5909	27.5455	23.781	26.05	24.765	24.8	90.35	66.8	83.1053	80.2222	28.6429	30.03	29.665	29.3053	23.3095	23.975	23.86	23.6316
1992	10	21	32.3684	23.1526	9.21579	24.925	30.9231	26.4308	27.4182	23.755	26.21	24.4286	24.8056	90.2105	67.2	85.619	80.4444	28.63	30.52	29.2571	29.4579	23.27	24.315	23.6524	23.7263
1992	10	22	32.36	23.55	8.81	25.01	31.2154	26.8	27.4083	23.7952	25.8095	24.5905	24.695	89.6842	66.2381	82	79.8421	28.55	29.5476	29.1762	29.15	23.245	23.7524	23.6095	23.575
1992	10	23	32.34	23.8333	8.50667	25.0571	30.6615	26.7357	27.0583	24	25.725	24.86	24.8	91.7143	66.6	85.75	81.1111	29.0857	29.465	30.025	29.4053	23.5667	23.72	24.1	23.7263
1992	10	24	31.9105	23.825	8.08553	25.0571	30.5167	26.5818	27.1364	24.1381	25.9053	24.7263	24.9056	92.8095	69.4737	86.8421	83	29.4667	30.1053	29.8895	29.7722	23.7667	24.1158	24	23.9444
1992	10	25	31.9737	23.7842	8.18947	24.78	30.8	26.6167	27.225	23.87	26.01	24.865	24.7706	92.1111	68.9	84.3	82.1667	28.985	30.34	29.94	29.7368	23.495	24.165	24.03	23.8895
1992	10	26	32.9421	23.7278	9.21433	25.1905	31.8083	27.5583	28.1545	23.92	26	25.05	23.7368	89.5263	63.05	80.8	77.5294	28.78	29.5	29.875	29.3944	23.38	23.76	24	23.7111
1992	10	27	32.9789	23.6222	9.35673	25.1286	31.7167	27.25	27.925	23.9789	26.1	24.7714	23.5529	90.2778	64.6842	83.25	78.6875	28.9684	29.6842	29.6476	29.3647	23.5	23.9053	23.8762	23.7
1992	10	28	32.7895	23.695	9.09447	25.5762	31.4154	26.85	27.7583	24.3667	25.8619	24.6952	24.9762	90.9048	64.9048	83.1905	79.619	29.6571	29.4952	29.4762	29.5476	23.8905	23.781	23.781	23.8095
1992	10	29	33.0421	23.695	9.34711	25.1667	32.0636	26.9077	27.8091	23.855	25.705	24.5238	24.6278	89	62.6	83.1429	78.2105	28.62	28.885	29.1476	28.8	23.295	23.4	23.6095	23.3842
1992	10	30	32.565	23.8789	8.68605	25.2952	30.9692	26.7231	27.55	24.1429	25.7143	24.475	24.765	91.0952	65.1905	83.5	80	29.2762	29.2143	29.165	29.235	23.6762	23.6238	23.56	23.63
1992	10	31	32.05	23.7632	8.28684	24.9381	30.7	27.1636	27.2692	23.7238	25.6143	24.8714	24.7333	91	67.5714	84.1905	80.8571	28.5238	29.3048	29.9286	29.2476	23.2286	23.6286	24.0286	23.6286
1992	11	1	32.4684	23.785	8.68342	25.4727	31.4143	26.6286	27.6308	24.0545	25.8286	24.6682	24.8476	89.0455	64.8095	84.7727	79.5	28.9727	29.4286	29.6227	29.319	23.4773	23.7	23.85	23.6714
1992	11	2	32.44	23.74	8.7	25.2667	31.5538	27.4143	27.8714	23.8619	25.8667	24.655	24.7895	89.05	64.0476	79.5	77.6	28.6524	29.4333	29.1	29.0714	23.3143	23.7095	23.5714	23.5286
1992	11	3	32.205	23.84	8.365	24.9857	31.32	27.5385	27.8429	23.7714	25.8238	24.7364	24.7667	90.5714	64.381	81.1364	78.6667	28.6143	29.3286	29.3955	29.0905	23.2857	23.6571	23.7045	23.5381
1992	11	4	32.08	23.7667	8.31333	25.0045	30.8615	26.9857	27.4643	23.9905	25.681	24.5909	24.735	92.0952	65.6667	83.4091	79.6842	29.1143	29.2857	29.3455	29.195	23.5714	23.6429	23.6909	23.605
1992	11	5	32.5158	24.2571	8.25865	25.7455	31.3467	26.6286	27.5933	24.2571	25.8591	24.51	24.885	88.5714	63.8182	83	78.2105	29.2524	29.3727	29.175	29.27	23.6476	23.7	23.61	23.66
1992	11	6	32.0579	24.34	7.71789	25.6818	30.9467	27.2786	27.8071	24.2714	25.8318	25.0286	25.055	89.4762	66.8636	82.0952	79.6316	29.3905	29.7136	30.0238	29.71	23.7333	23.9091	24.081	23.9
1992	11	7	32.01	24.33	7.68	25.1682	31.1	27.25	27.6933	24.0455	25.9	25.0619	24.9714	90.8636	67.2727	81.3333	79.7	29.1364	29.9273	30	29.6381	23.5864	23.9864	24.0667	23.8381
1992	11	8	32.2316	23.4947	8.73684	25.3091	31.3	26.3733	27.3357	24.1364	25.9381	24.555	24.8421	90.8182	65	83.15	79.6111	29.2682	29.6524	29.205	29.2895	23.6682	23.8429	23.615	23.6526
1992	11	9	32.0684	23.9333	8.13509	25.3591	30.8333	26.8467	27.4714	24.1286	25.8818	24.6	24.8524	90.619	66.8636	82.5455	79.75	29.2333	29.8318	29.2545	29.4	23.6429	23.9136	23.6591	23.7143
1992	11	10	32.07	23.9	8.17	25.4864	30.7867	26.6929	27.4357	23.9955	25.8591	24.6909	24.8545	88.5909	66.3636	82.5909	79.1905	28.7545	29.6909	29.4136	29.2955	23.3773	23.8727	23.7545	23.6545
1992	11	11	32.41	24.1762	8.23381	25.4045	31.1867	26.98	27.8	23.9727	25.9636	24.7409	24.8909	88.6818	64.8182	81.5455	78.5238	28.7636	29.7045	29.4227	29.2818	23.3864	23.8864	23.7273	23.6773
1992	11	12	32.7	23.9143	8.78571	25.6955	30.6667	26.8857	27.56	24.1409	25.6143	24.35	24.7333	87.9091	65.5	79.5	77.7143	28.9818	29.0955	28.5136	28.8727	23.5	23.5636	23.2273	23.4409
1992	11	13	31.95	24.1	7.85	25.3955	30.7571	26.5867	27.2667	23.7818	25.6409	24.5364	24.65	87.9091	65.3636	80.8182	78.2857	28.35	29.1545	28.9636	28.8273	23.1364	23.5773	23.4864	23.4091
1992	11	14	32.49	24	8.49	25.1	30.9533	26.8571	27.45	23.6364	25.7273	24.7714	24.7143	89.1429	65.2273	80.7143	78.5263	28.3333	29.2955	29.3667	29.045	23.1476	23.6682	23.6952	23.525
1992	11	15	31.905	24.0737	7.83132	25.2455	30.52	26.8929	27.35	23.7952	25.5591	24.655	24.665	89.3333	65.9091	80.7	78.6842	28.5048	29.0682	29.175	28.895	23.2143	23.5182	23.615	23.43
1992	11	16	32.0905	23.95	8.14048	25.4364	30.44	26.52	27.2267	23.9	25.6682	24.3095	24.605	87.9	67.7273	81.0952	79.1	28.6381	29.45	28.6286	28.8667	23.2952	23.7455	23.2524	23.4238
1992	11	17	31.995	24.219	7.77595	25.4091	30.7333	27.0357	27.5286	23.9045	25.5909	24.6286	24.7286	88.4545	65.9091	80.95	78.6842	28.6227	29.0955	29.25	28.97	23.2864	23.5545	23.65	23.48
1992	11	18	31.8632	22.8	9.06316	24.6273	30.6067	26.65	27.2357	23.5571	25.4818	24.4952	24.5737	89.95	65.4545	81.4286	78.55	28.0227	28.8409	28.9381	28.581	22.9136	23.4	23.4667	23.2429
1992	11	19	31.99	23.7429	8.24714	25.0091	30.7071	26.6667	27.26	23.5273	25.4864	24.4045	24.4682	87.8636	65.381	81.3182	78.2	27.9136	28.8619	28.7636	28.619	22.8818	23.3952	23.3545	23.281
1992	11	20	32.2474	23.9895	8.25789	25.2857	29.8308	26.2714	26.9462	23.7048	25.4762	24.2952	24.4857	88.1905	67.8095	79.8571	78.35	28.2476	29.0381	28.3619	28.5476	23.0857	23.5048	23.1381	23.2524
1992	11	21	32.0316	24.075	7.95658	25.2286	30.7417	26.1385	27.0385	23.825	25.52	24.29	24.5421	88.6	65.7	81.3158	78.5556	28.49	28.99	28.585	28.6421	23.21	23.49	23.27	23.3
1992	11	22	32.09	23.9857	8.10429	24.6727	30.5429	26.7857	27.1462	23.55	25.5818	24.6619	23.5227	90.2381	66.2727	79.8095	78.55	28.2182	29.1182	29.0667	28.7857	23.0409	23.5636	23.5286	23.381
1992	11	23	31.995	23.8684	8.12658	25.1409	30.5786	26.5846	27.2929	23.6682	25.3864	24.3762	24.495	87.5714	66.8182	80	78.35	28.1682	28.8636	28.5619	28.5762	23.0273	23.4227	23.2524	23.2619
1992	11	24	31.8158	23.9842	7.83158	25.2545	30.7	26.95	27.4154	23.755	25.5381	24.4619	24.6222	88.6	65.2381	79.381	77.8235	28.36	28.9048	28.681	28.7	23.16	23.4286	23.3143	23.3222
1992	11	25	31.62	23.9048	7.71524	25.0591	30.4133	26.6786	27.1929	23.5091	25.2095	24.4619	24.44	88	66.5238	80.9048	78.4737	27.8636	28.7476	28.8333	28.55	22.8636	23.3571	23.4286	23.26
1992	11	26	31.415	23.819	7.59595	25.3955	30.2867	26.5714	27.1214	23.7636	25.4	24.3857	24.5476	87.3636	67.1818	81.1905	78.75	28.2682	28.9182	28.7429	28.7	23.0955	23.4409	23.3619	23.3238
1992	11	27	31.735	23.6524	8.08262	25.3727	30.5	26.7067	27.3	23.6	25.7	24.2955	24.56	86.2727	68	79.8636	78.4211	27.8909	29.6	28.4409	28.7	22.8773	23.755	23.1636	23.295
1992	11	28	31.73	23.7095	8.02048	25.3455	30.78	26.36	27.18	23.5	25.4864	24.1636	24.3818	85.0455	64.7273	81.0909	77	27.4227	28.4909	28.3545	28.0818	22.5682	23.1318	23.0773	22.9364
1992	11	29	31.365	23.3905	7.97452	25.0364	30.0533	26.16	26.7286	23.3909	25.0857	24.0273	24.2	86.05	66.9048	81.9545	79	27.5864	28.3571	28.1727	28.0905	22.6773	23.0286	22.9955	22.9286
1992	11	30	31.32	23.3667	7.95333	24.7727	29.8231	26.2733	26.9231	22.9773	25.04	23.8773	23.97	87.1364	68.7	79.3	78.9444	26.8818	28.42	27.9	27.7895	22.2545	23.08	22.8286	22.7579
1992	12	1	31.8143	23.4227	8.39156	24.7	30.3353	26.5706	27.0438	23.213	25.2045	24.2381	24.22	87.9091	65.5	80.5714	78.15	27.4391	28.4091	28.4	28.1524	22.587	23.0864	23.1476	22.9762
1992	12	2	31.7842	23.2333	8.55088	24.487	30.1687	26.0529	26.8062	23.187	25.1909	23.8364	24.0682	89.7826	66.5238	80.4545	78.0526	27.5304	28.5429	27.6864	27.9	22.6435	23.1429	22.7409	22.8286
1992	12	3	31.42	23.1348	8.28522	24.6043	29.9765	25.8867	26.5571	23.0304	25.0565	23.8	23.9632	87.8261	66.0909	82.5789	78.6875	27.0565	28.2909	27.8474	27.7167	22.3739	23.0045	22.8263	22.7056
1992	12	4	31.3	23.2818	8.01818	24.4	29.3625	26.4353	26.7214	23	24.8818	23.8182	22.8182	88.6667	67.7143	76.5	77.1667	27.1636	28.1952	27.2455	27.415	22.4045	22.9286	22.4091	22.505
1992	12	5	31.619	23.2273	8.39177	24.7522	30.3	25.9667	26.6833	22.9739	25.2348	23.8348	23.95	85.5455	65.2273	80.3913	77.75	26.8217	28.3864	27.6826	27.6409	22.2087	23.0591	22.713	22.6682
1992	12	6	31.9333	23.4636	8.4697	24.5043	30.3167	26.3	26.8235	23.0783	25.3565	24.119	24.165	87.8182	65.087	78.9048	77.8421	27.2087	28.5696	28.0333	27.9571	22.4391	23.1783	22.9238	22.8524
1992	12	7	31.635	23.7905	7.84452	25.1	30.0167	26.4937	26.9529	23.6435	25.2348	23.9591	23.2609	88.1364	66.6087	79.9091	78.2	28.1826	28.5217	27.8455	28.15	23.0304	23.2	22.8318	23.0045
1992	12	8	31.4571	23.9591	7.49805	25.1304	29.5722	26.3062	26.85	23.5182	24.9286	24.0143	24.1833	86.5238	66.1818	79.6	78.1176	27.8227	27.8818	28	27.955	22.8227	22.7864	22.919	22.87
1992	12	9	31.1591	23.8913	7.26779	25.113	29.4647	26.1625	26.6933	23.4565	25.0545	24.0381	24.155	87.1739	68.2273	79.6	79.2353	27.7261	28.7364	28.0619	28.205	22.7696	23.3045	22.9333	23.015
1992	12	10	31.3227	23.8087	7.51403	25.1913	29.6444	26.2529	26.9733	23.1478	25.1591	23.8273	24.1381	84.3478	66.3043	79.0476	77.2105	26.9391	27.9739	27.5136	27.4636	22.287	22.813	22.55	22.5455
1992	12	11	31.4455	23.8609	7.58458	25.1409	30.1111	26.5588	27.2385	23.1783	25.05	23.8909	24.0333	84.5909	65.9565	75.9524	76.0556	26.9273	28.3348	27.4091	27.619	22.2545	23.0261	22.5136	22.6333
1992	12	12	31.4429	23.8478	7.59503	25.2043	30.4222	26.3765	27.0687	23.3304	25.2087	23.8857	24.1048	85.5217	65.7826	77.381	76.6111	27.3565	28.5	27.5048	27.6524	22.5391	23.0826	22.5667	22.6524
1992	12	13	31.481	23.66	7.82095	24.8522	30.1778	26.1471	26.7625	23.2	24.9304	23.6286	23.8952	87.0435	64.6957	78.381	77.25	27.2957	27.7913	27.4182	27.6045	22.5	22.6913	22.55	22.6409
1992	12	14	31.3409	23.55	7.79091	24.6783	29.8563	26.2118	26.6125	22.8409	24.5217	23.5818	23.6	85.9545	63.1818	77.9545	76.2632	26.6261	26.7773	26.9591	26.7429	22.1043	22.1455	22.2909	22.1429
1992	12	15	31.6455	23.0727	8.57273	24.6174	30.3765	26.2588	26.8235	22.7435	24.4609	23.4136	23.5727	85.5217	60.8696	76.6818	74.6316	26.3478	26.4739	26.7409	26.5955	21.887	21.8783	22.1091	22.0091
1992	12	16	31.3682	23.0545	8.31364	24.5478	29.8222	26.8267	26.9438	22.7435	24.5364	23.781	23.695	85.7391	62.0952	78.2381	75.4375	26.4522	26.7476	27.5952	26.8368	21.9609	22.119	22.6	22.1684
1992	12	17	31.3409	23.1773	8.16364	24.6304	30.2706	26.7625	27.1375	22.8478	24.4667	23.8381	23.735	85.9565	62.3333	77.619	75.0588	26.613	26.6714	27.4714	26.88	22.087	22.081	22.5571	22.235
1992	12	18	31.5091	23.5429	7.96623	24.6783	30.2	26.5187	26.9765	22.8783	24.5636	23.8333	23.76	85.7391	61.7273	78.4762	75.3333	26.6739	26.7091	27.5182	26.8571	22.1087	22.1318	22.6091	22.2238
1992	12	19	31.9364	23.5304	8.40593	24.6696	30.4667	26.3882	27.0118	22.9	24.881	23.7273	23.86	85.7727	61.7619	76.7273	75.7059	26.7	27.2667	27.1182	27.065	22.1091	22.4571	22.3682	22.335
1992	12	20	31.4318	23.5261	7.90573	24.6783	30.1444	26.6471	27.1188	22.5955	24.5045	23.6545	23.535	83.8182	62	76.5455	74.5556	26.0318	26.6864	27.0545	26.46	21.6909	22.0682	22.2909	21.945
1992	12	21	31.9619	23.2571	8.70476	24.6409	30.6111	26.85	27.2733	22.7	24.6818	23.8095	23.7889	84.8	60.9524	76.381	74.8125	26.2905	26.9333	27.2857	26.8111	21.8571	22.2095	22.4381	22.1556
1992	12	22	31.7	23.3217	8.37826	24.7522	30.1944	26.5412	26.9812	23	24.6909	23.8043	23.8524	85.7273	62.9091	77.7727	76.6111	26.9348	27.1091	27.2818	26.9905	22.2609	22.3682	22.4773	22.2905
1992	12	23	31.9545	23.3136	8.64091	24.8739	30.8647	26.6222	27.2471	23.087	25.1455	23.5364	23.9619	86.1739	63.0909	76.4762	76.6316	27.0391	28.1	26.7652	27.381	22.3391	22.8952	22.1696	22.5143
1992	12	24	31.8409	23.0727	8.76818	24.5957	30.4056	26.7667	27.1389	22.7273	24.7087	23.8957	23.75	85.4545	61.7826	76.3043	75.1053	26.4227	27.0391	27.387	26.8591	21.9182	22.2348	22.5217	22.1864
1992	12	25	31.9045	23.4348	8.46976	24.7455	30.7056	26.65	27.25	23.213	24.8952	23.745	23.9444	86.8182	61.6667	76.3	75.0667	27.2091	27.319	27.165	27.0824	22.4364	22.4381	22.38	22.3176
1992	12	26	31.9545	23.487	8.46759	24.7435	30.5833	26.7235	27.1765	23.0391	24.7409	23.8909	23.8714	86.1739	60.7273	76.3636	75.0556	26.987	26.95	27.4136	27.0619	22.2957	22.25	22.5364	22.3429
1992	12	27	31.65	23.5524	8.09762	24.5	30.2211	26.3882	26.8938	23	24.8522	23.4682	23.8263	87.15	63.4783	76.2273	77.2105	27.1	27.5261	26.6773	27.3667	22.3636	22.5609	22.0455	22.5095
1992	12	28	31.6045	22.6095	8.99502	24.2636	30.2778	26.6765	26.9875	22.4455	24.5818	23.3545	23.43	85.5909	62.6818	75.6364	74.4211	25.9364	26.9591	26.4318	26.305	21.6364	22.2227	21.9273	21.86
1992	12	29	31.8545	22.7913	9.06324	24.2	30.5944	26.5778	26.8421	22.3609	24.6682	23.4435	23.4364	85.913	61.5909	76.0435	74.55	25.813	26.9636	26.613	26.3318	21.5696	22.2	22.0435	21.8682
1992	12	30	31.8864	23.115	8.77136	24.5174	30.7	26.5588	27.1125	22.5739	24.55	23.5143	23.505	84.7391	60.5455	75.619	73.0588	26.0696	26.6364	26.6619	26.31	21.7043	21.9773	22.0476	21.815
1992	12	31	31.9	23.3444	8.55556	24.4444	30.5818	26.5667	27.26	22.4278	24.0071	23.04	23.16	85.0556	59.5333	74.2	67	25.8722	25.5133	25.3571	25.3143	21.6056	21.3067	21.2429	21.2143

## Sheet: 1991
			Temperature			Temperature				Temperature				Relative Humidity				Pressure				Dew temperature
Year	Month	Day	Maximum	Minimum	Max-Min	1899-12-31 07:00:00	1899-12-31 13:00:00	1899-12-31 19:00:00	Average	1899-12-31 01:00:00	1899-12-31 13:00:00	1899-12-31 19:00:00	Average	1899-12-31 01:00:00	1899-12-31 13:00:00	1899-12-31 19:00:00	Average	1899-12-31 07:00:00	1899-12-31 13:00:00	1899-12-31 19:00:00	Average	1899-12-31 07:00:00	1899-12-31 13:00:00	1899-12-31 19:00:00	Average		Month	Taverage	Hraverage
1993	1	1	32.45	23.75	8.7	25.42	31.3333	26.4667	27.75	22.95	24.05	22.95	23.3	77.3333	51.8333	73.75	66.25	24.94	24.0667	25.18	25.175	21	20.35	21.1	21.1		January	27.1265	70.9736
1993	1	2	32.06	22.781	9.27905	24.9	30.2923	26.3727	27.1545	22.7667	24.04	23.3526	23.3389	83.4286	57.75	74.4211	71	26.219	25.18	26.2	25.6278	21.819	21.04	21.7579	21.3833		February	27.7545	68.2974
1993	1	3	31.6429	23.3571	8.28571	24.15	29.8462	26.28	26.5364	22.4818	24.6273	23.38	23.515	86.5	62.2273	74.6	75.1667	26.0136	26.7727	26.19	26.36	21.7091	22.0773	21.76	21.865		March	28.8161	67.1694
1993	1	4	31.5238	22.86	8.66381	24.0773	29.8077	26.58	26.83	22.4818	24.5	23.325	23.3579	86.5714	62.1364	72.8421	73.5882	26.0727	26.5455	26.1	26.2105	21.75	21.9273	21.7158	21.7632		April	28.2467	69.1139
1993	1	5	31.8286	23.1	8.72857	24.2955	30.0231	26.2182	26.6455	22.3909	24.6818	23.419	23.4905	84.7727	62	75	74.7222	25.7182	26.8682	26.4	26.385	21.4955	22.1545	21.9	21.89		May	27.7226	78.2924
1993	1	6	31.5762	23.2476	8.32857	24.5591	30	26.3308	26.7077	22.4318	24.3143	23.4045	23.3381	83.0909	61.2381	75.2727	73.5263	25.6182	26.1476	26.3864	25.9286	21.45	21.7095	21.9045	21.6095		June	29.1964	69.5667
1993	1	7	31.7368	23.4	8.33684	24.5136	30.3769	26.5846	26.9923	22.3682	24.4818	23.4318	23.4227	83	59.5909	73.7727	72.65	25.5364	26.1864	26.2818	25.9909	21.3636	21.7591	21.8318	21.6591		July	29.2129	67.3764
1993	1	8	31.619	23.4905	8.12857	24.8364	30.3154	26.1455	26.7917	22.519	24.2455	23.2952	23.395	82.381	60.0455	73.9524	73.8889	25.7048	25.8455	26.0476	26.075	21.4905	21.5091	21.681	21.695		August	29.1839	68.6774
1993	1	9	31.7048	23.1091	8.59567	24.2818	30.2769	26.7333	27.0273	22.1227	23.8818	22.9905	23.0476	83.6667	56.6818	70.1905	71.1053	25.2045	24.8136	25.1238	25.1143	21.1318	20.8182	21.0667	21.0429		September	27.9633	73.0667
1993	1	10	31.8333	23.09	8.74333	24.3909	30.2	26.425	26.88	22.0182	24.0136	22.9905	23.0524	81.0909	57.7273	70.1	70.7778	24.8273	25.1545	24.995	24.94	20.9	20.9909	21.03	20.92		October	28.2822	73.8306
1993	1	11	31.7	23.2381	8.4619	24.4591	30	26.5667	26.8455	22.1476	23.6619	22.6952	22.9	82.5238	56.1429	68.5714	69.7222	24.9773	24.319	24.4524	24.565	20.9955	20.4286	20.5333	20.64		November	27.2767	73.5667
1993	1	12	31.6429	23.3	8.34286	24.3818	29.9231	26.5909	26.76	22.2955	23.8273	22.73	22.8579	82.7143	58.6364	69.35	71.4737	25.4364	25.0182	24.57	25.13	21.3182	20.95	20.725	21.065		December	27.2297	70.6505
1993	1	13	31.9476	22.84	9.10762	24.0182	30.6462	26.7583	27.1364	22.1182	24.2	23.4	23.245	84.6364	57.7619	73.65	72.6471	25.3	25.4714	26.19	25.6053	21.2136	21.2429	21.765	21.3632
1993	1	14	32.1429	23.1182	9.02468	24.5636	31.025	26.9538	27.5083	22.2952	24.3095	23.1955	23.265	82.1905	57.4286	71.0455	71.2632	25.3682	25.6619	25.5909	25.5905	21.2818	21.3571	21.3818	21.3619
1993	1	15	31.8381	23.5273	8.31082	24.4136	30.75	26.9846	27.3667	22.3364	24.4762	23.0955	23.245	82.6667	59.0952	71.1818	72.5263	25.5136	26.1048	25.4227	25.781	21.3818	21.6857	21.2818	21.5095
1993	1	16	32.105	23.01	9.095	24.0955	30.1538	27.0333	27.1727	22.0182	24.0286	23.3762	23.205	83.9524	58.2273	72.05	72.1053	25	25.0818	26.0286	25.4095	21.0545	21.0545	21.6476	21.2762
1993	1	17	32.19	23.0095	9.18048	23.9864	30.3077	26.5538	26.825	21.8818	24.0682	22.8818	22.95	83.3182	56.9545	69.2727	70.6	24.7409	25.0591	24.7818	24.8545	20.8727	20.9818	20.8636	20.9091
1993	1	18	32.1667	23.0591	9.10758	24.019	30.2333	26.9167	26.9909	21.8	24.0091	23.0667	22.9667	81.5238	56.3182	69.1905	69.4737	24.481	24.9182	25.1238	24.8381	20.6714	20.9091	21.0762	20.8952
1993	1	19	32.0952	23.055	9.04024	24.2381	30.1692	26.85	26.99	21.85	24.1238	23.0429	22.9526	80.8	57.7619	69.381	70.3529	24.719	25.3619	25.081	25.2053	20.8286	21.2238	21.0905	21.1579
1993	1	20	32.0619	23.1091	8.95281	24.1818	30.8462	27.1833	27.3636	22.0864	24.1273	23.0524	23.1	83.0909	56.5	69.0476	70.1053	25.0818	25.1682	25.0762	25.1	21.0773	21.1091	21.0857	21.0905
1993	1	21	32.2095	23.1636	9.04589	24.3727	30.7231	27.1333	27.4364	22.0864	24.25	23.2476	23.1857	81.7273	57.1818	70.9524	70.7895	24.9591	25.4818	25.6143	25.2857	21.0045	21.2682	21.4	21.1857
1993	1	22	32.3714	23.2842	9.08722	24.4909	30.8692	26.8727	27.3167	22.3364	24.0955	23.0571	23.1333	82.8636	57	69.3333	70.2105	25.4864	25.1455	25.1	25.2	21.3364	21.0364	21.0905	21.119
1993	1	23	32.1619	23.3429	8.81905	24.3091	30.5583	27.0273	27.2455	22.2955	24.2182	23.2286	23.2667	83.4545	57.5909	68.95	71.2778	25.4818	25.4727	25.37	25.515	21.3318	21.2682	21.225	21.31
1993	1	24	32.215	23.29	8.925	24.3182	30.9833	27.0091	27.39	22.1909	23.82	22.9762	22.975	83	54.4	67.7	68.4706	25.2455	24.345	24.67	24.6158	21.1955	20.465	20.77	20.7368
1993	1	25	32.1429	23.0864	9.05649	24.1364	30.7846	26.9417	27.25	22.05	23.975	23.1	22.95	82.5714	55.381	71.35	70.1111	25.0545	24.7143	25.4762	24.955	21.0818	20.7571	21.3	20.96
1993	1	26	32.0333	23.21	8.82333	24.3136	30.7385	27.3	27.5	22.0955	23.8545	23.1368	23.1316	82.2273	55.5455	67.8421	70.2353	25.0455	24.6227	25.0526	25.1	21.0182	20.6773	21.0579	21.0316
1993	1	27	31.63	23.3143	8.31571	24.5182	29.9692	26.8167	27.0833	22.2714	23.6682	22.9619	23.0095	81.9524	56.4545	69.9524	70.7368	25.2952	24.3773	25.0571	25.0429	21.2048	20.4864	21.0143	21
1993	1	28	31.8667	23.6136	8.25303	24.6182	30.2167	27.05	27.2636	22.0773	23.681	23.095	23.035	80.0909	55.381	69.4	69.5556	24.7727	24.2476	25.205	24.925	20.9	20.4381	21.16	20.95
1993	1	29	31.8381	23.48	8.3581	24.6286	30.85	26.9167	27.375	21.9	23.5857	22.8	22.815	78.619	54.2381	68.5	67.5789	24.3333	23.9381	24.3524	24.2095	20.6095	20.1857	20.5333	20.4429
1993	1	30	32.3	23.5143	8.78571	24.6227	30.7538	26.95	27.3583	21.9182	23.8273	22.8905	22.9143	78.8182	54.3182	68.2857	68.1579	24.4091	24.3818	24.7333	24.619	20.6409	20.4682	20.7905	20.7143
1993	1	31	32.4333	23.2545	9.17879	24.2182	31.05	27.25	27.4273	21.9318	24.025	22.9762	22.975	81.8182	56.3	68.3333	70.1111	24.7273	24.66	24.8364	24.72	20.8318	20.67	20.8455	20.76
1993	2	1	32.3952	23.0182	9.37706	24.1045	30.5308	27.0769	27.2308	22.0682	24.0524	22.7864	23.0143	83.7727	55.5455	68	68.7826	25.1364	24.6591	24.5045	24.7682	21.0909	20.6909	20.6591	20.8136
1993	2	2	32.3905	23.1318	9.25866	24.2773	30.9833	27.1667	27.5091	22.1727	24.185	22.9857	23.1526	82.5238	56	68.5714	69.6842	25.3136	25.19	24.9381	25.195	21.1773	21.015	20.9714	21.095
1993	2	3	32.54	23.0857	9.45429	24.4095	31.4333	27.2909	27.76	22.0524	23.9524	23.04	23.0263	81.15	55.5238	67.55	68.0556	24.8762	25.1619	24.935	24.9842	20.9095	21.0429	20.915	20.9526
1993	2	4	32.1238	23.681	8.44286	24.6238	30.7286	27.3333	27.6909	22.2	24.2762	23.2381	23.281	81.1429	58.3333	68.7619	70.1	25.1381	25.719	25.4048	25.575	21.0905	21.4048	21.2286	21.35
1993	2	5	32.2095	23.3714	8.8381	24.4364	31.0385	27.4545	27.77	22.3227	24.2476	23.2053	23.2167	82.3333	58.381	68	70.2632	25.5045	25.7381	25.2632	25.7	21.35	21.4476	21.1632	21.4526
1993	2	6	32.3762	23.0905	9.28571	24.2182	31.4	27.6	27.7909	22	24.1095	23.205	23.0368	81.5238	55.381	67.75	69.1579	24.9	25.0333	25.245	25.19	20.9455	20.9524	21.13	21.09
1993	2	7	32.3048	23.5381	8.76667	24.4318	30.5692	27.625	27.7	22.3	24.135	23.3048	22.9444	81.35	60	69.0952	71.6111	25.4273	25.7316	25.5429	25.6526	21.2909	21.3947	21.3333	21.3842
1993	2	8	32.08	23.6909	8.38909	24.6095	30.9	27.3091	27.4417	22.481	24.3333	23.4286	23.419	83.1429	58.4286	70.8421	70.8	25.7381	25.7238	25.6	25.6952	21.5	21.4143	21.3714	21.4238
1993	2	9	32.2952	23.3773	8.91797	24.5091	30.6769	27.3333	27.4667	22.3545	24.2182	23.2143	23.3667	83.0455	57.8636	69.2857	70.35	25.5182	25.4727	25.3571	25.6429	21.3591	21.2636	21.2762	21.4429
1993	2	10	32.3381	23.4	8.9381	24.2636	31.0385	27.3818	27.4	22.3	24.2	23.2762	23.3048	84.2727	57.4545	69.3333	70.3	25.5682	25.2273	25.481	25.4762	21.4091	21.1455	21.3476	21.3476
1993	2	11	32.2952	23.3955	8.89978	24.4773	30.6923	27.475	27.4091	22.1773	24.1364	23.1048	23.1952	81.8182	58.5	67.7143	69.05	25.0773	25.4682	24.8238	25.2	21.0909	21.3273	20.9286	21.1762
1993	2	12	32.6905	23.4952	9.19524	24.5429	30.7615	27.6333	27.7455	22.3286	24.2727	23.3619	23.385	82.5238	56.7273	67.8571	69.0526	25.4048	25.4273	25.3857	25.515	21.3	21.3182	21.2952	21.365
1993	2	13	32.5905	23.7227	8.86775	24.5727	31.3	27.8364	28.08	22.3091	24.2136	23.4	23.425	82.1364	56.8636	67.7895	68.9474	25.3636	25.3619	25.54	25.6211	21.2727	21.2286	21.39	21.4368
1993	2	14	32.48	23.5524	8.92762	24.4591	31.35	27.5909	27.87	22.2136	24.0905	23.415	23.4211	82.3182	55.381	67	68.4211	25.2136	24.9571	25.415	25.5	21.1864	20.9524	21.3	21.3579
1993	2	15	32.8952	23.519	9.37619	24.5955	30.5385	26.9615	27.1769	22.0727	24.1227	22.9727	23.0545	80.0455	55.9545	66.6364	67.4286	24.8	25.0955	24.7409	24.8773	20.8818	21.0545	20.7727	20.8955
1993	2	16	32.755	23.6714	9.08357	24.3857	30.9308	27.65	27.7545	21.9905	24.1455	23.485	23.3474	81	55.6818	67.55	68	24.7905	25.2227	25.675	25.4368	20.8524	21.0591	21.415	21.2526
1993	2	17	33.0095	23.765	9.24452	24.6182	31.9917	27.9167	28.2273	22.2	24.3048	22.9619	23.1714	81.5238	54	64.2381	66.6	25.0773	25.1095	24.3619	24.8762	21.05	21.0286	20.5714	20.9048
1993	2	18	32.4476	23.4095	9.0381	24.1955	31.3692	27.6667	27.8182	21.9091	24.0727	22.781	22.9714	82.1429	54.7273	64.9524	67.8	24.7818	24.8136	24.1857	24.7143	20.8682	20.8455	20.4714	20.7952
1993	2	19	32.5095	23.3227	9.1868	24.2136	31.7538	28.2167	28.1455	21.7318	23.7818	22.7316	22.7421	80.0455	52.7273	62	65.15	24.2136	24.0864	23.5429	23.9286	20.5045	20.3318	20.0381	20.2857
1993	2	20	32.719	23.4762	9.24286	24.4273	31.5154	27.6	27.7545	21.9773	24.2714	22.819	23.03	80.5909	54.0476	64.2857	66.5263	24.6818	25.1429	24.1571	24.685	20.8227	21.0571	20.419	20.765
1993	2	21	32.7905	23.69	9.10048	24.5	31.1	28.175	28.0091	22.1182	23.9238	22.76	22.9737	81.1818	54.6667	62.85	66.7895	24.9545	24.4905	23.9381	24.495	21.0136	20.6476	20.2667	20.66
1993	2	22	33.38	23.6182	9.76182	24.55	31.5769	27.7273	27.85	21.9136	24.2	23	23.105	79.3636	52.5	63.85	65.35	24.4182	24.6273	24.32	24.545	20.6682	20.7	20.56	20.705
1993	2	23	33.5143	23.7524	9.7619	24.6909	31.6667	28.3	28.2364	22.0818	24.3857	23.4143	23.3	79.4545	53.2381	65.0476	65.9	24.7	25.0333	25.2095	24.9952	20.8818	20.9429	21.1333	20.9762
1993	2	24	32.465	23.9909	8.47409	25.1714	30.7091	27.975	27.9091	22.7632	24.5	23.3619	23.6111	82.7895	57.5714	66	68.5263	26.0333	25.9286	25.1619	25.75	21.7048	21.5762	21.1095	21.485
1993	2	25	32.9667	23.8952	9.07143	24.6714	31.1167	27.4923	27.725	22.5238	24.35	23.3045	23.4238	82.619	58.2273	65.9545	69.2	25.7095	26.3364	25.1045	25.8048	21.5095	21.8045	21.0636	21.5095
1993	2	26	33.2316	23.7455	9.48612	24.5773	30.6083	28	27.98	22.3591	24.3048	23.25	23.28	82.4091	55.7143	63.45	66.3684	25.4409	25.3381	24.735	25.045	21.3409	21.1571	20.8	21.015
1993	2	27	33.1524	23.7364	9.41602	24.7857	31.6583	27.6692	27.8833	22.5381	24.519	23.1905	23.425	82.1905	54.6667	63.65	67.2632	25.7095	25.5333	24.5667	25.175	21.4952	21.3381	20.7095	21.135
1993	2	28	32.8381	23.8455	8.99264	24.6909	31.4615	27.55	27.7909	22.4238	24.2524	23.0905	23.2737	82.381	53.9545	63.95	66.85	25.4864	24.9909	24.4905	24.9857	21.3591	21.0273	20.6905	21.0286
1993	3	1	33.6	21.2	12.4	24.6	32.4	27.6	28.1	21.6	23.4	21.4	22.1	77	47	58	66.3529	23.8	22.8	21.4	22.7	20.3	19.6	18.6	19.5
1993	3	2	33.4	22.4	11	24.2	31.6	25	26.5	21.8	23.6	21.8	22.4	81	51	76	67.4737	24.5	23.8	24	24.1	20.8	20.3	20.4	20.5
1993	3	3	33.4	21.6	11.8	26.2	32.4	27.2	28.3	21.6	25	21.4	22.7	67	55	60	68.2105	22.7	26.8	21.6	23.7	19.6	22.2	18.8	20.2
1993	3	4	35.6	23.4	12.2	25.4	35.2	27.2	28.8	21.2	25	22.4	22.9	69	44	66	68.35	22.4	24.9	23.9	23.7	19.3	21	20.4	20.2
1993	3	5	33	22.6	10.4	24.8	32.2	28.6	28.5	22.2	24	22.4	22.9	80	51	59	68.8333	25	24.4	23	24.1	21.1	20.7	19.7	20.5
1993	3	6	32.2	20	12.2	25.2	30.4	28.2	28	22.4	23.8	21.4	22.5	79	58	55	68.1765	25.2	25.1	21	23.8	21.2	21.2	18.3	20.2
1993	3	7	34.6	22	12.6	26	33.4	28.6	29.2	22.4	24.8	22.7	23.3	74	50	61	68.7368	24.7	25.6	23.7	24.7	20.9	21.5	20.2	20.9
1993	3	8	33.8	23.8	10	26.4	33.4	27.8	28.9	22.8	23.8	22	22.9	74	45	61	68.3889	25.4	23.1	22.6	23.7	21.3	19.8	19.5	20.2
1993	3	9	34	20.2	13.8	26.4	32.2	28.4	28.9	21.6	24.2	22.8	22.9	66	52	62	69.2353	22.6	24.9	24	23.9	19.5	21	20.5	20.3
1993	3	10	33.4	18.6	14.8	25	31.2	27	27.5	23.4	24.8	22.6	23.6	88	60	69	68.6471	27.7	27.1	24.5	26.4	22.8	22.4	20.8	22
1993	3	11	37.8	23.4	14.4	26.8	37.2	28.4	30.2	23.8	26	23.8	24.5	78	41	68	67.3889	27.5	26.2	26.4	26.7	22.6	21.9	22	22.2
1993	3	12	38	22.2	15.8	27.2	37.8	28.2	30.4	23.4	26.2	24.2	24.6	73	40	72	68.5	26.3	26.3	27.5	26.7	21.9	21.9	22.7	22.2
1993	3	13	40	25.8	14.2	28.6	39	27	30.4	23.6	25.2	24.4	24.4	66	33	81	68.3889	25.8	22.9	28.8	25.9	21.6	19.7	23.4	21.6
1993	3	14	37	25.4	11.6	26.2	35.8	28.8	29.9	23.4	26.4	24.6	24.8	79	48	71	66.8125	26.9	28.2	28.1	27.7	22.3	23.1	23	22.8
1993	3	15	33.4	21.4	12	25.4	32.6	28.2	28.6	23.2	24.8	22.4	23.5	83	53	61	67.2778	27	26.1	23.2	25.4	22.3	21.8	19.9	21.4
1993	3	16	32.2	21.6	10.6	25.4	31.6	27.6	28	23.2	23.2	22.2	22.9	83	49	63	68.2632	27	22.9	23.2	24.3	22.3	19.7	19.9	20.6
1993	3	17	35.8	18.6	17.2	26.6	34.6	28.4	29.5	21.2	24.2	22.4	22.6	62	42	60	65.2353	21.6	23.3	23.1	22.7	18.7	20	19.8	19.5
1993	3	18	38.2	23.8	14.4	26	34.2	29.8	30	22.2	24.2	23.6	23.3	72	44	60	65.2222	24.2	23.6	25	24.3	20.6	20.1	21.1	20.6
1993	3	19	35.8	21.4	14.4	25.6	34.8	28.45	29.5	22.4	24.8	23.6	23.6	76	50	63.8571	63.375	25	27.7	25.7	26.1	21.1	22.8	21.5	21.8
1993	3	20	34.2	21	13.2	26.2	33	28.4	29	22.6	24.2	22.8	23.2	74	48	62	67.4211	25	24.4	24	24.5	21.1	20.7	20.5	20.7
1993	3	21	32	22.2	9.8	26.4	30.4	27.8	28.1	22.6	24.4	23.4	23.5	72	61	69	66.9474	24.9	26.6	25.9	25.8	21	22.1	21.6	21.6
1993	3	22	32.2	20.8	11.4	25.8	30.4	27.4	27.8	22.8	24.6	24.2	23.9	78	62	77	68	25.8	27.1	28.1	27	21.6	22.4	23	22.3
1993	3	23	30.2	21.8	8.4	26.2	28.2	27	27.1	22.6	23.4	23.8	23.3	74	67	77	67	25	25.6	27.4	26	21.1	21.5	22.6	21.7
1993	3	24	31	22	9	25.4	30.2	27.6	27.7	21.8	23.4	22	22.4	73	57	62	67.1111	23.7	24.3	22.7	23.6	20.2	20.6	19.5	20.1
1993	3	25	34	23.2	10.8	24.8	33.6	28.2	28.7	21.2	23.6	22	22.3	73	43	58	66	22.8	22.5	22.3	22.5	19.6	19.4	19.3	19.4
1993	3	26	35	22	13	25.3	34	29.2	29.4	22.4	24.4	23.4	23.4	78	46	62	67	25.2	24.2	24.9	24.8	21.2	20.6	21.1	20.9
1993	3	27	35.4	21.6	13.8	26.4	34.4	28.8	29.6	23	24.6	23.2	23.6	75	45	62	67	25.8	24.4	24.7	25	21.6	20.7	20.9	21.1
1993	3	28	34.6	20.2	14.4	27.2	33.8	29	29.8	22.6	23.8	23.4	23.3	68	43	63	65.3889	24.4	22.9	25.1	24.1	20.7	19.6	21.1	20.5
1993	3	29	35	20.8	14.2	26.8	34	28.6	29.5	23.4	25.2	23.8	24.1	75	49	67	66.5	26.5	26.2	26.3	26.3	22.1	21.9	21.9	22
1993	3	30	33	22.8	10.2	26.2	32.4	27	28.2	23.6	25	23.6	24.1	81	55	75	65.125	27.4	26.8	26.9	27	22.6	22.2	22.3	22.4
1993	3	31	35	24.8	10.2	26	34	28.4	29.2	22.6	25	22.8	23.5	75	48	62	65.8889	25.2	25.7	24	25	21.2	21.6	20.5	21.1
1993	4	1	34.8	21.6	13.2	26.4	32	29	29.1	23	24.8	23.6	23.8	75	56	64	64.6316	25.8	26.5	25.5	26	21.6	22.1	21.4	21.7
1993	4	2	34.4	23.4	11	27	33.6	28.4	29.3	22.8	25.2	23.6	23.9	70	51	67	66	25	26.5	25.9	25.8	21.1	22	21.7	21.6
1993	4	3	32.6	23	9.6	27.8	29.8	27.8	28.3	22.6	23.6	23.6	23.3	64	60	71	67.75	24	25	26.3	25.1	20.4	21.1	21.9	21.2
1993	4	4	32.6	24.8	7.8	27	30.2	27.9	28.3	22.6	23.8	22.8	23.1	69	59	65	68.5882	24.5	25.2	24.4	24.7	20.8	21.2	20.7	20.9
1993	4	5	34.2	21.6	12.6	26.6	32.4	27.8	28.6	22.2	24.4	22.4	23	69	52	63	67.2353	23.8	25.3	23.5	24.2	20.3	21.3	20.1	20.6
1993	4	6	34.8	20.2	14.6	26.6	33.2	28.4	29.1	22.4	25.2	23.4	23.7	70	53	66	70.5556	24.3	26.8	25.5	25.5	20.6	22.2	21.4	21.4
1993	4	7	33.6	21.6	12	26.2	32.6	29.2	29.3	23	24.8	24.6	24.1	76	53	69	68	26	26.1	27.9	26.7	21.7	21.8	22.9	22.1
1993	4	8	34.4	20.2	14.2	26.4	33.6	24	27	23.8	25	23.4	24.1	81	50	95	68.9444	27.7	26	28.4	27.4	22.8	21.7	23.2	22.6
1993	4	9	34.4	22.8	11.6	25	34	27.8	28.6	24.2	25.6	24.2	24.7	94	51	74	66.5294	29.7	27.3	27.8	28.2	23.9	22.5	22.8	23.1
1993	4	10	35.2	22.4	12.8	26.2	33.8	29.8	29.9	24.8	25.2	23.8	24.6	89	50	61	68.3333	30.4	26.4	25.5	27.4	24.3	22	21.4	22.6
1993	4	11	35	22.8	12.2	27.8	34.4	27.6	29.4	24.6	25.8	24.4	24.9	77	51	77	66.1765	28.8	27.5	28.4	28.3	23.4	22.7	23.2	23.1
1993	4	12	35.4	22.2	13.2	26.2	34.2	29.2	29.7	24.2	25.8	25	25	85	51	71	68	28.9	27.7	28.9	28.5	23.5	22.7	23.5	23.2
1993	4	13	35.8	22.4	13.4	27	34	23.8	27.1	24.8	25.6	23	24.5	84	51	93	76	29.8	27.3	27.6	28.2	24	22.5	22.7	23.1
1993	4	14	35.6	20.6	15	25	35	23.2	26.6	23.4	25.6	22.6	23.9	88	47	95	68.4118	27.7	26.6	27	27.1	22.8	22.1	22.4	22.4
1993	4	15	35.4	19.8	15.6	25.2	34.2	25.8	27.8	23	26.2	24.8	24.7	83	53	92	68	26.6	28.7	30.6	28.7	22.1	23.4	24.4	23.3
1993	4	16	35.8	21.2	14.6	26.4	34	24.2	27.2	24.6	25.8	23.8	24.7	86	52	97	67.2222	29.7	27.8	29.2	28.9	23.9	22.8	23.7	23.5
1993	4	17	35.2	19.2	16	24.8	34.6	23.2	26.5	23.6	25.4	22.6	23.9	91	48	95	69.1667	28.3	26.3	27	27.2	23.1	22	22.4	22.5
1993	4	18	34.2	20.2	14	25.6	33	24.6	27	24.4	25.2	23.4	24.3	91	53	90	70.5294	29.8	26.9	28	28.2	24	22.3	22.9	23.1
1993	4	19	34.4	20.4	14	24.5	33.4	26	27.5	23.2	24.6	23.8	23.9	90	49	83	74	27.6	25.1	28	26.9	22.7	21.2	23	22.3
1993	4	20	34.4	19.8	14.6	25.8	32.6	26	27.6	24.8	26	24.4	25.1	92	59	88	69.4375	30.6	29.2	29.5	29.8	24.4	23.7	23.8	24
1993	4	21	33.8	21.2	12.6	27	33.4	24.2	27.2	24.6	26.6	23.6	24.9	82	59	95	69.5882	29.3	30.3	28.7	29.5	23.7	24.3	23.4	23.8
1993	4	22	34.8	20.4	14.4	26.4	33.6	28.6	29.3	24.8	26.8	25.2	25.6	88	59	76	74	30.2	30.7	29.8	30.2	24.2	24.5	24	24.2
1993	4	23	33.4	20.8	12.6	28	33.2	29.6	30.1	25.2	26.8	25.6	25.9	80	61	73	71	30.2	31	30.2	30.4	24.2	24.6	24.2	24.3
1993	4	24	33.6	20.6	13	26.4	32.2	27.8	28.5	24.6	25.4	24	24.7	86	58	73	70.8333	29.7	27.9	27.3	28.3	23.9	22.9	22.5	23.1
1993	4	25	32.8	18.6	14.2	26.6	31.2	27.8	28.4	22	24.2	22.8	23	67	56	65	69.4737	23.4	25.6	24.4	24.5	20	21.5	20.7	20.7
1993	4	26	33.8	18.2	15.6	25.8	32	29.4	29.1	23	24	24.2	23.7	79	52	65	71.6111	26.2	24.5	26.7	25.8	21.9	20.8	22.2	21.6
1993	4	27	33.4	18	15.4	25.8	32	27.8	28.3	23.8	24.8	23.4	24	85	56	68.7619	69.8421	28.1	26.5	34.5	29.7	23	22.1	26.4	23.8
1993	4	28	32.6	21.8	10.8	25.4	32	24.4	26.5	24	25.8	23.8	24.5	89	61	95	67.8889	28.9	29.1	29.1	29	23.5	23.6	23.6	23.5
1993	4	29	31.6	17.8	13.8	24.2	30.8	27.2	27.4	22.8	25.8	24.2	24.3	89	67	78	67.5	26.8	29.9	28.2	28.3	22.2	24	23.1	23.1
1993	4	30	33.4	19.8	13.6	27.4	32.2	27.6	28.7	24.4	26	24.8	25.1	78	61	80	68.1667	28.6	29.5	29.4	29.2	23.3	23.8	23.8	23.6
1993	5	1	33.8	18.4	15.4	27	33.2	28	29	24.8	26.5	24.2	25.2	84	59	73	69.5556	29.8	30.2	27.7	29.2	24	24.2	22.8	23.7
1993	5	2	32.8	17.8	15	27.2	30.6	28	28.5	24.6	25.2	24.4	24.7	81	65	75	70.2632	29.2	28.5	28.2	28.6	23.6	23.2	23.1	23.3
1993	5	3	35	21.8	13.2	27.4	34.2	28.4	29.6	24.2	25.2	24.8	24.7	77	49	75	73.3684	28.1	26.1	28.9	27.7	23	21.8	23.5	22.8
1993	5	4	33.4	22.2	11.2	27.2	32	28.4	29	24.6	25.4	23.4	24.5	81	59	66	73.6	29.2	28.1	25.5	27.6	23.6	23	21.4	22.7
1993	5	5	34	16.6	17.4	27.4	33.2	28.9	29.6	24	25.2	23.6	24.3	76	53	64	73.2	27.6	26.8	25.6	26.6	22.7	22.2	21.5	22.1
1993	5	6	33.6	22.4	11.2	26.8	32.6	29	29.3	24	25.6	24.2	24.6	79	57	67	72.8	28	28.2	27	27.7	22.9	23.1	22.4	22.8
1993	5	7	33.6	20.4	13.2	25.6	33	26.4	27.9	24.2	26.2	24.4	24.9	89	59	85	72.6316	29.3	29.5	29.2	29.3	23.7	23.8	23.7	23.7
1993	5	8	35.4	21.4	14	27.2	33	25	27.5	24.6	25.8	23.6	24.7	81	57	89	76	29.2	28.4	28.2	28.6	23.6	23.2	23.1	23.3
1993	5	9	34.4	20.4	14	24.8	33.4	24.6	26.9	24.2	26	23.4	24.5	95	56	90	81	29.8	28.7	28	28.8	24	23.4	22.9	23.4
1993	5	10	30	19.8	10.2	24.6	29	24.4	25.6	23.8	25.6	23.8	24.4	94	76	95	71.7647	28.9	30.6	29.1	29.5	23.5	24.4	23.6	23.8
1993	5	11	33.6	20.2	13.4	24.4	31.6	27.2	27.6	23.6	25.2	24.8	24.5	94	60	82	79	28.6	27.8	29.7	28.7	23.3	22.8	23.9	23.4
1993	5	12	35.2	20.3	14.9	24.6	33.6	27.8	28.4	23.6	26	24.6	24.7	92	55	77	75	28.5	28.6	28.8	28.6	23.2	23.3	23.4	23.3
1993	5	13	35.6	20	15.6	26	33.2	26	27.8	24.6	26	23.4	24.7	89	57	81	71.5294	30	28.8	27	28.6	24.1	23.4	22.4	23.3
1993	5	14	31.2	21	10.2	24.6	29.2	28.2	27.6	23.4	25	25.4	24.6	90	71	80	81	28	28.9	30.6	29.1	22.9	23.5	24.4	23.6
1993	5	15	35.4	23.8	11.6	27.2	34.6	28.6	29.8	23.8	26	24.6	24.8	76	84	72.5263	73.3529	27.2	46.2	28.3	33.9	22.5	31.5	23.1	25.7
1993	5	16	36.2	21.8	14.4	26.8	35.2	28.6	29.8	24.8	26.6	25.4	25.6	85	51	77	71	30	29.1	30.3	29.8	24.1	23.6	24.3	24
1993	5	17	37	24.8	12.2	28.2	35.4	24.8	28.3	25.6	27.8	23.4	25.6	81	56	89	76	31.1	32.3	27.8	30.4	24.7	25.3	22.9	24.3
1993	5	18	32	19.8	12.2	25.2	31.8	25.2	26.9	24.4	26.8	24	25.1	94	68	91	84	30	31.9	29	30.3	24.1	25.1	23.6	24.3
1993	5	19	34.2	21.4	12.8	25	33	27.2	28.1	23.6	26.6	24.4	24.9	89	61	80	76	28.2	30.6	28.7	29.2	23.1	24.4	23.4	23.6
1993	5	20	35	19.8	15.2	25.4	34.2	25	27.4	24.2	25.8	23.8	24.6	91	51	91	78	29.4	27.7	28.7	28.6	23.8	22.7	23.3	23.3
1993	5	21	32.6	20.2	12.4	25.6	30.8	25	26.6	24	25.4	24.2	24.5	88	65	94	82	28.8	28.9	29.7	29.1	23.4	23.5	23.9	23.6
1993	5	22	33.4	22	11.4	26.2	30.8	24.6	26.5	24.8	26.4	23.6	24.9	89	71	92	84	30.4	31.5	28.5	30.1	24.3	24.9	23.2	24.1
1993	5	23	32.8	19.2	13.6	26.2	32	28.6	28.9	25.2	27.2	26.2	26.2	92	69	83	81	31.4	32.9	32.4	32.2	24.9	25.6	25.4	25.3
1993	5	24	31.4	19	12.4	26.6	29.5	28.9385	28.1	24.2	25.6	25.2	25	82	80	79	80	28.6	30.7	30.1	29.8	23.3	24.5	24.1	24
1993	5	25	31.4	18	13.4	24.4	29.8	25.2	26.1	23.8	26.2	24	24.7	95	75	91	87	29.1	31.6	29	29.9	23.6	25	23.6	24
1993	5	26	27	19.2	7.8	22.8	26.3	27.575	24.8	22.4	23	24.2	23.2	97	91	94	94	26.8	27.3	29.7	27.9	22.2	22.5	23.9	22.9
1993	5	27	33	20.4	12.6	26.2	32.2	25.2	27.2	24.4	26	24.2	24.9	86	61	92	80	29.4	29.5	29.5	29.5	23.7	23.8	23.8	23.8
1993	5	28	33	20.6	12.4	27.6	26.8	27.8692	25.9	25.4	24.4	24	24.6	84	97	95	92	31	30.2	29.4	30.2	24.6	24.2	23.8	24.2
1993	5	29	33.2	20.6	12.6	24.8	31.8	25.4	26.8	24.4	26.4	24.2	25	97	66	91	84	30.3	30.8	29.4	30.2	24.3	24.6	23.8	24.2
1993	5	30	31.8	20.6	11.2	26	31	25.6	27	24.8	25.6	24.2	24.9	91	65	89	82	30.5	29.2	29.3	29.7	24.4	23.7	23.7	23.9
1993	5	31	33.6	23.6	10	25.2	32	25.2	26.9	24.6	26.4	23.6	24.9	95	65	88	82	30.5	30.7	28.1	29.8	24.4	24.5	23	24
1993	6	1	33.6	20.2	13.4	24.6	32	26.4	27.4	23.8	27.4	25.4	25.5	94	70	92	85	28.9	33.4	31.8	31.4	23.5	25.9	25.1	24.8
1993	6	2	35.6	18.6	17	27.8	35	28	29.7	24.6	27.8	25.8	26.1	77	58	84	73	28.8	32.6	31.7	31	23.4	25.5	25	24.6
1993	6	3	37.2	21	16.2	26.4	34.4	31.2	30.8	25.2	27.2	26	26.1	91	58	66	72	31.2	31.3	30.2	30.9	24.8	24.8	24.2	24.6
1993	6	4	34.2	22.4	11.8	26.8	32.6	28.8	29.3286	24.3857	26.7	24.6	25.119	81.6842	63	71	70	28.7579	31.1	28.1	28.4579	23.3684	24.7	23	23.1789
1993	6	5	34	23.8	10.2	28.4	33	28.5	29.6	24.8	26.8	24.6	25.4	75	62	73	70	28.9	31.1	28.3	29.5	23.5	24.7	23.2	23.8
1993	6	6	34.2	24.8	9.4	26.3591	32.6	28.6	29.4643	24.8	25	24.8	24.9	86.9524	54	74	65	29.8381	26.6	28.8	29.335	23.9905	22.1	23.4	23.705
1993	6	7	32.4	18.6	13.8	27.4	31.4	26.6	28	24	24.8	23.6	24.1	76	59	78	71	27.6	26.9	27.1	27.2	22.7	22.3	22.4	22.5
1993	6	8	33.6	21.4	12.2	26.8	32.4	28.4	29	22.8	24.8	24	23.9	71	54	70	65	25.1	26.3	26.9	26.1	21.2	21.9	22.3	21.8
1993	6	9	33.2	22.4	10.8	28	32.2	28.4	29.3	23.6	25	23.2	23.9	69	56	65	63	26.2	26.9	25	26	21.9	22.3	21.1	21.7
1993	6	10	33.6	21.6	12	27.6	32.8	28.2	29.2	24	25.6	24	24.5	74	56	71	67	27.4	28.1	27	27.5	22.6	23	22.4	22.7
1993	6	11	32.6	20.8	11.8	27	30.6	28.8	28.8	24.8	26.2	24.2	25.1	84	71	69	74	29.8	31.1	27.1	29.4	24	24.7	22.4	23.7
1993	6	12	34.2	22	12.2	28	33.6	28.8	29.8	24.6	26.8	24.6	25.3	76	59	71	69	28.7	30.7	28.1	29.2	23.3	24.5	23	23.6
1993	6	13	35.2	22.2	13	28.2	34	28.8	30	24.2	26.4	24.4	25	72	55	70	66	27.5	29.4	27.6	28.2	22.7	23.7	22.7	23.1
1993	6	14	34.4	20.2	14.2	26.4	33.2	28.6	29.2	24.2	25.8	24	24.7	84	56	68	69	28.7	28.3	26.8	27.9	23.4	23.1	22.2	22.9
1993	6	15	35.6	22.4	13.2	27.6	34.2	28.8	29.9	24.2	26.6	24	24.9	76	55	67	66	27.9	29.8	26.7	28.1	22.9	24	22.1	23
1993	6	16	36.4	22.8	13.6	27.6	35.6	28.6	30.1	24.8	27.2	24.2	25.4	80	53	70	67	29.4	30.5	27.3	29.1	23.8	24.4	22.5	23.6
1993	6	17	34.8	20.4	14.4	27.4	34	28.8	29.8	23.8	26.2	24.6	24.9	74	54	71	67	27.1	28.8	28.1	28	22.4	23.4	23	23
1993	6	18	36	22.2	13.8	28	34.6	29	30.1	25.2	26.6	24.6	25.5	80	54	70	68	30.2	29.5	28	29.2	24.2	23.8	23	23.7
1993	6	19	35.8	24	11.8	28	34.7	24.4	27.9	25	26.8	23.2	25	79	54	90	74	29.7	30	27.6	29.1	23.9	24.1	22.7	23.6
1993	6	20	31	20.2	10.8	27	30.2	27.2	27.9	25.6	26.4	25.6	25.9	89	74	88	84	31.9	31.9	31.8	31.8	25.1	25.1	25	25.1
1993	6	21	33.2	22	11.2	26.6	32.2	28	28.7	25.2	26.2	24.4	25.3	89	62	75	75	31.1	30	28.2	29.8	24.7	24.1	23.1	24
1993	6	22	35.8	22.6	13.2	28.2	35.2	29.6	30.7	23	26.8	24.8	24.9	64	52	68	62	24.6	29.7	28.1	27.5	20.9	23.9	23	22.6
1993	6	23	34	22.4	11.6	27	33.2	28.8	29.5	24.6	26.4	24.4	25.1	82	59	70	70	29.3	29.9	27.6	29	23.7	24	22.7	23.5
1993	6	24	34	22.8	11.2	28	33.6	29	29.9	24.7	26	24.2	25	77	55	67	66	28.9	28.6	27	28.2	23.5	23.3	22.4	23
1993	6	25	34	21.8	12.2	26.8	32.8	28	28.9	24.2	25.4	24.4	24.7	81	55	75	70	28.5	27.5	28.2	28.1	23.2	22.7	23.1	23
1993	6	26	32.4	22.8	9.6	27.2	31.2	26.8	28	23.4	25	23.8	24.1	73	61	78	71	26.3	27.6	27.5	27.1	21.9	22.7	22.6	22.4
1993	6	27	32.6	20.6	12	26.6	31.6	28	28.5	23	24.2	23.6	23.6	74	54	69	66	25.7	25.3	26.2	25.7	21.5	21.3	21.9	21.6
1993	6	28	32	19.4	12.6	25.6	30.6	27.2	27.7	22.6	24.8	23.2	23.5	77	63	71	71	25.4	27.5	25.8	26.2	21.4	22.6	21.6	21.9
1993	6	29	34.2	20.4	13.8	26.8	33	28.4	29.1	22.8	25.4	24	24.1	71	55	70	65	25.1	27.4	26.9	26.5	21.2	22.6	22.3	22
1993	6	30	34.6	22.2	12.4	27.6	33.4	28.8	29.6	24.4	25.4	24.2	24.7	77	53	69	66	28.4	27.1	27.1	27.6	23.2	22.4	22.4	22.7
1993	7	1	32.8	20	12.8	26.6	31.5	27.2	28.1	23.8	24.6	22.6	23.7	79	57	68	68.9444	27.6	26.4	24.4	26.1	22.7	22	20.7	21.8
1993	7	2	34.2	21.8	12.4	27	32.2	27.8	28.7	23	24.2	23.6	23.6	71	52	71	66.1	25.4	24.9	26.3	25.6	21.4	21	21.9	21.5
1993	7	3	34.6	22.4	12.2	27.2	33.6	27.6	29	22.2	24.6	23	23.3	65	48	68	66.3333	23.4	25	25	24.5	20.1	21.1	21.1	20.7
1993	7	4	34.6	23	11.6	27.8	33.6	28.8	29.8	23.6	25.2	23.2	24	71	51	62	68.3	26.3	26.5	24.7	25.9	21.9	22	20.9	21.6
1993	7	5	35	22.4	12.6	26.6	33.8	28.4	29.3	23.6	25.2	24.4	24.4	78	50	72	68.1579	27.1	26.4	27.9	27.1	22.4	22	22.9	22.4
1993	7	6	34.8	21.6	13.2	26	34.2	28.4	29.3	24	25.6	23.6	24.4	85	50	67	66.6667	28.5	27.1	25.9	27.2	23.2	22.4	21.7	22.5
1993	7	7	33.4	22.4	11	26.6	32.6	28.8	29.2	23.2	24.6	23.6	23.8	75	52	65	67.9444	26.2	25.6	25.7	25.8	21.8	21.5	21.5	21.6
1993	7	8	33.4	21.6	11.8	27	32.2	28.2	28.9	23.2	24.2	23.4	23.6	73	52	67	67.3684	25.9	24.9	25.6	25.5	21.7	21	21.5	21.4
1993	7	9	33.2	21.8	11.4	25.4	32.4	28	28.5	24.2	25.4	23.4	24.3	91	57	68	67.7222	29.4	27.8	25.7	27.6	23.8	22.8	21.6	22.7
1993	7	10	33.4	22.2	11.2	27.2	31.4	28.6	29	23	24.6	23.6	23.7	70	58	66	67.1176	25.3	26.4	25.8	25.8	21.3	22	21.6	21.6
1993	7	11	36	21.8	14.2	26.6	34.2	26	28.2	23	25	23.2	23.7	74	48	79	68.2941	25.7	25.6	26.6	26	21.5	21.5	22.1	21.7
1993	7	12	35	21	14	27.2	34.2	29.2	30	23.8	25.6	24	24.5	76	50	65	70.0526	27.2	27.1	26.4	26.9	22.5	22.4	22	22.3
1993	7	13	33.6	22.4	11.2	27	33	28	29	23	25.2	23	23.7	71	53	66	68.5	25.4	26.9	24.8	25.7	21.4	22.3	20.9	21.5
1993	7	14	33.4	24.2	9.2	26.2	33.2	28.4	29	23.4	25.2	23.6	24.1	79	53	67	67.1176	26.9	26.8	25.9	26.5	22.3	22.2	21.7	22.1
1993	7	15	35.4	25	10.4	26.8	34.6	28.8	29.8	23.4	25.8	23.8	24.3	75	50	66	67.5263	26.5	27.4	26.2	26.7	22.1	22.6	21.8	22.2
1993	7	16	33.6	19.2	14.4	24.6	32.4	27.4	28	23.8	25.4	24.4	24.5	94	57	78	68.5789	28.9	27.8	28.6	28.4	23.5	22.8	23.3	23.2
1993	7	17	35.2	23.4	11.8	26.4	33.2	28	28.9	24	25.6	23.2	24.3	82	55	67	66.5	28.2	27.8	25.2	27.1	23.1	22.8	21.3	22.4
1993	7	18	33.2	24.8	8.4	26.8	32	27.2	28.3	23	24.6	23	23.5	73	55	70	65.7368	25.6	26	25.3	25.6	21.5	21.8	21.3	21.5
1993	7	19	33.4	24.8	8.6	26.8	32.8	28.6	29.2	23	25.4	23.2	23.9	73	55	64	65.8	25.6	27.5	24.9	26	21.5	22.7	21	21.7
1993	7	20	33.2	21.8	11.4	27.4	32.2	27.6	28.7	23.6	25.2	23.2	24	73	57	69	66.8667	26.6	27.4	25.5	26.5	22.1	22.6	21.4	22
1993	7	21	33	21.6	11.4	27.4	31.8	28.4	29	23.2	25	22.6	23.6	70	58	61	69.2353	25.6	27.2	23.6	25.5	21.5	22.5	20.1	21.4
1993	7	22	34.6	21.4	13.2	28	32.4	28	29.1	24.2	25.4	24.2	24.6	73	57	73	68.8947	27.7	27.8	27.7	27.7	22.8	22.8	22.8	22.8
1993	7	23	34.6	22.2	12.4	27.4	32.8	29.4	29.8	24.4	25.4	24.6	24.8	78	55	68	67.1	28.6	27.5	27.7	27.9	23.3	22.7	22.8	22.9
1993	7	24	36.6	23.6	13	27.8	35.4	27.6	29.6	24.2	27	25	25.4	74	52	81	63.6842	27.8	30.1	29.9	29.3	22.8	24.1	24.1	23.7
1993	7	25	34.4	24.4	10	27	33.2	29.2	29.7	25	26.6	25.2	25.6	85	60	73	64.8333	30.3	30.4	29.4	30.1	24.3	24.3	23.8	24.1
1993	7	26	34.2	21.6	12.6	26.4	33.8	29.6	29.9	24	26.6	25	25.2	82	57	69	66.7368	28.2	30	28.6	29	23.1	24.1	23.3	23.5
1993	7	27	33.6	21.6	12	27.8	32.4	29	29.5	24.6	26.2	24	24.9	77	62	66	66.2941	28.8	29.9	26.5	28.4	23.4	24	22.1	23.2
1993	7	28	35	22.4	12.6	27.6	34.6	29.2	30.1	24.6	26.6	24.6	25.3	78	54	69	69.2353	28.9	29.5	27.9	28.8	23.5	23.8	22.9	23.4
1993	7	29	34.8	23.6	11.2	27.8	33.4	29.6	30.1	24.2	26	24.2	24.8	74	56	64	68.0556	27.8	28.7	26.6	27.7	22.8	23.4	22.1	22.8
1993	7	30	34.4	25.4	9	27.6	33.2	29.2	29.8	23.2	25.2	22.8	23.7	69	53	58	67.5	25.5	26.8	23.5	25.3	21.4	22.2	20.1	21.2
1993	7	31	34.8	22.4	12.4	27.4	34.2	29.4	30.1	24	26.2	24.4	24.9	76	53	66	67.4706	27.6	28.7	27.2	27.8	22.7	23.4	22.5	22.9
1993	8	1	35.4	23	12.4	26	30	25.4	26.7	24	25.4	23.4	24.3	85	69	85	80	28.5	29.4	27.4	28.4	23.2	23.8	22.6	23.2
1993	8	2	36.2	23.4	12.8	27.6	34.4	29.6	30.3	24.4	25.8	24.4	24.9	77	51	65	64	28.4	27.5	27.1	27.7	23.2	22.7	22.4	22.8
1993	8	3	34.8	26	8.8	28	34	29	30	24	26.2	24.4	24.9	72	54	69	65	27.2	28.8	27.5	27.8	22.5	23.4	22.7	22.9
1993	8	4	38.2	26	12.2	27.8	35.8	30	30.9	24.6	26.8	24.4	25.3	77	50	63	63	28.8	29.3	26.8	28.3	23.4	23.7	22.3	23.1
1993	8	5	37.9	22.4	15.5	25.8	37.4	27.2	29.4	23.6	25.8	23.4	24.3	83	40	73	65	27.7	25.5	26.3	26.5	22.8	21.4	21.9	22
1993	8	6	38	25.8	12.2	27.6	36.4	29.8	30.9	23.8	26.6	24.6	25	73	47	66	62	27	28.3	27.5	27.6	22.3	23.1	22.6	22.7
1993	8	7	35.6	26.2	9.4	28.8	35.2	29	30.5	24.2	25.4	24	24.5	69	46	66	60	27.1	25.9	26.5	26.5	22.4	21.7	22.1	22.1
1993	8	8	29.4	24.8	4.6	25.4	27	23.8	25	24.6	24.8	23.2	24.2	94	84	95	91	30.4	29.8	28	29.4	24.3	24	23	23.8
1993	8	9	30.8	23.8	7	25.6	29.6	27.4	27.5	23	24.6	23.2	23.6	80	67	70	72	26.4	27.6	25.6	26.5	22	22.7	21.5	22.1
1993	8	10	34.2	21.2	13	25.4	33.2	27.6	28.5	23.6	26	24.2	24.6	86	57	76	73	27.9	28.8	27.9	28.2	22.9	23.4	22.9	23.1
1993	8	11	35.2	24.8	10.4	27.2	33.8	29.2	29.9	24.6	26.8	24.2	25.2	81	58	66	69	29.2	30.6	26.9	28.9	23.6	24.4	22.3	23.5
1993	8	12	34.2	23.8	10.4	26.2	33	28.6	29.1	24	26.4	24.2	24.9	83	60	70	71	28.4	30	27.3	28.6	23.2	24.1	22.5	23.3
1993	8	13	34.2	25	9.2	28.4	32.8	29.2	29.9	24.4	25.6	24.6	24.9	72	56	69	66	27.9	28.1	27.9	27.9	22.9	23	22.9	22.9
1993	8	14	34.2	23.2	11	28.2	33	29	29.8	24.2	25.4	23.6	24.4	72	55	64	63	27.5	27.4	25.5	26.8	22.7	22.6	21.4	22.2
1993	8	15	34.6	23.8	10.8	26.4	33.2	29.2	29.5	24	25.6	24.4	24.7	82	55	68	68	28.2	27.8	27.4	27.8	23.1	22.8	22.6	22.8
1993	8	16	35.8	25.2	10.6	26.8	33.8	26.2	28.3	24.8	26.2	23.6	24.9	85	55	81	74	30	29	27.4	28.8	24.1	23.5	22.6	23.4
1993	8	17	35.4	24	11.4	26.8	34.2	29.4	30	24.6	26	24.6	25.1	84	52	68	68	29.5	28.2	27.7	28.5	23.8	23.1	22.8	23.2
1993	8	18	35.6	25.8	9.8	26.8	35.2	29.2	30.1	24.4	26.2	24.4	25	82	49	68	66	29	28	27.4	28.1	23.5	23	22.6	23
1993	8	19	36	25.6	10.4	27	34.8	29.6	30.3	24.2	26	24.8	25	80	50	68	66	28.3	27.8	28.1	28.1	23.1	22.8	23	23
1993	8	20	34.2	25.2	9	28	33	28.8	29.6	23.2	24.2	23.8	23.7	67	48	66	60	25.2	24.4	26.2	25.3	21.3	20.7	21.8	21.3
1993	8	21	36.2	25.4	10.8	27.8	34.8	29.4	30.3	24.6	26.4	24.6	25.2	77	52	68	66	28.8	28.8	27.7	28.5	23.4	23.4	22.8	23.2
1993	8	22	36	26.2	9.8	27.6	35.6	30	30.8	24.4	26	25.4	25.3	77	47	69	64	28.4	27.3	29.4	28.4	23.2	22.5	23.8	23.2
1993	8	23	37.6	25.4	12.2	28	35.8	27	29.5	24.8	27	22.8	24.9	77	51	70	66	29.2	29.8	25	28	23.6	24	21.1	22.9
1993	8	24	36	20.8	15.2	24.2	35	25.4	27.5	23.2	26.2	22.4	23.9	92	50	77	73	27.8	28.2	25.1	27	22.8	23.1	21.2	22.3
1993	8	25	33.2	24	9.2	26.4	26.4	25.8	26.1	23.8	23.2	23.4	23.5	81	76	82	80	27.7	26.3	27.2	27.1	22.8	21.9	22.5	22.4
1993	8	26	34.8	21	13.8	26.4	34	28.8	29.5	23.8	25.6	23.4	24.3	81	51	64	65	27.7	27.3	25.2	26.7	22.8	22.5	21.2	22.2
1993	8	27	34	24.2	9.8	26.8	33	28	29	23.8	25.2	24.2	24.4	78	53	73	68	27.5	26.9	27.7	27.3	22.6	22.3	22.8	22.6
1993	8	28	29.2	18.8	10.4	26	25.8	26.2	26	23.6	23.8	23	23.5	82	85	76	81	27.5	28.1	26	27.2	22.7	23	21.7	22.5
1993	8	29	35.4	23	12.4	24.2	34.2	29.2	29.2	22	26	24.4	24.1	83	52	68	68	25	28.2	27.4	26.8	21.1	23.1	22.6	22.2
1993	8	30	35.8	25.2	10.6	27.2	35.2	30	30.6	24.8	26.8	24.8	25.5	82	52	66	67	29.7	29.7	27.9	29.1	23.9	23.9	22.9	23.6
1993	8	31	35.6	26.4	9.2	26.8	34.2	29.6	30	24.2	26.4	23.4	24.7	81	54	60	65	28.5	29.2	24.7	27.5	23.2	23.7	20.9	22.6
1993	9	1	36.2	26	10.2	26.8	35.2	27.2	29.1	24	26.8	23.8	24.9	79	52	76	69	28	29.7	27.2	28.3	22.9	23.9	22.5	23.1
1993	9	2	34.8	26.2	8.6	28.2	34.4	28.6	30	24.4	25.8	24.4	24.9	73	51	71	65	28	27.5	27.8	27.8	23	22.7	22.8	22.8
1993	9	3	36	25.4	10.6	27.4	35.2	29.4	30.4	24.8	26	24	24.9	81	48	64	65	29.6	27.5	26.3	27.8	23.9	22.7	21.9	22.8
1993	9	4	35.8	25.6	10.2	27.2	34.4	26.6	28.7	23.4	25.6	23.6	24.2	73	50	78	67	26.3	27	27.1	26.8	21.9	22.4	22.4	22.2
1993	9	5	34.2	21.8	12.4	25.2	33.6	25.2	27.3	23.4	25.2	23.4	24	86	51	86	74	27.6	26.5	27.6	27.2	22.7	22	22.7	22.5
1993	9	6	34	22	12	24.2	31.4	27.4	27.6	23.8	24.2	23.8	23.9	97	55	74	75	29.2	25.4	27.1	27.2	23.7	21.4	22.4	22.5
1993	9	7	36	23.4	12.6	26.8	34.8	28.2	29.5	23.2	25.2	24.6	24.3	74	46	75	65	26	25.7	28.5	26.8	21.8	21.5	23.3	22.2
1993	9	8	35	23.2	11.8	26.8	34.4	28.4	29.5	23.4	25.6	22.8	23.9	75	50	62	62	26.5	27	24	25.9	22.1	22.4	20.5	21.6
1993	9	9	35.6	22.8	12.8	27.6	34.4	28.6	29.8	24.6	25.8	23.6	24.7	78	51	66	65	28.9	27.5	25.8	27.4	23.5	22.7	21.6	22.6
1993	9	10	34.4	25.6	8.8	26.6	32.6	28.4	29	23.4	25.4	24	24.3	77	56	70	67	26.7	27.7	26.9	27.1	22.1	22.8	22.3	22.4
1993	9	11	36.2	26.4	9.8	28.4	35	29	30.4	24.2	26.4	23.6	24.7	71	51	64	62	27.4	28.7	25.5	27.2	22.6	23.4	21.4	22.5
1993	9	12	32.4	25.4	7	27.4	32.2	27	28.4	23.4	24.4	23.2	23.7	72	53	73	66	26.1	25.4	25.9	25.8	21.8	21.3	21.7	21.6
1993	9	13	26.4	18.8	7.6	23.8	24.8	23.8	24	23.4	24	23.4	23.6	97	94	97	96	28.5	29.3	28.5	28.8	23.2	23.7	23.2	23.4
1993	9	14	33.2	20	13.2	23.2	31.8	27.2	27.4	22.8	25.6	24	24.1	97	61	77	78	27.5	28.7	27.7	28	22.6	23.4	22.8	22.9
1993	9	15	29.8	18.8	11	23.4	24.8	24.6	24.4	22.6	24	23.8	23.5	93	94	94	94	26.9	29.3	28.9	28.4	22.3	23.7	23.5	23.2
1993	9	16	35	21	14	26	33.6	26	27.9	24.2	26	23.6	24.6	86	55	82	74	29	28.6	27.5	28.4	23.5	23.3	22.7	23.2
1993	9	17	32.6	20	12.6	24.4	31	28	27.9	23.4	25.8	24.6	24.6	92	66	76	78	28.1	29.8	28.7	28.8	23	24	23.3	23.4
1993	9	18	32.8	21.8	11	24.8	31	26.4	27.1	23.4	26.2	23.4	24.3	89	69	78	79	27.8	30.8	26.8	28.5	22.9	24.6	22.2	23.2
1993	9	19	34	22.8	11.2	25.4	33	23.4	26.3	24.2	26.2	22.8	24.4	91	59	95	81	29.4	29.5	27.3	28.7	23.8	23.8	22.6	23.4
1993	9	20	32.6	23.2	9.4	24.6	31.4	27	27.5	23.6	25.8	24.2	24.5	92	64	80	79	28.5	29.5	28.3	28.8	23.2	23.8	23.1	23.4
1993	9	21	34	25	9	27.8	33	28	29.2	24	25.8	24.4	24.7	73	57	75	68	27.3	28.4	28.2	28	22.5	23.2	23.1	22.9
1993	9	22	34.2	25.4	8.8	27.8	33.4	27.6	29.1	24.2	26.2	24.4	24.9	74	57	77	69	27.8	29.2	28.4	28.5	22.8	23.7	23.2	23.2
1993	9	23	33.4	24.6	8.8	26.6	32.6	25.8	27.7	23.4	26	23.2	24.2	77	59	80	72	26.7	29.2	26.7	27.5	22.1	23.7	22.2	22.7
1993	9	24	34	21.4	12.6	23.4	32.8	23.4	25.8	22.6	26.2	22.4	23.7	93	60	92	82	26.9	29.6	26.4	27.6	22.3	23.9	22	22.7
1993	9	25	33.2	21.8	11.4	24.8	32.6	27.4	28	23.4	26	24	24.5	89	59	76	75	27.8	29.2	27.6	28.2	22.9	23.7	22.7	23.1
1993	9	26	33	24.8	8.2	27.4	32.2	27.6	28.7	23.8	26	24.4	24.7	74	61	77	71	27.1	29.5	28.4	28.3	22.4	23.8	23.2	23.1
1993	9	27	32.4	24.6	7.8	26.8	31	27.4	28.1	24.2	25	23.6	24.3	81	62	73	72	28.5	27.7	26.6	27.6	23.2	22.8	22.1	22.7
1993	9	28	31.2	20.4	10.8	25.2	29.6	25.6	26.5	20.6	25	24	23.2	66	69	88	74	21.2	28.6	28.8	26.2	18.4	23.3	23.4	21.7
1993	9	29	30.4	24	6.4	25.2	29.4	26	26.6	22.2	24.8	23.8	23.6	77	69	83	77	24.8	28.2	28	27	20.9	23.1	23	22.3
1993	9	30	32.8	23.8	9	25.2	31.8	25.6	27	22.4	24	23.4	23.3	79	53	83	71	25.2	24.7	27.3	25.7	21.2	20.9	22.5	21.6
1993	10	1	33.6	22.6	11	27	32.6	27.6	28.7	24.4	25.2	23.8	24.5	81	55	73	70	28.8	27.2	27	27.6	23.4	22.4	22.3	22.7
1993	10	2	33.8	23.8	10	27	32.8	27.6	28.8	24.6	26.2	24.4	25.1	82	60	77	73	29.3	29.6	28.4	29.1	23.7	23.9	23.2	23.6
1993	10	3	33.4	25.6	7.8	27	32.8	26.8	28.3	24.2	25.2	23	24.1	80	54	73	69	28.3	27	25.6	27	23.1	22.4	21.5	22.3
1993	10	4	33.8	23	10.8	25.3	32.2	26.6	27.7	22.4	26.2	23.2	23.9	78	62	75	72	25.2	30	26.2	27.1	21.2	24.1	21.8	22.4
1993	10	5	34.2	23.2	11	27.4	33.4	27.4	28.9	24.4	26.2	24	24.9	78	57	76	70	28.6	29.2	27.6	28.5	23.3	23.7	22.7	23.2
1993	10	6	33.2	25	8.2	27.6	32.6	28.2	29.1	25.2	26.4	24	25.2	83	62	71	72	30.5	30.3	27	29.3	24.3	24.3	22.4	23.7
1993	10	7	32.2	25	7.2	27.4	30.8	28.2	28.6	24.8	26.2	24	25	81	70	71	74	29.6	31	27	29.2	23.9	24.6	22.4	23.6
1993	10	8	33.2	24.8	8.4	28	31.8	28	29	25	26	24	25	79	63	72	71	29.7	29.8	27.2	28.9	23.9	24	22.5	23.5
1993	10	9	34.2	25.2	9	27.8	33.6	24	27.3	25.4	26.8	22.4	24.9	83	59	87	76	30.8	30.7	26	29.2	24.6	24.5	21.7	23.6
1993	10	10	34.2	21.8	12.4	28.4	33	26.8	28.8	26	26.2	25.2	25.8	83	59	88	76	32	29.5	31	30.8	25.2	23.8	24.6	24.5
1993	10	11	34.8	25.6	9.2	26.8	34	28.4	29.4	24.8	26.2	24.4	25.1	85	54	72	71	30	28.8	27.9	28.9	24.1	23.4	22.9	23.5
1993	10	12	35.8	23.2	12.6	25.6	34.8	28.4	29.3	23.8	25.8	24	24.5	86	49	70	68	28.3	27.3	26.9	27.5	23.1	22.5	22.3	22.6
1993	10	13	36	26.4	9.6	28	35.2	29.4	30.5	24.4	25.6	23	24.3	75	47	58	60	28.2	26.5	23.9	26.2	23.1	22	20.3	21.8
1993	10	14	35.2	22.2	13	27.8	34	27.8	29.3	25.2	25.4	23.6	24.7	81	50	71	67	30.3	26.7	26.3	27.8	24.3	22.2	21.9	22.8
1993	10	15	34.8	26	8.8	27.4	34	28.2	29.5	24.4	25.6	23.4	24.5	78	51	67	66	28.6	27.3	25.6	27.1	23.3	22.5	21.5	22.4
1993	10	16	35.6	25.2	10.4	27.8	32.6	26.4	28.3	23.6	25.2	22.6	23.8	71	55	72	66	26.3	27.2	24.9	26.1	21.9	22.4	21	21.8
1993	10	17	33.8	23.8	10	27.4	33.2	26.4	28.4	23.6	24.4	22.6	23.5	73	49	72	65	26.6	24.7	24.9	25.4	22.1	20.9	21	21.4
1993	10	18	34.4	22.2	12.2	27.4	33.8	27.8	29.2	23.4	24.4	22.8	23.5	72	46	65	61	26.1	24.3	24.4	25	21.8	20.7	20.7	21.1
1993	10	19	34.6	23.2	11.4	27.2	31.6385	26.65	27.3917	23.92	26.085	24.6842	24.8111	90.7778	64.8	81.8947	80.0588	28.7316	29.945	29.3579	29.3333	23.3579	23.965	23.6842	23.6667
1993	10	20	34	23.4	10.6	24.9476	30.9923	26.5909	27.5455	23.781	26.05	24.765	24.8	90.35	66.8	83.1053	80.2222	28.6429	30.03	29.665	29.3053	23.3095	23.975	23.86	23.6316
1993	10	21	32.3684	23.1526	9.21579	24.925	30.9231	26.4308	27.4182	23.755	26.21	24.4286	24.8056	90.2105	67.2	85.619	80.4444	28.63	30.52	29.2571	29.4579	23.27	24.315	23.6524	23.7263
1993	10	22	32.36	23.55	8.81	25.01	31.2154	26.8	27.4083	23.7952	25.8095	24.5905	24.695	89.6842	66.2381	82	79.8421	28.55	29.5476	29.1762	29.15	23.245	23.7524	23.6095	23.575
1993	10	23	32.34	23.8333	8.50667	25.0571	30.6615	26.7357	27.0583	24	25.725	24.86	24.8	91.7143	66.6	85.75	81.1111	29.0857	29.465	30.025	29.4053	23.5667	23.72	24.1	23.7263
1993	10	24	31.9105	23.825	8.08553	25.0571	30.5167	26.5818	27.1364	24.1381	25.9053	24.7263	24.9056	92.8095	69.4737	86.8421	83	29.4667	30.1053	29.8895	29.7722	23.7667	24.1158	24	23.9444
1993	10	25	31.9737	23.7842	8.18947	24.78	30.8	26.6167	27.225	23.87	26.01	24.865	24.7706	92.1111	68.9	84.3	82.1667	28.985	30.34	29.94	29.7368	23.495	24.165	24.03	23.8895
1993	10	26	32.9421	23.7278	9.21433	25.1905	31.8083	27.5583	28.1545	23.92	26	25.05	23.7368	89.5263	63.05	80.8	77.5294	28.78	29.5	29.875	29.3944	23.38	23.76	24	23.7111
1993	10	27	32.9789	23.6222	9.35673	25.1286	31.7167	27.25	27.925	23.9789	26.1	24.7714	23.5529	90.2778	64.6842	83.25	78.6875	28.9684	29.6842	29.6476	29.3647	23.5	23.9053	23.8762	23.7
1993	10	28	32.7895	23.695	9.09447	25.5762	31.4154	26.85	27.7583	24.3667	25.8619	24.6952	24.9762	90.9048	64.9048	83.1905	79.619	29.6571	29.4952	29.4762	29.5476	23.8905	23.781	23.781	23.8095
1993	10	29	33.0421	23.695	9.34711	25.1667	32.0636	26.9077	27.8091	23.855	25.705	24.5238	24.6278	89	62.6	83.1429	78.2105	28.62	28.885	29.1476	28.8	23.295	23.4	23.6095	23.3842
1993	10	30	32.565	23.8789	8.68605	25.2952	30.9692	26.7231	27.55	24.1429	25.7143	24.475	24.765	91.0952	65.1905	83.5	80	29.2762	29.2143	29.165	29.235	23.6762	23.6238	23.56	23.63
1993	10	31	32.05	23.7632	8.28684	24.9381	30.7	27.1636	27.2692	23.7238	25.6143	24.8714	24.7333	91	67.5714	84.1905	80.8571	28.5238	29.3048	29.9286	29.2476	23.2286	23.6286	24.0286	23.6286
1993	11	1	34.2	24.2	10	26.8	32.4	27	28.3	24.4	24	22.6	23.7	82	50	69	67	29	24.3	24.5	25.9	23.5	20.6	20.8	21.6
1993	11	2	33.4	24.2	9.2	26	33	27.8	28.6	23.2	25.2	23.8	24.1	79	53	72	68	26.6	26.9	26.8	26.8	22.1	22.3	22.2	22.2
1993	11	3	33	25	8	26.6	32.4	28.4	29	23.6	25.6	23.8	24.3	78	58	68	68	27.1	28.3	26.4	27.3	22.4	23.1	22	22.5
1993	11	4	33.6	24.6	9	25.2	32.2	27.4	28	24.2	24.8	24	24.3	92	55	76	74	29.5	26.4	27.6	27.8	23.8	22	22.7	22.8
1993	11	5	31.8	23	8.8	25.2	31.2	26.4	27.3	24	25	23.2	24.1	91	61	76	76	29	27.6	26.3	27.6	23.6	22.7	21.9	22.7
1993	11	6	32.8	24.4	8.4	27	32	26.8	28.1	23.2	24.4	23.2	23.6	73	54	74	67	25.9	25.5	26	25.8	21.7	21.4	21.8	21.6
1993	11	7	32.2	24.6	7.6	26.2	31.6	26.6	27.8	22.6	23.8	23.2	23.2	74	52	75	67	25	24.3	26.2	25.2	21.1	20.6	21.8	21.2
1993	11	8	31.6	24.6	7	26.6	31	26.6	27.7	24	24.4	23.6	24	81	58	78	72	28.1	26.2	27.1	27.1	23	21.9	22.4	22.4
1993	11	9	31.2	24.4	6.8	25.8	29.2	27.2	27.4	24.2	24.8	23.4	24.1	88	70	73	77	29.1	28.4	26.3	27.9	23.6	23.2	21.9	22.9
1993	11	10	32	24.2	7.8	26	31.2	26	27.3	23.2	25	23.6	23.9	79	61	82	74	26.6	27.6	27.5	27.2	22.1	22.7	22.7	22.5
1993	11	11	32.4	25	7.4	26.2	31.6	25.6	27.3	24	25.2	22.4	23.9	83	60	76	73	28.4	27.8	25	27	23.2	22.8	21.1	22.4
1993	11	12	32.6	24.2	8.4	25.8	31.6	27	27.9	23	24.4	22.6	23.3	79	56	69	68	26.2	25.8	24.5	25.5	21.9	21.6	20.8	21.4
1993	11	13	31.8	24.6	7.2	26.6	30.8	26.2	27.5	22.8	23.4	22.6	22.9	72	54	74	67	25.2	23.9	25	24.7	21.2	20.3	21.1	20.9
1993	11	14	32.8	25	7.8	27.2	32.4	26.6	28.2	23	23.6	22.6	23.1	70	48	71	63	25.3	23.3	24.8	24.5	21.3	20	20.9	20.7
1993	11	15	32.4	23.6	8.8	26.2	32	25.6	27.4	22.6	23.6	22.2	22.8	74	50	75	66	25	23.6	24.5	24.4	21.1	20.1	20.8	20.7
1993	11	16	32.8	23	9.8	25.4	32.2	25.8	27.3	22.8	24.4	21	22.7	80	53	65	66	26	25.4	21.7	24.4	21.7	21.3	18.8	20.6
1993	11	17	33	24.2	8.8	26.4	32.2	27.2	28.3	22.6	23.8	22.8	23.1	72	50	69	64	24.9	23.9	24.8	24.5	21	20.4	21	20.8
1993	11	18	35.8	22.2	13.6	24.6	35	27	28.4	22.4	25.2	23.8	23.8	83	45	77	68	25.6	25.6	27.4	26.2	21.5	21.5	22.6	21.8
1993	11	19	32.4	23.8	8.6	25.2	31.8	24.8	26.6	24	25.8	23.6	24.5	91	62	91	81	29	29.2	28.3	28.9	23.6	23.7	23.1	23.5
1993	11	20	33.6	23	10.6	24.8	30	24	25.7	23.4	25.6	22.8	23.9	89	71	90	83	27.8	29.9	26.9	28.2	22.9	24	22.3	23.1
1993	11	21	32.4	21.8	10.6	23.2	31.8	23.4	25.5	22.4	24.4	22.8	23.2	93	55	95	81	26.5	25.7	27.3	26.5	22.1	21.5	22.6	22.1
1993	11	22	32.6	22.6	10	23.8	32	27.4	27.6	22.8	25.6	24.8	24.4	92	60	81	78	27.1	28.6	29.6	28.4	22.4	23.3	23.9	23.2
1993	11	23	31.6	23.8684	7.73158	25.4	28.2	24	25.4	24.2	24.4	23	23.9	91	73	92	85	29.4	28	27.4	28.3	23.8	23	22.6	23.1
1993	11	24	31.2	21	10.2	23.2	30	25.3	26	22.6	24.6	23.5	23.6	95	64	86	82	27	27.3	27.8	27.4	22.4	22.6	22.8	22.6
1993	11	25	32	22.8	9.2	24.2	30.8	25.6	26.5	23.4	24.6	23.6	23.9	94	60	85	80	28.2	26.8	27.8	27.6	23.1	22.2	22.8	22.7
1993	11	26	31	20	11	24	28.8	24.6	25.5	23.4	25.2	22.6	23.7	95	75	84	85	28.4	29.7	26.1	28	23.2	23.9	21.8	23
1993	11	27	31.8	21.8	10	23.4	31.2	26.8	27	22	26	24.6	24.2	89	66	84	80	25.5	30.2	29.5	28.4	21.4	24.2	23.8	23.1
1993	11	28	31	23.6	7.4	25.4	30.6	26	27	24.8	25.6	24.2	24.9	95	67	86	83	30.9	29.5	29	29.8	24.6	23.8	23.5	24
1993	11	29	32.2	20.6	11.6	26.6	31.2	25.6	27.3	23.4	24.2	22.4	23.3	77	56	76	70	26.7	25.6	25	25.7	22.1	21.5	21.1	21.6
1993	11	30	31.2	23.6	7.6	25.8	30.4	24.6	26.4	23.4	24	22.2	23.2	82	59	81	74	27.2	25.6	25.2	26	22.5	21.5	21.2	21.7
1993	12	1	31.4	23.2	8.2	25.6	30.8	25.2	26.7	22.6	22.8	22.2	22.5	77	51	77	68	25.4	22.5	24.8	24.2	21.4	19.4	20.9	20.6
1993	12	2	30.4	23.6	6.8	25.4	29.6	25.8	26.6	22.2	24	23.2	23.1	76	63	80	73	24.6	26.1	26.7	25.8	20.9	21.8	22.2	21.6
1993	12	3	30.2	24.4	5.8	25.8	29.8	25.2	26.5	22.4	24	22	22.8	75	62	76	71	24.8	26	24.3	25	21	21.7	20.6	21.1
1993	12	4	30	22.4	7.6	24.4	29.3625	26	26.7214	22.8	23.2	22.8	22.9	88.6667	67.7143	76	77.1667	27.1636	28.1952	25.6	27.415	22.4045	22.9286	21.5	22.505
1993	12	5	31	23.2	7.8	25.6	29.8	26	26.9	23.4	24.2	23	23.5	83	63	78	75	27.3	26.5	26.1	26.6	22.5	22	21.8	22.1
1993	12	6	31.6	24	7.6	26	31	26.6	27.5	23.4	24.2	22.8	23.5	81	57	72	70	27	25.7	25.2	26	22.4	21.5	21.2	21.7
1993	12	7	31.4	24.4	7	26	30.4	27.6	27.9	22.6	24.6	23.6	23.6	75	62	72	70	25.2	27.1	26.5	26.2	21.2	22.4	22	21.9
1993	12	8	31	20.2	10.8	24.6	28.8	27	26.9	23.2	24.2	23.2	23.5	89	69	73	77	27.5	27.1	25.9	26.8	22.7	22.4	21.7	22.3
1993	12	9	30.8	20	10.8	24.8	29.6	24.6	25.9	23	25	23.6	23.9	86	69	92	82	26.9	28.6	28.5	28	22.3	23.3	23.2	22.9
1993	12	10	31.4	21	10.4	25	30.4	26.6	27.1	23.6	24.8	23.4	23.9	89	64	77	76	28.2	27.6	26.7	27.5	23.1	22.7	22.1	22.6
1993	12	11	33.8	21.2	12.6	26	32.2	28	28.5	24.2	25.6	24.2	24.7	86	59	73	73	29	28.4	27.7	28.4	23.5	23.2	22.8	23.2
1993	12	12	32.4	21.2	11.2	26	31.2	27.4	28	24.2	25.8	24.2	24.7	86	65	77	76	29	29.6	28.1	28.9	23.5	23.9	23	23.5
1993	12	13	32.4	25.2	7.2	25.6	31.6	27.6	28.1	24.2	25.8	23.4	24.5	89	63	70	74	29.3	29.4	26	28.2	23.7	23.7	21.7	23.1
1993	12	14	33.2	25.2	8	26	32.2	26.8	28	23.4	25.2	22.6	23.7	81	57	70	69	27	27.4	24.6	26.4	22.4	22.6	20.9	21.9
1993	12	15	31.8	23.4	8.4	24.8	31.2	26.2	27.1	21.4	24.2	22.2	22.6	74	56	71	67	23.2	25.6	24.1	24.3	19.9	21.5	20.5	20.6
1993	12	16	32	21.4	10.6	24.6	31.4	27.2	27.6	22.8	25	23.8	23.9	86	60	76	74	26.6	27.4	27.2	27.1	22.1	22.6	22.5	22.4
1993	12	17	31.6	22.4	9.2	24.4	31	27	27.4	22.8	24.8	22.8	23.5	87	61	70	73	26.7	27.2	25	26.3	22.2	22.5	21.1	21.9
1993	12	18	32.6	22.8	9.8	24.6	32	27.2	27.8	22.6	24.4	23.4	23.5	84	54	73	70	26.1	25.5	26.3	26	21.8	21.4	21.9	21.7
1993	12	19	33	22.6	10.4	24.4	31.6	26.6	27.3	22.4	24.2	22.6	23.1	84	54	71	70	25.8	25.3	24.8	25.3	21.6	21.3	20.9	21.3
1993	12	20	33	23.6	9.4	25.2	31.4	27.4	27.9	23	24.8	23.2	23.7	83	59	70	71	26.6	26.9	25.6	26.4	22.1	22.3	21.5	22
1993	12	21	33.2	22.4	10.8	25.8	32.6	26.6	27.9	23	25.4	23	23.8	79	56	74	70	26.2	27.7	25.7	26.5	21.9	22.8	21.5	22.1
1993	12	22	32.6	22.2	10.4	25.4	31.4	26.8	27.6	22.6	25.2	22.6	23.5	79	61	70	70	25.6	27.9	24.6	26	21.5	22.9	20.9	21.7
1993	12	23	32.4	20.2	12.2	25.6	31.2	26.6	27.5	22.8	24.6	22.4	23.3	79	58	70	69	25.9	26.6	24.3	25.6	21.7	22.1	20.6	21.5
1993	12	24	32	19.4	12.6	24.6	31.6	25.8	27	23.6	21.4	22.1	22.4	92	40	73	68	28.5	18.7	24.1	23.8	23.2	16.5	20.5	20.1
1993	12	25	32	23.4	8.6	24.6	31.6	25.8	27	21.4	23.6	21.4	22.1	76	51	68	65	23.4	23.8	22.6	23.3	20	20.3	19.4	19.9
1993	12	26	31.6	23	8.6	24.8	29.6	25.6	26.4	21.6	23.4	22.6	22.5	76	60	77	71	23.7	24.7	25.4	24.6	20.2	20.9	21.4	20.8
1993	12	27	31.8	22	9.8	24.8	30	26	26.7	21.4	23.2	21.8	22.1	74	56	69	67	23.2	23.9	23.3	23.5	19.9	20.4	20	20.1
1993	12	28	31.2	23.6	7.6	25.4	30.4	25.8	26.8	21.8	24	22	22.6	73	59	72	68	23.7	25.6	23.9	24.4	20.2	21.5	20.4	20.7
1993	12	29	32	23	9	24.8	30.6	25.8	26.8	21.6	22	21.4	21.7	76	47	68	64	23.7	20.7	22.6	22.3	20.2	18.1	19.4	19.2
1993	12	30	32.2	22.6	9.6	24.4	31.4	26.2	27	20.4	22.6	21.4	21.5	70	47	66	61	21.3	21.6	22.3	21.7	18.5	18.7	19.2	18.8
1993	12	31	31.8	24.2	7.6	25	30.4	26.4	27	21	22	21.4	21.5	70	48	64	61	22.2	20.9	22.2	21.8	19.2	18.2	19.2	18.8
1992	12	31	29.4	23.45	5.95	26.8	29.4	26.4	27.3	24	24.6	23.2	23.9	79	68	76	75	28	27.7	26.3	27.3	22.9	22.8	21.9	22.6

## Sheet: 1992
			Temperature			Temperature				Temperature				Relative Humidity				Pressure				Dew temperature
Year	Month	Day	Maximum	Minimum	Max-Min	1899-12-31 07:00:00	1899-12-31 13:00:00	1899-12-31 19:00:00	Average	1899-12-31 01:00:00	1899-12-31 13:00:00	1899-12-31 19:00:00	Average	1899-12-31 01:00:00	1899-12-31 13:00:00	1899-12-31 19:00:00	Average	1899-12-31 07:00:00	1899-12-31 13:00:00	1899-12-31 19:00:00	Average	1899-12-31 07:00:00	1899-12-31 13:00:00	1899-12-31 19:00:00	Average		Month	Taverage	Hraverage
1994	1	1	32.45	23.75	8.7	25.42	31.3333	26.4667	27.75	22.95	24.05	22.95	23.3	77.3333	51.8333	73.75	66.25	24.94	24.0667	25.18	25.175	21	20.35	21.1	21.1		January	27.1265	70.9736
1994	1	2	32.06	22.781	9.27905	24.9	30.2923	26.3727	27.1545	22.7667	24.04	23.3526	23.3389	83.4286	57.75	74.4211	71	26.219	25.18	26.2	25.6278	21.819	21.04	21.7579	21.3833		February	27.7545	68.2974
1994	1	3	31.6429	23.3571	8.28571	24.15	29.8462	26.28	26.5364	22.4818	24.6273	23.38	23.515	86.5	62.2273	74.6	75.1667	26.0136	26.7727	26.19	26.36	21.7091	22.0773	21.76	21.865		March	28.4989	67.1694
1994	1	4	31.5238	22.86	8.66381	24.0773	29.8077	26.58	26.83	22.4818	24.5	23.325	23.3579	86.5714	62.1364	72.8421	73.5882	26.0727	26.5455	26.1	26.2105	21.75	21.9273	21.7158	21.7632		April	28.8732	68.6576
1994	1	5	31.8286	23.1	8.72857	24.2955	30.0231	26.2182	26.6455	22.3909	24.6818	23.419	23.4905	84.7727	62	75	74.7222	25.7182	26.8682	26.4	26.385	21.4955	22.1545	21.9	21.89		May	29.0369	73.3275
1994	1	6	31.5762	23.2476	8.32857	24.5591	30	26.3308	26.7077	22.4318	24.3143	23.4045	23.3381	83.0909	61.2381	75.2727	73.5263	25.6182	26.1476	26.3864	25.9286	21.45	21.7095	21.9045	21.6095		June	29.4307	70.9455
1994	1	7	31.7368	23.4	8.33684	24.5136	30.3769	26.5846	26.9923	22.3682	24.4818	23.4318	23.4227	83	59.5909	73.7727	72.65	25.5364	26.1864	26.2818	25.9909	21.3636	21.7591	21.8318	21.6591		July	29.7134	67.7365
1994	1	8	31.619	23.4905	8.12857	24.8364	30.3154	26.1455	26.7917	22.519	24.2455	23.2952	23.395	82.381	60.0455	73.9524	73.8889	25.7048	25.8455	26.0476	26.075	21.4905	21.5091	21.681	21.695		August	30.2935	61.6774
1994	1	9	31.7048	23.1091	8.59567	24.2818	30.2769	26.7333	27.0273	22.1227	23.8818	22.9905	23.0476	83.6667	56.6818	70.1905	71.1053	25.2045	24.8136	25.1238	25.1143	21.1318	20.8182	21.0667	21.0429		September	28.8267	69.6667
1994	1	10	31.8333	23.09	8.74333	24.3909	30.2	26.425	26.88	22.0182	24.0136	22.9905	23.0524	81.0909	57.7273	70.1	70.7778	24.8273	25.1545	24.995	24.94	20.9	20.9909	21.03	20.92		October	27.5774	75.5161
1994	1	11	31.7	23.2381	8.4619	24.4591	30	26.5667	26.8455	22.1476	23.6619	22.6952	22.9	82.5238	56.1429	68.5714	69.7222	24.9773	24.319	24.4524	24.565	20.9955	20.4286	20.5333	20.64		November	26.69	78.6667
1994	1	12	31.6429	23.3	8.34286	24.3818	29.9231	26.5909	26.76	22.2955	23.8273	22.73	22.8579	82.7143	58.6364	69.35	71.4737	25.4364	25.0182	24.57	25.13	21.3182	20.95	20.725	21.065		December	26.9742	73.1613
1994	1	13	31.9476	22.84	9.10762	24.0182	30.6462	26.7583	27.1364	22.1182	24.2	23.4	23.245	84.6364	57.7619	73.65	72.6471	25.3	25.4714	26.19	25.6053	21.2136	21.2429	21.765	21.3632
1994	1	14	32.1429	23.1182	9.02468	24.5636	31.025	26.9538	27.5083	22.2952	24.3095	23.1955	23.265	82.1905	57.4286	71.0455	71.2632	25.3682	25.6619	25.5909	25.5905	21.2818	21.3571	21.3818	21.3619
1994	1	15	31.8381	23.5273	8.31082	24.4136	30.75	26.9846	27.3667	22.3364	24.4762	23.0955	23.245	82.6667	59.0952	71.1818	72.5263	25.5136	26.1048	25.4227	25.781	21.3818	21.6857	21.2818	21.5095
1994	1	16	32.105	23.01	9.095	24.0955	30.1538	27.0333	27.1727	22.0182	24.0286	23.3762	23.205	83.9524	58.2273	72.05	72.1053	25	25.0818	26.0286	25.4095	21.0545	21.0545	21.6476	21.2762
1994	1	17	32.19	23.0095	9.18048	23.9864	30.3077	26.5538	26.825	21.8818	24.0682	22.8818	22.95	83.3182	56.9545	69.2727	70.6	24.7409	25.0591	24.7818	24.8545	20.8727	20.9818	20.8636	20.9091
1994	1	18	32.1667	23.0591	9.10758	24.019	30.2333	26.9167	26.9909	21.8	24.0091	23.0667	22.9667	81.5238	56.3182	69.1905	69.4737	24.481	24.9182	25.1238	24.8381	20.6714	20.9091	21.0762	20.8952
1994	1	19	32.0952	23.055	9.04024	24.2381	30.1692	26.85	26.99	21.85	24.1238	23.0429	22.9526	80.8	57.7619	69.381	70.3529	24.719	25.3619	25.081	25.2053	20.8286	21.2238	21.0905	21.1579
1994	1	20	32.0619	23.1091	8.95281	24.1818	30.8462	27.1833	27.3636	22.0864	24.1273	23.0524	23.1	83.0909	56.5	69.0476	70.1053	25.0818	25.1682	25.0762	25.1	21.0773	21.1091	21.0857	21.0905
1994	1	21	32.2095	23.1636	9.04589	24.3727	30.7231	27.1333	27.4364	22.0864	24.25	23.2476	23.1857	81.7273	57.1818	70.9524	70.7895	24.9591	25.4818	25.6143	25.2857	21.0045	21.2682	21.4	21.1857
1994	1	22	32.3714	23.2842	9.08722	24.4909	30.8692	26.8727	27.3167	22.3364	24.0955	23.0571	23.1333	82.8636	57	69.3333	70.2105	25.4864	25.1455	25.1	25.2	21.3364	21.0364	21.0905	21.119
1994	1	23	32.1619	23.3429	8.81905	24.3091	30.5583	27.0273	27.2455	22.2955	24.2182	23.2286	23.2667	83.4545	57.5909	68.95	71.2778	25.4818	25.4727	25.37	25.515	21.3318	21.2682	21.225	21.31
1994	1	24	32.215	23.29	8.925	24.3182	30.9833	27.0091	27.39	22.1909	23.82	22.9762	22.975	83	54.4	67.7	68.4706	25.2455	24.345	24.67	24.6158	21.1955	20.465	20.77	20.7368
1994	1	25	32.1429	23.0864	9.05649	24.1364	30.7846	26.9417	27.25	22.05	23.975	23.1	22.95	82.5714	55.381	71.35	70.1111	25.0545	24.7143	25.4762	24.955	21.0818	20.7571	21.3	20.96
1994	1	26	32.0333	23.21	8.82333	24.3136	30.7385	27.3	27.5	22.0955	23.8545	23.1368	23.1316	82.2273	55.5455	67.8421	70.2353	25.0455	24.6227	25.0526	25.1	21.0182	20.6773	21.0579	21.0316
1994	1	27	31.63	23.3143	8.31571	24.5182	29.9692	26.8167	27.0833	22.2714	23.6682	22.9619	23.0095	81.9524	56.4545	69.9524	70.7368	25.2952	24.3773	25.0571	25.0429	21.2048	20.4864	21.0143	21
1994	1	28	31.8667	23.6136	8.25303	24.6182	30.2167	27.05	27.2636	22.0773	23.681	23.095	23.035	80.0909	55.381	69.4	69.5556	24.7727	24.2476	25.205	24.925	20.9	20.4381	21.16	20.95
1994	1	29	31.8381	23.48	8.3581	24.6286	30.85	26.9167	27.375	21.9	23.5857	22.8	22.815	78.619	54.2381	68.5	67.5789	24.3333	23.9381	24.3524	24.2095	20.6095	20.1857	20.5333	20.4429
1994	1	30	32.3	23.5143	8.78571	24.6227	30.7538	26.95	27.3583	21.9182	23.8273	22.8905	22.9143	78.8182	54.3182	68.2857	68.1579	24.4091	24.3818	24.7333	24.619	20.6409	20.4682	20.7905	20.7143
1994	1	31	32.4333	23.2545	9.17879	24.2182	31.05	27.25	27.4273	21.9318	24.025	22.9762	22.975	81.8182	56.3	68.3333	70.1111	24.7273	24.66	24.8364	24.72	20.8318	20.67	20.8455	20.76
1994	2	1	32.3952	23.0182	9.37706	24.1045	30.5308	27.0769	27.2308	22.0682	24.0524	22.7864	23.0143	83.7727	55.5455	68	68.7826	25.1364	24.6591	24.5045	24.7682	21.0909	20.6909	20.6591	20.8136
1994	2	2	32.3905	23.1318	9.25866	24.2773	30.9833	27.1667	27.5091	22.1727	24.185	22.9857	23.1526	82.5238	56	68.5714	69.6842	25.3136	25.19	24.9381	25.195	21.1773	21.015	20.9714	21.095
1994	2	3	32.54	23.0857	9.45429	24.4095	31.4333	27.2909	27.76	22.0524	23.9524	23.04	23.0263	81.15	55.5238	67.55	68.0556	24.8762	25.1619	24.935	24.9842	20.9095	21.0429	20.915	20.9526
1994	2	4	32.1238	23.681	8.44286	24.6238	30.7286	27.3333	27.6909	22.2	24.2762	23.2381	23.281	81.1429	58.3333	68.7619	70.1	25.1381	25.719	25.4048	25.575	21.0905	21.4048	21.2286	21.35
1994	2	5	32.2095	23.3714	8.8381	24.4364	31.0385	27.4545	27.77	22.3227	24.2476	23.2053	23.2167	82.3333	58.381	68	70.2632	25.5045	25.7381	25.2632	25.7	21.35	21.4476	21.1632	21.4526
1994	2	6	32.3762	23.0905	9.28571	24.2182	31.4	27.6	27.7909	22	24.1095	23.205	23.0368	81.5238	55.381	67.75	69.1579	24.9	25.0333	25.245	25.19	20.9455	20.9524	21.13	21.09
1994	2	7	32.3048	23.5381	8.76667	24.4318	30.5692	27.625	27.7	22.3	24.135	23.3048	22.9444	81.35	60	69.0952	71.6111	25.4273	25.7316	25.5429	25.6526	21.2909	21.3947	21.3333	21.3842
1994	2	8	32.08	23.6909	8.38909	24.6095	30.9	27.3091	27.4417	22.481	24.3333	23.4286	23.419	83.1429	58.4286	70.8421	70.8	25.7381	25.7238	25.6	25.6952	21.5	21.4143	21.3714	21.4238
1994	2	9	32.2952	23.3773	8.91797	24.5091	30.6769	27.3333	27.4667	22.3545	24.2182	23.2143	23.3667	83.0455	57.8636	69.2857	70.35	25.5182	25.4727	25.3571	25.6429	21.3591	21.2636	21.2762	21.4429
1994	2	10	32.3381	23.4	8.9381	24.2636	31.0385	27.3818	27.4	22.3	24.2	23.2762	23.3048	84.2727	57.4545	69.3333	70.3	25.5682	25.2273	25.481	25.4762	21.4091	21.1455	21.3476	21.3476
1994	2	11	32.2952	23.3955	8.89978	24.4773	30.6923	27.475	27.4091	22.1773	24.1364	23.1048	23.1952	81.8182	58.5	67.7143	69.05	25.0773	25.4682	24.8238	25.2	21.0909	21.3273	20.9286	21.1762
1994	2	12	32.6905	23.4952	9.19524	24.5429	30.7615	27.6333	27.7455	22.3286	24.2727	23.3619	23.385	82.5238	56.7273	67.8571	69.0526	25.4048	25.4273	25.3857	25.515	21.3	21.3182	21.2952	21.365
1994	2	13	32.5905	23.7227	8.86775	24.5727	31.3	27.8364	28.08	22.3091	24.2136	23.4	23.425	82.1364	56.8636	67.7895	68.9474	25.3636	25.3619	25.54	25.6211	21.2727	21.2286	21.39	21.4368
1994	2	14	32.48	23.5524	8.92762	24.4591	31.35	27.5909	27.87	22.2136	24.0905	23.415	23.4211	82.3182	55.381	67	68.4211	25.2136	24.9571	25.415	25.5	21.1864	20.9524	21.3	21.3579
1994	2	15	32.8952	23.519	9.37619	24.5955	30.5385	26.9615	27.1769	22.0727	24.1227	22.9727	23.0545	80.0455	55.9545	66.6364	67.4286	24.8	25.0955	24.7409	24.8773	20.8818	21.0545	20.7727	20.8955
1994	2	16	32.755	23.6714	9.08357	24.3857	30.9308	27.65	27.7545	21.9905	24.1455	23.485	23.3474	81	55.6818	67.55	68	24.7905	25.2227	25.675	25.4368	20.8524	21.0591	21.415	21.2526
1994	2	17	33.0095	23.765	9.24452	24.6182	31.9917	27.9167	28.2273	22.2	24.3048	22.9619	23.1714	81.5238	54	64.2381	66.6	25.0773	25.1095	24.3619	24.8762	21.05	21.0286	20.5714	20.9048
1994	2	18	32.4476	23.4095	9.0381	24.1955	31.3692	27.6667	27.8182	21.9091	24.0727	22.781	22.9714	82.1429	54.7273	64.9524	67.8	24.7818	24.8136	24.1857	24.7143	20.8682	20.8455	20.4714	20.7952
1994	2	19	32.5095	23.3227	9.1868	24.2136	31.7538	28.2167	28.1455	21.7318	23.7818	22.7316	22.7421	80.0455	52.7273	62	65.15	24.2136	24.0864	23.5429	23.9286	20.5045	20.3318	20.0381	20.2857
1994	2	20	32.719	23.4762	9.24286	24.4273	31.5154	27.6	27.7545	21.9773	24.2714	22.819	23.03	80.5909	54.0476	64.2857	66.5263	24.6818	25.1429	24.1571	24.685	20.8227	21.0571	20.419	20.765
1994	2	21	32.7905	23.69	9.10048	24.5	31.1	28.175	28.0091	22.1182	23.9238	22.76	22.9737	81.1818	54.6667	62.85	66.7895	24.9545	24.4905	23.9381	24.495	21.0136	20.6476	20.2667	20.66
1994	2	22	33.38	23.6182	9.76182	24.55	31.5769	27.7273	27.85	21.9136	24.2	23	23.105	79.3636	52.5	63.85	65.35	24.4182	24.6273	24.32	24.545	20.6682	20.7	20.56	20.705
1994	2	23	33.5143	23.7524	9.7619	24.6909	31.6667	28.3	28.2364	22.0818	24.3857	23.4143	23.3	79.4545	53.2381	65.0476	65.9	24.7	25.0333	25.2095	24.9952	20.8818	20.9429	21.1333	20.9762
1994	2	24	32.465	23.9909	8.47409	25.1714	30.7091	27.975	27.9091	22.7632	24.5	23.3619	23.6111	82.7895	57.5714	66	68.5263	26.0333	25.9286	25.1619	25.75	21.7048	21.5762	21.1095	21.485
1994	2	25	32.9667	23.8952	9.07143	24.6714	31.1167	27.4923	27.725	22.5238	24.35	23.3045	23.4238	82.619	58.2273	65.9545	69.2	25.7095	26.3364	25.1045	25.8048	21.5095	21.8045	21.0636	21.5095
1994	2	26	33.2316	23.7455	9.48612	24.5773	30.6083	28	27.98	22.3591	24.3048	23.25	23.28	82.4091	55.7143	63.45	66.3684	25.4409	25.3381	24.735	25.045	21.3409	21.1571	20.8	21.015
1994	2	27	33.1524	23.7364	9.41602	24.7857	31.6583	27.6692	27.8833	22.5381	24.519	23.1905	23.425	82.1905	54.6667	63.65	67.2632	25.7095	25.5333	24.5667	25.175	21.4952	21.3381	20.7095	21.135
1994	2	28	32.8381	23.8455	8.99264	24.6909	31.4615	27.55	27.7909	22.4238	24.2524	23.0905	23.2737	82.381	53.9545	63.95	66.85	25.4864	24.9909	24.4905	24.9857	21.3591	21.0273	20.6905	21.0286
1994	3	1	33.25	23.4818	9.76818	24.6857	31.3857	27.5385	27.7583	22.1619	24.15	23.2364	23.2211	80.1	53.4545	65.3636	66.3529	24.681	24.7591	25	24.6316	20.8381	20.8636	20.9909	20.7947
1994	3	2	33.2762	23.5435	9.73271	24.6304	31.7571	27.3385	27.6333	22.1043	24.2682	23.4957	23.3182	80.2609	54.4091	67.4348	67.4737	24.8391	25.05	25.5783	25.1955	20.9435	21.0136	21.4261	21.15
1994	3	3	33.7	23.6273	10.0727	24.8478	32.4	28.0231	28.25	22.3609	24.6739	23.6091	23.5636	80.4783	55.4348	65.9048	68.2105	25.2957	25.9565	25.8136	25.7136	21.2304	21.6043	21.5409	21.4682
1994	3	4	33.9136	24.0696	9.84407	25.013	32.6571	28.2429	28.5231	22.6174	24.913	23.7682	23.7955	81.3478	54.0435	67.0909	68.35	25.7913	26.1913	26.1261	26.0391	21.5478	21.7435	21.7217	21.6652
1994	3	5	33.1545	24.0826	9.07194	25.0522	31.6429	28.0462	28.2077	23.0217	24.4957	23.5864	23.7091	84	55.3913	66.2727	68.8333	26.7087	25.6696	25.6636	26.0136	22.1304	21.4261	21.4455	21.6682
1994	3	6	32.7818	23.8864	8.89545	24.8682	31.5	28.2	28.1667	22.7182	24.2739	23.5318	23.5524	83.1818	55.087	66.8182	68.1765	26.1227	25.2565	25.6864	25.781	21.75	21.1652	21.4273	21.4952
1994	3	7	32.8455	23.8696	8.97589	24.9391	31.9231	28.0923	28.25	22.5364	24.5667	23.0864	23.48	81.4091	57.0455	65.3333	68.7368	25.5522	26.0273	24.65	25.4727	21.3913	21.65	20.7682	21.3091
1994	3	8	32.9682	24.0273	8.94091	24.8304	31.9714	28.1231	28.2846	22.4545	24.4455	23.2864	23.4429	81.3182	55.1739	65.65	68.3889	25.3478	25.4	25.1136	25.3182	21.2435	21.2348	21.0591	21.2091
1994	3	9	33.2818	23.6818	9.6	24.8174	32.1	28.2462	28.45	22.5522	24.6826	23.675	23.63	82.1739	55.6957	65.6	69.2353	25.7652	26.1304	26.0667	26.0286	21.5348	21.6174	21.6333	21.6
1994	3	10	33.3636	23.4381	9.92554	24.8136	32.2857	28.0769	28.375	22.8091	24.7455	23.7333	23.66	84.1364	55.1818	66.381	68.6471	26.3955	26.1636	26.2364	26.1524	21.8909	21.6955	21.7545	21.7048
1994	3	11	33.5455	23.8286	9.71688	24.8522	32.4857	27.7857	28.2692	22.7	24.6045	23.6652	22.5783	82.2727	53.0909	67.8696	67.3889	26.1174	25.5591	26.0348	25.6955	21.7174	21.3091	21.6348	21.4318
1994	3	12	32.887	23.5826	9.30435	25.1292	31.0143	27.7538	27.9846	23.0182	24.5042	23.5304	23.8045	82.1818	58.3043	66.6087	68.5	26.3522	25.9304	25.5913	25.9045	21.8696	21.5304	21.3174	21.5455
1994	3	13	33.6565	23.6043	10.0522	24.8333	32	28.0615	28.5273	22.7042	24.6826	23.6435	23.7773	83.5	54.6522	67.4348	68.3889	26.125	25.8304	25.8957	26.0818	21.7417	21.4696	21.5609	21.6682
1994	3	14	33.5304	24.1364	9.39407	25.187	32.2429	28.4667	28.6273	22.8864	24.6455	23.6091	23.6526	81.2273	53.3043	66.45	66.8125	26.1909	25.313	26.0045	25.64	21.8045	21.113	21.5773	21.385
1994	3	15	33.0913	23.9174	9.17391	25.2333	31.5857	28.3455	28.36	22.7333	24.5333	23.5091	23.6545	80.5833	54.9583	65.0476	67.2778	25.8708	25.6792	25.4143	25.7476	21.6125	21.3583	21.2238	21.4476
1994	3	16	33.0909	23.7261	9.36482	24.9833	31.7071	28.5846	28.4667	22.6042	24.3	23.6217	23.45	80.5217	56.125	65.9545	68.2632	25.75	25.4625	25.6261	25.687	21.5167	21.2833	21.4087	21.4565
1994	3	17	33.5348	23.913	9.62174	25.3375	32.3643	28.2692	28.5583	22.6	24.2864	23.3864	23.4286	79.0417	51.2727	65.6818	65.2353	25.4958	24.6682	25.25	25.1238	21.3625	20.7591	21.1682	21.0905
1994	3	18	33.4739	24.1048	9.36915	25.0875	31.8143	27.9917	28.3727	22.6292	24.0565	23.3217	23.3048	79.9091	50.7391	62.8261	65.2222	25.6917	24.1478	24.7565	24.9182	21.475	20.4217	20.813	20.9409
1994	3	19	33.9087	23.9714	9.93727	25.3333	33	28.45	28.8273	22.7652	24.3273	23.4783	23.39	80.2609	49.6364	63.8571	63.375	25.825	24.5409	25	24.75	21.6	20.7136	20.9864	20.865
1994	3	20	33.8913	24.1043	9.78696	25.3917	32.6	28.5385	28.8833	23.0583	24.7292	23.9522	23.9522	82	53.125	64.8261	67.4211	26.5708	25.7667	25.8217	26.1043	22.0292	21.4583	21.513	21.6913
1994	3	21	33.8261	23.9826	9.84348	25.2542	31.84	28.3429	28.4846	22.8	24.7458	23.5435	23.7652	81	54.5833	64.3043	66.9474	26.0542	25.9708	25.3435	25.913	21.7083	21.5792	21.2391	21.5913
1994	3	22	33.2565	24.0957	9.16087	25.0583	31.46	28.3286	28.2462	22.8083	24.8087	23.7652	23.7545	82.5417	57	66.2174	68	26.2083	26.3826	25.9391	26.0091	21.8167	21.8565	21.613	21.6636
1994	3	23	33.4304	24.1364	9.29407	25.3391	31.76	28.2467	28.3154	22.8739	24.6667	23.6458	23.7565	81.087	54.375	65.7917	67	26.1478	25.85	25.7	25.9391	21.7652	21.5	21.4417	21.6
1994	3	24	33.7565	24.3652	9.3913	25.3042	32.1267	28.4615	28.5583	23.0042	24.7522	23.6714	23.8333	82.2083	53.6087	65.0476	67.1111	26.4667	25.7957	25.6	25.981	21.9833	21.5391	21.3952	21.6667
1994	3	25	33.9565	24.4087	9.54783	25.5125	32.4267	27.8733	28.4846	22.9542	24.6455	23.6125	22.6478	79.4783	52	65.087	66	26.225	25.4227	25.8125	25.5318	21.8167	21.2773	21.4792	21.3455
1994	3	26	33.8696	24.4136	9.45593	25.375	32.1	28.3	28.6923	22.9625	24.5792	23.613	23.787	81.4167	52.7083	64.2609	67	26.3583	25.4375	25.4435	25.8565	21.8958	21.2458	21.2609	21.5391
1994	3	27	33.8783	24.519	9.35921	25.4583	32.5267	28.7333	28.8786	23.1652	24.7217	23.8417	23.8909	82.5652	52.6957	64.7083	67	26.7913	25.7174	25.9458	26.1227	22.1913	21.4348	21.575	21.7364
1994	3	28	34.2	24.1773	10.0227	25.8417	32.56	28.7571	29.0769	23.1083	24.7652	24.0783	23.9773	79.25	52.8696	64	65.3889	26.3792	25.787	26.2174	26.0455	21.9	21.4435	21.7348	21.6591
1994	3	29	34.0409	24.2261	9.81482	25.6167	32.54	29.1846	29.2308	22.9261	24.9826	24.4182	24.145	79.4348	54.8261	65.6818	66.5	26.2292	26.4609	26.6727	26.4714	21.8	21.8696	21.9864	21.9238
1994	3	30	34.4043	24.6045	9.7998	25.8136	33.0667	28.8929	29.3455	23.3682	25.0524	24.3739	24.2053	81.3182	51.6667	66.3043	65.125	27.0364	26.119	26.7391	26.3737	22.2864	21.6048	22.0783	21.8421
1994	3	31	34.3182	24.7826	9.53557	26.0826	33.5846	28.9	29.3769	23.5773	25.35	24.1348	24.2857	81.3182	52.7727	64.0435	65.8889	27.3435	26.8318	26.0739	26.5818	22.4913	22.0227	21.6696	21.9818
1994	4	1	34.6478	24.3818	10.266	25.9667	32.9786	29.1154	29.1231	23.2375	25.013	24.1435	24.1261	79.3333	51.5217	63.4545	64.6316	26.5833	25.8522	26.013	26.1217	22.0333	21.4957	21.6087	21.6913
1994	4	2	34.4739	24.7304	9.74348	25.95	32.6	29.1214	29.1692	23.4174	25.11	24.1217	24.2316	80.4348	52.6818	66.2727	66	27.0261	26.3636	26.5167	26.5	22.2739	21.8409	21.8792	21.9333
1994	4	3	33.6565	24.7304	8.92609	25.8833	31.4786	28.6	28.6	23.5417	24.8636	24.3043	24.1545	83	56.6818	66.4545	67.75	27.6667	26.4636	26.6409	26.4905	22.675	21.85	21.9636	21.9143
1994	4	4	33.7304	24.7955	8.93498	25.85	32.1286	28.2929	28.6286	23.4625	25.0136	23.9727	23.0957	81.087	56.7826	67.1429	68.5882	27.2042	26.8	26.4045	26.7	22.4083	22.087	21.8409	22.0545
1994	4	5	34.2636	24.7227	9.54091	26.0125	31.7143	28.6	28.6385	23.5958	25.0905	24.287	24.2	81.6667	56.8182	66.3478	67.2353	27.4417	27.0045	27	26.8545	22.525	22.2182	22.225	22.1545
1994	4	6	34.0696	24.8364	9.2332	26.0833	31.75	28.4769	28.7615	23.8625	25.3217	24.6	24.5217	83.0417	58.2609	70	70.5556	28.0375	27.4739	27.9391	27.7091	22.9125	22.5217	22.8043	22.6909
1994	4	7	34	24.7609	9.23913	26	31.3385	28.4692	28.6583	23.7182	25.1783	24.2609	24.21	81.9545	56.6957	66.5652	68	27.6435	27	26.7783	26.7381	22.6478	22.2174	22.1087	22.0905
1994	4	8	33.8913	24.8174	9.07391	26.125	32.2429	27.9929	28.5714	23.8375	25.4696	24.5125	24.5696	82.5833	55.7826	69.7083	68.9444	27.9375	27.4087	27.6042	27.5348	22.8625	22.4783	22.6375	22.6043
1994	4	9	34.3273	24.8409	9.48636	26.15	32.2	28.7385	28.9231	23.8261	25.5478	24.4174	24.5857	82	55.2609	66.3043	66.5294	27.8435	27.4739	27.0522	27.2905	22.8087	22.5478	22.2913	22.4619
1994	4	10	34.4091	24.3429	10.0662	26.0043	31.7385	27.8769	28.3462	23.6609	25.45	24.1875	24.4333	82.913	55.3913	67.2273	68.3333	27.6348	27.0826	26.6913	26.9773	22.6826	22.3	22.1043	22.2727
1994	4	11	34.313	24.6043	9.7087	26.0833	32.7357	28.8786	29.0429	23.4583	25.3364	24.5792	23.3043	79.3478	53.1818	67.0417	66.1765	27.0042	26.7773	27.3917	26.7455	22.3125	22.1318	22.4833	22.1318
1994	4	12	33.7636	24.6478	9.11581	26.0792	31.9385	28.7286	28.8615	23.6208	25.087	24.4417	24.3304	81.75	55.913	67.7917	68	27.475	26.7261	27.275	27.0391	22.5625	22.0783	22.4375	22.2783
1994	4	13	34.1565	24.5913	9.56522	26.0875	32.2143	28.0286	28.6615	23.8348	25.2043	24.4348	24.4455	83.1739	55.4348	72.0435	70	27.9957	26.8696	27.7957	27.4364	22.8913	22.1304	22.7174	22.5136
1994	4	14	34.3609	24.5348	9.82609	25.7875	32.9786	28.3	28.8143	23.6783	25.287	24.2391	24.3091	84.1304	53.8261	70.7826	68.4118	27.813	26.8391	27.3261	27.1	22.7565	22.087	22.4043	22.2955
1994	4	15	34.4304	24.4409	9.98953	25.775	32.9429	28.8538	29.1667	23.6652	25.4773	24.6286	24.4579	83.8261	54.5	70.7143	68	27.7565	27.2545	27.9286	27.2158	22.7565	22.4091	22.8286	22.4158
1994	4	16	34.5174	24.613	9.90435	26.1083	33.1286	28.7071	29.1571	23.9391	25.4045	24.5333	24.5095	83.0435	53.5714	67.125	67.2222	28.1958	27.181	27.15	27.3238	23.0375	22.3619	22.35	22.4714
1994	4	17	33.9522	24.4783	9.47391	26.1792	32.45	28.2857	28.5154	24.1333	25.5455	24.5042	24.519	83.6957	55.5909	69	69.1667	28.625	27.5727	27.2875	27.5455	23.2625	22.5591	22.4083	22.5818
1994	4	18	34.1435	24.5826	9.56087	26.4391	32.2143	27.9538	28.3417	24.0273	25.3636	24.5619	24.59	82	57.5909	72.2381	70.5294	28.1818	27.4182	27.7667	27.6	23.0136	22.4909	22.7048	22.62
1994	4	19	33.7826	24.4182	9.36443	26.0826	32.3231	27.6615	28.3308	23.95	25.2619	24.7136	24.49	83.5	56.7143	73.2727	71.4706	28.2364	27.1571	28.4	27.59	23.0364	22.381	23.0682	22.635
1994	4	20	33.9304	24.5667	9.36377	26.1783	32.5385	28.6538	28.9692	24.0773	25.3095	24.4857	24.535	83.7273	55.619	70.5	69.4375	28.4864	27.119	28.0571	27.66	23.1773	22.3238	22.8952	22.68
1994	4	21	34.1739	24.6591	9.51482	26.2478	32.5667	28	28.5091	24.1227	25.2476	24.4727	24.545	83.0909	53.381	74.4545	69.5882	28.4545	26.6095	28.1091	27.535	23.1727	21.9714	22.8909	22.57
1994	4	22	34.313	24.3143	9.99876	25.8435	32.4923	28.6154	28.9333	23.8217	25.4333	24.8174	24.5952	84.6522	55.5238	72.7273	70	28.0913	27.3048	28.413	27.681	22.9565	22.4381	23.0826	22.6762
1994	4	23	34.0857	24.7	9.38571	26.1091	32.1538	29.2167	29.2333	24.2	25.5238	24.713	24.715	85.4545	57	69.8696	69.8421	28.8409	27.6286	28.0739	27.87	23.3818	22.6143	22.8609	22.775
1994	4	24	33.3217	24.5857	8.73602	26.0739	31.8846	28.8545	29.175	24.0957	25.1476	24.5348	24.5095	85.087	58.9048	69.9545	70.8333	28.6	27.1524	27.7391	27.6381	23.2739	22.3143	22.7174	22.6524
1994	4	25	33.9182	24.6619	9.25628	26.2136	32.2417	28.8667	29.1455	24.0773	25.4864	24.6143	24.6857	83.8182	57.2609	66.5238	69.4737	28.45	27.6182	27.3571	27.719	23.1773	22.65	22.5143	22.7286
1994	4	26	33.7727	24.925	8.84773	26.5318	31.7083	28.35	28.7	24.1381	25.4091	24.3091	24.6524	81.8571	58.6957	71.1905	71.6111	28.3619	27.6227	27.5048	27.895	23.1143	22.6318	22.6	22.815
1994	4	27	33.95	24.5286	9.42143	26.3045	32.55	28.7667	29.1333	24.0045	25.4682	24.2864	24.5864	82.5909	57.3913	68.7619	69.8421	28.2227	27.6636	27.5364	27.8045	23.0455	22.6773	22.6273	22.7773
1994	4	28	34.0714	24.7476	9.32381	26.5364	33.1667	28.8833	29.3833	24.1591	25.8	24.5571	24.8429	81.9545	55.1364	68.7143	67.8889	28.4318	27.9667	27.6636	27.9714	23.1636	22.8714	22.7136	22.8857
1994	4	29	34.2273	24.7619	9.46537	26.2952	32.6385	28.85	29.0364	23.9	25.6455	24.59	24.695	81.4286	56.3913	67.5263	67.5	27.7762	27.6364	27.485	27.545	22.7905	22.6591	22.58	22.635
1994	4	30	34.3095	25.0714	9.2381	26.7818	33.4167	29.3417	29.6667	24.2273	25.6857	24.7947	24.8632	80.8182	56.3636	68.8947	68.1667	28.4227	27.8762	28.145	28.0263	23.1682	22.7857	22.98	22.9053
1994	5	1	34.4	25.03	9.37	26.7762	33.5857	28.7923	29.5462	24.26	25.9762	24.965	24.9842	81.3	56.3333	71.25	69.5556	28.515	28.5619	28.605	28.3947	23.22	23.1762	23.26	23.1263
1994	5	2	34.5143	24.7111	9.80317	26.5818	33.2923	28.5769	29.7091	24.48	26.0238	24.8905	25.13	83.05	57.6667	70.45	70.2632	29.115	29.1286	28.7905	29.005	23.565	23.5	23.3381	23.475
1994	5	3	34.1905	24.5368	9.65363	26.1955	33.2154	28.9385	29.4923	24.415	25.7952	24.8286	25.035	85.5	59.381	75.5714	73.3684	29.27	28.5952	28.9429	28.885	23.65	23.1857	23.4333	23.395
1994	5	4	33.7667	24.7579	9.00877	26.2682	31.7538	28.2462	28.6923	24.5	25.6095	24.5762	24.8952	85.9524	58.619	73.9524	73.6	29.4667	27.9429	28.2429	28.5429	23.7476	22.8381	23.0476	23.2143
1994	5	5	33.3048	24.19	9.11476	25.8045	32.1615	28.6077	28.8385	23.9952	25.3952	24.605	24.635	86.7143	59.7143	73.35	73.2	28.6238	27.8667	28.3714	28.281	23.2857	22.7714	23.1571	23.0571
1994	5	6	33.2857	24.4211	8.86466	26.05	31.7846	28.5923	28.7769	24.3048	25.54	24.655	24.7474	85.5	59.9524	73	72.8	29.1	28.1143	28.4714	28.5571	23.5524	22.8857	23.1714	23.2048
1994	5	7	33.6571	24.55	9.10714	26.1045	32.3	28.5923	28.9077	24.2905	25.8048	24.985	25.04	86.3333	60.0952	74.1	72.6316	29.119	28.6381	29.005	28.875	23.5714	23.2238	23.495	23.4
1994	5	8	33.7238	24.495	9.22881	26.4273	32.0308	28.1538	28.6923	24.6095	25.955	24.955	25.2222	84.6842	61.1	75.6	74.4	29.6714	29.085	29.085	29.27	23.8667	23.47	23.545	23.635
1994	5	9	33.981	24.2167	9.76429	26.5636	32.7231	27.7385	28.7545	24.775	26.21	25.125	25.3056	86.1579	59.25	77.6	74.7895	30.035	29.045	29.6	29.5316	24.075	23.465	23.82	23.7789
1994	5	10	33.681	24.7	8.98095	26.5227	32.0385	28.6385	28.9462	24.5368	26.4	25.015	25.3158	86.3684	62.15	73.9474	71.7647	29.5368	30.14	29.2579	29.5778	23.8263	24.14	23.6105	23.8111
1994	5	11	34.1762	24.78	9.39619	26.3636	32.8462	28.8	29.2417	24.8095	26.475	25.2526	25.4737	88.2381	59.55	75	73.3158	30.219	29.95	29.6211	29.8632	24.181	23.965	23.8263	23.9579
1994	5	12	34.2571	24.58	9.67714	26.4952	33.225	29.0692	29.5455	24.6143	25.9632	25.3421	25.2421	85.7619	57.4444	73.3158	71.4706	29.6286	28.9944	29.6	29.2	23.8571	23.4333	23.8211	23.6111
1994	5	13	34.6286	24.9684	9.66015	26.6227	33.3231	28.55	29.25	24.8238	26.3842	24.9526	25.3632	86.2857	57.65	73.5882	71.5294	30.0524	29.53	29.4167	29.5278	24.1	23.705	23.7	23.75
1994	5	14	33.8955	24.95	8.94545	26.5455	32.575	29.0143	29.5091	24.6591	26.2632	25.3286	25.3632	85.0909	61.55	72.7	73.6111	29.6409	29.935	29.6238	29.675	23.8591	23.96	23.8095	23.825
1994	5	15	33.7591	25.3048	8.45433	26.7682	32.6857	28.9714	29.575	24.7048	26.1857	25.1	25.2316	84.381	64.0476	72.5263	73.3529	29.6571	30.619	29.1952	29.73	23.8571	24.2619	23.6095	23.85
1994	5	16	33.9286	24.7476	9.18095	26.4818	32.7571	28.5	28.9769	24.7571	26.3048	25.2368	25.4222	86.8095	60.381	75.6316	74	29.95	29.6571	29.615	29.615	24.0364	23.8476	23.87	23.85
1994	5	17	33.9364	24.305	9.63136	26.5727	32.5857	28.5867	28.9357	24.5409	26.4286	25.2143	25.3619	84.7727	60.8	76.4286	74.7222	29.3773	29.515	29.4	29.345	23.7045	23.73	23.7286	23.695
1994	5	18	34.4909	24.635	9.85591	26.7318	33.2643	28	29.1692	24.7864	26.3286	24.9955	25.3381	85.4545	57.5238	74.7619	72.8421	29.9273	29.281	29.1455	29.3952	24.0045	23.6048	23.5864	23.7
1994	5	19	34.1091	24.295	9.81409	26.4136	32.85	28.7714	29.2083	24.5955	26.3579	25.2682	25.3947	86.7727	59.2632	75.4091	74	29.7182	29.6158	29.6545	29.5842	23.9091	23.8	23.8773	23.8263
1994	5	20	34.3	24.4263	9.87368	26.6091	33.1571	27.9071	29.0231	24.8136	26.3773	24.9182	25.4143	85.7619	59.4545	81.5714	75.9474	30.0727	29.7227	29.7714	29.8238	24.1318	23.8636	23.9286	23.9476
1994	5	21	34.1667	24.115	10.0517	26.0455	33.2333	27.5	28.5714	24.2	26.5136	25.0545	25.09	86.4	59.7727	80.3182	74.8636	28.9952	29.75	29.8318	29.4714	23.481	23.8545	23.95	23.7238
1994	5	22	34.3727	24.71	9.66273	26.7455	33.2385	27.8071	28.8714	24.6524	26.0429	24.84	25.22	84.8095	57.5455	76.95	73.2	29.6143	28.75	29.019	29.2286	23.8429	23.3182	23.5095	23.6095
1994	5	23	34.4727	24.62	9.85273	26.5545	33.1071	29	29.5167	24.5048	26.5095	25.0619	25.36	84.6667	60.0476	75.2857	73.0476	29.3667	29.8857	29.2429	29.455	23.6905	23.9429	23.6476	23.74
1994	5	24	34.4773	24.3476	10.1297	26.25	33.5643	28.9385	29.5385	24.281	26.2818	25.2524	25.2476	85.5238	59.4545	78.25	74.3	28.981	29.4045	30.1381	29.4524	23.5095	23.6864	24.1476	23.7619
1994	5	25	34.2318	24.1571	10.0747	26.4955	33.0143	28.3071	29.0333	24.5095	26.5762	25.095	25.4	85.4286	62.2381	77.3	73.9048	29.4143	30.4667	29.58	29.835	23.7476	24.2762	23.79	23.945
1994	5	26	33.5727	24.245	9.32773	26.0091	32.7846	27.575	28.475	24.4409	26.181	24.9714	25.1737	87.619	61.4762	75.7619	75.25	29.5636	29.6143	29.0545	29.381	23.8136	23.7952	23.5182	23.6952
1994	5	27	33.8182	24.1048	9.71342	26.5727	32.65	27.7714	28.8231	24.6714	26.075	24.9591	25.1211	85.2381	59.4	74.3333	71.6842	29.6905	29.09	29.1	28.9842	23.881	23.52	23.5409	23.4895
1994	5	28	33.8238	24.2	9.62381	26.4	32.8714	27.8692	28.8	24.4952	26.1333	24.7286	25.1316	85.7143	62	78.5714	73.8421	29.4143	29.685	28.9682	29.3316	23.7381	23.86	23.4409	23.6789
1994	5	29	34.0714	24.3667	9.70476	26.2818	32.1214	28.3231	28.7	24.4667	26.1682	25.2	25.235	86.1	61.5455	75.3333	75.0526	29.4429	29.5227	29.6619	29.5571	23.7571	23.7955	23.8762	23.7905
1994	5	30	33.9952	24.381	9.61429	26.45	32.2143	27.4857	28.2	24.6048	26.3045	25.1045	25.3619	86.381	60.1364	77.2727	74.8421	29.6238	29.5727	29.5591	29.6095	23.8619	23.7909	23.8182	23.8286
1994	5	31	34.2286	24.525	9.70357	26.55	33.0308	28.2538	28.8231	24.3524	26.1857	25.181	25.1421	82.5	58.8095	74.0952	72	28.7762	29.2714	29.319	28.8947	23.3619	23.6143	23.6667	23.4421
1994	6	1	34.4364	24.41	10.0264	26.587	32.8667	28.4143	29.1214	24.8409	26.5571	25.1524	25.5632	85.5238	59.8636	77.5	74.3333	30.0455	30.0364	29.7286	30.0095	24.1136	24.0682	23.881	24.0524
1994	6	2	34.2455	24.25	9.99545	26.8273	32.9429	28.4667	29.5083	24.7409	26.2	24.8286	25.281	83.7619	61.15	75.1429	71.8947	29.5429	29.695	28.8667	29.2889	23.8238	23.865	23.419	23.6667
1994	6	3	34.7364	24.6684	10.0679	26.5909	33.1714	28.52	29.075	24.6048	25.87	24.9762	25.0556	84.5238	55.0476	74.3	71.2222	29.481	28.18	28.9048	28.6667	23.7667	22.92	23.4429	23.2722
1994	6	4	34.5636	24.3684	10.1952	26.8	33.0353	28.76	29.3286	24.3857	26.0545	24.9455	25.119	81.6842	55.5	72.9545	69.7895	28.7579	28.4909	28.8636	28.4579	23.3684	23.1864	23.3773	23.1789
1994	6	5	34.44	24.6842	9.75579	26.5773	32.96	28.8	29.2643	24.6182	26.4136	25.155	25.345	83.6667	59.5238	76	73.5882	29.2143	29.919	29.565	29.5632	23.6524	23.9	23.795	23.7789
1994	6	6	34.3318	24.5316	9.80024	26.3591	32.6533	29.2286	29.4643	24.6773	26.2048	25.019	25.281	86.9524	57.7143	74.6667	73.0526	29.8381	29.0619	29.0857	29.335	23.9905	23.5476	23.5571	23.705
1994	6	7	34.3318	24.22	10.1118	26.3957	32.86	28.0533	28.9133	24.4591	26.1136	24.8773	25.1455	84.8636	58.2273	75.8182	73.55	29.2727	29.0273	29.0227	29.0955	23.6364	23.5045	23.4773	23.5409
1994	6	8	34.245	24.7	9.545	26.6565	32.88	29.2533	29.5571	24.65	26.3381	25.2381	25.3905	84.5	59.1905	72.9524	73.2105	29.5409	29.581	29.2905	29.419	23.8182	23.8238	23.681	23.7476
1994	6	9	34.2955	25.0667	9.22879	26.8565	32.5333	29.5	29.6467	24.8045	26.3636	25.0136	25.4	83.1818	58.9048	74	71.7895	29.5091	29.8143	29.0727	29.4	23.7909	23.9429	23.5273	23.7095
1994	6	10	34.3909	24.6667	9.72424	27.0609	32.7067	29.1733	29.5929	24.6864	26.1636	24.981	25.2952	81.5455	57	73.4286	70.6316	29.3136	28.9182	28.8952	29.0762	23.6909	23.45	23.4429	23.5429
1994	6	11	34.4667	24.8571	9.60952	26.8261	32.9214	29.5267	29.8	24.6227	26.2455	25.1955	25.35	83.3182	59.3333	72.5	71.9474	29.4182	29.3571	29.1909	29.2762	23.7364	23.7	23.6136	23.6524
1994	6	12	34.481	24.8143	9.66667	27.2087	33.15	28.98	29.6	24.7955	26.3318	24.9095	25.3286	83.0909	57.8636	72.2857	70.8421	29.6545	29.35	28.6381	29.1762	23.8682	23.6773	23.2905	23.5857
1994	6	13	34.7	24.7238	9.97619	26.7391	32.7333	29.4357	29.4214	24.6952	26.2955	25.1409	25.4143	83.6667	57.4545	70.4545	70.95	29.4864	29.1773	28.8227	29.1591	23.7818	23.5955	23.3818	23.5909
1994	6	14	34.4524	24.5619	9.89048	26.5864	32.0857	29.0714	29.0357	24.5545	26.6227	25.0909	25.4273	84.6667	62.1818	75.2273	73.7368	29.4381	30.6727	29.3	29.6619	23.7571	24.2864	23.6591	23.819
1994	6	15	34.0227	24.4429	9.57987	26.6043	32.4667	29.9267	29.6867	24.5818	26.075	25.1091	25.265	84.3636	59.3158	69.8636	71.2353	29.4273	29.3158	28.75	29.1842	23.7636	23.6842	23.35	23.6053
1994	6	16	34.2762	24.7905	9.48571	26.9696	33.0286	29.1	29.6231	24.5333	26.0905	25	25.21	80.4286	57.2381	70.9048	69.5789	28.7727	28.8048	28.6286	28.7524	23.3818	23.381	23.281	23.3571
1994	6	17	34.3636	25.1	9.26364	27.0217	32.54	29.7857	29.6667	24.7429	26.145	24.8909	25.2474	81.4286	58.2857	68.1429	68.6667	29.2095	29.0381	27.8909	28.735	23.6286	23.5143	22.8591	23.355
1994	6	18	34.4864	25.0571	9.42922	27.113	32.6	29.34	29.5643	24.6667	26.1667	25.2	25.26	80.5714	59.2381	70.8571	69.3158	29.2048	29.2857	29.0182	28.89	23.6	23.6333	23.5273	23.44
1994	6	19	34.3	25.3762	8.92381	26.9318	32.4	29.35	29.4357	24.6727	26.2095	24.819	25.2524	81.0952	57.7143	68.65	69.2353	29.0762	29.0857	28.015	28.5474	23.5524	23.5381	22.915	23.2211
1994	6	20	34.0909	24.7095	9.38139	27.1318	32.4267	28.4467	29.16	24.5909	26.2238	24.981	25.3	79.9048	59.2727	70.25	70.1667	28.7762	29.4045	28.6429	28.79	23.381	23.7045	23.281	23.375
1994	6	21	34.2818	25.3619	8.91991	26.8364	32.6143	29.6533	29.6929	24.5955	26.2476	25.0429	25.2952	81.3333	58.8095	71.3333	71	29.019	29.3476	28.8095	29.02	23.5143	23.6905	23.3762	23.51
1994	6	22	34.5773	25.4952	9.08203	27.1522	33.1	29.8133	29.94	24.7409	26.1727	25.05	25.215	79.9545	57.4091	69	68.7368	29.2909	28.9909	28.765	28.755	23.6545	23.4682	23.36	23.365
1994	6	23	34.6136	25.1524	9.46126	26.8818	32.7875	29.7333	29.86	24.5182	26.2095	25.135	25.29	82	57.4762	70.25	69.6471	28.8905	29.0143	28.785	28.7737	23.4429	23.4905	23.38	23.3684
1994	6	24	34.6476	25.2095	9.4381	27.013	32.6071	28.7692	29.3714	24.4864	25.8105	24.765	25.0053	80.8182	54.9474	70.8947	68.0588	28.8864	27.9158	27.94	28.0842	23.4227	22.8579	22.865	22.9474
1994	6	25	34.2409	24.68	9.56091	26.9174	32.6467	29.6533	29.7467	24.4591	25.9333	24.6909	24.981	81.7273	56	68.1364	69	28.9318	28.3095	27.8409	28.2667	23.4636	23.0857	22.8364	23.0619
1994	6	26	34.1455	24.6714	9.47403	27.0391	32.5286	28.4267	29.1	24.455	25.9	24.6136	24.9789	79.75	56.75	71.7273	69.7059	28.49	28.335	28.0364	28.1632	23.2	23.1	22.9227	23.0105
1994	6	27	34.2364	24.34	9.89636	26.5739	31.8643	28.8143	29.0067	24.3273	25.925	24.9333	25.09	83	57.4286	73.25	72.3158	28.8409	28.5952	28.7952	28.7524	23.4273	23.2333	23.3905	23.3619
1994	6	28	34.1545	24.8	9.35455	26.9478	32.62	29.1	29.3714	24.4909	25.7429	24.6905	24.9	81.4091	56.0476	72.6667	70.2222	28.9773	27.9429	28.4286	28.265	23.4864	22.881	23.1714	23.075
1994	6	29	34.6318	24.95	9.68182	26.8913	32.8133	29.3067	29.6067	24.4286	25.8364	24.8455	25.0619	81.6667	55.5909	68.3182	68.8421	28.8905	28.0773	28.1091	28.4143	23.4333	22.9318	22.9727	23.1333
1994	6	30	34.2909	24.83	9.46091	26.9304	32.32	27.98	28.76	24.2455	26.0591	24.7864	25.0364	79.8182	57.9545	76.1364	72.1	28.3409	28.8318	28.8227	28.6636	23.1273	23.2955	23.3409	23.2591
1994	7	1	33.4	26.4	7	27.7	33.2	28.2	29.3	24.6	26	24.4	25	78	57	73	69	28.9	28.8	28	28.6	23.5	23.4	23	23.3
1994	7	2	33.2	26	7.2	28.2	26.6	33	30.2	24.4	24.4	26.3	25	73	84	59	72	28	29.1	29.8	29	23	23.6	24	23.5
1994	7	3	35.6	26.1	9.5	27.6	34.4	29.2	30.1	25.2	26.6	25	25.6	83	55	71	69	30.5	29.7	28.9	29.7	24.3	23.9	23.5	23.9
1994	7	4	35.6	25.8	9.8	27.4	33.8	28.8	29.7	24.8	25.8	24.8	25.1	81	53	72	69	29.6	27.9	28.6	28.7	23.9	22.9	23.3	23.4
1994	7	5	32.4	25.8	6.6	27.2	31.6	27	28.2	24.8	24	23.4	24.1	82	53	74	70	29.7	24.8	26.4	27	23.9	21	22	22.3
1994	7	6	34.7091	24.95	9.75909	26.887	33.1308	28.9714	29.5769	24.0682	25.5409	24.7095	24.8095	79.4091	52.9524	69.5714	66.6667	27.9864	27.2905	27.9905	27.775	22.9091	22.4524	22.8952	22.77
1994	7	7	34.6591	25.3368	9.32225	27.1	32.6933	29.14	29.5923	24.3045	25.8286	24.5545	24.8952	79	55.0952	67.1905	67.9444	28.3545	28.0238	27.4273	27.9714	23.1227	22.8905	22.5955	22.9
1994	7	8	34.4091	25.0632	9.34593	26.8167	32.62	29.5733	29.6533	24.2182	25.5762	24.4762	24.7429	79.4091	55.5	65	67.3684	28.087	27.7091	27.0364	27.55	22.9652	22.7136	22.3364	22.6409
1994	7	9	34.619	25.26	9.35905	26.9417	32.6133	29.8154	29.7308	24.3087	25.6	24.6714	24.82	79.7273	55.9091	65.05	67.7222	28.4739	27.8455	27.5905	27.97	23.1696	22.7636	22.6571	22.875
1994	7	10	34.6045	25.2	9.40455	27.0261	32.94	29.3467	29.7333	24.2217	25.6091	24.7714	24.75	79.0909	53.8095	68.2381	67.1176	28.2318	27.319	27.95	27.565	23.0455	22.4571	22.8636	22.63
1994	7	11	34.2682	24.835	9.43318	26.7958	32.62	29.5643	29.5615	24.1478	25.681	24.6381	24.7684	80	56.4762	67.35	68.2941	28.6913	27.9905	27.8571	27.9737	23.3	22.8619	22.819	22.8789
1994	7	12	34.5682	24.9476	9.62056	26.6833	32.7133	29.6267	29.6867	24.4217	25.8143	25.0182	25	82.6818	56.3182	67.8182	70.0526	29.0043	28.2727	28.387	28.3909	23.4957	23.0545	23.1174	23.1364
1994	7	13	34.9	25.1238	9.77619	26.6913	33.16	29.225	29.4769	24.4304	25.525	24.7238	24.7211	80.6667	53.9091	68.0526	68.5	28.5182	27.5818	27.681	27.985	23.2045	22.65	22.7095	22.89
1994	7	14	35	25.3619	9.6381	27.0217	33.3133	29.1231	29.3643	24.5364	25.7762	24.5524	24.9	80.7143	52.7727	68.619	67.1176	28.981	27.6045	27.6273	27.8316	23.4857	22.6409	22.6818	22.7947
1994	7	15	34.7409	25.02	9.72091	26.9958	33.2857	29.7133	30.2385	24.3391	25.6273	24.7182	24.8909	79.6364	53.5455	67.2273	67.5263	28.5783	27.5591	27.8739	28.0091	23.2652	22.6591	22.8304	22.9182
1994	7	16	34.935	24.4762	10.4588	26.7083	32.66	29.4692	29.6462	24.2864	25.8636	24.7333	24.9429	81.5455	55.4348	67.95	68.5789	28.7087	27.9304	27.9727	28.2	23.3391	22.8391	22.9136	23.0318
1994	7	17	34.8	25.1857	9.61429	27.1875	32.9867	29.66	29.86	24.4783	25.725	24.5952	24.945	79.6818	53.8636	64.5	66.5	28.6727	27.5455	27.5045	27.7429	23.3182	22.6591	22.6182	22.7714
1994	7	18	34.8545	25.0857	9.76883	26.7958	32.8133	29.7167	29.8077	24.3826	25.6619	24.6091	24.8333	81.2273	53.2273	64	65.7368	28.7435	27.4955	27.0045	27.6095	23.3522	22.6273	22.3273	22.681
1994	7	19	35.6455	25.2381	10.4074	27.0125	33.7867	30.54	30.4533	24.4591	25.919	24.9727	25.0476	80.6364	52.1364	64.3636	65.8	28.9435	27.9364	27.8783	28.0955	23.4696	22.8409	22.8304	22.9682
1994	7	20	35.0864	25.275	9.81136	27.465	33.3706	29.1643	29.8818	24.7667	25.8857	24.6524	25.1474	79.2778	52.4545	67.9524	66.8667	29.3158	27.8682	27.6818	28.2824	23.6684	22.8	22.7227	23.0471
1994	7	21	35.2	24.9	10.3	26.7727	33.1733	29.3929	29.6154	24.3952	25.6182	24.7381	24.9	82.9474	54.5217	68.9048	69.2353	28.7842	27.5609	28	28.0211	23.3632	22.6565	22.9045	22.9263
1994	7	22	35.0455	25.115	9.93045	27.025	33.0667	29.44	29.7733	24.3818	25.7682	24.7682	24.9476	80.0952	55.3478	68.1364	68.8947	28.7318	27.9522	28.1	28.2455	23.35	22.8739	22.9565	23.0591
1994	7	23	35.2909	25.1421	10.1488	27.0625	33.1286	29.7714	29.9214	24.3261	25.7909	24.981	25.0762	79.4091	53.7391	66.0952	67.1	28.6174	27.7609	27.9773	28.1909	23.2913	22.7739	22.9045	23.0455
1994	7	24	35.6682	25.6529	10.0152	27.4348	34.0143	30.4769	30.6286	24.4773	25.6524	25.0238	25.005	78.7727	49.5	62.9524	63.6842	28.6364	26.719	27.4762	27.52	23.2909	22.1381	22.6	22.625
1994	7	25	35.2909	25.885	9.40591	27.5167	33.3067	30.14	30.26	24.5	25.8381	24.8909	25.0238	77.4545	52.5	64.6667	64.8333	28.6217	27.7727	27.7864	27.9476	23.2957	22.7818	22.7955	22.8762
1994	7	26	35.1381	25.4684	9.66967	27.1333	33.1667	29.8286	29.7857	24.4913	25.8333	24.8591	25.0095	80.4091	53.3636	66.4091	66.7368	29.1348	27.7955	27.8304	28.1364	23.5783	22.7909	22.8087	22.9955
1994	7	27	35.28	25.2895	9.99053	27.1875	33.08	28.92	29.4733	24.4913	25.9619	24.9762	25.14	79.7727	53.5	67.25	66.2941	28.9957	28.0818	28.0667	28.32	23.4826	22.9636	22.9476	23.09
1994	7	28	35.2864	24.8842	10.4022	26.9773	33.0625	28.6167	29.2308	24.5913	25.9857	25.085	25.1737	82	53.2381	72.4211	69.2353	29.1714	27.8714	28.995	28.5579	23.6095	22.8429	23.5	23.2368
1994	7	29	35.2773	24.3947	10.8825	26.5696	32.8733	29.4923	29.3615	24.3348	25.8476	25.1667	25.06	83.3636	52.0952	66.2	68.0556	28.8818	27.419	28.14	28.14	23.4636	22.5667	22.99	22.995
1994	7	30	35.3714	25.3737	9.99774	26.9783	32.9357	29.2714	29.7571	24.3826	25.8238	24.9773	25	82.0455	51.619	68	67.5	28.9	27.4476	28.25	28.0333	23.4409	22.5667	23.0273	22.9238
1994	7	31	35.8864	25.0111	10.8753	26.9783	33.6733	28.7923	29.5462	24.6261	25.9857	24.8091	25.0857	82.5	50.8571	68	67.4706	29.3864	27.581	27.681	28.01	23.7227	22.6762	22.7143	22.935
1994	8	1	37.9	25.7	12.2	27.2	36.2	28.4	30	23.8	25	23.8	24.2	76	40	68	61	27.2	24.3	26.4	26	22.5	20.6	22	21.7
1994	8	2	36.2	26.2	10	27.4	35.6	29	30.3	23.8	25.8	23.8	24.5	74	46	65	62	27.1	26.7	26	26.6	22.4	22.2	21.8	22.1
1994	8	3	36	26.8	9.2	27.2	35	29.6	30.4	23.4	25.6	24	24.3	73	47	63	61	26.3	26.6	26.1	26.3	21.9	22.1	21.8	21.9
1994	8	4	36.2	26.6	9.6	27.4	35.2	28.8	30	23.4	25.2	23.2	23.9	72	45	62	60	26.1	25.4	24.7	25.4	21.8	21.4	20.9	21.4
1994	8	5	37.2	25.6	11.6	27.8	36	29.6	30.8	23	24.8	23.8	23.9	67	40	62	56	24.9	23.9	25.6	24.8	21	20.4	21.5	21
1994	8	6	37.6	26.4	11.2	28.2	36.8	30.2	31.4	24.2	25.2	24	24.5	72	39	60	57	27.5	24.4	25.7	25.9	22.7	20.7	21.6	21.6
1994	8	7	37.6	25	12.6	27	35.8	27.2	29.3	23.6	24.8	23.6	24	75	41	74	63	26.9	24	26.7	25.9	22.3	20.4	22.2	21.6
1994	8	8	36.2	25	11.2	26.8	35.2	27.4	29.2	24.4	26	23.6	24.7	82	48	73	68	29	27.5	26.6	27.7	23.5	22.7	22.1	22.8
1994	8	9	36.2	26	10.2	27.5	35.2	29.4	30.4	23.5	24.4	23.4	23.8	72	41	61	58	26.3	23.4	24.8	24.8	21.9	20	21	21
1994	8	10	35.4	25.8	9.6	27	35.2	30.5	30.8	24.3	25	24	24.4	80	44	59	61	28.6	24.9	25.5	26.3	23.3	21	21.4	21.9
1994	8	11	34.8	26	8.8	27	34	29	29.8	24.2	24.8	24	24.3	80	47	66	64	28.3	25.2	26.5	26.7	23.1	21.2	22.1	22.1
1994	8	12	37.6	26.3	11.3	27.8	36.6	29.6	30.9	24.4	26.8	25.4	25.5	76	47	72	65	28.3	28.7	29.6	28.9	23.1	23.4	23.9	23.5
1994	8	13	35.6	26.2	9.4	28.4	34.4	29.8	30.6	23.8	25.4	24.2	24.5	68	49	63	60	26.4	26.5	26.5	26.5	22	22	22	22
1994	8	14	35.8	26.4	9.4	28.2	35	28.8	30.2	23.8	26.4	24	24.7	69	51	67	63	26.6	28.7	26.7	27.3	22.1	23.4	22.1	22.5
1994	8	15	35.8	26.2	9.6	27.5	34.4	29.8	30.4	24.2	26.6	25	25.3	76	55	68	66	28	29.7	28.5	28.7	23	23.9	23.2	23.4
1994	8	16	36.8	26.8	10	27	35.6	28	29.6	24.6	27.2	24.4	25.4	82	53	75	70	29.3	30.5	28.2	29.3	23.7	24.4	23.1	23.7
1994	8	17	36	25.7	10.3	27.2	29.4	29.7	29	24.4	24.2	24.6	24.4	80	65	66	70	28.7	26.7	27.5	27.7	23.4	22.2	22.7	22.7
1994	8	18	38.2	25.6	12.6	27.9	36.6	29	30.6	23.2	26	24.6	24.6	67	43	70	60	25.3	26.6	28	26.6	21.3	22.1	23	22.1
1994	8	19	38.4	26.8	11.6	28.5	36.4	30.4	31.4	24.6	25.2	24	24.6	73	41	59	57	28.3	24.6	25.6	26.2	23.2	20.9	21.5	21.8
1994	8	20	35	25.6	9.4	26.8	34	29.8	30.1	24.8	25.4	24.4	24.9	85	50	64	67	30	26.7	27	27.9	24.1	22.2	22.3	22.9
1994	8	21	38	26.1	11.9	27.8	36.8	31	31.6	25	25.4	24.2	24.9	80	40	57	59	29.8	24.9	25.7	26.8	24	21	21.5	22.2
1994	8	22	36.8	26.4	10.4	27	34.8	30.6	30.8	24.2	24.4	23.6	24.1	80	43	56	59	28.3	23.7	24.5	25.5	23.1	20.2	20.8	21.4
1994	8	23	35.2	26.6	8.6	27.8	33.2	29.2	29.9	24.2	24.2	24	24.1	74	48	65	62	27.8	24.2	26.4	26.1	22.8	20.6	22	21.8
1994	8	24	35.8	25.2	10.6	25.2	34.2	29.4	29.5	24.4	24.4	23	23.9	94	45	58	66	30	24.1	23.9	26	24.1	20.5	20.3	21.6
1994	8	25	36.8	22.6	14.2	25.8	33.6	29	29.3	22.2	24.6	24.6	23.8	73	48	70	64	24.4	25	28	25.8	20.7	21.1	23	21.6
1994	8	26	36.6	26.4	10.2	27.8	35.6	29.8	30.8	24	24.8	24.2	24.3	73	42	63	59	27.3	24.2	26.5	26	22.5	20.5	22	21.7
1994	8	27	38.6	26.4	12.2	28.8	37.8	30.4	31.8	23.4	24.2	24	23.9	64	32	59	52	25.2	21.2	25.6	24	21.2	18.4	21.5	20.4
1994	8	28	35.8	26.4	9.4	27	35.2	29.4	30.3	24.2	24.4	23.6	24.1	80	41	62	61	28.3	23.4	25.3	25.7	23.1	20	21.3	21.5
1994	8	29	33.8	26.5	7.3	27	32.2	29.4	29.5	24.2	24.6	23.6	24.1	80	54	62	65	28.3	25.9	25.3	26.5	23.1	21.7	21.3	22
1994	8	30	35.6	26	9.6	27.6	34.8	29.4	30.3	23.6	24.8	23.8	24.1	72	44	63	60	26.5	24.7	25.8	25.6	22	20.9	21.6	21.5
1994	8	31	35.2	27.3	7.9	27.4	33.8	29.6	30.1	23.4	23.8	22.4	23.2	72	43	54	56	26.1	22.9	22.3	23.8	21.8	19.6	19.3	20.2
1994	9	1	35.6	25.2	10.4	26.9	34	30.2	30.3	23.6	23.8	24	23.8	76	43	60	60	26.9	22.7	25.7	25.1	22.3	19.6	21.6	21.1
1994	9	2	35.4	24.7	10.7	25	34.4	29.6	29.7	22.9	25.2	23.6	23.9	84	48	61	64	26.5	26	25.2	25.9	22.1	21.7	21.2	21.7
1994	9	3	36.4	25	11.4	26.8	35.8	29	30.1	24.5	26	24.4	25	83	46	69	66	29.2	27.1	27.5	27.9	23.7	22.4	22.7	22.9
1994	9	4	38.2	26.8	11.4	28	37	31	31.8	24.5	25.6	24.6	24.9	75	40	59	58	28.4	25.3	26.7	26.8	23.2	21.3	22.2	22.2
1994	9	5	37.5	25.8	11.7	27.2	36	27.4	29.5	24.6	26.2	24.6	25.1	81	46	80	69	29.2	27.5	29.1	28.6	23.6	22.7	23.6	23.3
1994	9	6	38	25.7	12.3	27.4	36.4	26.8	29.4	25.2	25.8	25	25.3	84	43	87	71	30.6	26.2	30.5	29.1	24.4	21.9	24.4	23.5
1994	9	7	38	26.2	11.8	28	36.4	28.9	30.5	25.3	25.8	24	25	81	43	67	64	30.4	26.2	26.6	27.7	24.3	21.9	22.1	22.8
1994	9	8	36.4	26.4	10	27.8	35.4	29.8	30.7	24.2	26	24.2	24.8	74	48	63	62	27.8	27.4	26.5	27.2	22.8	22.6	22	22.5
1994	9	9	35.8	26.4	9.4	27.2	35.2	29.6	30.4	24.4	25.4	24.2	24.7	80	46	64	63	28.7	25.9	26.6	27.1	23.4	21.7	22.1	22.4
1994	9	10	32.4	26.8	5.6	27	30.8	28.4	28.6	24.6	25	24.6	24.7	82	63	73	73	29.3	27.8	28.4	28.5	23.7	22.9	23.2	23.3
1994	9	11	37.2	26	11.2	26.8	26.8	24.4	25.6	24.8	25.2	23.2	24.4	85	50	90	75	30	17.7	27.6	25.1	24.1	15.6	22.7	20.8
1994	9	12	37.6	24.4	13.2	25.2	36.2	29.2	30	24.2	25.6	24	24.6	92	43	65	67	29.5	25.8	26.4	27.2	23.8	21.6	22	22.5
1994	9	13	36.8	26.6	10.2	28	34.8	29.4	30.4	24.6	25.6	24	24.7	76	48	64	63	28.7	26.7	26.3	27.2	23.3	22.2	21.9	22.5
1994	9	14	37.2	26.4	10.8	28	35.6	30.6	31.2	24.2	23.8	24.2	24.1	73	37	59	57	27.7	21.7	26	25.1	22.8	18.8	21.7	21.1
1994	9	15	36.6	27.2	9.4	28.4	35.6	29.6	30.8	24.2	25.4	23.6	24.4	71	44	61	59	27.4	25.7	25.2	26.1	22.6	21.5	21.2	21.8
1994	9	16	37.4	26.4	11	27.4	36	28.8	30.3	24.8	25.6	22.6	24.3	81	44	87	71	29.6	25.9	34.4	30	23.9	21.7	26.4	24
1994	9	17	36.6	24	12.6	28.2	25.8	28.4	27.7	24.2	25.4	24.6	24.7	72	48	73	65	27.5	16.1	28.4	24	22.7	14.1	23.2	20
1994	9	18	35	25.2	9.8	27.4	33.8	28.8	29.7	24	25.8	24	24.6	76	53	67	65	27.6	27.9	26.7	27.4	22.7	22.9	22.1	22.6
1994	9	19	36	26.6	9.4	27.8	34.6	27.8	29.5	25	26.2	24.3	25.2	80	52	75	69	29.8	28.4	28.1	28.8	24	23.2	23	23.4
1994	9	20	37.8	26.4	11.4	28	35.4	24.5	28.1	25.6	25.6	23.8	25	83	46	94	74	31.2	26.3	29	28.9	24.8	21.9	23.5	23.4
1994	9	21	34	24.1	9.9	25	23.2	23.6	23.9	24.4	22.4	23.2	23.3	95	93	97	95	30.1	26.5	28.2	28.3	24.2	22.1	23	23.1
1994	9	22	34.2	22.4	11.8	25.1	33.2	25.6	27.4	23.8	24.4	24.8	24.3	90	49	94	77	28.6	24.7	30.8	28	23.3	20.9	24.5	22.9
1994	9	23	34.8	25.2	9.6	27.1	33.6	24.8	27.6	23.6	24.8	23.8	24.1	75	49	92	72	26.8	25.5	28.8	27	22.2	21.4	23.4	22.4
1994	9	24	32.3	23.2	9.1	24	29.6	23.6	25.2	23.4	24	23	23.5	95	63	95	84	28.4	26.1	27.7	27.4	23.2	21.8	22.8	22.6
1994	9	25	35.2	23.6	11.6	24.9	33.4	26.6	27.9	22.6	25.2	23.8	23.9	82	52	79	71	25.9	26.6	27.6	26.7	21.7	22.1	22.7	22.2
1994	9	26	34.6	24.4	10.2	24.6	33.6	28.6	28.9	24	25.4	24	24.5	95	52	68	72	29.4	27	26.8	27.7	23.8	22.4	22.2	22.8
1994	9	27	33.6	24.7	8.9	25.2	32.4	24.6	26.7	23.6	24.8	24	24.1	88	54	95	79	28.1	26.3	29.4	27.9	23	21.9	23.8	22.9
1994	9	28	32.8	23.7	9.1	26.1	30.2	25.6	26.9	24.4	26	24	24.8	87	72	88	82	29.4	30.8	28.8	29.7	23.8	24.5	23.4	23.9
1994	9	29	31.4	24.4	7	25.4	30.4	25	26.5	24	25.4	23.6	24.3	70	67	89	75	22.8	29.1	28.2	26.7	19.6	23.6	23.1	22.1
1994	9	30	34	23.3	10.7	26.4	33.2	29.2	29.5	23.5	25.4	25.2	24.7	79	54	73	68	27	27.3	29.4	27.9	22.4	22.5	23.8	22.9
1994	10	1	34.6	25.6	9	27	33.2	28.6	29.4	24	24.8	23.6	24.1	78	51	66	65	27.8	25.7	25.8	26.5	22.9	21.6	21.6	22
1994	10	2	35.4	26	9.4	27	34	29	29.8	24.3	25.8	25	25	80	52	72	68	28.6	27.8	29	28.5	23.3	22.8	23.5	23.2
1994	10	3	36.2	25.6	10.6	26.8	35.4	29.4	30.3	24.6	26	24.4	25	84	48	66	66	29.5	27.4	27.2	28	23.8	22.6	22.5	23
1994	10	4	32.6	19.6	13	21.4	31.8	28.4	27.5	19.8	25.2	23.8	22.9	86	59	68	71	22	27.7	26.4	25.4	19	22.8	22	21.3
1994	10	5	33.4	23.6	9.8	26.2	32.8	23.2	26.4	24	25.8	22.8	24.2	83	57	97	79	28.4	28.6	27.5	28.1	23.2	23.3	22.6	23
1994	10	6	33	20.2	12.8	25.4	31.8	27.6	28.1	24	25.8	24.2	24.7	89	62	76	76	28.9	29.2	27.9	28.7	23.5	23.7	22.9	23.4
1994	10	7	32.6	24.8	7.8	26.4	32	28.2	28.7	23.4	24.8	24.2	24.1	78	56	72	69	26.8	26.5	27.5	27	22.2	22.1	22.7	22.3
1994	10	8	33	23.4	9.6	24.2	32	28.6	28.4	23.2	24.8	23.8	23.9	92	56	67	72	27.8	26.5	26.3	26.9	22.8	22.1	21.9	22.3
1994	10	9	33	23	10	25.4	32.2	28.4	28.6	23.6	24.4	24	24	86	53	70	70	27.9	25.4	26.9	26.7	22.9	21.3	22.3	22.2
1994	10	10	31	23.2	7.8	23.4	29.8	24.6	25.6	22.8	24.8	23	23.5	95	67	87	83	27.3	28	27	27.4	22.6	22.9	22.4	22.6
1994	10	11	33.2	23.4	9.8	23.9	32.4	25.6	26.9	23.2	25	23.7	24	94	55	85	78	28	26.8	28	27.6	22.9	22.2	23	22.7
1994	10	12	31	23.7	7.3	25.2	29.6	25.6	26.5	23.5	24.6	23.8	24	87	67	86	80	27.8	27.6	28.3	27.9	22.8	22.7	23.1	22.9
1994	10	13	33	24.2	8.8	25.2	32.6	25.6	27.3	23.4	25.6	23.2	24.1	86	57	82	75	27.6	28.2	26.8	27.5	22.7	23.1	22.3	22.7
1994	10	14	32.6	22	10.6	23.2	32	28.2	27.9	22.4	26.2	25.2	24.6	93	63	79	79	26.5	30.2	30.1	28.9	22.1	24.2	24.1	23.5
1994	10	15	35.4	23.2	12.2	25.4	34.4	28.6	29.3	23.7	25.4	25.2	24.8	87	49	76	71	28.2	26.5	29.8	28.1	23.1	22	24	23
1994	10	16	34.2	23.4	10.8	24.2	33.4	27.6	28.2	22.2	25.4	25	24.2	84	53	81	73	25.4	27.1	29.9	27.5	21.4	22.4	24.1	22.6
1994	10	17	34.2	24	10.2	26.1	33.2	26	27.8	24.8	25.8	24.2	24.9	90	56	86	77	30.4	28.3	29	29.2	24.3	23.1	23.5	23.7
1994	10	18	31.9	23.4	8.5	24	31.4	26	26.9	23	25.4	23.6	24	92	62	82	79	27.4	28.5	27.5	27.8	22.6	23.2	22.7	22.8
1994	10	19	32.4	22.2	10.2	24.1	31	22.6	25.1	22.4	24.6	22.2	23.1	87	59	97	81	26	26.7	26.5	26.4	21.7	22.2	22	22
1994	10	20	31.4	22.6	8.8	24.6	30.8	25.2	26.5	23	24	23.6	23.5	87	57	88	77	27	25.3	28.1	26.8	22.4	21.3	23	22.2
1994	10	21	32.6	22.2	10.4	23.6	30.4	24.2	25.6	22.4	24.2	22.8	23.1	90	60	89	80	26.3	26.1	26.8	26.4	21.9	21.8	22.2	22
1994	10	22	32.6	22	10.6	25.2	32	24.4	26.5	23.6	25.8	22.6	24	88	61	86	78	28.1	29.1	26.2	27.8	23	23.6	21.9	22.8
1994	10	23	32.8	23.4	9.4	24.4	31.8	24.4	26.3	23.2	25	23.2	23.8	90	58	90	80	27.6	27.2	27.6	27.5	22.7	22.5	22.7	22.6
1994	10	24	33	24.1	8.9	24.3	31.4	25.2	26.5	23	25.4	24.4	24.3	90	62	94	82	27.2	28.5	30	28.6	22.5	23.2	24.1	23.3
1994	10	25	29.6	24.2	5.4	24.6	28.6	25.6	26.1	23.7	24.4	24	24	93	71	88	84	28.7	27.8	28.8	28.4	23.4	22.8	23.4	23.2
1994	10	26	31.2	24.4	6.8	24.6	30	28.2	27.8	23.6	25	24.8	24.5	92	67	76	78	28.5	28.4	29	28.6	23.2	23.2	23.6	23.3
1994	10	27	33.6	23.8	9.8	25.2	33.2	27.2	28.2	24.4	25.8	24.2	24.8	94	56	78	76	30	28.3	28.2	28.8	24.1	23.1	23.1	23.4
1994	10	28	32.6	23.8	8.8	26.8	31.4	26.8	27.9	24.6	25.2	23.8	24.5	84	61	78	74	29.5	27.9	27.5	28.3	23.8	22.9	22.6	23.1
1994	10	29	32.8	25.4	7.4	27.2	32.4	27	28.4	24.6	25	23.8	24.5	81	55	77	71	29.2	26.8	27.4	27.8	23.6	22.2	22.6	22.8
1994	10	30	33.2	25.3	7.9	25.6	31.2	27.4	27.9	24.2	24.8	24.2	24.4	89	60	77	75	29.3	27.1	28.1	28.1	23.7	22.4	23	23
1994	10	31	33	25.6	7.4	26.6	32	27.8	28.5	24.4	25.8	24.6	24.9	84	61	77	74	29.1	29.1	28.8	29	23.6	23.6	23.4	23.5
1994	11	1	32.2	23.8	8.4	23.8	31.2	23.4	25.5	23.4	25.4	23.2	24	97	63	98	86	28.5	28.6	28.3	28.5	23.2	23.3	23.1	23.2
1994	11	2	30.6	22.8	7.8	23.1	30	26.6	26.6	22.8	25.4	24.4	24.2	97	69	84	83	27.5	29.4	29.1	28.7	22.7	23.8	23.6	23.3
1994	11	3	31.8	22.6	9.2	22.6	31.2	26.6	26.8	22	24.8	24.2	23.7	95	60	82	79	26	27.1	28.6	27.2	21.8	22.4	23.3	22.5
1994	11	4	31.4	22.5	8.9	24.8	30.4	26.6	27.1	22.6	24.2	23.6	23.5	83	60	78	74	26	26.1	27.1	26.4	21.7	21.8	22.4	22
1994	11	5	31.6	23.6	8	24.4	30.8	23	25.3	23.8	25.6	22	23.8	95	66	92	84	29.1	29.4	25.8	28.1	23.6	23.7	21.6	23
1994	11	6	29	22.4	6.6	23.8	28	25.8	25.8	22.8	24.2	23.4	23.5	92	73	82	82	27.1	27.7	27.2	27.3	22.4	22.8	22.5	22.5
1994	11	7	31.6	22.4	9.2	23	30.7	25.7	26.3	22.4	25	24	23.8	95	63	87	82	26.7	27.9	28.7	27.8	22.2	22.9	23.4	22.8
1994	11	8	32.2	22	10.2	24.8	31.4	26.2	27.1	23.2	25.4	24.2	24.3	87	62	85	78	27.4	28.5	28.9	28.2	22.6	23.2	23.5	23.1
1994	11	9	31.8	23.4	8.4	24.4	31.2	27.2	27.5	24	25.6	25.2	24.9	97	64	85	82	29.6	29.1	30.7	29.8	23.9	23.6	24.5	24
1994	11	10	32.8	23.8	9	24.4	31.2	25.6	26.7	23.6	25.2	23.6	24.1	94	62	85	80	28.6	28.1	27.8	28.2	23.3	23	22.8	23
1994	11	11	33	23.4	9.6	24	31.8	25.8	26.8	23.2	25.8	23.2	24.1	94	62	80	79	27.9	29.2	26.7	27.9	22.9	23.7	22.2	22.9
1994	11	12	33.4	23.5	9.9	25	32.6	26.2	27.5	23.2	26	24.8	24.7	86	59	89	78	27.2	29.2	30.4	28.9	22.5	23.7	24.3	23.5
1994	11	13	32.6	24.1	8.5	25.4	31.6	25.2	26.9	24.2	26.6	24.6	25.1	91	68	95	85	29.4	31.5	30.5	30.5	23.8	24.9	24.4	24.4
1994	11	14	32.4	23	9.4	24.2	31.4	25	26.4	23.2	25.4	24	24.2	92	62	92	82	27.8	28.5	29.2	28.5	22.8	23.2	23.6	23.2
1994	11	15	32.4	23	9.4	23.8	31.8	28	27.9	23.4	26.4	25.2	25	97	66	80	81	28.5	30.8	30.2	29.8	23.2	24.6	24.2	24
1994	11	16	33	23.4	9.6	26.4	32.4	26	27.7	23.8	24.6	22.4	23.6	81	53	74	69	27.7	25.8	24.7	26.1	22.8	21.6	20.9	21.8
1994	11	17	31.8	24	7.8	24.4	31	27.6	27.6	23.2	25.2	24.4	24.3	90	63	77	77	27.6	28.2	28.4	28.1	22.7	23.1	23.2	23
1994	11	18	32.4	24.4	8	26	32	26.6	27.8	24.6	25.4	23.6	24.5	89	59	78	75	30	28.1	27.1	28.4	24.1	23	22.4	23.2
1994	11	19	32	24.4	7.6	26.2	30.6	25.6	27	22.6	23.2	23.4	23.1	74	54	83	70	25	23.5	27.3	25.3	21.1	20.1	22.5	21.3
1994	11	20	30.8	24.2	6.6	24.8	30.2	25.8	26.6	24.2	25.4	24.2	24.6	95	68	88	84	29.8	29.3	29.1	29.4	24	23.7	23.6	23.8
1994	11	21	31.2	23.4	7.8	24.4	30.4	26.8	27.1	23.6	25.6	23.6	24.3	94	68	77	80	28.6	29.6	27	28.4	23.3	23.9	22.4	23.2
1994	11	22	31	23.2	7.8	25.6	29.4	26	26.8	23.4	24.2	23.8	23.8	83	65	83	77	27.3	26.7	28	27.4	22.5	22.2	23	22.6
1994	11	23	31.4	21.8	9.6	26.8	31	25.6	27.3	23.4	24.6	22.8	23.6	75	59	79	71	26.5	26.7	25.9	26.4	22.1	22.2	21.7	22
1994	11	24	29.4	24.4	5	24.6	28.6	24.8	25.7	24	24.2	24	24.1	95	70	94	86	29.4	27.3	29.3	28.7	23.8	22.5	23.7	23.3
1994	11	25	29.2	22.6	6.6	23.6	28.6	25.2	25.7	23	24.6	23.2	23.6	95	72	85	84	27.7	28.3	27.1	27.7	22.8	23.1	22.4	22.8
1994	11	26	29.2	23.2	6	24.8	28.8	25.2	26	23.4	25.2	23.2	23.9	89	75	85	83	27.8	29.7	27.1	28.2	22.9	23.9	22.4	23.1
1994	11	27	29.6	23.8	5.8	24.5	29.2	25.6	26.2	23.6	24.6	23.4	23.9	93	69	83	82	28.5	27.9	27.3	27.9	23.3	22.9	22.5	22.9
1994	11	28	30.4	22.9	7.5	24.1	30	26	26.5	21.6	22.6	22	22.1	80	53	71	68	24.1	22.5	23.8	23.5	20.5	19.4	20.3	20.1
1994	11	29	30.4	22.9	7.5	24.1	30	26	26.5	21.6	22.6	22	22.1	80	53	71	68	24.1	22.5	23.8	23.5	20.5	19.4	20.3	20.1
1994	11	30	30.5	23	7.5	24.8	29.8	24.8	26	22	22.8	22.2	22.3	79	55	80	71	24.6	23.1	25	24.2	20.8	19.8	21.1	20.6
1994	12	1	30.6	23.4	7.2	24.8	29.4	24.6	25.9	22	23.4	22.6	22.7	79	61	84	74	24.6	24.8	26.1	25.2	20.8	21	21.8	21.2
1994	12	2	31.4	23	8.4	24.4	30.8	25.4	26.5	23.4	24.4	22.4	23.4	92	59	77	76	28.1	26.3	25.1	26.5	23	21.9	21.2	22
1994	12	3	31.4	22.4	9	25.8	31	27.2	27.8	23	24.4	23.2	23.5	79	58	71	70	26.2	26.2	25.8	26.1	21.9	21.9	21.6	21.8
1994	12	4	31.2	25.2	6	25.4	30	26.6	27.1	23.4	24.6	23.4	23.8	85	64	77	75	27.4	27.3	26.7	27.1	22.6	22.6	22.1	22.4
1994	12	5	31.2	24.6	6.6	26.6	30.6	25.8	27.2	22.8	24.2	22.8	23.3	72	59	78	70	25.2	26	25.8	25.6	21.2	21.7	21.6	21.5
1994	12	6	30.8	25	5.8	25	29.4	27.8	27.5	24	24.8	23.6	24.1	92	69	71	77	29.2	28.2	26.3	27.9	23.6	23.1	21.9	22.9
1994	12	7	31.2	24.8	6.4	26.2	30.8	26.8	27.6	23.6	25	23.6	24.1	81	63	77	73	27.4	27.8	27	27.4	22.6	22.9	22.4	22.6
1994	12	8	30.6	25.2	5.4	25.6	30.2	26	27	23.4	24.4	23.2	23.7	83	62	79	75	27.3	26.7	26.6	26.9	22.5	22.2	22.1	22.3
1994	12	9	30.6	25	5.6	25.8	29.2	26.2	26.9	23.8	24.8	23.6	24.1	85	70	81	78	28.1	28.4	27.4	28	23	23.2	22.6	22.9
1994	12	10	31	24.8	6.2	25.6	29.4	27	27.3	23.2	23.8	23	23.3	82	63	71	72	26.8	25.8	25.4	26	22.3	21.6	21.4	21.7
1994	12	11	32.8	24.4	8.4	26	32	26.6	27.8	23	24.8	23.2	23.7	78	56	75	70	26.1	26.5	26.2	26.3	21.8	22.1	21.8	21.9
1994	12	12	31.6	25.4	6.2	25.8	31.2	26.4	27.5	23.4	24.4	23.2	23.7	82	57	76	72	27.2	26.1	26.3	26.5	22.5	21.8	21.9	22.1
1994	12	13	32.8	24.6	8.2	25.2	32.4	27	27.9	23	25.2	23.2	23.8	83	56	73	71	26.6	27.3	25.9	26.6	22.1	22.5	21.7	22.1
1994	12	14	31.6	24.8	6.8	26	31.4	26.2	27.5	23.6	25.2	23.2	24	82	61	78	74	27.5	27.9	26.4	27.3	22.7	22.9	22	22.5
1994	12	15	31.6	24.4	7.2	25	31.2	26.2	27.2	23	24.4	22.6	23.3	85	57	74	72	26.8	26.1	25	25.9	22.2	21.8	21.1	21.7
1994	12	16	31	23.8	7.2	24.4	30.6	25.8	26.6	22	23.6	22	22.5	81	56	72	70	24.8	24.5	23.9	24.4	21	20.8	20.4	20.7
1994	12	17	31	24	7	24.6	30.4	26.2	26.9	22.8	24.2	22.4	23.1	86	60	72	73	26.6	26.1	24.6	25.7	22.1	21.8	20.8	21.6
1994	12	18	30.8	24.2	6.6	25.2	29.8	26	26.8	23.4	24.4	23.4	23.7	86	64	81	77	27.6	27	27	27.2	22.7	22.3	22.4	22.5
1994	12	19	31	24.4	6.6	25	30.6	26.2	27	23.4	25.2	23.6	24.1	88	65	81	78	27.7	28.5	27.4	27.9	22.8	23.2	22.6	22.9
1994	12	20	31.4	24.2	7.2	25.4	30.8	26.4	27.3	23	25	23.4	23.8	82	63	78	74	26.5	27.8	26.8	27	22	22.9	22.2	22.4
1994	12	21	32.4	24.6	7.8	25	31.8	26.4	27.4	23	24.6	23.2	23.6	85	56	76	72	26.8	26.2	26.3	26.4	22.2	21.8	21.9	22
1994	12	22	32	23.8	8.2	25	31.2	26.8	27.5	23	25	23.6	23.9	85	61	77	74	26.8	27.6	27	27.1	22.2	22.7	22.4	22.4
1994	12	23	33	22.4	10.6	22.8	32	26	26.7	21.8	25.4	23.4	23.5	92	59	81	77	25.4	28.1	27	26.9	21.4	23	22.4	22.3
1994	12	24	31.4	22.4	9	25.2	30.4	26.8	27.3	23.8	22.6	22.6	23	89	51	70	70	28.5	22.3	24.6	25.1	23.3	19.2	20.9	21.1
1994	12	25	33.4	21.6	11.8	23	32.6	27.2	27.5	22	23.4	22.6	22.7	92	46	68	69	25.8	22.7	24.4	24.3	21.6	19.5	20.7	20.6
1994	12	26	32.2	22.8	9.4	23	31	25.2	26.1	22.2	23.4	22.4	22.7	93	53	79	75	26.2	23.7	25.2	25.1	21.9	20.3	21.2	21.1
1994	12	27	30.6	22.2	8.4	22.4	29.4	24	25	22	22.8	22.6	22.5	97	57	89	81	26.2	23.4	26.5	25.3	21.8	20	22	21.3
1994	12	28	31.6	22.4	9.2	22.8	30.4	26.2	26.4	22	22.6	21.6	22.1	93	51	67	71	25.9	22.3	22.7	23.6	21.7	19.2	19.6	20.1
1994	12	29	31.6	20.4	11.2	21.8	31	25	25.7	20.6	23	22.2	21.9	90	51	79	73	23.5	22.8	24.9	23.7	20.1	19.6	21	20.2
1994	12	30	31.8	21.8	10	23.4	31.2	25.8	26.5	20.4	22.6	21.8	21.6	76	48	71	65	22	21.7	23.5	22.4	19	18.8	20.1	19.3
1994	12	31	31.8	23.4	8.4	24.4	31.4	25.8	26.8	22.2	23.8	22.2	22.7	83	53	73	70	25.3	24.4	24.4	24.7	21.3	20.7	20.7	20.9
1992	12	31	32.4	25.2	7.2	26	31	28.4	28.5	23.2	23.8	23.4	23.5	79	55	66	67	26.6	24.7	25.5	25.6	22.1	20.9	21.4	21.5

## Sheet: 1993
			Temperature			Temperature				Temperature				Relative Humidity				Pressure				Dew temperature
Year	Month	Day	Maximum	Minimum	Max-Min	1899-12-31 07:00:00	1899-12-31 13:00:00	1899-12-31 19:00:00	Average	1899-12-31 01:00:00	1899-12-31 13:00:00	1899-12-31 19:00:00	Average	1899-12-31 01:00:00	1899-12-31 13:00:00	1899-12-31 19:00:00	Average	1899-12-31 07:00:00	1899-12-31 13:00:00	1899-12-31 19:00:00	Average	1899-12-31 07:00:00	1899-12-31 13:00:00	1899-12-31 19:00:00	Average		Month	Taverage	Hraverage
1995	1	1	32.4	23.8	8.6	25.2	31.6	26.4	27.4	21.2	22.8	22.4	22.1	70	47	71	63	22.5	21.9	24.4	23	19.4	19	20.7	19.7		January	27.4871	64.7742
1995	1	2	31.6	24.2	7.4	26.3	31.2	25.6	27.2	21.6	23.2	25.4	23.4	66	51	98	72	22.7	23.1	32.3	26	19.5	19.8	25.3	21.6		February	27.9679	60.1071
1995	1	3	32.2	23.8	8.4	24.2	31.3	26.6	27.2	22.4	23.2	22.4	22.7	86	51	70	69	25.9	23.1	24.3	24.4	21.7	19.8	20.6	20.7		March	28.2138	64.8513
1995	1	4	32	24	8	24.6	31.2	26.2	27.1	21.6	22.2	21	21.6	77	46	63	62	23.8	20.8	21.4	22	20.3	18.1	18.6	19		April	28.97	66.1
1995	1	5	31.8	23.6	8.2	24.2	31	26.4	27	21.8	23	21.2	22	81	51	63	65	24.5	22.8	21.7	23	20.8	19.6	18.8	19.7		May	28.9323	69.1613
1995	1	6	33	23.4	9.6	24.4	31.4	25.8	26.8	20.4	21.6	20.8	20.9	70	42	64	59	21.3	19.3	21.2	20.6	18.5	17	18.5	18		June	29.0767	70.9667
1995	1	7	32.3	24.2	8.1	24.8	31	26.4	27.1	19.8	22.8	21	21.2	63	50	62	58	19.8	22.3	21.3	21.1	17.3	19.3	18.5	18.4		July	29.2252	67.028
1995	1	8	31.4	22.4	9	23.4	31.2	25.2	26.3	20.4	23.2	20.8	21.5	76	51	68	65	22	23.1	21.6	22.3	19	19.8	18.8	19.2		August	27.5	78.4312
1995	1	9	31.8	22.4	9.4	23.8	30.4	25.2	26.1	21	22.6	21	21.5	78	51	69	66	23	22.3	22.1	22.4	19.7	19.2	19.1	19.3		September	28.03	77.2
1995	1	10	32.8	18.8	14	22.2	31.4	25.2	26	17.8	22.6	20.6	20.3	65	47	66	60	17.5	21.6	21.2	20.1	15.4	18.7	18.4	17.5		October	26.3935	83.0931
1995	1	11	32	19.2	12.8	24	30.6	24.8	26	20.4	20.2	20	20.2	72	38	65	58	21.6	16.8	20.2	19.5	18.7	14.8	17.7	17.1		November	27.6733	77.6372
1995	1	12	31.4	22.8	8.6	22.8	30.4	25.2	25.9	20.8	21	21.2	21	84	43	70	66	23.2	18.6	22.5	21.5	19.9	16.4	19.4	18.6		December	27.4355	70.4522
1995	1	13	33.8	21.2	12.6	24.2	32.4	26.6	27.5	21.2	22.8	21.8	21.9	77	44	66	62	23.2	21.4	22.9	22.5	19.9	18.6	19.7	19.4
1995	1	14	34.8	24	10.8	24.8	33.4	27.2	28.2	22	23.8	22.6	22.8	79	45	68	64	24.6	23.1	24.4	24	20.8	19.8	20.7	20.4
1995	1	15	34.6	23.2	11.4	23.8	33.8	27.6	28.2	21.8	24.8	23	23.2	84	48	68	67	24.8	25.3	25	25.1	21	21.3	21.1	21.1
1995	1	16	34.8	23.8	11	25	33.2	27.6	28.4	22.6	25	23.8	23.8	82	52	73	69	25.8	26.2	27	26.3	21.6	21.9	22.3	21.9
1995	1	17	33.4	24.4	9	25.2	31.8	27.8	28.1	22.8	24.4	23.2	23.5	82	55	68	68	26.2	25.7	25.4	25.7	21.8	21.5	21.3	21.6
1995	1	18	32.8	24.2	8.6	25.2	32.4	27.8	28.3	22.8	24.6	23	23.5	82	53	67	67	26.2	25.8	24.9	25.6	21.8	21.6	21	21.5
1995	1	19	33.2	24	9.2	25.6	32.4	27.6	28.3	22.8	24.8	23.2	23.6	79	54	69	67	25.9	26.3	25.5	25.9	21.7	21.9	21.4	21.7
1995	1	20	33.2	24.4	8.8	25.6	31.6	28.6	28.6	23.8	24.8	24.2	24.3	86	58	70	71	28.3	26.8	27.3	27.4	23.1	22.2	22.5	22.6
1995	1	21	34.6	24.6	10	26.2	34.2	28	29.1	24	25.6	24.4	24.7	83	50	75	69	28.4	27.1	28.2	27.9	23.2	22.4	23.1	22.9
1995	1	22	33.2	24.8	8.4	26	32.2	26.8	28	22.8	23.6	22.2	22.9	76	49	67	64	25.6	23.4	23.7	24.3	21.5	20	20.2	20.6
1995	1	23	33	24.8	8.2	25.2	30	27.2	27.4	21.6	22.6	21.8	22	73	53	63	63	23.4	22.5	22.5	22.8	20	19.4	19.4	19.6
1995	1	24	32.4	24.2	8.2	25.3	31.6	27	27.7	22	23.8	22.2	22.7	75	52	66	65	24.2	24.3	23.6	24	20.6	20.6	20.1	20.5
1995	1	25	31.6	24.2	7.4	24.4	30.4	27.4	27.4	22.4	23.6	22.6	22.9	84	57	66	69	25.8	24.6	24.2	24.9	21.6	20.8	20.6	21
1995	1	26	32	24	8	24.6	31.4	26.6	27.3	22.2	23.6	21.4	22.4	81	52	63	66	25.2	24	22	23.7	21.2	20.4	19.1	20.2
1995	1	27	31.6	23.6	8	25.4	31	26.6	27.4	20.4	22.8	21.8	21.7	64	50	66	60	20.7	22.3	22.9	22	18	19.3	19.7	19
1995	1	28	31.2	23.8	7.4	24.6	30.8	26.8	27.3	20.8	23	23.8	22.5	71	52	78	67	22	22.9	27.5	24.2	19.1	19.7	22.6	20.5
1995	1	29	35	23.6	11.4	24.6	34.6	27.6	28.6	21.2	24.4	22.4	22.7	74	43	64	61	22.9	23.8	23.6	23.5	19.7	20.3	20.2	20.1
1995	1	30	35.6	23.8	11.8	24.8	33	27.6	28.3	21.6	24.6	22.2	22.8	76	50	63	63	23.7	25.4	23.2	24.1	20.2	21.3	19.9	20.5
1995	1	31	35	20.8	14.2	22.2	34.4	27.4	27.9	20	24.4	22	22.1	82	44	63	63	21.9	23.9	22.9	22.9	19	20.4	19.6	19.7
1995	2	1	32.4	22.2	10.2	24	31.6	27	27.4	23.4	23.4	21.8	22.9	95	50	64	70	28.4	23.3	22.7	24.8	23.2	20	19.5	20.9
1995	2	2	31.6	23.6	8	24.4	30.6	26.4	27	21.6	23.4	22.2	22.4	78	55	70	68	23.9	24	24	24	20.4	20.4	20.4	20.4
1995	2	3	33	22.6	10.4	23.6	32.2	26.6	27.3	20.8	22.2	20.4	21.1	78	42	57	59	22.7	20.1	19.9	20.9	19.5	17.6	17.4	18.2
1995	2	4	34.4	23.4	11	24.2	33.6	28	28.5	20.8	23.8	24.2	22.9	74	44	73	64	22.3	23	27.7	24.3	19.2	19.7	22.8	20.6
1995	2	5	33.4	21.8	11.6	23.2	32.6	26.4	27.1	20.6	22	20	20.9	79	40	56	58	22.5	19.4	19.1	20.4	19.4	17	16.8	17.8
1995	2	6	33.6	23	10.6	23.2	33.2	27.2	27.7	21.2	22.8	20.6	21.5	84	41	55	60	23.8	20.9	19.9	21.5	20.3	18.2	17.4	18.6
1995	2	7	33.2	22.8	10.4	23.6	32.6	27.4	27.8	20.6	22.8	21.6	21.7	76	43	60	60	22.3	21.3	22	21.8	19.2	18.5	19	18.9
1995	2	8	34.8	23.4	11.4	24.8	34.2	28	28.8	21.2	24	22.6	22.6	73	43	63	60	22.8	23.1	23.8	23.2	19.6	19.8	20.3	19.9
1995	2	9	34	22.4	11.6	23.6	33.4	27.6	28.1	21.6	24.4	22.4	22.8	84	48	64	65	24.5	24.6	23.6	24.2	20.7	20.8	20.2	20.6
1995	2	10	33.4	23.4	10	25.4	32.6	27.2	28.1	21.6	22.2	20.6	21.5	72	40	55	56	23.3	19.9	19.9	21	19.9	17.4	17.4	18.3
1995	2	11	33.8	23.8	10	25.6	32.2	27.8	28.4	21.2	23.6	22.2	22.3	68	49	62	59	22.3	23.4	23	22.9	19.2	20	19.8	19.7
1995	2	12	34.4	23	11.4	25	33.6	27.4	28.3	21.6	24	22.2	22.6	74	45	64	61	23.5	23.5	23.3	23.4	20.1	20.1	20	20.1
1995	2	13	36.4	23.8	12.6	24.8	33.6	27.8	28.5	20.2	23.6	21.2	21.7	66	43	56	55	20.6	22.5	20.8	21.3	18	19.4	18.1	18.5
1995	2	14	33.2	22.8	10.4	24.4	32.2	27.4	27.9	20.8	23.3	21.2	21.8	73	47	58	59	22.2	22.7	21.1	22	19.2	19.5	18.3	19
1995	2	15	33.2	24.2	9	24.8	31.4	27	27.5	21	22	19.2	20.7	71	44	48	54	22.3	20.2	17.1	19.9	19.3	17.7	15	17.3
1995	2	16	32.8	23.2	9.6	23.4	32	27.8	27.8	20.4	22.6	21.4	21.5	76	45	57	59	22	21.2	21.2	21.5	19	18.4	18.5	18.6
1995	2	17	33.4	23.4	10	24.2	32.6	27	27.7	20	22.2	21.2	21.1	68	40	60	56	20.6	19.9	21.3	20.6	18	17.4	18.5	18
1995	2	18	32.8	24	8.8	24.2	32	26.6	27.4	20.2	21	20.8	20.7	70	37	60	55	21	17.6	20.7	19.8	18.3	15.5	18.1	17.3
1995	2	19	33.4	24	9.4	25	32.4	26.8	27.8	20.6	21.4	20.8	20.9	67	37	58	54	21.3	18.2	20.6	20	18.5	16	18	17.5
1995	2	20	33.4	23.8	9.6	24.6	31.8	27.4	27.8	20.4	22.6	21.6	21.5	69	45	60	58	21.2	21.3	22	21.5	18.4	18.5	19	18.6
1995	2	21	33.6	24.4	9.2	24.6	32	27.2	27.8	22.4	24	23.2	23.2	83	52	71	69	25.6	24.5	25.8	25.3	21.5	20.8	21.6	21.3
1995	2	22	34.2	24.4	9.8	24.8	33.4	26.4	27.8	22.6	22.8	22.7	22.7	83	40	73	65	26	20.7	25.1	23.9	21.7	18.1	21.2	20.3
1995	2	23	33.6	23.2	10.4	24.4	33	27.8	28.3	21.2	22.2	20.8	21.4	75	39	53	56	23	19.6	19.9	20.9	19.8	17.2	17.5	18.1
1995	2	24	35.9	24.2	11.7	24.6	35	27.9	28.9	21.2	24.4	22.4	22.7	74	42	62	59	22.9	23.5	23.4	23.3	19.7	20.1	20.1	20
1995	2	25	35	23.3	11.7	24	33.2	28.4	28.5	22.2	24.2	22.4	22.9	86	48	60	64	25.6	24.2	23.1	24.3	21.5	20.6	19.8	20.6
1995	2	26	33.8	23.4	10.4	23.8	33.2	28.1	28.3	21.8	23.5	21.5	22.3	84	44	56	61	24.8	22.5	21.3	22.9	21	19.4	18.5	19.6
1995	2	27	34.6	23.8	10.8	24.6	33.2	27.3	28.1	21.8	23	21.4	22.1	78	42	59	60	24.3	21.3	21.6	22.4	20.6	18.5	18.7	19.3
1995	2	28	34.4	23.6	10.8	24.8	33.8	27.6	28.5	21.6	23	21.8	22.1	76	40	60	59	23.7	20.9	22.3	22.3	20.2	18.2	19.2	19.2
1995	3	1	34.6	24.4	10.2	25	34.2	27.8	28.7	21.8	24	22.2	22.7	76	43	62	60	24	23.1	23	23.4	20.4	19.8	19.8	20
1995	3	2	34.4	24.7	9.7	25	33	28.2	28.6	22.2	24.6	22.8	23.2	79	50	63	64	24.9	25.4	24.2	24.8	21	21.3	20.5	21
1995	3	3	32	25	7	25.4	31.6	28	28.3	23	24.4	22.6	23.3	82	56	63	67	26.5	25.8	23.8	25.4	22	21.6	20.3	21.3
1995	3	4	32.2	24.8	7.4	26	30	27.4	27.7	22	22.6	21.6	22.1	71	53	60	61	23.8	22.5	22	22.8	20.3	19.4	19	19.6
1995	3	5	33.4	24.6	8.8	24.8	32.4	27.6	28.1	22	23.2	21.4	22.2	79	46	58	61	24.6	22.3	21.4	22.8	20.8	19.3	18.6	19.6
1995	3	6	33.6	23	10.6	25.2	32.4	27.4	28.1	21	23.4	21.8	22.1	69	47	61	59	22.1	22.8	22.4	22.4	19.1	19.6	19.3	19.3
1995	3	7	33.4	24.2	9.2	25.4	32.4	27.4	28.1	21.6	23	21.2	21.9	72	45	58	58	23.3	21.9	21.1	22.1	19.9	18.9	18.3	19.1
1995	3	8	33.6	24	9.6	25.2	33	27.6	28.4	21	23.4	21.6	22	69	45	59	58	22.1	22.4	21.8	22.1	19.1	19.3	18.9	19.1
1995	3	9	34.8	23.8	11	24.8	34.2	28	28.8	21.8	24.4	21.8	22.7	77	45	58	60	24.1	24.1	22	23.4	20.5	20.5	19	20
1995	3	10	34.4	24.4	10	25.2	32.8	28.6	28.8	24.6	23.8	22.8	23.7	95	47	61	68	30.5	23.5	23.9	26	24.4	20.1	20.4	21.6
1995	3	11	33.8	23.6	10.2	24.2	33	27.6	28.1	22.2	22.8	21.6	22.2	84	42	59	62	25.4	21	21.8	22.8	21.4	18.3	18.9	19.5
1995	3	12	34.2	23.8	10.4	25	33.8	28.2	28.8	21.4	23.2	21.2	21.9	73	41	54	56	23.1	21.4	20.5	21.7	19.8	18.6	17.9	18.8
1995	3	13	33.6	24.8	8.8	25.2	32	25.2	28.5273	22.4	24.6826	22.6	23.7773	79	54.6522	80	68.3889	25.2	25.8304	25.7	26.0818	21.2	21.4696	21.5	21.6682
1995	3	14	34.2	23.9	10.3	24.2	33.6	28.4	28.6	22	23.4	21.1	22.2	83	42	52	59	25	22	20.2	22.4	21.1	19	17.7	19.3
1995	3	15	33.6	23.8	9.8	24.4	32.6	28.2	28.4	21.6	23.6	21.6	22.3	78	47	56	61	23.9	23.2	21.4	22.8	20.4	19.9	18.6	19.6
1995	3	16	34.6	24.6	10	25.2	33.4	27.8	28.5	21.8	23.4	22.2	22.5	74	43	62	60	23.9	22.2	23	23	20.3	19.1	19.8	19.8
1995	3	17	35.2	24.4	10.8	25.8	34.2	27.8	28.9	22.4	24	22.8	23.1	75	43	65	61	24.8	23.1	24.4	24.1	21	19.8	20.7	20.5
1995	3	18	33.6	24.8	8.8	26	31.8	28.2	28.5	22.6	24.4	23.4	23.5	75	55	67	65	25.2	25.7	25.6	25.5	21.2	21.5	21.5	21.4
1995	3	19	36	24.8	11.2	25.6	35.4	28.4	29.5	23.2	25.2	23.4	23.9	82	44	66	64	26.8	25.3	25.5	25.9	22.3	21.3	21.4	21.6
1995	3	20	33.2	25.6	7.6	26.6	32.8	26.2	28	24.4	24.4	23.6	24.1	84	50	81	71	29.1	25	27.4	27.2	23.6	21.1	22.6	22.4
1995	3	21	32.4	24.2	8.2	24.4	29	26	26.4	22.4	22.8	21.8	22.3	84	59	69	71	25.8	23.6	23.3	24.2	21.6	20.2	20	20.6
1995	3	22	30.6	23.2	7.4	23.6	29.8	26.2	26.5	22.8	23.4	23	23.1	93	59	76	76	27.2	24.5	26	25.9	22.5	20.8	21.7	21.7
1995	3	23	31.2	23.2	8	23.4	29.4	25.2	25.8	22.8	24.2	23.4	23.5	95	65	86	82	27.3	26.7	27.6	27.2	22.6	22.2	22.7	22.5
1995	3	24	35.2	23.8	11.4	25	34.2	25	27.3	23.6	24	24.2	23.9	89	43	94	75	28.2	23.1	29.7	27	23.1	19.8	23.9	22.3
1995	3	25	34.8	23.4	11.4	25	33.8	28.6	29	23.8	25	23.2	24	91	49	64	68	28.7	25.8	24.9	26.5	23.3	21.6	21	22
1995	3	26	32.8	23.4	9.4	26.6	31	28	28.4	24	24.6	23.2	23.9	81	59	67	69	28.1	26.7	25.2	26.7	23	22.2	21.3	22.1
1995	3	27	33.2	25.2	8	25.6	31.4	27.8	28.1	22.4	23	22.6	22.7	76	49	64	63	25	22.5	24	23.8	21.1	19.4	20.4	20.3
1995	3	28	32	24	8	25.6	31	27	27.6	22.6	23.8	23	23.1	77	55	71	68	25.4	24.7	25.4	25.2	21.4	20.9	21.4	21.2
1995	3	29	33.4	24.8	8.6	26	32.6	27.4	28.3	23.4	23.8	23.4	23.5	81	48	72	67	27	23.7	26.1	25.6	22.4	20.2	21.8	21.5
1995	3	30	32.4	25.4	7	26.2	31.2	28	28.4	23.4	24	23.4	23.6	79	55	68	67	26.9	25.1	25.7	25.9	22.3	21.1	21.6	21.7
1995	3	31	33.8	25.8	8	27.2	33.2	28.6	29.4	22.8	24.6	23.2	23.5	69	50	64	61	24.8	25.2	24.9	25	21	21.2	21	21.1
1995	4	1	35.4	25.8	9.6	26.8	32.8	29.6	29.7	23	24.8	23.6	23.8	73	52	61	62	25.6	26	25.2	25.6	21.5	21.7	21.2	21.5
1995	4	2	36.6	25.5	11.1	27.1	35.6	29.8	30.6	23	25.6	24	24.2	71	45	62	59	25.4	26.2	26	25.9	21.3	21.9	21.7	21.6
1995	4	3	33.2	25.4	7.8	26.4	31.4	28.4	28.6	23	23.8	23.2	23.3	75	53	65	64	25.8	24.4	25	25.1	21.6	20.7	21.1	21.1
1995	4	4	33	24.6	8.4	26.2	32.4	27.8	28.5	21.7	23.6	22.8	22.7	68	48	65	60	23	23.3	24.4	23.6	19.7	20	20.7	20.1
1995	4	5	35.4	24.8	10.6	26.3	33.6	28.4	29.2	21.9	24.2	22.8	23	68	46	62	59	23.4	24	24	23.8	20	20.4	20.5	20.3
1995	4	6	36.6	25.4	11.2	26.2	34.4	29.4	29.9	23.6	25.2	23.8	24.2	81	48	63	64	27.4	26	25.8	26.4	22.6	21.7	21.6	22
1995	4	7	35.8	25.4	10.4	26	34	29.6	29.8	23	25.8	24.4	24.4	78	52	65	65	26.1	27.8	27.1	27	21.8	22.8	22.4	22.3
1995	4	8	35.6	24.6	11	25.6	34.8	28.8	29.5	23.8	25.6	24.4	24.6	86	48	70	68	28.3	26.7	27.6	27.5	23.1	22.2	22.7	22.7
1995	4	9	35.4	24.4	11	25.6	33.4	29.4	29.5	23	25	23.8	23.9	80	51	63	65	26.4	26.1	25.8	26.1	22	21.8	21.6	21.8
1995	4	10	35	24.8	10.2	26	34.2	29.6	29.9	22.8	25.4	23.4	23.9	76	49	60	62	25.6	26.6	24.7	25.6	21.5	22.1	20.9	21.5
1995	4	11	34	24.4	9.6	26.6	33.6	28.8	29.4	22.4	25	23.4	23.6	70	50	64	61	24.3	26	25.2	25.2	20.6	21.7	21.2	21.2
1995	4	12	32.6	25	7.6	26.2	30.8	28	28.3	23.4	23.4	22.2	23	79	54	61	65	26.9	23.9	22.9	24.6	22.3	20.3	19.7	20.8
1995	4	13	33.4	25.2	8.2	25.4	32.4	28	28.5	23.2	23.6	22.6	23.1	83	48	63	65	27	23.3	23.8	24.7	22.3	20	20.3	20.9
1995	4	14	35	24.8	10.2	26	34	27.2	28.6	23.4	23.8	24	23.7	81	43	77	67	27	22.7	27.7	25.8	22.4	19.6	22.8	21.6
1995	4	15	32.6	23.6	9	25.2	31.6	27.4	27.9	22.8	23.2	23.6	23.2	82	49	73	68	26.2	22.9	26.6	25.2	21.8	19.7	22.1	21.2
1995	4	16	33.6	25.6	8	26	32	28.6	28.8	23.6	24.6	23.6	23.9	82	55	66	68	27.5	26	25.8	26.5	22.7	21.8	21.6	22
1995	4	17	31	22.8	8.2	25.2	30.6	24	26	24.4	25.8	22.4	24.2	94	68	87	83	30	30	26	28.7	24.1	24.1	21.7	23.3
1995	4	18	32	23.2	8.8	26.6	30.6	27.4	28	24.2	24.8	23.8	24.3	82	63	74	73	28.6	27.5	27.1	27.7	23.3	22.6	22.4	22.8
1995	4	19	34	24.6	9.4	26.6	33.4	27.4	28.7	24	24.6	23.4	24	81	49	72	67	28.1	25.1	26.1	26.4	23	21.2	21.8	22
1995	4	20	33.2	24.4	8.8	25.6	31.8	27.8	28.3	22.2	23.4	22.6	22.7	75	49	64	63	24.5	23.2	24	23.9	20.8	19.9	20.4	20.4
1995	4	21	32.4	24.6	7.8	25.6	31	27.2	27.8	22.6	23.8	22.6	23	77	55	68	67	25.4	24.7	24.4	24.8	21.4	20.9	20.7	21
1995	4	22	33.2	24.6	8.6	25.8	30.8	28.4	28.3	22.6	22.6	22.6	22.6	76	50	61	62	25.3	22	23.6	23.6	21.3	19	20.1	20.1
1995	4	23	33.8	25.4	8.4	26.4	32.4	28.6	29	24	24.8	23.6	24.1	82	54	66	67	28.2	26.3	25.8	26.8	23.1	21.9	21.6	22.2
1995	4	24	35	25.6	9.4	27.4	33.2	29.4	29.9	24.4	25.6	24.4	24.8	78	55	66	66	28.6	27.8	27.2	27.9	23.3	22.8	22.5	22.9
1995	4	25	35.4	27	8.4	27.4	34	29.2	30	24.6	25.8	24.6	25	80	52	69	67	29.1	27.8	27.9	28.2	23.6	22.8	22.9	23.1
1995	4	26	33.6	26.4	7.2	27.1	32.6	28.8	29.3	24.4	26	24.2	24.9	80	59	69	69	28.8	29.2	27.1	28.4	23.4	23.7	22.4	23.2
1995	4	27	35.2	25.9	9.3	27.6	33.4	29.4	30	24.2	24.8	23.8	24.3	76	50	63	63	27.9	25.6	25.8	26.4	22.9	21.5	21.6	22
1995	4	28	35.4	25.6	9.8	27.6	34.4	29.4	30.2	24.8	25.8	24.4	25	80	51	66	66	29.4	27.5	27.2	28.1	23.8	22.7	22.5	23
1995	4	29	33.4	25.2	8.2	25.2	31.4	26.4	27.4	23.2	25.2	24.4	24.3	85	61	85	77	27.1	27.9	29.2	28.1	22.4	22.9	23.7	23
1995	4	30	36	24	12	26.4	34.6	28.6	29.5	24.6	26.4	24.8	25.3	86	53	74	71	29.7	29	28.8	29.2	23.9	23.5	23.4	23.6
1995	5	1	35.6	23.8	11.8	25.4	35.6	26.2	28.4	24	25	24.2	24.4	89	42	85	72	28.9	24.7	28.9	27.5	23.5	20.9	23.5	22.6
1995	5	2	36	24	12	26.2	34.2	27.8	29	24.6	26.2	24.8	25.2	88	53	78	73	29.9	28.7	29.3	29.3	24	23.4	23.7	23.7
1995	5	3	37.2	26	11.2	27.6	35.4	30.8	31.1	25.2	26.4	24.8	25.5	83	50	62	65	30.5	28.5	27.3	28.7	24.3	23.2	22.5	23.4
1995	5	4	35.6	26.6	9	27.4	34	29.6	30.1	24.4	25.6	24.8	24.9	78	51	68	66	28.6	27.3	28.1	28	23.3	22.5	23	22.9
1995	5	5	37.4	25.8	11.6	27	36	29.4	30.5	24.6	24.2	23.6	24.1	82	38	62	61	29.3	22.4	25.3	25.7	23.7	19.3	21.3	21.4
1995	5	6	35.6	25.4	10.2	27	29.6	30	29.1	23.4	23.2	22.6	23.1	74	42	53	56	26.4	17.3	22.5	22.1	22	15.2	19.4	18.9
1995	5	7	36.4	24.4	12	26.4	36	29.4	30.3	22.6	23.6	24.2	23.5	72	35	65	58	24.9	20.9	26.7	24.2	21	18.2	22.2	20.5
1995	5	8	36.6	22	14.6	26.4	35.2	29.6	30.2	23.6	23.4	23.8	23.6	79	37	62	59	27.3	21	25.6	24.6	22.5	18.3	21.5	20.8
1995	5	9	35.6	21.4	14.2	27.6	34.8	29.2	30.2	23.4	23.8	23.6	23.6	70	40	63	58	26	22.2	25.4	24.5	21.7	19.2	21.4	20.8
1995	5	10	36.8	26.6	10.2	27	34.6	30.4	30.6	23.6	25.4	24.2	24.4	75	48	60	61	26.9	26.3	26.1	26.4	22.3	22	21.8	22
1995	5	11	36.8	26.6	10.2	27.8	35.6	30	30.8	25	25.4	24.2	24.9	80	44	62	62	29.8	25.7	26.4	27.3	24	21.5	22	22.5
1995	5	12	35.2	21.6	13.6	27.8	34.2	28.8	29.9	24.6	25.8	23.8	24.7	77	51	66	65	28.8	27.7	26.2	27.5	23.4	22.7	21.8	22.7
1995	5	13	35.8	26	9.8	26.8	34.4	29.6	30.1	23.6	25.2	24	24.3	77	48	63	62	27	26	26.1	26.4	22.4	21.7	21.8	22
1995	5	14	34.6	25.6	9	26.2	33.4	29.6	29.7	24	24.4	23.6	24	83	48	61	64	28.4	24.6	25.2	26	23.2	20.8	21.2	21.7
1995	5	15	33.4	25.8	7.6	26.8	32.6	27.8	28.8	23.4	24.6	24	24	75	52	73	67	26.5	25.6	27.3	26.5	22.1	21.5	22.5	22
1995	5	16	29.4	23	6.4	23	26.6	24.2	24.5	22.2	25.2	23.8	23.7	93	89	97	93	26.2	31.1	29.2	28.8	21.9	24.7	23.7	23.4
1995	5	17	30.6	22.4	8.2	24.4	29.2	26	26.4	23.6	24.2	23.2	23.7	94	66	79	80	28.6	26.9	26.6	27.3	23.3	22.3	22.1	22.6
1995	5	18	33.6	24	9.6	26.2	32.8	28.8	29.1	24.2	25.2	23.6	24.3	85	54	65	68	28.9	27	25.7	27.2	23.5	22.4	21.5	22.5
1995	5	19	34	25.4	8.6	25.4	33	29.2	29.2	22	26	24.8	24.3	75	58	70	67	24.2	29	28.4	27.2	20.6	23.5	23.2	22.4
1995	5	20	35.6	25	10.6	27	35.2	29.6	30.4	24.8	26	25.4	25.4	84	48	72	68	29.8	27.5	29.6	29	24	22.7	23.9	23.5
1995	5	21	35.8	25.6	10.2	27.2	33.4	29.2	29.8	23.2	25.6	24.8	24.5	71	54	70	65	25.8	27.7	28.4	27.3	21.6	22.7	23.2	22.5
1995	5	22	36.6	26.2	10.4	27.9	35.4	26.4	29	24.8	26	21.6	24.1	78	48	66	64	29.2	27.4	22.6	26.4	23.7	22.6	19.5	21.9
1995	5	23	36.8	23.8	13	26.8	35.6	29.4	30.3	24.2	25.4	24.4	24.7	81	44	66	64	28.5	25.7	27.2	27.1	23.2	21.5	22.5	22.4
1995	5	24	35.6	26.6	9	26.8	35.2	25.4	28.2	24.8	25.8	24.8	25.1	85	48	95	76	30	27	30.9	29.3	24.1	22.3	24.6	23.7
1995	5	25	34.2	23.6	10.6	24.8	32.2	25.6	27	22.8	24.8	23.6	23.7	84	55	85	75	26.4	26.4	27.8	26.9	22	22	22.8	22.3
1995	5	26	34.2	24.8	9.4	27.2	33.6	27	28.7	24.6	24.8	23.6	24.3	81	49	75	68	29.2	25.5	26.9	27.2	23.6	21.4	22.3	22.4
1995	5	27	33	25.2	7.8	25.6	32.2	28	28.5	24.6	25.8	24.2	24.9	92	60	73	75	30.3	29	27.7	29	24.2	23.5	22.8	23.5
1995	5	28	32.4	24.4	8	24.8	32	25.4	26.9	23.6	26.2	25.2	25	91	63	98	84	28.3	30.2	31.9	30.1	23.1	24.2	25.1	24.2
1995	5	29	33.4	24.4	9	25.8	32.8	25	27.1	25	26.4	23.4	24.9	94	61	88	81	31.1	30.2	27.7	29.7	24.7	24.2	22.8	23.9
1995	5	30	32.2	24.2	8	24.2	29.4	24.4	25.6	24	25.4	23.6	24.3	98	73	94	88	29.7	29.8	28.6	29.4	23.9	24	23.3	23.7
1995	5	31	35	23	12	24.4	33.8	25.6	27.4	23	26.2	24.8	24.7	89	55	94	79	27.2	29	30.8	29	22.4	23.5	24.5	23.5
1995	6	1	35.4	24.2	11.2	27.8	34.2	28.8	29.9	25.2	26.8	24.4	25.5	81	56	70	69	30.3	30.3	27.6	29.4	24.3	24.3	22.7	23.8
1995	6	2	32.2	25.6	6.6	26.8	29.6	27.4	27.8	25	25.6	25	25.2	87	73	82	81	30.5	30.2	30.1	30.2	24.4	24.2	24.1	24.2
1995	6	3	35.2	25.4	9.8	27.6	34.2	25.6	28.3	25.2	25.8	23.2	24.7	83	51	82	72	30.5	27.7	26.8	28.3	24.3	22.7	22.3	23.1
1995	6	4	33.6	23.8	9.8	24.1	32.4	29	28.6	23.6	25.4	24.2	24.4	96	57	67	74	28.8	27.8	27	27.9	23.4	22.8	22.4	22.9
1995	6	5	35.2	25.6	9.6	27	33.4	29.4	29.8	24.4	25.6	24.6	24.9	81	54	68	67	28.8	27.7	27.7	28.1	23.4	22.7	22.8	23
1995	6	6	36	23.6	12.4	23.6	33.8	26.8	27.8	22.8	25.8	24.6	24.4	93	53	84	77	27.2	27.9	29.5	28.2	22.5	22.9	23.8	23.1
1995	6	7	34.2	23.6	10.6	25.4	33	22.8	26	24.4	26	22.2	24.2	92	58	95	82	29.9	29	26.4	28.4	24	23.5	22	23.2
1995	6	8	31.6	22.6	9	26.8	29.8	27.8	28	25.2	25.4	24.4	25	88	70	76	78	31	29.5	28.3	29.6	24.6	23.8	23.1	23.9
1995	6	9	34.2	25.8	8.4	26.8	32.2	28.6	29	24.2	25.6	24.6	24.8	81	59	72	71	28.5	28.4	28.3	28.4	23.2	23.2	23.1	23.2
1995	6	10	35.6	26	9.6	27.4	35	29.8	30.5	24.6	26	24.8	25.1	80	49	67	65	29.1	27.7	28	28.2	23.6	22.7	22.9	23.1
1995	6	11	36.2	27	9.2	28	35.4	28.4	30	24.4	26.2	24.2	24.9	75	49	71	65	28.2	27.9	27.4	27.8	23.1	22.9	22.6	22.9
1995	6	12	36	27	9	28.8	35	24.8	28.3	24.6	26.8	23.4	24.9	71	53	89	71	28.1	29.8	27.8	28.6	23	24	22.9	23.3
1995	6	13	31	23.6	7.4	24	30	27.6	27.3	23.4	26	25.2	24.9	95	73	83	84	28.4	31	30.5	29.9	23.2	24.6	24.3	24
1995	6	14	33.2	24.2	9	25.8	31.6	29.6	29.1	24.4	26.2	25	25.2	89	65	69	75	29.6	30.4	28.6	29.6	23.9	24.3	23.3	23.8
1995	6	15	34.6	25.6	9	26.6	33.8	29.4	29.8	24.6	25.8	23.8	24.7	85	53	63	67	29.6	27.9	25.8	27.8	23.9	22.9	21.6	22.8
1995	6	16	36.2	25.8	10.4	27.8	34.4	29.2	30.2	24.4	25.4	24.6	24.8	76	49	69	64	28.3	26.5	27.9	27.6	23.1	22	22.9	22.7
1995	6	17	34.8	25.4	9.4	27.5	33.6	29.6	30.1	24.8	26	24.6	25.1	80	55	67	67	29.5	28.6	27.6	28.6	23.8	23.3	22.7	23.3
1995	6	18	35.6	26.4	9.2	28.2	32.6	30	30.2	24.8	26	25.2	25.3	76	59	68	68	29	29.2	28.9	29	23.6	23.7	23.5	23.6
1995	6	19	33.6	26	7.6	26.6	31	28.8	28.8	24.4	25.8	24.8	25	84	66	72	74	29.1	29.8	28.6	29.2	23.6	24	23.3	23.6
1995	6	20	35.8	23.2	12.6	25.8	34.6	24.2	27.2	24.4	26.2238	23.6	25.3	89	54	70.25	79	29.6	29.7	28.7	29.4	23.9	23.9	23.4	23.7
1995	6	21	34.8	23.8	11	25.4	34.2	29	29.4	24.8	26.8	25.4	25.7	95	56	75	76	30.9	30.3	30	30.4	24.6	24.3	24.1	24.3
1995	6	22	35.6	25.8	9.8	27.2	35.5	28.8	30.1	24.8	26	24.6	25.1	82	47	71	67	29.7	27.3	28.1	28.4	23.9	22.5	23	23.2
1995	6	23	36	26	10	27.8	35.4	29.8	30.7	25	26.2	24.2	25.1	80	49	63	64	29.8	27.9	26.5	28.1	24	22.9	22	23
1995	6	24	35.6	26.4	9.2	28.6	34.4	29.2	30.4	24.6	25	24.6	24.7	72	47	69	63	28.3	25.5	27.9	27.2	23.1	21.4	22.9	22.5
1995	6	25	34	26.6	7.4	28.4	33.6	29	30	24.6	25.4	23.2	24.4	73	52	61	62	28.4	27	24.6	26.7	23.2	22.4	20.8	22.1
1995	6	26	34.4	25.8	8.6	27.4	33.2	29.2	29.8	23.6	25.4	24	24.3	73	54	65	64	26.6	27.3	26.4	26.8	22.1	22.5	22	22.2
1995	6	27	33.6	26.6	7	27.4	32	29.2	29.5	24.2	25.6	24.2	24.7	77	60	66	68	28.1	28.6	26.9	27.8	23	23.3	22.3	22.9
1995	6	28	34.6	26.4	8.2	26.6	32.8	28.8	29.3	24.2	26	24.6	24.9	82	59	71	71	28.6	29.1	28.1	28.6	23.3	23.6	23	23.3
1995	6	29	36.6	26.6	10	27.6	34.6	29.6	30.4	24.4	25	24.2	24.5	77	46	64	62	28.4	25.3	26.6	26.8	23.2	21.3	22.1	22.2
1995	6	30	34.8	26	8.8	26.4	28.8	24.4	26	24.2	24	23.8	24	84	67	95	82	28.7	26.7	29.1	28.2	23.4	22.1	23.6	23
1995	7	1	35.6	23	12.6	24.2	34.6	28.6	29	23	25.6	23.6	24.1	90	49	66	68	27.3	26.9	25.8	26.7	22.5	22.3	21.6	22.1
1995	7	2	34.6	22.6	12	27.6	33.6	28.8	29.7	23.2	24	22.6	23.3	69	45	59	58	25.5	23.5	23.3	24.1	21.4	20.1	20	20.5
1995	7	3	34	25.6	8.4	27.6	33.6	28	29.3	24.2	24.2	23.6	24	76	46	69	64	27.9	24	26.2	26	22.9	20.4	21.9	21.7
1995	7	4	33.6	25.4	8.2	26.2	32.4	28.6	29	24	24.2	23.6	23.9	83	51	66	67	28.4	24.8	25.8	26.3	23.2	20.9	21.6	21.9
1995	7	5	34.2	25.6	8.6	26.6	30.2	28.2	28.3	24.2	24.2	24	24.1	82	61	71	71	28.6	26.2	27	27.3	23.3	21.9	22.4	22.5
1995	7	6	36	24.4	11.6	26.6	34.2	28.6	29.5	24.2	23.8	24.2	24.1	82	42	70	65	28.6	22.6	27.3	26.2	23.3	19.5	22.5	21.8
1995	7	7	36.4	24.8	11.6	26.2	34.4	27.6	29	24	25.4	24.8	24.7	83	49	80	71	28.4	26.5	29.4	28.1	23.2	22	23.8	23
1995	7	8	36.2	26.2	10	27.8	34.8	29.6	30.5	24.2	25.2	23.4	24.3	74	46	60	60	27.8	25.7	24.7	26.1	22.8	21.5	20.9	21.8
1995	7	9	35.6	25.8	9.8	27.6	33.8	29.4	30	23.4	24.6	24.2	24.1	70	47	65	61	26	24.8	26.7	25.9	21.7	21	22.2	21.6
1995	7	10	36.2	24.8	11.4	27.2	35.6	29.6	30.5	23.4	24.8	24.4	24.2	73	42	65	60	26.3	24.2	27.1	25.8	21.9	20.5	22.4	21.6
1995	7	11	35.6	25.4	10.2	27.4	34.2	29.6	30.2	23.4	24.8	23.8	24	72	47	62	60	26.1	25.1	25.6	25.6	21.8	21.1	21.5	21.5
1995	7	12	36.2	25.4	10.8	27	34.8	30	30.5	24	25.4	23.9	24.4	78	47	60	62	27.8	26.2	25.6	26.6	22.9	21.9	21.5	22.1
1995	7	13	35.8	26.4	9.4	27.2	35	28.6	29.9	24.2	25.6	23.4	24.4	78	47	65	63	28.2	26.6	25.3	26.7	23.1	22.1	21.3	22.2
1995	7	14	36.2	26	10.2	27.2	34.6	30.2	30.5	24.6	24.6	23.6	24.3	81	44	58	61	29.2	24.3	24.8	26.1	23.6	20.6	20.9	21.7
1995	7	15	37.2	25.8	11.4	27.6	35.4	30.4	31	24.2	25.2	25	24.8	76	44	65	61	27.9	25.3	28.1	27.1	22.9	21.3	23	22.4
1995	7	16	37.4	25.8	11.6	27.8	36.8	28.2	30.3	25	25.8	25	25.3	80	42	77	66	29.8	25.9	29.5	28.4	24	21.7	23.8	23.2
1995	7	17	37.4	24.8	12.6	26.2	35.6	29.6	30.3	24.2	25.8	24.4	24.8	85	46	65	65	28.9	26.7	27.1	27.6	23.5	22.2	22.4	22.7
1995	7	18	35.8	24.4	11.4	26.6	35	29.6	30.2	24.2	25.6	24.2	24.7	82	47	64	65	28.6	26.6	26.6	27.3	23.3	22.1	22.1	22.5
1995	7	19	35.8	26.2	9.6	27.8	34.8	29.8	30.5	24.2	24.4	23.4	24	74	43	59	59	27.8	23.7	24.5	25.3	22.8	20.2	20.8	21.3
1995	7	20	30.6	26.2	4.4	27.465	29	27.6	29.8818	24.7667	23.8	24.4	25.1474	79.2778	65	77	66.8667	29.3158	26	28.4	28.2824	23.6684	21.8	23.2	23.0471
1995	7	21	33	22.6	10.4	23	31.8	28	27.7	22.6	24.4	24.6	23.9	97	55	76	76	27.1	25.7	28.7	27.2	22.4	21.5	23.3	22.4
1995	7	22	34.8	22.4	12.4	27.6	33	26.8	28.5	24.2	24.8	24.2	24.4	76	51	81	69	27.9	25.9	28.5	27.4	22.9	21.7	23.2	22.6
1995	7	23	34.6	25.8	8.8	26.8	33.4	28.8	29.5	24	24.8	23.8	24.2	79	50	66	65	28	25.6	26.2	26.6	22.9	21.5	21.8	22.1
1995	7	24	33.4	25.4	8	26.2	32	28	28.5	24	24.4	24	24.1	83	54	72	70	28.4	25.5	27.2	27	23.2	21.4	22.5	22.4
1995	7	25	32.6	26.4	6.2	27.2	30.2	27.6	28.2	23.6	24.6	24.4	24.2	74	63	77	72	26.7	27.2	28.4	27.5	22.2	22.5	23.2	22.6
1995	7	26	33.6	25.6	8	27	32.4	28.6	29.2	23.6	25.2	24.2	24.3	75	56	70	67	26.9	27.3	27.3	27.1	22.3	22.5	22.5	22.4
1995	7	27	35.2	25.6	9.6	27	34.4	23.2	27	23.8	25.6	22.6	24	77	50	95	74	27.4	27	27	27.1	22.6	22.4	22.4	22.4
1995	7	28	31.4	22.8	8.6	23.4	30	24.6	25.6	22.4	23.6	23.6	23.2	92	59	92	81	26.4	24.9	28.5	26.6	22	21	23.2	22.1
1995	7	29	32.8	23	9.8	23.4	30	27.6	27.1	22.8	25.2	24.6	24.2	95	68	78	81	27.3	28.9	28.9	28.4	22.6	23.5	23.5	23.2
1995	7	30	35.2	24.6	10.6	25.8	34	29.4	29.6	24.2	25.6	25.8	25.2	88	51	75	71	29.1	27.3	30.8	29.1	23.6	22.5	24.6	23.6
1995	7	31	35.4	24.6	10.8	26.2	33.4	24.2	27	24.4	25.6	23.6	24.5	86	54	95	78	29.4	27.7	28.7	28.6	23.7	22.7	23.4	23.3
1995	8	1	34	23.8	10.2	24.4	32.8	26.6	27.6	24.2	25.8	23.6	24.5	98	57	78	78	30.1	28.6	27.1	28.6	24.1	23.3	22.4	23.3
1995	8	2	30.8	24	6.8	24.2	29.8	25.4	26.2	22.8	24.6	23.8	23.7	89	66	88	81	26.8	27.5	28.4	27.6	22.2	22.6	23.2	22.7
1995	8	3	34.2	23.4	10.8	24.8	32	28.6	28.5	23.4	25.4	24.2	24.3	89	59	70	73	27.8	28.1	27.3	27.7	22.9	23	22.5	22.8
1995	8	4	35.4	23.2	12.2	24.4	33.8	25	27	23	25	23.6	23.9	89	49	89	76	27.2	25.8	28.2	27.1	22.4	21.6	23.1	22.4
1995	8	5	34.6	23.2	11.4	25	33.8	25.2	27.3	23	25.6	23.4	24	85	52	86	74	26.8	27.4	27.6	27.2	22.2	22.6	22.7	22.5
1995	8	6	33.2	23.8	9.4	24.2	31.6	27.2	27.6	23.6	25.4	24	24.3	95	61	77	78	28.7	28.3	27.7	28.3	23.4	23.1	22.8	23.1
1995	8	7	36.8	24.4	12.4	27.8	35.4	30.4	31	24.8	24.8	25.8	25.1	78	42	70	63	29.3	24.3	30.2	27.9	23.7	20.6	24.2	22.8
1995	8	8	36	26.6	9.4	27.8	35	29.6	30.5	25.8	26.8	25.6	26.1	85	53	73	70	31.9	29.8	30.2	30.6	25.1	24	24.2	24.4
1995	8	9	36	26.6	9.4	27.8	33.2	28.2	29.4	25.4	25.4	25	25.3	83	54	77	71	30.8	27.3	29.5	29.2	24.6	22.5	23.8	23.6
1995	8	10	32.2	24.2	8	25.4	31.6	25.8	27.1	24.2	23.8	23.6	23.9	91	52	83	75	29.4	24.3	27.7	27.1	23.8	20.6	22.8	22.4
1995	8	11	33.8	24.2	9.6	24.4	32	26.4	27.3	23.6	25.4	24.4	24.5	94	59	85	79	28.6	28.1	29.2	28.6	23.3	23	23.7	23.3
1995	8	12	33	23.6	9.4	24	30.6	28.2	27.8	23.6	25.8	24.4	24.6	97	68	73	80	28.8	30	28	29	23.4	24.1	23	23.5
1995	8	13	34	23.2	10.8	24.2	32.4	28	28.2	23.8	26.4	25.4	25.2	97	63	81	80	29.2	30.4	30.7	30.1	23.7	24.3	24.5	24.2
1995	8	14	33.8	24.6	9.2	25.4	29.2	24	25.6	24.8	25.8	22.6	24.4	95	76	89	87	30.9	31	26.5	29.4	24.6	24.6	22	23.7
1995	8	15	34.2	23	11.2	23.6	33.2	25.6	27	23	25.4	24.6	24.3	95	54	92	80	27.7	27.3	30.3	28.4	22.8	22.5	24.2	23.2
1995	8	16	34.2	23.6	10.6	24.6	31.6	27.6	27.9	24	26.2	25.4	25.2	95	65	84	82	29.4	30.4	31	30.3	23.8	24.3	24.6	24.2
1995	8	17	33.8	23.6	10.2	25.8	32.8	27.6	28.5	24	24.8	22.8	23.9	86	52	67	68	28.6	26	24.6	26.4	23.3	21.7	20.8	22
1995	8	18	33.4	23.2	10.2	23.4	31.4	23.4	25.4	22.8	26	23	23.9	95	65	97	86	27.3	30	27.8	28.4	22.6	24.1	22.8	23.2
1995	8	19	31	22.8	8.2	23.8	29.8	26	26.4	23	25.6	24.6	24.4	93	72	89	85	27.6	30	30	29.2	22.7	24.1	24.1	23.6
1995	8	20	30.2	23.6	6.6	23.8	28.2	28.4	27.2	23.2	24.4	24.4	24	95	73	72	80	28	28	27.9	28	23	23	22.9	22.9
1995	8	21	35.2	23.2	12	26.8	34.4	28	29.3	23.8	25.8	23.6	24.4	78	51	69	66	27.5	27.5	26.2	27.1	22.6	22.7	21.9	22.4
1995	8	22	34	25.2	8.8	26.8	33	26.8	28.3	25	26.8	24.4	25.4	87	62	82	77	30.5	31.1	29	30.2	24.4	24.7	23.5	24.2
1995	8	23	33	22.8	10.2	24	32.2	23.6	25.9	23.4	26.8	23.2	24.5	95	66	97	86	28.4	31.7	28.2	29.4	23.2	25	23	23.7
1995	8	24	34	23	11	24.2	32.6	24	26.2	23.8	25.8	23	24.2	97	58	92	82	29.2	28.7	27.4	28.4	23.7	23.4	22.6	23.2
1995	8	25	32.6	24	8.6	25	31.8	24.4	26.4	24.4	26	23.6	24.7	95	63	94	84	30.1	29.8	28.6	29.5	24.2	24	23.3	23.8
1995	8	26	34	23.4	10.6	24.2	32.6	24.8	26.6	23.8	26	23.6	24.5	97	59	91	82	29.2	29.2	28.3	28.9	23.7	23.7	23.1	23.5
1995	8	27	33	23.4	9.6	24	31.4	24.2	26	23.4	24.8	23.8	24	95	59	97	83	28.4	26.9	29.2	28.2	23.2	22.3	23.7	23
1995	8	28	33.4	23.7636	9.63636	23.8	32.6	25.8	27	23.4	26.8	24.8	25	97	64	92	84	28.5	31.4	30.6	30.2	23.2	24.9	24.4	24.2
1995	8	29	32.8	23.6	9.2	23.8	31.4	24.8	26.2	23.6	26.8	23.8	24.7	98	70	92	87	29	32.2	28.8	30	23.5	25.3	23.4	24.1
1995	8	30	35	23.2	11.8	24.8	34	29	29.2	24	26.1909	26	25.265	94	57.4286	79	74.3684	29.3	29.019	31.6	29.381	23.7	23.3667	25	23.6571
1995	8	31	35.6	25	10.6	26.6	34.8	25	27.9	25.8	27.2	23.8	25.6	94	56	91	80	32.7	31	28.7	30.8	25.5	24.7	23.3	24.5
1995	9	1	36.2	24	12.2	25	35.2	27.4	28.8	24.2	27.4	24.2	25.3	94	55	77	75	29.7	31.3	28.1	29.7	23.9	24.8	23	23.9
1995	9	2	36.2	23.8	12.4	25.2	35	25.4	27.8	24.2	27.4	23.2	24.9	92	56	83	77	29.5	31.5	27	29.3	23.8	24.9	22.3	23.7
1995	9	3	35.8	23.2	12.6	25.2	34.8	29.6	29.8	24.6	26.2	23.2	24.7	95	51	58	68	30.5	28.3	24.2	27.7	24.4	23.1	20.6	22.7
1995	9	4	35.8	25.8	10	26.2	34.6	28.8	29.6	24.4	26.8	24.2	25.1	86	55	69	70	29.4	30.1	27.1	28.9	23.7	24.1	22.4	23.4
1995	9	5	34.8	26.2	8.6	28.4	34	29.4	30.3	24.6	26	24.2	24.9	73	53	65	64	28.4	28.3	26.7	27.8	23.2	23.1	22.2	22.8
1995	9	6	35.8	25.6	10.2	26.4	34.8	27.4	29	25.2	26	24.2	25.1	91	50	77	73	31.2	27.8	28.1	29	24.8	22.8	23	23.5
1995	9	7	34.6	23.8	10.8	26.4	31.8	25.6	27.4	24.6	26.4	23.6	24.9	86	66	85	79	29.7	30.8	27.8	29.4	23.9	24.6	22.8	23.8
1995	9	8	35.6	24.2	11.4	26	33.4	26.8	28.3	24.6	24.6	24.2	24.5	89	49	81	73	30	25.1	28.5	27.9	24.1	21.2	23.2	22.8
1995	9	9	35	24.6	10.4	26.8	34	28.8	29.6	24	26.2	25.2	25.1	79	54	75	70	28	28.8	29.7	28.8	22.9	23.4	23.9	23.4
1995	9	10	35.2	24.4	10.8	27.8	33.6	28.2	29.5	25.2	26.4	24.8	25.5	81	57	76	71	30.3	29.6	29	29.7	24.3	23.9	23.6	23.9
1995	9	11	33.8	25.8	8	26.4	33.2	28.2	29	25.2	26.6	25	25.6	91	60	77	76	31.2	30.4	29.5	30.4	24.8	24.3	23.8	24.3
1995	9	12	34.6	24.2	10.4	25.4	33	24	26.6	23.6	25.8	23.6	24.3	86	57	97	80	27.9	28.4	28.8	28.4	22.9	23.2	23.4	23.2
1995	9	13	30.8	23.6	7.2	23.6	29.6	27.2	26.9	23.2	25	25.4	24.5	97	69	87	84	28.2	28.6	31.2	29.3	23	23.3	24.8	23.7
1995	9	14	31.8	22.8	9	23	31.2	27.2	27.2	22.8	26.6	25.4	24.9	98	70	87	85	27.6	31.8	31.2	30.2	22.7	25.1	24.8	24.2
1995	9	15	32.6	22.8	9.8	26.2	32	27.4	28.3	25.4	24.8	24.2	24.8	94	56	77	76	31.9	26.5	28.1	28.8	25.1	22.1	23	23.4
1995	9	16	33.2	24.2	9	25.4	32.2	23.8	26.3	23.8	25.6	23.4	24.3	88	59	97	81	28.4	28.4	28.5	28.5	23.2	23.2	23.2	23.2
1995	9	17	33.4	22.6	10.8	23	32.6	24.6	26.2	22.6	26.6	24.2	24.5	97	63	97	85	27.1	30.8	29.9	29.3	22.4	24.6	24.1	23.7
1995	9	18	33.8	23	10.8	25	32.4	25.2	27	24.2	26.8	24	25	94	65	91	83	29.7	31.5	29	30.1	23.9	24.9	23.6	24.1
1995	9	19	34	24	10	25.6	33.2	28.8	29.1	24.6	26.2	25.2	25.3	92	58	75	75	30.3	29.4	29.7	29.8	24.2	23.7	23.9	24
1995	9	20	34.2	23.8	10.4	29	33.8	28.4	29.9	25.4	27.2	26.2	26.3	75	60	84	73	30	31.7	32.5	31.4	24.1	25	25.5	24.9
1995	9	21	34	23.8	10.2	24.2	32.8	28.2	28.4	23	26.8	25.2	25	90	63	79	77	27.3	31.3	30.1	29.5	22.5	24.8	24.1	23.8
1995	9	22	35.2	24	11.2	26.6	34.4	24.6	27.6	24	26.4	23.8	24.7	81	54	94	76	28.1	29.1	28.9	28.7	23	23.6	23.5	23.4
1995	9	23	32.6	23.6	9	25	30.6	24.8	26.3	23.6	25.2	23.6	24.1	89	65	91	81	28.2	28.5	28.3	28.3	23.1	23.2	23.1	23.1
1995	9	24	32	23.6	8.4	24.4	29.8	24.4	25.8	23.8	25.2	24.2	24.4	95	69	98	88	29.1	29	30.1	29.4	23.6	23.5	24.1	23.7
1995	9	25	33.8	23.6	10.2	23.8	33	27.6	28	23.6	25.8	24	24.5	98	57	74	76	29	28.4	27.4	28.3	23.5	23.2	22.6	23.1
1995	9	26	33	23.6	9.4	24.2	30.4	28.2	27.8	23.4	26.6	25.6	25.2	94	74	81	83	28.2	32.3	31.1	30.5	23.1	25.3	24.7	24.4
1995	9	27	32.8	24	8.8	25.4	27.6	25	25.8	24.8	24.6	23.2	24.2	95	78	86	87	30.9	28.9	27.2	29	24.6	23.5	22.5	23.5
1995	9	28	34.6	23.4	11.2	24.2	34.2	28	28.6	22.8	25.6	24.4	24.3	89	50	75	71	26.8	27.1	28.2	27.4	22.2	22.4	23.1	22.6
1995	9	29	33.8	24.4	9.4	26.4	33	28	28.9	25.2	26.4	24.8	25.5	91	60	77	76	31.2	30	29.2	30.2	24.8	24.1	23.6	24.2
1995	9	30	34.8	23.6	11.2	25.6	30	26.4	27.1	24	26.2	24.8	25	88	74	88	83	28.8	31.5	30.2	30.2	23.4	24.9	24.2	24.2
1995	10	1	33	23.8	9.2	24.8	31.8	28.4	28.3	23.8	25.8	23.8	24.5	92	62	68	74	28.8	29.2	26.4	28.2	23.4	23.7	22	23
1995	10	2	34.2	25	9.2	25.4	33.6	24.4	26.9	24.2	26.8	23.8	24.9	91	59	95	82	29.4	30.7	29.1	29.7	23.8	24.5	23.6	23.9
1995	10	3	33.8	23.8	10	24.4	32.8	23.6	26.1	24.2	26.8	22.6	24.5	98	63	92	84	30.1	31.3	26.7	29.4	24.1	24.8	22.2	23.7
1995	10	4	34.2	21.8	12.4	23.8	32.8	25.2	26.8	22.4	26.6	24.685	24.8684	89	62	78.75	76.1176	26.2	30.7	29.03	29.1667	21.8	24.5	23.475	23.5333
1995	10	5	31.8	23.6	8.2	24.4	31	23.8	25.8	24	26.2	22.8	24.3	97	69	92	86	29.6	30.8	27.1	29.2	23.9	24.6	22.4	23.6
1995	10	6	32.6	23	9.6	23.8	32	24.8	26.3	23	26.6	24.4	24.7	93	66	97	85	27.6	31.2	30.3	29.7	22.7	24.8	24.3	23.9
1995	10	7	33.4	23.6	9.8	24.8	32.2	24	26.3	23.8	26.2	22.8	24.3	92	62	90	82	28.8	30	26.9	28.6	23.4	24.1	22.3	23.3
1995	10	8	33.2	22.8	10.4	23.6	32	24.2	26	22.8	25.8	23	23.9	93	61	90	82	27.2	29.1	27.3	27.9	22.5	23.6	22.5	22.9
1995	10	9	31.6	24	7.6	28.6	30.4	25.8	27.6	24.2421	25.2	24	24.9333	88.5789	66	86	76	29.245	28.6	28.6	29.3143	23.66	23.3	23.3	23.6643
1995	10	10	31.2	23.8	7.4	23.8	30.2	24.6	25.8	23.6	25.6	24.2	24.5	98	69	97	88	29	29.8	29.9	29.6	23.5	24	24.1	23.8
1995	10	11	32	22.8	9.2	23.8	30.6	24.2	25.7	23	25.6	24	24.2	93	67	98	86	27.6	29.5	29.7	28.9	22.7	23.8	23.9	23.5
1995	10	12	27.6	22.8	4.8	23	27	24.6	24.8	22.8	24.6	24.2	23.9	98	82	97	92	27.6	29.3	29.9	29	22.7	23.7	24.1	23.5
1995	10	13	31.2	23.2	8	23.6	29.2	25.6	26	23.4	26.2	24.8	24.8	98	79	94	90	28.6	32	30.8	30.5	23.3	25.2	24.5	24.3
1995	10	14	32.8	23.8	9	24.8	32.4	27.4	28	23.8	26.4	25	25.1	92	63	82	79	28.8	30.4	30.1	29.8	23.4	24.3	24.1	24
1995	10	15	33.4	23.4	10	24.4	32.4	24.2	26.3	23.6	26.4	23.6	24.5	94	63	95	84	28.6	30.4	28.7	29.2	23.3	24.3	23.4	23.7
1995	10	16	33.4	22.4	11	22.8	25.2	25.2	24.6	22.6	25.79	24.6	24.6125	98	62.65	95	78.75	27.3	29	30.5	28.8125	22.5	23.48	24.4	23.375
1995	10	17	31.2	22.2	9	23.6	30.4	22.8	24.9	23.4	26.6	22.6	24.2	98	74	98	90	28.6	32.3	27.3	29.4	23.3	25.3	22.5	23.7
1995	10	18	29.2	22.8	6.4	23.4	28.4	23.4	24.6	22.8	25.2	23.2	23.7	95	77	98	90	27.3	29.9	28.3	28.5	22.6	24.1	23.1	23.2
1995	10	19	32.4	22.6	9.8	22.8	31	23.6	25.3	22.6	25.8	23.4	23.9	98	66	98	88	27.3	29.8	28.6	28.6	22.5	24	23.3	23.3
1995	10	20	32.4	22.4	10	24.8	31.8	22.6	25.5	23.8	25.4	22.4	23.9	92	60	98	83	28.8	28.2	26.9	28	23.4	23.1	22.3	22.9
1995	10	21	31.8	22.4	9.4	23.6	30	24.2	25.5	23.2	25.2	23.8	24.1	97	68	97	87	28.2	28.9	29.2	28.7	23	23.5	23.7	23.4
1995	10	22	30	23.2	6.8	25.4	30	26.2	27	24	25.2	24.8	24.7	89	68	89	82	28.9	28.9	30.4	29.4	23.5	23.5	24.3	23.7
1995	10	23	31.2	23.6	7.6	24.2	30.2	25.8	26.5	24	26.4	24.86	24.8	98	74	85.75	81.1111	29.7	31.9	30.025	29.4053	23.9	25.1	24.1	23.7263
1995	10	24	32.2	23	9.2	25.8	31.2	26.8	27.6	24.2	26.8	24.7263	24.9056	88	71	86.8421	83	29.1	32.3	29.8895	29.7722	23.6	25.3	24	23.9444
1995	10	25	33.6	22.6	11	24.6	32	26.6	27.5	23.6	25.8	24.865	24.7706	92	61	84.3	82.1667	28.5	29.1	29.94	29.7368	23.2	23.6	24.03	23.8895
1995	10	26	33	23.8	9.2	24.6	32.4	25	26.8	23.92	26.4	24.4	23.7368	89.5263	63	95	77.5294	28.78	30.4	30.1	29.3944	23.38	24.3	24.2	23.7111
1995	10	27	31.8	22.8	9	24.6	30	25	26.1	24	26.2	24.4	24.9	95	74	95	88	29.4	31.5	30.1	30.4	23.8	24.9	24.2	24.3
1995	10	28	33.2	24	9.2	24.4	32	24.6	26.4	24.2	26.6	24.2	25	98	66	97	87	30.1	31.2	29.9	30.4	24.1	24.8	24.1	24.3
1995	10	29	32.8	23.2	9.6	25.6	32.4	26.2	27.6	23.855	27	24.8	24.6278	89	66	89	78.2105	28.62	32.1	30.4	28.8	23.295	25.2	24.3	23.3842
1995	10	30	32.4	24.2	8.2	26.4	31.8	27	28	24	25.2	24.6	24.6	82	59	82	74	28.2	27.7	29.3	28.4	23.1	22.8	23.7	23.2
1995	10	31	32	25	7	26.8	30.4	26.6	27.6	25.2	25.4	24.4	25	88	67	84	80	31	29.1	29.1	29.7	24.6	23.6	23.6	23.9
1995	11	1	31.6	24.6	7	26.6	30.6	26.2	27.4	24.2	25.2	24	24.5	82	65	83	77	28.6	28.5	28.4	28.5	23.3	23.2	23.2	23.2
1995	11	2	32.4	23.4	9	25	30.6	26	26.9	24	25.2	24.2	24.5	92	65	86	81	29.2	28.5	29	28.9	23.6	23.2	23.5	23.5
1995	11	3	32.6	24	8.6	25.6	32	26.2	27.5	24.6	25.6	24.4	24.9	92	60	86	80	30.3	28.6	29.4	29.4	24.2	23.3	23.7	23.8
1995	11	4	32.8	23.6	9.2	26.4	32	25.6	27.4	23.9905	25.4	24.6	24.735	92.0952	59	92	79.6842	29.1143	28.1	30.3	29.195	23.5714	23	24.2	23.605
1995	11	5	32.4	24.8	7.6	25.8	31.8	27.4	28.1	24.2571	26	24.51	24.885	88.5714	63	83	78.2105	29.2524	29.8	29.175	29.27	23.6476	24	23.61	23.66
1995	11	6	32.6	25	7.6	26.2	32	26.4	27.8	24.2714	25.8	24.6	25.055	89.4762	61	86	79.6316	29.3905	29.1	29.7	29.71	23.7333	23.6	23.9	23.9
1995	11	7	32.4	24.8	7.6	26.2	31.2	26.6	27.7	25.4	26.2	25.0619	24.9714	94	68	81.3333	79.7	31.9	30.7	30	29.6381	25.1	24.5	24.0667	23.8381
1995	11	8	32.6	25.4	7.2	26.4	32	26.6	27.9	25.2	25	24.555	24.8421	91	57	83.15	79.6111	31.2	27	29.205	29.2895	24.8	22.4	23.615	23.6526
1995	11	9	31.8	24.6	7.2	26	31.2	26.4	27.5	24.1286	26.6	24.8	24.8524	90.619	70	88	79.75	29.2333	31.8	30.2	29.4	23.6429	25.1	24.2	23.7143
1995	11	10	32	24.4	7.6	26	31.6	26.4	27.6	24	25	24.4	24.5	85	59	85	76	28.5	27.3	29.2	28.3	23.2	22.5	23.7	23.1
1995	11	11	31.8	24.4	7.4	26.2	31.2	25.8	27.3	24.2	25.6	24.2	24.7	85	64	88	79	28.9	29.1	29.1	29	23.5	23.6	23.6	23.6
1995	11	12	32.4	24.4	8	26	31.8	26.6	27.8	24.2	25.2	24.6	24.7	86	59	85	77	29	27.7	29.6	28.8	23.5	22.8	23.9	23.4
1995	11	13	32.4	23.4	9	24.2	31.2	25.8	26.8	24	25.2	23.8	24.3	98	62	85	82	29.7	28.1	28.1	28.6	23.9	23	23	23.3
1995	11	14	33.8	22.6	11.2	23.8	33.2	27.4	28	23	25.8	24.6	24.5	93	56	80	76	27.6	28.3	29.1	28.3	22.7	23.1	23.6	23.1
1995	11	15	32.2	24.2	8	26.6	31.4	27	28	23.7952	26.2	24.655	24.665	89.3333	67	80.7	78.6842	28.5048	30.6	29.175	28.895	23.2143	24.4	23.615	23.43
1995	11	16	33.2	23.6	9.6	26	32.2	27.6	28.4	23.9	26.8	24.3095	24.605	87.9	66	81.0952	79.1	28.6381	31.7	28.6286	28.8667	23.2952	25	23.2524	23.4238
1995	11	17	32.8	25.4	7.4	26.2	31.8	26.2	27.6	24.4	25.8	24.4	24.9	86	62	86	78	29.4	29.2	29.4	29.3	23.7	23.7	23.7	23.7
1995	11	18	31.8	25	6.8	25.6	31.4	26	27.3	24.4	26.4	24.4	25.1	91	68	88	82	29.8	31.1	29.5	30.1	24	24.7	23.8	24.2
1995	11	19	32.8	24.2	8.6	26.2	32	25.4	27.3	24.2	26	23.4	24.5	85	62	85	77	28.9	29.6	27.4	28.6	23.5	23.9	22.6	23.3
1995	11	20	32.2	24.4	7.8	26.6	31.6	25.4	27.3	24.2	25.6	23.4	24.4	82	62	85	76	28.6	28.8	27.4	28.3	23.3	23.4	22.6	23.1
1995	11	21	32.2	23.4	8.8	26.2	30.8	27.2	27.9	23.825	26.8	24.29	24.5421	88.6	73	81.3158	78.5556	28.49	32.6	28.585	28.6421	23.21	25.5	23.27	23.3
1995	11	22	32.6	23.8	8.8	24	31.6	26.2	27	23.8	26.4	24.6	24.9	98	67	88	84	29.3	31	29.9	30.1	23.7	24.6	24	24.1
1995	11	23	33.4	24.2	9.2	25.6	31.8	27	27.9	23.2	25.2	24.2	24.2	82	59	80	73	26.8	27.7	28.3	27.6	22.3	22.8	23.1	22.7
1995	11	24	33	25.6	7.4	27.8	32	27.2	28.5	23.755	24.2	23.2	24.6222	88.6	53	71	77.8235	28.36	25	25.8	28.7	23.16	21.1	21.6	23.3222
1995	11	25	33.6	24.8	8.8	26	32.2	26.8	28	23	25.4	24.2	24.2	78	58	81	72	26.1	27.9	28.5	27.5	21.8	22.9	23.2	22.6
1995	11	26	32.4	23.2	9.2	23.8	31.4	27.2	27.4	23.2	24.8	24.2	24.1	95	59	78	77	28	26.9	28.2	27.7	23	22.3	23.1	22.8
1995	11	27	33.6	23.8	9.8	26	32.4	26.6	27.9	23.2	25.7	22.4	24.56	79	68	70	78.4211	26.6	29.6	24.3	28.7	22.1	23.755	20.6	23.295
1995	11	28	33.8	23.8	10	26.2	32.6	27.2	28.3	22.6	24.6	22.8	23.3	74	52	69	65	25	25.6	24.8	25.2	21.1	21.5	21	21.2
1995	11	29	33.2	24.6	8.6	26	32	26.4	27.7	23	24.4	23	23.5	78	54	75	69	26.1	25.5	25.8	25.8	21.8	21.4	21.6	21.6
1995	11	30	33	24.8	8.2	26	32.2	26.8	28	22.8	25.04	23	23.97	76	68.7	73	78.9444	25.6	28.42	25.6	27.7895	21.5	23.08	21.5	22.7579
1995	12	1	32.4	24.8	7.6	26.2	30.8	26.4	27.5	23.6	23.8	24.2381	24.22	81	56	80.5714	78.15	27.4	24.8	28.4	28.1524	22.6	21	23.1476	22.9762
1995	12	2	32.8	24.8	8	25.2	31.8	26.4	27.5	23.4	24.8	23.2	23.8	86	57	76	73	27.6	26.7	26.3	26.8	22.7	22.1	21.9	22.3
1995	12	3	33.6	24.6	9	25.4	31.2	26.4	27.4	23.4	24.2	23.8	23.9632	85	56	82.5789	78.6875	27.4	25.6	27.8474	27.7167	22.6	21.5	22.8263	22.7056
1995	12	4	33.4	24.8	8.6	26.2	31.8	26.8	27.9	23.8	24.6	22.6	23.7	82	56	70	69	27.9	26.2	24.6	26.2	22.9	21.8	20.9	21.9
1995	12	5	31.8	24.4	7.4	25.4	30.8	25.4	26.8	22.8	24	21.2	22.7	80	57	69	69	26	25.3	22.4	24.6	21.7	21.3	19.3	20.8
1995	12	6	32.6	22.6	10	24.4	32.2	26.2	27.3	22.8	23.6	22.4	22.9	87	49	72	69	26.7	23.4	24.6	24.9	22.2	20	20.8	21
1995	12	7	32.6	20.8	11.8	24.6	32.2	26.2	27.3	22.4	24.2	22.2	22.9	83	52	71	69	25.6	24.9	24.1	24.9	21.5	21	20.5	21
1995	12	8	32	24.4	7.6	25.4	31.4	25.4	26.9	23	23.6	22.6	23.1	82	52	79	71	26.5	24	25.6	25.3	22	20.4	21.5	21.3
1995	12	9	32.2	23.6	8.6	24.2	30.6	25.8	26.6	22.6	23.8	22.6	23	87	57	76	73	26.3	25	25.3	25.5	22	21.1	21.3	21.4
1995	12	10	32.4	24	8.4	24.8	31.8	26	27.1	23	24	23	23.3	86	53	78	72	26.9	24.7	26.1	25.9	22.3	20.9	21.8	21.7
1995	12	11	32.6	24.2	8.4	25	31.8	25.6	27	23	23.4	21.6	22.7	85	49	71	68	26.8	23.2	23.1	24.4	22.2	19.9	19.8	20.6
1995	12	12	32.8	23.2	9.6	24.8	31.8	26.4	27.3	22	24	23.2	23.1	79	53	76	69	24.6	24.7	26.3	25.2	20.8	20.9	21.9	21.2
1995	12	13	33	23.2	9.8	24.8	32.2	25.8	27.1	22	23.2	22.2	22.5	79	47	73	66	24.6	22.5	24.4	23.8	20.8	19.4	20.7	20.3
1995	12	14	32.4	23	9.4	24.6	31.4	25.2	26.6	22.2	23	22	22.4	81	49	76	69	25.2	22.5	24.3	24	21.2	19.4	20.6	20.4
1995	12	15	32.2	23.4	8.8	25.6	31.4	25.2	26.9	22.4	23.2	22	22.5	76	50	76	67	25	23	24.3	24.1	21.1	19.7	20.6	20.5
1995	12	16	32.8	22.6	10.2	24.6	32	26.4	27.4	21.4	23.2	24.6	23.1	76	48	86	70	23.4	22.6	29.7	25.2	20	19.5	23.9	21.1
1995	12	17	34	23.8	10.2	24.8	32.4	27.6	28.1	22.4	24.2	23.6	23.4	81	51	72	68	25.5	24.8	26.5	25.6	21.4	20.9	22	21.5
1995	12	18	33.4	24.2	9.2	24.8	32.2	27.4	28	23	24.6	23.4	23.7	86	54	72	70	26.9	25.9	26.1	26.3	22.3	21.7	21.8	21.9
1995	12	19	34.4	23.2	11.2	25.2	32.8	25.2	27.1	22.9	25	24.6	23.86	85.7727	53	95	75.7059	26.7	26.5	30.5	27.065	22.1091	22.1	24.4	22.335
1995	12	20	33	24	9	25.2	31	27.6	27.9	22.5955	25.2	25.2	23.535	83.8182	63	83	74.5556	26.0318	28.2	30.5	26.46	21.6909	23.1	24.3	21.945
1995	12	21	33.6	24.4	9.2	25.2	32.6	27.8	28.3	22.7	25.8	24.8	23.7889	84.8	58	78	74.8125	26.2905	28.7	29.3	26.8111	21.8571	23.4	23.7	22.1556
1995	12	22	33.4	24.4	9	25.8	32.8	27.6	28.5	23.6	26	23.8	24.5	83	59	73	72	27.7	29.1	27	27.9	22.8	23.6	22.3	22.9
1995	12	23	35.6	23.4	12.2	23.6	34.8	25	27.1	22.6	26.2	23.4	24.1	92	51	88	77	26.7	28.3	27.7	27.6	22.2	23.1	22.8	22.7
1995	12	24	31.4	22.8	8.6	25	30.4	27.2	27.5	22.7273	25.6	25	23.75	85.4545	68	84	75.1053	26.4227	29.6	30.2	26.8591	21.9182	23.9	24.2	22.1864
1995	12	25	32	24.8	7.2	25	30.6	26.6	27.2	23.6	24.8	23.8	24.1	89	63	79	77	28.2	27.5	27.6	27.8	23.1	22.6	22.7	22.8
1995	12	26	32.6	24.6	8	25.2	32.2	26.6	27.7	23.4	25.2	23.2	23.9	86	57	75	73	27.6	27.4	26.2	27.1	22.7	22.6	21.8	22.4
1995	12	27	34	23.6	10.4	24.8	32.8	27	27.9	21.8	24.6	21	22.5	77	51	59	62	24.1	25.5	20.9	23.5	20.5	21.4	18.2	20
1995	12	28	33.4	24.8	8.6	25.2	32.8	26.8	27.9	21.6	23.6	22.2	22.5	73	46	67	62	23.4	23	23.7	23.4	20	19.8	20.2	20
1995	12	29	33.8	22.8	11	23.2	33.4	27	27.7	21.6	25	23.2	23.3	87	51	73	70	24.7	26.1	25.9	25.6	20.9	21.8	21.7	21.5
1995	12	30	33.2	23.8	9.4	25.2	32.4	26.2	27.5	21.2	21.6	21.8	21.5	70	38	68	59	22.5	18.7	23.2	21.5	19.4	16.4	19.9	18.6
1995	12	31	33	23.2	9.8	24.8	32.2	26.6	27.5	21.6	23	22.2	22.3	76	46	69	63	23.7	22	23.8	23.2	20.2	19	20.3	19.9

## Sheet: 1994
			Temperature			Temperature				Temperature				Relative Humidity				Pressure				Dew temperature
Year	Month	Day	Maximum	Minimum	Max-Min	1899-12-31 07:00:00	1899-12-31 13:00:00	1899-12-31 19:00:00	Average	1899-12-31 01:00:00	1899-12-31 13:00:00	1899-12-31 19:00:00	Average	1899-12-31 01:00:00	1899-12-31 13:00:00	1899-12-31 19:00:00	Average	1899-12-31 07:00:00	1899-12-31 13:00:00	1899-12-31 19:00:00	Average	1899-12-31 07:00:00	1899-12-31 13:00:00	1899-12-31 19:00:00	Average		Month	Taverage	Hraverage
1996	1	1	33.8	23.6	10.2	26.2	31.3333	26.4667	27.75	22.4	24.6	21.8	22.9	71	49	64	61	24	24.3	22.3	23.5	20.5	20.7	19.2	20.1		January	27.1265	65.4328
1996	1	2	35.4	21.2	14.2	23.2	30.2923	26.3727	27.1545	21.4	25.4	22.8	23.2	85	45	66	65	24	24.9	24.1	24.3	20.5	21	20.5	20.6		February	27.7545	63.6523
1996	1	3	34.2	22.4	11.8	23.2	29.8462	26.28	26.5364	21.2	24.4	22.4	22.7	83	49	69	67	23.6	24	23.9	23.8	20.1	20.4	20.3	20.3		March	28.4	62.6694
1996	1	4	33.6	23.6	10	24.6	29.8077	26.58	26.83	23.2	24.4	22.6	23.4	88	52	66	69	27.3	24.6	23.7	25.2	22.5	20.8	20.2	21.2		April	28.9178	62.5667
1996	1	5	33.2	23.4	9.8	24.6	30.0231	26.2182	26.6455	22.6	24.2	22.8	23.2	83	48	71	67	25.8	23.5	24.7	24.7	21.6	20.1	20.9	20.9		May	28.5065	76.9677
1996	1	6	32.8	24.6	8.2	25	30	26.3308	26.7077	22.6	23.2	22	22.6	80	48	65	65	25.5	22	22.7	23.4	21.4	19	19.6	20		June	29.58	66
1996	1	7	34	24.6	9.4	25.2	30.3769	26.5846	26.9923	22	24.2	22.6	22.9	74	46	67	63	23.9	23.1	23.9	23.6	20.3	19.8	20.4	20.2		July	29.0935	68
1996	1	8	35	25.4	9.6	26.2	30.3154	26.1455	26.7917	22.519	24.6	23.4	23.395	82.381	42	63	73.8889	25.7048	23.1	24.6	26.075	21.4905	19.8	20.8	21.695		August	29.2387	71.5161
1996	1	9	34.6	23.2	11.4	24.2	30.2769	26.7333	27.0273	22.6	24.2	23	23.3	87	46	64	65	26.1	23.1	24.1	24.4	21.8	19.8	20.5	20.7		September	27.87	79.1
1996	1	10	32.4	24	8.4	24.8	30.2	26.425	26.88	22.6	24.2	22.8	23.2	82	52	68	68	25.6	24.3	24.4	24.8	21.5	20.6	20.7	20.9		October	27.7605	78.8124
1996	1	11	33.4	24.4	9	25	30	26.5667	26.8455	21.8	24.2	22.4	22.8	74	49	63	62	23.5	23.6	23.1	23.4	20.1	20.2	19.8	20		November	27.3818	78.7315
1996	1	12	34.4	24.4	10	24.6	29.9231	26.5909	26.76	21.2	24	22.4	22.5	73	48	62	61	22.4	23.1	22.9	22.8	19.3	19.8	19.7	19.6		December	26.9556	76.4123
1996	1	13	35.6	21.6	14	23	30.6462	26.7583	27.1364	21	24.2	23.8	23	83	40	76	66	23.3	21.9	26.9	24	19.9	19	22.3	20.4
1996	1	14	32.6	23	9.6	24.4	31.025	26.9538	27.5083	22.6	24.2	22.6	23.1	85	53	65	68	26	24.4	23.6	24.6	21.7	20.7	20.1	20.9
1996	1	15	31.6	23.8	7.8	24.4	30.75	26.9846	27.3667	22.8	23.2	21.6	22.5	87	51	66	68	26.5	22.5	22.3	23.7	22	19.4	19.2	20.2
1996	1	16	32.8	23.2	9.6	24	30.1538	27.0333	27.1727	22.4	23	21.4	22.3	86	44	65	65	25.8	20.9	21.8	22.8	21.6	18.2	18.9	19.6
1996	1	17	33.4	23.6	9.8	24	30.3077	26.5538	26.825	21.6	24	21.6	22.4	80	47	61	63	23.9	22.9	21.6	22.8	20.3	19.7	18.8	19.6
1996	1	18	34.2	23.6	10.6	24	30.2333	26.9167	26.9909	21.4	23.8	21.8	22.3	78	41	65	61	23.4	21.5	22.4	22.4	20	18.6	19.3	19.3
1996	1	19	33.8	23.6	10.2	24.4	30.1692	26.85	26.99	21.8	23	22	22.3	79	43	65	62	24	20.7	22.7	22.5	20.4	18.1	19.6	19.4
1996	1	20	31.6	23.8	7.8	24.6	30.8462	27.1833	27.3636	23.6	23.6	21.8	23	92	55	66	71	28.3	23.7	22.6	24.9	23.1	20.2	19.4	20.9
1996	1	21	33.2	23.8	9.4	25	30.7231	27.1333	27.4364	22.2	23.2	22.4	22.6	77	45	69	64	24.5	21.4	23.9	23.3	20.8	18.6	20.3	19.9
1996	1	22	32.8	24	8.8	24.4	30.8692	26.8727	27.3167	21	23	21.8	21.9	72	46	68	62	22.1	21.2	22.7	22	19.1	18.4	19.6	19
1996	1	23	31.8	23	8.8	23.2	30.5583	27.0273	27.2455	21.2	23	21.8	22	83	52	72	69	23.6	22.3	23.2	23	20.1	19.3	19.9	19.8
1996	1	24	32.6	22.8	9.8	23.6	30.9833	27.0091	27.39	21	21.6	21	21.2	78	40	66	61	22.8	18.1	21.3	20.7	19.6	15.9	18.5	18
1996	1	25	31.4	22.2	9.2	22.2	30.7846	26.9417	27.25	22	23.2	21.4	22.2	98	49	77	75	26.3	22.2	23.2	23.9	21.9	19.2	19.9	20.3
1996	1	26	31.2	22.2	9	23.6	30.7385	27.3	27.5	21.2	22.2	23.1368	23.1316	80	49	67.8421	70.2353	23.2	20.7	25.0526	25.1	19.9	18	21.0579	21.0316
1996	1	27	32.4	22.6	9.8	23.6	29.9692	26.8167	27.0833	22.2714	21	22.9619	23.0095	81.9524	37	69.9524	70.7368	25.2952	16.7	25.0571	25.0429	21.2048	14.7	21.0143	21
1996	1	28	33	22.2	10.8	22.4	30.2167	27.05	27.2636	20.8	21.4	23.095	23.035	86	40	69.4	69.5556	23.3	17.8	25.205	24.925	19.9	15.7	21.16	20.95
1996	1	29	33	22.4	10.6	23.6	30.85	26.9167	27.375	20.8	21.8	20.4	21	77	36	57	57	22.3	17.6	19.3	19.7	19.3	15.5	17	17.2
1996	1	30	33	23.4	9.6	23.6	30.7538	26.95	27.3583	21.2	22.4	21.8	21.8	80	42	66	63	23.2	19.7	22.6	21.8	19.9	17.3	19.4	18.9
1996	1	31	32.8	23.4	9.4	24.2	31.05	27.25	27.4273	21	22.2	20.6	21.3	74	37	56	56	22.3	18.4	19.4	20.1	19.2	16.2	17.1	17.5
1996	2	1	34	23.8	10.2	24.2	30.5308	27.0769	27.2308	23.2	23.6	22	22.9	92	44	61	65	27.6	21.7	22.1	23.8	22.7	18.8	19.1	20.2
1996	2	2	31.8	23.8	8	25.4	30.9833	27.1667	27.5091	21.8	23.4	21.2	22.1	72	53	59	61	23.2	23.2	20.8	22.4	19.9	19.9	18.1	19.3
1996	2	3	32.4	24.4	8	25.6	31.4333	27.2909	27.76	21.6	23.6	21.6	22.3	69	46	60	58	22.6	22.2	21.5	22.1	19.4	19.2	18.6	19.1
1996	2	4	32.4	24.2	8.2	24.4	30.7286	27.3333	27.6909	21.8	23.4	21.8	22.3	79	50	63	64	24	22.5	22.1	22.9	20.4	19.4	19.1	19.6
1996	2	5	32.4	23.6	8.8	24.4	31.0385	27.4545	27.77	22.4	24.2476	23.2053	23.2167	83	58.381	68	70.2632	25.5	25.7381	25.2632	25.7	21.4	21.4476	21.1632	21.4526
1996	2	6	33	23	10	23.6	31.4	27.6	27.7909	21.4	22.2	21.6	21.7	81	42	60	61	23.7	19.4	21.5	21.5	20.2	17	18.6	18.6
1996	2	7	33.6	24	9.6	24.6	30.5692	27.625	27.7	21.8	23.2	22	22.3	77	41	63	60	23.9	20.6	22.4	22.3	20.3	18	19.3	19.2
1996	2	8	33.4	24.2	9.2	24.6	30.9	27.3091	27.4417	23	23.6	22	22.9	87	44	62	64	26.8	21.7	22.3	23.6	22.2	18.8	19.2	20.1
1996	2	9	32.8	24	8.8	24	30.6769	27.3333	27.4667	23.2	24.4	22.8	23.5	93	56	68	73	27.8	25.3	24.4	25.8	22.8	21.3	20.7	21.6
1996	2	10	33.2	24.8	8.4	25.2	31.0385	27.3818	27.4	23.4	23.8	22.6	23.3	85	55	68	69	27.3	24	24	25.1	22.6	20.4	20.5	21.2
1996	2	11	33	24.2	8.8	25.4	30.6923	27.475	27.4091	21.8	24.4	22.6	22.9	72	53	62	62	23.2	24.8	23.2	23.7	19.9	21	19.9	20.3
1996	2	12	35	24.8	10.2	25.2	30.7615	27.6333	27.7455	22.4	24.6	22.8	23.3	78	43	64	61	24.8	23.2	23.7	23.9	21	19.9	20.3	20.4
1996	2	13	32	25	7	25.2	31.3	27.8364	28.08	22.8	24	23.4	23.4	81	56	69	68	25.8	24.5	25.4	25.3	21.6	20.8	21.4	21.3
1996	2	14	33.2	24.6	8.6	24.6	31.35	27.5909	27.87	22.4	24.8	23.6	23.6	82	55	64	67	25.3	25.7	25.1	25.4	21.3	21.5	21.2	21.3
1996	2	15	33.8	24	9.8	25.4	30.5385	26.9615	27.1769	23.6	25.4	24	24.3	85	55	64	68	27.7	26.8	25.8	26.8	22.8	22.2	21.6	22.2
1996	2	16	33.6	25.2	8.4	25.4	30.9308	27.65	27.7545	23.2	25.2	24.8	24.4	82	55	73	70	26.7	26.4	28.4	27.2	22.1	22	23.2	22.4
1996	2	17	34.4	25.2	9.2	25.8	31.9917	27.9167	28.2273	22.4	24.4	23.6	23.5	73	46	65	62	24.4	23.5	25.3	24.4	20.7	20.1	21.3	20.7
1996	2	18	33.6	23.6	10	23.8	31.3692	27.6667	27.8182	22.4	23.2	22.2	22.6	88	43	65	65	26	20.9	23.1	23.3	21.7	18.2	19.8	19.9
1996	2	19	32.8	23.2	9.6	23.4	31.7538	28.2167	28.1455	22.2	23	21.8	22.3	90	44	59	64	25.8	20.9	21.6	22.8	21.6	18.2	18.7	19.5
1996	2	20	34	23.2	10.8	24.8	31.5154	27.6	27.7545	22	22.8	20.8	21.9	77	39	52	56	24.2	19.6	19.1	21	20.6	17.2	16.8	18.2
1996	2	21	33.6	23.4	10.2	24.4	31.1	28.175	28.0091	22	23.2	21.2	22.1	80	42	53	58	24.5	20.7	19.9	21.7	20.8	18.1	17.4	18.8
1996	2	22	34	24.2	9.8	24.6	31.5769	27.7273	27.85	22.4	23	22	22.5	82	38	56	59	25.3	19.6	21.5	22.1	21.3	17.2	18.6	19
1996	2	23	35	24	11	24.8	31.6667	28.3	28.2364	22	23	22.2	22.4	77	37	59	58	24.2	19.4	22.1	21.9	20.6	17.1	19.1	18.9
1996	2	24	33.8	24.6	9.2	25.4	30.7091	27.975	27.9091	23.8	24.4	22.2	23.5	87	47	60	65	28.2	23.7	22.3	24.7	23.1	20.2	19.2	20.8
1996	2	25	32	25.2	6.8	25.8	31.1167	27.4923	27.725	22.2	23.4	22	22.5	72	53	61	62	23.9	23.2	22.1	23	20.3	19.9	19.1	19.8
1996	2	26	32.8	25.4	7.4	26.2	30.6083	28	27.98	22	23.4	22.4	22.6	68	51	66	61	23.1	22.7	23.4	23	19.8	19.5	20	19.8
1996	2	27	30.6	25	5.6	26	31.6583	27.6692	27.8833	21.6	23.2	23	22.6	66	57	72	65	22.3	23.5	25.2	23.6	19.2	20.1	21.2	20.2
1996	2	28	32.2	24.4	7.8	24.8	31.4615	27.55	27.7909	21.8	23	22.2	22.3	76	50	73	66	23.7	22	24	23.2	20.2	19	20.4	19.9
1996	2	29	33.6	25	8.6	25.8	27.2	26.2	25.7	21.2	23.7	20.4	22.85	65	61.25	51	68.75	21.5	24.725	18.5	24.425	18.6	20.825	16.3	20.65
1996	3	1	33.8	24.2	9.6	24.8	31.6	27.4	27.8	21.2	22.6	22.4	22.1	73	46	65	61	22.8	21.5	23.8	22.7	19.6	18.6	20.3	19.5
1996	3	2	34.4	24.6	9.8	26	33.6	28.2	29	21.6	24	22.6	22.7	68	45	62	58	22.9	23.5	23.7	23.4	19.7	20.1	20.2	20
1996	3	3	33.6	25	8.6	25.2	32.8	27.4	28.2	22.4	24.4	22.4	23.1	79	50	65	65	25.2	25	23.8	24.7	21.2	21.1	20.3	20.9
1996	3	4	32.6	24.6	8	25.4	31.4	27	27.7	22.2	23.4	20.8	22.1	76	51	57	62	24.6	23.5	20.5	22.9	20.9	20.1	17.9	19.6
1996	3	5	33	24.4	8.6	25.2	31.2	27.2	27.7	21.4	23	21.8	22.1	72	50	63	61	23	22.7	22.5	22.7	19.7	19.5	19.4	19.5
1996	3	6	34	24	10	25.4	32.6	27.6	28.3	20.8	22.4	22	21.7	66	41	62	56	21.5	20.3	22.7	21.5	18.7	17.8	19.5	18.7
1996	3	7	34.6	24	10.6	25	34.2	27.8	28.7	21.6	24	22.4	22.7	74	43	63	60	23.5	23.1	23.5	23.4	20.1	19.8	20.1	20
1996	3	8	35.2	23.6	11.6	25.4	33.6	29.8	29.6	22.8	24.8	23.6	23.7	80	49	60	63	26	25.5	25	25.5	21.7	21.4	21.1	21.4
1996	3	9	35.6	24.8	10.8	25.4	34.2	28.6	29.2	23.2	25.4	23.8	24.1	83	49	67	67	27	26.6	26.3	26.6	22.3	22.1	21.9	22.1
1996	3	10	36.4	23.6	12.8	25.2	35.8	26.6	28.5	23.4	24.6	23.4	23.8	86	40	77	68	27.6	23.5	26.7	25.9	22.7	20.1	22.1	21.6
1996	3	11	34.4	24	10.4	24.4	34	27.4	28.3	23.4	24.8	22.8	23.7	92	47	68	69	28.1	25.2	24.7	26	23	21.2	20.9	21.7
1996	3	12	31.4	23.4	8	23.8	30.6	25.8	26.5	23.6	24.4	23.2	23.7	98	60	80	80	29	26.5	26.7	27.4	23.5	22	22.2	22.6
1996	3	13	32.6	21.2	11.4	22.2	31.2	27.2	27	22	23	23	22.7	98	50	70	73	26.3	22.7	25.3	24.8	21.9	19.5	21.3	20.9
1996	3	14	33.7	22.4	11.3	24.4	33	29.2	29	22.2	22.5	20.8	21.8	83	40	47	57	25.3	20.3	19	21.5	21.3	17.7	16.7	18.6
1996	3	15	33.9	22.4	11.5	24.6	32.6	28	28.3	22	21.8	22.4	22.1	80	39	62	60	24.7	19	23.4	22.4	20.9	16.7	20	19.2
1996	3	16	34	22	12	24.4	33	28.4	28.5	22.2	22.8	22.5	22.5	83	42	60	62	25.3	21	23.3	23.2	21.3	18.3	20	19.9
1996	3	17	35.5	23.2	12.3	24.6	34.6	28.1	28.9	21.8	23.4	21.6	22.3	78	39	57	58	24.3	21.4	21.5	22.4	20.6	18.6	18.7	19.3
1996	3	18	36.2	24.6	11.6	26.4	35.4	28.8	29.9	21.8	24	21.6	22.5	67	39	53	53	23.1	22.3	21	22.1	19.8	19.2	18.3	19.1
1996	3	19	35.8	24.4	11.4	25.8	35	28.8	29.6	22.4	24.6	22.8	23.3	75	43	60	59	24.8	24	23.8	24.2	21	20.5	20.3	20.6
1996	3	20	34.4	24.8	9.6	25.6	32.6	28.2	28.6	22.6	24.8	22.6	23.3	77	53	62	64	25.4	26.1	23.7	25.1	21.4	21.8	20.2	21.1
1996	3	21	34.8	24	10.8	26	33.8	29.2	29.5	21.2	23.4	22.6	22.4	65	42	57	55	22	21.9	23	22.3	19	19	19.8	19.2
1996	3	22	34.6	24.2	10.4	25	33.2	28.4	28.8	22.2	23.4	22.4	22.7	79	44	60	61	24.9	22.3	23.1	23.4	21	19.2	19.8	20
1996	3	23	32	24.8	7.2	26.2	31.6	26.8	27.9	22	23	22	22.3	70	48	66	61	23.7	22.4	23.3	23.1	20.2	19.3	19.9	19.8
1996	3	24	33	24.8	8.2	25.4	32	27.6	28.1	22.2	24.2	21.8	22.7	76	53	60	63	24.6	25	22.3	24	20.9	21.1	19.2	20.4
1996	3	25	34	25	9	26	32	27.8	28.4	22.6	24.2	23.2	23.3	75	53	68	65	25.2	25	25.4	25.2	21.2	21.1	21.3	21.2
1996	3	26	33.6	25.2	8.4	25.6	31.8	27.8	28.3	21.8	23	21.4	22.1	72	47	57	59	23.6	22.3	21.2	22.4	20.2	19.2	18.5	19.3
1996	3	27	33.8	25.6	8.2	26	32	27.6	28.3	22.2	24.2	21.8	22.7	72	53	60	62	24.2	25	22.3	23.8	20.6	21.1	19.2	20.3
1996	3	28	34.8	25	9.8	25.6	33.2	27.8	28.6	21.8	24.4	22.8	23	72	49	65	62	23.6	24.7	24.4	24.3	20.2	20.9	20.7	20.6
1996	3	29	33.2	25	8.2	25.4	31.6	28.8	28.6	22.2	24.6	23.8	23.5	76	57	66	66	24.6	26.3	26.2	25.7	20.9	21.9	21.8	21.5
1996	3	30	35.2	24.8	10.4	25.2	33.4	28.4	28.9	22.8	24	23	23.3	82	46	63	64	26.2	23.6	24.5	24.8	21.8	20.2	20.8	20.9
1996	3	31	36.4	24.6	11.8	25.6	35.2	28.8	29.6	23.6	25.6	24.2	24.5	85	47	69	67	27.8	26.5	27.1	27.1	22.8	22	22.4	22.4
1996	4	1	34.4	25.4	9	26.2	33.2	28.2	29	23.6	25.2	23.4	24.1	81	53	67	67	27.4	26.8	25.6	26.6	22.6	22.2	21.5	22.1
1996	4	2	32.6	25.4	7.2	25.8	31.4	28.8	28.7	23.4	24.4	23.6	23.8	82	56	65	68	27.2	25.9	25.7	26.3	22.5	21.7	21.5	21.9
1996	4	3	28.6	25.4	3.2	25.8	27.8	27.6	27.2	23.4	23.2	24	23.5	82	68	74	75	27.2	25.4	27.4	26.7	22.5	21.3	22.6	22.1
1996	4	4	33.8	25.3	8.5	26.2	32.8	28.6	29	23.2	24.6	23.4	23.7	78	51	65	65	26.4	25.5	25.3	25.8	22	21.4	21.3	21.6
1996	4	5	35.2	24.8	10.4	25.6	32.6	29	29	23.4	25	23.8	24.1	83	54	65	67	27.3	26.6	26	26.7	22.5	22.1	21.8	22.1
1996	4	6	37.2	24.8	12.4	26	35.6	28.2	29.5	23.2	25.4	23	23.9	79	44	64	63	26.6	25.7	24.6	25.6	22.1	21.5	20.9	21.5
1996	4	7	34.6	25.2	9.4	26.6	33.4	28.4	29.2	20.6	23.4	22.6	22.2	58	43	61	54	20.3	22.2	23.6	22	17.7	19.1	20.1	19
1996	4	8	35.4	25.4	10	26.4	35.2	28.4	29.6	23	25.6	23	23.9	75	47	63	62	25.8	26.5	24.5	25.6	21.6	22	20.8	21.5
1996	4	9	35.6	25.2	10.4	28	34.8	29.2	30.3	22.8	25.4	24	24.1	64	47	65	59	24.3	26.2	26.4	25.6	20.6	21.9	22	21.5
1996	4	10	36.4	23.8	12.6	26	31.7385	24.8	26.8	23	26	23.4	24.1	93	65	89	82	27.4	30	27.8	28.4	22.6	24.1	22.9	23.2
1996	4	11	36.6	23.2	13.4	23.4	33.2	29.6	29	22.8	24.8	24.4	24	95	51	65	70	27.3	25.7	27.1	26.7	22.6	21.6	22.4	22.2
1996	4	12	33.4	23.2	10.2	25.4	32.4	28.6	28.8	23	23.4	22.4	22.9	82	47	59	62	26.5	22.8	23	24.1	22	19.6	19.7	20.5
1996	4	13	34.6	24.6	10	25.8	33.4	27	28.3	22.2	21.8	21	21.7	73	36	59	56	24.4	18.4	20.9	21.2	20.7	16.2	18.2	18.4
1996	4	14	35.8	24	11.8	26	34.4	27.2	28.7	20.6	21.6	19.4	20.5	62	32	48	47	20.7	17.3	17.4	18.5	18	15.3	15.3	16.2
1996	4	15	35	23.8	11.2	25.8	34.4	28.2	29.2	22.2	23.4	22.4	22.7	73	40	61	58	24.4	21.5	23.2	23	20.7	18.7	19.9	19.8
1996	4	16	34.6	24.4	10.2	25.6	32.2	27.4	28.1	22.2	22.4	21.2	21.9	75	43	58	58	24.5	20.6	21.1	22.1	20.8	18	18.3	19
1996	4	17	33.6	24.4	9.2	25.8	32	27.8	28.3	22.6	22.4	21.6	22.2	76	44	58	59	25.3	20.7	21.7	22.6	21.3	18.1	18.8	19.4
1996	4	18	34.6	24	10.6	25	34.2	27.8	28.7	22.6	23.8	22.2	22.9	82	42	62	62	25.8	22.6	23	23.8	21.6	19.5	19.8	20.3
1996	4	19	35	24.2	10.8	26	34	29.4	29.7	22.4	24	21.4	22.6	74	44	49	55	24.7	23.2	20.2	22.7	20.9	19.9	17.7	19.5
1996	4	20	35	24.4	10.6	25.8	33.8	28.4	29.1	22.8	23	21.4	22.4	78	40	54	57	25.8	20.9	20.8	22.5	21.6	18.2	18.2	19.3
1996	4	21	34.2	24	10.2	25.4	33.2	27.6	28.5	22	21	19.6	20.9	75	33	47	52	24.2	16.8	17.5	19.5	20.6	14.8	15.4	16.9
1996	4	22	37.6	24.2	13.4	26	33.6	27.4	28.9333	21.4	22.6	22.4	22.1	67	39	72.7273	55	22.4	20.1	21.2	21.2	19.3	17.6	18.4	18.5
1996	4	23	34.8	25.4	9.4	26.6	33.6	29	29.5	23	23.6	22.6	23.1	74	43	58	58	25.7	22.5	23.2	23.8	21.5	19.4	19.9	20.3
1996	4	24	35.4	25.4	10	26.2	33.2	28.8	29.3	23.6	24.3	24.2	24	81	48	69	66	27.4	24.5	27.1	26.3	22.6	20.8	22.4	21.9
1996	4	25	34.6	25.6	9	26.6	34	28	29.1	24.4	25.2	24.2	24.6	84	49	73	69	29.1	26.2	27.7	27.7	23.6	21.9	22.8	22.7
1996	4	26	35.2	25.6	9.6	26.8	34	29	29.7	23.4	25.6	24	24.3	75	51	66	64	26.5	27.3	26.5	26.8	22.1	22.5	22.1	22.2
1996	4	27	34.6	26.4	8.2	26.6	31.8	28.8	29	24.2	25.4	23.6	24.4	82	60	65	69	28.6	28.2	25.7	27.5	23.3	23.1	21.5	22.6
1996	4	28	32.4	26.4	6	26.6	29.6	28.6	28.4	23.6	24.4	23.2	23.7	78	65	64	69	27.1	27.1	24.9	26.4	22.4	22.4	21	22
1996	4	29	34.6	25.4	9.2	27	32.6	28.8	29.3	22.6	24.6	23.8	23.7	69	52	66	62	24.5	25.6	26.2	25.4	20.8	21.5	21.8	21.4
1996	4	30	35	25.8	9.2	26.6	33	29.3417	29.3	24	25.8	24.8	24.9	81	49	72	67	28.1	26.5	28.6	27.7	23	22	23.3	22.8
1996	5	1	34.4	26.4	8	26.4	33.6	25.6	27.8	24.2	26.2	25.4	25.3	84	56	98	79	28.7	29.1	32.3	30	23.4	23.6	25.3	24.1
1996	5	2	34.6	25.6	9	26.2	32.6	29.4	29.4	24.6	26	24.6	25.1	88	59	68	72	29.9	29.2	27.7	28.9	24	23.7	22.8	23.5
1996	5	3	34.6	26	8.6	26.2	33.6	29.4	29.6	24.8	24	24.6	24.5	89	45	68	67	30.4	23.5	27.7	27.2	24.3	20.1	22.8	22.4
1996	5	4	33.6	24.2	9.4	26.2	32	27.8	28.5	25	26	24.4	25.1	91	62	76	76	30.9	29.6	28.3	29.6	24.6	23.9	23.1	23.9
1996	5	5	32.4	26	6.4	26.8	31.4	27.2	28.1	23.6	23.2	24.4	23.7	77	50	80	69	27	23	28.7	26.2	22.4	19.7	23.4	21.8
1996	5	6	31.2	24.6	6.6	26	29.6	27.4	27.6	24.2	25.2	24.6	24.7	86	70	80	79	29	29.1	29.1	29.1	23.5	23.6	23.6	23.6
1996	5	7	33.2	24.2	9	26.2	32.4	28.2	28.8	25	27	25.4	25.8	91	66	80	79	30.9	32.1	30.6	31.2	24.6	25.2	24.4	24.7
1996	5	8	28.4	24.8	3.6	24.8	26.4	25.4	25.5	24.8	25.8	24.4	25.2222	0	95	92	96	31.3	32.8	29.9	31.3	24.8	25.6	24	24.8
1996	5	9	33.2	25	8.2	26.4	31.6	28.2	28.6	24	26.4	25	25.1	82	67	77	75	28.2	31	29.5	29.6	23.1	24.6	23.8	23.9
1996	5	10	32.8	25.2	7.6	25.2	32	28	28.3	23.6	26.6	24.4	24.9	88	66	75	76	28.1	31.2	28.2	29.2	23	24.8	23.1	23.6
1996	5	11	33.4	25	8.4	27	31.4	28	28.6	24.6	26.4	24.8	25.3	82	68	77	76	29.3	31.1	29.2	29.9	23.7	24.7	23.6	24
1996	5	12	35.8	25.4	10.4	27.4	35.2	29	30.1	24.8	27.8	25.6	26.1	81	57	76	72	29.6	32.5	30.6	30.9	23.9	25.4	24.4	24.6
1996	5	13	34.2	25.6	8.6	26.4	32.6	23.2	26.4	25.2	26.4	22.8	24.8	91	62	97	83	31.2	30.3	27.5	29.7	24.8	24.3	22.6	23.9
1996	5	14	36	22.8	13.2	25.6	34.2	28.6	29.3	24.6	26.8	25	25.5	92	56	75	74	30.3	30.3	29.3	30	24.2	24.3	23.7	24.1
1996	5	15	34.4	25.8	8.6	26.2	32.6	28	28.7	24.2	26.6	24.2	25	85	63	73	74	28.9	30.8	27.7	29.1	23.5	24.6	22.8	23.6
1996	5	16	34.6	24.9	9.7	25.4	33.2	29.2	29.3	24.6	26.2	24.8	25.2	94	58	70	74	30.4	29.4	28.4	29.4	24.3	23.7	23.2	23.7
1996	5	17	32.4	23.4	9	23.6	31.2	27.6	27.5	23.4	26.8	25.4	25.2	98	71	84	84	28.6	32.3	31	30.6	23.3	25.3	24.6	24.4
1996	5	18	34.6	24.8	9.8	25.2	34	28.6	29.1	25	27.6	25.4	26	98	61	77	79	31.5	32.7	30.3	31.5	24.9	25.5	24.3	24.9
1996	5	19	33.2	24.8	8.4	26.6	32.2	28.8	29.1	25.2	27.2	26.2	26.2	89	68	82	80	31.1	32.8	32.3	32	24.7	25.6	25.3	25.2
1996	5	20	33	25.8	7.2	27.2	32.2	29.4	29.5	25.2	27.4	25.6	26.1	85	69	74	76	30.7	33.3	30.3	31.4	24.5	25.9	24.3	24.9
1996	5	21	37.8	25.2	12.6	25.8	35	28.8	29.6	25.2	27.4	25.2	25.9	95	56	75	75	31.6	31.5	29.7	30.9	25	24.9	23.9	24.6
1996	5	22	37.2	24.6	12.6	26.8	35.4	31	31	25.2	27.4	26.6	26.4	88	54	71	71	31	31.2	31.9	31.4	24.6	24.8	25.1	24.8
1996	5	23	35.6	25	10.6	28	27.2	25.8	26.7	26	25.6	25.4	25.7	85	88	97	90	32.3	31.8	32.2	32.1	25.3	25	25.3	25.2
1996	5	24	32	22.8	9.2	23.6	28	27.4	26.6	23.4	26	25.2	24.9	98	85	84	89	28.6	32.3	30.6	30.5	23.3	25.3	24.4	24.4
1996	5	25	34.8	23.6	11.2	27.4	33.6	29.6	30	25	26.8	25.8	25.9	82	59	74	72	30.1	30.7	30.7	30.5	24.1	24.5	24.5	24.4
1996	5	26	34.2	24.2	10	25.4	33.2	23.8	26.5	25	27.4	23.6	25.3	97	64	98	86	31.4	32.6	29	31	24.9	25.5	23.5	24.6
1996	5	27	34.8	23.6	11.2	26	33.2	28.8	29.2	25.4	27	25	25.8	95	62	74	77	32	31.5	29.2	30.9	25.2	24.9	23.6	24.6
1996	5	28	35.8	25.6	10.2	26.8	34.6	28.3	29.5	25	25.2	23.6	24.6	87	47	68	67	30.5	25.8	26	27.4	24.4	21.6	21.7	22.6
1996	5	29	33.4	25.8	7.6	26	31	28.6	28.5	24	25.2	23.6	24.3	85	63	66	71	28.5	28.2	25.8	27.5	23.2	23.1	21.6	22.6
1996	5	30	30.8	25.2	5.6	25.8	30.2	26	27	24.4	25	24.4	24.6	89	66	88	81	29.6	28.2	29.5	29.1	23.9	23.1	23.8	23.6
1996	5	31	34.4	24.8	9.6	24.8	32.3	27.8	28.2	23.2	25.1	24.6	24.3	87	56	77	74	27.4	27.1	28.8	27.8	22.6	22.4	23.4	22.8
1996	6	1	34.2	24.6	9.6	28	33.6	28.4	29.6	24.4	25.6	22	24	75	53	57	62	28.2	27.5	22.2	26	23.1	22.7	19.2	21.6
1996	6	2	35.6	25.4	10.2	26	34	29.6	29.8	24.6	25.6	24.8	25	89	51	68	69	30	27.3	28.1	28.5	24.1	22.5	23	23.2
1996	6	3	35	25	10	25.6	34.6	27.2	28.6	24.6	25.6	24.7	25	92	49	82	74	30.3	26.9	29.4	28.9	24.2	22.3	23.8	23.4
1996	6	4	33.8	25	8.8	26.6	32.8	28	28.9	24.4	25.4	24.2	24.7	84	55	73	71	29.1	27.5	27.7	28.1	23.6	22.7	22.8	23
1996	6	5	33	22.8	10.2	25.2	32.6	27.4	28.1	23.8	25	23.8	24.2	89	54	74	73	28.5	26.6	27.1	27.4	23.3	22.1	22.4	22.6
1996	6	6	36.2	24.4	11.8	26.4	34.2	29	29.6	24.4	25.6	24.4	24.8	85	50	69	68	29.2	27.1	27.5	28	23.7	22.4	22.7	22.9
1996	6	7	37.6	25.8	11.8	27.8	34	27.6	29.3	24.6	25.4	23.6	24.5	77	50	72	66	28.8	26.7	26.5	27.3	23.4	22.2	22	22.5
1996	6	8	35.6	25.4	10.2	27.4	33.2	28.6	29.5	25	25.4	24.2	24.9	82	54	70	69	30.1	27.3	27.3	28.2	24.1	22.5	22.5	23.1
1996	6	9	35.2	26.6	8.6	27.2	33.9	29.2	29.9	23.8	24.6	23.4	23.9	76	47	62	61	27.2	24.8	24.9	25.6	22.5	20.9	21.1	21.5
1996	6	10	34	26.2	7.8	26.6	32.2	28.4	28.9	23.6	24.8	23	23.8	78	55	63	65	27.1	26.4	24.5	26	22.4	22	20.8	21.7
1996	6	11	35	26.2	8.8	26.8	34.6	29.4	30	23.8	25.6	23.4	24.3	78	49	61	62	27.5	26.9	24.8	26.4	22.6	22.3	21	22
1996	6	12	37	25.8	11.2	27.4	35.6	28.2	29.9	25	25.8	24.2	25	82	46	72	67	30.1	26.7	27.5	28.1	24.1	22.2	22.7	23
1996	6	13	36.8	24.2	12.6	27.8	35	30.4	30.9	25.2	25.8	24.6	25.2	81	48	62	64	30.3	27.1	27.1	28.2	24.3	22.4	22.4	23
1996	6	14	35.4	26.2	9.2	27.6	33.8	29.8	30.3	24.2	25.4	23.6	24.4	76	51	60	62	27.9	26.9	25	26.6	22.9	22.3	21.1	22.1
1996	6	15	34.2	26.4	7.8	26.8	33.2	29.8	29.9	23.8	25.2	24.6	24.5	78	53	66	65	27.5	26.8	27.5	27.2	22.6	22.2	22.6	22.5
1996	6	16	37.2	26.2	11	27.6	35.6	29.8	30.7	25	25.4	24.4	24.9	81	44	64	63	29.9	25.7	27	27.5	24.1	21.5	22.3	22.6
1996	6	17	36.8	26.4	10.4	27.4	35	30.6	30.9	27.4	26.145	23.8	25.2474	83	47	68.1429	62	30.3	26.4	25	27.2	24.3	22	21.1	22.4
1996	6	18	34.8	26	8.8	26.8	33	28.8	29.3	24.4	25.4	24.2	24.7	82	55	69	68	29	27.4	27.1	27.8	23.5	22.6	22.4	22.9
1996	6	19	36.4	26	10.4	27.8	34.8	28.2	29.8	25	25	23.2	24.4	80	45	66	64	29.8	25.2	25.1	26.7	24	21.2	21.2	22.1
1996	6	20	36.4	25	11.4	27.2	34.8	29	30	23	25.2	23.4	23.9	70	46	63	60	25.3	25.7	25.1	25.4	21.3	21.5	21.1	21.3
1996	6	21	36.6	26.6	10	27	35.8	28.4	29.9	24.4	26	24.4	24.9	81	46	72	66	28.8	27.1	27.9	28	23.4	22.4	22.9	22.9
1996	6	22	37.4	26.8	10.6	28.4	35.6	30.4	31.2	25.2	25.6	24.4	25.1	77	45	61	61	29.9	26.2	26.6	27.6	24.1	21.9	22.1	22.7
1996	6	23	37.8	26.8	11	28.8	36.2	30	31.3	23.8	25.6	25	24.8	66	43	67	59	26.2	25.8	28.4	26.8	21.8	21.6	23.2	22.2
1996	6	24	35.6	26.8	8.8	28.8	34.2	29.2	30.4	23.8	25.4	24.4	24.5	66	49	68	61	26.2	26.6	27.4	26.7	21.8	22.1	22.6	22.2
1996	6	25	34.6	25.8	8.8	27.2	33.6	28.4	29.4	23	24.2	22.8	23.3	70	46	62	59	25.3	24	24	24.4	21.3	20.4	20.5	20.7
1996	6	26	31.6	26	5.6	26.3	31.2	27.4	28.1	26.2	24.6	23.2	24.7	80	58	70	70	27.4	26.6	25.6	26.5	22.6	22.1	21.5	22.1
1996	6	27	32.2	25	7.2	26.4	29.8	24.4	26.3	24.2	23.6	23	23.6	84	60	89	77	28.7	25	27.2	27	23.4	21.1	22.4	22.3
1996	6	28	35.6	23.6	12	27	35	28.4	29.7	24.2	24.8	23.6	24.2	80	44	67	63	28.3	24.5	25.9	26.3	23.1	20.8	21.7	21.9
1996	6	29	34.8	23.8	11	25.2	33.4	28.8	29	24.8	26.2	24.4	25.1	97	57	70	75	31	29.2	27.6	29.3	24.7	23.7	22.7	23.7
1996	6	30	31.4	24.6	6.8	24.6	31.2	23	25.5	24	25.4	22.6	24	95	63	97	85	29.4	28.6	27.1	28.4	23.8	23.3	22.4	23.2
1996	7	1	32.6	23.4	9.2	25	31	26	27	23.8	25.4	23.6	24.3	91	64	82	79	28.7	28.7	27.5	28.3	23.3	23.4	22.7	23.1
1996	7	2	35.4	24.2	11.2	26.2	34	24.2	27.2	24.4	25.8	23.6	24.6	86	52	95	78	29.4	27.8	28.7	28.6	23.7	22.8	23.4	23.3
1996	7	3	33.6	23.4	10.2	24.6	32.4	28.8	28.6	23.8	24.4	23.6	23.9	94	52	65	70	28.9	25.3	25.7	26.6	23.5	21.3	21.5	22.1
1996	7	4	35.6	24.4	11.2	26.4	34.2	30	30.1	24.2	25.4	23.8	24.5	84	49	60	64	28.7	26.6	25.4	26.9	23.4	22.1	21.3	22.3
1996	7	5	35.4	26.2	9.2	28	34.8	29	30.2	23.8	25.4	23.6	24.3	71	47	64	61	26.7	26.2	25.5	26.2	22.2	21.9	21.4	21.8
1996	7	6	34.2	25.4	8.8	27	32.2	28.6	29.1	23	24	23	23.3	71	51	62	61	25.4	24.4	24.4	24.7	21.4	20.7	20.7	20.9
1996	7	7	35.6	25.6	10	27.9	34.6	29.6	30.4	23.2	24.8	24.4	24.1	67	45	65	59	25.3	24.8	27.1	25.7	21.3	21	22.4	21.6
1996	7	8	36.6	24.8	11.8	27.4	35	29.4	30.3	24.2	24.8	24.4	24.5	77	44	66	62	28.1	24.5	27.2	26.6	23	20.8	22.5	22.1
1996	7	9	36.8	22.4	14.4	26.4	35.8	29.8	30.4	23.4	23.6	23.6	23.5	78	36	60	58	26.8	21.1	25	24.3	22.2	18.3	21.1	20.6
1996	7	10	36.4	25	11.4	27.4	34.2	29.6	30.2	25	25.2	24.2	24.8	82	49	64	65	30.1	26.1	26.6	27.6	24.1	21.8	22.1	22.7
1996	7	11	35.6	23.6	12	27.4	34.2	29	29.9	24	24.4	23.9	24.1	76	45	66	62	27.6	24.1	26.3	26	22.7	20.5	21.9	21.7
1996	7	12	31.2	25.4	5.8	25.6	27	27.4	26.9	24.6	24.4	24.4	24.5	92	81	78	84	30.3	28.8	28.6	29.2	24.2	23.4	23.3	23.7
1996	7	13	33.2	23.2	10	26	31.2	27.4	28	24	25.4	23.6	24.3	85	63	73	74	28.5	28.6	26.6	27.9	23.2	23.3	22.1	22.9
1996	7	14	35.6	25.4	10.2	25.4	34	28.6	29.1	24.4	25.6	24.6	24.9	92	51	72	72	29.9	27.3	28.3	28.5	24	22.5	23.1	23.2
1996	7	15	36.2	25.6	10.6	28.8	35	28.2	30	25.2	26	22.4	24.5	75	49	61	62	29.7	27.7	23.2	26.9	23.9	22.7	19.9	22.2
1996	7	16	34.6	24.2	10.4	26.4	33.6	28.6	29.3	23.8	25.6	24.2	24.5	81	53	70	68	27.7	27.5	27.3	27.5	22.8	22.7	22.5	22.7
1996	7	17	34.6	26.4	8.2	28.6	33.6	29	30	24.2	25	24.2	24.5	70	50	67	62	27.3	26	27	26.8	22.5	21.7	22.4	22.2
1996	7	18	34.6	26.4	8.2	28.6	33.6	29	30	24.2	25	24.2	24.5	70	50	67	62	27.3	26	27	26.8	22.5	21.7	22.4	22.2
1996	7	19	35.8	26.6	9.2	27.4	35.8	29.4	30.5	24.4	25.4	24.4	24.7	78	44	66	63	28.6	25.6	27.2	27.1	23.3	21.5	22.5	22.4
1996	7	20	35.2	26.6	8.6	28.2	33.2	29.2	30	24	25.2	23.2	24.1	71	53	60	61	27	26.8	24.5	26.1	22.4	22.2	20.7	21.8
1996	7	21	35.6	26.6	9	27.8	33.8	29.8	30.3	24.2	25.2	24.8	24.7	74	50	67	64	27.8	26.4	28	27.4	22.8	22	22.9	22.6
1996	7	22	36.6	26.2	10.4	28.4	35.8	28.8	30.4	24	25.6	23.6	24.4	70	44	65	60	26.9	26.1	25.7	26.2	22.3	21.8	21.5	21.9
1996	7	23	35.2	26.8	8.4	27.4	33.8	28.6	29.6	23.8	25	23.4	24.1	74	49	65	63	27.1	25.8	25.3	26.1	22.4	21.6	21.3	21.8
1996	7	24	34.6	25	9.6	26.8	33.2	28.8	29.4	23.6	24.6	23.8	24	77	50	66	64	27	25.2	26.2	26.1	22.4	21.2	21.8	21.8
1996	7	25	32.8	26	6.8	26.8	31	28	28.5	24	25	24.4	24.5	79	62	75	72	28	27.7	28.2	27.9	22.9	22.8	23.1	22.9
1996	7	26	31.6	23.4	8.2	23.8	28.6	26.8	26.5	23.4	25.4	24.8	24.5	97	77	85	86	28.5	30.3	30	29.6	23.2	24.3	24.1	23.9
1996	7	27	33.4	24.2	9.2	25.8	32.4	28	28.5	24	25.8	24	24.6	86	59	72	73	28.6	28.8	27.2	28.2	23.3	23.4	22.5	23.1
1996	7	28	34.8	24.8	10	26.2	33.8	29.4	29.7	24.4	25.8	25.6	25.3	86	53	74	71	29.4	27.9	30.3	29.2	23.7	22.9	24.3	23.6
1996	7	29	33.6	23.6	10	23.6	32	27.8	27.8	23	25.4	24	24.1	95	59	73	76	27.7	28.1	27.3	27.7	22.8	23	22.5	22.8
1996	7	30	33.4	25.2	8.2	26	32.2	28	28.5	22.6	24.4	24	23.7	75	53	72	67	25.2	25.4	27.2	25.9	21.2	21.3	22.5	21.7
1996	7	31	34.6	25.2	9.4	26.6	32.6	28.8	29.2	24	25.2	24.4	24.5	81	55	70	69	28.1	27.2	27.6	27.6	23	22.4	22.7	22.7
1996	8	1	36	25.8	10.2	28	35.4	30.2	31	25	26.4	25.6	25.7	79	50	69	66	29.7	28.5	29.8	29.3	23.9	23.2	24	23.7
1996	8	2	36.6	25.2	11.4	28.8	35.6	29.6	30.9	25.2	26.6	24.6	25.5	75	50	67	64	29.7	28.9	27.6	28.7	23.9	23.5	22.7	23.4
1996	8	3	35.4	26.6	8.8	27.4	34	28.8	29.8	25.4	26.4	25	25.6	85	55	74	71	31.1	29.4	29.2	29.9	24.7	23.7	23.6	24
1996	8	4	34	25.4	8.6	25.4	32.6	28.8	28.9	25	25.6	24.4	25	97	57	70	75	31.4	28.2	27.6	29.1	24.9	23.1	22.7	23.6
1996	8	5	35	25.6	9.4	28	33.6	29	29.9	25	25.6	24.2	24.9	79	53	67	66	29.7	27.5	27	28.1	23.9	22.7	22.4	23
1996	8	6	36.8	26.2	10.6	27.6	35.6	29	30.3	25	26.2	25	25.4	81	48	72	67	29.9	27.8	29	28.9	24.1	22.8	23.5	23.5
1996	8	7	35.4	24	11.4	25.4	33.6	26	27.8	24.8	25.8	24.4	25	95	54	88	79	30.9	28	29.5	29.5	24.6	23	23.8	23.8
1996	8	8	35.8	25.4	10.4	27.4	34.4	29.4	30.1	24.6	24.8	24.6	24.7	80	46	68	64	29.1	24.9	27.7	27.3	23.6	21.1	22.8	22.5
1996	8	9	35.6	25	10.6	26.8	34.6	28.6	29.6	23.8	25.6	23.8	24.4	78	49	67	65	27.5	26.9	26.3	26.9	22.6	22.3	21.9	22.3
1996	8	10	32	25	7	27.4	30.7	29.0786	28.4	25	25	24.6	24.9	82	82	77	80	30.1	29.7	28.8	29.5	24.1	24	23.4	23.8
1996	8	11	35.9	24.2	11.7	25.4	34.6	29	29.5	24.2	25.6	24.4	24.7	91	49	69	69	29.4	26.9	27.5	27.9	23.8	22.3	22.7	22.9
1996	8	12	35.6	25	10.6	25.2	34.4	29.8	29.8	24.4	26	25.2	25.2	94	52	69	71	30	28	29	29	24.1	23	23.5	23.5
1996	8	13	37.6	26.2	11.4	27	36	30.2	30.9	25	26.2	25	25.4	85	46	66	66	30.3	27.5	28.2	28.7	24.3	22.7	23.1	23.3
1996	8	14	36.8	26.4	10.4	27.4	35.2	30.4	30.9	25.2	26.4	25	25.5	84	50	65	66	30.6	28.6	28.1	29.1	24.4	23.3	23	23.6
1996	8	15	37.2	26	11.2	27.6	35.2	24.4	27.9	25.2	26.4	23.8	25.1	83	50	95	76	30.5	28.6	29.1	29.4	24.3	23.3	23.6	23.7
[truncated: 138 more rows]

## Sheet: 1995
			Temperature			Temperature				Temperature				Relative Humidity				Pressure				Dew temperature
[truncated: 367 more rows]

[truncated: 25 more sheets: 1996, 1997, 1998, 1999, 2000, 2001, 2002, 2003, 2004, 2005, 2006, 2007, 2008, 2009, 2010, 2011, 2012, 2013, Promedios anuales, Calc_Promedio …]
