# Supplementary material for: Direct, diffuse and total solar radiation data set in La Guajira, Magdalena and Cesar departments -Colombia
Source: Data Brief. 2020 Oct 15;33:106397. doi: 10.1016/j.dib.2020.106397 (PMC7599437; doi:10.1016/j.dib.2020.106397)
Supplement: Supplementary file 15 [file mmc15.xls]

## Sheet: 1983
			Temperature			Temperature				Temperature				Relative Humidity				Pressure				Dew temperature
Year	Month	Day	Maximum	Minimum	Max-Min	1899-12-31 07:00:00	1899-12-31 13:00:00	1899-12-31 19:00:00	Average	1899-12-31 01:00:00	1899-12-31 13:00:00	1899-12-31 19:00:00	Average	1899-12-31 01:00:00	1899-12-31 13:00:00	1899-12-31 19:00:00	Average	1899-12-31 07:00:00	1899-12-31 13:00:00	1899-12-31 19:00:00	Average	1899-12-31 07:00:00	1899-12-31 13:00:00	1899-12-31 19:00:00	Average		Month	Taverage	Hraverage
1983	1	1	34.2	20.6	13.6	25.8	33.4	28.8	29.2	22.8	25.2	22.6	23.5	78	52	59	63	25.7	26.6	23.3	25.2	21.6	22.1	19.9	21.2		January	29.0425	70.8303
1983	1	2	34.2	21	13.2	23.9647	32.8	30.4	28.15	22.5625	24.6	22.6	24.325	88.5625	51	51	75.3125	26.3562	25.5	22.2	27.95	21.9312	21.4	19.2	22.875		February	28.9263	70.1809
1983	1	3	33.6	20.8	12.8	26	32	31.4	30.2	23.8	25.4	23	24.1	83	59	49	64	28	28	22.5	26.2	23	23	19.4	21.8		March	29.5787	71.0979
1983	1	4	33.6	21.2	12.4	24.7222	31.7778	30.4	28.6286	23.0333	25.9059	24.4	24.5353	86.7222	63.1176	61	74.8235	27.0167	29.2412	26.6	28.2176	22.3111	23.6176	22.1	23.0294		April	29.7471	73.4209
1983	1	5	33.4	21.6	11.8	25.6	32.6	29.8	29.4	23.4	24.2	24.4	24	83	50	64	66	27.3	24.6	27	26.3	22.5	20.8	22.3	21.9		May	29.3659	75.3148
1983	1	6	34.4	21	13.4	26.2	32.4	28.56	28.3375	23.2	25.2	24.5667	24.4222	78	56	72.8889	74.7222	26.4	27.3	28.0778	28.0556	22	22.5	22.9222	22.9111		June	29.4056	75.6257
1983	1	7	33.6	22.4	11.2	26.2	31.8	30	29.5	24.2	25.2	25	24.8	85	59	67	70	28.9	27.6	28.3	28.3	23.5	22.7	23.2	23.1		July	29.2842	75.2709
1983	1	8	34.6	22.2	12.4	26	33.2	28.74	28.3375	23.8	25.6	24.8667	24.36	83	55	76.2222	76.375	28	27.8	29.0056	28.2125	23	22.8	23.5056	23.0188		August	29.008	76.7003
1983	1	9	33.2	22	11.2	26	32.4	30	29.6	23.8	26.4	25.2	25.1	83	63	68	71	28	30.4	28.8	29.1	23	24.3	23.4	23.6		September	28.3767	77.9656
1983	1	10	34.6	21.6	13	26.2	34.4	29.6	30	24.2	25.4	24.4	24.7	85	49	65	66	28.9	26.4	27.1	27.5	23.5	22	22.4	22.6		October	28.2302	78.9136
1983	1	11	34.2	23.2	11	27	32.2	29.54	29.0875	24.2	25.4	24.6222	24.4722	79	58	69.2778	72.4444	28.3	27.9	27.7389	27.8167	23.1	22.9	22.7111	22.7611		November	28.3645	77.7264
1983	1	12	35	23	12	26.4	34.2	30.2	30.3	23.8	26.2	24.8	24.9	81	53	65	66	27.7	28.7	27.7	28	22.8	23.3	22.8	23		December	28.1828	76.7136
1983	1	13	32.2	23.6	8.6	26.2	32.2	28.6	28.9	23.6	25.4	24	24.3	81	58	68	69	27.4	27.9	26.8	27.3	22.6	22.9	22.2	22.6
1983	1	14	33.4	22.2	11.2	26.6	32.4	29.6	29.6	23.6	25.6	22.2	23.8	78	58	53	63	27.1	28.3	21.8	25.7	22.4	23.1	18.9	21.5
1983	1	15	34.2	20.4	13.8	25.8	33.8	29	29.4	23	24.2	22.6	23.3	79	45	58	61	26.2	23.8	23.2	24.4	21.9	20.3	19.8	20.7
1983	1	16	32	19.4	12.6	24.4	31.4	28.8	28.3	21.8	24.4	23.8	23.3	80	56	66	67	24.4	25.9	26.1	25.5	20.7	21.7	21.8	21.4
1983	1	17	31.8	22.4	9.4	25	31.8889	29.4	28.7571	23.8	25.4	24	24.4	91	62.3529	64	74.4375	28.7	29.4235	26.2	28.2312	23.3	23.7412	21.9	23.05
1983	1	18	32.2	23.6	8.6	25.4	29.8	27.8	27.7	23.4	25.8588	24.7765	24.625	85	61.4118	72.2353	74.4375	27.4	28.9824	28.3824	28.3312	22.6	23.4706	23.1235	23.1
1983	1	19	32.2	23.6	8.6	26.8	30.2	28.6	28.5	24.2	25.6706	24.925	24.38	81	62.0588	72.25	73.3333	28.5	28.6882	28.6437	27.8333	23.2	23.3176	23.2687	22.7733
1983	1	20	33	23	10	25.8	31.4	28.8	28.7	24.8	25.8824	24.9412	24.4235	92	64.1765	73.8235	75	30.6	29.4176	28.8824	28.1294	24.4	23.7235	23.4059	22.9588
1983	1	21	33.2	22	11.2	26.8	31.2	29.2	29.1	24.2	25.9625	24.8824	24.5312	81	64.5	75.3529	76.0625	28.5	29.6313	28.9176	28.4438	23.2	23.825	23.4588	23.1438
1983	1	22	32.4	24.2	8.2	27	31.4	29.6	29.4	24.4	25.4	25.2	25	81	62	70	71	28.8	28.4	29.1	28.8	23.4	23.2	23.6	23.4
1983	1	23	33.2	24.8	8.4	26.4	32.6	28.775	28.5333	24.8	25.6	24.45	24.46	88	57	71.2	72.5	30.2	28.2	27.9267	27.8643	24.2	23	22.8267	22.8
1983	1	24	33.4	24.4	9	26.2	32	30.6	29.9	24.6	25.5059	24.7765	24.3813	88	61.7059	73	73.9375	29.8	28.3588	28.4588	27.85	24	23.0353	23.1824	22.775
1983	1	25	32.4	24.8	7.6	27.2	31.4	30.4	29.9	24.8	25.6	25.4	25.3	82	63	67	71	29.7	29	29.1	29.2	23.9	23.5	23.6	23.7
1983	1	26	31.8	24.6	7.2	26.4	31.4	29.6	29.3	24.4	25.8	24.6	24.9	85	64	67	72	29.2	29.5	27.6	28.8	23.7	23.8	22.7	23.4
1983	1	27	33.2	20.9765	12.2235	26	31.6	29.2	29	24.2	26.4	25.4	25.3	86	67	74	76	29	30.9	29.9	29.9	23.5	24.6	24	24.1
1983	1	28	30.2	22.4	7.8	26.4	29.8	29.4222	28.6857	24.8	26.4	24.9	24.5294	88	77	72.3529	73.9412	30.2	32.1	28.5765	28.0941	24.2	25.3	23.2412	22.9647
1983	1	29	33.8	23.4	10.4	25.8	33.4	28.2	28.9	24.4	25.7176	23.2	24.5412	89	61.5294	66	73.4118	29.6	28.7	25.1	28.0706	23.9	23.2941	21.2	22.9353
1983	1	30	31.2	24.2	7	25.2	30.4	27.2	27.5	23.4	25.4	23.8	24.2	86	67	75	76	27.6	29.1	27.2	28	22.7	23.6	22.5	22.9
1983	1	31	33.8	23	10.8	24.8	31.6	30.8	29.5	23.2	23.8	22.8	23.3	87	52	51	63	27.4	24.3	22.4	24.7	22.6	20.6	19.3	20.8
1983	2	1	33.6	22.2	11.4	27.6	32.4	30.2	30.1	22.8	25.2	24.2	24.1	67	56	61	61	24.5	27.3	26.2	26	20.8	22.5	21.9	21.7
1983	2	2	33.4	21.4	12	24.6	32.4	29.28	29.0857	22.6	24.4	24.5474	24.3	84	52	69.6842	71.7222	26.1	25.2	27.6474	27.4222	21.8	21.2	22.6316	22.5056
1983	2	3	34.4	23.4	11	26.2	32.2	28.2	28.7	23.4	24.8	24.2	24.1	79	55	72	69	26.9	26.4	27.5	26.9	22.3	22	22.7	22.3
1983	2	4	34.6	23.2	11.4	23.9889	33.2	31.2	28.5571	22.3222	25.2	22.8	24.2056	86.6667	53	49	73	25.8111	26.7	22.2	27.4556	21.5556	22.2	19.1	22.5389
1983	2	5	33.6	21.4444	12.1556	25.6	32.8	29	29.1	23	25.4	23.8	24.1	80	55	65	67	26.3	27.5	26	26.6	22	22.7	21.7	22.1
1983	2	6	33.2	20.8778	12.3222	25.6	32.2	31.6	30.3	23.2	25.2	23.4	23.9	82	57	50	63	26.8	27.4	23.3	25.8	22.2	22.6	20	21.6
1983	2	7	33.6	21.6	12	25	29.8	28.6182	28.5875	23	24.6	24.6421	24.3353	84	65	72.1053	73.6471	26.7	27.5	28.0684	27.7529	22.2	22.6	22.9684	22.7471
1983	2	8	31	22.2	8.8	23	29.8	29.2	27.8	22.4	24.4	24.2	23.7	95	64	66	75	26.7	27	26.9	26.8	22.2	22.3	22.3	22.2
1983	2	9	32.4	22.4	10	24.8	29.6	28.8	28	22.2	23.2	23	22.8	80	58	61	66	25	24.2	24.2	24.5	21.1	20.5	20.6	20.7
1983	2	10	32.4	21.4	11	24.8	32.12	29.2	28.6625	21.6	24.6	23.6	23.3	76	59.9474	63	72.3684	23.7	28.3105	25.4	27.8053	20.2	23.1	21.3	22.8
1983	2	11	31.6	23.2	8.4	23.2	29.8	27.4	27	22	24.4	23.2	23.2	90	64	70	75	25.6	27	25.6	26.1	21.5	22.3	21.5	21.8
1983	2	12	32	22.2	9.8	24.8	29.6	29.2	28.2	23.2	24.8	24.4	24.1	87	68	68	74	27.4	28.1	27.4	27.6	22.6	23	22.6	22.7
1983	2	13	32.2	22.8	9.4	27	31.8	29.8	29.6	23.2	25.6	24.2	24.3	73	61	63	66	25.9	28.7	26.5	27	21.7	23.4	22	22.3
1983	2	14	31.6	24	7.6	25	29.4	28.6	27.9	23.6	24.8	24.4	24.3	89	69	71	76	28.2	28.2	27.8	28.1	23.1	23.1	22.8	23
1983	2	15	32.4	22	10.4	25.6	29.2	29.2364	28.9875	24.4	24.2	24.6316	24.2167	91	66	65.5263	69.2222	29.7	26.9	27.1842	26.8833	24	22.3	22.3579	22.2278
1983	2	16	32.2	22	10.2	25	31.4	28.2	28.2	22.8	25.4	24.2	24.1	83	62	72	72	26.3	28.4	27.5	27.4	21.9	23.2	22.7	22.6
1983	2	17	31.8	23.2	8.6	25.4	30.4	27.4	27.6	23.6	24.8	24.2	24.2	86	64	77	76	27.9	27.6	28.1	27.8	22.9	22.7	23	22.9
1983	2	18	32.4	23	9.4	25.2	32.2	29.4	29	23.4	25.4	25	24.6	86	58	70	71	27.6	27.9	28.7	28.1	22.7	22.9	23.4	23
1983	2	19	35	23.4	11.6	26.6	31.6	28.4	28.8	24.2	25	24.2	24.5	82	59	71	71	28.6	27.3	27.4	27.7	23.3	22.5	22.6	22.8
1983	2	20	34	24.4	9.6	26.2	33.2	29.3455	28.925	24	25.8	24.2588	24.2	83	56	64.7059	69.4706	28.4	28.3	26.4706	26.9176	23.2	23.1	21.9176	22.2353
1983	2	21	34	23.8	10.2	26.4	33.6	30.2	30.1	24	26.4	24.8	25.1	82	57	65	68	28.2	29.6	27.7	28.5	23.1	23.9	22.8	23.2
1983	2	22	36.4	24.2	12.2	25	35.4	29.42	29.2375	23.6	25.8	24.2	24.1833	89	47	65.2222	68.7778	28.2	26.8	26.45	26.8278	23.1	22.2	21.9056	22.1778
1983	2	23	35.8	23.6	12.2	27	34.2	30.6	30.6	24.2	25.8	25	25	79	51	64	65	28.3	27.6	27.9	28	23.1	22.7	22.9	22.9
1983	2	24	33	25	8	25.0211	31.8	29	29.2125	23.1789	26.6	24.8471	24.5529	85.5263	67	67.4706	71	27.0737	31.3	27.8882	27.7824	22.3684	24.8	22.8176	22.7882
1983	2	25	33.8	24.2	9.6	25.8	33.2	30.4	30	24.4	25.6111	24.6	24.4533	89	58.5556	64.625	71.0667	29.6	28.0611	27.0437	27.5733	23.9	22.9278	22.3	22.6467
1983	2	26	33.2	24.6	8.6	27	31.2	30.8	30	24.8	25.4	24.6	24.4588	84	55.5294	66	68.3529	29.8	27.2353	27.2882	27.2235	24	22.4118	22.4353	22.4176
1983	2	27	34.4	25.2	9.2	24.4444	32.6	28	28.6571	22.9889	26.4	24.6706	24.4882	88.3333	62	66.4706	71	27.0611	30.3	27.4118	27.6412	22.3333	24.3	22.5471	22.6647
1983	2	28	35	24.2	10.8	24.9579	33.6	27.8	29.025	23.2444	25.6	24.5882	24.45	85.2222	59.6111	67.0588	70.4375	27.1556	28.2556	27.3588	27.5125	22.4222	23.0389	22.5118	22.6187
1983	3	1	32	24.8	7.2	27.2	29.4	29.2667	29.25	25.4	26.4	24.8625	24.5125	87	79	67.875	71	31.2	32.4	27.8875	27.675	24.8	25.4	22.8438	22.7188
1983	3	2	32.4	24.6	7.8	26.6	31.2	28	28.5	25.2	26.4	25.4	25.7	89	69	81	80	31.1	31.2	30.7	31	24.7	24.8	24.5	24.6
1983	3	3	32.6	25	7.6	27.4	32.4	28.98	29.3125	24.6	27.2	24.7111	24.5647	80	67	67.6111	69.4706	29.1	32.6	27.5167	27.5294	23.6	25.5	22.5722	22.6235
1983	3	4	33.8	24.2	9.6	26.2	33	30.6	30.1	24.2	25.2	25	24.8	85	53	64	67	28.9	26.9	27.9	27.9	23.5	22.3	22.9	22.9
1983	3	5	33.8	23.8	10	27.6	32.2	30.2	30.1	24.6	26.4	25.2	25.4	78	64	67	70	28.9	30.5	28.7	29.4	23.5	24.4	23.4	23.8
1983	3	6	33.6	24.6	9	26.2	31.8	29.68	29.3625	24.4	25.8	24.8	24.65	86	62	66.7778	70.6111	29.3	29.2	27.7056	27.8222	23.7	23.7	22.6778	22.7889
1983	3	7	33	24.4	8.6	26.8	32.2	31.8	30.6	24.4	25.6	25.2	25.1	82	59	59	67	29	28.4	27.6	28.3	23.5	23.2	22.7	23.2
1983	3	8	33.2	24	9.2	27	31.8	31	30.2	24.6	25.2	25.2	25	82	59	63	68	29.3	27.6	28.2	28.4	23.7	22.7	23.1	23.2
1983	3	9	32.4	25.6	6.8	26.8	31.8	29.6	29.5	24.4	25.6	25	25	82	61	69	71	29	28.7	28.6	28.7	23.5	23.4	23.3	23.4
1983	3	10	34.2	23.8	10.4	26.8	32.3	31.8	29.35	24.4	25.7667	25	24.6941	82	59.5294	58	71	29	28.5353	27.1	28.0824	23.5	23.2059	22.4	22.9471
1983	3	11	31.4	25.8	5.6	27.6	29.4	28.4	28.5	25.6	25.2	24.6	25.1	85	71	73	77	31.5	29.2	28.4	29.7	24.9	23.7	23.2	23.9
1983	3	12	32.2	25.2	7	26.4	31.2	25.4	27.1	23.8	24.2	24.4	24.1	81	56	92	76	27.7	25.5	29.9	27.7	22.8	21.4	24	22.8
1983	3	13	34	23.2	10.8	26.2	33.2	29.8	29.8	24.4	26.4	25.4	25.4	86	59	70	72	29.3	29.9	29.5	29.6	23.7	24	23.8	23.9
1983	3	14	34.4	24.2	10.2	25.05	32.6	29.1818	28.8111	23.51	25.79	24.9	24.73	87.9	61.8	70.55	73.45	27.885	28.885	28.41	28.385	22.85	23.445	23.16	23.15
1983	3	15	35.4	26	9.4	28	33.2	29.6	30.1	26	25.86	25.2	24.8895	85	61.2	70.7222	73.4444	32.3	28.925	29.0278	28.7278	25.3	23.41	23.4778	23.3111
1983	3	16	36	26	10	27.8	35.2	29.4	30.5	25.2	26.4	25.14	24.87	81	50	71	72.0526	30.3	28.5	28.9211	28.5158	24.3	23.3	23.4211	23.1842
1983	3	17	34.2	22.32	11.88	25.48	32.2182	29.8	29.025	23.68	25.8211	24.8941	24.8059	86.15	60.1053	69.4706	72.1765	28.01	28.7105	28.1824	28.3529	22.935	23.3316	23.0118	23.1235
1983	3	18	34.6	24.8	9.8	26.6	33.8	30	30.1	23.6	26.2	25.1	24.8222	78	55	69.8889	72.0556	27.1	28.9	28.5667	28.3389	22.4	23.5	23.2389	23.1111
1983	3	19	36.6	24.8	11.8	28.2	35.2	29.78	29.7444	26	26.6	25.0889	24.9722	84	51	68.6111	70.3889	32.1	29.1	28.45	28.4167	25.2	23.6	23.1722	23.15
1983	3	20	35	25	10	25.37	33.2	31.8	29.0778	23.79	26.2	25.0105	24.9526	87.65	58	70.9474	73.5263	28.35	29.3	28.6263	28.7421	23.12	23.7	23.2579	23.3474
1983	3	21	34	25.4	8.6	27.2	33	30.6	30.4	25.2	25.61	25.0941	24.8118	85	61	74.1765	74.2353	30.7	28.42	29.1471	28.6	24.5	23.155	23.5765	23.2706
1983	3	22	33.4	25.6	7.8	25.4947	32.8	29.8	29.1	23.7	26.8	25.4	24.7941	87.0556	63	70	73.5882	28.1222	31.2	29.5	28.5118	22.9778	24.8	23.8	23.2
1983	3	23	35	24.4	10.6	27.4	35	30.2	30.7	24.4	26.2	24.4	25	78	50	62	64	28.6	28.1	26.7	27.8	23.3	23	22.2	22.8
1983	3	24	34.6	24.6	10	27.4	33.2	29.2182	29.1889	24.6	25.8	24.8778	24.7824	80	56	70.6111	71.2941	29.1	28.3	28.3833	28.2588	23.6	23.1	23.0611	23.0294
1983	3	25	34	25.2	8.8	25.73	31.6	29.15	29.1222	23.8105	25.2	25.16	24.8611	86.3158	60	70.7	72.1111	28.2632	27.8	28.91	28.4667	23.0579	22.8	23.405	23.1833
1983	3	26	35.2	25.2	10	25.75	35	30	29.8444	23.7895	26.2	24.4	24.9222	86.1579	50	63	70.6111	28.1842	28.1	26.8	28.3556	23.0368	23	22.2	23.1111
1983	3	27	35	22.45	12.55	27.4	33.8	31.2	30.9	24.2	25.4	24.8	24.8	77	51	60	62	28.1	26.8	27	27.3	23	22.3	22.4	22.5
1983	3	28	35.2	24	11.2	27.4	34.2	29.5778	29.4	23.8	25.4	25.0824	24.9529	74	49	68.4118	71.3529	27.1	26.6	28.3941	28.4588	22.4	22.1	23.0941	23.1706
1983	3	29	35.2	22	13.2	27.2	34.4	29.76	29.4125	23	24.6	24.8	24.8786	70	45	67	70	25.3	24.4	27.7429	28.2214	21.3	20.7	22.7357	23.0429
1983	3	30	34.2	23.2	11	26.2	32.4	28.96	29.3375	23.4	25.2	24.9684	25.0389	79	56	71	71.6667	26.9	27.3	28.4789	28.6611	22.3	22.5	23.1684	23.2944
1983	3	31	34.6	24	10.6	27.2	33.8	30.4	30.5	24.4	26.4	24.6	25.1	80	56	62	66	28.7	29.5	27.1	28.4	23.4	23.8	22.4	23.2
1983	4	1	33.8	24.2	9.6	25.9579	32.3182	29.74	29.775	24.2526	26.21	25.4316	25.4333	87	61.2	71.6842	74	29.1053	29.68	29.5684	29.75	23.5526	23.83	23.7737	23.8944
1983	4	2	33.8	25.4	8.4	25.63	32.5455	29.1273	29.2889	24.12	26.1158	24.99	25.0316	88.4	60.2105	72.35	72.9474	29.015	29.3053	28.765	28.8737	23.52	23.6632	23.315	23.3947
1983	4	3	34	24.4	9.6	25.8	32.5455	30.34	29.8333	24.3368	26.2842	25.4211	25.3	88.7368	62.1579	71.1053	73.3333	29.4368	29.8947	29.3947	29.4111	23.7421	23.9895	23.6895	23.7
1983	4	4	34.8	24.2	10.6	25.8	31.9818	29.9455	29.6111	24.13	26.39	25.2632	25.1789	87.25	61.95	69.8947	72.7895	28.94	30.045	28.9842	29.1211	23.445	24.065	23.4684	23.5684
1983	4	5	36.8	24.8	12	26.15	32.9455	30.2727	30.1111	24.32	26.21	25.3579	25.2316	86.2	58.65	68.6316	70.8947	29.13	29.225	29.0316	28.9737	23.59	23.62	23.5158	23.4789
1983	4	6	36.6	24.4	12.2	26.09	33.0545	29.9455	29.9333	24.41	26.21	25.44	25.36	87.3	60.25	72.55	73.35	29.435	29.41	29.615	29.49	23.75	23.725	23.835	23.77
1983	4	7	34.4	24	10.4	26.08	33.6909	31.12	30.6333	24.4	26.27	25.3944	25.3611	87.25	59.65	69.7778	71.8889	29.395	29.455	29.2	29.3278	23.735	23.745	23.6167	23.6833
1983	4	8	34.2	24.4	9.8	26.05	32.9091	30.4182	29.9444	24.56	25.9579	25.3158	25.2737	88.7	59.3158	68.7368	72.1053	29.835	28.8579	28.9	29.1632	23.985	23.4	23.4316	23.6
1983	4	9	35.6	24	11.6	26.0105	32.5091	29.42	29.4333	24.2421	26.31	25.3684	25.2947	86.5263	64.05	73.6316	75.0526	29.0421	30.205	29.7053	29.6211	23.5263	24.185	23.8632	23.8421
1983	4	10	34.4	25.8	8.6	25.725	32.5455	30.34	29.8556	24.11	26.4	25.4105	25.2947	87.55	63.4	71.4737	74.4211	28.905	30.285	29.4316	29.5579	23.46	24.22	23.7474	23.8105
1983	4	11	33.7059	26.4	7.30588	25.9444	32.6	29.8222	29.7	24.4235	26.27	25.3667	25.3625	87.1765	62.5	72.1667	74	29.4118	29.895	29.4556	29.6438	23.7471	24.005	23.7111	23.8312
1983	4	12	34.2	24.8	9.4	25.9684	32.8	30.0667	30	24.2526	26.3	25.3647	25.3375	87.1053	61.35	70.2353	72.875	29.1158	29.74	29.1824	29.3875	23.5895	23.925	23.6	23.725
1983	4	13	34.6	23.8	10.8	26.02	32.5091	30.6	30.425	24.35	25.95	25.2111	25.2111	87.4	59.65	67.0556	71.8889	29.345	28.835	28.4944	29.0556	23.705	23.35	23.1889	23.5167
1983	4	14	34.8	24.6	10.2	26.2105	32.1455	29.78	29.3375	24.2632	26.1	25.1667	25.1176	85.2632	61.45	69.6667	72.6471	28.9421	29.425	28.7778	28.9882	23.4632	23.735	23.3833	23.5
1983	4	15	34.6	24	10.6	26.11	31.9273	29.5273	29.5556	24.35	26.14	25.0316	25.1105	86.8	62.15	71.2105	73.1053	29.245	29.58	28.6737	29.0158	23.66	23.82	23.3	23.5053
1983	4	16	32.8	24.8	8	26.4	32.0364	30.1273	29.5889	24.4526	26.14	25.0737	25.1667	85	62.2	70.5789	71.8333	29.2368	29.58	28.6474	28.9667	23.6526	23.82	23.2947	23.4833
1983	4	17	33.4	25.6	7.8	26.0526	32.8545	30.26	29.9222	24.2222	26.4737	25.5263	25.3889	86.3889	62.4737	71.9474	73.6111	28.9889	30.2421	29.7526	29.65	23.5111	24.2	23.8632	23.8389
1983	4	18	31.6	25.6	6	25.95	32.5818	29.9818	29.7222	24.25	26.27	25.3053	25.2632	87.1	63.05	70.0526	72.6842	29.115	29.94	29.0579	29.2579	23.575	24.01	23.5263	23.6368
1983	4	19	31.6	24.4	7.2	26.0421	32.4545	29.6909	29.8222	24.1368	26.45	25.39	25.3474	85.7895	62.2	71.35	72.8947	28.7368	30.195	29.365	29.4474	23.3737	24.15	23.69	23.7421
1983	4	20	33.6	25	8.6	26.03	32.6727	29.6	29.7111	24.34	26.2	25.4316	25.3105	87.15	61.05	71.8421	73.2632	29.29	29.525	29.5316	29.4421	23.675	23.8	23.7947	23.7421
1983	4	21	32.6	25.6	7	25.76	32.7091	29.84	29.7333	24.37	26.38	25.1	25.2789	89.35	62.9	68.1579	73.4737	29.545	30.145	28.3632	29.3053	23.835	24.09	23.0737	23.6421
1983	4	22	32.8	24.6	8.2	26.3789	32.3455	29.5273	29.5444	24.4526	26.3889	25.2556	25.3118	85.6316	63.4444	75.2778	74.5882	29.2947	30.25	29.5722	29.5941	23.6789	24.1944	23.8333	23.8412
1983	4	23	34	26	8	26.1895	32.2727	29.9636	29.775	24.4842	26.3	25.51	25.4053	87.1053	63.55	73.05	74.3684	29.5105	30.065	29.84	29.7316	23.8053	24.105	23.935	23.9
1983	4	24	35.4	25.6	9.8	26.0333	32.6909	29.6545	29.725	24.3333	26.3895	25.2316	25.2529	88.1765	63.4211	73.0526	74.875	29.4647	30.2789	29.3053	29.4625	23.7824	24.2421	23.6684	23.7687
1983	4	25	34.8	25.4	9.4	25.7778	32.8364	29.63	29.5444	24.1111	26.4737	25.5	25.3235	87.3889	61.6316	73.2778	74.2353	28.8833	30.1684	29.7944	29.5529	23.4389	24.1632	23.9611	23.8235
1983	4	26	33.8	25.2	8.6	26.0235	32.2364	29.5455	29.2556	24.3529	26.2526	25.4211	25.3	87.2353	62.9474	73.3684	75.1765	29.3176	29.9579	29.7053	29.6235	23.6706	24.0474	23.9211	23.8706
1983	4	27	33.6	26	7.6	26.0889	32.3455	29.66	29.8333	24.4333	26.3895	25.3556	25.4235	87.6111	63.0526	72.2778	73.8235	29.4833	30.1842	29.4056	29.6765	23.7778	24.1579	23.75	23.8941
1983	4	28	33.6	25.2	8.4	26.1053	32.9273	30.0727	30.1222	24.4211	26.4105	25.5111	25.4722	87.4737	61.4211	72.4444	73.5	29.4632	30.0368	29.7	29.7722	23.7579	24.0789	23.9	23.9222
1983	4	29	31.2	25	6.2	25.7053	32.56	29.0364	29.3	24.2316	26.35	25.1158	25.2389	88.6316	61.7222	73.6316	74.8333	29.2421	29.9556	29.1947	29.4944	23.6368	24.0389	23.5895	23.7722
1983	4	30	34.6	23.4	11.2	26.0842	32.1636	29.46	29.375	24.3368	26.5263	25.3778	25.3889	86.5789	63.1053	73.0556	74.1667	29.2158	30.5053	29.5722	29.6889	23.6263	24.3263	23.8278	23.8833
1983	5	1	33	24.6	8.4	26.6111	31.8727	29.3273	29.225	24.6111	26.5368	25.5053	25.55	85.1667	64.8947	74.3684	74.7222	29.5	30.7632	30.0316	30.0667	23.8056	24.5053	24.0632	24.1056
1983	5	2	35	26.4	8.6	26.4111	32.4909	29.2909	29.2889	24.5	26.3474	25.2421	25.3333	85.6111	61.5263	71.7895	72.8889	29.4056	29.8789	29.1579	29.4056	23.7333	23.9895	23.5842	23.7333
1983	5	3	34.2	22.6	11.6	26.6316	31.9818	29.4182	29.4778	24.4947	26.4947	25.3474	25.4526	84.1579	63.3158	74.6316	74.0526	29.2211	30.4211	29.7263	29.8105	23.6368	24.2842	23.8947	23.9368
1983	5	4	32.6	25.4	7.2	26.5895	31.2364	28.0545	28.5556	24.6632	26.5368	25.4526	25.5474	85.5263	65.7368	77.7895	76.4737	29.6947	30.8579	30.2526	30.2579	23.9158	24.5368	24.2211	24.2211
1983	5	5	35.2	25	10.2	26.5158	32.4	27.8727	28.8875	24.5556	26.4111	25.3579	25.4824	86.1667	61.2222	78.7368	75.2941	29.55	29.9667	30.1842	30.0059	23.8333	24.05	24.1789	24.0647
1983	5	6	34.8	26	8.8	26.2421	32.1273	29.0167	29.2333	24.4737	26.4316	25.5158	25.4737	86.6316	64.3889	75.6316	75.5556	29.4579	30.4667	30.1421	30.0056	23.7842	24.3222	24.1526	24.0667
1983	5	7	33.4	25.2	8.2	26.5684	32.2833	29.4182	29.5111	24.72	26.17	25.4444	25.4222	85.1579	62.55	73.9444	74.4118	29.5316	29.725	29.8278	29.7353	23.8211	23.9	23.9944	23.9294
1983	5	8	35.2	25	10.2	26.86	32.8333	29.0364	29.54	24.68	26.35	25.5333	25.5722	83.7	62.75	76.0556	74.4444	29.55	30.075	30.2278	30.0722	23.83	24.1	24.2167	24.1056
1983	5	9	36.4	24.8	11.6	26.32	33.05	29.9818	29.6222	24.62	26.46	25.53	25.535	87.2	59.65	71.0526	72.3684	29.78	29.81	29.5368	29.7263	23.95	23.96	23.8158	23.9263
1983	5	10	35.4	25.6	9.8	26.83	32.1333	29.08	29.4222	24.6105	26.5053	25.5053	25.5118	82.3158	65.9474	77.5556	75.75	29.2474	30.8421	30.5111	30.2875	23.6526	24.5421	24.3389	24.2375
1983	5	11	36.6	23.6	13	26.84	33.6333	29.42	29.8667	24.6632	26.53	26.0947	25.7722	83.7895	58.85	75.3889	72.7059	29.4895	29.84	31.2222	30.3235	23.7947	23.955	24.7444	24.2412
1983	5	12	34	26	8	27.27	32.9833	29.7	29.725	25	26.67	25.5263	25.6895	83.2	61.45	74.8333	73.5556	30.105	30.515	29.9444	30.1111	24.145	24.31	24.0444	24.1111
1983	5	13	36.4	25.6	10.8	26.7158	32.85	28.8182	29.45	24.6842	26.49	25.3895	25.5556	84.9474	62.65	74.9444	73.9412	29.6579	30.395	29.8389	30.0294	23.8684	24.285	23.9833	24.0765
1983	5	14	33.8	26.4	7.4	26.41	32.3333	29.7667	29.79	24.41	26.48	25.6105	25.5158	85.05	63.35	72.4737	73.5263	29.2	30.445	30.0105	29.9105	23.61	24.32	24.0842	24.0105
1983	5	15	33.8	25.6	8.2	26.65	32.0667	28.7091	29.2111	24.49	26.5	25.35	25.455	84	64.2	77.5263	75.4211	29.21	30.585	29.9263	29.9053	23.63	24.4	24.0421	24.0368
1983	5	16	34.6	25	9.6	26.1111	32.6	29.45	29.9222	24.4	26.57	25.56	25.5	87.1111	63.95	75.1	74.8889	29.3778	30.69	30.2	30.0056	23.7222	24.465	24.195	24.0722
1983	5	17	33.8	24.4	9.4	26.2737	31.1833	28.9818	29.1375	24.5632	26.2	25.3895	25.3389	87	67.05	76.5	76.9412	29.6421	30.39	29.9778	29.9588	23.8842	24.28	24.0667	24.0412
1983	5	18	33.8	24.2	9.6	26.3053	32.3455	29.4182	29.7875	24.51	26.61	25.46	25.52	86.1579	62.7895	74.5789	74.6667	29.4316	30.5368	29.8947	29.8444	23.7421	24.3579	24.0105	23.9722
1983	5	19	32.4	25.4	7	25.9647	31.9273	28.775	29.0429	24.2778	26.5	25.34	25.3176	87.4706	66.1111	77.4	77.125	29.2882	30.8389	30.04	30.1125	23.6471	24.4833	24.095	24.1187
1983	5	20	33.8	24.2	9.6	26.1368	31.7333	28.8909	29.3286	24.3778	26.42	25.4	25.4125	85.6667	67.5263	77.6111	78.4	29.2167	30.8053	30.1722	30.2	23.6167	24.5053	24.2	24.1867
1983	5	21	35	24	11	26.0316	32.4167	28.5333	29.3222	24.2421	26.44	25.1053	25.2778	86.5789	64.55	74.6316	75.2778	29.0632	30.555	29.3263	29.6889	23.5316	24.36	23.7211	23.8889
1983	5	22	34	24.2	9.8	26.33	30.6909	29	29.3125	24.58	26.3474	25.4	25.4556	86.8	68.5	76.5789	77.3529	29.68	30.7222	30.0316	30.1471	23.89	24.4722	24.0842	24.1588
1983	5	23	34.6	24	10.6	26.08	31.8182	29.3667	29.5667	24.18	26.2737	25.46	25.3053	85.75	63.6316	75.45	74.9474	28.835	30.0684	30.04	29.6526	23.405	24.0737	24.08	23.8526
1983	5	24	34.8	24.8	10	25.8737	31.6167	29.2833	29.4667	24.1789	26.29	25.2316	25.2111	87.2105	64.6	75	75.5	28.9421	30.26	29.5579	29.5444	23.4947	24.15	23.8421	23.7944
1983	5	25	35	25.2	9.8	26.3684	32.25	27.9667	28.7	24.4	26.6947	25.27	25.5111	85.1053	64.6316	79.7	76.4444	29.1895	31.0421	30.145	30.2111	23.6	24.6421	24.165	24.1889
1983	5	26	34.8	25.6	9.2	26.49	32.3	29.2727	29.3778	24.4	26.73	25.3053	25.4947	84.3	66.3	76.1579	75.8947	29.13	31.34	29.8579	30.1632	23.55	24.79	23.9789	24.1421
1983	5	27	34.2	25.6	8.6	25.8737	32.2	28.9091	29.1111	24.1263	26.5368	25.5579	25.5235	86.5263	63.6316	76.3158	75.9412	28.8316	30.5632	30.2895	30.1118	23.4211	24.3789	24.2211	24.1235
1983	5	28	33.5529	25.4	8.15294	26.32	32.0167	29.35	29.26	24.33	26.65	25.39	25.46	85.05	66.75	76.6	76.2	29.035	31.21	30.03	30.085	23.535	24.735	24.07	24.12
1983	5	29	33	24.8	8.2	26.67	31.9	29.6833	29.67	24.6	26.47	25.18	25.425	84.55	67.6	75	75.7	29.49	30.97	29.485	29.965	23.78	24.61	23.78	24.06
1983	5	30	33.4	25	8.4	26.14	31.6667	29.0167	29.22	24.205	26.53	25.36	25.36	85.5	69.75	78.55	78.05	28.88	31.43	30.24	30.18	23.44	24.85	24.195	24.17
1983	5	31	34.2	24.6	9.6	26.42	31.7333	29.0909	29.3111	24.31	26.46	25.6579	25.4526	84.35	66.1	78.2632	76.3158	28.945	30.745	30.7368	30.1105	23.465	24.47	24.4684	24.1263
1983	6	1	35	25.4	9.6	26.1889	31.12	28.3	28.425	23.9	26.3667	25.3294	25.1941	83.0556	70.3529	79.0588	78.1875	28.0667	31.1059	30.1824	29.825	22.9556	24.6882	24.1647	23.9625
1983	6	2	33.5333	24.6	8.93333	25.7222	31.5	29	28.7375	23.9222	26.7222	25.5111	25.3889	86.2222	67.3889	76.0556	76.5556	28.45	31.4	30.1944	30.0111	23.1611	24.8389	24.1444	24.0556
1983	6	3	33.2	25	8.2	25.7158	31.9273	29.3455	29	24.1684	26.6737	25.4588	25.4294	88.3684	65.5789	74	75.9412	29.0526	31.0895	29.7882	29.9412	23.5474	24.6474	23.9471	24.0353
1983	6	4	32.2	24.6	7.6	26.1263	31.94	28.4545	28.975	24.3579	26.4	25.2947	25.3556	86.6316	65.2941	78.7895	76.7059	29.2842	30.8294	30.0947	30.0824	23.6684	24.5176	24.1211	24.1118
1983	6	5	32.6	25.2	7.4	26.1778	31.8545	29.3273	29.2333	24.2	26.6737	25.3053	25.3778	85.1111	66.3158	74.5789	75.2222	28.8167	31.2053	29.6684	29.8056	23.4167	24.7105	23.8737	23.9556
1983	6	6	34.6	24	10.6	26.1474	31.6	28.4636	29.1125	24.1579	26.1895	25.1556	25.1722	85.1579	65.7222	77.2778	75.4706	28.7316	30.2944	29.6611	29.6059	23.3474	24.2222	23.9	23.8471
1983	6	7	32.6	24.2	8.4	26.1333	31.5091	29.1455	29.275	24.4667	26.5333	25.7882	25.6625	87.4444	65.7778	75.9412	75.5625	29.5333	30.8889	30.7235	30.4187	23.8111	24.5333	24.4765	24.2937
1983	6	8	29.4	25.2	4.2	25.8118	32.175	28.68	29	24.2667	26.8824	25.6889	25.7	88	64.2941	78.4444	76.6667	29.1294	31.3353	30.8167	30.56	23.5824	24.7765	24.5389	24.3667
1983	6	9	32.6	22.6	10	26.3	31.9667	28.6545	28.9111	24.4526	26.9333	25.5667	25.6722	85.3333	67.1111	76.3889	76.8235	29.0722	31.8278	30.3056	30.5235	23.5556	25	24.2278	24.3176
1983	6	10	34	24.2	9.8	26.3263	32.2545	28.9636	29.3667	24.5842	27.0778	25.4444	25.6889	86.6316	67.6667	77.8333	77.6667	29.6684	32.1667	30.2667	30.7056	23.9	25.2167	24.2556	24.4611
1983	6	11	31.2	23.4	7.8	26.5579	32.75	29.5333	29.6889	24.2737	26.8778	25.6842	25.6471	83	62.7778	74.1053	73.5294	28.7474	31.1333	30.3263	30.1471	23.3526	24.6611	24.2579	24.1235
1983	6	12	33.2	24	9.2	26.3333	31.5385	29.2182	29.4556	24.62	26.31	25.5158	25.4579	86.7222	64.75	79.3158	76.2353	29.6167	30.315	30.6211	30.1059	23.8556	24.22	24.3947	24.1176
1983	6	13	33	23.6	9.4	26.08	31.95	28.5455	29.2	24.25	26.32	25.6421	25.3947	86.3	64.6842	79.9444	76.4118	29.045	30.3789	30.8333	29.9706	23.515	24.2526	24.5111	24.0294
1983	6	14	33.2625	23.2	10.0625	26	32.0909	28.4	29	24.2105	26.61	25.4632	25.4211	86.5789	65.5263	80.6111	76.8824	28.9842	31.1158	30.5944	30.1471	23.4947	24.6684	24.4056	24.1353
1983	6	15	32.2	23	9.2	25.7778	32.4154	29.4462	29.6111	24.1789	26.4316	25.2737	25.1294	86.5556	63.1111	72.9474	73.0625	28.6278	30.3111	29.4158	29.2187	23.2722	24.2	23.7316	23.6062
1983	6	16	32.6	23.6	9	25.96	32.3	29.7818	29.8111	24.2	26.4842	25.54	25.3947	86.65	64.1579	73.7895	74.6842	28.965	30.5158	29.8526	29.7737	23.49	24.3526	23.9474	23.9368
1983	6	17	33.425	24.6	8.825	26.3368	32.6833	29.0909	29.925	24.3158	26.7158	25.7158	25.5667	85.1053	64.4737	77.2105	75.2778	29.0105	31.0263	30.7158	30.1778	23.5316	24.6263	24.4632	24.1667
1983	6	18	33.4	23.8	9.6	26.2632	33.0333	30	30.1444	24.3263	26.6111	25.6737	25.4647	85.5263	63.8889	72.7368	74.5294	29.0842	30.8444	30.1947	29.9412	23.5474	24.5111	24.1789	24.0294
1983	6	19	34.6	23.4	11.2	26.3111	32.575	30.1333	30.0222	24.4706	26.5579	25.835	25.5647	86.2353	66.3684	74.45	75.3529	29.4471	31.0053	30.63	30.1882	23.7529	24.6105	24.41	24.1765
1983	6	20	34.2	23.8	10.4	26.14	32.6	29.7333	30.05	24.5053	26.7333	25.7368	25.6111	87.8947	65.0556	75.8421	75.8889	29.6263	31.1611	30.6211	30.35	23.8895	24.7167	24.4053	24.2667
1983	6	21	33.6	23	10.6	26.1111	32.6308	29.3833	29.6556	24.5526	26.66	25.4	25.5056	88.1667	63.55	74.6316	75.0588	29.7611	30.82	29.7842	30.0059	23.9333	24.495	23.9474	24.0529
1983	6	22	33.9	25	8.9	26.5684	32.3273	29.2727	29.6375	24.67	26.7737	25.4737	25.6211	85.8947	64.3889	73.8333	74.2353	29.7105	31.0944	29.7	29.9353	23.9053	24.6722	23.8833	24.0176
1983	6	23	33	23.2	9.8	26.86	31.8667	28.7917	29.08	24.5474	26.7158	25.4421	25.5632	83.3684	66.2105	76.7222	75.5	29.2421	31.2947	30.2167	30.2444	23.6368	24.7737	24.1833	24.2056
1983	6	24	32.4	24.2	8.2	26.27	31.3091	28.8545	28.8667	24.2316	26.4353	25.4889	25.3824	85.4211	65.6471	76.8824	75.5882	28.8789	30.6353	30.3647	29.8882	23.4316	24.4	24.2706	24
1983	6	25	33.4	22.2	11.2	26.4105	32.3417	29.1273	29.4667	24.4316	26.7444	25.7375	25.6563	85.1053	64.8333	77.375	75.625	29.2579	31.2	30.8063	30.4437	23.6421	24.7111	24.525	24.2938
1983	6	26	33	23.4	9.6	26.28	32.35	29.2667	29.75	24.46	26.6947	25.4667	25.5444	86.35	65.6316	75.5556	75.6667	29.41	31.1895	30.0889	30.2222	23.74	24.7316	24.1167	24.1833
1983	6	27	31.8	23.6	8.2	26.02	32.6545	30.56	30.4125	24.2105	26.6421	25.5062	25.5429	86.3889	62.4444	70.6875	73.6667	29.0474	30.5833	29.55	29.82	23.5211	24.4	23.825	23.98
1983	6	28	33.2	23.2421	9.95789	26.5579	32.1833	29.3833	30.0333	24.7684	26.8474	25.4316	25.6778	86.5789	65.7895	74.1579	75	30.0053	31.4632	29.8263	30.3833	24.0632	24.8842	23.9579	24.2722
1983	6	29	34.8	22.66	12.14	26.1579	31.8167	29.2833	29.6222	24.5368	26.5684	25.5333	25.5294	87.5789	64.8947	73.4444	74.7059	29.6789	30.7947	29.9389	30.0176	23.9105	24.5105	24.0556	24.0824
1983	6	30	35	22.2	12.8	26.3263	32.22	27.62	28.7	24.5158	26.3556	25.3059	25.3467	85.7222	65.4118	80.8235	77.0667	29.5368	30.6529	30.3176	30.1133	23.8211	24.4353	24.2412	24.12
1983	7	1	32	23.4	8.6	26.0105	31.76	29.5636	29.475	24.3579	26.4556	25.4316	25.4222	87.3158	67.4444	74.4737	76.3333	29.3316	30.9	29.8421	30.0222	23.6947	24.5667	23.9947	24.0833
1983	7	2	33	23.6	9.4	25.6421	32.8545	29.8273	29.7556	23.8316	26.5368	25.5158	25.3	86.2105	64.6316	73.5263	74.7895	28.2947	30.7632	29.9158	29.6526	23.0895	24.4737	24.0316	23.8684
1983	7	3	32.4	23	9.4	26.0105	32.1273	29.5091	29.6222	24.1263	26.5895	25.5158	25.4105	86.0526	63.5789	72.2632	73.8947	28.7526	30.6263	29.7211	29.7053	23.3684	24.4053	23.9368	23.9
1983	7	4	34.6	23	11.6	26.0842	32.2182	28.92	29.0625	24.3368	26.5	24.8737	25.2389	86.6316	67.1667	75.9444	76.7059	29.2158	30.9278	28.9389	29.7	23.6263	24.55	23.4444	23.8882
1983	7	5	31.4	22.4	9	25.8842	31.7636	28.86	28.8625	24.1474	26.5579	25.1556	25.3333	87	65.7895	75.1765	76.4706	28.8947	30.9	29.4294	29.8941	23.4579	24.5895	23.7412	24.0059
1983	7	6	32.4	23.2	9.2	26.0947	32.6	30.12	29.725	24.1684	26.2526	25.3111	25.2167	85.7895	61.0526	71.5556	73.2778	28.8105	29.6263	29.3056	29.2833	23.3947	23.8684	23.6667	23.6611
1983	7	7	33.4	21.6	11.8	26.1	31.8909	29.5273	29.3889	24.2316	26.0842	24.8667	25.0222	85.8947	63.1579	73.8333	74.2778	28.9579	29.5895	28.7333	29.0222	23.4842	23.8579	23.3333	23.5167
1983	7	8	34.4	23	11.4	26.0211	31.7636	29	28.9889	24.1684	26.3158	25.2444	25.2611	86.1053	65	76.7222	75.8333	28.8211	30.3789	29.8111	29.7222	23.4263	24.2737	23.9667	23.9222
1983	7	9	33.675	23.6	10.075	25.7368	32.5636	28.74	28.825	24.0526	26.5684	25.3889	25.3389	87.1053	63.0526	76.0556	75.7778	28.7421	30.5158	29.9889	29.7889	23.3579	24.3526	24.0556	23.95
1983	7	10	31.6	21.6	10	26.5053	32.8364	29.8	29.9625	24.4421	26.5529	25.4	25.3533	84.6842	61.8824	71.8125	72.6	29.1947	30.4118	29.6312	29.5067	23.6105	24.3118	23.8562	23.7867
1983	7	11	31.8	23.4	8.4	26.2632	32.1636	29.5273	29.3	24.3263	26.3474	25.6421	25.4	85.4737	63.5	76.8421	75.8824	29.0368	30.3056	30.5368	29.9059	23.5474	24.2333	24.3684	24.0118
1983	7	12	33.4	22.6	10.8	26.15	32.8364	29.02	29.2875	24.32	26.4632	25.4632	25.3833	86.35	62.1053	77.5263	75.5	29.125	30.2105	30.2737	29.8278	23.58	24.1947	24.2158	23.9667
1983	7	13	35.8	22.8	13	26.06	32.5636	29.625	29.5714	24.16	26.35	25.6118	25.4176	85.8	62.4	73.9412	75.5294	28.79	30.06	30.1412	29.8882	23.395	24.09	24.1588	24.0059
1983	7	14	34.4	23.4	11	26.2211	31.76	28.92	29.2857	24.3579	26.6	25.1474	25.4059	86.1053	65.2353	72.8421	75.1875	29.1737	30.9176	29.0895	29.875	23.6	24.5647	23.5421	23.9937
1983	7	15	32.6	20	12.6	26.04	31.6364	28.4727	28.5667	24.14	26.5412	25.24	25.2941	85.7	65.4706	75.1	75.1765	28.745	30.8941	29.535	29.7059	23.37	24.5529	23.785	23.8941
1983	7	16	32.4	22.4	10	25.68	31.6545	29.1455	29.1778	23.91	26.5368	25.14	25.2	86.4	65.6842	77.35	76.1579	28.445	30.8421	29.665	29.6368	23.195	24.5368	23.88	23.8579
1983	7	17	34.4	23	11.4	25.5	31.3636	29.38	29.0222	23.94	26.4211	25.5684	25.3167	87.85	68.4737	75.8947	77.7778	28.64	31.0474	30.2421	30.05	23.295	24.6368	24.2	24.0833
1983	7	18	35.4	23	12.4	26	32.06	29.8909	29.4375	24.22	26.4778	25.47	25.3611	86.55	65.0556	72.45	74.5	29.005	30.65	29.71	29.6889	23.505	24.4167	23.905	23.9056
1983	7	19	37	23.6	13.4	25.8333	32.525	29.9818	29.4444	24.1053	26.4737	25.56	25.3944	87.1667	62.4211	72.2	73.8889	28.9389	30.3105	29.81	29.6722	23.4833	24.2211	23.95	23.8833
1983	7	20	33.6	24.8	8.8	26.0105	32.2727	28.75	28.975	24.1579	26.4556	25.4875	25.4429	85.9474	63.5556	77.5625	75.7857	28.8105	30.4	30.2875	30	23.3947	24.2833	24.2312	24.0714
1983	7	21	36.4	23.8	12.6	26.36	31.7636	28.22	28.9	24.3	26.6632	25.1444	25.3824	84.5	66.3158	77.0556	76.1765	28.915	31.1579	29.6056	29.9353	23.475	24.6947	23.8444	24.0294
1983	7	22	33.1	24.8	8.3	25.5	31.6727	27.94	28.5556	24.03	26.0444	25.1778	25.1235	88.6	66.1667	78.9444	78.2353	28.88	29.9444	29.8944	29.6706	23.44	24.0222	24.0278	23.8882
1983	7	23	33.7625	23.8	9.9625	25.7263	32.4182	29.06	29.1125	24.1684	26.3263	25.3789	25.4294	88.1053	61.8421	76.5789	76.4118	29.0421	29.9211	30.0053	30.0118	23.5368	24.0105	24.0684	24.0824
1983	7	24	34	22.2	11.8	25.81	33.26	30.24	30.025	24.14	26.1625	25.4	25.1733	87.25	59.125	71.5	71.0667	28.945	29.225	29.4667	28.94	23.46	23.5188	23.7333	23.42
1983	7	25	35	22.29	12.71	26.4	32.1273	29.64	29.5	24.42	26.4111	25.4	25.4471	85.25	64.3333	74.8947	73.7647	29.21	30.3944	29.8421	29.8	23.62	24.25	23.9474	23.9059
1983	7	26	35.2	22	13.2	26.02	32.1818	28.8727	29.2333	24.26	26.4222	25.3263	25.4294	86.8	64.1176	75.5789	75.8125	29.085	30.4176	29.8579	30.05	23.56	24.2882	23.9158	24.0875
1983	7	27	35.8	23	12.8	25.72	32.4182	29.3091	29.2111	24.22	26.3294	25.2	25.1882	88.5	64.2353	76.1579	75.5882	29.22	30.3176	29.6053	29.5294	23.615	24.2235	23.8316	23.7941
1983	7	28	33.075	24.2	8.875	25.7	32.2909	29.0182	29.3333	24.15	26.3579	25.3789	25.2611	88.1	63.8421	77.8947	76.5556	29.005	30.3	30.1895	29.7889	23.52	24.2105	24.1684	23.9444
1983	7	29	33.6	22.4	11.2	25.94	32.7091	29.3455	29.5556	24.12	26.1789	25.1789	25.1	86.4	60.7895	75.8947	73.6111	28.79	29.4421	29.5526	29.1	23.38	23.7211	23.8211	23.5556
1983	7	30	33	22.6	10.4	25.96	32.2545	29.02	29.2625	24.24	26.4778	25.5333	25.3556	86.8	64.6667	75.1765	75.2941	29.05	30.6222	30.0941	29.7294	23.525	24.4222	24.1176	23.9176
1983	7	31	33.4	23.6	9.8	25.4737	32.2444	28.9636	29.3857	24.1368	26.3625	25.3474	25.2467	89.5263	62.625	75.4737	75.5333	29.1789	30.1187	29.7842	29.5867	23.6053	24.1375	23.9526	23.8333
1983	8	1	31.8	22.4	9.4	26.4	30.4	27.6	28	24.4	26.3263	25.1895	25.1875	85.6667	65.6842	76.7368	73.8125	29.2444	30.4368	29.6526	29.3375	23.6222	24.3053	23.8895	23.6937
1983	8	2	33	23.2	9.8	27.4	30.2	28.4	28.6	24.5	26.4421	25.25	25.3684	86	65	76.25	75.6667	29.48	30.6444	29.75	29.9778	23.765	24.4222	23.945	24.0278
1983	8	3	33.4	23	10.4	27.6	31.6	26.2	27.9	24.4632	26.4667	25.2778	25.4938	85.3889	64.5882	76.8333	75.1765	29.3895	30.8706	29.8833	29.9353	23.7211	24.5529	23.9722	24.0235
1983	8	4	34	22.6	11.4	28	33.2	30.6	30.6	24.7222	26.6118	25.0706	25.4857	88.5882	64.1765	76.6471	75.7333	30.1778	30.8882	29.4353	30.1267	24.1722	24.5529	23.7588	24.12
1983	8	5	34.4	22.8	11.6	27.8	32.2	28.9	29.5111	24.2526	26.6824	25.2842	25.3647	84.6316	63.3529	78.0526	74.6471	28.8737	30.8647	30.0421	29.7882	23.4263	24.5294	24.0789	23.9471
1983	8	6	30.4	23.2	7.2	24.8	29.2	27.6	27.3	24.3158	26.7294	25.4737	25.5059	85	63.7647	78.7368	75.1765	29.0263	31.0588	30.4737	30.1	23.5316	24.6471	24.3421	24.1235
1983	8	7	31.4	23	8.4	26.8	29.4	26.8	27.4	24.7158	26.4111	25.1556	25.3529	84.4737	65.7647	76.1667	75.5	29.6947	30.6941	29.5389	29.775	23.8895	24.4294	23.8056	23.9312
1983	8	8	34.2	21.8	12.4	26.4	33.2	30.4	30.1	24.6316	26.7375	25.4947	25.5375	84.2632	65.25	75.8421	74.625	29.4947	31.2438	30.1737	30.1062	23.7947	24.7625	24.1737	24.1312
1983	8	9	34.2	22	12.2	23.8	33.8	30.6	29.7	24.3684	26.8333	25.4105	25.5333	85	68.9444	81.1579	78.1667	29.1421	31.8722	30.5579	30.4889	23.5632	25.0667	24.3579	24.3111
1983	8	10	34.6	22	12.6	26.6	32.4	28.7385	29.2778	24.4632	26.4118	25.2	25.2647	87	65.125	78.7368	76.3125	29.4737	30.8187	29.9684	29.8313	23.7842	24.525	24.0263	23.9938
1983	8	11	36.4	22.2	14.2	28.2	34.4	28.5167	29.1333	24.2526	26.4875	25.4333	25.2867	84.8421	67	81.2778	77.0714	28.8579	31.3	30.6611	30.0857	23.4263	24.72	24.4333	24.0786
1983	8	12	34.6	23.2	11.4	26.3684	32.0667	30.2	29.5222	24.6632	26.5647	25.5412	25.5267	87.3158	64.875	77.5294	75.6429	29.8947	30.9438	30.3765	30.2571	23.9789	24.5937	24.2529	24.1929
1983	8	13	35	23.2	11.8	25.6	32.4	29.2	29.1	24.3579	26.5222	25.0333	25.3375	84.7222	65.8333	76.8333	74.9375	28.9444	30.8944	29.4278	29.7562	23.4611	24.5778	23.7111	23.9062
1983	8	14	36.2	23.8	12.4	25.4	34.6	31.4	30.7	24.55	26.7	25.19	25.4	85.3158	69.3889	76.5	76.2222	29.1263	31.6833	29.675	30.0778	23.5737	24.9889	23.895	24.0944
1983	8	15	36.2	24.2	12	25.6	33.8	28.2364	28.6444	24.25	26.4235	25.0778	25.1312	88.4	67	79.7222	78.5625	29.245	30.8294	29.85	29.7812	23.65	24.5118	23.9667	23.9375
1983	8	16	36.6	23.6	13	26.4	32.3455	29.0333	29.3667	24.37	26.5444	25.2	25.3556	85.5789	68	80.55	77.5882	29.0263	31.6647	30.135	30.2294	23.5211	24.9529	24.155	24.1882
1983	8	17	34.2	23.8	10.4	26.09	31.2	29.4	29.71	24.31	26.8889	25.3474	25.5333	86.55	66.7778	76.5789	76.1111	29.145	31.7722	29.9789	30.2833	23.605	25.0444	24.0789	24.2333
1983	8	18	32.6	23.2	9.4	25	32.2	25.6	28.7556	24.63	26.7333	24.8222	25.3765	87.05	66.5556	79.1667	77.4706	29.77	31.4278	29.2944	30.1294	23.945	24.85	23.6667	24.1294
1983	8	19	29	23.2	5.8	25.81	28.2	25.4	29.1111	24.08	26.9368	25.5158	25.4889	86.9	67.1579	77.3158	76.9444	28.78	31.9053	30.4158	30.3056	23.365	25.0947	24.3053	24.2222
1983	8	20	34.2	22	12.2	24.6	33	28.4	28.6	24.37	26.56	25.2316	25.3263	85.3	68.1	80.2632	77.8947	29.14	31.25	30.1842	30.0947	23.585	24.74	24.1579	24.0947
1983	8	21	35.4	23	12.4	25	31.7667	31	28.84	24.26	26.5579	25.42	25.4579	88.9	65.8889	78.3684	77	29.32	30.9722	30.3421	30.3176	23.695	24.6	24.2421	24.2235
1983	8	22	33.4	23.4	10	25.89	32	29.6	28.65	24.34	26.6947	25.3789	25.4556	88.15	68.4211	78.4211	78.1667	29.4	31.5526	30.2263	30.3556	23.73	24.9053	24.2	24.2667
1983	8	23	36	24.6	11.4	26.6	35	30.2	30.5	24.34	26.9263	25.5368	25.5944	85.7	65.8947	80.1579	77.2778	29.11	31.7053	30.7316	30.5389	23.565	24.9947	24.4632	24.3333
1983	8	24	35	23.4	11.6	28.2	33.2	27.8667	28.725	24.0111	26.7053	24.6824	25.2187	84.7778	68.7895	81.7059	78.0625	28.45	31.6316	29.3059	29.9063	23.1778	24.9474	23.6941	24.0125
1983	8	25	33.4	23.6	9.8	27.4	32.8	29.4167	29.3778	24.0211	26.68	25.39	25.3632	85.8947	66.1	77.25	76.8421	28.5842	31.235	30.135	30.0368	23.2789	24.755	24.14	24.1053
1983	8	26	33.4	24.2	9.2	26	32.1167	27.2	28.99	24.29	26.84	25.2632	25.4684	86.1	68.3158	78.4211	77.7778	29.05	31.7684	30	30.2944	23.55	25.0316	24.0789	24.2333
1983	8	27	34.6	24.4	10.2	26.2	32	28.6	28.9	24.3684	26.7368	25.2667	25.4444	87.2105	66.9474	79.8889	78.2222	29.3	31.4211	30.2056	30.3	23.6947	24.8474	24.1833	24.2389
1983	8	28	33.2	23.6	9.6	25.9158	32.3091	27.4	28.6444	24.0632	26.9222	25.11	25.4278	85.8947	65.8824	78.2	76	28.6947	31.6471	29.69	30.0706	23.3211	24.9706	23.9	24.0941
1983	8	29	34	23.4	10.6	25.87	33.4	28.2	28.6889	23.98	26.74	25.2632	25.3474	85.9	69.1	77.2778	77.6111	28.46	31.675	29.8667	30.0889	23.205	24.97	23.9611	24.0889
1983	8	30	33	24.2	8.8	28.4	32.2	25.6	28	24.23	26.76	25.2111	25.3722	84.85	70.25	80.6667	78.7222	28.825	31.9	30.2278	30.2556	23.39	25.1	24.2056	24.1944
1983	8	31	33.6	23	10.6	25.2	32.8	28.8	28.9	24.0421	26.4889	25.1263	25.1647	87.4737	67.5556	80.4211	78.7647	28.7789	31.0222	29.9947	29.8471	23.3632	24.6389	24.0526	23.9588
1983	9	1	33.8	24.2	9.6	25.8889	30.56	28.5	28.2	24.0889	26.6824	25.6778	25.4353	86.1667	71.25	79.6111	79.75	28.7167	31.7125	30.8833	30.45	23.3611	24.9812	24.5556	24.3063
1983	9	2	33.4	24.4	9	25.8316	31.6667	28.3	28.3545	24.0947	26.4632	24.8737	25.1421	86.8421	64.9474	77.4211	76.4211	28.7895	30.6368	29.2105	29.5526	23.3895	24.3895	23.6158	23.7895
1983	9	3	35.4	25	10.4	25.9368	31.15	27.05	27.6455	24.0421	26.8	24.9158	25.2444	85.5789	70.4444	80.6316	78.9444	28.5895	32.0444	29.5947	30.0389	23.2789	25.1667	23.8316	24.0778
1983	9	4	33.8	23.2	10.6	25.5684	31.5833	28.3333	28.3727	23.6632	26.1789	25.1474	24.9947	85.6316	64.5263	79.0526	76.2632	27.9421	30.0105	29.8526	29.2789	22.8737	24.0737	23.9684	23.6368
1983	9	5	34.4	23.6	10.8	25.9412	32.3818	28.5167	28.7111	24.2588	26.4333	25.0105	25.2647	87.3529	64.4444	78.1579	76.5882	29.1118	30.5056	29.4947	29.7412	23.5706	24.3389	23.7895	23.9176
1983	9	6	33.2	24.4	8.8	25.4421	32.3333	28.8833	28.8364	23.7579	26.6	25.3684	25.2526	87.1579	64.4211	76.8421	76.0526	28.2474	30.8105	30.0053	29.6947	23.0737	24.5	24.0737	23.8842
1983	9	7	31.2	24.2	7	26.3158	32	28.6	28.8222	24.2316	26.6235	24.8222	25.2059	84.4737	67	76.2222	76.1176	28.7895	31.1647	28.9833	29.6412	23.4	24.7294	23.4944	23.8765
1983	9	8	33.2	23.6	9.6	25.9789	31.9333	28.5636	28.8	24.2632	26.7158	25.2	25.3947	87.1579	67.7368	77.3889	77.4444	29.1105	31.5526	29.6833	30.1333	23.5632	24.8947	23.8778	24.1222
1983	9	9	34.2	23.4	10.8	26.2889	32.8	28.0545	28.87	24.3667	26.6842	25.3474	25.45	85.5	63.6316	80.8889	76.6471	29.1444	30.9158	30.4056	30.1235	23.5944	24.5737	24.2944	24.1294
1983	9	10	32.2	22.8	9.4	26.1222	31.5833	28.0923	28.43	24.1333	26.7789	25.1789	25.3667	85.1111	67.5556	80.5789	78.0588	28.6833	31.5667	30.0947	30.1706	23.3222	24.9389	24.1263	24.1529
1983	9	11	30.6	24.4	6.2	25.7895	32.0833	29.1333	28.9455	24.0158	26.3789	25.1	25.1667	86.4737	66.4211	77.7222	76.8889	28.6158	30.6632	29.6889	29.6833	23.3	24.4421	23.9	23.8833
1983	9	12	33.5467	23.2	10.3467	25.9158	31.95	28.1273	28.6091	24.0632	26.6421	25.1158	25.2737	86.1053	66.1053	80.8333	77.7778	28.6842	31.0947	29.9833	29.9167	23.3053	24.6579	24.0778	24.0167
1983	9	13	34.6	22.8	11.8	25.9333	32.25	28.5273	28.7455	24.1889	26.7579	25.3263	25.4389	86.8889	66	79	77.2353	28.9389	31.3737	30.1278	30.1	23.4722	24.8263	24.15	24.1235
1983	9	14	33	24	9	25.5579	31.5167	27.4182	27.9455	23.8526	26.3889	25.2947	25.1611	87.1053	65.5	81.5	78	28.3947	30.5167	30.3056	29.7118	23.1474	24.35	24.25	23.8882
1983	9	15	33.8	23.2	10.6	26.1778	31.1167	27.8909	28.19	24.0444	26.2842	25.0333	25.0882	84.1667	66.8947	79.8889	76.9412	28.3944	30.5579	29.8167	29.5	23.1667	24.3579	23.9611	23.7824
1983	9	16	34	23	11	25.4111	31.4364	28.6545	28.82	23.7333	26.5667	24.6222	24.9722	87.0556	68.3333	77.2222	77.4444	28.1722	31.2944	28.7111	29.4056	23.0167	24.7778	23.3444	23.7278
1983	9	17	32.4	23.6	8.8	25.5778	31.8333	28.5833	28.74	23.8	26.5444	25.0842	25.1706	86.5	65.6667	79.5263	77.5294	28.2278	30.8667	29.8316	29.7471	23.0444	24.5333	23.9737	23.9176
1983	9	18	33.36	24	9.36	25.5158	31.9333	28.6667	28.7273	23.8632	26.8	25.4947	25.3947	87.1053	66.8421	77.9474	77.3684	28.4211	31.5105	30.3947	30.1105	23.1737	24.8737	24.2842	24.1158
1983	9	19	32.2	22.6	9.6	25.7444	32.2167	28.25	28.7818	24.0333	26.8889	24.8632	25.3529	87	65.2222	78.4737	76.7647	28.7222	31.5333	29.3105	30.0176	23.35	24.9056	23.6842	24.0765
1983	9	20	32.2	22.6	9.6	25.4889	30.9667	27.1167	27.98	23.7333	26.3368	24.8842	24.9722	86.9444	69.3684	82.7368	79.4444	28.1667	30.9211	29.8	29.5833	23.0333	24.5684	23.9526	23.8167
1983	9	21	33.8	22.2235	11.5765	25.7	31.0545	28.5091	28.75	23.9375	26.4222	25.1444	25.25	86.6875	67.6111	78.3333	77.1875	28.4875	30.9	29.8333	29.8437	23.2125	24.5722	23.9778	23.9688
1983	9	22	32.8133	22.4	10.4133	25.6333	31.15	26.8	27.44	24.1444	26.4111	24.9789	25.1529	88.3889	68.9444	83.6316	80.3529	29.0611	31.0444	30.1053	30.0353	23.5333	24.6333	24.0947	24.0765
1983	9	23	32.6	22.2	10.4	25.9	31.3833	27.4462	28.07	24.2667	26.3263	24.8211	25.1667	87.4444	66.4444	78.8421	77.5294	29.1556	30.5222	29.2263	29.6118	23.5889	24.3667	23.6421	23.8412
1983	9	24	33.2	22.4	10.8	25.4444	31.1333	27.3091	27.76	24.0222	26.2211	24.5556	24.9389	88.9444	66.7895	80.3889	78.7778	28.9	30.4053	28.9222	29.4222	23.4389	24.3	23.4333	23.7333
1983	9	25	34.2	22.2	12	25.6444	30.8333	28.0333	28.49	24.0444	26.3895	24.9333	25.0824	87.6667	69.5789	79.9444	78.9412	28.7944	31.0789	29.6	29.7412	23.3833	24.6474	23.8556	23.9235
1983	9	26	33.8	24.2	9.6	25.0444	31.1	27.55	27.79	23.7333	26.3895	25.1684	25.0667	89.8889	69	85.1053	81.4118	28.4611	31.1556	30.5895	30.0412	23.1944	24.7	24.3789	24.0706
1983	9	27	33.6	23.4	10.2	25.0737	31.05	28.1077	28.0818	23.7263	26.5053	25.0737	25.0947	89.5263	68.1111	81.2632	79.3333	28.4526	31.0667	30.0158	29.7111	23.1895	24.6556	24.0842	23.8889
1983	9	28	32.5467	23.2	9.34667	25.3789	31.4	27.5333	28.0455	23.9789	26.5474	24.7579	25.0895	89.1579	69.7368	81.4211	79.9474	28.8263	31.4263	29.4526	29.9	23.4105	24.8211	23.7579	23.9895
1983	9	29	33.6	24.2	9.4	25.6105	30.5833	27.8167	27.9182	24.0211	26.2632	25.1368	25.1474	87.8421	69.8421	81.2632	79.5263	28.7632	30.8579	30.1211	29.9105	23.3632	24.5421	24.1421	24.0211
1983	9	30	33.6	23	10.6	25.3333	31.4333	28.4667	28.43	23.7556	26.2	25.1789	25.0944	87.9444	67.4211	79.2105	78.2778	28.2889	30.4421	29.9737	29.6333	23.0833	24.2947	24.0368	23.8611
1983	10	1	33	24.4	8.6	25.7125	31.68	27.84	28.5111	23.925	26.7	24.975	25.2063	86.375	67.25	81.625	78.5625	28.5	31.4125	29.85	29.9187	23.2125	24.8438	23.9938	24.0312
1983	10	2	34.2	23	11.2	25.1625	31.6	27.3778	27.6	23.6125	26.525	24.8067	25.02	87.9375	65.9375	80.5333	78.4667	28.0563	30.8687	29.3867	29.5	22.9563	24.5625	23.7333	23.8133
1983	10	3	33.4	23.6	9.8	25.7467	30.86	27.44	27.8222	23.9333	26.35	24.775	25.0267	86.3333	67.875	79.3125	77.8	28.4333	30.8187	29.2312	29.5067	23.1933	24.5375	23.65	23.78
1983	10	4	33.2	24.4	8.8	25.4625	31.66	27.38	28.0111	23.7375	26.575	25.1125	25.1375	86.8125	66.875	81.1875	78.4375	28.1563	31.1563	30.0875	29.8187	23.025	24.6938	24.0938	23.9437
1983	10	5	33.4	24.4	9	25.24	31.32	28.32	28.2	23.8133	26.5733	25.35	23.62	88.2143	68.1333	82.25	79.7143	28.5133	31.2733	30.575	30.1071	23.2267	24.7533	24.3687	24.1286
1983	10	6	34.8	23.2	11.6	25.3867	30.74	27.62	27.8667	23.88	26.6625	25.0125	25.14	88.4667	70.5625	80.25	80.4	28.6	31.7312	29.7687	30.06	23.28	24.9937	23.9312	24.0733
1983	10	7	33.2	24.2	9	25.4933	31.68	28.68	28.6778	24	26.2375	25.4125	25.2467	88.4	66.6875	78.8125	77.9333	28.7933	30.4375	30.3875	29.94	23.3933	24.3313	24.2938	24.0267
1983	10	8	32.2	22.6	9.6	25.7867	31.84	28.6889	28.9125	24.0133	26.2375	24.9733	25.0429	86.6667	65.3125	78	76.2857	28.6467	30.2625	29.4467	29.3429	23.32	24.2125	23.7733	23.7071
1983	10	9	31.8	25.2	6.6	25.85	31.12	27	27.9222	23.9125	26.2	24.6375	24.925	85.625	70.4375	84.5625	80.0625	28.3438	30.775	29.4875	29.5312	23.125	24.5	23.7938	23.8062
1983	10	10	31.4	22.2	9.2	25.1125	31	27.58	28.1111	23.6125	26.7	25.125	25.1313	88.4375	70.8125	82.9375	80.625	28.1312	31.85	30.2312	30.075	23	25.0812	24.2	24.1
1983	10	11	31.8	23.2	8.6	25.675	31.24	27.52	28.2778	24.0375	26.775	25.05	25.2875	87.4375	69.6875	82.6875	79.875	28.7812	31.8937	30.1375	30.2688	23.375	25.0938	24.1375	24.2
1983	10	12	32.8	23.4	9.4	25.55	31.1111	28	28.325	23.9125	26.64	25.175	25.24	87.5625	72.2	80.25	80.1333	28.5688	31.9067	30.0687	30.2067	23.2625	25.0933	24.1063	24.1533
1983	10	13	32.4	22.6	9.8	25.4875	31.28	27.66	28.1111	23.85	26.4125	25.275	25.1687	87.4375	68.625	83.0625	79.6875	28.4438	31.0375	30.5437	29.9938	23.2	24.6375	24.3812	24.0875
1983	10	14	32	23.2	8.8	25.68	30.54	27.44	28.2111	24.0933	26.3625	24.5875	25.0333	87.9333	69.625	79.5625	79.2667	28.92	31.0188	28.9	29.6267	23.48	24.625	23.4312	23.8533
1983	10	15	29	21.4	7.6	25.56	31.32	27.78	28.075	23.68	26.5625	25.025	25.0867	85.5333	67.6875	81.4375	78.2	27.9067	31.2125	29.9125	29.6267	22.8867	24.7125	24.025	23.8467
1983	10	16	28.8	23.4	5.4	25.6	30.92	28.04	28.3111	23.9067	26.225	25.2125	25.0867	87.2667	69.5	80.5	78.6667	28.52	30.7375	30.1187	29.6933	23.24	24.4875	24.1312	23.8933
1983	10	17	30	20.2	9.8	25.4375	31.4909	28.3273	28.47	23.9875	26.6118	25.0588	25.225	88.875	68.0588	79.0588	78.625	28.8188	31.3471	29.7118	29.9688	23.4063	24.8118	23.9059	24.0437
1983	10	18	31.4	21.4	10	25.3067	31.2909	28.1818	28.5778	23.68	26.1	24.8	24.9	87.6667	68.9375	79	78.0714	28.14	30.4812	29.2176	29.3071	23.0133	24.3375	23.6176	23.6714
1983	10	19	32.7	21.6	11.1	25.4375	31.3818	28.5091	28.49	23.8625	26.2	24.9176	24.9875	87.875	66.2353	79.0588	77.9375	28.525	30.3118	29.4706	29.4625	23.2375	24.2529	23.7765	23.7625
1983	10	20	31	23.4	7.6	25.3176	31.4909	28.32	28.4222	23.6471	26.3059	24.775	24.8812	87.1765	69.8235	79.6875	78.9375	28.0529	30.9706	29.2375	29.375	22.9647	24.6	23.625	23.7063
1983	10	21	31.2	21.4	9.8	24.7882	30.6909	28.1091	27.95	23.5647	26.4588	25.1765	25.0824	90.5882	70.6471	81.5294	80.9412	28.2353	31.3588	30.2176	29.9353	23.0647	24.8059	24.2118	24.0176
1983	10	22	32.4	23.4	9	25.3294	31.1455	28.1818	28.13	23.9529	26.3176	24.8941	25.0412	89.3529	68.1176	78.9412	78.8235	28.7882	30.7941	29.3882	29.6647	23.3824	24.5176	23.7353	23.8941
1983	10	23	32.6	20.8	11.8	25.15	31.6909	28.4	28.38	23.7	26.5059	25.2824	25.1562	88.6875	67	81.0588	78.9375	28.2875	31.0059	30.3706	29.8688	23.0938	24.6412	24.2941	24
1983	10	24	33.6	22.2	11.4	25.5059	31.4909	28.4	28.3	23.8706	26.2	25.05	25.04	87.3529	66.1875	79.875	77.8	28.4588	30.3125	29.8	29.5133	23.2	24.25	23.9625	23.82
1983	10	25	33.2	22.8	10.4	25.6625	30.6364	27.3273	27.68	24.0375	26.3882	24.8235	25.075	87.5	72.1176	83.4706	81.125	28.7688	31.4118	29.7471	29.9563	23.3813	24.8412	23.9353	24.0375
1983	10	26	31.4	23.4	8	25.0824	31.5455	28.34	28.4333	23.7375	26.6118	25.1875	25.1267	90.1875	69.1176	79.875	79.2	28.5188	31.4941	30.025	29.8867	23.2188	24.8941	24.1	23.98
1983	10	27	32.4	23.4	9	25.5529	31.0364	27.6182	28.36	23.9882	26.4941	24.9294	25.1294	88	68.4706	81	79.1765	28.7412	31.2353	29.7	29.8765	23.3647	24.7294	23.8824	24
1983	10	28	34	21.8353	12.1647	25.6125	30.7273	27.9273	28.22	24.24	26.6235	25.2235	25.3733	88.2	70.5882	80.1765	80.0667	29.2667	31.6118	30.1353	30.4133	23.6533	24.9588	24.1471	24.3
1983	10	29	31.8	24	7.8	25.3375	30.9818	28.2182	28.2	23.8625	26.6941	25.0353	25.1812	88.625	68.8235	78.3529	78.5625	28.5813	31.5706	29.6235	29.9	23.2688	24.9412	23.8588	24
1983	10	30	31.6	20.2	11.4	25.6933	30.44	27.58	27.9889	24.08	26.1875	24.975	25.0933	87.6667	67	78.8125	78	28.86	30.3375	29.5125	29.6267	23.4333	24.2563	23.7938	23.8733
1983	10	31	29.8	22.6	7.2	25.85	31.42	28.36	28.5889	24.0125	26.175	24.975	25.0563	86.25	64.9375	77.3125	76	28.6	30.125	29.3875	29.375	23.275	24.1125	23.7188	23.7063
1983	11	1	31.4	22.8	8.6	25.8	31	26	27.2	24.0533	26.3	24.8562	25.0467	87.5333	66.4667	80.875	78.2857	28.8467	30.9733	29.5312	29.8929	23.4	24.62	23.8125	24.0214
1983	11	2	31	21.2	9.8	25	30.6	28.2	28	23.8625	26.2412	24.45	24.8625	86.4375	66.5625	77.3125	76.0667	28.3625	30.7438	28.4563	29.1133	23.1188	24.475	23.1437	23.5333
1983	11	3	32	21.6125	10.3875	26.6	30.8	28.2	28.5	23.6118	26.3765	25.1867	25.0533	85.1176	67.7647	80.3333	77.4667	27.8353	30.8529	30.0867	29.5733	22.7706	24.5471	24.1333	23.8133
1983	11	4	32.4	22.2	10.2	25.6	31.2	26.8	27.6	24.2	26.2824	25.2118	25.2562	87.5625	67	78.3529	77.4375	29.0438	30.6	29.9588	29.8937	23.55	24.3706	24.0294	23.9875
1983	11	5	33	23.6	9.4	26.4	32	29	29.1	24.0625	26.5529	25.4235	25.3938	89.6875	68.9412	79.7647	79.25	29.0375	31.3294	30.4882	30.3688	23.5375	24.7824	24.3353	24.2562
1983	11	6	33.2	22.8	10.4	25.45	32.2	29	28.8	23.85	26.4824	25.45	25.24	88.0625	66.8824	79.4	77.2143	28.5125	30.9647	30.9267	30.1214	23.2125	24.5941	24.5867	24.1143
1983	11	7	32.6	23.6	9	27.2	32.2	26.2	28	24.1059	26.0938	24.9187	25.125	88.4706	66.0625	83.5625	79	29.0176	30.0625	29.9188	29.7937	23.5	24.0187	24.0125	23.925
1983	11	8	32.56	22.2	10.36	25.6	31	29	28.6	24.0235	26.5875	24.925	25.2563	88.2941	70.8125	82.5	80.5625	28.8647	31.625	29.8312	30.2438	23.4176	24.9375	23.9875	24.1813
1983	11	9	32.9467	21.2941	11.6525	25.0625	31.2	28.6	28.3111	23.6375	26.0235	25.0125	24.8933	89.1875	68.3529	78.8125	79.6	28.2563	30.2059	29.6125	29.4667	23.0687	24.1353	23.85	23.7467
1983	11	10	33.8	22.4	11.4	26.6	31.6	28.6	28.9	24.1875	26.25	25.2235	25.2333	85.125	68.1333	79.7647	77.5714	28.8312	30.6333	30.1529	29.9071	23.4	24.3933	24.1353	24
1983	11	11	33	23.8	9.2	26.8	31	24.2	26.5	23.7	26.4	25.4	25.1375	87.4706	66.5	78.8824	77.5	28.1941	30.7937	30.3294	29.725	23.0176	24.4688	24.2706	23.9
1983	11	12	32.6	22.6	10	25.1647	30.6	28.8	27.98	23.3059	26.3294	24.4588	24.6882	85.8824	66.8824	79.5294	77.4706	27.4	30.6471	28.7176	28.9294	22.5412	24.4294	23.3235	23.4294
1983	11	13	33.6	21.3059	12.2941	25.3176	32.4	28.6	28.4	23.3882	25.8	24.92	24.92	85.5294	65.4706	73.0667	75.9333	27.4765	29.5588	28.8133	29.0933	22.5882	23.7412	23.3267	23.5267
1983	11	14	33	23.4	9.6	27.4	31.8	29.6	29.6	23.425	26.1529	24.8706	24.925	86	70.4706	77.125	77.8	27.55	30.7176	29.1625	29.4333	22.6687	24.4529	23.5188	23.74
1983	11	15	32.4	22.2	10.2	25.2118	31.8	28.8	27.7	23.3882	25.6588	24.7529	24.5941	86	66.9412	81.2353	78.0588	27.4706	29.4235	29.3941	28.7588	22.6176	23.6118	23.7059	23.3176
1983	11	16	32.8	22.2	10.6	25.1294	32.2	29.6	28.3727	23.2941	26.3647	24.7294	24.8	86.1176	68.2353	77.8125	77.1875	27.3294	30.9294	29.1187	29.1563	22.5235	24.5824	23.5188	23.5625
1983	11	17	32.6	21.2	11.4	26.6	31.4	27.6	28.3	23.975	25.85	24.6125	24.8125	88	63.25	77.5625	76.4375	28.7125	29.35	28.8187	28.9562	23.35	23.5625	23.3438	23.4188
1983	11	18	32.5143	22.8	9.71429	25.825	33	28.74	28.8111	23.6125	26.05	25.2	25.06	83.75	67.6875	80.7333	78.2	27.6938	30.3063	30.2733	29.7	22.7	24.1938	24.1733	23.8667
1983	11	19	34.2	22.4	11.8	25.35	32.8	28.8	28.41	23.72	26.3875	25.0533	25.2214	84.9333	65.875	78.3333	76.5	27.9733	30.6812	29.78	29.7643	22.9067	24.45	23.8467	23.9214
1983	11	20	34	22	12	25.1	33	30	28.6	23.3	26.4125	25.0933	25.06	86.3125	67.0625	78.6667	77.3333	27.4187	30.875	29.7733	29.56	22.575	24.5625	23.9533	23.8133
1983	11	21	34.2	22.8	11.4	24.75	32.4	31.2	28.0273	23.2875	26.2667	24.5875	24.88	88.875	66.7333	76.1875	77.4	27.6438	30.5867	28.65	29.22	22.6937	24.3867	23.2563	23.6267
1983	11	22	32.2	22.2	10	26.2	30.2	28.8	28.5	23.475	26.2	25.0533	24.98	88.375	68.0667	78.2667	78	27.925	30.66	29.6467	29.4933	22.875	24.4133	23.9133	23.7867
1983	11	23	33	21	12	25.375	32.4	28	28.1	23.3625	25.825	24.6667	24.72	84.9375	67.3125	78.5333	77.2	27.4062	29.8687	28.9533	28.9267	22.5437	23.9563	23.5067	23.4533
1983	11	24	34	22	12	25.6	32.6	28.2	28.6	23.1467	26.2667	25.025	24.7933	86.0667	67.1333	77	76.8	27.0933	30.6733	29.5063	29.0733	22.3733	24.4067	23.7625	23.5133
1983	11	25	34	21.4	12.6	27.8	33.4	28.3091	28.24	23.6471	26.0824	24.9125	24.8313	87.2353	68.5294	78.5625	78.0625	28.1118	30.5	29.4188	29.25	22.9647	24.3	23.7375	23.625
1983	11	26	32.2	21.6	10.6	24.6	31.6	28.8	28.5	23.7529	26.2333	25.1222	24.9941	87.5882	67	78.8235	76.8667	28.3	30.3941	29.7824	29.2533	23.1059	24.2765	23.9235	23.66
1983	11	27	33	22.4	10.6	26.8	31.6	28.4	28.8	23.2	26.3412	24.9111	24.7882	88.5	66.7059	79.0556	78.1765	27.4389	30.7294	29.4556	29.1412	22.5944	24.4529	23.7833	23.5706
1983	11	28	32	23.4	8.6	24.8222	31.2	28.6	28.0833	23.2111	26.1647	25.1529	24.8188	87.5	65.1176	77.4706	76.6875	27.3889	30.2	29.7529	29.05	22.5444	24.1353	23.9412	23.4937
1983	11	29	31.6	22.8	8.8	27	30.6	28.8	28.8	23.0706	26.3176	24.6824	24.6687	90	68.8235	77.2941	78.3125	27.4059	30.9059	28.9235	29.0375	22.5529	24.5353	23.4059	23.4625
1983	11	30	32.3571	21.6	10.7571	27.6	32.4	29.2	29.6	23.1059	26.7882	25.2824	25.0647	87.2353	70	81.0588	79.4118	27.1765	32.0412	30.3706	29.8647	22.4235	25.1294	24.2529	23.9471
1983	12	1	32	22.2	9.8	25.1444	31.35	27.8333	27.8636	23.5111	26.2222	24.9579	24.8118	87.3333	67	79.6316	77.7059	27.8278	30.4222	29.6842	29.1235	22.8333	24.2944	23.8632	23.5412
1983	12	2	33	21.4	11.6	24.4111	31.4667	27.8	27.87	23.2	26.3647	24.9625	24.78	88.6471	67.8235	79.3125	78.0667	27.3941	30.8471	29.525	29.0867	22.5706	24.5235	23.825	23.54
1983	12	3	33.4	21.4	12	24.6111	31.1	27.4	27.6273	22.9444	25.9765	24.6667	23.1059	86.3529	67.7647	80.8333	78.5	26.8722	30.0706	29.1667	28.6125	22.2222	24.0941	23.6222	23.2563
1983	12	4	31.6	21.0105	10.5895	24.6368	31.1667	28.22	28.1111	23.1778	26.3222	24.975	24.875	87.3333	68.2778	78.9375	78	27.2556	30.8056	29.5188	29.2375	22.4833	24.5111	23.8062	23.6188
1983	12	5	30.8	21.6	9.2	24.9333	30.9333	28	27.9	23.5	26.1294	24.6333	24.8875	89.0556	69.2941	79.5556	79.8125	27.95	30.5	28.9889	29.4313	22.9056	24.3353	23.4111	23.7563
1983	12	6	32	21.6	10.4	24.8556	30.65	27.8167	27.6909	23.6222	26.0471	25.0667	24.8812	90.2222	69.5294	81.5556	80.125	28.2778	30.3706	30.0056	29.5062	23.1	24.2941	24.0722	23.7937
1983	12	7	31.8	20	11.8	24.5684	30.7833	27.7333	27.6727	23.2632	25.9889	25.1529	24.7706	89.7895	69.1667	80.7059	79.5882	27.6684	30.2556	29.9765	29.2471	22.7105	24.2167	24.0706	23.6235
1983	12	8	32.2	19.8	12.4	24.9263	31.7	28.2	28.1636	23.2211	26.2889	25.0778	24.8611	86.9474	64.6667	80.1667	77.1667	27.2947	30.3056	29.8944	29.1611	22.4474	24.1889	24.0111	23.55
1983	12	9	33	20.9556	12.0444	25.3529	31.5455	28.0364	28.11	23.5625	26.1412	24.9059	24.8667	85.8125	64.4118	79.4706	75.9333	27.6813	29.8824	29.5	28.96	22.7125	23.9647	23.7941	23.44
1983	12	10	32.2	23.6	8.6	24.6875	31.7818	28.8364	28.53	23.32	26.6824	25.2235	25.04	88.1333	67.6471	78.7059	78.4667	27.5867	31.3824	29.9882	29.6333	22.6733	24.8353	24.0588	23.8467
1983	12	11	31.4	20.4	11	25.1333	32.0182	28.4	28.54	23.6353	26.3	25.475	25.1733	87.5294	67.1875	80.5625	78.7333	28.1294	30.6187	30.6125	29.8867	22.9588	24.4	24.425	23.9867
1983	12	12	31.2	21.2	10	24.6824	30.9818	29	28.4444	23.325	26.2	25.0125	24.8333	88.4375	70.2353	78.75	79	27.6125	30.7824	29.525	29.2867	22.7	24.5	23.8	23.6333
1983	12	13	30.6	20.6	10	25.3667	32	28.9455	28.82	23.6353	25.9125	24.9529	24.8313	86.9412	63.8125	75.8824	75.25	27.9882	29.4063	29.1412	28.8188	22.9235	23.7312	23.5647	23.4062
1983	12	14	32.4	20.8	11.6	24.5412	31.7273	28.7455	28.61	23.1647	26.0235	24.6	24.6688	89.1765	65.2353	75.5294	76.5	27.4588	29.8529	28.5235	28.7062	22.5882	23.9765	23.2118	23.3438
1983	12	15	33	20.7882	12.2118	24.4118	31.5273	28.5455	28.28	23	26.0125	24.6824	24.6933	89	66.125	75.2353	76.4	27.1	29.9062	28.5941	28.6867	22.3706	24.0062	23.2353	23.3
1983	12	16	33.8	22	11.8	24.3412	31.4909	28.2364	28.2111	22.7294	26.0471	24.5765	24.4471	87.2353	65.7647	76.3529	76.4706	26.5529	29.9176	28.5412	28.3294	22	23.9882	23.2471	23.0882
1983	12	17	32	22.6	9.4	24.5222	31.5833	28.0833	28.0818	22.7556	25.6333	24.5667	24.3765	86.3889	62.9444	75.8889	74.8824	26.4778	28.7556	28.4722	28.0118	22	23.35	23.2	22.9118
1983	12	18	33	22	11	24.1222	31.85	28.3	28.1364	22.5765	25.8556	24.7667	24.4294	86.5294	63.7778	77.1667	76.0588	26.2176	29.35	28.9722	28.2765	21.8118	23.6833	23.4889	23.0529
1983	12	19	32.4	22.6	9.8	24.3176	31.6923	28.2667	28.1364	22.8125	25.7889	24.6667	24.4	87.3333	64.0556	77.6667	76.2	26.8267	29.2278	28.9	28.2867	22.2	23.6444	23.3944	23.0467
1983	12	20	32	22.2	9.8	23.9556	31.5667	28.4	27.9455	22.6706	26	24.8	24.525	89.2941	64	76.8889	77.0625	26.6588	29.6167	28.95	28.5063	22.0941	23.8722	23.4722	23.1937
1983	12	21	33.2	22.4	10.8	24.1474	31.9667	28.3167	28.0727	22.8316	25.9889	24.6667	24.5111	89.6316	63.6667	77.4118	76.2353	26.9211	29.5611	29.2	28.6176	22.2526	23.7889	23.6	23.2706
1983	12	22	34.8	22.6	12.2	24.2	31.7333	28.65	28.4818	22.8444	25.6333	24.7176	24.3765	88.2778	61.1111	76	75.0588	26.8389	28.6278	28.7118	28.0118	22.2167	23.1278	23.3529	22.8647
1983	12	23	32.775	21.4	11.375	24.1684	31.5167	28.7818	28.42	22.6421	25.9412	24.8941	24.6312	88	63.6471	75.7059	76.0625	26.4947	29.4647	28.9882	28.5625	21.9789	23.7529	23.5235	23.2375
1983	12	24	33.4	22	11.4	24.0947	31.6167	28.4333	28.1	22.5778	26	24.4222	24.3278	87.2222	64	74.8333	75.3333	26.2667	29.6167	28.05	27.9722	21.85	23.8444	22.9167	22.8611
1983	12	25	32.4	22.6	9.8	24.6333	31.4167	28.8167	28.3727	22.9412	25.6889	24.5333	24.3938	86.1176	64.0556	74.1667	75.3125	26.7647	28.9944	28.1778	28.0437	22.1647	23.4833	22.9722	22.9125
1983	12	26	34.4	23.6	10.8	23.8444	32.1455	28.28	28.1667	22.5222	25.9125	24.6111	24.4125	89.5	62.625	76.0588	76.1333	26.3611	29.2313	28.5118	28.1333	21.9333	23.6313	23.2294	23
1983	12	27	32.8	23.4	9.4	24.0556	31.9455	28.7636	28.37	22.5333	25.5111	24.2471	24.1294	87.7222	60.6667	72.7059	73.8235	26.2833	28.2389	27.4824	27.4176	21.8667	23.0167	22.5824	22.5412
1983	12	28	34	22	12	24.0222	31.7455	28.4	28.04	22.5412	25.7529	24.1556	24.2125	87.1176	63.1765	72.4444	74.5	26.1941	28.9882	27.3333	27.5938	21.8118	23.5176	22.4111	22.6187
1983	12	29	33.2	21.6	11.6	24.3625	30.8727	28.9091	28.1667	22.7125	25.6444	24.7765	24.4933	87.0625	65.3889	72.8235	76.2	26.4812	29.1333	28.4824	28.4067	21.9937	23.5056	23.2059	23.14
1983	12	30	33.4	20.6	12.8	23.9556	31.0545	28.7091	28.14	22.5222	25.5889	24.6556	24.2444	88.2778	64.5556	74.6667	75.8333	26.3778	28.9444	28.5167	27.9333	21.8778	23.45	23.2056	22.8333
1983	12	31	30.6	21.4	9.2	23.9889	31.9091	28.9091	28.59	22.0706	25.7778	24.7111	24.1647	84.6471	62.6667	72.8889	73.7059	25.2471	29.0722	28.3889	27.5235	21.1882	23.4833	23.0833	22.5647
1984	12	31	32.7765	20.1263	12.6502	23.9889	31.9091	28.9091	28.59	22.0706	25.7778	24.7111	24.1647	84.6471	62.6667	72.8889	73.7059	25.2471	29.0722	28.3889	27.5235	21.1882	23.4833	23.0833	22.5647

## Sheet: 1984
			Temperature			Temperature				Temperature				Relative Humidity				Pressure				Dew temperature
Year	Month	Day	Maximum	Minimum	Max-Min	1899-12-31 07:00:00	1899-12-31 13:00:00	1899-12-31 19:00:00	Average	1899-12-31 01:00:00	1899-12-31 13:00:00	1899-12-31 19:00:00	Average	1899-12-31 01:00:00	1899-12-31 13:00:00	1899-12-31 19:00:00	Average	1899-12-31 07:00:00	1899-12-31 13:00:00	1899-12-31 19:00:00	Average	1899-12-31 07:00:00	1899-12-31 13:00:00	1899-12-31 19:00:00	Average		Month	Taverage	Hraverage
1984	1	1	32.7765	20.5789	12.1975	24.8737	31.7273	28.8727	28.8222	23.1895	25.6211	24.6947	24.4389	86.2222	61.8947	73	73.9474	27.2316	28.5947	28.3579	28.0632	22.4737	23.2526	23.1	22.9421		January	28.6628	74.2683
1984	1	2	32.7294	20.7526	11.9768	23.9647	31.5636	28.3455	28.15	22.5625	25.8474	24.4737	24.325	88.5625	62.8947	73.1579	75.3125	26.3562	29.1526	27.9789	27.95	21.9313	23.5789	22.8789	22.875		February	28.9885	71.37
1984	1	3	32.9647	21.0421	11.9226	24.5889	31.8	28.4909	28.8625	23.1222	25.7667	24.4947	24.4941	88.3889	61.2222	73.3684	74.8235	27.2889	28.7444	28.0211	28.1235	22.5111	23.3333	22.8737	22.9529		March	29.2623	71.3161
1984	1	4	32.9412	21.1579	11.7833	24.7222	31.7778	28.6	28.6286	23.0333	25.9059	24.7222	24.5353	86.7222	63.1176	73.2222	74.8235	27.0167	29.2412	28.3833	28.2176	22.3111	23.6176	23.1389	23.0294		April	29.7438	73.2986
1984	1	5	32.7529	20.7667	11.9863	24.6737	31.4909	28.2	28.3333	23.0737	25.9368	24.7895	24.6053	87.5263	62.7368	76.0526	75.3684	27.1053	29.3105	28.8684	28.4263	22.4	23.6632	23.4316	23.1579		May	29.368	75.2454
1984	1	6	32.8625	20.8889	11.9736	24.3684	31.7273	28.56	28.3375	22.7684	25.9053	24.5667	24.4222	87.5789	63.0526	72.8889	74.7222	26.6	29.3158	28.0778	28.0556	22.0947	23.6684	22.9222	22.9111		June	29.426	75.6006
1984	1	7	32.85	20.7368	12.1132	24.6105	31.2	28.0545	28.1222	23	25.6105	24.7158	24.5333	88	62.3684	77.0526	75.7222	27.0556	28.6632	28.8684	28.35	22.3389	23.2579	23.4158	23.1056		July	29.2621	75.3203
1984	1	8	32.8118	20.5765	12.2353	24.2111	31.8	28.74	28.3375	22.7882	25.6	24.8667	24.36	88.125	61.6316	76.2222	76.375	26.7824	28.5263	29.0056	28.2125	22.1706	23.2105	23.5056	23.0188		August	29.1173	76.5961
1984	1	9	33.2588	20.7579	12.5009	24.1895	31.7545	28.6	28.2556	22.7389	25.9368	24.5895	24.4111	89.1667	62.5789	73.2632	75.0556	26.7333	29.3158	28.1684	28.0889	22.1778	23.6737	22.9895	22.9444		September	28.3844	77.9818
1984	1	10	33.2353	20.6941	12.5412	24.4667	32.2364	29.0182	28.7	22.8941	25.7158	24.5895	24.4059	87.0588	60.0526	71.7368	73.2353	26.7471	28.5316	27.9737	27.7824	22.1765	23.2368	22.8632	22.7588		October	28.2251	78.9871
1984	1	11	33.2	21.1222	12.0778	24.5895	32.4545	29.54	29.0875	22.9579	25.8526	24.6222	24.4722	87.0526	60.2632	69.2778	72.4444	26.9421	28.8211	27.7389	27.8167	22.2632	23.3526	22.7111	22.7611		November	28.3349	77.6127
1984	1	12	33.3294	21	12.3294	24.3684	32.1091	29.2	28.8889	22.8947	26.1684	24.8316	24.6263	88.3158	62.2105	72.3684	74.3158	26.9316	29.7	28.4947	28.3737	22.2526	23.8789	23.1737	23.1		December	28.1737	76.8976
1984	1	13	33.1294	21.3368	11.7926	24.7368	31.8909	28.6364	28.7667	23.1368	26.1158	25.0632	24.7789	87.4211	62.5789	77.1579	75.7368	27.2421	29.6632	29.5263	28.7947	22.4579	23.8737	23.8	23.3789
1984	1	14	33.45	21.1	12.35	24.1368	32.1273	28.7091	28.5556	22.8667	26.0211	24.8632	24.5667	89.0556	61.0526	74.6842	75.1667	26.9444	29.2789	28.8526	28.3667	22.2778	23.6474	23.3737	23.1167
1984	1	15	33.125	20.8444	12.2806	24.1778	32.06	28.96	28.8	22.8111	25.5556	24.4556	24.2722	89.2222	61.3889	71.5556	74	26.8222	28.4333	27.8222	27.6833	22.2333	23.1444	22.7389	22.7111
1984	1	16	32.775	20.8333	11.9417	23.7556	32.02	29.2	28.6375	22.6941	25.7889	24.7444	24.4529	90.4118	62.7778	72.6111	75.5294	26.7765	29.0333	28.4222	28.1941	22.1824	23.5111	23.1111	23.0059
1984	1	17	32.9867	21.1765	11.8102	24.6333	31.8889	28.8889	28.7571	22.9222	26	24.6118	24.5471	86.5556	62.3529	73.7647	74.4375	26.7611	29.4235	28.2765	28.2313	22.1833	23.7412	23.0765	23.05
1984	1	18	33.2875	21.0889	12.1986	24.5176	32.1	29.6	28.9857	23	25.8588	24.7765	24.625	88.1176	61.4118	72.2353	74.4375	27.0412	28.9824	28.3824	28.3312	22.3412	23.4706	23.1235	23.1
1984	1	19	33.1733	20.6333	12.54	24.4444	31.98	29.5778	28.8286	22.6471	25.6706	24.925	24.38	84.6471	62.0588	72.25	73.3333	26.1706	28.6882	28.6437	27.8333	21.7824	23.3176	23.2688	22.7733
1984	1	20	33.2375	20.9667	12.2708	24.1778	31.32	29.42	28.75	22.6	25.8824	24.9412	24.4235	87.3889	64.1765	73.8235	75	26.3556	29.4176	28.8824	28.1294	21.9	23.7235	23.4059	22.9588
1984	1	21	32.7875	21.0889	11.6986	24.3556	31.2	28.6	28.475	22.8667	25.9625	24.8824	24.5312	88.1667	64.5	75.3529	76.0625	26.8667	29.6313	28.9176	28.4438	22.2278	23.825	23.4588	23.1438
1984	1	22	33.025	21.3222	11.7028	24.5059	31.76	29.5778	28.7714	23.1647	26	24.9176	24.6941	89.5294	63.7778	72	75.0588	27.4471	29.55	28.6118	28.5412	22.5941	23.8	23.1882	23.1941
1984	1	23	33.3	21.4778	11.8222	24.7444	32.0889	28.775	28.5333	23.0667	25.8	24.45	24.46	86.7778	61.7059	71.2	72.5	27.0667	28.8176	27.9267	27.8643	22.3333	23.3824	22.8267	22.8
1984	1	24	33.225	20.95	12.275	24.4889	31.9	29.26	28.775	23	25.5059	24.7765	24.3813	87.2941	61.7059	73	73.9375	27.0176	28.3588	28.4588	27.85	22.3	23.0353	23.1824	22.775
1984	1	25	33.4375	21.1412	12.2963	24.8444	31.9	28.96	28.7375	23.0333	25.9222	24.7111	24.5667	85.8333	61.6667	70.5	72.6111	26.9278	29.0667	27.9944	28	22.2556	23.5167	22.8667	22.8944
1984	1	26	32.875	21.0667	11.8083	24.5	31.6	29.12	28.625	22.9	25.7333	24.7778	24.4667	87.2222	61.5556	70.2222	73	26.8556	28.7333	28.0944	27.8944	22.2111	23.3167	22.9278	22.8222
1984	1	27	33.2375	20.9765	12.261	24.3111	31.96	29.16	28.7125	22.7444	25.7611	24.6333	24.3722	87.5556	61.4444	70.1667	72.8889	26.6	28.8056	27.8333	27.7556	22.0444	23.3389	22.7444	22.7167
1984	1	28	33.0933	21.2	11.8933	24.5667	31.36	29.4222	28.6857	22.9556	25.8778	24.9	24.5294	87.3889	63.1667	72.3529	73.9412	26.9222	29.1889	28.5765	28.0941	22.2444	23.6	23.2412	22.9647
1984	1	29	32.9	21.1778	11.7222	24.7556	31.9	29.36	28.875	23.1222	25.7176	24.7778	24.5412	87.3333	61.5294	71.1667	73.4118	27.1611	28.7	28.2778	28.0706	22.4	23.2941	23.05	22.9353
1984	1	30	33.4933	21.1889	12.3044	24.8222	32.02	29.34	29.0375	23.3059	25.7	24.6111	24.5176	86.9412	60.3889	69.7222	72.4118	27.4647	28.5	27.7722	27.8941	22.6	23.1944	22.75	22.8294
1984	1	31	33.0375	20.9389	12.0986	24.6333	31.7	28.6	28.7125	22.8588	25.6667	24.6111	24.3588	85.2353	60.7222	72.0556	72.7059	26.5471	28.5222	28.0611	27.6882	22.0412	23.1889	22.9222	22.6941
1984	2	1	33.1111	21.08	12.0311	24.67	32.3273	29.2909	29.1333	22.82	25.64	24.53	24.33	85.35	61	67.75	71.35	26.485	28.55	27.38	27.475	22	23.19	22.51	22.57
1984	2	2	33.2111	21.3222	11.8889	24.3053	32.5636	29.28	29.0857	22.6211	25.63	24.5474	24.3	86.4211	58.4	69.6842	71.7222	26.3263	28.1	27.6474	27.4222	21.8474	22.96	22.6316	22.5056
1984	2	3	33.8588	21.0333	12.8255	24.19	31.9636	29.3455	29.0556	22.63	25.71	24.65	24.32	87.65	60.65	69.45	72.6	26.41	28.57	27.845	27.605	21.95	23.21	22.8	22.65
1984	2	4	33.0471	20.9263	12.1207	23.9889	31.8727	28.86	28.5571	22.3222	25.62	24.5474	24.2056	86.6667	61.45	69.3158	73	25.8111	28.535	27.6158	27.4556	21.5556	23.155	22.6474	22.5389
1984	2	5	33.1176	21.4444	11.6732	24.3	32.1091	29.0727	28.9889	22.7	25.64	24.45	24.27	87.2	61.2	70.2	72.9	26.505	28.545	27.545	27.525	22.005	23.19	22.635	22.61
1984	2	6	33.1222	20.8778	12.2444	23.95	32.2182	29	28.9375	22.49	25.6	24.6895	24.2316	88.4	59	71.2105	73.0526	26.265	28.105	28.0474	27.4263	21.85	22.93	22.9368	22.5526
1984	2	7	32.9412	20.87	12.0712	24.32	31.3818	28.6182	28.5875	22.68	25.5	24.6421	24.3353	87.1	61.8889	72.1053	73.6471	26.4	28.4	28.0684	27.7529	21.955	23.1056	22.9684	22.7471
1984	2	8	33.0333	21.2316	11.8018	24.63	31.2182	28.8	28.5333	22.9158	25.5263	24.66	24.3889	87.2105	60.2105	69.75	72.2222	26.8263	28.1105	27.845	27.5833	22.2158	22.9474	22.795	22.6611
1984	2	9	32.6444	21.66	10.9844	24.72	30.7273	28.3091	28.2556	23.1684	25.51	24.72	24.4368	87.1579	62.85	72.15	73.8947	27.2421	28.52	28.26	27.9842	22.4737	23.205	23.07	22.8947
1984	2	10	33.3375	21.4	11.9375	24.6	32.12	28.9273	28.6625	23.07	25.6	24.67	24.45	87.85	59.9474	68.3	72.3684	27.135	28.3105	27.68	27.8053	22.415	23.1	22.72	22.8
1984	2	11	33.0889	21.53	11.5589	24.43	31.4727	28.9455	28.7889	22.85	25.72	24.7158	24.4	87.4	60.45	69.1579	72.2632	26.735	28.48	27.8895	27.6526	22.155	23.17	22.8158	22.6842
1984	2	12	33.3176	21.78	11.5376	24.9	31.9636	29.1455	29.0444	23.45	25.78	24.61	24.61	88.6	60.65	67.65	72.3	27.86	28.66	27.445	27.995	22.85	23.28	22.555	22.885
1984	2	13	33.5765	21.69	11.8865	25.01	32.2364	29.18	29.2875	23.19	25.87	24.5579	24.5053	85.75	58.95	67.7368	70.8421	27.155	28.6	27.4158	27.6368	22.405	23.255	22.5316	22.6947
1984	2	14	33.6444	21.55	12.0944	24.67	32.2364	29.4	29.0778	23.15	25.69	24.555	24.48	88.05	59.65	66.25	71.35	27.27	28.34	27.195	27.6	22.505	23.09	22.37	22.655
1984	2	15	33.5647	21.3053	12.2594	24.46	31.6182	29.2364	28.9875	22.8	25.3368	24.6316	24.2167	87	57.5263	65.5263	69.2222	26.595	27.3737	27.1842	26.8833	22.08	22.5	22.3579	22.2278
1984	2	16	33.5647	21.5053	12.0594	24.9263	32.4545	29.2545	29.1889	23.1368	25.8947	24.7474	24.5947	85.9474	60.0526	69.1053	71.6842	27.0895	28.8316	27.9105	27.9368	22.3789	23.3474	22.7684	22.8368
1984	2	17	33.4471	21.4211	12.026	24.7368	32.4545	29.0182	28.7889	23.1684	25.6941	24.7556	24.475	87.6316	58.4118	69.1667	71.9375	27.3158	28.1706	27.9444	27.7188	22.4895	22.9941	22.8444	22.725
1984	2	18	33.3889	21.65	11.7389	24.62	32.9455	29.6364	29.2667	23.05	25.82	24.4737	24.4421	87.6	60.6	68.8947	72.0526	27.09	28.775	27.4737	27.7316	22.36	23.325	22.5579	22.7368
1984	2	19	34.1176	21.39	12.7276	24.73	33.0091	29.46	29.0375	22.87	25.6316	24.6353	24.3529	85.4	57.1579	65.7647	69.3529	26.575	27.9	27.3118	27.1941	22.065	22.8158	22.4	22.3824
1984	2	20	33.4333	21.43	12.0033	24.41	32.2364	29.3455	28.925	22.8632	25.4737	24.2588	24.2	86.8421	57.5263	64.7059	69.4706	26.7211	27.6579	26.4706	26.9176	22.1368	22.6895	21.9176	22.2353
1984	2	21	33.6667	21.69	11.9767	24.5	32.8182	29.4333	29.2556	22.93	25.6105	24.58	24.3842	87.35	58	66.85	70.3158	26.88	27.9947	27.32	27.3421	22.24	22.9105	22.465	22.5211
1984	2	22	34.1222	21.15	12.9722	24.77	32.9273	29.42	29.2375	22.81	25.5368	24.2	24.1833	84.65	56.6316	65.2222	68.7778	26.39	27.6421	26.45	26.8278	21.95	22.6789	21.9056	22.1778
1984	2	23	34.2444	21.17	13.0744	24.6	32.8727	30.1273	29.5667	22.61	25.8	24.8111	24.4353	84.4	58.2632	67.3333	70.1765	26.005	28.4421	27.8444	27.4824	21.695	23.1842	22.7111	22.5706
1984	2	24	33.5111	21.9789	11.5322	25.0211	32.2909	29.5455	29.2125	23.1789	25.5684	24.8471	24.5529	85.5263	59.2105	67.4706	71	27.0737	28.0737	27.8882	27.7824	22.3684	22.9368	22.8176	22.7882
1984	2	25	33.6333	21.64	11.9933	24.7789	32.5	29.7273	29.3333	23.0632	25.6111	24.6	24.4533	86.5263	58.5556	64.625	71.0667	27.0053	28.0611	27.0437	27.5733	22.3158	22.9278	22.3	22.6467
1984	2	26	33.9778	21.68	12.2978	25.38	32.6	29.2909	29.2	23.3684	25.4	24.6	24.4588	84	55.5294	66	68.3529	27.2421	27.2353	27.2882	27.2235	22.4474	22.4118	22.4353	22.4176
1984	2	27	33.6556	21.6	12.0556	24.4444	32.4727	29.22	28.6571	22.9889	25.88	24.6706	24.4882	88.3333	59.7	66.4706	71	27.0611	28.775	27.4118	27.6412	22.3333	23.345	22.5471	22.6647
1984	2	28	33.4556	21.58	11.8756	24.9579	32.3091	29.0545	29.025	23.2444	25.6	24.5882	24.45	85.2222	59.6111	67.0588	70.4375	27.1556	28.2556	27.3588	27.5125	22.4222	23.0389	22.5118	22.6187
1984	2	29	34.1333	21.68	12.4533	24.6	32.2	29.9	29.6	22.88	25.84	24.7	24.475	86.4	58.8	63	68.25	26.64	28.4	27	27.15	22.1	23.16	22.325	22.425
1984	3	1	33.4222	21.415	12.0072	25.06	32	29.2667	29.25	23.24	25.6316	24.8625	24.5125	85.85	60.5789	67.875	71	27.23	28.4263	27.8875	27.675	22.465	23.1421	22.8438	22.7188
1984	3	2	33.4333	21.97	11.4633	25.3	32.44	29.16	28.8	23.28	25.6632	24.7474	24.5235	83.6842	57.9444	67.4444	69.4118	27.155	28.2	27.7222	27.5294	22.435	23.0278	22.6722	22.6176
1984	3	3	33.4556	21.78	11.6756	25.27	32.8	28.98	29.3125	23.36	25.8	24.7111	24.5647	85.35	57.8421	67.6111	69.4706	27.395	28.3	27.5167	27.5294	22.56	23.0842	22.5722	22.6235
1984	3	4	33.7556	21.9263	11.8292	25.61	32.2182	29.4667	29.4444	23.63	25.8316	25.08	24.8737	84.8	58.2105	68.65	70.0526	27.805	28.4053	28.44	28.1789	22.815	23.1579	23.15	23.0368
1984	3	5	33.3778	22.26	11.1178	25.42	32.0545	29.2909	29.5333	23.37	25.7579	24.7111	24.6444	84.15	59.0526	66.3889	69.3889	27.27	28.3579	27.4056	27.6778	22.485	23.1211	22.5167	22.7056
1984	3	6	33.7111	22.28	11.4311	24.99	31.9091	29.68	29.3625	23.34	25.89	24.8	24.65	87.1	60.45	66.7778	70.6111	27.52	28.775	27.7056	27.8222	22.63	23.345	22.6778	22.7889
1984	3	7	33.7667	22.05	11.7167	25.0105	31.7833	29.22	29.1125	23.44	25.7684	24.8111	24.6824	87.3684	58.7895	67	70.1875	27.6737	28.3684	27.6889	27.8188	22.7263	23.1421	22.6611	22.7938
1984	3	8	33.325	22.1	11.225	25.1	32.1455	29.9273	29.5	23.3	25.7789	24.5895	24.5789	86.05	59.8947	65.5	70.2222	27.335	28.6211	27.0667	27.6833	22.525	23.2684	22.3	22.7
1984	3	9	33.7875	22.2	11.5875	25.26	32.5636	29.9333	29.5889	23.4316	25.6111	24.8842	24.5882	85	57.7222	67.4737	69.5294	27.4632	27.9667	28.0263	27.7	22.6158	22.8722	22.8684	22.7059
1984	3	10	33.4222	22.45	10.9722	25.58	32.3	29.7846	29.35	23.54	25.7667	24.9158	24.6941	84.25	59.5294	68.5263	71	27.6	28.5353	28.1684	28.0824	22.685	23.2059	23.0263	22.9471
1984	3	11	33.2333	22.3158	10.9175	25.22	32.2364	29.2	28.9444	23.45	25.72	24.96	24.715	86.35	61.2	72.55	73.4	27.64	28.625	28.785	28.36	22.695	23.28	23.34	23.095
1984	3	12	33.0778	22.05	11.0278	25.055	32.0667	28.65	28.6667	23.27	25.5905	24.9429	24.565	86.1	61.381	72.0476	73	27.3	28.4524	28.5857	28.05	22.515	23.1714	23.2238	22.94
1984	3	13	33.7667	22.1714	11.5952	25.2	32.6167	29.2	29.04	23.4857	26.0762	25.0211	24.7579	86.6667	60.0952	72.4737	72.8421	27.7143	29.2238	28.8579	28.3789	22.7667	23.5905	23.3947	23.1316
1984	3	14	33.4444	22.4	11.0444	25.05	32	29.1818	28.8111	23.51	25.79	24.9	24.73	87.9	61.8	70.55	73.45	27.885	28.885	28.41	28.385	22.85	23.445	23.16	23.15
1984	3	15	33.5333	22.6095	10.9238	25.4381	32.2333	29.2364	29.05	23.7619	25.86	25.2	24.8895	87.0476	61.2	70.7222	73.4444	28.2286	28.925	29.0278	28.7278	23.0762	23.41	23.4778	23.3111
1984	3	16	33.8222	22.2476	11.5746	25.6	32.6167	29.4667	29.28	23.6429	25.9333	25.14	24.87	85.0952	59.0952	71	72.0526	27.8238	28.7762	28.9211	28.5158	22.8143	23.3333	23.4211	23.1842
1984	3	17	33.6944	22.32	11.3744	25.48	32.2182	29.52	29.025	23.68	25.8211	24.8941	24.8059	86.15	60.1053	69.4706	72.1765	28.01	28.7105	28.1824	28.3529	22.935	23.3316	23.0118	23.1235
1984	3	18	33.6222	22.6476	10.9746	25.4571	32.6667	29.34	29.1111	23.5619	25.8381	25.1	24.8222	85.5238	59.4286	69.8889	72.0556	27.7429	28.6238	28.5667	28.3389	22.7714	23.281	23.2389	23.1111
1984	3	19	33.8	22.6762	11.1238	26.0571	33.0333	29.78	29.7444	23.9429	26.019	25.0889	24.9722	84.1905	58.9048	68.6111	70.3889	28.2667	28.881	28.45	28.4167	23.0619	23.4286	23.1722	23.15
1984	3	20	33.4706	22.581	10.8896	25.37	32.2667	29.6	29.0778	23.79	25.9333	25.0105	24.9526	87.65	60.5238	70.9474	73.5263	28.35	28.9571	28.6263	28.7421	23.12	23.481	23.2579	23.3474
1984	3	21	33.0667	22.7143	10.3524	25.3714	32.5167	29.0182	29.16	23.7524	25.61	25.0941	24.8118	87.4762	61	74.1765	74.2353	28.281	28.42	29.1471	28.6	23.0857	23.155	23.5765	23.2706
1984	3	22	33.0118	22.95	10.0618	25.4947	32.6833	29.2909	29.1	23.7	25.67	24.9222	24.7941	87.0556	59.85	72.5556	73.5882	28.1222	28.415	28.7222	28.5118	22.9778	23.115	23.3222	23.2
1984	3	23	33.5765	22.57	11.0065	25.43	32.9667	29.4727	29.34	23.4737	25.91	24.6	24.6944	85.8421	57.95	65.8333	70.1111	27.6158	28.53	27.2333	27.8444	22.6895	23.205	22.3944	22.7889
1984	3	24	33.5294	22.4095	11.1199	25.9714	32.5667	29.2182	29.1889	23.69	25.9333	24.8778	24.7824	83.75	59.7143	70.6111	71.2941	27.78	28.8714	28.3833	28.2588	22.775	23.381	23.0611	23.0294
1984	3	25	34.1111	22.381	11.7302	25.73	32.15	29.15	29.1222	23.8105	25.95	25.16	24.8611	86.3158	60.9	70.7	72.1111	28.2632	29.05	28.91	28.4667	23.0579	23.495	23.405	23.1833
1984	3	26	34.0778	22.7143	11.3635	25.75	32.6667	30.0833	29.8444	23.7895	26.07	24.76	24.9222	86.1579	59.65	65.35	70.6111	28.1842	29.105	27.43	28.3556	23.0368	23.565	22.53	23.1111
1984	3	27	33.7111	22.45	11.2611	26	32.35	29.6727	29.62	23.981	25.98	24.86	24.8737	84.05	60.45	67.1579	70.3684	28.3667	29.06	27.8632	28.3947	23.1381	23.515	22.8053	23.1316
1984	3	28	33.9444	22.5905	11.354	25.6571	32.7333	29.5778	29.4	23.82	25.92	25.0824	24.9529	86.75	58.55	68.4118	71.3529	28.295	28.645	28.3941	28.4588	23.1	23.295	23.0941	23.1706
1984	3	29	34.1882	22.45	11.7382	25.95	32.95	29.76	29.4125	24.01	25.7778	24.8	24.8786	85.3	57.6111	67	70	28.535	28.3	27.7429	28.2214	23.225	23.0889	22.7357	23.0429
1984	3	30	34.2	22.8429	11.3571	25.9238	32.9636	28.96	29.3375	24.0571	26.1368	24.9684	25.0389	85.8571	59.0526	71	71.6667	28.6238	29.1316	28.4789	28.6611	23.2857	23.5526	23.1684	23.2944
1984	3	31	33.9667	23	10.9667	26.27	32.2833	29.4333	29.2778	24.07	26.1048	25.0737	24.9944	83.6	60	69.8947	70.5	28.435	29.2095	28.6684	28.5389	23.165	23.5905	23.2895	23.2167
1984	4	1	33.6111	22.6476	10.9635	25.9579	32.3182	29.74	29.775	24.2526	26.21	25.4316	25.4333	87	61.2	71.6842	74	29.1053	29.68	29.5684	29.75	23.5526	23.83	23.7737	23.8944
1984	4	2	33.6889	22.8095	10.8794	25.63	32.5455	29.1273	29.2889	24.12	26.1158	24.99	25.0316	88.4	60.2105	72.35	72.9474	29.015	29.3053	28.765	28.8737	23.52	23.6632	23.315	23.3947
1984	4	3	33.9059	22.6238	11.2821	25.8	32.5455	30.34	29.8333	24.3368	26.2842	25.4211	25.3	88.7368	62.1579	71.1053	73.3333	29.4368	29.8947	29.3947	29.4111	23.7421	23.9895	23.6895	23.7
1984	4	4	33.9	22.5474	11.3526	25.8	31.9818	29.9455	29.6111	24.13	26.39	25.2632	25.1789	87.25	61.95	69.8947	72.7895	28.94	30.045	28.9842	29.1211	23.445	24.065	23.4684	23.5684
1984	4	5	34.3889	22.97	11.4189	26.15	32.9455	30.2727	30.1111	24.32	26.21	25.3579	25.2316	86.2	58.65	68.6316	70.8947	29.13	29.225	29.0316	28.9737	23.59	23.62	23.5158	23.4789
1984	4	6	34.2235	23.0476	11.1759	26.09	33.0545	29.9455	29.9333	24.41	26.21	25.44	25.36	87.3	60.25	72.55	73.35	29.435	29.41	29.615	29.49	23.75	23.725	23.835	23.77
1984	4	7	34.5059	23.0571	11.4487	26.08	33.6909	31.12	30.6333	24.4	26.27	25.3944	25.3611	87.25	59.65	69.7778	71.8889	29.395	29.455	29.2	29.3278	23.735	23.745	23.6167	23.6833
1984	4	8	33.7778	23.5619	10.2159	26.05	32.9091	30.4182	29.9444	24.56	25.9579	25.3158	25.2737	88.7	59.3158	68.7368	72.1053	29.835	28.8579	28.9	29.1632	23.985	23.4	23.4316	23.6
1984	4	9	34	23.1143	10.8857	26.0105	32.5091	29.42	29.4333	24.2421	26.31	25.3684	25.2947	86.5263	64.05	73.6316	75.0526	29.0421	30.205	29.7053	29.6211	23.5263	24.185	23.8632	23.8421
1984	4	10	33.9667	22.7429	11.2238	25.725	32.5455	30.34	29.8556	24.11	26.4	25.4105	25.2947	87.55	63.4	71.4737	74.4211	28.905	30.285	29.4316	29.5579	23.46	24.22	23.7474	23.8105
1984	4	11	33.7059	23.1238	10.5821	25.9444	32.6	29.8222	29.7	24.4235	26.27	25.3667	25.3625	87.1765	62.5	72.1667	74	29.4118	29.895	29.4556	29.6438	23.7471	24.005	23.7111	23.8312
1984	4	12	33.9889	22.8667	11.1222	25.9684	32.8	30.0667	30	24.2526	26.3	25.3647	25.3375	87.1053	61.35	70.2353	72.875	29.1158	29.74	29.1824	29.3875	23.5895	23.925	23.6	23.725
1984	4	13	33.9412	22.5429	11.3983	26.02	32.5091	30.6	30.425	24.35	25.95	25.2111	25.2111	87.4	59.65	67.0556	71.8889	29.345	28.835	28.4944	29.0556	23.705	23.35	23.1889	23.5167
1984	4	14	34.1444	23.0381	11.1063	26.2105	32.1455	29.78	29.3375	24.2632	26.1	25.1667	25.1176	85.2632	61.45	69.6667	72.6471	28.9421	29.425	28.7778	28.9882	23.4632	23.735	23.3833	23.5
1984	4	15	33.9889	23.1905	10.7984	26.11	31.9273	29.5273	29.5556	24.35	26.14	25.0316	25.1105	86.8	62.15	71.2105	73.1053	29.245	29.58	28.6737	29.0158	23.66	23.82	23.3	23.5053
1984	4	16	34.0222	23	11.0222	26.4	32.0364	30.1273	29.5889	24.4526	26.14	25.0737	25.1667	85	62.2	70.5789	71.8333	29.2368	29.58	28.6474	28.9667	23.6526	23.82	23.2947	23.4833
1984	4	17	34.0222	22.9048	11.1175	26.0526	32.8545	30.26	29.9222	24.2222	26.4737	25.5263	25.3889	86.3889	62.4737	71.9474	73.6111	28.9889	30.2421	29.7526	29.65	23.5111	24.2	23.8632	23.8389
1984	4	18	33.5412	22.9238	10.6174	25.95	32.5818	29.9818	29.7222	24.25	26.27	25.3053	25.2632	87.1	63.05	70.0526	72.6842	29.115	29.94	29.0579	29.2579	23.575	24.01	23.5263	23.6368
1984	4	19	33.6056	22.781	10.8246	26.0421	32.4545	29.6909	29.8222	24.1368	26.45	25.39	25.3474	85.7895	62.2	71.35	72.8947	28.7368	30.195	29.365	29.4474	23.3737	24.15	23.69	23.7421
1984	4	20	33.8235	22.84	10.9835	26.03	32.6727	29.6	29.7111	24.34	26.2	25.4316	25.3105	87.15	61.05	71.8421	73.2632	29.29	29.525	29.5316	29.4421	23.675	23.8	23.7947	23.7421
1984	4	21	34.2	22.7524	11.4476	25.76	32.7091	29.84	29.7333	24.37	26.38	25.1	25.2789	89.35	62.9	68.1579	73.4737	29.545	30.145	28.3632	29.3053	23.835	24.09	23.0737	23.6421
1984	4	22	33.9111	23.0952	10.8159	26.3789	32.3455	29.5273	29.5444	24.4526	26.3889	25.2556	25.3118	85.6316	63.4444	75.2778	74.5882	29.2947	30.25	29.5722	29.5941	23.6789	24.1944	23.8333	23.8412
1984	4	23	33.7111	23.3429	10.3683	26.1895	32.2727	29.9636	29.775	24.4842	26.3	25.51	25.4053	87.1053	63.55	73.05	74.3684	29.5105	30.065	29.84	29.7316	23.8053	24.105	23.935	23.9
1984	4	24	34.0222	23.2333	10.7889	26.0333	32.6909	29.6545	29.725	24.3333	26.3895	25.2316	25.2529	88.1765	63.4211	73.0526	74.875	29.4647	30.2789	29.3053	29.4625	23.7824	24.2421	23.6684	23.7687
1984	4	25	33.7059	22.98	10.7259	25.7778	32.8364	29.63	29.5444	24.1111	26.4737	25.5	25.3235	87.3889	61.6316	73.2778	74.2353	28.8833	30.1684	29.7944	29.5529	23.4389	24.1632	23.9611	23.8235
1984	4	26	33.5125	23.03	10.4825	26.0235	32.2364	29.5455	29.2556	24.3529	26.2526	25.4211	25.3	87.2353	62.9474	73.3684	75.1765	29.3176	29.9579	29.7053	29.6235	23.6706	24.0474	23.9211	23.8706
1984	4	27	33.3176	22.85	10.4676	26.0889	32.3455	29.66	29.8333	24.4333	26.3895	25.3556	25.4235	87.6111	63.0526	72.2778	73.8235	29.4833	30.1842	29.4056	29.6765	23.7778	24.1579	23.75	23.8941
1984	4	28	33.6625	23.18	10.4825	26.1053	32.9273	30.0727	30.1222	24.4211	26.4105	25.5111	25.4722	87.4737	61.4211	72.4444	73.5	29.4632	30.0368	29.7	29.7722	23.7579	24.0789	23.9	23.9222
1984	4	29	33.3529	23.12	10.2329	25.7053	32.56	29.0364	29.3	24.2316	26.35	25.1158	25.2389	88.6316	61.7222	73.6316	74.8333	29.2421	29.9556	29.1947	29.4944	23.6368	24.0389	23.5895	23.7722
1984	4	30	33.375	22.88	10.495	26.0842	32.1636	29.46	29.375	24.3368	26.5263	25.3778	25.3889	86.5789	63.1053	73.0556	74.1667	29.2158	30.5053	29.5722	29.6889	23.6263	24.3263	23.8278	23.8833
1984	5	1	33.3471	23.08	10.2671	26.6111	31.8727	29.3273	29.225	24.6111	26.5368	25.5053	25.55	85.1667	64.8947	74.3684	74.7222	29.5	30.7632	30.0316	30.0667	23.8056	24.5053	24.0632	24.1056
1984	5	2	33.6706	23.15	10.5206	26.4111	32.4909	29.2909	29.2889	24.5	26.3474	25.2421	25.3333	85.6111	61.5263	71.7895	72.8889	29.4056	29.8789	29.1579	29.4056	23.7333	23.9895	23.5842	23.7333
1984	5	3	33.4941	22.95	10.5441	26.6316	31.9818	29.4182	29.4778	24.4947	26.4947	25.3474	25.4526	84.1579	63.3158	74.6316	74.0526	29.2211	30.4211	29.7263	29.8105	23.6368	24.2842	23.8947	23.9368
1984	5	4	32.8706	23.25	9.62059	26.5895	31.2364	28.0545	28.5556	24.6632	26.5368	25.4526	25.5474	85.5263	65.7368	77.7895	76.4737	29.6947	30.8579	30.2526	30.2579	23.9158	24.5368	24.2211	24.2211
1984	5	5	33.7294	23.29	10.4394	26.5158	32.4	27.8727	28.8875	24.5556	26.4111	25.3579	25.4824	86.1667	61.2222	78.7368	75.2941	29.55	29.9667	30.1842	30.0059	23.8333	24.05	24.1789	24.0647
1984	5	6	33.3412	22.92	10.4212	26.2421	32.1273	29.0167	29.2333	24.4737	26.4316	25.5158	25.4737	86.6316	64.3889	75.6316	75.5556	29.4579	30.4667	30.1421	30.0056	23.7842	24.3222	24.1526	24.0667
1984	5	7	33.2111	22.82	10.3911	26.5684	32.2833	29.4182	29.5111	24.72	26.17	25.4444	25.4222	85.1579	62.55	73.9444	74.4118	29.5316	29.725	29.8278	29.7353	23.8211	23.9	23.9944	23.9294
1984	5	8	33.4222	22.981	10.4413	26.86	32.8333	29.0364	29.54	24.68	26.35	25.5333	25.5722	83.7	62.75	76.0556	74.4444	29.55	30.075	30.2278	30.0722	23.83	24.1	24.2167	24.1056
1984	5	9	33.8111	23.1714	10.6397	26.32	33.05	29.9818	29.6222	24.62	26.46	25.53	25.535	87.2	59.65	71.0526	72.3684	29.78	29.81	29.5368	29.7263	23.95	23.96	23.8158	23.9263
1984	5	10	33.3294	23.2667	10.0627	26.83	32.1333	29.08	29.4222	24.6105	26.5053	25.5053	25.5118	82.3158	65.9474	77.5556	75.75	29.2474	30.8421	30.5111	30.2875	23.6526	24.5421	24.3389	24.2375
1984	5	11	34.5667	23.0952	11.4714	26.84	33.6333	29.42	29.8667	24.6632	26.53	26.0947	25.7722	83.7895	58.85	75.3889	72.7059	29.4895	29.84	31.2222	30.3235	23.7947	23.955	24.7444	24.2412
1984	5	12	33.9875	23.4857	10.5018	27.27	32.9833	29.7	29.725	25	26.67	25.5263	25.6895	83.2	61.45	74.8333	73.5556	30.105	30.515	29.9444	30.1111	24.145	24.31	24.0444	24.1111
1984	5	13	33.6	23.4476	10.1524	26.7158	32.85	28.8182	29.45	24.6842	26.49	25.3895	25.5556	84.9474	62.65	74.9444	73.9412	29.6579	30.395	29.8389	30.0294	23.8684	24.285	23.9833	24.0765
1984	5	14	33.3444	23.1143	10.2302	26.41	32.3333	29.7667	29.79	24.41	26.48	25.6105	25.5158	85.05	63.35	72.4737	73.5263	29.2	30.445	30.0105	29.9105	23.61	24.32	24.0842	24.0105
1984	5	15	33.9294	23.2857	10.6437	26.65	32.0667	28.7091	29.2111	24.49	26.5	25.35	25.455	84	64.2	77.5263	75.4211	29.21	30.585	29.9263	29.9053	23.63	24.4	24.0421	24.0368
1984	5	16	33.5882	23.255	10.3332	26.1111	32.6	29.45	29.9222	24.4	26.57	25.56	25.5	87.1111	63.95	75.1	74.8889	29.3778	30.69	30.2	30.0056	23.7222	24.465	24.195	24.0722
1984	5	17	33.3333	23.11	10.2233	26.2737	31.1833	28.9818	29.1375	24.5632	26.2	25.3895	25.3389	87	67.05	76.5	76.9412	29.6421	30.39	29.9778	29.9588	23.8842	24.28	24.0667	24.0412
1984	5	18	33.7889	22.8	10.9889	26.3053	32.3455	29.4182	29.7875	24.51	26.61	25.46	25.52	86.1579	62.7895	74.5789	74.6667	29.4316	30.5368	29.8947	29.8444	23.7421	24.3579	24.0105	23.9722
1984	5	19	33.65	22.9048	10.7452	25.9647	31.9273	28.775	29.0429	24.2778	26.5	25.34	25.3176	87.4706	66.1111	77.4	77.125	29.2882	30.8389	30.04	30.1125	23.6471	24.4833	24.095	24.1187
1984	5	20	33.2706	22.6476	10.623	26.1368	31.7333	28.8909	29.3286	24.3778	26.42	25.4	25.4125	85.6667	67.5263	77.6111	78.4	29.2167	30.8053	30.1722	30.2	23.6167	24.5053	24.2	24.1867
1984	5	21	33.5	22.4667	11.0333	26.0316	32.4167	28.5333	29.3222	24.2421	26.44	25.1053	25.2778	86.5789	64.55	74.6316	75.2778	29.0632	30.555	29.3263	29.6889	23.5316	24.36	23.7211	23.8889
1984	5	22	32.6333	22.7429	9.89048	26.33	30.6909	29	29.3125	24.58	26.3474	25.4	25.4556	86.8	68.5	76.5789	77.3529	29.68	30.7222	30.0316	30.1471	23.89	24.4722	24.0842	24.1588
1984	5	23	33.2111	22.3238	10.8873	26.08	31.8182	29.3667	29.5667	24.18	26.2737	25.46	25.3053	85.75	63.6316	75.45	74.9474	28.835	30.0684	30.04	29.6526	23.405	24.0737	24.08	23.8526
1984	5	24	33.4111	22.619	10.7921	25.8737	31.6167	29.2833	29.4667	24.1789	26.29	25.2316	25.2111	87.2105	64.6	75	75.5	28.9421	30.26	29.5579	29.5444	23.4947	24.15	23.8421	23.7944
1984	5	25	33.4471	22.49	10.9571	26.3684	32.25	27.9667	28.7	24.4	26.6947	25.27	25.5111	85.1053	64.6316	79.7	76.4444	29.1895	31.0421	30.145	30.2111	23.6	24.6421	24.165	24.1889
1984	5	26	33.1556	22.9524	10.2032	26.49	32.3	29.2727	29.3778	24.4	26.73	25.3053	25.4947	84.3	66.3	76.1579	75.8947	29.13	31.34	29.8579	30.1632	23.55	24.79	23.9789	24.1421
1984	5	27	33.7176	22.4952	11.2224	25.8737	32.2	28.9091	29.1111	24.1263	26.5368	25.5579	25.5235	86.5263	63.6316	76.3158	75.9412	28.8316	30.5632	30.2895	30.1118	23.4211	24.3789	24.2211	24.1235
1984	5	28	33.5529	22.6952	10.8577	26.32	32.0167	29.35	29.26	24.33	26.65	25.39	25.46	85.05	66.75	76.6	76.2	29.035	31.21	30.03	30.085	23.535	24.735	24.07	24.12
1984	5	29	32.8222	22.8667	9.95556	26.67	31.9	29.6833	29.67	24.6	26.47	25.18	25.425	84.55	67.6	75	75.7	29.49	30.97	29.485	29.965	23.78	24.61	23.78	24.06
1984	5	30	33.0778	22.7143	10.3635	26.14	31.6667	29.0167	29.22	24.205	26.53	25.36	25.36	85.5	69.75	78.55	78.05	28.88	31.43	30.24	30.18	23.44	24.85	24.195	24.17
1984	5	31	33.2941	22.7238	10.5703	26.42	31.7333	29.0909	29.3111	24.31	26.46	25.6579	25.4526	84.35	66.1	78.2632	76.3158	28.945	30.745	30.7368	30.1105	23.465	24.47	24.4684	24.1263
1984	6	1	33.0875	22.5789	10.5086	26.1889	31.12	28.3	28.425	23.9	26.3667	25.3294	25.1941	83.0556	70.3529	79.0588	78.1875	28.0667	31.1059	30.1824	29.825	22.9556	24.6882	24.1647	23.9625
1984	6	2	33.5333	22.4947	11.0386	25.7222	31.5	29	28.7375	23.9222	26.7222	25.5111	25.3889	86.2222	67.3889	76.0556	76.5556	28.45	31.4	30.1944	30.0111	23.1611	24.8389	24.1444	24.0556
1984	6	3	33.5	22.55	10.95	25.7158	31.9273	29.3455	29	24.1684	26.6737	25.4588	25.4294	88.3684	65.5789	74	75.9412	29.0526	31.0895	29.7882	29.9412	23.5474	24.6474	23.9471	24.0353
1984	6	4	33.1529	22.9	10.2529	26.1263	31.94	28.4545	28.975	24.3579	26.4	25.2947	25.3556	86.6316	65.2941	78.7895	76.7059	29.2842	30.8294	30.0947	30.0824	23.6684	24.5176	24.1211	24.1118
1984	6	5	33.1294	22.85	10.2794	26.1778	31.8545	29.3273	29.2333	24.2	26.6737	25.3053	25.3778	85.1111	66.3158	74.5789	75.2222	28.8167	31.2053	29.6684	29.8056	23.4167	24.7105	23.8737	23.9556
1984	6	6	33.5125	22.8632	10.6493	26.1474	31.6	28.4636	29.1125	24.1579	26.1895	25.1556	25.1722	85.1579	65.7222	77.2778	75.4706	28.7316	30.2944	29.6611	29.6059	23.3474	24.2222	23.9	23.8471
1984	6	7	33.2118	22.8	10.4118	26.1333	31.5091	29.1455	29.275	24.4667	26.5333	25.7882	25.6625	87.4444	65.7778	75.9412	75.5625	29.5333	30.8889	30.7235	30.4187	23.8111	24.5333	24.4765	24.2937
1984	6	8	33.2353	22.64	10.5953	25.8118	32.175	28.68	29	24.2667	26.8824	25.6889	25.7	88	64.2941	78.4444	76.6667	29.1294	31.3353	30.8167	30.56	23.5824	24.7765	24.5389	24.3667
1984	6	9	33.5647	22.86	10.7047	26.3	31.9667	28.6545	28.9111	24.4526	26.9333	25.5667	25.6722	85.3333	67.1111	76.3889	76.8235	29.0722	31.8278	30.3056	30.5235	23.5556	25	24.2278	24.3176
1984	6	10	33.5765	23.17	10.4065	26.3263	32.2545	28.9636	29.3667	24.5842	27.0778	25.4444	25.6889	86.6316	67.6667	77.8333	77.6667	29.6684	32.1667	30.2667	30.7056	23.9	25.2167	24.2556	24.4611
1984	6	11	33.9059	22.93	10.9759	26.5579	32.75	29.5333	29.6889	24.2737	26.8778	25.6842	25.6471	83	62.7778	74.1053	73.5294	28.7474	31.1333	30.3263	30.1471	23.3526	24.6611	24.2579	24.1235
1984	6	12	33.725	23.019	10.706	26.3333	31.5385	29.2182	29.4556	24.62	26.31	25.5158	25.4579	86.7222	64.75	79.3158	76.2353	29.6167	30.315	30.6211	30.1059	23.8556	24.22	24.3947	24.1176
1984	6	13	33.3529	22.8	10.5529	26.08	31.95	28.5455	29.2	24.25	26.32	25.6421	25.3947	86.3	64.6842	79.9444	76.4118	29.045	30.3789	30.8333	29.9706	23.515	24.2526	24.5111	24.0294
1984	6	14	33.2625	22.4476	10.8149	26	32.0909	28.4	29	24.2105	26.61	25.4632	25.4211	86.5789	65.5263	80.6111	76.8824	28.9842	31.1158	30.5944	30.1471	23.4947	24.6684	24.4056	24.1353
1984	6	15	33.3176	22.23	11.0876	25.7778	32.4154	29.4462	29.6111	24.1789	26.4316	25.2737	25.1294	86.5556	63.1111	72.9474	73.0625	28.6278	30.3111	29.4158	29.2187	23.2722	24.2	23.7316	23.6063
1984	6	16	33.7412	22.7238	11.0174	25.96	32.3	29.7818	29.8111	24.2	26.4842	25.54	25.3947	86.65	64.1579	73.7895	74.6842	28.965	30.5158	29.8526	29.7737	23.49	24.3526	23.9474	23.9368
1984	6	17	33.425	22.981	10.444	26.3368	32.6833	29.0909	29.925	24.3158	26.7158	25.7158	25.5667	85.1053	64.4737	77.2105	75.2778	29.0105	31.0263	30.7158	30.1778	23.5316	24.6263	24.4632	24.1667
1984	6	18	33.9059	22.8571	11.0487	26.2632	33.0333	30	30.1444	24.3263	26.6111	25.6737	25.4647	85.5263	63.8889	72.7368	74.5294	29.0842	30.8444	30.1947	29.9412	23.5474	24.5111	24.1789	24.0294
1984	6	19	33.3529	23.0571	10.2958	26.3111	32.575	30.1333	30.0222	24.4706	26.5579	25.835	25.5647	86.2353	66.3684	74.45	75.3529	29.4471	31.0053	30.63	30.1882	23.7529	24.6105	24.41	24.1765
1984	6	20	33.3765	22.9619	10.4146	26.14	32.6	29.7333	30.05	24.5053	26.7333	25.7368	25.6111	87.8947	65.0556	75.8421	75.8889	29.6263	31.1611	30.6211	30.35	23.8895	24.7167	24.4053	24.2667
1984	6	21	33.8235	22.8476	10.9759	26.1111	32.6308	29.3833	29.6556	24.5526	26.66	25.4	25.5056	88.1667	63.55	74.6316	75.0588	29.7611	30.82	29.7842	30.0059	23.9333	24.495	23.9474	24.0529
1984	6	22	33.9	23.03	10.87	26.5684	32.3273	29.2727	29.6375	24.67	26.7737	25.4737	25.6211	85.8947	64.3889	73.8333	74.2353	29.7105	31.0944	29.7	29.9353	23.9053	24.6722	23.8833	24.0176
1984	6	23	33.6	23.0286	10.5714	26.86	31.8667	28.7917	29.08	24.5474	26.7158	25.4421	25.5632	83.3684	66.2105	76.7222	75.5	29.2421	31.2947	30.2167	30.2444	23.6368	24.7737	24.1833	24.2056
1984	6	24	32.75	22.8762	9.87381	26.27	31.3091	28.8545	28.8667	24.2316	26.4353	25.4889	25.3824	85.4211	65.6471	76.8824	75.5882	28.8789	30.6353	30.3647	29.8882	23.4316	24.4	24.2706	24
1984	6	25	33.5059	22.51	10.9959	26.4105	32.3417	29.1273	29.4667	24.4316	26.7444	25.7375	25.6563	85.1053	64.8333	77.375	75.625	29.2579	31.2	30.8062	30.4437	23.6421	24.7111	24.525	24.2938
1984	6	26	33.2353	22.8857	10.3496	26.28	32.35	29.2667	29.75	24.46	26.6947	25.4667	25.5444	86.35	65.6316	75.5556	75.6667	29.41	31.1895	30.0889	30.2222	23.74	24.7316	24.1167	24.1833
1984	6	27	33.6118	22.54	11.0718	26.02	32.6545	30.56	30.4125	24.2105	26.6421	25.5062	25.5429	86.3889	62.4444	70.6875	73.6667	29.0474	30.5833	29.55	29.82	23.5211	24.4	23.825	23.98
1984	6	28	33.1294	23.2421	9.88731	26.5579	32.1833	29.3833	30.0333	24.7684	26.8474	25.4316	25.6778	86.5789	65.7895	74.1579	75	30.0053	31.4632	29.8263	30.3833	24.0632	24.8842	23.9579	24.2722
1984	6	29	33.4824	22.66	10.8224	26.1579	31.8167	29.2833	29.6222	24.5368	26.5684	25.5333	25.5294	87.5789	64.8947	73.4444	74.7059	29.6789	30.7947	29.9389	30.0176	23.9105	24.5105	24.0556	24.0824
1984	6	30	33.4471	22.55	10.8971	26.3263	32.22	27.62	28.7	24.5158	26.3556	25.3059	25.3467	85.7222	65.4118	80.8235	77.0667	29.5368	30.6529	30.3176	30.1133	23.8211	24.4353	24.2412	24.12
1984	7	1	32.7647	22.23	10.5347	26.0105	31.76	29.5636	29.475	24.3579	26.4556	25.4316	25.4222	87.3158	67.4444	74.4737	76.3333	29.3316	30.9	29.8421	30.0222	23.6947	24.5667	23.9947	24.0833
1984	7	2	33.2471	22	11.2471	25.6421	32.8545	29.8273	29.7556	23.8316	26.5368	25.5158	25.3	86.2105	64.6316	73.5263	74.7895	28.2947	30.7632	29.9158	29.6526	23.0895	24.4737	24.0316	23.8684
1984	7	3	33.3529	22.2105	11.1424	26.0105	32.1273	29.5091	29.6222	24.1263	26.5895	25.5158	25.4105	86.0526	63.5789	72.2632	73.8947	28.7526	30.6263	29.7211	29.7053	23.3684	24.4053	23.9368	23.9
1984	7	4	33.4118	22.64	10.7718	26.0842	32.2182	28.92	29.0625	24.3368	26.5	24.8737	25.2389	86.6316	67.1667	75.9444	76.7059	29.2158	30.9278	28.9389	29.7	23.6263	24.55	23.4444	23.8882
1984	7	5	33.1765	22.1368	11.0396	25.8842	31.7636	28.86	28.8625	24.1474	26.5579	25.1556	25.3333	87	65.7895	75.1765	76.4706	28.8947	30.9	29.4294	29.8941	23.4579	24.5895	23.7412	24.0059
1984	7	6	33.3647	22.19	11.1747	26.0947	32.6	30.12	29.725	24.1684	26.2526	25.3111	25.2167	85.7895	61.0526	71.5556	73.2778	28.8105	29.6263	29.3056	29.2833	23.3947	23.8684	23.6667	23.6611
1984	7	7	33.3765	22.37	11.0065	26.1	31.8909	29.5273	29.3889	24.2316	26.0842	24.8667	25.0222	85.8947	63.1579	73.8333	74.2778	28.9579	29.5895	28.7333	29.0222	23.4842	23.8579	23.3333	23.5167
1984	7	8	33.0941	22.5263	10.5678	26.0211	31.7636	29	28.9889	24.1684	26.3158	25.2444	25.2611	86.1053	65	76.7222	75.8333	28.8211	30.3789	29.8111	29.7222	23.4263	24.2737	23.9667	23.9222
1984	7	9	33.675	22.27	11.405	25.7368	32.5636	28.74	28.825	24.0526	26.5684	25.3889	25.3389	87.1053	63.0526	76.0556	75.7778	28.7421	30.5158	29.9889	29.7889	23.3579	24.3526	24.0556	23.95
1984	7	10	33.325	22.67	10.655	26.5053	32.8364	29.8	29.9625	24.4421	26.5529	25.4	25.3533	84.6842	61.8824	71.8125	72.6	29.1947	30.4118	29.6312	29.5067	23.6105	24.3118	23.8562	23.7867
1984	7	11	33.4235	22.63	10.7935	26.2632	32.1636	29.5273	29.3	24.3263	26.3474	25.6421	25.4	85.4737	63.5	76.8421	75.8824	29.0368	30.3056	30.5368	29.9059	23.5474	24.2333	24.3684	24.0118
1984	7	12	33.6235	22.1524	11.4711	26.15	32.8364	29.02	29.2875	24.32	26.4632	25.4632	25.3833	86.35	62.1053	77.5263	75.5	29.125	30.2105	30.2737	29.8278	23.58	24.1947	24.2158	23.9667
1984	7	13	33.8118	22.1333	11.6784	26.06	32.5636	29.625	29.5714	24.16	26.35	25.6118	25.4176	85.8	62.4	73.9412	75.5294	28.79	30.06	30.1412	29.8882	23.395	24.09	24.1588	24.0059
1984	7	14	33.6	22.4571	11.1429	26.2211	31.76	28.92	29.2857	24.3579	26.6	25.1474	25.4059	86.1053	65.2353	72.8421	75.1875	29.1737	30.9176	29.0895	29.875	23.6	24.5647	23.5421	23.9937
1984	7	15	33.5059	22.3143	11.1916	26.04	31.6364	28.4727	28.5667	24.14	26.5412	25.24	25.2941	85.7	65.4706	75.1	75.1765	28.745	30.8941	29.535	29.7059	23.37	24.5529	23.785	23.8941
1984	7	16	33.3294	21.9	11.4294	25.68	31.6545	29.1455	29.1778	23.91	26.5368	25.14	25.2	86.4	65.6842	77.35	76.1579	28.445	30.8421	29.665	29.6368	23.195	24.5368	23.88	23.8579
1984	7	17	33.0706	21.9143	11.1563	25.5	31.3636	29.38	29.0222	23.94	26.4211	25.5684	25.3167	87.85	68.4737	75.8947	77.7778	28.64	31.0474	30.2421	30.05	23.295	24.6368	24.2	24.0833
1984	7	18	33.2824	22.2556	11.0268	26	32.06	29.8909	29.4375	24.22	26.4778	25.47	25.3611	86.55	65.0556	72.45	74.5	29.005	30.65	29.71	29.6889	23.505	24.4167	23.905	23.9056
1984	7	19	34.075	22.1619	11.9131	25.8333	32.525	29.9818	29.4444	24.1053	26.4737	25.56	25.3944	87.1667	62.4211	72.2	73.8889	28.9389	30.3105	29.81	29.6722	23.4833	24.2211	23.95	23.8833
1984	7	20	33.4824	22.5429	10.9395	26.0105	32.2727	28.75	28.975	24.1579	26.4556	25.4875	25.4429	85.9474	63.5556	77.5625	75.7857	28.8105	30.4	30.2875	30	23.3947	24.2833	24.2313	24.0714
1984	7	21	33.2118	22.3524	10.8594	26.36	31.7636	28.22	28.9	24.3	26.6632	25.1444	25.3824	84.5	66.3158	77.0556	76.1765	28.915	31.1579	29.6056	29.9353	23.475	24.6947	23.8444	24.0294
1984	7	22	33.1	22.181	10.919	25.5	31.6727	27.94	28.5556	24.03	26.0444	25.1778	25.1235	88.6	66.1667	78.9444	78.2353	28.88	29.9444	29.8944	29.6706	23.44	24.0222	24.0278	23.8882
1984	7	23	33.7625	22.38	11.3825	25.7263	32.4182	29.06	29.1125	24.1684	26.3263	25.3789	25.4294	88.1053	61.8421	76.5789	76.4118	29.0421	29.9211	30.0053	30.0118	23.5368	24.0105	24.0684	24.0824
1984	7	24	33.425	22.219	11.206	25.81	33.26	30.24	30.025	24.14	26.1625	25.4	25.1733	87.25	59.125	71.5	71.0667	28.945	29.225	29.4667	28.94	23.46	23.5188	23.7333	23.42
1984	7	25	33.7176	22.29	11.4276	26.4	32.1273	29.64	29.5	24.42	26.4111	25.4	25.4471	85.25	64.3333	74.8947	73.7647	29.21	30.3944	29.8421	29.8	23.62	24.25	23.9474	23.9059
1984	7	26	33.3412	22.3429	10.9983	26.02	32.1818	28.8727	29.2333	24.26	26.4222	25.3263	25.4294	86.8	64.1176	75.5789	75.8125	29.085	30.4176	29.8579	30.05	23.56	24.2882	23.9158	24.0875
1984	7	27	33.5882	22.2762	11.312	25.72	32.4182	29.3091	29.2111	24.22	26.3294	25.2	25.1882	88.5	64.2353	76.1579	75.5882	29.22	30.3176	29.6053	29.5294	23.615	24.2235	23.8316	23.7941
1984	7	28	33.075	22.3714	10.7036	25.7	32.2909	29.0182	29.3333	24.15	26.3579	25.3789	25.2611	88.1	63.8421	77.8947	76.5556	29.005	30.3	30.1895	29.7889	23.52	24.2105	24.1684	23.9444
1984	7	29	33.2588	22.181	11.0779	25.94	32.7091	29.3455	29.5556	24.12	26.1789	25.1789	25.1	86.4	60.7895	75.8947	73.6111	28.79	29.4421	29.5526	29.1	23.38	23.7211	23.8211	23.5556
1984	7	30	33.6941	22.0571	11.637	25.96	32.2545	29.02	29.2625	24.24	26.4778	25.5333	25.3556	86.8	64.6667	75.1765	75.2941	29.05	30.6222	30.0941	29.7294	23.525	24.4222	24.1176	23.9176
1984	7	31	33.4875	22.3143	11.1732	25.4737	32.2444	28.9636	29.3857	24.1368	26.3625	25.3474	25.2467	89.5263	62.625	75.4737	75.5333	29.1789	30.1187	29.7842	29.5867	23.6053	24.1375	23.9526	23.8333
1984	8	1	33.0941	22.04	11.0541	26.3053	31.5846	28.8	29.3909	24.4	26.3263	25.1895	25.1875	85.6667	65.6842	76.7368	73.8125	29.2444	30.4368	29.6526	29.3375	23.6222	24.3053	23.8895	23.6937
1984	8	2	33.0941	22.3143	10.7798	26.4095	31.6769	28.56	29.1273	24.5	26.4421	25.25	25.3684	86	65	76.25	75.6667	29.48	30.6444	29.75	29.9778	23.765	24.4222	23.945	24.0278
1984	8	3	33.4125	22.38	11.0325	26.39	32.0308	28.7571	29.2182	24.4632	26.4667	25.2778	25.4938	85.3889	64.5882	76.8333	75.1765	29.3895	30.8706	29.8833	29.9353	23.7211	24.5529	23.9722	24.0235
1984	8	4	33.5125	22.21	11.3025	26.12	32.4308	29.3385	29.6273	24.7222	26.6118	25.0706	25.4857	88.5882	64.1765	76.6471	75.7333	30.1778	30.8882	29.4353	30.1267	24.1722	24.5529	23.7588	24.12
1984	8	5	33.6625	22.33	11.3325	26.37	32.7	28.9	29.5111	24.2526	26.6824	25.2842	25.3647	84.6316	63.3529	78.0526	74.6471	28.8737	30.8647	30.0421	29.7882	23.4263	24.5294	24.0789	23.9471
1984	8	6	33.2375	22.2	11.0375	26.25	32.25	28.8615	29.18	24.3158	26.7294	25.4737	25.5059	85	63.7647	78.7368	75.1765	29.0263	31.0588	30.4737	30.1	23.5316	24.6471	24.3421	24.1235
1984	8	7	33.25	22.3	10.95	26.8	31.7692	29.0571	29.0455	24.7158	26.4111	25.1556	25.3529	84.4737	65.7647	76.1667	75.5	29.6947	30.6941	29.5389	29.775	23.8895	24.4294	23.8056	23.9312
1984	8	8	33.2875	22.37	10.9175	26.75	32.2833	29.4308	29.45	24.6316	26.7375	25.4947	25.5375	84.2632	65.25	75.8421	74.625	29.4947	31.2437	30.1737	30.1062	23.7947	24.7625	24.1737	24.1312
1984	8	9	33.325	22.47	10.855	26.25	31.7231	28.3077	28.8909	24.3684	26.8333	25.4105	25.5333	85	68.9444	81.1579	78.1667	29.1421	31.8722	30.5579	30.4889	23.5632	25.0667	24.3579	24.3111
1984	8	10	33.1125	22.19	10.9225	26.19	32.0167	28.7385	29.2778	24.4632	26.4118	25.2	25.2647	87	65.125	78.7368	76.3125	29.4737	30.8188	29.9684	29.8313	23.7842	24.525	24.0263	23.9938
1984	8	11	33.15	21.91	11.24	26.36	31.8833	28.5167	29.1333	24.2526	26.4875	25.4333	25.2867	84.8421	67	81.2778	77.0714	28.8579	31.3	30.6611	30.0857	23.4263	24.72	24.4333	24.0786
1984	8	12	33.45	22.27	11.18	26.3684	32.0667	29.0333	29.5222	24.6632	26.5647	25.5412	25.5267	87.3158	64.875	77.5294	75.6429	29.8947	30.9437	30.3765	30.2571	23.9789	24.5937	24.2529	24.1929
1984	8	13	33.6706	22.17	11.5006	26.2947	31.8143	29.3	29.3364	24.3579	26.5222	25.0333	25.3375	84.7222	65.8333	76.8333	74.9375	28.9444	30.8944	29.4278	29.7562	23.4611	24.5778	23.7111	23.9062
1984	8	14	33.0353	22.3619	10.6734	26.29	31.8	29.2769	29.2091	24.55	26.7	25.19	25.4	85.3158	69.3889	76.5	76.2222	29.1263	31.6833	29.675	30.0778	23.5737	24.9889	23.895	24.0944
1984	8	15	33.0706	22.1619	10.9087	25.7714	32	28.2364	28.6444	24.25	26.4235	25.0778	25.1312	88.4	67	79.7222	78.5625	29.245	30.8294	29.85	29.7812	23.65	24.5118	23.9667	23.9375
1984	8	16	33.1059	21.9143	11.1916	26.2	32.3455	29.0333	29.3667	24.37	26.5444	25.2	25.3556	85.5789	68	80.55	77.5882	29.0263	31.6647	30.135	30.2294	23.5211	24.9529	24.155	24.1882
1984	8	17	33.3176	22.0476	11.27	26.09	32.2308	29.6769	29.71	24.31	26.8889	25.3474	25.5333	86.55	66.7778	76.5789	76.1111	29.145	31.7722	29.9789	30.2833	23.605	25.0444	24.0789	24.2333
1984	8	18	32.9412	22.3143	10.6269	26.2667	32.2	27.95	28.7556	24.63	26.7333	24.8222	25.3765	87.05	66.5556	79.1667	77.4706	29.77	31.4278	29.2944	30.1294	23.945	24.85	23.6667	24.1294
1984	8	19	32.9529	22.019	10.9339	25.81	32.0154	29	29.1111	24.08	26.9368	25.5158	25.4889	86.9	67.1579	77.3158	76.9444	28.78	31.9053	30.4158	30.3056	23.365	25.0947	24.3053	24.2222
1984	8	20	33.3294	22.1619	11.1675	26.2286	32.1385	28.4923	29.0182	24.37	26.56	25.2316	25.3263	85.3	68.1	80.2632	77.8947	29.14	31.25	30.1842	30.0947	23.585	24.74	24.1579	24.0947
1984	8	21	33.0625	22.1048	10.9577	25.6571	31.7667	28.9857	28.84	24.26	26.5579	25.42	25.4579	88.9	65.8889	78.3684	77	29.32	30.9722	30.3421	30.3176	23.695	24.6	24.2421	24.2235
1984	8	22	33.3059	21.9905	11.3154	25.89	31.6923	28.6667	28.65	24.34	26.6947	25.3789	25.4556	88.15	68.4211	78.4211	78.1667	29.4	31.5526	30.2263	30.3556	23.73	24.9053	24.2	24.2667
1984	8	23	33.6941	22.381	11.3132	26.2667	33.0154	28.9	29.33	24.34	26.9263	25.5368	25.5944	85.7	65.8947	80.1579	77.2778	29.11	31.7053	30.7316	30.5389	23.565	24.9947	24.4632	24.3333
1984	8	24	32.8588	22.0952	10.7636	26.23	31.7385	27.8667	28.725	24.0111	26.7053	24.6824	25.2187	84.7778	68.7895	81.7059	78.0625	28.45	31.6316	29.3059	29.9063	23.1778	24.9474	23.6941	24.0125
1984	8	25	33.1176	22.2571	10.8605	25.95	32.6923	29.4167	29.3778	24.0211	26.68	25.39	25.3632	85.8947	66.1	77.25	76.8421	28.5842	31.235	30.135	30.0368	23.2789	24.755	24.14	24.1053
1984	8	26	33.2118	22.2857	10.9261	26.1143	32.1167	28.5538	28.99	24.29	26.84	25.2632	25.4684	86.1	68.3158	78.4211	77.7778	29.05	31.7684	30	30.2944	23.55	25.0316	24.0789	24.2333
1984	8	27	33.9118	22.2476	11.6641	26.0286	32.3	28.6	29.03	24.3684	26.7368	25.2667	25.4444	87.2105	66.9474	79.8889	78.2222	29.3	31.4211	30.2056	30.3	23.6947	24.8474	24.1833	24.2389
1984	8	28	33.1765	22.0667	11.1098	25.9158	32.3091	27.7714	28.6444	24.0632	26.9222	25.11	25.4278	85.8947	65.8824	78.2	76	28.6947	31.6471	29.69	30.0706	23.3211	24.9706	23.9	24.0941
1984	8	29	33.6125	21.8095	11.803	25.87	31.8462	28.8333	28.6889	23.98	26.74	25.2632	25.3474	85.9	69.1	77.2778	77.6111	28.46	31.675	29.8667	30.0889	23.205	24.97	23.9611	24.0889
1984	8	30	33.275	21.8381	11.4369	26.3524	31.6	28.3333	28.45	24.23	26.76	25.2111	25.3722	84.85	70.25	80.6667	78.7222	28.825	31.9	30.2278	30.2556	23.39	25.1	24.2056	24.1944
1984	8	31	33.1059	22	11.1059	25.65	31.8	28.3846	28.66	24.0421	26.4889	25.1263	25.1647	87.4737	67.5556	80.4211	78.7647	28.7789	31.0222	29.9947	29.8471	23.3632	24.6389	24.0526	23.9588
1984	9	1	32.7875	22.1111	10.6764	25.8889	30.56	28.5	28.2	24.0889	26.6824	25.6778	25.4353	86.1667	71.25	79.6111	79.75	28.7167	31.7125	30.8833	30.45	23.3611	24.9812	24.5556	24.3063
1984	9	2	33.0875	22.2947	10.7928	25.8316	31.6667	28.3	28.3545	24.0947	26.4632	24.8737	25.1421	86.8421	64.9474	77.4211	76.4211	28.7895	30.6368	29.2105	29.5526	23.3895	24.3895	23.6158	23.7895
1984	9	3	33.45	22.1579	11.2921	25.9368	31.15	27.05	27.6455	24.0421	26.8	24.9158	25.2444	85.5789	70.4444	80.6316	78.9444	28.5895	32.0444	29.5947	30.0389	23.2789	25.1667	23.8316	24.0778
1984	9	4	32.825	22.1053	10.7197	25.5684	31.5833	28.3333	28.3727	23.6632	26.1789	25.1474	24.9947	85.6316	64.5263	79.0526	76.2632	27.9421	30.0105	29.8526	29.2789	22.8737	24.0737	23.9684	23.6368
1984	9	5	33.4	22.21	11.19	25.9412	32.3818	28.5167	28.7111	24.2588	26.4333	25.0105	25.2647	87.3529	64.4444	78.1579	76.5882	29.1118	30.5056	29.4947	29.7412	23.5706	24.3389	23.7895	23.9176
1984	9	6	33.6875	22.0778	11.6097	25.4421	32.3333	28.8833	28.8364	23.7579	26.6	25.3684	25.2526	87.1579	64.4211	76.8421	76.0526	28.2474	30.8105	30.0053	29.6947	23.0737	24.5	24.0737	23.8842
1984	9	7	33.4267	22.3053	11.1214	26.3158	32	28.6	28.8222	24.2316	26.6235	24.8222	25.2059	84.4737	67	76.2222	76.1176	28.7895	31.1647	28.9833	29.6412	23.4	24.7294	23.4944	23.8765
1984	9	8	33.025	22.2421	10.7829	25.9789	31.9333	28.5636	28.8	24.2632	26.7158	25.2	25.3947	87.1579	67.7368	77.3889	77.4444	29.1105	31.5526	29.6833	30.1333	23.5632	24.8947	23.8778	24.1222
1984	9	9	33.8625	22.2421	11.6204	26.2889	32.8	28.0545	28.87	24.3667	26.6842	25.3474	25.45	85.5	63.6316	80.8889	76.6471	29.1444	30.9158	30.4056	30.1235	23.5944	24.5737	24.2944	24.1294
1984	9	10	33.275	22.3579	10.9171	26.1222	31.5833	28.0923	28.43	24.1333	26.7789	25.1789	25.3667	85.1111	67.5556	80.5789	78.0588	28.6833	31.5667	30.0947	30.1706	23.3222	24.9389	24.1263	24.1529
1984	9	11	32.9714	22	10.9714	25.7895	32.0833	29.1333	28.9455	24.0158	26.3789	25.1	25.1667	86.4737	66.4211	77.7222	76.8889	28.6158	30.6632	29.6889	29.6833	23.3	24.4421	23.9	23.8833
1984	9	12	33.5467	22.1158	11.4309	25.9158	31.95	28.1273	28.6091	24.0632	26.6421	25.1158	25.2737	86.1053	66.1053	80.8333	77.7778	28.6842	31.0947	29.9833	29.9167	23.3053	24.6579	24.0778	24.0167
1984	9	13	33.1867	22.3053	10.8814	25.9333	32.25	28.5273	28.7455	24.1889	26.7579	25.3263	25.4389	86.8889	66	79	77.2353	28.9389	31.3737	30.1278	30.1	23.4722	24.8263	24.15	24.1235
1984	9	14	33.3467	22.2211	11.1256	25.5579	31.5167	27.4182	27.9455	23.8526	26.3889	25.2947	25.1611	87.1053	65.5	81.5	78	28.3947	30.5167	30.3056	29.7118	23.1474	24.35	24.25	23.8882
1984	9	15	33.15	22.1667	10.9833	26.1778	31.1167	27.8909	28.19	24.0444	26.2842	25.0333	25.0882	84.1667	66.8947	79.8889	76.9412	28.3944	30.5579	29.8167	29.5	23.1667	24.3579	23.9611	23.7824
1984	9	16	32.675	22.0778	10.5972	25.4111	31.4364	28.6545	28.82	23.7333	26.5667	24.6222	24.9722	87.0556	68.3333	77.2222	77.4444	28.1722	31.2944	28.7111	29.4056	23.0167	24.7778	23.3444	23.7278
1984	9	17	33.0875	21.9263	11.1612	25.5778	31.8333	28.5833	28.74	23.8	26.5444	25.0842	25.1706	86.5	65.6667	79.5263	77.5294	28.2278	30.8667	29.8316	29.7471	23.0444	24.5333	23.9737	23.9176
1984	9	18	33.36	22.1158	11.2442	25.5158	31.9333	28.6667	28.7273	23.8632	26.8	25.4947	25.3947	87.1053	66.8421	77.9474	77.3684	28.4211	31.5105	30.3947	30.1105	23.1737	24.8737	24.2842	24.1158
1984	9	19	33.625	22.2211	11.4039	25.7444	32.2167	28.25	28.7818	24.0333	26.8889	24.8632	25.3529	87	65.2222	78.4737	76.7647	28.7222	31.5333	29.3105	30.0176	23.35	24.9056	23.6842	24.0765
1984	9	20	33.0133	21.8316	11.1818	25.4889	30.9667	27.1167	27.98	23.7333	26.3368	24.8842	24.9722	86.9444	69.3684	82.7368	79.4444	28.1667	30.9211	29.8	29.5833	23.0333	24.5684	23.9526	23.8167
1984	9	21	32.625	22.2235	10.4015	25.7	31.0545	28.5091	28.75	23.9375	26.4222	25.1444	25.25	86.6875	67.6111	78.3333	77.1875	28.4875	30.9	29.8333	29.8437	23.2125	24.5722	23.9778	23.9688
1984	9	22	32.8133	22.2526	10.5607	25.6333	31.15	26.8	27.44	24.1444	26.4111	24.9789	25.1529	88.3889	68.9444	83.6316	80.3529	29.0611	31.0444	30.1053	30.0353	23.5333	24.6333	24.0947	24.0765
1984	9	23	32.5875	22.14	10.4475	25.9	31.3833	27.4462	28.07	24.2667	26.3263	24.8211	25.1667	87.4444	66.4444	78.8421	77.5294	29.1556	30.5222	29.2263	29.6118	23.5889	24.3667	23.6421	23.8412
1984	9	24	32.32	22.2	10.12	25.4444	31.1333	27.3091	27.76	24.0222	26.2211	24.5556	24.9389	88.9444	66.7895	80.3889	78.7778	28.9	30.4053	28.9222	29.4222	23.4389	24.3	23.4333	23.7333
1984	9	25	32.7467	21.9889	10.7578	25.6444	30.8333	28.0333	28.49	24.0444	26.3895	24.9333	25.0824	87.6667	69.5789	79.9444	78.9412	28.7944	31.0789	29.6	29.7412	23.3833	24.6474	23.8556	23.9235
1984	9	26	32.725	21.9158	10.8092	25.0444	31.1	27.55	27.79	23.7333	26.3895	25.1684	25.0667	89.8889	69	85.1053	81.4118	28.4611	31.1556	30.5895	30.0412	23.1944	24.7	24.3789	24.0706
1984	9	27	32.8875	21.6842	11.2033	25.0737	31.05	28.1077	28.0818	23.7263	26.5053	25.0737	25.0947	89.5263	68.1111	81.2632	79.3333	28.4526	31.0667	30.0158	29.7111	23.1895	24.6556	24.0842	23.8889
1984	9	28	32.5467	21.8737	10.673	25.3789	31.4	27.5333	28.0455	23.9789	26.5474	24.7579	25.0895	89.1579	69.7368	81.4211	79.9474	28.8263	31.4263	29.4526	29.9	23.4105	24.8211	23.7579	23.9895
1984	9	29	32.6	22.21	10.39	25.6105	30.5833	27.8167	27.9182	24.0211	26.2632	25.1368	25.1474	87.8421	69.8421	81.2632	79.5263	28.7632	30.8579	30.1211	29.9105	23.3632	24.5421	24.1421	24.0211
1984	9	30	33.075	22.06	11.015	25.3333	31.4333	28.4667	28.43	23.7556	26.2	25.1789	25.0944	87.9444	67.4211	79.2105	78.2778	28.2889	30.4421	29.9737	29.6333	23.0833	24.2947	24.0368	23.8611
1984	10	1	33.1714	21.9412	11.2303	25.7125	31.68	27.84	28.5111	23.925	26.7	24.975	25.2063	86.375	67.25	81.625	78.5625	28.5	31.4125	29.85	29.9187	23.2125	24.8438	23.9938	24.0313
1984	10	2	33.0286	21.9529	11.0756	25.1625	31.6	27.3778	27.6	23.6125	26.525	24.8067	25.02	87.9375	65.9375	80.5333	78.4667	28.0563	30.8688	29.3867	29.5	22.9563	24.5625	23.7333	23.8133
1984	10	3	32.6429	21.8353	10.8076	25.7467	30.86	27.44	27.8222	23.9333	26.35	24.775	25.0267	86.3333	67.875	79.3125	77.8	28.4333	30.8188	29.2312	29.5067	23.1933	24.5375	23.65	23.78
1984	10	4	33	21.725	11.275	25.4625	31.66	27.38	28.0111	23.7375	26.575	25.1125	25.1375	86.8125	66.875	81.1875	78.4375	28.1563	31.1562	30.0875	29.8187	23.025	24.6938	24.0938	23.9437
1984	10	5	32.1857	21.9176	10.2681	25.24	31.32	28.32	28.2	23.8133	26.5733	25.35	23.62	88.2143	68.1333	82.25	79.7143	28.5133	31.2733	30.575	30.1071	23.2267	24.7533	24.3688	24.1286
1984	10	6	32.8	21.6353	11.1647	25.3867	30.74	27.62	27.8667	23.88	26.6625	25.0125	25.14	88.4667	70.5625	80.25	80.4	28.6	31.7312	29.7687	30.06	23.28	24.9937	23.9312	24.0733
1984	10	7	32.7	22.0706	10.6294	25.4933	31.68	28.68	28.6778	24	26.2375	25.4125	25.2467	88.4	66.6875	78.8125	77.9333	28.7933	30.4375	30.3875	29.94	23.3933	24.3313	24.2937	24.0267
1984	10	8	32.7571	22.1176	10.6395	25.7867	31.84	28.6889	28.9125	24.0133	26.2375	24.9733	25.0429	86.6667	65.3125	78	76.2857	28.6467	30.2625	29.4467	29.3429	23.32	24.2125	23.7733	23.7071
1984	10	9	32.8571	22.0625	10.7946	25.85	31.12	27	27.9222	23.9125	26.2	24.6375	24.925	85.625	70.4375	84.5625	80.0625	28.3438	30.775	29.4875	29.5312	23.125	24.5	23.7938	23.8062
1984	10	10	32.4462	21.7	10.7462	25.1125	31	27.58	28.1111	23.6125	26.7	25.125	25.1312	88.4375	70.8125	82.9375	80.625	28.1312	31.85	30.2312	30.075	23	25.0812	24.2	24.1
1984	10	11	32.4571	21.7875	10.6696	25.675	31.24	27.52	28.2778	24.0375	26.775	25.05	25.2875	87.4375	69.6875	82.6875	79.875	28.7812	31.8938	30.1375	30.2688	23.375	25.0938	24.1375	24.2
1984	10	12	32.2857	21.7125	10.5732	25.55	31.1111	28	28.325	23.9125	26.64	25.175	25.24	87.5625	72.2	80.25	80.1333	28.5688	31.9067	30.0687	30.2067	23.2625	25.0933	24.1063	24.1533
1984	10	13	32.6143	21.7125	10.9018	25.4875	31.28	27.66	28.1111	23.85	26.4125	25.275	25.1687	87.4375	68.625	83.0625	79.6875	28.4437	31.0375	30.5437	29.9938	23.2	24.6375	24.3812	24.0875
1984	10	14	32.7692	22.1067	10.6626	25.68	30.54	27.44	28.2111	24.0933	26.3625	24.5875	25.0333	87.9333	69.625	79.5625	79.2667	28.92	31.0188	28.9	29.6267	23.48	24.625	23.4313	23.8533
1984	10	15	33.3286	21.4875	11.8411	25.56	31.32	27.78	28.075	23.68	26.5625	25.025	25.0867	85.5333	67.6875	81.4375	78.2	27.9067	31.2125	29.9125	29.6267	22.8867	24.7125	24.025	23.8467
1984	10	16	31.8714	21.9059	9.96555	25.6	30.92	28.04	28.3111	23.9067	26.225	25.2125	25.0867	87.2667	69.5	80.5	78.6667	28.52	30.7375	30.1187	29.6933	23.24	24.4875	24.1312	23.8933
1984	10	17	32.4133	21.4875	10.9258	25.4375	31.4909	28.3273	28.47	23.9875	26.6118	25.0588	25.225	88.875	68.0588	79.0588	78.625	28.8187	31.3471	29.7118	29.9688	23.4062	24.8118	23.9059	24.0437
1984	10	18	32.2267	21.6824	10.5443	25.3067	31.2909	28.1818	28.5778	23.68	26.1	24.8	24.9	87.6667	68.9375	79	78.0714	28.14	30.4812	29.2176	29.3071	23.0133	24.3375	23.6176	23.6714
1984	10	19	32.4467	21.5889	10.8578	25.4375	31.3818	28.5091	28.49	23.8625	26.2	24.9176	24.9875	87.875	66.2353	79.0588	77.9375	28.525	30.3118	29.4706	29.4625	23.2375	24.2529	23.7765	23.7625
1984	10	20	32.5467	21.6667	10.88	25.3176	31.4909	28.32	28.4222	23.6471	26.3059	24.775	24.8812	87.1765	69.8235	79.6875	78.9375	28.0529	30.9706	29.2375	29.375	22.9647	24.6	23.625	23.7063
1984	10	21	32.44	21.6	10.84	24.7882	30.6909	28.1091	27.95	23.5647	26.4588	25.1765	25.0824	90.5882	70.6471	81.5294	80.9412	28.2353	31.3588	30.2176	29.9353	23.0647	24.8059	24.2118	24.0176
1984	10	22	32.6571	21.7222	10.9349	25.3294	31.1455	28.1818	28.13	23.9529	26.3176	24.8941	25.0412	89.3529	68.1176	78.9412	78.8235	28.7882	30.7941	29.3882	29.6647	23.3824	24.5176	23.7353	23.8941
1984	10	23	32.4	21.6111	10.7889	25.15	31.6909	28.4	28.38	23.7	26.5059	25.2824	25.1562	88.6875	67	81.0588	78.9375	28.2875	31.0059	30.3706	29.8688	23.0938	24.6412	24.2941	24
1984	10	24	32.7867	21.8111	10.9756	25.5059	31.4909	28.4	28.3	23.8706	26.2	25.05	25.04	87.3529	66.1875	79.875	77.8	28.4588	30.3125	29.8	29.5133	23.2	24.25	23.9625	23.82
1984	10	25	32.4	22.0222	10.3778	25.6625	30.6364	27.3273	27.68	24.0375	26.3882	24.8235	25.075	87.5	72.1176	83.4706	81.125	28.7688	31.4118	29.7471	29.9562	23.3813	24.8412	23.9353	24.0375
1984	10	26	32.4267	21.9222	10.5044	25.0824	31.5455	28.34	28.4333	23.7375	26.6118	25.1875	25.1267	90.1875	69.1176	79.875	79.2	28.5188	31.4941	30.025	29.8867	23.2188	24.8941	24.1	23.98
1984	10	27	32.6933	22.0588	10.6345	25.5529	31.0364	27.6182	28.36	23.9882	26.4941	24.9294	25.1294	88	68.4706	81	79.1765	28.7412	31.2353	29.7	29.8765	23.3647	24.7294	23.8824	24
1984	10	28	32.5067	21.8353	10.6714	25.6125	30.7273	27.9273	28.22	24.24	26.6235	25.2235	25.3733	88.2	70.5882	80.1765	80.0667	29.2667	31.6118	30.1353	30.4133	23.6533	24.9588	24.1471	24.3
1984	10	29	32.6533	22.0778	10.5756	25.3375	30.9818	28.2182	28.2	23.8625	26.6941	25.0353	25.1813	88.625	68.8235	78.3529	78.5625	28.5813	31.5706	29.6235	29.9	23.2688	24.9412	23.8588	24
1984	10	30	32.56	21.5294	11.0306	25.6933	30.44	27.58	27.9889	24.08	26.1875	24.975	25.0933	87.6667	67	78.8125	78	28.86	30.3375	29.5125	29.6267	23.4333	24.2563	23.7938	23.8733
1984	10	31	32.5333	21.9765	10.5569	25.85	31.42	28.36	28.5889	24.0125	26.175	24.975	25.0563	86.25	64.9375	77.3125	76	28.6	30.125	29.3875	29.375	23.275	24.1125	23.7188	23.7062
1984	11	1	32.6933	22.0353	10.658	25.7059	31.6909	27.3583	28.15	24.0533	26.3	24.8562	25.0467	87.5333	66.4667	80.875	78.2857	28.8467	30.9733	29.5312	29.8929	23.4	24.62	23.8125	24.0214
1984	11	2	32.7067	21.5059	11.2008	25.6471	31.1333	27.8167	28.3182	23.8625	26.2412	24.45	24.8625	86.4375	66.5625	77.3125	76.0667	28.3625	30.7438	28.4562	29.1133	23.1188	24.475	23.1437	23.5333
1984	11	3	32.72	21.6125	11.1075	25.6222	31.2833	27.8833	28.1818	23.6118	26.3765	25.1867	25.0533	85.1176	67.7647	80.3333	77.4667	27.8353	30.8529	30.0867	29.5733	22.7706	24.5471	24.1333	23.8133
1984	11	4	32.76	22.1111	10.6489	25.8353	31.35	28.6333	28.5909	24.2	26.2824	25.2118	25.2562	87.5625	67	78.3529	77.4375	29.0438	30.6	29.9588	29.8938	23.55	24.3706	24.0294	23.9875
1984	11	5	32.5067	22.0222	10.4844	25.4222	31.3167	28.5	28.5364	24.0625	26.5529	25.4235	25.3938	89.6875	68.9412	79.7647	79.25	29.0375	31.3294	30.4882	30.3688	23.5375	24.7824	24.3353	24.2563
1984	11	6	32.9375	21.4833	11.4542	25.45	32.15	28.7333	28.8	23.85	26.4824	25.45	25.24	88.0625	66.8824	79.4	77.2143	28.5125	30.9647	30.9267	30.1214	23.2125	24.5941	24.5867	24.1143
1984	11	7	32.3429	22.0333	10.3095	25.7111	31.0333	27.0833	27.7	24.1059	26.0938	24.9187	25.125	88.4706	66.0625	83.5625	79	29.0176	30.0625	29.9188	29.7937	23.5	24.0187	24.0125	23.925
1984	11	8	32.56	21.9375	10.6225	25.5667	31.2167	27.5833	28.0727	24.0235	26.5875	24.925	25.2562	88.2941	70.8125	82.5	80.5625	28.8647	31.625	29.8312	30.2437	23.4176	24.9375	23.9875	24.1813
1984	11	9	32.9467	21.2941	11.6525	25.0625	30.95	28.4364	28.3111	23.6375	26.0235	25.0125	24.8933	89.1875	68.3529	78.8125	79.6	28.2563	30.2059	29.6125	29.4667	23.0687	24.1353	23.85	23.7467
1984	11	10	32.925	21.6889	11.2361	26.2118	31.36	28.4833	29.0111	24.1875	26.25	25.2235	25.2333	85.125	68.1333	79.7647	77.5714	28.8312	30.6333	30.1529	29.9071	23.4	24.3933	24.1353	24
1984	11	11	32.975	21.4444	11.5306	25.4111	31.9455	28.3077	28.51	23.7	26.4	25.4	25.1375	87.4706	66.5	78.8824	77.5	28.1941	30.7937	30.3294	29.725	23.0176	24.4688	24.2706	23.9
1984	11	12	32.8813	21.5	11.3813	25.1647	31.25	27.6333	27.98	23.3059	26.3294	24.4588	24.6882	85.8824	66.8824	79.5294	77.4706	27.4	30.6471	28.7176	28.9294	22.5412	24.4294	23.3235	23.4294
1984	11	13	32.7429	21.3059	11.437	25.3176	31.1833	28.4833	28.4	23.3882	25.8	24.92	24.92	85.5294	65.4706	73.0667	75.9333	27.4765	29.5588	28.8133	29.0933	22.5882	23.7412	23.3267	23.5267
1984	11	14	32.4	21.3294	11.0706	25.3647	30.7667	28.1667	28.43	23.425	26.1529	24.8706	24.925	86	70.4706	77.125	77.8	27.55	30.7176	29.1625	29.4333	22.6687	24.4529	23.5188	23.74
1984	11	15	32.4625	21.2556	11.2069	25.2118	30.7167	27.5167	27.7	23.3882	25.6588	24.7529	24.5941	86	66.9412	81.2353	78.0588	27.4706	29.4235	29.3941	28.7588	22.6176	23.6118	23.7059	23.3176
1984	11	16	32.4625	21.4667	10.9958	25.1294	31.6	28.4308	28.3727	23.2941	26.3647	24.7294	24.8	86.1176	68.2353	77.8125	77.1875	27.3294	30.9294	29.1187	29.1562	22.5235	24.5824	23.5188	23.5625
1984	11	17	32.8714	21.4353	11.4361	25.6	31.8333	28.2333	28.6818	23.975	25.85	24.6125	24.8125	88	63.25	77.5625	76.4375	28.7125	29.35	28.8187	28.9563	23.35	23.5625	23.3438	23.4188
1984	11	18	32.5143	21.8824	10.6319	25.825	31.5917	28.74	28.8111	23.6125	26.05	25.2	25.06	83.75	67.6875	80.7333	78.2	27.6938	30.3062	30.2733	29.7	22.7	24.1938	24.1733	23.8667
1984	11	19	33.1857	21.8941	11.2916	25.35	31.9167	28.3	28.41	23.72	26.3875	25.0533	25.2214	84.9333	65.875	78.3333	76.5	27.9733	30.6812	29.78	29.7643	22.9067	24.45	23.8467	23.9214
1984	11	20	32.7286	21.4875	11.2411	25.1	31.5167	28.8	28.6	23.3	26.4125	25.0933	25.06	86.3125	67.0625	78.6667	77.3333	27.4187	30.875	29.7733	29.56	22.575	24.5625	23.9533	23.8133
1984	11	21	32.84	21.4125	11.4275	24.75	31.6462	28.2308	28.0273	23.2875	26.2667	24.5875	24.88	88.875	66.7333	76.1875	77.4	27.6438	30.5867	28.65	29.22	22.6937	24.3867	23.2563	23.6267
1984	11	22	32.6462	21.3765	11.2697	25.0706	30.8769	28.2167	28.4273	23.475	26.2	25.0533	24.98	88.375	68.0667	78.2667	78	27.925	30.66	29.6467	29.4933	22.875	24.4133	23.9133	23.7867
1984	11	23	32.8571	21.1412	11.716	25.375	31.05	27.7692	28.1	23.3625	25.825	24.6667	24.72	84.9375	67.3125	78.5333	77.2	27.4062	29.8687	28.9533	28.9267	22.5438	23.9563	23.5067	23.4533
1984	11	24	32.7733	21.3294	11.4439	24.9882	31.6	28.4923	28.3583	23.1467	26.2667	25.025	24.7933	86.0667	67.1333	77	76.8	27.0933	30.6733	29.5063	29.0733	22.3733	24.4067	23.7625	23.5133
1984	11	25	32.08	21.3	10.78	25.4333	31.3692	28.3091	28.24	23.6471	26.0824	24.9125	24.8312	87.2353	68.5294	78.5625	78.0625	28.1118	30.5	29.4188	29.25	22.9647	24.3	23.7375	23.625
1984	11	26	32.425	21.1778	11.2472	25.3222	31.4308	28.3286	28.5091	23.7529	26.2333	25.1222	24.9941	87.5882	67	78.8235	76.8667	28.3	30.3941	29.7824	29.2533	23.1059	24.2765	23.9235	23.66
1984	11	27	32.7	21.3684	11.3316	24.7789	31.6143	27.8	28.0692	23.2	26.3412	24.9111	24.7882	88.5	66.7059	79.0556	78.1765	27.4389	30.7294	29.4556	29.1412	22.5944	24.4529	23.7833	23.5706
1984	11	28	32.25	21.1667	11.0833	24.8222	31.7571	28.1429	28.0833	23.2111	26.1647	25.1529	24.8187	87.5	65.1176	77.4706	76.6875	27.3889	30.2	29.7529	29.05	22.5444	24.1353	23.9412	23.4937
1984	11	29	32.1125	21.4778	10.6347	24.4889	31.2	28.1231	28.075	23.0706	26.3176	24.6824	24.6687	90	68.8235	77.2941	78.3125	27.4059	30.9059	28.9235	29.0375	22.5529	24.5353	23.4059	23.4625
1984	11	30	32.3571	21.2235	11.1336	24.9222	31.8308	28.2923	28.3083	23.1059	26.7882	25.2824	25.0647	87.2353	70	81.0588	79.4118	27.1765	32.0412	30.3706	29.8647	22.4235	25.1294	24.2529	23.9471
1984	12	1	32.5067	21.41	11.0967	25.1444	31.35	27.8333	27.8636	23.5111	26.2222	24.9579	24.8118	87.3333	67	79.6316	77.7059	27.8278	30.4222	29.6842	29.1235	22.8333	24.2944	23.8632	23.5412
1984	12	2	32.6353	21.475	11.1603	24.4111	31.4667	27.8	27.87	23.2	26.3647	24.9625	24.78	88.6471	67.8235	79.3125	78.0667	27.3941	30.8471	29.525	29.0867	22.5706	24.5235	23.825	23.54
1984	12	3	32.2471	21.0421	11.205	24.6111	31.1	27.4	27.6273	22.9444	25.9765	24.6667	23.1059	86.3529	67.7647	80.8333	78.5	26.8722	30.0706	29.1667	28.6125	22.2222	24.0941	23.6222	23.2563
1984	12	4	32.5875	21.0105	11.577	24.6368	31.1667	28.22	28.1111	23.1778	26.3222	24.975	24.875	87.3333	68.2778	78.9375	78	27.2556	30.8056	29.5188	29.2375	22.4833	24.5111	23.8063	23.6188
1984	12	5	32.05	21.3263	10.7237	24.9333	30.9333	28	27.9	23.5	26.1294	24.6333	24.8875	89.0556	69.2941	79.5556	79.8125	27.95	30.5	28.9889	29.4313	22.9056	24.3353	23.4111	23.7563
1984	12	6	32.2235	21.4842	10.7393	24.8556	30.65	27.8167	27.6909	23.6222	26.0471	25.0667	24.8812	90.2222	69.5294	81.5556	80.125	28.2778	30.3706	30.0056	29.5062	23.1	24.2941	24.0722	23.7937
1984	12	7	32.2941	21.3579	10.9362	24.5684	30.7833	27.7333	27.6727	23.2632	25.9889	25.1529	24.7706	89.7895	69.1667	80.7059	79.5882	27.6684	30.2556	29.9765	29.2471	22.7105	24.2167	24.0706	23.6235
1984	12	8	32.8	21.1579	11.6421	24.9263	31.7	28.2	28.1636	23.2211	26.2889	25.0778	24.8611	86.9474	64.6667	80.1667	77.1667	27.2947	30.3056	29.8944	29.1611	22.4474	24.1889	24.0111	23.55
1984	12	9	32.8	20.9556	11.8444	25.3529	31.5455	28.0364	28.11	23.5625	26.1412	24.9059	24.8667	85.8125	64.4118	79.4706	75.9333	27.6813	29.8824	29.5	28.96	22.7125	23.9647	23.7941	23.44
1984	12	10	32.88	21.1778	11.7022	24.6875	31.7818	28.8364	28.53	23.32	26.6824	25.2235	25.04	88.1333	67.6471	78.7059	78.4667	27.5867	31.3824	29.9882	29.6333	22.6733	24.8353	24.0588	23.8467
1984	12	11	32.5875	20.9111	11.6764	25.1333	32.0182	28.4	28.54	23.6353	26.3	25.475	25.1733	87.5294	67.1875	80.5625	78.7333	28.1294	30.6188	30.6125	29.8867	22.9588	24.4	24.425	23.9867
1984	12	12	32.4	21.1667	11.2333	24.6824	30.9818	29	28.4444	23.325	26.2	25.0125	24.8333	88.4375	70.2353	78.75	79	27.6125	30.7824	29.525	29.2867	22.7	24.5	23.8	23.6333
1984	12	13	32.7733	21.2	11.5733	25.3667	32	28.9455	28.82	23.6353	25.9125	24.9529	24.8313	86.9412	63.8125	75.8824	75.25	27.9882	29.4063	29.1412	28.8187	22.9235	23.7312	23.5647	23.4062
1984	12	14	32.75	20.8947	11.8553	24.5412	31.7273	28.7455	28.61	23.1647	26.0235	24.6	24.6688	89.1765	65.2353	75.5294	76.5	27.4588	29.8529	28.5235	28.7062	22.5882	23.9765	23.2118	23.3438
1984	12	15	32.6667	20.7882	11.8784	24.4118	31.5273	28.5455	28.28	23	26.0125	24.6824	24.6933	89	66.125	75.2353	76.4	27.1	29.9062	28.5941	28.6867	22.3706	24.0062	23.2353	23.3
1984	12	16	32.675	20.4842	12.1908	24.3412	31.4909	28.2364	28.2111	22.7294	26.0471	24.5765	24.4471	87.2353	65.7647	76.3529	76.4706	26.5529	29.9176	28.5412	28.3294	22	23.9882	23.2471	23.0882
1984	12	17	32.6118	20.3778	12.234	24.5222	31.5833	28.0833	28.0818	22.7556	25.6333	24.5667	24.3765	86.3889	62.9444	75.8889	74.8824	26.4778	28.7556	28.4722	28.0118	22	23.35	23.2	22.9118
1984	12	18	32.675	20.2737	12.4013	24.1222	31.85	28.3	28.1364	22.5765	25.8556	24.7667	24.4294	86.5294	63.7778	77.1667	76.0588	26.2176	29.35	28.9722	28.2765	21.8118	23.6833	23.4889	23.0529
1984	12	19	32.9125	20.5158	12.3967	24.3176	31.6923	28.2667	28.1364	22.8125	25.7889	24.6667	24.4	87.3333	64.0556	77.6667	76.2	26.8267	29.2278	28.9	28.2867	22.2	23.6444	23.3944	23.0467
1984	12	20	32.875	20.4421	12.4329	23.9556	31.5667	28.4	27.9455	22.6706	26	24.8	24.525	89.2941	64	76.8889	77.0625	26.6588	29.6167	28.95	28.5062	22.0941	23.8722	23.4722	23.1937
1984	12	21	33.325	20.5579	12.7671	24.1474	31.9667	28.3167	28.0727	22.8316	25.9889	24.6667	24.5111	89.6316	63.6667	77.4118	76.2353	26.9211	29.5611	29.2	28.6176	22.2526	23.7889	23.6	23.2706
1984	12	22	33.05	20.9579	12.0921	24.2	31.7333	28.65	28.4818	22.8444	25.6333	24.7176	24.3765	88.2778	61.1111	76	75.0588	26.8389	28.6278	28.7118	28.0118	22.2167	23.1278	23.3529	22.8647
1984	12	23	32.775	20.6889	12.0861	24.1684	31.5167	28.7818	28.42	22.6421	25.9412	24.8941	24.6312	88	63.6471	75.7059	76.0625	26.4947	29.4647	28.9882	28.5625	21.9789	23.7529	23.5235	23.2375
1984	12	24	32.6941	20.36	12.3341	24.0947	31.6167	28.4333	28.1	22.5778	26	24.4222	24.3278	87.2222	64	74.8333	75.3333	26.2667	29.6167	28.05	27.9722	21.85	23.8444	22.9167	22.8611
1984	12	25	32.7176	20.34	12.3776	24.6333	31.4167	28.8167	28.3727	22.9412	25.6889	24.5333	24.3938	86.1176	64.0556	74.1667	75.3125	26.7647	28.9944	28.1778	28.0437	22.1647	23.4833	22.9722	22.9125
1984	12	26	32.975	20.1667	12.8083	23.8444	32.1455	28.28	28.1667	22.5222	25.9125	24.6111	24.4125	89.5	62.625	76.0588	76.1333	26.3611	29.2313	28.5118	28.1333	21.9333	23.6313	23.2294	23
1984	12	27	33.1125	20.3474	12.7651	24.0556	31.9455	28.7636	28.37	22.5333	25.5111	24.2471	24.1294	87.7222	60.6667	72.7059	73.8235	26.2833	28.2389	27.4824	27.4176	21.8667	23.0167	22.5824	22.5412
1984	12	28	32.5067	20.3059	12.2008	24.0222	31.7455	28.4	28.04	22.5412	25.7529	24.1556	24.2125	87.1176	63.1765	72.4444	74.5	26.1941	28.9882	27.3333	27.5938	21.8118	23.5176	22.4111	22.6188
1984	12	29	32.5176	20.4111	12.1065	24.3625	30.8727	28.9091	28.1667	22.7125	25.6444	24.7765	24.4933	87.0625	65.3889	72.8235	76.2	26.4812	29.1333	28.4824	28.4067	21.9937	23.5056	23.2059	23.14
1984	12	30	32.825	20.5889	12.2361	23.9556	31.0545	28.7091	28.14	22.5222	25.5889	24.6556	24.2444	88.2778	64.5556	74.6667	75.8333	26.3778	28.9444	28.5167	27.9333	21.8778	23.45	23.2056	22.8333
1984	12	31	32.7765	20.1263	12.6502	23.9889	31.9091	28.9091	28.59	22.0706	25.7778	24.7111	24.1647	84.6471	62.6667	72.8889	73.7059	25.2471	29.0722	28.3889	27.5235	21.1882	23.4833	23.0833	22.5647

## Sheet: 1985
			Temperature			Temperature				Temperature				Relative Humidity				Pressure				Dew temperature
Year	Month	Day	Maximum	Minimum	Max-Min	1899-12-31 07:00:00	1899-12-31 13:00:00	1899-12-31 19:00:00	Average	1899-12-31 01:00:00	1899-12-31 13:00:00	1899-12-31 19:00:00	Average	1899-12-31 01:00:00	1899-12-31 13:00:00	1899-12-31 19:00:00	Average	1899-12-31 07:00:00	1899-12-31 13:00:00	1899-12-31 19:00:00	Average	1899-12-31 07:00:00	1899-12-31 13:00:00	1899-12-31 19:00:00	Average		Month	Taverage	Hraverage
1985	1	1	32.7765	20.5789	12.1975	24.8737	31.7273	28.8727	28.8222	23.1895	25.6211	24.6947	24.4389	86.2222	61.8947	73	73.9474	27.2316	28.5947	28.3579	28.0632	22.4737	23.2526	23.1	22.9421		January	28.6628	74.2683
1985	1	2	32.7294	20.7526	11.9768	23.9647	31.5636	28.3455	28.15	22.5625	25.8474	24.4737	24.325	88.5625	62.8947	73.1579	75.3125	26.3562	29.1526	27.9789	27.95	21.9312	23.5789	22.8789	22.875		February	29.6286	61.25
1985	1	3	32.9647	21.0421	11.9226	24.5889	31.8	28.4909	28.8625	23.1222	25.7667	24.4947	24.4941	88.3889	61.2222	73.3684	74.8235	27.2889	28.7444	28.0211	28.1235	22.5111	23.3333	22.8737	22.9529		March	30.1968	60.3871
1985	1	4	32.9412	21.1579	11.7833	24.7222	31.7778	28.6	28.6286	23.0333	25.9059	24.7222	24.5353	86.7222	63.1176	73.2222	74.8235	27.0167	29.2412	28.3833	28.2176	22.3111	23.6176	23.1389	23.0294		April	29.63	65.9958
1985	1	5	32.7529	20.7667	11.9863	24.6737	31.4909	28.2	28.3333	23.0737	25.9368	24.7895	24.6053	87.5263	62.7368	76.0526	75.3684	27.1053	29.3105	28.8684	28.4263	22.4	23.6632	23.4316	23.1579		May	29.241	70.1137
1985	1	6	32.8625	20.8889	11.9736	24.3684	31.7273	28.56	28.3375	22.7684	25.9053	24.5667	24.4222	87.5789	63.0526	72.8889	74.7222	26.6	29.3158	28.0778	28.0556	22.0947	23.6684	22.9222	22.9111		June	29.0233	70.9
1985	1	7	32.85	20.7368	12.1132	24.6105	31.2	28.0545	28.1222	23	25.6105	24.7158	24.5333	88	62.3684	77.0526	75.7222	27.0556	28.6632	28.8684	28.35	22.3389	23.2579	23.4158	23.1056		July	28.071	73.8125
1985	1	8	32.8118	20.5765	12.2353	24.2111	31.8	28.74	28.3375	22.7882	25.6	24.8667	24.36	88.125	61.6316	76.2222	76.375	26.7824	28.5263	29.0056	28.2125	22.1706	23.2105	23.5056	23.0188		August	27.5677	76.6452
1985	1	9	33.2588	20.7579	12.5009	24.1895	31.7545	28.6	28.2556	22.7389	25.9368	24.5895	24.4111	89.1667	62.5789	73.2632	75.0556	26.7333	29.3158	28.1684	28.0889	22.1778	23.6737	22.9895	22.9444		September	27.17	76.8
1985	1	10	33.2353	20.6941	12.5412	24.4667	32.2364	29.0182	28.7	22.8941	25.7158	24.5895	24.4059	87.0588	60.0526	71.7368	73.2353	26.7471	28.5316	27.9737	27.7824	22.1765	23.2368	22.8632	22.7588		October	27.4194	78.7097
1985	1	11	33.2	21.1222	12.0778	24.5895	32.4545	29.54	29.0875	22.9579	25.8526	24.6222	24.4722	87.0526	60.2632	69.2778	72.4444	26.9421	28.8211	27.7389	27.8167	22.2632	23.3526	22.7111	22.7611		November	26.9617	78.974
1985	1	12	33.3294	21	12.3294	24.3684	32.1091	29.2	28.8889	22.8947	26.1684	24.8316	24.6263	88.3158	62.2105	72.3684	74.3158	26.9316	29.7	28.4947	28.3737	22.2526	23.8789	23.1737	23.1		December	26.325	78.7751
1985	1	13	33.1294	21.3368	11.7926	24.7368	31.8909	28.6364	28.7667	23.1368	26.1158	25.0632	24.7789	87.4211	62.5789	77.1579	75.7368	27.2421	29.6632	29.5263	28.7947	22.4579	23.8737	23.8	23.3789
1985	1	14	33.45	21.1	12.35	24.1368	32.1273	28.7091	28.5556	22.8667	26.0211	24.8632	24.5667	89.0556	61.0526	74.6842	75.1667	26.9444	29.2789	28.8526	28.3667	22.2778	23.6474	23.3737	23.1167
1985	1	15	33.125	20.8444	12.2806	24.1778	32.06	28.96	28.8	22.8111	25.5556	24.4556	24.2722	89.2222	61.3889	71.5556	74	26.8222	28.4333	27.8222	27.6833	22.2333	23.1444	22.7389	22.7111
1985	1	16	32.775	20.8333	11.9417	23.7556	32.02	29.2	28.6375	22.6941	25.7889	24.7444	24.4529	90.4118	62.7778	72.6111	75.5294	26.7765	29.0333	28.4222	28.1941	22.1824	23.5111	23.1111	23.0059
1985	1	17	32.9867	21.1765	11.8102	24.6333	31.8889	28.8889	28.7571	22.9222	26	24.6118	24.5471	86.5556	62.3529	73.7647	74.4375	26.7611	29.4235	28.2765	28.2312	22.1833	23.7412	23.0765	23.05
1985	1	18	33.2875	21.0889	12.1986	24.5176	32.1	29.6	28.9857	23	25.8588	24.7765	24.625	88.1176	61.4118	72.2353	74.4375	27.0412	28.9824	28.3824	28.3312	22.3412	23.4706	23.1235	23.1
1985	1	19	33.1733	20.6333	12.54	24.4444	31.98	29.5778	28.8286	22.6471	25.6706	24.925	24.38	84.6471	62.0588	72.25	73.3333	26.1706	28.6882	28.6437	27.8333	21.7824	23.3176	23.2688	22.7733
1985	1	20	33.2375	20.9667	12.2708	24.1778	31.32	29.42	28.75	22.6	25.8824	24.9412	24.4235	87.3889	64.1765	73.8235	75	26.3556	29.4176	28.8824	28.1294	21.9	23.7235	23.4059	22.9588
1985	1	21	32.7875	21.0889	11.6986	24.3556	31.2	28.6	28.475	22.8667	25.9625	24.8824	24.5312	88.1667	64.5	75.3529	76.0625	26.8667	29.6313	28.9176	28.4438	22.2278	23.825	23.4588	23.1438
1985	1	22	33.025	21.3222	11.7028	24.5059	31.76	29.5778	28.7714	23.1647	26	24.9176	24.6941	89.5294	63.7778	72	75.0588	27.4471	29.55	28.6118	28.5412	22.5941	23.8	23.1882	23.1941
1985	1	23	33.3	21.4778	11.8222	24.7444	32.0889	28.775	28.5333	23.0667	25.8	24.45	24.46	86.7778	61.7059	71.2	72.5	27.0667	28.8176	27.9267	27.8643	22.3333	23.3824	22.8267	22.8
1985	1	24	33.225	20.95	12.275	24.4889	31.9	29.26	28.775	23	25.5059	24.7765	24.3813	87.2941	61.7059	73	73.9375	27.0176	28.3588	28.4588	27.85	22.3	23.0353	23.1824	22.775
1985	1	25	33.4375	21.1412	12.2963	24.8444	31.9	28.96	28.7375	23.0333	25.9222	24.7111	24.5667	85.8333	61.6667	70.5	72.6111	26.9278	29.0667	27.9944	28	22.2556	23.5167	22.8667	22.8944
1985	1	26	32.875	21.0667	11.8083	24.5	31.6	29.12	28.625	22.9	25.7333	24.7778	24.4667	87.2222	61.5556	70.2222	73	26.8556	28.7333	28.0944	27.8944	22.2111	23.3167	22.9278	22.8222
1985	1	27	33.2375	20.9765	12.261	24.3111	31.96	29.16	28.7125	22.7444	25.7611	24.6333	24.3722	87.5556	61.4444	70.1667	72.8889	26.6	28.8056	27.8333	27.7556	22.0444	23.3389	22.7444	22.7167
1985	1	28	33.0933	21.2	11.8933	24.5667	31.36	29.4222	28.6857	22.9556	25.8778	24.9	24.5294	87.3889	63.1667	72.3529	73.9412	26.9222	29.1889	28.5765	28.0941	22.2444	23.6	23.2412	22.9647
1985	1	29	32.9	21.1778	11.7222	24.7556	31.9	29.36	28.875	23.1222	25.7176	24.7778	24.5412	87.3333	61.5294	71.1667	73.4118	27.1611	28.7	28.2778	28.0706	22.4	23.2941	23.05	22.9353
1985	1	30	33.4933	21.1889	12.3044	24.8222	32.02	29.34	29.0375	23.3059	25.7	24.6111	24.5176	86.9412	60.3889	69.7222	72.4118	27.4647	28.5	27.7722	27.8941	22.6	23.1944	22.75	22.8294
1985	1	31	33.0375	20.9389	12.0986	24.6333	31.7	28.6	28.7125	22.8588	25.6667	24.6111	24.3588	85.2353	60.7222	72.0556	72.7059	26.5471	28.5222	28.0611	27.6882	22.0412	23.1889	22.9222	22.6941
1985	2	1	34.2	18.6	15.6	26	33.6	28	28.9	22.6	23.2	22.6	22.8	75	41	63	60	25.1	21.5	23.8	23.5	21.2	18.7	20.3	20.1
1985	2	2	33	18	15	25	32.6	27.4	28.1	21.6	24.4	23	23	74	51	69	65	23.5	25.1	25.2	24.6	20.1	21.2	21.2	20.8
1985	2	3	33.4	18	15.4	25.6	32.6	30.4	29.8	22	23.2	22.6	22.6	73	45	51	57	24	22.2	22.2	22.8	20.5	19.2	19.2	19.6
1985	2	4	34.2	17.6	16.6	23	34	27.2	27.9	20	23	22	21.7	76	39	64	60	21.4	20.8	23	21.7	18.6	18.1	19.7	18.8
1985	2	5	33.6	18	15.6	25	32.8	28.2	28.5	21.8	24.8	23.2	23.3	76	52	66	65	24	26	25.1	25	20.4	21.7	21.2	21.1
1985	2	6	35	18.6	16.4	26.6	34.4	28	29.3	22.8	23.6	23.8	23.4	72	40	71	61	25.2	21.9	26.7	24.6	21.2	19	22.2	20.8
1985	2	7	32.9412	18.4	14.5412	26.8	31.6	26.4	27.8	22.6	24.4	23.4	23.5	70	55	78	68	24.6	25.8	26.8	25.7	20.8	21.6	22.2	21.5
1985	2	8	32.8	20.6	12.2	26	30.8	28	28.2	23.2	24.8	23.8	23.9	79	61	71	70	26.6	27.3	26.7	26.8	22.1	22.5	22.2	22.3
1985	2	9	31.6	22.2	9.4	25.6	29.4	27.4	27.5	23.6	24.6	24.2	24.1	85	68	77	76	27.8	27.7	28.1	27.9	22.8	22.8	23	22.9
1985	2	10	34.6	21.2	13.4	26.2	33.6	30.4	30.1	23.6	24.2	23	23.6	81	46	53	60	27.4	23.9	23.2	24.8	22.6	20.4	19.9	20.9
1985	2	11	34	21.4	12.6	25.8	31.2	28.8	28.6	23.8	25.4	23.4	24.2	85	63	64	70	28.1	28.6	25.2	27.3	23	23.3	21.2	22.5
1985	2	12	33.6	23	10.6	26.4	32.6	30.8	30.1	23.8	24.8	23.6	24.1	81	53	55	63	27.7	26.1	24.3	26.1	22.8	21.8	20.6	21.7
1985	2	13	33.6	19.8	13.8	26.6	32.8	30.6	30.1	23.2	24.8	23.6	23.9	75	52	56	61	26.2	26	24.5	25.5	21.8	21.7	20.7	21.4
1985	2	14	35.2	21	14.2	26.2	34.4	31.4	30.9	23	24.2	22.6	23.3	76	43	47	55	26	23.4	21.6	23.6	21.7	20	18.7	20.1
1985	2	15	32.8	20.4	12.4	27.4	32.4	27.6	28.8	22.6	25.4	23.2	23.7	66	57	69	64	24.2	27.8	25.5	25.8	20.6	22.8	21.4	21.6
1985	2	16	33.2	21.6	11.6	25.2	32.2	29.6	29.2	23.2	23.8	23.6	23.5	85	50	61	65	27.1	23.9	25.1	25.4	22.4	20.3	21.2	21.3
1985	2	17	34.2	21.4	12.8	26.6	33.4	31.2	30.6	24	25.2	24.2	24.5	81	52	56	63	28.1	26.6	25.5	26.7	23	22.1	21.4	22.2
1985	2	18	34.8	22	12.8	27	34.8	32	31.5	23.8	25.6	24.2	24.5	77	48	53	59	27.3	26.7	25	26.3	22.6	22.2	21.1	21.9
1985	2	19	34.2	21	13.2	26.2	32.8	30.6	30	23	24.8	23	23.6	76	52	52	60	26	26	23	25	21.7	21.7	19.8	21.1
1985	2	20	33.6	21.2	12.4	26.4	33	31	30.4	23.4	24.8	24	24.1	78	51	56	62	26.8	25.8	25.2	25.9	22.2	21.6	21.2	21.7
1985	2	21	34.4	21.4	13	25.4	33.6	31.6	30.5	23.2	24.4	23.6	23.7	83	47	51	60	27	24.4	23.8	25.1	22.3	20.7	20.3	21.1
1985	2	22	35.4	23	12.4	26.6	35.2	31.6	31.3	23.8	25	22.6	23.8	79	44	46	56	27.6	24.9	21.4	24.6	22.7	21	18.6	20.8
1985	2	23	35.6	21.4	14.2	26	32.8	32.4	30.9	22.6	24.6	22.6	23.3	75	51	43	56	25.1	25.5	20.9	23.8	21.2	21.4	18.2	20.3
1985	2	24	35	21.6	13.4	26.4	33.8	31.2	30.6	22.6	24.2	22.2	23	72	45	46	54	24.9	23.8	20.8	23.1	21	20.3	18.1	19.8
1985	2	25	34.8	20.6	14.2	27.6	33.6	32.2	31.4	22.6	23.8	22.2	22.9	65	44	42	50	24.1	22.9	20.1	22.4	20.5	19.7	17.6	19.3
1985	2	26	34.6	19.4	15.2	25.6	33	30.8	30	20.6	23.8	21.8	22.1	64	46	45	52	20.9	23.3	20.1	21.5	18.2	20	17.6	18.6
1985	2	27	34.8	18.4	16.4	22.6	31.8	31.2	29.2	20.2	24	22.4	22.2	81	52	47	60	22.1	24.6	21.2	22.6	19.1	20.9	18.5	19.5
1985	2	28	34.6	20.6	14	25.2	33	29.6	29.4	22.2	24.4	24	23.5	77	49	63	63	24.8	24.8	26.1	25.2	20.9	21	21.8	21.2
1985	3	1	34.4	21.4	13	26.4	32.4	31.4	30.4	23.4	25.4	24.2	24.3	78	57	55	63	26.8	27.8	25.4	26.6	22.2	22.8	21.3	22.1
1985	3	2	35.4	22.4	13	28	34.2	31	31	24	25.6	24.6	24.7	72	50	59	61	27.2	27.1	26.7	27	22.5	22.4	22.1	22.3
1985	3	3	36	22	14	27.2	35	30.4	30.8	23.6	25	24	24.2	74	45	59	59	26.7	25	25.6	25.8	22.2	21.1	21.5	21.6
1985	3	4	35	22	13	27.2	33.8	32.2	31.4	23.8	25.2	23.6	24.2	75	50	49	58	27.2	26.3	23.4	25.6	22.5	21.9	20	21.5
1985	3	5	35	24	11	27.8	34.6	31.4	31.3	23.6	24.6	22.6	23.6	70	44	47	54	26.3	24.3	21.6	24	21.9	20.6	18.7	20.4
1985	3	6	34.8	22.2	12.6	25.2	33.4	31.6	30.5	22.2	24.2	23	23.1	77	47	48	57	24.8	24.1	22.4	23.7	20.9	20.5	19.3	20.2
1985	3	7	34.8	22	12.8	25.4	32.4	30.4	29.6	22.2	24.4	23.6	23.4	76	52	57	62	24.6	25.2	24.6	24.8	20.8	21.2	20.8	21
1985	3	8	35	22.2	12.8	23.8	33	33.2	30.8	22.2	25.2	23.8	23.7	87	53	46	62	25.7	26.9	23.2	25.3	21.5	22.3	19.9	21.2
1985	3	9	35.8	22.8	13	27.4	35.2	32	31.6	23.4	25	23	23.8	72	44	46	54	26.1	24.9	22.1	24.4	21.8	21	19.1	20.6
1985	3	10	34.2	23	11.2	27.8	32.8	30	30.1	23.4	24.6	23	23.7	69	51	55	59	25.8	25.5	23.4	24.9	21.6	21.4	20	21
1985	3	11	34	23.4	10.6	27	33.2	31.8	31	22.6	24.2	23.2	23.3	69	48	48	55	24.5	24.2	22.7	23.8	20.8	20.6	19.5	20.3
1985	3	12	33.2	22.2	11	26.8	31.6	31.2	30.2	23.4	24.8	24.2	24.1	75	58	56	63	26.5	26.8	25.5	26.3	22	22.2	21.4	21.9
1985	3	13	33.4	22	11.4	27	31	31	30	23.4	24.2	22.6	23.4	74	57	49	60	26.4	25.7	21.8	24.6	22	21.5	18.9	20.8
1985	3	14	34	21.4	12.6	26.4	33.2	29.8	29.8	22.8	24.2	23.2	23.4	74	48	57	60	25.3	24.2	24	24.5	21.3	20.6	20.5	20.8
1985	3	15	33.6	21	12.6	26.8	32.8	31	30.4	22.4	23.8	23	23.1	69	47	51	55	24.1	23.5	22.8	23.5	20.5	20.1	19.6	20.1
1985	3	16	31.4	22	9.4	25.4	30	28.6	28.1	22.2	23.6	23.2	23	76	59	63	66	24.6	24.9	24.8	24.8	20.8	21	21	20.9
1985	3	17	32.2	22.2	10	25.2	31.6	31	29.7	22.2	24.2	23.2	23.2	77	54	52	61	24.8	25.3	23.2	24.4	20.9	21.3	19.9	20.7
1985	3	18	30.4	23.6	6.8	26.2	29.6	26.2	27.1	23.4	24.2	23.4	23.7	79	64	79	74	26.9	26.6	26.9	26.8	22.3	22.1	22.3	22.2
1985	3	19	31.6	21.6	10	28	31.6	30.4	30.1	23.4	25.4	24.2	24.3	68	61	60	63	25.7	28.3	26.1	26.7	21.5	23.1	21.8	22.1
1985	3	20	33.4706	20.8	12.6706	25.2	32.4	30	29.4	22.6	24.4	23.2	23.4	80	52	56	63	25.7	25.2	23.9	24.9	21.5	21.2	20.4	21
1985	3	21	32.2	23	9.2	25.2	31.6	30	29.2	22.6	24.4	23.6	23.5	80	55	59	65	25.7	25.8	24.9	25.4	21.5	21.6	21	21.4
1985	3	22	32.2	22.6	9.6	25.6	31.6	28.4	28.5	22.4	24.8	23.2	23.5	76	58	65	66	24.9	26.8	25	25.6	21.1	22.2	21.1	21.4
1985	3	23	33.6	22.6	11	25.2	33	30.4	29.8	22.6	24.8	23	23.5	80	51	53	62	25.7	25.8	23.2	24.9	21.5	21.6	19.9	21
1985	3	24	33.6	21.2	12.4	26.8	31.4	30.2	29.6	23.4	24.2	23.4	23.7	75	55	57	62	26.5	25.4	24.2	25.4	22	21.3	20.6	21.3
1985	3	25	35	20.4	14.6	27	33.8	27.4	28.9	23.4	24.2	23	23.5	74	45	69	63	26.4	23.8	25.2	25.1	22	20.3	21.2	21.2
1985	3	26	35.2	22.4	12.8	27	33.8	31.4	30.9	23.6	25.4	23.8	24.3	75	51	53	60	26.9	26.8	24.4	26	22.3	22.3	20.7	21.7
1985	3	27	34.6	22.4	12.2	27.2	33.4	32.4	31.4	23.4	25	23.2	23.9	73	51	46	56	26.2	26.1	22.3	24.9	21.9	21.8	19.2	21
1985	3	28	36	22.2	13.8	27.2	35.6	33.4	32.4	23.4	24.6	23.4	23.8	73	41	43	52	26.2	23.6	22.1	24	21.9	20.2	19.1	20.4
1985	3	29	34.6	22	12.6	26.8	34.6	32.4	31.5	22.8	25.2	23.4	23.8	71	47	47	55	25.1	25.8	22.8	24.5	21.1	21.6	19.6	20.8
1985	3	30	34.2	21.6	12.6	28.2	33.4	31.6	31.2	24	25	23.2	24.1	71	51	49	57	27	26.1	22.8	25.3	22.4	21.8	19.6	21.3
1985	3	31	33	22.6	10.4	28.8	30.8	29	29.4	23.2	25	24.4	24.2	62	63	69	65	24.7	27.8	27.5	26.7	20.9	22.8	22.6	22.1
1985	4	1	33.2	23.6	9.6	26.2	31.2	30.2	29.5	22.8	24.4	23.4	23.5	75	57	57	63	25.5	26	24.2	25.2	21.4	21.7	20.6	21.2
1985	4	2	32.8	25.2	7.6	28	31.6	28.2	29	24	24.6	23.4	24	72	57	67	65	27.2	26.3	25.6	26.3	22.5	21.9	21.5	21.9
1985	4	3	32.6	25	7.6	26.6	31.2	29.2	29.1	24.2	25.2	24.2	24.5	82	62	66	70	28.6	28	26.9	27.8	23.3	23	22.3	22.8
1985	4	4	33	23.2	9.8	25.6	32.2	30.2	29.6	24	25.2	24.2	24.5	88	57	61	69	28.8	27.4	26.2	27.4	23.4	22.6	21.9	22.6
1985	4	5	34	23	11	26	33	30.4	30	24	24.6	24.2	24.3	85	50	60	65	28.5	25.3	26.1	26.6	23.2	21.3	21.8	22.1
1985	4	6	34.8	23.2	11.6	27.2	32.6	31.2	30.5	24	24.8	24.6	24.5	77	53	58	63	27.7	26.1	26.5	26.8	22.8	21.8	22.1	22.2
1985	4	7	34.2	23.4	10.8	27.4	33.8	31.2	30.9	24.2	25.6	25.2	25	77	52	62	64	28.1	27.4	28	27.8	23	22.6	23	22.8
1985	4	8	35	24	11	27	34	31.6	31	24.6	24.8	24.2	24.5	82	47	54	61	29.3	25.2	25.3	26.6	23.7	21.2	21.3	22.1
1985	4	9	33	25	8	26.8	31.4	30	29.5	23.4	24.4	25	24.3	75	56	67	66	26.5	25.9	28.3	26.9	22	21.7	23.2	22.3
1985	4	10	34	23.2	10.8	28	31.6	30.6	30.2	24.2	25	24.8	24.7	73	59	62	65	27.7	27.3	27.4	27.5	22.7	22.5	22.6	22.6
1985	4	11	33.6	23	10.6	27.6	32.8	32.4	31.3	24.6	25	23.4	24.3	78	53	47	59	28.9	26.5	22.8	26.1	23.5	22	19.6	21.7
1985	4	12	35.4	23.4	12	28.2	33.8	30.0667	30	24.6	24.8	25.3647	25.3375	75	48	70.2353	72.875	28.5	25.3	29.1824	29.3875	23.3	21.3	23.6	23.725
1985	4	13	34.4	23.2	11.2	27.4	33.4	32	31.2	23.6	24.4	24.6	24.2	73	48	55	58	26.6	24.6	26	25.7	22.1	20.8	21.7	21.5
1985	4	14	33.6	22.8	10.8	26.2	32.2	29.8	29.5	23.8	24.2	24.6	24.2	82	52	65	66	27.9	24.9	27.5	26.7	22.9	21	22.6	22.2
1985	4	15	33.6	23	10.6	28	31.4	28.8	29.3	24	24.6	24	24.2	72	57	67	66	27.2	26.4	26.6	26.7	22.5	22	22.1	22.2
1985	4	16	33.6	22.6	11	27.4	32.4	29.6	29.8	24.2	25.2	24.4	24.6	77	56	65	66	28.1	27.3	27.1	27.5	23	22.5	22.4	22.6
1985	4	17	35	22.6	12.4	27.4	34.6	30	30.5	24.4	25.2	24.4	24.7	78	47	63	63	28.6	25.8	26.8	27.1	23.3	21.6	22.2	22.4
1985	4	18	34.2	24.2	10	27.4	31.6	30	29.8	24	25.2	24.8	24.7	76	60	66	67	27.6	27.8	27.8	27.7	22.7	22.8	22.9	22.8
1985	4	19	33.8	23	10.8	28.4	32.6	31.8	31.1	24	24.8	24	24.3	70	53	52	58	26.9	26.1	24.6	25.9	22.3	21.8	20.9	21.6
1985	4	20	33.2	24	9.2	28.4	31.2	30	29.9	24.2	24.6	24.8	24.5	71	58	66	65	27.4	26.5	27.8	27.2	22.6	22.1	22.9	22.5
1985	4	21	34.2	23.4	10.8	26.4	32.4	28.8	29.1	23.8	25.2	24.4	24.5	81	56	70	69	27.7	27.3	27.6	27.5	22.8	22.5	22.7	22.7
1985	4	22	31.2	24	7.2	27	30.4	27.2	28	24.2	25.4	24.2	24.6	79	67	78	75	28.3	29.1	28.2	28.5	23.1	23.6	23.1	23.3
1985	4	23	31.2	23	8.2	25.2	31	27.4	27.8	23.4	25.2	24	24.2	86	63	76	75	27.6	28.2	27.6	27.8	22.7	23.1	22.7	22.8
1985	4	24	32.4	25	7.4	27.4	31	30.6	29.9	24.8	25	24.6	24.8	81	62	61	68	29.6	27.7	26.9	28	23.9	22.8	22.3	23
1985	4	25	33	24	9	27.4	30.4	27.6	28.3	24.6	25.8	24.8	25.1	80	69	80	76	29.1	30.1	29.4	29.5	23.6	24.2	23.8	23.8
1985	4	26	32	22.2	9.8	26.8	30.2	26.8	27.6	23.4	24.2	24.2	23.9	75	61	81	72	26.5	26.2	28.5	27	22	21.9	23.2	22.4
1985	4	27	32.2	21	11.2	27	31.6	27.2	28.3	23.6	23.8	23.6	23.7	75	52	74	67	26.9	24.3	26.7	26	22.3	20.6	22.2	21.7
1985	4	28	33.6625	22.2	11.4625	27.6	33	28.4	29.4	23.6	23.8	23.4	23.6	72	46	66	61	26.5	23.3	25.4	25.1	22	20	21.4	21.1
1985	4	29	33	22.4	10.6	26.4	31.4	30	29.5	23.2	23.4	23	23.2	76	51	55	61	26.3	23.4	23.4	24.4	21.9	20.1	20	20.7
1985	4	30	33.2	22.6	10.6	26.4	31.4	29.6	29.3	23.2	24.4	23.6	23.7	76	56	61	64	26.3	25.9	25.1	25.8	21.9	21.7	21.2	21.6
1985	5	1	34	23.2	10.8	26	31	30.4	29.5	23.6	25	24	24.2	82	62	59	67	27.5	27.7	25.6	26.9	22.7	22.8	21.5	22.3
1985	5	2	34.8	23.4	11.4	27.2	33.4	31.8	31	24.2	24.6	22.4	23.7	78	49	44	57	28.2	25.1	20.8	24.7	23.1	21.1	18.2	20.8
1985	5	3	34	23	11	27.6	33	32.2	31.3	24.2	24	24.4	24.2	76	47	53	59	27.9	23.8	25.4	25.7	22.9	20.3	21.3	21.5
1985	5	4	32.6	24.8	7.8	27	30.2	24.4	26.5	24.8	25	23.8	24.5	84	66	95	82	29.8	28.2	29.1	29	24	23.1	23.6	23.5
1985	5	5	33	23.2	9.8	27.2	32.2	27.8	28.8	23.4	25.4	24.4	24.4	73	58	76	69	26.2	27.9	28.3	27.5	21.9	22.9	23.1	22.6
1985	5	6	35	22.4	12.6	27.4	34.6	28.6	29.8	24.6	26.2	25.4	25.4	80	52	77	70	29.1	28.4	30.3	29.3	23.6	23.2	24.3	23.7
1985	5	7	32.8	23.2	9.6	27.2	30	29	28.8	24	25.2	25.2	24.8	77	68	74	73	27.7	28.8	29.5	28.7	22.8	23.4	23.8	23.3
1985	5	8	32.2	24.2	8	27.6	31.4	26.8	28.1	24.8	26.2	25.6	25.5	80	66	91	79	29.4	30.5	32	30.7	23.8	24.4	25.2	24.5
1985	5	9	29.2	23.2	6	26.2	28.4	26.6	27	24.2	25.2	24.8	24.7	85	77	86	83	28.9	29.9	30.1	29.6	23.5	24	24.1	23.9
1985	5	10	34.2	24	10.2	27.2	31.8	30.4	30	24.2	25	23.6	24.3	78	58	57	64	28.2	27.1	24.6	26.6	23.1	22.4	20.8	22.1
1985	5	11	31.6	24.2	7.4	25.6	28.4	27.4	27.2	24.2	25.2	24.6	24.7	89	77	80	82	29.3	29.9	29.1	29.4	23.7	24	23.6	23.8
1985	5	12	31.2	23.6	7.6	26.4	29.6	26.2	27.1	23.6	24.2	22.8	23.5	79	64	75	73	27.3	26.6	25.5	26.4	22.5	22.1	21.4	22
1985	5	13	33.4	23	10.4	26.4	32.6	27.6	28.5	22.8	24.6	24.2	23.9	74	52	76	67	25.3	25.6	27.9	26.3	21.3	21.5	22.9	21.9
1985	5	14	34.8	23.6	11.2	27.4	32.6	29.4	29.7	24.2	26	23.4	24.5	77	59	60	66	28.1	29.2	24.8	27.3	23	23.7	20.9	22.5
1985	5	15	33.2	23	10.2	27.8	31.4	28.4	29	23.6	25.6	24.8	24.7	70	63	75	69	26.3	29	28.9	28.1	21.9	23.5	23.5	23
1985	5	16	34.2	23.4	10.8	28.6	32.6	27.2	28.9	24.4	26.2	24.2	24.9	71	60	78	70	27.8	29.7	28.2	28.6	22.8	24	23.1	23.3
1985	5	17	29.8	24.2	5.6	26	27.8	26.2	26.5	24.4	24	24.6	24.3	88	73	88	83	29.5	27.3	29.8	28.9	23.8	22.5	24	23.5
1985	5	18	32.4	22.6	9.8	27.4	31.6	26.4	28	23.2	25.2	23.2	23.9	70	60	76	69	25.6	27.8	26.3	26.6	21.5	22.8	21.9	22.1
1985	5	19	34.4	23.8	10.6	25.9647	32.8	26.8	29.0429	23.6	24	24.2	23.9	87.4706	48	81	77.125	29.2882	24	28.5	30.1125	23.6471	20.4	23.2	24.1187
1985	5	20	35.8	21.4	14.4	28	34.6	28.8909	29.3286	23	25	25.4	25.4125	66	46	77.6111	78.4	24.8	25.3	30.1722	30.2	20.9	21.3	24.2	24.1867
1985	5	21	36.2	24.8	11.4	28.4	34.8	28.2	29.9	25	25.6	24.2	24.9	76	48	72	65	29.4	26.7	27.5	27.9	23.8	22.2	22.7	22.9
1985	5	22	33.8	22.2	11.6	27.4	31.6	31	30.3	23.6	25	23.6	24.1	73	59	54	62	26.6	27.3	24.2	26	22.1	22.5	20.6	21.7
1985	5	23	34.4	22.2	12.2	27.4	34.2	31.6	31.2	23.4	25	25	24.5	72	48	59	59	26.1	25.5	27.3	26.3	21.8	21.4	22.5	21.9
1985	5	24	35	23.6	11.4	27.6	33.6	30	30.3	24.6	25.4	25.2	25.1	78	52	68	66	28.9	27	28.8	28.2	23.5	22.3	23.4	23.1
1985	5	25	35.2	24.2	11	28.4	33.6	27.8	29.4	24.4	26.6	24.2	25.1	72	58	74	68	27.9	30.2	27.8	28.6	22.9	24.2	22.8	23.3
1985	5	26	33.8	23	10.8	27.4	32.6	30	30	23	27	26.4	25.5	69	65	75	70	25.2	31.9	32	29.7	21.2	25.1	25.2	23.8
1985	5	27	34.2	24.2	10	27	33.2	30.6	30.4	25	26	25.8	25.6	85	57	68	70	30.3	28.8	30	29.7	24.3	23.4	24.1	23.9
1985	5	28	35.6	23.2	12.4	27.8	33.6	32.2	31.5	24	25.8	24.2	24.7	73	54	52	60	27.3	28	24.9	26.7	22.5	23	21	22.2
1985	5	29	33.2	26.4	6.8	28.2	32.2	30.6	30.4	26	26.6	25	25.9	84	65	64	71	32.1	31.1	27.9	30.4	25.2	24.7	22.9	24.3
1985	5	30	34.2	24.4	9.8	28.4	31.6	31.4	30.7	25.2	26	26.2	25.8	77	64	66	69	29.9	29.9	30.5	30.1	24	24	24.4	24.2
1985	5	31	34	26	8	29	27.4	28.4	28.3	25.4	24.4	25	24.9	75	78	76	76	30	28.6	29.4	29.3	24.1	23.3	23.8	23.7
1985	6	1	32.6	24	8.6	27.8	32	26.4	28.1	24	26	23.2	24.4	73	62	76	71	27.3	29.6	26.3	27.7	22.5	23.9	21.9	22.8
1985	6	2	30.6	23.2	7.4	25.2	27	24.6	25.4	23.4	25.6	23.4	24.1	86	89	90	89	27.6	31.9	28	29.1	22.7	25.1	22.9	23.6
1985	6	3	29.5	23	6.5	24.8	28	26.4	26.4	23.6	25.2	24.6	24.5	91	80	86	86	28.3	30.2	29.7	29.4	23.1	24.2	23.9	23.8
1985	6	4	30.2	23.2	7	24.8	29	27.4	27.1	23.2	24.4	25	24.2	87	69	82	80	27.4	27.5	30.1	28.3	22.6	22.6	24.1	23.1
1985	6	5	32.4	23	9.4	27	30.6	27	27.9	23.8	25.4	24.2	24.5	77	66	79	74	27.3	29	28.3	28.2	22.6	23.5	23.1	23.1
1985	6	6	32	23	9	26	29.6	26.6	27.2	24	24.8	24.2	24.3	85	68	82	78	28.5	28.1	28.6	28.4	23.2	23	23.3	23.2
1985	6	7	31.4	25	6.4	27	29.2	27.4	27.8	24.6	25.4	25.8	25.3	82	74	88	81	29.3	29.9	32.1	30.4	23.7	24	25.3	24.3
1985	6	8	33	24.8	8.2	26.4	31.6	29.4	29.2	24.8	25.8	25.6	25.4	88	63	74	75	30.2	29.3	30.3	29.9	24.2	23.7	24.3	24.1
1985	6	9	32	24.2	7.8	27.4	30	28.2	28.5	23.4	25.6	26.4	25.1	72	70	87	76	26.1	29.9	33.2	29.7	21.8	24	25.8	23.9
1985	6	10	30.4	24.2	6.2	25.8	29.2	26.4	27	24	25.2	24.2	24.5	86	73	83	81	28.6	29.4	28.7	28.9	23.3	23.8	23.4	23.5
1985	6	11	33.2	24	9.2	27.4	31.6	28.4	29	24.2	25.2	24.8	24.7	77	60	75	70	28.1	27.8	28.9	28.2	23	22.8	23.5	23.1
1985	6	12	32.6	22.2	10.4	26.8	28.8	25	26.4	24.2	22.8	23	23.3	81	60	84	75	28.5	23.8	26.7	26.3	23.2	20.3	22.2	21.9
1985	6	13	32.6	21.2	11.4	26.6	31	28.6	28.7	23	23.8	25.2	24	74	55	76	68	25.7	24.7	29.8	26.7	21.5	20.9	24	22.1
1985	6	14	34.4	22	12.4	26.2	33	28.2	28.9	22.6	24.6	24	23.7	74	50	71	65	25	25.3	27	25.8	21.1	21.3	22.4	21.6
1985	6	15	36.2	22.4	13.8	28	35.4	30.2	31	23	24.2	23.4	23.5	66	40	57	54	24.8	22.7	24.2	23.9	20.9	19.6	20.6	20.4
1985	6	16	37	24.2	12.8	28	35.8	32.4	32.2	25.2	26.6	23.4	25.1	80	49	47	59	30.2	28.7	22.8	27.2	24.2	23.4	19.6	22.4
1985	6	17	36	24.4	11.6	28	35.4	29.6	30.7	24.4	25.6	24.8	24.9	75	46	68	63	28.2	26.3	28.1	27.5	23	21.9	23	22.7
1985	6	18	35	23.2	11.8	28.2	34.2	28.2	29.7	25	26.8	24.2	25.3	77	56	72	69	29.5	30.3	27.5	29.1	23.8	24.3	22.7	23.6
1985	6	19	36	23.6	12.4	26.8	35	30.4	30.6	24	25.4	25.6	25	79	46	68	65	28	26	29.6	27.9	22.9	21.8	23.9	22.9
1985	6	20	35.4	24	11.4	26.8	33.8	32.2	31.3	24.8	25.6	25	25.1	85	52	56	64	30	27.4	26.9	28.1	24.1	22.6	22.3	23
1985	6	21	36.6	24.4	12.2	28.2	36.2	32.4	32.3	25	25.2	24.2	24.8	77	41	51	56	29.5	24.7	24.7	26.3	23.8	20.9	20.9	21.9
1985	6	22	34.2	25	9.2	29.2	33.6	32.2	31.8	25	26	24	25	71	55	51	59	28.9	28.5	24.4	27.3	23.5	23.3	20.7	22.5
1985	6	23	34.6	24.4	10.2	28.6	33.4	28	29.5	24.2	25.4	23.6	24.4	70	53	69	64	27.3	27.1	26.2	26.8	22.5	22.4	21.9	22.3
1985	6	24	34.8	22.6	12.2	27	33.2	30.6	30.4	23	25.4	25.2	24.5	71	54	65	63	25.4	27.2	28.4	27	21.4	22.5	23.2	22.4
1985	6	25	33.4	24	9.4	29.4	32.5	29.6	30.3	25.2	25.6	25.4	25.4	71	58	71	67	29.2	28.2	29.6	29	23.7	23.1	23.9	23.5
1985	6	26	32	24	8	27	29.6	29	28.6	24.6	25.8	25.4	25.3	82	74	75	77	29.3	30.7	30	30	23.7	24.5	24.1	24.1
1985	6	27	34.2	24	10.2	26	31.6	29	28.9	24.6	25.6	25.6	25.3	89	62	76	76	30	28.8	30.5	29.8	24.1	23.4	24.4	24
1985	6	28	34	25	9	27.8	28.8	26.2	27.3	25	27	23.6	25.2	80	87	81	82	29.8	34.4	27.4	30.5	24	26.4	22.6	24.3
1985	6	29	33.2	22.4	10.8	26	32	27.6	28.3	23.8	24.6	25.4	24.6	83	55	84	74	28	26	31	28.3	23	21.7	24.6	23.1
1985	6	30	34	24	10	28	32.8	30	30.2	24.8	25.4	24.6	24.9	77	55	64	66	29.2	27.5	27.3	28	23.6	22.7	22.5	22.9
1985	7	1	34.4	22.6	11.8	26	34.4	31.2	30.7	24	25.4	23.8	24.4	85	49	54	62	28.5	26.4	24.5	26.5	23.2	22	20.8	22
1985	7	2	34.4	23.6	10.8	26.8	33.4	29	29.5	24.2	25	25.4	24.9	81	51	75	69	28.5	26.1	30	28.2	23.2	21.8	24.1	23
1985	7	3	34	24.4	9.6	28.2	32.4	31.2	30.8	23.4	25.4	25.2	24.7	67	57	62	62	25.6	27.8	28	27.1	21.5	22.8	23	22.4
1985	7	4	35.2	24	11.2	28.2	34.6	28.6	30	24.8	25	22.4	24.1	76	46	59	60	29	25.3	23	25.8	23.5	21.3	19.7	21.5
1985	7	5	33.8	22.2	11.6	28	28.2	27.6	27.9	24	25.4	24.4	24.6	72	80	77	76	27.2	30.6	28.4	28.7	22.5	24.4	23.2	23.4
1985	7	6	36	22.2	13.8	27	34	31.6	31	23.2	25.4	23.8	24.1	73	50	52	58	25.9	26.7	24.3	25.6	21.7	22.2	20.6	21.5
1985	7	7	34.2	22.6	11.6	27.4	32.8	31.2	30.6	24.4	26	24.4	24.9	78	58	57	65	28.6	29.1	26	27.9	23.3	23.6	21.7	22.9
1985	7	8	32.6	24.6	8	27.6	29.4	25.2	26.9	23.8	24.4	23.8	24	73	66	89	76	26.9	27.2	28.5	27.6	22.3	22.5	23.3	22.7
1985	7	9	31.4	22.2	9.2	25.8	28.2	23.4	25.2	23.6	25	22.2	23.6	83	77	90	84	27.7	29.5	26	27.7	22.7	23.8	21.7	22.8
1985	7	10	32.4	21.2	11.2	27.2	31.4	28.4	28.9	23.6	24.6	24.4	24.2	74	57	72	68	26.7	26.4	27.9	27	22.2	22	22.9	22.3
1985	7	11	31.6	22.4	9.2	25.8	30.4	28.4	28.3	23.4	24.4	25	24.3	82	61	76	73	27.2	26.6	29.4	27.7	22.5	22.1	23.8	22.8
1985	7	12	33	23.2	9.8	27.2	32	26.2	27.9	24.2	25	23.8	24.3	78	57	82	72	28.2	27	27.9	27.7	23.1	22.4	22.9	22.8
1985	7	13	33.6	21.8	11.8	26.2	31.2	29.2	29	23.2	25.2	25	24.5	78	62	71	70	26.4	28	28.9	27.8	22	23	23.5	22.8
1985	7	14	32	23.6	8.4	27	28.8	28.6	28.3	23	26.6	23.8	25.4059	71	65.2353	67	75.1875	25.4	30.9176	26.3	29.875	21.4	24.5647	21.9	23.9937
1985	7	15	32	22.4	9.6	26.2	30.4	28	28.1	23.8	25.4	24.4	24.5	82	67	75	75	27.9	29.1	28.2	28.4	22.9	23.6	23	23.2
1985	7	16	34.2	22.6	11.6	26.2	33.4	24.8	27.3	24.6	25.6	24.2	24.8	88	54	95	79	29.8	27.6	29.8	29.1	24	22.7	24	23.6
1985	7	17	32.4	22	10.4	24.8	30.6	25.6	26.6	22.6	25.4	25.2	24.4	83	66	97	82	25.9	29	31.8	28.9	21.7	23.5	25.1	23.4
1985	7	18	31	22.4	8.6	27.2	29.4	27.2	27.8	23.2	25.2	25.2	24.5	71	71	85	76	25.8	29.2	30.7	28.6	21.6	23.7	24.5	23.2
1985	7	19	33.2	22	11.2	26	31.8	26.4	27.6	24	25.6	24.6	24.7	85	61	86	77	28.5	28.7	29.7	29	23.2	23.4	23.9	23.5
1985	7	20	31.4	24.2	7.2	27	31	26.4	27.7	24.6	25.8	24.8	25.1	82	66	88	79	29.3	29.7	30.2	29.8	23.7	24	24.2	24
1985	7	21	32	22.2	9.8	26	30.8	24.4	26.4	24.2	25	23.6	24.3	86	63	94	81	29	27.8	28.6	28.5	23.5	22.8	23.3	23.2
1985	7	22	32.2	20.2	12	24.2	30.4	26.6	27	22.2	25.4	24.6	24.1	84	67	85	79	25.4	29.1	29.6	28	21.4	23.6	23.9	22.9
1985	7	23	34.2	23.4	10.8	26.6	32	26	27.6	24.4	25.4	23.4	24.4	84	59	80	74	29.1	28	27	28.1	23.6	23	22.4	23
1985	7	24	31	24.2	6.8	24.4	29.6	26.4	26.7	23	24.8	24.2	24	89	68	83	80	27.1	28.1	28.7	28	22.4	23	23.4	22.9
1985	7	25	31	21.4	9.6	25.6	26.6	24.6	25.4	22.6	25.6	24.2	24.1	77	92	97	89	25.4	32.1	29.9	29.2	21.4	25.3	24.1	23.6
1985	7	26	30.8	21.4	9.4	24.2	29.6	25	26	22.2	24.8	23.2	23.4	84	68	86	79	25.4	28.1	27.2	26.9	21.4	23	22.5	22.3
1985	7	27	31.4	22	9.4	25.8	31.2	26.2	27.4	23.6	25.4	24.8	24.6	83	63	89	78	27.7	28.6	30.4	28.9	22.7	23.3	24.3	23.4
1985	7	28	32.4	23.4	9	27.6	31.8	29.4	29.5	25.2	25.4	25	25.2	82	60	70	71	30.4	28.2	28.7	29.1	24.3	23.1	23.4	23.6
1985	7	29	33.4	23	10.4	27.6	32.6	25	27.5	24.4	25.4	22.6	24.1	77	56	82	72	28.4	27.6	25.8	27.3	23.2	22.7	21.6	22.5
1985	7	30	33.4	22.8	10.6	25.6	32.6	27.2	28.1	23.6	25.6	25	24.7	85	57	84	75	27.8	28.2	30.2	28.7	22.8	23	24.2	23.4
1985	7	31	33.4	22.6	10.8	27.2	30.2	28.4	28.5	24.2	25	24.6	24.6	78	66	73	72	28.2	28.2	28.4	28.3	23.1	23.1	23.2	23.1
1985	8	1	32.6	23.4	9.2	25.6	32.6	27	28	24.4	25.2	25	24.9	91	55	85	77	29.7	27.1	30.3	29.1	24	22.4	24.3	23.6
1985	8	2	33.8	22.2	11.6	26.4	31.4	25.8	27.3	23.2	25.8	23.2	24.1	76	64	80	74	26.3	29.5	26.7	27.5	21.9	23.8	22.2	22.6
1985	8	3	34	21.2	12.8	27.2	32.2	28.2	29	22.4	25.4	23.8	23.9	66	58	69	65	23.9	27.9	26.5	26.1	20.4	22.9	22.1	21.8
1985	8	4	32.6	23.2	9.4	27.2	32	29.6	29.6	23.8	25.2	24.2	24.4	75	58	64	66	27.2	27.5	26.6	27.1	22.5	22.7	22.1	22.4
1985	8	5	35.2	23.4	11.8	28.4	34.8	27	29.3	24.2	25.4	24	24.5	71	47	78	65	27.4	26.2	27.8	27.1	22.6	21.8	22.9	22.4
1985	8	6	32.8	23	9.8	27	31.8	26.6	28	23.8	25	24.6	24.5	77	58	85	73	27.3	27.1	29.6	28	22.6	22.4	23.9	23
1985	8	7	32.6	22.2	10.4	26.6	31.4	27	28	23.2	25.2	24.4	24.3	75	61	81	72	26.2	27.9	28.8	27.6	21.8	22.9	23.4	22.7
1985	8	8	31.2	22.6	8.6	27	29.4	27.2	27.7	24	25.2	24.4	24.5	78	71	80	76	27.8	29.2	28.7	28.6	22.9	23.7	23.4	23.3
1985	8	9	31.6	23.2	8.4	26.6	28.2	23.6	25.5	24.2	25.4	22.6	24.1	82	80	92	85	28.6	30.6	26.7	28.6	23.3	24.4	22.2	23.3
1985	8	10	31.6	22.2	9.4	26	31	26.4	27.5	23.8	25.2	23.2	24.1	83	63	76	74	28	28.2	26.3	27.5	23	23.1	21.9	22.6
1985	8	11	31	21.4	9.6	25.2	30.2	27.2	27.5	22.4	25.2	25.4	24.3	79	67	87	77	25.2	28.7	31.2	28.4	21.2	23.4	24.8	23.1
1985	8	12	32.2	21.2	11	24.6	31	28.4	28.1	23.4	25.4	25.2	24.7	90	64	77	77	28	28.7	29.9	28.9	22.9	23.4	24	23.4
1985	8	13	33.6	23.6	10	26.4	33.2	31.4	30.6	23.8	26.2	24.4	24.8	81	58	56	65	27.7	29.3	25.9	27.7	22.8	23.7	21.7	22.7
1985	8	14	31.2	23.6	7.6	25.4	29.4	27.2	27.3	24.4	26.4	24.2	25	92	79	78	83	29.9	32.4	28.2	30.2	24	25.4	23.1	24.2
1985	8	15	32	24.2	7.8	25.6	30.8	25.2	26.7	24.2	26	23.2	24.5	89	68	85	81	29.3	30.4	27.1	28.9	23.7	24.3	22.4	23.5
1985	8	16	32	22.4	9.6	25.4	31.4	26	27.2	23.6	25.4	25.2	24.7	86	62	94	81	27.9	28.4	31.5	29.3	22.9	23.2	24.9	23.7
1985	8	17	33	22.4	10.6	27	32.6	30.4	30.1	24.2	25.8	24.6	24.9	79	58	62	67	28.3	28.7	27.1	28	23.1	23.3	22.4	23
1985	8	18	31.6	23	8.6	26.2	31.2	24.4	26.5	23.8	25.8	23.2	24.3	82	65	90	79	27.9	29.6	27.6	28.4	22.9	23.9	22.7	23.2
1985	8	19	31.2	22	9.2	24.8	29.4	26.4	26.8	23	24.8	23.2	23.7	86	69	76	77	26.9	28.2	26.3	27.1	22.3	23.1	21.9	22.4
1985	8	20	31.6	22	9.6	24.6	30.8	24.2	26	23.2	24.8	23.2	23.7	89	61	92	81	27.5	27.3	27.8	27.5	22.6	22.5	22.8	22.7
1985	8	21	30	21.4	8.6	24	26.8	26	25.7	22.8	24.8	24.4	24	90	85	88	88	26.9	30	29.5	28.8	22.3	24.1	23.8	23.4
1985	8	22	31.2	21	10.2	23	30.2	26.4	26.5	21.8	25.6	24.2	23.9	90	69	83	81	25.3	29.8	28.7	27.9	21.3	24	23.4	22.9
1985	8	23	32	22.2	9.8	24.4	29.6	26.4	26.7	23	25.6	24.8	24.5	89	73	88	83	27.1	30.1	30.2	29.2	22.4	24.2	24.2	23.6
1985	8	24	32.4	21.2	11.2	27	30.6	27.2	28	23.8	25.4	23.4	24.2	77	66	73	72	27.3	29	26.2	27.5	22.6	23.5	21.9	22.7
1985	8	25	31	22.2	8.8	27	30.2	27.2	27.9	24	25.6	25.2	24.9	78	69	85	78	27.8	29.8	30.7	29.4	22.9	24	24.5	23.8
1985	8	26	31.2	22.4	8.8	27.2	28.4	25.2	26.5	24.8	25.4	24.2	24.8	82	79	92	84	29.7	30.4	29.5	29.9	23.9	24.3	23.8	24
1985	8	27	32	21.4	10.6	25.6	31.4	27.4	28	24.4	25.4	24.8	24.9	91	62	81	78	29.7	28.4	29.6	29.2	24	23.2	23.9	23.7
1985	8	28	31.4	23	8.4	26.6	27.4	25.6	26.3	24.2	25.2	24.2	24.5	82	84	89	85	28.6	30.6	29.3	29.5	23.3	24.4	23.7	23.8
1985	8	29	32	22.2	9.8	24.4	27.4	27.6	26.8	22.4	25.2	23.8	23.8	84	84	73	80	25.7	30.6	26.9	27.8	21.6	24.4	22.3	22.8
1985	8	30	31.2	21.4	9.8	26.8	28.2	25.6	26.5	24	25.4	25	24.8	79	80	95	85	28	30.6	31.3	29.9	22.9	24.4	24.8	24
1985	8	31	32.6	21.4	11.2	27.2	31.8	28.4	29	23.4	25.6	23.6	24.2	73	61	67	67	26.2	28.7	25.9	26.9	21.9	23.4	21.7	22.3
1985	9	1	33.2	20.2	13	26	31.6	28.6	28.7	24.2	24.6	25.4	24.7	86	57	77	73	29	26.3	30.3	28.5	23.5	21.9	24.3	23.2
1985	9	2	33.8	22.4	11.4	27.2	33	28.4	29.3	24	25.2	22.8	24	77	53	62	64	27.7	26.9	24	26.2	22.8	22.3	20.4	21.8
1985	9	3	31.8	22	9.8	26	29.6	25.4	26.6	23.4	25.4	23.2	24	80	71	83	78	27	29.6	27	27.9	22.4	23.9	22.3	22.9
1985	9	4	31.2	22.2	9	25.2	30	27.8	27.7	23.2	25.6	25.4	24.7	85	70	83	79	27.1	29.9	30.8	29.3	22.4	24	24.6	23.7
1985	9	5	33.2	22.2	11	25.4	33	27.2	28.2	23.4	25.2	24.2	24.3	85	53	78	72	27.4	26.9	28.2	27.5	22.6	22.3	23.1	22.6
1985	9	6	32.4	22	10.4	27	31.8	28.2	28.8	23.2	25.2	24.4	24.3	73	59	73	68	25.9	27.6	28	27.2	21.7	22.7	23	22.5
1985	9	7	33.4267	23	10.4267	24	27	25.2	25.4	23.2	25.2	23.6	24	94	87	88	89	27.9	30.8	28.1	28.9	22.9	24.6	23	23.5
1985	9	8	31.4	21.2	10.2	27.6	29.6	25.4	27	23.6	24.4	23.4	23.8	72	65	85	74	26.5	27.1	27.4	27	22	22.4	22.6	22.3
1985	9	9	31.4	23	8.4	26	29.6	24.2	26	23.4	25.2	23.4	24	80	70	94	81	27	29.1	28.2	28.1	22.4	23.6	23.1	23
1985	9	10	32.2	21.6	10.6	24.8	30.2	25.4	26.5	22.4	25.2	24.2	23.9	81	67	91	80	25.5	28.7	29.4	27.9	21.4	23.4	23.8	22.8
1985	9	11	32.9714	21.6	11.3714	28.4	31.4	28.2	29	23.4	24.2	24.4	24	66	55	73	65	25.4	25.4	28	26.3	21.4	21.3	23	21.9
1985	9	12	32.4	21	11.4	27.8	31.2	26.6	28	23.2	26.6	23.4	24.4	68	70	77	71	25.4	31.7	26.6	27.9	21.3	25	22.1	22.8
1985	9	13	32.2	22.6	9.6	25.4	30.2	26.6	27.2	23.2	25.4	25	24.5	83	68	88	80	27	29.2	30.6	28.9	22.3	23.7	24.4	23.5
1985	9	14	33.3467	22.2	11.1467	25.8	29.4	23.8	25.7	23.6	25.4	23	24	83	73	93	83	27.7	29.8	27.5	28.3	22.7	24	22.7	23.1
1985	9	15	32.2	22.1667	10.0333	26.2	26.6	26.4	26.4	23.4	23.6	23.2	23.4	79	78	76	78	26.9	27.1	26.3	26.8	22.3	22.4	21.9	22.2
1985	9	16	31.6	21	10.6	24.2	30.8	24.8	26.1	22.6	26.2	23	23.9	87	70	86	81	26.3	30.9	26.9	28.1	21.9	24.6	22.3	22.9
1985	9	17	32.2	21.2	11	25.4	31.4	26.8	27.6	22.6	26	25	24.5	79	65	86	77	25.5	30	30.5	28.7	21.4	24.1	24.4	23.3
1985	9	18	33.6	22	11.6	25.4	32.4	27.8	28.4	23.4	26.4	25.2	25	85	63	81	76	27.4	30.4	30.3	29.4	22.6	24.3	24.3	23.7
1985	9	19	32.4	22	10.4	26	32.2	26.4	27.8	23.8	26.4	24.2	24.8	83	64	83	77	28	30.5	28.7	29.1	23	24.4	23.4	23.6
1985	9	20	33.0133	21.4	11.6133	24.4	26.6	25	25.3	22.8	25.2	23.4	23.8	87	89	87	88	26.7	31.1	27.7	28.5	22.2	24.7	22.8	23.2
1985	9	21	32.2	21.2	11	25.6	31.6	25	26.8	22.2	25.4	22.8	23.5	75	61	83	73	24.5	28.3	26.3	26.4	20.8	23.1	21.9	21.9
1985	9	22	32.6	20.8	11.8	25	31.6	27	27.6	22.4	25.6	22.6	23.5	80	62	69	70	25.3	28.8	24.5	26.2	21.3	23.4	20.8	21.8
1985	9	23	32.6	20.6	12	25.6	31.8	26.2	27.5	23.6	23.8	24.2	23.9	85	51	85	74	27.8	24.1	28.9	26.9	22.8	20.5	23.5	22.3
1985	9	24	32.32	21.4	10.92	25.4	30.6	29.6	28.8	23.4	27.2	23	24.5	85	77	57	73	27.4	33.8	23.7	28.3	22.6	26.1	20.2	23
1985	9	25	32.4	22.2	10.2	27	28.4	24.8	26.3	23.2	26.2	23.6	24.3	73	84	91	82	25.9	32.5	28.3	28.9	21.7	25.5	23.1	23.4
1985	9	26	31.2	22.4	8.8	26.4	28.6	24.6	26	24.4	24.6	23.2	24.1	85	72	89	82	29.2	28.3	27.5	28.3	23.7	23.1	22.6	23.1
1985	9	27	30.6	20.4	10.2	25.8	29.4	26.6	27.1	24.8	25	24.2	24.7	92	70	82	81	30.6	28.7	28.6	29.3	24.4	23.4	23.3	23.7
1985	9	28	32	20.6	11.4	23.4	30.4	23.4	25.1	22.4	26	22.6	23.7	92	71	93	85	26.4	30.7	26.9	28	22	24.5	22.3	22.9
1985	9	29	31.6	20.6	11	26	30.6	25.6	27	23	25.2	24	24.1	78	65	88	77	26.1	28.4	28.8	27.8	21.8	23.2	23.4	22.8
1985	9	30	32.8	20.4	12.4	23.4	30.6	27.4	27.2	21.8	25	23	23.3	87	64	69	73	25	27.9	25.2	26	21.1	22.9	21.2	21.7
1985	10	1	33.4	21	12.4	25	30.2	29	28.3	22.8	26.8	25	24.9	83	77	72	77	26.3	33	29	29.4	21.9	25.7	23.5	23.7
1985	10	2	32.6	22.6	10	24.2	31.6	25.6	26.8	23	25.4	25	24.5	90	61	95	82	27.3	28.3	31.3	28.9	22.5	23.1	24.8	23.5
1985	10	3	32.4	22	10.4	25.2	31.8	29.4	29	23.6	26.6	24.2	24.8	88	67	65	73	28.1	31.3	26.7	28.7	23	24.8	22.2	23.3
1985	10	4	32	23	9	27.2	31	25.8	27.5	24.4	24.6	24.8	24.6	80	59	92	77	28.7	26.7	30.6	28.7	23.4	22.1	24.4	23.3
1985	10	5	30	23.2	6.8	25	29	26.4	26.7	23.4	25.2	25	24.5	87	74	89	84	27.7	29.5	30.7	29.3	22.8	23.8	24.5	23.7
1985	10	6	32.6	22.4	10.2	26.6	31.8	26.4	27.8	24.2	26.2	24	24.8	82	64	82	76	28.6	30.3	28.2	29	23.3	24.2	23.1	23.5
1985	10	7	31.6	21.6	10	24	31.6	27.2	27.5	22.8	25.4	24.8	24.3	90	61	82	78	26.9	28.3	29.7	28.3	22.3	23.1	23.9	23.1
1985	10	8	34	21	13	25	32.6	30	29.4	23.2	25.6	25	24.6	86	57	67	70	27.2	28.2	28.3	27.9	22.5	23	23.2	22.9
1985	10	9	36	22	14	26.8	28.2	24.6	26	23.6	26.4	24.2	24.7	77	87	97	87	27	33.2	29.9	30	22.3	25.8	24.1	24.1
1985	10	10	32.2	22	10.2	25.6	31.8	27.2	28	25	25.4	25.2	25.2	95	60	85	80	31.3	28.2	30.7	30	24.8	23.1	24.5	24.1
1985	10	11	33	22.4	10.6	26.8	32.4	28	28.8	24.6	26.6	25.6	25.6	84	64	83	77	29.5	30.9	31.2	30.5	23.8	24.6	24.8	24.4
1985	10	12	33	23	10	27.4	32.2	27.4	28.6	24.4	26.4	25.2	25.3	78	64	84	75	28.6	30.5	30.6	29.9	23.3	24.4	24.4	24
1985	10	13	33.4	21.6	11.8	26.4	33	26.6	28.1	23.6	26.6	25.2	25.1	79	61	89	76	27.3	30.5	31.1	29.6	22.5	24.4	24.7	23.9
1985	10	14	33	21.8	11.2	24.6	30.6	26.4	27	23	25.4	23.4	23.9	87	66	78	77	27	29	26.8	27.6	22.4	23.5	22.2	22.7
1985	10	15	32	21.6	10.4	26.4	31.6	26.6	27.8	23.6	25.6	25.4	24.9	79	62	91	77	27.3	28.8	31.6	29.2	22.5	23.4	25	23.6
1985	10	16	32	21.8	10.2	24.6	31.2	28	28	23.4	26.8	26.2	25.5	90	71	87	83	28	32.3	32.8	31	22.9	25.3	25.6	24.6
1985	10	17	32.4	21	11.4	26	31.6	28.4	28.6	24.2	25.2	25.6	25	86	60	80	75	29	27.8	30.9	29.2	23.5	22.8	24.6	23.7
1985	10	18	33.2	20.2	13	27.2	32.8	29.6	29.8	23.4	25.2	23.4	24	73	54	59	62	26.2	27	24.6	26	21.9	22.3	20.9	21.7
1985	10	19	31.8	20.4	11.4	26	31.2	27.2	27.9	23.2	26.4	23.6	24.4	79	69	74	74	26.6	31.2	26.7	28.2	22.1	24.8	22.2	23
1985	10	20	31.4	21.8	9.6	25.6	29.2	23.8	25.6	23.4	24.8	23.2	23.8	83	70	95	83	27.3	28.4	28	27.9	22.5	23.2	23	22.9
1985	10	21	30	21	9	23.6	29.2	26.2	26.3	23	25	24.2	24.1	95	71	85	84	27.7	28.9	28.9	28.5	22.8	23.5	23.5	23.2
1985	10	22	32.6571	21.6	11.0571	25.4	30	26.6	27.1	23.4	25.6	24.6	24.5	85	70	85	80	27.4	29.9	29.6	29	22.6	24	23.9	23.5
1985	10	23	32.2	22.2	10	23.8	31.2	26.4	27	23.4	26.2	25.2	24.9	97	68	91	85	28.5	30.7	31.2	30.1	23.2	24.5	24.8	24.2
1985	10	24	31.8	22.8	9	25	30.6	25.6	26.7	24.4	26.4	24.8	25.2	95	72	94	87	30.1	31.6	30.8	30.8	24.2	25	24.5	24.6
1985	10	25	31	23	8	24.4	29	24.8	25.8	23.6	25.2	23.8	24.2	94	74	92	86	28.6	29.5	28.8	29	23.3	23.8	23.4	23.5
1985	10	26	31	21.6	9.4	23.8	30.2	25.2	26.1	23	25.6	22.8	23.8	93	69	82	81	27.5	29.8	26.1	27.8	22.7	24	21.8	22.8
1985	10	27	32	21.4	10.6	26.6	30.2	26.4	27.4	23.8	25.2	24	24.3	79	67	82	76	27.6	28.7	28.2	28.2	22.7	23.4	23.1	23.1
1985	10	28	29.4	23	6.4	26.4	27.2	26.2	26.5	24.4	25.6	24.2	24.7	85	88	85	86	29.2	31.7	28.9	29.9	23.7	25	23.5	24.1
1985	10	29	30	22.2	7.8	24.6	28.2	27.2	26.8	23.4	25.2	23.6	24.1	90	79	74	81	28	30	26.7	28.2	22.9	24.1	22.2	23.1
1985	10	30	29.2	21.4	7.8	25	28.2	26.2	26.4	23.2	24.6	24.2	24	86	75	85	82	27.2	28.5	28.9	28.2	22.5	23.3	23.5	23.1
1985	10	31	30	22.4	7.6	25.2	29.6	26	26.7	21.2	23.2	23.2	22.5	70	58	79	69	22.5	24.2	26.6	24.4	19.4	20.5	22.1	20.7
1985	11	1	31.4	22.4	9	25	31.6909	24.3	28.15	22	23.2	23	22.7	77	66.4667	90	78.2857	24.4	30.9733	27.2	29.8929	20.7	24.62	22.5	24.0214
1985	11	2	31.2	20.8	10.4	25.4	30.8	28.2	28.1	22.4	24.6	25.2	24.1	77	60	79	72	25.1	26.8	30	27.3	21.1	22.2	24.1	22.5
1985	11	3	31.2	21.6	9.6	26.6	29.8	26	27.1	22.2	24.8	24.2	23.7	68	67	86	74	23.8	28	29	26.9	20.3	22.9	23.5	22.3
1985	11	4	32	21.8	10.2	25.4	30.6	27	27.5	24.2	24.4	24.8	24.5	91	60	84	78	29.4	26.4	29.8	28.5	23.8	22	24	23.3
1985	11	5	30.4	22.2	8.2	26.4	29	24.4	26	24	24.6	23.2	23.9	82	70	90	81	28.2	28	27.6	27.9	23.1	22.9	22.7	22.9
1985	11	6	31.4	21.2	10.2	24.4	30.6	26.2	26.9	23	25.8	25	24.6	89	68	91	83	27.1	30	30.9	29.3	22.4	24.1	24.6	23.7
1985	11	7	30.8	21.6	9.2	26	30.2	25.2	26.7	24	25.5	24.2	24.6	85	69	92	82	28.5	29.5	29.5	29.2	23.2	23.8	23.8	23.6
1985	11	8	31	22.6	8.4	27	30.8	26.2	27.5	24.6	26	24.4	25	82	68	86	79	29.3	30.4	29.3	29.7	23.7	24.3	23.7	23.9
1985	11	9	32.6	21.6	11	25.8	30.4	26	27	23.2	26	24.4	24.5	80	71	88	80	26.7	30.7	29.5	28.9	22.2	24.5	23.8	23.5
1985	11	10	33.4	21	12.4	25.8	31.6	29.6	29.1	23.8	23.4	23.2	23.5	85	50	58	64	28.1	23.3	24.2	25.2	23	20	20.5	21.2
1985	11	11	33	20.8	12.2	24	31.4	25.2	26.5	22.2	23.6	24.2	23.3	86	52	92	77	25.6	23.9	29.5	26.3	21.4	20.4	23.8	21.9
1985	11	12	33	21.4	11.6	25.2	31.2	25.6	26.9	23.2	25.6	24.2	24.3	85	64	89	79	27.1	29.1	29.3	28.5	22.4	23.6	23.7	23.2
1985	11	13	32.7429	21.2	11.5429	28.4	32.4	24.2	27.3	23.6	24.8	24.92	24.92	67	54	73.0667	75.9333	25.9	26.2	28.8133	29.0933	21.7	21.9	23.3267	23.5267
1985	11	14	31	21	10	27	29.8	26.4	27.4	23.8	25.8	25	24.9	77	73	89	80	27.3	30.5	30.7	29.5	22.6	24.4	24.5	23.8
1985	11	15	31	21.2	9.8	25.2	29.2	25.6	26.4	23	24.4	24	23.8	83	68	88	79	26.6	27.4	28.8	27.6	22.1	22.6	23.4	22.7
1985	11	16	31.4	21.4	10	26.2	29.6	25.6	26.8	23.4	25.4	24	24.3	79	71	88	79	26.9	29.6	28.8	28.4	22.3	23.9	23.4	23.2
1985	11	17	31.8	21	10.8	24.8	31.2	25.4	26.7	23.4	24.8	24.4	24.2	89	60	92	80	27.8	27	29.9	28.2	22.9	22.4	24	23.1
1985	11	18	31.8	21	10.8	27.2	29.8	27.4	28	23.4	26	25.4	24.9	73	74	85	77	26.2	31.1	31.1	29.5	21.9	24.7	24.7	23.8
1985	11	19	31	22.4	8.6	26.2	29.8	25.4	26.7	24.4	26.2	25	25.2	86	75	97	86	29.3	31.6	31.4	30.8	23.7	25	24.9	24.5
1985	11	20	31.4	23.2	8.2	27	31.2	25.4	27.3	24.6	26.2	24.6	25.1	82	68	94	81	29.3	30.7	30.4	30.1	23.7	24.5	24.3	24.2
1985	11	21	30.6	21.4	9.2	26.2	29.8	25	26.5	24.2	24.6	24	24.3	85	65	92	81	28.9	27.5	29.2	28.5	23.5	22.6	23.6	23.2
1985	11	22	31.4	21	10.4	25.2	30.8	26.4	27.2	23	25.2	24.2	24.1	83	64	83	77	26.6	28.3	28.7	27.9	22.1	23.1	23.4	22.9
1985	11	23	31.6	20.2	11.4	25	30.8	24.4	26.1	23.2	25.4	23.2	23.9	86	65	90	80	27.2	28.8	27.6	27.9	22.5	23.4	22.7	22.9
1985	11	24	30.6	21	9.6	23.4	29	25.2	25.7	22.6	25	23.8	23.8	93	72	89	85	26.9	29	28.5	28.1	22.3	23.5	23.3	23
1985	11	25	32	20	12	24.4	29.8	26	26.5	23.2	25	24	24.1	90	68	85	81	27.6	28.5	28.5	28.2	22.7	23.2	23.2	23.1
1985	11	26	30.8	20	10.8	24.6	30	27	27.1	22.6	25.2	23.4	23.7	84	68	74	75	26.1	28.8	26.4	27.1	21.8	23.4	22	22.4
1985	11	27	31.8	20.2	11.6	24.4	31.4	25.6	26.8	22.6	25.6	24	24.1	86	63	88	79	26.2	29	28.8	28	21.9	23.5	23.4	22.9
1985	11	28	31.2	19.6	11.6	23.8	30.4	26	26.5	22.2	25.4	24.2	23.9	87	67	86	80	25.7	29.1	29	27.9	21.5	23.6	23.5	22.9
1985	11	29	31	20	11	23.2	29.8	24.4	25.5	22.6	25.6	23	23.7	95	72	89	85	27	30	27.1	28.1	22.4	24.1	22.4	23
1985	11	30	31.2	22.2	9	24	30.4	26.6	26.9	23	25.2	24.8	24.3	92	66	86	81	27.4	28.6	30.1	28.7	22.6	23.3	24.1	23.3
1985	12	1	31.4	22.4	9	26.6	30.2	25.2	26.8	24.6	25	23.6	24.4	85	66	88	79	29.6	28.2	28.1	28.6	23.9	23.1	23	23.3
1985	12	2	31.2	22.4	8.8	24.8	30.6	25.8	26.8	23.4	25.4	23.4	24.1	89	66	82	79	27.8	29	27.2	28	22.9	23.5	22.5	22.9
1985	12	3	29.2	22	7.2	25.2	26.4	25	25.4	24.2	24.4	23.4	24	92	85	87	88	29.5	29.2	27.7	28.8	23.8	23.7	22.8	23.4
1985	12	4	31.4	22.4	9	24.4	29.2	28.22	28.1111	23.6	24.8	24.975	24.875	94	70	78.9375	78	28.6	28.4	29.5188	29.2375	23.3	23.2	23.8062	23.6188
1985	12	5	28.8	22.6	6.2	25.4	28.4	24	25.5	24	25.2	23.6	24.3	89	77	97	88	28.9	29.9	28.8	29.2	23.5	24	23.4	23.7
1985	12	6	28.2	22.6	5.6	24.2	27.4	25.2	25.5	23.6	24.8	24.4	24.3	95	81	94	90	28.7	29.6	30	29.4	23.4	23.9	24.1	23.8
1985	12	7	31	22.2	8.8	26.4	30.2	25.4	26.9	23.4	25	24.2	24.2	78	66	91	78	26.8	28.2	29.4	28.1	22.2	23.1	23.8	23
1985	12	8	31	22.8	8.2	25.2	30.2	26	26.9	24.2	25.6	24.6	24.8	92	69	89	84	29.5	29.8	30	29.8	23.8	24	24.1	24
1985	12	9	31.4	20.4	11	23.4	31	24.8	26	22.8	25	23.6	23.8	95	62	91	82	27.3	27.7	28.3	27.8	22.6	22.8	23.1	22.8
1985	12	10	31.8	20.2	11.6	23.2	30.4	27	26.9	22.2	26.4	24	24.2	92	73	78	81	26.1	31.7	27.8	28.5	21.8	25	22.9	23.2
1985	12	11	32.4	21.6	10.8	24.2	31.6	25.6	26.8	23.2	25.2	25.475	25.1733	92	60	80.5625	78.7333	27.8	27.8	30.6125	29.8867	22.8	22.8	24.425	23.9867
1985	12	12	32.6	20.2	12.4	24	30	29	28.4444	22.4	26.6	25.0125	24.8333	87	77	78.75	79	26	32.5	29.525	29.2867	21.7	25.5	23.8	23.6333
1985	12	13	32	19.2	12.8	24.4	31.6	26.4	27.2	22.6	25.6	23.2	23.8	86	62	76	75	26.2	28.8	26.3	27.1	21.9	23.4	21.9	22.4
1985	12	14	33	20	13	24.6	32.4	27.4	28	22.8	25.4	22.2	23.5	86	57	64	69	26.5	27.8	23.3	25.9	22.1	22.8	19.9	21.6
1985	12	15	32	19.2	12.8	22.6	31.8	23.4	25.3	21	26.0125	22.2	24.6933	87	66.125	90	76.4	23.8	29.9062	26	28.6867	20.3	24.0062	21.7	23.3
1985	12	16	31.6	17.4	14.2	22.6	31	25	25.9	20.8	25	22.4	22.7	85	62	80	76	23.4	27.7	25.3	25.5	20	22.8	21.3	21.4
1985	12	17	32.4	17.2	15.2	22.8	31	23.8	25.3	21.4	24.4	22.4	22.7	88	58	89	78	24.5	26.2	26.1	25.6	20.8	21.8	21.8	21.5
1985	12	18	31.8	16.8	15	22.6	30.8	25.2	26	21	24.6	23.4	23	87	60	86	78	23.8	26.8	27.6	26.1	20.3	22.2	22.7	21.7
1985	12	19	32	17.8	14.2	23	30	25.2	25.9	21.2	25	23.6	23.3	85	67	88	80	24	28.3	28.1	26.8	20.4	23.2	23	22.2
1985	12	20	31.6	17.8	13.8	22.8	30.2	24.6	25.5	21	24.4	23.2	22.9	85	62	89	79	23.7	26.7	27.5	25.9	20.2	22.2	22.6	21.7
1985	12	21	31.8	19.2	12.6	22.2	31.2	24.8	25.8	21.4	24.6	23	23	93	58	86	79	24.9	26.5	26.9	26.1	21.1	22.1	22.3	21.8
1985	12	22	32	20	12	23.8	30.8	24.2	25.8	23	24	23	23.3	93	57	90	80	27.5	25.3	27.3	26.7	22.7	21.3	22.5	22.2
1985	12	23	32	18.4	13.6	22.4	30.2	28.7818	28.42	21.6	23.6	24.8941	24.6312	93	58	75.7059	76.0625	25.3	24.7	28.9882	28.5625	21.3	20.9	23.5235	23.2375
1985	12	24	31.4	18.8	12.6	23	31	23.8	25.4	22.2	25.2	22.4	23.3	93	63	89	82	26.2	28.2	26.1	26.8	21.9	23.1	21.8	22.3
1985	12	25	31.6	18.4	13.2	25.6	28.8	24.6	25.9	22.4	25.2	23.2	23.6	76	75	89	80	24.9	29.6	27.5	27.4	21.1	23.9	22.6	22.5
1985	12	26	33	18.6	14.4	24	32.2	25.2	26.7	22.4	25.9125	22.6	24.4125	87	62.625	80	76.1333	26	29.2313	25.7	28.1333	21.7	23.6313	21.5	23
1985	12	27	33	18.4	14.6	21.8	31.8	24.2	25.5	20.2	24.8	22.4	22.5	87	57	86	76	22.6	26.6	25.9	25	19.5	22.1	21.7	21.1
1985	12	28	32.4	18.6	13.8	22	31	24.4	25.5	20.6	25.7529	22	24.2125	88	63.1765	81	74.5	23.3	28.9882	24.8	27.5938	20	23.5176	21	22.6187
1985	12	29	31.2	18.2	13	24	30	24.8	25.9	21.4	23.8	24.7765	24.4933	80	60	72.8235	76.2	23.7	25.3	28.4824	28.4067	20.3	21.3	23.2059	23.14
1985	12	30	31.6	18.4	13.2	22.4	29.8	27.2	26.6	21.8	24.2	22.4	22.8	95	63	66	75	25.7	26.5	23.9	25.3	21.5	22	20.4	21.3
1985	12	31	31.6	17.2	14.4	23.6	30.2	23.8	25.4	20	24	21.4	21.8	72	60	81	71	21	25.7	23.9	23.5	18.3	21.5	20.3	20.1

## Sheet: 1986
			Temperature			Temperature				Temperature				Relative Humidity				Pressure				Dew temperature
Year	Month	Day	Maximum	Minimum	Max-Min	1899-12-31 07:00:00	1899-12-31 13:00:00	1899-12-31 19:00:00	Average	1899-12-31 01:00:00	1899-12-31 13:00:00	1899-12-31 19:00:00	Average	1899-12-31 01:00:00	1899-12-31 13:00:00	1899-12-31 19:00:00	Average	1899-12-31 07:00:00	1899-12-31 13:00:00	1899-12-31 19:00:00	Average	1899-12-31 07:00:00	1899-12-31 13:00:00	1899-12-31 19:00:00	Average		Month	Taverage	Hraverage
1986	1	1	32.4	18.8	13.6	24	32.2	26.2	27.2	21.6	24.4	23.6	23.2	81	53	81	71	24.2	25.4	27.4	25.6	20.6	21.3	22.6	21.5		January	27.7028	72.8528
1986	1	2	33.4	17.8	15.6	23.6	31	25	26.1	21.8	25.2	22.6	23.2	86	63	82	77	24.9	28.2	25.8	26.3	21	23.1	21.6	21.9		February	28.2536	69.7563
1986	1	3	33.6	19.4	14.2	25	31.4	26.4	27.3	23.2	25	24	24.1	86	60	82	76	27.2	27.4	28.2	27.6	22.5	22.6	23.1	22.7		March	29.1419	68.3871
1986	1	4	33	18.6	14.4	23.8	31.2	25.6	26.5	20.4	25.8	23	23.1	74	65	80	73	21.7	29.6	26.3	25.9	18.8	23.9	22	21.5		April	29.2167	73.587
1986	1	5	32	19	13	25	31.6	25	26.6	22.6	26.6	23.2	24.1	82	68	86	78	25.8	31.5	27.2	28.2	21.6	24.9	22.5	23		May	29.3746	75.1054
1986	1	6	31.6	19	12.6	24.4	31.4	26.8	27.3	22.8	25.2	25	24.3	87	61	86	78	26.7	27.9	30.5	28.4	22.2	22.9	24.4	23.1		June	29.1416	75.2348
1986	1	7	33	18.4	14.6	23.6	32.4	26	27	21.2	24	23	22.7	81	50	78	69	23.6	24.2	26.1	24.6	20.1	20.6	21.8	20.8		July	29.3953	70.2293
1986	1	8	33	18.8	14.2	24.8	32.4	26.2	27.4	22.2	24.2	23.2	23.2	80	51	78	70	25	24.7	26.4	25.4	21.1	20.9	22	21.3		August	29.3613	68.2581
1986	1	9	32.6	18.6	14	24.2	30.7	28	27.7	22.2	25.4	23	23.5	84	65	66	72	25.4	28.9	24.8	26.4	21.4	23.5	20.9	21.9		September	28.2933	74.2333
1986	1	10	32.2	19.6	12.6	23.8	31	25.4	26.4	22.6	25.4	23	23.7	90	64	82	79	26.6	28.7	26.5	27.3	22.1	23.4	22	22.5		October	27.1032	81.0968
1986	1	11	31.4	20.2	11.2	24.6	31	28.4	28.1	22.6	24.4	24	23.7	84	58	70	71	26.1	26.2	26.9	26.4	21.8	21.8	22.3	22		November	28.1533	76
1986	1	12	30.2	21.6	8.6	24.2	29.6	27.8	27.4	23.2	25.4	25	24.5	92	71	80	81	27.8	29.6	29.8	29.1	22.8	23.9	24	23.6		December	28.5613	71.129
1986	1	13	31.4	21.2	10.2	25.6	30.4	26.2	27.1	24	25.2	24.2	24.5	88	66	85	79	28.8	28.6	28.9	28.7	23.4	23.3	23.5	23.4
1986	1	14	32	22.2	9.8	23.8	30.2	26.6	26.8	23.2	25.4	24	24.2	95	68	81	81	28	29.2	28.1	28.4	23	23.7	23	23.2
1986	1	15	33.2	22.4	10.8	25	32	26.4	27.5	23.6	24.6	22.4	23.5	89	55	71	72	28.2	26	24.4	26.2	23.1	21.7	20.7	21.8
1986	1	16	33.4	19.2	14.2	24.4	32.2	30.6	29.5	22.4	25	22.4	23.3	84	56	49	63	25.7	26.9	21.6	24.7	21.6	22.3	18.8	20.9
1986	1	17	32.2	21.1765	11.0235	24.4	31.4	25	26.5	22.2	25.2	22.2	23.2	83	61	79	74	25.3	27.9	24.9	26	21.3	22.9	21	21.7
1986	1	18	32.6	18.6	14	24.5176	31.6	29.8	28.9857	23	23.8	22.8	24.625	88.1176	52	55	74.4375	27.0412	24.3	23.1	28.3312	22.3412	20.6	19.8	23.1
1986	1	19	33.2	19.4	13.8	24.2	32.4	29.6	29	21.6	24.4	22.4	22.8	80	52	54	62	24.1	25.2	22.3	23.9	20.5	21.2	19.2	20.3
1986	1	20	32.6	19.4	13.2	21.6	29.6	30.4	28	21	24.4	22.8	22.7	95	65	52	71	24.5	27.1	22.7	24.7	20.7	22.4	19.5	20.9
1986	1	21	33.2	21	12.2	25	32.2	27.6	28.1	23	24.4	23.2	23.5	84	53	69	69	26.7	25.4	25.5	25.9	22.2	21.3	21.4	21.6
1986	1	22	33.4	19.8	13.6	23	32.4	29.6	28.7	22	25	22.4	23.1	92	55	54	67	25.8	26.7	22.3	24.9	21.6	22.2	19.2	21
1986	1	23	34.2	20.4	13.8	23.4	33.4	26.6	27.5	22.2	25	22.6	23.3	90	51	71	71	26	26.1	24.7	25.6	21.7	21.8	20.9	21.5
1986	1	24	31.6	20.4	11.2	24.2	30.8	28.4	28	22	24.4	23.4	23.3	83	59	66	69	25	26.3	25.4	25.6	21.1	21.9	21.4	21.5
1986	1	25	32.2	21	11.2	24.6	31	30	28.9	22.4	25.4	24.2	24	83	64	62	70	25.6	28.7	26.3	26.9	21.5	23.4	21.9	22.3
1986	1	26	32	21.8	10.2	24.8	31	29.6	28.8	22.8	25.2	25	24.3	84	63	69	72	26.4	28.2	28.6	27.7	22	23.1	23.3	22.8
1986	1	27	31.6	21.8	9.8	24.4	31.2	27.4	27.6	23	25	24.2	24.1	89	61	77	75	27.1	27.5	28.1	27.6	22.4	22.7	23	22.7
1986	1	28	30	22.4	7.6	26.2	29.2	28.2	28	24	25.4	24.8	24.7	83	74	76	78	28.4	29.9	29	29.1	23.2	24	23.5	23.6
1986	1	29	32.2	22	10.2	25.4	31.2	28.6	28.5	23.8	25.4	25.2	24.8	88	63	76	76	28.4	28.6	29.8	28.9	23.2	23.3	24	23.5
1986	1	30	32.4	21.6	10.8	25.8	31.8	29.8	29.3	23.8	25.2	24.4	24.5	85	59	64	69	28.1	27.6	27	27.6	23	22.7	22.3	22.7
1986	1	31	33.6	20	13.6	24.8	33	25	27	23	24.2	22.4	23.2	86	48	80	71	26.9	24.3	25.3	25.5	22.3	20.7	21.3	21.4
1986	2	1	33.6	19	14.6	23.4	32	28.2	28	20.8	24.4	22.8	22.7	79	54	63	65	22.8	25.5	24.1	24.2	19.6	21.4	20.5	20.5
1986	2	2	33.6	19.6	14	25.4	32.4	30.6	29.8	22.4	25	22.4	23.3	77	55	49	61	25.1	26.7	21.6	24.5	21.1	22.2	18.8	20.7
1986	2	3	32.4	20	12.4	23.8	30.6	29.2	28.2	22	24.4	23.2	23.2	86	60	60	69	25.2	26.4	24.4	25.4	21.2	22	20.7	21.3
1986	2	4	32.4	20.8	11.6	25.6	31.6	28.2	28.4	22.4	23.8	23.4	23.2	76	52	67	65	24.9	24.3	25.6	24.9	21.1	20.6	21.5	21
1986	2	5	32.2	20.4	11.8	23	31	29.4	28.2	21.8	23.6	23.4	22.9	90	54	60	68	25.3	24.2	24.8	24.8	21.3	20.6	20.9	20.9
1986	2	6	32.6	20	12.6	25	30.4	28.2	28	22.2	24.4	24.2	23.6	79	61	72	71	24.9	26.6	27.5	26.3	21	22.1	22.7	21.9
1986	2	7	33.2	18.8	14.4	25.4	30.6	28.4	28.2	23.2	24.6	23.4	23.7	83	61	66	70	27	26.9	25.4	26.4	22.3	22.3	21.4	22
1986	2	8	33.6	18.4	15.2	25.6	32.4	31.6	30.3	22.2	24	22.8	23	75	50	47	57	24.5	24.2	21.9	23.5	20.8	20.6	18.9	20.1
1986	2	9	33.2	20	13.2	25.4	32	29	28.9	23	25.8	24.2	24.3	82	61	67	70	26.5	29.1	27	27.5	22	23.6	22.3	22.7
1986	2	10	32.2	20	12.2	22.4	31.4	28.4	27.6	21	24.6	24.2	23.3	88	57	71	72	23.9	26.4	27.4	25.9	20.4	22	22.6	21.6
1986	2	11	33	20.2	12.8	24.6	32.2	30.6	29.5	22.2	25.4	24.4	24	81	58	60	67	25.2	27.9	26.4	26.5	21.2	22.9	22	22
1986	2	12	33.8	20.6	13.2	24.8	33	28.2	28.5	23.2	24.8	24.2	24.1	87	51	72	70	27.4	25.8	27.5	26.9	22.6	21.6	22.7	22.3
1986	2	13	32.8	22	10.8	27	32.8	29	29.5	24.2	25.2	23	24.1	79	54	60	65	28.3	27	24.1	26.5	23.1	22.3	20.5	22
1986	2	14	33.2	20.4	12.8	23	33	30.8	29.4	22	24.6	22.6	23.1	92	50	49	64	25.8	25.3	22	24.3	21.6	21.3	19	20.6
1986	2	15	33.2	20.6	12.6	23.4	30.8	29	28	21.6	24.4	24.2	23.4	85	59	67	71	24.6	26.3	27	26	20.8	21.9	22.3	21.7
1986	2	16	34	22	12	25.6	32.6	31.2	30.1	23.4	25.6	22	23.7	83	57	45	62	27.3	28.2	20.3	25.3	22.5	23	17.7	21.1
1986	2	17	33	21	12	24.2	31.6	27.2	27.6	21	24.8	24.2	23.3	75	58	78	70	22.7	26.8	28.2	25.9	19.6	22.2	23.1	21.6
1986	2	18	31.8	21.2	10.6	24.6	31.2	27.4	27.6	23	24.6	24.4	24	87	58	78	75	27	26.5	28.6	27.4	22.4	22.1	23.3	22.6
1986	2	19	34.1176	22.6	11.5176	25	31.2	28.2	28.2	23	25	24.4	24.1	84	61	73	73	26.7	27.5	28	27.4	22.2	22.7	23	22.6
1986	2	20	32	22.2	9.8	24.4	29.8	26.8	26.9	23.2	25.4	24	24.2	90	70	79	80	27.6	29.5	28	28.4	22.7	23.8	22.9	23.2
1986	2	21	31.8	22.6	9.2	23.6	30.4	27.4	27.2	22.4	25.4	23.4	23.7	90	67	72	76	26.3	29.1	26.1	27.2	21.9	23.6	21.8	22.4
1986	2	22	33.2	18.2	15	25	32.8	29	29	22	25	23	23.3	77	53	60	64	24.4	26.5	24.1	25	20.7	22	20.5	21.1
1986	2	23	33.2	19.2	14	26	31	28.6	28.5	23.2	24.8	24.8111	24.4353	79	60	67.3333	70.1765	26.6	27.2	27.8444	27.4824	22.1	22.5	22.7111	22.5706
1986	2	24	31.2	23.2	8	25.4	29.2	28	27.6	23.2	25.2	24.6	24.3	83	73	76	77	27	29.4	28.7	28.3	22.3	23.8	23.3	23.1
1986	2	25	30.4	24.8	5.6	25.6	28	25.6	26.2	23.6	24.6	23.4	23.9	85	76	83	81	27.8	28.7	27.3	27.9	22.8	23.3	22.5	22.9
1986	2	26	30.4	22	8.4	24.4	29	26.6	26.6	23.2	23.4	23.2	23.3	90	63	75	76	27.6	25	26.2	26.3	22.7	21.1	21.8	21.9
1986	2	27	32	19	13	22.2	30.6	27.2	26.8	21	24.2	23.6	22.9	90	59	74	74	24.1	25.9	26.7	25.6	20.5	21.7	22.2	21.4
1986	2	28	31.2	22.2	9	23.4	30.6	29.6	28.3	22.6	25	22.4	23.3	93	64	54	70	26.9	27.9	22.3	25.7	22.3	22.9	19.2	21.5
1986	3	1	31.2	22.6	8.6	25.8	30.2	26.6	27.3	23.4	25.4	24.2	24.3	82	68	82	77	27.2	29.2	28.6	28.3	22.5	23.7	23.3	23.1
1986	3	2	31.8	21.2	10.6	25.8	29.2	26	26.8	23	23.6	22.6	23.1	79	63	75	72	26.2	25.4	25.1	25.6	21.9	21.3	21.2	21.5
1986	3	3	32.6	20.2	12.4	26.4	32.2	27.4	28.4	22.8	25	24.4	24.1	74	56	78	69	25.3	26.9	28.6	26.9	21.3	22.3	23.3	22.3
1986	3	4	33.6	20.4	13.2	26	32.4	29.2	29.2	23.2	24.4	23.6	23.7	79	52	63	65	26.6	25.2	25.4	25.7	22.1	21.2	21.3	21.6
1986	3	5	32	22.4	9.6	25.6	30.8	28.8	28.5	23.4	25.2	25.4	24.7	83	64	76	74	27.3	28.3	30.2	28.6	22.5	23.1	24.2	23.3
1986	3	6	32.8	23.2	9.6	25	31.8	30.4	29.4	24	26.2	24.2	24.8	92	64	60	72	29.2	30.3	26.1	28.5	23.6	24.2	21.8	23.2
1986	3	7	31.8	19.4	12.4	25.4	29.6	27.8	27.6	24	24.8	24.6	24.5	89	68	77	78	28.9	28.1	28.8	28.6	23.5	23	23.4	23.3
1986	3	8	33.6	22.2	11.4	25.6	32	31.2	30	24	25.8	22.4	24.1	88	61	47	65	28.8	29.1	21.2	26.4	23.4	23.6	18.5	21.8
1986	3	9	34.8	21.4	13.4	26.2	34.2	31.2	30.7	23.6	24.4	22.6	23.5	81	45	48	58	27.4	24	21.7	24.4	22.6	20.4	18.8	20.6
1986	3	10	34.6	19.6	15	23.4	32.4	31.2	29.6	21	25.4	24.2	23.5	81	57	56	65	23.3	27.8	25.5	25.5	19.9	22.8	21.4	21.4
1986	3	11	33	21.4	11.6	25.4	32.2	27.8	28.3	22.6	25.6	24.6	24.3	79	59	77	72	25.5	28.4	28.8	27.6	21.4	23.2	23.4	22.7
1986	3	12	30.2	23.6	6.6	25.3	29.4	25.4	26.4	24	25.2	23.2	24.1	90	71	83	81	29	29.2	27	28.4	23.5	23.7	22.3	23.2
1986	3	13	33.4	20.8	12.6	24.2	31.8	27.8	27.9	22.4	25.4	23.6	23.8	86	60	70	72	25.9	28.2	26.3	26.8	21.7	23.1	21.9	22.2
1986	3	14	33	21	12	26.2	30.4	27.8	28	22.8	24.8	23.8	23.8	75	64	72	70	25.5	27.6	26.8	26.6	21.4	22.7	22.2	22.1
1986	3	15	33.2	20.2	13	24.6	33.2	27.8	28.4	23	25.6	22.8	23.8	87	55	65	69	27	27.8	24.4	26.4	22.4	22.8	20.7	22
1986	3	16	34.6	22	12.6	25.4	31.8	32	30.3	23.4	25.4	24.2	24.3	85	60	53	66	27.4	28.2	25	26.9	22.6	23.1	21.1	22.3
1986	3	17	33.6	22.4	11.2	25.6	30.2	31.4	29.6	23.6	25.4	24.2	24.4	85	68	55	69	27.8	29.2	25.4	27.5	22.8	23.7	21.3	22.6
1986	3	18	34.6	22	12.6	27.4	34.2	31.4	31.1	24.2	25.6	24.4	24.7	77	50	56	61	28.1	27.1	25.9	27	23	22.4	21.7	22.4
1986	3	19	36	22.6	13.4	27.2	35.2	33.2	32.2	23.6	26	25.4	25	74	48	54	59	26.7	27.5	27.2	27.1	22.2	22.6	22.5	22.4
1986	3	20	34.4	23.6	10.8	26.2	32.4	30.2	29.8	24.4	25.2	23.4	24.3	86	56	57	66	29.3	27.3	24.2	26.9	23.7	22.5	20.6	22.3
1986	3	21	33.6	23.6	10	25.8	30.8	27.8	28	24.2	25.6	24.6	24.8	88	66	77	77	29.1	29.4	28.8	29.1	23.6	23.7	23.4	23.6
1986	3	22	34	21	13	24	33	29.4	29	22.8	25.8	24.2	24.3	90	57	65	71	26.9	28.4	26.7	27.4	22.3	23.2	22.2	22.6
1986	3	23	33.4	22.4	11	26.6	31.4	29.8	29.4	23.6	25	22.6	23.7	78	60	54	64	27.1	27.4	22.6	25.7	22.4	22.6	19.5	21.5
1986	3	24	35.4	20.2	15.2	25.6	34.8	30.6	30.4	22	25	23.2	23.4	73	45	54	57	24	25.1	23.5	24.2	20.5	21.2	20.1	20.6
1986	3	25	35	20.8	14.2	28.2	33.2	30.4	30.5	23.2	25	23.2	23.8	66	52	54	57	25.1	26.2	23.6	25	21.2	21.9	20.2	21.1
1986	3	26	35	21.2	13.8	26.4	33.2	32	30.9	23.2	25.2	24	24.1	76	53	52	60	26.3	26.7	24.5	25.8	21.9	22.2	20.8	21.6
1986	3	27	35	21.4	13.6	26.8	31	28.2	28.5	23.4	25.2	23.4	24	75	63	67	68	26.5	28.2	25.6	26.8	22	23.1	21.5	22.2
1986	3	28	34.4	22.6	11.8	26	31.8	29.8	29.3	24	26	24.6	24.9	85	63	65	71	28.5	29.7	27.5	28.6	23.2	24	22.6	23.3
1986	3	29	33.2	22.4	10.8	27.6	31.6	29.4	29.5	24.4	25.4	25.2	25	77	61	71	70	28.4	28.3	29.2	28.7	23.2	23.1	23.7	23.3
1986	3	30	34.4	23.6	10.8	27.2	33	29.6	29.9	25	26.2	25.4	25.5	84	59	71	71	30.2	29.5	29.6	29.8	24.2	23.8	23.9	24
1986	3	31	33.4	23.6	9.8	27.6	30.8	27.8	28.5	25	25.8	24.2	25	81	67	74	74	29.9	29.9	27.8	29.2	24.1	24	22.8	23.6
1986	4	1	31.2	23.4	7.8	27	30.2	27.2	27.9	24.4	25.6	24.8	24.9	81	69	82	78	28.8	29.8	29.7	29.4	23.4	24	23.9	23.8
1986	4	2	31.6	24.4	7.2	26.2	31.6	26	27.5	24.6	26.2	24.4	25.1	88	65	88	80	29.8	30.4	29.5	29.9	24	24.3	23.8	24
1986	4	3	33.2	21.6	11.6	26.4	32.4	31.6	30.5	24.4	25.6	25	25	85	58	59	67	29.2	28.3	27.3	28.3	23.7	23.1	22.5	23.1
1986	4	4	32.6	23.8	8.8	28	31.4	29.6	29.6	25.2	26.4	25.2	25.6	80	68	70	73	30.2	31.1	29.1	30.1	24.2	24.7	23.6	24.2
1986	4	5	32.4	22.6	9.8	26.6	31	28.6	28.7	24.2	25.8	25.4	25.1	82	66	77	75	28.6	29.7	30.3	29.5	23.3	24	24.3	23.8
1986	4	6	34.2	22.2	12	25.8	32.4	29.8	29.5	23.2	26.4	24.8	24.8	80	63	67	70	26.7	30.4	28	28.4	22.2	24.3	22.9	23.1
1986	4	7	34	23.4	10.6	26.4	33.2	31.2	30.5	24.4	26.2	24.8	25.1	85	58	60	67	29.2	29.3	27	28.5	23.7	23.7	22.4	23.3
1986	4	8	32.8	24.8	8	27.4	32.4	28.2	29.1	24.2	25.6	24.4	24.7	77	58	73	69	28.1	28.3	28	28.1	23	23.1	23	23
1986	4	9	32.8	23.4	9.4	25.6	31.4	27.8	28.1	24.2	25.8	25	25	89	64	80	78	29.3	29.5	29.8	29.5	23.7	23.8	24	23.8
1986	4	10	34	22.8	11.2	25	32.2	31	29.8	24.2	26.2	26	25.5	94	62	67	74	29.7	30	30.3	30	23.9	24.1	24.2	24.1
1986	4	11	34.4	23.6	10.8	26	33.4	28.4	29	24.4	26.8	23.6	24.9	88	60	67	72	29.5	30.8	25.9	28.7	23.8	24.6	21.7	23.3
1986	4	12	33.6	22.6	11	26.4	32.8	31.2	30.4	23.6	26.4	26.2	25.4	79	61	68	69	27.3	30.1	30.7	29.4	22.5	24.2	24.5	23.7
1986	4	13	34	23	11	28.6	32.4	31.4	31	25.4	26.4	26.6	26.1	77	63	69	70	30.3	30.4	31.6	30.8	24.3	24.3	25	24.5
1986	4	14	33.6	25.2	8.4	27.4	31.6	25	27.3	25.4	26.6	23.4	25.1	85	68	87	80	31.1	31.5	27.7	30.1	24.7	24.9	22.8	24.1
1986	4	15	33.8	23.2	10.6	25.8	31.2	27.2	27.9	23.8	26.6	24.8	25.1	85	70	82	79	28.1	31.7	29.7	29.9	23	25	23.9	24
1986	4	16	33	24	9	27.2	30.6	29	29	25.2	25.8	26	25.7	85	68	79	77	30.7	30	31.6	30.8	24.5	24.1	25	24.5
1986	4	17	32.4	23	9.4	27	31.4	28.2	28.7	24.2222	26.4737	25.2	25.3889	86.3889	62.4737	79	73.6111	28.9889	30.2421	30	29.65	23.5111	24.2	24.1	23.8389
1986	4	18	32.2	22.4	9.8	25.4	31	27.2	27.7	23.6	26.2	24.4	24.7	86	69	80	78	27.9	30.8	28.7	29.1	22.9	24.5	23.4	23.6
1986	4	19	32.6	22.2	10.4	25.6	31.6	26.4	27.5	24.2	26.4	25.2	25.3	89	67	91	82	29.3	30.9	31.2	30.5	23.7	24.6	24.8	24.4
1986	4	20	32.4	22.4	10	26.4	30.2	27	27.6	24.4	26.4	24.6	25.1	85	74	82	81	29.2	31.9	29.3	30.1	23.7	25.1	23.7	24.2
1986	4	21	32.4	23	9.4	26.6	31.2	29.2	29.1	24.6	26.4	25.4	25.5	85	69	74	76	29.6	31.2	29.9	30.2	23.9	24.8	24	24.2
1986	4	22	33.4	23.2	10.2	25.8	31.6	30	29.4	24.6	26.6	25.4	25.5	91	68	69	76	30.1	31.5	29.4	30.3	24.2	24.9	23.7	24.3
1986	4	23	34	23.6	10.4	26.2	32.8	31.2	30.4	23.6	26.2	24.2	24.7	81	60	56	65	27.4	29.6	25.5	27.5	22.6	23.9	21.4	22.6
1986	4	24	36	24.8	11.2	28	34	31.4	31.2	25.4	26.8	24.2	25.5	81	57	55	65	30.7	30.4	25.4	28.8	24.5	24.3	21.3	23.4
1986	4	25	35.2	24	11.2	25.6	33.6	31.4	30.5	24.2	26	25.2	25.1	89	55	61	68	29.3	28.5	27.9	28.6	23.7	23.3	22.9	23.3
1986	4	26	34.4	24.4	10	27.8	32.6	31.6	30.9	24.8	27.2	26	26	78	66	64	70	29.3	32.5	29.9	30.5	23.7	25.4	24	24.4
1986	4	27	33.2	23.2	10	28.2	32.6	29.4	29.9	25.2	26	25	25.4	79	59	70	69	30	29.2	28.7	29.3	24.1	23.7	23.4	23.7
1986	4	28	32.6	23.4	9.2	26.6	32	29	29.1	23.6	26.2	25.4	25.1	78	63	75	72	27.1	30.1	30	29.1	22.4	24.2	24.1	23.6
1986	4	29	33.4	24.6	8.8	27	31.6	29.4	29.4	25.2	26.4	26	25.9	87	67	76	77	30.8	30.9	31.3	31	24.6	24.6	24.8	24.7
1986	4	30	32.8	24.4	8.4	26.4	31.4	29.8	29.3	24.4	27.4	25.6	25.8	85	74	72	77	29.2	33.8	30	31	23.7	26.1	24.1	24.6
1986	5	1	33.4	24	9.4	26.6111	31.4	30.6	29.225	24.6111	26.6	26	25.55	85.1667	69	70	74.7222	29.5	31.6	30.5	30.0667	23.8056	25	24.4	24.1056
1986	5	2	35.2	24.2	11	28.2	34.2	30.4	30.8	25.8	27.4	26.2	26.5	83	59	72	71	31.6	32	31.2	31.6	25	25.2	24.8	25
1986	5	3	34.8	23.2	11.6	27	33.4	31.8	31	25	27.2	26.4	26.2	85	62	66	71	30.3	31.9	30.8	31	24.3	25.1	24.5	24.7
1986	5	4	30.2	25.2	5	27.4	28.6	27.6	27.8	25.4	25.4	25.2	25.3	85	77	82	82	31.1	30.3	30.4	30.6	24.7	24.3	24.3	24.4
1986	5	5	34	24.8	9.2	28	33.4	29.2	30	25.6	27.4	26	26.3	83	63	78	75	31.2	32.5	31.5	31.7	24.8	25.4	24.9	25
1986	5	6	33.4	25.4	8	27.2	32.6	30.6	30.3	25.2	27.4	25.4	26	85	67	66	73	30.7	33	29	30.9	24.5	25.7	23.5	24.6
1986	5	7	32.8	23	9.8	27.2	32	30.6	30.1	24.4	27	25.6	25.7	80	68	67	72	28.7	32.3	29.5	30.2	23.4	25.3	23.8	24.2
1986	5	8	34.6	22	12.6	26.4	32.4	29.6	29.5	24.4	26.6	25.8	25.6	85	64	74	74	29.2	30.9	30.7	30.3	23.7	24.6	24.5	24.2
1986	5	9	34.2	25.4	8.8	27	32	30	29.8	25.2	26.8	26	26	87	67	73	75	30.8	31.8	30.9	31.2	24.6	25.1	24.6	24.7
1986	5	10	33	26	7	28	32.2	29.2	29.7	25.2	26.4	26.2	25.9	80	64	79	74	30.2	30.5	32	30.9	24.2	24.4	25.2	24.6
1986	5	11	33.4	24.4	9	28.4	31.2	29.2	29.5	25.2	25.4	25	25.2	77	63	71	71	29.9	28.6	28.9	29.1	24	23.3	23.5	23.6
1986	5	12	36.6	25	11.6	28.6	34.8	32.4	32	25.4	27.4	25.4	26.1	77	57	57	64	30.3	31.6	27.8	29.9	24.3	24.9	22.8	24
1986	5	13	34.2	24	10.2	25	31.4	28.2	28.2	24.4	26.8	25.4	25.5	95	70	80	82	30.1	32.2	30.6	31	24.2	25.3	24.4	24.6
1986	5	14	34.2	23.4	10.8	27	33.6	30.2	30.3	24.8	27.2	26.2	26.1	84	61	73	73	29.8	31.8	31.3	31	24	25.1	24.8	24.6
1986	5	15	34.2	23.6	10.6	27	33.6	29.2	29.8	24.8	27.2	25.4	25.8	84	61	74	73	29.8	31.8	29.9	30.5	24	25.1	24	24.4
1986	5	16	35.6	24.2	11.4	25.8	35.2	32.4	31.5	24.2	27.4	26.2	25.9	88	55	61	68	29.1	31.3	29.9	30.1	23.6	24.8	24	24.1
1986	5	17	34.4	23.11	11.29	26.2737	32.4	31.6	29.1375	24.5632	27.2	26.8	25.3389	87	67	69	76.9412	29.6421	32.6	32	29.9588	23.8842	25.5	25.2	24.0412
1986	5	18	35	25.2	9.8	26.3053	34.4	31.2	29.7875	25.2	27.4	26.4	26.3	86.1579	59	69	74.6667	29.4316	31.8	31.2	29.8444	23.7421	25.1	24.8	23.9722
1986	5	19	34.8	23.8	11	25.9647	33.2	27.4	29.0429	24.2778	27	24.4	25.3176	87.4706	62	78	77.125	29.2882	31.5	28.6	30.1125	23.6471	24.9	23.3	24.1187
1986	5	20	34	23	11	26.1368	33	30.6	29.3286	24.3778	27.2	26.2	25.4125	85.6667	64	71	78.4	29.2167	32.2	31.1	30.2	23.6167	25.3	24.7	24.1867
1986	5	21	35.6	24.2	11.4	26.0316	34.4	28.4	29.3222	24.2421	27	24.4	25.2778	86.5789	56	72	75.2778	29.0632	30.7	27.9	29.6889	23.5316	24.5	22.9	23.8889
1986	5	22	33.4	25	8.4	27.4	31.6	29	29.3125	25	26.6	25.4	25.4556	82	68	76.5789	77.3529	30.1	31.5	30.0316	30.1471	24.1	24.9	24.0842	24.1588
1986	5	23	32.2	24	8.2	27	27.4	27.4	27.3	24.2	25.2	25.8	25.1	79	84	88	84	28.3	30.6	32.1	30.3	23.1	24.4	25.3	24.3
1986	5	24	33	23.4	9.6	25.8737	31.2	28.8	29.4667	24.1789	27.2	24.8	25.2111	87.2105	74	72	75.5	28.9421	33.4	28.6	29.5444	23.4947	25.9	23.3	23.7944
1986	5	25	34	22.49	11.51	26.3684	32.2	28.4	28.7	24.4	26.4	23.6	25.5111	85.1053	64	67	76.4444	29.1895	30.5	25.9	30.2111	23.6	24.4	21.7	24.1889
1986	5	26	33.2	24.6	8.6	27.4	32.2	29.2727	29.3778	23.8	26.2	25.3053	25.4947	74	62	76.1579	75.8947	27.1	30	29.8579	30.1632	22.4	24.1	23.9789	24.1421
1986	5	27	31.4	23	8.4	25.8737	30.4	29	29.1111	24.1263	25.6	24	25.5235	86.5263	68	66	75.9412	28.8316	29.6	26.5	30.1118	23.4211	23.9	22	24.1235
1986	5	28	31.4	24.6	6.8	26.6	26.2	26.2	26.3	24	25.4	23.6	24.3	81	94	81	85	28.1	31.9	27.4	29.1	23	25.1	22.6	23.6
1986	5	29	31	22.6	8.4	24.2	30.2	27.2	27.2	23.2	24.8	24.6	24.2	92	65	81	79	27.8	27.7	29.2	28.2	22.8	22.8	23.6	23.1
1986	5	30	33.8	23.2	10.6	25.4	31	28.6	28.4	23.2	26.2	24.4	24.6	83	69	71	74	27	30.8	27.8	28.5	22.3	24.5	22.8	23.2
1986	5	31	33.4	21.8	11.6	25.8	32	29.6	29.3	23.6	26	24	24.5	83	62	63	70	27.7	29.6	26.1	27.8	22.7	23.9	21.8	22.8
1986	6	1	31.6	21.6	10	27	25.4	24.4	25.3	23.4	24	23.8	23.7	74	89	95	86	26.4	28.9	29.1	28.1	22	23.5	23.6	23
1986	6	2	31.8	21.8	10	25.4	29.8	28.6	28.1	22.8	25.4	23.8	24	80	70	67	73	26	29.5	26.3	27.3	21.7	23.8	21.9	22.5
1986	6	3	34	23	11	24.6	30.6	26.4	27	23	26.4	25.4588	25.4294	87	72	74	75.9412	27	31.6	29.7882	29.9412	22.4	25	23.9471	24.0353
1986	6	4	31.8	23.4	8.4	26.2	28.4	26.4	26.9	24.2	26.4	25.2	25.3556	85	65.2941	91	76.7059	28.9	30.8294	31.2	30.0824	23.5	24.5176	24.8	24.1118
1986	6	5	32	23	9	26.4	30	27.4	27.8	24.2	26.2	24.2	24.9	83	74	77	78	28.7	31.5	28.1	29.4	23.4	24.9	23	23.8
1986	6	6	34.2	21.4	12.8	23.6	31.4	29.4	28.5	22.8	23.4	25.2	23.8	93	51	71	72	27.2	23.4	29.2	26.6	22.5	20.1	23.7	22.1
1986	6	7	30.6	22.8	7.8	26.1333	27.2	26.4	29.275	24.4667	24.8	25.7882	25.6625	87.4444	82	75.9412	75.5625	29.5333	29.7	30.7235	30.4188	23.8111	23.9	24.4765	24.2937
1986	6	8	33.4	21	12.4	25.8118	31.6	28.6	29	24.2667	26.8824	25	25.7	88	64.2941	75	76.6667	29.1294	31.3353	29.3	30.56	23.5824	24.7765	23.7	24.3667
1986	6	9	33.4	21.2	12.2	27.2	32.6	28.6	29.3	23.4	26.9333	25.5667	25.6722	73	67.1111	76.3889	76.8235	26.2	31.8278	30.3056	30.5235	21.9	25	24.2278	24.3176
1986	6	10	35.2	22.6	12.6	27.8	33.8	29.2	30	25	27.0778	25.4444	25.6889	80	67.6667	77.8333	77.6667	29.8	32.1667	30.2667	30.7056	24	25.2167	24.2556	24.4611
1986	6	11	34.2	23.2	11	27.2	33.8	30.6	30.5	23.8	26.8778	25.6842	25.6471	75	62.7778	74.1053	73.5294	27.2	31.1333	30.3263	30.1471	22.5	24.6611	24.2579	24.1235
1986	6	12	33.725	23	10.725	26.3333	31	29.6	29.4556	24.2	26.2	26.2	25.5	86.7222	69	77	76.2353	29.6167	30.8	31.7	30.1059	23.8556	24.5	25	24.1176
1986	6	13	33.6	23	10.6	26.8	33.4	31.2	30.7	24	27.2	25.4	25.5	79	62	63	68	28	31.9	28.6	29.5	22.9	25.1	23.3	23.8
1986	6	14	33.4	22	11.4	25	32.2	29.6	29.1	24.2	27.2	26.4	25.9	94	68	78	80	29.7	32.7	32.3	31.5	23.9	25.6	25.3	24.9
1986	6	15	33.8	22.23	11.57	25.7778	32.6	28.4	29.6111	24.1789	27.4	26.2	25.1294	86.5556	67	84	73.0625	28.6278	33	32.5	29.2187	23.2722	25.7	25.5	23.6062
1986	6	16	35	23.6	11.4	26.6	34.2	31.2	30.8	24.8	27.2	27	26.3	86	58	72	72	30.1	31.4	32.8	31.4	24.1	24.9	25.6	24.9
1986	6	17	32	22.6	9.4	26.3368	31.6	26.8	29.925	24.3158	27.2	25.4	25.5667	85.1053	71	89	75.2778	29.0105	33.1	31.5	30.1778	23.5316	25.8	24.9	24.1667
1986	6	18	34.2	22.8	11.4	26.2632	33.2	31.4	30.1444	24.3263	27.4	26.4	25.4647	85.5263	64	68	74.5294	29.0842	32.6	31.1	29.9412	23.5474	25.5	24.7	24.0294
1986	6	19	35	23.2	11.8	26.3111	33.6	31.2	30.0222	24.4706	27.2	25.4	25.5647	86.2353	61	63	75.3529	29.4471	31.8	28.6	30.1882	23.7529	25.1	23.3	24.1765
1986	6	20	36.2	22.4	13.8	27.4	35.8	30.6	31.1	25.6	28.8	25.4	26.6	87	59	66	71	31.6	34.9	29	31.8	25	26.7	23.5	25
1986	6	21	35.2	24.2	11	26.1111	34.4	29.8	29.6556	24.5526	27.2	26.4	25.5056	88.1667	58	77	75.0588	29.7611	31.3	32.1	30.0059	23.9333	24.8	25.3	24.0529
1986	6	22	34.2	24.2	10	26.5684	33.2	30.4	29.6375	25	27.4	26.8	26.4	85.8947	64	76	74.2353	29.7105	32.6	32.8	29.9353	23.9053	25.5	25.6	24.0176
1986	6	23	31.2	24.8	6.4	27.6	29.2	28	28.2	24.4	26.4	24.6	25.1	77	80	76	78	28.4	32.5	28.7	29.9	23.2	25.5	23.3	24
1986	6	24	32.6	23	9.6	24.8	30.4	28.2	27.9	24.2	26.4	25.2	25.3	95	73	79	82	29.8	31.7	30	30.5	24	25	24.1	24.4
1986	6	25	35.2	23.2	12	26.6	34.4	29.1273	29.4667	23.8	27.2	25.7375	25.6563	79	58	77.375	75.625	27.6	31.3	30.8063	30.4437	22.7	24.8	24.525	24.2938
1986	6	26	35.6	22.4	13.2	27.2	34.8	29.2	30.1	24.2	27.4	26.4	26	78	57	80	72	28.2	31.6	32.5	30.8	23.1	24.9	25.5	24.5
1986	6	27	35.8	23	12.8	27.4	34.4	32.2	31.6	24.2	27.6	26	25.9	77	60	61	66	28.1	32.4	29.5	30	23	25.4	23.8	24.1
1986	6	28	33.6	24.8	8.8	26.5579	32.6	25.4	30.0333	24.7684	26.4	24.4	25.6778	86.5789	62	92	75	30.0053	30.3	29.9	30.3833	24.0632	24.3	24	24.2722
1986	6	29	33	23.6	9.4	26.1579	30.4	27.4	29.6222	24.5368	26.2	24.4	25.5294	87.5789	72	78	74.7059	29.6789	31.2	28.6	30.0176	23.9105	24.8	23.3	24.0824
1986	6	30	31	23	8	27	29.2	23	25.5	24.2	25	25.3059	25.3467	79	71	80.8235	77.0667	28.3	28.9	30.3176	30.1133	23.1	23.5	24.2412	24.12
1986	7	1	31	21.6	9.4	24.8	28.4	27	26.8	23.4	26.2	25.2	24.9	89	84	87	87	27.8	32.5	30.8	30.4	22.9	25.5	24.6	24.3
1986	7	2	34.6	22.2	12.4	26.6	33.4	30.1	30.1	23.6	27.2	26.2	25.7	78	62	74	71	27.1	31.9	31.4	30.2	22.4	25.1	24.9	24.1
1986	7	3	33.4	22.2105	11.1895	28.6	30.4	26	27.8	25	26.4	24.2	25.2	75	73	86	78	29.3	31.7	29	30	23.7	25	23.5	24.1
1986	7	4	31.6	23.2	8.4	26.8	28.4	26.8	27.2	24.8	26.4	25.2	25.5	85	86	88	86	30	33.1	31	31.3	24.1	25.7	24.6	24.8
1986	7	5	32	22.6	9.4	25.8	30.4	29.6	28.9	23.6	27.2	25.4	25.4	83	78	71	78	27.7	33.9	29.6	30.4	22.7	26.2	23.9	24.3
1986	7	6	34.6	22.4	12.2	27.4	33	28.6	29.4	23.2	25.2	24.6	24.3	70	53	72	65	25.6	26.9	28.3	26.9	21.5	22.3	23.1	22.3
1986	7	7	35.2	23.6	11.6	28.9	33.8	29.2	30.3	24.4	26	24	24.8	69	54	65	63	27.6	28.4	26.4	27.4	22.7	23.2	22	22.6
1986	7	8	33.2	23.2	10	26.4	32.4	29.6	29.5	24.4	26.4	25.2	25.3	85	63	70	73	29.2	30.4	29.1	29.6	23.7	24.3	23.6	23.9
1986	7	9	35.8	22.2	13.6	26.4	35.4	28.74	28.825	24.2	26.4	25.3889	25.3389	83	49	76.0556	75.7778	28.7	28.4	29.9889	29.7889	23.4	23.2	24.0556	23.95
1986	7	10	34.2	24.4	9.8	27.2	33.6	31.4	30.9	23.2	27.2	25.2	25.2	71	61	61	64	25.8	31.8	27.9	28.5	21.6	25.1	22.9	23.2
1986	7	11	36	25	11	26.2632	35.2	29.5273	29.3	24.3263	26.4	25.6421	25.4	85.4737	50	76.8421	75.8824	29.0368	28.5	30.5368	29.9059	23.5474	23.3	24.3684	24.0118
1986	7	12	33.6	23.2	10.4	26.4	32.8	28.2	28.9	23.6	25.6	25	24.7	79	56	77	71	27.3	28	29.5	28.3	22.5	23	23.8	23.1
1986	7	13	35.6	22.6	13	28.2	34.2	29.625	29.5714	24.4	24.8	25.6118	25.4176	73	47	73.9412	75.5294	28	25	30.1412	29.8882	23	21.1	24.1588	24.0059
1986	7	14	36.4	22.4	14	26.2211	34.6	28.92	29.2857	24.3579	26.2	25.1474	25.4059	86.1053	52	72.8421	75.1875	29.1737	28.4	29.0895	29.875	23.6	23.2	23.5421	23.9937
1986	7	15	35.8	23.4	12.4	27	34.2	28	29.3	23.6	25.2	23.4	24.1	75	48	68	64	26.9	26.1	25.7	26.2	22.3	21.8	21.5	21.9
1986	7	16	35	23	12	25.6	33.2	31.2	30.3	22.4	25.2	24.6	24.1	76	53	58	62	24.9	26.7	26.5	26.1	21.1	22.2	22.1	21.8
1986	7	17	31.6	23	8.6	24.2	28.8	26.4	26.5	23.2	24	23.6	23.6	92	67	79	79	27.8	26.6	27.3	27.2	22.8	22.1	22.5	22.5
1986	7	18	31.6	22.6	9	25.8	30.8	28.6	28.5	23	25	24.8	24.3	79	63	74	72	26.2	27.8	28.8	27.6	21.9	22.8	23.4	22.7
1986	7	19	34.8	23.2	11.6	27.4	33.6	31.6	31	24.4	25	24.8	24.7	78	50	58	62	28.6	25.9	26.8	27.1	23.3	21.7	22.2	22.4
1986	7	20	34.4	24.2	10.2	26.0105	33	28.75	28.975	24.1579	25.2	25.4875	25.4429	85.9474	53	77.5625	75.7857	28.8105	26.9	30.2875	30	23.3947	22.3	24.2313	24.0714
1986	7	21	34.4	24.4	10	27.8	32.6	29.6	29.9	24.6	26.4	25.2	25.4	77	62	70	70	28.8	30.3	29.1	29.4	23.4	24.3	23.6	23.8
1986	7	22	31.4	24.4	7	27.2	29.2	28.2	28.2	25	25.4	25	25.1	84	74	77	78	30.2	29.9	29.5	29.9	24.2	24	23.8	24
1986	7	23	35	23.2	11.8	25.7263	34	30.6	29.1125	24.1684	24.6	24.4	25.4294	88.1053	46	60	76.4118	29.0421	24.7	26.4	30.0118	23.5368	20.9	22	24.0824
1986	7	24	36.4	23.6	12.8	25.2	35.4	29.2	29.8	23.2	24.6	22.4	23.4	85	41	56	61	27.1	23.7	22.6	24.5	22.4	20.2	19.4	20.7
1986	7	25	34.4	21.4	13	28.2	33.2	30.8	30.8	23.4	23.6	22.4	23.1	67	45	48	53	25.6	22.7	21.5	23.3	21.5	19.6	18.7	19.9
1986	7	26	34.8	24.2	10.6	28.6	32.4	29.2	29.9	24.6	25.4	24.4	24.8	72	57	68	66	28.3	27.8	27.4	27.8	23.1	22.8	22.6	22.8
1986	7	27	35.2	23.2	12	27.6	34.4	31	31	24.2	25.4	24.4	24.7	76	49	58	61	27.9	26.4	26.2	26.8	22.9	22	21.8	22.2
1986	7	28	34.4	22.8	11.6	28.2	34	28.4	29.8	24.4	24.6	23.2	24.1	73	46	65	61	28	24.7	25	25.9	23	20.9	21.1	21.6
1986	7	29	35.2	22.2	13	29.2	35	32.4	32.3	23.8	25	25.4	24.7	64	45	57	55	25.9	25	27.8	26.2	21.7	21.1	22.8	21.9
1986	7	30	35.8	23.6	12.2	27.2	32.2	29.6	29.7	24.8	25.2	24	24.7	82	57	63	67	29.7	27.4	26.1	27.7	23.9	22.6	21.8	22.8
1986	7	31	35	23.4	11.6	25.4737	34.2	29.6	29.3857	24.1368	25.4	24.6	25.2467	89.5263	49	67	75.5333	29.1789	26.6	27.6	29.5867	23.6053	22.1	22.7	23.8333
1986	8	1	35.4	23.6	11.8	28.6	34.6	31.6	31.6	24.6	25.4	24.8	24.9	72	48	58	59	28.3	26.3	26.8	27.1	23.1	21.9	22.2	22.4
1986	8	2	34.6	23.8	10.8	28.6	29.2	27.2	28.1	25	24.8	24.4	24.7	75	70	80	75	29.3	28.4	28.7	28.8	23.7	23.2	23.4	23.4
1986	8	3	35.2	21.4	13.8	27.4	33.8	33.4	32	23.6	25.8	23.8	24.4	73	53	45	57	26.6	27.9	23.1	25.8	22.1	22.9	19.8	21.6
1986	8	4	34.8	24.2	10.6	28.2	33	32.2	31.4	24.2	25.4	24.8	24.8	72	54	55	60	27.5	27.4	26.4	27.1	22.7	22.6	22	22.4
1986	8	5	34.4	24	10.4	25.4	33.2	30.2	29.8	23.6	25.2	25.4	24.7	86	53	68	69	27.9	26.7	29.2	28	22.9	22.2	23.7	22.9
1986	8	6	34	24.2	9.8	28.2	32.6	26.4	28.4	24.4	26	24	24.8	73	59	82	72	28	29.2	28.2	28.5	23	23.7	23.1	23.2
1986	8	7	36.4	23	13.4	28.2	32.8	32.4	31.5	24	25	23.4	24.1	71	53	47	57	27	26.5	22.8	25.4	22.4	22	19.6	21.3
1986	8	8	34.4	25.4	9	28.4	32.8	32.6	31.6	25	26.2	25.4	25.5	76	60	56	64	29.4	29.6	27.6	28.9	23.8	23.9	22.7	23.5
1986	8	9	35.6	24	11.6	29.2	35	33	32.5	24.4	25.2	24.6	24.7	68	45	50	54	27.4	25.5	25.3	26.1	22.6	21.4	21.3	21.8
1986	8	10	36.2	24	12.2	28.4	34	31.4	31.3	25	26.2	24.4	25.2	76	54	56	62	29.4	28.8	25.9	28	23.8	23.4	21.7	23
1986	8	11	34.2	23.8	10.4	27.8	29.4	29.2	28.9	25.2	22.2	24.6	24	81	54	69	68	30.3	22	27.9	26.7	24.3	19	22.9	22
1986	8	12	33.2	24.2	9	28.4	31.2	27.8	28.8	23.4	25.2	25.4	24.7	66	62	83	70	25.4	28	30.8	28.1	21.4	23	24.6	23
1986	8	13	33.4	23.6	9.8	28	33	30.4	30.5	24.4	25.6	23.2	24.4	75	55	54	61	28.2	27.9	23.6	26.6	23	22.9	20.2	22
1986	8	14	32	23.4	8.6	25.4	31.2	28.2	28.3	23.2	25.4	24.4	24.3	83	63	73	73	27	28.6	28	27.8	22.3	23.3	23	22.9
1986	8	15	32.8	24.8	8	27	31.8	28.6	29	24.2	25.2	24.6	24.7	79	59	72	70	28.3	27.6	28.3	28.1	23.1	22.7	23.1	23
1986	8	16	35.4	24	11.4	29.4	33.6	30.6	31	24.8	26.4	25.4	25.5	69	57	66	64	28.2	29.6	29	28.9	23.1	23.9	23.5	23.5
1986	8	17	32.8	25.6	7.2	28	31.8	27.8	28.8	25.4	27.2	26	26.2	81	70	87	79	30.7	33	32.4	32	24.5	25.7	25.4	25.2
1986	8	18	32.2	23.6	8.6	26.2	31.8	26.4	27.7	24.2	25.4	22.8	24.1	85	60	74	73	28.9	28.2	25.3	27.5	23.5	23.1	21.3	22.6
1986	8	19	33.4	22	11.4	27.2	31.6	29.6	29.5	23.4	25.6	25.8	24.9	73	62	74	70	26.2	28.8	30.7	28.6	21.9	23.4	24.5	23.3
1986	8	20	33.4	25.2	8.2	29.2	32.4	27.4	29.1	25.2	25.4	23.8	24.8	73	57	74	68	29.4	27.8	27.1	28.1	23.8	22.8	22.4	23
1986	8	21	28.4	21.4	7	24	26.2	25	25	23	23.2	22.8	23	92	78	83	84	27.4	26.4	26.3	26.7	22.6	22	21.9	22.2
1986	8	22	33	22.4	10.6	26	33	28.4	29	24	24.6	25.8	24.8	85	50	81	72	28.5	25.3	31.5	28.4	23.2	21.3	24.9	23.1
1986	8	23	33.2	23.2	10	27.8	33	29.4	29.9	23.8	25.2	25	24.7	72	53	70	65	26.8	26.9	28.7	27.5	22.2	22.3	23.4	22.6
1986	8	24	32	23.6	8.4	26.8	31.6	25.2	27.2	24.2	25.8	23.4	24.5	81	63	86	77	28.5	29.3	27.6	28.5	23.2	23.7	22.7	23.2
1986	8	25	32.4	22.4	10	26	30.4	27.2	27.7	23.4	25	25.4	24.6	80	65	87	77	27	28.1	31.2	28.8	22.4	23	24.8	23.4
1986	8	26	33	23	10	26.4	31.6	27.4	28.2	23.4	25.8	24.8	24.7	78	63	81	74	26.8	29.3	29.6	28.6	22.2	23.7	23.9	23.3
1986	8	27	34.2	23.6	10.6	27.6	32	29.6	29.7	25	25.4	25	25.1	81	59	69	70	29.9	28	28.6	28.9	24.1	23	23.3	23.4
1986	8	28	33.2	22.6	10.6	28.2	32.4	26.6	28.5	23.8	25.4	24.4	24.5	69	57	84	70	26.5	27.8	29.1	27.8	22.1	22.8	23.6	22.8
1986	8	29	34.2	21.6	12.6	27.8	33.2	28.2	29.4	23.4	25.6	23.2	24.1	69	55	66	63	25.8	27.8	25.1	26.2	21.6	22.8	21.2	21.9
1986	8	30	31.6	21.8	9.8	24.4	31	27.4	27.5	21.6	25.2	24.2	23.7	78	63	77	73	23.9	28.2	28.1	26.7	20.4	23.1	23	22.1
1986	8	31	32.2	22.6	9.6	25.4	31	28.4	28.3	22.2	24.4	23.2	23.3	76	58	65	66	24.6	26.2	25	25.2	20.8	21.8	21.1	21.2
1986	9	1	30.2	21	9.2	24.8	29.6	25.8	26.5	23.4	25	24.4	24.3	89	69	89	82	27.8	28.6	29.6	28.7	22.9	23.3	23.9	23.3
1986	9	2	30.4	22.4	8	24.2	29.4	28	27.4	23.4	25.4	24.2	24.3	94	73	73	80	28.2	29.8	27.7	28.6	23.1	24	22.7	23.3
1986	9	3	29.8	22.4	7.4	24.4	28.6	25	25.8	23	25.2	24	24.1	89	76	92	86	27.1	29.8	29.2	28.7	22.4	24	23.6	23.3
1986	9	4	32.2	22	10.2	25.2	30.2	26.4	27	22.8	24.8	24.6	24.1	82	65	86	78	26.1	27.7	29.7	27.9	21.8	22.8	23.9	22.8
1986	9	5	32.6	23.4	9.2	26	31.6	28.2	28.5	23.8	26.2	24.6	24.9	83	65	75	74	28	30.4	28.5	29	23	24.3	23.3	23.5
1986	9	6	34.6	21.6	13	25.2	33.6	31.4	30.4	23.4	25.4	24.6	24.5	86	52	57	65	27.6	27	26.4	27	22.7	22.3	22	22.3
1986	9	7	34	23	11	28	30.8	31	30.2	24.8	26.2	25.4	25.5	77	70	64	70	29.2	30.9	28.7	29.6	23.6	24.6	23.4	23.9
1986	9	8	35.4	24.2	11.2	29	34.2	30.6	31.1	24.4	25.4	23.4	24.4	69	49	55	58	27.5	26.6	24	26	22.6	22.1	20.4	21.7
1986	9	9	36.4	22.2	14.2	28.6	36	31.2	31.8	24.2	27	25.4	25.5	70	50	63	61	27.3	29.6	28.6	28.5	22.5	23.9	23.3	23.2
1986	9	10	35	22.4	12.6	29	32.4	27.8	29.3	24.6	26.4	24.2	25.1	70	63	74	69	28	30.4	27.8	28.7	22.9	24.3	22.8	23.4
1986	9	11	32.8	22.6	10.2	26.4	30.4	29.6	29	23.4	25.4	24.4	24.4	78	67	65	70	26.8	29.1	27.1	27.7	22.2	23.6	22.4	22.7
1986	9	12	32.6	24.6	8	26.2	30.4	24.6	26.5	25	26.4	24.2	25.2	91	73	97	87	30.9	31.7	29.9	30.8	24.6	25	24.1	24.6
1986	9	13	31	22	9	25.6	29.6	27.4	27.5	23.4	24.6	23.2	23.7	83	67	70	73	27.3	27.6	25.6	26.8	22.5	22.7	21.5	22.2
1986	9	14	32.2	22.2	10	23.6	31.4	27.2	27.4	23	25.4	24.6	24.3	95	62	81	79	27.7	28.4	29.2	28.4	22.8	23.2	23.6	23.2
1986	9	15	33	21.2	11.8	27	31.6	28.8	29	23.2	25.2	25.2	24.5	73	60	75	69	25.9	27.8	29.6	27.8	21.7	22.8	23.9	22.8
1986	9	16	34	21.4	12.6	25.6	31.6	28.6	28.6	24.4	25.8	25.4	25.2	91	63	77	77	29.7	29.3	30.3	29.8	24	23.7	24.3	24
1986	9	17	35.2	22.2	13	26.6	34	30.2	30.3	25.2	25.2	24.4	24.9	89	49	62	67	31.1	26.2	26.7	28	24.7	21.9	22.2	22.9
1986	9	18	35.4	23	12.4	26.6	35.2	29.6	30.3	24.2	25.6	25.6	25.1	82	47	73	67	28.6	26.4	30.1	28.4	23.3	22	24.2	23.2
1986	9	19	35	23.6	11.4	27.4	31.8	29.4	29.5	23.4	25.8	24.4	24.5	72	62	66	67	26.1	29.2	27.2	27.5	21.8	23.7	22.5	22.6
1986	9	20	31.8	24.2	7.6	27.6	30.2	25.4	27.1	23.4	25	23.6	24	70	66	86	74	26	28.2	27.9	27.4	21.7	23.1	22.9	22.6
1986	9	21	29.2	22.4	6.8	25.2	27.8	26.6	26.5	24.2	25.2	24.6	24.7	92	81	85	86	29.5	30.3	29.6	29.8	23.8	24.3	23.9	24
1986	9	22	30.2	23.8	6.4	27	29	26	27	24.6	25.2	24.6	24.8	82	74	89	82	29.3	29.5	30	29.6	23.7	23.8	24.1	23.9
1986	9	23	32.8	21.6	11.2	25.6	30.6	26.2	27.2	23.6	25.6	23.2	24.1	85	67	78	77	27.8	29.5	26.4	27.9	22.8	23.8	22	22.9
1986	9	24	32	23.4	8.6	27.8	30.2	27	28	24.2	26	23	24.4	74	72	71	73	27.8	30.8	25.4	28	22.8	24.5	21.4	22.9
1986	9	25	31.8	23.4	8.4	25.4	31	28.4	28.3	24	26.4	23.4	24.6	89	70	66	75	28.9	31.3	25.4	28.6	23.5	24.8	21.4	23.2
1986	9	26	32.8	22.6	10.2	25.4	32.4	25.8	27.4	23	26.2	24.6	24.6	82	61	91	78	26.5	29.9	30.1	28.8	22	24	24.2	23.4
1986	9	27	33.4	22.2	11.2	28	32.6	25.6	28	24	25.8	23.2	24.3	72	58	82	71	27.2	28.7	26.8	27.6	22.5	23.3	22.2	22.7
1986	9	28	28.6	21.6	7	23.6	27.4	25.4	25.5	23.4	24.2	23.2	23.6	98	77	83	86	28.6	28.1	27	27.9	23.3	23	22.3	22.9
1986	9	29	31.6	22.2	9.4	27.4	30.8	28.6	28.9	24.2	25.2	24.6	24.7	77	64	72	71	28.1	28.3	28.3	28.2	23	23.1	23.1	23.1
1986	9	30	33.2	22.6	10.6	26	32.6	28.2	28.8	24.6	25.2	25.4	25.1	89	55	80	75	30	27.1	30.6	29.2	24.1	22.4	24.4	23.6
1986	10	1	34	23.4	10.6	28.4	32.2	27.4	28.9	25.2	26.4	25.2	25.6	77	64	84	75	29.9	30.5	30.6	30.3	24	24.4	24.4	24.3
1986	10	2	34	23	11	25	29.4	25.2	26.2	24.2	24.8	24.2	24.4	94	69	92	85	29.7	28.2	29.5	29.1	23.9	23.1	23.8	23.6
1986	10	3	31.2	22.2	9	24.4	29.6	27.4	27.2	24	25.2	24.2	24.5	97	70	77	81	29.6	29.1	28.1	28.9	23.9	23.6	23	23.5
1986	10	4	31	22	9	24.4	29.8	27.4	27.3	23.2	25.4	24.2	24.3	90	70	77	79	27.6	29.5	28.1	28.4	22.7	23.8	23	23.2
1986	10	5	28.4	22	6.4	25.2	27.6	25.6	26	23.6	25	24.8	24.5	88	81	94	87	28.1	29.9	30.8	29.6	23	24.1	24.5	23.9
1986	10	6	33.2	20.8	12.4	25.8	31.4	27.4	28	24	26.2	25.2	25.1	86	66	84	79	28.6	30.5	30.6	29.9	23.3	24.4	24.4	24
1986	10	7	30.6	24	6.6	25.8	29	26.4	26.9	24	24.6	25.4	24.7	86	70	92	83	28.6	28	31.8	29.5	23.3	22.9	25.1	23.8
1986	10	8	32.4	22	10.4	25.4	31.4	26.2	27.3	24	26.2	24.4	24.9	89	66	86	81	28.9	30.5	29.3	29.6	23.5	24.4	23.7	23.9
1986	10	9	34	22	12	27.2	33.6	26.2	28.3	24.2	25.4	25	24.9	78	52	91	74	28.2	27	30.9	28.7	23.1	22.3	24.6	23.3
1986	10	10	32	23.4	8.6	26.4	30.4	28.2	28.3	23.4	26.2	24.4	24.7	78	72	73	74	26.8	31.2	28	28.7	22.2	24.8	23	23.3
1986	10	11	31	22.6	8.4	24.2	28.8	25	25.8	23.4	24.2	23	23.5	94	69	84	82	28.2	27.1	26.7	27.4	23.1	22.4	22.2	22.6
1986	10	12	31.8	21.2	10.6	27.2	27	25.4	26.3	22.6	24.6	23.2	23.5	68	82	83	78	24.3	29.3	27	26.9	20.7	23.7	22.3	22.2
1986	10	13	31.8	21.6	10.2	24.8	30.6	25.4	26.5	23	25.4	24.6	24.3	86	66	94	82	26.9	29	30.4	28.7	22.3	23.5	24.3	23.4
1986	10	14	30.4	21.8	8.6	26.2	27.2	24.6	25.7	24	25.2	23.4	24.2	83	85	90	86	28.4	30.7	28	29	23.2	24.5	22.9	23.5
1986	10	15	37.4	22	15.4	25	27	25.2	25.6	23.6	24.8	23.2	23.9	89	84	85	86	28.2	29.8	27.1	28.4	23.1	24	22.4	23.2
1986	10	16	27.4	21.2	6.2	25.6	25.2	23.6	24.5	24.2	24.2	23.2	23.9	89	92	97	93	29.3	29.5	28.2	29	23.7	23.8	23	23.5
1986	10	17	31.4	22	9.4	24.4	30.4	26.6	27	23.4	26	24.8	24.7	92	71	86	83	28.1	30.7	30.1	29.6	23	24.5	24.1	23.9
1986	10	18	32	22.2	9.8	27.6	30.2	28.2	28.6	24.2	27.2	25.4	25.6	76	79	80	78	27.9	34.1	30.6	30.8	22.9	26.2	24.4	24.5
1986	10	19	32	23	9	23.4	30	26.6	26.6	22.4	26.2	25.2	24.6	92	74	89	85	26.4	31.5	31.1	29.7	22	24.9	24.7	23.9
1986	10	20	31.6	21.8	9.8	23	30.4	28.2	27.5	22.4	27.2	25.4	25	95	78	80	84	26.7	33.9	30.6	30.4	22.2	26.2	24.4	24.2
1986	10	21	30.8	22.4	8.4	24.2	29.6	27.2	27.1	23.2	26.4	25.4	25	92	78	87	85	27.8	32.3	31.2	30.4	22.8	25.3	24.8	24.3
1986	10	22	31	23	8	25.8	30	28.4	28.1	25	25.4	24.2	24.9	94	69	71	78	31.1	29.4	27.4	29.3	24.7	23.7	22.6	23.7
1986	10	23	32.4	21.6	10.8	24.2	31.4	28.2	28	22.8	26.2	24.4	24.5	89	66	73	76	26.8	30.5	28	28.5	22.2	24.4	23	23.2
1986	10	24	32.8	22.6	10.2	25	31.4	28.4	28.3	23.4	25.6	24.2	24.4	87	63	71	74	27.7	29	27.4	28	22.8	23.5	22.6	23
1986	10	25	29	21.4	7.6	25.4	27.4	24.8	25.6	23	24.2	23.8	23.7	82	77	92	84	26.5	28.1	28.8	27.8	22	23	23.4	22.8
1986	10	26	31.2	23	8.2	26.2	28.4	27.2	27.3	24.4	26.2	25.4	25.3	86	84	87	86	29.3	32.5	31.2	31	23.7	25.5	24.8	24.7
1986	10	27	32	23.4	8.6	26.4	31.2	27.4	28.1	24.4	26.2	24.2	24.9	85	68	77	76	29.2	30.7	28.1	29.3	23.7	24.5	23	23.7
1986	10	28	30.8	21.8	9	24.8	28.2	26.8	26.6	23.4	26.4	24.8	24.9	89	87	85	87	27.8	33.2	30	30.3	22.9	25.8	24.1	24.2
1986	10	29	32	21.6	10.4	25.4	30.2	28.4	28.1	22.8	26.4	24.6	24.6	80	74	73	76	26	31.9	28.4	28.8	21.7	25.1	23.2	23.3
1986	10	30	31.2	21.8	9.4	25.4	29.2	26.4	26.9	23.2	25.4	24.6	24.4	83	74	86	81	27	29.9	29.7	28.9	22.3	24	23.9	23.4
1986	10	31	32.8	21.2	11.6	25.8	31.4	26.6	27.6	23.2	27.2	23.4	24.6	80	72	77	76	26.7	33.3	26.6	28.9	22.2	25.8	22.1	23.4
1986	11	1	33	20.2	12.8	26.6	31.4	28.2	28.6	24	26.2	25	25.1	81	66	77	75	28.1	30.5	29.5	29.4	23	24.4	23.8	23.7
1986	11	2	32.4	20.2	12.2	28.2	31.4	28.6	29.2	22.4	26.6	25.6	24.9	61	69	79	69	23.2	31.6	30.8	28.5	19.9	25	24.5	23.1
1986	11	3	32.2	20	12.2	25	31.8	25.8	27.1	21.2	25.8	24.6	23.9	71	62	91	75	22.6	29.2	30.1	27.3	19.5	23.7	24.2	22.4
1986	11	4	32	21.2	10.8	26.4	30.2	28.2	28.3	24.4	26.4	23.2	24.7	85	74	66	75	29.2	31.9	25.1	28.7	23.7	25.1	21.2	23.3
1986	11	5	32.6	21	11.6	23.6	32.2	27.4	27.6	21.4	26.4	24.8	24.2	82	64	81	76	24	30.5	29.6	28	20.4	24.4	23.9	22.9
1986	11	6	33.8	21.6	12.2	27.4	33.4	26.4	28.4	23	26.4	24.2	24.5	69	58	83	70	25.2	29.7	28.7	27.9	21.2	24	23.4	22.8
1986	11	7	33.8	19.8	14	26.2	32.6	30.4	29.9	23.6	27.2	26.4	25.7	81	66	73	73	27.4	32.5	31.7	30.5	22.6	25.4	25	24.3
1986	11	8	32.6	23	9.6	27.8	30.4	25.2	27.1	24.8	26.2	24.4	25.1	78	72	94	81	29.3	31.2	30	30.2	23.7	24.8	24.1	24.2
1986	11	9	30.8	21.6	9.2	26.6	29.6	27.4	27.8	23.8	25.6	24.2	24.5	79	73	77	76	27.6	30.1	28.1	28.6	22.7	24.2	23	23.3
1986	11	10	31.8	22	9.8	28	29.6	27.2	28	24.6	26.4	24.8	25.3	76	78	82	79	28.7	32.3	29.7	30.2	23.3	25.3	23.9	24.2
1986	11	11	33.2	21.6	11.6	26.8	32.6	29	29.3	24	25.6	25.4	25	79	57	75	71	28	28.2	30	28.7	22.9	23	24.1	23.4
1986	11	12	33.6	22	11.6	24.8	33.2	28.2	28.6	23.4	26.6	25.4	25.1	89	60	80	76	27.8	30.4	30.6	29.6	22.9	24.3	24.4	23.9
1986	11	13	32.8	22	10.8	23.6	31.4	28.6	28	23	27.2	25.2	25.1	95	72	76	81	27.7	33.3	29.8	30.2	22.8	25.8	24	24.2
1986	11	14	32.2	22.2	10	25	30.6	27	27.4	23.4	25.2	25.6	24.7	87	65	89	81	27.7	28.4	31.9	29.3	22.8	23.2	25.1	23.7
1986	11	15	33.2	22	11.2	27.6	31.4	30.4	30	24.4	27.2	26.4	26	77	72	73	74	28.4	33.3	31.7	31.1	23.2	25.8	25	24.7
1986	11	16	33.4	23	10.4	26.6	32	26.6	28	24.2	26.6	25.2	25.3	82	66	89	79	28.6	31.2	31.1	30.3	23.3	24.8	24.7	24.3
1986	11	17	33.4	22	11.4	27.4	32.4	29.2	29.6	24.2	27.2	26	25.8	77	67	78	74	28.1	32.6	31.5	30.7	23	25.5	24.9	24.5
1986	11	18	33.4	21.8	11.6	27.4	31.2	28	28.6	24.4	27	26.2	25.9	78	72	87	79	28.6	32.8	32.8	31.4	23.3	25.6	25.6	24.8
1986	11	19	32.6	23.6	9	26.8	30.2	26	27.3	25.2	26.2	25.6	25.7	88	73	97	86	31	31.3	32.5	31.6	24.6	24.8	25.5	25
1986	11	20	31.4	22.8	8.6	25	29.6	28.4	27.9	24.2	26.6	24.2	25	94	79	71	81	29.7	32.8	27.4	30	23.9	25.6	22.6	24
1986	11	21	33	20.6	12.4	26.6	32.2	28.2	28.8	23.2	26.2	24.4	24.6	75	62	73	70	26.2	30	28	28.1	21.8	24.1	23	23
1986	11	22	32.4	21	11.4	23.2	30.4	28.6	27.7	22	27.2	25.4	24.9	90	78	77	82	25.6	33.9	30.3	29.9	21.5	26.2	24.3	24
1986	11	23	32.2	20.4	11.8	27.2	31.8	28.4	29	23	25.4	24.2	24.2	70	60	71	67	25.3	28.2	27.4	26.9	21.3	23.1	22.6	22.3
1986	11	24	32.4	20.2	12.2	23.6	30.2	28.4	27.6	22.6	27.4	25.2	25.1	92	81	77	83	26.7	34.6	29.9	30.4	22.2	26.5	24	24.3
1986	11	25	32	19.6	12.4	23.4	30.8	27	27	21.2	25	24.6	23.6	82	63	82	76	23.7	27.8	29.3	26.9	20.2	22.8	23.7	22.3
1986	11	26	32.8	18.2	14.6	26.2	32	27.4	28.3	24	24.8	24.2	24.3	83	56	77	72	28.4	26.5	28.1	27.6	23.2	22	23	22.7
1986	11	27	32	18.2	13.8	24.2	31.6	27.6	27.8	21.2	25.4	24.2	23.6	77	61	76	71	23.2	28.3	27.9	26.5	19.9	23.1	22.9	22
1986	11	28	32.2	20.4	11.8	25.2	31.8	28.4	28.5	23	25.8	24.2	24.3	83	62	71	72	26.6	29.2	27.4	27.7	22.1	23.7	22.6	22.8
1986	11	29	31.8	18.6	13.2	20.6	30.8	27.4	26.5	19.8	25	24.4	23.1	93	63	78	78	22.6	27.8	28.6	26.3	19.4	22.8	23.3	21.8
1986	11	30	32	20.4	11.6	27	31.4	24.2	26.7	23.4	25.2	24.2	24.3	74	61	100	78	26.4	27.9	30.2	28.2	22	22.9	24.2	23
1986	12	1	32	21	11	25.6	31.6	26.4	27.5	23	25.4	23.2	23.9	80	61	76	73	26.3	28.3	26.3	27	22	23.1	21.9	22.3
1986	12	2	32.2	20.4	11.8	25.4	31.2	27.6	28	23.2	25.4	24.2	24.3	83	63	76	74	27	28.6	27.9	27.8	22.3	23.3	22.9	22.8
1986	12	3	33.8	19.8	14	23	33.4	26.6	27.4	21	25.8	23.4	23.4	84	55	77	72	23.5	28.1	26.6	26.1	20.1	23	22.1	21.8
1986	12	4	34.4	20.8	13.6	27.2	32.2	30.6	30.2	23.2	27.4	25.2	25.3	71	69	65	69	25.8	33.3	28.4	29.2	21.6	25.8	23.2	23.5
1986	12	5	33.6	21.2	12.4	27.6	33.2	31	30.7	24.4	26.4	25.6	25.5	77	59	65	67	28.4	29.9	29.2	29.2	23.2	24	23.7	23.6
1986	12	6	32.6	22.2	10.4	26.6	29.4	27.4	27.7	24.4	25.4	24.4	24.7	84	73	78	78	29.1	29.8	28.6	29.1	23.6	24	23.3	23.6
1986	12	7	32	23	9	26	27.2	24.8	25.7	24.6	25.2	24	24.6	89	85	94	89	30	30.7	29.3	30	24.1	24.5	23.7	24.1
1986	12	8	32.4	21.2	11.2	24.2	31.8	28	28	23.2	25.8	24.6	24.5	92	62	76	77	27.8	29.2	28.7	28.5	22.8	23.7	23.3	23.3
1986	12	9	33	19.4	13.6	25.4	32.6	27.8	28.4	23.4	25.2	23.6	24.1	85	55	70	70	27.4	27.1	26.3	27	22.6	22.4	21.9	22.3
1986	12	10	33.8	18	15.8	27	33.4	30.4	30.3	23.2	26.4	24.2	24.6	73	58	60	64	25.9	29.7	26.1	27.2	21.7	24	21.8	22.5
1986	12	11	34.4	18	16.4	26.2	33.4	30.2	30	21.8	27.2	25.4	24.8	68	62	68	66	23.2	31.9	29.2	28.1	19.9	25.1	23.7	22.9
1986	12	12	35	20.2	14.8	25.4	34.4	31.4	30.6	23.4	26.4	24.2	24.7	85	53	55	64	27.4	29.1	25.4	27.3	22.6	23.6	21.3	22.5
1986	12	13	34	19.6	14.4	27	32.4	30	29.9	23.6	24.8	22.8	23.7	75	54	54	61	26.9	26.2	23	25.3	22.3	21.9	19.7	21.3
1986	12	14	33.2	20	13.2	25	31.4	27.4	27.8	23	24.2	24	23.7	84	55	76	72	26.7	25.4	27.6	26.6	22.2	21.3	22.7	22.1
1986	12	15	33.6	20	13.6	25.6	31.4	30	29.3	22.8	25.2	23.4	23.8	79	61	57	66	25.9	27.9	24.4	26.1	21.7	22.9	20.7	21.7
1986	12	16	33.6	19.8	13.8	26.4	33.4	28	29	23.4	26.2	24.4	24.7	78	57	75	70	26.8	29.2	28.2	28	22.2	23.7	23	23
1986	12	17	33	18.8	14.2	25.6	31.6	28.6	28.6	22.6	26.4	24.2	24.4	77	67	70	71	25.4	30.9	27.3	27.9	21.4	24.6	22.5	22.8
1986	12	18	33	18.8	14.2	25.4	32.2	27.6	28.2	22.4	25.4	23.4	23.7	77	58	70	69	25.1	27.9	26	26.3	21.1	22.9	21.7	21.9
1986	12	19	33.6	18	15.6	26.2	32.8	29	29.3	23.4	24.8	24.8	24.3	79	52	71	68	26.9	26	28.5	27.1	22.3	21.7	23.2	22.4
1986	12	20	34.2	19.2	15	25.4	32.8	26.2	27.6	23	26.4	23.8	24.4	82	61	82	75	26.5	30.1	27.9	28.2	22	24.2	22.9	23
1986	12	21	33.6	20.6	13	27	32.6	27.2	28.5	24.2	25.4	24.6	24.7	79	56	81	72	28.3	27.6	29.2	28.4	23.1	22.7	23.6	23.2
1986	12	22	34	20.8	13.2	26.2	33	31.2	30.4	23.8	25.6	24.6	24.7	82	55	58	65	27.9	27.9	26.5	27.4	22.9	22.9	22.1	22.6
1986	12	23	34	20.2	13.8	26.4	31.4	29.4	29.1	23.6	26	24.2	24.6	79	65	65	70	27.3	30	26.7	28	22.5	24.1	22.2	22.9
1986	12	24	31.2	20.4	10.8	25.4	30	25.8	26.8	23	25.6	23.8	24.1	82	70	85	79	26.5	29.9	28.1	28.2	22	24	23	23
1986	12	25	32.4	17.8	14.6	22.6	29.4	30.2	28.1	20.8	24.4	22.6	22.6	85	66	52	68	23.4	27.2	22.4	24.3	20	22.5	19.3	20.6
1986	12	26	33.6	18	15.6	26.2	31.6	30.2	29.6	22.6	25.2	24.2	24	74	60	61	65	25	27.8	26.2	26.3	21.1	22.8	21.9	21.9
1986	12	27	31.8	19	12.8	23.4	31.4	26.8	27.1	22	23.8	23.4	23.1	89	53	75	72	25.5	24.4	26.5	25.5	21.4	20.7	22	21.4
1986	12	28	31	21	10	23.8	30	26.8	26.8	22.6	24.8	23.6	23.7	90	66	77	78	26.6	27.8	27	27.1	22.1	22.9	22.3	22.4
1986	12	29	31.6	19.6	12	24.2	29.2	29.4	28	22.8	25	24.2	24	89	71	65	75	26.8	28.9	26.7	27.5	22.2	23.5	22.2	22.6
1986	12	30	32.2	20.6	11.6	25.2	30.6	28	28	24.2	24.2	24.8	24.4	92	59	77	76	29.5	25.9	29.2	28.2	23.8	21.7	23.6	23
1986	12	31	32.2	20	12.2	25.2	31.4	29.2	28.8	23.2	25	24.2	24.1	85	60	66	70	27.1	27.4	26.9	27.1	22.4	22.6	22.3	22.4

## Sheet: 1987
			Temperature			Temperature				Temperature				Relative Humidity				Pressure				Dew temperature
Year	Month	Day	Maximum	Minimum	Max-Min	1899-12-31 07:00:00	1899-12-31 13:00:00	1899-12-31 19:00:00	Average	1899-12-31 01:00:00	1899-12-31 13:00:00	1899-12-31 19:00:00	Average	1899-12-31 01:00:00	1899-12-31 13:00:00	1899-12-31 19:00:00	Average	1899-12-31 07:00:00	1899-12-31 13:00:00	1899-12-31 19:00:00	Average	1899-12-31 07:00:00	1899-12-31 13:00:00	1899-12-31 19:00:00	Average		Month	Taverage	Hraverage
1987	1	1	31.4	22.2	9.2	25.4	30	29.6	28.6	23.2	25.2	24	24.1	83	68	63	71	27	28.8	26.1	27.3	22.3	23.4	21.8	22.5		January	28.804	69.6581
1987	1	2	32.4	21.2	11.2	25.4	30.6	29.2	28.6	23	25.2	22.8	23.7	82	65	58	68	26.5	28.4	23.5	26.1	22	23.2	20.1	21.8		February	29.667	68.1174
1987	1	3	33	20.2	12.8	24.5889	32.6	27.6	28.8625	23.1222	25.2	24.2	24.4941	88.3889	55	76	74.8235	27.2889	27.1	27.9	28.1235	22.5111	22.4	22.9	22.9529		March	29.4509	69.2355
1987	1	4	32	21.6	10.4	27.2	31.7778	28.4	28.6286	24.2	25.9059	24.7222	24.5353	78	63.1176	73.2222	74.8235	28.2	29.2412	28.3833	28.2176	23.1	23.6176	23.1389	23.0294		April	29.5504	72.6246
1987	1	5	32	22.4	9.6	25.8	29.8	27.4	27.6	24	25.2	24.2	24.5	86	69	77	77	28.6	29	28.1	28.6	23.3	23.5	23	23.3		May	29.2326	75.6113
1987	1	6	30.2	20.8889	9.31111	26	29.4	26	26.9	23	24	21.6	22.9	78	64	68	70	26.1	26.2	22.9	25.1	21.8	21.9	19.6	21.1		June	29.7604	72.9225
1987	1	7	30.2	21.4	8.8	26.4	27.6	26.6	26.8	23	23.2	22.2	24.5333	88	69	68	75.7222	27.0556	25.5	23.8	28.35	22.3389	21.4	20.3	23.1056		July	29.2087	75.036
1987	1	8	31.6	18	13.6	24.4	30.6	28	27.8	22.7882	23.6	23.8	24.36	88.125	56	71	76.375	26.7824	24.5	26.7	28.2125	22.1706	20.7	22.2	23.0188		August	28.8492	78.1276
1987	1	9	33.4	18.2	15.2	24.4	31	28	27.9	22	23.6	22.6	22.7	81	54	63	66	24.8	24.2	23.8	24.3	21	20.6	20.3	20.6		September	28.8158	76.1852
1987	1	10	33.8	18.6	15.2	24.4667	32.6	30.2	28.7	22.8941	25.2	24.8	24.4059	87.0588	55	65	73.2353	26.7471	27.1	27.7	27.7824	22.1765	22.4	22.8	22.7588		October	28.0853	79.2519
1987	1	11	34.2	19.2	15	26.4	33.2	30.6	30.2	23.6	25	23.4	24	79	52	55	62	27.3	26.2	24	25.8	22.5	21.9	20.4	21.6		November	28.4537	75.6867
1987	1	12	33.4	21.2	12.2	26.8	33.2	28.4	29.2	23.8	25	23.6	24.1	78	52	67	66	27.5	26.2	25.9	26.5	22.6	21.9	21.7	22.1		December	29.1613	70.4194
1987	1	13	33.6	22	11.6	26.4	31.8	30.4	29.8	23.6	25.8	24.8	24.7	79	62	64	68	27.3	29.2	27.6	28	22.5	23.7	22.7	23
1987	1	14	34.6	20.2	14.4	24.4	33.4	30.8	29.9	22.8	25.2	23.8	23.9	87	52	56	65	26.7	26.6	24.8	26	22.2	22.1	21	21.7
1987	1	15	34	20.2	13.8	25.8	31	30.6	29.5	22.8	25	24.2	24	78	62	59	66	25.7	27.7	25.9	26.4	21.6	22.8	21.7	22
1987	1	16	34.2	20.4	13.8	22	33.6	28.6	28.2	22.6941	24.4	24.2	24.4529	90.4118	47	70	75.5294	26.7765	24.4	27.3	28.1941	22.1824	20.7	22.5	23.0059
1987	1	17	34	20.6	13.4	26.6	33.6	31.2	30.6	23.8	25	24.4	24.4	79	50	57	62	27.6	25.9	26	26.5	22.7	21.7	21.7	22.1
1987	1	18	36	22.2	13.8	25.8	33.4	30.4	30	23.6	24.6	24.4	24.2	83	49	61	64	27.7	25.1	26.6	26.4	22.7	21.1	22.1	22
1987	1	19	33	20.4	12.6	26.6	32	29.5778	28.8286	23.2	24.6	24.925	24.38	75	55	72.25	73.3333	26.2	26	28.6438	27.8333	21.8	21.7	23.2688	22.7733
1987	1	20	33.2	21.2	12	25	32.2	29	28.8	23.4	24.4	23.8	23.9	87	53	65	68	27.7	25.4	26	26.4	22.8	21.3	21.7	21.9
1987	1	21	32.6	20.6	12	26	31	28	28.3	23	24	23.6	23.5	78	56	69	68	26.1	25.2	26.2	25.8	21.8	21.2	21.9	21.6
1987	1	22	31.6	21.2	10.4	24.5059	31	29.5778	28.7714	23.1647	25.6	24.9176	24.6941	89.5294	65	72	75.0588	27.4471	29.2	28.6118	28.5412	22.5941	23.7	23.1882	23.1941
1987	1	23	30.4	21.4	9	24.6	32.0889	28	28.5333	23	25.8	23.4	24.46	87	61.7059	68	72.5	27	28.8176	25.7	27.8643	22.4	23.3824	21.5	22.8
1987	1	24	31	21.6	9.4	25.6	30	28.6	28.2	23.8	24.6	24.4	24.3	86	64	71	74	28.3	27.3	27.8	27.8	23.1	22.5	22.8	22.8
1987	1	25	33.6	21.2	12.4	26.6	32.6	29.4	29.5	23.6	24.4	24.2	24.1	78	51	65	65	27.1	25.1	26.7	26.3	22.4	21.2	22.2	21.9
1987	1	26	31.6	22	9.6	25.2	30	29.8	28.7	23.8	24.6	25.2	24.5	89	64	69	74	28.5	27.3	29	28.3	23.3	22.5	23.5	23.1
1987	1	27	31.6	23.2	8.4	25.6	29.6	28	27.8	24	24.2	24.4	24.2	88	64	75	75	28.8	26.6	28.2	27.8	23.4	22.1	23	22.8
1987	1	28	32.8	21.4	11.4	25.6	30.8	29.2	28.7	23.6	25.2	24.6	24.5	85	64	69	72	27.8	28.3	27.9	28	22.8	23.1	22.9	22.9
1987	1	29	33.6	22	11.6	26	31.8	30.6	29.8	24	24.6	22.2	23.6	85	56	48	63	28.5	26.1	21.2	25.3	23.2	21.8	18.4	21.2
1987	1	30	35.4	22	13.4	26.8	32.2	32	30.8	23.4	24.4	22.8	23.5	75	53	46	58	26.5	25.4	21.6	24.5	22	21.3	18.8	20.7
1987	1	31	32.8	21	11.8	27.6	31	27.4	28.4	23.4	24.2	23.4	23.7	70	57	72	66	26	25.7	26.1	25.9	21.7	21.5	21.8	21.7
1987	2	1	33.8	21.4	12.4	25	31.8	31.2	29.8	23.4	24.6	23.2	23.7	87	56	51	65	27.7	26.1	23.1	25.6	22.8	21.8	19.8	21.5
1987	2	2	33.6	21.3222	12.2778	24.3053	31.2	30	29.0857	22.6211	25.2	24.6	24.3	86.4211	62	64	71.7222	26.3263	28	27.3	27.4222	21.8474	23	22.5	22.5056
1987	2	3	33.6	21.0333	12.5667	26	31.2	30.4	29.5	24	25	25.2	24.7	85	61	66	70	28.5	27.5	28.6	28.2	23.2	22.7	23.3	23.1
1987	2	4	34.2	22.8	11.4	23.9889	32.6	28.86	28.5571	22.3222	25.4	24.5474	24.2056	86.6667	56	69.3158	73	25.8111	27.6	27.6158	27.4556	21.5556	22.7	22.6474	22.5389
1987	2	5	33.2	23.4	9.8	27	32.2	31.4	30.5	24.4	25	24.4	24.6	81	56	56	64	28.8	26.9	25.9	27.2	23.4	22.3	21.7	22.5
1987	2	6	33.6	22.4	11.2	26.6	32.2	29	28.9375	24.2	25.4	24.6895	24.2316	82	58	71.2105	73.0526	28.6	27.9	28.0474	27.4263	23.3	22.9	22.9368	22.5526
1987	2	7	34.2	21.6	12.6	26	30.8	28.8	28.6	24.6	25.2	25	24.9	89	64	74	76	30	28.3	29.1	29.1	24.1	23.1	23.6	23.6
1987	2	8	31.8	24.4	7.4	26.6	29.4	27	27.5	22.9158	25.4	24.6	24.3889	87.2105	73	82	72.2222	26.8263	29.8	29.3	27.5833	22.2158	24	23.7	22.6611
1987	2	9	32	23.8	8.2	25.6	30	28	27.9	24.2	25	23.6	24.3	89	67	69	75	29.3	28.3	26.2	27.9	23.7	23.2	21.9	22.9
1987	2	10	34.4	22.6	11.8	26.6	33.4	28.4	29.2	24.2	26	24.4	24.9	82	56	72	70	28.6	28.7	27.9	28.4	23.3	23.3	22.9	23.2
1987	2	11	34.2	24	10.2	26.6	32	31.4	30.4	24.4	25.4	23.2	24.3	84	59	50	64	29.1	28	23	26.7	23.6	23	19.7	22.1
1987	2	12	33	21.4	11.6	26	32.2	30.6	29.9	23	24.8	24.2	24	78	55	59	64	26.1	26.4	25.9	26.1	21.8	22	21.7	21.8
1987	2	13	33.2	23	10.2	26	30.2	28.6	28.4	24.2	25.8	24.6	24.9	86	71	72	76	29	30.3	28.3	29.2	23.5	24.3	23.1	23.6
1987	2	14	32	22.2	9.8	26.4	30.8	30.4	29.5	24	25.2	24.2	24.5	82	64	60	69	28.2	28.3	26.1	27.5	23.1	23.1	21.8	22.7
1987	2	15	32	24.4	7.6	26.4	31.8	30	29.5	24.2	25.4	25	24.9	83	60	67	70	28.7	28.2	28.3	28.4	23.4	23.1	23.2	23.2
1987	2	16	32.6	24	8.6	26.8	31	29.6	29.3	24	26	26.2	25.4	79	67	77	74	28	30.3	31.7	30	22.9	24.2	25	24.1
1987	2	17	32.4	22.4	10	27.2	31	28.8	29	24.8	25.6941	25.4	24.475	82	58.4118	76	71.9375	29.7	28.1706	30.2	27.7188	23.9	22.9941	24.2	22.725
1987	2	18	32.4	24	8.4	28	32	29.8	29.9	24.8	25.2	24.8	24.9	77	58	67	67	29.2	27.5	28	28.2	23.6	22.7	22.9	23.1
1987	2	19	35.4	21.6	13.8	27.4	35.2	29.46	29.0375	24.4	25.8	24.6353	24.3529	78	47	65.7647	69.3529	28.6	26.9	27.3118	27.1941	23.3	22.3	22.4	22.3824
1987	2	20	35.2	22.4	12.8	26.8	32.8	32.4	31.1	24.6	24.8	23.6	24.3	84	52	48	61	29.5	26	23.3	26.2	23.8	21.7	19.9	21.8
1987	2	21	34.2	21.4	12.8	26	33.8	31	30.5	23.4	25.4	24.6	24.5	80	51	59	64	27	26.8	26.7	26.8	22.4	22.3	22.1	22.3
1987	2	22	35.2	22	13.2	27.4	31.6	29.4	29.5	23.2	24.6	25.2	24.3	70	57	71	66	25.6	26.3	29.2	27	21.5	21.9	23.7	22.4
1987	2	23	34.6	22.2	12.4	24.6	32.8	32.2	30.5	23.2	24.8	23.6	23.9	89	52	49	63	27.5	26	23.4	25.6	22.6	21.7	20	21.5
1987	2	24	35.4	21.6	13.8	27.6	35	32.2	31.8	24.2	25	24.6	24.6	76	45	54	58	27.9	25	25.9	26.3	22.9	21.1	21.6	21.9
1987	2	25	36	21.4	14.6	27.4	33	32.6	31.4	24.8	25.8	25.4	25.3	81	57	56	65	29.6	28.4	27.6	28.5	23.9	23.2	22.7	23.3
1987	2	26	36.6	22.6	14	27.8	36.2	29.8	30.9	24.6	25.4	24.6	24.9	77	42	65	62	28.8	25.2	27.5	27.2	23.4	21.2	22.6	22.4
1987	2	27	36	23	13	24.4444	34.6	29.22	28.6571	22.9889	25.2	24.6706	24.4882	88.3333	47	66.4706	71	27.0611	25.8	27.4118	27.6412	22.3333	21.6	22.5471	22.6647
1987	2	28	35	23.2	11.8	28.4	33.4	32.6	31.8	24.6	26.2	25.4	25.4	73	57	56	62	28.4	29.2	27.6	28.4	23.2	23.7	22.7	23.2
1987	3	1	34.6	22.2	12.4	27.6	33.4	31.8	31.1	24.4	25.4	25.2	25	77	53	59	63	28.4	27.1	27.6	27.7	23.2	22.4	22.7	22.8
1987	3	2	35	24.2	10.8	28.2	33	29.16	28.8	24.4	25.4	24.7474	24.5235	73	54	67.4444	69.4118	28	27.4	27.7222	27.5294	23	22.6	22.6722	22.6176
1987	3	3	33.6	24.4	9.2	27.2	32.6	30.2	30	24.2	25	25	24.7	78	54	66	66	28.2	26.6	28.2	27.7	23.1	22.1	23.1	22.7
1987	3	4	32.6	24.2	8.4	27	31.2	29.4	29.3	24.6	25.8	24.2	24.9	82	65	65	71	29.3	29.6	26.7	28.6	23.7	23.9	22.2	23.3
1987	3	5	32.2	22.4	9.8	26.8	31.2	30.2	29.6	23.2	24.6	24.4	24.1	74	58	62	65	26	26.5	26.7	26.4	21.8	22.1	22.2	22
1987	3	6	31.2	22.8	8.4	26	30.8	29.2	28.8	23	25.2	24.6	24.3	78	64	69	70	26.1	28.3	27.9	27.4	21.8	23.1	22.9	22.6
1987	3	7	31.6	23.4	8.2	26.2	30.6	29.22	29.1125	23.4	25.4	24.8111	24.6824	79	66	67	70.1875	26.9	29	27.6889	27.8188	22.3	23.5	22.6611	22.7938
1987	3	8	33.325	22	11.325	26.6	31	29.6	29.2	23.8	24.4	23.6	23.9	79	58	61	66	27.6	26.2	25.1	26.3	22.7	21.8	21.2	21.9
1987	3	9	33.7875	22.4	11.3875	25	30.8	28.4	28.1	23.4	24.4	24	23.9	87	59	70	72	27.7	26.3	26.9	27	22.8	21.9	22.3	22.3
1987	3	10	33	21.4	11.6	25.8	30.8	28.4	28.3	22.6	24	23.4	23.3	76	57	66	66	25.3	25.3	25.4	25.3	21.3	21.3	21.4	21.3
1987	3	11	33.2	19.2	14	23.8	32.2	27.4	27.7	21	24.2	22.4	22.5	78	52	65	65	23	24.9	23.8	23.9	19.7	21	20.3	20.3
1987	3	12	32.4	21.2	11.2	26	31.2	28.6	28.6	23	23.8	23.4	23.4	78	54	65	65	26.1	24.5	25.3	25.3	21.8	20.8	21.3	21.3
1987	3	13	32.4	23	9.4	25.2	31.6	28.6	28.5	23	24.6	23.2	23.6	83	57	63	68	26.6	26.3	24.8	25.9	22.1	21.9	21	21.7
1987	3	14	30.4	23.4	7	23.6	30.2	28.6	27.8	23.4	24.2	23.4	23.7	98	61	65	75	28.6	26.2	25.3	26.7	23.3	21.9	21.3	22.2
1987	3	15	31.4	24.2	7.2	26.2	29.8	28.2	28.1	23.6	23.6	24.2	23.8	81	60	72	71	27.4	25	27.5	26.6	22.6	21.1	22.7	22.1
1987	3	16	33.4	22.2	11.2	27.6	33	29.8	30	23	25.4	24.8	24.4	68	54	67	63	25	27.4	28	26.8	21.1	22.6	22.9	22.2
1987	3	17	34.8	24.6	10.2	26.8	33.2	29.52	29.025	24.6	25.4	24.8941	24.8059	84	54	69.4706	72.1765	29.5	27.2	28.1824	28.3529	23.8	22.5	23.0118	23.1235
1987	3	18	34	25.2	8.8	28	32	29.34	29.1111	24.6	25.4	25.1	24.8222	76	59	69.8889	72.0556	28.7	28	28.5667	28.3389	23.3	23	23.2389	23.1111
1987	3	19	34.4	23.6	10.8	28.2	33.4	30.2	30.5	25	25.8	25.4	25.4	77	55	68	67	29.5	28.1	29.2	29	23.8	23	23.7	23.5
1987	3	20	34	24	10	26.4	33	31.4	30.5	24.6	26	25.2	25.3	86	58	61	68	29.7	28.9	27.9	28.9	23.9	23.5	22.9	23.4
1987	3	21	32.8	25.4	7.4	27.4	32.2	30.2	30	24.8	25.4	25.0941	24.8118	81	58	74.1765	74.2353	29.6	27.9	29.1471	28.6	23.9	22.9	23.5765	23.2706
1987	3	22	33	25	8	27.6	32.2	31.6	30.8	23.7	26.8	24.9222	24.7941	87.0556	66	72.5556	73.5882	28.1222	31.6	28.7222	28.5118	22.9778	25	23.3222	23.2
1987	3	23	33.4	25.6	7.8	27.8	32	29.4	29.6	23.4737	25.6	24.6	24.6944	85.8421	60	65.8333	70.1111	27.6158	28.6	27.2333	27.8444	22.6895	23.3	22.3944	22.7889
1987	3	24	34.4	25	9.4	28.6	34	32	31.6	23.69	26.4	25.2	24.7824	83.75	55	58	71.2941	27.78	29.3	27.5	28.2588	22.775	23.7	22.7	23.0294
1987	3	25	35.2	25.4	9.8	28	33.6	29.6	30.2	23.8105	26.4	25.4	24.8611	86.3158	57	71	72.1111	28.2632	29.6	29.6	28.4667	23.0579	23.9	23.9	23.1833
1987	3	26	34.4	24.2	10.2	28.8	32.8	30.6	30.7	23.7895	26.2	23.4	24.9222	86.1579	60	55	70.6111	28.1842	29.6	24	28.3556	23.0368	23.9	20.4	23.1111
1987	3	27	33.8	20	13.8	28.4	32.6	30.6	30.5	24.8	25.8	25.4	25.3	75	58	66	66	28.9	28.7	29	28.8	23.5	23.3	23.5	23.4
1987	3	28	34.4	25	9.4	27.6	30.6	29.5778	29.4	23.82	25.6	25.0824	24.9529	86.75	67	68.4118	71.3529	28.295	29.5	28.3941	28.4588	23.1	23.8	23.0941	23.1706
1987	3	29	35.6	23.6	12	27.4	33.6	29.76	29.4125	24.8	25.4	24.8	24.8786	81	52	67	70	29.6	27	27.7429	28.2214	23.9	22.3	22.7357	23.0429
1987	3	30	36	25.2	10.8	27.2	32.9636	28.96	29.3375	24.8	26.1368	24.9684	25.0389	82	59.0526	71	71.6667	29.7	29.1316	28.4789	28.6611	23.9	23.5526	23.1684	23.2944
1987	3	31	34.2	25.2	9	26.27	32	30.8	29.2778	24.07	25.4	25	24.9944	83.6	59	63	70.5	28.435	28	27.8	28.5389	23.165	23	22.8	23.2167
1987	4	1	33	25	8	25.9579	31.6	29.2	29.775	24.2526	23.8	24.4	25.4333	87	52	68	74	29.1053	24.3	27.4	29.75	23.5526	20.6	22.6	23.8944
1987	4	2	33	25	8	26.6	31.6	29.2	29.2	24.8	24.4	24.8	24.7	86	55	70	71	30.1	25.8	28.4	28.1	24.1	21.6	23.2	23
1987	4	3	33.9059	24.8	9.10588	25.4	30.6	27.8	27.9	24.6	25.4	25.6	25.2	94	66	84	81	30.4	29	31.3	30.2	24.3	23.5	24.8	24.2
1987	4	4	34	22.6	11.4	28	32.2	29.6	29.9	24.6	25.4	24.8	24.9	76	58	68	67	28.7	27.9	28.1	28.2	23.3	22.9	23	23.1
1987	4	5	35.4	24.2	11.2	28	34	30.4	30.7	24.8	25.4	24.6	24.9	77	50	62	63	29.2	26.7	27.1	27.6	23.6	22.2	22.4	22.7
1987	4	6	34.4	23.2	11.2	27.6	33.4	30.6	30.6	25	25.8	25.4	25.4	81	55	66	67	29.9	28.1	29	29	24.1	23	23.5	23.5
1987	4	7	35.4	23.4	12	28.4	34.4	31.4	31.4	24.8	25.2	25.2	25.1	75	48	61	61	28.9	25.9	27.9	27.6	23.5	21.7	22.9	22.7
1987	4	8	35.2	25	10.2	28.6	32.4	27.6	29.1	25.6	26.2	25.2	25.7	79	61	82	74	30.8	29.9	30.4	30.4	24.5	24	24.3	24.3
1987	4	9	32.8	25	7.8	28.2	32	26.8	28.5	25.6	25.8	25	25.5	81	61	86	76	31.1	29.1	30.5	30.2	24.7	23.6	24.4	24.2
1987	4	10	33.2	23	10.2	26.2	31.4	28.6	28.7	24.2	26.2	25.2	25.2	85	66	76	76	28.9	30.5	29.8	29.7	23.5	24.4	24	23.9
1987	4	11	34.4	24.4	10	25.9444	32	29.2	29.7	24.4235	26	25.8	25.3625	87.1765	62	76	74	29.4118	29.6	30.9	29.6438	23.7471	23.9	24.6	23.8312
1987	4	12	34.2	23.8	10.4	28.2	33.2	29.8	30.3	24.8	26.2	25.6	25.5	76	58	72	68	29	29.3	30	29.5	23.5	23.7	24.1	23.8
1987	4	13	36	24	12	28	35.6	30.6	30.425	25.4	25.6	25.2111	25.2111	81	45	67.0556	71.8889	30.7	26.2	28.4944	29.0556	24.5	21.8	23.1889	23.5167
1987	4	14	35.8	25.2	10.6	29.2	34.6	29.78	29.3375	25.6	26	25.1667	25.1176	75	51	69.6667	72.6471	30.4	27.9	28.7778	28.9882	24.3	22.9	23.3833	23.5
1987	4	15	33.8	24.6	9.2	27.8	32.2	31.4	30.7	25	25.8	25.2	25.3	80	60	61	67	29.8	28.9	27.9	28.9	24	23.5	22.9	23.5
1987	4	16	34.2	24.4	9.8	26.6	31.6	29.8	29.5	24.8	26	25.8	25.5	86	64	73	75	30.1	29.9	30.5	30.2	24.1	24	24.4	24.2
1987	4	17	34.2	25.6	8.6	29	32	29.4	30	25.6	26.6	26.2	26.1	76	66	78	73	30.5	31.2	31.9	31.2	24.4	24.8	25.1	24.8
1987	4	18	34.6	24.6	10	28.4	34	30.4	30.8	25.4	24.8	26.6	25.6	79	47	74	67	30.4	25.2	32.3	29.3	24.3	21.2	25.3	23.6
1987	4	19	33.4	25.4	8	29.4	31.8	30.2	30.4	25.4	26.2	26.6	26.1	73	64	76	71	29.8	30.3	32.4	30.8	24	24.2	25.4	24.5
1987	4	20	36.2	26	10.2	27.8	34.6	28.4	29.8	26.2	26.8	26.4	26.5	88	55	86	76	32.9	30	33.1	32	25.7	24.1	25.7	25.2
1987	4	21	35.2	25	10.2	28.6	31	28.4	29.1	25.8	26.8	24.8	25.8	80	72	75	76	31.3	32.4	28.9	30.9	24.8	25.4	23.5	24.6
1987	4	22	34	23.6	10.4	27.6	33.2	29.6	30	23.8	26.4	25.8	25.3	73	59	74	69	26.9	29.9	30.7	29.2	22.3	24	24.5	23.6
1987	4	23	34.6	23.6	11	26.1895	32.6	29	29.775	24.4842	26.8	26.4	25.4053	87.1053	64	82	74.3684	29.5105	31.4	32.7	29.7316	23.8053	24.8	25.5	23.9
1987	4	24	35	24.8	10.2	28.6	33.6	29.4	30.3	25.4	27.4	26.6	26.5	77	62	80	73	30.3	32.4	32.9	31.9	24.3	25.4	25.7	25.1
1987	4	25	33	23.2	9.8	27.2	32.8	25.8	27.9	24.6	26	24.6	25.1	81	58	91	77	29.2	29.1	30.1	29.5	23.6	23.6	24.2	23.8
1987	4	26	32.8	24.2	8.6	27.8	31.2	25.6	27.5	24.6	25.4	24.2	24.7	77	63	89	76	28.8	28.6	29.3	28.9	23.4	23.3	23.7	23.5
1987	4	27	32.2	22	10.2	26.2	30.6	29.6	29	23.2	26.4	26	25.2	78	72	75	75	26.4	31.6	31.2	29.7	22	25	24.8	23.9
1987	4	28	31.4	24.6	6.8	28.2	29.8	26.6	27.8	24.6	26.4	25.8	25.6	75	77	94	82	28.5	32.1	32.7	31.1	23.3	25.3	25.5	24.7
1987	4	29	31.2	24.4	6.8	27	32.56	28.6	29.3	25.4	26.35	23.6	25.2389	88	61.7222	66	74.8333	31.4	29.9556	25.8	29.4944	24.8	24.0389	21.6	23.7722
1987	4	30	32.4	23.6	8.8	26.6	30.8	29.6	29.1	24.6	25.8	26	25.5	85	67	75	76	29.6	29.9	31.2	30.2	23.9	24	24.8	24.2
1987	5	1	31.8	23.2	8.6	25.6	30.8	28	28.1	24.2	25.2	24.8	24.7	89	64	77	77	29.3	28.3	29.2	28.9	23.7	23.1	23.6	23.5
1987	5	2	33.6	25	8.6	28.6	30.8	29.2	29.5	25.4	26.2	26.2	25.9	77	70	79	75	30.3	30.9	32	31.1	24.3	24.6	25.2	24.7
1987	5	3	33	23.6	9.4	27.8	32.4	30.2	30.2	24.6	26.4	24.2	25.1	77	63	61	67	28.8	30.4	26.2	28.5	23.4	24.3	21.9	23.2
1987	5	4	32.6	23.6	9	26.2	30.8	29.6	29	24.2	26	26.2	25.5	85	68	77	77	28.9	30.4	31.7	30.3	23.5	24.3	25	24.3
1987	5	5	31.8	24	7.8	24.8	32.4	26.4	28.8875	24.2	26.4111	25	25.4824	95	61.2222	89	75.2941	29.8	29.9667	30.7	30.0059	24	24.05	24.5	24.0647
1987	5	6	32	24	8	25.4	31.4	27.6	28	24.2	25.6	25.6	25.1	91	63	85	80	29.4	29	31.5	29.9	23.8	23.5	24.9	24.1
1987	5	7	32.6	23	9.6	26.4	31.2	29.2	29	24.4	24.8	25.2	24.8	85	60	73	72	29.2	27	29.4	28.5	23.7	22.4	23.8	23.3
1987	5	8	34	23.6	10.4	27.2	33.2	29.8	30	24.2	25.4	26	25.2	78	54	74	69	28.2	27.2	31.1	28.8	23.1	22.5	24.7	23.4
1987	5	9	34	24	10	26.2	33.4	30	29.9	24.6	27	26.2	25.9	88	61	74	74	29.8	31.4	31.5	30.9	24	24.8	24.9	24.6
1987	5	10	32.4	24.6	7.8	28.4	30.6	28.2	28.9	25	26.6	25.6	25.7	76	73	81	77	29.4	32.1	31.1	30.9	23.8	25.3	24.7	24.6
1987	5	11	35.2	24.2	11	29.2	34.6	30.4	31.1	25.2	26.2	25.2	25.5	73	52	66	63	29.4	28.4	28.6	28.8	23.8	23.2	23.3	23.4
1987	5	12	36	23.8	12.2	28.6	35.2	30.2	31.1	25.4	27.2	25.6	26.1	77	54	69	67	30.3	30.7	29.8	30.3	24.3	24.5	24	24.2
1987	5	13	36	23.8	12.2	26.7158	35.2	27.8	29.45	24.6842	26.4	24.8	25.5556	84.9474	50	78	73.9412	29.6579	28.5	29.3	30.0294	23.8684	23.3	23.7	24.0765
1987	5	14	33.6	24.8	8.8	26.6	31.6	29.6	29.4	24	26.2	25.6	25.3	81	65	73	73	28.1	30.4	30.1	29.5	23	24.3	24.2	23.8
1987	5	15	34.2	25	9.2	27.6	32.6	28.6	29.4	25.4	26.4	25.2	25.7	84	62	76	74	31	30.3	29.8	30.3	24.6	24.3	24	24.3
1987	5	16	33.5882	23.8	9.78824	26.1111	28	27	29.9222	24.4	25.6	25.2	25.5	87.1111	83	87	74.8889	29.3778	31.2	30.8	30.0056	23.7222	24.8	24.6	24.0722
1987	5	17	31.6	24.2	7.4	25.6	31	28.6	28.5	24.8	26.2	25.6	25.5	94	69	79	80	30.8	30.8	30.8	30.8	24.5	24.5	24.5	24.5
1987	5	18	34	24.6	9.4	28	32.4	29.8	30	25.6	26.2	24.4	25.4	83	61	64	69	31.2	29.9	27	29.3	24.8	24	22.3	23.7
1987	5	19	34.6	24.4	10.2	25.9647	31.9273	30.2	29.0429	24.2778	26.5	26.2	25.3176	87.4706	66.1111	73	77.125	29.2882	30.8389	31.3	30.1125	23.6471	24.4833	24.8	24.1187
1987	5	20	34.2	23.6	10.6	27.2	32.6	28.8909	29.3286	24.8	27.2	25.4	25.4125	82	66	77.6111	78.4	29.7	32.5	30.1722	30.2	23.9	25.4	24.2	24.1867
1987	5	21	31.2	23.6	7.6	27.8	29.6	28.4	28.5	25	26.4	25.2	25.5	80	78	77	78	29.8	32.3	29.9	30.7	24	25.3	24	24.5
1987	5	22	27.2	23.2	4	25.4	30.6909	25.4	29.3125	24.6	26.3474	24.2	25.4556	94	68.5	91	77.3529	30.4	30.7222	29.4	30.1471	24.3	24.4722	23.8	24.1588
1987	5	23	30.6	22.6	8	26.8	31.8182	28.4	29.5667	25.2	26.2737	24.2	25.3053	88	63.6316	71	74.9474	31	30.0684	27.4	29.6526	24.6	24.0737	22.6	23.8526
1987	5	24	31	22.6	8.4	25.2	28.8	26.4	26.7	24.4	24.6	24.2	24.4	94	71	83	83	30	28.1	28.7	29	24.1	23	23.4	23.5
1987	5	25	32.2	24	8.2	27	32.2	27	28.3	25.2	25.8	25.6	25.5	87	60	89	79	30.8	28.9	31.9	30.6	24.6	23.5	25.1	24.4
1987	5	26	33.2	23	10.2	28.8	32.4	29.2	29.9	25.4	26.2	24	25.2	76	61	65	68	30.2	29.9	26.4	28.8	24.2	24	22	23.4
1987	5	27	30.4	22	8.4	23.4	28.6	27.2	26.6	23.2	27	26.4	25.5	98	88	94	94	28.3	34.6	33.9	32.2	23.1	26.5	26.1	25.2
1987	5	28	32.8	23	9.8	27	31.6	27.2	28.3	24.8	27.4	27	26.4	84	73	98	85	29.8	33.7	35.5	33	24	26	26.9	25.7
1987	5	29	34.4	22.4	12	28.6	33.8	30.4	30.8	24.4	28.6	26.4	26.5	71	68	73	71	27.8	35.7	31.7	31.7	22.8	27	25	25
1987	5	30	33.6	24.4	9.2	27.6	32.4	28.8	29.4	24.8	28.6	27.6	27	80	75	91	82	29.4	36.6	36.1	34	23.8	27.5	27.2	26.2
1987	5	31	34.4	23.6	10.8	27.6	33.8	29.6	30.1	25.2	28	27.6	26.9	82	65	86	78	30.4	33.9	35.6	33.3	24.3	26.2	27	25.8
1987	6	1	33.4	23.6	9.8	28.2	32.6	30	30.2	24.6	27.6	27.4	26.5	75	68	82	75	28.5	33.6	34.7	32.3	23.3	26	26.6	25.3
1987	6	2	34.4	24.4	10	29	33.2	28	29.5	26.2	27.6	24.4	26.1	80	65	75	73	32.1	33.2	28.2	31.2	25.2	25.8	23	24.7
1987	6	3	33.6	24	9.6	27.4	32.4	29.2	29.6	25.2	27.2	25.4588	25.4294	84	67	74	75.9412	30.6	32.6	29.7882	29.9412	24.4	25.5	23.9471	24.0353
1987	6	4	33.2	24.6	8.6	27	32.4	25.6	27.7	23.8	27.6	23.6	25	77	69	85	77	27.3	33.7	27.8	29.6	22.6	26.1	22.8	23.8
1987	6	5	33.2	23	10.2	26.6	32.2	29.2	29.3	23.6	26.8	24.2	24.9	78	66	66	70	27.1	31.6	26.9	28.5	22.4	25	22.3	23.2
1987	6	6	32.8	22.6	10.2	28	32	28.8	29.4	24.4	27	26.4	25.9	75	68	83	75	28.2	32.3	32.8	31.1	23	25.3	25.6	24.7
1987	6	7	33.2	22.6	10.6	28.4	31.8	29.4	29.8	25.4	26.8	26.2	26.1	79	68	78	75	30.4	31.9	31.9	31.4	24.3	25.1	25.1	24.9
1987	6	8	34.2	23.6	10.6	28	33.8	28.6	29.8	25.4	27.6	25.2	26.1	81	62	76	73	30.7	32.8	29.8	31.1	24.5	25.6	24	24.7
1987	6	9	33.8	23.6	10.2	27	31.6	29.4	29.4	23.6	26.8	26.6	25.7	75	69	80	75	26.9	32	32.9	30.6	22.3	25.2	25.7	24.4
1987	6	10	34.8	23.6	11.2	27.8	34.8	30.4	30.8	24.8	27.8	26.4	26.3	78	59	73	70	29.3	32.7	31.7	31.2	23.7	25.5	25	24.8
1987	6	11	34.4	23.4	11	26.4	33.2	29	29.4	23.6	27.2	25	25.3	79	63	72	72	27.3	32.1	29	29.4	22.5	25.2	23.5	23.8
1987	6	12	35	24.4	10.6	29.4	33.8	30.4	31	25.2	26.6	26.4	26.1	71	57	73	67	29.2	30	31.7	30.3	23.7	24.1	25	24.3
1987	6	13	34.2	24.4	9.8	28.4	33.6	30.4	30.7	24.6	26.4	25.8	25.6	73	57	69	67	28.4	29.6	30.1	29.4	23.2	23.9	24.2	23.7
1987	6	14	31.2	25	6.2	29.2	30	28.2	28.9	25.4	26.6	26	26	74	77	84	78	29.9	32.5	32.1	31.5	24	25.5	25.2	24.9
1987	6	15	32.4	23.4	9	26	32	28.6	28.8	24.2	26	24.4	24.9	86	62	71	73	29	29.6	27.8	28.8	23.5	23.9	22.8	23.4
1987	6	16	34	23.4	10.6	26.2	31.4	27.8	28.3	24.6	26.2	26	25.6	88	66	87	80	29.8	30.5	32.4	30.9	24	24.4	25.4	24.6
1987	6	17	34.2	23.4	10.8	27.8	33.8	29.8	30.3	25.2	26.4	24.8	25.5	81	56	67	68	30.3	29.5	28	29.2	24.3	23.8	22.9	23.7
1987	6	18	35.2	24.4	10.8	28.6	33.4	31	31	25.4	27.2	25.8	26.1	77	62	66	69	30.3	31.9	29.7	30.7	24.3	25.1	24	24.5
1987	6	19	34.4	24.2	10.2	28.6	34	31.2	31.3	25.2	26.2	26.6	26	76	54	70	67	29.8	28.8	31.7	30.1	24	23.4	25	24.1
1987	6	20	34.6	24.4	10.2	28	33.6	30.8	30.8	25.6	27.2	26.6	26.5	83	61	72	72	31.2	31.8	32	31.7	24.8	25.1	25.2	25
1987	6	21	34.8	22.6	12.2	27.2	32	27	28.3	25	25	25	25	84	57	85	75	30.2	27	30.3	29.2	24.2	22.4	24.3	23.6
1987	6	22	34.6	23.6	11	29.4	31.4	29	29.7	25.4	26.2	25.8	25.8	73	66	78	72	29.8	30.5	31.1	30.5	24	24.4	24.7	24.3
1987	6	23	33	24.2	8.8	27.8	32.4	29.6	29.9	24.8	27.4	26.2	26.1	78	68	77	74	29.3	33.2	31.7	31.4	23.7	25.8	25	24.8
1987	6	24	31	24.4	6.6	27	30	27.4	28	24.2	26	26	25.4	79	73	90	81	28.3	30.9	32.7	30.6	23.1	24.6	25.5	24.4
1987	6	25	34.2	23.4	10.8	27.4	32	31.2	30.5	25	27	27.2	26.4	82	68	74	75	30.1	32.3	33.4	31.9	24.1	25.3	25.9	25.1
1987	6	26	33.6	25.8	7.8	29	31.8	28.6	29.5	25.4	27.2	23.6	25.4	75	70	66	70	30	33	25.8	29.6	24.1	25.7	21.6	23.8
1987	6	27	35	22.6	12.4	29	33.8	30.56	30.4125	24.2	25.8	25.5062	25.5429	67	53	70.6875	73.6667	27	27.9	29.55	29.82	22.3	22.9	23.825	23.98
1987	6	28	36.2	25	11.2	27.8	33.2	31.2	30.9	25.8	27	26.2	26.3	85	62	68	72	31.9	31.5	30.7	31.3	25.1	24.9	24.5	24.8
1987	6	29	35.8	24.2	11.6	29.2	35	29.6	30.9	25.4	26.6	25.4	25.8	74	52	71	66	29.9	29.2	29.6	29.6	24	23.7	23.9	23.9
1987	6	30	35.6	24.4	11.2	27.6	33.4	27.62	28.7	24.8	27.2	25.3059	25.3467	80	62	80.8235	77.0667	29.4	31.9	30.3176	30.1133	23.8	25.1	24.2412	24.12
1987	7	1	32.2	23.8	8.4	27.6	31.6	29	29.3	24.2	25.2	25	24.8	76	60	72	69	27.9	27.8	29	28.2	22.9	22.8	23.5	23.1
1987	7	2	33.2	23	10.2	28	32.6	29.8	30	24.2	25.6	25	24.9	73	57	68	66	27.7	28.2	28.5	28.1	22.7	23	23.2	23
1987	7	3	33.8	23.6	10.2	28.4	32.4	29.2	29.8	25.4	27.2	26.4	26.3	79	67	80	75	30.4	32.6	32.5	31.9	24.3	25.5	25.5	25.1
1987	7	4	32.8	25.2	7.6	26.2	32	29	29	25.2	26.2	25.4	25.6	92	63	75	77	31.4	30.1	30	30.5	24.8	24.2	24.1	24.4
1987	7	5	31.8	24.6	7.2	28.2	30.2	26.6	27.9	25	26.4	25.6	25.7	77	74	92	81	29.5	31.9	32.1	31.2	23.8	25.1	25.3	24.7
1987	7	6	35.2	23.4	11.8	29	35.2	30.12	29.725	24.4	26.6	25.3111	25.2167	69	51	71.5556	73.2778	27.5	29.1	29.3056	29.2833	22.6	23.6	23.6667	23.6611
1987	7	7	35.8	24	11.8	27.8	35	32.2	31.8	24.2	25.6	23.8	24.5	74	47	50	57	27.8	26.6	23.9	26.1	22.8	22.1	20.3	21.8
1987	7	8	33.2	25.8	7.4	26.6	32	30	29.6	24.2	25.6	25.6	25.1	82	60	70	71	28.6	28.6	29.9	29	23.3	23.3	24	23.5
1987	7	9	34.2	24.2	10	28	33.2	27.6	29.1	24.6	27.2	24.2	25.3	76	63	76	72	28.7	32.1	27.9	29.5	23.3	25.2	22.9	23.8
1987	7	10	33.325	25.4	7.925	26.5053	33.2	29.8	29.9625	24.4421	26.2	25.4	25.3533	84.6842	58	71.8125	72.6	29.1947	29.3	29.6313	29.5067	23.6105	23.7	23.8562	23.7867
1987	7	11	32	24.4	7.6	26.2	31.6	27.8	28.4	24.2	26.2	25.2	25.2	85	65	81	77	28.9	30.4	30.3	29.9	23.5	24.3	24.3	24
1987	7	12	35	24.4	10.6	29.8	34	29.02	29.2875	25.2	26.4	25.4632	25.3833	69	55	77.5263	75.5	29	29.3	30.2737	29.8278	23.5	23.7	24.2158	23.9667
1987	7	13	36.2	23.8	12.4	29	34.2	29.625	29.5714	24.8	26.2	25.6118	25.4176	71	53	73.9412	75.5294	28.5	28.7	30.1412	29.8882	23.2	23.3	24.1588	24.0059
1987	7	14	35.6	24	11.6	28.6	34.4	31.8	31.6	24.2	27.2	25.2	25.5	70	58	59	62	27.3	31.3	27.6	28.7	22.5	24.8	22.7	23.3
1987	7	15	35	25.2	9.8	27.8	33.4	30	30.3	25.8	28.2	26	26.7	85	68	73	75	31.9	34.8	30.9	32.5	25.1	26.6	24.6	25.4
1987	7	16	34.2	24.6	9.6	27.4	32.8	28.4	29.3	24.6	26.6	26.4	25.9	80	62	86	76	29.1	30.7	33.1	30.9	23.6	24.5	25.7	24.6
1987	7	17	33.6	24.2	9.4	27.8	31	29.4	29.4	25	27.2	25.2	25.8	80	75	71	75	29.8	33.5	29.2	30.9	24	26	23.7	24.5
1987	7	18	30.8	24.6	6.2	26.4	32.06	28.4	29.4375	25.2	26.4778	22.6	25.3611	91	65.0556	61	74.5	31.2	30.65	23.5	29.6889	24.8	24.4167	20.1	23.9056
1987	7	19	34.075	22.2	11.875	25.6	32.2	29.2	29.1	23.4	26.8	25.4	25.2	83	66	74	74	27.3	31.6	29.9	29.6	22.5	25	24	23.9
1987	7	20	33.8	23.8	10	27.8	33.2	28.8	29.6	24.8	27.2	26.2	26.1	78	63	82	74	29.3	32.1	32.3	31.2	23.7	25.2	25.3	24.7
1987	7	21	33.6	24.8	8.8	28.8	30.6	28.22	28.9	25.4	26.8	25.1444	25.3824	76	74	77.0556	76.1765	30.2	32.7	29.6056	29.9353	24.2	25.5	23.8444	24.0294
1987	7	22	32.2	24.2	8	27	31	26.2	27.6	24	26.2	24.8	25	78	69	89	79	27.8	30.8	30.4	29.7	22.9	24.5	24.3	23.9
1987	7	23	32.6	25.6	7	25.6	31.8	27.2	28	24	27.2	25.8	25.7	88	70	90	82	28.8	33	32.3	31.3	23.4	25.7	25.3	24.8
1987	7	24	33.4	23.6	9.8	27.6	32.6	29.6	29.9	24.8	27.4	26.2	26.1	80	67	77	74	29.4	33	31.7	31.4	23.8	25.7	25	24.8
1987	7	25	32.4	25	7.4	27.4	31.2	29.4	29.4	25	27.2	26.4	26.2	82	74	79	78	30.1	33.4	32.4	32	24.1	25.9	25.4	25.1
1987	7	26	32.8	25	7.8	26	30.6	30	29.1	25.2	27.2	26.4	26.3	94	77	75	82	31.5	33.8	32	32.4	24.9	26.1	25.2	25.4
1987	7	27	30.8	23.4	7.4	25.4	29.4	27.2	27.3	24.4	25.4	25	24.9	92	73	84	83	29.9	29.8	30.2	29.9	24	24	24.2	24.1
1987	7	28	31.4	24.4	7	26.4	30.8	28.4	28.5	24.8	25.6	26.4	25.6	88	66	86	80	30.2	29.4	33.1	30.9	24.2	23.7	25.7	24.6
1987	7	29	33	23	10	27.4	28.4	26.2	27	24.2	25.2	25.2	24.9	77	77	92	82	28.1	29.9	31.4	29.8	23	24	24.8	24
1987	7	30	32.4	22.6	9.8	25.4	31.4	28	28.2	24	26.6	26.4	25.7	89	69	88	82	28.9	31.6	33.3	31.3	23.5	25	25.9	24.8
1987	7	31	33.4875	24	9.4875	27.2	32.2444	24.2	29.3857	25.2	26.3625	23.6	25.2467	85	62.625	95	75.5333	30.7	30.1187	28.7	29.5867	24.5	24.1375	23.4	23.8333
1987	8	1	30.6	22.2	8.4	27.2	29.6	27.4	27.9	24.6	25.4	23.2	24.4	81	71	70	74	29.2	29.6	25.6	28.1	23.6	23.9	21.5	23
1987	8	2	30.2	22.6	7.6	26.6	29.6	28.2	28.2	24.8	26	23.4	24.7	86	75	67	76	30.1	31.2	25.6	29	24.1	24.8	21.5	23.5
1987	8	3	31.4	23.4	8	25.2	29.6	27.2	27.3	25.2	24.4	23.2	25.4938	0	65	71	79	32	27.1	25.8	28.3	25.2	22.4	21.6	23.1
1987	8	4	30.8	21.6	9.2	24.6	29.8	25.6	26.4	24.6	27.2	24.2	25.4857	0	82	89	90	30.9	34.3	29.3	31.5	24.6	26.4	23.7	24.9
1987	8	5	32.8	22.2	10.6	25.8	32.7	28	29.5111	23	26.6824	27	25.3647	79	63.3529	93	74.6471	26.2	30.8647	35	29.7882	21.9	24.5294	26.7	23.9471
1987	8	6	31.6	23.2	8.4	26.8	32.25	27.4	29.18	25	26.7294	26.4	25.5059	86	63.7647	92	75.1765	30.5	31.0588	33.7	30.1	24.4	24.6471	26.1	24.1235
1987	8	7	32.4	23	9.4	26.2	30.2	26.6	27.4	24.2	27.4	25.4	25.7	85	81	91	85	28.9	34.6	31.6	31.7	23.5	26.5	25	25
1987	8	8	33.4	23.2	10.2	27.2	32.2833	30.2	29.45	25.8	26.7375	26.4	25.5375	90	65.25	74	74.625	32.3	31.2438	31.9	30.1063	25.3	24.7625	25.1	24.1312
1987	8	9	32.4	23.6	8.8	26.4	31	28.6	28.6	24.6	27.6	27.4	26.5	86	77	91	85	29.7	34.6	35.7	33.3	23.9	26.5	27	25.8
1987	8	10	33.2	23.2	10	27.4	32.0167	29.2	29.2778	24.8	26.4118	28.2	25.2647	81	65.125	93	76.3125	29.6	30.8187	37.6	29.8313	23.9	24.525	27.9	23.9938
1987	8	11	34.2	23	11.2	25.6	31.8833	27	29.1333	24.6	26.4875	25.2	25.2867	92	67	87	77.0714	30.2	31.3	30.8	30.0857	24.2	24.72	24.6	24.0786
1987	8	12	32.6	23.6	9	27.2	32	28.6	29.1	25	27.4	26.8	26.4	84	70	87	80	30.2	33.4	34	32.5	24.2	25.9	26.2	25.4
1987	8	13	32.6	24.2	8.4	26	29.4	28.2	28	24.6	25.8	28	26.1	89	75	98	88	30	30.8	37.6	32.8	24.1	24.5	27.9	25.5
1987	8	14	33.4	23	10.4	25.2	32	30.4	29.5	24	27.4	27.6	26.3	91	70	81	81	29	33.4	35	32.5	23.5	25.9	26.7	25.4
1987	8	15	35	22.2	12.8	28.4	32	30.6	28.6444	25	26.4235	27.4	25.1313	76	67	78	78.5625	29.4	30.8294	34.4	29.7812	23.8	24.5118	26.4	23.9375
1987	8	16	34.2	22.8	11.4	26.8	32.3455	29.2	29.3667	23.8	26.5444	26.2	25.3556	78	68	79	77.5882	27.5	31.6647	32	30.2294	22.6	24.9529	25.2	24.1882
1987	8	17	35.2	23	12.2	26.4	33.6	30.4	30.2	24.4	27.8	26.4	26.2	85	64	73	74	29.2	33.5	31.7	31.5	23.7	25.9	25	24.9
1987	8	18	33.6	24.6	9	25.4	32.4	27.95	28.7556	25.2	27	24.8222	25.3765	98	66	79.1667	77.4706	31.9	32	29.2944	30.1294	25.1	25.2	23.6667	24.1294
1987	8	19	30.4	24.2	6.2	27.2	29.8	27.4	28	24.2	26.6	25.4	25.4	78	78	85	80	28.2	32.7	31.1	30.7	23.1	25.5	24.7	24.4
1987	8	20	34.4	22.6	11.8	25.2	33.2	28	28.6	24.4	28	26.4	26.3	94	68	88	83	30	34.3	33.3	32.6	24.1	26.4	25.9	25.4
1987	8	21	33.0625	24	9.0625	27.6	33.6	29.6	30.1	25.4	27.2	26.4	26.3	84	61	78	74	31	31.8	32.3	31.7	24.6	25.1	25.3	25
1987	8	22	34.6	24.8	9.8	28.8	32.2	30	30.3	25.2	27	25.6	25.9	75	67	70	71	29.6	32.2	29.9	30.6	23.9	25.3	24	24.4
1987	8	23	35.6	23	12.6	28.2	33.8	28.9	29.33	24.6	27.2	25.5368	25.5944	75	60	80.1579	77.2778	28.5	31.7	30.7316	30.5389	23.3	25	24.4632	24.3333
1987	8	24	30.2	25.8	4.4	26.23	29.2	27.8667	28.725	24.0111	27	24.6824	25.2187	84.7778	84	81.7059	78.0625	28.45	34.2	29.3059	29.9063	23.1778	26.3	23.6941	24.0125
1987	8	25	36.4	25	11.4	25.95	35.4	28.6	29.3778	24.0211	27.4	24.2	25.3632	85.8947	54	70	76.8421	28.5842	31.2	27.3	30.0368	23.2789	24.7	22.5	24.1053
1987	8	26	33.8	22.8	11	28.2	32.4	30.6	30.5	24.2	27.2	25.8	25.7	72	67	68	69	27.5	32.6	30	30	22.7	25.5	24.1	24.1
1987	8	27	35.2	24.4	10.8	25.4	32.3	28.6	29.03	24.3684	26.7368	25.2667	25.4444	87.2105	66.9474	79.8889	78.2222	29.3	31.4211	30.2056	30.3	23.6947	24.8474	24.1833	24.2389
1987	8	28	33.4	23.4	10	25.9158	32.3091	26.2	28.6444	24.0632	26.9222	24.2	25.4278	85.8947	65.8824	85	76	28.6947	31.6471	28.9	30.0706	23.3211	24.9706	23.5	24.0941
1987	8	29	35.2	23.4	11.8	25.8	32.6	28.8333	28.6889	24.2	25.2	25.2632	25.3474	88	55	77.2778	77.6111	29.1	27.1	29.8667	30.0889	23.6	22.4	23.9611	24.0889
1987	8	30	33.275	24.2	9.075	28	33.4	28.3333	28.45	26.2	27.6	25.2111	25.3722	87	64	80.6667	78.7222	32.8	33	30.2278	30.2556	25.6	25.7	24.2056	24.1944
1987	8	31	35.4	23.2	12.2	25.65	32.8	32.4	28.66	24.0421	27.4	27.4	25.1647	87.4737	66	68	78.7647	28.7789	32.9	33.2	29.8471	23.3632	25.6	25.8	23.9588
1987	9	1	32.6	24.4	8.2	27.2	30.56	29.2	28.2	25.2	26.6824	27.2	25.4353	85	71.25	86	79.75	30.7	31.7125	34.7	30.45	24.5	24.9813	26.6	24.3063
1987	9	2	32.4	23.2	9.2	27.4	28.4	26.2	27	25	24.4	24	24.5	82	72	83	79	30.1	27.9	28.4	28.8	24.1	22.9	23.2	23.4
1987	9	3	34.6	23.2	11.4	27.6	32.4	27.2	28.6	25.4	27.2	26.4	26.3	84	67	94	82	31	32.6	33.9	32.5	24.6	25.5	26.1	25.4
1987	9	4	32.2	23.4	8.8	29	31.4	26	28.1	26.2	26.6	25.2	26	80	69	94	81	32.1	31.6	31.5	31.8	25.2	25	24.9	25
1987	9	5	33.6	23	10.6	25.9412	32.3818	29.4	28.7111	24.2588	26.4333	24.6	25.2647	87.3529	64.4444	68	76.5882	29.1118	30.5056	27.7	29.7412	23.5706	24.3389	22.8	23.9176
1987	9	6	33.6	22.6	11	26.6	29.8	27.2	27.7	24.6	25.6	25.4	25.2	85	72	87	81	29.6	30	31.2	30.3	23.9	24.1	24.8	24.2
1987	9	7	33	22.6	10.4	29.2	32	29.2	28.8222	25	26.6235	24.2	25.2059	71	67	66	76.1176	28.9	31.1647	26.9	29.6412	23.5	24.7294	22.3	23.8765
1987	9	8	33.2	23	10.2	27.2	32.4	30.2	30	25.2	26.4	25.2	25.6	85	63	67	72	30.7	30.4	28.7	29.9	24.5	24.3	23.4	24.1
1987	9	9	33.2	22	11.2	26.2889	31.8	28	28.87	24.3667	27.2	25.4	25.45	85.5	70	81	76.6471	29.1444	33	30.7	30.1235	23.5944	25.7	24.5	24.1294
1987	9	10	31.8	22.2	9.6	26.1222	30.8	28.4	28.43	24.1333	26.6	25.4	25.3667	85.1111	72	79	78.0588	28.6833	32	30.4	30.1706	23.3222	25.2	24.3	24.1529
1987	9	11	33.8	21.2	12.6	27.6	32.4	29.6	29.8	24.6	26.8	26.4	25.9	78	65	78	74	28.9	31.5	32.3	30.9	23.5	24.9	25.3	24.6
1987	9	12	34.4	23	11.4	28.6	33.2	31.4	31.1	24.4	26.6	26	25.7	71	60	65	65	27.8	30.4	30	29.4	22.8	24.3	24.1	23.7
1987	9	13	34.4	24.8	9.6	28.8	33.4	31.2	31.2	25.2	27.2	26	26.1	75	62	66	68	29.6	31.9	30.1	30.6	23.9	25.1	24.2	24.4
1987	9	14	30.4	24.8	5.6	27.8	29.2	28.4	28.5	25.2	25.4	26	25.5	81	74	83	79	30.3	29.9	32	30.7	24.3	24	25.2	24.5
1987	9	15	32	24	8	26.1778	29.6	28	28.19	24.0444	25.8	26	25.0882	84.1667	74	85	76.9412	28.3944	30.7	32.3	29.5	23.1667	24.5	25.3	23.7824
1987	9	16	35.4	23.4	12	26.6	33.2	29.6	29.8	24.2	27	24	25.1	82	62	63	69	28.6	31.5	26.1	28.7	23.3	24.9	21.8	23.3
1987	9	17	35	20.6	14.4	25.5778	33.2	31.6	28.74	23.8	26.2	24.6	25.1706	86.5	58	57	77.5294	28.2278	29.3	26.3	29.7471	23.0444	23.7	21.9	23.9176
1987	9	18	34.4	23	11.4	27	33.6	29.2	29.8	24.2	27.2	27	26.1	79	61	84	75	28.3	31.8	34.2	31.4	23.1	25.1	26.3	24.8
1987	9	19	34.6	23.2	11.4	26.8	33.4	28.8	29.5	24.4	27.2	24.8	25.5	82	62	72	72	29	31.9	28.6	29.8	23.5	25.1	23.3	24
1987	9	20	33	23	10	25.4889	30.2	26.4	27.98	23.7333	26.6	25.2	24.9722	86.9444	76	91	79.4444	28.1667	32.4	31.2	29.5833	23.0333	25.4	24.8	23.8167
1987	9	21	28.8	23.8	5	25.7	26.6	26.4	28.75	23.9375	24.2	24.2	25.25	86.6875	82	83	77.1875	28.4875	28.6	28.7	29.8438	23.2125	23.3	23.4	23.9687
1987	9	22	32.8	22.6	10.2	25.6333	31	27.4	27.44	24.1444	26	25.2	25.1529	88.3889	67	84	80.3529	29.0611	30.3	30.6	30.0353	23.5333	24.2	24.4	24.0765
1987	9	23	32.6	23.2	9.4	25.9	31.8	28.4	28.07	24.2667	25.8	24.6	25.1667	87.4444	62	73	77.5294	29.1556	29.2	28.4	29.6118	23.5889	23.7	23.2	23.8412
1987	9	24	33.2	22	11.2	25.4444	32	27.3091	27.76	24.0222	26.2	24.5556	24.9389	88.9444	63	80.3889	78.7778	28.9	30.1	28.9222	29.4222	23.4389	24.2	23.4333	23.7333
1987	9	25	33	21.6	11.4	25.6444	31	28.4	28.49	24.0444	25.4	25.2	25.0824	87.6667	64	77	78.9412	28.7944	28.7	29.9	29.7412	23.3833	23.4	24	23.9235
1987	9	26	34.4	23	11.4	25.0444	33.6	29.4	27.79	23.7333	27.2	26.6	25.0667	89.8889	61	80	81.4118	28.4611	31.8	32.9	30.0412	23.1944	25.1	25.7	24.0706
1987	9	27	33.4	22.8	10.6	26.8	29.8	29.4	28.8	24.8	25.6	26.2	25.5	85	72	78	78	30	30	31.9	30.6	24.1	24.1	25.1	24.4
1987	9	28	36.2	22.6	13.6	28.4	34.4	30.2	30.8	24.2	26.4	26	25.5	71	53	72	65	27.4	29.1	30.8	29.1	22.6	23.6	24.5	23.6
1987	9	29	33.6	23.6	10	27.8	32.2	28.2	29.1	24.2	27	24.6	25.3	74	67	75	72	27.8	32.2	28.5	29.5	22.8	25.3	23.3	23.8
1987	9	30	33.8	23.6	10.2	25.3333	30.6	27	28.43	23.7556	24.2	25	25.0944	87.9444	59	85	78.2778	28.2889	25.9	30.3	29.6333	23.0833	21.7	24.3	23.8611
1987	10	1	34.2	22	12.2	24.8	32.6	28.8	28.8	22.6	26.2	25.2	24.7	83	60	75	73	25.9	29.7	29.6	28.4	21.7	24	23.9	23.2
1987	10	2	34.4	22.2	12.2	25.6	33.6	27.3778	27.6	23	26.2	24.8067	25.02	80	56	80.5333	78.4667	26.3	29.1	29.3867	29.5	22	23.6	23.7333	23.8133
1987	10	3	33.4	24.2	9.2	26.2	31.4	27	27.9	24	25.8	24	24.6	83	64	78	75	28.4	29.5	27.8	28.6	23.2	23.8	22.9	23.3
1987	10	4	34	22.6	11.4	27.8	31.4	28.6	29.1	24.2	27.2	23.4	24.9	74	72	65	71	27.8	33.3	25.3	28.8	22.8	25.8	21.3	23.3
1987	10	5	35.2	23	12.2	25.24	32.4	27.2	28.2	23.8133	25.8	26.4	23.62	88.2143	59	94	79.7143	28.5133	28.8	33.9	30.1071	23.2267	23.4	26.1	24.1286
1987	10	6	31.2	24	7.2	25.2	28.6	27.4	27.1	24.2	26.4	25.4	25.3	92	84	85	87	29.5	32.9	31.1	31.2	23.8	25.7	24.7	24.7
1987	10	7	34.2	24.2	10	27.8	32.6	28.8	29.5	24.8	27.2	25.8	25.9	78	66	79	74	29.3	32.5	31.2	31	23.7	25.4	24.8	24.6
1987	10	8	32	25	7	25.4	29.8	28.6889	28.9125	24.2	25.6	24.9733	25.0429	91	72	78	76.2857	29.4	30	29.4467	29.3429	23.8	24.1	23.7733	23.7071
1987	10	9	31.6	23	8.6	27.6	27.4	27	27.3	24	25.6	24.4	24.7	74	87	81	81	27.4	31.6	28.8	29.3	22.6	25	23.4	23.7
1987	10	10	32.2	22.6	9.6	26.2	31	28.6	28.6	24	26.6	26.2	25.6	83	71	83	79	28.4	31.9	32.4	30.9	23.2	25.1	25.4	24.6
1987	10	11	33.2	22	11.2	27.2	30.4	27.4	28.1	24.6	27.2	25.4	25.7	81	78	85	81	29.2	33.9	31.1	31.4	23.6	26.2	24.7	24.8
1987	10	12	32.6	22.6	10	25.6	31.1111	29.8	28.325	23.6	26.64	25.6	25.24	85	72.2	72	80.1333	27.8	31.9067	30	30.2067	22.8	25.0933	24.1	24.1533
1987	10	13	33	22.4	10.6	27.2	31.4	28.4	28.9	24.2	27.2	26	25.8	78	72	83	78	28.2	33.3	32	31.1	23.1	25.8	25.2	24.7
1987	10	14	32.7692	23	9.76923	25.4	30.2	29.6	28.7	23.8	25.8	26.2	25.3	88	71	77	78	28.4	30.3	31.7	30.1	23.2	24.3	25	24.2
1987	10	15	33.8	22.6	11.2	25.56	32.4	28	28.075	23.68	27.2	25.4	25.0867	85.5333	67	81	78.2	27.9067	32.6	30.7	29.6267	22.8867	25.5	24.5	23.8467
1987	10	16	34.2	23.6	10.6	26.4	32.6	28.8	29.1	24.4	26.6	25.4	25.5	85	63	76	75	29.2	30.8	30.2	30.1	23.7	24.5	24.2	24.1
1987	10	17	33	23	10	25	31.4	28	28.1	23.8	26.8	25.8	25.5	91	70	84	82	28.7	32.2	31.7	30.9	23.3	25.3	25	24.5
1987	10	18	32.6	23	9.6	25.3067	31.8	28.2	28.5778	23.68	25.6	24.6	24.9	87.6667	61	75	78.0714	28.14	28.7	28.5	29.3071	23.0133	23.4	23.3	23.6714
1987	10	19	30.4	22.6	7.8	26.2	29.6	29.2	28.6	25	25.6	25.2	25.3	91	73	73	79	30.9	30.1	29.4	30.1	24.6	24.2	23.8	24.2
1987	10	20	31.8	23.2	8.6	27	30.2	28.32	28.4222	24.6	26.4	24.775	24.8813	82	74	79.6875	78.9375	29.3	31.9	29.2375	29.375	23.7	25.1	23.625	23.7063
1987	10	21	32.8	23.6	9.2	27.6	31.4	27.8	28.6	24.6	27.2	25.2	25.7	78	72	81	77	28.9	33.3	30.3	30.8	23.5	25.8	24.3	24.5
1987	10	22	33	23.4	9.6	26	31.6	27.4	28.1	24.2	26.4	24.2	24.9	86	67	77	77	29	30.9	28.1	29.3	23.5	24.6	23	23.7
1987	10	23	32.4	23	9.4	25	31.8	29.2	28.8	23.8	26	26.2	25.3	91	63	79	78	28.7	29.7	32	30.1	23.3	24	25.2	24.2
1987	10	24	33.2	23.6	9.6	27.6	32.4	28.4	28.3	25.2	26.4	25.05	25.04	82	63	79.875	77.8	30.4	30.4	29.8	29.5133	24.3	24.3	23.9625	23.82
1987	10	25	31.4	22.6	8.8	26.2	29.4	28	27.9	24.4	26.2	25.4	25.3	86	78	81	82	29.3	31.9	30.7	30.6	23.7	25.1	24.5	24.4
1987	10	26	32	23.2	8.8	27.4	31.2	28.34	28.4333	25	26.8	25.1875	25.1267	82	71	79.875	79.2	30.1	32.3	30.025	29.8867	24.1	25.3	24.1	23.98
1987	10	27	28.8	23.4	5.4	26.4	28.4	26.6	27	25	25.8	25.2	25.3	89	81	89	87	30.7	31.5	31.1	31.1	24.5	24.9	24.7	24.7
1987	10	28	31	23.4	7.6	27.8	29.2	24.6	26.5	25	26.4	24	25.1	80	80	95	85	29.8	32.5	29.4	30.6	24	25.5	23.8	24.4
1987	10	29	29.4	23	6.4	24.6	29	24.2	25.5	23.6	25.2	23.6	24.1	92	74	95	87	28.4	29.5	28.7	28.9	23.2	23.8	23.4	23.5
1987	10	30	31.2	22.2	9	25.8	29.4	24.4	26	24	26	23.6	24.5	86	76	94	85	28.6	31.3	28.6	29.5	23.3	24.8	23.3	23.8
1987	10	31	32.4	22.4	10	24.8	31	27.4	27.6	24	25.4	24.4	24.6	94	64	78	79	29.3	28.7	28.6	28.8	23.7	23.4	23.3	23.4
1987	11	1	32	22	10	27.2	31	28.4	28.8	23.8	26.2	23.4	24.5	75	69	66	70	27.2	30.8	25.4	27.8	22.5	24.5	21.4	22.8
1987	11	2	32	23.6	8.4	26.4	30.6	27	27.8	24.4	26.4	24.8	25.2	85	72	84	80	29.2	31.6	29.8	30.2	23.7	25	24	24.2
1987	11	3	31.4	22.2	9.2	25.6	30.4	25.8	26.9	23.6	26	24	24.5	85	71	86	81	27.8	30.7	28.6	29	22.8	24.5	23.3	23.5
1987	11	4	32	22	10	26	31.2	28.4	28.5	23.6	26.4	25	25	82	69	76	76	27.5	31.2	29.4	29.4	22.7	24.8	23.8	23.7
1987	11	5	32	22.6	9.4	27.6	31.4	27.6	28.5	24.8	27	26	25.9	80	71	88	80	29.4	32.7	32.5	31.6	23.8	25.5	25.5	24.9
1987	11	6	32.6	21.6	11	26.6	30.4	28.6	28.5	23.4	27.2	26.2	25.6	77	78	83	79	26.6	33.9	32.4	31	22.1	26.2	25.4	24.6
1987	11	7	32.6	22.4	10.2	26.8	31	25.6	27.3	24.6	27.2	23.4	25.1	84	75	83	81	29.5	33.5	27.3	30.1	23.8	26	22.5	24.1
1987	11	8	32	22.4	9.6	27	31.2	28.4	28.8	24.6	26.2	26.2	25.7	82	68	84	78	29.3	30.7	32.5	30.8	23.7	24.5	25.5	24.5
1987	11	9	32.6	22	10.6	26.2	32.2	28.4364	28.3111	23.6	26.4	25.0125	24.8933	81	64	78.8125	79.6	27.4	30.5	29.6125	29.4667	22.6	24.4	23.85	23.7467
1987	11	10	33.8	22	11.8	27.4	33.4	26.4	28.4	24.4	25.6	24.6	24.9	78	54	86	73	28.6	27.6	29.7	28.6	23.3	22.7	23.9	23.3
1987	11	11	34.4	21.8	12.6	25.6	32.8	27	28.1	23.2	25.4	25.4	24.7	82	55	88	75	26.8	27.5	31.4	28.6	22.2	22.7	24.8	23.2
1987	11	12	34.4	22	12.4	27.6	34.2	27.8	29.4	24.8	26.4	25	25.4	80	54	80	71	29.4	29.2	29.8	29.5	23.8	23.7	24	23.8
1987	11	13	34.4	22.2	12.2	28.4	33.2	29.2	30	24.6	25.8	25.6	25.3	73	56	75	68	28.4	28.3	30.4	29	23.2	23.1	24.3	23.5
1987	11	14	33.4	23	10.4	26.2	32	29.2	29.2	24.2	26.4	25.4	25.3	85	65	74	74	28.9	30.7	29.9	29.8	23.5	24.5	24	24
1987	11	15	32.4	21.4	11	26.8	30.2	27	27.8	24.2	26.4	24.6	25.1	81	74	82	79	28.5	31.9	29.3	29.9	23.2	25.1	23.7	24
1987	11	16	33.4	21	12.4	26	31.4	29.2	29	23.2	27.2	22.6	24.3	79	72	57	69	26.6	33.3	23	27.6	22.1	25.8	19.8	22.6
1987	11	17	35.2	21.6	13.6	26.6	34.4	28	29.3	23.8	24.6	24.2	24.2	79	45	73	66	27.6	24.4	27.7	26.6	22.7	20.7	22.7	22.1
1987	11	18	34.4	23.4	11	28.4	32.4	30.4	30.4	24.6	27.4	26.2	26.1	73	68	72	71	28.4	33.2	31.2	30.9	23.2	25.8	24.8	24.6
1987	11	19	34	23	11	28.4	33.4	29.8	30.4	25.4	25.6	25.4	25.5	79	54	70	68	30.4	27.6	29.5	29.2	24.3	22.7	23.8	23.6
1987	11	20	32.4	22.8	9.6	27.2	31.8	26.6	28	24.2	26	24.4	24.9	78	63	84	75	28.2	29.7	29.1	29	23.1	24	23.6	23.5
1987	11	21	32	22.4	9.6	25.4	31.2	28.4	28.4	23.6	25.6	24.8	24.7	86	64	75	75	27.9	29.1	28.9	28.6	22.9	23.6	23.5	23.3
1987	11	22	32.2	21.6	10.6	28.2	30.6	28.2	28.8	24.6	26.4	24.6	25.2	75	72	75	74	28.5	31.6	28.5	29.5	23.3	25	23.3	23.8
1987	11	23	33.6	21.4	12.2	27.2	31.4	27	28.1	23.8	26.2	24.4	24.8	75	66	81	74	27.2	30.5	28.8	28.9	22.5	24.4	23.4	23.4
1987	11	24	34.2	22.4	11.8	28	32.4	29.6	29.9	24.6	27.4	27.2	26.4	76	68	83	76	28.7	33.2	34.5	32.1	23.3	25.8	26.4	25.2
1987	11	25	30.4	22.6	7.8	27.2	29.8	26	27.3	25.6	26.2	25.2	25.7	88	75	94	86	31.7	31.6	31.5	31.6	25	25	24.9	25
1987	11	26	32.4	22.6	9.8	25.6	30.4	26.4	27.2	23.6	25	24	24.2	85	65	82	77	27.8	28.1	28.2	28	22.8	23	23.1	23
1987	11	27	30	22.8	7.2	24.4	29.2	24.2	25.5	22.6	25.4	23.6	23.9	86	74	95	85	26.2	29.9	28.7	28.3	21.9	24	23.4	23.1
1987	11	28	31	22	9	25.6	29.6	27.2	27.4	24	25.4	25	24.8	88	71	84	81	28.8	29.6	30.2	29.5	23.4	23.9	24.2	23.8
1987	11	29	32.4	21.6	10.8	26.2	31.2	28	28.4	24	25.6	25.2	24.9	83	64	80	76	28.4	29.1	30.2	29.2	23.2	23.6	24.2	23.6
1987	11	30	33.6	21.8	11.8	27.2	32.2	28.6	29.2	24.2	26	25.8	25.3	78	61	80	73	28.2	29.5	31.3	29.7	23.1	23.8	24.8	23.9
1987	12	1	32	24.2	7.8	25.4	30.2	26.4	27.1	23.6	27	25	25.2	86	78	89	85	27.9	33.5	30.7	30.7	22.9	26	24.5	24.5
1987	12	2	33	21.6	11.4	24.4	32.2	27.6	28	23.2	26.6	24.4	24.7	90	65	77	77	27.6	31.1	28.4	29	22.7	24.7	23.2	23.5
1987	12	3	33	21.6	11.4	27.4	32	29.8	29.8	23.6	27.2	25.4	25.4	73	69	70	71	26.6	32.9	29.5	29.6	22.1	25.6	23.8	23.8
1987	12	4	32.2	20.6	11.6	27.4	31.4	27.4	28.4	23.2	25.8	25	24.7	70	64	82	72	25.6	29.5	30.1	28.4	21.5	23.8	24.1	23.1
1987	12	5	32.6	21.4	11.2	27.4	31.2	25.2	27.3	23.2	26.2	24.4	24.6	70	68	94	77	25.6	30.7	30	28.8	21.5	24.5	24.1	23.4
1987	12	6	31.6	22.4	9.2	25.4	30.4	27.6	27.8	23.6	25.6	24.4	24.5	86	68	77	77	27.9	29.6	28.4	28.7	22.9	23.9	23.2	23.3
1987	12	7	30.4	23.2	7.2	24.2	29.2	26	26.4	23.6	25.6	24.4	24.5	95	75	88	86	28.7	30.4	29.5	29.5	23.4	24.3	23.8	23.8
1987	12	8	32.6	24	8.6	27.4	30.4	28	28.5	24.8	26.2	25.7	25.6	81	72	83	79	29.6	31.2	31.5	30.7	23.9	24.8	24.9	24.5
1987	12	9	32.8	23.6	9.2	27.2	31.8	27.8	28.6	25.4	24.8	25.4	25.2	87	57	83	75	31.2	26.6	30.8	29.6	24.8	22.1	24.6	23.8
1987	12	10	31.2	22.8	8.4	26	29.4	28.2	28	23.6	27.2	26.4	25.7	82	84	87	84	27.5	34.6	33.2	31.8	22.7	26.5	25.8	25
1987	12	11	32.2	22.6	9.6	26.8	30.4	28.2	28.4	24	27.2	26	25.7	79	78	84	81	28	33.9	32.1	31.3	22.9	26.2	25.2	24.8
1987	12	12	32.8	23.2	9.6	26.6	32	30.6	30	24.4	26.2	26.2	25.6	84	63	71	73	29.1	30.1	31.1	30.1	23.6	24.2	24.7	24.1
1987	12	13	35	23	12	27.8	34.6	31.6	31.4	24.4	25.8	26	25.4	76	50	64	63	28.3	27.3	29.9	28.5	23.1	22.6	24	23.2
1987	12	14	34.6	22.6	12	26.8	32.4	31.4	30.5	24.8	27.2	26.2	26.1	85	67	66	73	30	32.6	30.5	31	24.1	25.5	24.4	24.7
1987	12	15	33.4	22.6	10.8	25.2	32.6	31.8	30.3	24	26.2	25.6	25.3	91	60	61	71	29	29.7	28.7	29.1	23.5	24	23.4	23.6
1987	12	16	34.2	21.4	12.8	26.8	33.6	30	30.1	23.4	25	25	24.5	75	50	67	64	26.5	25.9	28.3	26.9	22	21.7	23.2	22.3
1987	12	17	33.2	19.8	13.4	26.8	31.4	27.2	28.1	22.8	25	23	23.6	71	60	70	67	25.1	27.4	25.3	25.9	21.1	22.6	21.3	21.7
1987	12	18	35	20.6	14.4	26.4	33.8	27.8	28.9	22	24.8	23.2	23.3	68	48	68	61	23.5	25.3	25.4	24.7	20.1	21.3	21.3	20.9
1987	12	19	34.6	19.4	15.2	27.8	34.2	30.4	30.7	21.6	24.6	24.2	23.5	58	46	60	55	21.7	24.5	26.1	24.1	18.8	20.8	21.8	20.4
1987	12	20	34.2	22.2	12	27	32.4	31.2	30.5	23.8	26.6	24.8	25.1	77	64	60	67	27.3	30.9	27	28.4	22.6	24.6	22.4	23.2
1987	12	21	34.6	21.8	12.8	26.8	33.2	29.8	29.9	24.4	24.8	24.2	24.5	82	51	63	65	29	25.7	26.5	27	23.5	21.5	22	22.4
1987	12	22	34.6	20.6	14	25.8	34	31.6	30.8	22.4	26	25.4	24.6	75	53	61	63	24.8	28.3	28.3	27.1	21	23.1	23.1	22.4
1987	12	23	34	19.8	14.2	26.2	32.4	29.2	29.3	23	26.2	25.4	24.9	76	61	74	71	26	29.9	29.9	28.6	21.7	24	24	23.3
1987	12	24	34.6	20.2	14.4	26.4	32.4	31.2	30.3	22.2	27.2	23.4	24.3	70	67	52	63	24	32.6	23.6	26.7	20.4	25.5	20.1	22
1987	12	25	34.2	18.2	16	26.2	33.4	31.2	30.5	22.2	24.2	23.4	23.3	71	47	52	57	24.1	24.1	23.6	23.9	20.5	20.5	20.1	20.4
1987	12	26	33.8	18	15.8	22	33.4	27.2	27.5	21.6	25.8	25.2	24.2	97	55	85	79	25.5	28.1	30.7	28.1	21.4	23	24.5	23
1987	12	27	34.2	19	15.2	24.6	33.2	31.4	30.1	22.2	24.6	23.4	23.4	81	50	51	61	25.2	25.2	23.4	24.6	21.2	21.2	20.1	20.8
1987	12	28	33.2	20	13.2	25.4	32	29.2	29	22.8	25	22.6	23.5	80	57	57	65	26	27	23	25.3	21.7	22.4	19.8	21.3
1987	12	29	33.2	21	12.2	24.6	31.4	30.4	29.2	22.4	24.2	24	23.5	83	55	59	66	25.6	25.4	25.6	25.5	21.5	21.3	21.5	21.4
1987	12	30	33.2	23.6	9.6	27	31.6	27	28.1	24.6	25	23.4	24.3	82	59	74	72	29.3	27.3	26.4	27.7	23.7	22.5	22	22.7
1987	12	31	34	21.4	12.6	26.4	32.4	31.6	30.5	23	24.2	26	24.4	75	51	64	63	25.8	24.7	29.9	26.8	21.6	20.9	24	22.2
1988	12	31	32.7765	20.1263	12.6502	23.9889	31.9091	28.9091	28.59	22.0706	25.7778	24.7111	24.1647	84.6471	62.6667	72.8889	73.7059	25.2471	29.0722	28.3889	27.5235	21.1882	23.4833	23.0833	22.5647

## Sheet: 1988
			Temperature			Temperature				Temperature				Relative Humidity				Pressure				Dew temperature
Year	Month	Day	Maximum	Minimum	Max-Min	1899-12-31 07:00:00	1899-12-31 13:00:00	1899-12-31 19:00:00	Average	1899-12-31 01:00:00	1899-12-31 13:00:00	1899-12-31 19:00:00	Average	1899-12-31 01:00:00	1899-12-31 13:00:00	1899-12-31 19:00:00	Average	1899-12-31 07:00:00	1899-12-31 13:00:00	1899-12-31 19:00:00	Average	1899-12-31 07:00:00	1899-12-31 13:00:00	1899-12-31 19:00:00	Average		Month	Taverage	Hraverage
1988	1	1	32.7765	20.5789	12.1975	24.8737	31.7273	28.8727	28.8222	23.1895	25.6211	24.6947	24.4389	86.2222	61.8947	73	73.9474	27.2316	28.5947	28.3579	28.0632	22.4737	23.2526	23.1	22.9421		January	28.6628	74.2683
1988	1	2	32.7294	20.7526	11.9768	23.9647	31.5636	28.3455	28.15	22.5625	25.8474	24.4737	24.325	88.5625	62.8947	73.1579	75.3125	26.3562	29.1526	27.9789	27.95	21.9312	23.5789	22.8789	22.875		February	28.9885	71.37
1988	1	3	32.9647	21.0421	11.9226	24.5889	31.8	28.4909	28.8625	23.1222	25.7667	24.4947	24.4941	88.3889	61.2222	73.3684	74.8235	27.2889	28.7444	28.0211	28.1235	22.5111	23.3333	22.8737	22.9529		March	29.2623	71.3161
1988	1	4	32.9412	21.1579	11.7833	24.7222	31.7778	28.6	28.6286	23.0333	25.9059	24.7222	24.5353	86.7222	63.1176	73.2222	74.8235	27.0167	29.2412	28.3833	28.2176	22.3111	23.6176	23.1389	23.0294		April	29.7438	73.2986
1988	1	5	32.7529	20.7667	11.9863	24.6737	31.4909	28.2	28.3333	23.0737	25.9368	24.7895	24.6053	87.5263	62.7368	76.0526	75.3684	27.1053	29.3105	28.8684	28.4263	22.4	23.6632	23.4316	23.1579		May	29.368	75.2454
1988	1	6	32.8625	20.8889	11.9736	24.3684	31.7273	28.56	28.3375	22.7684	25.9053	24.5667	24.4222	87.5789	63.0526	72.8889	74.7222	26.6	29.3158	28.0778	28.0556	22.0947	23.6684	22.9222	22.9111		June	29.426	75.6006
1988	1	7	32.85	20.7368	12.1132	24.6105	31.2	28.0545	28.1222	23	25.6105	24.7158	24.5333	88	62.3684	77.0526	75.7222	27.0556	28.6632	28.8684	28.35	22.3389	23.2579	23.4158	23.1056		July	29.2621	75.3203
1988	1	8	32.8118	20.5765	12.2353	24.2111	31.8	28.74	28.3375	22.7882	25.6	24.8667	24.36	88.125	61.6316	76.2222	76.375	26.7824	28.5263	29.0056	28.2125	22.1706	23.2105	23.5056	23.0188		August	29.1173	76.5961
1988	1	9	33.2588	20.7579	12.5009	24.1895	31.7545	28.6	28.2556	22.7389	25.9368	24.5895	24.4111	89.1667	62.5789	73.2632	75.0556	26.7333	29.3158	28.1684	28.0889	22.1778	23.6737	22.9895	22.9444		September	28.3844	77.9818
1988	1	10	33.2353	20.6941	12.5412	24.4667	32.2364	29.0182	28.7	22.8941	25.7158	24.5895	24.4059	87.0588	60.0526	71.7368	73.2353	26.7471	28.5316	27.9737	27.7824	22.1765	23.2368	22.8632	22.7588		October	28.2251	78.9871
1988	1	11	33.2	21.1222	12.0778	24.5895	32.4545	29.54	29.0875	22.9579	25.8526	24.6222	24.4722	87.0526	60.2632	69.2778	72.4444	26.9421	28.8211	27.7389	27.8167	22.2632	23.3526	22.7111	22.7611		November	28.3349	77.6127
1988	1	12	33.3294	21	12.3294	24.3684	32.1091	29.2	28.8889	22.8947	26.1684	24.8316	24.6263	88.3158	62.2105	72.3684	74.3158	26.9316	29.7	28.4947	28.3737	22.2526	23.8789	23.1737	23.1		December	28.1737	76.8976
1988	1	13	33.1294	21.3368	11.7926	24.7368	31.8909	28.6364	28.7667	23.1368	26.1158	25.0632	24.7789	87.4211	62.5789	77.1579	75.7368	27.2421	29.6632	29.5263	28.7947	22.4579	23.8737	23.8	23.3789
1988	1	14	33.45	21.1	12.35	24.1368	32.1273	28.7091	28.5556	22.8667	26.0211	24.8632	24.5667	89.0556	61.0526	74.6842	75.1667	26.9444	29.2789	28.8526	28.3667	22.2778	23.6474	23.3737	23.1167
1988	1	15	33.125	20.8444	12.2806	24.1778	32.06	28.96	28.8	22.8111	25.5556	24.4556	24.2722	89.2222	61.3889	71.5556	74	26.8222	28.4333	27.8222	27.6833	22.2333	23.1444	22.7389	22.7111
1988	1	16	32.775	20.8333	11.9417	23.7556	32.02	29.2	28.6375	22.6941	25.7889	24.7444	24.4529	90.4118	62.7778	72.6111	75.5294	26.7765	29.0333	28.4222	28.1941	22.1824	23.5111	23.1111	23.0059
1988	1	17	32.9867	21.1765	11.8102	24.6333	31.8889	28.8889	28.7571	22.9222	26	24.6118	24.5471	86.5556	62.3529	73.7647	74.4375	26.7611	29.4235	28.2765	28.2312	22.1833	23.7412	23.0765	23.05
1988	1	18	33.2875	21.0889	12.1986	24.5176	32.1	29.6	28.9857	23	25.8588	24.7765	24.625	88.1176	61.4118	72.2353	74.4375	27.0412	28.9824	28.3824	28.3312	22.3412	23.4706	23.1235	23.1
1988	1	19	33.1733	20.6333	12.54	24.4444	31.98	29.5778	28.8286	22.6471	25.6706	24.925	24.38	84.6471	62.0588	72.25	73.3333	26.1706	28.6882	28.6438	27.8333	21.7824	23.3176	23.2688	22.7733
1988	1	20	33.2375	20.9667	12.2708	24.1778	31.32	29.42	28.75	22.6	25.8824	24.9412	24.4235	87.3889	64.1765	73.8235	75	26.3556	29.4176	28.8824	28.1294	21.9	23.7235	23.4059	22.9588
1988	1	21	32.7875	21.0889	11.6986	24.3556	31.2	28.6	28.475	22.8667	25.9625	24.8824	24.5312	88.1667	64.5	75.3529	76.0625	26.8667	29.6313	28.9176	28.4438	22.2278	23.825	23.4588	23.1438
1988	1	22	33.025	21.3222	11.7028	24.5059	31.76	29.5778	28.7714	23.1647	26	24.9176	24.6941	89.5294	63.7778	72	75.0588	27.4471	29.55	28.6118	28.5412	22.5941	23.8	23.1882	23.1941
1988	1	23	33.3	21.4778	11.8222	24.7444	32.0889	28.775	28.5333	23.0667	25.8	24.45	24.46	86.7778	61.7059	71.2	72.5	27.0667	28.8176	27.9267	27.8643	22.3333	23.3824	22.8267	22.8
1988	1	24	33.225	20.95	12.275	24.4889	31.9	29.26	28.775	23	25.5059	24.7765	24.3813	87.2941	61.7059	73	73.9375	27.0176	28.3588	28.4588	27.85	22.3	23.0353	23.1824	22.775
1988	1	25	33.4375	21.1412	12.2963	24.8444	31.9	28.96	28.7375	23.0333	25.9222	24.7111	24.5667	85.8333	61.6667	70.5	72.6111	26.9278	29.0667	27.9944	28	22.2556	23.5167	22.8667	22.8944
1988	1	26	32.875	21.0667	11.8083	24.5	31.6	29.12	28.625	22.9	25.7333	24.7778	24.4667	87.2222	61.5556	70.2222	73	26.8556	28.7333	28.0944	27.8944	22.2111	23.3167	22.9278	22.8222
1988	1	27	33.2375	20.9765	12.261	24.3111	31.96	29.16	28.7125	22.7444	25.7611	24.6333	24.3722	87.5556	61.4444	70.1667	72.8889	26.6	28.8056	27.8333	27.7556	22.0444	23.3389	22.7444	22.7167
1988	1	28	33.0933	21.2	11.8933	24.5667	31.36	29.4222	28.6857	22.9556	25.8778	24.9	24.5294	87.3889	63.1667	72.3529	73.9412	26.9222	29.1889	28.5765	28.0941	22.2444	23.6	23.2412	22.9647
1988	1	29	32.9	21.1778	11.7222	24.7556	31.9	29.36	28.875	23.1222	25.7176	24.7778	24.5412	87.3333	61.5294	71.1667	73.4118	27.1611	28.7	28.2778	28.0706	22.4	23.2941	23.05	22.9353
1988	1	30	33.4933	21.1889	12.3044	24.8222	32.02	29.34	29.0375	23.3059	25.7	24.6111	24.5176	86.9412	60.3889	69.7222	72.4118	27.4647	28.5	27.7722	27.8941	22.6	23.1944	22.75	22.8294
1988	1	31	33.0375	20.9389	12.0986	24.6333	31.7	28.6	28.7125	22.8588	25.6667	24.6111	24.3588	85.2353	60.7222	72.0556	72.7059	26.5471	28.5222	28.0611	27.6882	22.0412	23.1889	22.9222	22.6941
1988	2	1	33.1111	21.08	12.0311	24.67	32.3273	29.2909	29.1333	22.82	25.64	24.53	24.33	85.35	61	67.75	71.35	26.485	28.55	27.38	27.475	22	23.19	22.51	22.57
1988	2	2	33.2111	21.3222	11.8889	24.3053	32.5636	29.28	29.0857	22.6211	25.63	24.5474	24.3	86.4211	58.4	69.6842	71.7222	26.3263	28.1	27.6474	27.4222	21.8474	22.96	22.6316	22.5056
1988	2	3	33.8588	21.0333	12.8255	24.19	31.9636	29.3455	29.0556	22.63	25.71	24.65	24.32	87.65	60.65	69.45	72.6	26.41	28.57	27.845	27.605	21.95	23.21	22.8	22.65
1988	2	4	33.0471	20.9263	12.1207	23.9889	31.8727	28.86	28.5571	22.3222	25.62	24.5474	24.2056	86.6667	61.45	69.3158	73	25.8111	28.535	27.6158	27.4556	21.5556	23.155	22.6474	22.5389
1988	2	5	33.1176	21.4444	11.6732	24.3	32.1091	29.0727	28.9889	22.7	25.64	24.45	24.27	87.2	61.2	70.2	72.9	26.505	28.545	27.545	27.525	22.005	23.19	22.635	22.61
1988	2	6	33.1222	20.8778	12.2444	23.95	32.2182	29	28.9375	22.49	25.6	24.6895	24.2316	88.4	59	71.2105	73.0526	26.265	28.105	28.0474	27.4263	21.85	22.93	22.9368	22.5526
1988	2	7	32.9412	20.87	12.0712	24.32	31.3818	28.6182	28.5875	22.68	25.5	24.6421	24.3353	87.1	61.8889	72.1053	73.6471	26.4	28.4	28.0684	27.7529	21.955	23.1056	22.9684	22.7471
1988	2	8	33.0333	21.2316	11.8018	24.63	31.2182	28.8	28.5333	22.9158	25.5263	24.66	24.3889	87.2105	60.2105	69.75	72.2222	26.8263	28.1105	27.845	27.5833	22.2158	22.9474	22.795	22.6611
1988	2	9	32.6444	21.66	10.9844	24.72	30.7273	28.3091	28.2556	23.1684	25.51	24.72	24.4368	87.1579	62.85	72.15	73.8947	27.2421	28.52	28.26	27.9842	22.4737	23.205	23.07	22.8947
1988	2	10	33.3375	21.4	11.9375	24.6	32.12	28.9273	28.6625	23.07	25.6	24.67	24.45	87.85	59.9474	68.3	72.3684	27.135	28.3105	27.68	27.8053	22.415	23.1	22.72	22.8
1988	2	11	33.0889	21.53	11.5589	24.43	31.4727	28.9455	28.7889	22.85	25.72	24.7158	24.4	87.4	60.45	69.1579	72.2632	26.735	28.48	27.8895	27.6526	22.155	23.17	22.8158	22.6842
1988	2	12	33.3176	21.78	11.5376	24.9	31.9636	29.1455	29.0444	23.45	25.78	24.61	24.61	88.6	60.65	67.65	72.3	27.86	28.66	27.445	27.995	22.85	23.28	22.555	22.885
1988	2	13	33.5765	21.69	11.8865	25.01	32.2364	29.18	29.2875	23.19	25.87	24.5579	24.5053	85.75	58.95	67.7368	70.8421	27.155	28.6	27.4158	27.6368	22.405	23.255	22.5316	22.6947
1988	2	14	33.6444	21.55	12.0944	24.67	32.2364	29.4	29.0778	23.15	25.69	24.555	24.48	88.05	59.65	66.25	71.35	27.27	28.34	27.195	27.6	22.505	23.09	22.37	22.655
1988	2	15	33.5647	21.3053	12.2594	24.46	31.6182	29.2364	28.9875	22.8	25.3368	24.6316	24.2167	87	57.5263	65.5263	69.2222	26.595	27.3737	27.1842	26.8833	22.08	22.5	22.3579	22.2278
1988	2	16	33.5647	21.5053	12.0594	24.9263	32.4545	29.2545	29.1889	23.1368	25.8947	24.7474	24.5947	85.9474	60.0526	69.1053	71.6842	27.0895	28.8316	27.9105	27.9368	22.3789	23.3474	22.7684	22.8368
1988	2	17	33.4471	21.4211	12.026	24.7368	32.4545	29.0182	28.7889	23.1684	25.6941	24.7556	24.475	87.6316	58.4118	69.1667	71.9375	27.3158	28.1706	27.9444	27.7188	22.4895	22.9941	22.8444	22.725
1988	2	18	33.3889	21.65	11.7389	24.62	32.9455	29.6364	29.2667	23.05	25.82	24.4737	24.4421	87.6	60.6	68.8947	72.0526	27.09	28.775	27.4737	27.7316	22.36	23.325	22.5579	22.7368
1988	2	19	34.1176	21.39	12.7276	24.73	33.0091	29.46	29.0375	22.87	25.6316	24.6353	24.3529	85.4	57.1579	65.7647	69.3529	26.575	27.9	27.3118	27.1941	22.065	22.8158	22.4	22.3824
1988	2	20	33.4333	21.43	12.0033	24.41	32.2364	29.3455	28.925	22.8632	25.4737	24.2588	24.2	86.8421	57.5263	64.7059	69.4706	26.7211	27.6579	26.4706	26.9176	22.1368	22.6895	21.9176	22.2353
1988	2	21	33.6667	21.69	11.9767	24.5	32.8182	29.4333	29.2556	22.93	25.6105	24.58	24.3842	87.35	58	66.85	70.3158	26.88	27.9947	27.32	27.3421	22.24	22.9105	22.465	22.5211
1988	2	22	34.1222	21.15	12.9722	24.77	32.9273	29.42	29.2375	22.81	25.5368	24.2	24.1833	84.65	56.6316	65.2222	68.7778	26.39	27.6421	26.45	26.8278	21.95	22.6789	21.9056	22.1778
1988	2	23	34.2444	21.17	13.0744	24.6	32.8727	30.1273	29.5667	22.61	25.8	24.8111	24.4353	84.4	58.2632	67.3333	70.1765	26.005	28.4421	27.8444	27.4824	21.695	23.1842	22.7111	22.5706
1988	2	24	33.5111	21.9789	11.5322	25.0211	32.2909	29.5455	29.2125	23.1789	25.5684	24.8471	24.5529	85.5263	59.2105	67.4706	71	27.0737	28.0737	27.8882	27.7824	22.3684	22.9368	22.8176	22.7882
1988	2	25	33.6333	21.64	11.9933	24.7789	32.5	29.7273	29.3333	23.0632	25.6111	24.6	24.4533	86.5263	58.5556	64.625	71.0667	27.0053	28.0611	27.0438	27.5733	22.3158	22.9278	22.3	22.6467
1988	2	26	33.9778	21.68	12.2978	25.38	32.6	29.2909	29.2	23.3684	25.4	24.6	24.4588	84	55.5294	66	68.3529	27.2421	27.2353	27.2882	27.2235	22.4474	22.4118	22.4353	22.4176
1988	2	27	33.6556	21.6	12.0556	24.4444	32.4727	29.22	28.6571	22.9889	25.88	24.6706	24.4882	88.3333	59.7	66.4706	71	27.0611	28.775	27.4118	27.6412	22.3333	23.345	22.5471	22.6647
1988	2	28	33.4556	21.58	11.8756	24.9579	32.3091	29.0545	29.025	23.2444	25.6	24.5882	24.45	85.2222	59.6111	67.0588	70.4375	27.1556	28.2556	27.3588	27.5125	22.4222	23.0389	22.5118	22.6187
1988	2	29	34.1333	21.68	12.4533	24.6	32.2	29.9	29.6	22.88	25.84	24.7	24.475	86.4	58.8	63	68.25	26.64	28.4	27	27.15	22.1	23.16	22.325	22.425
1988	3	1	33.4222	21.415	12.0072	25.06	32	29.2667	29.25	23.24	25.6316	24.8625	24.5125	85.85	60.5789	67.875	71	27.23	28.4263	27.8875	27.675	22.465	23.1421	22.8438	22.7188
1988	3	2	33.4333	21.97	11.4633	25.3	32.44	29.16	28.8	23.28	25.6632	24.7474	24.5235	83.6842	57.9444	67.4444	69.4118	27.155	28.2	27.7222	27.5294	22.435	23.0278	22.6722	22.6176
1988	3	3	33.4556	21.78	11.6756	25.27	32.8	28.98	29.3125	23.36	25.8	24.7111	24.5647	85.35	57.8421	67.6111	69.4706	27.395	28.3	27.5167	27.5294	22.56	23.0842	22.5722	22.6235
1988	3	4	33.7556	21.9263	11.8292	25.61	32.2182	29.4667	29.4444	23.63	25.8316	25.08	24.8737	84.8	58.2105	68.65	70.0526	27.805	28.4053	28.44	28.1789	22.815	23.1579	23.15	23.0368
1988	3	5	33.3778	22.26	11.1178	25.42	32.0545	29.2909	29.5333	23.37	25.7579	24.7111	24.6444	84.15	59.0526	66.3889	69.3889	27.27	28.3579	27.4056	27.6778	22.485	23.1211	22.5167	22.7056
1988	3	6	33.7111	22.28	11.4311	24.99	31.9091	29.68	29.3625	23.34	25.89	24.8	24.65	87.1	60.45	66.7778	70.6111	27.52	28.775	27.7056	27.8222	22.63	23.345	22.6778	22.7889
1988	3	7	33.7667	22.05	11.7167	25.0105	31.7833	29.22	29.1125	23.44	25.7684	24.8111	24.6824	87.3684	58.7895	67	70.1875	27.6737	28.3684	27.6889	27.8188	22.7263	23.1421	22.6611	22.7938
1988	3	8	33.325	22.1	11.225	25.1	32.1455	29.9273	29.5	23.3	25.7789	24.5895	24.5789	86.05	59.8947	65.5	70.2222	27.335	28.6211	27.0667	27.6833	22.525	23.2684	22.3	22.7
1988	3	9	33.7875	22.2	11.5875	25.26	32.5636	29.9333	29.5889	23.4316	25.6111	24.8842	24.5882	85	57.7222	67.4737	69.5294	27.4632	27.9667	28.0263	27.7	22.6158	22.8722	22.8684	22.7059
1988	3	10	33.4222	22.45	10.9722	25.58	32.3	29.7846	29.35	23.54	25.7667	24.9158	24.6941	84.25	59.5294	68.5263	71	27.6	28.5353	28.1684	28.0824	22.685	23.2059	23.0263	22.9471
1988	3	11	33.2333	22.3158	10.9175	25.22	32.2364	29.2	28.9444	23.45	25.72	24.96	24.715	86.35	61.2	72.55	73.4	27.64	28.625	28.785	28.36	22.695	23.28	23.34	23.095
1988	3	12	33.0778	22.05	11.0278	25.055	32.0667	28.65	28.6667	23.27	25.5905	24.9429	24.565	86.1	61.381	72.0476	73	27.3	28.4524	28.5857	28.05	22.515	23.1714	23.2238	22.94
1988	3	13	33.7667	22.1714	11.5952	25.2	32.6167	29.2	29.04	23.4857	26.0762	25.0211	24.7579	86.6667	60.0952	72.4737	72.8421	27.7143	29.2238	28.8579	28.3789	22.7667	23.5905	23.3947	23.1316
1988	3	14	33.4444	22.4	11.0444	25.05	32	29.1818	28.8111	23.51	25.79	24.9	24.73	87.9	61.8	70.55	73.45	27.885	28.885	28.41	28.385	22.85	23.445	23.16	23.15
1988	3	15	33.5333	22.6095	10.9238	25.4381	32.2333	29.2364	29.05	23.7619	25.86	25.2	24.8895	87.0476	61.2	70.7222	73.4444	28.2286	28.925	29.0278	28.7278	23.0762	23.41	23.4778	23.3111
1988	3	16	33.8222	22.2476	11.5746	25.6	32.6167	29.4667	29.28	23.6429	25.9333	25.14	24.87	85.0952	59.0952	71	72.0526	27.8238	28.7762	28.9211	28.5158	22.8143	23.3333	23.4211	23.1842
1988	3	17	33.6944	22.32	11.3744	25.48	32.2182	29.52	29.025	23.68	25.8211	24.8941	24.8059	86.15	60.1053	69.4706	72.1765	28.01	28.7105	28.1824	28.3529	22.935	23.3316	23.0118	23.1235
1988	3	18	33.6222	22.6476	10.9746	25.4571	32.6667	29.34	29.1111	23.5619	25.8381	25.1	24.8222	85.5238	59.4286	69.8889	72.0556	27.7429	28.6238	28.5667	28.3389	22.7714	23.281	23.2389	23.1111
1988	3	19	33.8	22.6762	11.1238	26.0571	33.0333	29.78	29.7444	23.9429	26.019	25.0889	24.9722	84.1905	58.9048	68.6111	70.3889	28.2667	28.881	28.45	28.4167	23.0619	23.4286	23.1722	23.15
1988	3	20	33.4706	22.581	10.8896	25.37	32.2667	29.6	29.0778	23.79	25.9333	25.0105	24.9526	87.65	60.5238	70.9474	73.5263	28.35	28.9571	28.6263	28.7421	23.12	23.481	23.2579	23.3474
1988	3	21	33.0667	22.7143	10.3524	25.3714	32.5167	29.0182	29.16	23.7524	25.61	25.0941	24.8118	87.4762	61	74.1765	74.2353	28.281	28.42	29.1471	28.6	23.0857	23.155	23.5765	23.2706
1988	3	22	33.0118	22.95	10.0618	25.4947	32.6833	29.2909	29.1	23.7	25.67	24.9222	24.7941	87.0556	59.85	72.5556	73.5882	28.1222	28.415	28.7222	28.5118	22.9778	23.115	23.3222	23.2
1988	3	23	33.5765	22.57	11.0065	25.43	32.9667	29.4727	29.34	23.4737	25.91	24.6	24.6944	85.8421	57.95	65.8333	70.1111	27.6158	28.53	27.2333	27.8444	22.6895	23.205	22.3944	22.7889
1988	3	24	33.5294	22.4095	11.1199	25.9714	32.5667	29.2182	29.1889	23.69	25.9333	24.8778	24.7824	83.75	59.7143	70.6111	71.2941	27.78	28.8714	28.3833	28.2588	22.775	23.381	23.0611	23.0294
1988	3	25	34.1111	22.381	11.7302	25.73	32.15	29.15	29.1222	23.8105	25.95	25.16	24.8611	86.3158	60.9	70.7	72.1111	28.2632	29.05	28.91	28.4667	23.0579	23.495	23.405	23.1833
1988	3	26	34.0778	22.7143	11.3635	25.75	32.6667	30.0833	29.8444	23.7895	26.07	24.76	24.9222	86.1579	59.65	65.35	70.6111	28.1842	29.105	27.43	28.3556	23.0368	23.565	22.53	23.1111
1988	3	27	33.7111	22.45	11.2611	26	32.35	29.6727	29.62	23.981	25.98	24.86	24.8737	84.05	60.45	67.1579	70.3684	28.3667	29.06	27.8632	28.3947	23.1381	23.515	22.8053	23.1316
1988	3	28	33.9444	22.5905	11.354	25.6571	32.7333	29.5778	29.4	23.82	25.92	25.0824	24.9529	86.75	58.55	68.4118	71.3529	28.295	28.645	28.3941	28.4588	23.1	23.295	23.0941	23.1706
1988	3	29	34.1882	22.45	11.7382	25.95	32.95	29.76	29.4125	24.01	25.7778	24.8	24.8786	85.3	57.6111	67	70	28.535	28.3	27.7429	28.2214	23.225	23.0889	22.7357	23.0429
1988	3	30	34.2	22.8429	11.3571	25.9238	32.9636	28.96	29.3375	24.0571	26.1368	24.9684	25.0389	85.8571	59.0526	71	71.6667	28.6238	29.1316	28.4789	28.6611	23.2857	23.5526	23.1684	23.2944
1988	3	31	33.9667	23	10.9667	26.27	32.2833	29.4333	29.2778	24.07	26.1048	25.0737	24.9944	83.6	60	69.8947	70.5	28.435	29.2095	28.6684	28.5389	23.165	23.5905	23.2895	23.2167
1988	4	1	33.6111	22.6476	10.9635	25.9579	32.3182	29.74	29.775	24.2526	26.21	25.4316	25.4333	87	61.2	71.6842	74	29.1053	29.68	29.5684	29.75	23.5526	23.83	23.7737	23.8944
1988	4	2	33.6889	22.8095	10.8794	25.63	32.5455	29.1273	29.2889	24.12	26.1158	24.99	25.0316	88.4	60.2105	72.35	72.9474	29.015	29.3053	28.765	28.8737	23.52	23.6632	23.315	23.3947
1988	4	3	33.9059	22.6238	11.2821	25.8	32.5455	30.34	29.8333	24.3368	26.2842	25.4211	25.3	88.7368	62.1579	71.1053	73.3333	29.4368	29.8947	29.3947	29.4111	23.7421	23.9895	23.6895	23.7
1988	4	4	33.9	22.5474	11.3526	25.8	31.9818	29.9455	29.6111	24.13	26.39	25.2632	25.1789	87.25	61.95	69.8947	72.7895	28.94	30.045	28.9842	29.1211	23.445	24.065	23.4684	23.5684
1988	4	5	34.3889	22.97	11.4189	26.15	32.9455	30.2727	30.1111	24.32	26.21	25.3579	25.2316	86.2	58.65	68.6316	70.8947	29.13	29.225	29.0316	28.9737	23.59	23.62	23.5158	23.4789
1988	4	6	34.2235	23.0476	11.1759	26.09	33.0545	29.9455	29.9333	24.41	26.21	25.44	25.36	87.3	60.25	72.55	73.35	29.435	29.41	29.615	29.49	23.75	23.725	23.835	23.77
1988	4	7	34.5059	23.0571	11.4487	26.08	33.6909	31.12	30.6333	24.4	26.27	25.3944	25.3611	87.25	59.65	69.7778	71.8889	29.395	29.455	29.2	29.3278	23.735	23.745	23.6167	23.6833
1988	4	8	33.7778	23.5619	10.2159	26.05	32.9091	30.4182	29.9444	24.56	25.9579	25.3158	25.2737	88.7	59.3158	68.7368	72.1053	29.835	28.8579	28.9	29.1632	23.985	23.4	23.4316	23.6
1988	4	9	34	23.1143	10.8857	26.0105	32.5091	29.42	29.4333	24.2421	26.31	25.3684	25.2947	86.5263	64.05	73.6316	75.0526	29.0421	30.205	29.7053	29.6211	23.5263	24.185	23.8632	23.8421
1988	4	10	33.9667	22.7429	11.2238	25.725	32.5455	30.34	29.8556	24.11	26.4	25.4105	25.2947	87.55	63.4	71.4737	74.4211	28.905	30.285	29.4316	29.5579	23.46	24.22	23.7474	23.8105
1988	4	11	33.7059	23.1238	10.5821	25.9444	32.6	29.8222	29.7	24.4235	26.27	25.3667	25.3625	87.1765	62.5	72.1667	74	29.4118	29.895	29.4556	29.6438	23.7471	24.005	23.7111	23.8312
1988	4	12	33.9889	22.8667	11.1222	25.9684	32.8	30.0667	30	24.2526	26.3	25.3647	25.3375	87.1053	61.35	70.2353	72.875	29.1158	29.74	29.1824	29.3875	23.5895	23.925	23.6	23.725
1988	4	13	33.9412	22.5429	11.3983	26.02	32.5091	30.6	30.425	24.35	25.95	25.2111	25.2111	87.4	59.65	67.0556	71.8889	29.345	28.835	28.4944	29.0556	23.705	23.35	23.1889	23.5167
1988	4	14	34.1444	23.0381	11.1063	26.2105	32.1455	29.78	29.3375	24.2632	26.1	25.1667	25.1176	85.2632	61.45	69.6667	72.6471	28.9421	29.425	28.7778	28.9882	23.4632	23.735	23.3833	23.5
1988	4	15	33.9889	23.1905	10.7984	26.11	31.9273	29.5273	29.5556	24.35	26.14	25.0316	25.1105	86.8	62.15	71.2105	73.1053	29.245	29.58	28.6737	29.0158	23.66	23.82	23.3	23.5053
1988	4	16	34.0222	23	11.0222	26.4	32.0364	30.1273	29.5889	24.4526	26.14	25.0737	25.1667	85	62.2	70.5789	71.8333	29.2368	29.58	28.6474	28.9667	23.6526	23.82	23.2947	23.4833
1988	4	17	34.0222	22.9048	11.1175	26.0526	32.8545	30.26	29.9222	24.2222	26.4737	25.5263	25.3889	86.3889	62.4737	71.9474	73.6111	28.9889	30.2421	29.7526	29.65	23.5111	24.2	23.8632	23.8389
1988	4	18	33.5412	22.9238	10.6174	25.95	32.5818	29.9818	29.7222	24.25	26.27	25.3053	25.2632	87.1	63.05	70.0526	72.6842	29.115	29.94	29.0579	29.2579	23.575	24.01	23.5263	23.6368
1988	4	19	33.6056	22.781	10.8246	26.0421	32.4545	29.6909	29.8222	24.1368	26.45	25.39	25.3474	85.7895	62.2	71.35	72.8947	28.7368	30.195	29.365	29.4474	23.3737	24.15	23.69	23.7421
1988	4	20	33.8235	22.84	10.9835	26.03	32.6727	29.6	29.7111	24.34	26.2	25.4316	25.3105	87.15	61.05	71.8421	73.2632	29.29	29.525	29.5316	29.4421	23.675	23.8	23.7947	23.7421
1988	4	21	34.2	22.7524	11.4476	25.76	32.7091	29.84	29.7333	24.37	26.38	25.1	25.2789	89.35	62.9	68.1579	73.4737	29.545	30.145	28.3632	29.3053	23.835	24.09	23.0737	23.6421
1988	4	22	33.9111	23.0952	10.8159	26.3789	32.3455	29.5273	29.5444	24.4526	26.3889	25.2556	25.3118	85.6316	63.4444	75.2778	74.5882	29.2947	30.25	29.5722	29.5941	23.6789	24.1944	23.8333	23.8412
1988	4	23	33.7111	23.3429	10.3683	26.1895	32.2727	29.9636	29.775	24.4842	26.3	25.51	25.4053	87.1053	63.55	73.05	74.3684	29.5105	30.065	29.84	29.7316	23.8053	24.105	23.935	23.9
1988	4	24	34.0222	23.2333	10.7889	26.0333	32.6909	29.6545	29.725	24.3333	26.3895	25.2316	25.2529	88.1765	63.4211	73.0526	74.875	29.4647	30.2789	29.3053	29.4625	23.7824	24.2421	23.6684	23.7687
1988	4	25	33.7059	22.98	10.7259	25.7778	32.8364	29.63	29.5444	24.1111	26.4737	25.5	25.3235	87.3889	61.6316	73.2778	74.2353	28.8833	30.1684	29.7944	29.5529	23.4389	24.1632	23.9611	23.8235
1988	4	26	33.5125	23.03	10.4825	26.0235	32.2364	29.5455	29.2556	24.3529	26.2526	25.4211	25.3	87.2353	62.9474	73.3684	75.1765	29.3176	29.9579	29.7053	29.6235	23.6706	24.0474	23.9211	23.8706
1988	4	27	33.3176	22.85	10.4676	26.0889	32.3455	29.66	29.8333	24.4333	26.3895	25.3556	25.4235	87.6111	63.0526	72.2778	73.8235	29.4833	30.1842	29.4056	29.6765	23.7778	24.1579	23.75	23.8941
1988	4	28	33.6625	23.18	10.4825	26.1053	32.9273	30.0727	30.1222	24.4211	26.4105	25.5111	25.4722	87.4737	61.4211	72.4444	73.5	29.4632	30.0368	29.7	29.7722	23.7579	24.0789	23.9	23.9222
1988	4	29	33.3529	23.12	10.2329	25.7053	32.56	29.0364	29.3	24.2316	26.35	25.1158	25.2389	88.6316	61.7222	73.6316	74.8333	29.2421	29.9556	29.1947	29.4944	23.6368	24.0389	23.5895	23.7722
1988	4	30	33.375	22.88	10.495	26.0842	32.1636	29.46	29.375	24.3368	26.5263	25.3778	25.3889	86.5789	63.1053	73.0556	74.1667	29.2158	30.5053	29.5722	29.6889	23.6263	24.3263	23.8278	23.8833
1988	5	1	33.3471	23.08	10.2671	26.6111	31.8727	29.3273	29.225	24.6111	26.5368	25.5053	25.55	85.1667	64.8947	74.3684	74.7222	29.5	30.7632	30.0316	30.0667	23.8056	24.5053	24.0632	24.1056
1988	5	2	33.6706	23.15	10.5206	26.4111	32.4909	29.2909	29.2889	24.5	26.3474	25.2421	25.3333	85.6111	61.5263	71.7895	72.8889	29.4056	29.8789	29.1579	29.4056	23.7333	23.9895	23.5842	23.7333
1988	5	3	33.4941	22.95	10.5441	26.6316	31.9818	29.4182	29.4778	24.4947	26.4947	25.3474	25.4526	84.1579	63.3158	74.6316	74.0526	29.2211	30.4211	29.7263	29.8105	23.6368	24.2842	23.8947	23.9368
1988	5	4	32.8706	23.25	9.62059	26.5895	31.2364	28.0545	28.5556	24.6632	26.5368	25.4526	25.5474	85.5263	65.7368	77.7895	76.4737	29.6947	30.8579	30.2526	30.2579	23.9158	24.5368	24.2211	24.2211
1988	5	5	33.7294	23.29	10.4394	26.5158	32.4	27.8727	28.8875	24.5556	26.4111	25.3579	25.4824	86.1667	61.2222	78.7368	75.2941	29.55	29.9667	30.1842	30.0059	23.8333	24.05	24.1789	24.0647
1988	5	6	33.3412	22.92	10.4212	26.2421	32.1273	29.0167	29.2333	24.4737	26.4316	25.5158	25.4737	86.6316	64.3889	75.6316	75.5556	29.4579	30.4667	30.1421	30.0056	23.7842	24.3222	24.1526	24.0667
1988	5	7	33.2111	22.82	10.3911	26.5684	32.2833	29.4182	29.5111	24.72	26.17	25.4444	25.4222	85.1579	62.55	73.9444	74.4118	29.5316	29.725	29.8278	29.7353	23.8211	23.9	23.9944	23.9294
1988	5	8	33.4222	22.981	10.4413	26.86	32.8333	29.0364	29.54	24.68	26.35	25.5333	25.5722	83.7	62.75	76.0556	74.4444	29.55	30.075	30.2278	30.0722	23.83	24.1	24.2167	24.1056
1988	5	9	33.8111	23.1714	10.6397	26.32	33.05	29.9818	29.6222	24.62	26.46	25.53	25.535	87.2	59.65	71.0526	72.3684	29.78	29.81	29.5368	29.7263	23.95	23.96	23.8158	23.9263
1988	5	10	33.3294	23.2667	10.0627	26.83	32.1333	29.08	29.4222	24.6105	26.5053	25.5053	25.5118	82.3158	65.9474	77.5556	75.75	29.2474	30.8421	30.5111	30.2875	23.6526	24.5421	24.3389	24.2375
1988	5	11	34.5667	23.0952	11.4714	26.84	33.6333	29.42	29.8667	24.6632	26.53	26.0947	25.7722	83.7895	58.85	75.3889	72.7059	29.4895	29.84	31.2222	30.3235	23.7947	23.955	24.7444	24.2412
1988	5	12	33.9875	23.4857	10.5018	27.27	32.9833	29.7	29.725	25	26.67	25.5263	25.6895	83.2	61.45	74.8333	73.5556	30.105	30.515	29.9444	30.1111	24.145	24.31	24.0444	24.1111
1988	5	13	33.6	23.4476	10.1524	26.7158	32.85	28.8182	29.45	24.6842	26.49	25.3895	25.5556	84.9474	62.65	74.9444	73.9412	29.6579	30.395	29.8389	30.0294	23.8684	24.285	23.9833	24.0765
1988	5	14	33.3444	23.1143	10.2302	26.41	32.3333	29.7667	29.79	24.41	26.48	25.6105	25.5158	85.05	63.35	72.4737	73.5263	29.2	30.445	30.0105	29.9105	23.61	24.32	24.0842	24.0105
1988	5	15	33.9294	23.2857	10.6437	26.65	32.0667	28.7091	29.2111	24.49	26.5	25.35	25.455	84	64.2	77.5263	75.4211	29.21	30.585	29.9263	29.9053	23.63	24.4	24.0421	24.0368
1988	5	16	33.5882	23.255	10.3332	26.1111	32.6	29.45	29.9222	24.4	26.57	25.56	25.5	87.1111	63.95	75.1	74.8889	29.3778	30.69	30.2	30.0056	23.7222	24.465	24.195	24.0722
1988	5	17	33.3333	23.11	10.2233	26.2737	31.1833	28.9818	29.1375	24.5632	26.2	25.3895	25.3389	87	67.05	76.5	76.9412	29.6421	30.39	29.9778	29.9588	23.8842	24.28	24.0667	24.0412
1988	5	18	33.7889	22.8	10.9889	26.3053	32.3455	29.4182	29.7875	24.51	26.61	25.46	25.52	86.1579	62.7895	74.5789	74.6667	29.4316	30.5368	29.8947	29.8444	23.7421	24.3579	24.0105	23.9722
1988	5	19	33.65	22.9048	10.7452	25.9647	31.9273	28.775	29.0429	24.2778	26.5	25.34	25.3176	87.4706	66.1111	77.4	77.125	29.2882	30.8389	30.04	30.1125	23.6471	24.4833	24.095	24.1188
1988	5	20	33.2706	22.6476	10.623	26.1368	31.7333	28.8909	29.3286	24.3778	26.42	25.4	25.4125	85.6667	67.5263	77.6111	78.4	29.2167	30.8053	30.1722	30.2	23.6167	24.5053	24.2	24.1867
1988	5	21	33.5	22.4667	11.0333	26.0316	32.4167	28.5333	29.3222	24.2421	26.44	25.1053	25.2778	86.5789	64.55	74.6316	75.2778	29.0632	30.555	29.3263	29.6889	23.5316	24.36	23.7211	23.8889
1988	5	22	32.6333	22.7429	9.89048	26.33	30.6909	29	29.3125	24.58	26.3474	25.4	25.4556	86.8	68.5	76.5789	77.3529	29.68	30.7222	30.0316	30.1471	23.89	24.4722	24.0842	24.1588
1988	5	23	33.2111	22.3238	10.8873	26.08	31.8182	29.3667	29.5667	24.18	26.2737	25.46	25.3053	85.75	63.6316	75.45	74.9474	28.835	30.0684	30.04	29.6526	23.405	24.0737	24.08	23.8526
1988	5	24	33.4111	22.619	10.7921	25.8737	31.6167	29.2833	29.4667	24.1789	26.29	25.2316	25.2111	87.2105	64.6	75	75.5	28.9421	30.26	29.5579	29.5444	23.4947	24.15	23.8421	23.7944
1988	5	25	33.4471	22.49	10.9571	26.3684	32.25	27.9667	28.7	24.4	26.6947	25.27	25.5111	85.1053	64.6316	79.7	76.4444	29.1895	31.0421	30.145	30.2111	23.6	24.6421	24.165	24.1889
1988	5	26	33.1556	22.9524	10.2032	26.49	32.3	29.2727	29.3778	24.4	26.73	25.3053	25.4947	84.3	66.3	76.1579	75.8947	29.13	31.34	29.8579	30.1632	23.55	24.79	23.9789	24.1421
1988	5	27	33.7176	22.4952	11.2224	25.8737	32.2	28.9091	29.1111	24.1263	26.5368	25.5579	25.5235	86.5263	63.6316	76.3158	75.9412	28.8316	30.5632	30.2895	30.1118	23.4211	24.3789	24.2211	24.1235
1988	5	28	33.5529	22.6952	10.8577	26.32	32.0167	29.35	29.26	24.33	26.65	25.39	25.46	85.05	66.75	76.6	76.2	29.035	31.21	30.03	30.085	23.535	24.735	24.07	24.12
1988	5	29	32.8222	22.8667	9.95556	26.67	31.9	29.6833	29.67	24.6	26.47	25.18	25.425	84.55	67.6	75	75.7	29.49	30.97	29.485	29.965	23.78	24.61	23.78	24.06
1988	5	30	33.0778	22.7143	10.3635	26.14	31.6667	29.0167	29.22	24.205	26.53	25.36	25.36	85.5	69.75	78.55	78.05	28.88	31.43	30.24	30.18	23.44	24.85	24.195	24.17
1988	5	31	33.2941	22.7238	10.5703	26.42	31.7333	29.0909	29.3111	24.31	26.46	25.6579	25.4526	84.35	66.1	78.2632	76.3158	28.945	30.745	30.7368	30.1105	23.465	24.47	24.4684	24.1263
1988	6	1	33.0875	22.5789	10.5086	26.1889	31.12	28.3	28.425	23.9	26.3667	25.3294	25.1941	83.0556	70.3529	79.0588	78.1875	28.0667	31.1059	30.1824	29.825	22.9556	24.6882	24.1647	23.9625
1988	6	2	33.5333	22.4947	11.0386	25.7222	31.5	29	28.7375	23.9222	26.7222	25.5111	25.3889	86.2222	67.3889	76.0556	76.5556	28.45	31.4	30.1944	30.0111	23.1611	24.8389	24.1444	24.0556
1988	6	3	33.5	22.55	10.95	25.7158	31.9273	29.3455	29	24.1684	26.6737	25.4588	25.4294	88.3684	65.5789	74	75.9412	29.0526	31.0895	29.7882	29.9412	23.5474	24.6474	23.9471	24.0353
1988	6	4	33.1529	22.9	10.2529	26.1263	31.94	28.4545	28.975	24.3579	26.4	25.2947	25.3556	86.6316	65.2941	78.7895	76.7059	29.2842	30.8294	30.0947	30.0824	23.6684	24.5176	24.1211	24.1118
1988	6	5	33.1294	22.85	10.2794	26.1778	31.8545	29.3273	29.2333	24.2	26.6737	25.3053	25.3778	85.1111	66.3158	74.5789	75.2222	28.8167	31.2053	29.6684	29.8056	23.4167	24.7105	23.8737	23.9556
1988	6	6	33.5125	22.8632	10.6493	26.1474	31.6	28.4636	29.1125	24.1579	26.1895	25.1556	25.1722	85.1579	65.7222	77.2778	75.4706	28.7316	30.2944	29.6611	29.6059	23.3474	24.2222	23.9	23.8471
1988	6	7	33.2118	22.8	10.4118	26.1333	31.5091	29.1455	29.275	24.4667	26.5333	25.7882	25.6625	87.4444	65.7778	75.9412	75.5625	29.5333	30.8889	30.7235	30.4188	23.8111	24.5333	24.4765	24.2937
1988	6	8	33.2353	22.64	10.5953	25.8118	32.175	28.68	29	24.2667	26.8824	25.6889	25.7	88	64.2941	78.4444	76.6667	29.1294	31.3353	30.8167	30.56	23.5824	24.7765	24.5389	24.3667
1988	6	9	33.5647	22.86	10.7047	26.3	31.9667	28.6545	28.9111	24.4526	26.9333	25.5667	25.6722	85.3333	67.1111	76.3889	76.8235	29.0722	31.8278	30.3056	30.5235	23.5556	25	24.2278	24.3176
1988	6	10	33.5765	23.17	10.4065	26.3263	32.2545	28.9636	29.3667	24.5842	27.0778	25.4444	25.6889	86.6316	67.6667	77.8333	77.6667	29.6684	32.1667	30.2667	30.7056	23.9	25.2167	24.2556	24.4611
1988	6	11	33.9059	22.93	10.9759	26.5579	32.75	29.5333	29.6889	24.2737	26.8778	25.6842	25.6471	83	62.7778	74.1053	73.5294	28.7474	31.1333	30.3263	30.1471	23.3526	24.6611	24.2579	24.1235
1988	6	12	33.725	23.019	10.706	26.3333	31.5385	29.2182	29.4556	24.62	26.31	25.5158	25.4579	86.7222	64.75	79.3158	76.2353	29.6167	30.315	30.6211	30.1059	23.8556	24.22	24.3947	24.1176
1988	6	13	33.3529	22.8	10.5529	26.08	31.95	28.5455	29.2	24.25	26.32	25.6421	25.3947	86.3	64.6842	79.9444	76.4118	29.045	30.3789	30.8333	29.9706	23.515	24.2526	24.5111	24.0294
1988	6	14	33.2625	22.4476	10.8149	26	32.0909	28.4	29	24.2105	26.61	25.4632	25.4211	86.5789	65.5263	80.6111	76.8824	28.9842	31.1158	30.5944	30.1471	23.4947	24.6684	24.4056	24.1353
1988	6	15	33.3176	22.23	11.0876	25.7778	32.4154	29.4462	29.6111	24.1789	26.4316	25.2737	25.1294	86.5556	63.1111	72.9474	73.0625	28.6278	30.3111	29.4158	29.2187	23.2722	24.2	23.7316	23.6062
1988	6	16	33.7412	22.7238	11.0174	25.96	32.3	29.7818	29.8111	24.2	26.4842	25.54	25.3947	86.65	64.1579	73.7895	74.6842	28.965	30.5158	29.8526	29.7737	23.49	24.3526	23.9474	23.9368
1988	6	17	33.425	22.981	10.444	26.3368	32.6833	29.0909	29.925	24.3158	26.7158	25.7158	25.5667	85.1053	64.4737	77.2105	75.2778	29.0105	31.0263	30.7158	30.1778	23.5316	24.6263	24.4632	24.1667
1988	6	18	33.9059	22.8571	11.0487	26.2632	33.0333	30	30.1444	24.3263	26.6111	25.6737	25.4647	85.5263	63.8889	72.7368	74.5294	29.0842	30.8444	30.1947	29.9412	23.5474	24.5111	24.1789	24.0294
1988	6	19	33.3529	23.0571	10.2958	26.3111	32.575	30.1333	30.0222	24.4706	26.5579	25.835	25.5647	86.2353	66.3684	74.45	75.3529	29.4471	31.0053	30.63	30.1882	23.7529	24.6105	24.41	24.1765
1988	6	20	33.3765	22.9619	10.4146	26.14	32.6	29.7333	30.05	24.5053	26.7333	25.7368	25.6111	87.8947	65.0556	75.8421	75.8889	29.6263	31.1611	30.6211	30.35	23.8895	24.7167	24.4053	24.2667
1988	6	21	33.8235	22.8476	10.9759	26.1111	32.6308	29.3833	29.6556	24.5526	26.66	25.4	25.5056	88.1667	63.55	74.6316	75.0588	29.7611	30.82	29.7842	30.0059	23.9333	24.495	23.9474	24.0529
1988	6	22	33.9	23.03	10.87	26.5684	32.3273	29.2727	29.6375	24.67	26.7737	25.4737	25.6211	85.8947	64.3889	73.8333	74.2353	29.7105	31.0944	29.7	29.9353	23.9053	24.6722	23.8833	24.0176
1988	6	23	33.6	23.0286	10.5714	26.86	31.8667	28.7917	29.08	24.5474	26.7158	25.4421	25.5632	83.3684	66.2105	76.7222	75.5	29.2421	31.2947	30.2167	30.2444	23.6368	24.7737	24.1833	24.2056
1988	6	24	32.75	22.8762	9.87381	26.27	31.3091	28.8545	28.8667	24.2316	26.4353	25.4889	25.3824	85.4211	65.6471	76.8824	75.5882	28.8789	30.6353	30.3647	29.8882	23.4316	24.4	24.2706	24
1988	6	25	33.5059	22.51	10.9959	26.4105	32.3417	29.1273	29.4667	24.4316	26.7444	25.7375	25.6563	85.1053	64.8333	77.375	75.625	29.2579	31.2	30.8063	30.4438	23.6421	24.7111	24.525	24.2938
1988	6	26	33.2353	22.8857	10.3496	26.28	32.35	29.2667	29.75	24.46	26.6947	25.4667	25.5444	86.35	65.6316	75.5556	75.6667	29.41	31.1895	30.0889	30.2222	23.74	24.7316	24.1167	24.1833
1988	6	27	33.6118	22.54	11.0718	26.02	32.6545	30.56	30.4125	24.2105	26.6421	25.5062	25.5429	86.3889	62.4444	70.6875	73.6667	29.0474	30.5833	29.55	29.82	23.5211	24.4	23.825	23.98
1988	6	28	33.1294	23.2421	9.88731	26.5579	32.1833	29.3833	30.0333	24.7684	26.8474	25.4316	25.6778	86.5789	65.7895	74.1579	75	30.0053	31.4632	29.8263	30.3833	24.0632	24.8842	23.9579	24.2722
1988	6	29	33.4824	22.66	10.8224	26.1579	31.8167	29.2833	29.6222	24.5368	26.5684	25.5333	25.5294	87.5789	64.8947	73.4444	74.7059	29.6789	30.7947	29.9389	30.0176	23.9105	24.5105	24.0556	24.0824
1988	6	30	33.4471	22.55	10.8971	26.3263	32.22	27.62	28.7	24.5158	26.3556	25.3059	25.3467	85.7222	65.4118	80.8235	77.0667	29.5368	30.6529	30.3176	30.1133	23.8211	24.4353	24.2412	24.12
1988	7	1	32.7647	22.23	10.5347	26.0105	31.76	29.5636	29.475	24.3579	26.4556	25.4316	25.4222	87.3158	67.4444	74.4737	76.3333	29.3316	30.9	29.8421	30.0222	23.6947	24.5667	23.9947	24.0833
1988	7	2	33.2471	22	11.2471	25.6421	32.8545	29.8273	29.7556	23.8316	26.5368	25.5158	25.3	86.2105	64.6316	73.5263	74.7895	28.2947	30.7632	29.9158	29.6526	23.0895	24.4737	24.0316	23.8684
1988	7	3	33.3529	22.2105	11.1424	26.0105	32.1273	29.5091	29.6222	24.1263	26.5895	25.5158	25.4105	86.0526	63.5789	72.2632	73.8947	28.7526	30.6263	29.7211	29.7053	23.3684	24.4053	23.9368	23.9
1988	7	4	33.4118	22.64	10.7718	26.0842	32.2182	28.92	29.0625	24.3368	26.5	24.8737	25.2389	86.6316	67.1667	75.9444	76.7059	29.2158	30.9278	28.9389	29.7	23.6263	24.55	23.4444	23.8882
1988	7	5	33.1765	22.1368	11.0396	25.8842	31.7636	28.86	28.8625	24.1474	26.5579	25.1556	25.3333	87	65.7895	75.1765	76.4706	28.8947	30.9	29.4294	29.8941	23.4579	24.5895	23.7412	24.0059
1988	7	6	33.3647	22.19	11.1747	26.0947	32.6	30.12	29.725	24.1684	26.2526	25.3111	25.2167	85.7895	61.0526	71.5556	73.2778	28.8105	29.6263	29.3056	29.2833	23.3947	23.8684	23.6667	23.6611
1988	7	7	33.3765	22.37	11.0065	26.1	31.8909	29.5273	29.3889	24.2316	26.0842	24.8667	25.0222	85.8947	63.1579	73.8333	74.2778	28.9579	29.5895	28.7333	29.0222	23.4842	23.8579	23.3333	23.5167
1988	7	8	33.0941	22.5263	10.5678	26.0211	31.7636	29	28.9889	24.1684	26.3158	25.2444	25.2611	86.1053	65	76.7222	75.8333	28.8211	30.3789	29.8111	29.7222	23.4263	24.2737	23.9667	23.9222
1988	7	9	33.675	22.27	11.405	25.7368	32.5636	28.74	28.825	24.0526	26.5684	25.3889	25.3389	87.1053	63.0526	76.0556	75.7778	28.7421	30.5158	29.9889	29.7889	23.3579	24.3526	24.0556	23.95
1988	7	10	33.325	22.67	10.655	26.5053	32.8364	29.8	29.9625	24.4421	26.5529	25.4	25.3533	84.6842	61.8824	71.8125	72.6	29.1947	30.4118	29.6312	29.5067	23.6105	24.3118	23.8562	23.7867
1988	7	11	33.4235	22.63	10.7935	26.2632	32.1636	29.5273	29.3	24.3263	26.3474	25.6421	25.4	85.4737	63.5	76.8421	75.8824	29.0368	30.3056	30.5368	29.9059	23.5474	24.2333	24.3684	24.0118
1988	7	12	33.6235	22.1524	11.4711	26.15	32.8364	29.02	29.2875	24.32	26.4632	25.4632	25.3833	86.35	62.1053	77.5263	75.5	29.125	30.2105	30.2737	29.8278	23.58	24.1947	24.2158	23.9667
1988	7	13	33.8118	22.1333	11.6784	26.06	32.5636	29.625	29.5714	24.16	26.35	25.6118	25.4176	85.8	62.4	73.9412	75.5294	28.79	30.06	30.1412	29.8882	23.395	24.09	24.1588	24.0059
1988	7	14	33.6	22.4571	11.1429	26.2211	31.76	28.92	29.2857	24.3579	26.6	25.1474	25.4059	86.1053	65.2353	72.8421	75.1875	29.1737	30.9176	29.0895	29.875	23.6	24.5647	23.5421	23.9937
1988	7	15	33.5059	22.3143	11.1916	26.04	31.6364	28.4727	28.5667	24.14	26.5412	25.24	25.2941	85.7	65.4706	75.1	75.1765	28.745	30.8941	29.535	29.7059	23.37	24.5529	23.785	23.8941
1988	7	16	33.3294	21.9	11.4294	25.68	31.6545	29.1455	29.1778	23.91	26.5368	25.14	25.2	86.4	65.6842	77.35	76.1579	28.445	30.8421	29.665	29.6368	23.195	24.5368	23.88	23.8579
1988	7	17	33.0706	21.9143	11.1563	25.5	31.3636	29.38	29.0222	23.94	26.4211	25.5684	25.3167	87.85	68.4737	75.8947	77.7778	28.64	31.0474	30.2421	30.05	23.295	24.6368	24.2	24.0833
1988	7	18	33.2824	22.2556	11.0268	26	32.06	29.8909	29.4375	24.22	26.4778	25.47	25.3611	86.55	65.0556	72.45	74.5	29.005	30.65	29.71	29.6889	23.505	24.4167	23.905	23.9056
1988	7	19	34.075	22.1619	11.9131	25.8333	32.525	29.9818	29.4444	24.1053	26.4737	25.56	25.3944	87.1667	62.4211	72.2	73.8889	28.9389	30.3105	29.81	29.6722	23.4833	24.2211	23.95	23.8833
1988	7	20	33.4824	22.5429	10.9395	26.0105	32.2727	28.75	28.975	24.1579	26.4556	25.4875	25.4429	85.9474	63.5556	77.5625	75.7857	28.8105	30.4	30.2875	30	23.3947	24.2833	24.2313	24.0714
1988	7	21	33.2118	22.3524	10.8594	26.36	31.7636	28.22	28.9	24.3	26.6632	25.1444	25.3824	84.5	66.3158	77.0556	76.1765	28.915	31.1579	29.6056	29.9353	23.475	24.6947	23.8444	24.0294
1988	7	22	33.1	22.181	10.919	25.5	31.6727	27.94	28.5556	24.03	26.0444	25.1778	25.1235	88.6	66.1667	78.9444	78.2353	28.88	29.9444	29.8944	29.6706	23.44	24.0222	24.0278	23.8882
1988	7	23	33.7625	22.38	11.3825	25.7263	32.4182	29.06	29.1125	24.1684	26.3263	25.3789	25.4294	88.1053	61.8421	76.5789	76.4118	29.0421	29.9211	30.0053	30.0118	23.5368	24.0105	24.0684	24.0824
1988	7	24	33.425	22.219	11.206	25.81	33.26	30.24	30.025	24.14	26.1625	25.4	25.1733	87.25	59.125	71.5	71.0667	28.945	29.225	29.4667	28.94	23.46	23.5188	23.7333	23.42
1988	7	25	33.7176	22.29	11.4276	26.4	32.1273	29.64	29.5	24.42	26.4111	25.4	25.4471	85.25	64.3333	74.8947	73.7647	29.21	30.3944	29.8421	29.8	23.62	24.25	23.9474	23.9059
1988	7	26	33.3412	22.3429	10.9983	26.02	32.1818	28.8727	29.2333	24.26	26.4222	25.3263	25.4294	86.8	64.1176	75.5789	75.8125	29.085	30.4176	29.8579	30.05	23.56	24.2882	23.9158	24.0875
1988	7	27	33.5882	22.2762	11.312	25.72	32.4182	29.3091	29.2111	24.22	26.3294	25.2	25.1882	88.5	64.2353	76.1579	75.5882	29.22	30.3176	29.6053	29.5294	23.615	24.2235	23.8316	23.7941
1988	7	28	33.075	22.3714	10.7036	25.7	32.2909	29.0182	29.3333	24.15	26.3579	25.3789	25.2611	88.1	63.8421	77.8947	76.5556	29.005	30.3	30.1895	29.7889	23.52	24.2105	24.1684	23.9444
1988	7	29	33.2588	22.181	11.0779	25.94	32.7091	29.3455	29.5556	24.12	26.1789	25.1789	25.1	86.4	60.7895	75.8947	73.6111	28.79	29.4421	29.5526	29.1	23.38	23.7211	23.8211	23.5556
1988	7	30	33.6941	22.0571	11.637	25.96	32.2545	29.02	29.2625	24.24	26.4778	25.5333	25.3556	86.8	64.6667	75.1765	75.2941	29.05	30.6222	30.0941	29.7294	23.525	24.4222	24.1176	23.9176
1988	7	31	33.4875	22.3143	11.1732	25.4737	32.2444	28.9636	29.3857	24.1368	26.3625	25.3474	25.2467	89.5263	62.625	75.4737	75.5333	29.1789	30.1187	29.7842	29.5867	23.6053	24.1375	23.9526	23.8333
1988	8	1	33.0941	22.04	11.0541	26.3053	31.5846	28.8	29.3909	24.4	26.3263	25.1895	25.1875	85.6667	65.6842	76.7368	73.8125	29.2444	30.4368	29.6526	29.3375	23.6222	24.3053	23.8895	23.6937
1988	8	2	33.0941	22.3143	10.7798	26.4095	31.6769	28.56	29.1273	24.5	26.4421	25.25	25.3684	86	65	76.25	75.6667	29.48	30.6444	29.75	29.9778	23.765	24.4222	23.945	24.0278
1988	8	3	33.4125	22.38	11.0325	26.39	32.0308	28.7571	29.2182	24.4632	26.4667	25.2778	25.4938	85.3889	64.5882	76.8333	75.1765	29.3895	30.8706	29.8833	29.9353	23.7211	24.5529	23.9722	24.0235
1988	8	4	33.5125	22.21	11.3025	26.12	32.4308	29.3385	29.6273	24.7222	26.6118	25.0706	25.4857	88.5882	64.1765	76.6471	75.7333	30.1778	30.8882	29.4353	30.1267	24.1722	24.5529	23.7588	24.12
1988	8	5	33.6625	22.33	11.3325	26.37	32.7	28.9	29.5111	24.2526	26.6824	25.2842	25.3647	84.6316	63.3529	78.0526	74.6471	28.8737	30.8647	30.0421	29.7882	23.4263	24.5294	24.0789	23.9471
1988	8	6	33.2375	22.2	11.0375	26.25	32.25	28.8615	29.18	24.3158	26.7294	25.4737	25.5059	85	63.7647	78.7368	75.1765	29.0263	31.0588	30.4737	30.1	23.5316	24.6471	24.3421	24.1235
1988	8	7	33.25	22.3	10.95	26.8	31.7692	29.0571	29.0455	24.7158	26.4111	25.1556	25.3529	84.4737	65.7647	76.1667	75.5	29.6947	30.6941	29.5389	29.775	23.8895	24.4294	23.8056	23.9312
1988	8	8	33.2875	22.37	10.9175	26.75	32.2833	29.4308	29.45	24.6316	26.7375	25.4947	25.5375	84.2632	65.25	75.8421	74.625	29.4947	31.2438	30.1737	30.1062	23.7947	24.7625	24.1737	24.1312
1988	8	9	33.325	22.47	10.855	26.25	31.7231	28.3077	28.8909	24.3684	26.8333	25.4105	25.5333	85	68.9444	81.1579	78.1667	29.1421	31.8722	30.5579	30.4889	23.5632	25.0667	24.3579	24.3111
1988	8	10	33.1125	22.19	10.9225	26.19	32.0167	28.7385	29.2778	24.4632	26.4118	25.2	25.2647	87	65.125	78.7368	76.3125	29.4737	30.8188	29.9684	29.8313	23.7842	24.525	24.0263	23.9938
1988	8	11	33.15	21.91	11.24	26.36	31.8833	28.5167	29.1333	24.2526	26.4875	25.4333	25.2867	84.8421	67	81.2778	77.0714	28.8579	31.3	30.6611	30.0857	23.4263	24.72	24.4333	24.0786
1988	8	12	33.45	22.27	11.18	26.3684	32.0667	29.0333	29.5222	24.6632	26.5647	25.5412	25.5267	87.3158	64.875	77.5294	75.6429	29.8947	30.9437	30.3765	30.2571	23.9789	24.5937	24.2529	24.1929
1988	8	13	33.6706	22.17	11.5006	26.2947	31.8143	29.3	29.3364	24.3579	26.5222	25.0333	25.3375	84.7222	65.8333	76.8333	74.9375	28.9444	30.8944	29.4278	29.7563	23.4611	24.5778	23.7111	23.9062
1988	8	14	33.0353	22.3619	10.6734	26.29	31.8	29.2769	29.2091	24.55	26.7	25.19	25.4	85.3158	69.3889	76.5	76.2222	29.1263	31.6833	29.675	30.0778	23.5737	24.9889	23.895	24.0944
1988	8	15	33.0706	22.1619	10.9087	25.7714	32	28.2364	28.6444	24.25	26.4235	25.0778	25.1312	88.4	67	79.7222	78.5625	29.245	30.8294	29.85	29.7812	23.65	24.5118	23.9667	23.9375
1988	8	16	33.1059	21.9143	11.1916	26.2	32.3455	29.0333	29.3667	24.37	26.5444	25.2	25.3556	85.5789	68	80.55	77.5882	29.0263	31.6647	30.135	30.2294	23.5211	24.9529	24.155	24.1882
1988	8	17	33.3176	22.0476	11.27	26.09	32.2308	29.6769	29.71	24.31	26.8889	25.3474	25.5333	86.55	66.7778	76.5789	76.1111	29.145	31.7722	29.9789	30.2833	23.605	25.0444	24.0789	24.2333
1988	8	18	32.9412	22.3143	10.6269	26.2667	32.2	27.95	28.7556	24.63	26.7333	24.8222	25.3765	87.05	66.5556	79.1667	77.4706	29.77	31.4278	29.2944	30.1294	23.945	24.85	23.6667	24.1294
1988	8	19	32.9529	22.019	10.9339	25.81	32.0154	29	29.1111	24.08	26.9368	25.5158	25.4889	86.9	67.1579	77.3158	76.9444	28.78	31.9053	30.4158	30.3056	23.365	25.0947	24.3053	24.2222
1988	8	20	33.3294	22.1619	11.1675	26.2286	32.1385	28.4923	29.0182	24.37	26.56	25.2316	25.3263	85.3	68.1	80.2632	77.8947	29.14	31.25	30.1842	30.0947	23.585	24.74	24.1579	24.0947
1988	8	21	33.0625	22.1048	10.9577	25.6571	31.7667	28.9857	28.84	24.26	26.5579	25.42	25.4579	88.9	65.8889	78.3684	77	29.32	30.9722	30.3421	30.3176	23.695	24.6	24.2421	24.2235
1988	8	22	33.3059	21.9905	11.3154	25.89	31.6923	28.6667	28.65	24.34	26.6947	25.3789	25.4556	88.15	68.4211	78.4211	78.1667	29.4	31.5526	30.2263	30.3556	23.73	24.9053	24.2	24.2667
1988	8	23	33.6941	22.381	11.3132	26.2667	33.0154	28.9	29.33	24.34	26.9263	25.5368	25.5944	85.7	65.8947	80.1579	77.2778	29.11	31.7053	30.7316	30.5389	23.565	24.9947	24.4632	24.3333
1988	8	24	32.8588	22.0952	10.7636	26.23	31.7385	27.8667	28.725	24.0111	26.7053	24.6824	25.2188	84.7778	68.7895	81.7059	78.0625	28.45	31.6316	29.3059	29.9063	23.1778	24.9474	23.6941	24.0125
1988	8	25	33.1176	22.2571	10.8605	25.95	32.6923	29.4167	29.3778	24.0211	26.68	25.39	25.3632	85.8947	66.1	77.25	76.8421	28.5842	31.235	30.135	30.0368	23.2789	24.755	24.14	24.1053
1988	8	26	33.2118	22.2857	10.9261	26.1143	32.1167	28.5538	28.99	24.29	26.84	25.2632	25.4684	86.1	68.3158	78.4211	77.7778	29.05	31.7684	30	30.2944	23.55	25.0316	24.0789	24.2333
1988	8	27	33.9118	22.2476	11.6641	26.0286	32.3	28.6	29.03	24.3684	26.7368	25.2667	25.4444	87.2105	66.9474	79.8889	78.2222	29.3	31.4211	30.2056	30.3	23.6947	24.8474	24.1833	24.2389
1988	8	28	33.1765	22.0667	11.1098	25.9158	32.3091	27.7714	28.6444	24.0632	26.9222	25.11	25.4278	85.8947	65.8824	78.2	76	28.6947	31.6471	29.69	30.0706	23.3211	24.9706	23.9	24.0941
1988	8	29	33.6125	21.8095	11.803	25.87	31.8462	28.8333	28.6889	23.98	26.74	25.2632	25.3474	85.9	69.1	77.2778	77.6111	28.46	31.675	29.8667	30.0889	23.205	24.97	23.9611	24.0889
1988	8	30	33.275	21.8381	11.4369	26.3524	31.6	28.3333	28.45	24.23	26.76	25.2111	25.3722	84.85	70.25	80.6667	78.7222	28.825	31.9	30.2278	30.2556	23.39	25.1	24.2056	24.1944
1988	8	31	33.1059	22	11.1059	25.65	31.8	28.3846	28.66	24.0421	26.4889	25.1263	25.1647	87.4737	67.5556	80.4211	78.7647	28.7789	31.0222	29.9947	29.8471	23.3632	24.6389	24.0526	23.9588
1988	9	1	32.7875	22.1111	10.6764	25.8889	30.56	28.5	28.2	24.0889	26.6824	25.6778	25.4353	86.1667	71.25	79.6111	79.75	28.7167	31.7125	30.8833	30.45	23.3611	24.9812	24.5556	24.3063
1988	9	2	33.0875	22.2947	10.7928	25.8316	31.6667	28.3	28.3545	24.0947	26.4632	24.8737	25.1421	86.8421	64.9474	77.4211	76.4211	28.7895	30.6368	29.2105	29.5526	23.3895	24.3895	23.6158	23.7895
1988	9	3	33.45	22.1579	11.2921	25.9368	31.15	27.05	27.6455	24.0421	26.8	24.9158	25.2444	85.5789	70.4444	80.6316	78.9444	28.5895	32.0444	29.5947	30.0389	23.2789	25.1667	23.8316	24.0778
1988	9	4	32.825	22.1053	10.7197	25.5684	31.5833	28.3333	28.3727	23.6632	26.1789	25.1474	24.9947	85.6316	64.5263	79.0526	76.2632	27.9421	30.0105	29.8526	29.2789	22.8737	24.0737	23.9684	23.6368
1988	9	5	33.4	22.21	11.19	25.9412	32.3818	28.5167	28.7111	24.2588	26.4333	25.0105	25.2647	87.3529	64.4444	78.1579	76.5882	29.1118	30.5056	29.4947	29.7412	23.5706	24.3389	23.7895	23.9176
1988	9	6	33.6875	22.0778	11.6097	25.4421	32.3333	28.8833	28.8364	23.7579	26.6	25.3684	25.2526	87.1579	64.4211	76.8421	76.0526	28.2474	30.8105	30.0053	29.6947	23.0737	24.5	24.0737	23.8842
1988	9	7	33.4267	22.3053	11.1214	26.3158	32	28.6	28.8222	24.2316	26.6235	24.8222	25.2059	84.4737	67	76.2222	76.1176	28.7895	31.1647	28.9833	29.6412	23.4	24.7294	23.4944	23.8765
1988	9	8	33.025	22.2421	10.7829	25.9789	31.9333	28.5636	28.8	24.2632	26.7158	25.2	25.3947	87.1579	67.7368	77.3889	77.4444	29.1105	31.5526	29.6833	30.1333	23.5632	24.8947	23.8778	24.1222
1988	9	9	33.8625	22.2421	11.6204	26.2889	32.8	28.0545	28.87	24.3667	26.6842	25.3474	25.45	85.5	63.6316	80.8889	76.6471	29.1444	30.9158	30.4056	30.1235	23.5944	24.5737	24.2944	24.1294
1988	9	10	33.275	22.3579	10.9171	26.1222	31.5833	28.0923	28.43	24.1333	26.7789	25.1789	25.3667	85.1111	67.5556	80.5789	78.0588	28.6833	31.5667	30.0947	30.1706	23.3222	24.9389	24.1263	24.1529
1988	9	11	32.9714	22	10.9714	25.7895	32.0833	29.1333	28.9455	24.0158	26.3789	25.1	25.1667	86.4737	66.4211	77.7222	76.8889	28.6158	30.6632	29.6889	29.6833	23.3	24.4421	23.9	23.8833
1988	9	12	33.5467	22.1158	11.4309	25.9158	31.95	28.1273	28.6091	24.0632	26.6421	25.1158	25.2737	86.1053	66.1053	80.8333	77.7778	28.6842	31.0947	29.9833	29.9167	23.3053	24.6579	24.0778	24.0167
1988	9	13	33.1867	22.3053	10.8814	25.9333	32.25	28.5273	28.7455	24.1889	26.7579	25.3263	25.4389	86.8889	66	79	77.2353	28.9389	31.3737	30.1278	30.1	23.4722	24.8263	24.15	24.1235
1988	9	14	33.3467	22.2211	11.1256	25.5579	31.5167	27.4182	27.9455	23.8526	26.3889	25.2947	25.1611	87.1053	65.5	81.5	78	28.3947	30.5167	30.3056	29.7118	23.1474	24.35	24.25	23.8882
1988	9	15	33.15	22.1667	10.9833	26.1778	31.1167	27.8909	28.19	24.0444	26.2842	25.0333	25.0882	84.1667	66.8947	79.8889	76.9412	28.3944	30.5579	29.8167	29.5	23.1667	24.3579	23.9611	23.7824
1988	9	16	32.675	22.0778	10.5972	25.4111	31.4364	28.6545	28.82	23.7333	26.5667	24.6222	24.9722	87.0556	68.3333	77.2222	77.4444	28.1722	31.2944	28.7111	29.4056	23.0167	24.7778	23.3444	23.7278
1988	9	17	33.0875	21.9263	11.1612	25.5778	31.8333	28.5833	28.74	23.8	26.5444	25.0842	25.1706	86.5	65.6667	79.5263	77.5294	28.2278	30.8667	29.8316	29.7471	23.0444	24.5333	23.9737	23.9176
1988	9	18	33.36	22.1158	11.2442	25.5158	31.9333	28.6667	28.7273	23.8632	26.8	25.4947	25.3947	87.1053	66.8421	77.9474	77.3684	28.4211	31.5105	30.3947	30.1105	23.1737	24.8737	24.2842	24.1158
1988	9	19	33.625	22.2211	11.4039	25.7444	32.2167	28.25	28.7818	24.0333	26.8889	24.8632	25.3529	87	65.2222	78.4737	76.7647	28.7222	31.5333	29.3105	30.0176	23.35	24.9056	23.6842	24.0765
1988	9	20	33.0133	21.8316	11.1818	25.4889	30.9667	27.1167	27.98	23.7333	26.3368	24.8842	24.9722	86.9444	69.3684	82.7368	79.4444	28.1667	30.9211	29.8	29.5833	23.0333	24.5684	23.9526	23.8167
1988	9	21	32.625	22.2235	10.4015	25.7	31.0545	28.5091	28.75	23.9375	26.4222	25.1444	25.25	86.6875	67.6111	78.3333	77.1875	28.4875	30.9	29.8333	29.8437	23.2125	24.5722	23.9778	23.9688
1988	9	22	32.8133	22.2526	10.5607	25.6333	31.15	26.8	27.44	24.1444	26.4111	24.9789	25.1529	88.3889	68.9444	83.6316	80.3529	29.0611	31.0444	30.1053	30.0353	23.5333	24.6333	24.0947	24.0765
1988	9	23	32.5875	22.14	10.4475	25.9	31.3833	27.4462	28.07	24.2667	26.3263	24.8211	25.1667	87.4444	66.4444	78.8421	77.5294	29.1556	30.5222	29.2263	29.6118	23.5889	24.3667	23.6421	23.8412
1988	9	24	32.32	22.2	10.12	25.4444	31.1333	27.3091	27.76	24.0222	26.2211	24.5556	24.9389	88.9444	66.7895	80.3889	78.7778	28.9	30.4053	28.9222	29.4222	23.4389	24.3	23.4333	23.7333
1988	9	25	32.7467	21.9889	10.7578	25.6444	30.8333	28.0333	28.49	24.0444	26.3895	24.9333	25.0824	87.6667	69.5789	79.9444	78.9412	28.7944	31.0789	29.6	29.7412	23.3833	24.6474	23.8556	23.9235
1988	9	26	32.725	21.9158	10.8092	25.0444	31.1	27.55	27.79	23.7333	26.3895	25.1684	25.0667	89.8889	69	85.1053	81.4118	28.4611	31.1556	30.5895	30.0412	23.1944	24.7	24.3789	24.0706
1988	9	27	32.8875	21.6842	11.2033	25.0737	31.05	28.1077	28.0818	23.7263	26.5053	25.0737	25.0947	89.5263	68.1111	81.2632	79.3333	28.4526	31.0667	30.0158	29.7111	23.1895	24.6556	24.0842	23.8889
1988	9	28	32.5467	21.8737	10.673	25.3789	31.4	27.5333	28.0455	23.9789	26.5474	24.7579	25.0895	89.1579	69.7368	81.4211	79.9474	28.8263	31.4263	29.4526	29.9	23.4105	24.8211	23.7579	23.9895
1988	9	29	32.6	22.21	10.39	25.6105	30.5833	27.8167	27.9182	24.0211	26.2632	25.1368	25.1474	87.8421	69.8421	81.2632	79.5263	28.7632	30.8579	30.1211	29.9105	23.3632	24.5421	24.1421	24.0211
1988	9	30	33.075	22.06	11.015	25.3333	31.4333	28.4667	28.43	23.7556	26.2	25.1789	25.0944	87.9444	67.4211	79.2105	78.2778	28.2889	30.4421	29.9737	29.6333	23.0833	24.2947	24.0368	23.8611
1988	10	1	33.1714	21.9412	11.2303	25.7125	31.68	27.84	28.5111	23.925	26.7	24.975	25.2063	86.375	67.25	81.625	78.5625	28.5	31.4125	29.85	29.9188	23.2125	24.8437	23.9938	24.0313
1988	10	2	33.0286	21.9529	11.0756	25.1625	31.6	27.3778	27.6	23.6125	26.525	24.8067	25.02	87.9375	65.9375	80.5333	78.4667	28.0563	30.8688	29.3867	29.5	22.9563	24.5625	23.7333	23.8133
1988	10	3	32.6429	21.8353	10.8076	25.7467	30.86	27.44	27.8222	23.9333	26.35	24.775	25.0267	86.3333	67.875	79.3125	77.8	28.4333	30.8187	29.2313	29.5067	23.1933	24.5375	23.65	23.78
1988	10	4	33	21.725	11.275	25.4625	31.66	27.38	28.0111	23.7375	26.575	25.1125	25.1375	86.8125	66.875	81.1875	78.4375	28.1563	31.1562	30.0875	29.8187	23.025	24.6938	24.0938	23.9438
1988	10	5	32.1857	21.9176	10.2681	25.24	31.32	28.32	28.2	23.8133	26.5733	25.35	23.62	88.2143	68.1333	82.25	79.7143	28.5133	31.2733	30.575	30.1071	23.2267	24.7533	24.3688	24.1286
1988	10	6	32.8	21.6353	11.1647	25.3867	30.74	27.62	27.8667	23.88	26.6625	25.0125	25.14	88.4667	70.5625	80.25	80.4	28.6	31.7313	29.7687	30.06	23.28	24.9937	23.9312	24.0733
1988	10	7	32.7	22.0706	10.6294	25.4933	31.68	28.68	28.6778	24	26.2375	25.4125	25.2467	88.4	66.6875	78.8125	77.9333	28.7933	30.4375	30.3875	29.94	23.3933	24.3313	24.2938	24.0267
1988	10	8	32.7571	22.1176	10.6395	25.7867	31.84	28.6889	28.9125	24.0133	26.2375	24.9733	25.0429	86.6667	65.3125	78	76.2857	28.6467	30.2625	29.4467	29.3429	23.32	24.2125	23.7733	23.7071
1988	10	9	32.8571	22.0625	10.7946	25.85	31.12	27	27.9222	23.9125	26.2	24.6375	24.925	85.625	70.4375	84.5625	80.0625	28.3437	30.775	29.4875	29.5312	23.125	24.5	23.7938	23.8062
1988	10	10	32.4462	21.7	10.7462	25.1125	31	27.58	28.1111	23.6125	26.7	25.125	25.1313	88.4375	70.8125	82.9375	80.625	28.1313	31.85	30.2312	30.075	23	25.0812	24.2	24.1
1988	10	11	32.4571	21.7875	10.6696	25.675	31.24	27.52	28.2778	24.0375	26.775	25.05	25.2875	87.4375	69.6875	82.6875	79.875	28.7812	31.8938	30.1375	30.2688	23.375	25.0937	24.1375	24.2
1988	10	12	32.2857	21.7125	10.5732	25.55	31.1111	28	28.325	23.9125	26.64	25.175	25.24	87.5625	72.2	80.25	80.1333	28.5687	31.9067	30.0687	30.2067	23.2625	25.0933	24.1063	24.1533
1988	10	13	32.6143	21.7125	10.9018	25.4875	31.28	27.66	28.1111	23.85	26.4125	25.275	25.1687	87.4375	68.625	83.0625	79.6875	28.4437	31.0375	30.5438	29.9938	23.2	24.6375	24.3812	24.0875
1988	10	14	32.7692	22.1067	10.6626	25.68	30.54	27.44	28.2111	24.0933	26.3625	24.5875	25.0333	87.9333	69.625	79.5625	79.2667	28.92	31.0188	28.9	29.6267	23.48	24.625	23.4312	23.8533
1988	10	15	33.3286	21.4875	11.8411	25.56	31.32	27.78	28.075	23.68	26.5625	25.025	25.0867	85.5333	67.6875	81.4375	78.2	27.9067	31.2125	29.9125	29.6267	22.8867	24.7125	24.025	23.8467
1988	10	16	31.8714	21.9059	9.96555	25.6	30.92	28.04	28.3111	23.9067	26.225	25.2125	25.0867	87.2667	69.5	80.5	78.6667	28.52	30.7375	30.1187	29.6933	23.24	24.4875	24.1312	23.8933
1988	10	17	32.4133	21.4875	10.9258	25.4375	31.4909	28.3273	28.47	23.9875	26.6118	25.0588	25.225	88.875	68.0588	79.0588	78.625	28.8188	31.3471	29.7118	29.9688	23.4063	24.8118	23.9059	24.0437
1988	10	18	32.2267	21.6824	10.5443	25.3067	31.2909	28.1818	28.5778	23.68	26.1	24.8	24.9	87.6667	68.9375	79	78.0714	28.14	30.4812	29.2176	29.3071	23.0133	24.3375	23.6176	23.6714
1988	10	19	32.4467	21.5889	10.8578	25.4375	31.3818	28.5091	28.49	23.8625	26.2	24.9176	24.9875	87.875	66.2353	79.0588	77.9375	28.525	30.3118	29.4706	29.4625	23.2375	24.2529	23.7765	23.7625
1988	10	20	32.5467	21.6667	10.88	25.3176	31.4909	28.32	28.4222	23.6471	26.3059	24.775	24.8813	87.1765	69.8235	79.6875	78.9375	28.0529	30.9706	29.2375	29.375	22.9647	24.6	23.625	23.7063
1988	10	21	32.44	21.6	10.84	24.7882	30.6909	28.1091	27.95	23.5647	26.4588	25.1765	25.0824	90.5882	70.6471	81.5294	80.9412	28.2353	31.3588	30.2176	29.9353	23.0647	24.8059	24.2118	24.0176
1988	10	22	32.6571	21.7222	10.9349	25.3294	31.1455	28.1818	28.13	23.9529	26.3176	24.8941	25.0412	89.3529	68.1176	78.9412	78.8235	28.7882	30.7941	29.3882	29.6647	23.3824	24.5176	23.7353	23.8941
1988	10	23	32.4	21.6111	10.7889	25.15	31.6909	28.4	28.38	23.7	26.5059	25.2824	25.1562	88.6875	67	81.0588	78.9375	28.2875	31.0059	30.3706	29.8688	23.0938	24.6412	24.2941	24
1988	10	24	32.7867	21.8111	10.9756	25.5059	31.4909	28.4	28.3	23.8706	26.2	25.05	25.04	87.3529	66.1875	79.875	77.8	28.4588	30.3125	29.8	29.5133	23.2	24.25	23.9625	23.82
1988	10	25	32.4	22.0222	10.3778	25.6625	30.6364	27.3273	27.68	24.0375	26.3882	24.8235	25.075	87.5	72.1176	83.4706	81.125	28.7687	31.4118	29.7471	29.9562	23.3813	24.8412	23.9353	24.0375
1988	10	26	32.4267	21.9222	10.5044	25.0824	31.5455	28.34	28.4333	23.7375	26.6118	25.1875	25.1267	90.1875	69.1176	79.875	79.2	28.5187	31.4941	30.025	29.8867	23.2188	24.8941	24.1	23.98
1988	10	27	32.6933	22.0588	10.6345	25.5529	31.0364	27.6182	28.36	23.9882	26.4941	24.9294	25.1294	88	68.4706	81	79.1765	28.7412	31.2353	29.7	29.8765	23.3647	24.7294	23.8824	24
1988	10	28	32.5067	21.8353	10.6714	25.6125	30.7273	27.9273	28.22	24.24	26.6235	25.2235	25.3733	88.2	70.5882	80.1765	80.0667	29.2667	31.6118	30.1353	30.4133	23.6533	24.9588	24.1471	24.3
1988	10	29	32.6533	22.0778	10.5756	25.3375	30.9818	28.2182	28.2	23.8625	26.6941	25.0353	25.1813	88.625	68.8235	78.3529	78.5625	28.5812	31.5706	29.6235	29.9	23.2687	24.9412	23.8588	24
1988	10	30	32.56	21.5294	11.0306	25.6933	30.44	27.58	27.9889	24.08	26.1875	24.975	25.0933	87.6667	67	78.8125	78	28.86	30.3375	29.5125	29.6267	23.4333	24.2563	23.7938	23.8733
1988	10	31	32.5333	21.9765	10.5569	25.85	31.42	28.36	28.5889	24.0125	26.175	24.975	25.0563	86.25	64.9375	77.3125	76	28.6	30.125	29.3875	29.375	23.275	24.1125	23.7188	23.7062
1988	11	1	32.6933	22.0353	10.658	25.7059	31.6909	27.3583	28.15	24.0533	26.3	24.8562	25.0467	87.5333	66.4667	80.875	78.2857	28.8467	30.9733	29.5312	29.8929	23.4	24.62	23.8125	24.0214
1988	11	2	32.7067	21.5059	11.2008	25.6471	31.1333	27.8167	28.3182	23.8625	26.2412	24.45	24.8625	86.4375	66.5625	77.3125	76.0667	28.3625	30.7438	28.4562	29.1133	23.1188	24.475	23.1437	23.5333
1988	11	3	32.72	21.6125	11.1075	25.6222	31.2833	27.8833	28.1818	23.6118	26.3765	25.1867	25.0533	85.1176	67.7647	80.3333	77.4667	27.8353	30.8529	30.0867	29.5733	22.7706	24.5471	24.1333	23.8133
1988	11	4	32.76	22.1111	10.6489	25.8353	31.35	28.6333	28.5909	24.2	26.2824	25.2118	25.2563	87.5625	67	78.3529	77.4375	29.0438	30.6	29.9588	29.8937	23.55	24.3706	24.0294	23.9875
1988	11	5	32.5067	22.0222	10.4844	25.4222	31.3167	28.5	28.5364	24.0625	26.5529	25.4235	25.3938	89.6875	68.9412	79.7647	79.25	29.0375	31.3294	30.4882	30.3688	23.5375	24.7824	24.3353	24.2563
1988	11	6	32.9375	21.4833	11.4542	25.45	32.15	28.7333	28.8	23.85	26.4824	25.45	25.24	88.0625	66.8824	79.4	77.2143	28.5125	30.9647	30.9267	30.1214	23.2125	24.5941	24.5867	24.1143
1988	11	7	32.3429	22.0333	10.3095	25.7111	31.0333	27.0833	27.7	24.1059	26.0938	24.9187	25.125	88.4706	66.0625	83.5625	79	29.0176	30.0625	29.9188	29.7938	23.5	24.0187	24.0125	23.925
1988	11	8	32.56	21.9375	10.6225	25.5667	31.2167	27.5833	28.0727	24.0235	26.5875	24.925	25.2563	88.2941	70.8125	82.5	80.5625	28.8647	31.625	29.8312	30.2438	23.4176	24.9375	23.9875	24.1813
1988	11	9	32.9467	21.2941	11.6525	25.0625	30.95	28.4364	28.3111	23.6375	26.0235	25.0125	24.8933	89.1875	68.3529	78.8125	79.6	28.2563	30.2059	29.6125	29.4667	23.0687	24.1353	23.85	23.7467
1988	11	10	32.925	21.6889	11.2361	26.2118	31.36	28.4833	29.0111	24.1875	26.25	25.2235	25.2333	85.125	68.1333	79.7647	77.5714	28.8312	30.6333	30.1529	29.9071	23.4	24.3933	24.1353	24
1988	11	11	32.975	21.4444	11.5306	25.4111	31.9455	28.3077	28.51	23.7	26.4	25.4	25.1375	87.4706	66.5	78.8824	77.5	28.1941	30.7938	30.3294	29.725	23.0176	24.4688	24.2706	23.9
1988	11	12	32.8813	21.5	11.3813	25.1647	31.25	27.6333	27.98	23.3059	26.3294	24.4588	24.6882	85.8824	66.8824	79.5294	77.4706	27.4	30.6471	28.7176	28.9294	22.5412	24.4294	23.3235	23.4294
1988	11	13	32.7429	21.3059	11.437	25.3176	31.1833	28.4833	28.4	23.3882	25.8	24.92	24.92	85.5294	65.4706	73.0667	75.9333	27.4765	29.5588	28.8133	29.0933	22.5882	23.7412	23.3267	23.5267
1988	11	14	32.4	21.3294	11.0706	25.3647	30.7667	28.1667	28.43	23.425	26.1529	24.8706	24.925	86	70.4706	77.125	77.8	27.55	30.7176	29.1625	29.4333	22.6687	24.4529	23.5187	23.74
1988	11	15	32.4625	21.2556	11.2069	25.2118	30.7167	27.5167	27.7	23.3882	25.6588	24.7529	24.5941	86	66.9412	81.2353	78.0588	27.4706	29.4235	29.3941	28.7588	22.6176	23.6118	23.7059	23.3176
1988	11	16	32.4625	21.4667	10.9958	25.1294	31.6	28.4308	28.3727	23.2941	26.3647	24.7294	24.8	86.1176	68.2353	77.8125	77.1875	27.3294	30.9294	29.1187	29.1562	22.5235	24.5824	23.5187	23.5625
1988	11	17	32.8714	21.4353	11.4361	25.6	31.8333	28.2333	28.6818	23.975	25.85	24.6125	24.8125	88	63.25	77.5625	76.4375	28.7125	29.35	28.8187	28.9562	23.35	23.5625	23.3438	23.4188
1988	11	18	32.5143	21.8824	10.6319	25.825	31.5917	28.74	28.8111	23.6125	26.05	25.2	25.06	83.75	67.6875	80.7333	78.2	27.6938	30.3062	30.2733	29.7	22.7	24.1938	24.1733	23.8667
1988	11	19	33.1857	21.8941	11.2916	25.35	31.9167	28.3	28.41	23.72	26.3875	25.0533	25.2214	84.9333	65.875	78.3333	76.5	27.9733	30.6813	29.78	29.7643	22.9067	24.45	23.8467	23.9214
1988	11	20	32.7286	21.4875	11.2411	25.1	31.5167	28.8	28.6	23.3	26.4125	25.0933	25.06	86.3125	67.0625	78.6667	77.3333	27.4187	30.875	29.7733	29.56	22.575	24.5625	23.9533	23.8133
1988	11	21	32.84	21.4125	11.4275	24.75	31.6462	28.2308	28.0273	23.2875	26.2667	24.5875	24.88	88.875	66.7333	76.1875	77.4	27.6438	30.5867	28.65	29.22	22.6938	24.3867	23.2563	23.6267
1988	11	22	32.6462	21.3765	11.2697	25.0706	30.8769	28.2167	28.4273	23.475	26.2	25.0533	24.98	88.375	68.0667	78.2667	78	27.925	30.66	29.6467	29.4933	22.875	24.4133	23.9133	23.7867
1988	11	23	32.8571	21.1412	11.716	25.375	31.05	27.7692	28.1	23.3625	25.825	24.6667	24.72	84.9375	67.3125	78.5333	77.2	27.4062	29.8688	28.9533	28.9267	22.5438	23.9563	23.5067	23.4533
1988	11	24	32.7733	21.3294	11.4439	24.9882	31.6	28.4923	28.3583	23.1467	26.2667	25.025	24.7933	86.0667	67.1333	77	76.8	27.0933	30.6733	29.5062	29.0733	22.3733	24.4067	23.7625	23.5133
1988	11	25	32.08	21.3	10.78	25.4333	31.3692	28.3091	28.24	23.6471	26.0824	24.9125	24.8312	87.2353	68.5294	78.5625	78.0625	28.1118	30.5	29.4188	29.25	22.9647	24.3	23.7375	23.625
1988	11	26	32.425	21.1778	11.2472	25.3222	31.4308	28.3286	28.5091	23.7529	26.2333	25.1222	24.9941	87.5882	67	78.8235	76.8667	28.3	30.3941	29.7824	29.2533	23.1059	24.2765	23.9235	23.66
1988	11	27	32.7	21.3684	11.3316	24.7789	31.6143	27.8	28.0692	23.2	26.3412	24.9111	24.7882	88.5	66.7059	79.0556	78.1765	27.4389	30.7294	29.4556	29.1412	22.5944	24.4529	23.7833	23.5706
1988	11	28	32.25	21.1667	11.0833	24.8222	31.7571	28.1429	28.0833	23.2111	26.1647	25.1529	24.8188	87.5	65.1176	77.4706	76.6875	27.3889	30.2	29.7529	29.05	22.5444	24.1353	23.9412	23.4937
1988	11	29	32.1125	21.4778	10.6347	24.4889	31.2	28.1231	28.075	23.0706	26.3176	24.6824	24.6687	90	68.8235	77.2941	78.3125	27.4059	30.9059	28.9235	29.0375	22.5529	24.5353	23.4059	23.4625
1988	11	30	32.3571	21.2235	11.1336	24.9222	31.8308	28.2923	28.3083	23.1059	26.7882	25.2824	25.0647	87.2353	70	81.0588	79.4118	27.1765	32.0412	30.3706	29.8647	22.4235	25.1294	24.2529	23.9471
1988	12	1	32.5067	21.41	11.0967	25.1444	31.35	27.8333	27.8636	23.5111	26.2222	24.9579	24.8118	87.3333	67	79.6316	77.7059	27.8278	30.4222	29.6842	29.1235	22.8333	24.2944	23.8632	23.5412
1988	12	2	32.6353	21.475	11.1603	24.4111	31.4667	27.8	27.87	23.2	26.3647	24.9625	24.78	88.6471	67.8235	79.3125	78.0667	27.3941	30.8471	29.525	29.0867	22.5706	24.5235	23.825	23.54
1988	12	3	32.2471	21.0421	11.205	24.6111	31.1	27.4	27.6273	22.9444	25.9765	24.6667	23.1059	86.3529	67.7647	80.8333	78.5	26.8722	30.0706	29.1667	28.6125	22.2222	24.0941	23.6222	23.2563
1988	12	4	32.5875	21.0105	11.577	24.6368	31.1667	28.22	28.1111	23.1778	26.3222	24.975	24.875	87.3333	68.2778	78.9375	78	27.2556	30.8056	29.5188	29.2375	22.4833	24.5111	23.8063	23.6188
1988	12	5	32.05	21.3263	10.7237	24.9333	30.9333	28	27.9	23.5	26.1294	24.6333	24.8875	89.0556	69.2941	79.5556	79.8125	27.95	30.5	28.9889	29.4313	22.9056	24.3353	23.4111	23.7563
1988	12	6	32.2235	21.4842	10.7393	24.8556	30.65	27.8167	27.6909	23.6222	26.0471	25.0667	24.8812	90.2222	69.5294	81.5556	80.125	28.2778	30.3706	30.0056	29.5062	23.1	24.2941	24.0722	23.7938
1988	12	7	32.2941	21.3579	10.9362	24.5684	30.7833	27.7333	27.6727	23.2632	25.9889	25.1529	24.7706	89.7895	69.1667	80.7059	79.5882	27.6684	30.2556	29.9765	29.2471	22.7105	24.2167	24.0706	23.6235
1988	12	8	32.8	21.1579	11.6421	24.9263	31.7	28.2	28.1636	23.2211	26.2889	25.0778	24.8611	86.9474	64.6667	80.1667	77.1667	27.2947	30.3056	29.8944	29.1611	22.4474	24.1889	24.0111	23.55
1988	12	9	32.8	20.9556	11.8444	25.3529	31.5455	28.0364	28.11	23.5625	26.1412	24.9059	24.8667	85.8125	64.4118	79.4706	75.9333	27.6812	29.8824	29.5	28.96	22.7125	23.9647	23.7941	23.44
1988	12	10	32.88	21.1778	11.7022	24.6875	31.7818	28.8364	28.53	23.32	26.6824	25.2235	25.04	88.1333	67.6471	78.7059	78.4667	27.5867	31.3824	29.9882	29.6333	22.6733	24.8353	24.0588	23.8467
1988	12	11	32.5875	20.9111	11.6764	25.1333	32.0182	28.4	28.54	23.6353	26.3	25.475	25.1733	87.5294	67.1875	80.5625	78.7333	28.1294	30.6188	30.6125	29.8867	22.9588	24.4	24.425	23.9867
1988	12	12	32.4	21.1667	11.2333	24.6824	30.9818	29	28.4444	23.325	26.2	25.0125	24.8333	88.4375	70.2353	78.75	79	27.6125	30.7824	29.525	29.2867	22.7	24.5	23.8	23.6333
1988	12	13	32.7733	21.2	11.5733	25.3667	32	28.9455	28.82	23.6353	25.9125	24.9529	24.8313	86.9412	63.8125	75.8824	75.25	27.9882	29.4063	29.1412	28.8187	22.9235	23.7312	23.5647	23.4062
1988	12	14	32.75	20.8947	11.8553	24.5412	31.7273	28.7455	28.61	23.1647	26.0235	24.6	24.6688	89.1765	65.2353	75.5294	76.5	27.4588	29.8529	28.5235	28.7062	22.5882	23.9765	23.2118	23.3437
1988	12	15	32.6667	20.7882	11.8784	24.4118	31.5273	28.5455	28.28	23	26.0125	24.6824	24.6933	89	66.125	75.2353	76.4	27.1	29.9062	28.5941	28.6867	22.3706	24.0062	23.2353	23.3
1988	12	16	32.675	20.4842	12.1908	24.3412	31.4909	28.2364	28.2111	22.7294	26.0471	24.5765	24.4471	87.2353	65.7647	76.3529	76.4706	26.5529	29.9176	28.5412	28.3294	22	23.9882	23.2471	23.0882
1988	12	17	32.6118	20.3778	12.234	24.5222	31.5833	28.0833	28.0818	22.7556	25.6333	24.5667	24.3765	86.3889	62.9444	75.8889	74.8824	26.4778	28.7556	28.4722	28.0118	22	23.35	23.2	22.9118
1988	12	18	32.675	20.2737	12.4013	24.1222	31.85	28.3	28.1364	22.5765	25.8556	24.7667	24.4294	86.5294	63.7778	77.1667	76.0588	26.2176	29.35	28.9722	28.2765	21.8118	23.6833	23.4889	23.0529
1988	12	19	32.9125	20.5158	12.3967	24.3176	31.6923	28.2667	28.1364	22.8125	25.7889	24.6667	24.4	87.3333	64.0556	77.6667	76.2	26.8267	29.2278	28.9	28.2867	22.2	23.6444	23.3944	23.0467
1988	12	20	32.875	20.4421	12.4329	23.9556	31.5667	28.4	27.9455	22.6706	26	24.8	24.525	89.2941	64	76.8889	77.0625	26.6588	29.6167	28.95	28.5062	22.0941	23.8722	23.4722	23.1937
1988	12	21	33.325	20.5579	12.7671	24.1474	31.9667	28.3167	28.0727	22.8316	25.9889	24.6667	24.5111	89.6316	63.6667	77.4118	76.2353	26.9211	29.5611	29.2	28.6176	22.2526	23.7889	23.6	23.2706
1988	12	22	33.05	20.9579	12.0921	24.2	31.7333	28.65	28.4818	22.8444	25.6333	24.7176	24.3765	88.2778	61.1111	76	75.0588	26.8389	28.6278	28.7118	28.0118	22.2167	23.1278	23.3529	22.8647
1988	12	23	32.775	20.6889	12.0861	24.1684	31.5167	28.7818	28.42	22.6421	25.9412	24.8941	24.6312	88	63.6471	75.7059	76.0625	26.4947	29.4647	28.9882	28.5625	21.9789	23.7529	23.5235	23.2375
1988	12	24	32.6941	20.36	12.3341	24.0947	31.6167	28.4333	28.1	22.5778	26	24.4222	24.3278	87.2222	64	74.8333	75.3333	26.2667	29.6167	28.05	27.9722	21.85	23.8444	22.9167	22.8611
1988	12	25	32.7176	20.34	12.3776	24.6333	31.4167	28.8167	28.3727	22.9412	25.6889	24.5333	24.3938	86.1176	64.0556	74.1667	75.3125	26.7647	28.9944	28.1778	28.0437	22.1647	23.4833	22.9722	22.9125
1988	12	26	32.975	20.1667	12.8083	23.8444	32.1455	28.28	28.1667	22.5222	25.9125	24.6111	24.4125	89.5	62.625	76.0588	76.1333	26.3611	29.2312	28.5118	28.1333	21.9333	23.6313	23.2294	23
1988	12	27	33.1125	20.3474	12.7651	24.0556	31.9455	28.7636	28.37	22.5333	25.5111	24.2471	24.1294	87.7222	60.6667	72.7059	73.8235	26.2833	28.2389	27.4824	27.4176	21.8667	23.0167	22.5824	22.5412
1988	12	28	32.5067	20.3059	12.2008	24.0222	31.7455	28.4	28.04	22.5412	25.7529	24.1556	24.2125	87.1176	63.1765	72.4444	74.5	26.1941	28.9882	27.3333	27.5938	21.8118	23.5176	22.4111	22.6188
1988	12	29	32.5176	20.4111	12.1065	24.3625	30.8727	28.9091	28.1667	22.7125	25.6444	24.7765	24.4933	87.0625	65.3889	72.8235	76.2	26.4812	29.1333	28.4824	28.4067	21.9937	23.5056	23.2059	23.14
1988	12	30	32.825	20.5889	12.2361	23.9556	31.0545	28.7091	28.14	22.5222	25.5889	24.6556	24.2444	88.2778	64.5556	74.6667	75.8333	26.3778	28.9444	28.5167	27.9333	21.8778	23.45	23.2056	22.8333
1988	12	31	32.7765	20.1263	12.6502	23.9889	31.9091	28.9091	28.59	22.0706	25.7778	24.7111	24.1647	84.6471	62.6667	72.8889	73.7059	25.2471	29.0722	28.3889	27.5235	21.1882	23.4833	23.0833	22.5647

## Sheet: 1989
			Temperature			Temperature				Temperature				Relative Humidity				Pressure				Dew temperature
Year	Month	Day	Maximum	Minimum	Max-Min	1899-12-31 07:00:00	1899-12-31 13:00:00	1899-12-31 19:00:00	Average	1899-12-31 01:00:00	1899-12-31 13:00:00	1899-12-31 19:00:00	Average	1899-12-31 01:00:00	1899-12-31 13:00:00	1899-12-31 19:00:00	Average	1899-12-31 07:00:00	1899-12-31 13:00:00	1899-12-31 19:00:00	Average	1899-12-31 07:00:00	1899-12-31 13:00:00	1899-12-31 19:00:00	Average		Month	Taverage	Hraverage
1989	1	1	32.7765	20.5789	12.1975	24.8737	31.7273	28.8727	28.8222	23.1895	25.6211	24.6947	24.4389	86.2222	61.8947	73	73.9474	27.2316	28.5947	28.3579	28.0632	22.4737	23.2526	23.1	22.9421		January	28.6628	74.2683
1989	1	2	32.7294	20.7526	11.9768	23.9647	31.5636	28.3455	28.15	22.5625	25.8474	24.4737	24.325	88.5625	62.8947	73.1579	75.3125	26.3562	29.1526	27.9789	27.95	21.9312	23.5789	22.8789	22.875		February	28.9885	71.37
1989	1	3	32.9647	21.0421	11.9226	24.5889	31.8	28.4909	28.8625	23.1222	25.7667	24.4947	24.4941	88.3889	61.2222	73.3684	74.8235	27.2889	28.7444	28.0211	28.1235	22.5111	23.3333	22.8737	22.9529		March	29.2519	71.3887
1989	1	4	32.9412	21.1579	11.7833	24.7222	31.7778	28.6	28.6286	23.0333	25.9059	24.7222	24.5353	86.7222	63.1176	73.2222	74.8235	27.0167	29.2412	28.3833	28.2176	22.3111	23.6176	23.1389	23.0294		April	29.7471	73.4209
1989	1	5	32.7529	20.7667	11.9863	24.6737	31.4909	28.2	28.3333	23.0737	25.9368	24.7895	24.6053	87.5263	62.7368	76.0526	75.3684	27.1053	29.3105	28.8684	28.4263	22.4	23.6632	23.4316	23.1579		May	29.3659	75.3148
1989	1	6	32.8625	20.8889	11.9736	24.3684	31.7273	28.56	28.3375	22.7684	25.9053	24.5667	24.4222	87.5789	63.0526	72.8889	74.7222	26.6	29.3158	28.0778	28.0556	22.0947	23.6684	22.9222	22.9111		June	29.4056	75.6257
1989	1	7	32.85	20.7368	12.1132	24.6105	31.2	28.0545	28.1222	23	25.6105	24.7158	24.5333	88	62.3684	77.0526	75.7222	27.0556	28.6632	28.8684	28.35	22.3389	23.2579	23.4158	23.1056		July	29.2842	75.2709
1989	1	8	32.8118	20.5765	12.2353	24.2111	31.8	28.74	28.3375	22.7882	25.6	24.8667	24.36	88.125	61.6316	76.2222	76.375	26.7824	28.5263	29.0056	28.2125	22.1706	23.2105	23.5056	23.0188		August	29.0939	76.7003
1989	1	9	33.2588	20.7579	12.5009	24.1895	31.7545	28.6	28.2556	22.7389	25.9368	24.5895	24.4111	89.1667	62.5789	73.2632	75.0556	26.7333	29.3158	28.1684	28.0889	22.1778	23.6737	22.9895	22.9444		September	28.3767	77.9656
1989	1	10	33.2353	20.6941	12.5412	24.4667	32.2364	29.0182	28.7	22.8941	25.7158	24.5895	24.4059	87.0588	60.0526	71.7368	73.2353	26.7471	28.5316	27.9737	27.7824	22.1765	23.2368	22.8632	22.7588		October	28.2302	78.9136
1989	1	11	33.2	21.1222	12.0778	24.5895	32.4545	29.54	29.0875	22.9579	25.8526	24.6222	24.4722	87.0526	60.2632	69.2778	72.4444	26.9421	28.8211	27.7389	27.8167	22.2632	23.3526	22.7111	22.7611		November	28.3255	77.7264
1989	1	12	33.3294	21	12.3294	24.3684	32.1091	29.2	28.8889	22.8947	26.1684	24.8316	24.6263	88.3158	62.2105	72.3684	74.3158	26.9316	29.7	28.4947	28.3737	22.2526	23.8789	23.1737	23.1		December	28.1828	76.7136
1989	1	13	33.1294	21.3368	11.7926	24.7368	31.8909	28.6364	28.7667	23.1368	26.1158	25.0632	24.7789	87.4211	62.5789	77.1579	75.7368	27.2421	29.6632	29.5263	28.7947	22.4579	23.8737	23.8	23.3789
1989	1	14	33.45	21.1	12.35	24.1368	32.1273	28.7091	28.5556	22.8667	26.0211	24.8632	24.5667	89.0556	61.0526	74.6842	75.1667	26.9444	29.2789	28.8526	28.3667	22.2778	23.6474	23.3737	23.1167
1989	1	15	33.125	20.8444	12.2806	24.1778	32.06	28.96	28.8	22.8111	25.5556	24.4556	24.2722	89.2222	61.3889	71.5556	74	26.8222	28.4333	27.8222	27.6833	22.2333	23.1444	22.7389	22.7111
1989	1	16	32.775	20.8333	11.9417	23.7556	32.02	29.2	28.6375	22.6941	25.7889	24.7444	24.4529	90.4118	62.7778	72.6111	75.5294	26.7765	29.0333	28.4222	28.1941	22.1824	23.5111	23.1111	23.0059
1989	1	17	32.9867	21.1765	11.8102	24.6333	31.8889	28.8889	28.7571	22.9222	26	24.6118	24.5471	86.5556	62.3529	73.7647	74.4375	26.7611	29.4235	28.2765	28.2312	22.1833	23.7412	23.0765	23.05
1989	1	18	33.2875	21.0889	12.1986	24.5176	32.1	29.6	28.9857	23	25.8588	24.7765	24.625	88.1176	61.4118	72.2353	74.4375	27.0412	28.9824	28.3824	28.3312	22.3412	23.4706	23.1235	23.1
1989	1	19	33.1733	20.6333	12.54	24.4444	31.98	29.5778	28.8286	22.6471	25.6706	24.925	24.38	84.6471	62.0588	72.25	73.3333	26.1706	28.6882	28.6437	27.8333	21.7824	23.3176	23.2688	22.7733
1989	1	20	33.2375	20.9667	12.2708	24.1778	31.32	29.42	28.75	22.6	25.8824	24.9412	24.4235	87.3889	64.1765	73.8235	75	26.3556	29.4176	28.8824	28.1294	21.9	23.7235	23.4059	22.9588
1989	1	21	32.7875	21.0889	11.6986	24.3556	31.2	28.6	28.475	22.8667	25.9625	24.8824	24.5312	88.1667	64.5	75.3529	76.0625	26.8667	29.6313	28.9176	28.4438	22.2278	23.825	23.4588	23.1438
1989	1	22	33.025	21.3222	11.7028	24.5059	31.76	29.5778	28.7714	23.1647	26	24.9176	24.6941	89.5294	63.7778	72	75.0588	27.4471	29.55	28.6118	28.5412	22.5941	23.8	23.1882	23.1941
1989	1	23	33.3	21.4778	11.8222	24.7444	32.0889	28.775	28.5333	23.0667	25.8	24.45	24.46	86.7778	61.7059	71.2	72.5	27.0667	28.8176	27.9267	27.8643	22.3333	23.3824	22.8267	22.8
1989	1	24	33.225	20.95	12.275	24.4889	31.9	29.26	28.775	23	25.5059	24.7765	24.3813	87.2941	61.7059	73	73.9375	27.0176	28.3588	28.4588	27.85	22.3	23.0353	23.1824	22.775
1989	1	25	33.4375	21.1412	12.2963	24.8444	31.9	28.96	28.7375	23.0333	25.9222	24.7111	24.5667	85.8333	61.6667	70.5	72.6111	26.9278	29.0667	27.9944	28	22.2556	23.5167	22.8667	22.8944
1989	1	26	32.875	21.0667	11.8083	24.5	31.6	29.12	28.625	22.9	25.7333	24.7778	24.4667	87.2222	61.5556	70.2222	73	26.8556	28.7333	28.0944	27.8944	22.2111	23.3167	22.9278	22.8222
1989	1	27	33.2375	20.9765	12.261	24.3111	31.96	29.16	28.7125	22.7444	25.7611	24.6333	24.3722	87.5556	61.4444	70.1667	72.8889	26.6	28.8056	27.8333	27.7556	22.0444	23.3389	22.7444	22.7167
1989	1	28	33.0933	21.2	11.8933	24.5667	31.36	29.4222	28.6857	22.9556	25.8778	24.9	24.5294	87.3889	63.1667	72.3529	73.9412	26.9222	29.1889	28.5765	28.0941	22.2444	23.6	23.2412	22.9647
1989	1	29	32.9	21.1778	11.7222	24.7556	31.9	29.36	28.875	23.1222	25.7176	24.7778	24.5412	87.3333	61.5294	71.1667	73.4118	27.1611	28.7	28.2778	28.0706	22.4	23.2941	23.05	22.9353
1989	1	30	33.4933	21.1889	12.3044	24.8222	32.02	29.34	29.0375	23.3059	25.7	24.6111	24.5176	86.9412	60.3889	69.7222	72.4118	27.4647	28.5	27.7722	27.8941	22.6	23.1944	22.75	22.8294
1989	1	31	33.0375	20.9389	12.0986	24.6333	31.7	28.6	28.7125	22.8588	25.6667	24.6111	24.3588	85.2353	60.7222	72.0556	72.7059	26.5471	28.5222	28.0611	27.6882	22.0412	23.1889	22.9222	22.6941
1989	2	1	33.1111	21.08	12.0311	24.67	32.3273	29.2909	29.1333	22.82	25.64	24.53	24.33	85.35	61	67.75	71.35	26.485	28.55	27.38	27.475	22	23.19	22.51	22.57
1989	2	2	33.2111	21.3222	11.8889	24.3053	32.5636	29.28	29.0857	22.6211	25.63	24.5474	24.3	86.4211	58.4	69.6842	71.7222	26.3263	28.1	27.6474	27.4222	21.8474	22.96	22.6316	22.5056
1989	2	3	33.8588	21.0333	12.8255	24.19	31.9636	29.3455	29.0556	22.63	25.71	24.65	24.32	87.65	60.65	69.45	72.6	26.41	28.57	27.845	27.605	21.95	23.21	22.8	22.65
1989	2	4	33.0471	20.9263	12.1207	23.9889	31.8727	28.86	28.5571	22.3222	25.62	24.5474	24.2056	86.6667	61.45	69.3158	73	25.8111	28.535	27.6158	27.4556	21.5556	23.155	22.6474	22.5389
1989	2	5	33.1176	21.4444	11.6732	24.3	32.1091	29.0727	28.9889	22.7	25.64	24.45	24.27	87.2	61.2	70.2	72.9	26.505	28.545	27.545	27.525	22.005	23.19	22.635	22.61
1989	2	6	33.1222	20.8778	12.2444	23.95	32.2182	29	28.9375	22.49	25.6	24.6895	24.2316	88.4	59	71.2105	73.0526	26.265	28.105	28.0474	27.4263	21.85	22.93	22.9368	22.5526
1989	2	7	32.9412	20.87	12.0712	24.32	31.3818	28.6182	28.5875	22.68	25.5	24.6421	24.3353	87.1	61.8889	72.1053	73.6471	26.4	28.4	28.0684	27.7529	21.955	23.1056	22.9684	22.7471
1989	2	8	33.0333	21.2316	11.8018	24.63	31.2182	28.8	28.5333	22.9158	25.5263	24.66	24.3889	87.2105	60.2105	69.75	72.2222	26.8263	28.1105	27.845	27.5833	22.2158	22.9474	22.795	22.6611
1989	2	9	32.6444	21.66	10.9844	24.72	30.7273	28.3091	28.2556	23.1684	25.51	24.72	24.4368	87.1579	62.85	72.15	73.8947	27.2421	28.52	28.26	27.9842	22.4737	23.205	23.07	22.8947
1989	2	10	33.3375	21.4	11.9375	24.6	32.12	28.9273	28.6625	23.07	25.6	24.67	24.45	87.85	59.9474	68.3	72.3684	27.135	28.3105	27.68	27.8053	22.415	23.1	22.72	22.8
1989	2	11	33.0889	21.53	11.5589	24.43	31.4727	28.9455	28.7889	22.85	25.72	24.7158	24.4	87.4	60.45	69.1579	72.2632	26.735	28.48	27.8895	27.6526	22.155	23.17	22.8158	22.6842
1989	2	12	33.3176	21.78	11.5376	24.9	31.9636	29.1455	29.0444	23.45	25.78	24.61	24.61	88.6	60.65	67.65	72.3	27.86	28.66	27.445	27.995	22.85	23.28	22.555	22.885
1989	2	13	33.5765	21.69	11.8865	25.01	32.2364	29.18	29.2875	23.19	25.87	24.5579	24.5053	85.75	58.95	67.7368	70.8421	27.155	28.6	27.4158	27.6368	22.405	23.255	22.5316	22.6947
1989	2	14	33.6444	21.55	12.0944	24.67	32.2364	29.4	29.0778	23.15	25.69	24.555	24.48	88.05	59.65	66.25	71.35	27.27	28.34	27.195	27.6	22.505	23.09	22.37	22.655
1989	2	15	33.5647	21.3053	12.2594	24.46	31.6182	29.2364	28.9875	22.8	25.3368	24.6316	24.2167	87	57.5263	65.5263	69.2222	26.595	27.3737	27.1842	26.8833	22.08	22.5	22.3579	22.2278
1989	2	16	33.5647	21.5053	12.0594	24.9263	32.4545	29.2545	29.1889	23.1368	25.8947	24.7474	24.5947	85.9474	60.0526	69.1053	71.6842	27.0895	28.8316	27.9105	27.9368	22.3789	23.3474	22.7684	22.8368
1989	2	17	33.4471	21.4211	12.026	24.7368	32.4545	29.0182	28.7889	23.1684	25.6941	24.7556	24.475	87.6316	58.4118	69.1667	71.9375	27.3158	28.1706	27.9444	27.7188	22.4895	22.9941	22.8444	22.725
1989	2	18	33.3889	21.65	11.7389	24.62	32.9455	29.6364	29.2667	23.05	25.82	24.4737	24.4421	87.6	60.6	68.8947	72.0526	27.09	28.775	27.4737	27.7316	22.36	23.325	22.5579	22.7368
1989	2	19	34.1176	21.39	12.7276	24.73	33.0091	29.46	29.0375	22.87	25.6316	24.6353	24.3529	85.4	57.1579	65.7647	69.3529	26.575	27.9	27.3118	27.1941	22.065	22.8158	22.4	22.3824
1989	2	20	33.4333	21.43	12.0033	24.41	32.2364	29.3455	28.925	22.8632	25.4737	24.2588	24.2	86.8421	57.5263	64.7059	69.4706	26.7211	27.6579	26.4706	26.9176	22.1368	22.6895	21.9176	22.2353
1989	2	21	33.6667	21.69	11.9767	24.5	32.8182	29.4333	29.2556	22.93	25.6105	24.58	24.3842	87.35	58	66.85	70.3158	26.88	27.9947	27.32	27.3421	22.24	22.9105	22.465	22.5211
1989	2	22	34.1222	21.15	12.9722	24.77	32.9273	29.42	29.2375	22.81	25.5368	24.2	24.1833	84.65	56.6316	65.2222	68.7778	26.39	27.6421	26.45	26.8278	21.95	22.6789	21.9056	22.1778
1989	2	23	34.2444	21.17	13.0744	24.6	32.8727	30.1273	29.5667	22.61	25.8	24.8111	24.4353	84.4	58.2632	67.3333	70.1765	26.005	28.4421	27.8444	27.4824	21.695	23.1842	22.7111	22.5706
1989	2	24	33.5111	21.9789	11.5322	25.0211	32.2909	29.5455	29.2125	23.1789	25.5684	24.8471	24.5529	85.5263	59.2105	67.4706	71	27.0737	28.0737	27.8882	27.7824	22.3684	22.9368	22.8176	22.7882
1989	2	25	33.6333	21.64	11.9933	24.7789	32.5	29.7273	29.3333	23.0632	25.6111	24.6	24.4533	86.5263	58.5556	64.625	71.0667	27.0053	28.0611	27.0437	27.5733	22.3158	22.9278	22.3	22.6467
1989	2	26	33.9778	21.68	12.2978	25.38	32.6	29.2909	29.2	23.3684	25.4	24.6	24.4588	84	55.5294	66	68.3529	27.2421	27.2353	27.2882	27.2235	22.4474	22.4118	22.4353	22.4176
1989	2	27	33.6556	21.6	12.0556	24.4444	32.4727	29.22	28.6571	22.9889	25.88	24.6706	24.4882	88.3333	59.7	66.4706	71	27.0611	28.775	27.4118	27.6412	22.3333	23.345	22.5471	22.6647
1989	2	28	33.4556	21.58	11.8756	24.9579	32.3091	29.0545	29.025	23.2444	25.6	24.5882	24.45	85.2222	59.6111	67.0588	70.4375	27.1556	28.2556	27.3588	27.5125	22.4222	23.0389	22.5118	22.6187
1989	3	1	33.4222	21.415	12.0072	25.06	32	29.2667	29.25	23.24	25.6316	24.8625	24.5125	85.85	60.5789	67.875	71	27.23	28.4263	27.8875	27.675	22.465	23.1421	22.8438	22.7188
1989	3	2	33.4333	21.97	11.4633	25.3	32.44	29.16	28.8	23.28	25.6632	24.7474	24.5235	83.6842	57.9444	67.4444	69.4118	27.155	28.2	27.7222	27.5294	22.435	23.0278	22.6722	22.6176
1989	3	3	33.4556	21.78	11.6756	25.27	32.8	28.98	29.3125	23.36	25.8	24.7111	24.5647	85.35	57.8421	67.6111	69.4706	27.395	28.3	27.5167	27.5294	22.56	23.0842	22.5722	22.6235
1989	3	4	33.7556	21.9263	11.8292	25.61	32.2182	29.4667	29.4444	23.63	25.8316	25.08	24.8737	84.8	58.2105	68.65	70.0526	27.805	28.4053	28.44	28.1789	22.815	23.1579	23.15	23.0368
1989	3	5	33.3778	22.26	11.1178	25.42	32.0545	29.2909	29.5333	23.37	25.7579	24.7111	24.6444	84.15	59.0526	66.3889	69.3889	27.27	28.3579	27.4056	27.6778	22.485	23.1211	22.5167	22.7056
1989	3	6	33.7111	22.28	11.4311	24.99	31.9091	29.68	29.3625	23.34	25.89	24.8	24.65	87.1	60.45	66.7778	70.6111	27.52	28.775	27.7056	27.8222	22.63	23.345	22.6778	22.7889
1989	3	7	33.7667	22.05	11.7167	25.0105	31.7833	29.22	29.1125	23.44	25.7684	24.8111	24.6824	87.3684	58.7895	67	70.1875	27.6737	28.3684	27.6889	27.8188	22.7263	23.1421	22.6611	22.7938
1989	3	8	33.325	22.1	11.225	25.1	32.1455	29.9273	29.5	23.3	25.7789	24.5895	24.5789	86.05	59.8947	65.5	70.2222	27.335	28.6211	27.0667	27.6833	22.525	23.2684	22.3	22.7
1989	3	9	33.7875	22.2	11.5875	25.26	32.5636	29.9333	29.5889	23.4316	25.6111	24.8842	24.5882	85	57.7222	67.4737	69.5294	27.4632	27.9667	28.0263	27.7	22.6158	22.8722	22.8684	22.7059
1989	3	10	33.4222	22.45	10.9722	25.58	32.3	29.7846	29.35	23.54	25.7667	24.9158	24.6941	84.25	59.5294	68.5263	71	27.6	28.5353	28.1684	28.0824	22.685	23.2059	23.0263	22.9471
1989	3	11	33.2333	22.3158	10.9175	25.22	32.2364	29.2	28.9444	23.45	25.72	24.96	24.715	86.35	61.2	72.55	73.4	27.64	28.625	28.785	28.36	22.695	23.28	23.34	23.095
1989	3	12	33.0778	22.05	11.0278	25.055	32.0667	28.65	28.6667	23.27	25.5905	24.9429	24.565	86.1	61.381	72.0476	73	27.3	28.4524	28.5857	28.05	22.515	23.1714	23.2238	22.94
1989	3	13	33.7667	22.1714	11.5952	25.2	32.6167	29.2	29.04	23.4857	26.0762	25.0211	24.7579	86.6667	60.0952	72.4737	72.8421	27.7143	29.2238	28.8579	28.3789	22.7667	23.5905	23.3947	23.1316
1989	3	14	33.4444	22.4	11.0444	25.05	32	29.1818	28.8111	23.51	25.79	24.9	24.73	87.9	61.8	70.55	73.45	27.885	28.885	28.41	28.385	22.85	23.445	23.16	23.15
1989	3	15	33.5333	22.6095	10.9238	25.4381	32.2333	29.2364	29.05	23.7619	25.86	25.2	24.8895	87.0476	61.2	70.7222	73.4444	28.2286	28.925	29.0278	28.7278	23.0762	23.41	23.4778	23.3111
1989	3	16	33.8222	22.2476	11.5746	25.6	32.6167	29.4667	29.28	23.6429	25.9333	25.14	24.87	85.0952	59.0952	71	72.0526	27.8238	28.7762	28.9211	28.5158	22.8143	23.3333	23.4211	23.1842
1989	3	17	33.6944	22.32	11.3744	25.48	32.2182	29.52	29.025	23.68	25.8211	24.8941	24.8059	86.15	60.1053	69.4706	72.1765	28.01	28.7105	28.1824	28.3529	22.935	23.3316	23.0118	23.1235
1989	3	18	33.6222	22.6476	10.9746	25.4571	32.6667	29.34	29.1111	23.5619	25.8381	25.1	24.8222	85.5238	59.4286	69.8889	72.0556	27.7429	28.6238	28.5667	28.3389	22.7714	23.281	23.2389	23.1111
1989	3	19	33.8	22.6762	11.1238	26.0571	33.0333	29.78	29.7444	23.9429	26.019	25.0889	24.9722	84.1905	58.9048	68.6111	70.3889	28.2667	28.881	28.45	28.4167	23.0619	23.4286	23.1722	23.15
1989	3	20	33.4706	22.581	10.8896	25.37	32.2667	29.6	29.0778	23.79	25.9333	25.0105	24.9526	87.65	60.5238	70.9474	73.5263	28.35	28.9571	28.6263	28.7421	23.12	23.481	23.2579	23.3474
1989	3	21	33.0667	22.7143	10.3524	25.3714	32.5167	29.0182	29.16	23.7524	25.61	25.0941	24.8118	87.4762	61	74.1765	74.2353	28.281	28.42	29.1471	28.6	23.0857	23.155	23.5765	23.2706
1989	3	22	33.0118	22.95	10.0618	25.4947	32.6833	29.2909	29.1	23.7	25.67	24.9222	24.7941	87.0556	59.85	72.5556	73.5882	28.1222	28.415	28.7222	28.5118	22.9778	23.115	23.3222	23.2
1989	3	23	33.5765	22.57	11.0065	25.43	32.9667	29.4727	29.34	23.4737	25.91	24.6	24.6944	85.8421	57.95	65.8333	70.1111	27.6158	28.53	27.2333	27.8444	22.6895	23.205	22.3944	22.7889
1989	3	24	33.5294	22.4095	11.1199	25.9714	32.5667	29.2182	29.1889	23.69	25.9333	24.8778	24.7824	83.75	59.7143	70.6111	71.2941	27.78	28.8714	28.3833	28.2588	22.775	23.381	23.0611	23.0294
1989	3	25	34.1111	22.381	11.7302	25.73	32.15	29.15	29.1222	23.8105	25.95	25.16	24.8611	86.3158	60.9	70.7	72.1111	28.2632	29.05	28.91	28.4667	23.0579	23.495	23.405	23.1833
1989	3	26	34.0778	22.7143	11.3635	25.75	32.6667	30.0833	29.8444	23.7895	26.07	24.76	24.9222	86.1579	59.65	65.35	70.6111	28.1842	29.105	27.43	28.3556	23.0368	23.565	22.53	23.1111
1989	3	27	33.7111	22.45	11.2611	26	32.35	29.6727	29.62	23.981	25.98	24.86	24.8737	84.05	60.45	67.1579	70.3684	28.3667	29.06	27.8632	28.3947	23.1381	23.515	22.8053	23.1316
1989	3	28	33.9444	22.5905	11.354	25.6571	32.7333	29.5778	29.4	23.82	25.92	25.0824	24.9529	86.75	58.55	68.4118	71.3529	28.295	28.645	28.3941	28.4588	23.1	23.295	23.0941	23.1706
1989	3	29	34.1882	22.45	11.7382	25.95	32.95	29.76	29.4125	24.01	25.7778	24.8	24.8786	85.3	57.6111	67	70	28.535	28.3	27.7429	28.2214	23.225	23.0889	22.7357	23.0429
1989	3	30	34.2	22.8429	11.3571	25.9238	32.9636	28.96	29.3375	24.0571	26.1368	24.9684	25.0389	85.8571	59.0526	71	71.6667	28.6238	29.1316	28.4789	28.6611	23.2857	23.5526	23.1684	23.2944
1989	3	31	33.9667	23	10.9667	26.27	32.2833	29.4333	29.2778	24.07	26.1048	25.0737	24.9944	83.6	60	69.8947	70.5	28.435	29.2095	28.6684	28.5389	23.165	23.5905	23.2895	23.2167
1989	4	1	33.6111	22.6476	10.9635	25.9579	32.3182	29.74	29.775	24.2526	26.21	25.4316	25.4333	87	61.2	71.6842	74	29.1053	29.68	29.5684	29.75	23.5526	23.83	23.7737	23.8944
1989	4	2	33.6889	22.8095	10.8794	25.63	32.5455	29.1273	29.2889	24.12	26.1158	24.99	25.0316	88.4	60.2105	72.35	72.9474	29.015	29.3053	28.765	28.8737	23.52	23.6632	23.315	23.3947
1989	4	3	33.9059	22.6238	11.2821	25.8	32.5455	30.34	29.8333	24.3368	26.2842	25.4211	25.3	88.7368	62.1579	71.1053	73.3333	29.4368	29.8947	29.3947	29.4111	23.7421	23.9895	23.6895	23.7
1989	4	4	33.9	22.5474	11.3526	25.8	31.9818	29.9455	29.6111	24.13	26.39	25.2632	25.1789	87.25	61.95	69.8947	72.7895	28.94	30.045	28.9842	29.1211	23.445	24.065	23.4684	23.5684
1989	4	5	34.3889	22.97	11.4189	26.15	32.9455	30.2727	30.1111	24.32	26.21	25.3579	25.2316	86.2	58.65	68.6316	70.8947	29.13	29.225	29.0316	28.9737	23.59	23.62	23.5158	23.4789
1989	4	6	34.2235	23.0476	11.1759	26.09	33.0545	29.9455	29.9333	24.41	26.21	25.44	25.36	87.3	60.25	72.55	73.35	29.435	29.41	29.615	29.49	23.75	23.725	23.835	23.77
1989	4	7	34.5059	23.0571	11.4487	26.08	33.6909	31.12	30.6333	24.4	26.27	25.3944	25.3611	87.25	59.65	69.7778	71.8889	29.395	29.455	29.2	29.3278	23.735	23.745	23.6167	23.6833
1989	4	8	33.7778	23.5619	10.2159	26.05	32.9091	30.4182	29.9444	24.56	25.9579	25.3158	25.2737	88.7	59.3158	68.7368	72.1053	29.835	28.8579	28.9	29.1632	23.985	23.4	23.4316	23.6
1989	4	9	34	23.1143	10.8857	26.0105	32.5091	29.42	29.4333	24.2421	26.31	25.3684	25.2947	86.5263	64.05	73.6316	75.0526	29.0421	30.205	29.7053	29.6211	23.5263	24.185	23.8632	23.8421
1989	4	10	33.9667	22.7429	11.2238	25.725	32.5455	30.34	29.8556	24.11	26.4	25.4105	25.2947	87.55	63.4	71.4737	74.4211	28.905	30.285	29.4316	29.5579	23.46	24.22	23.7474	23.8105
1989	4	11	33.7059	23.1238	10.5821	25.9444	32.6	29.8222	29.7	24.4235	26.27	25.3667	25.3625	87.1765	62.5	72.1667	74	29.4118	29.895	29.4556	29.6438	23.7471	24.005	23.7111	23.8312
1989	4	12	33.9889	22.8667	11.1222	25.9684	32.8	30.0667	30	24.2526	26.3	25.3647	25.3375	87.1053	61.35	70.2353	72.875	29.1158	29.74	29.1824	29.3875	23.5895	23.925	23.6	23.725
1989	4	13	33.9412	22.5429	11.3983	26.02	32.5091	30.6	30.425	24.35	25.95	25.2111	25.2111	87.4	59.65	67.0556	71.8889	29.345	28.835	28.4944	29.0556	23.705	23.35	23.1889	23.5167
1989	4	14	34.1444	23.0381	11.1063	26.2105	32.1455	29.78	29.3375	24.2632	26.1	25.1667	25.1176	85.2632	61.45	69.6667	72.6471	28.9421	29.425	28.7778	28.9882	23.4632	23.735	23.3833	23.5
1989	4	15	33.9889	23.1905	10.7984	26.11	31.9273	29.5273	29.5556	24.35	26.14	25.0316	25.1105	86.8	62.15	71.2105	73.1053	29.245	29.58	28.6737	29.0158	23.66	23.82	23.3	23.5053
1989	4	16	34.0222	23	11.0222	26.4	32.0364	30.1273	29.5889	24.4526	26.14	25.0737	25.1667	85	62.2	70.5789	71.8333	29.2368	29.58	28.6474	28.9667	23.6526	23.82	23.2947	23.4833
1989	4	17	34.0222	22.9048	11.1175	26.0526	32.8545	30.26	29.9222	24.2222	26.4737	25.5263	25.3889	86.3889	62.4737	71.9474	73.6111	28.9889	30.2421	29.7526	29.65	23.5111	24.2	23.8632	23.8389
1989	4	18	33.5412	22.9238	10.6174	25.95	32.5818	29.9818	29.7222	24.25	26.27	25.3053	25.2632	87.1	63.05	70.0526	72.6842	29.115	29.94	29.0579	29.2579	23.575	24.01	23.5263	23.6368
1989	4	19	33.6056	22.781	10.8246	26.0421	32.4545	29.6909	29.8222	24.1368	26.45	25.39	25.3474	85.7895	62.2	71.35	72.8947	28.7368	30.195	29.365	29.4474	23.3737	24.15	23.69	23.7421
1989	4	20	33.8235	22.84	10.9835	26.03	32.6727	29.6	29.7111	24.34	26.2	25.4316	25.3105	87.15	61.05	71.8421	73.2632	29.29	29.525	29.5316	29.4421	23.675	23.8	23.7947	23.7421
1989	4	21	34.2	22.7524	11.4476	25.76	32.7091	29.84	29.7333	24.37	26.38	25.1	25.2789	89.35	62.9	68.1579	73.4737	29.545	30.145	28.3632	29.3053	23.835	24.09	23.0737	23.6421
1989	4	22	33.9111	23.0952	10.8159	26.3789	32.3455	29.5273	29.5444	24.4526	26.3889	25.2556	25.3118	85.6316	63.4444	75.2778	74.5882	29.2947	30.25	29.5722	29.5941	23.6789	24.1944	23.8333	23.8412
1989	4	23	33.7111	23.3429	10.3683	26.1895	32.2727	29.9636	29.775	24.4842	26.3	25.51	25.4053	87.1053	63.55	73.05	74.3684	29.5105	30.065	29.84	29.7316	23.8053	24.105	23.935	23.9
1989	4	24	34.0222	23.2333	10.7889	26.0333	32.6909	29.6545	29.725	24.3333	26.3895	25.2316	25.2529	88.1765	63.4211	73.0526	74.875	29.4647	30.2789	29.3053	29.4625	23.7824	24.2421	23.6684	23.7687
1989	4	25	33.7059	22.98	10.7259	25.7778	32.8364	29.63	29.5444	24.1111	26.4737	25.5	25.3235	87.3889	61.6316	73.2778	74.2353	28.8833	30.1684	29.7944	29.5529	23.4389	24.1632	23.9611	23.8235
1989	4	26	33.5125	23.03	10.4825	26.0235	32.2364	29.5455	29.2556	24.3529	26.2526	25.4211	25.3	87.2353	62.9474	73.3684	75.1765	29.3176	29.9579	29.7053	29.6235	23.6706	24.0474	23.9211	23.8706
1989	4	27	33.3176	22.85	10.4676	26.0889	32.3455	29.66	29.8333	24.4333	26.3895	25.3556	25.4235	87.6111	63.0526	72.2778	73.8235	29.4833	30.1842	29.4056	29.6765	23.7778	24.1579	23.75	23.8941
1989	4	28	33.6625	23.18	10.4825	26.1053	32.9273	30.0727	30.1222	24.4211	26.4105	25.5111	25.4722	87.4737	61.4211	72.4444	73.5	29.4632	30.0368	29.7	29.7722	23.7579	24.0789	23.9	23.9222
1989	4	29	33.3529	23.12	10.2329	25.7053	32.56	29.0364	29.3	24.2316	26.35	25.1158	25.2389	88.6316	61.7222	73.6316	74.8333	29.2421	29.9556	29.1947	29.4944	23.6368	24.0389	23.5895	23.7722
1989	4	30	33.375	22.88	10.495	26.0842	32.1636	29.46	29.375	24.3368	26.5263	25.3778	25.3889	86.5789	63.1053	73.0556	74.1667	29.2158	30.5053	29.5722	29.6889	23.6263	24.3263	23.8278	23.8833
1989	5	1	33.3471	23.08	10.2671	26.6111	31.8727	29.3273	29.225	24.6111	26.5368	25.5053	25.55	85.1667	64.8947	74.3684	74.7222	29.5	30.7632	30.0316	30.0667	23.8056	24.5053	24.0632	24.1056
1989	5	2	33.6706	23.15	10.5206	26.4111	32.4909	29.2909	29.2889	24.5	26.3474	25.2421	25.3333	85.6111	61.5263	71.7895	72.8889	29.4056	29.8789	29.1579	29.4056	23.7333	23.9895	23.5842	23.7333
1989	5	3	33.4941	22.95	10.5441	26.6316	31.9818	29.4182	29.4778	24.4947	26.4947	25.3474	25.4526	84.1579	63.3158	74.6316	74.0526	29.2211	30.4211	29.7263	29.8105	23.6368	24.2842	23.8947	23.9368
1989	5	4	32.8706	23.25	9.62059	26.5895	31.2364	28.0545	28.5556	24.6632	26.5368	25.4526	25.5474	85.5263	65.7368	77.7895	76.4737	29.6947	30.8579	30.2526	30.2579	23.9158	24.5368	24.2211	24.2211
1989	5	5	33.7294	23.29	10.4394	26.5158	32.4	27.8727	28.8875	24.5556	26.4111	25.3579	25.4824	86.1667	61.2222	78.7368	75.2941	29.55	29.9667	30.1842	30.0059	23.8333	24.05	24.1789	24.0647
1989	5	6	33.3412	22.92	10.4212	26.2421	32.1273	29.0167	29.2333	24.4737	26.4316	25.5158	25.4737	86.6316	64.3889	75.6316	75.5556	29.4579	30.4667	30.1421	30.0056	23.7842	24.3222	24.1526	24.0667
1989	5	7	33.2111	22.82	10.3911	26.5684	32.2833	29.4182	29.5111	24.72	26.17	25.4444	25.4222	85.1579	62.55	73.9444	74.4118	29.5316	29.725	29.8278	29.7353	23.8211	23.9	23.9944	23.9294
1989	5	8	33.4222	22.981	10.4413	26.86	32.8333	29.0364	29.54	24.68	26.35	25.5333	25.5722	83.7	62.75	76.0556	74.4444	29.55	30.075	30.2278	30.0722	23.83	24.1	24.2167	24.1056
1989	5	9	33.8111	23.1714	10.6397	26.32	33.05	29.9818	29.6222	24.62	26.46	25.53	25.535	87.2	59.65	71.0526	72.3684	29.78	29.81	29.5368	29.7263	23.95	23.96	23.8158	23.9263
1989	5	10	33.3294	23.2667	10.0627	26.83	32.1333	29.08	29.4222	24.6105	26.5053	25.5053	25.5118	82.3158	65.9474	77.5556	75.75	29.2474	30.8421	30.5111	30.2875	23.6526	24.5421	24.3389	24.2375
1989	5	11	34.5667	23.0952	11.4714	26.84	33.6333	29.42	29.8667	24.6632	26.53	26.0947	25.7722	83.7895	58.85	75.3889	72.7059	29.4895	29.84	31.2222	30.3235	23.7947	23.955	24.7444	24.2412
1989	5	12	33.9875	23.4857	10.5018	27.27	32.9833	29.7	29.725	25	26.67	25.5263	25.6895	83.2	61.45	74.8333	73.5556	30.105	30.515	29.9444	30.1111	24.145	24.31	24.0444	24.1111
1989	5	13	33.6	23.4476	10.1524	26.7158	32.85	28.8182	29.45	24.6842	26.49	25.3895	25.5556	84.9474	62.65	74.9444	73.9412	29.6579	30.395	29.8389	30.0294	23.8684	24.285	23.9833	24.0765
1989	5	14	33.3444	23.1143	10.2302	26.41	32.3333	29.7667	29.79	24.41	26.48	25.6105	25.5158	85.05	63.35	72.4737	73.5263	29.2	30.445	30.0105	29.9105	23.61	24.32	24.0842	24.0105
1989	5	15	33.9294	23.2857	10.6437	26.65	32.0667	28.7091	29.2111	24.49	26.5	25.35	25.455	84	64.2	77.5263	75.4211	29.21	30.585	29.9263	29.9053	23.63	24.4	24.0421	24.0368
1989	5	16	33.5882	23.255	10.3332	26.1111	32.6	29.45	29.9222	24.4	26.57	25.56	25.5	87.1111	63.95	75.1	74.8889	29.3778	30.69	30.2	30.0056	23.7222	24.465	24.195	24.0722
1989	5	17	33.3333	23.11	10.2233	26.2737	31.1833	28.9818	29.1375	24.5632	26.2	25.3895	25.3389	87	67.05	76.5	76.9412	29.6421	30.39	29.9778	29.9588	23.8842	24.28	24.0667	24.0412
1989	5	18	33.7889	22.8	10.9889	26.3053	32.3455	29.4182	29.7875	24.51	26.61	25.46	25.52	86.1579	62.7895	74.5789	74.6667	29.4316	30.5368	29.8947	29.8444	23.7421	24.3579	24.0105	23.9722
1989	5	19	33.65	22.9048	10.7452	25.9647	31.9273	28.775	29.0429	24.2778	26.5	25.34	25.3176	87.4706	66.1111	77.4	77.125	29.2882	30.8389	30.04	30.1125	23.6471	24.4833	24.095	24.1188
1989	5	20	33.2706	22.6476	10.623	26.1368	31.7333	28.8909	29.3286	24.3778	26.42	25.4	25.4125	85.6667	67.5263	77.6111	78.4	29.2167	30.8053	30.1722	30.2	23.6167	24.5053	24.2	24.1867
1989	5	21	33.5	22.4667	11.0333	26.0316	32.4167	28.5333	29.3222	24.2421	26.44	25.1053	25.2778	86.5789	64.55	74.6316	75.2778	29.0632	30.555	29.3263	29.6889	23.5316	24.36	23.7211	23.8889
1989	5	22	32.6333	22.7429	9.89048	26.33	30.6909	29	29.3125	24.58	26.3474	25.4	25.4556	86.8	68.5	76.5789	77.3529	29.68	30.7222	30.0316	30.1471	23.89	24.4722	24.0842	24.1588
1989	5	23	33.2111	22.3238	10.8873	26.08	31.8182	29.3667	29.5667	24.18	26.2737	25.46	25.3053	85.75	63.6316	75.45	74.9474	28.835	30.0684	30.04	29.6526	23.405	24.0737	24.08	23.8526
1989	5	24	33.4111	22.619	10.7921	25.8737	31.6167	29.2833	29.4667	24.1789	26.29	25.2316	25.2111	87.2105	64.6	75	75.5	28.9421	30.26	29.5579	29.5444	23.4947	24.15	23.8421	23.7944
1989	5	25	33.4471	22.49	10.9571	26.3684	32.25	27.9667	28.7	24.4	26.6947	25.27	25.5111	85.1053	64.6316	79.7	76.4444	29.1895	31.0421	30.145	30.2111	23.6	24.6421	24.165	24.1889
1989	5	26	33.1556	22.9524	10.2032	26.49	32.3	29.2727	29.3778	24.4	26.73	25.3053	25.4947	84.3	66.3	76.1579	75.8947	29.13	31.34	29.8579	30.1632	23.55	24.79	23.9789	24.1421
1989	5	27	33.7176	22.4952	11.2224	25.8737	32.2	28.9091	29.1111	24.1263	26.5368	25.5579	25.5235	86.5263	63.6316	76.3158	75.9412	28.8316	30.5632	30.2895	30.1118	23.4211	24.3789	24.2211	24.1235
1989	5	28	33.5529	22.6952	10.8577	26.32	32.0167	29.35	29.26	24.33	26.65	25.39	25.46	85.05	66.75	76.6	76.2	29.035	31.21	30.03	30.085	23.535	24.735	24.07	24.12
1989	5	29	32.8222	22.8667	9.95556	26.67	31.9	29.6833	29.67	24.6	26.47	25.18	25.425	84.55	67.6	75	75.7	29.49	30.97	29.485	29.965	23.78	24.61	23.78	24.06
1989	5	30	33.0778	22.7143	10.3635	26.14	31.6667	29.0167	29.22	24.205	26.53	25.36	25.36	85.5	69.75	78.55	78.05	28.88	31.43	30.24	30.18	23.44	24.85	24.195	24.17
1989	5	31	33.2941	22.7238	10.5703	26.42	31.7333	29.0909	29.3111	24.31	26.46	25.6579	25.4526	84.35	66.1	78.2632	76.3158	28.945	30.745	30.7368	30.1105	23.465	24.47	24.4684	24.1263
1989	6	1	33.0875	22.5789	10.5086	26.1889	31.12	28.3	28.425	23.9	26.3667	25.3294	25.1941	83.0556	70.3529	79.0588	78.1875	28.0667	31.1059	30.1824	29.825	22.9556	24.6882	24.1647	23.9625
1989	6	2	33.5333	22.4947	11.0386	25.7222	31.5	29	28.7375	23.9222	26.7222	25.5111	25.3889	86.2222	67.3889	76.0556	76.5556	28.45	31.4	30.1944	30.0111	23.1611	24.8389	24.1444	24.0556
1989	6	3	33.5	22.55	10.95	25.7158	31.9273	29.3455	29	24.1684	26.6737	25.4588	25.4294	88.3684	65.5789	74	75.9412	29.0526	31.0895	29.7882	29.9412	23.5474	24.6474	23.9471	24.0353
1989	6	4	33.1529	22.9	10.2529	26.1263	31.94	28.4545	28.975	24.3579	26.4	25.2947	25.3556	86.6316	65.2941	78.7895	76.7059	29.2842	30.8294	30.0947	30.0824	23.6684	24.5176	24.1211	24.1118
1989	6	5	33.1294	22.85	10.2794	26.1778	31.8545	29.3273	29.2333	24.2	26.6737	25.3053	25.3778	85.1111	66.3158	74.5789	75.2222	28.8167	31.2053	29.6684	29.8056	23.4167	24.7105	23.8737	23.9556
1989	6	6	33.5125	22.8632	10.6493	26.1474	31.6	28.4636	29.1125	24.1579	26.1895	25.1556	25.1722	85.1579	65.7222	77.2778	75.4706	28.7316	30.2944	29.6611	29.6059	23.3474	24.2222	23.9	23.8471
1989	6	7	33.2118	22.8	10.4118	26.1333	31.5091	29.1455	29.275	24.4667	26.5333	25.7882	25.6625	87.4444	65.7778	75.9412	75.5625	29.5333	30.8889	30.7235	30.4188	23.8111	24.5333	24.4765	24.2937
1989	6	8	33.2353	22.64	10.5953	25.8118	32.175	28.68	29	24.2667	26.8824	25.6889	25.7	88	64.2941	78.4444	76.6667	29.1294	31.3353	30.8167	30.56	23.5824	24.7765	24.5389	24.3667
1989	6	9	33.5647	22.86	10.7047	26.3	31.9667	28.6545	28.9111	24.4526	26.9333	25.5667	25.6722	85.3333	67.1111	76.3889	76.8235	29.0722	31.8278	30.3056	30.5235	23.5556	25	24.2278	24.3176
1989	6	10	33.5765	23.17	10.4065	26.3263	32.2545	28.9636	29.3667	24.5842	27.0778	25.4444	25.6889	86.6316	67.6667	77.8333	77.6667	29.6684	32.1667	30.2667	30.7056	23.9	25.2167	24.2556	24.4611
1989	6	11	33.9059	22.93	10.9759	26.5579	32.75	29.5333	29.6889	24.2737	26.8778	25.6842	25.6471	83	62.7778	74.1053	73.5294	28.7474	31.1333	30.3263	30.1471	23.3526	24.6611	24.2579	24.1235
1989	6	12	33.725	23.019	10.706	26.3333	31.5385	29.2182	29.4556	24.62	26.31	25.5158	25.4579	86.7222	64.75	79.3158	76.2353	29.6167	30.315	30.6211	30.1059	23.8556	24.22	24.3947	24.1176
1989	6	13	33.3529	22.8	10.5529	26.08	31.95	28.5455	29.2	24.25	26.32	25.6421	25.3947	86.3	64.6842	79.9444	76.4118	29.045	30.3789	30.8333	29.9706	23.515	24.2526	24.5111	24.0294
1989	6	14	33.2625	22.4476	10.8149	26	32.0909	28.4	29	24.2105	26.61	25.4632	25.4211	86.5789	65.5263	80.6111	76.8824	28.9842	31.1158	30.5944	30.1471	23.4947	24.6684	24.4056	24.1353
1989	6	15	33.3176	22.23	11.0876	25.7778	32.4154	29.4462	29.6111	24.1789	26.4316	25.2737	25.1294	86.5556	63.1111	72.9474	73.0625	28.6278	30.3111	29.4158	29.2187	23.2722	24.2	23.7316	23.6062
1989	6	16	33.7412	22.7238	11.0174	25.96	32.3	29.7818	29.8111	24.2	26.4842	25.54	25.3947	86.65	64.1579	73.7895	74.6842	28.965	30.5158	29.8526	29.7737	23.49	24.3526	23.9474	23.9368
1989	6	17	33.425	22.981	10.444	26.3368	32.6833	29.0909	29.925	24.3158	26.7158	25.7158	25.5667	85.1053	64.4737	77.2105	75.2778	29.0105	31.0263	30.7158	30.1778	23.5316	24.6263	24.4632	24.1667
1989	6	18	33.9059	22.8571	11.0487	26.2632	33.0333	30	30.1444	24.3263	26.6111	25.6737	25.4647	85.5263	63.8889	72.7368	74.5294	29.0842	30.8444	30.1947	29.9412	23.5474	24.5111	24.1789	24.0294
1989	6	19	33.3529	23.0571	10.2958	26.3111	32.575	30.1333	30.0222	24.4706	26.5579	25.835	25.5647	86.2353	66.3684	74.45	75.3529	29.4471	31.0053	30.63	30.1882	23.7529	24.6105	24.41	24.1765
1989	6	20	33.3765	22.9619	10.4146	26.14	32.6	29.7333	30.05	24.5053	26.7333	25.7368	25.6111	87.8947	65.0556	75.8421	75.8889	29.6263	31.1611	30.6211	30.35	23.8895	24.7167	24.4053	24.2667
1989	6	21	33.8235	22.8476	10.9759	26.1111	32.6308	29.3833	29.6556	24.5526	26.66	25.4	25.5056	88.1667	63.55	74.6316	75.0588	29.7611	30.82	29.7842	30.0059	23.9333	24.495	23.9474	24.0529
1989	6	22	33.9	23.03	10.87	26.5684	32.3273	29.2727	29.6375	24.67	26.7737	25.4737	25.6211	85.8947	64.3889	73.8333	74.2353	29.7105	31.0944	29.7	29.9353	23.9053	24.6722	23.8833	24.0176
1989	6	23	33.6	23.0286	10.5714	26.86	31.8667	28.7917	29.08	24.5474	26.7158	25.4421	25.5632	83.3684	66.2105	76.7222	75.5	29.2421	31.2947	30.2167	30.2444	23.6368	24.7737	24.1833	24.2056
1989	6	24	32.75	22.8762	9.87381	26.27	31.3091	28.8545	28.8667	24.2316	26.4353	25.4889	25.3824	85.4211	65.6471	76.8824	75.5882	28.8789	30.6353	30.3647	29.8882	23.4316	24.4	24.2706	24
1989	6	25	33.5059	22.51	10.9959	26.4105	32.3417	29.1273	29.4667	24.4316	26.7444	25.7375	25.6563	85.1053	64.8333	77.375	75.625	29.2579	31.2	30.8063	30.4438	23.6421	24.7111	24.525	24.2938
1989	6	26	33.2353	22.8857	10.3496	26.28	32.35	29.2667	29.75	24.46	26.6947	25.4667	25.5444	86.35	65.6316	75.5556	75.6667	29.41	31.1895	30.0889	30.2222	23.74	24.7316	24.1167	24.1833
1989	6	27	33.6118	22.54	11.0718	26.02	32.6545	30.56	30.4125	24.2105	26.6421	25.5063	25.5429	86.3889	62.4444	70.6875	73.6667	29.0474	30.5833	29.55	29.82	23.5211	24.4	23.825	23.98
1989	6	28	33.1294	23.2421	9.88731	26.5579	32.1833	29.3833	30.0333	24.7684	26.8474	25.4316	25.6778	86.5789	65.7895	74.1579	75	30.0053	31.4632	29.8263	30.3833	24.0632	24.8842	23.9579	24.2722
1989	6	29	33.4824	22.66	10.8224	26.1579	31.8167	29.2833	29.6222	24.5368	26.5684	25.5333	25.5294	87.5789	64.8947	73.4444	74.7059	29.6789	30.7947	29.9389	30.0176	23.9105	24.5105	24.0556	24.0824
1989	6	30	33.4471	22.55	10.8971	26.3263	32.22	27.62	28.7	24.5158	26.3556	25.3059	25.3467	85.7222	65.4118	80.8235	77.0667	29.5368	30.6529	30.3176	30.1133	23.8211	24.4353	24.2412	24.12
1989	7	1	32.7647	22.23	10.5347	26.0105	31.76	29.5636	29.475	24.3579	26.4556	25.4316	25.4222	87.3158	67.4444	74.4737	76.3333	29.3316	30.9	29.8421	30.0222	23.6947	24.5667	23.9947	24.0833
1989	7	2	33.2471	22	11.2471	25.6421	32.8545	29.8273	29.7556	23.8316	26.5368	25.5158	25.3	86.2105	64.6316	73.5263	74.7895	28.2947	30.7632	29.9158	29.6526	23.0895	24.4737	24.0316	23.8684
1989	7	3	33.3529	22.2105	11.1424	26.0105	32.1273	29.5091	29.6222	24.1263	26.5895	25.5158	25.4105	86.0526	63.5789	72.2632	73.8947	28.7526	30.6263	29.7211	29.7053	23.3684	24.4053	23.9368	23.9
1989	7	4	33.4118	22.64	10.7718	26.0842	32.2182	28.92	29.0625	24.3368	26.5	24.8737	25.2389	86.6316	67.1667	75.9444	76.7059	29.2158	30.9278	28.9389	29.7	23.6263	24.55	23.4444	23.8882
1989	7	5	33.1765	22.1368	11.0396	25.8842	31.7636	28.86	28.8625	24.1474	26.5579	25.1556	25.3333	87	65.7895	75.1765	76.4706	28.8947	30.9	29.4294	29.8941	23.4579	24.5895	23.7412	24.0059
1989	7	6	33.3647	22.19	11.1747	26.0947	32.6	30.12	29.725	24.1684	26.2526	25.3111	25.2167	85.7895	61.0526	71.5556	73.2778	28.8105	29.6263	29.3056	29.2833	23.3947	23.8684	23.6667	23.6611
1989	7	7	33.3765	22.37	11.0065	26.1	31.8909	29.5273	29.3889	24.2316	26.0842	24.8667	25.0222	85.8947	63.1579	73.8333	74.2778	28.9579	29.5895	28.7333	29.0222	23.4842	23.8579	23.3333	23.5167
1989	7	8	33.0941	22.5263	10.5678	26.0211	31.7636	29	28.9889	24.1684	26.3158	25.2444	25.2611	86.1053	65	76.7222	75.8333	28.8211	30.3789	29.8111	29.7222	23.4263	24.2737	23.9667	23.9222
1989	7	9	33.675	22.27	11.405	25.7368	32.5636	28.74	28.825	24.0526	26.5684	25.3889	25.3389	87.1053	63.0526	76.0556	75.7778	28.7421	30.5158	29.9889	29.7889	23.3579	24.3526	24.0556	23.95
1989	7	10	33.325	22.67	10.655	26.5053	32.8364	29.8	29.9625	24.4421	26.5529	25.4	25.3533	84.6842	61.8824	71.8125	72.6	29.1947	30.4118	29.6313	29.5067	23.6105	24.3118	23.8562	23.7867
1989	7	11	33.4235	22.63	10.7935	26.2632	32.1636	29.5273	29.3	24.3263	26.3474	25.6421	25.4	85.4737	63.5	76.8421	75.8824	29.0368	30.3056	30.5368	29.9059	23.5474	24.2333	24.3684	24.0118
1989	7	12	33.6235	22.1524	11.4711	26.15	32.8364	29.02	29.2875	24.32	26.4632	25.4632	25.3833	86.35	62.1053	77.5263	75.5	29.125	30.2105	30.2737	29.8278	23.58	24.1947	24.2158	23.9667
1989	7	13	33.8118	22.1333	11.6784	26.06	32.5636	29.625	29.5714	24.16	26.35	25.6118	25.4176	85.8	62.4	73.9412	75.5294	28.79	30.06	30.1412	29.8882	23.395	24.09	24.1588	24.0059
1989	7	14	33.6	22.4571	11.1429	26.2211	31.76	28.92	29.2857	24.3579	26.6	25.1474	25.4059	86.1053	65.2353	72.8421	75.1875	29.1737	30.9176	29.0895	29.875	23.6	24.5647	23.5421	23.9937
1989	7	15	33.5059	22.3143	11.1916	26.04	31.6364	28.4727	28.5667	24.14	26.5412	25.24	25.2941	85.7	65.4706	75.1	75.1765	28.745	30.8941	29.535	29.7059	23.37	24.5529	23.785	23.8941
1989	7	16	33.3294	21.9	11.4294	25.68	31.6545	29.1455	29.1778	23.91	26.5368	25.14	25.2	86.4	65.6842	77.35	76.1579	28.445	30.8421	29.665	29.6368	23.195	24.5368	23.88	23.8579
1989	7	17	33.0706	21.9143	11.1563	25.5	31.3636	29.38	29.0222	23.94	26.4211	25.5684	25.3167	87.85	68.4737	75.8947	77.7778	28.64	31.0474	30.2421	30.05	23.295	24.6368	24.2	24.0833
1989	7	18	33.2824	22.2556	11.0268	26	32.06	29.8909	29.4375	24.22	26.4778	25.47	25.3611	86.55	65.0556	72.45	74.5	29.005	30.65	29.71	29.6889	23.505	24.4167	23.905	23.9056
1989	7	19	34.075	22.1619	11.9131	25.8333	32.525	29.9818	29.4444	24.1053	26.4737	25.56	25.3944	87.1667	62.4211	72.2	73.8889	28.9389	30.3105	29.81	29.6722	23.4833	24.2211	23.95	23.8833
1989	7	20	33.4824	22.5429	10.9395	26.0105	32.2727	28.75	28.975	24.1579	26.4556	25.4875	25.4429	85.9474	63.5556	77.5625	75.7857	28.8105	30.4	30.2875	30	23.3947	24.2833	24.2313	24.0714
1989	7	21	33.2118	22.3524	10.8594	26.36	31.7636	28.22	28.9	24.3	26.6632	25.1444	25.3824	84.5	66.3158	77.0556	76.1765	28.915	31.1579	29.6056	29.9353	23.475	24.6947	23.8444	24.0294
1989	7	22	33.1	22.181	10.919	25.5	31.6727	27.94	28.5556	24.03	26.0444	25.1778	25.1235	88.6	66.1667	78.9444	78.2353	28.88	29.9444	29.8944	29.6706	23.44	24.0222	24.0278	23.8882
1989	7	23	33.7625	22.38	11.3825	25.7263	32.4182	29.06	29.1125	24.1684	26.3263	25.3789	25.4294	88.1053	61.8421	76.5789	76.4118	29.0421	29.9211	30.0053	30.0118	23.5368	24.0105	24.0684	24.0824
1989	7	24	33.425	22.219	11.206	25.81	33.26	30.24	30.025	24.14	26.1625	25.4	25.1733	87.25	59.125	71.5	71.0667	28.945	29.225	29.4667	28.94	23.46	23.5188	23.7333	23.42
1989	7	25	33.7176	22.29	11.4276	26.4	32.1273	29.64	29.5	24.42	26.4111	25.4	25.4471	85.25	64.3333	74.8947	73.7647	29.21	30.3944	29.8421	29.8	23.62	24.25	23.9474	23.9059
1989	7	26	33.3412	22.3429	10.9983	26.02	32.1818	28.8727	29.2333	24.26	26.4222	25.3263	25.4294	86.8	64.1176	75.5789	75.8125	29.085	30.4176	29.8579	30.05	23.56	24.2882	23.9158	24.0875
1989	7	27	33.5882	22.2762	11.312	25.72	32.4182	29.3091	29.2111	24.22	26.3294	25.2	25.1882	88.5	64.2353	76.1579	75.5882	29.22	30.3176	29.6053	29.5294	23.615	24.2235	23.8316	23.7941
1989	7	28	33.075	22.3714	10.7036	25.7	32.2909	29.0182	29.3333	24.15	26.3579	25.3789	25.2611	88.1	63.8421	77.8947	76.5556	29.005	30.3	30.1895	29.7889	23.52	24.2105	24.1684	23.9444
1989	7	29	33.2588	22.181	11.0779	25.94	32.7091	29.3455	29.5556	24.12	26.1789	25.1789	25.1	86.4	60.7895	75.8947	73.6111	28.79	29.4421	29.5526	29.1	23.38	23.7211	23.8211	23.5556
1989	7	30	33.6941	22.0571	11.637	25.96	32.2545	29.02	29.2625	24.24	26.4778	25.5333	25.3556	86.8	64.6667	75.1765	75.2941	29.05	30.6222	30.0941	29.7294	23.525	24.4222	24.1176	23.9176
1989	7	31	33.4875	22.3143	11.1732	25.4737	32.2444	28.9636	29.3857	24.1368	26.3625	25.3474	25.2467	89.5263	62.625	75.4737	75.5333	29.1789	30.1187	29.7842	29.5867	23.6053	24.1375	23.9526	23.8333
1989	8	1	33.0941	22.04	11.0541	26.3053	31.5846	28.8	29.3909	24.4	26.3263	25.1895	25.1875	85.6667	65.6842	76.7368	73.8125	29.2444	30.4368	29.6526	29.3375	23.6222	24.3053	23.8895	23.6937
1989	8	2	33.0941	22.3143	10.7798	26.4095	31.6769	28.56	29.1273	24.5	26.4421	25.25	25.3684	86	65	76.25	75.6667	29.48	30.6444	29.75	29.9778	23.765	24.4222	23.945	24.0278
1989	8	3	33.4125	22.38	11.0325	26.39	32.0308	28.7571	29.2182	24.4632	26.4667	25.2778	25.4938	85.3889	64.5882	76.8333	75.1765	29.3895	30.8706	29.8833	29.9353	23.7211	24.5529	23.9722	24.0235
1989	8	4	33.5125	22.21	11.3025	26.12	32.4308	29.3385	29.6273	24.7222	26.6118	25.0706	25.4857	88.5882	64.1765	76.6471	75.7333	30.1778	30.8882	29.4353	30.1267	24.1722	24.5529	23.7588	24.12
1989	8	5	33.6625	22.33	11.3325	26.37	32.7	28.9	29.5111	24.2526	26.6824	25.2842	25.3647	84.6316	63.3529	78.0526	74.6471	28.8737	30.8647	30.0421	29.7882	23.4263	24.5294	24.0789	23.9471
1989	8	6	33.2375	22.2	11.0375	26.25	32.25	28.8615	29.18	24.3158	26.7294	25.4737	25.5059	85	63.7647	78.7368	75.1765	29.0263	31.0588	30.4737	30.1	23.5316	24.6471	24.3421	24.1235
1989	8	7	33.25	22.3	10.95	26.8	31.7692	29.0571	29.0455	24.7158	26.4111	25.1556	25.3529	84.4737	65.7647	76.1667	75.5	29.6947	30.6941	29.5389	29.775	23.8895	24.4294	23.8056	23.9312
1989	8	8	33.2875	22.37	10.9175	26.75	32.2833	29.4308	29.45	24.6316	26.7375	25.4947	25.5375	84.2632	65.25	75.8421	74.625	29.4947	31.2438	30.1737	30.1062	23.7947	24.7625	24.1737	24.1312
1989	8	9	33.325	22.47	10.855	26.25	31.7231	28.3077	28.8909	24.3684	26.8333	25.4105	25.5333	85	68.9444	81.1579	78.1667	29.1421	31.8722	30.5579	30.4889	23.5632	25.0667	24.3579	24.3111
1989	8	10	33.1125	22.19	10.9225	26.19	32.0167	28.7385	29.2778	24.4632	26.4118	25.2	25.2647	87	65.125	78.7368	76.3125	29.4737	30.8188	29.9684	29.8313	23.7842	24.525	24.0263	23.9937
1989	8	11	33.15	21.91	11.24	26.36	31.8833	28.5167	29.1333	24.2526	26.4875	25.4333	25.2867	84.8421	67	81.2778	77.0714	28.8579	31.3	30.6611	30.0857	23.4263	24.72	24.4333	24.0786
1989	8	12	33.45	22.27	11.18	26.3684	32.0667	29.0333	29.5222	24.6632	26.5647	25.5412	25.5267	87.3158	64.875	77.5294	75.6429	29.8947	30.9437	30.3765	30.2571	23.9789	24.5937	24.2529	24.1929
1989	8	13	33.6706	22.17	11.5006	26.2947	31.8143	29.3	29.3364	24.3579	26.5222	25.0333	25.3375	84.7222	65.8333	76.8333	74.9375	28.9444	30.8944	29.4278	29.7562	23.4611	24.5778	23.7111	23.9062
1989	8	14	33.0353	22.3619	10.6734	26.29	31.8	29.2769	29.2091	24.55	26.7	25.19	25.4	85.3158	69.3889	76.5	76.2222	29.1263	31.6833	29.675	30.0778	23.5737	24.9889	23.895	24.0944
1989	8	15	33.0706	22.1619	10.9087	25.7714	32	28.2364	28.6444	24.25	26.4235	25.0778	25.1313	88.4	67	79.7222	78.5625	29.245	30.8294	29.85	29.7812	23.65	24.5118	23.9667	23.9375
1989	8	16	33.1059	21.9143	11.1916	26.2	32.3455	29.0333	29.3667	24.37	26.5444	25.2	25.3556	85.5789	68	80.55	77.5882	29.0263	31.6647	30.135	30.2294	23.5211	24.9529	24.155	24.1882
1989	8	17	33.3176	22.0476	11.27	26.09	32.2308	29.6769	29.71	24.31	26.8889	25.3474	25.5333	86.55	66.7778	76.5789	76.1111	29.145	31.7722	29.9789	30.2833	23.605	25.0444	24.0789	24.2333
1989	8	18	32.9412	22.3143	10.6269	26.2667	32.2	27.95	28.7556	24.63	26.7333	24.8222	25.3765	87.05	66.5556	79.1667	77.4706	29.77	31.4278	29.2944	30.1294	23.945	24.85	23.6667	24.1294
1989	8	19	32.9529	22.019	10.9339	25.81	32.0154	29	29.1111	24.08	26.9368	25.5158	25.4889	86.9	67.1579	77.3158	76.9444	28.78	31.9053	30.4158	30.3056	23.365	25.0947	24.3053	24.2222
1989	8	20	33.3294	22.1619	11.1675	26.2286	32.1385	28.4923	29.0182	24.37	26.56	25.2316	25.3263	85.3	68.1	80.2632	77.8947	29.14	31.25	30.1842	30.0947	23.585	24.74	24.1579	24.0947
1989	8	21	33.0625	22.1048	10.9577	25.6571	31.7667	28.9857	28.84	24.26	26.5579	25.42	25.4579	88.9	65.8889	78.3684	77	29.32	30.9722	30.3421	30.3176	23.695	24.6	24.2421	24.2235
1989	8	22	33.3059	21.9905	11.3154	25.89	31.6923	28.6667	28.65	24.34	26.6947	25.3789	25.4556	88.15	68.4211	78.4211	78.1667	29.4	31.5526	30.2263	30.3556	23.73	24.9053	24.2	24.2667
1989	8	23	33.6941	22.381	11.3132	26.2667	33.0154	28.9	29.33	24.34	26.9263	25.5368	25.5944	85.7	65.8947	80.1579	77.2778	29.11	31.7053	30.7316	30.5389	23.565	24.9947	24.4632	24.3333
1989	8	24	32.8588	22.0952	10.7636	26.23	31.7385	27.8667	28.725	24.0111	26.7053	24.6824	25.2188	84.7778	68.7895	81.7059	78.0625	28.45	31.6316	29.3059	29.9063	23.1778	24.9474	23.6941	24.0125
1989	8	25	33.1176	22.2571	10.8605	25.95	32.6923	29.4167	29.3778	24.0211	26.68	25.39	25.3632	85.8947	66.1	77.25	76.8421	28.5842	31.235	30.135	30.0368	23.2789	24.755	24.14	24.1053
1989	8	26	33.2118	22.2857	10.9261	26.1143	32.1167	28.5538	28.99	24.29	26.84	25.2632	25.4684	86.1	68.3158	78.4211	77.7778	29.05	31.7684	30	30.2944	23.55	25.0316	24.0789	24.2333
1989	8	27	33.9118	22.2476	11.6641	26.0286	32.3	28.6	29.03	24.3684	26.7368	25.2667	25.4444	87.2105	66.9474	79.8889	78.2222	29.3	31.4211	30.2056	30.3	23.6947	24.8474	24.1833	24.2389
1989	8	28	33.1765	22.0667	11.1098	25.9158	32.3091	27.7714	28.6444	24.0632	26.9222	25.11	25.4278	85.8947	65.8824	78.2	76	28.6947	31.6471	29.69	30.0706	23.3211	24.9706	23.9	24.0941
1989	8	29	33.6125	21.8095	11.803	25.87	31.8462	28.8333	28.6889	23.98	26.74	25.2632	25.3474	85.9	69.1	77.2778	77.6111	28.46	31.675	29.8667	30.0889	23.205	24.97	23.9611	24.0889
1989	8	30	33.275	21.8381	11.4369	26.3524	31.6	28.3333	28.45	24.23	26.76	25.2111	25.3722	84.85	70.25	80.6667	78.7222	28.825	31.9	30.2278	30.2556	23.39	25.1	24.2056	24.1944
1989	8	31	33.1059	22	11.1059	25.65	31.8	28.3846	28.66	24.0421	26.4889	25.1263	25.1647	87.4737	67.5556	80.4211	78.7647	28.7789	31.0222	29.9947	29.8471	23.3632	24.6389	24.0526	23.9588
1989	9	1	32.7875	22.1111	10.6764	25.8889	30.56	28.5	28.2	24.0889	26.6824	25.6778	25.4353	86.1667	71.25	79.6111	79.75	28.7167	31.7125	30.8833	30.45	23.3611	24.9812	24.5556	24.3062
1989	9	2	33.0875	22.2947	10.7928	25.8316	31.6667	28.3	28.3545	24.0947	26.4632	24.8737	25.1421	86.8421	64.9474	77.4211	76.4211	28.7895	30.6368	29.2105	29.5526	23.3895	24.3895	23.6158	23.7895
1989	9	3	33.45	22.1579	11.2921	25.9368	31.15	27.05	27.6455	24.0421	26.8	24.9158	25.2444	85.5789	70.4444	80.6316	78.9444	28.5895	32.0444	29.5947	30.0389	23.2789	25.1667	23.8316	24.0778
1989	9	4	32.825	22.1053	10.7197	25.5684	31.5833	28.3333	28.3727	23.6632	26.1789	25.1474	24.9947	85.6316	64.5263	79.0526	76.2632	27.9421	30.0105	29.8526	29.2789	22.8737	24.0737	23.9684	23.6368
1989	9	5	33.4	22.21	11.19	25.9412	32.3818	28.5167	28.7111	24.2588	26.4333	25.0105	25.2647	87.3529	64.4444	78.1579	76.5882	29.1118	30.5056	29.4947	29.7412	23.5706	24.3389	23.7895	23.9176
1989	9	6	33.6875	22.0778	11.6097	25.4421	32.3333	28.8833	28.8364	23.7579	26.6	25.3684	25.2526	87.1579	64.4211	76.8421	76.0526	28.2474	30.8105	30.0053	29.6947	23.0737	24.5	24.0737	23.8842
1989	9	7	33.4267	22.3053	11.1214	26.3158	32	28.6	28.8222	24.2316	26.6235	24.8222	25.2059	84.4737	67	76.2222	76.1176	28.7895	31.1647	28.9833	29.6412	23.4	24.7294	23.4944	23.8765
1989	9	8	33.025	22.2421	10.7829	25.9789	31.9333	28.5636	28.8	24.2632	26.7158	25.2	25.3947	87.1579	67.7368	77.3889	77.4444	29.1105	31.5526	29.6833	30.1333	23.5632	24.8947	23.8778	24.1222
1989	9	9	33.8625	22.2421	11.6204	26.2889	32.8	28.0545	28.87	24.3667	26.6842	25.3474	25.45	85.5	63.6316	80.8889	76.6471	29.1444	30.9158	30.4056	30.1235	23.5944	24.5737	24.2944	24.1294
1989	9	10	33.275	22.3579	10.9171	26.1222	31.5833	28.0923	28.43	24.1333	26.7789	25.1789	25.3667	85.1111	67.5556	80.5789	78.0588	28.6833	31.5667	30.0947	30.1706	23.3222	24.9389	24.1263	24.1529
1989	9	11	32.9714	22	10.9714	25.7895	32.0833	29.1333	28.9455	24.0158	26.3789	25.1	25.1667	86.4737	66.4211	77.7222	76.8889	28.6158	30.6632	29.6889	29.6833	23.3	24.4421	23.9	23.8833
1989	9	12	33.5467	22.1158	11.4309	25.9158	31.95	28.1273	28.6091	24.0632	26.6421	25.1158	25.2737	86.1053	66.1053	80.8333	77.7778	28.6842	31.0947	29.9833	29.9167	23.3053	24.6579	24.0778	24.0167
1989	9	13	33.1867	22.3053	10.8814	25.9333	32.25	28.5273	28.7455	24.1889	26.7579	25.3263	25.4389	86.8889	66	79	77.2353	28.9389	31.3737	30.1278	30.1	23.4722	24.8263	24.15	24.1235
1989	9	14	33.3467	22.2211	11.1256	25.5579	31.5167	27.4182	27.9455	23.8526	26.3889	25.2947	25.1611	87.1053	65.5	81.5	78	28.3947	30.5167	30.3056	29.7118	23.1474	24.35	24.25	23.8882
1989	9	15	33.15	22.1667	10.9833	26.1778	31.1167	27.8909	28.19	24.0444	26.2842	25.0333	25.0882	84.1667	66.8947	79.8889	76.9412	28.3944	30.5579	29.8167	29.5	23.1667	24.3579	23.9611	23.7824
1989	9	16	32.675	22.0778	10.5972	25.4111	31.4364	28.6545	28.82	23.7333	26.5667	24.6222	24.9722	87.0556	68.3333	77.2222	77.4444	28.1722	31.2944	28.7111	29.4056	23.0167	24.7778	23.3444	23.7278
1989	9	17	33.0875	21.9263	11.1612	25.5778	31.8333	28.5833	28.74	23.8	26.5444	25.0842	25.1706	86.5	65.6667	79.5263	77.5294	28.2278	30.8667	29.8316	29.7471	23.0444	24.5333	23.9737	23.9176
1989	9	18	33.36	22.1158	11.2442	25.5158	31.9333	28.6667	28.7273	23.8632	26.8	25.4947	25.3947	87.1053	66.8421	77.9474	77.3684	28.4211	31.5105	30.3947	30.1105	23.1737	24.8737	24.2842	24.1158
1989	9	19	33.625	22.2211	11.4039	25.7444	32.2167	28.25	28.7818	24.0333	26.8889	24.8632	25.3529	87	65.2222	78.4737	76.7647	28.7222	31.5333	29.3105	30.0176	23.35	24.9056	23.6842	24.0765
1989	9	20	33.0133	21.8316	11.1818	25.4889	30.9667	27.1167	27.98	23.7333	26.3368	24.8842	24.9722	86.9444	69.3684	82.7368	79.4444	28.1667	30.9211	29.8	29.5833	23.0333	24.5684	23.9526	23.8167
1989	9	21	32.625	22.2235	10.4015	25.7	31.0545	28.5091	28.75	23.9375	26.4222	25.1444	25.25	86.6875	67.6111	78.3333	77.1875	28.4875	30.9	29.8333	29.8437	23.2125	24.5722	23.9778	23.9687
1989	9	22	32.8133	22.2526	10.5607	25.6333	31.15	26.8	27.44	24.1444	26.4111	24.9789	25.1529	88.3889	68.9444	83.6316	80.3529	29.0611	31.0444	30.1053	30.0353	23.5333	24.6333	24.0947	24.0765
1989	9	23	32.5875	22.14	10.4475	25.9	31.3833	27.4462	28.07	24.2667	26.3263	24.8211	25.1667	87.4444	66.4444	78.8421	77.5294	29.1556	30.5222	29.2263	29.6118	23.5889	24.3667	23.6421	23.8412
1989	9	24	32.32	22.2	10.12	25.4444	31.1333	27.3091	27.76	24.0222	26.2211	24.5556	24.9389	88.9444	66.7895	80.3889	78.7778	28.9	30.4053	28.9222	29.4222	23.4389	24.3	23.4333	23.7333
1989	9	25	32.7467	21.9889	10.7578	25.6444	30.8333	28.0333	28.49	24.0444	26.3895	24.9333	25.0824	87.6667	69.5789	79.9444	78.9412	28.7944	31.0789	29.6	29.7412	23.3833	24.6474	23.8556	23.9235
1989	9	26	32.725	21.9158	10.8092	25.0444	31.1	27.55	27.79	23.7333	26.3895	25.1684	25.0667	89.8889	69	85.1053	81.4118	28.4611	31.1556	30.5895	30.0412	23.1944	24.7	24.3789	24.0706
1989	9	27	32.8875	21.6842	11.2033	25.0737	31.05	28.1077	28.0818	23.7263	26.5053	25.0737	25.0947	89.5263	68.1111	81.2632	79.3333	28.4526	31.0667	30.0158	29.7111	23.1895	24.6556	24.0842	23.8889
1989	9	28	32.5467	21.8737	10.673	25.3789	31.4	27.5333	28.0455	23.9789	26.5474	24.7579	25.0895	89.1579	69.7368	81.4211	79.9474	28.8263	31.4263	29.4526	29.9	23.4105	24.8211	23.7579	23.9895
1989	9	29	32.6	22.21	10.39	25.6105	30.5833	27.8167	27.9182	24.0211	26.2632	25.1368	25.1474	87.8421	69.8421	81.2632	79.5263	28.7632	30.8579	30.1211	29.9105	23.3632	24.5421	24.1421	24.0211
1989	9	30	33.075	22.06	11.015	25.3333	31.4333	28.4667	28.43	23.7556	26.2	25.1789	25.0944	87.9444	67.4211	79.2105	78.2778	28.2889	30.4421	29.9737	29.6333	23.0833	24.2947	24.0368	23.8611
1989	10	1	33.1714	21.9412	11.2303	25.7125	31.68	27.84	28.5111	23.925	26.7	24.975	25.2063	86.375	67.25	81.625	78.5625	28.5	31.4125	29.85	29.9188	23.2125	24.8438	23.9938	24.0313
1989	10	2	33.0286	21.9529	11.0756	25.1625	31.6	27.3778	27.6	23.6125	26.525	24.8067	25.02	87.9375	65.9375	80.5333	78.4667	28.0563	30.8688	29.3867	29.5	22.9563	24.5625	23.7333	23.8133
1989	10	3	32.6429	21.8353	10.8076	25.7467	30.86	27.44	27.8222	23.9333	26.35	24.775	25.0267	86.3333	67.875	79.3125	77.8	28.4333	30.8187	29.2312	29.5067	23.1933	24.5375	23.65	23.78
1989	10	4	33	21.725	11.275	25.4625	31.66	27.38	28.0111	23.7375	26.575	25.1125	25.1375	86.8125	66.875	81.1875	78.4375	28.1562	31.1562	30.0875	29.8187	23.025	24.6938	24.0938	23.9437
1989	10	5	32.1857	21.9176	10.2681	25.24	31.32	28.32	28.2	23.8133	26.5733	25.35	23.62	88.2143	68.1333	82.25	79.7143	28.5133	31.2733	30.575	30.1071	23.2267	24.7533	24.3688	24.1286
1989	10	6	32.8	21.6353	11.1647	25.3867	30.74	27.62	27.8667	23.88	26.6625	25.0125	25.14	88.4667	70.5625	80.25	80.4	28.6	31.7313	29.7687	30.06	23.28	24.9937	23.9312	24.0733
1989	10	7	32.7	22.0706	10.6294	25.4933	31.68	28.68	28.6778	24	26.2375	25.4125	25.2467	88.4	66.6875	78.8125	77.9333	28.7933	30.4375	30.3875	29.94	23.3933	24.3313	24.2937	24.0267
1989	10	8	32.7571	22.1176	10.6395	25.7867	31.84	28.6889	28.9125	24.0133	26.2375	24.9733	25.0429	86.6667	65.3125	78	76.2857	28.6467	30.2625	29.4467	29.3429	23.32	24.2125	23.7733	23.7071
1989	10	9	32.8571	22.0625	10.7946	25.85	31.12	27	27.9222	23.9125	26.2	24.6375	24.925	85.625	70.4375	84.5625	80.0625	28.3438	30.775	29.4875	29.5312	23.125	24.5	23.7938	23.8062
1989	10	10	32.4462	21.7	10.7462	25.1125	31	27.58	28.1111	23.6125	26.7	25.125	25.1313	88.4375	70.8125	82.9375	80.625	28.1313	31.85	30.2312	30.075	23	25.0813	24.2	24.1
1989	10	11	32.4571	21.7875	10.6696	25.675	31.24	27.52	28.2778	24.0375	26.775	25.05	25.2875	87.4375	69.6875	82.6875	79.875	28.7812	31.8938	30.1375	30.2688	23.375	25.0937	24.1375	24.2
1989	10	12	32.2857	21.7125	10.5732	25.55	31.1111	28	28.325	23.9125	26.64	25.175	25.24	87.5625	72.2	80.25	80.1333	28.5687	31.9067	30.0688	30.2067	23.2625	25.0933	24.1063	24.1533
1989	10	13	32.6143	21.7125	10.9018	25.4875	31.28	27.66	28.1111	23.85	26.4125	25.275	25.1687	87.4375	68.625	83.0625	79.6875	28.4437	31.0375	30.5438	29.9938	23.2	24.6375	24.3812	24.0875
1989	10	14	32.7692	22.1067	10.6626	25.68	30.54	27.44	28.2111	24.0933	26.3625	24.5875	25.0333	87.9333	69.625	79.5625	79.2667	28.92	31.0188	28.9	29.6267	23.48	24.625	23.4312	23.8533
1989	10	15	33.3286	21.4875	11.8411	25.56	31.32	27.78	28.075	23.68	26.5625	25.025	25.0867	85.5333	67.6875	81.4375	78.2	27.9067	31.2125	29.9125	29.6267	22.8867	24.7125	24.025	23.8467
1989	10	16	31.8714	21.9059	9.96555	25.6	30.92	28.04	28.3111	23.9067	26.225	25.2125	25.0867	87.2667	69.5	80.5	78.6667	28.52	30.7375	30.1187	29.6933	23.24	24.4875	24.1312	23.8933
1989	10	17	32.4133	21.4875	10.9258	25.4375	31.4909	28.3273	28.47	23.9875	26.6118	25.0588	25.225	88.875	68.0588	79.0588	78.625	28.8187	31.3471	29.7118	29.9688	23.4063	24.8118	23.9059	24.0437
1989	10	18	32.2267	21.6824	10.5443	25.3067	31.2909	28.1818	28.5778	23.68	26.1	24.8	24.9	87.6667	68.9375	79	78.0714	28.14	30.4812	29.2176	29.3071	23.0133	24.3375	23.6176	23.6714
1989	10	19	32.4467	21.5889	10.8578	25.4375	31.3818	28.5091	28.49	23.8625	26.2	24.9176	24.9875	87.875	66.2353	79.0588	77.9375	28.525	30.3118	29.4706	29.4625	23.2375	24.2529	23.7765	23.7625
1989	10	20	32.5467	21.6667	10.88	25.3176	31.4909	28.32	28.4222	23.6471	26.3059	24.775	24.8813	87.1765	69.8235	79.6875	78.9375	28.0529	30.9706	29.2375	29.375	22.9647	24.6	23.625	23.7063
1989	10	21	32.44	21.6	10.84	24.7882	30.6909	28.1091	27.95	23.5647	26.4588	25.1765	25.0824	90.5882	70.6471	81.5294	80.9412	28.2353	31.3588	30.2176	29.9353	23.0647	24.8059	24.2118	24.0176
1989	10	22	32.6571	21.7222	10.9349	25.3294	31.1455	28.1818	28.13	23.9529	26.3176	24.8941	25.0412	89.3529	68.1176	78.9412	78.8235	28.7882	30.7941	29.3882	29.6647	23.3824	24.5176	23.7353	23.8941
1989	10	23	32.4	21.6111	10.7889	25.15	31.6909	28.4	28.38	23.7	26.5059	25.2824	25.1562	88.6875	67	81.0588	78.9375	28.2875	31.0059	30.3706	29.8688	23.0938	24.6412	24.2941	24
1989	10	24	32.7867	21.8111	10.9756	25.5059	31.4909	28.4	28.3	23.8706	26.2	25.05	25.04	87.3529	66.1875	79.875	77.8	28.4588	30.3125	29.8	29.5133	23.2	24.25	23.9625	23.82
1989	10	25	32.4	22.0222	10.3778	25.6625	30.6364	27.3273	27.68	24.0375	26.3882	24.8235	25.075	87.5	72.1176	83.4706	81.125	28.7688	31.4118	29.7471	29.9563	23.3813	24.8412	23.9353	24.0375
1989	10	26	32.4267	21.9222	10.5044	25.0824	31.5455	28.34	28.4333	23.7375	26.6118	25.1875	25.1267	90.1875	69.1176	79.875	79.2	28.5188	31.4941	30.025	29.8867	23.2188	24.8941	24.1	23.98
1989	10	27	32.6933	22.0588	10.6345	25.5529	31.0364	27.6182	28.36	23.9882	26.4941	24.9294	25.1294	88	68.4706	81	79.1765	28.7412	31.2353	29.7	29.8765	23.3647	24.7294	23.8824	24
1989	10	28	32.5067	21.8353	10.6714	25.6125	30.7273	27.9273	28.22	24.24	26.6235	25.2235	25.3733	88.2	70.5882	80.1765	80.0667	29.2667	31.6118	30.1353	30.4133	23.6533	24.9588	24.1471	24.3
1989	10	29	32.6533	22.0778	10.5756	25.3375	30.9818	28.2182	28.2	23.8625	26.6941	25.0353	25.1813	88.625	68.8235	78.3529	78.5625	28.5812	31.5706	29.6235	29.9	23.2688	24.9412	23.8588	24
1989	10	30	32.56	21.5294	11.0306	25.6933	30.44	27.58	27.9889	24.08	26.1875	24.975	25.0933	87.6667	67	78.8125	78	28.86	30.3375	29.5125	29.6267	23.4333	24.2562	23.7937	23.8733
1989	10	31	32.5333	21.9765	10.5569	25.85	31.42	28.36	28.5889	24.0125	26.175	24.975	25.0563	86.25	64.9375	77.3125	76	28.6	30.125	29.3875	29.375	23.275	24.1125	23.7188	23.7063
1989	11	1	32.6933	22.0353	10.658	25.7059	31.6909	27.3583	28.15	24.0533	26.3	24.8562	25.0467	87.5333	66.4667	80.875	78.2857	28.8467	30.9733	29.5312	29.8929	23.4	24.62	23.8125	24.0214
1989	11	2	32.7067	21.5059	11.2008	25.6471	31.1333	27.8167	28.3182	23.8625	26.2412	24.45	24.8625	86.4375	66.5625	77.3125	76.0667	28.3625	30.7437	28.4562	29.1133	23.1188	24.475	23.1437	23.5333
1989	11	3	32.72	21.6125	11.1075	25.6222	31.2833	27.8833	28.1818	23.6118	26.3765	25.1867	25.0533	85.1176	67.7647	80.3333	77.4667	27.8353	30.8529	30.0867	29.5733	22.7706	24.5471	24.1333	23.8133
1989	11	4	32.76	22.1111	10.6489	25.8353	31.35	28.6333	28.5909	24.2	26.2824	25.2118	25.2563	87.5625	67	78.3529	77.4375	29.0438	30.6	29.9588	29.8938	23.55	24.3706	24.0294	23.9875
1989	11	5	32.5067	22.0222	10.4844	25.4222	31.3167	28.5	28.5364	24.0625	26.5529	25.4235	25.3938	89.6875	68.9412	79.7647	79.25	29.0375	31.3294	30.4882	30.3688	23.5375	24.7824	24.3353	24.2563
1989	11	6	32.9375	21.4833	11.4542	25.45	32.15	28.7333	28.8	23.85	26.4824	25.45	25.24	88.0625	66.8824	79.4	77.2143	28.5125	30.9647	30.9267	30.1214	23.2125	24.5941	24.5867	24.1143
1989	11	7	32.3429	22.0333	10.3095	25.7111	31.0333	27.0833	27.7	24.1059	26.0938	24.9187	25.125	88.4706	66.0625	83.5625	79	29.0176	30.0625	29.9188	29.7937	23.5	24.0187	24.0125	23.925
1989	11	8	32.56	21.9375	10.6225	25.5667	31.2167	27.5833	28.0727	24.0235	26.5875	24.925	25.2563	88.2941	70.8125	82.5	80.5625	28.8647	31.625	29.8312	30.2438	23.4176	24.9375	23.9875	24.1813
1989	11	9	32.9467	21.2941	11.6525	25.0625	30.95	28.4364	28.3111	23.6375	26.0235	25.0125	24.8933	89.1875	68.3529	78.8125	79.6	28.2562	30.2059	29.6125	29.4667	23.0687	24.1353	23.85	23.7467
1989	11	10	32.925	21.6889	11.2361	26.2118	31.36	28.4833	29.0111	24.1875	26.25	25.2235	25.2333	85.125	68.1333	79.7647	77.5714	28.8312	30.6333	30.1529	29.9071	23.4	24.3933	24.1353	24
1989	11	11	32.975	21.4444	11.5306	25.4111	31.9455	28.3077	28.51	23.7	26.4	25.4	25.1375	87.4706	66.5	78.8824	77.5	28.1941	30.7938	30.3294	29.725	23.0176	24.4688	24.2706	23.9
1989	11	12	32.8812	21.5	11.3812	25.1647	31.25	27.6333	27.98	23.3059	26.3294	24.4588	24.6882	85.8824	66.8824	79.5294	77.4706	27.4	30.6471	28.7176	28.9294	22.5412	24.4294	23.3235	23.4294
1989	11	13	32.7429	21.3059	11.437	25.3176	31.1833	28.4833	28.4	23.3882	25.8	24.92	24.92	85.5294	65.4706	73.0667	75.9333	27.4765	29.5588	28.8133	29.0933	22.5882	23.7412	23.3267	23.5267
1989	11	14	32.4	21.3294	11.0706	25.3647	30.7667	28.1667	28.43	23.425	26.1529	24.8706	24.925	86	70.4706	77.125	77.8	27.55	30.7176	29.1625	29.4333	22.6687	24.4529	23.5188	23.74
1989	11	15	32.4625	21.2556	11.2069	25.2118	30.7167	27.5167	27.7	23.3882	25.6588	24.7529	24.5941	86	66.9412	81.2353	78.0588	27.4706	29.4235	29.3941	28.7588	22.6176	23.6118	23.7059	23.3176
1989	11	16	32.4625	21.4667	10.9958	25.1294	31.6	28.4308	28.3727	23.2941	26.3647	24.7294	24.8	86.1176	68.2353	77.8125	77.1875	27.3294	30.9294	29.1187	29.1562	22.5235	24.5824	23.5188	23.5625
1989	11	17	32.8714	21.4353	11.4361	25.6	31.8333	28.2333	28.6818	23.975	25.85	24.6125	24.8125	88	63.25	77.5625	76.4375	28.7125	29.35	28.8187	28.9562	23.35	23.5625	23.3438	23.4188
1989	11	18	32.5143	21.8824	10.6319	25.825	31.5917	28.74	28.8111	23.6125	26.05	25.2	25.06	83.75	67.6875	80.7333	78.2	27.6938	30.3062	30.2733	29.7	22.7	24.1938	24.1733	23.8667
1989	11	19	33.1857	21.8941	11.2916	25.35	31.9167	28.3	28.41	23.72	26.3875	25.0533	25.2214	84.9333	65.875	78.3333	76.5	27.9733	30.6813	29.78	29.7643	22.9067	24.45	23.8467	23.9214
1989	11	20	32.7286	21.4875	11.2411	25.1	31.5167	28.8	28.6	23.3	26.4125	25.0933	25.06	86.3125	67.0625	78.6667	77.3333	27.4187	30.875	29.7733	29.56	22.575	24.5625	23.9533	23.8133
1989	11	21	32.84	21.4125	11.4275	24.75	31.6462	28.2308	28.0273	23.2875	26.2667	24.5875	24.88	88.875	66.7333	76.1875	77.4	27.6438	30.5867	28.65	29.22	22.6938	24.3867	23.2563	23.6267
1989	11	22	32.6462	21.3765	11.2697	25.0706	30.8769	28.2167	28.4273	23.475	26.2	25.0533	24.98	88.375	68.0667	78.2667	78	27.925	30.66	29.6467	29.4933	22.875	24.4133	23.9133	23.7867
1989	11	23	32.8571	21.1412	11.716	25.375	31.05	27.7692	28.1	23.3625	25.825	24.6667	24.72	84.9375	67.3125	78.5333	77.2	27.4062	29.8687	28.9533	28.9267	22.5437	23.9563	23.5067	23.4533
1989	11	24	32.7733	21.3294	11.4439	24.9882	31.6	28.4923	28.3583	23.1467	26.2667	25.025	24.7933	86.0667	67.1333	77	76.8	27.0933	30.6733	29.5062	29.0733	22.3733	24.4067	23.7625	23.5133
1989	11	25	32.08	21.3	10.78	25.4333	31.3692	28.3091	28.24	23.6471	26.0824	24.9125	24.8312	87.2353	68.5294	78.5625	78.0625	28.1118	30.5	29.4188	29.25	22.9647	24.3	23.7375	23.625
1989	11	26	32.425	21.1778	11.2472	25.3222	31.4308	28.3286	28.5091	23.7529	26.2333	25.1222	24.9941	87.5882	67	78.8235	76.8667	28.3	30.3941	29.7824	29.2533	23.1059	24.2765	23.9235	23.66
1989	11	27	32.7	21.3684	11.3316	24.7789	31.6143	27.8	28.0692	23.2	26.3412	24.9111	24.7882	88.5	66.7059	79.0556	78.1765	27.4389	30.7294	29.4556	29.1412	22.5944	24.4529	23.7833	23.5706
1989	11	28	32.25	21.1667	11.0833	24.8222	31.7571	28.1429	28.0833	23.2111	26.1647	25.1529	24.8187	87.5	65.1176	77.4706	76.6875	27.3889	30.2	29.7529	29.05	22.5444	24.1353	23.9412	23.4937
1989	11	29	32.1125	21.4778	10.6347	24.4889	31.2	28.1231	28.075	23.0706	26.3176	24.6824	24.6687	90	68.8235	77.2941	78.3125	27.4059	30.9059	28.9235	29.0375	22.5529	24.5353	23.4059	23.4625
1989	11	30	32.3571	21.2235	11.1336	24.9222	31.8308	28.2923	28.3083	23.1059	26.7882	25.2824	25.0647	87.2353	70	81.0588	79.4118	27.1765	32.0412	30.3706	29.8647	22.4235	25.1294	24.2529	23.9471
1989	12	1	32.5067	21.41	11.0967	25.1444	31.35	27.8333	27.8636	23.5111	26.2222	24.9579	24.8118	87.3333	67	79.6316	77.7059	27.8278	30.4222	29.6842	29.1235	22.8333	24.2944	23.8632	23.5412
1989	12	2	32.6353	21.475	11.1603	24.4111	31.4667	27.8	27.87	23.2	26.3647	24.9625	24.78	88.6471	67.8235	79.3125	78.0667	27.3941	30.8471	29.525	29.0867	22.5706	24.5235	23.825	23.54
1989	12	3	32.2471	21.0421	11.205	24.6111	31.1	27.4	27.6273	22.9444	25.9765	24.6667	23.1059	86.3529	67.7647	80.8333	78.5	26.8722	30.0706	29.1667	28.6125	22.2222	24.0941	23.6222	23.2563
1989	12	4	32.5875	21.0105	11.577	24.6368	31.1667	28.22	28.1111	23.1778	26.3222	24.975	24.875	87.3333	68.2778	78.9375	78	27.2556	30.8056	29.5188	29.2375	22.4833	24.5111	23.8062	23.6188
1989	12	5	32.05	21.3263	10.7237	24.9333	30.9333	28	27.9	23.5	26.1294	24.6333	24.8875	89.0556	69.2941	79.5556	79.8125	27.95	30.5	28.9889	29.4312	22.9056	24.3353	23.4111	23.7563
1989	12	6	32.2235	21.4842	10.7393	24.8556	30.65	27.8167	27.6909	23.6222	26.0471	25.0667	24.8812	90.2222	69.5294	81.5556	80.125	28.2778	30.3706	30.0056	29.5062	23.1	24.2941	24.0722	23.7938
1989	12	7	32.2941	21.3579	10.9362	24.5684	30.7833	27.7333	27.6727	23.2632	25.9889	25.1529	24.7706	89.7895	69.1667	80.7059	79.5882	27.6684	30.2556	29.9765	29.2471	22.7105	24.2167	24.0706	23.6235
1989	12	8	32.8	21.1579	11.6421	24.9263	31.7	28.2	28.1636	23.2211	26.2889	25.0778	24.8611	86.9474	64.6667	80.1667	77.1667	27.2947	30.3056	29.8944	29.1611	22.4474	24.1889	24.0111	23.55
1989	12	9	32.8	20.9556	11.8444	25.3529	31.5455	28.0364	28.11	23.5625	26.1412	24.9059	24.8667	85.8125	64.4118	79.4706	75.9333	27.6813	29.8824	29.5	28.96	22.7125	23.9647	23.7941	23.44
1989	12	10	32.88	21.1778	11.7022	24.6875	31.7818	28.8364	28.53	23.32	26.6824	25.2235	25.04	88.1333	67.6471	78.7059	78.4667	27.5867	31.3824	29.9882	29.6333	22.6733	24.8353	24.0588	23.8467
1989	12	11	32.5875	20.9111	11.6764	25.1333	32.0182	28.4	28.54	23.6353	26.3	25.475	25.1733	87.5294	67.1875	80.5625	78.7333	28.1294	30.6188	30.6125	29.8867	22.9588	24.4	24.425	23.9867
1989	12	12	32.4	21.1667	11.2333	24.6824	30.9818	29	28.4444	23.325	26.2	25.0125	24.8333	88.4375	70.2353	78.75	79	27.6125	30.7824	29.525	29.2867	22.7	24.5	23.8	23.6333
1989	12	13	32.7733	21.2	11.5733	25.3667	32	28.9455	28.82	23.6353	25.9125	24.9529	24.8313	86.9412	63.8125	75.8824	75.25	27.9882	29.4062	29.1412	28.8187	22.9235	23.7312	23.5647	23.4062
1989	12	14	32.75	20.8947	11.8553	24.5412	31.7273	28.7455	28.61	23.1647	26.0235	24.6	24.6688	89.1765	65.2353	75.5294	76.5	27.4588	29.8529	28.5235	28.7062	22.5882	23.9765	23.2118	23.3437
1989	12	15	32.6667	20.7882	11.8784	24.4118	31.5273	28.5455	28.28	23	26.0125	24.6824	24.6933	89	66.125	75.2353	76.4	27.1	29.9062	28.5941	28.6867	22.3706	24.0062	23.2353	23.3
1989	12	16	32.675	20.4842	12.1908	24.3412	31.4909	28.2364	28.2111	22.7294	26.0471	24.5765	24.4471	87.2353	65.7647	76.3529	76.4706	26.5529	29.9176	28.5412	28.3294	22	23.9882	23.2471	23.0882
1989	12	17	32.6118	20.3778	12.234	24.5222	31.5833	28.0833	28.0818	22.7556	25.6333	24.5667	24.3765	86.3889	62.9444	75.8889	74.8824	26.4778	28.7556	28.4722	28.0118	22	23.35	23.2	22.9118
1989	12	18	32.675	20.2737	12.4013	24.1222	31.85	28.3	28.1364	22.5765	25.8556	24.7667	24.4294	86.5294	63.7778	77.1667	76.0588	26.2176	29.35	28.9722	28.2765	21.8118	23.6833	23.4889	23.0529
1989	12	19	32.9125	20.5158	12.3967	24.3176	31.6923	28.2667	28.1364	22.8125	25.7889	24.6667	24.4	87.3333	64.0556	77.6667	76.2	26.8267	29.2278	28.9	28.2867	22.2	23.6444	23.3944	23.0467
1989	12	20	32.875	20.4421	12.4329	23.9556	31.5667	28.4	27.9455	22.6706	26	24.8	24.525	89.2941	64	76.8889	77.0625	26.6588	29.6167	28.95	28.5062	22.0941	23.8722	23.4722	23.1937
1989	12	21	33.325	20.5579	12.7671	24.1474	31.9667	28.3167	28.0727	22.8316	25.9889	24.6667	24.5111	89.6316	63.6667	77.4118	76.2353	26.9211	29.5611	29.2	28.6176	22.2526	23.7889	23.6	23.2706
1989	12	22	33.05	20.9579	12.0921	24.2	31.7333	28.65	28.4818	22.8444	25.6333	24.7176	24.3765	88.2778	61.1111	76	75.0588	26.8389	28.6278	28.7118	28.0118	22.2167	23.1278	23.3529	22.8647
1989	12	23	32.775	20.6889	12.0861	24.1684	31.5167	28.7818	28.42	22.6421	25.9412	24.8941	24.6312	88	63.6471	75.7059	76.0625	26.4947	29.4647	28.9882	28.5625	21.9789	23.7529	23.5235	23.2375
1989	12	24	32.6941	20.36	12.3341	24.0947	31.6167	28.4333	28.1	22.5778	26	24.4222	24.3278	87.2222	64	74.8333	75.3333	26.2667	29.6167	28.05	27.9722	21.85	23.8444	22.9167	22.8611
1989	12	25	32.7176	20.34	12.3776	24.6333	31.4167	28.8167	28.3727	22.9412	25.6889	24.5333	24.3938	86.1176	64.0556	74.1667	75.3125	26.7647	28.9944	28.1778	28.0437	22.1647	23.4833	22.9722	22.9125
1989	12	26	32.975	20.1667	12.8083	23.8444	32.1455	28.28	28.1667	22.5222	25.9125	24.6111	24.4125	89.5	62.625	76.0588	76.1333	26.3611	29.2312	28.5118	28.1333	21.9333	23.6313	23.2294	23
1989	12	27	33.1125	20.3474	12.7651	24.0556	31.9455	28.7636	28.37	22.5333	25.5111	24.2471	24.1294	87.7222	60.6667	72.7059	73.8235	26.2833	28.2389	27.4824	27.4176	21.8667	23.0167	22.5824	22.5412
1989	12	28	32.5067	20.3059	12.2008	24.0222	31.7455	28.4	28.04	22.5412	25.7529	24.1556	24.2125	87.1176	63.1765	72.4444	74.5	26.1941	28.9882	27.3333	27.5938	21.8118	23.5176	22.4111	22.6187
1989	12	29	32.5176	20.4111	12.1065	24.3625	30.8727	28.9091	28.1667	22.7125	25.6444	24.7765	24.4933	87.0625	65.3889	72.8235	76.2	26.4812	29.1333	28.4824	28.4067	21.9937	23.5056	23.2059	23.14
1989	12	30	32.825	20.5889	12.2361	23.9556	31.0545	28.7091	28.14	22.5222	25.5889	24.6556	24.2444	88.2778	64.5556	74.6667	75.8333	26.3778	28.9444	28.5167	27.9333	21.8778	23.45	23.2056	22.8333
1989	12	31	32.7765	20.1263	12.6502	23.9889	31.9091	28.9091	28.59	22.0706	25.7778	24.7111	24.1647	84.6471	62.6667	72.8889	73.7059	25.2471	29.0722	28.3889	27.5235	21.1882	23.4833	23.0833	22.5647

## Sheet: 1990
			Temperature			Temperature				Temperature				Relative Humidity				Pressure				Dew temperature
Year	Month	Day	Maximum	Minimum	Max-Min	1899-12-31 07:00:00	1899-12-31 13:00:00	1899-12-31 19:00:00	Average	1899-12-31 01:00:00	1899-12-31 13:00:00	1899-12-31 19:00:00	Average	1899-12-31 01:00:00	1899-12-31 13:00:00	1899-12-31 19:00:00	Average	1899-12-31 07:00:00	1899-12-31 13:00:00	1899-12-31 19:00:00	Average	1899-12-31 07:00:00	1899-12-31 13:00:00	1899-12-31 19:00:00	Average		Month	Taverage	Hraverage
1990	1	1	32.7765	20.5789	12.1975	24.8737	31.7273	28.8727	28.8222	23.1895	25.6211	24.6947	24.4389	86.2222	61.8947	73	73.9474	27.2316	28.5947	28.3579	28.0632	22.4737	23.2526	23.1	22.9421		January	28.6628	74.2683
1990	1	2	32.7294	20.7526	11.9768	23.9647	31.5636	28.3455	28.15	22.5625	25.8474	24.4737	24.325	88.5625	62.8947	73.1579	75.3125	26.3562	29.1526	27.9789	27.95	21.9312	23.5789	22.8789	22.875		February	28.9885	71.37
1990	1	3	32.9647	21.0421	11.9226	24.5889	31.8	28.4909	28.8625	23.1222	25.7667	24.4947	24.4941	88.3889	61.2222	73.3684	74.8235	27.2889	28.7444	28.0211	28.1235	22.5111	23.3333	22.8737	22.9529		March	29.2519	71.3887
1990	1	4	32.9412	21.1579	11.7833	24.7222	31.7778	28.6	28.6286	23.0333	25.9059	24.7222	24.5353	86.7222	63.1176	73.2222	74.8235	27.0167	29.2412	28.3833	28.2176	22.3111	23.6176	23.1389	23.0294		April	29.7471	73.4209
1990	1	5	32.7529	20.7667	11.9863	24.6737	31.4909	28.2	28.3333	23.0737	25.9368	24.7895	24.6053	87.5263	62.7368	76.0526	75.3684	27.1053	29.3105	28.8684	28.4263	22.4	23.6632	23.4316	23.1579		May	29.3659	75.3148
1990	1	6	32.8625	20.8889	11.9736	24.3684	31.7273	28.56	28.3375	22.7684	25.9053	24.5667	24.4222	87.5789	63.0526	72.8889	74.7222	26.6	29.3158	28.0778	28.0556	22.0947	23.6684	22.9222	22.9111		June	29.4056	75.6257
1990	1	7	32.85	20.7368	12.1132	24.6105	31.2	28.0545	28.1222	23	25.6105	24.7158	24.5333	88	62.3684	77.0526	75.7222	27.0556	28.6632	28.8684	28.35	22.3389	23.2579	23.4158	23.1056		July	29.2842	75.2709
1990	1	8	32.8118	20.5765	12.2353	24.2111	31.8	28.74	28.3375	22.7882	25.6	24.8667	24.36	88.125	61.6316	76.2222	76.375	26.7824	28.5263	29.0056	28.2125	22.1706	23.2105	23.5056	23.0188		August	29.0939	76.7003
1990	1	9	33.2588	20.7579	12.5009	24.1895	31.7545	28.6	28.2556	22.7389	25.9368	24.5895	24.4111	89.1667	62.5789	73.2632	75.0556	26.7333	29.3158	28.1684	28.0889	22.1778	23.6737	22.9895	22.9444		September	28.3767	77.9656
1990	1	10	33.2353	20.6941	12.5412	24.4667	32.2364	29.0182	28.7	22.8941	25.7158	24.5895	24.4059	87.0588	60.0526	71.7368	73.2353	26.7471	28.5316	27.9737	27.7824	22.1765	23.2368	22.8632	22.7588		October	28.2302	78.9136
1990	1	11	33.2	21.1222	12.0778	24.5895	32.4545	29.54	29.0875	22.9579	25.8526	24.6222	24.4722	87.0526	60.2632	69.2778	72.4444	26.9421	28.8211	27.7389	27.8167	22.2632	23.3526	22.7111	22.7611		November	28.3255	77.7264
1990	1	12	33.3294	21	12.3294	24.3684	32.1091	29.2	28.8889	22.8947	26.1684	24.8316	24.6263	88.3158	62.2105	72.3684	74.3158	26.9316	29.7	28.4947	28.3737	22.2526	23.8789	23.1737	23.1		December	28.1828	76.7136
1990	1	13	33.1294	21.3368	11.7926	24.7368	31.8909	28.6364	28.7667	23.1368	26.1158	25.0632	24.7789	87.4211	62.5789	77.1579	75.7368	27.2421	29.6632	29.5263	28.7947	22.4579	23.8737	23.8	23.3789
1990	1	14	33.45	21.1	12.35	24.1368	32.1273	28.7091	28.5556	22.8667	26.0211	24.8632	24.5667	89.0556	61.0526	74.6842	75.1667	26.9444	29.2789	28.8526	28.3667	22.2778	23.6474	23.3737	23.1167
1990	1	15	33.125	20.8444	12.2806	24.1778	32.06	28.96	28.8	22.8111	25.5556	24.4556	24.2722	89.2222	61.3889	71.5556	74	26.8222	28.4333	27.8222	27.6833	22.2333	23.1444	22.7389	22.7111
1990	1	16	32.775	20.8333	11.9417	23.7556	32.02	29.2	28.6375	22.6941	25.7889	24.7444	24.4529	90.4118	62.7778	72.6111	75.5294	26.7765	29.0333	28.4222	28.1941	22.1824	23.5111	23.1111	23.0059
1990	1	17	32.9867	21.1765	11.8102	24.6333	31.8889	28.8889	28.7571	22.9222	26	24.6118	24.5471	86.5556	62.3529	73.7647	74.4375	26.7611	29.4235	28.2765	28.2312	22.1833	23.7412	23.0765	23.05
1990	1	18	33.2875	21.0889	12.1986	24.5176	32.1	29.6	28.9857	23	25.8588	24.7765	24.625	88.1176	61.4118	72.2353	74.4375	27.0412	28.9824	28.3824	28.3313	22.3412	23.4706	23.1235	23.1
1990	1	19	33.1733	20.6333	12.54	24.4444	31.98	29.5778	28.8286	22.6471	25.6706	24.925	24.38	84.6471	62.0588	72.25	73.3333	26.1706	28.6882	28.6437	27.8333	21.7824	23.3176	23.2688	22.7733
1990	1	20	33.2375	20.9667	12.2708	24.1778	31.32	29.42	28.75	22.6	25.8824	24.9412	24.4235	87.3889	64.1765	73.8235	75	26.3556	29.4176	28.8824	28.1294	21.9	23.7235	23.4059	22.9588
1990	1	21	32.7875	21.0889	11.6986	24.3556	31.2	28.6	28.475	22.8667	25.9625	24.8824	24.5312	88.1667	64.5	75.3529	76.0625	26.8667	29.6313	28.9176	28.4438	22.2278	23.825	23.4588	23.1438
1990	1	22	33.025	21.3222	11.7028	24.5059	31.76	29.5778	28.7714	23.1647	26	24.9176	24.6941	89.5294	63.7778	72	75.0588	27.4471	29.55	28.6118	28.5412	22.5941	23.8	23.1882	23.1941
[truncated: 343 more rows]

## Sheet: 1991
			Temperature			Temperature				Temperature				Relative Humidity				Pressure				Dew temperature
[truncated: 367 more rows]

[truncated: 29 more sheets: 1992, 1993, 1994, 1995, 1996, 1997, 1998, 1999, 2000, 2001, 2002, 2003, 2004, 2005, 2006, 2007, 2008, 2009, 2010, 2011 …]
