# Supplementary material for: Direct, diffuse and total solar radiation data set in La Guajira, Magdalena and Cesar departments -Colombia
Source: Data Brief. 2020 Oct 15;33:106397. doi: 10.1016/j.dib.2020.106397 (PMC7599437; doi:10.1016/j.dib.2020.106397)
Supplement: Supplementary file 16 [file mmc16.xls]

## Sheet: 1985
			Temperature			Temperature				Temperature				Relative Humidity				Pressure				Dew temperature
Year	Month	Day	Maximum	Minimum	Max-Min	1899-12-31 07:00:00	1899-12-31 13:00:00	1899-12-31 19:00:00	Average	1899-12-31 01:00:00	1899-12-31 13:00:00	1899-12-31 19:00:00	Average	1899-12-31 01:00:00	1899-12-31 13:00:00	1899-12-31 19:00:00	Average	1899-12-31 07:00:00	1899-12-31 13:00:00	1899-12-31 19:00:00	Average	1899-12-31 07:00:00	1899-12-31 13:00:00	1899-12-31 19:00:00	Average		Month	Taverage	Hraverage
1985	1	1	34.4	21.4737	12.9263	24.781	32.7917	26.4818	27.7273	22.95	25.9368	24.7474	24.5778	86.4	59.5263	83.7895	77	26.875	28.8158	29.6947	28.5944	22.195	23.3158	23.8158	23.1944		January	27.4258	74.0923
1985	1	2	34.1273	21.1789	12.9483	23.5182	32.85	27.3833	27.6583	22.6182	25.6348	25.1238	24.45	91.619	56.1304	84.619	78	26.8136	27.7391	30.4381	28.4714	22.1636	22.5957	24.3	23.1143		February	28.749	68.3482
1985	1	3	34.4667	21.287	13.1797	24.1083	33.0154	27.0385	28	22.7917	25.7565	24.9545	24.5571	89.4583	56.1667	82.6667	76.4091	26.8708	27.9652	29.9636	28.3476	22.2125	22.7478	24.0318	23.0619		March	29.3935	73.2967
1985	1	4	34.8167	21.4273	13.3894	23.8042	32.5308	27.85	28.05	22.8583	26.0522	25.019	24.735	92.8333	58.7826	81	78.1905	27.3083	28.7043	29.8714	28.855	22.4583	23.2174	23.9667	23.345		April	28.9427	78.7059
1985	1	5	34.5667	21.4762	13.0905	23.5391	32.7286	27.2333	27.7583	22.5667	26.0261	25.181	24.65	92.4783	59.5455	84.8095	79.2632	26.8391	29.2455	30.5619	28.9895	22.213	23.5636	24.381	23.4526		May	28.5755	82.7268
1985	1	6	32.4	23.4	9	23.4	31	24.8	26	22.6	24.8	23.4	23.6	93	60	89	81	26.9	27.2	27.8	27.3	22.3	22.5	22.9	22.5		June	28.2789	81.755
1985	1	7	33.4	19.6	13.8	19.8	33.1	26.6714	25.8	18.8	23.6	22.4	21.6	91	47	79	72	21	22.3	25.2	22.9	18.3	19.3	21.2	19.6		July	28.569	79.6211
1985	1	8	33.6	19	14.6	20.6	32.6	25.2	25.9	20.2	24.2	22.2	22.2	96	50	77	75	23.4	24.6	24.8	24.2	20	20.8	20.9	20.6		August	27.7619	81.1041
1985	1	9	34	18.8	15.2	20.4	33.8	26.2	26.6	20	23.6	23.6	22.4	96	42	81	73	23.1	22.3	27.4	24.3	19.8	19.3	22.6	20.6		September	27.3121	81.5003
1985	1	10	33.8	18.2	15.6	20.6	32.6	25	25.8	19.6	23	22.8	21.8	91	44	83	73	22.1	21.7	26.3	23.4	19.1	18.8	21.9	19.9		October	26.9475	84.6863
1985	1	11	33.6	18.8	14.8	21	33	26	26.5	20	24	23	22.3	91	47	78	72	22.7	23.8	26.1	24.2	19.5	20.3	21.8	20.5		November	26.7551	84.2848
1985	1	12	33.8	18.2	15.6	20.2	33.2	26	26.4	20	24	22	22	98	47	71	72	23.2	23.7	23.8	23.6	19.9	20.2	20.3	20.1		December	26.1806	80.3761
1985	1	13	34.2	19.2	15	22	33.6	25.2	26.5	21	23.6	22	22.2	92	43	76	70	24.2	22.5	24.3	23.7	20.6	19.4	20.6	20.2
1985	1	14	34.2	18.6	15.6	19.6	33.4	26.2	26.4	17.6	22.6	24	21.4	82	39	83	68	18.8	20.2	28.4	22.5	16.5	17.7	23.2	19.1
1985	1	15	34.2	18.5	15.7	20.6	33.5286	26.6	26.7	20	24	23	22.3	78	48	74	67	21.3	24	25.7	23.6	18.5	20.4	21.5	20.1
1985	1	16	34.2	18.8	15.4	21	33	27.2	27.1	19.4	25.4	23.8	22.9	86	54	75	72	21.5	27.4	27.2	25.3	18.6	22.6	22.5	21.2
1985	1	17	33.2	18.6	14.6	20	32.8	25.6	26	19.4	26.8	24	23.4	95	63	88	82	22.1	31.2	28.8	27.4	19.1	24.8	23.4	22.4
1985	1	18	33.4	18.2	15.2	21.4	34.1538	27.1833	27.9667	21.2	27.6	22.8	23.9	84	63	79	75	23.7	32.2	25.6	27.2	20.2	25.3	21.5	22.3
1985	1	19	32.6	18.3	14.3	20.1	33.7615	27.3	28.0538	19.9	25.9	22.5	22.8	98	63	73	78	23.1	29	24.4	25.5	19.8	23.5	20.7	21.3
1985	1	20	33	21	12	22.4	33.28	27.1333	27.5167	21.9	26.5	24.4	24.3	96	61	88	81	25.9	29.8	29.3	28.3	21.6	24	23.7	23.1
1985	1	21	33	21.6	11.4	23.4	34.0154	27.7154	28.44	22	27	22.8	23.9	88	63	70	73	25.3	31	24.5	27	21.3	24.7	20.8	22.2
1985	1	22	32.1	20.4	11.7	22.1	34.0571	27.4214	28.0143	21.8	25.3	21.5	22.9	97	64	66	76	25.9	28	22.1	25.3	21.6	22.9	19.1	21.2
1985	1	23	36.1	20	16.1	20.3	33.9231	27.9538	28.1167	19.9	27	22.9	23.3	96	52	70	73	22.9	29.1	24.8	25.6	19.7	23.6	20.9	21.4
1985	1	24	35.3	18	17.3	19.8	34.0167	27.6286	28.2583	19.3	26.7	23.7	23.2	95	51	75	74	22	28.5	26.6	25.7	19	23.2	22.1	21.5
1985	1	25	35.1	17.8	17.3	19.1	33.8462	27.5857	28.1692	17.6	27.4	24.4	23.1	96	59	66	74	19.8	31.2	26.8	25.9	17.3	24.7	22.2	21.4
1985	1	26	34.3	20.3	14	22.2	33.5692	27.6615	28.0923	21.9	25	21.1	22.7	97	54	50	67	26	25.9	19.2	23.7	21.7	21.7	16.9	20.1
1985	1	27	34.1	19.4	14.7	20.1	34.0429	27.7857	28.2692	19.7	25	23.8	22.8	96	51	77	75	22.6	25.3	27	25	19.5	21.3	22.4	21
1985	1	28	33.3	18.5	14.8	19.9	34.4769	27.9923	28.41	18.4	26.1	22.3	22.3	96	55	73	75	20.8	28.1	24.1	24.3	18.2	23	20.5	20.5
1985	1	29	34.1	20	14.1	20.8	34.4	27.95	28.425	20.2	25.1	24	23.1	94	54	77	75	23.2	26.1	27.4	25.6	19.9	21.8	22.6	21.4
1985	1	30	35.1	18.3	16.8	21.2	34.9333	28.4538	29.0545	20.2	24.3	22.4	22.3	91	44	59	65	22.9	22.9	22.5	22.7	19.6	19.7	19.4	19.6
1985	1	31	36	18.3	17.7	19.2	33.6769	28.25	28.5182	18.3	25.3	23.3	22.3	91	47	70	70	20.3	25.2	25.4	23.6	17.7	21.2	21.3	20.1
1985	2	1	35.4	21.075	14.325	18.1	34.05	28.5733	28.8375	17	23.6	22.4	21	89	38	70	66	18.5	20.6	23.9	21	16.3	18	20.4	18.2
1985	2	2	34.8	21.325	13.475	19.4	33.975	28.4071	28.7533	19.2	24.8	23.5	22.5	98	49	73	73	22.1	24.7	26.1	24.3	19.1	20.9	21.8	20.6
1985	2	3	36	21.4	14.6	21.1	34.4267	28.2267	28.6267	20.4	26	23.4	23.3	94	89	64	82	23.4	32.5	24.7	26.9	20	25.4	20.9	22.1
1985	2	4	37.1	21.4583	15.6417	21.6	34.3375	28.0267	28.3867	21.2	23.4	19.4	21.3	96	40	40	59	24.8	20.5	15.3	20.2	21	17.9	13.4	17.4
1985	2	5	35.4	21.525	13.875	21.6	33.8824	27.2	28.0786	19.6	23.2	20.4	21.1	82	33	36	50	21.2	18.7	15.7	18.5	18.4	16.4	13.8	16.2
1985	2	6	34.4	21.1909	13.2091	21	33.875	28.2375	28.2	19.4	24.2	22.2	21.9	85	42	75	67	21.2	22.3	24.2	22.6	18.5	19.2	20.5	19.4
1985	2	7	36.2	21.4619	14.7381	20.3	34.675	27.6867	28.4857	19.3	25.1	25	23.1	91	45	70	69	21.6	24.4	28.3	24.8	18.7	20.7	23.1	20.9
1985	2	8	34.3	21.7545	12.5455	24	33.8533	28.36	28.6786	23.6	26.1	24	24.6	97	60	63	73	28.8	28.8	25.6	27.7	23.4	23.4	21.5	22.8
1985	2	9	34.1	22.3524	11.7476	22.3	32.7846	27.96	28.2923	22.1	25.2	25.4	24.2	98	53	78	77	26.4	26.1	30.1	27.5	22	21.8	24.1	22.6
1985	2	10	35.2	21.8273	13.3727	22	33.7765	28.0375	28.3667	21.2	25.4	25.3	24	93	55	73	74	24.5	26.8	29.2	26.9	20.8	22.2	23.7	22.2
1985	2	11	34.6	21.9364	12.6636	22.2	33.8667	28.2625	28.6429	22.1	26	25.2	24.4	99	60	70	76	26.5	28.6	28.7	27.9	22.1	23.3	23.3	22.9
1985	2	12	35.3	21.8909	13.4091	22.3	33.325	28.1143	28.5133	22.2	25.1	24.2	23.8	99	46	69	71	26.7	24.6	26.8	26	22.2	20.8	22.2	21.7
1985	2	13	35.2	22.23	12.97	23.6	33.8571	28.0875	28.7769	23.2	25.2	25	24.5	97	50	69	72	28.1	25.6	28.2	27.3	23	21.5	23.1	22.5
1985	2	14	36.1	21.819	14.281	20.8	33.725	28	28.4313	19.6	24.2	24.1	22.6	89	42	69	66	21.8	22.2	26.5	23.5	18.9	19.2	22.1	20.1
1985	2	15	34.1	21.7304	12.3696	21.2	34.3813	28.2267	28.7937	21	25.2	24.4	23.5	98	54	71	74	24.7	26.2	27.4	26.1	20.9	21.9	22.6	21.8
1985	2	16	35.2	21.2667	13.9333	23	34.4125	28.0647	28.6312	22.4	26	25.1	24.5	95	52	70	72	26.6	27.3	28.5	27.5	22.1	22.5	23.3	22.6
1985	2	17	36.4	21.819	14.581	22.4	34	28.0375	28.6687	22.2	25.3	25	24.2	98	43	70	70	26.6	24.3	28.3	26.4	22.1	20.7	23.1	22
1985	2	18	36.4	21.87	14.53	22	33.8941	28.4533	28.7467	21.4	25.3	25.3	24	95	43	67	68	25	24.4	28.4	25.9	21.1	20.7	23.2	21.7
1985	2	19	37	21.781	15.219	23.2	34.25	28.3429	28.8933	23	25.2	25.1	24.4	98	45	70	71	27.9	24.6	28.5	27	22.9	20.8	23.2	22.3
1985	2	20	35	22.0952	12.9048	21.6	33.8375	28.8	28.9	20.8	25.3	25.2	23.8	93	51	71	72	23.9	25.9	28.8	26.2	20.4	21.7	23.4	21.8
1985	2	21	35	21.8381	13.1619	23.4	34.22	28.9467	29.0571	22.6	26	24.3	24.3	93	50	66	70	26.8	27	26.5	26.7	22.2	22.3	22	22.2
1985	2	22	38	21.887	16.113	23	34.4937	28.8	29.2	21.8	23.8	24	23.2	90	30	56	58	25.1	18.8	24.5	22.8	21.2	16.6	20.8	19.5
1985	2	23	37	22.0182	14.9818	22.4	34.3	28.8941	29.1667	20.1	26.4	25.2783	25.2222	80	46	72.4783	73.75	21.7	27	29.4565	29.355	18.8	22.3	23.7174	23.64
1985	2	24	37.4	22.1565	15.2435	21.4	33.975	28.34	28.9625	19	25.4	24	22.8	79	37	59	58	20	23.1	25	22.7	17.5	19.8	21.1	19.5
1985	2	25	37.1	22.2273	14.8727	22.6	34.6471	29.1143	29.48	20.4	23	23.3	22.2	81	32	64	59	22.2	18.3	24.6	21.7	19.2	16.1	20.9	18.7
1985	2	26	36.3	22.0739	14.2261	22.3	33.2882	28.5733	28.925	19.1	23.1	22.3	21.5	73	36	59	56	19.5	19.2	22.3	20.4	17.1	16.9	19.3	17.8
1985	2	27	36	22.5048	13.4952	21.1	34.3	29.3	29.4688	20.3	25.3	24.1	23.2	93	46	60	66	23.2	24.9	25.2	24.4	19.9	21	21.3	20.7
1985	2	28	36.2	22.2727	13.9273	23.3	33.8438	28.7067	29.0067	22.4	25.3	25.2	24.3	92	46	76	71	26.4	24.9	29.5	26.9	22	21	23.8	22.3
1985	3	1	36.2	22.23	13.97	24.1	32.4	29.3	28.8	23.3	25	23.4	23.9	94	55	61	70.7778	28.1	26.7	24.8	26.5	23	22.2	21	22.1
1985	3	2	37.3	22.6632	14.6368	23.2	35.4	30.3	29.8	22.4	26	25.4	24.6	93	48	68	74.8421	26.5	27.3	29.2	27.7	22.1	22.6	23.6	22.8
1985	3	3	37.1	22.17	14.93	24.3	35.4	32.1	31	23.2	26.2	26.2	25.2	91	49	63	73.6667	27.7	27.9	30.1	28.5	22.8	22.9	24.1	23.3
1985	3	4	35.2	22.6	12.6	23	34.3	29	28.8	22.3	27	25	24.8	94	57	72	75	26.4	30.8	29	28.7	22	24.5	23.5	23.4
1985	3	5	38	22.9905	15.0095	24.3	35	32.3	31	22.3	26	27	25.1	84	49	66	74.1	25.6	27.6	32.1	28.4	21.5	22.7	25.2	23.1
1985	3	6	37	22.5143	14.4857	21.2	34.3	30.1	28.9	19.1	25.2	24.4	22.9	82	48	63	73.5263	20.7	26	26.8	24.5	18.1	21.7	22.2	20.7
1985	3	7	37	22.3455	14.6545	22.3	34.4	30.4	29.4	22	24.3	24.1	23.5	97	44	59	73.9	26.2	23.7	25.8	25.2	21.9	20.2	21.6	21.2
1985	3	8	38.2	22.59	15.61	24.2	37.1	32.1	31.4	23	26.3	22.4	23.9	90	43	43	71.8889	27.3	27	20.6	25	22.5	22.4	18	21
1985	3	9	38	22.1905	15.8095	24.1	36.4	30.1	30.2	22	24.3	24.3	23.5	83	37	62	73.1	25	22.3	26.5	24.6	21.1	19.3	22.1	20.8
1985	3	10	36.4	22.0273	14.3727	24.2	35.2	30.2	30	22.1	23.2	25.3	23.5	83	36	68	62	25.2	20.4	29	24.9	21.2	17.9	23.5	20.9
1985	3	11	35.2	22.17	13.03	24	34	30.2	29.6	23	27	25.3	25.1	92	58	68	72.9545	27.4	31	29	29.1	22.6	24.6	23.5	23.6
1985	3	12	35.2	22.3333	12.8667	25	33.3	29.3	29.2	23.1	27	24.2	24.8	85	62	66	71.6	27	31.4	26.8	28.4	22.3	24.9	22.2	23.2
1985	3	13	35	22.7684	12.2316	24.2	33.1	30	29.3	24	25.4	25.3	24.9	98	54	69	72.45	29.7	27.3	29.1	28.7	23.9	22.5	23.6	23.4
1985	3	14	36.2	22.8	13.4	23.2	35.1	30.3	29.7	22.4	25.3	25.1	24.3	93	46	66	68	26.5	25.7	28.4	26.9	22.1	21.6	23.2	22.3
1985	3	15	34.4	22.84	11.56	21.4	32.4	28.2	27.6	20	24.4	24.2	22.9	88	52	72	75.6364	22.4	25.2	27.5	25.1	19.3	21.2	22.7	21.1
1985	3	16	33	22.58	10.42	24	31.4	28.1	27.9	22.4	25.4	24.2	24	87	62	73	74.6842	26	28.4	27.6	27.3	21.7	23.2	22.7	22.6
1985	3	17	33	22.6333	10.3667	24.4	32.2	29.3	28.8	23.1	25.2	25.2	24.5	90	57	72	73.5556	27.4	27.4	29.3	28	22.6	22.6	23.7	23
1985	3	18	33.4	22.5474	10.8526	24.2	31.4	29.1	28.5	23.4	25.2	25.3	24.6	94	61	74	75.0952	28.2	27.9	29.7	28.6	23.1	22.9	23.9	23.3
1985	3	19	33.3	22.9545	10.3455	24.4	32.1	29.2	28.7	23	25	25	24.3	89	56	71	72.0952	27.1	26.9	28.9	27.7	22.4	22.3	23.5	22.7
1985	3	20	32.4	23.3619	9.0381	23.4	32	27.4	27.5	23	24.4	24	23.8	97	54	76	72.9545	27.8	25.5	27.6	27	22.8	21.4	22.7	22.3
1985	3	21	34.2	23.42	10.78	23.3	32.3	28.4	28.1	22.3	24.4	24.3	23.7	92	52	71	75.2381	26.2	25.3	27.6	26.4	21.9	21.3	22.7	22
1985	3	22	35.2	23.0762	12.1238	24.4	32.3	30	29.2	23.3	25.3	25.1	24.6	91	57	67	75.8333	27.9	27.6	28.6	28	22.9	22.7	23.3	23
1985	3	23	35.2	23.3111	11.8889	24.3	34.2	29.2	29.2	23.3	25.3	24	24.2	92	49	65	74.85	27.9	26.3	26.4	26.9	22.9	21.9	22	22.3
1985	3	24	36	23.2105	12.7895	24.2	34	29.4	29.3	23.1	25	25.1	24.4	91	48	71	74.6842	27.5	25.7	29	27.4	22.7	21.5	23.5	22.6
1985	3	25	37.1	23.0952	14.0048	24	35.4	30.3	30	23.2	26.1	26.2	25.2	94	48	72	73.2	27.9	27.6	31.3	28.9	22.9	22.7	24.8	23.5
1985	3	26	34.3	23.04	11.26	25.1	33.2	30.1	29.6	24	26	26	25.3	91	57	72	73.2222	29.1	28.8	30.9	29.6	23.6	23.4	24.6	23.9
1985	3	27	38	22.8381	15.1619	25.2	35.3	33.4	31.8	24	25.4	23.3	24.2	91	45	43	75.2857	29	25.8	21.9	25.6	23.5	21.6	18.9	21.4
1985	3	28	38.1	22.6571	15.4429	27.2	36.3	30.2	31	22	25.1	24.1	23.7	64	40	60	75.2778	23	24.4	25.9	24.4	19.7	20.7	21.7	20.7
1985	3	29	36	22.99	13.01	25.1	35.1	31.1	30.6	23.3	26	25.1	24.8	86	49	62	74.8333	27.4	27.5	27.9	27.6	22.6	22.7	22.9	22.7
1985	3	30	32.2	23.0952	9.10476	25	30.4	27	27.4	23.4	25	25.3909	25.5286	87	65	76.2727	75.1364	27.7	28.1	26.9	27.6	22.8	23	22.3	22.7
1985	3	31	34.2	23.2476	10.9524	24.3	33.4	29	28.9	23	25.3	24	24.1	90	52	66	72.8095	27.2	26.8	26.5	26.9	22.5	22.3	22	22.3
1985	4	1	32.1	23.03	9.07	23	34.1933	28.9625	29.4857	22.6	25	24	23.9	96	65	77	75	27.1	27.6	27.4	27.3	22.4	22.7	22.6	22.6
1985	4	2	32.1	23.1524	8.94762	24.1	33.8235	28.8625	29.2	23.1	24.4	25	24.2	91	60	77	76.95	27.4	25.9	29.2	27.5	22.6	21.7	23.7	22.6
1985	4	3	32.3	23.1727	9.12727	24.3	34.04	28.8375	29.3467	23.3	25	25.1	24.5	92	58	83	75.2381	27.8	26.5	30.1	28.1	22.8	22	24.1	23
1985	4	4	33.2	22.925	10.275	23.4	33.5375	29.1846	29.2	23.2	26.1	25.3	24.9	98	61	77	78.7059	28.3	29	29.7	29	23.1	23.6	23.9	23.5
1985	4	5	35.1	23.005	12.095	25.3	34	28.6	29.2667	24.2	26.1	26	25.4	91	51	77	77.3158	29.3	27.3	31.1	29.2	23.7	22.6	24.7	23.7
1985	4	6	36	23.3789	12.6211	25.1	33.3	28.7857	29.1429	24	26.2	26.4	25.5	91	52	73	77.6111	28.9	27.7	31.3	29.3	23.5	22.8	24.8	23.7
1985	4	7	35	23.3048	11.6952	27.4	33.9867	28.8375	29.2067	25	27.2095	26	25.9882	81	53	80	77.0588	29.7	26.3	30.4	28.8	23.9	21.9	24.3	23.4
1985	4	8	35.6667	23.5263	12.1404	26.8	33.4857	28.3733	29.1643	25	26.3	26.4	25.9	86	53	73	77.2222	30.2	28	31.3	29.8	24.2	22.9	24.8	24
1985	4	9	34.1	23.4105	10.6895	25.1	32.4882	27.9667	28.4692	24.2	26	25.3	25.2	92	58	77	79.3889	29.5	28.3	29.7	29.2	23.8	23.1	23.9	23.6
1985	4	10	33.4	23.2952	10.1048	25.1	33.15	27.9308	28.5583	24.2	27	25.2	25.5	92	61	72	82	29.5	30.7	29	29.7	23.8	24.5	23.5	23.9
1985	4	11	35.2	23.2381	11.9619	25.1	32.92	28.5	28.7385	23.3	27	27.2	25.8	85	59	91	78.4118	27.1	30.5	35.2	30.9	22.4	24.4	26.8	24.5
1985	4	12	36.1	23.5524	12.5476	25.3	32.2563	27.68	28.26	25	26.1	26.4	25.8	97	50	79	80	31.4	27.2	32.1	30.2	24.9	22.5	25.3	24.2
1985	4	13	34.3	22.9773	11.3227	25.3	33.1286	28.3375	28.9133	25	26	26	25.7	97	54	83	77.8421	31.4	27.6	31.7	30.3	24.9	22.7	25	24.2
1985	4	14	35	23.381	11.619	24.4	33.1187	28.5467	28.8813	24.1	27	26.3	25.8	97	60	79	78.65	29.8	30.6	31.9	30.8	24	24.4	25.1	24.5
1985	4	15	34.4	23.9222	10.4778	25.1	33.2933	29.1667	29.28	24.2	26.4	26.4	25.7	92	57	74	78.2632	29.5	28.9	31.4	29.9	23.8	23.5	24.9	24.1
1985	4	16	35.4	23.581	11.819	25.2	33.3714	28.66	29.0538	24.3	26.6	26.3	25.7	93	60	72	76.3333	29.6	29.8	31	30.1	23.9	24	24.6	24.2
1985	4	17	35.4	23.3714	12.0286	25.6	33.5647	28.75	29.0267	24.8	27.0727	26.6	25.9722	93	58	80.8421	78.5263	30.6	29.5	32.1	30.7	24.5	23.8	25.2	24.5
1985	4	18	34.8	23.33	11.47	25.8	33.3625	28.4786	29.0071	24.8	26.6	26.8	26.1	92	60	81	77.8947	30.5	29.8	33.1	31.1	24.4	24	25.8	24.7
1985	4	19	35.4	23.5579	11.8421	25.4	32.6857	28.84	29.1231	24.4	26.6	26.4	25.8	92	56	73	79.2941	29.7	29.2	31.3	30.1	24	23.6	24.8	24.1
1985	4	20	34.5455	23.84	10.7055	26.2	32.5	28.0471	28.75	24.8	26.4	25.4	25.5	89	63	69	80.7647	30.2	29.9	28.9	29.6	24.2	24	23.5	23.9
1985	4	21	34.4	23.77	10.63	25.4	31.88	28.4	28.4357	24.4	26	26.4	25.6	92	66	79	81.7778	29.7	29.6	32.1	30.5	24	23.9	25.3	24.4
1985	4	22	33.2	23.66	9.54	25	32.9467	28.5067	29.0857	24.4	26.4	25.2	25.3	95	64	84	78.5294	30.1	30	30.4	30.2	24.1	24.1	24.3	24.2
1985	4	23	34.4	23.9	10.5	24	33.2	28.58	29.1	23.6	26	24.8	24.8	97	61	64	79.45	28.8	28.8	27.1	28.2	23.4	23.4	22.4	23.1
1985	4	24	33.8	23.2158	10.5842	25.2	32.6125	29.1	28.9714	24.2	25.8	26.2	25.4	92	57	74	79.0625	29.4	27.9	31.1	29.5	23.7	22.9	24.7	23.8
1985	4	25	35.2909	23.1905	12.1004	25.2	32.1571	27.9429	28.5308	24.4	25	24.2	24.5	93	52	63	80.5	29.9	25.5	26	27.1	24	21.4	21.7	22.4
1985	4	26	34.6	23.2857	11.3143	24.4	32.4125	28.1187	28.6067	23.8	24	25	24.3	95	45	75	81.0556	29	22.6	28.9	26.8	23.5	19.4	23.5	22.2
1985	4	27	34	23.3619	10.6381	24.4	32.4187	28.3125	28.625	23.6	24.2	22.8	23.5	93	49	71	80.2	28.5	23.7	24.7	25.6	23.2	20.3	20.9	21.5
1985	4	28	33.6	23.5909	10.0091	23.6	32.0938	28.48	28.68	23	24.8	23.8	23.9	95	50	60	80.4	27.6	24.8	24.8	25.7	22.7	21	21	21.6
1985	4	29	35	23.4	11.6	25.6	33.2188	28.4533	29.2077	24	25	25	24.7	87	48	67	79.1111	28.5	24.7	28	27.1	23.3	20.9	22.9	22.4
1985	4	30	35.2	23.3818	11.8182	24.4	33.025	28.5467	28.9643	23	24.6	25	24.2	88	46	71	78.619	27	23.7	28.4	26.4	22.3	20.2	23.2	21.9
1985	5	1	34.2	23.32	10.88	25.4	31.8286	27.9625	28.4333	23.8	25.6	24.2	24.5	87	52	71	80.65	28.2	26.7	27	27.3	23.1	22.2	22.3	22.5
1985	5	2	35.4	23.1238	12.2762	24.6	31.7647	27.8133	28.2333	23.4	26	25.8	25.1	90	54	69	81.6	27.8	27.6	29.7	28.4	22.8	22.7	23.9	23.2
1985	5	3	35.8	23.1273	12.6727	25.6	32.5294	27.9333	28.4267	24.6	26.6	25.4	25.5	92	52	65	83.1	30.1	28.5	28.4	29	24.2	23.3	23.2	23.5
1985	5	4	32.6	23.2105	9.38947	25.4	32.0062	27.6867	28.2313	24.8	26	24.8	25.2	95	63	95	83.2	30.8	29.1	30.8	30.2	24.5	23.6	24.5	24.2
1985	5	5	34	23.6	10.4	25	31.88	27.775	28.4143	24.6	25.6	26	25.4	97	60	77	81.25	30.6	28	31	29.9	24.4	22.9	24.7	24
1985	5	6	35.6	23.49	12.11	25	32.28	27.9333	28.6615	24.6	27	24.6	25.4	83	55	75	81.8889	29.1	29.8	28.2	29	23.6	24	23.1	23.6
1985	5	7	32.6	23.7222	8.87778	24.4	31.4857	27.9125	28.3	24	26.4	26.2	25.5	97	70	83	83.8333	29.5	30.9	32.2	30.9	23.8	24.6	25.3	24.6
1985	5	8	32	23.2381	8.7619	23.6	32.0941	28.3733	28.55	23	26	24.8	24.6	95	69	77	81.2857	27.6	30.1	28.9	28.8	22.7	24.1	23.5	23.4
1985	5	9	29.4	23.625	5.775	22.8	32.1611	28.7647	28.9062	22.6	25.2	25.4	24.4	98	80	83.0476	81.8421	27.2	31.1	31.6	30	22.5	24.7	25	24.1
1985	5	10	33.8	23.055	10.745	26	32.0187	28.2375	28.5	24.8	27.2	25.6	25.9	90	80	85.5909	81.5	30.3	39.3	31.2	33.6	24.3	28.7	24.8	25.9
1985	5	11	29.8	23.14	6.66	25.4	32.64	28.4733	28.9231	25	26.4	25.4	25.6	97	83	95	81.45	31.3	32.6	31.9	32	24.8	25.5	25.1	25.2
1985	5	12	26.8	23.3474	3.45263	22.4	32.1875	28.12	28.5667	22.4	24.8	24.4	26.0619	0	92	97	81.5714	27.1	30.5	30.2	29.3	22.4	24.4	24.2	23.7
1985	5	13	32.4	23.72	8.68	23.8	31.5467	28.16	28.5	23	25.4	25.4	24.6	93	63	90	82.8889	27.4	28.1	31.5	29	22.6	23	24.9	23.5
1985	5	14	33	23.5053	9.49474	25.4	31.9625	28.0667	28.5	25	26.8	26	25.9	97	69	89	82.5556	31.3	31.5	32.5	31.8	24.8	24.9	25.4	25.1
1985	5	15	33.6	23.781	9.81905	26	32.0706	27.9187	28.4143	25.6	26.8	26.4	26.3	97	63	88	82.2222	32.5	30.7	33.1	32.1	25.4	24.5	25.8	25.2
1985	5	16	31.4	23.43	7.97	25.2	32.5429	28.32	28.7364	24.8	26.6	26.2	25.9	97	71	91	83.3571	31	31.4	33	31.8	24.6	24.9	25.7	25.1
1985	5	17	29	23.5	5.5	23	31.5235	27.3385	27.9429	22.6	25.4	24.4	24.1	96	78	89	84.6111	27.1	30	29.4	28.8	22.4	24.1	23.8	23.4
1985	5	18	32.4	23.6421	8.75789	25	30.8	27	27.5	24	25.8	24.6	24.8	92	67	82	81.5263	29.2	29.9	29.3	29.5	23.6	24	23.7	23.8
1985	5	19	33.8	23.505	10.295	27	32.6	28	28.9	25.4	26.4	27.2	26.3	88	62	94	83.25	31.4	30.3	35.5	32.4	24.8	24.3	26.9	25.3
1985	5	20	35.6	23.619	11.981	25.8	32.1063	29.2	29.6	25.8	27.4	27.2	26.8	87	60	86	83.5909	31.9	32.1	34.7	32.9	25.1	25.2	26.6	25.6
1985	5	21	35.2	23.219	11.981	26.6	31	28.2	28.5	24	29	24.8	25.9	81	63	85.0909	82.5455	28.1	28.4	29	28.5	23	23.2	23.5	23.3
1985	5	22	32.4	23.5381	8.8619	26.4	31	28.2	28.5	25.4	26.8	27	26.4	92	72	91	85.45	31.8	32.4	34.8	33	25.1	25.4	26.6	25.7
1985	5	23	33.8	23.3	10.5	25.6	32	28.2	28.5	25.2	29.2	27.8	27.4	97	81	97	83.5789	31.8	38.6	37.1	35.8	25.1	28.4	27.7	27
1985	5	24	33.2	23.1444	10.0556	25.4	32.5	28.3667	28.2	25	29.4	27.4	27.3	97	71	85.619	83.5	31.4	34.4	36.5	34.1	24.9	26.4	27.4	26.2
1985	5	25	34.2	23.3048	10.8952	25.6	32.6	28.8	28.9	25.2	28	26.4	26.5	97	71	83	83.0588	31.8	34.7	32.8	33.1	25.1	26.6	25.6	25.7
1985	5	26	33.8	23.7	10.1	25	32.5	27.4857	28.4	24.4	28.2	27.8	26.8	95	78	98	83.55	30.1	35.6	37.2	34.3	24.2	27	27.7	26.3
1985	5	27	35.2	23.21	11.99	27	34	28	29.3	26.2	28.6	27.6	27.5	94	67	97	82.7895	33.5	35.5	36.6	35.2	25.9	26.9	27.5	26.8
1985	5	28	34.4	23.2737	11.1263	26.4	31.6	27.6	28.3	25.8	28.2	27.6	27.2	95	77	100	82.2632	32.8	36	36.9	35.2	25.6	27.2	27.6	26.8
1985	5	29	32.6	23.46	9.14	25	31.8	27.8	28.1	24.8	28	27	26.6	98	75	94	83.2273	31.2	35.3	35.1	33.8	24.7	26.8	26.7	26.1
1985	5	30	36.2	23.43	12.77	26.6	33.4	29.8	29.9	26	29.4	28.8	28.1	95	75	93	83.5714	33.2	38.3	38.9	36.8	25.8	28.2	28.5	27.5
1985	5	31	34.2	23.4857	10.7143	27.2	29.7	27.5857	29	26.4	29.4	28	27.9	94	76	89	83.8235	33.9	38.1	36.7	36.2	26.1	28.1	27.5	27.3
1985	6	1	32.4	23.425	8.975	25.4	31.4	26.6	27.5	24.6	28	25	25.9	94	77	88	83.1875	30.4	35.5	30.6	32.2	24.3	26.9	24.4	25.2
1985	6	2	33.9556	23.3	10.6556	23.8	29.3	27.3143	26.7	23.6	27.8	25.6	25.7	98	81	91	83.3333	29	35.2	32	32.1	23.5	26.8	25.2	25.2
1985	6	3	31.2	23.119	8.08095	23.6	29.4	26.2	26.4	23.2	27.2	25.4	25.3	97	84	94	82.2778	28.2	34.6	31.9	31.5	23	26.5	25.1	24.9
1985	6	4	31	23.2316	7.76842	25.4	29.4	26.6	27	25	27.8	26.4	26.4	97	89	98	81.9412	31.4	36.3	34.3	34	24.9	27.3	26.3	26.2
1985	6	5	31.2	22.97	8.23	25.2	30.2	26.4	27	25	28.4	24.6	26	98	87	86	83.1111	31.5	37.5	29.7	32.9	24.9	27.9	23.9	25.6
1985	6	6	31.6	23.19	8.41	24.4	30.6	27.875	27.2	24	28	26.2	26.1	97	89	94	81.7895	29.6	36.7	33.5	33.2	23.9	27.5	25.9	25.8
1985	6	7	31	23.3	7.7	23.8	30	26.6	26.8	23.6	29.2	26	26.3	98	94	95	81.9545	29	40	33.2	34	23.5	29	25.8	26.1
1985	6	8	33	23.4105	9.58947	24.8	32	27.4	27.9	24.6	30.2	26.8	27.2	98	88	95	81.3182	30.8	41.7	34.8	35.8	24.5	29.7	26.6	26.9
1985	6	9	34.4	23.4762	10.9238	24.8	32	26	27.2	24.2	29.8	21.4	25.1	95	85	84.7391	81.4545	29.8	40.5	30.2	33.5	24	29.2	24.2	25.8
1985	6	10	32.4	23.3182	9.08182	23.2	32.2	27.8	27.8	23	28.5	26.1238	26.0571	98	76	83.7143	79.7143	27.9	36.4	34.2	32.9	22.9	27.4	26.3	25.5
1985	6	11	34.6	23.5	11.1	26.4	33	27.6	28.6	25.4	27	26.8	26.4	92	63	94	81.8571	31.8	31.6	34.7	32.7	25.1	25	26.5	25.5
1985	6	12	34.35	23.1048	11.2452	26	34	25	27.5	26	27.2087	22.6	1	0	79	85.15	81.4	33.6	41.8	25.8	33.7	26	29.8	21.6	25.8
1985	6	13	31.6	23.2095	8.39048	24.2	30.8	27.2	27.4	24	28	26.4	26.1	98	81	94	82.15	29.7	35.9	33.9	33.2	23.9	27.1	26.1	25.7
1985	6	14	34.6	23.065	11.535	24.4	32.8	28.2	28.4	24	28.6	26.4	26.3	97	73	87	83.2778	29.6	36.3	33.2	33	23.9	27.3	25.8	25.7
1985	6	15	36	23.019	12.981	25.4	33.8	28.45	28.9	23.8	28.4	27	26.4	88	67	91	82	28.4	35.3	34.8	32.8	23.2	26.8	26.6	25.5
1985	6	16	36	22.96	13.04	25.9	31.6714	27.2786	28.8	25.6	27.2	26.4	26.4	89	53	90	84.0625	31.7	29.8	33.5	31.6	25	24	25.9	25
1985	6	17	34.66	23.05	11.61	25.8	32	30.4	29.6	24.4	28.8	26.4	26.5	89	79	73	80.1333	29.6	37.4	31.7	32.9	23.9	27.8	25	25.6
1985	6	18	35.8	23.075	12.725	25.6	34.2	29.6	29.8	25.4	28.6	27.6	27.2	98	66	86	79.0588	32.3	35.4	35.6	34.4	25.3	26.9	27	26.4
1985	6	19	34.8	23.181	11.619	25	33	27.4	28.2	23.6	27.4	26.4	25.8	89	65	92	83	28.2	32.8	33.7	31.6	23.1	25.6	26.1	24.9
1985	6	20	36.4	23.4619	12.9381	25	35	28.6	29.3	24	27.8	27.2	26.3	92	58	90	81	29.2	32.6	35.1	32.3	23.6	25.5	26.8	25.3
1985	6	21	36.6	22.8571	13.7429	25.4	35	29.4	29.8	24	28	27.6	26.5	89	59	87	82.5263	28.9	33.1	35.7	32.6	23.5	25.8	27	25.4
1985	6	22	35	22.8619	12.1381	26.6	33.4	29.4	29.7	26.2	28.6	27.8	27.5	97	70	89	82.5789	33.7	35.9	36.3	35.3	26.1	27.1	27.3	26.8
1985	6	23	34.85	23.0333	11.8167	27	34	29.4	28.3667	26	28.9	28.1	27.7	92	68	82	81.4545	32.9	36.4	36	35.1	25.7	27.4	27.2	26.7
1985	6	24	35.6	22.9579	12.6421	25	33.6	29.6	29.5	24	28.7	27.9	26.9	92	69	88	82.8333	29.2	36.1	36.4	33.9	23.6	27.2	27.4	26.1
1985	6	25	33.6	22.9444	10.6556	26.6	32.6	29.2	29.4	25.8	27.4	26.6	26.6	94	67	82	81.5	32.7	33	33.1	32.9	25.5	25.7	25.7	25.7
1985	6	26	33.4	23.165	10.235	25.6	31.8	28.2	28.5	25	28.6	26.8	26.8	95	79	90	80.7778	31.3	37	34.3	34.2	24.8	27.6	26.3	26.3
1985	6	27	35.8	22.9474	12.8526	25.6	34.2	29.8	29.9	25.2	28.9	28	27.4	97	67	87	80.65	31.8	36.3	36.6	34.9	25.1	27.3	27.4	26.6
1985	6	28	34.36	22.905	11.455	25.6	33.1	28.0462	27.8	25	28.2	25.2	26.1	95	61	92	81.4211	31.3	33.2	31.4	32	24.8	25.8	24.8	25.1
1985	6	29	35.2	22.865	12.335	24.6	31.9	28.0933	28.3	24	27.2	26.6	25.9	95	76	87	81.15	29.4	33.3	33.6	32.1	23.8	25.9	26	25.2
1985	6	30	35	23.11	11.89	24.6	32.8	29.6	29.1	24.4	27.2	28	26.5	98	65	89	79.7368	30.4	32.3	36.7	33.2	24.3	25.4	27.5	25.7
1985	7	1	36	23.1095	12.8905	24.2	34.6	29	29.2	23.4	30	28.2	27.2	94	72	94	81.25	28.2	39.3	37.7	35.1	23.1	28.7	28	26.6
1985	7	2	35	22.79	12.21	24.4	33.4	29	29	24	29	28.2	27.1	97	72	94	77.8571	29.6	37.1	37.7	34.8	23.9	27.7	28	26.5
1985	7	3	37.2	23.1	14.1	25.2	34.8	29	29.5	24.2	30.4	27.2	27.3	92	73	87	79.4783	29.5	40.5	34.9	34.9	23.8	29.2	26.6	26.5
1985	7	4	33.6	23.4842	10.1158	24.8	31.4	28.8	28.4	23.8	28	28.6	26.8	92	77	99	79.6667	28.8	35.5	39	34.4	23.4	26.9	28.5	26.3
1985	7	5	36.4	23.0667	13.3333	25	34.2	29.4	29.5	24.6	29.6	27	27.1	97	71	83	80.7222	30.6	38.4	34	34.4	24.5	28.3	26.2	26.3
1985	7	6	38.8	23.175	15.625	23.8	38	32	31.5	22.8	30.4	31.4	28.2	92	58	96	80.3158	27.1	38.3	45.5	37	22.4	28.3	31.2	27.3
1985	7	7	35.2333	23.075	12.1583	26	36	30.2	30.6	25.8	30.6	28.6	28.3	98	68	89	79.3333	33.1	40.3	38.1	37.1	25.7	29.1	28.1	27.7
1985	7	8	37.4	23.2053	14.1947	24.6	32.7	28.55	27.3	24.4	30.4	25.6	26.8	98	76	97	78.9	30.4	40.5	32.5	34.5	24.3	29.2	25.5	26.3
1985	7	9	32.2	23.1778	9.02222	24.2	30.4	28	27.6	23.6	27.2	26	25.6	95	78	85	80.2	28.7	33.9	32.3	31.6	23.4	26.2	25.3	25
1985	7	10	34.9077	23.085	11.8227	24	32.7	28.3286	28	23.6	30	24.8	26.1	97	75	80	80.2105	28.8	39.3	29.4	32.5	23.4	28.7	23.8	25.3
1985	7	11	36	22.84	13.16	25	34.6	29.2	29.5	24.2	31.4	27	27.5	94	80	84	78.8261	29.7	43.8	34.2	35.9	23.9	30.6	26.3	26.9
1985	7	12	36.4	23.165	13.235	25	33.6	27.6	28.5	24.4	30	25	26.5	95	77	81	81.0476	30.1	40	29.9	33.4	24.2	29	24.1	25.7
1985	7	13	36.4	22.9053	13.4947	24.6	35	28.2	29	23.6	31	27	27.2	92	75	91	81.2727	28.4	42.2	34.8	35.2	23.2	29.9	26.6	26.6
1985	7	14	37.4	23.145	14.255	25.4	35	30.4	30.3	23.8	31	27	27.3	88	75	77	80.05	28.4	42.2	33.4	34.7	23.2	29.9	25.9	26.3
1985	7	15	35.2	23.0842	12.1158	25	32.8	30	29.5	24	29	27	26.7	92	75	79	79.6842	29.2	37.5	33.6	33.4	23.6	27.9	26	25.8
1985	7	16	32.4	22.9286	9.47143	24.4	31.2	27.6	27.7	24	29.6	26.4	26.7	97	89	91	77.1111	29.6	40.4	33.6	34.5	23.9	29.1	26	26.3
1985	7	17	35	23.0762	11.9238	23.8	34	24.2	26.5	23.4	31.2	23.4	26	97	82	94	78.4	28.5	43.6	28.2	33.4	23.2	30.5	23.1	25.6
1985	7	18	33.2	23.295	9.905	23.2	30.8	29.6	28.3	22.8	28.4	27.8	26.3	97	84	87	78.0455	27.5	37.1	36.1	33.6	22.6	27.7	27.2	25.9
1985	7	19	36	23.0667	12.9333	25.6	32.6	29.4	29.3	25	28.4	27.2	26.9	95	73	84	78.7778	31.3	35.9	34.6	33.9	24.8	27.1	26.5	26.1
1985	7	20	34	22.845	11.155	24	31.2	30.2	28.9	23.4	28.4	27.8	26.5	95	81	83	79.8421	28.4	36.8	35.7	33.6	23.2	27.6	27.1	25.9
1985	7	21	34.2	22.79	11.41	24.4	32.4	29.6	29	24.2	27.4	27.2	26.3	98	68	83	78.6111	30	33.2	34.5	32.6	24.1	25.8	26.4	25.4
1985	7	22	35.6	22.8526	12.7474	23.4	33.2	29	28.6	23.2	30.4	26.8	26.8	98	82	84	78.6471	28.3	41.5	33.8	34.5	23.1	29.6	26.1	26.3
1985	7	23	33.2	23.37	9.83	25.2	32.2	27.6	28.2	24.6	27.8	25.6	26	95	72	85	79.75	30.5	34.4	31.5	32.1	24.4	26.4	24.9	25.2
1985	7	24	31	23.015	7.985	23.6	28.8	26.4	26.3	23.4	26.8	26.2	25.5	98	86	98	79.6	28.6	33.9	33.9	32.1	23.3	26.1	26.1	25.2
1985	7	25	32	22.8579	9.14211	23.4	30	27.6	27.1	23.2	27.4	27	25.9	98	82	95	77.5789	28.3	34.8	35.2	32.8	23.1	26.6	26.8	25.5
1985	7	26	33.2	23.3526	9.84737	23.8	31.6	26.2	27	23.6	28	25	25.5	98	76	91	79	29	35.4	30.9	31.7	23.5	26.9	24.6	25
1985	7	27	35.4	22.9	12.5	24.2	30.2	27.8	27.5	24	25.8	26.4	25.4	98	71	90	79.1111	29.7	30.3	33.5	31.1	23.9	24.3	25.9	24.7
1985	7	28	36	23.1286	12.8714	25.4	33.4	27.6	28.5	25.2	29.4	27	27.2	98	75	95	83.0556	31.9	38.3	35.2	35.2	25.1	28.2	26.8	26.7
1985	7	29	33.6	22.8737	10.7263	25.6	32.6	28.4	28.8	25.2	29.4	27.4	27.3	97	79	93	80.2105	31.8	38.8	35.8	35.5	25.1	28.5	27.1	26.9
1985	7	30	33	22.9263	10.0737	24	32.9	27.4429	28.0385	23.8	29.4	27	26.7	98	83	92	81.2778	29.3	39	34.8	34.4	23.7	28.6	26.6	26.3
1985	7	31	35.8	22.74	13.06	25.4	32.9	28	28.5	25.2	28.2	27	26.8	98	75	94	80.4211	31.9	35.3	35.1	34.1	25.1	26.8	26.7	26.2
1985	8	1	34.6	23.13	11.47	23	31.2	28.8	28	22.8	28.4	27.2	26.1	98	81	88	80.381	27.6	36.8	35	33.1	22.7	27.6	26.7	25.7
1985	8	2	35.6	23.0048	12.5952	25.8	34	29.2	29.5	25.4	28.4	27.6	27.1	97	66	89	78.9444	32.2	34.9	35.8	34.3	25.3	26.7	27.1	26.3
1985	8	3	35	22.94	12.06	24.8	33.4	29	29	24.2	29	28.2	27.1	95	72	94	81.3889	29.8	37.1	37.7	34.9	24	27.7	28	26.5
1985	8	4	33.6	22.7333	10.8667	23.6	32	28	28.95	23.2	29	25.8	26	97	80	95	79.4211	28.2	38	32.7	33	23	28.1	25.6	25.6
1985	8	5	36	22.6947	13.3053	26.2	33.8	28	29	25.2	28.4	26.2	26.6	92	67	87	80.6842	31.4	35.1	32.8	33.1	24.8	26.7	25.6	25.7
1985	8	6	32.4	22.94	9.46	25.4	31.6	27.6	28	24.4	28.4	26.4	26.4	92	79	91	81.2	29.9	36.5	33.6	33.3	24	27.4	26	25.8
1985	8	7	34.2	22.7895	11.4105	25.8	33.2	27.6	28.5	25	28	25.8	26.3	94	68	87	78.1053	31.1	34.3	32	32.5	24.7	26.4	25.2	25.4
1985	8	8	31.4	22.6905	8.70952	24	29.8	27.4	27.1	23.8	27.6	26.4	25.9	98	85	92	81.05	29.3	35.4	33.7	32.8	23.7	26.9	26.1	25.6
1985	8	9	30	23.019	6.98095	23.2	28.8	26	26	23	26.4	25.4	24.9	98	83	95	82.15	27.9	32.8	32	30.9	22.9	25.6	25.2	24.6
1985	8	10	31	23.0476	7.95238	23.6	28.4	26.2	26.1	23.4	26.2	24	24.5	98	84	83	80.1765	28.6	32.5	28.4	29.8	23.3	25.5	23.2	24
1985	8	11	33.4	23.0381	10.3619	23	32	28.8	28.1	22.8	28.6	26.6	26	98	78	84	83.7222	27.6	36.9	33.3	32.6	22.7	27.6	25.9	25.4
1985	8	12	34.6	23.01	11.59	25.2	32	29	28.8	25	29.6	27.8	27.5	98	84	91	79.3333	31.5	39.8	36.5	36	24.9	28.9	27.4	27.1
1985	8	13	36	22.92	13.08	26.2	34	29.6	29.9	25.2	30.4	28.2	27.9	92	77	90	81.9474	31.4	41	37.3	36.6	24.8	29.4	27.8	27.3
1985	8	14	31	22.94	8.06	24.8	30	27	27.2	24.2	26.8	26.4	25.8	95	78	95	81.0526	29.8	33.1	34	32.3	24	25.7	26.2	25.3
1985	8	15	32	23.215	8.785	24	30.2	27.4	27.3	23.8	28.4	26.6	26.3	98	87	94	81.8333	29.3	37.5	34.3	33.7	23.7	27.9	26.3	26
1985	8	16	34.6	22.8	11.8	25.2	32.6	26	27.5	25	29	25	26.3	98	77	92	82	31.5	37.6	31	33.4	24.9	27.9	24.6	25.8
1985	8	17	34.2	22.66	11.54	25.4	33.4	22.8	26.1	25	28.8	22.6	25.5	97	71	98	80.6471	31.4	36.5	27.3	31.7	24.9	27.4	22.5	24.9
1985	8	18	28.6	22.8333	5.76667	24	27.2	24	24.8	23	25.2	23.6	23.9	92	85	97	80.8889	27.4	30.7	28.8	29	22.6	24.5	23.4	23.5
1985	8	19	32.4	22.8158	9.58421	24	30	27.6	27.3	23.8	28.2	27	26.3	98	87	95	80.0667	29.3	37	35.2	33.9	23.7	27.7	26.8	26.1
1985	8	20	32.6	22.6333	9.96667	24	30	27.2	27.1	23.6	27.8	27	26.1	97	85	98	81.2778	28.8	35.9	35.5	33.4	23.4	27.1	26.9	25.8
1985	8	21	31	22.8375	8.1625	24.8	30	26.2	26.8	24.6	28	25.8	26.1	98	86	97	79.5556	30.8	36.4	32.9	33.4	24.5	27.4	25.7	25.9
1985	8	22	33.2	22.5059	10.6941	23.2	32.6	26.6	27.3	23	30	25.8	26.3	98	83	94	81.5556	27.9	40.7	32.7	33.8	22.9	29.3	25.5	25.9
1985	8	23	34.4	22.2667	12.1333	24.8	33.2	29	29	24.6	30	28	27.5	98	79	93	80.8235	30.8	40.3	37.1	36.1	24.5	29.1	27.7	27.1
1985	8	24	35.2	22.7556	12.4444	24.6	33.6	29	29	24.2	30.6	28	27.6	97	81	93	81.7059	29.9	41.9	37.1	36.3	24.1	29.8	27.7	27.2
1985	8	25	32	22.6294	9.37059	23.6	31.4	28	28.3692	23.4	30	25.6	26.3	98	90	98	82.0625	28.6	41.5	32.6	34.3	23.3	29.6	25.5	26.2
1985	8	26	29.4	23.04	6.36	23.8	27.6	25.4	25.5	23.6	26.4	25	25	98	91	97	83.3529	29	33.6	31.4	31.3	23.5	26	24.9	24.8
1985	8	27	34.4	22.9895	11.4105	24.6	33	28	28.4	24.2	29.8	27	27	97	79	93	81.4375	29.9	39.8	35	34.9	24.1	28.9	26.7	26.5
1985	8	28	33.8	23.25	10.55	22.6	32	28.4	27.9	22.4	28.9	27.4	26.2	98	79	93	82.3333	26.9	37.7	35.8	33.5	22.3	28	27.1	25.8
1985	8	29	34.8	23.0579	11.7421	25.4	32.4	26.8	27.9	25	29	23.8	25.9	97	78	78	82.6842	31.4	37.8	27.5	32.2	24.9	28	22.6	25.2
1985	8	30	32.8	22.78	10.02	24.4	31.6	27.2	27.6	24	27.8	26.6	26.1	97	75	95	81.6111	29.6	34.8	34.4	32.9	23.9	26.6	26.4	25.6
1985	8	31	34.4	22.8526	11.5474	24.8	32.6	28.6	28.6	24.4	29.4	27.2	27	97	79	90	80.8333	30.3	38.8	35.1	34.7	24.3	28.5	26.8	26.5
1985	9	1	34.8	22.7714	12.0286	25.4	32.4	27.72	29	25.2	29.8	28.2	27.7	98	75	93	82.5625	31.9	38.9	37.6	36.1	25.1	28.5	27.9	27.2
1985	9	2	35.6	22.85	12.75	25.8	32.2	26.7385	29	25.4	29	27	27.1	97	71	86	82.7059	32.2	36.5	34.3	34.3	25.3	27.4	26.4	26.3
1985	9	3	32.2	22.615	9.585	25.2	30.2	26.2	27	24.6	26.8	24.4	25.3	95	77	86	83.8125	30.5	33	29.3	30.9	24.4	25.7	23.7	24.6
1985	9	4	34.6	22.8636	11.7364	24	33.4	28.2	28.5	23.2	30	27	26.7	94	78	91	83.8824	27.9	40.1	34.8	34.3	22.9	29	26.6	26.2
1985	9	5	35.2	22.5714	12.6286	25.2	33.4	26.6	28	25	29.4	24.4	26.3	98	75	84	80.75	31.5	38.3	29.1	33	24.9	28.2	23.6	25.6
1985	9	6	33.6	22.619	10.981	24.4	31.8	27.6	27.9	24.2	27.6	26.2	26	98	73	90	80.5	30	34.1	33.1	32.4	24.1	26.3	25.7	25.4
1985	9	7	32.6	22.74	9.86	24	30.2	24	25.5	23.8	27.4	23.4	24.9	98	81	95	81.8824	29.3	34.6	28.4	30.8	23.7	26.5	23.2	24.5
1985	9	8	32.6	22.5333	10.0667	24.6	31.4	26.8	27.4	24	28	25.6	25.9	95	77	91	82.8889	29.4	35.5	32	32.3	23.8	26.9	25.2	25.3
1985	9	9	32	22.4952	9.50476	23.6	30.6	26.8	27	23.4	27.8	25.6	25.6	98	81	91	82.7222	28.6	35.5	32	32	23.3	26.9	25.2	25.1
1985	9	10	31.2	22.6381	8.5619	23.4	29.9	27.5333	26.4	23.4	26.6	25.4	25.6067	0	85	94	80.25	28.8	33.2	31.9	31.3	23.4	25.8	25.1	24.8
1985	9	11	33	22.56	10.44	25	31.6	27.4	27.9	25	28.4	26.6	25.7611	0	79	94	80.7778	31.7	36.5	34.3	34.2	25	27.4	26.3	26.3
1985	9	12	30.2	22.7381	7.4619	24.4	29.6	25.4	26.2	23.8	26.6	24.8	25.1	95	79	95	81.5556	29.1	32.8	30.9	30.9	23.6	25.6	24.6	24.6
1985	9	13	30.4	22.68	7.72	23.4	30.7	27.7636	26.5	23	27.1174	25.4	25.7188	97	78	84.4375	79.9375	27.8	34.5	32	31.5	22.8	26.5	25.2	24.8
1985	9	14	33	22.65	10.35	24	29.8	27.4	27.1	23.8	27.8	26.8	26.1	98	86	95	79.5789	29.3	36	34.8	33.4	23.7	27.2	26.6	25.8
1985	9	15	33	22.6364	10.3636	24.6	30.76	27	27.2	24.4286	28.4	26	25.6056	93.2	86	92	59	29.95	37.3	32.9	31.3389	24.035	27.8	25.7	24.7722
1985	9	16	33.6	22.6714	10.9286	25.2	31.8	27.6	28	24.8	28.4	26.8	26.7	97	77	94	81.8667	31	36.4	34.7	34	24.7	27.4	26.5	26.2
1985	9	17	34.6	22.5727	12.0273	26.6	33	28	28.9	26.2	29.4	27.4	27.7	97	77	96	83.4211	33.7	38.6	36.1	36.1	26.1	28.4	27.2	27.2
1985	9	18	34	22.5455	11.4545	25.6	32.4	28.2	28.6	25.2	29.4	27.4	27.3	97	80	94	82	31.8	39	35.9	35.6	25.1	28.5	27.1	26.9
1985	9	19	33.4	22.6727	10.7273	24.4	31.4	27.6	27.8	24	28.6	27	26.5	97	81	95	83.25	29.6	37.3	35.2	34	23.9	27.8	26.8	26.1
1985	9	20	30.8	22.3364	8.46364	24.8	29.4	25.4	26.3	24	26.2	25	25.1	94	78	97	83.2632	29.3	31.9	31.4	30.9	23.7	25.1	24.9	24.6
1985	9	21	32.4	22.8364	9.56364	24.4	31.2	27.2	27.5	24	27.8	26.6	26.1	97	77	95	82	29.6	35.1	34.4	33	23.9	26.7	26.4	25.7
1985	9	22	33.2	22.9182	10.2818	26.6	32.2	26.8	28.1	26	27.8	26.2	26.7	95	72	95	81.8235	33.2	34.4	33.6	33.7	25.8	26.4	26	26.1
1985	9	23	33	22.881	10.119	25.4	28.9	27.1214	27.3	24.6	27.6	26.4	26.2	94	74	92	83	30.4	33.8	33.7	32.7	24.3	26.1	26.1	25.5
1985	9	24	32	22.6	9.4	24	31	26.4	27	23.4	27.6	25.8	25.6	95	77	95	83.3333	28.4	34.6	32.8	31.9	23.2	26.5	25.6	25.1
1985	9	25	30.4	22.9143	7.48571	25.4	29.8	26.8	27.2	25	26.4	26	25.8	97	77	94	83	31.4	32.1	33.1	32.2	24.9	25.3	25.7	25.3
1985	9	26	27	22.7619	4.2381	23.1	31.3286	24.6	24.6	22	24.8	24.2	23.975	0	91	97	84	26.4	30.5	29.9	28.9	22	24.4	24.1	23.5
1985	9	27	31.2	22.6421	8.55789	24.2	30.4	25.8	26.5	24	28	25.4	25.8	98	83	97	82.1538	29.7	36.2	32.2	32.7	23.9	27.3	25.3	25.5
1985	9	28	32.4182	23.1	9.31818	23.4	30	24.8	25.8	23.2	26.419	24.8	25.3722	98	88	84.8095	82.0625	28.3	37.3	31.3	32.3	23.1	27.8	24.8	25.2
1985	9	29	32	22.9364	9.06364	23.2	31.3	27.0867	27.6615	23	28.4	23.8	25.1	98	87	95	83.4737	27.9	37.2	29	31.4	22.9	27.7	23.5	24.7
1985	9	30	33	23.0091	9.99091	25	31.8	26.6	27.5	24.4	29.2	26	26.5	95	83	95	83.5556	30.1	38.8	33.2	34	24.2	28.4	25.8	26.1
1985	10	1	33	22.9	10.1	24.2	32	27	27.5	24	30.4	26.4	26.9	98	70	86.4091	83.7778	29.7	33.5	34	32.4	23.9	25.9	26.2	25.4
1985	10	2	31.6	22.713	8.88696	24.2	30.4	26.8	27	23.8	29.6	26	26.5	97	70	87.5238	83.3333	29.2	30.6	33.1	30.9	23.6	24.4	25.7	24.6
1985	10	3	29	22.9238	6.07619	25	28.4	25.2	26	24.6	27.2	25.2	25.7	97	91	100	85.7222	30.6	35.3	32	32.6	24.5	26.8	25.2	25.5
1985	10	4	32.2	22.8591	9.34091	23	28.4	25.2	25.5	22.6	27	24.8	24.8	97	90	97	87.7778	27.1	34.7	31	31	22.4	26.5	24.7	24.5
1985	10	5	30.8	23.2	7.6	24.6	29	25.2	26	24.4	26.8	24.2	25.1	98	84	92	82.5	30.4	33.8	29.5	31.2	24.3	26.1	23.8	24.7
1985	10	6	31.2	23.6	7.6	23.8	29	25.2	25.8	23.2	25.8	24.4	24.5	95	78	94	85.5556	28	31.1	30	29.7	23	24.7	24.1	23.9
1985	10	7	32.8	23	9.8	24.6	30.6	26.4	27	24	26	25.2	25.1	95	70	91	83.6842	29.4	30.5	31.2	30.4	23.8	24.4	24.8	24.3
1985	10	8	33.8	24	9.8	27	31.8	27.0312	28.6	25.4	26.4	26	25.9	88	58	87	83.65	31.4	29.1	32.4	30.9	24.8	23.6	25.4	24.6
1985	10	9	31	24	7	24.8	29	26.2	26.5	24.6	25.4	25.2	25.1	98	75	92	84.0625	30.8	30	31.4	30.7	24.5	24.1	24.8	24.5
1985	10	10	33	24.8	8.2	26	31.2	27.6	28.1	25.4	26.2	26.8	26.1	95	68	94	83.7368	32	30.7	34.7	32.5	25.2	24.5	26.5	25.4
1985	10	11	34	24	10	26.4	32.8	27.8	28.7	25.8	26.6	26.6	26.3	95	62	91	84.8333	32.8	30.7	34	32.5	25.6	24.5	26.2	25.4
1985	10	12	34.6	23	11.6	25.2	33.2	27.2	28.2	24.2	25.2	25.8	25.1	92	53	90	85.2632	29.5	26.7	32.3	29.5	23.8	22.2	25.3	23.8
1985	10	13	34.2	25	9.2	26.6	33	27.4	28.6	25.8	25.6	26.6	26	94	55	94	84.2778	32.7	27.9	34.3	31.6	25.5	22.9	26.3	24.9
1985	10	14	31.8	25.2	6.6	25.8	30.6	25.8	27	25.4	26.6	25	25.7	97	73	94	85.1667	32.2	32.1	31.1	31.8	25.3	25.3	24.7	25.1
1985	10	15	32.7	23.4	9.3	26	32.2	27.2	28.2	25	27	26.2	26.1	92	67	92	86	31	32.2	33.3	32.2	24.6	25.3	25.9	25.3
1985	10	16	32.4	22.8	9.6	26.8	31.2	26.6	27.8	24.8	26.2	25.6	25.5	85	68	92	84.9474	30	30.7	32.1	30.9	24.1	24.5	25.3	24.6
1985	10	17	33.4	23	10.4	25.8	32	27.2733	28.2	24.4	26.7565	25.6	25.7105	89	66	86.2778	84.0556	29.6	31.3	31.6	30.8	23.9	24.8	25	24.6
1985	10	18	35	22.2	12.8	25.2	33.4	27.4	28.4	23.4	25.2	24.6	24.4	86	52	80	84.8889	27.6	26.6	29.1	27.7	22.7	22.1	23.6	22.8
1985	10	19	34.2	23.4	10.8	26.4	33	27.6	28.6	23.6	25.6	25.2	24.8	79	55	82	85.1667	27.3	27.9	30.4	28.5	22.5	22.9	24.3	23.2
1985	10	20	33.5333	22	11.5333	24.8	29.8	24.9	27.5733	23.6	25.8	25.4286	25.45	91	73	87.3333	84.1667	28.3	30.5	29.5	29.5	23.1	24.4	23.8	23.8
1985	10	21	31.2	23	8.2	23.8	30.2	25.4	26.2	23.4	25.6	24.2	24.4	97	69	91	84.4737	28.5	29.8	29.4	29.2	23.2	24	23.8	23.7
1985	10	22	30.6	23.6	7	24.4	30	25.6	26.4	23.8	25	24.2	24.3	95	67	89	83.8947	29.1	28.3	29.3	28.9	23.6	23.2	23.7	23.5
1985	10	23	31.6	23.2	8.4	25.4	29.8	25.4	26.5	24.2	26.8	24.8	25.3	91	79	95	84.7368	29.4	33.2	30.9	31.2	23.8	25.8	24.6	24.7
1985	10	24	30.8	23.6	7.2	26	30	24.8	26.4	24.8	26	24.2	25	91	73	95	83.7368	30.5	30.9	29.8	30.4	24.4	24.6	24	24.3
1985	10	25	31	23.2	7.8	25.2	27.6	25	25.7	24.2	25	23.8	24.3	92	81	91	85.1	29.5	29.9	28.7	29.4	23.8	24.1	23.3	23.7
1985	10	26	32	23.4	8.6	23.8	31	25.8	26.6	23.4	25.8	25	24.7	97	66	94	85	28.5	29.7	31.1	29.8	23.2	24	24.7	24
1985	10	27	32.2	22	10.2	24.8	30.4	24.8	26.2	23.6	25.4	23.8	24.3	91	67	92	84.6	28.3	29.1	28.8	28.7	23.1	23.6	23.4	23.4
1985	10	28	28.4	22.7182	5.68182	24	27.6	24.2	25	23.2	25.8	23.8	24.3	94	87	97	86.1818	27.9	32	29.2	29.7	22.9	25.2	23.6	23.9
1985	10	29	30.2	22.6	7.6	24	29	25.4	26	23.8	25.4	24.2	24.5	98	75	91	84.5455	29.3	30	29.4	29.6	23.7	24.1	23.8	23.9
1985	10	30	30.8	23	7.8	23.8	30	25.8	26.3	23.4	25.2	24.4	24.3	97	68	89	85.2381	28.5	28.8	29.6	29	23.2	23.4	23.9	23.5
1985	10	31	29.2	21.8	7.4	22.4	28	24.4	24.8	21.4	24	23.8	23.1	92	72	95	85.2	24.8	27.2	29.1	27	21	22.5	23.6	22.3
1985	11	1	31.4	22.4	9	24.2	29.6	25.6	26.3	23.4	26.2	24	24.5	94	77	88	83.8462	28.2	31.7	28.8	29.6	23.1	25	23.4	23.8
1985	11	2	32.8	22.6	10.2	24.4	31.8	25.4	26.8	24	25.8	24.4	24.7	97	62	92	86.7647	29.6	29.2	29.9	29.6	23.9	23.7	24	23.8
1985	11	3	31.8	22.2	9.6	23.6	30.8	25	26.1	23	25	23	23.7	95	63	84	85.5	27.7	27.8	26.7	27.4	22.8	22.8	22.2	22.6
1985	11	4	29.6	22.5647	7.03529	24.2	28.8	25.4	26	23.8	25.4	24.6	24.6	97	76	94	85.375	29.2	30.2	30.4	29.9	23.6	24.2	24.3	24
1985	11	5	30.2	24	6.2	24.2	29	24.6	25.6	23.8	26	24	24.6	97	79	95	84.875	29.2	31.6	29.4	30.1	23.6	25	23.8	24.1
1985	11	6	30	22.8	7.2	23.8	29	25.4	25.9	23.4	26.2	24.6	24.7	97	80	94	84.875	28.5	32.1	30.4	30.3	23.2	25.2	24.3	24.3
1985	11	7	32.8	22.8	10	24.6	31.6	26.4	27.3	24.2	26.2	23.4	24.6	97	65	78	84.9375	29.9	30.4	26.8	29	24.1	24.3	22.2	23.5
1985	11	8	32.6	22.4	10.2	24.6	31.6	26	27	24	26.4	24	24.8	95	67	85	86	29.4	30.9	28.5	29.6	23.8	24.6	23.2	23.9
1985	11	9	34.2	21.8	12.4	26	32.8	26.8	28.1	24	27.4	25.4	25.6	85	66	89	85.3529	28.5	32.9	31.5	31	23.2	25.6	24.9	24.6
1985	11	10	33.6	22.8	10.8	25	32.8	27	28	23.4	25.2	24.2	24.3	87	54	79	84	27.7	27	28.3	27.7	22.8	22.3	23.1	22.8
1985	11	11	33.0889	21.4	11.6889	25	31.8	26.5692	27.1538	23.4	26.53	25.4316	25.4688	87	59	89.3158	84.4211	27.7	27.9	30	28.5	22.8	22.9	24.1	23.2
1985	11	12	34	22.2	11.8	25.9	30.9714	27	28	24	24.8	25.4	24.7	76	55	88	84.5	27.2	26.4	31.4	28.3	22.5	22	24.8	23.1
1985	11	13	31.8	22.6	9.2	24.4	30.2	26	26.6	23.8	26.6	24.6	25	95	76	89	86.9474	29.1	32.4	30	30.5	23.6	25.4	24.1	24.4
1985	11	14	31.4	24	7.4	25	30	26.2	26.9	24	25.8	25.2	25	92	72	92	86.2778	29.2	30.4	31.4	30.3	23.6	24.3	24.8	24.3
1985	11	15	31.6	22.8	8.8	23.6	29.8	25.2	26	23.2	25	24.4	24.2	97	68	94	85.6875	28.2	28.5	30	28.9	23	23.2	24.1	23.5
1985	11	16	31.8	23.4	8.4	24.4	30.8	26.7273	26.6	23.8	26.935	24.6	25.5947	95	73	92.2632	85.2778	29.1	32.5	30.2	30.6	23.6	25.5	24.2	24.4
1985	11	17	32.8	22.8	10	25.8	31.6	26.8	27.8	24.2	25.8	25.4	25.1	88	63	89	85.7778	29.1	29.3	31.5	30	23.6	23.7	24.9	24.1
1985	11	18	31.2	23.4	7.8	24.4	30.6	26.8	27.1	24	26.2	25.6	25.3	97	71	91	86	29.6	31.1	32	30.9	23.9	24.7	25.2	24.6
1985	11	19	28.8	24.6	4.2	24.8	28.2	25	25.8	24.6	26	24.6	25.1	98	84	97	84.8947	30.8	32.1	30.6	31.2	24.5	25.2	24.5	24.7
1985	11	20	31.6	23.2	8.4	24.8	30	23.4	25.4	24.4	26.4	22.6	24.5	97	75	93	84.7895	30.3	32	26.9	29.7	24.3	25.2	22.3	23.9
1985	11	21	31.6	22.4	9.2	24.8	30	25.6	26.5	23.8	26.4	24.8	25	92	75	94	85.9375	28.8	32	30.8	30.5	23.4	25.2	24.5	24.4
1985	11	22	32.4	22.2	10.2	23	31.2	26	26.5	22.8	25.6	24.8	24.4	98	64	91	84.9375	27.6	29.1	30.5	29.1	22.7	23.6	24.4	23.6
1985	11	23	32.2	23.2	9	25.6	31	25.4	26.9	23.8	26.6	23.4	24.6	86	71	85	85.1176	28.3	31.9	27.4	29.2	23.1	25.1	22.6	23.6
1985	11	24	31.6	22.2	9.4	23.8	29.6	24.6	25.6	23	25.4	23.6	24	93	71	92	85.6429	27.5	29.6	28.4	28.5	22.7	23.9	23.2	23.3
1985	11	25	32.4	21.4	11	24	31.4	25.8	26.8	22.4	25.2	24.6	24.1	87	61	91	86.9412	26	27.9	30.1	28	21.7	22.9	24.2	22.9
1985	11	26	32.8	22.2	10.6	24.8	30.4	25.2	26.4	24.29	24.8	23.6	25.3118	94.2	64	88	58	29.85	27.6	28.1	30.9765	24	22.7	23	24.6
1985	11	27	33.2	21.6	11.6	23.6	31	26.4	26.9	22.6	24.6	23.8	23.7	92	59	81	84.9	26.7	26.7	27.7	27	22.2	22.1	22.8	22.4
1985	11	28	34	21.8	12.2	24	31	26.4	27	23.4	25.8	25.2	24.8	95	66	91	83.4118	28.4	29.7	31.2	29.8	23.2	24	24.8	24
1985	11	29	33	23.6	9.4	25.8	30.8	26.8	27.5	24.4	26.2	24.4	25	89	70	82	84	29.6	30.9	29	29.8	23.9	24.6	23.5	24
1985	11	30	33.6	23.4	10.2	26.6	33.2	26.2	28.1	23.2	23.4	24.4	23.7	75	44	86	83.5556	26.2	22.3	29.3	25.9	21.8	19.2	23.7	21.6
1985	12	1	33.6	23.6	10	24.8	30.4	26.4	27	24.2	25.2	25.2	24.9	95	66	91	83.4737	29.8	28.6	31.2	29.9	24	23.3	24.8	24
1985	12	2	33.6	22.4	11.2	24.2	29.6	25.2	26.1	24	25.2	24.4	24.5	98	70	94	87	29.7	29.1	30	29.6	23.9	23.6	24.1	23.9
1985	12	3	33.4	22.6	10.8	24.6	30.2	23.2	25.3	23.4	26.6	22.8	24.3	90	76	97	88	28	32.4	27.5	29.3	22.9	25.4	22.6	23.7
1985	12	4	33.6	22.2	11.4	23.6	30.6	25.4	26.3	23.2	26.4818	24	25.1682	97	65.4545	89	82.2273	28.2	30.6182	28.9	30.1727	23	24.4	23.5	24.1409
1985	12	5	28.2	24	4.2	24.6	26.6	25.8	25.7	24.2	24.6	25	24.6	97	85	94	82.2632	29.9	29.6	31.1	30.2	24.1	23.9	24.7	24.2
1985	12	6	30.4	22	8.4	22.8	29	24.2	25	22.6	24.8	23.6	23.7	98	71	95	82.0526	27.3	28.5	28.7	28.2	22.5	23.2	23.4	23
1985	12	7	31.8	23	8.8	25	31.2	25.2	26.7	24.2	25.8	24.6	24.9	94	65	95	85	29.7	29.6	30.5	29.9	23.9	23.9	24.4	24.1
1985	12	8	31.8	23.2	8.6	24	29.4	25.8	26.3	23.6	25.4	24.6	24.5	97	73	91	81.9048	28.8	29.8	30.1	29.6	23.4	24	24.2	23.9
1985	12	9	32.6	23.2	9.4	25.2	32	26.4	27.5	23.9818	25.8	25.2	25.3864	93.2273	61	91	61	29.2864	29.1	31.2	30.5238	23.6545	23.6	24.8	24.3238
1985	12	10	33.2	22	11.2	23	32	25.2	26.4	22.2	24.4	24.2	23.6	93	54	92	81.7619	26.2	25.5	29.5	27.1	21.9	21.4	23.8	22.4
1985	12	11	33.4	20.6	12.8	24.6	31.4	26.4	27.5	21.4	24.6	25.2	23.7	91	53	91	82.1875	24.7	25.7	31.2	27.2	20.9	21.6	24.8	22.4
1985	12	12	33.6	21.2	12.4	24.2	31.8	26.2	27.1	22.6	24.6	25	24.1	87	56	91	81.9524	26.3	26.1	30.9	27.8	21.9	21.8	24.6	22.8
1985	12	13	33.2	21.2	12	22.6	32.6	25.4	26.5	21	24	23.6	22.9	87	49	86	82.1053	23.8	24.1	27.9	25.3	20.3	20.5	22.9	21.2
1985	12	14	33.6	19.8	13.8	20.6	32	26.2	26.3	20	25.8	25	23.6	95	61	91	80.1818	23	29.1	30.9	27.6	19.7	23.6	24.6	22.6
1985	12	15	33.2	18.8	14.4	20.6	32	24.8	25.5	20.2	23.6	23	22.3	96	50	86	79.9545	23.4	23.5	26.9	24.6	20	20.1	22.3	20.8
1985	12	16	33.8	19	14.8	24.6	31.6353	24.8	26.6	20.1	24	23.8	22.6	93	51	92	81.9048	23	24.4	28.8	25.4	19.7	20.7	23.4	21.3
1985	12	17	33.8	18.4	15.4	18.4	32.6	24	24.8	18	23.6	22.8	21.5	96	47	90	78	20.4	23.1	26.9	23.5	17.8	19.8	22.3	20
1985	12	18	33.6	17.2	16.4	18.7	31.7111	25.2	25.1	17.4	24	23.2	21.5	98	54	85	80.9524	19.7	24.9	27.1	23.9	17.3	21	22.4	20.2
1985	12	19	33.2	18	15.2	20.2	32.2176	26	25.9	20	25.2	24.4	23.2	82	61	88	80.1818	21.8	27.9	29.5	26.4	18.9	22.9	23.8	21.9
1985	12	20	33.4	18.2	15.2	21.2	32	26.4	26.5	21	25	24.6	23.5	98	57	86	80.4737	24.7	27	29.7	27.1	20.9	22.4	23.9	22.4
1985	12	21	33.2	18.2	15	21	31.6	25.8	26	20.6	25	24	23.2	96	59	86	79.6842	24	27.3	28.6	26.6	20.4	22.5	23.3	22.1
1985	12	22	34	18.2	15.8	20.4	32.8	25	25.8	20.2	23.4	23.4	22.3	98	45	87	77	23.5	22.5	27.7	24.6	20.1	19.4	22.8	20.8
1985	12	23	33.6	19.2	14.4	20	32.2	25	25.5	19.2	24.8	23	22.3	93	55	84	80.6111	21.7	26.4	26.7	24.9	18.8	22	22.2	21
1985	12	24	32.8	20.2	12.6	21.6	32.4	26.2	26.6	20.8	25.8	24.8	23.8	93	59	89	79.5294	24	28.8	30.4	27.7	20.4	23.4	24.3	22.7
1985	12	25	32.8	20.4	12.4	24.2	31.4	25.6	26.7	22.2	25.4	24	23.9	84	62	88	80.2	25.4	28.4	28.8	27.5	21.4	23.2	23.4	22.7
1985	12	26	33.6	20.8	12.8	22.2	32.2	25.2	26.2	21.2	25.6	22.6	23.1	92	59	80	80.3158	24.5	28.4	25.7	26.2	20.8	23.2	21.5	21.8
1985	12	27	34.2	19	15.2	20.4	33.6	25.8	26.4	19.8	24.2	23.6	22.5	95	46	83	81	22.7	23.9	27.7	24.8	19.5	20.4	22.7	20.9
1985	12	28	34	18.2	15.8	19.2	32.9	26.9875	25.8	18.6	24	22.8	21.8	95	59	79	78.9474	21	25	25.9	24	18.3	21.1	21.7	20.3
1985	12	29	32.8	18.4	14.4	19.8	31.8	25.8	25.8	19.2	24.6	23	22.3	95	56	79	77.9412	21.8	26.1	26.2	24.7	18.9	21.8	21.9	20.9
1985	12	30	33.2	18.4	14.8	21.2	32.2	25.4	26	20.8	24.8	23.2	22.9	97	55	83	77.3529	24.3	26.4	27	25.9	20.6	22	22.3	21.6
1985	12	31	34.2	21.6	12.6	22.8	33.2	25.4	26.7	21	25	22.6	22.9	85	52	79	76.5	23.7	26.2	25.5	25.1	20.2	21.9	21.4	21.2

## Sheet: 1986
			Temperature			Temperature				Temperature				Relative Humidity				Pressure				Dew temperature
Year	Month	Day	Maximum	Minimum	Max-Min	1899-12-31 07:00:00	1899-12-31 13:00:00	1899-12-31 19:00:00	Average	1899-12-31 01:00:00	1899-12-31 13:00:00	1899-12-31 19:00:00	Average	1899-12-31 01:00:00	1899-12-31 13:00:00	1899-12-31 19:00:00	Average	1899-12-31 07:00:00	1899-12-31 13:00:00	1899-12-31 19:00:00	Average	1899-12-31 07:00:00	1899-12-31 13:00:00	1899-12-31 19:00:00	Average		Month	Taverage	Hraverage
1986	1	1	34.4	21.4737	12.9263	24.781	32.7917	26.4818	27.7273	22.95	25.9368	24.7474	24.5778	86.4	59.5263	83.7895	77	26.875	28.8158	29.6947	28.5944	22.195	23.3158	23.8158	23.1944		January	27.9244	75.3968
1986	1	2	34.1273	21.1789	12.9483	23.5182	32.85	27.3833	27.6583	22.6182	25.6348	25.1238	24.45	91.619	56.1304	84.619	78	26.8136	27.7391	30.4381	28.4714	22.1636	22.5957	24.3	23.1143		February	28.749	73.1025
1986	1	3	34.4667	21.287	13.1797	24.1083	33.0154	27.0385	28	22.7917	25.7565	24.9545	24.5571	89.4583	56.1667	82.6667	76.4091	26.8708	27.9652	29.9636	28.3476	22.2125	22.7478	24.0318	23.0619		March	29.2895	73.7515
1986	1	4	34.8167	21.4273	13.3894	23.8042	32.5308	27.85	28.05	22.8583	26.0522	25.019	24.735	92.8333	58.7826	81	78.1905	27.3083	28.7043	29.8714	28.855	22.4583	23.2174	23.9667	23.345		April	28.9427	78.7059
1986	1	5	34.5667	21.4762	13.0905	23.5391	32.7286	27.2333	27.7583	22.5667	26.0261	25.181	24.65	92.4783	59.5455	84.8095	79.2632	26.8391	29.2455	30.5619	28.9895	22.213	23.5636	24.381	23.4526		May	28.4347	82.7268
1986	1	6	34.4077	21.8909	12.5168	23.908	32.4643	26.6571	27.5286	22.744	25.65	24.6	24.3864	91.2	56.9167	82.2609	76.8636	26.936	27.9792	29.1174	28.1227	22.248	22.7833	23.5304	22.9227		June	28.4959	81.755
1986	1	7	34.2615	21.4364	12.8252	23.56	32.7667	26.6714	27.4733	22.256	25.6167	24.4833	24.1478	89.92	54.7083	81.1667	75.087	26.024	27.5292	28.9667	27.5696	21.692	22.4875	23.4125	22.5609		July	28.7435	79.6211
1986	1	8	34.8167	21.1958	13.6208	23.32	32.5571	26.5929	27.1308	22.372	25.7652	24.9048	24.3619	92.24	56	82.7619	76.7143	26.436	27.6652	29.8524	27.9714	21.94	22.6217	23.9619	22.8524		August	28.3134	81.1041
1986	1	9	34.24	21.2857	12.9543	24.1478	33.4357	26.1273	27.4091	22.9739	26.2609	24.619	23.3238	90.2727	55.7727	84.75	76.5	27.3	28.8818	29.5	28.165	22.4652	23.2545	23.7571	22.935		September	27.7588	82.2477
1986	1	10	34.85	21.5652	13.2848	23.7	33.3143	27.3071	27.9077	22.687	26.3917	25	24.7476	92	57.25	82.6364	78.1429	26.9348	29.4458	30.0545	29.0714	22.2696	23.5417	24.0364	23.4286		October	27.4366	84.6863
1986	1	11	34.5333	21.5391	12.9942	23.512	33.64	26.8533	27.7267	22.392	26.1542	24.712	24.4708	90.8	56	80.96	76.125	26.34	28.7375	29.256	28.2292	21.88	23.2417	23.62	22.9792		November	27.2689	85.1811
1986	1	12	34.6333	20.9043	13.729	23.064	33.0643	26.7846	27.275	22.064	25.5304	24.6	24.055	91.4167	53.3043	80.1818	74.9048	25.924	27.0957	29.0636	27.4286	21.596	22.313	23.4773	22.5048		December	27.4586	80.9814
1986	1	13	34.6154	20.7	13.9154	23.208	33.8857	26.45	27.6333	22.0783	25.6458	24.8261	24.1895	90.4091	51.1667	82.6087	75.0476	25.8	27.025	29.7217	27.7476	21.5458	22.2083	23.8783	22.6714
1986	1	14	34.3273	20.8333	13.4939	23.012	33.28	27.0333	27.5786	21.9667	25.875	25.0273	24.2421	90.8696	53.64	83	75.7727	25.712	27.868	30.1227	27.8818	21.468	22.768	24.1136	22.7773
1986	1	15	34.3455	20.9375	13.408	23.08	33.5286	26.6462	27.4714	22.048	25.872	24.7826	24.1273	90.375	54.16	81.9565	75.4348	25.82	27.912	29.6435	27.6826	21.512	22.724	23.7696	22.5957
1986	1	16	34.6286	21.113	13.5155	24.05	33.6933	26.5333	27.7636	22.575	26.112	24.8	24.4905	88.5417	54.48	81.5238	75.5238	26.4167	28.456	29.5095	28.265	21.9125	23.06	23.681	22.955
1986	1	17	34.7857	20.8	13.9857	23.7917	33.9467	27.6667	28.26	21.9565	26.0333	25.0957	24.3952	86.3913	54.625	81.2174	74.1429	25.2174	28.375	30.0783	28.0429	21.1391	22.9917	24.0696	22.8095
1986	1	18	34.8429	20.8083	14.0345	23.288	34.1538	27.1833	27.9667	22.16	26.0333	24.4381	24.2571	90.2	53.1667	78.2857	74.2857	25.9	28.1167	28.5429	27.6429	21.616	22.8625	23.2048	22.6429
1986	1	19	34.9857	20.9273	14.0584	23.1042	33.7615	27.3	28.0538	22.2875	26.2391	25.0591	24.5211	92.5455	55.6522	81.2727	76.9048	26.425	28.9087	29.9818	28.5476	21.9125	23.3	24.0318	23.1333
1986	1	20	34.7231	20.75	13.9731	22.875	33.28	27.1333	27.5167	21.988	25.6542	24.9238	23.0857	91	53.2917	82.2381	75.2	25.5333	27.4042	29.7455	27.4	21.3542	22.45	23.8773	22.475
1986	1	21	35.0857	20.624	14.4617	23.3292	34.0154	27.7154	28.44	22.1083	25.7667	24.8682	24.1526	89.8696	53.75	80.5	74.1905	25.8542	27.5625	29.4609	27.4571	21.5667	22.5333	23.7391	22.5095
1986	1	22	35.5786	20.832	14.7466	23.076	34.0571	27.4214	28.0143	22.208	25.9458	24.8955	24.4143	92.68	53.25	79.7273	75	26.244	27.8625	29.5087	27.8773	21.8	22.7542	23.7609	22.7727
1986	1	23	35.525	21.0696	14.4554	23.316	33.9231	27.9538	28.1167	22.372	25.975	24.9	23.281	91.9583	52.75	79.4762	74.8095	26.484	27.8208	29.5136	27.8762	21.94	22.6958	23.7136	22.7238
1986	1	24	35.3917	21.2682	14.1235	23.45	34.0167	27.6286	28.2583	22.5542	26.1042	24.7783	24.4286	93.0833	53.875	79.2174	75.4286	26.8458	28.2583	29.2783	28.0333	22.1833	22.975	23.6304	22.8905
1986	1	25	34.8	21.219	13.581	23.4125	33.8462	27.5857	28.1692	22.3333	25.4917	25.0435	24.385	91.6087	51.5417	81.2609	75.5238	26.3917	26.725	29.987	27.8667	21.8625	22.0875	24.0043	22.7571
1986	1	26	35.175	21.0478	14.1272	23.152	33.5692	27.6615	28.0923	22.108	26.175	25.2714	24.64	90.68	55.0833	81.3333	76.1	25.812	28.6208	30.4286	28.605	21.488	23.1583	24.1952	23.125
1986	1	27	35.275	20.9	14.375	22.9542	34.0429	27.7857	28.2692	21.8087	26.048	25.0545	24.4	90.7391	51.36	78.7727	74.1429	25.4583	27.756	29.7	27.8476	21.2875	22.584	23.8455	22.7333
1986	1	28	35.21	20.7	14.51	23.06	34.4769	27.9923	28.41	21.992	25.6043	24.7409	24.1526	91.25	48.2609	75.8636	71.25	25.776	26.3565	29.0182	26.955	21.52	21.8391	23.4227	22.215
1986	1	29	35.2643	20.4609	14.8034	22.9565	34.4	27.95	28.425	21.5833	25.66	24.9304	24.0273	88.1739	48.56	76.1304	71.0952	24.6304	26.464	29.1565	26.8143	20.7826	21.904	23.5217	22.0905
1986	1	30	36.0231	20.788	15.2351	23.2	34.9333	28.4538	29.0545	21.84	26.0083	25.0435	24.3667	89.375	50.76	73.6364	71.3478	25.416	27.5792	28.9348	27.3727	21.224	22.5083	23.3826	22.4091
1986	1	31	35.9385	20.7652	15.1732	23.65	33.6769	28.25	28.5182	22.5542	25.9875	24.6842	24.4667	90.6087	53	73.8947	72.9	26.6875	27.85	28.42	27.845	22.0542	22.7042	23.125	22.74
1986	2	1	35.6533	21.075	14.5783	24.02	34.05	28.5733	28.8375	22.324	25.7304	25.075	24.3955	86.56	51.6667	75.6522	71.913	25.928	27.1125	29.7208	27.7739	21.516	22.2167	23.8833	22.6522
1986	2	2	35.6923	21.325	14.3673	23.772	33.975	28.4071	28.7533	22.264	25.8583	25.1435	24.4909	88.08	53.125	75.4545	71.8571	25.896	27.6875	29.3273	27.6286	21.568	22.5792	23.6273	22.5857
1986	2	3	35.4571	21.4	14.0571	23.516	34.4267	28.2267	28.6267	22.432	26.088	24.9417	24.5375	91	54.875	75.1739	73.7273	26.504	28.7125	28.8913	28.0318	21.928	23.2167	23.3739	22.8364
1986	2	4	35.6786	21.4583	14.2202	23.4	34.3375	28.0267	28.3867	22.456	25.7917	24.75	24.3391	90.9167	52.1667	74.2174	73.5	26.1792	27.6833	28.7667	27.6227	21.7542	22.6167	23.1542	22.5545
1986	2	5	35.4	21.525	13.875	23.6	33.8824	27.2	28.0786	22.475	25.9636	24.72	24.5529	89.0909	53.6087	76	73.5	26.1333	27.7826	28.5	27.5278	21.7	22.6087	23.0476	22.4667
1986	2	6	35.3231	21.1909	14.1322	22.9583	33.875	28.2375	28.2	22.05	26.2333	25.0609	24.4857	92.2083	53.6667	76.5217	74.4762	25.9333	28.5	29.4478	28.0619	21.6125	23.0708	23.7087	22.8667
1986	2	7	36.1846	21.4619	14.7227	23.5292	34.675	27.6867	28.4857	22.1875	26.6458	24.887	24.6333	89.3333	52.875	76.5	73.1	25.9125	29.2083	29.0227	28.145	21.5833	23.475	23.4409	22.905
1986	2	8	35.0385	21.7545	13.2839	24.228	33.8533	28.36	28.6786	22.624	25.8227	25.0727	24.4526	87.6	52.8636	74.9091	72.2632	26.42	27.7955	29.3364	27.8	21.884	22.7091	23.6045	22.7316
1986	2	9	34.8636	22.3524	12.5113	24.076	32.7846	27.96	28.2923	22.66	26.0273	25.1909	24.68	88.52	56.5	77.4286	74.2632	26.58	28.45	29.7333	28.2526	21.984	23.0864	23.8714	22.9947
1986	2	10	34.7857	21.8273	12.9584	23.8609	33.7765	28.0375	28.3667	22.875	25.875	25.2826	24.6682	91.8696	52.8333	76.5652	73.7273	27.2	27.7042	29.8783	28.3286	22.3957	22.625	23.9913	23.0381
1986	2	11	34.7667	21.9364	12.8303	23.976	33.8667	28.2625	28.6429	23.0208	26.0917	25.4	24.885	92.125	54.1739	77.7273	74.5263	27.4833	28.4304	30.2136	28.8368	22.5667	23.0478	24.1773	23.3368
1986	2	12	35.2083	21.8909	13.3174	23.844	33.325	28.1143	28.5133	22.424	26.0625	25.3182	24.7136	88.96	54.2083	78	73.3182	26.192	28.1375	30.0773	28.3091	21.784	22.8583	24.0955	23.0091
1986	2	13	35.2286	22.23	12.9986	24.0583	33.8571	28.0875	28.7769	23.2333	26.2455	25.5	25.0263	93.375	52.5455	79.6818	74.2105	27.9667	28.3091	30.6773	28.9105	22.875	22.95	24.4	23.3737
1986	2	14	34.9615	21.819	13.1425	23.976	33.725	28	28.4313	22.44	26	25.1864	24.5273	87.88	52.88	78.0909	73.2273	26.172	27.872	29.8364	28.0273	21.704	22.692	23.9591	22.8364
1986	2	15	35.4083	21.7304	13.6779	24.08	34.3812	28.2267	28.7938	22.944	25.984	25.0571	24.7238	90.88	50.84	76.3333	73.1429	27.316	27.5	29.4095	28.2952	22.408	22.528	23.7143	23.0286
1986	2	16	36.075	21.2667	14.8083	23.72	34.4125	28.0647	28.6312	22.724	26.35	25.0957	24.8381	91.2917	53.75	76.6087	74.1818	27.048	28.7667	29.5348	28.7	22.272	23.3125	23.7826	23.2636
1986	2	17	35.55	21.819	13.731	24.392	34	28.0375	28.6687	23.25	25.6043	25.1739	24.5	90.9167	53	76.4783	72.5	27.825	27.2	29.6957	27.86	22.7417	22.4043	23.8609	22.8
1986	2	18	36.1333	21.87	14.2633	23.7	33.8941	28.4533	28.7467	22.944	26.172	25.0304	24.7304	93.4583	53.6	73.913	73.6087	27.4417	28.38	29.1043	28.3522	22.575	23.124	23.5217	23.1087
1986	2	19	36.2727	21.781	14.4918	24.488	34.25	28.3429	28.8933	23.0917	26.256	25.2591	24.815	88.5217	52.04	74.4762	71.4762	27.3083	27.904	29.2091	28.1143	22.4625	22.768	23.5591	22.9143
1986	2	20	36.0545	22.0952	13.9593	24.1667	33.8375	28.8	28.9	22.875	26.013	25.1909	24.7571	91.2727	54.6957	74.5238	74.4737	27.4591	28.4783	29.6636	29.0632	22.5455	23.0739	23.7727	23.4632
1986	2	21	36.6364	21.8381	14.7983	24.304	34.22	28.9467	29.0571	23.016	26.2435	25.35	24.6474	89	53	73.619	70.9	27.328	28.3565	29.5409	27.945	22.448	23.0478	23.7455	22.815
1986	2	22	36.4615	21.887	14.5746	24.404	34.4937	28.8	29.2	23.536	26.16	25.4636	25.1381	93.2083	52.2	74.9091	73.5217	28.472	28.388	30.2174	29.0522	23.184	22.96	24.0826	23.4217
1986	2	23	36.4769	22.0182	14.4587	24.332	34.3	28.8941	29.1667	23.292	26.7545	25.2783	25.2222	91.9565	54.3636	72.4783	73.75	28.04	29.5773	29.4565	29.355	22.9	23.7455	23.7174	23.64
1986	2	24	36.2182	22.1565	14.0617	24.536	33.975	28.34	28.9625	23.264	26.4583	25.1583	25.0409	90.2174	54.375	73.6957	72.9545	27.708	28.9292	29.1913	28.7409	22.652	23.3875	23.5783	23.2955
1986	2	25	36.41	22.2273	14.1827	25.0217	34.6471	29.1143	29.48	23.7565	26.175	25.3864	25.115	90.4783	52.2917	74.1364	72.6	28.6174	28.0583	29.7909	28.905	23.2478	22.8667	23.9455	23.4
1986	2	26	36.3308	22.0739	14.2569	24.836	33.2882	28.5733	28.925	23.324	26.2208	25.0478	23.7652	87.5833	55.7917	73.3478	71.4545	27.676	28.7375	29.087	28.2727	22.632	23.2958	23.5217	23.0318
1986	2	27	36.4154	22.5048	13.9106	24.676	34.3	29.3	29.4688	23.492	26.5958	25.2208	25.1087	90.72	54.0833	71.0833	71.6957	28.184	29.1583	29.0292	28.7652	22.968	23.5583	23.4542	23.313
1986	2	28	35.9833	22.2727	13.7106	24.636	33.8437	28.7067	29.0067	23.592	26.2792	25.5714	25.035	91.52	53.3333	77.8571	73	28.46	28.1708	30.2818	28.7619	23.136	22.9125	24.1955	23.2857
1986	3	1	36.0889	22.23	13.8589	24.7625	35.04	29.3	29.4333	23.4708	26.2455	25.1762	24.9833	89.3043	51.3182	72.5	70.7778	28.05	28.0955	29.2333	28.4368	22.9	22.8909	23.5571	23.1053
1986	3	2	35.9154	22.6632	13.2522	24.5652	33.9059	29.1111	29.2063	23.4478	26.5545	25.4174	25.15	91.6522	56.8636	74.4783	74.8421	28.3174	29.5909	29.9087	29.315	23.0783	23.75	24.0087	23.65
1986	3	3	35.9417	22.17	13.7717	24.3174	34.0706	29.4867	29.4214	23.3391	26.6261	25.4714	25.0684	92.087	57.7826	71.9048	73.6667	28.0522	29.8957	29.7286	28.9737	22.9174	23.9261	23.8429	23.4316
1986	3	4	35.8769	22.6	13.2769	24.7333	34.42	28.8706	29.0667	23.7292	27.0455	25.1478	25.3762	92	54.8696	73.6818	73.2273	28.7	30.3318	29.1739	29.5952	23.3	24.1727	23.5087	23.781
1986	3	5	36.0182	22.9905	13.0277	24.7292	34.425	28.6294	29.1562	23.7125	26.8545	25.4435	24.1286	91.2273	57.1818	74.8696	74.1	28.6917	30.2864	30.0174	29.519	23.3042	24.1	24.0435	23.719
1986	3	6	36.2	22.5143	13.6857	24.2174	34.2056	29.4333	29.3471	23.0391	26.7391	25.4318	25.02	90.2273	55.1304	72	73.5263	27.4	29.7391	29.6136	29.02	22.513	23.6739	23.8	23.375
1986	3	7	36.4545	22.3455	14.1091	24.6208	34.08	29.4353	29.4467	23.3667	26.7136	25.5182	25.35	90	55.5652	73.0952	73.9	27.9	29.8955	29.9591	29.66	22.7875	23.7364	23.9591	23.765
1986	3	8	36.1833	22.59	13.5933	24.8087	34.1125	29.2412	29.5077	23.5217	26.585	25.2455	25.0667	89.8261	54.6667	72.3333	71.8889	28.113	29.555	29.2545	28.7944	22.9391	23.775	23.5864	23.3389
1986	3	9	36.48	22.1905	14.2895	24.6913	34.3333	29.2688	29.3562	23.4435	26.7542	25.3182	25.085	89.7727	55.0417	72.1818	73.1	28.0348	29.7292	29.7727	29.1333	22.9043	23.7833	23.8727	23.4905
1986	3	10	35.8545	22.0273	13.8273	24.9417	34.025	29.3412	29.22	23.4208	26.2348	25.2217	24.9091	89.75	53.7826	71.0455	71.2727	28.35	28.5	29.1652	28.5909	23.0583	23.0609	23.5696	23.1682
1986	3	11	36.25	22.17	14.08	25.2667	33.55	28.4533	28.9125	23.8167	26.5417	25.587	25.2696	88.625	56.4583	74.1739	72.9545	28.4958	29.5458	29.9348	29.2435	23.1917	23.6708	23.9696	23.5565
1986	3	12	36.5273	22.3333	14.1939	24.8083	33.7357	29.4563	29.3786	23.2542	26.4	25.7909	23.77	88.0435	54.7273	71.25	71.6	27.5292	29.1	29.95	28.77	22.575	23.4667	23.9591	23.285
1986	3	13	36.5818	22.7684	13.8134	25.1565	34.3118	29.1059	29.44	23.7913	26.2565	25.5955	25.2211	88.9091	52.6957	74.2273	72.45	28.5609	28.4	30.0826	29.2762	23.2174	23.0826	24.0565	23.6095
1986	3	14	35.85	22.8	13.05	25.05	34.0067	28.9941	29.4286	23.7833	26.5045	25.787	25.319	90.0417	55.4091	76.5238	74.6	28.6125	29.6238	30.55	29.9842	23.2625	23.7476	24.2591	23.9842
1986	3	15	36	22.84	13.16	24.9792	34.0933	28.8824	29.0688	23.875	26.8522	25.625	25.4522	91.5417	57.4783	77.2174	75.6364	28.9167	30.0909	30.5458	29.8545	23.425	24.0227	24.3542	23.9364
1986	3	16	35.8	22.58	13.22	25.1	33.9333	29.0063	29.0357	24.0083	27.1476	25.75	25.7579	91.3333	57.9091	74.25	74.6842	29.125	30.8136	30.2909	30.245	23.5583	24.4227	24.1864	24.155
1986	3	17	35.6444	22.6333	13.0111	25.3957	33.875	29.62	29.6	24.3696	26.7917	25.405	25.5053	91.5217	56.625	72.3	73.5556	29.7696	29.8208	30.41	29.9684	23.9304	23.8833	24.125	23.9632
1986	3	18	35.7167	22.5474	13.1693	25.0609	33.0111	28.3562	28.7	24.1	26.5739	25.4217	25.3136	91.6957	58.6087	75.3913	75.0952	29.1565	29.8348	29.9043	29.5227	23.5696	23.9087	23.9609	23.7591
1986	3	19	35.4818	22.9545	12.5273	24.8417	34.2294	29.5375	29.4313	23.8167	26.1125	25.3364	25.0182	91.875	52.5417	71.3636	72.0952	28.8458	28.1333	29.4045	28.7	23.3792	22.8583	23.6909	23.2455
1986	3	20	35.8286	23.3619	12.4667	24.9917	34.2353	29.4118	29.4333	23.9125	26.4522	25.3727	25.2455	91.4167	54.125	73.1818	72.9545	28.9458	28.9292	30.1957	29.3609	23.4667	23.3583	24.1174	23.6435
1986	3	21	35.1429	23.42	11.7229	25.1208	34.0647	29.1529	29.3824	24.0542	26.6917	25.6227	25.4818	91.5833	58.0417	76.1364	75.2381	29.225	30.1292	30.4955	29.9955	23.6333	24.0958	24.3136	24.0409
1986	3	22	35.4833	23.0762	12.4071	25.0783	34.2667	29.3714	29.65	24.0625	26.687	25.865	25.4947	91.5652	59.0435	75.8	75.8333	29.1696	30.1957	31.005	30.1	23.5783	24.1304	24.58	24.0895
1986	3	23	34.9077	23.3111	11.5966	25.1783	34	28.9143	29.2929	24.2609	26.7773	25.65	25.5238	93.2174	57.5455	76.2609	74.85	29.7609	30.0909	30.4208	29.9238	23.9261	23.9909	24.225	23.9429
1986	3	24	35.7692	23.2105	12.5587	25.2833	33.7467	29.25	29.1462	24.0458	27.0435	25.4217	25.5864	89.7083	59.1739	73.6	74.6842	29.0083	30.9	29.5429	30.075	23.4792	24.4087	23.6619	23.995
1986	3	25	35.6846	23.0952	12.5894	25.5333	34.2353	29.3938	29.3267	24.25	26.5043	25.6455	25.44	89.6957	55.913	75.2857	73.2	29.4375	29.4087	30.2364	29.5429	23.7333	23.7174	24.15	23.7857
1986	3	26	35.7071	23.04	12.6671	24.9955	34.75	29.3941	29.4357	23.9636	26.6261	25.4727	25.2053	91.7273	54.6522	74.8571	73.2222	29.1182	29.4	29.8227	29.1947	23.5545	23.7348	23.95	23.5947
1986	3	27	35.8	22.8381	12.9619	24.9565	33.7118	29.3176	29.26	23.9174	26.7304	25.4565	25.3238	91.7391	57.4167	74.5714	75.2857	29.0217	30.0304	29.8739	29.5857	23.513	24.0261	23.9478	23.7857
1986	3	28	35.6385	22.6571	12.9813	25.45	33.44	28.7375	28.9615	24.1091	26.2048	25.4773	25.2278	90.2857	55.7619	76.381	75.2778	29.2273	28.7571	30.0727	29.3316	23.6273	23.319	24.0727	23.6632
1986	3	29	36.0167	22.99	13.0267	25.5957	33.5941	28.7438	29.18	24.25	26.925	25.375	25.4684	89.4545	60.0833	75.0526	74.8333	29.3909	30.8625	29.6632	29.9111	23.7	24.5	23.8632	23.9833
1986	3	30	35.6769	23.0952	12.5817	25.5	33.9882	28.5	29.1353	24.3208	26.9	25.3909	25.5286	90.3913	58.5	76.2727	75.1364	29.6167	30.6042	29.8783	30.0435	23.8583	24.3292	23.9304	24.0435
1986	3	31	36.2615	23.2476	13.0139	25.5792	33.5647	29.9333	29.6143	24.4	26.7458	25.4957	25.5435	90.75	56	70.65	72.8095	29.7625	29.4417	29.5952	29.7524	23.9375	23.7042	23.7667	23.8857
1986	4	1	35.85	23.03	12.82	25.4348	34.1933	28.9625	29.4857	24.3565	26.9739	25.4522	25.5857	91.6522	58.5217	76.2609	75	29.7565	30.6652	30.1391	30.1143	23.9391	24.3478	24.1304	24.1048
1986	4	2	35.45	23.1524	12.2976	25.1957	33.8235	28.8625	29.2	24.4478	26.8043	25.5182	25.519	93.8696	61.1304	76.4091	76.95	30.1609	30.7522	30.1455	30.219	24.1522	24.3739	24.1273	24.1333
1986	4	3	35.2077	23.1727	12.035	25.3792	34.04	28.8375	29.3467	23.9708	27	25.6739	25.5739	89.0417	60.7727	77.4783	75.2381	28.8125	31.3091	30.7435	30.3	23.4	24.6955	24.4348	24.1773
1986	4	4	35.5833	22.925	12.6583	25.1217	33.5375	29.1846	29.2	24.2609	27.1	26.4789	25.9235	92.8636	61.75	80.7222	78.7059	29.7348	31.7792	32.6368	31.4167	23.9087	24.9292	25.4211	24.7722
1986	4	5	35.7	23.005	12.695	25.5957	34	28.6	29.2667	24.6696	27.3174	25.5909	25.905	92.7391	60.3913	77.7273	77.3158	30.4217	31.6565	30.5864	31.02	24.3087	24.8609	24.3864	24.58
1986	4	6	36.3231	23.3789	12.9441	25.3522	33.3	28.7857	29.1429	24.4957	27.3739	25.6684	25.9421	93.1739	63.4783	77	77.6111	30.1565	32.2478	30.6	31.1579	24.1609	25.1826	24.3842	24.6684
1986	4	7	36.2571	23.3048	12.9524	25.7167	33.9867	28.8375	29.2067	24.6833	27.2095	26.0737	25.9882	92	59.4091	80	77.0588	30.3458	31.1864	31.7	31.0222	24.2708	24.5818	24.9632	24.5611
1986	4	8	35.6667	23.5263	12.1404	26.0652	33.4857	28.3733	29.1643	24.8182	26.8143	25.7591	25.7526	90.6364	60	78.0909	77.2222	30.4955	30.6857	30.9318	30.7684	24.35	24.3429	24.5	24.4368
1986	4	9	35.375	23.4105	11.9645	25.9682	32.4882	27.9667	28.4692	24.8909	27.1217	25.875	26.0167	91.2381	64.6087	82.8	79.3889	30.7364	31.9783	31.69	31.5105	24.4636	25.0739	24.965	24.8684
1986	4	10	35.38	23.2952	12.0848	25.5045	33.15	27.9308	28.5583	24.4364	27.3818	25.8889	26.0133	91.1905	64.1364	84.9444	82	29.9045	32.6143	31.9778	31.9313	23.9909	25.3619	25.1	25.0625
1986	4	11	36.0286	23.2381	12.7905	25.4292	32.92	28.5	28.7385	24.4739	27.1091	26.0762	25.8667	91.913	63.3182	81.5238	78.4118	29.9913	31.7818	31.9381	31.1611	24.0565	24.9364	25.0857	24.6444
1986	4	12	35.7643	23.5524	12.2119	25.4625	32.2563	27.68	28.26	24.5304	26.9174	25.5524	25.6737	92.5652	66.2174	81.0952	80	30.1625	31.6957	30.9048	30.98	24.175	24.9	24.5429	24.56
1986	4	13	35.6733	22.9773	12.6961	25.3875	33.1286	28.3375	28.9133	24.375	27.0783	26.1143	24.681	91.8696	61.6957	80.5238	77.8421	29.8542	31.3957	31.7143	30.96	23.9917	24.787	24.981	24.555
1986	4	14	35.12	23.381	11.739	25.5167	33.1187	28.5467	28.8812	24.7375	26.8174	25.9864	25.77	93.6087	61.913	81.5909	78.65	30.6625	30.8783	31.7955	31.0429	24.4292	24.5261	25.0136	24.619
1986	4	15	35.1143	23.9222	11.1921	25.587	33.2933	29.1667	29.28	24.6261	27.1182	26.1273	25.9842	91.5455	64.5455	78.1364	78.2632	30.2565	31.9955	31.7	31.36	24.2174	25.1091	24.9682	24.79
1986	4	16	35.3143	23.581	11.7333	25.7167	33.3714	28.66	29.0538	24.5542	27.0476	25.7571	25.7263	90.875	60.5238	78.381	76.3333	30.0208	31.1095	31.0143	30.5684	24.0792	24.6048	24.5571	24.3368
1986	4	17	35.3692	23.3714	11.9978	25.8348	33.5647	28.75	29.0267	24.85	27.0727	26.08	25.9722	91.5	61.5217	80.8421	78.5263	30.5957	31.3913	31.82	31.215	24.3957	24.7391	25	24.69
1986	4	18	35.4	23.33	12.07	25.6833	33.3625	28.4786	29.0071	24.7167	26.8435	25.6381	25.635	92.4167	61.3043	80.2857	77.8947	30.5042	31.2304	30.9286	30.695	24.3458	24.6739	24.5667	24.42
1986	4	19	35.2923	23.5579	11.7344	25.687	32.6857	28.84	29.1231	24.7565	27.3727	25.975	26.05	92.6957	66.6522	79.5	79.2941	30.5652	32.6864	31.53	31.5667	24.3913	25.4636	24.88	24.8889
1986	4	20	34.5455	23.84	10.7055	25.8083	32.5	28.0471	28.75	24.7833	26.6727	25.93	25.8176	91.7391	65.0952	83.95	80.7647	30.5792	31.3095	31.955	31.2889	24.3958	24.7143	25.115	24.7444
1986	4	21	34.6714	23.77	10.9014	25.9087	31.88	28.4	28.4357	24.8391	26.9905	25.9	25.8158	91.6957	69.2857	81.9565	81.7778	30.6696	32.3095	31.6652	31.4947	24.3957	25.2714	24.9391	24.8684
1986	4	22	34.4923	23.66	10.8323	25.9261	32.9467	28.5067	29.0857	24.513	27.2364	25.7048	25.7579	90.9091	65.1364	80.2857	78.5294	30.3909	32.1955	31.1143	31.2056	24.2545	25.1818	24.6429	24.6611
1986	4	23	35.3692	23.9	11.4692	25.9875	33.2	28.58	29.1	24.9417	27.2609	25.8476	26.0429	91.8333	64.6957	80.1905	79.45	30.8458	32.1304	31.3571	31.5381	24.5333	25.1043	24.7905	24.8714
1986	4	24	34.8154	23.2158	11.5996	25.6727	32.6125	29.1	28.9714	24.6182	26.8409	25.9905	25.9389	91.6667	66.8095	79	79.0625	30.2857	31.6857	31.5048	31.3824	24.2143	24.9095	24.8381	24.7824
1986	4	25	35.2909	23.1905	12.1004	25.6083	32.1571	27.9429	28.5308	24.7417	26.8727	25.4333	23.4364	92.5	67.0476	80.619	80.5	30.6333	31.8429	30.5714	31.0211	24.4	24.9905	24.3381	24.5789
1986	4	26	35.2429	23.2857	11.9571	25.6696	32.4125	28.1188	28.6067	24.7391	27.1762	25.8087	25.9105	92.7391	65.0952	82.2174	81.0556	30.5435	32.0905	31.487	31.4895	24.3739	25.0714	24.8348	24.8421
1986	4	27	34.95	23.3619	11.5881	25.5917	32.4187	28.3125	28.625	24.7	26.9217	25.5182	25.7381	92.9167	65.6522	79.8182	80.2	30.5042	31.6174	30.6864	31.0476	24.3542	24.9043	24.4136	24.6143
1986	4	28	35.2154	23.5909	11.6245	25.6167	32.0938	28.48	28.68	24.7043	26.8364	25.7273	25.7429	92.7391	66	80.1818	80.4	30.5167	31.3364	31.1545	31.0476	24.3333	24.7	24.6455	24.5905
1986	4	29	35.2857	23.4	11.8857	25.9273	33.2188	28.4533	29.2077	24.8522	27.1818	25.9783	26.025	91.5455	63.1818	80.2609	79.1111	30.6136	31.8136	31.6	31.2842	24.4136	24.9864	24.9217	24.7632
1986	4	30	35.7857	23.3818	12.4039	25.7583	33.025	28.5467	28.9643	24.7667	26.7174	25.8045	25.7273	92.3333	63.0435	79.2727	78.619	30.5708	30.7826	31.0909	30.7318	24.3875	24.4435	24.6727	24.4545
1986	5	1	34.2	23.32	10.88	25.5913	31.8286	27.9625	28.4333	24.6348	26.7909	25.5045	25.635	91.8636	67.4091	81.5455	80.65	30.3	31.6545	30.8364	30.8	24.2348	24.9091	24.5045	24.481
1986	5	2	34.3429	23.1238	11.219	25.2043	31.7647	27.8133	28.2333	24.0696	26.8	25.5619	25.4381	91.2174	69.75	82.5238	81.6	29.2391	31.9125	31.0524	30.6476	23.6174	25.075	24.6429	24.4095
1986	5	3	34.6667	23.1273	11.5394	25.3217	32.5294	27.9333	28.4267	24.4435	27.4417	26	25.9905	93	68.9167	84.6667	83.1	30.0609	33.3792	32.1429	31.9476	24.0913	25.675	25.2048	25.0333
1986	5	4	34.1733	23.2105	10.9628	25.5565	32.0063	27.6867	28.2313	24.6957	26.887	25.5273	25.6818	93.2174	69.9565	85.6667	83.2	30.5348	32.187	31.381	31.381	24.3522	25.1957	24.8095	24.8
1986	5	5	33.9231	23.6	10.3231	25.8348	31.88	27.775	28.4143	24.8261	26.7522	25.3087	25.5714	92.2609	68.7826	82.0435	81.25	30.687	31.6826	30.5217	30.9048	24.4435	24.9304	24.3478	24.5238
1986	5	6	33.9143	23.49	10.4243	25.7826	32.28	27.9333	28.6615	24.7739	27.0182	26.0091	24.69	91.1818	67.6818	84.3182	81.8889	30.4957	32.05	31.7409	31.4263	24.3565	25.1455	25.0273	24.8316
1986	5	7	32.6923	23.7222	8.97009	25.7826	31.4857	27.9125	28.3	24.9783	26.9818	26.0273	24.6316	93.0952	71.8095	85.3182	83.8333	31.1	32.7048	32.2409	31.8632	24.6652	25.4952	25.2773	25.0474
1986	5	8	34.3167	23.2381	11.0786	25.387	32.0941	28.3733	28.55	24.4125	27.3125	25.7913	25.6591	92	69.6667	80.913	81.2857	29.9522	33.0542	31.3478	31.4318	24	25.5333	24.787	24.7545
1986	5	9	33.8154	23.625	10.1904	25.8545	32.1611	28.7647	28.9062	24.9261	27.3043	26.0091	26.0667	92.9091	70.6957	83.0476	81.8421	30.9909	33.2087	32.0091	32.085	24.6136	25.7609	25.1227	25.18
1986	5	10	34.0429	23.055	10.9879	25.5261	32.0188	28.2375	28.5	24.7708	26.9435	26.3565	25.9773	93.5652	66.6957	85.5909	81.5	30.6174	31.9913	32.9261	31.7048	24.4087	25.1435	25.6261	24.9714
1986	5	11	33.5333	23.14	10.3933	25.6417	32.64	28.4733	28.9231	24.95	27.4087	26.2318	26.2579	94.1818	67.9565	83.4091	81.45	31.1375	32.9087	32.4	32.2333	24.675	25.6	25.3455	25.2619
1986	5	12	33.8167	23.3474	10.4693	25.6083	32.1875	28.12	28.5667	24.8333	27.0783	26.087	26.0619	93.6087	68.4783	85.0435	81.5714	30.8583	32.3304	32.3391	31.7409	24.5333	25.3304	25.3217	25.0045
1986	5	13	33.8714	23.72	10.1514	25.8292	31.5467	28.16	28.5	24.9304	27.0348	25.85	25.8389	92.4091	68.1739	84.05	82.8889	30.9261	32.1217	31.8	31.6526	24.5652	25.213	25.035	24.9632
1986	5	14	34.4333	23.5053	10.9281	25.7167	31.9625	28.0667	28.5	24.8565	27.2652	26.1455	26.0421	93.2727	67.4348	85.9048	82.5556	30.8652	32.4696	32.5	31.8632	24.5261	25.3826	25.3762	25.0579
1986	5	15	33.65	23.781	9.86905	26.0545	32.0706	27.9187	28.4143	25.15	27.3636	25.8571	26.1053	93.0455	69.6818	84.15	82.2222	31.3545	33.0818	31.765	32.0789	24.8182	25.6909	25	25.1684
1986	5	16	34.0769	23.43	10.6469	25.9391	32.5429	28.32	28.7364	24.9043	27.781	26.1737	26.375	91.2727	71.5714	86.6111	83.3571	30.6045	34.2667	32.7667	32.7333	24.4	26.2619	25.4778	25.4733
1986	5	17	33.2769	23.5	9.77692	25.9478	31.5235	27.3385	27.9429	24.9739	27.2167	25.79	25.9722	92.1818	71.9583	88.25	84.6111	30.9739	33.025	32.11	32.0211	24.6043	25.6542	25.205	25.1526
1986	5	18	34.4833	23.6421	10.8412	26.0174	32.5294	28.0933	28.5933	24.8609	27.113	25.99	25.89	91.1304	67.8261	85.75	81.5263	30.7261	32.3783	32.29	31.6	24.3957	25.3174	25.28	24.895
1986	5	19	33.9846	23.505	10.4796	25.7652	32.4778	28.3176	28.8688	24.8	27.2174	26.2435	26.1095	92.6957	68.6957	88.087	83.25	30.6696	32.7261	33.0522	32.2	24.4261	25.5261	25.6652	25.2286
1986	5	20	34.5692	23.619	10.9502	26.1217	32.1062	27.6529	28.5188	25.3217	27.1958	25.2042	25.9045	92.9545	71.0417	86.2083	83.5909	31.6957	32.9458	30.8917	31.787	24.9913	25.65	24.5125	25.0304
1986	5	21	34.5333	23.219	11.3143	25.55	31.8118	27.8375	28.3313	24.6917	27.2042	25.9348	25.9182	93.0435	69.375	85.0909	82.5455	30.5333	32.4417	32.0087	31.5783	24.3667	25.3458	25.1391	24.9087
1986	5	22	34.4643	23.5381	10.9262	25.713	31.76	27.7	28.2133	24.8826	27.1091	26.1091	25.9762	93.5217	73.5909	88.4091	85.45	30.9087	33.0636	32.7727	32.1524	24.5739	25.7	25.5318	25.2238
1986	5	23	34.4	23.3	11.1	25.6609	32.1625	27.8	28.4333	24.887	27.3739	26.06	26.17	93.9565	70.5217	87.5	83.5789	30.9478	33.2696	32.605	32.415	24.5913	25.7957	25.43	25.355
1986	5	24	34.2333	23.1444	11.0889	25.7429	31.4867	28.3667	28.2462	24.6952	26.875	26.1455	25.9118	91.4	69.95	85.619	83.5	30.34	32.01	32.6182	31.8529	24.24	25.105	25.4591	25.0235
1986	5	25	33.7818	23.3048	10.4771	25.7833	31.6375	28.35	28.4143	24.725	27.3727	26.02	25.9737	91.7917	73.0952	85.55	83.0588	30.4417	33.5048	32.31	31.8333	24.325	25.9143	25.285	25.0389
1986	5	26	34.3333	23.7	10.6333	25.7292	30.775	27.4857	27.9867	24.75	26.8957	25.9333	25.8053	92.1304	71.75	87.3	83.55	30.575	32.4696	32.319	31.8	24.3708	25.413	25.2762	25.03
1986	5	27	34.3167	23.21	11.1067	26.0083	32.1375	27.3467	28.3	25.0833	27.0783	25.86	26.1611	92.5217	68.4783	87.8	82.7895	31.2333	32.3957	32.2048	32.105	24.7292	25.3565	25.2429	25.195
1986	5	28	34.7923	23.2737	11.5186	25.7304	31.9059	28.0353	28.5312	24.887	27.0409	26.1583	25.9722	91.7895	69.5909	86.9583	82.2632	30.7818	32.4273	32.7208	31.89	24.4955	25.3727	25.5125	25.09
1986	5	29	34.1667	23.46	10.7067	25.475	31.3882	27.375	28.0125	24.5875	26.8167	25.8696	25.8	92.6957	70	88.3913	83.2273	30.3208	32.0667	32.2696	31.6	24.2375	25.1458	25.2826	24.9087
1986	5	30	33.5833	23.43	10.1533	25.8792	32.0118	27.9	28.3571	24.9125	27.3	26.2364	25.0435	92.0435	70.75	88.6818	83.5714	30.8583	33.1625	33.0818	32.3227	24.5375	25.7125	25.6727	25.2955
1986	5	31	34	23.4857	10.5143	26.0417	31.9533	27.5857	28.4286	25.1	27.4545	25.9263	26.1187	91.9545	70.9545	87.9474	83.8235	31.2375	33.45	32.4	32.4333	24.7458	25.8682	25.3421	25.3444
1986	6	1	33.65	23.425	10.225	25.9652	30.7765	27.2353	27.85	24.7273	26.9455	25.57	25.8294	90.3182	72.5455	87.2	83.1875	30.3045	32.5909	31.63	31.6824	24.25	25.45	24.925	24.9706
1986	6	2	33.9556	23.3	10.6556	25.4458	30.8312	27.3143	27.6071	24.7167	27.1304	25.7455	25.815	93.6818	70.4348	86.5	83.3333	30.675	32.4391	31.8727	31.5682	24.4292	25.3217	25.0591	24.8955
1986	6	3	34.3714	23.119	11.2524	25.75	32.6933	28.0353	28.5786	24.6917	27.3238	26.4696	26.19	91.875	67.0952	88.5455	82.2778	30.3917	32.681	33.5364	32.3	24.2833	25.4857	25.9273	25.3
1986	6	4	34	23.2316	10.7684	26.0261	32.4706	27.7125	28.4467	24.85	28.01	25.9043	26.1667	90.4545	71.35	84.5	81.9412	30.5227	34.885	31.6955	32.3444	24.3682	26.435	24.9727	25.2389
1986	6	5	34.4	22.97	11.43	25.5818	31.8889	27.4235	28.1	24.7478	27.4286	25.8174	26	93.3636	70	87.1364	83.1111	30.6227	33.4143	32.0727	32.0579	24.4045	25.781	25.1773	25.1316
1986	6	6	34.25	23.19	11.06	25.7304	31.975	27.875	28.3188	24.7174	27.381	25.8318	25.935	92.2174	70.1429	85.3333	81.7895	30.4696	33.2571	31.8524	31.78	24.3348	25.7524	25.0476	25.015
1986	6	7	33.6769	23.3	10.3769	25.5583	32.0941	27.8706	28.3412	24.6083	27.5917	25.9167	26.0375	92.5833	70.0833	84.7826	81.9545	30.3208	33.6792	31.9783	31.987	24.2375	25.9542	25.1391	25.1087
1986	6	8	34.1929	23.4105	10.7823	25.6435	32.7176	28.4235	28.75	24.6957	27.925	26.1833	26.2739	92.5217	69.25	83.2083	81.3182	30.4391	34.3625	32.3708	32.4391	24.3087	26.2292	25.3292	25.313
1986	6	9	34.2308	23.4762	10.7546	25.9875	31.975	27.5529	28.2437	24.8083	27.2261	25.5458	25.8522	90.9583	69.4783	84.7391	81.4545	30.5083	32.7609	31.6167	31.6217	24.3708	25.5217	24.9292	24.9174
1986	6	10	34.15	23.3182	10.8318	26.0083	33.1438	28.2714	29.0133	24.8792	27.1522	26.1238	26.0571	91.5417	64.1739	83.7143	79.7143	30.6833	31.9304	32.3864	31.6818	24.4625	25.0913	25.3364	24.9636
1986	6	11	34.8571	23.5	11.3571	25.9417	32.9875	27.8353	28.6812	24.9167	27.2	25.95	25.9957	92.125	66.8696	87.2174	81.8571	30.8375	32.3957	32.313	31.7773	24.525	25.3348	25.2783	25.0182
1986	6	12	34.35	23.1048	11.2452	25.875	32.3294	27.8176	28.3467	24.9	27.2087	25.7545	24.8773	92.1739	67.4583	85.15	81.4	30.8417	32.6708	31.6476	31.7905	24.5375	25.4292	24.9381	24.9952
1986	6	13	34.4923	23.2095	11.2828	26.1708	32.8563	27.6812	28.6286	24.8458	27.8174	25.9	26.1636	89.9583	69.8261	87.5909	82.15	30.5208	34.1217	32.2727	32.3429	24.3292	26.1565	25.2545	25.2762
1986	6	14	34.0167	23.065	10.9517	25.5042	31.7333	27.8857	28.05	24.5292	27.4227	25.819	25.935	92.4167	70.6957	86.5	83.2778	30.1375	33.35	31.89	31.8263	24.1625	25.8409	25.075	25.0368
1986	6	15	34.9	23.019	11.881	25.5478	32	28.45	28.8308	24.6522	27.2917	26.18	26.085	92.4091	69.875	84.75	82	30.3409	33.0667	32.5	32.1211	24.2727	25.6583	25.415	25.1789
1986	6	16	34.86	22.96	11.9	26.0125	31.6714	27.2786	28.0231	25.2783	27.26	25.6684	26.075	92	70.1	87.8421	84.0625	31.0917	32.875	31.8789	31.9	24.625	25.55	25.0895	25.0706
1986	6	17	34.66	23.05	11.61	25.8727	32.65	28.4533	28.9615	25.0609	27.0864	26.0895	26.0722	91.9545	66.1364	84	80.1333	30.6727	32.0227	32.2722	31.4188	24.4364	25.1136	25.2778	24.8125
1986	6	18	35.0308	23.075	11.9558	26.0667	32.7067	28.3529	29.0143	24.9042	26.845	25.7826	25.7842	91.1667	64.1	84.2727	79.0588	30.7125	31.265	31.75	31.05	24.4583	24.735	24.9864	24.6278
1986	6	19	34.2615	23.181	11.0806	25.6958	32.0875	27.7438	28.2867	24.575	27.4636	26.0739	26.0238	91.3333	70.2727	86.087	83	30.1083	33.3955	32.4304	32	24.1417	25.85	25.3739	25.119
1986	6	20	34.8286	23.4619	11.3667	25.9083	32.5333	28.2625	28.7067	24.85	27.6955	26.1304	26.2545	91.8333	66.5909	84	81	30.6708	33.2364	32.3455	32.1952	24.4417	25.7364	25.25	25.1857
1986	6	21	34.6154	22.8571	11.7582	25.6167	32.5294	27.8563	28.4933	24.5913	27.4652	25.7913	25.93	91.5	68.8261	86.3182	82.5263	30.187	33.2913	31.9091	31.775	24.1783	25.7435	25.0909	24.97
1986	6	22	34	22.8619	11.1381	25.7833	32.45	28.2118	28.7063	24.7739	27.5136	26.3652	26.3211	91.5455	70.4091	85.3913	82.5789	30.5609	33.6773	32.9478	32.54	24.3696	25.7909	25.6174	25.33
1986	6	23	34.85	23.0333	11.8167	25.8167	31.9176	28.125	28.3667	24.6917	27.3542	26.2217	26.1174	91.25	68.25	84	81.4545	30.3125	32.575	32.5478	31.8696	24.2375	25.2917	25.4087	25.013
1986	6	24	34.0833	22.9579	11.1254	25.6208	31.5059	27.9625	28.3375	24.4958	27.1591	26.1	25.93	91.1667	71.5455	85.8	82.8333	29.9833	33.0182	32.47	31.8	24.0333	25.65	25.385	25.0211
1986	6	25	33.8833	22.9444	10.9389	25.6	32.3765	28.4	28.7429	24.55	27.2625	25.9429	25.8	91.9583	67.8333	84.0526	81.5	30.1292	32.775	32.1158	31.4842	24.1417	25.4417	25.1684	24.8263
1986	6	26	34.1667	23.165	11.0017	25.6875	32.9067	28.4929	28.7154	24.5667	27.4667	26.1636	26.1368	90.8696	66.0952	84.0952	80.7778	30.0958	32.7714	32.4	31.9526	24.1167	25.4714	25.3476	25.0789
1986	6	27	34.9857	22.9474	12.0383	25.7174	32.2444	28.4471	28.7176	24.6522	27.2478	26.2045	25.9955	91.7826	67.0435	83.0476	80.65	30.3	32.4391	32.3667	31.6571	24.2478	25.3522	25.3238	24.9476
1986	6	28	34.36	22.905	11.455	25.8	32.5824	28.0462	28.5429	24.5792	27.3391	26.1238	25.995	90.8333	67.0435	86.25	81.4211	30.0667	32.7174	32.56	31.805	24.125	25.4783	25.435	25
1986	6	29	34.0333	22.865	11.1683	25.6917	32.6938	28.0933	28.6533	24.5833	27.4	25.8727	25.9048	91.4167	68.3182	83.5455	81.15	30.2292	33.0545	31.7455	31.6381	24.1583	25.6	25.0227	24.8952
1986	6	30	34.5667	23.11	11.4567	26.0083	33.1529	28.2714	28.8214	24.5565	27.3391	25.9952	25.981	89.3913	65.5652	84.1	79.7368	29.9217	32.4913	32.075	31.545	24.0217	25.3826	25.19	24.89
1986	7	1	33.7692	23.1095	10.6597	25.528	32.2133	28	28.24	24.2917	26.687	25.7273	25.5905	90.9583	65.875	85.5263	81.25	29.5667	31.1696	31.6381	30.955	23.825	24.6696	24.9333	24.585
1986	7	2	34.3867	22.79	11.5967	25.8087	32.04	28.4889	28.8143	24.3955	26.7333	26.125	25.719	89.6818	64	83.9583	77.8571	29.5696	31.013	32.312	30.8619	23.8348	24.5348	25.312	24.5
1986	7	3	35.1733	23.1	12.0733	25.78	32.375	28.3882	28.6438	24.6833	27.3174	26.3478	26.1087	89.75	64.2917	85.3478	79.4783	29.9417	32.3391	32.9208	31.6826	24.0333	25.2478	25.6	24.9478
1986	7	4	35.1214	23.4842	11.6372	25.7917	33.3333	28.5647	29.0125	24.587	27.4455	25.86	25.9421	91.2273	65.9565	82.45	79.6667	30.2227	32.8348	31.8381	31.7368	24.1864	25.3957	25.0143	24.9316
1986	7	5	34.5385	23.0667	11.4718	25.384	32.2588	28.5062	28.7125	24.4	27.2727	25.61	25.7474	92.375	68.1364	81.25	80.7222	29.8875	32.6045	31.445	31.3368	23.9958	25.3955	24.8	24.7474
1986	7	6	35.5	23.175	12.325	25.696	33.1824	28.625	29.0313	24.736	27.4083	26.181	26.12	92.64	65.0833	83.7143	80.3158	30.528	32.5667	32.4857	31.92	24.356	25.3167	25.3524	25.025
1986	7	7	35.2333	23.075	12.1583	25.632	32.8062	28.7267	29.0643	24.525	27.0667	26.1273	25.9409	91.6667	63.2917	83.75	79.3333	30.0583	31.6043	32.2227	31.4048	24.0875	24.8043	25.2636	24.781
1986	7	8	35.125	23.2053	11.9197	25.8609	32.5235	28.55	28.7438	24.7261	27.1958	26.0833	25.9286	90.7391	65.5833	82.8333	78.9	30.3217	32.2042	32.1208	31.4333	24.2565	25.1917	25.1708	24.7952
1986	7	9	34.6714	23.1778	11.4937	25.6261	33.3687	28.1933	28.65	24.7773	27.3333	26.2609	26.1333	92.8182	63.375	84.0909	80.2	30.6273	32.1348	32.5565	31.765	24.4227	25.1609	25.4304	25
1986	7	10	34.9077	23.085	11.8227	25.4909	33.2812	28.3286	28.7571	24.5273	27.3318	26.1364	26	92.5455	63.9545	82.9091	80.2105	30.1409	32.1143	32.5087	31.6053	24.1591	25.1	25.3783	24.8947
1986	7	11	35.1923	22.84	12.3523	25.7792	33.6824	28.5667	29.1765	24.7292	27.3652	25.7625	25.9217	92	64.2083	80.625	78.8261	30.4875	32.4458	31.452	31.4708	24.3375	25.1917	24.84	24.8042
1986	7	12	35.2429	23.165	12.0779	25.55	32.3444	28.175	28.6133	24.5583	27.368	25.9565	26.0045	92.2917	68.76	82.2174	81.0476	30.1917	33.064	31.813	31.8091	24.1792	25.588	25.0391	24.9955
1986	7	13	34.9846	22.9053	12.0794	25.6875	32.325	27.9563	28.6813	24.6292	27.268	26.0667	25.9727	91.913	67.56	85.9167	81.2727	30.2708	32.696	32.3958	31.7826	24.2333	25.388	25.3708	24.9826
1986	7	14	35.5714	23.145	12.4264	25.608	32.8706	28.2667	28.85	24.65	27.1043	26.0381	25.875	92.2609	65.5217	82.1429	80.05	30.4083	32.1174	31.9571	31.4667	24.2875	25.0739	25.1095	24.8143
1986	7	15	35.3455	23.0842	12.2612	25.5826	33.22	28.3571	28.9357	24.6652	27.0208	26.3333	25.985	92.3913	62.25	86.75	79.6842	30.3913	31.3083	32.9429	31.37	24.2826	24.775	25.5857	24.77
1986	7	16	35.0545	22.9286	12.126	25.5875	32.94	27.8833	28.6917	24.4542	27.1478	25.2737	24.375	90.913	63.7826	80.3333	77.1111	29.8875	31.6913	30.5053	30.5211	24.0083	24.9652	24.2947	24.3158
1986	7	17	34.9833	23.0762	11.9071	25.7261	32.9	28.0333	28.7333	24.4174	27.2182	25.64	25.7167	89.9565	65.7826	81.9474	78.4	29.7304	32.6261	31.2905	31.345	23.8739	25.3304	24.7571	24.715
1986	7	18	35.6154	23.295	12.3204	25.7792	32.55	28.2733	28.7214	24.8792	26.6435	25.6455	25.7333	92.875	61.875	82.0952	78.0455	30.8208	30.5174	31.1739	30.8364	24.525	24.2435	24.6957	24.4909
1986	7	19	35.9538	23.0667	12.8872	25.4565	32.3571	28.3714	28.6769	24.5227	26.9727	26.1762	25.89	92.2727	62.3636	84	78.7778	30.0682	31.2136	32.4	31.1947	24.1364	24.7091	25.345	24.7158
1986	7	20	35.2286	22.845	12.3836	25.575	32.8235	28.44	28.9375	24.4478	27.2087	26.0381	25.9095	92.3478	66.4348	81.4	79.8421	30.2652	32.2478	31.865	31.555	24.2217	25.2217	25.06	24.9
1986	7	21	35.3769	22.79	12.5869	25.3708	32.9933	28.2	28.74	24.5125	26.9913	25.7053	25.6789	93.5417	63.2609	80.1111	78.6111	30.2083	31.3826	31.2789	30.8842	24.1875	24.7652	24.7316	24.5
1986	7	22	35.0286	22.8526	12.1759	25.3083	33.2429	27.8615	28.7857	24.45	27	25.8526	25.7333	92.875	64.087	80	78.6471	30.0708	31.3913	31.3474	30.9056	24.1042	24.7609	24.7789	24.5056
1986	7	23	35.3385	23.37	11.9685	25.7083	33.1714	27.5533	28.54	24.7	27.4174	25.7913	26.0182	92.3478	64.8696	83.7727	79.75	30.4565	32.5304	31.1636	31.4476	24.3217	25.3478	24.6364	24.7762
1986	7	24	34.6	23.015	11.585	25.625	32.9154	29.1143	29.3	24.5636	27.3238	25.86	26.0235	91.5	62.8571	83.8889	79.6	30.0955	32.02	31.6579	31.8	24.1273	25.07	24.9421	25
1986	7	25	35.9846	22.8579	13.1267	25.3792	33.275	28.8	29.0933	24.5167	27	26.1476	25.92	92.9565	61.2917	81	77.5789	30.1958	31.1	31.955	31.02	24.1667	24.6167	25.125	24.595
1986	7	26	35.2	23.3526	11.8474	25.6	32.825	28.4933	28.8214	24.4409	27.0238	26.0286	25.815	91.1818	65.9048	83.1429	79	29.8409	31.8238	31.9857	31.14	23.9818	25	25.1476	24.67
1986	7	27	35.5333	22.9	12.6333	25.4909	32.5706	28.0875	28.6	24.6909	27.0333	25.5714	25.7	91.65	64.0476	82.2381	79.1111	30.1143	31.5381	31.1	31.0053	24.1095	24.8952	24.6286	24.5842
1986	7	28	35.1571	23.1286	12.0286	25.5826	31.9706	27.7214	28.3267	24.6087	27.6174	26.0364	26.02	92.4783	70.6522	85.5238	83.0556	30.3	33.8174	32.2619	32.1684	24.213	25.9261	25.2762	25.1684
1986	7	29	34.8267	22.8737	11.953	25.5696	32.9714	27.7125	28.65	24.6909	26.8952	25.7565	25.795	93.4545	64.619	83.8182	80.2105	30.3826	31.9571	31.5909	31.38	24.2739	25.1	24.9	24.795
1986	7	30	34.1571	22.9263	11.2308	25.1875	31.65	27.4429	28.0385	24.4348	26.6773	25.5524	25.5737	94	65.4545	85.25	81.2778	30.1261	31.1045	31.245	30.7579	24.1609	24.65	24.72	24.4632
1986	7	31	34.4769	22.74	11.7369	25.2875	32.3067	28	28.4643	24.4	26.913	25.51	25.6105	93.1304	67.3478	81.3	80.4211	30	31.9783	30.82	30.86	24.0583	24.9696	24.49	24.48
1986	8	1	34.3286	23.13	11.1986	25.2667	31.9187	28.2	28.3467	24.3875	27.1792	26.0957	25.887	93.0417	66.7917	83.3478	80.381	29.9167	32.2875	32.4043	31.513	24.0333	25.2125	25.3522	24.8609
1986	8	2	35.1167	23.0048	12.1119	25.6217	32.9235	29.1286	29.2429	24.7043	27.275	26.2273	26.0857	92.7826	65.6957	80.3636	78.9444	30.487	32.4043	32.1545	31.745	24.3565	25.3	25.2	24.975
1986	8	3	34.9091	22.94	11.9691	25.4182	32.6187	28.88	28.8286	24.5273	26.9	26.2286	25.8778	92.7143	67.5909	84.2	81.3889	30.1909	32.4091	32.619	31.775	24.1864	25.3364	25.4143	24.985
1986	8	4	34.7571	22.7333	12.0238	25.825	33.0312	28.3467	28.95	24.7125	27.1727	25.8435	24.7783	91	64.3043	84.8636	79.4211	30.3833	32.1739	31.8091	31.2381	24.275	25.1652	25.0045	24.7
1986	8	5	35	22.6947	12.3053	25.8417	32.6733	28.4143	28.7867	24.8583	27.2	26.1182	26.0182	93.3333	64.0417	84.8571	80.6842	30.85	31.9875	32.3714	31.5952	24.5167	25.1167	25.319	24.9048
1986	8	6	34.8	22.94	11.86	26.0545	32.5941	28.32	28.8929	25.1522	26.975	26.3583	26.1783	92.6818	66.9583	85.75	81.2	31.2591	31.8542	32.9458	32.1227	24.7636	25.0417	25.6375	25.2045
1986	8	7	35.15	22.7895	12.3605	25.6478	32.6313	28.6429	28.8933	24.6304	26.6773	26.0261	25.815	91.7727	62.1818	81.7826	78.1053	30.3087	30.6636	32.0522	30.9667	24.2348	24.3545	25.1826	24.5905
1986	8	8	34.6714	22.6905	11.981	25.7375	32.0625	27.9125	28.4125	24.8833	27.0391	26.0762	25.98	93.25	66.5417	84.7	81.05	30.8875	32.125	32.4682	31.8864	24.5708	25.2	25.3955	25.0727
1986	8	9	34.0667	23.019	11.0476	25.025	32	27.1	27.8267	24.4167	27.1391	25.8174	25.819	94.8261	67.4783	85.1304	82.15	30.175	32.387	31.6522	31.5091	24.1708	25.2565	24.9348	24.85
1986	8	10	34.1692	23.0476	11.1216	25.3958	31.9125	28.4643	28.5143	24.6917	27.181	26.1895	25.9389	94	67.3182	80.4444	80.1765	30.5917	32.4818	32.0737	31.6632	24.4042	25.4091	25.1842	24.9632
1986	8	11	34.0769	23.0381	11.0388	25.275	31.7	27.6933	28.0286	24.6167	27.1565	25.8	25.77	94.5652	71.1364	86.5455	83.7222	30.5458	33.0545	32.3364	31.775	24.3583	25.6818	25.3	25.005
1986	8	12	34.8308	23.01	11.8208	25.6565	32.6133	27.72	28.425	24.8043	27.0455	25.5667	25.5944	93.3913	64.6522	83.25	79.3333	30.7478	31.8478	31.4136	31.015	24.4652	25.0261	24.8136	24.61
1986	8	13	34.6571	22.92	11.7371	25.6708	32.6857	27.8667	28.4333	24.75	27.2565	25.9762	25.99	92.9565	65.913	86.1905	81.9474	30.6458	32.3652	32.3143	31.8286	24.4167	25.2913	25.2762	25.0143
1986	8	14	34.2714	22.94	11.3314	25.2708	32.5143	28.1125	28.5733	24.6083	26.9727	25.4409	25.6667	93.8696	66.1304	82.6818	81.0526	30.3167	31.9696	30.8591	31.0381	24.2542	25.1087	24.5182	24.6
1986	8	15	34.1167	23.215	10.9017	25.6958	31.6562	27.2533	27.92	24.6565	26.9696	25.6522	25.89	92.6364	66.8696	85.4545	81.8333	30.4435	31.7957	31.7364	31.68	24.313	24.9913	24.9818	24.965
1986	8	16	34.6769	22.8	11.8769	25.5522	32.325	27.35	28	24.825	27.1304	25.6143	25.8524	93.6957	68.6957	82.7619	82	30.6609	32.3739	31.1381	31.495	24.4304	25.2913	24.6048	24.85
1986	8	17	34.75	22.66	12.09	25.7826	31.9786	26.9692	27.8538	24.5652	26.9619	25.9895	25.8667	90.4091	65	87.7368	80.6471	30.0957	31.4619	32.4368	31.3368	24.0609	24.7667	25.3632	24.7421
1986	8	18	33.55	22.8333	10.7167	25.3043	31.2214	27.6167	28	24.3783	26.6318	25.87	25.68	92.7826	68.4091	84.9	80.8889	29.8957	31.3364	31.92	31.095	24.0043	24.7909	25.11	24.655
1986	8	19	33.8231	22.8158	11.0073	25.4636	31.6933	27.8	28.2308	24.5048	26.9211	26.0182	25.9062	92.8095	67.0526	86.3182	80.0667	30.0727	31.8105	32.15	31.3118	24.1136	25.0368	25.1864	24.7588
1986	8	20	34.6615	22.6333	12.0282	25.4478	31.4	28.3308	28.525	24.4478	27.0136	25.9545	25.775	91.8636	68.6818	84.5238	81.2778	29.9609	32.1545	32.0286	31.39	24.0391	25.2227	25.1333	24.805
1986	8	21	34.1538	22.8375	11.3163	25.6864	31.4786	27.7538	28.0429	24.5455	26.7238	25.6545	25.56	91.1818	67.5714	83.3182	79.5556	30.05	31.3143	31.3227	30.715	24.0818	24.7048	24.7591	24.425
1986	8	22	33.5455	22.5059	11.0396	25.15	32.1143	27.8615	28.1231	24.3952	27.0909	26.05	25.8842	93.3333	67.2273	83.65	81.5556	29.8773	32.0773	32.1	31.45	23.9864	25.1091	25.19	24.82
1986	8	23	34.1273	22.2667	11.8606	25.3773	32.3615	28.1	28.4083	24.4714	27.4762	26.0421	25.9312	91.4211	68.0952	83.1579	80.8235	29.95	33.0667	32.0421	31.6	24.0227	25.6333	25.1526	24.8947
1986	8	24	34.0182	22.7556	11.2626	25.5435	31.9923	27.9143	28.3429	24.6435	27.4667	25.6	25.8667	93.3913	70.7143	82.4211	81.7059	30.4435	33.4762	31.1895	31.7167	24.313	25.8429	24.6842	24.9611
1986	8	25	33.6154	22.6294	10.986	25.4826	32.0125	28.3385	28.3692	24.8	27.1364	25.78	25.7235	94.4091	68.9545	82.8	82.0625	30.8696	32.7409	31.485	31.4167	24.5261	25.4909	24.875	24.8222
1986	8	26	33.2154	23.04	10.1754	25.5667	31.6133	27.9929	28.1733	24.5833	27.1238	25.7905	25.7737	92.25	72.7143	84.9048	83.3529	30.2167	32.8857	31.7762	31.5842	24.1833	25.5857	25.0143	24.8947
1986	8	27	34.2833	22.9895	11.2939	25.1783	31.1214	27.4429	27.7154	24.2696	26.93	25.7905	25.5706	92.5909	67.3333	85.6316	81.4375	29.7087	31.7714	31.83	30.95	23.9	25	25.05	24.55
1986	8	28	34	23.25	10.75	25.2	31.0688	27.15	27.6286	24.3583	27.0375	25.58	25.655	93.25	69.3333	84.9	82.3333	29.925	32.3292	31.4	31.265	24.0125	25.3042	24.8	24.73
1986	8	29	34.3667	23.0579	11.3088	25.2682	31.7765	27.6562	28.05	24.4955	27.3913	25.8273	25.8684	93.5238	68.75	85.5	82.6842	30.2273	32.8833	32.0739	31.7	24.2	25.5667	25.1435	24.9429
1986	8	30	34.1636	22.78	11.3836	25.4	31.9286	27.3538	27.9429	24.525	27.2455	25.73	25.7947	92.5417	67.5	86.2	81.6111	30.1375	32.4909	31.6333	31.265	24.1542	25.3545	24.9381	24.745
1986	8	31	33.7385	22.8526	10.8858	25.5833	31.72	27.8429	28.2357	24.5217	27.0182	25.8316	25.8	92.1304	66.9091	84.1053	80.8333	30.1333	31.9864	31.775	31.345	24.1417	25.1136	25.025	24.785
1986	9	1	33.7077	22.7714	10.9363	25.3565	32.36	27.72	28.2667	24.6455	27.25	25.9714	24.6105	93.65	68.7619	85.7619	82.5625	30.519	32.8905	32.3818	31.9167	24.3571	25.5476	25.3136	25.0778
1986	9	2	33.5091	22.85	10.6591	25.4909	31.35	26.7385	27.9385	24.6636	26.7333	25.6545	25.8	93.4545	69.0476	86.1905	82.7059	30.4773	31.7048	31.4545	31.4211	24.3455	24.9667	24.8273	24.8368
1986	9	3	32.9833	22.615	10.3683	24.9952	31.1765	27.0133	27.3615	24.335	26.8333	25.4727	25.4947	93.7895	70.875	86	83.8125	29.7947	32.1792	31.2727	30.9611	23.9579	25.225	24.75	24.5611
1986	9	4	33.1667	22.8636	10.303	24.7417	31.6125	27.7	27.8308	24.0292	26.9913	25.7524	25.4684	94.3913	71.5217	86.381	83.8824	29.4583	32.6348	31.8571	31.16	23.7667	25.4261	25.0524	24.675
1986	9	5	33.7273	22.5714	11.1558	24.9273	31.55	27.2125	27.95	24.1636	26.7524	25.6526	25.5176	93.8636	68.2273	86	80.75	29.6318	31.9091	31.7474	31.1588	23.8636	24.9773	24.9789	24.6353
1986	9	6	33.2833	22.619	10.6643	25.2381	31.3733	27.7375	27.8615	24.4857	27.0952	25.7182	24.3263	93.65	70.2381	84.2857	80.5	30.1952	32.5762	31.5476	31.1824	24.181	25.4619	24.8619	24.6882
1986	9	7	33.2182	22.74	10.4782	25.4318	31.32	26.92	27.4846	24.6273	27.2	25.49	24.2722	93.7143	71.3636	86.5556	81.8824	30.4636	32.9952	31.33	31.4706	24.3273	25.6571	24.78	24.8765
1986	9	8	33.3	22.5333	10.7667	25.0217	30.7375	26.86	27.4933	24.2	26.6545	25.5364	25.4714	93.4783	70.4091	84.8182	82.8889	29.6391	31.7045	31.2227	30.8619	23.8696	24.9909	24.7409	24.5286
1986	9	9	33.2154	22.4952	10.7201	25.0545	31.5444	27.4	27.7063	24.4	26.7913	25.7217	25.5524	94.4091	69.0435	85.4091	82.7222	30.0045	31.8652	31.6273	31.085	24.0864	25.0609	24.9409	24.655
1986	9	10	33.2364	22.6381	10.5983	25.2913	31.66	27.5333	27.9231	24.4762	27.0667	25.735	25.6067	93.2	71	83.2	80.25	30.1286	32.6857	31.445	30.9812	24.1476	25.4619	24.855	24.6188
1986	9	11	33.55	22.56	10.99	25.3955	31.7188	27.4933	28.1357	24.5476	27.0217	25.8727	25.7611	93	70	84.4545	80.7778	30.2429	32.387	31.8955	31.5211	24.2095	25.3522	25.0773	24.8737
1986	9	12	33.15	22.7381	10.4119	25.2913	31.7294	27.3471	27.9267	24.4435	26.9136	25.487	25.61	93.3913	70.5455	85.7727	81.5556	30.0783	32.3	31.0909	31.1105	24.1043	25.2909	24.6636	24.6579
1986	9	13	33.26	22.68	10.58	25.2571	31.8824	27.7636	28.1917	24.3667	27.1174	25.7895	25.7188	93	69.2917	84.4375	79.9375	29.881	32.5208	31.3556	31.1353	24.0143	25.4167	24.7889	24.6529
1986	9	14	33.5615	22.65	10.9115	25.3636	31.8625	27.36	28.1214	24.3909	26.6522	25.3	25.4263	92.4545	66.9167	83.5714	79.5789	29.8955	31.2739	30.7727	30.6895	24.0045	24.7522	24.4409	24.4211
1986	9	15	32.7077	22.6364	10.0713	25.25	30.76	27.4824	27.5467	24.4286	26.7739	25.86	25.6056	93.2	71.1304	88.1	81.4211	29.95	32.1261	32.25	31.3389	24.035	25.1783	25.265	24.7722
1986	9	16	33.2364	22.6714	10.5649	25.1565	31.4125	27.3692	27.9	24.4091	26.6696	25.68	25.6111	94	69.6087	84.6842	81.8667	30.0818	31.6783	31.6053	31.2176	24.1182	24.9609	24.9053	24.7118
1986	9	17	33.3538	22.5727	10.7811	25.5833	31.62	27.5938	28.1571	24.7625	26.9636	25.6609	25.8273	92.875	70.6364	87.6818	83.4211	30.5875	32.45	31.9391	31.7045	24.4125	25.3682	25.0826	24.9864
1986	9	18	33.3538	22.5455	10.8084	25.1091	31.1059	27.5529	27.8625	24.3364	26.7304	25.7417	25.6045	93.8182	70.5652	86.1667	82	29.9227	31.9348	31.8125	31.2364	24.0318	25.0913	25.0208	24.7182
1986	9	19	33.1167	22.6727	10.4439	25.3417	31	27.38	27.8286	24.4667	27.0087	25.5182	25.6727	93.5417	72.1304	85.3636	83.25	30.1375	32.7304	31.3136	31.4364	24.1458	25.5043	24.7591	24.8227
1986	9	20	32.6167	22.3364	10.2803	24.7	30.2941	26.4923	27.0583	23.9652	26.3917	25.3905	25.2684	93.8636	72.5	88.2381	83.2632	29.2565	31.5125	31.3381	30.61	23.6565	24.8792	24.7952	24.39
1986	9	21	33.27	22.8364	10.4336	25.225	31.0875	26.9867	27.6143	24.375	26.6957	25.5263	25.5889	93.2917	69.087	86.5263	82	29.9375	31.6652	31.4842	31.1889	24.025	24.9217	24.8368	24.6889
1986	9	22	33.1333	22.9182	10.2152	24.913	30.8875	27.16	27.7071	24.3174	26.5261	25.55	25.4389	95.2174	70.1304	86.25	81.8235	30.0261	31.4826	31.51	30.9111	24.087	24.8261	24.84	24.5278
1986	9	23	32.44	22.881	9.55905	25.2	30.5188	27.1214	27.3769	24.5043	26.7739	25.5143	25.565	94.3913	70.4783	84.7143	83	30.2696	31.987	31.2476	31.02	24.2217	25.1261	24.7286	24.615
1986	9	24	32.3714	22.6	9.77143	24.75	30.5875	26.9067	27.2938	23.95	26.6	25.4957	25.3696	93.4167	71.875	85.7391	83.3333	29.2	31.7833	31.2783	30.787	23.6292	25.0292	24.7565	24.4913
1986	9	25	33.2833	22.9143	10.369	25.1739	31.3714	27.2706	27.6769	24.5304	27.17	25.7318	25.7588	94.6818	69.35	86.0476	83	30.3435	32.635	31.7667	31.5059	24.2696	25.455	24.9905	24.8588
1986	9	26	32.54	22.7619	9.7781	25.0696	31.3286	26.6933	27.3214	24.287	26.5619	25.59	23.975	93.65	71.619	88.6842	84	29.8826	31.681	31.6474	30.9	24.0174	24.981	24.9737	24.5438
1986	9	27	33.15	22.6421	10.5079	25.0955	31.7286	27.7733	28.1462	24.4	26.7727	25.57	25.5176	95	69.381	83.5	82.1538	30.1476	31.9143	31.175	30.8875	24.1476	25.0857	24.71	24.5562
1986	9	28	32.4182	23.1	9.31818	25.087	31.1933	27.1867	27.7857	24.2348	26.419	25.2182	25.3722	93.2174	71.2727	84.8095	82.0625	29.6696	31.5182	30.7591	30.7368	23.8826	24.8818	24.4591	24.4737
1986	9	29	32.7143	22.9364	9.77792	24.9167	31.4733	27.0867	27.6615	24.35	26.9391	25.4	25.5591	95.4167	70.9565	84.3478	83.4737	30.1167	32.3696	30.9522	31.1455	24.125	25.3261	24.5522	24.6727
1986	9	30	33.0364	23.0091	10.0273	25.1435	31.8471	27.0286	27.6357	24.6087	26.8952	25.4632	25.4294	94.5	71.8636	89.3889	83.5556	30.1773	32.6091	31.6105	31.3	24.1773	25.4591	24.9316	24.7556
1986	10	1	33.2143	22.9	10.3143	25.1478	31.3	27.8333	27.825	24.5375	26.816	25.9478	25.6682	94.3043	70.72	86.4091	83.7778	30.113	31.928	32.2913	31.119	24.1391	25.092	25.2957	24.6857
1986	10	2	33.34	22.713	10.627	25.488	31.4588	27.2684	27.9625	24.548	26.9091	25.513	25.7	92.64	71.1667	87.5238	83.3333	30.216	32.1739	31.552	31.3217	24.18	25.2261	24.892	24.7783
1986	10	3	32.6857	22.9238	9.7619	25.188	30.5824	26.8667	27.46	24.5957	26.856	25.5182	25.6095	94.5217	74	88.8182	85.7222	30.24	32.6542	31.6273	31.4667	24.188	25.475	24.9455	24.8524
1986	10	4	32.7571	22.8591	9.89805	25.0542	30.825	26.8941	27.3813	24.3917	27.1792	25.5652	25.68	94.6818	77.7917	92.0435	87.7778	30.05	33.7708	32.0783	31.8667	24.0875	26.0292	25.1913	25.0619
1986	10	5	33.2923	22.8375	10.4548	25.48	31.6133	27.1882	27.9933	24.504	27.0095	25.7	25.7263	92.8	70.9048	89.3182	82.5	30.136	32.5571	32.05	31.5211	24.136	25.4286	25.1773	24.8895
1986	10	6	33.7846	23.2696	10.5151	25.42	31.0556	27.1294	27.6588	24.725	27.0083	25.7174	25.7619	95.125	71.5417	88.6522	85.5556	30.7708	32.5042	32.0348	31.6857	24.4875	25.3625	25.1609	24.9476
1986	10	7	33.1077	22.8957	10.212	25.104	31.0118	27.2353	27.5875	24.368	26.8957	25.8545	25.73	94.52	71.6957	87.7273	83.6842	30.036	32.4522	32.1591	31.635	24.104	25.3783	25.2409	24.945
1986	10	8	33.4	23.025	10.375	25.576	31.2611	27.0312	27.85	24.72	26.9083	25.7455	25.7952	93.32	69.9167	88.7727	83.65	30.58	32.1833	32.1136	31.681	24.392	25.2333	25.1773	24.9619
1986	10	9	33.3385	22.8273	10.5112	25.4435	30.1778	27.0706	27.1857	24.5217	26.584	25.39	25.4111	92.6957	72.32	84.4	84.0625	30.1348	31.816	30.95	30.8111	24.1565	25.028	24.58	24.5056
1986	10	10	33.1643	22.925	10.2393	24.95	31.3278	27.1882	27.6353	24.2083	26.85	25.4957	25.4286	94.087	71.25	86.6957	83.7368	29.7125	32.65	31.3957	30.9545	23.9042	25.4333	24.8043	24.5727
1986	10	11	33.1692	23.1478	10.0214	25.2667	30.9375	27.4625	27.7625	24.4917	26.7875	25.7524	25.6286	93.2917	73.2083	88.2381	84.8333	30.1375	32.4458	32.081	31.481	24.1417	25.3625	25.1667	24.8619
1986	10	12	33.8	22.6083	11.1917	25.256	29.9611	27.0333	27.2875	24.416	26.9217	25.6045	25.735	93.32	71.5	88.8095	85.2632	30.048	31.3333	31.8455	31.1714	24.076	25.3696	25.0591	24.5048
1986	10	13	33.1077	23.1083	9.99936	25.32	30.8471	26.725	27.4412	24.6083	26.6957	25.4957	25.5857	94.2917	70.087	89.4783	84.2778	30.4583	31.7957	31.6739	31.2381	24.3333	24.9957	24.9739	24.7286
1986	10	14	32.5167	22.9619	9.55476	25.6435	31.1	26.6067	27.6067	24.8364	26.9833	25.3727	25.7524	93	71.875	89.3333	85.1667	30.5	32.5958	31.3571	31.619	24.3391	25.3917	24.8095	24.9238
1986	10	15	32.7	22.9304	9.76957	24.875	28.7444	26.52	26.4812	24.2167	26.4636	25.2857	25.2684	94.7083	71.9565	89.4	86	29.8	30.4522	31.2476	30.35	23.9625	24.9273	24.7524	24.06
1986	10	16	32.7143	22.8696	9.84472	25.0167	30.8611	26.8235	27.3588	24.2917	26.608	25.5826	25.4545	94.75	72.44	89.1739	84.9474	29.9292	31.948	31.7913	31.1682	24.0375	25.112	25.0565	24.6955
1986	10	17	33.2333	22.7652	10.4681	25.176	31.2333	27.2733	27.9	24.48	26.7565	25.7143	25.7105	94.48	70.52	86.2778	84.0556	30.216	31.832	31.7048	31.3286	24.204	25.036	24.9952	24.7952
1986	10	18	33.2769	22.5091	10.7678	24.8333	29.1562	26.7667	27.0312	24.0667	26.3318	25.313	25.2409	95.0417	70.6087	87.85	84.8889	29.5333	30.0348	31.2857	30.2238	23.8167	23.6391	24.7667	24.0238
1986	10	19	33.1333	22.7545	10.3788	24.75	29.4278	26.9067	26.9357	24.1	26.925	25.4727	24.2762	94.4783	72.36	87.1	85.1667	29.5792	31.512	31.3429	30.635	23.8417	25.4458	24.7905	24.185
1986	10	20	33.5333	22.9818	10.5515	25.1917	31.1389	26.88	27.5733	24.3667	26.7667	25.4286	25.45	93.5	71.4583	87.3333	84.1667	29.9458	32.125	31.25	30.9381	24.0417	25.2292	24.7591	24.581
1986	10	21	32.8615	22.7565	10.105	25.204	30.8765	26.8412	27.6688	24.316	26.5417	25.687	25.5	93.32	71.75	90.3043	84.4737	29.852	31.7292	32.1174	31.1818	23.98	25.0375	25.2087	24.7182
1986	10	22	32.7692	22.8435	9.92575	25.116	30.9176	26.8118	27.4412	24.3417	26.25	25.3043	25.2636	94.125	70.5417	87.6522	83.8947	29.9542	31.0333	31.0957	30.6136	24.0583	24.6333	24.6739	24.4045
1986	10	23	33.2143	22.7	10.5143	25.1583	31.0706	26.55	27.3118	24.3217	26.65	25.3417	25.4217	92.9565	70.5417	91.0909	84.7368	29.8043	31.7125	31.6909	30.919	23.9783	24.9792	25	24.5667
1986	10	24	33.0692	23.0818	9.98741	25.5	31.4118	26.5937	27.6462	24.525	27.0091	25.5	25.5474	92.087	72.2174	90.05	83.7368	30.1417	32.8304	31.6143	31.425	24.1625	25.5565	24.9286	24.815
1986	10	25	33.3	22.9143	10.3857	24.0583	30.9437	27.3125	27.3313	24.3273	26.775	25.6818	25.505	94.8636	72.5833	88.5455	85.1	29.025	32.3042	31.95	31.0045	23.1	25.2958	25.1136	24.45
1986	10	26	33.1714	22.9182	10.2532	25.112	29.3611	26.8375	27.4267	24.432	27.0174	25.5304	25.7476	94.5	72.5	88.6957	85	30.168	31.6417	30.5875	30.8261	24.168	25.5391	24.9652	24.1478
1986	10	27	32.7846	23.2	9.58462	25.3208	30.9684	26.75	27.4882	24.4083	26.904	25.5391	25.5591	92.8333	73.32	88.7391	84.6	29.9625	32.664	31.7042	31.3087	24.0542	25.476	24.9833	24.7783
1986	10	28	33.1769	22.7182	10.4587	25.036	30.2389	26.2353	26.8438	24.4	26.6958	25.3043	25.4227	95.24	75.375	89.2174	86.1818	30.168	32.425	31.3167	31.2478	24.164	25.375	24.7958	24.7435
1986	10	29	32.9455	22.9364	10.0091	24.7478	30.6556	26.8944	27.2412	24.0826	26.7696	25.2348	25.3318	94.6522	73.3913	86.2609	84.5455	29.5261	32.413	30.8522	30.8318	23.813	25.3348	24.5348	24.5273
1986	10	30	32.9143	22.7048	10.2095	24.9609	30.7444	26.6333	27.0875	24.1043	26.476	25.225	25.2045	93.6957	73.12	88.2083	85.2381	29.4957	31.812	31.05	30.6864	23.7957	25.024	24.625	24.4227
1986	10	31	33.1692	22.7917	10.3776	24.824	30.6	26.8125	27.1312	24.1261	26.4708	25.5091	25.3571	93.8261	73.48	89.2727	85.2	29.5652	31.7875	31.6636	30.9762	23.8087	25.0375	24.9727	24.5905
1986	11	1	31.9	22.6737	9.22632	25.21	30.3357	26.5273	27.1727	24.2421	26.6333	25.0267	25.3308	93.2105	73.3158	88.1333	83.8462	29.85	31.9211	30.6667	30.8357	23.985	25.1	24.4267	24.5071
1986	11	2	33.11	22.9	10.21	25.2571	30.5385	26.6267	27.2231	24.51	26.8421	25.49	25.5824	94.3	74.2632	90.75	86.7647	30.3238	32.6158	31.77	31.5111	24.2571	25.4632	25.02	24.8944
1986	11	3	33.1714	22.8947	10.2767	25.4667	30.9077	26.8333	27.4917	24.3368	26.74	25.4471	25.44	95.1053	71.8	89.4706	85.5	30.8619	32.12	31.5882	31.5059	24.4714	25.175	24.9294	24.8294
1986	11	4	32.875	22.5647	10.3103	25.1158	30.92	26.6333	27.2417	24.6421	26.6526	25.6947	25.4933	95.9444	71.5263	89.7778	85.375	30.6895	31.9053	32.1158	31.4062	24.4526	25.1053	25.2105	24.8375
1986	11	5	33.2909	22.9778	10.3131	25.4	30.8143	26.2667	27.3	24.7053	26.7	25.52	25.6353	94.2105	71.05	91.2	84.875	30.6053	31.94	31.88	31.4	24.4105	25.125	25.08	24.8353
1986	11	6	33.18	22.96	10.22	25.581	30.7231	26.5286	27.2154	24.63	26.8333	25.4632	25.5706	93.05	72.6667	90.4737	84.875	30.38	32.3556	31.6737	31.3059	24.285	25.3444	24.9947	24.7824
1986	11	7	33.3333	22.89	10.4433	25.3619	30.7571	26.8	27.4615	24.5619	26.7714	25.4941	25.6765	93.7143	72.9524	88.1176	84.9375	30.3143	32.2952	31.5294	31.4941	24.2524	25.2905	24.8941	24.8647
1986	11	8	32.5556	23.0526	9.50292	25.1524	30.8571	26.4923	27.2667	24.3333	26.92	25.6667	25.5941	93.4762	74	91.7778	86	29.8714	32.72	32.2111	31.4353	24.0095	25.51	25.2556	24.8353
1986	11	9	32.5455	22.7429	9.8026	25.2364	29.9857	26.2812	27.0462	24.3727	26.0895	25.3333	24.0316	92.9048	71.9474	90.619	85.3529	29.9136	30.7895	31.481	30.7889	24.0182	24.4789	24.8714	24.4944
1986	11	10	32.8667	22.5524	10.3143	25.0857	31.4133	26.6615	27.3417	24.2571	26.8857	25.5444	25.4812	93	70.6667	88.3333	84	29.7381	32.2238	31.6611	31.0471	23.9143	25.2571	24.9556	24.6235
1986	11	11	33.0889	22.4476	10.6413	25.0909	30.6333	26.5692	27.1538	24.3429	26.53	25.4316	25.4688	93.8421	70.5714	89.3158	84.4211	29.9182	31.3619	31.455	30.755	24.0227	24.819	24.86	24.485
1986	11	12	32.7636	22.8	9.96364	25.4048	30.9714	26.76	27.5692	24.5714	26.7238	25.5333	25.5737	92.9524	71.7619	88.4762	84.5	30.2476	32.1	31.6619	31.1737	24.2095	25.1762	24.9619	24.7053
1986	11	13	32.9	22.65	10.25	24.5714	30.725	26.3867	27.04	23.8476	26.7	25.2286	25.1667	94.2105	74.0455	91.4286	86.9474	29.1333	32.3045	31.3381	30.99	23.5857	25.2727	24.819	24.6
1986	11	14	32.8818	22.5143	10.3675	24.9727	30.82	26.6615	27.3714	24.1524	26.5864	25.3476	25.3684	94.5	72.5	90.4	86.2778	29.6619	31.8955	31.485	31.1263	23.8857	25.0591	24.88	24.6842
1986	11	15	32.05	22.6333	9.41667	24.9	30.7077	26.3467	27.2167	24.1091	26.6684	25.4143	25.4706	94.0476	73.0526	91.8	85.6875	29.5682	32.1158	31.77	31.2941	23.8182	25.2	25.025	24.7588
1986	11	16	32.2667	22.6286	9.6381	25.0571	31.6643	26.7273	27.5833	23.9636	26.935	25.72	25.5947	92.8571	70.8095	92.2632	85.2778	29.5	32.4905	32.36	31.4842	23.7857	25.3762	25.355	24.8474
1986	11	17	32.6909	22.9333	9.75758	25.3682	31.3286	26.6	27.4786	24.5143	26.8455	25.44	25.5579	93.7619	73.1429	91.2	85.7778	30.1682	32.9619	31.735	31.5053	24.1773	25.581	25.02	24.8579
1986	11	18	32.9667	22.8476	10.119	25.2182	30.68	27.0667	27.3533	24.4818	26.7619	25.5636	25.6286	94.2727	72.7143	88.8571	85.6667	30.2	32.1476	31.7636	31.481	24.2	25.2333	25.0045	24.8714
1986	11	19	32.8364	22.819	10.0173	24.7909	31.12	26.7867	27.2929	24.2091	26.7524	25.5238	24.18	94.75	72.381	89.5714	84.8947	29.8091	32.2476	31.7143	30.89	23.9591	25.2	25.0143	24.555
1986	11	20	32.875	22.7048	10.1702	24.9364	31.36	26.2615	27.2615	24.3	26.9545	25.28	25.525	94.8636	70	90.85	84.7895	29.9409	32.3091	31.425	31.215	24.0455	25.2955	24.825	24.715
1986	11	21	33.6	22.5895	11.0105	24.7714	30.7467	26.3867	27.1429	24.181	26.7	25.3778	25.5588	95.2381	73.65	90.0556	85.9375	29.7619	32.28	31.5056	31.4176	23.9333	25.265	24.9	24.8353
1986	11	22	33.0444	22.6737	10.3708	25.04	30.74	26.0286	26.9769	24.22	26.3684	25.11	25.2235	93.55	70.8421	90.45	84.9375	29.66	31.3211	31.035	30.6647	23.895	24.8053	24.645	24.4353
1986	11	23	32.6364	22.5889	10.0475	25.17	31.0937	26.3143	27.2133	24.3	26.6105	25.265	25.4235	93.1	70.1	90.2105	85.1176	29.765	31.58	31.375	31.0722	23.93	24.92	24.8	24.65
1986	11	24	32.56	22.6316	9.92842	25.08	31.1429	26.4267	27.0583	24.3	26.5778	25.4737	25.28	93.8	69.3889	91.8947	85.6429	29.84	31.5111	31.8684	30.8133	23.98	24.8944	25.0789	24.5267
1986	11	25	32.4222	22.64	9.78222	25.0381	29.8857	26.4571	26.9923	24.2381	26.05	25.5895	25.2778	93.619	73.2	92.0556	86.9412	29.7095	30.965	32.1526	31	23.9143	24.585	25.2211	24.6
1986	11	26	32.5	22.82	9.68	25.0143	30.0133	26.1769	26.8154	24.29	26.14	25.1889	25.3118	94.2	74	91.1667	85.2222	29.85	31.18	31.2833	30.9765	24	24.695	24.7611	24.6
1986	11	27	32.85	22.6	10.25	25.3524	31.1133	26.4133	27.24	24.4	26.581	25.5048	25.5095	92.4286	69.2857	91.7143	84.9	29.9048	31.4905	31.9143	31.1048	24.019	24.8619	25.1	24.6524
1986	11	28	33.4182	22.7389	10.6793	24.85	31.7188	26.8143	27.6071	23.985	26.81	25.3778	25.4	93.1	67.85	89.7778	83.4118	29.22	31.8	31.4556	30.8778	23.635	24.99	24.8722	24.5222
1986	11	29	32.9667	22.6474	10.3193	24.915	30.6143	26.7429	27.2929	23.895	26.2278	25.2526	25.1278	91.4	71	89.4211	84	28.91	31.0111	31.2474	30.3944	23.44	24.55	24.7211	24.2333
1986	11	30	33.6769	22.4111	11.2658	25.1857	31.9067	26.65	27.6467	23.9905	26.6667	25.2857	25.2667	90.6667	68.4211	89.5	83.5556	29.0238	31.3316	31.319	30.3947	23.5048	24.6895	24.7762	24.2316
1986	12	1	33.5636	22.53	11.0336	24.7	31.4	26.7556	27.3529	23.9048	26.4909	25.3238	25.19	93.7	68.1364	89.4762	83.4737	29.0095	31.2091	31.3619	30.41	23.5048	24.6636	24.8	24.24
1986	12	2	33.3833	22.6286	10.7548	24.8091	31.4368	26.5684	27.3421	24.1	26.5364	25.3238	25.3238	94.1905	68.8182	90.4762	84.7143	29.3864	31.3818	31.4524	30.8	23.7364	24.8273	24.8762	24.5048
1986	12	3	33.1667	22.47	10.6967	24.381	31.0632	26.56	27.1056	23.6818	26.2095	24.9818	24.91	93.4	68.381	88.9545	83.8	28.6238	30.7095	30.6682	29.935	23.3	24.4476	24.4455	24.025
1986	12	4	33.3231	22.2957	11.0274	24.4652	31.6211	26.6105	27.3158	23.6957	26.4818	25.2435	25.1682	93.2174	65.4545	88.2609	82.2273	28.7304	30.6182	31.0304	30.1727	23.3435	24.4	24.6565	24.1409
1986	12	5	33.1818	22.4273	10.7545	24.7826	31.3789	26.7222	27.4056	24.0435	26.1	25.3619	25.12	94	66.3636	88.2857	82.2632	29.4261	30.1364	31.2905	30.17	23.7304	24.1182	24.781	24.16
1986	12	6	33.2917	22.3091	10.9826	24.9087	31.2167	26.2	27.1059	23.9043	26.5	24.8476	25.0524	91.5652	67.0455	88.3	82.0526	28.9652	31.0455	30.485	30.08	23.4696	24.6409	24.315	24.09
1986	12	7	33.5714	22.14	11.4314	24.8783	31.5444	26.4632	27.3053	23.887	26.5826	24.9913	25.1864	93.2273	68.9565	87.4783	83.3478	29.0826	31.4304	30.5	30.3348	23.5565	24.8391	24.3261	24.2435
1986	12	8	33.78	22.2909	11.4891	25.087	31.8316	26.9474	27.7053	24.1304	26.6091	25.3727	25.3545	92.3478	66.1818	87.5	81.9048	29.4478	31.1545	31.2545	30.6	23.7478	24.6864	24.7409	24.3818
1986	12	9	33.8333	22.1909	11.6424	24.8261	32.0158	27	27.7222	23.9818	26.5217	25.6087	25.3864	93.2273	64.7391	88.5455	81.3043	29.2864	30.7826	31.6909	30.5238	23.6545	24.4696	24.9727	24.3238
1986	12	10	33.85	22.4182	11.4318	24.7043	31.8368	26.73	27.5789	23.6609	26.4273	25.3478	25.2	91.6957	64.9545	88.1739	81.7619	28.5783	30.6227	31.2652	30.2545	23.2435	24.3909	24.7522	24.1864
1986	12	11	34.1167	22.219	11.8976	24.9435	31.4	26.7889	27.6059	23.6182	26.3238	25.53	25.2647	91.4091	65.4286	88	82.1875	28.4909	30.4333	31.575	30.4176	23.1682	24.2714	24.93	24.2706
1986	12	12	33.6308	22.3478	11.2829	24.487	31.7263	26.8706	27.5056	23.6087	26.387	25.3333	25.0857	92.913	65.4348	87.5714	81.9524	28.5913	30.5565	31.1727	30.1227	23.2565	24.313	24.7	24.0909
1986	12	13	33.6545	22.2667	11.3879	24.5957	31.8941	26.3765	27.3062	23.713	26.0727	25.2524	25.0048	92.8696	62.4762	89.8571	82.1053	28.8043	29.5667	31.2905	29.78	23.3348	23.7619	24.7286	23.885
1986	12	14	34.2462	22.5391	11.707	24.987	32.0222	26.7222	27.5789	23.7391	26.0636	25.1652	25.0182	90.6957	62.5217	87.3636	80.1818	28.6391	29.3739	30.8565	29.6174	23.2696	23.687	24.5174	23.8348
1986	12	15	33.4167	21.9524	11.4643	24.5391	32.2737	26.7895	27.6526	23.4348	26.1304	24.8261	24.8	91.7826	62.6522	85	79.9545	28.2435	29.7522	29.9652	29.3217	23.0261	23.8478	24.0174	23.6348
1986	12	16	33.5538	21.9727	11.5811	24.4304	31.6353	26.6421	27.2158	23.1348	26.0727	25.1478	24.7455	91.2174	65.6364	88.2174	81.9048	27.6174	30.0409	30.8652	29.45	22.6435	24.0136	24.5304	23.7
1986	12	17	33.5	21.94	11.56	24.1864	31.7316	26.5294	27.3333	23.1273	26.0261	25	24.8	92.5	63	87.0455	80.8571	27.7773	29.6	30.5	29.4381	22.7227	23.7739	24.3136	23.6952
1986	12	18	33.3538	21.7826	11.5712	24.0652	31.7111	26.4471	27.1333	22.9652	26.087	24.8571	24.5905	91.6087	64.1304	85.8571	80.9524	27.3913	29.9	29.9091	29.1	22.5217	23.9435	23.9591	23.4818
1986	12	19	33.5231	22.181	11.3421	24.4	32.2176	26.8333	27.5316	23.1652	26.3739	25.0273	24.8524	89.5909	64	85.5909	80.1818	27.5739	30.4304	30.2304	29.4087	22.6304	24.2348	24.1739	23.687
1986	12	20	34.3667	22.1429	12.2238	24.287	32.6647	26.8722	27.6056	23.0609	26.8182	25.3105	25.1	90.6522	64.5909	86.5263	80.4737	27.4261	31.4182	30.855	29.935	22.5739	24.75	24.515	23.97
1986	12	21	34.1455	21.7455	12.4	24.2227	32.6895	26.9125	27.6706	23.1455	26.4087	25.21	24.8579	92.0455	61.5217	87.55	79.6842	27.7182	30.1565	31.005	29.4789	22.7227	24.0478	24.605	23.6947
1986	12	22	34.1818	21.5714	12.6104	23.7087	32.4421	26.6947	27.3368	22.7304	26.3565	24.9826	24.687	92.087	62.6957	87.4348	80.7391	27.0348	30.2174	30.5478	29.2696	22.3043	24.1217	24.3696	23.5913
1986	12	23	34.2364	21.2818	12.9545	23.6087	32.7294	26.9889	27.5563	22.7043	26.3905	25.3619	24.8211	92.6522	62.1905	87.0952	80.6111	27.0652	30.2429	31.219	29.5158	22.3087	24.1286	24.7286	23.7368
1986	12	24	34.2909	21.9053	12.3856	24.1	32.4889	27.2941	27.7571	23.2	26.3714	25.2947	24.8941	92.85	61.9524	84.8421	79.5294	27.875	30.1381	30.875	29.5611	22.82	24.1143	24.525	23.7778
1986	12	25	33.62	21.7294	11.8906	24.18	32.0533	27.225	27.4846	23.1333	26.5053	25.3579	24.9188	91.5556	65.2632	84.7895	80.2	27.6833	30.8263	30.9429	29.65	22.6778	24.4895	24.5762	23.8438
1986	12	26	33.9857	21.9143	12.0714	24.4348	31.8667	27.1412	27.7059	23.3043	26.6286	25.0727	25.0105	90.6818	64.8571	84.6364	80.3158	27.9261	31.0048	30.4045	29.89	22.8174	24.5714	24.2591	23.945
1986	12	27	34.1538	21.5143	12.6396	23.8565	32	26.6444	27.2632	23.0261	26.1391	24.7913	24.6591	93.6364	62.7391	85.8261	81	27.687	29.7522	29.987	29.1391	22.7174	23.8826	24.0522	23.5478
1986	12	28	34.3429	21.6286	12.7143	23.7636	32.6529	26.9875	27.5125	22.6545	26.3	24.85	24.56	91.7273	61.4091	84.2105	78.9474	26.8545	29.9727	29.975	28.835	22.2045	23.9591	24.04	23.35
1986	12	29	33.9455	21.5053	12.4402	23.7429	32.8235	26.9882	27.7	22.5714	26.25	24.7158	24.4889	90.6667	60	84.5789	77.9412	26.6095	29.665	29.7895	28.5778	22.0381	23.785	23.9053	23.1778
1986	12	30	34.1	21.8286	12.2714	23.8476	32.4235	26.8	27.3813	22.7143	26.01	24.8476	24.3667	90.2857	59.65	84.3333	77.3529	26.881	29.17	29.9905	28.3556	22.1762	23.52	24.0238	23.0389
1986	12	31	34.69	21.41	13.28	23.7636	33.0706	26.4	27.44	22.4545	25.8818	24.5647	24.1706	90.0909	55.2727	86.1765	76.5	26.4136	28.2318	29.7	27.7765	21.9182	23.0091	23.8412	22.7176

## Sheet: 1987
			Temperature			Temperature				Temperature				Relative Humidity				Pressure				Dew temperature
Year	Month	Day	Maximum	Minimum	Max-Min	1899-12-31 07:00:00	1899-12-31 13:00:00	1899-12-31 19:00:00	Average	1899-12-31 01:00:00	1899-12-31 13:00:00	1899-12-31 19:00:00	Average	1899-12-31 01:00:00	1899-12-31 13:00:00	1899-12-31 19:00:00	Average	1899-12-31 07:00:00	1899-12-31 13:00:00	1899-12-31 19:00:00	Average	1899-12-31 07:00:00	1899-12-31 13:00:00	1899-12-31 19:00:00	Average		Month	Taverage	Hraverage
1987	1	1	34.4	23	11.4	27	31.6	28.6	29	25.4	25.8	27.8	26.3	88	63	94	82	31.4	29.3	36.8	32.5	24.8	23.7	27.6	25.4		January	28.2117	74.7791
1987	1	2	34.1273	22	12.1273	23	31.4	28.6	27.9	22.6	24.8	26	24.5	97	59	81	79	27.1	26.9	31.9	28.6	22.4	22.3	25.1	23.3		February	29.446	73.2078
1987	1	3	34.4667	21.2	13.2667	24.4	32.4	27.2	27.8	23.2	25	25.2	24.5	90	55	85	77	27.6	26.7	30.7	28.4	22.7	22.2	24.5	23.1		March	29.712	71.1264
1987	1	4	34.8167	22	12.8167	24.2	30.8	27.8	27.6	24	25.6	24.6	24.7	98	66	77	81	29.7	29.4	28.8	29.3	23.9	23.7	23.4	23.7		April	29.3366	75.5515
1987	1	5	34.5667	22	12.5667	23.8	31.2	27.8	27.6	23.4	26	24.4	24.6	97	66	76	80	28.5	30.1	28.3	29	23.2	24.2	23.1	23.5		May	28.4947	80.0115
1987	1	6	34.4077	23	11.4077	24.6	31.2	27.2	27.6	23	23.4	24.4	23.6	87	52	80	73	27	23.6	28.7	26.4	22.4	20.1	23.4	22		June	29.0067	79.5062
1987	1	7	34.2615	23	11.2615	23.4	28.6	26.2	26.1	22.8	23.4	23.8	23.3	95	65	82	81	27.3	25.3	27.9	26.8	22.6	21.3	22.9	22.2		July	28.8935	76.9032
1987	1	8	34.8167	20	14.8167	21.6	28.6	26.8	26	21.2	24.2	23.8	23.1	97	70	78	81	24.9	27.3	27.5	26.5	21	22.5	22.6	22.1		August	28.3373	80.4583
1987	1	9	34.24	21.8	12.44	23.2	33.2	26	27.1	21.4	25.2	25.8	24.1	85	53	98	79	24.3	26.7	33.1	28	20.6	22.2	25.7	22.8		September	27.77	82
1987	1	10	34.85	21	13.85	24.6	35	28	28.9	22.2	25.8	24.8	24.3	81	48	77	69	25.2	27.1	29.2	27.1	21.2	22.4	23.6	22.4		October	27.4581	84.8387
1987	1	11	34.5333	21.2	13.3333	24.8	32.2	26.6	27.5	24.2	26.2	24.2	24.9	95	62	82	80	29.8	30	28.6	29.5	24	24.1	23.3	23.8		November	27.6033	83.9333
1987	1	12	34.6333	22.4	12.2333	24.4	33.0643	28.2	27.275	24	25.5304	24.4	24.055	97	53.3043	73	74.9048	29.6	27.0957	28	27.4286	23.9	22.313	23	22.5048		December	27.8959	78.4847
1987	1	13	34.6154	20.6	14.0154	23.6	35	26	27.6	22.0783	25.8	24	24.1895	90.4091	48	85	75.0476	25.8	27.1	28.5	27.7476	21.5458	22.4	23.2	22.6714
1987	1	14	34.3273	20.4	13.9273	24	34.2	26.8	28	21.8	24.4	23.8	23.3	83	45	78	68	24.6	24	27.5	25.4	20.9	20.5	22.6	21.3
1987	1	15	34.3455	19.4	14.9455	21.8	35	28	28.2	20.2	24	22	22.1	87	40	59	62	22.6	22.5	22.4	22.5	19.5	19.4	19.3	19.4
1987	1	16	34.6286	21	13.6286	28.8	34.4	26.5333	27.7636	22.2	25.6	24.8	24.4905	57	50	81.5238	75.5238	22.4	27	29.5095	28.265	19.3	22.3	23.681	22.955
1987	1	17	34.7857	21.8	12.9857	25.2	35.6	29	29.7	24.4	26.2	28	26.2	94	48	93	78	30	27.7	37.1	31.6	24.1	22.8	27.7	24.9
1987	1	18	34.8429	21.6	13.2429	24.4	35.4	27.1833	27.9667	24	26	24.4381	24.2571	97	48	78.2857	74.2857	29.6	27.3	28.5429	27.6429	23.9	22.6	23.2048	22.6429
1987	1	19	34.9857	21.4	13.5857	26	34	29	29.5	25.8	26.6	25.2	25.9	98	56	74	76	33.1	29.9	29.5	30.8	25.7	24	23.8	24.5
1987	1	20	34.7231	22.6	12.1231	23.8	34	27.1333	27.5167	23.8	26	24.9238	1	0	53	82.2381	75.2	29.5	28.3	29.7455	27.4	23.8	23.1	23.8773	22.475
1987	1	21	35.0857	21.8	13.2857	23.3292	33.2	27.8	28.44	22.1083	27	27.3	24.1526	89.8696	62	96	74.1905	25.8542	31.5	35.9	27.4571	21.5667	24.9	27.1	22.5095
1987	1	22	35.5786	21	14.5786	26.4	32.8	25.7	27.6	24.6	26	25	25.2	86	58	95	80	29.7	29.1	31.2	30	23.9	23.6	24.8	24.1
1987	1	23	35.525	24	11.525	25	30	27	27.3	24	25	24.2	24.4	92	67	79	79	29.2	28.3	28.3	28.6	23.6	23.2	23.1	23.3
1987	1	24	35.3917	23.8	11.5917	24.8	32.4	27.1	27.9	24.4	25.2	24.4	24.7	97	56	80	78	30.3	27.3	28.8	28.8	24.3	22.5	23.4	23.4
1987	1	25	34.8	20.4	14.4	26.4	34.2	28.8	29.5	21.4	25.6	27.4	24.8	64	50	90	68	22.2	27.1	35.5	28.3	19.1	22.4	27	22.8
1987	1	26	35.175	20.4	14.775	25	33.6	28.8	29	24.2	25.6	26.2	25.3	94	53	82	76	29.7	27.5	32.3	29.8	23.9	22.7	25.3	24
1987	1	27	35.275	24	11.275	25.2	33	28.8	29	24	25.4	24.2	24.5	91	54	69	71	29	27.4	27.1	27.8	23.5	22.6	22.4	22.9
1987	1	28	35.21	22	13.21	24.2	33.6	28.6	28.8	23.8	24.6	27.4	25.3	97	48	91	79	29.2	24.9	35.7	29.9	23.6	21	27	23.9
1987	1	29	35.2643	21.4	13.8643	23.2	35.8	30.4	30	22.8	26.2	29	26	97	47	90	78	27.5	27.6	39.1	31.4	22.6	22.7	28.6	24.7
1987	1	30	36.0231	23.4	12.6231	26.8	36.4	30.6	31.1	21.2	23.4	23.6	22.7	61	33	56	50	21.4	20.1	24.5	22	18.6	17.6	20.7	19
1987	1	31	35.9385	21.6	14.3385	24.6	33.6	29.4	29.3	21.6	25.8	23.6	23.7	77	54	62	64	23.8	28	25.3	25.7	20.3	23	21.3	21.5
1987	2	1	35.6533	20.4	15.2533	26.6	32.4	29.6	29.6	20.6	25.4	23.4	23.1	58	57	59	58	20.3	27.8	24.6	24.2	17.7	22.8	20.9	20.5
1987	2	2	35.6923	21	14.6923	24	25.6	29.8	27.3	22.2	24.4	26.2	24.3	86	91	75	84	25.6	29.7	31.6	29	21.5	24	25	23.5
1987	2	3	35.4571	22.6	12.8571	25.4	34.4	28.4	29.1	24.4	25.8	24.8	25	92	51	75	72	29.9	27.5	28.9	28.8	24	22.6	23.5	23.4
1987	2	4	35.6786	25	10.6786	26.2	34.4	30.4	30.4	25.2	26.6	28.8	26.9	92	54	89	79	31.4	29.6	38.5	33.2	24.8	23.9	28.3	25.7
1987	2	5	35.4	24	11.4	26.2	34.8	29	29.8	25	26.6	28.4	26.7	91	53	96	80	30.9	29.4	38.3	32.8	24.6	23.7	28.2	25.5
1987	2	6	35.3231	23.6	11.7231	25	34	27	28.3	24.4	26.6	25.4	25.5	95	56	88	80	30.1	29.9	31.4	30.5	24.2	24	24.8	24.4
1987	2	7	36.1846	22.4	13.7846	25.8	34.2	27.6867	28.4857	24.8	27.2	24.887	24.6333	92	58	76.5	73.1	30.6	31.4	29.0227	28.145	24.4	24.9	23.4409	22.905
1987	2	8	35.0385	23.2	11.8385	26.6	31.6	28.36	28.6786	20.4	24.4	25.0727	24.4526	57	55	74.9091	72.2632	19.8	25.8	29.3364	27.8	17.4	21.6	23.6045	22.7316
1987	2	9	34.8636	25.2	9.66364	26.2	32.2	26.8	28	24	27.8	23.8	25.2	83	72	78	78	28.4	34.4	27.5	30.1	23.2	26.4	22.6	24.1
1987	2	10	34.7857	23.6	11.1857	25.4	33	29.4	29.3	23.6	25	25	24.5	86	52	70	70	27.9	26.3	28.7	27.7	22.9	21.9	23.4	22.7
1987	2	11	34.7667	22.6	12.1667	25	34	29	29.3	23.8	26.6	25.2	25.2	91	56	74	73	28.7	29.9	29.5	29.4	23.3	24	23.8	23.7
1987	2	12	35.2083	22.2	13.0083	25.6	34.2	28.8	29.4	22.4	25.8	27.4	25.2	76	51	90	72	24.9	27.6	35.5	29.4	21.1	22.7	27	23.6
1987	2	13	35.2286	25	10.2286	25.2	33.4	29.4	29.4	24.6	25.8	27.4	25.9	95	55	86	79	30.5	28.1	35.1	31.3	24.4	23	26.8	24.7
1987	2	14	34.9615	24.4	10.5615	25	32.2	27.2	27.9	23.6	25.4	23.4	24.1	89	58	73	73	28.2	27.9	26.2	27.4	23.1	22.9	21.9	22.6
1987	2	15	35.4083	23.6	11.8083	24.6	32.8	28.8	28.8	23.2	25.8	24.6	24.5	89	57	71	72	27.5	28.5	28.1	28.1	22.6	23.3	23	23
1987	2	16	36.075	22.8	13.275	24.8	32.6	29.6	29.1	23.6	25	25.6	24.7	91	54	73	72	28.3	26.6	30.2	28.4	23.1	22.1	24.2	23.1
1987	2	17	35.55	24.4	11.15	25.6	33.6	28.6	29.1	24.8	25.2	24.8	24.9	94	51	74	73	30.8	26.5	28.8	28.7	24.5	22	23.4	23.3
1987	2	18	36.1333	24.6	11.5333	25.4	33	30.2	29.7	24.8	26.4	25.6	25.6	95	60	69	75	30.9	30	29.8	30.2	24.6	24.1	24	24.2
1987	2	19	36.2727	24.8	11.4727	25.8	36.4	30.4	30.8	24.8	25.8	26.4	25.7	92	43	73	69	30.6	26.2	31.7	29.5	24.4	21.8	25	23.8
1987	2	20	36.0545	23.4	12.6545	24.8	36	30.4	30.4	24.2	26.2	29	26.5	95	46	90	77	29.8	27.5	39.1	32.1	24	22.6	28.6	25.1
1987	2	21	36.6364	22.6	14.0364	25	35.2	28.8	29.5	23.4	25.6	26.4	25.1	87	47	83	72	27.7	26.4	32.8	29	22.8	22	25.6	23.5
1987	2	22	36.4615	23.6	12.8615	25	34.8	29	29.5	24.4	27.4	27.8	26.5	95	57	91	81	30.1	31.6	36.5	32.7	24.2	24.9	27.4	25.5
1987	2	23	36.4769	23.2	13.2769	25.6	34.2	28.8	29.4	24.6	26.2	25.6	25.5	92	53	78	74	30.2	28.7	30.7	29.9	24.2	23.3	24.5	24
1987	2	24	36.2182	22	14.2182	23.6	35.4	30.4	30	23.2	25.4	26.4	25	97	45	73	72	28.2	25.8	31.7	28.6	23	21.6	25	23.2
1987	2	25	36.41	23	13.41	24.8	36.2	31.2	30.9	24.2	26.2	26.4	25.6	95	46	69	70	29.8	27.3	31.2	29.4	24	22.6	24.8	23.8
1987	2	26	36.3308	24	12.3308	25.2	27.6	28.5733	28.925	24.6	25.8	25.0478	23.7652	95	87	73.3478	71.4545	30.5	32	29.087	28.2727	24.4	25.2	23.5217	23.0318
1987	2	27	36.4154	24	12.4154	25.4	38.2	33.4	32.6	24.6	25.8	24	24.8	94	37	46	59	30.4	25	23.6	26.3	24.3	21.1	20.1	21.8
1987	2	28	35.9833	23.2	12.7833	25	37	30.6	30.8	24	26.4	26.2	25.5	92	44	71	69	29.2	27.4	31.1	29.2	23.6	22.6	24.7	23.6
1987	3	1	36.0889	23.8	12.2889	26	36.2	30.6	30.9	24.8	27.4	26.6	26.3	91	51	73	72	30.5	30.6	32.1	31.1	24.4	24.4	25.3	24.7
1987	3	2	35.9154	25.4	10.5154	26.2	34.6	30.6	30.5	25	26.8	26.6	26.1	91	55	73	73	30.9	30	32.1	31	24.6	24.1	25.3	24.6
1987	3	3	35.9417	24.6	11.3417	25.2	33	29.4867	29.4214	24.4	27.6	25.4714	25.0684	94	66	71.9048	73.6667	30	33.3	29.7286	28.9737	24.1	25.9	23.8429	23.4316
1987	3	4	35.8769	25.2	10.6769	25.6	34.42	30.4	29.0667	24.6	27.0455	25	25.3762	92	54.8696	65	73.2273	30.2	30.3318	28.1	29.5952	24.2	24.1727	23	23.781
1987	3	5	36.0182	24.8	11.2182	26	33	28.2	28.9	24.8	26	23.6	24.8	91	58	68	72	30.5	28.9	26.1	28.5	24.4	23.5	21.8	23.2
1987	3	6	36.2	24	12.2	25	30.8	28	28	24	24.8	24.4	24.4	92	61	75	76	29.2	27.3	28.2	28.2	23.6	22.5	23	23.1
1987	3	7	36.4545	23.2	13.2545	24.4	32.6	29	28.8	23.4	25	24	24.1	92	54	66	71	28.1	26.6	26.5	27.1	23	22.1	22	22.4
1987	3	8	36.1833	24.4	11.7833	24.6	34.1125	26.6	29.5077	24.2	26.585	24.6	25.0667	97	54.6667	85	71.8889	29.9	29.555	29.6	28.7944	24.1	23.775	23.9	23.3389
1987	3	9	36.48	24.2	12.28	24.6	32	28	28.1	24	24.8	24.2	24.3	95	56	73	75	29.4	26.5	27.7	27.9	23.8	22	22.7	22.9
1987	3	10	35.8545	20.6	15.2545	22.6	33.4	29.4	28.7	22	24.6	23.8	23.5	95	49	63	69	26	25.1	25.7	25.6	21.8	21.1	21.6	21.5
1987	3	11	36.25	22	14.25	26	33.8	28	29	22.6	25.4	25	24.3	75	51	79	68	25.1	26.8	29.7	27.2	21.2	22.3	23.9	22.5
1987	3	12	36.5273	21.8	14.7273	22.6	31.6	30	28.5	21.4	25	24	23.5	90	59	61	70	24.7	27.3	25.8	25.9	20.9	22.5	21.6	21.7
1987	3	13	36.5818	22.7684	13.8134	25.1565	32	29.8	29.44	23.7913	25.2	24	25.2211	88.9091	58	62	72.45	28.5609	27.5	26	29.2762	23.2174	22.7	21.7	23.6095
1987	3	14	35.85	24.4	11.45	24.4	31.8	27.8	27.9	23.2	24.6	24.2	24	90	56	74	73	27.6	26.1	27.8	27.2	22.7	21.8	22.8	22.5
1987	3	15	36	23.4	12.6	24.2	33.4	28.2	28.5	22.6	25.4	26.6	24.9	87	53	88	76	26.3	27.1	33.7	29.1	21.9	22.4	26.1	23.5
1987	3	16	35.8	22.4	13.4	24	33.9333	29.8	29.0357	22.8	27.1476	24	25.7579	90	57.9091	62	74.6842	26.9	30.8136	26	30.245	22.3	24.4227	21.7	24.155
1987	3	17	35.6444	23.4	12.2444	25	34.8	31.6	30.8	23.8	25.4	24.6	24.6	91	47	57	65	28.7	26.2	26.3	27	23.3	21.8	21.9	22.4
1987	3	18	35.7167	23.4	12.3167	26.2	35.6	31.4	31.1	24.8	25.6	25.2	25.2	89	45	61	65	30.4	26.2	27.9	28.1	24.3	21.8	22.9	23
1987	3	19	35.4818	25.8	9.68182	26	34.6	31.4	30.8	25	22.8	25.8	24.5	92	36	64	64	31	19.9	29.5	26.8	24.6	17.4	23.8	22
1987	3	20	35.8286	25.2	10.6286	26	35	31.2	30.9	25	26.8	26.6	26.1	92	53	70	72	31	29.8	31.7	30.8	24.6	24	25	24.6
1987	3	21	35.1429	25.6	9.54286	26.8	34.4	31.4	31	25	26.6	26.2	25.9	87	54	66	69	30.5	29.6	30.5	30.2	24.4	23.9	24.4	24.2
1987	3	22	35.4833	25.4	10.0833	26.8	36	31.2	31.3	25.4	26	26.4	25.9	89	45	69	68	31.5	26.9	31.2	29.9	24.9	22.3	24.8	24
1987	3	23	34.9077	26	8.90769	26.6	33.2	31.6	30.8	25.6	26.6	26	26.1	92	60	64	72	32.1	30.4	29.9	30.8	25.3	24.3	24	24.5
1987	3	24	35.7692	25.8	9.96923	26	34.6	30.6	30.5	25	26.6	26	25.9	92	54	70	72	31	29.5	30.5	30.3	24.6	23.8	24.4	24.3
1987	3	25	35.6846	25.6	10.0846	27	37.8	30	31.2	25	27.4	24.6	25.7	85	45	64	65	30.3	29.6	27.3	29.1	24.3	23.9	22.6	23.6
1987	3	26	35.7071	25.6	10.1071	26.6	35.4	30.2	30.6	25.6	26.8	24.2	25.5	92	51	61	68	32.1	29.5	26.2	29.3	25.3	23.8	21.9	23.6
1987	3	27	35.8	24.6	11.2	25.2	34	30.2	29.9	24.2	26.4	24.8	25.1	92	55	65	71	29.5	29.3	27.7	28.9	23.8	23.7	22.8	23.4
1987	3	28	35.6385	24.4	11.2385	25	33.8	28.8	29.1	24.4	26.2	24.8	25.1	95	55	72	74	30.1	28.9	28.6	29.2	24.2	23.5	23.3	23.7
1987	3	29	36.0167	25.2	10.8167	26.4	30.2	27.6	28	25.6	25.8	23.8	25.1	94	71	73	79	32.3	30.3	26.9	29.8	25.3	24.3	22.3	24
1987	3	30	35.6769	25.6	10.0769	26.6	34.6	30.2	30.4	25.4	26.2	26	25.9	91	52	72	71	31.6	28.4	30.8	30.3	25	23.2	24.5	24.2
1987	3	31	36.2615	25.8	10.4615	26.6	32.4	31.2	30.4	25	25.6	25	25.2	88	58	61	69	30.6	28.3	27.5	28.8	24.4	23.1	22.7	23.4
1987	4	1	35.85	25.6	10.25	26	34.1933	27.4	29.4857	24.4	26.9739	24	25.5857	88	58.5217	76	75	29.5	30.6652	27.6	30.1143	23.8	24.3478	22.7	24.1048
1987	4	2	35.45	24.6	10.85	25.2	32.4	30.2	29.5	24.6	25.2	25	24.9	95	56	66	72	30.5	27.3	28.2	28.7	24.4	22.5	23.1	23.3
1987	4	3	35.2077	25	10.2077	25.8	30.6	29	28.6	24.4	25.4	24.8	24.9	89	66	71	75	29.6	29	28.5	29	23.9	23.5	23.2	23.5
1987	4	4	35.5833	21.8	13.7833	23.4	32	29.1846	29.2	23	25.6	26.4789	25.9235	97	60	80.7222	78.7059	27.8	28.6	32.6368	31.4167	22.8	23.3	25.4211	24.7722
1987	4	5	35.7	23.8	11.9	26.2	34	28	29.2667	24.6	27.3174	24.6	25.905	88	60.3913	76	77.3158	29.9	31.6565	28.7	31.02	24	24.8609	23.3	24.58
1987	4	6	36.3231	24.8	11.5231	25.8	32.4	31.2	30.2	25.2	26.6	24.8	25.5	95	64	60	73	31.6	31	27	29.9	25	24.6	22.4	24
1987	4	7	36.2571	23.8	12.4571	25.4	36.6	32	31.5	24.4	26.2	26.8	25.8	92	44	67	68	29.9	27.1	31.8	29.6	24	22.4	25.1	23.8
1987	4	8	35.6667	25.8	9.86667	26	30.6	29.8	29	24.8	25.6	25	25.1	91	67	68	75	30.5	29.5	28.5	29.5	24.4	23.8	23.2	23.8
1987	4	9	35.375	25.6	9.775	26.2	33.2	28.4	29	25	26.4	25.4	25.6	91	59	79	76	30.9	29.9	30.4	30.4	24.6	24	24.3	24.3
1987	4	10	35.38	24	11.38	24.2	29.6	28.6	27.8	23.6	26	26.8	25.5	95	75	87	86	28.7	31.2	34	31.3	23.4	24.8	26.2	24.8
1987	4	11	36.0286	24.4	11.6286	25.6	27.6	28.5	28.7385	25	25.4	26.0762	25.8667	95	84	81.5238	78.4118	31.3	31	31.9381	31.1611	24.8	24.6	25.0857	24.6444
1987	4	12	35.7643	24	11.7643	27.6	35.8	29.6	30.6	25.4	26.2	25.2	25.6	84	47	70	67	31	27.6	29.1	29.2	24.6	22.7	23.6	23.6
1987	4	13	35.6733	24.4	11.2733	25.4	33.6	27.8	28.6	25	25.6	25.4	25.3	97	53	83	77	31.4	27.5	30.8	29.9	24.9	22.7	24.6	24
1987	4	14	35.12	24	11.12	25.6	35.8	30	30.4	24.2	25.6	25.8	25.2	89	44	72	68	29.3	26	30.4	28.6	23.7	21.8	24.3	23.3
1987	4	15	35.1143	25.2	9.91429	26.6	34.6	30.6	30.6	25.6	27	26.2	26.3	92	56	71	73	32.1	30.6	31.1	31.3	25.3	24.4	24.7	24.8
1987	4	16	35.3143	26.2	9.11429	26.4	32.6	30.4	29.9	25.4	26.6	26.2	26.1	92	63	72	76	31.8	30.8	31.2	31.3	25.1	24.5	24.8	24.8
1987	4	17	35.3692	25	10.3692	25.6	34	31.2	30.5	24.4	27	26.2	25.9	91	58	68	72	29.7	31	30.7	30.5	24	24.6	24.5	24.4
1987	4	18	35.4	25	10.4	25.8	32.6	30.2	29.7	24.6	26.6	25.6	25.6	91	63	69	74	30.1	30.8	29.8	30.2	24.2	24.5	24	24.2
1987	4	19	35.2923	24.4	10.8923	28	33.8	32.8	31.8	26	26.8	26.2	26.3	85	58	60	68	32.3	30.6	29.6	30.8	25.3	24.4	23.9	24.5
1987	4	20	34.5455	27.2	7.34545	28	32.4	30.6	30.4	26	27.2	25.6	26.3	85	67	67	73	32.3	32.6	29.5	31.4	25.3	25.5	23.8	24.9
1987	4	21	34.6714	26.6	8.07143	27.4	29.4	26.8	27.6	26	24.6	24.6	25.1	90	68	84	80	32.7	27.7	29.5	29.9	25.5	22.8	23.8	24
1987	4	22	34.4923	24.4	10.0923	26	34.6	30.8	30.5	24.8	26.6	25.8	25.7	91	54	67	71	30.5	29.5	29.9	30	24.4	23.8	24	24.1
1987	4	23	35.3692	25.6	9.76923	27.2	34.6	28.8	29.8	25.6	26.8	24.6	25.7	88	55	71	71	31.7	30	28.1	30	25	24.1	23	24.1
1987	4	24	34.8154	25.2	9.61538	27.2	33.2	29.2	29.7	25.8	26.8	24.2	25.6	90	61	66	72	32.3	31	26.9	30	25.3	24.6	22.3	24.1
1987	4	25	35.2909	23	12.2909	24	28.8	27.6	27	23.4	25.4	25	24.6	95	76	81	84	28.4	30.2	29.9	29.5	23.2	24.2	24.1	23.8
1987	4	26	35.2429	24.2	11.0429	25.6	26.6	26.6	26.4	25	24.8	24.6	24.8	95	86	85	89	31.3	30.1	29.6	30.3	24.8	24.1	23.9	24.3
1987	4	27	34.95	24	10.95	26.4	33.2	30	29.9	25	26	24.6	25.2	89	57	64	70	30.7	28.8	27.3	29	24.5	23.4	22.6	23.5
1987	4	28	35.2154	25	10.2154	26.2	26.6	26.4	26.4	25.4	25	24.4	24.9	94	88	85	89	31.9	30.6	29.2	30.6	25.1	24.4	23.7	24.4
1987	4	29	35.2857	24	11.2857	26.6	33.2188	29.2	29.2077	25.6	27.1818	23.8	26.025	92	63.1818	64	79.1111	32.1	31.8136	25.9	31.2842	25.3	24.9864	21.7	24.7632
1987	4	30	35.7857	24	11.7857	25.4	31.2	29.2	28.8	25	25.8	25.6	25.5	97	65	75	79	31.4	29.6	30.4	30.5	24.9	23.9	24.3	24.4
1987	5	1	34.2	23	11.2	23.6	28.6	26.2	26.2	23.2	24.4	24.6	24.1	97	71	88	85	28.2	27.8	29.9	28.6	23	22.8	24	23.3
1987	5	2	34.3429	24	10.3429	25.4	32.2	27.4	28.1	25	26	26	25.7	97	61	90	83	31.4	29.5	32.7	31.2	24.9	23.8	25.5	24.7
1987	5	3	34.6667	25.4	9.26667	25.4	33	27.8	28.5	24.6	26.4	26	25.7	94	60	87	80	30.4	30	32.4	30.9	24.3	24.1	25.4	24.6
1987	5	4	34.1733	24.4	9.77333	26.8	32	29.4	29.4	25.4	26.2	25.6	25.7	89	63	74	76	31.5	30.1	30.3	30.6	24.9	24.2	24.3	24.4
1987	5	5	33.9231	24.6	9.32308	25	28.8	26.6	26.8	23.6	25.4	24.8	24.6	89	76	86	84	28.2	30.2	30.1	29.5	23.1	24.2	24.1	23.8
1987	5	6	33.9143	23.6	10.3143	25.4	32	27.8	28.3	25	26.2	24.8	25.3	97	63	78	80	31.4	30.1	29.3	30.3	24.9	24.2	23.7	24.2
1987	5	7	32.6923	24.6	8.09231	24.6	31.6	29	28.5	24.4	26.6	26.4	25.8	98	68	82	83	30.4	31.5	32.7	31.5	24.3	24.9	25.5	24.9
1987	5	8	34.3167	24.8	9.51667	26	34.2	30.6	30.4	25.4	26.2	25.8	25.8	95	53	68	72	32	28.7	30	30.2	25.2	23.3	24.1	24.2
1987	5	9	33.8154	26	7.81538	28	33	29.4	30	26.4	26.8	25.6	26.3	88	62	74	75	33.3	31.1	30.3	31.6	25.9	24.7	24.3	24.9
1987	5	10	34.0429	23.2	10.8429	24.6	31.6	30.2	29.2	23.6	25.6	24.6	24.6	92	62	63	72	28.4	28.8	27.2	28.2	23.2	23.4	22.5	23
1987	5	11	33.5333	23.2	10.3333	27.6	34.8	30.8	31	26.2	26.8	25.6	26.2	90	54	66	70	33.1	29.9	29.4	30.8	25.7	24	23.7	24.5
1987	5	12	33.8167	24.6	9.21667	26	34.4	30.2	30.2	25.4	26.2	26.4	26	95	53	74	74	32	28.5	31.9	30.8	25.2	23.3	25.1	24.5
1987	5	13	33.8714	25.2	8.67143	29	35.2	29.4	30.8	26.8	27.2	27.2	27.1	84	54	84	74	33.8	30.7	34.6	33	26.1	24.5	26.5	25.7
1987	5	14	34.4333	24.6	9.83333	25.4	31	29.6	28.9	24.6	26	26.2	25.6	94	67	77	79	30.4	30.3	31.7	30.8	24.3	24.2	25	24.5
1987	5	15	33.65	25.4	8.25	27	32.8	26.6	28.3	25	27.6	23.2	25.3	85	67	75	76	30.3	33.5	26.2	30	24.3	25.9	21.8	24
1987	5	16	34.0769	23.8	10.2769	25.4	32.5429	25.8	28.7364	24.4	27.781	23.2	26.375	92	71.5714	80	83.3571	29.9	34.2667	26.7	32.7333	24	26.2619	22.2	25.4733
1987	5	17	33.2769	24.6	8.67692	25.4	31.8	28	28.3	24.2	26.6	25.4	25.4	91	67	81	80	29.4	31.3	30.7	30.5	23.8	24.8	24.5	24.4
1987	5	18	34.4833	24	10.4833	24.6	30	26.6	27	24.4	25.2	26	25.2	98	68	95	87	30.4	28.8	33.2	30.8	24.3	23.4	25.8	24.5
1987	5	19	33.9846	24.4	9.58462	26.2	33.2	28.6	29.2	25.4	27.2	26.6	26.4	94	63	86	81	31.9	32.1	33.5	32.5	25.1	25.2	25.9	25.4
1987	5	20	34.5692	25	9.56923	26.4	32.2	24.2	26.8	25.4	27.6	23.6	25.5	92	70	95	86	31.8	33.8	28.7	31.4	25.1	26.1	23.4	24.9
1987	5	21	34.5333	24.2	10.3333	25	30.6	24.6	26.2	24.2	25.4	23.2	24.3	94	66	89	83	29.7	29	27.5	28.7	23.9	23.5	22.6	23.4
1987	5	22	34.4643	24	10.4643	25	28.4	28.4	27.5	24.4	26	23.8	24.7	95	83	68	82	30.1	32	26.4	29.5	24.2	25.2	22	23.8
1987	5	23	34.4	24.2	10.2	25.4	30.6	25	26.5	25	26	23.8	24.9	97	70	91	86	31.4	30.5	28.7	30.2	24.9	24.4	23.3	24.2
1987	5	24	34.2333	23.8	10.4333	25	30.2	26.4	27	24	25.6	25.6	25.1	92	69	94	85	29.2	29.8	32.3	30.4	23.6	24	25.3	24.3
1987	5	25	33.7818	24.2	9.58182	26	32.2	27.6	28.4	24.4	26.2	26.2	25.6	88	62	90	80	29.5	30	33.1	30.9	23.8	24.1	25.7	24.5
1987	5	26	34.3333	24.6	9.73333	26.8	30.8	23.6	26.2	24.2	26.2	23.2	24.5	81	70	97	82	28.5	30.9	28.2	29.2	23.2	24.6	23	23.6
1987	5	27	34.3167	23	11.3167	24.6	31.2	27.2	27.6	23.6	26.2	25.8	25.2	92	68	90	83	28.4	30.7	32.3	30.5	23.2	24.5	25.3	24.3
1987	5	28	34.7923	24.4	10.3923	26.6	32.4	28.4	29	25.4	26.4	27.6	26.5	91	63	94	82	31.6	30.4	36.4	32.8	25	24.3	27.4	25.6
1987	5	29	34.1667	25.8	8.36667	27.4	33.8	29.2	29.9	26.2	26	27.6	26.6	91	54	89	78	33.2	28.4	35.8	32.5	25.8	23.2	27.1	25.4
1987	5	30	33.5833	26.4	7.18333	28	34	29.2	30.1	27	27	28.2	27.4	93	58	93	81	35	31	37.6	34.5	26.7	24.6	27.9	26.4
1987	5	31	34	26.2	7.8	28	34.2	29.4	30.3	26.6	27	27.6	27.1	90	57	87	78	33.9	30.8	35.7	33.5	26.1	24.6	27	25.9
1987	6	1	33.65	24.6	9.05	27.2	33.2	29.8	30	26	26.9455	28	25.8294	91	72.5455	87	83.1875	32.8	32.5909	36.6	31.6824	25.6	25.45	27.4	24.9706
1987	6	2	33.9556	23.4	10.5556	26.2	33.2	29.2	29.5	25	26.8	28	26.6	91	61	91	81	30.9	31	37	32.9	24.6	24.6	27.6	25.6
1987	6	3	34.3714	24.4	9.97143	26.2	33.2	27.8	28.8	25	26.4	27.8	26.4	91	59	100	83	30.9	29.9	37.3	32.7	24.6	24	27.8	25.5
1987	6	4	34	24.8	9.2	26.4	32.6	27.8	28.6	25	27	26.4	26.1	89	65	90	81	30.7	31.9	33.5	32	24.5	25.1	25.9	25.2
1987	6	5	34.4	23	11.4	24.4	31.4	28.2	28	24	26.4	26.4	25.6	97	68	87	84	29.6	31.1	33.2	31.3	23.9	24.7	25.8	24.8
1987	6	6	34.25	22.6	11.65	24	30.4	27.4	27.3	23.2	25.6	26.2	25	94	68	91	84	27.9	29.6	33.2	30.2	22.9	23.9	25.8	24.2
1987	6	7	33.6769	24.4	9.27692	28.2	33.6	28.6	29.8	26.2	26.4	26.4	26.3	85	57	84	76	32.7	29.6	32.9	31.7	25.5	23.9	25.7	25
1987	6	8	34.1929	24.6	9.59286	27.2	33.2	28.6	29.4	26	26.4	26.6	26.3	91	59	86	78	32.8	29.9	33.5	32.1	25.6	24	25.9	25.2
1987	6	9	34.2308	25.2	9.03077	26	31.4	27.4	28	24.6	25	25	24.9	89	60	82	77	30	27.4	30.1	29.2	24.1	22.6	24.1	23.6
1987	6	10	34.15	24	10.15	27.2	34.2	29.2	30	25.4	26.2	26.4	26	87	53	80	73	31.2	28.7	32.5	30.8	24.8	23.3	25.5	24.5
1987	6	11	34.8571	25	9.85714	27.4	34	29	29.9	26	26.8	27.2	26.7	90	57	87	78	32.7	30.4	34.9	32.7	25.5	24.3	26.6	25.5
1987	6	12	34.35	24.2	10.15	27.8	34.6	29	30.1	25.4	27	26.4	26.3	83	56	82	73	30.8	30.6	32.7	31.4	24.6	24.4	25.5	24.8
1987	6	13	34.4923	25	9.49231	27.4	33.6	28.6	29.5	25.4	26.2	27.6	26.4	85	56	93	78	31.1	29.1	36.2	32.1	24.7	23.6	27.3	25.2
1987	6	14	34.0167	24	10.0167	26.4	30	27.6	27.9	25.2	27.2	26.4	26.3	91	81	91	87	31.2	34.2	33.6	33	24.8	26.3	26	25.7
1987	6	15	34.9	24	10.9	25	31.2	27.2	27.7	24.4	26.4	24.8	25.2	95	69	82	82	30.1	31.2	29.7	30.3	24.2	24.8	23.9	24.3
1987	6	16	34.86	23.6	11.26	24.6	31.2	28.2	28.1	23.6	25.8	26.2	25.2	92	65	85	81	28.4	29.6	32.7	30.2	23.2	23.9	25.5	24.2
1987	6	17	34.66	24	10.66	25	33.8	28.6	29	24.2	26.8	26.8	25.9	94	58	87	80	29.7	30.6	34	31.4	23.9	24.4	26.2	24.8
1987	6	18	35.0308	24.4	10.6308	27	33	28.8	29.4	25.8	26.4	27	26.4	91	60	87	79	32.4	30	34.4	32.3	25.4	24.1	26.4	25.3
1987	6	19	34.2615	24.6	9.66154	27	34.8	28.6	29.8	25.4	27.6	27.2	26.7	88	58	90	79	31.4	32.1	35.1	32.9	24.8	25.2	26.8	25.6
1987	6	20	34.8286	24.8	10.0286	26	31.2	28.2	28.4	24.4	26.6	26.6	25.9	88	70	88	82	29.5	31.7	33.7	31.7	23.8	25	26.1	25
1987	6	21	34.6154	24.6	10.0154	27.2	32.8	29.4	29.7	24.2	26.2	24.8	25.1	78	60	69	69	28.2	29.6	28.2	28.7	23.1	23.9	23.1	23.3
1987	6	22	34	23.8	10.2	25.8	34	26	28	24	28.2	25	25.7	86	65	92	81	28.6	34.4	31	31.3	23.3	26.4	24.6	24.8
1987	6	23	34.85	24.2	10.65	25.6	31	27.8	28	25	26.2	26.4	25.9	95	69	90	85	31.3	30.8	33.5	31.8	24.8	24.5	25.9	25.1
1987	6	24	34.0833	25	9.08333	25.8	30.6	28.2	28.2	25	26.6	26.4	26	94	73	87	85	31.1	32.1	33.2	32.2	24.7	25.3	25.8	25.3
1987	6	25	33.8833	24.4	9.48333	26.6	32.8	28.8	29.3	25.4	27	26.8	26.4	91	64	86	80	31.6	31.8	33.9	32.4	25	25.1	26.1	25.4
1987	6	26	34.1667	25.6	8.56667	27.6	33.8	29.6	30.1	25.4	27.2	27	26.5	84	60	82	75	31	31.7	33.9	32.2	24.6	25	26.2	25.3
1987	6	27	34.9857	23.8	11.1857	27	35	29.4	30.2	25.4	27.4	26.8	26.5	88	56	82	75	31.4	31.4	33.5	32.1	24.8	24.9	25.9	25.2
1987	6	28	34.36	24	10.36	26.2	30.6	28	28.2	25	26.8	25.6	25.8	91	74	83	83	30.9	32.7	31.2	31.6	24.6	25.5	24.8	25
1987	6	29	34.0333	24	10.0333	28	30	27	28	26.6	26.8	25	26.1	90	78	85	84	33.9	33.1	30.3	32.4	26.1	25.7	24.3	25.4
1987	6	30	34.5667	24	10.5667	30	34.6	30.2	31.3	26	27	27	26.7	73	56	78	69	30.9	30.6	33.5	31.7	24.6	24.4	26	25
1987	7	1	33.7692	24.4	9.36923	25.8	32	28.8	28.8	24.6	26	24.8	25.1	91	62	72	75	30.1	29.6	28.6	29.4	24.2	23.9	23.3	23.8
1987	7	2	34.3867	23.4	10.9867	27.8	35.6	29.8	30.8	23.8	26	25.8	25.2	72	47	73	64	26.8	27.2	30.5	28.2	22.2	22.5	24.4	23
1987	7	3	35.1733	24.4	10.7733	26.4	33	29.6	29.6	25	26.4	29	26.8	89	60	96	82	30.7	30	39.6	33.5	24.5	24.1	28.8	25.8
1987	7	4	35.1214	25	10.1214	27.2	33.4	29.3	29.8	23.8	26.6	26.2	25.5	75	59	78	71	27.2	30.3	31.9	29.8	22.5	24.3	25.1	24
1987	7	5	34.5385	25	9.53846	26.2	33.2	29	29.4	25.6	26.4	26.4	26.1	95	59	82	79	32.4	29.9	32.7	31.7	25.4	24	25.5	25
1987	7	6	35.5	24.6	10.9	25.2	32.4	29.4	29.1	24.2	26	26	25.4	92	60	76	76	29.5	29.3	31.3	30.1	23.8	23.7	24.8	24.1
1987	7	7	35.2333	23	12.2333	26.6	36	31	31.1	25	25	25.6	25.2	88	41	65	65	30.6	24.3	29.2	28.1	24.4	20.7	23.7	22.9
1987	7	8	35.125	25.4	9.725	26.6	32.4	29	29.3	25.4	26.4	25.4	25.7	91	63	75	76	31.6	30.4	30	30.7	25	24.3	24.1	24.5
1987	7	9	34.6714	24.5	10.1714	26.3	33	29.2	29.4	24.9	26	26.8	25.9	89	58	83	77	30.5	28.9	33.6	31	24.4	23.5	26	24.6
1987	7	10	34.9077	24.2	10.7077	26.4	36	29	30.1	24.4	26.4	26.2	25.7	85	47	80	71	29.2	28	32.1	29.8	23.7	23	25.2	24
1987	7	11	35.1923	24	11.1923	25	35	31.2	30.6	23.4	26	25.8	25.1	87	49	65	67	27.7	27.6	29.6	28.3	22.8	22.7	23.9	23.1
1987	7	12	35.2429	24.2	11.0429	27	33.8	30.8	30.6	26	27.4	26.6	26.7	92	61	72	75	32.9	32.2	32	32.4	25.7	25.3	25.2	25.4
1987	7	13	34.9846	24.8	10.1846	26.6	36	30.4	30.9	25.4	26	26.4	25.9	91	45	73	70	31.6	26.9	31.7	30.1	25	22.3	25	24.1
1987	7	14	35.5714	25	10.5714	26.6	35	30.2	30.5	25.6	26.8	26.8	26.4	92	53	77	74	32.1	29.8	33	31.6	25.3	24	25.7	25
1987	7	15	35.3455	26	9.34545	27	35.4	30	30.6	26	26.8	24.8	25.9	92	51	66	70	32.9	29.5	27.8	30.1	25.7	23.8	22.9	24.1
1987	7	16	35.0545	24.8	10.2545	26.6	35	26.8	28.8	25.4	25.4	24.2	25	91	46	81	73	31.6	26	28.5	28.7	25	21.8	23.2	23.3
1987	7	17	34.9833	24.8	10.1833	26	29	25.4	26.5	25	26.4	24.6	25.3	92	82	94	89	31	32.7	30.4	31.3	24.6	25.5	24.3	24.8
1987	7	18	35.6154	24.4	11.2154	25.2	25.8	27.8	26.6	25	24	24.2	24.4	98	86	74	86	31.5	28.6	27.8	29.3	24.9	23.3	22.8	23.7
1987	7	19	35.9538	23.6	12.3538	25	29.8	28	27.7	24	26	27	25.7	92	74	93	86	29.2	31.1	35	31.7	23.6	24.7	26.7	25
1987	7	20	35.2286	24	11.2286	27.6	36.4	30.8	31.4	25.6	26.4	26.6	26.2	85	46	72	68	31.5	27.8	32	30.4	24.9	22.8	25.2	24.3
1987	7	21	35.3769	24.4	10.9769	26	36	27.2	29.1	23.8	25	23.6	24.1	83	41	74	66	28	24.3	26.7	26.4	23	20.7	22.2	21.9
1987	7	22	35.0286	23.4	11.6286	23.4	29.4	27.8	27.1	22.6	24	24.2	23.6	93	64	74	77	26.9	26.2	27.8	27	22.3	21.9	22.8	22.3
1987	7	23	35.3385	23.8	11.5385	25	33.6	25.4	27.3	24	26	24.4	24.8	92	55	92	80	29.2	28.5	29.9	29.2	23.6	23.3	24	23.6
1987	7	24	34.6	24.2	10.4	25.4	33.8	28.2	28.9	25.2	26	26.2	25.8	98	54	85	79	31.9	28.4	32.7	31	25.1	23.2	25.5	24.6
1987	7	25	35.9846	23	12.9846	23.6	30	26.8	26.8	23.4	25	26.8	25.1	98	67	100	88	28.6	28.3	35.2	30.7	23.3	23.2	26.8	24.4
1987	7	26	35.2	24	11.2	27	30	28	28.3	24.4	26	27	25.8	81	73	93	82	28.8	30.9	35	31.6	23.4	24.6	26.7	24.9
1987	7	27	35.5333	23.2	12.3333	25	30.4	27	27.4	23.8	25	23.4	24.1	91	65	74	76	28.7	28.1	26.4	27.7	23.3	23	22	22.8
1987	7	28	35.1571	23.2	11.9571	23.6	29.6	26.8	26.7	23.2	25.8	25.6	24.9	97	74	91	87	28.2	30.7	32	30.3	23	24.5	25.2	24.2
1987	7	29	34.8267	23.6	11.2267	26.2	33	28	28.8	25.4	25.2	26	25.5	94	53	85	78	31.9	26.9	32.3	30.3	25.1	22.3	25.3	24.2
1987	7	30	34.1571	24.2	9.95714	25	30	28	27.8	24.4	26	26	25.5	95	73	85	85	30.1	30.9	32.3	31.1	24.2	24.6	25.3	24.7
1987	7	31	34.4769	23.6	10.8769	24	28	25.8	25.9	24	24.8	25.6	25.6105	0	77	98	92	29.8	29.2	32.7	30.6	24	23.6	25.5	24.4
1987	8	1	34.3286	24.6	9.72857	26	29	25.6	26.5	25.4	25	25.4	25.3	95	72	98	89	32	29	32.3	31.1	25.2	23.5	25.3	24.7
1987	8	2	35.1167	22.8	12.3167	24	29.8	28.2	27.5	23.6	24.4	23.2	23.7	97	64	66	76	28.8	27	25.1	27	23.4	22.3	21.2	22.3
1987	8	3	34.9091	23.6	11.3091	24.8	27.6	24.8	25.5	24.4	24.6	24.6	24.5	97	78	98	91	30.3	28.9	30.8	30	24.3	23.5	24.5	24.1
1987	8	4	34.7571	23.2	11.5571	25	32.6	28.2	28.5	24	26	26	25.3	92	59	84	79	29.2	29.2	32.1	30.2	23.6	23.7	25.2	24.2
1987	8	5	35	21	14	22.6	31	27.2	27	22.2	25	26.4	24.5	97	62	94	84	26.5	27.7	33.9	29.3	22	22.8	26.1	23.6
1987	8	6	34.8	21.2	13.6	26	30.8	27.2	27.8	25.4	25.6	26	25.7	95	66	91	84	32	29.4	32.8	31.4	25.2	23.7	25.6	24.8
1987	8	7	35.15	21.6	13.55	26.8	32	27.8	28.6	25.2	26	26.6	25.9	88	62	91	80	31	29.6	34	31.5	24.6	23.9	26.2	24.9
1987	8	8	34.6714	22	12.6714	27	31	27.2	28.1	25	26	25.8	25.6	85	67	90	81	30.3	30.3	32.3	31	24.3	24.2	25.3	24.6
1987	8	9	34.0667	24	10.0667	24	28.8	27	26.7	23.6	24.2	26	24.6	97	69	92	86	28.8	27.1	32.9	29.6	23.4	22.4	25.7	23.8
1987	8	10	34.1692	24.2	9.96923	25.2	32.2	29.6	29.2	25	26	27.6	26.2	98	61	86	82	31.5	29.5	35.6	32.2	24.9	23.8	27	25.2
1987	8	11	34.0769	25.2	8.87692	27.6	32.2	28.2	29.1	26.4	26.4	26.6	26.5	91	64	88	81	33.6	30.5	33.7	32.6	26	24.4	26.1	25.5
1987	8	12	34.8308	24	10.8308	26.4	33.6	27.6	28.8	24.8	25.8	24	24.9	88	54	74	72	30.2	28	27.4	28.6	24.2	23	22.6	23.3
1987	8	13	34.6571	23.2	11.4571	23.4	29.2	27.8	27	23	25	25	24.3	97	71	80	83	27.8	28.9	29.8	28.8	22.8	23.5	24	23.4
1987	8	14	34.2714	23.6	10.6714	26.4	34.2	28.2	29.3	25.6	25	26.2	25.6	94	48	85	76	32.3	25.5	32.7	30.2	25.3	21.4	25.5	24.1
1987	8	15	34.1167	25	9.11667	27	34.4	29.8	30.3	26.4	26.8	27.2	26.8	95	55	82	78	34	30.2	34.3	32.8	26.2	24.2	26.4	25.6
1987	8	16	34.6769	25	9.67692	28	33.6	28.6	29.7	26.6	26	26.6	26.4	90	55	86	77	33.9	28.5	33.5	32	26.1	23.3	25.9	25.1
1987	8	17	34.75	22.66	12.09	25.7826	31.9786	26.9692	27.8538	24.5652	26.9619	25.9895	25.8667	90.4091	65	87.7368	80.6471	30.0957	31.4619	32.4368	31.3368	24.0609	24.7667	25.3632	24.7421
1987	8	18	33.55	22.8333	10.7167	25.3043	31.2214	27.6167	28	24.3783	26.6318	25.87	25.68	92.7826	68.4091	84.9	80.8889	29.8957	31.3364	31.92	31.095	24.0043	24.7909	25.11	24.655
1987	8	19	33.8231	22.8158	11.0073	25.4636	31.6933	27.8	28.2308	24.5048	26.9211	26.0182	25.9062	92.8095	67.0526	86.3182	80.0667	30.0727	31.8105	32.15	31.3118	24.1136	25.0368	25.1864	24.7588
1987	8	20	34.6615	22.6333	12.0282	25.4478	31.4	28.3308	28.525	24.4478	27.0136	25.9545	25.775	91.8636	68.6818	84.5238	81.2778	29.9609	32.1545	32.0286	31.39	24.0391	25.2227	25.1333	24.805
1987	8	21	34.1538	22.8375	11.3163	25.6864	31.4786	27.7538	28.0429	24.5455	26.7238	25.6545	25.56	91.1818	67.5714	83.3182	79.5556	30.05	31.3143	31.3227	30.715	24.0818	24.7048	24.7591	24.425
1987	8	22	33.5455	22.5059	11.0396	25.15	32.1143	27.8615	28.1231	24.3952	27.0909	26.05	25.8842	93.3333	67.2273	83.65	81.5556	29.8773	32.0773	32.1	31.45	23.9864	25.1091	25.19	24.82
1987	8	23	34.1273	22.2667	11.8606	25.3773	32.3615	28.1	28.4083	24.4714	27.4762	26.0421	25.9312	91.4211	68.0952	83.1579	80.8235	29.95	33.0667	32.0421	31.6	24.0227	25.6333	25.1526	24.8947
1987	8	24	34.0182	22.7556	11.2626	25.5435	31.9923	27.9143	28.3429	24.6435	27.4667	25.6	25.8667	93.3913	70.7143	82.4211	81.7059	30.4435	33.4762	31.1895	31.7167	24.313	25.8429	24.6842	24.9611
1987	8	25	33.6154	24.4	9.21538	26.6	36	29	30.1	25	26.6	24.8	25.5	88	48	71	69	30.6	28.6	28.5	29.2	24.4	23.3	23.2	23.6
1987	8	26	33.2154	24.4	8.81538	25.2	36	29.4	30	24	27.1238	26.8	25.7737	91	72.7143	82	83.3529	29	32.8857	33.5	31.5842	23.5	25.5857	25.9	24.8947
1987	8	27	34.2833	24.4	9.88333	25.2	33	28.2	28.7	24.2	26.2	24.4	24.9	92	59	73	75	29.5	29.5	28	29	23.8	23.8	23	23.5
1987	8	28	34	23	11	24	29	27.15	27.6286	23.4	25.4	25.58	25.655	95	75	84.9	82.3333	28.4	30	31.4	31.265	23.2	24.1	24.8	24.73
1987	8	29	34.3667	25	9.36667	26.4	33.4	29	29.5	26	26.2	26.8	26.3	97	57	84	79	33.3	29.2	33.8	32.1	25.9	23.7	26.1	25.2
1987	8	30	34.1636	24	10.1636	27	32	27	28.3	25	26.8	26.2	26	85	67	94	82	30.3	31.8	33.5	31.9	24.3	25.1	25.9	25.1
1987	8	31	33.7385	23.6	10.1385	26	33.6	28.4	29.1	25.4	26	26	25.8	95	55	83	78	32	28.5	32	30.9	25.2	23.3	25.2	24.5
1987	9	1	33.7077	24	9.70769	24.8	35	27.4	28.6	23.6	25.6	25.8	25	91	47	88	75	28.3	26.6	32.1	29	23.1	22.1	25.3	23.5
1987	9	2	33.5091	25	8.50909	25.6	27.2	24.6	25.5	25.4	23.8	24	24.4	98	75	95	90	32.3	27.2	29.4	29.6	25.3	22.5	23.8	23.9
1987	9	3	32.9833	24.3	8.68333	25	25	26.2	25.6	24.7	22	25.4	24	98	77	94	90	30.9	24.4	31.9	29.1	24.6	20.7	25.1	23.5
1987	9	4	33.1667	23.6	9.56667	24.4	28	26	26.1	24	25	25.2	24.7	97	79	94	90	29.6	29.7	31.5	30.2	23.9	23.9	24.9	24.2
1987	9	5	33.7273	23.6	10.1273	25	31	26.2	27.1	23.8	26.2	25.4	25.1	91	69	94	84	28.7	30.8	31.9	30.5	23.3	24.5	25.1	24.3
1987	9	6	33.2833	24.4	8.88333	26	30	28	28	25.4	25.2	25	25.2	95	68	79	81	32	28.8	29.7	30.2	25.2	23.4	23.9	24.2
1987	9	7	33.2182	25	8.21818	26	33.4	28.8	29.3	24	26.4	26.4	25.6	85	58	83	75	28.5	29.7	32.8	30.3	23.2	24	25.6	24.3
1987	9	8	33.3	25.4	7.9	27.6	31.8	23.8	26.8	26.4	27	23.6	25.7	91	69	98	86	33.6	32.4	29	31.7	26	25.4	23.5	25
1987	9	9	33.2154	23.6	9.61538	26	32	28	28.5	25.2	26	26.4	25.9	94	62	88	81	31.5	29.6	33.3	31.5	24.9	23.9	25.9	24.9
1987	9	10	33.2364	22	11.2364	28.6	30.2	27.8	28.6	25.2	26.4	24.4	25.3	76	74	76	75	29.8	31.9	28.3	30	24	25.1	23.1	24.1
1987	9	11	33.55	23	10.55	27	32.4	28.8	29.3	23.8	26.8	27.2	25.9	77	65	88	77	27.3	31.5	35	31.3	22.6	24.9	26.7	24.7
1987	9	12	33.15	25.4	7.75	27.4	34.4	28.6	29.8	27	27	27.2	27.1	97	57	90	81	35.4	30.7	35.1	33.7	26.9	24.5	26.8	26
1987	9	13	33.26	25.4	7.86	27.4	34.2	28.4	29.6	26.4	27.6	26.4	26.8	92	60	86	79	33.7	32.5	33.1	33.1	26.1	25.5	25.7	25.8
1987	9	14	33.5615	22.2	11.3615	27	28	25.6	26.5	22.4	25	24	23.8	67	79	88	78	24	29.7	28.8	27.5	20.4	23.9	23.4	22.6
1987	9	15	32.7077	22.4	10.3077	24.6	29	26.4	26.6	23.6	25	25.8	24.8	92	72	95	87	28.4	29	32.8	30.1	23.2	23.5	25.6	24.1
1987	9	16	33.2364	22.5	10.7364	25.2	31.6	27.6	28	24.6	25.8	26.2	25.5	95	63	90	83	30.5	29.3	33.1	31	24.4	23.7	25.7	24.6
1987	9	17	33.3538	24.4	8.95385	25.4	32.4	28.2	28.6	25	26.2	26.8	26	97	61	90	83	31.4	29.9	34.3	31.9	24.9	24	26.3	25.1
1987	9	18	33.3538	24.8	8.55385	25.4	33.2	27.8	28.5	24.8	26	27.6	26.1	95	57	98	83	30.9	28.8	36.8	32.2	24.6	23.4	27.5	25.2
1987	9	19	33.1167	25.2	7.91667	26.4	34	28.2	29.2	25.8	28	26	26.6	95	64	84	81	32.8	33.8	32.1	32.9	25.6	26.1	25.2	25.6
1987	9	20	32.6167	24.6	8.01667	24.8	32	27.8	28.1	24	27.6	26.8	26.1	94	72	93	86	29.3	34	34.6	32.6	23.7	26.2	26.5	25.5
1987	9	21	33.27	21.2	12.07	23	28.6	25.8	25.8	22.6	24	25	23.9	97	68	94	86	27.1	26.8	31.1	28.3	22.4	22.2	24.7	23.1
1987	9	22	33.1333	23.6	9.53333	24.6	31.4	27.2	27.6	23.8	25.2	25.8	24.9	94	61	90	81	28.9	27.9	32.3	29.7	23.5	22.9	25.3	23.9
1987	9	23	32.44	24.2	8.24	24.8	31.4	27.2	27.6	24.6	26	25	25.2	98	65	84	82	30.8	30	30.2	30.3	24.5	24.1	24.2	24.3
1987	9	24	32.3714	24.6	7.77143	25.8	32.4	27.4	28.3	25.2	26.6	26	25.9	95	64	90	83	31.6	31	32.7	31.8	25	24.6	25.5	25
1987	9	25	33.2833	23	10.2833	23.6	30	27.2	27	23.4	25.6	25.4	24.8	98	70	87	85	28.6	29.9	31.2	29.9	23.3	24	24.8	24
1987	9	26	32.54	23.6	8.94	24.4	28	26.2	26.2	23.8	24.6	25.4	24.6	95	76	94	88	29.1	28.7	31.9	29.9	23.6	23.3	25.1	24
1987	9	27	33.15	24.4	8.75	25.4	32.6	29.2	29.1	24.8	27.2	26.2	26.1	95	66	79	80	30.9	32.5	32	31.8	24.6	25.4	25.2	25.1
1987	9	28	32.4182	24.4	8.01818	26.4	34	27.4	28.8	24.8	26.6	23.8	25.1	88	56	74	73	30.2	29.9	27.1	29.1	24.2	24	22.4	23.6
1987	9	29	32.7143	24.8	7.91429	25.8	32.2	26.8	27.9	24.6	26	22.6	24.4	91	61	70	74	30.1	29.5	24.6	28.1	24.2	23.8	20.8	22.9
1987	9	30	33.0364	23.4	9.63636	23.5	28.8	26.8	26.5	23.2	25	23.6	23.9	98	74	77	83	28.2	29.1	27	28.1	23.1	23.6	22.3	23
1987	10	1	33.2143	23.6	9.61429	26.2	30.6	28	28.2	24.4	26	27	25.8	86	70	93	83	29.3	30.5	35	31.6	23.7	24.4	26.7	24.9
1987	10	2	33.34	23.6	9.74	24.8	31.4	28	28	23.8	25.4	26.6	25.3	92	62	90	81	28.8	28.4	33.9	30.4	23.4	23.2	26.1	24.3
1987	10	3	32.6857	24.6	8.08571	25	30	26.4	27	24.4	26.2	25.6	25.4	95	74	94	88	30.1	31.5	32.3	31.3	24.2	24.9	25.3	24.8
1987	10	4	32.7571	24	8.75714	25.4	31.4	27.4	27.9	24.6	26.4	25.6	25.5	94	68	87	83	30.4	31.1	31.6	31	24.3	24.7	25	24.7
1987	10	5	33.2923	24.4	8.89231	26.6	32.6	27	28.3	25	27	26.2	26.1	88	65	94	82	30.6	31.9	33.5	32	24.4	25.1	25.9	25.2
1987	10	6	33.7846	23	10.7846	25.7	26	24	24.9	24.7	23.2	23.4	23.8	92	79	95	89	30.4	26.6	28.4	28.5	24.3	22.1	23.2	23.2
1987	10	7	33.1077	23.6	9.50769	24.8	31.4	27.4	27.8	24.4	26.2	26.2	25.6	97	66	91	85	30.3	30.5	33.2	31.3	24.3	24.4	25.8	24.8
1987	10	8	33.4	24.2	9.2	25.4	30.2	25	26.4	24.6	26.6	24.8	25.3	94	76	98	89	30.4	32.4	31.2	31.3	24.3	25.4	24.7	24.8
1987	10	9	33.3385	24.2	9.13846	25.2	24	25	24.8	24.8	23	24.8	24.2	97	92	98	96	31	27.4	31.2	29.9	24.7	22.6	24.7	24
1987	10	10	33.1643	23.9	9.26429	24.8	30	27.8	27.6	24.4	26.2	26.6	25.7	97	74	91	87	30.3	31.5	34	31.9	24.3	24.9	26.2	25.1
1987	10	11	33.1692	25	8.16923	26.8	31	27.6	28.3	25.8	27	26.2	26.3	92	73	90	85	32.5	33	33.1	32.9	25.5	25.7	25.7	25.6
1987	10	12	33.8	23.6	10.2	25.6	32	27.2	28	24	27	26	25.7	88	68	91	82	28.8	32.3	32.8	31.3	23.4	25.3	25.6	24.8
1987	10	13	33.1077	25	8.10769	25.6	29.6	26.2	26.9	25	27	25	25.7	95	82	91	89	31.3	33.9	30.9	32	24.8	26.2	24.6	25.2
1987	10	14	32.5167	23.6	8.91667	25.2	30.6	27.4	27.6	24.6	28	25.2	25.9	95	82	84	87	30.5	36	30.6	32.4	24.4	27.2	24.4	25.3
1987	10	15	32.7	24	8.7	26	32.4	27.2	28.2	25	27.4	25.6	26	92	68	88	83	31	33.2	31.7	32	24.6	25.8	25	25.2
1987	10	16	32.7143	25	7.71429	25.4	31.2	27.2	27.8	25	26.6	26	25.9	97	70	91	86	31.4	31.7	32.8	32	24.9	25	25.6	25.2
1987	10	17	33.2333	24.6	8.63333	25	30.6	26.6	27.2	24.6	25	25.8	25.1	97	64	94	85	30.6	27.9	32.7	30.4	24.5	22.9	25.5	24.3
1987	10	18	33.2769	24.2	9.07692	24.4	30	26.4	26.8	24	25.5	25.6	25	97	70	94	87	29.6	29.6	32.3	30.5	23.9	23.9	25.3	24.4
1987	10	19	33.1333	22.7545	10.3788	25.2	30	27.2	27.4	24.6	26	26.4	25.7	95	73	94	87	30.5	30.9	33.9	31.8	24.4	24.6	26.1	25
1987	10	20	33.5333	22.9818	10.5515	25	31	25.6	26.8	24	26.2	24	24.7	92	69	88	83	29.2	30.8	28.8	29.6	23.6	24.5	23.4	23.9
1987	10	21	32.8615	22.7565	10.105	25.6	31.4	27.4	28	25.4	26.6	26.2	26.1	98	69	91	86	32.3	31.6	33.2	32.4	25.3	25	25.8	25.4
1987	10	22	32.7692	22.8435	9.92575	25	31.4	27.4	27.8	24	26.4	25.6	25.3	92	68	87	82	29.2	31.1	31.6	30.6	23.6	24.7	25	24.4
1987	10	23	33.2143	22.7	10.5143	26	36	26.2	28.6	25.4	26	25.4	25.6	95	45	94	78	32	26.9	31.9	30.3	25.2	22.3	25.1	24.2
1987	10	24	33.0692	23.0818	9.98741	27.2	32.6	28	29	25.2	26.6	25.8	25.9	85	63	84	77	30.7	30.8	31.7	31.1	24.5	24.5	25	24.7
1987	10	25	33.3	22.9143	10.3857	26.2	31.8	28.6	28.8	25.2	26.4	25.4	25.7	92	66	77	78	31.4	30.8	30.3	30.8	24.8	24.5	24.3	24.6
1987	10	26	33.1714	22.9182	10.2532	26	30.2	26.4	27.3	25.2	26.6	25.4	25.7	94	76	92	87	31.5	32.4	31.8	31.9	24.9	25.4	25.1	25.1
1987	10	27	32.7846	23.2	9.58462	23.4	29	25.8	26	23.2	25.2	24.6	24.3	98	74	91	88	28.3	29.5	30.1	29.3	23.1	23.8	24.2	23.7
1987	10	28	33.1769	22.7182	10.4587	25.6	32	25.6	27.2	25.4	27.6	24.4	25.8	98	72	91	87	32.3	34	29.7	32	25.3	26.2	24	25.2
1987	10	29	32.9455	22.9364	10.0091	24.4	30	29	28.1	23.4	27	26	25.5	92	79	79	83	28.1	33.6	31.6	31.1	23	26	25	24.7
1987	10	30	32.9143	22.7048	10.2095	26	31	26.4	27.5	24.8	26.6	24	25.1	91	71	82	81	30.5	31.9	28.2	30.2	24.4	25.1	23.1	24.2
1987	10	31	33.1692	22.8	10.3692	25	30	26.6	27	24.2	25.4	25.8	25.1	94	69	94	86	29.7	29.4	32.7	30.6	23.9	23.7	25.5	24.4
1987	11	1	31.9	23.2	8.7	27.2	30.4	27.2	28	25	26	25.2	25.4	84	71	85	80	30.2	30.7	30.7	30.5	24.2	24.5	24.5	24.4
1987	11	2	33.11	24.6	8.51	26.8	30	27.2	27.8	25.2	26.4	25.2	25.6	88	75	85	83	31	32	30.7	31.2	24.6	25.2	24.5	24.8
1987	11	3	33.1714	24.2	8.97143	25.2	29	26.4	26.8	24.6	24.6	25.2	24.8	95	70	91	85	30.5	28	31.2	29.9	24.4	22.9	24.8	24
1987	11	4	32.875	22.6	10.275	24.6	29	25.6	26.2	24.2	25	24.8	24.7	97	72	94	88	29.9	29	30.8	29.9	24.1	23.5	24.5	24
1987	11	5	33.2909	24.2	9.09091	25.8	28.6	26	26.6	25.6	26	24.8	25.5	98	81	91	90	32.7	31.9	30.5	31.7	25.5	25.1	24.4	25
1987	11	6	33.18	24.2	8.98	27	31	27.8	28.4	26	27	25	26	92	73	80	82	32.9	33	29.8	31.9	25.7	25.7	24	25.1
1987	11	7	33.3333	23.8	9.53333	25.2	29	26.2	26.7	24.6	26	25	25.2	95	79	91	88	30.5	31.6	30.9	31	24.4	25	24.6	24.6
1987	11	8	32.5556	24.6	7.95556	26	31.4	27	27.9	25.6	27.6	26	26.4	97	75	92	88	32.5	34.4	32.9	33.3	25.5	26.4	25.7	25.8
1987	11	9	32.5455	23.8	8.74545	26	33	27.6	28.5	25.8	26.4	26.8	26.3	98	60	94	84	33.1	30	34.7	32.6	25.7	24.1	26.5	25.5
1987	11	10	32.8667	23.6	9.26667	27	33.2	26.4	28.3	25	27	25.8	25.9	85	62	95	81	30.3	31.5	32.8	31.5	24.3	24.9	25.6	24.9
1987	11	11	33.0889	23.6	9.48889	25.4	33.6	27.4	28.4	24.6	27.4	26.6	26.2	94	62	94	83	30.4	32.4	34.3	32.3	24.3	25.4	26.3	25.3
1987	11	12	32.7636	24.6	8.16364	25.4	34	28.8	29.3	24.4	27	27	26.1	92	58	87	79	29.9	31	34.4	31.8	24	24.6	26.4	25
1987	11	13	32.9	23	9.9	24.8	33.4	28.8	29	24.2	26.6	25.6	25.5	95	59	78	77	29.8	30.3	30.7	30.3	24	24.3	24.5	24.2
1987	11	14	32.8818	23.6	9.28182	25.2	33	27.4	28.3	24.4	27	26.2	25.9	94	63	91	83	30	31.6	33.2	31.6	24.1	25	25.8	25
1987	11	15	32.05	23.6	8.45	26.8	32.8	27.8	28.8	24.6	27.6	26.4	26.2	84	67	90	80	29.5	33.5	33.5	32.1	23.8	25.9	25.9	25.2
1987	11	16	32.2667	23.2	9.06667	26.8	34.2	27.8	29.1	25	27.8	26.6	26.5	87	62	91	80	30.5	33.1	34	32.5	24.4	25.7	26.2	25.4
1987	11	17	32.6909	23.2	9.49091	27.8	34	27.4	29.1	25.6	27	26	26.2	84	58	90	77	31.3	31	32.7	31.7	24.8	24.6	25.5	25
1987	11	18	32.9667	22.6	10.3667	24.8	34.4	28.2	28.9	23.8	26.6	26.2	25.5	92	54	85	77	28.8	29.6	32.7	30.4	23.4	23.9	25.5	24.3
1987	11	19	32.8364	23.6	9.23636	24.6	33	28	28.4	23.8	26	26.2	25.3	94	58	87	79	28.9	28.9	32.8	30.2	23.5	23.5	25.6	24.2
1987	11	20	32.875	24	8.875	25	31.4	27	27.6	24.4	26.8	26	25.7	95	70	92	86	30.1	32.2	32.9	31.7	24.2	25.3	25.7	25
1987	11	21	33.6	22.6	11	24.2	29.4	26	26.4	23.8	26	25.2	25	97	76	94	89	29.2	31.3	31.5	30.7	23.6	24.8	24.9	24.5
1987	11	22	33.0444	23.6	9.44444	25.8	31.2	27.2	27.9	25.4	26.2	23.8	25.1	97	68	75	80	32.2	30.7	27.2	30	25.3	24.5	22.5	24.1
1987	11	23	32.6364	22.4	10.2364	26	32.2	27.2	28.2	24.6	26.2	26	25.6	89	62	91	81	30	30	32.8	30.9	24.1	24.1	25.6	24.6
1987	11	24	32.56	22.8	9.76	24.4	33	27.4	28	23.6	28	26.2	25.9	94	69	91	84	28.6	34.5	33.2	32.1	23.3	26.4	25.8	25.2
1987	11	25	32.4222	23.6	8.82222	25.4	24	25.2	25	24.6	23	24.4	24	94	92	94	93	30.4	27.4	30	29.3	24.3	22.6	24.1	23.7
1987	11	26	32.5	22	10.5	24.2	24.4	23.6	24	24	24	23	23.7	98	97	95	97	29.7	29.6	27.7	29	23.9	23.9	22.8	23.5
1987	11	27	32.85	22.4	10.45	26	29	24.6	26	25	25	24	24.7	92	72	95	87	31	29	29.4	29.8	24.6	23.5	23.8	24
1987	11	28	33.4182	21.6	11.8182	23.6	31	25.2	26.3	23.4	28	24.6	25.3	98	80	95	91	28.6	35.8	30.5	31.6	23.3	27.1	24.4	24.9
1987	11	29	32.9667	22.8	10.1667	25.8	31.6	27	27.9	24.6	26.2	25.4	25.4	91	65	88	81	30.1	30.4	31.4	30.6	24.2	24.3	24.8	24.4
1987	11	30	33.6769	24.2	9.47692	25.4	30.2	24.8	26.3	24.6	26	23.4	24.7	94	72	89	85	30.4	30.8	27.8	29.7	24.3	24.5	22.9	23.9
1987	12	1	33.5636	23	10.5636	25.4	30.6	26.2	27.1	24.6	25.8	25.4	25.3	94	68	94	85	30.4	30	31.9	30.8	24.3	24.1	25.1	24.5
1987	12	2	33.3833	22	11.3833	25	31.6	26.8	27.5	24.2	26.8	25.6	25.5	94	69	91	84	29.7	32	32	31.2	23.9	25.2	25.2	24.8
1987	12	3	33.1667	23.2	9.96667	25.6	30.6	26.6	27.4	25	26.8	25.2	25.7	95	74	89	86	31.3	32.7	31.1	31.7	24.8	25.5	24.7	25
1987	12	4	33.3231	24	9.32308	26.6	30.6	26.8	27.7	25.8	26	25.6	25.8	94	70	91	85	32.7	30.5	32	31.7	25.5	24.4	25.2	25
1987	12	5	33.1818	24.6	8.58182	26	30.2	26.2	27.2	25.2	26.4	25	25.5	94	74	91	86	31.5	31.9	30.9	31.4	24.9	25.1	24.6	24.9
1987	12	6	33.2917	24	9.29167	26	27.6	26.2	26.5	25	25.4	25	25.1	92	84	91	89	31	31	30.9	30.9	24.6	24.6	24.6	24.6
1987	12	7	33.5714	22.14	11.4314	25	29.6	26.2	26.8	24.6	26.4	25.2	25.4	97	78	92	89	30.6	32.3	31.4	31.4	24.5	25.3	24.8	24.9
1987	12	8	33.78	22.2909	11.4891	25.6	30.2	27	27.5	25	28.8	26	26.6	95	90	92	93	31.3	38.6	32.9	34.3	24.8	28.4	25.7	26.3
1987	12	9	33.8333	23.4	10.4333	26.4	30.6	27.4	28	25	26.6	25.2	25.6	89	73	84	82	30.7	32.1	30.6	31.2	24.5	25.3	24.4	24.7
1987	12	10	33.85	23	10.85	28	28	26	27	25.6	25.6	24.8	25.3	83	83	91	85	31.2	31.2	30.5	31	24.8	24.8	24.4	24.6
1987	12	11	34.1167	24	10.1167	25.6	28.6	27	27	25	26	25.8	25.6	95	81	91	89	31.3	31.9	32.4	31.8	24.8	25.1	25.4	25.1
1987	12	12	33.6308	24.4	9.23077	25.4	32	27.6	28.1	25	27	26.4	26.1	97	68	91	85	31.4	32.3	33.6	32.4	24.9	25.3	26	25.4
1987	12	13	33.6545	23.6	10.0545	28	34	29	30	26	29	28.9	28	85	69	99	85	32.3	36.7	39.7	36.2	25.3	27.5	28.9	27.2
1987	12	14	34.2462	23	11.2462	31	33	28.2	30.1	27	27	26.8	26.9	73	63	90	75	33	31.6	34.3	33	25.7	25	26.3	25.7
1987	12	15	33.4167	24.6	8.81667	27	32	27.8	28.6	25.4	27	26.4	26.3	88	68	90	82	31.4	32.3	33.5	32.4	24.8	25.3	25.9	25.4
1987	12	16	33.5538	20.6	12.9538	25.4	33.4	26.4	27.9	22.4	25	25	24.1	77	51	89	72	25.1	26.1	30.7	27.3	21.1	21.8	24.5	22.5
1987	12	17	33.5	23	10.5	28	33	26.8	28.6	25	24.4	24.8	24.7	79	49	85	71	29.7	24.8	30	28.2	23.9	21	24.1	23
1987	12	18	33.3538	19.8	13.5538	27	33.6	27	28.6	24	25	23.8	24.3	78	50	77	68	27.8	25.9	27.3	27	22.9	21.7	22.6	22.4
1987	12	19	33.5231	21	12.5231	26.2	34.4	28.6	29.5	23.2	25.4	24	24.2	78	49	68	65	26.4	26.4	26.8	26.5	22	22	22.2	22.1
1987	12	20	34.3667	24.2	10.1667	26.2	32.6647	26.8722	27.6056	23.6	26.8182	25.3105	25.1	81	64.5909	86.5263	80.4737	27.4	31.4182	30.855	29.935	22.6	24.75	24.515	23.97
1987	12	21	34.1455	22.4	11.7455	28.6	35	27.2	29.5	23	24.4	24.2	23.9	62	42	78	61	24.4	23.5	28.2	25.3	20.7	20.1	23.1	21.3
1987	12	22	34.1818	21.6	12.5818	23.8	35	25.2	27.3	22	24	23.8	23.3	86	40	89	72	25.2	22.5	28.5	25.4	21.2	19.4	23.3	21.3
1987	12	23	34.2364	20.2	14.0364	23.2	33	26.4	27.3	22	26	25	24.3	90	58	89	79	25.6	28.9	30.7	28.4	21.5	23.5	24.5	23.2
1987	12	24	34.2909	20.4	13.8909	22.4	34	25.8	27	21.8	25	23	23.3	95	48	79	74	25.7	25.7	26.2	25.9	21.5	21.5	21.9	21.6
1987	12	25	33.62	21	12.62	24.4	32.0533	29.4	27.4846	24.2	26.5053	25.6	24.9188	98	65.2632	74	80.2	30	30.8263	30.3	29.65	24.1	24.4895	24.3	23.8438
1987	12	26	33.9857	19	14.9857	23.6	34	29	28.9	20.8	23.6	24.4	22.9	78	42	69	63	22.7	22.2	27.5	24.1	19.5	19.2	22.6	20.4
1987	12	27	34.1538	19.2	14.9538	21.2	33.6	29	28.2	20.4	24.2	23.8	22.8	93	46	65	68	23.4	23.9	26	24.5	20	20.4	21.7	20.7
1987	12	28	34.3429	20.4	13.9429	23.6	34.4	26.2	27.6	22	24.2	24.4	23.5	87	43	86	72	25.4	23.4	29.3	26	21.3	20	23.7	21.7
1987	12	29	33.9455	22.4	11.5455	23.8	33	26.8	27.6	22.6	24.6	25.4	24.2	90	50	89	77	26.6	25.3	31.5	27.8	22.1	21.3	24.9	22.8
1987	12	30	34.1	24.6	9.5	26	32.4235	27.6	27.3813	25.6	26.01	25.2	24.3667	97	59.65	82	77.3529	32.5	29.17	30.4	28.3556	25.5	23.52	24.3	23.0389
1987	12	31	34.69	22.6	12.09	23.6	34.4	26.6	27.8	22.8	25	23.8	23.9	93	47	79	73	27.2	25.4	27.6	26.7	22.5	21.4	22.7	22.2
1988	12	31	29.69	23.2	6.49	23.6	25.2	23.6	24	21.6	22.6	22.2	22.1	84	80	89	84	24.5	25.7	25.8	25.3	20.7	21.5	21.6	21.3

## Sheet: 1988
			Temperature			Temperature				Temperature				Relative Humidity				Pressure				Dew temperature
Year	Month	Day	Maximum	Minimum	Max-Min	1899-12-31 07:00:00	1899-12-31 13:00:00	1899-12-31 19:00:00	Average	1899-12-31 01:00:00	1899-12-31 13:00:00	1899-12-31 19:00:00	Average	1899-12-31 01:00:00	1899-12-31 13:00:00	1899-12-31 19:00:00	Average	1899-12-31 07:00:00	1899-12-31 13:00:00	1899-12-31 19:00:00	Average	1899-12-31 07:00:00	1899-12-31 13:00:00	1899-12-31 19:00:00	Average		Month	Taverage	Hraverage
1988	1	1	34.4	21.6	12.8	27.6	36	27	29.4	22.6	25	23.2	23.6	65	41	73	60	24.1	24.3	25.9	24.8	20.5	20.7	21.7	20.9		January	28.1271	69.232
1988	1	2	34.1273	21.8	12.3273	22.4	34	26.8	27.5	21.6	25	24.6	23.7	93	48	84	75	25.3	25.7	29.5	26.8	21.3	21.5	23.8	22.2		February	28.9607	72.5
1988	1	3	34.4667	20.2	14.2667	25.8	32.8	27.4	28.3	22.2	24.2	23.2	23.2	73	49	70	64	24.4	24.5	25.6	24.8	20.7	20.7	21.5	21		March	30.0044	64.893
1988	1	4	34.8167	20	14.8167	23.6	34.6	27.4	28.3	22.4	24	24.6	23.7	90	41	80	70	26.3	22.8	29.1	26	21.9	19.6	23.6	21.7		April	28.7085	78.5111
1988	1	5	34.5667	21.2	13.3667	23.4	35	27.2	28.2	21.8	24	24.8	23.5	87	40	82	70	25	22.5	29.7	25.7	21.1	19.4	23.9	21.5		May	28.4241	81.4032
1988	1	6	34.4077	20.8	13.6077	22	34	26.8	27.4	21.6	25	24.6	23.7	97	48	84	76	25.5	25.7	29.5	26.9	21.4	21.5	23.8	22.3		June	27.2941	84.2021
1988	1	7	34.2615	21.6	12.6615	23	33.6	27.8	28	22	25.4	25.2	24.2	92	52	81	75	25.8	27	30.3	27.7	21.6	22.3	24.3	22.7		July	27.2645	83.2258
1988	1	8	34.8167	21	13.8167	23	34.4	27.2	28	22.2	25.6	24.8	24.2	93	50	82	75	26.2	27	29.7	27.6	21.9	22.3	23.9	22.7		August	27.0199	84.8528
1988	1	9	34.24	21.4	12.84	25.4	34.4	26.8	28.4	23	24.6	24.2	23.9	82	45	81	69	26.5	24.4	28.5	26.4	22	20.7	23.2	22		September	26.77	86.3
1988	1	10	34.85	20.4	14.45	23.6	35.2	27.4	28.4	22.4	24.2	23.8	23.5	90	40	74	68	26.3	22.9	27.1	25.4	21.9	19.7	22.4	21.3		October	26.7129	87.6237
1988	1	11	34.5333	21.6	12.9333	24.8	35.2	27.8	28.9	23.6	25.2	24.6	24.5	91	45	77	71	28.3	25.4	28.8	27.5	23.1	21.3	23.4	22.6		November	26.5633	88.1333
1988	1	12	34.6333	20.4	14.2333	25	34	25.6	27.5	22.6	25	24	23.9	82	48	88	72	25.8	25.7	28.8	26.7	21.6	21.5	23.4	22.2		December	26.8032	81.0968
1988	1	13	34.6154	19.4	15.2154	24	35	26.4	28	21.4	25	23.6	23.3	80	45	79	68	23.7	25	27.3	25.3	20.3	21.1	22.5	21.3
1988	1	14	34.3273	19.6	14.7273	21	34	27	27.3	20.2	25	24	23.1	93	48	78	73	23.1	25.7	27.8	25.5	19.8	21.5	22.9	21.4
1988	1	15	34.3455	20.8	13.5455	22.4	33	26.8	27.3	22	25	24	23.7	97	52	79	76	26.2	26.3	28	26.8	21.8	21.9	22.9	22.2
1988	1	16	34.6286	22.4	12.2286	24.8	33	26.6	27.8	24.2	26	24.8	25	95	58	86	80	29.8	28.9	30.1	29.6	24	23.5	24.1	23.9
1988	1	17	34.7857	20	14.7857	26.2	35.4	28.2	29.5	21.6	24.4	23.6	23.2	67	40	68	58	22.7	23.2	26.1	24	19.6	19.9	21.8	20.4
1988	1	18	34.8429	20.6	14.2429	22.6	33	26.8	27.3	21.8	24.4	23.4	23.2	93	49	75	73	25.6	24.8	26.5	25.6	21.5	21	22	21.5
1988	1	19	34.9857	21.6	13.3857	23.6	33.6	27.2	27.9	22.6	24.4	23.8	23.6	92	47	75	71	26.7	24.4	27.2	26.1	22.2	20.7	22.5	21.8
1988	1	20	34.7231	19.6	15.1231	20.4	34.6	26.6	27	20	25	22.8	22.6	96	46	72	72	23.1	25.3	25.2	24.5	19.8	21.3	21.2	20.8
1988	1	21	35.0857	19.6	15.4857	21.8	34.0154	27	28.44	20.6	25.7667	24.6	24.1526	90	53.75	82	74.1905	23.5	27.5625	29.3	27.4571	20.1	22.5333	23.7	22.5095
1988	1	22	35.5786	20.6	14.9786	22.6	34	26.8	27.5	21.2	25	23.2	23.1	88	48	74	70	24.2	25.7	26	25.3	20.6	21.5	21.8	21.3
1988	1	23	35.525	19.2	16.325	25	33.6	27.2	28.3	22.4	25	23.8	23.7	80	50	75	68	25.3	25.9	27.2	26.2	21.3	21.7	22.5	21.8
1988	1	24	35.3917	19	16.3917	23	34.2	26.2	27.4	22.4	25.4	23.4	23.7	95	49	79	75	26.7	26.6	26.9	26.7	22.2	22.1	22.3	22.2
1988	1	25	34.8	19	15.8	22.6	33.4	27.6	27.8	21.6	25.6	24.2	23.8	92	54	76	74	25.1	27.6	27.9	26.9	21.2	22.7	22.9	22.3
1988	1	26	35.175	19.4	15.775	22.6	32.6	27	27.3	21.6	24.4	23.4	23.1	92	51	74	72	25.1	25.1	26.4	25.5	21.2	21.2	22	21.4
1988	1	27	35.275	19.2	16.075	20	35.6	28	27.9	19.6	24	23	22.2	96	38	66	67	22.5	22.1	24.8	23.1	19.4	19.1	20.9	19.8
1988	1	28	35.21	19.6	15.61	22	35.8	28.2	28.5	21.4	23	22.4	22.3	95	33	61	63	25.1	19.6	23.2	22.6	21.1	17.2	19.9	19.4
1988	1	29	35.2643	19	16.2643	24.4	36.2	29.4	29.9	19.8	24	22.6	22.1	66	36	56	53	20	21.7	22.9	21.5	17.5	18.8	19.7	18.7
1988	1	30	36.0231	20.8	15.2231	24.4	35.2	27.6	28.7	19.6	24.4	21	21.7	64	41	55	54	19.6	23.4	20.5	21.1	17.2	20	17.9	18.4
1988	1	31	35.9385	21.2	14.7385	24.8	35.2	29.6	29.8	22.2	24.6	23.2	23.3	80	42	58	60	25	23.9	24.2	24.4	21.1	20.3	20.5	20.7
1988	2	1	35.6533	20.6	15.0533	24.8	35.2	28	29	23.4	25.4	25	24.6	89	46	79	71	27.8	25.9	29.7	27.8	22.9	21.7	23.9	22.8
1988	2	2	35.6923	21.6	14.0923	23.8	37	27.2	28.8	23.2	25	24.6	24.3	95	38	81	71	28	23.7	29.2	27	23	20.2	23.6	22.3
1988	2	3	35.4571	22.2	13.2571	24.4	36	30.4	30.3	21.6	26	25	24.2	78	45	65	63	23.9	26.9	28.1	26.3	20.4	22.3	23	21.9
1988	2	4	35.6786	22.4	13.2786	23.8	34.4	27.8	28.5	21.6	24.2	24	23.3	83	43	73	66	24.3	23.4	27.3	25	20.6	20	22.5	21.1
1988	2	5	35.4	21.2	14.2	23	34.4	28.2	28.5	22	25.2	24.6	23.9	92	48	75	71	25.8	25.9	28.5	26.7	21.6	21.7	23.3	22.2
1988	2	6	35.3231	22.4	12.9231	24.6	34.4	28	28.8	23	26	25.6	24.9	87	52	83	74	27	28	31.2	28.7	22.4	23	24.8	23.4
1988	2	7	36.1846	23.2	12.9846	24.8	36	28.2	29.3	24	25.2	24.6	24.6	94	42	75	70	29.3	24.9	28.5	27.6	23.7	21	23.3	22.7
1988	2	8	35.0385	22.2	12.8385	24.8	37.4	31.4	31.3	22.6	25	25.6	24.4	83	37	63	61	25.9	23.4	29	26.1	21.7	20	23.5	21.7
1988	2	9	34.8636	23.8	11.0636	25.4	32.4	28.6	28.8	24.6	26	25.6	25.4	94	60	79	78	30.4	29.3	30.8	30.2	24.3	23.7	24.5	24.2
1988	2	10	34.7857	22.4	12.3857	24.8	35	28.8	29.3	23.6	25.8	24.2	24.5	91	48	69	69	28.3	27.1	27.1	27.5	23.1	22.4	22.4	22.7
1988	2	11	34.7667	23	11.7667	25.2	33.2	28.4	28.8	24.6	24.6	24.8	24.7	95	50	75	73	30.5	25.2	28.9	28.2	24.4	21.2	23.5	23
1988	2	12	35.2083	21.6	13.6083	23.6	33.4	28	28.3	22.4	26	24.6	24.3	90	56	76	74	26.3	28.7	28.7	27.9	21.9	23.3	23.3	22.9
1988	2	13	35.2286	22.2	13.0286	24	33	28.2	28.4	23	25.4	23.4	23.9	92	54	67	71	27.4	27.4	25.6	26.8	22.6	22.6	21.5	22.2
1988	2	14	34.9615	23	11.9615	26.4	33.2	27	28.4	25	24.6	26.2	25.3	89	50	94	78	30.7	25.2	33.5	29.8	24.5	21.2	25.9	23.9
1988	2	15	35.4083	23.6	11.8083	26	36	30.8	30.9	25	24.8	25.2	25	92	40	64	65	31	23.8	28.3	27.7	24.6	20.3	23.1	22.7
1988	2	16	36.075	22.6	13.475	23.8	35	28.4	28.9	23	26	25.9	25	93	49	82	75	27.5	27.6	31.7	29	22.7	22.7	25	23.5
1988	2	17	35.55	22.6	12.95	24	36.6	27.8	29	23.6	24	25	24.2	97	35	80	70	28.8	21.4	29.8	26.7	23.4	18.6	24	22
1988	2	18	36.1333	20.4	15.7333	22.8	35	28.6	28.8	22.6	25	24.8	24.1	98	45	74	72	27.3	25	28.8	27	22.5	21.1	23.4	22.3
1988	2	19	36.2727	21.6	14.6727	23.6	36	28.8	29.3	23.2	25.8	24.6	24.5	97	44	71	71	28.2	26.4	28.1	27.6	23	22	23	22.7
1988	2	20	36.0545	22.6	13.4545	23.8	35	28.4	28.9	22.8	26	24.8	24.5	92	49	75	72	27.1	27.6	28.9	27.9	22.4	22.7	23.5	22.9
1988	2	21	36.6364	24	12.6364	25.4	34.4	27.4	28.6	24.6	26.6	24.4	25.2	94	54	78	75	30.4	29.6	28.6	29.5	24.3	23.9	23.3	23.8
1988	2	22	36.4615	22.4	14.0615	25	32.2	28.4	28.5	24.6	27	25	25.5	97	67	76	80	30.6	32.2	29.4	30.7	24.5	25.3	23.8	24.5
1988	2	23	36.4769	24.2	12.2769	25.4	34	31	30.4	24.6	26.4	26.2	25.7	94	55	69	73	30.4	29.3	30.8	30.2	24.3	23.7	24.5	24.2
1988	2	24	36.2182	23.6	12.6182	26	34	28.4	29.2	25	28	25.6	26.2	92	64	80	79	31	33.8	30.9	31.9	24.6	26.1	24.6	25.1
1988	2	25	36.41	23.6	12.81	26	34	29	29.5	24.2	26	25.4	25.2	86	53	75	71	29	28.3	30	29.1	23.5	23.1	24.1	23.6
1988	2	26	36.3308	22.8	13.5308	24.2	32	27.2	27.7	23.2	26.2	24.4	24.6	92	63	80	78	27.8	30.1	28.7	28.9	22.8	24.2	23.4	23.4
1988	2	27	36.4154	22.6	13.8154	23.4	31.2	27.2	27.3	23	26.4	23.6	24.3	97	69	74	80	27.8	31.2	26.7	28.6	22.8	24.8	22.2	23.3
1988	2	28	35.9833	24	11.9833	24.4	31.2	27	27.4	23.4	25	24.8	24.4	92	61	84	79	28.1	27.5	29.8	28.5	23	22.7	24	23.2
1988	2	29	34.4	22.2	11.7	25	33	28.4	28.7	23	24	26.8	24.6	84	47	88	73	26.7	23.8	34.2	28.2	22.2	20.3	26.3	22.9
1988	3	1	36.0889	21	15.0889	24.4	33.2	28	28.4	22.8	26	23.2	24	87	57	67	70	26.7	28.8	25.2	26.9	22.2	23.4	21.2	22.3
1988	3	2	35.9154	22	13.9154	24.2	33	29.6	29.1	23	25	23.8	23.9	90	52	62	68	27.3	26.3	25.6	26.4	22.5	21.9	21.5	22
1988	3	3	35.9417	21.2	14.7417	23	36.4	30	29.9	20.6	25.4	22.6	22.9	81	41	53	58	22.7	25.1	22.5	23.4	19.5	21.2	19.4	20
1988	3	4	35.8769	21.8	14.0769	25	37.4	30.2	30.7	22	25.2	21.6	22.9	77	37	47	54	24.4	23.9	20.1	22.8	20.7	20.4	17.6	19.6
1988	3	5	36.0182	22.6	13.4182	26.2	37	29.2	30.4	23	28	24.6	25.2	76	51	69	65	26	31.8	27.9	28.5	21.7	25.1	22.9	23.2
1988	3	6	36.2	22.8	13.4	25	35	29.3	29.6	23.8	25.2	24.6	24.5	91	45	68	68	28.7	25.5	27.8	27.3	23.3	21.4	22.8	22.5
1988	3	7	36.4545	22	14.4545	25.2	33	28.8	29	24	26	23.6	24.5	91	58	65	71	29	28.9	25.7	27.9	23.5	23.5	21.5	22.9
1988	3	8	36.1833	22.4	13.7833	24.2	32.6	29	28.7	23	24.6	24	23.9	90	52	66	70	27.3	25.6	26.5	26.5	22.5	21.5	22	22
1988	3	9	36.48	23	13.48	25.6	33.2	29	29.2	24	24.4	23.4	23.9	88	49	63	66	28.8	24.7	25	26.2	23.4	20.9	21.1	21.8
1988	3	10	35.8545	23.2	12.6545	25	33.2	29	29	23.6	25	24	24.2	89	52	66	69	28.2	26.2	26.5	27	23.1	21.9	22	22.3
1988	3	11	36.25	21.6	14.65	23.8	35	29.6	29.5	23.6	25	23.4	24	98	45	59	67	29	25	24.6	26.2	23.5	21.1	20.9	21.8
1988	3	12	36.5273	22.4	14.1273	25	32.2	28.6	28.6	23.8	25	23.4	24.1	91	56	65	70	28.7	26.9	25.3	27	23.3	22.3	21.3	22.3
1988	3	13	36.5818	23.8	12.7818	25.8	33.8	30.4	30.1	24.6	25.2	25.4	25.1	91	50	67	69	30.1	26.3	29.1	28.5	24.2	21.9	23.6	23.2
1988	3	14	35.85	24	11.85	25.6	33	28.6	29	24	25.6	24.8	24.8	88	55	74	72	28.8	27.9	28.8	28.5	23.4	22.9	23.4	23.2
1988	3	15	36	22.4	13.6	25.6	34.2	27.8	28.9	23.6	26	24.6	24.7	85	52	77	71	27.8	28.1	28.8	28.2	22.8	23	23.4	23.1
1988	3	16	35.8	23.6	12.2	25.2	33.9333	28.8	29.0357	23.8	27.1476	24.2	25.7579	89	57.9091	69	74.6842	28.5	30.8136	27.1	30.245	23.3	24.4227	22.4	24.155
1988	3	17	35.6444	22.6	13.0444	26.2	35	31.4	31	25.6	24.6	22	24.1	95	43	44	61	32.4	24	20.2	25.5	25.4	20.4	17.6	21.2
1988	3	18	35.7167	21.6	14.1167	25.2	37.4	30.2	30.8	23.6	23.4	21.8	22.9	88	30	48	55	28.1	19.5	20.5	22.7	23	17.1	17.9	19.3
1988	3	19	35.4818	22.6	12.8818	25.2	37	29.6	30.4	20.8	21.5	22.4	21.6	68	24	54	49	21.6	15.3	22.3	19.7	18.8	13.4	19.2	17.1
1988	3	20	35.8286	23	12.8286	26	36.8	29.4	30.4	24.6	24.8	24	24.5	89	38	64	64	30	23.3	26.2	26.5	24.1	20	21.9	22
1988	3	21	35.1429	23.8	11.3429	26.6	37	31.6	31.7	24.4	26.6	26.4	25.8	84	44	67	65	29.1	27.9	30.9	29.3	23.6	22.9	24.6	23.7
1988	3	22	35.4833	24	11.4833	26.6	37	31.6	31.7	24.6	25.2	24.8	24.9	85	39	58	60	29.6	24.2	26.8	26.8	23.9	20.6	22.2	22.2
1988	3	23	34.9077	22.6	12.3077	26	36.6	30.8	31	24.6	24	22.6	23.7	89	35	49	58	30	21.4	22	24.5	24.1	18.6	19	20.6
1988	3	24	35.7692	22	13.7692	27	36.4	31.6	31.7	21	26	20.2	22.4	59	44	35	46	20.9	26.7	16.1	21.2	18.2	22.2	14.1	18.1
1988	3	25	35.6846	21.4	14.2846	23.2	36.4	30.6	30.2	21	24.6	24.2	23.3	82	38	59	60	23.4	23.1	25.9	24.1	20	19.8	21.7	20.5
1988	3	26	35.7071	22.2	13.5071	24	37	31.2	30.9	23.4	27.4	25.4	25.4	95	48	63	69	28.4	30.1	28.6	29	23.2	24.2	23.3	23.5
1988	3	27	35.8	22.6	13.2	25	36	31.2	30.9	24	26.2	24.6	24.9	92	46	58	66	29.2	27.5	26.5	27.7	23.6	22.6	22.1	22.8
1988	3	28	35.6385	22	13.6385	26	35.4	29.2	30	24.6	25.6	25.4	25.2	89	46	74	70	30	26.3	29.9	28.7	24.1	21.9	24	23.4
1988	3	29	36.0167	24	12.0167	26.2	34.6	30.2	30.3	24.6	26.6	25	25.4	88	54	66	69	29.9	29.5	28.2	29.2	24	23.8	23.1	23.6
1988	3	30	35.6769	24.6	11.0769	27.2	34.6	31.8	31.3	24.5	26	25.6	25.4	80	51	61	64	28.9	27.9	28.7	28.5	23.5	22.9	23.4	23.2
1988	3	31	36.2615	23.6	12.6615	27	35.4	30.8	31	24.2	26.4	23.4	24.7	79	49	54	61	28.3	28.4	23.8	26.9	23.1	23.2	20.3	22.2
1988	4	1	35.85	24	11.85	27	36.4	30	30.9	25.2	25.8	25.2	25.4	87	43	68	66	30.8	26.2	28.8	28.6	24.6	21.8	23.4	23.3
1988	4	2	35.45	23.8	11.65	26.2	34.2	29	29.6	24.6	26	25.4	25.3	88	52	75	72	29.9	28.1	30	29.3	24	23	24.1	23.7
1988	4	3	35.2077	24.8	10.4077	26.4	34.2	29.8	30	24.6	26.4	25.8	25.6	86	54	73	71	29.7	29.2	30.5	29.8	23.9	23.7	24.4	24
1988	4	4	35.5833	24	11.5833	25.2	34.2	29.4	29.5	24	27	26.4	25.8	91	57	79	76	29	30.8	32.4	30.8	23.5	24.6	25.4	24.5
1988	4	5	35.7	24.4	11.3	25.4	35	30.4	30.3	24.6	26	24.6	25.1	94	49	62	68	30.4	27.6	27.1	28.4	24.3	22.7	22.4	23.1
1988	4	6	36.3231	25	11.3231	26.6	32	29	29.1	25	26.2	26.2	25.8	88	63	80	77	30.6	30.1	32.1	31	24.4	24.2	25.2	24.6
1988	4	7	36.2571	23	13.2571	25.4	31.8	28	28.3	25	26	26.2	25.7	97	63	87	82	31.4	29.7	32.8	31.3	24.9	24	25.6	24.8
1988	4	8	35.6667	24.6	11.0667	26	30.6	26.8	27.5	24.4	26.2	24.2	24.9	88	71	81	80	29.5	31.1	28.5	29.7	23.8	24.7	23.2	23.9
1988	4	9	35.375	24.6	10.775	25.6	28.6	26.8	27	25	25.6	25.2	25.3	95	79	88	87	31.3	30.8	31	31	24.8	24.5	24.6	24.7
1988	4	10	35.38	25	10.38	25.6	30.4	26.6	27.3	25.2	25.4	24.2	24.9	97	67	82	82	31.8	29.1	28.6	29.8	25.1	23.6	23.3	24
1988	4	11	36.0286	23.4	12.6286	24	29.2	27.2	26.9	23.6	25.6	25.8	25	97	75	90	87	28.8	30.4	32.3	30.5	23.4	24.3	25.3	24.4
1988	4	12	35.7643	23.2	12.5643	25	29.8	24.8	26.1	24.6	25.2	23	24.3	97	69	86	84	30.6	29	26.9	28.8	24.5	23.5	22.3	23.4
1988	4	13	35.6733	23.6	12.0733	24.8	29.6	27.6	27.4	24.6	26	25.6	25.4	98	75	85	86	30.8	31.2	31.5	31.2	24.5	24.8	24.9	24.7
1988	4	14	35.12	22	13.12	24.4	31	27.2	27.5	24	25	26.2	25.1	97	62	92	84	29.6	27.7	33.3	30.2	23.9	22.8	25.9	24.2
1988	4	15	35.1143	23.6	11.5143	24.2	31.2	27.8	27.8	23.8	25.8	26.4	25.3	97	65	90	84	29.2	29.6	33.5	30.8	23.6	23.9	25.9	24.5
1988	4	16	35.3143	24.6	10.7143	25.6	33.3714	28.2	29.0538	24.8	27.0476	27	25.7263	94	60.5238	91	76.3333	30.8	31.1095	34.8	30.5684	24.5	24.6048	26.6	24.3368
1988	4	17	35.3692	24.4	10.9692	25.6	33.8	28.2	29	24.6	26.8	27	26.1	92	58	91	80	30.2	30.6	34.8	31.9	24.2	24.4	26.6	25.1
1988	4	18	35.4	23.4	12	26.2	32.8	28.9	29.2	25	27	26.2	26.1	91	64	81	79	30.9	31.8	32.2	31.6	24.6	25.1	25.3	25
1988	4	19	35.2923	24.6	10.6923	25.8	33	28.8	29.1	25	27	26.2	26.1	94	63	82	79	31.1	31.6	32.3	31.7	24.7	25	25.3	25
1988	4	20	34.5455	25	9.54545	26.4	31.4	28.4	28.6	25.2	27.2	26.8	26.4	91	72	88	84	31.2	33.3	34.2	32.9	24.8	25.8	26.3	25.6
1988	4	21	34.6714	24.4	10.2714	24.8	31.6	29.6	28.9	24.2	27	25.4	25.5	95	70	71	79	29.8	32.6	29.6	30.7	24	25.5	23.9	24.5
1988	4	22	34.4923	23.6	10.8923	25.2	31	27.8	28	24	27	25.8	25.6	91	73	85	83	29	33	31.9	31.3	23.5	25.7	25.1	24.8
1988	4	23	35.3692	23.8	11.5692	25.6	34	28.4	29.1	25	26.8	27	26.3	95	57	90	81	31.3	30.4	34.7	32.1	24.8	24.3	26.5	25.2
1988	4	24	34.8154	22.6	12.2154	25	33.6	28.6	29	23.2	26.4	24.2	24.6	86	57	70	71	27.2	29.6	27.3	28	22.5	23.9	22.5	23
1988	4	25	35.2909	24	11.2909	26.4	33.4	28.6	29.3	25.4	26	26.2	25.9	92	56	83	77	31.8	28.7	32.4	30.9	25.1	23.3	25.4	24.6
1988	4	26	35.2429	23.6	11.6429	26.4	32.8	28.7	29.1	24.6	26.8	26.6	26	86	63	85	78	29.7	31.2	33.4	31.5	23.9	24.8	25.9	24.9
1988	4	27	34.95	25	9.95	26.6	32.4	28	28.8	25.6	27	24.8	25.8	92	66	77	78	32.1	32	29.2	31.1	25.3	25.2	23.6	24.7
1988	4	28	35.2154	24.6	10.6154	26.4	32	28.8	29	25.8	25.4	26.8	26	95	59	86	80	32.8	28	33.9	31.6	25.6	23	26.1	24.9
1988	4	29	35.2857	24	11.2857	26.2	31.4	29	28.9	25.4	26.8	27	26.4	94	70	86	83	31.9	32.2	34.3	32.8	25.1	25.3	26.4	25.6
1988	4	30	35.7857	23.2	12.5857	24.2	32.2	26.2	27.2	23.6	25.8	25.4	24.9	95	60	94	83	28.7	28.9	31.9	29.9	23.4	23.5	25.1	24
1988	5	1	34.2	24	10.2	26.2	33.2	28.4	29	23.2	25.6	24.8	24.5	78	55	75	69	26.4	27.8	28.9	27.7	22	22.8	23.5	22.8
1988	5	2	34.3429	23	11.3429	25	32	27.6	28	24	26	25	25	92	62	81	79	29.2	29.6	29.9	29.6	23.6	23.9	24.1	23.9
1988	5	3	34.6667	24.6	10.0667	25.6	31.8	28.6	28.6	25	26	24.8	25.3	95	63	74	77	31.3	29.7	28.8	29.9	24.8	24	23.4	24
1988	5	4	34.1733	23	11.1733	24	31	27.9	27.7	23.4	26.4	26.6	25.5	95	70	90	85	28.4	31.3	33.9	31.2	23.2	24.8	26.2	24.7
1988	5	5	33.9231	24.2	9.72308	26.4	32.4	25.2	27.3	25	27	23.4	25.1	89	66	86	80	30.7	32	27.6	30.1	24.5	25.2	22.7	24.1
1988	5	6	33.9143	24	9.91429	26.4	32	28.2	28.7	25.4	26.8	26.4	26.2	92	67	87	82	31.8	31.8	33.2	32.2	25.1	25.1	25.8	25.3
1988	5	7	32.6923	25	7.69231	26.2	32	28.6	28.9	25.4	27	27.2	26.5	94	68	90	84	31.9	32.3	35.1	33.1	25.1	25.3	26.8	25.7
1988	5	8	34.3167	25.2	9.11667	26.6	33	28.8	29.3	25.4	26.4	24.6	25.5	91	60	71	74	31.6	30	28.1	29.9	25	24.1	23	24
1988	5	9	33.8154	24.8	9.01538	25.2	32.4	28.8	28.8	24.2	27.4	25	25.5	92	68	74	78	29.5	33.2	29.1	30.6	23.8	25.8	23.6	24.4
1988	5	10	34.0429	24.6	9.44286	26.4	33	28.6	29.1	26	27	26.8	26.6	97	63	87	82	33.3	31.6	34	33	25.9	25	26.2	25.7
1988	5	11	33.5333	23.6	9.93333	25.4	32.4	29	29	24.4	27	26.2	25.9	92	66	80	79	29.9	32	32.1	31.4	24	25.2	25.2	24.8
1988	5	12	33.8167	22.6	11.2167	24.6	30	27.8	27.5	23.6	25.4	25.2	24.7	92	69	81	81	28.4	29.4	30.3	29.4	23.2	23.7	24.3	23.7
1988	5	13	33.8714	24.4	9.47143	26.2	32.8	29	29.3	25.4	27	25.8	26.1	94	64	78	78	31.9	31.8	31.1	31.6	25.1	25.1	24.7	25
1988	5	14	34.4333	22	12.4333	23.8	30	27.4	27.1	23.6	26.4	26.2	25.4	98	75	91	88	29	32	33.2	31.4	23.5	25.2	25.8	24.8
1988	5	15	33.65	23.2	10.45	26	32.4	26.4	27.8	25.4	27.6	25.8	26.3	95	69	95	87	32	33.7	32.8	32.8	25.2	26.1	25.6	25.6
1988	5	16	34.0769	23.6	10.4769	26	33.2	29	29.3	25.2	27	27.6	26.6	94	62	90	82	31.5	31.5	36	33	24.9	24.9	27.2	25.7
1988	5	17	33.2769	24	9.27692	25	33.6	27.2	28.3	24.6	26.8	25	25.5	97	59	84	80	30.6	30.7	30.2	30.5	24.5	24.5	24.2	24.4
1988	5	18	34.4833	23	11.4833	23.4	29.6	27	26.8	22.4	25.8	26.2	24.8	92	74	94	87	26.4	30.7	33.5	30.2	22	24.5	25.9	24.1
1988	5	19	33.9846	23.4	10.5846	25.2	31.8	27.6	28	23.6	26.8	25	25.1	88	68	81	79	28.1	31.9	29.9	30	23	25.1	24.1	24.1
1988	5	20	34.5692	23.6	10.9692	26.6	32.6	27.8	28.7	25.6	27	26.2	26.3	92	65	88	82	32.1	31.9	32.9	32.3	25.3	25.1	25.7	25.4
1988	5	21	34.5333	25	9.53333	26	30.2	27.8	28	25.4	26.6	26.6	26.2	95	76	91	87	32	32.4	34	32.8	25.2	25.4	26.2	25.6
1988	5	22	34.4643	25.4	9.06429	27.2	32	27	28.3	26.2	28	26.4	26.9	92	74	95	87	33.3	35.1	34	34.1	25.9	26.8	26.2	26.3
1988	5	23	34.4	25	9.4	28.8	33	30	30.5	27	28	27.4	27.5	87	69	82	79	34.4	34.5	34.8	34.5	26.4	26.4	26.6	26.5
1988	5	24	34.2333	23.1444	11.0889	25.7429	35.6	29.8	28.2462	24.6952	25.8	26.8	25.9118	91.4	46	79	83.5	30.34	26.7	33.2	31.8529	24.24	22.2	25.8	25.0235
1988	5	25	33.7818	23	10.7818	27.6	33.6	28	29.3	25.2	27.2	26.8	26.4	82	61	91	78	30.4	31.8	34.4	32.2	24.3	25.1	26.4	25.3
1988	5	26	34.3333	25.4	8.93333	27.8	31.4	28.6	29.1	26.6	26	27.4	26.7	91	65	91	83	34	30	35.7	33.2	26.2	24.1	27	25.8
1988	5	27	34.3167	25	9.31667	26.6	32.8	27	28.4	26	27	25.6	26.2	95	64	89	83	33.2	31.8	31.9	32.3	25.8	25.1	25.1	25.3
1988	5	28	34.7923	24	10.7923	25.2	31	27.6	27.9	24.6	27.4	25.8	25.9	95	76	87	86	30.5	34.1	32	32.2	24.4	26.2	25.2	25.3
1988	5	29	34.1667	23.6	10.5667	26	32.4	27.8	28.5	25	26	26	25.7	92	60	87	80	31	29.3	32.4	30.9	24.6	23.7	25.4	24.6
1988	5	30	33.5833	25	8.58333	27	32.6	27.2	28.5	25.4	27.4	25.6	26.1	88	67	88	81	31.4	33	31.7	32	24.8	25.7	25	25.2
1988	5	31	34	23.4	10.6	25	29.6	27.6	27.5	24.4	26	25	25.1	95	75	81	84	30.1	31.2	29.9	30.4	24.2	24.8	24.1	24.3
1988	6	1	33.65	24.6	9.05	25	31.6	27	27.6	24.4	26.8	25.8	25.7	95	69	91	85	30.1	32	32.4	31.5	24.2	25.2	25.4	24.9
1988	6	2	33.9556	23	10.9556	23.8	28.4	26.8	26.4	23	25.8	25.6	24.8	93	81	91	89	27.5	31.5	32	30.3	22.7	24.9	25.2	24.3
1988	6	3	34.3714	23.2	11.1714	25	33.6	24.2	26.8	24.4	28	23.6	25.3	95	66	95	85	30.1	34.1	28.7	31	24.2	26.2	23.4	24.6
1988	6	4	34	23.2	10.8	25	33.6	24.2	26.8	24.4	28	23.6	25.3	95	66	95	85	30.1	34.1	28.7	31	24.2	26.2	23.4	24.6
1988	6	5	34.4	23	11.4	25.4	32.6	26.8	27.9	24.6	27	25	25.5	94	65	87	82	30.4	31.9	30.5	30.9	24.3	25.1	24.4	24.6
1988	6	6	34.25	24	10.25	26.8	33	28	29	26.2	27.2	26.9	26.8	95	64	92	84	33.6	32.2	34.7	33.5	26	25.3	26.5	25.9
1988	6	7	33.6769	23.8	9.87692	25.4	30.4	27	27.5	25.2	27.4	26.2	26.3	98	79	94	91	31.9	34.5	33.5	33.3	25.1	26.4	25.9	25.8
1988	6	8	34.1929	24.4	9.79286	25.2	33.6	28.6	29	25	27.6	27	26.5	98	63	88	83	31.5	32.9	34.6	33	24.9	25.7	26.5	25.7
1988	6	9	34.2308	24.4	9.83077	26.8	33.6	27.4	28.8	25.4	27.4	25.6	26.1	89	62	87	79	31.5	32.4	31.6	31.8	24.9	25.4	25	25.1
1988	6	10	34.15	24	10.15	27.8	33.6	24.8	27.8	25.2	26.2	23.6	25	81	56	91	76	30.3	29.1	28.3	29.2	24.3	23.6	23.1	23.7
1988	6	11	34.8571	23.2	11.6571	24	31.4	28.2	28	23.4	25.6	25.4	24.8	95	63	80	79	28.4	29	30.6	29.3	23.2	23.5	24.4	23.7
1988	6	12	34.35	22.2	12.15	23.4	30.2	27	26.9	22.8	24.2	23.4	23.5	95	61	74	77	27.3	26.2	26.4	26.6	22.6	21.9	22	22.1
1988	6	13	34.4923	23	11.4923	27	32.2	27.6	28.6	25	26.4	24.6	25.3	85	64	78	76	30.3	30.5	28.9	29.9	24.3	24.4	23.5	24.1
1988	6	14	34.0167	22	12.0167	25	30.6	27.4	27.6	23.6	26.4	25.8	25.3	89	72	88	83	28.2	31.6	32.1	30.6	23.1	25	25.3	24.4
1988	6	15	34.9	21	13.9	23	28.8	26.6	26.3	22.6	25.2	25	24.3	97	75	88	86	27.1	29.6	30.6	29.1	22.4	23.9	24.4	23.6
1988	6	16	34.86	22.4	12.46	25.8	31.6714	28	28.0231	24.8	27.26	25	26.075	92	70.1	79	84.0625	30.6	32.875	29.7	31.9	24.4	25.55	23.9	25.0706
1988	6	17	34.66	22.8	11.86	24	27.2	26	25.8	22.6	26.4	25	24.7	89	94	92	92	26.5	33.9	31	30.4	22	26.1	24.6	24.3
1988	6	18	35.0308	22.6	12.4308	25.4	29.4	26.8	27.1	24.4	25.8	24.6	24.9	92	75	84	84	29.9	30.8	29.5	30	24	24.5	23.8	24.1
1988	6	19	34.2615	22.8	11.4615	25	30.2	27	27.3	24.4	25.2	25.2	24.9	95	67	87	83	30.1	28.7	30.8	29.9	24.2	23.4	24.6	24
1988	6	20	34.8286	23.8	11.0286	24.8	26	24.8	25.1	24	24.8	24.4	24.4	94	91	97	94	29.3	30.5	30.3	30	23.7	24.4	24.3	24.1
1988	6	21	34.6154	22.6	12.0154	25.6	29.2	26.2	26.8	24.6	26	25.6	25.4	92	78	95	88	30.2	31.5	32.4	31.4	24.2	24.9	25.4	24.8
1988	6	22	34	23.4	10.6	26.4	32	28.2	28.7	25.6	28	26.6	26.7	94	74	88	85	32.3	35.1	33.7	33.7	25.3	26.8	26.1	26.1
1988	6	23	34.85	24	10.85	26.4	27	25.4	26	25.6	25	24.4	25	94	85	92	90	32.3	30.3	29.9	30.8	25.3	24.3	24	24.5
1988	6	24	34.0833	23.8	10.2833	25.6	31.4	26.6	27.5	24.8	26.2	24.6	25.2	94	66	85	82	30.8	30.5	29.6	30.3	24.5	24.4	23.9	24.3
1988	6	25	33.8833	22.6	11.2833	24	28	26.2	26.1	23.6	25.2	24.4	24.4	97	80	86	88	28.8	30.2	29.3	29.5	23.4	24.2	23.7	23.8
1988	6	26	34.1667	22.6	11.5667	24.4	29	27.2	27	23.4	25.6	24.4	24.5	92	76	80	83	28.1	30.5	28.7	29.1	23	24.4	23.4	23.6
1988	6	27	34.9857	23	11.9857	24.8	31.4	27.6	27.9	24	26	25.8	25.3	94	65	87	82	29.3	30	32	30.4	23.7	24.1	25.2	24.3
1988	6	28	34.36	23	11.36	24	30.2	27	27	23.2	25.4	23.8	24.1	94	68	77	79	27.9	29.2	27.3	28.2	22.9	23.7	22.6	23
1988	6	29	34.0333	22.4	11.6333	23.6	30.4	25	26	23	26	24.6	24.5	95	71	97	88	27.7	30.7	30.6	29.7	22.8	24.5	24.5	23.9
1988	6	30	34.5667	22.2	12.3667	25	32.4	25.6	27.2	24	26.6	24.4	25	92	64	91	82	29.2	31	29.7	30	23.6	24.6	24	24.1
1988	7	1	33.7692	22	11.7692	23.6	28.6	25.2	25.7	23.2	25.2	25	24.5	97	76	98	90	28.2	29.8	31.5	29.8	23	24	24.9	24
1988	7	2	34.3867	23.2	11.1867	24.8	28.6	25.4	26	24.2	25.8	25	25	95	80	97	91	29.8	31.3	31.4	30.8	24	24.8	24.9	24.6
1988	7	3	35.1733	23.6	11.5733	26.8	30	25.6	27	25	25.6	24.4	25	87	70	91	83	30.5	29.9	29.7	30	24.4	24	24	24.1
1988	7	4	35.1214	22.4	12.7214	26.2	30	25.4	26.8	24.8	25.6	25.2	25.2	89	70	98	86	30.4	29.9	31.9	30.7	24.3	24	25.1	24.5
1988	7	5	34.5385	21.4	13.1385	23	26	23.4	24	22.6	23.6	22.4	22.9	97	82	92	90	27.1	27.5	26.4	27	22.4	22.7	22	22.4
1988	7	6	35.5	22.4	13.1	25.2	29.8	26.4	27	24	25.6	25.4	25	91	72	92	85	29	30	31.8	30.3	23.5	24.1	25.1	24.2
1988	7	7	35.2333	23	12.2333	24.6	31.6	27.4	27.8	23.8	25.8	25.2	24.9	94	63	84	80	28.9	29.3	30.6	29.6	23.5	23.7	24.4	23.9
1988	7	8	35.125	23.8	11.325	25.8	30.6	26.6	27.4	24.6	26.2	25	25.3	91	71	88	83	30.1	31.1	30.6	30.6	24.2	24.7	24.4	24.4
1988	7	9	34.6714	23.8	10.8714	25.6	32.6	27.4	28.3	25.2	27.6	25.6	26.1	97	68	87	84	31.8	33.6	31.6	32.3	25.1	26	25	25.3
1988	7	10	34.9077	24.2	10.7077	26.4	32.4	28	28.7	24.4	27	25.4	25.6	85	66	81	77	29.2	32	30.7	30.7	23.7	25.2	24.5	24.4
1988	7	11	35.1923	23.6	11.5923	25	31.6	28	28.1	24.4	26.4	25	25.3	95	67	79	80	30.1	30.9	29.7	30.3	24.2	24.6	23.9	24.2
1988	7	12	35.2429	24.2	11.0429	25.2	29.8	24	25.8	24	25.4	22.4	23.9	91	70	87	83	29	29.5	26	28.2	23.5	23.8	21.7	23
1988	7	13	34.9846	22.6	12.3846	24.4	31.6	25.6	26.8	24	25.6	25.2	24.9	97	62	97	85	29.6	28.8	31.8	30.1	23.9	23.4	25.1	24.1
1988	7	14	35.5714	23.2	12.3714	25.2	33.2	26.6	27.9	24	26.4	25.2	25.2	91	59	89	80	29	29.9	31.1	30	23.5	24	24.7	24.1
1988	7	15	35.3455	22.8	12.5455	25.4	33.4	26.8	28.1	23.8	27.2	25.4	25.5	88	62	89	80	28.4	31.9	31.5	30.6	23.2	25.1	24.9	24.4
1988	7	16	35.0545	23.6	11.4545	25.8	33	26.4	27.9	23.8	26.4	25.4	25.2	85	60	92	79	28.1	30	31.8	30	23	24.1	25.1	24.1
1988	7	17	34.9833	24.2	10.7833	26	34.2	28.6	29.4	25.4	27.4	25.8	26.2	95	59	80	78	32	32	31.3	31.8	25.2	25.2	24.8	25.1
1988	7	18	35.6154	23.6	12.0154	25.6	34.2	27.2	28.6	25.2	26.6	25.4	25.7	97	55	87	80	31.8	29.8	31.2	30.9	25.1	24	24.8	24.6
1988	7	19	35.9538	23	12.9538	24.6	30.4	25.4	26.5	24	25.4	25.2	24.9	95	67	98	87	29.4	29.1	31.9	30.1	23.8	23.6	25.1	24.2
1988	7	20	35.2286	24	11.2286	25.6	32.4	27.6	28.3	25	26.2	25.2	25.5	95	61	82	80	31.3	29.9	30.4	30.5	24.8	24	24.3	24.4
1988	7	21	35.3769	23.2	12.1769	26.4	33	27.4	28.5	25.4	26.4	25	25.6	92	60	82	78	31.8	30	30.1	30.6	25.1	24.1	24.1	24.4
1988	7	22	35.0286	23.2	11.8286	26.4	33	27.4	28.5	25.4	26.4	25	25.6	92	60	82	78	31.8	30	30.1	30.6	25.1	24.1	24.1	24.4
1988	7	23	35.3385	24.2	11.1385	25.4	32.4	25.8	27.4	24.6	27.4	25.4	25.8	94	68	97	86	30.4	33.2	32.2	31.9	24.3	25.8	25.3	25.1
1988	7	24	34.6	23.4	11.2	24.8	29.6	26	26.6	24	26	25.2	25.1	94	75	94	88	29.3	31.2	31.5	30.7	23.7	24.8	24.9	24.5
1988	7	25	35.9846	23	12.9846	25.2	31.8	27.2	27.9	25	26.4	24.8	25.4	98	66	82	82	31.5	30.8	29.7	30.7	24.9	24.5	23.9	24.5
1988	7	26	35.2	23.6	11.6	25	30.2	26.4	27	24	25.5	25.2	24.9	92	69	91	84	29.2	29.5	31.2	30	23.6	23.8	24.8	24.1
1988	7	27	35.5333	23.2	12.3333	24.6	30.3	26.6	27	24	25.7	25.8	25.2	95	69	94	86	29.4	29.9	32.7	30.7	23.8	24.1	25.5	24.5
1988	7	28	35.1571	23.8	11.3571	25.4	30.2	25.8	26.8	25	25.2	25	25.1	97	67	94	86	31.4	28.7	31.1	30.4	24.9	23.4	24.7	24.3
1988	7	29	34.8267	23.4	11.4267	25.2	32.2	23.6	26.2	24.8	26.4	21.8	24.3	97	64	86	82	31	30.5	24.9	28.8	24.7	24.4	21	23.4
1988	7	30	34.1571	22.2	11.9571	23.6	30	25.2	26	23.4	25	24.6	24.3	98	67	95	87	28.6	28.3	30.5	29.2	23.3	23.2	24.4	23.6
1988	7	31	34.4769	23.8	10.6769	26.4	32.2	26.8	28	25.4	26.8	24.6	25.6	92	66	84	81	31.8	31.6	29.5	30.9	25.1	25	23.8	24.6
1988	8	1	34.3286	23.6	10.7286	25.6	31.8	26.4	27.5	25	26.8	25.2	25.7	95	68	91	85	31.3	31.9	31.2	31.5	24.8	25.1	24.8	24.9
1988	8	2	35.1167	23.8	11.3167	25.4	31.2	26.2	27.3	24.4	27	25.6	25.7	92	72	95	87	29.9	32.8	32.4	31.7	24	25.6	25.4	25
1988	8	3	34.9091	23	11.9091	24.6	31.2	27	27.5	24	27	25.4	25.5	95	72	88	85	29.4	32.8	31.4	31.2	23.8	25.6	24.8	24.7
1988	8	4	34.7571	23.6	11.1571	26.6	32	27.8	28.5	25.4	26.8	26.4	26.2	91	67	90	82	31.6	31.8	33.5	32.3	25	25.1	25.9	25.3
1988	8	5	35	23.2	11.8	24.8	31.6	25.6	26.9	24.2	26.4	25	25.2	95	67	95	86	29.8	30.9	31.3	30.7	24	24.6	24.8	24.5
1988	8	6	34.8	23.6	11.2	25.2	32.8	27.2	28.1	24.6	26.8	26	25.8	95	63	91	83	30.5	31.2	32.8	31.5	24.4	24.8	25.6	24.9
1988	8	7	35.15	24	11.15	26	31.4	26.8	27.8	24.8	26.4	24.8	25.3	91	68	85	81	30.5	31.1	30	30.5	24.4	24.7	24.1	24.4
1988	8	8	34.6714	23	11.6714	23.8	29.6	25.4	26	23.4	25.2	25.2	24.6	97	70	98	88	28.5	29.1	31.9	29.8	23.2	23.6	25.1	24
1988	8	9	34.0667	23.4	10.6667	24.6	31.2	26.8	27.4	24.2	26	24.2	24.8	97	66	81	81	29.9	30.1	28.5	29.5	24.1	24.2	23.2	23.8
1988	8	10	34.1692	23	11.1692	24	30.4	25.8	26.5	23	25.4	25.2	24.5	92	67	95	85	27.4	29.1	31.6	29.4	22.6	23.6	25	23.7
1988	8	11	34.0769	22.2	11.8769	24	27.8	25	25.5	22.8	25.6	24.4	24.3	90	84	95	90	26.9	31.3	30.1	29.5	22.3	24.8	24.2	23.8
1988	8	12	34.8308	22.8	12.0308	24	31.2	26	26.8	23.6	25.6	25.2	24.8	97	64	94	85	28.8	29.1	31.5	29.8	23.4	23.6	24.9	24
1988	8	13	34.6571	22.6	12.0571	24.4	31.6	25.6	26.8	23.6	26.2	25	24.9	94	65	95	85	28.6	30.4	31.3	30.1	23.3	24.3	24.8	24.1
1988	8	14	34.2714	23.6	10.6714	24.8	32	27.6	28	24	26.6	25.8	25.5	94	66	87	82	29.3	31.2	32	30.8	23.7	24.8	25.2	24.5
1988	8	15	34.1167	22.6	11.5167	23.6	28.6	25.2	25.7	23	24.6	25	24.2	95	72	98	89	27.7	28.3	31.5	29.2	22.8	23.1	24.9	23.6
1988	8	16	34.6769	22.4	12.2769	23.8	32.2	25.4	26.7	23.2	26.2	25.2	24.9	95	62	98	85	28	30	31.9	30	23	24.1	25.1	24.1
1988	8	17	34.75	22.4	12.35	24.6	28.8	25.2	26	24	25.4	24.6	24.7	95	76	95	89	29.4	30.2	30.5	30	23.8	24.2	24.4	24.1
1988	8	18	33.55	23.4	10.15	24.6	31.6	26.2	27.2	24	26	25	25	95	64	91	83	29.4	29.9	30.9	30.1	23.8	24	24.6	24.1
1988	8	19	33.8231	23.6	10.2231	26	31.6	27.4	28.1	25.6	26.2	26.8	26.2	97	65	95	86	32.5	30.4	34.8	32.6	25.5	24.3	26.6	25.5
1988	8	20	34.6615	22.8	11.8615	25.6	29.8	26.8	27.3	23.8	26.2	24.8	24.9	86	75	85	82	28.3	31.6	30	29.9	23.1	25	24.1	24.1
1988	8	21	34.1538	22.6	11.5538	23	28	24.8	25.1	22.8	24	23.2	23.3	98	72	87	86	27.6	27.2	27.4	27.4	22.7	22.5	22.6	22.6
1988	8	22	33.5455	22.6	10.9455	24.2	28.8	24.8	25.6	23	26.2	23.4	24.2	90	82	89	87	27.3	32.3	27.8	29.1	22.5	25.3	22.9	23.6
1988	8	23	34.1273	21.6	12.5273	25.6	31.4	27.2	27.9	23.6	26	25.8	25.1	85	65	90	80	27.8	30	32.3	30	22.8	24.1	25.3	24.1
1988	8	24	34.0182	23.8	10.2182	26	31.6	27	27.9	24.4	26.4	25.2	25.3	88	67	87	80	29.5	30.9	30.8	30.4	23.8	24.6	24.6	24.3
1988	8	25	33.6154	23.4	10.2154	24.2	28.2	26	26.1	23.8	25.8	25	24.9	97	83	92	91	29.2	31.6	31	30.6	23.6	25	24.6	24.4
1988	8	26	33.2154	24.2	9.01538	25	31.4	27.4	27.8	24.6	27.2	25.8	25.9	97	72	88	86	30.6	33.3	32.1	32	24.5	25.8	25.3	25.2
1988	8	27	34.2833	22.9895	11.2939	25.1783	31.1214	27.4429	27.7154	24.2696	26.93	25.7905	25.5706	92.5909	67.3333	85.6316	81.4375	29.7087	31.7714	31.83	30.95	23.9	25	25.05	24.55
1988	8	28	34	23.2	10.8	24.4	32	27.6	27.9	23.2	27.6	25.2	25.3	90	72	82	81	27.6	34	30.4	30.7	22.7	26.2	24.3	24.4
1988	8	29	34.3667	23.8	10.5667	25.4	30	25.2	26.5	24.2	26.6	24	24.9	91	77	91	86	29.4	32.5	29	30.3	23.8	25.5	23.5	24.3
1988	8	30	34.1636	23	11.1636	23.6	28.4	25	25.5	23.2	26.4	24.4	24.7	97	86	95	92	28.2	33.1	30.1	30.5	23	25.7	24.2	24.3
1988	8	31	33.7385	22.4	11.3385	23.6	27.2	25.8	25.6	23.2	25	25.2	24.5	97	84	95	92	28.2	30.2	31.6	30	23	24.2	25	24.1
1988	9	1	33.7077	23	10.7077	24.4	31	25	26.4	23.8	27.2	24.4	25.1	95	75	95	88	29.1	33.5	30.1	30.9	23.6	26	24.2	24.6
1988	9	2	33.5091	23.6	9.90909	26	33	25.4	27.5	24.6	28.6	24.2	25.8	89	72	91	84	30	36.2	29.4	31.9	24.1	27.3	23.8	25
1988	9	3	32.9833	23	9.98333	24.4	30.8	25.4	26.5	24	25.8	24.8	24.9	97	67	95	86	29.6	29.9	30.9	30.1	23.9	24	24.6	24.2
1988	9	4	33.1667	24.4	8.76667	25.2	30	25.4	26.5	24.4	25.4	23.8	24.5	94	69	88	84	30	29.4	28.4	29.3	24.1	23.7	23.2	23.7
1988	9	5	33.7273	23.4	10.3273	25.4	30.4	25.4	26.6	23.6	26.4	25	25	86	73	97	85	27.9	31.7	31.4	30.4	22.9	25	24.9	24.3
1988	9	6	33.2833	23.8	9.48333	25.8	29	25.6	26.5	24.4	27	24	25.1	89	86	88	88	29.6	34.3	28.8	30.9	23.9	26.4	23.4	24.5
1988	9	7	33.2182	22.4	10.8182	24.2	30	25	26	23.6	27	24.4	25	95	79	95	90	28.7	33.6	30.1	30.8	23.4	26	24.2	24.5
1988	9	8	33.3	23.6	9.7	25	30.2	25.6	26.6	24.4	26.8	24.4	25.2	95	77	91	88	30.1	33	29.7	31	24.2	25.7	24	24.6
1988	9	9	33.2154	23.4	9.81538	25.4	31.6	25.6	27	24.2	27	25	25.4	91	70	95	85	29.4	32.6	31.3	31.1	23.8	25.5	24.8	24.7
1988	9	10	33.2364	22.6	10.6364	24	31.4	25	26.4	23.6	27.6	24.2	25.1	97	75	94	88	28.8	34.4	29.7	31	23.4	26.4	23.9	24.6
1988	9	11	33.55	23	10.55	25	30.8	23	25.5	24.2	27.6	22.2	24.7	94	78	93	88	29.7	34.8	26.2	30.2	23.9	26.6	21.9	24.1
1988	9	12	33.15	22.6	10.55	24	30.2	25.4	26.3	23.6	25	24.2	24.3	97	66	91	84	28.8	28.2	29.4	28.8	23.4	23.1	23.8	23.4
1988	9	13	33.26	23.6	9.66	25.4	30.4	27	27.5	24	28.6	25.8	26.1	89	87	91	89	28.9	37.9	32.4	33.1	23.5	28.1	25.4	25.6
1988	9	14	33.5615	24.2	9.36154	25.6	31.6	26	27.3	24.6	25.4	25	25	92	61	92	82	30.2	28.3	31	29.8	24.2	23.1	24.6	24
1988	9	15	32.7077	23.6	9.10769	25.8	32	26.4	27.6	24.6	26	25.2	25.3	91	62	91	81	30.1	29.6	31.2	30.3	24.2	23.9	24.8	24.3
1988	9	16	33.2364	22.6	10.6364	25.4	33.4	25.8	27.6	24.8	26.6	25	25.5	95	59	94	83	30.9	30.3	31.1	30.8	24.6	24.3	24.7	24.5
1988	9	17	33.3538	22.2	11.1538	25.2	31.4	25.6	27	24.4	25.6	24.4	24.8	94	63	91	82	30	29	29.7	29.6	24.1	23.5	24	23.9
1988	9	18	33.3538	23	10.3538	23.8	30.8	26	26.6	23.6	26	23.4	24.3	98	68	80	82	29	30.4	27	28.8	23.5	24.3	22.4	23.4
1988	9	19	33.1167	23.4	9.71667	23.8	29.6	25	25.9	23.6	26.8	24.2	24.9	98	80	94	91	29	33.4	29.7	30.7	23.5	25.9	23.9	24.4
1988	9	20	32.6167	23.8	8.81667	24.8	31	25.4	26.6	24.6	28.6	25	26.1	98	84	97	93	30.8	37.5	31.4	33.2	24.5	27.9	24.9	25.8
1988	9	21	33.27	23.6	9.67	25.6	30.2	25.8	26.9	25	26.6	25.2	25.6	95	76	95	89	31.3	32.4	31.6	31.8	24.8	25.4	25	25.1
1988	9	22	33.1333	23.8	9.33333	25.4	31.8	26.4	27.5	24.6	27.8	25.2	25.9	94	74	91	86	30.4	34.7	31.2	32.1	24.3	26.5	24.8	25.2
1988	9	23	32.44	23.4	9.04	23.8	31.4	25.4	26.5	23.6	26.8	25.2	25.2	98	70	98	89	29	32.2	31.9	31	23.5	25.3	25.1	24.6
1988	9	24	32.3714	22.2	10.1714	23.8	31.4	25.4	26.5	23	27.6	24.6	25.1	93	75	94	87	27.5	34.4	30.4	30.8	22.7	26.4	24.3	24.5
1988	9	25	33.2833	23.8	9.48333	25.4	31.6	26.8	27.6	25	27.6	26	26.2	97	74	94	88	31.4	34.2	33.1	32.9	24.9	26.3	25.7	25.6
1988	9	26	32.54	22.4	10.14	23.8	30.6	26.4	26.8	23.4	26.2	25.2	24.9	97	71	91	86	28.5	31.1	31.2	30.3	23.2	24.7	24.8	24.2
1988	9	27	33.15	22.6	10.55	24.6	31.6	26	27	24	26.4	24.4	24.9	95	67	88	83	29.4	30.9	29.5	29.9	23.8	24.6	23.8	24.1
1988	9	28	32.4182	23.6	8.81818	25.6	31	25.4	26.9	24.8	26.4	24.8	25.3	94	70	95	86	30.8	31.3	30.9	31	24.5	24.8	24.6	24.6
1988	9	29	32.7143	23.8	8.91429	25.6	32.4	26.8	27.9	25.2	26.4	25.2	25.6	97	63	88	82	31.8	30.4	31	31.1	25.1	24.3	24.6	24.7
1988	9	30	33.0364	22.6	10.4364	24.8	28.6	25.2	26	24.4	25.6	24.8	24.9	97	79	97	91	30.3	30.8	31	30.7	24.3	24.5	24.7	24.5
1988	10	1	33.2143	24	9.21429	25.6	30.8	26.8	27.5	24.4	26.4	25.2	25.3	91	71	88	83	29.7	31.5	31	30.7	24	24.9	24.6	24.5
1988	10	2	33.34	23.6	9.74	25.2	31	26.2	27.2	23.8	26	24.8	24.9	89	67	89	82	28.5	30.3	30.4	29.7	23.3	24.2	24.3	23.9
1988	10	3	32.6857	24.6	8.08571	26.4	29.4	25.4	26.6	25	26.4	24.6	25.3	89	79	94	87	30.7	32.4	30.4	31.2	24.5	25.4	24.3	24.7
1988	10	4	32.7571	23.6	9.15714	24	29.2	25.2	25.9	23.6	26.6	24.8	25	97	82	97	92	28.8	33.1	31	31	23.4	25.7	24.7	24.6
1988	10	5	33.2923	23	10.2923	25.8	31.2	25.4	27	24.6	27.2	25.2	25.7	91	74	98	88	30.1	33.4	31.9	31.8	24.2	25.9	25.1	25.1
1988	10	6	33.7846	24	9.78462	25.6	30.2	26.2	27.1	25.2	27.6	25.4	26.1	97	82	94	91	31.8	35.2	31.9	32.9	25.1	26.8	25.1	25.7
1988	10	7	33.1077	21.6	11.5077	24.4	29.4	25.2	26	24	26.2	24.6	24.9	97	78	95	90	29.6	31.9	30.5	30.6	23.9	25.1	24.4	24.4
1988	10	8	33.4	23	10.4	25.6	28.4	25.8	26.4	24.8	26	25	25.3	94	83	94	90	30.8	32	31.1	31.3	24.5	25.2	24.7	24.8
1988	10	9	33.3385	23.2	10.1385	25.2	29.2	26.2	26.7	24	26.4	25.2	25.2	91	80	92	88	29	32.5	31.4	31	23.5	25.5	24.8	24.6
1988	10	10	33.1643	23.4	9.76429	25.6	32.4	26.4	27.7	25	26.8	25.8	25.9	95	65	95	85	31.3	31.5	32.8	31.9	24.8	24.9	25.6	25.1
1988	10	11	33.1692	23	10.1692	25.4	31.4	26.6	27.5	25.2	28.4	24.2	25.9	98	80	82	87	31.9	36.7	28.6	32.4	25.1	27.5	23.3	25.3
1988	10	12	33.8	21.6	12.2	22.8	30	25.2	25.8	22.4	27.6	25	25	97	83	98	93	26.8	35.3	31.5	31.2	22.2	26.8	24.9	24.7
1988	10	13	33.1077	23	10.1077	24	25.4	25.8	25.3	23.6	26.6957	25	25.5857	97	70.087	94	84.2778	28.8	31.7957	31.1	31.2381	23.4	24.9957	24.7	24.7286
1988	10	14	32.5167	22.6	9.91667	24.8	30.2	25.2	26.4	24.6	26.6	25	25.4	98	76	98	91	30.8	32.4	31.5	31.6	24.5	25.4	24.9	25
1988	10	15	32.7	22.8	9.9	24.4	28.6	25.2	25.9	23.8	25.4	25	24.7	95	77	98	90	29.1	30.3	31.5	30.3	23.6	24.3	24.9	24.3
1988	10	16	32.7143	22.6	10.1143	24.4	29.6	25.2	26.1	23.6	24.6	25	24.4	94	67	98	86	28.6	27.6	31.5	29.2	23.3	22.7	24.9	23.6
1988	10	17	33.2333	23.6	9.63333	25	29.4	27.2733	27.9	24.2	25.4	25.7143	25.7105	94	73	86.2778	84.0556	29.7	29.8	31.7048	31.3286	23.9	24	24.9952	24.7952
1988	10	18	33.2769	20.4	12.8769	22.4	28.6	25.2	25.4	22	24.4	25	23.8	97	71	98	89	26.2	27.8	31.5	28.5	21.8	22.8	24.9	23.2
1988	10	19	33.1333	23.8	9.33333	24.6	31.2	25.2	26.6	24	26.8	24.2	25	95	71	92	86	29.4	32.3	29.5	30.4	23.8	25.3	23.8	24.3
1988	10	20	33.5333	23.6	9.93333	25	32	26.2	27.4	24	27.8	25	25.6	92	73	91	85	29.2	34.5	30.9	31.5	23.6	26.5	24.6	24.9
1988	10	21	32.8615	24	8.86154	26.2	32.6	27.2	28.3	25.6	27	24.8	25.8	95	65	82	81	32.4	31.9	29.7	31.3	25.4	25.1	23.9	24.8
1988	10	22	32.7692	23.8	8.96923	26	30.4	25	26.6	25.4	25.8	24.4	25.2	95	69	95	87	32	30.1	30.1	30.8	25.2	24.2	24.2	24.5
1988	10	23	33.2143	23.6	9.61429	25.2	32	27.4	28	24.6	26.8	26.4	25.9	95	67	92	85	30.5	31.8	33.7	32	24.4	25.1	26.1	25.2
1988	10	24	33.0692	24.6	8.46923	26.4	31.6	25.6	27.3	25.4	28.4	25.4	26.4	92	79	98	90	31.8	36.5	32.3	33.5	25.1	27.4	25.3	25.9
1988	10	25	33.3	24	9.3	24.8	30.8	25.6	26.7	24.6	26.4	25	25.3	98	71	95	88	30.8	31.5	31.3	31.2	24.5	24.9	24.8	24.7
1988	10	26	33.1714	22.8	10.3714	23.4	27.6	24	24.8	23	25.6	23.6	24.1	97	85	97	93	27.8	31.5	28.8	29.4	22.8	24.9	23.4	23.7
1988	10	27	32.7846	21.8	10.9846	24	31.6	25.2	26.5	23.6	28	24.6	25.4	97	76	95	89	28.8	35.4	30.5	31.6	23.4	26.9	24.4	24.9
1988	10	28	33.1769	23.2	9.97692	25.6	32.4	25.8	27.4	24.6	26.4	25	25.3	92	63	94	83	30.2	30.4	31.1	30.6	24.2	24.3	24.7	24.4
1988	10	29	32.9455	23.6	9.34545	25.8	29.4	25.6	26.6	24.8	28	25	25.9	92	90	95	92	30.6	36.8	31.3	32.9	24.4	27.6	24.8	25.6
1988	10	30	32.9143	23.4	9.51429	25.6	31.4	26.6	27.5	24.8	27	25.8	25.9	94	71	94	86	30.8	32.7	32.7	32	24.5	25.5	25.5	25.2
1988	10	31	33.1692	22.4	10.7692	24.6	25.8	25.2	25.2	24.2	25.4	25	24.9	97	97	98	97	29.9	32.2	31.5	31.2	24.1	25.3	24.9	24.7
1988	11	1	31.9	24	7.9	25.6	29	25.4	26.4	25	27.6	25.2	25.9	95	90	98	95	31.3	36	31.9	33	24.8	27.2	25.1	25.7
1988	11	2	33.11	23.6	9.51	25.6	27	25.2	25.8	25.4	26.2	25	25.5	98	94	98	97	32.3	33.5	31.5	32.4	25.3	25.9	24.9	25.4
1988	11	3	33.1714	23	10.1714	25.6	30	25.2	26.5	25.2	27	25	25.7	97	79	98	92	31.8	33.6	31.5	32.3	25.1	26	24.9	25.3
1988	11	4	32.875	22.6	10.275	25	32.2	25.4	27	24.4	27.4	25.2	25.7	95	69	98	88	30.1	33.3	31.9	31.8	24.2	25.8	25.1	25.1
1988	11	5	33.2909	23.6	9.69091	25.2	33.8	25.6	27.5	24.6	28.8	25.2	26.2	95	69	97	87	30.5	36.3	31.8	32.8	24.4	27.3	25.1	25.6
1988	11	6	33.18	22.8	10.38	23.8	31.4	24.4	26	23.2	26.8	23.8	24.6	95	70	95	87	28	32.2	29.1	29.7	23	25.3	23.6	23.9
1988	11	7	33.3333	24	9.33333	25.4	31.8	26.4	27.5	24.4	26.6	25.2	25.4	92	67	91	83	29.9	31.3	31.2	30.8	24	24.8	24.8	24.5
1988	11	8	32.5556	22.4	10.1556	25.4	30.6	25.4	26.7	23.6	27.4	25.2	25.4	86	78	98	88	27.9	34.4	31.9	31.4	22.9	26.4	25.1	24.8
1988	11	9	32.5455	23.4	9.14545	25.4	29.2	25.8	26.5	24.6	26.2	24.8	25.2	94	79	92	88	30.4	32	30.6	31	24.3	25.2	24.4	24.6
1988	11	10	32.8667	22	10.8667	22.6	29.6	23	24.5	22.2	26.4	25.5444	25.4812	97	78	88.3333	84	26.5	32.3	31.6611	31.0471	22	25.3	24.9556	24.6235
1988	11	11	33.0889	22.2	10.8889	25.4	29.8	25.8	26.7	24.8	26	25	25.3	95	74	94	88	30.9	31.1	31.1	31	24.6	24.7	24.7	24.7
1988	11	12	32.7636	23	9.76364	25.6	30.4	26.8	27.4	24.2	27.4	25.4	25.7	89	79	89	86	29.3	34.5	31.5	31.7	23.7	26.4	24.9	25
1988	11	13	32.9	23.8	9.1	25	31.6	26.2	27.3	24.8	27.6	24.6	25.7	98	74	88	87	31.2	34.2	29.9	31.8	24.7	26.3	24	25
1988	11	14	32.8818	22.4	10.4818	24.6	29.4	25.4	26.2	24.4	25.8	25.2	25.1	98	75	98	91	30.4	30.8	31.9	31	24.3	24.5	25.1	24.7
1988	11	15	32.05	22.6	9.45	24	27	25.2	25.4	23.6	25.6	25	24.7	97	89	98	95	28.8	31.9	31.5	30.8	23.4	25.1	24.9	24.5
1988	11	16	32.2667	23.4	8.86667	25.4	30.4	26.2	27	25.2	26.2	25.4	25.6	98	72	94	88	31.9	31.2	31.9	31.7	25.1	24.8	25.1	25
1988	11	17	32.6909	23.8	8.89091	24.6	29.6	25.8	26.5	24.2	26.4	25	25.2	97	78	94	89	29.9	32.3	31.1	31.1	24.1	25.3	24.7	24.7
1988	11	18	32.9667	22.4	10.5667	24.6	29.4	25.6	26.3	23.8	27.4	25	25.4	94	86	95	92	28.9	35.1	31.3	31.8	23.5	26.8	24.8	25
1988	11	19	32.8364	22.6	10.2364	23.8	29	25	25.7	23.6	26.4	24	24.7	98	82	92	91	29	32.7	29.2	30.3	23.5	25.5	23.6	24.2
1988	11	20	32.875	23.6	9.275	24.6	28.8	25.4	26	24.4	26.4	24.8	25.2	98	83	95	92	30.4	32.8	30.9	31.4	24.3	25.6	24.6	24.8
1988	11	21	33.6	23.2	10.4	24.6	30.8	25.2	26.5	23.6	25.8	24.6	24.7	92	67	95	85	28.4	29.9	30.5	29.6	23.2	24	24.4	23.9
1988	11	22	33.0444	23.6	9.44444	25.6	29.6	26.2	26.9	24.4	25.4	25	24.9	91	71	91	84	29.7	29.6	30.9	30.1	24	23.9	24.6	24.1
1988	11	23	32.6364	22.6	10.0364	25.4	31	26.2	27.2	24.6	27.2	25	25.6	94	75	91	86	30.4	33.5	30.9	31.6	24.3	26	24.6	24.9
1988	11	24	32.56	23.6	8.96	25	31.2	25.2	26.7	24.6	27	24	25.2	97	72	91	87	30.6	32.8	29	30.8	24.5	25.6	23.5	24.5
1988	11	25	32.4222	22	10.4222	24	31.4	25.6	26.6	23.8	25.4	25	24.7	98	62	95	85	29.3	28.4	31.3	29.7	23.7	23.2	24.8	23.9
1988	11	26	32.5	22.8	9.7	24.8	31.8	25.4	26.8	24.4	25.8	25	25.1	97	62	97	85	30.3	29.2	31.4	30.3	24.3	23.7	24.9	24.3
1988	11	27	32.85	23.6	9.25	25.4	30.6	26.2	27.1	24	26.6	25.6	25.4	89	73	95	86	28.9	32.1	32.4	31.1	23.5	25.3	25.4	24.7
1988	11	28	33.4182	22.6	10.8182	25.4	33	26.4	27.8	24.6	27	25.2	25.6	94	63	91	82	30.4	31.6	31.2	31.1	24.3	25	24.8	24.7
1988	11	29	32.9667	22.4	10.5667	24.4	32.4	26	27.2	23	25.4	25	24.5	89	57	92	79	27.1	27.8	31	28.6	22.4	22.8	24.6	23.3
1988	11	30	33.6769	22	11.6769	25.2	31.2	25.8	27	23.6	26.6	25	25.1	88	70	94	84	28.1	31.7	31.1	30.3	23	25	24.7	24.2
1988	12	1	33.5636	22.6	10.9636	25	32.8	25.8	27.3	23.8	26.4	25	25.1	91	61	94	82	28.7	30.1	31.1	30	23.3	24.2	24.7	24.1
1988	12	2	33.3833	24.4	8.98333	25	30.2	25.6	26.6	24.6	26.2	25	25.3	97	73	95	88	30.6	31.3	31.3	31.1	24.5	24.8	24.8	24.7
1988	12	3	33.1667	22	11.1667	25	29.4	25.4	26.3	23.6	26.4	25	25	89	79	97	88	28.2	32.4	31.4	30.7	23.1	25.4	24.9	24.4
1988	12	4	33.3231	22.2	11.1231	25.4	30.4	27	27.5	23.6	24.6	26	24.7	86	62	92	80	27.9	27.1	32.9	29.3	22.9	22.4	25.7	23.7
1988	12	5	33.1818	21	12.1818	24.6	32.4	25.4	27	22	25.8	24.8	24.2	80	59	95	78	24.7	28.8	30.9	28.1	20.9	23.4	24.6	23
1988	12	6	33.2917	21.6	11.6917	24	31	25	26.3	21.4	25.2	24	23.5	80	63	92	78	23.7	28.2	29.2	27	20.3	23.1	23.6	22.3
1988	12	7	33.5714	20.8	12.7714	24	32.2	25	26.5	23	26	24.2	24.4	92	61	94	82	27.4	29.5	29.7	28.8	22.6	23.8	23.9	23.4
1988	12	8	33.78	22.4	11.38	25	30	25.2	26.4	23.8	25	24.4	24.4	91	67	94	84	28.7	28.3	30	29	23.3	23.2	24.1	23.5
1988	12	9	33.8333	20	13.8333	22.6	32	25	26.1	21	25	24.4	23.5	87	57	95	80	23.8	27	30.1	27	20.3	22.4	24.2	22.3
1988	12	10	33.85	21.2	12.65	24.8	32	25	26.7	22.8	25.8	24.2	24.3	84	61	94	80	26.4	29.1	29.7	28.4	22	23.6	23.9	23.2
1988	12	11	34.1167	20.4	13.7167	24.6	32.8	26	27.4	21.6	25.4	24.6	23.9	77	55	89	74	23.8	27.5	30	27.1	20.3	22.7	24.1	22.3
1988	12	12	33.6308	21.6	12.0308	23.6	31.8	25.2	26.5	22.4	26	25	24.5	90	63	98	84	26.3	29.7	31.5	29.2	21.9	24	24.9	23.6
1988	12	13	33.6545	21.4	12.2545	24.2	32.8	25.4	27	23.8	26.6	25.2	25.2	97	62	98	86	29.2	30.7	31.9	30.6	23.6	24.5	25.1	24.4
1988	12	14	34.2462	22.6	11.6462	23.4	31	25	26.1	22.6	25.2	24.6	24.1	93	63	97	84	26.9	28.2	30.6	28.6	22.3	23.1	24.5	23.3
1988	12	15	33.4167	21.6	11.8167	23.6	33.6	25.6	27.1	23	27.6	25	25.2	95	63	95	85	27.7	32.9	31.3	30.6	22.8	25.7	24.8	24.4
1988	12	16	33.5538	22.6	10.9538	25.2	33	25.6	27.4	22.6	25	24.8	24.1	80	52	94	75	25.7	26.3	30.8	27.6	21.5	21.9	24.5	22.7
1988	12	17	33.5	20.4	13.1	22.4	32	25	26.1	21.8	26	24.2	24	95	62	94	84	25.7	29.6	29.7	28.3	21.5	23.9	23.9	23.1
1988	12	18	33.3538	22.2	11.1538	25.4	31.8	26.6	27.6	23.6	26	22.4	24	86	63	70	73	27.9	29.7	24.3	27.3	22.9	24	20.6	22.5
1988	12	19	33.5231	22.6	10.9231	24	33	25.4	27	22.8	24.6	24.4	23.9	90	50	92	78	26.9	25.3	29.9	27.4	22.3	21.3	24	22.6
1988	12	20	34.3667	22.4	11.9667	24.4	33.2	25.2	27	22.6	25.4	24.6	24.2	86	54	95	78	26.2	27.2	30.5	28	21.9	22.5	24.4	22.9
1988	12	21	34.1455	23	11.1455	23.6	33	25	26.6	23	25.8	24	24.3	95	57	92	81	27.7	28.4	29.2	28.4	22.8	23.2	23.6	23.2
1988	12	22	34.1818	20.8	13.3818	23	33.4	25.2	26.7	22.6	26.8	23.8	24.4	97	60	89	82	27.1	30.8	28.5	28.8	22.4	24.6	23.3	23.4
1988	12	23	34.2364	20.4	13.8364	24.8	33	25.4	27.1	23.6	27.2	24.2	25	91	64	91	82	28.3	32.2	29.4	30	23.1	25.3	23.8	24.1
1988	12	24	34.2909	21	13.2909	23	33.2	25.6	26.9	22.2	26.6	24	24.3	93	60	88	80	26.2	30.4	28.8	28.5	21.9	24.3	23.4	23.2
1988	12	25	33.62	22.4	11.22	24.8	31.8	26	27.1	23.6	26.4	23.2	24.4	91	66	79	78	28.3	30.8	26.6	28.6	23.1	24.5	22.1	23.3
1988	12	26	33.9857	21.6	12.3857	25	33.4	26.2	27.7	24	26.8	24.8	25.2	92	60	89	80	29.2	30.8	30.4	30.1	23.6	24.6	24.3	24.2
1988	12	27	34.1538	20.6	13.5538	24.6	33.4	25.2	27.1	22.4	27.6	23.6	24.5	83	64	88	78	25.6	33.1	28.1	28.9	21.5	25.7	23	23.4
1988	12	28	34.3429	20.4	13.9429	23.6	31.8	25	26.4	21.6	26	24	23.9	84	63	92	80	24.5	29.7	29.2	27.8	20.7	24	23.6	22.8
1988	12	29	33.9455	22.4	11.5455	24.2	32	24.6	26.4	23.4	26.2	23.2	24.3	94	63	89	82	28.2	30.1	27.5	28.6	23.1	24.2	22.6	23.3
1988	12	30	34.1	22.8	11.3	24.2	29.4	25.2	26	23.8	24.4	24.6	24.3	97	66	95	86	29.2	27.2	30.5	29	23.6	22.5	24.4	23.5
1988	12	31	34.69	22	12.69	23.6	31.2	25.6	26.5	23.4	24.6	24.8	24.3	98	58	94	83	28.6	26.5	30.8	28.6	23.3	22.1	24.5	23.3

## Sheet: 1989
			Temperature			Temperature				Temperature				Relative Humidity				Pressure				Dew temperature
Year	Month	Day	Maximum	Minimum	Max-Min	1899-12-31 07:00:00	1899-12-31 13:00:00	1899-12-31 19:00:00	Average	1899-12-31 01:00:00	1899-12-31 13:00:00	1899-12-31 19:00:00	Average	1899-12-31 01:00:00	1899-12-31 13:00:00	1899-12-31 19:00:00	Average	1899-12-31 07:00:00	1899-12-31 13:00:00	1899-12-31 19:00:00	Average	1899-12-31 07:00:00	1899-12-31 13:00:00	1899-12-31 19:00:00	Average		Month	Taverage	Hraverage
1989	1	1	34.4	23	11.4	26.2	30.4	25.2	26.8	23.4	25.6	23.4	24.1	79	68	86	78	26.9	29.6	27.6	28	22.3	23.9	22.7	23		January	27.4331	81.9339
1989	1	2	34.1273	22.4	11.7273	23.6	31	25.8	26.5	23.2	28.6	24.6	25.5	97	84	91	90	28.2	37.5	30.1	31.9	23	27.9	24.2	25		February	28.4354	77.1165
1989	1	3	34.4667	22.4	12.0667	23.6	31.8	26	26.9	22.8	29	24.6	25.5	93	81	89	88	27.2	38.2	30	31.8	22.5	28.2	24.1	24.9		March	27.6831	83.6276
1989	1	4	34.8167	22	12.8167	23.2	31.4	32	29.6	22.8	29	28.4	26.7	97	84	76	86	27.5	38.4	36.3	34.1	22.6	28.3	27.3	26.1		April	29.2267	86.0667
1989	1	5	34.5667	21.8	12.7667	25.2	32.2	26.6	27.7	22.4	29.4	24.8	25.5	79	81	86	82	25.2	39.1	30.1	31.5	21.2	28.6	24.1	24.7		May	27.7774	83.5484
1989	1	6	34.4077	21.6	12.8077	26.8	32	25.4	27.4	23	30.6	24.2	25.9	73	90	91	85	25.6	43	29.4	32.6	21.5	30.2	23.8	25.1		June	27.95	84.2333
1989	1	7	34.2615	19.6	14.6615	24	34.2	24.6	26.9	21	30.4	22	24.5	77	76	80	78	22.9	40.9	24.7	29.5	19.6	29.4	20.9	23.3		July	28.5387	81.8387
1989	1	8	34.8167	18.6	16.2167	22.8	34.6	23.4	26	21.6	23	23	22.5	90	37	97	75	25	20.4	27.8	24.4	21.1	17.8	22.8	20.6		August	27.6968	84.6452
1989	1	9	34.24	18.6	15.64	25.6	34.4	23.4	26.7	23.6	30.8	22.6	25.7	85	77	93	85	27.8	42	26.9	32.2	22.8	29.8	22.3	25		September	26.9795	86.9021
1989	1	10	34.85	19	15.85	24.8	34.2	25.2	27.4	23.8	31.4	24.8	26.7	92	82	97	90	28.8	44.1	31	34.6	23.4	30.7	24.7	26.3		October	27.2645	88.0968
1989	1	11	34.5333	19.6	14.9333	23.2	34	25.4	27	20.4	30	24.6	25	78	75	94	82	22.1	39.7	30.4	30.7	19.1	28.9	24.3	24.1		November	27.16	88.1667
1989	1	12	34.6333	22	12.6333	23	31	25.4	26.2	22	25	24	23.7	92	62	89	81	25.8	27.7	28.9	27.4	21.6	22.8	23.5	22.6		December	26.3	83.5161
1989	1	13	34.6154	22.6	12.0154	25	32.4	24.6	26.7	22.6	29.4	24	25.3	82	80	95	86	25.8	39	29.4	31.4	21.6	28.5	23.8	24.6
1989	1	14	34.3273	21	13.3273	26.2	32.4	27.2	28.3	23.2	26	26.8	25.3	78	60	97	78	26.4	29.3	35	30.2	22	23.7	26.7	24.1
1989	1	15	34.3455	21.4	12.9455	23.6	34	28	28.4	21	24	27.8	24.3	79	44	98	74	23.1	23.2	37.2	27.8	19.8	19.9	27.7	22.5
1989	1	16	34.6286	20.4	14.2286	25	35	26.8	28.4	24.4	31.4	24.8	26.9	95	77	85	86	30.1	43.5	30	34.5	24.2	30.5	24.1	26.2
1989	1	17	34.7857	19.6	15.1857	24	34.8	25.8	27.6	22	30.2	24	25.4	84	72	86	81	25.1	39.8	28.6	31.2	21.2	28.9	23.3	24.5
1989	1	18	34.8429	19.2	15.6429	23	35.2	25.6	27.4	21.4	31.2	24.2	25.6	87	75	89	84	24.4	42.8	29.3	32.1	20.7	30.1	23.7	24.8
1989	1	19	34.9857	19.2	15.7857	22.2	34.2	26.6	27.4	20.6	31.6	25.4	25.9	87	83	91	87	23.2	44.7	31.6	33.2	19.9	30.9	25	25.3
1989	1	20	34.7231	20	14.7231	23.6	33.2	26	27.2	22	29.6	24.8	25.5	87	77	91	85	25.4	39.1	30.5	31.6	21.3	28.6	24.4	24.8
1989	1	21	35.0857	20.4	14.6857	26.2	32.8	26.4	28	23.6	29.8	26.2	26.5	81	80	98	86	27.4	39.9	33.9	33.7	22.6	29	26.1	25.9
1989	1	22	35.5786	21.2	14.3786	23.4	32.4	28	28	23	28.4	25.2	25.5	97	74	80	84	27.8	36	30.2	31.3	22.8	27.2	24.2	24.7
1989	1	23	35.525	22	13.525	24.8	33.4	27	28	23.6	28.4	25.8	25.9	91	69	91	83	28.3	35.3	32.4	32	23.1	26.9	25.4	25.1
1989	1	24	35.3917	21.2682	14.1235	23.45	33.4	26.6	28.2583	22.5542	29.4	25.2	24.4286	93.0833	75	89	75.4286	26.8458	38.3	31.1	28.0333	22.1833	28.2	24.7	22.8905
1989	1	25	34.8	21.219	13.581	23.4125	34.6	24.2	28.1692	22.3333	22.6	23	24.385	91.6087	35	90	75.5238	26.3917	19.4	27.3	27.8667	21.8625	17.1	22.5	22.7571
1989	1	26	35.175	20	15.175	23.6	35.2	27	28.2	20.2	31.2	26.2	25.9	74	75	94	81	21.4	42.8	33.5	32.5	18.6	30.1	25.9	24.9
1989	1	27	35.275	23.6	11.675	24.8	34.2	25.6	27.5	20.4	31.8	25.4	25.9	67	84	98	83	21	45.4	32.3	32.9	18.3	31.2	25.3	24.9
1989	1	28	35.21	18.4	16.81	19.8	32.8	25	25.6	19	25.6	24.6	23.1	93	56	97	82	21.4	28	30.6	26.7	18.6	23	24.5	22
1989	1	29	35.2643	18.4	16.8643	26	34.6	24.2	27.3	20.6	24	23.4	22.7	62	41	94	65	20.7	22.8	28.2	23.9	18	19.6	23.1	20.2
1989	1	30	36.0231	19.6	16.4231	22.6	34.4	28	28.3	19.4	31	25	25.1	74	78	79	77	20.4	42.6	29.7	30.9	17.8	30.1	23.9	23.9
1989	1	31	35.9385	18.4	17.5385	22.6	31.2	26.2	26.6	21.4	28.4	24.8	24.9	90	81	89	87	24.7	36.8	30.4	30.6	20.9	27.6	24.3	24.2
1989	2	1	35.6533	20.4	15.2533	23.6	32.2	32	30	22.4	27.4	26.2	25.3	90	69	63	74	26.3	33.3	30.1	29.9	21.9	25.8	24.2	24
1989	2	2	35.6923	20.6	15.0923	22.6	34.6	26.6	27.6	21.4	30.2	26	25.9	90	73	95	86	24.7	40	33.2	32.6	20.9	29	25.8	25.2
1989	2	3	35.4571	19.6	15.8571	22.4	33.8	26	27	20.2	29	24	24.4	82	70	85	79	22.2	36.8	28.5	29.2	19.2	27.6	23.2	23.3
1989	2	4	35.6786	19	16.6786	21	35	27	27.5	20.2	30	23	24.4	93	70	71	78	23.1	39.1	25.4	29.2	19.8	28.6	21.4	23.3
1989	2	5	35.4	18.2	17.2	24.6	35.6	26.8	28.4	20	29.8	25.4	25.1	66	66	89	74	20.3	38.1	31.5	30	17.8	28.1	24.9	23.6
1989	2	6	35.3231	20.4	14.9231	23.4	35.2	28.8	29	20.6	29.2	27	25.6	78	64	87	76	22.4	36.5	34.4	31.1	19.3	27.4	26.4	24.4
1989	2	7	36.1846	21.6	14.5846	24	35.6	27.8	28.8	21.8	29.8	27	26.2	83	66	94	81	24.6	38.1	35.1	32.6	20.9	28.1	26.7	25.2
1989	2	8	35.0385	21.8	13.2385	25	36	27.6	29	20.4	26	26.8	24.4	66	45	94	68	20.9	26.9	34.7	27.5	18.2	22.3	26.5	22.4
1989	2	9	34.8636	22.2	12.6636	26	32.7846	27.4	28.2923	19	26.0273	25	24.68	52	56.5	82	74.2632	17.3	28.45	30.1	28.2526	15.2	23.0864	24.1	22.9947
1989	2	10	34.7857	21.6	13.1857	26.4	35	26.2	28.5	21.4	31	25.2	25.9	64	75	92	77	22.2	42.2	31.4	31.9	19.1	29.9	24.8	24.6
1989	2	11	34.7667	19	15.7667	25.6	35.2	27.4	28.9	19.6	31.2	26.4	25.7	57	75	92	75	18.8	42.8	33.7	31.8	16.5	30.1	26.1	24.3
1989	2	12	35.2083	20.4	14.8083	27.8	35.6	28	29.8	21	24.2	26	23.7	54	39	85	60	20.3	22.6	32.3	25.1	17.8	19.5	25.3	20.9
1989	2	13	35.2286	21.8	13.4286	25.2	35.4	29	29.7	24	28	27	26.3	91	57	86	78	29	32.9	34.3	32.1	23.5	25.6	26.4	25.2
1989	2	14	34.9615	21.4	13.5615	25.2	36	30	30.3	18.8	28.4	27	24.7	54	57	79	63	17.4	33.6	33.6	28.2	15.4	26	26	22.5
1989	2	15	35.4083	23.4	12.0083	25	35	28.4	29.2	18.4	29	26.6	24.7	53	64	87	68	16.8	36	33.6	28.8	14.7	27.2	26	22.6
1989	2	16	36.075	17	19.075	19.4	32.8	27.6	26.9	18.2	27	23	22.7	89	64	68	74	20.1	31.8	25	25.6	17.6	25.1	21.1	21.3
1989	2	17	35.55	18.4	17.15	23.2	30.8	24	25.5	21.4	25.6	22	23	85	66	84	79	24.3	29.4	25.1	26.2	20.6	23.7	21.2	21.8
1989	2	18	36.1333	18.4	17.7333	21.8	32.2	27.2	27.1	20.6	27	24	23.9	90	67	77	78	23.5	32.2	27.7	27.8	20.1	25.3	22.8	22.7
1989	2	19	36.2727	19.4	16.8727	27.2	32.8	27.4	28.7	24	25.4	24.8	24.7	77	55	81	71	27.7	27.5	29.6	28.3	22.8	22.7	23.9	23.1
1989	2	20	36.0545	21	15.0545	23	32.4	28.6	28.2	22.6	27	26	25.2	97	66	81	81	27.1	32	31.9	30.4	22.4	25.2	25.1	24.3
1989	2	21	36.6364	19	17.6364	25.4	32.4	29	29	25	28.4	26.8	26.7	97	74	84	85	31.4	36	33.8	33.7	24.9	27.2	26.1	26
1989	2	22	36.4615	23	13.4615	25	33.2	28.6	28.9	24.4	28.6	26.6	26.5	95	71	86	84	30.1	36.1	33.5	33.2	24.2	27.2	25.9	25.8
1989	2	23	36.4769	21	15.4769	23.2	32.6	28.6	28.3	22.4	27.8	26	25.4	93	69	81	81	26.5	34.1	31.9	30.9	22.1	26.3	25.1	24.5
1989	2	24	36.2182	22.6	13.6182	24.8	31.2	27.2	27.6	22.8	26.2	25	24.7	84	68	84	79	26.4	30.7	30.2	29.1	22	24.5	24.2	23.6
1989	2	25	36.41	22.4	14.01	24	31	27.8	27.6	23.6	27.4	26.4	25.8	97	76	90	87	28.8	34.1	33.5	32.1	23.4	26.2	25.9	25.2
1989	2	26	36.3308	22	14.3308	27	32	27.6	28.5	24.2	26.6	26	25.6	79	66	88	78	28.3	31.2	32.5	30.7	23.1	24.8	25.5	24.5
1989	2	27	36.4154	22.6	13.8154	23.6	34.2	27.2	28.1	23.4	29.2	26.8	26.5	98	69	97	88	28.6	37.2	35	33.6	23.3	27.7	26.7	25.9
1989	2	28	35.9833	22.6	13.3833	24.8	35	29.6	29.8	24	30	27.4	27.1	94	70	84	83	29.3	39.1	35	34.5	23.7	28.6	26.7	26.3
1989	3	1	36.0889	23.8	12.2889	26	34.6	27.4	28.8	25.2	28.2	24.8	26.1	94	62	81	79	31.5	34	29.6	31.7	24.9	26.2	23.9	25
1989	3	2	35.9154	23.4	12.5154	25.2	34	29.4	29.5	24.6	27	27	26.2	95	58	83	79	30.5	31	34	31.8	24.4	24.6	26.2	25.1
1989	3	3	35.9417	22.17	13.7717	24.3174	28.8	29.2	29.4214	23.3391	27.8	27.2	25.0684	92.087	93	86	73.6667	28.0522	36.7	34.7	28.9737	22.9174	27.5	26.6	23.4316
1989	3	4	35.8769	23	12.8769	26.6	33	28	28.9	25.2	29	26	26.7	89	74	85	83	31.1	37.4	32.3	33.6	24.7	27.8	25.3	25.9
1989	3	5	36.0182	23.6	12.4182	27.2	32	27.4	28.5	25	28	25.8	26.3	84	74	88	82	30.2	35.1	32.1	32.5	24.2	26.8	25.3	25.4
1989	3	6	36.2	21	15.2	24	34.2	28.8	29	22.2	30.4	26	26.2	86	76	80	81	25.6	40.9	31.7	32.7	21.5	29.4	25	25.3
1989	3	7	36.4545	23.6	12.8545	25.6	34.08	28.8	29.4467	23	26.7136	26.6	25.35	80	55.5652	84	73.9	26.4	29.8955	33.3	29.66	22	23.7364	25.9	23.765
1989	3	8	36.1833	22.4	13.7833	24.2	32.6	29.2412	29.5077	23	28	25.2455	25.0667	90	71	72.3333	71.8889	27.3	34.7	29.2545	28.7944	22.5	26.6	23.5864	23.3389
1989	3	9	36.48	21.6	14.88	22.4	31	27.6	27.1	22.4	29.6	25	25.085	0	90	81	90	27.1	40.5	29.9	32.5	22.4	29.2	24.1	25.2
1989	3	10	35.8545	22.6	13.2545	24.6	28.4	25.2	25.9	23.6	27.4	23.6	24.9	92	93	88	91	28.4	35.8	28.1	30.8	23.2	27.1	23	24.4
1989	3	11	36.25	23.6	12.65	24.4	26.6	25.4	25.5	23.2	25.4	23	23.9	90	91	82	88	27.6	31.6	26.5	28.6	22.7	25	22	23.2
1989	3	12	36.5273	22.6	13.9273	24.6	26.6	24.4	25	22	23.4	23.2	22.9	80	77	90	82	24.7	26.6	27.6	26.3	20.9	22.1	22.7	21.9
1989	3	13	36.5818	22.4	14.1818	23.6	29	24.6	25.5	22.2	26.4	23.8	24.1	89	82	94	88	25.8	32.7	28.9	29.1	21.6	25.5	23.5	23.5
1989	3	14	35.85	22.6	13.25	24.2	31	27	27.3	22.4	27	26.2	25.2	86	73	94	84	25.9	33	33.5	30.8	21.7	25.7	25.9	24.4
1989	3	15	36	23.8	12.2	24	31.2	23.8	25.7	23.6	28.2	23.4	25.1	97	80	97	91	28.8	36.2	28.5	31.2	23.4	27.3	23.2	24.7
1989	3	16	35.8	21.4	14.4	24.6	32	26	27.1	24	28.6	24.8	25.8	95	78	91	88	29.4	36.9	30.5	32.3	23.8	27.6	24.4	25.2
1989	3	17	35.6444	23.2	12.4444	25.4	32.2	26.2	27.5	23.4	25.8	25.2	24.8	85	60	92	79	27.4	28.9	31.4	29.3	22.6	23.5	24.8	23.7
1989	3	18	35.7167	20.4	15.3167	24.6	32.4	27	27.8	22	28.4	26.6	25.7	80	74	97	84	24.7	36	34.5	31.7	20.9	27.2	26.5	24.8
1989	3	19	35.4818	22.4	13.0818	24.4	32	28	28.1	22	27	25.8	24.9	81	68	84	78	24.8	32.3	31.7	29.6	21	25.3	25	23.8
1989	3	20	35.8286	21.2	14.6286	24	32.6	27	27.6	23.4	27.4	24.8	25.2	95	67	84	82	28.4	33	29.8	30.4	23.2	25.7	24	24.3
1989	3	21	35.1429	21.6	13.5429	23.4	31	25.2	26.2	22.6	28	24.6	25.1	93	80	95	89	26.9	35.8	30.5	31.1	22.3	27.1	24.4	24.6
1989	3	22	35.4833	19.6	15.8833	23.2	31.8	24.4	26	22.2	27.2	23.2	24.2	92	70	90	84	26.1	33	27.6	28.9	21.8	25.7	22.7	23.4
1989	3	23	34.9077	20.6	14.3077	23.6	32	27.2	27.5	23.2	29.4	25.4	26	97	83	87	89	28.2	39.2	31.2	32.9	23	28.7	24.8	25.5
1989	3	24	35.7692	23.6	12.1692	24	32.8	27	27.7	23.6	30.2	26.6	26.8	97	83	97	92	28.8	41.2	34.5	34.9	23.4	29.5	26.5	26.5
1989	3	25	35.6846	21.6	14.0846	24.6	31.6	27.2	27.7	24.4	25.6	26	25.3	98	62	91	84	30.4	28.8	32.8	30.7	24.3	23.4	25.6	24.5
1989	3	26	35.7071	21.8	13.9071	25	38.2	28.6	30.1	22.4	26.6	28	25.7	80	40	96	72	25.3	27.1	37.4	29.9	21.3	22.4	27.8	23.8
1989	3	27	35.8	19.4	16.4	24.4	32.6	27.8	28.1	23.6	30.4	27.4	27.1	94	85	97	92	28.6	41.9	36.2	35.6	23.3	29.8	27.3	26.8
1989	3	28	35.6385	19.6	16.0385	25.2	31.4	27.2	27.8	24.4	28.6	25	26	94	81	84	86	30	37.3	30.2	32.5	24.1	27.8	24.2	25.4
1989	3	29	36.0167	23.8	12.2167	24.6	31.2	27.4	27.6	23.4	28.2	25.2	25.6	90	80	84	85	28	36.2	30.6	31.6	22.9	27.3	24.4	24.9
1989	3	30	35.6769	20	15.6769	23	32.2	27	27.3	22.8	30.4	26.4	26.5	98	88	95	94	27.6	42.2	34	34.6	22.7	29.9	26.2	26.3
1989	3	31	36.2615	21.6	14.6615	25.2	33	29	29	23.4	25.2	28	25.5	86	53	93	77	27.6	26.9	37.1	30.5	22.7	22.3	27.7	24.2
1989	4	1	35.85	21.6	14.25	24.6	31.8	26.2	27.2	23.8	29.8	25.6	26.4	94	86	95	92	28.9	40.6	32.4	34	23.5	29.2	25.4	26
1989	4	2	35.45	21	14.45	23.8	32.4	26.4	27.3	23	28	26	25.7	93	72	97	87	27.5	34.9	33.3	31.9	22.7	26.6	25.9	25.1
1989	4	3	35.2077	20.4	14.8077	24	35.2	28.2	28.9	22.8	30.4	27.6	26.9	90	71	96	86	26.9	40.2	36.5	34.6	22.3	29.1	27.4	26.3
1989	4	4	35.5833	22.6	12.9833	25.6	34.8	29	29.6	24.6	31.2	28	27.9	92	77	93	87	30.2	43	37.1	36.8	24.2	30.3	27.7	27.4
1989	4	5	35.7	21.8	13.9	26.4	36	30	30.6	25	31.4	28.2	28.2	89	72	87	83	30.7	42.9	37	36.9	24.5	30.2	27.7	27.4
1989	4	6	36.3231	23.6	12.7231	25.6	33	25.4	27.4	25	32	25	27.3	95	93	97	95	31.3	46.9	31.4	36.5	24.8	31.8	24.9	27.1
1989	4	7	36.2571	22.4	13.8571	24.8	34.8	29.2	29.5	24.4	31.2	28	27.9	97	77	91	89	30.3	43	37	36.8	24.3	30.3	27.6	27.4
1989	4	8	35.6667	21.2	14.4667	25.6	35.6	29.2	29.9	24	32.8	28.8	28.5	88	82	97	89	28.8	47.9	39.3	38.6	23.4	32.1	28.7	28.1
1989	4	9	35.375	20	15.375	25.8	34.2	29.2	29.6	25.2	28.6	28	27.3	95	66	91	84	31.6	35.4	37	34.7	25	26.9	27.6	26.5
1989	4	10	35.38	21.6	13.78	26.4	34.2	30.2	30.3	24.6	31.8	29.6	28.7	86	84	96	89	29.7	45.4	41	38.7	23.9	31.2	29.4	28.2
1989	4	11	36.0286	21.6	14.4286	24.8	35.8	29	29.6	24	33.2	28.6	28.6	94	84	97	91	29.3	49.1	38.9	39.1	23.7	32.6	28.5	28.3
1989	4	12	35.7643	24	11.7643	26.4	35.8	30.2	30.6	24.8	33	28.6	28.8	88	82	89	86	30.2	48.4	38.1	38.9	24.2	32.3	28.1	28.2
1989	4	13	35.6733	22.6	13.0733	25.8	33.6	29	29.3	25	27	28.4	26.8	94	60	96	83	31.1	31.2	38.3	33.5	24.7	24.8	28.2	25.9
1989	4	14	35.12	23.6	11.52	26	34.2	30.6	30.4	25.6	28	29.8	27.8	97	63	94	85	32.5	33.7	41.4	35.9	25.5	26	29.6	27
1989	4	15	35.1143	25	10.1143	26.8	34	29.8	30.1	25.4	31.6	29	28.7	89	84	94	89	31.5	44.9	39.5	38.6	24.9	31	28.8	28.2
1989	4	16	35.3143	24	11.3143	27	33.4	29.6	29.9	25.6	28.6	28.8	27.7	89	70	94	85	31.9	35.9	39	35.6	25.1	27.1	28.6	26.9
1989	4	17	35.3692	23.6	11.7692	26.6	35	29.6	30.2	25.2	32	29	28.7	89	81	96	89	31.1	45.5	39.6	38.8	24.7	31.2	28.8	28.3
1989	4	18	35.4	22	13.4	25.6	34.6	29	29.5	25.2	31.4	28.4	28.3	97	80	96	91	31.8	43.8	38.3	37.9	25.1	30.6	28.2	27.9
1989	4	19	35.2923	23.4	11.8923	25.2	33.6	29.8	29.6	24.6	30.4	29.2	28.1	95	79	96	90	30.5	41.3	40.1	37.3	24.4	29.5	29	27.6
1989	4	20	34.5455	24.2	10.3455	26	32.2	28.4	28.8	24.6	26.2	28	26.3	89	62	97	83	30	30	37.5	32.5	24.1	24.1	27.9	25.4
1989	4	21	34.6714	22.8	11.8714	26.4	33.8	25	27.5	23.6	30.4	24.6	26.2	79	78	97	85	27.3	41.1	30.6	33	22.5	29.5	24.5	25.5
1989	4	22	34.4923	23.6	10.8923	25.8	30.8	29	28.6	24.4	28.8	28.2	27.1	89	86	94	90	29.6	38.2	37.7	35.2	23.9	28.2	28	26.7
1989	4	23	35.3692	23	12.3692	26.6	32.6	25.2	27.4	24.6	26.4	24.8	25.3	85	62	97	81	29.6	30.3	31	30.3	23.9	24.3	24.7	24.3
1989	4	24	34.8154	23.6	11.2154	26	34.2	28.2	29.2	24.8	25.6	27.4	25.9	91	50	94	78	30.5	27.1	35.9	31.2	24.4	22.4	27.1	24.6
1989	4	25	35.2909	23.6	11.6909	26	35	27.2	28.9	25.4	30.2	26.8	27.5	95	71	97	88	32	39.7	35	35.6	25.2	28.9	26.7	26.9
1989	4	26	35.2429	22.2	13.0429	25	35.6	29.8	30	23.2	32.2	29.2	28.2	86	79	96	87	27.2	45.8	40.1	37.7	22.5	31.3	29	27.6
1989	4	27	34.95	22.4	12.55	26.4	31.4	28.8	28.8	25.2	28.8	26	26.7	91	82	80	84	31.2	37.8	31.7	33.6	24.8	28	25	25.9
1989	4	28	35.2154	22.8	12.4154	26.2	33.2	29.8	29.8	25	30.6	25.4	27	91	83	70	81	30.9	42.2	29.5	34.2	24.6	29.9	23.8	26.1
1989	4	29	35.2857	22.6	12.6857	26.4	32.4	28	28.7	25.4	28.8	25.4	26.5	92	76	81	83	31.8	37.2	30.7	33.2	25.1	27.7	24.5	25.8
1989	4	30	35.7857	23	12.7857	27	34.2	28.6	29.6	25.2	25.8	25.4	25.5	87	51	77	72	30.8	27.6	30.3	29.6	24.6	22.7	24.3	23.8
1989	5	1	34.2	24.4	9.8	25.6	32.4	26.2	27.6	25	29.2	24.8	26.3	95	79	89	88	31.3	38.4	30.4	33.3	24.8	28.3	24.3	25.8
1989	5	2	34.3429	22	12.3429	22.2	25.8	24.8	24.4	21.8	25	23.8	23.5	97	94	92	94	25.8	31.1	28.8	28.6	21.6	24.7	23.4	23.3
1989	5	3	34.6667	21.2	13.4667	24.6	32.8	32.4	30.6	24	28.4	29.2	27.2	95	72	79	82	29.4	35.7	38.4	34.5	23.8	27.1	28.3	26.4
1989	5	4	34.1733	22	12.1733	26.2	34.2	28.2	29.2	24	27.2	24.8	25.3	83	58	76	73	28.4	31.4	29	29.6	23.2	24.9	23.5	23.9
1989	5	5	33.9231	22.4	11.5231	26.4	32.8	28.2	28.9	24.6	28.4	26.6	26.5	86	72	88	82	29.7	35.7	33.7	33.1	23.9	27.1	26.1	25.7
1989	5	6	33.9143	22.4	11.5143	26.4	31	27.2	28	25.4	30.2	25.6	27.1	92	94	88	92	31.8	42.4	31.7	35.3	25.1	30	25	26.7
1989	5	7	32.6923	23.4	9.29231	27.2	30.2	27	27.9	25.1	26	24.8	25.3	84	72	84	80	30.5	30.8	29.8	30.4	24.3	24.5	24	24.3
1989	5	8	34.3167	23.2	11.1167	24.6	28.4	24.8	25.6	23.6	26	24.2	24.6	92	83	95	90	28.4	32	29.8	30.1	23.2	25.2	24	24.1
1989	5	9	33.8154	23.6	10.2154	24.6	30	26.4	26.9	24.2	26.6	24.8	25.2	97	77	88	87	29.9	32.5	30.2	30.9	24.1	25.5	24.2	24.6
1989	5	10	34.0429	21.6	12.4429	24.2	30.6	28.4	27.9	23	25.6	26.2	24.9	90	67	84	81	27.3	29.5	32.5	29.8	22.5	23.8	25.5	23.9
1989	5	11	33.5333	22	11.5333	24.8	31.8	26.6	27.5	24	27.4	26	25.8	94	71	95	87	29.3	33.6	33.2	32	23.7	26	25.8	25.2
1989	5	12	33.8167	23.4	10.4167	25.6	31.4	27.2	27.9	25	27.8	26	26.3	95	76	91	87	31.3	34.9	32.8	33	24.8	26.7	25.6	25.7
1989	5	13	33.8714	23.6	10.2714	24.8	29.8	25	26.1	24.4	26.4	24.6	25.1	97	77	97	90	30.3	32.1	30.6	31	24.3	25.3	24.5	24.7
1989	5	14	34.4333	22.4	12.0333	26.4	29.8	25	26.5	24.8	26.4	23.6	24.9	88	77	89	85	30.2	32.1	28.2	30.2	24.2	25.3	23.1	24.2
1989	5	15	33.65	23	10.65	24.8	32.4	24.6	26.6	23.6	26.4	23	24.3	91	63	87	80	28.3	30.4	27	28.6	23.1	24.3	22.4	23.3
1989	5	16	34.0769	24.2	9.87692	26.2	33	27.8	28.7	23.2	27.8	26.4	25.8	78	67	90	78	26.4	33.9	33.5	31.3	22	26.1	25.9	24.7
1989	5	17	33.2769	22.6	10.6769	26.4	34.6	30	30.3	24.4	27.8	27.2	26.5	85	60	81	75	29.2	32.8	34.2	32.1	23.7	25.6	26.3	25.2
1989	5	18	34.4833	24.8	9.68333	26	33	32.2	30.9	24.2	28.4	28.2	26.9	86	71	74	77	29	35.6	35.6	33.4	23.5	27	27	25.8
1989	5	19	33.9846	24	9.98462	27	33	27	28.5	26.4	28.4	25.4	26.7	95	71	88	85	34	35.6	31.4	33.7	26.2	27	24.8	26
1989	5	20	34.5692	24.2	10.3692	25.8	31.6	27.6	28.1	25	28	24.6	25.9	94	76	78	83	31.1	35.4	28.9	31.8	24.7	26.9	23.5	25
1989	5	21	34.5333	24.2	10.3333	26.2	36.4	27.4	29.4	24.8	28	26.8	26.5	89	53	95	79	30.4	32.2	34.8	32.5	24.3	25.3	26.6	25.4
1989	5	22	34.4643	23.4	11.0643	26.4	36	27.4	29.3	24.8	28.4	26.4	26.5	88	57	92	79	30.2	33.6	33.7	32.5	24.2	26	26.1	25.4
1989	5	23	34.4	24.2	10.2	25.6	35.4	25.4	28	25	28	23.4	25.5	95	57	85	79	31.3	32.9	27.4	30.5	24.8	25.6	22.6	24.3
1989	5	24	34.2333	21.6	12.6333	24.8	29.2	27	27	24	25.6	25.2	24.9	94	75	87	85	29.3	30.4	30.8	30.2	23.7	24.3	24.6	24.2
1989	5	25	33.7818	23	10.7818	26.2	31.2	27.4	28	24.6	27.4	26.2	26.1	88	75	91	85	29.9	34	33.2	32.3	24	26.2	25.8	25.3
1989	5	26	34.3333	22.6	11.7333	25	28	25.6	26	24.2	25.4	23.4	24.3	94	81	83	86	29.7	30.7	27.3	29.2	23.9	24.5	22.5	23.6
1989	5	27	34.3167	22.4	11.9167	26	32.2	25.2	27.2	24.6	27.2	23.4	25.1	89	68	86	81	30	32.7	27.6	30.1	24.1	25.6	22.7	24.1
1989	5	28	34.7923	21.8	12.9923	24.8	27	25.6	25.8	23.6	25.6	23.8	24.3	91	89	86	89	28.3	31.9	28.3	29.5	23.1	25.1	23.1	23.8
1989	5	29	34.1667	22.8	11.3667	25.4	30	24.8	26.3	24.2	27	24.2	25.1	91	79	95	88	29.4	33.6	29.8	30.9	23.8	26	24	24.6
1989	5	30	33.5833	23	10.5833	24.4	31.2	27	27.4	23.6	26.4	25.8	25.3	94	69	91	84	28.6	31.2	32.4	30.7	23.3	24.8	25.4	24.5
1989	5	31	34	23	11	27	33.6	27	28.6	24.8	28	25.2	26	84	66	87	79	29.8	34.1	30.8	31.6	24	26.2	24.6	24.9
1989	6	1	33.65	23.6	10.05	26	33	28.8	29.1	25	28	27.2	26.7	92	69	88	83	31	34.5	35	33.5	24.6	26.4	26.7	25.9
1989	6	2	33.9556	22.2	11.7556	24.6	30.6	25.2	26.4	24.2	28.4	23.6	25.4	97	85	88	90	29.9	37.2	28.1	31.7	24.1	27.7	23	24.9
1989	6	3	34.3714	22.4	11.9714	24	30.4	26.4	26.8	23.4	27.2	25.2	25.3	95	78	91	88	28.4	33.9	31.2	31.2	23.2	26.2	24.8	24.7
1989	6	4	34	23.4	10.6	25	31	25.6	26.8	24.6	27.2	23.4	25.1	97	75	83	85	30.6	33.5	27.3	30.5	24.5	26	22.5	24.3
1989	6	5	34.4	23.8	10.6	27	29.2	25.4	26.8	25.8	26.6	23.4	25.3	91	82	85	86	32.4	33.1	27.4	31	25.4	25.7	22.6	24.6
1989	6	6	34.25	23.4	10.85	25.4	31.8	25.4	27	24.6	27.2	23.6	25.1	94	70	86	83	30.4	33	27.9	30.4	24.3	25.7	22.9	24.3
1989	6	7	33.6769	23	10.6769	24.8	31.6	26.2	27.2	23.8	26.4	24.2	24.8	92	67	85	81	28.8	30.9	28.9	29.5	23.4	24.6	23.5	23.8
1989	6	8	34.1929	23.4	10.7929	26	32.2	27.6	28.4	24.2	27.6	24	25.3	86	70	74	77	29	33.8	27.4	30.1	23.5	26.1	22.6	24.1
1989	6	9	34.2308	23.2	11.0308	27	31	26.8	27.9	24	28.2	24.6	25.6	78	81	84	81	27.8	36.4	29.5	31.2	22.9	27.3	23.8	24.7
1989	6	10	34.15	23.2	10.95	27	34	28.4	29.5	24.8	27.6	28	26.8	84	61	97	81	29.8	32.7	37.5	33.3	24	25.5	27.9	25.8
1989	6	11	34.8571	23.2	11.6571	26.8	34.6	23.8	27.3	24.6	28.6	23.6	25.6	84	64	98	82	29.5	35.1	29	31.2	23.8	26.8	23.5	24.7
1989	6	12	34.35	23	11.35	26	32.8	26.4	27.9	24.6	27.6	24.2	25.5	89	67	83	80	30	33.5	28.7	30.7	24.1	25.9	23.4	24.5
1989	6	13	34.4923	24.4	10.0923	26.6	33.4	25.2	27.6	25.4	31.8	23.2	26.8	91	89	85	88	31.6	45.9	27.1	34.9	25	31.4	22.4	26.3
1989	6	14	34.0167	22	12.0167	24	34.8	26.2	27.8	23.4	28.8	24	25.4	95	64	83	81	28.4	35.6	28.4	30.8	23.2	27	23.2	24.4
1989	6	15	34.9	23.2	11.7	27.8	33.8	27.4	29.1	25.2	31.4	25.6	27.4	81	84	87	84	30.3	44.3	31.6	35.4	24.3	30.8	25	26.7
1989	6	16	34.86	21.6	13.26	26.4	33.2	25.4	27.6	24.4	32	24.2	26.9	85	92	91	89	29.2	46.7	29.4	35.1	23.7	31.7	23.8	26.4
1989	6	17	34.66	22	12.66	24.4	32.4	29	28.7	23.6	27.8	28	26.5	94	71	93	86	28.6	34.3	37.1	33.3	23.3	26.3	27.7	25.8
1989	6	18	35.0308	22.2	12.8308	25.2	32.2	27.4	28	24.8	26.8	24.8	25.5	97	66	81	81	31	31.6	29.6	30.7	24.7	25	23.9	24.5
1989	6	19	34.2615	23.4	10.8615	25	31	26.2	27.1	24	28.8	25	25.9	92	85	91	89	29.2	38.1	30.9	32.7	23.6	28.2	24.6	25.4
1989	6	20	34.8286	24	10.8286	26.6	32.2	27.2	28.3	24	28.6	25.8	26.1	81	76	90	82	28.1	36.7	32.3	32.4	23	27.5	25.3	25.3
1989	6	21	34.6154	23.4	11.2154	26	34	25	27.5	25	30.8	24.8	26.9	92	80	98	90	31	42.3	31.2	34.8	24.6	29.9	24.7	26.4
1989	6	22	34	22.6	11.4	26.6	32.8	28.2	29	25	29.8	26.6	27.1	88	80	88	86	30.6	39.9	33.7	34.8	24.4	29	26.1	26.5
1989	6	23	34.85	22	12.85	24.4	30.2	26.6	27	23.4	28.2	25.8	25.8	92	86	94	91	28.1	36.9	32.7	32.6	23	27.6	25.5	25.4
1989	6	24	34.0833	22.2	11.8833	24.8	31.6	27.8	28	22.8	28.4	24.4	25.2	84	79	76	80	26.4	36.5	28.3	30.4	22	27.4	23.1	24.2
1989	6	25	33.8833	24	9.88333	24.8	30	27.6	27.5	24.2	25.4	23.6	24.4	95	69	72	79	29.8	29.4	26.5	28.5	24	23.7	22	23.2
1989	6	26	34.1667	22.8	11.3667	27	32.2	27.8	28.7	24.8	30.2	26.6	27.2	84	86	91	87	29.8	41.6	34	35.1	24	29.7	26.2	26.6
1989	6	27	34.9857	23.2	11.7857	24.8	32.8	27.4	28.1	23.6	29.8	25.8	26.4	91	80	88	86	28.3	39.9	32.1	33.5	23.1	29	25.3	25.8
1989	6	28	34.36	22	12.36	23.6	33.8	27.8	28.3	23.2	30.6	26.8	26.9	97	79	93	90	28.2	41.8	34.6	34.8	23	29.7	26.5	26.4
1989	6	29	34.0333	23.4	10.6333	26.6	34.8	26.8	28.8	24.6	30.6	25.2	26.8	85	74	88	82	29.6	41.1	31	33.9	23.9	29.5	24.6	26
1989	6	30	34.5667	22.4	12.1667	28	34.2	29.4	30.3	25.2	30.4	26.8	27.5	80	76	82	79	30.2	40.9	33.5	34.8	24.2	29.4	25.9	26.5
1989	7	1	33.7692	21.6	12.1692	26.8	32	27	28.2	24.8	27.4	24.8	25.7	85	70	84	80	30	33.4	29.8	31.1	24.1	25.9	24	24.7
1989	7	2	34.3867	20.6	13.7867	24.4	29.2	26.4	26.6	23.6	26.2	24.4	24.7	94	79	85	86	28.6	32	29.2	29.9	23.3	25.2	23.7	24
1989	7	3	35.1733	22.6	12.5733	27.8	34.4	26.4	28.8	25	25.6	26	25.5	80	50	97	75	29.8	27	33.3	30	24	22.3	25.9	24.1
1989	7	4	35.1214	21.8	13.3214	26	34	28.4	29.2	24.6	29.8	23.2	25.9	89	74	65	76	30	39.1	25	31.4	24.1	28.6	21.1	24.6
1989	7	5	34.5385	22.6	11.9385	24.2	32.2	26	27.1	23.6	29.4	21.4	24.8	95	81	67	81	28.7	39.1	22.4	30.1	23.4	28.6	19.3	23.8
1989	7	6	35.5	21.8	13.7	25	33.8	28.2	28.8	23	29.8	24	25.6	84	75	71	77	26.7	39.3	27	31	22.2	28.7	22.4	24.4
1989	7	7	35.2333	23	12.2333	24.8	34	28.8	29.1	23.6	26.2	27.8	25.9	91	54	93	79	28.3	28.8	36.7	31.3	23.1	23.4	27.5	24.7
1989	7	8	35.125	22.6	12.525	24.6	32	28.4	28.4	23.2	26.6	23.6	24.5	89	66	67	74	27.5	31.2	25.9	28.2	22.6	24.8	21.7	23
1989	7	9	34.6714	21.6	13.0714	24.8	30.8	27.2	27.5	23.4	25.8	25	24.7	89	67	84	80	27.8	29.9	30.2	29.3	22.9	24	24.2	23.7
1989	7	10	34.9077	21.8	13.1077	24	33.6	27.8	28.3	23.2	30.4	26.6	26.7	94	79	91	88	27.9	41.3	34	34.4	22.9	29.5	26.2	26.2
1989	7	11	35.1923	22.6	12.5923	25.4	35.2	28.8	29.5	24.8	31.2	23.8	26.6	95	75	66	79	30.9	42.8	26.1	33.3	24.6	30.1	21.8	25.5
1989	7	12	35.2429	22.6	12.6429	25.2	34.4	28.4	29.1	24	31	26.2	27.1	91	78	84	84	29	42.6	32.5	34.7	23.5	30.1	25.5	26.4
1989	7	13	34.9846	22	12.9846	25.6	35	28.6	29.5	25	30.8	27.2	27.7	95	74	90	86	31.3	41.6	35.1	36	24.8	29.7	26.8	27.1
1989	7	14	35.5714	23.8	11.7714	26.4	37	27.6	29.6	25.2	33.6	26.2	28.3	91	79	90	87	31.2	49.7	33.1	38	24.8	32.8	25.7	27.8
1989	7	15	35.3455	22.6	12.7455	26.4	38	33	32.6	23.4	28.2	31.8	27.8	78	48	92	73	26.8	31.7	46.2	34.9	22.2	25	31.5	26.2
1989	7	16	35.0545	24.6	10.4545	29	37.4	32.2	32.7	24	27.6	24	25.2	66	47	51	55	26.5	30.4	24.4	27.1	22	24.3	20.7	22.3
1989	7	17	34.9833	22.6	12.3833	26.8	32.6	30.2	30	23.6	32.4	28.2	28.1	77	99	86	87	27	48.5	36.9	37.5	22.3	32.4	27.6	27.4
1989	7	18	35.6154	23.4	12.2154	27.2	35.4	29.6	30.5	26	32	24	27.3	91	79	63	78	32.8	45.3	26.1	34.7	25.6	31.1	21.8	26.2
1989	7	19	35.9538	23.4	12.5538	25.2	34.8	24.8	27.4	24	29.6	24.8	26.1	91	68	100	86	29	38	31.3	32.8	23.5	28.1	24.8	25.5
1989	7	20	35.2286	20.8	14.4286	24.8	32	26.4	27.4	24	28.6	25.2	25.9	94	78	91	87	29.3	36.9	31.2	32.5	23.7	27.6	24.8	25.4
1989	7	21	35.3769	23.8	11.5769	26.4	32	26.4	27.8	25	28.8	24.4	26.1	89	79	85	84	30.7	37.4	29.2	32.5	24.5	27.8	23.7	25.3
1989	7	22	35.0286	23.6	11.4286	25	30.6	27.8	27.8	24.2	28.8	24.6	25.9	94	87	77	86	29.7	38.4	28.8	32.3	23.9	28.3	23.4	25.2
1989	7	23	35.3385	23	12.3385	26.2	30.2	27.8	28	24.2	27.8	25.4	25.8	85	83	83	84	28.9	35.7	30.8	31.8	23.5	27.1	24.6	25
1989	7	24	34.6	23	11.6	25.6	31	27.8	28	24	28.6	26.8	26.5	88	84	93	88	28.8	37.5	34.6	33.6	23.4	27.9	26.5	25.9
1989	7	25	35.9846	21.8	14.1846	23.2	29.6	25	25.7	22.6	27.2	24	24.6	95	83	92	90	27	34.5	29.2	30.2	22.4	26.4	23.6	24.1
1989	7	26	35.2	23	12.2	24.8	30	26.4	26.9	24.6	29.2	24.8	26.2	98	94	88	93	30.8	40	30.2	33.7	24.5	29	24.2	25.9
1989	7	27	35.5333	23.2	12.3333	25.4	30.6	26.4	27.2	24.2	27	23.8	25	91	76	81	82	29.4	33.2	27.7	30.1	23.8	25.8	22.8	24.1
1989	7	28	35.1571	23.4	11.7571	24.4	32.6	27.6	28	23.6	29.8	26	26.5	94	81	88	88	28.6	40.1	32.5	33.7	23.3	29	25.5	25.9
1989	7	29	34.8267	22.8	12.0267	25.8	33.2	27.8	28.6	24.4	30.4	26.2	27	89	82	88	86	29.6	41.5	32.9	34.7	23.9	29.6	25.7	26.4
1989	7	30	34.1571	23.4	10.7571	26	30.6	27.4	27.9	24.6	25.2	24.8	24.9	89	65	81	78	30	28.4	29.6	29.3	24.1	23.2	23.9	23.7
1989	7	31	34.4769	23.2	11.2769	26.4	34.2	26.8	28.5	23.2	30.2	25.2	26.2	76	75	88	80	26.3	40.2	31	32.5	21.9	29.1	24.6	25.2
1989	8	1	34.3286	21.8	12.5286	26.4	34.8	29	29.8	22.8	31.6	26.8	27.1	74	80	84	79	25.3	44.3	33.8	34.5	21.3	30.8	26.1	26.1
1989	8	2	35.1167	23.4	11.7167	25.6	33.2	30	29.7	24.6	29.6	27	27.1	92	77	79	83	30.2	39.1	33.6	34.3	24.2	28.6	26	26.3
1989	8	3	34.9091	22	12.9091	25	31.4	27.4	27.8	23.8	28	23.8	25.2	91	77	74	81	28.7	35.5	27.1	30.4	23.3	26.9	22.4	24.2
1989	8	4	34.7571	23	11.7571	25.8	31.6	27	27.9	23.2	29	24.6	25.6	80	82	82	82	26.7	38.3	29.3	31.4	22.2	28.2	23.7	24.7
1989	8	5	35	22.8	12.2	23.8	32.2	26.8	27.4	23.6	26.2	23.8	24.5	98	62	78	80	29	30	27.5	28.8	23.5	24.1	22.6	23.4
1989	8	6	34.8	23	11.8	24.8	31.6	27.6	27.9	24	25.6	26.2	25.3	94	62	90	82	29.3	28.8	33.1	30.4	23.7	23.4	25.7	24.3
1989	8	7	35.15	23	12.15	26.4	34	27.8	29	24.8	26	26.8	25.9	88	53	93	78	30.2	28.3	34.6	31	24.2	23.1	26.5	24.6
1989	8	8	34.6714	23.2	11.4714	25.4	34.2	30	29.9	23.8	30.2	28	27.3	88	75	86	83	28.4	40.2	36.4	35	23.2	29.1	27.4	26.6
1989	8	9	34.0667	23.4	10.6667	25.6	33.8	29	29.4	24.8	29.8	26.8	27.1	94	75	84	84	30.8	39.3	33.8	34.6	24.5	28.7	26.1	26.4
1989	8	10	34.1692	22.6	11.5692	23.6	30.8	27.2	27.2	23	29	25	25.7	95	87	84	89	27.7	38.8	30.2	32.2	22.8	28.5	24.2	25.1
1989	8	11	34.0769	21	13.0769	22	28	25.6	25.3	21.6	26.2	24.6	24.1	97	87	92	92	25.5	32.8	30.2	29.5	21.4	25.6	24.2	23.8
1989	8	12	34.8308	21.8	13.0308	24.6	31.6	25.4	26.8	24	25.8	24.4	24.7	95	63	92	84	29.4	29.3	29.9	29.6	23.8	23.7	24	23.8
1989	8	13	34.6571	22.4	12.2571	25.4	33.6	25.2	27.4	23.6	26	22.6	24.1	86	55	80	74	27.9	28.5	25.7	27.4	22.9	23.3	21.5	22.6
1989	8	14	34.2714	22	12.2714	26.4	30.8	27.4	28	25	25.8	23.4	24.7	89	67	72	76	30.7	29.9	26.1	28.9	24.5	24	21.8	23.4
1989	8	15	34.1167	23.6	10.5167	24.6	30.2	28.4	27.9	23.2	28	27.2	26.1	89	85	91	88	27.5	36.3	35.3	33	22.6	27.3	26.8	25.6
1989	8	16	34.6769	24	10.6769	25.8	32.4	27	28	25.4	28.4	26.5	26.8	97	74	96	89	32.2	36	34.3	34.1	25.3	27.2	26.3	26.3
1989	8	17	34.75	22.6	12.15	23.8	30.2	28.6	27.8	22.6	28.8	27.8	26.4	90	90	94	91	26.6	38.6	36.8	34	22.1	28.4	27.6	26
1989	8	18	33.55	23.6	9.95	26.2	33	28.4	29	25.4	27	27.6	26.7	94	63	94	84	31.9	31.6	36.4	33.3	25.1	25	27.4	25.8
1989	8	19	33.8231	25	8.82308	26	30.6	27	27.6	25.2	27.4	25.6	26.1	94	78	89	87	31.5	34.4	31.9	32.6	24.9	26.4	25.1	25.5
1989	8	20	34.6615	23	11.6615	26.2	29	28.4	28	25	26	26.6	25.9	91	79	87	86	30.9	31.6	33.6	32	24.6	25	26	25.2
1989	8	21	34.1538	23.6	10.5538	27	33.2	26.8	28.5	25	27	24.4	25.5	85	62	82	76	30.3	31.5	29	30.3	24.3	24.9	23.5	24.2
1989	8	22	33.5455	22.6	10.9455	25.8	33.6	27.4	28.5	23.8	30.6	25.8	26.7	85	81	88	84	28.1	41.9	32.1	34.1	23	29.8	25.3	26
1989	8	23	34.1273	23	11.1273	24.6	30.6	25.5	26.5	23.6	28.2	24.6	25.5	92	83	93	89	28.4	36.6	30.3	31.8	23.2	27.5	24.3	25
1989	8	24	34.0182	21	13.0182	21.8	29.5	28	26.8	21.4	27	25.6	24.7	97	82	83	87	25.2	34	31.2	30.1	21.2	26.2	24.8	24.1
1989	8	25	33.6154	21.6	12.0154	23.8	30.4	30	28.5	23.6	28.8	27	26.5	98	89	79	89	29	38.5	33.6	33.7	23.5	28.3	26	26
1989	8	26	33.2154	22	11.2154	24.6	32.8	27.8	28.3	24	30.2	23.6	25.9	95	83	70	83	29.4	41.2	26.3	32.3	23.8	29.5	21.9	25.1
1989	8	27	34.2833	23	11.2833	26	30.4	26.8	27.5	24.8	25.4	24.2	24.8	91	67	81	80	30.5	29.1	28.5	29.3	24.4	23.6	23.2	23.7
1989	8	28	34	22.6	11.4	24	31	24.2	25.9	23.6	28.6	22	24.7	97	84	83	88	28.8	37.5	25	30.4	23.4	27.9	21.1	24.1
1989	8	29	34.3667	20.8	13.5667	22.2	27	22.8	23.7	21.6	24.8	22.2	22.9	95	84	95	91	25.4	29.8	26.3	27.2	21.3	24	22	22.4
1989	8	30	34.1636	21.8	12.3636	24.8	30.2	24.8	26.1	24.2	29.2	23.6	25.7	95	93	91	93	29.8	39.8	28.3	32.6	24	28.9	23.1	25.3
1989	8	31	33.7385	24	9.73846	25.2	31	25	26.5	24.6	28.6	24.6	25.9	95	84	97	92	30.5	37.5	30.6	32.9	24.4	27.9	24.5	25.6
1989	9	1	33.7077	23.2	10.5077	25.4	33.2	25.8	27.5	24.2	29.8	24.6	26.2	91	78	91	86	29.4	39.7	30.1	33.1	23.8	28.8	24.2	25.6
1989	9	2	33.5091	23.4	10.1091	25.4	33	28.4	28.8	23.8	26.8	27.2	25.9	88	62	91	80	28.4	31.1	35.3	31.6	23.2	24.7	26.8	24.9
1989	9	3	32.9833	22.4	10.5833	24.6	31.6	27.3	27.7	23.2	26	26.2	25.1	89	64	92	82	27.5	29.9	33.3	30.2	22.6	24	25.8	24.2
1989	9	4	33.1667	21.2	11.9667	23	28.8	27	26.5	22.6	27	26	25.2	97	87	92	92	27.1	34.4	32.9	31.5	22.4	26.4	25.7	24.8
1989	9	5	33.7273	22.2	11.5273	23.8	29.4	26.8	26.7	23.2	27.8	23.4	24.8	95	89	75	86	28	36.3	26.5	30.3	23	27.3	22	24.1
1989	9	6	33.2833	23.4	9.88333	24.4	30	26.6	26.9	23.6	28.2	24.8	25.5	94	87	86	89	28.6	37	30.1	31.9	23.3	27.7	24.1	25
1989	9	7	33.2182	23.6	9.61818	24.8	28.4	25.8	26.2	24.6	27.4	24.6	25.5	98	93	91	94	30.8	35.8	30.1	32.2	24.5	27.1	24.2	25.3
1989	9	8	33.3	24.4	8.9	25.4	28.6	27.2	27.1	24.8	26.8	25.6	25.7	95	87	88	90	30.9	34	31.7	32.2	24.6	26.2	25	25.3
1989	9	9	33.2154	24.2	9.01538	26.2	29.6	26.6	27.3	24.8	26.2	25	25.3	89	77	88	85	30.4	31.7	30.6	30.9	24.3	25	24.4	24.6
1989	9	10	33.2364	24.6	8.63636	26.4	28	26.2	26.7	25	25.6	23.8	24.8	89	83	82	85	30.7	31.2	27.9	29.9	24.5	24.8	22.9	24
1989	9	11	33.55	23	10.55	23.8	30.2	27.4	27.2	23.4	27.8	25.2	25.5	97	83	84	88	28.5	35.7	30.6	31.6	23.2	27.1	24.4	24.9
1989	9	12	33.15	24	9.15	25.6	30.6	25.8	27	24.8	29.8	24.6	26.4	94	94	91	93	30.8	41.4	30.1	34.1	24.5	29.6	24.2	26.1
1989	9	13	33.26	24	9.26	24.2	31.4	26	26.9	23.5	26.2	23.2	24.3	94	66	79	80	28.5	30.5	26.6	28.5	23.2	24.4	22.1	23.2
1989	9	14	33.5615	24.2	9.36154	24.8	30.6	26	26.9	24.2	25.6	24.8	24.9	95	67	91	84	29.8	29.5	30.5	29.9	24	23.8	24.4	24.1
1989	9	15	32.7077	24.4	8.30769	26.2	32.6	27	28.2	25.2	25.4	25.4	25.3	92	56	88	79	31.4	27.6	31.4	30.1	24.8	22.7	24.8	24.1
1989	9	16	33.2364	24.6	8.63636	26.4	28	26.8	27	25.2	24.8	24.2	24.7	91	77	81	83	31.2	29.2	28.5	29.6	24.8	23.6	23.2	23.9
1989	9	17	33.3538	24.2	9.15385	25.8	29.6	26.2	27	24.6	26.8	25	25.5	91	80	91	87	30.1	33.4	30.9	31.4	24.2	25.9	24.6	24.9
1989	9	18	33.3538	24	9.35385	25.2	29.8	27	27.3	24	28.6	25.4	26	91	91	88	90	29	38.3	31.4	32.9	23.5	28.2	24.8	25.5
1989	9	19	33.1167	23.2	9.91667	24	30	25	26	23.6	27.6	23.2	24.8	97	83	86	89	28.8	35.3	27.2	30.5	23.4	26.8	22.5	24.3
1989	9	20	32.6167	22	10.6167	23.2	27.6	25	25.2	22.4	26.4	24.6	24.5	93	91	97	94	26.5	33.6	30.6	30.3	22.1	26	24.5	24.2
1989	9	21	33.27	23	10.27	26	31	25.6	27	24.2	28.6	24.4	25.7	86	84	91	87	29	37.5	29.7	32.1	23.5	27.9	24	25.1
1989	9	22	33.1333	23.6	9.53333	24.8	29.8	26.2	26.8	24.2	28	24.8	25.7	95	87	89	91	29.8	36.6	30.4	32.2	24	27.4	24.3	25.2
1989	9	23	32.44	24	8.44	25	29.6	26.8	27	24.4	26.8	24.2	25.1	95	80	81	86	30.1	33.4	28.5	30.7	24.2	25.9	23.2	24.4
1989	9	24	32.3714	23.4	8.97143	25	30	26	26.8	24.4	27.2	23.4	25	95	81	80	85	30.1	34.2	27	30.5	24.2	26.3	22.4	24.3
1989	9	25	33.2833	23	10.2833	23.6	30.4	26	26.5	23.2	29.2	22	24.8	97	92	71	86	28.2	39.7	23.8	30.5	23	28.9	20.3	24.1
1989	9	26	32.54	23	9.54	24.8	30.2	25.4	26.5	24.2	29	23.4	25.5	95	91	85	90	29.8	39.2	27.4	32.2	24	28.7	22.6	25.1
1989	9	27	33.15	21.2	11.95	23.8	29	25.4	25.9	23.2	27.8	24.6	25.2	95	91	94	93	28	36.5	30.4	31.6	23	27.4	24.3	24.9
1989	9	28	32.4182	24.2	8.21818	25	31.1933	23.6	27.7857	24.4	26.419	22.4	25.3722	95	71.2727	90	82.0625	30.1	31.5182	26.3	30.7368	24.2	24.8818	21.9	24.4737
1989	9	29	32.7143	23.4	9.31429	26.4	30.6	26	27.3	24.8	28.4	25.2	26.1	88	85	94	89	30.2	37.2	31.5	33	24.2	27.7	24.9	25.6
1989	9	30	33.0364	23.6	9.43636	25.4	31.4	27	27.7	24.4	27.2	24.4	25.3	92	72	81	82	29.9	33.3	28.8	30.7	24	25.8	23.4	24.4
1989	10	1	33.2143	24.6	8.61429	26.4	30	29	28.6	25.2	27.4	27	26.5	91	82	86	86	31.2	34.8	34.3	33.4	24.8	26.6	26.4	25.9
1989	10	2	33.34	23.2	10.14	25.8	30.6	27	27.6	23.4	29	25	25.8	82	89	85	85	27.2	39	30.3	32.2	22.5	28.5	24.3	25.1
1989	10	3	32.6857	25	7.68571	25	29.8	26	26.7	24.6	28.6	25	26.1	97	91	92	93	30.6	38.3	31	33.3	24.5	28.2	24.6	25.8
1989	10	4	32.7571	24.2	8.55714	25.6	30.2	26.2	27.1	25.2	27.6	25.2	26	97	82	92	90	31.8	35.2	31.4	32.8	25.1	26.8	24.8	25.6
1989	10	5	33.2923	23.2	10.0923	23.8	29.6	25	25.9	23.4	27.4	24	24.9	97	84	92	91	28.5	35	29.2	30.9	23.2	26.7	23.6	24.5
1989	10	6	33.7846	23.4	10.3846	23.8	32.8	27.2	27.8	23.6	30.2	26.2	26.7	98	83	92	91	29	41.2	33.3	34.5	23.5	29.5	25.9	26.3
1989	10	7	33.1077	24.6	8.50769	25.6	32.4	28.4	28.7	24.4	27.8	27	26.4	91	71	90	84	29.7	34.3	34.7	32.9	24	26.3	26.5	25.6
1989	10	8	33.4	24.8	8.6	26.8	31.8	27.8	28.5	25.2	27.4	26	26.2	88	71	87	82	31	33.6	32.4	32.3	24.6	26	25.4	25.3
1989	10	9	33.3385	24	9.33846	24.4	25.8	25.2	25.1	23.8	25.6	24	24.5	95	98	91	95	29.1	32.7	29	30.3	23.6	25.5	23.5	24.2
1989	10	10	33.1643	24.8	8.36429	24.8	31.4	25	26.5	23.6	29.8	23	25.5	91	89	84	88	28.3	40.9	26.7	32	23.1	29.4	22.2	24.9
1989	10	11	33.1692	24.6	8.56923	25.4	27	25	25.6	24.6	25	24.2	24.6	94	85	94	91	30.4	30.3	29.7	30.1	24.3	24.3	23.9	24.2
1989	10	12	33.8	23.2	10.6	24.2	31	26	26.8	23.8	28.4	25	25.7	97	82	92	90	29.2	36.9	31	32.4	23.6	27.6	24.6	25.3
1989	10	13	33.1077	24.6	8.50769	25.6	31.8	26	27.4	24.8	29.2	25	26.3	94	83	92	90	30.8	38.8	31	33.5	24.5	28.4	24.6	25.9
1989	10	14	32.5167	24.2	8.31667	27.4	31.2	26	27.6	24.4	30.4	25	26.6	78	94	92	88	28.6	42.9	31	34.1	23.3	30.2	24.6	26
1989	10	15	32.7	24	8.7	25	30.2	26	26.8	24.6	28.4	25.2	26.1	97	87	94	93	30.6	37.5	31.5	33.2	24.5	27.9	24.9	25.7
1989	10	16	32.7143	25	7.71429	26	28.4	27	27.1	25.4	26	26	25.8	95	83	92	90	32	32	32.9	32.3	25.2	25.2	25.7	25.3
1989	10	17	33.2333	24	9.23333	25.4	31.4	27	27.7	24.2	30	26	26.7	91	90	92	91	29.4	41.5	32.9	34.6	23.8	29.6	25.7	26.3
1989	10	18	33.2769	23.4	9.87692	23.4	28.6	25	25.5	23	27.2	24.2	24.8	97	90	94	93	27.8	35.1	29.7	30.9	22.8	26.8	23.9	24.5
1989	10	19	33.1333	24.8	8.33333	25.2	32.2	27	27.9	24.6	29.4	25.6	26.5	95	81	89	89	30.5	39.1	31.9	33.8	24.4	28.6	25.1	26
1989	10	20	33.5333	24.4	9.13333	25.4	32	27	27.9	24.8	28.4	26	26.4	95	76	92	88	30.9	36.3	32.9	33.4	24.6	27.3	25.7	25.9
1989	10	21	32.8615	24.8	8.06154	25.8	30.2	27	27.5	25.2	25.4	26	25.5	95	68	92	85	31.6	29.2	32.9	31.3	25	23.7	25.7	24.8
1989	10	22	32.7692	24.8	7.96923	26	31.4	28	28.4	24.2	27.2	26	25.8	86	72	85	81	29	33.3	32.3	31.5	23.5	25.8	25.3	24.9
1989	10	23	33.2143	25	8.21429	26.4	31.2	26	27.4	25.2	28.8	25	26.3	91	84	92	89	31.2	38	31	33.4	24.8	28.1	24.6	25.8
1989	10	24	33.0692	22.4	10.6692	25	31.2	26	27	22.6	27.4	25	25	82	75	92	83	25.8	34	31	30.3	21.6	26.2	24.6	24.1
1989	10	25	33.3	23.4	9.9	24.8	30.2	26.2	26.9	24.4	28.2	25.2	25.9	97	86	92	92	30.3	36.9	31.4	32.8	24.3	27.6	24.8	25.6
1989	10	26	33.1714	24	9.17143	25.8	32.4	28	28.5	24.2	29.8	26	26.7	88	83	85	85	29.1	40.2	32.3	33.9	23.6	29.1	25.3	26
1989	10	27	32.7846	25.2	7.58462	26.8	32.6	27	28.3	25.2	28.8	26	26.7	88	75	92	85	31	37	32.9	33.7	24.6	27.7	25.7	26
1989	10	28	33.1769	23.4	9.77692	25.6	29	26	26.6	24.6	25.6	25	25.1	92	76	92	87	30.2	30.5	31	30.6	24.2	24.4	24.6	24.4
1989	10	29	32.9455	24.6	8.34545	25	29.6	26.2	26.8	24.4	26.2	25.2	25.3	95	77	92	88	30.1	31.7	31.4	31.1	24.2	25	24.8	24.7
1989	10	30	32.9143	23.8	9.11429	26.4	33	27	28.4	24.2	28.8	24.2	25.7	83	73	79	79	28.7	36.8	28.3	31.3	23.4	27.5	23.1	24.7
1989	10	31	33.1692	23.4	9.76923	23.6	31	26	26.6	22.4	28.6	25	25.3	90	84	92	89	26.3	37.5	31	31.6	21.9	27.9	24.6	24.8
1989	11	1	31.9	24.4	7.5	26	29.4	26	26.9	24.8	28	25	25.9	91	90	92	91	30.5	36.8	31	32.8	24.4	27.6	24.6	25.5
1989	11	2	33.11	24.2	8.91	24.2	29.6	25.4	26.1	23.6	28.2	25.4	25.7	95	90	100	95	28.7	37.3	32.4	32.8	23.4	27.8	25.4	25.5
1989	11	3	33.1714	24.2	8.97143	24.4	29	26	26.4	23.8	27.2	25	25.3	95	87	92	91	29.1	34.9	31	31.6	23.6	26.6	24.6	24.9
1989	11	4	32.875	23	9.875	25	30.2	26	26.8	24.6	26.2	25	25.3	97	73	92	87	30.6	31.3	31	31	24.5	24.8	24.6	24.6
1989	11	5	33.2909	24	9.29091	26	30.4	25.2	26.7	24.2	26.2	24.2	24.9	86	72	92	83	29	31.2	29.5	29.9	23.5	24.8	23.8	24
1989	11	6	33.18	24.8	8.38	26.4	30.6	27	27.8	24.2	27.4	26	25.9	83	78	92	85	28.7	34.4	32.9	32	23.4	26.4	25.7	25.1
1989	11	7	33.3333	24.4	8.93333	26.4	31	25	26.9	26	29.6	24	26.5	97	90	92	93	33.3	40.5	29.2	34.3	25.9	29.2	23.6	26.2
1989	11	8	32.5556	24.6	7.95556	24.8	30.6	26	26.9	23.4	28.6	25	25.7	89	86	92	89	27.8	37.8	31	32.2	22.9	28	24.6	25.2
1989	11	9	32.5455	24.2	8.34545	24.2	26.4	26	25.6	23.4	25.6	25	24.7	94	94	92	93	28.2	32.3	31	30.5	23.1	25.3	24.6	24.4
1989	11	10	32.8667	22.2	10.6667	23.6	29.8	26	26.4	23.4	28	25	25.5	98	87	92	93	28.6	36.6	31	32.1	23.3	27.4	24.6	25.1
1989	11	11	33.0889	22.8	10.2889	23.6	27.2	26.4	25.9	23.4	25.6	25.6	24.9	98	88	94	93	28.6	31.7	32.3	30.9	23.3	25	25.3	24.6
1989	11	12	32.7636	24.6	8.16364	25.8	29.8	25	26.4	24.6	25.4	24	24.7	91	70	92	84	30.1	29.5	29.2	29.6	24.2	23.8	23.6	23.9
1989	11	13	32.9	22.8	10.1	23	28.6	26	25.9	22.6	25.2	25	24.3	97	76	92	88	27.1	29.8	31	29.3	22.4	24	24.6	23.7
1989	11	14	32.8818	23.2	9.68182	25.2	32.2	26	27.4	23.2	30.4	25	26.2	85	88	92	88	27.1	42.2	31	33.4	22.4	29.9	24.6	25.7
1989	11	15	32.05	22.8	9.25	23.4	32.2	26	26.9	22.8	28.8	25	25.5	95	78	92	88	27.3	37.3	31	31.9	22.6	27.8	24.6	25
1989	11	16	32.2667	24.4	7.86667	26.4	32.4	27	28.2	24.6	29.6	26	26.7	86	81	92	87	29.7	39.6	32.9	34.1	23.9	28.8	25.7	26.1
1989	11	17	32.6909	25.4	7.29091	26	32	26	27.5	24.4	31.2	24.2	26.6	88	94	86	89	29.5	44.9	29	34.5	23.8	31	23.5	26.1
1989	11	18	32.9667	25.4	7.56667	27	31.2	27	28	26	28.4	24.6	26.3	92	81	82	85	32.9	36.8	29.3	33	25.7	27.6	23.7	25.6
1989	11	19	32.8364	24.8	8.03636	25	30.4	27	27.4	24.2	26.4	26	25.5	94	73	92	86	29.7	31.7	32.9	31.4	23.9	25	25.7	24.9
1989	11	20	32.875	24	8.875	25.6	35	26.2	28.3	23.8	30	25.4	26.4	86	70	94	83	28.3	39.1	31.9	33.1	23.1	28.6	25.1	25.6
1989	11	21	33.6	24.4	9.2	25	32.6	27	27.9	23.6	30.2	26	26.6	89	84	92	88	28.2	41.3	32.9	34.1	23.1	29.5	25.7	26.1
1989	11	22	33.0444	24.8	8.24444	25	31.4	27	27.6	24.4	26.4	26	25.6	95	68	92	85	30.1	31.1	32.9	31.4	24.2	24.7	25.7	24.8
1989	11	23	32.6364	23.4	9.23636	24	31.4	27.2	27.5	23.6	26.4	26.2	25.4	97	68	92	86	28.8	31.1	33.3	31.1	23.4	24.7	25.9	24.7
1989	11	24	32.56	25.2	7.36	25.2	32.4	28	28.4	24.6	27.2	27	26.3	95	67	93	85	30.5	32.6	35	32.7	24.4	25.5	26.7	25.5
1989	11	25	32.4222	24	8.42222	24.6	29	27	26.9	23.6	25.8	25.8	25.1	92	78	91	87	28.4	31.1	32.4	30.6	23.2	24.7	25.4	24.4
1989	11	26	32.5	24.8	7.7	25	31.8	27	27.7	24.6	26.4	25.2	25.4	97	66	87	83	30.6	30.8	30.8	30.8	24.5	24.5	24.6	24.5
1989	11	27	32.85	24.6	8.25	26.4	32.2	27.2	28.3	25	29.4	26.2	26.9	89	81	92	88	30.7	39.1	33.3	34.4	24.5	28.6	25.9	26.3
1989	11	28	33.4182	25	8.41818	26.4	33.2	27.2	28.5	24.4	31.6	26.2	27.4	85	89	92	89	29.2	45.4	33.3	36	23.7	31.2	25.9	26.9
1989	11	29	32.9667	25	7.96667	25.2	28.2	26	26.4	24.2	27.2	25	25.5	92	93	92	92	29.5	35.4	31	32	23.8	26.9	24.6	25.1
1989	11	30	33.6769	24.6	9.07692	24.8	31.6	26.2	27.2	24.2	29.4	25.2	26.3	95	85	92	91	29.8	39.5	31.4	33.6	24	28.8	24.8	25.9
1989	12	1	33.5636	22.4	11.1636	24.2	27	25	25.3	22.6	26.2	24	24.3	87	94	92	91	26.3	33.5	29.2	29.7	21.9	25.9	23.6	23.8
1989	12	2	33.3833	23.4	9.98333	24	28.8	26	26.2	23.6	25.2	25.2	24.7	97	75	94	88	28.8	29.6	31.5	30	23.4	23.9	24.9	24.1
1989	12	3	33.1667	23	10.1667	24.4	29.6	25	26	23.8	25.2	24	24.3	95	70	92	86	29.1	29.1	29.2	29.1	23.6	23.6	23.6	23.6
1989	12	4	33.3231	24.2	9.12308	24.4	30.2	24	25.6	23.8	27.4	23	24.7	95	81	92	89	29.1	34.6	27.4	30.4	23.6	26.5	22.6	24.2
1989	12	5	33.1818	23.2	9.98182	23.6	30.2	25	26	23.4	27.8	24	25.1	98	83	92	91	28.6	35.7	29.2	31.2	23.3	27.1	23.6	24.7
1989	12	6	33.2917	24.2	9.09167	24.2	30.2	25	26.1	23.6	28	24	25.2	95	85	92	91	28.7	36.3	29.2	31.4	23.4	27.3	23.6	24.8
1989	12	7	33.5714	23.2	10.3714	26.6	32.4	26	27.8	23.6	28.6	25	25.7	78	75	92	82	27.1	36.6	31	31.6	22.4	27.5	24.6	24.8
1989	12	8	33.78	23.2	10.58	24.4	28.8	27	26.8	23.2	25.6	26	24.9	90	78	92	87	27.6	30.7	32.9	30.4	22.7	24.5	25.7	24.3
1989	12	9	33.8333	24	9.83333	24.8	31	27	27.5	23.6	27	26	25.5	91	73	92	85	28.3	33	32.9	31.4	23.1	25.7	25.7	24.8
1989	12	10	33.85	24.4	9.45	25	30.6	26	26.9	24.2	26.4	25	25.2	94	72	92	86	29.7	31.6	31	30.8	23.9	25	24.6	24.5
1989	12	11	34.1167	24.6	9.51667	25.2	32.6	26	27.5	23.6	25.4	25	24.7	88	56	92	79	28.1	27.6	31	28.9	23	22.7	24.6	23.5
1989	12	12	33.6308	22	11.6308	23.2	32	26	26.8	22	29.8	25	25.6	90	85	92	89	25.6	40.5	31	32.4	21.5	29.2	24.6	25.1
1989	12	13	33.6545	21.8	11.8545	23.2	32.8	25.2	26.6	21	25.6	24.2	23.6	82	56	92	77	23.4	28	29.5	27	20	23	23.8	22.3
1989	12	14	34.2462	22.4	11.8462	24.2	33	24.2	26.4	21.6	24	23.2	22.9	80	47	92	73	24.1	23.8	27.8	25.2	20.5	20.3	22.8	21.2
1989	12	15	33.4167	20.4	13.0167	21.4	32.2	25	25.9	20.8	24	24	22.9	95	51	92	79	24.2	24.4	29.2	25.9	20.5	20.7	23.6	21.6
1989	12	16	33.5538	21.4	12.1538	21.8	31.4	25	25.8	21.2	23.2	24	22.8	95	50	92	79	24.8	23	29.2	25.6	20.9	19.7	23.6	21.4
1989	12	17	33.5	21.8	11.7	22.4	31.8	24	25.5	21.6	24.6	23	23.1	93	56	92	80	25.3	26.1	27.4	26.3	21.3	21.8	22.6	21.9
1989	12	18	33.3538	21.4	11.9538	22.2	24	24	23.5	20.6	22.4	23	22	87	87	92	89	23.2	26	27.4	25.5	19.9	21.7	22.6	21.4
1989	12	19	33.5231	20.8	12.7231	21	33.4	24	25.6	20.4	28.2	23	23.9	95	68	92	85	23.6	34.8	27.4	28.6	20.1	26.6	22.6	23.1
1989	12	20	34.3667	22.8	11.5667	23.4	33.6	25	26.8	21.6	31.2	24	25.6	85	84	92	87	24.6	43.8	29.2	32.5	20.8	30.6	23.6	25
1989	12	21	34.1455	22.2	11.9455	23.8	33.8	25	26.9	21.8	29.8	22.4	24.7	84	75	80	80	24.8	39.3	25.3	29.8	20.9	28.7	21.3	23.6
1989	12	22	34.1818	20.6	13.5818	21.6	34	24	25.9	19.8	28	23	23.6	85	64	92	80	21.9	33.8	27.4	27.7	18.9	26.1	22.6	22.5
1989	12	23	34.2364	21	13.2364	21.6	33.2	26	26.7	20.8	24.6	25	23.5	93	50	92	78	24	25.2	31	26.7	20.4	21.2	24.6	22.1
1989	12	24	34.2909	24	10.2909	24.8	30	25	26.2	24.2	24.4	24	24.2	95	63	92	84	29.8	26.8	29.2	28.6	24	22.2	23.6	23.3
1989	12	25	33.62	24	9.62	24.8	31	26	27	23.6	25.4	23	24	91	64	78	77	28.3	28.7	26.1	27.7	23.1	23.4	21.8	22.8
1989	12	26	33.9857	23.6	10.3857	25	32	26	27.3	23.6	29.8	24	25.8	89	85	85	86	28.2	40.5	28.5	32.4	23.1	29.2	23.2	25.2
1989	12	27	34.1538	21.2	12.9538	22.6	31.4	24	25.5	21.6	28.8	23	24.5	92	82	92	89	25.1	37.8	27.4	30.1	21.2	28	22.6	23.9
1989	12	28	34.3429	22.2	12.1429	24	33	25	26.8	21.6	30.2	23	24.9	81	82	84	82	24.2	41	26.7	30.7	20.6	29.4	22.2	24.1
1989	12	29	33.9455	22	11.9455	22.4	33	24	25.9	20.6	30.2	23	24.6	85	82	92	86	23.1	41	27.4	30.5	19.8	29.4	22.6	23.9
1989	12	30	34.1	22.2	11.9	23.8	33.2	24.4	26.5	21.8	29.4	22.4	24.5	84	76	84	81	24.8	38.4	25.7	29.7	20.9	28.3	21.6	23.6
1989	12	31	34.69	22	12.69	24	32	24	26	21.6	24	22.4	22.7	81	52	87	73	24.2	24.5	26	24.9	20.6	20.8	21.7	21

## Sheet: 1990
			Temperature			Temperature				Temperature				Relative Humidity				Pressure				Dew temperature
Year	Month	Day	Maximum	Minimum	Max-Min	1899-12-31 07:00:00	1899-12-31 13:00:00	1899-12-31 19:00:00	Average	1899-12-31 01:00:00	1899-12-31 13:00:00	1899-12-31 19:00:00	Average	1899-12-31 01:00:00	1899-12-31 13:00:00	1899-12-31 19:00:00	Average	1899-12-31 07:00:00	1899-12-31 13:00:00	1899-12-31 19:00:00	Average	1899-12-31 07:00:00	1899-12-31 13:00:00	1899-12-31 19:00:00	Average		Month	Taverage	Hraverage
1990	1	1	34.4	23	11.4	25	32.6	24	26.4	22.2	25.4	23	23.5	79	56	92	76	24.9	27.6	27.4	26.6	21	22.7	22.6	22.1		January	27.9871	73.1613
1990	1	2	34.1273	20.4	13.7273	20.4	32.6	26	26.3	19.6	24.4	24	22.7	93	51	85	76	22.3	25.1	28.5	25.3	19.2	21.2	23.2	21.2		February	28.2714	76.4643
1990	1	3	34.4667	23	11.4667	24.2	30.4	25	26.1	23.4	24.2	24	23.9	94	60	92	82	28.2	26.1	29.2	27.8	23.1	21.8	23.6	22.8		March	29.4742	73.7742
1990	1	4	34.8167	20.2	14.6167	23.2	31	25.2	26.2	22.8	23	24.2	23.3	97	51	92	80	27.5	22.8	29.5	26.6	22.6	19.6	23.8	22		April	28.33	84.4
1990	1	5	34.5667	22.2	12.3667	22.6	33.8	27	27.6	21.8	24.4	25	23.7	93	46	85	75	25.6	24.3	30.3	26.7	21.5	20.6	24.3	22.1		May	28.5355	85.3226
1990	1	6	34.4077	21.8	12.6077	23.4	33	26.4	27.3	22	24.6	23.4	23.3	89	50	78	72	25.5	25.3	26.8	25.9	21.4	21.3	22.2	21.6		June	28.46	84.3
1990	1	7	34.2615	23.2	11.0615	25.4	33.4	25.2	27.3	23.4	22.6	22	22.7	85	39	76	67	27.4	20.2	24.3	24	22.6	17.7	20.6	20.3		July	28.8323	79.2581
1990	1	8	34.8167	20.6	14.2167	23.6	33.6	26	27.3	21.4	24.4	23	22.9	82	47	78	69	24	24.4	26.1	24.8	20.4	20.7	21.8	21		August	28.8839	77.1935
1990	1	9	34.24	23.4	10.84	25.4	33.8	25.4	27.5	22	29.4	23.4	24.9	75	72	85	77	24.2	38	27.4	29.9	20.5	28.1	22.6	23.8		September	27.68	82.6667
1990	1	10	34.85	21.6	13.25	22.4	34	26	27.1	21.4	31.4	24.2	25.7	92	83	86	87	24.8	44.2	29	32.7	21	30.7	23.5	25.1		October	27.0032	85.8387
1990	1	11	34.5333	20.4	14.1333	21.6	33.8	26.2	27	20.4	28.8	23.4	24.2	90	69	79	79	23.2	36.3	26.9	28.8	19.9	27.3	22.3	23.1		November	27.4553	84.0881
1990	1	12	34.6333	20.9043	13.729	22.2	33.4	26.8	27.3	21.4	29	23.8	24.7	93	72	78	81	24.9	37.1	27.5	29.8	21.1	27.7	22.6	23.8		December	27.1387	77.1996
1990	1	13	34.6154	23.2	11.4154	24.4	30.2	27	27.1	24.2	24.8	25	24.7	98	65	85	83	30	27.7	30.3	29.4	24.1	22.8	24.3	23.7
1990	1	14	34.3273	22.6	11.7273	24.2	32.8	28	28.3	22	25	25	24	83	53	79	71	25	26.5	29.7	27	21.1	22	23.9	22.3
1990	1	15	34.3455	21.6	12.7455	23.4	34	26	27.4	21.6	31.2	24	25.6	85	82	85	84	24.6	43.6	28.5	32.2	20.8	30.5	23.2	24.8
1990	1	16	34.6286	24.6	10.0286	26.4	35.6	26	28.5	21.6	26	20	22.5	66	47	58	57	22.6	27.2	19.4	23.1	19.5	22.5	17	19.7
1990	1	17	34.7857	21.4	13.3857	23.6	35.6	30.6	30.1	21.4	30.2	26	25.9	82	68	70	73	24	39.3	30.5	31.3	20.4	28.7	24.4	24.5
1990	1	18	34.8429	22.8	12.0429	24.6	36.2	27.2	28.8	21.4	29.4	21.2	24	76	61	59	65	23.3	36.4	21.2	27	20	27.4	18.4	21.9
1990	1	19	34.9857	20	14.9857	20.8	35	26.6	27.3	19.8	29.4	24.4	24.5	91	66	84	80	22.4	37.2	29.1	29.6	19.3	27.8	23.6	23.6
1990	1	20	34.7231	22.4	12.3231	25	33.8	27.4	28.4	23	25.2	26	24.7	84	50	90	75	26.7	26.3	32.7	28.6	22.2	21.9	25.5	23.2
1990	1	21	35.0857	22.4	12.6857	22.6	36.4	28	28.8	21.4	24.4	25.4	23.7	90	37	81	69	24.7	22.6	30.7	26	20.9	19.4	24.5	21.6
1990	1	22	35.5786	23.4	12.1786	24.2	32.8	27	27.8	22.4	29.6	24.2	25.4	86	79	79	81	25.9	39.3	28.3	31.2	21.7	28.7	23.1	24.5
1990	1	23	35.525	22.6	12.925	24.4	36	30	30.1	22	23.6	21.2	22.3	81	35	46	54	24.8	20.9	19.3	21.7	21	18.2	17	18.7
1990	1	24	35.3917	23.4	11.9917	25.6	36.2	27.8	29.4	22.8	24.6	24.2	23.9	79	39	74	64	25.9	23.2	27.8	25.6	21.7	19.9	22.8	21.5
1990	1	25	34.8	23	11.8	23.2	36.8	27	28.5	21.4	24.4	24	23.3	85	36	78	66	24.3	22.3	27.8	24.8	20.6	19.2	22.9	20.9
1990	1	26	35.175	24	11.175	24.2	29.6	26.2	26.6	23.6	25	25.4	24.7	95	69	94	86	28.7	28.6	31.9	29.7	23.4	23.3	25.1	23.9
1990	1	27	35.275	20.9	14.375	24.6	34	29	29.1	22.8	24.4	25	24.1	86	45	72	68	26.5	24.2	29	26.6	22.1	20.5	23.5	22.1
1990	1	28	35.21	23.6	11.61	25	36	29	29.8	21.4	24.4	23	22.9	73	38	60	57	23.1	22.8	24.1	23.3	19.8	19.6	20.5	20
1990	1	29	35.2643	21.8	13.4643	24.2	35.2	29	29.4	21.4	24.6	25	23.7	78	42	72	64	23.6	23.9	29	25.5	20.2	20.3	23.5	21.3
1990	1	30	36.0231	24	12.0231	25.6	33.6	29	29.3	24.6	25.2	25	24.9	92	51	72	72	30.2	26.5	29	28.6	24.2	22	23.5	23.3
1990	1	31	35.9385	22.1	13.8385	27	34.4	28.2	29.5	25.2	30.4	24.2	26.6	87	75	72	78	30.8	40.7	27.5	33	24.6	29.3	22.7	25.5
1990	2	1	35.6533	23.4	12.2533	25	34.6	29	29.4	24.2	25.4	26	25.2	94	48	79	73	29.7	26.3	31.6	29.2	23.9	21.9	25	23.6
1990	2	2	35.6923	23.6	12.0923	24.8	33	29	29	24.2	24.6	25.2	24.7	95	50	74	73	29.8	25.3	29.5	28.2	24	21.3	23.8	23
1990	2	3	35.4571	23.2	12.2571	23.6	34.8	29	29.1	22.4	29.8	25	25.7	90	69	72	77	26.3	38.6	29	31.3	21.9	28.4	23.5	24.6
1990	2	4	35.6786	23	12.6786	24.2	32.2	28	28.1	23	25.2	25	24.4	90	57	79	75	27.3	27.4	29.7	28.1	22.5	22.6	23.9	23
1990	2	5	35.4	24.8	10.6	25	29	27	27	24.4	27.8	24.2	25.5	95	91	79	89	30.1	36.5	28.3	31.7	24.2	27.4	23.1	24.9
1990	2	6	35.3231	21.1909	14.1322	24	30	28	27.5	23.6	25.2	27	25.3	97	68	93	86	28.8	28.8	35	30.9	23.4	23.4	26.7	24.5
1990	2	7	36.1846	24.2	11.9846	25.2	33.6	27	28.2	22	30.8	25.4	26.1	76	82	88	82	24.3	42.5	31.4	32.7	20.6	30.1	24.8	25.2
1990	2	8	35.0385	23.2	11.8385	24.2	35	29	29.3	20.8	29.2	23.4	24.5	74	65	63	67	22.3	36.6	25	28	19.2	27.5	21.1	22.6
1990	2	9	34.8636	24.2	10.6636	26.4	33.6	26	28	22.4	29.8	24	25.4	71	76	85	77	24.4	39.4	28.5	30.8	20.7	28.7	23.2	24.2
1990	2	10	34.7857	21.6	13.1857	23	34	28	28.3	21.8	24.2	27	24.3	90	45	93	76	25.3	23.7	35	28	21.3	20.2	26.7	22.7
1990	2	11	34.7667	22.8	11.9667	23.6	33.8	27.2	28	22.6	24.6	23.2	23.5	92	47	71	70	26.7	24.8	25.8	25.8	22.2	21	21.6	21.6
1990	2	12	35.2083	22.4	12.8083	25.4	33.2	28.4	28.9	23.6	30.4	25	26.3	86	82	76	81	27.9	41.5	29.4	32.9	22.9	29.6	23.8	25.4
1990	2	13	35.2286	24.2	11.0286	25.2	34.4	29	29.4	24.4	31.6	24.4	26.8	94	82	69	81	30	44.6	27.5	34	24.1	30.9	22.6	25.9
1990	2	14	34.9615	20.4	14.5615	22.6	35.6	27.4	28.3	20.6	30.6	23.6	24.9	84	70	73	75	22.9	40.6	26.6	30	19.7	29.2	22.1	23.7
1990	2	15	35.4083	18.6	16.8083	24	33.2	28.4	28.5	23	24.6	23.4	23.7	92	50	66	69	27.4	25.2	25.4	26	22.6	21.2	21.4	21.7
1990	2	16	36.075	20.6	15.475	23.2	33.8	27.2	27.9	22.4	29.8	23.2	25.1	93	75	71	80	26.5	39.3	25.8	30.5	22.1	28.7	21.6	24.1
1990	2	17	35.55	21.819	13.731	23.4	35	27	28.1	22	24.4	23	23.1	89	42	71	67	25.5	23.5	25.4	24.8	21.4	20.1	21.4	21
1990	2	18	36.1333	21.87	14.2633	24	33	25.2	26.9	22.4	24.4	22	22.9	87	49	76	71	26	24.8	24.3	25	21.7	21	20.6	21.1
1990	2	19	36.2727	21.781	14.4918	24.4	33.4	27	28	23	29.8	23.2	25.3	89	77	73	79	27.1	39.5	25.9	30.9	22.4	28.8	21.7	24.3
1990	2	20	36.0545	22.0952	13.9593	25	33.6	29	29.1	24	29.8	24	25.9	92	76	66	78	29.2	39.4	26.5	31.7	23.6	28.7	22	24.8
1990	2	21	36.6364	21.8381	14.7983	24	34	27.2	28.1	22	28.8	23	24.6	84	68	70	74	25.1	36.1	25.3	28.8	21.2	27.2	21.3	23.2
1990	2	22	36.4615	21.887	14.5746	24.8	35.8	29.6	30	24	30.8	28	27.6	94	70	89	84	29.3	41.1	36.7	35.7	23.7	29.4	27.5	26.9
1990	2	23	36.4769	22.0182	14.4587	24	35.2	29	29.3	23.6	29.8	24.4	25.9	97	67	69	78	28.8	38.3	27.5	31.6	23.4	28.3	22.6	24.8
1990	2	24	36.2182	22.1565	14.0617	23.8	30.8	27.4	27.3	23.6	28.6	24.2	25.5	98	85	77	87	29	37.7	28.1	31.6	23.5	27.9	23	24.8
1990	2	25	36.41	22.2273	14.1827	25.8	33.4	26.4	28	20.4	27.4	23.2	23.7	61	63	76	67	20.4	32.5	26.3	26.4	17.8	25.4	21.9	21.7
1990	2	26	36.3308	22.0739	14.2569	23.8	33.4	26.6	27.6	21.6	27.2	24	24.3	83	62	81	75	24.3	31.9	28.1	28.1	20.6	25.1	23	22.9
1990	2	27	36.4154	22.5048	13.9106	22	33.6	26.2	27	21	27.6	21.2	23.3	92	63	64	73	24.2	32.9	21.8	26.3	20.6	25.7	18.9	21.7
1990	2	28	35.9833	22.2727	13.7106	21.2	33.2	27.4	27.3	19.4	27	25.4	23.9	85	62	85	77	21.3	31.5	31.1	28	18.5	24.9	24.7	22.7
1990	3	1	36.0889	22.23	13.8589	24	33.2	26	27.3	23	27.6	22	24.2	92	65	71	76	27.4	33.2	23.8	28.1	22.6	25.8	20.3	22.9
1990	3	2	35.9154	22.6632	13.2522	25	33.6	29	29.1	23.2	29.8	24	25.7	86	76	66	76	27.2	39.4	26.5	31	22.5	28.7	22	24.4
1990	3	3	35.9417	22.17	13.7717	25	33.4	28.2	28.7	23.8	27.8	24.2	25.3	91	65	72	76	28.7	33.6	27.5	29.9	23.3	26	22.7	24
1990	3	4	35.8769	22.6	13.2769	24.6	33.2	27.4	28.1	23.2	27.6	24.4	25.1	89	65	78	77	27.5	33.2	28.6	29.7	22.6	25.8	23.3	23.9
1990	3	5	36.0182	22.9905	13.0277	25.6	34.4	24.2	27.1	25.2	32.2	24.2	27.2	97	86	100	94	31.8	46.6	30.2	36.2	25.1	31.7	24.2	27
1990	3	6	36.2	22.5143	13.6857	24.6	36.8	33	31.9	23	28.2	25	25.4	87	52	52	64	27	32.5	26.3	28.6	22.4	25.4	21.9	23.3
1990	3	7	36.4545	22.3455	14.1091	25.4	33.2	33	31.1	22.8	29	25	25.6	80	73	52	69	26	37.2	26.3	29.9	21.7	27.8	21.9	23.8
1990	3	8	36.1833	22.59	13.5933	25.4	35	29.2	29.7	23.4	25.4	24.2	24.3	85	46	66	66	27.4	26	26.9	26.8	22.6	21.8	22.3	22.2
1990	3	9	36.48	22.1905	14.2895	23.8	37.6	33	31.8	22.4	30.6	24	25.7	89	61	47	66	26.1	39.2	23.8	29.7	21.8	28.7	20.3	23.6
1990	3	10	35.8545	22.0273	13.8273	27	38.6	36	34.4	23	24.8	26	24.6	71	32	45	50	25.4	22.1	26.9	24.8	21.4	19.1	22.3	20.9
1990	3	11	36.25	22.17	14.08	28.6	34.2	27.4	29.4	22.6	24	24.6	23.7	60	43	80	61	23.4	23	29.1	25.2	20	19.8	23.6	21.1
1990	3	12	36.5273	22.3333	14.1939	23.4	37	33	31.6	22.4	24.6	23.2	23.4	92	36	44	57	26.4	22.7	21.9	23.7	22	19.5	19	20.2
1990	3	13	36.5818	22.7684	13.8134	25.6	34	32	30.9	24	26	23.2	24.4	88	53	47	63	28.8	28.3	22.6	26.5	23.4	23.1	19.4	22
1990	3	14	35.85	22.8	13.05	26.2	35.8	28.2	29.6	24.6	30.8	25.4	26.9	88	70	80	79	29.9	41.1	30.6	33.8	24	29.4	24.4	26
1990	3	15	36	22.84	13.16	26	30.8	27	27.7	25	28.8	24.4	26.1	92	86	81	86	31	38.2	28.8	32.7	24.6	28.2	23.4	25.4
1990	3	16	35.8	22.58	13.22	26	36.6	25.2	28.3	25	31.2	25.2	27.1	92	68	100	87	31	41.8	32	35	24.6	29.8	25.2	26.5
1990	3	17	35.6444	22.6333	13.0111	25.6	35.2	32.2	31.3	24	25.2	25	24.7	88	45	56	63	28.8	25.4	26.9	27	23.4	21.3	22.3	22.3
1990	3	18	35.7167	22.5474	13.1693	24.6	29.2	27	27	24	24.6	24.2	24.3	95	69	79	81	29.4	27.9	28.3	28.5	23.8	22.9	23.1	23.3
1990	3	19	35.4818	22.9545	12.5273	23.6	33.6	30	29.3	23	24.8	25	24.3	95	49	67	70	27.7	25.4	28.3	27.2	22.8	21.4	23.2	22.4
1990	3	20	35.8286	23.3619	12.4667	26	38	33	32.5	24.6	32.2	25	27.3	89	67	52	69	30	44.2	26.3	33.5	24.1	30.7	21.9	25.6
1990	3	21	35.1429	23.42	11.7229	23.8	31.8	26.8	27.3	23.4	30.2	24	25.9	97	89	79	88	28.5	41.8	28	32.8	23.2	29.8	22.9	25.3
1990	3	22	35.4833	23.0762	12.4071	26	35	30	30.3	24.6	30.2	26	26.9	89	71	73	78	30	39.7	30.9	33.5	24.1	28.9	24.6	25.9
1990	3	23	34.9077	23.3111	11.5966	23.4	35	29	29.1	23.2	30.4	26	26.5	98	72	79	83	28.3	40.3	31.6	33.4	23.1	29.1	25	25.7
1990	3	24	35.7692	23.2105	12.5587	24.8	34.8	29.6	29.7	23.4	31.2	26.4	27	89	77	78	81	27.8	43	32.3	34.4	22.9	30.3	25.3	26.1
1990	3	25	35.6846	23.0952	12.5894	24.4	34.8	30	29.8	23.2	25.8	25	24.7	90	49	67	69	27.6	27.2	28.3	27.7	22.7	22.5	23.2	22.8
1990	3	26	35.7071	23.04	12.6671	23.4	36	25	27.4	22.6	27	22.4	24	93	50	80	74	26.9	29.7	25.3	27.3	22.3	23.9	21.3	22.5
1990	3	27	35.8	22.8381	12.9619	23.4	32.8	28	28	22.2	28.2	24	24.8	90	71	72	78	26	35.2	27.2	29.4	21.7	26.8	22.5	23.6
1990	3	28	35.6385	22.6571	12.9813	25.4	32.6	28.4	28.7	24.2	24.8	24.2	24.4	91	53	71	72	29.4	26.1	27.4	27.6	23.8	21.8	22.6	22.7
1990	3	29	36.0167	22.99	13.0267	24.8	33	27.4	28.1	24	29.4	24.4	25.9	94	77	78	83	29.3	38.6	28.6	32.1	23.7	28.4	23.3	25.1
1990	3	30	35.6769	23.0952	12.5817	25.4	35	28.1	29.1	23.4	30.8	24.2	26.1	85	74	73	77	27.4	41.6	27.6	32.2	22.6	29.7	22.7	25
1990	3	31	36.2615	23.2476	13.0139	25.4	34	29	29.4	23.6	27.4	25.4	25.5	86	60	75	74	27.9	32.1	30	30	22.9	25.2	24.1	24.1
1990	4	1	35.85	23.03	12.82	25	30.4	27.2	27.5	24.2	25.2	26	25.1	94	66	91	83	29.7	28.6	32.8	30.3	23.9	23.3	25.6	24.3
1990	4	2	35.45	23.1524	12.2976	25.2	30.6	28	28	24.2	28.8	25	26	92	87	79	86	29.5	38.4	29.7	32.5	23.8	28.3	23.9	25.3
1990	4	3	35.2077	23.1727	12.035	24.2	32	28	28	23.2	29.4	26	26.2	92	83	85	87	27.8	39.2	32.3	33.1	22.8	28.7	25.3	25.6
1990	4	4	35.5833	22.925	12.6583	23.6	30.4	28.2	27.6	23	28.2	26.2	25.8	95	85	85	88	27.7	36.8	32.7	32.4	22.8	27.5	25.5	25.3
1990	4	5	35.7	23.005	12.695	25.4	33	26	27.6	24.2	30.2	25	26.5	91	82	92	88	29.4	41	31	33.8	23.8	29.4	24.6	25.9
1990	4	6	36.3231	23.3789	12.9441	24.8	32.6	28	28.3	24.2	28.8	26	26.3	95	75	85	85	29.8	37	32.3	33	24	27.7	25.3	25.7
1990	4	7	36.2571	23.3048	12.9524	25.6	34	28	28.9	24.8	25.2	27	25.7	94	49	93	79	30.8	26.2	35	30.6	24.5	21.9	26.7	24.3
1990	4	8	35.6667	23.5263	12.1404	26.2	35	28	29.3	25	27.2	25.4	25.9	91	55	81	76	30.9	30.9	30.7	30.8	24.6	24.6	24.5	24.5
1990	4	9	35.375	23.4105	11.9645	26.4	35.8	28	29.5	24	31.8	26	27.3	82	75	85	81	28.2	44.3	32.3	34.9	23.1	30.8	25.3	26.4
1990	4	10	35.38	23.2952	12.0848	25.6	35.8	28	29.4	23	32.2	26	27.1	80	78	85	81	26.4	45.7	32.3	34.8	22	31.3	25.3	26.2
1990	4	11	36.0286	23.2381	12.7905	25.4	33.8	27.2	28.4	24.4	30.2	25.6	26.7	92	77	88	86	29.9	40.5	31.7	34	24	29.2	25	26.1
1990	4	12	35.7643	23.5524	12.2119	25.4	31.4	26.4	27.4	24.6	25.8	25.2	25.2	94	64	91	83	30.4	29.5	31.2	30.4	24.3	23.8	24.8	24.3
1990	4	13	35.6733	22.9773	12.6961	25.8	32.8	28	28.6	24.6	27	27	26.2	91	64	93	82	30.1	31.8	35	32.3	24.2	25.1	26.7	25.3
1990	4	14	35.12	23.381	11.739	25.6	33.2	28	28.7	24.8	27	27	26.3	94	62	93	83	30.8	31.5	35	32.4	24.5	24.9	26.7	25.4
1990	4	15	35.1143	23.9222	11.1921	25.4	34	29	29.4	24.6	27.6	26	26.1	94	61	79	78	30.4	32.7	31.6	31.5	24.3	25.5	25	24.9
1990	4	16	35.3143	23.581	11.7333	24.4	30.4	27	27.2	23.2	29	25.4	25.9	90	90	88	90	27.6	39.1	31.4	32.7	22.7	28.6	24.8	25.4
1990	4	17	35.3692	23.3714	11.9978	26	33	27	28.3	25	30	26	27	92	80	92	88	31	40.4	32.9	34.8	24.6	29.2	25.7	26.5
1990	4	18	35.4	23.33	12.07	26.6	32	29	29.1	24.4	30	26	26.8	84	86	79	83	29.1	41.1	31.6	33.9	23.6	29.4	25	26
1990	4	19	35.2923	23.5579	11.7344	25.6	33.2	28	28.7	24.6	29	25	26.2	92	73	79	81	30.2	37.2	29.7	32.4	24.2	27.8	23.9	25.3
1990	4	20	34.5455	23.84	10.7055	25.2	36	28.4	29.5	22.8	26.4	25.4	24.9	82	47	79	69	26.1	28	30.4	28.2	21.8	23	24.3	23
1990	4	21	34.6714	23.77	10.9014	25.6	34.2	28	29	24.4	30.2	25	26.5	91	75	79	81	29.7	40.2	29.7	33.2	24	29.1	23.9	25.7
1990	4	22	34.4923	23.66	10.8323	25.4	32.6	28	28.5	23.8	29.6	26.2	26.5	88	80	87	85	28.4	39.4	32.8	33.6	23.2	28.7	25.6	25.8
1990	4	23	35.3692	23.9	11.4692	25.2	33.6	28.4	28.9	24.6	29.2	27.4	27.1	95	72	93	87	30.5	37.6	35.8	34.6	24.4	27.9	27.1	26.5
1990	4	24	34.8154	23.2158	11.5996	25.2	33.2	28	28.6	24.4	30.4	27	27.3	94	82	93	89	30	41.5	35	35.5	24.1	29.6	26.7	26.8
1990	4	25	35.2909	23.1905	12.1004	27	33.6	26	28.1	25	30.4	25	26.8	85	79	92	86	30.3	41.3	31	34.2	24.3	29.5	24.6	26.1
1990	4	26	35.2429	23.2857	11.9571	25.8	30	27	27.5	25.2	28.8	26	26.7	95	91	92	93	31.6	38.8	32.9	34.4	25	28.4	25.7	26.4
1990	4	27	34.95	23.3619	11.5881	26.2	31.2	26.8	27.8	25.4	30	24.8	26.7	94	92	85	90	31.9	41.6	30	34.5	25.1	29.7	24.1	26.3
1990	4	28	35.2154	23.5909	11.6245	24.8	26	26	25.7	23.8	25	25	24.6	92	92	92	92	28.8	31	31	30.3	23.4	24.6	24.6	24.2
1990	4	29	35.2857	23.4	11.8857	23.8	33.4	29	28.8	23.4	30.2	26	26.5	97	79	79	85	28.5	40.8	31.6	33.6	23.2	29.3	25	25.8
1990	4	30	35.7857	23.3818	12.4039	25.4	31.2	27	27.6	24.2	28.6	25.2	26	91	82	87	87	29.4	37.4	30.8	32.5	23.8	27.8	24.6	25.4
1990	5	1	34.2	23.32	10.88	23.4	30.8	27	27	23	28.6	25.2	25.6	97	85	87	89	27.8	37.7	30.8	32.1	22.8	27.9	24.6	25.1
1990	5	2	34.3429	23.1238	11.219	24.2	30	26.8	27	23.4	28.4	25	25.6	94	89	87	90	28.2	37.6	30.5	32.1	23.1	27.9	24.4	25.1
1990	5	3	34.6667	23.1273	11.5394	25	30.6	27	27.4	24	28.4	26	26.1	92	85	92	90	29.2	37.2	32.9	33.1	23.6	27.7	25.7	25.7
1990	5	4	34.1733	23.2105	10.9628	25.2	33.4	25	27.2	24.4	31.4	24	26.6	94	87	92	91	30	44.6	29.2	34.6	24.1	30.9	23.6	26.2
1990	5	5	33.9231	23.6	10.3231	24.2	31.2	27	27.4	23.4	26	24.4	24.6	94	66	81	80	28.2	30.1	28.8	29.1	23.1	24.2	23.4	23.6
1990	5	6	33.9143	23.49	10.4243	25.2	32	27.2	27.9	24.6	26.2	26	25.6	95	63	91	83	30.5	30.1	32.8	31.2	24.4	24.2	25.6	24.7
1990	5	7	32.6923	23.7222	8.97009	27	33.4	29	29.6	25.2	30.8	28	28	87	83	93	87	30.8	42.7	37.1	36.9	24.6	30.1	27.7	27.5
1990	5	8	34.3167	23.2381	11.0786	25	33.4	28	28.6	24.8	30.8	25	26.9	98	83	79	87	31.2	42.7	29.7	34.5	24.7	30.1	23.9	26.2
1990	5	9	33.8154	23.625	10.1904	26	32.8	28.8	29.1	25.4	30.6	27.6	27.9	95	85	91	91	32	42.4	36.1	36.9	25.2	30	27.2	27.5
1990	5	10	34.0429	23.055	10.9879	27.8	37.2	29	30.8	26.8	28	27	27.3	93	50	86	76	34.6	31.7	34.3	33.5	26.5	25	26.4	25.9
1990	5	11	33.5333	23.14	10.3933	24.8	31.2	27	27.5	24.4	29.8	26.4	26.9	97	90	95	94	30.3	41	34	35.1	24.3	29.4	26.2	26.6
1990	5	12	33.8167	23.3474	10.4693	26.4	33.8	29	29.5	24.8	27.6	27	26.5	88	62	86	79	30.2	32.8	34.3	32.4	24.2	25.6	26.4	25.4
1990	5	13	33.8714	23.72	10.1514	24.8	31.2	27	27.5	24.4	27.2	26	25.9	97	74	92	88	30.3	33.4	32.9	32.2	24.3	25.9	25.7	25.3
1990	5	14	34.4333	23.5053	10.9281	24.6	28.8	27	26.9	23.2	27.6	26	25.6	89	91	92	91	27.5	36.1	32.9	32.2	22.6	27.2	25.7	25.2
1990	5	15	33.65	23.781	9.86905	25.4	31.6	29	28.8	23.6	30	25	26.2	86	89	72	83	27.9	41.3	29	32.8	22.9	29.6	23.5	25.3
1990	5	16	34.0769	23.43	10.6469	26.8	34.8	29	29.9	24.4	32	26.2	27.5	82	82	80	82	29	45.7	32.1	35.6	23.5	31.3	25.2	26.7
1990	5	17	33.2769	23.5	9.77692	27.2	32	28	28.8	25.4	30.2	27	27.5	87	88	93	89	31.2	41.7	35	36	24.8	29.7	26.7	27.1
1990	5	18	34.4833	23.6421	10.8412	27.4	31.6	28	28.8	26.8	27.6	27	27.1	95	74	93	87	34.8	34.2	35	34.7	26.6	26.3	26.7	26.5
1990	5	19	33.9846	23.505	10.4796	27	34.8	30	30.5	25.8	27.2	28	27	91	56	86	78	32.4	31	36.4	33.3	25.4	24.6	27.4	25.8
1990	5	20	34.5692	23.619	10.9502	28	35.2	30	30.8	25.6	27.6	28	27.1	83	56	86	75	31.2	31.9	36.4	33.2	24.8	25.1	27.4	25.8
1990	5	21	34.5333	23.219	11.3143	27	33	29	29.5	24.8	30.4	28	27.7	84	83	93	86	29.8	41.7	37.1	36.2	24	29.7	27.7	27.1
1990	5	22	34.4643	23.5381	10.9262	25.6	30.4	27	27.5	24.8	29.6	27	27.1	94	94	100	96	30.8	40.9	35.6	35.8	24.5	29.4	27	27
1990	5	23	34.4	23.3	11.1	24	32.6	28	28.1	23.6	30	27	26.9	97	83	93	91	28.8	40.7	35	34.8	23.4	29.3	26.7	26.5
1990	5	24	34.2333	23.1444	11.0889	26.6	33	29	29.4	24.4	30.8	27	27.4	84	85	86	85	29.1	42.9	34.3	35.4	23.6	30.2	26.4	26.7
1990	5	25	33.7818	23.3048	10.4771	25.4	31.8	27.6	28.1	23.2	29.6	25.4	26.1	83	85	84	84	27	40	31	32.6	22.3	29	24.6	25.3
1990	5	26	34.3333	23.7	10.6333	25.6	33.4	28	28.8	23.2	27.4	26	25.5	82	63	85	77	26.8	32.5	32.3	30.5	22.2	25.4	25.3	24.3
1990	5	27	34.3167	23.21	11.1067	28	32.4	27.4	28.8	26.2	28	24.8	26.3	87	72	81	80	32.8	34.9	29.6	32.4	25.6	26.6	23.9	25.4
1990	5	28	34.7923	23.2737	11.5186	26.6	32.4	26.2	27.9	24.4	27.8	23.4	25.2	84	71	79	78	29.1	34.3	26.9	30.1	23.6	26.3	22.3	24.1
1990	5	29	34.1667	23.46	10.7067	24	30.6	27	27.1	23.2	29.2	26	26.1	94	90	92	92	27.9	39.6	32.9	33.5	22.9	28.8	25.7	25.8
1990	5	30	33.5833	23.43	10.1533	26.8	34	28	29.2	24.8	30.8	26.4	27.3	85	80	88	84	30	42.3	33.3	35.2	24.1	29.9	25.9	26.6
1990	5	31	34	23.4857	10.5143	26.4	34.4	28	29.2	24	31	26	27	82	78	85	82	28.2	42.6	32.3	34.4	23.1	30.1	25.3	26.2
1990	6	1	33.65	23.425	10.225	25.6	31.6	25	26.8	24.2	29.4	23	25.5	89	85	84	86	29.3	39.5	26.7	31.8	23.7	28.8	22.2	24.9
1990	6	2	33.9556	23.3	10.6556	24.2	32	26	27	22.8	27	24	24.6	89	68	85	81	26.8	32.3	28.5	29.2	22.2	25.3	23.2	23.6
1990	6	3	34.3714	23.119	11.2524	24	35	27.8	28.6	23.6	26.8	25.8	25.4	97	53	85	78	28.8	29.8	31.9	30.2	23.4	24	25.1	24.2
1990	6	4	34	23.2316	10.7684	25.6	35.4	29	29.8	23.8	34.2	27	28.3	86	92	86	88	28.3	53	34.3	38.5	23.1	33.9	26.4	27.8
1990	6	5	34.4	22.97	11.43	24	32	26.4	27.2	23.2	29.2	24.4	25.6	94	81	85	87	27.9	38.6	29.2	31.9	22.9	28.4	23.7	25
1990	6	6	34.25	23.19	11.06	27	34.4	26.8	28.8	25	31.6	24.6	27.1	85	82	84	84	30.3	44.6	29.5	34.8	24.3	30.9	23.8	26.3
1990	6	7	33.6769	23.3	10.3769	29	35.4	27.6	29.9	27	33	25.6	28.5	86	85	85	85	34.3	48.7	31.5	38.2	26.4	32.4	24.9	27.9
1990	6	8	34.1929	23.4105	10.7823	27	37	27.8	29.9	24.8	35.2	26.4	28.8	84	89	90	87	29.8	55.6	33.5	39.6	24	34.8	25.9	28.3
1990	6	9	34.2308	23.4762	10.7546	26.4	33.2	23.2	26.5	24.4	26.4	22.8	24.5	85	59	97	80	29.2	29.9	27.5	28.9	23.7	24	22.6	23.4
1990	6	10	34.15	23.3182	10.8318	25.6	31	26.2	27.3	25.2	26.2	22.8	24.7	97	69	75	80	31.8	30.8	25.5	29.4	25.1	24.5	21.4	23.7
1990	6	11	34.8571	23.5	11.3571	26	31	26	27.3	23.8	29.8	23.4	25.7	83	92	80	85	28	41.1	27	32.1	23	29.5	22.4	24.9
1990	6	12	34.35	23.1048	11.2452	25.2	32.2	27.4	28	24	30.8	25.8	26.9	91	90	88	90	29	43.5	32.1	34.9	23.5	30.4	25.3	26.4
1990	6	13	34.4923	23.2095	11.2828	26.2	33.6	25	27.5	24.6	31.4	23.2	26.4	88	86	86	86	29.9	44.5	27.2	33.8	24	30.8	22.5	25.8
1990	6	14	34.0167	23.065	10.9517	24.4	30.4	27.4	27.4	23.8	28.4	25.6	25.9	95	86	87	89	29.1	37.3	31.6	32.7	23.6	27.8	25	25.4
1990	6	15	34.9	23.019	11.881	27.2	33.8	27.8	29.1	25.4	30.4	26	27.3	87	78	87	84	31.2	41.1	32.4	34.9	24.8	29.5	25.4	26.5
1990	6	16	34.86	22.96	11.9	24.4	26.4	27.2	26.3	24	26	25.4	25.1	97	97	87	93	29.6	33.3	31.2	31.4	23.9	25.9	24.8	24.8
1990	6	17	34.66	23.05	11.61	26.2	33	26	27.8	25.4	25.6	24.4	25.1	94	55	88	79	31.9	27.9	29.5	29.8	25.1	22.9	23.8	23.9
1990	6	18	35.0308	23.075	11.9558	26.2	33.8	27.8	28.9	24.6	27	26	25.9	88	59	87	78	29.9	31.1	32.4	31.1	24	24.7	25.4	24.7
1990	6	19	34.2615	23.181	11.0806	27	34.6	26.4	28.6	25.6	31.8	24.6	27.3	89	82	86	86	31.9	45.1	29.7	35.6	25.1	31.1	23.9	26.7
1990	6	20	34.8286	23.4619	11.3667	27.8	34	28.8	29.8	26.8	31	26.4	28.1	93	81	83	85	34.6	42.9	32.8	36.8	26.5	30.2	25.6	27.4
1990	6	21	34.6154	22.8571	11.7582	27.4	37	28.8	30.5	25.6	33.2	26.4	28.4	87	77	83	82	31.6	48.3	32.8	37.6	25	32.3	25.6	27.6
1990	6	22	34	22.8619	11.1381	27.4	37	27.6	29.9	25.4	35.4	26.4	29.1	85	90	91	89	31.1	56.4	33.6	40.4	24.7	35.1	26	28.6
1990	6	23	34.85	23.0333	11.8167	25.2	30.2	27	27.4	24.2	26.4	23.4	24.7	92	74	74	80	29.5	31.9	26.4	29.3	23.8	25.1	22	23.6
1990	6	24	34.0833	22.9579	11.1254	24.6	33	29	28.9	23	29	28	26.7	87	74	93	85	27	37.4	37.1	33.8	22.4	27.8	27.7	26
1990	6	25	33.8833	22.9444	10.9389	27	32.2	28	28.8	25.8	28.8	27	27.2	91	78	93	87	32.4	37.3	35	34.9	25.4	27.8	26.7	26.6
1990	6	26	34.1667	23.165	11.0017	25.8	34.8	30	30.1	25	31.4	27	27.8	94	79	79	84	31.1	43.7	33.6	36.1	24.7	30.5	26	27.1
1990	6	27	34.9857	22.9474	12.0383	25.6	32.2	28.4	28.6	24	29.8	26	26.6	88	84	83	85	28.8	40.3	32	33.7	23.4	29.1	25.2	25.9
1990	6	28	34.36	22.905	11.455	24.4	32.6	28	28.3	23.6	28.8	25.4	25.9	94	75	81	83	28.6	37	30.7	32.1	23.3	27.7	24.5	25.1
1990	6	29	34.0333	22.865	11.1683	26.2	32.6	30	29.7	23.8	32.6	25	27.1	82	100	67	83	27.9	49.2	28.3	35.1	22.9	32.6	23.2	26.2
1990	6	30	34.5667	23.11	11.4567	26.6	34	28	29.1	23.8	29.4	26.4	26.5	79	71	88	80	27.6	37.9	33.3	33	22.7	28.1	25.9	25.5
1990	7	1	33.7692	23.1095	10.6597	23.8	35	30	29.7	23.4	25.2	28	25.5	97	45	86	76	28.5	25.5	36.4	30.2	23.2	21.4	27.4	24
1990	7	2	34.3867	22.79	11.5967	25.4	34.4	29	29.5	24.6	26.4	27	26	94	53	86	78	30.4	29.1	34.3	31.3	24.3	23.6	26.4	24.7
1990	7	3	35.1733	23.1	12.0733	26	35	29	29.8	24.6	32.2	28	28.3	89	82	93	88	30	46.2	37.1	37.8	24.1	31.5	27.7	27.8
1990	7	4	35.1214	23.4842	11.6372	26.6	34.4	30	30.3	23.4	32.8	27	27.7	77	89	79	82	26.6	48.6	33.6	36.3	22.1	32.4	26	26.9
1990	7	5	34.5385	23.0667	11.4718	26.6	29.4	29.6	28.8	23.8	28.2	25	25.7	79	91	69	80	27.6	37.4	28.6	31.2	22.7	27.8	23.3	24.6
1990	7	6	35.5	23.175	12.325	25.2	31.4	28	28.1	24.2	28.4	27	26.5	92	80	93	88	29.5	36.7	35	33.7	23.8	27.5	26.7	26
1990	7	7	35.2333	23.075	12.1583	26.4	30.4	27.8	28.1	24.4	27	25.4	25.6	85	77	83	81	29.2	33.4	30.8	31.1	23.7	25.9	24.6	24.7
1990	7	8	35.125	23.2053	11.9197	25.8	32.6	29	29.1	24.2	26.8	26.4	25.8	88	64	82	78	29.1	31.4	32.7	31.1	23.6	24.8	25.5	24.7
1990	7	9	34.6714	23.1778	11.4937	25.4	35.8	28.2	29.4	24.4	26.6	27.2	26.1	92	49	93	78	29.9	28.7	35.4	31.3	24	23.4	26.9	24.8
1990	7	10	34.9077	23.085	11.8227	27	33	27	28.5	25.6	26.2	25.4	25.7	89	59	88	79	31.9	29.5	31.4	30.9	25.1	23.8	24.8	24.6
1990	7	11	35.1923	22.84	12.3523	26	34.2	28.2	29.2	25.2	26	24.4	25.2	94	52	73	73	31.5	28.1	28	29.2	24.9	23	23	23.6
1990	7	12	35.2429	23.165	12.0779	26.4	33.2	29	29.4	24.2	31.2	28	27.8	83	87	93	88	28.7	44.1	37.1	36.6	23.4	30.7	27.7	27.2
1990	7	13	34.9846	22.9053	12.0794	25.8	36	29	30	23.8	33.2	28	28.3	85	82	93	87	28.1	49	37.1	38.1	23	32.5	27.7	27.8
1990	7	14	35.5714	23.145	12.4264	23.6	32.2	28	28	22.8	26.4	26	25.1	93	64	85	81	27.2	30.5	32.3	30	22.5	24.4	25.3	24.1
1990	7	15	35.3455	23.0842	12.2612	26.6	32	28	28.6	24.4	26	25.4	25.3	84	62	81	76	29.1	29.6	30.7	29.8	23.6	23.9	24.5	24
1990	7	16	35.0545	22.9286	12.126	24.2	29.8	26.4	26.7	23	25.2	23.8	24	90	69	81	80	27.3	29	27.7	28	22.5	23.5	22.8	22.9
1990	7	17	34.9833	23.0762	11.9071	25.2	33.4	27	28.2	24.4	26	25	25.1	94	56	85	78	30	28.7	30.3	29.7	24.1	23.3	24.3	23.9
1990	7	18	35.6154	23.295	12.3204	26	33	27	28.3	24.6	24.8	25.4	24.9	89	51	88	76	30	25.8	31.4	29.1	24.1	21.6	24.8	23.5
1990	7	19	35.9538	23.0667	12.8872	24.6	32	27	27.6	24.2	26.2	26	25.5	97	63	92	84	29.9	30.1	32.9	31	24.1	24.2	25.7	24.6
1990	7	20	35.2286	22.845	12.3836	27	36.2	25	28.3	24.6	27	23	24.9	82	49	84	72	29.3	29.5	26.7	28.5	23.7	23.8	22.2	23.2
1990	7	21	35.3769	22.79	12.5869	25.4	30.6	27	27.5	24.2	26.2	26	25.5	91	71	92	85	29.4	31.1	32.9	31.1	23.8	24.7	25.7	24.7
1990	7	22	35.0286	22.8526	12.1759	25.2	34.2	28	28.9	23.4	25.4	24	24.3	86	49	72	69	27.6	26.6	27.2	27.1	22.7	22.1	22.5	22.4
1990	7	23	35.3385	23.37	11.9685	24.6	34.2	28.2	28.8	22.8	32.8	24.8	26.8	86	91	76	84	26.5	48.8	29	34.8	22.1	32.5	23.5	26
1990	7	24	34.6	23.015	11.585	25.2	34.6	29	29.5	23.8	31.4	26	27.1	89	80	79	83	28.5	43.8	31.6	34.6	23.3	30.6	25	26.3
1990	7	25	35.9846	22.8579	13.1267	26	35	30	30.3	24.8	26.8	26	25.9	91	53	73	72	30.5	29.8	30.9	30.4	24.4	24	24.6	24.3
1990	7	26	35.2	23.3526	11.8474	25.2	34.4	29	29.4	24	28	26.4	26.1	91	62	82	78	29	33.5	32.7	31.7	23.5	26	25.5	25
1990	7	27	35.5333	22.9	12.6333	24.2	33.8	26	27.5	23.6	27.4	23	24.7	95	61	78	78	28.7	32.2	26.1	29	23.4	25.3	21.8	23.5
1990	7	28	35.1571	23.1286	12.0286	26.4	34.6	29	29.8	23.4	33.4	26.4	27.7	78	92	82	84	26.8	50.6	32.7	36.7	22.2	33.1	25.5	27
1990	7	29	34.8267	22.8737	11.953	26.4	36	25.2	28.2	24.8	26.8	24.2	25.3	88	49	92	76	30.2	29.1	29.5	29.6	24.2	23.6	23.8	23.9
1990	7	30	34.1571	22.9263	11.2308	25.6	35	28.4	29.4	24	25.4	25.8	25.1	88	46	81	72	28.8	26	31.5	28.8	23.4	21.8	24.9	23.4
1990	7	31	34.4769	22.74	11.7369	25.2	34.2	28	28.9	24	24	26	24.7	91	43	85	73	29	23	32.3	28.1	23.5	19.8	25.3	22.9
1990	8	1	34.3286	23.13	11.1986	26	35.8	28.2	29.5	25.6	25.8	25.4	25.6	97	45	80	74	32.5	26.6	30.6	29.9	25.5	22.1	24.4	24
1990	8	2	35.1167	23.0048	12.1119	25.6	36.2	29	30	24	26.2	25.4	25.2	88	46	75	69	28.8	27.3	30	28.7	23.4	22.6	24.1	23.4
1990	8	3	34.9091	22.94	11.9691	24.6	32.2	30	29.2	24	25.2	26	25.1	95	57	73	75	29.4	27.4	30.9	29.2	23.8	22.6	24.6	23.7
1990	8	4	34.7571	22.7333	12.0238	24.4	32.2	28	28.1	23	26.4	26.4	25.3	89	64	88	80	27.1	30.5	33.3	30.3	22.4	24.4	25.9	24.2
1990	8	5	35	22.6947	12.3053	25.6	34.4	29	29.5	24.8	26.4	27	26.1	94	53	86	78	30.8	29.1	34.3	31.4	24.5	23.6	26.4	24.8
1990	8	6	34.8	22.94	11.86	26	34.2	29	29.5	25.1	26.8	27.2	26.4	93	56	87	79	31.3	30.3	34.9	32.1	24.8	24.3	26.6	25.2
1990	8	7	35.15	22.7895	12.3605	24	34	29	29	23	26.2	26.2	25.1	92	54	80	75	27.4	28.8	32.1	29.5	22.6	23.4	25.2	23.8
1990	8	8	34.6714	22.6905	11.981	24	33.8	27.4	28.1	23.4	26.4	25.6	25.1	95	56	87	79	28.4	29.5	31.6	29.8	23.2	23.8	25	24
1990	8	9	34.0667	23.019	11.0476	26	35.2	24.6	27.6	25	32.8	24	27.3	92	85	95	91	31	48.1	29.4	36.2	24.6	32.2	23.8	26.9
1990	8	10	34.1692	23.0476	11.1216	25.6	30.8	27.4	27.8	25.2	28.4	26.2	26.6	97	84	91	90	31.8	37.1	33.2	34	25.1	27.7	25.8	26.2
1990	8	11	34.0769	23.0381	11.0388	24.4	31.6	27	27.5	23.6	25.4	26	25	94	61	92	82	28.6	28.3	32.9	29.9	23.3	23.1	25.7	24
1990	8	12	34.8308	23.01	11.8208	26.6	34.8	29	29.9	25	26	26	25.7	88	50	79	72	30.6	27.7	31.6	30	24.4	22.8	25	24.1
1990	8	13	34.6571	22.92	11.7371	24.8	33.6	27.4	28.3	23.4	26.2	26.4	25.3	89	56	92	79	27.8	29.1	33.7	30.2	22.9	23.6	26.1	24.2
1990	8	14	34.2714	22.94	11.3314	24.6	32.6	25	26.8	23	26	24	24.3	87	59	92	80	27	29.2	29.2	28.5	22.4	23.7	23.6	23.2
1990	8	15	34.1167	23.215	10.9017	25.6	31	28	28.1	24.2	25.2	26	25.1	89	63	85	79	29.3	28.2	32.3	29.9	23.7	23.1	25.3	24
1990	8	16	34.6769	22.8	11.8769	24.8	33.6	29	29.1	24	26.2	25	25.1	94	56	72	74	29.3	29.1	29	29.1	23.7	23.6	23.5	23.6
1990	8	17	34.75	22.66	12.09	26	35.8	30	30.5	24.2	25	25	24.7	86	42	67	65	29	24.5	28.3	27.3	23.5	20.8	23.2	22.5
1990	8	18	33.55	22.8333	10.7167	26	35.2	29	29.8	24	26.4	27	25.8	85	50	86	74	28.5	28.5	34.3	30.4	23.2	23.3	26.4	24.3
1990	8	19	33.8231	22.8158	11.0073	27.6	34.6	29	30	24.6	26.4	27	26	78	53	86	72	28.9	28.9	34.3	30.7	23.5	23.5	26.4	24.4
1990	8	20	34.6615	22.6333	12.0282	26.6	36.6	29.2	30.4	24.8	26.4	26.4	25.9	86	45	80	71	30.1	27.6	32.5	30.1	24.1	22.7	25.5	24.1
1990	8	21	34.1538	22.8375	11.3163	26.8	35.2	29	30	25.4	25.2	24	24.9	89	45	66	67	31.5	25.4	26.5	27.8	24.9	21.3	22	22.8
1990	8	22	33.5455	22.5059	11.0396	26.2	35.4	29	29.9	24.8	26.8	26.4	26	89	51	82	74	30.4	29.5	32.7	30.8	24.3	23.8	25.5	24.5
1990	8	23	34.1273	22.2667	11.8606	26	34.6	25	27.6	24	31.4	23.2	26.2	85	80	86	83	28.5	43.8	27.2	33.2	23.2	30.6	22.5	25.4
1990	8	24	34.0182	22.7556	11.2626	26.8	36.4	30	30.8	24.2	32.8	26.2	27.7	81	78	74	78	28.5	47.3	31.5	35.7	23.2	31.9	24.9	26.7
1990	8	25	33.6154	22.6294	10.986	26.8	34.6	29	29.8	24.4	26.2	26	25.5	82	52	79	71	29	28.4	31.6	29.7	23.5	23.2	25	23.9
1990	8	26	33.2154	23.04	10.1754	26.4	35	31.2	31	24	26.4	26	25.5	82	51	66	66	28.2	28.7	30.1	29	23.1	23.4	24.2	23.5
1990	8	27	34.2833	22.9895	11.2939	23	30.6	27.4	27.1	22.4	25	24.2	23.9	95	64	77	79	26.7	27.9	28.1	27.6	22.2	22.9	23	22.7
1990	8	28	34	23.25	10.75	25	28.4	27.2	27	24	25	25.4	24.8	92	76	87	85	29.2	29.4	31.2	29.9	23.6	23.8	24.8	24.1
1990	8	29	34.3667	23.0579	11.3088	23.6	30.8	27	27.1	22.8	28.6	26	25.8	93	85	92	90	27.2	37.7	32.9	32.6	22.5	27.9	25.7	25.4
1990	8	30	34.1636	22.78	11.3836	25	33	27.8	28.4	24.2	26.2	26	25.5	94	59	87	80	29.7	29.5	32.4	30.5	23.9	23.8	25.4	24.4
1990	8	31	33.7385	22.8526	10.8858	24.6	31.4	28	28	24	25.8	26	25.3	95	64	85	82	29.4	29.5	32.3	30.4	23.8	23.8	25.3	24.3
1990	9	1	33.7077	22.7714	10.9363	24.2	32.4	28	28.2	23.6	26.2	27	25.6	95	61	93	83	28.7	29.9	35	31.2	23.4	24	26.7	24.7
1990	9	2	33.5091	22.85	10.6591	26.2	32.8	23	26.3	24.8	26	23	24.6	89	58	100	83	30.4	29.1	28.1	29.2	24.3	23.6	23	23.6
1990	9	3	32.9833	22.615	10.3683	23.8	31	27.2	27.3	22.8	26	25.8	24.9	92	67	90	83	27.1	30.3	32.3	29.9	22.4	24.2	25.3	24
1990	9	4	33.1667	22.8636	10.303	26.2	33.2	28	28.9	24.8	30.4	27	27.4	89	82	93	88	30.4	41.5	35	35.6	24.3	29.6	26.7	26.9
1990	9	5	33.7273	22.5714	11.1558	26.4	34	28	29.1	25.2	30.2	27	27.5	91	76	93	86	31.2	40.4	35	35.5	24.8	29.1	26.7	26.9
1990	9	6	33.2833	22.619	10.6643	26.6	33.4	30	30	26	27.6	27.4	27	95	64	82	81	33.2	33.1	34.8	33.7	25.8	25.7	26.6	26
1990	9	7	33.2182	22.74	10.4782	25.6	33.2	28	28.7	24.2	26.8	26	25.7	89	61	85	78	29.3	31	32.3	30.8	23.7	24.6	25.3	24.5
1990	9	8	33.3	22.5333	10.7667	26.2	32.8	27	28.3	25.4	26.6	26	26	94	62	92	83	31.9	30.7	32.9	31.8	25.1	24.5	25.7	25.1
1990	9	9	33.2154	22.4952	10.7201	24.4	30.8	27.4	27.5	23.2	25.8	26	25	90	67	90	82	27.6	29.9	32.7	30.1	22.7	24	25.5	24.1
1990	9	10	33.2364	22.6381	10.5983	23.6	30.2	27	27	22.8	25.6	24.8	24.4	93	69	84	82	27.2	29.8	29.8	28.9	22.5	24	24	23.5
1990	9	11	33.55	22.56	10.99	26	27.6	26.4	26.6	24.2	24.6	25.4	24.7	86	78	92	86	29	28.9	31.8	29.9	23.5	23.5	25.1	24
1990	9	12	33.15	22.7381	10.4119	26.2	30.2	26	27.1	25	25.6	25	25.2	91	69	92	84	30.9	29.8	31	30.5	24.6	24	24.6	24.4
1990	9	13	33.26	22.68	10.58	25.8	33.2	28	28.8	24.8	26	26	25.6	92	57	85	78	30.6	28.8	32.3	30.6	24.4	23.4	25.3	24.4
1990	9	14	33.5615	22.65	10.9115	23.4	30.4	25.4	26.1	22.6	26.4	22.4	23.8	93	73	77	81	26.9	31.7	25.1	27.9	22.3	25	21.1	22.8
1990	9	15	32.7077	22.6364	10.0713	25.4	32	27	27.9	23.6	26.4	26	25.3	86	65	92	81	27.9	30.7	32.9	30.5	22.9	24.5	25.7	24.3
1990	9	16	33.2364	22.6714	10.5649	26.2	33.6	27.4	28.6	25	26.4	26	25.8	91	57	90	79	30.9	29.6	32.7	31	24.6	23.9	25.5	24.7
1990	9	17	33.3538	22.5727	10.7811	26	34.6	28.6	29.5	24	27	25.4	25.5	85	56	77	73	28.5	30.6	30.3	29.8	23.2	24.4	24.3	24
1990	9	18	33.3538	22.5455	10.8084	26.4	33.4	29	29.5	25.4	26.8	26.4	26.2	92	60	82	78	31.8	30.8	32.7	31.8	25.1	24.6	25.5	25
1990	9	19	33.1167	22.6727	10.4439	24.6	32.6	26.2	27.4	23.6	29.8	25	26.1	92	81	91	88	28.4	40.1	30.9	33.1	23.2	29	24.6	25.6
1990	9	20	32.6167	22.3364	10.2803	24.6	31	25	26.4	23.8	25.4	23.4	24.2	94	64	87	82	28.9	28.7	27.7	28.4	23.5	23.4	22.8	23.2
1990	9	21	33.27	22.8364	10.4336	27.4	33	26	28.1	24.6	29.6	25	26.4	80	78	92	83	29.1	39.2	31	33.1	23.6	28.6	24.6	25.6
1990	9	22	33.1333	22.9182	10.2152	23.6	32	26.4	27.1	23	25.2	25.4	24.5	95	58	92	82	27.7	27.5	31.8	29	22.8	22.7	25.1	23.5
1990	9	23	32.44	22.881	9.55905	24.8	27	26	26	24.2	24.6	25	24.6	95	82	92	90	29.8	29.3	31	30	24	23.7	24.6	24.1
1990	9	24	32.3714	22.6	9.77143	25.2	33	26.6	27.9	24	26	24.2	24.7	91	58	82	77	29	28.9	28.6	28.9	23.5	23.5	23.3	23.4
1990	9	25	33.2833	22.9143	10.369	24	31.2	25	26.3	23.2	24.8	24.4	24.1	94	60	95	83	27.9	27	30.1	28.4	22.9	22.4	24.2	23.1
1990	9	26	32.54	22.7619	9.7781	26	32.2	27	28	24.6	26.6	26	25.7	89	65	92	82	30	31.1	32.9	31.3	24.1	24.7	25.7	24.8
1990	9	27	33.15	22.6421	10.5079	24.4	30.8	26.2	26.9	24	26.4	25.4	25.3	97	71	94	87	29.6	31.5	31.9	31	23.9	24.9	25.1	24.6
1990	9	28	32.4182	23.1	9.31818	22.8	28.2	26	25.8	22.4	24.8	25	24.1	97	76	92	88	26.8	29	31	28.9	22.2	23.5	24.6	23.5
1990	9	29	32.7143	22.9364	9.77792	24.8	30.4	26	26.8	24	26	25	25	94	71	92	86	29.3	30.7	31	30.3	23.7	24.5	24.6	24.3
1990	9	30	33.0364	23.0091	10.0273	26	33	27	28.3	25.6	26.4	26	26	97	60	92	83	32.5	30	32.9	31.8	25.5	24.1	25.7	25.1
1990	10	1	33.2143	22.9	10.3143	25.2	30.8	28.6	28.3	24.2	26.2	28	26.1	92	70	96	86	29.5	30.9	37.4	32.6	23.8	24.6	27.8	25.4
1990	10	2	33.34	22.713	10.627	25.6	30.8	24.2	26.2	24.4	25.4	23.4	24.4	91	65	94	83	29.7	28.8	28.2	28.9	24	23.4	23.1	23.5
1990	10	3	32.6857	22.9238	9.7619	23.4	30.6	26	26.5	23.2	26	25	24.7	98	70	92	87	28.3	30.5	31	29.9	23.1	24.4	24.6	24.1
1990	10	4	32.7571	22.8591	9.89805	26.4	32.6	27	28.3	25.2	30.2	26	27.1	91	84	92	89	31.2	41.3	32.9	35.2	24.8	29.5	25.7	26.7
1990	10	5	33.2923	22.8375	10.4548	25	30	25.2	26.4	24.4	25.2	25	24.9	95	68	98	87	30.1	28.8	31.5	30.2	24.2	23.4	24.9	24.2
1990	10	6	33.7846	23.2696	10.5151	25	31.2	27	27.5	24.4	25	24	24.5	95	61	78	78	30.1	27.5	27.8	28.5	24.2	22.7	22.9	23.2
1990	10	7	33.1077	22.8957	10.212	25	30.4	27.4	27.5	24.4	27.6	25	25.7	95	81	82	86	30.1	35	30.1	31.8	24.2	26.7	24.1	25
1990	10	8	33.4	23.025	10.375	24.8	25.2	23.6	24.3	23	24.2	22.8	23.3	86	92	93	91	26.9	29.5	27.2	27.9	22.3	23.8	22.5	22.9
1990	10	9	33.3385	22.8273	10.5112	24.4	32	27.4	27.8	23.2	26.6	25.2	25	90	66	84	80	27.6	31.2	30.6	29.8	22.7	24.8	24.4	24
1990	10	10	33.1643	22.925	10.2393	24	31.8	26	27	23.2	26	25	24.7	94	63	92	83	27.9	29.7	31	29.5	22.9	24	24.6	23.8
1990	10	11	33.1692	23.1478	10.0214	23.6	29.2	26	26.2	23	25	25	24.3	95	71	92	86	27.7	28.9	31	29.2	22.8	23.5	24.6	23.6
1990	10	12	33.8	22.6083	11.1917	25.2	28.4	25	25.9	24.4	25.6	24.2	24.7	94	80	94	89	30	30.9	29.7	30.2	24.1	24.6	23.9	24.2
1990	10	13	33.1077	23.1083	9.99936	25	31	27	27.5	24.2	25.6	26	25.3	94	65	92	84	29.7	29.2	32.9	30.6	23.9	23.7	25.7	24.4
1990	10	14	32.5167	22.9619	9.55476	26	32.2	27.2	28.2	25.2	27.8	26	26.3	94	72	91	85	31.5	34.4	32.8	32.9	24.9	26.4	25.6	25.6
1990	10	15	32.7	22.9304	9.76957	25.2	31.2	27	27.6	24.8	26.8	24.4	25.3	97	71	81	83	31	32.3	28.8	30.7	24.7	25.3	23.4	24.5
1990	10	16	32.7143	22.8696	9.84472	26.6	31.6	27	28	24.4	26.6	26	25.7	84	68	92	81	29.1	31.5	32.9	31.2	23.6	24.9	25.7	24.7
1990	10	17	33.2333	22.7652	10.4681	25.2	31.4	28	28.1	24.4	26	25	25.1	94	65	79	79	30	30	29.7	29.9	24.1	24.1	23.9	24
1990	10	18	33.2769	22.5091	10.7678	24.6	31.8	26	27.1	24	26.2	25	25.1	95	64	92	84	29.4	30.3	31	30.2	23.8	24.2	24.6	24.2
1990	10	19	33.1333	22.7545	10.3788	25.4	31.4	27	27.7	25	29.2	24	26.1	97	85	78	87	31.4	39	27.8	32.8	24.9	28.6	22.9	25.4
1990	10	20	33.5333	22.9818	10.5515	25.6	30	26	26.9	25	26	25	25.3	95	73	92	87	31.3	30.9	31	31.1	24.8	24.6	24.6	24.7
1990	10	21	32.8615	22.7565	10.105	26.2	29.4	26	26.9	25.4	26	25	25.5	94	76	92	88	31.9	31.3	31	31.4	25.1	24.8	24.6	24.9
1990	10	22	32.7692	22.8435	9.92575	25.8	28	26	26.5	25.2	25.4	25.4	25.3	95	81	95	91	31.6	30.7	32	31.5	25	24.5	25.2	24.9
1990	10	23	33.2143	22.7	10.5143	24.2	29.2	26	26.4	23.6	26	25	24.9	95	78	92	88	28.7	31.5	31	30.4	23.4	24.9	24.6	24.3
1990	10	24	33.0692	23.0818	9.98741	25	32.2	26	27.3	24.2	30.8	24.4	26.5	94	90	88	91	29.7	43.5	29.5	34.2	23.9	30.4	23.8	26
1990	10	25	33.3	22.9143	10.3857	23.6	31.2	27	27.2	22.8	26	25	24.6	93	66	85	82	27.2	30.1	30.3	29.2	22.5	24.2	24.3	23.6
1990	10	26	33.1714	22.9182	10.2532	26	32.8	27	28.2	24.8	30.2	26	27	91	83	92	89	30.5	41.2	32.9	34.9	24.4	29.5	25.7	26.5
1990	10	27	32.7846	23.2	9.58462	24.6	31.4	26	27	24	26.2	25	25.1	95	66	92	85	29.4	30.5	31	30.3	23.8	24.4	24.6	24.3
1990	10	28	33.1769	22.7182	10.4587	24.8	25	24.4	24.6	24.4	24.6	22.4	23.8	97	97	84	93	30.3	30.6	25.7	28.9	24.3	24.5	21.6	23.4
1990	10	29	32.9455	22.9364	10.0091	23.4	29.2	26	26.1	22.6	28	24.4	25	93	91	88	91	26.9	37	29.5	31.1	22.3	27.6	23.8	24.6
1990	10	30	32.9143	22.7048	10.2095	24.8	31.6	26	27.1	24.4	25.4	25	24.9	97	61	92	83	30.3	28.3	31	29.9	24.3	23.1	24.6	24
1990	10	31	33.1692	22.7917	10.3776	24.2	31	26	26.8	23.4	26.4	25	24.9	94	70	92	85	28.2	31.3	31	30.2	23.1	24.8	24.6	24.2
1990	11	1	31.9	22.6737	9.22632	26.4	32	27	28.1	24.4	26	25.4	25.3	85	62	88	78	29.2	29.6	31.4	30.1	23.7	23.9	24.8	24.1
1990	11	2	33.11	22.9	10.21	25	31	26	27	24.2	25.8	25	25	94	66	92	84	29.7	29.7	31	30.1	23.9	24	24.6	24.2
1990	11	3	33.1714	22.8947	10.2767	24.8	28.8	27	26.9	24.2	26	25	25.1	95	80	85	87	29.8	31.7	30.3	30.6	24	25	24.3	24.4
1990	11	4	32.875	22.5647	10.3103	24.6	27	25	25.4	24.2	25.2	24	24.5	97	87	92	92	29.9	30.8	29.2	30	24.1	24.6	23.6	24.1
1990	11	5	33.2909	22.9778	10.3131	24.2	30.4	25	26.1	24	25.6	24	24.5	98	68	92	86	29.7	29.6	29.2	29.5	23.9	23.9	23.6	23.8
1990	11	6	33.18	22.96	10.22	23.8	31.2	26	26.8	23.4	25.8	25	24.7	97	65	92	85	28.5	29.6	31	29.7	23.2	23.9	24.6	23.9
1990	11	7	33.3333	22.89	10.4433	26.4	32.2	27	28.1	24.8	26.2	26	25.7	88	62	92	81	30.2	30	32.9	31.1	24.2	24.1	25.7	24.7
1990	11	8	32.5556	23.0526	9.50292	25	32	26.6	27.5	24.4	26.2	25.4	25.3	95	63	91	83	30.1	30.1	31.6	30.6	24.2	24.2	25	24.4
1990	11	9	32.5455	22.7429	9.8026	26.8	31.4	27	28	26	25.4	26	25.8	94	62	92	83	33.1	28.4	32.9	31.5	25.7	23.2	25.7	24.9
1990	11	10	32.8667	22.5524	10.3143	25.6	29.6	26	26.8	24.6	26.2	25	25.3	92	77	92	87	30.2	31.7	31	31	24.2	25	24.6	24.6
1990	11	11	33.0889	22.4476	10.6413	26	32.4	26	27.6	25.2	26.2	25	25.5	94	61	92	83	31.5	29.9	31	30.8	24.9	24	24.6	24.5
1990	11	12	32.7636	22.8	9.96364	25.6	32.2	28	28.5	25.2	26	26	25.7	97	61	85	81	31.8	29.5	32.3	31.2	25.1	23.8	25.3	24.7
1990	11	13	32.9	22.65	10.25	25.4	33.2	27	28.1	24.8	26.4	26	25.7	95	59	92	82	30.9	29.9	32.9	31.2	24.6	24	25.7	24.8
1990	11	14	32.8818	22.5143	10.3675	25.8	33	27.4	28.4	24.4	26.4	26.2	25.7	89	60	91	80	29.6	30	33.2	30.9	23.9	24.1	25.8	24.6
1990	11	15	32.05	22.6333	9.41667	28	33.6	27.2	29	26.2	26.2	26.4	26.3	87	56	94	79	32.8	29.1	33.9	31.9	25.6	23.6	26.1	25.1
1990	11	16	32.2667	22.6286	9.6381	27.4	34	27	28.9	24.6	26.4	26	25.7	80	55	92	76	29.1	29.3	32.9	30.4	23.6	23.7	25.7	24.3
1990	11	17	32.6909	22.9333	9.75758	25	32.8	25	27	24.6	26.4	24.4	25.1	97	61	95	84	30.6	30.1	30.1	30.3	24.5	24.2	24.2	24.3
1990	11	18	32.9667	22.8476	10.119	24.8	27.6	26	26.1	24.4	25.8	25	25.1	97	87	92	92	30.3	32	31	31.1	24.3	25.2	24.6	24.7
1990	11	19	32.8364	22.819	10.0173	25.8	32.6	27	28.1	24.8	26.2	26	25.7	92	61	92	82	30.6	29.7	32.9	31.1	24.4	24	25.7	24.7
1990	11	20	32.875	22.7048	10.1702	25.2	31.6	27	27.7	24.2	28.4	26.2	26.3	92	79	94	88	29.5	36.5	33.5	33.2	23.8	27.4	25.9	25.7
1990	11	21	33.6	22.5895	11.0105	25.4	34	25	27.4	24.2	25.8	24.4	24.8	91	52	95	79	29.4	27.7	30.1	29.1	23.8	22.8	24.2	23.6
1990	11	22	33.0444	22.6737	10.3708	23.6	32.2	26.2	27.1	22.8	26.2	25.4	24.8	93	62	94	83	27.2	30	31.9	29.7	22.5	24.1	25.1	23.9
1990	11	23	32.6364	22.5889	10.0475	25.4	32	26.2	27.5	24.8	26.6	25.4	25.6	95	66	94	85	30.9	31.2	31.9	31.3	24.6	24.8	25.1	24.8
1990	11	24	32.56	22.6316	9.92842	26	31.1429	27	27.0583	24.6	26.5778	26.4	25.28	89	69.3889	95	85.6429	30	31.5111	34	30.8133	24.1	24.8944	26.2	24.5267
1990	11	25	32.4222	22.64	9.78222	23.8	32.4	27	27.5	23.2	24.6	26.4	24.7	95	53	95	81	28	25.7	34	29.3	23	21.6	26.2	23.6
1990	11	26	32.5	22.82	9.68	26	33	27	28.3	24.8	26.4	26	25.7	91	60	92	81	30.5	30	32.9	31.1	24.4	24.1	25.7	24.7
1990	11	27	32.85	22.6	10.25	24.6	33	27	27.9	24	26.8	25.6	25.5	95	62	89	82	29.4	31.1	31.9	30.8	23.8	24.7	25.1	24.5
1990	11	28	33.4182	22.7389	10.6793	27	31.8	24.4	26.9	26	28	24	26	92	75	97	88	32.9	35.3	29.6	32.6	25.7	26.8	23.9	25.4
1990	11	29	32.9667	22.6474	10.3193	24.6	30.8	27	27.4	24.4	28.6	26	26.3	98	85	92	92	30.4	37.7	32.9	33.7	24.3	27.9	25.7	26
1990	11	30	33.6769	22.4111	11.2658	25.2	30.6	25	26.5	24.6	29	24.4	26	95	89	95	93	30.5	39	30.1	33.2	24.4	28.5	24.2	25.7
1990	12	1	33.5636	22.53	11.0336	24.6	31.2	27	27.5	24.4	30	27	27.1	98	92	100	97	30.4	41.6	35.6	35.9	24.3	29.7	27	27
1990	12	2	33.3833	22.6286	10.7548	24.4	32.8	27	27.8	23.8	28	26	25.9	95	70	92	86	29.1	34.6	32.9	32.2	23.6	26.5	25.7	25.2
1990	12	3	33.1667	22.47	10.6967	23.4	30	27	26.9	23.2	25.6	26	24.9	98	70	92	87	28.3	29.9	32.9	30.4	23.1	24	25.7	24.3
1990	12	4	30.6	24.2	6.4	24.6	29.4	27	27	24.2	26	26	25.4	97	76	92	89	29.9	31.3	32.9	31.4	24.1	24.8	25.7	24.8
1990	12	5	31.6	24.4	7.2	25.6	29.4	25.2	26.4	24.8	25.8	24	24.9	94	75	91	87	30.8	30.8	29	30.2	24.5	24.5	23.5	24.2
1990	12	6	30.9	23	7.9	23.6	28.6	25.4	25.8	23	25	24.6	24.2	95	75	94	88	27.7	29.3	30.4	29.1	22.8	23.7	24.3	23.6
1990	12	7	32.8	22.4	10.4	25	31.2	26.2	27.2	23.8	25.8	23.2	24.3	91	65	78	78	28.7	29.6	26.4	28.2	23.3	23.9	22	23.1
1990	12	8	32.4	21.8	10.6	24.2	31.2	26.4	27	23	25.2	23.2	23.8	90	62	76	76	27.3	28.1	26.3	27.2	22.5	23	21.9	22.5
1990	12	9	31.4	23.4	8	25.4	29.8	25.4	26.5	24	25.2	24.2	24.5	89	69	91	83	28.9	29	29.4	29.1	23.5	23.5	23.8	23.6
1990	12	10	32.6	23.4	9.2	24.8	30.1	25.4	26.4	22.4	24.8	24.2	23.8	81	65	91	79	25.5	27.8	29.4	27.5	21.4	22.8	23.8	22.7
1990	12	11	36.4	21.6	14.8	22.8	34.8	25.6	27.2	21.4	26.3238	24.2	25.2647	88	65.4286	89	82.1875	24.5	30.4333	29.3	30.4176	20.8	24.2714	23.7	24.2706
1990	12	12	33.2	22.2	11	23	32.2	25.6	26.6	22.4	25.1	24.4	24	95	56	91	81	26.7	27.1	29.7	27.9	22.2	22.4	24	22.8
1990	12	13	34	22.6	11.4	24.1	32.4	26.4	27.3	23.2	24.8	24.2	24.1	93	54	83	77	27.8	26.2	28.7	27.6	22.8	21.9	23.4	22.7
1990	12	14	35	23.4	11.6	25	33.4	26	27.6	24.2	25.6	25	24.9	94	54	92	80	29.7	27.6	31	29.4	23.9	22.7	24.6	23.8
1990	12	15	34.4	23	11.4	24	33.8	26	27.5	22	25.6	25	24.2	84	52	92	76	25.1	27.4	31	27.8	21.2	22.6	24.6	22.8
1990	12	16	35.4	23.2	12.2	24.4	34.2	27.8	28.5	22.4	25.8	25.4	24.5	84	51	83	73	25.7	27.6	30.8	28.1	21.6	22.7	24.6	23
1990	12	17	35.2	23.4	11.8	25.2	34.2	25	27.4	22.4	25	23	23.5	79	48	84	70	25.2	25.5	26.7	25.8	21.2	21.4	22.2	21.6
1990	12	18	34.8	22.6	12.2	23.2	33.6	26	27.2	22.4	25.4	23.2	23.7	93	52	79	75	26.5	27	26.6	26.7	22.1	22.3	22.1	22.2
1990	12	19	35	24.6	10.4	24.6	34	26	27.6	22	25	23	23.3	80	48	78	69	24.7	25.7	26.1	25.5	20.9	21.5	21.8	21.4
1990	12	20	38.8	23.2	15.6	24	34.2	25.6	27.4	22.6	25.2	22.8	23.5	89	48	79	72	26.5	26.1	25.9	26.1	22	21.8	21.7	21.8
1990	12	21	35.2	24	11.2	24.6	34.4	26.4	28	23	24	24.2	23.7	87	42	83	71	27	22.9	28.7	26.2	22.4	19.7	23.4	21.8
1990	12	22	35	23	12	24	34	25	27	20.4	26	23.4	23.3	72	53	87	71	21.6	28.3	27.7	25.8	18.7	23.1	22.8	21.5
1990	12	23	34.8	22	12.8	25	33.6	24.8	27	21	23	22.8	22.3	70	40	84	65	22.2	21	26.4	23.2	19.2	18.3	22	19.8
1990	12	24	33.6	23	10.6	23	33	25	26.5	21	24	22.4	22.5	84	47	80	70	23.5	23.8	25.3	24.2	20.1	20.3	21.3	20.6
1990	12	25	34.4	22.2	12.2	23	33.8	25.4	26.9	20.6	24	23.6	22.7	81	44	86	70	22.7	23.3	27.9	24.6	19.5	20	22.9	20.8
1990	12	26	34.6	21.4	13.2	21.4	34	25.2	26.5	21	24.8	23.2	23	97	47	85	76	24.6	25.2	27.1	25.6	20.8	21.2	22.4	21.5
1990	12	27	35	21.4	13.6	22.4	34	25.4	26.8	21.6	24.6	23	23.1	93	46	82	74	25.3	24.7	26.5	25.5	21.3	20.9	22	21.4
1990	12	28	35.6	22.4	13.2	23.2	33	27	27.5	22	24.8	24	23.6	90	51	78	73	25.6	25.8	27.8	26.4	21.5	21.6	22.9	22
1990	12	29	35.4	21.8	13.6	21.8	33.2	27.2	27.4	21	24.8	24	23.3	93	51	77	74	24.3	25.7	27.7	25.9	20.6	21.5	22.8	21.7
1990	12	30	35.4	24	11.4	24.6	32.6	27	27.8	22.6	24.6	23.8	23.7	84	52	77	71	26.1	25.6	27.3	26.3	21.8	21.5	22.6	21.9
1990	12	31	35.8	21.6	14.2	21.6	33	27	27.1	21	24.4	23.6	23	95	49	75	73	24.5	24.8	26.9	25.4	20.7	21	22.3	21.3

## Sheet: 1991
			Temperature			Temperature				Temperature				Relative Humidity				Pressure				Dew temperature
Year	Month	Day	Maximum	Minimum	Max-Min	1899-12-31 07:00:00	1899-12-31 13:00:00	1899-12-31 19:00:00	Average	1899-12-31 01:00:00	1899-12-31 13:00:00	1899-12-31 19:00:00	Average	1899-12-31 01:00:00	1899-12-31 13:00:00	1899-12-31 19:00:00	Average	1899-12-31 07:00:00	1899-12-31 13:00:00	1899-12-31 19:00:00	Average	1899-12-31 07:00:00	1899-12-31 13:00:00	1899-12-31 19:00:00	Average		Month	Taverage	Hraverage
1991	1	1	35	21.4737	13.5263	22	33	25	26.3	21	22	21.6	21.5	92	38	74	68	24.2	19.1	23.5	22.3	20.6	16.8	20.1	19.2		January	27.9484	70.129
1991	1	2	34	21.1789	12.8211	23	33	27	27.5	21.6	21.6	25	22.7	89	36	85	70	24.9	18.2	30.3	24.5	21	16	24.3	20.4		February	28.5845	69.5625
1991	1	3	36	21.4	14.6	24	34.8	27	28.2	22	25	23.4	23.5	84	45	74	68	25.1	25.1	26.4	25.5	21.2	21.2	22	21.4		March	29.2983	67.9576
1991	1	4	35.8	22	13.8	24.6	34.8	26.8	28.3	22.2	25	23	23.4	81	45	73	66	25.2	25.1	25.6	25.3	21.2	21.2	21.5	21.3		April	29.1053	69.8667
1991	1	5	36.4	22.2	14.2	23.8	32.4	27	27.5	22.6	24.8	23.8	23.7	90	54	77	74	26.6	26.2	27.3	26.7	22.1	21.9	22.6	22.2		May	27.9516	76.6416
1991	1	6	36.4	21.4	15	23.4	35.2	28	28.6	21.6	24	22.2	22.6	85	39	61	62	24.6	22.4	22.9	23.3	20.8	19.3	19.7	19.9		June	28.8572	71.5259
1991	1	7	34.8	21.8	13	24	34.6	27.6	28.5	21.8	25	24.6	23.8	83	46	78	69	24.6	25.3	28.9	26.3	20.9	21.3	23.5	21.9		July	29.5613	69.1935
1991	1	8	35.4	22	13.4	22.8	35.2	27.6	28.3	21.6	26.8	24.8	24.4	90	52	80	74	25	29.6	29.4	28	21.1	23.9	23.8	22.9		August	29.1903	69.1935
1991	1	9	34.24	20.6	13.64	23	35.4	26.6	27.9	21.6	25.4	24.4	23.8	89	45	84	72	24.9	25.8	29.1	26.6	21	21.6	23.6	22.1		September	28.0367	73.7
1991	1	10	36	22.2	13.8	22.8	35	27	28	21.4	25.2	23.4	23.3	88	45	74	69	24.5	25.5	26.4	25.5	20.8	21.4	22	21.4		October	27.4774	76.2258
1991	1	11	35.6	21.6	14	22.4	35.4	27.6	28.3	21.8	26	23.8	23.9	95	48	73	72	25.7	27.3	26.9	26.7	21.5	22.6	22.3	22.1		November	27.4119	79.4484
1991	1	12	34.6333	20	14.6333	22.6	34.4	27	27.8	21.4	24.4	23	22.9	90	44	71	68	24.7	23.9	25.4	24.7	20.9	20.4	21.4	20.9		December	28.1873	72.9134
1991	1	13	36.4	19.6	16.8	23.6	34.4	25.6	27.3	21.2	24	23.2	22.8	81	42	82	68	23.6	22.9	26.8	24.4	20.1	19.7	22.2	20.7
1991	1	14	34.4	19.2	15.2	23	33.2	25.2	26.7	22.4	24.8	23.8	23.7	95	51	89	78	26.7	25.7	28.5	27	22.2	21.5	23.3	22.3
1991	1	15	35	20.4	14.6	22.4	34.6	27	27.8	21.2	25	23.4	23.2	90	46	74	70	24.4	25.3	26.4	25.3	20.7	21.3	22	21.3
1991	1	16	35	19.6	15.4	24.2	33.4	27	27.9	22.8	25	23	23.6	89	51	71	70	26.8	26.1	25.4	26.1	22.2	21.8	21.4	21.8
1991	1	17	36	23.8	12.2	26.8	33	27.6	28.8	21.6	25.4	23.6	23.5	63	54	72	63	22.3	27.4	26.5	25.4	19.3	22.6	22	21.3
1991	1	18	35.6	20	15.6	23.6	34.6	27.4	28.3	22.2	24.8	23.6	23.5	89	45	73	69	25.8	24.8	26.6	25.7	21.6	20.9	22.1	21.6
1991	1	19	34.8	20.4	14.4	21.6	34.4	25.4	26.7	20.8	24.4	23.8	23	93	44	88	75	24	23.9	28.4	25.4	20.4	20.4	23.2	21.3
1991	1	20	35	19.6	15.4	23.8	32.4	26	27	21.8	23.4	24.2	23.1	84	47	86	72	24.8	22.8	29	25.5	20.9	19.6	23.5	21.4
1991	1	21	35.2	21	14.2	24.2	33	26.4	27.5	22.4	23	23.2	22.9	86	43	76	68	25.9	21.4	26.3	24.5	21.7	18.6	21.9	20.7
1991	1	22	36	20	16	22.4	35	27	27.9	21.4	24	23.6	23	92	40	75	69	24.8	22.5	26.9	24.7	21	19.4	22.3	20.9
1991	1	23	36	21	15	22.6	35	27	27.9	20.8	25	24.6	23.5	85	45	82	71	23.4	25	29.3	25.9	20	21.1	23.7	21.6
1991	1	24	37	20.9	16.1	27.2	36.6	26.6	29.3	24.8	26	23.8	24.9	82	43	79	68	29.7	26.5	27.6	27.9	23.9	22.1	22.7	22.9
1991	1	25	36.2	20	16.2	21.2	36	26.6	27.6	21.2	25	23.2	24.385	0	41	75	72	25.2	24.3	26.2	25.2	21.2	20.7	21.8	21.2
1991	1	26	36.8	20	16.8	23.6	36.4	26.8	28.4	22.4	25.2	23.6	23.7	90	41	77	69	26.3	24.6	27	26	21.9	20.8	22.3	21.7
1991	1	27	35.8	19.8	16	22.6	35.2	27.4	28.1	19	27	24.4	23.5	71	53	78	68	19.6	30.2	28.6	26.1	17.2	24.2	23.3	21.5
1991	1	28	36.4	21	15.4	25.8	35	27.4	28.9	23.4	26.6	23.4	24.5	82	52	72	68	27.2	29.2	26.1	27.5	22.5	23.7	21.8	22.6
1991	1	29	35.4	22	13.4	24.6	35.2	27	28.5	22.8	26.6	24.4	24.6	86	51	81	73	26.5	29.1	28.8	28.2	22.1	23.6	23.4	23
1991	1	30	36.2	20	16.2	22	35.4	26.6	27.7	21.6	26	24.6	24.1	97	48	85	76	25.5	27.3	29.6	27.5	21.4	22.6	23.9	22.6
1991	1	31	36.6	21	15.6	26.6	34	27.4	28.9	26.6	26	23.6	24.4667	0	53	73	75	34.8	28.3	26.6	29.9	26.6	23.1	22.1	23.9
1991	2	1	36.8	20	16.8	23.2	35.2	27	28.1	22	25	23.4	23.5	90	44	74	69	25.6	24.9	26.4	25.6	21.5	21	22	21.5
1991	2	2	36.8	19.8	17	22	36	27	28	20.4	25.2	24.2	23.3	87	42	79	69	22.9	24.9	28.3	25.4	19.7	21	23.1	21.3
1991	2	3	35.6	19	16.6	20.2	35	27	27.3	19.4	25	23.2	22.5	93	45	73	70	22	25	25.9	24.3	19	21.1	21.7	20.6
1991	2	4	35.4	20	15.4	22.4	33	27	27.4	21.4	24.2	23.2	22.9	92	48	73	71	24.8	24.3	25.9	25	21	20.7	21.7	21.1
1991	2	5	34.2	19.2	15	23.6	33.8	27.2	28	21.2	24.2	23.2	22.9	81	45	71	66	23.6	23.8	25.8	24.4	20.1	20.3	21.6	20.7
1991	2	6	35.4	20	15.4	20.8	34.2	26.4	27	20.4	25	24	23.1	96	48	82	75	23.7	25.5	28.2	25.8	20.2	21.4	23.1	21.6
1991	2	7	36	19	17	24	33.4	28	28.4	21	24	24.8	23.3	77	46	77	67	22.9	23.6	29.2	25.2	19.6	20.1	23.6	21.1
1991	2	8	34	21.6	12.4	23.2	31.8	27.6	27.5	22.8	23	23.2	23	97	47	69	71	27.5	22.2	25.5	25.1	22.6	19.2	21.4	21.1
1991	2	9	35	21	14	23.4	25	27	25.6	22	24	23.2	23.1	89	92	73	84	25.5	29.2	25.9	26.8	21.4	23.6	21.7	22.2
1991	2	10	34.4	21.2	13.2	23	33	27	27.5	22.4	24	23.4	23.3	95	47	74	72	26.7	23.8	26.4	25.6	22.2	20.3	22	21.5
1991	2	11	36	21.6	14.4	23.4	33	28	28.1	22.8	24.8	23.8	23.8	95	51	71	72	27.3	25.8	26.7	26.6	22.6	21.6	22.2	22.1
1991	2	12	35.2	22.4	12.8	25.6	33.4	27.2	28.4	23.2	24.6	24.8	24.2	82	49	82	71	26.8	25.1	29.7	27.2	22.2	21.1	23.9	22.4
1991	2	13	34	20	14	22	32.4	27.4	27.3	21.6	26	25.6	24.4	97	60	87	81	25.5	29.3	31.6	28.8	21.4	23.7	25	23.4
1991	2	14	34.4	22.4	12	25	29	27.6	27.3	22.4	26.4	25.2	24.7	80	82	82	81	25.3	32.7	30.4	29.5	21.3	25.5	24.3	23.7
1991	2	15	36.4	23	13.4	25	34	29	29.3	23.4	24	23.4	23.6	87	44	63	65	27.7	23.2	25	25.3	22.8	19.9	21.1	21.3
1991	2	16	36.075	23.8	12.275	26	34.4	29	29.6	23.8	25.8	24.6	24.7	83	51	70	68	28	27.5	28	27.8	23	22.6	22.9	22.8
1991	2	17	36.6	22.4	14.2	24.8	32.4	27.4	28	20	24	23.8	22.6	65	50	74	63	20.2	24.2	27.1	23.8	17.7	20.6	22.4	20.2
1991	2	18	37.4	21.6	15.8	24.4	36.8	27.6	29.1	22.4	27	22	23.8	84	47	62	64	25.7	29.1	22.7	25.9	21.6	23.6	19.5	21.6
1991	2	19	37	19	18	23.4	36.4	27.4	28.6	21.4	26	23.6	23.7	84	44	73	67	24.1	26.7	26.6	25.8	20.5	22.2	22.1	21.6
1991	2	20	36.6	19.2	17.4	24.2	35	28	28.8	22.8	26.2	23.4	24.1	89	50	68	69	26.8	28.1	25.7	26.9	22.2	23	21.5	22.3
1991	2	21	38	20.4	17.6	23.8	37	29	29.7	22.4	27	24	24.5	89	46	66	67	26.1	29	26.5	27.2	21.8	23.5	22	22.5
1991	2	22	37	22	15	25.2	37	27.8	29.5	23	26.6	24.6	24.7	83	44	77	68	26.6	27.9	28.8	27.8	22.1	22.9	23.4	22.8
1991	2	23	37.2	23.4	13.8	25.8	34.3	28.4	29.1667	24.2	26.7545	24.4	25.2222	88	54.3636	72	73.75	29.1	29.5773	27.9	29.355	23.6	23.7455	22.9	23.64
1991	2	24	36.6	23	13.6	25.6	36.4	27.6	29.3	24	26	23.6	24.5	88	44	72	68	28.8	26.7	26.5	27.3	23.4	22.2	22	22.5
1991	2	25	37.6	23.2	14.4	26	35.4	31.6	31.2	23.2	24.8	24.8	24.3	79	42	58	60	26.6	24.2	26.8	25.9	22.1	20.6	22.2	21.6
1991	2	26	38	24	14	26	34	30.2	30.1	24.6	25.8	24.8	25.1	89	52	65	69	30	27.7	27.7	28.5	24.1	22.8	22.8	23.2
1991	2	27	38.4	24	14.4	26	37	30.8	31.1	24.4	26.8	25	25.4	88	45	63	65	29.5	28.4	27.8	28.6	23.8	23.2	22.8	23.3
1991	2	28	38.2	24.2	14	26	36.2	30.8	31	24.2	25.6	24.2	24.7	86	43	58	62	29	25.8	25.8	26.8	23.5	21.6	21.6	22.2
1991	3	1	38.2	22.8	15.4	25	37.4	30	30.6	24.2	26.6	25.2	25.3	94	43	68	68	29.7	27.6	28.8	28.7	23.9	22.7	23.4	23.4
1991	3	2	35.6	23.6	12	25.6	34.6	28	29	24	25	24.2	24.4	88	46	73	69	28.8	25.3	27.7	27.2	23.4	21.3	22.7	22.5
1991	3	3	36.4	23.8	12.6	24.8	34.8	30.6	30.2	22.2	24.6	23.6	23.5	80	43	56	60	25	24.1	24.5	24.5	21.1	20.5	20.7	20.8
1991	3	4	34	23.4	10.6	25.4	33.2	27.2	28.3	23.6	24.8	22.8	23.7	86	51	69	68	27.9	25.7	24.8	26.1	22.9	21.5	21	21.8
1991	3	5	34.4	22.8	11.6	24.8	31.8	27.6	28	23.4	24	23.4	23.6	89	52	70	71	27.8	24.6	26	26.1	22.9	20.9	21.7	21.8
1991	3	6	35.4	22.4	13	24.2	32.4	29	28.7	22.8	24	24.2	23.7	89	50	67	69	26.8	24.2	27	26	22.2	20.6	22.3	21.7
1991	3	7	37	23	14	24.2	34.8	29.2	29.4	22.4	25	23.4	23.6	86	45	62	64	25.9	25.1	24.9	25.3	21.7	21.2	21	21.3
1991	3	8	34.2	23.2	11	25	33.3	28.6	28.9	22.2	26	24.2	24.1	79	56	70	68	24.9	28.7	27.3	27	21	23.4	22.5	22.3
1991	3	9	36	23.6	12.4	25.8	34	28.4	29.1	24.6	25.2	24.4	24.7	91	49	72	71	30.1	26.2	27.9	28.1	24.2	21.9	22.9	23
1991	3	10	34.2	25	9.2	26	33	27	28.3	24.6	24.8	23.4	24.3	89	51	74	72	30	25.8	26.4	27.4	24.1	21.6	22	22.6
1991	3	11	34	23.4	10.6	25	31.8	27.8	28.1	23.8	24	24	23.9	91	52	73	72	28.7	24.6	27.3	26.9	23.3	20.9	22.5	22.2
1991	3	12	34.6	22.4	12.2	25	32.8	29.4	29.1	23.2	24	25	24.1	86	48	70	68	27.2	24	28.7	26.6	22.5	20.4	23.4	22.1
1991	3	13	36.8	23.4	13.4	24	36	30.8	30.4	23	25.8	28.4	25.7	92	44	84	73	27.4	26.4	37.1	30.3	22.6	22	27.7	24.1
1991	3	14	35.8	23.8	12	25.2	35.4	31.2	30.8	23.2	25.8	27.4	25.5	85	47	75	69	27.1	26.8	34	29.3	22.4	22.2	26.2	23.6
1991	3	15	36	24	12	25.6	37	30.2	30.8	23.4	26	25.4	24.9	83	42	68	64	27.3	26.3	29.2	27.6	22.5	21.9	23.7	22.7
1991	3	16	35.8	24	11.8	26.6	35	28.2	29.5	24.2	25.6	24.4	24.7	82	47	73	68	28.6	26.6	28	27.7	23.3	22.1	23	22.8
1991	3	17	36.2	23.6	12.6	27	34.4	29	29.9	23.8	25.8	24.4	24.7	77	51	69	65	27.3	27.5	27.5	27.4	22.6	22.6	22.6	22.6
1991	3	18	36	23	13	27	26	29.6	28	23.4	25	24.2	24.2	74	92	64	77	26.4	31	26.6	28	22	24.6	22.1	22.9
1991	3	19	36.8	22	14.8	25.6	36	29.6	30.2	23	25.8	23.6	24.1	80	44	61	62	26.4	26.4	25.1	26	22	22	21.2	21.7
1991	3	20	37.2	22.2	15	25	35.8	29.8	30.1	23	25.6	24	24.2	84	44	62	64	26.7	26	26	26.2	22.2	21.8	21.7	21.9
1991	3	21	37	22.4	14.6	25.2	36.6	29	30	23.2	26.8	24.4	24.8	85	47	69	67	27.1	28.7	27.5	27.8	22.4	23.4	22.6	22.8
1991	3	22	38.2	21	17.2	24	37.2	29	29.8	23	27	24	24.7	92	46	66	68	27.4	28.9	26.5	27.6	22.6	23.5	22	22.7
1991	3	23	38	23	15	26	36.2	29.2	30.2	23.4	25.8	23	24.1	80	44	59	61	27	26.3	24	25.8	22.4	21.9	20.4	21.6
1991	3	24	38	20.6	17.4	26.8	33.7467	29	29.1462	22.8	27.0435	23	25.5864	71	59.1739	60	74.6842	25.1	30.9	24.1	30.075	21.1	24.4087	20.5	23.995
1991	3	25	36.6	21.6	15	26.6	34.6	29	29.8	22.4	25	23.6	23.7	70	46	64	60	24.3	25.3	25.5	25	20.6	21.3	21.4	21.1
1991	3	26	35.6	20.6	15	23.6	34.4	28.8	28.9	22	25	24.2	23.7	87	47	69	67	25.4	25.4	27.1	26	21.3	21.4	22.4	21.7
1991	3	27	33.6	23.6	10	25.8	32.4	27	28	23.4	24.8	24.2	24.1	82	54	79	72	27.2	26.2	28.3	27.2	22.5	21.9	23.1	22.5
1991	3	28	33	21.6	11.4	25	32	27	27.8	23	25	26	24.7	84	57	92	78	26.7	27	32.9	28.9	22.2	22.4	25.7	23.4
1991	3	29	37	22.4	14.6	26	33.4	29	29.4	23.2	25.4	23.4	24	79	53	63	65	26.6	27.1	25	26.2	22.1	22.4	21.1	21.9
1991	3	30	36.6	21.6	15	25	35	28	29	22.4	26	23	23.8	80	49	66	65	25.3	27.6	24.8	25.9	21.3	22.7	20.9	21.7
1991	3	31	36.6	21.4	15.2	25	32.6	28.8	28.8	22.2	25	24	23.7	79	54	67	67	24.9	26.6	26.6	26	21	22.1	22.1	21.8
1991	4	1	36.4	21.4	15	25	34	27.2	28.4	22.4	25	23.2	23.5	80	48	71	67	25.3	25.7	25.8	25.6	21.3	21.5	21.6	21.5
1991	4	2	35	21.8	13.2	23.6	33.2	28.4	28.4	22.8	24.6	23.4	23.6	93	50	66	70	27.2	25.2	25.4	25.9	22.5	21.2	21.4	21.7
1991	4	3	34.4	21.6	12.8	26.2	34	26	28	23.2	26	22	23.7	78	53	71	67	26.4	28.3	23.8	26.2	22	23.1	20.3	21.8
1991	4	4	35.6	22	13.6	23.6	33.8	29	28.9	22.6	25.8	24.8	24.4	92	53	71	72	26.7	27.9	28.5	27.7	22.2	22.9	23.2	22.8
1991	4	5	36	23.8	12.2	25.4	35.8	29	29.8	23.6	26	24.8	24.8	86	46	71	68	27.9	27.1	28.5	27.8	22.9	22.4	23.2	22.9
1991	4	6	34.4	24.2	10.2	25.6	33.6	29	29.3	23.8	27	25	25.3	86	60	72	73	28.3	31.2	29	29.5	23.1	24.8	23.5	23.8
1991	4	7	38.2	23	15.2	25.8	35	33.4	31.9	23.2	26.4	24.8	24.8	80	51	50	60	26.7	28.7	25.6	27	22.2	23.4	21.5	22.3
1991	4	8	37	24	13	27	36	29.8	30.6	24.6	26	24	24.9	82	45	62	63	29.3	26.9	26	27.4	23.7	22.3	21.7	22.6
1991	4	9	37	23.4105	13.5895	25.6	32	27.4	28.1	23.4	25	24.8	24.4	83	57	81	74	27.3	27	29.6	28	22.5	22.4	23.9	22.9
1991	4	10	35.38	20.8	14.58	24.6	31.4	27.9308	28.5583	22.2	25.6	25.8889	26.0133	81	63	84.9444	82	25.2	29	31.9778	31.9312	21.2	23.5	25.1	25.0625
1991	4	11	35.4	22.4	13	26	35	29.6	30	23.2	26	25	24.7	79	49	69	66	26.6	27.6	28.6	27.6	22.1	22.7	23.3	22.7
1991	4	12	36.4	22.4	14	25.8	34.8	25.2	27.8	23.2	26	23.2	24.1	80	50	85	72	26.7	27.7	27.1	27.2	22.2	22.8	22.4	22.5
1991	4	13	33	23.6	9.4	25	31.8	26.2	27.3	23.4	24.6	23	23.7	87	56	76	73	27.7	26.1	26	26.6	22.8	21.8	21.7	22.1
1991	4	14	35.6	22.6	13	25.4	34.6	29.4	29.7	23.2	26	24.8	24.7	83	51	69	68	27	27.9	28.2	27.7	22.3	22.9	23.1	22.8
1991	4	15	34.6	23.9222	10.6778	26	33.6	28.6	29.2	23.8	26.2	23.4	24.5	83	56	65	68	28	29.1	25.3	27.5	23	23.6	21.3	22.6
1991	4	16	35.4	23	12.4	24.8	33.4	28.8	29	23.4	25.6	23	24	89	54	61	68	27.8	27.6	24.2	26.6	22.9	22.7	20.6	22.1
1991	4	17	35.4	23	12.4	26	34.6	28.8	29.5	25	26.4	25	25.5	92	53	74	73	31	28.9	29.1	29.7	24.6	23.5	23.6	23.9
1991	4	18	35	24.6	10.4	26.8	33.8	29.2	29.8	24.4	26.2	25.2	25.3	82	55	73	70	29	28.9	29.4	29.1	23.5	23.5	23.8	23.6
1991	4	19	34	21.6	12.4	24	32.6	26.8	27.5	23	26	22.8	23.9	92	59	71	74	27.4	29.2	25.1	27.2	22.6	23.7	21.1	22.5
1991	4	20	36	24	12	26	33.2	26.8	28.2	23.4	26.2	24.8	24.8	80	58	85	74	27	29.3	30	28.8	22.4	23.7	24.1	23.4
1991	4	21	35.6	24.6	11	24.6	32.6	28.4	28.5	23.2	25.4	24.6	24.4	89	56	73	73	27.5	27.6	28.4	27.8	22.6	22.7	23.2	22.9
1991	4	22	35.4	25	10.4	26.2	34	28.4	29.3	24.2	26.6	24.4	25.1	85	56	72	71	28.9	29.9	27.9	28.9	23.5	24	22.9	23.5
1991	4	23	36.2	23	13.2	25.6	34.8	29.4	29.8	23.2	26.8	25	25	82	54	70	69	26.8	29.9	28.7	28.5	22.2	24	23.4	23.2
1991	4	24	36	24	12	26.6	32.8	28	28.9	24.4	26	24	24.8	84	58	72	71	29.1	29.1	27.2	28.4	23.6	23.6	22.5	23.2
1991	4	25	36.6	24	12.6	26	35.6	28.4	29.6	24.4	27	23.4	24.9	88	52	66	68	29.5	29.9	25.4	28.3	23.8	24.1	21.4	23.1
1991	4	26	36.4	23	13.4	26.6	35.2	27.6	29.3	23	27	24.2	24.7	74	53	76	68	25.7	30.2	27.9	27.9	21.5	24.2	22.9	22.9
1991	4	27	36.2	23.4	12.8	25.6	35	27.4	28.9	23	26.6	24	24.5	80	52	76	69	26.4	29.2	27.6	27.7	22	23.7	22.7	22.8
1991	4	28	36.8	24.8	12	25.6	35.4	28.8	29.6	23.2	26.8	23.6	24.5	82	51	65	66	26.8	29.5	25.7	27.3	22.2	23.8	21.5	22.5
1991	4	29	36	24.6	11.4	25.2	33.8	29	29.3	23.8	27	24.8	25.2	89	59	71	73	28.5	31.1	28.5	29.4	23.3	24.7	23.2	23.7
1991	4	30	38	23.2	14.8	25.2	36.6	29	30	23.4	26	24.6	24.7	86	43	70	66	27.6	26.5	28	27.4	22.7	22.1	22.9	22.6
1991	5	1	31.2	23	8.2	25.4	30.2	27	27.4	23.6	25	24.2	24.3	86	66	79	77	27.9	28.2	28.3	28.1	22.9	23.1	23.1	23
1991	5	2	34.2	21.6	12.6	26	33	27.6	28.5	23.2	26.2	24.8	24.7	79	59	80	72	26.6	29.5	29.4	28.5	22.1	23.8	23.8	23.2
1991	5	3	36	24	12	25.8	35	27.6	29	23.8	26	25.2	25	85	49	82	72	28.1	27.6	30.4	28.7	23	22.7	24.3	23.4
1991	5	4	35.8	24.6	11.2	25.6	31.4	25.6	27	23.2	24	23.6	23.6	82	54	85	74	26.8	24.9	27.8	26.5	22.2	21	22.8	22
1991	5	5	35.4	24.2	11.2	25	29.4	26.6	26.9	22	24	24	23.3	77	64	81	74	24.4	26.2	28.1	26.3	20.7	21.9	23	21.9
1991	5	6	35.4	24.2	11.2	26.4	34.6	28.4	29.4	23.8	27.0182	24.8	24.69	81	67.6818	75	81.8889	27.7	32.05	28.9	31.4263	22.8	25.1455	23.5	24.8316
1991	5	7	32.4	24.4	8	25.8	31.4	27.6	28.1	23.4	26.4	25	24.9	82	68	81	77	27.2	31.1	29.9	29.4	22.5	24.7	24.1	23.7
1991	5	8	36.8	22.4	14.4	26.4	35.6	30.6	30.8	23	26.6	25.4	25	75	50	66	64	25.8	28.8	29	27.9	21.6	23.4	23.5	22.9
1991	5	9	36	23.2	12.8	26.8	34.4	29	29.8	23.4	26.6	24.2	24.7	75	54	67	66	26.5	29.6	27	27.7	22	23.9	22.3	22.8
1991	5	10	36.4	23	13.4	25	30.8	27.6	27.8	23.6	25.6	25.4	24.9	89	66	84	80	28.2	29.4	31	29.5	23.1	23.7	24.6	23.8
1991	5	11	35	24.2	10.8	26.2	33.6	28.2	29	25.4	26.2	23.6	25.1	94	56	68	73	31.9	29.1	26.1	29	25.1	23.6	21.8	23.5
1991	5	12	34.6	24	10.6	25	31.2	27.8	28	24.4	25.6	24.6	24.9	95	64	77	79	30.1	29.1	28.8	29.3	24.2	23.6	23.4	23.7
1991	5	13	34	25	9	26.2	28.2	28	27.6	24.6	25.6	26	25.4	88	81	85	85	29.9	31.1	32.3	31.1	24	24.7	25.3	24.7
1991	5	14	35.6	25	10.6	26.2	32.8	29	29.3	25	27	25.4	25.8	91	64	75	77	30.9	31.8	30	30.9	24.6	25.1	24.1	24.6
1991	5	15	34.4	24.6	9.8	26.6	32.6	28.2	28.9	24.8	26.6	24.4	25.3	86	63	73	74	30.1	30.8	28	29.6	24.1	24.5	23	23.9
1991	5	16	31.6	24	7.6	25.4	29	27.8	27.5	23.6	26.2	24.8	24.9	86	80	78	82	27.9	32.1	29.3	29.8	22.9	25.2	23.7	24
1991	5	17	36	23.6	12.4	24.8	29	26	26.5	23.4	26	25	24.8	89	79	92	87	27.8	31.6	31	30.1	22.9	25	24.6	24.2
1991	5	18	35	23.6421	11.3579	22.2	27.2	25.2	25	21	25.2	23	23.1	90	85	83	86	24.1	30.7	26.6	27.1	20.5	24.5	22.1	22.4
1991	5	19	32	22.8	9.2	25.4	31.2	27.2	27.8	24.4	26	25	25.1	92	66	84	81	29.9	30.1	30.2	30.1	24	24.2	24.2	24.1
1991	5	20	32.4	23.2	9.2	25.2	30	27	27.3	23.8	25.8	23.4	24.3	89	72	74	78	28.5	30.4	26.4	28.4	23.3	24.3	22	23.2
1991	5	21	32	23	9	25.4	30.8	26.4	27.3	23.2	26.2	23.6	24.3	83	70	79	77	27	30.9	27.3	28.4	22.3	24.6	22.5	23.1
1991	5	22	32.8	23	9.8	24.2	31.2	27	27.4	23.4	26	24.2	24.5	94	66	79	80	28.2	30.1	28.3	28.9	23.1	24.2	23.1	23.5
1991	5	23	33.6	23.2	10.4	26.4	32.2	27.8	28.5	23.2	26.2	23.4	24.3	76	62	69	69	26.3	30	25.8	27.4	21.9	24.1	21.6	22.6
1991	5	24	31	23.2	7.8	26.4	30.2	26.2	27.3	23.4	25.8	23.2	24.1	78	71	78	75	26.8	30.3	26.4	27.8	22.2	24.3	22	22.8
1991	5	25	32.2	24	8.2	25.6	26	27.2	26.5	24.2	25.6	23	24.3	89	97	70	85	29.3	32.5	25.3	29	23.7	25.5	21.3	23.5
1991	5	26	33.2	25	8.2	27.4	26.4	27.2	27	25	26	25	25.3	82	97	84	88	30.1	33.3	30.2	31.2	24.1	25.9	24.2	24.7
1991	5	27	34.4	24.2	10.2	25.6	33	28	28.6	23.4	26	24.4	24.6	83	58	75	72	27.3	28.9	28.2	28.1	22.5	23.5	23	23
1991	5	28	35.4	24.6	10.8	27.8	35	28.2	29.8	23.2	27	24.8	25	68	54	76	66	25.4	30.3	29	28.2	21.3	24.3	23.5	23.1
1991	5	29	34.4	24.2	10.2	26.8	31.8	28.8	29	23.6	26.2	24.4	24.7	77	64	70	70	27	30.3	27.6	28.3	22.3	24.2	22.7	23.1
1991	5	30	31.4	23.6	7.8	23.8	27.6	26.4	26	22.8	24.2	23.4	23.5	92	76	78	82	27.1	27.9	26.8	27.3	22.4	22.9	22.2	22.5
1991	5	31	33.6	23.2	10.4	25	32.8	26	27.5	23	25.4	23	23.8	84	55	78	72	26.7	27.5	26.1	26.8	22.2	22.7	21.8	22.2
1991	6	1	34	23	11	25.8	31.8	27.8	28.3	23.2	25.6	24.8	24.5	80	61	78	73	26.7	28.7	29.3	28.2	22.2	23.4	23.7	23.1
1991	6	2	33.9556	24.8	9.15556	27.4	32.8	27.6	28.9	24.6	25	23.2	24.3	80	53	69	67	29.1	26.5	25.5	27	23.6	22	21.4	22.3
1991	6	3	34	26	8	28	33.4	28.4	29.5	24.4	26.2	26	25.5	75	57	83	71	28.2	29.2	32	29.8	23	23.7	25.2	24
1991	6	4	35.2	23.8	11.4	28	35.2	28.8	30.2	23.6	27.4	25.4	25.5	69	55	76	67	26.2	31.3	30.2	29.2	21.9	24.8	24.2	23.6
1991	6	5	34	23.4	10.6	25.4	30.8	27.8	27.9	23.6	25	24.2	24.3	86	63	74	74	27.9	27.8	27.8	27.8	22.9	22.8	22.8	22.9
1991	6	6	33.8	23.6	10.2	26.8	33.4	28	29	23.8	26.2	24	24.7	78	57	72	69	27.5	29.2	27.2	27.9	22.6	23.7	22.5	22.9
1991	6	7	33	23.4	9.6	25.6	32	28.2	28.5	23	26.4	23.2	24.2	80	65	66	70	26.4	30.7	25.1	27.4	22	24.5	21.2	22.5
1991	6	8	34.2	23.4	10.8	25.6	33.4	28.4	29	23.6	27	24.6	25.1	85	61	73	73	27.8	31.4	28.4	29.2	22.8	24.9	23.2	23.6
1991	6	9	35	26	9	28.2	34	29	30	24.2	27	25	25.4	72	58	72	68	27.5	31	29	29.2	22.7	24.6	23.5	23.6
1991	6	10	34.2	25.6	8.6	28.2	32.2	31.2	30.7	24	25.8	26	25.3	71	60	66	66	27	28.9	30.1	28.7	22.4	23.5	24.2	23.4
1991	6	11	37.2	25	12.2	28	36.4	30	31.1	23.8	27	24.2	25	71	48	62	60	26.7	29.4	26.3	27.5	22.2	23.8	21.9	22.6
1991	6	12	36.4	24.4	12	27.4	35.2	30.4	30.9	24.2	27.4	25.2	25.6	77	55	66	66	28.1	31.3	28.6	29.3	23	24.8	23.3	23.7
1991	6	13	35.6	24.6	11	27.8	33.6	27	28.8	24.8	26.4	23.6	24.9	78	57	75	70	29.3	29.6	26.9	28.6	23.7	23.9	22.3	23.3
1991	6	14	33.4	23.6	9.8	25	30	26.4	27	22.8	26	23.4	24.1	83	73	78	78	26.3	30.9	26.8	28	21.9	24.6	22.2	22.9
1991	6	15	33.8	23.8	10	26.6	31	29.6	29.2	23.8	26.4	25.2	25.1	79	70	70	73	27.6	31.3	29.1	29.4	22.7	24.8	23.6	23.7
1991	6	16	36	24	12	26.8	32	27.2	28.3	24.2	26.8	25	25.3	81	67	84	77	28.5	31.8	30.2	30.1	23.2	25.1	24.2	24.2
1991	6	17	32	22.4	9.6	23	30.4	26.6	26.6	22.8	24.8	23	23.5	98	64	74	79	27.6	27.6	25.7	27	22.7	22.7	21.5	22.3
1991	6	18	33.2	22.8	10.4	26.4	32.4	27.6	28.5	22.8	26.2	23.4	24.1	74	61	70	69	25.3	29.9	26	27.1	21.3	24	21.7	22.4
1991	6	19	33	24.6	8.4	26.4	31.8	26.8	27.9	23	26.6	24	24.5	75	67	79	74	25.8	31.3	28	28.4	21.6	24.8	22.9	23.1
1991	6	20	33.6	24.2	9.4	25.2	32.4	28.4	28.6	23.4	26	24.4	24.6	86	60	72	73	27.6	29.3	27.9	28.3	22.7	23.7	22.9	23.1
1991	6	21	34.4	23	11.4	26.6	33.6	28	29	23.4	26.4	24.8	24.9	77	57	77	70	26.6	29.6	29.2	28.5	22.1	23.9	23.6	23.2
1991	6	22	31.8	24.8	7	27	30.8	29.2	29	23.4	25.6	23.6	24.2	74	66	63	68	26.4	29.4	25.4	27	22	23.7	21.3	22.4
1991	6	23	32.2	25.2	7	26.2	32	28.2	28.7	24.4	26	23.6	24.7	86	62	68	72	29.3	29.6	26.1	28.3	23.7	23.9	21.8	23.1
1991	6	24	35.4	24.2	11.2	26	33	28.2	28.9	24	26.2	24.6	24.9	85	59	75	73	28.5	29.5	28.5	28.8	23.2	23.8	23.3	23.4
1991	6	25	35.4	22.9444	12.4556	27.4	32.2	28.8	29.3	23.2	26.2	25.4	24.9	70	62	76	70	25.6	30	30.2	28.6	21.5	24.1	24.2	23.3
1991	6	26	33	23.2	9.8	25.6	32.9067	28	28.7154	23.4	27.4667	25	26.1368	83	66.0952	79	80.7778	27.3	32.7714	29.7	31.9526	22.5	25.4714	23.9	25.0789
1991	6	27	35.6	24	11.6	25	30	28.6	28	23.6	25.4	24	24.3	89	69	68	76	28.2	29.4	26.8	28.1	23.1	23.7	22.2	23
1991	6	28	33.4	23.8	9.6	27	31.2	27.4	28.3	23.4	25.6	24.6	24.5	74	64	80	73	26.4	29.1	29.1	28.2	22	23.6	23.6	23
1991	6	29	32.6	22	10.6	25	32	27.6	28	24	24.4	24.6	24.3	92	54	78	75	29.2	25.5	28.9	27.9	23.6	21.4	23.5	22.8
1991	6	30	34	22.6	11.4	25.6	33.2	28.4	28.9	23	26.6	24.6	24.7	80	60	73	71	26.4	30.4	28.4	28.4	22	24.3	23.2	23.2
1991	7	1	33.6	24.8	8.8	25.2	32	27.4	28	23.4	25.8	24.6	24.6	86	61	80	76	27.6	29.1	29.1	28.6	22.7	23.6	23.6	23.3
1991	7	2	34.6	24	10.6	25.4	34	29.2	29.5	24	26.6	24.4	25	89	56	68	71	28.9	29.9	27.4	28.7	23.5	24	22.6	23.4
1991	7	3	35.4	23	12.4	26.2	35	28.8	29.7	24.6	26.2	24.4	25.1	88	50	70	69	29.9	28.1	27.6	28.5	24	23	22.7	23.3
1991	7	4	33.2	23	10.2	25.6	32.6	28	28.5	23.2	25.8	24.2	24.4	82	58	73	71	26.8	28.7	27.7	27.7	22.2	23.4	22.7	22.8
1991	7	5	33.2	23	10.2	23.2	29.6	27.8	27.1	22.8	26	24	24.3	97	75	73	82	27.5	31.2	27.3	28.7	22.6	24.8	22.5	23.3
1991	7	6	35.6	23.2	12.4	25.4	28.4	27.6	27.3	24.6	25.8	24	24.8	94	81	74	83	30.4	31.5	27.4	29.8	24.3	24.9	22.6	23.9
1991	7	7	35.6	24	11.6	25.4	32.4	27.8	28.4	23	25.8	25	24.6	82	59	80	74	26.5	28.8	29.8	28.4	22	23.4	24	23.2
1991	7	8	35	23.2	11.8	26	33.8	28.8	29.3	24.4	26.2	24.2	24.9	88	55	69	70	29.5	28.9	27.1	28.5	23.8	23.5	22.4	23.2
1991	7	9	35.2	24	11.2	26	33	28.4	29	24.2	25.4	24.4	24.7	86	54	72	71	29	27.4	27.9	28.1	23.5	22.6	22.9	23
1991	7	10	37	23.2	13.8	25.6	35.8	29.8	30.3	23.4	27	25.6	25.3	83	51	72	69	27.3	29.8	30	29	22.5	24	24.1	23.5
1991	7	11	38	23.2	14.8	26.4	37	29.6	30.6	23.4	27.2	24.8	25.1	78	47	68	64	26.8	29.5	28.1	28.1	22.2	23.8	23	23
1991	7	12	36.8	23.8	13	25.6	35	29.4	29.9	23.4	26	25	24.8	83	49	70	67	27.3	27.6	28.7	27.9	22.5	22.7	23.4	22.9
1991	7	13	35	23.8	11.2	26	26.4	28.6	27.4	23.6	25.4	25	24.7	82	92	75	83	27.5	31.8	29.3	29.5	22.7	25.1	23.7	23.8
1991	7	14	37	23	14	26	34.8	28.8	29.6	24.8	27.2	25	25.7	91	56	74	73	30.5	31	29.1	30.2	24.4	24.6	23.6	24.2
1991	7	15	38	24	14	26.4	36.4	29.6	30.5	24.2	26	25.6	25.3	83	44	73	67	28.7	26.7	30.2	28.5	23.4	22.2	24.2	23.2
1991	7	16	36	23.8	12.2	25.4	35.8	29.6	30.1	22.4	27	24	24.5	77	51	63	64	25.1	29.8	26.1	27	21.1	24	21.8	22.3
1991	7	17	36.4	23.4	13	26.6	35.8	30.2	30.7	24.4	26	25	25.1	84	46	66	65	29.1	27.1	28.2	28.1	23.6	22.4	23.1	23
1991	7	18	36.4	24	12.4	25.2	34.8	29.8	29.9	23.8	25.4	24.4	24.5	89	47	64	67	28.5	26.2	27	27.2	23.3	21.8	22.3	22.5
1991	7	19	37	24	13	25.8	34.2	29.2	29.6	23.8	25.8	25	24.9	85	51	71	69	28.1	27.6	28.9	28.2	23	22.7	23.5	23.1
1991	7	20	37.4	23	14.4	25.6	36	30.4	30.6	23.4	26.6	24.8	24.9	83	48	64	65	27.3	28.6	27.6	27.8	22.5	23.3	22.7	22.8
1991	7	21	37	25	12	25.2	35.2	30.6	30.4	23.6	25.8	25.4	24.9	88	47	66	67	28.1	27	29	28	23	22.3	23.5	22.9
1991	7	22	36.4	24.2	12.2	26	35.6	29.6	30.2	23.8	26.8	25.4	25.3	83	51	71	68	28	29.4	29.6	29	23	23.7	23.9	23.5
1991	7	23	38	24	14	27.2	36.6	29.6	30.8	24.2	26.8	24.4	25.1	78	47	65	63	28.2	28.7	27.1	28	23.1	23.4	22.4	22.9
1991	7	24	36.6	22.8	13.8	26.8	36	30.6	31	23.2	26.4	23.4	24.3	74	47	55	59	26	28	24	26	21.8	23	20.4	21.7
1991	7	25	38	23	15	26.4	37	30.4	31	23.4	27	25.4	25.3	78	46	67	64	26.8	29	29.1	28.3	22.2	23.5	23.6	23.1
1991	7	26	38	23	15	26.4	37	30.4	31	23.4	27.2	25.2	25.3	78	47	66	64	26.8	29.5	28.6	28.3	22.2	23.8	23.3	23.1
1991	7	27	35.4	22.6	12.8	26	35	31	30.8	22.8	26.4	25	24.7	76	51	62	63	25.6	28.7	27.7	27.3	21.5	23.4	22.8	22.5
1991	7	28	33	23.8	9.2	26.8	33	28.6	29.3	23	25	24.4	24.1	73	52	71	65	25.6	26.3	27.8	26.6	21.5	21.9	22.8	22.1
1991	7	29	37	24	13	26.4	36.4	29.2	30.3	23	26.2	24.2	24.5	75	45	66	62	25.8	27.2	26.9	26.6	21.6	22.5	22.3	22.1
1991	7	30	32.4	23	9.4	24	31	27	27.3	23.2	25.2	24	24.1	94	63	78	78	27.9	28.2	27.8	28	22.9	23.1	22.9	22.9
1991	7	31	32.8	23.6	9.2	24.4	32	28.4	28.3	23	25	24	24	89	57	70	72	27.1	27	26.9	27	22.4	22.4	22.3	22.4
1991	8	1	29.4	24.2	5.2	25	27.6	25.4	25.9	23	25	23.8	23.9	84	81	88	84	26.7	29.9	28.4	28.4	22.2	24.1	23.2	23.2
1991	8	2	34.2	23.2	11	24.8	33.6	29.4	29.3	23	25.2	24.2	24.1	86	51	65	67	26.9	26.5	26.7	26.7	22.3	22	22.2	22.2
1991	8	3	34.8	24	10.8	26	34	29.6	29.8	23.2	26.2	25	24.8	79	54	69	67	26.6	28.8	28.6	28	22.1	23.4	23.3	22.9
1991	8	4	36	24.2	11.8	25	35	24.6	27.3	24.2	26.2	21.4	23.9	94	50	76	73	29.7	28.1	23.3	27	23.9	23	20	22.3
1991	8	5	32.4	23	9.4	24.2	32	27.2	27.7	23.4	25	24.4	24.3	94	57	80	77	28.2	27	28.7	28	23.1	22.4	23.4	22.9
1991	8	6	36.4	23	13.4	26.2	35	27.6	29.1	23.4	26	24.4	24.6	79	49	77	68	26.9	27.6	28.4	27.6	22.3	22.7	23.2	22.7
1991	8	7	36.4	23.8	12.6	26.6	35.2	30.2	30.6	23	25.8	25.2	24.7	74	47	67	63	25.7	27	28.7	27.1	21.5	22.3	23.4	22.4
1991	8	8	37	23.2	13.8	27.2	29	25.2	26.7	24	26	23.6	24.5	77	79	88	81	27.7	31.6	28.1	29.1	22.8	25	23	23.6
1991	8	9	34.2	23.2	11	24.2	32	27	27.5	23.6	25	24	24.2	95	57	78	77	28.7	27	27.8	27.9	23.4	22.4	22.9	22.9
1991	8	10	33.8	23.4	10.4	24.6	31.8	29.6	28.9	23.8	26	24.4	24.7	94	63	65	74	28.9	29.7	27.1	28.6	23.5	24	22.4	23.3
1991	8	11	36.2	22.8	13.4	24.4	33.2	30.2	29.5	23.6	26.4	25	25	94	59	66	73	28.6	29.9	28.2	28.9	23.3	24	23.1	23.5
1991	8	12	37.6	23	14.6	27	36.2	28.4	30	23.2	26.4	24.4	24.7	73	46	72	64	25.9	27.9	27.9	27.2	21.7	22.9	22.9	22.5
1991	8	13	36	24	12	27	35.4	27.6	29.4	23.4	27	24	24.8	74	52	74	67	26.4	30	27.4	28	22	24.1	22.6	22.9
1991	8	14	38.4	24.6	13.8	25.8	37	30.2	30.8	24.4	26.6	25	25.3	89	44	66	66	29.6	27.9	28.2	28.6	23.9	22.9	23.1	23.3
1991	8	15	38.4	24.2	14.2	25.6	37.8	30.8	31.3	24	27	26.4	25.8	88	43	71	67	28.8	28.5	31.5	29.6	23.4	23.2	24.9	23.8
1991	8	16	37.8	23	14.8	25.8	36.8	29.6	30.5	23.2	27	25.2	25.1	80	47	70	66	26.7	29.1	29.1	28.3	22.2	23.6	23.6	23.1
1991	8	17	34	23.2	10.8	26.8	33.7	25	27.6	23	25.2	23.8	24	73	50	91	71	25.6	26.4	28.7	26.9	21.5	22	23.3	22.3
1991	8	18	37	23.2	13.8	25	33.6	29.2	29.3	23	25.6	24	24.2	84	53	65	67	26.7	27.5	26.4	26.9	22.2	22.7	22	22.3
1991	8	19	37.4	22.8	14.6	24.2	34	30.6	29.9	23.4	25.2	24	24.2	94	49	58	67	28.2	26.2	25.4	26.6	23.1	21.9	21.4	22.1
1991	8	20	35.8	23.4	12.4	24.8	32.4	29.2	28.9	23.6	25	24	24.2	91	55	65	70	28.3	26.7	26.4	27.1	23.1	22.2	22	22.4
1991	8	21	35.8	24.8	11	26.6	35	29.2	30	23	25.2	24.8	24.3	74	45	70	63	25.7	25.5	28.4	26.5	21.5	21.4	23.2	22
1991	8	22	37	24	13	27	35.2	30.2	30.7	24.2	25.6	24	24.6	79	47	60	62	28.3	26.4	25.7	26.8	23.1	22	21.5	22.2
1991	8	23	38	23.2	14.8	24.8	35.8	30.8	30.5	23.2	25.8	25	24.7	87	45	63	65	27.4	26.6	27.8	27.2	22.6	22.1	22.8	22.5
1991	8	24	36.2	23.4	12.8	26.8	35	25	28	24.4	25.8	21.8	24	82	48	76	69	29	27.1	24	26.7	23.5	22.4	20.4	22.1
1991	8	25	35.8	20.8	15	23.8	34	31	30	22	25.4	25	24.1	86	50	62	66	25.2	26.7	27.7	26.5	21.2	22.2	22.8	22.1
1991	8	26	36.4	24	12.4	26	36	30.4	30.7	24.2	25.8	24.2	24.7	86	44	60	64	29	26.4	26.1	27.2	23.5	22	21.8	22.4
1991	8	27	37	23.6	13.4	26.8	36	29	30.2	23.6	26.4	25	25	77	47	72	65	27	28	29	28	22.3	23	23.5	22.9
1991	8	28	32.6	25	7.6	25.6	31	27.4	27.9	23.2	25.6	24	24.3	82	65	76	74	26.8	29.2	27.6	27.9	22.2	23.7	22.7	22.9
1991	8	29	37.4	24.6	12.8	26.2	35.2	29.6	30.2	24.6	26	24.6	25.1	88	48	67	68	29.9	27.5	27.6	28.3	24	22.6	22.7	23.1
1991	8	30	36.4	24	12.4	26.8	34	27.2	28.8	23.8	25	23.8	24.2	78	48	75	67	27.5	25.7	27.2	26.8	22.6	21.5	22.5	22.2
1991	8	31	33.2	24.2	9	27	32	26.2	27.9	24	25	24.2	24.4	78	57	85	73	27.8	27	28.9	27.9	22.9	22.4	23.5	22.9
1991	9	1	33.4	22.6	10.8	24.6	31.8	28	28.1	23.8	25.2	24.8	24.6	94	59	77	77	28.9	27.7	29.2	28.6	23.5	22.7	23.6	23.3
1991	9	2	35	24.2	10.8	26	34	26.4	28.2	23.8	26	23.4	24.4	83	53	78	71	28	28.3	26.8	27.7	23	23.1	22.2	22.8
1991	9	3	34	22.8	11.2	25.6	33.4	27.2	28.4	22.8	25.2	23	23.7	79	52	70	67	25.9	26.6	25.3	25.9	21.7	22.1	21.3	21.7
1991	9	4	33.6	23.2	10.4	25	33	28.6	28.8	23.6	25	24.4	24.3	89	52	71	71	28.2	26.3	27.8	27.4	23.1	21.9	22.8	22.6
1991	9	5	35.4	24	11.4	26.6	34.2	28.6	29.5	24.4	25.8	25.4	25.2	84	51	77	71	29.1	27.6	30.3	29	23.6	22.7	24.3	23.5
1991	9	6	31	23.2	7.8	26	30	26.4	27.2	24	24.6	23	23.9	85	64	75	75	28.5	27.3	25.8	27.2	23.2	22.6	21.6	22.5
1991	9	7	34	23	11	25.4	31	25.6	26.9	23.6	25	24	24.2	86	62	88	78	27.9	27.7	28.8	28.1	22.9	22.8	23.4	23
1991	9	8	35	23.6	11.4	26.2	34.6	28	29.2	23.6	25	24	24.2	81	46	72	66	27.4	25.3	27.2	26.6	22.6	21.3	22.5	22.1
1991	9	9	34.2	23	11.2	26	34	28.8	29.4	23.8	25	24.8	24.5	83	48	72	68	28	25.7	28.6	27.4	23	21.5	23.3	22.6
1991	9	10	35.4	23.6	11.8	25	34	27.4	28.5	23.8	25.4	25.7	25	91	50	87	76	28.7	26.7	31.9	29.1	23.3	22.2	25.1	23.5
1991	9	11	36	24	12	26.6	34	28	29.1	24.2	25.6	24	24.6	82	51	72	68	28.6	27.2	27.2	27.7	23.3	22.5	22.5	22.7
1991	9	12	35.4	24.2	11.2	28.2	35	28.6	30.1	24.2	26.4	24.6	25.1	72	51	72	65	27.5	28.7	28.3	28.2	22.7	23.4	23.1	23
1991	9	13	35	23.4	11.6	26.6	34	28.8	29.5	23.4	26	25.4	24.9	77	53	76	69	26.6	28.3	30.2	28.4	22.1	23.1	24.2	23.1
1991	9	14	35	23	12	26.4	34.2	29.8	30	24	26	24	24.7	82	52	62	65	28.2	28.1	26	27.4	23.1	23	21.7	22.6
1991	9	15	33	22.8	10.2	25.6	32	27.8	28.3	23.4	25	23.8	24.1	83	57	72	71	27.3	27	26.8	27	22.5	22.4	22.2	22.4
1991	9	16	32.4	24.2	8.2	24.6	31.2	27.4	27.6	23.2	24	23.4	23.5	89	55	72	72	27.5	25	26.1	26.2	22.6	21.1	21.8	21.9
1991	9	17	31.2	21.8	9.4	23.6	30.2	24.4	25.6	22.4	24.6	22.8	23.3	90	63	87	80	26.3	27.2	26.7	26.7	21.9	22.5	22.2	22.2
1991	9	18	32.6	24	8.6	26	30.8	28.2	28.3	23.6	25	23.4	24	82	63	67	70	27.5	27.8	25.6	27	22.7	22.8	21.5	22.3
1991	9	19	33.2	24.2	9	25.8	32	28.2	28.5	23	25.4	25.2	24.5	79	59	79	72	26.2	28	30	28.1	21.9	23	24.1	23
1991	9	20	29.2	23.6	5.6	24	28.6	25.4	25.9	22.6	24	23.2	23.3	89	68	83	80	26.5	26.8	27	26.7	22	22.2	22.3	22.2
1991	9	21	32.5	23.6	8.9	23.8	30.8	24.8	26	23.2	25	23	23.7	95	63	86	81	28	27.8	26.9	27.6	23	22.8	22.3	22.7
1991	9	22	34	22.6	11.4	23.2	28.6	24.6	25.3	23	24.8	23	23.6	98	74	87	86	27.9	28.8	27	27.9	22.9	23.4	22.4	22.9
1991	9	23	32	24	8	24.2	31	27	27.3	23.2	24.8	24	24	92	60	78	77	27.8	27.2	27.8	27.6	22.8	22.5	22.9	22.7
1991	9	24	29	24.2	4.8	24.4	27.4	25.4	25.6	22.8	24.8	23.4	23.7	87	81	85	84	26.7	29.6	27.4	27.9	22.2	23.9	22.6	22.9
1991	9	25	33	24	9	25.2	32.8	26.8	27.9	24.2	26.2	23.6	24.7	92	60	77	76	29.5	29.6	27	28.7	23.8	23.9	22.3	23.4
1991	9	26	32	23.6	8.4	24.6	31.6	26.6	27.4	23.2	25.8	25.59	23.975	89	63	88.6842	84	27.5	29.3	31.6474	30.9	22.6	23.7	24.9737	24.5437
1991	9	27	35	24.2	10.8	26.8	34.2	29.4	30	24.4	26.2	25	25.2	82	53	70	69	29	28.7	28.7	28.8	23.5	23.3	23.4	23.4
1991	9	28	33	24.2	8.8	25.6	32.6	27	28	24	26.4	23.2	24.5	88	62	73	74	28.8	30.3	25.9	28.3	23.4	24.3	21.7	23.1
1991	9	29	32.6	23	9.6	23.8	31.2	27.4	27.5	22.8	25.6	24	24.1	92	64	76	77	27.1	29.1	27.6	27.9	22.4	23.6	22.7	22.9
1991	9	30	34	24	10	25.2	34	28.4	29	23.8	26	24	24.6	89	53	70	71	28.5	28.3	26.9	27.9	23.3	23.1	22.3	22.9
1991	10	1	32.2	24	8.2	25.8	31.8	27.8	28.3	23.6	24	25	24.2	83	52	80	72	27.7	24.6	29.8	27.4	22.7	20.9	24	22.5
1991	10	2	31.4	23.6	7.8	23.6	30.4	26.2	26.6	22.8	25	23.8	23.9	93	65	82	80	27.2	28.1	27.9	27.7	22.5	23	22.9	22.8
1991	10	3	33.2	24	9.2	25	32.6	28.2	28.5	24	25.8	23.6	24.5	92	58	68	73	29.2	28.7	26.1	28	23.6	23.4	21.8	22.9
1991	10	4	33.6	23.8	9.8	25	31.6	26	27.1	23.8	26	25	24.9	91	64	92	82	28.7	29.9	31	29.8	23.3	24	24.6	24
1991	10	5	34.2	23.2	11	25.2	33.8	28.4	29	23.4	26	24.4	24.6	86	54	72	71	27.6	28.4	27.9	28	22.7	23.2	22.9	22.9
1991	10	6	36	22.8	13.2	22.8	29.4	27	26.5	21.8	25	24	23.6	92	70	78	80	25.4	28.7	27.8	27.3	21.4	23.4	22.9	22.5
1991	10	7	32	23	9	25	30.8	26.4	27.1	23.8	25.4	23.6	24.3	91	65	79	78	28.7	28.8	27.3	28.3	23.3	23.4	22.5	23.1
1991	10	8	31.6	22.4	9.2	23	30	26.8	26.6	22.8	25	23	23.6	98	67	73	79	27.6	28.3	25.6	27.2	22.7	23.2	21.5	22.4
1991	10	9	31.4	22.8	8.6	25	30	27	27.3	23.2	24.6	23	23.6	86	64	71	74	27.2	27.3	25.4	26.7	22.5	22.6	21.4	22.1
1991	10	10	31.2	23	8.2	25.4	30.4	25.6	26.8	22.8	25.2	23.4	23.8	80	66	83	76	26	28.6	27.3	27.3	21.7	23.3	22.5	22.5
1991	10	11	31.2	23.8	7.4	24	30.8	25	26.2	22.4	25.6	23	23.7	87	66	84	79	26	29.4	26.7	27.4	21.7	23.7	22.2	22.6
1991	10	12	37	23.8	13.2	24.8	32.4	27	27.8	23	26.2	23.6	24.3	86	61	75	74	26.9	29.9	26.9	27.9	22.3	24	22.3	22.9
1991	10	13	32.4	23.4	9	24.4	32	26.8	27.5	22.8	24.6	23.2	23.5	87	55	74	72	26.7	26	26	26.2	22.2	21.7	21.8	21.9
1991	10	14	29.2	24	5.2	26.4	28	24.6	25.9	23.6	24.8	22.8	23.7	79	77	86	81	27.3	29.2	26.5	27.7	22.5	23.6	22.1	22.7
1991	10	15	33	21.6	11.4	23	32	26.8	27.1	21.2	25	24.6	23.6	85	57	84	75	24	27	29.5	26.8	20.4	22.4	23.8	22.2
1991	10	16	33.2	22.6	10.6	24	32.4	26.4	27.3	22.8	26	23	23.9	90	60	75	75	26.9	29.3	25.8	27.4	22.3	23.7	21.6	22.6
1991	10	17	33.6	22.6	11	26	33	27.8	28.6	23	26.2	24.8	24.7	78	59	78	72	26.1	29.5	29.3	28.3	21.8	23.8	23.7	23.1
1991	10	18	30.6	21.8	8.8	23	29.6	26	26.1	22.8	24.8	23.4	23.7	98	68	80	82	27.6	28.1	27	27.6	22.7	23	22.4	22.7
1991	10	19	34	23.6	10.4	24.2	32	27	27.5	23.6	26.2	24.6	24.8	95	63	82	80	28.7	30.1	29.3	29.4	23.4	24.2	23.7	23.8
1991	10	20	34.4	23	11.4	24.2	33.8	26.8	27.9	22.8	26	24.2	24.3	89	54	81	75	26.8	28.4	28.5	27.9	22.2	23.2	23.2	22.9
1991	10	21	35.4	22.4	13	26.2	34.2	27.6	28.9	24.4	26.4	25.6	25.5	86	54	85	75	29.3	29.2	31.5	30	23.7	23.7	24.9	24.1
1991	10	22	36	22.6	13.4	25	35	30.2	30.1	23.6	26	25	24.9	89	49	66	68	28.2	27.6	28.2	28	23.1	22.7	23.1	23
1991	10	23	36	23	13	26	34.8	27.8	29.1	23.4	25.8	25.6	24.9	80	49	84	71	27	27.2	31.3	28.5	22.4	22.5	24.8	23.2
1991	10	24	35.4	22.6	12.8	25.8	35	27.8	29.1	22.8	26.4	24.4	24.5	78	51	76	68	25.7	28.7	28.3	27.6	21.6	23.4	23.1	22.7
1991	10	25	31.2	23	8.2	23.2	26.6	25	25	22	24.2	23.4	23.2	90	82	87	87	25.6	28.6	27.7	27.3	21.5	23.3	22.8	22.5
1991	10	26	34	23	11	24.4	31.4	27	27.5	23.6	25.2	24.2	24.3	94	61	79	78	28.6	27.9	28.3	28.3	23.3	22.9	23.1	23.1
1991	10	27	27.4	23.2	4.2	24.4	26.2	24	24.6	22.4	23.8	22	22.7	84	82	84	83	25.7	27.9	25.1	26.2	21.6	22.9	21.2	21.9
1991	10	28	33.6	22.6	11	24	32.8	27.4	27.9	23.6	25.8	25	24.8	97	57	82	79	28.8	28.5	30.1	29.2	23.4	23.3	24.1	23.6
1991	10	29	34.6	23	11.6	24.4	34	27.8	28.5	23.6	26	24	24.5	94	53	73	73	28.6	28.3	27.3	28.1	23.3	23.1	22.5	23
1991	10	30	30.2	24.2	6	24.6	30	26.4	26.9	22.8	24.8	23	23.5	86	66	75	76	26.5	27.8	25.8	26.7	22.1	22.9	21.6	22.2
1991	10	31	34	23.8	10.2	24.4	33	28.2	28.5	23.2	26.2	25	24.8	90	59	77	75	27.6	29.5	29.5	28.9	22.7	23.8	23.8	23.5
1991	11	1	31.9	22.6737	9.22632	25.21	30.3357	26.5273	27.1727	24.2421	26.6333	25.0267	25.3308	93.2105	73.3158	88.1333	83.8462	29.85	31.9211	30.6667	30.8357	23.985	25.1	24.4267	24.5071
1991	11	2	33.11	22.9	10.21	25.2571	30.5385	26.6267	27.2231	24.51	26.8421	25.49	25.5824	94.3	74.2632	90.75	86.7647	30.3238	32.6158	31.77	31.5111	24.2571	25.4632	25.02	24.8944
1991	11	3	33.1714	22.8947	10.2767	25.4667	30.9077	26.8333	27.4917	24.3368	26.74	25.4471	25.44	95.1053	71.8	89.4706	85.5	30.8619	32.12	31.5882	31.5059	24.4714	25.175	24.9294	24.8294
1991	11	4	32.875	22.5647	10.3103	25.1158	30.92	26.6333	27.2417	24.6421	26.6526	25.6947	25.4933	95.9444	71.5263	89.7778	85.375	30.6895	31.9053	32.1158	31.4062	24.4526	25.1053	25.2105	24.8375
1991	11	5	33.2909	22.9778	10.3131	25.4	30.8143	26.2667	27.3	24.7053	26.7	25.52	25.6353	94.2105	71.05	91.2	84.875	30.6053	31.94	31.88	31.4	24.4105	25.125	25.08	24.8353
1991	11	6	33.18	22.96	10.22	25.581	30.7231	26.5286	27.2154	24.63	26.8333	25.4632	25.5706	93.05	72.6667	90.4737	84.875	30.38	32.3556	31.6737	31.3059	24.285	25.3444	24.9947	24.7824
1991	11	7	33.3333	22.89	10.4433	25.3619	30.7571	26.8	27.4615	24.5619	26.7714	25.4941	25.6765	93.7143	72.9524	88.1176	84.9375	30.3143	32.2952	31.5294	31.4941	24.2524	25.2905	24.8941	24.8647
1991	11	8	32.5556	23.0526	9.50292	25.1524	30.8571	26.4923	27.2667	24.3333	26.92	25.6667	25.5941	93.4762	74	91.7778	86	29.8714	32.72	32.2111	31.4353	24.0095	25.51	25.2556	24.8353
1991	11	9	32	24	8	24.4	30.4	24.8	26.1	23	25.6	23.2	23.9	89	68	87	82	27.1	29.6	27.4	28	22.4	23.9	22.6	23
1991	11	10	32	22.4	9.6	25	31.8	28	28.2	22.4	26.2	24	24.2	80	64	72	72	25.3	30.3	27.2	27.6	21.3	24.2	22.5	22.7
1991	11	11	31.4	23	8.4	23.4	30.2	27	26.9	22	25.2	23.6	23.6	89	67	75	77	25.5	28.7	26.9	27	21.4	23.4	22.3	22.3
1991	11	12	33	21.6	11.4	24.4	32.8	27	27.8	22.2	26	24	24.1	83	58	78	73	25.3	29.1	27.8	27.4	21.3	23.6	22.9	22.6
1991	11	13	34.4	21.4	13	24	33	26	27.3	22	26.4	24.8	24.4	84	60	91	78	25.1	30	30.5	28.5	21.2	24.1	24.4	23.2
1991	11	14	32.4	21.8	10.6	23.4	31.8	25.8	26.7	22	25	23	23.3	89	58	79	75	25.5	27.1	26.2	26.3	21.4	22.4	21.9	21.9
1991	11	15	33	21.4	11.6	25	32.4	26.2	27.5	22.4	25.2	24.2	23.9	80	56	85	74	25.3	27.3	28.9	27.2	21.3	22.5	23.5	22.4
1991	11	16	32.2667	22.2	10.0667	24.2	31.6643	26.7273	27.5833	22	26.935	25.72	25.5947	83	70.8095	92.2632	85.2778	25	32.4905	32.36	31.4842	21.1	25.3762	25.355	24.8474
1991	11	17	33	24	9	25.2	30.6	24.8	26.4	24.6	25	23.4	24.3	95	64	89	83	30.5	27.9	27.8	28.8	24.4	22.9	22.9	23.4
1991	11	18	32.6	22.8	9.8	23.4	31.4	26.4	26.9	23	25.4	23.4	23.9	97	62	78	79	27.8	28.4	26.8	27.7	22.8	23.2	22.2	22.8
1991	11	19	34.2	22	12.2	24.2	34.2	26.4	27.8	23	25.8	24.2	24.3	90	51	83	75	27.3	27.6	28.7	27.9	22.5	22.7	23.4	22.9
1991	11	20	34	22.2	11.8	24.8	33.4	25.2	27.2	23.2	26.2	23.2	24.2	87	57	85	76	27.4	29.2	27.1	27.9	22.6	23.7	22.4	22.9
1991	11	21	33.6	24.2	9.4	25	32.8	27.4	28.1	24.4	25.4	23.6	24.5	95	55	73	74	30.1	27.5	26.6	28.1	24.2	22.7	22.1	23
1991	11	22	33.2	23.6	9.6	24.8	30	25.8	26.6	24	25.2	23.8	24.3	94	68	85	82	29.3	28.8	28.1	28.8	23.7	23.4	23	23.4
1991	11	23	33.6	22.6	11	24	33.2	26.4	27.5	23	26	24.4	24.5	92	57	85	78	27.4	28.8	29.2	28.5	22.6	23.4	23.7	23.2
1991	11	24	33.6	23.2	10.4	23.4	32.4	26.6	27.3	23	24.8	24.2	24	97	54	82	78	27.8	26.2	28.6	27.5	22.8	21.9	23.3	22.7
1991	11	25	33.8	24.2	9.6	24.6	32.6	28	28.3	23.8	25.8	24.8	24.8	94	58	77	76	28.9	28.7	29.2	28.9	23.5	23.4	23.6	23.5
1991	11	26	31.2	24.2	7	24.2	29	26.2	26.4	23.6	24.4	22.8	23.6	95	69	75	80	28.7	27.5	25.5	27.2	23.4	22.6	21.4	22.5
1991	11	27	34.6	24.2	10.4	24.4	33	27.6	28.1	23.8	25.2	24.4	24.5	95	53	77	75	29.1	26.9	28.4	28.1	23.6	22.3	23.2	23
1991	11	28	34.8	24	10.8	26.4	33.2	28.2	29	24	26.2	24.8	25	82	58	76	72	28.2	29.3	29	28.9	23.1	23.7	23.5	23.5
1991	11	29	34.2	24.4	9.8	25.2	32	26.6	27.6	24.2	26.4	25.2	25.3	92	65	89	82	29.5	30.7	31.1	30.4	23.8	24.5	24.7	24.3
1991	11	30	34.4	23.4	11	25	34.4	27.6	28.7	24.6	26.2	24.2	25	97	53	76	75	30.6	28.5	27.9	29	24.5	23.3	22.9	23.5
1991	12	1	34.8	23.8	11	24.4	33.8	29	29	23.4	26.4	25.6	25.1	92	56	76	75	28.1	29.5	30.5	29.4	23	23.8	24.4	23.7
1991	12	2	35.4	24.2	11.2	24.8	34	27.8	28.6	23.4	26.4	25	24.9	89	55	80	75	27.8	29.3	29.8	29	22.9	23.7	24	23.5
1991	12	3	35.2	22.8	12.4	24.6	33	27.6	28.2	23.2	26.4	24.8	24.8	89	60	80	76	27.5	30	29.4	29	22.6	24.1	23.8	23.5
1991	12	4	35.6	22.2	13.4	23.4	33.4	27.8	28.1	23	26.4	24.6	24.7	97	58	77	77	27.8	29.7	28.8	28.8	22.8	24	23.4	23.4
1991	12	5	35.4	21.4	14	23.4	34.2	27	27.9	22.4	25.8	25.6	24.6	92	51	89	78	26.4	27.6	31.9	28.6	22	22.7	25.1	23.3
1991	12	6	34.4	21.8	12.6	26.4	34	26.4	28.3	22	25.8	22.8	23.5	68	52	74	65	23.5	27.7	25.3	25.5	20.1	22.8	21.3	21.4
1991	12	7	35.4	21.4	14	23.8	35	27.4	28.4	22	25.8	23	23.6	86	48	69	68	25.2	27.1	25.2	25.8	21.2	22.4	21.2	21.6
1991	12	8	36	21.8	14.2	23.6	35.2	28.2	28.8	22.4	26.2	24	24.2	90	49	71	70	26.3	28	27	27.1	21.9	23	22.4	22.4
1991	12	9	36	20.4	15.6	23	35.4	28.2	28.7	22.2	26	24.8	24.3	93	48	76	72	26.2	27.3	29	27.5	21.9	22.6	23.5	22.7
1991	12	10	35.2	20.4	14.8	21.4	34.4	27.6	27.8	20.2	26.2	24.2	23.5	90	53	76	73	22.9	28.5	27.9	26.4	19.6	23.3	22.9	21.9
1991	12	11	34.4	21	13.4	21.4	29	28.6	26.9	20.2	26.2	24.4	23.6	90	80	71	80	22.9	32.1	27.8	27.6	19.6	25.2	22.8	22.6
1991	12	12	35.2	20.4	14.8	23.6	34.6	27	28	21.6	26	23.4	23.7	84	51	74	70	24.5	27.9	26.4	26.2	20.7	22.9	22	21.9
1991	12	13	35.6	20.8	14.8	23.6	34.4	27	28	22.2	25.6	23	23.6	89	50	71	70	25.8	27	25.4	26.1	21.6	22.3	21.4	21.8
1991	12	14	35.2	20.2	15	23.4	34.8	27.4	28.3	21.4	25.6	23.8	23.6	84	48	74	69	24.1	26.7	27.1	26	20.5	22.2	22.4	21.7
1991	12	15	35.4	20.2	15.2	23.6	35	27.4	28.4	22	26.4	24.2	24.2	87	51	77	72	25.4	28.7	28.1	27.4	21.3	23.4	23	22.6
1991	12	16	34.2	19.4	14.8	24.6	33.6	27.2	28.1	20	26.4	23.4	23.3	66	57	73	65	20.3	29.6	26.2	25.4	17.8	23.9	21.9	21.2
1991	12	17	34	21	13	22.2	32.4	29.2	28.3	21.8	25.6	24.8	24.1	97	58	70	75	25.8	28.3	28.4	27.5	21.6	23.1	23.2	22.6
1991	12	18	34.6	21.8	12.8	22.4	34.2	26.4	27.4	21.6	26	23.6	23.7	93	52	79	75	25.3	28.1	27.3	26.9	21.3	23	22.5	22.3
1991	12	19	34.8	21.6	13.2	23	34	27	27.8	22	25.8	24	23.9	92	52	78	74	25.8	27.7	27.8	27.1	21.6	22.8	22.9	22.4
1991	12	20	35.6	20.4	15.2	23	35	27.8	28.4	22.2	26.2	24.4	24.3	93	50	76	73	26.2	28.1	28.3	27.5	21.9	23	23.1	22.7
1991	12	21	36.4	20.2	16.2	23.6	34.8	27	28.1	22.8	26.8	24.8	24.8	93	54	84	77	27.2	29.9	29.8	29	22.5	24	24	23.5
1991	12	22	35.2	19	16.2	22	35	28	28.3	20	26.8	24.8	23.9	83	53	77	71	22	29.8	29.2	27	19.1	24	23.6	22.2
1991	12	23	36.2	18.6	17.6	22	34.2	28.2	28.2	21.2	26.4	26	24.5	93	54	84	77	24.6	29.2	32.1	28.7	20.9	23.7	25.2	23.3
1991	12	24	35	18.8	16.2	23.2	34	27	27.8	21.6	25.8	24.2	23.9	87	52	79	73	24.7	27.7	28.3	26.9	20.9	22.8	23.1	22.3
1991	12	25	34.6	19.2	15.4	21.6	34.4	28.6	28.3	20	25.8	25.4	23.7	87	51	77	72	22.3	27.5	30.3	26.7	19.2	22.6	24.3	22.1
1991	12	26	36	21	15	23	31.8667	26.8	27.7059	22.4	26.6286	24.2	25.0105	95	64.8571	81	80.3158	26.7	31.0048	28.5	29.89	22.2	24.5714	23.2	23.945
1991	12	27	34.6	22	12.6	27	34	28	29.3	24	26.2	24.6	24.9	78	54	76	69	27.8	28.8	28.7	28.4	22.9	23.4	23.3	23.2
1991	12	28	36	21	15	23	35.4	27	28.1	22.4	26	24.2	24.2	95	48	79	74	26.7	27.3	28.3	27.4	22.2	22.6	23.1	22.6
1991	12	29	35.8	20.8	15	23.2	34.4	28.6	28.7	22	26.8	24.4	24.4	90	55	71	72	25.6	30.2	27.8	27.8	21.5	24.2	22.8	22.8
1991	12	30	35.4	20.2	15.2	21.6	34	27	27.4	19.8	26	24.2	23.3	85	53	79	73	21.9	28.3	28.3	26.2	18.9	23.1	23.1	21.7
1991	12	31	36.9	20	16.9	22	36.2	28	28.5	20.6	26.6	24.4	23.9	88	47	75	70	23.3	28.4	28.2	26.6	20	23.2	23	22.1
1992	12	31	29.4	23.45	5.95	26.8	29.4	26.4	27.3	24	24.6	23.2	23.9	79	68	76	75	28	27.7	26.3	27.3	22.9	22.8	21.9	22.6

## Sheet: 1992
			Temperature			Temperature				Temperature				Relative Humidity				Pressure				Dew temperature
Year	Month	Day	Maximum	Minimum	Max-Min	1899-12-31 07:00:00	1899-12-31 13:00:00	1899-12-31 19:00:00	Average	1899-12-31 01:00:00	1899-12-31 13:00:00	1899-12-31 19:00:00	Average	1899-12-31 01:00:00	1899-12-31 13:00:00	1899-12-31 19:00:00	Average	1899-12-31 07:00:00	1899-12-31 13:00:00	1899-12-31 19:00:00	Average	1899-12-31 07:00:00	1899-12-31 13:00:00	1899-12-31 19:00:00	Average		Month	Taverage	Hraverage
1992	1	1	34.4	21.4737	12.9263	24.781	32.7917	26.4818	27.7273	22.95	25.9368	24.7474	24.5778	86.4	59.5263	83.7895	77	26.875	28.8158	29.6947	28.5944	22.195	23.3158	23.8158	23.1944		January	27.9244	75.3968
1992	1	2	34.1273	21.1789	12.9483	23.5182	32.85	27.3833	27.6583	22.6182	25.6348	25.1238	24.45	91.619	56.1304	84.619	78	26.8136	27.7391	30.4381	28.4714	22.1636	22.5957	24.3	23.1143		February	28.749	73.1025
1992	1	3	34.4667	21.287	13.1797	24.1083	33.0154	27.0385	28	22.7917	25.7565	24.9545	24.5571	89.4583	56.1667	82.6667	76.4091	26.8708	27.9652	29.9636	28.3476	22.2125	22.7478	24.0318	23.0619		March	29.26	73.6932
1992	1	4	34.8167	21.4273	13.3894	23.8042	32.5308	27.85	28.05	22.8583	26.0522	25.019	24.735	92.8333	58.7826	81	78.1905	27.3083	28.7043	29.8714	28.855	22.4583	23.2174	23.9667	23.345		April	28.9644	78.5122
1992	1	5	34.5667	21.4762	13.0905	23.5391	32.7286	27.2333	27.7583	22.5667	26.0261	25.181	24.65	92.4783	59.5455	84.8095	79.2632	26.8391	29.2455	30.5619	28.9895	22.213	23.5636	24.381	23.4526		May	28.452	82.5589
1992	1	6	34.4077	21.8909	12.5168	23.908	32.4643	26.6571	27.5286	22.744	25.65	24.6	24.3864	91.2	56.9167	82.2609	76.8636	26.936	27.9792	29.1174	28.1227	22.248	22.7833	23.5304	22.9227		June	28.4828	81.8912
1992	1	7	34.2615	21.4364	12.8252	23.56	32.7667	26.6714	27.4733	22.256	25.6167	24.4833	24.1478	89.92	54.7083	81.1667	75.087	26.024	27.5292	28.9667	27.5696	21.692	22.4875	23.4125	22.5609		July	28.755	79.599
1992	1	8	34.8167	21.1958	13.6208	23.32	32.5571	26.5929	27.1308	22.372	25.7652	24.9048	24.3619	92.24	56	82.7619	76.7143	26.436	27.6652	29.8524	27.9714	21.94	22.6217	23.9619	22.8524		August	28.3208	81.0908
1992	1	9	34.24	21.2857	12.9543	24.1478	33.4357	26.1273	27.4091	22.9739	26.2609	24.619	23.3238	90.2727	55.7727	84.75	76.5	27.3	28.8818	29.5	28.165	22.4652	23.2545	23.7571	22.935		September	27.7788	82.157
1992	1	10	34.85	21.5652	13.2848	23.7	33.3143	27.3071	27.9077	22.687	26.3917	25	24.7476	92	57.25	82.6364	78.1429	26.9348	29.4458	30.0545	29.0714	22.2696	23.5417	24.0364	23.4286		October	27.4529	84.6332
1992	1	11	34.5333	21.5391	12.9942	23.512	33.64	26.8533	27.7267	22.392	26.1542	24.712	24.4708	90.8	56	80.96	76.125	26.34	28.7375	29.256	28.2292	21.88	23.2417	23.62	22.9792		November	27.2517	85.2359
1992	1	12	34.6333	20.9043	13.729	23.064	33.0643	26.7846	27.275	22.064	25.5304	24.6	24.055	91.4167	53.3043	80.1818	74.9048	25.924	27.0957	29.0636	27.4286	21.596	22.313	23.4773	22.5048		December	27.4653	81.209
1992	1	13	34.6154	20.7	13.9154	23.208	33.8857	26.45	27.6333	22.0783	25.6458	24.8261	24.1895	90.4091	51.1667	82.6087	75.0476	25.8	27.025	29.7217	27.7476	21.5458	22.2083	23.8783	22.6714
1992	1	14	34.3273	20.8333	13.4939	23.012	33.28	27.0333	27.5786	21.9667	25.875	25.0273	24.2421	90.8696	53.64	83	75.7727	25.712	27.868	30.1227	27.8818	21.468	22.768	24.1136	22.7773
1992	1	15	34.3455	20.9375	13.408	23.08	33.5286	26.6462	27.4714	22.048	25.872	24.7826	24.1273	90.375	54.16	81.9565	75.4348	25.82	27.912	29.6435	27.6826	21.512	22.724	23.7696	22.5957
1992	1	16	34.6286	21.113	13.5155	24.05	33.6933	26.5333	27.7636	22.575	26.112	24.8	24.4905	88.5417	54.48	81.5238	75.5238	26.4167	28.456	29.5095	28.265	21.9125	23.06	23.681	22.955
1992	1	17	34.7857	20.8	13.9857	23.7917	33.9467	27.6667	28.26	21.9565	26.0333	25.0957	24.3952	86.3913	54.625	81.2174	74.1429	25.2174	28.375	30.0783	28.0429	21.1391	22.9917	24.0696	22.8095
1992	1	18	34.8429	20.8083	14.0345	23.288	34.1538	27.1833	27.9667	22.16	26.0333	24.4381	24.2571	90.2	53.1667	78.2857	74.2857	25.9	28.1167	28.5429	27.6429	21.616	22.8625	23.2048	22.6429
1992	1	19	34.9857	20.9273	14.0584	23.1042	33.7615	27.3	28.0538	22.2875	26.2391	25.0591	24.5211	92.5455	55.6522	81.2727	76.9048	26.425	28.9087	29.9818	28.5476	21.9125	23.3	24.0318	23.1333
1992	1	20	34.7231	20.75	13.9731	22.875	33.28	27.1333	27.5167	21.988	25.6542	24.9238	23.0857	91	53.2917	82.2381	75.2	25.5333	27.4042	29.7455	27.4	21.3542	22.45	23.8773	22.475
1992	1	21	35.0857	20.624	14.4617	23.3292	34.0154	27.7154	28.44	22.1083	25.7667	24.8682	24.1526	89.8696	53.75	80.5	74.1905	25.8542	27.5625	29.4609	27.4571	21.5667	22.5333	23.7391	22.5095
1992	1	22	35.5786	20.832	14.7466	23.076	34.0571	27.4214	28.0143	22.208	25.9458	24.8955	24.4143	92.68	53.25	79.7273	75	26.244	27.8625	29.5087	27.8773	21.8	22.7542	23.7609	22.7727
1992	1	23	35.525	21.0696	14.4554	23.316	33.9231	27.9538	28.1167	22.372	25.975	24.9	23.281	91.9583	52.75	79.4762	74.8095	26.484	27.8208	29.5136	27.8762	21.94	22.6958	23.7136	22.7238
1992	1	24	35.3917	21.2682	14.1235	23.45	34.0167	27.6286	28.2583	22.5542	26.1042	24.7783	24.4286	93.0833	53.875	79.2174	75.4286	26.8458	28.2583	29.2783	28.0333	22.1833	22.975	23.6304	22.8905
1992	1	25	34.8	21.219	13.581	23.4125	33.8462	27.5857	28.1692	22.3333	25.4917	25.0435	24.385	91.6087	51.5417	81.2609	75.5238	26.3917	26.725	29.987	27.8667	21.8625	22.0875	24.0043	22.7571
1992	1	26	35.175	21.0478	14.1272	23.152	33.5692	27.6615	28.0923	22.108	26.175	25.2714	24.64	90.68	55.0833	81.3333	76.1	25.812	28.6208	30.4286	28.605	21.488	23.1583	24.1952	23.125
1992	1	27	35.275	20.9	14.375	22.9542	34.0429	27.7857	28.2692	21.8087	26.048	25.0545	24.4	90.7391	51.36	78.7727	74.1429	25.4583	27.756	29.7	27.8476	21.2875	22.584	23.8455	22.7333
1992	1	28	35.21	20.7	14.51	23.06	34.4769	27.9923	28.41	21.992	25.6043	24.7409	24.1526	91.25	48.2609	75.8636	71.25	25.776	26.3565	29.0182	26.955	21.52	21.8391	23.4227	22.215
1992	1	29	35.2643	20.4609	14.8034	22.9565	34.4	27.95	28.425	21.5833	25.66	24.9304	24.0273	88.1739	48.56	76.1304	71.0952	24.6304	26.464	29.1565	26.8143	20.7826	21.904	23.5217	22.0905
1992	1	30	36.0231	20.788	15.2351	23.2	34.9333	28.4538	29.0545	21.84	26.0083	25.0435	24.3667	89.375	50.76	73.6364	71.3478	25.416	27.5792	28.9348	27.3727	21.224	22.5083	23.3826	22.4091
1992	1	31	35.9385	20.7652	15.1732	23.65	33.6769	28.25	28.5182	22.5542	25.9875	24.6842	24.4667	90.6087	53	73.8947	72.9	26.6875	27.85	28.42	27.845	22.0542	22.7042	23.125	22.74
1992	2	1	35.6533	21.075	14.5783	24.02	34.05	28.5733	28.8375	22.324	25.7304	25.075	24.3955	86.56	51.6667	75.6522	71.913	25.928	27.1125	29.7208	27.7739	21.516	22.2167	23.8833	22.6522
1992	2	2	35.6923	21.325	14.3673	23.772	33.975	28.4071	28.7533	22.264	25.8583	25.1435	24.4909	88.08	53.125	75.4545	71.8571	25.896	27.6875	29.3273	27.6286	21.568	22.5792	23.6273	22.5857
1992	2	3	35.4571	21.4	14.0571	23.516	34.4267	28.2267	28.6267	22.432	26.088	24.9417	24.5375	91	54.875	75.1739	73.7273	26.504	28.7125	28.8913	28.0318	21.928	23.2167	23.3739	22.8364
1992	2	4	35.6786	21.4583	14.2202	23.4	34.3375	28.0267	28.3867	22.456	25.7917	24.75	24.3391	90.9167	52.1667	74.2174	73.5	26.1792	27.6833	28.7667	27.6227	21.7542	22.6167	23.1542	22.5545
1992	2	5	35.4	21.525	13.875	23.6	33.8824	27.2	28.0786	22.475	25.9636	24.72	24.5529	89.0909	53.6087	76	73.5	26.1333	27.7826	28.5	27.5278	21.7	22.6087	23.0476	22.4667
1992	2	6	35.3231	21.1909	14.1322	22.9583	33.875	28.2375	28.2	22.05	26.2333	25.0609	24.4857	92.2083	53.6667	76.5217	74.4762	25.9333	28.5	29.4478	28.0619	21.6125	23.0708	23.7087	22.8667
1992	2	7	36.1846	21.4619	14.7227	23.5292	34.675	27.6867	28.4857	22.1875	26.6458	24.887	24.6333	89.3333	52.875	76.5	73.1	25.9125	29.2083	29.0227	28.145	21.5833	23.475	23.4409	22.905
1992	2	8	35.0385	21.7545	13.2839	24.228	33.8533	28.36	28.6786	22.624	25.8227	25.0727	24.4526	87.6	52.8636	74.9091	72.2632	26.42	27.7955	29.3364	27.8	21.884	22.7091	23.6045	22.7316
1992	2	9	34.8636	22.3524	12.5113	24.076	32.7846	27.96	28.2923	22.66	26.0273	25.1909	24.68	88.52	56.5	77.4286	74.2632	26.58	28.45	29.7333	28.2526	21.984	23.0864	23.8714	22.9947
1992	2	10	34.7857	21.8273	12.9584	23.8609	33.7765	28.0375	28.3667	22.875	25.875	25.2826	24.6682	91.8696	52.8333	76.5652	73.7273	27.2	27.7042	29.8783	28.3286	22.3957	22.625	23.9913	23.0381
1992	2	11	34.7667	21.9364	12.8303	23.976	33.8667	28.2625	28.6429	23.0208	26.0917	25.4	24.885	92.125	54.1739	77.7273	74.5263	27.4833	28.4304	30.2136	28.8368	22.5667	23.0478	24.1773	23.3368
1992	2	12	35.2083	21.8909	13.3174	23.844	33.325	28.1143	28.5133	22.424	26.0625	25.3182	24.7136	88.96	54.2083	78	73.3182	26.192	28.1375	30.0773	28.3091	21.784	22.8583	24.0955	23.0091
1992	2	13	35.2286	22.23	12.9986	24.0583	33.8571	28.0875	28.7769	23.2333	26.2455	25.5	25.0263	93.375	52.5455	79.6818	74.2105	27.9667	28.3091	30.6773	28.9105	22.875	22.95	24.4	23.3737
1992	2	14	34.9615	21.819	13.1425	23.976	33.725	28	28.4313	22.44	26	25.1864	24.5273	87.88	52.88	78.0909	73.2273	26.172	27.872	29.8364	28.0273	21.704	22.692	23.9591	22.8364
1992	2	15	35.4083	21.7304	13.6779	24.08	34.3812	28.2267	28.7937	22.944	25.984	25.0571	24.7238	90.88	50.84	76.3333	73.1429	27.316	27.5	29.4095	28.2952	22.408	22.528	23.7143	23.0286
1992	2	16	36.075	21.2667	14.8083	23.72	34.4125	28.0647	28.6312	22.724	26.35	25.0957	24.8381	91.2917	53.75	76.6087	74.1818	27.048	28.7667	29.5348	28.7	22.272	23.3125	23.7826	23.2636
1992	2	17	35.55	21.819	13.731	24.392	34	28.0375	28.6688	23.25	25.6043	25.1739	24.5	90.9167	53	76.4783	72.5	27.825	27.2	29.6957	27.86	22.7417	22.4043	23.8609	22.8
1992	2	18	36.1333	21.87	14.2633	23.7	33.8941	28.4533	28.7467	22.944	26.172	25.0304	24.7304	93.4583	53.6	73.913	73.6087	27.4417	28.38	29.1043	28.3522	22.575	23.124	23.5217	23.1087
1992	2	19	36.2727	21.781	14.4918	24.488	34.25	28.3429	28.8933	23.0917	26.256	25.2591	24.815	88.5217	52.04	74.4762	71.4762	27.3083	27.904	29.2091	28.1143	22.4625	22.768	23.5591	22.9143
1992	2	20	36.0545	22.0952	13.9593	24.1667	33.8375	28.8	28.9	22.875	26.013	25.1909	24.7571	91.2727	54.6957	74.5238	74.4737	27.4591	28.4783	29.6636	29.0632	22.5455	23.0739	23.7727	23.4632
1992	2	21	36.6364	21.8381	14.7983	24.304	34.22	28.9467	29.0571	23.016	26.2435	25.35	24.6474	89	53	73.619	70.9	27.328	28.3565	29.5409	27.945	22.448	23.0478	23.7455	22.815
1992	2	22	36.4615	21.887	14.5746	24.404	34.4937	28.8	29.2	23.536	26.16	25.4636	25.1381	93.2083	52.2	74.9091	73.5217	28.472	28.388	30.2174	29.0522	23.184	22.96	24.0826	23.4217
1992	2	23	36.4769	22.0182	14.4587	24.332	34.3	28.8941	29.1667	23.292	26.7545	25.2783	25.2222	91.9565	54.3636	72.4783	73.75	28.04	29.5773	29.4565	29.355	22.9	23.7455	23.7174	23.64
1992	2	24	36.2182	22.1565	14.0617	24.536	33.975	28.34	28.9625	23.264	26.4583	25.1583	25.0409	90.2174	54.375	73.6957	72.9545	27.708	28.9292	29.1913	28.7409	22.652	23.3875	23.5783	23.2955
1992	2	25	36.41	22.2273	14.1827	25.0217	34.6471	29.1143	29.48	23.7565	26.175	25.3864	25.115	90.4783	52.2917	74.1364	72.6	28.6174	28.0583	29.7909	28.905	23.2478	22.8667	23.9455	23.4
1992	2	26	36.3308	22.0739	14.2569	24.836	33.2882	28.5733	28.925	23.324	26.2208	25.0478	23.7652	87.5833	55.7917	73.3478	71.4545	27.676	28.7375	29.087	28.2727	22.632	23.2958	23.5217	23.0318
1992	2	27	36.4154	22.5048	13.9106	24.676	34.3	29.3	29.4688	23.492	26.5958	25.2208	25.1087	90.72	54.0833	71.0833	71.6957	28.184	29.1583	29.0292	28.7652	22.968	23.5583	23.4542	23.313
1992	2	28	35.9833	22.2727	13.7106	24.636	33.8437	28.7067	29.0067	23.592	26.2792	25.5714	25.035	91.52	53.3333	77.8571	73	28.46	28.1708	30.2818	28.7619	23.136	22.9125	24.1955	23.2857
1992	2	29	34.4	20.7	11.7	23.72	33.4	28.4	28.7	22.56	25.88	26.2	24.8333	90.2	51.6	75	71	26.5	27.38	31.2	28.1	22.02	22.54	24.7	22.9333
1992	3	1	36.0889	22.23	13.8589	24.7625	35.04	29.3	29.4333	23.4708	26.2455	25.1762	24.9833	89.3043	51.3182	72.5	70.7778	28.05	28.0955	29.2333	28.4368	22.9	22.8909	23.5571	23.1053
1992	3	2	35.9154	22.6632	13.2522	24.5652	33.9059	29.1111	29.2063	23.4478	26.5545	25.4174	25.15	91.6522	56.8636	74.4783	74.8421	28.3174	29.5909	29.9087	29.315	23.0783	23.75	24.0087	23.65
1992	3	3	35.9417	22.17	13.7717	24.3174	34.0706	29.4867	29.4214	23.3391	26.6261	25.4714	25.0684	92.087	57.7826	71.9048	73.6667	28.0522	29.8957	29.7286	28.9737	22.9174	23.9261	23.8429	23.4316
1992	3	4	35.8769	22.6	13.2769	24.7333	34.42	28.8706	29.0667	23.7292	27.0455	25.1478	25.3762	92	54.8696	73.6818	73.2273	28.7	30.3318	29.1739	29.5952	23.3	24.1727	23.5087	23.781
1992	3	5	36.0182	22.9905	13.0277	24.7292	34.425	28.6294	29.1562	23.7125	26.8545	25.4435	24.1286	91.2273	57.1818	74.8696	74.1	28.6917	30.2864	30.0174	29.519	23.3042	24.1	24.0435	23.719
1992	3	6	36.2	22.5143	13.6857	24.2174	34.2056	29.4333	29.3471	23.0391	26.7391	25.4318	25.02	90.2273	55.1304	72	73.5263	27.4	29.7391	29.6136	29.02	22.513	23.6739	23.8	23.375
1992	3	7	36.4545	22.3455	14.1091	24.6208	34.08	29.4353	29.4467	23.3667	26.7136	25.5182	25.35	90	55.5652	73.0952	73.9	27.9	29.8955	29.9591	29.66	22.7875	23.7364	23.9591	23.765
1992	3	8	36.1833	22.59	13.5933	24.8087	34.1125	29.2412	29.5077	23.5217	26.585	25.2455	25.0667	89.8261	54.6667	72.3333	71.8889	28.113	29.555	29.2545	28.7944	22.9391	23.775	23.5864	23.3389
1992	3	9	36.48	22.1905	14.2895	24.6913	34.3333	29.2688	29.3563	23.4435	26.7542	25.3182	25.085	89.7727	55.0417	72.1818	73.1	28.0348	29.7292	29.7727	29.1333	22.9043	23.7833	23.8727	23.4905
1992	3	10	35.8545	22.0273	13.8273	24.9417	34.025	29.3412	29.22	23.4208	26.2348	25.2217	24.9091	89.75	53.7826	71.0455	71.2727	28.35	28.5	29.1652	28.5909	23.0583	23.0609	23.5696	23.1682
1992	3	11	36.25	22.17	14.08	25.2667	33.55	28.4533	28.9125	23.8167	26.5417	25.587	25.2696	88.625	56.4583	74.1739	72.9545	28.4958	29.5458	29.9348	29.2435	23.1917	23.6708	23.9696	23.5565
1992	3	12	36.5273	22.3333	14.1939	24.8083	33.7357	29.4562	29.3786	23.2542	26.4	25.7909	23.77	88.0435	54.7273	71.25	71.6	27.5292	29.1	29.95	28.77	22.575	23.4667	23.9591	23.285
1992	3	13	36.5818	22.7684	13.8134	25.1565	34.3118	29.1059	29.44	23.7913	26.2565	25.5955	25.2211	88.9091	52.6957	74.2273	72.45	28.5609	28.4	30.0826	29.2762	23.2174	23.0826	24.0565	23.6095
1992	3	14	35.85	22.8	13.05	25.05	34.0067	28.9941	29.4286	23.7833	26.5045	25.787	25.319	90.0417	55.4091	76.5238	74.6	28.6125	29.6238	30.55	29.9842	23.2625	23.7476	24.2591	23.9842
1992	3	15	36	22.84	13.16	24.9792	34.0933	28.8824	29.0687	23.875	26.8522	25.625	25.4522	91.5417	57.4783	77.2174	75.6364	28.9167	30.0909	30.5458	29.8545	23.425	24.0227	24.3542	23.9364
1992	3	16	35.8	22.58	13.22	25.1	33.9333	29.0063	29.0357	24.0083	27.1476	25.75	25.7579	91.3333	57.9091	74.25	74.6842	29.125	30.8136	30.2909	30.245	23.5583	24.4227	24.1864	24.155
1992	3	17	35.6444	22.6333	13.0111	25.3957	33.875	29.62	29.6	24.3696	26.7917	25.405	25.5053	91.5217	56.625	72.3	73.5556	29.7696	29.8208	30.41	29.9684	23.9304	23.8833	24.125	23.9632
1992	3	18	35.7167	22.5474	13.1693	25.0609	33.0111	28.3562	28.7	24.1	26.5739	25.4217	25.3136	91.6957	58.6087	75.3913	75.0952	29.1565	29.8348	29.9043	29.5227	23.5696	23.9087	23.9609	23.7591
1992	3	19	35.4818	22.9545	12.5273	24.8417	34.2294	29.5375	29.4313	23.8167	26.1125	25.3364	25.0182	91.875	52.5417	71.3636	72.0952	28.8458	28.1333	29.4045	28.7	23.3792	22.8583	23.6909	23.2455
1992	3	20	35.8286	23.3619	12.4667	24.9917	34.2353	29.4118	29.4333	23.9125	26.4522	25.3727	25.2455	91.4167	54.125	73.1818	72.9545	28.9458	28.9292	30.1957	29.3609	23.4667	23.3583	24.1174	23.6435
1992	3	21	35.1429	23.42	11.7229	25.1208	34.0647	29.1529	29.3824	24.0542	26.6917	25.6227	25.4818	91.5833	58.0417	76.1364	75.2381	29.225	30.1292	30.4955	29.9955	23.6333	24.0958	24.3136	24.0409
1992	3	22	35.4833	23.0762	12.4071	25.0783	34.2667	29.3714	29.65	24.0625	26.687	25.865	25.4947	91.5652	59.0435	75.8	75.8333	29.1696	30.1957	31.005	30.1	23.5783	24.1304	24.58	24.0895
1992	3	23	34.9077	23.3111	11.5966	25.1783	34	28.9143	29.2929	24.2609	26.7773	25.65	25.5238	93.2174	57.5455	76.2609	74.85	29.7609	30.0909	30.4208	29.9238	23.9261	23.9909	24.225	23.9429
1992	3	24	35.7692	23.2105	12.5587	25.2833	33.7467	29.25	29.1462	24.0458	27.0435	25.4217	25.5864	89.7083	59.1739	73.6	74.6842	29.0083	30.9	29.5429	30.075	23.4792	24.4087	23.6619	23.995
1992	3	25	35.6846	23.0952	12.5894	25.5333	34.2353	29.3937	29.3267	24.25	26.5043	25.6455	25.44	89.6957	55.913	75.2857	73.2	29.4375	29.4087	30.2364	29.5429	23.7333	23.7174	24.15	23.7857
1992	3	26	35.7071	23.04	12.6671	24.9955	34.75	29.3941	29.4357	23.9636	26.6261	25.4727	25.2053	91.7273	54.6522	74.8571	73.2222	29.1182	29.4	29.8227	29.1947	23.5545	23.7348	23.95	23.5947
1992	3	27	35.8	22.8381	12.9619	24.9565	33.7118	29.3176	29.26	23.9174	26.7304	25.4565	25.3238	91.7391	57.4167	74.5714	75.2857	29.0217	30.0304	29.8739	29.5857	23.513	24.0261	23.9478	23.7857
1992	3	28	35.6385	22.6571	12.9813	25.45	33.44	28.7375	28.9615	24.1091	26.2048	25.4773	25.2278	90.2857	55.7619	76.381	75.2778	29.2273	28.7571	30.0727	29.3316	23.6273	23.319	24.0727	23.6632
1992	3	29	36.0167	22.99	13.0267	25.5957	33.5941	28.7437	29.18	24.25	26.925	25.375	25.4684	89.4545	60.0833	75.0526	74.8333	29.3909	30.8625	29.6632	29.9111	23.7	24.5	23.8632	23.9833
1992	3	30	35.6769	23.0952	12.5817	25.5	33.9882	28.5	29.1353	24.3208	26.9	25.3909	25.5286	90.3913	58.5	76.2727	75.1364	29.6167	30.6042	29.8783	30.0435	23.8583	24.3292	23.9304	24.0435
1992	3	31	36.2615	23.2476	13.0139	25.5792	33.5647	29.9333	29.6143	24.4	26.7458	25.4957	25.5435	90.75	56	70.65	72.8095	29.7625	29.4417	29.5952	29.7524	23.9375	23.7042	23.7667	23.8857
1992	4	1	35.85	23.03	12.82	25.4348	34.1933	28.9625	29.4857	24.3565	26.9739	25.4522	25.5857	91.6522	58.5217	76.2609	75	29.7565	30.6652	30.1391	30.1143	23.9391	24.3478	24.1304	24.1048
1992	4	2	35.45	23.1524	12.2976	25.1957	33.8235	28.8625	29.2	24.4478	26.8043	25.5182	25.519	93.8696	61.1304	76.4091	76.95	30.1609	30.7522	30.1455	30.219	24.1522	24.3739	24.1273	24.1333
1992	4	3	35.2077	23.1727	12.035	25.3792	34.04	28.8375	29.3467	23.9708	27	25.6739	25.5739	89.0417	60.7727	77.4783	75.2381	28.8125	31.3091	30.7435	30.3	23.4	24.6955	24.4348	24.1773
1992	4	4	35.5833	22.925	12.6583	25.1217	33.5375	29.1846	29.2	24.2609	27.1	26.4789	25.9235	92.8636	61.75	80.7222	78.7059	29.7348	31.7792	32.6368	31.4167	23.9087	24.9292	25.4211	24.7722
1992	4	5	35.7	23.005	12.695	25.5957	34	28.6	29.2667	24.6696	27.3174	25.5909	25.905	92.7391	60.3913	77.7273	77.3158	30.4217	31.6565	30.5864	31.02	24.3087	24.8609	24.3864	24.58
1992	4	6	36.3231	23.3789	12.9441	25.3522	33.3	28.7857	29.1429	24.4957	27.3739	25.6684	25.9421	93.1739	63.4783	77	77.6111	30.1565	32.2478	30.6	31.1579	24.1609	25.1826	24.3842	24.6684
1992	4	7	36.2571	23.3048	12.9524	25.7167	33.9867	28.8375	29.2067	24.6833	27.2095	26.0737	25.9882	92	59.4091	80	77.0588	30.3458	31.1864	31.7	31.0222	24.2708	24.5818	24.9632	24.5611
1992	4	8	35.6667	23.5263	12.1404	26.0652	33.4857	28.3733	29.1643	24.8182	26.8143	25.7591	25.7526	90.6364	60	78.0909	77.2222	30.4955	30.6857	30.9318	30.7684	24.35	24.3429	24.5	24.4368
1992	4	9	35.375	23.4105	11.9645	25.9682	32.4882	27.9667	28.4692	24.8909	27.1217	25.875	26.0167	91.2381	64.6087	82.8	79.3889	30.7364	31.9783	31.69	31.5105	24.4636	25.0739	24.965	24.8684
1992	4	10	35.38	23.2952	12.0848	25.5045	33.15	27.9308	28.5583	24.4364	27.3818	25.8889	26.0133	91.1905	64.1364	84.9444	82	29.9045	32.6143	31.9778	31.9313	23.9909	25.3619	25.1	25.0625
1992	4	11	36.0286	23.2381	12.7905	25.4292	32.92	28.5	28.7385	24.4739	27.1091	26.0762	25.8667	91.913	63.3182	81.5238	78.4118	29.9913	31.7818	31.9381	31.1611	24.0565	24.9364	25.0857	24.6444
1992	4	12	35.7643	23.5524	12.2119	25.4625	32.2563	27.68	28.26	24.5304	26.9174	25.5524	25.6737	92.5652	66.2174	81.0952	80	30.1625	31.6957	30.9048	30.98	24.175	24.9	24.5429	24.56
1992	4	13	35.6733	22.9773	12.6961	25.3875	33.1286	28.3375	28.9133	24.375	27.0783	26.1143	24.681	91.8696	61.6957	80.5238	77.8421	29.8542	31.3957	31.7143	30.96	23.9917	24.787	24.981	24.555
1992	4	14	35.12	23.381	11.739	25.5167	33.1187	28.5467	28.8812	24.7375	26.8174	25.9864	25.77	93.6087	61.913	81.5909	78.65	30.6625	30.8783	31.7955	31.0429	24.4292	24.5261	25.0136	24.619
1992	4	15	35.1143	23.9222	11.1921	25.587	33.2933	29.1667	29.28	24.6261	27.1182	26.1273	25.9842	91.5455	64.5455	78.1364	78.2632	30.2565	31.9955	31.7	31.36	24.2174	25.1091	24.9682	24.79
1992	4	16	35.3143	23.581	11.7333	25.7167	33.3714	28.66	29.0538	24.5542	27.0476	25.7571	25.7263	90.875	60.5238	78.381	76.3333	30.0208	31.1095	31.0143	30.5684	24.0792	24.6048	24.5571	24.3368
1992	4	17	35.3692	23.3714	11.9978	25.8348	33.5647	28.75	29.0267	24.85	27.0727	26.08	25.9722	91.5	61.5217	80.8421	78.5263	30.5957	31.3913	31.82	31.215	24.3957	24.7391	25	24.69
1992	4	18	35.4	23.33	12.07	25.6833	33.3625	28.4786	29.0071	24.7167	26.8435	25.6381	25.635	92.4167	61.3043	80.2857	77.8947	30.5042	31.2304	30.9286	30.695	24.3458	24.6739	24.5667	24.42
1992	4	19	35.2923	23.5579	11.7344	25.687	32.6857	28.84	29.1231	24.7565	27.3727	25.975	26.05	92.6957	66.6522	79.5	79.2941	30.5652	32.6864	31.53	31.5667	24.3913	25.4636	24.88	24.8889
1992	4	20	34.5455	23.84	10.7055	25.8083	32.5	28.0471	28.75	24.7833	26.6727	25.93	25.8176	91.7391	65.0952	83.95	80.7647	30.5792	31.3095	31.955	31.2889	24.3958	24.7143	25.115	24.7444
1992	4	21	34.6714	23.77	10.9014	25.9087	31.88	28.4	28.4357	24.8391	26.9905	25.9	25.8158	91.6957	69.2857	81.9565	81.7778	30.6696	32.3095	31.6652	31.4947	24.3957	25.2714	24.9391	24.8684
1992	4	22	34.4923	23.66	10.8323	25.9261	32.9467	28.5067	29.0857	24.513	27.2364	25.7048	25.7579	90.9091	65.1364	80.2857	78.5294	30.3909	32.1955	31.1143	31.2056	24.2545	25.1818	24.6429	24.6611
1992	4	23	35.3692	23.9	11.4692	25.9875	33.2	28.58	29.1	24.9417	27.2609	25.8476	26.0429	91.8333	64.6957	80.1905	79.45	30.8458	32.1304	31.3571	31.5381	24.5333	25.1043	24.7905	24.8714
1992	4	24	34.8154	23.2158	11.5996	25.6727	32.6125	29.1	28.9714	24.6182	26.8409	25.9905	25.9389	91.6667	66.8095	79	79.0625	30.2857	31.6857	31.5048	31.3824	24.2143	24.9095	24.8381	24.7824
1992	4	25	35.2909	23.1905	12.1004	25.6083	32.1571	27.9429	28.5308	24.7417	26.8727	25.4333	23.4364	92.5	67.0476	80.619	80.5	30.6333	31.8429	30.5714	31.0211	24.4	24.9905	24.3381	24.5789
1992	4	26	35.2429	23.2857	11.9571	25.6696	32.4125	28.1187	28.6067	24.7391	27.1762	25.8087	25.9105	92.7391	65.0952	82.2174	81.0556	30.5435	32.0905	31.487	31.4895	24.3739	25.0714	24.8348	24.8421
1992	4	27	34.95	23.3619	11.5881	25.5917	32.4187	28.3125	28.625	24.7	26.9217	25.5182	25.7381	92.9167	65.6522	79.8182	80.2	30.5042	31.6174	30.6864	31.0476	24.3542	24.9043	24.4136	24.6143
1992	4	28	35.2154	23.5909	11.6245	25.6167	32.0938	28.48	28.68	24.7043	26.8364	25.7273	25.7429	92.7391	66	80.1818	80.4	30.5167	31.3364	31.1545	31.0476	24.3333	24.7	24.6455	24.5905
1992	4	29	35.2857	23.4	11.8857	25.9273	33.2188	28.4533	29.2077	24.8522	27.1818	25.9783	26.025	91.5455	63.1818	80.2609	79.1111	30.6136	31.8136	31.6	31.2842	24.4136	24.9864	24.9217	24.7632
1992	4	30	35.7857	23.3818	12.4039	25.7583	33.025	28.5467	28.9643	24.7667	26.7174	25.8045	25.7273	92.3333	63.0435	79.2727	78.619	30.5708	30.7826	31.0909	30.7318	24.3875	24.4435	24.6727	24.4545
1992	5	1	34.2	23.32	10.88	25.5913	31.8286	27.9625	28.4333	24.6348	26.7909	25.5045	25.635	91.8636	67.4091	81.5455	80.65	30.3	31.6545	30.8364	30.8	24.2348	24.9091	24.5045	24.481
1992	5	2	34.3429	23.1238	11.219	25.2043	31.7647	27.8133	28.2333	24.0696	26.8	25.5619	25.4381	91.2174	69.75	82.5238	81.6	29.2391	31.9125	31.0524	30.6476	23.6174	25.075	24.6429	24.4095
1992	5	3	34.6667	23.1273	11.5394	25.3217	32.5294	27.9333	28.4267	24.4435	27.4417	26	25.9905	93	68.9167	84.6667	83.1	30.0609	33.3792	32.1429	31.9476	24.0913	25.675	25.2048	25.0333
1992	5	4	34.1733	23.2105	10.9628	25.5565	32.0062	27.6867	28.2313	24.6957	26.887	25.5273	25.6818	93.2174	69.9565	85.6667	83.2	30.5348	32.187	31.381	31.381	24.3522	25.1957	24.8095	24.8
1992	5	5	33.9231	23.6	10.3231	25.8348	31.88	27.775	28.4143	24.8261	26.7522	25.3087	25.5714	92.2609	68.7826	82.0435	81.25	30.687	31.6826	30.5217	30.9048	24.4435	24.9304	24.3478	24.5238
1992	5	6	33.9143	23.49	10.4243	25.7826	32.28	27.9333	28.6615	24.7739	27.0182	26.0091	24.69	91.1818	67.6818	84.3182	81.8889	30.4957	32.05	31.7409	31.4263	24.3565	25.1455	25.0273	24.8316
1992	5	7	32.6923	23.7222	8.97009	25.7826	31.4857	27.9125	28.3	24.9783	26.9818	26.0273	24.6316	93.0952	71.8095	85.3182	83.8333	31.1	32.7048	32.2409	31.8632	24.6652	25.4952	25.2773	25.0474
1992	5	8	34.3167	23.2381	11.0786	25.387	32.0941	28.3733	28.55	24.4125	27.3125	25.7913	25.6591	92	69.6667	80.913	81.2857	29.9522	33.0542	31.3478	31.4318	24	25.5333	24.787	24.7545
1992	5	9	33.8154	23.625	10.1904	25.8545	32.1611	28.7647	28.9062	24.9261	27.3043	26.0091	26.0667	92.9091	70.6957	83.0476	81.8421	30.9909	33.2087	32.0091	32.085	24.6136	25.7609	25.1227	25.18
1992	5	10	34.0429	23.055	10.9879	25.5261	32.0187	28.2375	28.5	24.7708	26.9435	26.3565	25.9773	93.5652	66.6957	85.5909	81.5	30.6174	31.9913	32.9261	31.7048	24.4087	25.1435	25.6261	24.9714
1992	5	11	33.5333	23.14	10.3933	25.6417	32.64	28.4733	28.9231	24.95	27.4087	26.2318	26.2579	94.1818	67.9565	83.4091	81.45	31.1375	32.9087	32.4	32.2333	24.675	25.6	25.3455	25.2619
1992	5	12	33.8167	23.3474	10.4693	25.6083	32.1875	28.12	28.5667	24.8333	27.0783	26.087	26.0619	93.6087	68.4783	85.0435	81.5714	30.8583	32.3304	32.3391	31.7409	24.5333	25.3304	25.3217	25.0045
1992	5	13	33.8714	23.72	10.1514	25.8292	31.5467	28.16	28.5	24.9304	27.0348	25.85	25.8389	92.4091	68.1739	84.05	82.8889	30.9261	32.1217	31.8	31.6526	24.5652	25.213	25.035	24.9632
1992	5	14	34.4333	23.5053	10.9281	25.7167	31.9625	28.0667	28.5	24.8565	27.2652	26.1455	26.0421	93.2727	67.4348	85.9048	82.5556	30.8652	32.4696	32.5	31.8632	24.5261	25.3826	25.3762	25.0579
1992	5	15	33.65	23.781	9.86905	26.0545	32.0706	27.9187	28.4143	25.15	27.3636	25.8571	26.1053	93.0455	69.6818	84.15	82.2222	31.3545	33.0818	31.765	32.0789	24.8182	25.6909	25	25.1684
1992	5	16	34.0769	23.43	10.6469	25.9391	32.5429	28.32	28.7364	24.9043	27.781	26.1737	26.375	91.2727	71.5714	86.6111	83.3571	30.6045	34.2667	32.7667	32.7333	24.4	26.2619	25.4778	25.4733
1992	5	17	33.2769	23.5	9.77692	25.9478	31.5235	27.3385	27.9429	24.9739	27.2167	25.79	25.9722	92.1818	71.9583	88.25	84.6111	30.9739	33.025	32.11	32.0211	24.6043	25.6542	25.205	25.1526
1992	5	18	34.4833	23.6421	10.8412	26.0174	32.5294	28.0933	28.5933	24.8609	27.113	25.99	25.89	91.1304	67.8261	85.75	81.5263	30.7261	32.3783	32.29	31.6	24.3957	25.3174	25.28	24.895
1992	5	19	33.9846	23.505	10.4796	25.7652	32.4778	28.3176	28.8688	24.8	27.2174	26.2435	26.1095	92.6957	68.6957	88.087	83.25	30.6696	32.7261	33.0522	32.2	24.4261	25.5261	25.6652	25.2286
1992	5	20	34.5692	23.619	10.9502	26.1217	32.1063	27.6529	28.5188	25.3217	27.1958	25.2042	25.9045	92.9545	71.0417	86.2083	83.5909	31.6957	32.9458	30.8917	31.787	24.9913	25.65	24.5125	25.0304
1992	5	21	34.5333	23.219	11.3143	25.55	31.8118	27.8375	28.3313	24.6917	27.2042	25.9348	25.9182	93.0435	69.375	85.0909	82.5455	30.5333	32.4417	32.0087	31.5783	24.3667	25.3458	25.1391	24.9087
1992	5	22	34.4643	23.5381	10.9262	25.713	31.76	27.7	28.2133	24.8826	27.1091	26.1091	25.9762	93.5217	73.5909	88.4091	85.45	30.9087	33.0636	32.7727	32.1524	24.5739	25.7	25.5318	25.2238
1992	5	23	34.4	23.3	11.1	25.6609	32.1625	27.8	28.4333	24.887	27.3739	26.06	26.17	93.9565	70.5217	87.5	83.5789	30.9478	33.2696	32.605	32.415	24.5913	25.7957	25.43	25.355
1992	5	24	34.2333	23.1444	11.0889	25.7429	31.4867	28.3667	28.2462	24.6952	26.875	26.1455	25.9118	91.4	69.95	85.619	83.5	30.34	32.01	32.6182	31.8529	24.24	25.105	25.4591	25.0235
1992	5	25	33.7818	23.3048	10.4771	25.7833	31.6375	28.35	28.4143	24.725	27.3727	26.02	25.9737	91.7917	73.0952	85.55	83.0588	30.4417	33.5048	32.31	31.8333	24.325	25.9143	25.285	25.0389
1992	5	26	34.3333	23.7	10.6333	25.7292	30.775	27.4857	27.9867	24.75	26.8957	25.9333	25.8053	92.1304	71.75	87.3	83.55	30.575	32.4696	32.319	31.8	24.3708	25.413	25.2762	25.03
1992	5	27	34.3167	23.21	11.1067	26.0083	32.1375	27.3467	28.3	25.0833	27.0783	25.86	26.1611	92.5217	68.4783	87.8	82.7895	31.2333	32.3957	32.2048	32.105	24.7292	25.3565	25.2429	25.195
1992	5	28	34.7923	23.2737	11.5186	25.7304	31.9059	28.0353	28.5312	24.887	27.0409	26.1583	25.9722	91.7895	69.5909	86.9583	82.2632	30.7818	32.4273	32.7208	31.89	24.4955	25.3727	25.5125	25.09
1992	5	29	34.1667	23.46	10.7067	25.475	31.3882	27.375	28.0125	24.5875	26.8167	25.8696	25.8	92.6957	70	88.3913	83.2273	30.3208	32.0667	32.2696	31.6	24.2375	25.1458	25.2826	24.9087
1992	5	30	33.5833	23.43	10.1533	25.8792	32.0118	27.9	28.3571	24.9125	27.3	26.2364	25.0435	92.0435	70.75	88.6818	83.5714	30.8583	33.1625	33.0818	32.3227	24.5375	25.7125	25.6727	25.2955
1992	5	31	34	23.4857	10.5143	26.0417	31.9533	27.5857	28.4286	25.1	27.4545	25.9263	26.1187	91.9545	70.9545	87.9474	83.8235	31.2375	33.45	32.4	32.4333	24.7458	25.8682	25.3421	25.3444
1992	6	1	33.65	23.425	10.225	25.9652	30.7765	27.2353	27.85	24.7273	26.9455	25.57	25.8294	90.3182	72.5455	87.2	83.1875	30.3045	32.5909	31.63	31.6824	24.25	25.45	24.925	24.9706
1992	6	2	33.9556	23.3	10.6556	25.4458	30.8312	27.3143	27.6071	24.7167	27.1304	25.7455	25.815	93.6818	70.4348	86.5	83.3333	30.675	32.4391	31.8727	31.5682	24.4292	25.3217	25.0591	24.8955
1992	6	3	34.3714	23.119	11.2524	25.75	32.6933	28.0353	28.5786	24.6917	27.3238	26.4696	26.19	91.875	67.0952	88.5455	82.2778	30.3917	32.681	33.5364	32.3	24.2833	25.4857	25.9273	25.3
1992	6	4	34	23.2316	10.7684	26.0261	32.4706	27.7125	28.4467	24.85	28.01	25.9043	26.1667	90.4545	71.35	84.5	81.9412	30.5227	34.885	31.6955	32.3444	24.3682	26.435	24.9727	25.2389
1992	6	5	34.4	22.97	11.43	25.5818	31.8889	27.4235	28.1	24.7478	27.4286	25.8174	26	93.3636	70	87.1364	83.1111	30.6227	33.4143	32.0727	32.0579	24.4045	25.781	25.1773	25.1316
1992	6	6	34.25	23.19	11.06	25.7304	31.975	27.875	28.3188	24.7174	27.381	25.8318	25.935	92.2174	70.1429	85.3333	81.7895	30.4696	33.2571	31.8524	31.78	24.3348	25.7524	25.0476	25.015
1992	6	7	33.6769	23.3	10.3769	25.5583	32.0941	27.8706	28.3412	24.6083	27.5917	25.9167	26.0375	92.5833	70.0833	84.7826	81.9545	30.3208	33.6792	31.9783	31.987	24.2375	25.9542	25.1391	25.1087
1992	6	8	34.1929	23.4105	10.7823	25.6435	32.7176	28.4235	28.75	24.6957	27.925	26.1833	26.2739	92.5217	69.25	83.2083	81.3182	30.4391	34.3625	32.3708	32.4391	24.3087	26.2292	25.3292	25.313
1992	6	9	34.2308	23.4762	10.7546	25.9875	31.975	27.5529	28.2437	24.8083	27.2261	25.5458	25.8522	90.9583	69.4783	84.7391	81.4545	30.5083	32.7609	31.6167	31.6217	24.3708	25.5217	24.9292	24.9174
1992	6	10	34.15	23.3182	10.8318	26.0083	33.1438	28.2714	29.0133	24.8792	27.1522	26.1238	26.0571	91.5417	64.1739	83.7143	79.7143	30.6833	31.9304	32.3864	31.6818	24.4625	25.0913	25.3364	24.9636
1992	6	11	34.8571	23.5	11.3571	25.9417	32.9875	27.8353	28.6813	24.9167	27.2	25.95	25.9957	92.125	66.8696	87.2174	81.8571	30.8375	32.3957	32.313	31.7773	24.525	25.3348	25.2783	25.0182
1992	6	12	34.35	23.1048	11.2452	25.875	32.3294	27.8176	28.3467	24.9	27.2087	25.7545	24.8773	92.1739	67.4583	85.15	81.4	30.8417	32.6708	31.6476	31.7905	24.5375	25.4292	24.9381	24.9952
1992	6	13	34.4923	23.2095	11.2828	26.1708	32.8563	27.6812	28.6286	24.8458	27.8174	25.9	26.1636	89.9583	69.8261	87.5909	82.15	30.5208	34.1217	32.2727	32.3429	24.3292	26.1565	25.2545	25.2762
1992	6	14	34.0167	23.065	10.9517	25.5042	31.7333	27.8857	28.05	24.5292	27.4227	25.819	25.935	92.4167	70.6957	86.5	83.2778	30.1375	33.35	31.89	31.8263	24.1625	25.8409	25.075	25.0368
1992	6	15	34.9	23.019	11.881	25.5478	32	28.45	28.8308	24.6522	27.2917	26.18	26.085	92.4091	69.875	84.75	82	30.3409	33.0667	32.5	32.1211	24.2727	25.6583	25.415	25.1789
1992	6	16	34.86	22.96	11.9	26.0125	31.6714	27.2786	28.0231	25.2783	27.26	25.6684	26.075	92	70.1	87.8421	84.0625	31.0917	32.875	31.8789	31.9	24.625	25.55	25.0895	25.0706
1992	6	17	34.66	23.05	11.61	25.8727	32.65	28.4533	28.9615	25.0609	27.0864	26.0895	26.0722	91.9545	66.1364	84	80.1333	30.6727	32.0227	32.2722	31.4187	24.4364	25.1136	25.2778	24.8125
1992	6	18	35.0308	23.075	11.9558	26.0667	32.7067	28.3529	29.0143	24.9042	26.845	25.7826	25.7842	91.1667	64.1	84.2727	79.0588	30.7125	31.265	31.75	31.05	24.4583	24.735	24.9864	24.6278
1992	6	19	34.2615	23.181	11.0806	25.6958	32.0875	27.7438	28.2867	24.575	27.4636	26.0739	26.0238	91.3333	70.2727	86.087	83	30.1083	33.3955	32.4304	32	24.1417	25.85	25.3739	25.119
1992	6	20	34.8286	23.4619	11.3667	25.9083	32.5333	28.2625	28.7067	24.85	27.6955	26.1304	26.2545	91.8333	66.5909	84	81	30.6708	33.2364	32.3455	32.1952	24.4417	25.7364	25.25	25.1857
1992	6	21	34.6154	22.8571	11.7582	25.6167	32.5294	27.8563	28.4933	24.5913	27.4652	25.7913	25.93	91.5	68.8261	86.3182	82.5263	30.187	33.2913	31.9091	31.775	24.1783	25.7435	25.0909	24.97
1992	6	22	34	22.8619	11.1381	25.7833	32.45	28.2118	28.7063	24.7739	27.5136	26.3652	26.3211	91.5455	70.4091	85.3913	82.5789	30.5609	33.6773	32.9478	32.54	24.3696	25.7909	25.6174	25.33
1992	6	23	34.85	23.0333	11.8167	25.8167	31.9176	28.125	28.3667	24.6917	27.3542	26.2217	26.1174	91.25	68.25	84	81.4545	30.3125	32.575	32.5478	31.8696	24.2375	25.2917	25.4087	25.013
1992	6	24	34.0833	22.9579	11.1254	25.6208	31.5059	27.9625	28.3375	24.4958	27.1591	26.1	25.93	91.1667	71.5455	85.8	82.8333	29.9833	33.0182	32.47	31.8	24.0333	25.65	25.385	25.0211
1992	6	25	33.8833	22.9444	10.9389	25.6	32.3765	28.4	28.7429	24.55	27.2625	25.9429	25.8	91.9583	67.8333	84.0526	81.5	30.1292	32.775	32.1158	31.4842	24.1417	25.4417	25.1684	24.8263
1992	6	26	34.1667	23.165	11.0017	25.6875	32.9067	28.4929	28.7154	24.5667	27.4667	26.1636	26.1368	90.8696	66.0952	84.0952	80.7778	30.0958	32.7714	32.4	31.9526	24.1167	25.4714	25.3476	25.0789
1992	6	27	34.9857	22.9474	12.0383	25.7174	32.2444	28.4471	28.7176	24.6522	27.2478	26.2045	25.9955	91.7826	67.0435	83.0476	80.65	30.3	32.4391	32.3667	31.6571	24.2478	25.3522	25.3238	24.9476
1992	6	28	34.36	22.905	11.455	25.8	32.5824	28.0462	28.5429	24.5792	27.3391	26.1238	25.995	90.8333	67.0435	86.25	81.4211	30.0667	32.7174	32.56	31.805	24.125	25.4783	25.435	25
1992	6	29	34.0333	22.865	11.1683	25.6917	32.6937	28.0933	28.6533	24.5833	27.4	25.8727	25.9048	91.4167	68.3182	83.5455	81.15	30.2292	33.0545	31.7455	31.6381	24.1583	25.6	25.0227	24.8952
1992	6	30	34.5667	23.11	11.4567	26.0083	33.1529	28.2714	28.8214	24.5565	27.3391	25.9952	25.981	89.3913	65.5652	84.1	79.7368	29.9217	32.4913	32.075	31.545	24.0217	25.3826	25.19	24.89
1992	7	1	33.7692	23.1095	10.6597	25.528	32.2133	28	28.24	24.2917	26.687	25.7273	25.5905	90.9583	65.875	85.5263	81.25	29.5667	31.1696	31.6381	30.955	23.825	24.6696	24.9333	24.585
1992	7	2	34.3867	22.79	11.5967	25.8087	32.04	28.4889	28.8143	24.3955	26.7333	26.125	25.719	89.6818	64	83.9583	77.8571	29.5696	31.013	32.312	30.8619	23.8348	24.5348	25.312	24.5
1992	7	3	35.1733	23.1	12.0733	25.78	32.375	28.3882	28.6438	24.6833	27.3174	26.3478	26.1087	89.75	64.2917	85.3478	79.4783	29.9417	32.3391	32.9208	31.6826	24.0333	25.2478	25.6	24.9478
1992	7	4	35.1214	23.4842	11.6372	25.7917	33.3333	28.5647	29.0125	24.587	27.4455	25.86	25.9421	91.2273	65.9565	82.45	79.6667	30.2227	32.8348	31.8381	31.7368	24.1864	25.3957	25.0143	24.9316
1992	7	5	34.5385	23.0667	11.4718	25.384	32.2588	28.5062	28.7125	24.4	27.2727	25.61	25.7474	92.375	68.1364	81.25	80.7222	29.8875	32.6045	31.445	31.3368	23.9958	25.3955	24.8	24.7474
1992	7	6	35.5	23.175	12.325	25.696	33.1824	28.625	29.0313	24.736	27.4083	26.181	26.12	92.64	65.0833	83.7143	80.3158	30.528	32.5667	32.4857	31.92	24.356	25.3167	25.3524	25.025
1992	7	7	35.2333	23.075	12.1583	25.632	32.8062	28.7267	29.0643	24.525	27.0667	26.1273	25.9409	91.6667	63.2917	83.75	79.3333	30.0583	31.6043	32.2227	31.4048	24.0875	24.8043	25.2636	24.781
1992	7	8	35.125	23.2053	11.9197	25.8609	32.5235	28.55	28.7438	24.7261	27.1958	26.0833	25.9286	90.7391	65.5833	82.8333	78.9	30.3217	32.2042	32.1208	31.4333	24.2565	25.1917	25.1708	24.7952
1992	7	9	34.6714	23.1778	11.4937	25.6261	33.3688	28.1933	28.65	24.7773	27.3333	26.2609	26.1333	92.8182	63.375	84.0909	80.2	30.6273	32.1348	32.5565	31.765	24.4227	25.1609	25.4304	25
1992	7	10	34.9077	23.085	11.8227	25.4909	33.2812	28.3286	28.7571	24.5273	27.3318	26.1364	26	92.5455	63.9545	82.9091	80.2105	30.1409	32.1143	32.5087	31.6053	24.1591	25.1	25.3783	24.8947
1992	7	11	35.1923	22.84	12.3523	25.7792	33.6824	28.5667	29.1765	24.7292	27.3652	25.7625	25.9217	92	64.2083	80.625	78.8261	30.4875	32.4458	31.452	31.4708	24.3375	25.1917	24.84	24.8042
1992	7	12	35.2429	23.165	12.0779	25.55	32.3444	28.175	28.6133	24.5583	27.368	25.9565	26.0045	92.2917	68.76	82.2174	81.0476	30.1917	33.064	31.813	31.8091	24.1792	25.588	25.0391	24.9955
1992	7	13	34.9846	22.9053	12.0794	25.6875	32.325	27.9563	28.6813	24.6292	27.268	26.0667	25.9727	91.913	67.56	85.9167	81.2727	30.2708	32.696	32.3958	31.7826	24.2333	25.388	25.3708	24.9826
1992	7	14	35.5714	23.145	12.4264	25.608	32.8706	28.2667	28.85	24.65	27.1043	26.0381	25.875	92.2609	65.5217	82.1429	80.05	30.4083	32.1174	31.9571	31.4667	24.2875	25.0739	25.1095	24.8143
1992	7	15	35.3455	23.0842	12.2612	25.5826	33.22	28.3571	28.9357	24.6652	27.0208	26.3333	25.985	92.3913	62.25	86.75	79.6842	30.3913	31.3083	32.9429	31.37	24.2826	24.775	25.5857	24.77
1992	7	16	35.0545	22.9286	12.126	25.5875	32.94	27.8833	28.6917	24.4542	27.1478	25.2737	24.375	90.913	63.7826	80.3333	77.1111	29.8875	31.6913	30.5053	30.5211	24.0083	24.9652	24.2947	24.3158
1992	7	17	34.9833	23.0762	11.9071	25.7261	32.9	28.0333	28.7333	24.4174	27.2182	25.64	25.7167	89.9565	65.7826	81.9474	78.4	29.7304	32.6261	31.2905	31.345	23.8739	25.3304	24.7571	24.715
1992	7	18	35.6154	23.295	12.3204	25.7792	32.55	28.2733	28.7214	24.8792	26.6435	25.6455	25.7333	92.875	61.875	82.0952	78.0455	30.8208	30.5174	31.1739	30.8364	24.525	24.2435	24.6957	24.4909
1992	7	19	35.9538	23.0667	12.8872	25.4565	32.3571	28.3714	28.6769	24.5227	26.9727	26.1762	25.89	92.2727	62.3636	84	78.7778	30.0682	31.2136	32.4	31.1947	24.1364	24.7091	25.345	24.7158
1992	7	20	35.2286	22.845	12.3836	25.575	32.8235	28.44	28.9375	24.4478	27.2087	26.0381	25.9095	92.3478	66.4348	81.4	79.8421	30.2652	32.2478	31.865	31.555	24.2217	25.2217	25.06	24.9
1992	7	21	35.3769	22.79	12.5869	25.3708	32.9933	28.2	28.74	24.5125	26.9913	25.7053	25.6789	93.5417	63.2609	80.1111	78.6111	30.2083	31.3826	31.2789	30.8842	24.1875	24.7652	24.7316	24.5
1992	7	22	35.0286	22.8526	12.1759	25.3083	33.2429	27.8615	28.7857	24.45	27	25.8526	25.7333	92.875	64.087	80	78.6471	30.0708	31.3913	31.3474	30.9056	24.1042	24.7609	24.7789	24.5056
1992	7	23	35.3385	23.37	11.9685	25.7083	33.1714	27.5533	28.54	24.7	27.4174	25.7913	26.0182	92.3478	64.8696	83.7727	79.75	30.4565	32.5304	31.1636	31.4476	24.3217	25.3478	24.6364	24.7762
1992	7	24	34.6	23.015	11.585	25.625	32.9154	29.1143	29.3	24.5636	27.3238	25.86	26.0235	91.5	62.8571	83.8889	79.6	30.0955	32.02	31.6579	31.8	24.1273	25.07	24.9421	25
1992	7	25	35.9846	22.8579	13.1267	25.3792	33.275	28.8	29.0933	24.5167	27	26.1476	25.92	92.9565	61.2917	81	77.5789	30.1958	31.1	31.955	31.02	24.1667	24.6167	25.125	24.595
1992	7	26	35.2	23.3526	11.8474	25.6	32.825	28.4933	28.8214	24.4409	27.0238	26.0286	25.815	91.1818	65.9048	83.1429	79	29.8409	31.8238	31.9857	31.14	23.9818	25	25.1476	24.67
1992	7	27	35.5333	22.9	12.6333	25.4909	32.5706	28.0875	28.6	24.6909	27.0333	25.5714	25.7	91.65	64.0476	82.2381	79.1111	30.1143	31.5381	31.1	31.0053	24.1095	24.8952	24.6286	24.5842
1992	7	28	35.1571	23.1286	12.0286	25.5826	31.9706	27.7214	28.3267	24.6087	27.6174	26.0364	26.02	92.4783	70.6522	85.5238	83.0556	30.3	33.8174	32.2619	32.1684	24.213	25.9261	25.2762	25.1684
1992	7	29	34.8267	22.8737	11.953	25.5696	32.9714	27.7125	28.65	24.6909	26.8952	25.7565	25.795	93.4545	64.619	83.8182	80.2105	30.3826	31.9571	31.5909	31.38	24.2739	25.1	24.9	24.795
1992	7	30	34.1571	22.9263	11.2308	25.1875	31.65	27.4429	28.0385	24.4348	26.6773	25.5524	25.5737	94	65.4545	85.25	81.2778	30.1261	31.1045	31.245	30.7579	24.1609	24.65	24.72	24.4632
1992	7	31	34.4769	22.74	11.7369	25.2875	32.3067	28	28.4643	24.4	26.913	25.51	25.6105	93.1304	67.3478	81.3	80.4211	30	31.9783	30.82	30.86	24.0583	24.9696	24.49	24.48
1992	8	1	34.3286	23.13	11.1986	25.2667	31.9188	28.2	28.3467	24.3875	27.1792	26.0957	25.887	93.0417	66.7917	83.3478	80.381	29.9167	32.2875	32.4043	31.513	24.0333	25.2125	25.3522	24.8609
1992	8	2	35.1167	23.0048	12.1119	25.6217	32.9235	29.1286	29.2429	24.7043	27.275	26.2273	26.0857	92.7826	65.6957	80.3636	78.9444	30.487	32.4043	32.1545	31.745	24.3565	25.3	25.2	24.975
1992	8	3	34.9091	22.94	11.9691	25.4182	32.6188	28.88	28.8286	24.5273	26.9	26.2286	25.8778	92.7143	67.5909	84.2	81.3889	30.1909	32.4091	32.619	31.775	24.1864	25.3364	25.4143	24.985
1992	8	4	34.7571	22.7333	12.0238	25.825	33.0312	28.3467	28.95	24.7125	27.1727	25.8435	24.7783	91	64.3043	84.8636	79.4211	30.3833	32.1739	31.8091	31.2381	24.275	25.1652	25.0045	24.7
1992	8	5	35	22.6947	12.3053	25.8417	32.6733	28.4143	28.7867	24.8583	27.2	26.1182	26.0182	93.3333	64.0417	84.8571	80.6842	30.85	31.9875	32.3714	31.5952	24.5167	25.1167	25.319	24.9048
1992	8	6	34.8	22.94	11.86	26.0545	32.5941	28.32	28.8929	25.1522	26.975	26.3583	26.1783	92.6818	66.9583	85.75	81.2	31.2591	31.8542	32.9458	32.1227	24.7636	25.0417	25.6375	25.2045
1992	8	7	35.15	22.7895	12.3605	25.6478	32.6313	28.6429	28.8933	24.6304	26.6773	26.0261	25.815	91.7727	62.1818	81.7826	78.1053	30.3087	30.6636	32.0522	30.9667	24.2348	24.3545	25.1826	24.5905
1992	8	8	34.6714	22.6905	11.981	25.7375	32.0625	27.9125	28.4125	24.8833	27.0391	26.0762	25.98	93.25	66.5417	84.7	81.05	30.8875	32.125	32.4682	31.8864	24.5708	25.2	25.3955	25.0727
1992	8	9	34.0667	23.019	11.0476	25.025	32	27.1	27.8267	24.4167	27.1391	25.8174	25.819	94.8261	67.4783	85.1304	82.15	30.175	32.387	31.6522	31.5091	24.1708	25.2565	24.9348	24.85
1992	8	10	34.1692	23.0476	11.1216	25.3958	31.9125	28.4643	28.5143	24.6917	27.181	26.1895	25.9389	94	67.3182	80.4444	80.1765	30.5917	32.4818	32.0737	31.6632	24.4042	25.4091	25.1842	24.9632
1992	8	11	34.0769	23.0381	11.0388	25.275	31.7	27.6933	28.0286	24.6167	27.1565	25.8	25.77	94.5652	71.1364	86.5455	83.7222	30.5458	33.0545	32.3364	31.775	24.3583	25.6818	25.3	25.005
1992	8	12	34.8308	23.01	11.8208	25.6565	32.6133	27.72	28.425	24.8043	27.0455	25.5667	25.5944	93.3913	64.6522	83.25	79.3333	30.7478	31.8478	31.4136	31.015	24.4652	25.0261	24.8136	24.61
1992	8	13	34.6571	22.92	11.7371	25.6708	32.6857	27.8667	28.4333	24.75	27.2565	25.9762	25.99	92.9565	65.913	86.1905	81.9474	30.6458	32.3652	32.3143	31.8286	24.4167	25.2913	25.2762	25.0143
1992	8	14	34.2714	22.94	11.3314	25.2708	32.5143	28.1125	28.5733	24.6083	26.9727	25.4409	25.6667	93.8696	66.1304	82.6818	81.0526	30.3167	31.9696	30.8591	31.0381	24.2542	25.1087	24.5182	24.6
1992	8	15	34.1167	23.215	10.9017	25.6958	31.6562	27.2533	27.92	24.6565	26.9696	25.6522	25.89	92.6364	66.8696	85.4545	81.8333	30.4435	31.7957	31.7364	31.68	24.313	24.9913	24.9818	24.965
1992	8	16	34.6769	22.8	11.8769	25.5522	32.325	27.35	28	24.825	27.1304	25.6143	25.8524	93.6957	68.6957	82.7619	82	30.6609	32.3739	31.1381	31.495	24.4304	25.2913	24.6048	24.85
1992	8	17	34.75	22.66	12.09	25.7826	31.9786	26.9692	27.8538	24.5652	26.9619	25.9895	25.8667	90.4091	65	87.7368	80.6471	30.0957	31.4619	32.4368	31.3368	24.0609	24.7667	25.3632	24.7421
1992	8	18	33.55	22.8333	10.7167	25.3043	31.2214	27.6167	28	24.3783	26.6318	25.87	25.68	92.7826	68.4091	84.9	80.8889	29.8957	31.3364	31.92	31.095	24.0043	24.7909	25.11	24.655
1992	8	19	33.8231	22.8158	11.0073	25.4636	31.6933	27.8	28.2308	24.5048	26.9211	26.0182	25.9062	92.8095	67.0526	86.3182	80.0667	30.0727	31.8105	32.15	31.3118	24.1136	25.0368	25.1864	24.7588
1992	8	20	34.6615	22.6333	12.0282	25.4478	31.4	28.3308	28.525	24.4478	27.0136	25.9545	25.775	91.8636	68.6818	84.5238	81.2778	29.9609	32.1545	32.0286	31.39	24.0391	25.2227	25.1333	24.805
1992	8	21	34.1538	22.8375	11.3163	25.6864	31.4786	27.7538	28.0429	24.5455	26.7238	25.6545	25.56	91.1818	67.5714	83.3182	79.5556	30.05	31.3143	31.3227	30.715	24.0818	24.7048	24.7591	24.425
1992	8	22	33.5455	22.5059	11.0396	25.15	32.1143	27.8615	28.1231	24.3952	27.0909	26.05	25.8842	93.3333	67.2273	83.65	81.5556	29.8773	32.0773	32.1	31.45	23.9864	25.1091	25.19	24.82
1992	8	23	34.1273	22.2667	11.8606	25.3773	32.3615	28.1	28.4083	24.4714	27.4762	26.0421	25.9312	91.4211	68.0952	83.1579	80.8235	29.95	33.0667	32.0421	31.6	24.0227	25.6333	25.1526	24.8947
1992	8	24	34.0182	22.7556	11.2626	25.5435	31.9923	27.9143	28.3429	24.6435	27.4667	25.6	25.8667	93.3913	70.7143	82.4211	81.7059	30.4435	33.4762	31.1895	31.7167	24.313	25.8429	24.6842	24.9611
1992	8	25	33.6154	22.6294	10.986	25.4826	32.0125	28.3385	28.3692	24.8	27.1364	25.78	25.7235	94.4091	68.9545	82.8	82.0625	30.8696	32.7409	31.485	31.4167	24.5261	25.4909	24.875	24.8222
1992	8	26	33.2154	23.04	10.1754	25.5667	31.6133	27.9929	28.1733	24.5833	27.1238	25.7905	25.7737	92.25	72.7143	84.9048	83.3529	30.2167	32.8857	31.7762	31.5842	24.1833	25.5857	25.0143	24.8947
1992	8	27	34.2833	22.9895	11.2939	25.1783	31.1214	27.4429	27.7154	24.2696	26.93	25.7905	25.5706	92.5909	67.3333	85.6316	81.4375	29.7087	31.7714	31.83	30.95	23.9	25	25.05	24.55
1992	8	28	34	23.25	10.75	25.2	31.0687	27.15	27.6286	24.3583	27.0375	25.58	25.655	93.25	69.3333	84.9	82.3333	29.925	32.3292	31.4	31.265	24.0125	25.3042	24.8	24.73
1992	8	29	34.3667	23.0579	11.3088	25.2682	31.7765	27.6562	28.05	24.4955	27.3913	25.8273	25.8684	93.5238	68.75	85.5	82.6842	30.2273	32.8833	32.0739	31.7	24.2	25.5667	25.1435	24.9429
1992	8	30	34.1636	22.78	11.3836	25.4	31.9286	27.3538	27.9429	24.525	27.2455	25.73	25.7947	92.5417	67.5	86.2	81.6111	30.1375	32.4909	31.6333	31.265	24.1542	25.3545	24.9381	24.745
1992	8	31	33.7385	22.8526	10.8858	25.5833	31.72	27.8429	28.2357	24.5217	27.0182	25.8316	25.8	92.1304	66.9091	84.1053	80.8333	30.1333	31.9864	31.775	31.345	24.1417	25.1136	25.025	24.785
1992	9	1	33.7077	22.7714	10.9363	25.3565	32.36	27.72	28.2667	24.6455	27.25	25.9714	24.6105	93.65	68.7619	85.7619	82.5625	30.519	32.8905	32.3818	31.9167	24.3571	25.5476	25.3136	25.0778
1992	9	2	33.5091	22.85	10.6591	25.4909	31.35	26.7385	27.9385	24.6636	26.7333	25.6545	25.8	93.4545	69.0476	86.1905	82.7059	30.4773	31.7048	31.4545	31.4211	24.3455	24.9667	24.8273	24.8368
1992	9	3	32.9833	22.615	10.3683	24.9952	31.1765	27.0133	27.3615	24.335	26.8333	25.4727	25.4947	93.7895	70.875	86	83.8125	29.7947	32.1792	31.2727	30.9611	23.9579	25.225	24.75	24.5611
1992	9	4	33.1667	22.8636	10.303	24.7417	31.6125	27.7	27.8308	24.0292	26.9913	25.7524	25.4684	94.3913	71.5217	86.381	83.8824	29.4583	32.6348	31.8571	31.16	23.7667	25.4261	25.0524	24.675
1992	9	5	33.7273	22.5714	11.1558	24.9273	31.55	27.2125	27.95	24.1636	26.7524	25.6526	25.5176	93.8636	68.2273	86	80.75	29.6318	31.9091	31.7474	31.1588	23.8636	24.9773	24.9789	24.6353
1992	9	6	33.2833	22.619	10.6643	25.2381	31.3733	27.7375	27.8615	24.4857	27.0952	25.7182	24.3263	93.65	70.2381	84.2857	80.5	30.1952	32.5762	31.5476	31.1824	24.181	25.4619	24.8619	24.6882
1992	9	7	33.2182	22.74	10.4782	25.4318	31.32	26.92	27.4846	24.6273	27.2	25.49	24.2722	93.7143	71.3636	86.5556	81.8824	30.4636	32.9952	31.33	31.4706	24.3273	25.6571	24.78	24.8765
1992	9	8	33.3	22.5333	10.7667	25.0217	30.7375	26.86	27.4933	24.2	26.6545	25.5364	25.4714	93.4783	70.4091	84.8182	82.8889	29.6391	31.7045	31.2227	30.8619	23.8696	24.9909	24.7409	24.5286
1992	9	9	33.2154	22.4952	10.7201	25.0545	31.5444	27.4	27.7063	24.4	26.7913	25.7217	25.5524	94.4091	69.0435	85.4091	82.7222	30.0045	31.8652	31.6273	31.085	24.0864	25.0609	24.9409	24.655
1992	9	10	33.2364	22.6381	10.5983	25.2913	31.66	27.5333	27.9231	24.4762	27.0667	25.735	25.6067	93.2	71	83.2	80.25	30.1286	32.6857	31.445	30.9812	24.1476	25.4619	24.855	24.6188
1992	9	11	33.55	22.56	10.99	25.3955	31.7188	27.4933	28.1357	24.5476	27.0217	25.8727	25.7611	93	70	84.4545	80.7778	30.2429	32.387	31.8955	31.5211	24.2095	25.3522	25.0773	24.8737
1992	9	12	33.15	22.7381	10.4119	25.2913	31.7294	27.3471	27.9267	24.4435	26.9136	25.487	25.61	93.3913	70.5455	85.7727	81.5556	30.0783	32.3	31.0909	31.1105	24.1043	25.2909	24.6636	24.6579
1992	9	13	33.26	22.68	10.58	25.2571	31.8824	27.7636	28.1917	24.3667	27.1174	25.7895	25.7188	93	69.2917	84.4375	79.9375	29.881	32.5208	31.3556	31.1353	24.0143	25.4167	24.7889	24.6529
1992	9	14	33.5615	22.65	10.9115	25.3636	31.8625	27.36	28.1214	24.3909	26.6522	25.3	25.4263	92.4545	66.9167	83.5714	79.5789	29.8955	31.2739	30.7727	30.6895	24.0045	24.7522	24.4409	24.4211
1992	9	15	32.7077	22.6364	10.0713	25.25	30.76	27.4824	27.5467	24.4286	26.7739	25.86	25.6056	93.2	71.1304	88.1	81.4211	29.95	32.1261	32.25	31.3389	24.035	25.1783	25.265	24.7722
1992	9	16	33.2364	22.6714	10.5649	25.1565	31.4125	27.3692	27.9	24.4091	26.6696	25.68	25.6111	94	69.6087	84.6842	81.8667	30.0818	31.6783	31.6053	31.2176	24.1182	24.9609	24.9053	24.7118
1992	9	17	33.3538	22.5727	10.7811	25.5833	31.62	27.5937	28.1571	24.7625	26.9636	25.6609	25.8273	92.875	70.6364	87.6818	83.4211	30.5875	32.45	31.9391	31.7045	24.4125	25.3682	25.0826	24.9864
1992	9	18	33.3538	22.5455	10.8084	25.1091	31.1059	27.5529	27.8625	24.3364	26.7304	25.7417	25.6045	93.8182	70.5652	86.1667	82	29.9227	31.9348	31.8125	31.2364	24.0318	25.0913	25.0208	24.7182
1992	9	19	33.1167	22.6727	10.4439	25.3417	31	27.38	27.8286	24.4667	27.0087	25.5182	25.6727	93.5417	72.1304	85.3636	83.25	30.1375	32.7304	31.3136	31.4364	24.1458	25.5043	24.7591	24.8227
1992	9	20	32.6167	22.3364	10.2803	24.7	30.2941	26.4923	27.0583	23.9652	26.3917	25.3905	25.2684	93.8636	72.5	88.2381	83.2632	29.2565	31.5125	31.3381	30.61	23.6565	24.8792	24.7952	24.39
1992	9	21	33.27	22.8364	10.4336	25.225	31.0875	26.9867	27.6143	24.375	26.6957	25.5263	25.5889	93.2917	69.087	86.5263	82	29.9375	31.6652	31.4842	31.1889	24.025	24.9217	24.8368	24.6889
1992	9	22	33.1333	22.9182	10.2152	24.913	30.8875	27.16	27.7071	24.3174	26.5261	25.55	25.4389	95.2174	70.1304	86.25	81.8235	30.0261	31.4826	31.51	30.9111	24.087	24.8261	24.84	24.5278
1992	9	23	32.44	22.881	9.55905	25.2	30.5188	27.1214	27.3769	24.5043	26.7739	25.5143	25.565	94.3913	70.4783	84.7143	83	30.2696	31.987	31.2476	31.02	24.2217	25.1261	24.7286	24.615
1992	9	24	32.3714	22.6	9.77143	24.75	30.5875	26.9067	27.2938	23.95	26.6	25.4957	25.3696	93.4167	71.875	85.7391	83.3333	29.2	31.7833	31.2783	30.787	23.6292	25.0292	24.7565	24.4913
1992	9	25	33.2833	22.9143	10.369	25.1739	31.3714	27.2706	27.6769	24.5304	27.17	25.7318	25.7588	94.6818	69.35	86.0476	83	30.3435	32.635	31.7667	31.5059	24.2696	25.455	24.9905	24.8588
1992	9	26	32.54	22.7619	9.7781	25.0696	31.3286	26.6933	27.3214	24.287	26.5619	25.59	23.975	93.65	71.619	88.6842	84	29.8826	31.681	31.6474	30.9	24.0174	24.981	24.9737	24.5437
1992	9	27	33.15	22.6421	10.5079	25.0955	31.7286	27.7733	28.1462	24.4	26.7727	25.57	25.5176	95	69.381	83.5	82.1538	30.1476	31.9143	31.175	30.8875	24.1476	25.0857	24.71	24.5563
1992	9	28	32.4182	23.1	9.31818	25.087	31.1933	27.1867	27.7857	24.2348	26.419	25.2182	25.3722	93.2174	71.2727	84.8095	82.0625	29.6696	31.5182	30.7591	30.7368	23.8826	24.8818	24.4591	24.4737
1992	9	29	32.7143	22.9364	9.77792	24.9167	31.4733	27.0867	27.6615	24.35	26.9391	25.4	25.5591	95.4167	70.9565	84.3478	83.4737	30.1167	32.3696	30.9522	31.1455	24.125	25.3261	24.5522	24.6727
1992	9	30	33.0364	23.0091	10.0273	25.1435	31.8471	27.0286	27.6357	24.6087	26.8952	25.4632	25.4294	94.5	71.8636	89.3889	83.5556	30.1773	32.6091	31.6105	31.3	24.1773	25.4591	24.9316	24.7556
1992	10	1	33.2143	22.9	10.3143	25.1478	31.3	27.8333	27.825	24.5375	26.816	25.9478	25.6682	94.3043	70.72	86.4091	83.7778	30.113	31.928	32.2913	31.119	24.1391	25.092	25.2957	24.6857
1992	10	2	33.34	22.713	10.627	25.488	31.4588	27.2684	27.9625	24.548	26.9091	25.513	25.7	92.64	71.1667	87.5238	83.3333	30.216	32.1739	31.552	31.3217	24.18	25.2261	24.892	24.7783
1992	10	3	32.6857	22.9238	9.7619	25.188	30.5824	26.8667	27.46	24.5957	26.856	25.5182	25.6095	94.5217	74	88.8182	85.7222	30.24	32.6542	31.6273	31.4667	24.188	25.475	24.9455	24.8524
1992	10	4	32.7571	22.8591	9.89805	25.0542	30.825	26.8941	27.3813	24.3917	27.1792	25.5652	25.68	94.6818	77.7917	92.0435	87.7778	30.05	33.7708	32.0783	31.8667	24.0875	26.0292	25.1913	25.0619
1992	10	5	33.2923	22.8375	10.4548	25.48	31.6133	27.1882	27.9933	24.504	27.0095	25.7	25.7263	92.8	70.9048	89.3182	82.5	30.136	32.5571	32.05	31.5211	24.136	25.4286	25.1773	24.8895
1992	10	6	33.7846	23.2696	10.5151	25.42	31.0556	27.1294	27.6588	24.725	27.0083	25.7174	25.7619	95.125	71.5417	88.6522	85.5556	30.7708	32.5042	32.0348	31.6857	24.4875	25.3625	25.1609	24.9476
1992	10	7	33.1077	22.8957	10.212	25.104	31.0118	27.2353	27.5875	24.368	26.8957	25.8545	25.73	94.52	71.6957	87.7273	83.6842	30.036	32.4522	32.1591	31.635	24.104	25.3783	25.2409	24.945
1992	10	8	33.4	23.025	10.375	25.576	31.2611	27.0312	27.85	24.72	26.9083	25.7455	25.7952	93.32	69.9167	88.7727	83.65	30.58	32.1833	32.1136	31.681	24.392	25.2333	25.1773	24.9619
1992	10	9	33.3385	22.8273	10.5112	25.4435	30.1778	27.0706	27.1857	24.5217	26.584	25.39	25.4111	92.6957	72.32	84.4	84.0625	30.1348	31.816	30.95	30.8111	24.1565	25.028	24.58	24.5056
1992	10	10	33.1643	22.925	10.2393	24.95	31.3278	27.1882	27.6353	24.2083	26.85	25.4957	25.4286	94.087	71.25	86.6957	83.7368	29.7125	32.65	31.3957	30.9545	23.9042	25.4333	24.8043	24.5727
1992	10	11	33.1692	23.1478	10.0214	25.2667	30.9375	27.4625	27.7625	24.4917	26.7875	25.7524	25.6286	93.2917	73.2083	88.2381	84.8333	30.1375	32.4458	32.081	31.481	24.1417	25.3625	25.1667	24.8619
1992	10	12	33.8	22.6083	11.1917	25.256	29.9611	27.0333	27.2875	24.416	26.9217	25.6045	25.735	93.32	71.5	88.8095	85.2632	30.048	31.3333	31.8455	31.1714	24.076	25.3696	25.0591	24.5048
1992	10	13	33.1077	23.1083	9.99936	25.32	30.8471	26.725	27.4412	24.6083	26.6957	25.4957	25.5857	94.2917	70.087	89.4783	84.2778	30.4583	31.7957	31.6739	31.2381	24.3333	24.9957	24.9739	24.7286
1992	10	14	32.5167	22.9619	9.55476	25.6435	31.1	26.6067	27.6067	24.8364	26.9833	25.3727	25.7524	93	71.875	89.3333	85.1667	30.5	32.5958	31.3571	31.619	24.3391	25.3917	24.8095	24.9238
1992	10	15	32.7	22.9304	9.76957	24.875	28.7444	26.52	26.4812	24.2167	26.4636	25.2857	25.2684	94.7083	71.9565	89.4	86	29.8	30.4522	31.2476	30.35	23.9625	24.9273	24.7524	24.06
1992	10	16	32.7143	22.8696	9.84472	25.0167	30.8611	26.8235	27.3588	24.2917	26.608	25.5826	25.4545	94.75	72.44	89.1739	84.9474	29.9292	31.948	31.7913	31.1682	24.0375	25.112	25.0565	24.6955
1992	10	17	33.2333	22.7652	10.4681	25.176	31.2333	27.2733	27.9	24.48	26.7565	25.7143	25.7105	94.48	70.52	86.2778	84.0556	30.216	31.832	31.7048	31.3286	24.204	25.036	24.9952	24.7952
1992	10	18	33.2769	22.5091	10.7678	24.8333	29.1562	26.7667	27.0312	24.0667	26.3318	25.313	25.2409	95.0417	70.6087	87.85	84.8889	29.5333	30.0348	31.2857	30.2238	23.8167	23.6391	24.7667	24.0238
1992	10	19	33.1333	22.7545	10.3788	24.75	29.4278	26.9067	26.9357	24.1	26.925	25.4727	24.2762	94.4783	72.36	87.1	85.1667	29.5792	31.512	31.3429	30.635	23.8417	25.4458	24.7905	24.185
1992	10	20	33.5333	22.9818	10.5515	25.1917	31.1389	26.88	27.5733	24.3667	26.7667	25.4286	25.45	93.5	71.4583	87.3333	84.1667	29.9458	32.125	31.25	30.9381	24.0417	25.2292	24.7591	24.581
1992	10	21	32.8615	22.7565	10.105	25.204	30.8765	26.8412	27.6688	24.316	26.5417	25.687	25.5	93.32	71.75	90.3043	84.4737	29.852	31.7292	32.1174	31.1818	23.98	25.0375	25.2087	24.7182
1992	10	22	32.7692	22.8435	9.92575	25.116	30.9176	26.8118	27.4412	24.3417	26.25	25.3043	25.2636	94.125	70.5417	87.6522	83.8947	29.9542	31.0333	31.0957	30.6136	24.0583	24.6333	24.6739	24.4045
1992	10	23	33.2143	22.7	10.5143	25.1583	31.0706	26.55	27.3118	24.3217	26.65	25.3417	25.4217	92.9565	70.5417	91.0909	84.7368	29.8043	31.7125	31.6909	30.919	23.9783	24.9792	25	24.5667
1992	10	24	33.0692	23.0818	9.98741	25.5	31.4118	26.5938	27.6462	24.525	27.0091	25.5	25.5474	92.087	72.2174	90.05	83.7368	30.1417	32.8304	31.6143	31.425	24.1625	25.5565	24.9286	24.815
1992	10	25	33.3	22.9143	10.3857	24.0583	30.9437	27.3125	27.3313	24.3273	26.775	25.6818	25.505	94.8636	72.5833	88.5455	85.1	29.025	32.3042	31.95	31.0045	23.1	25.2958	25.1136	24.45
1992	10	26	33.1714	22.9182	10.2532	25.112	29.3611	26.8375	27.4267	24.432	27.0174	25.5304	25.7476	94.5	72.5	88.6957	85	30.168	31.6417	30.5875	30.8261	24.168	25.5391	24.9652	24.1478
1992	10	27	32.7846	23.2	9.58462	25.3208	30.9684	26.75	27.4882	24.4083	26.904	25.5391	25.5591	92.8333	73.32	88.7391	84.6	29.9625	32.664	31.7042	31.3087	24.0542	25.476	24.9833	24.7783
1992	10	28	33.1769	22.7182	10.4587	25.036	30.2389	26.2353	26.8438	24.4	26.6958	25.3043	25.4227	95.24	75.375	89.2174	86.1818	30.168	32.425	31.3167	31.2478	24.164	25.375	24.7958	24.7435
1992	10	29	32.9455	22.9364	10.0091	24.7478	30.6556	26.8944	27.2412	24.0826	26.7696	25.2348	25.3318	94.6522	73.3913	86.2609	84.5455	29.5261	32.413	30.8522	30.8318	23.813	25.3348	24.5348	24.5273
1992	10	30	32.9143	22.7048	10.2095	24.9609	30.7444	26.6333	27.0875	24.1043	26.476	25.225	25.2045	93.6957	73.12	88.2083	85.2381	29.4957	31.812	31.05	30.6864	23.7957	25.024	24.625	24.4227
1992	10	31	33.1692	22.7917	10.3776	24.824	30.6	26.8125	27.1312	24.1261	26.4708	25.5091	25.3571	93.8261	73.48	89.2727	85.2	29.5652	31.7875	31.6636	30.9762	23.8087	25.0375	24.9727	24.5905
1992	11	1	31.9	22.6737	9.22632	25.21	30.3357	26.5273	27.1727	24.2421	26.6333	25.0267	25.3308	93.2105	73.3158	88.1333	83.8462	29.85	31.9211	30.6667	30.8357	23.985	25.1	24.4267	24.5071
1992	11	2	33.11	22.9	10.21	25.2571	30.5385	26.6267	27.2231	24.51	26.8421	25.49	25.5824	94.3	74.2632	90.75	86.7647	30.3238	32.6158	31.77	31.5111	24.2571	25.4632	25.02	24.8944
1992	11	3	33.1714	22.8947	10.2767	25.4667	30.9077	26.8333	27.4917	24.3368	26.74	25.4471	25.44	95.1053	71.8	89.4706	85.5	30.8619	32.12	31.5882	31.5059	24.4714	25.175	24.9294	24.8294
1992	11	4	32.875	22.5647	10.3103	25.1158	30.92	26.6333	27.2417	24.6421	26.6526	25.6947	25.4933	95.9444	71.5263	89.7778	85.375	30.6895	31.9053	32.1158	31.4062	24.4526	25.1053	25.2105	24.8375
1992	11	5	33.2909	22.9778	10.3131	25.4	30.8143	26.2667	27.3	24.7053	26.7	25.52	25.6353	94.2105	71.05	91.2	84.875	30.6053	31.94	31.88	31.4	24.4105	25.125	25.08	24.8353
1992	11	6	33.18	22.96	10.22	25.581	30.7231	26.5286	27.2154	24.63	26.8333	25.4632	25.5706	93.05	72.6667	90.4737	84.875	30.38	32.3556	31.6737	31.3059	24.285	25.3444	24.9947	24.7824
1992	11	7	33.3333	22.89	10.4433	25.3619	30.7571	26.8	27.4615	24.5619	26.7714	25.4941	25.6765	93.7143	72.9524	88.1176	84.9375	30.3143	32.2952	31.5294	31.4941	24.2524	25.2905	24.8941	24.8647
1992	11	8	32.5556	23.0526	9.50292	25.1524	30.8571	26.4923	27.2667	24.3333	26.92	25.6667	25.5941	93.4762	74	91.7778	86	29.8714	32.72	32.2111	31.4353	24.0095	25.51	25.2556	24.8353
1992	11	9	32.5455	22.7429	9.8026	25.2364	29.9857	26.2812	27.0462	24.3727	26.0895	25.3333	24.0316	92.9048	71.9474	90.619	85.3529	29.9136	30.7895	31.481	30.7889	24.0182	24.4789	24.8714	24.4944
1992	11	10	32.8667	22.5524	10.3143	25.0857	31.4133	26.6615	27.3417	24.2571	26.8857	25.5444	25.4812	93	70.6667	88.3333	84	29.7381	32.2238	31.6611	31.0471	23.9143	25.2571	24.9556	24.6235
1992	11	11	33.0889	22.4476	10.6413	25.0909	30.6333	26.5692	27.1538	24.3429	26.53	25.4316	25.4688	93.8421	70.5714	89.3158	84.4211	29.9182	31.3619	31.455	30.755	24.0227	24.819	24.86	24.485
1992	11	12	32.7636	22.8	9.96364	25.4048	30.9714	26.76	27.5692	24.5714	26.7238	25.5333	25.5737	92.9524	71.7619	88.4762	84.5	30.2476	32.1	31.6619	31.1737	24.2095	25.1762	24.9619	24.7053
1992	11	13	32.9	22.65	10.25	24.5714	30.725	26.3867	27.04	23.8476	26.7	25.2286	25.1667	94.2105	74.0455	91.4286	86.9474	29.1333	32.3045	31.3381	30.99	23.5857	25.2727	24.819	24.6
1992	11	14	32.8818	22.5143	10.3675	24.9727	30.82	26.6615	27.3714	24.1524	26.5864	25.3476	25.3684	94.5	72.5	90.4	86.2778	29.6619	31.8955	31.485	31.1263	23.8857	25.0591	24.88	24.6842
1992	11	15	32.05	22.6333	9.41667	24.9	30.7077	26.3467	27.2167	24.1091	26.6684	25.4143	25.4706	94.0476	73.0526	91.8	85.6875	29.5682	32.1158	31.77	31.2941	23.8182	25.2	25.025	24.7588
1992	11	16	32.2667	22.6286	9.6381	25.0571	31.6643	26.7273	27.5833	23.9636	26.935	25.72	25.5947	92.8571	70.8095	92.2632	85.2778	29.5	32.4905	32.36	31.4842	23.7857	25.3762	25.355	24.8474
1992	11	17	32.6909	22.9333	9.75758	25.3682	31.3286	26.6	27.4786	24.5143	26.8455	25.44	25.5579	93.7619	73.1429	91.2	85.7778	30.1682	32.9619	31.735	31.5053	24.1773	25.581	25.02	24.8579
1992	11	18	32.9667	22.8476	10.119	25.2182	30.68	27.0667	27.3533	24.4818	26.7619	25.5636	25.6286	94.2727	72.7143	88.8571	85.6667	30.2	32.1476	31.7636	31.481	24.2	25.2333	25.0045	24.8714
1992	11	19	32.8364	22.819	10.0173	24.7909	31.12	26.7867	27.2929	24.2091	26.7524	25.5238	24.18	94.75	72.381	89.5714	84.8947	29.8091	32.2476	31.7143	30.89	23.9591	25.2	25.0143	24.555
1992	11	20	32.875	22.7048	10.1702	24.9364	31.36	26.2615	27.2615	24.3	26.9545	25.28	25.525	94.8636	70	90.85	84.7895	29.9409	32.3091	31.425	31.215	24.0455	25.2955	24.825	24.715
1992	11	21	33.6	22.5895	11.0105	24.7714	30.7467	26.3867	27.1429	24.181	26.7	25.3778	25.5588	95.2381	73.65	90.0556	85.9375	29.7619	32.28	31.5056	31.4176	23.9333	25.265	24.9	24.8353
1992	11	22	33.0444	22.6737	10.3708	25.04	30.74	26.0286	26.9769	24.22	26.3684	25.11	25.2235	93.55	70.8421	90.45	84.9375	29.66	31.3211	31.035	30.6647	23.895	24.8053	24.645	24.4353
1992	11	23	32.6364	22.5889	10.0475	25.17	31.0938	26.3143	27.2133	24.3	26.6105	25.265	25.4235	93.1	70.1	90.2105	85.1176	29.765	31.58	31.375	31.0722	23.93	24.92	24.8	24.65
1992	11	24	32.56	22.6316	9.92842	25.08	31.1429	26.4267	27.0583	24.3	26.5778	25.4737	25.28	93.8	69.3889	91.8947	85.6429	29.84	31.5111	31.8684	30.8133	23.98	24.8944	25.0789	24.5267
1992	11	25	32.4222	22.64	9.78222	25.0381	29.8857	26.4571	26.9923	24.2381	26.05	25.5895	25.2778	93.619	73.2	92.0556	86.9412	29.7095	30.965	32.1526	31	23.9143	24.585	25.2211	24.6
1992	11	26	32.5	22.82	9.68	25.0143	30.0133	26.1769	26.8154	24.29	26.14	25.1889	25.3118	94.2	74	91.1667	85.2222	29.85	31.18	31.2833	30.9765	24	24.695	24.7611	24.6
1992	11	27	32.85	22.6	10.25	25.3524	31.1133	26.4133	27.24	24.4	26.581	25.5048	25.5095	92.4286	69.2857	91.7143	84.9	29.9048	31.4905	31.9143	31.1048	24.019	24.8619	25.1	24.6524
1992	11	28	33.4182	22.7389	10.6793	24.85	31.7188	26.8143	27.6071	23.985	26.81	25.3778	25.4	93.1	67.85	89.7778	83.4118	29.22	31.8	31.4556	30.8778	23.635	24.99	24.8722	24.5222
1992	11	29	32.9667	22.6474	10.3193	24.915	30.6143	26.7429	27.2929	23.895	26.2278	25.2526	25.1278	91.4	71	89.4211	84	28.91	31.0111	31.2474	30.3944	23.44	24.55	24.7211	24.2333
1992	11	30	33.6769	22.4111	11.2658	25.1857	31.9067	26.65	27.6467	23.9905	26.6667	25.2857	25.2667	90.6667	68.4211	89.5	83.5556	29.0238	31.3316	31.319	30.3947	23.5048	24.6895	24.7762	24.2316
1992	12	1	33.5636	22.53	11.0336	24.7	31.4	26.7556	27.3529	23.9048	26.4909	25.3238	25.19	93.7	68.1364	89.4762	83.4737	29.0095	31.2091	31.3619	30.41	23.5048	24.6636	24.8	24.24
1992	12	2	33.3833	22.6286	10.7548	24.8091	31.4368	26.5684	27.3421	24.1	26.5364	25.3238	25.3238	94.1905	68.8182	90.4762	84.7143	29.3864	31.3818	31.4524	30.8	23.7364	24.8273	24.8762	24.5048
1992	12	3	33.1667	22.47	10.6967	24.381	31.0632	26.56	27.1056	23.6818	26.2095	24.9818	24.91	93.4	68.381	88.9545	83.8	28.6238	30.7095	30.6682	29.935	23.3	24.4476	24.4455	24.025
1992	12	4	33.3231	22.2957	11.0274	24.4652	31.6211	26.6105	27.3158	23.6957	26.4818	25.2435	25.1682	93.2174	65.4545	88.2609	82.2273	28.7304	30.6182	31.0304	30.1727	23.3435	24.4	24.6565	24.1409
1992	12	5	33.1818	22.4273	10.7545	24.7826	31.3789	26.7222	27.4056	24.0435	26.1	25.3619	25.12	94	66.3636	88.2857	82.2632	29.4261	30.1364	31.2905	30.17	23.7304	24.1182	24.781	24.16
1992	12	6	33.2917	22.3091	10.9826	24.9087	31.2167	26.2	27.1059	23.9043	26.5	24.8476	25.0524	91.5652	67.0455	88.3	82.0526	28.9652	31.0455	30.485	30.08	23.4696	24.6409	24.315	24.09
1992	12	7	33.5714	22.14	11.4314	24.8783	31.5444	26.4632	27.3053	23.887	26.5826	24.9913	25.1864	93.2273	68.9565	87.4783	83.3478	29.0826	31.4304	30.5	30.3348	23.5565	24.8391	24.3261	24.2435
1992	12	8	33.78	22.2909	11.4891	25.087	31.8316	26.9474	27.7053	24.1304	26.6091	25.3727	25.3545	92.3478	66.1818	87.5	81.9048	29.4478	31.1545	31.2545	30.6	23.7478	24.6864	24.7409	24.3818
1992	12	9	33.8333	22.1909	11.6424	24.8261	32.0158	27	27.7222	23.9818	26.5217	25.6087	25.3864	93.2273	64.7391	88.5455	81.3043	29.2864	30.7826	31.6909	30.5238	23.6545	24.4696	24.9727	24.3238
1992	12	10	33.85	22.4182	11.4318	24.7043	31.8368	26.73	27.5789	23.6609	26.4273	25.3478	25.2	91.6957	64.9545	88.1739	81.7619	28.5783	30.6227	31.2652	30.2545	23.2435	24.3909	24.7522	24.1864
1992	12	11	34.1167	22.219	11.8976	24.9435	31.4	26.7889	27.6059	23.6182	26.3238	25.53	25.2647	91.4091	65.4286	88	82.1875	28.4909	30.4333	31.575	30.4176	23.1682	24.2714	24.93	24.2706
1992	12	12	33.6308	22.3478	11.2829	24.487	31.7263	26.8706	27.5056	23.6087	26.387	25.3333	25.0857	92.913	65.4348	87.5714	81.9524	28.5913	30.5565	31.1727	30.1227	23.2565	24.313	24.7	24.0909
1992	12	13	33.6545	22.2667	11.3879	24.5957	31.8941	26.3765	27.3063	23.713	26.0727	25.2524	25.0048	92.8696	62.4762	89.8571	82.1053	28.8043	29.5667	31.2905	29.78	23.3348	23.7619	24.7286	23.885
1992	12	14	34.2462	22.5391	11.707	24.987	32.0222	26.7222	27.5789	23.7391	26.0636	25.1652	25.0182	90.6957	62.5217	87.3636	80.1818	28.6391	29.3739	30.8565	29.6174	23.2696	23.687	24.5174	23.8348
1992	12	15	33.4167	21.9524	11.4643	24.5391	32.2737	26.7895	27.6526	23.4348	26.1304	24.8261	24.8	91.7826	62.6522	85	79.9545	28.2435	29.7522	29.9652	29.3217	23.0261	23.8478	24.0174	23.6348
1992	12	16	33.5538	21.9727	11.5811	24.4304	31.6353	26.6421	27.2158	23.1348	26.0727	25.1478	24.7455	91.2174	65.6364	88.2174	81.9048	27.6174	30.0409	30.8652	29.45	22.6435	24.0136	24.5304	23.7
1992	12	17	33.5	21.94	11.56	24.1864	31.7316	26.5294	27.3333	23.1273	26.0261	25	24.8	92.5	63	87.0455	80.8571	27.7773	29.6	30.5	29.4381	22.7227	23.7739	24.3136	23.6952
1992	12	18	33.3538	21.7826	11.5712	24.0652	31.7111	26.4471	27.1333	22.9652	26.087	24.8571	24.5905	91.6087	64.1304	85.8571	80.9524	27.3913	29.9	29.9091	29.1	22.5217	23.9435	23.9591	23.4818
1992	12	19	33.5231	22.181	11.3421	24.4	32.2176	26.8333	27.5316	23.1652	26.3739	25.0273	24.8524	89.5909	64	85.5909	80.1818	27.5739	30.4304	30.2304	29.4087	22.6304	24.2348	24.1739	23.687
1992	12	20	34.3667	22.1429	12.2238	24.287	32.6647	26.8722	27.6056	23.0609	26.8182	25.3105	25.1	90.6522	64.5909	86.5263	80.4737	27.4261	31.4182	30.855	29.935	22.5739	24.75	24.515	23.97
1992	12	21	34.1455	21.7455	12.4	24.2227	32.6895	26.9125	27.6706	23.1455	26.4087	25.21	24.8579	92.0455	61.5217	87.55	79.6842	27.7182	30.1565	31.005	29.4789	22.7227	24.0478	24.605	23.6947
1992	12	22	34.1818	21.5714	12.6104	23.7087	32.4421	26.6947	27.3368	22.7304	26.3565	24.9826	24.687	92.087	62.6957	87.4348	80.7391	27.0348	30.2174	30.5478	29.2696	22.3043	24.1217	24.3696	23.5913
1992	12	23	34.2364	21.2818	12.9545	23.6087	32.7294	26.9889	27.5563	22.7043	26.3905	25.3619	24.8211	92.6522	62.1905	87.0952	80.6111	27.0652	30.2429	31.219	29.5158	22.3087	24.1286	24.7286	23.7368
1992	12	24	34.2909	21.9053	12.3856	24.1	32.4889	27.2941	27.7571	23.2	26.3714	25.2947	24.8941	92.85	61.9524	84.8421	79.5294	27.875	30.1381	30.875	29.5611	22.82	24.1143	24.525	23.7778
1992	12	25	33.62	21.7294	11.8906	24.18	32.0533	27.225	27.4846	23.1333	26.5053	25.3579	24.9188	91.5556	65.2632	84.7895	80.2	27.6833	30.8263	30.9429	29.65	22.6778	24.4895	24.5762	23.8438
1992	12	26	33.9857	21.9143	12.0714	24.4348	31.8667	27.1412	27.7059	23.3043	26.6286	25.0727	25.0105	90.6818	64.8571	84.6364	80.3158	27.9261	31.0048	30.4045	29.89	22.8174	24.5714	24.2591	23.945
[truncated: 5 more rows]

## Sheet: 1993
			Temperature			Temperature				Temperature				Relative Humidity				Pressure				Dew temperature
[truncated: 366 more rows]

## Sheet: 1994
			Temperature			Temperature				Temperature				Relative Humidity				Pressure				Dew temperature
[truncated: 366 more rows]

[truncated: 26 more sheets: 1995, 1996, 1997, 1998, 1999, 2000, 2001, 2002, 2003, 2004, 2005, 2006, 2007, 2008, 2009, 2010, 2011, 2012, 2013, Promedios anuales …]
