# Supplementary material for: Direct, diffuse and total solar radiation data set in La Guajira, Magdalena and Cesar departments -Colombia
Source: Data Brief. 2020 Oct 15;33:106397. doi: 10.1016/j.dib.2020.106397 (PMC7599437; doi:10.1016/j.dib.2020.106397)
Supplement: Supplementary file 17 [file mmc17.xls]

## Sheet: 1983
			Temperature			Temperature				Temperature				Relative Humidity				Pressure				Dew temperature
Year	Month	Day	Maximum	Minimum	Max-Min	1899-12-31 07:00:00	1899-12-31 13:00:00	1899-12-31 19:00:00	Average	1899-12-31 01:00:00	1899-12-31 13:00:00	1899-12-31 19:00:00	Average	1899-12-31 01:00:00	1899-12-31 13:00:00	1899-12-31 19:00:00	Average	1899-12-31 07:00:00	1899-12-31 13:00:00	1899-12-31 19:00:00	Average	1899-12-31 07:00:00	1899-12-31 13:00:00	1899-12-31 19:00:00	Average		Month	Taverage	Hraverage
1984	1	1	33.2526	24.1813	9.07138	26.7381	30.8364	27.7417	28.0727	23.9211	24.6316	23.9579	24.1737	81.6316	60.2105	69.7895	71.3333	29.12	26.7737	26.57	27.6263	23.355	22.1	21.94	22.5474		January	27.7514	72.9958
1984	1	2	33.081	24.1	8.98095	26.0955	31.0167	28.2	28.55	23.7429	24.8524	24.1368	24.1	81.35	61.619	73.0526	72	27.85	27.181	28.181	27.725	22.7864	22.2762	22.8667	22.63		February	27.8189	74.136
1984	1	3	32.8652	24.0944	8.77077	26.181	31.0833	28.3692	28.4818	23.4211	25.095	24.075	24.2176	79.4737	62.1905	70	69.6111	27.185	27.6095	27.0381	27.25	22.395	22.5476	22.2095	22.4056		March	27.8726	74.809
1984	1	4	32.9636	24.1059	8.85775	26.0952	29.4167	28.0909	27.63	23.6	24.795	23.9381	24.1667	81.8421	67.2	72	72.2	27.665	27.795	27.0909	27.6222	22.69	22.735	22.3409	22.6611		April	28.3654	74.9771
1984	1	5	32.5913	24.3438	8.24755	25.9	29.775	27.46	27.3273	23.6571	24.6	23.8895	24.1333	82.8571	64.1429	71.1111	72.0588	27.8091	26.7571	26.7	27.0263	22.8091	22.1048	22.0737	22.3		May	29.1183	73.8396
1984	1	6	32.5818	24.0833	8.49848	25.8286	30.3077	28.14	27.9	23.5286	24.8773	23.9095	24.081	82.1905	65.3182	70.4762	71.3684	27.3905	27.6455	26.6381	27.1762	22.5381	22.5909	22.0762	22.381		June	29.9542	69.1101
1984	1	7	32.8652	24.6588	8.20639	26.2773	29.7462	27.8	27.625	23.8571	24.6773	24.0333	24.225	81.2857	63.1364	71.619	70.85	27.9	26.8409	27	27.5	22.7905	22.1455	22.2476	22.565		July	29.9267	68.1706
1984	1	8	32.7318	24.35	8.38182	25.93	29.0167	26.9091	27.03	23.615	24.5429	23.9368	23.9944	82.15	67.0476	75.2778	73	27.49	27.2762	27.4158	27.4111	22.61	22.4476	22.5211	22.5556		August	29.5003	70.2187
1984	1	9	32.2391	24.5688	7.67038	25.7909	29.7077	27.3583	27.4417	23.5682	24.5818	23.6857	23.9476	82.8182	65.8571	70.3333	74.1111	27.5136	27.0667	26.1619	27.1	22.5955	22.281	21.6619	22.29		September	29.1179	72.8498
1984	1	10	32.4043	24	8.40435	25.5773	30.525	27.4833	27.5167	23.5318	24.81	23.9619	24.0842	83.3333	65.3	71.8	73	27.6143	27.685	26.8429	27.6278	22.6619	22.67	22.1762	22.6389		October	28.6256	76.3249
1984	1	11	32.3739	24.0176	8.35627	25.9455	30.1846	27.8083	27.7385	23.5136	24.7762	23.5952	23.945	81.7727	63.5238	69.4	71.9524	27.3045	27.2333	25.935	26.7421	22.4955	22.4	21.645	22.1211		November	28.5712	75.9101
1984	1	12	32.3909	24	8.39091	25.585	30.9231	28.2462	28.0333	23.5857	24.7333	24.1762	24.1158	83.1053	64.5714	72.5238	73.0526	27.6158	27.3524	27.419	27.5882	22.6632	22.4619	22.4714	22.6059		December	28.0684	74.554
1984	1	13	32.4652	23.8647	8.60051	25.6455	29.9154	27.4538	27.55	23.6476	24.7773	24.3682	24.1905	84.8095	64.4286	75.0909	72.75	27.8762	27.3286	27.9727	27.5	22.7905	22.4381	22.8182	22.555
1984	1	14	31.9609	24.45	7.51087	26.0182	29.6154	27.3714	27.6846	23.9	24.9714	24.4263	24.4111	82.95	66.4286	75.8421	73.1579	28.11	27.8524	28.155	28.0421	22.96	22.7571	22.955	22.9
1984	1	15	32.7182	24.4529	8.26524	25.6522	30.5357	28.0286	27.8077	23.6591	24.781	24.02	24.0833	84.0476	64.0476	72.3	73.7222	27.8455	27.2952	26.7952	27.22	22.8273	22.4048	22.1381	22.39
1984	1	16	32.1435	23.8706	8.27289	25.3522	29.75	27.5071	27.3727	23.3652	24.6545	24.15	23.8833	84.2273	64.2273	74.1579	73.1667	27.3783	27.0864	27.3947	27.1667	22.5261	22.3455	22.5579	22.4
1984	1	17	32.4043	24.3733	8.03101	25.3826	29.8769	27.8875	27.7538	23.45	24.6667	24.0273	24.0048	83.8636	64.15	71.8095	71.9474	27.4591	26.985	27.0333	27.1842	22.5591	22.245	22.3333	22.3842
1984	1	18	33.135	23.8125	9.3225	25.25	30.6	28.1429	27.9417	23.2636	24.7182	24.2476	23.9316	84.5455	62.4545	71.2381	71.6471	27.15	26.8682	27.2905	26.6737	22.4	22.1682	22.4238	22.0684
1984	1	19	32.6957	23.6125	9.08315	25.5348	29.7385	26.7769	27.0455	23.687	24.8095	24.09	22.8789	84.9091	66.15	77.9	74.1111	27.9826	27.645	27.805	27.55	22.887	22.67	22.805	22.6333
1984	1	20	33.0261	23.8133	9.21275	25.7909	30.5385	27.6733	27.8455	23.7	25.06	24.2619	24.4158	84.2273	63.4286	72.7	74.6667	27.8591	27.8048	27.3905	27.695	22.8091	22.7619	22.4429	22.68
1984	1	21	33.1714	24.0687	9.10268	25.6227	30.3462	27.6214	28	23.595	25.019	24.37	24.3368	83.85	65.8571	74.4	74.5556	27.66	27.9571	27.915	27.7211	22.685	22.8048	22.785	22.6895
1984	1	22	33.1182	23.8294	9.28877	25.9227	30.0462	27.8231	28.0583	23.7905	25.32	24.6476	24.5824	83.619	68.05	77	75.2667	27.9667	28.72	28.58	28.3529	22.8952	23.27	23.22	23.0941
1984	1	23	32.9182	23.7412	9.17701	25.8857	30.3833	27.8357	27.9364	23.6381	25.075	24.3524	24.2722	82.9048	65.9474	72.75	71.2	27.619	28.0684	27.59	27.4882	22.6762	22.9158	22.665	22.6059
1984	1	24	32.9455	23.6375	9.30795	25.7429	31.1917	27.7923	28.01	23.73	25.0842	24.4105	24.325	83.65	64.2222	76.7778	73.4667	27.855	27.8833	28.2722	27.96	22.81	22.7833	23.0333	22.84
1984	1	25	32.5818	23.6706	8.91123	25.6545	29.8692	27.7286	27.6455	23.5286	24.8143	24.2864	24.1	83.619	67.1429	74.5909	75.4444	27.5238	27.7333	27.7682	27.3684	22.6143	22.6905	22.7	22.4737
1984	1	26	32.5842	23.2125	9.37171	25.5048	29.6929	27.2846	27.2083	23.5632	25.0136	24.23	24.1125	84.4211	69.7727	77.4	74.4706	27.6895	28.4955	28.02	27.6687	22.7	23.15	22.9	22.7062
1984	1	27	33.0136	23.3444	9.66919	25.6238	30.25	28.0357	27.975	23.6136	25.0143	24.0864	24.12	85.3333	66.45	73.9091	73	28.0429	28.03	27.4	27.65	22.9238	22.925	22.5182	22.6778
1984	1	28	32.8304	23.2167	9.61377	25.6913	29.8643	27.8357	27.7667	23.6957	24.9333	24.07	21.9476	83.2381	68.0476	72.15	73.7368	27.9174	28.0571	26.8381	27.275	22.8217	22.919	22.1524	22.445
1984	1	29	33.0955	23.3	9.79545	25.7261	30.1929	27.4286	27.5	23.6227	24.8286	24.2381	24.165	83.8636	62.9048	74.7619	73.8889	27.7045	27.2524	27.7905	27.44	22.7318	22.4333	22.7429	22.56
1984	1	30	32.7591	23.7444	9.01465	25.6	30.9286	27.84	27.9615	23.8391	25.2182	24.0182	24.2762	85.9565	65.9524	71.8636	73.8333	28.2826	28.3952	27.0636	27.575	23.0652	23.0952	22.2818	22.64
1984	1	31	32.28	23.9647	8.31529	25.7565	30.1429	28.1643	27.8846	23.7364	24.8739	23.9818	24.2952	84.7273	65.4348	71.0476	74.3	27.9545	27.687	26.5435	27.5091	22.8818	22.613	21.9435	22.55
1984	2	1	32.887	23.8778	9.00918	25.6435	31.1	28.25	28.2429	23.4913	25.0435	24.2524	24.2333	83.3913	63.8261	72.4762	73.35	27.4478	27.7739	27.5238	27.4857	22.5609	22.6348	22.5143	22.519
1984	2	2	32.8682	24.1267	8.74152	25.7957	30.48	27.96	28.0214	23.6696	24.8565	23.815	24.12	83.6522	64.7391	71.45	73.15	27.7739	27.5609	26.719	27.2048	22.7522	22.4957	22.0429	22.3524
1984	2	3	33.0522	23.8235	9.22864	25.5913	30.26	27.8063	27.8071	23.7304	24.8043	24.3955	23.2522	84.9545	65.0455	75.05	75.3684	28.0696	27.4955	28.3381	27.9	22.9348	22.5545	23.0048	22.8
1984	2	4	32.9227	24.2176	8.70508	26.0909	30.5467	27.4786	27.9929	24.0545	25.2048	24.6095	24.5684	84.7273	65.619	77.45	74.55	28.5318	28.2714	28.7048	28.4053	23.1955	23.0667	23.2857	23.1263
1984	2	5	32.8261	24.0556	8.77053	25.8391	30.3571	27.98	27.9214	23.9087	24.8545	24.3714	23.1667	83.8636	63.3333	73.0476	72.45	28.2739	27.3952	27.8524	27.5947	23.0522	22.5	22.7476	22.6263
1984	2	6	32.9478	23.7722	9.1756	25.7909	30.3143	28.2	28.0077	23.9045	25.2364	24.3238	24.585	84.8636	66.8182	73.3	74.7143	28.2818	28.5045	27.8619	28.425	23.0545	23.1273	22.781	23.11
1984	2	7	32.5818	24.25	8.33182	25.7304	30.4067	28.3769	28.2154	24.0391	25.1682	24.3619	24.48	86.4091	65.7727	74.85	74.9524	28.7739	28.2364	28.005	28.38	23.3304	23.0455	22.86	23.1
1984	2	8	32.4	23.9706	8.42941	25.7909	30.5	28.3071	28.0769	23.8857	25.085	24.5955	24.5389	84.45	67.7143	77.15	76.05	28.3238	28.2667	28.7571	28.5263	23.0714	23.0381	23.3429	23.2053
1984	2	9	32.1304	23.8944	8.23599	25.8261	29.6786	27.48	27.5643	23.6913	24.981	24.3476	24.33	83.6087	69.8571	78.3333	77.381	27.8043	28.4952	28.3667	28.15	22.7739	23.181	23.1333	22.985
1984	2	10	32.1087	24.0778	8.03092	26	29.8333	27.8	27.82	23.5318	24.9455	24.0227	24.1714	81.3182	67.2727	74	75.2	27.3136	28.0773	27.3136	27.5714	22.4818	22.9136	22.3955	22.6095
1984	2	11	32.6435	24.2056	8.43792	26.0348	29.7467	27.8923	27.7143	23.9913	24.8381	24.381	24.43	84.6957	66.1818	75	75.4286	28.4435	27.5636	28.0952	28.0048	23.1435	22.6182	22.8952	22.8762
1984	2	12	33.0227	23.9111	9.11162	26.0455	31.0867	28.1933	28.3643	23.9826	25.3227	24.4227	24.5182	83.1364	65.4762	74.7727	75.3158	28	28.4429	28.0955	28.1333	22.8545	23.1	22.8273	22.9
1984	2	13	32.6238	24.5375	8.08631	26.0136	29.9143	27.8615	27.7643	23.9818	25.0952	24.4667	24.481	84.5	66.9048	78.35	77.2632	28.3864	28.2286	28.3857	28.2286	23.1091	23.0143	23.0857	23.0143
1984	2	14	32.5182	24.1562	8.36193	26.0091	29.7643	27.5214	27.6417	23.8227	24.8238	24.0947	24.1947	83.4545	66.75	76.5	77.0625	28	27.7	27.4842	27.7722	22.8818	22.63	22.4895	22.6889
1984	2	15	32.6455	23.9	8.74545	25.8182	29.9286	28.0133	27.9462	23.4381	24.8474	23.9227	24.1222	81.6667	63.1	70.6667	71.4737	27.1619	26.95	26.6318	26.9526	22.3905	22.155	22	22.2053
1984	2	16	33.2762	24.56	8.71619	25.9091	30.96	28.5143	28.4538	23.481	24.8143	23.9571	24.1895	81.5238	63.7143	69.9048	72.6667	27.219	27.2762	26.7381	27.2789	22.4095	22.4238	22.0619	22.4368
1984	2	17	32.2571	23.6062	8.65089	25.4955	30.34	27.3615	27.5769	23.5591	24.9333	24.055	24.0368	84.85	68.0952	77.5789	77.6111	27.881	28.1238	27.8316	27.7632	22.819	22.9524	22.7368	22.7211
1984	2	18	32.0955	23.875	8.22045	25.3905	30.3867	28.16	27.9643	22.915	24.4857	23.8143	23.78	80.45	63.619	70.1429	70.5238	26.175	26.8	26.5381	26.645	21.79	22.1048	21.9476	22.055
1984	2	19	32.7818	24.0176	8.76417	25.5409	30.18	28.3571	28.1	23.1091	24.7318	23.765	23.7421	80.6667	63.7619	68.8889	72.4706	26.6	26.9952	26.1	26.5632	22.0636	22.219	21.6632	21.9947
1984	2	20	32.919	24.1333	8.78571	25.6476	30.8067	27.9357	27.9923	23.18	24.4955	23.8286	23.7895	80.75	62.5909	71.1429	71.3684	26.63	26.6091	26.6524	26.5263	22.07	21.9864	22.0238	21.9684
1984	2	21	32.6762	24.3875	8.28869	26.0409	29.72	27.6467	27.68	23.2048	24.9095	23.8682	23.981	78.1905	66.5238	72.8636	73.5263	26.4238	27.8619	26.9091	27.0286	21.9476	22.7952	22.2	22.2905
1984	2	22	33.1571	24.0533	9.10381	25.6409	29.6	27.8375	27.62	23.1571	24.6	23.9364	23.8952	80.9048	65.0476	71.5455	72.8333	26.5762	26.8857	26.8227	26.56	22.0429	22.2048	22.1318	22.005
1984	2	23	33.2571	24.0786	9.17857	25.9095	30.3	26.9231	27.25	23.24	24.3857	23.9389	23.8278	79.1	60.5238	73.5556	69.4444	26.54	26.1048	27.1944	26.4722	22.045	21.7286	22.3333	21.9611
1984	2	24	32.71	24.5	8.21	25.7455	29.8467	27.4571	27.5462	23.135	24.4714	24.0737	23.8684	80.05	63.15	72.9474	71.0526	26.48	26.65	27.2158	26.6611	21.975	22.065	22.3947	22.0778
1984	2	25	32.6955	24.8188	7.8767	25.9773	29.1857	27.0867	27.3077	23.2409	24.6857	24.0773	24.0524	79.6818	68.2381	77.0455	76.05	26.6045	27.6524	27.6864	27.4238	22.0364	22.6857	22.7182	22.5524
1984	2	26	32.7636	24.3	8.46364	25.7905	29.2333	27.225	27.4357	23.51	24.7591	24.0591	24.085	81.7	67.7143	75.0455	74.4	27.29	27.6952	27.45	27.43	22.475	22.7286	22.5727	22.565
1984	2	27	32.6095	24.8059	7.80364	25.7909	29.5467	27.0929	27.225	23.3095	24.6773	23.99	23.9895	80.5714	65.9048	75.15	75.7059	26.8286	27.2762	27.445	27.2526	22.2095	22.4381	22.55	22.4474
1984	2	28	32.655	24.9688	7.68625	25.9429	30.1933	27.3	27.6769	23.6667	25.0318	24.405	24.4474	82.619	65.6667	76.95	74.4444	27.7	27.9524	28.35	28.1167	22.6857	22.8095	23.035	22.9167
1984	2	29	32.28	23.675	8.605	25.1333	28.3333	26	26.3	23.4	24.2167	23.8667	23.8167	86.3333	64.8333	72.6667	74.5	27.5667	26.2333	26.6167	26.8167	22.6167	21.8167	22.05	22.15
1984	3	1	32.5773	24.4667	8.11061	25.9136	29.92	28.1071	27.9267	23.2	25.0227	23.9409	24.0455	79.5909	66.5455	70.4545	72.1905	26.5545	28.1727	26.8182	27.1864	22.0182	22.9	22.1	22.3364
1984	3	2	32.8667	24.725	8.14167	25.8429	30.1571	27.85	27.6692	23.3682	25.181	24.6286	24.37	81.381	66.7143	76.7895	74.7895	27.0571	28.4619	28.9	28.3	22.3143	23.0619	23.3947	23.0056
1984	3	3	32.3636	24.4937	7.86989	25.7857	30.0571	27.5	27.6714	23.68	25.1091	24.5421	24.4556	84.4211	68.4545	78.6842	77.1053	27.8526	28.55	29	28.6667	22.7737	23.0909	23.37	23.1944
1984	3	4	32.8048	24.8375	7.96726	25.9273	30.5692	27.5187	27.9071	23.9381	25.2211	24.6857	24.5789	83.619	68.65	77.7	76.7368	28.2524	28.76	28.9571	28.66	23.0286	23.255	23.4571	23.24
1984	3	5	32.985	24.7867	8.19833	25.9	30.25	27.75	28.0429	23.3381	24.6158	24.3	24.0789	80.2857	64.2632	74.15	71.9474	26.8571	27.0368	27.7	27.1111	22.2286	22.2789	22.65	22.3278
1984	3	6	32.381	24.4143	7.96667	25.9364	29.1933	27.5125	27.58	23.4095	24.795	24.315	24.1789	80.619	68.4737	76.15	74.5556	27.019	27.9684	28.08	27.6947	22.3095	22.8158	22.855	22.6579
1984	3	7	32.6	23.975	8.625	25.65	30.2867	28.0867	28.0857	23.4	25.2	24.2053	24.2842	82.7273	68.5238	73.6842	74.1053	27.2136	28.8048	27.6316	28.0222	22.4364	23.2905	22.6368	22.8833
1984	3	8	32.6864	23.9187	8.76761	25.6048	30.4333	28.44	28.1857	23.3524	25.1591	24.5571	24.455	82.5238	65.7273	73.9048	74.0476	27.1667	28.3773	28.4143	28.3	22.3619	22.9273	22.9381	22.93
1984	3	9	32.7727	24.075	8.69773	26.1045	30.1214	28.0333	28.0667	23.4091	25.2773	24.4333	24.3762	79.5909	68.3182	74.9524	75.25	26.9136	28.95	28.2667	28.1238	22.2273	23.25	22.9286	22.8476
1984	3	10	32.95	24.0286	8.92143	25.8364	29.6462	27.7812	27.6571	23.3818	24.8789	24.2714	23.9722	80.8095	68.6316	74.9048	75.6111	27.1182	28.1789	27.9048	27.7158	22.3364	22.8842	22.7857	22.6316
1984	3	11	32.9318	24.0437	8.88807	26.0409	29.55	27.5063	27.66	23.3909	24.9667	24.205	24.2	80.4091	69.9	76.15	76.1111	26.9455	28.72	27.92	28.1368	22.2636	23.27	22.825	22.9421
1984	3	12	33.06	23.6533	9.40667	26.2727	29.6533	27.9857	28	23.4909	24.8409	24.5895	24.2842	79.1818	67	75.6842	73.2	26.9909	27.7773	28.5	27.6842	22.2955	22.7409	23.1789	22.6789
1984	3	13	32.4818	24.15	8.33182	26.09	29.66	27.6235	27.8692	23.6905	25.0524	24.6	24.5053	81.85	68.6	77.619	74.5263	27.69	28.38	28.7476	28.2667	22.73	23.135	23.3333	23.0556
1984	3	14	32.9955	24.3929	8.6026	26.0905	30.1267	27.4706	27.7714	23.4857	24.9091	24.2	24.265	80.4286	65.4	75.1905	72.5263	27.1095	27.805	27.781	27.7556	22.3762	22.75	22.7381	22.7611
1984	3	15	32.605	24.2467	8.35833	25.9737	29.6769	27.7467	27.7	23.475	25.055	24.24	24.3368	80.2105	67.9444	74.4	73.4444	26.9579	28.3722	27.7	27.9235	22.2789	23.0722	22.675	22.8471
1984	3	16	33.075	24.24	8.835	25.8182	29.1462	27.46	27.3786	23.2955	24.8	24.2227	24.1	80.4762	68.3158	75.6667	75.3889	26.8	27.8474	27.8571	27.3895	22.1909	22.7579	22.7905	22.5105
1984	3	17	32.5773	24.2667	8.31061	26.2952	29.3533	27.0467	27.3571	23.8	25.195	24.3905	24.5	81.381	72.6	80.2	77.1667	27.7238	29.285	28.855	28.8471	22.7476	23.585	23.365	23.3824
1984	3	18	32.805	24.4929	8.31214	26.2	29.8467	27.6937	27.9333	23.6955	25.105	24.6227	24.405	81.2727	69.2632	77.8095	75.5	27.5455	28.8421	28.8381	28.3421	22.6409	23.3368	23.3714	23.0684
1984	3	19	32.785	24.4286	8.35643	26.2952	30.3	27.8786	28.1385	23.7571	25.0053	24.74	24.4944	80.9048	66.5263	78.0556	76.6111	27.6333	28.1	29.2167	28.4471	22.6857	22.8947	23.5889	23.1529
1984	3	20	32.3316	24.9083	7.42325	26.1632	29.4067	27.5875	27.9231	23.7389	25.36	24.6526	24.6167	81.5	72.75	79.1579	78.1053	27.6722	29.585	29.0421	28.7944	22.7222	23.785	23.5158	23.35
1984	3	21	32.3684	24.7615	7.60688	25.981	30.2538	27.1867	27.8	24	25.34	24.5714	24.625	84.3333	71.7	80.8095	79.1579	28.4238	29.315	29.0571	28.95	23.1524	23.62	23.519	23.44
1984	3	22	32.5286	24.6867	7.8419	25.9727	29.1733	27.5333	27.25	23.7545	25.0857	24.5818	24.4143	83.1364	72.1429	78.0909	77.45	27.8818	28.9429	28.7682	28.4	22.8364	23.4571	23.3591	23.1381
1984	3	23	32.8455	24.3467	8.49879	26.3524	29.7769	27.5308	27.8571	23.6455	24.9238	24.42	24.275	80.8571	69.45	75.8421	73.45	27.5857	28.525	28.3105	28	22.6714	23.22	23.1	22.9263
1984	3	24	33.4	24.1643	9.23571	26.355	30.0929	28.2529	28.4	23.8333	25.019	24.195	24.2895	81.55	64.85	70.4	69.5556	27.835	27.91	27.135	27.2706	22.805	22.825	22.32	22.4471
1984	3	25	33.83	25.02	8.81	26.6476	31.0917	28.66	28.8385	24.01	25.4333	24.8895	24.725	80.4	65.8889	74.4444	73.4	27.955	28.7667	28.9722	28.58	22.9	23.3167	23.4667	23.2333
1984	3	26	33.635	25.1923	8.44269	26.5429	30.0583	28.4533	28.6077	24.145	25.3952	24.7947	24.7056	81	66.1579	75.4737	74.6111	28.24	28.5789	28.8368	28.4882	23.07	23.2053	23.3526	23.1824
1984	3	27	32.5526	24.9615	7.59109	26.58	30.1417	28.02	28.2429	24.1895	25.2526	24.475	24.5722	81.8421	68.0526	75.2632	75	28.4789	28.7368	28.2368	28.4824	23.2	23.3158	23.0474	23.2118
1984	3	28	33.15	24.7214	8.42857	26.595	30.3467	28.025	27.9846	23.8714	25	24.2	24.25	80.4211	66.1	72.9048	73.0556	27.85	28.03	27.5905	27.5947	22.79	22.895	22.6476	22.6474
1984	3	29	33.5579	24.62	8.93789	26.465	30.52	28.15	28.3071	23.7895	25.075	24.465	24.4158	79.9474	64.7	74.5263	73.6471	27.5526	27.905	28.1579	27.7889	22.6421	22.775	22.9421	22.7333
1984	3	30	33.3429	24.4333	8.90952	26.2667	29.5867	28.0267	27.94	23.719	25.2368	24.625	24.4842	80.8095	71.1579	77	76.3333	27.5952	29.2421	28.6895	28.3722	22.6476	23.6053	23.3053	23.1111
1984	3	31	33.3842	24.4071	8.97707	26.7	29.8429	28.1786	28.0923	23.825	25.4474	24.5895	24.4706	78.6316	68	73.5294	73.2353	27.4789	28.9211	28.2611	28.1312	22.6263	23.4526	23.0389	22.9875
1984	4	1	33.6611	24.6385	9.02265	26.51	30.6429	27.8286	28.3846	23.9476	25.335	24.825	24.705	81.25	66.2105	76.1579	74.3684	28.025	28.9053	28.95	28.8111	22.935	23.4	23.44	23.3722
1984	4	2	33.4	24.4133	8.98667	26.46	29.8857	27.9429	28.15	23.93	25.2833	24.8437	24.6733	81.05	70.3889	78.125	76.5294	27.935	29.1222	29.4647	28.9187	22.88	23.5444	23.7647	23.4312
1984	4	3	33.4048	24.475	8.92976	26.6429	29.68	28.0286	28.0846	23.805	25.395	24.73	24.6111	78.55	69.1	75.8947	75.05	27.45	29.145	28.875	28.4368	22.58	23.57	23.43	23.1684
1984	4	4	33.3048	24.4875	8.81726	26.8048	29.6333	28.3462	28.3615	23.885	25.1095	24.4526	24.4842	78.05	68.4762	71.8333	72.7895	27.545	28.4952	27.7	27.8222	22.66	23.1905	22.6833	22.7833
1984	4	5	33.9053	24.5	9.40526	26.5952	30.0933	27.9533	27.9917	23.8381	25.1952	24.7053	24.5579	79.5714	67.7368	76.4737	73.8333	27.619	28.5158	28.7474	28.3059	22.6571	23.1474	23.3579	23.0765
1984	4	6	33.1048	24.8571	8.24762	26.8095	29.9	28.2143	28.2	24.1095	25.3905	24.8684	24.7421	80	69.5	77.5556	74.2778	28.1714	29.225	29.2	28.8235	22.9714	23.59	23.5833	23.3647
1984	4	7	32.7318	24.7462	7.98566	26.8286	29.2667	27.6933	27.8077	24.2905	25.7095	25.18	25.0947	81.0476	74.6	81.3889	79.4375	28.5762	30.54	30.1778	29.9375	23.2476	24.315	24.1333	23.9875
1984	4	8	32.7211	24.8333	7.88772	26.4857	30.2	27.725	27.925	24.255	25.2571	25	24.9294	82.65	68.3158	80.4737	75.8235	28.695	28.8053	29.9947	29.4125	23.29	23.3053	24.0105	23.6875
1984	4	9	33.2474	24.5467	8.7007	26.6952	29.96	28.1	28.3231	24.1381	25.21	24.8318	24.6684	80.9048	69.9524	77.3	75.4	28.2857	29.0524	29.1714	28.7	23.0905	23.4762	23.5667	23.2895
1984	4	10	33.195	24.6133	8.58167	26.84	30.4133	28.7692	28.3818	24.1	25.3227	24.865	24.8053	79.55	67.1905	73.2222	73.6111	28.085	28.681	28.5111	28.5941	22.95	23.2095	23.1556	23.1941
1984	4	11	32.9714	24.62	8.35143	26.8	30.7429	28.6143	28.6357	24.0182	25.4182	25	24.8381	79.5	66.15	75.8421	73.5	27.8909	28.81	29.3105	28.7842	22.8545	23.285	23.6421	23.3368
1984	4	12	33.0667	24.7063	8.36042	26.9429	30.5	28.54	28.5167	24.1524	25.7091	25.1762	25.0524	79.381	67.8	77.05	74.15	28.1381	29.515	29.76	29.2737	22.981	23.705	23.875	23.6105
1984	4	13	33.05	24.56	8.49	26.4955	29.7571	28.3235	28.2786	24.1409	25.3316	25.0619	24.7947	82.3182	69.1111	76.7619	74.6842	28.4545	29.05	29.4762	28.9	23.1636	23.4611	23.7048	23.4056
1984	4	14	33.3364	24.5467	8.7897	26.7952	30.44	28.5692	28.4857	24.0864	25.3211	24.66	24.6947	80.5714	66.45	73.5263	73.25	28.3143	28.67	28.67	28.6526	23.0667	23.21	23.2	23.2211
1984	4	15	33.4524	24.2812	9.17113	26.8333	29.9357	27.8765	28.1143	24.1955	25.56	24.97	24.7722	80.7143	69.2105	77.5	75.1667	28.4952	29.3737	29.5476	28.8944	23.1667	23.6316	23.7762	23.3944
1984	4	16	33.181	24.4933	8.68762	26.7952	30.0286	28.42	28.3308	24.1545	25.505	24.9905	24.845	80.4286	69.7895	77	77.4118	28.2571	29.4158	29.425	29.2111	23.0429	23.6474	23.705	23.5722
1984	4	17	33.365	24.25	9.115	27.1737	30.6	27.8923	28.3917	24.4368	25.525	24.7667	24.7786	79.7368	68.6	76.3333	72.6667	28.7105	29.31	28.8867	28.5929	23.3316	23.605	23.42	23.2429
1984	4	18	32.8524	24.375	8.47738	27.0714	28.9273	27.5308	27.7083	24.319	25.6222	25.1158	25.0706	80.0952	74.1667	80.3333	78	28.5143	30.0556	30.0278	29.65	23.2238	24.0222	24.0222	23.8188
1984	4	19	32.61	24.3857	8.22429	26.5316	29.6462	27.4154	27.7	24.275	25.5556	25.06	24.8889	82.5263	73.6667	81.5789	77.4118	28.5789	30.0111	30.0158	29.225	23.2632	24	24.0263	23.5938
1984	4	20	32.7368	24.2063	8.53059	26.7211	29.6733	28.1385	27.85	24.505	25.8	24.92	25.0053	83.5263	72.8571	74.7368	77.8824	29.2316	30.2905	28.845	29.3444	23.5895	24.1333	23.355	23.6444
1984	4	21	32.4381	24.0067	8.43143	26.9429	29.5077	28.3429	28.25	24.625	25.8211	25.3	25.2294	82.85	73.5	75.9412	76.8824	29.345	30.2471	29.8579	29.5467	23.67	24.1353	23.9368	23.7533
1984	4	22	32.41	24.52	7.89	26.815	29.2222	28.5231	28.12	24.2842	25.8	25.3684	25.1067	80.4211	73.5625	77.8824	78	28.49	29.9467	30.35	29.4231	23.185	23.9333	24.1944	23.6692
1984	4	23	32.725	24.2875	8.4375	27.0421	30.6417	28.1727	28.44	24.545	25.4895	24.9	24.9222	80.3158	69.3158	76	76.5556	28.6263	29.3842	28.7368	28.8471	23.2579	23.6895	23.3316	23.3882
1984	4	24	33.0526	23.5571	9.49549	26.9048	31.175	28.8071	29.1083	24.2381	25.6	24.9526	24.8833	80.381	68.2222	74.6471	75.7647	28.4048	29.3889	29.0235	28.8937	23.1333	23.6778	23.5118	23.4062
1984	4	25	33.3857	24.9933	8.39238	27.16	30.7071	29.05	29.1538	24.78	25.715	24.7368	24.9765	82.6	67.2	73.0556	74.0556	29.6	29.47	28.7211	29.0824	23.845	23.705	23.2895	23.4824
1984	4	26	33.6526	25.08	8.57263	27.225	31.4	29.7	29.8455	24.73	25.3842	24.9947	23.7579	80.7895	63.3	69.2353	70.5	29.405	28.715	28.3556	28.6647	23.73	23.27	23.0778	23.2529
1984	4	27	34.15	24.7867	9.36333	27.2762	31.5	29.0545	29.1545	24.5905	25.6667	25.1278	25.0267	79.35	65.8889	73.9375	73.9286	29.0476	29.6444	29.3313	29.3857	23.4905	23.7556	23.6375	23.6643
1984	4	28	34.1316	24.9187	9.21283	27.1105	30.8231	28.6083	28.6	24.34	25.73	24.9588	24.9125	80.5263	68.05	72.9375	73.6471	28.8211	29.61	28.9529	29.1133	23.3789	23.785	23.4176	23.5333
1984	4	29	34.065	24.7688	9.29625	27.0238	30.8923	28.4933	28.5769	24.2619	25.625	24.84	24.8632	79.619	63.8889	73.4	71.5	28.3714	28.6444	28.655	28.2529	23.1286	23.2778	23.285	23.0471
1984	4	30	33.67	24.725	8.945	27.165	29.9077	28.0333	28.2818	24.42	25.8211	25.1824	25.0765	79.75	69.8235	77.6	76.4667	28.655	29.7471	29.9312	29.4933	23.31	23.8118	23.975	23.72
1984	5	1	33.195	24.7187	8.47625	27.2111	30.9385	28.8923	29.1909	24.8842	26.2167	25.2125	25.4067	83.3333	71.1111	74.75	76.5625	30.0889	31.0222	29.5706	30.225	24.1056	24.5944	23.7824	24.175
1984	5	2	33.3947	24.9667	8.42807	27.3889	31.3267	29.0917	29.4385	24.5722	25.9737	25.2579	25.2611	79.5882	67.9444	74.7333	73.75	28.9294	30.3222	29.6765	29.6188	23.4471	24.2056	23.8529	23.8187
1984	5	3	33.5524	24.7692	8.78315	27.1429	31.4	29.22	29.4	24.645	25.8	24.935	25.1556	81.8	67.2	73.05	73.7222	29.295	29.7	28.85	29.3056	23.67	23.835	23.395	23.6611
1984	5	4	33.6	24.7857	8.81429	27.1	31.4133	28.8286	29.1143	24.785	25.93	25.3789	25.3316	82.6842	67.8	77.5789	75.6316	29.5842	30.01	30.1737	29.8684	23.8158	24.055	24.1474	23.9947
1984	5	5	33.7857	24.9812	8.80446	27.2211	31.84	28.7467	29.1769	24.7421	25.8789	25.3833	25.3389	81.8947	66.8421	76.3889	74.6316	29.4789	30.6789	30.0389	30.1444	23.7789	24.3632	24.0611	24.1167
1984	5	6	33.6056	25.0214	8.58413	27.325	31.1267	29.2375	29.2286	24.8	26.0895	25.4316	25.3824	81.6	69.9474	75.1579	74.1667	29.6	30.6474	30.0632	29.9529	23.835	24.3895	24.0474	24.0118
1984	5	7	33.84	25.2929	8.54714	27.5	31.0786	28.3643	28.8462	25.1048	25.9105	25.3833	25.4235	83.05	66.4211	78.7059	75.3889	30.2524	29.7421	30.6389	30.2588	24.1667	23.8632	24.4056	24.1706
1984	5	8	33.91	25.0923	8.81769	27.3381	31	28.6417	28.7917	24.875	25.8333	25.1556	25.2765	82.8947	68.2105	74.3529	74.7222	29.715	30.3737	29.5833	30.0706	23.915	24.2316	23.8389	24.0824
1984	5	9	33.3143	24.9923	8.32198	27.44	30.3286	28.6938	28.7769	25	25.965	25.2389	25.3824	82.7059	71.1579	74.3333	75.2632	29.9444	30.6105	29.6579	30.0944	24.0222	24.3526	23.8579	24.0889
1984	5	10	33.53	24.9615	8.56846	27.2619	31.0063	28.6937	28.8133	24.8952	25.975	25.0632	25.2947	82.619	67.15	72.8421	74.0556	29.8476	30.01	28.7579	29.5158	23.9667	24.055	23.3368	23.7842
1984	5	11	33.98	25.2714	8.70857	27.52	30.8438	28.5133	28.6429	24.845	25.83	25.1471	25.1471	80.65	67.5	76.9375	74.6667	29.58	29.735	29.7	29.55	23.805	23.89	23.875	23.7938
1984	5	12	34.81	25.2533	9.55667	27.6905	32.0733	28.8938	29.2143	24.681	25.7278	25.175	25.05	78.3333	61.6111	74.05	69.1765	29.0143	28.7722	29.37	28.6611	23.4857	23.3167	23.675	23.2722
1984	5	13	33.8105	25.2067	8.60386	27.365	31.1	28.5647	28.9786	24.635	25.6118	25.0889	25.125	79.9	66.7059	75.7778	74.375	29.13	29.2059	29.4611	29.2688	23.555	23.5588	23.7333	23.625
1984	5	14	33.8053	24.95	8.85526	27.91	31.6786	29.0267	29.4583	25.09	26.1389	25.3824	25.575	79.8	65.8824	73.5	73	29.915	29.9647	29.6294	29.86	23.99	24.0059	23.8412	23.9867
1984	5	15	34.06	24.8467	9.21333	27.7	31.6333	29.1643	29.3333	24.8684	25.8111	25.5588	25.4125	78.8889	64.0588	74.5625	72.6	29.2056	29.3588	30.1938	29.6733	23.6278	23.6706	24.1312	23.8533
1984	5	16	34.2095	25.0333	9.17619	27.7714	31.16	28.4667	28.7667	24.915	25.9889	25.2313	25.32	79.2	65.8824	75.375	73.4667	29.54	29.8647	29.7437	29.5143	23.82	23.9353	23.875	23.7571
1984	5	17	33.9	24.5667	9.33333	27.67	30.7563	28.35	28.8154	24.93	26.1412	25.3882	25.5625	80.1	69.625	77.4375	75.875	29.655	30.8375	30.1529	30.3467	23.855	24.425	24.1118	24.22
1984	5	18	34.045	25.16	8.885	27.6632	30.92	28.7333	28.9286	25.1789	26.1684	25.2833	25.4833	82.1111	67.7778	75.1111	74.7778	30.3833	30.4278	29.7222	29.9353	24.2333	24.2056	23.8667	23.9765
1984	5	19	33.8	24.8231	8.97692	27.685	30.9438	28.8462	29.1071	24.88	25.705	25.2333	25.2353	79.65	67.3158	73.8235	72.875	29.545	29.5842	29.6824	29.6533	23.79	23.7737	23.8412	23.8267
1984	5	20	33.64	24.7267	8.91333	27.8619	31.6625	29.0733	29.4214	24.825	26.2211	25.3278	25.4882	78.5	68	74.6471	74.3529	29.305	30.5895	29.8056	30.0235	23.645	24.3263	23.9222	24.0353
1984	5	21	33.62	24.9533	8.66667	27.925	31.4143	28.78	29.3077	25.105	26.0316	25.5579	25.55	79.2	66.5263	76.9444	74	29.89	30.0368	30.4579	30.0444	23.99	24.0579	24.2842	24.0667
1984	5	22	33.4571	25.1857	8.27143	27.7278	31.3	28.9571	29.29	25.1059	26.1333	25.4941	25.52	80.2353	69.5263	77.2143	73.9412	30.0059	30.6111	30.8	30.0667	24.0588	24.3278	24.3647	24.04
1984	5	23	33.7789	24.9429	8.83609	27.8952	31.65	29.2267	29.5333	25.04	26.2632	25.5667	25.5722	79.95	66.8421	74.5294	72.0556	29.845	30.5632	30.1353	29.9647	23.98	24.3158	24.1	24.0118
1984	5	24	33.8421	25.2214	8.62068	27.835	31.925	29.16	29.5867	24.865	25.945	25.4556	25.3556	78.75	64.35	72.7059	70.0526	29.38	29.625	29.7111	29.3556	23.7	23.825	23.8944	23.6889
1984	5	25	34.2429	25.28	8.96286	27.6286	32.3143	29.4063	29.7133	25.0429	26.1684	25.6211	25.5444	81.7619	65.2105	74.6667	73.8235	30.0333	30.1316	30.5737	30.0444	24.0714	24.0737	24.3316	24.05
1984	5	26	33.419	25.0563	8.3628	27.7952	30.9375	28.6143	28.9375	25.2667	26.1053	25.6368	25.6176	81.8095	69.3158	77.5263	75.4444	30.4619	30.6368	30.7316	30.5941	24.3048	24.3684	24.4158	24.3471
1984	5	27	33.6	24.6929	8.90714	27.7579	30.96	29.1846	29.2083	24.9737	25.8778	25.3	25.3412	80.2778	65.8947	74.5333	72.5882	29.9474	29.7789	29.95	30.0437	24.0263	23.8842	24.0188	24.0563
1984	5	28	33.8	25.0562	8.74375	28.0579	31.7077	29.0538	29.2091	25.0684	26.1778	25.1944	25.1933	78.1111	63.7778	75.1765	70.6471	29.55	29.8389	29.7368	29.3	23.8167	23.8889	23.9053	23.65
1984	5	29	33.8333	25.1615	8.67179	27.5158	31.1667	28.6462	28.8929	25.065	25.8167	25.2722	25.3412	82.1053	64.3684	74.4375	72.8889	30.0632	29.3421	29.4941	29.6882	24.1053	23.6579	23.7647	23.8882
1984	5	30	34.1278	25.4933	8.63444	27.95	32.0067	28.9786	29.2615	25.45	26.1737	25.5053	25.6789	82.2222	63.5263	76.1765	74.0588	30.65	29.9105	30.5294	30.6937	24.4222	23.9421	24.3353	24.4313
1984	5	31	33.7833	25.2067	8.57667	27.6389	31.7357	29.1846	29.325	24.8444	25.9889	25.2632	25.3412	79.7222	63.6111	73.1667	71.2941	29.4389	29.5278	29.5722	29.6188	23.75	23.7778	23.8278	23.8313
1984	6	1	34.3111	25.3385	8.97265	27.965	31.2333	29.3857	29.5231	25.1263	26.1895	25.555	25.5056	78.6111	65.7	73.45	72	29.4579	30.21	30.0905	29.6389	23.7421	24.08	24.0429	23.8111
1984	6	2	34.15	25.675	8.475	27.6842	31.32	28.4667	28.7923	24.8	26.25	25.3889	25.3941	78.9412	66.5238	75.5882	74.3333	28.9556	30.2667	29.8	29.5063	23.5	24.1476	23.8889	23.7562
1984	6	3	34.4842	25.7571	8.72707	28.0857	31.4267	29.325	29.3467	25.035	26.04	25.32	25.3222	78.2105	64.1	72.3158	72	29.6316	29.67	29.4158	29.3937	23.8579	23.825	23.7053	23.7125
1984	6	4	34.2136	25.1625	9.05114	27.6895	31.8812	29.3143	29.4538	24.93	26.1333	25.395	25.48	80.4211	63	70.9	71.4211	29.7474	29.6095	29.37	29.5737	23.9105	23.7952	23.69	23.8105
1984	6	5	34.7762	24.9615	9.81465	27.965	32.5	29.7667	29.9	25.04	26.1579	25.45	25.4722	77.8333	60.4211	71.7222	70.3333	29.4944	29.3526	29.65	29.38	23.7778	23.6526	23.8333	23.68
1984	6	6	34.4368	25.3625	9.07434	27.93	32.3714	29.2933	29.8077	25.205	26.13	25.475	25.48	79	62.7368	72.6667	71.8462	29.7895	29.8474	29.9125	29.7857	23.9421	23.9053	24.0062	23.8857
1984	6	7	34.485	25.1	9.385	28.015	32.2	29.3733	29.55	24.94	25.9556	25.3222	25.225	78.0526	61.8333	70.7778	69.8125	29.2895	29.2944	29.5737	29.0438	23.6474	23.5667	23.7474	23.4688
1984	6	8	34.6667	24.6875	9.97917	28.0095	32.4571	29.6667	29.9625	24.8619	25.955	25.0316	25.1056	77.2	59.2	69.5789	68.1667	29.1476	28.91	28.995	28.7421	23.5619	23.355	23.43	23.3053
1984	6	9	34.5455	25.3187	9.2267	27.981	32.0769	29.7375	29.6667	25.0143	25.8105	25.42	25.2722	78.3158	61.1111	71.0526	70.0667	29.255	28.8111	29.54	28.9	23.635	23.3222	23.74	23.3938
1984	6	10	34.6952	25.4533	9.2419	28.13	32.5133	29.85	29.9538	24.95	25.8368	25.3105	25.2875	77.2778	59.8947	71.1667	69.7333	29.345	28.6105	29.3	28.8625	23.7	23.2474	23.6263	23.3938
1984	6	11	34.7095	25.3429	9.36667	27.9762	33.0571	29.7615	30.1308	24.975	26.0421	25.6111	25.5733	78.8889	60.6842	73.8235	71.2667	29.1632	29.3053	30.1235	29.7733	23.5632	23.6368	24.0941	23.9333
1984	6	12	34.9227	25.0214	9.9013	27.95	32.6143	30.1412	30.1643	24.8211	25.5444	25.2368	24.9688	78.1667	58	67.6316	68.125	29.355	27.9167	28.7632	28.3059	23.69	22.7778	23.3474	23.0529
1984	6	13	35.0048	24.9714	10.0333	28.1286	32.5467	30.125	30.4062	24.9048	25.7059	25.3158	25.2063	76.8	59.5294	69.2353	67.2667	29.1238	28.1882	29.5105	28.5375	23.581	22.9706	23.7474	23.2
1984	6	14	34.425	24.8714	9.55357	27.8	32.75	30.1533	30.2	24.9	25.8684	25.45	25.2588	78.6842	60.8333	71.2778	69.0625	29.215	28.9611	29.6	28.8059	23.605	23.4389	23.7842	23.3647
1984	6	15	34.7762	24.9	9.87619	28.18	32.9143	30.0867	30.4067	24.905	25.6526	25.0235	25.1176	76.8947	58.7368	70.25	69.2667	29.36	28.2526	28.8125	28.7687	23.715	23.0316	23.3625	23.35
1984	6	16	34.49	25.3143	9.17571	27.9684	32.2643	29.9077	30.1538	24.8238	25.7833	25.3765	25.3412	76.7778	59	69.5882	68.4	28.9421	28.5222	29.2706	28.7875	23.4526	23.2278	23.6176	23.3812
1984	6	17	34.9	25.7538	9.14615	28.1524	32.9	29.8385	30.2929	24.9167	26.145	25.3895	25.3706	77.8235	58.6	69.5	70.0667	29.3	29.07	29.1944	29.0563	23.6722	23.51	23.5722	23.5125
1984	6	18	34.91	25.6357	9.27429	27.865	32.8429	30.3067	30.1786	24.7167	25.8316	25.0368	25.1813	77.5625	58.8	67	68.4667	28.5941	28.44	28.2	28.3688	23.2647	23.115	22.9889	23.0875
1984	6	19	35.0619	25.6267	9.43524	28.0524	32.9429	29.8286	30.0133	24.765	25.7421	25.0211	25.1889	76	57.25	65.6667	65.9444	28.6789	28.04	28.0316	28.1368	23.3053	22.91	22.9053	22.9895
1984	6	20	35.0409	25.6	9.44091	28.1381	32.7667	29.5133	29.9429	24.8737	25.4824	24.9	24.9667	76.7222	56.4444	67.5556	65.6	28.9684	27.5611	27.9842	27.7812	23.4632	22.6389	22.8737	22.7687
1984	6	21	35.0727	25.1187	9.95398	28.0381	32.5357	30.3938	30.2643	25.0947	26.21	25.2294	25.4471	78.2222	61.3158	66.2941	67.8667	29.5789	29.5789	28.5529	28.85	23.8474	23.8053	23.2118	23.4
1984	6	22	34.865	25.6187	9.24625	28.2095	32.9533	30.4412	30.5571	25.195	25.905	25.3778	25.4944	78.6842	60.1579	67.0556	67.9412	29.835	29.0053	28.8316	29.0222	23.97	23.4474	23.3737	23.4889
1984	6	23	35.081	25.6471	9.43389	27.9095	33.04	29.5857	30.0462	25	25.7611	25.0563	25.2429	77.8947	57.4444	68.8667	67.1538	28.98	28.1167	28.45	28.2643	23.475	22.9722	23.175	23.0571
1984	6	24	34.981	25.4588	9.52213	28.37	32.5667	30.0062	30.325	25.07	25.4684	25.185	25.1611	76.9444	57.7222	68.5556	66.2941	29.2556	27.7889	29.1474	28.4375	23.65	22.7556	23.5053	23.1312
1984	6	25	35.119	25.1	10.019	27.8619	32.6133	29.7875	29.7286	24.6368	25.71	25.219	25.1158	75.2778	57.6316	67.8571	66	28.2474	28.1263	28.6095	28.0389	23.0368	22.9526	23.2238	22.9056
1984	6	26	35.15	24.86	10.29	27.97	32.1133	29.9714	29.9571	24.9444	25.8211	25.2211	25.2765	77.3889	60.6	69.9412	69.375	29.0947	28.495	29.0333	28.8176	23.5211	23.15	23.5056	23.3529
1984	6	27	35.2952	25.2125	10.0827	27.855	32.6214	29.9	30.0615	24.9	25.5765	25.15	25.12	77.2941	56.7222	67.6667	67.4	28.7667	27.6722	28.2588	28.1	23.3278	22.7056	23.0235	22.9125
1984	6	28	34.8227	25.475	9.34773	27.855	32.7133	29.6933	30.0071	25.105	26.175	25.2056	25.4667	79.0556	60.2632	71.8824	70.0667	29.2263	29.2632	29.3882	29.35	23.5737	23.6	23.6941	23.6625
1984	6	29	35.0714	25.2267	9.84476	27.8381	33.2133	30.3929	30.5071	24.7474	25.7765	25.1267	25.2643	77.9444	56.7778	68	66.7333	28.8526	28.0389	28.3562	28.3533	23.3789	22.9056	23.0687	23.0733
1984	6	30	35.355	25.5357	9.81929	27.9762	32.82	29.8375	29.975	24.8684	25.8158	24.9556	25.1611	77.5556	59.7368	67	67.1765	28.9211	28.7421	28.1056	28.4778	23.4053	23.2895	22.9	23.1444
1984	7	1	35.0619	25.3067	9.75524	27.8684	32.8857	29.5933	29.6923	25.05	25.8222	25.47	25.3111	78.3889	60.1111	71.1	69.0588	29.6389	28.6889	29.515	28.8438	23.8222	23.2944	23.725	23.375
1984	7	2	35.0381	24.7769	10.2612	27.6737	32.8357	29.76	29.8333	24.9263	25.8263	25.0333	25.1889	78.7222	57.7895	69.2353	68.7059	29.1737	28.3737	28.7895	28.5556	23.5895	23.1211	23.2474	23.2
1984	7	3	35.1842	25.6429	9.54135	27.8789	32.6	29.1667	29.6357	25.2105	26.1105	25.1526	25.3778	79.5556	59.5263	70.6842	69.3529	29.7789	29.1684	28.9263	29.1778	23.9105	23.5579	23.4211	23.5611
1984	7	4	34.925	25.2	9.725	27.6474	32.5643	29.8375	29.8143	24.9222	25.7056	25.2316	25.1824	79.2941	57.8333	70.2105	70	29.3444	28.2167	29.0158	28.8471	23.6722	22.9611	23.4842	23.3824
1984	7	5	34.96	25.32	9.64	27.6789	32.3692	29.4067	29.6833	24.9056	25.5875	25.1353	25.04	80.0588	58.5294	71.625	69.7333	29.2167	28.1353	28.4389	28.3125	23.5833	22.9824	23.1389	23.0688
1984	7	6	35.07	25.4176	9.65235	27.9789	32.7714	29.5188	29.6923	24.6263	25.3737	25.0556	24.9722	75.7059	57.1667	69.4444	66.125	28.45	27.2889	28.5556	27.9118	23.1722	22.45	23.2	22.8529
1984	7	7	35.0905	25.5375	9.55298	28.145	32.4643	30.1214	30.2786	24.9316	25.7294	24.7187	25.1188	77.0556	57.3529	64.8125	65.8667	29.2947	28.1353	27.4125	28.2063	23.6579	22.8824	22.5	22.9563
1984	7	8	35.1706	24.7333	10.4373	27.69	32.2154	30.0429	30.0357	24.8263	25.4235	24.825	24.8	77.2353	58.4444	66.75	67.4375	29.0158	27.6556	28.2294	28.1824	23.4737	22.6778	22.9941	22.9765
1984	7	9	35.3842	25.0437	10.3405	27.8947	33.2286	29.85	30.3909	24.7667	25.9889	25.1889	25.3111	76.4706	57.1579	66.9412	66.625	28.7667	28.4579	28.6556	28.5706	23.3667	23.1263	23.25	23.2176
1984	7	10	35.585	24.9267	10.6583	28.2	33.35	30.2267	30.4538	25.1789	25.7778	24.9588	25.2235	77.5556	55.5556	65.4706	64.4444	29.7526	27.9944	27.9059	28.3588	23.8947	22.8333	22.7941	23.0647
1984	7	11	35.825	24.6733	11.1517	27.9	33.7467	30.2571	30.3538	24.8737	25.8222	25.1778	25.2722	76.5882	55.2632	68.5556	67.2353	28.7722	27.8947	28.4737	28.3722	23.3667	22.7947	23.1263	23.0944
1984	7	12	35.5211	24.7312	10.7898	27.75	33.08	29.8667	30.1583	24.7526	25.7278	24.7647	25.0235	77.1176	56.6842	67.0588	66.8235	28.7667	27.9789	27.7556	28.0222	23.3389	22.7737	22.6333	22.8444
1984	7	13	35.2	25	10.2	27.7105	32.5714	29.1857	29.9	24.9368	25.6526	25.1353	25.3438	79.1765	58.1053	70.0588	68.9375	29.4222	28.1842	28.1	28.4176	23.7222	22.9053	22.8316	23.0529
1984	7	14	35.395	24.9533	10.4417	28.075	32.2786	29.0333	29.6214	25.025	26.03	25.2111	25.4111	77.9474	59.5263	72	70.1875	29.555	29.0684	29.2389	29.2412	23.76	23.4368	23.5778	23.5471
1984	7	15	35.0579	24.2643	10.7936	27.6833	32.8214	29.7867	29.9615	25.1056	25.895	25.25	25.3824	79.4118	60.3	70.7222	69.7647	29.4778	28.885	29.1	29.05	23.7333	23.34	23.4895	23.4667
1984	7	16	34.9762	24.5588	10.4174	27.655	32.4214	29.6333	29.7692	24.895	25.9053	25.1389	25.3278	80.2632	60.5789	69.3333	70.2778	29.83	29.0211	29.0158	29.2684	23.96	23.4316	23.4105	23.5789
1984	7	17	34.785	24.8313	9.95375	27.83	32.3846	29.0214	29.5357	25.1105	25.7778	25.1167	25.3111	79.8421	58.9474	71.6471	70.2778	29.96	28.6111	28.7579	29.0333	24.03	23.2222	23.2842	23.4722
1984	7	18	35.2762	24.4333	10.8429	27.705	32.7286	29.7133	29.7929	25.1421	25.6722	25.2158	25.3167	81.3889	57.4211	69.5	69.6111	30.1526	27.8526	28.9632	28.9947	24.1105	22.7263	23.4211	23.4211
1984	7	19	35.56	24.8187	10.7413	27.8	32.8786	29.9333	29.9462	25.25	26.0105	25.3833	25.4	81.1176	58.8889	68.2941	67.0714	30.2111	28.8889	28.9706	28.86	24.15	23.2778	23.4059	23.3267
1984	7	20	35.325	25.0706	10.2544	28.1722	32.9286	29.72	29.8667	25.1	26.0053	25.2421	25.425	76.8125	60.1579	70.6316	68.3333	29.3471	29.1368	29.1579	29.2625	23.6647	23.5	23.5	23.5813
1984	7	21	34.8	24.8765	9.92353	27.8	32.3067	29.5062	29.6714	25.0842	25.6368	24.9684	25.2211	79.8824	57.5	70.3158	69.5	29.8722	27.9611	28.5737	28.8	23.9833	22.8444	23.2316	23.3529
1984	7	22	35.7368	24.6118	11.1251	28.0526	32.9933	29.7067	29.9308	24.7947	25.79	24.6353	24.9647	76.7059	56.4	64.5882	63.7647	28.8824	28.115	27.0389	27.7	23.4176	22.895	22.2667	22.6812
1984	7	23	35.43	25.02	10.41	28.145	32.8643	29.1467	29.6357	25.1211	25.9632	25.1278	25.3889	77.7222	57.7368	72	68.7647	29.5842	28.6737	29.0278	29.0556	23.8158	23.2526	23.4389	23.5
1984	7	24	35.745	24.675	11.07	27.9632	33.2786	30.4143	30.3	25.1737	25.9611	25.2722	25.4611	79.2353	54.3684	68.0588	67.6875	29.6444	27.9579	28.5556	28.7529	23.8389	22.8158	23.1611	23.2824
1984	7	25	35.7667	24.6733	11.0933	28.165	33.6071	30.3769	30.5538	24.9722	25.9579	25.0222	25.2588	76.5556	56.6316	66.9444	64.7059	29.2421	28.3105	28.1944	28.3778	23.6105	23.0474	23.0167	23.1111
1984	7	26	35.685	24.7125	10.9725	27.5444	33.1286	29.7467	30.0167	24.9611	25.7222	24.9842	25.2389	80.8125	56.8889	69.7647	68.9333	29.4353	27.9278	28.4444	28.4938	23.7176	22.8333	23.1333	23.1625
1984	7	27	35.22	24.9357	10.2843	28.09	32.6357	29.4533	29.9267	25.3111	25.3895	25.0235	25.2625	79.1765	56.1667	69.4375	68.0625	30.0056	27.2444	28.4389	28.5588	24.0167	22.4278	23.1556	23.2118
1984	7	28	35.4048	24.2923	11.1125	27.6789	32.4571	29.8933	29.8231	25.0118	25.5737	25.3941	25.3235	79.9375	56.7368	69.8235	69.1875	29.3588	27.6789	29.3056	28.8059	23.6353	22.6579	23.6	23.3235
1984	7	29	34.925	24.6467	10.2783	28.16	32.1857	29.3571	29.65	25.2	25.8684	25.3467	25.4067	79.6667	59.8947	71.0667	69	30.1579	28.7211	29.28	29.1867	24.1105	23.2579	23.5933	23.56
1984	7	30	35.4842	24.98	10.5042	27.9375	32.5375	29.3533	29.8273	24.8474	25.9611	25.3125	25.26	78	59.6471	74	70.6364	29.22	29.0529	29.7467	29.5909	23.5733	23.4765	23.8467	23.7636
1984	7	31	34.7316	24.48	10.2516	28.1	32.7769	30.1143	30.2571	25.1118	25.9176	25.1941	25.4118	77.625	59.3529	70	69.4375	29.7529	28.8118	28.8235	29.1353	23.8765	23.2588	23.2882	23.4824
1984	8	1	34.99	25.0462	9.94385	28.1235	32.3923	29.54	29.825	25.2222	25.7	25.1562	25.35	79.2941	57.7647	69.4	67.2353	30.1882	27.9588	28.8312	28.9063	24.1176	22.7412	23.3125	23.3687
1984	8	2	34.9211	24.9857	9.93534	27.9611	32.0929	29.0182	29.4917	24.6765	25.5222	25.075	25.1687	76.7647	57.1667	69.4667	66.5882	28.7882	27.6889	28.1	28.2375	23.3882	22.7056	22.9187	23.0188
1984	8	3	35.12	24.9	10.22	27.9353	31.7583	29.0714	29.275	24.5647	25.5588	25.1556	25.025	76.3529	61.1765	74.0588	69.875	28.5412	28.3353	29.4	28.7267	23.2235	23.0706	23.6824	23.3067
1984	8	4	34.41	24.9692	9.44077	27.6947	31.7	29.2833	29.2538	24.7529	25.8158	25.0789	25.2067	79.0588	62.4737	71.9412	71.875	29.2778	28.9474	28.9778	29.4067	23.6556	23.4368	23.4389	23.6933
1984	8	5	35.295	25.1077	10.1873	27.9833	32.6071	29.5769	29.7667	24.9056	25.7684	24.9667	25.2529	79	58.4211	71.9375	69.2353	29.5824	28.3316	28.925	29.2062	23.8294	23.0526	23.4625	23.6
1984	8	6	35.155	24.7333	10.4217	27.7	32.65	29.4615	29.475	24.5947	25.6263	25.0053	25.0789	78.2778	56.8333	68.1053	67.2222	28.8667	27.8944	28.2842	28.5529	23.4	22.8111	23.0211	23.2118
1984	8	7	35.515	25.1538	10.3612	27.8	33.2615	29.3571	29.9	24.7158	25.5235	24.9833	25	76.7222	54.6667	67.3125	65.8889	28.8389	27.6111	28.0176	28.1706	23.3944	22.6333	22.8706	22.9824
1984	8	8	35.125	24.5692	10.5558	28.2632	32.4385	29.3385	29.9091	24.9632	25.875	25	25.125	76.6667	59.6667	66.5	66.7692	29.3222	28.96	28.4333	29.05	23.6722	23.3933	23.1133	23.4667
1984	8	9	34.75	24.8643	9.88571	27.9722	31.84	28.8692	29.7917	24.86	25.8263	24.8938	25.0938	77.7059	61.1579	70.1875	69.2353	29.4611	28.7895	28.5882	28.7938	23.75	23.3105	23.2353	23.325
1984	8	10	34.85	24.8333	10.0167	28.1222	31.1643	28.6857	29.3692	25.0579	25.79	25.1421	25.3316	77.8235	63.0526	71.8889	71.0588	29.7222	28.9105	28.95	29.0687	23.9056	23.4053	23.4389	23.4938
1984	8	11	35.0235	24.875	10.1485	28.1471	32.18	28.7818	29.3182	24.8222	26.0333	25.1412	25.3062	76.7647	59.8235	72.6	70.75	29.1471	29.1529	28.9312	29.1133	23.5765	23.5706	23.4312	23.54
1984	8	12	34.6263	23.8214	10.8049	27.7111	32.5308	29.6077	29.6333	24.7211	25.4053	24.9368	25.0105	77.7059	58.0526	68.8421	66.8947	28.75	27.6421	28.3316	28.2722	23.3778	22.6474	23.0789	23.0611
1984	8	13	35.3684	24.6417	10.7268	27.8444	32.4308	29.3846	29.7846	24.7889	25.8944	25.1722	25.2889	77.9444	60	69.8235	69.2353	29.1556	28.675	28.7588	28.8187	23.6	23.2687	23.3353	23.3812
1984	8	14	34.6833	24.12	10.5633	27.8947	32.1538	29.2308	29.5769	24.7211	26.1278	25.0647	25.2706	77.1053	61.8889	71.8824	69.2632	28.9421	29.3444	29.0944	29.1444	23.4684	23.5889	23.5056	23.5111
1984	8	15	34.7632	24.0067	10.7565	27.9278	31.9786	29.0846	29.6167	24.8333	25.7444	24.9444	25.1588	78.1176	60.4706	69.5	67.7059	29.2778	28.7176	28.45	28.95	23.65	23.3	23.1444	23.4313
1984	8	16	34.7684	24.3429	10.4256	27.8111	32.1667	29.3333	29.8083	24.8211	25.75	25.1889	25.3059	78.5556	61.8235	71.8125	70.3125	29.2556	29.3059	29.6706	29.74	23.6444	23.6059	23.7941	23.8467
1984	8	17	34.4842	24.9462	9.53806	27.8278	32.3	28.8308	29.5	24.9684	25.8	25.2737	25.2833	79.4118	61.65	75.7059	70.4375	29.5706	28.875	29.7056	29.2667	23.8	23.365	23.8667	23.6067
1984	8	18	34.7158	24.9857	9.73008	28.0625	31.8882	28.26	29.1364	25.2316	25.7	25.0529	25.3176	80.1875	60.4444	73.5294	71.1875	30.325	28.45	29.1176	29.04	24.2187	23.1222	23.5235	23.48
1984	8	19	34.57	24.5867	9.98333	27.6118	31.4214	28.6308	29.3231	24.7474	25.6778	24.9111	25.1056	78.8235	61.5	71.125	70	29.1059	28.6111	28.3059	28.55	23.5647	23.2444	23.0706	23.225
1984	8	20	34.3722	24.45	9.92222	27.3941	32.775	29.1231	29.6077	25.045	25.7368	25.3389	25.3722	82.2353	58.3684	72.0588	71.5333	29.9529	28.2474	29.3647	29.5133	24.0471	23.0105	23.6529	23.7533
1984	8	21	34.5421	24.6769	9.86518	27.3938	31.78	29.0571	29.3846	24.8263	26.1222	25.3778	25.4471	79.5333	63.6471	75.5	72.5333	29.3625	29.6647	29.9833	29.6133	23.7188	23.8706	24.0222	23.8333
1984	8	22	33.9	24.3429	9.55714	27.5875	31.65	28.6818	29.075	24.8737	26.1526	25.55	25.475	80.7143	68.0526	77.7143	75.4286	29.6267	30.5526	30.5438	30.0929	23.8533	24.2684	24.3063	24.0571
1984	8	23	34.0111	24.4786	9.53254	27.9471	31.05	28.8571	29.2167	25.1947	26.3526	25.4056	25.6176	80.125	69.8889	76.5882	76.2	30.0062	31.1667	30.4389	30.5467	24.075	24.6056	24.2556	24.3067
1984	8	24	34.3556	24.4923	9.86325	27.7889	31.1692	29.0929	29.49	25.1	26.1368	25.5111	25.5706	80.5882	66.0526	75.2778	73.0625	29.9444	30.1421	30.2167	29.9625	24.0167	24.0842	24.1278	23.9938
1984	8	25	33.5579	25.1538	8.40405	27.8333	31.225	29.1357	29.3	25.02	25.82	25.1059	25.3412	79.7778	66.9474	74.5882	73.9333	29.8111	29.5263	29.7	29.8533	23.9333	23.7632	23.8389	23.9533
1984	8	26	33.935	24.4	9.535	27.5263	31.1	29.1071	29	24.66	25.65	25.0889	25.0687	79.0556	67.5882	73.1667	71.75	28.8842	29.1765	29.1611	28.8533	23.4526	23.5706	23.5778	23.4067
1984	8	27	34.6778	24.2615	10.4162	27.1667	31.1143	28.7091	29.09	24.9	25.8947	25.2625	25.3438	83.2941	64.6842	74.5714	73.0667	29.9353	29.3737	29.44	29.6643	24.0235	23.6368	23.7333	23.8429
1984	8	28	34.6222	24.2071	10.4151	27.5	32.0462	28.5545	29.02	24.745	25.7421	24.9412	25.0882	80	60.0526	71.3529	69.2941	29.1	28.4737	28.5882	28.7125	23.55	23.1316	23.2353	23.2875
1984	8	29	35.0389	24.0545	10.9843	27.9278	32.3857	29.2364	29.65	25.165	26.22	25.4412	25.6235	79.7059	62.2	73.0625	70.8824	30.15	29.755	29.9118	30.15	24.15	23.86	24.0176	24.125
1984	8	30	34.6263	25.3429	9.28346	27.9778	32.4	29.1667	29.6636	24.985	26.1737	25.4111	25.5294	78.6471	62.6316	73	68.8889	29.5778	29.6368	29.7211	29.5882	23.8167	23.7737	23.8632	23.7941
1984	8	31	34.4824	25.4917	8.99069	27.7188	31.8214	29.4333	29.6833	24.8211	25.8211	25.0722	25.2556	78.5625	62.1176	68.1875	68.9286	29.1125	28.9765	28.3471	28.5933	23.5563	23.4294	23.0824	23.2533
1984	9	1	34.2611	25.0615	9.19957	27.95	31.3125	28.7462	29.1333	25	25.9526	25.1471	25.18	77.4118	66.2353	73	73.2308	29.6111	29.7588	29.1941	29.3429	23.7833	23.9	23.5412	23.65
1984	9	2	33.8	24.7538	9.04615	27.5941	30.86	28.975	28.82	24.7684	25.8167	25.6056	25.3875	79	68.2941	75.4375	72.7857	29.0588	29.8529	30.3118	29.9154	23.5529	23.9706	24.2	24.0154
1984	9	3	34.2118	24.6714	9.54034	27.4824	31.8	29.4462	29.2909	24.965	25.9842	25.2824	25.4353	81.8824	64.8947	74.0588	72.2	29.7471	29.7684	29.6059	29.7214	23.9059	23.9158	23.8294	23.8929
1984	9	4	34.4389	25.1615	9.27735	27.4588	31.6154	29.25	29.2	24.9556	26.0368	25.2882	25.5667	81.0625	66.1111	72.0588	72.4	29.5824	29.8333	29.2529	29.9571	23.8059	23.9333	23.5824	23.9929
1984	9	5	34.2118	25.3429	8.86891	27.8474	31.0214	28.9	28.87	25.1368	26.0789	25.3158	25.4353	80.9474	69.3529	74.7778	72.5625	30.0842	30.6294	29.6722	29.8867	24.1158	24.3353	23.8444	23.9533
1984	9	6	34.8059	24.9929	9.81303	27.7588	32.3235	29.2846	29.5417	25.0105	26.2526	25.6722	25.5941	79.5882	63.55	73.5556	72.4	29.6	30.125	30.0053	29.75	23.7941	24.055	24.0211	23.8625
1984	9	7	35.1053	24.7714	10.3338	27.9167	32.6571	29.7	30.1833	25.2263	26.1111	25.4118	25.5	79.5882	62.9444	70.3529	69.1333	30.0833	29.6278	29.4471	29.2857	24.0778	23.7722	23.6882	23.6143
1984	9	8	33.9474	25.3133	8.63404	27.5444	31.8077	28.5923	29.3167	25.1056	26.3105	25.3533	25.5	81.5	68.1176	76.3333	73.5333	30.1111	30.6882	30.08	30	24.0944	24.3412	24.0467	23.9846
1984	9	9	33.92	24.8643	9.05571	27.1333	30.9063	28.8071	28.9333	24.965	25.8947	25.3889	25.4706	83.1667	66.1053	74.5294	76.25	29.8056	29.6579	29.75	30.02	23.95	23.8105	23.8889	24.0467
1984	9	10	34.2778	24.9467	9.33111	27.2722	31.4846	29.4	28.86	24.7368	25.7588	25.2765	25.2071	80.8333	64.5882	69.8	70.7143	29.3111	29.1059	28.9375	28.9846	23.6778	23.4647	23.4187	23.4154
1984	9	11	34.3842	25.16	9.22421	27.75	31.9857	29.2429	29.4636	24.8053	25.93	25.1353	25.2125	77.9444	63.1111	69.5294	69	29.1333	29.4667	28.8235	29.0714	23.5611	23.6611	23.3471	23.4857
1984	9	12	34.42	25.6357	8.78429	27.7824	31.4214	28.95	29.3091	24.6526	25.9	25.0529	25.1765	77.4118	64	71.4118	69.75	28.7588	29.3944	28.8941	29.02	23.2882	23.6778	23.4059	23.4467
1984	9	13	34.2789	25.3429	8.93609	27.0556	31.5929	29.1933	29.1308	24.73	25.8421	25.0889	25.2235	81.6667	65.1667	71.5556	73.8125	29.3	29.65	28.95	29.3867	23.6778	23.8056	23.4111	23.66
1984	9	14	34.0722	25.6267	8.44556	27.2588	31.175	29.2857	29.35	25.0368	25.7833	25.3176	25.4412	82.875	64.7778	71.4118	73.8125	29.925	29.4056	29.5944	29.62	23.9875	23.6944	23.7944	23.8
1984	9	15	34.1444	25.5923	8.55214	27.6611	31.6429	29.1857	29.4692	24.9895	25.9059	25.0706	25.3125	80.1176	64.7059	71	72.7059	29.65	29.9	29.0389	29.55	23.8722	23.9	23.4889	23.775
1984	9	16	33.8765	25.1917	8.6848	27.6053	31.56	29.1429	29.3769	24.9278	25.7353	25.1765	25.225	80.6471	63.8824	71.4706	72.6471	29.8056	29.4176	29.0944	29.2938	23.9556	23.6824	23.5556	23.6438
1984	9	17	34.2706	24.8143	9.4563	27.3421	32.1929	29.1636	29.41	24.8059	25.7105	24.8867	24.9857	81.5294	67.15	74.9333	74.625	29.6167	29.645	29.2312	29.1067	23.8611	23.825	23.6	23.5333
1984	9	18	33.7056	24.6917	9.01389	27.4474	31.8429	28.9538	29.4231	24.8444	26.0632	25.6062	25.6125	80.1765	68.15	76.4375	73.7647	29.4611	30.365	30.5824	30.0437	23.75	24.17	24.3176	24.0312
1984	9	19	34.8444	25.2071	9.6373	27.8368	31.8	29.5	29.3833	24.9316	25.985	25.1211	25.3167	79.1579	64.7895	70.5789	71.1875	29.5053	29.7316	28.8105	29.3059	23.7895	23.8737	23.3316	23.6412
1984	9	20	34.1722	25.0867	9.08556	27.4789	31.1067	28.8857	28.9818	25.0632	26.045	25.4278	25.4706	82.5789	69.8421	77.2778	76.2667	30.1105	30.3526	30.2611	29.9937	24.1421	24.2316	24.1889	24.0375
1984	9	21	34.2211	24.9267	9.29439	27.52	31.7533	29.04	29.17	24.69	25.895	25.15	25.2687	79.6	62.9	71.9375	70.8333	29.17	29.2	29.4529	29.3588	23.57	23.58	23.6941	23.6647
1984	9	22	33.8895	25.7643	8.12519	27.7632	30.9	28.3154	28.6	24.9684	25.9947	25.3278	25.4647	79.8421	66.9474	74.7222	72.7778	29.6684	29.9316	29.8167	29.8471	23.8842	23.9789	23.9	23.9471
1984	9	23	33.7	25.2333	8.46667	27.1526	30.6812	27.7923	28.2786	24.8316	25.7947	25.1684	25.2833	81.3333	66.3684	75.9474	74.4444	29.5278	29.4895	29.5579	29.6647	23.8056	23.7368	23.7895	23.8588
1984	9	24	33.7895	25.0267	8.76281	27.2105	30.7933	28.4667	28.6462	24.9	25.8	25.2	25.2556	82.4737	66.95	75.1111	75.5	29.7	29.66	29.5722	29.5412	23.9105	23.84	23.7889	23.7824
1984	9	25	33.2556	24.9308	8.32479	27.5263	30.4533	28.7333	28.725	25.1	26.0211	25.5833	24.2111	81.2222	69.3889	76.1667	75.2941	30.1684	30.3	30.4444	30.1562	24.1474	24.2	24.2556	24.1188
1984	9	26	33.9824	24.9643	9.01807	27.62	30.9267	28.4769	28.8462	24.8895	25.7389	25.2632	25.3235	80.5263	64.9412	75.0526	73.0588	29.5895	29.1	29.7158	29.4375	23.8474	23.4471	23.8211	23.675
1984	9	27	33.7947	24.4357	9.35902	27.5211	30.6067	28.4	28.6923	24.8842	25.8056	25.3118	25.25	79.3889	66.3889	74	73.625	29.3333	29.5111	29.6765	29.1533	23.7056	23.7222	23.8235	23.54
1984	9	28	33.4474	24.6067	8.8407	27.135	30.3333	28.6133	28.5786	25.005	25.83	25.0647	25.2176	84.35	69.7778	74.7059	75.125	30.19	29.9611	29.3059	29.5867	24.17	24.0167	23.6471	23.8067
1984	9	29	33.2	24.6714	8.52857	27.3722	30.85	28.65	28.8692	25.1316	26.0474	25.0889	25.4176	83.8824	68.5263	73.7222	73.125	30.3824	30.4105	29.2111	29.7	24.2588	24.2368	23.5778	23.8467
1984	9	30	33.3944	25.2786	8.11587	27.1667	30.3	28.9769	28.725	24.7222	25.7158	24.9647	25.0812	82.0588	70.5263	75.1875	75.6	29.4059	29.9158	29.1125	29.35	23.7353	23.9368	23.5313	23.6571
1984	10	1	34.2895	25.15	9.13947	27.3684	30.2722	28.9429	29.0333	25.075	25.675	25.1556	25.2222	83.2632	67.05	70.3333	73.4706	30.1947	29.285	28.85	29.3765	24.2053	23.605	23.3722	23.7
1984	10	2	33.8941	25.2867	8.60745	27.8895	30.5722	29.0529	29.18	25.2952	25.8842	25.3	25.4333	80.5789	68.5556	73.1579	73.375	30.1632	30.0944	29.5579	29.775	24.1579	24.0222	23.7316	23.875
1984	10	3	33.4316	25.0667	8.36491	27.49	30.8	28.2467	28.5385	25.2381	25.975	25.0842	25.4222	82.2	69.35	75.1579	75.8889	30.265	30.34	29.3526	30.0556	24.185	24.205	23.6684	24.0778
1984	10	4	33.95	25.2529	8.69706	27.86	31.0056	29.0786	29.34	25.1364	26.105	25.3588	25.5	80.3	67.85	73.1765	73.2667	29.855	30.295	29.6588	29.7933	23.995	24.15	23.8353	23.9
1984	10	5	33.6273	25.1133	8.51394	27.265	30.9316	28.7125	29.0267	24.9476	26.1143	25.3778	25.3235	83.6842	69.4762	74.8824	74.2	30.0737	30.5571	29.6765	29.4667	24.1105	24.3286	23.8235	23.74
1984	10	6	33.505	24.8571	8.64786	27.575	31.7	28.7812	29.275	25.2091	25.8714	25.1421	25.3632	82.35	63.4762	72.7895	73.1579	30.22	29.3238	29.33	29.6158	24.195	23.6286	23.675	23.8158
1984	10	7	33.51	24.75	8.76	27.7238	30.8611	28.925	29.1467	25.1273	25.89	25.2789	25.3889	81.2857	68.35	73.6471	74.0588	30.1619	29.925	29.6444	29.7941	24.1619	23.965	23.8389	23.9059
1984	10	8	34.1667	25.2643	8.90238	27.719	31.6611	29.3588	29.4533	25.2619	25.9773	25.315	25.505	82.4	65.2727	72.2	73.1053	30.435	29.8045	29.79	29.9263	24.32	23.8955	23.89	23.9737
1984	10	9	33.7158	25.38	8.33579	27.745	30.7278	28.6235	29.0133	25.48	25.9818	24.99	25.4833	83.7368	69.0909	73.2	75.1667	30.9684	30.5818	28.865	30.1667	24.5789	24.3591	23.41	24.1333
1984	10	10	33.3	24.8765	8.42353	27.2857	30.6765	28.7235	28.8375	24.9429	26.1	25.3263	25.3056	82.4	70.6667	77.2222	76.75	29.72	30.719	30.1167	29.7938	23.915	24.4286	24.0944	23.9313
1984	10	11	33.6789	24.8353	8.84365	26.7	30.7056	28.2714	28.48	24.9619	25.8429	25.3765	25.3706	85.9474	68.7143	78.1176	78.5625	30.1526	29.981	30.3059	30.2688	24.1421	24.0048	24.2118	24.1875
1984	10	12	33.38	24.7176	8.66235	27.019	30.65	28.6556	28.7188	24.8682	26.05	25.2158	25.2842	83.7619	71.381	75.8947	76.7222	29.8857	30.7095	29.7526	29.8722	23.9952	24.4048	23.9	23.9667
1984	10	13	32.7263	24.9813	7.74507	27.0842	29.9053	28.2133	28.4308	25.0909	25.8333	25.2947	25.4158	84.5263	70.5	77.9444	77.5625	30.2316	30.055	29.8263	30.0938	24.2158	24.06	23.9474	24.1125
1984	10	14	33.48	24.9687	8.51125	27.315	31.1294	29.1062	29.2	25.06	26.0682	25.46	25.5158	83.6842	69.1905	76.1	76.1111	30.3105	30.5286	30.265	30.3056	24.2368	24.2905	24.165	24.1833
1984	10	15	32.85	24.8133	8.03667	27.325	30.3706	28.475	28.6615	24.88	25.9136	25.1737	25.3059	82.8421	71.9091	76.1053	76.9412	29.7316	30.5682	29.7211	30.0294	23.8842	24.3045	23.8368	24.0118
1984	10	16	32.1053	24.6	7.50526	27.3333	29.8889	28.2778	28.2937	24.9318	26.0273	25.31	25.38	82.1429	73.5714	78.65	78.4737	29.8524	30.8952	30.24	30.2947	23.9762	24.481	24.14	24.1947
1984	10	17	33.1619	24.5625	8.5994	27.045	30.1687	28.1875	28.3563	25.005	25.8	25.1789	25.2706	83.8947	70.15	77.3889	76.9375	30.2053	30.095	29.8833	29.9562	24.1526	24.1	23.9722	24.025
1984	10	18	32.6591	24.2471	8.41203	26.8571	30.2	27.6824	28.0071	24.6955	25.5318	24.6684	24.9	84.0476	68.7143	75.1579	75.3889	29.6286	29.4095	28.3737	28.9389	23.8429	23.7381	23.1053	23.4389
1984	10	19	32.8286	24.2765	8.5521	26.705	30.1474	28.1	28.1933	24.64	25.7227	24.935	25.0889	83.8421	72.0952	77.05	78	29.5684	30.0714	29.335	29.6294	23.8263	24.0905	23.7	23.8412
1984	10	20	32.1952	24.0312	8.16399	26.8524	30.0111	27.9625	28.1125	24.505	25.5571	24.92	25.0647	81.9	71.0476	76	76.7059	29.11	29.7429	29.16	29.5471	23.545	23.9048	23.57	23.8
1984	10	21	32.94	23.9765	8.96353	26.6524	30.1158	28.3813	28.3333	24.5048	25.6273	25.1	25.0278	83.9524	70.7143	75.9474	77.1765	29.2857	29.7429	29.5316	29.4235	23.6762	23.8714	23.7684	23.7
1984	10	22	32.6263	24.3562	8.27007	26.815	29.7529	28.1	28.1067	24.59	25.7895	25.1421	25.1059	83.5	73.1667	77.7368	77.8125	29.395	30.3	29.8105	29.5875	23.735	24.2278	23.9421	23.8313
1984	10	23	32.7158	24.4133	8.30246	26.855	30.4176	28.5333	28.56	24.8053	25.745	25.2526	25.2444	85.1053	70.45	76.2632	77.8889	29.9316	30.005	29.8474	29.9778	24.0474	24.035	23.9421	24.0278
1984	10	24	32.3579	24.4286	7.92932	26.9421	29.675	27.52	28.0933	24.6368	25.6053	24.9056	25.0556	82.4211	73.1053	78.7222	78.5556	29.3474	30.1158	29.4611	29.6889	23.7	24.1053	23.7556	23.8944
1984	10	25	32.195	24.5533	7.64167	26.64	29.14	27.3933	27.68	24.72	25.565	25.0056	25.2	86.4737	76.3	81.7222	82	29.8526	30.465	29.9389	30.16	23.9737	24.29	24.0333	24.1533
1984	10	26	32.7636	24.6187	8.14489	26.86	30.49	28.3176	28.4412	24.9273	25.6182	24.99	25.15	85.45	68.9091	75.8	77.2222	30.205	29.5455	29.285	29.6	24.19	23.7909	23.635	23.8333
1984	10	27	33.2636	24.4125	8.85114	27.3864	30.2444	28.4471	28.5706	24.9429	25.8524	25.06	25.2778	82.619	68.7143	75.95	75.7222	29.9714	30	29.43	29.7833	24.0619	24.0333	23.73	23.9222
1984	10	28	33.0667	24.4588	8.60784	27.1136	29.9333	28.4611	28.4471	25.0476	25.6714	24.9722	25.1556	84.7619	70.4	75.4444	76.3529	30.3952	29.785	29.2667	29.5235	24.2714	23.92	23.6278	23.7824
1984	10	29	33.0727	24.65	8.42273	27.0409	29.6941	28.3333	28.5125	25.0286	25.7762	25.115	25.2737	85.7143	71.1429	75.3	77.3684	30.4381	30.119	29.61	29.9684	24.2952	24.0905	23.825	24.0211
1984	10	30	33.1364	24.725	8.41136	27.2476	29.9882	28.7	28.625	25.081	25.7526	25.135	25.3556	84.0476	70.8	73.3333	76.5263	30.3429	30.23	29.415	30.0474	24.2714	24.145	23.71	24.0789
1984	10	31	32.5474	24.7133	7.83404	27.0762	30.275	28.675	28.7313	24.9571	25.8211	25.32	25.3833	84.7619	69.9474	76.1	76.9444	30.1762	30.1	29.975	30.1278	24.1619	24.0842	24.035	24.1333
1984	11	1	32.5333	24.2812	8.25208	27.075	29.8571	28.6692	28.55	24.71	25.8	25.3	25.2765	82.35	73.05	77.6667	76.8333	29.49	30.37	29.9947	29.8722	23.75	24.235	24.0263	23.9556
1984	11	2	32.625	24.3312	8.29375	26.975	30.4154	28.8333	28.7833	24.94	25.805	25.2947	25.3833	85.4	71.5	76.1053	77.8889	30.175	30.245	29.8632	30.1944	24.175	24.155	23.9632	24.15
1984	11	3	32.85	24.3813	8.46875	27.215	30.7214	28.7077	28.7364	25.135	25.8579	25.3263	25.3187	84.3684	68.7368	76.7368	76.1176	30.575	30.0316	30.0421	29.9765	24.35	24.0579	24.0368	24.0176
1984	11	4	33.0833	24.4714	8.6119	27.219	30.9538	28.9455	28.975	25.145	25.5833	25.4105	25.3	84.7	65.7368	74.2222	74.8235	30.525	28.8947	29.8474	29.5824	24.345	23.4053	23.9474	23.7941
1984	11	5	33	24.5714	8.42857	27.4	31.0417	28.7692	29.0077	24.8944	25.7421	25.495	25.3353	80.6111	68.2632	77.2	76.0588	29.5389	29.5842	30.365	29.8647	23.8333	23.7789	24.245	23.9529
1984	11	6	32.87	24.8375	8.0325	27.37	31.3308	28.7	29.0929	24.7895	25.9	25.36	25.3474	82.0526	68.95	75.5	75.8421	29.6	30.06	29.92	29.8947	23.8474	24.065	23.99	23.9947
1984	11	7	32.6375	24.6357	8.00179	27.585	30.4692	28.4583	28.6	24.9842	25.8	25.45	25.3882	82	69.5263	75.8333	75.4706	29.9368	29.9211	29.8444	29.8	24.0526	23.9789	23.9167	23.9235
1984	11	8	32.6941	24.6286	8.06555	27.3579	30.1615	28.2167	28.6846	24.8895	25.9	25.2833	25.3111	82.3158	72.55	78	77.5556	29.7947	30.485	30.0278	30.05	23.9526	24.31	24.0389	24.0611
1984	11	9	32.2474	24.35	7.89737	26.71	29.6923	28.1091	28.2462	24.575	25.85	25.2263	25.2158	84.4	73.7	77.1111	78.4737	29.405	30.57	29.9421	29.9684	23.745	24.355	23.9737	24.0211
1984	11	10	32.9684	24.6929	8.27556	27.035	29.8308	28.3462	28.4615	24.715	25.74	25.2	25.2263	81.85	71.05	77.1579	76.3684	29.375	30.025	29.8579	29.7368	23.715	24.04	23.9474	23.8947
1984	11	11	33.2632	24.48	8.78316	27.1857	30.7077	28.6385	28.7077	24.8905	25.975	25.155	25.32	82.5714	69.5	74.65	75.5	29.7571	30.295	29.42	29.775	23.919	24.19	23.71	23.915
1984	11	12	32.51	24.5533	7.95667	27.2143	30.3308	28.6071	28.3846	24.9714	25.795	25.51	25.445	82.9524	72.4	79.5	78.2	30	30.3	30.64	30.34	24.081	24.18	24.385	24.23
1984	11	13	32.5476	24.48	8.06762	27.155	29.9538	28.0083	28.2	24.915	26.11	25.5158	25.4737	82.5	75.3	79.3684	78.8947	29.81	31.275	30.5895	30.4947	23.97	24.68	24.3158	24.2947
1984	11	14	32.81	24.1643	8.64571	27.1381	30.5385	28.7643	28.8357	24.8143	25.9952	25.4167	25.4222	81.95	70.9524	76.8889	76.5882	29.46	30.519	30.2111	30.0176	23.775	24.3143	24.1556	24.0471
1984	11	15	32.2474	24.4077	7.83968	27.2714	30.0571	28.6	28.6143	24.9952	26.0571	25.315	25.445	82.7619	72.5714	76.05	77.05	30.0048	30.8429	29.88	30.25	24.0762	24.4762	23.97	24.17
1984	11	16	32.5421	24.1571	8.38496	27.081	30.3267	28.0909	28.6154	24.8524	25.915	25.2	25.35	83.4286	70.7	75.8889	76.1667	29.8476	30.275	29.6579	29.8833	23.9905	24.18	23.8526	23.9722
1984	11	17	32.8684	24.2933	8.57509	27.1333	30.6067	28.6538	28.5333	24.7952	25.8476	25.1111	25.2278	82.9048	71.2381	77.4118	76.7222	29.6714	30.2333	30.0556	29.8611	23.8905	24.1048	24.0389	23.9389
1984	11	18	33.1187	24.0867	9.03208	27.08	30.5643	28.5846	28.6231	24.655	25.78	25.1833	25.1889	81.35	68.8	74	74.6111	29.21	29.87	29.4333	29.4722	23.635	23.95	23.7222	23.7389
1984	11	19	32.8944	24.3	8.59444	27.435	30.1867	28.7692	28.7786	24.5105	25.71	25.1	25.0611	79.2105	70.85	74.3158	74.6667	28.7947	30.04	29.3526	29.3111	23.4	24.05	23.6632	23.6611
1984	11	20	33.15	24.4133	8.73667	27.4571	30.9	28.5308	28.8385	24.6857	25.68	25.095	25.1	79.6667	66.75	74.35	73.3158	29.1667	29.34	29.265	29.1263	23.5952	23.67	23.62	23.5474
1984	11	21	32.8474	24.3563	8.49112	27.1762	30.58	28.4786	28.6143	24.581	25.5143	25.0158	24.9947	80.9048	67.5714	74.6316	74.1579	29.0762	29.0952	29.1474	29.0158	23.5619	23.5048	23.5842	23.4789
1984	11	22	32.7	24.7667	7.93333	27.0571	30.45	28.4692	28.6231	24.5	25.619	24.97	25.015	81.619	69.0952	74.05	74.8	28.9905	29.5762	29.04	29.14	23.5048	23.7857	23.485	23.555
1984	11	23	33.0316	24.8437	8.18783	26.89	31.5462	28.3357	28.5615	24.515	25.525	24.58	24.9684	82.4211	65.8571	74	73.7	28.935	29.1667	28.14	28.75	23.45	23.5286	22.96	23.31
1984	11	24	33.2421	24.86	8.38211	26.93	30.1643	28.0615	28.1769	24.49	25.1	24.7722	24.7333	82.3	65.5238	74.3889	73.6667	29.025	28.0238	28.6667	28.4056	23.515	22.9	23.3	23.1444
1984	11	25	33.0263	24.52	8.50632	26.7762	29.9615	28.0357	28.0786	24.435	25.315	24.8158	24.8667	83.7	69.25	75.5789	76.5556	29.095	28.95	28.9263	29.0389	23.57	23.44	23.4316	23.5111
1984	11	26	33.0833	24.8929	8.19048	26.7714	30.6	28.0571	28.4	24.2	25.5263	24.77	24.8056	81.9	69.2632	76.8947	75.6111	28.52	29.6316	28.775	29.0222	23.23	23.7842	23.345	23.4667
1984	11	27	33.2765	24.4857	8.79076	26.955	30.3786	28.2154	28.2615	24.605	25.505	24.675	24.9105	82.5	67	72.7368	73.8889	29.28	29.01	28.3105	28.8389	23.67	23.43	23.0632	23.3778
1984	11	28	32.0895	24.5214	7.56805	26.675	29.8571	28.3308	28.1923	24.355	25.44	24.975	24.9526	82.45	70.85	76.1	76.5789	28.825	29.415	29.255	29.2368	23.42	23.69	23.63	23.6053
1984	11	29	32.3316	24.2769	8.05466	26.58	30.3067	28.2	28.2286	24.345	25.2095	24.565	24.685	83.05	66.381	73.1	74.25	28.87	28.419	28.175	28.475	23.44	23.1238	22.965	23.17
1984	11	30	32.7158	23.85	8.86579	26.805	30.12	28.4769	28.3857	24.31	25.3857	24.73	24.7684	80.5789	67.5238	73	73.9	28.675	28.8857	28.435	28.64	23.3	23.3381	23.135	23.235
1984	12	1	32.6632	24.0857	8.57744	26.63	30.44	27.8857	28.2538	24.18	25.36	24.8	24.7737	81.65	67.1	76.7368	74.6111	28.455	28.805	28.9789	28.7474	23.205	23.35	23.4684	23.3368
1984	12	2	32.5632	24.1467	8.41649	26.5526	29.4214	27.8643	27.6846	24.2526	25.3632	24.9053	24.8222	82.7368	73.1053	79.2778	78.1176	28.7053	29.5526	29.4105	29.2333	23.3211	23.7842	23.7	23.6111
1984	12	3	32.3421	24.5571	7.78496	26.33	29.2333	27.7643	27.75	24.245	25.25	24.3632	24.6316	84.4	73.05	75.7895	77.2222	28.83	29.395	28.1211	28.8211	23.395	23.645	22.9579	23.3526
1984	12	4	32.081	23.7933	8.28762	26.4368	29.9937	27.8214	27.9286	24.0316	25.1571	24.58	24.5579	81.8421	67.4762	75.7778	74.5294	28.1737	28.3762	28.6263	28.3444	23.0474	23.1238	23.2737	23.1222
1984	12	5	32.2474	23.4562	8.79112	26.415	29.7625	27.7857	27.9	24.195	25.4476	24.7316	24.7211	83.3	70.8571	76.7895	76	28.64	29.4048	28.8632	28.8158	23.31	23.7	23.4	23.3789
1984	12	6	32.7	23.9733	8.72667	26.46	30.5933	28.6417	28.5167	24.2947	25.215	24.6833	24.7471	83.8947	65.7	71.6667	73.1667	28.8474	28.305	28.1611	28.4	23.4316	23.065	22.9889	23.1471
1984	12	7	32.5647	24.32	8.24471	26.995	30.5133	28.3692	28.45	24.495	25.3158	24.6222	24.8111	81.4	66.8421	72.8333	72.5263	28.985	28.7105	28.1889	28.6111	23.51	23.3053	22.9833	23.2667
1984	12	8	33.3789	24.4533	8.92561	27.08	30.65	28.7143	28.9769	24.515	25.4524	25.0263	25.0167	81.35	66.5714	73.8421	72.3158	29.01	28.9381	29.0842	28.9444	23.505	23.419	23.5053	23.4333
1984	12	9	33.1167	24.6375	8.47917	26.8	30.18	28.1833	28.2083	24.5947	25.1222	24.6333	24.6375	83.6316	66.1053	71.9412	72.7778	29.4053	28.1895	28.2333	28.3941	23.7421	22.9737	23.0333	23.1176
1984	12	10	33.045	24.5176	8.52735	26.4526	30.6333	28.5692	28.4692	24.2167	25.2789	24.4647	24.6176	83.4444	64.5789	70.75	72.4118	28.7	28.3158	27.7312	28.1813	23.3222	23.0316	22.7313	22.9687
1984	12	11	32.3368	24.475	7.86184	26.89	29.9062	27.9167	28.1846	24.425	25.6143	24.75	24.8111	81.8	71.3333	75.4444	74.3684	28.91	29.819	28.7556	28.8722	23.425	23.8857	23.3222	23.3889
1984	12	12	33.0316	25.15	7.88158	27.0053	30.7688	28.4308	28.6769	24.7579	25.5	24.6368	24.8353	82.2778	67.2857	73	74.1765	29.6579	29.0952	28.3368	28.8611	23.8579	23.5095	23.0579	23.3944
1984	12	13	32.595	24.6375	7.9575	26.4	30.7063	28.0643	28.2	24.2421	25.1857	24.5158	24.6	83.8947	65.0476	75.4444	72.8947	28.7684	28.2429	28.2579	28.3056	23.3526	23.0571	23.0526	23.0778
1984	12	14	32.6263	24.2571	8.36917	26.43	30.0125	27.7308	27.8	24.26	25.43	24.4158	24.5765	83.6	70.5	75.2222	75.8333	28.795	29.415	28.2053	28.5471	23.355	23.63	22.9579	23.1765
1984	12	15	32.7333	23.9882	8.7451	26.2	29.7214	27.3286	27.5	23.8944	25.0474	24.3842	24.4471	83.0556	69.0526	76.9474	75.6667	28.0611	28.5105	28.2737	28.3235	22.9444	23.1368	23.0526	23.0529
1984	12	16	32.6667	23.6437	9.02292	25.97	29.15	27.3231	27.2727	23.82	25.1789	24.3632	24.4778	83.95	71.6316	77.5882	77.4706	28.07	28.8526	28.1684	28.4	22.94	23.3211	23.0053	23.1111
1984	12	17	32.145	23.82	8.325	26.245	29.3357	27.6154	27.5846	23.9	25.1368	24.4278	24.4765	82.7368	70.6316	75.1667	75.5556	28.1	28.8	28.1556	28.3882	22.9632	23.3579	22.9611	23.1294
1984	12	18	32.4842	23.2933	9.19088	26.035	30.2286	28.1286	28.0154	23.83	25.0158	24.4632	24.4111	83.45	66.5263	73.3684	73.8421	28.005	28.1158	28	28.0222	22.92	22.9579	22.9	22.9167
1984	12	19	32.4333	24.32	8.11333	26.45	30.66	27.575	27.8727	24.2111	24.9789	24.3333	24.4941	83	66.85	76.0556	74.1667	28.6444	28.08	28.0833	28.3	23.3056	22.875	22.8889	23.0353
1984	12	20	32.6632	24.1267	8.53649	26.1474	30.2867	28.2231	28.0083	24.0684	25.1105	24.3833	24.4778	84.1053	67.5	74.5	75.4118	28.5474	28.385	28.2842	28.2667	23.2158	23.09	23.0105	23.0167
1984	12	21	32.9737	24.35	8.62368	26.2368	30.2429	28.2846	27.9273	24.2611	24.8053	24.5389	24.5647	85.1667	65.45	74.3333	74.7895	29.0842	27.445	28.4842	28.4333	23.5158	22.465	23.0947	23.0833
1984	12	22	32.7889	24.7133	8.07556	26.3667	29.5857	28.0357	27.7417	24.4	25.1235	24.5294	24.5933	85.4737	69.0556	74.1765	75	29.345	28.5167	28.3056	28.525	23.675	23.1778	23.0389	23.1938
1984	12	23	32.6368	24.66	7.97684	26.455	30.2357	28.5571	28.3	24.5167	25.3056	25.1722	25.0437	85.3889	68	76.6667	75.6667	29.5	28.5316	29.8263	29.3235	23.7632	23.0842	23.8684	23.6
1984	12	24	33.015	24.3125	8.7025	26.881	30.9214	28.2545	28.3417	24.8737	25.2105	24.9333	25.0111	84.8421	62	75	73.7	30.13	27.23	29.2053	28.9	24.055	22.305	23.5105	23.3105
1984	12	25	32.63	24.7867	7.84333	26.5095	30.5467	28.2857	28.1846	24.5737	25.23	24.7789	24.6353	84.5	67.2857	75.2632	75.8421	29.495	28.2	28.885	28.7737	23.785	22.8238	23.31	23.2474
1984	12	26	33.0158	24.0533	8.96246	26.165	30.5429	28.1214	28.2154	24.4158	25.6105	24.8944	24.7813	86.1667	69.2105	76.3889	76.8824	29.4158	29.5947	29.2	29.3	23.7105	23.7789	23.5056	23.5941
1984	12	27	32.7444	24.14	8.60444	26.0952	30.5571	28.4	28.2692	24.02	25.2316	24.4	24.2647	83.2632	65.55	71.5263	73.5789	28.4476	28.255	27.59	28.0474	23.1714	22.9	22.56	22.8368
1984	12	28	33.0353	24.1	8.93529	26.2421	30.6385	28	27.92	23.8778	25.0333	24.0176	24.2647	82.1111	62.3684	70.5625	71.3529	28.0684	27.3	26.6235	27.1824	22.9368	22.2316	21.9706	22.2824
1984	12	29	33.1722	24.1333	9.03889	25.9947	30.0308	27.5833	27.4909	23.8278	25.1765	24.2	24.0467	82.7647	65	73.1176	73.8333	28.1368	28	27.3389	27.6529	22.9895	22.7556	22.45	22.6059
1984	12	30	32.4529	23.6357	8.81723	26.1316	30.1571	28.1909	28.0909	23.825	25.3235	24.5467	24.4643	83.25	67.4444	75.2857	73.5625	28.0706	28.5667	28.075	28.04	22.9412	23.0944	22.8688	22.86
1984	12	31	32.6714	23.65	9.02143	25.7056	29.9167	27.8385	27.51	23.4471	25.0188	24.1533	24.14	83	66.875	73.1333	73.625	27.4889	27.8062	27.075	27.46	22.6111	22.6562	22.1625	22.46

## Sheet: 1984
			Temperature			Temperature				Temperature				Relative Humidity				Pressure				Dew temperature
Year	Month	Day	Maximum	Minimum	Max-Min	1899-12-31 07:00:00	1899-12-31 13:00:00	1899-12-31 19:00:00	Average	1899-12-31 01:00:00	1899-12-31 13:00:00	1899-12-31 19:00:00	Average	1899-12-31 01:00:00	1899-12-31 13:00:00	1899-12-31 19:00:00	Average	1899-12-31 07:00:00	1899-12-31 13:00:00	1899-12-31 19:00:00	Average	1899-12-31 07:00:00	1899-12-31 13:00:00	1899-12-31 19:00:00	Average		Month	Taverage	Hraverage
1985	1	1	31.2	24.1813	7.01875	27.4	31	28.3	28.8	21.4	22.2	20.2	21.3	59	47	48	51	21.5	20.9	18.3	20.2	18.6	18.2	16.1	17.6		January	25.7641	74.5524
1985	1	2	33.081	24.1	8.98095	27.4	30.8	28.4	28.8	21.2	22.4	24.1368	24.1	58	48	73.0526	72	21	21.5	32.7	25.1	18.3	18.6	25.5	20.8		February	27.8826	65.9133
1985	1	3	31.4	24.0944	7.30556	28.6	30.8	27.8	28.8	22.6	25.095	22	24.2176	60	58	70	69.6111	23.4	25.7	22.6	23.9	20	21.6	19.4	20.3		March	27.7049	68.3566
1985	1	4	32.4	24.1059	8.29412	26.6	29.2	28.0909	27.63	23.6	21.8	21.6	24.1667	81.8421	38	72	66	27.665	18	25.1	27.6222	22.69	15.9	21.2	22.6611		April	28.015	70.3209
1985	1	5	32	24.3438	7.65625	24	29.5	27.46	25.4	21.8	24.6	22.5	24.1333	83	56	71.1111	72.0588	24.6	23.1	26.2	24.7	20.9	19.8	21.9	20.9		May	29.0869	65.1199
1985	1	6	32.5818	24.0833	8.49848	23	25.2	28.14	24	21.2	22	22.2	21.8	85	86	86	71.3684	24	25.1	25.5	24.9	20.4	21.2	21.4	21		June	29.5423	68.2719
1985	1	7	29	24.6588	4.34118	22.8	25.2	27.8	23.9	21	22.5	22.3	21.9	85	96	88	70.85	23.7	26.8	25.9	25.5	20.2	22.3	21.7	21.4		July	29.3367	66.5252
1985	1	8	32.7318	24.35	8.38182	23.4	25.4	24.2	24.3	22.6	22.8	22.4	22.6	93	80	86	73	26.9	26	25.9	26.3	22.3	21.7	21.7	21.9		August	29.5243	58.6651
1985	1	9	25.4	24.5688	0.83125	23.6	25.2	24	24.2	21.4	23	22.4	22.3	82	83	87	74.1111	24	26.6	26	25.5	20.4	22.1	21.7	21.4		September	28.9415	67.5362
1985	1	10	26.8	24	2.8	22	30.525	24.8	24.1	22.4	23	22.4	22.6	83.3333	84	81	82	27.6143	26.7	25.5	27.6278	22.6619	22.2	21.4	22.6389		October	28.3344	76.6836
1985	1	11	25.6	24.0176	1.58235	23.8	24.5	27.8083	24.1	22.8	24.7762	22.8	23.945	92	63.5238	90	92	27.1	27.2333	26.9	26.7421	22.4	22.4	22.3	22.1211		November	28.09	82.191
1985	1	12	26.1	24	2.1	21	30.9231	24.6	24	22.6	23.4	22.8	22.9	83.1053	82	86	92	27.6158	27.2	26.5	27.5882	22.6632	22.5	22.1	22.6059		December	28.0398	64.9304
1985	1	13	26	23.8647	2.13529	21.4	25.5	24.4	23.9	20.4	23.6	22.8	22.3	91	85	87	72.75	23.3	27.8	26.7	25.9	19.9	22.9	22.2	21.7
1985	1	14	26.6	24.45	2.15	24.2	25.4	24.8	24.8	22.2	23.2	22.6	22.7	84	83	83	73.1579	25.4	27	25.9	26.1	21.4	22.3	21.7	21.8
1985	1	15	32.7182	24.4529	8.26524	25.6	25.9	28.0286	25.3	22.4	23.4	22.6	22.8	76	88	83	73.7222	24.9	27.6	25.9	26.2	21.1	22.7	21.7	21.8
1985	1	16	26.4	23.8706	2.52941	24.8	24.8	24.8	24.8	22	22	22.6	22.2	78	78	83	73.1667	24.6	24.6	25.9	25	20.8	20.8	21.7	21.1
1985	1	17	30	24.3733	5.62667	24.8	25	27.6	26.3	22	23.6	23.6	23.1	78	89	72	71.9474	24.6	28.2	26.4	26.4	20.8	23.1	22	22
1985	1	18	33.135	23.8125	9.3225	25	26.4	26.6	26.1	22.8	25.2	23	23.7	83	91	74	71.6471	26.3	31.2	25.7	27.7	21.9	24.8	21.5	22.7
1985	1	19	30	23.6125	6.3875	23.6	26.8	27.6	26.4	22	24.2	23.8	23.3	87	81	73	74.1111	25.4	28.4	26.9	26.9	21.3	23.2	22.3	22.3
1985	1	20	31.9	23.8133	8.08667	23.8	29.6	28.1	27.8455	21.8	24	22	22.6	84	63	50	74.6667	24.8	26.1	20.4	23.8	20.9	21.8	17.9	20.2
1985	1	21	33.1714	24.0687	9.10268	23.8	26	25.3	25.1	22.4	24	23.4	23.3	89	85	85	86	26.1	28.5	27.5	27.4	21.8	23.2	22.7	22.6
1985	1	22	27	23.8294	3.17059	25	25	25.6	25.3	22.8	24	23	23.3	83	92	80	75.2667	26.3	29.2	26.3	27.3	21.9	23.6	22	22.5
1985	1	23	27	23.7412	3.25882	24	25	25.6	25	21.6	23.2	23	22.6	81	86	80	71.2	24.2	27.2	26.3	25.9	20.6	22.5	22	21.7
1985	1	24	29.2	23.6375	5.5625	25.7	26.4	25.2	25.6	22.8	23.8	23.2	23.3	78	81	85	73.4667	25.8	27.7	27.1	26.9	21.6	22.8	22.4	22.3
1985	1	25	30	23.6706	6.32941	25.4	27.6	27.7286	27.6455	22.4	23	22.6	22.7	77	59	76	71	25.1	23.4	25	24.5	21.1	20	21.1	20.7
1985	1	26	32.5842	23.2125	9.37171	24.1	25.3	27.2846	24.9	21.8	23.5	22.8	22.7	82	75	83	80	24.6	26.4	26.3	25.7	20.8	22	21.9	21.6
1985	1	27	30.6	23.3444	7.25556	22.3	25.6	26.6	25.3	20.3	23.6	22.4	22.1	84	85	70	79	22.5	27.8	24.3	24.8	19.4	22.8	20.6	20.9
1985	1	28	30	23.2167	6.78333	21.6	26.2	25.4	27.7667	21.6	24	24.07	1	0	83	72.15	82	25.8	28.4	20.2	24.8	21.6	23.2	17.7	20.8
1985	1	29	33.0955	23.3	9.79545	24.8	27.6	24.8	25.5	21.8	23.6	21.8	22.4	77	72	77	73.8889	24.1	26.4	24.1	24.9	20.5	22	20.5	21
1985	1	30	30	23.7444	6.25556	24.6	28.4	26.6	26.5	21.8	24.7	22	22.8	78	74	67	73.8333	24.2	28.6	23.4	25.4	20.6	23.3	20	21.3
1985	1	31	31	23.9647	7.03529	25.6	28.8	26	26.6	21.6	24.5	23.9	23.3	70	70	71.0476	74.3	23.1	27.9	22.8	24.6	19.8	22.9	19.6	20.8
1985	2	1	32.6	23.8778	8.72222	24.2	31.6	25.1	26.5	21.2	22.6	23.2	22.3	77	46	85	73.35	23.2	21.4	27.2	23.9	19.9	18.6	22.4	20.3
1985	2	2	31.8	24.1267	7.67333	25.8	30.8	27.4	27.8	22.8	23.2	21.5	22.5	78	53	59	73.15	25.7	23.4	21.7	23.6	21.6	20	18.8	20.1
1985	2	3	32.6	23.8235	8.77647	23.4	30	28	27.4	22	22.4	22	22.1	89	52	59	75.3684	25.5	22	22.4	23.3	21.4	19	19.3	19.9
1985	2	4	32	24.2176	7.78235	26.0909	31.2	27.6	27.9929	24.0545	23.6	23.4	24.5684	84.7273	53	70	52	28.5318	24	26	28.4053	23.1955	20.5	21.7	23.1263
1985	2	5	32.3	24.0556	8.24444	26.2	31.2	27.98	27.9214	24.2	26.2	24.3714	23.1667	85	68	73.0476	57	28.8	30.7	27.8524	27.5947	23.4	24.5	22.7476	22.6263
1985	2	6	32.6	23.7722	8.82778	25.7909	32.4	27.4	28.0077	23.9045	24.8	22.4	24.585	84.8636	54	65	58	28.2818	26.2	23.7	28.425	23.0545	21.9	20.3	23.11
1985	2	7	32	24.25	7.75	26	31.4	28.3769	28.2154	22.6	24.2	24.3619	24.48	75	55	74.85	59	25.1	25.4	28.005	28.38	21.2	21.3	22.86	23.1
1985	2	8	32.4	23.9706	8.42941	25.6	30.5	26.4	28.0769	22.4	25.085	25.4	24.5389	76	67.7143	92	58	24.9	28.2667	31.8	28.5263	21.1	23.0381	25.1	23.2053
1985	2	9	27.2	23.8944	3.30556	25.1	29.6786	27.2	27.5643	24	24.981	24	24.33	91	69.8571	77	87	29.1	28.4952	27.7	28.15	23.6	23.181	22.8	22.985
1985	2	10	32	24.0778	7.92222	26.2	30.8	28.4	28.5	22.4	24.4	22.4	23.1	72	59	60	75.2	24.5	26.3	23.1	24.6	20.8	21.9	19.8	20.8
1985	2	11	32.6	24.2056	8.39444	26.4	32.2	27.8923	27.7143	23.2	24.8	24.381	24.43	76	55	75	55	26.3	26.4	28.0952	28.0048	21.9	22	22.8952	22.8762
1985	2	12	33	23.9111	9.08889	26.2	31.8	28	28.5	23	25	24	24	76	58	72	75.3158	25.9	27.1	27.2	26.7	21.7	22.4	22.4	22.2
1985	2	13	32.2	24.5375	7.6625	25.6	31.6	26.8	27.7	22.4	23	23.2	22.9	76	48	74	77.2632	24.9	22.3	26	24.4	21.1	19.3	21.7	20.7
1985	2	14	32	24.1562	7.84375	25	30.4	28	27.9	22.2	23.4	21	22.2	79	56	53	77.0625	24.9	24.1	20.2	23.1	21	20.5	17.7	19.7
1985	2	15	32.6	23.9	8.7	25.8182	31.6	28.8	27.9462	23.4381	24.4	22.2	24.1222	81.6667	55	56	56	27.1619	25.7	22.3	26.9526	22.3905	21.6	19.3	22.2053
1985	2	16	32.4	24.56	7.84	25.4	27.6	29	27.8	22.6	24.8143	23	24.1895	79	63.7143	60	72.6667	25.5	27.2762	24.1	27.2789	21.4	22.4238	20.5	22.4368
1985	2	17	32.6	23.6062	8.99375	26	31.6	28.8	28.8	23	24.2	22.2	23.1	78	54	56	77.6111	26.1	25.3	22.3	24.6	21.8	21.3	19.3	20.8
1985	2	18	33	23.875	9.125	25.3905	32.4	27.6	27.9643	22.915	23.2	21.8	23.78	80.45	46	60	45	26.175	22.3	22.2	26.645	21.79	19.2	19.2	22.055
1985	2	19	32.2	24.0176	8.18235	25.8	32	28.6	28.8	22.2	23.6	21.6	22.5	73	49	54	72.4706	24.3	23.5	21.1	23	20.7	20.1	18.4	19.7
1985	2	20	32.6	24.1333	8.46667	25.6476	31.4	27.8	27.9923	23.18	24.6	22	23.7895	80.75	57	60	57	26.63	26.4	22.6	26.5263	22.07	22	19.4	21.9684
1985	2	21	32.4	24.3875	8.0125	26.6	31.4	28.2	28.6	22.2	25.3	22.6	23.4	68	61	62	73.5263	23.8	28.2	23.7	25.2	20.3	23.1	20.2	21.2
1985	2	22	32.6	24.0533	8.54667	26	30.6	27.6	28	22.4	24	21.2	22.5	73	58	57	72.8333	24.7	25.4	20.9	23.7	20.9	21.4	18.2	20.2
1985	2	23	33.2571	24.0786	9.17857	25.9095	32	26.9231	27.25	23.24	23.4	23.9389	23.8278	79.1	48	73.5556	38	26.54	23	27.1944	26.4722	22.045	19.8	22.3333	21.9611
1985	2	24	31.4	24.5	6.9	25.8	30.6	27.4571	27.5462	23.135	23.2	24.0737	23.8684	80.05	54	72.9474	58	26.48	23.5	27.2158	26.6611	21.975	20.1	22.3947	22.0778
1985	2	25	32	24.8188	7.18125	26	29.1857	26.2	27.3077	21.8	24.6857	22.2	24.0524	69	68.2381	71	76.05	23.3	27.6524	24.1	27.4238	20	22.6857	20.5	22.5524
1985	2	26	31.6	24.3	7.3	25.7905	31	25.6	27.4357	23.51	25.2	23.6	24.085	81.7	63	85	58	27.29	28.2	27.8	27.43	22.475	23.1	22.8	22.565
1985	2	27	32.2	24.8059	7.39412	25.5	30	27.8	27.8	22.6	24.2	22.8	23.2	78	62	65	75.7059	25.5	26.3	24.4	25.4	21.4	21.9	20.7	21.3
1985	2	28	32.4	24.9688	7.43125	25.9429	30.8	25.8	27.6769	23.6667	24.8	24	24.4474	82.619	61	86	60	27.7	27.3	28.6	28.1167	22.6857	22.5	23.3	22.9167
1985	3	1	31.5	24.4667	7.03333	26.4	31.2	28	28.4	23.4	26.4	23	24.3	78	69	66	72.1905	26.8	31.2	24.7	27.6	22.2	24.8	20.9	22.6
1985	3	2	32.5	24.725	7.775	25.8429	31.8	27.85	27.6692	23.2	24.8	23.6	23.9	81.381	57	76.7895	55	27.0571	26.6	28.9	28.3	22.3143	22.1	23.3947	23.0056
1985	3	3	31.5	24.4937	7.00625	25.7857	31	27.4	27.6714	24.4	24.4	25.2	24.7	84.4211	58	84	63	27.8526	26.1	30.6	28.6667	22.7737	21.8	24.4	23.1944
1985	3	4	31	24.8375	6.1625	26.4	31	27.6	28.1	23.2	25.8	25	24.7	76	66	81	76.7368	26.3	29.7	29.9	28.6	21.9	24	24.1	23.3
1985	3	5	32.985	24.7867	8.19833	25.8	30.25	25.4	28.0429	23.2	24.6158	23.4	24.0789	80	64.2632	85	68	26.7	27.0368	27.4	27.1111	22.2	22.2789	22.6	22.3278
1985	3	6	28	24.4143	3.58571	25.4	26.2	25.4	25.6	22.4	24.2	23.6	23.4	77	85	86	74.5556	25.1	28.8	27.9	27.3	21.1	23.4	22.9	22.5
1985	3	7	33	23.975	9.025	25.6	32	28.0867	28.0857	23	25.6	24.2053	24.2842	80	60	73.6842	51	26.3	28.5	27.6316	28.0222	22	23.3	22.6368	22.8833
1985	3	8	33.6	23.9187	9.68125	25.6048	32.4	29	28.1857	23.3524	23.6	22.4	24.455	82.5238	48	57	52	27.1667	23.2	22.7	28.3	22.3619	19.9	19.5	22.93
1985	3	9	33.4	24.075	9.325	25.2	31.7	28.6	28.5	21.9	23	22.7	22.5	75	48	60	75.25	24.1	22.3	23.6	23.3	20.5	19.2	20.2	20
1985	3	10	31	24.0286	6.97143	25.8	30.2	26.4	27.2	21.6	24.6	22.8	23	69	63	74	75.6111	23	27.2	25.3	25.2	19.7	22.5	21.3	21.2
1985	3	11	28	24.0438	3.95625	25	27	25	25.5	22.2	24.6	22.4	23.1	79	82	80	76.1111	24.9	29.3	25.3	26.5	21	23.7	21.3	22
1985	3	12	33.06	23.6533	9.40667	26.4	25.8	27.9857	28	22.8	24.2	24.5895	24.2842	74	88	75.6842	63	25.3	29.1	28.5	27.6842	21.3	23.6	23.1789	22.6789
1985	3	13	29	24.15	4.85	26.09	26.4	26	27.8692	23.6905	23.4	22.8	24.5053	81.85	78	76	57	27.69	26.8	25.6	28.2667	22.73	22.2	21.5	23.0556
1985	3	14	31.6	24.3929	7.20714	26.0905	31.2	28.4	27.7714	23.4857	22.8	20.8	24.265	80.4286	49	50	48	27.1095	22.1	19.5	27.7556	22.3762	19.1	17.1	22.7611
1985	3	15	32	24.2467	7.75333	25.9737	31	27.6	27.7	23.475	21.8	21.6	24.3368	80.2105	44	59	49	26.9579	20	21.8	27.9235	22.2789	17.5	18.9	22.8471
1985	3	16	31.6	24.24	7.36	24.8	30	28	27.7	21.9	21.6	21.4	21.6	78	48	56	75.3889	24.3	20.2	21.1	21.9	20.7	17.7	18.3	18.9
1985	3	17	31	24.2667	6.73333	26.2952	30.6	28.2	27.3571	23.8	22	22.6	24.5	81.381	47	62	58	27.7238	20.7	23.7	28.8471	22.7476	18	20.2	23.3824
1985	3	18	32.805	24.4929	8.31214	25.6	25.8	23.8	24.8	21.2	24.2	22	22.5	68	88	86	75.5	22.2	29.1	25.2	25.5	19.2	23.6	21.2	21.3
1985	3	19	32.785	24.4286	8.35643	25.3	30.3	24.6	28.1385	23	25.0053	22.6	24.4944	82	66.5263	84	92	26.5	28.1	26.1	28.4471	22.1	22.8947	21.8	23.1529
1985	3	20	32.3316	24.9083	7.42325	26.1632	26	25.4	27.9231	23.7389	23.8	23.4	24.6167	81.5	83	85	92	27.6722	28	27.4	28.7944	22.7222	23	22.6	23.35
1985	3	21	32.3684	24.7615	7.60688	26	26.8	27.2	26.8	22.4	24.4	23.4	23.4	73	82	73	79.1579	24.7	28.9	26.2	26.6	20.9	23.5	21.9	22.1
1985	3	22	32.5286	24.6867	7.8419	24.8	27.2	27	26.5	22	25	23.4	23.5	78	84	74	77.45	24.6	30.2	26.4	27	20.8	24.2	22	22.3
1985	3	23	32	24.3467	7.65333	26.3524	29.7769	27.5308	27.8571	21.7	22	23.8	22.5	80.8571	69.45	75.8421	41	27.5857	28.525	28.3105	28	22.6714	23.22	23.1	22.9263
1985	3	24	32.4	24.1643	8.23571	26.355	26.8	25.6	28.4	23.8333	24.6	23.8	24.2895	81.55	84	86	57	27.835	29.4	28.3	27.2706	22.805	23.8	23.1	22.4471
1985	3	25	33.83	25.02	8.81	26.6476	31.0917	28.66	28.8385	24.01	25.4333	24.8895	24.725	80.4	65.8889	74.4444	73.4	27.955	28.7667	28.9722	28.58	22.9	23.3167	23.4667	23.2333
1985	3	26	33.635	25.1923	8.44269	26.5429	30.0583	28.4533	28.6077	24.145	25.3952	24.7947	24.7056	81	66.1579	75.4737	91	28.24	28.5789	28.8368	28.4882	23.07	23.2053	23.3526	23.1824
1985	3	27	32.5526	24.9615	7.59109	26.58	30.1417	28.02	28.2429	24.1895	25.2526	24.475	24.5722	81.8421	68.0526	75.2632	73	28.4789	28.7368	28.2368	28.4824	23.2	23.3158	23.0474	23.2118
1985	3	28	33.15	24.7214	8.42857	27.4	31.6	26.5	28	23	23	23.2	23.1	69	48	76	73.0556	25.1	22.3	26.2	24.6	21.2	19.3	21.9	20.8
1985	3	29	33.5579	24.62	8.93789	26.4	31.2	27.8	28.3	22.4	22.6	21	22	71	48	54	73.6471	24.4	21.7	20.3	22.1	20.7	18.8	17.8	19.1
1985	3	30	31	24.4333	6.56667	26.8	31	29	29	24.8	24.2	23.6	24.2	85	57	64	69	30	25.7	25.5	27	24.1	21.5	21.4	22.3
1985	3	31	32	24.4071	7.59286	26.7	31.4	29.8	28.0923	23.6	24	23.6	23.7	78.6316	54	60	62	27.4789	24.9	25	28.1313	22.6263	21	21.1	22.9875
1985	4	1	33.6611	24.6385	9.02265	26.51	26.8	25.4	28.3846	23.2	24	23.4	23.5	81.25	79	85	72	28.025	28	27.4	28.8111	22.935	22.9	22.6	23.3722
1985	4	2	33.4	24.4133	8.98667	26.46	26.4	26	28.15	23.93	23.8	23.8	24.6733	81.05	81	83	72	27.935	27.7	28	28.9188	22.88	22.8	23	23.4312
1985	4	3	33.4048	24.475	8.92976	26	27	26	26.3	23.6	25.395	24.2	24.6111	82	69.1	86	89	27.5	29.145	29	28.4368	22.7	23.57	23.5	23.1684
1985	4	4	33.3048	24.4875	8.81726	26.8048	26	28.3462	28.3615	23.885	24	24.4526	24.4842	78.05	85	71.8333	83	27.545	28.5	27.7	27.8222	22.66	23.2	22.6833	22.7833
1985	4	5	32.2	24.5	7.7	26.5952	31.8	27.9533	27.9917	23.8381	22.8	24.7053	24.5579	79.5714	46	76.4737	57	27.619	21.7	28.7474	28.3059	22.6571	18.8	23.3579	23.0765
1985	4	6	33	24.8571	8.14286	26.8095	32	28.2143	28.2	24.1095	23.6	24.8684	24.7421	80	49	77.5556	58	28.1714	23.5	29.2	28.8235	22.9714	20.1	23.5833	23.3647
1985	4	7	33.4	24.7462	8.65385	26.8286	32.2	27.6933	27.8077	24.2905	23.8	25.18	25.0947	81.0476	50	81.3889	79.4375	28.5762	23.9	30.1778	29.9375	23.2476	20.3	24.1333	23.9875
1985	4	8	34	24.8333	9.16667	26.4857	33.6	27.2	27.925	24.255	22.6	24.4	24.9294	82.65	39	80	48	28.695	20.1	28.7	29.4125	23.29	17.6	23.4	23.6875
1985	4	9	33.2474	24.5467	8.7007	26.6952	26.4	26.6	28.3231	24.1381	24.2	24.2	24.6684	80.9048	83	82	69	28.2857	28.7	28.6	28.7	23.0905	23.4	23.3	23.2895
1985	4	10	34	24.6133	9.38667	26.84	33	29	28.3818	24.1	24	24.865	24.8053	79.55	47	73.2222	59	28.085	23.8	28.5111	28.5941	22.95	20.3	23.1556	23.1941
1985	4	11	33.6	24.62	8.98	26.6	32.6	28.6	29.1	24	23.8	25	24.8381	81	48	75.8421	56	28.1	23.6	29.3105	28.7842	23	20.2	23.6421	23.3368
1985	4	12	33.0667	24.7063	8.36042	26.9429	33.2	29.8	28.5167	24.1524	23.6	25.1762	25.0524	79.381	45	77.05	53	28.1381	22.7	29.76	29.2737	22.981	19.5	23.875	23.6105
1985	4	13	32	24.56	7.44	25.6	30.4	29.6	28.8	23.6	25.3316	25.0619	24.7947	85	69.1111	76.7619	58	27.8	29.05	29.4762	28.9	22.8	23.4611	23.7048	23.4056
1985	4	14	33	24.5467	8.45333	26.7952	32.8	28.5692	28.4857	22.4	25.3211	24.66	24.6947	80.5714	66.45	73.5263	56	28.3143	28.67	28.67	28.6526	23.0667	23.21	23.2	23.2211
1985	4	15	33.4524	24.2812	9.17113	26.8	33	26.2	28	22.6	24.2	23.4	23.4	70	48	79	66	24.6	24.3	26.9	25.3	20.8	20.6	22.3	21.3
1985	4	16	34.4	24.4933	9.90667	26.8	33.8	30.6	30.5	22.6	23.8	24.6	23.7	70	43	61	77.4118	24.6	22.8	26.9	24.8	20.8	19.6	22.3	20.9
1985	4	17	34	24.25	9.75	27.1737	33	26.2	28.3917	24.4368	25.2	24.2	24.7786	79.7368	53	85	58	28.7105	26.8	28.8	28.5929	23.3316	22.3	23.4	23.2429
1985	4	18	29.6	24.375	5.225	27	26.4	25.6	26.1	22.8	25.6222	23.6	25.0706	70	74.1667	85	73	24.9	30.0556	27.8	29.65	21.1	24.0222	22.8	23.8188
1985	4	19	33.4	24.3857	9.01429	27.4	32.4	26.4	28.1	24	25.5556	26	24.8889	76	73.6667	97	58	27.6	30.0111	33.3	29.225	22.7	24	25.9	23.5938
1985	4	20	32.7368	24.2062	8.53059	27	26.2	25.8	26.2	23.8	24.4	24	24.1	77	86	86	77.8824	27.3	29.3	28.6	28.4	22.6	23.7	23.3	23.2
1985	4	21	27	24.0067	2.99333	24.8	26	25.4	25.4	23.6	25.8211	24.2	25.2294	91	73.5	91	76	28.3	30.2471	29.4	29.5467	23.1	24.1353	23.8	23.7533
1985	4	22	27.4	24.52	2.88	26.2	26.8	26.4	26.5	24.6	25.8	26.2	25.1067	88	73.5625	98	78	29.8	29.9467	33.9	29.4231	24	23.9333	26.1	23.6692
1985	4	23	26.8	24.2875	2.5125	27.0421	30.6417	25	28.44	28.2	25.4895	24.2	24.9222	80.3158	69.3158	94	89	28.6263	29.3842	29.6	28.8471	23.2579	23.6895	23.9	23.3882
1985	4	24	26	23.5571	2.44286	25.3	31.175	25.8	29.1083	24.3	25.6	24.9526	24.8833	92	68.2222	74.6471	94	29.7	29.3889	29.0235	28.8937	23.9	23.6778	23.5118	23.4062
1985	4	25	28	24.9933	3.00667	26	27.2	26.4	26.5	24.8	25.715	24.6	24.9765	91	67.2	86	84	30.5	29.47	29.7	29.0824	24.4	23.705	23.9	23.4824
1985	4	26	33.6526	25.08	8.57263	24.8	24.6	29.7	29.8455	23	25.3842	24.9947	23.7579	86	63.3	69.2353	68	26.9	28.715	28.3556	28.6647	22.3	23.27	23.0778	23.2529
1985	4	27	34.15	24.7867	9.36333	26.6	31.5	29.0545	29.1545	24.4	25.6667	25.1278	25.0267	84	65.8889	73.9375	73.9286	29.1	29.6444	29.3312	29.3857	23.6	23.7556	23.6375	23.6643
1985	4	28	34.1316	24.9187	9.21283	25.8	30.8231	28.6083	28.6	23.6	25.73	24.9588	24.9125	83	68.05	72.9375	79	27.6	29.61	28.9529	29.1133	22.7	23.785	23.4176	23.5333
1985	4	29	34.065	24.7687	9.29625	25.4	27.6	26.8	26.6	22	24.6	24	23.5	75	78	79	71.5	24.2	28.9	28	27	20.5	23.5	22.9	22.3
1985	4	30	33.67	24.725	8.945	25.6	27.2	28.0333	28.2818	23	25.8211	25.1824	25.0765	80	69.8235	77.6	76.4667	26.3	29.7471	29.9313	29.4933	22	23.8118	23.975	23.72
1985	5	1	29.6	24.7187	4.88125	27.2111	29.6	28.8923	29.1909	23.4	25.2	25.2125	25.4067	83.3333	70	74.75	76.5625	30.0889	29.1	29.5706	30.225	24.1056	23.6	23.7824	24.175
1985	5	2	29.4	24.9667	4.43333	27.3889	26.8	27.2	29.4385	24.5722	25.9737	24.8	25.2611	79.5882	67.9444	82	73.75	28.9294	30.3222	29.7	29.6188	23.4471	24.2056	23.9	23.8188
1985	5	3	31	24.7692	6.23077	24	27.8	29.22	29.4	22.4	25.8	24.935	25.1556	87	85	73.05	73.7222	26	31.9	28.85	29.3056	21.7	25.1	23.395	23.6611
1985	5	4	33.2	24.7857	8.41429	27.1	29.2	28.8286	29.1143	25.6	26.6	25.3789	25.3316	82.6842	82	77.5789	75.6316	29.5842	33.1	30.1737	29.8684	23.8158	25.7	24.1474	23.9947
1985	5	5	33	24.9812	8.01875	27.2211	29.2	27	29.1769	24.7421	25.8789	25.3833	25.3389	81.8947	66.8421	76.3889	60	29.4789	30.6789	30.0389	30.1444	23.7789	24.3632	24.0611	24.1167
1985	5	6	33.6056	25.0214	8.58413	27.325	28.9	29.2375	29.2286	24.8	26.6	25.4316	25.3824	81.6	84	75.1579	61	29.6	33.3	30.0632	29.9529	23.835	25.8	24.0474	24.0118
1985	5	7	32	25.2929	6.70714	27.8	31.6	28.3643	28.8462	24.6	26.2	25.3833	25.4235	77	65	78.7059	61	28.8	30.4	30.6389	30.2588	23.4	24.3	24.4056	24.1706
1985	5	8	33.6	25.0923	8.50769	27.2	31.8	28.6417	28.7917	24.2	26.4	25.1556	25.2765	78	66	74.3529	57	28.2	30.8	29.5833	30.0706	23.1	24.5	23.8389	24.0824
1985	5	9	33	24.9923	8.00769	27.44	31.8	28.2	28.7769	25.6	26.4	25.2389	25.3824	82.7059	66	74.3333	57	29.9444	30.8	29.6579	30.0944	24.0222	24.5	23.8579	24.0889
1985	5	10	33.6	24.9615	8.63846	25.8	29	28.6	28	24	26.2	25	25.1	86	80	75	74.0556	28.6	32.1	29.3	30	23.3	25.2	23.7	24.1
1985	5	11	33.98	25.2714	8.70857	26.6	28.6	28	27.8	23.5	26.4	25.2	25	77	84	80	74.6667	26.9	32.9	30.2	30	22.3	25.7	24.2	24
1985	5	12	30	25.2533	4.74667	27.2	27.8	27.2	27.4	23.8	25.8	25.8	25.1	75	85	89	69.1765	27.2	31.9	32.3	30.4	22.5	25.1	25.3	24.3
1985	5	13	33.8105	25.2067	8.60386	27.365	31.1	27.2	28.9786	24.635	25.6118	25.0889	25.125	79.9	66.7059	75.7778	74.375	29.13	29.2059	29.4611	29.2688	23.555	23.5588	23.7333	23.625
1985	5	14	33	24.95	8.05	27.91	31.6786	28.4	29.4583	25.09	26.1389	25.3824	25.575	79.8	65.8824	73.5	73	29.915	29.9647	29.6294	29.86	23.99	24.0059	23.8412	23.9867
1985	5	15	34.06	24.8467	9.21333	27.8	31.6333	29.1643	29.3333	24.8684	25.8111	25.5588	25.4125	78.8889	64.0588	74.5625	72.6	29.2056	29.3588	30.1938	29.6733	23.6278	23.6706	24.1313	23.8533
1985	5	16	29.7	25.0333	4.66667	27.4	28.2	27.6	27.7	24.915	25.9889	25.2313	25.32	79.2	65.8824	75.375	84	29.54	29.8647	29.7438	29.5143	23.82	23.9353	23.875	23.7571
1985	5	17	31.4	24.5667	6.83333	27.67	27.2	28.4	28.8154	24.93	26.1412	25.3882	25.5625	80.1	69.625	77.4375	83	29.655	30.8375	30.1529	30.3467	23.855	24.425	24.1118	24.22
1985	5	18	34.045	25.16	8.885	25.6	28.8	27.8	27.5	25.1789	26.1684	25.2833	25.4833	82.1111	67.7778	75.1111	82	30.3833	30.4278	29.7222	29.9353	24.2333	24.2056	23.8667	23.9765
1985	5	19	33.2	24.8231	8.37692	26	32.8	28.8462	29.1071	24.8	26.6	25.2333	25.2353	91	62	73.8235	62	30.5	30.7	29.6824	29.6533	24.4	24.5	23.8412	23.8267
1985	5	20	33.64	24.7267	8.91333	27.4	32.9	29.0733	29.4214	24.2	25	25.3278	25.4882	77	53	74.6471	74.3529	28	26.4	29.8056	30.0235	23	22	23.9222	24.0353
1985	5	21	33.6	24.9533	8.64667	27.8	32	28.78	29.3077	23.1	26	25.5579	25.55	67	62	76.9444	74	25.1	29.6	30.4579	30.0444	21.2	23.9	24.2842	24.0667
1985	5	22	31.8	25.1857	6.61429	27.7278	31.6	28.9571	29.29	25.1059	25.4	25.4941	25.52	80.2353	61	77.2143	52	30.0059	28.3	30.8	30.0667	24.0588	23.1	24.3647	24.04
1985	5	23	33.8	24.9429	8.85714	28.4	30.6	29.2267	29.5333	25.6	27.4	25.5667	25.5722	80	78	74.5294	54	30.9	34.3	30.1353	29.9647	24.6	26.4	24.1	24.0118
1985	5	24	34.6	25.2214	9.37857	27.835	29	29.16	29.5867	24.865	26.4	25.4556	25.3556	78.75	82	72.7059	46	29.38	32.7	29.7111	29.3556	23.7	25.5	23.8944	23.6889
1985	5	25	34.7	25.28	9.42	28.9	33.6	32.7	32	24.7	26.2	25.2	25.4	71	56	55	73.8235	28.3	29.1	27	28.1	23.1	23.6	22.4	23
1985	5	26	34.9	25.0563	9.84375	28.7	34.5	29.6	30.6	24.8	26.7	25.6368	25.6176	73	55	77.5263	53	28.7	29.8	30.7316	30.5941	23.4	24	24.4158	24.3471
1985	5	27	33.6	24.6929	8.90714	27.7579	29.6	29.1846	29.2083	25	26.4	25.3	25.3412	80.2778	78	74.5333	44	29.9474	32.3	29.95	30.0438	24.0263	25.3	24.0188	24.0562
1985	5	28	35	25.0563	9.94375	28.0579	31.7077	29.0538	29.2091	26.4	26.1778	25.1944	25.1933	78.1111	63.7778	75.1765	44	29.55	29.8389	29.7368	29.3	23.8167	23.8889	23.9053	23.65
1985	5	29	34	25.1615	8.83846	27.5158	33.4	31	28.8929	25.4	25.6	25.2722	25.3412	82.1053	54	74.4375	53	30.0632	27.6	29.4941	29.6882	24.1053	22.7	23.7647	23.8882
1985	5	30	35.4	25.4933	9.90667	27.95	34.6	30.6	29.2615	25	26.4	25.4	25.6	82.2222	53	66	53	30.65	28.9	29	30.6937	24.4222	23.5	23.5	24.4313
1985	5	31	35.8	25.2067	10.5933	27.6389	33.2	30.8	29.325	24.8444	25.2	25.4	25.3412	79.7222	53	65	53	29.4389	26.7	28.8	29.6188	23.75	22.2	23.4	23.8313
1985	6	1	34.3111	25.3385	8.97265	27	31.2333	29.3857	29.5231	25.1263	26.1895	25.555	25.5056	78.6111	58	73.45	72	26	28.8	31.8	28.9	21.7	23.4	25.1	23.4
1985	6	2	34.15	25.675	8.475	26.6	31.32	28.4667	28.7923	24.8	26.25	25.3889	25.3941	78.9412	60	75.5882	74.3333	27.8	28.2	27.1	27.7	22.9	23.1	22.4	22.8
1985	6	3	34.4842	27	7.48421	26.8	31.4267	28.4	28.8	24.6	24.4	24.6	24.5	78.2105	56	73	72	29.6316	25.9	28.4	29.3937	23.8579	21.7	23.2	23.7125
1985	6	4	33.4	25.4	8	27.6895	33	27.6	29.4538	24	25.2	25.4	24.9	80.4211	53	84	71.4211	29.7474	26.8	31	29.5737	23.9105	22.3	24.6	23.8105
1985	6	5	34.7762	24.9615	9.81465	24.6	32.5	29.7667	27.9	25	26.1579	25.6	25.4722	77.8333	60.4211	80	70.3333	29.4944	29.3526	30.9	29.38	23.7778	23.6526	24.6	23.68
1985	6	6	31.8	25.4	6.4	24.2	32.3714	26	29.8077	25.4	26.2	25.475	25.48	79	84	72.6667	71.8462	27.2	32.5	30.2	30	22.5	25.5	24.2	24
1985	6	7	34.485	25.1	9.385	28.015	32.2	29.3733	29.55	24.94	25.9556	25.3222	25.225	78.0526	61.8333	70.7778	69.8125	29.2895	29.2944	29.5737	29.0438	23.6474	23.5667	23.7474	23.4688
1985	6	8	34.4	24.8	9.6	26	32.4571	31.4	30.6	25	25.8	26.2	25.7	77.2	53	66	68.1667	28.2	27.9	30.5	28.9	23.1	22.9	24.4	23.4
1985	6	9	35.2	26	9.2	27.8	32.0769	30	29.6667	25.2	28.2	25.42	25.2722	78.3158	63	71.0526	70.0667	25	34.1	28	29	21.1	26.2	22.9	23.4
1985	6	10	33.4	26.6	6.8	27.6	32.5133	29.85	30.3	24.8	25.8368	24.6	25.2875	77.2778	52	71.1667	69.7333	27.3	26.1	27.2	26.9	22.5	21.8	22.5	22.3
1985	6	11	34	26.4	7.6	26	33.0571	29.7615	30.1308	23.4	24	25.6111	25.5733	78.8889	47	73.8235	71.2667	20.8	23.7	30.1235	29.7733	18.2	20.2	24.0941	23.9333
1985	6	12	35	25	10	27.2	32.6143	31.8	31.1	23.8	23.6	23.8	23.7	78.1667	43	51	68.125	29.6	22.4	24.1	25.4	23.9	19.4	20.5	21.2
1985	6	13	35.0048	27	8.00476	27.2	32.5467	30.125	29.7	24.8	25.7059	24.2	25.2063	76.8	64	69.2353	67.2667	26.7	31.8	26.7	28.4	22.2	25.1	22.2	23.1
1985	6	14	34.425	24	10.425	26.2	32.75	29.4	28.9	24.9	25.6	25.45	25.2588	78.6842	67	71.2778	69.0625	25.2	29.5	28.7	27.8	21.2	23.8	23.3	22.8
1985	6	15	35	26.2	8.8	27.8	32.9143	30	30.6	23.8	26.2	24.6	24.9	76.8947	52	64	69.2667	29.1	28.4	27.3	28.3	23.6	23.2	22.5	23.1
1985	6	16	35.4	26.8	8.6	27.2	32.2643	29	30.1	24.4	25.2	22.9	24.2	76.7778	45	60	68.4	28.1	25.4	23.8	25.8	23	21.3	20.3	21.6
1985	6	17	35	26	9	27	32.9	30.4	30.5	24.6	25	23.6	24.4	77.8235	47	57	70.0667	27.4	25.5	24.6	25.8	22.6	21.4	20.8	21.6
1985	6	18	34.91	26.4	8.51	25.8	32.8429	30.3067	28.8	24	25.8316	22.4	25.1813	77.5625	50	67	68.4667	23.2	23.8	22.8	23.3	19.9	20.3	19.6	19.9
1985	6	19	34.8	26.6	8.2	25	32.9429	29.8286	28.6	23	25.7421	23	25.1889	76	54	65.6667	65.9444	25.3	25.4	24.2	25	21.3	21.3	20.6	21.1
1985	6	20	35.6	25.6	10	25.8	32.7667	29.5133	29.6	24	25.4824	25.2	24.9667	76.7222	56	67.5556	65.6	24.2	27.8	28.8	27	20.6	22.9	23.4	22.3
1985	6	21	36.6	26.4	10.2	27	32.5357	31.4	31	25	26.6	24	25.2	78.2222	55	54	67.8667	27.4	29.7	24.9	27.4	22.6	24	21	22.5
1985	6	22	34.865	27	7.865	26.8	32.9533	28.2	30.5571	23.8	26	25.3778	25.4944	78.6842	52	67.0556	67.9412	24.7	28	28.3	27	20.9	23	23.1	22.3
1985	6	23	35.081	27.2	7.88095	26	33.04	29.5857	30.5	27.2	25.7611	25.2	25.2429	77.8947	55	68.8667	67.1538	23.5	26.4	27.6	25.9	20.1	22	22.7	21.6
1985	6	24	33.8	26.4	7.4	31.8	32.5667	30.0062	30.325	25.4	25.4684	26	25.1611	76.9444	57.7222	68.5556	54	29.2556	27.7889	29.1474	28.4375	23.65	22.7556	23.5053	23.1313
1985	6	25	35.119	25	10.119	24.6	32.6133	27.6	27.8	25	25.8	25.4	25.4	75.2778	64	84	66	23.2	29.5	31	27.9	19.9	23.8	24.6	22.8
1985	6	26	35.6	24.6	11	24	32.1133	29.9714	28	24.9444	25.8211	25.6	25.2765	77.3889	53	69.9412	69.375	24.8	23.5	30.7	26.3	20.9	20.1	24.5	21.8
1985	6	27	36.2	26	10.2	24.2	32.6214	29.9	30.0615	25.4	25.5765	25.15	25.12	77.2941	50	67.6667	67.4	21.1	23.8	25.5	23.5	18.4	20.3	21.4	20
1985	6	28	35.8	25.4	10.4	25	32.7133	29.8	29.2	26.2	29	24	26.4	79.0556	79	62	70.0667	20.6	37.9	26	28.1	18	28.1	21.7	22.6
1985	6	29	36	24	12	25.4	33.2133	30.3929	29.7	23.6	25.7765	25.1267	25.2643	77.9444	46	68	58	22.7	22.1	25	23.3	19.5	19.1	21.1	19.9
1985	6	30	35.8	25.8	10	25	32.82	27	26.7	24.8	25.8	25.3	25.3	77.5556	85	87	67.1765	22.2	31.9	31.1	28.4	19.1	25.1	24.7	23
1985	7	1	32	25.7	6.3	25	32.8857	28.3	27.4	24	25.8	25.6	25.1	78.3889	84	81	65	29.6389	31.7	31	28.8438	23.8222	25	24.7	23.375
1985	7	2	36.2	24	12.2	25.4	32.8357	29.2	29.8333	24.9263	27.4	25.0333	25.1889	78.7222	58	69.2353	68.7059	25.9	31.7	21.1	26.2	21.7	25	18.3	21.7
1985	7	3	34.6	25.6429	8.95714	25.6	32.6	27.9	28.7	25.2105	29	26.4	25.3778	79.5556	72	89	69.3529	26.2	37.1	33.4	32.2	21.9	27.7	25.9	25.2
1985	7	4	36.7	24.4	12.3	25.2	32.5643	34.4	32.3	24.9222	28	26.2	25.1824	79.2941	58	52	70	27.2	33	28.5	29.6	22.5	25.7	23.3	23.8
1985	7	5	36.6	24.6	12	26.2	32.3692	29.4067	29.6833	24.9056	25.5875	25.1353	25.04	80.0588	45	71.625	69.7333	24.5	24.9	25.4	24.9	20.7	21	21.4	21
1985	7	6	35.07	23.2	11.87	25	32.7714	29.6	27.5	23.4	23.8	26	24.4	75.7059	86	75	66.125	25.3	28.3	31.2	28.3	21.3	23.1	24.8	23.1
1985	7	7	35.4	22.8	12.6	26	32.4643	26.4	28.3	24	24.8	23.1	24	77.0556	45	76	65.8667	27.5	24.8	26	26.1	22.7	20.9	21.8	21.8
1985	7	8	35.2	23	12.2	25	32.2154	30.0429	28.1	25	25.4235	24.825	24.8	77.2353	52	66.75	67.4375	25.6	26.1	34.3	28.7	21.5	21.8	26.3	23.2
1985	7	9	35.3842	24.2	11.1842	25	33.2286	25.2	30.3909	24.7667	25.9889	25.1889	25.3111	76.4706	55	66.9412	66.625	27.2	25	27.2	26.5	22.5	21.1	22.5	22
1985	7	10	34.2	24.1	10.1	25	33.35	30	30.4538	24.8	27.2	24.9588	25.2235	77.5556	77	65.4706	45	26.9	33.8	27.9059	28.3588	22.3	26.1	22.7941	23.0647
1985	7	11	34.4	23.2	11.2	25.8	33.7467	30.2571	29.5	25.5	25.8222	25.1778	25.2722	76.5882	46	68.5556	67.2353	26.6	23.1	23.6	24.4	22.1	19.8	20.2	20.7
1985	7	12	35.5211	24.5	11.0211	25.6	33.08	30.2	30.1583	24.4	25.7278	24.7647	25.0235	77.1176	42	67.0588	66.8235	26.2	24.1	23.2	24.5	21.9	20.5	19.9	20.8
1985	7	13	35.4	23.8	11.6	25.2	32.5714	24.8	29.9	23.8	23.8	25.1353	25.3437	79.1765	41	70.0588	68.9375	25.6	22.4	18.8	22.3	21.5	19.3	16.5	19.1
1985	7	14	35.8	24	11.8	26	32.2786	28.8	29.5	23.8	24	24.6	24.1	77.9474	43	71	70.1875	26.2	23	28.1	25.8	21.9	19.8	23	21.5
1985	7	15	35.0579	24.8	10.2579	25	32.8214	27.9	27.4	25.1056	24.5	25.25	25.3824	79.4118	72	70.7222	69.7647	25	28	28.2	27.1	21.1	23	23.1	22.4
1985	7	16	34.6	24	10.6	28	32.4214	28	29.7692	24.4	24.5	25.1389	25.3278	80.2632	47	69.3333	70.2778	33.2	24.7	34	30.6	25.8	20.9	26.2	24.3
1985	7	17	35.2	24.8313	10.3688	27	32.3846	29.0214	29.5	25.1105	25.7778	25.1167	25.3111	79.8421	53	71.6471	70.2778	29.6	27.9	23.5	27	23.9	22.9	20.1	22.3
1985	7	18	33.6	23.4	10.2	27	32.7286	30.2	29.4	25.2	25.6722	26.8	25.3167	81.3889	50	69.5	69.6111	29.6	21.2	33	27.9	23.9	18.4	25.7	22.7
1985	7	19	34.2	24	10.2	27.2	32.8786	29.6	29.2	25.8	28.2	25.9	26.6	81.1176	85	75	67.0714	28.8	36.8	30.9	32.2	23.4	27.5	24.6	25.2
1985	7	20	34	24.6	9.4	27	32.9286	27.6	27.6	25.6	26.8	25.2	25.9	76.8125	90	82	68.3333	28.5	34.4	30.4	31.1	23.3	26.4	24.3	24.7
1985	7	21	34.8	24.5	10.3	27.2	32.3067	30	30.5	24.4	26.6	26.2	25.7	79.8824	54	74	69.5	29.2	29.5	31.5	30	23.7	23.8	24.9	24.1
1985	7	22	36.5	24.6	11.9	28	32.9933	30.4	29.9308	25.4	26.8	24.6353	24.9647	76.7059	70	64.5882	46	28.8824	32.2	25.2	27.7	23.4176	25.3	21.2	22.6812
1985	7	23	35	25	10	27	32.8643	29.4	29	25.6	26.8	26.6	26.3	77.7222	77	80	68.7647	27.4	33	32.9	31.1	22.6	25.7	25.7	24.7
1985	7	24	33.8	24	9.8	26.2	33.2786	30.4143	30.3	25.2	25.9611	25.2722	25.4611	79.2353	55	68.0588	67.6875	25.5	23.6	25.9	25	21.4	20.2	21.7	21.1
1985	7	25	35.7667	24.2	11.5667	26	33.6071	27.8	27.2	24.9722	26	25.4	25.2588	76.5556	91	83	64.7059	26.9	32.8	30.8	30.2	22.3	25.6	24.6	24.1
1985	7	26	35.685	23	12.685	26	33.1286	31.2	30.0167	24.9611	25.7222	24.6	25.2389	80.8125	55	69.7647	68.9333	25.5	27	27.7	26.8	21.4	22.4	22.8	22.2
1985	7	27	35.1	24.9357	10.1643	27	32.6357	28.4	29.2	25	25	25.0235	25.2625	79.1765	52	69.4375	68.0625	24.2	26.3	32.1	27.6	20.6	21.9	25.2	22.6
1985	7	28	35.4	24.2923	11.1077	26.4	32.4571	30	29.8231	25.0118	26.2	25.3941	25.3235	79.9375	54	69.8235	69.1875	24.1	28.8	29.7	27.5	20.5	23.4	23.9	22.6
1985	7	29	36.2	24.6467	11.5533	29	32.1857	29.3571	29.65	24.8	24.8	25.3467	25.4067	79.6667	43	71.0667	57	30	24.4	29.28	29.1867	24.1	20.7	23.5933	23.56
1985	7	30	36	25.6	10.4	27.9375	34.2	32	29.8273	24.6	25.8	25.3125	25.26	78	51	74	70.6364	29.22	27.6	26.1	29.5909	23.5733	22.7	21.8	23.7636
1985	7	31	35.8	25.6	10.2	25	32.7769	29.8	29.4	24.8	24.2	23.6	24.2	77.625	48	60	69.4375	28.8	24.3	25	26	23.4	20.6	21.1	21.7
1985	8	1	35.4	23.8	11.6	28.1235	32.8	29.54	29.825	24.8	23.8	25.1562	25.35	79.2941	47	69.4	46	30.1882	23.5	28.8312	28.9062	24.1176	20.1	23.3125	23.3687
1985	8	2	35.8	20.8	15	27.9611	32.6	29.0182	29.4917	24.6765	24.8	25.075	25.1688	76.7647	53	69.4667	46	28.7882	26.1	28.1	28.2375	23.3882	21.8	22.9187	23.0188
1985	8	3	36.6	26.9	9.7	27.9353	34.9	30.3	29.275	24.5647	24.9	26.5	25.025	76.3529	44	74	47	28.5412	24.8	32.1	28.7267	23.2235	21	25.2	23.3067
1985	8	4	35.6	26.7	8.9	27.6947	34.8	32.2	29.2538	24.7529	25.1	24.8	25.2067	79.0588	46	55	48	29.2778	25.4	26.4	29.4067	23.6556	21.3	22	23.6933
1985	8	5	36	26	10	27.9833	33.8	32.6	29.7667	24.2	24.6	24.9667	25.2529	79	47	71.9375	46	29.5824	24.8	28.925	29.2062	23.8294	21	23.4625	23.6
1985	8	6	35.2	23.6	11.6	27.7	32.6	28	29.475	23.8	23.8	23.6	23.7	78.2778	48	69	43	28.8667	23.6	26.2	28.5529	23.4	20.2	21.8	23.2118
1985	8	7	35	26.6	8.4	27.8	34.4	28.6	29.9	25.2	24.4	24.9833	25	76.7222	44	67.3125	52	28.8389	23.9	28.0176	28.1706	23.3944	20.3	22.8706	22.9824
1985	8	8	35.4	24.5692	10.8308	28.2632	32.4385	27.8	29.9091	25.2	25.875	25	25.125	76.6667	59.6667	66.5	54	29.3222	28.96	28.4333	29.05	23.6722	23.3933	23.1133	23.4667
1985	8	9	31.7	24.8643	6.83571	27.9722	26.2	25.3	29.7917	24.2	25.8263	24.8937	25.0938	77.7059	61.1579	70.1875	68	29.4611	28.7895	28.5882	28.7938	23.75	23.3105	23.2353	23.325
1985	8	10	31.8	24	7.8	28.1222	28.2	27	29.3692	24.2	25.6	25.2	25	77.8235	81	87	81	29.7222	31.1	30.8	29.0687	23.9056	24.7	24.6	23.4937
1985	8	11	29.4	23.8	5.6	28.1471	28.8	28.4	29.3182	24	26.0333	25.1412	25.3062	76.7647	59.8235	72.6	85	29.1471	29.1529	28.9312	29.1133	23.5765	23.5706	23.4312	23.54
1985	8	12	34.2	23.6	10.6	27.7111	31.6	29.4	29.6333	25.6	23.8	25.6	25	77.7059	52	74	43	28.75	24.3	30.3	28.2722	23.3778	20.6	24.3	23.0611
1985	8	13	35.3684	24.6417	10.7268	27.8444	32.4308	29.3846	29.7846	24.7889	25.8944	25.1722	25.2889	77.9444	60	69.8235	71	29.1556	28.675	28.7588	28.8187	23.6	23.2687	23.3353	23.3812
1985	8	14	34.6833	24.6	10.0833	27.8947	32.1538	29.2308	29.5769	24.7211	26.1278	25.0647	25.2706	77.1053	61.8889	71.8824	54	28.9421	29.3444	29.0944	29.1444	23.4684	23.5889	23.5056	23.5111
1985	8	15	35.2	23.8	11.4	27.9278	34.4	30	29.6167	24.8333	25.7444	24.6	25.1588	78.1176	60.4706	64	49	29.2778	28.7176	27.3	28.95	23.65	23.3	22.5	23.4312
1985	8	16	34.7684	26.6	8.16842	27.8111	34.6	31.4	29.8083	25	25.6	24.4	25	78.5556	49	56	51	29.2556	26.8	25.9	29.74	23.6444	22.2	21.7	23.8467
1985	8	17	34.8	24.9462	9.85385	27.8278	34	28	29.5	24.8	25	25	24.9	79.4118	48	79	52	29.5706	25.7	29.7	29.2667	23.8	21.5	23.9	23.6067
1985	8	18	34.7158	27	7.71579	28.0625	28	28.26	29.1364	24.6	25.7	25.0529	25.3176	80.1875	60.4444	73.5294	73	30.325	28.45	29.1176	29.04	24.2187	23.1222	23.5235	23.48
1985	8	19	33.6	25	8.6	27.6118	31.4214	27	29.3231	25.2	25.6778	24.9111	25.1056	78.8235	61.5	71.125	70	29.1059	28.6111	28.3059	28.55	23.5647	23.2444	23.0706	23.225
1985	8	20	33.5	23.8	9.7	27.3941	32	29	29.6077	26.2	24.6	25.3389	25.3722	82.2353	55	72.0588	71.5333	29.9529	26	29.3647	29.5133	24.0471	21.7	23.6529	23.7533
1985	8	21	34.5421	26.8	7.74211	27.3938	31.78	29.0571	29.3846	25	26.1222	25.3778	25.4471	79.5333	63.6471	75.5	72.5333	29.3625	29.6647	29.9833	29.6133	23.7188	23.8706	24.0222	23.8333
1985	8	22	33.8	26	7.8	27.5875	31.65	28.6818	29.075	23.6	26.1526	25.55	25.475	80.7143	68.0526	77.7143	75.4286	29.6267	30.5526	30.5438	30.0929	23.8533	24.2684	24.3063	24.0571
1985	8	23	32.6	25.8	6.8	27.9471	31.05	29.8	29.2167	25	26.3526	25.4056	25.6176	80.125	69.8889	76.5882	76.2	30.0062	31.1667	30.4389	30.5467	24.075	24.6056	24.2556	24.3067
1985	8	24	35.2	26	9.2	27.7889	31.1692	28.8	29.49	25.1	26.1368	25.4	25.5706	80.5882	66.0526	76	73.0625	29.9444	30.1421	30.2	29.9625	24.0167	24.0842	24.2	23.9938
1985	8	25	33.5579	27	6.55789	27.8333	33.2	30.8	29.3	24.8	25.2	23.2	24.4	79.7778	53	53	73.9333	29.8111	26.7	23.4	29.8533	23.9333	22.2	20	23.9533
1985	8	26	34.2	24.4	9.8	27.5263	31.1	32.4	29	25.6	25.65	25.4	25.0687	79.0556	67.5882	57	53	28.8842	29.1765	27.8	28.8533	23.4526	23.5706	22.8	23.4067
1985	8	27	33.8	26	7.8	27.1667	29.6	28.6	29.09	24.6	25.8947	25.2625	25.3438	83.2941	64.6842	74.5714	53	29.9353	29.3737	29.44	29.6643	24.0235	23.6368	23.7333	23.8429
1985	8	28	34.6222	26.8	7.82222	27.5	34.6	28.5545	29.02	25.6	25.2	24.9412	25.0882	80	47	71.3529	47	29.1	25.8	28.5882	28.7125	23.55	21.6	23.2353	23.2875
1985	8	29	35.0389	24.0545	10.9843	27.9278	35	29.2364	29.65	25	23.6	25.4412	25.6235	79.7059	38	73.0625	42	30.15	21.5	29.9118	30.15	24.15	18.7	24.0176	24.125
1985	8	30	34	27	7	27.9778	32.4	29	29.6636	23.8	26.1737	25.4	25.5294	78.6471	62.6316	75	33	29.5778	29.6368	30	29.5882	23.8167	23.7737	24.1	23.7941
1985	8	31	35	26.5	8.5	27.3	33.1	31.8	31	24.2	25.2	24.2	24.5	78	53	53	68.9286	28.1	26.8	25.1	26.7	23	22.2	21.2	22.1
1985	9	1	36	25.0615	10.9385	28	35.1	32.1	31.8	25.1	26.6	24.5	25.4	79	52	54	73.2308	29.9	29.1	25.7	28.2	24.1	23.6	21.5	23.1
1985	9	2	36.4	25.6	10.8	27.5941	35.6	29.8	28.82	25.6	26.1	25.6	25.8	79	47	72	43	29.0588	27.5	30	29.9154	23.5529	22.6	24.1	24.0154
1985	9	3	36	26.4	9.6	31.8	31.8	33	29.2909	25	25.9842	25.2824	25.4353	58	64.8947	74.0588	48	27.1	29.7684	29.6059	29.7214	22.4	23.9158	23.8294	23.8929
1985	9	4	36.6	25.1615	11.4385	29.8	31.6154	31.6	29.2	25.2	26.0368	25	25.5667	69	66.1111	59	47	29	29.8333	27.3	29.9571	23.5	23.9333	22.5	23.9929
1985	9	5	34.2118	25.4	8.81176	29.6	31.0214	28.4	28.87	26	26.0789	25.6	25.4353	75	69.3529	80	46	31.2	30.6294	30.9	29.8867	24.8	24.3353	24.6	23.9533
1985	9	6	34.8059	24.9929	9.81303	31	34	31	31.8	25	25.8	24.8	25.2	62	52	60	72.4	27.7	27.7	27.2	27.5	22.8	22.8	22.4	22.7
1985	9	7	35.1053	24	11.1053	28	32.6571	29.7	30.1833	24.6	26.1111	25.4118	25.5	76	62.9444	70.3529	59	28.6	29.6278	29.4471	29.2857	23.3	23.7722	23.6882	23.6143
1985	9	8	32.8	26	6.8	27.5444	31.8077	28.5923	29.3167	25.1056	26.3105	25.3533	25.5	81.5	68.1176	76.3333	49	30.1111	30.6882	30.08	30	24.0944	24.3412	24.0467	23.9846
1985	9	9	32	24	8	28	30.9063	26.2	28.9333	24.6	25.8947	24.8	25.4706	76	66.1053	89	84	28.6	29.6579	30.4	30.02	23.3	23.8105	24.3	24.0467
1985	9	10	34.2778	23.6	10.6778	26.8	31.4846	27.4	28.86	24.6	25.7588	25.2765	25.2071	84	64.5882	69.8	51	29.4	29.1059	28.9375	28.9846	23.8	23.4647	23.4187	23.4154
1985	9	11	31	25.8	5.2	28.8	31.9857	27.8	29.4636	25	25.4	25.1353	25.2125	74	63.1111	69.5294	51	29.1	29.4667	28.8235	29.0714	23.6	23.6611	23.3471	23.4857
1985	9	12	33.6	25.6	8	28	31.4214	28.95	29.3091	24.4	25.9	25.0529	25.1765	75	64	71.4118	53	28.1	29.3944	28.8941	29.02	23	23.6778	23.4059	23.4467
1985	9	13	32	25	7	27.6	31.5929	31	29.1308	24.8	25.8421	26.2	25.2235	80	65.1667	69	83	29.4	29.65	30.8	29.3867	23.8	23.8056	24.5	23.66
1985	9	14	29.8	24.6	5.2	28	27.8	27.6	27.8	25.0368	25.7833	25.3176	25.4412	82.875	64.7778	71.4118	88	29.925	29.4056	29.5944	29.62	23.9875	23.6944	23.7944	23.8
1985	9	15	29.6	25	4.6	28.2	29.6	28	28.5	25.8	25.9059	25.0706	25.3125	83	64.7059	71	86	31.6	29.9	29.0389	29.55	25	23.9	23.4889	23.775
1985	9	16	30.2	26	4.2	27.6	28.4	27	27.5	24.9278	25.7353	25.1765	25.225	80.6471	63.8824	71.4706	87	29.8056	29.4176	29.0944	29.2938	23.9556	23.6824	23.5556	23.6438
1985	9	17	34.2706	25.4	8.87059	28.8	28.9	29	28.9	24.8059	27.5	26.8	24.9857	81.5294	90	84	87	29.6167	35.8	33.8	29.1067	23.8611	27.1	26.1	23.5333
1985	9	18	31	24.6917	6.30833	29	28.6	28	28.4	24.8444	27.2	25.6062	25.6125	80.1765	90	76.4375	73	29.4611	35.1	30.5824	30.0438	23.75	26.8	24.3176	24.0312
1985	9	19	34.8444	25	9.84444	29.4	28.2	31.6	30.2	25.3	25.8	25.4	25.5	72	83	61	71.1875	29.5	31.6	28.3	29.8	23.8	25	23.1	24
1985	9	20	35.4	25.2	10.2	29.2	31.6	29	29.7	25.6	25.4	24.8	25.3	75	61	71	76.2667	30.4	28.3	28.5	29.1	24.3	23.1	23.2	23.6
1985	9	21	34.6	25	9.6	28	33.9	29.04	29.17	25.2	25.6	25.15	25.2687	80	52	71.9375	59	30.2	27.3	29.4529	29.3588	24.2	22.5	23.6941	23.6647
1985	9	22	33.8895	24.4	9.48947	29.2	28.8	29	29	24.9	25.9947	25.3278	25.4647	71	66.9474	74.7222	57	28.6	29.9316	29.8167	29.8471	23.3	23.9789	23.9	23.9471
1985	9	23	33.7	24.6	9.1	29.4	29	28	28.6	24.8	25.7947	25.1684	25.2833	69	66.3684	75.9474	61	28.2	29.4895	29.5579	29.6647	23.1	23.7368	23.7895	23.8588
1985	9	24	33.6	25.2	8.4	28.2	33.4	28.4667	28.6462	25.2	26.4	25.2	25.2556	79	58	75.1111	84	30	29.7	29.5722	29.5412	24.1	23.9	23.7889	23.7824
1985	9	25	33.2556	25	8.25556	27.5263	28.6	28.2	28.725	25.1	26.0211	27.2	24.2111	81.2222	69.3889	93	88	30.1684	30.3	35.4	30.1562	24.1474	24.2	26.9	24.1188
1985	9	26	33.9824	25.4	8.58235	28.4	29	24	26.4	24.8895	25.7389	22	25.3235	80.5263	64.9412	84	76	29.5895	29.1	25.1	29.4375	23.8474	23.4471	21.2	23.675
1985	9	27	33.7947	23.1	10.6947	25.6	26.8	27	26.6	24.7	25.8056	25.3118	25.25	93	66.3889	74	89	30.5	29.5111	29.6765	29.1533	24.4	23.7222	23.8235	23.54
1985	9	28	31.6	24.8	6.8	27.4	28.2	27.8	27.8	25.8	26.8	25.0647	25.2176	88	90	74.7059	62	32.1	34.3	29.3059	29.5867	25.2	26.3	23.6471	23.8067
1985	9	29	32	25	7	28.6	29.2	28.4	28.6	25.1316	27.4	25.0889	25.4176	83.8824	87	73.7222	58	30.3824	35.3	29.2111	29.7	24.2588	26.8	23.5778	23.8467
1985	9	30	33.3944	25.2786	8.11587	27	27.8	28.9769	28.725	24.7222	26	24.9647	25.0812	82.0588	87	75.1875	64	29.4059	32.4	29.1125	29.35	23.7353	25.4	23.5313	23.6571
1985	10	1	34.2895	25.2	9.08947	27.3684	29.2	28.9429	29.0333	25.075	25.675	25.1556	25.2222	83.2632	67.05	70.3333	73.4706	30.1947	29.285	28.85	29.3765	24.2053	23.605	23.3722	23.7
1985	10	2	33.4	25.3	8.1	27.8895	28.6	29.2	29.18	27	25.8842	25.3	25.4333	80.5789	68.5556	73.1579	73.375	30.1632	30.0944	29.5579	29.775	24.1579	24.0222	23.7316	23.875
1985	10	3	32.6	25.2	7.4	27.49	30.6	29	28.5385	27.4	25.975	25.0842	25.4222	82.2	69.35	75.1579	75.8889	30.265	30.34	29.3526	30.0556	24.185	24.205	23.6684	24.0778
1985	10	4	34.8	25	9.8	27.86	29	29.0786	29.34	26.4	26.105	25.3588	25.5	80.3	67.85	73.1765	73.2667	29.855	30.295	29.6588	29.7933	23.995	24.15	23.8353	23.9
1985	10	5	31.8	26.4	5.4	27.265	29.2	28.2	29.0267	24.4	26.1143	25.3778	25.3235	83.6842	69.4762	74.8824	74.2	30.0737	30.5571	29.6765	29.4667	24.1105	24.3286	23.8235	23.74
1985	10	6	30	25.8	4.2	27.575	31.7	28	29.275	26.2	25.8714	25.1421	25.3632	82.35	63.4762	72.7895	73.1579	30.22	29.3238	29.33	29.6158	24.195	23.6286	23.675	23.8158
1985	10	7	33.51	25	8.51	27.7238	28.6	28.925	29.1467	25	25.89	25.2789	25.3889	81.2857	68.35	73.6471	74.0588	30.1619	29.925	29.6444	29.7941	24.1619	23.965	23.8389	23.9059
1985	10	8	34.4	25.2643	9.13571	27.719	31.6	30.8	29.4533	26.4	27.2	25.6	26.4	82.4	71	66	73.1053	30.435	33.1	29.3	29.9263	24.32	25.8	23.7	23.9737
1985	10	9	33.7158	25.6	8.11579	27.745	29	30	29.0133	26.8	26	24.99	25.4833	83.7368	79	73.2	75.1667	30.9684	31.6	28.865	30.1667	24.5789	25	23.41	24.1333
1985	10	10	33.3	24.8	8.5	27.2857	32.8	28.7235	28.8375	26.6	26.9	25.8	26.4	82.4	63	77.2222	76.75	29.72	31.5	30.1167	29.7938	23.915	24.9	24.0944	23.9313
1985	10	11	34.4	25.2	9.2	26.7	29.4	28.2714	28.48	25.8	25.8429	25.3765	25.3706	85.9474	68.7143	78.1176	78.5625	30.1526	29.981	30.3059	30.2688	24.1421	24.0048	24.2118	24.1875
1985	10	12	34.6	25	9.6	27.019	28.4	27.6	28.7188	25.6	25.8	25.2158	25.2842	83.7619	81	75.8947	76.7222	29.8857	31.5	29.7526	29.8722	23.9952	24.9	23.9	23.9667
1985	10	13	32.7263	24.8	7.92632	27.0842	27.8	28.2	28.4308	25.6	25.8333	25.2947	25.4158	84.5263	70.5	77.9444	77.5625	30.2316	30.055	29.8263	30.0938	24.2158	24.06	23.9474	24.1125
1985	10	14	33.8	24.6	9.2	27.315	31.1294	29.1062	29.2	25.06	26.6	25.46	25.5158	83.6842	69.1905	76.1	76.1111	30.3105	30.5286	30.265	30.3056	24.2368	24.2905	24.165	24.1833
1985	10	15	34.2	25.4	8.8	27.325	30	29.3	28.6615	26.4	25.8	25.1737	25.3059	82.8421	72	76.1053	76.9412	29.7316	30.4	29.7211	30.0294	23.8842	24.3	23.8368	24.0118
1985	10	16	32.1053	25	7.10526	27.3333	30	29.6	28.2937	25.4	26.4	25.31	25.38	82.1429	75	78.65	78.4737	29.8524	32	30.24	30.2947	23.9762	25.2	24.14	24.1947
1985	10	17	33.1619	24.5625	8.5994	27.045	29.4	28	28.3563	25	26.2	25.1789	25.2706	83.8947	78	77.3889	76.9375	30.2053	31.9	29.8833	29.9562	24.1526	25.1	23.9722	24.025
1985	10	18	31	26	5	26.8571	27.6	28.4	28.0071	24.8	25	25	24.9	84.0476	81	76	75.3889	29.6286	29.9	29.4	28.9389	23.8429	24.1	23.8	23.4389
1985	10	19	30.4	25	5.4	26.705	27.6	27.4	28.1933	24.2	24.4	24.935	25.0889	83.8421	77	77.05	78	29.5684	28.4	29.335	29.6294	23.8263	23.2	23.7	23.8412
1985	10	20	31	25.8	5.2	26.2	26.6	26.4	26.4	23.8	24	24.92	25.0647	82	81	76	76.7059	27.9	28.1	29.16	29.5471	22.9	23	23.57	23.8
1985	10	21	33	24.6	8.4	26.8	27.4	28.3813	28.3333	24.3	25	25.1	25.0278	81	82	75.9474	77.1765	28.7	30.1	29.5316	29.4235	23.4	24.1	23.7684	23.7
1985	10	22	29	23	6	25	27.4	27.4	26.8	23.4	25.7895	25.1421	25.1059	87	73.1667	77.7368	77.8125	27.7	30.3	29.8105	29.5875	22.8	24.2278	23.9421	23.8313
1985	10	23	30	24.6	5.4	26.4	28.4	28.5333	28.56	24.8053	25.745	25.2526	25.2444	85.1053	70.45	76.2632	77.8889	29.9316	30.005	29.8474	29.9778	24.0474	24.035	23.9421	24.0278
1985	10	24	29.6	24	5.6	26.9421	28	27.6	28.0933	24.6368	25.6053	24.9056	25.0556	82.4211	73.1053	78.7222	78.5556	29.3474	30.1158	29.4611	29.6889	23.7	24.1053	23.7556	23.8944
1985	10	25	29.4	23.4	6	24.2	25	27.3933	27.68	23.6	24	25.0056	25.2	95	92	81.7222	82	28.7	29.2	29.9389	30.16	23.4	23.6	24.0333	24.1533
1985	10	26	29.2	24	5.2	25.8	26	25.6	25.8	24.4	23.8	24	24.1	89	83	88	87	29.6	28	28.8	28.8	23.9	23	23.4	23.4
1985	10	27	29	24.2	4.8	26.2	26.4	27	26.6	24.2	25.8524	24	25.2778	85	68.7143	78	75.7222	28.8	30	27.8	29.7833	23.4	24.0333	22.8	23.9222
1985	10	28	29.6	23	6.6	27.2	28.4	28.6	28.2	25.0476	25.6714	24.9722	25.1556	84.7619	70.4	75.4444	76.3529	30.3952	29.785	29.2667	29.5235	24.2714	23.92	23.6278	23.7824
1985	10	29	30.4	23.8	6.6	26.7	27	28.3333	28.5125	24.9	25.7762	25.115	25.2737	86	71.1429	75.3	77.3684	30.3	30.119	29.61	29.9684	24.2	24.0905	23.825	24.0211
1985	10	30	32.6	22.3	10.3	26.5	28.2	29	28.2	24.8	25.7526	25.135	25.3556	87	70.8	73.3333	76.5263	30.2	30.23	29.415	30.0474	24.2	24.145	23.71	24.0789
1985	10	31	31	24	7	25.9	29.4	28.4	28	23.3	25.8211	25	25.3833	80	69.9474	76	76.9444	26.9	30.1	29.4	30.1278	22.3	24.0842	23.8	24.1333
1985	11	1	31	24.6	6.4	26	27.4	28.2	27.5	24.8	26.2	25.3	25.4	91	91	79	87	30.5	33.2	30.3	31.3	24.4	25.8	24.3	24.8
1985	11	2	30	25.5	4.5	28.8	29.2	29	29	25.8	26	26.2	26	79	78	80	79	31.2	31.5	32.1	31.6	24.8	24.9	25.2	25
1985	11	3	29.6	25	4.6	28	27.2	27	27.3	26.2	25.8579	25.8	25.3188	87	68.7368	91	76.1176	32.8	30.0316	32.4	29.9765	25.6	24.0579	25.4	24.0176
1985	11	4	30.4	24.4714	5.92857	27.6	28.2	27.6	27.8	25.6	26.6	25.6	25.9	85	88	85	86	31.5	33.7	31.5	32.2	24.9	26.1	24.9	25.3
1985	11	5	30.2	24	6.2	27.6	27	28.8	28	25	25.8	25	25.3	81	91	74	82	29.9	32.4	29.1	30.5	24.1	25.4	23.6	24.4
1985	11	6	30.4	25.2	5.2	28.8	29	28.4	28.6	26	26.5	26.6	26.4	80	82	87	83	31.7	32.9	33.6	32.8	25	25.7	26	25.6
1985	11	7	33.4	24.8	8.6	30	30.6	31	30.6	26.8	27	27	26.9	78	76	73	76	33.1	33.2	33	33.1	25.7	25.8	25.7	25.7
1985	11	8	32.9	24.6	8.3	27.4	28.4	29	28.5	25.2	26	25.4	25.5	84	83	75	81	30.6	32	30	30.9	24.4	25.2	24.1	24.6
1985	11	9	33.9	25	8.9	26.6	32.7	29.8	29.7	24	25.3	23.9	24.4	81	55	61	66	28.1	27.3	25.7	27	23	22.5	21.6	22.4
1985	11	10	33.8	24.9	8.9	28.6	30.3	26.4	27.9	25	26	23.7	24.9	75	71	80	75	29.3	30.7	27.5	29.2	23.7	24.5	22.7	23.6
1985	11	11	30.2	23.7	6.5	27.5	29	28.5	28.4	24	26.2	26	25.4	75	80	82	79	27.5	32.1	31.9	30.5	22.6	25.2	25.1	24.3
1985	11	12	32	25	7	28	28.8	28.6	28.5	26.2	26.2	27.4	26.6	87	82	91	87	32.8	32.3	35.7	33.6	25.6	25.3	27	26
1985	11	13	33.6	24.2	9.4	28.2	28	26.8	27.5	26.6	27	25.8	26.5	88	93	92	91	33.7	35	32.5	33.7	26.1	26.7	25.5	26.1
1985	11	14	29.6	24.4	5.2	27.8	28.4	27.6	27.9	26.8	27	26.7	26.8	93	90	93	92	34.6	34.7	34.4	34.6	26.5	26.5	26.4	26.5
1985	11	15	29.8	24.6	5.2	27.8	28.4	27.4	27.8	25.2	26.8	25.8	25.9	81	88	88	86	30.3	34.2	32.1	32.2	24.3	26.3	25.2	25.3
1985	11	16	29.5	23.5	6	27.5	28.8	27.7	27.9	25.1	25	24.2	24.8	82	74	75	77	30.2	29.1	27.8	29.1	24.2	23.6	22.9	23.6
1985	11	17	29.2	24	5.2	27	28	26.7	27.1	25.2	25.9	25.4	25.5	87	85	90	87	30.8	32	31.6	31.5	24.6	25.2	24.9	24.9
1985	11	18	33.1188	24.2	8.91875	27.8	31.6	28.8	29.3	25.6	27.4	26.6	26.5	84	72	84	80	31.3	33.7	33.3	32.8	24.8	26	25.9	25.6
1985	11	19	32.6	24.1	8.5	30	28.8	29	29.2	25.8	26.4	25.8	26	72	83	78	77	30.4	32.8	31.1	31.4	24.3	25.6	24.7	24.9
1985	11	20	33	26	7	27.8	29.6	28	28.4	24.8	25.4	25.8	25.3	78	71	84	78	29.3	29.6	31.7	30.2	23.7	23.9	25	24.2
1985	11	21	29.6	25	4.6	26.6	27.2	27	27	25	25.6	25.4	25.3	88	88	88	88	30.6	31.7	31.4	31.2	24.4	25	24.8	24.8
1985	11	22	31.6	24.2	7.4	27.4	28	28.8	28.3	25.6	26.2	25.4	25.7	87	87	76	83	31.6	32.8	30.2	31.5	25	25.6	24.2	24.9
1985	11	23	30.7	23.4	7.3	26.3	28	27.4	27.3	24	25.3	25	24.8	83	81	82	82	28.3	30.4	30.1	29.6	23.1	24.3	24.1	23.9
1985	11	24	30.6	24.4	6.2	27	27.7	26.6	27	24.2	24.3	23.9	24.1	79	76	80	78	28.3	28.1	27.8	28.1	23.1	23	22.9	23
1985	11	25	28	24	4	26.8	25.2	26.8	26.4	25	24.4	24.8	24.7	86	94	85	88	30.5	30	30	30.1	24.4	24.1	24.1	24.2
1985	11	26	33.0833	23	10.0833	24	30.6	26.2	28.4	22.2	23.2	24.6	23.3	86	69.2632	88	75.6111	25.5	29.6316	29.8	29.0222	21.4	23.7842	24	23.4667
1985	11	27	33.2765	22.6	10.6765	27.4	27.4	28	27.7	24.8	26	26	25.6	81	90	85	85	29.6	32.7	32.3	31.5	23.8	25.5	25.3	24.9
1985	11	28	31	22.8	8.2	27.6	28.2	29	28.5	25.4	26.8	27	26.4	84	90	86	86	31	34.3	34.3	33.2	24.6	26.3	26.4	25.8
1985	11	29	29.2	23.5	5.7	26.8	28	28.4	27.9	24.6	25.2	27	25.6	84	80	90	84	29.4	30.2	34.7	31.4	23.8	24.2	26.5	24.8
1985	11	30	30	24	6	26.8	27.6	27.4	27.3	25.2	26.4	26.8	26.1	88	91	95	91	31	33.6	34.8	33.1	24.6	26	26.6	25.7
1985	12	1	31	24.2	6.8	27.8	30.2	28.8	28.9	26.2	27.4	26.6	26.7	88	81	84	74.6111	32.9	34.6	33.3	33.6	25.7	26.5	25.9	26
1985	12	2	29.2	24.1	5.1	25.6	28.2	28	27.5	25	26	26.2	25.7	95	84	87	78.1176	31.3	32.1	32.8	32.1	24.8	25.2	25.6	25.2
1985	12	3	28.6	23.6	5	27.4	27	26.5	26.9	24.6	25.8	25.4	25.3	80	91	92	77.2222	29	32.4	31.7	31	23.6	25.4	25	24.7
1985	12	4	28	23.8	4.2	26	26.4	25.8	26	24.6	25	24.2	24.6	89	89	88	74.5294	30	30.7	29.1	29.9	24.1	24.5	23.6	24.1
1985	12	5	30.6	23	7.6	27	28	27.2	27.4	25.4	26.4	26	25.9	88	88	91	76	31.4	33.3	32.8	32.5	24.8	25.9	25.6	25.4
1985	12	6	29.4	23.4	6	26.8	27.2	28.6417	28.5167	24.8	25	24.6833	24.7471	85	84	71.6667	68	30	30.2	28.1611	28.4	24.1	24.2	22.9889	23.1471
1985	12	7	30.8	22.8	8	26.2	27	28.3692	28.45	24.3	25.3158	24.6222	24.8111	86	66.8421	72.8333	52	29.1	28.7105	28.1889	28.6111	23.6	23.3053	22.9833	23.2667
1985	12	8	32.4	24.4	8	25.6	28.4	28.7143	28.9769	24	25	25.0263	25.0167	88	76	73.8421	56	28.8	29.4	29.0842	28.9444	23.4	23.8	23.5053	23.4333
1985	12	9	31.6	24	7.6	26.8	28.2	28	28.2083	24.5947	25.1222	24.6333	24.6375	83.6316	66.1053	71.9412	53	29.4053	28.1895	28.2333	28.3941	23.7421	22.9737	23.0333	23.1176
1985	12	10	32	24.2	7.8	26.4526	30.6333	28.2	28.4692	24.2167	25.2789	24.4647	24.6176	83.4444	64.5789	70.75	63	28.7	28.3158	27.7312	28.1813	23.3222	23.0316	22.7312	22.9687
1985	12	11	31.8	23	8.8	26.2	27.8	27.9167	28.1846	24.8	25.8	24.75	24.8111	89	85	75.4444	55	30.4	31.9	28.7556	28.8722	24.3	25.1	23.3222	23.3889
1985	12	12	33.0316	24.2	8.83158	28	30.8	27.6	28.5	24	24	23.8	23.9	72	57	73	74.1765	27.2	25.3	26.9	26.5	22.4	21.3	22.3	22
1985	12	13	30	24	6	26.4	28.4	28.2	28.2	24.2421	24.6	23.6	24.6	83.8947	73	68	43	28.7684	28.4	26	28.3056	23.3526	23.2	21.8	23.0778
1985	12	14	32.4	24.6	7.8	27.4	28	27.7308	27.8	25	24.6	24.4158	24.5765	82	76	75.2222	63	30.1	28.6	28.2053	28.5471	24.1	23.3	22.9579	23.1765
1985	12	15	33	24.8	8.2	27	29.7214	29.4	27.5	23.8944	25.0474	24.6	24.4471	83.0556	69.0526	68	58	28.0611	28.5105	27.7	28.3235	22.9444	23.1368	22.8	23.0529
1985	12	16	31.8	23	8.8	25.8	28.8	27.6	27.5	23.6	25.6	24.8	24.7	83	78	80	77.4706	27.6	30.7	29.4	29.2	22.7	24.5	23.8	23.7
1985	12	17	33.2	24	9.2	27.8	29.4	28.6	28.6	23.9	24.8	24.4278	24.4765	82.7368	69	75.1667	55	28.1	28.2	28.1556	28.3882	22.9632	23.1	22.9611	23.1294
1985	12	18	32.6	23.8	8.8	27.2	30.2286	28	28.0154	23.8	25.0158	25	24.4111	75	66.5263	79	56	27.2	28.1158	29.7	28.0222	22.5	22.9579	23.9	22.9167
1985	12	19	31.8	24	7.8	26.45	31.8	28.6	27.8727	24.2111	24.2	25.6	24.4941	83	53	79	50	28.6444	25.1	30.8	28.3	23.3056	21.2	24.5	23.0353
1985	12	20	32.8	23.6	9.2	26.6	30.8	29.4	29	24.8	26.4	25.8	25.7	86	71	75	75.4118	30.1	31.5	30.8	30.8	24.1	24.9	24.5	24.5
1985	12	21	32.4	24.6	7.8	26.2368	30	29.4	27.9273	24.2611	23	23.8	24.5647	85.1667	55	63	63	29.0842	23.4	25.7	28.4333	23.5158	20	21.6	23.0833
1985	12	22	33.2	24.4	8.8	27	28.4	29	28.4	24.4	25.1235	24.5294	24.5933	85.4737	69.0556	74.1765	58	29.345	28.5167	28.3056	28.525	23.675	23.1778	23.0389	23.1938
1985	12	23	33.4	23.8	9.6	26	28	29.6	28.3	24.5167	24.8	25.8	25.0438	85.3889	77	74	60	29.5	29.2	30.7	29.3235	23.7632	23.6	24.5	23.6
1985	12	24	30	22.8	7.2	26.4	30.9214	28.2545	28.3417	24.8737	25.2105	24.9333	25.0111	84.8421	62	75	57	30.13	27.23	29.2053	28.9	24.055	22.305	23.5105	23.3105
1985	12	25	33.8	25.6	8.2	27.6	31.4	29	29.3	24.5737	25.4	25	24.6353	84.5	62	72	75.8421	29.495	28.4	29	28.7737	23.785	23.2	23.5	23.2474
1985	12	26	32.4	24	8.4	26.8	28.4	27.8	27.7	24.4158	25.6	24.8944	24.7813	86.1667	80	76.3889	76.8824	29.4158	30.9	29.2	29.3	23.7105	24.6	23.5056	23.5941
1985	12	27	32.6	23.2	9.4	26.8	30.5571	29.2	28.2692	24.6	25.2316	24.6	24.2647	84	65.55	69	73.5789	29.4	28.255	27.8	28.0474	23.8	22.9	22.9	22.8368
1985	12	28	32.2	22.8	9.4	25.6	31.6	27.8	28.2	23.2	25	23.2	23.8	82	59	68	69	26.8	27.3	25.4	26.5	22.2	22.5	21.3	22
1985	12	29	30.2	23	7.2	26	26.8	27	26.7	24.4	25.1765	24.8	24.0467	88	65	84	80	29.5	28	29.8	27.6529	23.8	22.7556	24	22.6059
1985	12	30	28	22	6	26.4	26.4	28.1909	28.0909	23.825	25.3235	24.5467	24.4643	83.25	67.4444	75.2857	58	28.0706	28.5667	28.075	28.04	22.9412	23.0944	22.8687	22.86
1985	12	31	32.6	24	8.6	26.8	29.9167	28	27.51	24.8	25.0188	24.1533	24.14	85	66.875	73.1333	62	30	27.8062	27.075	27.46	24.1	22.6563	22.1625	22.46
1984	12	31	32.6714	23.65	9.02143	25.7056	29.9167	27.8385	27.51	23.4471	25.0188	24.1533	24.14	83	66.875	73.1333	73.625	27.4889	27.8062	27.075	27.46	22.6111	22.6562	22.1625	22.46

## Sheet: 1985
			Temperature			Temperature				Temperature				Relative Humidity				Pressure				Dew temperature
Year	Month	Day	Maximum	Minimum	Max-Min	1899-12-31 07:00:00	1899-12-31 13:00:00	1899-12-31 19:00:00	Average	1899-12-31 01:00:00	1899-12-31 13:00:00	1899-12-31 19:00:00	Average	1899-12-31 01:00:00	1899-12-31 13:00:00	1899-12-31 19:00:00	Average	1899-12-31 07:00:00	1899-12-31 13:00:00	1899-12-31 19:00:00	Average	1899-12-31 07:00:00	1899-12-31 13:00:00	1899-12-31 19:00:00	Average		Month	Taverage	Hraverage
1986	1	1	33.2526	24.1812	9.07138	26.7381	30.8364	27.7417	28.0727	23.9211	24.6316	23.9579	24.1737	81.6316	60.2105	69.7895	71.3333	29.12	26.7737	26.57	27.6263	23.355	22.1	21.94	22.5474		January	27.7514	72.9958
1986	1	2	33.081	24.1	8.98095	26.0955	31.0167	28.2	28.55	23.7429	24.8524	24.1368	24.1	81.35	61.619	73.0526	72	27.85	27.181	28.181	27.725	22.7864	22.2762	22.8667	22.63		February	27.8189	74.136
1986	1	3	32.8652	24.0944	8.77077	26.181	31.0833	28.3692	28.4818	23.4211	25.095	24.075	24.2176	79.4737	62.1905	70	69.6111	27.185	27.6095	27.0381	27.25	22.395	22.5476	22.2095	22.4056		March	27.9305	74.7682
1986	1	4	32.9636	24.1059	8.85775	26.0952	29.4167	28.0909	27.63	23.6	24.795	23.9381	24.1667	81.8421	67.2	72	72.2	27.665	27.795	27.0909	27.6222	22.69	22.735	22.3409	22.6611		April	28.1974	80.7596
1986	1	5	32.5913	24.3438	8.24755	25.9	29.775	27.46	27.3273	23.6571	24.6	23.8895	24.1333	82.8571	64.1429	71.1111	72.0588	27.8091	26.7571	26.7	27.0263	22.8091	22.1048	22.0737	22.3		May	29.0452	72.8347
1986	1	6	32.5818	24.0833	8.49848	25.8286	30.3077	28.14	27.9	23.5286	24.8773	23.9095	24.081	82.1905	65.3182	70.4762	71.3684	27.3905	27.6455	26.6381	27.1762	22.5381	22.5909	22.0762	22.381		June	30.2694	64.4
1986	1	7	32.8652	24.6588	8.20639	26.2773	29.7462	27.8	27.625	23.8571	24.6773	24.0333	24.225	81.2857	63.1364	71.619	70.85	27.9	26.8409	27	27.5	22.7905	22.1455	22.2476	22.565		July	31.0068	59.1613
1986	1	8	32.7318	24.35	8.38182	25.93	29.0167	26.9091	27.03	23.615	24.5429	23.9368	23.9944	82.15	67.0476	75.2778	73	27.49	27.2762	27.4158	27.4111	22.61	22.4476	22.5211	22.5556		August	30.014	64.8065
1986	1	9	32.2391	24.5688	7.67038	25.7909	29.7077	27.3583	27.4417	23.5682	24.5818	23.6857	23.9476	82.8182	65.8571	70.3333	74.1111	27.5136	27.0667	26.1619	27.1	22.5955	22.281	21.6619	22.29		September	30.1929	64.6
1986	1	10	32.4043	24	8.40435	25.5773	30.525	27.4833	27.5167	23.5318	24.81	23.9619	24.0842	83.3333	65.3	71.8	73	27.6143	27.685	26.8429	27.6278	22.6619	22.67	22.1762	22.6389		October	30.1365	70.4194
1986	1	11	32.3739	24.0176	8.35627	25.9455	30.1846	27.8083	27.7385	23.5136	24.7762	23.5952	23.945	81.7727	63.5238	69.4	71.9524	27.3045	27.2333	25.935	26.7421	22.4955	22.4	21.645	22.1211		November	29.2585	68.5333
1986	1	12	32.3909	24	8.39091	25.585	30.9231	28.2462	28.0333	23.5857	24.7333	24.1762	24.1158	83.1053	64.5714	72.5238	73.0526	27.6158	27.3524	27.419	27.5882	22.6632	22.4619	22.4714	22.6059		December	28.6152	68.6452
1986	1	13	32.4652	23.8647	8.60051	25.6455	29.9154	27.4538	27.55	23.6476	24.7773	24.3682	24.1905	84.8095	64.4286	75.0909	72.75	27.8762	27.3286	27.9727	27.5	22.7905	22.4381	22.8182	22.555
1986	1	14	31.9609	24.45	7.51087	26.0182	29.6154	27.3714	27.6846	23.9	24.9714	24.4263	24.4111	82.95	66.4286	75.8421	73.1579	28.11	27.8524	28.155	28.0421	22.96	22.7571	22.955	22.9
1986	1	15	32.7182	24.4529	8.26524	25.6522	30.5357	28.0286	27.8077	23.6591	24.781	24.02	24.0833	84.0476	64.0476	72.3	73.7222	27.8455	27.2952	26.7952	27.22	22.8273	22.4048	22.1381	22.39
1986	1	16	32.1435	23.8706	8.27289	25.3522	29.75	27.5071	27.3727	23.3652	24.6545	24.15	23.8833	84.2273	64.2273	74.1579	73.1667	27.3783	27.0864	27.3947	27.1667	22.5261	22.3455	22.5579	22.4
1986	1	17	32.4043	24.3733	8.03101	25.3826	29.8769	27.8875	27.7538	23.45	24.6667	24.0273	24.0048	83.8636	64.15	71.8095	71.9474	27.4591	26.985	27.0333	27.1842	22.5591	22.245	22.3333	22.3842
1986	1	18	33.135	23.8125	9.3225	25.25	30.6	28.1429	27.9417	23.2636	24.7182	24.2476	23.9316	84.5455	62.4545	71.2381	71.6471	27.15	26.8682	27.2905	26.6737	22.4	22.1682	22.4238	22.0684
1986	1	19	32.6957	23.6125	9.08315	25.5348	29.7385	26.7769	27.0455	23.687	24.8095	24.09	22.8789	84.9091	66.15	77.9	74.1111	27.9826	27.645	27.805	27.55	22.887	22.67	22.805	22.6333
1986	1	20	33.0261	23.8133	9.21275	25.7909	30.5385	27.6733	27.8455	23.7	25.06	24.2619	24.4158	84.2273	63.4286	72.7	74.6667	27.8591	27.8048	27.3905	27.695	22.8091	22.7619	22.4429	22.68
1986	1	21	33.1714	24.0687	9.10268	25.6227	30.3462	27.6214	28	23.595	25.019	24.37	24.3368	83.85	65.8571	74.4	74.5556	27.66	27.9571	27.915	27.7211	22.685	22.8048	22.785	22.6895
1986	1	22	33.1182	23.8294	9.28877	25.9227	30.0462	27.8231	28.0583	23.7905	25.32	24.6476	24.5824	83.619	68.05	77	75.2667	27.9667	28.72	28.58	28.3529	22.8952	23.27	23.22	23.0941
1986	1	23	32.9182	23.7412	9.17701	25.8857	30.3833	27.8357	27.9364	23.6381	25.075	24.3524	24.2722	82.9048	65.9474	72.75	71.2	27.619	28.0684	27.59	27.4882	22.6762	22.9158	22.665	22.6059
1986	1	24	32.9455	23.6375	9.30795	25.7429	31.1917	27.7923	28.01	23.73	25.0842	24.4105	24.325	83.65	64.2222	76.7778	73.4667	27.855	27.8833	28.2722	27.96	22.81	22.7833	23.0333	22.84
1986	1	25	32.5818	23.6706	8.91123	25.6545	29.8692	27.7286	27.6455	23.5286	24.8143	24.2864	24.1	83.619	67.1429	74.5909	75.4444	27.5238	27.7333	27.7682	27.3684	22.6143	22.6905	22.7	22.4737
1986	1	26	32.5842	23.2125	9.37171	25.5048	29.6929	27.2846	27.2083	23.5632	25.0136	24.23	24.1125	84.4211	69.7727	77.4	74.4706	27.6895	28.4955	28.02	27.6687	22.7	23.15	22.9	22.7062
1986	1	27	33.0136	23.3444	9.66919	25.6238	30.25	28.0357	27.975	23.6136	25.0143	24.0864	24.12	85.3333	66.45	73.9091	73	28.0429	28.03	27.4	27.65	22.9238	22.925	22.5182	22.6778
1986	1	28	32.8304	23.2167	9.61377	25.6913	29.8643	27.8357	27.7667	23.6957	24.9333	24.07	21.9476	83.2381	68.0476	72.15	73.7368	27.9174	28.0571	26.8381	27.275	22.8217	22.919	22.1524	22.445
1986	1	29	33.0955	23.3	9.79545	25.7261	30.1929	27.4286	27.5	23.6227	24.8286	24.2381	24.165	83.8636	62.9048	74.7619	73.8889	27.7045	27.2524	27.7905	27.44	22.7318	22.4333	22.7429	22.56
1986	1	30	32.7591	23.7444	9.01465	25.6	30.9286	27.84	27.9615	23.8391	25.2182	24.0182	24.2762	85.9565	65.9524	71.8636	73.8333	28.2826	28.3952	27.0636	27.575	23.0652	23.0952	22.2818	22.64
1986	1	31	32.28	23.9647	8.31529	25.7565	30.1429	28.1643	27.8846	23.7364	24.8739	23.9818	24.2952	84.7273	65.4348	71.0476	74.3	27.9545	27.687	26.5435	27.5091	22.8818	22.613	21.9435	22.55
1986	2	1	32.887	23.8778	9.00918	25.6435	31.1	28.25	28.2429	23.4913	25.0435	24.2524	24.2333	83.3913	63.8261	72.4762	73.35	27.4478	27.7739	27.5238	27.4857	22.5609	22.6348	22.5143	22.519
1986	2	2	32.8682	24.1267	8.74152	25.7957	30.48	27.96	28.0214	23.6696	24.8565	23.815	24.12	83.6522	64.7391	71.45	73.15	27.7739	27.5609	26.719	27.2048	22.7522	22.4957	22.0429	22.3524
1986	2	3	33.0522	23.8235	9.22864	25.5913	30.26	27.8063	27.8071	23.7304	24.8043	24.3955	23.2522	84.9545	65.0455	75.05	75.3684	28.0696	27.4955	28.3381	27.9	22.9348	22.5545	23.0048	22.8
1986	2	4	32.9227	24.2176	8.70508	26.0909	30.5467	27.4786	27.9929	24.0545	25.2048	24.6095	24.5684	84.7273	65.619	77.45	74.55	28.5318	28.2714	28.7048	28.4053	23.1955	23.0667	23.2857	23.1263
1986	2	5	32.8261	24.0556	8.77053	25.8391	30.3571	27.98	27.9214	23.9087	24.8545	24.3714	23.1667	83.8636	63.3333	73.0476	72.45	28.2739	27.3952	27.8524	27.5947	23.0522	22.5	22.7476	22.6263
1986	2	6	32.9478	23.7722	9.1756	25.7909	30.3143	28.2	28.0077	23.9045	25.2364	24.3238	24.585	84.8636	66.8182	73.3	74.7143	28.2818	28.5045	27.8619	28.425	23.0545	23.1273	22.781	23.11
1986	2	7	32.5818	24.25	8.33182	25.7304	30.4067	28.3769	28.2154	24.0391	25.1682	24.3619	24.48	86.4091	65.7727	74.85	74.9524	28.7739	28.2364	28.005	28.38	23.3304	23.0455	22.86	23.1
1986	2	8	32.4	23.9706	8.42941	25.7909	30.5	28.3071	28.0769	23.8857	25.085	24.5955	24.5389	84.45	67.7143	77.15	76.05	28.3238	28.2667	28.7571	28.5263	23.0714	23.0381	23.3429	23.2053
1986	2	9	32.1304	23.8944	8.23599	25.8261	29.6786	27.48	27.5643	23.6913	24.981	24.3476	24.33	83.6087	69.8571	78.3333	77.381	27.8043	28.4952	28.3667	28.15	22.7739	23.181	23.1333	22.985
1986	2	10	32.1087	24.0778	8.03092	26	29.8333	27.8	27.82	23.5318	24.9455	24.0227	24.1714	81.3182	67.2727	74	75.2	27.3136	28.0773	27.3136	27.5714	22.4818	22.9136	22.3955	22.6095
1986	2	11	32.6435	24.2056	8.43792	26.0348	29.7467	27.8923	27.7143	23.9913	24.8381	24.381	24.43	84.6957	66.1818	75	75.4286	28.4435	27.5636	28.0952	28.0048	23.1435	22.6182	22.8952	22.8762
1986	2	12	33.0227	23.9111	9.11162	26.0455	31.0867	28.1933	28.3643	23.9826	25.3227	24.4227	24.5182	83.1364	65.4762	74.7727	75.3158	28	28.4429	28.0955	28.1333	22.8545	23.1	22.8273	22.9
1986	2	13	32.6238	24.5375	8.08631	26.0136	29.9143	27.8615	27.7643	23.9818	25.0952	24.4667	24.481	84.5	66.9048	78.35	77.2632	28.3864	28.2286	28.3857	28.2286	23.1091	23.0143	23.0857	23.0143
1986	2	14	32.5182	24.1562	8.36193	26.0091	29.7643	27.5214	27.6417	23.8227	24.8238	24.0947	24.1947	83.4545	66.75	76.5	77.0625	28	27.7	27.4842	27.7722	22.8818	22.63	22.4895	22.6889
1986	2	15	32.6455	23.9	8.74545	25.8182	29.9286	28.0133	27.9462	23.4381	24.8474	23.9227	24.1222	81.6667	63.1	70.6667	71.4737	27.1619	26.95	26.6318	26.9526	22.3905	22.155	22	22.2053
1986	2	16	33.2762	24.56	8.71619	25.9091	30.96	28.5143	28.4538	23.481	24.8143	23.9571	24.1895	81.5238	63.7143	69.9048	72.6667	27.219	27.2762	26.7381	27.2789	22.4095	22.4238	22.0619	22.4368
1986	2	17	32.2571	23.6062	8.65089	25.4955	30.34	27.3615	27.5769	23.5591	24.9333	24.055	24.0368	84.85	68.0952	77.5789	77.6111	27.881	28.1238	27.8316	27.7632	22.819	22.9524	22.7368	22.7211
1986	2	18	32.0955	23.875	8.22045	25.3905	30.3867	28.16	27.9643	22.915	24.4857	23.8143	23.78	80.45	63.619	70.1429	70.5238	26.175	26.8	26.5381	26.645	21.79	22.1048	21.9476	22.055
1986	2	19	32.7818	24.0176	8.76417	25.5409	30.18	28.3571	28.1	23.1091	24.7318	23.765	23.7421	80.6667	63.7619	68.8889	72.4706	26.6	26.9952	26.1	26.5632	22.0636	22.219	21.6632	21.9947
1986	2	20	32.919	24.1333	8.78571	25.6476	30.8067	27.9357	27.9923	23.18	24.4955	23.8286	23.7895	80.75	62.5909	71.1429	71.3684	26.63	26.6091	26.6524	26.5263	22.07	21.9864	22.0238	21.9684
1986	2	21	32.6762	24.3875	8.28869	26.0409	29.72	27.6467	27.68	23.2048	24.9095	23.8682	23.981	78.1905	66.5238	72.8636	73.5263	26.4238	27.8619	26.9091	27.0286	21.9476	22.7952	22.2	22.2905
1986	2	22	33.1571	24.0533	9.10381	25.6409	29.6	27.8375	27.62	23.1571	24.6	23.9364	23.8952	80.9048	65.0476	71.5455	72.8333	26.5762	26.8857	26.8227	26.56	22.0429	22.2048	22.1318	22.005
1986	2	23	33.2571	24.0786	9.17857	25.9095	30.3	26.9231	27.25	23.24	24.3857	23.9389	23.8278	79.1	60.5238	73.5556	69.4444	26.54	26.1048	27.1944	26.4722	22.045	21.7286	22.3333	21.9611
1986	2	24	32.71	24.5	8.21	25.7455	29.8467	27.4571	27.5462	23.135	24.4714	24.0737	23.8684	80.05	63.15	72.9474	71.0526	26.48	26.65	27.2158	26.6611	21.975	22.065	22.3947	22.0778
1986	2	25	32.6955	24.8188	7.8767	25.9773	29.1857	27.0867	27.3077	23.2409	24.6857	24.0773	24.0524	79.6818	68.2381	77.0455	76.05	26.6045	27.6524	27.6864	27.4238	22.0364	22.6857	22.7182	22.5524
1986	2	26	32.7636	24.3	8.46364	25.7905	29.2333	27.225	27.4357	23.51	24.7591	24.0591	24.085	81.7	67.7143	75.0455	74.4	27.29	27.6952	27.45	27.43	22.475	22.7286	22.5727	22.565
1986	2	27	32.6095	24.8059	7.80364	25.7909	29.5467	27.0929	27.225	23.3095	24.6773	23.99	23.9895	80.5714	65.9048	75.15	75.7059	26.8286	27.2762	27.445	27.2526	22.2095	22.4381	22.55	22.4474
1986	2	28	32.655	24.9688	7.68625	25.9429	30.1933	27.3	27.6769	23.6667	25.0318	24.405	24.4474	82.619	65.6667	76.95	74.4444	27.7	27.9524	28.35	28.1167	22.6857	22.8095	23.035	22.9167
1986	3	1	32.5773	24.4667	8.11061	25.9136	29.92	28.1071	27.9267	23.2	25.0227	23.9409	24.0455	79.5909	66.5455	70.4545	72.1905	26.5545	28.1727	26.8182	27.1864	22.0182	22.9	22.1	22.3364
1986	3	2	32.8667	24.725	8.14167	25.8429	30.1571	27.85	27.6692	23.3682	25.181	24.6286	24.37	81.381	66.7143	76.7895	74.7895	27.0571	28.4619	28.9	28.3	22.3143	23.0619	23.3947	23.0056
1986	3	3	32.3636	24.4937	7.86989	25.7857	30.0571	27.5	27.6714	23.68	25.1091	24.5421	24.4556	84.4211	68.4545	78.6842	77.1053	27.8526	28.55	29	28.6667	22.7737	23.0909	23.37	23.1944
1986	3	4	32.8048	24.8375	7.96726	25.9273	30.5692	27.5187	27.9071	23.9381	25.2211	24.6857	24.5789	83.619	68.65	77.7	76.7368	28.2524	28.76	28.9571	28.66	23.0286	23.255	23.4571	23.24
1986	3	5	32.985	24.7867	8.19833	25.9	30.25	27.75	28.0429	23.3381	24.6158	24.3	24.0789	80.2857	64.2632	74.15	71.9474	26.8571	27.0368	27.7	27.1111	22.2286	22.2789	22.65	22.3278
1986	3	6	32.381	24.4143	7.96667	25.9364	29.1933	27.5125	27.58	23.4095	24.795	24.315	24.1789	80.619	68.4737	76.15	74.5556	27.019	27.9684	28.08	27.6947	22.3095	22.8158	22.855	22.6579
1986	3	7	32.6	23.975	8.625	25.65	30.2867	28.0867	28.0857	23.4	25.2	24.2053	24.2842	82.7273	68.5238	73.6842	74.1053	27.2136	28.8048	27.6316	28.0222	22.4364	23.2905	22.6368	22.8833
1986	3	8	32.6864	23.9188	8.76761	25.6048	30.4333	28.44	28.1857	23.3524	25.1591	24.5571	24.455	82.5238	65.7273	73.9048	74.0476	27.1667	28.3773	28.4143	28.3	22.3619	22.9273	22.9381	22.93
1986	3	9	32.7727	24.075	8.69773	26.1045	30.1214	28.0333	28.0667	23.4091	25.2773	24.4333	24.3762	79.5909	68.3182	74.9524	75.25	26.9136	28.95	28.2667	28.1238	22.2273	23.25	22.9286	22.8476
1986	3	10	32.95	24.0286	8.92143	25.8364	29.6462	27.7813	27.6571	23.3818	24.8789	24.2714	23.9722	80.8095	68.6316	74.9048	75.6111	27.1182	28.1789	27.9048	27.7158	22.3364	22.8842	22.7857	22.6316
1986	3	11	32.9318	24.0438	8.88807	26.0409	29.55	27.5063	27.66	23.3909	24.9667	24.205	24.2	80.4091	69.9	76.15	76.1111	26.9455	28.72	27.92	28.1368	22.2636	23.27	22.825	22.9421
1986	3	12	33.06	23.6533	9.40667	26.2727	29.6533	27.9857	28	23.4909	24.8409	24.5895	24.2842	79.1818	67	75.6842	73.2	26.9909	27.7773	28.5	27.6842	22.2955	22.7409	23.1789	22.6789
1986	3	13	32.4818	24.15	8.33182	26.09	29.66	27.6235	27.8692	23.6905	25.0524	24.6	24.5053	81.85	68.6	77.619	74.5263	27.69	28.38	28.7476	28.2667	22.73	23.135	23.3333	23.0556
1986	3	14	32.9955	24.3929	8.6026	26.0905	30.1267	27.4706	27.7714	23.4857	24.9091	24.2	24.265	80.4286	65.4	75.1905	72.5263	27.1095	27.805	27.781	27.7556	22.3762	22.75	22.7381	22.7611
1986	3	15	32.605	24.2467	8.35833	25.9737	29.6769	27.7467	27.7	23.475	25.055	24.24	24.3368	80.2105	67.9444	74.4	73.4444	26.9579	28.3722	27.7	27.9235	22.2789	23.0722	22.675	22.8471
1986	3	16	33.075	24.24	8.835	25.8182	29.1462	27.46	27.3786	23.2955	24.8	24.2227	24.1	80.4762	68.3158	75.6667	75.3889	26.8	27.8474	27.8571	27.3895	22.1909	22.7579	22.7905	22.5105
1986	3	17	32.5773	24.2667	8.31061	26.2952	29.3533	27.0467	27.3571	23.8	25.195	24.3905	24.5	81.381	72.6	80.2	77.1667	27.7238	29.285	28.855	28.8471	22.7476	23.585	23.365	23.3824
1986	3	18	32.805	24.4929	8.31214	26.2	29.8467	27.6938	27.9333	23.6955	25.105	24.6227	24.405	81.2727	69.2632	77.8095	75.5	27.5455	28.8421	28.8381	28.3421	22.6409	23.3368	23.3714	23.0684
1986	3	19	32.785	24.4286	8.35643	26.2952	30.3	27.8786	28.1385	23.7571	25.0053	24.74	24.4944	80.9048	66.5263	78.0556	76.6111	27.6333	28.1	29.2167	28.4471	22.6857	22.8947	23.5889	23.1529
1986	3	20	32.3316	24.9083	7.42325	26.1632	29.4067	27.5875	27.9231	23.7389	25.36	24.6526	24.6167	81.5	72.75	79.1579	78.1053	27.6722	29.585	29.0421	28.7944	22.7222	23.785	23.5158	23.35
1986	3	21	32.3684	24.7615	7.60688	25.981	30.2538	27.1867	27.8	24	25.34	24.5714	24.625	84.3333	71.7	80.8095	79.1579	28.4238	29.315	29.0571	28.95	23.1524	23.62	23.519	23.44
1986	3	22	32.5286	24.6867	7.8419	25.9727	29.1733	27.5333	27.25	23.7545	25.0857	24.5818	24.4143	83.1364	72.1429	78.0909	77.45	27.8818	28.9429	28.7682	28.4	22.8364	23.4571	23.3591	23.1381
1986	3	23	32.8455	24.3467	8.49879	26.3524	29.7769	27.5308	27.8571	23.6455	24.9238	24.42	24.275	80.8571	69.45	75.8421	73.45	27.5857	28.525	28.3105	28	22.6714	23.22	23.1	22.9263
1986	3	24	33.4	24.1643	9.23571	26.355	30.0929	28.2529	28.4	23.8333	25.019	24.195	24.2895	81.55	64.85	70.4	69.5556	27.835	27.91	27.135	27.2706	22.805	22.825	22.32	22.4471
1986	3	25	33.83	25.02	8.81	26.6476	31.0917	28.66	28.8385	24.01	25.4333	24.8895	24.725	80.4	65.8889	74.4444	73.4	27.955	28.7667	28.9722	28.58	22.9	23.3167	23.4667	23.2333
1986	3	26	33.635	25.1923	8.44269	26.5429	30.0583	28.4533	28.6077	24.145	25.3952	24.7947	24.7056	81	66.1579	75.4737	74.6111	28.24	28.5789	28.8368	28.4882	23.07	23.2053	23.3526	23.1824
1986	3	27	32.5526	24.9615	7.59109	26.58	30.1417	28.02	28.2429	24.1895	25.2526	24.475	24.5722	81.8421	68.0526	75.2632	75	28.4789	28.7368	28.2368	28.4824	23.2	23.3158	23.0474	23.2118
1986	3	28	33.15	24.7214	8.42857	26.595	30.3467	28.025	27.9846	23.8714	25	24.2	24.25	80.4211	66.1	72.9048	73.0556	27.85	28.03	27.5905	27.5947	22.79	22.895	22.6476	22.6474
1986	3	29	33.5579	24.62	8.93789	26.465	30.52	28.15	28.3071	23.7895	25.075	24.465	24.4158	79.9474	64.7	74.5263	73.6471	27.5526	27.905	28.1579	27.7889	22.6421	22.775	22.9421	22.7333
1986	3	30	33.3429	24.4333	8.90952	26.2667	29.5867	28.0267	27.94	23.719	25.2368	24.625	24.4842	80.8095	71.1579	77	76.3333	27.5952	29.2421	28.6895	28.3722	22.6476	23.6053	23.3053	23.1111
1986	3	31	33.3842	24.4071	8.97707	26.7	29.8429	28.1786	28.0923	23.825	25.4474	24.5895	24.4706	78.6316	68	73.5294	73.2353	27.4789	28.9211	28.2611	28.1312	22.6263	23.4526	23.0389	22.9875
1986	4	1	34	24	10	25.4	28.8	26.8	26.9	23.8	26	25.9	25.2	88	80	93	87	28.4	31.7	32.8	31	23.2	25	25.6	24.6
1986	4	2	30	24.8	5.2	26	26.8	27.8	27.1	24.4	25.4	26.8	25.5	88	89	93	90	29.5	31.5	34.6	31.8	23.8	24.9	26.5	25.1
1986	4	3	29	24.2	4.8	26.6	28.6	27.4	27.5	24.6	26.2	26	25.6	85	83	90	86	29.6	32.4	32.7	31.5	23.9	25.4	25.5	24.9
1986	4	4	34.2	23.6	10.6	26.8	29.4	27.6	27.9	23.4	26.4	24.4526	24.4842	75	79	71.8333	72.7895	26.5	32.4	27.7	27.8222	22	25.4	22.6833	22.7833
1986	4	5	32.5	22	10.5	27.7	28	27.6	27.7	23.5	26	25	24.8	70	85	81	79	26.1	32.3	29.9	29.4	21.8	25.3	24.1	23.7
1986	4	6	32	24	8	27.3	28.6	26.9	27.4	23.8	24.5	24.1	24.1	75	72	79	75	27.1	28	28.1	27.8	22.4	23	23	22.8
1986	4	7	32	24.2	7.8	26.6	28.4	27.6	27.5	24.6	26.4	26	25.7	85	86	88	86	29.6	33.1	32.5	31.7	23.9	25.7	25.5	25
1986	4	8	31	24	7	27.6	28.2	26.6	27.925	25.6	25.6	26.4	25.9	85	81	88	85	31.5	31.1	33.1	31.9	24.9	24.7	25.8	25.1
1986	4	9	33	23	10	27.2	28.2	28	27.9	25.8	26.4	26.6	26.3	89	87	90	89	32.3	33.2	33.9	33.1	25.3	25.8	26.1	25.8
1986	4	10	32.4	22	10.4	27.6	28.4	28.7692	28.3818	25.8	26.4	25.8	26	87	77	71	78	32	31.8	28.5	30.8	25.2	25.1	23.2	24.5
1986	4	11	33	23.2	9.8	27.6	29.8	28.8	28.8	24.8	25.6	25.4	25.3	80	72	76	76	29.4	30	30.2	29.9	23.8	24.1	24.2	24
1986	4	12	32	24	8	27.6	28	28.2	28.5167	25.6	25.8	25.8	25.7	85	84	90	87	31.5	31.7	32.2	31.8	24.9	25	25.3	25.1
1986	4	13	31.6	24	7.6	26.8	28.4	31.6	29.6	25.6	26.2	26.4	26.1	91	84	67	81	32	32.5	30.9	31.8	25.2	25.5	24.6	25.1
1986	4	14	31.6	22.8	8.8	28	28	28.2	28.1	25.8	26	26.4	26.1	84	85	87	85	31.7	32.3	33.2	32.4	25	25.3	25.8	25.4
1986	4	15	29.6	22.6	7	27.4	28.2	27	27.4	26.2	26.4	25.2	25.9	91	87	87	88	33.2	33.2	30.8	32.4	25.8	25.8	24.6	25.4
1986	4	16	31.8	23.2	8.6	26.8	28.4	27.6	27.6	25.2	26.2	26.4	25.9	88	84	91	88	31	32.5	33.6	32.4	24.6	25.5	26	25.4
1986	4	17	31.6	22.6	9	27.6	28.8	28.6	28.4	24.8	25.8	26.2	25.6	80	79	83	80	29.4	31.2	32.4	31	23.8	24.8	25.4	24.6
1986	4	18	33.4	22	11.4	27.6	28.2	27.6	27.8	25	25.4	25.6	25.3	81	80	85	82	29.9	30.6	31.5	30.7	24.1	24.4	24.9	24.5
1986	4	19	32	24	8	26.4	28.6	27	27.3	23	25.4	24.6	24.3	75	77	82	78	25.8	30.3	29.3	28.5	21.6	24.3	23.7	23.2
1986	4	20	31.6	23	8.6	27.4	28.2	27.6	27.7	23.6	24.8	25.8	24.7	73	76	87	79	26.6	29	32	29.2	22.1	23.5	25.2	23.6
1986	4	21	31.8	25.6	6.2	28.2	28.6	29.6	29	25	26.2	26.6	25.9	77	83	79	80	29.5	32.4	32.8	31.6	23.8	25.4	25.6	24.9
1986	4	22	34.2	23	11.2	27.8	30.8	28.5231	30.3	24.2	26.8	25.8	25.6	74	62	65	67	27.8	30.5	29.6	29.3	22.8	24.4	23.9	23.7
1986	4	23	34.1	24	10.1	29.2	30.5	28.1727	30.4	24.4	24.8	24.8	24.7	68	69	60	66	27.3	30.2	27.2	28.2	22.6	24.2	22.4	23.1
1986	4	24	31	25	6	28	29.6	28.7	28.8	24.8	25.4	25.2	25.1	77	71	76	75	29.2	29.6	29.7	29.5	23.6	23.9	23.9	23.8
1986	4	25	35	23	12	27	30.2	31	29.8	25	25	24.8	24.9	85	66	78	76	30.3	28.2	35.1	31.2	24.3	23.1	26.7	24.7
1986	4	26	31.6	22.6	9	27	30.6	29.4	29.1	25.8	25	25.4	25.4	91	81	73	81	32.4	35.4	29.8	32.5	25.4	26.9	24	25.4
1986	4	27	31.4	23	8.4	27.4	28.8	29.0545	28.3	25.2	26	25.8	25.7	84	70	80	78	30.6	30.2	31.3	30.7	24.4	24.2	24.8	24.5
1986	4	28	31	24.4	6.6	27.2	28.2	27.6	27.7	24.8	25.8	25.4	25.3	82	83	84	83	29.7	31.6	31	30.7	23.9	25	24.6	24.5
1986	4	29	31.6	23	8.6	26.8	28.2	27.4	27.5	24	25.6	25.2	24.9	79	81	84	82	28	31.1	30.6	29.9	22.9	24.7	24.4	24
1986	4	30	31.6	22.8	8.8	27.2	28.6	27.4	27.6	24	26.2	25.8	25.3	77	83	88	83	27.7	32.4	32.1	30.7	22.8	25.4	25.2	24.5
1986	5	1	33	22.4	10.6	28.6	32.6	28.6	29.6	24.2	26.6	25.4	25.4	70	63	77	70	27.2	30.8	30.3	29.4	22.5	24.5	24.3	23.8
1986	5	2	32.6	23.8	8.8	28.2	32.8	29.0917	30.5	24.2	25.2	25.8	25.1	72	64	74.7333	68	27.5	32	30	29.8	22.7	25.2	24.1	24
1986	5	3	31.4	22	9.4	28.8	30.4	27.8	28.7	24	25	23.8	24.3	67	65	72	68	26.6	28.1	26.8	27.2	22.1	23	22.2	22.4
1986	5	4	32	23	9	27.2	28.8	27.6	27.8	23.8	25	25.2	24.7	75	74	82	77	27.2	29.1	30.4	28.9	22.5	23.6	24.3	23.5
1986	5	5	33	24.8	8.2	27.6	29.8	28.6	28.6	24.8	25	25	24.9	80	68	75	74	29.4	28.5	29.3	29	23.8	23.2	23.7	23.6
1986	5	6	33	22	11	26.8	31	28.6	28.8	23.4	25.8	24.2	24.5	75	66	70	70	26.5	29.7	27.2	27.8	22	24	22.5	22.8
1986	5	7	33	24	9	27.8	28.1	27.6	27.8	24.6	25.3	25	25	77	80	81	79	28.8	30.4	29.9	29.7	23.4	24.3	24.1	23.9
1986	5	8	31	23	8	27.4	28.4	27.6	27.8	24.2	25.2	24.8	24.7	77	77	80	78	28	29.9	29.4	29.1	23	24	23.8	23.6
1986	5	9	31.6	21.8	9.8	27.6	28.6	27.6	27.9	24.6	25.2	25	24.9	78	76	81	79	28.9	29.8	29.9	29.5	23.5	24	24.1	23.8
1986	5	10	30.2	22.6	7.6	27.4	29.6	27	27.8	25.8	25.2	23	24.7	88	70	71	77	32.1	29.1	25.4	28.9	25.2	23.6	21.4	23.4
1986	5	11	31.2	23	8.2	27.8	28.6	27.6	27.9	25	24.8	25.6	25.1	80	74	85	80	29.8	28.8	31.5	30	24	23.4	24.9	24.1
1986	5	12	33.8	21.4	12.4	29	31	27	28.5	25	25.2	23.6	24.6	72	63	75	70	29	28.2	26.8	28	23.5	23.1	22.3	22.9
1986	5	13	34	22	12	27.6	29.6	29.4	29	24.6	25.4	25.6	25.2	78	71	74	75	28.9	29.6	30.3	29.6	23.5	23.9	24.3	23.9
1986	5	14	33	22	11	27.4	29.4	28.8	28.6	25.2	25.8	25	25.3	84	75	74	78	30.6	30.8	29.1	30.2	24.4	24.5	23.6	24.2
1986	5	15	32.4	21	11.4	28.2	29.8	29.6	29.3	25	25.4	25.2	25.2	77	70	70	73	29.5	29.5	29.1	29.4	23.8	23.8	23.6	23.7
1986	5	16	32	21	11	28.4	30.4	28.6	29	24.8	25.6	25.8	25.4	75	68	80	74	28.9	29.6	31.3	29.9	23.5	23.9	24.8	24.1
1986	5	17	33.2	20.8	12.4	27	29.2	28.4	28.3	23.6	26.8	26.2	25.5	75	83	84	81	26.8	33.6	32.5	31	22.3	26	25.5	24.6
1986	5	18	34.6	23	11.6	28	30.4	32.6	30.9	24.6	25.2	25.4	25.1	76	66	56	66	28.6	28.6	27.6	28.3	23.3	23.3	22.7	23.1
1986	5	19	32	22	10	29	31.5	28.8462	31.1	24.8	25	25.4	25.1	71	67.3158	59	72.875	28.5	29.5842	28	29.6533	23.2	23.7737	23	23.8267
1986	5	20	33.6	21.4	12.2	28	33.6	32.4	31.6	23	26.4	25.9	25.1	66	57	60	61	24.7	29.6	29.1	27.8	20.9	23.9	23.6	22.8
1986	5	21	33.2	25	8.2	29.4	32.4	29.6	30.3	24.6	25.8	25.8	25.4	68	59	74	67	27.7	28.8	30.7	29.1	22.8	23.4	24.5	23.6
1986	5	22	34	23.6	10.4	27.8	33.8	33	31.9	24.4	25.8	25	25.1	76	53	52	60	28.3	27.9	26.3	27.5	23.1	22.9	21.9	22.6
1986	5	23	32.6	23	9.6	28	30.2	28.4	28.8	23.6	26	25.8	25.1	69	72	81	74	26.2	30.8	31.5	29.5	21.8	24.5	24.9	23.8
1986	5	24	35.4	23.4	12	28.4	32.6	29	29.8	24.6	25.2	26	25.3	73	55	79	69	28.4	27.1	31.6	29	23.2	22.4	25	23.5
1986	5	25	35.4	25.8	9.6	27.4	33.8	29.8	30.2	23.8	25.6	26.4	25.3	74	52	77	68	27.1	27.3	32.1	28.8	22.4	22.6	25.2	23.4
1986	5	26	33.6	24.2	9.4	28.4	32.8	31.6	31.1	24.6	25.5	24.8	25	73	56	58	62	28.4	27.7	26.8	27.6	23.2	22.8	22.2	22.7
1986	5	27	29	21.8	7.2	26.8	28.6	27.8	27.8	23.6	24.2	25.2	24.3	77	70	81	76	27	27.2	30.3	28.2	22.3	22.5	24.3	23
1986	5	28	28.4	21.2	7.2	26.8	28.8	29.0538	26.3	24.2	25.8	23	24.3	81	72	75.1765	80	28.4	28.6	26.9	28	23.2	23.3	22.3	22.9
1986	5	29	27.8	21	6.8	25.6	26.6	27.6	26.9	24	23.8	25.6	24.5	88	79	85	84	28.8	27.6	31.5	29.3	23.4	22.7	24.9	23.7
1986	5	30	31.4	20.4	11	26.8	30.4	29.6	29.1	23.8	25.2	25.6	24.9	78	66	73	72	27.5	28.6	30.1	28.7	22.6	23.3	24.2	23.4
1986	5	31	30	20.2	9.8	26.4	29.6	29.4	28.7	24.2	25.2	25.4	24.9	83	70	73	75	28.7	29.1	29.8	29.2	23.4	23.6	24	23.6
1986	6	1	32.4	22	10.4	25.8	29.6	28.8	29.5231	24.2	24.8	23.2	24.1	88	68	85	80	29.1	28.1	27	28.1	23.6	23	22.3	23
1986	6	2	33	24	9	26.2	30.3	28.4667	27.9	24.5	24.8	25.6	25	87	79	85	84	29.6	29	31.5	30	23.9	23.5	24.9	24.1
1986	6	3	30.6	24	6.6	27	30.5	29.2	29	24.6	25.7	25.8	25.4	82	68	76	76	29.3	29.8	30.9	30	23.7	24	24.6	24.1
1986	6	4	31.4	23.8	7.6	26.8	29.6	29.6	28.9	24	25.6	24.8	24.8	79	73	68	73	28	30.1	28.1	28.7	22.9	24.2	23	23.4
1986	6	5	31	23.4	7.6	27.4	30.6	30.1	29.9	24.8	26.4	25.4	25.5	81	72	79	77	29.6	31.6	30.2	30.4	23.8	25	24.2	24.3
1986	6	6	33.4	23	10.4	28.4	32.8	31.1	29.8077	24.6	25.1	25.6	25.1	73	71	71	72	28.4	35.1	29.6	31	23.2	26.8	23.9	24.6
1986	6	7	32.6	24.2	8.4	29.4	31.8	30.8	30.7	26	26.2	25.8	26	76	64	67	69	31.3	30.3	29.9	30.5	24.8	24.2	24	24.4
1986	6	8	33.2	23.8	9.4	29	32.4571	29.6667	30.5	25.8	25.6	25.6	25.7	85	63	70	73	31.6	28.4	29.9	30	25	23.2	24	24.1
1986	6	9	31	24.6	6.4	27.4	30.2	29.4	29.1	24.8	25.2	25.8	25.3	81	67	75	74	29.6	28.7	30.8	29.7	23.8	23.4	24.5	23.9
1986	6	10	33.6	25.4	8.2	29	32.6	31.9	29.9538	25.8	26.4	25.8	26	78	62	73	71	31.1	30.3	30.1	30.5	24.7	24.2	24.2	24.4
1986	6	11	33.6	25.2	8.4	28.8	32.6	31.4	31	24.6	25.8	25.8	25.4	71	58	64	65	28.1	28.7	29.5	28.8	23	23.3	23.8	23.4
1986	6	12	33.6	24.2	9.4	28.4	33.2	28.6	30.1643	24.8	25.8	26.2	25.6	75	56	60	63	28.9	28.3	29	28.7	23.5	23.1	23.5	23.4
1986	6	13	33.6	24	9.6	28.2	28.2	30.125	30.6	24	25	24.8	24.6	71	52	69.2353	65	27	19.9	36.4	27.8	22.4	17.4	27.4	22.4
1986	6	14	34.6	23.8	10.8	28.4	33.8	31.1	30.2	23.6	24.2	24.2	24	67	45	60	57	25.9	23.8	25.5	25.1	21.7	20.3	21.4	21.1
1986	6	15	35.2	24.1	11.1	29.6	34.2	30.6	31.3	25	24.2	23.8	24.3	69	44	57	57	28.6	23.5	24.9	25.7	23.3	20.1	21.1	21.5
1986	6	16	34	25	9	29.6	33.2	31.6	31.5	24.8	25.8	26	25.5	68	56	64	63	28.1	28.3	29.9	28.7	23	23.1	24	23.4
1986	6	17	34.8	23	11.8	28.4	32.8	29.8385	32.2	24.8	25.8	26.2	25.6	75	47	55	59	28.9	26.1	28.9	28	23.5	21.8	23.5	22.9
1986	6	18	34.6	24	10.6	28.2	33.6	31.4	30.1786	24.2	24.8	25.6	24.9	72	49	52	57	27.5	25.4	26.5	26.5	22.7	21.4	22.1	22
1986	6	19	34.6	23	11.6	28.2	32.6	29.8286	30.0133	24.6	26.4	25.8	25.6	75	53	47	58	28.5	28.3	26.1	27.6	23.3	23.1	21.8	22.7
1986	6	20	33.8	23.2	10.6	28.6	33.8	31.1	29.9429	24.4	24.8	24.8	24.7	71	48	47	55	27.7	25.3	24.2	25.7	22.8	21.3	20.5	21.5
1986	6	21	35	25	10	29.6	34.2	31.8	30.2643	26	26.2	25.8	26	75	53	52	60	31.2	28.7	26.9	28.9	24.8	23.3	22.3	23.5
1986	6	22	34.2	24.6	9.6	28.6	33.8	32.4	30.5571	25.4	24.8	25	25.1	77	48	48	58	30.3	25.3	24.7	26.8	24.3	21.3	20.9	22.1
1986	6	23	34	24	10	27.8	33.6	30.5	30.0462	24	25.8	26	25.3	73	54	58	62	27.3	28	28.4	27.9	22.5	23	23.2	22.9
1986	6	24	34.2	22	12.2	28.8	32.4	30.4	30.325	24.8	25.4	25.4	25.2	72	57	59	63	28.6	27.8	27.4	27.9	23.3	22.8	22.6	22.9
1986	6	25	34.6	23.8	10.8	28.8	33.8	32.4	29.7286	23.6	25	25	24.5	65	49	48	54	25.6	25.8	24.7	25.4	21.5	21.6	20.9	21.3
1986	6	26	35	24	11	28.4	34.6	33.8	32.6	24.6	25.4	25.6	25.2	73	48	52	58	28.4	26.3	27.3	27.3	23.2	21.9	22.6	22.6
1986	6	27	34.6	24	10.6	29.4	34	29.9	30.0615	24.8	25.4	25.2	25.1	69	53	67.6667	62	28.2	28.3	27.7	28.1	23.1	23.1	22.8	23
1986	6	28	34.4	24.6	9.8	28	33.4	31.9	30.0071	23.8	24.4	24.2	24.1	71	48	65	61	26.7	24.5	26.1	25.8	22.1	20.8	21.8	21.6
1986	6	29	34	26	8	28.8	32.8	31.9	30.5071	23.2	23.6	24	23.6	62	46	55	54	24.7	23	24.3	24	20.9	19.7	20.7	20.4
1986	6	30	35.4	26.6	8.8	28	33.6	32.4	31.6	24	23	22.6	23.2	72	40	43	52	27.2	21	20.9	23	22.4	18.3	18.2	19.6
1986	7	1	34.6	24	10.6	29.6	33.6	30	29.6923	25	25.4	25	25.1	69	52	56	59	28.6	27	26.2	27.2	23.3	22.3	21.8	22.5
1986	7	2	34.8	23.6	11.2	28.4	34.6	32	29.8333	24.8	25.2	25.6	25.2	75	47	69.2353	70	28.9	25.8	41.9	32.2	23.5	21.6	29.8	25
1986	7	3	35.1842	23.8	11.3842	29	34.4	33.6	32.7	25	26.2	25.4	25.5	72	52	52	59	29	28.5	27	28.2	23.5	23.3	22.3	23
1986	7	4	34.925	23	11.925	29.4	34.6	32.4	32.2	24.2	25	25.4	24.9	65	46	57	56	26.7	25.3	27.8	26.6	22.2	21.3	22.8	22.1
1986	7	5	35.2	22.6	12.6	28.1	33.8	29.6	29.6833	24.1	24.5	24.5	24.4	72	47	72	64	27.3	24.5	27.7	26.5	22.6	20.8	22.8	22
1986	7	6	35.4	23.8	11.6	28.9	33.4	32.1	31.6	23.8	24.8	25.6	24.7	65	50	60	58	26.1	25.6	28.5	26.7	21.8	21.5	23.2	22.2
1986	7	7	35	23.4	11.6	28	33.8	33.4	32.2	24.2	25	25	24.7	73	49	51	58	27.6	25.8	26.1	26.5	22.7	21.6	21.8	22
1986	7	8	35	20	15	28.8	34.2	33.2	32.3	23.8	25.2	25.2	24.7	66	48	53	56	26.1	26	26.7	26.3	21.8	21.8	22.2	21.9
1986	7	9	35	25	10	28.2	34.6	31.4	30.3909	23.6	25.4	25.6	24.9	68	48	52	56	26	26.3	26.7	26.3	21.8	21.9	22.2	21.9
1986	7	10	36	21.6	14.4	29	33.7	32	30.4538	24.2	24.6	24.8	24.5	67	48	64	60	27	24.8	27.1	26.3	22.3	21	22.4	21.9
1986	7	11	36.4	20.7	15.7	29.9	34	30	30.3538	24.2	25.6	25.6	25.1	63	51	76	63	26.4	27.2	30.2	27.9	22	22.5	24.2	22.9
1986	7	12	37.2	19.2	18	28.4	35.4	32.6	32.3	24	25.2	24.2	24.5	70	44	50	54	26.9	25.2	24.6	25.6	22.3	21.3	20.8	21.5
1986	7	13	36.1	23	13.1	28	34	30	30.5	25	23.6	25.1353	25.3437	79	42	70.0588	59	29.7	22.2	24.2	25.3	23.9	19.2	20.5	21.2
1986	7	14	35.395	23.6	11.795	30	34.6	29.6	31	24	25.8	25.4	25.1	61	50	71	61	25.8	27.3	29.6	27.6	21.6	22.6	23.9	22.7
1986	7	15	35.4	24.5	10.9	27.6	35.2	34.6	33	23.2	24.2	25.9	24.4	69	40	50	53	25.5	22.9	27.6	25.3	21.4	19.6	22.7	21.3
1986	7	16	35	21.8	13.2	28.2	34.4	31.4	29.7692	25.8	26.4	25.6	25.9	83	53	52	63	31.6	29.1	26.5	29.1	25	23.6	22.1	23.5
1986	7	17	30	23.8	6.2	28.4	32.3846	28.7	29.5357	24.6	25	25.4	25	73	55	71.6471	70	28.4	28.6111	30.6	29.0333	23.2	23.2222	24.5	23.4722
1986	7	18	35	22	13	28.4	34.8	31.7	29.7929	24.8	25.6	25.8	25.4	75	48	52	58	28.9	26.7	26.9	27.5	23.5	22.2	22.3	22.6
1986	7	19	35.56	23.6	11.96	30.2	34.4	29.3	29.9462	25	24.4	24.2	24.5	66	44	57	56	28.2	23.9	25	25.7	23.1	20.3	21.1	21.5
1986	7	20	35.325	24	11.325	28.8	34	31.7	29.8667	24.2	24.4	24.4	24.3	69	45	59	58	27.1	24.1	25.7	25.7	22.4	20.5	21.5	21.5
1986	7	21	34.8	25.4	9.4	28.8	35.4	30.5	29.6714	24.2	26.4	25.6	25.4	69	49	78	65	27.1	28.4	30.4	28.6	22.4	23.2	24.3	23.3
1986	7	22	35.7368	22.4	13.3368	28	33.5	31.8	29.9308	24.8	23.6	24.8	24.4	77	44	49	57	29.2	22.5	24.7	25.4	23.6	19.4	20.9	21.3
1986	7	23	35	24.2	10.8	29.4	35	31	29.6357	25	25.4	25.4	25.3	70	46	70	62	28.7	26	29	27.9	23.4	21.7	23.6	22.9
1986	7	24	35.4	24	11.4	27.8	34.8	33.1	30.3	24	24.4	25.4	24.6	73	42	45	54	27.3	23.6	25	25.3	22.5	20.2	21.1	21.3
1986	7	25	35.7667	21.8	13.9667	29	35	30.3769	30.5538	24.2	25.8	25.4	25.1	67	41	54	54	27	24.6	26.6	26.1	22.3	20.9	22.1	21.8
1986	7	26	35	23.8	11.2	28.4	34.8	31.6	31.6	25.4	25	24.8	25.1	79	45	58	60	30.4	25.1	26.8	27.4	24.3	21.2	22.2	22.6
1986	7	27	33	24	9	29.4	32.4	30.6	30.8	25.4	25.2	25.6	25.4	73	56	67	65	29.8	27.2	29.5	28.8	24	22.5	23.8	23.4
1986	7	28	35	22	13	28	33.8	30	30.5	24	24.6	25.6	24.7	72	47	70	63	27.2	24.8	29.9	27.3	22.4	21	24	22.5
1986	7	29	34.925	24	10.925	28	34.6	33.8	32.5	25	25.8	25.6	25.5	79	50	52	60	29.7	27.3	27.3	28.1	23.9	22.6	22.6	23
1986	7	30	35.4842	21.4	14.0842	28.5	36.4	33.4	32.9	24.6	25.8	26.1	25.5	73	43	56	57	28.3	26.1	28.9	27.8	23.1	21.8	23.5	22.8
1986	7	31	34.7316	22	12.7316	28.4	35.2	39.6	35.7	23.8	24.8	24.2	24.3	68	43	28	46	26.4	24.4	19.9	23.6	22	20.7	17.4	20
1986	8	1	30	23.2	6.8	28	31.3	29.54	29.5	23.8	25.8	25	24.9	71	56	69.4	66	26.7	25.7	28.7	27	22.1	21.6	23.4	22.4
1986	8	2	33	22.4	10.6	27.7	30.3	29.0182	30.4	23.9	23.6	25.075	25.1687	73	47	69.4667	56	27.1	22.3	22.4	23.9	22.4	19.3	19.3	20.3
1986	8	3	32.2	22.4	9.8	29.2	30	27.8	28.7	23.5	24.8	24.8	24.4	62	66	78	69	25.1	27.8	29.3	27.4	21.2	22.8	23.7	22.6
1986	8	4	31	21	10	29	29.4	29.2833	28.4	24	25	24.8	24.6	66	62	80	69	26.5	27.1	29.4	27.7	22	22.4	23.8	22.7
1986	8	5	34	23	11	29.4	33.4	32.4	31.9	24.8	24.8	25.2	24.9	69	50	56	58	28.2	25.6	27.2	27	23.1	21.5	22.5	22.3
1986	8	6	36.4	21	15.4	30.6	33.2	29.4615	29.475	24	26.2	26	25.4	58	46	46	50	25.4	26.6	26.2	26	21.4	22.1	21.8	21.8
1986	8	7	37.2	23.8	13.4	26.8	35.2	28.8	29.9	23.9	25.5235	25.2	25	79	55	67.3125	69	27.7	31	29.6	29.5	22.8	24.7	23.9	23.8
1986	8	8	35	20	15	30.4	33.5	29.3385	29.9091	24.2	25.6	25.4	25.1	60	45	46	50	26.1	25.2	25.2	25.5	21.8	21.2	21.2	21.4
1986	8	9	34.8	23.4	11.4	29.4	32.9	28.8692	29.7917	25.2	25.4	25.8	25.5	71	45	52	56	29.2	24.8	26.9	27	23.7	21	22.3	22.3
1986	8	10	37.4	23.4	14	29.8	33.5	28.6857	32.7	24.6	25.6	25.2	25.1	65	56	50	57	27.4	28.9	26.3	27.5	22.6	23.5	21.9	22.7
1986	8	11	36	22	14	29.8	33.8	28.7818	29.3182	24.2	25.8	25.8	25.3	63	55	72.6	55	26.5	28.7	26.2	27.1	22	23.4	21.8	22.4
1986	8	12	35	21	14	29	34.8	32	29.6333	25	24.8	24.8	24.9	72	44	48	55	29	24.6	24.5	26	23.5	20.8	20.8	21.7
1986	8	13	33.8	21.6	12.2	28.4	32.6	29.3846	30	24	24.8	24.8	24.5	70	59	68	65	26.9	26.3	28.1	27.1	22.3	21.9	23	22.4
1986	8	14	30	21	9	28.8	28.6	28	28.4	24.6	24.8	24.8	24.7	71	56	77	68	28.1	21.8	29.2	26.4	23	18.9	23.6	21.8
1986	8	15	35	20.4	14.6	29	33.2	29.0846	29.8	23.8	26	25	24.9	65	52	76	64	26	26.4	29.4	27.3	21.7	22	23.8	22.5
1986	8	16	34	22.4	11.6	30.4	32.9	29.3333	32.8	25	24.8	25.6	25.1	65	74	71.8125	71	28.1	37.2	39.2	34.8	23	27.7	28.6	26.5
1986	8	17	30	23.2	6.8	29.2	33.9	28.8308	30.5	25.6	25.8	25.2	25.5	75	53	75.7059	66	30.4	28	29.2	29.2	24.3	23	23.7	23.7
1986	8	18	33.6	22	11.6	30.2	33.2	28.26	29.1364	24.8	24.6	24.8	24.7	65	52	57	58	27.7	24.9	26	26.2	22.8	21.1	21.7	21.8
1986	8	19	35	21.8	13.2	29.2	33.6	28.6308	32.4	25	25.8	25	25.3	71	55	71.125	59	28.9	28.4	26.1	27.8	23.5	23.2	21.8	22.8
1986	8	20	35	23.6	11.4	28.4	33.6	30.6	30.8	24.2	25	25	24.7	71	50	64	61	27.4	25.9	27.9	27.1	22.6	21.7	22.9	22.4
1986	8	21	34.6	22	12.6	28.6	33	31.4	31.1	24.6	25.6	25	25.1	72	55	60	62	28.2	27.9	27.4	27.8	23.1	22.9	22.6	22.9
1986	8	22	30	21	9	28.6	31.65	28.6818	29.2	24.6	25	25.4	25	80.7143	75	77.7143	77	32.9	31.1	29.8	31.3	25.6	24.7	24	24.8
1986	8	23	34	20.8	13.2	29	28.2	28.4	29.2167	24	25.4	25.2	24.9	66	80	86	77	26.5	30.6	30.6	29.2	22	24.4	24.4	23.6
1986	8	24	30.4	25	5.4	28	28.4	29.1	29.49	25	26	25.6	25.5	79	83	89	83	29.7	32	31.7	31.1	23.9	25.2	25	24.7
1986	8	25	31	23.8	7.2	29.4	30	30.7	29.3	24	26.2	25	25.1	64	74	67	69	26.2	31.5	27.9	28.5	21.9	24.9	22.9	23.2
1986	8	26	31.4	21.6	9.8	28.4	29.2	30.2	29.5	25	24.8	25.2	25	76	70	67	71	29.4	28.4	28.7	28.8	23.8	23.2	23.4	23.4
1986	8	27	30	19	11	28.6	33.2	28.7091	30.2	25.2	26.4	25.4	25.7	76	59	74.5714	69	29.8	29.9	29.8	29.8	24	24	24	24
1986	8	28	34	21	13	28.8	30.4	29.4	29.5	25	25.4	25.6	25.3	74	67	74	72	29.1	29.1	30.3	29.5	23.6	23.6	24.3	23.8
1986	8	29	34	18.4	15.6	29.2	29	29.4	29.3	25.8	26.2	25.6	25.9	76	80	74	77	30.9	32.1	30.3	31.1	24.6	25.2	24.3	24.7
1986	8	30	30	21.6	8.4	28.4	31.5	29.1667	29.6636	25.4	25.6	25.6	25.5	79	59	73	66	30.4	27.2	25.5	27.7	24.3	22.5	21.4	22.8
1986	8	31	31	20	11	29.4	33	29.4333	30.5	24.8	25	25.4	25.1	69	54	68.1875	64	28.2	26.9	29.5	28.2	23.1	22.3	23.8	23.1
1986	9	1	31	20	11	29	30.5	28.7462	29.8	24.2	25.6	25.8	25.2	67	74	73	72	27	30	30.5	29.2	22.3	24.1	24.4	23.6
1986	9	2	29	18	11	27	30.5	28.975	28.4	24	25	25	24.7	78	72	75.4375	76	27.8	31.2	29.7	29.6	22.8	24.8	23.9	23.8
1986	9	3	34.2118	18	16.2118	27	33	31.8	30.9	24	25	25.4	24.8	78	52	60	63	27.8	26.3	28.2	27.4	22.8	21.9	23	22.6
1986	9	4	34.4389	23	11.4389	27	33.8	32.2	29.2	25	25.8	25.6	25.5	85	53	50	63	30.3	27.9	26.2	28.1	24.3	22.9	21.9	23
1986	9	5	34.2118	22.6	11.6118	33.8	34.6	32.9	28.87	25.4	25.6	25.8	25.6	51	49	53	51	26.8	26.8	26.6	26.7	22.2	22.2	22.1	22.2
1986	9	6	34.8059	20.4	14.4059	28	36	32.9	29.5417	25.4	27.4	25.8	26.2	81	52	50	61	30.7	30.7	26.6	29.3	24.5	24.5	22.1	23.7
1986	9	7	37.5	17.8	19.7	30	35.6	29.7	32.9	25.1	25.8	24.7	25.2	67	39	51	52	28.6	24.2	25.6	26.1	23.3	20.5	21.5	21.8
1986	9	8	33.9474	21	12.9474	28.6	34.3	28.5923	30.9	24.6	26.2	25.4	25.4	72	46	67	62	28.2	26.6	29.1	28	23.1	22.1	23.6	22.9
1986	9	9	30	20	10	28.6	29.4	29.4	29.2	25	25.4	25.6	25.3	75	73	74	74	29.3	29.8	30.3	29.8	23.7	24	24.3	24
1986	9	10	34.2778	22	12.2778	30.4	35.8	33.4	28.86	25	26.2	25.8	25.7	65	47	47	53	28.1	27.6	25.9	27.2	23	22.7	21.7	22.5
1986	9	11	34.3842	22	12.3842	29.4	34.4	30.6	31.3	24.2	25.8	25.8	25.3	65	51	68	61	26.7	27.5	30	28.1	22.2	22.6	24.1	23
1986	9	12	31	24	7	29.4	29.6	29.8	29.6	25.2	25	25.8	25.3	71	69	73	71	29.2	28.6	30.5	29.5	23.7	23.3	24.4	23.8
1986	9	13	35	23.4	11.6	27.4	33.8	32.4	31.5	25	25	25.4	25.1	82	49	57	63	30.1	25.8	27.8	27.9	24.1	21.6	22.8	22.8
1986	9	14	35	24	11	29.2	33	33.4	32.3	24.4	25.8	25	25.1	68	56	51	58	27.3	28.4	26.1	27.3	22.6	23.2	21.8	22.5
1986	9	15	34.1444	24	10.1444	29.6	35.4	34.8	33.7	24.8	25.8	26.2	25.6	68	47	51	55	28.1	26.8	28.3	27.7	23	22.2	23.1	22.8
1986	9	16	33.8765	23	10.8765	29.4	35.2	33.8	33	25.2	25.6	25.8	25.5	71	46	53	57	29.2	26.4	27.9	27.8	23.7	22	22.9	22.8
1986	9	17	34.2706	22	12.2706	29.4	35.6	30	29.41	25.2	26.2	25	25.5	71	48	72	64	29.2	27.7	28.6	28.5	23.7	22.8	23.3	23.3
1986	9	18	33.7056	23	10.7056	28.4	35.4	30.6	31.3	25.2	25.8	26	25.7	77	47	70	65	29.9	26.8	30.5	29.1	24	22.2	24.4	23.6
1986	9	19	34.8444	21.5	13.3444	29.4	34.6	33.5	29.3833	25.2	25.4	25	25.2	71	48	43	54	29.2	26.3	23.9	26.5	23.7	21.9	20.4	22
1986	9	20	34.1722	23	11.1722	29.4	33.2	29.7	28.9818	25.2	25.6	25.8	25.5	71	55	80	69	29.2	27.7	31.1	29.4	23.7	22.8	24.7	23.7
1986	9	21	34.2211	22	12.2211	29.8	31.9	29.04	29.17	25.4	25.6	25	25.3	70	50	84	68	29.5	26.2	30	28.6	23.8	21.9	24.1	23.3
1986	9	22	32	24	8	29.4	29.5	28.3154	28.6	25.2	25.3	25.4	25.3	71	79	60	70	29.2	30	27.5	28.9	23.7	24.1	22.7	23.5
1986	9	23	33.7	20.1	13.6	27.9	30.2	27.7923	29.4	25.7	25.4	25.6	25.6	84	74	72	76	31.5	29.5	30	30.4	24.9	23.8	24.1	24.3
1986	9	24	31	23	8	28.6	30.7	28.4667	29.7	25.4	25.6	25.4	25.5	77	75	70	74	30.3	30.1	29.5	29.9	24.3	24.1	23.8	24.1
1986	9	25	33.2556	21.8	11.4556	29.4	33.8	30.2	28.725	25.8	25.8	25.8	25.8	75	53	76	68	30.8	27.9	30.6	29.8	24.5	22.9	24.4	24
1986	9	26	33.9824	19	14.9824	29.6	31.9	28.4769	28.8462	25.2	26	25.4	25.5	70	50	65	62	29.1	27	28.4	28.2	23.6	22.3	23.2	23
1986	9	27	36	19	17	30.4	35.1	28.4	32.2	25.7	24.7	25.6	25.3	69	45	62	59	29.9	23.7	28.8	27.5	24	20.3	23.4	22.6
1986	9	28	33.4474	20	13.4474	27.8	27	28.4	27.9	25.6	25.8	26	25.8	84	91	83	86	31.3	32.4	32	31.9	24.8	25.4	25.2	25.1
1986	9	29	32	18	14	29	31.8	31	30.7	25.7	25.6	25.8	25.7	77	61	66	68	30.8	28.7	29.7	29.7	24.5	23.3	24	23.9
1986	9	30	33.3944	20	13.3944	28.6	34.2	31.6	31.5	25	25.8	26	25.6	75	51	64	63	29.3	27.6	29.9	28.9	23.7	22.7	24	23.5
1986	10	1	35	21	14	29.6	32.3	28.9429	32.5	25.4	25.8	26	25.7	71	51	53	59	29.6	26.7	28.3	28.2	23.9	22.2	23.1	23.1
1986	10	2	33.8941	23	10.8941	29.2	33.6	31.8	31.6	25.8	25.2	25.6	25.5	76	51	61	63	30.9	26.4	28.7	28.7	24.6	22	23.3	23.3
1986	10	3	34	20	14	28.6	30.8	28.2467	30.4	24.9	25.4	25.8	25.4	64	73	62	67	27.4	29.8	29.2	28.8	22.6	24	23.6	23.4
1986	10	4	33.95	25	8.95	28.6	32.3	29.0786	30.7	25.4	25.4	25.8	25.5	77	50	66	65	30.3	26	29.7	28.7	24.3	21.7	24	23.3
1986	10	5	33	23.6	9.4	29.2	31.8	30	30.3	25.4	26.2	25.4	25.7	74	64	69	69	29.9	30.3	29.4	29.8	24	24.2	23.7	24
1986	10	6	34.6	20.4	14.2	29.8	33.9	34	32.9	25.6	27	25.8	26.1	72	59	52	61	30	31	27.7	29.6	24.1	24.7	22.8	23.9
1986	10	7	34	19.4	14.6	28.8	33.6	32.6	31.9	25.2	25.6	25.8	25.5	75	53	58	62	29.6	27.5	28.7	28.6	23.9	22.6	23.3	23.3
1986	10	8	34.6	20.4	14.2	29	33	34	32.5	25.3	26	25.9	25.7	74	58	70	67	29.8	28.9	37	31.9	24	23.5	27.6	25
1986	10	9	35	22	13	29.4	33	34	32.6	25.6	24.9	25.8	25.4	74	72	52	66	30.3	36.3	27.7	31.4	24.3	27.3	22.8	24.8
1986	10	10	33.3	20.5	12.8	29.2	30.6765	30.8	31.2	25.4	25.6	25.8	25.6	65	52	67	62	28.4	27.3	29.9	28.5	23.2	22.6	24	23.3
1986	10	11	33.6789	19.6	14.0789	28.7	30.7056	28.2714	28.9	25.4	25.8	26	25.7	69	62	80	70	28.9	28.7	31.7	29.8	23.5	23.3	25	23.9
1986	10	12	30.8	22	8.8	29.6	28.8	30.6	29.9	25.8	25.8	26	25.9	74	79	70	74	30.7	31.2	30.5	30.8	24.5	24.8	24.4	24.5
1986	10	13	30	20.4	9.6	28.4	27.4	28.2133	28.4308	25.6	25	25.8	25.5	80	69	77.9444	71	30.9	28.1	25.7	28.2	24.6	23	21.5	23.1
1986	10	14	33.48	19.6	13.88	28.3	31.1294	31.4	30.7	24.5	25.8	25.8	25.4	82	62	64	69	28.9	29.2	29.5	29.2	23.5	23.6	23.8	23.6
1986	10	15	30	18	12	27	30.3706	30	29.1	23.8	24.8	25.6	24.7	92	69	70	77	28.7	28.2	29.9	28.9	23.3	23.1	24	23.5
1986	10	16	29	19	10	28.6	26.5	28.5	28	24.6	25.5	25.4	25.2	72	76	78	75	28.2	26.2	30.4	28.3	23.1	21.9	24.3	23.1
1986	10	17	31	19	12	27.8	28.9	28.1875	28	24.2	25.4	25.6	25.1	74	82	85	80	27.8	30.5	31.5	29.9	22.8	24.4	24.9	24
1986	10	18	33	18.8	14.2	26.6	29.1	29	28.4	24.8	26.7	27.2	26.2	86	83	72	80	30.1	33.4	28.8	30.8	24.1	25.9	23.4	24.5
1986	10	19	33	18.3	14.7	28.6	29	28.3	28.5	26.6	26.8	26.4	26.6	86	84	86	85	33.5	33.8	33.1	33.5	25.9	26.1	25.8	25.9
1986	10	20	31	18	13	28.6	29.6	29.8	29.5	25	25.6	25.6	25.4	75	73	72	73	29.3	30.1	30	29.8	23.7	24.2	24.1	24
1986	10	21	30	18	12	28.8	29.4	29	29	25.2	25	25.2	25.1	75	70	74	73	29.6	28.7	29.5	29.3	23.9	23.4	23.8	23.7
1986	10	22	30	18.4	11.6	28.4	29.8	28.6	28.9	24	25.6	25	24.9	70	72	75	72	26.9	30	29.3	28.7	22.3	24.1	23.7	23.4
1986	10	23	33	18.6	14.4	29.2	30.4176	29.6	29.6	25.4	25.4	25.6	25.5	82	70	73	75	30.5	29.5	30.1	30	24.4	23.8	24.2	24.1
1986	10	24	33	19	14	28.6	29.675	27.52	31.2	25.4	25.6	25.4	25.5	67	83	56	69	28.5	31	27.6	29.1	23.3	24.7	22.7	23.6
1986	10	25	32.195	23.2	8.995	29	29.14	28.6	29	25.2	26.2	23.8	25.1	84	75	67	76	30.4	31.6	26.3	29.4	24.3	25	21.9	23.7
1986	10	26	29	24	5	27.8	28	28.6	28.3	25.2	25.6	24.8	25.2	81	83	74	79	30.3	31.2	28.8	30.1	24.3	24.8	23.4	24.1
1986	10	27	32	16.6	15.4	28.4	29.4	31.6	30.3	25	25.4	25.6	25.3	76	73	62	70	29.4	29.8	28.8	29.3	23.8	24	23.4	23.7
1986	10	28	32	16.3	15.7	28.9	29.8	29.8	29.6	25.6	25.5	25.5	25.5	77	71	71	73	30.6	29.7	29.7	30	24.4	24	24	24.1
1986	10	29	33	22	11	28.7	29.6941	28.3333	31.5	24.4	24.8	25.4	24.9	80	50	55	62	28.4	24.8	27.5	26.9	23.2	21	22.7	22.3
1986	10	30	32	21	11	29.4	30	29.5	29.6	25.6	25.2	25.8	25.5	74	68	75	72	30.3	28.8	30.7	30	24.3	23.4	24.5	24.1
1986	10	31	33	21	12	29.6	30.275	31.8	31.2	25.2	25.6	25.8	25.5	78	62	62	67	29.7	28.8	29.2	29.2	23.9	23.4	23.6	23.7
1986	11	1	32	20	12	29.2	29.8571	30.7	28.55	24	25.8	25.6	25.1	73	75	78	75	26.9	30.8	30.4	29.4	22.3	24.5	24.3	23.7
1986	11	2	31	21	10	29.3	30.4154	28.8333	28.7833	24.8	26.2	26.2	25.7	79	83	85	82	29	32.2	32.4	31.2	23.5	25.3	25.4	24.7
1986	11	3	32	19	13	29.6	30.6	31.2	28.7364	25.8	26	25.8	25.9	74	70	70	71	30.7	30.5	29.8	30.3	24.5	24.4	24	24.3
1986	11	4	34	21	13	29.5	30.9538	28.9455	28.975	25.4	25.6	25.6	25.5	64	56	51	57	28.2	27.3	26.3	27.3	23.1	22.5	22	22.5
1986	11	5	33	20	13	29.1	31.0417	28.7692	30.9	24.8	25.8	26	25.5	56	55	63	58	25.8	27.5	29.7	27.7	21.6	22.7	23.9	22.7
1986	11	6	33	19.4	13.6	29.9	30.5	28.7	31.5	25.4	25.8	26.2	25.8	70	60	60	63	29.4	28.4	29.6	29.1	23.8	23.2	23.9	23.6
1986	11	7	32.6375	18.4	14.2375	30.8	32.9	28.4583	28.6	25.6	26.7	25.8	26	66	49	49	55	29.3	28	26.4	27.9	23.7	22.9	22	22.9
1986	11	8	34	18	16	30.3	30.1615	28.2167	31.8	25.5	25.1	25.6	25.4	80	67	61	69	30.4	28.1	28.7	29.1	24.3	23	23.3	23.6
1986	11	9	33	19	14	29.9	29.6923	28.1091	30.5	25.5	26	25.8	25.8	76	73	68	73	30	30.6	30	30.2	24.1	24.4	24.1	24.2
1986	11	10	33.4	20	13.4	29.6	29.8308	31.8	31.7	25.8	26	25.8	25.9	55	56	62	58	27.5	28.7	29.2	28.5	22.7	23.3	23.6	23.2
1986	11	11	34	18.6	15.4	30.3	30.7077	28.6385	28.7077	25	26.2	26	25.7	52	52	52	52	25.5	27.7	27.3	26.8	21.4	22.8	22.5	22.2
1986	11	12	32.51	19	13.51	29.8	32.8	32.6	28.3846	25.6	25.8	26	25.8	72	57	75	68	30	28.5	30.8	29.8	24.1	23.3	24.6	24
1986	11	13	34.6	20	14.6	30.6	29.9538	28.0083	28.2	26.2	25.8	25.8	25.9	55	77	50	61	28.2	30.7	26.6	28.5	23.1	24.5	22.1	23.2
1986	11	14	35	17.6	17.4	30.1	30.5385	32.2	31.8	25.8	26.2	25.8	25.9	55	60	60	59	27.5	29.7	28.9	28.7	22.6	23.9	23.5	23.4
1986	11	15	33	18.9	14.1	30.1	30.0571	31	31.2	26.2	25.8	26.4	26.1	63	58	70	64	29.5	28.7	31.3	29.8	23.8	23.3	24.8	24
1986	11	16	34	19	15	29.8	30.8	28.0909	31.8	26	26.2	26.4	26.2	74	59	58	64	31.1	28.8	29.7	29.9	24.7	23.4	23.9	24
1986	11	17	33	18	15	30.4	30.6	32.6	28.5333	26	25.8	25.6	25.8	71	68	70	70	30.7	30	29.4	30	24.5	24.1	23.8	24.1
1986	11	18	33.1188	20	13.1188	30.8	30.5643	28.5846	28.6231	25.6	26.4	25.9	26	51	46	50	49	26.3	27	26.7	26.7	22	22.3	22.2	22.1
1986	11	19	33	19.4	13.6	29.8	31.6	32	31.4	24.8	25.9	25	25.2	67	64	57	62	28	29.6	27	28.2	22.9	23.9	22.4	23.1
1986	11	20	33.15	21.6	11.55	29.4	31.2	28.5308	30.2	25.9	25.2	25.4	25.5	76	49	69	65	31.1	25.3	29.4	28.6	24.7	21.3	23.7	23.2
1986	11	21	32	21	11	28.9	30	29	29.2	24.8	25	25.4	25.1	72	67	75	71	28.6	28.3	30	29	23.3	23.1	24.1	23.5
1986	11	22	31	24.2	6.8	28.2	30.45	28.4692	29.5	22.9	24.7	23.8	23.8	73	71	61	68	25.1	27.9	25.5	26.1	21.1	22.9	21.4	21.8
1986	11	23	31	24.6	6.4	28.2	31.5462	30.2	28.5615	22	25.525	22	24.9684	66	84	74	67	22.9	37.1	20.8	26.9	19.7	27.7	18.1	21.8
1986	11	24	29.4	22.4	7	27.7	30.1643	27.2	27.2	22.6	24.8	25.2	24.2	69	86	85	80	24.2	30.1	30.7	28.3	20.5	24.1	24.5	23.1
1986	11	25	33.0263	23.4	9.62632	27.5	29.9615	26.8	27.2	23.6	25	24	24.2	81	80	79	80	27.2	29.8	28	28.3	22.5	24	22.9	23.1
1986	11	26	28	21	7	27.3	30.6	27.7	28.4	23.8	24.6	25	24.5	82	85	89	85	27.7	29.6	30.5	29.3	22.8	23.9	24.4	23.7
1986	11	27	33.2765	19.4	13.8765	28.6	28	27.6	28	24.8	25	24.6	24.8	74	79	78	77	28.8	29.7	28.9	29.1	23.4	23.9	23.5	23.6
1986	11	28	28	19	9	27	27	26.8	26.9	24.2	25.6	24.6	24.8	79	89	84	84	28.3	31.9	29.4	29.9	23.1	25.1	23.8	24
1986	11	29	28	18	10	26.8	26.6	27	26.9	25	24.8	24.6	24.8	86	86	82	85	30.5	30.1	29.3	30	24.4	24.1	23.7	24.1
1986	11	30	28	17.4	10.6	26.6	27.2	27	27	24.6	25	24.8	24.8	85	84	84	84	29.6	30.2	29.8	29.9	23.9	24.2	24	24
1986	12	1	28.4	21.2	7.2	26.2	26.8	27.9	28.2538	24.4	24.8	25.2	24.8	86	85	89	87	29.3	30	30.9	30.1	23.7	24.1	24.6	24.1
1986	12	2	32.5632	18.4	14.1632	26	29	27.8	27.6	23.8	25	25.6	24.8	83	72	84	80	28	29	31.3	29.4	23	23.5	24.8	23.8
1986	12	3	32.3421	21	11.3421	26.8	30.4	30	29.3	24.8	26.2	25.6	25.5	85	72	70	76	30	31.2	29.9	30.3	24.1	24.8	24	24.3
1986	12	4	31	18	13	27	31	30.5	29.8	25	25.6	25.2	25.3	85	65	65	72	30.3	29.2	28.5	29.3	24.3	23.7	23.3	23.7
1986	12	5	32.2474	15.5	16.7474	28.1	31.8	29.8	29.9	24.4	25.8	25.6	25.3	74	62	72	69	28.1	29.2	30	29.1	23	23.6	24.1	23.6
1986	12	6	32.7	21.4	11.3	27.8	31	28.6417	28.5167	24.4	25.2	24	24.5	76	49	50	58	28.3	25.4	23.5	25.7	23.1	21.4	20.1	21.5
1986	12	7	32.5647	20	12.5647	27.8	33.4	29	28.45	24.4	25.2	24	24.5	76	52	50	59	28.3	26.6	23.5	26.1	23.1	22.1	20.1	21.8
1986	12	8	33.3789	20	13.3789	30.6	30.5	27.8	29.2	25.2	25.2	24.8	25.1	65	65	78	70	28.4	28.5	29.3	28.7	23.2	23.3	23.7	23.4
1986	12	9	33.1167	22.5	10.6167	27	30.4	28.1833	28.7	25.3	24.3	25.4	25	87	51	77	72	31.1	24.1	30.3	28.5	24.7	20.5	24.3	23.2
1986	12	10	33.045	21	12.045	26.8	30.5	28.5692	28.3	24.6	25	23.6	24.4	84	54	69	69	29.4	25.8	26.2	27.2	23.8	21.6	21.8	22.4
1986	12	11	32.3368	21	11.3368	27.4	30.5	29	29	22.1	25.8	25	24.3	63	69	72	68	23.1	30.1	29	27.4	19.8	24.1	23.5	22.5
1986	12	12	31	22.6	8.4	27.6	31	28.2	28.8	24.8	25.4	22	24.1	80	64	58	67	29.4	28.7	22.3	26.8	23.8	23.4	19.2	22.1
1986	12	13	32.595	23.6	8.995	27.8	31.2	27.9	28.2	22.3	25	23.8	23.7	62	61	82	68	23.2	27.5	27.7	26.2	19.9	22.7	22.8	21.8
1986	12	14	32.6263	20.2	12.4263	28	30.2	27.8	28.5	22.9	23.8	22.2	23	65	59	62	62	24.5	25.2	23	24.2	20.8	21.2	19.8	20.6
1986	12	15	32.7333	19.3	13.4333	27.5	28.6	26	27	23.1	25.4	24.8	24.4	69	77	91	79	25.3	30.3	30.5	28.7	21.3	24.3	24.4	23.3
1986	12	16	32.6667	18	14.6667	26.6	26.4	27.5	27.2727	23.8	24.8	23.4	24	79	88	79	82	27.6	30.2	26.7	28.2	22.7	24.2	22.1	23
1986	12	17	30	17.6	12.4	28.4	29.1	27.6154	28.7	25.2	24.9	24.8	25	77	82	74	78	29.9	29.6	28.8	29.4	24	23.9	23.4	23.8
1986	12	18	32	17	15	29	31	31	30.5	22.4	25.2	25.2	24.3	57	63	63	61	22.7	28.2	28.2	26.3	19.5	23.1	23.1	21.9
1986	12	19	34	20.3	13.7	28.8	32.2	27.575	27.8727	25.4	24.6	24.5	24.8	76	67	75	73	30.2	27.1	28.1	28.4	24.2	22.4	23	23.2
1986	12	20	35	19.1	15.9	26.1	32.6	31.3	28.0083	23.6	25	23.7	24.1	81	54	64	66	27.4	26.6	25.3	26.4	22.6	22.1	21.3	22
1986	12	21	34	18	16	26.6	32.1	31.3	27.9273	24.8	25.4	24.6	24.9	86	58	70	72	30.1	28	27.6	28.5	24.1	22.9	22.7	23.3
1986	12	22	32.7889	25.2	7.58889	26	33.6	30.9	27.7417	23.4	25.6	25.4	24.8	80	53	55	63	27	27.5	26.8	27.1	22.4	22.6	22.2	22.4
1986	12	23	32	20	12	29.4	31.6	30.5	28.3	25.2	24.6	25	24.9	71	56	56	61	29.2	26.2	26.2	27.2	23.7	21.9	21.8	22.5
1986	12	24	34	20	14	29.4	32.3	28.2545	28.3417	25	25.4	25.6	25.3	70	50	54	58	28.7	25.8	27	27.2	23.4	21.6	22.3	22.4
1986	12	25	34	22.6	11.4	29.4	33.6	30.1	28.1846	25	25.4	25.6	25.3	70	52	54	59	28.7	27	27	27.6	23.4	22.3	22.3	22.7
1986	12	26	32	18.9	13.1	26.2	31	30.8	29.7	22.8	25.2	25	24.3	75	63	63	67	25.5	28.2	27.8	27.1	21.4	23.1	22.8	22.4
1986	12	27	32	20	12	27.6	31.8	30.6	30.1	24.2	24	24.8	24.3	76	52	62	64	27.9	24.6	27.4	26.7	22.9	20.8	22.6	22.1
1986	12	28	33.0353	24	9.03529	29.4	32.6	29.2	30.1	25.2	25	25.4	25.2	71	54	74	66	29.2	26.6	29.9	28.6	23.7	22.1	24	23.3
1986	12	29	33	23.6	9.4	27.4	29.4	30.6	27.4909	25.3	25.4	25	25.2	85	73	52	70	30.8	29.8	25.5	28.7	24.6	24	21.4	23.3
1986	12	30	32	23	9	28	31.8	29.8	29.8	25	25.6	25.7	25.4	79	61	72	71	29.7	28.7	30.3	29.5	23.9	23.3	24.2	23.8
1986	12	31	35	22.3	12.7	23.9	31.7	31	27.51	21.5	23.6	22.5	22.5	81	51	50	61	24	23.7	21.3	23	20.5	20.2	18.5	19.7

## Sheet: 1986
			Temperature			Temperature				Temperature				Relative Humidity				Pressure				Dew temperature
Year	Month	Day	Maximum	Minimum	Max-Min	1899-12-31 07:00:00	1899-12-31 13:00:00	1899-12-31 19:00:00	Average	1899-12-31 01:00:00	1899-12-31 13:00:00	1899-12-31 19:00:00	Average	1899-12-31 01:00:00	1899-12-31 13:00:00	1899-12-31 19:00:00	Average	1899-12-31 07:00:00	1899-12-31 13:00:00	1899-12-31 19:00:00	Average	1899-12-31 07:00:00	1899-12-31 13:00:00	1899-12-31 19:00:00	Average		Month	Taverage	Hraverage
1987	1	1	33.2526	24.1812	9.07138	36	30.8364	27.7417	28.0727	23.9211	24.6316	23.9579	24.1737	81.6316	58	69.7895	66	49.9	29.5	28.3	35.9	32.9	23.8	23.2	26.6		January	27.7514	72.6363
1987	1	2	33.081	24.1	8.98095	26.4	31.0167	28.2	28.55	23.7429	24.8524	24.1368	24.1	81.35	57	73.0526	69	29.9	28.7	39.5	32.7	24.1	23.3	28.8	25.4		February	27.8189	74.136
1987	1	3	32.8652	24.0944	8.77077	28.2	31.0833	28.3692	28.4818	23.4211	25.095	24.075	24.2176	79.4737	59	70	70	33.3	29.3	31.7	31.4	25.8	23.7	25	24.9		March	27.9305	74.7682
1987	1	4	32.9636	24.1059	8.85775	27.8	29.4167	28.0909	27.63	23.6	24.795	23.9381	24.1667	81.8421	63	72	69	31.4	31.3	30.2	30.9	24.8	24.8	24.2	24.6		April	28.3718	75.0848
1987	1	5	32.5913	24.3438	8.24755	26.4	29.775	27.46	27.3273	23.6571	24.6	23.8895	24.1333	82.8571	64.1429	71.1111	72.0588	31	26.7571	26.7	27.0263	24.6	22.1048	22.0737	22.3		May	29.1519	73.6727
1987	1	6	32.5818	24.0833	8.49848	25.8286	30.3077	28.14	27.9	23.5286	24.8773	23.9095	24.081	82.1905	65.3182	70.4762	71.3684	27.3905	27.6455	26.6381	27.1762	22.5381	22.5909	22.0762	22.381		June	29.9758	68.9729
1987	1	7	32.8652	24.6588	8.20639	26.2773	29.7462	27.8	27.625	23.8571	24.6773	24.0333	24.225	81.2857	63.1364	71.619	70.85	27.9	26.8409	27	27.5	22.7905	22.1455	22.2476	22.565		July	29.9358	68.2435
1987	1	8	32.7318	24.35	8.38182	25.93	29.0167	26.9091	27.03	23.615	24.5429	23.9368	23.9944	82.15	67.0476	75.2778	73	27.49	27.2762	27.4158	27.4111	22.61	22.4476	22.5211	22.5556		August	29.4818	70.2023
1987	1	9	32.2391	24.5688	7.67038	25.7909	29.7077	27.3583	27.4417	23.5682	24.5818	23.6857	23.9476	82.8182	65.8571	70.3333	74.1111	27.5136	27.0667	26.1619	27.1	22.5955	22.281	21.6619	22.29		September	29.0859	73.0722
1987	1	10	32.4043	24	8.40435	25.5773	30.525	27.4833	27.5167	23.5318	24.81	23.9619	24.0842	83.3333	65.3	71.8	73	27.6143	27.685	26.8429	27.6278	22.6619	22.67	22.1762	22.6389		October	28.6258	76.3682
1987	1	11	32.3739	24.0176	8.35627	25.9455	30.1846	27.8083	27.7385	23.5136	24.7762	23.5952	23.945	81.7727	63.5238	69.4	71.9524	27.3045	27.2333	25.935	26.7421	22.4955	22.4	21.645	22.1211		November	28.5597	75.8086
1987	1	12	32.3909	24	8.39091	25.585	30.9231	28.2462	28.0333	23.5857	24.7333	24.1762	24.1158	83.1053	64.5714	72.5238	73.0526	27.6158	27.3524	27.419	27.5882	22.6632	22.4619	22.4714	22.6059		December	28.0402	74.5451
1987	1	13	32.4652	23.8647	8.60051	25.6455	29.9154	27.4538	27.55	23.6476	24.7773	24.3682	24.1905	84.8095	64.4286	75.0909	72.75	27.8762	27.3286	27.9727	27.5	22.7905	22.4381	22.8182	22.555
1987	1	14	31.9609	24.45	7.51087	26.0182	29.6154	27.3714	27.6846	23.9	24.9714	24.4263	24.4111	82.95	66.4286	75.8421	73.1579	28.11	27.8524	28.155	28.0421	22.96	22.7571	22.955	22.9
1987	1	15	32.7182	24.4529	8.26524	25.6522	30.5357	28.0286	27.8077	23.6591	24.781	24.02	24.0833	84.0476	64.0476	72.3	73.7222	27.8455	27.2952	26.7952	27.22	22.8273	22.4048	22.1381	22.39
1987	1	16	32.1435	23.8706	8.27289	25.3522	29.75	27.5071	27.3727	23.3652	24.6545	24.15	23.8833	84.2273	64.2273	74.1579	73.1667	27.3783	27.0864	27.3947	27.1667	22.5261	22.3455	22.5579	22.4
1987	1	17	32.4043	24.3733	8.03101	25.3826	29.8769	27.8875	27.7538	23.45	24.6667	24.0273	24.0048	83.8636	64.15	71.8095	71.9474	27.4591	26.985	27.0333	27.1842	22.5591	22.245	22.3333	22.3842
1987	1	18	33.135	23.8125	9.3225	25.25	30.6	28.1429	27.9417	23.2636	24.7182	24.2476	23.9316	84.5455	62.4545	71.2381	71.6471	27.15	26.8682	27.2905	26.6737	22.4	22.1682	22.4238	22.0684
1987	1	19	32.6957	23.6125	9.08315	25.5348	29.7385	26.7769	27.0455	23.687	24.8095	24.09	22.8789	84.9091	66.15	77.9	74.1111	27.9826	27.645	27.805	27.55	22.887	22.67	22.805	22.6333
1987	1	20	33.0261	23.8133	9.21275	25.7909	30.5385	27.6733	27.8455	23.7	25.06	24.2619	24.4158	84.2273	63.4286	72.7	74.6667	27.8591	27.8048	27.3905	27.695	22.8091	22.7619	22.4429	22.68
1987	1	21	33.1714	24.0687	9.10268	25.6227	30.3462	27.6214	28	23.595	25.019	24.37	24.3368	83.85	65.8571	74.4	74.5556	27.66	27.9571	27.915	27.7211	22.685	22.8048	22.785	22.6895
1987	1	22	33.1182	23.8294	9.28877	25.9227	30.0462	27.8231	28.0583	23.7905	25.32	24.6476	24.5824	83.619	68.05	77	75.2667	27.9667	28.72	28.58	28.3529	22.8952	23.27	23.22	23.0941
1987	1	23	32.9182	23.7412	9.17701	25.8857	30.3833	27.8357	27.9364	23.6381	25.075	24.3524	24.2722	82.9048	65.9474	72.75	71.2	27.619	28.0684	27.59	27.4882	22.6762	22.9158	22.665	22.6059
1987	1	24	32.9455	23.6375	9.30795	25.7429	31.1917	27.7923	28.01	23.73	25.0842	24.4105	24.325	83.65	64.2222	76.7778	73.4667	27.855	27.8833	28.2722	27.96	22.81	22.7833	23.0333	22.84
1987	1	25	32.5818	23.6706	8.91123	25.6545	29.8692	27.7286	27.6455	23.5286	24.8143	24.2864	24.1	83.619	67.1429	74.5909	75.4444	27.5238	27.7333	27.7682	27.3684	22.6143	22.6905	22.7	22.4737
1987	1	26	32.5842	23.2125	9.37171	25.5048	29.6929	27.2846	27.2083	23.5632	25.0136	24.23	24.1125	84.4211	69.7727	77.4	74.4706	27.6895	28.4955	28.02	27.6687	22.7	23.15	22.9	22.7062
1987	1	27	33.0136	23.3444	9.66919	25.6238	30.25	28.0357	27.975	23.6136	25.0143	24.0864	24.12	85.3333	66.45	73.9091	73	28.0429	28.03	27.4	27.65	22.9238	22.925	22.5182	22.6778
1987	1	28	32.8304	23.2167	9.61377	25.6913	29.8643	27.8357	27.7667	23.6957	24.9333	24.07	21.9476	83.2381	68.0476	72.15	73.7368	27.9174	28.0571	26.8381	27.275	22.8217	22.919	22.1524	22.445
1987	1	29	33.0955	23.3	9.79545	25.7261	30.1929	27.4286	27.5	23.6227	24.8286	24.2381	24.165	83.8636	62.9048	74.7619	73.8889	27.7045	27.2524	27.7905	27.44	22.7318	22.4333	22.7429	22.56
1987	1	30	32.7591	23.7444	9.01465	25.6	30.9286	27.84	27.9615	23.8391	25.2182	24.0182	24.2762	85.9565	65.9524	71.8636	73.8333	28.2826	28.3952	27.0636	27.575	23.0652	23.0952	22.2818	22.64
1987	1	31	32.28	23.9647	8.31529	25.7565	30.1429	28.1643	27.8846	23.7364	24.8739	23.9818	24.2952	84.7273	65.4348	71.0476	74.3	27.9545	27.687	26.5435	27.5091	22.8818	22.613	21.9435	22.55
1987	2	1	32.887	23.8778	9.00918	25.6435	31.1	28.25	28.2429	23.4913	25.0435	24.2524	24.2333	83.3913	63.8261	72.4762	73.35	27.4478	27.7739	27.5238	27.4857	22.5609	22.6348	22.5143	22.519
1987	2	2	32.8682	24.1267	8.74152	25.7957	30.48	27.96	28.0214	23.6696	24.8565	23.815	24.12	83.6522	64.7391	71.45	73.15	27.7739	27.5609	26.719	27.2048	22.7522	22.4957	22.0429	22.3524
1987	2	3	33.0522	23.8235	9.22864	25.5913	30.26	27.8063	27.8071	23.7304	24.8043	24.3955	23.2522	84.9545	65.0455	75.05	75.3684	28.0696	27.4955	28.3381	27.9	22.9348	22.5545	23.0048	22.8
1987	2	4	32.9227	24.2176	8.70508	26.0909	30.5467	27.4786	27.9929	24.0545	25.2048	24.6095	24.5684	84.7273	65.619	77.45	74.55	28.5318	28.2714	28.7048	28.4053	23.1955	23.0667	23.2857	23.1263
1987	2	5	32.8261	24.0556	8.77053	25.8391	30.3571	27.98	27.9214	23.9087	24.8545	24.3714	23.1667	83.8636	63.3333	73.0476	72.45	28.2739	27.3952	27.8524	27.5947	23.0522	22.5	22.7476	22.6263
1987	2	6	32.9478	23.7722	9.1756	25.7909	30.3143	28.2	28.0077	23.9045	25.2364	24.3238	24.585	84.8636	66.8182	73.3	74.7143	28.2818	28.5045	27.8619	28.425	23.0545	23.1273	22.781	23.11
1987	2	7	32.5818	24.25	8.33182	25.7304	30.4067	28.3769	28.2154	24.0391	25.1682	24.3619	24.48	86.4091	65.7727	74.85	74.9524	28.7739	28.2364	28.005	28.38	23.3304	23.0455	22.86	23.1
1987	2	8	32.4	23.9706	8.42941	25.7909	30.5	28.3071	28.0769	23.8857	25.085	24.5955	24.5389	84.45	67.7143	77.15	76.05	28.3238	28.2667	28.7571	28.5263	23.0714	23.0381	23.3429	23.2053
1987	2	9	32.1304	23.8944	8.23599	25.8261	29.6786	27.48	27.5643	23.6913	24.981	24.3476	24.33	83.6087	69.8571	78.3333	77.381	27.8043	28.4952	28.3667	28.15	22.7739	23.181	23.1333	22.985
1987	2	10	32.1087	24.0778	8.03092	26	29.8333	27.8	27.82	23.5318	24.9455	24.0227	24.1714	81.3182	67.2727	74	75.2	27.3136	28.0773	27.3136	27.5714	22.4818	22.9136	22.3955	22.6095
1987	2	11	32.6435	24.2056	8.43792	26.0348	29.7467	27.8923	27.7143	23.9913	24.8381	24.381	24.43	84.6957	66.1818	75	75.4286	28.4435	27.5636	28.0952	28.0048	23.1435	22.6182	22.8952	22.8762
1987	2	12	33.0227	23.9111	9.11162	26.0455	31.0867	28.1933	28.3643	23.9826	25.3227	24.4227	24.5182	83.1364	65.4762	74.7727	75.3158	28	28.4429	28.0955	28.1333	22.8545	23.1	22.8273	22.9
1987	2	13	32.6238	24.5375	8.08631	26.0136	29.9143	27.8615	27.7643	23.9818	25.0952	24.4667	24.481	84.5	66.9048	78.35	77.2632	28.3864	28.2286	28.3857	28.2286	23.1091	23.0143	23.0857	23.0143
1987	2	14	32.5182	24.1562	8.36193	26.0091	29.7643	27.5214	27.6417	23.8227	24.8238	24.0947	24.1947	83.4545	66.75	76.5	77.0625	28	27.7	27.4842	27.7722	22.8818	22.63	22.4895	22.6889
1987	2	15	32.6455	23.9	8.74545	25.8182	29.9286	28.0133	27.9462	23.4381	24.8474	23.9227	24.1222	81.6667	63.1	70.6667	71.4737	27.1619	26.95	26.6318	26.9526	22.3905	22.155	22	22.2053
1987	2	16	33.2762	24.56	8.71619	25.9091	30.96	28.5143	28.4538	23.481	24.8143	23.9571	24.1895	81.5238	63.7143	69.9048	72.6667	27.219	27.2762	26.7381	27.2789	22.4095	22.4238	22.0619	22.4368
1987	2	17	32.2571	23.6062	8.65089	25.4955	30.34	27.3615	27.5769	23.5591	24.9333	24.055	24.0368	84.85	68.0952	77.5789	77.6111	27.881	28.1238	27.8316	27.7632	22.819	22.9524	22.7368	22.7211
1987	2	18	32.0955	23.875	8.22045	25.3905	30.3867	28.16	27.9643	22.915	24.4857	23.8143	23.78	80.45	63.619	70.1429	70.5238	26.175	26.8	26.5381	26.645	21.79	22.1048	21.9476	22.055
1987	2	19	32.7818	24.0176	8.76417	25.5409	30.18	28.3571	28.1	23.1091	24.7318	23.765	23.7421	80.6667	63.7619	68.8889	72.4706	26.6	26.9952	26.1	26.5632	22.0636	22.219	21.6632	21.9947
1987	2	20	32.919	24.1333	8.78571	25.6476	30.8067	27.9357	27.9923	23.18	24.4955	23.8286	23.7895	80.75	62.5909	71.1429	71.3684	26.63	26.6091	26.6524	26.5263	22.07	21.9864	22.0238	21.9684
1987	2	21	32.6762	24.3875	8.28869	26.0409	29.72	27.6467	27.68	23.2048	24.9095	23.8682	23.981	78.1905	66.5238	72.8636	73.5263	26.4238	27.8619	26.9091	27.0286	21.9476	22.7952	22.2	22.2905
1987	2	22	33.1571	24.0533	9.10381	25.6409	29.6	27.8375	27.62	23.1571	24.6	23.9364	23.8952	80.9048	65.0476	71.5455	72.8333	26.5762	26.8857	26.8227	26.56	22.0429	22.2048	22.1318	22.005
1987	2	23	33.2571	24.0786	9.17857	25.9095	30.3	26.9231	27.25	23.24	24.3857	23.9389	23.8278	79.1	60.5238	73.5556	69.4444	26.54	26.1048	27.1944	26.4722	22.045	21.7286	22.3333	21.9611
1987	2	24	32.71	24.5	8.21	25.7455	29.8467	27.4571	27.5462	23.135	24.4714	24.0737	23.8684	80.05	63.15	72.9474	71.0526	26.48	26.65	27.2158	26.6611	21.975	22.065	22.3947	22.0778
1987	2	25	32.6955	24.8188	7.8767	25.9773	29.1857	27.0867	27.3077	23.2409	24.6857	24.0773	24.0524	79.6818	68.2381	77.0455	76.05	26.6045	27.6524	27.6864	27.4238	22.0364	22.6857	22.7182	22.5524
1987	2	26	32.7636	24.3	8.46364	25.7905	29.2333	27.225	27.4357	23.51	24.7591	24.0591	24.085	81.7	67.7143	75.0455	74.4	27.29	27.6952	27.45	27.43	22.475	22.7286	22.5727	22.565
1987	2	27	32.6095	24.8059	7.80364	25.7909	29.5467	27.0929	27.225	23.3095	24.6773	23.99	23.9895	80.5714	65.9048	75.15	75.7059	26.8286	27.2762	27.445	27.2526	22.2095	22.4381	22.55	22.4474
1987	2	28	32.655	24.9688	7.68625	25.9429	30.1933	27.3	27.6769	23.6667	25.0318	24.405	24.4474	82.619	65.6667	76.95	74.4444	27.7	27.9524	28.35	28.1167	22.6857	22.8095	23.035	22.9167
1987	3	1	32.5773	24.4667	8.11061	25.9136	29.92	28.1071	27.9267	23.2	25.0227	23.9409	24.0455	79.5909	66.5455	70.4545	72.1905	26.5545	28.1727	26.8182	27.1864	22.0182	22.9	22.1	22.3364
1987	3	2	32.8667	24.725	8.14167	25.8429	30.1571	27.85	27.6692	23.3682	25.181	24.6286	24.37	81.381	66.7143	76.7895	74.7895	27.0571	28.4619	28.9	28.3	22.3143	23.0619	23.3947	23.0056
1987	3	3	32.3636	24.4937	7.86989	25.7857	30.0571	27.5	27.6714	23.68	25.1091	24.5421	24.4556	84.4211	68.4545	78.6842	77.1053	27.8526	28.55	29	28.6667	22.7737	23.0909	23.37	23.1944
1987	3	4	32.8048	24.8375	7.96726	25.9273	30.5692	27.5187	27.9071	23.9381	25.2211	24.6857	24.5789	83.619	68.65	77.7	76.7368	28.2524	28.76	28.9571	28.66	23.0286	23.255	23.4571	23.24
1987	3	5	32.985	24.7867	8.19833	25.9	30.25	27.75	28.0429	23.3381	24.6158	24.3	24.0789	80.2857	64.2632	74.15	71.9474	26.8571	27.0368	27.7	27.1111	22.2286	22.2789	22.65	22.3278
1987	3	6	32.381	24.4143	7.96667	25.9364	29.1933	27.5125	27.58	23.4095	24.795	24.315	24.1789	80.619	68.4737	76.15	74.5556	27.019	27.9684	28.08	27.6947	22.3095	22.8158	22.855	22.6579
1987	3	7	32.6	23.975	8.625	25.65	30.2867	28.0867	28.0857	23.4	25.2	24.2053	24.2842	82.7273	68.5238	73.6842	74.1053	27.2136	28.8048	27.6316	28.0222	22.4364	23.2905	22.6368	22.8833
1987	3	8	32.6864	23.9187	8.76761	25.6048	30.4333	28.44	28.1857	23.3524	25.1591	24.5571	24.455	82.5238	65.7273	73.9048	74.0476	27.1667	28.3773	28.4143	28.3	22.3619	22.9273	22.9381	22.93
1987	3	9	32.7727	24.075	8.69773	26.1045	30.1214	28.0333	28.0667	23.4091	25.2773	24.4333	24.3762	79.5909	68.3182	74.9524	75.25	26.9136	28.95	28.2667	28.1238	22.2273	23.25	22.9286	22.8476
1987	3	10	32.95	24.0286	8.92143	25.8364	29.6462	27.7812	27.6571	23.3818	24.8789	24.2714	23.9722	80.8095	68.6316	74.9048	75.6111	27.1182	28.1789	27.9048	27.7158	22.3364	22.8842	22.7857	22.6316
1987	3	11	32.9318	24.0437	8.88807	26.0409	29.55	27.5063	27.66	23.3909	24.9667	24.205	24.2	80.4091	69.9	76.15	76.1111	26.9455	28.72	27.92	28.1368	22.2636	23.27	22.825	22.9421
1987	3	12	33.06	23.6533	9.40667	26.2727	29.6533	27.9857	28	23.4909	24.8409	24.5895	24.2842	79.1818	67	75.6842	73.2	26.9909	27.7773	28.5	27.6842	22.2955	22.7409	23.1789	22.6789
1987	3	13	32.4818	24.15	8.33182	26.09	29.66	27.6235	27.8692	23.6905	25.0524	24.6	24.5053	81.85	68.6	77.619	74.5263	27.69	28.38	28.7476	28.2667	22.73	23.135	23.3333	23.0556
1987	3	14	32.9955	24.3929	8.6026	26.0905	30.1267	27.4706	27.7714	23.4857	24.9091	24.2	24.265	80.4286	65.4	75.1905	72.5263	27.1095	27.805	27.781	27.7556	22.3762	22.75	22.7381	22.7611
1987	3	15	32.605	24.2467	8.35833	25.9737	29.6769	27.7467	27.7	23.475	25.055	24.24	24.3368	80.2105	67.9444	74.4	73.4444	26.9579	28.3722	27.7	27.9235	22.2789	23.0722	22.675	22.8471
1987	3	16	33.075	24.24	8.835	25.8182	29.1462	27.46	27.3786	23.2955	24.8	24.2227	24.1	80.4762	68.3158	75.6667	75.3889	26.8	27.8474	27.8571	27.3895	22.1909	22.7579	22.7905	22.5105
1987	3	17	32.5773	24.2667	8.31061	26.2952	29.3533	27.0467	27.3571	23.8	25.195	24.3905	24.5	81.381	72.6	80.2	77.1667	27.7238	29.285	28.855	28.8471	22.7476	23.585	23.365	23.3824
1987	3	18	32.805	24.4929	8.31214	26.2	29.8467	27.6937	27.9333	23.6955	25.105	24.6227	24.405	81.2727	69.2632	77.8095	75.5	27.5455	28.8421	28.8381	28.3421	22.6409	23.3368	23.3714	23.0684
1987	3	19	32.785	24.4286	8.35643	26.2952	30.3	27.8786	28.1385	23.7571	25.0053	24.74	24.4944	80.9048	66.5263	78.0556	76.6111	27.6333	28.1	29.2167	28.4471	22.6857	22.8947	23.5889	23.1529
1987	3	20	32.3316	24.9083	7.42325	26.1632	29.4067	27.5875	27.9231	23.7389	25.36	24.6526	24.6167	81.5	72.75	79.1579	78.1053	27.6722	29.585	29.0421	28.7944	22.7222	23.785	23.5158	23.35
1987	3	21	32.3684	24.7615	7.60688	25.981	30.2538	27.1867	27.8	24	25.34	24.5714	24.625	84.3333	71.7	80.8095	79.1579	28.4238	29.315	29.0571	28.95	23.1524	23.62	23.519	23.44
1987	3	22	32.5286	24.6867	7.8419	25.9727	29.1733	27.5333	27.25	23.7545	25.0857	24.5818	24.4143	83.1364	72.1429	78.0909	77.45	27.8818	28.9429	28.7682	28.4	22.8364	23.4571	23.3591	23.1381
1987	3	23	32.8455	24.3467	8.49879	26.3524	29.7769	27.5308	27.8571	23.6455	24.9238	24.42	24.275	80.8571	69.45	75.8421	73.45	27.5857	28.525	28.3105	28	22.6714	23.22	23.1	22.9263
1987	3	24	33.4	24.1643	9.23571	26.355	30.0929	28.2529	28.4	23.8333	25.019	24.195	24.2895	81.55	64.85	70.4	69.5556	27.835	27.91	27.135	27.2706	22.805	22.825	22.32	22.4471
1987	3	25	33.83	25.02	8.81	26.6476	31.0917	28.66	28.8385	24.01	25.4333	24.8895	24.725	80.4	65.8889	74.4444	73.4	27.955	28.7667	28.9722	28.58	22.9	23.3167	23.4667	23.2333
1987	3	26	33.635	25.1923	8.44269	26.5429	30.0583	28.4533	28.6077	24.145	25.3952	24.7947	24.7056	81	66.1579	75.4737	74.6111	28.24	28.5789	28.8368	28.4882	23.07	23.2053	23.3526	23.1824
1987	3	27	32.5526	24.9615	7.59109	26.58	30.1417	28.02	28.2429	24.1895	25.2526	24.475	24.5722	81.8421	68.0526	75.2632	75	28.4789	28.7368	28.2368	28.4824	23.2	23.3158	23.0474	23.2118
1987	3	28	33.15	24.7214	8.42857	26.595	30.3467	28.025	27.9846	23.8714	25	24.2	24.25	80.4211	66.1	72.9048	73.0556	27.85	28.03	27.5905	27.5947	22.79	22.895	22.6476	22.6474
1987	3	29	33.5579	24.62	8.93789	26.465	30.52	28.15	28.3071	23.7895	25.075	24.465	24.4158	79.9474	64.7	74.5263	73.6471	27.5526	27.905	28.1579	27.7889	22.6421	22.775	22.9421	22.7333
1987	3	30	33.3429	24.4333	8.90952	26.2667	29.5867	28.0267	27.94	23.719	25.2368	24.625	24.4842	80.8095	71.1579	77	76.3333	27.5952	29.2421	28.6895	28.3722	22.6476	23.6053	23.3053	23.1111
1987	3	31	33.3842	24.4071	8.97707	26.7	29.8429	28.1786	28.0923	23.825	25.4474	24.5895	24.4706	78.6316	68	73.5294	73.2353	27.4789	28.9211	28.2611	28.1313	22.6263	23.4526	23.0389	22.9875
1987	4	1	33.6611	24.6385	9.02265	26.51	30.6429	27.8286	28.3846	23.9476	25.335	24.825	24.705	81.25	66.2105	76.1579	74.3684	28.025	28.9053	28.95	28.8111	22.935	23.4	23.44	23.3722
1987	4	2	33.4	24.4133	8.98667	26.46	29.8857	27.9429	28.15	23.93	25.2833	24.8437	24.6733	81.05	70.3889	78.125	76.5294	27.935	29.1222	29.4647	28.9187	22.88	23.5444	23.7647	23.4312
1987	4	3	33.4048	24.475	8.92976	26.6429	29.68	28.0286	28.0846	23.805	25.395	24.73	24.6111	78.55	69.1	75.8947	75.05	27.45	29.145	28.875	28.4368	22.58	23.57	23.43	23.1684
1987	4	4	33.3048	24.4875	8.81726	26.8048	29.6333	28.3462	28.3615	23.885	25.1095	24.4526	24.4842	78.05	68.4762	71.8333	72.7895	27.545	28.4952	27.7	27.8222	22.66	23.1905	22.6833	22.7833
1987	4	5	33.9053	24.5	9.40526	26.5952	30.0933	27.9533	27.9917	23.8381	25.1952	24.7053	24.5579	79.5714	67.7368	76.4737	73.8333	27.619	28.5158	28.7474	28.3059	22.6571	23.1474	23.3579	23.0765
1987	4	6	33.1048	24.8571	8.24762	26.8095	29.9	28.2143	28.2	24.1095	25.3905	24.8684	24.7421	80	69.5	77.5556	74.2778	28.1714	29.225	29.2	28.8235	22.9714	23.59	23.5833	23.3647
1987	4	7	32.7318	24.7462	7.98566	26.8286	29.2667	27.6933	27.8077	24.2905	25.7095	25.18	25.0947	81.0476	74.6	81.3889	79.4375	28.5762	30.54	30.1778	29.9375	23.2476	24.315	24.1333	23.9875
1987	4	8	32.7211	24.8333	7.88772	26.4857	30.2	27.725	27.925	24.255	25.2571	25	24.9294	82.65	68.3158	80.4737	75.8235	28.695	28.8053	29.9947	29.4125	23.29	23.3053	24.0105	23.6875
1987	4	9	33.2474	24.5467	8.7007	26.6952	29.96	28.1	28.3231	24.1381	25.21	24.8318	24.6684	80.9048	69.9524	77.3	75.4	28.2857	29.0524	29.1714	28.7	23.0905	23.4762	23.5667	23.2895
1987	4	10	33.195	24.6133	8.58167	26.84	30.4133	28.7692	28.3818	24.1	25.3227	24.865	24.8053	79.55	67.1905	73.2222	73.6111	28.085	28.681	28.5111	28.5941	22.95	23.2095	23.1556	23.1941
1987	4	11	32.9714	24.62	8.35143	26.8	30.7429	28.6143	28.6357	24.0182	25.4182	25	24.8381	79.5	66.15	75.8421	73.5	27.8909	28.81	29.3105	28.7842	22.8545	23.285	23.6421	23.3368
1987	4	12	33.0667	24.7062	8.36042	26.9429	30.5	28.54	28.5167	24.1524	25.7091	25.1762	25.0524	79.381	67.8	77.05	74.15	28.1381	29.515	29.76	29.2737	22.981	23.705	23.875	23.6105
1987	4	13	33.05	24.56	8.49	26.4955	29.7571	28.3235	28.2786	24.1409	25.3316	25.0619	24.7947	82.3182	69.1111	76.7619	74.6842	28.4545	29.05	29.4762	28.9	23.1636	23.4611	23.7048	23.4056
1987	4	14	33.3364	24.5467	8.7897	26.7952	30.44	28.5692	28.4857	24.0864	25.3211	24.66	24.6947	80.5714	66.45	73.5263	73.25	28.3143	28.67	28.67	28.6526	23.0667	23.21	23.2	23.2211
1987	4	15	33.4524	24.2812	9.17113	26.8333	29.9357	27.8765	28.1143	24.1955	25.56	24.97	24.7722	80.7143	69.2105	77.5	75.1667	28.4952	29.3737	29.5476	28.8944	23.1667	23.6316	23.7762	23.3944
1987	4	16	33.181	24.4933	8.68762	26.7952	30.0286	28.42	28.3308	24.1545	25.505	24.9905	24.845	80.4286	69.7895	77	77.4118	28.2571	29.4158	29.425	29.2111	23.0429	23.6474	23.705	23.5722
1987	4	17	33.365	24.25	9.115	27.1737	30.6	27.8923	28.3917	24.4368	25.525	24.7667	24.7786	79.7368	68.6	76.3333	72.6667	28.7105	29.31	28.8867	28.5929	23.3316	23.605	23.42	23.2429
1987	4	18	32.8524	24.375	8.47738	27.0714	28.9273	27.5308	27.7083	24.319	25.6222	25.1158	25.0706	80.0952	74.1667	80.3333	78	28.5143	30.0556	30.0278	29.65	23.2238	24.0222	24.0222	23.8188
1987	4	19	32.61	24.3857	8.22429	26.5316	29.6462	27.4154	27.7	24.275	25.5556	25.06	24.8889	82.5263	73.6667	81.5789	77.4118	28.5789	30.0111	30.0158	29.225	23.2632	24	24.0263	23.5938
1987	4	20	32.7368	24.2062	8.53059	26.7211	29.6733	28.1385	27.85	24.505	25.8	24.92	25.0053	83.5263	72.8571	74.7368	77.8824	29.2316	30.2905	28.845	29.3444	23.5895	24.1333	23.355	23.6444
1987	4	21	32.4381	24.0067	8.43143	26.9429	29.5077	28.3429	28.25	24.625	25.8211	25.3	25.2294	82.85	73.5	75.9412	76.8824	29.345	30.2471	29.8579	29.5467	23.67	24.1353	23.9368	23.7533
1987	4	22	32.41	24.52	7.89	26.815	29.2222	28.5231	28.12	24.2842	25.8	25.3684	25.1067	80.4211	73.5625	77.8824	78	28.49	29.9467	30.35	29.4231	23.185	23.9333	24.1944	23.6692
1987	4	23	32.725	24.2875	8.4375	27.0421	30.6417	28.1727	28.44	24.545	25.4895	24.9	24.9222	80.3158	69.3158	76	76.5556	28.6263	29.3842	28.7368	28.8471	23.2579	23.6895	23.3316	23.3882
1987	4	24	33.0526	23.5571	9.49549	26.9048	31.175	28.8071	29.1083	24.2381	25.6	24.9526	24.8833	80.381	68.2222	74.6471	75.7647	28.4048	29.3889	29.0235	28.8938	23.1333	23.6778	23.5118	23.4062
1987	4	25	33.3857	24.9933	8.39238	27.16	30.7071	29.05	29.1538	24.78	25.715	24.7368	24.9765	82.6	67.2	73.0556	74.0556	29.6	29.47	28.7211	29.0824	23.845	23.705	23.2895	23.4824
1987	4	26	33.6526	25.08	8.57263	27.225	31.4	29.7	29.8455	24.73	25.3842	24.9947	23.7579	80.7895	63.3	69.2353	70.5	29.405	28.715	28.3556	28.6647	23.73	23.27	23.0778	23.2529
1987	4	27	34.15	24.7867	9.36333	27.2762	31.5	29.0545	29.1545	24.5905	25.6667	25.1278	25.0267	79.35	65.8889	73.9375	73.9286	29.0476	29.6444	29.3312	29.3857	23.4905	23.7556	23.6375	23.6643
1987	4	28	34.1316	24.9187	9.21283	27.1105	30.8231	28.6083	28.6	24.34	25.73	24.9588	24.9125	80.5263	68.05	72.9375	73.6471	28.8211	29.61	28.9529	29.1133	23.3789	23.785	23.4176	23.5333
1987	4	29	34.065	24.7687	9.29625	27.0238	30.8923	28.4933	28.5769	24.2619	25.625	24.84	24.8632	79.619	63.8889	73.4	71.5	28.3714	28.6444	28.655	28.2529	23.1286	23.2778	23.285	23.0471
1987	4	30	33.67	24.725	8.945	27.165	29.9077	28.0333	28.2818	24.42	25.8211	25.1824	25.0765	79.75	69.8235	77.6	76.4667	28.655	29.7471	29.9312	29.4933	23.31	23.8118	23.975	23.72
1987	5	1	33.195	24.7187	8.47625	27.2111	30.9385	28.8923	29.1909	24.8842	26.2167	25.2125	25.4067	83.3333	71.1111	74.75	76.5625	30.0889	31.0222	29.5706	30.225	24.1056	24.5944	23.7824	24.175
1987	5	2	33.3947	24.9667	8.42807	27.3889	31.3267	29.0917	29.4385	24.5722	25.9737	25.2579	25.2611	79.5882	67.9444	74.7333	73.75	28.9294	30.3222	29.6765	29.6188	23.4471	24.2056	23.8529	23.8187
1987	5	3	33.5524	24.7692	8.78315	27.1429	31.4	29.22	29.4	24.645	25.8	24.935	25.1556	81.8	67.2	73.05	73.7222	29.295	29.7	28.85	29.3056	23.67	23.835	23.395	23.6611
1987	5	4	33.6	24.7857	8.81429	27.1	31.4133	28.8286	29.1143	24.785	25.93	25.3789	25.3316	82.6842	67.8	77.5789	75.6316	29.5842	30.01	30.1737	29.8684	23.8158	24.055	24.1474	23.9947
1987	5	5	33.7857	24.9812	8.80446	27.2211	31.84	28.7467	29.1769	24.7421	25.8789	25.3833	25.3389	81.8947	66.8421	76.3889	74.6316	29.4789	30.6789	30.0389	30.1444	23.7789	24.3632	24.0611	24.1167
1987	5	6	33.6056	25.0214	8.58413	27.325	31.1267	29.2375	29.2286	24.8	26.0895	25.4316	25.3824	81.6	69.9474	75.1579	74.1667	29.6	30.6474	30.0632	29.9529	23.835	24.3895	24.0474	24.0118
1987	5	7	33.84	25.2929	8.54714	27.5	31.0786	28.3643	28.8462	25.1048	25.9105	25.3833	25.4235	83.05	66.4211	78.7059	75.3889	30.2524	29.7421	30.6389	30.2588	24.1667	23.8632	24.4056	24.1706
1987	5	8	33.91	25.0923	8.81769	27.3381	31	28.6417	28.7917	24.875	25.8333	25.1556	25.2765	82.8947	68.2105	74.3529	74.7222	29.715	30.3737	29.5833	30.0706	23.915	24.2316	23.8389	24.0824
1987	5	9	33.3143	24.9923	8.32198	27.44	30.3286	28.6937	28.7769	25	25.965	25.2389	25.3824	82.7059	71.1579	74.3333	75.2632	29.9444	30.6105	29.6579	30.0944	24.0222	24.3526	23.8579	24.0889
1987	5	10	33.53	24.9615	8.56846	27.2619	31.0063	28.6937	28.8133	24.8952	25.975	25.0632	25.2947	82.619	67.15	72.8421	74.0556	29.8476	30.01	28.7579	29.5158	23.9667	24.055	23.3368	23.7842
1987	5	11	33.98	25.2714	8.70857	27.52	30.8437	28.5133	28.6429	24.845	25.83	25.1471	25.1471	80.65	67.5	76.9375	74.6667	29.58	29.735	29.7	29.55	23.805	23.89	23.875	23.7938
1987	5	12	34.81	25.2533	9.55667	27.6905	32.0733	28.8938	29.2143	24.681	25.7278	25.175	25.05	78.3333	61.6111	74.05	69.1765	29.0143	28.7722	29.37	28.6611	23.4857	23.3167	23.675	23.2722
1987	5	13	33.8105	25.2067	8.60386	27.365	31.1	28.5647	28.9786	24.635	25.6118	25.0889	25.125	79.9	66.7059	75.7778	74.375	29.13	29.2059	29.4611	29.2688	23.555	23.5588	23.7333	23.625
1987	5	14	33.8053	24.95	8.85526	27.91	31.6786	29.0267	29.4583	25.09	26.1389	25.3824	25.575	79.8	65.8824	73.5	73	29.915	29.9647	29.6294	29.86	23.99	24.0059	23.8412	23.9867
1987	5	15	34.06	24.8467	9.21333	27.7	31.6333	29.1643	29.3333	24.8684	25.8111	25.5588	25.4125	78.8889	64.0588	74.5625	72.6	29.2056	29.3588	30.1938	29.6733	23.6278	23.6706	24.1312	23.8533
1987	5	16	34.2095	25.0333	9.17619	27.7714	31.16	28.4667	28.7667	24.915	25.9889	25.2312	25.32	79.2	65.8824	75.375	73.4667	29.54	29.8647	29.7437	29.5143	23.82	23.9353	23.875	23.7571
1987	5	17	33.9	24.5667	9.33333	27.67	30.7562	28.35	28.8154	24.93	26.1412	25.3882	25.5625	80.1	69.625	77.4375	75.875	29.655	30.8375	30.1529	30.3467	23.855	24.425	24.1118	24.22
1987	5	18	34.045	25.16	8.885	27.6632	30.92	28.7333	28.9286	25.1789	26.1684	25.2833	25.4833	82.1111	67.7778	75.1111	74.7778	30.3833	30.4278	29.7222	29.9353	24.2333	24.2056	23.8667	23.9765
1987	5	19	33.8	24.8231	8.97692	27.685	30.9438	28.8462	29.1071	24.88	25.705	25.2333	25.2353	79.65	67.3158	73.8235	72.875	29.545	29.5842	29.6824	29.6533	23.79	23.7737	23.8412	23.8267
1987	5	20	33.64	24.7267	8.91333	27.8619	31.6625	29.0733	29.4214	24.825	26.2211	25.3278	25.4882	78.5	68	74.6471	74.3529	29.305	30.5895	29.8056	30.0235	23.645	24.3263	23.9222	24.0353
1987	5	21	33.62	24.9533	8.66667	27.925	31.4143	28.78	29.3077	25.105	26.0316	25.5579	25.55	79.2	66.5263	76.9444	74	29.89	30.0368	30.4579	30.0444	23.99	24.0579	24.2842	24.0667
1987	5	22	33.4571	25.1857	8.27143	27.7278	31.3	28.9571	29.29	25.1059	26.1333	25.4941	25.52	80.2353	69.5263	77.2143	73.9412	30.0059	30.6111	30.8	30.0667	24.0588	24.3278	24.3647	24.04
1987	5	23	33.7789	24.9429	8.83609	27.8952	31.65	29.2267	29.5333	25.04	26.2632	25.5667	25.5722	79.95	66.8421	74.5294	72.0556	29.845	30.5632	30.1353	29.9647	23.98	24.3158	24.1	24.0118
1987	5	24	33.8421	25.2214	8.62068	27.835	31.925	29.16	29.5867	24.865	25.945	25.4556	25.3556	78.75	64.35	72.7059	70.0526	29.38	29.625	29.7111	29.3556	23.7	23.825	23.8944	23.6889
1987	5	25	34.2429	25.28	8.96286	27.6286	32.3143	29.4062	29.7133	25.0429	26.1684	25.6211	25.5444	81.7619	65.2105	74.6667	73.8235	30.0333	30.1316	30.5737	30.0444	24.0714	24.0737	24.3316	24.05
1987	5	26	33.419	25.0563	8.3628	27.7952	30.9375	28.6143	28.9375	25.2667	26.1053	25.6368	25.6176	81.8095	69.3158	77.5263	75.4444	30.4619	30.6368	30.7316	30.5941	24.3048	24.3684	24.4158	24.3471
1987	5	27	33.6	24.6929	8.90714	27.7579	30.96	29.1846	29.2083	24.9737	25.8778	25.3	25.3412	80.2778	65.8947	74.5333	72.5882	29.9474	29.7789	29.95	30.0437	24.0263	23.8842	24.0188	24.0562
1987	5	28	33.8	25.0562	8.74375	28.0579	31.7077	29.0538	29.2091	25.0684	26.1778	25.1944	25.1933	78.1111	63.7778	75.1765	70.6471	29.55	29.8389	29.7368	29.3	23.8167	23.8889	23.9053	23.65
1987	5	29	33.8333	25.1615	8.67179	27.5158	31.1667	28.6462	28.8929	25.065	25.8167	25.2722	25.3412	82.1053	64.3684	74.4375	72.8889	30.0632	29.3421	29.4941	29.6882	24.1053	23.6579	23.7647	23.8882
1987	5	30	34.1278	25.4933	8.63444	27.95	32.0067	28.9786	29.2615	25.45	26.1737	25.5053	25.6789	82.2222	63.5263	76.1765	74.0588	30.65	29.9105	30.5294	30.6937	24.4222	23.9421	24.3353	24.4313
1987	5	31	33.7833	25.2067	8.57667	27.6389	31.7357	29.1846	29.325	24.8444	25.9889	25.2632	25.3412	79.7222	63.6111	73.1667	71.2941	29.4389	29.5278	29.5722	29.6188	23.75	23.7778	23.8278	23.8313
1987	6	1	34.3111	25.3385	8.97265	27.965	31.2333	29.3857	29.5231	25.1263	26.1895	25.555	25.5056	78.6111	65.7	73.45	72	29.4579	30.21	30.0905	29.6389	23.7421	24.08	24.0429	23.8111
1987	6	2	34.15	25.675	8.475	27.6842	31.32	28.4667	28.7923	24.8	26.25	25.3889	25.3941	78.9412	66.5238	75.5882	74.3333	28.9556	30.2667	29.8	29.5062	23.5	24.1476	23.8889	23.7563
1987	6	3	34.4842	25.7571	8.72707	28.0857	31.4267	29.325	29.3467	25.035	26.04	25.32	25.3222	78.2105	64.1	72.3158	72	29.6316	29.67	29.4158	29.3937	23.8579	23.825	23.7053	23.7125
1987	6	4	34.2136	25.1625	9.05114	27.6895	31.8812	29.3143	29.4538	24.93	26.1333	25.395	25.48	80.4211	63	70.9	71.4211	29.7474	29.6095	29.37	29.5737	23.9105	23.7952	23.69	23.8105
1987	6	5	34.7762	24.9615	9.81465	27.965	32.5	29.7667	29.9	25.04	26.1579	25.45	25.4722	77.8333	60.4211	71.7222	70.3333	29.4944	29.3526	29.65	29.38	23.7778	23.6526	23.8333	23.68
1987	6	6	34.4368	25.3625	9.07434	27.93	32.3714	29.2933	29.8077	25.205	26.13	25.475	25.48	79	62.7368	72.6667	71.8462	29.7895	29.8474	29.9125	29.7857	23.9421	23.9053	24.0062	23.8857
1987	6	7	34.485	25.1	9.385	28.015	32.2	29.3733	29.55	24.94	25.9556	25.3222	25.225	78.0526	61.8333	70.7778	69.8125	29.2895	29.2944	29.5737	29.0438	23.6474	23.5667	23.7474	23.4688
1987	6	8	34.6667	24.6875	9.97917	28.0095	32.4571	29.6667	29.9625	24.8619	25.955	25.0316	25.1056	77.2	59.2	69.5789	68.1667	29.1476	28.91	28.995	28.7421	23.5619	23.355	23.43	23.3053
1987	6	9	34.5455	25.3187	9.2267	27.981	32.0769	29.7375	29.6667	25.0143	25.8105	25.42	25.2722	78.3158	61.1111	71.0526	70.0667	29.255	28.8111	29.54	28.9	23.635	23.3222	23.74	23.3937
1987	6	10	34.6952	25.4533	9.2419	28.13	32.5133	29.85	29.9538	24.95	25.8368	25.3105	25.2875	77.2778	59.8947	71.1667	69.7333	29.345	28.6105	29.3	28.8625	23.7	23.2474	23.6263	23.3938
1987	6	11	34.7095	25.3429	9.36667	27.9762	33.0571	29.7615	30.1308	24.975	26.0421	25.6111	25.5733	78.8889	60.6842	73.8235	71.2667	29.1632	29.3053	30.1235	29.7733	23.5632	23.6368	24.0941	23.9333
1987	6	12	34.9227	25.0214	9.9013	27.95	32.6143	30.1412	30.1643	24.8211	25.5444	25.2368	24.9688	78.1667	58	67.6316	68.125	29.355	27.9167	28.7632	28.3059	23.69	22.7778	23.3474	23.0529
1987	6	13	35.0048	24.9714	10.0333	28.1286	32.5467	30.125	30.4062	24.9048	25.7059	25.3158	25.2063	76.8	59.5294	69.2353	67.2667	29.1238	28.1882	29.5105	28.5375	23.581	22.9706	23.7474	23.2
1987	6	14	34.425	24.8714	9.55357	27.8	32.75	30.1533	30.2	24.9	25.8684	25.45	25.2588	78.6842	60.8333	71.2778	69.0625	29.215	28.9611	29.6	28.8059	23.605	23.4389	23.7842	23.3647
1987	6	15	34.7762	24.9	9.87619	28.18	32.9143	30.0867	30.4067	24.905	25.6526	25.0235	25.1176	76.8947	58.7368	70.25	69.2667	29.36	28.2526	28.8125	28.7687	23.715	23.0316	23.3625	23.35
1987	6	16	34.49	25.3143	9.17571	27.9684	32.2643	29.9077	30.1538	24.8238	25.7833	25.3765	25.3412	76.7778	59	69.5882	68.4	28.9421	28.5222	29.2706	28.7875	23.4526	23.2278	23.6176	23.3813
1987	6	17	34.9	25.7538	9.14615	28.1524	32.9	29.8385	30.2929	24.9167	26.145	25.3895	25.3706	77.8235	58.6	69.5	70.0667	29.3	29.07	29.1944	29.0563	23.6722	23.51	23.5722	23.5125
1987	6	18	34.91	25.6357	9.27429	27.865	32.8429	30.3067	30.1786	24.7167	25.8316	25.0368	25.1813	77.5625	58.8	67	68.4667	28.5941	28.44	28.2	28.3688	23.2647	23.115	22.9889	23.0875
1987	6	19	35.0619	25.6267	9.43524	28.0524	32.9429	29.8286	30.0133	24.765	25.7421	25.0211	25.1889	76	57.25	65.6667	65.9444	28.6789	28.04	28.0316	28.1368	23.3053	22.91	22.9053	22.9895
1987	6	20	35.0409	25.6	9.44091	28.1381	32.7667	29.5133	29.9429	24.8737	25.4824	24.9	24.9667	76.7222	56.4444	67.5556	65.6	28.9684	27.5611	27.9842	27.7812	23.4632	22.6389	22.8737	22.7687
1987	6	21	35.0727	25.1187	9.95398	28.0381	32.5357	30.3937	30.2643	25.0947	26.21	25.2294	25.4471	78.2222	61.3158	66.2941	67.8667	29.5789	29.5789	28.5529	28.85	23.8474	23.8053	23.2118	23.4
1987	6	22	34.865	25.6188	9.24625	28.2095	32.9533	30.4412	30.5571	25.195	25.905	25.3778	25.4944	78.6842	60.1579	67.0556	67.9412	29.835	29.0053	28.8316	29.0222	23.97	23.4474	23.3737	23.4889
1987	6	23	35.081	25.6471	9.43389	27.9095	33.04	29.5857	30.0462	25	25.7611	25.0562	25.2429	77.8947	57.4444	68.8667	67.1538	28.98	28.1167	28.45	28.2643	23.475	22.9722	23.175	23.0571
1987	6	24	34.981	25.4588	9.52213	28.37	32.5667	30.0062	30.325	25.07	25.4684	25.185	25.1611	76.9444	57.7222	68.5556	66.2941	29.2556	27.7889	29.1474	28.4375	23.65	22.7556	23.5053	23.1313
1987	6	25	35.119	25.1	10.019	27.8619	32.6133	29.7875	29.7286	24.6368	25.71	25.219	25.1158	75.2778	57.6316	67.8571	66	28.2474	28.1263	28.6095	28.0389	23.0368	22.9526	23.2238	22.9056
1987	6	26	35.15	24.86	10.29	27.97	32.1133	29.9714	29.9571	24.9444	25.8211	25.2211	25.2765	77.3889	60.6	69.9412	69.375	29.0947	28.495	29.0333	28.8176	23.5211	23.15	23.5056	23.3529
1987	6	27	35.2952	25.2125	10.0827	27.855	32.6214	29.9	30.0615	24.9	25.5765	25.15	25.12	77.2941	56.7222	67.6667	67.4	28.7667	27.6722	28.2588	28.1	23.3278	22.7056	23.0235	22.9125
1987	6	28	34.8227	25.475	9.34773	27.855	32.7133	29.6933	30.0071	25.105	26.175	25.2056	25.4667	79.0556	60.2632	71.8824	70.0667	29.2263	29.2632	29.3882	29.35	23.5737	23.6	23.6941	23.6625
1987	6	29	35.0714	25.2267	9.84476	27.8381	33.2133	30.3929	30.5071	24.7474	25.7765	25.1267	25.2643	77.9444	56.7778	68	66.7333	28.8526	28.0389	28.3563	28.3533	23.3789	22.9056	23.0687	23.0733
1987	6	30	35.355	25.5357	9.81929	27.9762	32.82	29.8375	29.975	24.8684	25.8158	24.9556	25.1611	77.5556	59.7368	67	67.1765	28.9211	28.7421	28.1056	28.4778	23.4053	23.2895	22.9	23.1444
1987	7	1	35.0619	25.3067	9.75524	27.8684	32.8857	29.5933	29.6923	25.05	25.8222	25.47	25.3111	78.3889	60.1111	71.1	69.0588	29.6389	28.6889	29.515	28.8437	23.8222	23.2944	23.725	23.375
1987	7	2	35.0381	24.7769	10.2612	27.6737	32.8357	29.76	29.8333	24.9263	25.8263	25.0333	25.1889	78.7222	57.7895	69.2353	68.7059	29.1737	28.3737	28.7895	28.5556	23.5895	23.1211	23.2474	23.2
1987	7	3	35.1842	25.6429	9.54135	27.8789	32.6	29.1667	29.6357	25.2105	26.1105	25.1526	25.3778	79.5556	59.5263	70.6842	69.3529	29.7789	29.1684	28.9263	29.1778	23.9105	23.5579	23.4211	23.5611
1987	7	4	34.925	25.2	9.725	27.6474	32.5643	29.8375	29.8143	24.9222	25.7056	25.2316	25.1824	79.2941	57.8333	70.2105	70	29.3444	28.2167	29.0158	28.8471	23.6722	22.9611	23.4842	23.3824
1987	7	5	34.96	25.32	9.64	27.6789	32.3692	29.4067	29.6833	24.9056	25.5875	25.1353	25.04	80.0588	58.5294	71.625	69.7333	29.2167	28.1353	28.4389	28.3125	23.5833	22.9824	23.1389	23.0688
1987	7	6	35.07	25.4176	9.65235	27.9789	32.7714	29.5188	29.6923	24.6263	25.3737	25.0556	24.9722	75.7059	57.1667	69.4444	66.125	28.45	27.2889	28.5556	27.9118	23.1722	22.45	23.2	22.8529
1987	7	7	35.0905	25.5375	9.55298	28.145	32.4643	30.1214	30.2786	24.9316	25.7294	24.7188	25.1188	77.0556	57.3529	64.8125	65.8667	29.2947	28.1353	27.4125	28.2063	23.6579	22.8824	22.5	22.9563
1987	7	8	35.1706	24.7333	10.4373	27.69	32.2154	30.0429	30.0357	24.8263	25.4235	24.825	24.8	77.2353	58.4444	66.75	67.4375	29.0158	27.6556	28.2294	28.1824	23.4737	22.6778	22.9941	22.9765
1987	7	9	35.3842	25.0437	10.3405	27.8947	33.2286	29.85	30.3909	24.7667	25.9889	25.1889	25.3111	76.4706	57.1579	66.9412	66.625	28.7667	28.4579	28.6556	28.5706	23.3667	23.1263	23.25	23.2176
1987	7	10	35.585	24.9267	10.6583	28.2	33.35	30.2267	30.4538	25.1789	25.7778	24.9588	25.2235	77.5556	55.5556	65.4706	64.4444	29.7526	27.9944	27.9059	28.3588	23.8947	22.8333	22.7941	23.0647
1987	7	11	35.825	24.6733	11.1517	27.9	33.7467	30.2571	30.3538	24.8737	25.8222	25.1778	25.2722	76.5882	55.2632	68.5556	67.2353	28.7722	27.8947	28.4737	28.3722	23.3667	22.7947	23.1263	23.0944
1987	7	12	35.5211	24.7312	10.7898	27.75	33.08	29.8667	30.1583	24.7526	25.7278	24.7647	25.0235	77.1176	56.6842	67.0588	66.8235	28.7667	27.9789	27.7556	28.0222	23.3389	22.7737	22.6333	22.8444
1987	7	13	35.2	25	10.2	27.7105	32.5714	29.1857	29.9	24.9368	25.6526	25.1353	25.3438	79.1765	58.1053	70.0588	68.9375	29.4222	28.1842	28.1	28.4176	23.7222	22.9053	22.8316	23.0529
1987	7	14	35.395	24.9533	10.4417	28.075	32.2786	29.0333	29.6214	25.025	26.03	25.2111	25.4111	77.9474	59.5263	72	70.1875	29.555	29.0684	29.2389	29.2412	23.76	23.4368	23.5778	23.5471
1987	7	15	35.0579	24.2643	10.7936	27.6833	32.8214	29.7867	29.9615	25.1056	25.895	25.25	25.3824	79.4118	60.3	70.7222	69.7647	29.4778	28.885	29.1	29.05	23.7333	23.34	23.4895	23.4667
1987	7	16	34.9762	24.5588	10.4174	27.655	32.4214	29.6333	29.7692	24.895	25.9053	25.1389	25.3278	80.2632	60.5789	69.3333	70.2778	29.83	29.0211	29.0158	29.2684	23.96	23.4316	23.4105	23.5789
1987	7	17	34.785	24.8313	9.95375	27.83	32.3846	29.0214	29.5357	25.1105	25.7778	25.1167	25.3111	79.8421	58.9474	71.6471	70.2778	29.96	28.6111	28.7579	29.0333	24.03	23.2222	23.2842	23.4722
1987	7	18	35.2762	24.4333	10.8429	27.705	32.7286	29.7133	29.7929	25.1421	25.6722	25.2158	25.3167	81.3889	57.4211	69.5	69.6111	30.1526	27.8526	28.9632	28.9947	24.1105	22.7263	23.4211	23.4211
1987	7	19	35.56	24.8187	10.7413	27.8	32.8786	29.9333	29.9462	25.25	26.0105	25.3833	25.4	81.1176	58.8889	68.2941	67.0714	30.2111	28.8889	28.9706	28.86	24.15	23.2778	23.4059	23.3267
1987	7	20	35.325	25.0706	10.2544	28.1722	32.9286	29.72	29.8667	25.1	26.0053	25.2421	25.425	76.8125	60.1579	70.6316	68.3333	29.3471	29.1368	29.1579	29.2625	23.6647	23.5	23.5	23.5812
1987	7	21	34.8	24.8765	9.92353	27.8	32.3067	29.5063	29.6714	25.0842	25.6368	24.9684	25.2211	79.8824	57.5	70.3158	69.5	29.8722	27.9611	28.5737	28.8	23.9833	22.8444	23.2316	23.3529
1987	7	22	35.7368	24.6118	11.1251	28.0526	32.9933	29.7067	29.9308	24.7947	25.79	24.6353	24.9647	76.7059	56.4	64.5882	63.7647	28.8824	28.115	27.0389	27.7	23.4176	22.895	22.2667	22.6812
1987	7	23	35.43	25.02	10.41	28.145	32.8643	29.1467	29.6357	25.1211	25.9632	25.1278	25.3889	77.7222	57.7368	72	68.7647	29.5842	28.6737	29.0278	29.0556	23.8158	23.2526	23.4389	23.5
1987	7	24	35.745	24.675	11.07	27.9632	33.2786	30.4143	30.3	25.1737	25.9611	25.2722	25.4611	79.2353	54.3684	68.0588	67.6875	29.6444	27.9579	28.5556	28.7529	23.8389	22.8158	23.1611	23.2824
1987	7	25	35.7667	24.6733	11.0933	28.165	33.6071	30.3769	30.5538	24.9722	25.9579	25.0222	25.2588	76.5556	56.6316	66.9444	64.7059	29.2421	28.3105	28.1944	28.3778	23.6105	23.0474	23.0167	23.1111
1987	7	26	35.685	24.7125	10.9725	27.5444	33.1286	29.7467	30.0167	24.9611	25.7222	24.9842	25.2389	80.8125	56.8889	69.7647	68.9333	29.4353	27.9278	28.4444	28.4938	23.7176	22.8333	23.1333	23.1625
1987	7	27	35.22	24.9357	10.2843	28.09	32.6357	29.4533	29.9267	25.3111	25.3895	25.0235	25.2625	79.1765	56.1667	69.4375	68.0625	30.0056	27.2444	28.4389	28.5588	24.0167	22.4278	23.1556	23.2118
1987	7	28	35.4048	24.2923	11.1125	27.6789	32.4571	29.8933	29.8231	25.0118	25.5737	25.3941	25.3235	79.9375	56.7368	69.8235	69.1875	29.3588	27.6789	29.3056	28.8059	23.6353	22.6579	23.6	23.3235
1987	7	29	34.925	24.6467	10.2783	28.16	32.1857	29.3571	29.65	25.2	25.8684	25.3467	25.4067	79.6667	59.8947	71.0667	69	30.1579	28.7211	29.28	29.1867	24.1105	23.2579	23.5933	23.56
1987	7	30	35.4842	24.98	10.5042	27.9375	32.5375	29.3533	29.8273	24.8474	25.9611	25.3125	25.26	78	59.6471	74	70.6364	29.22	29.0529	29.7467	29.5909	23.5733	23.4765	23.8467	23.7636
1987	7	31	34.7316	24.48	10.2516	28.1	32.7769	30.1143	30.2571	25.1118	25.9176	25.1941	25.4118	77.625	59.3529	70	69.4375	29.7529	28.8118	28.8235	29.1353	23.8765	23.2588	23.2882	23.4824
1987	8	1	34.99	25.0462	9.94385	28.1235	32.3923	29.54	29.825	25.2222	25.7	25.1562	25.35	79.2941	57.7647	69.4	67.2353	30.1882	27.9588	28.8312	28.9062	24.1176	22.7412	23.3125	23.3687
1987	8	2	34.9211	24.9857	9.93534	27.9611	32.0929	29.0182	29.4917	24.6765	25.5222	25.075	25.1687	76.7647	57.1667	69.4667	66.5882	28.7882	27.6889	28.1	28.2375	23.3882	22.7056	22.9187	23.0188
1987	8	3	35.12	24.9	10.22	27.9353	31.7583	29.0714	29.275	24.5647	25.5588	25.1556	25.025	76.3529	61.1765	74.0588	69.875	28.5412	28.3353	29.4	28.7267	23.2235	23.0706	23.6824	23.3067
1987	8	4	34.41	24.9692	9.44077	27.6947	31.7	29.2833	29.2538	24.7529	25.8158	25.0789	25.2067	79.0588	62.4737	71.9412	71.875	29.2778	28.9474	28.9778	29.4067	23.6556	23.4368	23.4389	23.6933
1987	8	5	35.295	25.1077	10.1873	27.9833	32.6071	29.5769	29.7667	24.9056	25.7684	24.9667	25.2529	79	58.4211	71.9375	69.2353	29.5824	28.3316	28.925	29.2063	23.8294	23.0526	23.4625	23.6
1987	8	6	35.155	24.7333	10.4217	27.7	32.65	29.4615	29.475	24.5947	25.6263	25.0053	25.0789	78.2778	56.8333	68.1053	67.2222	28.8667	27.8944	28.2842	28.5529	23.4	22.8111	23.0211	23.2118
1987	8	7	35.515	25.1538	10.3612	27.8	33.2615	29.3571	29.9	24.7158	25.5235	24.9833	25	76.7222	54.6667	67.3125	65.8889	28.8389	27.6111	28.0176	28.1706	23.3944	22.6333	22.8706	22.9824
1987	8	8	35.125	24.5692	10.5558	28.2632	32.4385	29.3385	29.9091	24.9632	25.875	25	25.125	76.6667	59.6667	66.5	66.7692	29.3222	28.96	28.4333	29.05	23.6722	23.3933	23.1133	23.4667
1987	8	9	34.75	24.8643	9.88571	27.9722	31.84	28.8692	29.7917	24.86	25.8263	24.8937	25.0938	77.7059	61.1579	70.1875	69.2353	29.4611	28.7895	28.5882	28.7937	23.75	23.3105	23.2353	23.325
1987	8	10	34.85	24.8333	10.0167	28.1222	31.1643	28.6857	29.3692	25.0579	25.79	25.1421	25.3316	77.8235	63.0526	71.8889	71.0588	29.7222	28.9105	28.95	29.0688	23.9056	23.4053	23.4389	23.4937
1987	8	11	35.0235	24.875	10.1485	28.1471	32.18	28.7818	29.3182	24.8222	26.0333	25.1412	25.3063	76.7647	59.8235	72.6	70.75	29.1471	29.1529	28.9312	29.1133	23.5765	23.5706	23.4312	23.54
1987	8	12	34.6263	23.8214	10.8049	27.7111	32.5308	29.6077	29.6333	24.7211	25.4053	24.9368	25.0105	77.7059	58.0526	68.8421	66.8947	28.75	27.6421	28.3316	28.2722	23.3778	22.6474	23.0789	23.0611
1987	8	13	35.3684	24.6417	10.7268	27.8444	32.4308	29.3846	29.7846	24.7889	25.8944	25.1722	25.2889	77.9444	60	69.8235	69.2353	29.1556	28.675	28.7588	28.8187	23.6	23.2687	23.3353	23.3812
1987	8	14	34.6833	24.12	10.5633	27.8947	32.1538	29.2308	29.5769	24.7211	26.1278	25.0647	25.2706	77.1053	61.8889	71.8824	69.2632	28.9421	29.3444	29.0944	29.1444	23.4684	23.5889	23.5056	23.5111
1987	8	15	34.7632	24.0067	10.7565	27.9278	31.9786	29.0846	29.6167	24.8333	25.7444	24.9444	25.1588	78.1176	60.4706	69.5	67.7059	29.2778	28.7176	28.45	28.95	23.65	23.3	23.1444	23.4312
1987	8	16	34.7684	24.3429	10.4256	27.8111	32.1667	29.3333	29.8083	24.8211	25.75	25.1889	25.3059	78.5556	61.8235	71.8125	70.3125	29.2556	29.3059	29.6706	29.74	23.6444	23.6059	23.7941	23.8467
1987	8	17	34.4842	24.9462	9.53806	27.8278	32.3	28.8308	29.5	24.9684	25.8	25.2737	25.2833	79.4118	61.65	75.7059	70.4375	29.5706	28.875	29.7056	29.2667	23.8	23.365	23.8667	23.6067
1987	8	18	34.7158	24.9857	9.73008	28.0625	31.8882	28.26	29.1364	25.2316	25.7	25.0529	25.3176	80.1875	60.4444	73.5294	71.1875	30.325	28.45	29.1176	29.04	24.2187	23.1222	23.5235	23.48
1987	8	19	34.57	24.5867	9.98333	27.6118	31.4214	28.6308	29.3231	24.7474	25.6778	24.9111	25.1056	78.8235	61.5	71.125	70	29.1059	28.6111	28.3059	28.55	23.5647	23.2444	23.0706	23.225
1987	8	20	34.3722	24.45	9.92222	27.3941	32.775	29.1231	29.6077	25.045	25.7368	25.3389	25.3722	82.2353	58.3684	72.0588	71.5333	29.9529	28.2474	29.3647	29.5133	24.0471	23.0105	23.6529	23.7533
1987	8	21	34.5421	24.6769	9.86518	27.3937	31.78	29.0571	29.3846	24.8263	26.1222	25.3778	25.4471	79.5333	63.6471	75.5	72.5333	29.3625	29.6647	29.9833	29.6133	23.7188	23.8706	24.0222	23.8333
1987	8	22	33.9	24.3429	9.55714	27.5875	31.65	28.6818	29.075	24.8737	26.1526	25.55	25.475	80.7143	68.0526	77.7143	75.4286	29.6267	30.5526	30.5437	30.0929	23.8533	24.2684	24.3063	24.0571
1987	8	23	34.0111	24.4786	9.53254	27.9471	31.05	28.8571	29.2167	25.1947	26.3526	25.4056	25.6176	80.125	69.8889	76.5882	76.2	30.0062	31.1667	30.4389	30.5467	24.075	24.6056	24.2556	24.3067
1987	8	24	34.3556	24.4923	9.86325	27.7889	31.1692	29.0929	29.49	25.1	26.1368	25.5111	25.5706	80.5882	66.0526	75.2778	73.0625	29.9444	30.1421	30.2167	29.9625	24.0167	24.0842	24.1278	23.9938
1987	8	25	33.5579	25.1538	8.40405	27.8333	31.225	29.1357	29.3	25.02	25.82	25.1059	25.3412	79.7778	66.9474	74.5882	73.9333	29.8111	29.5263	29.7	29.8533	23.9333	23.7632	23.8389	23.9533
1987	8	26	33.935	24.4	9.535	27.5263	31.1	29.1071	29	24.66	25.65	25.0889	25.0687	79.0556	67.5882	73.1667	71.75	28.8842	29.1765	29.1611	28.8533	23.4526	23.5706	23.5778	23.4067
1987	8	27	34.6778	24.2615	10.4162	27.1667	31.1143	28.7091	29.09	24.9	25.8947	25.2625	25.3437	83.2941	64.6842	74.5714	73.0667	29.9353	29.3737	29.44	29.6643	24.0235	23.6368	23.7333	23.8429
1987	8	28	34.6222	24.2071	10.4151	27.5	32.0462	28.5545	29.02	24.745	25.7421	24.9412	25.0882	80	60.0526	71.3529	69.2941	29.1	28.4737	28.5882	28.7125	23.55	23.1316	23.2353	23.2875
1987	8	29	35.0389	24.0545	10.9843	27.9278	32.3857	29.2364	29.65	25.165	26.22	25.4412	25.6235	79.7059	62.2	73.0625	70.8824	30.15	29.755	29.9118	30.15	24.15	23.86	24.0176	24.125
1987	8	30	34.6263	25.3429	9.28346	27.9778	32.4	29.1667	29.6636	24.985	26.1737	25.4111	25.5294	78.6471	62.6316	73	68.8889	29.5778	29.6368	29.7211	29.5882	23.8167	23.7737	23.8632	23.7941
1987	8	31	34.4824	25.4917	8.99069	27.7188	31.8214	29.4333	29.6833	24.8211	25.8211	25.0722	25.2556	78.5625	62.1176	68.1875	68.9286	29.1125	28.9765	28.3471	28.5933	23.5563	23.4294	23.0824	23.2533
1987	9	1	34.2611	25.0615	9.19957	27.95	31.3125	28.7462	29.1333	25	25.9526	25.1471	25.18	77.4118	66.2353	73	73.2308	29.6111	29.7588	29.1941	29.3429	23.7833	23.9	23.5412	23.65
1987	9	2	33.8	24.7538	9.04615	27.5941	30.86	28.975	28.82	24.7684	25.8167	25.6056	25.3875	79	68.2941	75.4375	72.7857	29.0588	29.8529	30.3118	29.9154	23.5529	23.9706	24.2	24.0154
1987	9	3	34.2118	24.6714	9.54034	27.4824	31.8	29.4462	29.2909	24.965	25.9842	25.2824	25.4353	81.8824	64.8947	74.0588	72.2	29.7471	29.7684	29.6059	29.7214	23.9059	23.9158	23.8294	23.8929
1987	9	4	34.4389	25.1615	9.27735	27.4588	31.6154	29.25	29.2	24.9556	26.0368	25.2882	25.5667	81.0625	66.1111	72.0588	72.4	29.5824	29.8333	29.2529	29.9571	23.8059	23.9333	23.5824	23.9929
1987	9	5	34.2118	25.3429	8.86891	27.8474	31.0214	28.9	28.87	25.1368	26.0789	25.3158	25.4353	80.9474	69.3529	74.7778	72.5625	30.0842	30.6294	29.6722	29.8867	24.1158	24.3353	23.8444	23.9533
1987	9	6	34.8059	24.9929	9.81303	27.7588	32.3235	29.2846	29.5417	25.0105	26.2526	25.6722	25.5941	79.5882	63.55	73.5556	72.4	29.6	30.125	30.0053	29.75	23.7941	24.055	24.0211	23.8625
1987	9	7	35.1053	24.7714	10.3338	27.9167	32.6571	29.7	30.1833	25.2263	26.1111	25.4118	25.5	79.5882	62.9444	70.3529	69.1333	30.0833	29.6278	29.4471	29.2857	24.0778	23.7722	23.6882	23.6143
1987	9	8	33.9474	25.3133	8.63404	27.5444	31.8077	28.5923	29.3167	25.1056	26.3105	25.3533	25.5	81.5	68.1176	76.3333	73.5333	30.1111	30.6882	30.08	30	24.0944	24.3412	24.0467	23.9846
1987	9	9	33.92	24.8643	9.05571	27.1333	30.9063	28.8071	28.9333	24.965	25.8947	25.3889	25.4706	83.1667	66.1053	74.5294	76.25	29.8056	29.6579	29.75	30.02	23.95	23.8105	23.8889	24.0467
1987	9	10	34.2778	24.9467	9.33111	27.2722	31.4846	29.4	28.86	24.7368	25.7588	25.2765	25.2071	80.8333	64.5882	69.8	70.7143	29.3111	29.1059	28.9375	28.9846	23.6778	23.4647	23.4187	23.4154
1987	9	11	34.3842	25.16	9.22421	27.75	31.9857	29.2429	29.4636	24.8053	25.93	25.1353	25.2125	77.9444	63.1111	69.5294	69	29.1333	29.4667	28.8235	29.0714	23.5611	23.6611	23.3471	23.4857
1987	9	12	34.42	25.6357	8.78429	27.7824	31.4214	28.95	29.3091	24.6526	25.9	25.0529	25.1765	77.4118	64	71.4118	69.75	28.7588	29.3944	28.8941	29.02	23.2882	23.6778	23.4059	23.4467
1987	9	13	34.2789	25.3429	8.93609	27.0556	31.5929	29.1933	29.1308	24.73	25.8421	25.0889	25.2235	81.6667	65.1667	71.5556	73.8125	29.3	29.65	28.95	29.3867	23.6778	23.8056	23.4111	23.66
1987	9	14	34.0722	25.6267	8.44556	27.2588	31.175	29.2857	29.35	25.0368	25.7833	25.3176	25.4412	82.875	64.7778	71.4118	73.8125	29.925	29.4056	29.5944	29.62	23.9875	23.6944	23.7944	23.8
1987	9	15	34.1444	25.5923	8.55214	27.6611	31.6429	29.1857	29.4692	24.9895	25.9059	25.0706	25.3125	80.1176	64.7059	71	72.7059	29.65	29.9	29.0389	29.55	23.8722	23.9	23.4889	23.775
1987	9	16	33.8765	25.1917	8.6848	27.6053	31.56	29.1429	29.3769	24.9278	25.7353	25.1765	25.225	80.6471	63.8824	71.4706	72.6471	29.8056	29.4176	29.0944	29.2938	23.9556	23.6824	23.5556	23.6438
1987	9	17	34.2706	24.8143	9.4563	27.3421	32.1929	29.1636	29.41	24.8059	25.7105	24.8867	24.9857	81.5294	67.15	74.9333	74.625	29.6167	29.645	29.2313	29.1067	23.8611	23.825	23.6	23.5333
1987	9	18	33.7056	24.6917	9.01389	27.4474	31.8429	28.9538	29.4231	24.8444	26.0632	25.6062	25.6125	80.1765	68.15	76.4375	73.7647	29.4611	30.365	30.5824	30.0437	23.75	24.17	24.3176	24.0312
1987	9	19	34.8444	25.2071	9.6373	27.8368	31.8	29.5	29.3833	24.9316	25.985	25.1211	25.3167	79.1579	64.7895	70.5789	71.1875	29.5053	29.7316	28.8105	29.3059	23.7895	23.8737	23.3316	23.6412
1987	9	20	34.1722	25.0867	9.08556	27.4789	31.1067	28.8857	28.9818	25.0632	26.045	25.4278	25.4706	82.5789	69.8421	77.2778	76.2667	30.1105	30.3526	30.2611	29.9938	24.1421	24.2316	24.1889	24.0375
1987	9	21	34.2211	24.9267	9.29439	27.52	31.7533	29.04	29.17	24.69	25.895	25.15	25.2688	79.6	62.9	71.9375	70.8333	29.17	29.2	29.4529	29.3588	23.57	23.58	23.6941	23.6647
1987	9	22	33.8895	25.7643	8.12519	27.7632	30.9	28.3154	28.6	24.9684	25.9947	25.3278	25.4647	79.8421	66.9474	74.7222	72.7778	29.6684	29.9316	29.8167	29.8471	23.8842	23.9789	23.9	23.9471
1987	9	23	33.7	25.2333	8.46667	27.1526	30.6812	27.7923	28.2786	24.8316	25.7947	25.1684	25.2833	81.3333	66.3684	75.9474	74.4444	29.5278	29.4895	29.5579	29.6647	23.8056	23.7368	23.7895	23.8588
1987	9	24	33.7895	25.0267	8.76281	27.2105	30.7933	28.4667	28.6462	24.9	25.8	25.2	25.2556	82.4737	66.95	75.1111	75.5	29.7	29.66	29.5722	29.5412	23.9105	23.84	23.7889	23.7824
1987	9	25	33.2556	24.9308	8.32479	27.5263	30.4533	28.7333	28.725	25.1	26.0211	25.5833	24.2111	81.2222	69.3889	76.1667	75.2941	30.1684	30.3	30.4444	30.1562	24.1474	24.2	24.2556	24.1188
1987	9	26	33.9824	24.9643	9.01807	27.62	30.9267	28.4769	28.8462	24.8895	25.7389	25.2632	25.3235	80.5263	64.9412	75.0526	73.0588	29.5895	29.1	29.7158	29.4375	23.8474	23.4471	23.8211	23.675
1987	9	27	33.7947	24.4357	9.35902	27.5211	30.6067	28.4	28.6923	24.8842	25.8056	25.3118	25.25	79.3889	66.3889	74	73.625	29.3333	29.5111	29.6765	29.1533	23.7056	23.7222	23.8235	23.54
1987	9	28	33.4474	24.6067	8.8407	27.135	30.3333	28.6133	28.5786	25.005	25.83	25.0647	25.2176	84.35	69.7778	74.7059	75.125	30.19	29.9611	29.3059	29.5867	24.17	24.0167	23.6471	23.8067
1987	9	29	33.2	24.6714	8.52857	27.3722	30.85	28.65	28.8692	25.1316	26.0474	25.0889	25.4176	83.8824	68.5263	73.7222	73.125	30.3824	30.4105	29.2111	29.7	24.2588	24.2368	23.5778	23.8467
1987	9	30	33.3944	25.2786	8.11587	27.1667	30.3	28.9769	28.725	24.7222	25.7158	24.9647	25.0813	82.0588	70.5263	75.1875	75.6	29.4059	29.9158	29.1125	29.35	23.7353	23.9368	23.5313	23.6571
1987	10	1	34.2895	25.15	9.13947	27.3684	30.2722	28.9429	29.0333	25.075	25.675	25.1556	25.2222	83.2632	67.05	70.3333	73.4706	30.1947	29.285	28.85	29.3765	24.2053	23.605	23.3722	23.7
1987	10	2	33.8941	25.2867	8.60745	27.8895	30.5722	29.0529	29.18	25.2952	25.8842	25.3	25.4333	80.5789	68.5556	73.1579	73.375	30.1632	30.0944	29.5579	29.775	24.1579	24.0222	23.7316	23.875
1987	10	3	33.4316	25.0667	8.36491	27.49	30.8	28.2467	28.5385	25.2381	25.975	25.0842	25.4222	82.2	69.35	75.1579	75.8889	30.265	30.34	29.3526	30.0556	24.185	24.205	23.6684	24.0778
1987	10	4	33.95	25.2529	8.69706	27.86	31.0056	29.0786	29.34	25.1364	26.105	25.3588	25.5	80.3	67.85	73.1765	73.2667	29.855	30.295	29.6588	29.7933	23.995	24.15	23.8353	23.9
1987	10	5	33.6273	25.1133	8.51394	27.265	30.9316	28.7125	29.0267	24.9476	26.1143	25.3778	25.3235	83.6842	69.4762	74.8824	74.2	30.0737	30.5571	29.6765	29.4667	24.1105	24.3286	23.8235	23.74
1987	10	6	33.505	24.8571	8.64786	27.575	31.7	28.7812	29.275	25.2091	25.8714	25.1421	25.3632	82.35	63.4762	72.7895	73.1579	30.22	29.3238	29.33	29.6158	24.195	23.6286	23.675	23.8158
1987	10	7	33.51	24.75	8.76	27.7238	30.8611	28.925	29.1467	25.1273	25.89	25.2789	25.3889	81.2857	68.35	73.6471	74.0588	30.1619	29.925	29.6444	29.7941	24.1619	23.965	23.8389	23.9059
1987	10	8	34.1667	25.2643	8.90238	27.719	31.6611	29.3588	29.4533	25.2619	25.9773	25.315	25.505	82.4	65.2727	72.2	73.1053	30.435	29.8045	29.79	29.9263	24.32	23.8955	23.89	23.9737
1987	10	9	33.7158	25.38	8.33579	27.745	30.7278	28.6235	29.0133	25.48	25.9818	24.99	25.4833	83.7368	69.0909	73.2	75.1667	30.9684	30.5818	28.865	30.1667	24.5789	24.3591	23.41	24.1333
1987	10	10	33.3	24.8765	8.42353	27.2857	30.6765	28.7235	28.8375	24.9429	26.1	25.3263	25.3056	82.4	70.6667	77.2222	76.75	29.72	30.719	30.1167	29.7937	23.915	24.4286	24.0944	23.9312
1987	10	11	33.6789	24.8353	8.84365	26.7	30.7056	28.2714	28.48	24.9619	25.8429	25.3765	25.3706	85.9474	68.7143	78.1176	78.5625	30.1526	29.981	30.3059	30.2688	24.1421	24.0048	24.2118	24.1875
1987	10	12	33.38	24.7176	8.66235	27.019	30.65	28.6556	28.7188	24.8682	26.05	25.2158	25.2842	83.7619	71.381	75.8947	76.7222	29.8857	30.7095	29.7526	29.8722	23.9952	24.4048	23.9	23.9667
1987	10	13	32.7263	24.9813	7.74507	27.0842	29.9053	28.2133	28.4308	25.0909	25.8333	25.2947	25.4158	84.5263	70.5	77.9444	77.5625	30.2316	30.055	29.8263	30.0938	24.2158	24.06	23.9474	24.1125
1987	10	14	33.48	24.9688	8.51125	27.315	31.1294	29.1063	29.2	25.06	26.0682	25.46	25.5158	83.6842	69.1905	76.1	76.1111	30.3105	30.5286	30.265	30.3056	24.2368	24.2905	24.165	24.1833
1987	10	15	32.85	24.8133	8.03667	27.325	30.3706	28.475	28.6615	24.88	25.9136	25.1737	25.3059	82.8421	71.9091	76.1053	76.9412	29.7316	30.5682	29.7211	30.0294	23.8842	24.3045	23.8368	24.0118
1987	10	16	32.1053	24.6	7.50526	27.3333	29.8889	28.2778	28.2938	24.9318	26.0273	25.31	25.38	82.1429	73.5714	78.65	78.4737	29.8524	30.8952	30.24	30.2947	23.9762	24.481	24.14	24.1947
1987	10	17	33.1619	24.5625	8.5994	27.045	30.1688	28.1875	28.3563	25.005	25.8	25.1789	25.2706	83.8947	70.15	77.3889	76.9375	30.2053	30.095	29.8833	29.9562	24.1526	24.1	23.9722	24.025
1987	10	18	32.6591	24.2471	8.41203	26.8571	30.2	27.6824	28.0071	24.6955	25.5318	24.6684	24.9	84.0476	68.7143	75.1579	75.3889	29.6286	29.4095	28.3737	28.9389	23.8429	23.7381	23.1053	23.4389
1987	10	19	32.8286	24.2765	8.5521	26.705	30.1474	28.1	28.1933	24.64	25.7227	24.935	25.0889	83.8421	72.0952	77.05	78	29.5684	30.0714	29.335	29.6294	23.8263	24.0905	23.7	23.8412
1987	10	20	32.1952	24.0312	8.16399	26.8524	30.0111	27.9625	28.1125	24.505	25.5571	24.92	25.0647	81.9	71.0476	76	76.7059	29.11	29.7429	29.16	29.5471	23.545	23.9048	23.57	23.8
1987	10	21	32.94	23.9765	8.96353	26.6524	30.1158	28.3812	28.3333	24.5048	25.6273	25.1	25.0278	83.9524	70.7143	75.9474	77.1765	29.2857	29.7429	29.5316	29.4235	23.6762	23.8714	23.7684	23.7
1987	10	22	32.6263	24.3562	8.27007	26.815	29.7529	28.1	28.1067	24.59	25.7895	25.1421	25.1059	83.5	73.1667	77.7368	77.8125	29.395	30.3	29.8105	29.5875	23.735	24.2278	23.9421	23.8313
1987	10	23	32.7158	24.4133	8.30246	26.855	30.4176	28.5333	28.56	24.8053	25.745	25.2526	25.2444	85.1053	70.45	76.2632	77.8889	29.9316	30.005	29.8474	29.9778	24.0474	24.035	23.9421	24.0278
1987	10	24	32.3579	24.4286	7.92932	26.9421	29.675	27.52	28.0933	24.6368	25.6053	24.9056	25.0556	82.4211	73.1053	78.7222	78.5556	29.3474	30.1158	29.4611	29.6889	23.7	24.1053	23.7556	23.8944
1987	10	25	32.195	24.5533	7.64167	26.64	29.14	27.3933	27.68	24.72	25.565	25.0056	25.2	86.4737	76.3	81.7222	82	29.8526	30.465	29.9389	30.16	23.9737	24.29	24.0333	24.1533
1987	10	26	32.7636	24.6188	8.14489	26.86	30.49	28.3176	28.4412	24.9273	25.6182	24.99	25.15	85.45	68.9091	75.8	77.2222	30.205	29.5455	29.285	29.6	24.19	23.7909	23.635	23.8333
1987	10	27	33.2636	24.4125	8.85114	27.3864	30.2444	28.4471	28.5706	24.9429	25.8524	25.06	25.2778	82.619	68.7143	75.95	75.7222	29.9714	30	29.43	29.7833	24.0619	24.0333	23.73	23.9222
1987	10	28	33.0667	24.4588	8.60784	27.1136	29.9333	28.4611	28.4471	25.0476	25.6714	24.9722	25.1556	84.7619	70.4	75.4444	76.3529	30.3952	29.785	29.2667	29.5235	24.2714	23.92	23.6278	23.7824
1987	10	29	33.0727	24.65	8.42273	27.0409	29.6941	28.3333	28.5125	25.0286	25.7762	25.115	25.2737	85.7143	71.1429	75.3	77.3684	30.4381	30.119	29.61	29.9684	24.2952	24.0905	23.825	24.0211
1987	10	30	33.1364	24.725	8.41136	27.2476	29.9882	28.7	28.625	25.081	25.7526	25.135	25.3556	84.0476	70.8	73.3333	76.5263	30.3429	30.23	29.415	30.0474	24.2714	24.145	23.71	24.0789
1987	10	31	32.5474	24.7133	7.83404	27.0762	30.275	28.675	28.7313	24.9571	25.8211	25.32	25.3833	84.7619	69.9474	76.1	76.9444	30.1762	30.1	29.975	30.1278	24.1619	24.0842	24.035	24.1333
1987	11	1	32.5333	24.2812	8.25208	27.075	29.8571	28.6692	28.55	24.71	25.8	25.3	25.2765	82.35	73.05	77.6667	76.8333	29.49	30.37	29.9947	29.8722	23.75	24.235	24.0263	23.9556
1987	11	2	32.625	24.3312	8.29375	26.975	30.4154	28.8333	28.7833	24.94	25.805	25.2947	25.3833	85.4	71.5	76.1053	77.8889	30.175	30.245	29.8632	30.1944	24.175	24.155	23.9632	24.15
1987	11	3	32.85	24.3812	8.46875	27.215	30.7214	28.7077	28.7364	25.135	25.8579	25.3263	25.3188	84.3684	68.7368	76.7368	76.1176	30.575	30.0316	30.0421	29.9765	24.35	24.0579	24.0368	24.0176
1987	11	4	33.0833	24.4714	8.6119	27.219	30.9538	28.9455	28.975	25.145	25.5833	25.4105	25.3	84.7	65.7368	74.2222	74.8235	30.525	28.8947	29.8474	29.5824	24.345	23.4053	23.9474	23.7941
1987	11	5	33	24.5714	8.42857	27.4	31.0417	28.7692	29.0077	24.8944	25.7421	25.495	25.3353	80.6111	68.2632	77.2	76.0588	29.5389	29.5842	30.365	29.8647	23.8333	23.7789	24.245	23.9529
1987	11	6	32.87	24.8375	8.0325	27.37	31.3308	28.7	29.0929	24.7895	25.9	25.36	25.3474	82.0526	68.95	75.5	75.8421	29.6	30.06	29.92	29.8947	23.8474	24.065	23.99	23.9947
1987	11	7	32.6375	24.6357	8.00179	27.585	30.4692	28.4583	28.6	24.9842	25.8	25.45	25.3882	82	69.5263	75.8333	75.4706	29.9368	29.9211	29.8444	29.8	24.0526	23.9789	23.9167	23.9235
1987	11	8	32.6941	24.6286	8.06555	27.3579	30.1615	28.2167	28.6846	24.8895	25.9	25.2833	25.3111	82.3158	72.55	78	77.5556	29.7947	30.485	30.0278	30.05	23.9526	24.31	24.0389	24.0611
1987	11	9	32.2474	24.35	7.89737	26.71	29.6923	28.1091	28.2462	24.575	25.85	25.2263	25.2158	84.4	73.7	77.1111	78.4737	29.405	30.57	29.9421	29.9684	23.745	24.355	23.9737	24.0211
1987	11	10	32.9684	24.6929	8.27556	27.035	29.8308	28.3462	28.4615	24.715	25.74	25.2	25.2263	81.85	71.05	77.1579	76.3684	29.375	30.025	29.8579	29.7368	23.715	24.04	23.9474	23.8947
1987	11	11	33.2632	24.48	8.78316	27.1857	30.7077	28.6385	28.7077	24.8905	25.975	25.155	25.32	82.5714	69.5	74.65	75.5	29.7571	30.295	29.42	29.775	23.919	24.19	23.71	23.915
1987	11	12	32.51	24.5533	7.95667	27.2143	30.3308	28.6071	28.3846	24.9714	25.795	25.51	25.445	82.9524	72.4	79.5	78.2	30	30.3	30.64	30.34	24.081	24.18	24.385	24.23
1987	11	13	32.5476	24.48	8.06762	27.155	29.9538	28.0083	28.2	24.915	26.11	25.5158	25.4737	82.5	75.3	79.3684	78.8947	29.81	31.275	30.5895	30.4947	23.97	24.68	24.3158	24.2947
1987	11	14	32.81	24.1643	8.64571	27.1381	30.5385	28.7643	28.8357	24.8143	25.9952	25.4167	25.4222	81.95	70.9524	76.8889	76.5882	29.46	30.519	30.2111	30.0176	23.775	24.3143	24.1556	24.0471
1987	11	15	32.2474	24.4077	7.83968	27.2714	30.0571	28.6	28.6143	24.9952	26.0571	25.315	25.445	82.7619	72.5714	76.05	77.05	30.0048	30.8429	29.88	30.25	24.0762	24.4762	23.97	24.17
1987	11	16	32.5421	24.1571	8.38496	27.081	30.3267	28.0909	28.6154	24.8524	25.915	25.2	25.35	83.4286	70.7	75.8889	76.1667	29.8476	30.275	29.6579	29.8833	23.9905	24.18	23.8526	23.9722
1987	11	17	32.8684	24.2933	8.57509	27.1333	30.6067	28.6538	28.5333	24.7952	25.8476	25.1111	25.2278	82.9048	71.2381	77.4118	76.7222	29.6714	30.2333	30.0556	29.8611	23.8905	24.1048	24.0389	23.9389
1987	11	18	33.1188	24.0867	9.03208	27.08	30.5643	28.5846	28.6231	24.655	25.78	25.1833	25.1889	81.35	68.8	74	74.6111	29.21	29.87	29.4333	29.4722	23.635	23.95	23.7222	23.7389
1987	11	19	32.8944	24.3	8.59444	27.435	30.1867	28.7692	28.7786	24.5105	25.71	25.1	25.0611	79.2105	70.85	74.3158	74.6667	28.7947	30.04	29.3526	29.3111	23.4	24.05	23.6632	23.6611
1987	11	20	33.15	24.4133	8.73667	27.4571	30.9	28.5308	28.8385	24.6857	25.68	25.095	25.1	79.6667	66.75	74.35	73.3158	29.1667	29.34	29.265	29.1263	23.5952	23.67	23.62	23.5474
1987	11	21	32.8474	24.3563	8.49112	27.1762	30.58	28.4786	28.6143	24.581	25.5143	25.0158	24.9947	80.9048	67.5714	74.6316	74.1579	29.0762	29.0952	29.1474	29.0158	23.5619	23.5048	23.5842	23.4789
1987	11	22	32.7	24.7667	7.93333	27.0571	30.45	28.4692	28.6231	24.5	25.619	24.97	25.015	81.619	69.0952	74.05	74.8	28.9905	29.5762	29.04	29.14	23.5048	23.7857	23.485	23.555
1987	11	23	33.0316	24.8437	8.18783	26.89	31.5462	28.3357	28.5615	24.515	25.525	24.58	24.9684	82.4211	65.8571	74	73.7	28.935	29.1667	28.14	28.75	23.45	23.5286	22.96	23.31
1987	11	24	33.2421	24.86	8.38211	26.93	30.1643	28.0615	28.1769	24.49	25.1	24.7722	24.7333	82.3	65.5238	74.3889	73.6667	29.025	28.0238	28.6667	28.4056	23.515	22.9	23.3	23.1444
1987	11	25	33.0263	24.52	8.50632	26.7762	29.9615	28.0357	28.0786	24.435	25.315	24.8158	24.8667	83.7	69.25	75.5789	76.5556	29.095	28.95	28.9263	29.0389	23.57	23.44	23.4316	23.5111
1987	11	26	33.0833	24.8929	8.19048	26.7714	30.6	28.0571	28.4	24.2	25.5263	24.77	24.8056	81.9	69.2632	76.8947	75.6111	28.52	29.6316	28.775	29.0222	23.23	23.7842	23.345	23.4667
1987	11	27	33.2765	24.4857	8.79076	26.955	30.3786	28.2154	28.2615	24.605	25.505	24.675	24.9105	82.5	67	72.7368	73.8889	29.28	29.01	28.3105	28.8389	23.67	23.43	23.0632	23.3778
1987	11	28	32.0895	24.5214	7.56805	26.675	29.8571	28.3308	28.1923	24.355	25.44	24.975	24.9526	82.45	70.85	76.1	76.5789	28.825	29.415	29.255	29.2368	23.42	23.69	23.63	23.6053
1987	11	29	32.3316	24.2769	8.05466	26.58	30.3067	28.2	28.2286	24.345	25.2095	24.565	24.685	83.05	66.381	73.1	74.25	28.87	28.419	28.175	28.475	23.44	23.1238	22.965	23.17
1987	11	30	32.7158	23.85	8.86579	26.805	30.12	28.4769	28.3857	24.31	25.3857	24.73	24.7684	80.5789	67.5238	73	73.9	28.675	28.8857	28.435	28.64	23.3	23.3381	23.135	23.235
1987	12	1	32.6632	24.0857	8.57744	26.63	30.44	27.8857	28.2538	24.18	25.36	24.8	24.7737	81.65	67.1	76.7368	74.6111	28.455	28.805	28.9789	28.7474	23.205	23.35	23.4684	23.3368
1987	12	2	32.5632	24.1467	8.41649	26.5526	29.4214	27.8643	27.6846	24.2526	25.3632	24.9053	24.8222	82.7368	73.1053	79.2778	78.1176	28.7053	29.5526	29.4105	29.2333	23.3211	23.7842	23.7	23.6111
1987	12	3	32.3421	24.5571	7.78496	26.33	29.2333	27.7643	27.75	24.245	25.25	24.3632	24.6316	84.4	73.05	75.7895	77.2222	28.83	29.395	28.1211	28.8211	23.395	23.645	22.9579	23.3526
1987	12	4	32.081	23.7933	8.28762	26.4368	29.9937	27.8214	27.9286	24.0316	25.1571	24.58	24.5579	81.8421	67.4762	75.7778	74.5294	28.1737	28.3762	28.6263	28.3444	23.0474	23.1238	23.2737	23.1222
1987	12	5	32.2474	23.4563	8.79112	26.415	29.7625	27.7857	27.9	24.195	25.4476	24.7316	24.7211	83.3	70.8571	76.7895	76	28.64	29.4048	28.8632	28.8158	23.31	23.7	23.4	23.3789
1987	12	6	32.7	23.9733	8.72667	26.46	30.5933	28.6417	28.5167	24.2947	25.215	24.6833	24.7471	83.8947	65.7	71.6667	73.1667	28.8474	28.305	28.1611	28.4	23.4316	23.065	22.9889	23.1471
1987	12	7	32.5647	24.32	8.24471	26.995	30.5133	28.3692	28.45	24.495	25.3158	24.6222	24.8111	81.4	66.8421	72.8333	72.5263	28.985	28.7105	28.1889	28.6111	23.51	23.3053	22.9833	23.2667
1987	12	8	33.3789	24.4533	8.92561	27.08	30.65	28.7143	28.9769	24.515	25.4524	25.0263	25.0167	81.35	66.5714	73.8421	72.3158	29.01	28.9381	29.0842	28.9444	23.505	23.419	23.5053	23.4333
1987	12	9	33.1167	24.6375	8.47917	26.8	30.18	28.1833	28.2083	24.5947	25.1222	24.6333	24.6375	83.6316	66.1053	71.9412	72.7778	29.4053	28.1895	28.2333	28.3941	23.7421	22.9737	23.0333	23.1176
1987	12	10	33.045	24.5176	8.52735	26.4526	30.6333	28.5692	28.4692	24.2167	25.2789	24.4647	24.6176	83.4444	64.5789	70.75	72.4118	28.7	28.3158	27.7312	28.1813	23.3222	23.0316	22.7312	22.9687
1987	12	11	32.3368	24.475	7.86184	26.89	29.9062	27.9167	28.1846	24.425	25.6143	24.75	24.8111	81.8	71.3333	75.4444	74.3684	28.91	29.819	28.7556	28.8722	23.425	23.8857	23.3222	23.3889
1987	12	12	33.0316	25.15	7.88158	27.0053	30.7687	28.4308	28.6769	24.7579	25.5	24.6368	24.8353	82.2778	67.2857	73	74.1765	29.6579	29.0952	28.3368	28.8611	23.8579	23.5095	23.0579	23.3944
1987	12	13	32.595	24.6375	7.9575	26.4	30.7062	28.0643	28.2	24.2421	25.1857	24.5158	24.6	83.8947	65.0476	75.4444	72.8947	28.7684	28.2429	28.2579	28.3056	23.3526	23.0571	23.0526	23.0778
1987	12	14	32.6263	24.2571	8.36917	26.43	30.0125	27.7308	27.8	24.26	25.43	24.4158	24.5765	83.6	70.5	75.2222	75.8333	28.795	29.415	28.2053	28.5471	23.355	23.63	22.9579	23.1765
1987	12	15	32.7333	23.9882	8.7451	26.2	29.7214	27.3286	27.5	23.8944	25.0474	24.3842	24.4471	83.0556	69.0526	76.9474	75.6667	28.0611	28.5105	28.2737	28.3235	22.9444	23.1368	23.0526	23.0529
1987	12	16	32.6667	23.6437	9.02292	25.97	29.15	27.3231	27.2727	23.82	25.1789	24.3632	24.4778	83.95	71.6316	77.5882	77.4706	28.07	28.8526	28.1684	28.4	22.94	23.3211	23.0053	23.1111
1987	12	17	32.145	23.82	8.325	26.245	29.3357	27.6154	27.5846	23.9	25.1368	24.4278	24.4765	82.7368	70.6316	75.1667	75.5556	28.1	28.8	28.1556	28.3882	22.9632	23.3579	22.9611	23.1294
1987	12	18	32.4842	23.2933	9.19088	26.035	30.2286	28.1286	28.0154	23.83	25.0158	24.4632	24.4111	83.45	66.5263	73.3684	73.8421	28.005	28.1158	28	28.0222	22.92	22.9579	22.9	22.9167
1987	12	19	32.4333	24.32	8.11333	26.45	30.66	27.575	27.8727	24.2111	24.9789	24.3333	24.4941	83	66.85	76.0556	74.1667	28.6444	28.08	28.0833	28.3	23.3056	22.875	22.8889	23.0353
1987	12	20	32.6632	24.1267	8.53649	26.1474	30.2867	28.2231	28.0083	24.0684	25.1105	24.3833	24.4778	84.1053	67.5	74.5	75.4118	28.5474	28.385	28.2842	28.2667	23.2158	23.09	23.0105	23.0167
1987	12	21	32.9737	24.35	8.62368	26.2368	30.2429	28.2846	27.9273	24.2611	24.8053	24.5389	24.5647	85.1667	65.45	74.3333	74.7895	29.0842	27.445	28.4842	28.4333	23.5158	22.465	23.0947	23.0833
1987	12	22	32.7889	24.7133	8.07556	26.3667	29.5857	28.0357	27.7417	24.4	25.1235	24.5294	24.5933	85.4737	69.0556	74.1765	75	29.345	28.5167	28.3056	28.525	23.675	23.1778	23.0389	23.1938
1987	12	23	32.6368	24.66	7.97684	26.455	30.2357	28.5571	28.3	24.5167	25.3056	25.1722	25.0437	85.3889	68	76.6667	75.6667	29.5	28.5316	29.8263	29.3235	23.7632	23.0842	23.8684	23.6
1987	12	24	33.015	24.3125	8.7025	26.881	30.9214	28.2545	28.3417	24.8737	25.2105	24.9333	25.0111	84.8421	62	75	73.7	30.13	27.23	29.2053	28.9	24.055	22.305	23.5105	23.3105
1987	12	25	32.63	24.7867	7.84333	26.5095	30.5467	28.2857	28.1846	24.5737	25.23	24.7789	24.6353	84.5	67.2857	75.2632	75.8421	29.495	28.2	28.885	28.7737	23.785	22.8238	23.31	23.2474
1987	12	26	33.0158	24.0533	8.96246	26.165	30.5429	28.1214	28.2154	24.4158	25.6105	24.8944	24.7813	86.1667	69.2105	76.3889	76.8824	29.4158	29.5947	29.2	29.3	23.7105	23.7789	23.5056	23.5941
1987	12	27	32.7444	24.14	8.60444	26.0952	30.5571	28.4	28.2692	24.02	25.2316	24.4	24.2647	83.2632	65.55	71.5263	73.5789	28.4476	28.255	27.59	28.0474	23.1714	22.9	22.56	22.8368
1987	12	28	33.0353	24.1	8.93529	26.2421	30.6385	28	27.92	23.8778	25.0333	24.0176	24.2647	82.1111	62.3684	70.5625	71.3529	28.0684	27.3	26.6235	27.1824	22.9368	22.2316	21.9706	22.2824
1987	12	29	33.1722	24.1333	9.03889	25.9947	30.0308	27.5833	27.4909	23.8278	25.1765	24.2	24.0467	82.7647	65	73.1176	73.8333	28.1368	28	27.3389	27.6529	22.9895	22.7556	22.45	22.6059
1987	12	30	32.4529	23.6357	8.81723	26.1316	30.1571	28.1909	28.0909	23.825	25.3235	24.5467	24.4643	83.25	67.4444	75.2857	73.5625	28.0706	28.5667	28.075	28.04	22.9412	23.0944	22.8687	22.86
1987	12	31	32.6714	23.65	9.02143	25.7056	29.9167	27.8385	27.51	23.4471	25.0188	24.1533	24.14	83	66.875	73.1333	73.625	27.4889	27.8063	27.075	27.46	22.6111	22.6563	22.1625	22.46

## Sheet: 1987
			Temperature			Temperature				Temperature				Relative Humidity				Pressure				Dew temperature
Year	Month	Day	Maximum	Minimum	Max-Min	1899-12-31 07:00:00	1899-12-31 13:00:00	1899-12-31 19:00:00	Average	1899-12-31 01:00:00	1899-12-31 13:00:00	1899-12-31 19:00:00	Average	1899-12-31 01:00:00	1899-12-31 13:00:00	1899-12-31 19:00:00	Average	1899-12-31 07:00:00	1899-12-31 13:00:00	1899-12-31 19:00:00	Average	1899-12-31 07:00:00	1899-12-31 13:00:00	1899-12-31 19:00:00	Average		Month	Taverage	Hraverage
1988	1	1	33.2526	24.1812	9.07138	26.7381	30.8364	27.7417	28.0727	23.9211	24.6316	23.9579	24.1737	81.6316	60.2105	69.7895	71.3333	29.12	26.7737	26.57	27.6263	23.355	22.1	21.94	22.5474		January	28.6413	71.6052
1988	1	2	33.081	24.1	8.98095	26.0955	31.0167	28.2	28.55	23.7429	24.8524	24.1368	24.1	81.35	61.619	73.0526	72	27.85	27.181	28.181	27.725	22.7864	22.2762	22.8667	22.63		February	28.4357	72.8929
1988	1	3	32.8652	24.0944	8.77077	26.181	31.0833	28.3692	28.4818	23.4211	25.095	24.075	24.2176	79.4737	62.1905	70	69.6111	27.185	27.6095	27.0381	27.25	22.395	22.5476	22.2095	22.4056		March	28.0097	76.7097
1988	1	4	32.9636	24.1059	8.85775	26.0952	29.4167	28.0909	27.63	23.6	24.795	23.9381	24.1667	81.8421	67.2	72	72.2	27.665	27.795	27.0909	27.6222	22.69	22.735	22.3409	22.6611		April	27.7933	78.1667
1988	1	5	32.5913	24.3438	8.24755	25.9	29.775	27.46	27.3273	23.6571	24.6	23.8895	24.1333	82.8571	64.1429	71.1111	72.0588	27.8091	26.7571	26.7	27.0263	22.8091	22.1048	22.0737	22.3		May	29.268	74.3563
1988	1	6	32.5818	24.0833	8.49848	25.8286	31.8	28.14	27.9	23.5286	26.3	23.9095	24.081	82.1905	65	70.4762	71.3684	27.3905	30.5	26.6381	27.1762	22.5381	24.4	22.0762	22.381		June	29.1269	74.5244
1988	1	7	32.8652	24.6588	8.20639	28.6	31.6	30.8	30.5	24	26	25	25	68	64	63	65	26.8	29.9	27.8	28.1	22.2	24	22.8	23		July	29.458	72.2321
1988	1	8	32.7318	24.35	8.38182	25.93	29.0167	26.9091	27.03	23.615	24.5429	23.9368	23.9944	82.15	67.0476	75.2778	73	27.49	27.2762	27.4158	27.4111	22.61	22.4476	22.5211	22.5556		August	28.3349	75.2703
1988	1	9	32.2391	24.5688	7.67038	26.5	32.7	29.1	29.4	24	26.5	25.6	25.4	81	62	76	73	28.2	30.5	30.5	29.7	23	24.4	24.4	23.9		September	28.5969	76.1114
1988	1	10	32.4043	24	8.40435	27.3	32.7	28.5	29.3	24.4	26.6	25.8	25.6	79	62	81	74	28.6	30.7	31.4	30.3	23.3	24.5	24.9	24.2		October	28.166	79.9058
1988	1	11	32.3739	24.0176	8.35627	26.8	30.8	29.6	29.2	24.4	26.6	24.8	25.3	82	72	68	74	28.9	32	28.1	29.7	23.5	25.2	23	23.9		November	28.4723	76.0705
1988	1	12	32.3909	24	8.39091	25.585	32.8	30.6	28.0333	23.5857	26.4	25	24.1158	83.1053	61	64	73.0526	27.6158	30.1	27.9	27.5882	22.6632	24.2	22.9	22.6059		December	28.0979	74.654
1988	1	13	32.4652	23.8647	8.60051	25.8	31.8	29	28.9	24.2	26.5	24.8	25.2	88	66	71	75	29.1	31.1	28.5	29.6	23.6	24.7	23.2	23.8
1988	1	14	31.9609	24.45	7.51087	27.6	30.8	29	29.1	23	26.4	25	24.8	68	71	72	70	25	31.5	29	28.5	21.1	24.9	23.5	23.2
1988	1	15	32.7182	24.4529	8.26524	25.6	31.8	27.8	28.3	22.6	26.8	24.2	24.5	77	68	74	73	25.4	31.9	27.8	28.4	21.4	25.1	22.8	23.1
1988	1	16	32.1435	23.8706	8.27289	25.8	32.8	29.6	29.5	23	25.6	24	24.2	79	56	63	66	26.2	28	26.1	26.8	21.9	23	21.8	22.2
1988	1	17	32.4043	24.3733	8.03101	26.8	30.6	28.4	28.5	23.2	26.6	25	24.9	74	73	76	74	26	32.1	29.4	29.2	21.7	25.3	23.8	23.6
1988	1	18	33.135	23.8125	9.3225	25.4	31.6	29.6	29	23	26	24.6	24.5	82	64	67	71	26.5	29.9	27.6	28	22	24	22.7	22.9
1988	1	19	32.6957	23.6125	9.08315	27	31.6	29	29.1	24	26.8	25.2	25.3	78	69	74	74	27.8	32	29.5	29.8	22.8	25.2	23.8	24
1988	1	20	33.0261	23.8133	9.21275	26.6	32.6	30.6	30.1	24.4	26.8	25.6	25.6	84	64	67	71	29.1	31.4	29.5	30	23.6	24.8	23.8	24.1
1988	1	21	33.1714	24.0688	9.10268	24.2	31.8	29.6	28.8	22.1	26.6	25.4	24.7	83	67	71	74	25.2	31.3	29.6	28.7	21.2	24.8	23.9	23.3
1988	1	22	33.1182	23.8294	9.28877	25.3	30.8	29.4	28.7	22.3	26.8	24.4	24.5	77	73	66	72	24.9	32.6	27.2	28.2	21	25.5	22.5	23
1988	1	23	32.9182	23.7412	9.17701	25.8857	30.3833	27.8357	27.9364	23.6381	25.075	24.3524	24.2722	82.9048	65.9474	72.75	71.2	27.619	28.0684	27.59	27.4882	22.6762	22.9158	22.665	22.6059
1988	1	24	32.9455	23.6375	9.30795	25.7429	31.1917	27.7923	28.01	23.73	25.0842	24.4105	24.325	83.65	64.2222	76.7778	73.4667	27.855	27.8833	28.2722	27.96	22.81	22.7833	23.0333	22.84
1988	1	25	32.5818	23.6706	8.91123	26.2	30.6	29.4	28.9	22.8	26.8	25	24.9	75	74	70	73	25.5	32.7	28.7	29	21.4	25.5	23.4	23.4
1988	1	26	32.5842	23.2125	9.37171	25.5048	31.4	29	27.2083	23.5632	26.2	24.8	24.1125	84.4211	66	71	74.4706	27.6895	30.5	28.5	27.6687	22.7	24.4	23.2	22.7062
1988	1	27	33.0136	23.3444	9.66919	27.2	32.4	29.6	29.7	23.8	25.8	24.2	24.6	75	59	64	66	27.2	28.8	26.6	27.5	22.5	23.4	22.1	22.7
1988	1	28	32.8304	23.2167	9.61377	27.8	28.8	28	28.1	23	26.2	24	24.4	67	82	72	73	24.9	32.3	27.2	28.1	21	25.3	22.4	22.9
1988	1	29	33.0955	23.3	9.79545	25.4	30.6	28.8	28.4	22.6	24.8	23.2	23.5	79	62	62	68	25.5	27.4	24.7	25.9	21.4	22.6	20.9	21.6
1988	1	30	32.7591	23.7444	9.01465	28	30.6	29.6	29.5	24.2	27	25	25.4	73	76	69	73	27.6	33.2	28.6	29.8	22.7	25.8	23.3	24
1988	1	31	32.28	23.9647	8.31529	26.2	31.2	28.6	28.7	23	25	23.4	23.8	76	61	65	67	25.9	27.5	25.3	26.3	21.7	22.7	21.3	21.9
1988	2	1	32.887	23.8778	9.00918	26.4	33.2	27.8	28.8	23.6	25	25.4	24.7	79	52	83	71	27.2	26.2	30.8	28.1	22.5	21.9	24.6	23
1988	2	2	32.8682	24.1267	8.74152	27.2	32.2	29.6	29.7	24	25.6	24	24.5	77	59	63	66	27.7	28.4	26.1	27.4	22.8	23.2	21.8	22.6
1988	2	3	33.0522	23.8235	9.22864	24.2	28.2	26.6	26.4	23	26	24.8	24.6	90	84	86	87	27.3	32.1	30.1	29.8	22.5	25.2	24.1	24
1988	2	4	32.9227	24.2176	8.70508	26.2	32.6	27.4	28.4	23.2	25.2	24.2	24.2	78	55	77	70	26.4	27.1	28	27.2	22	22.4	23	22.5
1988	2	5	32.8261	24.0556	8.77053	27	32.2	29.2	29.4	24.2	25.6	24.4	24.7	79	59	68	69	28.3	28.4	27.3	28	23.1	23.2	22.6	23
1988	2	6	32.9478	23.7722	9.1756	26	31	30	29.3	24	26	25.2	25.1	85	67	68	73	28.5	30.3	28.8	29.2	23.2	24.2	23.4	23.6
1988	2	7	32.5818	24.25	8.33182	28	31.4	29.6	29.6	24.2	26	24.6	24.9	73	65	67	68	27.6	30	27.6	28.4	22.7	24.1	22.7	23.2
1988	2	8	32.4	23.9706	8.42941	26	32.4	29.2	29.2	24.2	25.6	24.8	24.9	86	58	70	71	29	28.3	28.4	28.5	23.5	23.1	23.2	23.3
1988	2	9	32.1304	23.8944	8.23599	26.1	29.8	29.2	28.6	22.4	25.4	23.8	23.9	73	70	64	69	24.6	29.5	25.9	26.7	20.8	23.8	21.7	22.1
1988	2	10	32.1087	24.0778	8.03092	27.6	32.4	28	29	23.2	24.6	23.8	23.9	69	53	71	64	25.5	25.7	26.7	26	21.4	21.6	22.1	21.7
1988	2	11	32.6435	24.2056	8.43792	25.4	26.8	25.4	25.8	22.6	24.6	23.4	23.5	79	84	85	82	25.5	29.4	27.4	27.5	21.4	23.8	22.6	22.6
1988	2	12	33.0227	23.9111	9.11162	25	26.8	25.6	25.8	22.8	24.8	23.8	23.8	83	85	86	85	26.3	30	28.3	28.2	21.9	24.1	23.1	23
1988	2	13	32.6238	24.5375	8.08631	25.6	28	27.8	27.3	24.2	25	24.8	24.7	89	79	78	82	29.2	29.7	29.3	29.4	23.7	23.9	23.7	23.8
1988	2	14	32.5182	24.1562	8.36193	26.2	31	29	28.8	24	26	24.8	24.9	83	67	71	74	28.4	30.3	28.5	29	23.2	24.2	23.2	23.5
1988	2	15	32.6455	23.9	8.74545	27.6	31.2	29.8	29.6	23.6	25.6	24	24.4	72	64	62	66	26.4	29.1	26	27.2	22	23.6	21.7	22.4
1988	2	16	33.2762	24.56	8.71619	26.8	31.4	29.2	29.1	23.8	26.6	25	25.1	78	69	71	73	27.5	31.6	28.9	29.3	22.6	25	23.5	23.7
1988	2	17	32.2571	23.6062	8.65089	27.4	34	29	29.9	24.8	26.8	25.6	25.7	81	57	76	72	29.6	30.4	30.5	30.2	23.8	24.3	24.4	24.2
1988	2	18	32.0955	23.875	8.22045	26.4	31.4	29.8	29.3	22.8	25	23.4	23.7	74	60	58	64	25.3	27.4	24.5	25.7	21.3	22.6	20.8	21.6
1988	2	19	32.7818	24.0176	8.76417	26	32.4	30.8	30	23	25.6	24.2	24.3	78	58	58	65	26.1	28.3	25.8	26.7	21.8	23.1	21.6	22.2
1988	2	20	32.919	24.1333	8.78571	27	32.6	30.8	30.3	23.2	25.6	24.8	24.5	73	57	61	64	25.9	28.1	27.3	27.1	21.7	23	22.5	22.4
1988	2	21	32.6762	24.3875	8.28869	27.8	32.6	30.2	30.2	24	26.6	25.2	25.3	73	63	67	68	27.3	30.8	28.7	28.9	22.5	24.5	23.4	23.5
1988	2	22	33.1571	24.0533	9.10381	26.2	32.2	29.8	29.5	23.8	25.8	24.8	24.8	82	60	67	70	27.9	28.9	28	28.3	22.9	23.5	22.9	23.1
1988	2	23	33.2571	24.0786	9.17857	27.2	32.4	28.4	29.1	23.4	24.6	23.8	23.9	73	53	68	65	26.2	25.7	26.4	26.1	21.9	21.6	22	21.8
1988	2	24	32.71	24.5	8.21	25.4	32.4	26.2	27.6	22.8	25.8	24.4	24.3	80	59	86	75	26	28.8	29.3	28.1	21.7	23.4	23.7	23
1988	2	25	32.6955	24.8188	7.8767	25.8	27.8	26.4	26.6	22.8	25	24.2	24	78	80	83	80	25.7	29.8	28.7	28.1	21.6	24	23.4	23
1988	2	26	32.7636	24.3	8.46364	25.8	27.2	26.4	26.5	23	24.8	23.2	23.7	79	82	76	79	26.2	29.7	26.3	27.4	21.9	23.9	21.9	22.6
1988	2	27	32.6095	24.8059	7.80364	24.4	27.4	26	26	23.2	25	24	24.1	90	82	85	86	27.6	30.1	28.5	28.7	22.7	24.1	23.2	23.4
1988	2	28	32.655	24.9688	7.68625	25.4	27.4	26.4	26.4	22.2	25.4	24.6	24.1	76	85	86	83	24.6	31.1	29.7	28.5	20.8	24.7	23.9	23.2
1988	2	29	32.28	23.675	8.605	25.4	27.2	26.2	26.3	24.2	25.4	24.6	24.7	91	87	88	88	29.4	31.2	29.8	30.2	23.8	24.8	24	24.2
1988	3	1	32.5773	24.4667	8.11061	26.2	27.8	26.8	26.9	22.2	24.4	22.8	23.1	71	76	71	73	24.1	28.3	25.1	25.8	20.5	23.1	21.1	21.6
1988	3	2	32.8667	24.725	8.14167	27	29.6	28.8	28.5	22.4	24.8	23.6	23.6	67	68	65	67	24	28.1	25.6	25.9	20.4	23	21.5	21.7
1988	3	3	32.3636	24.4937	7.86989	27.2	29.4	28.6	28.5	23.6	25.6	24.8	24.7	74	74	74	74	26.7	30.3	28.8	28.6	22.2	24.3	23.4	23.3
1988	3	4	32.8048	24.8375	7.96726	26.4	29.8	28.8	28.4	23.6	25.6	24.6	24.6	79	72	71	74	27.2	30	28.1	28.5	22.5	24.1	23	23.2
1988	3	5	32.985	24.7867	8.19833	26.4	30.8	28.8	28.7	23.2	24.6	23.8	23.9	76	60	66	68	26.3	26.8	26.1	26.4	21.9	22.2	21.8	22
1988	3	6	32.381	24.4143	7.96667	24.8	30.4	28.6	28.1	22.6	24.2	22.8	23.2	83	60	61	68	25.9	26.1	23.9	25.3	21.7	21.8	20.3	21.3
1988	3	7	32.6	23.975	8.625	25	28	26.2	26.4	22.6	25.4	23.8	23.9	82	81	82	82	25.8	30.7	27.9	28.1	21.6	24.5	22.9	23
1988	3	8	32.6864	23.9187	8.76761	24.6	28	26.4	26.4	23	24.8	24.4	24.1	87	77	85	83	27	29.2	29.2	28.5	22.4	23.6	23.7	23.2
1988	3	9	32.7727	24.075	8.69773	26.4	29.8	28	28	24	25.4	24.2	24.5	82	70	73	75	28.2	29.5	27.6	28.5	23.1	23.8	22.7	23.2
1988	3	10	32.95	24.0286	8.92143	24.4	27.2	26.2	26	23.2	25.2	24	24.1	90	85	83	86	27.6	30.7	28.4	28.9	22.7	24.5	23.2	23.5
1988	3	11	32.9318	24.0437	8.88807	24.6	28.2	27.6	27	22.4	25	23.2	23.5	83	77	69	76	25.6	29.5	25.5	26.9	21.5	23.8	21.4	22.2
1988	3	12	33.06	23.6533	9.40667	27.2	32	28.4	29	24.2	25.4	24.8	24.8	78	59	75	71	28.2	28	28.9	28.4	23.1	23	23.5	23.2
1988	3	13	32.4818	24.15	8.33182	26.8	30.4	29.4	29	24.6	25.6	24.8	25	84	68	69	74	29.4	29.6	28.2	29.1	23.8	23.9	23.1	23.6
1988	3	14	32.9955	24.3929	8.6026	25.8	29.4	28.4	28	23.4	26	24.6	24.7	82	76	73	77	27.2	31.3	28.4	29	22.5	24.8	23.2	23.5
1988	3	15	32.605	24.2467	8.35833	27.6	29.6	28.6	28.6	25.2	26	25.6	25.6	82	75	79	79	30.4	31.2	30.8	30.8	24.3	24.8	24.5	24.5
1988	3	16	33.075	24.24	8.835	26.6	30	27.6	28	24.2	25.8	25	25	82	72	81	78	28.6	30.4	29.9	29.6	23.3	24.3	24.1	23.9
1988	3	17	32.5773	24.2667	8.31061	26.4	28.8	27.8	27.7	24.8	26.4	24.8	25.3	88	83	78	83	30.2	32.8	29.3	30.8	24.2	25.6	23.7	24.5
1988	3	18	32.805	24.4929	8.31214	26	29.8	28	28	25.2	26.4	25.8	25.8	94	77	84	85	31.5	32.1	31.7	31.8	24.9	25.2	25	25.1
1988	3	19	32.785	24.4286	8.35643	26.6	32	28.8	29	23.2	25.6	24	24.3	75	60	67	67	26.2	28.5	26.6	27.1	21.8	23.3	22.1	22.4
1988	3	20	32.3316	24.9083	7.42325	24.8	32.2	30.2	29.4	23.6	26.6	24.6	24.9	91	65	63	73	28.3	31.1	27.2	28.9	23.1	24.7	22.5	23.4
1988	3	21	32.3684	24.7615	7.60688	27.2	33.6	27.6	29	24.8	28	26.2	26.3	82	65	90	79	29.7	34	33.1	32.3	23.9	26.2	25.7	25.3
1988	3	22	32.5286	24.6867	7.8419	26.6	29.8	28.8	28.5	24.2	26.2	25.6	25.3	82	75	78	78	28.6	31.6	30.7	30.3	23.3	25	24.5	24.2
1988	3	23	32.8455	24.3467	8.49879	27	29	28.2	28.1	23.6	25.6	24.8	24.7	75	76	76	76	26.8	30.5	29	28.8	22.3	24.4	23.5	23.4
1988	3	24	33.4	24.1643	9.23571	26	28.8	27.6	27.5	23.4	25.4	24.4	24.4	80	76	77	78	27	30.2	28.4	28.5	22.4	24.2	23.2	23.3
1988	3	25	33.83	25.02	8.81	26.4	29.8	28	28	23.6	25.6	24.8	24.7	79	72	77	76	27.2	30	29.2	28.8	22.5	24.1	23.6	23.4
1988	3	26	33.635	25.1923	8.44269	26.6	30.8	28.8	28.8	24.8	26.6	25.8	25.7	86	72	79	79	30.1	32	31.2	31.1	24.1	25.2	24.8	24.7
1988	3	27	32.5526	24.9615	7.59109	26.6	29.4	28	28	23.6	26.6	25.2	25.1	78	80	80	79	27.1	32.9	30.2	30.1	22.4	25.7	24.2	24.1
1988	3	28	33.15	24.7214	8.42857	26.8	30.4	28.8	28.7	23.6	25.8	24.6	24.7	77	69	71	72	27	30.1	28.1	28.4	22.3	24.2	23	23.2
1988	3	29	33.5579	24.62	8.93789	26.6	28.8	27.8	27.8	24.4	26.2	25.8	25.5	84	82	85	83	29.1	32.3	31.9	31.1	23.6	25.3	25.1	24.7
1988	3	30	33.3429	24.4333	8.90952	26	29.8	28	28	23.4	25.8	24.8	24.7	80	73	77	77	27	30.5	29.2	28.9	22.4	24.4	23.6	23.5
1988	3	31	33.3842	24.4071	8.97707	26.2	29	28.6	28.1	23.6	25.8	24.6	24.7	81	78	72	77	27.4	31.1	28.2	28.9	22.6	24.7	23.1	23.5
1988	4	1	33.6611	24.6385	9.02265	26.2	27.2	26.4	26.5	24.8	25.4	24.8	25	89	87	88	88	30.4	31.2	30.2	30.6	24.3	24.8	24.2	24.4
1988	4	2	33.4	24.4133	8.98667	25.8	28.6	27.4	27.3	24.2	24.8	24.4	24.5	88	74	78	80	29.1	28.8	28.5	28.8	23.6	23.4	23.3	23.4
1988	4	3	33.4048	24.475	8.92976	26.8	29.8	28.4	28.3	23.8	25.8	24.8	24.8	78	73	75	75	27.5	30.5	28.9	29	22.6	24.4	23.5	23.5
1988	4	4	33.3048	24.4875	8.81726	26.4	28.4	27	27.2	24	25.8	24.8	24.9	82	81	84	82	28.2	31.5	29.8	29.8	23.1	24.9	24	24
1988	4	5	33.9053	24.5	9.40526	26.4	28.2	27.8	27.5	22.4	25.8	23.8	24	71	83	72	75	24.4	31.6	26.8	27.6	20.7	25	22.2	22.6
1988	4	6	33.1048	24.8571	8.24762	25.8	29	28.2	27.8	23.8	26	24.8	24.9	85	79	76	80	28.1	31.6	29	29.6	23	25	23.5	23.8
1988	4	7	32.7318	24.7462	7.98566	27.6	29.6	28.2	28.4	24.6	26.8	24.6	25.3	78	80	75	78	28.9	33.4	28.5	30.3	23.5	25.9	23.3	24.2
1988	4	8	32.7211	24.8333	7.88772	26.8	29.8	28	28.1	23.4	26.6	25.8	25.3	75	78	84	79	26.5	32.7	31.7	30.3	22	25.5	25	24.2
1988	4	9	33.2474	24.5467	8.7007	26.4	28.8	27.4	27.5	23	25.2	24.6	24.3	75	75	80	77	25.8	29.6	29	28.2	21.6	23.9	23.6	23
1988	4	10	33.195	24.6133	8.58167	26.2	28.8	27	27.3	22	25.6	24.4	24	69	78	81	76	23.6	30.7	28.8	27.7	20.2	24.5	23.4	22.7
1988	4	11	32.9714	24.62	8.35143	27.6	29.4	28.8	28.6	24	26.6	25	25.2	74	80	74	76	27.4	32.9	29.1	29.8	22.6	25.7	23.6	24
1988	4	12	33.0667	24.7063	8.36042	26.8	29.2	28	28	24.6	26.2	25.8	25.5	84	79	84	82	29.4	32	31.7	31.1	23.8	25.2	25	24.7
1988	4	13	33.05	24.56	8.49	26.8	29	28.4	28.1	24.4	26.6	25.2	25.4	82	83	77	81	28.9	33.2	29.9	30.7	23.5	25.8	24	24.5
1988	4	14	33.3364	24.5467	8.7897	27.6	29.8	28.8	28.8	23.4	25.6	24.8	24.6	70	72	72	71	26	30	28.6	28.2	21.7	24.1	23.3	23
1988	4	15	33.4524	24.2813	9.17113	25.2	28.8	27.2	27.1	23	25.8	25	24.6	83	79	84	82	26.6	31.2	30.2	29.3	22.1	24.8	24.2	23.7
1988	4	16	33.181	24.4933	8.68762	26.8	29.4	27.8	27.9	23	25.6	24.6	24.4	73	74	77	75	25.5	30.3	28.8	28.2	21.4	24.3	23.4	23
1988	4	17	33.365	24.25	9.115	26.4	29.8	27.8	27.9	24	25.6	24.8	24.8	82	72	78	77	28.2	30	29.3	29.2	23.1	24.1	23.7	23.6
1988	4	18	32.8524	24.375	8.47738	26.6	28.8	28	27.9	24.8	26	25	25.3	86	80	79	82	30.1	31.7	29.7	30.5	24.1	25	23.9	24.4
1988	4	19	32.61	24.3857	8.22429	26.2	28.8	27.6	27.5	24	26	24.8	24.9	83	80	80	81	28.4	31.7	29.4	29.8	23.2	25	23.8	24
1988	4	20	32.7368	24.2063	8.53059	26.2	28.6	27.8	27.6	23.2	25.8	24.2	24.4	78	80	74	77	26.4	31.3	27.8	28.5	22	24.8	22.8	23.2
1988	4	21	32.4381	24.0067	8.43143	27.6	29.6	28.2	28.4	24.4	26.2	25.2	25.3	77	77	79	77	28.4	31.7	30	30.1	23.2	25	24.1	24.1
1988	4	22	32.41	24.52	7.89	26.4	29.8	27.4	27.8	23	25.4	23.8	24.1	75	70	74	73	25.8	29.5	27.1	27.5	21.6	23.8	22.4	22.6
1988	4	23	32.725	24.2875	8.4375	25.4	28.8	27.6	27.4	22.8	25.8	24.2	24.3	80	79	76	78	26	31.2	27.9	28.4	21.7	24.8	22.9	23.1
1988	4	24	33.0526	23.5571	9.49549	24	29.2	27.4	27	22.2	25.6	23.6	23.8	86	75	73	78	25.5	30.4	26.6	27.5	21.4	24.3	22.1	22.6
1988	4	25	33.3857	24.9933	8.39238	26.8	29.4	28.8	28.4	24.4	26.6	25.8	25.6	82	80	79	80	28.9	32.9	31.2	31	23.5	25.7	24.8	24.6
1988	4	26	33.6526	25.08	8.57263	26.6	29.8	28.6	28.4	25	26.4	25.6	25.7	88	77	79	81	30.6	32.1	30.8	31.2	24.4	25.2	24.5	24.7
1988	4	27	34.15	24.7867	9.36333	25	30	28.8	28.1	23.2	26	24.4	24.5	86	73	70	76	27.2	30.9	27.6	28.6	22.5	24.6	22.7	23.3
1988	4	28	34.1316	24.9187	9.21283	26.8	29.4	28	28	23.4	25	24	24.1	75	70	72	72	26.5	28.7	27.2	27.5	22	23.4	22.4	22.6
1988	4	29	34.065	24.7688	9.29625	24.8	28.6	27	26.9	22.4	25.4	23.8	23.9	81	77	77	79	25.5	30.3	27.3	27.7	21.4	24.3	22.6	22.7
1988	4	30	33.67	24.725	8.945	27.165	29.9077	28.0333	28.2818	24.42	25.8211	25.1824	25.0765	79.75	69.8235	77.6	76.4667	28.655	29.7471	29.9312	29.4933	23.31	23.8118	23.975	23.72
1988	5	1	33.195	24.7187	8.47625	27.2111	30.9385	28.8923	29.1909	24.8842	26.2167	25.2125	25.4067	83.3333	71.1111	74.75	76.5625	30.0889	31.0222	29.5706	30.225	24.1056	24.5944	23.7824	24.175
1988	5	2	33.3947	24.9667	8.42807	26.8	29.8	27.8	28	23.2	25.2	24.6	24.3	74	69	77	73	26	29	28.8	27.9	21.7	23.5	23.4	22.9
1988	5	3	33.5524	24.7692	8.78315	26.2	30.8	29.8	29.1	23.4	27.2	24.6	25.1	79	76	65	73	26.9	33.7	27.4	29.3	22.3	26	22.6	23.6
1988	5	4	33.6	24.7857	8.81429	27.1	31.4133	28.8286	29.1143	24.785	25.93	25.3789	25.3316	82.6842	67.8	77.5789	75.6316	29.5842	30.01	30.1737	29.8684	23.8158	24.055	24.1474	23.9947
1988	5	5	33.7857	24.9812	8.80446	27.2211	31.84	28.7467	29.1769	24.7421	25.8789	25.3833	25.3389	81.8947	66.8421	76.3889	74.6316	29.4789	30.6789	30.0389	30.1444	23.7789	24.3632	24.0611	24.1167
1988	5	6	33.6056	25.0214	8.58413	27.6	29.8	28.8	28.8	26	27	26.2	26.4	88	81	82	83	32.5	33.8	32.3	32.9	25.5	26.1	25.3	25.6
1988	5	7	33.84	25.2929	8.54714	25	30.2	29.2	28.4	24	26.6	25.4	25.3	92	76	74	80	29.2	32.4	29.9	30.5	23.6	25.4	24	24.4
1988	5	8	33.91	25.0923	8.81769	25.2	30.4	28.8	28.3	24.4	26.2	25	25.2	94	72	74	80	30	31.2	29.1	30.1	24.1	24.8	23.6	24.2
1988	5	9	33.3143	24.9923	8.32198	26.2	30	29	28.5	24.2	27	25	25.4	85	79	72	79	28.8	33.6	29	30.5	23.4	26	23.5	24.3
1988	5	10	33.53	24.9615	8.56846	27.4	34.2	31.8	31.3	25.6	27.2	26.6	26.5	87	58	67	71	31.6	31.4	31.3	31.4	25	24.9	24.8	24.9
1988	5	11	33.98	25.2714	8.70857	27.52	29.6	28.5133	28.6429	24.845	25.6	25.1471	25.1471	80.65	73	76.9375	74.6667	29.58	30.1	29.7	29.55	23.805	24.2	23.875	23.7938
1988	5	12	34.81	25.2533	9.55667	26.8	32.0733	28.8	29.2143	25.2	25.7278	25.8	25.05	88	61.6111	79	69.1765	31	28.7722	31.2	28.6611	24.6	23.3167	24.8	23.2722
1988	5	13	33.8105	25.2067	8.60386	27.4	31.1	29	28.9786	24	25.6118	25.6	25.125	76	66.7059	76	74.375	27.6	29.2059	30.5	29.2688	22.7	23.5588	24.4	23.625
1988	5	14	33.8053	24.95	8.85526	26.8	31.6786	28.8	29.4583	23	26.1389	24.8	25.575	73	65.8824	72	73	25.5	29.9647	28.6	29.86	21.4	24.0059	23.3	23.9867
1988	5	15	34.06	24.8467	9.21333	27.2	28.8	29.1643	29.3333	24.2	25.8	25.5588	25.4125	78	79	74.5625	72.6	28.2	31.2	30.1938	29.6733	23.1	24.8	24.1312	23.8533
1988	5	16	34.2095	25.0333	9.17619	26.8	27.4	28.4667	28.7667	24	25.2	25.2313	25.32	79	84	75.375	73.4667	28	30.6	29.7437	29.5143	22.9	24.4	23.875	23.7571
1988	5	17	33.9	24.5667	9.33333	26.4	29.8	28.35	28.8154	25.6	26.1412	25.3882	25.5625	94	69.625	77.4375	75.875	32.3	30.8375	30.1529	30.3467	25.3	24.425	24.1118	24.22
1988	5	18	34.045	25.16	8.885	27.6632	30.8	28.7333	28.9286	25.1789	27.2	25.2833	25.4833	82.1111	76	75.1111	74.7778	30.3833	33.7	29.7222	29.9353	24.2333	26	23.8667	23.9765
1988	5	19	33.8	24.8231	8.97692	27.685	31.8	29.8	29.1071	24.88	27.2	25.4	25.2353	79.65	70	70	72.875	29.545	33	29.5	29.6533	23.79	25.7	23.8	23.8267
1988	5	20	33.64	24.7267	8.91333	26.6	30.2	28.8	28.6	24	26.8	25	25.3	81	77	74	77	28.1	33	29.1	30.1	23	25.7	23.6	24.1
1988	5	21	33.62	24.9533	8.66667	27.925	31.4143	28.78	29.3077	25.105	26.0316	25.5579	25.55	79.2	66.5263	76.9444	74	29.89	30.0368	30.4579	30.0444	23.99	24.0579	24.2842	24.0667
1988	5	22	33.4571	25.1857	8.27143	27.7278	31.3	28.9571	29.29	25.1059	26.1333	25.4941	25.52	80.2353	69.5263	77.2143	73.9412	30.0059	30.6111	30.8	30.0667	24.0588	24.3278	24.3647	24.04
1988	5	23	33.7789	24.9429	8.83609	27.6	34.4	30	30.5	25	27.6	26.2	26.3	81	60	74	72	29.9	32.4	31.5	31.3	24.1	25.4	24.9	24.8
1988	5	24	33.8421	25.2214	8.62068	27	34.2	30.8	30.7	24.8	27.4	26	26.1	84	59	68	71	29.8	31.9	30.4	30.7	24	25.2	24.3	24.5
1988	5	25	34.2429	25.28	8.96286	27.4	35.2	31.2	31.3	25.4	27.4	26.4	26.4	85	55	69	70	31.1	31.3	31.2	31.2	24.7	24.8	24.8	24.7
1988	5	26	33.419	25.0563	8.3628	26.6	31	29.8	29.3	24.8	27.2	26	26	86	75	74	78	30.1	33.5	31.1	31.6	24.1	26	24.7	24.9
1988	5	27	33.6	24.6929	8.90714	25.6	34.8	30.2	30.2	23.6	27	25.8	25.5	85	55	71	70	27.8	30.4	30.3	29.5	22.8	24.3	24.2	23.8
1988	5	28	33.8	25.0562	8.74375	27	33	30	30	24.2	26.8	25.4	25.5	79	62	69	70	28.3	31.1	29.4	29.6	23.1	24.7	23.7	23.9
1988	5	29	33.8333	25.1615	8.67179	26.8	31.8	28.4	28.8	24.6	26.2	24.8	25.2	84	64	75	74	29.4	30.3	28.9	29.5	23.8	24.2	23.5	23.8
1988	5	30	34.1278	25.4933	8.63444	26.4	33.4	29.8	29.9	24.4	26.8	25.4	25.5	85	60	70	72	29.2	30.8	29.5	29.8	23.7	24.5	23.8	24
1988	5	31	33.7833	25.2067	8.57667	27	33.6	30	30.1	25	27	26	26	85	60	73	73	30.3	31.2	30.9	30.8	24.3	24.8	24.6	24.6
1988	6	1	34.3111	25.3385	8.97265	26.4	30.6	29.6	29	24.8	27	25.6	25.8	88	76	73	79	30.2	33.2	30.1	31.2	24.2	25.8	24.2	24.7
1988	6	2	34.15	25.675	8.475	25	29.8	28.4	27.9	23.2	26.4	25	24.9	86	77	76	80	27.2	32.1	29.4	29.6	22.5	25.2	23.8	23.8
1988	6	3	34.4842	25.7571	8.72707	26	30.2	28.6	28.4	24.2	26.6	25.2	25.3	86	76	76	79	29	32.4	29.8	30.4	23.5	25.4	24	24.3
1988	6	4	31	25.1625	5.8375	26.4	30.8	29	28.8	24	26.6	24.8	25.1	82	72	71	75	28.2	32	28.5	29.6	23.1	25.2	23.2	23.8
1988	6	5	33.6	24.9615	8.63846	27.6	33.6	29.4	30	24.4	27	26	25.8	77	60	76	71	28.4	31.2	31.3	30.3	23.2	24.8	24.8	24.3
1988	6	6	31.8	25.3625	6.4375	26	31.6	28.8	28.8	25	26.8	25.2	25.7	92	69	75	79	31	32	29.6	30.9	24.6	25.2	23.9	24.6
1988	6	7	35.2	25.1	10.1	27.4	34.2	30	30.4	23.4	26.2	25.2	24.9	72	53	68	64	26.1	28.7	28.8	27.9	21.8	23.3	23.4	22.9
1988	6	8	34.8	24.6875	10.1125	26	34.4	29.6	29.9	24.2	26.8	25	25.3	86	55	69	70	29	30.2	28.6	29.2	23.5	24.2	23.3	23.7
1988	6	9	29.6	25.3187	4.28125	26	29.4	28	27.9	23.4	25.8	24.2	24.5	80	75	73	76	27	30.8	27.6	28.5	22.4	24.5	22.7	23.2
1988	6	10	36	25.4533	10.5467	27	35.6	31	31.1	24.8	26.4	25.2	25.5	84	49	63	65	29.8	28.3	28.2	28.8	24	23.1	23.1	23.4
1988	6	11	34.4	25.3429	9.05714	26.2	33.8	29.6	29.8	24.4	26.8	25.6	25.6	86	58	73	72	29.3	30.6	30.1	30	23.7	24.4	24.2	24.1
1988	6	12	32	25.0214	6.97857	25.8	31.8	28.4	28.6	23	26.4	24.4	24.6	79	66	72	72	26.2	30.8	27.9	28.3	21.9	24.5	22.9	23.1
1988	6	13	30.8	24.9714	5.82857	27	30.2	28.8	28.7	24.4	27	25	25.5	81	78	74	78	28.8	33.5	29.1	30.5	23.4	26	23.6	24.3
1988	6	14	31	24.8714	6.12857	26.6	30.6	29.2	28.9	24.8	26.8	25.2	25.6	86	74	73	78	30.1	32.7	29.4	30.7	24.1	25.5	23.7	24.5
1988	6	15	31.6	24.9	6.7	26.6	31.4	29.8	29.4	24.6	25.6	24.8	25	85	63	67	72	29.6	28.9	28	28.8	23.9	23.5	22.9	23.4
1988	6	16	30	25.3143	4.68571	25	29.4	28.4	27.8	23.6	26	24.6	24.7	89	76	73	80	28.2	31.3	28.4	29.3	23.1	24.8	23.2	23.7
1988	6	17	31.8	25.7538	6.04615	26.8	30.2	28.8	28.6	23.8	27	26.4	25.7	78	78	83	80	27.5	33.5	32.8	31.3	22.6	26	25.6	24.7
1988	6	18	29.2	25.6357	3.56429	26.4	28.8	27	27.3	24	25	24.2	24.4	82	74	79	78	28.2	29.1	28.3	28.6	23.1	23.6	23.1	23.3
1988	6	19	33.8	25.6267	8.17333	25.8	32.4	29	29	23	26.2	25	24.7	79	61	72	71	26.2	29.9	29	28.4	21.9	24	23.5	23.1
1988	6	20	29.8	25.6	4.2	27.4	29	28.4	28.3	24.2	27	25	25.4	77	86	76	80	28	34.3	29.4	30.6	23	26.4	23.8	24.4
1988	6	21	33.4	25.1187	8.28125	26.4	32	29.8	29.5	24.2	26.8	25	25.3	83	67	68	73	28.7	31.8	28.5	29.6	23.4	25	23.2	23.9
1988	6	22	34.4	25.6187	8.78125	27	34	32.8	31.6	24.8	27.2	26	26	84	59	58	67	29.8	31.5	29.1	30.1	24	24.9	23.6	24.2
1988	6	23	34.6	25.6471	8.95294	27.4	33.8	30.2	30.4	25	27.4	26.2	26.2	82	61	73	72	30.1	32.2	31.3	31.2	24.1	25.3	24.8	24.7
1988	6	24	30.4	25.4588	4.94118	27	29.8	28	28.2	24.6	27.2	26	25.9	82	82	85	83	29.3	34.3	32.3	32	23.7	26.4	25.3	25.1
1988	6	25	29.8	25.1	4.7	26.8	29	27.8	27.8	24.4	26.4	25.6	25.5	82	82	84	83	28.9	32.7	31.3	31	23.5	25.5	24.8	24.6
1988	6	26	30.4	24.86	5.54	27	29.8	28.8	28.6	24	26	25	25	78	74	74	75	27.8	31.1	29.1	29.3	22.8	24.7	23.6	23.7
1988	6	27	32.6	25.2125	7.3875	27	32	29.6	29.5	23.6	25.6	24.4	24.5	75	60	65	67	26.8	28.5	27.1	27.5	22.3	23.3	22.4	22.6
1988	6	28	30.8	25.475	5.325	26.8	30.2	29.6	29	24.4	26.8	25.6	25.6	82	77	73	77	28.9	33	30.1	30.7	23.5	25.7	24.2	24.5
1988	6	29	31.4	25.2267	6.17333	25.6	29.6	30.3929	30.5071	24	25.4	25.1267	25.2643	88	71	68	66.7333	28.8	29.6	28.3562	28.3533	23.4	23.9	23.0687	23.0733
1988	6	30	34.2	25.5357	8.66429	26.2	34	31.8	31	24	26.8	25	25.3	83	57	58	66	28.4	30.4	27.1	28.6	23.2	24.3	22.4	23.3
1988	7	1	32.8	25.3067	7.49333	26.8	32.6	30.2	30	24	27	25.2	25.4	79	65	67	70	28	31.9	28.7	29.5	22.9	25.1	23.4	23.8
1988	7	2	29.8	24.7769	5.02308	25	29.6	27.8	27.5	23	25	24	24	84	69	73	76	26.7	28.6	27.3	27.5	22.2	23.3	22.5	22.7
1988	7	3	32.6	25.6429	6.95714	26.8	32.4	29.6	29.6	24.2	26.6	25.4	25.4	81	64	71	72	28.4	30.9	29.6	29.7	23.2	24.6	23.9	23.9
1988	7	4	32	25.2	6.8	27.4	31.8	28.8	29.2	24.6	27	25.8	25.8	80	69	79	76	29	32.4	31.2	30.9	23.6	25.4	24.8	24.6
1988	7	5	30.2	25.32	4.88	26.6	30	29.4	28.9	23.2	25.8	24.6	24.5	75	72	68	71	26.2	30.4	27.7	28.1	21.8	24.3	22.8	23
1988	7	6	30.8	25.4176	5.38235	27.2	30.6	29.4	29.1	23	25.6	24.4	24.3	70	67	66	68	25.3	29.5	27.2	27.3	21.3	23.8	22.5	22.5
1988	7	7	30.2	25.5375	4.6625	27.2	29.4	30.1214	30.2786	24.4	25.6	24.7188	25.1188	80	74	64.8125	65.8667	28.7	30.3	27.4125	28.2063	23.4	24.3	22.5	22.9563
1988	7	8	29.8	24.7333	5.06667	26.6	28.8	30.0429	30.0357	24	25	24.825	24.8	81	74	66.75	67.4375	28.1	29.1	28.2294	28.1824	23	23.6	22.9941	22.9765
1988	7	9	33	25.0437	7.95625	26.4	32.6	29.8	29.6	23.2	26.8	24.2	24.7	76	64	63	68	26.3	31.4	26.5	28	21.9	24.8	22	22.9
1988	7	10	34.6	24.9267	9.67333	27.2	32.8	30	30	24	26.6	25	25.2	77	62	67	68	27.7	30.7	28.3	28.9	22.8	24.5	23.1	23.5
1988	7	11	31.8	24.6733	7.12667	26.8	31.4	29.4	29.3	24.2	27	25.2	25.5	81	71	71	74	28.4	32.7	29.2	30.1	23.2	25.5	23.7	24.1
1988	7	12	33.8	24.7312	9.06875	27	33.4	30.2	30.2	24.2	26.8	25.8	25.6	79	60	71	70	28.3	30.8	30.3	29.8	23.1	24.5	24.2	24
1988	7	13	33.6	25	8.6	27.4	31.4	29.1857	29.9	24.2	26.4	25.1353	25.3438	77	68	70.0588	68.9375	28	31.1	28.1	28.4176	23	24.7	22.8316	23.0529
1988	7	14	33.6	24.9533	8.64667	27	33.4	29.0333	29.6214	24.4	25.2	25.2111	25.4111	81	52	72	70.1875	28.8	26.6	29.2389	29.2412	23.4	22.1	23.5778	23.5471
1988	7	15	32.6	24.2643	8.33571	27.6833	32	29.8	29.9615	25.1056	26	24.8	25.3824	79.4118	62	67	69.7647	29.4778	29.6	28	29.05	23.7333	23.9	22.9	23.4667
1988	7	16	33	24.5588	8.44118	27	32.4	30.8	30.3	24.2	26.8	25.4	25.5	79	65	65	70	28.3	31.5	28.8	29.5	23.1	24.9	23.4	23.8
1988	7	17	32	24.8313	7.16875	26.4	31.4	29.8	29.3	24	27	25.8	25.6	82	71	73	75	28.2	32.7	30.5	30.5	23.1	25.5	24.4	24.3
1988	7	18	30.8	24.4333	6.36667	27	30.2	29	28.8	24.2	26.8	25.2	25.4	79	77	74	77	28.3	33	29.5	30.3	23.1	25.7	23.8	24.2
1988	7	19	31.4	24.8187	6.58125	26.8	30.6	29.2	29	23.8	27	25.4	25.4	78	76	74	76	27.5	33.2	29.9	30.2	22.6	25.8	24	24.2
1988	7	20	31	25.0706	5.92941	27.4	30.8	28.8	28.9	24	26.6	24.8	25.1	76	72	72	73	27.6	32	28.6	29.4	22.7	25.2	23.3	23.7
1988	7	21	31.8	24.8765	6.92353	26.2	30.6	28.4	28.4	23.2	25.6	24	24.3	78	67	70	71	26.4	29.5	26.9	27.6	22	23.8	22.3	22.7
1988	7	22	31.4	24.6118	6.78824	27.2	30.6	29	29	24.4	26.4	25.6	25.5	80	72	76	76	28.7	31.6	30.5	30.3	23.4	25	24.4	24.2
1988	7	23	34.2	25.02	9.18	26.6	33.6	30.2	30.1	25.2	27	26.2	26.1	89	60	73	74	31.1	31.2	31.3	31.2	24.7	24.8	24.8	24.8
1988	7	24	34.4	24.675	9.725	27	34	30.4	30.5	24.4	26.8	25.2	25.5	81	57	66	68	28.8	30.4	28.6	29.3	23.4	24.3	23.3	23.7
1988	7	25	33.6	24.6733	8.92667	26.8	31.8	29.4	29.3	24.4	26.6	25.2	25.4	82	67	71	73	28.9	31.3	29.2	29.8	23.5	24.8	23.7	24
1988	7	26	32.8	24.7125	8.0875	27	31.8	29.8	29.6	25	27	26	26	85	69	74	76	30.3	32.4	31.1	31.3	24.3	25.4	24.7	24.8
1988	7	27	33.4	24.9357	8.46429	27.2	31.2	29.2	29.2	24.8	27.2	26.2	26.1	82	74	79	78	29.7	33.4	32	31.7	23.9	25.9	25.2	25
1988	7	28	31.8	24.2923	7.50769	26.4	30.6	28.8	28.6	24.4	26.4	25.4	25.4	85	72	76	78	29.2	31.6	30.2	30.3	23.7	25	24.2	24.3
1988	7	29	31.6	24.6467	6.95333	26.8	30.6	29.2	29	24.2	26.2	25.8	25.4	81	71	76	76	28.4	31.1	30.9	30.1	23.2	24.7	24.6	24.2
1988	7	30	32.4	24.98	7.42	25.6	31.8	29.4	29	24.8	26.4	25.4	25.5	94	66	73	77	30.8	30.8	29.8	30.4	24.5	24.5	24	24.3
1988	7	31	31.4	24.48	6.92	26.2	30.6	29	28.7	23.8	25.6	24.4	24.6	82	67	69	73	27.9	29.5	27.5	28.3	22.9	23.8	22.6	23.1
1988	8	1	31.8	25.0462	6.75385	27	31.6	29.2	29.3	24.8	26.4	25.2	25.5	84	67	73	74	29.8	30.9	29.4	30	24	24.6	23.7	24.1
1988	8	2	30.6	24.9857	5.61429	26.4	30.4	28.6	28.5	24	26	25	25	82	71	75	76	28.2	30.7	29.3	29.4	23.1	24.5	23.7	23.7
1988	8	3	29.8	24.9	4.9	24	29.6	27.2	27	22	25	23.6	23.5	84	69	74	76	25.1	28.6	26.7	26.8	21.2	23.3	22.2	22.2
1988	8	4	31.4	24.9692	6.43077	25.4	30.8	28.6	28.4	23.2	25.6	24	24.3	83	66	68	73	27	29.3	26.8	27.7	22.3	23.7	22.2	22.8
1988	8	5	31.8	25.1077	6.69231	26.4	31.4	29.4	29.1	24.2	26.8	24.8	25.3	83	70	69	74	28.7	32.2	28.2	29.7	23.4	25.3	23.1	23.9
1988	8	6	29.6	24.7333	4.86667	23.8	29.4	25.6	26.1	22.4	25	23.2	23.5	89	70	82	80	26.1	28.7	26.8	27.2	21.8	23.4	22.2	22.5
1988	8	7	31.6	25.1538	6.44615	25	31.4	29.6	28.9	23	26.2	24.2	24.5	84	66	64	72	26.7	30.5	26.6	28	22.2	24.4	22.1	22.9
1988	8	8	30.6	24.5692	6.03077	25.4	30.4	29.8	28.8	23.2	25.8	24.4	24.5	83	69	64	72	27	30.1	26.9	28	22.3	24.2	22.3	22.9
1988	8	9	29.6	24.8643	4.73571	26.8	29.4	28.6	28.4	24	25.8	24.4	24.7	79	75	71	75	28	30.8	27.7	28.8	22.9	24.5	22.8	23.4
1988	8	10	31.8	24.8333	6.96667	27	31.8	29.4	29.4	24.4	26.6	25.4	25.5	81	67	73	73	28.8	31.3	29.8	30	23.4	24.8	24	24.1
1988	8	11	30.2	24.875	5.325	26.8	30	28.2	28.3	23.6	26	24.2	24.6	77	73	72	74	27	30.9	27.5	28.5	22.3	24.6	22.7	23.2
1988	8	12	30.8	23.8214	6.97857	27.6	30.4	28.6	28.8	25	26.4	25.2	25.5	81	73	76	77	29.9	31.7	29.8	30.5	24.1	25	24	24.4
1988	8	13	30.2	24.6417	5.55833	26.2	29.8	28.4	28.2	23.6	26.2	24.8	24.9	81	75	75	77	27.4	31.6	28.9	29.3	22.6	25	23.5	23.7
1988	8	14	29.8	24.12	5.68	24.8	29.2	27.6	27.3	22.2	24.8	23.4	23.5	80	70	70	73	25	28.4	26	26.4	21.1	23.2	21.7	22
1988	8	15	31.8	24.0067	7.79333	25.4	31	29.8	29	23.8	26.2	24.8	24.9	88	69	67	74	28.4	30.8	28	29	23.2	24.5	22.9	23.5
1988	8	16	29.2	24.3429	4.85714	24	28.8	27.2	26.8	23	25.4	24.2	24.2	92	76	78	82	27.4	30.2	28.2	28.6	22.6	24.2	23.1	23.3
1988	8	17	28.8	24.9462	3.85385	25	27.2	26.4	26.3	22.4	25	23.6	23.7	80	84	79	81	25.3	30.2	27.2	27.6	21.3	24.2	22.5	22.7
1988	8	18	28.8	24.9857	3.81429	26.4	28.6	27.6	27.5	23	25.8	24	24.3	75	80	74	76	25.8	31.3	27.4	28.2	21.6	24.8	22.6	23
1988	8	19	29.4	24.5867	4.81333	26	29.2	28.2	27.9	23.2	26	24.2	24.5	79	78	72	76	26.6	31.5	27.5	28.5	22.1	24.9	22.7	23.2
1988	8	20	30.2	24.45	5.75	26.4	30	29	28.6	24	26.8	25	25.3	82	78	72	77	28.2	33.1	29	30.1	23.1	25.7	23.5	24.1
1988	8	21	30	24.6769	5.32308	25.8	29.8	28.4	28.1	23.6	25.8	24.4	24.6	83	73	72	76	27.6	30.5	27.9	28.7	22.7	24.4	22.9	23.3
1988	8	22	29.8	24.3429	5.45714	27.5875	29.4	28.6818	29.075	24.8737	26.4	25.55	25.475	80.7143	79	77.7143	75.4286	29.6267	32.4	30.5437	30.0929	23.8533	25.4	24.3063	24.0571
1988	8	23	30.2	24.4786	5.72143	27.9471	30	29	29.2167	25.1947	26.8	25	25.6176	80.125	78	72	76.2	30.0062	33.1	29	30.5467	24.075	25.7	23.5	24.3067
1988	8	24	29.8	24.4923	5.30769	26.8	29.4	28	28	24.4	25.6	24.8	24.9	82	74	77	78	28.9	30.3	29.2	29.5	23.5	24.3	23.6	23.8
1988	8	25	29.4	25.1538	4.24615	26.6	27.8	29.1357	29.3	23.4	24.6	25.1059	25.3412	77	77	74.5882	73.9333	26.6	28.8	29.7	29.8533	22.1	23.4	23.8389	23.9533
1988	8	26	29.6	24.4	5.2	26.8	31.1	29.6	29	24.4	25.65	25.8	25.0688	82	67.5882	74	71.75	28.9	29.1765	30.7	28.8533	23.5	23.5706	24.5	23.4067
1988	8	27	29.4	24.2615	5.13846	27.4	28.8	28.7091	29.09	25	25.4	25.2625	25.3437	82	76	74.5714	73.0667	30.1	30.2	29.44	29.6643	24.1	24.2	23.7333	23.8429
1988	8	28	29.8	24.2071	5.59286	26.8	29.6	27.6	27.9	23.4	25.6	24.8	24.6	75	73	80	76	26.5	30.1	29.4	28.7	22	24.2	23.8	23.3
1988	8	29	31.8	24.0545	7.74545	26.4	31.6	29.2	29.1	24	26.8	25	25.3	82	69	71	74	28.2	32	28.9	29.7	23.1	25.2	23.5	23.9
1988	8	30	29.6	25.3429	4.25714	26.8	29.4	28.4	28.3	23	26	24.4	24.5	73	76	72	74	25.5	31.3	27.9	28.3	21.4	24.8	22.9	23.1
1988	8	31	30.4	25.4917	4.90833	24	30.2	29	28	23.4	25.4	24.4	24.4	95	68	69	77	28.4	29.2	27.5	28.4	23.2	23.7	22.6	23.2
1988	9	1	28.8	25.0615	3.73846	26.8	27.4	28.7462	29.1333	24	25.2	25.1471	25.18	79	84	73	73.2308	28	30.6	29.1941	29.3429	22.9	24.4	23.5412	23.65
1988	9	2	29.6	24.7538	4.84615	27.4	28.8	28.975	28.82	23.2	25.4	25.6056	25.3875	70	76	75.4375	72.7857	25.6	30.2	30.3118	29.9154	21.5	24.2	24.2	24.0154
1988	9	3	28.8	24.6714	4.12857	26.6	28.6	29.4462	29.2909	24.2	25.8	25.2824	25.4353	82	80	74.0588	72.2	28.6	31.3	29.6059	29.7214	23.3	24.8	23.8294	23.8929
1988	9	4	28.9	25.1615	3.73846	27.4588	28.2	29.25	29.2	24.9556	25.6	25.2882	25.5667	81.0625	81	72.0588	72.4	29.5824	31.1	29.2529	29.9571	23.8059	24.7	23.5824	23.9929
1988	9	5	29.4	25.3429	4.05714	27.2	29.2	28.6	28.4	23	26.2	24.6	24.6	70	79	72	74	25.3	32	28.2	28.5	21.3	25.2	23.1	23.2
1988	9	6	29.8	24.9929	4.80714	26.8	29.6	28.4	28.3	24.4	26.8	25.2	25.5	82	80	77	80	28.9	33.4	29.9	30.7	23.5	25.9	24	24.5
1988	9	7	30.2	24.7714	5.42857	25.4	30	29	28.4	23.6	26.4	24.8	24.9	86	75	71	78	27.9	32	28.5	29.5	22.9	25.2	23.2	23.8
1988	9	8	29.8	25.3133	4.48667	24.8	29.6	28	27.6	24.2	26	24.8	25	95	75	77	83	29.8	31.2	29.2	30	24	24.8	23.6	24.1
1988	9	9	30.6	24.8643	5.73571	25	29.4	28.4	27.8	23	26	24.4	24.5	84	76	72	78	26.7	31.3	27.9	28.7	22.2	24.8	22.9	23.3
1988	9	10	31.2	24.9467	6.25333	27	30.8	29.6	29.3	24.4	26.6	25.2	25.4	81	72	70	74	28.8	32	29.1	30	23.4	25.2	23.6	24.1
1988	9	11	30.8	25.16	5.64	26.6	30.4	29.2	28.9	23.8	25.8	24.8	24.8	79	69	70	73	27.6	30.1	28.4	28.7	22.7	24.2	23.2	23.3
1988	9	12	31.2	25.6357	5.56429	27.2	30.6	29.8	29.4	24.2	26.8	25	25.3	78	74	68	74	28.2	32.7	28.5	29.8	23.1	25.5	23.2	23.9
1988	9	13	31.4	25.3429	6.05714	27	31	28.8	28.9	23.8	26.6	25.2	25.2	77	71	75	74	27.3	31.9	29.6	29.6	22.6	25.1	23.9	23.9
1988	9	14	30.2	25.6267	4.57333	26	29.8	29	28.5	24	26	24.8	24.9	85	74	71	77	28.5	31.1	28.5	29.3	23.2	24.7	23.2	23.7
1988	9	15	30.4	25.5923	4.80769	25.8	30	29.2	28.5	23.8	27	25	25.3	85	79	71	78	28.1	33.6	28.9	30.2	23	26	23.5	24.2
1988	9	16	29.8	25.1917	4.60833	26	29.4	28	27.9	23.2	25.8	24.4	24.5	79	75	75	76	26.6	30.8	28.1	28.5	22.1	24.5	23	23.2
1988	9	17	31.4	24.8143	6.58571	27.6	30.8	29.1636	29.41	25	27	24.8867	24.9857	81	75	74.9333	74.625	29.9	33.1	29.2312	29.1067	24.1	25.7	23.6	23.5333
1988	9	18	31.6	24.6917	6.90833	28.2	31	29.8	29.7	25.6	27.2	26	26.3	81	75	74	77	31.1	33.5	31.1	31.9	24.7	26	24.7	25.1
1988	9	19	30.2	25.2071	4.99286	26.4	29.6	28.2	28.1	23	25.6	24.4	24.3	75	73	73	74	25.8	30.1	28	28	21.6	24.2	23	22.9
1988	9	20	30.4	25.0867	5.31333	27.4	29.6	28.8857	28.9818	25.6	26.6	25.4278	25.4706	87	79	77.2778	76.2667	31.6	32.8	30.2611	29.9938	25	25.6	24.1889	24.0375
1988	9	21	30.8	24.9267	5.87333	27.4	30.2	29.04	29.17	23	25.8	25.15	25.2688	69	71	71.9375	70.8333	25.1	30.3	29.4529	29.3588	21.2	24.2	23.6941	23.6647
1988	9	22	31.4	25.7643	5.63571	26.6	31	29	28.9	24	27	26	25.7	81	73	79	78	28.1	33	31.6	30.9	23	25.7	25	24.6
1988	9	23	30	25.2333	4.76667	25	29.8	28	27.7	23.2	25.6	24.8	24.5	86	72	77	78	27.2	30	29.2	28.8	22.5	24.1	23.6	23.4
1988	9	24	30.2	25.0267	5.17333	25.4	29.6	28.4	28	23.6	26	24.6	24.7	86	75	73	78	27.9	31.2	28.4	29.2	22.9	24.8	23.2	23.6
1988	9	25	30.6	24.9308	5.66923	27	30	28.8	28.6	24.4	26.4	25.2	25.3	81	75	75	77	28.8	32	29.6	30.2	23.4	25.2	23.9	24.2
1988	9	26	29.8	24.9643	4.83571	26	29.6	28.2	28	23	26	24.8	24.6	78	75	76	76	26.1	31.2	29	28.8	21.8	24.8	23.5	23.4
1988	9	27	30.4	24.4357	5.96429	25.4	29.8	27.8	27.7	24	26.2	25.4	25.2	89	75	83	82	28.9	31.6	30.8	30.4	23.5	25	24.6	24.3
1988	9	28	30.2	24.6067	5.59333	27	30	29	28.8	24.6	26.6	25	25.4	82	77	72	77	29.3	32.5	29	30.3	23.7	25.5	23.5	24.2
1988	9	29	31	24.6714	6.32857	24.8	30.8	29.2	28.5	23.8	26.8	24.6	25.1	92	73	69	78	28.8	32.6	27.8	29.7	23.4	25.5	22.9	23.9
1988	9	30	31.2	25.2786	5.92143	26.6	30.6	29.4	29	24	25.8	24.8	24.9	81	68	69	73	28.1	30	28.2	28.8	23	24.1	23.1	23.4
1988	10	1	29.4	25.15	4.25	25.8	29.2	29	28.3	24.2	24.8	24	24.3	88	70	66	75	29.1	28.4	26.5	28	23.6	23.2	22	22.9
1988	10	2	31.4	25.2867	6.11333	26.4	31	28	28.4	24	25.6	24.2	24.6	82	65	73	73	28.2	29.2	27.6	28.4	23.1	23.7	22.7	23.2
1988	10	3	29.6	25.0667	4.53333	27	29.4	28.8	28.5	24.4	26	25	25.1	81	76	74	77	28.8	31.3	29.1	29.8	23.4	24.8	23.6	24
1988	10	4	30.4	25.2529	5.14706	27.4	28.6	29.0786	29.34	24	25.4	25.3588	25.5	76	77	73.1765	73.2667	27.6	30.3	29.6588	29.7933	22.7	24.3	23.8353	23.9
1988	10	5	29.6	25.1133	4.48667	27.8	29.4	28.6	28.6	23	26.4	24.8	24.7	67	79	74	73	24.9	32.4	28.8	28.7	21	25.4	23.4	23.3
1988	10	6	31.6	24.8571	6.74286	26.2	31.4	30.6	29.7	24.4	26.8	25.8	25.7	86	70	68	75	29.3	32.2	30	30.5	23.7	25.3	24.1	24.4
1988	10	7	29.8	24.75	5.05	26.8	29.6	28.8	28.5	24.6	26.6	25.2	25.5	84	79	75	79	29.4	32.8	29.6	30.6	23.8	25.6	23.9	24.4
1988	10	8	31.6	25.2643	6.33571	27	31	29.8	29.4	24.2	27	25.6	25.6	79	73	72	75	28.3	33	30	30.4	23.1	25.7	24.1	24.3
1988	10	9	29.8	25.38	4.42	26	29	27.6	27.5	24	26.8	25	25.3	85	84	81	83	28.5	33.8	29.9	30.7	23.2	26.1	24.1	24.5
1988	10	10	31.8	24.8765	6.92353	27.6	31.6	29.6	29.6	25.8	27.2	26.8	26.6	87	71	80	79	32	33.1	33.4	32.8	25.2	25.8	25.9	25.6
1988	10	11	31.4	24.8353	6.56471	26.4	30	29	28.6	24	26.6	25	25.2	82	77	72	77	28.2	32.5	29	29.9	23.1	25.5	23.5	24
1988	10	12	30.2	24.7176	5.48235	26.8	30	29	28.7	25.8	27.4	26.8	26.7	92	82	84	86	32.5	34.7	33.8	33.7	25.5	26.6	26.1	26
1988	10	13	28.6	24.9813	3.61875	26	28.4	27.6	27.4	24.8	26	25.2	25.3	91	83	82	85	30.5	32	30.4	31	24.4	25.2	24.3	24.6
1988	10	14	31.4	24.9688	6.43125	26.4	31	29.4	29	24.8	26	25.4	25.4	88	67	73	76	30.2	30.3	29.8	30.1	24.2	24.2	24	24.1
1988	10	15	29.6	24.8133	4.78667	26.6	28.8	27.6	27.6	23.2	25.6	24.8	24.5	75	78	80	77	26.2	30.7	29.4	28.7	21.8	24.5	23.8	23.4
1988	10	16	28.8	24.6	4.2	26.6	28.4	27	27.3	24	25.8	25	24.9	81	81	85	82	28.1	31.5	30.3	30	23	24.9	24.3	24.1
1988	10	17	29.8	24.5625	5.2375	26	28.8	27.8	27.6	24.8	26.2	25.4	25.5	91	82	83	85	30.5	32.3	30.8	31.2	24.4	25.3	24.6	24.7
1988	10	18	29	24.2471	4.75294	26.2	28.6	27	27.2	24.8	26.2	25.4	25.5	89	83	88	87	30.4	32.4	31.4	31.4	24.3	25.4	24.8	24.8
1988	10	19	29.4	24.2765	5.12353	26.4	29.2	28.4	28.1	24.6	26	25.2	25.3	86	78	77	80	29.7	31.5	29.9	30.4	23.9	24.9	24	24.3
1988	10	20	29	24.0312	4.96875	26	28.6	27	27.1	23.2	26.6	25.8	25.2	79	86	91	85	26.6	33.5	32.4	30.8	22.1	25.9	25.4	24.5
1988	10	21	29.8	23.9765	5.82353	26.4	28.8	27.8	27.7	24	26.4	25.6	25.3	82	83	84	83	28.2	32.8	31.3	30.8	23.1	25.6	24.8	24.5
1988	10	22	29	24.3562	4.64375	26.2	29.7529	28	28.1067	24.2	25.7895	26	25.1059	85	73.1667	85	77.8125	28.8	30.3	32.3	29.5875	23.4	24.2278	25.3	23.8313
1988	10	23	29.2	24.4133	4.78667	26.4	28.8	28	27.8	24.2	26.4	25.8	25.5	83	83	84	83	28.7	32.8	31.7	31.1	23.4	25.6	25	24.7
1988	10	24	29	24.4286	4.57143	26.4	28.6	27.8	27.6	23.2	26	24.8	24.7	76	81	78	79	26.3	31.9	29.3	29.1	21.9	25.1	23.7	23.6
1988	10	25	29.4	24.5533	4.84667	26.8	28.6	27.4	27.5	24	25.4	24.8	24.7	79	77	81	79	28	30.3	29.6	29.3	22.9	24.3	23.8	23.7
1988	10	26	29.6	24.6188	4.98125	26	28.6	27.6	27.5	24.2	26.8	25.4	25.5	86	87	84	86	29	34	31	31.3	23.5	26.2	24.6	24.8
1988	10	27	29.8	24.4125	5.3875	27	29	28.4	28.2	24.6	26.4	25.6	25.5	82	82	80	81	29.3	32.7	30.9	31	23.7	25.5	24.6	24.6
1988	10	28	29.6	24.4588	5.14118	26	28.4	27.6	27.4	24.4	26.8	25.8	25.7	88	88	87	88	29.5	34.2	32	31.9	23.8	26.3	25.2	25.1
1988	10	29	29.8	24.65	5.15	26.6	28.8	27.6	27.6	24.8	26.6	25.6	25.7	86	84	85	85	30.1	33.3	31.5	31.6	24.1	25.9	24.9	25
1988	10	30	29.8	24.725	5.075	27.4	29.6	28	28.3	24.4	26.6	25.8	25.6	78	79	84	80	28.5	32.8	31.7	31	23.3	25.6	25	24.6
1988	10	31	29.8	24.7133	5.08667	26	29.4	28.8	28.3	24	26	24.8	24.9	85	76	72	78	28.5	31.3	28.6	29.5	23.2	24.8	23.3	23.8
1988	11	1	28.8	24.2812	4.51875	26.8	27.4	28.6692	28.55	24.6	25.6	25.3	25.2765	84	87	77.6667	76.8333	29.4	31.6	29.9947	29.8722	23.8	25	24.0263	23.9556
1988	11	2	29.6	24.3312	5.26875	27.4	28.4	28.8333	28.7833	24.6	25.4	25.2947	25.3833	80	79	76.1053	77.8889	29	30.4	29.8632	30.1944	23.6	24.3	23.9632	24.15
1988	11	3	31.8	24.3813	7.41875	27.215	30.6	28.7077	28.7364	25.135	26.4	25.3263	25.3188	84.3684	72	76.7368	76.1176	30.575	31.6	30.0421	29.9765	24.35	25	24.0368	24.0176
1988	11	4	30.6	24.4714	6.12857	26.8	28.8	28.9455	28.975	24	25.4	25.4105	25.3	79	76	74.2222	74.8235	28	30.2	29.8474	29.5824	22.9	24.2	23.9474	23.7941
1988	11	5	31	24.5714	6.42857	27.2	30.8	29.4	29.2	24.4	26.8	25.4	25.5	80	73	73	75	28.7	32.6	29.8	30.3	23.4	25.5	24	24.3
1988	11	6	31.4	24.8375	6.5625	26.8	30.6	29.8	29.3	24	26.4	25	25.1	79	72	68	73	28	31.6	28.5	29.3	22.9	25	23.2	23.7
1988	11	7	31	24.6357	6.36429	25.4	30.2	28.8	28.3	23.4	25.8	24.2	24.5	85	71	69	75	27.4	30.3	27.1	28.3	22.6	24.2	22.4	23.1
1988	11	8	29.4	24.6286	4.77143	26.6	29	28	27.9	23.2	25.6	24	24.3	75	76	72	74	26.2	30.5	27.2	28	21.8	24.4	22.4	22.9
1988	11	9	29.8	24.35	5.45	27	29.6	28.4	28.4	23.8	25	24.2	24.3	77	69	71	72	27.3	28.6	27.4	27.8	22.6	23.3	22.6	22.8
1988	11	10	29.6	24.6929	4.90714	26.4	29	27.8	27.8	23	24.8	23.6	23.8	75	71	70	72	25.8	28.5	26.3	26.9	21.6	23.2	21.9	22.3
1988	11	11	31.2	24.48	6.72	27.6	31.2	29.8	29.6	24	26.8	25	25.3	74	71	68	71	27.4	32.3	28.5	29.4	22.6	25.3	23.2	23.7
1988	11	12	29.8	24.5533	5.24667	26.4	29	28.4	28	23.6	25.8	24.8	24.7	79	78	75	77	27.2	31.1	28.9	29.1	22.5	24.7	23.5	23.6
1988	11	13	31.6	24.48	7.12	27.155	30.2	28.0083	28.2	24.915	26.4	25.5158	25.4737	82.5	74	79.3684	78.8947	29.81	31.9	30.5895	30.4947	23.97	25.1	24.3158	24.2947
1988	11	14	31.4	24.1643	7.23571	26.6	31	29	28.9	24.4	26.8	25.6	25.6	84	72	76	77	29.1	32.4	30.5	30.7	23.6	25.4	24.4	24.5
1988	11	15	29.8	24.4077	5.39231	26.8	29	28	28	24.6	26	25	25.2	84	79	79	80	29.4	31.6	29.7	30.2	23.8	25	23.9	24.2
1988	11	16	29.6	24.1571	5.44286	26	28.8	28.0909	28.6154	24	25.8	25.2	25.35	85	79	75.8889	76.1667	28.5	31.2	29.6579	29.8833	23.2	24.8	23.8526	23.9722
1988	11	17	28.8	24.2933	4.50667	26	27.8	28.6538	28.5333	23.6	25	25.1111	25.2278	82	80	77.4118	76.7222	27.5	29.8	30.0556	29.8611	22.7	24	24.0389	23.9389
1988	11	18	30.4	24.0867	6.31333	26.4	29.8	28.6	28.4	24.6	26.2	25.4	25.4	86	75	77	80	29.7	31.6	30.3	30.5	23.9	25	24.3	24.4
1988	11	19	28.8	24.3	4.5	24.8	28.4	27.6	27.1	23	25.8	24.4	24.4	86	81	77	81	26.9	31.5	28.4	28.9	22.3	24.9	23.2	23.5
1988	11	20	30.2	24.4133	5.78667	27	30	28.8	28.6	23.6	26	24.8	24.8	75	73	72	74	26.8	30.9	28.6	28.8	22.3	24.6	23.3	23.4
1988	11	21	29.6	24.3562	5.24375	25.2	29.4	27.6	27.5	23	25	24	24	83	70	74	76	26.6	28.7	27.4	27.6	22.1	23.4	22.6	22.7
1988	11	22	30.6	24.7667	5.83333	26	30.4	28.6	28.4	24	26	25	25	85	71	75	77	28.5	30.7	29.3	29.5	23.2	24.5	23.7	23.8
1988	11	23	29.4	24.8437	4.55625	25.4	29	27.4	27.3	23.6	25.8	24.4	24.6	86	78	78	81	27.9	31.1	28.5	29.2	22.9	24.7	23.3	23.6
1988	11	24	31.4	24.86	6.54	26.4	29.6	28.0615	28.1769	24.4	26	24.7722	24.7333	85	75	74.3889	73.6667	29.2	31.2	28.6667	28.4056	23.7	24.8	23.3	23.1444
1988	11	25	30.6	24.52	6.08	26.6	30	28.8	28.5	25	26.4	25.4	25.6	88	75	76	80	30.6	32	30.2	30.9	24.4	25.2	24.2	24.6
1988	11	26	31.8	24.8929	6.90714	26.6	31.4	27.4	28.2	23.2	25.8	24.4	24.5	75	64	78	73	26.2	29.5	28.5	28.1	21.8	23.8	23.3	23
1988	11	27	31.8	24.4857	7.31429	27	31.4	29.6	29.4	24	26.2	25.4	25.2	78	66	71	72	27.8	30.5	29.6	29.3	22.8	24.4	23.9	23.7
1988	11	28	30.8	24.5214	6.27857	26.4	30.4	29.6	29	24.4	26.4	25.6	25.5	85	73	73	77	29.2	31.7	30.1	30.4	23.7	25	24.2	24.3
1988	11	29	32	24.2769	7.72308	27	31.8	29.6	29.5	25	26.8	25.8	25.9	85	68	74	76	30.3	31.9	30.7	31	24.3	25.1	24.5	24.6
1988	11	30	31.6	23.85	7.75	26.6	31	29.8	29.3	24.8	27	25.6	25.8	86	73	72	77	30.1	33	30	31	24.1	25.7	24.1	24.6
1988	12	1	32.6632	24.0857	8.57744	26.63	30.44	27.8857	28.2538	24.18	25.36	24.8	24.7737	81.65	67.1	76.7368	74.6111	28.455	28.805	28.9789	28.7474	23.205	23.35	23.4684	23.3368
1988	12	2	32.5632	24.1467	8.41649	26.5526	29.4214	27.8643	27.6846	24.2526	25.3632	24.9053	24.8222	82.7368	73.1053	79.2778	78.1176	28.7053	29.5526	29.4105	29.2333	23.3211	23.7842	23.7	23.6111
1988	12	3	32.3421	24.5571	7.78496	26.33	29.2333	27.7643	27.75	24.245	25.25	24.3632	24.6316	84.4	73.05	75.7895	77.2222	28.83	29.395	28.1211	28.8211	23.395	23.645	22.9579	23.3526
1988	12	4	32.081	23.7933	8.28762	26.4368	29.9937	27.8214	27.9286	24.0316	25.1571	24.58	24.5579	81.8421	67.4762	75.7778	74.5294	28.1737	28.3762	28.6263	28.3444	23.0474	23.1238	23.2737	23.1222
1988	12	5	32.2474	23.4562	8.79112	26.415	29.7625	27.7857	27.9	24.195	25.4476	24.7316	24.7211	83.3	70.8571	76.7895	76	28.64	29.4048	28.8632	28.8158	23.31	23.7	23.4	23.3789
1988	12	6	32.7	23.9733	8.72667	26.46	30.5933	28.6417	28.5167	24.2947	25.215	24.6833	24.7471	83.8947	65.7	71.6667	73.1667	28.8474	28.305	28.1611	28.4	23.4316	23.065	22.9889	23.1471
1988	12	7	32.5647	24.32	8.24471	26.995	30.5133	28.3692	28.45	24.495	25.3158	24.6222	24.8111	81.4	66.8421	72.8333	72.5263	28.985	28.7105	28.1889	28.6111	23.51	23.3053	22.9833	23.2667
1988	12	8	33.3789	24.4533	8.92561	27.08	30.65	28.7143	28.9769	24.515	25.4524	25.0263	25.0167	81.35	66.5714	73.8421	72.3158	29.01	28.9381	29.0842	28.9444	23.505	23.419	23.5053	23.4333
1988	12	9	33.1167	24.6375	8.47917	26.8	30.18	28.1833	28.2083	24.5947	25.1222	24.6333	24.6375	83.6316	66.1053	71.9412	72.7778	29.4053	28.1895	28.2333	28.3941	23.7421	22.9737	23.0333	23.1176
1988	12	10	33.045	24.5176	8.52735	26.4526	30.6333	28.5692	28.4692	24.2167	25.2789	24.4647	24.6176	83.4444	64.5789	70.75	72.4118	28.7	28.3158	27.7312	28.1813	23.3222	23.0316	22.7312	22.9688
1988	12	11	32.3368	24.475	7.86184	26.89	29.9062	27.9167	28.1846	24.425	25.6143	24.75	24.8111	81.8	71.3333	75.4444	74.3684	28.91	29.819	28.7556	28.8722	23.425	23.8857	23.3222	23.3889
1988	12	12	33.0316	25.15	7.88158	27.0053	30.7688	28.4308	28.6769	24.7579	25.5	24.6368	24.8353	82.2778	67.2857	73	74.1765	29.6579	29.0952	28.3368	28.8611	23.8579	23.5095	23.0579	23.3944
1988	12	13	32.595	24.6375	7.9575	26.4	30.7062	28.0643	28.2	24.2421	25.1857	24.5158	24.6	83.8947	65.0476	75.4444	72.8947	28.7684	28.2429	28.2579	28.3056	23.3526	23.0571	23.0526	23.0778
1988	12	14	32.6263	24.2571	8.36917	26.43	30.0125	27.7308	27.8	24.26	25.43	24.4158	24.5765	83.6	70.5	75.2222	75.8333	28.795	29.415	28.2053	28.5471	23.355	23.63	22.9579	23.1765
1988	12	15	32.7333	23.9882	8.7451	26.2	29.7214	27.3286	27.5	23.8944	25.0474	24.3842	24.4471	83.0556	69.0526	76.9474	75.6667	28.0611	28.5105	28.2737	28.3235	22.9444	23.1368	23.0526	23.0529
1988	12	16	32.6667	23.6437	9.02292	25.97	29.15	27.3231	27.2727	23.82	25.1789	24.3632	24.4778	83.95	71.6316	77.5882	77.4706	28.07	28.8526	28.1684	28.4	22.94	23.3211	23.0053	23.1111
1988	12	17	32.145	23.82	8.325	26.245	29.3357	27.6154	27.5846	23.9	25.1368	24.4278	24.4765	82.7368	70.6316	75.1667	75.5556	28.1	28.8	28.1556	28.3882	22.9632	23.3579	22.9611	23.1294
1988	12	18	32.4842	23.2933	9.19088	26.035	30.2286	28.1286	28.0154	23.83	25.0158	24.4632	24.4111	83.45	66.5263	73.3684	73.8421	28.005	28.1158	28	28.0222	22.92	22.9579	22.9	22.9167
1988	12	19	32.4333	24.32	8.11333	26.45	30.66	27.575	27.8727	24.2111	24.9789	24.3333	24.4941	83	66.85	76.0556	74.1667	28.6444	28.08	28.0833	28.3	23.3056	22.875	22.8889	23.0353
1988	12	20	32.6632	24.1267	8.53649	26.1474	30.2867	28.2231	28.0083	24.0684	25.1105	24.3833	24.4778	84.1053	67.5	74.5	75.4118	28.5474	28.385	28.2842	28.2667	23.2158	23.09	23.0105	23.0167
1988	12	21	32.9737	24.35	8.62368	26.2368	30.2429	28.2846	27.9273	24.2611	24.8053	24.5389	24.5647	85.1667	65.45	74.3333	74.7895	29.0842	27.445	28.4842	28.4333	23.5158	22.465	23.0947	23.0833
1988	12	22	32.7889	24.7133	8.07556	26.3667	29.5857	28.0357	27.7417	24.4	25.1235	24.5294	24.5933	85.4737	69.0556	74.1765	75	29.345	28.5167	28.3056	28.525	23.675	23.1778	23.0389	23.1938
1988	12	23	32.6368	24.66	7.97684	26.455	30.2357	28.5571	28.3	24.5167	25.3056	25.1722	25.0437	85.3889	68	76.6667	75.6667	29.5	28.5316	29.8263	29.3235	23.7632	23.0842	23.8684	23.6
1988	12	24	33.015	24.3125	8.7025	26.881	30.9214	28.2545	28.3417	24.8737	25.2105	24.9333	25.0111	84.8421	62	75	73.7	30.13	27.23	29.2053	28.9	24.055	22.305	23.5105	23.3105
1988	12	25	32.63	24.7867	7.84333	26.5095	30.5467	28.2857	28.1846	24.5737	25.23	24.7789	24.6353	84.5	67.2857	75.2632	75.8421	29.495	28.2	28.885	28.7737	23.785	22.8238	23.31	23.2474
1988	12	26	33.0158	24.0533	8.96246	26.165	30.5429	28.1214	28.2154	24.4158	25.6105	24.8944	24.7812	86.1667	69.2105	76.3889	76.8824	29.4158	29.5947	29.2	29.3	23.7105	23.7789	23.5056	23.5941
1988	12	27	32.7444	24.14	8.60444	26.0952	30.5571	28.4	28.2692	24.02	25.2316	24.4	24.2647	83.2632	65.55	71.5263	73.5789	28.4476	28.255	27.59	28.0474	23.1714	22.9	22.56	22.8368
1988	12	28	33.0353	24.1	8.93529	26.2421	30.6385	28	27.92	23.8778	25.0333	24.0176	24.2647	82.1111	62.3684	70.5625	71.3529	28.0684	27.3	26.6235	27.1824	22.9368	22.2316	21.9706	22.2824
1988	12	29	33.1722	24.1333	9.03889	25.9947	30.0308	27.5833	27.4909	23.8278	25.1765	24.2	24.0467	82.7647	65	73.1176	73.8333	28.1368	28	27.3389	27.6529	22.9895	22.7556	22.45	22.6059
1988	12	30	32.4529	23.6357	8.81723	26.1316	30.1571	28.1909	28.0909	23.825	25.3235	24.5467	24.4643	83.25	67.4444	75.2857	73.5625	28.0706	28.5667	28.075	28.04	22.9412	23.0944	22.8687	22.86
1988	12	31	32.6714	23.65	9.02143	25.7056	29.9167	27.8385	27.51	23.4471	25.0188	24.1533	24.14	83	66.875	73.1333	73.625	27.4889	27.8062	27.075	27.46	22.6111	22.6563	22.1625	22.46

## Sheet: 1988
			Temperature			Temperature				Temperature				Relative Humidity				Pressure				Dew temperature
Year	Month	Day	Maximum	Minimum	Max-Min	1899-12-31 07:00:00	1899-12-31 13:00:00	1899-12-31 19:00:00	Average	1899-12-31 01:00:00	1899-12-31 13:00:00	1899-12-31 19:00:00	Average	1899-12-31 01:00:00	1899-12-31 13:00:00	1899-12-31 19:00:00	Average	1899-12-31 07:00:00	1899-12-31 13:00:00	1899-12-31 19:00:00	Average	1899-12-31 07:00:00	1899-12-31 13:00:00	1899-12-31 19:00:00	Average		Month	Taverage	Hraverage
1989	1	1	33.2526	24.1812	9.07138	26.7381	30.8364	27.7417	28.0727	23.9211	24.6316	23.9579	24.1737	81.6316	60.2105	69.7895	71.3333	29.12	26.7737	26.57	27.6263	23.355	22.1	21.94	22.5474		January	27.7514	72.9958
1989	1	2	33.081	24.1	8.98095	26.0955	31.0167	28.2	28.55	23.7429	24.8524	24.1368	24.1	81.35	61.619	73.0526	72	27.85	27.181	28.181	27.725	22.7864	22.2762	22.8667	22.63		February	27.8189	74.136
1989	1	3	32.8652	24.0944	8.77077	26.181	31.0833	28.3692	28.4818	23.4211	25.095	24.075	24.2176	79.4737	62.1905	70	69.6111	27.185	27.6095	27.0381	27.25	22.395	22.5476	22.2095	22.4056		March	27.9305	74.7682
1989	1	4	32.9636	24.1059	8.85775	26.0952	29.4167	28.0909	27.63	23.6	24.795	23.9381	24.1667	81.8421	67.2	72	72.2	27.665	27.795	27.0909	27.6222	22.69	22.735	22.3409	22.6611		April	28.3718	75.0848
1989	1	5	32.5913	24.3438	8.24755	25.9	29.775	27.46	27.3273	23.6571	24.6	23.8895	24.1333	82.8571	64.1429	71.1111	72.0588	27.8091	26.7571	26.7	27.0263	22.8091	22.1048	22.0737	22.3		May	29.1519	73.6727
1989	1	6	32.5818	24.0833	8.49848	25.8286	30.3077	28.14	27.9	23.5286	24.8773	23.9095	24.081	82.1905	65.3182	70.4762	71.3684	27.3905	27.6455	26.6381	27.1762	22.5381	22.5909	22.0762	22.381		June	29.9758	68.9729
1989	1	7	32.8652	24.6588	8.20639	26.2773	29.7462	27.8	27.625	23.8571	24.6773	24.0333	24.225	81.2857	63.1364	71.619	70.85	27.9	26.8409	27	27.5	22.7905	22.1455	22.2476	22.565		July	29.9358	68.2435
1989	1	8	32.7318	24.35	8.38182	25.93	29.0167	26.9091	27.03	23.615	24.5429	23.9368	23.9944	82.15	67.0476	75.2778	73	27.49	27.2762	27.4158	27.4111	22.61	22.4476	22.5211	22.5556		August	29.4719	70.3874
1989	1	9	32.2391	24.5688	7.67038	25.7909	29.7077	27.3583	27.4417	23.5682	24.5818	23.6857	23.9476	82.8182	65.8571	70.3333	74.1111	27.5136	27.0667	26.1619	27.1	22.5955	22.281	21.6619	22.29		September	29.1151	73.174
1989	1	10	32.4043	24	8.40435	25.5773	30.525	27.4833	27.5167	23.5318	24.81	23.9619	24.0842	83.3333	65.3	71.8	73	27.6143	27.685	26.8429	27.6278	22.6619	22.67	22.1762	22.6389		October	28.6258	76.3682
1989	1	11	32.3739	24.0176	8.35627	25.9455	30.1846	27.8083	27.7385	23.5136	24.7762	23.5952	23.945	81.7727	63.5238	69.4	71.9524	27.3045	27.2333	25.935	26.7421	22.4955	22.4	21.645	22.1211		November	28.4805	76.0178
1989	1	12	32.3909	24	8.39091	25.585	30.9231	28.2462	28.0333	23.5857	24.7333	24.1762	24.1158	83.1053	64.5714	72.5238	73.0526	27.6158	27.3524	27.419	27.5882	22.6632	22.4619	22.4714	22.6059		December	28.0402	74.5451
1989	1	13	32.4652	23.8647	8.60051	25.6455	29.9154	27.4538	27.55	23.6476	24.7773	24.3682	24.1905	84.8095	64.4286	75.0909	72.75	27.8762	27.3286	27.9727	27.5	22.7905	22.4381	22.8182	22.555
1989	1	14	31.9609	24.45	7.51087	26.0182	29.6154	27.3714	27.6846	23.9	24.9714	24.4263	24.4111	82.95	66.4286	75.8421	73.1579	28.11	27.8524	28.155	28.0421	22.96	22.7571	22.955	22.9
1989	1	15	32.7182	24.4529	8.26524	25.6522	30.5357	28.0286	27.8077	23.6591	24.781	24.02	24.0833	84.0476	64.0476	72.3	73.7222	27.8455	27.2952	26.7952	27.22	22.8273	22.4048	22.1381	22.39
1989	1	16	32.1435	23.8706	8.27289	25.3522	29.75	27.5071	27.3727	23.3652	24.6545	24.15	23.8833	84.2273	64.2273	74.1579	73.1667	27.3783	27.0864	27.3947	27.1667	22.5261	22.3455	22.5579	22.4
1989	1	17	32.4043	24.3733	8.03101	25.3826	29.8769	27.8875	27.7538	23.45	24.6667	24.0273	24.0048	83.8636	64.15	71.8095	71.9474	27.4591	26.985	27.0333	27.1842	22.5591	22.245	22.3333	22.3842
1989	1	18	33.135	23.8125	9.3225	25.25	30.6	28.1429	27.9417	23.2636	24.7182	24.2476	23.9316	84.5455	62.4545	71.2381	71.6471	27.15	26.8682	27.2905	26.6737	22.4	22.1682	22.4238	22.0684
1989	1	19	32.6957	23.6125	9.08315	25.5348	29.7385	26.7769	27.0455	23.687	24.8095	24.09	22.8789	84.9091	66.15	77.9	74.1111	27.9826	27.645	27.805	27.55	22.887	22.67	22.805	22.6333
1989	1	20	33.0261	23.8133	9.21275	25.7909	30.5385	27.6733	27.8455	23.7	25.06	24.2619	24.4158	84.2273	63.4286	72.7	74.6667	27.8591	27.8048	27.3905	27.695	22.8091	22.7619	22.4429	22.68
1989	1	21	33.1714	24.0688	9.10268	25.6227	30.3462	27.6214	28	23.595	25.019	24.37	24.3368	83.85	65.8571	74.4	74.5556	27.66	27.9571	27.915	27.7211	22.685	22.8048	22.785	22.6895
1989	1	22	33.1182	23.8294	9.28877	25.9227	30.0462	27.8231	28.0583	23.7905	25.32	24.6476	24.5824	83.619	68.05	77	75.2667	27.9667	28.72	28.58	28.3529	22.8952	23.27	23.22	23.0941
1989	1	23	32.9182	23.7412	9.17701	25.8857	30.3833	27.8357	27.9364	23.6381	25.075	24.3524	24.2722	82.9048	65.9474	72.75	71.2	27.619	28.0684	27.59	27.4882	22.6762	22.9158	22.665	22.6059
1989	1	24	32.9455	23.6375	9.30795	25.7429	31.1917	27.7923	28.01	23.73	25.0842	24.4105	24.325	83.65	64.2222	76.7778	73.4667	27.855	27.8833	28.2722	27.96	22.81	22.7833	23.0333	22.84
1989	1	25	32.5818	23.6706	8.91123	25.6545	29.8692	27.7286	27.6455	23.5286	24.8143	24.2864	24.1	83.619	67.1429	74.5909	75.4444	27.5238	27.7333	27.7682	27.3684	22.6143	22.6905	22.7	22.4737
1989	1	26	32.5842	23.2125	9.37171	25.5048	29.6929	27.2846	27.2083	23.5632	25.0136	24.23	24.1125	84.4211	69.7727	77.4	74.4706	27.6895	28.4955	28.02	27.6688	22.7	23.15	22.9	22.7062
1989	1	27	33.0136	23.3444	9.66919	25.6238	30.25	28.0357	27.975	23.6136	25.0143	24.0864	24.12	85.3333	66.45	73.9091	73	28.0429	28.03	27.4	27.65	22.9238	22.925	22.5182	22.6778
1989	1	28	32.8304	23.2167	9.61377	25.6913	29.8643	27.8357	27.7667	23.6957	24.9333	24.07	21.9476	83.2381	68.0476	72.15	73.7368	27.9174	28.0571	26.8381	27.275	22.8217	22.919	22.1524	22.445
1989	1	29	33.0955	23.3	9.79545	25.7261	30.1929	27.4286	27.5	23.6227	24.8286	24.2381	24.165	83.8636	62.9048	74.7619	73.8889	27.7045	27.2524	27.7905	27.44	22.7318	22.4333	22.7429	22.56
1989	1	30	32.7591	23.7444	9.01465	25.6	30.9286	27.84	27.9615	23.8391	25.2182	24.0182	24.2762	85.9565	65.9524	71.8636	73.8333	28.2826	28.3952	27.0636	27.575	23.0652	23.0952	22.2818	22.64
1989	1	31	32.28	23.9647	8.31529	25.7565	30.1429	28.1643	27.8846	23.7364	24.8739	23.9818	24.2952	84.7273	65.4348	71.0476	74.3	27.9545	27.687	26.5435	27.5091	22.8818	22.613	21.9435	22.55
1989	2	1	32.887	23.8778	9.00918	25.6435	31.1	28.25	28.2429	23.4913	25.0435	24.2524	24.2333	83.3913	63.8261	72.4762	73.35	27.4478	27.7739	27.5238	27.4857	22.5609	22.6348	22.5143	22.519
1989	2	2	32.8682	24.1267	8.74152	25.7957	30.48	27.96	28.0214	23.6696	24.8565	23.815	24.12	83.6522	64.7391	71.45	73.15	27.7739	27.5609	26.719	27.2048	22.7522	22.4957	22.0429	22.3524
1989	2	3	33.0522	23.8235	9.22864	25.5913	30.26	27.8062	27.8071	23.7304	24.8043	24.3955	23.2522	84.9545	65.0455	75.05	75.3684	28.0696	27.4955	28.3381	27.9	22.9348	22.5545	23.0048	22.8
1989	2	4	32.9227	24.2176	8.70508	26.0909	30.5467	27.4786	27.9929	24.0545	25.2048	24.6095	24.5684	84.7273	65.619	77.45	74.55	28.5318	28.2714	28.7048	28.4053	23.1955	23.0667	23.2857	23.1263
1989	2	5	32.8261	24.0556	8.77053	25.8391	30.3571	27.98	27.9214	23.9087	24.8545	24.3714	23.1667	83.8636	63.3333	73.0476	72.45	28.2739	27.3952	27.8524	27.5947	23.0522	22.5	22.7476	22.6263
1989	2	6	32.9478	23.7722	9.1756	25.7909	30.3143	28.2	28.0077	23.9045	25.2364	24.3238	24.585	84.8636	66.8182	73.3	74.7143	28.2818	28.5045	27.8619	28.425	23.0545	23.1273	22.781	23.11
1989	2	7	32.5818	24.25	8.33182	25.7304	30.4067	28.3769	28.2154	24.0391	25.1682	24.3619	24.48	86.4091	65.7727	74.85	74.9524	28.7739	28.2364	28.005	28.38	23.3304	23.0455	22.86	23.1
1989	2	8	32.4	23.9706	8.42941	25.7909	30.5	28.3071	28.0769	23.8857	25.085	24.5955	24.5389	84.45	67.7143	77.15	76.05	28.3238	28.2667	28.7571	28.5263	23.0714	23.0381	23.3429	23.2053
1989	2	9	32.1304	23.8944	8.23599	25.8261	29.6786	27.48	27.5643	23.6913	24.981	24.3476	24.33	83.6087	69.8571	78.3333	77.381	27.8043	28.4952	28.3667	28.15	22.7739	23.181	23.1333	22.985
1989	2	10	32.1087	24.0778	8.03092	26	29.8333	27.8	27.82	23.5318	24.9455	24.0227	24.1714	81.3182	67.2727	74	75.2	27.3136	28.0773	27.3136	27.5714	22.4818	22.9136	22.3955	22.6095
1989	2	11	32.6435	24.2056	8.43792	26.0348	29.7467	27.8923	27.7143	23.9913	24.8381	24.381	24.43	84.6957	66.1818	75	75.4286	28.4435	27.5636	28.0952	28.0048	23.1435	22.6182	22.8952	22.8762
1989	2	12	33.0227	23.9111	9.11162	26.0455	31.0867	28.1933	28.3643	23.9826	25.3227	24.4227	24.5182	83.1364	65.4762	74.7727	75.3158	28	28.4429	28.0955	28.1333	22.8545	23.1	22.8273	22.9
1989	2	13	32.6238	24.5375	8.08631	26.0136	29.9143	27.8615	27.7643	23.9818	25.0952	24.4667	24.481	84.5	66.9048	78.35	77.2632	28.3864	28.2286	28.3857	28.2286	23.1091	23.0143	23.0857	23.0143
1989	2	14	32.5182	24.1562	8.36193	26.0091	29.7643	27.5214	27.6417	23.8227	24.8238	24.0947	24.1947	83.4545	66.75	76.5	77.0625	28	27.7	27.4842	27.7722	22.8818	22.63	22.4895	22.6889
1989	2	15	32.6455	23.9	8.74545	25.8182	29.9286	28.0133	27.9462	23.4381	24.8474	23.9227	24.1222	81.6667	63.1	70.6667	71.4737	27.1619	26.95	26.6318	26.9526	22.3905	22.155	22	22.2053
1989	2	16	33.2762	24.56	8.71619	25.9091	30.96	28.5143	28.4538	23.481	24.8143	23.9571	24.1895	81.5238	63.7143	69.9048	72.6667	27.219	27.2762	26.7381	27.2789	22.4095	22.4238	22.0619	22.4368
1989	2	17	32.2571	23.6062	8.65089	25.4955	30.34	27.3615	27.5769	23.5591	24.9333	24.055	24.0368	84.85	68.0952	77.5789	77.6111	27.881	28.1238	27.8316	27.7632	22.819	22.9524	22.7368	22.7211
1989	2	18	32.0955	23.875	8.22045	25.3905	30.3867	28.16	27.9643	22.915	24.4857	23.8143	23.78	80.45	63.619	70.1429	70.5238	26.175	26.8	26.5381	26.645	21.79	22.1048	21.9476	22.055
1989	2	19	32.7818	24.0176	8.76417	25.5409	30.18	28.3571	28.1	23.1091	24.7318	23.765	23.7421	80.6667	63.7619	68.8889	72.4706	26.6	26.9952	26.1	26.5632	22.0636	22.219	21.6632	21.9947
1989	2	20	32.919	24.1333	8.78571	25.6476	30.8067	27.9357	27.9923	23.18	24.4955	23.8286	23.7895	80.75	62.5909	71.1429	71.3684	26.63	26.6091	26.6524	26.5263	22.07	21.9864	22.0238	21.9684
1989	2	21	32.6762	24.3875	8.28869	26.0409	29.72	27.6467	27.68	23.2048	24.9095	23.8682	23.981	78.1905	66.5238	72.8636	73.5263	26.4238	27.8619	26.9091	27.0286	21.9476	22.7952	22.2	22.2905
1989	2	22	33.1571	24.0533	9.10381	25.6409	29.6	27.8375	27.62	23.1571	24.6	23.9364	23.8952	80.9048	65.0476	71.5455	72.8333	26.5762	26.8857	26.8227	26.56	22.0429	22.2048	22.1318	22.005
1989	2	23	33.2571	24.0786	9.17857	25.9095	30.3	26.9231	27.25	23.24	24.3857	23.9389	23.8278	79.1	60.5238	73.5556	69.4444	26.54	26.1048	27.1944	26.4722	22.045	21.7286	22.3333	21.9611
1989	2	24	32.71	24.5	8.21	25.7455	29.8467	27.4571	27.5462	23.135	24.4714	24.0737	23.8684	80.05	63.15	72.9474	71.0526	26.48	26.65	27.2158	26.6611	21.975	22.065	22.3947	22.0778
1989	2	25	32.6955	24.8188	7.8767	25.9773	29.1857	27.0867	27.3077	23.2409	24.6857	24.0773	24.0524	79.6818	68.2381	77.0455	76.05	26.6045	27.6524	27.6864	27.4238	22.0364	22.6857	22.7182	22.5524
1989	2	26	32.7636	24.3	8.46364	25.7905	29.2333	27.225	27.4357	23.51	24.7591	24.0591	24.085	81.7	67.7143	75.0455	74.4	27.29	27.6952	27.45	27.43	22.475	22.7286	22.5727	22.565
1989	2	27	32.6095	24.8059	7.80364	25.7909	29.5467	27.0929	27.225	23.3095	24.6773	23.99	23.9895	80.5714	65.9048	75.15	75.7059	26.8286	27.2762	27.445	27.2526	22.2095	22.4381	22.55	22.4474
1989	2	28	32.655	24.9688	7.68625	25.9429	30.1933	27.3	27.6769	23.6667	25.0318	24.405	24.4474	82.619	65.6667	76.95	74.4444	27.7	27.9524	28.35	28.1167	22.6857	22.8095	23.035	22.9167
1989	3	1	32.5773	24.4667	8.11061	25.9136	29.92	28.1071	27.9267	23.2	25.0227	23.9409	24.0455	79.5909	66.5455	70.4545	72.1905	26.5545	28.1727	26.8182	27.1864	22.0182	22.9	22.1	22.3364
1989	3	2	32.8667	24.725	8.14167	25.8429	30.1571	27.85	27.6692	23.3682	25.181	24.6286	24.37	81.381	66.7143	76.7895	74.7895	27.0571	28.4619	28.9	28.3	22.3143	23.0619	23.3947	23.0056
1989	3	3	32.3636	24.4937	7.86989	25.7857	30.0571	27.5	27.6714	23.68	25.1091	24.5421	24.4556	84.4211	68.4545	78.6842	77.1053	27.8526	28.55	29	28.6667	22.7737	23.0909	23.37	23.1944
1989	3	4	32.8048	24.8375	7.96726	25.9273	30.5692	27.5188	27.9071	23.9381	25.2211	24.6857	24.5789	83.619	68.65	77.7	76.7368	28.2524	28.76	28.9571	28.66	23.0286	23.255	23.4571	23.24
1989	3	5	32.985	24.7867	8.19833	25.9	30.25	27.75	28.0429	23.3381	24.6158	24.3	24.0789	80.2857	64.2632	74.15	71.9474	26.8571	27.0368	27.7	27.1111	22.2286	22.2789	22.65	22.3278
1989	3	6	32.381	24.4143	7.96667	25.9364	29.1933	27.5125	27.58	23.4095	24.795	24.315	24.1789	80.619	68.4737	76.15	74.5556	27.019	27.9684	28.08	27.6947	22.3095	22.8158	22.855	22.6579
1989	3	7	32.6	23.975	8.625	25.65	30.2867	28.0867	28.0857	23.4	25.2	24.2053	24.2842	82.7273	68.5238	73.6842	74.1053	27.2136	28.8048	27.6316	28.0222	22.4364	23.2905	22.6368	22.8833
1989	3	8	32.6864	23.9188	8.76761	25.6048	30.4333	28.44	28.1857	23.3524	25.1591	24.5571	24.455	82.5238	65.7273	73.9048	74.0476	27.1667	28.3773	28.4143	28.3	22.3619	22.9273	22.9381	22.93
1989	3	9	32.7727	24.075	8.69773	26.1045	30.1214	28.0333	28.0667	23.4091	25.2773	24.4333	24.3762	79.5909	68.3182	74.9524	75.25	26.9136	28.95	28.2667	28.1238	22.2273	23.25	22.9286	22.8476
1989	3	10	32.95	24.0286	8.92143	25.8364	29.6462	27.7812	27.6571	23.3818	24.8789	24.2714	23.9722	80.8095	68.6316	74.9048	75.6111	27.1182	28.1789	27.9048	27.7158	22.3364	22.8842	22.7857	22.6316
1989	3	11	32.9318	24.0437	8.88807	26.0409	29.55	27.5063	27.66	23.3909	24.9667	24.205	24.2	80.4091	69.9	76.15	76.1111	26.9455	28.72	27.92	28.1368	22.2636	23.27	22.825	22.9421
1989	3	12	33.06	23.6533	9.40667	26.2727	29.6533	27.9857	28	23.4909	24.8409	24.5895	24.2842	79.1818	67	75.6842	73.2	26.9909	27.7773	28.5	27.6842	22.2955	22.7409	23.1789	22.6789
1989	3	13	32.4818	24.15	8.33182	26.09	29.66	27.6235	27.8692	23.6905	25.0524	24.6	24.5053	81.85	68.6	77.619	74.5263	27.69	28.38	28.7476	28.2667	22.73	23.135	23.3333	23.0556
1989	3	14	32.9955	24.3929	8.6026	26.0905	30.1267	27.4706	27.7714	23.4857	24.9091	24.2	24.265	80.4286	65.4	75.1905	72.5263	27.1095	27.805	27.781	27.7556	22.3762	22.75	22.7381	22.7611
1989	3	15	32.605	24.2467	8.35833	25.9737	29.6769	27.7467	27.7	23.475	25.055	24.24	24.3368	80.2105	67.9444	74.4	73.4444	26.9579	28.3722	27.7	27.9235	22.2789	23.0722	22.675	22.8471
1989	3	16	33.075	24.24	8.835	25.8182	29.1462	27.46	27.3786	23.2955	24.8	24.2227	24.1	80.4762	68.3158	75.6667	75.3889	26.8	27.8474	27.8571	27.3895	22.1909	22.7579	22.7905	22.5105
1989	3	17	32.5773	24.2667	8.31061	26.2952	29.3533	27.0467	27.3571	23.8	25.195	24.3905	24.5	81.381	72.6	80.2	77.1667	27.7238	29.285	28.855	28.8471	22.7476	23.585	23.365	23.3824
1989	3	18	32.805	24.4929	8.31214	26.2	29.8467	27.6938	27.9333	23.6955	25.105	24.6227	24.405	81.2727	69.2632	77.8095	75.5	27.5455	28.8421	28.8381	28.3421	22.6409	23.3368	23.3714	23.0684
1989	3	19	32.785	24.4286	8.35643	26.2952	30.3	27.8786	28.1385	23.7571	25.0053	24.74	24.4944	80.9048	66.5263	78.0556	76.6111	27.6333	28.1	29.2167	28.4471	22.6857	22.8947	23.5889	23.1529
1989	3	20	32.3316	24.9083	7.42325	26.1632	29.4067	27.5875	27.9231	23.7389	25.36	24.6526	24.6167	81.5	72.75	79.1579	78.1053	27.6722	29.585	29.0421	28.7944	22.7222	23.785	23.5158	23.35
1989	3	21	32.3684	24.7615	7.60688	25.981	30.2538	27.1867	27.8	24	25.34	24.5714	24.625	84.3333	71.7	80.8095	79.1579	28.4238	29.315	29.0571	28.95	23.1524	23.62	23.519	23.44
1989	3	22	32.5286	24.6867	7.8419	25.9727	29.1733	27.5333	27.25	23.7545	25.0857	24.5818	24.4143	83.1364	72.1429	78.0909	77.45	27.8818	28.9429	28.7682	28.4	22.8364	23.4571	23.3591	23.1381
1989	3	23	32.8455	24.3467	8.49879	26.3524	29.7769	27.5308	27.8571	23.6455	24.9238	24.42	24.275	80.8571	69.45	75.8421	73.45	27.5857	28.525	28.3105	28	22.6714	23.22	23.1	22.9263
1989	3	24	33.4	24.1643	9.23571	26.355	30.0929	28.2529	28.4	23.8333	25.019	24.195	24.2895	81.55	64.85	70.4	69.5556	27.835	27.91	27.135	27.2706	22.805	22.825	22.32	22.4471
1989	3	25	33.83	25.02	8.81	26.6476	31.0917	28.66	28.8385	24.01	25.4333	24.8895	24.725	80.4	65.8889	74.4444	73.4	27.955	28.7667	28.9722	28.58	22.9	23.3167	23.4667	23.2333
1989	3	26	33.635	25.1923	8.44269	26.5429	30.0583	28.4533	28.6077	24.145	25.3952	24.7947	24.7056	81	66.1579	75.4737	74.6111	28.24	28.5789	28.8368	28.4882	23.07	23.2053	23.3526	23.1824
1989	3	27	32.5526	24.9615	7.59109	26.58	30.1417	28.02	28.2429	24.1895	25.2526	24.475	24.5722	81.8421	68.0526	75.2632	75	28.4789	28.7368	28.2368	28.4824	23.2	23.3158	23.0474	23.2118
1989	3	28	33.15	24.7214	8.42857	26.595	30.3467	28.025	27.9846	23.8714	25	24.2	24.25	80.4211	66.1	72.9048	73.0556	27.85	28.03	27.5905	27.5947	22.79	22.895	22.6476	22.6474
1989	3	29	33.5579	24.62	8.93789	26.465	30.52	28.15	28.3071	23.7895	25.075	24.465	24.4158	79.9474	64.7	74.5263	73.6471	27.5526	27.905	28.1579	27.7889	22.6421	22.775	22.9421	22.7333
1989	3	30	33.3429	24.4333	8.90952	26.2667	29.5867	28.0267	27.94	23.719	25.2368	24.625	24.4842	80.8095	71.1579	77	76.3333	27.5952	29.2421	28.6895	28.3722	22.6476	23.6053	23.3053	23.1111
1989	3	31	33.3842	24.4071	8.97707	26.7	29.8429	28.1786	28.0923	23.825	25.4474	24.5895	24.4706	78.6316	68	73.5294	73.2353	27.4789	28.9211	28.2611	28.1313	22.6263	23.4526	23.0389	22.9875
1989	4	1	33.6611	24.6385	9.02265	26.51	30.6429	27.8286	28.3846	23.9476	25.335	24.825	24.705	81.25	66.2105	76.1579	74.3684	28.025	28.9053	28.95	28.8111	22.935	23.4	23.44	23.3722
1989	4	2	33.4	24.4133	8.98667	26.46	29.8857	27.9429	28.15	23.93	25.2833	24.8437	24.6733	81.05	70.3889	78.125	76.5294	27.935	29.1222	29.4647	28.9187	22.88	23.5444	23.7647	23.4312
1989	4	3	33.4048	24.475	8.92976	26.6429	29.68	28.0286	28.0846	23.805	25.395	24.73	24.6111	78.55	69.1	75.8947	75.05	27.45	29.145	28.875	28.4368	22.58	23.57	23.43	23.1684
1989	4	4	33.3048	24.4875	8.81726	26.8048	29.6333	28.3462	28.3615	23.885	25.1095	24.4526	24.4842	78.05	68.4762	71.8333	72.7895	27.545	28.4952	27.7	27.8222	22.66	23.1905	22.6833	22.7833
1989	4	5	33.9053	24.5	9.40526	26.5952	30.0933	27.9533	27.9917	23.8381	25.1952	24.7053	24.5579	79.5714	67.7368	76.4737	73.8333	27.619	28.5158	28.7474	28.3059	22.6571	23.1474	23.3579	23.0765
1989	4	6	33.1048	24.8571	8.24762	26.8095	29.9	28.2143	28.2	24.1095	25.3905	24.8684	24.7421	80	69.5	77.5556	74.2778	28.1714	29.225	29.2	28.8235	22.9714	23.59	23.5833	23.3647
1989	4	7	32.7318	24.7462	7.98566	26.8286	29.2667	27.6933	27.8077	24.2905	25.7095	25.18	25.0947	81.0476	74.6	81.3889	79.4375	28.5762	30.54	30.1778	29.9375	23.2476	24.315	24.1333	23.9875
1989	4	8	32.7211	24.8333	7.88772	26.4857	30.2	27.725	27.925	24.255	25.2571	25	24.9294	82.65	68.3158	80.4737	75.8235	28.695	28.8053	29.9947	29.4125	23.29	23.3053	24.0105	23.6875
1989	4	9	33.2474	24.5467	8.7007	26.6952	29.96	28.1	28.3231	24.1381	25.21	24.8318	24.6684	80.9048	69.9524	77.3	75.4	28.2857	29.0524	29.1714	28.7	23.0905	23.4762	23.5667	23.2895
1989	4	10	33.195	24.6133	8.58167	26.84	30.4133	28.7692	28.3818	24.1	25.3227	24.865	24.8053	79.55	67.1905	73.2222	73.6111	28.085	28.681	28.5111	28.5941	22.95	23.2095	23.1556	23.1941
1989	4	11	32.9714	24.62	8.35143	26.8	30.7429	28.6143	28.6357	24.0182	25.4182	25	24.8381	79.5	66.15	75.8421	73.5	27.8909	28.81	29.3105	28.7842	22.8545	23.285	23.6421	23.3368
1989	4	12	33.0667	24.7063	8.36042	26.9429	30.5	28.54	28.5167	24.1524	25.7091	25.1762	25.0524	79.381	67.8	77.05	74.15	28.1381	29.515	29.76	29.2737	22.981	23.705	23.875	23.6105
1989	4	13	33.05	24.56	8.49	26.4955	29.7571	28.3235	28.2786	24.1409	25.3316	25.0619	24.7947	82.3182	69.1111	76.7619	74.6842	28.4545	29.05	29.4762	28.9	23.1636	23.4611	23.7048	23.4056
1989	4	14	33.3364	24.5467	8.7897	26.7952	30.44	28.5692	28.4857	24.0864	25.3211	24.66	24.6947	80.5714	66.45	73.5263	73.25	28.3143	28.67	28.67	28.6526	23.0667	23.21	23.2	23.2211
1989	4	15	33.4524	24.2813	9.17113	26.8333	29.9357	27.8765	28.1143	24.1955	25.56	24.97	24.7722	80.7143	69.2105	77.5	75.1667	28.4952	29.3737	29.5476	28.8944	23.1667	23.6316	23.7762	23.3944
1989	4	16	33.181	24.4933	8.68762	26.7952	30.0286	28.42	28.3308	24.1545	25.505	24.9905	24.845	80.4286	69.7895	77	77.4118	28.2571	29.4158	29.425	29.2111	23.0429	23.6474	23.705	23.5722
1989	4	17	33.365	24.25	9.115	27.1737	30.6	27.8923	28.3917	24.4368	25.525	24.7667	24.7786	79.7368	68.6	76.3333	72.6667	28.7105	29.31	28.8867	28.5929	23.3316	23.605	23.42	23.2429
1989	4	18	32.8524	24.375	8.47738	27.0714	28.9273	27.5308	27.7083	24.319	25.6222	25.1158	25.0706	80.0952	74.1667	80.3333	78	28.5143	30.0556	30.0278	29.65	23.2238	24.0222	24.0222	23.8188
1989	4	19	32.61	24.3857	8.22429	26.5316	29.6462	27.4154	27.7	24.275	25.5556	25.06	24.8889	82.5263	73.6667	81.5789	77.4118	28.5789	30.0111	30.0158	29.225	23.2632	24	24.0263	23.5938
1989	4	20	32.7368	24.2063	8.53059	26.7211	29.6733	28.1385	27.85	24.505	25.8	24.92	25.0053	83.5263	72.8571	74.7368	77.8824	29.2316	30.2905	28.845	29.3444	23.5895	24.1333	23.355	23.6444
1989	4	21	32.4381	24.0067	8.43143	26.9429	29.5077	28.3429	28.25	24.625	25.8211	25.3	25.2294	82.85	73.5	75.9412	76.8824	29.345	30.2471	29.8579	29.5467	23.67	24.1353	23.9368	23.7533
1989	4	22	32.41	24.52	7.89	26.815	29.2222	28.5231	28.12	24.2842	25.8	25.3684	25.1067	80.4211	73.5625	77.8824	78	28.49	29.9467	30.35	29.4231	23.185	23.9333	24.1944	23.6692
1989	4	23	32.725	24.2875	8.4375	27.0421	30.6417	28.1727	28.44	24.545	25.4895	24.9	24.9222	80.3158	69.3158	76	76.5556	28.6263	29.3842	28.7368	28.8471	23.2579	23.6895	23.3316	23.3882
1989	4	24	33.0526	23.5571	9.49549	26.9048	31.175	28.8071	29.1083	24.2381	25.6	24.9526	24.8833	80.381	68.2222	74.6471	75.7647	28.4048	29.3889	29.0235	28.8938	23.1333	23.6778	23.5118	23.4062
1989	4	25	33.3857	24.9933	8.39238	27.16	30.7071	29.05	29.1538	24.78	25.715	24.7368	24.9765	82.6	67.2	73.0556	74.0556	29.6	29.47	28.7211	29.0824	23.845	23.705	23.2895	23.4824
1989	4	26	33.6526	25.08	8.57263	27.225	31.4	29.7	29.8455	24.73	25.3842	24.9947	23.7579	80.7895	63.3	69.2353	70.5	29.405	28.715	28.3556	28.6647	23.73	23.27	23.0778	23.2529
1989	4	27	34.15	24.7867	9.36333	27.2762	31.5	29.0545	29.1545	24.5905	25.6667	25.1278	25.0267	79.35	65.8889	73.9375	73.9286	29.0476	29.6444	29.3313	29.3857	23.4905	23.7556	23.6375	23.6643
1989	4	28	34.1316	24.9187	9.21283	27.1105	30.8231	28.6083	28.6	24.34	25.73	24.9588	24.9125	80.5263	68.05	72.9375	73.6471	28.8211	29.61	28.9529	29.1133	23.3789	23.785	23.4176	23.5333
1989	4	29	34.065	24.7687	9.29625	27.0238	30.8923	28.4933	28.5769	24.2619	25.625	24.84	24.8632	79.619	63.8889	73.4	71.5	28.3714	28.6444	28.655	28.2529	23.1286	23.2778	23.285	23.0471
1989	4	30	33.67	24.725	8.945	27.165	29.9077	28.0333	28.2818	24.42	25.8211	25.1824	25.0765	79.75	69.8235	77.6	76.4667	28.655	29.7471	29.9312	29.4933	23.31	23.8118	23.975	23.72
1989	5	1	33.195	24.7187	8.47625	27.2111	30.9385	28.8923	29.1909	24.8842	26.2167	25.2125	25.4067	83.3333	71.1111	74.75	76.5625	30.0889	31.0222	29.5706	30.225	24.1056	24.5944	23.7824	24.175
1989	5	2	33.3947	24.9667	8.42807	27.3889	31.3267	29.0917	29.4385	24.5722	25.9737	25.2579	25.2611	79.5882	67.9444	74.7333	73.75	28.9294	30.3222	29.6765	29.6187	23.4471	24.2056	23.8529	23.8187
1989	5	3	33.5524	24.7692	8.78315	27.1429	31.4	29.22	29.4	24.645	25.8	24.935	25.1556	81.8	67.2	73.05	73.7222	29.295	29.7	28.85	29.3056	23.67	23.835	23.395	23.6611
1989	5	4	33.6	24.7857	8.81429	27.1	31.4133	28.8286	29.1143	24.785	25.93	25.3789	25.3316	82.6842	67.8	77.5789	75.6316	29.5842	30.01	30.1737	29.8684	23.8158	24.055	24.1474	23.9947
1989	5	5	33.7857	24.9812	8.80446	27.2211	31.84	28.7467	29.1769	24.7421	25.8789	25.3833	25.3389	81.8947	66.8421	76.3889	74.6316	29.4789	30.6789	30.0389	30.1444	23.7789	24.3632	24.0611	24.1167
1989	5	6	33.6056	25.0214	8.58413	27.325	31.1267	29.2375	29.2286	24.8	26.0895	25.4316	25.3824	81.6	69.9474	75.1579	74.1667	29.6	30.6474	30.0632	29.9529	23.835	24.3895	24.0474	24.0118
1989	5	7	33.84	25.2929	8.54714	27.5	31.0786	28.3643	28.8462	25.1048	25.9105	25.3833	25.4235	83.05	66.4211	78.7059	75.3889	30.2524	29.7421	30.6389	30.2588	24.1667	23.8632	24.4056	24.1706
1989	5	8	33.91	25.0923	8.81769	27.3381	31	28.6417	28.7917	24.875	25.8333	25.1556	25.2765	82.8947	68.2105	74.3529	74.7222	29.715	30.3737	29.5833	30.0706	23.915	24.2316	23.8389	24.0824
1989	5	9	33.3143	24.9923	8.32198	27.44	30.3286	28.6938	28.7769	25	25.965	25.2389	25.3824	82.7059	71.1579	74.3333	75.2632	29.9444	30.6105	29.6579	30.0944	24.0222	24.3526	23.8579	24.0889
1989	5	10	33.53	24.9615	8.56846	27.2619	31.0063	28.6937	28.8133	24.8952	25.975	25.0632	25.2947	82.619	67.15	72.8421	74.0556	29.8476	30.01	28.7579	29.5158	23.9667	24.055	23.3368	23.7842
1989	5	11	33.98	25.2714	8.70857	27.52	30.8438	28.5133	28.6429	24.845	25.83	25.1471	25.1471	80.65	67.5	76.9375	74.6667	29.58	29.735	29.7	29.55	23.805	23.89	23.875	23.7938
1989	5	12	34.81	25.2533	9.55667	27.6905	32.0733	28.8938	29.2143	24.681	25.7278	25.175	25.05	78.3333	61.6111	74.05	69.1765	29.0143	28.7722	29.37	28.6611	23.4857	23.3167	23.675	23.2722
1989	5	13	33.8105	25.2067	8.60386	27.365	31.1	28.5647	28.9786	24.635	25.6118	25.0889	25.125	79.9	66.7059	75.7778	74.375	29.13	29.2059	29.4611	29.2688	23.555	23.5588	23.7333	23.625
1989	5	14	33.8053	24.95	8.85526	27.91	31.6786	29.0267	29.4583	25.09	26.1389	25.3824	25.575	79.8	65.8824	73.5	73	29.915	29.9647	29.6294	29.86	23.99	24.0059	23.8412	23.9867
1989	5	15	34.06	24.8467	9.21333	27.7	31.6333	29.1643	29.3333	24.8684	25.8111	25.5588	25.4125	78.8889	64.0588	74.5625	72.6	29.2056	29.3588	30.1938	29.6733	23.6278	23.6706	24.1312	23.8533
1989	5	16	34.2095	25.0333	9.17619	27.7714	31.16	28.4667	28.7667	24.915	25.9889	25.2313	25.32	79.2	65.8824	75.375	73.4667	29.54	29.8647	29.7438	29.5143	23.82	23.9353	23.875	23.7571
1989	5	17	33.9	24.5667	9.33333	27.67	30.7562	28.35	28.8154	24.93	26.1412	25.3882	25.5625	80.1	69.625	77.4375	75.875	29.655	30.8375	30.1529	30.3467	23.855	24.425	24.1118	24.22
1989	5	18	34.045	25.16	8.885	27.6632	30.92	28.7333	28.9286	25.1789	26.1684	25.2833	25.4833	82.1111	67.7778	75.1111	74.7778	30.3833	30.4278	29.7222	29.9353	24.2333	24.2056	23.8667	23.9765
1989	5	19	33.8	24.8231	8.97692	27.685	30.9438	28.8462	29.1071	24.88	25.705	25.2333	25.2353	79.65	67.3158	73.8235	72.875	29.545	29.5842	29.6824	29.6533	23.79	23.7737	23.8412	23.8267
1989	5	20	33.64	24.7267	8.91333	27.8619	31.6625	29.0733	29.4214	24.825	26.2211	25.3278	25.4882	78.5	68	74.6471	74.3529	29.305	30.5895	29.8056	30.0235	23.645	24.3263	23.9222	24.0353
1989	5	21	33.62	24.9533	8.66667	27.925	31.4143	28.78	29.3077	25.105	26.0316	25.5579	25.55	79.2	66.5263	76.9444	74	29.89	30.0368	30.4579	30.0444	23.99	24.0579	24.2842	24.0667
1989	5	22	33.4571	25.1857	8.27143	27.7278	31.3	28.9571	29.29	25.1059	26.1333	25.4941	25.52	80.2353	69.5263	77.2143	73.9412	30.0059	30.6111	30.8	30.0667	24.0588	24.3278	24.3647	24.04
1989	5	23	33.7789	24.9429	8.83609	27.8952	31.65	29.2267	29.5333	25.04	26.2632	25.5667	25.5722	79.95	66.8421	74.5294	72.0556	29.845	30.5632	30.1353	29.9647	23.98	24.3158	24.1	24.0118
1989	5	24	33.8421	25.2214	8.62068	27.835	31.925	29.16	29.5867	24.865	25.945	25.4556	25.3556	78.75	64.35	72.7059	70.0526	29.38	29.625	29.7111	29.3556	23.7	23.825	23.8944	23.6889
1989	5	25	34.2429	25.28	8.96286	27.6286	32.3143	29.4062	29.7133	25.0429	26.1684	25.6211	25.5444	81.7619	65.2105	74.6667	73.8235	30.0333	30.1316	30.5737	30.0444	24.0714	24.0737	24.3316	24.05
1989	5	26	33.419	25.0563	8.3628	27.7952	30.9375	28.6143	28.9375	25.2667	26.1053	25.6368	25.6176	81.8095	69.3158	77.5263	75.4444	30.4619	30.6368	30.7316	30.5941	24.3048	24.3684	24.4158	24.3471
1989	5	27	33.6	24.6929	8.90714	27.7579	30.96	29.1846	29.2083	24.9737	25.8778	25.3	25.3412	80.2778	65.8947	74.5333	72.5882	29.9474	29.7789	29.95	30.0437	24.0263	23.8842	24.0187	24.0562
1989	5	28	33.8	25.0562	8.74375	28.0579	31.7077	29.0538	29.2091	25.0684	26.1778	25.1944	25.1933	78.1111	63.7778	75.1765	70.6471	29.55	29.8389	29.7368	29.3	23.8167	23.8889	23.9053	23.65
1989	5	29	33.8333	25.1615	8.67179	27.5158	31.1667	28.6462	28.8929	25.065	25.8167	25.2722	25.3412	82.1053	64.3684	74.4375	72.8889	30.0632	29.3421	29.4941	29.6882	24.1053	23.6579	23.7647	23.8882
1989	5	30	34.1278	25.4933	8.63444	27.95	32.0067	28.9786	29.2615	25.45	26.1737	25.5053	25.6789	82.2222	63.5263	76.1765	74.0588	30.65	29.9105	30.5294	30.6938	24.4222	23.9421	24.3353	24.4313
1989	5	31	33.7833	25.2067	8.57667	27.6389	31.7357	29.1846	29.325	24.8444	25.9889	25.2632	25.3412	79.7222	63.6111	73.1667	71.2941	29.4389	29.5278	29.5722	29.6188	23.75	23.7778	23.8278	23.8313
1989	6	1	34.3111	25.3385	8.97265	27.965	31.2333	29.3857	29.5231	25.1263	26.1895	25.555	25.5056	78.6111	65.7	73.45	72	29.4579	30.21	30.0905	29.6389	23.7421	24.08	24.0429	23.8111
1989	6	2	34.15	25.675	8.475	27.6842	31.32	28.4667	28.7923	24.8	26.25	25.3889	25.3941	78.9412	66.5238	75.5882	74.3333	28.9556	30.2667	29.8	29.5062	23.5	24.1476	23.8889	23.7563
1989	6	3	34.4842	25.7571	8.72707	28.0857	31.4267	29.325	29.3467	25.035	26.04	25.32	25.3222	78.2105	64.1	72.3158	72	29.6316	29.67	29.4158	29.3937	23.8579	23.825	23.7053	23.7125
1989	6	4	34.2136	25.1625	9.05114	27.6895	31.8812	29.3143	29.4538	24.93	26.1333	25.395	25.48	80.4211	63	70.9	71.4211	29.7474	29.6095	29.37	29.5737	23.9105	23.7952	23.69	23.8105
1989	6	5	34.7762	24.9615	9.81465	27.965	32.5	29.7667	29.9	25.04	26.1579	25.45	25.4722	77.8333	60.4211	71.7222	70.3333	29.4944	29.3526	29.65	29.38	23.7778	23.6526	23.8333	23.68
1989	6	6	34.4368	25.3625	9.07434	27.93	32.3714	29.2933	29.8077	25.205	26.13	25.475	25.48	79	62.7368	72.6667	71.8462	29.7895	29.8474	29.9125	29.7857	23.9421	23.9053	24.0062	23.8857
1989	6	7	34.485	25.1	9.385	28.015	32.2	29.3733	29.55	24.94	25.9556	25.3222	25.225	78.0526	61.8333	70.7778	69.8125	29.2895	29.2944	29.5737	29.0438	23.6474	23.5667	23.7474	23.4688
1989	6	8	34.6667	24.6875	9.97917	28.0095	32.4571	29.6667	29.9625	24.8619	25.955	25.0316	25.1056	77.2	59.2	69.5789	68.1667	29.1476	28.91	28.995	28.7421	23.5619	23.355	23.43	23.3053
1989	6	9	34.5455	25.3187	9.2267	27.981	32.0769	29.7375	29.6667	25.0143	25.8105	25.42	25.2722	78.3158	61.1111	71.0526	70.0667	29.255	28.8111	29.54	28.9	23.635	23.3222	23.74	23.3937
1989	6	10	34.6952	25.4533	9.2419	28.13	32.5133	29.85	29.9538	24.95	25.8368	25.3105	25.2875	77.2778	59.8947	71.1667	69.7333	29.345	28.6105	29.3	28.8625	23.7	23.2474	23.6263	23.3938
1989	6	11	34.7095	25.3429	9.36667	27.9762	33.0571	29.7615	30.1308	24.975	26.0421	25.6111	25.5733	78.8889	60.6842	73.8235	71.2667	29.1632	29.3053	30.1235	29.7733	23.5632	23.6368	24.0941	23.9333
1989	6	12	34.9227	25.0214	9.9013	27.95	32.6143	30.1412	30.1643	24.8211	25.5444	25.2368	24.9688	78.1667	58	67.6316	68.125	29.355	27.9167	28.7632	28.3059	23.69	22.7778	23.3474	23.0529
1989	6	13	35.0048	24.9714	10.0333	28.1286	32.5467	30.125	30.4063	24.9048	25.7059	25.3158	25.2063	76.8	59.5294	69.2353	67.2667	29.1238	28.1882	29.5105	28.5375	23.581	22.9706	23.7474	23.2
1989	6	14	34.425	24.8714	9.55357	27.8	32.75	30.1533	30.2	24.9	25.8684	25.45	25.2588	78.6842	60.8333	71.2778	69.0625	29.215	28.9611	29.6	28.8059	23.605	23.4389	23.7842	23.3647
1989	6	15	34.7762	24.9	9.87619	28.18	32.9143	30.0867	30.4067	24.905	25.6526	25.0235	25.1176	76.8947	58.7368	70.25	69.2667	29.36	28.2526	28.8125	28.7687	23.715	23.0316	23.3625	23.35
1989	6	16	34.49	25.3143	9.17571	27.9684	32.2643	29.9077	30.1538	24.8238	25.7833	25.3765	25.3412	76.7778	59	69.5882	68.4	28.9421	28.5222	29.2706	28.7875	23.4526	23.2278	23.6176	23.3813
1989	6	17	34.9	25.7538	9.14615	28.1524	32.9	29.8385	30.2929	24.9167	26.145	25.3895	25.3706	77.8235	58.6	69.5	70.0667	29.3	29.07	29.1944	29.0562	23.6722	23.51	23.5722	23.5125
1989	6	18	34.91	25.6357	9.27429	27.865	32.8429	30.3067	30.1786	24.7167	25.8316	25.0368	25.1813	77.5625	58.8	67	68.4667	28.5941	28.44	28.2	28.3688	23.2647	23.115	22.9889	23.0875
1989	6	19	35.0619	25.6267	9.43524	28.0524	32.9429	29.8286	30.0133	24.765	25.7421	25.0211	25.1889	76	57.25	65.6667	65.9444	28.6789	28.04	28.0316	28.1368	23.3053	22.91	22.9053	22.9895
1989	6	20	35.0409	25.6	9.44091	28.1381	32.7667	29.5133	29.9429	24.8737	25.4824	24.9	24.9667	76.7222	56.4444	67.5556	65.6	28.9684	27.5611	27.9842	27.7812	23.4632	22.6389	22.8737	22.7687
1989	6	21	35.0727	25.1187	9.95398	28.0381	32.5357	30.3938	30.2643	25.0947	26.21	25.2294	25.4471	78.2222	61.3158	66.2941	67.8667	29.5789	29.5789	28.5529	28.85	23.8474	23.8053	23.2118	23.4
1989	6	22	34.865	25.6187	9.24625	28.2095	32.9533	30.4412	30.5571	25.195	25.905	25.3778	25.4944	78.6842	60.1579	67.0556	67.9412	29.835	29.0053	28.8316	29.0222	23.97	23.4474	23.3737	23.4889
1989	6	23	35.081	25.6471	9.43389	27.9095	33.04	29.5857	30.0462	25	25.7611	25.0563	25.2429	77.8947	57.4444	68.8667	67.1538	28.98	28.1167	28.45	28.2643	23.475	22.9722	23.175	23.0571
1989	6	24	34.981	25.4588	9.52213	28.37	32.5667	30.0063	30.325	25.07	25.4684	25.185	25.1611	76.9444	57.7222	68.5556	66.2941	29.2556	27.7889	29.1474	28.4375	23.65	22.7556	23.5053	23.1313
1989	6	25	35.119	25.1	10.019	27.8619	32.6133	29.7875	29.7286	24.6368	25.71	25.219	25.1158	75.2778	57.6316	67.8571	66	28.2474	28.1263	28.6095	28.0389	23.0368	22.9526	23.2238	22.9056
1989	6	26	35.15	24.86	10.29	27.97	32.1133	29.9714	29.9571	24.9444	25.8211	25.2211	25.2765	77.3889	60.6	69.9412	69.375	29.0947	28.495	29.0333	28.8176	23.5211	23.15	23.5056	23.3529
1989	6	27	35.2952	25.2125	10.0827	27.855	32.6214	29.9	30.0615	24.9	25.5765	25.15	25.12	77.2941	56.7222	67.6667	67.4	28.7667	27.6722	28.2588	28.1	23.3278	22.7056	23.0235	22.9125
1989	6	28	34.8227	25.475	9.34773	27.855	32.7133	29.6933	30.0071	25.105	26.175	25.2056	25.4667	79.0556	60.2632	71.8824	70.0667	29.2263	29.2632	29.3882	29.35	23.5737	23.6	23.6941	23.6625
1989	6	29	35.0714	25.2267	9.84476	27.8381	33.2133	30.3929	30.5071	24.7474	25.7765	25.1267	25.2643	77.9444	56.7778	68	66.7333	28.8526	28.0389	28.3562	28.3533	23.3789	22.9056	23.0687	23.0733
1989	6	30	35.355	25.5357	9.81929	27.9762	32.82	29.8375	29.975	24.8684	25.8158	24.9556	25.1611	77.5556	59.7368	67	67.1765	28.9211	28.7421	28.1056	28.4778	23.4053	23.2895	22.9	23.1444
1989	7	1	35.0619	25.3067	9.75524	27.8684	32.8857	29.5933	29.6923	25.05	25.8222	25.47	25.3111	78.3889	60.1111	71.1	69.0588	29.6389	28.6889	29.515	28.8437	23.8222	23.2944	23.725	23.375
1989	7	2	35.0381	24.7769	10.2612	27.6737	32.8357	29.76	29.8333	24.9263	25.8263	25.0333	25.1889	78.7222	57.7895	69.2353	68.7059	29.1737	28.3737	28.7895	28.5556	23.5895	23.1211	23.2474	23.2
1989	7	3	35.1842	25.6429	9.54135	27.8789	32.6	29.1667	29.6357	25.2105	26.1105	25.1526	25.3778	79.5556	59.5263	70.6842	69.3529	29.7789	29.1684	28.9263	29.1778	23.9105	23.5579	23.4211	23.5611
1989	7	4	34.925	25.2	9.725	27.6474	32.5643	29.8375	29.8143	24.9222	25.7056	25.2316	25.1824	79.2941	57.8333	70.2105	70	29.3444	28.2167	29.0158	28.8471	23.6722	22.9611	23.4842	23.3824
1989	7	5	34.96	25.32	9.64	27.6789	32.3692	29.4067	29.6833	24.9056	25.5875	25.1353	25.04	80.0588	58.5294	71.625	69.7333	29.2167	28.1353	28.4389	28.3125	23.5833	22.9824	23.1389	23.0688
1989	7	6	35.07	25.4176	9.65235	27.9789	32.7714	29.5188	29.6923	24.6263	25.3737	25.0556	24.9722	75.7059	57.1667	69.4444	66.125	28.45	27.2889	28.5556	27.9118	23.1722	22.45	23.2	22.8529
1989	7	7	35.0905	25.5375	9.55298	28.145	32.4643	30.1214	30.2786	24.9316	25.7294	24.7188	25.1187	77.0556	57.3529	64.8125	65.8667	29.2947	28.1353	27.4125	28.2063	23.6579	22.8824	22.5	22.9563
1989	7	8	35.1706	24.7333	10.4373	27.69	32.2154	30.0429	30.0357	24.8263	25.4235	24.825	24.8	77.2353	58.4444	66.75	67.4375	29.0158	27.6556	28.2294	28.1824	23.4737	22.6778	22.9941	22.9765
1989	7	9	35.3842	25.0437	10.3405	27.8947	33.2286	29.85	30.3909	24.7667	25.9889	25.1889	25.3111	76.4706	57.1579	66.9412	66.625	28.7667	28.4579	28.6556	28.5706	23.3667	23.1263	23.25	23.2176
1989	7	10	35.585	24.9267	10.6583	28.2	33.35	30.2267	30.4538	25.1789	25.7778	24.9588	25.2235	77.5556	55.5556	65.4706	64.4444	29.7526	27.9944	27.9059	28.3588	23.8947	22.8333	22.7941	23.0647
1989	7	11	35.825	24.6733	11.1517	27.9	33.7467	30.2571	30.3538	24.8737	25.8222	25.1778	25.2722	76.5882	55.2632	68.5556	67.2353	28.7722	27.8947	28.4737	28.3722	23.3667	22.7947	23.1263	23.0944
1989	7	12	35.5211	24.7312	10.7898	27.75	33.08	29.8667	30.1583	24.7526	25.7278	24.7647	25.0235	77.1176	56.6842	67.0588	66.8235	28.7667	27.9789	27.7556	28.0222	23.3389	22.7737	22.6333	22.8444
1989	7	13	35.2	25	10.2	27.7105	32.5714	29.1857	29.9	24.9368	25.6526	25.1353	25.3438	79.1765	58.1053	70.0588	68.9375	29.4222	28.1842	28.1	28.4176	23.7222	22.9053	22.8316	23.0529
1989	7	14	35.395	24.9533	10.4417	28.075	32.2786	29.0333	29.6214	25.025	26.03	25.2111	25.4111	77.9474	59.5263	72	70.1875	29.555	29.0684	29.2389	29.2412	23.76	23.4368	23.5778	23.5471
1989	7	15	35.0579	24.2643	10.7936	27.6833	32.8214	29.7867	29.9615	25.1056	25.895	25.25	25.3824	79.4118	60.3	70.7222	69.7647	29.4778	28.885	29.1	29.05	23.7333	23.34	23.4895	23.4667
1989	7	16	34.9762	24.5588	10.4174	27.655	32.4214	29.6333	29.7692	24.895	25.9053	25.1389	25.3278	80.2632	60.5789	69.3333	70.2778	29.83	29.0211	29.0158	29.2684	23.96	23.4316	23.4105	23.5789
1989	7	17	34.785	24.8313	9.95375	27.83	32.3846	29.0214	29.5357	25.1105	25.7778	25.1167	25.3111	79.8421	58.9474	71.6471	70.2778	29.96	28.6111	28.7579	29.0333	24.03	23.2222	23.2842	23.4722
1989	7	18	35.2762	24.4333	10.8429	27.705	32.7286	29.7133	29.7929	25.1421	25.6722	25.2158	25.3167	81.3889	57.4211	69.5	69.6111	30.1526	27.8526	28.9632	28.9947	24.1105	22.7263	23.4211	23.4211
1989	7	19	35.56	24.8187	10.7413	27.8	32.8786	29.9333	29.9462	25.25	26.0105	25.3833	25.4	81.1176	58.8889	68.2941	67.0714	30.2111	28.8889	28.9706	28.86	24.15	23.2778	23.4059	23.3267
1989	7	20	35.325	25.0706	10.2544	28.1722	32.9286	29.72	29.8667	25.1	26.0053	25.2421	25.425	76.8125	60.1579	70.6316	68.3333	29.3471	29.1368	29.1579	29.2625	23.6647	23.5	23.5	23.5813
1989	7	21	34.8	24.8765	9.92353	27.8	32.3067	29.5062	29.6714	25.0842	25.6368	24.9684	25.2211	79.8824	57.5	70.3158	69.5	29.8722	27.9611	28.5737	28.8	23.9833	22.8444	23.2316	23.3529
1989	7	22	35.7368	24.6118	11.1251	28.0526	32.9933	29.7067	29.9308	24.7947	25.79	24.6353	24.9647	76.7059	56.4	64.5882	63.7647	28.8824	28.115	27.0389	27.7	23.4176	22.895	22.2667	22.6812
1989	7	23	35.43	25.02	10.41	28.145	32.8643	29.1467	29.6357	25.1211	25.9632	25.1278	25.3889	77.7222	57.7368	72	68.7647	29.5842	28.6737	29.0278	29.0556	23.8158	23.2526	23.4389	23.5
1989	7	24	35.745	24.675	11.07	27.9632	33.2786	30.4143	30.3	25.1737	25.9611	25.2722	25.4611	79.2353	54.3684	68.0588	67.6875	29.6444	27.9579	28.5556	28.7529	23.8389	22.8158	23.1611	23.2824
1989	7	25	35.7667	24.6733	11.0933	28.165	33.6071	30.3769	30.5538	24.9722	25.9579	25.0222	25.2588	76.5556	56.6316	66.9444	64.7059	29.2421	28.3105	28.1944	28.3778	23.6105	23.0474	23.0167	23.1111
1989	7	26	35.685	24.7125	10.9725	27.5444	33.1286	29.7467	30.0167	24.9611	25.7222	24.9842	25.2389	80.8125	56.8889	69.7647	68.9333	29.4353	27.9278	28.4444	28.4938	23.7176	22.8333	23.1333	23.1625
1989	7	27	35.22	24.9357	10.2843	28.09	32.6357	29.4533	29.9267	25.3111	25.3895	25.0235	25.2625	79.1765	56.1667	69.4375	68.0625	30.0056	27.2444	28.4389	28.5588	24.0167	22.4278	23.1556	23.2118
1989	7	28	35.4048	24.2923	11.1125	27.6789	32.4571	29.8933	29.8231	25.0118	25.5737	25.3941	25.3235	79.9375	56.7368	69.8235	69.1875	29.3588	27.6789	29.3056	28.8059	23.6353	22.6579	23.6	23.3235
1989	7	29	34.925	24.6467	10.2783	28.16	32.1857	29.3571	29.65	25.2	25.8684	25.3467	25.4067	79.6667	59.8947	71.0667	69	30.1579	28.7211	29.28	29.1867	24.1105	23.2579	23.5933	23.56
1989	7	30	35.4842	24.98	10.5042	27.9375	32.5375	29.3533	29.8273	24.8474	25.9611	25.3125	25.26	78	59.6471	74	70.6364	29.22	29.0529	29.7467	29.5909	23.5733	23.4765	23.8467	23.7636
1989	7	31	34.7316	24.48	10.2516	28.1	32.7769	30.1143	30.2571	25.1118	25.9176	25.1941	25.4118	77.625	59.3529	70	69.4375	29.7529	28.8118	28.8235	29.1353	23.8765	23.2588	23.2882	23.4824
1989	8	1	34.99	25.0462	9.94385	28.1235	32.3923	29.54	29.825	25.2222	25.7	25.1562	25.35	79.2941	57.7647	69.4	67.2353	30.1882	27.9588	28.8312	28.9063	24.1176	22.7412	23.3125	23.3687
1989	8	2	34.9211	24.9857	9.93534	27.9611	32.0929	29.0182	29.4917	24.6765	25.5222	25.075	25.1688	76.7647	57.1667	69.4667	66.5882	28.7882	27.6889	28.1	28.2375	23.3882	22.7056	22.9187	23.0188
1989	8	3	35.12	24.9	10.22	27.9353	31.7583	29.0714	29.275	24.5647	25.5588	25.1556	25.025	76.3529	61.1765	74.0588	69.875	28.5412	28.3353	29.4	28.7267	23.2235	23.0706	23.6824	23.3067
1989	8	4	34.41	24.9692	9.44077	26.4	28.4	29.2833	29.2538	24.1	25.6	25.0789	25.2067	83	80	71.9412	71.875	28.5	30.9	28.9778	29.4067	23.2	24.6	23.4389	23.6933
1989	8	5	35.295	25.1077	10.1873	27.9833	32.6071	29.5769	29.7667	24.9056	25.7684	24.9667	25.2529	79	58.4211	71.9375	69.2353	29.5824	28.3316	28.925	29.2063	23.8294	23.0526	23.4625	23.6
1989	8	6	35.155	24.7333	10.4217	27.7	32.65	29.4615	29.475	24.5947	25.6263	25.0053	25.0789	78.2778	56.8333	68.1053	67.2222	28.8667	27.8944	28.2842	28.5529	23.4	22.8111	23.0211	23.2118
1989	8	7	35.515	25.1538	10.3612	27.8	33.2615	29.3571	29.9	24.7158	25.5235	24.9833	25	76.7222	54.6667	67.3125	65.8889	28.8389	27.6111	28.0176	28.1706	23.3944	22.6333	22.8706	22.9824
1989	8	8	35.125	24.5692	10.5558	27.4	32.4385	29.3385	29.9091	24.6	25.875	25	25.125	80	59.6667	66.5	66.7692	29	28.96	28.4333	29.05	23.6	23.3933	23.1133	23.4667
1989	8	9	34.75	24.8643	9.88571	27.8	28	28.8692	29.7917	24.8	25.8	24.8937	25.0937	78	84	70.1875	69.2353	29.3	31.7	28.5882	28.7937	23.7	25	23.2353	23.325
1989	8	10	34.85	24.8333	10.0167	28.1222	28.8	28.6857	29.3692	25.0579	25.6	25.1421	25.3316	77.8235	78	71.8889	71.0588	29.7222	30.7	28.95	29.0688	23.9056	24.5	23.4389	23.4937
1989	8	11	35.0235	24.875	10.1485	28.1471	32.18	28.7818	29.3182	24.8222	26.0333	25.1412	25.3063	76.7647	59.8235	72.6	70.75	29.1471	29.1529	28.9312	29.1133	23.5765	23.5706	23.4312	23.54
1989	8	12	34.6263	23.8214	10.8049	27.7111	32.5308	29.6077	29.6333	24.7211	25.4053	24.9368	25.0105	77.7059	58.0526	68.8421	66.8947	28.75	27.6421	28.3316	28.2722	23.3778	22.6474	23.0789	23.0611
1989	8	13	35.3684	24.6417	10.7268	27.8444	32.4308	29.3846	29.7846	24.7889	25.8944	25.1722	25.2889	77.9444	60	69.8235	69.2353	29.1556	28.675	28.7588	28.8188	23.6	23.2687	23.3353	23.3812
1989	8	14	34.6833	24.12	10.5633	26.8	32.1538	29.2308	29.5769	24.2	26.1278	25.0647	25.2706	81	61.8889	71.8824	69.2632	28.4	29.3444	29.0944	29.1444	23.2	23.5889	23.5056	23.5111
1989	8	15	34.7632	24.0067	10.7565	27.9278	29	29.0846	29.6167	24.8333	25.2	24.9444	25.1588	78.1176	74	69.5	67.7059	29.2778	29.5	28.45	28.95	23.65	23.8	23.1444	23.4312
1989	8	16	34.7684	24.3429	10.4256	27.8111	29.4	29.3333	29.8083	24.8211	25.6	25.1889	25.3059	78.5556	74	71.8125	70.3125	29.2556	30.3	29.6706	29.74	23.6444	24.3	23.7941	23.8467
1989	8	17	34.4842	24.9462	9.53806	26.8	29.4	28.8308	29.5	24.6	26.4	25.2737	25.2833	84	79	75.7059	70.4375	29.4	32.4	29.7056	29.2667	23.8	25.4	23.8667	23.6067
1989	8	18	34.7158	24.9857	9.73008	28.0625	29.6	28.26	29.1364	25.2316	26.4	25.0529	25.3176	80.1875	78	73.5294	71.1875	30.325	32.3	29.1176	29.04	24.2187	25.3	23.5235	23.48
1989	8	19	34.57	24.5867	9.98333	27.6118	31.4214	28.6308	29.3231	24.7474	25.6778	24.9111	25.1056	78.8235	61.5	71.125	70	29.1059	28.6111	28.3059	28.55	23.5647	23.2444	23.0706	23.225
1989	8	20	34.3722	24.45	9.92222	26.2	32.775	29.1231	29.6077	24.6	25.7368	25.3389	25.3722	88	58.3684	72.0588	71.5333	29.8	28.2474	29.3647	29.5133	24	23.0105	23.6529	23.7533
1989	8	21	34.5421	24.6769	9.86518	27.3937	31.78	29.0571	29.3846	24.8263	26.1222	25.3778	25.4471	79.5333	63.6471	75.5	72.5333	29.3625	29.6647	29.9833	29.6133	23.7188	23.8706	24.0222	23.8333
1989	8	22	33.9	24.3429	9.55714	27.2	30.4	28.6818	29.075	24.4	26.2	25.55	25.475	80	72	77.7143	75.4286	28.7	31.2	30.5437	30.0929	23.4	24.8	24.3063	24.0571
1989	8	23	34.0111	24.4786	9.53254	26.8	31	29	29	24.8	26.4	25.4	25.5	85	70	75	77	30	31.3	30	30.4	24.1	24.8	24.1	24.3
1989	8	24	34.3556	24.4923	9.86325	26.2	31.6	29.8	29.4	25.4	26.4	26	25.9	94	67	74	78	31.9	30.9	31.1	31.3	25.1	24.6	24.7	24.8
1989	8	25	33.5579	25.1538	8.40405	26.8	30.8	29.1357	29.3	24.8	26.2	25.1059	25.3412	85	70	74.5882	73.9333	30	30.9	29.7	29.8533	24.1	24.6	23.8389	23.9533
1989	8	26	33.935	24.4	9.535	25.8	30.8	29.1071	29	24.2	26	25.0889	25.0687	88	68	73.1667	71.75	29.1	30.4	29.1611	28.8533	23.6	24.3	23.5778	23.4067
1989	8	27	34.6778	24.2615	10.4162	26.8	28.8	28.7091	29.09	24.8	26	25.2625	25.3437	85	80	74.5714	73.0667	30	31.7	29.44	29.6643	24.1	25	23.7333	23.8429
1989	8	28	34.6222	24.2071	10.4151	25.6	33.6	28.5545	29.02	24.2	26.2	24.9412	25.0882	89	56	71.3529	69.2941	29.2	29.1	28.5882	28.7125	23.7	23.6	23.2353	23.2875
1989	8	29	35.0389	24.0545	10.9843	26.8	32.8	29.2364	29.65	24.8	26	25.4412	25.6235	85	58	73.0625	70.8824	30	29.1	29.9118	30.15	24.1	23.6	24.0176	24.125
1989	8	30	34.6263	25.3429	9.28346	27	34	29.1667	29.6636	24.5	25.8	25.4111	25.5294	82	52	73	68.8889	29.1	27.7	29.7211	29.5882	23.6	22.8	23.8632	23.7941
1989	8	31	34.4824	25.4917	8.99069	26	28.8	29.4333	29.6833	24.6	25.2	25.0722	25.2556	89	75	68.1875	68.9286	30	29.6	28.3471	28.5933	24.1	23.9	23.0824	23.2533
1989	9	1	34.2611	25.0615	9.19957	26	30	28.7462	29.1333	24.4	26	25.1471	25.18	88	73	73	73.2308	29.5	30.9	29.1941	29.3429	23.8	24.6	23.5412	23.65
1989	9	2	33.8	24.7538	9.04615	26	29.6	28.975	28.82	24.6	26.8	25.6056	25.3875	89	80	75.4375	72.7857	30	33.4	30.3118	29.9154	24.1	25.9	24.2	24.0154
1989	9	3	34.2118	24.6714	9.54034	26.2	29.6	29.4462	29.2909	24.6	25.8	25.2824	25.4353	88	74	74.0588	72.2	29.8	30.7	29.6059	29.7214	24	24.5	23.8294	23.8929
1989	9	4	34.4389	25.1615	9.27735	27.2	29.8	29.25	29.2	24.4	25.4	25.2882	25.5667	80	70	72.0588	72.4	28.7	29.5	29.2529	29.9571	23.4	23.8	23.5824	23.9929
1989	9	5	34.2118	25.3429	8.86891	25.6	28.4	28.9	28.87	24.4	26.2	25.3158	25.4353	91	84	74.7778	72.5625	29.7	32.5	29.6722	29.8867	24	25.5	23.8444	23.9533
1989	9	6	34.8059	24.9929	9.81303	27.2	29.4	29.2846	29.5417	24.6	26.2	25.6722	25.5941	81	78	73.5556	72.4	29.2	31.9	30.0053	29.75	23.6	25.1	24.0211	23.8625
1989	9	7	35.1053	24.7714	10.3338	26.8	29.4	29.7	30.1833	24	26.2	25.4118	25.5	79	78	70.3529	69.1333	28	31.9	29.4471	29.2857	22.9	25.1	23.6882	23.6143
1989	9	8	33.9474	25.3133	8.63404	26.8	28.4	28.5923	29.3167	24	25	25.3533	25.5	79	76	76.3333	73.5333	28	29.4	30.08	30	22.9	23.8	24.0467	23.9846
1989	9	9	33.92	24.8643	9.05571	25	29.8	28.8071	28.9333	24.6	25.8	25.3889	25.4706	97	73	74.5294	76.25	30.6	30.5	29.75	30.02	24.5	24.4	23.8889	24.0467
1989	9	10	34.2778	24.9467	9.33111	27	28.2	29.4	28.86	24.6	25.2	25.2765	25.2071	82	79	69.8	70.7143	29.3	30	28.9375	28.9846	23.7	24.1	23.4187	23.4154
1989	9	11	34.3842	25.16	9.22421	27	29.8	29.2429	29.4636	24.2	26.6	25.1353	25.2125	79	78	69.5294	69	28.3	32.7	28.8235	29.0714	23.1	25.5	23.3471	23.4857
1989	9	12	34.42	25.6357	8.78429	27.2	28.4	28.95	29.3091	25	26.2	25.0529	25.1765	84	84	71.4118	69.75	30.2	32.5	28.8941	29.02	24.2	25.5	23.4059	23.4467
1989	9	13	34.2789	25.3429	8.93609	25.6	29	29.1933	29.1308	24.2	25	25.0889	25.2235	89	72	71.5556	73.8125	29.2	29	28.95	29.3867	23.7	23.5	23.4111	23.66
1989	9	14	34.0722	25.6267	8.44556	25.8	27.8	29.2857	29.35	23	24.6	25.3176	25.4412	79	77	71.4118	73.8125	26.2	28.8	29.5944	29.62	21.9	23.4	23.7944	23.8
1989	9	15	34.1444	25.5923	8.55214	26.4	29.6	29.1857	29.4692	23.8	25.4	25.0706	25.3125	81	71	71	72.7059	27.7	29.6	29.0389	29.55	22.8	23.9	23.4889	23.775
1989	9	16	33.8765	25.1917	8.6848	27	30.6	29.1429	29.3769	25	26.4	25.1765	25.225	85	72	71.4706	72.6471	30.3	31.6	29.0944	29.2938	24.3	25	23.5556	23.6438
1989	9	17	34.2706	24.8143	9.4563	27.2	29	29.1636	29.41	25	26	24.8867	24.9857	84	79	74.9333	74.625	30.2	31.6	29.2312	29.1067	24.2	25	23.6	23.5333
1989	9	18	33.7056	24.6917	9.01389	26	30.6	28.9538	29.4231	24.4	25.8	25.6062	25.6125	88	68	76.4375	73.7647	29.5	30	30.5824	30.0437	23.8	24.1	24.3176	24.0312
1989	9	19	34.8444	25.2071	9.6373	25.2	30	29.5	29.3833	24.6	26.6	25.1211	25.3167	95	77	70.5789	71.1875	30.5	32.5	28.8105	29.3059	24.4	25.5	23.3316	23.6412
1989	9	20	34.1722	25.0867	9.08556	25	29	28.8857	28.9818	24	25.6	25.4278	25.4706	92	76	77.2778	76.2667	29.2	30.5	30.2611	29.9937	23.6	24.4	24.1889	24.0375
1989	9	21	34.2211	24.9267	9.29439	27	29	29.04	29.17	24	25.6	25.15	25.2687	78	76	71.9375	70.8333	27.8	30.5	29.4529	29.3588	22.8	24.4	23.6941	23.6647
1989	9	22	33.8895	25.7643	8.12519	26.8	28	28.3154	28.6	24.2	25.6	25.3278	25.4647	81	83	74.7222	72.7778	28.4	31.2	29.8167	29.8471	23.2	24.8	23.9	23.9471
1989	9	23	33.7	25.2333	8.46667	26.6	30.2	28.6	28.5	24.2	26.4	25.4	25.3	82	74	77	78	28.6	31.9	30.3	30.2	23.3	25.1	24.3	24.2
1989	9	24	33.7895	25.0267	8.76281	26.4	31	29.8	29.3	23.8	26.8	25.6	25.4	81	72	72	75	27.7	32.4	30	30.1	22.8	25.4	24.1	24.1
1989	9	25	33.2556	24.9308	8.32479	27	29.6	28.7333	28.725	24.4	26.2	25.5833	24.2111	81	77	76.1667	75.2941	28.8	31.7	30.4444	30.1562	23.4	25	24.2556	24.1188
1989	9	26	33.9824	24.9643	9.01807	26	29.8	28.4769	28.8462	24.4	25	25.2632	25.3235	88	68	75.0526	73.0588	29.5	28.5	29.7158	29.4375	23.8	23.2	23.8211	23.675
1989	9	27	33.7947	24.4357	9.35902	27.8	28.8	28.4	28.6923	24.6	25.8	25.3118	25.25	77	79	74	73.625	28.8	31.2	29.6765	29.1533	23.4	24.8	23.8235	23.54
1989	9	28	33.4474	24.6067	8.8407	26	29.2	28.6133	28.5786	24.4	25.6	25.0647	25.2176	88	75	74.7059	75.125	29.5	30.4	29.3059	29.5867	23.8	24.3	23.6471	23.8067
1989	9	29	33.2	24.6714	8.52857	25	29	28.65	28.8692	24.6	25.8	25.0889	25.4176	97	78	73.7222	73.125	30.6	31.1	29.2111	29.7	24.5	24.7	23.5778	23.8467
1989	9	30	33.3944	25.2786	8.11587	26.1	29.2	28.9769	28.725	24.2	25.6	24.9647	25.0812	86	75	75.1875	75.6	28.9	30.4	29.1125	29.35	23.5	24.3	23.5313	23.6571
1989	10	1	34.2895	25.15	9.13947	27.6	28.4	28.9429	29.0333	25.8	25.6	25.1556	25.2222	87	80	70.3333	73.4706	32	30.9	28.85	29.3765	25.2	24.6	23.3722	23.7
1989	10	2	33.8941	25.2867	8.60745	26.8	29	29.0529	29.18	25	26.2	25.3	25.4333	86	80	73.1579	73.375	30.5	32.1	29.5579	29.775	24.4	25.2	23.7316	23.875
1989	10	3	33.4316	25.0667	8.36491	26.4	30	28.2467	28.5385	25.2	26.2	25.0842	25.4222	91	74	75.1579	75.8889	31.2	31.5	29.3526	30.0556	24.8	24.9	23.6684	24.0778
1989	10	4	33.95	25.2529	8.69706	28.6	30.6	29.0786	29.34	24.4	26.8	25.3588	25.5	71	74	73.1765	73.2667	27.7	32.7	29.6588	29.7933	22.8	25.5	23.8353	23.9
1989	10	5	33.6273	25.1133	8.51394	26.8	27.8	28.7125	29.0267	25	25.6	25.3778	25.3235	86	84	74.8824	74.2	30.5	31.3	29.6765	29.4667	24.4	24.8	23.8235	23.74
1989	10	6	33.505	24.8571	8.64786	27.6	32.2	28.7812	29.275	25.6	26.8	25.1421	25.3632	85	66	72.7895	73.1579	31.5	31.6	29.33	29.6158	24.9	25	23.675	23.8158
1989	10	7	33.51	24.75	8.76	28.4	30.4	28.925	29.1467	25.4	26.4	25.2789	25.3889	79	73	73.6471	74.0588	30.4	31.7	29.6444	29.7941	24.3	25	23.8389	23.9059
1989	10	8	34.1667	25.2643	8.90238	29.6	31	29.3588	29.4533	26.2	26.6	25.315	25.505	77	71	72.2	73.1053	31.7	31.9	29.79	29.9263	25	25.1	23.89	23.9737
1989	10	9	33.7158	25.38	8.33579	27.8	30.6	28.6235	29.0133	25.2	26.8	24.99	25.4833	81	74	73.2	75.1667	30.3	32.7	28.865	30.1667	24.3	25.5	23.41	24.1333
1989	10	10	33.3	24.8765	8.42353	28.2	30	28.7235	28.8375	25.4	26.6	25.3263	25.3056	80	77	77.2222	76.75	30.6	32.5	30.1167	29.7937	24.4	25.5	24.0944	23.9312
1989	10	11	33.6789	24.8353	8.84365	26.7	31.8	28.2714	28.48	24.9619	25.8	25.3765	25.3706	85.9474	62	78.1176	78.5625	30.1526	29.2	30.3059	30.2688	24.1421	23.6	24.2118	24.1875
1989	10	12	33.38	24.7176	8.66235	27.6	31.8	28.6556	28.7188	26.4	27.8	25.2158	25.2842	91	74	75.8947	76.7222	33.6	34.7	29.7526	29.8722	26	26.5	23.9	23.9667
1989	10	13	32.7263	24.9812	7.74507	28	30.8	28.2133	28.4308	24.6	25.6	25.2947	25.4158	76	66	77.9444	77.5625	28.6	29.3	29.8263	30.0938	23.3	23.7	23.9474	24.1125
1989	10	14	33.48	24.9688	8.51125	27	30.8	29.1062	29.2	25	26.4	25.46	25.5158	85	71	76.1	76.1111	30.3	31.5	30.265	30.3056	24.3	24.9	24.165	24.1833
1989	10	15	32.85	24.8133	8.03667	27	29.6	28.475	28.6615	24.2	26.8	25.1737	25.3059	79	80	76.1053	76.9412	28.3	33.4	29.7211	30.0294	23.1	25.9	23.8368	24.0118
1989	10	16	32.1053	24.6	7.50526	29.8	30.8	28.2778	28.2937	26	27	25.31	25.38	74	75	78.65	78.4737	31.1	33.1	30.24	30.2947	24.7	25.7	24.14	24.1947
1989	10	17	33.1619	24.5625	8.5994	27.045	30.8	28.1875	28.3562	25.005	25.8	25.1789	25.2706	83.8947	67	77.3889	76.9375	30.2053	29.9	29.8833	29.9562	24.1526	24	23.9722	24.025
1989	10	18	32.6591	24.2471	8.41203	29	31	27.6824	28.0071	25.4	25.8	24.6684	24.9	75	66	75.1579	75.3889	30	29.7	28.3737	28.9389	24.1	24	23.1053	23.4389
1989	10	19	32.8286	24.2765	8.5521	27.8	31	28.1	28.1933	24.6	25.9	24.935	25.0889	77	67	77.05	78	28.8	30	29.335	29.6294	23.4	24.1	23.7	23.8412
1989	10	20	32.1952	24.0312	8.16399	27.8	31	27.9625	28.1125	24.6	26	24.92	25.0647	77	67	76	76.7059	28.8	30.3	29.16	29.5471	23.4	24.2	23.57	23.8
1989	10	21	32.94	23.9765	8.96353	28.2	30.6	28.3813	28.3333	25	26.4	25.1	25.0278	77	72	75.9474	77.1765	29.5	31.6	29.5316	29.4235	23.8	25	23.7684	23.7
1989	10	22	32.6263	24.3562	8.27007	27	29.8	28.1	28.1067	24.4	26.8	25.1421	25.1059	81	79	77.7368	77.8125	28.8	33.2	29.8105	29.5875	23.4	25.8	23.9421	23.8313
1989	10	23	32.7158	24.4133	8.30246	27.4	31.6	28.5333	28.56	24.6	26	25.2526	25.2444	80	64	76.2632	77.8889	29	29.9	29.8474	29.9778	23.6	24	23.9421	24.0278
1989	10	24	32.3579	24.4286	7.92932	28	31.8	27.52	28.0933	24	25.8	24.9056	25.0556	72	62	78.7222	78.5556	27.2	29.2	29.4611	29.6889	22.4	23.6	23.7556	23.8944
1989	10	25	32.195	24.5533	7.64167	27.8	30.8	27.3933	27.68	25	26.4	25.0056	25.2	80	71	81.7222	82	29.8	31.5	29.9389	30.16	24	24.9	24.0333	24.1533
1989	10	26	32.7636	24.6188	8.14489	28	31.8	28.3176	28.4412	25	26.4	24.99	25.15	79	66	75.8	77.2222	29.7	30.8	29.285	29.6	23.9	24.5	23.635	23.8333
1989	10	27	33.2636	24.4125	8.85114	28	31	28.4471	28.5706	24.6	26.2	25.06	25.2778	76	69	75.95	75.7222	28.6	30.8	29.43	29.7833	23.3	24.5	23.73	23.9222
1989	10	28	33.0667	24.4588	8.60784	27.4	29.6	28.4611	28.4471	25.2	25.8	24.9722	25.1556	84	74	75.4444	76.3529	30.6	30.7	29.2667	29.5235	24.4	24.5	23.6278	23.7824
1989	10	29	33.0727	24.65	8.42273	27.6	30	28.3333	28.5125	25.8	26.4	25.115	25.2737	87	75	75.3	77.3684	32	32	29.61	29.9684	25.2	25.2	23.825	24.0211
1989	10	30	33.1364	24.725	8.41136	25	29	28.7	28.625	23.8	24.2	25.135	25.3556	91	67	73.3333	76.5263	28.7	27	29.415	30.0474	23.3	22.3	23.71	24.0789
1989	10	31	32.5474	24.7133	7.83404	26	29	28.675	28.7313	24	25.8	25.32	25.3833	85	78	76.1	76.9444	28.5	31.1	29.975	30.1278	23.2	24.7	24.035	24.1333
1989	11	1	32.5333	24.2812	8.25208	27.075	29.8	28.6692	28.55	24.71	25.8	25.3	25.2765	82.35	73	77.6667	76.8333	29.49	30.5	29.9947	29.8722	23.75	24.4	24.0263	23.9556
1989	11	2	32.625	24.3313	8.29375	26.975	30	28.8333	28.7833	24.94	24.6	25.2947	25.3833	85.4	64	76.1053	77.8889	30.175	27.3	29.8632	30.1944	24.175	22.5	23.9632	24.15
1989	11	3	32.85	24.3813	8.46875	26.6	29.6	28.7077	28.7364	25.4	25.8	25.3263	25.3188	91	74	76.7368	76.1176	31.6	30.7	30.0421	29.9765	25	24.5	24.0368	24.0176
1989	11	4	33.0833	24.4714	8.6119	26.8	30	28.8	28.6	24.8	25.8	24.8	25.1	85	72	72	76	30	30.4	28.6	29.7	24.1	24.3	23.3	23.9
1989	11	5	33	24.5714	8.42857	27.6	29.8	27.6	28.1	24.1	26.8	25.4	25.4	75	79	84	79	27.7	33.2	31	30.6	22.8	25.8	24.6	24.4
1989	11	6	32.87	24.8375	8.0325	27	29	28	28	24.2	25.4	25	24.9	79	75	79	78	28.3	30	29.7	29.3	23.1	24.1	23.9	23.7
1989	11	7	32.6375	24.6357	8.00179	27.6	30	28.4583	28.6	25.2	25.6	25.45	25.3882	82	70	75.8333	75.4706	30.4	29.9	29.8444	29.8	24.3	24	23.9167	23.9235
1989	11	8	32.6941	24.6286	8.06555	27.3579	29.4	28.2167	28.6846	24.8895	25.6	25.2833	25.3111	82.3158	74	78	77.5556	29.7947	30.3	30.0278	30.05	23.9526	24.3	24.0389	24.0611
1989	11	9	32.2474	24.35	7.89737	26.8	29	28.1091	28.2462	24.6	25.8	25.2263	25.2158	84	78	77.1111	78.4737	29.4	31.1	29.9421	29.9684	23.8	24.7	23.9737	24.0211
1989	11	10	32.9684	24.6929	8.27556	26.8	27.4	28.3462	28.4615	24.4	25.6	25.2	25.2263	82	87	77.1579	76.3684	28.9	31.6	29.8579	29.7368	23.5	25	23.9474	23.8947
1989	11	11	33.2632	24.48	8.78316	27.8	30.7077	28.6385	28.7077	26	25.975	25.155	25.32	87	69.5	74.65	75.5	32.4	30.295	29.42	29.775	25.4	24.19	23.71	23.915
1989	11	12	32.51	24.5533	7.95667	25.4	30.3308	28.6071	28.3846	24	25.795	25.51	25.445	89	72.4	79.5	78.2	28.9	30.3	30.64	30.34	23.5	24.18	24.385	24.23
1989	11	13	32.5476	24.48	8.06762	26.8	29.9538	28.0083	28.2	25.8	26.11	25.5158	25.4737	92	75.3	79.3684	78.8947	32.5	31.275	30.5895	30.4947	25.5	24.68	24.3158	24.2947
1989	11	14	32.81	24.1643	8.64571	27.2	28.6	28.7643	28.8357	24	25.8	25.4167	25.4222	77	80	76.8889	76.5882	27.7	31.3	30.2111	30.0176	22.8	24.8	24.1556	24.0471
1989	11	15	32.2474	24.4077	7.83968	27.6	30.8	28.6	28.6143	24.4	26.6	25.315	25.445	77	72	76.05	77.05	28.4	32	29.88	30.25	23.2	25.2	23.97	24.17
1989	11	16	32.5421	24.1571	8.38496	26.8	29	28.0909	28.6154	24	26.4	25.2	25.35	79	82	75.8889	76.1667	28	32.7	29.6579	29.8833	22.9	25.5	23.8526	23.9722
1989	11	17	32.8684	24.2933	8.57509	27.4	28.8	28.6538	28.5333	24.8	25.8	25.1111	25.2278	81	79	77.4118	76.7222	29.6	31.2	30.0556	29.8611	23.8	24.8	24.0389	23.9389
1989	11	18	33.1188	24.0867	9.03208	27.8	30.2	28.5846	28.6231	24	25.4	25.1833	25.1889	73	68	74	74.6111	27.3	29.2	29.4333	29.4722	22.5	23.7	23.7222	23.7389
1989	11	19	32.8944	24.3	8.59444	27.4	30.6	28.7692	28.7786	24.6	25.8	25.1	25.0611	80	68	74.3158	74.6667	29	30	29.3526	29.3111	23.6	24.1	23.6632	23.6611
1989	11	20	33.15	24.4133	8.73667	27.6	30.6	28.5308	28.8385	24.4	26.8	25.095	25.1	77	74	74.35	73.3158	28.4	32.7	29.265	29.1263	23.2	25.5	23.62	23.5474
1989	11	21	32.8474	24.3562	8.49112	27.4	29.6	28.4786	28.6143	24.6	25.4	25.0158	24.9947	80	71	74.6316	74.1579	29	29.6	29.1474	29.0158	23.6	23.9	23.5842	23.4789
1989	11	22	32.7	24.7667	7.93333	27	29.6	28.4692	28.6231	24.8	26.4	24.97	25.015	84	78	74.05	74.8	29.8	32.3	29.04	29.14	24	25.3	23.485	23.555
1989	11	23	33.0316	24.8437	8.18783	26.89	31.6	28.3357	28.5615	24.515	25.8	24.58	24.9684	82.4211	63	74	73.7	28.935	29.3	28.14	28.75	23.45	23.7	22.96	23.31
1989	11	24	33.2421	24.86	8.38211	26.93	29.8	28.0615	28.1769	24.49	25.8	24.7722	24.7333	82.3	73	74.3889	73.6667	29.025	30.5	28.6667	28.4056	23.515	24.4	23.3	23.1444
1989	11	25	33.0263	24.52	8.50632	26.8	29.9615	28.0357	28.0786	24.8	25.315	24.8158	24.8667	85	69.25	75.5789	76.5556	30	28.95	28.9263	29.0389	24.1	23.44	23.4316	23.5111
1989	11	26	33.0833	24.8929	8.19048	27.6	30.6	28.0571	28.4	25.6	25.5263	24.77	24.8056	85	69.2632	76.8947	75.6111	31.5	29.6316	28.775	29.0222	24.9	23.7842	23.345	23.4667
1989	11	27	33.2765	24.4857	8.79076	26.955	31.8	28.2154	28.2615	24.605	25.8	24.675	24.9105	82.5	62	72.7368	73.8889	29.28	29.2	28.3105	28.8389	23.67	23.6	23.0632	23.3778
1989	11	28	32.0895	24.5214	7.56805	26.675	30.8	28.3308	28.1923	24.355	25.8	24.975	24.9526	82.45	67	76.1	76.5789	28.825	29.9	29.255	29.2368	23.42	24	23.63	23.6053
1989	11	29	32.3316	24.2769	8.05466	26.58	31.8	28.2	28.2286	24.345	26	24.565	24.685	83.05	63	73.1	74.25	28.87	29.7	28.175	28.475	23.44	23.9	22.965	23.17
1989	11	30	32.7158	23.85	8.86579	26.805	29.8	28.4769	28.3857	24.31	25.8	24.73	24.7684	80.5789	73	73	73.9	28.675	30.5	28.435	28.64	23.3	24.4	23.135	23.235
1989	12	1	32.6632	24.0857	8.57744	27.4	29.6	27.8857	28.2538	24.4	25	24.8	24.7737	78	69	76.7368	74.6111	28.5	28.6	28.9789	28.7474	23.3	23.3	23.4684	23.3368
1989	12	2	32.5632	24.1467	8.41649	28	31	27.8643	27.6846	24	25.6	24.9053	24.8222	72	65	79.2778	78.1176	27.2	29.2	29.4105	29.2333	22.4	23.7	23.7	23.6111
1989	12	3	32.3421	24.5571	7.78496	26.4	28.8	27.7643	27.75	23.8	24.8	24.3632	24.6316	81	72	75.7895	77.2222	27.7	28.6	28.1211	28.8211	22.8	23.3	22.9579	23.3526
1989	12	4	32.081	23.7933	8.28762	26.4368	32	27.8214	27.9286	24.0316	25.8	24.58	24.5579	81.8421	61	75.7778	74.5294	28.1737	29.1	28.6263	28.3444	23.0474	23.6	23.2737	23.1222
1989	12	5	32.2474	23.4563	8.79112	26.415	32.8	27.7857	27.9	24.195	26.4	24.7316	24.7211	83.3	61	76.7895	76	28.64	30.1	28.8632	28.8158	23.31	24.2	23.4	23.3789
1989	12	6	32.7	23.9733	8.72667	27.4	31.8	28.6417	28.5167	24.6	25.4	24.6833	24.7471	80	60	71.6667	73.1667	29	28.2	28.1611	28.4	23.6	23	22.9889	23.1471
1989	12	7	32.5647	24.32	8.24471	26.4	32.6	28.3692	28.45	24.4	25.8	24.6222	24.8111	85	58	72.8333	72.5263	29.2	28.7	28.1889	28.6111	23.7	23.3	22.9833	23.2667
1989	12	8	33.3789	24.4533	8.92561	27	32	28.7143	28.9769	24	25.6	25.0263	25.0167	78	60	73.8421	72.3158	27.8	28.5	29.0842	28.9444	22.8	23.3	23.5053	23.4333
1989	12	9	33.1167	24.6375	8.47917	26.8	32	28.1833	28.2083	24.5947	25.6	24.6333	24.6375	83.6316	60	71.9412	72.7778	29.4053	28.5	28.2333	28.3941	23.7421	23.3	23.0333	23.1176
1989	12	10	33.045	24.5176	8.52735	26.4526	32	28.5692	28.4692	24.2167	25.2	24.4647	24.6176	83.4444	58	70.75	72.4118	28.7	27.5	27.7312	28.1813	23.3222	22.7	22.7312	22.9688
1989	12	11	32.3368	24.475	7.86184	26.89	32	27.9167	28.1846	24.425	25.8	24.75	24.8111	81.8	61	75.4444	74.3684	28.91	29.1	28.7556	28.8722	23.425	23.6	23.3222	23.3889
1989	12	12	33.0316	25.15	7.88158	27.0053	32.6	28.4308	28.6769	24.7579	25.8	24.6368	24.8353	82.2778	58	73	74.1765	29.6579	28.7	28.3368	28.8611	23.8579	23.3	23.0579	23.3944
1989	12	13	32.595	24.6375	7.9575	26.4	32.6	28.0643	28.2	24.2421	26.8	24.5158	24.6	83.8947	64	75.4444	72.8947	28.7684	31.4	28.2579	28.3056	23.3526	24.8	23.0526	23.0778
1989	12	14	32.6263	24.2571	8.36917	26.8	32.6	27.7308	27.8	25	26.8	24.4158	24.5765	86	64	75.2222	75.8333	30.5	31.4	28.2053	28.5471	24.4	24.8	22.9579	23.1765
1989	12	15	32.7333	23.9882	8.7451	27.4	30.4	27.3286	27.5	24.2	25.2	24.3842	24.4471	77	66	76.9474	75.6667	28	28.6	28.2737	28.3235	23	23.3	23.0526	23.0529
1989	12	16	32.6667	23.6437	9.02292	26	32.8	27.3231	27.2727	24	25.8	24.3632	24.4778	85	57	77.5882	77.4706	28.5	28.5	28.1684	28.4	23.2	23.3	23.0053	23.1111
1989	12	17	32.145	23.82	8.325	27.2	30.6	27.6154	27.5846	24.2	25.6	24.4278	24.4765	78	67	75.1667	75.5556	28.2	29.5	28.1556	28.3882	23.1	23.8	22.9611	23.1294
1989	12	18	32.4842	23.2933	9.19088	27.6	32.8	28.1286	28.0154	24.2	25.4	24.4632	24.4111	76	55	73.3684	73.8421	27.9	27.5	28	28.0222	22.9	22.7	22.9	22.9167
1989	12	19	32.4333	24.32	8.11333	26.45	33	27.575	27.8727	24.2111	26	24.3333	24.4941	83	58	76.0556	74.1667	28.6444	28.9	28.0833	28.3	23.3056	23.5	22.8889	23.0353
1989	12	20	32.6632	24.1267	8.53649	27.8	32	28.2231	28.0083	25.2	26.6	24.3833	24.4778	81	66	74.5	75.4118	30.3	31.2	28.2842	28.2667	24.3	24.8	23.0105	23.0167
1989	12	21	32.9737	24.35	8.62368	26.4	30.6	28.2846	27.9273	24	25.6	24.5389	24.5647	82	67	74.3333	74.7895	28.2	29.5	28.4842	28.4333	23.1	23.8	23.0947	23.0833
1989	12	22	32.7889	24.7133	8.07556	27.2	29.6	28.0357	27.7417	23.2	25.4	24.5294	24.5933	71	71	74.1765	75	25.8	29.6	28.3056	28.525	21.6	23.9	23.0389	23.1938
1989	12	23	32.6368	24.66	7.97684	26.455	31.8	28.5571	28.3	24.5167	25.4	25.1722	25.0437	85.3889	60	76.6667	75.6667	29.5	28.2	29.8263	29.3235	23.7632	23	23.8684	23.6
1989	12	24	33.015	24.3125	8.7025	28.4	33.6	28.2545	28.3417	24	25.8	24.9333	25.0111	70	54	75	73.7	26.9	28	29.2053	28.9	22.3	23	23.5105	23.3105
1989	12	25	32.63	24.7867	7.84333	27	30.2	28.2857	28.1846	25	26.4	24.7789	24.6353	85	74	75.2632	75.8421	30.3	31.9	28.885	28.7737	24.3	25.1	23.31	23.2474
1989	12	26	33.0158	24.0533	8.96246	27.4	30.2	28.1214	28.2154	25	26.6	24.8944	24.7812	82	76	76.3889	76.8824	30.1	32.4	29.2	29.3	24.1	25.4	23.5056	23.5941
1989	12	27	32.7444	24.14	8.60444	26.4	30	28.4	28.2692	24.2	25.4	24.4	24.2647	83	69	71.5263	73.5789	28.7	29.4	27.59	28.0474	23.4	23.7	22.56	22.8368
1989	12	28	33.0353	24.1	8.93529	27.4	31.8	28	27.92	25	26.4	24.0176	24.2647	82	66	70.5625	71.3529	30.1	30.8	26.6235	27.1824	24.1	24.5	21.9706	22.2824
1989	12	29	33.1722	24.1333	9.03889	27.4	32.8	27.5833	27.4909	25	26.8	24.2	24.0467	82	63	73.1176	73.8333	30.1	31.2	27.3389	27.6529	24.1	24.8	22.45	22.6059
1989	12	30	32.4529	23.6357	8.81723	27	32.8	28.1909	28.0909	24.6	25.8	24.5467	24.4643	82	57	75.2857	73.5625	29.3	28.5	28.075	28.04	23.7	23.3	22.8687	22.86
1989	12	31	32.6714	23.65	9.02143	27.4	33.4	27.8385	27.51	24.2	25.8	24.1533	24.14	77	55	73.1333	73.625	28	28.1	27.075	27.46	23	23	22.1625	22.46
1988	12	31	32.6714	23.65	9.02143	25.7056	29.9167	27.8385	27.51	23.4471	25.0188	24.1533	24.14	83	66.875	73.1333	73.625	27.4889	27.8062	27.075	27.46	22.6111	22.6563	22.1625	22.46

## Sheet: 1989
			Temperature			Temperature				Temperature				Relative Humidity				Pressure				Dew temperature
Year	Month	Day	Maximum	Minimum	Max-Min	1899-12-31 07:00:00	1899-12-31 13:00:00	1899-12-31 19:00:00	Average	1899-12-31 01:00:00	1899-12-31 13:00:00	1899-12-31 19:00:00	Average	1899-12-31 01:00:00	1899-12-31 13:00:00	1899-12-31 19:00:00	Average	1899-12-31 07:00:00	1899-12-31 13:00:00	1899-12-31 19:00:00	Average	1899-12-31 07:00:00	1899-12-31 13:00:00	1899-12-31 19:00:00	Average		Month	Taverage	Hraverage
1990	1	1	33.2526	24.1812	9.07138	26.7381	30.8364	27.7417	28.0727	23.9211	24.6316	23.9579	24.1737	81.6316	60.2105	69.7895	71.3333	29.12	26.7737	26.57	27.6263	23.355	22.1	21.94	22.5474		January	27.7514	72.9958
1990	1	2	33.081	24.1	8.98095	26.0955	31.0167	28.2	28.55	23.7429	24.8524	24.1368	24.1	81.35	61.619	73.0526	72	27.85	27.181	28.181	27.725	22.7864	22.2762	22.8667	22.63		February	27.8189	74.136
1990	1	3	32.8652	24.0944	8.77077	26.181	31.0833	28.3692	28.4818	23.4211	25.095	24.075	24.2176	79.4737	62.1905	70	69.6111	27.185	27.6095	27.0381	27.25	22.395	22.5476	22.2095	22.4056		March	27.9305	74.7682
1990	1	4	32.9636	24.1059	8.85775	26.0952	29.4167	28.0909	27.63	23.6	24.795	23.9381	24.1667	81.8421	67.2	72	72.2	27.665	27.795	27.0909	27.6222	22.69	22.735	22.3409	22.6611		April	28.3718	75.0848
1990	1	5	32.5913	24.3438	8.24755	25.9	29.775	27.46	27.3273	23.6571	24.6	23.8895	24.1333	82.8571	64.1429	71.1111	72.0588	27.8091	26.7571	26.7	27.0263	22.8091	22.1048	22.0737	22.3		May	29.1519	73.6727
1990	1	6	32.5818	24.0833	8.49848	25.8286	30.3077	28.14	27.9	23.5286	24.8773	23.9095	24.081	82.1905	65.3182	70.4762	71.3684	27.3905	27.6455	26.6381	27.1762	22.5381	22.5909	22.0762	22.381		June	29.9758	68.9729
1990	1	7	32.8652	24.6588	8.20639	26.2773	29.7462	27.8	27.625	23.8571	24.6773	24.0333	24.225	81.2857	63.1364	71.619	70.85	27.9	26.8409	27	27.5	22.7905	22.1455	22.2476	22.565		July	29.9358	68.2435
1990	1	8	32.7318	24.35	8.38182	25.93	29.0167	26.9091	27.03	23.615	24.5429	23.9368	23.9944	82.15	67.0476	75.2778	73	27.49	27.2762	27.4158	27.4111	22.61	22.4476	22.5211	22.5556		August	29.4818	70.2023
1990	1	9	32.2391	24.5687	7.67038	25.7909	29.7077	27.3583	27.4417	23.5682	24.5818	23.6857	23.9476	82.8182	65.8571	70.3333	74.1111	27.5136	27.0667	26.1619	27.1	22.5955	22.281	21.6619	22.29		September	29.0859	73.0722
1990	1	10	32.4043	24	8.40435	25.5773	30.525	27.4833	27.5167	23.5318	24.81	23.9619	24.0842	83.3333	65.3	71.8	73	27.6143	27.685	26.8429	27.6278	22.6619	22.67	22.1762	22.6389		October	28.6258	76.3682
1990	1	11	32.3739	24.0176	8.35627	25.9455	30.1846	27.8083	27.7385	23.5136	24.7762	23.5952	23.945	81.7727	63.5238	69.4	71.9524	27.3045	27.2333	25.935	26.7421	22.4955	22.4	21.645	22.1211		November	28.5597	75.8086
1990	1	12	32.3909	24	8.39091	25.585	30.9231	28.2462	28.0333	23.5857	24.7333	24.1762	24.1158	83.1053	64.5714	72.5238	73.0526	27.6158	27.3524	27.419	27.5882	22.6632	22.4619	22.4714	22.6059		December	28.0402	74.5451
1990	1	13	32.4652	23.8647	8.60051	25.6455	29.9154	27.4538	27.55	23.6476	24.7773	24.3682	24.1905	84.8095	64.4286	75.0909	72.75	27.8762	27.3286	27.9727	27.5	22.7905	22.4381	22.8182	22.555
1990	1	14	31.9609	24.45	7.51087	26.0182	29.6154	27.3714	27.6846	23.9	24.9714	24.4263	24.4111	82.95	66.4286	75.8421	73.1579	28.11	27.8524	28.155	28.0421	22.96	22.7571	22.955	22.9
1990	1	15	32.7182	24.4529	8.26524	25.6522	30.5357	28.0286	27.8077	23.6591	24.781	24.02	24.0833	84.0476	64.0476	72.3	73.7222	27.8455	27.2952	26.7952	27.22	22.8273	22.4048	22.1381	22.39
1990	1	16	32.1435	23.8706	8.27289	25.3522	29.75	27.5071	27.3727	23.3652	24.6545	24.15	23.8833	84.2273	64.2273	74.1579	73.1667	27.3783	27.0864	27.3947	27.1667	22.5261	22.3455	22.5579	22.4
1990	1	17	32.4043	24.3733	8.03101	25.3826	29.8769	27.8875	27.7538	23.45	24.6667	24.0273	24.0048	83.8636	64.15	71.8095	71.9474	27.4591	26.985	27.0333	27.1842	22.5591	22.245	22.3333	22.3842
1990	1	18	33.135	23.8125	9.3225	25.25	30.6	28.1429	27.9417	23.2636	24.7182	24.2476	23.9316	84.5455	62.4545	71.2381	71.6471	27.15	26.8682	27.2905	26.6737	22.4	22.1682	22.4238	22.0684
1990	1	19	32.6957	23.6125	9.08315	25.5348	29.7385	26.7769	27.0455	23.687	24.8095	24.09	22.8789	84.9091	66.15	77.9	74.1111	27.9826	27.645	27.805	27.55	22.887	22.67	22.805	22.6333
1990	1	20	33.0261	23.8133	9.21275	25.7909	30.5385	27.6733	27.8455	23.7	25.06	24.2619	24.4158	84.2273	63.4286	72.7	74.6667	27.8591	27.8048	27.3905	27.695	22.8091	22.7619	22.4429	22.68
1990	1	21	33.1714	24.0688	9.10268	25.6227	30.3462	27.6214	28	23.595	25.019	24.37	24.3368	83.85	65.8571	74.4	74.5556	27.66	27.9571	27.915	27.7211	22.685	22.8048	22.785	22.6895
1990	1	22	33.1182	23.8294	9.28877	25.9227	30.0462	27.8231	28.0583	23.7905	25.32	24.6476	24.5824	83.619	68.05	77	75.2667	27.9667	28.72	28.58	28.3529	22.8952	23.27	23.22	23.0941
1990	1	23	32.9182	23.7412	9.17701	25.8857	30.3833	27.8357	27.9364	23.6381	25.075	24.3524	24.2722	82.9048	65.9474	72.75	71.2	27.619	28.0684	27.59	27.4882	22.6762	22.9158	22.665	22.6059
1990	1	24	32.9455	23.6375	9.30795	25.7429	31.1917	27.7923	28.01	23.73	25.0842	24.4105	24.325	83.65	64.2222	76.7778	73.4667	27.855	27.8833	28.2722	27.96	22.81	22.7833	23.0333	22.84
1990	1	25	32.5818	23.6706	8.91123	25.6545	29.8692	27.7286	27.6455	23.5286	24.8143	24.2864	24.1	83.619	67.1429	74.5909	75.4444	27.5238	27.7333	27.7682	27.3684	22.6143	22.6905	22.7	22.4737
1990	1	26	32.5842	23.2125	9.37171	25.5048	29.6929	27.2846	27.2083	23.5632	25.0136	24.23	24.1125	84.4211	69.7727	77.4	74.4706	27.6895	28.4955	28.02	27.6687	22.7	23.15	22.9	22.7062
1990	1	27	33.0136	23.3444	9.66919	25.6238	30.25	28.0357	27.975	23.6136	25.0143	24.0864	24.12	85.3333	66.45	73.9091	73	28.0429	28.03	27.4	27.65	22.9238	22.925	22.5182	22.6778
1990	1	28	32.8304	23.2167	9.61377	25.6913	29.8643	27.8357	27.7667	23.6957	24.9333	24.07	21.9476	83.2381	68.0476	72.15	73.7368	27.9174	28.0571	26.8381	27.275	22.8217	22.919	22.1524	22.445
1990	1	29	33.0955	23.3	9.79545	25.7261	30.1929	27.4286	27.5	23.6227	24.8286	24.2381	24.165	83.8636	62.9048	74.7619	73.8889	27.7045	27.2524	27.7905	27.44	22.7318	22.4333	22.7429	22.56
1990	1	30	32.7591	23.7444	9.01465	25.6	30.9286	27.84	27.9615	23.8391	25.2182	24.0182	24.2762	85.9565	65.9524	71.8636	73.8333	28.2826	28.3952	27.0636	27.575	23.0652	23.0952	22.2818	22.64
1990	1	31	32.28	23.9647	8.31529	25.7565	30.1429	28.1643	27.8846	23.7364	24.8739	23.9818	24.2952	84.7273	65.4348	71.0476	74.3	27.9545	27.687	26.5435	27.5091	22.8818	22.613	21.9435	22.55
1990	2	1	32.887	23.8778	9.00918	25.6435	31.1	28.25	28.2429	23.4913	25.0435	24.2524	24.2333	83.3913	63.8261	72.4762	73.35	27.4478	27.7739	27.5238	27.4857	22.5609	22.6348	22.5143	22.519
1990	2	2	32.8682	24.1267	8.74152	25.7957	30.48	27.96	28.0214	23.6696	24.8565	23.815	24.12	83.6522	64.7391	71.45	73.15	27.7739	27.5609	26.719	27.2048	22.7522	22.4957	22.0429	22.3524
1990	2	3	33.0522	23.8235	9.22864	25.5913	30.26	27.8062	27.8071	23.7304	24.8043	24.3955	23.2522	84.9545	65.0455	75.05	75.3684	28.0696	27.4955	28.3381	27.9	22.9348	22.5545	23.0048	22.8
1990	2	4	32.9227	24.2176	8.70508	26.0909	30.5467	27.4786	27.9929	24.0545	25.2048	24.6095	24.5684	84.7273	65.619	77.45	74.55	28.5318	28.2714	28.7048	28.4053	23.1955	23.0667	23.2857	23.1263
1990	2	5	32.8261	24.0556	8.77053	25.8391	30.3571	27.98	27.9214	23.9087	24.8545	24.3714	23.1667	83.8636	63.3333	73.0476	72.45	28.2739	27.3952	27.8524	27.5947	23.0522	22.5	22.7476	22.6263
1990	2	6	32.9478	23.7722	9.1756	25.7909	30.3143	28.2	28.0077	23.9045	25.2364	24.3238	24.585	84.8636	66.8182	73.3	74.7143	28.2818	28.5045	27.8619	28.425	23.0545	23.1273	22.781	23.11
1990	2	7	32.5818	24.25	8.33182	25.7304	30.4067	28.3769	28.2154	24.0391	25.1682	24.3619	24.48	86.4091	65.7727	74.85	74.9524	28.7739	28.2364	28.005	28.38	23.3304	23.0455	22.86	23.1
1990	2	8	32.4	23.9706	8.42941	25.7909	30.5	28.3071	28.0769	23.8857	25.085	24.5955	24.5389	84.45	67.7143	77.15	76.05	28.3238	28.2667	28.7571	28.5263	23.0714	23.0381	23.3429	23.2053
1990	2	9	32.1304	23.8944	8.23599	25.8261	29.6786	27.48	27.5643	23.6913	24.981	24.3476	24.33	83.6087	69.8571	78.3333	77.381	27.8043	28.4952	28.3667	28.15	22.7739	23.181	23.1333	22.985
1990	2	10	32.1087	24.0778	8.03092	26	29.8333	27.8	27.82	23.5318	24.9455	24.0227	24.1714	81.3182	67.2727	74	75.2	27.3136	28.0773	27.3136	27.5714	22.4818	22.9136	22.3955	22.6095
1990	2	11	32.6435	24.2056	8.43792	26.0348	29.7467	27.8923	27.7143	23.9913	24.8381	24.381	24.43	84.6957	66.1818	75	75.4286	28.4435	27.5636	28.0952	28.0048	23.1435	22.6182	22.8952	22.8762
1990	2	12	33.0227	23.9111	9.11162	26.0455	31.0867	28.1933	28.3643	23.9826	25.3227	24.4227	24.5182	83.1364	65.4762	74.7727	75.3158	28	28.4429	28.0955	28.1333	22.8545	23.1	22.8273	22.9
1990	2	13	32.6238	24.5375	8.08631	26.0136	29.9143	27.8615	27.7643	23.9818	25.0952	24.4667	24.481	84.5	66.9048	78.35	77.2632	28.3864	28.2286	28.3857	28.2286	23.1091	23.0143	23.0857	23.0143
1990	2	14	32.5182	24.1562	8.36193	26.0091	29.7643	27.5214	27.6417	23.8227	24.8238	24.0947	24.1947	83.4545	66.75	76.5	77.0625	28	27.7	27.4842	27.7722	22.8818	22.63	22.4895	22.6889
1990	2	15	32.6455	23.9	8.74545	25.8182	29.9286	28.0133	27.9462	23.4381	24.8474	23.9227	24.1222	81.6667	63.1	70.6667	71.4737	27.1619	26.95	26.6318	26.9526	22.3905	22.155	22	22.2053
1990	2	16	33.2762	24.56	8.71619	25.9091	30.96	28.5143	28.4538	23.481	24.8143	23.9571	24.1895	81.5238	63.7143	69.9048	72.6667	27.219	27.2762	26.7381	27.2789	22.4095	22.4238	22.0619	22.4368
1990	2	17	32.2571	23.6062	8.65089	25.4955	30.34	27.3615	27.5769	23.5591	24.9333	24.055	24.0368	84.85	68.0952	77.5789	77.6111	27.881	28.1238	27.8316	27.7632	22.819	22.9524	22.7368	22.7211
1990	2	18	32.0955	23.875	8.22045	25.3905	30.3867	28.16	27.9643	22.915	24.4857	23.8143	23.78	80.45	63.619	70.1429	70.5238	26.175	26.8	26.5381	26.645	21.79	22.1048	21.9476	22.055
1990	2	19	32.7818	24.0176	8.76417	25.5409	30.18	28.3571	28.1	23.1091	24.7318	23.765	23.7421	80.6667	63.7619	68.8889	72.4706	26.6	26.9952	26.1	26.5632	22.0636	22.219	21.6632	21.9947
1990	2	20	32.919	24.1333	8.78571	25.6476	30.8067	27.9357	27.9923	23.18	24.4955	23.8286	23.7895	80.75	62.5909	71.1429	71.3684	26.63	26.6091	26.6524	26.5263	22.07	21.9864	22.0238	21.9684
1990	2	21	32.6762	24.3875	8.28869	26.0409	29.72	27.6467	27.68	23.2048	24.9095	23.8682	23.981	78.1905	66.5238	72.8636	73.5263	26.4238	27.8619	26.9091	27.0286	21.9476	22.7952	22.2	22.2905
1990	2	22	33.1571	24.0533	9.10381	25.6409	29.6	27.8375	27.62	23.1571	24.6	23.9364	23.8952	80.9048	65.0476	71.5455	72.8333	26.5762	26.8857	26.8227	26.56	22.0429	22.2048	22.1318	22.005
1990	2	23	33.2571	24.0786	9.17857	25.9095	30.3	26.9231	27.25	23.24	24.3857	23.9389	23.8278	79.1	60.5238	73.5556	69.4444	26.54	26.1048	27.1944	26.4722	22.045	21.7286	22.3333	21.9611
1990	2	24	32.71	24.5	8.21	25.7455	29.8467	27.4571	27.5462	23.135	24.4714	24.0737	23.8684	80.05	63.15	72.9474	71.0526	26.48	26.65	27.2158	26.6611	21.975	22.065	22.3947	22.0778
1990	2	25	32.6955	24.8188	7.8767	25.9773	29.1857	27.0867	27.3077	23.2409	24.6857	24.0773	24.0524	79.6818	68.2381	77.0455	76.05	26.6045	27.6524	27.6864	27.4238	22.0364	22.6857	22.7182	22.5524
1990	2	26	32.7636	24.3	8.46364	25.7905	29.2333	27.225	27.4357	23.51	24.7591	24.0591	24.085	81.7	67.7143	75.0455	74.4	27.29	27.6952	27.45	27.43	22.475	22.7286	22.5727	22.565
1990	2	27	32.6095	24.8059	7.80364	25.7909	29.5467	27.0929	27.225	23.3095	24.6773	23.99	23.9895	80.5714	65.9048	75.15	75.7059	26.8286	27.2762	27.445	27.2526	22.2095	22.4381	22.55	22.4474
1990	2	28	32.655	24.9688	7.68625	25.9429	30.1933	27.3	27.6769	23.6667	25.0318	24.405	24.4474	82.619	65.6667	76.95	74.4444	27.7	27.9524	28.35	28.1167	22.6857	22.8095	23.035	22.9167
1990	3	1	32.5773	24.4667	8.11061	25.9136	29.92	28.1071	27.9267	23.2	25.0227	23.9409	24.0455	79.5909	66.5455	70.4545	72.1905	26.5545	28.1727	26.8182	27.1864	22.0182	22.9	22.1	22.3364
1990	3	2	32.8667	24.725	8.14167	25.8429	30.1571	27.85	27.6692	23.3682	25.181	24.6286	24.37	81.381	66.7143	76.7895	74.7895	27.0571	28.4619	28.9	28.3	22.3143	23.0619	23.3947	23.0056
1990	3	3	32.3636	24.4937	7.86989	25.7857	30.0571	27.5	27.6714	23.68	25.1091	24.5421	24.4556	84.4211	68.4545	78.6842	77.1053	27.8526	28.55	29	28.6667	22.7737	23.0909	23.37	23.1944
1990	3	4	32.8048	24.8375	7.96726	25.9273	30.5692	27.5188	27.9071	23.9381	25.2211	24.6857	24.5789	83.619	68.65	77.7	76.7368	28.2524	28.76	28.9571	28.66	23.0286	23.255	23.4571	23.24
1990	3	5	32.985	24.7867	8.19833	25.9	30.25	27.75	28.0429	23.3381	24.6158	24.3	24.0789	80.2857	64.2632	74.15	71.9474	26.8571	27.0368	27.7	27.1111	22.2286	22.2789	22.65	22.3278
1990	3	6	32.381	24.4143	7.96667	25.9364	29.1933	27.5125	27.58	23.4095	24.795	24.315	24.1789	80.619	68.4737	76.15	74.5556	27.019	27.9684	28.08	27.6947	22.3095	22.8158	22.855	22.6579
1990	3	7	32.6	23.975	8.625	25.65	30.2867	28.0867	28.0857	23.4	25.2	24.2053	24.2842	82.7273	68.5238	73.6842	74.1053	27.2136	28.8048	27.6316	28.0222	22.4364	23.2905	22.6368	22.8833
1990	3	8	32.6864	23.9187	8.76761	25.6048	30.4333	28.44	28.1857	23.3524	25.1591	24.5571	24.455	82.5238	65.7273	73.9048	74.0476	27.1667	28.3773	28.4143	28.3	22.3619	22.9273	22.9381	22.93
1990	3	9	32.7727	24.075	8.69773	26.1045	30.1214	28.0333	28.0667	23.4091	25.2773	24.4333	24.3762	79.5909	68.3182	74.9524	75.25	26.9136	28.95	28.2667	28.1238	22.2273	23.25	22.9286	22.8476
1990	3	10	32.95	24.0286	8.92143	25.8364	29.6462	27.7812	27.6571	23.3818	24.8789	24.2714	23.9722	80.8095	68.6316	74.9048	75.6111	27.1182	28.1789	27.9048	27.7158	22.3364	22.8842	22.7857	22.6316
1990	3	11	32.9318	24.0437	8.88807	26.0409	29.55	27.5063	27.66	23.3909	24.9667	24.205	24.2	80.4091	69.9	76.15	76.1111	26.9455	28.72	27.92	28.1368	22.2636	23.27	22.825	22.9421
1990	3	12	33.06	23.6533	9.40667	26.2727	29.6533	27.9857	28	23.4909	24.8409	24.5895	24.2842	79.1818	67	75.6842	73.2	26.9909	27.7773	28.5	27.6842	22.2955	22.7409	23.1789	22.6789
1990	3	13	32.4818	24.15	8.33182	26.09	29.66	27.6235	27.8692	23.6905	25.0524	24.6	24.5053	81.85	68.6	77.619	74.5263	27.69	28.38	28.7476	28.2667	22.73	23.135	23.3333	23.0556
1990	3	14	32.9955	24.3929	8.6026	26.0905	30.1267	27.4706	27.7714	23.4857	24.9091	24.2	24.265	80.4286	65.4	75.1905	72.5263	27.1095	27.805	27.781	27.7556	22.3762	22.75	22.7381	22.7611
1990	3	15	32.605	24.2467	8.35833	25.9737	29.6769	27.7467	27.7	23.475	25.055	24.24	24.3368	80.2105	67.9444	74.4	73.4444	26.9579	28.3722	27.7	27.9235	22.2789	23.0722	22.675	22.8471
1990	3	16	33.075	24.24	8.835	25.8182	29.1462	27.46	27.3786	23.2955	24.8	24.2227	24.1	80.4762	68.3158	75.6667	75.3889	26.8	27.8474	27.8571	27.3895	22.1909	22.7579	22.7905	22.5105
1990	3	17	32.5773	24.2667	8.31061	26.2952	29.3533	27.0467	27.3571	23.8	25.195	24.3905	24.5	81.381	72.6	80.2	77.1667	27.7238	29.285	28.855	28.8471	22.7476	23.585	23.365	23.3824
1990	3	18	32.805	24.4929	8.31214	26.2	29.8467	27.6937	27.9333	23.6955	25.105	24.6227	24.405	81.2727	69.2632	77.8095	75.5	27.5455	28.8421	28.8381	28.3421	22.6409	23.3368	23.3714	23.0684
1990	3	19	32.785	24.4286	8.35643	26.2952	30.3	27.8786	28.1385	23.7571	25.0053	24.74	24.4944	80.9048	66.5263	78.0556	76.6111	27.6333	28.1	29.2167	28.4471	22.6857	22.8947	23.5889	23.1529
1990	3	20	32.3316	24.9083	7.42325	26.1632	29.4067	27.5875	27.9231	23.7389	25.36	24.6526	24.6167	81.5	72.75	79.1579	78.1053	27.6722	29.585	29.0421	28.7944	22.7222	23.785	23.5158	23.35
1990	3	21	32.3684	24.7615	7.60688	25.981	30.2538	27.1867	27.8	24	25.34	24.5714	24.625	84.3333	71.7	80.8095	79.1579	28.4238	29.315	29.0571	28.95	23.1524	23.62	23.519	23.44
1990	3	22	32.5286	24.6867	7.8419	25.9727	29.1733	27.5333	27.25	23.7545	25.0857	24.5818	24.4143	83.1364	72.1429	78.0909	77.45	27.8818	28.9429	28.7682	28.4	22.8364	23.4571	23.3591	23.1381
1990	3	23	32.8455	24.3467	8.49879	26.3524	29.7769	27.5308	27.8571	23.6455	24.9238	24.42	24.275	80.8571	69.45	75.8421	73.45	27.5857	28.525	28.3105	28	22.6714	23.22	23.1	22.9263
1990	3	24	33.4	24.1643	9.23571	26.355	30.0929	28.2529	28.4	23.8333	25.019	24.195	24.2895	81.55	64.85	70.4	69.5556	27.835	27.91	27.135	27.2706	22.805	22.825	22.32	22.4471
1990	3	25	33.83	25.02	8.81	26.6476	31.0917	28.66	28.8385	24.01	25.4333	24.8895	24.725	80.4	65.8889	74.4444	73.4	27.955	28.7667	28.9722	28.58	22.9	23.3167	23.4667	23.2333
1990	3	26	33.635	25.1923	8.44269	26.5429	30.0583	28.4533	28.6077	24.145	25.3952	24.7947	24.7056	81	66.1579	75.4737	74.6111	28.24	28.5789	28.8368	28.4882	23.07	23.2053	23.3526	23.1824
1990	3	27	32.5526	24.9615	7.59109	26.58	30.1417	28.02	28.2429	24.1895	25.2526	24.475	24.5722	81.8421	68.0526	75.2632	75	28.4789	28.7368	28.2368	28.4824	23.2	23.3158	23.0474	23.2118
1990	3	28	33.15	24.7214	8.42857	26.595	30.3467	28.025	27.9846	23.8714	25	24.2	24.25	80.4211	66.1	72.9048	73.0556	27.85	28.03	27.5905	27.5947	22.79	22.895	22.6476	22.6474
1990	3	29	33.5579	24.62	8.93789	26.465	30.52	28.15	28.3071	23.7895	25.075	24.465	24.4158	79.9474	64.7	74.5263	73.6471	27.5526	27.905	28.1579	27.7889	22.6421	22.775	22.9421	22.7333
1990	3	30	33.3429	24.4333	8.90952	26.2667	29.5867	28.0267	27.94	23.719	25.2368	24.625	24.4842	80.8095	71.1579	77	76.3333	27.5952	29.2421	28.6895	28.3722	22.6476	23.6053	23.3053	23.1111
1990	3	31	33.3842	24.4071	8.97707	26.7	29.8429	28.1786	28.0923	23.825	25.4474	24.5895	24.4706	78.6316	68	73.5294	73.2353	27.4789	28.9211	28.2611	28.1313	22.6263	23.4526	23.0389	22.9875
1990	4	1	33.6611	24.6385	9.02265	26.51	30.6429	27.8286	28.3846	23.9476	25.335	24.825	24.705	81.25	66.2105	76.1579	74.3684	28.025	28.9053	28.95	28.8111	22.935	23.4	23.44	23.3722
1990	4	2	33.4	24.4133	8.98667	26.46	29.8857	27.9429	28.15	23.93	25.2833	24.8437	24.6733	81.05	70.3889	78.125	76.5294	27.935	29.1222	29.4647	28.9187	22.88	23.5444	23.7647	23.4312
1990	4	3	33.4048	24.475	8.92976	26.6429	29.68	28.0286	28.0846	23.805	25.395	24.73	24.6111	78.55	69.1	75.8947	75.05	27.45	29.145	28.875	28.4368	22.58	23.57	23.43	23.1684
1990	4	4	33.3048	24.4875	8.81726	26.8048	29.6333	28.3462	28.3615	23.885	25.1095	24.4526	24.4842	78.05	68.4762	71.8333	72.7895	27.545	28.4952	27.7	27.8222	22.66	23.1905	22.6833	22.7833
1990	4	5	33.9053	24.5	9.40526	26.5952	30.0933	27.9533	27.9917	23.8381	25.1952	24.7053	24.5579	79.5714	67.7368	76.4737	73.8333	27.619	28.5158	28.7474	28.3059	22.6571	23.1474	23.3579	23.0765
1990	4	6	33.1048	24.8571	8.24762	26.8095	29.9	28.2143	28.2	24.1095	25.3905	24.8684	24.7421	80	69.5	77.5556	74.2778	28.1714	29.225	29.2	28.8235	22.9714	23.59	23.5833	23.3647
1990	4	7	32.7318	24.7462	7.98566	26.8286	29.2667	27.6933	27.8077	24.2905	25.7095	25.18	25.0947	81.0476	74.6	81.3889	79.4375	28.5762	30.54	30.1778	29.9375	23.2476	24.315	24.1333	23.9875
1990	4	8	32.7211	24.8333	7.88772	26.4857	30.2	27.725	27.925	24.255	25.2571	25	24.9294	82.65	68.3158	80.4737	75.8235	28.695	28.8053	29.9947	29.4125	23.29	23.3053	24.0105	23.6875
1990	4	9	33.2474	24.5467	8.7007	26.6952	29.96	28.1	28.3231	24.1381	25.21	24.8318	24.6684	80.9048	69.9524	77.3	75.4	28.2857	29.0524	29.1714	28.7	23.0905	23.4762	23.5667	23.2895
1990	4	10	33.195	24.6133	8.58167	26.84	30.4133	28.7692	28.3818	24.1	25.3227	24.865	24.8053	79.55	67.1905	73.2222	73.6111	28.085	28.681	28.5111	28.5941	22.95	23.2095	23.1556	23.1941
1990	4	11	32.9714	24.62	8.35143	26.8	30.7429	28.6143	28.6357	24.0182	25.4182	25	24.8381	79.5	66.15	75.8421	73.5	27.8909	28.81	29.3105	28.7842	22.8545	23.285	23.6421	23.3368
1990	4	12	33.0667	24.7063	8.36042	26.9429	30.5	28.54	28.5167	24.1524	25.7091	25.1762	25.0524	79.381	67.8	77.05	74.15	28.1381	29.515	29.76	29.2737	22.981	23.705	23.875	23.6105
1990	4	13	33.05	24.56	8.49	26.4955	29.7571	28.3235	28.2786	24.1409	25.3316	25.0619	24.7947	82.3182	69.1111	76.7619	74.6842	28.4545	29.05	29.4762	28.9	23.1636	23.4611	23.7048	23.4056
1990	4	14	33.3364	24.5467	8.7897	26.7952	30.44	28.5692	28.4857	24.0864	25.3211	24.66	24.6947	80.5714	66.45	73.5263	73.25	28.3143	28.67	28.67	28.6526	23.0667	23.21	23.2	23.2211
1990	4	15	33.4524	24.2813	9.17113	26.8333	29.9357	27.8765	28.1143	24.1955	25.56	24.97	24.7722	80.7143	69.2105	77.5	75.1667	28.4952	29.3737	29.5476	28.8944	23.1667	23.6316	23.7762	23.3944
1990	4	16	33.181	24.4933	8.68762	26.7952	30.0286	28.42	28.3308	24.1545	25.505	24.9905	24.845	80.4286	69.7895	77	77.4118	28.2571	29.4158	29.425	29.2111	23.0429	23.6474	23.705	23.5722
1990	4	17	33.365	24.25	9.115	27.1737	30.6	27.8923	28.3917	24.4368	25.525	24.7667	24.7786	79.7368	68.6	76.3333	72.6667	28.7105	29.31	28.8867	28.5929	23.3316	23.605	23.42	23.2429
1990	4	18	32.8524	24.375	8.47738	27.0714	28.9273	27.5308	27.7083	24.319	25.6222	25.1158	25.0706	80.0952	74.1667	80.3333	78	28.5143	30.0556	30.0278	29.65	23.2238	24.0222	24.0222	23.8188
1990	4	19	32.61	24.3857	8.22429	26.5316	29.6462	27.4154	27.7	24.275	25.5556	25.06	24.8889	82.5263	73.6667	81.5789	77.4118	28.5789	30.0111	30.0158	29.225	23.2632	24	24.0263	23.5938
1990	4	20	32.7368	24.2063	8.53059	26.7211	29.6733	28.1385	27.85	24.505	25.8	24.92	25.0053	83.5263	72.8571	74.7368	77.8824	29.2316	30.2905	28.845	29.3444	23.5895	24.1333	23.355	23.6444
1990	4	21	32.4381	24.0067	8.43143	26.9429	29.5077	28.3429	28.25	24.625	25.8211	25.3	25.2294	82.85	73.5	75.9412	76.8824	29.345	30.2471	29.8579	29.5467	23.67	24.1353	23.9368	23.7533
1990	4	22	32.41	24.52	7.89	26.815	29.2222	28.5231	28.12	24.2842	25.8	25.3684	25.1067	80.4211	73.5625	77.8824	78	28.49	29.9467	30.35	29.4231	23.185	23.9333	24.1944	23.6692
1990	4	23	32.725	24.2875	8.4375	27.0421	30.6417	28.1727	28.44	24.545	25.4895	24.9	24.9222	80.3158	69.3158	76	76.5556	28.6263	29.3842	28.7368	28.8471	23.2579	23.6895	23.3316	23.3882
1990	4	24	33.0526	23.5571	9.49549	26.9048	31.175	28.8071	29.1083	24.2381	25.6	24.9526	24.8833	80.381	68.2222	74.6471	75.7647	28.4048	29.3889	29.0235	28.8937	23.1333	23.6778	23.5118	23.4062
1990	4	25	33.3857	24.9933	8.39238	27.16	30.7071	29.05	29.1538	24.78	25.715	24.7368	24.9765	82.6	67.2	73.0556	74.0556	29.6	29.47	28.7211	29.0824	23.845	23.705	23.2895	23.4824
1990	4	26	33.6526	25.08	8.57263	27.225	31.4	29.7	29.8455	24.73	25.3842	24.9947	23.7579	80.7895	63.3	69.2353	70.5	29.405	28.715	28.3556	28.6647	23.73	23.27	23.0778	23.2529
1990	4	27	34.15	24.7867	9.36333	27.2762	31.5	29.0545	29.1545	24.5905	25.6667	25.1278	25.0267	79.35	65.8889	73.9375	73.9286	29.0476	29.6444	29.3312	29.3857	23.4905	23.7556	23.6375	23.6643
1990	4	28	34.1316	24.9187	9.21283	27.1105	30.8231	28.6083	28.6	24.34	25.73	24.9588	24.9125	80.5263	68.05	72.9375	73.6471	28.8211	29.61	28.9529	29.1133	23.3789	23.785	23.4176	23.5333
1990	4	29	34.065	24.7687	9.29625	27.0238	30.8923	28.4933	28.5769	24.2619	25.625	24.84	24.8632	79.619	63.8889	73.4	71.5	28.3714	28.6444	28.655	28.2529	23.1286	23.2778	23.285	23.0471
1990	4	30	33.67	24.725	8.945	27.165	29.9077	28.0333	28.2818	24.42	25.8211	25.1824	25.0765	79.75	69.8235	77.6	76.4667	28.655	29.7471	29.9313	29.4933	23.31	23.8118	23.975	23.72
1990	5	1	33.195	24.7187	8.47625	27.2111	30.9385	28.8923	29.1909	24.8842	26.2167	25.2125	25.4067	83.3333	71.1111	74.75	76.5625	30.0889	31.0222	29.5706	30.225	24.1056	24.5944	23.7824	24.175
1990	5	2	33.3947	24.9667	8.42807	27.3889	31.3267	29.0917	29.4385	24.5722	25.9737	25.2579	25.2611	79.5882	67.9444	74.7333	73.75	28.9294	30.3222	29.6765	29.6187	23.4471	24.2056	23.8529	23.8187
1990	5	3	33.5524	24.7692	8.78315	27.1429	31.4	29.22	29.4	24.645	25.8	24.935	25.1556	81.8	67.2	73.05	73.7222	29.295	29.7	28.85	29.3056	23.67	23.835	23.395	23.6611
1990	5	4	33.6	24.7857	8.81429	27.1	31.4133	28.8286	29.1143	24.785	25.93	25.3789	25.3316	82.6842	67.8	77.5789	75.6316	29.5842	30.01	30.1737	29.8684	23.8158	24.055	24.1474	23.9947
1990	5	5	33.7857	24.9812	8.80446	27.2211	31.84	28.7467	29.1769	24.7421	25.8789	25.3833	25.3389	81.8947	66.8421	76.3889	74.6316	29.4789	30.6789	30.0389	30.1444	23.7789	24.3632	24.0611	24.1167
1990	5	6	33.6056	25.0214	8.58413	27.325	31.1267	29.2375	29.2286	24.8	26.0895	25.4316	25.3824	81.6	69.9474	75.1579	74.1667	29.6	30.6474	30.0632	29.9529	23.835	24.3895	24.0474	24.0118
1990	5	7	33.84	25.2929	8.54714	27.5	31.0786	28.3643	28.8462	25.1048	25.9105	25.3833	25.4235	83.05	66.4211	78.7059	75.3889	30.2524	29.7421	30.6389	30.2588	24.1667	23.8632	24.4056	24.1706
1990	5	8	33.91	25.0923	8.81769	27.3381	31	28.6417	28.7917	24.875	25.8333	25.1556	25.2765	82.8947	68.2105	74.3529	74.7222	29.715	30.3737	29.5833	30.0706	23.915	24.2316	23.8389	24.0824
1990	5	9	33.3143	24.9923	8.32198	27.44	30.3286	28.6938	28.7769	25	25.965	25.2389	25.3824	82.7059	71.1579	74.3333	75.2632	29.9444	30.6105	29.6579	30.0944	24.0222	24.3526	23.8579	24.0889
1990	5	10	33.53	24.9615	8.56846	27.2619	31.0063	28.6938	28.8133	24.8952	25.975	25.0632	25.2947	82.619	67.15	72.8421	74.0556	29.8476	30.01	28.7579	29.5158	23.9667	24.055	23.3368	23.7842
1990	5	11	33.98	25.2714	8.70857	27.52	30.8438	28.5133	28.6429	24.845	25.83	25.1471	25.1471	80.65	67.5	76.9375	74.6667	29.58	29.735	29.7	29.55	23.805	23.89	23.875	23.7938
1990	5	12	34.81	25.2533	9.55667	27.6905	32.0733	28.8938	29.2143	24.681	25.7278	25.175	25.05	78.3333	61.6111	74.05	69.1765	29.0143	28.7722	29.37	28.6611	23.4857	23.3167	23.675	23.2722
1990	5	13	33.8105	25.2067	8.60386	27.365	31.1	28.5647	28.9786	24.635	25.6118	25.0889	25.125	79.9	66.7059	75.7778	74.375	29.13	29.2059	29.4611	29.2688	23.555	23.5588	23.7333	23.625
1990	5	14	33.8053	24.95	8.85526	27.91	31.6786	29.0267	29.4583	25.09	26.1389	25.3824	25.575	79.8	65.8824	73.5	73	29.915	29.9647	29.6294	29.86	23.99	24.0059	23.8412	23.9867
1990	5	15	34.06	24.8467	9.21333	27.7	31.6333	29.1643	29.3333	24.8684	25.8111	25.5588	25.4125	78.8889	64.0588	74.5625	72.6	29.2056	29.3588	30.1938	29.6733	23.6278	23.6706	24.1313	23.8533
1990	5	16	34.2095	25.0333	9.17619	27.7714	31.16	28.4667	28.7667	24.915	25.9889	25.2312	25.32	79.2	65.8824	75.375	73.4667	29.54	29.8647	29.7438	29.5143	23.82	23.9353	23.875	23.7571
1990	5	17	33.9	24.5667	9.33333	27.67	30.7563	28.35	28.8154	24.93	26.1412	25.3882	25.5625	80.1	69.625	77.4375	75.875	29.655	30.8375	30.1529	30.3467	23.855	24.425	24.1118	24.22
1990	5	18	34.045	25.16	8.885	27.6632	30.92	28.7333	28.9286	25.1789	26.1684	25.2833	25.4833	82.1111	67.7778	75.1111	74.7778	30.3833	30.4278	29.7222	29.9353	24.2333	24.2056	23.8667	23.9765
1990	5	19	33.8	24.8231	8.97692	27.685	30.9438	28.8462	29.1071	24.88	25.705	25.2333	25.2353	79.65	67.3158	73.8235	72.875	29.545	29.5842	29.6824	29.6533	23.79	23.7737	23.8412	23.8267
1990	5	20	33.64	24.7267	8.91333	27.8619	31.6625	29.0733	29.4214	24.825	26.2211	25.3278	25.4882	78.5	68	74.6471	74.3529	29.305	30.5895	29.8056	30.0235	23.645	24.3263	23.9222	24.0353
1990	5	21	33.62	24.9533	8.66667	27.925	31.4143	28.78	29.3077	25.105	26.0316	25.5579	25.55	79.2	66.5263	76.9444	74	29.89	30.0368	30.4579	30.0444	23.99	24.0579	24.2842	24.0667
1990	5	22	33.4571	25.1857	8.27143	27.7278	31.3	28.9571	29.29	25.1059	26.1333	25.4941	25.52	80.2353	69.5263	77.2143	73.9412	30.0059	30.6111	30.8	30.0667	24.0588	24.3278	24.3647	24.04
1990	5	23	33.7789	24.9429	8.83609	27.8952	31.65	29.2267	29.5333	25.04	26.2632	25.5667	25.5722	79.95	66.8421	74.5294	72.0556	29.845	30.5632	30.1353	29.9647	23.98	24.3158	24.1	24.0118
1990	5	24	33.8421	25.2214	8.62068	27.835	31.925	29.16	29.5867	24.865	25.945	25.4556	25.3556	78.75	64.35	72.7059	70.0526	29.38	29.625	29.7111	29.3556	23.7	23.825	23.8944	23.6889
1990	5	25	34.2429	25.28	8.96286	27.6286	32.3143	29.4062	29.7133	25.0429	26.1684	25.6211	25.5444	81.7619	65.2105	74.6667	73.8235	30.0333	30.1316	30.5737	30.0444	24.0714	24.0737	24.3316	24.05
1990	5	26	33.419	25.0563	8.3628	27.7952	30.9375	28.6143	28.9375	25.2667	26.1053	25.6368	25.6176	81.8095	69.3158	77.5263	75.4444	30.4619	30.6368	30.7316	30.5941	24.3048	24.3684	24.4158	24.3471
1990	5	27	33.6	24.6929	8.90714	27.7579	30.96	29.1846	29.2083	24.9737	25.8778	25.3	25.3412	80.2778	65.8947	74.5333	72.5882	29.9474	29.7789	29.95	30.0438	24.0263	23.8842	24.0187	24.0562
1990	5	28	33.8	25.0562	8.74375	28.0579	31.7077	29.0538	29.2091	25.0684	26.1778	25.1944	25.1933	78.1111	63.7778	75.1765	70.6471	29.55	29.8389	29.7368	29.3	23.8167	23.8889	23.9053	23.65
1990	5	29	33.8333	25.1615	8.67179	27.5158	31.1667	28.6462	28.8929	25.065	25.8167	25.2722	25.3412	82.1053	64.3684	74.4375	72.8889	30.0632	29.3421	29.4941	29.6882	24.1053	23.6579	23.7647	23.8882
1990	5	30	34.1278	25.4933	8.63444	27.95	32.0067	28.9786	29.2615	25.45	26.1737	25.5053	25.6789	82.2222	63.5263	76.1765	74.0588	30.65	29.9105	30.5294	30.6938	24.4222	23.9421	24.3353	24.4313
1990	5	31	33.7833	25.2067	8.57667	27.6389	31.7357	29.1846	29.325	24.8444	25.9889	25.2632	25.3412	79.7222	63.6111	73.1667	71.2941	29.4389	29.5278	29.5722	29.6188	23.75	23.7778	23.8278	23.8313
1990	6	1	34.3111	25.3385	8.97265	27.965	31.2333	29.3857	29.5231	25.1263	26.1895	25.555	25.5056	78.6111	65.7	73.45	72	29.4579	30.21	30.0905	29.6389	23.7421	24.08	24.0429	23.8111
1990	6	2	34.15	25.675	8.475	27.6842	31.32	28.4667	28.7923	24.8	26.25	25.3889	25.3941	78.9412	66.5238	75.5882	74.3333	28.9556	30.2667	29.8	29.5062	23.5	24.1476	23.8889	23.7563
1990	6	3	34.4842	25.7571	8.72707	28.0857	31.4267	29.325	29.3467	25.035	26.04	25.32	25.3222	78.2105	64.1	72.3158	72	29.6316	29.67	29.4158	29.3937	23.8579	23.825	23.7053	23.7125
1990	6	4	34.2136	25.1625	9.05114	27.6895	31.8813	29.3143	29.4538	24.93	26.1333	25.395	25.48	80.4211	63	70.9	71.4211	29.7474	29.6095	29.37	29.5737	23.9105	23.7952	23.69	23.8105
1990	6	5	34.7762	24.9615	9.81465	27.965	32.5	29.7667	29.9	25.04	26.1579	25.45	25.4722	77.8333	60.4211	71.7222	70.3333	29.4944	29.3526	29.65	29.38	23.7778	23.6526	23.8333	23.68
1990	6	6	34.4368	25.3625	9.07434	27.93	32.3714	29.2933	29.8077	25.205	26.13	25.475	25.48	79	62.7368	72.6667	71.8462	29.7895	29.8474	29.9125	29.7857	23.9421	23.9053	24.0063	23.8857
1990	6	7	34.485	25.1	9.385	28.015	32.2	29.3733	29.55	24.94	25.9556	25.3222	25.225	78.0526	61.8333	70.7778	69.8125	29.2895	29.2944	29.5737	29.0438	23.6474	23.5667	23.7474	23.4688
1990	6	8	34.6667	24.6875	9.97917	28.0095	32.4571	29.6667	29.9625	24.8619	25.955	25.0316	25.1056	77.2	59.2	69.5789	68.1667	29.1476	28.91	28.995	28.7421	23.5619	23.355	23.43	23.3053
1990	6	9	34.5455	25.3187	9.2267	27.981	32.0769	29.7375	29.6667	25.0143	25.8105	25.42	25.2722	78.3158	61.1111	71.0526	70.0667	29.255	28.8111	29.54	28.9	23.635	23.3222	23.74	23.3937
1990	6	10	34.6952	25.4533	9.2419	28.13	32.5133	29.85	29.9538	24.95	25.8368	25.3105	25.2875	77.2778	59.8947	71.1667	69.7333	29.345	28.6105	29.3	28.8625	23.7	23.2474	23.6263	23.3938
1990	6	11	34.7095	25.3429	9.36667	27.9762	33.0571	29.7615	30.1308	24.975	26.0421	25.6111	25.5733	78.8889	60.6842	73.8235	71.2667	29.1632	29.3053	30.1235	29.7733	23.5632	23.6368	24.0941	23.9333
1990	6	12	34.9227	25.0214	9.9013	27.95	32.6143	30.1412	30.1643	24.8211	25.5444	25.2368	24.9688	78.1667	58	67.6316	68.125	29.355	27.9167	28.7632	28.3059	23.69	22.7778	23.3474	23.0529
1990	6	13	35.0048	24.9714	10.0333	28.1286	32.5467	30.125	30.4063	24.9048	25.7059	25.3158	25.2063	76.8	59.5294	69.2353	67.2667	29.1238	28.1882	29.5105	28.5375	23.581	22.9706	23.7474	23.2
1990	6	14	34.425	24.8714	9.55357	27.8	32.75	30.1533	30.2	24.9	25.8684	25.45	25.2588	78.6842	60.8333	71.2778	69.0625	29.215	28.9611	29.6	28.8059	23.605	23.4389	23.7842	23.3647
1990	6	15	34.7762	24.9	9.87619	28.18	32.9143	30.0867	30.4067	24.905	25.6526	25.0235	25.1176	76.8947	58.7368	70.25	69.2667	29.36	28.2526	28.8125	28.7687	23.715	23.0316	23.3625	23.35
1990	6	16	34.49	25.3143	9.17571	27.9684	32.2643	29.9077	30.1538	24.8238	25.7833	25.3765	25.3412	76.7778	59	69.5882	68.4	28.9421	28.5222	29.2706	28.7875	23.4526	23.2278	23.6176	23.3813
1990	6	17	34.9	25.7538	9.14615	28.1524	32.9	29.8385	30.2929	24.9167	26.145	25.3895	25.3706	77.8235	58.6	69.5	70.0667	29.3	29.07	29.1944	29.0562	23.6722	23.51	23.5722	23.5125
1990	6	18	34.91	25.6357	9.27429	27.865	32.8429	30.3067	30.1786	24.7167	25.8316	25.0368	25.1813	77.5625	58.8	67	68.4667	28.5941	28.44	28.2	28.3687	23.2647	23.115	22.9889	23.0875
1990	6	19	35.0619	25.6267	9.43524	28.0524	32.9429	29.8286	30.0133	24.765	25.7421	25.0211	25.1889	76	57.25	65.6667	65.9444	28.6789	28.04	28.0316	28.1368	23.3053	22.91	22.9053	22.9895
1990	6	20	35.0409	25.6	9.44091	28.1381	32.7667	29.5133	29.9429	24.8737	25.4824	24.9	24.9667	76.7222	56.4444	67.5556	65.6	28.9684	27.5611	27.9842	27.7812	23.4632	22.6389	22.8737	22.7687
1990	6	21	35.0727	25.1187	9.95398	28.0381	32.5357	30.3938	30.2643	25.0947	26.21	25.2294	25.4471	78.2222	61.3158	66.2941	67.8667	29.5789	29.5789	28.5529	28.85	23.8474	23.8053	23.2118	23.4
1990	6	22	34.865	25.6187	9.24625	28.2095	32.9533	30.4412	30.5571	25.195	25.905	25.3778	25.4944	78.6842	60.1579	67.0556	67.9412	29.835	29.0053	28.8316	29.0222	23.97	23.4474	23.3737	23.4889
1990	6	23	35.081	25.6471	9.43389	27.9095	33.04	29.5857	30.0462	25	25.7611	25.0563	25.2429	77.8947	57.4444	68.8667	67.1538	28.98	28.1167	28.45	28.2643	23.475	22.9722	23.175	23.0571
1990	6	24	34.981	25.4588	9.52213	28.37	32.5667	30.0063	30.325	25.07	25.4684	25.185	25.1611	76.9444	57.7222	68.5556	66.2941	29.2556	27.7889	29.1474	28.4375	23.65	22.7556	23.5053	23.1313
1990	6	25	35.119	25.1	10.019	27.8619	32.6133	29.7875	29.7286	24.6368	25.71	25.219	25.1158	75.2778	57.6316	67.8571	66	28.2474	28.1263	28.6095	28.0389	23.0368	22.9526	23.2238	22.9056
1990	6	26	35.15	24.86	10.29	27.97	32.1133	29.9714	29.9571	24.9444	25.8211	25.2211	25.2765	77.3889	60.6	69.9412	69.375	29.0947	28.495	29.0333	28.8176	23.5211	23.15	23.5056	23.3529
1990	6	27	35.2952	25.2125	10.0827	27.855	32.6214	29.9	30.0615	24.9	25.5765	25.15	25.12	77.2941	56.7222	67.6667	67.4	28.7667	27.6722	28.2588	28.1	23.3278	22.7056	23.0235	22.9125
1990	6	28	34.8227	25.475	9.34773	27.855	32.7133	29.6933	30.0071	25.105	26.175	25.2056	25.4667	79.0556	60.2632	71.8824	70.0667	29.2263	29.2632	29.3882	29.35	23.5737	23.6	23.6941	23.6625
1990	6	29	35.0714	25.2267	9.84476	27.8381	33.2133	30.3929	30.5071	24.7474	25.7765	25.1267	25.2643	77.9444	56.7778	68	66.7333	28.8526	28.0389	28.3562	28.3533	23.3789	22.9056	23.0687	23.0733
1990	6	30	35.355	25.5357	9.81929	27.9762	32.82	29.8375	29.975	24.8684	25.8158	24.9556	25.1611	77.5556	59.7368	67	67.1765	28.9211	28.7421	28.1056	28.4778	23.4053	23.2895	22.9	23.1444
1990	7	1	35.0619	25.3067	9.75524	27.8684	32.8857	29.5933	29.6923	25.05	25.8222	25.47	25.3111	78.3889	60.1111	71.1	69.0588	29.6389	28.6889	29.515	28.8437	23.8222	23.2944	23.725	23.375
1990	7	2	35.0381	24.7769	10.2612	27.6737	32.8357	29.76	29.8333	24.9263	25.8263	25.0333	25.1889	78.7222	57.7895	69.2353	68.7059	29.1737	28.3737	28.7895	28.5556	23.5895	23.1211	23.2474	23.2
1990	7	3	35.1842	25.6429	9.54135	27.8789	32.6	29.1667	29.6357	25.2105	26.1105	25.1526	25.3778	79.5556	59.5263	70.6842	69.3529	29.7789	29.1684	28.9263	29.1778	23.9105	23.5579	23.4211	23.5611
1990	7	4	34.925	25.2	9.725	27.6474	32.5643	29.8375	29.8143	24.9222	25.7056	25.2316	25.1824	79.2941	57.8333	70.2105	70	29.3444	28.2167	29.0158	28.8471	23.6722	22.9611	23.4842	23.3824
1990	7	5	34.96	25.32	9.64	27.6789	32.3692	29.4067	29.6833	24.9056	25.5875	25.1353	25.04	80.0588	58.5294	71.625	69.7333	29.2167	28.1353	28.4389	28.3125	23.5833	22.9824	23.1389	23.0688
1990	7	6	35.07	25.4176	9.65235	27.9789	32.7714	29.5188	29.6923	24.6263	25.3737	25.0556	24.9722	75.7059	57.1667	69.4444	66.125	28.45	27.2889	28.5556	27.9118	23.1722	22.45	23.2	22.8529
1990	7	7	35.0905	25.5375	9.55298	28.145	32.4643	30.1214	30.2786	24.9316	25.7294	24.7188	25.1187	77.0556	57.3529	64.8125	65.8667	29.2947	28.1353	27.4125	28.2062	23.6579	22.8824	22.5	22.9563
1990	7	8	35.1706	24.7333	10.4373	27.69	32.2154	30.0429	30.0357	24.8263	25.4235	24.825	24.8	77.2353	58.4444	66.75	67.4375	29.0158	27.6556	28.2294	28.1824	23.4737	22.6778	22.9941	22.9765
1990	7	9	35.3842	25.0437	10.3405	27.8947	33.2286	29.85	30.3909	24.7667	25.9889	25.1889	25.3111	76.4706	57.1579	66.9412	66.625	28.7667	28.4579	28.6556	28.5706	23.3667	23.1263	23.25	23.2176
1990	7	10	35.585	24.9267	10.6583	28.2	33.35	30.2267	30.4538	25.1789	25.7778	24.9588	25.2235	77.5556	55.5556	65.4706	64.4444	29.7526	27.9944	27.9059	28.3588	23.8947	22.8333	22.7941	23.0647
1990	7	11	35.825	24.6733	11.1517	27.9	33.7467	30.2571	30.3538	24.8737	25.8222	25.1778	25.2722	76.5882	55.2632	68.5556	67.2353	28.7722	27.8947	28.4737	28.3722	23.3667	22.7947	23.1263	23.0944
1990	7	12	35.5211	24.7312	10.7898	27.75	33.08	29.8667	30.1583	24.7526	25.7278	24.7647	25.0235	77.1176	56.6842	67.0588	66.8235	28.7667	27.9789	27.7556	28.0222	23.3389	22.7737	22.6333	22.8444
1990	7	13	35.2	25	10.2	27.7105	32.5714	29.1857	29.9	24.9368	25.6526	25.1353	25.3438	79.1765	58.1053	70.0588	68.9375	29.4222	28.1842	28.1	28.4176	23.7222	22.9053	22.8316	23.0529
1990	7	14	35.395	24.9533	10.4417	28.075	32.2786	29.0333	29.6214	25.025	26.03	25.2111	25.4111	77.9474	59.5263	72	70.1875	29.555	29.0684	29.2389	29.2412	23.76	23.4368	23.5778	23.5471
1990	7	15	35.0579	24.2643	10.7936	27.6833	32.8214	29.7867	29.9615	25.1056	25.895	25.25	25.3824	79.4118	60.3	70.7222	69.7647	29.4778	28.885	29.1	29.05	23.7333	23.34	23.4895	23.4667
1990	7	16	34.9762	24.5588	10.4174	27.655	32.4214	29.6333	29.7692	24.895	25.9053	25.1389	25.3278	80.2632	60.5789	69.3333	70.2778	29.83	29.0211	29.0158	29.2684	23.96	23.4316	23.4105	23.5789
1990	7	17	34.785	24.8313	9.95375	27.83	32.3846	29.0214	29.5357	25.1105	25.7778	25.1167	25.3111	79.8421	58.9474	71.6471	70.2778	29.96	28.6111	28.7579	29.0333	24.03	23.2222	23.2842	23.4722
1990	7	18	35.2762	24.4333	10.8429	27.705	32.7286	29.7133	29.7929	25.1421	25.6722	25.2158	25.3167	81.3889	57.4211	69.5	69.6111	30.1526	27.8526	28.9632	28.9947	24.1105	22.7263	23.4211	23.4211
1990	7	19	35.56	24.8187	10.7413	27.8	32.8786	29.9333	29.9462	25.25	26.0105	25.3833	25.4	81.1176	58.8889	68.2941	67.0714	30.2111	28.8889	28.9706	28.86	24.15	23.2778	23.4059	23.3267
1990	7	20	35.325	25.0706	10.2544	28.1722	32.9286	29.72	29.8667	25.1	26.0053	25.2421	25.425	76.8125	60.1579	70.6316	68.3333	29.3471	29.1368	29.1579	29.2625	23.6647	23.5	23.5	23.5813
1990	7	21	34.8	24.8765	9.92353	27.8	32.3067	29.5062	29.6714	25.0842	25.6368	24.9684	25.2211	79.8824	57.5	70.3158	69.5	29.8722	27.9611	28.5737	28.8	23.9833	22.8444	23.2316	23.3529
1990	7	22	35.7368	24.6118	11.1251	28.0526	32.9933	29.7067	29.9308	24.7947	25.79	24.6353	24.9647	76.7059	56.4	64.5882	63.7647	28.8824	28.115	27.0389	27.7	23.4176	22.895	22.2667	22.6812
1990	7	23	35.43	25.02	10.41	28.145	32.8643	29.1467	29.6357	25.1211	25.9632	25.1278	25.3889	77.7222	57.7368	72	68.7647	29.5842	28.6737	29.0278	29.0556	23.8158	23.2526	23.4389	23.5
1990	7	24	35.745	24.675	11.07	27.9632	33.2786	30.4143	30.3	25.1737	25.9611	25.2722	25.4611	79.2353	54.3684	68.0588	67.6875	29.6444	27.9579	28.5556	28.7529	23.8389	22.8158	23.1611	23.2824
1990	7	25	35.7667	24.6733	11.0933	28.165	33.6071	30.3769	30.5538	24.9722	25.9579	25.0222	25.2588	76.5556	56.6316	66.9444	64.7059	29.2421	28.3105	28.1944	28.3778	23.6105	23.0474	23.0167	23.1111
1990	7	26	35.685	24.7125	10.9725	27.5444	33.1286	29.7467	30.0167	24.9611	25.7222	24.9842	25.2389	80.8125	56.8889	69.7647	68.9333	29.4353	27.9278	28.4444	28.4937	23.7176	22.8333	23.1333	23.1625
1990	7	27	35.22	24.9357	10.2843	28.09	32.6357	29.4533	29.9267	25.3111	25.3895	25.0235	25.2625	79.1765	56.1667	69.4375	68.0625	30.0056	27.2444	28.4389	28.5588	24.0167	22.4278	23.1556	23.2118
1990	7	28	35.4048	24.2923	11.1125	27.6789	32.4571	29.8933	29.8231	25.0118	25.5737	25.3941	25.3235	79.9375	56.7368	69.8235	69.1875	29.3588	27.6789	29.3056	28.8059	23.6353	22.6579	23.6	23.3235
1990	7	29	34.925	24.6467	10.2783	28.16	32.1857	29.3571	29.65	25.2	25.8684	25.3467	25.4067	79.6667	59.8947	71.0667	69	30.1579	28.7211	29.28	29.1867	24.1105	23.2579	23.5933	23.56
1990	7	30	35.4842	24.98	10.5042	27.9375	32.5375	29.3533	29.8273	24.8474	25.9611	25.3125	25.26	78	59.6471	74	70.6364	29.22	29.0529	29.7467	29.5909	23.5733	23.4765	23.8467	23.7636
1990	7	31	34.7316	24.48	10.2516	28.1	32.7769	30.1143	30.2571	25.1118	25.9176	25.1941	25.4118	77.625	59.3529	70	69.4375	29.7529	28.8118	28.8235	29.1353	23.8765	23.2588	23.2882	23.4824
1990	8	1	34.99	25.0462	9.94385	28.1235	32.3923	29.54	29.825	25.2222	25.7	25.1562	25.35	79.2941	57.7647	69.4	67.2353	30.1882	27.9588	28.8312	28.9063	24.1176	22.7412	23.3125	23.3687
1990	8	2	34.9211	24.9857	9.93534	27.9611	32.0929	29.0182	29.4917	24.6765	25.5222	25.075	25.1687	76.7647	57.1667	69.4667	66.5882	28.7882	27.6889	28.1	28.2375	23.3882	22.7056	22.9187	23.0188
1990	8	3	35.12	24.9	10.22	27.9353	31.7583	29.0714	29.275	24.5647	25.5588	25.1556	25.025	76.3529	61.1765	74.0588	69.875	28.5412	28.3353	29.4	28.7267	23.2235	23.0706	23.6824	23.3067
1990	8	4	34.41	24.9692	9.44077	27.6947	31.7	29.2833	29.2538	24.7529	25.8158	25.0789	25.2067	79.0588	62.4737	71.9412	71.875	29.2778	28.9474	28.9778	29.4067	23.6556	23.4368	23.4389	23.6933
1990	8	5	35.295	25.1077	10.1873	27.9833	32.6071	29.5769	29.7667	24.9056	25.7684	24.9667	25.2529	79	58.4211	71.9375	69.2353	29.5824	28.3316	28.925	29.2063	23.8294	23.0526	23.4625	23.6
1990	8	6	35.155	24.7333	10.4217	27.7	32.65	29.4615	29.475	24.5947	25.6263	25.0053	25.0789	78.2778	56.8333	68.1053	67.2222	28.8667	27.8944	28.2842	28.5529	23.4	22.8111	23.0211	23.2118
1990	8	7	35.515	25.1538	10.3612	27.8	33.2615	29.3571	29.9	24.7158	25.5235	24.9833	25	76.7222	54.6667	67.3125	65.8889	28.8389	27.6111	28.0176	28.1706	23.3944	22.6333	22.8706	22.9824
1990	8	8	35.125	24.5692	10.5558	28.2632	32.4385	29.3385	29.9091	24.9632	25.875	25	25.125	76.6667	59.6667	66.5	66.7692	29.3222	28.96	28.4333	29.05	23.6722	23.3933	23.1133	23.4667
1990	8	9	34.75	24.8643	9.88571	27.9722	31.84	28.8692	29.7917	24.86	25.8263	24.8937	25.0937	77.7059	61.1579	70.1875	69.2353	29.4611	28.7895	28.5882	28.7937	23.75	23.3105	23.2353	23.325
1990	8	10	34.85	24.8333	10.0167	28.1222	31.1643	28.6857	29.3692	25.0579	25.79	25.1421	25.3316	77.8235	63.0526	71.8889	71.0588	29.7222	28.9105	28.95	29.0688	23.9056	23.4053	23.4389	23.4938
1990	8	11	35.0235	24.875	10.1485	28.1471	32.18	28.7818	29.3182	24.8222	26.0333	25.1412	25.3062	76.7647	59.8235	72.6	70.75	29.1471	29.1529	28.9312	29.1133	23.5765	23.5706	23.4312	23.54
1990	8	12	34.6263	23.8214	10.8049	27.7111	32.5308	29.6077	29.6333	24.7211	25.4053	24.9368	25.0105	77.7059	58.0526	68.8421	66.8947	28.75	27.6421	28.3316	28.2722	23.3778	22.6474	23.0789	23.0611
1990	8	13	35.3684	24.6417	10.7268	27.8444	32.4308	29.3846	29.7846	24.7889	25.8944	25.1722	25.2889	77.9444	60	69.8235	69.2353	29.1556	28.675	28.7588	28.8187	23.6	23.2687	23.3353	23.3812
1990	8	14	34.6833	24.12	10.5633	27.8947	32.1538	29.2308	29.5769	24.7211	26.1278	25.0647	25.2706	77.1053	61.8889	71.8824	69.2632	28.9421	29.3444	29.0944	29.1444	23.4684	23.5889	23.5056	23.5111
1990	8	15	34.7632	24.0067	10.7565	27.9278	31.9786	29.0846	29.6167	24.8333	25.7444	24.9444	25.1588	78.1176	60.4706	69.5	67.7059	29.2778	28.7176	28.45	28.95	23.65	23.3	23.1444	23.4312
1990	8	16	34.7684	24.3429	10.4256	27.8111	32.1667	29.3333	29.8083	24.8211	25.75	25.1889	25.3059	78.5556	61.8235	71.8125	70.3125	29.2556	29.3059	29.6706	29.74	23.6444	23.6059	23.7941	23.8467
1990	8	17	34.4842	24.9462	9.53806	27.8278	32.3	28.8308	29.5	24.9684	25.8	25.2737	25.2833	79.4118	61.65	75.7059	70.4375	29.5706	28.875	29.7056	29.2667	23.8	23.365	23.8667	23.6067
1990	8	18	34.7158	24.9857	9.73008	28.0625	31.8882	28.26	29.1364	25.2316	25.7	25.0529	25.3176	80.1875	60.4444	73.5294	71.1875	30.325	28.45	29.1176	29.04	24.2187	23.1222	23.5235	23.48
1990	8	19	34.57	24.5867	9.98333	27.6118	31.4214	28.6308	29.3231	24.7474	25.6778	24.9111	25.1056	78.8235	61.5	71.125	70	29.1059	28.6111	28.3059	28.55	23.5647	23.2444	23.0706	23.225
1990	8	20	34.3722	24.45	9.92222	27.3941	32.775	29.1231	29.6077	25.045	25.7368	25.3389	25.3722	82.2353	58.3684	72.0588	71.5333	29.9529	28.2474	29.3647	29.5133	24.0471	23.0105	23.6529	23.7533
1990	8	21	34.5421	24.6769	9.86518	27.3937	31.78	29.0571	29.3846	24.8263	26.1222	25.3778	25.4471	79.5333	63.6471	75.5	72.5333	29.3625	29.6647	29.9833	29.6133	23.7188	23.8706	24.0222	23.8333
1990	8	22	33.9	24.3429	9.55714	27.5875	31.65	28.6818	29.075	24.8737	26.1526	25.55	25.475	80.7143	68.0526	77.7143	75.4286	29.6267	30.5526	30.5437	30.0929	23.8533	24.2684	24.3063	24.0571
1990	8	23	34.0111	24.4786	9.53254	27.9471	31.05	28.8571	29.2167	25.1947	26.3526	25.4056	25.6176	80.125	69.8889	76.5882	76.2	30.0062	31.1667	30.4389	30.5467	24.075	24.6056	24.2556	24.3067
1990	8	24	34.3556	24.4923	9.86325	27.7889	31.1692	29.0929	29.49	25.1	26.1368	25.5111	25.5706	80.5882	66.0526	75.2778	73.0625	29.9444	30.1421	30.2167	29.9625	24.0167	24.0842	24.1278	23.9938
1990	8	25	33.5579	25.1538	8.40405	27.8333	31.225	29.1357	29.3	25.02	25.82	25.1059	25.3412	79.7778	66.9474	74.5882	73.9333	29.8111	29.5263	29.7	29.8533	23.9333	23.7632	23.8389	23.9533
1990	8	26	33.935	24.4	9.535	27.5263	31.1	29.1071	29	24.66	25.65	25.0889	25.0688	79.0556	67.5882	73.1667	71.75	28.8842	29.1765	29.1611	28.8533	23.4526	23.5706	23.5778	23.4067
1990	8	27	34.6778	24.2615	10.4162	27.1667	31.1143	28.7091	29.09	24.9	25.8947	25.2625	25.3438	83.2941	64.6842	74.5714	73.0667	29.9353	29.3737	29.44	29.6643	24.0235	23.6368	23.7333	23.8429
1990	8	28	34.6222	24.2071	10.4151	27.5	32.0462	28.5545	29.02	24.745	25.7421	24.9412	25.0882	80	60.0526	71.3529	69.2941	29.1	28.4737	28.5882	28.7125	23.55	23.1316	23.2353	23.2875
1990	8	29	35.0389	24.0545	10.9843	27.9278	32.3857	29.2364	29.65	25.165	26.22	25.4412	25.6235	79.7059	62.2	73.0625	70.8824	30.15	29.755	29.9118	30.15	24.15	23.86	24.0176	24.125
1990	8	30	34.6263	25.3429	9.28346	27.9778	32.4	29.1667	29.6636	24.985	26.1737	25.4111	25.5294	78.6471	62.6316	73	68.8889	29.5778	29.6368	29.7211	29.5882	23.8167	23.7737	23.8632	23.7941
1990	8	31	34.4824	25.4917	8.99069	27.7188	31.8214	29.4333	29.6833	24.8211	25.8211	25.0722	25.2556	78.5625	62.1176	68.1875	68.9286	29.1125	28.9765	28.3471	28.5933	23.5563	23.4294	23.0824	23.2533
1990	9	1	34.2611	25.0615	9.19957	27.95	31.3125	28.7462	29.1333	25	25.9526	25.1471	25.18	77.4118	66.2353	73	73.2308	29.6111	29.7588	29.1941	29.3429	23.7833	23.9	23.5412	23.65
1990	9	2	33.8	24.7538	9.04615	27.5941	30.86	28.975	28.82	24.7684	25.8167	25.6056	25.3875	79	68.2941	75.4375	72.7857	29.0588	29.8529	30.3118	29.9154	23.5529	23.9706	24.2	24.0154
1990	9	3	34.2118	24.6714	9.54034	27.4824	31.8	29.4462	29.2909	24.965	25.9842	25.2824	25.4353	81.8824	64.8947	74.0588	72.2	29.7471	29.7684	29.6059	29.7214	23.9059	23.9158	23.8294	23.8929
1990	9	4	34.4389	25.1615	9.27735	27.4588	31.6154	29.25	29.2	24.9556	26.0368	25.2882	25.5667	81.0625	66.1111	72.0588	72.4	29.5824	29.8333	29.2529	29.9571	23.8059	23.9333	23.5824	23.9929
1990	9	5	34.2118	25.3429	8.86891	27.8474	31.0214	28.9	28.87	25.1368	26.0789	25.3158	25.4353	80.9474	69.3529	74.7778	72.5625	30.0842	30.6294	29.6722	29.8867	24.1158	24.3353	23.8444	23.9533
1990	9	6	34.8059	24.9929	9.81303	27.7588	32.3235	29.2846	29.5417	25.0105	26.2526	25.6722	25.5941	79.5882	63.55	73.5556	72.4	29.6	30.125	30.0053	29.75	23.7941	24.055	24.0211	23.8625
1990	9	7	35.1053	24.7714	10.3338	27.9167	32.6571	29.7	30.1833	25.2263	26.1111	25.4118	25.5	79.5882	62.9444	70.3529	69.1333	30.0833	29.6278	29.4471	29.2857	24.0778	23.7722	23.6882	23.6143
1990	9	8	33.9474	25.3133	8.63404	27.5444	31.8077	28.5923	29.3167	25.1056	26.3105	25.3533	25.5	81.5	68.1176	76.3333	73.5333	30.1111	30.6882	30.08	30	24.0944	24.3412	24.0467	23.9846
1990	9	9	33.92	24.8643	9.05571	27.1333	30.9063	28.8071	28.9333	24.965	25.8947	25.3889	25.4706	83.1667	66.1053	74.5294	76.25	29.8056	29.6579	29.75	30.02	23.95	23.8105	23.8889	24.0467
1990	9	10	34.2778	24.9467	9.33111	27.2722	31.4846	29.4	28.86	24.7368	25.7588	25.2765	25.2071	80.8333	64.5882	69.8	70.7143	29.3111	29.1059	28.9375	28.9846	23.6778	23.4647	23.4187	23.4154
1990	9	11	34.3842	25.16	9.22421	27.75	31.9857	29.2429	29.4636	24.8053	25.93	25.1353	25.2125	77.9444	63.1111	69.5294	69	29.1333	29.4667	28.8235	29.0714	23.5611	23.6611	23.3471	23.4857
1990	9	12	34.42	25.6357	8.78429	27.7824	31.4214	28.95	29.3091	24.6526	25.9	25.0529	25.1765	77.4118	64	71.4118	69.75	28.7588	29.3944	28.8941	29.02	23.2882	23.6778	23.4059	23.4467
1990	9	13	34.2789	25.3429	8.93609	27.0556	31.5929	29.1933	29.1308	24.73	25.8421	25.0889	25.2235	81.6667	65.1667	71.5556	73.8125	29.3	29.65	28.95	29.3867	23.6778	23.8056	23.4111	23.66
1990	9	14	34.0722	25.6267	8.44556	27.2588	31.175	29.2857	29.35	25.0368	25.7833	25.3176	25.4412	82.875	64.7778	71.4118	73.8125	29.925	29.4056	29.5944	29.62	23.9875	23.6944	23.7944	23.8
1990	9	15	34.1444	25.5923	8.55214	27.6611	31.6429	29.1857	29.4692	24.9895	25.9059	25.0706	25.3125	80.1176	64.7059	71	72.7059	29.65	29.9	29.0389	29.55	23.8722	23.9	23.4889	23.775
1990	9	16	33.8765	25.1917	8.6848	27.6053	31.56	29.1429	29.3769	24.9278	25.7353	25.1765	25.225	80.6471	63.8824	71.4706	72.6471	29.8056	29.4176	29.0944	29.2938	23.9556	23.6824	23.5556	23.6438
1990	9	17	34.2706	24.8143	9.4563	27.3421	32.1929	29.1636	29.41	24.8059	25.7105	24.8867	24.9857	81.5294	67.15	74.9333	74.625	29.6167	29.645	29.2313	29.1067	23.8611	23.825	23.6	23.5333
1990	9	18	33.7056	24.6917	9.01389	27.4474	31.8429	28.9538	29.4231	24.8444	26.0632	25.6062	25.6125	80.1765	68.15	76.4375	73.7647	29.4611	30.365	30.5824	30.0438	23.75	24.17	24.3176	24.0312
1990	9	19	34.8444	25.2071	9.6373	27.8368	31.8	29.5	29.3833	24.9316	25.985	25.1211	25.3167	79.1579	64.7895	70.5789	71.1875	29.5053	29.7316	28.8105	29.3059	23.7895	23.8737	23.3316	23.6412
1990	9	20	34.1722	25.0867	9.08556	27.4789	31.1067	28.8857	28.9818	25.0632	26.045	25.4278	25.4706	82.5789	69.8421	77.2778	76.2667	30.1105	30.3526	30.2611	29.9937	24.1421	24.2316	24.1889	24.0375
1990	9	21	34.2211	24.9267	9.29439	27.52	31.7533	29.04	29.17	24.69	25.895	25.15	25.2687	79.6	62.9	71.9375	70.8333	29.17	29.2	29.4529	29.3588	23.57	23.58	23.6941	23.6647
1990	9	22	33.8895	25.7643	8.12519	27.7632	30.9	28.3154	28.6	24.9684	25.9947	25.3278	25.4647	79.8421	66.9474	74.7222	72.7778	29.6684	29.9316	29.8167	29.8471	23.8842	23.9789	23.9	23.9471
1990	9	23	33.7	25.2333	8.46667	27.1526	30.6812	27.7923	28.2786	24.8316	25.7947	25.1684	25.2833	81.3333	66.3684	75.9474	74.4444	29.5278	29.4895	29.5579	29.6647	23.8056	23.7368	23.7895	23.8588
1990	9	24	33.7895	25.0267	8.76281	27.2105	30.7933	28.4667	28.6462	24.9	25.8	25.2	25.2556	82.4737	66.95	75.1111	75.5	29.7	29.66	29.5722	29.5412	23.9105	23.84	23.7889	23.7824
1990	9	25	33.2556	24.9308	8.32479	27.5263	30.4533	28.7333	28.725	25.1	26.0211	25.5833	24.2111	81.2222	69.3889	76.1667	75.2941	30.1684	30.3	30.4444	30.1562	24.1474	24.2	24.2556	24.1188
1990	9	26	33.9824	24.9643	9.01807	27.62	30.9267	28.4769	28.8462	24.8895	25.7389	25.2632	25.3235	80.5263	64.9412	75.0526	73.0588	29.5895	29.1	29.7158	29.4375	23.8474	23.4471	23.8211	23.675
1990	9	27	33.7947	24.4357	9.35902	27.5211	30.6067	28.4	28.6923	24.8842	25.8056	25.3118	25.25	79.3889	66.3889	74	73.625	29.3333	29.5111	29.6765	29.1533	23.7056	23.7222	23.8235	23.54
1990	9	28	33.4474	24.6067	8.8407	27.135	30.3333	28.6133	28.5786	25.005	25.83	25.0647	25.2176	84.35	69.7778	74.7059	75.125	30.19	29.9611	29.3059	29.5867	24.17	24.0167	23.6471	23.8067
[truncated: 94 more rows]

## Sheet: 1990
			Temperature			Temperature				Temperature				Relative Humidity				Pressure				Dew temperature
[truncated: 366 more rows]

## Sheet: 1991
			Temperature			Temperature				Temperature				Relative Humidity				Pressure				Dew temperature
[truncated: 367 more rows]

[truncated: 29 more sheets: 1992, 1993, 1994, 1995, 1996, 1997, 1998, 1999, 2000, 2001, 2002, 2003, 2004, 2005, 2006, 2007, 2008, 2009, 2010, 2011 …]
