# Supplementary material for: Direct, diffuse and total solar radiation data set in La Guajira, Magdalena and Cesar departments -Colombia
Source: Data Brief. 2020 Oct 15;33:106397. doi: 10.1016/j.dib.2020.106397 (PMC7599437; doi:10.1016/j.dib.2020.106397)
Supplement: Supplementary file 18 [file mmc18.xls]

## Sheet: 1983
			Temperature			Temperature				Temperature				Relative Humidity				Pressure				Dew temperature
Year	Month	Day	Maximum	Minimum	Max-Min	1899-12-31 07:00:00	1899-12-31 13:00:00	1899-12-31 19:00:00	Average	1899-12-31 01:00:00	1899-12-31 13:00:00	1899-12-31 19:00:00	Average	1899-12-31 01:00:00	1899-12-31 13:00:00	1899-12-31 19:00:00	Average	1899-12-31 07:00:00	1899-12-31 13:00:00	1899-12-31 19:00:00	Average	1899-12-31 07:00:00	1899-12-31 13:00:00	1899-12-31 19:00:00	Average		Month	Taverage	Hraverage
1984	1	1	32.9111	22.1385	10.7726	23.7118	31.2818	25.38	26.51	22.7176	26.2333	24.0222	24.1333	90.8	66	86.4444	81.4118	27.0059	30.3944	28.6944	28.6471	22.2647	24.1722	23.2444	23.2059		January	26.7354	78.4446
1984	1	2	32.9455	20.58	12.3655	23.8158	31.7111	26.29	27	22.9263	25.7111	23.9611	24.0313	92.2778	62.1176	83.2222	79.3125	27.3895	28.8235	28.2611	27.8812	22.5421	23.3294	23.0056	22.8062		February	26.784	77.2124
1984	1	3	33.3833	20.8824	12.501	23.08	31.3091	25.8636	26.7364	22.5579	25.6842	23.965	22.675	93.0667	65.1579	86.05	82	26.9737	29.2211	28.555	28.3444	22.2737	23.4737	23.185	23.0444		March	27.2186	77.4403
1984	1	4	32.8308	20.3824	12.4484	23.22	31.57	26.2818	26.97	22.0632	25.5222	23.66	23.7857	90.75	63.7778	84.15	79.7059	25.9842	28.7611	27.86	27.3294	21.6316	23.2778	22.79	22.4412		April	27.7452	80.0648
1984	1	5	33.2	20.7294	12.4706	23.5333	31.6667	25.7909	26.7818	22.34	25.58	23.8095	22.735	90	63.1	84.9474	79	26.235	28.79	28.2316	27.5889	21.83	23.295	22.9684	22.6056		May	27.8991	82.741
1984	1	6	32.6133	21.0556	11.5578	23	31.5167	26.0769	26.8	22.0211	25.53	23.781	23.8235	90.7778	61.1	84.5714	79.1111	25.7737	28.435	28.0619	27.4722	21.5579	23.06	22.9429	22.5333		June	28.7328	78.6925
1984	1	7	32.4625	21.2611	11.2014	23.0762	31.1667	25.4545	26.2636	22.1905	25.4619	23.78	23.8421	92.2	63.5238	84.3	80.55	26.2	28.6524	28.015	27.825	21.7857	23.1905	22.91	22.77		July	28.9091	77.1374
1984	1	8	32.88	21.3	11.58	23.67	31.6833	25.9	26.9	22.465	25.5286	23.9947	24.0765	89.7368	61.7619	86.1111	79.7059	26.41	28.4905	28.6611	27.9647	21.925	23.1333	23.2333	22.8294		August	28.4189	80.5217
1984	1	9	32.8571	21.3056	11.5516	23.51	31.5833	25.4182	26.5273	22.47	25.96	23.61	24.1889	91.1053	63.65	84.45	80.1579	26.59	29.59	27.725	28.2158	22.015	23.735	22.7	22.9895		September	27.7128	83.9378
1984	1	10	32.9692	20.7882	12.181	22.955	30.9909	25.4727	26.2091	21.915	25.645	23.525	23.6333	90.2778	63.9	85.2	80.1	25.62	28.95	27.685	27.4	21.43	23.335	22.7	22.5		October	27.1083	85.1626
1984	1	11	32.8	21.1353	11.6647	23.52	31.0909	25.6273	26.5909	22.4632	25.61	23.5842	23.8176	90.6667	63.3	84	79.2778	26.4737	28.865	27.6895	27.5	21.9684	23.285	22.6368	22.5333		November	27.1193	84.8216
1984	1	12	33.3143	20.8294	12.4849	23.345	31.4667	26.2818	26.69	22.165	25.3895	23.7368	23.8706	90.3	60.3684	82.4211	78.2941	25.91	28.1	27.7211	27.5176	21.635	22.8632	22.7105	22.5882		December	26.6417	82.6827
1984	1	13	33.6	21.0895	12.5105	23.1	31.4833	25.9455	26.7273	22.0053	25.3619	23.74	23.7722	89.2222	60.381	81.9	77.8421	25.6474	28.0714	27.695	27.3526	21.4316	22.7952	22.675	22.4421
1984	1	14	33.18	20.6	12.58	23.16	31.5417	26.125	26.9	22.0421	25.295	23.7143	23.8588	90.4444	59.45	82.2381	76.9444	25.8158	27.74	27.6571	27.1111	21.5316	22.63	22.6952	22.3389
1984	1	15	32.9733	20.8444	12.1289	23.27	31.7417	25.6	26.6091	21.9632	25.675	23.54	23.7944	89.0556	61.15	83.05	77.8947	25.6211	28.665	27.485	27.2105	21.3895	23.25	22.54	22.3579
1984	1	16	33.0214	20.4778	12.5437	23.1571	32.13	25.3545	26.89	21.8476	25.0947	23.175	23.3737	89.619	59.6111	81.9474	75.7647	25.3857	27.9	26.6316	26.6	21.2714	22.6944	21.9895	21.9588
1984	1	17	33.3571	20.2235	13.1336	23.3824	31.5917	25.74	26.6444	22.1941	25.3053	23.4421	23.7	89.75	60.4211	82.8421	78.3529	25.9824	27.7947	27.2579	27.2882	21.6529	22.6526	22.4211	22.4118
1984	1	18	33.28	20.7278	12.5522	22.8316	31.5231	25.6833	26.6091	21.7368	25.025	23.74	23.5059	91	59.3	84.1579	77.4375	25.3158	27.245	27.8053	26.4813	21.2368	22.31	22.7789	21.9437
1984	1	19	33.7143	21.4071	12.3071	23.2412	31.7231	25.66	26.5889	22.3412	25.4211	23.6842	23.9	92	61.2105	84.5263	79.9375	26.3824	28.2526	27.8474	27.625	21.9412	22.9579	22.8105	22.65
1984	1	20	33.3375	21.675	11.6625	23.9222	31.4615	25.57	26.86	22.3611	24.98	23.5611	23.8375	87.6667	58.9	85.9444	77.3125	25.9889	27.16	27.7611	27.3187	21.65	22.225	22.7444	22.4187
1984	1	21	32.88	20.875	12.005	23.21	31.7667	25.575	26.6545	21.92	25.2952	23.5905	23.6647	87.7647	60.5238	83.2857	78	25.455	27.8857	27.5476	27.12	21.32	22.6762	22.5952	22.3
1984	1	22	33.7	21.1444	12.5556	23.3238	31.4833	25.88	26.77	22.2714	25.181	23.7895	23.8053	91.3333	59.0476	81.6667	77.6111	26.2048	27.4524	27.4056	27.1222	21.781	22.4714	22.5056	22.3222
1984	1	23	33.9077	21.3765	12.5312	23.6211	32.0364	26.39	27.0667	22.405	25.39	23.6947	23.9333	88.6667	58.5	83	77.0556	26	27.745	27.7526	27.1667	21.6684	22.665	22.7316	22.3444
1984	1	24	34.0286	21.3706	12.658	23.5684	32.0833	26.3182	27.1545	22.3421	25.2632	23.355	23.6211	90	58.7368	80.15	76.0526	26.1474	27.5947	26.86	26.8	21.8	22.5579	22.175	22.1263
1984	1	25	33.7571	20.9526	12.8045	23.01	31.9615	26.4	27.1167	22.0286	25.3238	23.8095	23.7143	90.9	60.2857	82.75	77.5263	25.54	27.9238	27.825	26.9632	21.385	22.7095	22.755	22.2053
1984	1	26	34.0286	21.1222	12.9063	23.135	31.8923	26.1545	26.9	22.1095	25.5111	23.855	23.9563	89.9474	59.7778	81.95	77.5625	25.6	28.2111	27.86	27.2563	21.44	22.95	22.775	22.4125
1984	1	27	33.5167	21.0579	12.4588	23.3905	31.85	26.0364	26.6818	21.9333	25.485	23.7158	23.6412	87.9	61.55	82.8824	77.1176	25.3381	28.43	27.5176	26.8706	21.2333	23	22.5824	22.1176
1984	1	28	33.6125	21.1588	12.4537	22.981	31.0364	26.04	26.57	21.7714	25.4947	23.7529	23.8125	90	62.8421	82.2941	78.9375	25.3333	28.5737	27.7588	27.5438	21.2143	23.1737	22.7235	22.575
1984	1	29	33.7467	21.2882	12.4584	23.1286	31.575	25.65	26.4667	21.8476	25.285	23.581	23.6632	88.95	59.2	82.9524	77.45	25.3095	27.725	27.4905	26.945	21.2476	22.575	22.5476	22.21
1984	1	30	33.0533	22.1571	10.8962	23.67	31.5364	25.94	26.86	22.57	25.285	23.6	23.8778	91	59.9	82.7778	77.8889	26.635	27.825	27.5722	27.4278	22.075	22.66	22.5389	22.4944
1984	1	31	33.7143	20.9308	12.7835	23.365	31.8	26.26	26.75	21.7895	25.42	23.9895	23.7389	87.7895	59.4706	83.1579	76.4667	25.0526	27.9588	28.3158	27.04	20.9842	22.7118	23.0053	22.1667
1984	2	1	33.8867	20.8222	13.0644	23.081	30.7833	26.7333	26.8667	21.855	25.2667	23.6762	23.5684	89.1579	61.9524	79.8571	77.35	25.435	28.0095	27.4238	27.015	21.25	22.7429	22.4857	22.2
1984	2	2	33.26	20.5412	12.7188	23.795	31.5923	26.4083	27.1417	21.955	25.39	24.0952	23.8316	86.7368	61.15	83.7	77.2778	25.4421	28.165	28.585	27.5333	21.3053	22.835	23.105	22.5278
1984	2	3	33.44	21.0842	12.3558	23	31.825	26.475	26.9583	21.8762	25.66	23.9143	23.76	90.619	61.2	84.2381	78.45	25.5619	28.68	28.2714	27.385	21.3571	23.19	22.9952	22.455
1984	2	4	32.6571	21.4167	11.2405	23.4857	31.1727	26.55	26.99	22.4048	25.4579	24.1053	24.0235	90.85	62.1053	83.0526	79	26.3905	28.3632	28.4632	27.8333	21.9286	23.0474	23.1474	22.7722
1984	2	5	33.4067	21.25	12.1567	23.3667	31.3	25.9417	26.6083	22.2667	25.4667	23.83	23.8895	90.75	60.619	82.65	78.35	26.1381	28.1238	27.93	27.445	21.7857	22.9048	22.835	22.54
1984	2	6	32.9692	21.0412	11.9281	22.7857	31.4455	26.0545	26.5364	21.8333	25.255	23.545	23.4368	91.6	59.6	79.8	77.05	25.519	27.6	27.165	26.795	21.3762	22.58	22.335	22.115
1984	2	7	33.4	21.3875	12.0125	23.065	31.1909	25.98	26.57	21.8316	25.03	23.8737	23.5294	89.5556	61.4	83.6842	78.5	25.3526	27.485	28.1316	27.0778	21.2842	22.435	22.9368	22.2667
1984	2	8	33.6714	21.0611	12.6103	23.0714	31.3583	25.34	26.23	21.97	25.535	23.9053	24	89.4444	63.7	86.1667	81.0625	25.645	28.71	28.4611	27.8187	21.44	23.23	23.1167	22.7313
1984	2	9	32.9571	21.0353	11.9218	23.81	30.6692	25.2333	26.1909	22.56	25.5381	23.815	24.0333	89.4211	64.6	85.4	80.2222	26.455	28.88	28.115	27.9889	21.99	23.34	22.965	22.8667
1984	2	10	33.2533	21.7	11.5533	23.5095	31.0167	25.8167	26.5	22.4	25.1619	23.6238	23.75	90.45	62.6667	81.7619	78.5238	26.3286	27.9286	27.4524	27.2333	21.8762	22.7381	22.5333	22.3905
1984	2	11	33.7714	21.7647	12.0067	23.89	31.4077	26.2167	26.85	22.24	25.1286	23.6952	23.635	86.8	61.4762	79.8571	75.65	25.66	27.6619	27.4095	26.775	21.49	22.5381	22.4381	22.065
1984	2	12	33.7875	21.5882	12.1993	22.9333	31.2833	26.35	26.675	21.9286	25.1524	23.4857	23.47	91.2	60.381	78.7143	77.0952	25.6238	27.5619	26.919	26.7095	21.4571	22.4857	22.1524	22.0333
1984	2	13	33.8267	21.0588	12.7678	23.0476	31.6	25.9818	26.5727	22.08	25.3048	23.66	23.5789	91.25	61	81.05	77.3684	25.865	27.9762	27.455	26.8684	21.595	22.7857	22.515	22.1579
1984	2	14	34.1	21.2667	12.8333	23.18	31.8727	25.5455	26.4909	21.975	25.0105	23.74	23.5053	90.1	58.2632	83.15	76.9474	25.58	27.0105	27.935	26.7263	21.41	22.1789	22.74	22.0421
1984	2	15	33.8933	20.975	12.9183	22.9667	31.2	25.7	26.3909	21.7316	25.019	23.6857	23.5632	89.4444	59.1905	82	77.2778	25.1	27.1905	27.6381	26.9389	21.0944	22.2619	22.6571	22.1833
1984	2	16	34.3067	20.4	13.9067	22.4316	31.8769	26.1091	26.68	21.4056	25.68	24.08	23.68	90.7647	62.45	82.95	78.375	24.7944	28.845	28.425	27.0938	20.9056	23.355	23.08	22.3125
1984	2	17	34.0533	21.0667	12.9867	23.36	31.4154	25.7333	26.5417	22.3737	25.2857	23.2952	23.6	90.8947	59.8095	80.8095	76.9474	26.2632	27.6619	26.8238	26.7947	21.8579	22.5857	22.1429	22.1316
1984	2	18	33.6786	21.3944	12.2841	23.4857	31.75	26.1273	26.8364	22.2857	24.8526	23.81	23.6611	90.1429	57.8421	83	76.9444	26.081	26.7579	28.03	26.95	21.7333	21.9842	22.85	22.1944
1984	2	19	33.3286	21.3471	11.9815	23.5619	31.5333	26.1455	26.7818	22.2286	24.8857	23.0778	23.3556	89.1905	57.2857	77.5556	74.7778	25.9095	26.7048	26.1889	26.2222	21.6381	21.8667	21.6611	21.7167
1984	2	20	33.7	21.3278	12.3722	23.019	31.9091	25.9273	26.7091	21.8333	24.7421	23.1053	23.3563	89.2105	55.5263	78.5789	74.9444	25.3619	26.1789	26.3421	26.1722	21.2857	21.6	21.7895	21.7222
1984	2	21	34.0267	21.2875	12.7392	23.1	31.1364	26.2182	26.7909	21.65	24.995	23.0526	23.2632	88.1	58.55	78.0526	74.8421	24.915	26.985	26.1632	26.1105	20.985	22.155	21.7368	21.6737
1984	2	22	34.2286	21.5438	12.6848	22.9579	31.6333	26.3091	26.8364	21.6737	24.98	23.6222	23.3765	89.2632	57.1	79.1667	74.7647	25.0632	26.74	27.2111	26.1941	21.0684	21.955	22.3444	21.7412
1984	2	23	34.48	21.0176	13.4624	23.3905	32.8364	25.6667	26.7909	21.8571	25.7	23.42	23.675	87.6667	58.1053	82.95	76.5789	25.2	28.3895	27.26	27.0211	21.1286	23.0421	22.42	22.2368
1984	2	24	33.8	21.8353	11.9647	24.1524	31.76	26.4	27.35	22.7048	25.69	23.9579	24.2235	87.1053	61.5263	83.6111	78.1176	26.6143	28.9263	28.2556	28.2118	22.0524	23.4158	22.9667	22.9882
1984	2	25	34.6	21.4765	13.1235	24.05	32.5667	26.2333	27.3545	22.61	25.5238	23.4	23.84	88.45	58.381	80.7143	75.85	26.445	27.9714	26.981	27.105	21.98	22.8048	22.2333	22.325
1984	2	26	34.7733	21.3882	13.3851	23.5429	31.7167	26.9833	27.5	22.3429	25.5263	23.8381	23.75	89.75	60.3158	81.381	77.2105	26.1952	28.2211	27.8286	27.2526	21.819	22.8737	22.7286	22.3789
1984	2	27	34.2615	21.575	12.6865	23.42	32.3	26.4182	27.2636	22.1714	25.1789	23.71	23.6526	89.65	57.5789	82.75	76.5789	25.83	27.1684	27.81	26.8842	21.58	22.1947	22.71	22.1263
1984	2	28	35.0077	20.9	14.1077	23.25	32.4909	25.9091	26.9455	22.1053	25.51	23.1	23.5529	89.8333	58.1	80.5556	75.8889	25.8053	27.92	26.5	26.5611	21.5789	22.645	21.8889	21.9167
1984	2	29	34.1333	22.05	12.0833	24.4	30.2	25.6	26.8	22.56	25.08	23.68	23.78	86.4	61.6	80.8	76.4	26.08	27.66	27.48	27.08	21.76	22.62	22.54	22.3
1984	3	1	34.8286	20.9125	13.9161	23.2632	32.0909	26.55	27.02	22.3895	25.5263	23.78	23.9625	92	59	80.6	77.7778	26.5263	28.1053	27.69	27.5	22.0053	22.8368	22.635	22.5056
1984	3	2	33.55	20.825	12.725	24.0842	32.94	25.9818	27.27	22.5474	25.3556	23.5053	23.7389	88	57.7222	81	74.7647	26.2737	27.5	27.1778	26.7941	21.8579	22.45	22.3778	22.1235
1984	3	3	34.4571	21.3	13.1571	24.0421	32.1455	25.1636	26.5222	22.5474	24.9474	23.5053	23.6588	87.9474	57.2632	85.9474	77.7647	26.2842	26.6789	27.6737	26.9059	21.8789	21.9632	22.6895	22.1824
1984	3	4	34.5846	21.3467	13.2379	23.8	32.9636	26.0364	27.11	22.51	25.4556	23.8	23.8941	89.7	55.9444	83.0556	76.5625	26.43	27.4111	28.0167	27.2688	21.945	22.5167	22.9056	22.4563
1984	3	5	34.1143	21.7111	12.4032	24.1556	31.9636	26.0182	26.9222	23.1176	25.2	23.725	24.0353	91.3529	57.6	81.35	77.4706	27.5824	27.245	27.6	27.5588	22.6588	22.36	22.625	22.6059
1984	3	6	33.85	21.8667	11.9833	23.8211	32.25	26.0889	27.1125	22.8222	25.1882	23.9667	23.8533	90.8235	56.5882	82.6111	76.6875	27.1	27.0824	28.2056	27.5	22.35	22.1588	22.9167	22.4937
1984	3	7	33.7833	21.4	12.3833	23.975	32.35	26.1333	27.15	22.65	25.175	23.8556	23.8938	89.25	58.5625	82.5294	76.5625	26.5938	27.3312	28.0294	27.2625	22.0562	22.3625	22.8529	22.4
1984	3	8	34.8	21.6125	13.1875	23.83	31.86	26.2727	26.9	22.42	24.9474	23.68	23.6158	88.7	58.2632	79	75.3684	26.145	26.8526	27.325	26.6632	21.785	22.1316	22.41	22.0368
1984	3	9	34.3429	21.6875	12.6554	23.7889	33.4111	26.3	27.6571	22.6222	25.7059	24.1368	22.6063	90.1176	61.125	84.2632	78.4286	26.7056	28.7188	28.6947	27.7071	22.1056	23.1375	23.2684	22.6857
1984	3	10	33.5571	20.92	12.6371	23.9263	32.0333	26.0364	27.0636	22.3368	25.2278	23.7368	23.8533	86.5556	59.0556	83.5789	76.125	25.9421	27.5722	27.9211	27.0313	21.5947	22.5167	22.8316	22.275
1984	3	11	34.12	21.1	13.02	23.7	31.7333	25.5818	26.6455	22.47	25.6211	23.8842	24.0333	89.95	62.1053	85.4211	78.8333	26.455	28.6789	28.3789	27.8889	21.925	23.2421	23.0684	22.7778
1984	3	12	33.4154	21.8667	11.5487	23.96	31.5818	26.3091	26.9545	22.79	24.7444	23.6684	23.6	90.0526	57.8333	80.1053	75.8889	26.97	26.3667	27.4211	26.6889	22.27	21.7556	22.4526	22.0222
1984	3	13	33.9429	21.8571	12.0857	23.6316	31.08	25.8	26.7667	22.3368	25.1474	23.9684	23.8316	89.6316	60.1667	85.6471	78.1875	26.1421	27.3944	28.6353	27.5313	21.7474	22.3833	23.2353	22.5438
1984	3	14	34.2182	22	12.2182	24.1444	32.4182	26.5	27.35	22.8444	25.6556	23.6824	24.1529	89.5	60	79.6471	77.0588	26.9167	28.4889	27.3294	27.8176	22.2556	22.9222	22.4412	22.7118
1984	3	15	34.2462	21.2133	13.0328	24.2667	32.5667	26.1667	27.1	22.7294	25.2632	23.2889	23.8312	87.1176	55.7895	80.8235	74.9333	26.4941	27.1526	26.9529	26.9533	22.0059	22.2789	22.1647	22.2133
1984	3	16	34.1067	21.6933	12.4133	24.6333	32.1636	26.56	27.7125	23.1111	25.02	24.4222	24.2688	87.5882	57	84.5556	75.9375	27.2056	27.1737	29.1056	27.8062	22.4389	22.2789	23.5111	22.7312
1984	3	17	34.5231	22.2786	12.2445	24.1474	33.25	26.6182	27.51	22.8421	25.5579	24.0667	24.1438	89.4737	57.5263	81.4444	76.0625	26.9211	27.9105	28.1833	27.6312	22.2632	22.6421	22.9778	22.6
1984	3	18	34.1333	21.6267	12.5067	24.425	32.7273	26.4308	27.4	23.04	25.7059	23.79	24.1588	88.95	59.25	81.2632	77.8	27.195	28.3375	27.5842	27.82	22.435	23.0563	22.5947	22.78
1984	3	19	34.3357	21.9467	12.389	23.77	33.7091	25.9818	27.34	22.7474	25.45	23.8526	23.8529	91.4444	55.5263	84.2105	76.6471	27.0368	27.2526	28.1421	27.1941	22.2842	22.3263	22.9789	22.3706
1984	3	20	34.9429	21.7353	13.2076	23.89	32.9333	26.0545	27.2778	22.645	25.775	24.1158	24.2437	89.85	59.625	83.0526	77.4375	26.665	28.5813	28.4632	27.975	22.095	23.0313	23.1684	22.8125
1984	3	21	34.3273	21.7937	12.5335	23.8316	32.2	25.7818	26.8182	22.8842	25.8737	24.0421	24.3889	91.8889	62.1579	84.4737	79.6316	27.3105	29.1632	28.5421	28.3474	22.4579	23.4421	23.2105	23.0421
1984	3	22	34.0143	21.8125	12.2018	24.0526	32.4	26.0364	27.2111	22.8526	25.6941	23.9444	24.1533	90	61.5625	84.5294	78.4286	27.1263	28.7938	28.4941	27.9429	22.3316	23.2625	23.1882	22.8286
1984	3	23	34.2	21.8556	12.3444	23.6421	32.2923	26.0667	27.025	22.53	25.7474	23.9789	23.9294	90.1667	60.8421	85.3684	79	26.4947	28.7579	28.4737	27.8	21.9684	23.2526	23.1632	22.7235
1984	3	24	34.6357	21.8125	12.8232	24.1263	32.3273	26.7	27.4375	22.7579	25.7316	24.5647	24.4667	89.0526	61.6842	86.1765	79.8667	26.8684	28.8947	29.6294	28.7667	22.1263	23.3158	23.8471	23.2733
1984	3	25	34.1714	22.4125	11.7589	24.6353	32.3	26.55	27.5333	23.4188	25.9474	24.3368	24.4929	89.9375	61.1579	86.9474	79.3571	27.9188	29.1211	29.2474	28.6071	22.875	23.5263	23.6474	23.2643
1984	3	26	34.6143	22.3529	12.2613	24.425	32.1818	26.9091	27.56	23.35	25.7263	24.4556	23.3	91.0526	60.6316	82.9412	78.1765	27.99	28.6842	28.9412	28.4588	22.895	23.1947	23.4412	23.1412
1984	3	27	34.7385	22.55	12.1885	24.7263	31.6444	26.6833	27.6333	23.4316	25.3067	24.5778	24.2286	89.3889	59.3846	85.4444	76.8462	27.9789	27.5231	29.5778	27.5462	22.9053	22.5538	23.7611	22.6385
1984	3	28	34.7231	22.2375	12.4856	24.2947	32.8	26.4182	27.51	23.1263	25.7278	24.2556	24.3722	90.6316	58.5294	85.9444	78.5882	27.5421	28.3529	29.0333	28.3294	22.6421	22.9647	23.4778	23.0412
1984	3	29	34.4154	22.425	11.9904	24.5294	32.9833	26.7818	27.7	23.2944	25.825	24.5579	24.6353	89.4706	58.95	84.2632	78.5294	27.5176	28.605	29.4	28.8294	22.6294	23.2	23.7	23.3647
1984	3	30	34.4538	22.5412	11.9127	24.7526	32.1333	26.85	27.7636	23.4579	26.25	24.57	24.8474	89.9474	63.2	84.7	79.5263	27.9895	30.015	29.485	29.3316	22.9105	24.005	23.745	23.6526
1984	3	31	34.42	22.825	11.595	25.3947	32.9917	27.0769	28.2364	23.8789	25.6353	24.6526	24.6867	88.2632	58.1765	85.2632	77.5333	28.5737	28.1118	29.6842	28.7533	23.2474	22.9118	23.8632	23.34
1984	4	1	34.6333	21.7	12.9333	24.8235	32.08	26.8727	28.0375	23.2778	26.1684	24.6211	24.75	89.2941	62.0556	86.1579	78.9375	28.0059	29.6944	29.7368	29.0937	22.9059	23.8333	23.9105	23.5312
1984	4	2	34.55	22.6118	11.9382	24.8474	31.3111	26.7455	27.7556	23.4579	26.2375	24.4947	24.84	88.6667	65.0667	85.1579	79.8	27.9684	30.0333	29.3474	29.2467	22.9	24.0133	23.7	23.6067
1984	4	3	33.8154	23.0875	10.7279	24.5789	31.5273	26.84	27.52	23.5474	25.7778	24.8471	24.7812	91.7895	64.7778	87.4118	82.4375	28.3737	29.2722	30.2471	29.5	23.1263	23.5833	24.1824	23.75
1984	4	4	34.38	22.6385	11.7415	24.6833	30.94	26.1778	27.1667	23.5778	26.0706	24.6	24.7437	91.1111	67.6471	87.1875	81.6	28.3778	30.2353	29.7125	29.2733	23.1167	24.1412	23.8688	23.6067
1984	4	5	34.4	22.775	11.625	24.7158	32.26	26.9091	27.84	23.4211	26.2	24.4235	24.66	89.8947	63.4667	83.5294	79.2143	27.9684	29.7667	29.0882	28.8929	22.8737	23.8733	23.4941	23.3929
1984	4	6	34.2357	22.725	11.5107	24.8667	32.06	26.6909	27.6778	23.8	26.2125	24.5765	24.9615	90.2	64.125	84.0588	80.2857	28.7882	30.0875	29.3353	29.6786	23.3941	24.075	23.6824	23.8714
1984	4	7	35	22.4933	12.5067	25.1	31.34	26.0222	26.825	23.7111	26.4941	24.5294	24.8533	89.2778	66.0588	86.6875	82.1429	28.3778	30.8647	29.6625	29.7857	23.1333	24.5059	23.8375	23.9214
1984	4	8	34.9846	22.2941	12.6905	24.8667	31.5	26.28	27.2	23.7111	26.3	24.6111	24.8812	90.8889	65.9375	87.1667	81.6875	28.5222	30.5063	29.7556	29.6188	23.2278	24.2938	23.9	23.8125
1984	4	9	34.5769	22.525	12.0519	25.0556	31.58	26.8	27.6	23.6889	26.4824	24.9111	25.0176	89.2222	66.8235	87.6111	81	28.3111	30.9412	30.3778	29.8353	23.0944	24.5412	24.2889	23.9529
1984	4	10	34.3167	22.6667	11.65	24.7222	32.1111	26.88	27.7444	23.4778	26.1	24.6889	24.6938	90.1111	60.4	84.9444	77.8	28.0556	29.1067	29.6722	28.7	22.9556	23.4533	23.8778	23.2733
1984	4	11	34.7	22.75	11.95	24.8778	32.6444	27.5778	28.3375	23.5111	26.1412	24.4778	24.6625	88.5882	60.25	82.3529	77.1333	28.0111	29.1938	29.1294	28.7867	22.9389	23.5438	23.5588	23.3467
1984	4	12	34.3	22.4	11.9	25.0556	32.3	26.9111	27.7875	23.5	25.9625	24.6625	24.7429	87.8333	62.75	83.25	78.7857	27.8667	29.4375	29.5313	29.0857	22.8333	23.6312	23.725	23.4786
1984	4	13	34.9	22.4133	12.4867	25.0778	33.2667	26.85	28.2111	23.8444	26.325	24.6333	25	90.4444	61.4	84.6667	78.4286	28.7056	29.8733	29.5389	29.5071	23.3278	23.9	23.7556	23.7429
1984	4	14	34.7077	22.4857	12.222	25.4421	32.1364	26.4545	27.75	23.9474	25.8471	24.5889	23.26	86.4375	61.8824	88	79.125	28.7053	29.0706	29.8333	29.0187	23.3053	23.4706	23.9444	23.5062
1984	4	15	34.3143	22.5625	11.7518	25.0316	32.32	26.62	27.6889	23.4421	25.6333	24.2947	24.4333	87.6842	59.9412	87.7778	78.3125	27.7474	28.3059	29.3611	28.45	22.7684	22.9471	23.7	23.1188
1984	4	16	34.4429	22.6375	11.8054	25.5263	33.5818	26.9818	28.3818	23.9263	26.4842	24.6333	23.7167	86.2941	62.6316	85.8333	78.3333	28.6	30.3737	29.7	29.6111	23.2684	24.2105	23.8722	23.8167
1984	4	17	34.9571	22.9765	11.9807	25.6	32.76	27.5818	28.46	24.1368	26.0125	24.8667	24.9938	88.7368	60.125	84.0556	77.6875	29.0579	29.1625	29.9167	29.3875	23.5368	23.4875	23.9111	23.65
1984	4	18	34.8182	23.0533	11.7648	25.1111	31.7556	26.42	27.5333	24.0111	25.9529	24.9765	25.1467	90.7059	65.4706	90.25	83.2	29.1278	29.6176	30.6	30.02	23.55	23.8412	24.4188	24.0733
1984	4	19	33.9143	22.875	11.0393	25.1158	31.3818	27	27.7091	23.7684	26.1579	25.0316	24.9895	89.6842	67.3158	88.4211	81.7368	28.5211	30.3263	30.6789	29.8421	23.1895	24.2105	24.4474	23.9368
1984	4	20	34.0333	22.82	11.2133	25.2632	31.5556	26.97	27.7	24.0105	26.2625	25.0056	25.0733	89.7222	65.5	87.3889	81.1875	28.9895	30.2375	30.4833	29.9937	23.4684	24.1125	24.3389	24.0313
1984	4	21	34.1167	22.9733	11.1433	25.1158	30.8364	26.84	27.49	24.0053	26.4556	24.7889	25.0375	90.7222	68.7222	85.8333	81.3529	29.0684	31.1278	29.9667	29.9765	23.5368	24.6	23.9944	24
1984	4	22	34.5667	22.925	11.6417	25.5579	31.1	27.04	27.5778	24.1579	26.1059	25.0267	23.3333	88.5556	64.8824	85.4667	79.3571	29.1316	29.8235	30.3467	29.4143	23.5895	23.9059	24.2333	23.7071
1984	4	23	34.5929	23	11.5929	25.4444	32.775	26.58	27.8125	24.2278	26.2353	24.8889	25.0063	89.8824	61.9375	86.7222	79.25	29.4	29.6875	30.1944	29.55	23.7167	23.8062	24.1667	23.7688
1984	4	24	33.5167	22.8625	10.6542	25.1389	32.1778	26.87	27.7889	23.9722	26.3412	24.8889	24.9188	90.1765	67.0588	86.7778	81.4118	29	30.5647	30.2056	29.6941	23.4944	24.3	24.1278	23.8471
1984	4	25	33.8286	22.6941	11.1345	25.3	32.1111	26.74	27.7333	23.95	26.1529	24.8889	24.9647	90.3889	66	86.2778	81	28.8889	30.1294	30.1611	29.6882	23.45	24.0824	24.1111	23.8529
1984	4	26	34.3857	23.4222	10.9635	25.6105	31.9167	27.0545	27.93	24.2526	26.4941	24.8556	25.2067	89.4211	67.1765	85.3333	80.2667	29.3263	30.9824	30.0111	30.1	23.6947	24.5647	24.0444	24.0867
1984	4	27	34.0571	23.0667	10.9905	25.515	31.7917	26.8	27.7818	24.4	26.77	24.8	25.4188	90.3333	67.05	87.8824	81.875	29.7789	31.465	30.1529	30.475	23.9421	24.845	24.1235	24.3062
1984	4	28	34	22.6778	11.3222	25.3	31.48	26.4727	27.64	24.07	26.3882	25	25.1824	90.35	65.3529	88.8333	81.4375	29.1	30.4588	30.7056	30.1875	23.57	24.2353	24.4389	24.1312
1984	4	29	32.9375	22.9722	9.96528	25.8211	30.84	26.8545	27.44	24.37	25.8941	24.8842	24.9412	88.5263	65.0588	86.1667	79.625	29.4	29.6353	30.1944	29.4687	23.7316	23.7647	24.1667	23.7188
1984	4	30	34.0429	23.1	10.9429	25.6947	31.74	26.95	27.71	24.3211	26.1375	24.7667	25.0333	89.2632	64.9375	85.6667	80.2667	29.4579	30.0625	29.8667	29.76	23.7421	24.0687	23.9722	23.9133
1984	5	1	33.5667	23.1733	10.3933	25.28	32.2909	26.4182	27.64	24.21	26.4632	25.2263	25.3556	91.5	64.7778	88.4737	81.5294	29.46	30.7222	31.0316	30.3941	23.77	24.35	24.6263	24.2294
1984	5	2	34.2545	23.2857	10.9688	25.4579	32.4545	26.3273	27.62	24.4474	26.7789	24.9895	25.3556	92.1053	67.6111	89.8421	82.9412	29.9421	31.7389	30.7895	30.6118	24.0526	24.9222	24.4632	24.3529
1984	5	3	33.8308	22.6667	11.1641	25.7947	30.86	26.3333	27.2444	24.7053	26.4389	24.8	23.9944	91.1111	68.25	87.65	82.1333	30.3842	30.9875	30.19	30.38	24.2842	24.575	24.135	24.2467
1984	5	4	34.0769	23.2	10.8769	25.67	31.5833	26	27.2636	24.63	26.95	25.2316	25.6053	91.95	70.7368	92.1579	84.9444	30.285	32.4737	31.4316	31.2722	24.235	25.2895	24.8474	24.7167
1984	5	5	33.7857	23.5846	10.2011	25.63	32.0182	26.6667	27.79	24.63	26.65	24.765	25.3722	91.7895	68.4211	87.2	82.7222	30.28	31.4368	30.02	30.5278	24.245	24.8579	24.08	24.3722
1984	5	6	33.6333	23.4267	10.2067	25.8667	31.8455	26.95	27.9636	24.6286	26.7556	25.0947	25.5294	90.25	68.0588	90.3684	83.1176	30.119	31.6765	31	30.9412	24.1476	24.8529	24.6	24.5412
1984	5	7	33.7636	23.3467	10.417	26.19	31.1909	26.1167	27.4	24.96	26.9368	25.11	25.7167	90.55	72.2778	90.95	85.4706	30.735	32.4389	31.07	31.5529	24.47	25.2778	24.65	24.8706
1984	5	8	33.5778	23.3467	10.2311	25.9579	31.55	26.8727	27.6	24.9368	26.525	25	25.4267	91.6111	71.7143	89.1111	85.4286	30.8526	32.0071	30.6722	31.15	24.5474	25.1357	24.4389	24.6786
1984	5	9	34.3636	23.7625	10.6011	26.1	32.0333	27.1231	28.05	25.08	26.8368	25.33	25.7474	92.05	68.7895	88.6316	83.6667	31.105	31.8842	31.3842	31.5389	24.68	25.0684	24.8211	24.9
1984	5	10	34.2571	23.7125	10.5446	26.14	31.7333	27.1167	28.0273	25.04	26.581	25.4947	25.6895	91.5	67.5	88.9474	82.6667	31	31.15	31.6	31.15	24.62	24.675	24.9211	24.7
1984	5	11	34.3733	23.6353	10.738	25.8857	32.2167	27.15	28.1833	24.6095	26.99	25.3333	25.64	90.1429	66.6842	87.3	81.6316	30.0714	31.8053	31.095	30.9526	24.1	25.0421	24.665	24.5895
1984	5	12	35.04	23.4353	11.6047	26.0762	32.86	26.5091	28.03	24.74	27.16	25.2842	25.7588	89.8947	67.2222	90.8889	83.4706	30.325	32.1944	31.3389	31.3706	24.22	25.2056	24.8222	24.8118
1984	5	13	34.7357	23.4235	11.3122	26.2571	31.8	26.8154	27.9182	25.1429	27.0474	25.295	24.5211	91.05	68.7222	89.45	83.5294	31.1667	32.2278	31.29	31.5941	24.7143	25.2556	24.76	24.9412
1984	5	14	34.3467	23.5222	10.8244	26.155	31.7462	26.8769	27.8667	24.925	26.6368	25.2095	25.6611	90.7	66.5556	87.55	82.5294	30.71	31.1167	30.87	31.1294	24.42	24.6333	24.555	24.6706
1984	5	15	34.2333	23.4053	10.8281	26.07	31.8833	27.0182	28.16	25.06	27.1111	25.6235	25.9643	92.05	67.2353	89.5294	83	31.09	32.0941	31.9118	31.7	24.665	25.1765	25.1059	24.9769
1984	5	16	34.3727	23.7	10.6727	26.0842	32.2818	26.6077	28.07	24.9056	26.7824	25.2824	25.6929	90.2778	65.1875	88.4118	81.3846	30.6222	31.2437	31.1765	30.9769	24.4056	24.6813	24.7	24.5538
1984	5	17	34.3429	23.1737	11.1692	25.7857	32.2	27.0462	28.0333	24.6905	26.86	25.1444	25.5176	91	67.4737	88.3889	82.1176	30.3286	31.7368	30.8944	30.7941	24.2714	24.9632	24.5722	24.4941
1984	5	18	34.7923	22.8684	11.9239	25.8476	32.6364	26.4357	27.9818	24.5048	26.7278	25.1095	25.4833	89.9524	63.2353	90.1905	80.8824	29.8524	30.8118	31.0238	30.5059	23.9429	24.5059	24.6143	24.3294
1984	5	19	33.6857	23.4353	10.2504	25.7158	31.9	26.7692	27.8727	24.9263	26.8333	25.3105	25.7375	93.1176	69.6	89.7222	84.1875	31.0263	31.86	31.4667	31.525	24.6158	25.035	24.85	24.875
1984	5	20	34.4308	23.4313	10.9995	25.9048	31.7	26.9692	27.9833	24.8667	26.6	25.21	25.5789	92.0476	66.5789	89.7	82.2778	30.7333	30.9211	31.135	30.8556	24.4714	24.5684	24.69	24.5444
1984	5	21	34.575	22.7437	11.8312	25.3053	32.7833	27.1385	28	24.4667	27	25.14	25.5312	92.3333	65.4211	87.55	81.875	30	31.7842	30.81	30.8438	24.0667	24.9737	24.48	24.5062
1984	5	22	34.5417	23.3765	11.1652	25.425	31.74	26.9273	27.7333	24.51	26.9	25.3111	25.44	92.65	68.8125	89.1111	83.3333	30.195	31.9938	31.25	30.8467	24.155	25.1062	24.75	24.5133
1984	5	23	34.6833	22.7529	11.9304	25.2842	32.7333	27.4	28.3364	24.395	27.0105	25.5105	25.6765	92.1667	65.5556	88.7647	82.2667	29.8789	31.7333	31.7	31.0333	23.9737	24.9944	25	24.6067
1984	5	24	33.9818	23.0824	10.8995	25.6421	32	27.4417	28.3	24.6947	27.0368	25.55	25.7944	92.6316	69.7222	88.45	83.4706	30.4526	32.3722	31.655	31.5294	24.3211	25.35	24.975	24.8941
1984	5	25	33.35	22.8889	10.4611	25.4947	31.3333	27.1	27.9143	24.7579	27.0353	25.8133	25.9692	94.1053	70.4667	91.0667	84.6364	30.7105	32.36	32.4333	31.8273	24.4684	25.3533	25.38	25.0727
1984	5	26	32.95	22.8625	10.0875	25.7474	31.32	27.0417	27.87	24.8316	26.8444	25.1444	25.4133	92.3889	69.7647	87.7222	83.3333	30.7526	31.8353	30.8389	30.92	24.4684	25.0765	24.4833	24.5533
1984	5	27	34.2	23.2706	10.9294	26	31.76	27.1	27.775	25.1111	27.0889	25.2611	25.7733	91.5	68.9412	87.2222	83.5714	31.1389	32.2529	30.9389	31.45	24.6889	25.2765	24.5833	24.8429
1984	5	28	34.2556	23.4471	10.8085	26.3737	32.2818	26.8167	28.22	25.19	26.7588	24.9611	25.6063	90.7895	66.25	89.2222	81.5714	31.2	31.425	30.6278	31	24.7474	24.8438	24.3944	24.6214
1984	5	29	34.7875	23.2278	11.5597	25.7667	32.5333	26.94	28.3143	24.6889	26.74	24.9667	25.6091	91.0667	64.8571	88.8235	81.3	30.6118	31.1357	30.9647	31.68	24.4176	24.6429	24.5588	24.96
1984	5	30	34.0636	23.2429	10.8208	26.2368	32.15	26.88	28	24.9895	26.7875	25.0722	25.5786	89.8889	65.5333	86.4118	79.7143	30.7842	31.3333	30.5	30.4857	24.5053	24.7467	24.2412	24.2857
1984	5	31	34.7333	23.32	11.4133	26.2889	32.8125	26.85	27.9714	24.9167	27.1062	25.4588	25.8385	88.125	65.0714	88.5294	81.6154	30.5556	31.8143	31.4882	31.2308	24.3556	25.0429	24.8471	24.7308
1984	6	1	35.0429	23.6667	11.3762	26.4842	33.2833	27.05	28.7455	24.7895	26.8737	25.3111	25.7467	87.6667	61.5263	87	78.625	30.1684	30.9421	31.0556	30.7875	24.1263	24.5632	24.6222	24.4875
1984	6	2	35.1	23.3235	11.7765	26.2105	32.6667	27.4364	28.6444	24.8474	26.65	25.1588	23.9467	88.4706	66.5333	85.2353	80	30.4421	31.0267	30.6118	30.5643	24.3105	24.58	24.3706	24.35
1984	6	3	34.8786	23.5944	11.2841	26.045	32.5091	27.6308	28.5455	24.5421	26.8375	25.4263	25.6438	89.3684	65.6	87.6316	81.1333	29.8684	31.3867	31.3474	30.88	23.9947	24.7733	24.7842	24.5267
1984	6	4	35.1	23.9222	11.1778	26.255	33.02	26.9	28.16	24.87	26.7333	25.3944	25.6615	89	61.9286	88.3529	79.8462	30.465	30.7643	31.6	30.7	24.315	24.4286	24.9353	24.4308
1984	6	5	34.5143	23.6833	10.831	26.0211	32.5917	27.225	28.3455	24.8211	27	25.02	25.6294	90.2778	66.1053	85.55	81.0556	30.5	31.8737	30.35	30.9444	24.3421	25.0579	24.24	24.5833
1984	6	6	34.6533	23.8833	10.77	25.88	33.15	27.1462	28.4083	24.64	26.8471	25.2632	24.1235	89.8947	63.6471	87.6111	79.8	30.13	31.2588	31.1	30.78	24.165	24.7294	24.6389	24.4733
1984	6	7	34.2625	23.765	10.4975	26.4381	33.1545	26.8545	28.5	24.645	27.0222	24.7053	23.9765	85.7222	65.5294	84.8889	78.75	29.85	31.9	29.8833	30.375	23.98	25.0706	23.9667	24.2563
1984	6	8	34.2933	23.7778	10.5156	26.445	32.6308	27.1385	28.3667	24.935	26.7579	25.43	25.6294	88.65	64.1053	87.5	79.7647	30.495	31.1053	31.32	30.7765	24.375	24.6684	24.785	24.4941
1984	6	9	34.4875	23.8333	10.6542	27.1316	32.7273	27.21	28.2286	25.2556	26.8111	25.5588	25.8462	86.8333	63.5882	90.5625	83.3636	30.8667	31.2529	32.05	31.6909	24.5222	24.7353	25.1813	24.9636
1984	6	10	34.7786	24.0211	10.7575	26.25	32.95	27.7	28.56	24.7889	26.7556	25.4556	25.5077	88.3529	62.3333	86.25	77.9167	30.3	30.8389	31.7	30.325	24.2278	24.5111	24.9625	24.225
1984	6	11	34.8	23.8667	10.9333	26.219	32.9545	27.5077	28.5727	24.98	27.1222	25.2053	25.7059	90.7	65.1667	85.0556	80.1875	30.81	31.9722	30.7778	31.0813	24.505	25.1278	24.4889	24.6437
1984	6	12	34.6588	23.7647	10.8941	25.98	33.3417	27.2833	28.42	24.63	26.9263	25.445	25.5706	89.8	62.3333	87.6	79.8125	30.075	31.0944	31.365	30.5063	24.11	24.6333	24.805	24.325
1984	6	13	34.7375	24.0765	10.661	26.015	32.9083	27.8167	28.6917	24.59	26.7294	25.3222	25.4333	89.15	62.2353	83.8889	78.2	29.965	30.7882	30.7444	30.3267	24.03	24.4824	24.4167	24.2
1984	6	14	34.1231	23.8824	10.2407	25.855	31.5333	27.0182	27.9455	24.54	26.6222	24.7158	25.2625	89.4737	67.6111	86.7222	80.6875	29.975	31.3111	29.9611	30.2437	23.995	24.7333	24.0389	24.1562
1984	6	15	34.375	23.6294	10.7456	26.1	32.6667	28.55	29.36	24.7524	26.6333	25.515	25.6353	89.1	63.5	83.5789	78.1333	30.09	30.7889	31.1421	30.5333	24.13	24.4611	24.6368	24.3267
1984	6	16	34.9867	23.5882	11.3984	26.15	32.68	28.02	29.125	24.8842	26.825	25.4812	23.9571	89.3889	64.3333	85.8667	79.2727	30.5632	31.2067	31.3	30.9455	24.3789	24.6933	24.7467	24.5727
1984	6	17	35.0357	23.5778	11.4579	26.3444	33.7455	27.4769	28.8	24.8316	26.7889	24.835	25.3071	87.7647	60.4706	82.6	76.2143	30.25	30.5765	29.705	29.7286	24.2167	24.3706	23.87	23.9071
1984	6	18	35.2063	23.7937	11.4125	26.9263	33.0167	27.4	29.1222	25.3	27.1444	25.1556	25.5929	87.7895	65.5882	85.6471	77.3846	31.1368	32.0824	30.6	30.3923	24.6895	25.1294	24.3529	24.2692
1984	6	19	35.4062	24.1286	11.2777	26.65	33.6727	27.9167	29.0222	25.1444	27.3	25.5684	25.9563	88.7778	63.2778	84.3684	78.2667	30.9278	32.0611	31.3105	31.16	24.5722	25.1556	24.7526	24.6933
1984	6	20	35.1867	23.3429	11.8438	26.4444	33.3727	28.1917	29.4	24.8833	27.1294	25.3889	25.7929	88.1667	63.3125	81.2222	78.0769	30.3556	31.6687	30.6056	30.9846	24.2611	24.9875	24.3889	24.6077
1984	6	21	35.25	24.175	11.075	26.8	33.2583	28.5167	29.3667	24.9667	26.8333	25.1882	25.5714	87.3889	61.3333	80.4118	75	30.4556	30.9667	30.0412	30.1571	24.3278	24.4833	24.0235	24.0857
1984	6	22	35.3667	24.0824	11.2843	26.805	32.9231	28.2615	29.05	24.9579	26.8	25.3474	24.0438	86	62.9412	80.4444	75.7333	30.3632	30.9588	30.6889	30.2733	24.2737	24.5412	24.3944	24.18
1984	6	23	35.2941	23.7211	11.5731	26.2278	32.9667	27.9	28.9111	24.8222	26.7412	25.3579	25.6429	89.2778	62.5625	82.2632	76.9231	30.3556	30.8125	30.6474	30.4231	24.2778	24.4875	24.3737	24.2923
1984	6	24	34.9	23.8222	11.0778	26.0105	33.2083	27.8	28.96	24.7667	26.85	25.265	25.5357	89.0625	63.8947	83.6	79.0667	30.3667	31.5789	30.615	30.8333	24.2833	24.9421	24.36	24.52
1984	6	25	35.04	23.5353	11.5047	26.1421	33.15	28.07	29	24.7556	26.8375	25.175	25.45	89.7222	62.5625	84.5	77.4167	30.2667	30.975	31.0286	30.15	24.2167	24.5563	24.6071	24.1083
1984	6	26	35.2	23.9	11.3	26.4333	33.5455	27.7818	28.96	24.7882	26.7437	24.9125	25.4286	87.7647	61.5	80.8125	76.2857	30.1706	30.6875	29.5875	29.9929	24.1588	24.4188	23.85	24.05
1984	6	27	35.4429	23.6941	11.7487	26.4333	33.3556	27.825	28.9	25.0611	26.9133	25.0111	25.6867	89.6667	62.2857	79.9444	77	30.8722	31.1357	29.6722	30.4857	24.5333	24.6071	23.8722	24.3143
1984	6	28	35.3333	23.45	11.8833	26.2611	33.3636	28.2182	28.9333	25.0333	27.0625	25.5647	24.0615	87.3333	63	81.375	77.9091	30.5647	31.68	31	31.0909	24.3882	24.9533	24.5687	24.6364
1984	6	29	35.7846	23.9187	11.8659	26.5667	33.6364	27.86	28.9667	25.1765	26.8706	25.3895	25.85	87.8235	60.7059	81.8333	77.3333	30.8588	30.8059	30.65	30.8533	24.5529	24.4706	24.3944	24.5267
1984	6	30	35.125	24.0933	11.0317	26.5053	33.1667	27.3667	28.7182	24.8421	26.6556	24.89	25.4235	87.2632	61.6111	82.65	77.3529	30.2211	30.5722	29.845	30.1941	24.1895	24.3333	23.945	24.1412
1984	7	1	35.2643	23.7778	11.4865	26.6	33.3	27.9846	29.0455	24.8263	26.7556	25.0895	25.5611	86.6842	61.2353	80.7778	76.4375	30.1211	30.9	29.7222	30.3625	24.1421	24.5235	23.9056	24.2625
1984	7	2	35.56	23.9375	11.6225	26.54	33.75	27.8615	29.05	24.9222	26.7529	25.2895	25.5687	87.1667	60.4118	81.5556	75.6	30.3889	30.5529	30.5444	30.1933	24.2611	24.3176	24.3389	24.12
1984	7	3	35.0214	24	11.0214	26.5	33.1833	28.3167	29.28	24.8737	26.7059	25.5737	25.5286	87.6842	61.2353	81.8421	75.7143	30.3211	30.6059	31.0526	30.1929	24.2579	24.3471	24.6	24.1571
1984	7	4	35.4133	23.6353	11.778	26.4524	33.3429	28.1429	29.0357	24.8333	26.9778	25.1111	25.6	87.5294	62.2778	82.4444	77.125	30.3056	31.2944	30.25	30.55	24.2389	24.7444	24.1389	24.3438
1984	7	5	35.2429	23.775	11.4679	26.2952	32.5538	27.7286	28.6846	24.7	27.0471	25.12	25.5312	87.7895	65.4706	83.6	79.0588	30.095	31.8706	30.345	30.6765	24.11	24.9824	24.255	24.4059
1984	7	6	35.6364	23.6118	12.0246	26.1619	32.6	27.4429	28.4714	24.5778	26.8778	25.3105	25.5733	87.8889	65.5556	82.8947	78.2667	29.7833	31.5167	30.6053	30.58	23.9611	24.85	24.3895	24.3667
1984	7	7	35.6143	23.3778	12.2365	26.755	33.5154	28.1143	29.1917	24.89	26.6421	25.2421	25.6294	86	60.0556	80.2632	75.8235	30.185	30.4778	30.2053	30.3353	24.17	24.2556	24.1632	24.2118
1984	7	8	34.9625	24.0588	10.9037	26.2	32.6769	28.2714	28.8538	24.74	27.0222	25	25.5556	88.8421	66.5882	79.4737	77.8824	29.9737	32.3412	29.6632	30.5235	24.0526	25.2765	23.8105	24.3176
1984	7	9	35.32	23.9111	11.4089	26.5905	33.9571	28.2286	29.4538	24.93	27.0294	25.0444	25.6437	88	61	79.1111	75.1875	30.485	31.2529	29.7222	30.35	24.31	24.7118	23.8667	24.2312
1984	7	10	35.2923	24.0235	11.2688	25.9053	33.2769	27.9417	28.6	24.6211	26.7	25.1278	25.4357	89.6111	61.2222	79.7222	77	30.1158	30.6222	29.9889	30.08	24.1211	24.35	24.0278	24.0867
1984	7	11	35.2714	23.9765	11.295	26.6286	33.1154	27.3833	28.7545	24.96	26.7778	24.6421	25.5588	87.55	62.5	78.3158	76.3529	30.5	30.8889	28.8526	30.2647	24.33	24.5333	23.3526	24.1882
1984	7	12	35.5571	24.0941	11.463	26.6857	33.4308	27.9429	29.0462	24.87	26.9	24.7895	25.3824	86.3	61.7778	77.3158	73.8824	30.14	31.0444	29.0474	29.6647	24.145	24.6389	23.4263	23.8588
1984	7	13	35.4154	24.0667	11.3487	26.5476	33.5429	28.3692	29.2	24.73	26.6889	25.3667	25.5529	86.9	59.7778	80.1765	75.5	29.995	30.4	30.5824	30.2688	24.03	24.1778	24.3471	24.1312
1984	7	14	35.4267	23.7059	11.7208	26.6	33.5	28.4133	29.2786	25	26.7765	25.2824	25.6813	88.25	60.9412	77.3529	75.5	30.61	30.7235	29.9471	30.3812	24.4	24.4471	24.0235	24.2938
1984	7	15	35.4286	24.0353	11.3933	26.5143	32.6714	27.6714	28.6357	24.65	26.9222	24.9882	25.5	86.15	64.3889	82.2941	77.9412	29.745	31.4944	29.9706	30.4353	23.925	24.8778	24.0588	24.3059
1984	7	16	35.5692	23.3556	12.2137	26.03	33.1846	27.4929	28.4	24.5053	27.0235	25.2222	25.5867	88.3889	61.7647	84.1176	78.875	29.7421	31.3471	30.6176	30.5	23.9316	24.7882	24.4	24.3375
1984	7	17	34.9692	23.65	11.3192	26.3	32.6462	28.3167	28.8917	24.52	26.8316	25.5368	25.5667	86.35	63.7368	83.4737	77.7222	29.545	31.2053	31.0579	30.4444	23.82	24.7211	24.6105	24.2944
1984	7	18	35.1733	23.8667	11.3067	26.0476	33.2	28.7	29.2429	24.375	26.9895	25.3947	25.5579	88	63.7895	80.3158	77.1579	29.425	31.5	30.5368	30.4579	23.755	24.8684	24.3053	24.2947
1984	7	19	35.3538	23.5444	11.8094	25.7947	33.5857	28.3286	28.9	24.0842	26.9667	25.5059	25.4375	86.0556	61.8889	84.0588	76.9333	28.6556	31.2833	31.1294	30.26	23.2778	24.6111	24.6588	24.1067
1984	7	20	35.0769	23.3375	11.7394	26.49	33.5667	28.2333	29.4727	24.9444	26.825	25.3375	25.6733	88.8333	59.625	81	76.5714	30.6111	30.6438	30.88	30.8143	24.3889	24.3687	24.4733	24.4571
1984	7	21	35.32	24.15	11.17	26.3429	32.9429	27.7929	28.7571	24.77	27.2211	25.6105	25.8722	88.2105	64.8421	83.7895	79.1053	30.215	32.1421	31.2579	31.1789	24.205	25.2105	24.7579	24.7053
1984	7	22	35.9385	23.8824	12.0561	26.25	33.7846	28.2923	29.2636	24.9789	27.2667	25.3333	25.8063	90.3158	62.8889	82.4706	78.4667	30.8105	31.9722	30.8647	31.1133	24.5	25.0944	24.5235	24.6467
1984	7	23	35.2923	23.6333	11.659	26.36	32.4769	27.2769	28.175	24.44	27.1778	25.0588	25.5176	85.35	67.1111	81.5294	78.7647	29.36	32.4833	29.9588	30.6235	23.665	25.2833	24.0412	24.3176
1984	7	24	35.7143	24.3111	11.4032	26.6476	33.8714	28.4429	29.3857	24.82	27.3789	25.5889	25.9	85.8	62	80.1667	75.6111	30.015	32.0947	30.8333	30.8667	24.085	25.1211	24.4889	24.4944
1984	7	25	35.5286	24.2833	11.2452	26.8	32.7429	28.2769	29.0692	24.8789	26.91	25	25.4765	85	63.35	77.1667	74.7059	30.0789	31.295	29.3833	29.9941	24.0842	24.73	23.6722	24.0176
1984	7	26	35.5867	24.1889	11.3978	26.65	33.2857	28.0429	28.8769	24.8474	26.9895	25.0632	25.6235	86.6316	63.6667	80.9474	77.4375	30.1316	31.8667	29.9474	30.7562	24.1421	25.0333	24	24.45
1984	7	27	35.7857	24.2588	11.5269	26.5381	33.2857	28.3077	29.1385	24.7	26.8	25.1684	25.5833	86.5	61.8947	80.3684	76.3889	29.89	30.7947	30.0632	30.3111	24	24.4526	24.0632	24.2056
1984	7	28	34.9143	24	10.9143	26.42	33.4769	27.4167	28.7333	24.6222	26.9263	25.2444	25.6875	86.1176	62.5789	83.5556	78.4706	29.7722	31.1737	30.5556	30.6882	23.8944	24.6526	24.3333	24.3882
1984	7	29	35.5143	24.0235	11.4908	26.1684	32.0615	26.7385	27.875	24.6111	27.0375	25.0316	25.65	88.7059	66.5	85.7895	81.8	29.9278	31.8687	30.4211	31.1133	24.0444	25.0313	24.2474	24.6467
1984	7	30	36.1143	23.9529	12.1613	26.2238	33.2571	27.8462	28.7	24.7889	26.9474	25.42	25.8625	88.5294	62.4211	82.5263	78.625	30.3167	31.2263	30.7316	30.9313	24.2444	24.6632	24.4316	24.5438
1984	7	31	35.5	23.7529	11.7471	26.1684	34.1	27.5167	28.925	24.8824	27.1118	25.45	25.8625	90.9412	60.3529	86.8125	79.625	30.6706	31.2412	31.2875	31.1812	24.4353	24.7059	24.7812	24.7
1984	8	1	35.2	23.28	11.92	26.3375	33.2	27.5167	28.6909	24.1867	27.1846	25.4571	23.8429	83.6923	65.1538	83.5	77.9231	28.6857	32.2231	30.9143	30.6769	23.1143	25.1769	24.5	24.3077
1984	8	2	35.5143	23.8286	11.6857	26.575	33.2462	27.6538	28.5545	25.0533	26.9562	24.9812	25.5538	87.3571	61.5	81.1875	77.9167	30.6286	31.15	29.8062	30.4417	24.4	24.6125	23.9375	24.275
1984	8	3	35.6429	23.88	11.7629	26.3941	32.0167	27.4308	28.2	25.1467	27.0667	25.6	25.8615	88.8667	69.3333	87.9231	83.0833	30.9333	32.5	31.6846	31.6917	24.58	25.34	24.9615	24.9417
1984	8	4	35.2571	23.3	11.9571	25.7667	32.92	26.3	27.48	23.8533	27.4571	24.9067	25.4	85.8571	65.8462	86.2	79.5	28.5467	32.7846	30.0933	30.275	22.88	25.4308	24.1133	23.9917
1984	8	5	35.45	23.2353	12.2147	26.1556	32.8462	26.3833	27.8333	24.7882	27.4375	25.5286	25.9333	89.0625	68.9375	87.2857	83	30.3706	33.1625	31.4857	31.7385	24.2647	25.7	24.8786	24.9846
1984	8	6	35.5667	23.1813	12.3854	26.1111	33.5667	27.8182	28.45	24.2706	27.2615	26.0286	26.0636	86.1176	64.7692	85	81.5455	29.0588	32.2692	32.3077	31.9182	23.4353	25.2538	25.2692	25.0727
1984	8	7	35.3833	23.6923	11.691	26.0706	33.0364	28.1636	28.9182	24.85	26.7846	25.2833	25.64	90	62.6923	80	77.3	30.4812	30.9538	30.2083	30.54	24.3562	24.4923	24.15	24.32
1984	8	8	34.9273	23.7857	11.1416	26.375	32.8	27.8182	28.7182	25.0714	27.0923	25.1714	25.83	89.3077	67.1538	81.6429	81	30.8929	32.1769	30.2286	31.3727	24.5571	25.2385	24.1714	24.8273
1984	8	9	35.7067	23.65	12.0567	26.1625	33.3167	27.6667	28.8	24.8267	26.8875	25.1647	25.6533	89.8571	61.9375	83.7059	79.1429	30.3214	30.9563	30.4412	30.7429	24.2571	24.5062	24.2529	24.4071
1984	8	10	35.5	23.5857	11.9143	25.9176	33.55	27.5333	28.4909	25.0429	26.8667	25.3176	23.9929	90.7692	62.3333	86.0588	81.0769	30.9929	31	30.9706	31.1769	24.6286	24.5733	24.5882	24.6846
1984	8	11	35.0733	23.525	11.5483	26.7222	33.3429	26.975	28.525	25.0941	27.05	25.2333	25.72	88.3529	66.1875	89.9412	81.7333	30.7882	31.925	31.3118	31.2	24.4941	25.0375	24.7647	24.6867
1984	8	12	35.1857	23.5286	11.6571	26.0579	33.9143	27.7091	28.7545	24.9889	27.2	25.75	25.8933	90	62.8125	85.6667	79.9286	30.7059	31.8438	31.7267	31.3857	24.4412	24.925	24.96	24.7357
1984	8	13	35.2308	23.3125	11.9183	26.3158	33.7333	27.6462	28.8385	25.3294	27.1765	25.44	25.9929	91.125	63.1176	84.0714	79.8333	31.4188	31.7235	30.9857	31.375	24.8563	24.9882	24.5571	24.8
1984	8	14	35.2429	23.6375	11.6054	26.5889	33.7286	27.9	29.1667	24.9444	27.2588	25.3467	25.84	88.3529	63.6471	82.5	78.3846	30.5412	32.0059	30.8071	31.1077	24.3059	25.1059	24.4929	24.6077
1984	8	15	35.3692	23.2875	12.0817	26.2588	33.1077	27.3385	28.4909	24.9765	26.925	25.5647	25.7533	90	64.9333	87.7059	81.0769	30.675	31.6867	31.6706	31.1538	24.425	24.8667	24.9471	24.6462
1984	8	16	35.6769	23.2625	12.4144	26.2667	33.15	27.6308	28.725	24.9444	27.1647	25.5176	25.9187	90	62.7647	84.8125	79.625	30.6611	31.9	31.2375	31.4187	24.4278	24.9353	24.7437	24.7813
1984	8	17	35.5429	22.7412	12.8017	26.2	33.2571	26.9286	28.3077	24.8222	26.9556	25.3737	25.6824	89.8333	62.5	86.1053	79.8235	30.4444	31.2889	31.0579	30.9118	24.3167	24.6611	24.6316	24.5176
1984	8	18	35.8	22.6562	13.1438	25.7333	32.8	27	28.1333	24.72	27.2176	25.5875	25.9357	92.6667	67.6471	88.4375	83	30.5067	32.5647	31.7437	31.7929	24.3733	25.3882	24.9625	25
1984	8	19	34.6067	22.7529	11.8537	25.7	31.8364	26.9571	27.77	24.6111	26.85	25.1895	25.6	90.375	67.2667	84.8421	81.1429	29.9824	31.7533	30.6	30.5071	24.0588	24.8667	24.3579	24.2857
1984	8	20	35.4692	22.6353	12.8339	25.8421	33.1143	26.7231	28.0385	24.4706	27.4375	25.0133	25.3923	90.4118	67.3125	87.6667	81.0769	29.9059	33	30.58	30.6462	23.9706	25.55	24.38	24.3462
1984	8	21	35.3167	22.9937	12.3229	26.2056	33.5154	27.7091	28.81	24.5222	27.0471	25.4125	25.5533	87.2778	61.3529	85.0625	77.5333	29.6889	31.3412	31.0437	30.4467	23.8111	24.7	24.625	24.24
1984	8	22	35.4133	22.7286	12.6848	25.9375	33.2833	27.2727	28.4889	24.7714	27.0471	25.5	25.9077	90.9286	62.8824	88.2667	81.1538	30.4786	31.5647	31.5267	31.5077	24.3071	24.8294	24.8667	24.8538
1984	8	23	36.0769	23.0267	13.0503	26.4105	33.4909	27.25	28.69	24.9	27.44	25.3875	25.8308	89.2222	65.5714	88.8125	80.6667	30.5056	32.7643	31.3438	31.1583	24.3278	25.5143	24.7625	24.675
1984	8	24	35.1857	23.1	12.0857	25.6944	33.2615	27.0545	28.2182	24.6353	27.56	25.1846	25.6727	92.2941	66.4	90.6923	82.6364	30.3588	33.1133	31.1846	31.1909	24.2529	25.6667	24.7231	24.7091
1984	8	25	34.5333	22.6667	11.8667	25.7789	32.2583	27.2154	28.175	24.6353	27.1882	25.3294	25.7067	91.4118	67.5882	90.1765	83.2	30.2353	32.4471	31.4353	31.3733	24.2059	25.3471	24.8176	24.8
1984	8	26	34.2	22.5813	11.6188	25.8	31.8154	26.8923	28.0667	24.4667	27.1176	25.0471	25.2933	89.625	69.2941	86.7059	82.9333	29.8765	32.5941	30.5294	31.0667	23.9529	25.3529	24.3353	24.5667
1984	8	27	35.4308	23.0111	12.4197	26.0105	32.7846	26.6167	27.9417	24.4588	26.6588	25.0706	25.1929	87.9375	64.7059	90.1765	81.0667	29.7412	30.9294	30.9235	30.3	23.8471	24.4941	24.5529	24.1867
1984	8	28	34.3692	23.15	11.2192	25.4889	31.3667	26.8769	27.5667	24.0778	26.6278	24.9222	25.2118	88.5	67.3529	83.2778	79.9412	28.9529	31.1824	29.9222	29.9529	23.4412	24.6412	23.9722	23.9941
1984	8	29	35.1833	23.2933	11.89	26.0105	32.5538	27.9231	28.6077	24.5333	26.9059	25.5647	25.6824	88.9444	64.1765	84.8125	79.375	29.8222	31.4294	31.2438	30.8813	23.9167	24.7588	24.6938	24.4812
1984	8	30	35.2769	23.08	12.1969	25.7556	33.02	27.4923	28.61	24.8235	26.9875	25.0778	25.65	93.7647	62.6	85.8235	80.9286	30.8412	31.1733	30.6412	30.9643	24.5176	24.6733	24.3882	24.5643
1984	8	31	35.5	22.975	12.525	25.8471	33	27.2833	28.55	24.3176	27.1556	25.3118	25.6812	89.75	64.2778	88.0588	80.8667	29.6562	31.9389	31.1471	31.12	23.8563	25.0444	24.6941	24.66
1984	9	1	35.5833	23.6714	11.9119	26.2625	31.4364	26.4909	27.51	24.8875	27.2625	25.36	25.86	89.4667	70.125	91.1333	83.5	30.3933	32.8125	31.54	31.5857	24.2067	25.575	24.9	24.9
1984	9	2	35.25	23.2857	11.9643	25.9062	32.5111	26.9	27.8889	25.05	27.3714	25.325	25.8083	92.4286	67.2308	89.3125	84.3077	31.175	32.9077	31.3062	32.2	24.7125	25.5692	24.7625	25.2538
1984	9	3	35.3455	23.18	12.1655	26	32.44	26.8	28.01	24.85	26.96	25.48	25.7867	91.6875	68.3846	89.4286	83.4167	30.6438	32.0769	31.5071	31.525	24.4375	25.1769	24.8357	24.8583
1984	9	4	35.2667	22.8143	12.4524	25.5059	32.84	27.2364	28.2	24.2	26.8438	25.2133	25.3929	92.1333	66.5333	88.4286	82.4615	29.4933	31.9267	30.9357	30.7615	23.7867	25.08	24.5857	24.4769
1984	9	5	35.0667	22.675	12.3917	25.5882	32.6	27	28.2091	24.4933	27.4125	25	25.7769	91.6667	69.1875	89.3571	84.2308	30.0467	33.15	30.7643	31.6923	24.0733	25.6875	24.4643	24.9615
1984	9	6	35.15	22.6	12.55	25.6	32.3	26.7818	27.93	24.3833	27.1733	25.1286	25.5	92.9167	67.6	88.2143	82.5455	29.9417	32.46	30.8429	30.9	24.0333	25.2933	24.5143	24.5545
1984	9	7	35.1818	22.2125	12.9693	25.5059	33.0364	26.8545	28.1364	24.4125	27.0875	25.2267	25.62	91.1875	62.25	87.4667	80.4667	29.8125	31.525	30.9333	30.9	23.9688	24.8	24.5933	24.52
1984	9	8	34.8	22.6933	12.1067	25.4941	32.1727	27	28.02	24.3857	27.0375	25.36	25.7462	91.7143	67.75	91.4	83.5385	29.7857	32.1687	31.5933	31.4462	23.95	25.1813	24.9267	24.8154
1984	9	9	35.0857	22.6875	12.3982	25.3882	32.5818	27.4727	28.1909	24.1875	27.1375	25.65	25.6563	91.875	65.75	89.875	82.5625	29.475	32.1125	32.025	31.1938	23.7625	25.125	25.125	24.6625
1984	9	10	34.7333	23.08	11.6533	25.8125	32.2909	26.8909	28.04	24.6625	26.9067	25.2533	25.7846	90.5333	66.1333	88.1333	81.6429	30.25	31.7667	31.0733	31.2214	24.2188	24.9467	24.64	24.7071
1984	9	11	35.1167	22.9867	12.13	25.5867	31.68	26.7636	27.5333	24.8667	27.0125	25.4143	25.7154	94.2667	69.625	88.2143	85	30.9533	32.375	31.3714	31.5615	24.5933	25.3125	24.8071	24.9077
1984	9	12	35.2	22.6	12.6	25.2	32.2545	26.6727	27.63	24.1	26.9571	24.9	25.4667	92.0714	64.4286	87.7143	81.75	29.3714	31.5071	30.3214	30.6417	23.6929	24.8143	24.2357	24.3917
1984	9	13	34.5	23.2429	11.2571	25.7333	31	26.7818	27.6778	24.4857	26.56	25.3857	25.7364	91.2857	70.1333	88.6154	83.8	29.9214	31.46	31.2462	31.41	24.0429	24.8	24.7231	24.8
1984	9	14	34.74	23.0286	11.7114	25.5765	32.0333	27.12	28.02	24.3733	26.64	25.3077	25.5545	91.6429	66.6	91	83.0833	29.8467	31.3133	31.5333	31.0167	23.9867	24.76	24.875	24.6
1984	9	15	34.9636	22.8125	12.1511	25.7176	32.2833	27.1273	28.1364	24.6875	27.2375	25.5333	25.925	92.625	68.625	90.4545	84	30.4375	32.7188	31.8545	31.9091	24.3188	25.4688	25.0636	25.0818
1984	9	16	35.0727	22.3429	12.7299	25.0533	32.5167	26.6364	27.6545	24.3933	27.3467	25.0308	25.6385	94.4286	68.9333	91.3077	85.9167	29.8	33.0067	30.9615	31.475	23.9714	25.5867	24.5769	24.85
1984	9	17	35.35	22.9333	12.4167	25.2937	32.22	26.5	27.6667	24.5375	27.4667	24.8714	25.6769	93.5333	69.2667	91.4286	85.0714	30.3125	33.22	30.6714	31.5	24.2375	25.7533	24.3929	24.85
1984	9	18	34.4	22.3	12.1	25.3333	31.4364	25.64	26.9556	23.9429	26.7125	24.3857	25.0214	90.5	67.875	93.9286	84.2143	28.9571	31.525	30.0714	30.1929	23.4429	24.8187	24.0786	24.1357
1984	9	19	34.6889	22.4667	12.2222	24.525	32.4364	26.7	27.59	23.78	27.04	24.7857	25.1667	94.0769	69.6667	91	85.5	29.0867	32.4667	30.5	30.6786	23.5133	25.3467	24.3286	24.3857
1984	9	20	34.2909	22.3385	11.9524	25.4529	32.0818	26.46	27.6	24.0933	26.88	24.6857	25.225	90.6429	68.2	91.6154	84.8333	29.2733	31.8733	30.3231	30.3917	23.6467	25.0533	24.2154	24.2333
1984	9	21	34.9556	22.7143	12.2413	24.9429	31.9455	26.425	27.2875	24.0857	27.0714	25.4333	25.42	91.4545	70.6429	91.6667	86.6364	29.1692	32.55	31.7083	31.3091	23.6154	25.4143	24.9667	24.7727
1984	9	22	34.54	22.6714	11.8686	24.7286	31.6	26.2545	27.1222	24.1143	27.3714	25.2286	23.7846	94.25	72.3571	91	86.3077	29.6214	33.4286	31.3143	31.5308	23.8786	25.8571	24.7929	24.8769
1984	9	23	34.2222	22.7143	11.5079	25.2	31.76	25.85	27.1889	24.3571	27	24.4077	25.2385	94.8571	71.1429	92.4615	86.2308	30.0429	32.4786	29.9846	30.7923	24.1	25.3857	24.0385	24.4769
1984	9	24	34.1667	22.9667	11.2	25.4125	31.94	26.48	27.5667	24.3067	27.3867	24.5846	25.5462	92.2667	72.3333	92.2308	86.7692	29.7467	33.5267	30.2615	31.5538	23.9133	25.82	24.1923	24.8538
1984	9	25	34.6364	22.45	12.1864	25.4375	32.2545	26.3636	27.68	24.6133	27.0267	24.8615	25.5308	94.3333	66.4	87.2308	82.5385	30.5267	31.98	30.2385	30.9846	24.34	25.1133	24.1538	24.5769
1984	9	26	34.0727	22.5467	11.5261	25.1	32.26	26.06	27.26	23.9733	27.2143	25.0286	25.3167	90.9286	68.2857	90.4286	83.5385	29.0867	32.6214	30.8357	30.7154	23.4933	25.4429	24.5286	24.4231
1984	9	27	33.7692	22.5467	11.2226	25.7	31.6333	26.5636	27.43	24.4533	26.8625	24.88	25.3214	90.7333	69.0625	89.3571	84.1538	29.86	31.975	30.4643	30.6385	23.9933	25.1312	24.3143	24.4077
1984	9	28	33.8667	22.64	11.2267	25.3	31.2727	26.16	27.15	24.3067	26.7733	24.5462	25.1273	92.3846	69.3333	88.8333	84.3333	29.7933	31.7933	30	30.3083	23.9667	24.9867	23.95	24.1917
1984	9	29	33.8	22.9429	10.8571	25.3059	31.5455	26.2222	27.55	24.25	27.1467	24.9571	25.5917	92.1333	70.2667	90.9231	84.9167	29.6812	32.6733	30.9077	31.3917	23.8688	25.4933	24.5462	24.8
1984	9	30	34.6	22.7333	11.8667	25.7333	30.95	26.7111	27.325	24.3429	26.5467	25.4	25.5083	89.9286	70.6667	91.3077	84.5833	29.5714	31.5467	31.6615	31.1333	23.8357	24.9067	24.9538	24.6833
1984	10	1	34.1692	23.0375	11.1317	25.6667	31.8133	26.5692	27.5917	24.5176	26.9375	25.0308	25.525	91.8824	69.8125	90.25	85	30.0588	32.3562	31.0833	31.2909	24.1	25.325	24.65	24.7636
1984	10	2	33.8917	22.8308	11.0609	25.7125	31.9214	26.35	27.5	24.875	26.825	24.8133	25.5385	92.5	67.3125	87.9333	82.9333	30.8938	31.7438	30.26	30.8667	24.575	24.9938	24.2133	24.54
1984	10	3	34.8667	22.6667	12.2	25.0941	32.5286	26.0615	27.4	24.3375	26.8857	24.7714	25.3	93.7692	64.9286	89.4286	83.0833	30.0687	31.5	30.3786	30.55	24.0875	24.8643	24.2357	24.35
1984	10	4	33.9077	22.1385	11.7692	24.8875	32.0133	26.0714	27.2071	23.96	27.05	24.8286	25.325	91.6154	68.75	90.0714	85	28.8429	32.3687	30.45	30.6833	23.4214	25.35	24.3214	24.425
1984	10	5	34.04	22.6714	11.3686	24.8125	32	26.3	27.3182	24.2	27.1	25.0923	25.6375	95.0769	70.0714	91	85	29.8533	32.6714	31.0692	31.21	24	25.4857	24.6462	24.71
1984	10	6	33.9091	22.7077	11.2014	25.2235	32.0571	26.3818	27.4455	24.375	27.0667	24.9286	25.4833	92.9286	67.4667	91	83.6923	30	32.2867	30.9462	30.9231	24.0875	25.3	24.5846	24.5846
1984	10	7	34.4167	23.375	11.0417	25.1333	31.88	26.5	27.4308	24.425	26.875	25.1857	25.5583	92.7692	68.3125	90.7857	84.0769	29.8867	32.0438	31.2286	30.8692	24	25.1312	24.7214	24.5154
1984	10	8	34.3778	23.1538	11.2239	24.9235	31.2714	26.4308	27.2077	24.2125	26.65	25.08	25.3417	93.6923	67.875	89.4667	84.5333	29.7812	31.4938	30.8667	30.8267	23.9625	24.85	24.54	24.5
1984	10	9	33.4364	23.2308	10.2056	25.28	30.7857	25.8769	27.0273	24.5077	27.2133	24.9077	23.4	94.8182	75.3333	92.8462	87.8182	30.4	33.5533	30.8923	31.8727	24.2923	25.9533	24.5615	25.0818
1984	10	10	33.5333	23.1429	10.3905	24.8941	31.5143	26.0154	27.1154	24.1143	27.1125	24.5286	25.59	93.5	70.25	88.4286	85.25	29.6143	32.75	29.7857	31.2	23.8214	25.525	23.8857	24.675
1984	10	11	34	22.8769	11.1231	25.0875	31.3857	26.1143	27.0923	24.2625	27.225	24.6667	25.4071	94.1429	72.375	90.0667	85.2857	29.8533	33.1938	30.2267	30.7643	23.9667	25.7625	24.1667	24.4786
1984	10	12	32.8	23.0077	9.79231	24.7333	31.8	26.0571	27.2636	24.3	26.75	24.8	25.1615	94.6364	69.8	89.8125	84.8462	29.65	32.1	30.4	30.7615	23.8643	25.2267	24.2938	24.4769
1984	10	13	34.2545	22.9933	11.2612	25.1647	31.7857	25.7846	26.9833	24.44	27.225	24.9143	25.6182	93.5385	68.4375	91.8571	84.3846	30.2067	32.675	30.8214	31.0846	24.16	25.4562	24.5143	24.6385
1984	10	14	34.3091	22.9846	11.3245	25.4706	32.2769	26.1	27.3909	24.3077	27.1286	24.4429	25.46	92.3333	67.9286	87.7143	82.9091	29.7846	32.5286	29.6071	30.7091	23.9462	25.3643	23.8	24.4545
1984	10	15	34.1455	22.8267	11.3188	25.2125	31.6267	25.6769	26.9083	24.3077	26.85	24.7125	25.2083	92.25	69.375	91.125	85.3077	29.7385	32.15	30.3687	30.8692	23.9154	25.15	24.275	24.5
1984	10	16	32.9636	22.8	10.1636	24.8375	31.1231	25.2923	26.6385	24.0375	26.9933	24.375	25.0769	92.7857	71.0667	91.625	85.4	29.3437	32.6067	29.7937	30.54	23.7187	25.4533	23.95	24.3533
1984	10	17	33.3	22.8143	10.4857	24.8	30.9538	25.9286	26.9462	24.1	26.65	24.625	25.3143	93.7857	72	90.375	85.6875	29.5375	31.9625	30.225	30.5813	23.825	25.125	24.15	24.3687
1984	10	18	33.1273	22.6462	10.4811	24.7529	31.4857	25.3714	26.7429	24.1375	26.4625	24.2533	24.99	92.0909	68.0625	90.4	84.4	29.6062	31.2688	29.5	30.1667	23.875	24.6562	23.74	24.1133
1984	10	19	33.25	22.4857	10.7643	24.2706	31.4	25.8143	26.8071	23.825	26.4625	24.7125	25.0357	95.0714	67.5625	90.375	84.6875	29.1563	31.0875	30.2875	30.175	23.6125	24.6687	24.2313	24.175
1984	10	20	33.0909	22.6	10.4909	25.025	30.4923	26	27.1	23.9867	26.6429	24.8429	25.3083	91.9333	72.3571	91.6429	85.3333	29.08	32.0143	30.6571	30.8583	23.54	25.1643	24.4357	24.5417
1984	10	21	33.2	22.6769	10.5231	24.9647	30.9071	25.9846	26.9923	24.1067	26.5875	24.9375	25.2733	92.8	70.5	93.0625	85.2667	29.44	31.6687	30.975	30.82	23.7667	24.9625	24.6	24.5133
1984	10	22	33.5636	22.8333	10.7303	25.175	31.0769	25.5	26.9556	24.1867	26.8133	24.9462	25.4636	91.6	70.6	93.5	85.6	29.4867	32.1067	31.0917	31.09	23.78	25.1933	24.6583	24.65
1984	10	23	33.45	22.7846	10.6654	25.1765	31.5933	25.9385	27.0917	24.1933	26.65	24.8857	25.2692	93.7333	69.4375	93.4286	85.6923	29.6533	31.7063	30.9	30.8769	23.8933	25	24.5786	24.5538
1984	10	24	32.7833	22.9933	9.79	25.1059	30.9571	25.7429	26.9538	24.2533	26.55	24.4667	25.2	93.9167	72.5625	92.4	86.6429	29.88	31.8813	30.0067	30.6429	24.02	25.1063	24.0933	24.4286
1984	10	25	33.0231	22.9333	10.0897	25.0941	31	26.1467	27.2231	24.2	26.78	24.9133	25.3364	93.3846	73.0667	93	86.9231	29.74	32.42	30.9133	31.1846	23.9067	25.3667	24.58	24.7154
1984	10	26	33.6909	22.8462	10.8448	24.7412	31.6125	25.6857	26.8	23.98	26.8875	24.7867	25.2143	95.2143	71.4375	93.1333	86.8667	29.4333	32.3938	30.72	30.8067	23.76	25.3375	24.4467	24.48
1984	10	27	33.7667	22.875	10.8917	25.1684	31.2857	26.05	27.0167	24.3294	26.7875	25.0533	25.4538	93.6667	71.6875	91.9286	86.3571	29.9647	32.2188	31.0643	31.1286	24.0471	25.2563	24.65	24.6786
1984	10	28	33.5231	22.9467	10.5764	24.8111	31.4143	25.9429	26.925	24.1529	26.9059	24.925	25.3273	94.5833	72.5	92.1875	86.8	29.8176	32.6313	30.8375	31.1267	23.9706	25.4812	24.5312	24.6733
1984	10	29	33.4182	23.1	10.3182	24.8941	31.1231	26.1231	26.9667	24.0125	27.0375	24.7875	25.275	93.9375	71.8125	90.9375	85.5625	29.3625	32.7437	30.4813	30.8687	23.725	25.5625	24.3375	24.5312
1984	10	30	33.24	22.5333	10.7067	24.6471	31.0923	26.2308	26.9923	23.9882	26.7059	24.8706	25.1563	94.25	69.7059	90.7647	85.1176	29.3882	31.8412	30.6176	30.6176	23.7294	25.0765	24.4118	24.4059
1984	10	31	32.9778	22.8154	10.1624	25.2471	31.4429	26.3385	27.4	24.325	26.5875	24.9733	25.3929	92.0667	71	90.1333	84.5333	29.7875	31.7813	30.7867	30.86	23.9375	25.0312	24.4667	24.5333
1984	11	1	32.8667	22.95	9.91667	25.0118	31.6083	26.2167	27.3583	24.1063	26.48	24.8533	25.2133	93.3125	69.5333	90.0667	84.3333	29.525	31.3267	30.5667	30.58	23.775	24.78	24.3533	24.3733
1984	11	2	33.4	22.4667	10.9333	24.8	30.8333	25.7818	27.1	23.9867	26.7467	24.8	25.2818	92.3077	71.2667	90.4	84.3846	29.2667	32.0667	30.4333	30.7538	23.6533	25.16	24.3267	24.4923
1984	11	3	32.8182	22.3357	10.4825	24.6125	31.3583	26.2333	27.1091	24.0625	26.575	25.1429	25.3357	95.4375	69.4375	90.8571	85	29.5688	31.5	31.1143	30.85	23.8375	24.8938	24.6929	24.5357
1984	11	4	33.1	22.4143	10.6857	25.1125	31.7818	26.0727	27.1909	24.2267	26.45	24.725	25.2077	91.6154	71.25	89.5625	83.9333	29.5533	31.45	30.1875	30.3667	23.8467	24.8438	24.1875	24.2733
1984	11	5	32.95	22.78	10.17	25.4824	31.8692	26.2667	27.525	24.3563	26.1188	24.96	25.1286	90.8667	65.75	90.9333	82.5333	29.7313	30.0812	30.82	30.1867	23.925	24.0062	24.52	24.14
1984	11	6	33.2667	22.8	10.4667	25.2444	31.675	26.1167	27.3167	24.3529	26.7471	24.8941	25.4067	92	69.8824	91.1765	84.5882	29.8824	31.8706	30.6941	30.8235	23.9882	25.0647	24.4588	24.5176
1984	11	7	33.1385	22.8118	10.3267	24.9	31.6615	26.2	27.3231	24.2412	26.8118	24.8824	25.2438	94.375	69.9412	90.2941	85.0588	29.8353	32.0353	30.5941	30.8294	23.9824	25.1765	24.4059	24.5176
1984	11	8	32.8462	22.7	10.1462	24.7765	31.7143	26.2308	27.2769	24.1375	26.9412	25.0933	25.3929	95.375	69.8824	91.3333	85.9286	29.7313	32.3059	31.08	31.1071	23.9187	25.3176	24.6733	24.6857
1984	11	9	33.2308	22.75	10.4808	24.4556	31.4	26.2462	27.1462	23.8353	26.8235	25.1882	25.2882	95.1765	70.1765	91.9412	85.7059	29.1706	32.1529	31.3059	30.8765	23.5941	25.1941	24.8	24.5294
1984	11	10	33.0462	22.7	10.3462	25.1	31.6154	26.0769	27.2154	24.3176	26.8	24.9375	25.44	93.375	70.7059	91.1875	84.625	29.8706	32.1412	30.7937	31.0188	24	25.2118	24.5125	24.6062
1984	11	11	33.1636	22.2857	10.8779	24.65	31.5818	25.8333	26.9636	23.95	26.5	24.6118	25.0125	94.1875	70.1875	91.8824	85.4375	29.2625	31.5	30.2353	30.3188	23.6687	24.8688	24.2	24.2187
1984	11	12	32.6231	22.475	10.1481	25.0059	31.0833	26.4333	27.2833	24.3125	26.7437	24.9	25.3188	94.5625	71.1875	91.5625	85.75	29.9625	32.0812	30.7563	30.9438	24.0563	25.175	24.475	24.5625
1984	11	13	32.8583	22.0062	10.8521	24.3765	31.1909	26	26.8455	23.7562	26.675	24.4812	25.0133	95.3333	71.5	92.25	86.4375	29.0438	31.9688	30.05	30.3625	23.5438	25.1125	24.0875	24.25
1984	11	14	33.0923	21.92	11.1723	24.4875	31.8182	26.5167	27.36	23.7687	26.6533	25.175	25.3143	94	69.9333	91	85.2667	28.9437	31.7067	31.1937	30.66	23.4875	24.9733	24.75	24.42
1984	11	15	33.2333	21.9222	11.3111	24.3684	31.8154	25.9231	26.9167	23.6889	26.7882	24.9875	25.2692	94.1333	72.0588	93	86.25	28.8556	32.2588	31.0437	30.7562	23.4333	25.2765	24.6438	24.4937
1984	11	16	32.7538	22.6556	10.0983	25.1444	31.9231	25.8533	27.45	24.3722	26.825	24.9722	24.0588	93.6875	68.125	92.3333	84.3333	30.1412	31.8875	30.9667	31.14	24.1529	25.0875	24.5944	24.6867
1984	11	17	32.5077	22.5667	9.94103	24.5647	31.4643	26.1429	26.9417	23.8889	26.7647	24.8667	25.1706	93.8235	71.2941	91.2222	85.75	28.9059	32.1059	30.6389	30.525	23.4588	25.2118	24.4278	24.3437
1984	11	18	32.6308	22.6889	9.94188	24.5944	31.7533	26.3714	27.2786	23.7529	26.6667	25.0235	25.1333	93.875	70.1667	92.8235	85.8125	28.9	31.8	31.1235	30.5938	23.4647	25.0389	24.6824	24.3688
1984	11	19	32.9231	22.7765	10.1466	24.8316	32.2167	26.3846	27.5167	23.6889	26.775	25.2	25.32	91.4444	68	91.875	83.3333	28.5722	31.7063	31.35	30.6533	23.2611	25.025	24.8125	24.4267
1984	11	20	32.2833	22.5733	9.71	24.7778	31.4154	25.9077	26.9308	23.9889	26.4444	24.6778	25.0444	93.6667	68.0556	90.3333	84	29.2667	31.0944	30.2167	30.2056	23.6667	24.6556	24.2	24.1778
1984	11	21	33.0833	22.5647	10.5186	25.1778	30.8857	25.9286	26.9846	24.0824	26.4222	24.7059	25.1133	91.8125	71.5556	92.2353	85.6875	29.3471	31.4722	30.4588	30.5437	23.6765	24.8722	24.3176	24.35
1984	11	22	32.8333	22.2235	10.6098	24.9895	31.1	25.5571	26.7571	24.1	26.4235	24.7882	25.1176	93.3889	69.7059	91.5294	84.7647	29.4389	31.2824	30.5706	30.4588	23.7722	24.7647	24.3588	24.3118
1984	11	23	32.3273	22.3625	9.96477	24.8059	31.4923	25.5538	26.85	23.9375	26.3176	24.6353	25.1067	93.2667	66.7647	91.5294	84	29.1812	30.6882	30.2294	30.15	23.6063	24.4412	24.2176	24.1625
1984	11	24	32.9	22.45	10.45	24.8667	31.0833	25.7846	26.7417	24.0824	26.5529	24.7882	25.225	93.75	68.9412	91.1765	84.7647	29.5176	31.3941	30.4824	30.4588	23.7882	24.8294	24.3471	24.3176
1984	11	25	33.1	22.5375	10.5625	24.9	31.9846	25.5846	26.9385	24.2706	26.5294	24.7375	25.1875	94.8824	67.4118	93.9375	85.1875	29.8941	31.1059	30.6625	30.5813	24.0118	24.6765	24.4375	24.3938
1984	11	26	32.25	22.4444	9.80556	24.9556	30.8545	25.8154	26.9909	24.1882	26.4	24.725	25.3	94.4118	71.4667	91.875	86.2143	29.7176	31.34	30.45	30.8857	23.9	24.78	24.3313	24.5643
1984	11	27	32.2182	22.1529	10.0652	24.8118	31.5818	25.6833	27	24.0118	26.55	24.6529	25.1312	93.5882	67.9375	89.7059	83.5625	29.3353	31.2875	30.0706	30.3313	23.6882	24.7563	24.1118	24.2438
1984	11	28	32.4545	22.0286	10.426	24.1529	31.6667	25.8769	26.8833	23.3412	26.1647	24.3412	24.6	92.5333	65.1765	90	82.8235	28.1471	30.1765	29.5588	29.2941	23.0059	24.1529	23.8353	23.6588
1984	11	29	32.45	22.0824	10.3676	24.4889	31.1538	25.9538	26.9846	23.7294	26.0471	24.3176	24.675	94.0625	68.4706	90.9412	84.6471	28.9118	30.4235	29.6529	29.6412	23.4529	24.2412	23.8647	23.8647
1984	11	30	32.3	21.9059	10.3941	24.2	31.6923	25.9385	26.8917	23.3176	26.2118	24.1529	24.5588	92.8824	70.1176	87	83.2353	28.0882	30.9118	28.9	29.2941	22.9412	24.5529	23.4706	23.6529
1984	12	1	32.3538	21.8529	10.5009	23.9895	30.7462	25.2769	26.3077	23.0947	25.9833	24.0895	24.3167	92.8947	67.7222	88.2632	83.0556	27.6368	30.2	28.9579	28.7944	22.6842	24.1333	23.4263	23.35
1984	12	2	31.7385	22.3333	9.40513	23.9444	30.0143	25.4308	26.2385	23.4778	26.1556	24.1111	22.9067	95.0714	72.9444	90.1667	86.4706	28.6056	31.0889	29.1389	29.6059	23.2833	24.6278	23.5944	23.8353
1984	12	3	31.9833	22.0389	9.94444	24.1526	30.4833	25.2308	26.3667	23.2	26.2667	24.1263	24.52	91.3125	71.5556	90.3158	84.8333	27.8368	31.1389	29.2211	29.4	22.8105	24.6278	23.6263	23.7
1984	12	4	32.2545	22.0667	10.1879	23.8263	30.8308	24.9846	26.1462	23.2	26.4222	24.2111	24.45	95.2857	70.3333	91.7222	86.375	28.1278	31.3389	29.5	29.5125	23.0222	24.7833	23.7778	23.7875
1984	12	5	32.6923	22.0222	10.6701	23.7222	30.72	25.3154	26.0167	23.1167	26.31	24.3263	24.6	94.6471	70.2	90.3684	86.4706	27.9056	31.07	29.6053	29.7353	22.85	24.63	23.8211	23.9
1984	12	6	33.1	21.7053	11.3947	23.9263	31.6143	25.9077	26.8154	23.2421	26.5556	24.3158	24.75	93.9412	68.1111	88.2105	83.5	28.0842	31.2778	29.3368	29.5389	22.9526	24.7722	23.6895	23.7778
1984	12	7	32.7333	22.2235	10.5098	24.3895	31.4	25.7714	26.9917	23.8105	26.3	24.5158	24.7412	95.1579	69.8235	91.6842	85.4375	29.1263	31.2235	30.0421	29.9437	23.5737	24.7118	24.0895	24.0187
1984	12	8	32.6833	22.0389	10.6444	24.6556	31.1	25.8714	26.9833	23.5438	26.3056	24.4	24.8071	90.75	68.0556	88.8947	82.8571	28.1813	30.8722	29.5526	29.6071	23.0438	24.5389	23.8211	23.85
1984	12	9	32.2538	21.9722	10.2816	24.545	30.1462	25.7643	26.5077	23.765	26.05	24.36	24.6611	93.65	70.3333	86.05	83.2222	28.88	30.6389	29.26	29.4611	23.435	24.3722	23.62	23.7444
1984	12	10	32.4923	22.1722	10.3201	24.4474	31.0133	25.8714	26.8357	23.47	26.0421	24.4	24.48	90.6471	66.7895	88.2222	82.25	28.0684	30.0842	29.5389	29.05	22.9474	24.0632	23.7833	23.4938
1984	12	11	32.8167	21.7944	11.0222	24.2842	30.9714	25.7462	26.6667	23.355	26.1722	24.33	24.5882	92.6111	68.1667	87.2105	82.3125	28.2105	30.6	29.3211	29.3312	23.0263	24.3944	23.6632	23.6875
1984	12	12	33.0308	21.8158	11.215	24.69	31.4286	26.2714	27.1429	23.85	26.3158	24.51	24.8	92.6667	66.7368	87.5	82.3158	29	30.6579	29.72	29.7632	23.495	24.3947	23.835	23.8842
1984	12	13	33.0769	22.5176	10.5593	24.4474	31.1692	25.6286	26.7846	23.3684	25.8444	24.2632	24.5611	91.3158	66.3333	88.1053	82.1111	28.0263	29.7444	29.3474	29.1889	22.9053	23.8667	23.6526	23.5611
1984	12	14	32.6167	21.2	11.4167	24.0421	31.1385	25.4571	26.5583	23.1474	25.8053	24.22	24.3733	91.4375	64.7778	87.95	81.7059	27.7684	29.2833	29.195	28.8412	22.7421	23.5722	23.575	23.3412
1984	12	15	32.9273	21.4059	11.5214	23.54	31.2615	26.2071	26.8769	22.6947	25.9526	24.1	22.8294	90.375	65.3889	85.75	79.9412	26.9263	29.7167	28.725	28.1412	22.2474	23.7056	23.33	22.9176
1984	12	16	32.7214	21.95	10.7714	23.3684	30.8462	25.6	26.3917	22.3105	25.605	23.64	23.8722	90.8333	65.1579	84.6842	80.7222	26.2737	29	27.8158	27.7722	21.8263	23.3947	22.7526	22.7056
1984	12	17	32.8182	21.6062	11.2119	23.2895	30.9571	25.3385	26.2538	22.1263	25.7053	23.575	23.8625	88.875	68.3684	89.6316	82.9474	25.8632	29.7158	28.0684	27.8789	21.5947	23.8526	22.9421	22.7842
1984	12	18	32.6	21.64	10.96	23.44	31.2571	25.6714	26.6286	22.73	25.875	23.85	24.2778	93.6667	65.5	88.15	82.7	27.235	29.71	28.615	28.525	22.445	23.765	23.215	23.145
1984	12	19	33.3364	21.0263	12.31	23.73	31.4286	25.8214	26.8	22.99	26.0947	24.1789	24.3	92.8235	64.8421	89.3684	82.3889	27.685	30.0158	29.2632	28.8	22.675	24	23.6316	23.3333
1984	12	20	32.5667	21.4381	11.1286	24.09	31.1231	25.5	26.6077	23.08	25.7056	24.25	24.2222	91.95	64.1765	89.75	81.4706	27.6	29.0118	29.435	28.3529	22.65	23.4706	23.735	23.0941
1984	12	21	33.375	21.7333	11.6417	23.7526	31.5833	25.5167	26.4909	22.9105	25.9294	24.1889	21.6278	92.3529	64.1765	88.6471	81.2	27.4684	29.5765	29.1941	28.26	22.5474	23.7647	23.5824	23.0133
1984	12	22	32.9167	21.0778	11.8389	23.8	31.6692	25.7692	26.7154	22.9895	26.0222	24.3722	24.3438	93.0556	64.3333	87.3333	81.1765	27.5947	29.8	29.4056	28.6824	22.6526	23.9	23.6944	23.2765
1984	12	23	33.0364	21.5375	11.4989	24.3059	31.4923	26.0091	26.85	23.2	25.8556	24.2444	24.46	90.0667	63.6667	87.1765	80.9333	27.6941	29.4167	29.0471	28.5533	22.7235	23.7167	23.5	23.2067
1984	12	24	33.18	21.9625	11.2175	24.3278	31.45	25.975	26.9667	23.1389	25.7294	24.3529	24.4133	90.0588	64	86.1875	79.4	27.5722	29.2471	29.2937	28.34	22.6167	23.5706	23.6313	23.08
1984	12	25	33.2154	21.9833	11.2321	24.3941	31.5846	25.9385	26.9583	23.4875	26.2529	24.1444	24.6467	90.5625	66	85.4118	81	28.1937	30.5176	28.7412	29.1357	22.9938	24.3118	23.2941	23.5429
1984	12	26	33.4727	21.9889	11.4838	24.2316	31.6077	25.8167	26.8083	23.5278	25.7611	24.35	24.5765	92.6667	63.7222	88.2353	81.6875	28.4444	29.3167	29.3706	28.9563	23.1444	23.6	23.6824	23.4187
1984	12	27	32.925	22.1647	10.7603	24.0737	30.3833	25.9	26.6833	23.3316	25.3706	24.0368	24.4923	92.7333	66.6471	86.7368	82.4706	28.2579	28.9235	28.7579	28.6176	23.0421	23.3588	23.3316	23.2235
1984	12	28	32.6769	21.8	10.8769	23.8778	31.125	25.5909	26.5455	23.1611	26.0111	23.6941	24.0333	93.4375	67.8889	87.75	83.0625	28	30.3111	28.375	28.6813	22.8722	24.1667	23.075	23.2312
1984	12	29	32.9667	21.1733	11.7933	23.4278	30.6182	25.8444	26.2625	22.5	26.1059	24.2176	24.3933	92	70.1765	88.3333	84.6429	26.7056	30.7294	29.5533	29.2286	22.0778	24.3941	23.8	23.5714
1984	12	30	33.1636	21.4588	11.7048	23.5444	31.7231	26.0917	26.8	22.6824	25.8833	24.3059	24.2286	91.3125	63.3333	87.6471	81.2667	26.8706	29.45	29.3118	28.56	22.2471	23.6833	23.6529	23.1933
1984	12	31	33.05	21.6118	11.4382	24.35	31.15	25.8667	26.9727	23.2	25.6778	24.0588	24.4	90.5294	64.0588	85.7647	79.8125	27.6647	29.2059	28.7118	28.625	22.7059	23.5471	23.2765	23.2375

## Sheet: 1984
			Temperature			Temperature				Temperature				Relative Humidity				Pressure				Dew temperature
Year	Month	Day	Maximum	Minimum	Max-Min	1899-12-31 07:00:00	1899-12-31 13:00:00	1899-12-31 19:00:00	Average	1899-12-31 01:00:00	1899-12-31 13:00:00	1899-12-31 19:00:00	Average	1899-12-31 01:00:00	1899-12-31 13:00:00	1899-12-31 19:00:00	Average	1899-12-31 07:00:00	1899-12-31 13:00:00	1899-12-31 19:00:00	Average	1899-12-31 07:00:00	1899-12-31 13:00:00	1899-12-31 19:00:00	Average		Month	Taverage	Hraverage
1985	1	1	32.9111	22.2	10.7111	23.2	31	25.8	26.5	21	22.2	20.8	21.3	82	47	64	64	23.4	20.9	21.2	21.8	20	18.2	18.5	18.9		January	26.0635	72.7989
1985	1	2	32.9455	18.6	14.3455	22.8	32	25.2	26.3	20.2	23	21.2	21.5	79	46	70	65	21.9	22.1	22.5	22.2	19	19.1	19.4	19.2		February	26.9304	68.5708
1985	1	3	33.3833	19.6	13.7833	22.6	31.8	25	26.1	21.2	23.8	21.6	22.2	88	51	74	71	24.2	24.1	23.5	24	20.6	20.5	20.1	20.4		March	27.1363	72.0155
1985	1	4	32.8308	19.4	13.4308	21.4	31.4	25	25.7	20	22.4	21.4	21.3	88	46	73	69	22.4	21.1	23.1	22.2	19.3	18.4	19.8	19.2		April	27.2265	78.2101
1985	1	5	33.2	19.6	13.6	22.8	31.4	24.8	25.9	21.2	23	21.6	21.9	87	49	76	70	24.1	22.5	23.7	23.4	20.5	19.4	20.2	20		May	27.355	81.4296
1985	1	6	32.6133	19	13.6133	20.6	31.8	23.8	25	19.6	22.4	21.4	21.1	91	44	81	72	22.1	20.8	23.9	22.3	19.1	18.2	20.3	19.2		June	28.4381	74.8344
1985	1	7	32.4625	19	13.4625	20	31.2	25.4545	26.2636	19.2	22	23.78	23.8421	93	45	84.3	80.55	21.7	20.3	28.015	27.825	18.8	17.7	22.91	22.77		July	28.4853	74.2452
1985	1	8	32.88	19.7	13.18	20.4	31.2	25.9	26.9	19.6	23.3	23.9947	24.0765	93	51	86.1111	79.7059	22.3	23.3	28.6611	27.9647	19.2	20	23.2333	22.8294		August	28.2556	78.1412
1985	1	9	32.8571	19.6	13.2571	21.3	31.8	23.4	25	20.8	22.8	21.4	21.7	96	46	84	75	24.2	21.8	24.1	23.4	20.6	18.8	20.5	20		September	27.6184	81.6606
1985	1	10	32.9692	19.4	13.5692	21.2	32	23.4	25	20.4	23.2	21.2	21.6	93	47	82	74	23.4	22.6	23.7	23.2	20	19.4	20.2	19.9		October	27.2414	81.474
1985	1	11	32.8	19.4	13.4	21.2	30	24.3	25	20.6	21.8	21.2	21.2	95	49	76	73	23.9	20.7	23.1	22.5	20.3	18	19.8	19.4		November	26.6006	83.3355
1985	1	12	33.3143	19.2	14.1143	19.4	30.8	26.2818	26.69	19	22.8	23.7368	23.8706	96	51	82.4211	78.2941	21.7	22.4	27.7211	27.5176	18.8	19.3	22.7105	22.5882		December	26.0821	80.2102
1985	1	13	33.6	19.8	13.8	20.4	30.2	25.9455	26.7273	22.0053	22	23.74	23.7722	89.2222	49	81.9	77.8421	25.6474	21	27.695	27.3526	21.4316	18.3	22.675	22.4421
1985	1	14	33.18	20.6	12.58	23.16	30.6	23.4	26.9	22.0421	22	21.6	23.8588	90.4444	47	85	76.9444	25.8158	20.7	24.6	27.1111	21.5316	18.1	20.8	22.3389
1985	1	15	32.9733	18.8	14.1733	22.8	30.6	23.2	25	21	23	19	21	85	52	67	68	23.7	23	19.2	22	20.2	19.8	16.8	18.9
1985	1	16	33.0214	19	14.0214	19.6	31	24.4	24.9	18	22.4	22	20.8	86	48	81	72	19.6	21.4	24.8	21.9	17.2	18.6	21	18.9
1985	1	17	33.3571	19	14.3571	23.3824	30.6	26	26.6444	22.1941	23.4	22.4	23.7	89.75	55	73	78.3529	25.9824	24	24.7	27.2882	21.6529	20.4	20.9	22.4118
1985	1	18	33.28	17.4	15.88	22.8316	31.4	24.2	26.6091	21.7368	23.2	22.2	23.5059	91	50	84	77.4375	25.3158	23	25.4	26.4813	21.2368	19.7	21.4	21.9437
1985	1	19	33.7143	21.4071	12.3071	23.2412	31.8	24.8	26.5889	22.3412	23.4	22.4	23.9	92	49	81	79.9375	26.3824	23.2	25.5	27.625	21.9412	19.9	21.4	22.65
1985	1	20	33.3375	20.4	12.9375	23.9222	32.4	25.57	26.86	22.3611	22.6	23.5611	23.8375	87.6667	43	85.9444	77.3125	25.9889	20.9	27.7611	27.3187	21.65	18.2	22.7444	22.4187
1985	1	21	32.88	20.2	12.68	23.21	32.2	23.6	26.6545	21.92	22.4	22	23.6647	87.7647	43	87	78	25.455	20.6	25.4	27.12	21.32	17.9	21.3	22.3
1985	1	22	33.7	21.4	12.3	23.2	30.2	25	25.9	22.2	22.6	21	21.9	92	52	70	71	26.1	22.4	22.2	23.5	21.8	19.3	19.2	20.1
1985	1	23	33.9077	19.6	14.3077	21.8	31.2	23.6	25	20.2	21.4	19.4	20.3	87	42	68	65	22.6	19	19.7	20.4	19.5	16.7	17.3	17.8
1985	1	24	34.0286	19.8	14.2286	23.4	31.6	25.6	26.5	21.8	21.2	19.8	20.9	87	39	59	62	25	18.2	19.2	20.8	21.1	16.1	16.9	18
1985	1	25	33.7571	20.6	13.1571	23.2	30.6	25.2	26.1	21.4	22.8	21	21.7	85	51	69	69	24.3	22.6	22.1	23	20.6	19.4	19.1	19.7
1985	1	26	34.0286	21	13.0286	21.4	29	26.1545	26.9	20.4	23	23.855	23.9563	91	60	81.95	77.5625	23.3	24.1	27.86	27.2563	19.9	20.5	22.775	22.4125
1985	1	27	33.5167	20.2	13.3167	20.6	32	25	25.6	18.2	22.2	22.4	20.9	80	43	80	67	19.3	20.2	25.3	21.6	16.9	17.7	21.3	18.6
1985	1	28	33.6125	18.4	15.2125	20.2	31.6	26.04	26.57	18	23.4	23.7529	23.8125	81	50	82.2941	78.9375	19.2	23.3	27.7588	27.5438	16.8	20	22.7235	22.575
1985	1	29	33.7467	18	15.7467	21.6	31	25.2	25.8	20.2	22	21.8	21.3	88	46	74	69	22.7	20.4	23.8	22.3	19.6	17.9	20.3	19.2
1985	1	30	33.0533	22.1571	10.8962	20.6	31.4	25.94	26.86	20	21.4	23.6	23.8778	95	41	82.7778	77.8889	23	18.8	27.5722	27.4278	19.7	16.6	22.5389	22.4944
1985	1	31	33.7143	20.9308	12.7835	21	31.6	24.8	25.5	19.8	21.6	18.6	20	90	41	55	62	22.3	19.1	17.3	19.6	19.2	16.8	15.2	17.1
1985	2	1	33.8867	22.6	11.2867	22.6	32.4	26.4	27	18.4	21	21.2	20.2	67	36	63	55	18.4	17.3	21.7	19.1	16.2	15.2	18.8	16.7
1985	2	2	33.26	22.4	10.86	23.8	31.4	26.4	27	21.8	23.2	19.6	21.5	84	50	53	62	24.8	23	18.3	22	20.9	19.7	16.1	18.9
1985	2	3	33.44	20.2	13.24	23	32	27	27.3	20.6	21.6	21.4	21.2	81	40	61	60	22.7	18.9	21.7	21.1	19.5	16.6	18.8	18.3
1985	2	4	32.6571	21.6	11.0571	22.6	32	26.55	26.99	20.6	22.4	24.1053	24.0235	84	44	83.0526	79	22.9	20.7	28.4632	27.8333	19.7	18	23.1474	22.7722
1985	2	5	33.4067	23	10.4067	23.8	31	26.4	26.9	21.4	23	21	21.8	81	51	62	65	23.9	22.8	21.3	22.6	20.3	19.6	18.5	19.5
1985	2	6	32.9692	23	9.96923	24	32	27	27.5	22	23.4	22.4	22.6	84	48	67	67	25.1	23	24	24.1	21.2	19.8	20.4	20.5
1985	2	7	33.4	24	9.4	24.8	31.5	27	27.6	21.6	23	21.8	22.1	76	49	64	63	23.7	22.4	22.6	22.9	20.2	19.3	19.5	19.7
1985	2	8	33.6714	23.2	10.4714	23.2	30.2	25.34	26.23	21.4	24.2	23.9053	24	85	61	86.1667	81.0625	24.3	26.2	28.4611	27.8188	20.6	21.9	23.1167	22.7313
1985	2	9	32.9571	23.4	9.55714	24	28.2	25.2333	26.1909	22.4	23.6	23.815	24.0333	87	68	85.4	80.2222	26	26.1	28.115	27.9889	21.7	21.8	22.965	22.8667
1985	2	10	33.2533	20.4	12.8533	24	29.6	26.2	26.5	22.6	22.4	22.6	22.5	89	54	74	72	26.5	22.3	25	24.6	22	19.2	21.1	20.8
1985	2	11	33.7714	21.4	12.3714	24.6	32.4	26.8	27.6	22	24.2	21.8	22.7	80	51	65	65	24.7	24.7	22.8	24.1	20.9	20.9	19.6	20.5
1985	2	12	33.7875	21	12.7875	23.4	32	27.6	27.6	21.4	23	21.4	21.9	84	46	58	63	24.1	22.1	21.4	22.5	20.5	19.1	18.5	19.4
1985	2	13	33.8267	19.6	14.2267	21.6	31	25.8	26	20.4	23.2	22.4	22	90	52	75	72	23.2	23.2	24.8	23.7	19.9	19.9	21	20.2
1985	2	14	34.1	19.2	14.9	21	30.6	26.6	26.2	20	23	21	21.3	91	52	61	68	22.7	23	21.1	22.3	19.5	19.8	18.4	19.2
1985	2	15	33.8933	19.6	14.2933	20.8	30.2	24.6	25	20	23.4	22.6	22	93	57	84	78	22.8	24.2	26.1	24.4	19.6	20.6	21.8	20.7
1985	2	16	34.3067	21	13.3067	22.4	30.6	25	25.8	21.4	24.6	23.4	23.1	92	61	87	80	24.8	26.9	27.7	26.5	21	22.3	22.8	22
1985	2	17	34.0533	21.4	12.6533	24	31	27.8	27.6	22	23.6	21.6	22.4	84	54	58	65	25.1	24.2	21.7	23.7	21.2	20.6	18.8	20.2
1985	2	18	33.6786	23	10.6786	24.2	30.8	27	27.3	22.2	23.4	22.8	22.8	84	54	70	69	25.4	23.8	24.9	24.7	21.4	20.3	21.1	20.9
1985	2	19	33.3286	23.8	9.52857	24.2	31.2	27.2	27.5	20.8	23.4	20.6	21.6	74	52	55	60	22.3	23.6	19.9	21.9	19.2	20.1	17.4	18.9
1985	2	20	33.7	22.6	11.1	23	30.4	27.4	27	21.8	22.8	20.8	21.8	90	52	55	66	25.3	22.7	20.2	22.7	21.3	19.5	17.6	19.5
1985	2	21	34.0267	23.8	10.2267	24.8	30.7	26.8	27.3	21.6	23.5	21	22	76	55	60	63	23.7	24.2	21	22.9	20.2	20.5	18.3	19.7
1985	2	22	34.2286	24.4	9.82857	24.4	30.4	27.4	27.4	22	22.8	21.2	22	81	52	58	64	24.8	22.7	21	22.9	21	19.5	18.3	19.6
1985	2	23	34.48	21.8	12.68	23.6	32.8364	25.6667	26.7909	21.2	25.7	23.42	23.675	81	58.1053	82.95	76.5789	23.6	28.3895	27.26	27.0211	20.1	23.0421	22.42	22.2368
1985	2	24	33.8	22.2	11.6	23.4	30.8	26.4	27.35	20.4	23.6	23.9579	24.2235	76	55	83.6111	78.1176	22	24.3	28.2556	28.2118	19	20.6	22.9667	22.9882
1985	2	25	34.6	21.7	12.9	24	31.2	26.4	27	22	23.4	21.2	22.2	84	52	63	66	25.1	23.6	21.7	23.5	21.2	20.1	18.8	20
1985	2	26	34.7733	22.8	11.9733	24	30.8	27.4	27.4	21.8	23.6	22.2	22.5	83	55	64	67	24.6	24.3	23.3	24.1	20.9	20.6	19.9	20.5
1985	2	27	34.2615	22.6	11.6615	23.4	30.6	27	27	21.2	22.4	22.6	22.1	82	49	69	67	23.7	21.6	24.5	23.3	20.2	18.8	20.8	19.9
1985	2	28	35.0077	20	15.0077	23.8	31.6	26.2	27	22.2	24	21	22.4	87	53	63	68	25.7	24.8	21.4	24	21.5	20.9	18.6	20.4
1985	3	1	34.8286	21.6	13.2286	23.2632	31.4	27.6	27.02	22.3895	24.4	22.8	23.9625	92	56	67	77.7778	26.5263	25.9	24.5	27.5	22.0053	21.7	20.8	22.5056
1985	3	2	33.55	21.4	12.15	24.0842	32.94	25.9818	27.27	22.5474	25.3556	23.5053	23.7389	88	57.7222	81	74.7647	26.2737	27.5	27.1778	26.7941	21.8579	22.45	22.3778	22.1235
1985	3	3	34.4571	21.8	12.6571	24.0421	30.6	27.2	26.5222	22.5474	24.2	22.4	23.6588	87.9474	59	66	77.7647	26.2842	25.9	23.9	26.9059	21.8789	21.7	20.4	22.1824
1985	3	4	34.5846	21.6	12.9846	25.2	29.8	26.8	27.1	22.4	25.4	22.2	23.3	79	70	67	72	25.2	29.5	23.7	26.1	21.2	23.8	20.2	21.8
1985	3	5	34.1143	23.2	10.9143	24.1556	30	27.4	26.9222	23.1176	21.6	22.6	24.0353	91.3529	48	66	77.4706	27.5824	20.2	24.2	27.5588	22.6588	17.7	20.6	22.6059
1985	3	6	33.85	21	12.85	23.4	29.8	27.2	26.9	21.2	21.8	22.6	21.9	82	50	68	66	23.7	20.8	24.3	22.9	20.2	18.1	20.7	19.7
1985	3	7	33.7833	21.2	12.5833	23.6	32.4	27.4	27.7	21.4	23.8	22	22.4	82	49	63	65	24	23.7	22.8	23.5	20.4	20.3	19.6	20.1
1985	3	8	34.8	21	13.8	25.2	31.4	28.2	28.3	22.2	23.6	21.4	22.4	77	52	55	61	24.8	23.9	21	23.2	20.9	20.4	18.2	19.9
1985	3	9	34.3429	22	12.3429	25.2	33.4111	26.3	27.6571	21.6	25.7059	24.1368	22.6063	73	61.125	84.2632	78.4286	23.4	28.7188	28.6947	27.7071	20	23.1375	23.2684	22.6857
1985	3	10	33.5571	19.2	14.3571	25.2	29.8	26.2	26.9	21	22.8	22.4	22.1	69	55	72	65	22.1	23.1	24.5	23.2	19.1	19.8	20.8	19.9
1985	3	11	34.12	21.1	13.02	24.8	28.4	26.2	26.4	21.4	24.4	22.4	22.7	74	72	72	73	23.2	27.9	24.5	25.2	19.9	22.9	20.8	21.2
1985	3	12	33.4154	22.8	10.6154	24	29.6	27.4	27.1	22	22.4	21.2	21.9	84	54	58	65	25.1	22.3	21	22.8	21.2	19.2	18.3	19.6
1985	3	13	33.9429	22.2	11.7429	26.6	30.2	26.8	27.6	21.4	22.2	21.4	21.7	63	50	62	58	22	21.4	21.9	21.8	19	18.6	18.9	18.9
1985	3	14	34.2182	19.2	15.0182	24.1444	31.8	26.5	27.35	22.8444	20	23.6824	24.1529	89.5	33	79.6471	77.0588	26.9167	15.5	27.3294	27.8176	22.2556	13.6	22.4412	22.7118
1985	3	15	34.2462	20.2	14.0462	24.2667	32.4	27.2	27.1	22.7294	24	21.6	23.8312	87.1176	50	61	74.9333	26.4941	24.2	22.1	26.9533	22.0059	20.6	19.1	22.2133
1985	3	16	34.1067	21.2	12.9067	24.6333	32	26.56	27.7125	23.1111	22.6	24.4222	24.2688	87.5882	45	84.5556	75.9375	27.2056	21.2	29.1056	27.8062	22.4389	18.4	23.5111	22.7313
1985	3	17	34.5231	20.1	14.4231	24	32.6	27	27.6	21.4	23.2	24.0667	24.1438	80	45	81.4444	76.0625	23.7	22.2	28.1833	27.6312	20.3	19.2	22.9778	22.6
1985	3	18	34.1333	21	13.1333	23.4	32.2	24.8	26.3	21.4	24	22.6	22.7	84	51	83	73	24.1	24.4	25.9	24.8	20.5	20.7	21.7	21
1985	3	19	34.3357	22	12.3357	23.2	38.8	26	28.5	22.2	25	22.2	23.1	92	33	72	65	26.1	22.5	24.2	24.3	21.8	19.4	20.6	20.6
1985	3	20	34.9429	20.6	14.3429	23.4	32.8	25	26.5	21.8	22.4	22	22.1	87	41	77	68	25	20.2	24.4	23.2	21.1	17.6	20.7	19.8
1985	3	21	34.3273	19.2	15.1273	21.2	32.2	25.2	26	20	22.4	22.8	21.7	90	43	82	71	22.6	20.6	26.1	23.1	19.4	17.9	21.8	19.7
1985	3	22	34.0143	19	15.0143	21.4	32	25.2	26	19.6	22.2	22.6	21.5	85	43	80	69	21.6	20.2	25.7	22.5	18.7	17.7	21.5	19.3
1985	3	23	34.2	19.6	14.6	22.2	33.6	27.6	27.8	20.4	23.4	21.4	21.7	85	42	58	62	22.8	22	21.4	22	19.6	19	18.5	19
1985	3	24	34.6357	20.4	14.2357	23.8	31.2	26.7	27.4375	21	22.8	24.5647	24.4667	78	49	86.1765	79.8667	23	22.2	29.6294	28.7667	19.7	19.1	23.8471	23.2733
1985	3	25	34.1714	22.4125	11.7589	24.6353	32.2	25.2	27.5333	23.4188	25.6	23	24.4929	89.9375	59	83	79.3571	27.9188	28.4	26.6	28.6071	22.875	23.2	22.1	23.2643
1985	3	26	34.6143	22.4	12.2143	22.8	27.2	25.4	25.2	22.6	23	23.2	22.9	98	70	83	84	27.3	25.3	27	26.5	22.5	21.3	22.3	22
1985	3	27	34.7385	22.55	12.1885	25.6	29	26.2	26.8	22.8	22.8	23	22.9	79	59	76	71	25.9	23.6	26	25.1	21.7	20.2	21.7	21.2
1985	3	28	34.7231	21.8	12.9231	24.2	32	25.4	26.8	21.6	22.9	22	22.2	80	46	75	67	24.1	21.9	24.2	23.4	20.5	18.9	20.5	20
1985	3	29	34.4154	22.425	11.9904	25.8	29.4	26.8	27.2	22.7	23.1	23.6	23.1	77	59	77	71	25.5	24.1	27	25.5	21.4	20.5	22.3	21.4
1985	3	30	34.4538	25.4	9.05385	24.7526	30	26.6	27.7636	23.4579	24	22.6	24.8474	89.9474	61	71	79.5263	27.9895	25.8	24.7	29.3316	22.9105	21.6	20.9	23.6526
1985	3	31	34.42	22.825	11.595	25.3947	32.6	26.2	28.2364	23.8789	24	23	24.6867	88.2632	49	76	77.5333	28.5737	24.1	26	28.7533	23.2474	20.5	21.7	23.34
1985	4	1	34.6333	22.6	12.0333	24.8235	30.2	25	28.0375	23.2778	23.6	23.4	24.75	89.2941	58	87	78.9375	28.0059	24.7	27.7	29.0938	22.9059	20.9	22.8	23.5312
1985	4	2	34.55	21.4	13.15	25	31.3111	24.4	27.7556	22.6	26.2375	22.8	24.84	82	65.0667	87	79.8	25.8	30.0333	26.7	29.2467	21.6	24.0133	22.2	23.6067
1985	4	3	33.8154	21.2	12.6154	24	31.2	24.8	26.2	22.4	23.2	24.8471	24.7812	87	51	87.4118	82.4375	26	23.1	30.2471	29.5	21.7	19.8	24.1824	23.75
1985	4	4	34.38	22.6385	11.7415	24.8	28.2	24.4	25.5	23.8	23.6	23.6	23.7	92	68	94	85	28.8	26.1	28.6	27.8	23.4	21.8	23.3	22.8
1985	4	5	34.4	22.775	11.625	26	32	28.4	28.7	23.4	26.2	21.8	24.66	80	63.4667	56	79.2143	27	29.7667	21.7	28.8929	22.4	23.8733	18.8	23.3929
1985	4	6	34.2357	23	11.2357	24.8667	32.4	26.2	27.6778	23	25.2	24	24.1	90.2	56	83	80.2857	28.7882	27.3	28.4	29.6786	23.3941	22.5	23.2	23.8714
1985	4	7	35	22.4933	12.5067	27	33	26.0222	26.825	23.2	25	23.6	23.9	73	52	86.6875	82.1429	25.9	26.3	29.6625	29.7857	21.7	21.9	23.8375	23.9214
1985	4	8	34.9846	21.4	13.5846	24.2	28	26.6	26.4	23.6	22.8	22.4	22.9	95	64	70	76	28.7	24.3	24.3	25.8	23.4	20.6	20.6	21.5
1985	4	9	34.5769	21	13.5769	24.6	29.2	26.2	26.6	22.4	24.6	23.8	23.6	83	69	82	78	25.6	27.9	27.9	27.1	21.5	22.9	22.9	22.4
1985	4	10	34.3167	22.6667	11.65	25.6	32.2	26	27.5	23	24.6	23.6	23.7	80	54	82	72	26.3	25.9	27.5	26.6	22	21.6	22.7	22.1
1985	4	11	34.7	23.2	11.5	25.6	32.2	27.5778	28.3375	22	24.2	23.2	23.1	73	52	82.3529	77.1333	24	24.9	29.1294	28.7867	20.5	21	23.5588	23.3467
1985	4	12	34.3	23	11.3	25.2	34.2	26.9111	27.7875	21.8	24.4	24.6625	24.7429	74	45	83.25	78.7857	23.8	24	29.5313	29.0857	20.3	20.4	23.725	23.4786
1985	4	13	34.9	22.4133	12.4867	25.0778	33.2667	25	28.2111	23.8444	26.325	23.2	25	90.4444	61.4	86	78.4286	28.7056	29.8733	27.2	29.5071	23.3278	23.9	22.5	23.7429
1985	4	14	34.7077	22.4857	12.222	26	33.6	27.4	28.6	23	24	24.4	23.8	78	45	78	67	26.1	23.4	28.6	26	21.8	20	23.3	21.7
1985	4	15	34.3143	22.4	11.9143	25.8	32.2	26.62	27.6889	22.2	24.2	23.6	23.3	73	52	87.7778	78.3125	24.4	24.9	29.3611	28.45	20.7	21	23.7	23.1188
1985	4	16	34.4429	21.4	13.0429	25.4	32.4	26.2	27.6	22.4	25.4	24	23.9	77	57	83	73	25.1	27.8	28.4	27.1	21.1	22.8	23.2	22.4
1985	4	17	34.9571	21.2	13.7571	25.4	31.8	26.2	27.4	22.6	23.8	23.6	23.3	79	51	81	70	25.5	24.1	27.4	25.7	21.4	20.5	22.6	21.5
1985	4	18	34.8182	21	13.8182	24.8	31.7556	24.4	27.5333	22.2	25.9529	22.8	25.1467	80	65.4706	87	83.2	25	29.6176	26.7	30.02	21.1	23.8412	22.2	24.0733
1985	4	19	33.9143	21.2	12.7143	25.8	32.2	26.2	27.6	22.2	25.2	23.6	23.7	73	57	81	70	24.4	27.4	27.4	26.4	20.7	22.6	22.6	21.9
1985	4	20	34.0333	22.82	11.2133	25	31.5556	26.97	27.7	22.6	26.2625	25.0056	25.0733	82	65.5	87.3889	81.1875	25.8	30.2375	30.4833	29.9938	21.6	24.1125	24.3389	24.0312
1985	4	21	34.1167	22.9733	11.1433	25.4	30	26	26.9	22.6	24.4	22.6	23.2	79	63	75	72	25.5	26.8	25.1	25.8	21.4	22.2	21.2	21.6
1985	4	22	34.5667	22.4	12.1667	24.4	30.8	26.4	27	23	25.4	23.8	24.1	89	65	81	78	27.1	28.8	27.7	27.9	22.4	23.4	22.8	22.9
1985	4	23	34.5929	22.4	12.1929	24.8	32.4	26.2	27.4	23.2	24.6	24.2	24	87	53	85	75	27.4	25.7	28.9	27.3	22.6	21.6	23.5	22.5
1985	4	24	33.5167	23	10.5167	25.6	31.6	26.8	27.7	23.8	25.4	24.6	24.6	86	61	84	77	28.3	28.3	29.5	28.7	23.1	23.1	23.8	23.3
1985	4	25	33.8286	22.2	11.6286	24.2	33	26	27.3	23.4	24.8	24.2	24.1	94	51	86	77	28.2	25.8	29	27.7	23.1	21.6	23.5	22.7
1985	4	26	34.3857	23	11.3857	24.2	33.2	26.2	27.5	23.4	24.6	24.2	24.1	94	50	85	76	28.2	25.2	28.9	27.4	23.1	21.2	23.5	22.6
1985	4	27	34.0571	23	11.0571	23.8	31	23.2	25.3	23.2	26.6	22.8	24.2	95	71	97	88	28	31.9	27.5	29.1	23	25.1	22.6	23.6
1985	4	28	34	21.8	12.2	23	31.48	22.2	27.64	22.2	26.3882	21.8	25.1824	93	65.3529	97	81.4375	26.2	30.4588	25.8	30.1875	21.9	24.2353	21.6	24.1313
1985	4	29	32.9375	22.2	10.7375	23.8	30	25.2	26	22.8	24.6	23.4	23.6	92	64	86	81	27.1	27.3	27.6	27.3	22.4	22.5	22.7	22.5
1985	4	30	34.0429	21.6	12.4429	23.6	27.8	23	24.4	23	24.6	22.6	23.4	95	77	97	90	27.7	28.8	27.1	27.9	22.8	23.4	22.4	22.9
1985	5	1	33.5667	22.8	10.7667	23.2	29.6	26.4182	27.64	22.6	24.2	25.2263	25.3556	95	64	88.4737	81.5294	27	26.6	31.0316	30.3941	22.4	22.1	24.6263	24.2294
1985	5	2	34.2545	22.4	11.8545	24.7	26.8	24	24.9	24.2	24.4	22.8	23.8	96	82	90	90	29.9	29	26.9	28.6	24	23.5	22.3	23.3
1985	5	3	33.8308	23.4	10.4308	24.8	29	25	26	24	26.4389	24	23.9944	94	68.25	92	82.1333	29.3	30.9875	29.2	30.38	23.7	24.575	23.6	24.2467
1985	5	4	34.0769	23.2	10.8769	25.6	31	25.6	27	24.2	25.2	24.4	24.6	89	63	91	81	29.3	28.2	29.7	29.1	23.7	23.1	24	23.6
1985	5	5	33.7857	23.5846	10.2011	25.2	32	26	27.3	24.4	26.4	24	24.9	94	65	85	81	30	30.7	28.5	29.7	24.1	24.5	23.2	23.9
1985	5	6	33.6333	20.6	13.0333	25.4	31.4	27.2	27.8	23.6	25.2	25.4	24.7	86	61	87	78	27.9	27.9	31.2	29	22.9	22.9	24.8	23.5
1985	5	7	33.7636	21.6	12.1636	26	31	25.6	27	24.4	25.2	24.6	24.7	88	63	92	81	29.5	28.2	30.2	29.3	23.8	23.1	24.2	23.7
1985	5	8	33.5778	21.4	12.1778	25.6	30.6	26.2	27.2	25	26.6	25	25.5	95	73	91	86	31.3	32.1	30.9	31.4	24.8	25.3	24.6	24.9
1985	5	9	34.3636	21.2	13.1636	25.6	28.8	25.6	26.4	24.2	25.2	24.4	24.6	89	75	91	85	29.3	29.6	29.7	29.5	23.7	23.9	24	23.8
1985	5	10	34.2571	21.8	12.4571	25.4	31.8	26.2	27.4	23.6	26.6	24.6	24.9	86	67	88	80	27.9	31.3	29.8	29.7	22.9	24.8	24	23.9
1985	5	11	34.3733	21.6	12.7733	25.2	30.6	26	27	23.8	24.6	23.2	23.9	89	61	79	76	28.5	26.9	26.6	27.3	23.3	22.3	22.1	22.6
1985	5	12	35.04	20.2	14.84	24.2	30.2	25.4	26.3	23.6	24.2	24.2	24	95	61	91	82	28.7	26.2	29.4	28.1	23.4	21.9	23.8	23
1985	5	13	34.7357	22.6	12.1357	25.2	27.4	25.6	26	23.6	25.2	24.6	24.5	88	84	92	88	28.1	30.6	30.2	29.6	23	24.4	24.2	23.9
1985	5	14	34.3467	22.2	12.1467	24.2	31.2	25.6	26.7	23.4	25.4	24.2	24.3	94	63	89	82	28.2	28.6	29.3	28.7	23.1	23.3	23.7	23.4
1985	5	15	34.2333	21.8	12.4333	25.8	31	26.2	27.3	24.8	27.1111	24.8	25.9643	92	67.2353	89	83	30.6	32.0941	30.4	31.7	24.4	25.1765	24.3	24.9769
1985	5	16	34.3727	21.8	12.5727	26.0842	31.2	25.6	28.07	24.9056	26.7824	25.2824	25.6929	90.2778	65.1875	88.4118	81.3846	30.6222	31.2437	31.1765	30.9769	24.4056	24.6813	24.7	24.5538
1985	5	17	34.3429	21.6	12.7429	25.6	31.2	25.2	26.8	24.8	23.2	22.8	23.6	94	51	82	75	30.8	23.1	26.1	26.7	24.5	19.8	21.8	22.1
1985	5	18	34.7923	21.8	12.9923	25.2	29.2	23.4	25.3	23.4	25.4	23.4	24.1	86	74	100	87	27.6	29.9	28.8	28.7	22.7	24	23.4	23.4
1985	5	19	33.6857	23.4353	10.2504	24.6	32	26.2	27.3	23.4	26.4	24.4	24.7	90	65	86	80	28	30.7	29.3	29.3	22.9	24.5	23.7	23.7
1985	5	20	34.4308	23.4313	10.9995	26	31.2	27.2	27.9	24.4	26	23.8	24.7	88	66	75	77	29.5	30.1	27.2	28.9	23.8	24.2	22.5	23.5
1985	5	21	34.575	22.7437	11.8312	25.2	32.4	27.2	28	23.8	26.2	23.4	24.5	89	61	73	74	28.5	29.9	26.2	28.2	23.3	24	21.9	23.1
1985	5	22	34.5417	23.3765	11.1652	25.425	31.74	26.9273	27.7333	24.51	26.9	25.3111	25.44	92.65	68.8125	89.1111	83.3333	30.195	31.9938	31.25	30.8467	24.155	25.1062	24.75	24.5133
1985	5	23	34.6833	22	12.6833	26.2	32.6	28.2	28.8	23.8	26.4	25.5105	25.6765	82	62	88.7647	82.2667	27.9	30.3	31.7	31.0333	22.9	24.3	25	24.6067
1985	5	24	33.9818	23.0824	10.8995	25.6421	32.4	26.8	28.3	24.6947	27	25.4	25.7944	92.6316	66	89	83.4706	30.4526	32	31.5	31.5294	24.3211	25.2	24.9	24.8941
1985	5	25	33.35	24.4	8.95	26	33	27.4	28.5	24.8	27	26	25.9	91	63	90	81	30.5	31.6	32.7	31.6	24.4	25	25.5	25
1985	5	26	32.95	22.8625	10.0875	26	31.4	26.8	27.8	24.6	27.4	25.4	25.8	89	74	89	84	30	33.8	31.5	31.8	24.1	26.1	24.9	25
1985	5	27	34.2	23	11.2	26.8	34.2	27.1	27.775	25	26.2	25.2611	25.7733	86	53	87.2222	83.5714	30.5	28.7	30.9389	31.45	24.4	23.3	24.5833	24.8429
1985	5	28	34.2556	21.4	12.8556	27.6	34.2	28	29.5	25.2	26.4	25.4	25.7	82	54	81	73	30.4	29.2	30.7	30.1	24.3	23.7	24.5	24.2
1985	5	29	34.7875	22.6	12.1875	26	32.5333	26.94	28.3143	24.2	26.74	24.9667	25.6091	86	64.8571	88.8235	81.3	29	31.1357	30.9647	31.68	23.5	24.6429	24.5588	24.96
1985	5	30	34.0636	23.2	10.8636	26.6	32.15	25	28	24.6	26.7875	24	25.5786	85	65.5333	92	79.7143	29.6	31.3333	29.2	30.4857	23.9	24.7467	23.6	24.2857
1985	5	31	34.7333	22.2	12.5333	27.6	32.8125	26.85	27.9714	24.4	27.1062	25.4588	25.8385	77	65.0714	88.5294	81.6154	28.4	31.8143	31.4882	31.2308	23.2	25.0429	24.8471	24.7308
1985	6	1	34.8	23.8	11	26.4842	32.8	26	28.7455	24.7895	26	23	25.7467	87.6667	58	78	78.625	30.1684	29.1	26.1	30.7875	24.1263	23.6	21.8	24.4875
1985	6	2	35.1	21.8	13.3	26	32.6667	26.6	28.6444	24.2	26.65	24.8	23.9467	86	66.5333	86	80	29	31.0267	30.1	30.5643	23.5	24.58	24.1	24.35
1985	6	3	32.8	24.2	8.6	25.4	31.8	26.2	27.4	23.8	26.4	24.4	24.9	88	66	86	80	28.4	30.8	29.3	29.5	23.2	24.5	23.7	23.8
1985	6	4	34	24.2	9.8	25.2	32	27.4	28	24	26.7333	25	25.6615	91	61.9286	82	79.8462	29	30.7643	30.1	30.7	23.5	24.4286	24.1	24.4308
1985	6	5	31.2	23.4	7.8	24.6	29	26	26.4	23.2	25	23.6	23.9	89	72	82	81	27.5	29	27.5	28	22.6	23.5	22.7	23
1985	6	6	32.8	22.8	10	24	30.6	26	26.6	23	25.6	24.2	24.3	92	67	86	82	27.4	29.5	29	28.6	22.6	23.8	23.5	23.3
1985	6	7	33.4	23	10.4	24.6	30.8	26.2	27	22.5	26	23.4	24	84	68	79	77	25.8	30.4	26.9	27.7	21.6	24.3	22.3	22.8
1985	6	8	34.2933	25.2	9.09333	25.4	32.6	28	28.5	24.8	27.6	25.43	25.6294	95	68	87.5	79.7647	30.9	33.6	31.32	30.7765	24.6	26	24.785	24.4941
1985	6	9	34.4	23.8333	10.5667	27.1316	33.8	27.21	28.2286	25.2556	27.2	25.5588	25.8462	86.8333	60	90.5625	83.3636	30.8667	31.7	32.05	31.6909	24.5222	25	25.1813	24.9636
1985	6	10	34.2	22.4	11.8	25.2	31	26.6	27.4	24	26.4	25.4556	25.5077	91	70	86.25	77.9167	29	31.3	31.7	30.325	23.5	24.8	24.9625	24.225
1985	6	11	34.8	23.2	11.6	25.6	32.4	27	28	24.2	26.6	24.2	25	89	64	79	77	29.3	30.9	28.3	29.5	23.7	24.6	23.1	23.8
1985	6	12	32.6	22.2	10.4	25	30.2	26	26.8	23.2	25.4	24.6	24.4	86	68	89	81	27.2	29.2	30	28.8	22.5	23.7	24.1	23.4
1985	6	13	34.2	23.2	11	27	33.8	27.2	28.8	24	26.2	24	24.7	78	55	77	70	27.8	28.9	27.7	28.2	22.9	23.5	22.8	23
1985	6	14	34.1231	23.2	10.9231	26.2	32.6	27.2	28.3	24	26.6	24.2	24.9	83	63	78	75	28.4	30.8	28.2	29.1	23.2	24.5	23.1	23.6
1985	6	15	34.6	22.4	12.2	26.6	32.8	28	28.9	24.2	26.2	24.4	24.9	82	60	75	72	28.6	29.6	28.2	28.8	23.3	23.9	23	23.4
1985	6	16	34.9867	23.5882	11.3984	26.15	32.68	28.02	29.125	24.8842	26.825	25.4812	23.9571	89.3889	64.3333	85.8667	79.2727	30.5632	31.2067	31.3	30.9455	24.3789	24.6933	24.7467	24.5727
1985	6	17	35.0357	20.2	14.8357	27.4	33.2	27.8	29	24	24.6	23.2	23.9	76	50	68	64	27.6	25.2	25.4	26	22.7	21.2	21.3	21.7
1985	6	18	34.6	20	14.6	27	33.4	28.2	29.2	23.6	25.2	24.4	24.4	75	52	73	67	26.9	26.6	28	27.2	22.3	22.1	23	22.4
1985	6	19	34.8	21.2	13.6	25.4	33.2	29	29.1	23.6	25.6	24.2	24.5	86	55	67	69	27.9	27.8	27	27.6	22.9	22.8	22.3	22.7
1985	6	20	34.4	21.6	12.8	24.8	32.8	28.6	28.7	23.6	26.4	24.6	24.9	91	61	72	74	28.3	30.1	28.3	28.9	23.1	24.2	23.1	23.5
1985	6	21	35	22	13	26	33	28.4	29	24	26.2	25.1882	25.5714	85	59	80.4118	75	28.5	29.5	30.0412	30.1571	23.2	23.8	24.0235	24.0857
1985	6	22	36	22	14	27.4	34.4	28.6	29.8	24	26	24.2	24.7	76	52	70	66	27.6	28	27.3	27.6	22.7	23	22.5	22.7
1985	6	23	36.4	21.4	15	27	33	27.8	28.9	24	25	24.8	24.6	78	52	78	70	27.8	26.3	29.3	27.8	22.9	21.9	23.7	22.8
1985	6	24	34.9	24.4	10.5	27	33.2	29.6	29.9	23.8	26.4	23.6	24.6	77	59	61	65	27.3	29.9	25.1	27.4	22.6	24	21.2	22.6
1985	6	25	34.2	24	10.2	27.5	32	28.4	29.1	24.2	26.2	24.6	25	76	63	73	71	28	30.1	28.4	28.8	22.9	24.2	23.2	23.4
1985	6	26	35.2	24.2	11	25.6	33	26.4	27.9	23.6	26.6	24.6	24.9	85	61	86	77	27.8	30.5	29.7	29.3	22.8	24.4	23.9	23.7
1985	6	27	37.6	25	12.6	26.8	34.8	27	28.9	24.3	25.2	24.6	24.7	81	46	82	70	28.7	25.7	29.3	27.9	23.4	21.5	23.7	22.9
1985	6	28	37.2	23.45	13.75	27.3	35	28.2182	28.9333	24.2	25.6	25.5647	24.0615	78	47	81.375	77.9091	28.1	26.6	31	31.0909	23	22.1	24.5687	24.6364
1985	6	29	35.7846	25.5	10.2846	26.5667	35.2	29.6	28.9667	25.1765	25	23.4	25.85	87.8235	44	59	77.3333	30.8588	24.9	24.6	30.8533	24.5529	21	20.9	24.5267
1985	6	30	35.2	24.0933	11.1067	26.4	34.8	27.2	28.9	23	25.4	24.8	24.4	75	47	82	68	25.8	26.2	29.7	27.2	21.6	21.8	23.9	22.5
1985	7	1	35.2643	21.4	13.8643	25.4	33.3	28.6	29.0455	23.6	25.2	24	24.3	86	61.2353	68	76.4375	27.9	30.9	26.8	30.3625	22.9	24.5235	22.2	24.2625
1985	7	2	35.56	22.2	13.36	25	36.2	29.6	30.1	23.2	25	24	24.1	86	40	63	63	27.2	24.2	26.1	25.8	22.5	20.6	21.8	21.6
1985	7	3	35.0214	23.8	11.2214	27.4	33	26.4	28.3	24.6	26.2	24.8	25.2	80	59	88	75	29.1	29.5	30.2	29.6	23.6	23.8	24.2	23.9
1985	7	4	35.4133	23.2	12.2133	26.8	35.2	28.8	29.9	24.4	24.8	24.2	24.5	82	43	69	65	29	24.4	27.1	26.8	23.5	20.7	22.4	22.2
1985	7	5	35.2429	22.8	12.4429	27.4	32.5538	28.2	28.6846	24	27.0471	24.2	25.5312	76	65.4706	72	79.0588	27.6	31.8706	27.5	30.6765	22.7	24.9824	22.7	24.4059
1985	7	6	35.6364	23.6	12.0364	28	35.8	29.2	30.5	23.8	25.6	23.8	24.4	71	44	64	60	26.7	26	25.9	26.2	22.2	21.8	21.7	21.9
1985	7	7	35.6143	23.3778	12.2365	27.2	34	28.2	29.4	23.6	24.4	24.8	24.3	74	45	76	65	26.7	24.2	29	26.6	22.2	20.5	23.5	22.1
1985	7	8	34.9625	23.2	11.7625	24.4	32.2	26.2	27.3	23.6	24.6	24.4	24.2	94	54	86	78	28.6	25.9	29.3	27.9	23.3	21.6	23.7	22.9
1985	7	9	35.32	22.6	12.72	25.8	32.2	26.2	27.6	23.6	26.4	24.6	24.9	83	64	88	78	27.7	30.5	29.8	29.3	22.7	24.4	24	23.7
1985	7	10	35.2923	22.6	12.6923	24	32	27.9417	28.6	23.4	26.2	25.1278	25.4357	95	63	79.7222	77	28.4	30.1	29.9889	30.08	23.2	24.2	24.0278	24.0867
1985	7	11	35.2714	22.2	13.0714	26.6	33.1154	27.2	28.7545	24.2	26.7778	24.4	25.5588	82	62.5	80	76.3529	28.6	30.8889	28.7	30.2647	23.3	24.5333	23.4	24.1882
1985	7	12	35.5571	22	13.5571	26.8	32.2	27.8	28.6	24.2	26.8	22.8	24.6	81	66	65	71	28.5	31.6	24.4	28.2	23.2	25	20.7	23
1985	7	13	35.4154	22	13.4154	27	34.6	29.6	30.2	24.6	25.4	24.4	24.8	82	48	65	65	29.3	26.3	27.1	27.6	23.7	21.9	22.4	22.7
1985	7	14	35.4267	22.6	12.8267	27	28.8	28.4	28.1	24	26.6	25	25.2	78	84	76	79	27.8	33.3	29.4	30.2	22.9	25.9	23.8	24.2
1985	7	15	35.4286	24.0353	11.3933	27.2	30.8	28.2	28.6	23.8	24.8	25	24.5	75	61	77	71	27.2	27.3	29.5	28	22.5	22.5	23.8	22.9
1985	7	16	35.5692	22.4	13.1692	26.6	30.2	28	28.2	24	25	24.8	24.6	81	66	77	75	28.1	28.2	29.2	28.5	23	23.1	23.6	23.2
1985	7	17	34.9692	22.6	12.3692	26	31.4	27.8	28.3	23.8	25.8	24.6	24.7	83	64	77	75	28	29.5	28.8	28.8	23	23.8	23.4	23.4
1985	7	18	35.1733	23	12.1733	26.8	32.6	28	28.8	24.2	26	24.6	24.9	81	59	76	72	28.5	29.2	28.7	28.8	23.2	23.7	23.3	23.4
1985	7	19	35.3538	23	12.3538	25.8	32.4	28	28.5	23.8	24.8	24.6	24.4	85	54	76	72	28.1	26.2	28.7	27.7	23	21.9	23.3	22.7
1985	7	20	35.0769	23.3375	11.7394	26.6	33	26.6	28.2	23.8	24	24.8	24.2	79	47	86	71	27.6	23.8	30.1	27.2	22.7	20.3	24.1	22.4
1985	7	21	35.32	24.15	11.17	26	35.4	24.8	27.8	24.4	26.6	24.6	25.2	88	50	98	79	29.5	29	30.8	29.7	23.8	23.5	24.5	23.9
1985	7	22	35.9385	23.8824	12.0561	26	33.7846	27	29.2636	24	27.2667	24.8	25.8062	85	62.8889	84	78.4667	28.5	31.9722	29.8	31.1133	23.2	25.0944	24	24.6467
1985	7	23	35.2923	20.6	14.6923	27	33	26.4	28.2	24.4	24.2	24.3	24.3	81	48	84	71	28.8	24.3	29	27.4	23.4	20.7	23.5	22.5
1985	7	24	35.7143	24.2	11.5143	25.8	28.6	26.6	26.9	23.6	25.4	24.2	24.4	83	77	82	81	27.7	30.3	28.6	28.8	22.7	24.3	23.3	23.4
1985	7	25	35.5286	23.9	11.6286	26.7	28.6	25	26.3	24.2	25	24.2	24.5	81	75	94	83	28.5	29.3	29.7	29.1	23.3	23.7	23.9	23.6
1985	7	26	35.5867	21.4	14.1867	24.2	29.6	28.2	27.6	23.7	26	25	24.9	96	75	77	83	29	31.2	29.5	29.9	23.5	24.8	23.8	24
1985	7	27	35.7857	24	11.7857	26.9	34	28.3077	29.1385	24.2	24.6	25.1684	25.5833	80	46	80.3684	76.3889	28.4	24.7	30.0632	30.3111	23.2	20.9	24.0632	24.2056
1985	7	28	34.9143	24	10.9143	26.6	33.6	27.4167	28.7333	23	25.2	25.2444	25.6875	74	51	83.5556	78.4706	25.7	26.5	30.5556	30.6882	21.5	22	24.3333	24.3882
1985	7	29	35.5143	23.2	12.3143	25.6	28.4	22	24.5	24.4	27.0375	21.8	25.65	91	66.5	98	81.8	29.7	31.8687	26	31.1133	24	25.0313	21.7	24.6467
1985	7	30	36.1143	23.9529	12.1613	26.9	34	29.6	30	24.2	24.6	25.2	24.7	80	46	70	66	28.4	24.7	29.1	27.4	23.2	20.9	23.6	22.6
1985	7	31	35.5	23.7529	11.7471	26.1684	34.1	27.5167	28.925	24.8824	27.1118	25.45	25.8625	90.9412	60.3529	86.8125	79.625	30.6706	31.2412	31.2875	31.1813	24.4353	24.7059	24.7812	24.7
1985	8	1	35.2	23.28	11.92	26.3375	33.2	27.5167	28.6909	24.1867	27.1846	25.4571	23.8429	83.6923	65.1538	83.5	77.9231	28.6857	32.2231	30.9143	30.6769	23.1143	25.1769	24.5	24.3077
1985	8	2	35.5143	23.8286	11.6857	26.575	33.2462	27.6538	28.5545	25.0533	26.9562	24.9812	25.5538	87.3571	61.5	81.1875	77.9167	30.6286	31.15	29.8062	30.4417	24.4	24.6125	23.9375	24.275
1985	8	3	35.6429	23.88	11.7629	26.3941	32.0167	27.4308	28.2	25.1467	27.0667	25.6	25.8615	88.8667	69.3333	87.9231	83.0833	30.9333	32.5	31.6846	31.6917	24.58	25.34	24.9615	24.9417
1985	8	4	35.2571	23.3	11.9571	25.7667	32.92	26.3	27.48	23.8533	27.4571	24.9067	25.4	85.8571	65.8462	86.2	79.5	28.5467	32.7846	30.0933	30.275	22.88	25.4308	24.1133	23.9917
1985	8	5	35.45	23.2353	12.2147	26.1556	32.8462	26.3833	27.8333	24.7882	27.4375	25.5286	25.9333	89.0625	68.9375	87.2857	83	30.3706	33.1625	31.4857	31.7385	24.2647	25.7	24.8786	24.9846
1985	8	6	35.5667	23.1813	12.3854	26.1111	33.5667	27.8182	28.45	24.2706	27.2615	26.0286	26.0636	86.1176	64.7692	85	81.5455	29.0588	32.2692	32.3077	31.9182	23.4353	25.2538	25.2692	25.0727
1985	8	7	35.3833	23.6923	11.691	26.0706	33.0364	28.1636	28.9182	24.85	26.7846	25.2833	25.64	90	62.6923	80	77.3	30.4813	30.9538	30.2083	30.54	24.3562	24.4923	24.15	24.32
1985	8	8	34.9273	23.7857	11.1416	26.375	32.8	27.8182	28.7182	25.0714	27.0923	25.1714	25.83	89.3077	67.1538	81.6429	81	30.8929	32.1769	30.2286	31.3727	24.5571	25.2385	24.1714	24.8273
1985	8	9	35.7067	22	13.7067	26.1625	33.3167	27.6667	28.8	24.8267	26.8875	25.1647	25.6533	89.8571	61.9375	83.7059	79.1429	30.3214	30.9562	30.4412	30.7429	24.2571	24.5062	24.2529	24.4071
1985	8	10	35.5	23.5857	11.9143	25.9176	33.55	27.5333	28.4909	25.0429	26.8667	25.3176	23.9929	90.7692	62.3333	86.0588	81.0769	30.9929	31	30.9706	31.1769	24.6286	24.5733	24.5882	24.6846
1985	8	11	31.1	22.8	8.3	26.7222	33.3429	26.975	28.525	25.0941	27.05	25.2333	25.72	88.3529	66.1875	89.9412	81.7333	30.7882	31.925	31.3118	31.2	24.4941	25.0375	24.7647	24.6867
1985	8	12	34.8	22.2	12.6	25	33	28	28.5	24.9889	27.2	25.75	25.8933	90	62.8125	85.6667	79.9286	30.7059	31.8438	31.7267	31.3857	24.4412	24.925	24.96	24.7357
1985	8	13	35.2308	22.8	12.4308	26.6	33.2	28.6	29.3	25.3294	27.1765	25.44	25.9929	91.125	63.1176	84.0714	79.8333	31.4188	31.7235	30.9857	31.375	24.8563	24.9882	24.5571	24.8
1985	8	14	35.6	24	11.6	26.4	33	28.2	29	24.8	25	24.4	24.7	88	52	73	71	30.2	26.3	28	28.2	24.2	21.9	23	23
1985	8	15	35.2	24.2	11	27	32.2	28	28.8	24.6	25	24.2	24.6	82	56	73	70	29.3	26.9	27.7	27.9	23.7	22.3	22.7	22.9
1985	8	16	35.6	23.2	12.4	27.4	33	28.2	29.2	24.4	25.2	24.2	24.6	78	53	72	68	28.6	26.9	27.5	27.6	23.3	22.3	22.7	22.7
1985	8	17	35.4	23.8	11.6	26.8	33	26.4	28.1	24.4	25.6	24.6	24.9	82	55	86	75	29	27.9	29.7	28.9	23.5	22.9	23.9	23.4
1985	8	18	35.8	22.6562	13.1438	25.7333	32.8	27	28.1333	24.72	27.2176	25.5875	25.9357	92.6667	67.6471	88.4375	83	30.5067	32.5647	31.7437	31.7929	24.3733	25.3882	24.9625	25
1985	8	19	28.2	19.2	9	26.6	31.8364	25.2	27.77	24.2	26.85	24.2	25.6	82	67.2667	92	81.1429	28.6	31.7533	29.5	30.5071	23.3	24.8667	23.8	24.2857
1985	8	20	35.4692	19	16.4692	24	31.8	25.2	26.5	23	25.2	24.2	24.1	92	59	92	81	27.4	27.6	29.5	28.2	22.6	22.7	23.8	23.1
1985	8	21	35.3167	19.2	16.1167	25.6	32.2	24.2	26.6	24.6	26	23.8	24.8	92	61	97	83	30.2	29.5	29.2	29.6	24.2	23.8	23.6	23.9
1985	8	22	33.2	19.2	14	24.4	31	25.4	26.5	23.4	25.4	25.5	25.9077	92	64	88.2667	81.1538	28.1	28.7	31.5267	31.5077	23	23.4	24.8667	24.8538
1985	8	23	36.0769	23.0267	13.0503	25.6	30.6	28.4	28.3	24.6	27.2	25.3875	25.8308	92	77	88.8125	80.6667	30.2	33.8	31.3438	31.1583	24.2	26.1	24.7625	24.675
1985	8	24	34.2	23.2	11	24.2	32.4	29.4	28.9	22.2	26.4	25.1846	25.6727	84	63	90.6923	82.6364	25.4	30.4	31.1846	31.1909	21.4	24.3	24.7231	24.7091
1985	8	25	34	22.6667	11.3333	26.2	31.2	26.6	27.7	23.4	26.4	24.8	24.9	79	69	86	78	26.9	31.2	30.1	29.4	22.3	24.8	24.1	23.7
1985	8	26	32.2	20.8	11.4	26.6	31	26.4	27.6	23.8	24.8	22.6	23.7	79	60	72	71	27.6	27.2	24.9	26.5	22.7	22.5	21	22.1
1985	8	27	34	23.2	10.8	26.2	31.4	27	27.9	23.8	26.8	24.8	25.1	82	70	84	79	27.9	32.2	29.8	30	22.9	25.3	24	24
1985	8	28	34.3692	23	11.3692	25.4	31	28.8	28.5	23.6	24.6	22.6	23.6	86	59	59	68	27.9	26.7	23.3	26	22.9	22.1	19.9	21.7
1985	8	29	35.1833	22.6	12.5833	26.6	31	28.8	28.8	23.6	24.6	22.4	23.5	78	59	58	65	27.1	26.7	22.8	25.5	22.4	22.1	19.6	21.4
1985	8	30	35	22.4	12.6	25.7556	33.02	28	28.61	24.8235	26.9875	24.2	25.65	93.7647	62.6	73	80.9286	30.8412	31.1733	27.7	30.9643	24.5176	24.6733	22.7	24.5643
1985	8	31	35.5	22.2	13.3	25.6	33.8	27.2833	28.55	22.8	25.6	25.3118	25.6812	79	52	88.0588	80.8667	25.9	27.4	31.1471	31.12	21.7	22.6	24.6941	24.66
1985	9	1	35.5833	23.6714	11.9119	26.8	27	27	27	24.4	26.6	25.36	25.86	82	97	91.1333	83.5	29	34.5	31.54	31.5857	23.5	26.5	24.9	24.9
1985	9	2	37.2	24.2	13	26	32.5111	28.4	27.8889	24	27.3714	23.4	25.8083	85	67.2308	66	84.3077	28.5	32.9077	25.4	32.2	23.2	25.5692	21.4	25.2538
1985	9	3	37.8	21.2	16.6	27.2	36.6	28.6	30.3	24.2	26	23.8	24.7	78	43	67	63	28.2	26.5	26.3	27	23.1	22.1	21.9	22.3
1985	9	4	38.4	20.2	18.2	27	35	29.2	30.1	24	26.8	24.8	25.2	78	53	70	67	27.8	29.8	28.4	28.6	22.9	24	23.2	23.3
1985	9	5	37.4	19.8	17.6	27	35	28.4	29.7	23	26.2	25	25.7769	71	50	89.3571	84.2308	25.4	28.1	30.7643	31.6923	21.4	23	24.4643	24.9615
1985	9	6	37.6	19.6	18	25.6	35.4	28.8	27.93	24.3833	25.2	24	25.5	92.9167	44	67	82.5455	29.9417	25.3	26.6	30.9	24.0333	21.3	22.1	24.5545
1985	9	7	35.1818	19	16.1818	27.6	33	24	27.1	23.6	25	23	23.9	72	52	92	72	26.5	26.3	27.4	26.7	22	21.9	22.6	22.2
1985	9	8	34.8	22.6933	12.1067	25.4	28.4	27	28.02	23.2	26	25.36	25.7462	83	83	91.4	83.5385	27	32	31.5933	31.4462	22.3	25.2	24.9267	24.8154
1985	9	9	35.6	21	14.6	23.4	31.4	26	26.7	21.8	26	24.2	24	87	65	86	80	25	30	29	28	21.1	24.1	23.5	22.9
1985	9	10	34.6	22.8	11.8	25	32	28.2	28.4	23.4	25	24.2	24.2	87	57	72	72	27.7	27	27.5	27.4	22.8	22.4	22.7	22.6
1985	9	11	36	23.4	12.6	25.5867	33.8	29.2	27.5333	24.8667	26.2	24.8	25.7154	94.2667	55	70	85	30.9533	28.9	28.4	31.5615	24.5933	23.5	23.2	24.9077
1985	9	12	35.4	23.6	11.8	25.2	33.6	28	27.63	24.1	25.4	24.8	25.4667	92.0714	52	77	81.75	29.3714	27	29.2	30.6417	23.6929	22.3	23.6	24.3917
1985	9	13	34.5	23.2	11.3	25.7333	31.2	26	27.6778	24.4857	26	24.2	25.7364	91.2857	66	86	83.8	29.9214	30.1	29	31.41	24.0429	24.2	23.5	24.8
1985	9	14	34.74	24	10.74	24.8	32	27.12	28.02	24	26.2	25.3077	25.5545	94	63	91	83.0833	29.3	30.1	31.5333	31.0167	23.7	24.2	24.875	24.6
1985	9	15	33	18.6	14.4	24.2	32.4	27.2	27.8	23.6	27.4	25.5333	25.925	95	68	90.4545	84	28.7	33.2	31.8545	31.9091	23.4	25.8	25.0636	25.0818
1985	9	16	35.2	22.2	13	25.4	31.2	26	27.1	24.3	26	24.2	24.8	91	66	86	81	29.6	30.1	29	29.6	23.9	24.2	23.5	23.9
1985	9	17	36.6	22.4	14.2	25.3	32.22	26.5	27.6667	24	27.4667	24.8714	25.6769	90	69.2667	91.4286	85.0714	29	33.22	30.6714	31.5	23.5	25.7533	24.3929	24.85
1985	9	18	35.4	22.2	13.2	25.3333	32.2	25.64	26.9556	23.9429	26.2	24.3857	25.0214	90.5	62	93.9286	84.2143	28.9571	30	30.0714	30.1929	23.4429	24.1	24.0786	24.1357
1985	9	19	34.6889	22.4667	12.2222	26.4	32.4	26.7	27.59	25.2	26.4	24.7857	25.1667	91	63	91	85.5	31.2	30.4	30.5	30.6786	24.8	24.3	24.3286	24.3857
1985	9	20	34.2909	22.3385	11.9524	26.6	32.0818	26.46	27.6	25.4	26.88	24.6857	25.225	91	68.2	91.6154	84.8333	31.6	31.8733	30.3231	30.3917	25	25.0533	24.2154	24.2333
1985	9	21	34.9556	22.7143	12.2413	26.2	31.9455	26.425	27.2875	23.8	27.0714	25.4333	25.42	82	70.6429	91.6667	86.6364	27.9	32.55	31.7083	31.3091	22.9	25.4143	24.9667	24.7727
1985	9	22	34.54	22.6714	11.8686	24.7286	31.6	27	27.1222	24.1143	27.3714	26	23.7846	94.25	72.3571	92	86.3077	29.6214	33.4286	32.9	31.5308	23.8786	25.8571	25.7	24.8769
1985	9	23	34.2222	22.7143	11.5079	25.2	31.76	25.85	27.1889	24.3571	27	24.4077	25.2385	94.8571	71.1429	92.4615	86.2308	30.0429	32.4786	29.9846	30.7923	24.1	25.3857	24.0385	24.4769
1985	9	24	34.6	24	10.6	24	31.4	26.48	27.5667	22.4	23.6	24.5846	25.5462	87	52	92.2308	86.7692	26	23.9	30.2615	31.5538	21.7	20.4	24.1923	24.8538
1985	9	25	35.4	22.4	13	24.2	33	28	28.3	23.2	25.4	24.6	24.4	92	54	76	74	27.8	27.4	28.7	27.9	22.8	22.6	23.3	22.9
1985	9	26	33.2	22.4	10.8	24.2	31.2	25.4	26.5	23	26.2	24.8	24.7	90	68	95	84	27.3	30.7	30.9	29.6	22.5	24.5	24.6	23.9
1985	9	27	32	20.8	11.2	23.6	29	24.8	25.5	22.8	25.4	23.2	23.8	93	75	87	85	27.2	30	27.4	28.2	22.5	24.1	22.6	23.1
1985	9	28	33.8667	20.6	13.2667	23.6	31.8	23.4	25.5	22.8	25	22.3	23.4	93	58	91	81	27.2	27.1	26.2	26.8	22.5	22.4	21.8	22.3
1985	9	29	32.8	22.9429	9.85714	24	31.5455	22.4	27.55	21	27.1467	22	25.5917	77	70.2667	97	84.9167	22.9	32.6733	26.2	31.3917	19.6	25.4933	21.8	24.8
1985	9	30	34.6	19	15.6	23.2	33.2	26.7111	27.325	22	25	25.4	25.5083	90	52	91.3077	84.5833	25.6	26.2	31.6615	31.1333	21.5	21.9	24.9538	24.6833
1985	10	1	32.8	21.6	11.2	25	32.4	26.6	27.7	24	26.2	25.0308	25.525	92	61	90.25	85	29.2	29.9	31.0833	31.2909	23.6	24	24.65	24.7636
1985	10	2	32.2	20.2	12	25.4	31.4	27.4	27.9	24.2	26	24.4	24.9	91	65	78	78	29.4	30	28.6	29.3	23.8	24.1	23.3	23.7
1985	10	3	34.8667	21.4	13.4667	26.2	33.2	26.0615	27.4	24.6	26.8	24.7714	25.3	88	61	89.4286	83.0833	29.8	31	30.3786	30.55	24	24.6	24.2357	24.35
1985	10	4	33.4	22.6	10.8	26.8	32.4	28	28.8	24	26.2	24.8286	25.325	79	61	90.0714	85	28	29.9	30.45	30.6833	22.9	24	24.3214	24.425
1985	10	5	34.04	20.6	13.44	25.2	30.8	26.3	27.3182	24.2	25.6	25.0923	25.6375	92	66	91	85	29.5	29.4	31.0692	31.21	23.8	23.7	24.6462	24.71
1985	10	6	33.8	20.4	13.4	25	29.8	26.4	26.9	24	25.8	24.8	24.9	92	73	88	84	29.2	30.5	30.2	30	23.6	24.4	24.2	24.1
1985	10	7	34.4	21.8	12.6	26.8	30	28.2	28.3	24	25.6	24.2	24.6	79	70	72	74	28	29.9	27.5	28.5	22.9	24	22.7	23.2
1985	10	8	35.2	22.8	12.4	24.6	32.4	26.4308	27.2077	23.6	25.4	25.08	25.3417	92	57	89.4667	84.5333	28.4	27.8	30.8667	30.8267	23.2	22.8	24.54	24.5
1985	10	9	33	23.8	9.2	25.28	31.6	27.8	27.0273	24.5077	26	24.8	23.4	94.8182	64	78	87.8182	30.4	29.9	29.3	31.8727	24.2923	24	23.7	25.0818
1985	10	10	34.2	24.2	10	26.2	32.2	28.2	28.7	24.6	26	24.8	25.1	88	61	76	75	29.8	29.5	29	29.4	24	23.8	23.5	23.8
1985	10	11	33.6	24	9.6	26.2	31	28	28.3	24.6	26.2	24.8	25.2	88	69	77	78	29.8	30.8	29.2	29.9	24	24.5	23.6	24.1
1985	10	12	34.6	23.6	11	26.4	31.8	28.2	28.6	24.8	26	24.6	25.1	88	63	75	75	30.2	29.7	28.5	29.5	24.2	24	23.3	23.8
1985	10	13	34.6	24.3	10.3	28	33.6	25.7846	26.9833	25.8	26.8	24.9143	25.6182	84	59	91.8571	84.3846	31.7	30.7	30.8214	31.0846	25	24.5	24.5143	24.6385
1985	10	14	34.6	22.9846	11.6154	26	32.2769	27.4	27.3909	24.3077	27.1286	24.4429	25.46	92.3333	67.9286	87.7143	82.9091	29.7846	32.5286	29.6071	30.7091	23.9462	25.3643	23.8	24.4545
1985	10	15	32.8	24.2	8.6	25.2125	32.6	24.2	26.9083	24.3077	26.4	22.6	25.2083	92.25	62	87	85.3077	29.7385	30.3	26.3	30.8692	23.9154	24.3	21.9	24.5
1985	10	16	32.6	22.8	9.8	27	31.8	27	28.2	24.8	25.2	23.8	24.6	84	59	77	73	29.8	27.6	27.3	28.3	24	22.7	22.6	23.1
1985	10	17	34.2	24.6	9.6	26.6	33.4	27.6	28.8	24.4	25.4	23.4	24.4	84	53	70	69	29.1	27.1	26	27.4	23.6	22.4	21.7	22.6
1985	10	18	34.4	23.8	10.6	26.8	33.6	26.8	28.5	24.2	24.4	22.8	23.8	81	47	71	66	28.5	24.4	25.1	26	23.2	20.7	21.1	21.7
1985	10	19	33.6	23.6	10	26	32.6	26.8	28	24	25	24	24.3	85	54	79	73	28.5	26.6	28	27.7	23.2	22.1	22.9	22.8
1985	10	20	33.0909	23.6	9.49091	25.4	30.4923	26	27.1	24.2	26.6429	24.8429	25.3083	91	72.3571	91.6429	85.3333	29.4	32.0143	30.6571	30.8583	23.8	25.1643	24.4357	24.5417
1985	10	21	33.2	22.6769	10.5231	25.6	31.2	23.2	25.8	24	25	23	24	88	61	98	82	28.8	27.5	27.9	28.1	23.4	22.7	22.9	23
1985	10	22	33.5636	22.8333	10.7303	25.175	28	23.1	26.9556	24.1867	24.4	22.1	25.4636	91.6	75	92	85.6	29.4867	28.2	25.9	31.09	23.78	23	21.7	24.65
1985	10	23	33.45	22.7846	10.6654	25.3	29.3	24	25.6	24.1	24.2	23.2	23.8	91	66	94	83	29.2	26.8	27.9	28	23.7	22.2	22.9	22.9
1985	10	24	32.4	23.2	9.2	25.1059	30	24.4	26.9538	24.2533	25	23.8	25.2	93.9167	67	95	86.6429	29.88	28.3	29.1	30.6429	24.02	23.2	23.6	24.4286
1985	10	25	31.1	23	8.1	25.0941	29.4	24.2	27.2231	24.2	25.1	23.3	25.3364	93.3846	71	93	86.9231	29.74	29	28	31.1846	23.9067	23.5	22.9	24.7154
1985	10	26	33.6909	23	10.6909	25.2	29.4	24.2	25.8	23.3	26	21.2	23.5	85	76	77	80	27.3	31.3	23.2	27.3	22.6	24.8	19.9	22.4
1985	10	27	33.7667	19.2	14.5667	26	31.2857	26.05	27.0167	24.2	26.7875	25.0533	25.4538	86	71.6875	91.9286	86.3571	29	32.2188	31.0643	31.1286	23.5	25.2563	24.65	24.6786
1985	10	28	32.6	22.8	9.8	25	28.6	24.6	25.7	24.4	26.4	24.925	25.3273	95	84	92.1875	86.8	30.1	32.9	30.8375	31.1267	24.2	25.7	24.5312	24.6733
1985	10	29	32	22.6	9.4	24.2	29.4	24.2	25.5	23.6	26.4	23.6	24.5	95	79	95	90	28.7	32.4	28.7	29.9	23.4	25.4	23.4	24
1985	10	30	33.24	22.4	10.84	23.6	28	25	25.4	22.8	25.4	24	24.1	93	81	92	89	27.2	30.7	29.2	29	22.5	24.5	23.6	23.5
1985	10	31	32.9778	22.6	10.3778	26.4	29.2	25.2	26.5	22.4	24.8	23.6	23.6	71	70	88	76	24.4	28.4	28.1	26.9	20.7	23.2	23	22.3
1985	11	1	32	21.4	10.6	23.4	30.4	24.6	25.8	22	24.8	22.2	23	89	64	81	78	25.5	27.6	25.2	26.1	21.4	22.7	21.2	21.8
1985	11	2	33.4	22.4667	10.9333	24.2	30.8333	24.6	27.1	22.6	26.7467	23.8	25.2818	87	71.2667	94	84.3846	26.3	32.0667	28.9	30.7538	21.9	25.16	23.5	24.4923
1985	11	3	32.8182	22.3357	10.4825	24	29.2	25.4	26	23	25.8	25.1429	25.3357	92	76	90.8571	85	27.4	30.9	31.1143	30.85	22.6	24.6	24.6929	24.5357
1985	11	4	33.1	22.4143	10.6857	24	30.2	25	26	23.2	25.6	24	24.3	94	69	92	85	27.9	29.8	29.2	28.9	22.9	24	23.6	23.5
1985	11	5	34.4	22	12.4	25.6	32	26.2	27.5	23.8	25.2	24.8	24.6	86	58	89	78	28.3	27.5	30.4	28.7	23.1	22.7	24.3	23.4
1985	11	6	33.8	22.4	11.4	25.8	31.6	26.4	27.5	23.8	25.4	24.4	24.5	85	61	85	77	28.1	28.3	29.2	28.6	23	23.1	23.7	23.3
1985	11	7	33.6	22.6	11	25	31.4	27	27.6	24.4	26.2	24.4	25	95	66	81	81	30.1	30.5	28.8	29.8	24.2	24.4	23.4	24
1985	11	8	34.2	23.6	10.6	25.4	31.8	28	28.3	24.4	26	25.0933	25.3929	92	63	91.3333	85.9286	29.9	29.7	31.08	31.1071	24	24	24.6733	24.6857
1985	11	9	34.2	23.6	10.6	25.8	31.4	27.2	27.9	24.2	26.2	24.6	25	88	66	81	78	29.1	30.5	29.2	29.6	23.6	24.4	23.6	23.9
1985	11	10	32	22.7	9.3	25.6	27.8	25.6	26.1	23.4	25.6	23.8	24.3	83	84	86	84	27.3	31.3	28.3	29	22.5	24.8	23.1	23.5
1985	11	11	32.2	22.2857	9.91429	23.6	31	24.2	25.8	23	24	23.4	23.5	95	56	94	82	27.7	25.2	28.2	27	22.8	21.2	23.1	22.4
1985	11	12	32.3	21.4	10.9	26.3	27.8	25.6	26.3	25	25.5	23.8	24.8	90	83	86	86	30.8	31.1	28.3	30.1	24.5	24.7	23.1	24.1
1985	11	13	32	22.3	9.7	24.8	28	25.7	26	23.7	25.8	23.9	24.5	91	84	86	87	28.6	31.7	28.4	29.6	23.3	25	23.2	23.8
1985	11	14	32.4	22	10.4	25	31.8182	26	27.36	23.5	26.6533	24.8	25.3143	88	69.9333	91	85.2667	27.9	31.7067	30.5	30.66	22.9	24.9733	24.4	24.42
1985	11	15	32.2	22.8	9.4	25	31.8154	27.2	26.9167	23.6	26.7882	24.9875	25.2692	89	72.0588	93	86.25	28.2	32.2588	31.0438	30.7562	23.1	25.2765	24.6438	24.4937
1985	11	16	31.4	23	8.4	25.2	30.4	25.2	26.5	23.9	25	24.2	24.4	90	65	92	82	28.8	28.1	29.5	28.8	23.4	23	23.8	23.4
1985	11	17	31.4	22.5667	8.83333	25	28.6	24	25.4	24	25.4	23.8	24.4	92	77	98	89	29.2	30.3	29.3	29.6	23.6	24.3	23.7	23.9
1985	11	18	31.4	22.6889	8.71111	23.4	28	25.8	25.8	22.8	25.4	24.6	24.3	95	81	91	89	27.3	30.7	30.1	29.4	22.6	24.5	24.2	23.7
1985	11	19	31.8	22.7765	9.02353	24.4	32.2167	26.3846	27.5167	23.2	26.775	25.2	25.32	90	68	91.875	83.3333	27.6	31.7062	31.35	30.6533	22.7	25.025	24.8125	24.4267
1985	11	20	31.8	22.5733	9.22667	25.4	30.2	25.8	26.8	24	25.2	24.4	24.5	89	67	89	82	28.9	28.7	29.6	29.1	23.5	23.4	23.9	23.6
1985	11	21	31.4	22.5647	8.83529	25.1778	28.6	25.8	26.9846	24.0824	25.4	24.6	25.1133	91.8125	77	91	85.6875	29.3471	30.3	30.1	30.5437	23.6765	24.3	24.2	24.35
1985	11	22	32	22.2235	9.77647	25.4	28	25	25.9	24.2	25.6	22.8	24.2	91	83	83	85	29.4	31.2	26.3	29	23.8	24.8	21.9	23.5
1985	11	23	31.6	22.3625	9.2375	24.8059	31	23.4	26.85	23.9375	25	22.6	25.1067	93.2667	62	93	84	29.1812	27.7	26.9	30.15	23.6063	22.8	22.3	24.1625
1985	11	24	31.6	22.45	9.15	23	31	25	26	22	24.8	22.8	23.2	92	60	83	78	25.8	27.2	26.3	26.4	21.6	22.5	21.9	22
1985	11	25	31.6	20.6	11	23.2	30.2	23.4	25	22.6	24.8	22.4	23.3	95	65	92	84	27	27.7	26.4	27	22.4	22.8	22	22.4
1985	11	26	31.6	20.4	11.2	24.2	30.8545	24.2	26.9909	22.8	26.4	22.6	25.3	89	71.4667	87	86.2143	26.8	31.34	26.3	30.8857	22.2	24.78	21.9	24.5643
1985	11	27	31.4	20.4	11	24	30.4	25.8	26.5	23	24.6	24.2	23.9	92	62	88	81	27.4	27.1	29.1	27.9	22.6	22.4	23.6	22.9
1985	11	28	31.8	20.6	11.2	24.6	30.2	25.6	26.5	23.4	25.8	24.4	24.5	90	71	91	84	28	30.3	29.7	29.3	22.9	24.3	24	23.7
1985	11	29	31.4	20.6	10.8	25.4	30.6	26.6	27.3	24.4	26.2	24.8	25.1	92	71	86	83	29.9	31.1	30.1	30.3	24	24.7	24.1	24.3
1985	11	30	31.8	20.8	11	23.4	29.8	25	25.8	22	25.2	23.2	23.5	89	69	86	81	25.5	29	27.2	27.2	21.4	23.5	22.5	22.5
1985	12	1	32.4	20.8	11.6	24.6	30	25.2	26.3	23.6	24.7	23.7	24	92	65	88	82	28.4	27.6	28.3	28.1	23.2	22.7	23.1	23
1985	12	2	25.6	20.6	5	23.6	24.2	24	24	23.2	23.6	22.8	23.2	97	95	90	94	28.2	28.7	26.9	27.9	23	23.4	22.3	22.9
1985	12	3	29.4	19.4	10	24.4	30.4833	24.2	26.3667	23.4	26.2667	23.4	24.52	92	71.5556	94	84.8333	28.1	31.1389	28.2	29.4	23	24.6278	23.1	23.7
1985	12	4	29.8	19.4	10.4	23.8	28.8	23.8	25	23.8	25	22.6	24.45	0	74	90	88	29.5	29.1	26.6	28.4	23.8	23.6	22.1	23.2
1985	12	5	32.6923	19.2	13.4923	23.4	24.8	24.6	24.4	23	23.8	23.4	23.4	97	92	90	93	27.8	28.8	28	28.2	22.8	23.4	22.9	23.1
1985	12	6	33.1	17.8	15.3	23.8	31.6143	25.9077	26.8154	23.4	26.5556	24.3158	24.75	97	68.1111	88.2105	83.5	28.5	31.2778	29.3368	29.5389	23.2	24.7722	23.6895	23.7778
1985	12	7	32.7333	22.2235	10.5098	24.3895	31.4	25.2	26.9917	23.8105	26.3	24.8	24.7412	95.1579	69.8235	97	85.4375	29.1263	31.2235	31	29.9437	23.5737	24.7118	24.7	24.0187
1985	12	8	30.6	18	12.6	24.6556	29.4	25.4	26.9833	23.5438	24.4	23.4	24.8071	90.75	66	85	82.8571	28.1812	27.2	27.4	29.6071	23.0438	22.5	22.6	23.85
1985	12	9	30	17.8	12.2	24.8	29.1	24.9	25.9	22.8	24.1	22.8	23.2	84	66	84	78	26.4	26.7	26.3	26.5	22	22.2	21.9	22
1985	12	10	31.4	17.7	13.7	24	29.2	24.4	25.5	22.4	23.8	22.6	22.9	87	64	86	79	26	25.9	26.2	26	21.7	21.7	21.9	21.8
1985	12	11	30.4	17.4	13	24.2	29.4	24.8	25.8	23	25	22.8	23.6	90	70	84	82	27.3	28.7	26.4	27.5	22.5	23.4	22	22.6
1985	12	12	30.2	16.4	13.8	25	30	24.8	26.1	23.2	24.2	22.6	23.3	86	62	83	77	27.2	26.3	25.9	26.5	22.5	21.9	21.7	22
1985	12	13	31.2	22.5176	8.68235	24.4474	31.1692	24.8	26.7846	23.3684	25.8444	21.8	24.5611	91.3158	66.3333	77	82.1111	28.0263	29.7444	24.1	29.1889	22.9053	23.8667	20.5	23.5611
1985	12	14	32.6167	16	16.6167	21	30.8	23.2	24.5	19.4	23.6	21.2	21.4	86	55	84	75	21.5	24.3	23.8	23.2	18.6	20.6	20.3	19.9
1985	12	15	31.4	18	13.4	23	30.2	25	25.8	21.4	24.4	22.6	22.8	87	62	82	77	24.4	26.7	25.8	25.6	20.7	22.2	21.6	21.5
1985	12	16	31.3	21.95	9.35	23.3684	30.1	26.1	26.3917	22.3105	23.3	22.3	23.8722	90.8333	56	72	80.7222	26.2737	24.1	24.4	27.7722	21.8263	20.5	20.7	22.7056
1985	12	17	32.8182	15.7	17.1182	23.9	30.1	24.8	25.9	21.8	23.4	22.4	22.5	83	57	81	74	24.7	24.3	25.5	24.8	20.9	20.6	21.4	21
1985	12	18	31.2	21.64	9.56	24.4	30.4	25.2	26.3	22.8	24.6	23.2	23.5	87	62	85	78	26.7	27.1	27.1	26.9	22.2	22.4	22.4	22.3
1985	12	19	31.3	15.9	15.4	23.4	30.8	25.6	26.4	21.8	23.8	24.2	23.3	87	56	89	77	25	24.8	29.3	26.4	21.1	21	23.7	21.9
1985	12	20	32.6	15.8	16.8	23.4	30.6	24.8	25.9	22.4	24.6	22.2	23.1	92	61	80	78	26.4	26.9	25	26.1	22	22.3	21.1	21.8
1985	12	21	31.4	19.8	11.6	22.7	30.8	24.4	25.6	21.4	24.4	22.4	22.7	89	59	84	78	24.6	26.3	25.7	25.5	20.8	21.9	21.6	21.4
1985	12	22	32	16.2	15.8	22.2	31	24.2	25.4	21	24.6	22	22.5	90	59	83	77	24.1	26.7	25	25.2	20.5	22.1	21.1	21.2
1985	12	23	33.0364	21.5375	11.4989	24.3059	31	26.0091	26.85	23.2	25	24.2444	24.46	90.0667	62	87.1765	80.9333	27.6941	27.7	29.0471	28.5533	22.7235	22.8	23.5	23.2067
1985	12	24	33.18	21.9625	11.2175	24.3278	31.45	25.975	26.9667	23.1389	25.7294	24.3529	24.4133	90.0588	64	86.1875	79.4	27.5722	29.2471	29.2937	28.34	22.6167	23.5706	23.6313	23.08
1985	12	25	33	19.2	13.8	24.3941	31	26	26.9583	23.4875	25.2	23	24.6467	90.5625	63	78	81	28.1938	28.2	26.1	29.1357	22.9937	23.1	21.8	23.5429
1985	12	26	32	18.8	13.2	23.7	30.5	25.4	26.3	21.9	23.8	22.4	22.7	86	57	77	73	25.1	25	25.1	25.1	21.1	21.1	21.1	21.1
1985	12	27	31.3	21.8	9.5	24.1	30.6	25.3	26.3	21.9	22.6	21.5	22	83	50	72	68	24.8	22.1	23.1	23.3	21	19.1	19.8	20
1985	12	28	31.2	20.7	10.5	23.8	30.4	25	26	21.4	23.6	22	22.3	81	57	77	72	23.9	24.6	24.4	24.3	20.3	20.8	20.7	20.6
1985	12	29	32.9667	21.1733	11.7933	21.6	31	25.8444	26.2625	19.4	24.8	24.2176	24.3933	82	60	88.3333	84.6429	21.1	27.2	29.5533	29.2286	18.3	22.5	23.8	23.5714
1985	12	30	33.1636	19.2	13.9636	25	30.4	26.0917	26.8	22.6	25.2	24.3059	24.2286	82	66	87.6471	81.2667	25.8	28.6	29.3118	28.56	21.6	23.3	23.6529	23.1933
1985	12	31	32.2	21.6118	10.5882	23.2	30	25.8667	26.9727	22	23.6	24.0588	24.4	90	59	85.7647	79.8125	25.6	24.9	28.7118	28.625	21.5	21	23.2765	23.2375
1984	12	31	33.05	21.6118	11.4382	24.35	31.15	25.8667	26.9727	23.2	25.6778	24.0588	24.4	90.5294	64.0588	85.7647	79.8125	27.6647	29.2059	28.7118	28.625	22.7059	23.5471	23.2765	23.2375

## Sheet: 1985
			Temperature			Temperature				Temperature				Relative Humidity				Pressure				Dew temperature
Year	Month	Day	Maximum	Minimum	Max-Min	1899-12-31 07:00:00	1899-12-31 13:00:00	1899-12-31 19:00:00	Average	1899-12-31 01:00:00	1899-12-31 13:00:00	1899-12-31 19:00:00	Average	1899-12-31 01:00:00	1899-12-31 13:00:00	1899-12-31 19:00:00	Average	1899-12-31 07:00:00	1899-12-31 13:00:00	1899-12-31 19:00:00	Average	1899-12-31 07:00:00	1899-12-31 13:00:00	1899-12-31 19:00:00	Average		Month	Taverage	Hraverage
1986	1	1	32.9111	22.1385	10.7726	23.7118	31.2818	25.38	26.51	22.7176	26.2333	24.0222	24.1333	90.8	66	86.4444	81.4118	27.0059	30.3944	28.6944	28.6471	22.2647	24.1722	23.2444	23.2059		January	26.7354	78.4446
1986	1	2	32.9455	20.58	12.3655	23.8158	31.7111	26.29	27	22.9263	25.7111	23.9611	24.0313	92.2778	62.1176	83.2222	79.3125	27.3895	28.8235	28.2611	27.8812	22.5421	23.3294	23.0056	22.8062		February	26.784	77.2124
1986	1	3	33.3833	20.8824	12.501	23.08	31.3091	25.8636	26.7364	22.5579	25.6842	23.965	22.675	93.0667	65.1579	86.05	82	26.9737	29.2211	28.555	28.3444	22.2737	23.4737	23.185	23.0444		March	27.2649	77.4769
1986	1	4	32.8308	20.3824	12.4484	23.22	31.57	26.2818	26.97	22.0632	25.5222	23.66	23.7857	90.75	63.7778	84.15	79.7059	25.9842	28.7611	27.86	27.3294	21.6316	23.2778	22.79	22.4412		April	27.7277	80.1559
1986	1	5	33.2	20.7294	12.4706	23.5333	31.6667	25.7909	26.7818	22.34	25.58	23.8095	22.735	90	63.1	84.9474	79	26.235	28.79	28.2316	27.5889	21.83	23.295	22.9684	22.6056		May	27.9075	82.7845
1986	1	6	32.6133	21.0556	11.5578	23	31.5167	26.0769	26.8	22.0211	25.53	23.781	23.8235	90.7778	61.1	84.5714	79.1111	25.7737	28.435	28.0619	27.4722	21.5579	23.06	22.9429	22.5333		June	28.7577	78.5504
1986	1	7	32.4625	21.2611	11.2014	23.0762	31.1667	25.4545	26.2636	22.1905	25.4619	23.78	23.8421	92.2	63.5238	84.3	80.55	26.2	28.6524	28.015	27.825	21.7857	23.1905	22.91	22.77		July	28.9158	77.2107
1986	1	8	32.88	21.3	11.58	23.67	31.6833	25.9	26.9	22.465	25.5286	23.9947	24.0765	89.7368	61.7619	86.1111	79.7059	26.41	28.4905	28.6611	27.9647	21.925	23.1333	23.2333	22.8294		August	28.4068	80.5618
1986	1	9	32.8571	21.3056	11.5516	23.51	31.5833	25.4182	26.5273	22.47	25.96	23.61	24.1889	91.1053	63.65	84.45	80.1579	26.59	29.59	27.725	28.2158	22.015	23.735	22.7	22.9895		September	27.672	84.0617
1986	1	10	32.9692	20.7882	12.181	22.955	30.9909	25.4727	26.2091	21.915	25.645	23.525	23.6333	90.2778	63.9	85.2	80.1	25.62	28.95	27.685	27.4	21.43	23.335	22.7	22.5		October	27.1108	85.161
1986	1	11	32.8	21.1353	11.6647	23.52	31.0909	25.6273	26.5909	22.4632	25.61	23.5842	23.8176	90.6667	63.3	84	79.2778	26.4737	28.865	27.6895	27.5	21.9684	23.285	22.6368	22.5333		November	27.1024	84.7783
1986	1	12	33.3143	20.8294	12.4849	23.345	31.4667	26.2818	26.69	22.165	25.3895	23.7368	23.8706	90.3	60.3684	82.4211	78.2941	25.91	28.1	27.7211	27.5176	21.635	22.8632	22.7105	22.5882		December	26.6443	82.5723
1986	1	13	33.6	21.0895	12.5105	23.1	31.4833	25.9455	26.7273	22.0053	25.3619	23.74	23.7722	89.2222	60.381	81.9	77.8421	25.6474	28.0714	27.695	27.3526	21.4316	22.7952	22.675	22.4421
1986	1	14	33.18	20.6	12.58	23.16	31.5417	26.125	26.9	22.0421	25.295	23.7143	23.8588	90.4444	59.45	82.2381	76.9444	25.8158	27.74	27.6571	27.1111	21.5316	22.63	22.6952	22.3389
1986	1	15	32.9733	20.8444	12.1289	23.27	31.7417	25.6	26.6091	21.9632	25.675	23.54	23.7944	89.0556	61.15	83.05	77.8947	25.6211	28.665	27.485	27.2105	21.3895	23.25	22.54	22.3579
1986	1	16	33.0214	20.4778	12.5437	23.1571	32.13	25.3545	26.89	21.8476	25.0947	23.175	23.3737	89.619	59.6111	81.9474	75.7647	25.3857	27.9	26.6316	26.6	21.2714	22.6944	21.9895	21.9588
1986	1	17	33.3571	20.2235	13.1336	23.3824	31.5917	25.74	26.6444	22.1941	25.3053	23.4421	23.7	89.75	60.4211	82.8421	78.3529	25.9824	27.7947	27.2579	27.2882	21.6529	22.6526	22.4211	22.4118
1986	1	18	33.28	20.7278	12.5522	22.8316	31.5231	25.6833	26.6091	21.7368	25.025	23.74	23.5059	91	59.3	84.1579	77.4375	25.3158	27.245	27.8053	26.4813	21.2368	22.31	22.7789	21.9437
1986	1	19	33.7143	21.4071	12.3071	23.2412	31.7231	25.66	26.5889	22.3412	25.4211	23.6842	23.9	92	61.2105	84.5263	79.9375	26.3824	28.2526	27.8474	27.625	21.9412	22.9579	22.8105	22.65
1986	1	20	33.3375	21.675	11.6625	23.9222	31.4615	25.57	26.86	22.3611	24.98	23.5611	23.8375	87.6667	58.9	85.9444	77.3125	25.9889	27.16	27.7611	27.3187	21.65	22.225	22.7444	22.4188
1986	1	21	32.88	20.875	12.005	23.21	31.7667	25.575	26.6545	21.92	25.2952	23.5905	23.6647	87.7647	60.5238	83.2857	78	25.455	27.8857	27.5476	27.12	21.32	22.6762	22.5952	22.3
1986	1	22	33.7	21.1444	12.5556	23.3238	31.4833	25.88	26.77	22.2714	25.181	23.7895	23.8053	91.3333	59.0476	81.6667	77.6111	26.2048	27.4524	27.4056	27.1222	21.781	22.4714	22.5056	22.3222
1986	1	23	33.9077	21.3765	12.5312	23.6211	32.0364	26.39	27.0667	22.405	25.39	23.6947	23.9333	88.6667	58.5	83	77.0556	26	27.745	27.7526	27.1667	21.6684	22.665	22.7316	22.3444
1986	1	24	34.0286	21.3706	12.658	23.5684	32.0833	26.3182	27.1545	22.3421	25.2632	23.355	23.6211	90	58.7368	80.15	76.0526	26.1474	27.5947	26.86	26.8	21.8	22.5579	22.175	22.1263
1986	1	25	33.7571	20.9526	12.8045	23.01	31.9615	26.4	27.1167	22.0286	25.3238	23.8095	23.7143	90.9	60.2857	82.75	77.5263	25.54	27.9238	27.825	26.9632	21.385	22.7095	22.755	22.2053
1986	1	26	34.0286	21.1222	12.9063	23.135	31.8923	26.1545	26.9	22.1095	25.5111	23.855	23.9563	89.9474	59.7778	81.95	77.5625	25.6	28.2111	27.86	27.2563	21.44	22.95	22.775	22.4125
1986	1	27	33.5167	21.0579	12.4588	23.3905	31.85	26.0364	26.6818	21.9333	25.485	23.7158	23.6412	87.9	61.55	82.8824	77.1176	25.3381	28.43	27.5176	26.8706	21.2333	23	22.5824	22.1176
1986	1	28	33.6125	21.1588	12.4537	22.981	31.0364	26.04	26.57	21.7714	25.4947	23.7529	23.8125	90	62.8421	82.2941	78.9375	25.3333	28.5737	27.7588	27.5438	21.2143	23.1737	22.7235	22.575
1986	1	29	33.7467	21.2882	12.4584	23.1286	31.575	25.65	26.4667	21.8476	25.285	23.581	23.6632	88.95	59.2	82.9524	77.45	25.3095	27.725	27.4905	26.945	21.2476	22.575	22.5476	22.21
1986	1	30	33.0533	22.1571	10.8962	23.67	31.5364	25.94	26.86	22.57	25.285	23.6	23.8778	91	59.9	82.7778	77.8889	26.635	27.825	27.5722	27.4278	22.075	22.66	22.5389	22.4944
1986	1	31	33.7143	20.9308	12.7835	23.365	31.8	26.26	26.75	21.7895	25.42	23.9895	23.7389	87.7895	59.4706	83.1579	76.4667	25.0526	27.9588	28.3158	27.04	20.9842	22.7118	23.0053	22.1667
1986	2	1	33.8867	20.8222	13.0644	23.081	30.7833	26.7333	26.8667	21.855	25.2667	23.6762	23.5684	89.1579	61.9524	79.8571	77.35	25.435	28.0095	27.4238	27.015	21.25	22.7429	22.4857	22.2
1986	2	2	33.26	20.5412	12.7188	23.795	31.5923	26.4083	27.1417	21.955	25.39	24.0952	23.8316	86.7368	61.15	83.7	77.2778	25.4421	28.165	28.585	27.5333	21.3053	22.835	23.105	22.5278
1986	2	3	33.44	21.0842	12.3558	23	31.825	26.475	26.9583	21.8762	25.66	23.9143	23.76	90.619	61.2	84.2381	78.45	25.5619	28.68	28.2714	27.385	21.3571	23.19	22.9952	22.455
1986	2	4	32.6571	21.4167	11.2405	23.4857	31.1727	26.55	26.99	22.4048	25.4579	24.1053	24.0235	90.85	62.1053	83.0526	79	26.3905	28.3632	28.4632	27.8333	21.9286	23.0474	23.1474	22.7722
1986	2	5	33.4067	21.25	12.1567	23.3667	31.3	25.9417	26.6083	22.2667	25.4667	23.83	23.8895	90.75	60.619	82.65	78.35	26.1381	28.1238	27.93	27.445	21.7857	22.9048	22.835	22.54
1986	2	6	32.9692	21.0412	11.9281	22.7857	31.4455	26.0545	26.5364	21.8333	25.255	23.545	23.4368	91.6	59.6	79.8	77.05	25.519	27.6	27.165	26.795	21.3762	22.58	22.335	22.115
1986	2	7	33.4	21.3875	12.0125	23.065	31.1909	25.98	26.57	21.8316	25.03	23.8737	23.5294	89.5556	61.4	83.6842	78.5	25.3526	27.485	28.1316	27.0778	21.2842	22.435	22.9368	22.2667
1986	2	8	33.6714	21.0611	12.6103	23.0714	31.3583	25.34	26.23	21.97	25.535	23.9053	24	89.4444	63.7	86.1667	81.0625	25.645	28.71	28.4611	27.8188	21.44	23.23	23.1167	22.7312
1986	2	9	32.9571	21.0353	11.9218	23.81	30.6692	25.2333	26.1909	22.56	25.5381	23.815	24.0333	89.4211	64.6	85.4	80.2222	26.455	28.88	28.115	27.9889	21.99	23.34	22.965	22.8667
1986	2	10	33.2533	21.7	11.5533	23.5095	31.0167	25.8167	26.5	22.4	25.1619	23.6238	23.75	90.45	62.6667	81.7619	78.5238	26.3286	27.9286	27.4524	27.2333	21.8762	22.7381	22.5333	22.3905
1986	2	11	33.7714	21.7647	12.0067	23.89	31.4077	26.2167	26.85	22.24	25.1286	23.6952	23.635	86.8	61.4762	79.8571	75.65	25.66	27.6619	27.4095	26.775	21.49	22.5381	22.4381	22.065
1986	2	12	33.7875	21.5882	12.1993	22.9333	31.2833	26.35	26.675	21.9286	25.1524	23.4857	23.47	91.2	60.381	78.7143	77.0952	25.6238	27.5619	26.919	26.7095	21.4571	22.4857	22.1524	22.0333
1986	2	13	33.8267	21.0588	12.7678	23.0476	31.6	25.9818	26.5727	22.08	25.3048	23.66	23.5789	91.25	61	81.05	77.3684	25.865	27.9762	27.455	26.8684	21.595	22.7857	22.515	22.1579
1986	2	14	34.1	21.2667	12.8333	23.18	31.8727	25.5455	26.4909	21.975	25.0105	23.74	23.5053	90.1	58.2632	83.15	76.9474	25.58	27.0105	27.935	26.7263	21.41	22.1789	22.74	22.0421
1986	2	15	33.8933	20.975	12.9183	22.9667	31.2	25.7	26.3909	21.7316	25.019	23.6857	23.5632	89.4444	59.1905	82	77.2778	25.1	27.1905	27.6381	26.9389	21.0944	22.2619	22.6571	22.1833
1986	2	16	34.3067	20.4	13.9067	22.4316	31.8769	26.1091	26.68	21.4056	25.68	24.08	23.68	90.7647	62.45	82.95	78.375	24.7944	28.845	28.425	27.0938	20.9056	23.355	23.08	22.3125
1986	2	17	34.0533	21.0667	12.9867	23.36	31.4154	25.7333	26.5417	22.3737	25.2857	23.2952	23.6	90.8947	59.8095	80.8095	76.9474	26.2632	27.6619	26.8238	26.7947	21.8579	22.5857	22.1429	22.1316
1986	2	18	33.6786	21.3944	12.2841	23.4857	31.75	26.1273	26.8364	22.2857	24.8526	23.81	23.6611	90.1429	57.8421	83	76.9444	26.081	26.7579	28.03	26.95	21.7333	21.9842	22.85	22.1944
1986	2	19	33.3286	21.3471	11.9815	23.5619	31.5333	26.1455	26.7818	22.2286	24.8857	23.0778	23.3556	89.1905	57.2857	77.5556	74.7778	25.9095	26.7048	26.1889	26.2222	21.6381	21.8667	21.6611	21.7167
1986	2	20	33.7	21.3278	12.3722	23.019	31.9091	25.9273	26.7091	21.8333	24.7421	23.1053	23.3563	89.2105	55.5263	78.5789	74.9444	25.3619	26.1789	26.3421	26.1722	21.2857	21.6	21.7895	21.7222
1986	2	21	34.0267	21.2875	12.7392	23.1	31.1364	26.2182	26.7909	21.65	24.995	23.0526	23.2632	88.1	58.55	78.0526	74.8421	24.915	26.985	26.1632	26.1105	20.985	22.155	21.7368	21.6737
1986	2	22	34.2286	21.5437	12.6848	22.9579	31.6333	26.3091	26.8364	21.6737	24.98	23.6222	23.3765	89.2632	57.1	79.1667	74.7647	25.0632	26.74	27.2111	26.1941	21.0684	21.955	22.3444	21.7412
1986	2	23	34.48	21.0176	13.4624	23.3905	32.8364	25.6667	26.7909	21.8571	25.7	23.42	23.675	87.6667	58.1053	82.95	76.5789	25.2	28.3895	27.26	27.0211	21.1286	23.0421	22.42	22.2368
1986	2	24	33.8	21.8353	11.9647	24.1524	31.76	26.4	27.35	22.7048	25.69	23.9579	24.2235	87.1053	61.5263	83.6111	78.1176	26.6143	28.9263	28.2556	28.2118	22.0524	23.4158	22.9667	22.9882
1986	2	25	34.6	21.4765	13.1235	24.05	32.5667	26.2333	27.3545	22.61	25.5238	23.4	23.84	88.45	58.381	80.7143	75.85	26.445	27.9714	26.981	27.105	21.98	22.8048	22.2333	22.325
1986	2	26	34.7733	21.3882	13.3851	23.5429	31.7167	26.9833	27.5	22.3429	25.5263	23.8381	23.75	89.75	60.3158	81.381	77.2105	26.1952	28.2211	27.8286	27.2526	21.819	22.8737	22.7286	22.3789
1986	2	27	34.2615	21.575	12.6865	23.42	32.3	26.4182	27.2636	22.1714	25.1789	23.71	23.6526	89.65	57.5789	82.75	76.5789	25.83	27.1684	27.81	26.8842	21.58	22.1947	22.71	22.1263
1986	2	28	35.0077	20.9	14.1077	23.25	32.4909	25.9091	26.9455	22.1053	25.51	23.1	23.5529	89.8333	58.1	80.5556	75.8889	25.8053	27.92	26.5	26.5611	21.5789	22.645	21.8889	21.9167
1986	3	1	34.8286	20.9125	13.9161	23.2632	32.0909	26.55	27.02	22.3895	25.5263	23.78	23.9625	92	59	80.6	77.7778	26.5263	28.1053	27.69	27.5	22.0053	22.8368	22.635	22.5056
1986	3	2	33.55	20.825	12.725	24.0842	32.94	25.9818	27.27	22.5474	25.3556	23.5053	23.7389	88	57.7222	81	74.7647	26.2737	27.5	27.1778	26.7941	21.8579	22.45	22.3778	22.1235
1986	3	3	34.4571	21.3	13.1571	24.0421	32.1455	25.1636	26.5222	22.5474	24.9474	23.5053	23.6588	87.9474	57.2632	85.9474	77.7647	26.2842	26.6789	27.6737	26.9059	21.8789	21.9632	22.6895	22.1824
1986	3	4	34.5846	21.3467	13.2379	23.8	32.9636	26.0364	27.11	22.51	25.4556	23.8	23.8941	89.7	55.9444	83.0556	76.5625	26.43	27.4111	28.0167	27.2688	21.945	22.5167	22.9056	22.4563
1986	3	5	34.1143	21.7111	12.4032	24.1556	31.9636	26.0182	26.9222	23.1176	25.2	23.725	24.0353	91.3529	57.6	81.35	77.4706	27.5824	27.245	27.6	27.5588	22.6588	22.36	22.625	22.6059
1986	3	6	33.85	21.8667	11.9833	23.8211	32.25	26.0889	27.1125	22.8222	25.1882	23.9667	23.8533	90.8235	56.5882	82.6111	76.6875	27.1	27.0824	28.2056	27.5	22.35	22.1588	22.9167	22.4937
1986	3	7	33.7833	21.4	12.3833	23.975	32.35	26.1333	27.15	22.65	25.175	23.8556	23.8938	89.25	58.5625	82.5294	76.5625	26.5938	27.3312	28.0294	27.2625	22.0562	22.3625	22.8529	22.4
1986	3	8	34.8	21.6125	13.1875	23.83	31.86	26.2727	26.9	22.42	24.9474	23.68	23.6158	88.7	58.2632	79	75.3684	26.145	26.8526	27.325	26.6632	21.785	22.1316	22.41	22.0368
1986	3	9	34.3429	21.6875	12.6554	23.7889	33.4111	26.3	27.6571	22.6222	25.7059	24.1368	22.6062	90.1176	61.125	84.2632	78.4286	26.7056	28.7188	28.6947	27.7071	22.1056	23.1375	23.2684	22.6857
1986	3	10	33.5571	20.92	12.6371	23.9263	32.0333	26.0364	27.0636	22.3368	25.2278	23.7368	23.8533	86.5556	59.0556	83.5789	76.125	25.9421	27.5722	27.9211	27.0313	21.5947	22.5167	22.8316	22.275
1986	3	11	34.12	21.1	13.02	23.7	31.7333	25.5818	26.6455	22.47	25.6211	23.8842	24.0333	89.95	62.1053	85.4211	78.8333	26.455	28.6789	28.3789	27.8889	21.925	23.2421	23.0684	22.7778
1986	3	12	33.4154	21.8667	11.5487	23.96	31.5818	26.3091	26.9545	22.79	24.7444	23.6684	23.6	90.0526	57.8333	80.1053	75.8889	26.97	26.3667	27.4211	26.6889	22.27	21.7556	22.4526	22.0222
1986	3	13	33.9429	21.8571	12.0857	23.6316	31.08	25.8	26.7667	22.3368	25.1474	23.9684	23.8316	89.6316	60.1667	85.6471	78.1875	26.1421	27.3944	28.6353	27.5313	21.7474	22.3833	23.2353	22.5438
1986	3	14	34.2182	22	12.2182	24.1444	32.4182	26.5	27.35	22.8444	25.6556	23.6824	24.1529	89.5	60	79.6471	77.0588	26.9167	28.4889	27.3294	27.8176	22.2556	22.9222	22.4412	22.7118
1986	3	15	34.2462	21.2133	13.0328	24.2667	32.5667	26.1667	27.1	22.7294	25.2632	23.2889	23.8312	87.1176	55.7895	80.8235	74.9333	26.4941	27.1526	26.9529	26.9533	22.0059	22.2789	22.1647	22.2133
1986	3	16	34.1067	21.6933	12.4133	24.6333	32.1636	26.56	27.7125	23.1111	25.02	24.4222	24.2687	87.5882	57	84.5556	75.9375	27.2056	27.1737	29.1056	27.8062	22.4389	22.2789	23.5111	22.7313
1986	3	17	34.5231	22.2786	12.2445	24.1474	33.25	26.6182	27.51	22.8421	25.5579	24.0667	24.1438	89.4737	57.5263	81.4444	76.0625	26.9211	27.9105	28.1833	27.6312	22.2632	22.6421	22.9778	22.6
1986	3	18	34.1333	21.6267	12.5067	24.425	32.7273	26.4308	27.4	23.04	25.7059	23.79	24.1588	88.95	59.25	81.2632	77.8	27.195	28.3375	27.5842	27.82	22.435	23.0563	22.5947	22.78
1986	3	19	34.3357	21.9467	12.389	23.77	33.7091	25.9818	27.34	22.7474	25.45	23.8526	23.8529	91.4444	55.5263	84.2105	76.6471	27.0368	27.2526	28.1421	27.1941	22.2842	22.3263	22.9789	22.3706
1986	3	20	34.9429	21.7353	13.2076	23.89	32.9333	26.0545	27.2778	22.645	25.775	24.1158	24.2437	89.85	59.625	83.0526	77.4375	26.665	28.5812	28.4632	27.975	22.095	23.0312	23.1684	22.8125
1986	3	21	34.3273	21.7938	12.5335	23.8316	32.2	25.7818	26.8182	22.8842	25.8737	24.0421	24.3889	91.8889	62.1579	84.4737	79.6316	27.3105	29.1632	28.5421	28.3474	22.4579	23.4421	23.2105	23.0421
1986	3	22	34.0143	21.8125	12.2018	24.0526	32.4	26.0364	27.2111	22.8526	25.6941	23.9444	24.1533	90	61.5625	84.5294	78.4286	27.1263	28.7938	28.4941	27.9429	22.3316	23.2625	23.1882	22.8286
1986	3	23	34.2	21.8556	12.3444	23.6421	32.2923	26.0667	27.025	22.53	25.7474	23.9789	23.9294	90.1667	60.8421	85.3684	79	26.4947	28.7579	28.4737	27.8	21.9684	23.2526	23.1632	22.7235
1986	3	24	34.6357	21.8125	12.8232	24.1263	32.3273	26.7	27.4375	22.7579	25.7316	24.5647	24.4667	89.0526	61.6842	86.1765	79.8667	26.8684	28.8947	29.6294	28.7667	22.1263	23.3158	23.8471	23.2733
1986	3	25	34.1714	22.4125	11.7589	24.6353	32.3	26.55	27.5333	23.4188	25.9474	24.3368	24.4929	89.9375	61.1579	86.9474	79.3571	27.9187	29.1211	29.2474	28.6071	22.875	23.5263	23.6474	23.2643
1986	3	26	34.6143	22.3529	12.2613	24.425	32.1818	26.9091	27.56	23.35	25.7263	24.4556	23.3	91.0526	60.6316	82.9412	78.1765	27.99	28.6842	28.9412	28.4588	22.895	23.1947	23.4412	23.1412
1986	3	27	34.7385	22.55	12.1885	24.7263	31.6444	26.6833	27.6333	23.4316	25.3067	24.5778	24.2286	89.3889	59.3846	85.4444	76.8462	27.9789	27.5231	29.5778	27.5462	22.9053	22.5538	23.7611	22.6385
1986	3	28	34.7231	22.2375	12.4856	24.2947	32.8	26.4182	27.51	23.1263	25.7278	24.2556	24.3722	90.6316	58.5294	85.9444	78.5882	27.5421	28.3529	29.0333	28.3294	22.6421	22.9647	23.4778	23.0412
1986	3	29	34.4154	22.425	11.9904	24.5294	32.9833	26.7818	27.7	23.2944	25.825	24.5579	24.6353	89.4706	58.95	84.2632	78.5294	27.5176	28.605	29.4	28.8294	22.6294	23.2	23.7	23.3647
1986	3	30	34.4538	22.5412	11.9127	24.7526	32.1333	26.85	27.7636	23.4579	26.25	24.57	24.8474	89.9474	63.2	84.7	79.5263	27.9895	30.015	29.485	29.3316	22.9105	24.005	23.745	23.6526
1986	3	31	34.42	22.825	11.595	25.3947	32.9917	27.0769	28.2364	23.8789	25.6353	24.6526	24.6867	88.2632	58.1765	85.2632	77.5333	28.5737	28.1118	29.6842	28.7533	23.2474	22.9118	23.8632	23.34
1986	4	1	34.6333	21.7	12.9333	24.8235	32.08	26.8727	28.0375	23.2778	26.1684	24.6211	24.75	89.2941	62.0556	86.1579	78.9375	28.0059	29.6944	29.7368	29.0938	22.9059	23.8333	23.9105	23.5312
1986	4	2	34.55	22.6118	11.9382	24.8474	31.3111	26.7455	27.7556	23.4579	26.2375	24.4947	24.84	88.6667	65.0667	85.1579	79.8	27.9684	30.0333	29.3474	29.2467	22.9	24.0133	23.7	23.6067
1986	4	3	33.8154	23.0875	10.7279	24.5789	31.5273	26.84	27.52	23.5474	25.7778	24.8471	24.7812	91.7895	64.7778	87.4118	82.4375	28.3737	29.2722	30.2471	29.5	23.1263	23.5833	24.1824	23.75
1986	4	4	34.38	22.6385	11.7415	24.6833	30.94	26.1778	27.1667	23.5778	26.0706	24.6	24.7437	91.1111	67.6471	87.1875	81.6	28.3778	30.2353	29.7125	29.2733	23.1167	24.1412	23.8687	23.6067
1986	4	5	34.4	22.775	11.625	24.7158	32.26	26.9091	27.84	23.4211	26.2	24.4235	24.66	89.8947	63.4667	83.5294	79.2143	27.9684	29.7667	29.0882	28.8929	22.8737	23.8733	23.4941	23.3929
1986	4	6	34.2357	22.725	11.5107	24.8667	32.06	26.6909	27.6778	23.8	26.2125	24.5765	24.9615	90.2	64.125	84.0588	80.2857	28.7882	30.0875	29.3353	29.6786	23.3941	24.075	23.6824	23.8714
1986	4	7	35	22.4933	12.5067	25.1	31.34	26.0222	26.825	23.7111	26.4941	24.5294	24.8533	89.2778	66.0588	86.6875	82.1429	28.3778	30.8647	29.6625	29.7857	23.1333	24.5059	23.8375	23.9214
1986	4	8	34.9846	22.2941	12.6905	24.8667	31.5	26.28	27.2	23.7111	26.3	24.6111	24.8812	90.8889	65.9375	87.1667	81.6875	28.5222	30.5062	29.7556	29.6188	23.2278	24.2938	23.9	23.8125
1986	4	9	34.5769	22.525	12.0519	25.0556	31.58	26.8	27.6	23.6889	26.4824	24.9111	25.0176	89.2222	66.8235	87.6111	81	28.3111	30.9412	30.3778	29.8353	23.0944	24.5412	24.2889	23.9529
1986	4	10	34.3167	22.6667	11.65	24.7222	32.1111	26.88	27.7444	23.4778	26.1	24.6889	24.6938	90.1111	60.4	84.9444	77.8	28.0556	29.1067	29.6722	28.7	22.9556	23.4533	23.8778	23.2733
1986	4	11	34.7	22.75	11.95	24.8778	32.6444	27.5778	28.3375	23.5111	26.1412	24.4778	24.6625	88.5882	60.25	82.3529	77.1333	28.0111	29.1937	29.1294	28.7867	22.9389	23.5438	23.5588	23.3467
1986	4	12	34.3	22.4	11.9	25.0556	32.3	26.9111	27.7875	23.5	25.9625	24.6625	24.7429	87.8333	62.75	83.25	78.7857	27.8667	29.4375	29.5312	29.0857	22.8333	23.6313	23.725	23.4786
1986	4	13	34.9	22.4133	12.4867	25.0778	33.2667	26.85	28.2111	23.8444	26.325	24.6333	25	90.4444	61.4	84.6667	78.4286	28.7056	29.8733	29.5389	29.5071	23.3278	23.9	23.7556	23.7429
1986	4	14	34.7077	22.4857	12.222	25.4421	32.1364	26.4545	27.75	23.9474	25.8471	24.5889	23.26	86.4375	61.8824	88	79.125	28.7053	29.0706	29.8333	29.0187	23.3053	23.4706	23.9444	23.5062
1986	4	15	34.3143	22.5625	11.7518	25.0316	32.32	26.62	27.6889	23.4421	25.6333	24.2947	24.4333	87.6842	59.9412	87.7778	78.3125	27.7474	28.3059	29.3611	28.45	22.7684	22.9471	23.7	23.1188
1986	4	16	34.4429	22.6375	11.8054	25.5263	33.5818	26.9818	28.3818	23.9263	26.4842	24.6333	23.7167	86.2941	62.6316	85.8333	78.3333	28.6	30.3737	29.7	29.6111	23.2684	24.2105	23.8722	23.8167
1986	4	17	34.9571	22.9765	11.9807	25.6	32.76	27.5818	28.46	24.1368	26.0125	24.8667	24.9938	88.7368	60.125	84.0556	77.6875	29.0579	29.1625	29.9167	29.3875	23.5368	23.4875	23.9111	23.65
1986	4	18	34.8182	23.0533	11.7648	25.1111	31.7556	26.42	27.5333	24.0111	25.9529	24.9765	25.1467	90.7059	65.4706	90.25	83.2	29.1278	29.6176	30.6	30.02	23.55	23.8412	24.4188	24.0733
1986	4	19	33.9143	22.875	11.0393	25.1158	31.3818	27	27.7091	23.7684	26.1579	25.0316	24.9895	89.6842	67.3158	88.4211	81.7368	28.5211	30.3263	30.6789	29.8421	23.1895	24.2105	24.4474	23.9368
1986	4	20	34.0333	22.82	11.2133	25.2632	31.5556	26.97	27.7	24.0105	26.2625	25.0056	25.0733	89.7222	65.5	87.3889	81.1875	28.9895	30.2375	30.4833	29.9938	23.4684	24.1125	24.3389	24.0312
1986	4	21	34.1167	22.9733	11.1433	25.1158	30.8364	26.84	27.49	24.0053	26.4556	24.7889	25.0375	90.7222	68.7222	85.8333	81.3529	29.0684	31.1278	29.9667	29.9765	23.5368	24.6	23.9944	24
1986	4	22	34.5667	22.925	11.6417	25.5579	31.1	27.04	27.5778	24.1579	26.1059	25.0267	23.3333	88.5556	64.8824	85.4667	79.3571	29.1316	29.8235	30.3467	29.4143	23.5895	23.9059	24.2333	23.7071
1986	4	23	34.5929	23	11.5929	25.4444	32.775	26.58	27.8125	24.2278	26.2353	24.8889	25.0063	89.8824	61.9375	86.7222	79.25	29.4	29.6875	30.1944	29.55	23.7167	23.8062	24.1667	23.7688
1986	4	24	33.5167	22.8625	10.6542	25.1389	32.1778	26.87	27.7889	23.9722	26.3412	24.8889	24.9188	90.1765	67.0588	86.7778	81.4118	29	30.5647	30.2056	29.6941	23.4944	24.3	24.1278	23.8471
1986	4	25	33.8286	22.6941	11.1345	25.3	32.1111	26.74	27.7333	23.95	26.1529	24.8889	24.9647	90.3889	66	86.2778	81	28.8889	30.1294	30.1611	29.6882	23.45	24.0824	24.1111	23.8529
1986	4	26	34.3857	23.4222	10.9635	25.6105	31.9167	27.0545	27.93	24.2526	26.4941	24.8556	25.2067	89.4211	67.1765	85.3333	80.2667	29.3263	30.9824	30.0111	30.1	23.6947	24.5647	24.0444	24.0867
1986	4	27	34.0571	23.0667	10.9905	25.515	31.7917	26.8	27.7818	24.4	26.77	24.8	25.4188	90.3333	67.05	87.8824	81.875	29.7789	31.465	30.1529	30.475	23.9421	24.845	24.1235	24.3062
1986	4	28	34	22.6778	11.3222	25.3	31.48	26.4727	27.64	24.07	26.3882	25	25.1824	90.35	65.3529	88.8333	81.4375	29.1	30.4588	30.7056	30.1875	23.57	24.2353	24.4389	24.1313
1986	4	29	32.9375	22.9722	9.96528	25.8211	30.84	26.8545	27.44	24.37	25.8941	24.8842	24.9412	88.5263	65.0588	86.1667	79.625	29.4	29.6353	30.1944	29.4688	23.7316	23.7647	24.1667	23.7188
1986	4	30	34.0429	23.1	10.9429	25.6947	31.74	26.95	27.71	24.3211	26.1375	24.7667	25.0333	89.2632	64.9375	85.6667	80.2667	29.4579	30.0625	29.8667	29.76	23.7421	24.0688	23.9722	23.9133
1986	5	1	33.5667	23.1733	10.3933	25.28	32.2909	26.4182	27.64	24.21	26.4632	25.2263	25.3556	91.5	64.7778	88.4737	81.5294	29.46	30.7222	31.0316	30.3941	23.77	24.35	24.6263	24.2294
1986	5	2	34.2545	23.2857	10.9688	25.4579	32.4545	26.3273	27.62	24.4474	26.7789	24.9895	25.3556	92.1053	67.6111	89.8421	82.9412	29.9421	31.7389	30.7895	30.6118	24.0526	24.9222	24.4632	24.3529
1986	5	3	33.8308	22.6667	11.1641	25.7947	30.86	26.3333	27.2444	24.7053	26.4389	24.8	23.9944	91.1111	68.25	87.65	82.1333	30.3842	30.9875	30.19	30.38	24.2842	24.575	24.135	24.2467
1986	5	4	34.0769	23.2	10.8769	25.67	31.5833	26	27.2636	24.63	26.95	25.2316	25.6053	91.95	70.7368	92.1579	84.9444	30.285	32.4737	31.4316	31.2722	24.235	25.2895	24.8474	24.7167
1986	5	5	33.7857	23.5846	10.2011	25.63	32.0182	26.6667	27.79	24.63	26.65	24.765	25.3722	91.7895	68.4211	87.2	82.7222	30.28	31.4368	30.02	30.5278	24.245	24.8579	24.08	24.3722
1986	5	6	33.6333	23.4267	10.2067	25.8667	31.8455	26.95	27.9636	24.6286	26.7556	25.0947	25.5294	90.25	68.0588	90.3684	83.1176	30.119	31.6765	31	30.9412	24.1476	24.8529	24.6	24.5412
1986	5	7	33.7636	23.3467	10.417	26.19	31.1909	26.1167	27.4	24.96	26.9368	25.11	25.7167	90.55	72.2778	90.95	85.4706	30.735	32.4389	31.07	31.5529	24.47	25.2778	24.65	24.8706
1986	5	8	33.5778	23.3467	10.2311	25.9579	31.55	26.8727	27.6	24.9368	26.525	25	25.4267	91.6111	71.7143	89.1111	85.4286	30.8526	32.0071	30.6722	31.15	24.5474	25.1357	24.4389	24.6786
1986	5	9	34.3636	23.7625	10.6011	26.1	32.0333	27.1231	28.05	25.08	26.8368	25.33	25.7474	92.05	68.7895	88.6316	83.6667	31.105	31.8842	31.3842	31.5389	24.68	25.0684	24.8211	24.9
1986	5	10	34.2571	23.7125	10.5446	26.14	31.7333	27.1167	28.0273	25.04	26.581	25.4947	25.6895	91.5	67.5	88.9474	82.6667	31	31.15	31.6	31.15	24.62	24.675	24.9211	24.7
1986	5	11	34.3733	23.6353	10.738	25.8857	32.2167	27.15	28.1833	24.6095	26.99	25.3333	25.64	90.1429	66.6842	87.3	81.6316	30.0714	31.8053	31.095	30.9526	24.1	25.0421	24.665	24.5895
1986	5	12	35.04	23.4353	11.6047	26.0762	32.86	26.5091	28.03	24.74	27.16	25.2842	25.7588	89.8947	67.2222	90.8889	83.4706	30.325	32.1944	31.3389	31.3706	24.22	25.2056	24.8222	24.8118
1986	5	13	34.7357	23.4235	11.3122	26.2571	31.8	26.8154	27.9182	25.1429	27.0474	25.295	24.5211	91.05	68.7222	89.45	83.5294	31.1667	32.2278	31.29	31.5941	24.7143	25.2556	24.76	24.9412
1986	5	14	34.3467	23.5222	10.8244	26.155	31.7462	26.8769	27.8667	24.925	26.6368	25.2095	25.6611	90.7	66.5556	87.55	82.5294	30.71	31.1167	30.87	31.1294	24.42	24.6333	24.555	24.6706
1986	5	15	34.2333	23.4053	10.8281	26.07	31.8833	27.0182	28.16	25.06	27.1111	25.6235	25.9643	92.05	67.2353	89.5294	83	31.09	32.0941	31.9118	31.7	24.665	25.1765	25.1059	24.9769
1986	5	16	34.3727	23.7	10.6727	26.0842	32.2818	26.6077	28.07	24.9056	26.7824	25.2824	25.6929	90.2778	65.1875	88.4118	81.3846	30.6222	31.2438	31.1765	30.9769	24.4056	24.6812	24.7	24.5538
1986	5	17	34.3429	23.1737	11.1692	25.7857	32.2	27.0462	28.0333	24.6905	26.86	25.1444	25.5176	91	67.4737	88.3889	82.1176	30.3286	31.7368	30.8944	30.7941	24.2714	24.9632	24.5722	24.4941
1986	5	18	34.7923	22.8684	11.9239	25.8476	32.6364	26.4357	27.9818	24.5048	26.7278	25.1095	25.4833	89.9524	63.2353	90.1905	80.8824	29.8524	30.8118	31.0238	30.5059	23.9429	24.5059	24.6143	24.3294
1986	5	19	33.6857	23.4353	10.2504	25.7158	31.9	26.7692	27.8727	24.9263	26.8333	25.3105	25.7375	93.1176	69.6	89.7222	84.1875	31.0263	31.86	31.4667	31.525	24.6158	25.035	24.85	24.875
1986	5	20	34.4308	23.4312	10.9995	25.9048	31.7	26.9692	27.9833	24.8667	26.6	25.21	25.5789	92.0476	66.5789	89.7	82.2778	30.7333	30.9211	31.135	30.8556	24.4714	24.5684	24.69	24.5444
1986	5	21	34.575	22.7437	11.8313	25.3053	32.7833	27.1385	28	24.4667	27	25.14	25.5312	92.3333	65.4211	87.55	81.875	30	31.7842	30.81	30.8438	24.0667	24.9737	24.48	24.5062
1986	5	22	34.5417	23.3765	11.1652	25.425	31.74	26.9273	27.7333	24.51	26.9	25.3111	25.44	92.65	68.8125	89.1111	83.3333	30.195	31.9938	31.25	30.8467	24.155	25.1062	24.75	24.5133
1986	5	23	34.6833	22.7529	11.9304	25.2842	32.7333	27.4	28.3364	24.395	27.0105	25.5105	25.6765	92.1667	65.5556	88.7647	82.2667	29.8789	31.7333	31.7	31.0333	23.9737	24.9944	25	24.6067
1986	5	24	33.9818	23.0824	10.8995	25.6421	32	27.4417	28.3	24.6947	27.0368	25.55	25.7944	92.6316	69.7222	88.45	83.4706	30.4526	32.3722	31.655	31.5294	24.3211	25.35	24.975	24.8941
1986	5	25	33.35	22.8889	10.4611	25.4947	31.3333	27.1	27.9143	24.7579	27.0353	25.8133	25.9692	94.1053	70.4667	91.0667	84.6364	30.7105	32.36	32.4333	31.8273	24.4684	25.3533	25.38	25.0727
1986	5	26	32.95	22.8625	10.0875	25.7474	31.32	27.0417	27.87	24.8316	26.8444	25.1444	25.4133	92.3889	69.7647	87.7222	83.3333	30.7526	31.8353	30.8389	30.92	24.4684	25.0765	24.4833	24.5533
1986	5	27	34.2	23.2706	10.9294	26	31.76	27.1	27.775	25.1111	27.0889	25.2611	25.7733	91.5	68.9412	87.2222	83.5714	31.1389	32.2529	30.9389	31.45	24.6889	25.2765	24.5833	24.8429
1986	5	28	34.2556	23.4471	10.8085	26.3737	32.2818	26.8167	28.22	25.19	26.7588	24.9611	25.6063	90.7895	66.25	89.2222	81.5714	31.2	31.425	30.6278	31	24.7474	24.8438	24.3944	24.6214
1986	5	29	34.7875	23.2278	11.5597	25.7667	32.5333	26.94	28.3143	24.6889	26.74	24.9667	25.6091	91.0667	64.8571	88.8235	81.3	30.6118	31.1357	30.9647	31.68	24.4176	24.6429	24.5588	24.96
1986	5	30	34.0636	23.2429	10.8208	26.2368	32.15	26.88	28	24.9895	26.7875	25.0722	25.5786	89.8889	65.5333	86.4118	79.7143	30.7842	31.3333	30.5	30.4857	24.5053	24.7467	24.2412	24.2857
1986	5	31	34.7333	23.32	11.4133	26.2889	32.8125	26.85	27.9714	24.9167	27.1063	25.4588	25.8385	88.125	65.0714	88.5294	81.6154	30.5556	31.8143	31.4882	31.2308	24.3556	25.0429	24.8471	24.7308
1986	6	1	35.0429	23.6667	11.3762	26.4842	33.2833	27.05	28.7455	24.7895	26.8737	25.3111	25.7467	87.6667	61.5263	87	78.625	30.1684	30.9421	31.0556	30.7875	24.1263	24.5632	24.6222	24.4875
1986	6	2	35.1	23.3235	11.7765	26.2105	32.6667	27.4364	28.6444	24.8474	26.65	25.1588	23.9467	88.4706	66.5333	85.2353	80	30.4421	31.0267	30.6118	30.5643	24.3105	24.58	24.3706	24.35
1986	6	3	34.8786	23.5944	11.2841	26.045	32.5091	27.6308	28.5455	24.5421	26.8375	25.4263	25.6438	89.3684	65.6	87.6316	81.1333	29.8684	31.3867	31.3474	30.88	23.9947	24.7733	24.7842	24.5267
1986	6	4	35.1	23.9222	11.1778	26.255	33.02	26.9	28.16	24.87	26.7333	25.3944	25.6615	89	61.9286	88.3529	79.8462	30.465	30.7643	31.6	30.7	24.315	24.4286	24.9353	24.4308
1986	6	5	34.5143	23.6833	10.831	26.0211	32.5917	27.225	28.3455	24.8211	27	25.02	25.6294	90.2778	66.1053	85.55	81.0556	30.5	31.8737	30.35	30.9444	24.3421	25.0579	24.24	24.5833
1986	6	6	34.6533	23.8833	10.77	25.88	33.15	27.1462	28.4083	24.64	26.8471	25.2632	24.1235	89.8947	63.6471	87.6111	79.8	30.13	31.2588	31.1	30.78	24.165	24.7294	24.6389	24.4733
1986	6	7	34.2625	23.765	10.4975	26.4381	33.1545	26.8545	28.5	24.645	27.0222	24.7053	23.9765	85.7222	65.5294	84.8889	78.75	29.85	31.9	29.8833	30.375	23.98	25.0706	23.9667	24.2562
1986	6	8	34.2933	23.7778	10.5156	26.445	32.6308	27.1385	28.3667	24.935	26.7579	25.43	25.6294	88.65	64.1053	87.5	79.7647	30.495	31.1053	31.32	30.7765	24.375	24.6684	24.785	24.4941
1986	6	9	34.4875	23.8333	10.6542	27.1316	32.7273	27.21	28.2286	25.2556	26.8111	25.5588	25.8462	86.8333	63.5882	90.5625	83.3636	30.8667	31.2529	32.05	31.6909	24.5222	24.7353	25.1813	24.9636
1986	6	10	34.7786	24.0211	10.7575	26.25	32.95	27.7	28.56	24.7889	26.7556	25.4556	25.5077	88.3529	62.3333	86.25	77.9167	30.3	30.8389	31.7	30.325	24.2278	24.5111	24.9625	24.225
1986	6	11	34.8	23.8667	10.9333	26.219	32.9545	27.5077	28.5727	24.98	27.1222	25.2053	25.7059	90.7	65.1667	85.0556	80.1875	30.81	31.9722	30.7778	31.0813	24.505	25.1278	24.4889	24.6437
1986	6	12	34.6588	23.7647	10.8941	25.98	33.3417	27.2833	28.42	24.63	26.9263	25.445	25.5706	89.8	62.3333	87.6	79.8125	30.075	31.0944	31.365	30.5063	24.11	24.6333	24.805	24.325
1986	6	13	34.7375	24.0765	10.661	26.015	32.9083	27.8167	28.6917	24.59	26.7294	25.3222	25.4333	89.15	62.2353	83.8889	78.2	29.965	30.7882	30.7444	30.3267	24.03	24.4824	24.4167	24.2
1986	6	14	34.1231	23.8824	10.2407	25.855	31.5333	27.0182	27.9455	24.54	26.6222	24.7158	25.2625	89.4737	67.6111	86.7222	80.6875	29.975	31.3111	29.9611	30.2437	23.995	24.7333	24.0389	24.1562
1986	6	15	34.375	23.6294	10.7456	26.1	32.6667	28.55	29.36	24.7524	26.6333	25.515	25.6353	89.1	63.5	83.5789	78.1333	30.09	30.7889	31.1421	30.5333	24.13	24.4611	24.6368	24.3267
1986	6	16	34.9867	23.5882	11.3984	26.15	32.68	28.02	29.125	24.8842	26.825	25.4812	23.9571	89.3889	64.3333	85.8667	79.2727	30.5632	31.2067	31.3	30.9455	24.3789	24.6933	24.7467	24.5727
1986	6	17	35.0357	23.5778	11.4579	26.3444	33.7455	27.4769	28.8	24.8316	26.7889	24.835	25.3071	87.7647	60.4706	82.6	76.2143	30.25	30.5765	29.705	29.7286	24.2167	24.3706	23.87	23.9071
1986	6	18	35.2063	23.7937	11.4125	26.9263	33.0167	27.4	29.1222	25.3	27.1444	25.1556	25.5929	87.7895	65.5882	85.6471	77.3846	31.1368	32.0824	30.6	30.3923	24.6895	25.1294	24.3529	24.2692
1986	6	19	35.4062	24.1286	11.2777	26.65	33.6727	27.9167	29.0222	25.1444	27.3	25.5684	25.9563	88.7778	63.2778	84.3684	78.2667	30.9278	32.0611	31.3105	31.16	24.5722	25.1556	24.7526	24.6933
1986	6	20	35.1867	23.3429	11.8438	26.4444	33.3727	28.1917	29.4	24.8833	27.1294	25.3889	25.7929	88.1667	63.3125	81.2222	78.0769	30.3556	31.6687	30.6056	30.9846	24.2611	24.9875	24.3889	24.6077
1986	6	21	35.25	24.175	11.075	26.8	33.2583	28.5167	29.3667	24.9667	26.8333	25.1882	25.5714	87.3889	61.3333	80.4118	75	30.4556	30.9667	30.0412	30.1571	24.3278	24.4833	24.0235	24.0857
1986	6	22	35.3667	24.0824	11.2843	26.805	32.9231	28.2615	29.05	24.9579	26.8	25.3474	24.0438	86	62.9412	80.4444	75.7333	30.3632	30.9588	30.6889	30.2733	24.2737	24.5412	24.3944	24.18
1986	6	23	35.2941	23.7211	11.5731	26.2278	32.9667	27.9	28.9111	24.8222	26.7412	25.3579	25.6429	89.2778	62.5625	82.2632	76.9231	30.3556	30.8125	30.6474	30.4231	24.2778	24.4875	24.3737	24.2923
1986	6	24	34.9	23.8222	11.0778	26.0105	33.2083	27.8	28.96	24.7667	26.85	25.265	25.5357	89.0625	63.8947	83.6	79.0667	30.3667	31.5789	30.615	30.8333	24.2833	24.9421	24.36	24.52
1986	6	25	35.04	23.5353	11.5047	26.1421	33.15	28.07	29	24.7556	26.8375	25.175	25.45	89.7222	62.5625	84.5	77.4167	30.2667	30.975	31.0286	30.15	24.2167	24.5563	24.6071	24.1083
1986	6	26	35.2	23.9	11.3	26.4333	33.5455	27.7818	28.96	24.7882	26.7437	24.9125	25.4286	87.7647	61.5	80.8125	76.2857	30.1706	30.6875	29.5875	29.9929	24.1588	24.4188	23.85	24.05
1986	6	27	35.4429	23.6941	11.7487	26.4333	33.3556	27.825	28.9	25.0611	26.9133	25.0111	25.6867	89.6667	62.2857	79.9444	77	30.8722	31.1357	29.6722	30.4857	24.5333	24.6071	23.8722	24.3143
1986	6	28	35.3333	23.45	11.8833	26.2611	33.3636	28.2182	28.9333	25.0333	27.0625	25.5647	24.0615	87.3333	63	81.375	77.9091	30.5647	31.68	31	31.0909	24.3882	24.9533	24.5687	24.6364
1986	6	29	35.7846	23.9187	11.8659	26.5667	33.6364	27.86	28.9667	25.1765	26.8706	25.3895	25.85	87.8235	60.7059	81.8333	77.3333	30.8588	30.8059	30.65	30.8533	24.5529	24.4706	24.3944	24.5267
1986	6	30	35.125	24.0933	11.0317	26.5053	33.1667	27.3667	28.7182	24.8421	26.6556	24.89	25.4235	87.2632	61.6111	82.65	77.3529	30.2211	30.5722	29.845	30.1941	24.1895	24.3333	23.945	24.1412
1986	7	1	35.2643	23.7778	11.4865	26.6	33.3	27.9846	29.0455	24.8263	26.7556	25.0895	25.5611	86.6842	61.2353	80.7778	76.4375	30.1211	30.9	29.7222	30.3625	24.1421	24.5235	23.9056	24.2625
1986	7	2	35.56	23.9375	11.6225	26.54	33.75	27.8615	29.05	24.9222	26.7529	25.2895	25.5687	87.1667	60.4118	81.5556	75.6	30.3889	30.5529	30.5444	30.1933	24.2611	24.3176	24.3389	24.12
1986	7	3	35.0214	24	11.0214	26.5	33.1833	28.3167	29.28	24.8737	26.7059	25.5737	25.5286	87.6842	61.2353	81.8421	75.7143	30.3211	30.6059	31.0526	30.1929	24.2579	24.3471	24.6	24.1571
1986	7	4	35.4133	23.6353	11.778	26.4524	33.3429	28.1429	29.0357	24.8333	26.9778	25.1111	25.6	87.5294	62.2778	82.4444	77.125	30.3056	31.2944	30.25	30.55	24.2389	24.7444	24.1389	24.3438
1986	7	5	35.2429	23.775	11.4679	26.2952	32.5538	27.7286	28.6846	24.7	27.0471	25.12	25.5312	87.7895	65.4706	83.6	79.0588	30.095	31.8706	30.345	30.6765	24.11	24.9824	24.255	24.4059
1986	7	6	35.6364	23.6118	12.0246	26.1619	32.6	27.4429	28.4714	24.5778	26.8778	25.3105	25.5733	87.8889	65.5556	82.8947	78.2667	29.7833	31.5167	30.6053	30.58	23.9611	24.85	24.3895	24.3667
1986	7	7	35.6143	23.3778	12.2365	26.755	33.5154	28.1143	29.1917	24.89	26.6421	25.2421	25.6294	86	60.0556	80.2632	75.8235	30.185	30.4778	30.2053	30.3353	24.17	24.2556	24.1632	24.2118
1986	7	8	34.9625	24.0588	10.9037	26.2	32.6769	28.2714	28.8538	24.74	27.0222	25	25.5556	88.8421	66.5882	79.4737	77.8824	29.9737	32.3412	29.6632	30.5235	24.0526	25.2765	23.8105	24.3176
1986	7	9	35.32	23.9111	11.4089	26.5905	33.9571	28.2286	29.4538	24.93	27.0294	25.0444	25.6437	88	61	79.1111	75.1875	30.485	31.2529	29.7222	30.35	24.31	24.7118	23.8667	24.2312
1986	7	10	35.2923	24.0235	11.2688	25.9053	33.2769	27.9417	28.6	24.6211	26.7	25.1278	25.4357	89.6111	61.2222	79.7222	77	30.1158	30.6222	29.9889	30.08	24.1211	24.35	24.0278	24.0867
1986	7	11	35.2714	23.9765	11.295	26.6286	33.1154	27.3833	28.7545	24.96	26.7778	24.6421	25.5588	87.55	62.5	78.3158	76.3529	30.5	30.8889	28.8526	30.2647	24.33	24.5333	23.3526	24.1882
1986	7	12	35.5571	24.0941	11.463	26.6857	33.4308	27.9429	29.0462	24.87	26.9	24.7895	25.3824	86.3	61.7778	77.3158	73.8824	30.14	31.0444	29.0474	29.6647	24.145	24.6389	23.4263	23.8588
1986	7	13	35.4154	24.0667	11.3487	26.5476	33.5429	28.3692	29.2	24.73	26.6889	25.3667	25.5529	86.9	59.7778	80.1765	75.5	29.995	30.4	30.5824	30.2687	24.03	24.1778	24.3471	24.1312
1986	7	14	35.4267	23.7059	11.7208	26.6	33.5	28.4133	29.2786	25	26.7765	25.2824	25.6812	88.25	60.9412	77.3529	75.5	30.61	30.7235	29.9471	30.3812	24.4	24.4471	24.0235	24.2938
1986	7	15	35.4286	24.0353	11.3933	26.5143	32.6714	27.6714	28.6357	24.65	26.9222	24.9882	25.5	86.15	64.3889	82.2941	77.9412	29.745	31.4944	29.9706	30.4353	23.925	24.8778	24.0588	24.3059
1986	7	16	35.5692	23.3556	12.2137	26.03	33.1846	27.4929	28.4	24.5053	27.0235	25.2222	25.5867	88.3889	61.7647	84.1176	78.875	29.7421	31.3471	30.6176	30.5	23.9316	24.7882	24.4	24.3375
1986	7	17	34.9692	23.65	11.3192	26.3	32.6462	28.3167	28.8917	24.52	26.8316	25.5368	25.5667	86.35	63.7368	83.4737	77.7222	29.545	31.2053	31.0579	30.4444	23.82	24.7211	24.6105	24.2944
1986	7	18	35.1733	23.8667	11.3067	26.0476	33.2	28.7	29.2429	24.375	26.9895	25.3947	25.5579	88	63.7895	80.3158	77.1579	29.425	31.5	30.5368	30.4579	23.755	24.8684	24.3053	24.2947
1986	7	19	35.3538	23.5444	11.8094	25.7947	33.5857	28.3286	28.9	24.0842	26.9667	25.5059	25.4375	86.0556	61.8889	84.0588	76.9333	28.6556	31.2833	31.1294	30.26	23.2778	24.6111	24.6588	24.1067
1986	7	20	35.0769	23.3375	11.7394	26.49	33.5667	28.2333	29.4727	24.9444	26.825	25.3375	25.6733	88.8333	59.625	81	76.5714	30.6111	30.6437	30.88	30.8143	24.3889	24.3687	24.4733	24.4571
1986	7	21	35.32	24.15	11.17	26.3429	32.9429	27.7929	28.7571	24.77	27.2211	25.6105	25.8722	88.2105	64.8421	83.7895	79.1053	30.215	32.1421	31.2579	31.1789	24.205	25.2105	24.7579	24.7053
1986	7	22	35.9385	23.8824	12.0561	26.25	33.7846	28.2923	29.2636	24.9789	27.2667	25.3333	25.8062	90.3158	62.8889	82.4706	78.4667	30.8105	31.9722	30.8647	31.1133	24.5	25.0944	24.5235	24.6467
1986	7	23	35.2923	23.6333	11.659	26.36	32.4769	27.2769	28.175	24.44	27.1778	25.0588	25.5176	85.35	67.1111	81.5294	78.7647	29.36	32.4833	29.9588	30.6235	23.665	25.2833	24.0412	24.3176
1986	7	24	35.7143	24.3111	11.4032	26.6476	33.8714	28.4429	29.3857	24.82	27.3789	25.5889	25.9	85.8	62	80.1667	75.6111	30.015	32.0947	30.8333	30.8667	24.085	25.1211	24.4889	24.4944
1986	7	25	35.5286	24.2833	11.2452	26.8	32.7429	28.2769	29.0692	24.8789	26.91	25	25.4765	85	63.35	77.1667	74.7059	30.0789	31.295	29.3833	29.9941	24.0842	24.73	23.6722	24.0176
1986	7	26	35.5867	24.1889	11.3978	26.65	33.2857	28.0429	28.8769	24.8474	26.9895	25.0632	25.6235	86.6316	63.6667	80.9474	77.4375	30.1316	31.8667	29.9474	30.7562	24.1421	25.0333	24	24.45
1986	7	27	35.7857	24.2588	11.5269	26.5381	33.2857	28.3077	29.1385	24.7	26.8	25.1684	25.5833	86.5	61.8947	80.3684	76.3889	29.89	30.7947	30.0632	30.3111	24	24.4526	24.0632	24.2056
1986	7	28	34.9143	24	10.9143	26.42	33.4769	27.4167	28.7333	24.6222	26.9263	25.2444	25.6875	86.1176	62.5789	83.5556	78.4706	29.7722	31.1737	30.5556	30.6882	23.8944	24.6526	24.3333	24.3882
1986	7	29	35.5143	24.0235	11.4908	26.1684	32.0615	26.7385	27.875	24.6111	27.0375	25.0316	25.65	88.7059	66.5	85.7895	81.8	29.9278	31.8687	30.4211	31.1133	24.0444	25.0313	24.2474	24.6467
1986	7	30	36.1143	23.9529	12.1613	26.2238	33.2571	27.8462	28.7	24.7889	26.9474	25.42	25.8625	88.5294	62.4211	82.5263	78.625	30.3167	31.2263	30.7316	30.9313	24.2444	24.6632	24.4316	24.5438
1986	7	31	35.5	23.7529	11.7471	26.1684	34.1	27.5167	28.925	24.8824	27.1118	25.45	25.8625	90.9412	60.3529	86.8125	79.625	30.6706	31.2412	31.2875	31.1813	24.4353	24.7059	24.7812	24.7
1986	8	1	35.2	23.28	11.92	26.3375	33.2	27.5167	28.6909	24.1867	27.1846	25.4571	23.8429	83.6923	65.1538	83.5	77.9231	28.6857	32.2231	30.9143	30.6769	23.1143	25.1769	24.5	24.3077
1986	8	2	35.5143	23.8286	11.6857	26.575	33.2462	27.6538	28.5545	25.0533	26.9562	24.9812	25.5538	87.3571	61.5	81.1875	77.9167	30.6286	31.15	29.8063	30.4417	24.4	24.6125	23.9375	24.275
1986	8	3	35.6429	23.88	11.7629	26.3941	32.0167	27.4308	28.2	25.1467	27.0667	25.6	25.8615	88.8667	69.3333	87.9231	83.0833	30.9333	32.5	31.6846	31.6917	24.58	25.34	24.9615	24.9417
1986	8	4	35.2571	23.3	11.9571	25.7667	32.92	26.3	27.48	23.8533	27.4571	24.9067	25.4	85.8571	65.8462	86.2	79.5	28.5467	32.7846	30.0933	30.275	22.88	25.4308	24.1133	23.9917
1986	8	5	35.45	23.2353	12.2147	26.1556	32.8462	26.3833	27.8333	24.7882	27.4375	25.5286	25.9333	89.0625	68.9375	87.2857	83	30.3706	33.1625	31.4857	31.7385	24.2647	25.7	24.8786	24.9846
1986	8	6	35.5667	23.1813	12.3854	26.1111	33.5667	27.8182	28.45	24.2706	27.2615	26.0286	26.0636	86.1176	64.7692	85	81.5455	29.0588	32.2692	32.3077	31.9182	23.4353	25.2538	25.2692	25.0727
1986	8	7	35.3833	23.6923	11.691	26.0706	33.0364	28.1636	28.9182	24.85	26.7846	25.2833	25.64	90	62.6923	80	77.3	30.4813	30.9538	30.2083	30.54	24.3562	24.4923	24.15	24.32
1986	8	8	34.9273	23.7857	11.1416	26.375	32.8	27.8182	28.7182	25.0714	27.0923	25.1714	25.83	89.3077	67.1538	81.6429	81	30.8929	32.1769	30.2286	31.3727	24.5571	25.2385	24.1714	24.8273
1986	8	9	35.7067	23.65	12.0567	26.1625	33.3167	27.6667	28.8	24.8267	26.8875	25.1647	25.6533	89.8571	61.9375	83.7059	79.1429	30.3214	30.9563	30.4412	30.7429	24.2571	24.5062	24.2529	24.4071
1986	8	10	35.5	23.5857	11.9143	25.9176	33.55	27.5333	28.4909	25.0429	26.8667	25.3176	23.9929	90.7692	62.3333	86.0588	81.0769	30.9929	31	30.9706	31.1769	24.6286	24.5733	24.5882	24.6846
1986	8	11	35.0733	23.525	11.5483	26.7222	33.3429	26.975	28.525	25.0941	27.05	25.2333	25.72	88.3529	66.1875	89.9412	81.7333	30.7882	31.925	31.3118	31.2	24.4941	25.0375	24.7647	24.6867
1986	8	12	35.1857	23.5286	11.6571	26.0579	33.9143	27.7091	28.7545	24.9889	27.2	25.75	25.8933	90	62.8125	85.6667	79.9286	30.7059	31.8437	31.7267	31.3857	24.4412	24.925	24.96	24.7357
1986	8	13	35.2308	23.3125	11.9183	26.3158	33.7333	27.6462	28.8385	25.3294	27.1765	25.44	25.9929	91.125	63.1176	84.0714	79.8333	31.4188	31.7235	30.9857	31.375	24.8563	24.9882	24.5571	24.8
1986	8	14	35.2429	23.6375	11.6054	26.5889	33.7286	27.9	29.1667	24.9444	27.2588	25.3467	25.84	88.3529	63.6471	82.5	78.3846	30.5412	32.0059	30.8071	31.1077	24.3059	25.1059	24.4929	24.6077
1986	8	15	35.3692	23.2875	12.0817	26.2588	33.1077	27.3385	28.4909	24.9765	26.925	25.5647	25.7533	90	64.9333	87.7059	81.0769	30.675	31.6867	31.6706	31.1538	24.425	24.8667	24.9471	24.6462
1986	8	16	35.6769	23.2625	12.4144	26.2667	33.15	27.6308	28.725	24.9444	27.1647	25.5176	25.9187	90	62.7647	84.8125	79.625	30.6611	31.9	31.2375	31.4187	24.4278	24.9353	24.7437	24.7812
1986	8	17	35.5429	22.7412	12.8017	26.2	33.2571	26.9286	28.3077	24.8222	26.9556	25.3737	25.6824	89.8333	62.5	86.1053	79.8235	30.4444	31.2889	31.0579	30.9118	24.3167	24.6611	24.6316	24.5176
1986	8	18	35.8	22.6562	13.1438	25.7333	32.8	27	28.1333	24.72	27.2176	25.5875	25.9357	92.6667	67.6471	88.4375	83	30.5067	32.5647	31.7437	31.7929	24.3733	25.3882	24.9625	25
1986	8	19	34.6067	22.7529	11.8537	25.7	31.8364	26.9571	27.77	24.6111	26.85	25.1895	25.6	90.375	67.2667	84.8421	81.1429	29.9824	31.7533	30.6	30.5071	24.0588	24.8667	24.3579	24.2857
1986	8	20	35.4692	22.6353	12.8339	25.8421	33.1143	26.7231	28.0385	24.4706	27.4375	25.0133	25.3923	90.4118	67.3125	87.6667	81.0769	29.9059	33	30.58	30.6462	23.9706	25.55	24.38	24.3462
1986	8	21	35.3167	22.9938	12.3229	26.2056	33.5154	27.7091	28.81	24.5222	27.0471	25.4125	25.5533	87.2778	61.3529	85.0625	77.5333	29.6889	31.3412	31.0438	30.4467	23.8111	24.7	24.625	24.24
1986	8	22	35.4133	22.7286	12.6848	25.9375	33.2833	27.2727	28.4889	24.7714	27.0471	25.5	25.9077	90.9286	62.8824	88.2667	81.1538	30.4786	31.5647	31.5267	31.5077	24.3071	24.8294	24.8667	24.8538
1986	8	23	36.0769	23.0267	13.0503	26.4105	33.4909	27.25	28.69	24.9	27.44	25.3875	25.8308	89.2222	65.5714	88.8125	80.6667	30.5056	32.7643	31.3438	31.1583	24.3278	25.5143	24.7625	24.675
1986	8	24	35.1857	23.1	12.0857	25.6944	33.2615	27.0545	28.2182	24.6353	27.56	25.1846	25.6727	92.2941	66.4	90.6923	82.6364	30.3588	33.1133	31.1846	31.1909	24.2529	25.6667	24.7231	24.7091
1986	8	25	34.5333	22.6667	11.8667	25.7789	32.2583	27.2154	28.175	24.6353	27.1882	25.3294	25.7067	91.4118	67.5882	90.1765	83.2	30.2353	32.4471	31.4353	31.3733	24.2059	25.3471	24.8176	24.8
1986	8	26	34.2	22.5813	11.6187	25.8	31.8154	26.8923	28.0667	24.4667	27.1176	25.0471	25.2933	89.625	69.2941	86.7059	82.9333	29.8765	32.5941	30.5294	31.0667	23.9529	25.3529	24.3353	24.5667
1986	8	27	35.4308	23.0111	12.4197	26.0105	32.7846	26.6167	27.9417	24.4588	26.6588	25.0706	25.1929	87.9375	64.7059	90.1765	81.0667	29.7412	30.9294	30.9235	30.3	23.8471	24.4941	24.5529	24.1867
1986	8	28	34.3692	23.15	11.2192	25.4889	31.3667	26.8769	27.5667	24.0778	26.6278	24.9222	25.2118	88.5	67.3529	83.2778	79.9412	28.9529	31.1824	29.9222	29.9529	23.4412	24.6412	23.9722	23.9941
1986	8	29	35.1833	23.2933	11.89	26.0105	32.5538	27.9231	28.6077	24.5333	26.9059	25.5647	25.6824	88.9444	64.1765	84.8125	79.375	29.8222	31.4294	31.2438	30.8813	23.9167	24.7588	24.6938	24.4812
1986	8	30	35.2769	23.08	12.1969	25.7556	33.02	27.4923	28.61	24.8235	26.9875	25.0778	25.65	93.7647	62.6	85.8235	80.9286	30.8412	31.1733	30.6412	30.9643	24.5176	24.6733	24.3882	24.5643
1986	8	31	35.5	22.975	12.525	25.8471	33	27.2833	28.55	24.3176	27.1556	25.3118	25.6812	89.75	64.2778	88.0588	80.8667	29.6562	31.9389	31.1471	31.12	23.8563	25.0444	24.6941	24.66
1986	9	1	35.5833	23.6714	11.9119	26.2625	31.4364	26.4909	27.51	24.8875	27.2625	25.36	25.86	89.4667	70.125	91.1333	83.5	30.3933	32.8125	31.54	31.5857	24.2067	25.575	24.9	24.9
1986	9	2	35.25	23.2857	11.9643	25.9062	32.5111	26.9	27.8889	25.05	27.3714	25.325	25.8083	92.4286	67.2308	89.3125	84.3077	31.175	32.9077	31.3063	32.2	24.7125	25.5692	24.7625	25.2538
1986	9	3	35.3455	23.18	12.1655	26	32.44	26.8	28.01	24.85	26.96	25.48	25.7867	91.6875	68.3846	89.4286	83.4167	30.6438	32.0769	31.5071	31.525	24.4375	25.1769	24.8357	24.8583
1986	9	4	35.2667	22.8143	12.4524	25.5059	32.84	27.2364	28.2	24.2	26.8437	25.2133	25.3929	92.1333	66.5333	88.4286	82.4615	29.4933	31.9267	30.9357	30.7615	23.7867	25.08	24.5857	24.4769
1986	9	5	35.0667	22.675	12.3917	25.5882	32.6	27	28.2091	24.4933	27.4125	25	25.7769	91.6667	69.1875	89.3571	84.2308	30.0467	33.15	30.7643	31.6923	24.0733	25.6875	24.4643	24.9615
1986	9	6	35.15	22.6	12.55	25.6	32.3	26.7818	27.93	24.3833	27.1733	25.1286	25.5	92.9167	67.6	88.2143	82.5455	29.9417	32.46	30.8429	30.9	24.0333	25.2933	24.5143	24.5545
1986	9	7	35.1818	22.2125	12.9693	25.5059	33.0364	26.8545	28.1364	24.4125	27.0875	25.2267	25.62	91.1875	62.25	87.4667	80.4667	29.8125	31.525	30.9333	30.9	23.9688	24.8	24.5933	24.52
1986	9	8	34.8	22.6933	12.1067	25.4941	32.1727	27	28.02	24.3857	27.0375	25.36	25.7462	91.7143	67.75	91.4	83.5385	29.7857	32.1688	31.5933	31.4462	23.95	25.1812	24.9267	24.8154
1986	9	9	35.0857	22.6875	12.3982	25.3882	32.5818	27.4727	28.1909	24.1875	27.1375	25.65	25.6563	91.875	65.75	89.875	82.5625	29.475	32.1125	32.025	31.1938	23.7625	25.125	25.125	24.6625
1986	9	10	34.7333	23.08	11.6533	25.8125	32.2909	26.8909	28.04	24.6625	26.9067	25.2533	25.7846	90.5333	66.1333	88.1333	81.6429	30.25	31.7667	31.0733	31.2214	24.2188	24.9467	24.64	24.7071
1986	9	11	35.1167	22.9867	12.13	25.5867	31.68	26.7636	27.5333	24.8667	27.0125	25.4143	25.7154	94.2667	69.625	88.2143	85	30.9533	32.375	31.3714	31.5615	24.5933	25.3125	24.8071	24.9077
1986	9	12	35.2	22.6	12.6	25.2	32.2545	26.6727	27.63	24.1	26.9571	24.9	25.4667	92.0714	64.4286	87.7143	81.75	29.3714	31.5071	30.3214	30.6417	23.6929	24.8143	24.2357	24.3917
1986	9	13	34.5	23.2429	11.2571	25.7333	31	26.7818	27.6778	24.4857	26.56	25.3857	25.7364	91.2857	70.1333	88.6154	83.8	29.9214	31.46	31.2462	31.41	24.0429	24.8	24.7231	24.8
1986	9	14	34.74	23.0286	11.7114	25.5765	32.0333	27.12	28.02	24.3733	26.64	25.3077	25.5545	91.6429	66.6	91	83.0833	29.8467	31.3133	31.5333	31.0167	23.9867	24.76	24.875	24.6
1986	9	15	34.9636	22.8125	12.1511	25.7176	32.2833	27.1273	28.1364	24.6875	27.2375	25.5333	25.925	92.625	68.625	90.4545	84	30.4375	32.7187	31.8545	31.9091	24.3188	25.4688	25.0636	25.0818
1986	9	16	35.0727	22.3429	12.7299	25.0533	32.5167	26.6364	27.6545	24.3933	27.3467	25.0308	25.6385	94.4286	68.9333	91.3077	85.9167	29.8	33.0067	30.9615	31.475	23.9714	25.5867	24.5769	24.85
1986	9	17	35.35	22.9333	12.4167	25.2937	32.22	26.5	27.6667	24.5375	27.4667	24.8714	25.6769	93.5333	69.2667	91.4286	85.0714	30.3125	33.22	30.6714	31.5	24.2375	25.7533	24.3929	24.85
1986	9	18	34.4	22.3	12.1	25.3333	31.4364	25.64	26.9556	23.9429	26.7125	24.3857	25.0214	90.5	67.875	93.9286	84.2143	28.9571	31.525	30.0714	30.1929	23.4429	24.8188	24.0786	24.1357
1986	9	19	34.6889	22.4667	12.2222	24.525	32.4364	26.7	27.59	23.78	27.04	24.7857	25.1667	94.0769	69.6667	91	85.5	29.0867	32.4667	30.5	30.6786	23.5133	25.3467	24.3286	24.3857
1986	9	20	34.2909	22.3385	11.9524	25.4529	32.0818	26.46	27.6	24.0933	26.88	24.6857	25.225	90.6429	68.2	91.6154	84.8333	29.2733	31.8733	30.3231	30.3917	23.6467	25.0533	24.2154	24.2333
1986	9	21	34.9556	22.7143	12.2413	24.9429	31.9455	26.425	27.2875	24.0857	27.0714	25.4333	25.42	91.4545	70.6429	91.6667	86.6364	29.1692	32.55	31.7083	31.3091	23.6154	25.4143	24.9667	24.7727
1986	9	22	34.54	22.6714	11.8686	24.7286	31.6	26.2545	27.1222	24.1143	27.3714	25.2286	23.7846	94.25	72.3571	91	86.3077	29.6214	33.4286	31.3143	31.5308	23.8786	25.8571	24.7929	24.8769
1986	9	23	34.2222	22.7143	11.5079	25.2	31.76	25.85	27.1889	24.3571	27	24.4077	25.2385	94.8571	71.1429	92.4615	86.2308	30.0429	32.4786	29.9846	30.7923	24.1	25.3857	24.0385	24.4769
1986	9	24	34.1667	22.9667	11.2	25.4125	31.94	26.48	27.5667	24.3067	27.3867	24.5846	25.5462	92.2667	72.3333	92.2308	86.7692	29.7467	33.5267	30.2615	31.5538	23.9133	25.82	24.1923	24.8538
1986	9	25	34.6364	22.45	12.1864	25.4375	32.2545	26.3636	27.68	24.6133	27.0267	24.8615	25.5308	94.3333	66.4	87.2308	82.5385	30.5267	31.98	30.2385	30.9846	24.34	25.1133	24.1538	24.5769
1986	9	26	34.0727	22.5467	11.5261	25.1	32.26	26.06	27.26	23.9733	27.2143	25.0286	25.3167	90.9286	68.2857	90.4286	83.5385	29.0867	32.6214	30.8357	30.7154	23.4933	25.4429	24.5286	24.4231
1986	9	27	33.7692	22.5467	11.2226	25.7	31.6333	26.5636	27.43	24.4533	26.8625	24.88	25.3214	90.7333	69.0625	89.3571	84.1538	29.86	31.975	30.4643	30.6385	23.9933	25.1313	24.3143	24.4077
1986	9	28	33.8667	22.64	11.2267	25.3	31.2727	26.16	27.15	24.3067	26.7733	24.5462	25.1273	92.3846	69.3333	88.8333	84.3333	29.7933	31.7933	30	30.3083	23.9667	24.9867	23.95	24.1917
1986	9	29	33.8	22.9429	10.8571	25.3059	31.5455	26.2222	27.55	24.25	27.1467	24.9571	25.5917	92.1333	70.2667	90.9231	84.9167	29.6812	32.6733	30.9077	31.3917	23.8688	25.4933	24.5462	24.8
1986	9	30	34.6	22.7333	11.8667	25.7333	30.95	26.7111	27.325	24.3429	26.5467	25.4	25.5083	89.9286	70.6667	91.3077	84.5833	29.5714	31.5467	31.6615	31.1333	23.8357	24.9067	24.9538	24.6833
1986	10	1	34.1692	23.0375	11.1317	25.6667	31.8133	26.5692	27.5917	24.5176	26.9375	25.0308	25.525	91.8824	69.8125	90.25	85	30.0588	32.3563	31.0833	31.2909	24.1	25.325	24.65	24.7636
1986	10	2	33.8917	22.8308	11.0609	25.7125	31.9214	26.35	27.5	24.875	26.825	24.8133	25.5385	92.5	67.3125	87.9333	82.9333	30.8938	31.7438	30.26	30.8667	24.575	24.9938	24.2133	24.54
1986	10	3	34.8667	22.6667	12.2	25.0941	32.5286	26.0615	27.4	24.3375	26.8857	24.7714	25.3	93.7692	64.9286	89.4286	83.0833	30.0687	31.5	30.3786	30.55	24.0875	24.8643	24.2357	24.35
1986	10	4	33.9077	22.1385	11.7692	24.8875	32.0133	26.0714	27.2071	23.96	27.05	24.8286	25.325	91.6154	68.75	90.0714	85	28.8429	32.3688	30.45	30.6833	23.4214	25.35	24.3214	24.425
1986	10	5	34.04	22.6714	11.3686	24.8125	32	26.3	27.3182	24.2	27.1	25.0923	25.6375	95.0769	70.0714	91	85	29.8533	32.6714	31.0692	31.21	24	25.4857	24.6462	24.71
1986	10	6	33.9091	22.7077	11.2014	25.2235	32.0571	26.3818	27.4455	24.375	27.0667	24.9286	25.4833	92.9286	67.4667	91	83.6923	30	32.2867	30.9462	30.9231	24.0875	25.3	24.5846	24.5846
1986	10	7	34.4167	23.375	11.0417	25.1333	31.88	26.5	27.4308	24.425	26.875	25.1857	25.5583	92.7692	68.3125	90.7857	84.0769	29.8867	32.0438	31.2286	30.8692	24	25.1312	24.7214	24.5154
1986	10	8	34.3778	23.1538	11.2239	24.9235	31.2714	26.4308	27.2077	24.2125	26.65	25.08	25.3417	93.6923	67.875	89.4667	84.5333	29.7812	31.4938	30.8667	30.8267	23.9625	24.85	24.54	24.5
1986	10	9	33.4364	23.2308	10.2056	25.28	30.7857	25.8769	27.0273	24.5077	27.2133	24.9077	23.4	94.8182	75.3333	92.8462	87.8182	30.4	33.5533	30.8923	31.8727	24.2923	25.9533	24.5615	25.0818
1986	10	10	33.5333	23.1429	10.3905	24.8941	31.5143	26.0154	27.1154	24.1143	27.1125	24.5286	25.59	93.5	70.25	88.4286	85.25	29.6143	32.75	29.7857	31.2	23.8214	25.525	23.8857	24.675
1986	10	11	34	22.8769	11.1231	25.0875	31.3857	26.1143	27.0923	24.2625	27.225	24.6667	25.4071	94.1429	72.375	90.0667	85.2857	29.8533	33.1938	30.2267	30.7643	23.9667	25.7625	24.1667	24.4786
1986	10	12	32.8	23.0077	9.79231	24.7333	31.8	26.0571	27.2636	24.3	26.75	24.8	25.1615	94.6364	69.8	89.8125	84.8462	29.65	32.1	30.4	30.7615	23.8643	25.2267	24.2938	24.4769
1986	10	13	34.2545	22.9933	11.2612	25.1647	31.7857	25.7846	26.9833	24.44	27.225	24.9143	25.6182	93.5385	68.4375	91.8571	84.3846	30.2067	32.675	30.8214	31.0846	24.16	25.4562	24.5143	24.6385
1986	10	14	34.3091	22.9846	11.3245	25.4706	32.2769	26.1	27.3909	24.3077	27.1286	24.4429	25.46	92.3333	67.9286	87.7143	82.9091	29.7846	32.5286	29.6071	30.7091	23.9462	25.3643	23.8	24.4545
1986	10	15	34.1455	22.8267	11.3188	25.2125	31.6267	25.6769	26.9083	24.3077	26.85	24.7125	25.2083	92.25	69.375	91.125	85.3077	29.7385	32.15	30.3688	30.8692	23.9154	25.15	24.275	24.5
1986	10	16	32.9636	22.8	10.1636	24.8375	31.1231	25.2923	26.6385	24.0375	26.9933	24.375	25.0769	92.7857	71.0667	91.625	85.4	29.3438	32.6067	29.7938	30.54	23.7187	25.4533	23.95	24.3533
1986	10	17	33.3	22.8143	10.4857	24.8	30.9538	25.9286	26.9462	24.1	26.65	24.625	25.3143	93.7857	72	90.375	85.6875	29.5375	31.9625	30.225	30.5813	23.825	25.125	24.15	24.3687
1986	10	18	33.1273	22.6462	10.4811	24.7529	31.4857	25.3714	26.7429	24.1375	26.4625	24.2533	24.99	92.0909	68.0625	90.4	84.4	29.6062	31.2688	29.5	30.1667	23.875	24.6562	23.74	24.1133
1986	10	19	33.25	22.4857	10.7643	24.2706	31.4	25.8143	26.8071	23.825	26.4625	24.7125	25.0357	95.0714	67.5625	90.375	84.6875	29.1562	31.0875	30.2875	30.175	23.6125	24.6687	24.2313	24.175
1986	10	20	33.0909	22.6	10.4909	25.025	30.4923	26	27.1	23.9867	26.6429	24.8429	25.3083	91.9333	72.3571	91.6429	85.3333	29.08	32.0143	30.6571	30.8583	23.54	25.1643	24.4357	24.5417
1986	10	21	33.2	22.6769	10.5231	24.9647	30.9071	25.9846	26.9923	24.1067	26.5875	24.9375	25.2733	92.8	70.5	93.0625	85.2667	29.44	31.6688	30.975	30.82	23.7667	24.9625	24.6	24.5133
1986	10	22	33.5636	22.8333	10.7303	25.175	31.0769	25.5	26.9556	24.1867	26.8133	24.9462	25.4636	91.6	70.6	93.5	85.6	29.4867	32.1067	31.0917	31.09	23.78	25.1933	24.6583	24.65
1986	10	23	33.45	22.7846	10.6654	25.1765	31.5933	25.9385	27.0917	24.1933	26.65	24.8857	25.2692	93.7333	69.4375	93.4286	85.6923	29.6533	31.7062	30.9	30.8769	23.8933	25	24.5786	24.5538
1986	10	24	32.7833	22.9933	9.79	25.1059	30.9571	25.7429	26.9538	24.2533	26.55	24.4667	25.2	93.9167	72.5625	92.4	86.6429	29.88	31.8812	30.0067	30.6429	24.02	25.1063	24.0933	24.4286
1986	10	25	33.0231	22.9333	10.0897	25.0941	31	26.1467	27.2231	24.2	26.78	24.9133	25.3364	93.3846	73.0667	93	86.9231	29.74	32.42	30.9133	31.1846	23.9067	25.3667	24.58	24.7154
1986	10	26	33.6909	22.8462	10.8448	24.7412	31.6125	25.6857	26.8	23.98	26.8875	24.7867	25.2143	95.2143	71.4375	93.1333	86.8667	29.4333	32.3937	30.72	30.8067	23.76	25.3375	24.4467	24.48
1986	10	27	33.7667	22.875	10.8917	25.1684	31.2857	26.05	27.0167	24.3294	26.7875	25.0533	25.4538	93.6667	71.6875	91.9286	86.3571	29.9647	32.2188	31.0643	31.1286	24.0471	25.2563	24.65	24.6786
1986	10	28	33.5231	22.9467	10.5764	24.8111	31.4143	25.9429	26.925	24.1529	26.9059	24.925	25.3273	94.5833	72.5	92.1875	86.8	29.8176	32.6312	30.8375	31.1267	23.9706	25.4812	24.5312	24.6733
1986	10	29	33.4182	23.1	10.3182	24.8941	31.1231	26.1231	26.9667	24.0125	27.0375	24.7875	25.275	93.9375	71.8125	90.9375	85.5625	29.3625	32.7437	30.4813	30.8688	23.725	25.5625	24.3375	24.5313
1986	10	30	33.24	22.5333	10.7067	24.6471	31.0923	26.2308	26.9923	23.9882	26.7059	24.8706	25.1563	94.25	69.7059	90.7647	85.1176	29.3882	31.8412	30.6176	30.6176	23.7294	25.0765	24.4118	24.4059
1986	10	31	32.9778	22.8154	10.1624	25.2471	31.4429	26.3385	27.4	24.325	26.5875	24.9733	25.3929	92.0667	71	90.1333	84.5333	29.7875	31.7813	30.7867	30.86	23.9375	25.0312	24.4667	24.5333
1986	11	1	32.8667	22.95	9.91667	25.0118	31.6083	26.2167	27.3583	24.1063	26.48	24.8533	25.2133	93.3125	69.5333	90.0667	84.3333	29.525	31.3267	30.5667	30.58	23.775	24.78	24.3533	24.3733
1986	11	2	33.4	22.4667	10.9333	24.8	30.8333	25.7818	27.1	23.9867	26.7467	24.8	25.2818	92.3077	71.2667	90.4	84.3846	29.2667	32.0667	30.4333	30.7538	23.6533	25.16	24.3267	24.4923
1986	11	3	32.8182	22.3357	10.4825	24.6125	31.3583	26.2333	27.1091	24.0625	26.575	25.1429	25.3357	95.4375	69.4375	90.8571	85	29.5688	31.5	31.1143	30.85	23.8375	24.8938	24.6929	24.5357
1986	11	4	33.1	22.4143	10.6857	25.1125	31.7818	26.0727	27.1909	24.2267	26.45	24.725	25.2077	91.6154	71.25	89.5625	83.9333	29.5533	31.45	30.1875	30.3667	23.8467	24.8438	24.1875	24.2733
1986	11	5	32.95	22.78	10.17	25.4824	31.8692	26.2667	27.525	24.3563	26.1188	24.96	25.1286	90.8667	65.75	90.9333	82.5333	29.7313	30.0812	30.82	30.1867	23.925	24.0062	24.52	24.14
1986	11	6	33.2667	22.8	10.4667	25.2444	31.675	26.1167	27.3167	24.3529	26.7471	24.8941	25.4067	92	69.8824	91.1765	84.5882	29.8824	31.8706	30.6941	30.8235	23.9882	25.0647	24.4588	24.5176
1986	11	7	33.1385	22.8118	10.3267	24.9	31.6615	26.2	27.3231	24.2412	26.8118	24.8824	25.2437	94.375	69.9412	90.2941	85.0588	29.8353	32.0353	30.5941	30.8294	23.9824	25.1765	24.4059	24.5176
1986	11	8	32.8462	22.7	10.1462	24.7765	31.7143	26.2308	27.2769	24.1375	26.9412	25.0933	25.3929	95.375	69.8824	91.3333	85.9286	29.7313	32.3059	31.08	31.1071	23.9187	25.3176	24.6733	24.6857
1986	11	9	33.2308	22.75	10.4808	24.4556	31.4	26.2462	27.1462	23.8353	26.8235	25.1882	25.2882	95.1765	70.1765	91.9412	85.7059	29.1706	32.1529	31.3059	30.8765	23.5941	25.1941	24.8	24.5294
1986	11	10	33.0462	22.7	10.3462	25.1	31.6154	26.0769	27.2154	24.3176	26.8	24.9375	25.44	93.375	70.7059	91.1875	84.625	29.8706	32.1412	30.7938	31.0188	24	25.2118	24.5125	24.6062
1986	11	11	33.1636	22.2857	10.8779	24.65	31.5818	25.8333	26.9636	23.95	26.5	24.6118	25.0125	94.1875	70.1875	91.8824	85.4375	29.2625	31.5	30.2353	30.3187	23.6687	24.8687	24.2	24.2187
1986	11	12	32.6231	22.475	10.1481	25.0059	31.0833	26.4333	27.2833	24.3125	26.7437	24.9	25.3188	94.5625	71.1875	91.5625	85.75	29.9625	32.0812	30.7562	30.9438	24.0562	25.175	24.475	24.5625
1986	11	13	32.8583	22.0062	10.8521	24.3765	31.1909	26	26.8455	23.7562	26.675	24.4813	25.0133	95.3333	71.5	92.25	86.4375	29.0438	31.9687	30.05	30.3625	23.5438	25.1125	24.0875	24.25
1986	11	14	33.0923	21.92	11.1723	24.4875	31.8182	26.5167	27.36	23.7687	26.6533	25.175	25.3143	94	69.9333	91	85.2667	28.9437	31.7067	31.1937	30.66	23.4875	24.9733	24.75	24.42
1986	11	15	33.2333	21.9222	11.3111	24.3684	31.8154	25.9231	26.9167	23.6889	26.7882	24.9875	25.2692	94.1333	72.0588	93	86.25	28.8556	32.2588	31.0437	30.7562	23.4333	25.2765	24.6438	24.4937
1986	11	16	32.7538	22.6556	10.0983	25.1444	31.9231	25.8533	27.45	24.3722	26.825	24.9722	24.0588	93.6875	68.125	92.3333	84.3333	30.1412	31.8875	30.9667	31.14	24.1529	25.0875	24.5944	24.6867
1986	11	17	32.5077	22.5667	9.94103	24.5647	31.4643	26.1429	26.9417	23.8889	26.7647	24.8667	25.1706	93.8235	71.2941	91.2222	85.75	28.9059	32.1059	30.6389	30.525	23.4588	25.2118	24.4278	24.3437
1986	11	18	32.6308	22.6889	9.94188	24.5944	31.7533	26.3714	27.2786	23.7529	26.6667	25.0235	25.1333	93.875	70.1667	92.8235	85.8125	28.9	31.8	31.1235	30.5938	23.4647	25.0389	24.6824	24.3688
1986	11	19	32.9231	22.7765	10.1466	24.8316	32.2167	26.3846	27.5167	23.6889	26.775	25.2	25.32	91.4444	68	91.875	83.3333	28.5722	31.7062	31.35	30.6533	23.2611	25.025	24.8125	24.4267
1986	11	20	32.2833	22.5733	9.71	24.7778	31.4154	25.9077	26.9308	23.9889	26.4444	24.6778	25.0444	93.6667	68.0556	90.3333	84	29.2667	31.0944	30.2167	30.2056	23.6667	24.6556	24.2	24.1778
1986	11	21	33.0833	22.5647	10.5186	25.1778	30.8857	25.9286	26.9846	24.0824	26.4222	24.7059	25.1133	91.8125	71.5556	92.2353	85.6875	29.3471	31.4722	30.4588	30.5437	23.6765	24.8722	24.3176	24.35
1986	11	22	32.8333	22.2235	10.6098	24.9895	31.1	25.5571	26.7571	24.1	26.4235	24.7882	25.1176	93.3889	69.7059	91.5294	84.7647	29.4389	31.2824	30.5706	30.4588	23.7722	24.7647	24.3588	24.3118
1986	11	23	32.3273	22.3625	9.96477	24.8059	31.4923	25.5538	26.85	23.9375	26.3176	24.6353	25.1067	93.2667	66.7647	91.5294	84	29.1813	30.6882	30.2294	30.15	23.6063	24.4412	24.2176	24.1625
1986	11	24	32.9	22.45	10.45	24.8667	31.0833	25.7846	26.7417	24.0824	26.5529	24.7882	25.225	93.75	68.9412	91.1765	84.7647	29.5176	31.3941	30.4824	30.4588	23.7882	24.8294	24.3471	24.3176
1986	11	25	33.1	22.5375	10.5625	24.9	31.9846	25.5846	26.9385	24.2706	26.5294	24.7375	25.1875	94.8824	67.4118	93.9375	85.1875	29.8941	31.1059	30.6625	30.5812	24.0118	24.6765	24.4375	24.3938
1986	11	26	32.25	22.4444	9.80556	24.9556	30.8545	25.8154	26.9909	24.1882	26.4	24.725	25.3	94.4118	71.4667	91.875	86.2143	29.7176	31.34	30.45	30.8857	23.9	24.78	24.3313	24.5643
1986	11	27	32.2182	22.1529	10.0652	24.8118	31.5818	25.6833	27	24.0118	26.55	24.6529	25.1313	93.5882	67.9375	89.7059	83.5625	29.3353	31.2875	30.0706	30.3312	23.6882	24.7563	24.1118	24.2438
1986	11	28	32.4545	22.0286	10.426	24.1529	31.6667	25.8769	26.8833	23.3412	26.1647	24.3412	24.6	92.5333	65.1765	90	82.8235	28.1471	30.1765	29.5588	29.2941	23.0059	24.1529	23.8353	23.6588
1986	11	29	32.45	22.0824	10.3676	24.4889	31.1538	25.9538	26.9846	23.7294	26.0471	24.3176	24.675	94.0625	68.4706	90.9412	84.6471	28.9118	30.4235	29.6529	29.6412	23.4529	24.2412	23.8647	23.8647
1986	11	30	32.3	21.9059	10.3941	24.2	31.6923	25.9385	26.8917	23.3176	26.2118	24.1529	24.5588	92.8824	70.1176	87	83.2353	28.0882	30.9118	28.9	29.2941	22.9412	24.5529	23.4706	23.6529
1986	12	1	32.3538	21.8529	10.5009	23.9895	30.7462	25.2769	26.3077	23.0947	25.9833	24.0895	24.3167	92.8947	67.7222	88.2632	83.0556	27.6368	30.2	28.9579	28.7944	22.6842	24.1333	23.4263	23.35
1986	12	2	31.7385	22.3333	9.40513	23.9444	30.0143	25.4308	26.2385	23.4778	26.1556	24.1111	22.9067	95.0714	72.9444	90.1667	86.4706	28.6056	31.0889	29.1389	29.6059	23.2833	24.6278	23.5944	23.8353
1986	12	3	31.9833	22.0389	9.94444	24.1526	30.4833	25.2308	26.3667	23.2	26.2667	24.1263	24.52	91.3125	71.5556	90.3158	84.8333	27.8368	31.1389	29.2211	29.4	22.8105	24.6278	23.6263	23.7
1986	12	4	32.2545	22.0667	10.1879	23.8263	30.8308	24.9846	26.1462	23.2	26.4222	24.2111	24.45	95.2857	70.3333	91.7222	86.375	28.1278	31.3389	29.5	29.5125	23.0222	24.7833	23.7778	23.7875
1986	12	5	32.6923	22.0222	10.6701	23.7222	30.72	25.3154	26.0167	23.1167	26.31	24.3263	24.6	94.6471	70.2	90.3684	86.4706	27.9056	31.07	29.6053	29.7353	22.85	24.63	23.8211	23.9
1986	12	6	33.1	21.7053	11.3947	23.9263	31.6143	25.9077	26.8154	23.2421	26.5556	24.3158	24.75	93.9412	68.1111	88.2105	83.5	28.0842	31.2778	29.3368	29.5389	22.9526	24.7722	23.6895	23.7778
1986	12	7	32.7333	22.2235	10.5098	24.3895	31.4	25.7714	26.9917	23.8105	26.3	24.5158	24.7412	95.1579	69.8235	91.6842	85.4375	29.1263	31.2235	30.0421	29.9437	23.5737	24.7118	24.0895	24.0188
1986	12	8	32.6833	22.0389	10.6444	24.6556	31.1	25.8714	26.9833	23.5438	26.3056	24.4	24.8071	90.75	68.0556	88.8947	82.8571	28.1813	30.8722	29.5526	29.6071	23.0437	24.5389	23.8211	23.85
1986	12	9	32.2538	21.9722	10.2816	24.545	30.1462	25.7643	26.5077	23.765	26.05	24.36	24.6611	93.65	70.3333	86.05	83.2222	28.88	30.6389	29.26	29.4611	23.435	24.3722	23.62	23.7444
1986	12	10	32.4923	22.1722	10.3201	24.4474	31.0133	25.8714	26.8357	23.47	26.0421	24.4	24.48	90.6471	66.7895	88.2222	82.25	28.0684	30.0842	29.5389	29.05	22.9474	24.0632	23.7833	23.4938
1986	12	11	32.8167	21.7944	11.0222	24.2842	30.9714	25.7462	26.6667	23.355	26.1722	24.33	24.5882	92.6111	68.1667	87.2105	82.3125	28.2105	30.6	29.3211	29.3312	23.0263	24.3944	23.6632	23.6875
1986	12	12	33.0308	21.8158	11.215	24.69	31.4286	26.2714	27.1429	23.85	26.3158	24.51	24.8	92.6667	66.7368	87.5	82.3158	29	30.6579	29.72	29.7632	23.495	24.3947	23.835	23.8842
1986	12	13	33.0769	22.5176	10.5593	24.4474	31.1692	25.6286	26.7846	23.3684	25.8444	24.2632	24.5611	91.3158	66.3333	88.1053	82.1111	28.0263	29.7444	29.3474	29.1889	22.9053	23.8667	23.6526	23.5611
1986	12	14	32.6167	21.2	11.4167	24.0421	31.1385	25.4571	26.5583	23.1474	25.8053	24.22	24.3733	91.4375	64.7778	87.95	81.7059	27.7684	29.2833	29.195	28.8412	22.7421	23.5722	23.575	23.3412
1986	12	15	32.9273	21.4059	11.5214	23.54	31.2615	26.2071	26.8769	22.6947	25.9526	24.1	22.8294	90.375	65.3889	85.75	79.9412	26.9263	29.7167	28.725	28.1412	22.2474	23.7056	23.33	22.9176
1986	12	16	32.7214	21.95	10.7714	23.3684	30.8462	25.6	26.3917	22.3105	25.605	23.64	23.8722	90.8333	65.1579	84.6842	80.7222	26.2737	29	27.8158	27.7722	21.8263	23.3947	22.7526	22.7056
1986	12	17	32.8182	21.6062	11.2119	23.2895	30.9571	25.3385	26.2538	22.1263	25.7053	23.575	23.8625	88.875	68.3684	89.6316	82.9474	25.8632	29.7158	28.0684	27.8789	21.5947	23.8526	22.9421	22.7842
1986	12	18	32.6	21.64	10.96	23.44	31.2571	25.6714	26.6286	22.73	25.875	23.85	24.2778	93.6667	65.5	88.15	82.7	27.235	29.71	28.615	28.525	22.445	23.765	23.215	23.145
1986	12	19	33.3364	21.0263	12.31	23.73	31.4286	25.8214	26.8	22.99	26.0947	24.1789	24.3	92.8235	64.8421	89.3684	82.3889	27.685	30.0158	29.2632	28.8	22.675	24	23.6316	23.3333
1986	12	20	32.5667	21.4381	11.1286	24.09	31.1231	25.5	26.6077	23.08	25.7056	24.25	24.2222	91.95	64.1765	89.75	81.4706	27.6	29.0118	29.435	28.3529	22.65	23.4706	23.735	23.0941
1986	12	21	33.375	21.7333	11.6417	23.7526	31.5833	25.5167	26.4909	22.9105	25.9294	24.1889	21.6278	92.3529	64.1765	88.6471	81.2	27.4684	29.5765	29.1941	28.26	22.5474	23.7647	23.5824	23.0133
1986	12	22	32.9167	21.0778	11.8389	23.8	31.6692	25.7692	26.7154	22.9895	26.0222	24.3722	24.3438	93.0556	64.3333	87.3333	81.1765	27.5947	29.8	29.4056	28.6824	22.6526	23.9	23.6944	23.2765
1986	12	23	33.0364	21.5375	11.4989	24.3059	31.4923	26.0091	26.85	23.2	25.8556	24.2444	24.46	90.0667	63.6667	87.1765	80.9333	27.6941	29.4167	29.0471	28.5533	22.7235	23.7167	23.5	23.2067
1986	12	24	33.18	21.9625	11.2175	24.3278	31.45	25.975	26.9667	23.1389	25.7294	24.3529	24.4133	90.0588	64	86.1875	79.4	27.5722	29.2471	29.2937	28.34	22.6167	23.5706	23.6313	23.08
1986	12	25	33.2154	21.9833	11.2321	24.3941	31.5846	25.9385	26.9583	23.4875	26.2529	24.1444	24.6467	90.5625	66	85.4118	81	28.1937	30.5176	28.7412	29.1357	22.9938	24.3118	23.2941	23.5429
1986	12	26	33.4727	21.9889	11.4838	24.2316	31.6077	25.8167	26.8083	23.5278	25.7611	24.35	24.5765	92.6667	63.7222	88.2353	81.6875	28.4444	29.3167	29.3706	28.9562	23.1444	23.6	23.6824	23.4187
1986	12	27	32.925	22.1647	10.7603	24.0737	30.3833	25.9	26.6833	23.3316	25.3706	24.0368	24.4923	92.7333	66.6471	86.7368	82.4706	28.2579	28.9235	28.7579	28.6176	23.0421	23.3588	23.3316	23.2235
1986	12	28	32.6769	21.8	10.8769	23.8778	31.125	25.5909	26.5455	23.1611	26.0111	23.6941	24.0333	93.4375	67.8889	87.75	83.0625	28	30.3111	28.375	28.6812	22.8722	24.1667	23.075	23.2312
1986	12	29	32.9667	21.1733	11.7933	23.4278	30.6182	25.8444	26.2625	22.5	26.1059	24.2176	24.3933	92	70.1765	88.3333	84.6429	26.7056	30.7294	29.5533	29.2286	22.0778	24.3941	23.8	23.5714
1986	12	30	33.1636	21.4588	11.7048	23.5444	31.7231	26.0917	26.8	22.6824	25.8833	24.3059	24.2286	91.3125	63.3333	87.6471	81.2667	26.8706	29.45	29.3118	28.56	22.2471	23.6833	23.6529	23.1933
1986	12	31	33.05	21.6118	11.4382	24.35	31.15	25.8667	26.9727	23.2	25.6778	24.0588	24.4	90.5294	64.0588	85.7647	79.8125	27.6647	29.2059	28.7118	28.625	22.7059	23.5471	23.2765	23.2375

## Sheet: 1986
			Temperature			Temperature				Temperature				Relative Humidity				Pressure				Dew temperature
Year	Month	Day	Maximum	Minimum	Max-Min	1899-12-31 07:00:00	1899-12-31 13:00:00	1899-12-31 19:00:00	Average	1899-12-31 01:00:00	1899-12-31 13:00:00	1899-12-31 19:00:00	Average	1899-12-31 01:00:00	1899-12-31 13:00:00	1899-12-31 19:00:00	Average	1899-12-31 07:00:00	1899-12-31 13:00:00	1899-12-31 19:00:00	Average	1899-12-31 07:00:00	1899-12-31 13:00:00	1899-12-31 19:00:00	Average		Month	Taverage	Hraverage
1987	1	1	32.9111	22.1385	10.7726	20.2	32.6	26.2	26.3	19.6	25.2	25.8	23.5	95	55	97	82	22.4	27.1	32.9	27.5	19.3	22.4	25.7	22.5		January	26.239	75.2953
1987	1	2	35	19.2	15.8	20	31	25	25.3	19.8	24.2	22.8	22.3	98	57	83	79	22.9	25.7	26.3	25	19.7	21.5	21.9	21		February	26.7735	75.4103
1987	1	3	32	19	13	21.6	31	23	24.6	21.4	28	20	23.1	98	80	76	85	25.3	35.8	21.4	27.5	21.3	27.1	18.6	22.3		March	27.2962	77.5725
1987	1	4	32.4	18.4	14	21	31.6	25	25.6	19.8	26.4	20.4	22.2	90	67	66	74	22.3	30.9	20.9	24.7	19.2	24.6	18.2	20.7		April	28.0577	78.2689
1987	1	5	35	21.8	13.2	23.6	31.4	26.2	26.9	22	24.8	24.2	23.7	87	59	85	77	25.4	26.9	28.9	27	21.3	22.3	23.5	22.4		May	27.7827	83.6368
1987	1	6	31	22	9	24.8	27.8	25.2	25.8	22.6	23.8	23.2	23.2	83	72	85	80	25.9	26.8	27.1	26.6	21.7	22.2	22.4	22.1		June	29.1928	75.5807
1987	1	7	28.2	21	7.2	22.6	27	25.2	25	21.2	22	21.8	21.7	88	65	74	76	24.2	23.1	23.8	23.7	20.6	19.8	20.3	20.2		July	29.8177	70.2366
1987	1	8	32	20.8	11.2	23.2	30	25.8	26.2	21.4	24.6	21.8	22.6	85	64	71	73	24.3	27.3	23.4	25	20.6	22.5	20.1	21.1		August	29.0523	76.6379
1987	1	9	31.6	20.8	10.8	23.4	30.4	24.6	25.8	21.8	23.8	22	22.5	87	58	80	75	25	25.1	24.7	24.9	21.1	21.1	20.9	21.1		September	28.5296	79.3727
1987	1	10	32.9692	22.8	10.1692	25	28	25.4	26	23.4	25	22.4	23.6	87	79	77	81	27.7	29.7	25.1	27.5	22.8	23.9	21.1	22.6		October	26.8939	84.7321
1987	1	11	35.4	22.8	12.6	24.2	30.2	20	23.6	22.4	26.4	19	22.6	86	74	91	84	25.9	31.9	21.3	26.3	21.7	25.1	18.5	21.8		November	27.4755	82.9479
1987	1	12	33	20.8294	12.1706	23.345	32	32	26.69	22.165	24	25.4	23.8706	90.3	52	59	78.2941	25.91	24.5	28	27.5176	21.635	20.8	23	22.5882		December	27.075	78.853
1987	1	13	33.2	22	11.2	24.3	30	25	26.1	21.8	25.2	22.2	23.1	80	68	79	76	24.4	28.8	24.9	26.1	20.7	23.4	21	21.7
1987	1	14	31.3	20.4	10.9	23.7	30	26.2	26.5	21.6	22.4	21.6	21.9	83	52	67	67	24.4	22	22.7	23	20.7	19	19.6	19.8
1987	1	15	31.8	22.8	9	24.6	31.3	28	28	21.7	23.7	22	22.5	78	53	59	63	24	24.2	22.4	23.6	20.4	20.6	19.3	20.1
1987	1	16	33.5	20.9	12.6	24.9	32.9	27.7	28.3	22.3	24.5	23	23.3	80	50	67	66	25.2	25.1	25	25.1	21.2	21.2	21.1	21.2
1987	1	17	35	23.4	11.6	24.9	33.2	27.8	28.4	22.7	24.6	22.4	23.2	83	50	63	65	26.1	25.2	23.5	24.9	21.8	21.2	20.1	21
1987	1	18	33.4	23.4	10	24.4	30.2	27.8	27.5	22.2	25.4	24.3	24	83	68	75	75	25.3	29.2	28	27.5	21.3	23.7	23	22.6
1987	1	19	33.7143	21.4071	12.3071	23.2412	31.7231	25.66	26.5889	22.3412	25.4211	23.6842	23.9	92	61.2105	84.5263	79.9375	26.3824	28.2526	27.8474	27.625	21.9412	22.9579	22.8105	22.65
1987	1	20	34	21.675	12.325	23.9222	31.2	25.57	26.86	22.3611	23.2	23.5611	23.8375	87.6667	51	85.9444	77.3125	25.9889	23.1	27.7611	27.3187	21.65	19.8	22.7444	22.4187
1987	1	21	32.8	17.4	15.4	21.4	32.2	25	25.9	20.4	23.2	23	22.2	91	47	84	74	23.3	22.4	26.7	24.2	19.9	19.3	22.2	20.5
1987	1	22	33.7	20	13.7	20.8	30	25.88	26.77	19.4	24.2	23.7895	23.8053	88	62	81.6667	77.6111	21.6	26.3	27.4056	27.1222	18.7	21.9	22.5056	22.3222
1987	1	23	33.2	19.8	13.4	21.8	30.8	24.8	25.5	21.2	24	23.2	22.8	95	57	87	80	24.8	25.3	27.4	25.8	20.9	21.3	22.6	21.6
1987	1	24	32.6	21.8	10.8	22.8	31	25	26	22.2	23	21	22.1	95	51	70	72	26.3	22.8	22.2	23.8	22	19.6	19.2	20.2
1987	1	25	34	19	15	19.6	31.8	26	25.9	18.8	23	23	21.6	93	47	78	73	21.2	22.2	26.1	23.2	18.4	19.2	21.8	19.8
1987	1	26	34.8	18.4	16.4	20.4	32.8	25.4	26	19.4	25.8	23.2	22.8	91	57	83	77	21.9	28.5	27	25.8	18.9	23.3	22.3	21.5
1987	1	27	32	19.8	12.2	21	30	24.2	24.9	20.2	23.8	23	22.3	93	60	90	81	23.1	25.3	27.3	25.3	19.8	21.3	22.5	21.2
1987	1	28	30.8	21.8	9	22.8	28.2	25	25.3	21.6	24.2	23.4	23.1	90	72	87	83	25	27.5	27.7	26.7	21.1	22.7	22.8	22.2
1987	1	29	30.4	24.4	6	24.8	29	26.2	26.5	22.4	22	21.6	22	81	54	67	68	25.5	21.8	22.7	23.3	21.4	18.9	19.6	19.9
1987	1	30	31	22.8	8.2	23.6	30.8	26.2	26.7	21.6	22	20.4	21.3	84	46	59	63	24.5	20.6	20.1	21.7	20.7	18	17.6	18.8
1987	1	31	35	20.6	14.4	22.8	34.4	27.2	27.9	21.4	25	24.4	23.6	88	47	80	72	24.5	25.4	28.7	26.2	20.8	21.4	23.4	21.8
1987	2	1	34.2	20.4	13.8	22.4	27	25	24.9	21.4	23	20	21.5	92	71	63	75	24.8	25.4	20	23.4	21	21.4	17.5	20
1987	2	2	35	18.4	16.6	25.4	34.4	27.8	28.9	22.6	25	22.8	23.5	79	47	65	64	25.5	25.4	24.4	25.1	21.4	21.4	20.7	21.2
1987	2	3	36	20.8	15.2	24.8	35	25.6	27.8	22.6	25.2	24.2	24	83	45	89	72	25.9	25.5	29.3	26.9	21.7	21.4	23.7	22.3
1987	2	4	34	24.8	9.2	25.6	33.6	27.8	28.7	23	25.2	22.4	23.5	80	51	63	65	26.3	26.5	23.5	25.4	22	22	20.1	21.3
1987	2	5	33.6	21.8	11.8	22.2	33.2	25.6	26.7	21	24.8	23.4	23.1	90	51	83	75	24.1	25.7	27.3	25.7	20.5	21.5	22.5	21.5
1987	2	6	33	21.8	11.2	23.4	30.4	25.2	26	22.4	23.4	23.8	23.2	92	56	89	79	26.4	24.1	28.5	26.4	22	20.5	23.3	21.9
1987	2	7	35	21.3875	13.6125	21.4	32	25.98	26.57	20.6	25	23.8737	23.5294	93	57	83.6842	78.5	23.7	27	28.1316	27.0778	20.2	22.4	22.9368	22.2667
1987	2	8	33.6	20.6	13	24.2	30.4	25.34	26.23	21.4	25	24	23.5	78	65	86.1667	81.0625	23.6	28.1	28.4611	27.8188	20.2	23	23.1167	22.7312
1987	2	9	33.6	21.0353	12.5647	24.2	29	25.2	25.9	23.6	23.8	24.2	23.9	95	65	92	84	28.7	26	29.5	28.1	23.4	21.7	23.8	23
1987	2	10	33.6	23.8	9.8	24.2	29.8	26.4	26.7	23.8	25	23.8	24.2	97	68	81	82	29.2	28.5	27.7	28.5	23.6	23.2	22.8	23.2
1987	2	11	35	23.4	11.6	24.6	32.4	27	27.8	22.2	22	21	21.7	81	40	59	60	25.2	19.5	20.9	21.8	21.2	17.1	18.2	18.8
1987	2	12	34	23.4	10.6	23.6	31.6	25.4	26.5	22.2	24	23.6	23.3	89	53	86	76	25.8	24.8	27.9	26.2	21.6	20.9	22.9	21.8
1987	2	13	33.8	20.2	13.6	22.6	33	25	26.4	22	25.2	23.2	23.5	95	53	86	78	26	26.9	27.2	26.7	21.8	22.3	22.5	22.2
1987	2	14	34.1	19.6	14.5	22.2	32.4	20	23.7	21.8	25	19.6	22.1	97	55	96	83	25.8	26.7	22.5	25	21.6	22.2	19.4	21.1
1987	2	15	34.6	20.975	13.625	22.9667	32.6	26	26.3909	21.7316	22.4	23.8	23.5632	89.4444	41	83	77.2778	25.1	20.3	28	26.9389	21.0944	17.7	23	22.1833
1987	2	16	34.3067	20.4	13.9067	21.4	35	26.1091	26.68	21	25	24.08	23.68	97	45	82.95	78.375	24.6	25	28.425	27.0938	20.8	21.1	23.08	22.3125
1987	2	17	34.0533	19.2	14.8533	22	24.8	24.6	24	21.6	24	22.4	22.7	97	94	83	91	25.5	29.3	25.6	26.8	21.4	23.7	21.5	22.2
1987	2	18	33.6786	18.8	14.8786	24.4	33.8	26.1273	26.8364	22.8	24.2	23.81	23.6611	87	45	83	76.9444	26.7	23.8	28.03	26.95	22.2	20.3	22.85	22.1944
1987	2	19	33.3286	20.8	12.5286	24.2	29.8	24.6	25.8	22.2	23.8	22.2	22.7	84	61	81	75	25.4	25.5	25.2	25.3	21.4	21.4	21.2	21.3
1987	2	20	33.7	20.8	12.9	24.4	32.4	24.8	26.6	22	24	22.6	22.9	81	50	83	71	24.8	24.2	25.9	25	21	20.6	21.7	21.1
1987	2	21	36.2	21.2875	14.9125	22.8	30.2	26.6	26.5	21.6	25.2	22.4	23.1	90	67	70	76	25	28.7	24.3	26	21.1	23.4	20.6	21.7
1987	2	22	36.2	20.4	15.8	21.2	33.2	27.6	27.4	21	25	24.8	23.6	98	52	80	77	24.7	26.2	29.4	26.8	20.9	21.9	23.8	22.2
1987	2	23	36	21.8	14.2	24.2	32.6	25.4	26.9	21.8	24.6	22.2	22.9	81	52	76	70	24.5	25.6	24.6	24.9	20.8	21.5	20.8	21
1987	2	24	33.6	24.8	8.8	25.2	30.2	26.4	27.35	22.6	25	23.8	23.8	80	66	83.6111	78.1176	25.7	28.2	28.2556	28.2118	21.5	23.1	22.9667	22.9882
1987	2	25	35.2	22.4	12.8	26	33.6	26.2	28	23.6	25.8	24.2	24.5	82	54	85	74	27.5	28	28.9	28.1	22.7	23	23.5	23
1987	2	26	35.2	21.3882	13.8118	25.2	30.4	28.2	28	23.6	25.5263	27.6	23.75	88	60.3158	96	77.2105	28.1	28.2211	36.5	27.2526	23	22.8737	27.4	22.3789
1987	2	27	35.2	21.575	13.625	24.6	34.6	27.6	28.6	22	24.2	21	22.4	80	42	55	59	24.7	23.3	20.5	22.8	20.9	19.9	17.9	19.6
1987	2	28	35.7	20.9	14.8	24.8	32.6	27	27.8	24.2	26	24.2	24.8	95	59	79	78	29.8	29.2	28.3	29.1	24	23.7	23.1	23.6
1987	3	1	35	20.9125	14.0875	26	31.4	29	28.9	22.8	25.4	24	24.1	76	62	66	68	25.6	28.4	26.5	26.8	21.5	23.2	22	22.2
1987	3	2	33.8	20.825	12.975	25.8	31.6	25.4	27	22	24.6	23.6	23.4	72	57	86	72	23.9	26.3	27.9	26	20.4	21.9	22.9	21.7
1987	3	3	33.6	21.3	12.3	27.2	28.8	25.2	26.6	22.4	24.2	23.6	23.4	66	69	88	74	23.9	27.1	28.1	26.4	20.4	22.4	23	21.9
1987	3	4	34.4	21.3467	13.0533	24.6	32.6	26.2	27.4	23.2	24.4	23.8	23.8	89	51	82	74	27.5	25.1	27.9	26.8	22.6	21.2	22.9	22.2
1987	3	5	34.2	22	12.2	24.6	31.4	24.8	26.4	23	24.2	23	23.4	87	55	86	76	27	25.4	26.9	26.4	22.4	21.3	22.3	22
1987	3	6	34.4	21.8667	12.5333	22.8	32	25.4	26.4	22.8222	24.8	23.2	23.8533	90.8235	56	83	76.6875	27.1	26.5	27	27.5	22.35	22	22.3	22.4937
1987	3	7	34.6	21.4	13.2	21	32.8	25.4	26.1	20.2	24.6	22.6	22.5	93	51	79	74	23.1	25.5	25.5	24.7	19.8	21.4	21.4	20.9
1987	3	8	35	20	15	20.6	24.2	25.8	24.1	20.2	22.4	21.6	21.4	96	86	69	84	23.4	25.9	23	24.1	20	21.7	19.7	20.5
1987	3	9	34.6	21.6875	12.9125	23.7889	32.4	25.6	27.6571	22.6222	30	22	22.6062	90.1176	84	73	78.4286	26.7056	40.8	24	27.7071	22.1056	29.3	20.5	22.6857
1987	3	10	35	20	15	22.6	33.8	25	26.6	21.4	24.4	21.6	22.5	90	46	74	70	24.7	24.3	23.5	24.2	20.9	20.6	20.1	20.5
1987	3	11	35	18.6	16.4	20.4	31.8	25.8	25.9	19.8	24.6	22.6	22.3	95	56	76	75	22.7	26.1	25.3	24.7	19.5	21.8	21.3	20.9
1987	3	12	34.6	17.8	16.8	21	33	26	26.5	20	21.8	25.4	22.4	91	37	95	75	22.7	18.7	32	24.5	19.5	16.4	25.2	20.4
1987	3	13	35	17.4	17.6	22.8	32.4	25.2	26.4	22	25.2	24	23.7	93	56	91	80	25.9	27.3	29	27.4	21.7	22.5	23.5	22.6
1987	3	14	35.6	17	18.6	24.2	31.4	25.4	26.6	23.8	30.8	23.2	25.9	97	96	83	92	29.2	44	27	33.4	23.6	30.6	22.3	25.5
1987	3	15	35	16.4	18.6	24	29	24	25.3	22.2	24	20	22.1	86	66	69	74	25.6	26.5	20.7	24.3	21.4	22	18.1	20.5
1987	3	16	35.2	22	13.2	23.8	31.2	26.56	27.7125	22.4	24.6	24.4222	24.2688	89	58	84.5556	75.9375	26.1	26.5	29.1056	27.8062	21.8	22.1	23.5111	22.7312
1987	3	17	34.8	23	11.8	24.8	32	28.6	28.5	24	26.4	24.2	24.9	94	65	70	76	29.3	30.7	27.3	29.1	23.7	24.5	22.5	23.6
1987	3	18	32.6	22.8	9.8	24.8	31.2	26.2	27.1	24	26.6	25.2	25.3	94	70	92	85	29.3	31.7	31.4	30.8	23.7	25	24.8	24.5
1987	3	19	34.2	23.4	10.8	25.6	32.4	26.6	27.8	24.4	22.2	25.2	23.9	91	41	89	74	29.7	20	31.1	26.9	24	17.5	24.7	22
1987	3	20	34.6	23	11.6	25	31.6	25.8	27	24.2	22.6	24.2	23.7	94	46	88	76	29.7	21.4	29.1	26.7	23.9	18.6	23.6	22
1987	3	21	32.6	22.9	9.7	24.2	31	26.8	27.2	24	27	23.4	24.8	98	73	75	82	29.7	33	26.5	29.7	23.9	25.7	22	23.9
1987	3	22	33	23.8	9.2	25.8	32	26.0364	27.2111	23.4	25	23.9444	24.1533	82	57	84.5294	78.4286	27.2	27	28.4941	27.9429	22.5	22.4	23.1882	22.8286
1987	3	23	33	24.2	8.8	25.2	32	25.2	26.9	24.8	27	24	25.3	97	68	91	85	31	32.3	29	30.8	24.7	25.3	23.5	24.5
1987	3	24	35.2	24.4	10.8	26.2	33.2	28.8	29.3	25.4	27	26.2	26.2	94	62	82	79	31.9	31.5	32.3	31.9	25.1	24.9	25.3	25.1
1987	3	25	34.8	24.2	10.6	25	27.8	28.4	27.4	23.6	25.9474	26	24.4929	89	61.1579	83	79.3571	28.2	29.1211	32	28.6071	23.1	23.5263	25.2	23.2643
1987	3	26	35.6	24.4	11.2	26	35.4	28.4	29.5	24.2	28.2	26.2	26.2	86	58	84	76	29	33.4	32.5	31.6	23.5	25.9	25.5	25
1987	3	27	36.4	23.8	12.6	26	33.8	29	29.5	25.4	25.3067	28.6	24.2286	95	59.3846	97	76.8462	32	27.5231	38.9	27.5462	25.2	22.5538	28.5	22.6385
1987	3	28	34.7231	23.2	11.5231	25	31.8	25.2	26.8	23.4	24	22.8	23.4	87	52	82	74	27.7	24.6	26.1	26.2	22.8	20.9	21.8	21.8
1987	3	29	34.2	23	11.2	24.5294	34	26.7818	27.7	25	24	24.5579	24.6353	89.4706	44	84.2632	78.5294	27.5176	23.2	29.4	28.8294	22.6294	19.9	23.7	23.3647
1987	3	30	36.7	24	12.7	25.7	32.8	29	29.1	24.9	29.4	27.8	27.4	94	78	91	88	30.9	38.7	36.5	35.4	24.6	28.4	27.4	26.8
1987	3	31	35.7	23.6	12.1	26.1	35.3	28.6	29.6	25.3	25.6353	26.2	24.6867	94	58.1765	83	77.5333	31.7	28.1118	32.4	28.7533	25	22.9118	25.4	23.34
1987	4	1	31.2	24.4	6.8	24.6	29	28	27.4	24.4	25	26.2	25.2	98	72	87	86	30.4	29	32.8	30.7	24.3	23.5	25.6	24.5
1987	4	2	31.8	24.2	7.6	25.5	28	29.2	28	24.5	26.8	25.8	25.7	92	91	76	87	30.1	34.4	30.9	31.8	24.1	26.4	24.6	25.1
1987	4	3	31.2	24	7.2	24.4	30.2	28	27.6	24	26	27.2	25.7	97	72	94	88	29.6	30.8	35.5	32	23.9	24.5	26.9	25.1
1987	4	4	34	23.9	10.1	25.5	29	25	26.1	24.4	26	22	24.1	91	79	77	83	29.8	31.6	24.4	28.6	24	25	20.7	23.2
1987	4	5	31	23.4	7.6	25.2	29.4	28	27.6	24.8	25.8	26	25.5	97	75	85	86	31	30.8	32.3	31.4	24.7	24.5	25.3	24.8
1987	4	6	33.2	21.6	11.6	25.8	31	26	27.2	24.8	25.8	24.8	25.1	92	66	91	83	30.6	29.7	30.5	30.3	24.4	24	24.4	24.3
1987	4	7	33.8	21.4	12.4	25.8	31.6	26.2	27.5	23.8	26	24.4	24.7	85	64	86	78	28.1	29.9	29.3	29.1	23	24	23.7	23.6
1987	4	8	34	20.2	13.8	24.4	30.6	26.2	26.9	23.6	27.4	25.4	25.5	94	78	94	89	28.6	34.4	31.9	31.6	23.3	26.4	25.1	24.9
1987	4	9	33	20	13	24.8	31.6	26.8	27.5	24.2	27.2	25.4	25.6	95	71	89	85	29.8	33.1	31.5	31.5	24	25.8	24.9	24.9
1987	4	10	32	24.8	7.2	26.4	30	27	27.6	25	26.1	26	24.6938	89	60.4	92	77.8	30.7	29.1067	32.9	28.7	24.5	23.4533	25.7	23.2733
1987	4	11	33.8	24.4	9.4	25.8	33	31.4	30.4	24.8	26	24.8	25.2	92	58	59	69	30.6	28.9	26.9	28.8	24.4	23.5	22.3	23.4
1987	4	12	33.8	22.4	11.4	27	31.2	29.4	29.3	24	26	27.2	25.7	78	66	84	76	27.8	30.1	34.6	30.9	22.9	24.2	26.5	24.5
1987	4	13	37	22	15	27.2	36.6	30	31	23.6	25	23.8	24.1	74	39	60	58	26.7	23.9	25.3	25.3	22.2	20.4	21.3	21.3
1987	4	14	36.4	22.4857	13.9143	27.2	33.5	26.8	28.6	24	24.8	25	24.6	77	49	86	71	27.7	25.5	30.5	27.9	22.8	21.4	24.4	22.8
1987	4	15	36	23.2	12.8	24.4	32.4	26.6	27.5	23.2	20.4	23.4	22.3	90	33	77	67	27.6	16	26.6	23.4	22.7	14	22.1	19.6
1987	4	16	35.6	23.4	12.2	25.6	35	27	28.6	24	25	22.4	23.8	88	45	67	67	28.8	25	24	25.9	23.4	21.1	20.4	21.6
1987	4	17	35.8	23	12.8	26	33	32	30.8	24	22.6	21	22.5	85	41	37	54	28.5	20.5	17.5	22.2	23.2	17.9	15.4	18.9
1987	4	18	36	23.0533	12.9467	27.4	24.4	27	26.5	27	23.4	25	25.1	97	92	85	91	35.4	28.1	30.3	31.3	26.9	23	24.3	24.7
1987	4	19	34.2	24	10.2	26	33.4	28	28.9	21.6	27.8	26.2	25.2	68	65	87	73	22.9	33.6	32.8	29.8	19.6	26	25.6	23.7
1987	4	20	35.4	22.1	13.3	25.4	34	27.3	28.5	24.4	27.2	24.1	25.2	92	59	77	76	29.9	31.5	27.9	29.8	24	24.9	22.9	23.9
1987	4	21	33.8	22	11.8	26	33.4	27	28.4	24.1	29.2	25.4	26.2	86	73	88	82	28.7	37.7	31.4	32.6	23.4	28	24.8	25.4
1987	4	22	35	22.2	12.8	25.4	33.1	28.2	28.7	25	26.4	25.4	25.6	97	59	80	79	31.4	29.9	30.6	30.6	24.9	24.1	24.4	24.4
1987	4	23	36.3	24.2	12.1	25.4	34.2	23.2	26.5	24.3	27	23	24.8	91	57	98	82	29.6	30.8	27.9	29.5	23.9	24.6	22.9	23.8
1987	4	24	34.4	23	11.4	24.3	32.2	25.1	26.7	23.3	27.4	24.2	25	92	69	93	85	27.9	33.3	29.6	30.3	22.9	25.8	23.9	24.2
1987	4	25	33	23.8	9.2	25	30.4	27	27.4	24.2	25.4	24.8	24.8	94	67	84	81	29.7	29.1	29.8	29.5	23.9	23.6	24	23.8
1987	4	26	34.3857	25	9.38571	27.4	33.8	27.0545	27.93	25	26.4	24.8556	25.2067	82	56	85.3333	80.2667	30.1	29.5	30.0111	30.1	24.1	23.8	24.0444	24.0867
1987	4	27	34.4	23	11.4	25.1	32.8	27.2	28.1	24.2	27.2	25.8	25.7	93	65	90	82	29.6	32.3	32.3	31.4	23.9	25.4	25.3	24.8
1987	4	28	34.2	24.4	9.8	25.2	30.8	26.4	27.2	24.2	26.2	25.6	25.3	92	70	94	85	29.5	30.9	32.3	30.9	23.8	24.6	25.3	24.6
1987	4	29	32	24	8	25.4	29.8	26.8	27.2	24.8	21.6	25.8	24.1	95	49	92	79	30.9	20.3	32.5	27.9	24.6	17.8	25.5	22.6
1987	4	30	32.8	23.2	9.6	26	31.6	31.4	30.1	25	25	23.6	24.5	92	59	52	68	31	27.3	23.9	27.4	24.6	22.5	20.4	22.5
1987	5	1	30.2	24.2	6	25	29	27.2	27.1	24.4	26.8	25.9	25.7	95	84	90	90	30.1	33.8	32.5	32.1	24.2	26.1	25.5	25.2
1987	5	2	33.2	24.6	8.6	26.4	32	27	28.1	25	28.4	26.2	26.5	89	76	94	87	30.7	36.3	33.5	33.5	24.5	27.3	25.9	25.9
1987	5	3	33	23.4	9.6	26.6	27	25.8	26.3	25.2	25	24.4	24.9	89	85	89	88	31.1	30.3	29.6	30.4	24.7	24.3	23.9	24.3
1987	5	4	33.4	24	9.4	26.8	27.8	25.8	26.5	25.2	25	24.6	24.9	88	80	91	86	31	29.8	30.1	30.3	24.6	24	24.2	24.3
1987	5	5	33.4	24.2	9.2	26.6	31.6	27.4	28.3	25.2	26.6	25.2	25.7	89	68	84	80	31.1	31.5	30.6	31.1	24.7	24.9	24.4	24.7
1987	5	6	35.4	24.6	10.8	26.6	31.8	27	28.1	25.8	26.4	25	25.7	94	66	85	82	32.7	30.8	30.3	31.3	25.5	24.5	24.3	24.8
1987	5	7	33.4	24.2	9.2	26.8	27.6	25.6	26.4	26.2	26.8	23	25.3	95	94	80	90	33.6	34.7	26.3	31.5	26	26.5	22	24.8
1987	5	8	33.6	24	9.6	26.6	28.6	26.4	27	25	26.2	25.4	25.5	88	83	92	88	30.6	32.4	31.8	31.6	24.4	25.4	25.1	25
1987	5	9	33.6	23.6	10	26.2	32.6	27.2	28.3	25.4	27.6	26.2	26.4	94	68	92	85	31.9	33.6	33.3	32.9	25.1	26	25.9	25.7
1987	5	10	32.8	23.4	9.4	27	31	27.4	28.2	25.4	27	25.2	25.9	88	73	84	82	31.4	33	30.6	31.6	24.8	25.7	24.4	25
1987	5	11	34	23.2	10.8	27	32	28	28.8	25	27	25.2	25.7	85	68	80	78	30.3	32.3	30.2	30.9	24.3	25.3	24.2	24.6
1987	5	12	34.2	22.6	11.6	26.4	30.6	26.2	27.4	25.2	29	24.6	26.3	91	89	88	89	31.2	39	29.8	33.4	24.8	28.5	24	25.8
1987	5	13	33.6	22.4	11.2	27	30.4	28.6	28.6	25.2	27.2	26.8	26.4	87	78	87	84	30.8	33.9	34	32.9	24.6	26.2	26.2	25.6
1987	5	14	34.4	22.2	12.2	26.6	28.8	26.4	27	25.8	25	24.8	25.2	94	74	88	85	32.7	29.1	30.2	30.7	25.5	23.6	24.2	24.5
1987	5	15	34	23.6	10.4	26.8	32	26.4	27.9	24.6	28	25.2	25.9	84	74	91	83	29.5	35.1	31.2	31.9	23.8	26.8	24.8	25.1
1987	5	16	34.4	23.4	11	26.6	30	26.6	27.5	25.4	25	24.6	25	91	67	85	81	31.6	28.3	29.6	29.8	25	23.2	23.9	24
1987	5	17	33.4	22.8	10.6	26.2	31	28	28.3	25	27	25.2	25.7	91	73	80	81	30.9	33	30.2	31.3	24.6	25.7	24.2	24.8
1987	5	18	34.6	22.6	12	25.4	30.8	29.2	28.6	24.2	26.6	25	25.3	91	72	71	78	29.4	32	28.9	30.1	23.8	25.2	23.5	24.1
1987	5	19	34.4	23	11.4	25.8	31.2	28	28.3	24.2	26.8	26.2	25.7	88	71	87	82	29.1	32.3	32.8	31.4	23.6	25.3	25.6	24.8
1987	5	20	34	24.6	9.4	26.8	30.8	28	28.4	25.6	27.8	26.2	26.5	91	80	87	86	32	35.3	32.8	33.4	25.2	26.9	25.6	25.9
1987	5	21	34	23.2	10.8	25.6	31	27	27.6	24	26.8	26	25.6	88	72	92	84	28.8	32.4	32.9	31.4	23.4	25.4	25.7	24.8
1987	5	22	33.6	22.8	10.8	24.6	27.4	27	26.5	23.4	25.2	25	24.5	90	84	85	86	28	30.6	30.3	29.6	22.9	24.4	24.3	23.9
1987	5	23	33	22.8	10.2	25	30	28	27.8	24	26	24.2	24.7	92	73	73	79	29.2	30.9	27.7	29.2	23.6	24.6	22.7	23.7
1987	5	24	33	24.6	8.4	26.8	30	28	28.2	25.6	27	25	25.9	91	79	79	83	32	33.6	29.7	31.8	25.2	26	23.9	25
1987	5	25	33.35	22.8889	10.4611	25.4947	31.3333	27.1	27.9143	24.7579	27.0353	25.8133	25.9692	94.1053	70.4667	91.0667	84.6364	30.7105	32.36	32.4333	31.8273	24.4684	25.3533	25.38	25.0727
1987	5	26	32.95	22.8625	10.0875	25.7474	31.32	27.0417	27.87	24.8316	26.8444	25.1444	25.4133	92.3889	69.7647	87.7222	83.3333	30.7526	31.8353	30.8389	30.92	24.4684	25.0765	24.4833	24.5533
1987	5	27	34.2	23.2706	10.9294	26	31.76	27.1	27.775	25.1111	27.0889	25.2611	25.7733	91.5	68.9412	87.2222	83.5714	31.1389	32.2529	30.9389	31.45	24.6889	25.2765	24.5833	24.8429
1987	5	28	34.2556	23.4471	10.8085	26.3737	32.2818	26.8167	28.22	25.19	26.7588	24.9611	25.6063	90.7895	66.25	89.2222	81.5714	31.2	31.425	30.6278	31	24.7474	24.8438	24.3944	24.6214
1987	5	29	34.7875	23.2278	11.5597	25.7667	32.5333	26.94	28.3143	24.6889	26.74	24.9667	25.6091	91.0667	64.8571	88.8235	81.3	30.6118	31.1357	30.9647	31.68	24.4176	24.6429	24.5588	24.96
1987	5	30	34.0636	23.2429	10.8208	26.2368	32.15	26.88	28	24.9895	26.7875	25.0722	25.5786	89.8889	65.5333	86.4118	79.7143	30.7842	31.3333	30.5	30.4857	24.5053	24.7467	24.2412	24.2857
1987	5	31	34.7333	23.32	11.4133	26.2889	32.8125	26.85	27.9714	24.9167	27.1062	25.4588	25.8385	88.125	65.0714	88.5294	81.6154	30.5556	31.8143	31.4882	31.2308	24.3556	25.0429	24.8471	24.7308
1987	6	1	34.8	23	11.8	25	33.2	29.6	29.4	22	27.4	25.8	25.1	77	64	74	72	24.4	32.6	30.7	29.2	20.7	25.5	24.5	23.6
1987	6	2	33.7	22.3	11.4	27.7	33.2	29.8	30.1	25.8	27.4	26	26.4	86	64	74	75	31.9	32.6	31.1	31.9	25.1	25.5	24.7	25.1
1987	6	3	34.5	25.2	9.3	26.8	33.4	29.6	29.9	25.4	27.8	26.2	26.5	89	65	77	77	31.5	33.6	31.7	32.3	24.9	26	25	25.3
1987	6	4	34.4	26	8.4	27.6	32.2	25	27.5	26	25	23	24.7	88	56	84	76	32.5	26.9	26.7	28.7	25.5	22.3	22.2	23.3
1987	6	5	34	24.2	9.8	26.0211	33.5	26.2	28.3455	24.8211	27.2	23	25.6294	90.2778	62	76	81.0556	30.5	31.9	26	30.9444	24.3421	25.1	21.7	24.5833
1987	6	6	33	24.4	8.6	25.6	32.8	26	27.6	24.9	26	26	25.6	95	58	100	84	31	29.1	33.6	31.2	24.7	23.6	26	24.7
1987	6	7	34.2	25	9.2	28	33	28.4	29.5	24	25.4	27.2	25.5	72	54	91	73	27.2	27.4	35.3	29.9	22.5	22.6	26.8	23.9
1987	6	8	34.6	24.4	10.2	28	34.4	26.6	28.9	25.2	26.8	24.8	25.6	80	55	86	74	30.2	30.2	30.1	30.1	24.2	24.2	24.1	24.2
1987	6	9	35	24.8	10.2	27.2	33.4	27	28.7	25.2	27.6	25.8	26.2	85	64	91	80	30.7	33	32.4	32.1	24.5	25.7	25.4	25.2
1987	6	10	35.2	24.4	10.8	26.6	33.6	27.8	28.9	25	26.8	26.6	26.1	88	59	91	79	30.6	30.7	34	31.8	24.4	24.5	26.2	25
1987	6	11	34.6	26	8.6	27.6	34	29.2	30	25.4	26	24.8	25.4	84	53	70	69	31	28.3	28.4	29.2	24.6	23.1	23.2	23.6
1987	6	12	33.2	25.8	7.4	27.2	32.2	28.2	29	24.4	25.4	24.2	24.7	80	58	72	70	28.7	27.9	27.5	28	23.4	22.9	22.7	23
1987	6	13	33	24.4	8.6	27	32.4	31.2	30.5	24.6	26	24	24.9	82	60	55	66	29.3	29.3	25	27.9	23.7	23.7	21.1	22.9
1987	6	14	34	24	10	27.4	31.8	27	28.3	25.4	26	26	25.8	85	63	92	80	31.1	29.7	32.9	31.3	24.7	24	25.7	24.8
1987	6	15	34.6	25	9.6	27.2	32	32.2	30.9	26.2	25.2	26.2	25.9	92	58	62	71	33.3	27.5	30	30.3	25.9	22.7	24.1	24.2
1987	6	16	33.1	24.4	8.7	27	32	27.4	28.5	25	27	26	26	85	68	90	81	30.3	32.3	32.7	31.8	24.3	25.3	25.5	25
1987	6	17	35.1	24.2	10.9	27	34.3	27	28.8	25.2	26.4	25.4	25.7	87	54	88	76	30.8	29.1	31.4	30.4	24.6	23.6	24.8	24.3
1987	6	18	35	23.7938	11.2062	27.2	32.4	27.4	28.6	25.2	27.2	26.2	26.2	85	67	91	81	30.7	32.6	33.2	32.2	24.5	25.5	25.8	25.3
1987	6	19	36.1	24.1286	11.9714	27	35.2	27.3	29.2	25.2	27.3	26	26.2	87	55	90	77	30.8	31	32.7	31.5	24.6	24.7	25.6	24.9
1987	6	20	35	23.3429	11.6571	27.4	32.6	33	31.5	26	28	27	27	90	71	63	74	32.7	34.7	31.6	33	25.5	26.6	25	25.7
1987	6	21	37	24.175	12.825	26.4	32.4	35	32.2	24	21.6	24	23.2	82	38	40	53	28.2	18.6	22.5	23.1	23.1	16.4	19.4	19.6
1987	6	22	35.3667	24.0824	11.2843	25	32	30	29.3	23	27.6	26	25.5	84	72	73	76	26.7	34	30.9	30.6	22.2	26.2	24.6	24.3
1987	6	23	36.4	24	12.4	25	33	26.4	27.7	24.4	27.2	24	25.2	95	64	82	80	30.1	32.2	28.2	30.2	24.2	25.3	23.1	24.2
1987	6	24	34.2	23.8222	10.3778	26	33.2083	26	28.96	24.6	23.6	24	24.1	89	63.8947	85	79.0667	30	31.5789	28.5	30.8333	24.1	24.9421	23.2	24.52
1987	6	25	35.04	23.5353	11.5047	26.1421	33.15	28.07	29	24.7556	26.8375	25.175	25.45	89.7222	62.5625	84.5	77.4167	30.2667	30.975	31.0286	30.15	24.2167	24.5563	24.6071	24.1083
1987	6	26	35.2	23.9	11.3	26.4333	33.5455	27.7818	28.96	24.7882	26.7437	24.9125	25.4286	87.7647	61.5	80.8125	76.2857	30.1706	30.6875	29.5875	29.9929	24.1588	24.4188	23.85	24.05
1987	6	27	35.4429	23.6941	11.7487	26.4333	33.3556	27.825	28.9	25.0611	26.9133	25.0111	25.6867	89.6667	62.2857	79.9444	77	30.8722	31.1357	29.6722	30.4857	24.5333	24.6071	23.8722	24.3143
1987	6	28	35.3333	23.45	11.8833	26.2611	33.3636	28.2182	28.9333	25.0333	27.0625	25.5647	24.0615	87.3333	63	81.375	77.9091	30.5647	31.68	31	31.0909	24.3882	24.9533	24.5687	24.6364
1987	6	29	35.7846	23.9187	11.8659	26.5667	33.6364	27.86	28.9667	25.1765	26.8706	25.3895	25.85	87.8235	60.7059	81.8333	77.3333	30.8588	30.8059	30.65	30.8533	24.5529	24.4706	24.3944	24.5267
1987	6	30	35.125	24.0933	11.0317	26.5053	33.1667	27.3667	28.7182	24.8421	26.6556	24.89	25.4235	87.2632	61.6111	82.65	77.3529	30.2211	30.5722	29.845	30.1941	24.1895	24.3333	23.945	24.1412
1987	7	1	32.3	25.8	6.5	27.4	31.8	27.6	28.6	24.5	25.4	25	25	79	60	81	73	28.8	28.2	29.9	29	23.4	23.1	24.1	23.5
1987	7	2	34.6	25.2	9.4	26.2	33.2	27.6	28.7	23.6	25.4	23.5	24.2	81	54	71	68	27.4	27.2	26.2	26.9	22.6	22.5	21.9	22.3
1987	7	3	35.5	26.4	9.1	28	33.4	27.8	29.3	25	25.8	23.7	24.8	79	55	71	68	29.7	28.1	26.6	28.1	23.9	23	22.1	23
1987	7	4	35	26.4	8.6	28.5	31	26	27.9	25	26.4	25.4	25.6	75	70	95	80	29.3	31.3	32	30.9	23.7	24.8	25.2	24.6
1987	7	5	36	23.775	12.225	27	32.4	27	28.4	23.4	30.8	24	26.1	74	89	78	80	26.4	43.3	27.8	32.5	22	30.4	22.9	25.1
1987	7	6	35.6364	26.2	9.43636	27.4	34.4	29.4	30.1	24.2	25.4	23.8	24.5	77	49	63	63	28.1	26.4	25.7	26.7	23	22	21.6	22.2
1987	7	7	36	24.2	11.8	27.8	34.8	29.6	30.5	24.4	25	23.4	24.3	76	45	59	60	28.3	25.1	24.6	26	23.1	21.2	20.9	21.7
1987	7	8	34.6	24	10.6	27	32.8	29.6	29.8	24.4	25.4	24.2	24.7	81	55	64	67	28.8	27.5	26.6	27.6	23.4	22.7	22.1	22.7
1987	7	9	37.2	24	13.2	28.4	36.6	30.4	31.4	25.4	25.8	24.6	25.3	79	42	62	61	30.4	26	27.1	27.8	24.3	21.7	22.4	22.8
1987	7	10	37.4	27	10.4	28	36.4	29.4	30.8	25	26.4	25.8	25.7	79	46	75	66	29.7	27.7	30.8	29.4	23.9	22.8	24.5	23.8
1987	7	11	36.8	26.6	10.2	28.4	36.7	26.6	29.6	24.8	27.8	25	25.9	75	51	88	71	28.9	31.4	30.6	30.3	23.5	24.9	24.4	24.3
1987	7	12	37	24.0941	12.9059	27	36	30	30.8	24.8	27	25	25.6	84	50	67	67	29.8	29.6	28.3	29.3	24	23.9	23.2	23.7
1987	7	13	36.4	24	12.4	28	35.4	30.2	31	24.6	25	23.8	24.5	76	43	59	59	28.7	24.7	25.2	26.2	23.3	20.9	21.2	21.8
1987	7	14	36.2	24.2	12	28	35	29.6	30.5	24.8	25.2	24.6	24.9	77	45	67	63	29.2	25.5	27.6	27.4	23.6	21.4	22.7	22.6
1987	7	15	36.2	24.6	11.6	27.8	33	29.4	29.9	25	26.8	24.8	25.5	80	62	69	70	29.8	31.1	28.2	29.7	24	24.7	23.1	23.9
1987	7	16	36.2	24.8	11.4	28.2	35.2	27	29.4	25.2	26.4	24	25.2	79	50	78	69	30	28.5	27.8	28.8	24.1	23.3	22.9	23.4
1987	7	17	37.4	23.4	14	27.6	35.6	34.8	33.2	24.6	26	25	25.2	78	47	45	57	28.9	27.2	25.1	27.1	23.5	22.5	21.2	22.4
1987	7	18	37	23.8667	13.1333	28.2	35.4	28.6	30.2	24.7	28.2	27	26.6	75	58	88	74	28.8	33.4	34.6	32.3	23.4	25.9	26.5	25.3
1987	7	19	37.2	24.6	12.6	27.8	36	29.8	30.8	24	26.8	27.6	26.1	73	49	85	69	27.3	29.1	35.4	30.6	22.5	23.6	26.9	24.3
1987	7	20	35.0769	23.3375	11.7394	26.49	33.5667	28.2333	29.4727	24.9444	26.825	25.3375	25.6733	88.8333	59.625	81	76.5714	30.6111	30.6438	30.88	30.8143	24.3889	24.3687	24.4733	24.4571
1987	7	21	36.8	27.2	9.6	29.4	32.8	29.7	30.4	25	27.4	26.4	26.3	70	66	77	71	28.7	32.9	32.2	31.3	23.4	25.6	25.3	24.8
1987	7	22	36.2	24.2	12	27.4	31	29.8	29.5	25	26.6	26.2	25.9	82	71	75	76	30.1	31.9	31.6	31.2	24.1	25.1	25	24.7
1987	7	23	37.2	25.8	11.4	28.2	36.8	27.2769	28.175	25.4	26.4	25.0588	25.5176	80	44	81.5294	78.7647	30.6	27.5	29.9588	30.6235	24.4	22.6	24.0412	24.3176
1987	7	24	37.4	26.6	10.8	29.4	37	29.6	31.4	25	31	25.8	27.3	70	65	74	70	28.7	40.9	30.7	33.4	23.4	29.4	24.5	25.7
1987	7	25	35	25.8	9.2	26.8	34	28.8	29.6	25.7	26	24	25.2	92	53	67	71	32.3	28.3	26.6	29.1	25.3	23.1	22.1	23.5
1987	7	26	36.4	26.2	10.2	27	33	28.2	29.1	24.4	26.6	26	25.7	81	61	84	75	28.8	30.5	32.1	30.5	23.4	24.4	25.2	24.4
1987	7	27	38	25	13	27.6	36.2	28.8	30.4	25.4	27.4	25.2	26	84	51	75	70	31	30.6	29.6	30.4	24.6	24.4	23.9	24.3
1987	7	28	38	24.4	13.6	26.8	35.6	28	29.6	25.6	26.4	25.4	25.8	91	49	81	74	32	28.3	30.7	30.3	25.2	23.1	24.5	24.3
1987	7	29	34	23.8	10.2	25.4	31.2	27.4	27.9	24.6	26	24.8	25.1	94	66	81	80	30.4	30.1	29.6	30	24.3	24.2	23.9	24.1
1987	7	30	34.8	23.6	11.2	26.8	33.2	27	28.5	25	26.4	25	25.5	86	59	85	77	30.5	29.9	30.3	30.2	24.4	24	24.3	24.2
1987	7	31	36	23.4	12.6	27.2	35.2	27.6	29.4	25.2	26.8	25	25.7	85	52	81	73	30.7	29.6	29.9	30.1	24.5	23.9	24.1	24.1
1987	8	1	36.8	24.6	12.2	27.6	35.4	28.6	30.1	25.8	27.8	27.6	27.1	87	56	93	79	32	32.3	36.2	33.5	25.2	25.3	27.3	25.9
1987	8	2	36	22.6	13.4	26.575	33.2	27.8	28.5545	25	26.4	24.8	25.4	87.3571	59	78	77.9167	30.6286	29.9	29.3	30.4417	24.4	24	23.7	24.275
1987	8	3	33	23.2	9.8	26.8	27.2	26.4	26.7	25.2	26	24.6	25.3	88	91	86	88	31	32.8	29.7	31.2	24.6	25.6	23.9	24.7
1987	8	4	34	22.8	11.2	26	32.6	27	28.1	24.4	27.2	24.2	25.3	88	66	79	78	29.5	32.5	28.3	30.1	23.8	25.4	23.1	24.1
1987	8	5	33.2	23.2	10	27	28.4	27.2	27.5	25.4	26.8	24.8	25.7	88	88	82	86	31.4	34.2	29.7	31.7	24.8	26.3	23.9	25
1987	8	6	35.2	23.6	11.6	27.2	32.2	28	28.9	25.6	26.8	26	26.1	88	66	85	80	31.7	31.6	32.3	31.9	25	25	25.3	25.1
1987	8	7	35	26.2	8.8	26.8	33	29.6	29.8	25.4	29	25	26.5	89	74	69	78	31.5	37.4	28.6	32.5	24.9	27.8	23.3	25.3
1987	8	8	35.2	25	10.2	27.6	30.2	28.4	28.6	25.8	26	25	25.6	87	72	76	78	32	30.8	29.4	30.7	25.2	24.5	23.8	24.5
1987	8	9	35.2	24.4	10.8	27.8	32.4	27.4	28.8	25.6	27.8	26.8	26.7	84	71	95	83	31.3	34.3	34.8	33.5	24.8	26.3	26.6	25.9
1987	8	10	34	24.6	9.4	27.4	32.6	27.8	28.9	25.4	26	25.6	25.7	85	59	84	76	31.1	29.2	31.3	30.5	24.7	23.7	24.8	24.4
1987	8	11	35.6	24.6	11	28	34.4	28	29.6	25	27.6	24.8	25.8	79	60	77	72	29.7	32.4	29.2	30.4	23.9	25.4	23.6	24.3
1987	8	12	36.6	23.5286	13.0714	27.6	34.8	31.8	31.5	25.2	28	26.8	26.7	82	60	68	70	30.4	33.3	31.9	31.9	24.3	25.8	25.1	25.1
1987	8	13	35.4	23.3125	12.0875	26	30.2	29	28.5	25.4	27.4	25.6	26.1	95	81	76	84	32	34.6	30.5	32.4	25.2	26.5	24.4	25.4
1987	8	14	35	23.8	11.2	26.6	33.6	29.4	29.8	25.4	27.4	26	26.3	91	62	76	77	31.6	32.4	31.3	31.8	25	25.4	24.8	25.1
1987	8	15	35.4	24.2	11.2	27.4	32.8	28.2	29.1	25.4	27.4	26	26.3	85	66	84	78	31.1	32.9	32.1	32	24.7	25.6	25.2	25.2
1987	8	16	35	25	10	31	32.4	28	29.9	26.6	24.6	24.6	25.3	71	53	76	67	31.9	25.7	28.7	28.8	25.1	21.6	23.3	23.3
1987	8	17	35.4	24.4	11	27.2	34.2	28.8	29.8	24.4	25.8	25	25.1	80	51	74	68	28.7	27.6	29.1	28.5	23.4	22.7	23.6	23.2
1987	8	18	35	24.2	10.8	27	32	27	28.3	24.72	27	25.6	25.9357	92.6667	68	89	83	30.5067	32.3	31.9	31.7929	24.3733	25.3	25.1	25
1987	8	19	35.3	24.2	11.1	27.4	32	27	28.4	26	22	25.4	24.5	90	42	88	73	32.7	19.8	31.4	27.9	25.5	17.3	24.8	22.6
1987	8	20	35.3	24.2	11.1	27.2	32.4	28	28.9	25	27.2	26.2	26.1	84	67	87	79	30.2	32.6	32.8	31.9	24.2	25.5	25.6	25.1
1987	8	21	35.3167	25.5	9.81667	27.9	34.7	27.7091	28.81	25.4	26.8	25.4125	25.5533	82	54	85.0625	77.5333	30.8	30	31.0438	30.4467	24.5	24.1	24.625	24.24
1987	8	22	35	22.7286	12.2714	24.6	34	27.2727	28.4889	24.7714	25	26	25.9077	90.9286	48	88.2667	81.1538	30.4786	25.7	31.5267	31.5077	24.3071	21.5	24.8667	24.8538
1987	8	23	35.8	25.6	10.2	27	34.6	27.6	29.2	25	27.44	27	25.8308	85	65.5714	95	80.6667	30.3	32.7643	35.2	31.1583	24.3	25.5143	26.8	24.675
1987	8	24	35.2	25	10.2	27.3	33.8	27.0545	28.2182	26.6	28	25.1846	25.6727	95	65	90.6923	82.6364	34.3	33.9	31.1846	31.1909	26.4	26.2	24.7231	24.7091
1987	8	25	35.6	25	10.6	28	33.5	29.2	30	25.6	26	25.4	25.7	83	55	74	71	31.2	28.6	29.9	29.9	24.8	23.3	24	24
1987	8	26	35.8	26	9.8	30	34.2	28.8	30.5	25	26.4	25	25.5	67	54	74	65	28.3	29.2	29.1	28.9	23.2	23.7	23.6	23.5
1987	8	27	35	25.2	9.8	27.8	34.6	28	29.6	24.8	26.2	25	25.3	78	52	79	70	29.3	28.4	29.7	29.1	23.7	23.2	23.9	23.6
1987	8	28	35	26	9	26.8	29.8	27.6	28	24.8	24.2	24	24.3	85	63	74	74	30	26.5	27.4	27.9	24.1	22	22.6	22.9
1987	8	29	35	25.4	9.6	26.4	34	30	30.1	24.4	25	25.4	24.9	85	48	69	67	29.2	25.7	29.4	28.1	23.7	21.5	23.7	23
1987	8	30	36.4	23	13.4	26	36	27.8	29.4	24	26	25.4	25.1	85	45	83	71	28.5	26.9	30.8	28.8	23.2	22.3	24.6	23.4
1987	8	31	36.4	24.2	12.2	25.8471	33.4	28	28.55	24.3176	26	25.5	25.6812	89.75	56	82	80.8667	29.6562	28.7	31	31.12	23.8563	23.3	24.6	24.66
1987	9	1	33	25.6	7.4	28	29.8	27.6	28.3	25.4	25.6	24.8	25.3	81	72	80	78	30.7	30	29.4	30	24.5	24.1	23.8	24.1
1987	9	2	34	24	10	27.7	29.2	26.8	27.6	25.6	27	25.2	25.9	85	84	88	86	31.4	34.2	31	32.2	24.9	26.3	24.6	25.3
1987	9	3	35.4	24.5	10.9	27	31.4	27	28.1	25	25.6	24.8	25.1	85	63	84	77	30.3	29	29.8	29.7	24.3	23.5	24	23.9
1987	9	4	34	25.2	8.8	25.6	32.84	26.8	28.2	24.2	23.6	25.4	24.4	89	66.5333	89	82.4615	29.3	31.9267	31.5	30.7615	23.7	25.08	24.9	24.4769
1987	9	5	34	23.8	10.2	27.6	31	27.2	28.3	25.6	27.6	25	26.1	85	77	84	82	31.5	34.6	30.2	32.1	24.9	26.5	24.2	25.2
1987	9	6	34	24.4	9.6	25.6	32.4	26.2	27.6	23	27.2	24	24.7	80	67	83	77	26.3	32.6	28.4	29.1	22	25.5	23.2	23.5
1987	9	7	35	22.8	12.2	25.6	33.2	28.8	29.1	24.4	26	25.2	25.2	91	57	75	74	29.7	28.8	29.6	29.4	24	23.4	23.9	23.8
1987	9	8	34.8	24.6	10.2	27.8	32.6	27.4	28.8	26	26.8	25	25.9	87	64	82	78	32.4	31.4	30.1	31.3	25.4	24.8	24.1	24.8
1987	9	9	34.8	23.4	11.4	26.2	33.6	29.2	29.5	24.6	25	25.8	25.1	88	50	76	71	29.8	25.9	30.9	28.9	24	21.7	24.6	23.4
1987	9	10	35	24.4	10.6	27.4	33.4	28.8	29.6	25.6	26.2	25.4	25.7	87	57	76	73	31.6	29.2	30.2	30.3	25	23.7	24.2	24.3
1987	9	11	34.8	24.4	10.4	26.2	33.8	28.6	29.3	24.8	26.4	25.2	25.5	89	56	76	74	30.4	29.5	29.8	29.9	24.3	23.8	24	24
1987	9	12	35	23.4	11.6	26.4	34	33	31.6	24.6	26	25.6	25.4	86	53	55	65	29.7	28.3	27.9	28.6	23.9	23.1	22.9	23.3
1987	9	13	35.6	24.8	10.8	27.4	33.8	29.4	30	24.6	25.8	25.8	25.4	80	53	75	69	29.1	27.9	30.8	29.2	23.6	22.9	24.5	23.7
1987	9	14	35.4	23.2	12.2	28	30.2	27.2	28.2	25.2	25.8	25.4	25.5	80	71	87	79	30.2	30.3	31.2	30.6	24.2	24.3	24.8	24.4
1987	9	15	33	24.4	8.6	25.6	30.6	25.4	26.8	24.4	26.2	24.8	25.1	91	71	95	86	29.7	31.1	30.9	30.6	24	24.7	24.6	24.4
1987	9	16	34.8	23.8	11	25	33	27.2	28.1	24.2	26.6	25.6	25.5	94	61	88	81	29.7	30.5	31.7	30.6	23.9	24.4	25	24.5
1987	9	17	34.8	23	11.8	25.2	32.6	27.8	28.3	24.2	27.2	26.6	26	92	66	91	83	29.5	32.5	34	32	23.8	25.4	26.2	25.2
1987	9	18	35.2	23.8	11.4	26.6	32.2	26.8	28.1	24.8	27	26	25.9	86	67	94	82	30.1	32.2	33.1	31.8	24.1	25.3	25.7	25
1987	9	19	35	22.6	12.4	27.2	32.6	30	30	26	25.6	27	26.2	91	57	79	76	32.8	28.2	33.6	31.5	25.6	23	26	24.9
1987	9	20	35.4	22.3385	13.0615	27.5	33	27.4	28.8	24.0933	25	25.6	25.225	90.6429	52	87	84.8333	29.2733	26.3	31.6	30.3917	23.6467	21.9	25	24.2333
1987	9	21	34.9556	24.2	10.7556	25.8	30.4	26.425	27.2875	24.6	27.2	25.4333	25.42	91	78	91.6667	86.6364	30.1	33.9	31.7083	31.3091	24.2	26.2	24.9667	24.7727
1987	9	22	35	22.4	12.6	25.2	34.2	27.8	28.8	23.8	29.6	25.2	26.2	89	71	81	81	28.5	38.4	30.3	32.4	23.3	28.3	24.3	25.3
1987	9	23	34.4	21.2	13.2	25.4	33.2	25.6	27.5	24.6	26.4	24.2	25.1	94	59	89	81	30.4	29.9	29.3	29.8	24.3	24	23.7	24
1987	9	24	34.8	23.8	11	25.4	32.4	26.4	27.6	24.2	29.6	25.2	26.3	91	81	91	88	29.4	39.6	31.2	33.4	23.8	28.8	24.8	25.8
1987	9	25	34	25.2	8.8	26	33.4	27.2	28.5	25.8	29	25.4	26.7	98	72	87	86	33.1	37.1	31.2	33.8	25.7	27.7	24.8	26.1
1987	9	26	35	23.6	11.4	25	34	27.6	28.5	24.6	26.6	25	25.4	97	56	81	78	30.6	29.9	29.9	30.2	24.5	24	24.1	24.2
1987	9	27	34.4	22	12.4	28.8	32.8	30.2	30.5	25.4	26.2	25.2	25.6	76	60	67	68	30.2	29.6	28.7	29.5	24.2	23.9	23.4	23.8
1987	9	28	33.8667	22.64	11.2267	25.3	31.2727	26.16	27.15	24.3067	26.7733	24.5462	25.1273	92.3846	69.3333	88.8333	84.3333	29.7933	31.7933	30	30.3083	23.9667	24.9867	23.95	24.1917
1987	9	29	35.2	25.2	10	28.6	31.2	26.2222	27.55	25.4	27.6	24.9571	25.5917	77	76	90.9231	84.9167	30.3	34.5	30.9077	31.3917	24.3	26.5	24.5462	24.8
1987	9	30	32.4	23.6	8.8	26	30.2	28.2	28.2	24.8	27	26.4	26.1	91	78	87	85	30.5	33.5	33.2	32.4	24.4	26	25.8	25.4
1987	10	1	32.6	22.8	9.8	24.6	31.4	26.5692	27.5917	24	25.8	25.0308	25.525	95	64	90.25	85	29.4	29.5	31.0833	31.2909	23.8	23.8	24.65	24.7636
1987	10	2	33.3	23	10.3	26	32.7	23.6	26.5	25	26.4	23	24.8	92	61	95	83	31	30.2	27.7	29.6	24.6	24.2	22.8	23.9
1987	10	3	34.8667	23.2	11.6667	25.4	36	28	29.4	24.4	26	25	25.1	92	45	79	72	29.9	26.9	29.7	28.8	24	22.3	23.9	23.4
1987	10	4	34	22.1385	11.8615	25	33	23	26	23	26.4	22	23.8	84	60	92	79	26.7	30	25.8	27.5	22.2	24.1	21.6	22.6
1987	10	5	33.6	21.8	11.8	24.6	32.6	24.2	26.4	24.4	27.4	23.4	25.1	98	67	94	86	30.4	33	28.2	30.6	24.3	25.7	23.1	24.4
1987	10	6	33.9091	24	9.90909	25	31.2	27	27.5	24.4	26.6	26	25.7	95	70	92	86	30.1	31.7	32.9	31.6	24.2	25	25.7	25
1987	10	7	34.4167	25.2	9.21667	25.2	29.8	24.2	25.9	24.8	26.6	23.8	25.1	97	78	97	91	31	32.7	29.2	31	24.7	25.5	23.6	24.6
1987	10	8	34.3778	23.8	10.5778	24.6	32	27.4	27.9	24.6	26.8	24	25.3417	0	67	76	81	30.9	31.8	27.6	30.1	24.6	25.1	22.7	24.1
1987	10	9	33.4364	23	10.4364	25	31.4	23.6	25.9	24	27.2	23.2	24.8	92	72	97	87	29.2	33.3	28.2	30.2	23.6	25.8	23	24.2
1987	10	10	33.5333	23	10.5333	24.6	32	30	29.1	24.1143	26	23.6	25.59	93.5	62	59	85.25	29.6143	29.6	24.9	31.2	23.8214	23.9	21	24.675
1987	10	11	34	22.8769	11.1231	28.4	32.4	26	28.2	25.4	27	24	25.5	79	66	85	76	30.4	32	28.5	30.3	24.3	25.2	23.2	24.3
1987	10	12	32.8	23.0077	9.79231	24.7333	33.4	23.2	27.2636	26	26.8	22.4	25.1	94.6364	60	93	84.8462	29.65	30.8	26.5	30.7615	23.8643	24.6	22.1	24.4769
1987	10	13	34.2545	22.4	11.8545	23.2	31.4	25.6	26.5	22.8	26.8	24	24.5	97	70	88	85	27.5	32.2	28.8	29.5	22.6	25.3	23.4	23.8
1987	10	14	34.3091	22.4	11.9091	24.2	31.4	24	25.9	24	27.4	23.4	24.9	98	74	95	89	29.7	33.8	28.4	30.6	23.9	26.1	23.2	24.4
1987	10	15	34.1455	23.2	10.9455	24	32	26.4	27.2	23.6	27.4	25.2	25.4	97	70	91	86	28.8	33.4	31.2	31.2	23.4	25.9	24.8	24.7
1987	10	16	32.9636	24	8.96364	25.2	32.6	23.6	26.3	24.6	27.8	23.4	25.3	95	69	98	88	30.5	34.1	28.6	31.1	24.4	26.3	23.3	24.7
1987	10	17	33.3	23.6	9.7	25.2	29	27	27	24.6	27	26	25.9	95	86	92	91	30.5	34.3	32.9	32.6	24.4	26.4	25.7	25.5
1987	10	18	33.1273	21	12.1273	24	29	26.8	26.6	23	22	23	22.7	92	54	73	73	27.4	21.8	25.6	24.9	22.6	18.9	21.4	21
1987	10	19	33.25	23	10.25	24.4	29.2	25.2	26	23.8	26	24.2	24.7	95	78	92	88	29.1	31.5	29.5	30	23.6	24.9	23.8	24.1
1987	10	20	33.0909	23.2	9.89091	24.4	31.4	26.4	27.1	24	26.2	24.2	24.8	97	66	83	82	29.6	30.5	28.7	29.6	23.9	24.4	23.4	23.9
1987	10	21	33.2	23.8	9.4	25	30.8	27	27.5	24.6	26	25.2	25.3	97	68	87	84	30.6	30.4	30.8	30.6	24.5	24.3	24.6	24.4
1987	10	22	33.5636	24.6	8.96364	26.6	32.4	25.5	26.9556	25	26.6	24.9462	25.4636	88	64	93.5	85.6	30.6	30.9	31.0917	31.09	24.4	24.6	24.6583	24.65
1987	10	23	33.45	24.6	8.85	27.6	32.4	26.8	28.4	25.2	26.2	24.6	25.3	82	61	84	76	30.4	29.9	29.5	29.9	24.3	24	23.8	24.1
1987	10	24	32.7833	24.4	8.38333	27.6	31	26	27.6	25.8	25.4	24	25.1	87	64	85	78	32	28.7	28.5	29.7	25.2	23.4	23.2	23.9
1987	10	25	33.0231	24	9.02308	28	31	26.4	28	26.8	26.2	26	26.3	91	69	97	86	34.4	30.8	33.3	32.9	26.4	24.5	25.9	25.6
1987	10	26	33.6909	22.4	11.2909	25.6	28	25	25.9	25	27.2	24.6	25.6	95	94	97	95	31.3	35.5	30.6	32.5	24.8	26.9	24.5	25.4
1987	10	27	33.7667	24.2	9.56667	25.8	24.4	26.2	25.6	25.4	23.6	25.6	24.9	97	94	95	95	32.2	28.6	32.4	31	25.3	23.3	25.4	24.6
1987	10	28	33.5231	24.4	9.12308	25.6	29	24.8	26	25	25.2	23.6	24.6	95	74	91	87	31.3	29.5	28.3	29.7	24.8	23.8	23.1	23.9
1987	10	29	33.4182	23.6	9.81818	24.4	27.2	25.2	25.5	23.4	25	24.6	24.3	92	84	95	90	28.1	30.2	30.5	29.6	23	24.2	24.4	23.9
1987	10	30	33.24	23.4	9.84	24.2	28.2	24.8	25.5	23.6	25.6	23.4	24.2	95	81	89	88	28.7	31.1	27.8	29.2	23.4	24.7	22.9	23.6
1987	10	31	32.9778	23.8	9.17778	25.8	28	26	26.5	24.4	24.8	24	24.4	89	77	85	84	29.6	29.2	28.5	29.1	23.9	23.6	23.2	23.6
1987	11	1	32.8667	24.8	8.06667	27.6	29	28.6	28.5	24.5	26	27	25.8	78	79	88	82	28.7	31.6	34.6	31.6	23.3	25	26.5	24.9
1987	11	2	33.4	24.4	9	26.6	30.2	26.6	27.5	25	25	25	25	88	66	88	81	30.6	28.2	30.6	29.8	24.4	23.1	24.4	24
1987	11	3	32.8182	23.8	9.01818	26	30.5	26.8	27.5	24.6	25.6	25.2	25.1	89	68	88	82	30	29.6	31	30.2	24.1	23.8	24.6	24.2
1987	11	4	33.1	23.2	9.9	24.2	29.8	27	27	23.6	25.2	25.8	24.9	95	69	91	85	28.7	29	32.4	30	23.4	23.5	25.4	24.1
1987	11	5	32.95	23.3	9.65	25.2	32.3	28	28.4	24.5	27.1	26.6	26.1	94	67	90	84	30.3	32.4	33.9	32.2	24.2	25.4	26.1	25.3
1987	11	6	33.2667	23	10.2667	25.2	32.5	25.4	27.1	24.2	27.1	24.2	25.2	92	66	91	83	29.5	32.3	29.4	30.4	23.8	25.3	23.8	24.3
1987	11	7	33.1385	23.6	9.53846	26.8	31.8	28.4	28.8	25.7	28	26.8	26.8	92	75	88	85	32.3	35.3	34.2	33.9	25.3	26.8	26.3	26.1
1987	11	8	32.8462	22.7	10.1462	26.6	32	27	28.1	25.6	27.2	25	25.9	92	69	85	82	32.1	32.9	30.3	31.8	25.3	25.6	24.3	25.1
1987	11	9	33.2308	24.2	9.03077	25.4	32.6	27	28	24.6	28.4	25.4	26.1	94	73	88	85	30.4	35.9	31.4	32.5	24.3	27.1	24.8	25.4
1987	11	10	33.0462	21.6	11.4462	26.2	32.4	25.4	27.4	25	27.4	24.6	25.7	91	68	94	84	30.9	33.2	30.4	31.5	24.6	25.8	24.3	24.9
1987	11	11	33.1636	22.2857	10.8779	24.65	31.5818	26.4	26.9636	23.95	26.5	25.2	25.0125	94.1875	70.1875	91	85.4375	29.2625	31.5	31.2	30.3187	23.6687	24.8687	24.8	24.2187
1987	11	12	32.6231	23.2	9.42308	25.2	33	27	28	24.8	27.4	25.4	25.9	97	65	88	83	31	32.8	31.4	31.7	24.7	25.6	24.8	25
1987	11	13	32.8583	20.8	12.0583	25.2	32.1	26.8	27.7	24.4	29.4	24.6	26.1	94	82	84	86	30	39.2	29.5	32.9	24.1	28.6	23.8	25.5
1987	11	14	33.0923	20.4	12.6923	26	33	26.2	27.9	24.2	24	25	24.4	86	47	91	75	29	23.8	30.9	27.9	23.5	20.3	24.6	22.8
1987	11	15	33.2333	20.4	12.8333	25.6	35.8	27.8	29.3	24.8	26	25	25.3	94	46	80	73	30.8	27.1	29.8	29.2	24.5	22.4	24	23.6
1987	11	16	32.7538	24.8	7.95385	28.4	33.4	27.8	29.4	26.2	27.2	25.6	26.3	84	62	84	77	32.5	31.9	31.3	31.9	25.5	25.1	24.8	25.1
1987	11	17	32.5077	25.4	7.10769	27.4	33	27.8	29	24.8	26.6	24.6	25.3	81	61	77	73	29.6	30.5	28.8	29.6	23.9	24.4	23.4	23.9
1987	11	18	32.6308	25.6	7.03077	26.4	32.2	27.6	28.5	24.4	26.4	25	25.3	85	64	81	77	29.2	30.5	29.9	29.9	23.7	24.4	24.1	24
1987	11	19	32.9231	25.4	7.52308	26.8	33	27	28.5	24.8	27	26.6	26.1	85	63	97	82	30	31.6	34.5	32	24.1	25	26.5	25.2
1987	11	20	32.2833	24.4	7.88333	25.6	32.8	26.8	28	24.6	26.8	24.6	25.3	92	63	84	80	30.2	31.2	29.5	30.3	24.2	24.8	23.8	24.3
1987	11	21	33.0833	22.6	10.4833	24.2	27	24.2	24.9	23.2	25	23	23.7	92	85	90	89	27.8	30.3	27.3	28.5	22.8	24.3	22.5	23.2
1987	11	22	32.8333	23.8	9.03333	26.4	28.2	25	26.1	25	25.2	24	24.7	89	79	92	87	30.7	30	29.2	30	24.5	24.1	23.6	24.1
1987	11	23	32.3273	23.4	8.92727	25.4	31.8	26.6	27.6	24.4	25.4	24	24.6	92	60	81	78	29.9	28.2	28.1	28.7	24	23.1	23	23.4
1987	11	24	32.9	25.4	7.5	25.6	31.4	26.2	27.4	24.8	26	25.8	25.5	94	65	97	85	30.8	30	32.9	31.2	24.5	24.1	25.7	24.8
1987	11	25	33.1	22.5375	10.5625	25	31.2	24.4	26.3	24.6	27	24.2	25.3	97	72	98	89	30.6	32.8	30	31.2	24.5	25.6	24.1	24.7
1987	11	26	32.25	23.8	8.45	24	23.8	24.6	24.3	23.6	23.2	24.2	23.7	97	95	97	96	28.8	28	29.9	28.9	23.4	23	24.1	23.5
1987	11	27	32.2182	21.6	10.6182	23.4	30.8	24.2	25.6	22.4	25.6	23.8	23.9	92	66	97	85	26.4	29.4	29.2	28.3	22	23.7	23.6	23.1
1987	11	28	32.4545	23.2	9.25455	23.8	30.4	26	26.5	23	26	25	24.7	93	71	92	85	27.5	30.7	31	29.7	22.7	24.5	24.6	23.9
1987	11	29	32.45	24.4	8.05	26.6	30	27.2	27.8	25.2	26.2	25.8	25.7	89	74	90	84	31.1	31.5	32.3	31.6	24.7	24.9	25.3	25
1987	11	30	32.3	24.6	7.7	25.2	30	24.8	26.2	24.6	25.6	24	24.7	95	70	94	86	30.5	29.9	29.3	29.9	24.4	24	23.7	24
1987	12	1	32.3538	23.2	9.15385	24	30.6	27.6	27.5	23.4	25.4	21	23.3	95	66	55	72	28.4	29	20.5	25.9	23.2	23.5	17.9	21.5
1987	12	2	31.7385	24.4	7.33846	24.6	30.6	26.8	27.2	24	26.4	24.4	24.9	95	72	82	83	29.4	31.6	29	30	23.8	25	23.5	24.1
1987	12	3	31.9833	24.2	7.78333	25	31	25.6	26.8	23.2	24.6	23	23.6	86	59	80	75	27.2	26.7	26.3	26.7	22.5	22.1	22	22.2
1987	12	4	32.2545	23	9.25455	23.8	30.4	26	26.5	23.2	25.2	25	24.5	95	66	92	84	28	28.6	31	29.2	23	23.3	24.6	23.6
1987	12	5	32.6923	23.4	9.29231	24.4	30	25.3154	26.0167	23.6	25	24.3263	24.6	94	67	90.3684	86.4706	28.6	28.3	29.6053	29.7353	23.3	23.2	23.8211	23.9
1987	12	6	33.1	23.2	9.9	25.4	29	27	27.1	23.8	26	25.2	25	88	79	87	84	28.4	31.6	30.8	30.3	23.2	25	24.6	24.2
1987	12	7	32.7333	24.2	8.53333	24.6	31	26	26.9	23.4	27.2	25.4	25.3	90	75	95	87	28	33.5	32	31.2	22.9	26	25.2	24.7
1987	12	8	32.6833	25	7.68333	30	29.2	25.4	27.5	24	25.8	24.8	24.9	61	76	95	78	25.8	30.9	30.9	29.2	21.6	24.6	24.6	23.6
1987	12	9	32.2538	24	8.25385	24.4	30	27.2	27.2	24.2	26.8	26.2	25.7	98	78	92	90	30	33.1	33.3	32.2	24.1	25.7	25.9	25.2
1987	12	10	32.4923	24.2	8.29231	25	31	26.2	27.1	24.6	26.4	25.4	25.5	97	70	94	87	30.6	31.3	31.9	31.3	24.5	24.8	25.1	24.8
1987	12	11	32.8167	23.2	9.61667	24.2	30.6	26.6	27	23.8	27	26	25.6	97	76	95	89	29.2	33.2	33.2	31.9	23.6	25.8	25.8	25.1
1987	12	12	33.0308	24.3	8.73077	25.2	31	27	27.5	24.8	26.8	26	25.9	97	72	92	87	31	32.4	32.9	32.1	24.7	25.4	25.7	25.2
1987	12	13	33.0769	25.2	7.87692	27.7	30.4	26.8	27.9	25.4	26	25	25.5	83	71	86	80	30.9	30.7	30.5	30.7	24.6	24.5	24.4	24.5
1987	12	14	32.6167	24.2	8.41667	27	32	28.2	28.9	25.4	26.8	25.8	26	88	67	83	79	31.4	31.8	31.6	31.6	24.8	25.1	25	25
1987	12	15	32.9273	24.4	8.52727	27	31.2	26.2	27.7	24.8	25.2	23	24.3	84	62	76	74	29.8	28	26	27.9	24	23	21.7	22.9
1987	12	16	32.7214	18.6	14.1214	22.4	31.4	24.4	25.6	20	25.6	22.4	22.7	80	63	84	76	21.8	29	25.7	25.5	18.9	23.5	21.6	21.3
1987	12	17	32.8182	22.4	10.4182	24.6	31.2	24.8	26.4	23	25.2	23.4	23.9	87	62	89	79	27	28	27.8	27.6	22.4	23	22.9	22.7
1987	12	18	32.6	22.6	10	25.2	31.4	26	27.1	24.2	25	22	23.7	92	60	71	74	29.5	27.4	23.8	26.9	23.8	22.6	20.3	22.2
1987	12	19	33.3364	24	9.33636	25.8	28.2	26.4	26.7	25.2	25	24	24.7	95	77	82	85	31.6	29.5	28.2	29.8	25	23.8	23.1	24
1987	12	20	32.5667	24.8	7.76667	26.4	31	27	27.9	24.2	25	25	24.7	83	62	85	77	28.7	27.7	30.3	28.9	23.4	22.8	24.3	23.5
1987	12	21	33.375	25.2	8.175	26.6	31.4	27	28	23.4	24.8	23.2	23.8	77	59	73	69	26.6	26.9	25.9	26.5	22.1	22.3	21.7	22
1987	12	22	32.9167	22.8	10.1167	25	34	27.4	28.5	23	25.8	23.8	24.2	84	52	74	70	26.7	27.7	27.1	27.2	22.2	22.8	22.4	22.5
1987	12	23	33.0364	22.8	10.2364	24.6	31.8	26.2	27.2	22.8	24	22	22.9	86	52	70	69	26.5	24.6	23.6	24.9	22.1	20.9	20.2	21
1987	12	24	33.18	22.6	10.58	26	31.4	24.8	26.8	22.2	22.6	22.2	22.3	72	47	80	66	24.2	21.6	25	23.6	20.6	18.7	21.1	20.1
1987	12	25	33.2154	21.2	12.0154	22.8	30.8	25	25.9	20.2	25.8	21	22.3	79	67	70	72	21.9	29.9	22.2	24.7	19	24	19.2	20.7
1987	12	26	33.4727	21.9889	11.4838	26.6	30	25	26.6	24.8	24	23.6	24.1	86	61	89	79	30.1	25.8	28.2	28	24.1	21.6	23.1	22.9
1987	12	27	32.925	22.1647	10.7603	26.4	30	26	27.1	23.8	23	24	23.6	81	55	85	74	27.7	23.4	28.5	26.6	22.8	20	23.2	22
1987	12	28	32.6769	21.8	10.8769	23.8778	31.125	25.5909	26.5455	23.1611	26.0111	23.6941	24.0333	93.4375	67.8889	87.75	83.0625	28	30.3111	28.375	28.6812	22.8722	24.1667	23.075	23.2312
1987	12	29	32.9667	21.1733	11.7933	23.4278	30.6182	25.8444	26.2625	22.5	26.1059	24.2176	24.3933	92	70.1765	88.3333	84.6429	26.7056	30.7294	29.5533	29.2286	22.0778	24.3941	23.8	23.5714
1987	12	30	33.1636	21.4588	11.7048	23.5444	31.2	29	26.8	22.6824	25	25.6	24.2286	91.3125	61	76	81.2667	26.8706	27.5	30.5	28.56	22.2471	22.7	24.4	23.1933
1987	12	31	33.05	23.8	9.25	26.4	29.4	26.4	27.1	23.9	24	21.6	23.2	81	64	66	70	28	26.2	22.6	25.6	22.9	21.9	19.5	21.4

## Sheet: 1987
			Temperature			Temperature				Temperature				Relative Humidity				Pressure				Dew temperature
Year	Month	Day	Maximum	Minimum	Max-Min	1899-12-31 07:00:00	1899-12-31 13:00:00	1899-12-31 19:00:00	Average	1899-12-31 01:00:00	1899-12-31 13:00:00	1899-12-31 19:00:00	Average	1899-12-31 01:00:00	1899-12-31 13:00:00	1899-12-31 19:00:00	Average	1899-12-31 07:00:00	1899-12-31 13:00:00	1899-12-31 19:00:00	Average	1899-12-31 07:00:00	1899-12-31 13:00:00	1899-12-31 19:00:00	Average		Month	Taverage	Hraverage
1988	1	1	32.9111	22.1385	10.7726	23.7118	31.2818	25.38	26.51	22.7176	26.2333	24.0222	24.1333	90.8	66	86.4444	81.4118	27.0059	30.3944	28.6944	28.6471	22.2647	24.1722	23.2444	23.2059		January	26.7354	78.4446
1988	1	2	32.9455	20.58	12.3655	23.8158	31.7111	26.29	27	22.9263	25.7111	23.9611	24.0313	92.2778	62.1176	83.2222	79.3125	27.3895	28.8235	28.2611	27.8812	22.5421	23.3294	23.0056	22.8062		February	26.784	77.2124
1988	1	3	33.3833	20.8824	12.501	23.08	31.3091	25.8636	26.7364	22.5579	25.6842	23.965	22.675	93.0667	65.1579	86.05	82	26.9737	29.2211	28.555	28.3444	22.2737	23.4737	23.185	23.0444		March	27.2186	77.4403
1988	1	4	32.8308	20.3824	12.4484	23.22	31.57	26.2818	26.97	22.0632	25.5222	23.66	23.7857	90.75	63.7778	84.15	79.7059	25.9842	28.7611	27.86	27.3294	21.6316	23.2778	22.79	22.4412		April	27.7452	80.0648
1988	1	5	33.2	20.7294	12.4706	23.5333	31.6667	25.7909	26.7818	22.34	25.58	23.8095	22.735	90	63.1	84.9474	79	26.235	28.79	28.2316	27.5889	21.83	23.295	22.9684	22.6056		May	27.8991	82.741
1988	1	6	32.6133	21.0556	11.5578	23	31.5167	26.0769	26.8	22.0211	25.53	23.781	23.8235	90.7778	61.1	84.5714	79.1111	25.7737	28.435	28.0619	27.4722	21.5579	23.06	22.9429	22.5333		June	28.7328	78.6925
1988	1	7	32.4625	21.2611	11.2014	23.0762	31.1667	25.4545	26.2636	22.1905	25.4619	23.78	23.8421	92.2	63.5238	84.3	80.55	26.2	28.6524	28.015	27.825	21.7857	23.1905	22.91	22.77		July	28.9091	77.1374
1988	1	8	32.88	21.3	11.58	23.67	31.6833	25.9	26.9	22.465	25.5286	23.9947	24.0765	89.7368	61.7619	86.1111	79.7059	26.41	28.4905	28.6611	27.9647	21.925	23.1333	23.2333	22.8294		August	28.4189	80.5217
1988	1	9	32.8571	21.3056	11.5516	23.51	31.5833	25.4182	26.5273	22.47	25.96	23.61	24.1889	91.1053	63.65	84.45	80.1579	26.59	29.59	27.725	28.2158	22.015	23.735	22.7	22.9895		September	27.7128	83.9378
1988	1	10	32.9692	20.7882	12.181	22.955	30.9909	25.4727	26.2091	21.915	25.645	23.525	23.6333	90.2778	63.9	85.2	80.1	25.62	28.95	27.685	27.4	21.43	23.335	22.7	22.5		October	27.1083	85.1626
1988	1	11	32.8	21.1353	11.6647	23.52	31.0909	25.6273	26.5909	22.4632	25.61	23.5842	23.8176	90.6667	63.3	84	79.2778	26.4737	28.865	27.6895	27.5	21.9684	23.285	22.6368	22.5333		November	27.1193	84.8216
1988	1	12	33.3143	20.8294	12.4849	23.345	31.4667	26.2818	26.69	22.165	25.3895	23.7368	23.8706	90.3	60.3684	82.4211	78.2941	25.91	28.1	27.7211	27.5176	21.635	22.8632	22.7105	22.5882		December	26.6417	82.6827
1988	1	13	33.6	21.0895	12.5105	23.1	31.4833	25.9455	26.7273	22.0053	25.3619	23.74	23.7722	89.2222	60.381	81.9	77.8421	25.6474	28.0714	27.695	27.3526	21.4316	22.7952	22.675	22.4421
1988	1	14	33.18	20.6	12.58	23.16	31.5417	26.125	26.9	22.0421	25.295	23.7143	23.8588	90.4444	59.45	82.2381	76.9444	25.8158	27.74	27.6571	27.1111	21.5316	22.63	22.6952	22.3389
1988	1	15	32.9733	20.8444	12.1289	23.27	31.7417	25.6	26.6091	21.9632	25.675	23.54	23.7944	89.0556	61.15	83.05	77.8947	25.6211	28.665	27.485	27.2105	21.3895	23.25	22.54	22.3579
1988	1	16	33.0214	20.4778	12.5437	23.1571	32.13	25.3545	26.89	21.8476	25.0947	23.175	23.3737	89.619	59.6111	81.9474	75.7647	25.3857	27.9	26.6316	26.6	21.2714	22.6944	21.9895	21.9588
1988	1	17	33.3571	20.2235	13.1336	23.3824	31.5917	25.74	26.6444	22.1941	25.3053	23.4421	23.7	89.75	60.4211	82.8421	78.3529	25.9824	27.7947	27.2579	27.2882	21.6529	22.6526	22.4211	22.4118
1988	1	18	33.28	20.7278	12.5522	22.8316	31.5231	25.6833	26.6091	21.7368	25.025	23.74	23.5059	91	59.3	84.1579	77.4375	25.3158	27.245	27.8053	26.4812	21.2368	22.31	22.7789	21.9437
1988	1	19	33.7143	21.4071	12.3071	23.2412	31.7231	25.66	26.5889	22.3412	25.4211	23.6842	23.9	92	61.2105	84.5263	79.9375	26.3824	28.2526	27.8474	27.625	21.9412	22.9579	22.8105	22.65
1988	1	20	33.3375	21.675	11.6625	23.9222	31.4615	25.57	26.86	22.3611	24.98	23.5611	23.8375	87.6667	58.9	85.9444	77.3125	25.9889	27.16	27.7611	27.3188	21.65	22.225	22.7444	22.4187
1988	1	21	32.88	20.875	12.005	23.21	31.7667	25.575	26.6545	21.92	25.2952	23.5905	23.6647	87.7647	60.5238	83.2857	78	25.455	27.8857	27.5476	27.12	21.32	22.6762	22.5952	22.3
1988	1	22	33.7	21.1444	12.5556	23.3238	31.4833	25.88	26.77	22.2714	25.181	23.7895	23.8053	91.3333	59.0476	81.6667	77.6111	26.2048	27.4524	27.4056	27.1222	21.781	22.4714	22.5056	22.3222
1988	1	23	33.9077	21.3765	12.5312	23.6211	32.0364	26.39	27.0667	22.405	25.39	23.6947	23.9333	88.6667	58.5	83	77.0556	26	27.745	27.7526	27.1667	21.6684	22.665	22.7316	22.3444
1988	1	24	34.0286	21.3706	12.658	23.5684	32.0833	26.3182	27.1545	22.3421	25.2632	23.355	23.6211	90	58.7368	80.15	76.0526	26.1474	27.5947	26.86	26.8	21.8	22.5579	22.175	22.1263
1988	1	25	33.7571	20.9526	12.8045	23.01	31.9615	26.4	27.1167	22.0286	25.3238	23.8095	23.7143	90.9	60.2857	82.75	77.5263	25.54	27.9238	27.825	26.9632	21.385	22.7095	22.755	22.2053
1988	1	26	34.0286	21.1222	12.9063	23.135	31.8923	26.1545	26.9	22.1095	25.5111	23.855	23.9563	89.9474	59.7778	81.95	77.5625	25.6	28.2111	27.86	27.2563	21.44	22.95	22.775	22.4125
1988	1	27	33.5167	21.0579	12.4588	23.3905	31.85	26.0364	26.6818	21.9333	25.485	23.7158	23.6412	87.9	61.55	82.8824	77.1176	25.3381	28.43	27.5176	26.8706	21.2333	23	22.5824	22.1176
1988	1	28	33.6125	21.1588	12.4537	22.981	31.0364	26.04	26.57	21.7714	25.4947	23.7529	23.8125	90	62.8421	82.2941	78.9375	25.3333	28.5737	27.7588	27.5438	21.2143	23.1737	22.7235	22.575
1988	1	29	33.7467	21.2882	12.4584	23.1286	31.575	25.65	26.4667	21.8476	25.285	23.581	23.6632	88.95	59.2	82.9524	77.45	25.3095	27.725	27.4905	26.945	21.2476	22.575	22.5476	22.21
1988	1	30	33.0533	22.1571	10.8962	23.67	31.5364	25.94	26.86	22.57	25.285	23.6	23.8778	91	59.9	82.7778	77.8889	26.635	27.825	27.5722	27.4278	22.075	22.66	22.5389	22.4944
1988	1	31	33.7143	20.9308	12.7835	23.365	31.8	26.26	26.75	21.7895	25.42	23.9895	23.7389	87.7895	59.4706	83.1579	76.4667	25.0526	27.9588	28.3158	27.04	20.9842	22.7118	23.0053	22.1667
1988	2	1	33.8867	20.8222	13.0644	23.081	30.7833	26.7333	26.8667	21.855	25.2667	23.6762	23.5684	89.1579	61.9524	79.8571	77.35	25.435	28.0095	27.4238	27.015	21.25	22.7429	22.4857	22.2
1988	2	2	33.26	20.5412	12.7188	23.795	31.5923	26.4083	27.1417	21.955	25.39	24.0952	23.8316	86.7368	61.15	83.7	77.2778	25.4421	28.165	28.585	27.5333	21.3053	22.835	23.105	22.5278
1988	2	3	33.44	21.0842	12.3558	23	31.825	26.475	26.9583	21.8762	25.66	23.9143	23.76	90.619	61.2	84.2381	78.45	25.5619	28.68	28.2714	27.385	21.3571	23.19	22.9952	22.455
1988	2	4	32.6571	21.4167	11.2405	23.4857	31.1727	26.55	26.99	22.4048	25.4579	24.1053	24.0235	90.85	62.1053	83.0526	79	26.3905	28.3632	28.4632	27.8333	21.9286	23.0474	23.1474	22.7722
1988	2	5	33.4067	21.25	12.1567	23.3667	31.3	25.9417	26.6083	22.2667	25.4667	23.83	23.8895	90.75	60.619	82.65	78.35	26.1381	28.1238	27.93	27.445	21.7857	22.9048	22.835	22.54
1988	2	6	32.9692	21.0412	11.9281	22.7857	31.4455	26.0545	26.5364	21.8333	25.255	23.545	23.4368	91.6	59.6	79.8	77.05	25.519	27.6	27.165	26.795	21.3762	22.58	22.335	22.115
1988	2	7	33.4	21.3875	12.0125	23.065	31.1909	25.98	26.57	21.8316	25.03	23.8737	23.5294	89.5556	61.4	83.6842	78.5	25.3526	27.485	28.1316	27.0778	21.2842	22.435	22.9368	22.2667
1988	2	8	33.6714	21.0611	12.6103	23.0714	31.3583	25.34	26.23	21.97	25.535	23.9053	24	89.4444	63.7	86.1667	81.0625	25.645	28.71	28.4611	27.8188	21.44	23.23	23.1167	22.7312
1988	2	9	32.9571	21.0353	11.9218	23.81	30.6692	25.2333	26.1909	22.56	25.5381	23.815	24.0333	89.4211	64.6	85.4	80.2222	26.455	28.88	28.115	27.9889	21.99	23.34	22.965	22.8667
1988	2	10	33.2533	21.7	11.5533	23.5095	31.0167	25.8167	26.5	22.4	25.1619	23.6238	23.75	90.45	62.6667	81.7619	78.5238	26.3286	27.9286	27.4524	27.2333	21.8762	22.7381	22.5333	22.3905
1988	2	11	33.7714	21.7647	12.0067	23.89	31.4077	26.2167	26.85	22.24	25.1286	23.6952	23.635	86.8	61.4762	79.8571	75.65	25.66	27.6619	27.4095	26.775	21.49	22.5381	22.4381	22.065
1988	2	12	33.7875	21.5882	12.1993	22.9333	31.2833	26.35	26.675	21.9286	25.1524	23.4857	23.47	91.2	60.381	78.7143	77.0952	25.6238	27.5619	26.919	26.7095	21.4571	22.4857	22.1524	22.0333
1988	2	13	33.8267	21.0588	12.7678	23.0476	31.6	25.9818	26.5727	22.08	25.3048	23.66	23.5789	91.25	61	81.05	77.3684	25.865	27.9762	27.455	26.8684	21.595	22.7857	22.515	22.1579
1988	2	14	34.1	21.2667	12.8333	23.18	31.8727	25.5455	26.4909	21.975	25.0105	23.74	23.5053	90.1	58.2632	83.15	76.9474	25.58	27.0105	27.935	26.7263	21.41	22.1789	22.74	22.0421
1988	2	15	33.8933	20.975	12.9183	22.9667	31.2	25.7	26.3909	21.7316	25.019	23.6857	23.5632	89.4444	59.1905	82	77.2778	25.1	27.1905	27.6381	26.9389	21.0944	22.2619	22.6571	22.1833
1988	2	16	34.3067	20.4	13.9067	22.4316	31.8769	26.1091	26.68	21.4056	25.68	24.08	23.68	90.7647	62.45	82.95	78.375	24.7944	28.845	28.425	27.0938	20.9056	23.355	23.08	22.3125
1988	2	17	34.0533	21.0667	12.9867	23.36	31.4154	25.7333	26.5417	22.3737	25.2857	23.2952	23.6	90.8947	59.8095	80.8095	76.9474	26.2632	27.6619	26.8238	26.7947	21.8579	22.5857	22.1429	22.1316
1988	2	18	33.6786	21.3944	12.2841	23.4857	31.75	26.1273	26.8364	22.2857	24.8526	23.81	23.6611	90.1429	57.8421	83	76.9444	26.081	26.7579	28.03	26.95	21.7333	21.9842	22.85	22.1944
1988	2	19	33.3286	21.3471	11.9815	23.5619	31.5333	26.1455	26.7818	22.2286	24.8857	23.0778	23.3556	89.1905	57.2857	77.5556	74.7778	25.9095	26.7048	26.1889	26.2222	21.6381	21.8667	21.6611	21.7167
1988	2	20	33.7	21.3278	12.3722	23.019	31.9091	25.9273	26.7091	21.8333	24.7421	23.1053	23.3563	89.2105	55.5263	78.5789	74.9444	25.3619	26.1789	26.3421	26.1722	21.2857	21.6	21.7895	21.7222
1988	2	21	34.0267	21.2875	12.7392	23.1	31.1364	26.2182	26.7909	21.65	24.995	23.0526	23.2632	88.1	58.55	78.0526	74.8421	24.915	26.985	26.1632	26.1105	20.985	22.155	21.7368	21.6737
1988	2	22	34.2286	21.5437	12.6848	22.9579	31.6333	26.3091	26.8364	21.6737	24.98	23.6222	23.3765	89.2632	57.1	79.1667	74.7647	25.0632	26.74	27.2111	26.1941	21.0684	21.955	22.3444	21.7412
1988	2	23	34.48	21.0176	13.4624	23.3905	32.8364	25.6667	26.7909	21.8571	25.7	23.42	23.675	87.6667	58.1053	82.95	76.5789	25.2	28.3895	27.26	27.0211	21.1286	23.0421	22.42	22.2368
1988	2	24	33.8	21.8353	11.9647	24.1524	31.76	26.4	27.35	22.7048	25.69	23.9579	24.2235	87.1053	61.5263	83.6111	78.1176	26.6143	28.9263	28.2556	28.2118	22.0524	23.4158	22.9667	22.9882
1988	2	25	34.6	21.4765	13.1235	24.05	32.5667	26.2333	27.3545	22.61	25.5238	23.4	23.84	88.45	58.381	80.7143	75.85	26.445	27.9714	26.981	27.105	21.98	22.8048	22.2333	22.325
1988	2	26	34.7733	21.3882	13.3851	23.5429	31.7167	26.9833	27.5	22.3429	25.5263	23.8381	23.75	89.75	60.3158	81.381	77.2105	26.1952	28.2211	27.8286	27.2526	21.819	22.8737	22.7286	22.3789
1988	2	27	34.2615	21.575	12.6865	23.42	32.3	26.4182	27.2636	22.1714	25.1789	23.71	23.6526	89.65	57.5789	82.75	76.5789	25.83	27.1684	27.81	26.8842	21.58	22.1947	22.71	22.1263
1988	2	28	35.0077	20.9	14.1077	23.25	32.4909	25.9091	26.9455	22.1053	25.51	23.1	23.5529	89.8333	58.1	80.5556	75.8889	25.8053	27.92	26.5	26.5611	21.5789	22.645	21.8889	21.9167
1988	2	29	34.1333	22.05	12.0833	24.4	30.2	25.6	26.8	22.56	25.08	23.68	23.78	86.4	61.6	80.8	76.4	26.08	27.66	27.48	27.08	21.76	22.62	22.54	22.3
1988	3	1	34.8286	20.9125	13.9161	23.2632	32.0909	26.55	27.02	22.3895	25.5263	23.78	23.9625	92	59	80.6	77.7778	26.5263	28.1053	27.69	27.5	22.0053	22.8368	22.635	22.5056
1988	3	2	33.55	20.825	12.725	24.0842	32.94	25.9818	27.27	22.5474	25.3556	23.5053	23.7389	88	57.7222	81	74.7647	26.2737	27.5	27.1778	26.7941	21.8579	22.45	22.3778	22.1235
1988	3	3	34.4571	21.3	13.1571	24.0421	32.1455	25.1636	26.5222	22.5474	24.9474	23.5053	23.6588	87.9474	57.2632	85.9474	77.7647	26.2842	26.6789	27.6737	26.9059	21.8789	21.9632	22.6895	22.1824
1988	3	4	34.5846	21.3467	13.2379	23.8	32.9636	26.0364	27.11	22.51	25.4556	23.8	23.8941	89.7	55.9444	83.0556	76.5625	26.43	27.4111	28.0167	27.2688	21.945	22.5167	22.9056	22.4562
1988	3	5	34.1143	21.7111	12.4032	24.1556	31.9636	26.0182	26.9222	23.1176	25.2	23.725	24.0353	91.3529	57.6	81.35	77.4706	27.5824	27.245	27.6	27.5588	22.6588	22.36	22.625	22.6059
1988	3	6	33.85	21.8667	11.9833	23.8211	32.25	26.0889	27.1125	22.8222	25.1882	23.9667	23.8533	90.8235	56.5882	82.6111	76.6875	27.1	27.0824	28.2056	27.5	22.35	22.1588	22.9167	22.4937
1988	3	7	33.7833	21.4	12.3833	23.975	32.35	26.1333	27.15	22.65	25.175	23.8556	23.8938	89.25	58.5625	82.5294	76.5625	26.5938	27.3313	28.0294	27.2625	22.0562	22.3625	22.8529	22.4
1988	3	8	34.8	21.6125	13.1875	23.83	31.86	26.2727	26.9	22.42	24.9474	23.68	23.6158	88.7	58.2632	79	75.3684	26.145	26.8526	27.325	26.6632	21.785	22.1316	22.41	22.0368
1988	3	9	34.3429	21.6875	12.6554	23.7889	33.4111	26.3	27.6571	22.6222	25.7059	24.1368	22.6062	90.1176	61.125	84.2632	78.4286	26.7056	28.7188	28.6947	27.7071	22.1056	23.1375	23.2684	22.6857
1988	3	10	33.5571	20.92	12.6371	23.9263	32.0333	26.0364	27.0636	22.3368	25.2278	23.7368	23.8533	86.5556	59.0556	83.5789	76.125	25.9421	27.5722	27.9211	27.0313	21.5947	22.5167	22.8316	22.275
1988	3	11	34.12	21.1	13.02	23.7	31.7333	25.5818	26.6455	22.47	25.6211	23.8842	24.0333	89.95	62.1053	85.4211	78.8333	26.455	28.6789	28.3789	27.8889	21.925	23.2421	23.0684	22.7778
1988	3	12	33.4154	21.8667	11.5487	23.96	31.5818	26.3091	26.9545	22.79	24.7444	23.6684	23.6	90.0526	57.8333	80.1053	75.8889	26.97	26.3667	27.4211	26.6889	22.27	21.7556	22.4526	22.0222
1988	3	13	33.9429	21.8571	12.0857	23.6316	31.08	25.8	26.7667	22.3368	25.1474	23.9684	23.8316	89.6316	60.1667	85.6471	78.1875	26.1421	27.3944	28.6353	27.5313	21.7474	22.3833	23.2353	22.5438
1988	3	14	34.2182	22	12.2182	24.1444	32.4182	26.5	27.35	22.8444	25.6556	23.6824	24.1529	89.5	60	79.6471	77.0588	26.9167	28.4889	27.3294	27.8176	22.2556	22.9222	22.4412	22.7118
1988	3	15	34.2462	21.2133	13.0328	24.2667	32.5667	26.1667	27.1	22.7294	25.2632	23.2889	23.8312	87.1176	55.7895	80.8235	74.9333	26.4941	27.1526	26.9529	26.9533	22.0059	22.2789	22.1647	22.2133
1988	3	16	34.1067	21.6933	12.4133	24.6333	32.1636	26.56	27.7125	23.1111	25.02	24.4222	24.2687	87.5882	57	84.5556	75.9375	27.2056	27.1737	29.1056	27.8062	22.4389	22.2789	23.5111	22.7312
1988	3	17	34.5231	22.2786	12.2445	24.1474	33.25	26.6182	27.51	22.8421	25.5579	24.0667	24.1438	89.4737	57.5263	81.4444	76.0625	26.9211	27.9105	28.1833	27.6313	22.2632	22.6421	22.9778	22.6
1988	3	18	34.1333	21.6267	12.5067	24.425	32.7273	26.4308	27.4	23.04	25.7059	23.79	24.1588	88.95	59.25	81.2632	77.8	27.195	28.3375	27.5842	27.82	22.435	23.0563	22.5947	22.78
1988	3	19	34.3357	21.9467	12.389	23.77	33.7091	25.9818	27.34	22.7474	25.45	23.8526	23.8529	91.4444	55.5263	84.2105	76.6471	27.0368	27.2526	28.1421	27.1941	22.2842	22.3263	22.9789	22.3706
1988	3	20	34.9429	21.7353	13.2076	23.89	32.9333	26.0545	27.2778	22.645	25.775	24.1158	24.2437	89.85	59.625	83.0526	77.4375	26.665	28.5813	28.4632	27.975	22.095	23.0312	23.1684	22.8125
1988	3	21	34.3273	21.7937	12.5335	23.8316	32.2	25.7818	26.8182	22.8842	25.8737	24.0421	24.3889	91.8889	62.1579	84.4737	79.6316	27.3105	29.1632	28.5421	28.3474	22.4579	23.4421	23.2105	23.0421
1988	3	22	34.0143	21.8125	12.2018	24.0526	32.4	26.0364	27.2111	22.8526	25.6941	23.9444	24.1533	90	61.5625	84.5294	78.4286	27.1263	28.7938	28.4941	27.9429	22.3316	23.2625	23.1882	22.8286
1988	3	23	34.2	21.8556	12.3444	23.6421	32.2923	26.0667	27.025	22.53	25.7474	23.9789	23.9294	90.1667	60.8421	85.3684	79	26.4947	28.7579	28.4737	27.8	21.9684	23.2526	23.1632	22.7235
1988	3	24	34.6357	21.8125	12.8232	24.1263	32.3273	26.7	27.4375	22.7579	25.7316	24.5647	24.4667	89.0526	61.6842	86.1765	79.8667	26.8684	28.8947	29.6294	28.7667	22.1263	23.3158	23.8471	23.2733
1988	3	25	34.1714	22.4125	11.7589	24.6353	32.3	26.55	27.5333	23.4187	25.9474	24.3368	24.4929	89.9375	61.1579	86.9474	79.3571	27.9187	29.1211	29.2474	28.6071	22.875	23.5263	23.6474	23.2643
1988	3	26	34.6143	22.3529	12.2613	24.425	32.1818	26.9091	27.56	23.35	25.7263	24.4556	23.3	91.0526	60.6316	82.9412	78.1765	27.99	28.6842	28.9412	28.4588	22.895	23.1947	23.4412	23.1412
1988	3	27	34.7385	22.55	12.1885	24.7263	31.6444	26.6833	27.6333	23.4316	25.3067	24.5778	24.2286	89.3889	59.3846	85.4444	76.8462	27.9789	27.5231	29.5778	27.5462	22.9053	22.5538	23.7611	22.6385
1988	3	28	34.7231	22.2375	12.4856	24.2947	32.8	26.4182	27.51	23.1263	25.7278	24.2556	24.3722	90.6316	58.5294	85.9444	78.5882	27.5421	28.3529	29.0333	28.3294	22.6421	22.9647	23.4778	23.0412
1988	3	29	34.4154	22.425	11.9904	24.5294	32.9833	26.7818	27.7	23.2944	25.825	24.5579	24.6353	89.4706	58.95	84.2632	78.5294	27.5176	28.605	29.4	28.8294	22.6294	23.2	23.7	23.3647
1988	3	30	34.4538	22.5412	11.9127	24.7526	32.1333	26.85	27.7636	23.4579	26.25	24.57	24.8474	89.9474	63.2	84.7	79.5263	27.9895	30.015	29.485	29.3316	22.9105	24.005	23.745	23.6526
1988	3	31	34.42	22.825	11.595	25.3947	32.9917	27.0769	28.2364	23.8789	25.6353	24.6526	24.6867	88.2632	58.1765	85.2632	77.5333	28.5737	28.1118	29.6842	28.7533	23.2474	22.9118	23.8632	23.34
1988	4	1	34.6333	21.7	12.9333	24.8235	32.08	26.8727	28.0375	23.2778	26.1684	24.6211	24.75	89.2941	62.0556	86.1579	78.9375	28.0059	29.6944	29.7368	29.0938	22.9059	23.8333	23.9105	23.5312
1988	4	2	34.55	22.6118	11.9382	24.8474	31.3111	26.7455	27.7556	23.4579	26.2375	24.4947	24.84	88.6667	65.0667	85.1579	79.8	27.9684	30.0333	29.3474	29.2467	22.9	24.0133	23.7	23.6067
1988	4	3	33.8154	23.0875	10.7279	24.5789	31.5273	26.84	27.52	23.5474	25.7778	24.8471	24.7812	91.7895	64.7778	87.4118	82.4375	28.3737	29.2722	30.2471	29.5	23.1263	23.5833	24.1824	23.75
1988	4	4	34.38	22.6385	11.7415	24.6833	30.94	26.1778	27.1667	23.5778	26.0706	24.6	24.7438	91.1111	67.6471	87.1875	81.6	28.3778	30.2353	29.7125	29.2733	23.1167	24.1412	23.8687	23.6067
1988	4	5	34.4	22.775	11.625	24.7158	32.26	26.9091	27.84	23.4211	26.2	24.4235	24.66	89.8947	63.4667	83.5294	79.2143	27.9684	29.7667	29.0882	28.8929	22.8737	23.8733	23.4941	23.3929
1988	4	6	34.2357	22.725	11.5107	24.8667	32.06	26.6909	27.6778	23.8	26.2125	24.5765	24.9615	90.2	64.125	84.0588	80.2857	28.7882	30.0875	29.3353	29.6786	23.3941	24.075	23.6824	23.8714
1988	4	7	35	22.4933	12.5067	25.1	31.34	26.0222	26.825	23.7111	26.4941	24.5294	24.8533	89.2778	66.0588	86.6875	82.1429	28.3778	30.8647	29.6625	29.7857	23.1333	24.5059	23.8375	23.9214
1988	4	8	34.9846	22.2941	12.6905	24.8667	31.5	26.28	27.2	23.7111	26.3	24.6111	24.8812	90.8889	65.9375	87.1667	81.6875	28.5222	30.5062	29.7556	29.6188	23.2278	24.2937	23.9	23.8125
1988	4	9	34.5769	22.525	12.0519	25.0556	31.58	26.8	27.6	23.6889	26.4824	24.9111	25.0176	89.2222	66.8235	87.6111	81	28.3111	30.9412	30.3778	29.8353	23.0944	24.5412	24.2889	23.9529
1988	4	10	34.3167	22.6667	11.65	24.7222	32.1111	26.88	27.7444	23.4778	26.1	24.6889	24.6938	90.1111	60.4	84.9444	77.8	28.0556	29.1067	29.6722	28.7	22.9556	23.4533	23.8778	23.2733
1988	4	11	34.7	22.75	11.95	24.8778	32.6444	27.5778	28.3375	23.5111	26.1412	24.4778	24.6625	88.5882	60.25	82.3529	77.1333	28.0111	29.1937	29.1294	28.7867	22.9389	23.5437	23.5588	23.3467
1988	4	12	34.3	22.4	11.9	25.0556	32.3	26.9111	27.7875	23.5	25.9625	24.6625	24.7429	87.8333	62.75	83.25	78.7857	27.8667	29.4375	29.5313	29.0857	22.8333	23.6312	23.725	23.4786
1988	4	13	34.9	22.4133	12.4867	25.0778	33.2667	26.85	28.2111	23.8444	26.325	24.6333	25	90.4444	61.4	84.6667	78.4286	28.7056	29.8733	29.5389	29.5071	23.3278	23.9	23.7556	23.7429
1988	4	14	34.7077	22.4857	12.222	25.4421	32.1364	26.4545	27.75	23.9474	25.8471	24.5889	23.26	86.4375	61.8824	88	79.125	28.7053	29.0706	29.8333	29.0187	23.3053	23.4706	23.9444	23.5062
1988	4	15	34.3143	22.5625	11.7518	25.0316	32.32	26.62	27.6889	23.4421	25.6333	24.2947	24.4333	87.6842	59.9412	87.7778	78.3125	27.7474	28.3059	29.3611	28.45	22.7684	22.9471	23.7	23.1188
1988	4	16	34.4429	22.6375	11.8054	25.5263	33.5818	26.9818	28.3818	23.9263	26.4842	24.6333	23.7167	86.2941	62.6316	85.8333	78.3333	28.6	30.3737	29.7	29.6111	23.2684	24.2105	23.8722	23.8167
1988	4	17	34.9571	22.9765	11.9807	25.6	32.76	27.5818	28.46	24.1368	26.0125	24.8667	24.9938	88.7368	60.125	84.0556	77.6875	29.0579	29.1625	29.9167	29.3875	23.5368	23.4875	23.9111	23.65
1988	4	18	34.8182	23.0533	11.7648	25.1111	31.7556	26.42	27.5333	24.0111	25.9529	24.9765	25.1467	90.7059	65.4706	90.25	83.2	29.1278	29.6176	30.6	30.02	23.55	23.8412	24.4188	24.0733
1988	4	19	33.9143	22.875	11.0393	25.1158	31.3818	27	27.7091	23.7684	26.1579	25.0316	24.9895	89.6842	67.3158	88.4211	81.7368	28.5211	30.3263	30.6789	29.8421	23.1895	24.2105	24.4474	23.9368
1988	4	20	34.0333	22.82	11.2133	25.2632	31.5556	26.97	27.7	24.0105	26.2625	25.0056	25.0733	89.7222	65.5	87.3889	81.1875	28.9895	30.2375	30.4833	29.9937	23.4684	24.1125	24.3389	24.0312
1988	4	21	34.1167	22.9733	11.1433	25.1158	30.8364	26.84	27.49	24.0053	26.4556	24.7889	25.0375	90.7222	68.7222	85.8333	81.3529	29.0684	31.1278	29.9667	29.9765	23.5368	24.6	23.9944	24
1988	4	22	34.5667	22.925	11.6417	25.5579	31.1	27.04	27.5778	24.1579	26.1059	25.0267	23.3333	88.5556	64.8824	85.4667	79.3571	29.1316	29.8235	30.3467	29.4143	23.5895	23.9059	24.2333	23.7071
1988	4	23	34.5929	23	11.5929	25.4444	32.775	26.58	27.8125	24.2278	26.2353	24.8889	25.0063	89.8824	61.9375	86.7222	79.25	29.4	29.6875	30.1944	29.55	23.7167	23.8062	24.1667	23.7688
1988	4	24	33.5167	22.8625	10.6542	25.1389	32.1778	26.87	27.7889	23.9722	26.3412	24.8889	24.9188	90.1765	67.0588	86.7778	81.4118	29	30.5647	30.2056	29.6941	23.4944	24.3	24.1278	23.8471
1988	4	25	33.8286	22.6941	11.1345	25.3	32.1111	26.74	27.7333	23.95	26.1529	24.8889	24.9647	90.3889	66	86.2778	81	28.8889	30.1294	30.1611	29.6882	23.45	24.0824	24.1111	23.8529
1988	4	26	34.3857	23.4222	10.9635	25.6105	31.9167	27.0545	27.93	24.2526	26.4941	24.8556	25.2067	89.4211	67.1765	85.3333	80.2667	29.3263	30.9824	30.0111	30.1	23.6947	24.5647	24.0444	24.0867
1988	4	27	34.0571	23.0667	10.9905	25.515	31.7917	26.8	27.7818	24.4	26.77	24.8	25.4188	90.3333	67.05	87.8824	81.875	29.7789	31.465	30.1529	30.475	23.9421	24.845	24.1235	24.3062
1988	4	28	34	22.6778	11.3222	25.3	31.48	26.4727	27.64	24.07	26.3882	25	25.1824	90.35	65.3529	88.8333	81.4375	29.1	30.4588	30.7056	30.1875	23.57	24.2353	24.4389	24.1313
1988	4	29	32.9375	22.9722	9.96528	25.8211	30.84	26.8545	27.44	24.37	25.8941	24.8842	24.9412	88.5263	65.0588	86.1667	79.625	29.4	29.6353	30.1944	29.4687	23.7316	23.7647	24.1667	23.7188
1988	4	30	34.0429	23.1	10.9429	25.6947	31.74	26.95	27.71	24.3211	26.1375	24.7667	25.0333	89.2632	64.9375	85.6667	80.2667	29.4579	30.0625	29.8667	29.76	23.7421	24.0687	23.9722	23.9133
1988	5	1	33.5667	23.1733	10.3933	25.28	32.2909	26.4182	27.64	24.21	26.4632	25.2263	25.3556	91.5	64.7778	88.4737	81.5294	29.46	30.7222	31.0316	30.3941	23.77	24.35	24.6263	24.2294
1988	5	2	34.2545	23.2857	10.9688	25.4579	32.4545	26.3273	27.62	24.4474	26.7789	24.9895	25.3556	92.1053	67.6111	89.8421	82.9412	29.9421	31.7389	30.7895	30.6118	24.0526	24.9222	24.4632	24.3529
1988	5	3	33.8308	22.6667	11.1641	25.7947	30.86	26.3333	27.2444	24.7053	26.4389	24.8	23.9944	91.1111	68.25	87.65	82.1333	30.3842	30.9875	30.19	30.38	24.2842	24.575	24.135	24.2467
1988	5	4	34.0769	23.2	10.8769	25.67	31.5833	26	27.2636	24.63	26.95	25.2316	25.6053	91.95	70.7368	92.1579	84.9444	30.285	32.4737	31.4316	31.2722	24.235	25.2895	24.8474	24.7167
1988	5	5	33.7857	23.5846	10.2011	25.63	32.0182	26.6667	27.79	24.63	26.65	24.765	25.3722	91.7895	68.4211	87.2	82.7222	30.28	31.4368	30.02	30.5278	24.245	24.8579	24.08	24.3722
1988	5	6	33.6333	23.4267	10.2067	25.8667	31.8455	26.95	27.9636	24.6286	26.7556	25.0947	25.5294	90.25	68.0588	90.3684	83.1176	30.119	31.6765	31	30.9412	24.1476	24.8529	24.6	24.5412
1988	5	7	33.7636	23.3467	10.417	26.19	31.1909	26.1167	27.4	24.96	26.9368	25.11	25.7167	90.55	72.2778	90.95	85.4706	30.735	32.4389	31.07	31.5529	24.47	25.2778	24.65	24.8706
1988	5	8	33.5778	23.3467	10.2311	25.9579	31.55	26.8727	27.6	24.9368	26.525	25	25.4267	91.6111	71.7143	89.1111	85.4286	30.8526	32.0071	30.6722	31.15	24.5474	25.1357	24.4389	24.6786
1988	5	9	34.3636	23.7625	10.6011	26.1	32.0333	27.1231	28.05	25.08	26.8368	25.33	25.7474	92.05	68.7895	88.6316	83.6667	31.105	31.8842	31.3842	31.5389	24.68	25.0684	24.8211	24.9
1988	5	10	34.2571	23.7125	10.5446	26.14	31.7333	27.1167	28.0273	25.04	26.581	25.4947	25.6895	91.5	67.5	88.9474	82.6667	31	31.15	31.6	31.15	24.62	24.675	24.9211	24.7
1988	5	11	34.3733	23.6353	10.738	25.8857	32.2167	27.15	28.1833	24.6095	26.99	25.3333	25.64	90.1429	66.6842	87.3	81.6316	30.0714	31.8053	31.095	30.9526	24.1	25.0421	24.665	24.5895
1988	5	12	35.04	23.4353	11.6047	26.0762	32.86	26.5091	28.03	24.74	27.16	25.2842	25.7588	89.8947	67.2222	90.8889	83.4706	30.325	32.1944	31.3389	31.3706	24.22	25.2056	24.8222	24.8118
1988	5	13	34.7357	23.4235	11.3122	26.2571	31.8	26.8154	27.9182	25.1429	27.0474	25.295	24.5211	91.05	68.7222	89.45	83.5294	31.1667	32.2278	31.29	31.5941	24.7143	25.2556	24.76	24.9412
1988	5	14	34.3467	23.5222	10.8244	26.155	31.7462	26.8769	27.8667	24.925	26.6368	25.2095	25.6611	90.7	66.5556	87.55	82.5294	30.71	31.1167	30.87	31.1294	24.42	24.6333	24.555	24.6706
1988	5	15	34.2333	23.4053	10.8281	26.07	31.8833	27.0182	28.16	25.06	27.1111	25.6235	25.9643	92.05	67.2353	89.5294	83	31.09	32.0941	31.9118	31.7	24.665	25.1765	25.1059	24.9769
1988	5	16	34.3727	23.7	10.6727	26.0842	32.2818	26.6077	28.07	24.9056	26.7824	25.2824	25.6929	90.2778	65.1875	88.4118	81.3846	30.6222	31.2438	31.1765	30.9769	24.4056	24.6812	24.7	24.5538
1988	5	17	34.3429	23.1737	11.1692	25.7857	32.2	27.0462	28.0333	24.6905	26.86	25.1444	25.5176	91	67.4737	88.3889	82.1176	30.3286	31.7368	30.8944	30.7941	24.2714	24.9632	24.5722	24.4941
1988	5	18	34.7923	22.8684	11.9239	25.8476	32.6364	26.4357	27.9818	24.5048	26.7278	25.1095	25.4833	89.9524	63.2353	90.1905	80.8824	29.8524	30.8118	31.0238	30.5059	23.9429	24.5059	24.6143	24.3294
1988	5	19	33.6857	23.4353	10.2504	25.7158	31.9	26.7692	27.8727	24.9263	26.8333	25.3105	25.7375	93.1176	69.6	89.7222	84.1875	31.0263	31.86	31.4667	31.525	24.6158	25.035	24.85	24.875
1988	5	20	34.4308	23.4313	10.9995	25.9048	31.7	26.9692	27.9833	24.8667	26.6	25.21	25.5789	92.0476	66.5789	89.7	82.2778	30.7333	30.9211	31.135	30.8556	24.4714	24.5684	24.69	24.5444
1988	5	21	34.575	22.7437	11.8313	25.3053	32.7833	27.1385	28	24.4667	27	25.14	25.5312	92.3333	65.4211	87.55	81.875	30	31.7842	30.81	30.8438	24.0667	24.9737	24.48	24.5062
1988	5	22	34.5417	23.3765	11.1652	25.425	31.74	26.9273	27.7333	24.51	26.9	25.3111	25.44	92.65	68.8125	89.1111	83.3333	30.195	31.9938	31.25	30.8467	24.155	25.1062	24.75	24.5133
1988	5	23	34.6833	22.7529	11.9304	25.2842	32.7333	27.4	28.3364	24.395	27.0105	25.5105	25.6765	92.1667	65.5556	88.7647	82.2667	29.8789	31.7333	31.7	31.0333	23.9737	24.9944	25	24.6067
1988	5	24	33.9818	23.0824	10.8995	25.6421	32	27.4417	28.3	24.6947	27.0368	25.55	25.7944	92.6316	69.7222	88.45	83.4706	30.4526	32.3722	31.655	31.5294	24.3211	25.35	24.975	24.8941
1988	5	25	33.35	22.8889	10.4611	25.4947	31.3333	27.1	27.9143	24.7579	27.0353	25.8133	25.9692	94.1053	70.4667	91.0667	84.6364	30.7105	32.36	32.4333	31.8273	24.4684	25.3533	25.38	25.0727
1988	5	26	32.95	22.8625	10.0875	25.7474	31.32	27.0417	27.87	24.8316	26.8444	25.1444	25.4133	92.3889	69.7647	87.7222	83.3333	30.7526	31.8353	30.8389	30.92	24.4684	25.0765	24.4833	24.5533
1988	5	27	34.2	23.2706	10.9294	26	31.76	27.1	27.775	25.1111	27.0889	25.2611	25.7733	91.5	68.9412	87.2222	83.5714	31.1389	32.2529	30.9389	31.45	24.6889	25.2765	24.5833	24.8429
1988	5	28	34.2556	23.4471	10.8085	26.3737	32.2818	26.8167	28.22	25.19	26.7588	24.9611	25.6062	90.7895	66.25	89.2222	81.5714	31.2	31.425	30.6278	31	24.7474	24.8438	24.3944	24.6214
1988	5	29	34.7875	23.2278	11.5597	25.7667	32.5333	26.94	28.3143	24.6889	26.74	24.9667	25.6091	91.0667	64.8571	88.8235	81.3	30.6118	31.1357	30.9647	31.68	24.4176	24.6429	24.5588	24.96
1988	5	30	34.0636	23.2429	10.8208	26.2368	32.15	26.88	28	24.9895	26.7875	25.0722	25.5786	89.8889	65.5333	86.4118	79.7143	30.7842	31.3333	30.5	30.4857	24.5053	24.7467	24.2412	24.2857
1988	5	31	34.7333	23.32	11.4133	26.2889	32.8125	26.85	27.9714	24.9167	27.1062	25.4588	25.8385	88.125	65.0714	88.5294	81.6154	30.5556	31.8143	31.4882	31.2308	24.3556	25.0429	24.8471	24.7308
1988	6	1	35.0429	23.6667	11.3762	26.4842	33.2833	27.05	28.7455	24.7895	26.8737	25.3111	25.7467	87.6667	61.5263	87	78.625	30.1684	30.9421	31.0556	30.7875	24.1263	24.5632	24.6222	24.4875
1988	6	2	35.1	23.3235	11.7765	26.2105	32.6667	27.4364	28.6444	24.8474	26.65	25.1588	23.9467	88.4706	66.5333	85.2353	80	30.4421	31.0267	30.6118	30.5643	24.3105	24.58	24.3706	24.35
1988	6	3	34.8786	23.5944	11.2841	26.045	32.5091	27.6308	28.5455	24.5421	26.8375	25.4263	25.6438	89.3684	65.6	87.6316	81.1333	29.8684	31.3867	31.3474	30.88	23.9947	24.7733	24.7842	24.5267
1988	6	4	35.1	23.9222	11.1778	26.255	33.02	26.9	28.16	24.87	26.7333	25.3944	25.6615	89	61.9286	88.3529	79.8462	30.465	30.7643	31.6	30.7	24.315	24.4286	24.9353	24.4308
1988	6	5	34.5143	23.6833	10.831	26.0211	32.5917	27.225	28.3455	24.8211	27	25.02	25.6294	90.2778	66.1053	85.55	81.0556	30.5	31.8737	30.35	30.9444	24.3421	25.0579	24.24	24.5833
1988	6	6	34.6533	23.8833	10.77	25.88	33.15	27.1462	28.4083	24.64	26.8471	25.2632	24.1235	89.8947	63.6471	87.6111	79.8	30.13	31.2588	31.1	30.78	24.165	24.7294	24.6389	24.4733
1988	6	7	34.2625	23.765	10.4975	26.4381	33.1545	26.8545	28.5	24.645	27.0222	24.7053	23.9765	85.7222	65.5294	84.8889	78.75	29.85	31.9	29.8833	30.375	23.98	25.0706	23.9667	24.2563
1988	6	8	34.2933	23.7778	10.5156	26.445	32.6308	27.1385	28.3667	24.935	26.7579	25.43	25.6294	88.65	64.1053	87.5	79.7647	30.495	31.1053	31.32	30.7765	24.375	24.6684	24.785	24.4941
1988	6	9	34.4875	23.8333	10.6542	27.1316	32.7273	27.21	28.2286	25.2556	26.8111	25.5588	25.8462	86.8333	63.5882	90.5625	83.3636	30.8667	31.2529	32.05	31.6909	24.5222	24.7353	25.1813	24.9636
1988	6	10	34.7786	24.0211	10.7575	26.25	32.95	27.7	28.56	24.7889	26.7556	25.4556	25.5077	88.3529	62.3333	86.25	77.9167	30.3	30.8389	31.7	30.325	24.2278	24.5111	24.9625	24.225
1988	6	11	34.8	23.8667	10.9333	26.219	32.9545	27.5077	28.5727	24.98	27.1222	25.2053	25.7059	90.7	65.1667	85.0556	80.1875	30.81	31.9722	30.7778	31.0813	24.505	25.1278	24.4889	24.6437
1988	6	12	34.6588	23.7647	10.8941	25.98	33.3417	27.2833	28.42	24.63	26.9263	25.445	25.5706	89.8	62.3333	87.6	79.8125	30.075	31.0944	31.365	30.5063	24.11	24.6333	24.805	24.325
1988	6	13	34.7375	24.0765	10.661	26.015	32.9083	27.8167	28.6917	24.59	26.7294	25.3222	25.4333	89.15	62.2353	83.8889	78.2	29.965	30.7882	30.7444	30.3267	24.03	24.4824	24.4167	24.2
1988	6	14	34.1231	23.8824	10.2407	25.855	31.5333	27.0182	27.9455	24.54	26.6222	24.7158	25.2625	89.4737	67.6111	86.7222	80.6875	29.975	31.3111	29.9611	30.2437	23.995	24.7333	24.0389	24.1562
1988	6	15	34.375	23.6294	10.7456	26.1	32.6667	28.55	29.36	24.7524	26.6333	25.515	25.6353	89.1	63.5	83.5789	78.1333	30.09	30.7889	31.1421	30.5333	24.13	24.4611	24.6368	24.3267
1988	6	16	34.9867	23.5882	11.3984	26.15	32.68	28.02	29.125	24.8842	26.825	25.4812	23.9571	89.3889	64.3333	85.8667	79.2727	30.5632	31.2067	31.3	30.9455	24.3789	24.6933	24.7467	24.5727
1988	6	17	35.0357	23.5778	11.4579	26.3444	33.7455	27.4769	28.8	24.8316	26.7889	24.835	25.3071	87.7647	60.4706	82.6	76.2143	30.25	30.5765	29.705	29.7286	24.2167	24.3706	23.87	23.9071
1988	6	18	35.2063	23.7937	11.4125	26.9263	33.0167	27.4	29.1222	25.3	27.1444	25.1556	25.5929	87.7895	65.5882	85.6471	77.3846	31.1368	32.0824	30.6	30.3923	24.6895	25.1294	24.3529	24.2692
1988	6	19	35.4062	24.1286	11.2777	26.65	33.6727	27.9167	29.0222	25.1444	27.3	25.5684	25.9563	88.7778	63.2778	84.3684	78.2667	30.9278	32.0611	31.3105	31.16	24.5722	25.1556	24.7526	24.6933
1988	6	20	35.1867	23.3429	11.8438	26.4444	33.3727	28.1917	29.4	24.8833	27.1294	25.3889	25.7929	88.1667	63.3125	81.2222	78.0769	30.3556	31.6688	30.6056	30.9846	24.2611	24.9875	24.3889	24.6077
1988	6	21	35.25	24.175	11.075	26.8	33.2583	28.5167	29.3667	24.9667	26.8333	25.1882	25.5714	87.3889	61.3333	80.4118	75	30.4556	30.9667	30.0412	30.1571	24.3278	24.4833	24.0235	24.0857
1988	6	22	35.3667	24.0824	11.2843	26.805	32.9231	28.2615	29.05	24.9579	26.8	25.3474	24.0438	86	62.9412	80.4444	75.7333	30.3632	30.9588	30.6889	30.2733	24.2737	24.5412	24.3944	24.18
1988	6	23	35.2941	23.7211	11.5731	26.2278	32.9667	27.9	28.9111	24.8222	26.7412	25.3579	25.6429	89.2778	62.5625	82.2632	76.9231	30.3556	30.8125	30.6474	30.4231	24.2778	24.4875	24.3737	24.2923
1988	6	24	34.9	23.8222	11.0778	26.0105	33.2083	27.8	28.96	24.7667	26.85	25.265	25.5357	89.0625	63.8947	83.6	79.0667	30.3667	31.5789	30.615	30.8333	24.2833	24.9421	24.36	24.52
1988	6	25	35.04	23.5353	11.5047	26.1421	33.15	28.07	29	24.7556	26.8375	25.175	25.45	89.7222	62.5625	84.5	77.4167	30.2667	30.975	31.0286	30.15	24.2167	24.5563	24.6071	24.1083
1988	6	26	35.2	23.9	11.3	26.4333	33.5455	27.7818	28.96	24.7882	26.7437	24.9125	25.4286	87.7647	61.5	80.8125	76.2857	30.1706	30.6875	29.5875	29.9929	24.1588	24.4188	23.85	24.05
1988	6	27	35.4429	23.6941	11.7487	26.4333	33.3556	27.825	28.9	25.0611	26.9133	25.0111	25.6867	89.6667	62.2857	79.9444	77	30.8722	31.1357	29.6722	30.4857	24.5333	24.6071	23.8722	24.3143
1988	6	28	35.3333	23.45	11.8833	26.2611	33.3636	28.2182	28.9333	25.0333	27.0625	25.5647	24.0615	87.3333	63	81.375	77.9091	30.5647	31.68	31	31.0909	24.3882	24.9533	24.5687	24.6364
1988	6	29	35.7846	23.9187	11.8659	26.5667	33.6364	27.86	28.9667	25.1765	26.8706	25.3895	25.85	87.8235	60.7059	81.8333	77.3333	30.8588	30.8059	30.65	30.8533	24.5529	24.4706	24.3944	24.5267
1988	6	30	35.125	24.0933	11.0317	26.5053	33.1667	27.3667	28.7182	24.8421	26.6556	24.89	25.4235	87.2632	61.6111	82.65	77.3529	30.2211	30.5722	29.845	30.1941	24.1895	24.3333	23.945	24.1412
1988	7	1	35.2643	23.7778	11.4865	26.6	33.3	27.9846	29.0455	24.8263	26.7556	25.0895	25.5611	86.6842	61.2353	80.7778	76.4375	30.1211	30.9	29.7222	30.3625	24.1421	24.5235	23.9056	24.2625
1988	7	2	35.56	23.9375	11.6225	26.54	33.75	27.8615	29.05	24.9222	26.7529	25.2895	25.5687	87.1667	60.4118	81.5556	75.6	30.3889	30.5529	30.5444	30.1933	24.2611	24.3176	24.3389	24.12
1988	7	3	35.0214	24	11.0214	26.5	33.1833	28.3167	29.28	24.8737	26.7059	25.5737	25.5286	87.6842	61.2353	81.8421	75.7143	30.3211	30.6059	31.0526	30.1929	24.2579	24.3471	24.6	24.1571
1988	7	4	35.4133	23.6353	11.778	26.4524	33.3429	28.1429	29.0357	24.8333	26.9778	25.1111	25.6	87.5294	62.2778	82.4444	77.125	30.3056	31.2944	30.25	30.55	24.2389	24.7444	24.1389	24.3438
1988	7	5	35.2429	23.775	11.4679	26.2952	32.5538	27.7286	28.6846	24.7	27.0471	25.12	25.5312	87.7895	65.4706	83.6	79.0588	30.095	31.8706	30.345	30.6765	24.11	24.9824	24.255	24.4059
1988	7	6	35.6364	23.6118	12.0246	26.1619	32.6	27.4429	28.4714	24.5778	26.8778	25.3105	25.5733	87.8889	65.5556	82.8947	78.2667	29.7833	31.5167	30.6053	30.58	23.9611	24.85	24.3895	24.3667
1988	7	7	35.6143	23.3778	12.2365	26.755	33.5154	28.1143	29.1917	24.89	26.6421	25.2421	25.6294	86	60.0556	80.2632	75.8235	30.185	30.4778	30.2053	30.3353	24.17	24.2556	24.1632	24.2118
1988	7	8	34.9625	24.0588	10.9037	26.2	32.6769	28.2714	28.8538	24.74	27.0222	25	25.5556	88.8421	66.5882	79.4737	77.8824	29.9737	32.3412	29.6632	30.5235	24.0526	25.2765	23.8105	24.3176
1988	7	9	35.32	23.9111	11.4089	26.5905	33.9571	28.2286	29.4538	24.93	27.0294	25.0444	25.6438	88	61	79.1111	75.1875	30.485	31.2529	29.7222	30.35	24.31	24.7118	23.8667	24.2312
1988	7	10	35.2923	24.0235	11.2688	25.9053	33.2769	27.9417	28.6	24.6211	26.7	25.1278	25.4357	89.6111	61.2222	79.7222	77	30.1158	30.6222	29.9889	30.08	24.1211	24.35	24.0278	24.0867
1988	7	11	35.2714	23.9765	11.295	26.6286	33.1154	27.3833	28.7545	24.96	26.7778	24.6421	25.5588	87.55	62.5	78.3158	76.3529	30.5	30.8889	28.8526	30.2647	24.33	24.5333	23.3526	24.1882
1988	7	12	35.5571	24.0941	11.463	26.6857	33.4308	27.9429	29.0462	24.87	26.9	24.7895	25.3824	86.3	61.7778	77.3158	73.8824	30.14	31.0444	29.0474	29.6647	24.145	24.6389	23.4263	23.8588
1988	7	13	35.4154	24.0667	11.3487	26.5476	33.5429	28.3692	29.2	24.73	26.6889	25.3667	25.5529	86.9	59.7778	80.1765	75.5	29.995	30.4	30.5824	30.2687	24.03	24.1778	24.3471	24.1312
1988	7	14	35.4267	23.7059	11.7208	26.6	33.5	28.4133	29.2786	25	26.7765	25.2824	25.6813	88.25	60.9412	77.3529	75.5	30.61	30.7235	29.9471	30.3812	24.4	24.4471	24.0235	24.2938
1988	7	15	35.4286	24.0353	11.3933	26.5143	32.6714	27.6714	28.6357	24.65	26.9222	24.9882	25.5	86.15	64.3889	82.2941	77.9412	29.745	31.4944	29.9706	30.4353	23.925	24.8778	24.0588	24.3059
1988	7	16	35.5692	23.3556	12.2137	26.03	33.1846	27.4929	28.4	24.5053	27.0235	25.2222	25.5867	88.3889	61.7647	84.1176	78.875	29.7421	31.3471	30.6176	30.5	23.9316	24.7882	24.4	24.3375
1988	7	17	34.9692	23.65	11.3192	26.3	32.6462	28.3167	28.8917	24.52	26.8316	25.5368	25.5667	86.35	63.7368	83.4737	77.7222	29.545	31.2053	31.0579	30.4444	23.82	24.7211	24.6105	24.2944
1988	7	18	35.1733	23.8667	11.3067	26.0476	33.2	28.7	29.2429	24.375	26.9895	25.3947	25.5579	88	63.7895	80.3158	77.1579	29.425	31.5	30.5368	30.4579	23.755	24.8684	24.3053	24.2947
1988	7	19	35.3538	23.5444	11.8094	25.7947	33.5857	28.3286	28.9	24.0842	26.9667	25.5059	25.4375	86.0556	61.8889	84.0588	76.9333	28.6556	31.2833	31.1294	30.26	23.2778	24.6111	24.6588	24.1067
1988	7	20	35.0769	23.3375	11.7394	26.49	33.5667	28.2333	29.4727	24.9444	26.825	25.3375	25.6733	88.8333	59.625	81	76.5714	30.6111	30.6438	30.88	30.8143	24.3889	24.3687	24.4733	24.4571
1988	7	21	35.32	24.15	11.17	26.3429	32.9429	27.7929	28.7571	24.77	27.2211	25.6105	25.8722	88.2105	64.8421	83.7895	79.1053	30.215	32.1421	31.2579	31.1789	24.205	25.2105	24.7579	24.7053
1988	7	22	35.9385	23.8824	12.0561	26.25	33.7846	28.2923	29.2636	24.9789	27.2667	25.3333	25.8062	90.3158	62.8889	82.4706	78.4667	30.8105	31.9722	30.8647	31.1133	24.5	25.0944	24.5235	24.6467
1988	7	23	35.2923	23.6333	11.659	26.36	32.4769	27.2769	28.175	24.44	27.1778	25.0588	25.5176	85.35	67.1111	81.5294	78.7647	29.36	32.4833	29.9588	30.6235	23.665	25.2833	24.0412	24.3176
1988	7	24	35.7143	24.3111	11.4032	26.6476	33.8714	28.4429	29.3857	24.82	27.3789	25.5889	25.9	85.8	62	80.1667	75.6111	30.015	32.0947	30.8333	30.8667	24.085	25.1211	24.4889	24.4944
1988	7	25	35.5286	24.2833	11.2452	26.8	32.7429	28.2769	29.0692	24.8789	26.91	25	25.4765	85	63.35	77.1667	74.7059	30.0789	31.295	29.3833	29.9941	24.0842	24.73	23.6722	24.0176
1988	7	26	35.5867	24.1889	11.3978	26.65	33.2857	28.0429	28.8769	24.8474	26.9895	25.0632	25.6235	86.6316	63.6667	80.9474	77.4375	30.1316	31.8667	29.9474	30.7562	24.1421	25.0333	24	24.45
1988	7	27	35.7857	24.2588	11.5269	26.5381	33.2857	28.3077	29.1385	24.7	26.8	25.1684	25.5833	86.5	61.8947	80.3684	76.3889	29.89	30.7947	30.0632	30.3111	24	24.4526	24.0632	24.2056
1988	7	28	34.9143	24	10.9143	26.42	33.4769	27.4167	28.7333	24.6222	26.9263	25.2444	25.6875	86.1176	62.5789	83.5556	78.4706	29.7722	31.1737	30.5556	30.6882	23.8944	24.6526	24.3333	24.3882
1988	7	29	35.5143	24.0235	11.4908	26.1684	32.0615	26.7385	27.875	24.6111	27.0375	25.0316	25.65	88.7059	66.5	85.7895	81.8	29.9278	31.8687	30.4211	31.1133	24.0444	25.0312	24.2474	24.6467
1988	7	30	36.1143	23.9529	12.1613	26.2238	33.2571	27.8462	28.7	24.7889	26.9474	25.42	25.8625	88.5294	62.4211	82.5263	78.625	30.3167	31.2263	30.7316	30.9313	24.2444	24.6632	24.4316	24.5438
1988	7	31	35.5	23.7529	11.7471	26.1684	34.1	27.5167	28.925	24.8824	27.1118	25.45	25.8625	90.9412	60.3529	86.8125	79.625	30.6706	31.2412	31.2875	31.1812	24.4353	24.7059	24.7812	24.7
1988	8	1	35.2	23.28	11.92	26.3375	33.2	27.5167	28.6909	24.1867	27.1846	25.4571	23.8429	83.6923	65.1538	83.5	77.9231	28.6857	32.2231	30.9143	30.6769	23.1143	25.1769	24.5	24.3077
1988	8	2	35.5143	23.8286	11.6857	26.575	33.2462	27.6538	28.5545	25.0533	26.9563	24.9812	25.5538	87.3571	61.5	81.1875	77.9167	30.6286	31.15	29.8062	30.4417	24.4	24.6125	23.9375	24.275
1988	8	3	35.6429	23.88	11.7629	26.3941	32.0167	27.4308	28.2	25.1467	27.0667	25.6	25.8615	88.8667	69.3333	87.9231	83.0833	30.9333	32.5	31.6846	31.6917	24.58	25.34	24.9615	24.9417
1988	8	4	35.2571	23.3	11.9571	25.7667	32.92	26.3	27.48	23.8533	27.4571	24.9067	25.4	85.8571	65.8462	86.2	79.5	28.5467	32.7846	30.0933	30.275	22.88	25.4308	24.1133	23.9917
1988	8	5	35.45	23.2353	12.2147	26.1556	32.8462	26.3833	27.8333	24.7882	27.4375	25.5286	25.9333	89.0625	68.9375	87.2857	83	30.3706	33.1625	31.4857	31.7385	24.2647	25.7	24.8786	24.9846
1988	8	6	35.5667	23.1813	12.3854	26.1111	33.5667	27.8182	28.45	24.2706	27.2615	26.0286	26.0636	86.1176	64.7692	85	81.5455	29.0588	32.2692	32.3077	31.9182	23.4353	25.2538	25.2692	25.0727
1988	8	7	35.3833	23.6923	11.691	26.0706	33.0364	28.1636	28.9182	24.85	26.7846	25.2833	25.64	90	62.6923	80	77.3	30.4813	30.9538	30.2083	30.54	24.3562	24.4923	24.15	24.32
1988	8	8	34.9273	23.7857	11.1416	26.375	32.8	27.8182	28.7182	25.0714	27.0923	25.1714	25.83	89.3077	67.1538	81.6429	81	30.8929	32.1769	30.2286	31.3727	24.5571	25.2385	24.1714	24.8273
1988	8	9	35.7067	23.65	12.0567	26.1625	33.3167	27.6667	28.8	24.8267	26.8875	25.1647	25.6533	89.8571	61.9375	83.7059	79.1429	30.3214	30.9563	30.4412	30.7429	24.2571	24.5062	24.2529	24.4071
1988	8	10	35.5	23.5857	11.9143	25.9176	33.55	27.5333	28.4909	25.0429	26.8667	25.3176	23.9929	90.7692	62.3333	86.0588	81.0769	30.9929	31	30.9706	31.1769	24.6286	24.5733	24.5882	24.6846
1988	8	11	35.0733	23.525	11.5483	26.7222	33.3429	26.975	28.525	25.0941	27.05	25.2333	25.72	88.3529	66.1875	89.9412	81.7333	30.7882	31.925	31.3118	31.2	24.4941	25.0375	24.7647	24.6867
1988	8	12	35.1857	23.5286	11.6571	26.0579	33.9143	27.7091	28.7545	24.9889	27.2	25.75	25.8933	90	62.8125	85.6667	79.9286	30.7059	31.8437	31.7267	31.3857	24.4412	24.925	24.96	24.7357
1988	8	13	35.2308	23.3125	11.9183	26.3158	33.7333	27.6462	28.8385	25.3294	27.1765	25.44	25.9929	91.125	63.1176	84.0714	79.8333	31.4188	31.7235	30.9857	31.375	24.8563	24.9882	24.5571	24.8
1988	8	14	35.2429	23.6375	11.6054	26.5889	33.7286	27.9	29.1667	24.9444	27.2588	25.3467	25.84	88.3529	63.6471	82.5	78.3846	30.5412	32.0059	30.8071	31.1077	24.3059	25.1059	24.4929	24.6077
1988	8	15	35.3692	23.2875	12.0817	26.2588	33.1077	27.3385	28.4909	24.9765	26.925	25.5647	25.7533	90	64.9333	87.7059	81.0769	30.675	31.6867	31.6706	31.1538	24.425	24.8667	24.9471	24.6462
1988	8	16	35.6769	23.2625	12.4144	26.2667	33.15	27.6308	28.725	24.9444	27.1647	25.5176	25.9187	90	62.7647	84.8125	79.625	30.6611	31.9	31.2375	31.4187	24.4278	24.9353	24.7437	24.7813
1988	8	17	35.5429	22.7412	12.8017	26.2	33.2571	26.9286	28.3077	24.8222	26.9556	25.3737	25.6824	89.8333	62.5	86.1053	79.8235	30.4444	31.2889	31.0579	30.9118	24.3167	24.6611	24.6316	24.5176
1988	8	18	35.8	22.6562	13.1438	25.7333	32.8	27	28.1333	24.72	27.2176	25.5875	25.9357	92.6667	67.6471	88.4375	83	30.5067	32.5647	31.7437	31.7929	24.3733	25.3882	24.9625	25
1988	8	19	34.6067	22.7529	11.8537	25.7	31.8364	26.9571	27.77	24.6111	26.85	25.1895	25.6	90.375	67.2667	84.8421	81.1429	29.9824	31.7533	30.6	30.5071	24.0588	24.8667	24.3579	24.2857
1988	8	20	35.4692	22.6353	12.8339	25.8421	33.1143	26.7231	28.0385	24.4706	27.4375	25.0133	25.3923	90.4118	67.3125	87.6667	81.0769	29.9059	33	30.58	30.6462	23.9706	25.55	24.38	24.3462
1988	8	21	35.3167	22.9937	12.3229	26.2056	33.5154	27.7091	28.81	24.5222	27.0471	25.4125	25.5533	87.2778	61.3529	85.0625	77.5333	29.6889	31.3412	31.0437	30.4467	23.8111	24.7	24.625	24.24
1988	8	22	35.4133	22.7286	12.6848	25.9375	33.2833	27.2727	28.4889	24.7714	27.0471	25.5	25.9077	90.9286	62.8824	88.2667	81.1538	30.4786	31.5647	31.5267	31.5077	24.3071	24.8294	24.8667	24.8538
1988	8	23	36.0769	23.0267	13.0503	26.4105	33.4909	27.25	28.69	24.9	27.44	25.3875	25.8308	89.2222	65.5714	88.8125	80.6667	30.5056	32.7643	31.3438	31.1583	24.3278	25.5143	24.7625	24.675
1988	8	24	35.1857	23.1	12.0857	25.6944	33.2615	27.0545	28.2182	24.6353	27.56	25.1846	25.6727	92.2941	66.4	90.6923	82.6364	30.3588	33.1133	31.1846	31.1909	24.2529	25.6667	24.7231	24.7091
1988	8	25	34.5333	22.6667	11.8667	25.7789	32.2583	27.2154	28.175	24.6353	27.1882	25.3294	25.7067	91.4118	67.5882	90.1765	83.2	30.2353	32.4471	31.4353	31.3733	24.2059	25.3471	24.8176	24.8
1988	8	26	34.2	22.5812	11.6188	25.8	31.8154	26.8923	28.0667	24.4667	27.1176	25.0471	25.2933	89.625	69.2941	86.7059	82.9333	29.8765	32.5941	30.5294	31.0667	23.9529	25.3529	24.3353	24.5667
1988	8	27	35.4308	23.0111	12.4197	26.0105	32.7846	26.6167	27.9417	24.4588	26.6588	25.0706	25.1929	87.9375	64.7059	90.1765	81.0667	29.7412	30.9294	30.9235	30.3	23.8471	24.4941	24.5529	24.1867
1988	8	28	34.3692	23.15	11.2192	25.4889	31.3667	26.8769	27.5667	24.0778	26.6278	24.9222	25.2118	88.5	67.3529	83.2778	79.9412	28.9529	31.1824	29.9222	29.9529	23.4412	24.6412	23.9722	23.9941
1988	8	29	35.1833	23.2933	11.89	26.0105	32.5538	27.9231	28.6077	24.5333	26.9059	25.5647	25.6824	88.9444	64.1765	84.8125	79.375	29.8222	31.4294	31.2438	30.8812	23.9167	24.7588	24.6938	24.4812
1988	8	30	35.2769	23.08	12.1969	25.7556	33.02	27.4923	28.61	24.8235	26.9875	25.0778	25.65	93.7647	62.6	85.8235	80.9286	30.8412	31.1733	30.6412	30.9643	24.5176	24.6733	24.3882	24.5643
1988	8	31	35.5	22.975	12.525	25.8471	33	27.2833	28.55	24.3176	27.1556	25.3118	25.6812	89.75	64.2778	88.0588	80.8667	29.6562	31.9389	31.1471	31.12	23.8563	25.0444	24.6941	24.66
1988	9	1	35.5833	23.6714	11.9119	26.2625	31.4364	26.4909	27.51	24.8875	27.2625	25.36	25.86	89.4667	70.125	91.1333	83.5	30.3933	32.8125	31.54	31.5857	24.2067	25.575	24.9	24.9
1988	9	2	35.25	23.2857	11.9643	25.9062	32.5111	26.9	27.8889	25.05	27.3714	25.325	25.8083	92.4286	67.2308	89.3125	84.3077	31.175	32.9077	31.3063	32.2	24.7125	25.5692	24.7625	25.2538
1988	9	3	35.3455	23.18	12.1655	26	32.44	26.8	28.01	24.85	26.96	25.48	25.7867	91.6875	68.3846	89.4286	83.4167	30.6438	32.0769	31.5071	31.525	24.4375	25.1769	24.8357	24.8583
1988	9	4	35.2667	22.8143	12.4524	25.5059	32.84	27.2364	28.2	24.2	26.8437	25.2133	25.3929	92.1333	66.5333	88.4286	82.4615	29.4933	31.9267	30.9357	30.7615	23.7867	25.08	24.5857	24.4769
1988	9	5	35.0667	22.675	12.3917	25.5882	32.6	27	28.2091	24.4933	27.4125	25	25.7769	91.6667	69.1875	89.3571	84.2308	30.0467	33.15	30.7643	31.6923	24.0733	25.6875	24.4643	24.9615
1988	9	6	35.15	22.6	12.55	25.6	32.3	26.7818	27.93	24.3833	27.1733	25.1286	25.5	92.9167	67.6	88.2143	82.5455	29.9417	32.46	30.8429	30.9	24.0333	25.2933	24.5143	24.5545
1988	9	7	35.1818	22.2125	12.9693	25.5059	33.0364	26.8545	28.1364	24.4125	27.0875	25.2267	25.62	91.1875	62.25	87.4667	80.4667	29.8125	31.525	30.9333	30.9	23.9688	24.8	24.5933	24.52
1988	9	8	34.8	22.6933	12.1067	25.4941	32.1727	27	28.02	24.3857	27.0375	25.36	25.7462	91.7143	67.75	91.4	83.5385	29.7857	32.1687	31.5933	31.4462	23.95	25.1812	24.9267	24.8154
1988	9	9	35.0857	22.6875	12.3982	25.3882	32.5818	27.4727	28.1909	24.1875	27.1375	25.65	25.6563	91.875	65.75	89.875	82.5625	29.475	32.1125	32.025	31.1938	23.7625	25.125	25.125	24.6625
1988	9	10	34.7333	23.08	11.6533	25.8125	32.2909	26.8909	28.04	24.6625	26.9067	25.2533	25.7846	90.5333	66.1333	88.1333	81.6429	30.25	31.7667	31.0733	31.2214	24.2188	24.9467	24.64	24.7071
1988	9	11	35.1167	22.9867	12.13	25.5867	31.68	26.7636	27.5333	24.8667	27.0125	25.4143	25.7154	94.2667	69.625	88.2143	85	30.9533	32.375	31.3714	31.5615	24.5933	25.3125	24.8071	24.9077
1988	9	12	35.2	22.6	12.6	25.2	32.2545	26.6727	27.63	24.1	26.9571	24.9	25.4667	92.0714	64.4286	87.7143	81.75	29.3714	31.5071	30.3214	30.6417	23.6929	24.8143	24.2357	24.3917
1988	9	13	34.5	23.2429	11.2571	25.7333	31	26.7818	27.6778	24.4857	26.56	25.3857	25.7364	91.2857	70.1333	88.6154	83.8	29.9214	31.46	31.2462	31.41	24.0429	24.8	24.7231	24.8
1988	9	14	34.74	23.0286	11.7114	25.5765	32.0333	27.12	28.02	24.3733	26.64	25.3077	25.5545	91.6429	66.6	91	83.0833	29.8467	31.3133	31.5333	31.0167	23.9867	24.76	24.875	24.6
1988	9	15	34.9636	22.8125	12.1511	25.7176	32.2833	27.1273	28.1364	24.6875	27.2375	25.5333	25.925	92.625	68.625	90.4545	84	30.4375	32.7187	31.8545	31.9091	24.3188	25.4688	25.0636	25.0818
1988	9	16	35.0727	22.3429	12.7299	25.0533	32.5167	26.6364	27.6545	24.3933	27.3467	25.0308	25.6385	94.4286	68.9333	91.3077	85.9167	29.8	33.0067	30.9615	31.475	23.9714	25.5867	24.5769	24.85
1988	9	17	35.35	22.9333	12.4167	25.2937	32.22	26.5	27.6667	24.5375	27.4667	24.8714	25.6769	93.5333	69.2667	91.4286	85.0714	30.3125	33.22	30.6714	31.5	24.2375	25.7533	24.3929	24.85
1988	9	18	34.4	22.3	12.1	25.3333	31.4364	25.64	26.9556	23.9429	26.7125	24.3857	25.0214	90.5	67.875	93.9286	84.2143	28.9571	31.525	30.0714	30.1929	23.4429	24.8188	24.0786	24.1357
1988	9	19	34.6889	22.4667	12.2222	24.525	32.4364	26.7	27.59	23.78	27.04	24.7857	25.1667	94.0769	69.6667	91	85.5	29.0867	32.4667	30.5	30.6786	23.5133	25.3467	24.3286	24.3857
1988	9	20	34.2909	22.3385	11.9524	25.4529	32.0818	26.46	27.6	24.0933	26.88	24.6857	25.225	90.6429	68.2	91.6154	84.8333	29.2733	31.8733	30.3231	30.3917	23.6467	25.0533	24.2154	24.2333
1988	9	21	34.9556	22.7143	12.2413	24.9429	31.9455	26.425	27.2875	24.0857	27.0714	25.4333	25.42	91.4545	70.6429	91.6667	86.6364	29.1692	32.55	31.7083	31.3091	23.6154	25.4143	24.9667	24.7727
1988	9	22	34.54	22.6714	11.8686	24.7286	31.6	26.2545	27.1222	24.1143	27.3714	25.2286	23.7846	94.25	72.3571	91	86.3077	29.6214	33.4286	31.3143	31.5308	23.8786	25.8571	24.7929	24.8769
1988	9	23	34.2222	22.7143	11.5079	25.2	31.76	25.85	27.1889	24.3571	27	24.4077	25.2385	94.8571	71.1429	92.4615	86.2308	30.0429	32.4786	29.9846	30.7923	24.1	25.3857	24.0385	24.4769
1988	9	24	34.1667	22.9667	11.2	25.4125	31.94	26.48	27.5667	24.3067	27.3867	24.5846	25.5462	92.2667	72.3333	92.2308	86.7692	29.7467	33.5267	30.2615	31.5538	23.9133	25.82	24.1923	24.8538
1988	9	25	34.6364	22.45	12.1864	25.4375	32.2545	26.3636	27.68	24.6133	27.0267	24.8615	25.5308	94.3333	66.4	87.2308	82.5385	30.5267	31.98	30.2385	30.9846	24.34	25.1133	24.1538	24.5769
1988	9	26	34.0727	22.5467	11.5261	25.1	32.26	26.06	27.26	23.9733	27.2143	25.0286	25.3167	90.9286	68.2857	90.4286	83.5385	29.0867	32.6214	30.8357	30.7154	23.4933	25.4429	24.5286	24.4231
1988	9	27	33.7692	22.5467	11.2226	25.7	31.6333	26.5636	27.43	24.4533	26.8625	24.88	25.3214	90.7333	69.0625	89.3571	84.1538	29.86	31.975	30.4643	30.6385	23.9933	25.1313	24.3143	24.4077
1988	9	28	33.8667	22.64	11.2267	25.3	31.2727	26.16	27.15	24.3067	26.7733	24.5462	25.1273	92.3846	69.3333	88.8333	84.3333	29.7933	31.7933	30	30.3083	23.9667	24.9867	23.95	24.1917
1988	9	29	33.8	22.9429	10.8571	25.3059	31.5455	26.2222	27.55	24.25	27.1467	24.9571	25.5917	92.1333	70.2667	90.9231	84.9167	29.6813	32.6733	30.9077	31.3917	23.8688	25.4933	24.5462	24.8
1988	9	30	34.6	22.7333	11.8667	25.7333	30.95	26.7111	27.325	24.3429	26.5467	25.4	25.5083	89.9286	70.6667	91.3077	84.5833	29.5714	31.5467	31.6615	31.1333	23.8357	24.9067	24.9538	24.6833
1988	10	1	34.1692	23.0375	11.1317	25.6667	31.8133	26.5692	27.5917	24.5176	26.9375	25.0308	25.525	91.8824	69.8125	90.25	85	30.0588	32.3563	31.0833	31.2909	24.1	25.325	24.65	24.7636
1988	10	2	33.8917	22.8308	11.0609	25.7125	31.9214	26.35	27.5	24.875	26.825	24.8133	25.5385	92.5	67.3125	87.9333	82.9333	30.8937	31.7438	30.26	30.8667	24.575	24.9938	24.2133	24.54
1988	10	3	34.8667	22.6667	12.2	25.0941	32.5286	26.0615	27.4	24.3375	26.8857	24.7714	25.3	93.7692	64.9286	89.4286	83.0833	30.0687	31.5	30.3786	30.55	24.0875	24.8643	24.2357	24.35
1988	10	4	33.9077	22.1385	11.7692	24.8875	32.0133	26.0714	27.2071	23.96	27.05	24.8286	25.325	91.6154	68.75	90.0714	85	28.8429	32.3687	30.45	30.6833	23.4214	25.35	24.3214	24.425
1988	10	5	34.04	22.6714	11.3686	24.8125	32	26.3	27.3182	24.2	27.1	25.0923	25.6375	95.0769	70.0714	91	85	29.8533	32.6714	31.0692	31.21	24	25.4857	24.6462	24.71
1988	10	6	33.9091	22.7077	11.2014	25.2235	32.0571	26.3818	27.4455	24.375	27.0667	24.9286	25.4833	92.9286	67.4667	91	83.6923	30	32.2867	30.9462	30.9231	24.0875	25.3	24.5846	24.5846
1988	10	7	34.4167	23.375	11.0417	25.1333	31.88	26.5	27.4308	24.425	26.875	25.1857	25.5583	92.7692	68.3125	90.7857	84.0769	29.8867	32.0438	31.2286	30.8692	24	25.1312	24.7214	24.5154
1988	10	8	34.3778	23.1538	11.2239	24.9235	31.2714	26.4308	27.2077	24.2125	26.65	25.08	25.3417	93.6923	67.875	89.4667	84.5333	29.7812	31.4938	30.8667	30.8267	23.9625	24.85	24.54	24.5
1988	10	9	33.4364	23.2308	10.2056	25.28	30.7857	25.8769	27.0273	24.5077	27.2133	24.9077	23.4	94.8182	75.3333	92.8462	87.8182	30.4	33.5533	30.8923	31.8727	24.2923	25.9533	24.5615	25.0818
1988	10	10	33.5333	23.1429	10.3905	24.8941	31.5143	26.0154	27.1154	24.1143	27.1125	24.5286	25.59	93.5	70.25	88.4286	85.25	29.6143	32.75	29.7857	31.2	23.8214	25.525	23.8857	24.675
1988	10	11	34	22.8769	11.1231	25.0875	31.3857	26.1143	27.0923	24.2625	27.225	24.6667	25.4071	94.1429	72.375	90.0667	85.2857	29.8533	33.1938	30.2267	30.7643	23.9667	25.7625	24.1667	24.4786
1988	10	12	32.8	23.0077	9.79231	24.7333	31.8	26.0571	27.2636	24.3	26.75	24.8	25.1615	94.6364	69.8	89.8125	84.8462	29.65	32.1	30.4	30.7615	23.8643	25.2267	24.2938	24.4769
1988	10	13	34.2545	22.9933	11.2612	25.1647	31.7857	25.7846	26.9833	24.44	27.225	24.9143	25.6182	93.5385	68.4375	91.8571	84.3846	30.2067	32.675	30.8214	31.0846	24.16	25.4562	24.5143	24.6385
1988	10	14	34.3091	22.9846	11.3245	25.4706	32.2769	26.1	27.3909	24.3077	27.1286	24.4429	25.46	92.3333	67.9286	87.7143	82.9091	29.7846	32.5286	29.6071	30.7091	23.9462	25.3643	23.8	24.4545
1988	10	15	34.1455	22.8267	11.3188	25.2125	31.6267	25.6769	26.9083	24.3077	26.85	24.7125	25.2083	92.25	69.375	91.125	85.3077	29.7385	32.15	30.3688	30.8692	23.9154	25.15	24.275	24.5
1988	10	16	32.9636	22.8	10.1636	24.8375	31.1231	25.2923	26.6385	24.0375	26.9933	24.375	25.0769	92.7857	71.0667	91.625	85.4	29.3438	32.6067	29.7938	30.54	23.7187	25.4533	23.95	24.3533
1988	10	17	33.3	22.8143	10.4857	24.8	30.9538	25.9286	26.9462	24.1	26.65	24.625	25.3143	93.7857	72	90.375	85.6875	29.5375	31.9625	30.225	30.5813	23.825	25.125	24.15	24.3687
1988	10	18	33.1273	22.6462	10.4811	24.7529	31.4857	25.3714	26.7429	24.1375	26.4625	24.2533	24.99	92.0909	68.0625	90.4	84.4	29.6062	31.2688	29.5	30.1667	23.875	24.6562	23.74	24.1133
1988	10	19	33.25	22.4857	10.7643	24.2706	31.4	25.8143	26.8071	23.825	26.4625	24.7125	25.0357	95.0714	67.5625	90.375	84.6875	29.1562	31.0875	30.2875	30.175	23.6125	24.6687	24.2313	24.175
1988	10	20	33.0909	22.6	10.4909	25.025	30.4923	26	27.1	23.9867	26.6429	24.8429	25.3083	91.9333	72.3571	91.6429	85.3333	29.08	32.0143	30.6571	30.8583	23.54	25.1643	24.4357	24.5417
1988	10	21	33.2	22.6769	10.5231	24.9647	30.9071	25.9846	26.9923	24.1067	26.5875	24.9375	25.2733	92.8	70.5	93.0625	85.2667	29.44	31.6687	30.975	30.82	23.7667	24.9625	24.6	24.5133
1988	10	22	33.5636	22.8333	10.7303	25.175	31.0769	25.5	26.9556	24.1867	26.8133	24.9462	25.4636	91.6	70.6	93.5	85.6	29.4867	32.1067	31.0917	31.09	23.78	25.1933	24.6583	24.65
1988	10	23	33.45	22.7846	10.6654	25.1765	31.5933	25.9385	27.0917	24.1933	26.65	24.8857	25.2692	93.7333	69.4375	93.4286	85.6923	29.6533	31.7062	30.9	30.8769	23.8933	25	24.5786	24.5538
1988	10	24	32.7833	22.9933	9.79	25.1059	30.9571	25.7429	26.9538	24.2533	26.55	24.4667	25.2	93.9167	72.5625	92.4	86.6429	29.88	31.8812	30.0067	30.6429	24.02	25.1062	24.0933	24.4286
1988	10	25	33.0231	22.9333	10.0897	25.0941	31	26.1467	27.2231	24.2	26.78	24.9133	25.3364	93.3846	73.0667	93	86.9231	29.74	32.42	30.9133	31.1846	23.9067	25.3667	24.58	24.7154
1988	10	26	33.6909	22.8462	10.8448	24.7412	31.6125	25.6857	26.8	23.98	26.8875	24.7867	25.2143	95.2143	71.4375	93.1333	86.8667	29.4333	32.3937	30.72	30.8067	23.76	25.3375	24.4467	24.48
1988	10	27	33.7667	22.875	10.8917	25.1684	31.2857	26.05	27.0167	24.3294	26.7875	25.0533	25.4538	93.6667	71.6875	91.9286	86.3571	29.9647	32.2188	31.0643	31.1286	24.0471	25.2563	24.65	24.6786
1988	10	28	33.5231	22.9467	10.5764	24.8111	31.4143	25.9429	26.925	24.1529	26.9059	24.925	25.3273	94.5833	72.5	92.1875	86.8	29.8176	32.6312	30.8375	31.1267	23.9706	25.4812	24.5312	24.6733
1988	10	29	33.4182	23.1	10.3182	24.8941	31.1231	26.1231	26.9667	24.0125	27.0375	24.7875	25.275	93.9375	71.8125	90.9375	85.5625	29.3625	32.7437	30.4813	30.8688	23.725	25.5625	24.3375	24.5313
1988	10	30	33.24	22.5333	10.7067	24.6471	31.0923	26.2308	26.9923	23.9882	26.7059	24.8706	25.1563	94.25	69.7059	90.7647	85.1176	29.3882	31.8412	30.6176	30.6176	23.7294	25.0765	24.4118	24.4059
1988	10	31	32.9778	22.8154	10.1624	25.2471	31.4429	26.3385	27.4	24.325	26.5875	24.9733	25.3929	92.0667	71	90.1333	84.5333	29.7875	31.7813	30.7867	30.86	23.9375	25.0312	24.4667	24.5333
1988	11	1	32.8667	22.95	9.91667	25.0118	31.6083	26.2167	27.3583	24.1062	26.48	24.8533	25.2133	93.3125	69.5333	90.0667	84.3333	29.525	31.3267	30.5667	30.58	23.775	24.78	24.3533	24.3733
1988	11	2	33.4	22.4667	10.9333	24.8	30.8333	25.7818	27.1	23.9867	26.7467	24.8	25.2818	92.3077	71.2667	90.4	84.3846	29.2667	32.0667	30.4333	30.7538	23.6533	25.16	24.3267	24.4923
1988	11	3	32.8182	22.3357	10.4825	24.6125	31.3583	26.2333	27.1091	24.0625	26.575	25.1429	25.3357	95.4375	69.4375	90.8571	85	29.5687	31.5	31.1143	30.85	23.8375	24.8938	24.6929	24.5357
1988	11	4	33.1	22.4143	10.6857	25.1125	31.7818	26.0727	27.1909	24.2267	26.45	24.725	25.2077	91.6154	71.25	89.5625	83.9333	29.5533	31.45	30.1875	30.3667	23.8467	24.8438	24.1875	24.2733
1988	11	5	32.95	22.78	10.17	25.4824	31.8692	26.2667	27.525	24.3563	26.1188	24.96	25.1286	90.8667	65.75	90.9333	82.5333	29.7312	30.0812	30.82	30.1867	23.925	24.0062	24.52	24.14
1988	11	6	33.2667	22.8	10.4667	25.2444	31.675	26.1167	27.3167	24.3529	26.7471	24.8941	25.4067	92	69.8824	91.1765	84.5882	29.8824	31.8706	30.6941	30.8235	23.9882	25.0647	24.4588	24.5176
1988	11	7	33.1385	22.8118	10.3267	24.9	31.6615	26.2	27.3231	24.2412	26.8118	24.8824	25.2437	94.375	69.9412	90.2941	85.0588	29.8353	32.0353	30.5941	30.8294	23.9824	25.1765	24.4059	24.5176
1988	11	8	32.8462	22.7	10.1462	24.7765	31.7143	26.2308	27.2769	24.1375	26.9412	25.0933	25.3929	95.375	69.8824	91.3333	85.9286	29.7313	32.3059	31.08	31.1071	23.9187	25.3176	24.6733	24.6857
1988	11	9	33.2308	22.75	10.4808	24.4556	31.4	26.2462	27.1462	23.8353	26.8235	25.1882	25.2882	95.1765	70.1765	91.9412	85.7059	29.1706	32.1529	31.3059	30.8765	23.5941	25.1941	24.8	24.5294
1988	11	10	33.0462	22.7	10.3462	25.1	31.6154	26.0769	27.2154	24.3176	26.8	24.9375	25.44	93.375	70.7059	91.1875	84.625	29.8706	32.1412	30.7937	31.0188	24	25.2118	24.5125	24.6062
1988	11	11	33.1636	22.2857	10.8779	24.65	31.5818	25.8333	26.9636	23.95	26.5	24.6118	25.0125	94.1875	70.1875	91.8824	85.4375	29.2625	31.5	30.2353	30.3188	23.6687	24.8687	24.2	24.2187
1988	11	12	32.6231	22.475	10.1481	25.0059	31.0833	26.4333	27.2833	24.3125	26.7437	24.9	25.3187	94.5625	71.1875	91.5625	85.75	29.9625	32.0812	30.7562	30.9438	24.0563	25.175	24.475	24.5625
1988	11	13	32.8583	22.0062	10.8521	24.3765	31.1909	26	26.8455	23.7562	26.675	24.4813	25.0133	95.3333	71.5	92.25	86.4375	29.0438	31.9687	30.05	30.3625	23.5438	25.1125	24.0875	24.25
1988	11	14	33.0923	21.92	11.1723	24.4875	31.8182	26.5167	27.36	23.7688	26.6533	25.175	25.3143	94	69.9333	91	85.2667	28.9437	31.7067	31.1937	30.66	23.4875	24.9733	24.75	24.42
1988	11	15	33.2333	21.9222	11.3111	24.3684	31.8154	25.9231	26.9167	23.6889	26.7882	24.9875	25.2692	94.1333	72.0588	93	86.25	28.8556	32.2588	31.0437	30.7562	23.4333	25.2765	24.6438	24.4937
1988	11	16	32.7538	22.6556	10.0983	25.1444	31.9231	25.8533	27.45	24.3722	26.825	24.9722	24.0588	93.6875	68.125	92.3333	84.3333	30.1412	31.8875	30.9667	31.14	24.1529	25.0875	24.5944	24.6867
1988	11	17	32.5077	22.5667	9.94103	24.5647	31.4643	26.1429	26.9417	23.8889	26.7647	24.8667	25.1706	93.8235	71.2941	91.2222	85.75	28.9059	32.1059	30.6389	30.525	23.4588	25.2118	24.4278	24.3437
1988	11	18	32.6308	22.6889	9.94188	24.5944	31.7533	26.3714	27.2786	23.7529	26.6667	25.0235	25.1333	93.875	70.1667	92.8235	85.8125	28.9	31.8	31.1235	30.5938	23.4647	25.0389	24.6824	24.3688
1988	11	19	32.9231	22.7765	10.1466	24.8316	32.2167	26.3846	27.5167	23.6889	26.775	25.2	25.32	91.4444	68	91.875	83.3333	28.5722	31.7063	31.35	30.6533	23.2611	25.025	24.8125	24.4267
1988	11	20	32.2833	22.5733	9.71	24.7778	31.4154	25.9077	26.9308	23.9889	26.4444	24.6778	25.0444	93.6667	68.0556	90.3333	84	29.2667	31.0944	30.2167	30.2056	23.6667	24.6556	24.2	24.1778
1988	11	21	33.0833	22.5647	10.5186	25.1778	30.8857	25.9286	26.9846	24.0824	26.4222	24.7059	25.1133	91.8125	71.5556	92.2353	85.6875	29.3471	31.4722	30.4588	30.5437	23.6765	24.8722	24.3176	24.35
1988	11	22	32.8333	22.2235	10.6098	24.9895	31.1	25.5571	26.7571	24.1	26.4235	24.7882	25.1176	93.3889	69.7059	91.5294	84.7647	29.4389	31.2824	30.5706	30.4588	23.7722	24.7647	24.3588	24.3118
1988	11	23	32.3273	22.3625	9.96477	24.8059	31.4923	25.5538	26.85	23.9375	26.3176	24.6353	25.1067	93.2667	66.7647	91.5294	84	29.1812	30.6882	30.2294	30.15	23.6063	24.4412	24.2176	24.1625
1988	11	24	32.9	22.45	10.45	24.8667	31.0833	25.7846	26.7417	24.0824	26.5529	24.7882	25.225	93.75	68.9412	91.1765	84.7647	29.5176	31.3941	30.4824	30.4588	23.7882	24.8294	24.3471	24.3176
1988	11	25	33.1	22.5375	10.5625	24.9	31.9846	25.5846	26.9385	24.2706	26.5294	24.7375	25.1875	94.8824	67.4118	93.9375	85.1875	29.8941	31.1059	30.6625	30.5812	24.0118	24.6765	24.4375	24.3938
1988	11	26	32.25	22.4444	9.80556	24.9556	30.8545	25.8154	26.9909	24.1882	26.4	24.725	25.3	94.4118	71.4667	91.875	86.2143	29.7176	31.34	30.45	30.8857	23.9	24.78	24.3313	24.5643
1988	11	27	32.2182	22.1529	10.0652	24.8118	31.5818	25.6833	27	24.0118	26.55	24.6529	25.1313	93.5882	67.9375	89.7059	83.5625	29.3353	31.2875	30.0706	30.3312	23.6882	24.7563	24.1118	24.2438
1988	11	28	32.4545	22.0286	10.426	24.1529	31.6667	25.8769	26.8833	23.3412	26.1647	24.3412	24.6	92.5333	65.1765	90	82.8235	28.1471	30.1765	29.5588	29.2941	23.0059	24.1529	23.8353	23.6588
1988	11	29	32.45	22.0824	10.3676	24.4889	31.1538	25.9538	26.9846	23.7294	26.0471	24.3176	24.675	94.0625	68.4706	90.9412	84.6471	28.9118	30.4235	29.6529	29.6412	23.4529	24.2412	23.8647	23.8647
1988	11	30	32.3	21.9059	10.3941	24.2	31.6923	25.9385	26.8917	23.3176	26.2118	24.1529	24.5588	92.8824	70.1176	87	83.2353	28.0882	30.9118	28.9	29.2941	22.9412	24.5529	23.4706	23.6529
1988	12	1	32.3538	21.8529	10.5009	23.9895	30.7462	25.2769	26.3077	23.0947	25.9833	24.0895	24.3167	92.8947	67.7222	88.2632	83.0556	27.6368	30.2	28.9579	28.7944	22.6842	24.1333	23.4263	23.35
1988	12	2	31.7385	22.3333	9.40513	23.9444	30.0143	25.4308	26.2385	23.4778	26.1556	24.1111	22.9067	95.0714	72.9444	90.1667	86.4706	28.6056	31.0889	29.1389	29.6059	23.2833	24.6278	23.5944	23.8353
1988	12	3	31.9833	22.0389	9.94444	24.1526	30.4833	25.2308	26.3667	23.2	26.2667	24.1263	24.52	91.3125	71.5556	90.3158	84.8333	27.8368	31.1389	29.2211	29.4	22.8105	24.6278	23.6263	23.7
1988	12	4	32.2545	22.0667	10.1879	23.8263	30.8308	24.9846	26.1462	23.2	26.4222	24.2111	24.45	95.2857	70.3333	91.7222	86.375	28.1278	31.3389	29.5	29.5125	23.0222	24.7833	23.7778	23.7875
1988	12	5	32.6923	22.0222	10.6701	23.7222	30.72	25.3154	26.0167	23.1167	26.31	24.3263	24.6	94.6471	70.2	90.3684	86.4706	27.9056	31.07	29.6053	29.7353	22.85	24.63	23.8211	23.9
1988	12	6	33.1	21.7053	11.3947	23.9263	31.6143	25.9077	26.8154	23.2421	26.5556	24.3158	24.75	93.9412	68.1111	88.2105	83.5	28.0842	31.2778	29.3368	29.5389	22.9526	24.7722	23.6895	23.7778
1988	12	7	32.7333	22.2235	10.5098	24.3895	31.4	25.7714	26.9917	23.8105	26.3	24.5158	24.7412	95.1579	69.8235	91.6842	85.4375	29.1263	31.2235	30.0421	29.9437	23.5737	24.7118	24.0895	24.0187
1988	12	8	32.6833	22.0389	10.6444	24.6556	31.1	25.8714	26.9833	23.5438	26.3056	24.4	24.8071	90.75	68.0556	88.8947	82.8571	28.1812	30.8722	29.5526	29.6071	23.0437	24.5389	23.8211	23.85
1988	12	9	32.2538	21.9722	10.2816	24.545	30.1462	25.7643	26.5077	23.765	26.05	24.36	24.6611	93.65	70.3333	86.05	83.2222	28.88	30.6389	29.26	29.4611	23.435	24.3722	23.62	23.7444
1988	12	10	32.4923	22.1722	10.3201	24.4474	31.0133	25.8714	26.8357	23.47	26.0421	24.4	24.48	90.6471	66.7895	88.2222	82.25	28.0684	30.0842	29.5389	29.05	22.9474	24.0632	23.7833	23.4938
1988	12	11	32.8167	21.7944	11.0222	24.2842	30.9714	25.7462	26.6667	23.355	26.1722	24.33	24.5882	92.6111	68.1667	87.2105	82.3125	28.2105	30.6	29.3211	29.3312	23.0263	24.3944	23.6632	23.6875
1988	12	12	33.0308	21.8158	11.215	24.69	31.4286	26.2714	27.1429	23.85	26.3158	24.51	24.8	92.6667	66.7368	87.5	82.3158	29	30.6579	29.72	29.7632	23.495	24.3947	23.835	23.8842
1988	12	13	33.0769	22.5176	10.5593	24.4474	31.1692	25.6286	26.7846	23.3684	25.8444	24.2632	24.5611	91.3158	66.3333	88.1053	82.1111	28.0263	29.7444	29.3474	29.1889	22.9053	23.8667	23.6526	23.5611
1988	12	14	32.6167	21.2	11.4167	24.0421	31.1385	25.4571	26.5583	23.1474	25.8053	24.22	24.3733	91.4375	64.7778	87.95	81.7059	27.7684	29.2833	29.195	28.8412	22.7421	23.5722	23.575	23.3412
1988	12	15	32.9273	21.4059	11.5214	23.54	31.2615	26.2071	26.8769	22.6947	25.9526	24.1	22.8294	90.375	65.3889	85.75	79.9412	26.9263	29.7167	28.725	28.1412	22.2474	23.7056	23.33	22.9176
1988	12	16	32.7214	21.95	10.7714	23.3684	30.8462	25.6	26.3917	22.3105	25.605	23.64	23.8722	90.8333	65.1579	84.6842	80.7222	26.2737	29	27.8158	27.7722	21.8263	23.3947	22.7526	22.7056
1988	12	17	32.8182	21.6062	11.2119	23.2895	30.9571	25.3385	26.2538	22.1263	25.7053	23.575	23.8625	88.875	68.3684	89.6316	82.9474	25.8632	29.7158	28.0684	27.8789	21.5947	23.8526	22.9421	22.7842
1988	12	18	32.6	21.64	10.96	23.44	31.2571	25.6714	26.6286	22.73	25.875	23.85	24.2778	93.6667	65.5	88.15	82.7	27.235	29.71	28.615	28.525	22.445	23.765	23.215	23.145
1988	12	19	33.3364	21.0263	12.31	23.73	31.4286	25.8214	26.8	22.99	26.0947	24.1789	24.3	92.8235	64.8421	89.3684	82.3889	27.685	30.0158	29.2632	28.8	22.675	24	23.6316	23.3333
1988	12	20	32.5667	21.4381	11.1286	24.09	31.1231	25.5	26.6077	23.08	25.7056	24.25	24.2222	91.95	64.1765	89.75	81.4706	27.6	29.0118	29.435	28.3529	22.65	23.4706	23.735	23.0941
1988	12	21	33.375	21.7333	11.6417	23.7526	31.5833	25.5167	26.4909	22.9105	25.9294	24.1889	21.6278	92.3529	64.1765	88.6471	81.2	27.4684	29.5765	29.1941	28.26	22.5474	23.7647	23.5824	23.0133
1988	12	22	32.9167	21.0778	11.8389	23.8	31.6692	25.7692	26.7154	22.9895	26.0222	24.3722	24.3438	93.0556	64.3333	87.3333	81.1765	27.5947	29.8	29.4056	28.6824	22.6526	23.9	23.6944	23.2765
1988	12	23	33.0364	21.5375	11.4989	24.3059	31.4923	26.0091	26.85	23.2	25.8556	24.2444	24.46	90.0667	63.6667	87.1765	80.9333	27.6941	29.4167	29.0471	28.5533	22.7235	23.7167	23.5	23.2067
1988	12	24	33.18	21.9625	11.2175	24.3278	31.45	25.975	26.9667	23.1389	25.7294	24.3529	24.4133	90.0588	64	86.1875	79.4	27.5722	29.2471	29.2937	28.34	22.6167	23.5706	23.6313	23.08
1988	12	25	33.2154	21.9833	11.2321	24.3941	31.5846	25.9385	26.9583	23.4875	26.2529	24.1444	24.6467	90.5625	66	85.4118	81	28.1938	30.5176	28.7412	29.1357	22.9937	24.3118	23.2941	23.5429
1988	12	26	33.4727	21.9889	11.4838	24.2316	31.6077	25.8167	26.8083	23.5278	25.7611	24.35	24.5765	92.6667	63.7222	88.2353	81.6875	28.4444	29.3167	29.3706	28.9563	23.1444	23.6	23.6824	23.4187
1988	12	27	32.925	22.1647	10.7603	24.0737	30.3833	25.9	26.6833	23.3316	25.3706	24.0368	24.4923	92.7333	66.6471	86.7368	82.4706	28.2579	28.9235	28.7579	28.6176	23.0421	23.3588	23.3316	23.2235
1988	12	28	32.6769	21.8	10.8769	23.8778	31.125	25.5909	26.5455	23.1611	26.0111	23.6941	24.0333	93.4375	67.8889	87.75	83.0625	28	30.3111	28.375	28.6812	22.8722	24.1667	23.075	23.2312
1988	12	29	32.9667	21.1733	11.7933	23.4278	30.6182	25.8444	26.2625	22.5	26.1059	24.2176	24.3933	92	70.1765	88.3333	84.6429	26.7056	30.7294	29.5533	29.2286	22.0778	24.3941	23.8	23.5714
1988	12	30	33.1636	21.4588	11.7048	23.5444	31.7231	26.0917	26.8	22.6824	25.8833	24.3059	24.2286	91.3125	63.3333	87.6471	81.2667	26.8706	29.45	29.3118	28.56	22.2471	23.6833	23.6529	23.1933
1988	12	31	33.05	21.6118	11.4382	24.35	31.15	25.8667	26.9727	23.2	25.6778	24.0588	24.4	90.5294	64.0588	85.7647	79.8125	27.6647	29.2059	28.7118	28.625	22.7059	23.5471	23.2765	23.2375

## Sheet: 1988
			Temperature			Temperature				Temperature				Relative Humidity				Pressure				Dew temperature
Year	Month	Day	Maximum	Minimum	Max-Min	1899-12-31 07:00:00	1899-12-31 13:00:00	1899-12-31 19:00:00	Average	1899-12-31 01:00:00	1899-12-31 13:00:00	1899-12-31 19:00:00	Average	1899-12-31 01:00:00	1899-12-31 13:00:00	1899-12-31 19:00:00	Average	1899-12-31 07:00:00	1899-12-31 13:00:00	1899-12-31 19:00:00	Average	1899-12-31 07:00:00	1899-12-31 13:00:00	1899-12-31 19:00:00	Average		Month	Taverage	Hraverage
1989	1	1	32.9111	22.1385	10.7726	23.7118	31.2818	25.38	26.51	22.7176	26.2333	24.0222	24.1333	90.8	66	86.4444	81.4118	27.0059	30.3944	28.6944	28.6471	22.2647	24.1722	23.2444	23.2059		January	26.7354	78.4446
1989	1	2	32.9455	20.58	12.3655	23.8158	31.7111	26.29	27	22.9263	25.7111	23.9611	24.0312	92.2778	62.1176	83.2222	79.3125	27.3895	28.8235	28.2611	27.8813	22.5421	23.3294	23.0056	22.8062		February	26.784	77.2124
1989	1	3	33.3833	20.8824	12.501	23.08	31.3091	25.8636	26.7364	22.5579	25.6842	23.965	22.675	93.0667	65.1579	86.05	82	26.9737	29.2211	28.555	28.3444	22.2737	23.4737	23.185	23.0444		March	27.2649	77.4769
1989	1	4	32.8308	20.3824	12.4484	23.22	31.57	26.2818	26.97	22.0632	25.5222	23.66	23.7857	90.75	63.7778	84.15	79.7059	25.9842	28.7611	27.86	27.3294	21.6316	23.2778	22.79	22.4412		April	27.7277	80.1559
1989	1	5	33.2	20.7294	12.4706	23.5333	31.6667	25.7909	26.7818	22.34	25.58	23.8095	22.735	90	63.1	84.9474	79	26.235	28.79	28.2316	27.5889	21.83	23.295	22.9684	22.6056		May	27.9075	82.7845
1989	1	6	32.6133	21.0556	11.5578	23	31.5167	26.0769	26.8	22.0211	25.53	23.781	23.8235	90.7778	61.1	84.5714	79.1111	25.7737	28.435	28.0619	27.4722	21.5579	23.06	22.9429	22.5333		June	28.7577	78.5504
1989	1	7	32.4625	21.2611	11.2014	23.0762	31.1667	25.4545	26.2636	22.1905	25.4619	23.78	23.8421	92.2	63.5238	84.3	80.55	26.2	28.6524	28.015	27.825	21.7857	23.1905	22.91	22.77		July	28.9158	77.2107
1989	1	8	32.88	21.3	11.58	23.67	31.6833	25.9	26.9	22.465	25.5286	23.9947	24.0765	89.7368	61.7619	86.1111	79.7059	26.41	28.4905	28.6611	27.9647	21.925	23.1333	23.2333	22.8294		August	28.4068	80.5618
1989	1	9	32.8571	21.3056	11.5516	23.51	31.5833	25.4182	26.5273	22.47	25.96	23.61	24.1889	91.1053	63.65	84.45	80.1579	26.59	29.59	27.725	28.2158	22.015	23.735	22.7	22.9895		September	27.672	84.0617
1989	1	10	32.9692	20.7882	12.181	22.955	30.9909	25.4727	26.2091	21.915	25.645	23.525	23.6333	90.2778	63.9	85.2	80.1	25.62	28.95	27.685	27.4	21.43	23.335	22.7	22.5		October	27.1108	85.161
1989	1	11	32.8	21.1353	11.6647	23.52	31.0909	25.6273	26.5909	22.4632	25.61	23.5842	23.8176	90.6667	63.3	84	79.2778	26.4737	28.865	27.6895	27.5	21.9684	23.285	22.6368	22.5333		November	27.1024	84.7783
1989	1	12	33.3143	20.8294	12.4849	23.345	31.4667	26.2818	26.69	22.165	25.3895	23.7368	23.8706	90.3	60.3684	82.4211	78.2941	25.91	28.1	27.7211	27.5176	21.635	22.8632	22.7105	22.5882		December	26.6443	82.5723
1989	1	13	33.6	21.0895	12.5105	23.1	31.4833	25.9455	26.7273	22.0053	25.3619	23.74	23.7722	89.2222	60.381	81.9	77.8421	25.6474	28.0714	27.695	27.3526	21.4316	22.7952	22.675	22.4421
1989	1	14	33.18	20.6	12.58	23.16	31.5417	26.125	26.9	22.0421	25.295	23.7143	23.8588	90.4444	59.45	82.2381	76.9444	25.8158	27.74	27.6571	27.1111	21.5316	22.63	22.6952	22.3389
1989	1	15	32.9733	20.8444	12.1289	23.27	31.7417	25.6	26.6091	21.9632	25.675	23.54	23.7944	89.0556	61.15	83.05	77.8947	25.6211	28.665	27.485	27.2105	21.3895	23.25	22.54	22.3579
1989	1	16	33.0214	20.4778	12.5437	23.1571	32.13	25.3545	26.89	21.8476	25.0947	23.175	23.3737	89.619	59.6111	81.9474	75.7647	25.3857	27.9	26.6316	26.6	21.2714	22.6944	21.9895	21.9588
1989	1	17	33.3571	20.2235	13.1336	23.3824	31.5917	25.74	26.6444	22.1941	25.3053	23.4421	23.7	89.75	60.4211	82.8421	78.3529	25.9824	27.7947	27.2579	27.2882	21.6529	22.6526	22.4211	22.4118
1989	1	18	33.28	20.7278	12.5522	22.8316	31.5231	25.6833	26.6091	21.7368	25.025	23.74	23.5059	91	59.3	84.1579	77.4375	25.3158	27.245	27.8053	26.4812	21.2368	22.31	22.7789	21.9437
1989	1	19	33.7143	21.4071	12.3071	23.2412	31.7231	25.66	26.5889	22.3412	25.4211	23.6842	23.9	92	61.2105	84.5263	79.9375	26.3824	28.2526	27.8474	27.625	21.9412	22.9579	22.8105	22.65
1989	1	20	33.3375	21.675	11.6625	23.9222	31.4615	25.57	26.86	22.3611	24.98	23.5611	23.8375	87.6667	58.9	85.9444	77.3125	25.9889	27.16	27.7611	27.3187	21.65	22.225	22.7444	22.4187
1989	1	21	32.88	20.875	12.005	23.21	31.7667	25.575	26.6545	21.92	25.2952	23.5905	23.6647	87.7647	60.5238	83.2857	78	25.455	27.8857	27.5476	27.12	21.32	22.6762	22.5952	22.3
1989	1	22	33.7	21.1444	12.5556	23.3238	31.4833	25.88	26.77	22.2714	25.181	23.7895	23.8053	91.3333	59.0476	81.6667	77.6111	26.2048	27.4524	27.4056	27.1222	21.781	22.4714	22.5056	22.3222
1989	1	23	33.9077	21.3765	12.5312	23.6211	32.0364	26.39	27.0667	22.405	25.39	23.6947	23.9333	88.6667	58.5	83	77.0556	26	27.745	27.7526	27.1667	21.6684	22.665	22.7316	22.3444
1989	1	24	34.0286	21.3706	12.658	23.5684	32.0833	26.3182	27.1545	22.3421	25.2632	23.355	23.6211	90	58.7368	80.15	76.0526	26.1474	27.5947	26.86	26.8	21.8	22.5579	22.175	22.1263
1989	1	25	33.7571	20.9526	12.8045	23.01	31.9615	26.4	27.1167	22.0286	25.3238	23.8095	23.7143	90.9	60.2857	82.75	77.5263	25.54	27.9238	27.825	26.9632	21.385	22.7095	22.755	22.2053
1989	1	26	34.0286	21.1222	12.9063	23.135	31.8923	26.1545	26.9	22.1095	25.5111	23.855	23.9563	89.9474	59.7778	81.95	77.5625	25.6	28.2111	27.86	27.2563	21.44	22.95	22.775	22.4125
1989	1	27	33.5167	21.0579	12.4588	23.3905	31.85	26.0364	26.6818	21.9333	25.485	23.7158	23.6412	87.9	61.55	82.8824	77.1176	25.3381	28.43	27.5176	26.8706	21.2333	23	22.5824	22.1176
1989	1	28	33.6125	21.1588	12.4537	22.981	31.0364	26.04	26.57	21.7714	25.4947	23.7529	23.8125	90	62.8421	82.2941	78.9375	25.3333	28.5737	27.7588	27.5438	21.2143	23.1737	22.7235	22.575
1989	1	29	33.7467	21.2882	12.4584	23.1286	31.575	25.65	26.4667	21.8476	25.285	23.581	23.6632	88.95	59.2	82.9524	77.45	25.3095	27.725	27.4905	26.945	21.2476	22.575	22.5476	22.21
1989	1	30	33.0533	22.1571	10.8962	23.67	31.5364	25.94	26.86	22.57	25.285	23.6	23.8778	91	59.9	82.7778	77.8889	26.635	27.825	27.5722	27.4278	22.075	22.66	22.5389	22.4944
1989	1	31	33.7143	20.9308	12.7835	23.365	31.8	26.26	26.75	21.7895	25.42	23.9895	23.7389	87.7895	59.4706	83.1579	76.4667	25.0526	27.9588	28.3158	27.04	20.9842	22.7118	23.0053	22.1667
1989	2	1	33.8867	20.8222	13.0644	23.081	30.7833	26.7333	26.8667	21.855	25.2667	23.6762	23.5684	89.1579	61.9524	79.8571	77.35	25.435	28.0095	27.4238	27.015	21.25	22.7429	22.4857	22.2
1989	2	2	33.26	20.5412	12.7188	23.795	31.5923	26.4083	27.1417	21.955	25.39	24.0952	23.8316	86.7368	61.15	83.7	77.2778	25.4421	28.165	28.585	27.5333	21.3053	22.835	23.105	22.5278
1989	2	3	33.44	21.0842	12.3558	23	31.825	26.475	26.9583	21.8762	25.66	23.9143	23.76	90.619	61.2	84.2381	78.45	25.5619	28.68	28.2714	27.385	21.3571	23.19	22.9952	22.455
1989	2	4	32.6571	21.4167	11.2405	23.4857	31.1727	26.55	26.99	22.4048	25.4579	24.1053	24.0235	90.85	62.1053	83.0526	79	26.3905	28.3632	28.4632	27.8333	21.9286	23.0474	23.1474	22.7722
1989	2	5	33.4067	21.25	12.1567	23.3667	31.3	25.9417	26.6083	22.2667	25.4667	23.83	23.8895	90.75	60.619	82.65	78.35	26.1381	28.1238	27.93	27.445	21.7857	22.9048	22.835	22.54
1989	2	6	32.9692	21.0412	11.9281	22.7857	31.4455	26.0545	26.5364	21.8333	25.255	23.545	23.4368	91.6	59.6	79.8	77.05	25.519	27.6	27.165	26.795	21.3762	22.58	22.335	22.115
1989	2	7	33.4	21.3875	12.0125	23.065	31.1909	25.98	26.57	21.8316	25.03	23.8737	23.5294	89.5556	61.4	83.6842	78.5	25.3526	27.485	28.1316	27.0778	21.2842	22.435	22.9368	22.2667
1989	2	8	33.6714	21.0611	12.6103	23.0714	31.3583	25.34	26.23	21.97	25.535	23.9053	24	89.4444	63.7	86.1667	81.0625	25.645	28.71	28.4611	27.8188	21.44	23.23	23.1167	22.7312
1989	2	9	32.9571	21.0353	11.9218	23.81	30.6692	25.2333	26.1909	22.56	25.5381	23.815	24.0333	89.4211	64.6	85.4	80.2222	26.455	28.88	28.115	27.9889	21.99	23.34	22.965	22.8667
1989	2	10	33.2533	21.7	11.5533	23.5095	31.0167	25.8167	26.5	22.4	25.1619	23.6238	23.75	90.45	62.6667	81.7619	78.5238	26.3286	27.9286	27.4524	27.2333	21.8762	22.7381	22.5333	22.3905
1989	2	11	33.7714	21.7647	12.0067	23.89	31.4077	26.2167	26.85	22.24	25.1286	23.6952	23.635	86.8	61.4762	79.8571	75.65	25.66	27.6619	27.4095	26.775	21.49	22.5381	22.4381	22.065
1989	2	12	33.7875	21.5882	12.1993	22.9333	31.2833	26.35	26.675	21.9286	25.1524	23.4857	23.47	91.2	60.381	78.7143	77.0952	25.6238	27.5619	26.919	26.7095	21.4571	22.4857	22.1524	22.0333
1989	2	13	33.8267	21.0588	12.7678	23.0476	31.6	25.9818	26.5727	22.08	25.3048	23.66	23.5789	91.25	61	81.05	77.3684	25.865	27.9762	27.455	26.8684	21.595	22.7857	22.515	22.1579
1989	2	14	34.1	21.2667	12.8333	23.18	31.8727	25.5455	26.4909	21.975	25.0105	23.74	23.5053	90.1	58.2632	83.15	76.9474	25.58	27.0105	27.935	26.7263	21.41	22.1789	22.74	22.0421
1989	2	15	33.8933	20.975	12.9183	22.9667	31.2	25.7	26.3909	21.7316	25.019	23.6857	23.5632	89.4444	59.1905	82	77.2778	25.1	27.1905	27.6381	26.9389	21.0944	22.2619	22.6571	22.1833
1989	2	16	34.3067	20.4	13.9067	22.4316	31.8769	26.1091	26.68	21.4056	25.68	24.08	23.68	90.7647	62.45	82.95	78.375	24.7944	28.845	28.425	27.0938	20.9056	23.355	23.08	22.3125
1989	2	17	34.0533	21.0667	12.9867	23.36	31.4154	25.7333	26.5417	22.3737	25.2857	23.2952	23.6	90.8947	59.8095	80.8095	76.9474	26.2632	27.6619	26.8238	26.7947	21.8579	22.5857	22.1429	22.1316
1989	2	18	33.6786	21.3944	12.2841	23.4857	31.75	26.1273	26.8364	22.2857	24.8526	23.81	23.6611	90.1429	57.8421	83	76.9444	26.081	26.7579	28.03	26.95	21.7333	21.9842	22.85	22.1944
1989	2	19	33.3286	21.3471	11.9815	23.5619	31.5333	26.1455	26.7818	22.2286	24.8857	23.0778	23.3556	89.1905	57.2857	77.5556	74.7778	25.9095	26.7048	26.1889	26.2222	21.6381	21.8667	21.6611	21.7167
1989	2	20	33.7	21.3278	12.3722	23.019	31.9091	25.9273	26.7091	21.8333	24.7421	23.1053	23.3563	89.2105	55.5263	78.5789	74.9444	25.3619	26.1789	26.3421	26.1722	21.2857	21.6	21.7895	21.7222
1989	2	21	34.0267	21.2875	12.7392	23.1	31.1364	26.2182	26.7909	21.65	24.995	23.0526	23.2632	88.1	58.55	78.0526	74.8421	24.915	26.985	26.1632	26.1105	20.985	22.155	21.7368	21.6737
1989	2	22	34.2286	21.5437	12.6848	22.9579	31.6333	26.3091	26.8364	21.6737	24.98	23.6222	23.3765	89.2632	57.1	79.1667	74.7647	25.0632	26.74	27.2111	26.1941	21.0684	21.955	22.3444	21.7412
1989	2	23	34.48	21.0176	13.4624	23.3905	32.8364	25.6667	26.7909	21.8571	25.7	23.42	23.675	87.6667	58.1053	82.95	76.5789	25.2	28.3895	27.26	27.0211	21.1286	23.0421	22.42	22.2368
1989	2	24	33.8	21.8353	11.9647	24.1524	31.76	26.4	27.35	22.7048	25.69	23.9579	24.2235	87.1053	61.5263	83.6111	78.1176	26.6143	28.9263	28.2556	28.2118	22.0524	23.4158	22.9667	22.9882
1989	2	25	34.6	21.4765	13.1235	24.05	32.5667	26.2333	27.3545	22.61	25.5238	23.4	23.84	88.45	58.381	80.7143	75.85	26.445	27.9714	26.981	27.105	21.98	22.8048	22.2333	22.325
1989	2	26	34.7733	21.3882	13.3851	23.5429	31.7167	26.9833	27.5	22.3429	25.5263	23.8381	23.75	89.75	60.3158	81.381	77.2105	26.1952	28.2211	27.8286	27.2526	21.819	22.8737	22.7286	22.3789
1989	2	27	34.2615	21.575	12.6865	23.42	32.3	26.4182	27.2636	22.1714	25.1789	23.71	23.6526	89.65	57.5789	82.75	76.5789	25.83	27.1684	27.81	26.8842	21.58	22.1947	22.71	22.1263
1989	2	28	35.0077	20.9	14.1077	23.25	32.4909	25.9091	26.9455	22.1053	25.51	23.1	23.5529	89.8333	58.1	80.5556	75.8889	25.8053	27.92	26.5	26.5611	21.5789	22.645	21.8889	21.9167
1989	3	1	34.8286	20.9125	13.9161	23.2632	32.0909	26.55	27.02	22.3895	25.5263	23.78	23.9625	92	59	80.6	77.7778	26.5263	28.1053	27.69	27.5	22.0053	22.8368	22.635	22.5056
1989	3	2	33.55	20.825	12.725	24.0842	32.94	25.9818	27.27	22.5474	25.3556	23.5053	23.7389	88	57.7222	81	74.7647	26.2737	27.5	27.1778	26.7941	21.8579	22.45	22.3778	22.1235
1989	3	3	34.4571	21.3	13.1571	24.0421	32.1455	25.1636	26.5222	22.5474	24.9474	23.5053	23.6588	87.9474	57.2632	85.9474	77.7647	26.2842	26.6789	27.6737	26.9059	21.8789	21.9632	22.6895	22.1824
1989	3	4	34.5846	21.3467	13.2379	23.8	32.9636	26.0364	27.11	22.51	25.4556	23.8	23.8941	89.7	55.9444	83.0556	76.5625	26.43	27.4111	28.0167	27.2688	21.945	22.5167	22.9056	22.4563
1989	3	5	34.1143	21.7111	12.4032	24.1556	31.9636	26.0182	26.9222	23.1176	25.2	23.725	24.0353	91.3529	57.6	81.35	77.4706	27.5824	27.245	27.6	27.5588	22.6588	22.36	22.625	22.6059
1989	3	6	33.85	21.8667	11.9833	23.8211	32.25	26.0889	27.1125	22.8222	25.1882	23.9667	23.8533	90.8235	56.5882	82.6111	76.6875	27.1	27.0824	28.2056	27.5	22.35	22.1588	22.9167	22.4937
1989	3	7	33.7833	21.4	12.3833	23.975	32.35	26.1333	27.15	22.65	25.175	23.8556	23.8938	89.25	58.5625	82.5294	76.5625	26.5938	27.3313	28.0294	27.2625	22.0562	22.3625	22.8529	22.4
1989	3	8	34.8	21.6125	13.1875	23.83	31.86	26.2727	26.9	22.42	24.9474	23.68	23.6158	88.7	58.2632	79	75.3684	26.145	26.8526	27.325	26.6632	21.785	22.1316	22.41	22.0368
1989	3	9	34.3429	21.6875	12.6554	23.7889	33.4111	26.3	27.6571	22.6222	25.7059	24.1368	22.6062	90.1176	61.125	84.2632	78.4286	26.7056	28.7188	28.6947	27.7071	22.1056	23.1375	23.2684	22.6857
1989	3	10	33.5571	20.92	12.6371	23.9263	32.0333	26.0364	27.0636	22.3368	25.2278	23.7368	23.8533	86.5556	59.0556	83.5789	76.125	25.9421	27.5722	27.9211	27.0312	21.5947	22.5167	22.8316	22.275
1989	3	11	34.12	21.1	13.02	23.7	31.7333	25.5818	26.6455	22.47	25.6211	23.8842	24.0333	89.95	62.1053	85.4211	78.8333	26.455	28.6789	28.3789	27.8889	21.925	23.2421	23.0684	22.7778
1989	3	12	33.4154	21.8667	11.5487	23.96	31.5818	26.3091	26.9545	22.79	24.7444	23.6684	23.6	90.0526	57.8333	80.1053	75.8889	26.97	26.3667	27.4211	26.6889	22.27	21.7556	22.4526	22.0222
1989	3	13	33.9429	21.8571	12.0857	23.6316	31.08	25.8	26.7667	22.3368	25.1474	23.9684	23.8316	89.6316	60.1667	85.6471	78.1875	26.1421	27.3944	28.6353	27.5313	21.7474	22.3833	23.2353	22.5438
1989	3	14	34.2182	22	12.2182	24.1444	32.4182	26.5	27.35	22.8444	25.6556	23.6824	24.1529	89.5	60	79.6471	77.0588	26.9167	28.4889	27.3294	27.8176	22.2556	22.9222	22.4412	22.7118
1989	3	15	34.2462	21.2133	13.0328	24.2667	32.5667	26.1667	27.1	22.7294	25.2632	23.2889	23.8312	87.1176	55.7895	80.8235	74.9333	26.4941	27.1526	26.9529	26.9533	22.0059	22.2789	22.1647	22.2133
1989	3	16	34.1067	21.6933	12.4133	24.6333	32.1636	26.56	27.7125	23.1111	25.02	24.4222	24.2687	87.5882	57	84.5556	75.9375	27.2056	27.1737	29.1056	27.8062	22.4389	22.2789	23.5111	22.7313
1989	3	17	34.5231	22.2786	12.2445	24.1474	33.25	26.6182	27.51	22.8421	25.5579	24.0667	24.1438	89.4737	57.5263	81.4444	76.0625	26.9211	27.9105	28.1833	27.6312	22.2632	22.6421	22.9778	22.6
1989	3	18	34.1333	21.6267	12.5067	24.425	32.7273	26.4308	27.4	23.04	25.7059	23.79	24.1588	88.95	59.25	81.2632	77.8	27.195	28.3375	27.5842	27.82	22.435	23.0563	22.5947	22.78
1989	3	19	34.3357	21.9467	12.389	23.77	33.7091	25.9818	27.34	22.7474	25.45	23.8526	23.8529	91.4444	55.5263	84.2105	76.6471	27.0368	27.2526	28.1421	27.1941	22.2842	22.3263	22.9789	22.3706
1989	3	20	34.9429	21.7353	13.2076	23.89	32.9333	26.0545	27.2778	22.645	25.775	24.1158	24.2437	89.85	59.625	83.0526	77.4375	26.665	28.5813	28.4632	27.975	22.095	23.0312	23.1684	22.8125
1989	3	21	34.3273	21.7937	12.5335	23.8316	32.2	25.7818	26.8182	22.8842	25.8737	24.0421	24.3889	91.8889	62.1579	84.4737	79.6316	27.3105	29.1632	28.5421	28.3474	22.4579	23.4421	23.2105	23.0421
1989	3	22	34.0143	21.8125	12.2018	24.0526	32.4	26.0364	27.2111	22.8526	25.6941	23.9444	24.1533	90	61.5625	84.5294	78.4286	27.1263	28.7938	28.4941	27.9429	22.3316	23.2625	23.1882	22.8286
1989	3	23	34.2	21.8556	12.3444	23.6421	32.2923	26.0667	27.025	22.53	25.7474	23.9789	23.9294	90.1667	60.8421	85.3684	79	26.4947	28.7579	28.4737	27.8	21.9684	23.2526	23.1632	22.7235
1989	3	24	34.6357	21.8125	12.8232	24.1263	32.3273	26.7	27.4375	22.7579	25.7316	24.5647	24.4667	89.0526	61.6842	86.1765	79.8667	26.8684	28.8947	29.6294	28.7667	22.1263	23.3158	23.8471	23.2733
1989	3	25	34.1714	22.4125	11.7589	24.6353	32.3	26.55	27.5333	23.4187	25.9474	24.3368	24.4929	89.9375	61.1579	86.9474	79.3571	27.9188	29.1211	29.2474	28.6071	22.875	23.5263	23.6474	23.2643
1989	3	26	34.6143	22.3529	12.2613	24.425	32.1818	26.9091	27.56	23.35	25.7263	24.4556	23.3	91.0526	60.6316	82.9412	78.1765	27.99	28.6842	28.9412	28.4588	22.895	23.1947	23.4412	23.1412
1989	3	27	34.7385	22.55	12.1885	24.7263	31.6444	26.6833	27.6333	23.4316	25.3067	24.5778	24.2286	89.3889	59.3846	85.4444	76.8462	27.9789	27.5231	29.5778	27.5462	22.9053	22.5538	23.7611	22.6385
1989	3	28	34.7231	22.2375	12.4856	24.2947	32.8	26.4182	27.51	23.1263	25.7278	24.2556	24.3722	90.6316	58.5294	85.9444	78.5882	27.5421	28.3529	29.0333	28.3294	22.6421	22.9647	23.4778	23.0412
1989	3	29	34.4154	22.425	11.9904	24.5294	32.9833	26.7818	27.7	23.2944	25.825	24.5579	24.6353	89.4706	58.95	84.2632	78.5294	27.5176	28.605	29.4	28.8294	22.6294	23.2	23.7	23.3647
1989	3	30	34.4538	22.5412	11.9127	24.7526	32.1333	26.85	27.7636	23.4579	26.25	24.57	24.8474	89.9474	63.2	84.7	79.5263	27.9895	30.015	29.485	29.3316	22.9105	24.005	23.745	23.6526
1989	3	31	34.42	22.825	11.595	25.3947	32.9917	27.0769	28.2364	23.8789	25.6353	24.6526	24.6867	88.2632	58.1765	85.2632	77.5333	28.5737	28.1118	29.6842	28.7533	23.2474	22.9118	23.8632	23.34
1989	4	1	34.6333	21.7	12.9333	24.8235	32.08	26.8727	28.0375	23.2778	26.1684	24.6211	24.75	89.2941	62.0556	86.1579	78.9375	28.0059	29.6944	29.7368	29.0938	22.9059	23.8333	23.9105	23.5312
1989	4	2	34.55	22.6118	11.9382	24.8474	31.3111	26.7455	27.7556	23.4579	26.2375	24.4947	24.84	88.6667	65.0667	85.1579	79.8	27.9684	30.0333	29.3474	29.2467	22.9	24.0133	23.7	23.6067
1989	4	3	33.8154	23.0875	10.7279	24.5789	31.5273	26.84	27.52	23.5474	25.7778	24.8471	24.7812	91.7895	64.7778	87.4118	82.4375	28.3737	29.2722	30.2471	29.5	23.1263	23.5833	24.1824	23.75
1989	4	4	34.38	22.6385	11.7415	24.6833	30.94	26.1778	27.1667	23.5778	26.0706	24.6	24.7437	91.1111	67.6471	87.1875	81.6	28.3778	30.2353	29.7125	29.2733	23.1167	24.1412	23.8687	23.6067
1989	4	5	34.4	22.775	11.625	24.7158	32.26	26.9091	27.84	23.4211	26.2	24.4235	24.66	89.8947	63.4667	83.5294	79.2143	27.9684	29.7667	29.0882	28.8929	22.8737	23.8733	23.4941	23.3929
1989	4	6	34.2357	22.725	11.5107	24.8667	32.06	26.6909	27.6778	23.8	26.2125	24.5765	24.9615	90.2	64.125	84.0588	80.2857	28.7882	30.0875	29.3353	29.6786	23.3941	24.075	23.6824	23.8714
1989	4	7	35	22.4933	12.5067	25.1	31.34	26.0222	26.825	23.7111	26.4941	24.5294	24.8533	89.2778	66.0588	86.6875	82.1429	28.3778	30.8647	29.6625	29.7857	23.1333	24.5059	23.8375	23.9214
1989	4	8	34.9846	22.2941	12.6905	24.8667	31.5	26.28	27.2	23.7111	26.3	24.6111	24.8812	90.8889	65.9375	87.1667	81.6875	28.5222	30.5063	29.7556	29.6187	23.2278	24.2937	23.9	23.8125
1989	4	9	34.5769	22.525	12.0519	25.0556	31.58	26.8	27.6	23.6889	26.4824	24.9111	25.0176	89.2222	66.8235	87.6111	81	28.3111	30.9412	30.3778	29.8353	23.0944	24.5412	24.2889	23.9529
1989	4	10	34.3167	22.6667	11.65	24.7222	32.1111	26.88	27.7444	23.4778	26.1	24.6889	24.6938	90.1111	60.4	84.9444	77.8	28.0556	29.1067	29.6722	28.7	22.9556	23.4533	23.8778	23.2733
1989	4	11	34.7	22.75	11.95	24.8778	32.6444	27.5778	28.3375	23.5111	26.1412	24.4778	24.6625	88.5882	60.25	82.3529	77.1333	28.0111	29.1937	29.1294	28.7867	22.9389	23.5437	23.5588	23.3467
1989	4	12	34.3	22.4	11.9	25.0556	32.3	26.9111	27.7875	23.5	25.9625	24.6625	24.7429	87.8333	62.75	83.25	78.7857	27.8667	29.4375	29.5313	29.0857	22.8333	23.6313	23.725	23.4786
1989	4	13	34.9	22.4133	12.4867	25.0778	33.2667	26.85	28.2111	23.8444	26.325	24.6333	25	90.4444	61.4	84.6667	78.4286	28.7056	29.8733	29.5389	29.5071	23.3278	23.9	23.7556	23.7429
1989	4	14	34.7077	22.4857	12.222	25.4421	32.1364	26.4545	27.75	23.9474	25.8471	24.5889	23.26	86.4375	61.8824	88	79.125	28.7053	29.0706	29.8333	29.0188	23.3053	23.4706	23.9444	23.5062
1989	4	15	34.3143	22.5625	11.7518	25.0316	32.32	26.62	27.6889	23.4421	25.6333	24.2947	24.4333	87.6842	59.9412	87.7778	78.3125	27.7474	28.3059	29.3611	28.45	22.7684	22.9471	23.7	23.1188
1989	4	16	34.4429	22.6375	11.8054	25.5263	33.5818	26.9818	28.3818	23.9263	26.4842	24.6333	23.7167	86.2941	62.6316	85.8333	78.3333	28.6	30.3737	29.7	29.6111	23.2684	24.2105	23.8722	23.8167
1989	4	17	34.9571	22.9765	11.9807	25.6	32.76	27.5818	28.46	24.1368	26.0125	24.8667	24.9938	88.7368	60.125	84.0556	77.6875	29.0579	29.1625	29.9167	29.3875	23.5368	23.4875	23.9111	23.65
1989	4	18	34.8182	23.0533	11.7648	25.1111	31.7556	26.42	27.5333	24.0111	25.9529	24.9765	25.1467	90.7059	65.4706	90.25	83.2	29.1278	29.6176	30.6	30.02	23.55	23.8412	24.4188	24.0733
1989	4	19	33.9143	22.875	11.0393	25.1158	31.3818	27	27.7091	23.7684	26.1579	25.0316	24.9895	89.6842	67.3158	88.4211	81.7368	28.5211	30.3263	30.6789	29.8421	23.1895	24.2105	24.4474	23.9368
1989	4	20	34.0333	22.82	11.2133	25.2632	31.5556	26.97	27.7	24.0105	26.2625	25.0056	25.0733	89.7222	65.5	87.3889	81.1875	28.9895	30.2375	30.4833	29.9937	23.4684	24.1125	24.3389	24.0312
1989	4	21	34.1167	22.9733	11.1433	25.1158	30.8364	26.84	27.49	24.0053	26.4556	24.7889	25.0375	90.7222	68.7222	85.8333	81.3529	29.0684	31.1278	29.9667	29.9765	23.5368	24.6	23.9944	24
1989	4	22	34.5667	22.925	11.6417	25.5579	31.1	27.04	27.5778	24.1579	26.1059	25.0267	23.3333	88.5556	64.8824	85.4667	79.3571	29.1316	29.8235	30.3467	29.4143	23.5895	23.9059	24.2333	23.7071
1989	4	23	34.5929	23	11.5929	25.4444	32.775	26.58	27.8125	24.2278	26.2353	24.8889	25.0063	89.8824	61.9375	86.7222	79.25	29.4	29.6875	30.1944	29.55	23.7167	23.8062	24.1667	23.7688
1989	4	24	33.5167	22.8625	10.6542	25.1389	32.1778	26.87	27.7889	23.9722	26.3412	24.8889	24.9188	90.1765	67.0588	86.7778	81.4118	29	30.5647	30.2056	29.6941	23.4944	24.3	24.1278	23.8471
1989	4	25	33.8286	22.6941	11.1345	25.3	32.1111	26.74	27.7333	23.95	26.1529	24.8889	24.9647	90.3889	66	86.2778	81	28.8889	30.1294	30.1611	29.6882	23.45	24.0824	24.1111	23.8529
1989	4	26	34.3857	23.4222	10.9635	25.6105	31.9167	27.0545	27.93	24.2526	26.4941	24.8556	25.2067	89.4211	67.1765	85.3333	80.2667	29.3263	30.9824	30.0111	30.1	23.6947	24.5647	24.0444	24.0867
1989	4	27	34.0571	23.0667	10.9905	25.515	31.7917	26.8	27.7818	24.4	26.77	24.8	25.4188	90.3333	67.05	87.8824	81.875	29.7789	31.465	30.1529	30.475	23.9421	24.845	24.1235	24.3062
1989	4	28	34	22.6778	11.3222	25.3	31.48	26.4727	27.64	24.07	26.3882	25	25.1824	90.35	65.3529	88.8333	81.4375	29.1	30.4588	30.7056	30.1875	23.57	24.2353	24.4389	24.1312
1989	4	29	32.9375	22.9722	9.96528	25.8211	30.84	26.8545	27.44	24.37	25.8941	24.8842	24.9412	88.5263	65.0588	86.1667	79.625	29.4	29.6353	30.1944	29.4687	23.7316	23.7647	24.1667	23.7188
1989	4	30	34.0429	23.1	10.9429	25.6947	31.74	26.95	27.71	24.3211	26.1375	24.7667	25.0333	89.2632	64.9375	85.6667	80.2667	29.4579	30.0625	29.8667	29.76	23.7421	24.0688	23.9722	23.9133
1989	5	1	33.5667	23.1733	10.3933	25.28	32.2909	26.4182	27.64	24.21	26.4632	25.2263	25.3556	91.5	64.7778	88.4737	81.5294	29.46	30.7222	31.0316	30.3941	23.77	24.35	24.6263	24.2294
1989	5	2	34.2545	23.2857	10.9688	25.4579	32.4545	26.3273	27.62	24.4474	26.7789	24.9895	25.3556	92.1053	67.6111	89.8421	82.9412	29.9421	31.7389	30.7895	30.6118	24.0526	24.9222	24.4632	24.3529
1989	5	3	33.8308	22.6667	11.1641	25.7947	30.86	26.3333	27.2444	24.7053	26.4389	24.8	23.9944	91.1111	68.25	87.65	82.1333	30.3842	30.9875	30.19	30.38	24.2842	24.575	24.135	24.2467
1989	5	4	34.0769	23.2	10.8769	25.67	31.5833	26	27.2636	24.63	26.95	25.2316	25.6053	91.95	70.7368	92.1579	84.9444	30.285	32.4737	31.4316	31.2722	24.235	25.2895	24.8474	24.7167
1989	5	5	33.7857	23.5846	10.2011	25.63	32.0182	26.6667	27.79	24.63	26.65	24.765	25.3722	91.7895	68.4211	87.2	82.7222	30.28	31.4368	30.02	30.5278	24.245	24.8579	24.08	24.3722
1989	5	6	33.6333	23.4267	10.2067	25.8667	31.8455	26.95	27.9636	24.6286	26.7556	25.0947	25.5294	90.25	68.0588	90.3684	83.1176	30.119	31.6765	31	30.9412	24.1476	24.8529	24.6	24.5412
1989	5	7	33.7636	23.3467	10.417	26.19	31.1909	26.1167	27.4	24.96	26.9368	25.11	25.7167	90.55	72.2778	90.95	85.4706	30.735	32.4389	31.07	31.5529	24.47	25.2778	24.65	24.8706
1989	5	8	33.5778	23.3467	10.2311	25.9579	31.55	26.8727	27.6	24.9368	26.525	25	25.4267	91.6111	71.7143	89.1111	85.4286	30.8526	32.0071	30.6722	31.15	24.5474	25.1357	24.4389	24.6786
1989	5	9	34.3636	23.7625	10.6011	26.1	32.0333	27.1231	28.05	25.08	26.8368	25.33	25.7474	92.05	68.7895	88.6316	83.6667	31.105	31.8842	31.3842	31.5389	24.68	25.0684	24.8211	24.9
1989	5	10	34.2571	23.7125	10.5446	26.14	31.7333	27.1167	28.0273	25.04	26.581	25.4947	25.6895	91.5	67.5	88.9474	82.6667	31	31.15	31.6	31.15	24.62	24.675	24.9211	24.7
1989	5	11	34.3733	23.6353	10.738	25.8857	32.2167	27.15	28.1833	24.6095	26.99	25.3333	25.64	90.1429	66.6842	87.3	81.6316	30.0714	31.8053	31.095	30.9526	24.1	25.0421	24.665	24.5895
1989	5	12	35.04	23.4353	11.6047	26.0762	32.86	26.5091	28.03	24.74	27.16	25.2842	25.7588	89.8947	67.2222	90.8889	83.4706	30.325	32.1944	31.3389	31.3706	24.22	25.2056	24.8222	24.8118
1989	5	13	34.7357	23.4235	11.3122	26.2571	31.8	26.8154	27.9182	25.1429	27.0474	25.295	24.5211	91.05	68.7222	89.45	83.5294	31.1667	32.2278	31.29	31.5941	24.7143	25.2556	24.76	24.9412
1989	5	14	34.3467	23.5222	10.8244	26.155	31.7462	26.8769	27.8667	24.925	26.6368	25.2095	25.6611	90.7	66.5556	87.55	82.5294	30.71	31.1167	30.87	31.1294	24.42	24.6333	24.555	24.6706
1989	5	15	34.2333	23.4053	10.8281	26.07	31.8833	27.0182	28.16	25.06	27.1111	25.6235	25.9643	92.05	67.2353	89.5294	83	31.09	32.0941	31.9118	31.7	24.665	25.1765	25.1059	24.9769
1989	5	16	34.3727	23.7	10.6727	26.0842	32.2818	26.6077	28.07	24.9056	26.7824	25.2824	25.6929	90.2778	65.1875	88.4118	81.3846	30.6222	31.2437	31.1765	30.9769	24.4056	24.6812	24.7	24.5538
1989	5	17	34.3429	23.1737	11.1692	25.7857	32.2	27.0462	28.0333	24.6905	26.86	25.1444	25.5176	91	67.4737	88.3889	82.1176	30.3286	31.7368	30.8944	30.7941	24.2714	24.9632	24.5722	24.4941
1989	5	18	34.7923	22.8684	11.9239	25.8476	32.6364	26.4357	27.9818	24.5048	26.7278	25.1095	25.4833	89.9524	63.2353	90.1905	80.8824	29.8524	30.8118	31.0238	30.5059	23.9429	24.5059	24.6143	24.3294
1989	5	19	33.6857	23.4353	10.2504	25.7158	31.9	26.7692	27.8727	24.9263	26.8333	25.3105	25.7375	93.1176	69.6	89.7222	84.1875	31.0263	31.86	31.4667	31.525	24.6158	25.035	24.85	24.875
1989	5	20	34.4308	23.4313	10.9995	25.9048	31.7	26.9692	27.9833	24.8667	26.6	25.21	25.5789	92.0476	66.5789	89.7	82.2778	30.7333	30.9211	31.135	30.8556	24.4714	24.5684	24.69	24.5444
1989	5	21	34.575	22.7437	11.8313	25.3053	32.7833	27.1385	28	24.4667	27	25.14	25.5313	92.3333	65.4211	87.55	81.875	30	31.7842	30.81	30.8438	24.0667	24.9737	24.48	24.5062
1989	5	22	34.5417	23.3765	11.1652	25.425	31.74	26.9273	27.7333	24.51	26.9	25.3111	25.44	92.65	68.8125	89.1111	83.3333	30.195	31.9937	31.25	30.8467	24.155	25.1062	24.75	24.5133
1989	5	23	34.6833	22.7529	11.9304	25.2842	32.7333	27.4	28.3364	24.395	27.0105	25.5105	25.6765	92.1667	65.5556	88.7647	82.2667	29.8789	31.7333	31.7	31.0333	23.9737	24.9944	25	24.6067
1989	5	24	33.9818	23.0824	10.8995	25.6421	32	27.4417	28.3	24.6947	27.0368	25.55	25.7944	92.6316	69.7222	88.45	83.4706	30.4526	32.3722	31.655	31.5294	24.3211	25.35	24.975	24.8941
1989	5	25	33.35	22.8889	10.4611	25.4947	31.3333	27.1	27.9143	24.7579	27.0353	25.8133	25.9692	94.1053	70.4667	91.0667	84.6364	30.7105	32.36	32.4333	31.8273	24.4684	25.3533	25.38	25.0727
1989	5	26	32.95	22.8625	10.0875	25.7474	31.32	27.0417	27.87	24.8316	26.8444	25.1444	25.4133	92.3889	69.7647	87.7222	83.3333	30.7526	31.8353	30.8389	30.92	24.4684	25.0765	24.4833	24.5533
1989	5	27	34.2	23.2706	10.9294	26	31.76	27.1	27.775	25.1111	27.0889	25.2611	25.7733	91.5	68.9412	87.2222	83.5714	31.1389	32.2529	30.9389	31.45	24.6889	25.2765	24.5833	24.8429
1989	5	28	34.2556	23.4471	10.8085	26.3737	32.2818	26.8167	28.22	25.19	26.7588	24.9611	25.6063	90.7895	66.25	89.2222	81.5714	31.2	31.425	30.6278	31	24.7474	24.8438	24.3944	24.6214
1989	5	29	34.7875	23.2278	11.5597	25.7667	32.5333	26.94	28.3143	24.6889	26.74	24.9667	25.6091	91.0667	64.8571	88.8235	81.3	30.6118	31.1357	30.9647	31.68	24.4176	24.6429	24.5588	24.96
1989	5	30	34.0636	23.2429	10.8208	26.2368	32.15	26.88	28	24.9895	26.7875	25.0722	25.5786	89.8889	65.5333	86.4118	79.7143	30.7842	31.3333	30.5	30.4857	24.5053	24.7467	24.2412	24.2857
1989	5	31	34.7333	23.32	11.4133	26.2889	32.8125	26.85	27.9714	24.9167	27.1062	25.4588	25.8385	88.125	65.0714	88.5294	81.6154	30.5556	31.8143	31.4882	31.2308	24.3556	25.0429	24.8471	24.7308
1989	6	1	35.0429	23.6667	11.3762	26.4842	33.2833	27.05	28.7455	24.7895	26.8737	25.3111	25.7467	87.6667	61.5263	87	78.625	30.1684	30.9421	31.0556	30.7875	24.1263	24.5632	24.6222	24.4875
1989	6	2	35.1	23.3235	11.7765	26.2105	32.6667	27.4364	28.6444	24.8474	26.65	25.1588	23.9467	88.4706	66.5333	85.2353	80	30.4421	31.0267	30.6118	30.5643	24.3105	24.58	24.3706	24.35
1989	6	3	34.8786	23.5944	11.2841	26.045	32.5091	27.6308	28.5455	24.5421	26.8375	25.4263	25.6438	89.3684	65.6	87.6316	81.1333	29.8684	31.3867	31.3474	30.88	23.9947	24.7733	24.7842	24.5267
1989	6	4	35.1	23.9222	11.1778	26.255	33.02	26.9	28.16	24.87	26.7333	25.3944	25.6615	89	61.9286	88.3529	79.8462	30.465	30.7643	31.6	30.7	24.315	24.4286	24.9353	24.4308
1989	6	5	34.5143	23.6833	10.831	26.0211	32.5917	27.225	28.3455	24.8211	27	25.02	25.6294	90.2778	66.1053	85.55	81.0556	30.5	31.8737	30.35	30.9444	24.3421	25.0579	24.24	24.5833
1989	6	6	34.6533	23.8833	10.77	25.88	33.15	27.1462	28.4083	24.64	26.8471	25.2632	24.1235	89.8947	63.6471	87.6111	79.8	30.13	31.2588	31.1	30.78	24.165	24.7294	24.6389	24.4733
1989	6	7	34.2625	23.765	10.4975	26.4381	33.1545	26.8545	28.5	24.645	27.0222	24.7053	23.9765	85.7222	65.5294	84.8889	78.75	29.85	31.9	29.8833	30.375	23.98	25.0706	23.9667	24.2562
1989	6	8	34.2933	23.7778	10.5156	26.445	32.6308	27.1385	28.3667	24.935	26.7579	25.43	25.6294	88.65	64.1053	87.5	79.7647	30.495	31.1053	31.32	30.7765	24.375	24.6684	24.785	24.4941
1989	6	9	34.4875	23.8333	10.6542	27.1316	32.7273	27.21	28.2286	25.2556	26.8111	25.5588	25.8462	86.8333	63.5882	90.5625	83.3636	30.8667	31.2529	32.05	31.6909	24.5222	24.7353	25.1813	24.9636
1989	6	10	34.7786	24.0211	10.7575	26.25	32.95	27.7	28.56	24.7889	26.7556	25.4556	25.5077	88.3529	62.3333	86.25	77.9167	30.3	30.8389	31.7	30.325	24.2278	24.5111	24.9625	24.225
1989	6	11	34.8	23.8667	10.9333	26.219	32.9545	27.5077	28.5727	24.98	27.1222	25.2053	25.7059	90.7	65.1667	85.0556	80.1875	30.81	31.9722	30.7778	31.0813	24.505	25.1278	24.4889	24.6437
1989	6	12	34.6588	23.7647	10.8941	25.98	33.3417	27.2833	28.42	24.63	26.9263	25.445	25.5706	89.8	62.3333	87.6	79.8125	30.075	31.0944	31.365	30.5062	24.11	24.6333	24.805	24.325
1989	6	13	34.7375	24.0765	10.661	26.015	32.9083	27.8167	28.6917	24.59	26.7294	25.3222	25.4333	89.15	62.2353	83.8889	78.2	29.965	30.7882	30.7444	30.3267	24.03	24.4824	24.4167	24.2
1989	6	14	34.1231	23.8824	10.2407	25.855	31.5333	27.0182	27.9455	24.54	26.6222	24.7158	25.2625	89.4737	67.6111	86.7222	80.6875	29.975	31.3111	29.9611	30.2438	23.995	24.7333	24.0389	24.1562
1989	6	15	34.375	23.6294	10.7456	26.1	32.6667	28.55	29.36	24.7524	26.6333	25.515	25.6353	89.1	63.5	83.5789	78.1333	30.09	30.7889	31.1421	30.5333	24.13	24.4611	24.6368	24.3267
1989	6	16	34.9867	23.5882	11.3984	26.15	32.68	28.02	29.125	24.8842	26.825	25.4812	23.9571	89.3889	64.3333	85.8667	79.2727	30.5632	31.2067	31.3	30.9455	24.3789	24.6933	24.7467	24.5727
1989	6	17	35.0357	23.5778	11.4579	26.3444	33.7455	27.4769	28.8	24.8316	26.7889	24.835	25.3071	87.7647	60.4706	82.6	76.2143	30.25	30.5765	29.705	29.7286	24.2167	24.3706	23.87	23.9071
1989	6	18	35.2063	23.7937	11.4125	26.9263	33.0167	27.4	29.1222	25.3	27.1444	25.1556	25.5929	87.7895	65.5882	85.6471	77.3846	31.1368	32.0824	30.6	30.3923	24.6895	25.1294	24.3529	24.2692
1989	6	19	35.4062	24.1286	11.2777	26.65	33.6727	27.9167	29.0222	25.1444	27.3	25.5684	25.9562	88.7778	63.2778	84.3684	78.2667	30.9278	32.0611	31.3105	31.16	24.5722	25.1556	24.7526	24.6933
1989	6	20	35.1867	23.3429	11.8438	26.4444	33.3727	28.1917	29.4	24.8833	27.1294	25.3889	25.7929	88.1667	63.3125	81.2222	78.0769	30.3556	31.6687	30.6056	30.9846	24.2611	24.9875	24.3889	24.6077
1989	6	21	35.25	24.175	11.075	26.8	33.2583	28.5167	29.3667	24.9667	26.8333	25.1882	25.5714	87.3889	61.3333	80.4118	75	30.4556	30.9667	30.0412	30.1571	24.3278	24.4833	24.0235	24.0857
1989	6	22	35.3667	24.0824	11.2843	26.805	32.9231	28.2615	29.05	24.9579	26.8	25.3474	24.0437	86	62.9412	80.4444	75.7333	30.3632	30.9588	30.6889	30.2733	24.2737	24.5412	24.3944	24.18
1989	6	23	35.2941	23.7211	11.5731	26.2278	32.9667	27.9	28.9111	24.8222	26.7412	25.3579	25.6429	89.2778	62.5625	82.2632	76.9231	30.3556	30.8125	30.6474	30.4231	24.2778	24.4875	24.3737	24.2923
1989	6	24	34.9	23.8222	11.0778	26.0105	33.2083	27.8	28.96	24.7667	26.85	25.265	25.5357	89.0625	63.8947	83.6	79.0667	30.3667	31.5789	30.615	30.8333	24.2833	24.9421	24.36	24.52
1989	6	25	35.04	23.5353	11.5047	26.1421	33.15	28.07	29	24.7556	26.8375	25.175	25.45	89.7222	62.5625	84.5	77.4167	30.2667	30.975	31.0286	30.15	24.2167	24.5563	24.6071	24.1083
1989	6	26	35.2	23.9	11.3	26.4333	33.5455	27.7818	28.96	24.7882	26.7437	24.9125	25.4286	87.7647	61.5	80.8125	76.2857	30.1706	30.6875	29.5875	29.9929	24.1588	24.4188	23.85	24.05
1989	6	27	35.4429	23.6941	11.7487	26.4333	33.3556	27.825	28.9	25.0611	26.9133	25.0111	25.6867	89.6667	62.2857	79.9444	77	30.8722	31.1357	29.6722	30.4857	24.5333	24.6071	23.8722	24.3143
1989	6	28	35.3333	23.45	11.8833	26.2611	33.3636	28.2182	28.9333	25.0333	27.0625	25.5647	24.0615	87.3333	63	81.375	77.9091	30.5647	31.68	31	31.0909	24.3882	24.9533	24.5687	24.6364
1989	6	29	35.7846	23.9187	11.8659	26.5667	33.6364	27.86	28.9667	25.1765	26.8706	25.3895	25.85	87.8235	60.7059	81.8333	77.3333	30.8588	30.8059	30.65	30.8533	24.5529	24.4706	24.3944	24.5267
1989	6	30	35.125	24.0933	11.0317	26.5053	33.1667	27.3667	28.7182	24.8421	26.6556	24.89	25.4235	87.2632	61.6111	82.65	77.3529	30.2211	30.5722	29.845	30.1941	24.1895	24.3333	23.945	24.1412
1989	7	1	35.2643	23.7778	11.4865	26.6	33.3	27.9846	29.0455	24.8263	26.7556	25.0895	25.5611	86.6842	61.2353	80.7778	76.4375	30.1211	30.9	29.7222	30.3625	24.1421	24.5235	23.9056	24.2625
1989	7	2	35.56	23.9375	11.6225	26.54	33.75	27.8615	29.05	24.9222	26.7529	25.2895	25.5687	87.1667	60.4118	81.5556	75.6	30.3889	30.5529	30.5444	30.1933	24.2611	24.3176	24.3389	24.12
1989	7	3	35.0214	24	11.0214	26.5	33.1833	28.3167	29.28	24.8737	26.7059	25.5737	25.5286	87.6842	61.2353	81.8421	75.7143	30.3211	30.6059	31.0526	30.1929	24.2579	24.3471	24.6	24.1571
1989	7	4	35.4133	23.6353	11.778	26.4524	33.3429	28.1429	29.0357	24.8333	26.9778	25.1111	25.6	87.5294	62.2778	82.4444	77.125	30.3056	31.2944	30.25	30.55	24.2389	24.7444	24.1389	24.3438
1989	7	5	35.2429	23.775	11.4679	26.2952	32.5538	27.7286	28.6846	24.7	27.0471	25.12	25.5312	87.7895	65.4706	83.6	79.0588	30.095	31.8706	30.345	30.6765	24.11	24.9824	24.255	24.4059
1989	7	6	35.6364	23.6118	12.0246	26.1619	32.6	27.4429	28.4714	24.5778	26.8778	25.3105	25.5733	87.8889	65.5556	82.8947	78.2667	29.7833	31.5167	30.6053	30.58	23.9611	24.85	24.3895	24.3667
1989	7	7	35.6143	23.3778	12.2365	26.755	33.5154	28.1143	29.1917	24.89	26.6421	25.2421	25.6294	86	60.0556	80.2632	75.8235	30.185	30.4778	30.2053	30.3353	24.17	24.2556	24.1632	24.2118
1989	7	8	34.9625	24.0588	10.9037	26.2	32.6769	28.2714	28.8538	24.74	27.0222	25	25.5556	88.8421	66.5882	79.4737	77.8824	29.9737	32.3412	29.6632	30.5235	24.0526	25.2765	23.8105	24.3176
1989	7	9	35.32	23.9111	11.4089	26.5905	33.9571	28.2286	29.4538	24.93	27.0294	25.0444	25.6438	88	61	79.1111	75.1875	30.485	31.2529	29.7222	30.35	24.31	24.7118	23.8667	24.2312
1989	7	10	35.2923	24.0235	11.2688	25.9053	33.2769	27.9417	28.6	24.6211	26.7	25.1278	25.4357	89.6111	61.2222	79.7222	77	30.1158	30.6222	29.9889	30.08	24.1211	24.35	24.0278	24.0867
1989	7	11	35.2714	23.9765	11.295	26.6286	33.1154	27.3833	28.7545	24.96	26.7778	24.6421	25.5588	87.55	62.5	78.3158	76.3529	30.5	30.8889	28.8526	30.2647	24.33	24.5333	23.3526	24.1882
1989	7	12	35.5571	24.0941	11.463	26.6857	33.4308	27.9429	29.0462	24.87	26.9	24.7895	25.3824	86.3	61.7778	77.3158	73.8824	30.14	31.0444	29.0474	29.6647	24.145	24.6389	23.4263	23.8588
1989	7	13	35.4154	24.0667	11.3487	26.5476	33.5429	28.3692	29.2	24.73	26.6889	25.3667	25.5529	86.9	59.7778	80.1765	75.5	29.995	30.4	30.5824	30.2688	24.03	24.1778	24.3471	24.1313
1989	7	14	35.4267	23.7059	11.7208	26.6	33.5	28.4133	29.2786	25	26.7765	25.2824	25.6812	88.25	60.9412	77.3529	75.5	30.61	30.7235	29.9471	30.3812	24.4	24.4471	24.0235	24.2938
1989	7	15	35.4286	24.0353	11.3933	26.5143	32.6714	27.6714	28.6357	24.65	26.9222	24.9882	25.5	86.15	64.3889	82.2941	77.9412	29.745	31.4944	29.9706	30.4353	23.925	24.8778	24.0588	24.3059
1989	7	16	35.5692	23.3556	12.2137	26.03	33.1846	27.4929	28.4	24.5053	27.0235	25.2222	25.5867	88.3889	61.7647	84.1176	78.875	29.7421	31.3471	30.6176	30.5	23.9316	24.7882	24.4	24.3375
1989	7	17	34.9692	23.65	11.3192	26.3	32.6462	28.3167	28.8917	24.52	26.8316	25.5368	25.5667	86.35	63.7368	83.4737	77.7222	29.545	31.2053	31.0579	30.4444	23.82	24.7211	24.6105	24.2944
1989	7	18	35.1733	23.8667	11.3067	26.0476	33.2	28.7	29.2429	24.375	26.9895	25.3947	25.5579	88	63.7895	80.3158	77.1579	29.425	31.5	30.5368	30.4579	23.755	24.8684	24.3053	24.2947
1989	7	19	35.3538	23.5444	11.8094	25.7947	33.5857	28.3286	28.9	24.0842	26.9667	25.5059	25.4375	86.0556	61.8889	84.0588	76.9333	28.6556	31.2833	31.1294	30.26	23.2778	24.6111	24.6588	24.1067
1989	7	20	35.0769	23.3375	11.7394	26.49	33.5667	28.2333	29.4727	24.9444	26.825	25.3375	25.6733	88.8333	59.625	81	76.5714	30.6111	30.6437	30.88	30.8143	24.3889	24.3687	24.4733	24.4571
1989	7	21	35.32	24.15	11.17	26.3429	32.9429	27.7929	28.7571	24.77	27.2211	25.6105	25.8722	88.2105	64.8421	83.7895	79.1053	30.215	32.1421	31.2579	31.1789	24.205	25.2105	24.7579	24.7053
1989	7	22	35.9385	23.8824	12.0561	26.25	33.7846	28.2923	29.2636	24.9789	27.2667	25.3333	25.8062	90.3158	62.8889	82.4706	78.4667	30.8105	31.9722	30.8647	31.1133	24.5	25.0944	24.5235	24.6467
1989	7	23	35.2923	23.6333	11.659	26.36	32.4769	27.2769	28.175	24.44	27.1778	25.0588	25.5176	85.35	67.1111	81.5294	78.7647	29.36	32.4833	29.9588	30.6235	23.665	25.2833	24.0412	24.3176
1989	7	24	35.7143	24.3111	11.4032	26.6476	33.8714	28.4429	29.3857	24.82	27.3789	25.5889	25.9	85.8	62	80.1667	75.6111	30.015	32.0947	30.8333	30.8667	24.085	25.1211	24.4889	24.4944
1989	7	25	35.5286	24.2833	11.2452	26.8	32.7429	28.2769	29.0692	24.8789	26.91	25	25.4765	85	63.35	77.1667	74.7059	30.0789	31.295	29.3833	29.9941	24.0842	24.73	23.6722	24.0176
1989	7	26	35.5867	24.1889	11.3978	26.65	33.2857	28.0429	28.8769	24.8474	26.9895	25.0632	25.6235	86.6316	63.6667	80.9474	77.4375	30.1316	31.8667	29.9474	30.7563	24.1421	25.0333	24	24.45
1989	7	27	35.7857	24.2588	11.5269	26.5381	33.2857	28.3077	29.1385	24.7	26.8	25.1684	25.5833	86.5	61.8947	80.3684	76.3889	29.89	30.7947	30.0632	30.3111	24	24.4526	24.0632	24.2056
1989	7	28	34.9143	24	10.9143	26.42	33.4769	27.4167	28.7333	24.6222	26.9263	25.2444	25.6875	86.1176	62.5789	83.5556	78.4706	29.7722	31.1737	30.5556	30.6882	23.8944	24.6526	24.3333	24.3882
1989	7	29	35.5143	24.0235	11.4908	26.1684	32.0615	26.7385	27.875	24.6111	27.0375	25.0316	25.65	88.7059	66.5	85.7895	81.8	29.9278	31.8687	30.4211	31.1133	24.0444	25.0312	24.2474	24.6467
1989	7	30	36.1143	23.9529	12.1613	26.2238	33.2571	27.8462	28.7	24.7889	26.9474	25.42	25.8625	88.5294	62.4211	82.5263	78.625	30.3167	31.2263	30.7316	30.9313	24.2444	24.6632	24.4316	24.5438
1989	7	31	35.5	23.7529	11.7471	26.1684	34.1	27.5167	28.925	24.8824	27.1118	25.45	25.8625	90.9412	60.3529	86.8125	79.625	30.6706	31.2412	31.2875	31.1813	24.4353	24.7059	24.7812	24.7
1989	8	1	35.2	23.28	11.92	26.3375	33.2	27.5167	28.6909	24.1867	27.1846	25.4571	23.8429	83.6923	65.1538	83.5	77.9231	28.6857	32.2231	30.9143	30.6769	23.1143	25.1769	24.5	24.3077
1989	8	2	35.5143	23.8286	11.6857	26.575	33.2462	27.6538	28.5545	25.0533	26.9563	24.9812	25.5538	87.3571	61.5	81.1875	77.9167	30.6286	31.15	29.8062	30.4417	24.4	24.6125	23.9375	24.275
1989	8	3	35.6429	23.88	11.7629	26.3941	32.0167	27.4308	28.2	25.1467	27.0667	25.6	25.8615	88.8667	69.3333	87.9231	83.0833	30.9333	32.5	31.6846	31.6917	24.58	25.34	24.9615	24.9417
1989	8	4	35.2571	23.3	11.9571	25.7667	32.92	26.3	27.48	23.8533	27.4571	24.9067	25.4	85.8571	65.8462	86.2	79.5	28.5467	32.7846	30.0933	30.275	22.88	25.4308	24.1133	23.9917
1989	8	5	35.45	23.2353	12.2147	26.1556	32.8462	26.3833	27.8333	24.7882	27.4375	25.5286	25.9333	89.0625	68.9375	87.2857	83	30.3706	33.1625	31.4857	31.7385	24.2647	25.7	24.8786	24.9846
1989	8	6	35.5667	23.1812	12.3854	26.1111	33.5667	27.8182	28.45	24.2706	27.2615	26.0286	26.0636	86.1176	64.7692	85	81.5455	29.0588	32.2692	32.3077	31.9182	23.4353	25.2538	25.2692	25.0727
1989	8	7	35.3833	23.6923	11.691	26.0706	33.0364	28.1636	28.9182	24.85	26.7846	25.2833	25.64	90	62.6923	80	77.3	30.4813	30.9538	30.2083	30.54	24.3562	24.4923	24.15	24.32
1989	8	8	34.9273	23.7857	11.1416	26.375	32.8	27.8182	28.7182	25.0714	27.0923	25.1714	25.83	89.3077	67.1538	81.6429	81	30.8929	32.1769	30.2286	31.3727	24.5571	25.2385	24.1714	24.8273
1989	8	9	35.7067	23.65	12.0567	26.1625	33.3167	27.6667	28.8	24.8267	26.8875	25.1647	25.6533	89.8571	61.9375	83.7059	79.1429	30.3214	30.9563	30.4412	30.7429	24.2571	24.5062	24.2529	24.4071
1989	8	10	35.5	23.5857	11.9143	25.9176	33.55	27.5333	28.4909	25.0429	26.8667	25.3176	23.9929	90.7692	62.3333	86.0588	81.0769	30.9929	31	30.9706	31.1769	24.6286	24.5733	24.5882	24.6846
1989	8	11	35.0733	23.525	11.5483	26.7222	33.3429	26.975	28.525	25.0941	27.05	25.2333	25.72	88.3529	66.1875	89.9412	81.7333	30.7882	31.925	31.3118	31.2	24.4941	25.0375	24.7647	24.6867
1989	8	12	35.1857	23.5286	11.6571	26.0579	33.9143	27.7091	28.7545	24.9889	27.2	25.75	25.8933	90	62.8125	85.6667	79.9286	30.7059	31.8437	31.7267	31.3857	24.4412	24.925	24.96	24.7357
1989	8	13	35.2308	23.3125	11.9183	26.3158	33.7333	27.6462	28.8385	25.3294	27.1765	25.44	25.9929	91.125	63.1176	84.0714	79.8333	31.4188	31.7235	30.9857	31.375	24.8563	24.9882	24.5571	24.8
1989	8	14	35.2429	23.6375	11.6054	26.5889	33.7286	27.9	29.1667	24.9444	27.2588	25.3467	25.84	88.3529	63.6471	82.5	78.3846	30.5412	32.0059	30.8071	31.1077	24.3059	25.1059	24.4929	24.6077
1989	8	15	35.3692	23.2875	12.0817	26.2588	33.1077	27.3385	28.4909	24.9765	26.925	25.5647	25.7533	90	64.9333	87.7059	81.0769	30.675	31.6867	31.6706	31.1538	24.425	24.8667	24.9471	24.6462
1989	8	16	35.6769	23.2625	12.4144	26.2667	33.15	27.6308	28.725	24.9444	27.1647	25.5176	25.9187	90	62.7647	84.8125	79.625	30.6611	31.9	31.2375	31.4187	24.4278	24.9353	24.7437	24.7812
1989	8	17	35.5429	22.7412	12.8017	26.2	33.2571	26.9286	28.3077	24.8222	26.9556	25.3737	25.6824	89.8333	62.5	86.1053	79.8235	30.4444	31.2889	31.0579	30.9118	24.3167	24.6611	24.6316	24.5176
1989	8	18	35.8	22.6562	13.1438	25.7333	32.8	27	28.1333	24.72	27.2176	25.5875	25.9357	92.6667	67.6471	88.4375	83	30.5067	32.5647	31.7437	31.7929	24.3733	25.3882	24.9625	25
1989	8	19	34.6067	22.7529	11.8537	25.7	31.8364	26.9571	27.77	24.6111	26.85	25.1895	25.6	90.375	67.2667	84.8421	81.1429	29.9824	31.7533	30.6	30.5071	24.0588	24.8667	24.3579	24.2857
1989	8	20	35.4692	22.6353	12.8339	25.8421	33.1143	26.7231	28.0385	24.4706	27.4375	25.0133	25.3923	90.4118	67.3125	87.6667	81.0769	29.9059	33	30.58	30.6462	23.9706	25.55	24.38	24.3462
1989	8	21	35.3167	22.9937	12.3229	26.2056	33.5154	27.7091	28.81	24.5222	27.0471	25.4125	25.5533	87.2778	61.3529	85.0625	77.5333	29.6889	31.3412	31.0437	30.4467	23.8111	24.7	24.625	24.24
1989	8	22	35.4133	22.7286	12.6848	25.9375	33.2833	27.2727	28.4889	24.7714	27.0471	25.5	25.9077	90.9286	62.8824	88.2667	81.1538	30.4786	31.5647	31.5267	31.5077	24.3071	24.8294	24.8667	24.8538
1989	8	23	36.0769	23.0267	13.0503	26.4105	33.4909	27.25	28.69	24.9	27.44	25.3875	25.8308	89.2222	65.5714	88.8125	80.6667	30.5056	32.7643	31.3438	31.1583	24.3278	25.5143	24.7625	24.675
1989	8	24	35.1857	23.1	12.0857	25.6944	33.2615	27.0545	28.2182	24.6353	27.56	25.1846	25.6727	92.2941	66.4	90.6923	82.6364	30.3588	33.1133	31.1846	31.1909	24.2529	25.6667	24.7231	24.7091
1989	8	25	34.5333	22.6667	11.8667	25.7789	32.2583	27.2154	28.175	24.6353	27.1882	25.3294	25.7067	91.4118	67.5882	90.1765	83.2	30.2353	32.4471	31.4353	31.3733	24.2059	25.3471	24.8176	24.8
1989	8	26	34.2	22.5813	11.6188	25.8	31.8154	26.8923	28.0667	24.4667	27.1176	25.0471	25.2933	89.625	69.2941	86.7059	82.9333	29.8765	32.5941	30.5294	31.0667	23.9529	25.3529	24.3353	24.5667
1989	8	27	35.4308	23.0111	12.4197	26.0105	32.7846	26.6167	27.9417	24.4588	26.6588	25.0706	25.1929	87.9375	64.7059	90.1765	81.0667	29.7412	30.9294	30.9235	30.3	23.8471	24.4941	24.5529	24.1867
1989	8	28	34.3692	23.15	11.2192	25.4889	31.3667	26.8769	27.5667	24.0778	26.6278	24.9222	25.2118	88.5	67.3529	83.2778	79.9412	28.9529	31.1824	29.9222	29.9529	23.4412	24.6412	23.9722	23.9941
1989	8	29	35.1833	23.2933	11.89	26.0105	32.5538	27.9231	28.6077	24.5333	26.9059	25.5647	25.6824	88.9444	64.1765	84.8125	79.375	29.8222	31.4294	31.2437	30.8813	23.9167	24.7588	24.6938	24.4812
1989	8	30	35.2769	23.08	12.1969	25.7556	33.02	27.4923	28.61	24.8235	26.9875	25.0778	25.65	93.7647	62.6	85.8235	80.9286	30.8412	31.1733	30.6412	30.9643	24.5176	24.6733	24.3882	24.5643
1989	8	31	35.5	22.975	12.525	25.8471	33	27.2833	28.55	24.3176	27.1556	25.3118	25.6812	89.75	64.2778	88.0588	80.8667	29.6563	31.9389	31.1471	31.12	23.8563	25.0444	24.6941	24.66
1989	9	1	35.5833	23.6714	11.9119	26.2625	31.4364	26.4909	27.51	24.8875	27.2625	25.36	25.86	89.4667	70.125	91.1333	83.5	30.3933	32.8125	31.54	31.5857	24.2067	25.575	24.9	24.9
1989	9	2	35.25	23.2857	11.9643	25.9062	32.5111	26.9	27.8889	25.05	27.3714	25.325	25.8083	92.4286	67.2308	89.3125	84.3077	31.175	32.9077	31.3063	32.2	24.7125	25.5692	24.7625	25.2538
1989	9	3	35.3455	23.18	12.1655	26	32.44	26.8	28.01	24.85	26.96	25.48	25.7867	91.6875	68.3846	89.4286	83.4167	30.6438	32.0769	31.5071	31.525	24.4375	25.1769	24.8357	24.8583
1989	9	4	35.2667	22.8143	12.4524	25.5059	32.84	27.2364	28.2	24.2	26.8438	25.2133	25.3929	92.1333	66.5333	88.4286	82.4615	29.4933	31.9267	30.9357	30.7615	23.7867	25.08	24.5857	24.4769
1989	9	5	35.0667	22.675	12.3917	25.5882	32.6	27	28.2091	24.4933	27.4125	25	25.7769	91.6667	69.1875	89.3571	84.2308	30.0467	33.15	30.7643	31.6923	24.0733	25.6875	24.4643	24.9615
1989	9	6	35.15	22.6	12.55	25.6	32.3	26.7818	27.93	24.3833	27.1733	25.1286	25.5	92.9167	67.6	88.2143	82.5455	29.9417	32.46	30.8429	30.9	24.0333	25.2933	24.5143	24.5545
1989	9	7	35.1818	22.2125	12.9693	25.5059	33.0364	26.8545	28.1364	24.4125	27.0875	25.2267	25.62	91.1875	62.25	87.4667	80.4667	29.8125	31.525	30.9333	30.9	23.9688	24.8	24.5933	24.52
1989	9	8	34.8	22.6933	12.1067	25.4941	32.1727	27	28.02	24.3857	27.0375	25.36	25.7462	91.7143	67.75	91.4	83.5385	29.7857	32.1687	31.5933	31.4462	23.95	25.1812	24.9267	24.8154
1989	9	9	35.0857	22.6875	12.3982	25.3882	32.5818	27.4727	28.1909	24.1875	27.1375	25.65	25.6562	91.875	65.75	89.875	82.5625	29.475	32.1125	32.025	31.1938	23.7625	25.125	25.125	24.6625
1989	9	10	34.7333	23.08	11.6533	25.8125	32.2909	26.8909	28.04	24.6625	26.9067	25.2533	25.7846	90.5333	66.1333	88.1333	81.6429	30.25	31.7667	31.0733	31.2214	24.2188	24.9467	24.64	24.7071
1989	9	11	35.1167	22.9867	12.13	25.5867	31.68	26.7636	27.5333	24.8667	27.0125	25.4143	25.7154	94.2667	69.625	88.2143	85	30.9533	32.375	31.3714	31.5615	24.5933	25.3125	24.8071	24.9077
1989	9	12	35.2	22.6	12.6	25.2	32.2545	26.6727	27.63	24.1	26.9571	24.9	25.4667	92.0714	64.4286	87.7143	81.75	29.3714	31.5071	30.3214	30.6417	23.6929	24.8143	24.2357	24.3917
1989	9	13	34.5	23.2429	11.2571	25.7333	31	26.7818	27.6778	24.4857	26.56	25.3857	25.7364	91.2857	70.1333	88.6154	83.8	29.9214	31.46	31.2462	31.41	24.0429	24.8	24.7231	24.8
1989	9	14	34.74	23.0286	11.7114	25.5765	32.0333	27.12	28.02	24.3733	26.64	25.3077	25.5545	91.6429	66.6	91	83.0833	29.8467	31.3133	31.5333	31.0167	23.9867	24.76	24.875	24.6
1989	9	15	34.9636	22.8125	12.1511	25.7176	32.2833	27.1273	28.1364	24.6875	27.2375	25.5333	25.925	92.625	68.625	90.4545	84	30.4375	32.7187	31.8545	31.9091	24.3188	25.4688	25.0636	25.0818
1989	9	16	35.0727	22.3429	12.7299	25.0533	32.5167	26.6364	27.6545	24.3933	27.3467	25.0308	25.6385	94.4286	68.9333	91.3077	85.9167	29.8	33.0067	30.9615	31.475	23.9714	25.5867	24.5769	24.85
1989	9	17	35.35	22.9333	12.4167	25.2937	32.22	26.5	27.6667	24.5375	27.4667	24.8714	25.6769	93.5333	69.2667	91.4286	85.0714	30.3125	33.22	30.6714	31.5	24.2375	25.7533	24.3929	24.85
1989	9	18	34.4	22.3	12.1	25.3333	31.4364	25.64	26.9556	23.9429	26.7125	24.3857	25.0214	90.5	67.875	93.9286	84.2143	28.9571	31.525	30.0714	30.1929	23.4429	24.8188	24.0786	24.1357
1989	9	19	34.6889	22.4667	12.2222	24.525	32.4364	26.7	27.59	23.78	27.04	24.7857	25.1667	94.0769	69.6667	91	85.5	29.0867	32.4667	30.5	30.6786	23.5133	25.3467	24.3286	24.3857
1989	9	20	34.2909	22.3385	11.9524	25.4529	32.0818	26.46	27.6	24.0933	26.88	24.6857	25.225	90.6429	68.2	91.6154	84.8333	29.2733	31.8733	30.3231	30.3917	23.6467	25.0533	24.2154	24.2333
1989	9	21	34.9556	22.7143	12.2413	24.9429	31.9455	26.425	27.2875	24.0857	27.0714	25.4333	25.42	91.4545	70.6429	91.6667	86.6364	29.1692	32.55	31.7083	31.3091	23.6154	25.4143	24.9667	24.7727
1989	9	22	34.54	22.6714	11.8686	24.7286	31.6	26.2545	27.1222	24.1143	27.3714	25.2286	23.7846	94.25	72.3571	91	86.3077	29.6214	33.4286	31.3143	31.5308	23.8786	25.8571	24.7929	24.8769
1989	9	23	34.2222	22.7143	11.5079	25.2	31.76	25.85	27.1889	24.3571	27	24.4077	25.2385	94.8571	71.1429	92.4615	86.2308	30.0429	32.4786	29.9846	30.7923	24.1	25.3857	24.0385	24.4769
1989	9	24	34.1667	22.9667	11.2	25.4125	31.94	26.48	27.5667	24.3067	27.3867	24.5846	25.5462	92.2667	72.3333	92.2308	86.7692	29.7467	33.5267	30.2615	31.5538	23.9133	25.82	24.1923	24.8538
1989	9	25	34.6364	22.45	12.1864	25.4375	32.2545	26.3636	27.68	24.6133	27.0267	24.8615	25.5308	94.3333	66.4	87.2308	82.5385	30.5267	31.98	30.2385	30.9846	24.34	25.1133	24.1538	24.5769
1989	9	26	34.0727	22.5467	11.5261	25.1	32.26	26.06	27.26	23.9733	27.2143	25.0286	25.3167	90.9286	68.2857	90.4286	83.5385	29.0867	32.6214	30.8357	30.7154	23.4933	25.4429	24.5286	24.4231
1989	9	27	33.7692	22.5467	11.2226	25.7	31.6333	26.5636	27.43	24.4533	26.8625	24.88	25.3214	90.7333	69.0625	89.3571	84.1538	29.86	31.975	30.4643	30.6385	23.9933	25.1313	24.3143	24.4077
1989	9	28	33.8667	22.64	11.2267	25.3	31.2727	26.16	27.15	24.3067	26.7733	24.5462	25.1273	92.3846	69.3333	88.8333	84.3333	29.7933	31.7933	30	30.3083	23.9667	24.9867	23.95	24.1917
1989	9	29	33.8	22.9429	10.8571	25.3059	31.5455	26.2222	27.55	24.25	27.1467	24.9571	25.5917	92.1333	70.2667	90.9231	84.9167	29.6812	32.6733	30.9077	31.3917	23.8688	25.4933	24.5462	24.8
1989	9	30	34.6	22.7333	11.8667	25.7333	30.95	26.7111	27.325	24.3429	26.5467	25.4	25.5083	89.9286	70.6667	91.3077	84.5833	29.5714	31.5467	31.6615	31.1333	23.8357	24.9067	24.9538	24.6833
1989	10	1	34.1692	23.0375	11.1317	25.6667	31.8133	26.5692	27.5917	24.5176	26.9375	25.0308	25.525	91.8824	69.8125	90.25	85	30.0588	32.3563	31.0833	31.2909	24.1	25.325	24.65	24.7636
1989	10	2	33.8917	22.8308	11.0609	25.7125	31.9214	26.35	27.5	24.875	26.825	24.8133	25.5385	92.5	67.3125	87.9333	82.9333	30.8938	31.7437	30.26	30.8667	24.575	24.9938	24.2133	24.54
1989	10	3	34.8667	22.6667	12.2	25.0941	32.5286	26.0615	27.4	24.3375	26.8857	24.7714	25.3	93.7692	64.9286	89.4286	83.0833	30.0687	31.5	30.3786	30.55	24.0875	24.8643	24.2357	24.35
1989	10	4	33.9077	22.1385	11.7692	24.8875	32.0133	26.0714	27.2071	23.96	27.05	24.8286	25.325	91.6154	68.75	90.0714	85	28.8429	32.3687	30.45	30.6833	23.4214	25.35	24.3214	24.425
1989	10	5	34.04	22.6714	11.3686	24.8125	32	26.3	27.3182	24.2	27.1	25.0923	25.6375	95.0769	70.0714	91	85	29.8533	32.6714	31.0692	31.21	24	25.4857	24.6462	24.71
1989	10	6	33.9091	22.7077	11.2014	25.2235	32.0571	26.3818	27.4455	24.375	27.0667	24.9286	25.4833	92.9286	67.4667	91	83.6923	30	32.2867	30.9462	30.9231	24.0875	25.3	24.5846	24.5846
1989	10	7	34.4167	23.375	11.0417	25.1333	31.88	26.5	27.4308	24.425	26.875	25.1857	25.5583	92.7692	68.3125	90.7857	84.0769	29.8867	32.0438	31.2286	30.8692	24	25.1313	24.7214	24.5154
1989	10	8	34.3778	23.1538	11.2239	24.9235	31.2714	26.4308	27.2077	24.2125	26.65	25.08	25.3417	93.6923	67.875	89.4667	84.5333	29.7812	31.4938	30.8667	30.8267	23.9625	24.85	24.54	24.5
1989	10	9	33.4364	23.2308	10.2056	25.28	30.7857	25.8769	27.0273	24.5077	27.2133	24.9077	23.4	94.8182	75.3333	92.8462	87.8182	30.4	33.5533	30.8923	31.8727	24.2923	25.9533	24.5615	25.0818
1989	10	10	33.5333	23.1429	10.3905	24.8941	31.5143	26.0154	27.1154	24.1143	27.1125	24.5286	25.59	93.5	70.25	88.4286	85.25	29.6143	32.75	29.7857	31.2	23.8214	25.525	23.8857	24.675
1989	10	11	34	22.8769	11.1231	25.0875	31.3857	26.1143	27.0923	24.2625	27.225	24.6667	25.4071	94.1429	72.375	90.0667	85.2857	29.8533	33.1938	30.2267	30.7643	23.9667	25.7625	24.1667	24.4786
1989	10	12	32.8	23.0077	9.79231	24.7333	31.8	26.0571	27.2636	24.3	26.75	24.8	25.1615	94.6364	69.8	89.8125	84.8462	29.65	32.1	30.4	30.7615	23.8643	25.2267	24.2937	24.4769
1989	10	13	34.2545	22.9933	11.2612	25.1647	31.7857	25.7846	26.9833	24.44	27.225	24.9143	25.6182	93.5385	68.4375	91.8571	84.3846	30.2067	32.675	30.8214	31.0846	24.16	25.4562	24.5143	24.6385
1989	10	14	34.3091	22.9846	11.3245	25.4706	32.2769	26.1	27.3909	24.3077	27.1286	24.4429	25.46	92.3333	67.9286	87.7143	82.9091	29.7846	32.5286	29.6071	30.7091	23.9462	25.3643	23.8	24.4545
1989	10	15	34.1455	22.8267	11.3188	25.2125	31.6267	25.6769	26.9083	24.3077	26.85	24.7125	25.2083	92.25	69.375	91.125	85.3077	29.7385	32.15	30.3687	30.8692	23.9154	25.15	24.275	24.5
1989	10	16	32.9636	22.8	10.1636	24.8375	31.1231	25.2923	26.6385	24.0375	26.9933	24.375	25.0769	92.7857	71.0667	91.625	85.4	29.3437	32.6067	29.7937	30.54	23.7187	25.4533	23.95	24.3533
1989	10	17	33.3	22.8143	10.4857	24.8	30.9538	25.9286	26.9462	24.1	26.65	24.625	25.3143	93.7857	72	90.375	85.6875	29.5375	31.9625	30.225	30.5813	23.825	25.125	24.15	24.3687
1989	10	18	33.1273	22.6462	10.4811	24.7529	31.4857	25.3714	26.7429	24.1375	26.4625	24.2533	24.99	92.0909	68.0625	90.4	84.4	29.6062	31.2688	29.5	30.1667	23.875	24.6562	23.74	24.1133
1989	10	19	33.25	22.4857	10.7643	24.2706	31.4	25.8143	26.8071	23.825	26.4625	24.7125	25.0357	95.0714	67.5625	90.375	84.6875	29.1562	31.0875	30.2875	30.175	23.6125	24.6687	24.2313	24.175
1989	10	20	33.0909	22.6	10.4909	25.025	30.4923	26	27.1	23.9867	26.6429	24.8429	25.3083	91.9333	72.3571	91.6429	85.3333	29.08	32.0143	30.6571	30.8583	23.54	25.1643	24.4357	24.5417
1989	10	21	33.2	22.6769	10.5231	24.9647	30.9071	25.9846	26.9923	24.1067	26.5875	24.9375	25.2733	92.8	70.5	93.0625	85.2667	29.44	31.6687	30.975	30.82	23.7667	24.9625	24.6	24.5133
1989	10	22	33.5636	22.8333	10.7303	25.175	31.0769	25.5	26.9556	24.1867	26.8133	24.9462	25.4636	91.6	70.6	93.5	85.6	29.4867	32.1067	31.0917	31.09	23.78	25.1933	24.6583	24.65
1989	10	23	33.45	22.7846	10.6654	25.1765	31.5933	25.9385	27.0917	24.1933	26.65	24.8857	25.2692	93.7333	69.4375	93.4286	85.6923	29.6533	31.7062	30.9	30.8769	23.8933	25	24.5786	24.5538
1989	10	24	32.7833	22.9933	9.79	25.1059	30.9571	25.7429	26.9538	24.2533	26.55	24.4667	25.2	93.9167	72.5625	92.4	86.6429	29.88	31.8812	30.0067	30.6429	24.02	25.1062	24.0933	24.4286
1989	10	25	33.0231	22.9333	10.0897	25.0941	31	26.1467	27.2231	24.2	26.78	24.9133	25.3364	93.3846	73.0667	93	86.9231	29.74	32.42	30.9133	31.1846	23.9067	25.3667	24.58	24.7154
1989	10	26	33.6909	22.8462	10.8448	24.7412	31.6125	25.6857	26.8	23.98	26.8875	24.7867	25.2143	95.2143	71.4375	93.1333	86.8667	29.4333	32.3937	30.72	30.8067	23.76	25.3375	24.4467	24.48
1989	10	27	33.7667	22.875	10.8917	25.1684	31.2857	26.05	27.0167	24.3294	26.7875	25.0533	25.4538	93.6667	71.6875	91.9286	86.3571	29.9647	32.2188	31.0643	31.1286	24.0471	25.2563	24.65	24.6786
1989	10	28	33.5231	22.9467	10.5764	24.8111	31.4143	25.9429	26.925	24.1529	26.9059	24.925	25.3273	94.5833	72.5	92.1875	86.8	29.8176	32.6312	30.8375	31.1267	23.9706	25.4812	24.5312	24.6733
1989	10	29	33.4182	23.1	10.3182	24.8941	31.1231	26.1231	26.9667	24.0125	27.0375	24.7875	25.275	93.9375	71.8125	90.9375	85.5625	29.3625	32.7437	30.4813	30.8687	23.725	25.5625	24.3375	24.5313
1989	10	30	33.24	22.5333	10.7067	24.6471	31.0923	26.2308	26.9923	23.9882	26.7059	24.8706	25.1563	94.25	69.7059	90.7647	85.1176	29.3882	31.8412	30.6176	30.6176	23.7294	25.0765	24.4118	24.4059
1989	10	31	32.9778	22.8154	10.1624	25.2471	31.4429	26.3385	27.4	24.325	26.5875	24.9733	25.3929	92.0667	71	90.1333	84.5333	29.7875	31.7813	30.7867	30.86	23.9375	25.0312	24.4667	24.5333
1989	11	1	32.8667	22.95	9.91667	25.0118	31.6083	26.2167	27.3583	24.1062	26.48	24.8533	25.2133	93.3125	69.5333	90.0667	84.3333	29.525	31.3267	30.5667	30.58	23.775	24.78	24.3533	24.3733
1989	11	2	33.4	22.4667	10.9333	24.8	30.8333	25.7818	27.1	23.9867	26.7467	24.8	25.2818	92.3077	71.2667	90.4	84.3846	29.2667	32.0667	30.4333	30.7538	23.6533	25.16	24.3267	24.4923
1989	11	3	32.8182	22.3357	10.4825	24.6125	31.3583	26.2333	27.1091	24.0625	26.575	25.1429	25.3357	95.4375	69.4375	90.8571	85	29.5687	31.5	31.1143	30.85	23.8375	24.8938	24.6929	24.5357
1989	11	4	33.1	22.4143	10.6857	25.1125	31.7818	26.0727	27.1909	24.2267	26.45	24.725	25.2077	91.6154	71.25	89.5625	83.9333	29.5533	31.45	30.1875	30.3667	23.8467	24.8438	24.1875	24.2733
1989	11	5	32.95	22.78	10.17	25.4824	31.8692	26.2667	27.525	24.3563	26.1187	24.96	25.1286	90.8667	65.75	90.9333	82.5333	29.7312	30.0813	30.82	30.1867	23.925	24.0062	24.52	24.14
1989	11	6	33.2667	22.8	10.4667	25.2444	31.675	26.1167	27.3167	24.3529	26.7471	24.8941	25.4067	92	69.8824	91.1765	84.5882	29.8824	31.8706	30.6941	30.8235	23.9882	25.0647	24.4588	24.5176
1989	11	7	33.1385	22.8118	10.3267	24.9	31.6615	26.2	27.3231	24.2412	26.8118	24.8824	25.2437	94.375	69.9412	90.2941	85.0588	29.8353	32.0353	30.5941	30.8294	23.9824	25.1765	24.4059	24.5176
1989	11	8	32.8462	22.7	10.1462	24.7765	31.7143	26.2308	27.2769	24.1375	26.9412	25.0933	25.3929	95.375	69.8824	91.3333	85.9286	29.7312	32.3059	31.08	31.1071	23.9187	25.3176	24.6733	24.6857
1989	11	9	33.2308	22.75	10.4808	24.4556	31.4	26.2462	27.1462	23.8353	26.8235	25.1882	25.2882	95.1765	70.1765	91.9412	85.7059	29.1706	32.1529	31.3059	30.8765	23.5941	25.1941	24.8	24.5294
1989	11	10	33.0462	22.7	10.3462	25.1	31.6154	26.0769	27.2154	24.3176	26.8	24.9375	25.44	93.375	70.7059	91.1875	84.625	29.8706	32.1412	30.7937	31.0188	24	25.2118	24.5125	24.6062
1989	11	11	33.1636	22.2857	10.8779	24.65	31.5818	25.8333	26.9636	23.95	26.5	24.6118	25.0125	94.1875	70.1875	91.8824	85.4375	29.2625	31.5	30.2353	30.3188	23.6687	24.8688	24.2	24.2187
1989	11	12	32.6231	22.475	10.1481	25.0059	31.0833	26.4333	27.2833	24.3125	26.7437	24.9	25.3187	94.5625	71.1875	91.5625	85.75	29.9625	32.0812	30.7563	30.9438	24.0562	25.175	24.475	24.5625
1989	11	13	32.8583	22.0062	10.8521	24.3765	31.1909	26	26.8455	23.7562	26.675	24.4813	25.0133	95.3333	71.5	92.25	86.4375	29.0437	31.9687	30.05	30.3625	23.5438	25.1125	24.0875	24.25
1989	11	14	33.0923	21.92	11.1723	24.4875	31.8182	26.5167	27.36	23.7688	26.6533	25.175	25.3143	94	69.9333	91	85.2667	28.9438	31.7067	31.1937	30.66	23.4875	24.9733	24.75	24.42
1989	11	15	33.2333	21.9222	11.3111	24.3684	31.8154	25.9231	26.9167	23.6889	26.7882	24.9875	25.2692	94.1333	72.0588	93	86.25	28.8556	32.2588	31.0437	30.7562	23.4333	25.2765	24.6438	24.4937
1989	11	16	32.7538	22.6556	10.0983	25.1444	31.9231	25.8533	27.45	24.3722	26.825	24.9722	24.0588	93.6875	68.125	92.3333	84.3333	30.1412	31.8875	30.9667	31.14	24.1529	25.0875	24.5944	24.6867
1989	11	17	32.5077	22.5667	9.94103	24.5647	31.4643	26.1429	26.9417	23.8889	26.7647	24.8667	25.1706	93.8235	71.2941	91.2222	85.75	28.9059	32.1059	30.6389	30.525	23.4588	25.2118	24.4278	24.3437
1989	11	18	32.6308	22.6889	9.94188	24.5944	31.7533	26.3714	27.2786	23.7529	26.6667	25.0235	25.1333	93.875	70.1667	92.8235	85.8125	28.9	31.8	31.1235	30.5937	23.4647	25.0389	24.6824	24.3688
1989	11	19	32.9231	22.7765	10.1466	24.8316	32.2167	26.3846	27.5167	23.6889	26.775	25.2	25.32	91.4444	68	91.875	83.3333	28.5722	31.7062	31.35	30.6533	23.2611	25.025	24.8125	24.4267
1989	11	20	32.2833	22.5733	9.71	24.7778	31.4154	25.9077	26.9308	23.9889	26.4444	24.6778	25.0444	93.6667	68.0556	90.3333	84	29.2667	31.0944	30.2167	30.2056	23.6667	24.6556	24.2	24.1778
1989	11	21	33.0833	22.5647	10.5186	25.1778	30.8857	25.9286	26.9846	24.0824	26.4222	24.7059	25.1133	91.8125	71.5556	92.2353	85.6875	29.3471	31.4722	30.4588	30.5438	23.6765	24.8722	24.3176	24.35
1989	11	22	32.8333	22.2235	10.6098	24.9895	31.1	25.5571	26.7571	24.1	26.4235	24.7882	25.1176	93.3889	69.7059	91.5294	84.7647	29.4389	31.2824	30.5706	30.4588	23.7722	24.7647	24.3588	24.3118
1989	11	23	32.3273	22.3625	9.96477	24.8059	31.4923	25.5538	26.85	23.9375	26.3176	24.6353	25.1067	93.2667	66.7647	91.5294	84	29.1812	30.6882	30.2294	30.15	23.6063	24.4412	24.2176	24.1625
1989	11	24	32.9	22.45	10.45	24.8667	31.0833	25.7846	26.7417	24.0824	26.5529	24.7882	25.225	93.75	68.9412	91.1765	84.7647	29.5176	31.3941	30.4824	30.4588	23.7882	24.8294	24.3471	24.3176
1989	11	25	33.1	22.5375	10.5625	24.9	31.9846	25.5846	26.9385	24.2706	26.5294	24.7375	25.1875	94.8824	67.4118	93.9375	85.1875	29.8941	31.1059	30.6625	30.5813	24.0118	24.6765	24.4375	24.3938
1989	11	26	32.25	22.4444	9.80556	24.9556	30.8545	25.8154	26.9909	24.1882	26.4	24.725	25.3	94.4118	71.4667	91.875	86.2143	29.7176	31.34	30.45	30.8857	23.9	24.78	24.3313	24.5643
1989	11	27	32.2182	22.1529	10.0652	24.8118	31.5818	25.6833	27	24.0118	26.55	24.6529	25.1313	93.5882	67.9375	89.7059	83.5625	29.3353	31.2875	30.0706	30.3312	23.6882	24.7563	24.1118	24.2438
1989	11	28	32.4545	22.0286	10.426	24.1529	31.6667	25.8769	26.8833	23.3412	26.1647	24.3412	24.6	92.5333	65.1765	90	82.8235	28.1471	30.1765	29.5588	29.2941	23.0059	24.1529	23.8353	23.6588
1989	11	29	32.45	22.0824	10.3676	24.4889	31.1538	25.9538	26.9846	23.7294	26.0471	24.3176	24.675	94.0625	68.4706	90.9412	84.6471	28.9118	30.4235	29.6529	29.6412	23.4529	24.2412	23.8647	23.8647
1989	11	30	32.3	21.9059	10.3941	24.2	31.6923	25.9385	26.8917	23.3176	26.2118	24.1529	24.5588	92.8824	70.1176	87	83.2353	28.0882	30.9118	28.9	29.2941	22.9412	24.5529	23.4706	23.6529
1989	12	1	32.3538	21.8529	10.5009	23.9895	30.7462	25.2769	26.3077	23.0947	25.9833	24.0895	24.3167	92.8947	67.7222	88.2632	83.0556	27.6368	30.2	28.9579	28.7944	22.6842	24.1333	23.4263	23.35
1989	12	2	31.7385	22.3333	9.40513	23.9444	30.0143	25.4308	26.2385	23.4778	26.1556	24.1111	22.9067	95.0714	72.9444	90.1667	86.4706	28.6056	31.0889	29.1389	29.6059	23.2833	24.6278	23.5944	23.8353
1989	12	3	31.9833	22.0389	9.94444	24.1526	30.4833	25.2308	26.3667	23.2	26.2667	24.1263	24.52	91.3125	71.5556	90.3158	84.8333	27.8368	31.1389	29.2211	29.4	22.8105	24.6278	23.6263	23.7
1989	12	4	32.2545	22.0667	10.1879	23.8263	30.8308	24.9846	26.1462	23.2	26.4222	24.2111	24.45	95.2857	70.3333	91.7222	86.375	28.1278	31.3389	29.5	29.5125	23.0222	24.7833	23.7778	23.7875
1989	12	5	32.6923	22.0222	10.6701	23.7222	30.72	25.3154	26.0167	23.1167	26.31	24.3263	24.6	94.6471	70.2	90.3684	86.4706	27.9056	31.07	29.6053	29.7353	22.85	24.63	23.8211	23.9
1989	12	6	33.1	21.7053	11.3947	23.9263	31.6143	25.9077	26.8154	23.2421	26.5556	24.3158	24.75	93.9412	68.1111	88.2105	83.5	28.0842	31.2778	29.3368	29.5389	22.9526	24.7722	23.6895	23.7778
1989	12	7	32.7333	22.2235	10.5098	24.3895	31.4	25.7714	26.9917	23.8105	26.3	24.5158	24.7412	95.1579	69.8235	91.6842	85.4375	29.1263	31.2235	30.0421	29.9437	23.5737	24.7118	24.0895	24.0187
1989	12	8	32.6833	22.0389	10.6444	24.6556	31.1	25.8714	26.9833	23.5438	26.3056	24.4	24.8071	90.75	68.0556	88.8947	82.8571	28.1812	30.8722	29.5526	29.6071	23.0437	24.5389	23.8211	23.85
1989	12	9	32.2538	21.9722	10.2816	24.545	30.1462	25.7643	26.5077	23.765	26.05	24.36	24.6611	93.65	70.3333	86.05	83.2222	28.88	30.6389	29.26	29.4611	23.435	24.3722	23.62	23.7444
1989	12	10	32.4923	22.1722	10.3201	24.4474	31.0133	25.8714	26.8357	23.47	26.0421	24.4	24.48	90.6471	66.7895	88.2222	82.25	28.0684	30.0842	29.5389	29.05	22.9474	24.0632	23.7833	23.4937
1989	12	11	32.8167	21.7944	11.0222	24.2842	30.9714	25.7462	26.6667	23.355	26.1722	24.33	24.5882	92.6111	68.1667	87.2105	82.3125	28.2105	30.6	29.3211	29.3313	23.0263	24.3944	23.6632	23.6875
1989	12	12	33.0308	21.8158	11.215	24.69	31.4286	26.2714	27.1429	23.85	26.3158	24.51	24.8	92.6667	66.7368	87.5	82.3158	29	30.6579	29.72	29.7632	23.495	24.3947	23.835	23.8842
1989	12	13	33.0769	22.5176	10.5593	24.4474	31.1692	25.6286	26.7846	23.3684	25.8444	24.2632	24.5611	91.3158	66.3333	88.1053	82.1111	28.0263	29.7444	29.3474	29.1889	22.9053	23.8667	23.6526	23.5611
1989	12	14	32.6167	21.2	11.4167	24.0421	31.1385	25.4571	26.5583	23.1474	25.8053	24.22	24.3733	91.4375	64.7778	87.95	81.7059	27.7684	29.2833	29.195	28.8412	22.7421	23.5722	23.575	23.3412
1989	12	15	32.9273	21.4059	11.5214	23.54	31.2615	26.2071	26.8769	22.6947	25.9526	24.1	22.8294	90.375	65.3889	85.75	79.9412	26.9263	29.7167	28.725	28.1412	22.2474	23.7056	23.33	22.9176
1989	12	16	32.7214	21.95	10.7714	23.3684	30.8462	25.6	26.3917	22.3105	25.605	23.64	23.8722	90.8333	65.1579	84.6842	80.7222	26.2737	29	27.8158	27.7722	21.8263	23.3947	22.7526	22.7056
1989	12	17	32.8182	21.6062	11.2119	23.2895	30.9571	25.3385	26.2538	22.1263	25.7053	23.575	23.8625	88.875	68.3684	89.6316	82.9474	25.8632	29.7158	28.0684	27.8789	21.5947	23.8526	22.9421	22.7842
1989	12	18	32.6	21.64	10.96	23.44	31.2571	25.6714	26.6286	22.73	25.875	23.85	24.2778	93.6667	65.5	88.15	82.7	27.235	29.71	28.615	28.525	22.445	23.765	23.215	23.145
1989	12	19	33.3364	21.0263	12.31	23.73	31.4286	25.8214	26.8	22.99	26.0947	24.1789	24.3	92.8235	64.8421	89.3684	82.3889	27.685	30.0158	29.2632	28.8	22.675	24	23.6316	23.3333
1989	12	20	32.5667	21.4381	11.1286	24.09	31.1231	25.5	26.6077	23.08	25.7056	24.25	24.2222	91.95	64.1765	89.75	81.4706	27.6	29.0118	29.435	28.3529	22.65	23.4706	23.735	23.0941
1989	12	21	33.375	21.7333	11.6417	23.7526	31.5833	25.5167	26.4909	22.9105	25.9294	24.1889	21.6278	92.3529	64.1765	88.6471	81.2	27.4684	29.5765	29.1941	28.26	22.5474	23.7647	23.5824	23.0133
1989	12	22	32.9167	21.0778	11.8389	23.8	31.6692	25.7692	26.7154	22.9895	26.0222	24.3722	24.3437	93.0556	64.3333	87.3333	81.1765	27.5947	29.8	29.4056	28.6824	22.6526	23.9	23.6944	23.2765
1989	12	23	33.0364	21.5375	11.4989	24.3059	31.4923	26.0091	26.85	23.2	25.8556	24.2444	24.46	90.0667	63.6667	87.1765	80.9333	27.6941	29.4167	29.0471	28.5533	22.7235	23.7167	23.5	23.2067
1989	12	24	33.18	21.9625	11.2175	24.3278	31.45	25.975	26.9667	23.1389	25.7294	24.3529	24.4133	90.0588	64	86.1875	79.4	27.5722	29.2471	29.2938	28.34	22.6167	23.5706	23.6312	23.08
1989	12	25	33.2154	21.9833	11.2321	24.3941	31.5846	25.9385	26.9583	23.4875	26.2529	24.1444	24.6467	90.5625	66	85.4118	81	28.1938	30.5176	28.7412	29.1357	22.9937	24.3118	23.2941	23.5429
1989	12	26	33.4727	21.9889	11.4838	24.2316	31.6077	25.8167	26.8083	23.5278	25.7611	24.35	24.5765	92.6667	63.7222	88.2353	81.6875	28.4444	29.3167	29.3706	28.9563	23.1444	23.6	23.6824	23.4187
1989	12	27	32.925	22.1647	10.7603	24.0737	30.3833	25.9	26.6833	23.3316	25.3706	24.0368	24.4923	92.7333	66.6471	86.7368	82.4706	28.2579	28.9235	28.7579	28.6176	23.0421	23.3588	23.3316	23.2235
1989	12	28	32.6769	21.8	10.8769	23.8778	31.125	25.5909	26.5455	23.1611	26.0111	23.6941	24.0333	93.4375	67.8889	87.75	83.0625	28	30.3111	28.375	28.6812	22.8722	24.1667	23.075	23.2312
1989	12	29	32.9667	21.1733	11.7933	23.4278	30.6182	25.8444	26.2625	22.5	26.1059	24.2176	24.3933	92	70.1765	88.3333	84.6429	26.7056	30.7294	29.5533	29.2286	22.0778	24.3941	23.8	23.5714
1989	12	30	33.1636	21.4588	11.7048	23.5444	31.7231	26.0917	26.8	22.6824	25.8833	24.3059	24.2286	91.3125	63.3333	87.6471	81.2667	26.8706	29.45	29.3118	28.56	22.2471	23.6833	23.6529	23.1933
1989	12	31	33.05	21.6118	11.4382	24.35	31.15	25.8667	26.9727	23.2	25.6778	24.0588	24.4	90.5294	64.0588	85.7647	79.8125	27.6647	29.2059	28.7118	28.625	22.7059	23.5471	23.2765	23.2375
1988	12	31	33.05	21.6118	11.4382	24.35	31.15	25.8667	26.9727	23.2	25.6778	24.0588	24.4	90.5294	64.0588	85.7647	79.8125	27.6647	29.2059	28.7118	28.625	22.7059	23.5471	23.2765	23.2375

## Sheet: 1989
			Temperature			Temperature				Temperature				Relative Humidity				Pressure				Dew temperature
Year	Month	Day	Maximum	Minimum	Max-Min	1899-12-31 07:00:00	1899-12-31 13:00:00	1899-12-31 19:00:00	Average	1899-12-31 01:00:00	1899-12-31 13:00:00	1899-12-31 19:00:00	Average	1899-12-31 01:00:00	1899-12-31 13:00:00	1899-12-31 19:00:00	Average	1899-12-31 07:00:00	1899-12-31 13:00:00	1899-12-31 19:00:00	Average	1899-12-31 07:00:00	1899-12-31 13:00:00	1899-12-31 19:00:00	Average		Month	Taverage	Hraverage
1990	1	1	32.9111	22.1385	10.7726	23.7118	31.2818	25.38	26.51	22.7176	26.2333	24.0222	24.1333	90.8	66	86.4444	81.4118	27.0059	30.3944	28.6944	28.6471	22.2647	24.1722	23.2444	23.2059		January	26.7354	78.4446
1990	1	2	32.9455	20.58	12.3655	23.8158	31.7111	26.29	27	22.9263	25.7111	23.9611	24.0313	92.2778	62.1176	83.2222	79.3125	27.3895	28.8235	28.2611	27.8813	22.5421	23.3294	23.0056	22.8063		February	26.784	77.2124
1990	1	3	33.3833	20.8824	12.501	23.08	31.3091	25.8636	26.7364	22.5579	25.6842	23.965	22.675	93.0667	65.1579	86.05	82	26.9737	29.2211	28.555	28.3444	22.2737	23.4737	23.185	23.0444		March	27.2649	77.4769
1990	1	4	32.8308	20.3824	12.4484	23.22	31.57	26.2818	26.97	22.0632	25.5222	23.66	23.7857	90.75	63.7778	84.15	79.7059	25.9842	28.7611	27.86	27.3294	21.6316	23.2778	22.79	22.4412		April	27.7277	80.1559
1990	1	5	33.2	20.7294	12.4706	23.5333	31.6667	25.7909	26.7818	22.34	25.58	23.8095	22.735	90	63.1	84.9474	79	26.235	28.79	28.2316	27.5889	21.83	23.295	22.9684	22.6056		May	27.9075	82.7845
1990	1	6	32.6133	21.0556	11.5578	23	31.5167	26.0769	26.8	22.0211	25.53	23.781	23.8235	90.7778	61.1	84.5714	79.1111	25.7737	28.435	28.0619	27.4722	21.5579	23.06	22.9429	22.5333		June	28.7577	78.5504
1990	1	7	32.4625	21.2611	11.2014	23.0762	31.1667	25.4545	26.2636	22.1905	25.4619	23.78	23.8421	92.2	63.5238	84.3	80.55	26.2	28.6524	28.015	27.825	21.7857	23.1905	22.91	22.77		July	28.9158	77.2107
1990	1	8	32.88	21.3	11.58	23.67	31.6833	25.9	26.9	22.465	25.5286	23.9947	24.0765	89.7368	61.7619	86.1111	79.7059	26.41	28.4905	28.6611	27.9647	21.925	23.1333	23.2333	22.8294		August	28.4068	80.5618
1990	1	9	32.8571	21.3056	11.5516	23.51	31.5833	25.4182	26.5273	22.47	25.96	23.61	24.1889	91.1053	63.65	84.45	80.1579	26.59	29.59	27.725	28.2158	22.015	23.735	22.7	22.9895		September	27.672	84.0617
1990	1	10	32.9692	20.7882	12.181	22.955	30.9909	25.4727	26.2091	21.915	25.645	23.525	23.6333	90.2778	63.9	85.2	80.1	25.62	28.95	27.685	27.4	21.43	23.335	22.7	22.5		October	27.1108	85.161
1990	1	11	32.8	21.1353	11.6647	23.52	31.0909	25.6273	26.5909	22.4632	25.61	23.5842	23.8176	90.6667	63.3	84	79.2778	26.4737	28.865	27.6895	27.5	21.9684	23.285	22.6368	22.5333		November	27.1024	84.7783
1990	1	12	33.3143	20.8294	12.4849	23.345	31.4667	26.2818	26.69	22.165	25.3895	23.7368	23.8706	90.3	60.3684	82.4211	78.2941	25.91	28.1	27.7211	27.5176	21.635	22.8632	22.7105	22.5882		December	26.6443	82.5723
1990	1	13	33.6	21.0895	12.5105	23.1	31.4833	25.9455	26.7273	22.0053	25.3619	23.74	23.7722	89.2222	60.381	81.9	77.8421	25.6474	28.0714	27.695	27.3526	21.4316	22.7952	22.675	22.4421
1990	1	14	33.18	20.6	12.58	23.16	31.5417	26.125	26.9	22.0421	25.295	23.7143	23.8588	90.4444	59.45	82.2381	76.9444	25.8158	27.74	27.6571	27.1111	21.5316	22.63	22.6952	22.3389
1990	1	15	32.9733	20.8444	12.1289	23.27	31.7417	25.6	26.6091	21.9632	25.675	23.54	23.7944	89.0556	61.15	83.05	77.8947	25.6211	28.665	27.485	27.2105	21.3895	23.25	22.54	22.3579
1990	1	16	33.0214	20.4778	12.5437	23.1571	32.13	25.3545	26.89	21.8476	25.0947	23.175	23.3737	89.619	59.6111	81.9474	75.7647	25.3857	27.9	26.6316	26.6	21.2714	22.6944	21.9895	21.9588
1990	1	17	33.3571	20.2235	13.1336	23.3824	31.5917	25.74	26.6444	22.1941	25.3053	23.4421	23.7	89.75	60.4211	82.8421	78.3529	25.9824	27.7947	27.2579	27.2882	21.6529	22.6526	22.4211	22.4118
1990	1	18	33.28	20.7278	12.5522	22.8316	31.5231	25.6833	26.6091	21.7368	25.025	23.74	23.5059	91	59.3	84.1579	77.4375	25.3158	27.245	27.8053	26.4812	21.2368	22.31	22.7789	21.9437
1990	1	19	33.7143	21.4071	12.3071	23.2412	31.7231	25.66	26.5889	22.3412	25.4211	23.6842	23.9	92	61.2105	84.5263	79.9375	26.3824	28.2526	27.8474	27.625	21.9412	22.9579	22.8105	22.65
1990	1	20	33.3375	21.675	11.6625	23.9222	31.4615	25.57	26.86	22.3611	24.98	23.5611	23.8375	87.6667	58.9	85.9444	77.3125	25.9889	27.16	27.7611	27.3187	21.65	22.225	22.7444	22.4187
1990	1	21	32.88	20.875	12.005	23.21	31.7667	25.575	26.6545	21.92	25.2952	23.5905	23.6647	87.7647	60.5238	83.2857	78	25.455	27.8857	27.5476	27.12	21.32	22.6762	22.5952	22.3
1990	1	22	33.7	21.1444	12.5556	23.3238	31.4833	25.88	26.77	22.2714	25.181	23.7895	23.8053	91.3333	59.0476	81.6667	77.6111	26.2048	27.4524	27.4056	27.1222	21.781	22.4714	22.5056	22.3222
1990	1	23	33.9077	21.3765	12.5312	23.6211	32.0364	26.39	27.0667	22.405	25.39	23.6947	23.9333	88.6667	58.5	83	77.0556	26	27.745	27.7526	27.1667	21.6684	22.665	22.7316	22.3444
1990	1	24	34.0286	21.3706	12.658	23.5684	32.0833	26.3182	27.1545	22.3421	25.2632	23.355	23.6211	90	58.7368	80.15	76.0526	26.1474	27.5947	26.86	26.8	21.8	22.5579	22.175	22.1263
1990	1	25	33.7571	20.9526	12.8045	23.01	31.9615	26.4	27.1167	22.0286	25.3238	23.8095	23.7143	90.9	60.2857	82.75	77.5263	25.54	27.9238	27.825	26.9632	21.385	22.7095	22.755	22.2053
1990	1	26	34.0286	21.1222	12.9063	23.135	31.8923	26.1545	26.9	22.1095	25.5111	23.855	23.9563	89.9474	59.7778	81.95	77.5625	25.6	28.2111	27.86	27.2563	21.44	22.95	22.775	22.4125
1990	1	27	33.5167	21.0579	12.4588	23.3905	31.85	26.0364	26.6818	21.9333	25.485	23.7158	23.6412	87.9	61.55	82.8824	77.1176	25.3381	28.43	27.5176	26.8706	21.2333	23	22.5824	22.1176
1990	1	28	33.6125	21.1588	12.4537	22.981	31.0364	26.04	26.57	21.7714	25.4947	23.7529	23.8125	90	62.8421	82.2941	78.9375	25.3333	28.5737	27.7588	27.5438	21.2143	23.1737	22.7235	22.575
1990	1	29	33.7467	21.2882	12.4584	23.1286	31.575	25.65	26.4667	21.8476	25.285	23.581	23.6632	88.95	59.2	82.9524	77.45	25.3095	27.725	27.4905	26.945	21.2476	22.575	22.5476	22.21
1990	1	30	33.0533	22.1571	10.8962	23.67	31.5364	25.94	26.86	22.57	25.285	23.6	23.8778	91	59.9	82.7778	77.8889	26.635	27.825	27.5722	27.4278	22.075	22.66	22.5389	22.4944
1990	1	31	33.7143	20.9308	12.7835	23.365	31.8	26.26	26.75	21.7895	25.42	23.9895	23.7389	87.7895	59.4706	83.1579	76.4667	25.0526	27.9588	28.3158	27.04	20.9842	22.7118	23.0053	22.1667
1990	2	1	33.8867	20.8222	13.0644	23.081	30.7833	26.7333	26.8667	21.855	25.2667	23.6762	23.5684	89.1579	61.9524	79.8571	77.35	25.435	28.0095	27.4238	27.015	21.25	22.7429	22.4857	22.2
1990	2	2	33.26	20.5412	12.7188	23.795	31.5923	26.4083	27.1417	21.955	25.39	24.0952	23.8316	86.7368	61.15	83.7	77.2778	25.4421	28.165	28.585	27.5333	21.3053	22.835	23.105	22.5278
1990	2	3	33.44	21.0842	12.3558	23	31.825	26.475	26.9583	21.8762	25.66	23.9143	23.76	90.619	61.2	84.2381	78.45	25.5619	28.68	28.2714	27.385	21.3571	23.19	22.9952	22.455
1990	2	4	32.6571	21.4167	11.2405	23.4857	31.1727	26.55	26.99	22.4048	25.4579	24.1053	24.0235	90.85	62.1053	83.0526	79	26.3905	28.3632	28.4632	27.8333	21.9286	23.0474	23.1474	22.7722
1990	2	5	33.4067	21.25	12.1567	23.3667	31.3	25.9417	26.6083	22.2667	25.4667	23.83	23.8895	90.75	60.619	82.65	78.35	26.1381	28.1238	27.93	27.445	21.7857	22.9048	22.835	22.54
1990	2	6	32.9692	21.0412	11.9281	22.7857	31.4455	26.0545	26.5364	21.8333	25.255	23.545	23.4368	91.6	59.6	79.8	77.05	25.519	27.6	27.165	26.795	21.3762	22.58	22.335	22.115
1990	2	7	33.4	21.3875	12.0125	23.065	31.1909	25.98	26.57	21.8316	25.03	23.8737	23.5294	89.5556	61.4	83.6842	78.5	25.3526	27.485	28.1316	27.0778	21.2842	22.435	22.9368	22.2667
1990	2	8	33.6714	21.0611	12.6103	23.0714	31.3583	25.34	26.23	21.97	25.535	23.9053	24	89.4444	63.7	86.1667	81.0625	25.645	28.71	28.4611	27.8187	21.44	23.23	23.1167	22.7312
1990	2	9	32.9571	21.0353	11.9218	23.81	30.6692	25.2333	26.1909	22.56	25.5381	23.815	24.0333	89.4211	64.6	85.4	80.2222	26.455	28.88	28.115	27.9889	21.99	23.34	22.965	22.8667
1990	2	10	33.2533	21.7	11.5533	23.5095	31.0167	25.8167	26.5	22.4	25.1619	23.6238	23.75	90.45	62.6667	81.7619	78.5238	26.3286	27.9286	27.4524	27.2333	21.8762	22.7381	22.5333	22.3905
1990	2	11	33.7714	21.7647	12.0067	23.89	31.4077	26.2167	26.85	22.24	25.1286	23.6952	23.635	86.8	61.4762	79.8571	75.65	25.66	27.6619	27.4095	26.775	21.49	22.5381	22.4381	22.065
1990	2	12	33.7875	21.5882	12.1993	22.9333	31.2833	26.35	26.675	21.9286	25.1524	23.4857	23.47	91.2	60.381	78.7143	77.0952	25.6238	27.5619	26.919	26.7095	21.4571	22.4857	22.1524	22.0333
1990	2	13	33.8267	21.0588	12.7678	23.0476	31.6	25.9818	26.5727	22.08	25.3048	23.66	23.5789	91.25	61	81.05	77.3684	25.865	27.9762	27.455	26.8684	21.595	22.7857	22.515	22.1579
1990	2	14	34.1	21.2667	12.8333	23.18	31.8727	25.5455	26.4909	21.975	25.0105	23.74	23.5053	90.1	58.2632	83.15	76.9474	25.58	27.0105	27.935	26.7263	21.41	22.1789	22.74	22.0421
1990	2	15	33.8933	20.975	12.9183	22.9667	31.2	25.7	26.3909	21.7316	25.019	23.6857	23.5632	89.4444	59.1905	82	77.2778	25.1	27.1905	27.6381	26.9389	21.0944	22.2619	22.6571	22.1833
1990	2	16	34.3067	20.4	13.9067	22.4316	31.8769	26.1091	26.68	21.4056	25.68	24.08	23.68	90.7647	62.45	82.95	78.375	24.7944	28.845	28.425	27.0938	20.9056	23.355	23.08	22.3125
1990	2	17	34.0533	21.0667	12.9867	23.36	31.4154	25.7333	26.5417	22.3737	25.2857	23.2952	23.6	90.8947	59.8095	80.8095	76.9474	26.2632	27.6619	26.8238	26.7947	21.8579	22.5857	22.1429	22.1316
1990	2	18	33.6786	21.3944	12.2841	23.4857	31.75	26.1273	26.8364	22.2857	24.8526	23.81	23.6611	90.1429	57.8421	83	76.9444	26.081	26.7579	28.03	26.95	21.7333	21.9842	22.85	22.1944
1990	2	19	33.3286	21.3471	11.9815	23.5619	31.5333	26.1455	26.7818	22.2286	24.8857	23.0778	23.3556	89.1905	57.2857	77.5556	74.7778	25.9095	26.7048	26.1889	26.2222	21.6381	21.8667	21.6611	21.7167
1990	2	20	33.7	21.3278	12.3722	23.019	31.9091	25.9273	26.7091	21.8333	24.7421	23.1053	23.3563	89.2105	55.5263	78.5789	74.9444	25.3619	26.1789	26.3421	26.1722	21.2857	21.6	21.7895	21.7222
1990	2	21	34.0267	21.2875	12.7392	23.1	31.1364	26.2182	26.7909	21.65	24.995	23.0526	23.2632	88.1	58.55	78.0526	74.8421	24.915	26.985	26.1632	26.1105	20.985	22.155	21.7368	21.6737
1990	2	22	34.2286	21.5437	12.6848	22.9579	31.6333	26.3091	26.8364	21.6737	24.98	23.6222	23.3765	89.2632	57.1	79.1667	74.7647	25.0632	26.74	27.2111	26.1941	21.0684	21.955	22.3444	21.7412
1990	2	23	34.48	21.0176	13.4624	23.3905	32.8364	25.6667	26.7909	21.8571	25.7	23.42	23.675	87.6667	58.1053	82.95	76.5789	25.2	28.3895	27.26	27.0211	21.1286	23.0421	22.42	22.2368
1990	2	24	33.8	21.8353	11.9647	24.1524	31.76	26.4	27.35	22.7048	25.69	23.9579	24.2235	87.1053	61.5263	83.6111	78.1176	26.6143	28.9263	28.2556	28.2118	22.0524	23.4158	22.9667	22.9882
1990	2	25	34.6	21.4765	13.1235	24.05	32.5667	26.2333	27.3545	22.61	25.5238	23.4	23.84	88.45	58.381	80.7143	75.85	26.445	27.9714	26.981	27.105	21.98	22.8048	22.2333	22.325
1990	2	26	34.7733	21.3882	13.3851	23.5429	31.7167	26.9833	27.5	22.3429	25.5263	23.8381	23.75	89.75	60.3158	81.381	77.2105	26.1952	28.2211	27.8286	27.2526	21.819	22.8737	22.7286	22.3789
1990	2	27	34.2615	21.575	12.6865	23.42	32.3	26.4182	27.2636	22.1714	25.1789	23.71	23.6526	89.65	57.5789	82.75	76.5789	25.83	27.1684	27.81	26.8842	21.58	22.1947	22.71	22.1263
1990	2	28	35.0077	20.9	14.1077	23.25	32.4909	25.9091	26.9455	22.1053	25.51	23.1	23.5529	89.8333	58.1	80.5556	75.8889	25.8053	27.92	26.5	26.5611	21.5789	22.645	21.8889	21.9167
1990	3	1	34.8286	20.9125	13.9161	23.2632	32.0909	26.55	27.02	22.3895	25.5263	23.78	23.9625	92	59	80.6	77.7778	26.5263	28.1053	27.69	27.5	22.0053	22.8368	22.635	22.5056
1990	3	2	33.55	20.825	12.725	24.0842	32.94	25.9818	27.27	22.5474	25.3556	23.5053	23.7389	88	57.7222	81	74.7647	26.2737	27.5	27.1778	26.7941	21.8579	22.45	22.3778	22.1235
1990	3	3	34.4571	21.3	13.1571	24.0421	32.1455	25.1636	26.5222	22.5474	24.9474	23.5053	23.6588	87.9474	57.2632	85.9474	77.7647	26.2842	26.6789	27.6737	26.9059	21.8789	21.9632	22.6895	22.1824
1990	3	4	34.5846	21.3467	13.2379	23.8	32.9636	26.0364	27.11	22.51	25.4556	23.8	23.8941	89.7	55.9444	83.0556	76.5625	26.43	27.4111	28.0167	27.2688	21.945	22.5167	22.9056	22.4563
1990	3	5	34.1143	21.7111	12.4032	24.1556	31.9636	26.0182	26.9222	23.1176	25.2	23.725	24.0353	91.3529	57.6	81.35	77.4706	27.5824	27.245	27.6	27.5588	22.6588	22.36	22.625	22.6059
1990	3	6	33.85	21.8667	11.9833	23.8211	32.25	26.0889	27.1125	22.8222	25.1882	23.9667	23.8533	90.8235	56.5882	82.6111	76.6875	27.1	27.0824	28.2056	27.5	22.35	22.1588	22.9167	22.4937
1990	3	7	33.7833	21.4	12.3833	23.975	32.35	26.1333	27.15	22.65	25.175	23.8556	23.8938	89.25	58.5625	82.5294	76.5625	26.5938	27.3313	28.0294	27.2625	22.0562	22.3625	22.8529	22.4
1990	3	8	34.8	21.6125	13.1875	23.83	31.86	26.2727	26.9	22.42	24.9474	23.68	23.6158	88.7	58.2632	79	75.3684	26.145	26.8526	27.325	26.6632	21.785	22.1316	22.41	22.0368
1990	3	9	34.3429	21.6875	12.6554	23.7889	33.4111	26.3	27.6571	22.6222	25.7059	24.1368	22.6062	90.1176	61.125	84.2632	78.4286	26.7056	28.7188	28.6947	27.7071	22.1056	23.1375	23.2684	22.6857
1990	3	10	33.5571	20.92	12.6371	23.9263	32.0333	26.0364	27.0636	22.3368	25.2278	23.7368	23.8533	86.5556	59.0556	83.5789	76.125	25.9421	27.5722	27.9211	27.0312	21.5947	22.5167	22.8316	22.275
1990	3	11	34.12	21.1	13.02	23.7	31.7333	25.5818	26.6455	22.47	25.6211	23.8842	24.0333	89.95	62.1053	85.4211	78.8333	26.455	28.6789	28.3789	27.8889	21.925	23.2421	23.0684	22.7778
1990	3	12	33.4154	21.8667	11.5487	23.96	31.5818	26.3091	26.9545	22.79	24.7444	23.6684	23.6	90.0526	57.8333	80.1053	75.8889	26.97	26.3667	27.4211	26.6889	22.27	21.7556	22.4526	22.0222
1990	3	13	33.9429	21.8571	12.0857	23.6316	31.08	25.8	26.7667	22.3368	25.1474	23.9684	23.8316	89.6316	60.1667	85.6471	78.1875	26.1421	27.3944	28.6353	27.5312	21.7474	22.3833	23.2353	22.5438
1990	3	14	34.2182	22	12.2182	24.1444	32.4182	26.5	27.35	22.8444	25.6556	23.6824	24.1529	89.5	60	79.6471	77.0588	26.9167	28.4889	27.3294	27.8176	22.2556	22.9222	22.4412	22.7118
1990	3	15	34.2462	21.2133	13.0328	24.2667	32.5667	26.1667	27.1	22.7294	25.2632	23.2889	23.8312	87.1176	55.7895	80.8235	74.9333	26.4941	27.1526	26.9529	26.9533	22.0059	22.2789	22.1647	22.2133
1990	3	16	34.1067	21.6933	12.4133	24.6333	32.1636	26.56	27.7125	23.1111	25.02	24.4222	24.2687	87.5882	57	84.5556	75.9375	27.2056	27.1737	29.1056	27.8062	22.4389	22.2789	23.5111	22.7313
1990	3	17	34.5231	22.2786	12.2445	24.1474	33.25	26.6182	27.51	22.8421	25.5579	24.0667	24.1438	89.4737	57.5263	81.4444	76.0625	26.9211	27.9105	28.1833	27.6312	22.2632	22.6421	22.9778	22.6
1990	3	18	34.1333	21.6267	12.5067	24.425	32.7273	26.4308	27.4	23.04	25.7059	23.79	24.1588	88.95	59.25	81.2632	77.8	27.195	28.3375	27.5842	27.82	22.435	23.0563	22.5947	22.78
1990	3	19	34.3357	21.9467	12.389	23.77	33.7091	25.9818	27.34	22.7474	25.45	23.8526	23.8529	91.4444	55.5263	84.2105	76.6471	27.0368	27.2526	28.1421	27.1941	22.2842	22.3263	22.9789	22.3706
1990	3	20	34.9429	21.7353	13.2076	23.89	32.9333	26.0545	27.2778	22.645	25.775	24.1158	24.2437	89.85	59.625	83.0526	77.4375	26.665	28.5813	28.4632	27.975	22.095	23.0312	23.1684	22.8125
1990	3	21	34.3273	21.7937	12.5335	23.8316	32.2	25.7818	26.8182	22.8842	25.8737	24.0421	24.3889	91.8889	62.1579	84.4737	79.6316	27.3105	29.1632	28.5421	28.3474	22.4579	23.4421	23.2105	23.0421
1990	3	22	34.0143	21.8125	12.2018	24.0526	32.4	26.0364	27.2111	22.8526	25.6941	23.9444	24.1533	90	61.5625	84.5294	78.4286	27.1263	28.7937	28.4941	27.9429	22.3316	23.2625	23.1882	22.8286
1990	3	23	34.2	21.8556	12.3444	23.6421	32.2923	26.0667	27.025	22.53	25.7474	23.9789	23.9294	90.1667	60.8421	85.3684	79	26.4947	28.7579	28.4737	27.8	21.9684	23.2526	23.1632	22.7235
1990	3	24	34.6357	21.8125	12.8232	24.1263	32.3273	26.7	27.4375	22.7579	25.7316	24.5647	24.4667	89.0526	61.6842	86.1765	79.8667	26.8684	28.8947	29.6294	28.7667	22.1263	23.3158	23.8471	23.2733
1990	3	25	34.1714	22.4125	11.7589	24.6353	32.3	26.55	27.5333	23.4187	25.9474	24.3368	24.4929	89.9375	61.1579	86.9474	79.3571	27.9187	29.1211	29.2474	28.6071	22.875	23.5263	23.6474	23.2643
1990	3	26	34.6143	22.3529	12.2613	24.425	32.1818	26.9091	27.56	23.35	25.7263	24.4556	23.3	91.0526	60.6316	82.9412	78.1765	27.99	28.6842	28.9412	28.4588	22.895	23.1947	23.4412	23.1412
1990	3	27	34.7385	22.55	12.1885	24.7263	31.6444	26.6833	27.6333	23.4316	25.3067	24.5778	24.2286	89.3889	59.3846	85.4444	76.8462	27.9789	27.5231	29.5778	27.5462	22.9053	22.5538	23.7611	22.6385
1990	3	28	34.7231	22.2375	12.4856	24.2947	32.8	26.4182	27.51	23.1263	25.7278	24.2556	24.3722	90.6316	58.5294	85.9444	78.5882	27.5421	28.3529	29.0333	28.3294	22.6421	22.9647	23.4778	23.0412
1990	3	29	34.4154	22.425	11.9904	24.5294	32.9833	26.7818	27.7	23.2944	25.825	24.5579	24.6353	89.4706	58.95	84.2632	78.5294	27.5176	28.605	29.4	28.8294	22.6294	23.2	23.7	23.3647
1990	3	30	34.4538	22.5412	11.9127	24.7526	32.1333	26.85	27.7636	23.4579	26.25	24.57	24.8474	89.9474	63.2	84.7	79.5263	27.9895	30.015	29.485	29.3316	22.9105	24.005	23.745	23.6526
1990	3	31	34.42	22.825	11.595	25.3947	32.9917	27.0769	28.2364	23.8789	25.6353	24.6526	24.6867	88.2632	58.1765	85.2632	77.5333	28.5737	28.1118	29.6842	28.7533	23.2474	22.9118	23.8632	23.34
1990	4	1	34.6333	21.7	12.9333	24.8235	32.08	26.8727	28.0375	23.2778	26.1684	24.6211	24.75	89.2941	62.0556	86.1579	78.9375	28.0059	29.6944	29.7368	29.0938	22.9059	23.8333	23.9105	23.5312
1990	4	2	34.55	22.6118	11.9382	24.8474	31.3111	26.7455	27.7556	23.4579	26.2375	24.4947	24.84	88.6667	65.0667	85.1579	79.8	27.9684	30.0333	29.3474	29.2467	22.9	24.0133	23.7	23.6067
1990	4	3	33.8154	23.0875	10.7279	24.5789	31.5273	26.84	27.52	23.5474	25.7778	24.8471	24.7812	91.7895	64.7778	87.4118	82.4375	28.3737	29.2722	30.2471	29.5	23.1263	23.5833	24.1824	23.75
1990	4	4	34.38	22.6385	11.7415	24.6833	30.94	26.1778	27.1667	23.5778	26.0706	24.6	24.7438	91.1111	67.6471	87.1875	81.6	28.3778	30.2353	29.7125	29.2733	23.1167	24.1412	23.8687	23.6067
1990	4	5	34.4	22.775	11.625	24.7158	32.26	26.9091	27.84	23.4211	26.2	24.4235	24.66	89.8947	63.4667	83.5294	79.2143	27.9684	29.7667	29.0882	28.8929	22.8737	23.8733	23.4941	23.3929
1990	4	6	34.2357	22.725	11.5107	24.8667	32.06	26.6909	27.6778	23.8	26.2125	24.5765	24.9615	90.2	64.125	84.0588	80.2857	28.7882	30.0875	29.3353	29.6786	23.3941	24.075	23.6824	23.8714
1990	4	7	35	22.4933	12.5067	25.1	31.34	26.0222	26.825	23.7111	26.4941	24.5294	24.8533	89.2778	66.0588	86.6875	82.1429	28.3778	30.8647	29.6625	29.7857	23.1333	24.5059	23.8375	23.9214
1990	4	8	34.9846	22.2941	12.6905	24.8667	31.5	26.28	27.2	23.7111	26.3	24.6111	24.8812	90.8889	65.9375	87.1667	81.6875	28.5222	30.5063	29.7556	29.6187	23.2278	24.2937	23.9	23.8125
1990	4	9	34.5769	22.525	12.0519	25.0556	31.58	26.8	27.6	23.6889	26.4824	24.9111	25.0176	89.2222	66.8235	87.6111	81	28.3111	30.9412	30.3778	29.8353	23.0944	24.5412	24.2889	23.9529
1990	4	10	34.3167	22.6667	11.65	24.7222	32.1111	26.88	27.7444	23.4778	26.1	24.6889	24.6938	90.1111	60.4	84.9444	77.8	28.0556	29.1067	29.6722	28.7	22.9556	23.4533	23.8778	23.2733
1990	4	11	34.7	22.75	11.95	24.8778	32.6444	27.5778	28.3375	23.5111	26.1412	24.4778	24.6625	88.5882	60.25	82.3529	77.1333	28.0111	29.1937	29.1294	28.7867	22.9389	23.5438	23.5588	23.3467
1990	4	12	34.3	22.4	11.9	25.0556	32.3	26.9111	27.7875	23.5	25.9625	24.6625	24.7429	87.8333	62.75	83.25	78.7857	27.8667	29.4375	29.5313	29.0857	22.8333	23.6313	23.725	23.4786
1990	4	13	34.9	22.4133	12.4867	25.0778	33.2667	26.85	28.2111	23.8444	26.325	24.6333	25	90.4444	61.4	84.6667	78.4286	28.7056	29.8733	29.5389	29.5071	23.3278	23.9	23.7556	23.7429
1990	4	14	34.7077	22.4857	12.222	25.4421	32.1364	26.4545	27.75	23.9474	25.8471	24.5889	23.26	86.4375	61.8824	88	79.125	28.7053	29.0706	29.8333	29.0187	23.3053	23.4706	23.9444	23.5062
1990	4	15	34.3143	22.5625	11.7518	25.0316	32.32	26.62	27.6889	23.4421	25.6333	24.2947	24.4333	87.6842	59.9412	87.7778	78.3125	27.7474	28.3059	29.3611	28.45	22.7684	22.9471	23.7	23.1188
1990	4	16	34.4429	22.6375	11.8054	25.5263	33.5818	26.9818	28.3818	23.9263	26.4842	24.6333	23.7167	86.2941	62.6316	85.8333	78.3333	28.6	30.3737	29.7	29.6111	23.2684	24.2105	23.8722	23.8167
1990	4	17	34.9571	22.9765	11.9807	25.6	32.76	27.5818	28.46	24.1368	26.0125	24.8667	24.9938	88.7368	60.125	84.0556	77.6875	29.0579	29.1625	29.9167	29.3875	23.5368	23.4875	23.9111	23.65
1990	4	18	34.8182	23.0533	11.7648	25.1111	31.7556	26.42	27.5333	24.0111	25.9529	24.9765	25.1467	90.7059	65.4706	90.25	83.2	29.1278	29.6176	30.6	30.02	23.55	23.8412	24.4188	24.0733
1990	4	19	33.9143	22.875	11.0393	25.1158	31.3818	27	27.7091	23.7684	26.1579	25.0316	24.9895	89.6842	67.3158	88.4211	81.7368	28.5211	30.3263	30.6789	29.8421	23.1895	24.2105	24.4474	23.9368
1990	4	20	34.0333	22.82	11.2133	25.2632	31.5556	26.97	27.7	24.0105	26.2625	25.0056	25.0733	89.7222	65.5	87.3889	81.1875	28.9895	30.2375	30.4833	29.9937	23.4684	24.1125	24.3389	24.0312
1990	4	21	34.1167	22.9733	11.1433	25.1158	30.8364	26.84	27.49	24.0053	26.4556	24.7889	25.0375	90.7222	68.7222	85.8333	81.3529	29.0684	31.1278	29.9667	29.9765	23.5368	24.6	23.9944	24
1990	4	22	34.5667	22.925	11.6417	25.5579	31.1	27.04	27.5778	24.1579	26.1059	25.0267	23.3333	88.5556	64.8824	85.4667	79.3571	29.1316	29.8235	30.3467	29.4143	23.5895	23.9059	24.2333	23.7071
1990	4	23	34.5929	23	11.5929	25.4444	32.775	26.58	27.8125	24.2278	26.2353	24.8889	25.0063	89.8824	61.9375	86.7222	79.25	29.4	29.6875	30.1944	29.55	23.7167	23.8062	24.1667	23.7688
1990	4	24	33.5167	22.8625	10.6542	25.1389	32.1778	26.87	27.7889	23.9722	26.3412	24.8889	24.9188	90.1765	67.0588	86.7778	81.4118	29	30.5647	30.2056	29.6941	23.4944	24.3	24.1278	23.8471
1990	4	25	33.8286	22.6941	11.1345	25.3	32.1111	26.74	27.7333	23.95	26.1529	24.8889	24.9647	90.3889	66	86.2778	81	28.8889	30.1294	30.1611	29.6882	23.45	24.0824	24.1111	23.8529
1990	4	26	34.3857	23.4222	10.9635	25.6105	31.9167	27.0545	27.93	24.2526	26.4941	24.8556	25.2067	89.4211	67.1765	85.3333	80.2667	29.3263	30.9824	30.0111	30.1	23.6947	24.5647	24.0444	24.0867
1990	4	27	34.0571	23.0667	10.9905	25.515	31.7917	26.8	27.7818	24.4	26.77	24.8	25.4188	90.3333	67.05	87.8824	81.875	29.7789	31.465	30.1529	30.475	23.9421	24.845	24.1235	24.3062
1990	4	28	34	22.6778	11.3222	25.3	31.48	26.4727	27.64	24.07	26.3882	25	25.1824	90.35	65.3529	88.8333	81.4375	29.1	30.4588	30.7056	30.1875	23.57	24.2353	24.4389	24.1312
1990	4	29	32.9375	22.9722	9.96528	25.8211	30.84	26.8545	27.44	24.37	25.8941	24.8842	24.9412	88.5263	65.0588	86.1667	79.625	29.4	29.6353	30.1944	29.4687	23.7316	23.7647	24.1667	23.7188
1990	4	30	34.0429	23.1	10.9429	25.6947	31.74	26.95	27.71	24.3211	26.1375	24.7667	25.0333	89.2632	64.9375	85.6667	80.2667	29.4579	30.0625	29.8667	29.76	23.7421	24.0688	23.9722	23.9133
1990	5	1	33.5667	23.1733	10.3933	25.28	32.2909	26.4182	27.64	24.21	26.4632	25.2263	25.3556	91.5	64.7778	88.4737	81.5294	29.46	30.7222	31.0316	30.3941	23.77	24.35	24.6263	24.2294
1990	5	2	34.2545	23.2857	10.9688	25.4579	32.4545	26.3273	27.62	24.4474	26.7789	24.9895	25.3556	92.1053	67.6111	89.8421	82.9412	29.9421	31.7389	30.7895	30.6118	24.0526	24.9222	24.4632	24.3529
1990	5	3	33.8308	22.6667	11.1641	25.7947	30.86	26.3333	27.2444	24.7053	26.4389	24.8	23.9944	91.1111	68.25	87.65	82.1333	30.3842	30.9875	30.19	30.38	24.2842	24.575	24.135	24.2467
1990	5	4	34.0769	23.2	10.8769	25.67	31.5833	26	27.2636	24.63	26.95	25.2316	25.6053	91.95	70.7368	92.1579	84.9444	30.285	32.4737	31.4316	31.2722	24.235	25.2895	24.8474	24.7167
1990	5	5	33.7857	23.5846	10.2011	25.63	32.0182	26.6667	27.79	24.63	26.65	24.765	25.3722	91.7895	68.4211	87.2	82.7222	30.28	31.4368	30.02	30.5278	24.245	24.8579	24.08	24.3722
1990	5	6	33.6333	23.4267	10.2067	25.8667	31.8455	26.95	27.9636	24.6286	26.7556	25.0947	25.5294	90.25	68.0588	90.3684	83.1176	30.119	31.6765	31	30.9412	24.1476	24.8529	24.6	24.5412
1990	5	7	33.7636	23.3467	10.417	26.19	31.1909	26.1167	27.4	24.96	26.9368	25.11	25.7167	90.55	72.2778	90.95	85.4706	30.735	32.4389	31.07	31.5529	24.47	25.2778	24.65	24.8706
1990	5	8	33.5778	23.3467	10.2311	25.9579	31.55	26.8727	27.6	24.9368	26.525	25	25.4267	91.6111	71.7143	89.1111	85.4286	30.8526	32.0071	30.6722	31.15	24.5474	25.1357	24.4389	24.6786
1990	5	9	34.3636	23.7625	10.6011	26.1	32.0333	27.1231	28.05	25.08	26.8368	25.33	25.7474	92.05	68.7895	88.6316	83.6667	31.105	31.8842	31.3842	31.5389	24.68	25.0684	24.8211	24.9
1990	5	10	34.2571	23.7125	10.5446	26.14	31.7333	27.1167	28.0273	25.04	26.581	25.4947	25.6895	91.5	67.5	88.9474	82.6667	31	31.15	31.6	31.15	24.62	24.675	24.9211	24.7
1990	5	11	34.3733	23.6353	10.738	25.8857	32.2167	27.15	28.1833	24.6095	26.99	25.3333	25.64	90.1429	66.6842	87.3	81.6316	30.0714	31.8053	31.095	30.9526	24.1	25.0421	24.665	24.5895
1990	5	12	35.04	23.4353	11.6047	26.0762	32.86	26.5091	28.03	24.74	27.16	25.2842	25.7588	89.8947	67.2222	90.8889	83.4706	30.325	32.1944	31.3389	31.3706	24.22	25.2056	24.8222	24.8118
1990	5	13	34.7357	23.4235	11.3122	26.2571	31.8	26.8154	27.9182	25.1429	27.0474	25.295	24.5211	91.05	68.7222	89.45	83.5294	31.1667	32.2278	31.29	31.5941	24.7143	25.2556	24.76	24.9412
1990	5	14	34.3467	23.5222	10.8244	26.155	31.7462	26.8769	27.8667	24.925	26.6368	25.2095	25.6611	90.7	66.5556	87.55	82.5294	30.71	31.1167	30.87	31.1294	24.42	24.6333	24.555	24.6706
1990	5	15	34.2333	23.4053	10.8281	26.07	31.8833	27.0182	28.16	25.06	27.1111	25.6235	25.9643	92.05	67.2353	89.5294	83	31.09	32.0941	31.9118	31.7	24.665	25.1765	25.1059	24.9769
1990	5	16	34.3727	23.7	10.6727	26.0842	32.2818	26.6077	28.07	24.9056	26.7824	25.2824	25.6929	90.2778	65.1875	88.4118	81.3846	30.6222	31.2438	31.1765	30.9769	24.4056	24.6812	24.7	24.5538
1990	5	17	34.3429	23.1737	11.1692	25.7857	32.2	27.0462	28.0333	24.6905	26.86	25.1444	25.5176	91	67.4737	88.3889	82.1176	30.3286	31.7368	30.8944	30.7941	24.2714	24.9632	24.5722	24.4941
1990	5	18	34.7923	22.8684	11.9239	25.8476	32.6364	26.4357	27.9818	24.5048	26.7278	25.1095	25.4833	89.9524	63.2353	90.1905	80.8824	29.8524	30.8118	31.0238	30.5059	23.9429	24.5059	24.6143	24.3294
1990	5	19	33.6857	23.4353	10.2504	25.7158	31.9	26.7692	27.8727	24.9263	26.8333	25.3105	25.7375	93.1176	69.6	89.7222	84.1875	31.0263	31.86	31.4667	31.525	24.6158	25.035	24.85	24.875
1990	5	20	34.4308	23.4313	10.9995	25.9048	31.7	26.9692	27.9833	24.8667	26.6	25.21	25.5789	92.0476	66.5789	89.7	82.2778	30.7333	30.9211	31.135	30.8556	24.4714	24.5684	24.69	24.5444
1990	5	21	34.575	22.7437	11.8313	25.3053	32.7833	27.1385	28	24.4667	27	25.14	25.5312	92.3333	65.4211	87.55	81.875	30	31.7842	30.81	30.8438	24.0667	24.9737	24.48	24.5062
1990	5	22	34.5417	23.3765	11.1652	25.425	31.74	26.9273	27.7333	24.51	26.9	25.3111	25.44	92.65	68.8125	89.1111	83.3333	30.195	31.9938	31.25	30.8467	24.155	25.1063	24.75	24.5133
1990	5	23	34.6833	22.7529	11.9304	25.2842	32.7333	27.4	28.3364	24.395	27.0105	25.5105	25.6765	92.1667	65.5556	88.7647	82.2667	29.8789	31.7333	31.7	31.0333	23.9737	24.9944	25	24.6067
1990	5	24	33.9818	23.0824	10.8995	25.6421	32	27.4417	28.3	24.6947	27.0368	25.55	25.7944	92.6316	69.7222	88.45	83.4706	30.4526	32.3722	31.655	31.5294	24.3211	25.35	24.975	24.8941
1990	5	25	33.35	22.8889	10.4611	25.4947	31.3333	27.1	27.9143	24.7579	27.0353	25.8133	25.9692	94.1053	70.4667	91.0667	84.6364	30.7105	32.36	32.4333	31.8273	24.4684	25.3533	25.38	25.0727
1990	5	26	32.95	22.8625	10.0875	25.7474	31.32	27.0417	27.87	24.8316	26.8444	25.1444	25.4133	92.3889	69.7647	87.7222	83.3333	30.7526	31.8353	30.8389	30.92	24.4684	25.0765	24.4833	24.5533
1990	5	27	34.2	23.2706	10.9294	26	31.76	27.1	27.775	25.1111	27.0889	25.2611	25.7733	91.5	68.9412	87.2222	83.5714	31.1389	32.2529	30.9389	31.45	24.6889	25.2765	24.5833	24.8429
1990	5	28	34.2556	23.4471	10.8085	26.3737	32.2818	26.8167	28.22	25.19	26.7588	24.9611	25.6062	90.7895	66.25	89.2222	81.5714	31.2	31.425	30.6278	31	24.7474	24.8438	24.3944	24.6214
1990	5	29	34.7875	23.2278	11.5597	25.7667	32.5333	26.94	28.3143	24.6889	26.74	24.9667	25.6091	91.0667	64.8571	88.8235	81.3	30.6118	31.1357	30.9647	31.68	24.4176	24.6429	24.5588	24.96
1990	5	30	34.0636	23.2429	10.8208	26.2368	32.15	26.88	28	24.9895	26.7875	25.0722	25.5786	89.8889	65.5333	86.4118	79.7143	30.7842	31.3333	30.5	30.4857	24.5053	24.7467	24.2412	24.2857
1990	5	31	34.7333	23.32	11.4133	26.2889	32.8125	26.85	27.9714	24.9167	27.1062	25.4588	25.8385	88.125	65.0714	88.5294	81.6154	30.5556	31.8143	31.4882	31.2308	24.3556	25.0429	24.8471	24.7308
1990	6	1	35.0429	23.6667	11.3762	26.4842	33.2833	27.05	28.7455	24.7895	26.8737	25.3111	25.7467	87.6667	61.5263	87	78.625	30.1684	30.9421	31.0556	30.7875	24.1263	24.5632	24.6222	24.4875
1990	6	2	35.1	23.3235	11.7765	26.2105	32.6667	27.4364	28.6444	24.8474	26.65	25.1588	23.9467	88.4706	66.5333	85.2353	80	30.4421	31.0267	30.6118	30.5643	24.3105	24.58	24.3706	24.35
1990	6	3	34.8786	23.5944	11.2841	26.045	32.5091	27.6308	28.5455	24.5421	26.8375	25.4263	25.6438	89.3684	65.6	87.6316	81.1333	29.8684	31.3867	31.3474	30.88	23.9947	24.7733	24.7842	24.5267
1990	6	4	35.1	23.9222	11.1778	26.255	33.02	26.9	28.16	24.87	26.7333	25.3944	25.6615	89	61.9286	88.3529	79.8462	30.465	30.7643	31.6	30.7	24.315	24.4286	24.9353	24.4308
1990	6	5	34.5143	23.6833	10.831	26.0211	32.5917	27.225	28.3455	24.8211	27	25.02	25.6294	90.2778	66.1053	85.55	81.0556	30.5	31.8737	30.35	30.9444	24.3421	25.0579	24.24	24.5833
1990	6	6	34.6533	23.8833	10.77	25.88	33.15	27.1462	28.4083	24.64	26.8471	25.2632	24.1235	89.8947	63.6471	87.6111	79.8	30.13	31.2588	31.1	30.78	24.165	24.7294	24.6389	24.4733
1990	6	7	34.2625	23.765	10.4975	26.4381	33.1545	26.8545	28.5	24.645	27.0222	24.7053	23.9765	85.7222	65.5294	84.8889	78.75	29.85	31.9	29.8833	30.375	23.98	25.0706	23.9667	24.2563
1990	6	8	34.2933	23.7778	10.5156	26.445	32.6308	27.1385	28.3667	24.935	26.7579	25.43	25.6294	88.65	64.1053	87.5	79.7647	30.495	31.1053	31.32	30.7765	24.375	24.6684	24.785	24.4941
1990	6	9	34.4875	23.8333	10.6542	27.1316	32.7273	27.21	28.2286	25.2556	26.8111	25.5588	25.8462	86.8333	63.5882	90.5625	83.3636	30.8667	31.2529	32.05	31.6909	24.5222	24.7353	25.1813	24.9636
1990	6	10	34.7786	24.0211	10.7575	26.25	32.95	27.7	28.56	24.7889	26.7556	25.4556	25.5077	88.3529	62.3333	86.25	77.9167	30.3	30.8389	31.7	30.325	24.2278	24.5111	24.9625	24.225
1990	6	11	34.8	23.8667	10.9333	26.219	32.9545	27.5077	28.5727	24.98	27.1222	25.2053	25.7059	90.7	65.1667	85.0556	80.1875	30.81	31.9722	30.7778	31.0813	24.505	25.1278	24.4889	24.6438
1990	6	12	34.6588	23.7647	10.8941	25.98	33.3417	27.2833	28.42	24.63	26.9263	25.445	25.5706	89.8	62.3333	87.6	79.8125	30.075	31.0944	31.365	30.5063	24.11	24.6333	24.805	24.325
1990	6	13	34.7375	24.0765	10.661	26.015	32.9083	27.8167	28.6917	24.59	26.7294	25.3222	25.4333	89.15	62.2353	83.8889	78.2	29.965	30.7882	30.7444	30.3267	24.03	24.4824	24.4167	24.2
1990	6	14	34.1231	23.8824	10.2407	25.855	31.5333	27.0182	27.9455	24.54	26.6222	24.7158	25.2625	89.4737	67.6111	86.7222	80.6875	29.975	31.3111	29.9611	30.2437	23.995	24.7333	24.0389	24.1562
1990	6	15	34.375	23.6294	10.7456	26.1	32.6667	28.55	29.36	24.7524	26.6333	25.515	25.6353	89.1	63.5	83.5789	78.1333	30.09	30.7889	31.1421	30.5333	24.13	24.4611	24.6368	24.3267
1990	6	16	34.9867	23.5882	11.3984	26.15	32.68	28.02	29.125	24.8842	26.825	25.4812	23.9571	89.3889	64.3333	85.8667	79.2727	30.5632	31.2067	31.3	30.9455	24.3789	24.6933	24.7467	24.5727
1990	6	17	35.0357	23.5778	11.4579	26.3444	33.7455	27.4769	28.8	24.8316	26.7889	24.835	25.3071	87.7647	60.4706	82.6	76.2143	30.25	30.5765	29.705	29.7286	24.2167	24.3706	23.87	23.9071
1990	6	18	35.2063	23.7937	11.4125	26.9263	33.0167	27.4	29.1222	25.3	27.1444	25.1556	25.5929	87.7895	65.5882	85.6471	77.3846	31.1368	32.0824	30.6	30.3923	24.6895	25.1294	24.3529	24.2692
1990	6	19	35.4062	24.1286	11.2777	26.65	33.6727	27.9167	29.0222	25.1444	27.3	25.5684	25.9562	88.7778	63.2778	84.3684	78.2667	30.9278	32.0611	31.3105	31.16	24.5722	25.1556	24.7526	24.6933
1990	6	20	35.1867	23.3429	11.8438	26.4444	33.3727	28.1917	29.4	24.8833	27.1294	25.3889	25.7929	88.1667	63.3125	81.2222	78.0769	30.3556	31.6687	30.6056	30.9846	24.2611	24.9875	24.3889	24.6077
1990	6	21	35.25	24.175	11.075	26.8	33.2583	28.5167	29.3667	24.9667	26.8333	25.1882	25.5714	87.3889	61.3333	80.4118	75	30.4556	30.9667	30.0412	30.1571	24.3278	24.4833	24.0235	24.0857
1990	6	22	35.3667	24.0824	11.2843	26.805	32.9231	28.2615	29.05	24.9579	26.8	25.3474	24.0437	86	62.9412	80.4444	75.7333	30.3632	30.9588	30.6889	30.2733	24.2737	24.5412	24.3944	24.18
1990	6	23	35.2941	23.7211	11.5731	26.2278	32.9667	27.9	28.9111	24.8222	26.7412	25.3579	25.6429	89.2778	62.5625	82.2632	76.9231	30.3556	30.8125	30.6474	30.4231	24.2778	24.4875	24.3737	24.2923
1990	6	24	34.9	23.8222	11.0778	26.0105	33.2083	27.8	28.96	24.7667	26.85	25.265	25.5357	89.0625	63.8947	83.6	79.0667	30.3667	31.5789	30.615	30.8333	24.2833	24.9421	24.36	24.52
1990	6	25	35.04	23.5353	11.5047	26.1421	33.15	28.07	29	24.7556	26.8375	25.175	25.45	89.7222	62.5625	84.5	77.4167	30.2667	30.975	31.0286	30.15	24.2167	24.5563	24.6071	24.1083
1990	6	26	35.2	23.9	11.3	26.4333	33.5455	27.7818	28.96	24.7882	26.7437	24.9125	25.4286	87.7647	61.5	80.8125	76.2857	30.1706	30.6875	29.5875	29.9929	24.1588	24.4188	23.85	24.05
1990	6	27	35.4429	23.6941	11.7487	26.4333	33.3556	27.825	28.9	25.0611	26.9133	25.0111	25.6867	89.6667	62.2857	79.9444	77	30.8722	31.1357	29.6722	30.4857	24.5333	24.6071	23.8722	24.3143
1990	6	28	35.3333	23.45	11.8833	26.2611	33.3636	28.2182	28.9333	25.0333	27.0625	25.5647	24.0615	87.3333	63	81.375	77.9091	30.5647	31.68	31	31.0909	24.3882	24.9533	24.5687	24.6364
1990	6	29	35.7846	23.9187	11.8659	26.5667	33.6364	27.86	28.9667	25.1765	26.8706	25.3895	25.85	87.8235	60.7059	81.8333	77.3333	30.8588	30.8059	30.65	30.8533	24.5529	24.4706	24.3944	24.5267
1990	6	30	35.125	24.0933	11.0317	26.5053	33.1667	27.3667	28.7182	24.8421	26.6556	24.89	25.4235	87.2632	61.6111	82.65	77.3529	30.2211	30.5722	29.845	30.1941	24.1895	24.3333	23.945	24.1412
1990	7	1	35.2643	23.7778	11.4865	26.6	33.3	27.9846	29.0455	24.8263	26.7556	25.0895	25.5611	86.6842	61.2353	80.7778	76.4375	30.1211	30.9	29.7222	30.3625	24.1421	24.5235	23.9056	24.2625
1990	7	2	35.56	23.9375	11.6225	26.54	33.75	27.8615	29.05	24.9222	26.7529	25.2895	25.5687	87.1667	60.4118	81.5556	75.6	30.3889	30.5529	30.5444	30.1933	24.2611	24.3176	24.3389	24.12
1990	7	3	35.0214	24	11.0214	26.5	33.1833	28.3167	29.28	24.8737	26.7059	25.5737	25.5286	87.6842	61.2353	81.8421	75.7143	30.3211	30.6059	31.0526	30.1929	24.2579	24.3471	24.6	24.1571
1990	7	4	35.4133	23.6353	11.778	26.4524	33.3429	28.1429	29.0357	24.8333	26.9778	25.1111	25.6	87.5294	62.2778	82.4444	77.125	30.3056	31.2944	30.25	30.55	24.2389	24.7444	24.1389	24.3438
1990	7	5	35.2429	23.775	11.4679	26.2952	32.5538	27.7286	28.6846	24.7	27.0471	25.12	25.5312	87.7895	65.4706	83.6	79.0588	30.095	31.8706	30.345	30.6765	24.11	24.9824	24.255	24.4059
1990	7	6	35.6364	23.6118	12.0246	26.1619	32.6	27.4429	28.4714	24.5778	26.8778	25.3105	25.5733	87.8889	65.5556	82.8947	78.2667	29.7833	31.5167	30.6053	30.58	23.9611	24.85	24.3895	24.3667
1990	7	7	35.6143	23.3778	12.2365	26.755	33.5154	28.1143	29.1917	24.89	26.6421	25.2421	25.6294	86	60.0556	80.2632	75.8235	30.185	30.4778	30.2053	30.3353	24.17	24.2556	24.1632	24.2118
1990	7	8	34.9625	24.0588	10.9037	26.2	32.6769	28.2714	28.8538	24.74	27.0222	25	25.5556	88.8421	66.5882	79.4737	77.8824	29.9737	32.3412	29.6632	30.5235	24.0526	25.2765	23.8105	24.3176
[truncated: 176 more rows]

## Sheet: 1990
			Temperature			Temperature				Temperature				Relative Humidity				Pressure				Dew temperature
[truncated: 366 more rows]

## Sheet: 1991
			Temperature			Temperature				Temperature				Relative Humidity				Pressure				Dew temperature
[truncated: 367 more rows]

[truncated: 29 more sheets: 1992, 1993, 1994, 1995, 1996, 1997, 1998, 1999, 2000, 2001, 2002, 2003, 2004, 2005, 2006, 2007, 2008, 2009, 2010, 2011 …]
