# Supplementary material for: Direct, diffuse and total solar radiation data set in La Guajira, Magdalena and Cesar departments -Colombia
Source: Data Brief. 2020 Oct 15;33:106397. doi: 10.1016/j.dib.2020.106397 (PMC7599437; doi:10.1016/j.dib.2020.106397)
Supplement: Supplementary file 19 [file mmc19.xls]

## Sheet: 1985
			Temperature			Temperature				Temperature				Relative Humidity				Pressure				Dew temperature
Year	Month	Day	Maximum	Minimum	Max-Min	1899-12-31 07:00:00	1899-12-31 13:00:00	1899-12-31 19:00:00	Average	1899-12-31 01:00:00	1899-12-31 13:00:00	1899-12-31 19:00:00	Average	1899-12-31 01:00:00	1899-12-31 13:00:00	1899-12-31 19:00:00	Average	1899-12-31 07:00:00	1899-12-31 13:00:00	1899-12-31 19:00:00	Average	1899-12-31 07:00:00	1899-12-31 13:00:00	1899-12-31 19:00:00	Average		Month	Taverage	Hraverage
1985	1	1	32.8	19.8	13	21.6	31.4	24.8	25.6	20.4	24.8	23.2	21.5034	90	57.1724	87	67.1379	23.2	28.4966	27.4	24.6345	19.9	22.7	22.6	19.7724		January	24.059	68.2358
1985	1	2	32.4	20	12.4	21	32.2	25.6	26.1	20.8	22.969	23.2828	21.5897	98	54.1034	79.8621	67.8966	24.4	26.5483	29.1966	24.9241	20.7	21.069	22.8138	19.9276		February	26.664	64.819
1985	1	3	32.6	20.4	12.2	21	32.2	25	25.8	20.2	22.8897	22.1931	21.5069	93	52.3793	75.8276	69.8966	23.1	26.1207	27.6	25.6345	19.8	20.831	21.6966	20.5621		March	25.9972	68.7953
1985	1	4	32.4	20.2	12.2	21.4	30.2	25	25.4	20.4	23.9586	24	22.4414	91	56.4483	92	70.5172	23.3	27.7724	29.2	25.9483	19.9	22.0069	23.6	20.7483		April	27.1614	68.7092
1985	1	5	32.6	20.8	11.8	21.4	31.2	24.6	25.5	20.4	23.8828	22.1034	20.6724	91	57.1034	76.7931	67.8276	23.3	27.7345	27.5034	24.7759	19.9	22.0034	21.6483	19.8517		May	25.9487	69.5729
1985	1	6	32.6	21.4	11.2	21.5586	29.8	25.6	17.9966	20.969	26.4	24	20.531	84.4828	77	88	64.8621	23.9759	32.1	28.8	23.4345	19.8724	25.3	23.4	18.8655		June	27.7406	68.8172
1985	1	7	26.8414	20.8	6.04138	21.8	32.4	24.4	25.8	20.4	24.9448	23.6	21.4862	88	59.1034	94	71	23	29.0448	28.6	25.7414	19.8	22.969	23.3	20.6241		July	27.2527	67.7564
1985	1	8	27.269	19.6828	7.58621	21	31.4	18.931	17.1655	20	27	22.0897	20.6621	91	71	75.5862	64.931	22.7	32.7	27.3621	23.7207	19.5	25.5	21.569	19.0069		August	25.3118	66.3971
1985	1	9	28.3931	18.9586	9.43448	21.2	31.2	18.9034	17.1483	21	27.8	21.9931	19.7621	98	77	72.7241	59.4828	24.7	35.1	26.2103	21.7448	20.9	26.7	20.6621	17.4		September	26.2338	66.3345
1985	1	10	29.5517	19.8	9.75172	21	32	24.4	25.5	20.8	23.9655	23.2	21.5172	98	55.931	90	70.1034	24.4	27.6966	27.6	25.7103	20.7	21.9966	22.7	20.6138		October	26.5885	66.9132
1985	1	11	33	20.2	12.8	21.4	31.4	24.6	25.5	20.2	25.2	23.2	22.9	90	61	89	80	22.9	27.9	27.5	26.1	19.6	22.9	22.6	21.7		November	25.7317	62.5299
1985	1	12	33	20.4	12.6	21	31.4	24.6	25.4	20.8	26.4	23.2	23.5	98	68	89	85	24.4	31.1	27.5	27.7	20.7	24.7	22.6	22.7		December	25.8968	65.3181
1985	1	13	31.8	18.5724	13.2276	21.2	31.4	24.6	25.5	20.8	25.2	21.4069	19.7172	97	61	73.4138	64.3103	24.3	27.9	26.7448	23.4966	20.6	22.9	20.9621	18.8862
1985	1	14	32.8	19.8	13	20.6	32.2	25.6	26	20.2	24.2	21.469	20.7034	96	52	73.3103	64.1724	23.4	24.9	26.8759	23.731	20	21	21.0207	19.0034
1985	1	15	32	19.6	12.4	21.4	31.2	19.8414	19.0414	20.6	26.4	22.2345	20.5759	93	69	76.9655	64.9655	23.7	31.2	27.7759	23.5552	20.2	24.8	21.7828	18.9172
1985	1	16	32.6	18.8	13.8	20	31.6	26	25.9	19.8	25.4	20.4483	18.9241	98	61	71	59.1034	22.9	28.3	25.5759	21.5828	19.7	23.1	20.0448	17.3138
1985	1	17	32	19.8	12.2	20.4	31.2	25	25.4	20	23.7862	21.1034	18.7552	96	54.5862	73.7931	64.3103	23.1	27.2138	26.2069	23.3655	19.8	21.7	20.6759	18.8138
1985	1	18	32.4	18.7379	13.6621	21.2	31.6	24.6	25.5	21	27.2	21.0897	20.469	98	71	72.1034	63.6552	24.7	33.1	26.0138	23.2069	20.9	25.8	20.5517	18.7138
1985	1	19	34.2	19.1793	15.0207	20.8	32.6	25.6	26.1	20.6	23.8	25	23.1	98	48	95	81	24.1	23.6	31.3	26.3	20.5	20.2	24.8	21.8
1985	1	20	27.2828	21.4	5.88276	23.2	32.2	25.8	26.8	22.8	26.6	24	24.5	97	65	86	83	27.5	31.1	28.6	29.1	22.6	24.7	23.3	23.6
1985	1	21	33	21.6	11.4	22.4	31.4	26	26.5	21.2	27.2	22.7862	22.0414	90	72	78.3448	71.6207	24.4	33.3	28.0862	25.9931	20.7	25.8	22.2207	21.0241
1985	1	22	30.0138	20.2	9.81379	21.2	31.2	25.6	25.9	20.2	27.6	24.2	24	91	76	89	86	23	34.5	29.3	28.9	19.7	26.5	23.7	23.3
1985	1	23	33.2	19.3931	13.8069	22.8	32.2	20.5448	19.9828	21.4	23.7034	22.9379	22.2207	88	49.4483	80	66.7241	24.5	24.7483	28.5483	24.3034	20.8	19.8241	22.4586	19.5759
1985	1	24	32.3	20	12.3	21.2	32.2	26.2	26.5	20.8	27.4	19.3862	18.8862	97	69	66.7931	61.6207	24.3	33.3	24.0241	22.5552	20.6	25.8	18.9448	18.0966
1985	1	25	33.6	20.2	13.4	22.2	31.2	26	26.4	21.8	21.8414	22.3034	18.7931	97	50.1034	77.3103	61.6552	25.8	24.8138	27.969	22.3862	21.6	19.8621	21.8724	17.9862
1985	1	26	33	21.6	11.4	22.8	32.2	20.7241	19.0517	22.4	27.4	21.2759	19.631	97	69	72.1379	63.7931	26.8	33.3	26.3828	23.2793	22.2	25.8	20.7414	18.7483
1985	1	27	32.2	21.2	11	22.3931	31	25.2	20.069	20.9172	26	24	21.5138	87.0345	67	91	69.9655	24.8517	30.3	29	25.6655	20.5966	24.2	23.5	20.5862
1985	1	28	33.2	21.8	11.4	24	32.6	20.6069	18.9724	22	27.4	21.9862	20.3862	84	67	75.6207	64	25.1	33	27.1724	23.1897	21.2	25.7	21.4517	18.6931
1985	1	29	32	22.2	9.8	23.2	31.2	25.6	26.4	22.4	24.7586	24.4	20.5448	93	56.2069	91	64.5172	26.5	28.2379	29.7	23.5138	22.1	22.5448	24	18.8966
1985	1	30	33.6	21.2	12.4	22.2	32.2	25.8	26.5	21.8	27.6	21.2276	18.0414	97	70	71.2759	55.2069	25.8	33.8	26.1828	20.4448	21.6	26.1	20.6448	16.4207
1985	1	31	33.4	20.8	12.6	21.4	32.4	25.8	26.4	21.2	23.3931	21.0276	20.6448	98	53.1724	72.7241	67.0345	25	27.2828	25.9345	24.6621	21.1	21.4759	20.531	19.769
1985	2	1	33.6	19.2	14.4	20.4	33	26.4	26.5	20.2	23.7379	23.1517	22.3	98	53.069	78.5862	72.0345	23.5	26.8345	28.8	26.4655	20.1	21.5172	22.6034	21.2931
1985	2	2	34	20.4	13.6	22.6	31.8	26.6	26.9	21.8	23.1379	21.4069	20.6828	93	50.1724	69.7586	61.1034	25.6	25.5655	25.4862	22.6931	21.5	20.2793	19.9966	18.1586
1985	2	3	32.8	20.6	12.2	21.8	30.4	26.2	26.1	20.8	23.069	22.1793	20.7103	92	51.1724	72.931	63.5172	23.9	26.3448	26.7276	23.7483	20.4	20.969	20.9414	19.0172
1985	2	4	33.8	19.4	14.4	20.4	32.8	26.4	26.5	20.2	22.0966	21.9379	20.6414	98	50.7931	75.2069	66.4138	23.5	25.4103	27.0655	24.5724	20.1	20.2103	21.3862	19.7207
1985	2	5	34.2	19.8	14.4	21.8	33	25.6	26.5	20	22.9172	21.7586	20.5552	85	50.6897	74.5862	65.9655	22.2	25.9414	26.6276	24.3138	19.2	20.7517	21.1586	19.5897
1985	2	6	33.8	19.4	14.4	20.4	32.8	26.4	26.5	20.2	21.9517	22.0621	20.5276	98	48.0345	71.5172	63.3103	23.5	24.7483	26.2759	23.331	20.1	19.7966	20.6966	18.7724
1985	2	7	35.8	19.8	16	22	33.2	26.8	27.2	21.5	23.0276	22.0483	21.4414	96	51.2414	74.2759	68.7586	25.3	26.2552	27.1724	25.4138	21.3	20.9379	21.4552	20.4586
1985	2	8	33	18.8897	14.1103	24	32.8	26.4	27.4	23.4	22.8345	22.1379	21.5	95	51.2759	74.6207	68.3103	28.4	25.9069	27.3931	25.4862	23.2	20.7172	21.5552	20.4931
1985	2	9	27.4483	22.8	4.64828	23.4	31.6	26.4	27	23.2	21.9793	22.0828	20.6759	98	50.6552	74.6552	66.3448	28.3	25.1241	27.2862	24.6069	23.1	20.0483	21.5103	19.7517
1985	2	10	28.4828	19.2759	9.2069	23	32.2	26.7	27.2	22.6	21.0414	21.8759	19.7345	97	47.3448	73.7931	62.5517	27.1	23.8828	26.769	23.3	22.4	19.1	21.2448	18.7724
1985	2	11	34.6	21.8	12.8	22	33	27	27.3	20.2	22.7793	21.9655	21.4414	85	51.2069	73.9655	65.6552	22.5	25.6966	26.9759	24.3276	19.4	20.6483	21.3517	19.6172
1985	2	12	35	21.8	13.2	24.2	34.2	27	28.1	23.6	21.7103	21.1448	19.6379	95	47.3103	70.7931	62.1379	28.7	24.1621	25.9862	23.0759	23.4	19.5172	20.5483	18.6379
1985	2	13	34.2	22.4	11.8	23	32.6	25.8	26.8	22.8	23.6	22.0207	21.3345	98	52.069	74.4138	65.2069	27.6	26.4621	27.1448	24.0793	22.7	21.2138	21.4138	19.4276
1985	2	14	34.4	21.2	13.2	22.4	33	26	26.9	22.2	22.7586	22.0069	21.4	98	48.8621	73.3448	67.3103	26.6	25.3448	26.9966	25.131	22.1	20.3966	21.3586	20.2759
1985	2	15	35	21.4	13.6	22	33.4	26.4	27	21.8	21.1862	21.2621	18.9241	98	45.5172	71.7241	59.931	26	23.931	26.3172	22.4034	21.7	19.1	20.7138	17.9862
1985	2	16	34.2	17.531	16.669	23	32.2	26	26.8	22.8	22.8	21.2345	19.7138	98	47.7586	70.6552	61.5517	27.6	25.2759	26.1793	23.1621	22.7	20.369	20.6345	18.6586
1985	2	17	34.8	21.8	13	22.6	33.8	27.8	28	22.2	20.9517	21.9586	17.9276	97	45.2069	71.4138	60.069	26.5	23.4345	25.8103	22.1793	22	18.8552	20.4552	17.8966
1985	2	18	34.6	21.8	12.8	22.8	33.8	27	27.6	22.6	22.9862	21.9586	21.4517	98	48.1379	73.069	65	27.3	25.0793	26.8793	24.3138	22.5	20.0276	21.2966	19.5897
1985	2	19	34.6	21.4	13.2	22	33.2	26.6	27.1	21.8	22.8483	22.0552	21.369	98	48.931	74.1034	67.5517	26	25.569	27.1897	25.1276	21.7	20.5345	21.4483	20.2862
1985	2	20	26.9103	21.8	5.11034	23	33.8	26.4	27.4	22.4	22.4621	22.1103	21.269	95	44.8621	74.7586	64.4483	26.7	23.6069	27.3448	23.8828	22.2	19.1759	21.5276	19.3241
1985	2	21	34	17.3103	16.6897	23.8	31.8	26.4	27.1	22.6	22.5448	21.8621	20.3759	90	47.7931	73.069	63.1724	26.6	24.8034	26.7138	23.6724	22.1	20.0931	21.2	19.2103
1985	2	22	34.4	22.8	11.6	23.6	33.2	26.8	27.6	21.4	23.0552	22.1862	21.5069	82	50.2414	74.8966	68.2069	24	26.1241	27.4897	25.4724	20.4	20.8517	21.6138	20.4759
1985	2	23	28.3172	21.2	7.11724	22.2	33	26.8	27.2	21.8	23.2	22.1655	21.5897	97	49	75.2414	68.1379	25.8	26.2414	27.4897	25.5828	21.6	20.9172	21.6172	20.5379
1985	2	24	35	21.2	13.8	21.8	34	19.8069	17.3931	20.4	22.9931	21.9379	21.5759	88	48.3448	74.2069	59.9655	23	24.9793	26.9276	22.4552	19.8	19.9586	21.3345	18.0621
1985	2	25	29.1483	20.6	8.54828	21.4	33.4	25.6	26.5	20.8	21.8621	22.0345	20.6483	95	47.2759	72.8276	62.6897	24.2	24.3655	26.3862	23.431	20.5	19.6621	20.7517	18.869
1985	2	26	34.6	20	14.6	21	33.4	25.2	26.2	20.8	23.3172	22.2897	21.7828	98	49.1034	75.3103	66	24.4	25.7828	27.7379	25.0345	20.7	20.4034	21.7517	19.9793
1985	2	27	33.8	19.8	14	21.8	32.6	25.6	26.4	20.6	24.0586	22.2414	21.8138	90	50.4483	74.069	64.8621	23.5	26.4103	27.5034	24.9345	20.1	21.0414	21.6414	19.9483
1985	2	28	34.2	17.1931	17.0069	22	33.4	27	27.4	21.8	24.1655	22	21.669	98	47.931	72.8276	64.7241	26	25.1966	26.8966	24.6414	21.7	20.0966	21.3345	19.7828
1985	3	1	35	21.8	13.2	23	33.8	27.2	27.8	22.4	24.1103	22.8552	22.4793	95	52.0345	76.931	70.4828	26.7	27.4034	28.0793	26.6276	22.2	21.8379	22.2138	21.3862
1985	3	2	34.4	20.1931	14.2069	23.6	33.6	28	28.3	23.4	23.0414	22.9103	21.6552	98	47.1379	76.6207	61.6552	28.6	25.0103	28.131	23.5586	23.3	19.9966	22.2621	18.9172
1985	3	3	34	22	12	23.2	33.8	26.2	27.4	22.8	25.069	23.0759	22.6414	97	56.2759	74.931	68.6897	27.5	28.831	27.4379	25.9517	22.6	22.8724	21.6138	20.7621
1985	3	4	35	19.9103	15.0897	23.4	34.2	27.8	28.3	23	22.2759	23.1931	20.1483	97	48.1379	74.9655	60.4828	27.8	25.3724	27.6517	23.0276	22.8	20.2034	21.7103	18.3793
1985	3	5	34.8	22.8	12	24.4	34.2	26.8	28	23.2	24.3172	21.9793	21.869	90	54.7931	73.3103	68.7241	27.6	28.2517	26.9241	26.1931	22.7	22.2621	21.331	20.8966
1985	3	6	33.8	21.6	12.2	22.4	33.2	25.8	26.8	21.4	23.0483	23.9034	21.7379	92	48.4828	78.3793	67	24.8	25.8517	29.3138	25.6931	21	20.7138	23.169	20.6276
1985	3	7	35	19.9517	15.0483	23.6	33.4	26.8	27.6	22.4	24.5379	23.8138	23.2345	90	54	79.9655	73.0345	26.3	27.469	29.3	27.3828	21.9	22.1172	23.1552	22.0621
1985	3	8	35.8	21.6	14.2	23.2	34.2	27.6	28.2	22.8	24.8414	23.9517	23.4483	97	53.2069	80.4138	73.1034	27.5	27.9241	29.6103	27.7966	22.6	22.3759	23.3138	22.3
1985	3	9	32.2138	23	9.21379	24	34.8	27	28.2	23.8	24.0552	23.7655	22.5414	98	50.4828	79.3103	69.3793	29.3	27.0621	29.1517	26.5793	23.7	21.6138	23.0552	21.3621
1985	3	10	36	21.8	14.2	24.4	33.4	26	27.5	23.2	23.8552	23.9586	22.5241	90	51.931	81.3103	70.4138	27.6	26.8621	29.731	26.6931	22.7	21.5276	23.3759	21.4069
1985	3	11	33	22.8	10.2	24.2	31.4	25.8	26.8	23	23.9655	23.9793	22.6483	90	52.4828	81.931	71.3448	27.3	27.1793	29.8655	27.0103	22.5	21.6897	23.4241	21.5897
1985	3	12	33.2	23.8	9.4	24.4	32	26.4	27.3	23.2	25.0207	22.2069	21.8862	90	52.069	75.3448	65.5172	27.6	27.4138	27.5897	25.0897	22.7	21.8241	21.6552	20.031
1985	3	13	34.8	19.9103	14.8897	24.4	24.9172	26.2	18.6931	23.2	24.2552	23.1517	22.7517	90	50.931	77.8621	67.9655	27.6	27.5655	28.7448	26.2	22.7	21.9034	22.569	20.8966
1985	3	14	36.8	21.8	15	23	33.4	25.8	27	22.4	25.1034	23.8207	22.7379	95	55.4483	79.7586	68.5517	26.7	28.8207	29.331	26.2034	22.2	22.8552	23.1552	20.9172
1985	3	15	30.5034	22.4	8.10345	23.2	33.8	25.4	27	21.8	24.8276	23.0828	22.669	89	55.5517	78.3103	71.4138	25.2	28.2207	28.6448	27.0414	21.2	22.5586	22.5241	21.631
1985	3	16	32.1103	22.2	9.91034	23.6	31.8	26.8	27.3	23.4	24.331	23.9241	22.8207	98	51.6897	79.8621	68.3448	28.6	27.0448	29.5	26.2621	23.3	21.3621	23.2586	20.9552
1985	3	17	34.8	22.2	12.6	23.4	31	26.4	26.8	22.4	24.0276	24.0759	22.8552	92	47.2759	79.8621	65.0345	26.4	25.1379	29.8207	25.2069	22	20.0586	23.4069	20.1103
1985	3	18	31.7517	20.9448	10.8069	24.2	34.8	25	27.3	23.8	25.5379	23.2345	23.0414	97	57.069	76.2414	71.5517	29.2	29.9793	28.7448	27.831	23.6	23.431	22.5552	22.0379
1985	3	19	33.4	23.2	10.2	24.4	32.4	25.4	26.9	22.4	25.4207	22.0138	21.9828	84	55.931	72.9655	68.3793	25.7	29.5724	26.9828	26.369	21.6	23.1586	21.3552	20.9621
1985	3	20	34.8	22	12.8	22.4	32	25.6	26.4	21	25.1966	23.9793	23.7897	88	54.1379	81.1034	71.2759	23.9	28.8621	29.7207	27.5655	20.4	22.8655	23.3828	21.9103
1985	3	21	35	21.469	13.531	24.8	33.6	26.2	27.7	23.8	24.3517	23.8966	22.9103	92	54.2069	81.6552	68.931	28.8	28.2517	29.6621	26.5345	23.4	22.2828	23.3345	21.0931
1985	3	22	35.8	21.1379	14.6621	24.8	32.8	26.4	27.6	23.6	25.0138	24.1379	23.7655	91	56.6897	81.8621	74.931	28.3	28.8172	30.1379	28.6	23.1	22.8207	23.5897	22.7414
1985	3	23	31.9345	23.8	8.13448	24.2	33.2	26.8	27.8	22.6	25.0552	23.8138	23.6759	87	55.1379	77.6552	72.9655	26.3	28.7345	29.0966	28.2414	21.9	22.7793	23.0138	22.5276
1985	3	24	34.4	23	11.4	25.2	32.8	26.2	27.6	24.2	24.3034	24.2138	23.0103	92	50.8276	81.9655	68.5862	29.5	26.9276	30.2759	26.6138	23.8	21.2517	23.6828	21.1172
1985	3	25	34.8	22	12.8	23.2	34	21.069	17.6966	22.8	23.2759	24.2483	21.2379	97	52.1379	81.8621	63.7586	27.5	26.8793	30.3138	24.6103	22.6	21.2759	23.6897	19.5207
1985	3	26	35.4	21.2552	14.1448	24.2	34.2	26.4	27.8	23.8	25.2414	23.8828	23.869	97	53.8276	79.3103	72.9655	29.2	28.831	29.3517	28.5276	23.6	22.8759	23.1828	22.7207
1985	3	27	35.2	23	12.2	24	33.8	26.8	27.8	23.6	24.2828	22.2	21.1862	97	53.6207	75.069	66	28.8	28.0069	27.5276	25.469	23.4	22.1379	21.6448	20.2517
1985	3	28	32	20.6828	11.3172	24.2414	26	21.2138	21.8897	23.3241	25.4	23.3172	23.1483	89.2069	54.5517	77.1724	70.6897	28.4586	29.2931	28.9862	27.8759	22.9621	23.1172	22.7	22.0897
1985	3	29	32.3517	21.4345	10.9172	24.3207	24.7379	21	20.7897	23.4552	25.1517	22.4483	22.2379	89.7586	51.5862	75.5172	65.8966	28.731	27.5655	28.0483	25.731	23.1138	21.9379	21.9241	20.4103
1985	3	30	30.8483	21.6345	9.21379	23.3862	25.8897	21.0552	20.7655	23.3103	25.3103	23.9724	23.9207	85.7241	54.3793	79.4138	70.5172	27.3621	29.1034	29.5793	27.6241	22.1	23	23.2862	21.9586
1985	3	31	29.8966	20.4552	9.44138	22.6483	24.8069	20.1724	18.8793	22.7034	23.4966	23.4345	22.3586	83.3103	49.2069	76.9655	65.069	26.7793	26.8759	29.1793	25.8345	21.5241	21.2655	22.7966	20.4517
1985	4	1	34.6	23.8	10.8	25.2	33.8	26	27.8	24.6	25.4	23.9793	23.1276	95	54.931	80.1034	71	30.5	29.3586	29.6414	27.9034	24.4	23.1552	23.3517	22.1207
1985	4	2	32.8	23.8	9	25.8	31.2	26.2	27.4	24.6	25.2966	23.3862	23.2069	91	55.6552	78.4138	71.8966	30.1	29.2621	29.2448	28.1379	24.2	23.1172	22.831	22.2483
1985	4	3	35	24.2	10.8	25.2	27.8828	26.2	22.8345	24.8	25.0897	23.1517	22.1	97	55.4138	76.4483	67.8966	31	28.7586	28.5931	26.4552	24.7	22.8138	22.4897	21.0552
1985	4	4	34.6	23.8	10.8	25	33.4	26.6	27.9	24	25.2586	23.4276	23.1276	92	55.6897	78.1724	71.5172	29.2	29.1655	29.3	27.9414	23.6	23.0483	22.8793	22.1241
1985	4	5	30.8138	23.2	7.61379	25	34	26.4	28	24.2	24.3862	23.2207	22.2793	94	52.9655	77.7586	65.4138	29.7	28.1862	28.869	25.8586	23.9	22.2207	22.6276	20.4517
1985	4	6	36.8	23	13.8	25.8	35.4	27	28.8	24.4	24.3759	23.3241	23.1483	89	53.5172	76.931	67.7931	29.6	28.169	28.9862	26.8241	23.9	22.2483	22.6931	21.2517
1985	4	7	35.2	23	12.2	25	32.8	27.6	28.3	24.8	24.5793	23.4897	23.3793	98	52.1724	76.931	70.7586	31.2	28.4207	29.3138	28.3172	24.7	22.3724	22.869	22.3448
1985	4	8	30.5862	23.6	6.98621	26	32.8	27.2	28.3	25.8	22.2414	23.1862	21.2448	98	50.7586	77.4483	65.8276	33.1	25.7345	28.7621	25.5897	25.7	20.3655	22.5759	20.3103
1985	4	9	31.9724	23.2	8.77241	26.2	31.4	27	27.9	24.8	25.1724	24.331	24.1276	89	54.931	81.9655	74.5172	30.4	28.9069	30.5345	29.2	24.3	22.9034	23.8034	23.0793
1985	4	10	35.4	24	11.4	25.4	28.3241	27	21.9897	24.2	25.3793	22.2345	21.4621	91	54.931	71.931	65.4483	29.4	29.3034	27.2724	25.9138	23.8	23.1483	21.5138	20.5207
1985	4	11	35	23.4	11.6	24.4	28.2	28.2	22.7069	22	25.3172	24.0586	24	81	54.1379	80.3448	70.6552	24.8	29.1138	29.8345	27.7655	21	23	23.4379	22.0379
1985	4	12	37.2	23.2	14	25	36	28	29.3	24.4	24.2345	23.4276	22.3034	95	53.2414	76.8621	65.5862	30.1	27.8379	29.1897	25.8	24.2	22.0966	22.8034	20.4345
1985	4	13	36	23.2	12.8	24.6	35.4	25.2	22.7241	21.9586	25.0483	22.2483	21.3345	82.3448	55.3793	74.4138	65.2759	26.9103	28.6828	27.6	25.6586	21.6	22.7931	21.6828	20.3655
1985	4	14	37.2	22.2	15	25.4	35.4	27	28.7	24.8	24.2552	24.0759	23.0966	95	49.7241	79.3793	67.5517	30.9	26.6621	29.7586	26.6483	24.6	21.1034	23.4	21.1586
1985	4	15	36.4	24.2	12.2	25	27.1586	27.2	22.7862	24.8	25.3793	24.0276	24.0862	98	54.2759	81.3103	73.8621	31.2	29.3241	29.8724	29.0862	24.7	23.069	23.4552	23.0138
1985	4	16	36	23.4	12.6	24.6	35	27.4	28.6	24	25.4207	23.3931	23.2966	95	56.2069	77	71.6207	29.4	29.6034	29.1621	28.2655	23.8	23.2862	22.7621	22.3103
1985	4	17	32.0621	23.2	8.86207	24.8	32.2	27.2	27.9	23.8	24.1724	24.0897	23.1172	92	53.8966	80.6897	71.6897	28.8	27.8379	29.9483	27.9138	23.4	22.0483	23.4897	22.1138
1985	4	18	36.2	23.6	12.6	25.4	33.8	27.4	28.5	24.8	24.469	24.1103	23.1655	95	52.9655	80.6897	68.2069	30.9	28.3897	29.9828	26.9448	24.6	22.3345	23.531	21.3103
1985	4	19	37	23.2	13.8	25.2	34.4	27.2	28.5	24.8	24.4	23.1931	22.3517	97	51.6207	77.7931	69.1034	31	27.2552	28.831	27.1862	24.7	21.469	22.6207	21.4655
1985	4	20	31.8345	23.8	8.03448	25	32.2	27.2	27.9	23.869	25.0069	23.9862	24.0069	89.7586	52.2414	80.8276	69	29.4931	26.7069	29.7517	26.8759	23.5414	21.2172	23.3862	21.3
1985	4	21	34.2	22.8	11.4	25.8	31.6	26.2	27.5	24.6	24.431	24.3517	23.3069	91	52.7931	82.6207	67.1379	30.1	27.4793	30.6586	26.3414	24.2	21.6103	23.8552	20.7379
1985	4	22	35	24	11	26	33.2	24.4	27	25.2	24.131	24.0069	23.1621	94	54.6897	81.069	69.3448	31.5	27.8552	29.7966	26.9034	24.9	22.0931	23.4103	21.3069
1985	4	23	34.6	22.2	12.4	25.4	32.8	26.2	27.6	24.6	23.5241	24.1379	22.3966	94	52.4828	75.6897	66.1379	30.4	27.4103	28.5724	26.031	24.3	21.569	22.4862	20.5759
1985	4	24	30.4345	21.731	8.70345	25	33.2	27.6	28.4	23.1586	25.131	22.2759	21.4	84	56.1724	76.3103	67.2759	27.5828	28.9724	27.8	25.9724	21.9655	22.969	21.7862	20.5414
1985	4	25	35.2	24.8	10.4	25.6	32.8	26.4	27.8	24	24.2	23.2552	23.2138	88	55.7241	77.4828	67.069	28.8	27.3414	28.9552	26.0034	23.4	21.5448	22.6483	20.5483
1985	4	26	35	23.4	11.6	25.2	32.4	27	27.9	22.2621	24.2724	23.1586	21.4552	83.069	53.6552	79.1379	64.2759	27.5586	27.3517	28.8862	25.0931	21.9517	21.5483	22.6552	19.7931
1985	4	27	36.4	23	13.4	25.8	34.2	26.8	28.4	22.9724	24.0483	23.5793	22.9724	87	53.2069	82.2414	70	28.3931	26.9103	29.0966	26.7759	22.6759	21.2793	23.0448	21.2345
1985	4	28	34.2	22.8	11.4	25.4	32.4	26.4	27.6	24.2	24.2897	24.0276	23.1862	91	55	81.3448	71.9655	29.4	28.2207	29.869	28.0828	23.8	22.3	23.4552	22.2276
1985	4	29	29.2759	23.6	5.67586	26	33.2	26.4	28	23.0552	23.3172	23.1241	20.569	86.4483	50.3793	78.5172	63.1724	28.5	26.6552	28.7483	24.8414	22.7414	21.1759	22.5793	19.6655
1985	4	30	30.3586	22.8	7.55862	25	32.8	26.6	27.8	24.8	25.4138	23.1862	22.4103	98	59.8966	78.6897	70.2759	31.2	30.0759	28.8724	27.3621	24.7	23.531	22.6621	21.5517
1985	5	1	31.5724	22.8	8.77241	24	31.8	26.4	27.1	23.0069	25.2483	24.1793	24.1483	83.2759	58.5172	82.0345	72.931	27.4069	29.5621	30.2276	28.3207	21.8793	23.2862	23.6414	22.3517
1985	5	2	35	23.4	11.6	26.2	34.4	27	28.7	23.1448	24.9724	24.1586	24.0862	85.6897	57.3103	84.0345	73.5517	28.6172	28.2172	30.4069	28.3483	22.7897	22.3	23.7172	22.3621
1985	5	3	30.2207	24.2	6.02069	26.6	25.1034	28	20.4586	23.1241	24.2345	22.7793	23.0966	83.7241	55.0345	78.9655	69.7931	27.7034	28.1069	28.1414	26.9552	22.031	22.231	22.2448	21.3448
1985	5	4	29.5517	25	4.55172	23.7034	30.8	24.8	18.5034	22.8897	23.2828	22.1724	21.331	86.6552	53.1379	76.5517	65.069	28.2241	26.3379	27.6138	24.8897	22.5862	20.7414	21.7034	19.6862
1985	5	5	33.4	23	10.4	25.4	32.4	27	28	23.8828	25.2897	23.7241	24.0241	90	60.5172	82.3448	76.5862	29.5345	29.931	29.4034	29.2724	23.5793	23.4759	23.2	23.1276
1985	5	6	35.6	24.2	11.4	26.2	35.2	27.4	29	23.1034	25.0345	23.269	22.3276	81.069	58.931	78.3103	70.2759	27.731	29.169	29	27.1276	22.0448	23.0759	22.7103	21.4379
1985	5	7	31	25	6	26.2	30	26.6	27.4	22.2483	25.1241	23.2759	22.3414	82.6552	58.9655	79.1379	70.0345	27.4828	29.3759	29.0862	27.1897	21.9241	23.1724	22.7621	21.4655
1985	5	8	32.6	24.6	8	27.2	29.8	27.6	28	22.5517	23.5172	23.5586	20.869	80.7241	56.7241	78.0345	62.069	27.0586	27.9724	29.569	24.6103	21.431	21.869	22.9759	19.2414
1985	5	9	30.4	25.4	5	25.8	27.2	26	26.3	23.2552	25.469	24.5172	24.4138	87.1724	58.7241	79.6897	75.2759	28.9552	30.0345	30.6379	29.8724	22.9724	23.5172	23.8655	23.4517
1985	5	10	36	24.2	11.8	25.6	35	29.2	29.8	22.4138	25.1448	22.4207	21.469	80.3793	59.3793	76.8966	65.1034	26.7586	29.4241	28.1414	25.0655	21.2552	23.2034	21.9759	19.7724
1985	5	11	32	24.6	7.4	24.8	29.8	25.6	26.5	23.9448	23.6483	23.5448	21.6379	83.8276	54.9655	77.4828	61.6897	27.4483	28	29.4862	24.2414	21.8793	21.8828	22.969	19.0586
1985	5	12	30.2483	22.4	7.84828	24.6	29.4	26.8	26.9	24.1517	24.6828	23.3448	22.5931	86.1724	57.6207	76.6552	66.8966	28.9448	29.3897	28.9931	26.5966	22.9793	22.8966	22.7034	20.869
1985	5	13	32.8	24.6	8.2	25.6	32	27.4	28.1	24.1172	25.469	22.4897	22.5517	89.4483	59.5517	75.5172	70.2069	29.9448	30.1103	28.1759	27.6379	23.7759	23.5552	21.9621	21.6931
1985	5	14	34.6	24.4	10.2	25.2	34.2	27	28.4	22.3241	25.269	24.5103	23.4276	84	59.1034	79.7241	72.6207	27.7552	29.6345	30.6483	28.6241	22.0655	23.3241	23.8655	22.5103
1985	5	15	34	25	9	25.1931	32.8	27.4	21.9034	23.3793	23.331	23.3241	21.6	86.2069	54.6552	77.7931	66.9655	29.1034	27.331	29.069	26.3724	23.0517	21.5483	22.7621	20.7552
1985	5	16	33.6	21.6897	11.9103	27.2	23.9103	25.2	20.7552	22.6483	23.4138	23.2966	22.5276	82.1724	55.6897	79.6552	70.3448	28.1862	27.6034	29.2207	27.5931	22.2966	21.6897	22.8207	21.6862
1985	5	17	30.7931	24.4	6.3931	25.8	31.2	23.4	26	23.2276	23.2759	24.1207	20.5483	82.7931	56.4483	81.4828	67.6552	28.8276	27.4724	30.0759	26.2621	22.9034	21.6241	23.5345	20.6793
1985	5	18	32.4	23	9.4	24.8	30	26	26.7	24.0621	25.3103	22.4138	22.4448	89.7931	59.1724	76	70.3103	29.8793	29.7862	28.0586	27.4552	23.7379	23.3966	21.931	21.6034
1985	5	19	32.4	19.8207	12.5793	25.8	31.4	27.2	27.9	23.1241	25.5414	24.8276	24.2379	83.1724	61.3448	86.3793	74.3103	27.569	30.6138	31.031	28.6862	21.9621	23.8069	24.3483	22.531
1985	5	20	30.769	23.6	7.16897	26.4	34	29	29.6	23.0069	23.8	23.1931	21.2483	86.069	58.9655	79	67.931	28.4241	27.7517	28.9621	25.8138	22.6759	22.0586	22.6793	20.4655
1985	5	21	34	23.6	10.4	25.8	25.3931	25.8	20.8345	22.2828	24.4897	23.2414	23.3379	82.8276	59.6552	79.3103	73.8966	27.569	29.2621	29.0828	28.6379	21.9586	22.8276	22.7414	22.5069
1985	5	22	33.8	24	9.8	25.6	32.4	25.6	27.3	22.6069	24.1793	23.0138	23.2586	81.2759	59.1379	79.4138	71.5862	27.1724	28.5414	28.6103	27.3621	21.469	22.4759	22.5172	21.5655
1985	5	23	33.4	19.8069	13.5931	24.0069	31.2	27.4	20.3966	22.2897	24.0345	23.1931	23.169	83.2414	58.5172	80.8966	74.2414	27.6241	28.2	29.1276	28.3103	21.9931	22.2862	22.7724	22.3483
1985	5	24	28.3655	19.469	8.89655	23.9103	24.4552	21.869	21.4414	21.3724	22.4	23.5448	20.6517	80.1379	55.8621	79.8966	66	26.4621	26.6724	29.7172	25.4069	21.0862	20.9172	23.0759	19.9552
1985	5	25	34.8	20.8345	13.9655	25.8	32.8	26.4	27.8	22.531	24.4621	22.3724	22.5103	83.8966	60.4138	74.8276	71.2759	28.1517	29.2897	27.8621	27.7069	22.2552	22.8138	21.8345	21.7276
1985	5	26	32.2	25	7.2	26.2	28.4	27.2	27.3	23.1586	25.3103	23.9793	24.1414	85.3793	61.2759	82.3103	76.3448	28.6207	30.0172	29.8966	29.5207	22.7897	23.5483	23.4448	23.2586
1985	5	27	34.8	25.6	9.2	26.4	33.2	27.4	28.6	21.5724	24.469	22.2966	20.669	76.4483	59.7931	76.0345	68.5862	26.8069	29.2345	27.8172	26.5345	21.2828	22.7862	21.8034	20.831
1985	5	28	35.8	25.2	10.6	26.2	34.4	30.2	30.3	23.0483	24.3586	23.869	23.2103	84.8966	59.069	81.3793	73.1724	28.3448	28.8793	29.5897	28.2897	22.6448	22.6345	23.2931	22.3241
1985	5	29	32.8	21.0069	11.7931	26.8	30.2	28.2	28.4	22.3103	24.1724	22.2345	22.3241	79.6207	56.3448	74.3448	65.069	26.4379	28.1621	26.7241	25.0655	21.069	22.2276	20.9448	19.7655
1985	5	30	32.6	25.2	7.4	26	31.2	26.2	27.4	22.2414	24.3379	21.5172	21.469	79.7241	59.3448	72.1034	65.1724	26.4586	28.969	26.8414	25.1897	21.0862	22.6828	21.0207	19.8379
1985	5	31	34.2	20.0897	14.1103	22.4655	31.6	28.2	18.6172	22.4414	22.0897	22.1724	21.3448	79.2759	52.6897	73.5862	61.7931	26.7138	25.6759	26.6	23.7138	21.2207	20.3897	20.8828	18.7897
1985	6	1	30.269	25.2	5.06897	26.6	32.2	24.2	26.8	23.0966	25.3103	23.9103	23.2552	82.7241	64.7241	82.7931	71.9655	27.4414	30.4724	29.7828	27.4586	21.869	23.7483	23.4138	21.5931
1985	6	2	30.3517	24.2	6.15172	25	31.2	29.6	28.9	23.0759	25.3034	24.1793	22.4172	86.1379	63.3103	77.6552	68.2414	28.531	30.2828	28.9345	26.3586	22.7379	23.669	22.6724	20.7448
1985	6	3	29	24	5	24.4	27.8	26.2	26.1	22.1379	25.1379	22.6276	21.4966	84.0345	58.5862	75.5862	67.6897	27.4207	29.3345	28.4069	26.2414	21.8759	23.1586	22.1138	20.6862
1985	6	4	29.6	21.2759	8.32414	25.4	27.4	26	26.2	22.5103	24.4759	21.3172	19.7483	83.7241	57.7931	73.4828	62.3103	28.0724	28.9207	26.5931	24.1586	22.2345	22.6586	20.869	19.0207
1985	6	5	32	24	8	24.4	31.2	25.6	26.7	22.131	25.069	23.2414	22.2931	78.8966	60.8276	77.8621	67.069	26.0207	29.5069	28.9379	25.9966	20.8414	23.2586	22.6586	20.5379
1985	6	6	31.2	21.2414	9.95862	25	30.6	28.4	28.1	22.1172	25.1517	24.269	23.2517	83.2069	62.2069	82.0345	74.3103	27.3034	29.8483	30.3897	28.4759	21.8034	23.4379	23.7345	22.4345
1985	6	7	30.2	20.4759	9.72414	23.6	29.6	27.2	26.9	23.8759	24.4828	24.2138	23.3621	85.7241	61.2414	83.3448	74.4828	28.4276	29.5207	30.4586	28.7862	22.6862	22.9517	23.7483	22.5828
1985	6	8	33.4	20.8	12.6	26.4	24.6345	27.6	19.6172	24.2207	24.3931	22.669	21.6897	90.5862	57.9655	75.8621	68.069	30.2207	28.8207	28.5138	26.6552	23.931	22.5931	22.1793	20.9
1985	6	9	32.6	24.2	8.4	26.4	32.2	28.2	28.8	23.1655	25.2069	24.0966	24.1655	81.8966	61	81.2069	73.1724	27.5345	29.8034	29.9621	28.3759	21.9069	23.4241	23.5138	22.3655
1985	6	10	31	23.2	7.8	23.6	29.4	27	26.8	22.1793	24.4276	24.3793	23.3586	82.5517	58.7931	82.069	73.4138	27.3517	28.9793	30.6414	28.6069	21.831	22.6828	23.8483	22.4793
1985	6	11	34.6	20.0138	14.5862	25.2	32.6	29.2	29	22.4	23.5448	21.269	21.5207	80.7241	55.6207	72.4483	64.8621	26.8448	27.8828	26.3966	25.2724	21.3034	21.8207	20.7655	19.8793
1985	6	12	34.6	24.6	10	26.8	34.2	24.2	27.4	22.3379	21.4276	20.531	19.6759	80.4138	53.6897	70.069	60.2759	26.6897	25.531	25.6448	23.0862	21.2069	20.031	20.0828	18.1621
1985	6	13	32.6	23.2	9.4	24.6	30.2	28.2	27.8	23.1379	24.1724	22.3241	22.3	87.3103	57.3793	76.2414	70.7931	28.7172	28.2966	27.8966	27.1621	22.8586	22.3414	21.8483	21.4655
1985	6	14	33.2	23.4	9.8	25.8	32.4	28.6	28.9	22.3034	24.3517	23.9793	22.3414	80.4483	60.8276	83.1379	75	27.7069	29.1724	29.9655	28.5966	22.0276	22.7897	23.4966	22.5034
1985	6	15	35.2	24.4	10.8	26.2	34	28	29	22.0414	24.2414	24.2414	23.2138	83.7931	60.4138	82.1379	74.4828	27.2	28.8414	30.3448	28.4517	21.7483	22.6241	23.7069	22.4172
1985	6	16	30.4621	24	6.46207	26	32.4	28.8	29	23.1379	25.2	23.469	23.3207	87.3103	64.069	78.6207	74.9655	28.7448	30.1828	29.4138	28.7069	22.8621	23.6069	22.9414	22.5586
1985	6	17	34.4	23.8	10.6	25.2	33.2	28.2	28.7	23.9172	25.1172	24.0966	23.2069	90.2069	58.1724	81.7931	70.4483	29.6345	28.6655	30.0414	27.3379	23.6138	22.5241	23.5414	21.5448
1985	6	18	35.2	24.4	10.8	25.8	33.8	25.2	27.5	23.3103	25.5655	23.4345	23.4966	83.3448	62.2069	78.9655	71.2759	27.9345	30.7276	29.3862	27.8621	22.1655	23.9	22.9103	21.8207
1985	6	19	34.8	24	10.8	24.8	33	27	28	22.2138	24.331	23.2034	22.3724	79.5862	58.3448	79.2069	67.8621	26.4414	28.8069	28.9862	26.2828	21.0414	22.6103	22.6966	20.7103
1985	6	20	36.2	24	12.2	25.4	35	28.2	29.2	23.1379	23.5034	22.2759	21.5276	87.5517	57	76.5862	68.6897	28.7655	28.0241	27.8448	26.4517	22.8759	21.8759	21.8241	20.7862
1985	6	21	29.5655	23.4	6.16552	25.8	34	29.2	29.5	22.1241	24.2552	23.0138	21.3552	79.2759	59.6207	80.2759	65.2414	26.1621	28.7862	28.7276	24.9448	20.9241	22.6	22.569	19.7172
1985	6	22	28.5655	24.4	4.16552	26.2	33.4	28.4	29.1	22.3172	24.5379	23.5793	21.7759	83.6207	60.6207	76.7241	67.9655	27.7	29.5448	29.4483	26.8517	22.0276	22.9345	22.9448	20.9931
1985	6	23	29.669	23.4	6.26897	26.4	35.6	25	28	22.2828	23.3448	23.131	22.331	83.3448	54.4828	79.8966	70.4138	27.6241	27.3241	28.9483	27.2345	21.9862	21.5414	22.6621	21.4793
1985	6	24	34.4	19.9103	14.4897	23.8	32.4	28.2	28.2	21.3724	23.3379	22.3793	22.3621	76.7586	56.7241	76.7586	66.1379	25.3172	27.0069	28.0586	25.4172	20.1931	21.0586	21.9276	19.9517
1985	6	25	34.6	24.4	10.2	26.2	34.2	25.4	27.8	22.9241	25.1172	22.5724	22.3483	86.5517	61	75.7241	70.6552	28.2793	29.6448	28.3414	27.3207	22.6034	23.3414	22.0724	21.531
1985	6	26	31.2	24	7.2	25.2	31.2	28	28.1	23.2828	25.0759	22.4207	22.3828	86.6207	61.5172	74.5517	70.7931	28.9414	29.5862	27.8966	27.3517	22.969	23.3	21.8517	21.5586
1985	6	27	36	24.2	11.8	25.4	34.8	28.8	29.4	22.1862	24.3793	21.5655	21.5207	83.1724	55.5862	70.5172	64.0345	27.4103	27.6448	26.8207	25.1655	21.869	21.6862	20.9517	19.8207
1985	6	28	30.6414	25	5.64138	26.6	32.6	24.2	26.9	22.2655	24.3586	22.4276	21.5621	83.5862	59.3448	76.5172	68.5172	27.6069	28.9379	28.1483	26.4655	21.9759	22.6207	21.9724	20.7897
1985	6	29	32.4	23.4	9	24	30.2	28.2	27.7	22.0138	24.2276	20.7586	20.5241	80.2414	59.0345	70.8621	62.7586	26.1483	28.6655	26.1966	24.0655	20.9276	22.5207	20.369	18.9483
1985	6	30	33.4	20.1448	13.2552	25	32.2	27.6	28.1	20.4	24.2552	22.8552	20.4138	77.1724	56.6897	74.2414	58.6207	25.1759	27.5793	27.169	22.6345	20.1207	21.6724	21.4483	17.9172
1985	7	1	34	23.6	10.4	25	33.2	27.4	28.3	22.0483	19.4793	21.4621	17.8069	81.2414	48.5862	72.931	54.6552	26.2069	23.0414	26.8138	20.6897	20.9586	18.1241	20.9828	16.3207
1985	7	2	34.8	23.8	11	24.6	34.2	28.6	29	22.9586	24.3448	22.3586	22.3414	87.7586	57.5517	74.4138	70.2759	28.4379	28.6345	27.7724	27.2034	22.6966	22.5172	21.7759	21.4897
1985	7	3	35	23.6	11.4	25.6	34	27.8	28.8	21.9586	24.2966	20.5724	20.5172	82.931	61.2414	69.1034	65.4828	26.9759	29.0862	25.631	25.1207	21.6414	22.7517	20.0552	19.7966
1985	7	4	34.4	24	10.4	25.8	33.6	27.8	28.8	22.0069	23.2759	22.9586	22.1517	83.0345	55.931	76.931	67.931	27.069	27.3655	27.6034	25.8793	21.6862	21.5379	21.6897	20.4828
1985	7	5	34.4	23	11.4	26.4	33.8	25	27.5	22.8	24.2172	22.8897	23.031	86.3103	60.2759	79.4828	74.2759	28.0241	28.831	28.4034	28.0862	22.4586	22.6138	22.4	22.2207
1985	7	6	35	21.8	13.2	23.4	33.8	28.2	28.4	22.0483	24.3517	23.0897	23.1621	82.9655	62	79.7241	74.931	27.1276	29.2793	28.8172	28.4069	21.7103	22.8517	22.6103	22.3862
1985	7	7	34.6	23	11.6	24.6	33.4	28.8	28.9	22.7724	23.1448	22.3793	19.5724	82.7931	56.5862	76.0345	65.0345	27.9621	27.2103	28.0034	24.8897	22.4414	21.4931	21.8862	19.6862
1985	7	8	32.4	24.2	8.2	25.2	31.2	26.2	27.2	21.2483	24.1379	23.3517	22.2931	80.1034	57.3448	79.3793	70.5862	26.2103	28.2241	29.2862	27.1448	20.9483	22.3	22.8759	21.4379
1985	7	9	32.6	24.6	8	25.2	31.8	25.2	26.9	22.131	24.4	22.2	21.4069	84.0345	58.7586	76.1724	68.4483	27.4	28.9586	27.6552	26.2	21.8621	22.6724	21.7207	20.6655
1985	7	10	35	23	12	25.4	33.6	25	27.3	22.8828	24.4414	20.8828	20.6034	82.4138	58.5862	69.3103	61.6897	27.0276	28.9966	26.2793	24.0517	21.6517	22.6793	20.4	18.9517
1985	7	11	34.8	23.4	11.4	25.8	34	26.6	28.3	21.9379	24.2966	21.5862	20.5345	83.1724	59.4828	73.4138	65.3793	26.9759	28.8517	27.1207	25.131	21.6207	22.6241	21.1345	19.8034
1985	7	12	29.8069	23.8	6.0069	25.8	34.6	24.4	27.3	21.8483	24.2828	22.1379	22.1655	83.1724	58.6207	76.7931	71.069	26.7966	28.7034	27.5897	27.0034	21.5241	22.5276	21.6759	21.3552
1985	7	13	34.4	23	11.4	24.6	33	25.4	27.1	21.931	24.3793	23.5172	23.2759	80.3103	58.931	78.6552	71.069	25.9207	28.931	29.5517	27.4483	20.7828	22.6586	22.9897	21.5966
1985	7	14	35.6	24.2	11.4	25.4	34.6	27	28.5	22.0621	23.5345	23.3586	22.3793	84.4828	54.931	79	68.4828	27.2966	27	29.2379	26.3448	21.8172	21.0552	22.8448	20.7345
1985	7	15	33.6	23.8	9.8	25	32.8	26.4	27.6	22.9759	23.5862	22.7724	22.2448	84.5862	56.3793	79.4483	68.6897	27.3724	28.0759	28.1966	26.0483	21.8414	21.9	22.2724	20.5621
1985	7	16	35.2	24.2	11	26	34	24	27	22.5724	25.1103	22.3241	22.1966	83.4483	60.3448	76.1034	67.9655	26.5828	29.5	27.8862	25.9	21.4	23.2483	21.8345	20.4897
1985	7	17	33.2	23.2	10	25.2	32.2	27.2	28	22.8483	25.0483	23.3793	23.2	87.8276	62.5172	78.1034	74.2414	28.2621	29.6517	29.2207	28.3897	22.6	23.3207	22.8276	22.3724
1985	7	18	31.2	23.6	7.6	24.6	29	27.2	27	22.8621	23.4207	22.3034	21.4448	82.931	55.6552	75.3103	64.6897	27.1483	27.6517	27.7759	25.1241	21.7138	21.6966	21.7828	19.7966
1985	7	19	30.1724	24	6.17241	25.6	32.4	26.8	27.9	22.7724	24.1862	23.4138	23.1966	87.0345	56.7241	77.8276	72.8621	28.031	28.2241	29.2586	28.1966	22.4759	22.2759	22.8448	22.2759
1985	7	20	31.8	24.2	7.6	25.4	30.2	23	25.4	21.9931	24.131	22.3379	22.2138	80.3103	58.4138	75.5862	67.7241	25.9828	28.3483	27.8552	25.9138	20.8241	22.3483	21.8103	20.5034
1985	7	21	33	20.3241	12.6759	25.2	32.6	23.4	26.1	22.7207	24.2828	22.3172	22.231	86.7586	60.1034	71.6897	68.3103	27.8931	28.9414	26.7517	26.0034	22.4172	22.6448	20.9483	20.5414
1985	7	22	32.6	22.4	10.2	24.8	31.2	26	27	21.7586	24.2552	22.2	20.3552	82.4483	57.4828	75.4138	63.7586	26.5517	28.4621	27.5897	24.5862	21.3931	22.4172	21.6759	19.5069
1985	7	23	33.4	24.6	8.8	25	32.5	24.6	26.7	21.731	23.2621	21.6621	20.4586	83.3793	54.5172	72.3103	64.2759	26.6	27.1345	27.1414	24.8103	21.4241	21.4138	21.1552	19.6345
1985	7	24	32.4	20.1862	12.2138	22.7034	29.6	24.8	19.8345	21.1241	24.4759	20.8828	20.6379	80.6207	56.5172	67.5862	63.6897	26.0379	28.7862	26.0862	25.1034	20.8517	22.5655	20.3069	19.7793
1985	7	25	30.6	23.6	7	25	29.6	24	25.6	22.0069	22.331	22.5931	21.4379	84.2069	52.0345	75.931	67.4483	27.1862	26.0517	28.3931	26.1138	21.7448	20.5586	22.1034	20.6034
1985	7	26	31.8	24	7.8	25.2	30.2	26.8	27.3	21.9586	23.3586	21.4207	20.4621	79.8276	55.4138	70.5862	59.7931	25.9	27.4862	25.7	22.8103	20.7724	21.5862	20.1069	18
1985	7	27	32.2	23.4	8.8	25.6	30.2	28	28	21.1172	23.3793	22.2207	21.331	80.8276	57.1034	75.3793	68.1034	26.0345	27.7448	27.6414	26.0034	20.8552	21.7207	21.6862	20.5379
1985	7	28	33.8	23.6	10.2	25.2	32.6	27.8	28.3	22.0345	24.0828	22.2414	21.3379	83	59.0345	76.7931	68.3103	27.1	28.3552	27.7897	26.0172	21.7207	22.3379	21.769	20.5621
1985	7	29	33.8	24.6	9.2	25.6	33.2	26.6	28	22.9379	24.5379	23.331	23.3414	83.5517	57.2759	80.0345	71.6552	27.2448	28.1828	29.3414	27.5276	21.7759	21.9448	22.8621	21.631
1985	7	30	32	24.2	7.8	25	30.2	25.2	26.4	22.7517	24.2414	23.1448	23.1069	86.3103	60.1034	79.931	74.3448	27.9345	28.8276	28.9552	28.2276	22.4138	22.6034	22.6724	22.2862
1985	7	31	33	23.8	9.2	24.6	31.8	24.6	26.4	20.9448	23.1862	22.531	20.4241	80.069	56.6552	76.4828	65.2759	25.6655	27.3345	28.3276	24.8862	20.6448	21.5414	22.0655	19.6724
1985	8	1	31.8	22.6	9.2	23.2	31.4	26.8	27	22	21.4897	22.1655	20.5138	84.4483	53	76.3103	65.8966	27.1655	25.5552	27.5931	25.1	21.7517	20.0241	21.6897	19.8069
1985	8	2	33.2	18.7034	14.4966	25.4	31.8	23.8	26.2	19.6069	23.2345	22.2793	20.4897	73.4483	55.4138	76.1034	64.3793	24.2069	27.1862	27.769	24.8655	19.3172	21.4586	21.7828	19.6621
1985	8	3	33.4	23.6	9.8	24.4	31.8	26.4	27.3	22.1172	22.2172	21.4862	21.3862	79.5172	53.2759	71.2069	64.4828	26.1552	26.0207	26.6724	24.9207	20.9207	20.469	20.8966	19.669
1985	8	4	32.4	19.0828	13.3172	25.8	32	27.8	28.3	18.6759	21.4759	21.531	18.7103	66.3448	48.5862	72.3103	57.931	21.8448	24.869	26.8931	22.6379	17.4931	19.6655	21.0103	17.9138
1985	8	5	33.4	23.8	9.6	25.2	32.2	25.2	27	21.1931	23.3793	20.7241	20.5724	76.7931	55.6897	71.3103	62.5862	24.9862	27.531	26.169	23.9862	20.0103	21.6276	20.3379	18.9138
1985	8	6	31.6	24	7.6	26	31	26.4	27.5	20.3379	23.3379	22.5034	21.4793	76.5517	54.0345	74.4138	66.2414	25.0103	27.2	28.0586	26.0448	20.0345	21.4586	21.9207	20.5655
1985	8	7	33.2	23.6	9.6	24	31.8	25.6	26.8	21.2345	21.8207	21.5586	19.7483	80.3448	51.931	72.8621	62.3793	26.2	26.1069	26.9862	24.2069	20.9483	20.2759	21.0724	19.0172
1985	8	8	26.4172	23.6	2.81724	26	31.2	16.7448	17.4621	21.3586	23.4414	21.3241	21.4483	80.7586	56.0345	73.4483	68.3448	26.4862	27.7276	26.5862	26.2517	21.0931	21.7414	20.869	20.6897
1985	8	9	28.8	24.4	4.4	26	28.4	24	25.6	21.2345	21.6897	21.3034	19.6517	73.6207	55.1034	73	63.3793	25.1345	26.2241	26.4828	24.0793	20.0759	20.3586	20.8172	18.9621
1985	8	10	32	23.4	8.6	24.2	29.4	25.4	26.1	21.2552	22.5862	22.0345	21.3828	80.4483	52.8276	77.5517	68.069	26.2552	26.6552	27.4793	26.0759	20.9655	20.8897	21.6103	20.5828
1985	8	11	31	21.6	9.4	22.8	29	26.6	26.3	20.8897	23.0069	22.0621	21.9828	81.2069	53.1724	76.1379	67.8966	25.6586	25.6931	27.3724	25.5552	20.6379	20.3655	21.569	20.3103
1985	8	12	25.9172	19.3793	6.53793	24.6	33.2	28	28.5	21.0414	23.2138	22.3517	22.2034	79.8621	56.3448	74.931	70.3793	25.8345	27.2793	27.8138	26.9862	20.7241	21.5069	21.7966	21.3448
1985	8	13	34.6	24.2	10.4	24.6	33.6	27.8	28.4	21.2069	23.3517	20.5034	20.4724	77.7586	55.5862	70.5172	62.7931	25.1207	27.4586	25.6414	23.8724	20.0862	21.5966	20.069	18.8552
1985	8	14	32.2	23.8	8.4	25.4	20.9931	28.4	17.3621	20.2138	23.1414	21.469	20.4414	77.069	55.2069	72.7931	64.931	24.831	27.0034	26.7897	24.8345	19.9345	21.3414	20.9793	19.6414
1985	8	15	32.4	25	7.4	25.6	29	26.8	27	21.1724	23.4897	22.4483	22.369	78.9655	57.2414	76	70.7586	25.9655	27.9793	28.1103	27.3517	20.7966	21.831	21.9414	21.5241
1985	8	16	33.6	24.2	9.4	24.8	31.4	25.4	26.8	21.1655	22.5241	19.8897	18.8517	76.4138	53.6897	64.5172	53.9655	24.9069	26.5586	24.1069	20.8552	19.9793	20.8379	18.6724	16.4034
1985	8	17	27.5655	24	3.56552	25.2	32.4	24.6	26.7	21.0138	23.531	21.5517	21.4517	78.8276	53.1034	73.4483	67.3793	25.6931	26.6345	27.0759	26.1483	20.6345	20.8897	21.1034	20.6034
1985	8	18	31.2	22	9.2	23.4	30	23.6	25.1	21.1931	22.5586	22.0138	21.3172	79.3448	54.2069	71.7586	64.9655	26.0276	26.6793	26.1276	24.8586	20.8655	20.8828	20.6	19.6621
1985	8	19	32.2	19.1517	13.0483	24	30.2	26.8	27	21.3034	23.3517	22.5862	22.4207	79.7586	56.2069	78.1379	71.3793	26.2793	27.6	28.6069	27.4931	20.9897	21.669	22.1931	21.6172
1985	8	20	31.8	19.5586	12.2414	23.2	30.8	25	26	21.1034	23.3379	22.0966	22.1828	79.6207	55.7931	74.6897	70.069	25.9069	27.4552	27.3345	26.9138	20.7724	21.6	21.5207	21.3
1985	8	21	31.2	21.2	10	21.9069	22.4621	28	18.431	21.2276	23.4828	22.2414	22.3103	77.2759	55.9655	76	67.931	25.1724	27.7552	27.7552	26.1621	20.1138	21.7414	21.7345	20.6172
1985	8	22	33.2	22	11.2	24.2	31.4	18.7241	18.3655	21.1655	23.4483	22.131	22.2517	79.6897	57.4828	75.7241	68.8966	26.0276	27.3931	27.4586	26.2897	20.8483	21.2621	21.6241	20.6931
1985	8	23	34.6	19.6172	14.9828	21.8966	32.8	25.6	17.3069	21.0448	22.4138	21.3724	20.4862	75.6897	54.2759	74.1379	62.5172	24.6483	26.5345	26.7966	23.8828	19.7966	20.8207	20.969	18.8586
1985	8	24	35.2	24.2	11	25.4	33.6	24.6	27	21.2966	23.1724	20.9448	21.1966	80.3793	55.5517	73.4138	67.931	26.3172	27.1207	25.869	25.7138	21.0034	21.4241	20.4655	20.3966
1985	8	25	26.9931	24	2.9931	24.6	30.4	25.6	26.5	21.0276	23.4483	22.2483	22.2448	79.5517	56.5517	76.2069	70.6897	25.7862	27.8138	27.7276	27.1103	20.6724	21.7862	21.769	21.4103
1985	8	26	25.331	22.2	3.13103	21.8966	30	23.8	18.0379	21.2	23.131	21.9931	22.1103	77.069	58.2414	77.3103	69.3448	25.0172	27.3483	27.3862	25.8448	20.031	21.5379	21.5552	20.4621
1985	8	27	26.8552	23.8	3.05517	24.8	32.8	26.8	27.8	20.7379	23.531	22.0552	21.2517	76.8966	59.5517	73.1724	69.2414	25.3276	28.4138	26.4724	26.0172	20.4483	22.0793	20.8034	20.5517
1985	8	28	33.2	22.2	11	24.6	32.2	27.8	28.1	20.3241	22.5517	22.2966	20.531	77.1724	55.931	75.1379	65.4138	25.0379	26.9828	27.7241	25.0793	20.0448	21.0448	21.7517	19.7862
1985	8	29	25.6069	23.2	2.4069	25.4	31.4	27.8	28.1	21.1724	23.5517	21.2276	21.3931	80.8966	59.6897	74.2759	69.6552	26.1655	28.4276	26.4966	26.2966	20.9207	22.1103	20.8103	20.7103
1985	8	30	32	23.4	8.6	25.6	31.4	26.6	27.5	21.3241	23.6414	21.1517	21.4448	80.6207	59.1034	75.8621	69.8621	26.3931	28.5655	26.5414	26.4241	21.0621	22.1483	20.8138	20.7621
1985	8	31	34.4	23.4	11	25.8	33.8	28.4	29.1	20.3793	22.0414	21.2897	21.2379	77.5862	53.4483	75.069	68.6207	25.2	25.6345	26.731	25.8448	20.131	20.3552	20.9276	20.4655
1985	9	1	35.8	22.4	13.4	25.4	34.8	28.4	29.3	20.2138	22.4897	22.2138	20.4931	76.069	56.2414	77.6897	65.8621	24.7586	26.9138	27.8448	25.1138	19.8793	21.031	21.8034	19.7931
1985	9	2	34.8	24.2	10.6	25.4	33.8	25.6	27.6	21.2172	22.3172	22.531	21.4517	80.3448	54.4138	74.0345	65.6897	26.1759	26.3	27.2414	25.1552	20.9241	20.7069	21.2	19.8172
1985	9	3	33.4	23.6	9.8	25.4	30.4	27.6	27.8	21.0138	23.0966	21.8552	21.1069	76.8621	54.9655	75.1034	70.1034	25.8103	26.8552	26.8724	26.5103	20.731	21.2448	21.2897	21.0828
1985	9	4	32.8	17.2	15.6	23.2	32	27.8	27.7	20.9793	23.3724	21.4207	21.331	80.3448	57.6897	74.0345	68.7241	25.731	27.7655	26.8759	26.0552	20.6862	21.7655	21.0069	20.5828
1985	9	5	34.6	23	11.6	25.6	32.4	24.4	26.7	19.9724	22.2345	21.9931	20.2138	77.1724	53.5862	77.2759	65.5172	24.4414	26.0069	27.3517	24.4828	19.6931	20.5621	21.5552	19.4552
1985	9	6	33	23	10	23.8	31	27.2	27.3	21.2759	20.6414	21.2207	19.5931	79.8621	49.7931	73.1034	62.3103	26.2586	24.4897	26.3759	23.9069	20.9621	19.1586	20.7448	18.8586
1985	9	7	30	18.9931	11.0069	23.4	29.8	26.4	26.5	21.3379	23.1862	21.4621	21.4172	80.069	55.3448	74.2069	68.2759	26.4034	27.1276	27	26.1621	21.0379	21.4172	21.0276	20.6241
1985	9	8	33.6	22.4	11.2	24	31.6	25	26.4	21.0345	23.131	21.7103	21.9586	77	58.1379	76.8621	69.1034	24.7655	27.3414	26.8103	25.5655	19.8793	21.5276	21.2448	20.2966
1985	9	9	32	22.8	9.2	23.4	29.2	23	24.6	21.0759	23.2207	22.2276	22.1793	80.069	57.6207	77.7586	71.7931	25.8897	27.4621	27.9	27.0897	20.7793	21.6207	21.8172	21.4069
1985	9	10	31.6	18.3655	13.2345	26.8	30.4	25.8	27.2	20.9862	23.4	21.269	21.3034	77.069	58.4483	70.9655	63.4828	24.7034	27.9448	25.6517	23.9483	19.8414	21.8621	20.0379	18.8759
1985	9	11	34	23.2	10.8	24.6	33.8	24.6	26.9	21.2	23.2414	21.2621	21.2966	77.069	58.2759	73.4483	65.8621	25.069	27.5828	26.4621	24.8931	20.0517	21.6828	20.8	19.6931
1985	9	12	32.8	23.6	9.2	24.6	31.4	25.8	26.9	21.3655	20.5034	22.0621	19.5552	76.6552	51.0345	77.4483	60.4138	25.331	24.3655	27.531	22.8517	20.2	19.1172	21.6379	18.0276
1985	9	13	32.4	21.4	11	23.2	30.2	26.8	26.8	21.0069	21.5655	20.3586	18.5793	80.7241	54.5862	70.6897	60.931	25.8379	25.9828	25.3724	22.7793	20.7345	20.2379	19.9345	17.9862
1985	9	14	32.4	18.8759	13.5241	23.6	30.2	25.4	26.1	21.2345	23.1655	21.3103	21.3103	76.5517	56.931	72.7931	65.5172	25.169	27.2655	26.5172	24.9483	20.1172	21.4793	20.8138	19.7034
1985	9	15	34.2	21.6	12.6	24.8	21.0759	27.4	16.4034	21.269	22.5724	21.2552	20.5207	73.8621	57.1379	74.5862	64.1034	24.1897	27.2138	26.5759	24.2103	19.3207	21.1621	20.8552	19.031
1985	9	16	33.8	22.6	11.2	25.4	31.4	27.2	27.8	20.5241	22.4	21.2345	20.4966	71.5517	54.931	74.5517	66.4138	24.369	26.5207	26.5793	25.1103	19.4	20.7931	20.8448	19.7793
1985	9	17	34.8	22.6	12.2	26	33.2	26.2	27.9	21.0759	23.4207	22.1379	22.2034	80.4828	59.7586	76.2414	72.2069	25.9448	28.1621	27.5793	27.2276	20.8	21.9655	21.6276	21.469
1985	9	18	25.6	24.8	0.8	26	32.4	25.8	27.5	20.9793	22.5241	22.1517	21.2897	81.5172	58.2759	76.5172	70	25.8552	27.2828	27.6	26.1655	20.7517	21.1759	21.6759	20.6172
1985	9	19	26.7655	18.4621	8.30345	24.8	31.6	23.8	26	20.469	23.2069	19.7241	20.2379	73.7586	55.2069	70.6897	60.4483	24.2138	26.5517	24.1621	22.4655	19.3069	20.8379	19.2862	17.8172
1985	9	20	33.2	23.4	9.8	25.6	32.8	24.2	26.7	20.1655	22.7655	22.2	21.1138	77.069	57.6897	77.069	69.5862	24.7655	25.7172	27.7448	25.7379	19.869	20.4103	21.7655	20.4069
1985	9	21	32.2	23.6	8.6	24.2	32.2	25.4	26.8	20.1724	21.1793	20.331	18.5483	77.1724	53	71.0345	60.4138	24.7897	24.9483	25.3828	22.6241	19.8966	19.7172	19.9241	17.8966
1985	9	22	33.8	22.4	11.4	25.4	32.6	26	27.5	21.0897	22.269	21.9034	21.1966	76.7931	56.6207	72.8621	63.3448	24.7448	26.5379	25.8241	23.6103	19.869	20.8034	20.4621	18.7138
1985	9	23	33.6	24.2	9.4	25.4	31.8	25.4	27	21.2069	21.3034	21.9862	20.3448	80	53.6207	76.8621	65.9655	26.1138	25.269	27.3	24.8	20.8966	19.8586	21.5172	19.631
1985	9	24	34	23.8	10.2	24.8	32.8	27	27.9	21.0345	21.2	22.2276	20.3448	80.1724	52.8621	77	65.6207	25.831	24.9517	27.7966	24.7621	20.7345	19.6931	21.7828	19.6
1985	9	25	33.2	24.8	8.4	25.4	21.2207	17.4414	17.1103	21.2069	23.1793	22.0069	22.1379	77.6897	56.5172	77.2069	68.931	25.0724	27.2448	27.3655	25.8276	20.0448	21.5069	21.5621	20.469
1985	9	26	30.2	25	5.2	25.6	28.8	23.6	25.4	20.931	22.0931	21.8621	21.0655	79.5862	56.2414	79.1034	69.6897	25.5862	26.0966	27.2931	25.6586	20.5897	20.5931	21.5207	20.3621
1985	9	27	26.6897	23.2	3.48966	23.8	31.4	25.8	26.7	20.1034	21.4759	22.3655	19.5828	77.4828	53.2069	77.4483	63.4828	24.6828	25.569	28.0931	24.0103	19.8448	20.031	21.9414	18.9345
1985	9	28	32.2	23	9.2	23.6	30.2	22.8	24.9	21.0621	22.9034	20.8483	21.0414	80.7931	60.8276	74.3103	70.1379	25.9655	27.2552	25.7655	25.6483	20.8034	21.5	20.4241	20.3586
1985	9	29	32.4	22.2	10.2	24.2	31.6	24.4	26.1	21.0207	23.2345	22.3862	22.2069	80.3793	60.5172	76.3103	72.3793	25.831	27.931	28.0138	27.2586	20.731	21.8483	21.9034	21.4931
1985	9	30	33.6	22.8	10.8	24	32.2	27	27.5	20.2828	22.2517	21.931	20.3621	76.7586	55.4828	76.4138	63.7241	24.9586	26.2897	26.6069	23.8759	19.9828	20.6897	20.869	18.8483
1985	10	1	33.2	22.6	10.6	25.4	32.4	26.6	27.8	20.2069	20.4276	21.0276	19.4034	76.2759	50.6897	74.3103	62.6897	24.7655	24.2241	26.1	23.5931	19.8862	19.0207	20.6172	18.7034
1985	10	2	25.4138	23.6	1.81379	25.8	31.6	24.2	26.5	20.2069	23.1517	22.0138	21.2	74.4138	59.2759	76.7931	66.4138	23.7862	27.5379	27.3379	24.7138	19.0931	21.6586	21.5448	19.5897
1985	10	3	33	24	9	25.6	30.2	25.2	26.6	20.4621	22.4621	21.9517	20.4828	77.1034	56.8276	77.2069	66.5517	25.2862	26.9276	27.2793	25.1276	20.1828	21.0138	21.5138	19.7966
1985	10	4	31.6	17	14.6	25.8	30.2	24.8	26.4	21.1241	21.1069	20.869	19.2828	81.2069	53.8621	73.8621	63.6552	26.0862	24.9207	25.7655	23.4517	20.8828	19.7	20.4276	18.6414
1985	10	5	30	23.6	6.4	25.4	27.6	25.4	26	20.0759	22.1862	21.8552	20.2103	73.5517	54.7586	76.5172	62.4828	23.4793	26.1172	27.0345	23.3793	18.9103	20.6276	21.3897	18.5828
1985	10	6	32.4	24.4	8	25.4	29.8	27.2	27.4	21.3034	22.2828	21.0759	20.3897	80.8276	55.2414	74.7241	66.3103	26.4	26.3069	26.2517	24.9034	21.0414	20.7138	20.6931	19.6931
1985	10	7	31.6	24	7.6	25	31	26.6	27.3	21.1931	22.3379	21.2724	20.4448	80.1724	57.8621	75.5517	67.2759	26.1138	26.8517	26.7069	25.1414	20.9	21	20.931	19.8103
1985	10	8	33.8	18.1862	15.6138	25.4	33	27.6	28.4	21.3655	23.2897	21.1862	21.3759	81.5862	58.5862	74.5517	69.5172	26.5621	27.7034	26.431	26.1966	21.1414	21.7379	20.7897	20.6621
1985	10	9	32	17.7379	14.2621	26.4	31.4	24.4	26.6	21.1724	21.6552	21.9103	20.4414	81.069	55.0345	74.4138	64.069	26.1448	26.1621	26.2759	24.0724	20.931	20.3517	20.6862	18.9621
1985	10	10	32.2	18.6414	13.5586	25.8	31.2	27.8	28.1	21.1241	23.1448	21.0345	20.3207	74.2759	57.8966	75.069	66.6897	24.9552	27.3586	26.2069	24.7655	19.9966	21.5586	20.6483	19.6138
1985	10	11	33.4	24.8	8.6	25	32	27.2	27.9	20.8276	22.0759	21.1379	20.1379	79.2759	55.0345	74.5172	65.6897	25.3724	25.9	26.3552	24.4	20.4793	20.5069	20.7448	19.4138
1985	10	12	33.6	24.2	9.4	25.6	32.6	26	27.5	21.1793	22.1241	21.2483	21.2414	81.069	55.8276	73.931	69.2069	26.1655	26.0931	26.5172	25.9172	20.9379	20.6241	20.8241	20.5138
1985	10	13	34.4	23.8	10.6	24.6	31.8	28	28.1	20.7931	22.1655	22.1241	21.1345	80.6897	55.7931	77.2759	68.931	25.4207	26.1828	27.6069	25.7138	20.5034	20.6517	21.6862	20.4034
1985	10	14	32.6	18.5793	14.0207	26.6	31.6	25.4	27.3	20.3862	21.3448	20.3793	18.6241	74.9655	50.8966	72.1379	55.2414	24.2172	24.3793	25.5759	20.7586	19.331	19.1345	20.0345	16.3586
1985	10	15	34.8	23.4	11.4	24.4	31.2	26.4	27.1	20.9655	21.0069	19.9379	19.2241	81.5172	55.4138	70.069	64.1724	25.8276	24.8379	24.5207	23.3517	20.7276	19.669	19.4759	18.5931
1985	10	16	22.9414	23.8	-0.858621	25.6	32.2	18.1034	17.8448	20.8966	22.069	21.869	21.0379	80.0345	55.1379	74.4138	63.7586	25.5966	25.4034	26.1172	23.6241	20.6	19.9621	20.6241	18.7276
1985	10	17	33.4	24.4	9	26.6	32.4	27.4	28.5	20.8897	22.9379	20.9172	20.9759	77.5862	58.5517	73.7241	69.4138	24.5207	27.0517	25.8517	25.469	19.7552	21.3966	20.4828	20.2655
1985	10	18	33.8	23.6	10.2	25.2	31.6	27.2	27.8	20.8207	21.0207	20.7724	19.1655	81.2759	58.4828	75.6207	65.6207	25.5724	25.2897	25.7552	23.4621	20.5793	19.8828	20.4241	18.631
1985	10	19	33.6	23.4	10.2	24.6	32.8	26.2	27.5	20.9517	22.2034	21.9103	21.1172	80.6207	57	79.1379	70.1034	25.7103	26.4483	27.3966	25.8172	20.6724	20.7828	21.569	20.4517
1985	10	20	31.6	24.2	7.4	24.8	31	24	26	21.0345	22.7724	21.7655	21.8517	79.9655	59.7241	78.4483	72.6897	25.8172	26.8621	27.0448	26.5759	20.7276	21.3103	21.3931	21.1448
1985	10	21	31	23.2	7.8	24.2	30	26.2	26.7	20.7241	23.2552	20.7655	20.9828	79.4828	59.5172	74.3793	69.1379	25.2241	27.8414	25.6345	25.4828	20.3931	21.7897	20.3552	20.2586
1985	10	22	31.6	24.2	7.4	24.8	30.4	26.2	26.9	21.1655	21.9655	20.9793	20.2138	80.069	56.8621	74.931	66.7586	26.0621	25.9069	26.0793	24.6138	20.8655	20.5	20.6	19.5414
1985	10	23	32.6	22.8	9.8	24	31.6	26.6	27.2	20.7379	22.2	21.2414	20.2241	80.6207	56.7931	73.5517	66.5862	25.3414	26.4034	26.4379	24.6655	20.4621	20.7621	20.8	19.5379
1985	10	24	32	24	8	25.6	31.2	25.2	26.8	21.2759	22.2552	21.0483	20.3759	77.7586	56.7586	75.5517	70.0345	26.3517	26.4897	26.2759	26.0172	21.0379	20.8069	20.7034	20.5655
1985	10	25	29	23	6	23	27.4	24.6	24.9	20.9103	22.1517	21.1931	20.2621	80.7241	56.5862	76.0345	67.1034	25.6621	26.2517	26.5828	24.7621	20.6276	20.6828	20.8793	19.6
1985	10	26	31.4	18.7103	12.6897	24.6	29.8	25	26.1	21.2138	23.1379	21.9448	22.1	77.8966	59.4483	78.3793	70.3793	25.1552	27.5483	27.3586	25.9483	20.0931	21.6552	21.5655	20.531
1985	10	27	32.6	24.2	8.4	24.8	31	25	26.5	21.2828	23.4897	21.8345	22.2034	81.2069	59.7586	77.5517	72.8621	26.369	28.3241	27.0793	27.2552	21.0379	22.0241	21.4034	21.4966
1985	10	28	30.4	24.8	5.6	25.6	30.2	24.4	26.1	21.0276	22.8966	22.0966	22.0034	75.7241	61.2069	78.1724	69.8276	24.5966	27.2517	27.6379	25.769	19.8	21.5034	21.7138	20.4172
1985	10	29	24.9793	23.8	1.17931	24.6	29.6	24.2	25.7	21.2	22.4483	21.1862	20.4483	80.931	57.9655	75.8276	67.5517	26.1966	27	26.5483	25.1414	20.9483	21.0517	20.8483	19.8138
1985	10	30	29.8	23.6	6.2	24.4	28.2	23.4	24.9	20.9379	22.7724	22.0069	21.9103	77.3793	59.5517	76.3793	69.3448	24.6069	26.7966	27.2828	25.5138	19.8	21.2655	21.5172	20.2931
1985	10	31	30	22.6	7.4	23.4	28	25.8	25.8	20.931	23.069	20.2621	20.231	78.1379	61	71.0345	64.2414	24.7	27.6069	25.1966	23.6552	19.8483	21.6897	19.8517	18.7414
1985	11	1	32.8	23.8	9	25.2	26.6	29.2	27.6	20.4966	22.3931	20.1172	20.3931	77.6552	58.1724	71.2414	67.1379	25.4103	27	24.9724	25.0552	20.2483	21.0724	19.731	19.7621
1985	11	2	33.6	18.5517	15.0483	24	31.2	27.4	27.5	20.2138	22.2897	21.4207	21.3	77.3793	58.5862	76.4828	70.8276	24.8724	26.7966	27.1034	26.269	19.9517	20.9621	21.1241	20.6793
1985	11	3	32.2	22.8	9.4	24.6	31.6	26.2	27.2	19.3517	21.1931	21.2138	19.3897	71.5172	56.9655	74.2759	61.6207	22.8138	25.4655	26.4759	22.7103	18.3069	19.9828	20.8069	17.9586
1985	11	4	31.4	18.3793	13.0207	24.2	30.4	26	26.6	20.4138	21.0483	21.269	20.331	75.4483	54.0345	76.0345	64.5517	24.3448	24.8207	26.7483	23.9034	19.4103	19.6379	20.9448	18.8828
1985	11	5	32.6	24	8.6	24.8	31.4	25.6	26.9	20.1655	21.8207	21.5793	21.1828	77.1379	55	73.8966	68.6552	24.769	25.4448	27.1483	25.7759	19.9	20.2483	21.169	20.4345
1985	11	6	31.6	23.2	8.4	24.6	31.4	26.4	27.2	20.1379	21.4483	21.3586	20.4345	77.069	52.931	74.9655	66.1379	24.7103	25.5138	26.8207	25.0103	19.8724	19.9759	20.9793	19.7207
1985	11	7	33.8	24.2	9.6	24.6	32.8	26	27.4	20.2897	18.5034	21.0483	17.6483	77.1724	47.8966	74.8621	58.1379	24.9897	22.1103	26.2207	21.5655	20.0172	17.3379	20.6724	17.0724
1985	11	8	32.2	18.3724	13.8276	24	31.2	27.6	27.6	20.2276	19.3793	21.1034	17.6276	70.8621	49.7241	75.6552	58.2414	23.8241	23.0345	26.4034	21.5207	19.1276	18.1345	20.7759	17.0586
1985	11	9	32.4	24	8.4	25.6	31	28	28.1	20.1103	21.0621	21.331	20.2379	78.1724	53.3103	75.4828	64.6552	24.7414	24.1	26.8	23.7862	19.8862	18.9897	20.9897	18.8345
1985	11	10	33.6	23.2	10.4	24.6	32.4	28.2	28.4	20.1586	20.1379	21.3793	19.4069	74.3793	48.8966	75.1724	57.8621	23.6862	22.7966	26.9	21.6138	19.0414	18.0138	21.031	17.0897
1985	11	11	33.4	23.2	10.2	25.6	31.6	27	27.8	20.2207	20.3448	19.5172	18.5414	77.7586	52.1379	68.2069	60.7931	24.9448	24.2345	24.3828	22.6414	19.9862	19.0552	19.1483	17.9276
1985	11	12	31.7	23.6	8.1	24.2	30.6	26.4	26.9	20.0966	22.2414	21.0483	21.1241	73.7931	54.7241	75.3793	64.1379	23.631	25.5379	26.2724	23.7172	18.9966	20.0138	20.7069	18.7759
1985	11	13	32.2	24	8.2	25.4	31.2	27	27.6	20.0966	21.1379	20.0759	20.1517	78.5517	56.5517	71.6897	67.8621	24.769	25.3034	24.9276	24.6414	19.8966	19.8931	19.7138	19.5517
1985	11	14	31.6	23.4	8.2	25	31.4	25.6	26.9	18.2	20.9724	18.4	17.4034	71.0345	53.5172	65.1379	57.5172	22.2138	24.6483	22.8759	21.0655	17.9552	19.5586	18.0586	16.8
1985	11	15	33	22.8	10.2	23.2	31.2	18.7862	16.1207	19.8414	19.269	19.5241	17.5172	74.0345	48.8621	68.3793	55.7931	23.2517	22.0655	24.4448	20.3966	18.7897	17.3345	19.169	16.1724
1985	11	16	32.6	22.8	9.8	26.2	31.2	23.8	26.3	20.0414	21.531	21.2	20.3345	77.8276	54.9655	74.2414	66.8966	24.6034	25.9448	26.4345	24.9379	19.8034	20.2172	20.8	19.7
1985	11	17	32.8	16.7655	16.0345	20.7724	30.2	26.2	20.0586	19.2414	22.1862	20.4276	19.4069	74.1724	57.4138	71.2414	63.931	23.6448	26.5276	25.5897	23.7448	18.9897	20.8207	20.0552	18.7793
1985	11	18	32.6	24	8.6	20.6414	31.4	26.2	17.0517	20.0207	20.9931	20.4966	19.3379	74.1724	55.6897	71.4483	61.4138	23.4897	24.9793	25.7276	22.5621	18.9172	19.7172	20.1345	17.8724
1985	11	19	29.4	24.4	5	25.4	28.4	26.8	26.8	19.2069	21.2345	21.0483	19.3276	71.5862	55.7931	73.8966	67.2069	23.6138	25.4448	26.1241	24.7	19.0034	19.9897	20.6103	19.5759
1985	11	20	33.6	24.6	9	25.2	32.2	25.8	27.3	20.0345	22.1655	21.531	20.3448	73.9655	51.2069	71.8966	62.8621	24.5448	24.8448	26.1586	23.7655	19.7724	19.6586	20.3448	18.7966
1985	11	21	31.6	23.8	7.8	25.2	31	26.4	27.3	19.9586	22.2345	20.3517	20.2793	70.7931	58.2414	70.6552	61	22.2207	26.6793	25.3517	22.6034	17.969	20.9034	19.9276	17.8966
1985	11	22	33.6	23.2	10.4	23.8	32.4	23	25.5	20	21.4207	20.2448	19.4241	76.8621	53.5517	71.4828	63.3793	24.4655	25.4931	25.2448	23.7034	19.7103	19.9793	19.869	18.7552
1985	11	23	32.2	17.4552	14.7448	24	31.2	26.2	26.9	19.931	21.3655	21.2276	20.2621	78.069	55.7586	74.8966	67.4828	24.4241	25.6828	26.5655	24.8448	19.6966	20.1034	20.8552	19.6552
1985	11	24	32.4	23	9.4	26.4	31.4	19.4414	17.1207	19.8621	21.269	21.2621	20.2448	73.8276	51.4828	75.6207	60.931	23.3379	24.1276	26.7034	22.5862	18.8345	19.0103	20.9172	17.8966
1985	11	25	32.8	22.8	10	23.8	30	24.2	25.5	18.3655	19.4276	19.269	17.5379	67.6897	51.4483	69.4483	56.0345	21.4241	23.3586	24.0483	20.3517	17.2379	18.3069	18.9586	16.1379
1985	11	26	31.8	23.4	8.4	23.8	29.2	24.6	25.5	18.931	20.0414	19.5586	18.4	70.8966	52.8276	68.3448	58.1379	21.9862	23.731	24.5172	21.3138	17.8241	18.7966	19.2103	16.9345
1985	11	27	31.8	21.8	10	23.4	29.6	26.2	26.4	19.3517	20.2276	18.6414	16.7276	68.0345	49.3103	64.7931	52.0345	22.7103	22.8448	23.3448	19.2793	18.2483	18.031	18.2724	15.2828
1985	11	28	32.6	21.6	11	22.8	31.2	25.8	26.4	19.2897	21.131	20.4897	20.3034	74.5517	54.3793	70	66.3103	23.731	25.069	25.5552	24.7828	19.0621	19.7793	20.0483	19.6345
1985	11	29	32.4	16.9655	15.4345	24.2	30.4	26.8	27	19.3862	21.1172	20.0966	20.2	72.6552	53.6207	68.4138	63.3448	22.969	24.9034	24.6793	23.4759	18.3759	19.7	19.5552	18.6483
1985	11	30	32.2	23.6	8.6	24	31	26.4	27	18.2414	20.3103	18.8414	18.5655	72.3103	51.3103	65.2069	61	22.3966	24.0793	23.7241	22.7276	18.0724	18.9379	18.4966	17.9586
1985	12	1	31.6	24.2	7.4	24.6	31	25.2	26.5	24	22.2759	20.5448	20.3172	95	55.7931	71.5862	66.5862	29.4	26.5034	25.8241	24.8552	23.8	20.8172	20.1759	19.6517
1985	12	2	31.8	24.2	7.6	24.8	30.6	25.2	26.5	19.931	21.5793	21.069	20.8586	78.6552	53.8966	74.7586	69.069	24.4931	24.831	26.2483	25.1897	19.7414	19.9138	20.6897	20.1241
1985	12	3	31.6	23.6	8	23.8	29.6	24.4	25.5	23.4	26.4	24	24.6	97	78	97	90	28.5	32.3	29.6	30.1	23.2	25.3	23.9	24.1
1985	12	4	31	18.0207	12.9793	24.6	28.4	26	26.3	24.4	21.9655	21.4414	20.9966	98	54.5172	75.3448	69.0345	30.4	25.7034	27.0241	25.469	24.3	20.3655	21.1034	20.2483
1985	12	5	29.8	18.2621	11.5379	24.8	27.6	24.6	25.4	24.2	22.0207	20.331	20.069	95	53.3103	71.1724	63.6207	29.8	24.8862	25.3759	23.3552	24	19.6897	19.9448	18.5621
1985	12	6	29.8	23.2	6.6	23.8	28.4	24.4	25.3	23.4	21.7862	24.2	20.9621	97	54.4138	98	66	28.5	25.3103	30	24.2862	23.2	20.2103	24.1	19.3552
1985	12	7	31.4	23.4	8	24.8	30.8	26.2	27	19.7241	22.0414	21.4207	21.0655	74.4483	54.4828	72.1724	65.3448	22.969	25.8207	26.6552	24.4483	18.631	20.4621	20.9138	19.4448
1985	12	8	31.6	23.6	8	24.6	30.6	25.8	26.7	24.2	22.0621	19.6	19.3103	97	54.1724	66.3448	60.069	29.9	25.0414	24.3966	22.4138	24.1	19.769	19.1379	17.8
1985	12	9	31.8	23.2	8.6	24	30.8	26.8	27.1	23.8	21.2897	26	18.4345	98	52.7586	94	57.1724	29.3	25.1862	33.1	21.3103	23.7	19.8517	25.7	16.9414
1985	12	10	32.6	23.4	9.2	23.8	31.2	27.2	27.4	23.6	21.9724	21.6138	21.0931	98	54.6207	73.1724	68.7241	29	25.7345	27.1517	25.6379	23.5	20.4	21.1621	20.3448
1985	12	11	32.8	23	9.8	23.6	31.4	26.8	27.1	23.2	21.2345	21.4759	20.2552	97	51.6207	74.069	63.2069	28.2	24.931	26.9621	23.6379	23	19.6655	21.0621	18.7172
1985	12	12	33.4	22.6	10.8	23.6	31.6	26.6	27.1	23.2	21.269	19.6345	18.3621	97	52.7586	66.4138	59.3793	28.2	25.1621	24.4793	22.1897	23	19.8069	19.1793	17.6586
1985	12	13	32.8	22.6	10.2	20.8345	31.4	27	21.7966	19.4759	21.1379	20.3931	19.1724	78.5172	52.069	71.5517	63.4138	23.6724	24.7862	25.5207	23.2379	19.2655	19.6345	20.0241	18.5172
1985	12	14	32.8	22	10.8	23.2	31.8	24.4	26	23	20.131	20.5034	18.2759	98	50.2069	72	57.6207	27.9	23.5759	25.7966	21.1207	22.9	18.7207	20.1621	16.8172
1985	12	15	32.2	20.6	11.6	21.8	31.2	25.6	26	21.6	26.4	20.9586	19.0241	98	69	73.2069	60	25.7	31.2	25.8862	21.869	21.5	24.8	20.5034	17.5069
1985	12	16	33	20.4	12.6	21.8	31.8	26.6	26.7	21.4	21.069	19.6	18.2828	97	50.5862	68.3793	55.2759	25.2	23.7897	24.6069	20.1483	21.2	18.7966	19.2414	16.0172
1985	12	17	33.2	17.0276	16.1724	20.4	32	26	26.1	20.2	21.9931	20.3517	19.9517	98	55.5862	71.2414	63.6207	23.5	25.9414	25.4138	23.2276	20.1	20.4793	19.9621	18.4897
1985	12	18	32.6	19.8	12.8	21.2	32.2	25.4	26	21	20.269	20.4966	19.1586	98	49.931	71.2759	63.3103	24.7	23.8862	25.6897	23.2379	20.9	18.8241	20.1138	18.4966
1985	12	19	32.4	20.2	12.2	21	31.4	21.5793	20.869	19.1345	22.2276	21.3655	20.9069	74.4138	56.2069	73.6552	66.5862	22.0345	26.4655	26.7207	24.3966	18.0793	20.7759	20.9241	19.3862
1985	12	20	33.4	17.9379	15.4621	22.8	32.6	26	26.8	21.8	21.1931	19.6759	19.0828	92	53.3448	68.069	63.0345	25.4	25.0931	24.7379	23.1103	21.4	19.7862	19.3034	18.4034
1985	12	21	33.2	22	11.2	22.4	31.6	25	26	22.2	27.2	21.2552	19.8793	98	71	73.4138	65.5517	26.6	33.1	26.4862	23.9759	22.1	25.8	20.8034	19.1517
1985	12	22	32.8	21.4	11.4	22.2	30.6	25.6	26	21.8	22.2483	19.5379	18.2793	97	53.2414	67.3793	62.5862	25.8	26.1448	24.3724	23.1931	21.6	20.5862	19.131	18.4586
1985	12	23	33.2	20.4	12.8	26.2	31.8	25.6	27.3	19.0276	21.3862	19.6552	18.3586	77.6552	49.5862	68.2069	57.3448	22.831	24.2724	24.6828	21.2655	18.7724	19.0586	19.2931	16.8897
1985	12	24	33.6	21.2	12.4	22.4	32.8	26.2	26.9	20.8	21.3931	20.5931	19.2207	87	51.5172	70.069	59.8621	23.5	25.231	25.7552	22.2552	20.1	19.8448	20.1414	17.6966
1985	12	25	33.4	20.2	13.2	22.4	31.4	24.8	25.8	22.2	20.0897	21.3724	19.0966	98	47.5517	73.1034	59.3793	26.6	23.169	26.6862	21.8517	22.1	18.4966	20.9103	17.4828
1985	12	26	33.4	20.8	12.6	22.6	31.2	26.2	26.6	21.8	21.1172	21.3655	19.9966	93	49.3103	73.7931	63.0345	25.6	23.6517	26.7414	23.1207	21.5	18.7414	20.9345	18.4379
1985	12	27	25.4966	17.8069	7.68966	25.2	30.2	25.8	26.8	24.6	29.4	25.6	26.5	95	94	98	96	30.5	40.4	32.7	34.5	24.4	29.2	25.5	26.4
1985	12	28	32.6	20.2	12.4	21.2	31.2	21.5241	19.9345	18.9724	19.0069	21.3379	18.0759	77.1724	45.931	73.8966	59.2069	22.6966	21.8517	26.6724	21.6379	18.6483	17.4862	20.9172	17.3483
1985	12	29	33.2	18.4	14.8	24.6	32	24.4	26.4	23.2	22.0759	23.8	19.8517	89	52.5172	95	64.4138	27.5	25.6586	29.1	23.7724	22.6	20.3414	23.6	19.0379
1985	12	30	33	20.8	12.2	21.8	30.8	25.6	26	21.6	26.4	24.4	24.1	98	71	91	87	25.7	31.5	29.7	29	21.5	24.9	24	23.5
1985	12	31	33	20.6	12.4	22	31.2	27.2	26.9	21.6	26.8	18.7793	18.2276	97	71	64.1379	59.4138	25.5	32.3	23.5034	21.9828	21.4	25.3	18.3828	17.5345

## Sheet: 1986
			Temperature			Temperature				Temperature				Relative Humidity				Pressure				Dew temperature
Year	Month	Day	Maximum	Minimum	Max-Min	1899-12-31 07:00:00	1899-12-31 13:00:00	1899-12-31 19:00:00	Average	1899-12-31 01:00:00	1899-12-31 13:00:00	1899-12-31 19:00:00	Average	1899-12-31 01:00:00	1899-12-31 13:00:00	1899-12-31 19:00:00	Average	1899-12-31 07:00:00	1899-12-31 13:00:00	1899-12-31 19:00:00	Average	1899-12-31 07:00:00	1899-12-31 13:00:00	1899-12-31 19:00:00	Average		Month	Taverage	Hraverage
1986	1	1	33.2	20.4	12.8	22.2	31.6	25.4	26.1	21.8	27.4	25	24.7	97	73	97	89	25.8	33.7	31.4	30.3	21.6	26	24.9	24.2		January	25.0416	68.4296
1986	1	2	34	20.8	13.2	21.8	32.6	26	26.6	21.6	23.761	24.0856	22.3341	98	55.9691	82.6159	70.2378	25.7	27.4637	30.2033	25.7836	21.5	21.7955	23.6005	20.6147		February	24.2392	67.0541
1986	1	3	34.2	21.6	12.6	21.8	32.8	26.6	27	21.6	23.679	22.9584	22.2485	98	54.1855	78.4423	72.3068	25.7	27.0214	28.5517	26.5184	21.5	21.5493	22.4447	21.2711		March	26.471	71.1676
1986	1	4	34.4	21.6	12.8	23	34	26	27.3	22.8	24.7848	23.8276	23.2152	98	58.3948	82.5517	72.9489	27.6	28.7301	29.6172	26.843	22.7	22.7658	23.3138	21.4637		April	26.9575	71.0785
1986	1	5	27.9793	19.8483	8.13103	21.2	32.4	18.5931	18.9448	21	27.6	22.8656	21.3853	98	69	79.4411	70.1665	24.7	33.7	28.4518	25.6302	20.9	26.1	22.3948	20.5363		May	26.2003	72.1339
1986	1	6	28.0759	21.8	6.27586	23.6	31.2	27	27.2	22.3	24.6759	21.869	21.239	89	59.4138	75.931	67.0987	26	28.4862	26.969	24.2426	21.8	22.7172	21.3586	19.5161		June	25.45	71.1902
1986	1	7	33.8	21	12.8	22.2	32.4	26.2	26.8	22	30	22.9103	22.2271	98	84	80.6207	73.4483	26.3	40.8	28.5828	26.629	21.9	29.3	22.4655	21.3353		July	25.5291	70.0928
1986	1	8	28.2093	21.2	7.00927	21.8	33	19.5838	17.7574	21.4	23.931	22.8514	21.3746	97	56.5172	78.1926	67.17	25.2	27.7724	28.3056	24.5386	21.2	22.0276	22.3127	19.6623		August	20.5217	68.6867
1986	1	9	34.4	21.2	13.2	21.6	32.6	26.2	26.6	21.4	23.069	22.7515	20.4435	98	55.3448	75.2319	61.5339	25.3	26.9103	27.1141	22.4946	21.3	21.2862	21.3746	18		September	17.9973	68.6219
1986	1	10	33.8	21.6	12.2	22	32.6	26.6	27	21.8	24.7919	23.0483	22.2592	98	57.8597	80.2414	72.5208	26	28.6516	28.7793	26.5969	21.7	22.7551	22.5931	21.3246		October	18.9916	69.2206
1986	1	11	28.4345	21.4	7.03448	21.8	32.4	25.6	26.4	20.8483	24.8862	23.0897	22.3655	84.6897	58.2414	79.2759	70.6552	23.8034	28.7862	28.7483	25.7655	19.7586	22.8448	22.5793	20.6517		November	19.2526	64.6861
1986	1	12	28.6069	22	6.6069	24.2	32.8	26.6	27.5	23.8	22.8552	23.8897	19.7172	97	53.5517	83.3793	67.7241	29.2	26.231	29.8276	24.5552	23.6	20.9276	23.4103	19.7138		December	21.6568	64.8052
1986	1	13	33.6	22.8	10.8	23.4	32.2	26.6	27.2	23.2	24.6345	22.1451	20.3971	98	56.5172	75.9453	66.5279	28.3	28.0448	27.6671	24.3068	23.1	22.4552	21.6849	19.5375
1986	1	14	33.8	23	10.8	23.6	31.6	26.4	27	23.4	24.6828	22.2093	21.4174	98	55.7241	75.8383	66.3853	28.6	28.0655	27.8026	24.5493	23.3	22.4483	21.7455	19.6587
1986	1	15	34.4	19.4	15	21.5379	33.4	20.5256	19.698	20.0207	27.2	23.0012	21.2854	80.8621	62	79.6195	67.2057	22.8207	31.9	28.7337	24.3674	18.9621	25.1	22.5339	19.5696
1986	1	16	28.2966	21.4	6.89655	21.6	32.6	26.6	26.9	21.2	23.6759	21.1534	19.5767	97	55.2069	73.4483	61.1415	24.9	27.0483	26.4578	22.327	21	21.6241	20.736	17.9108
1986	1	17	34	20.2	13.8	20.8	33	26.2	26.5	19.9862	24.6064	21.8312	19.4019	81.2759	56.4685	76.3377	66.5279	23.7345	28.1522	27.1106	24.1712	19.7207	22.4483	21.3888	19.4625
1986	1	18	35	21.2	13.8	21.6	32.8	26.2	26.7	21.4	24.7655	21.8169	21.1748	98	58.1724	74.5898	65.8502	25.3	28.5	26.9108	24.0071	21.3	22.6793	21.2604	19.3591
1986	1	19	34.2	21	13.2	21.2	33.6	20.6345	20.9621	21	22.6966	23.6621	20.3276	98	51.2759	81.2414	66.0345	24.7	25.6345	29.1793	23.9414	20.9	20.5931	23.0793	19.369
1986	1	20	28.2235	19.1103	9.1132	21.4483	32.4	26	18.9448	20.6414	23.8	22.7655	21.2724	83.2414	55.069	78.0345	66.5862	23.4069	27.2552	28.0207	24.1897	19.5172	21.769	22.1828	19.5138
1986	1	21	34.2	21	13.2	21.8	33.6	25.8	26.8	21.4	24.6138	23.5719	22.8014	97	55.4828	81.0464	74.0904	25.2	27.8655	29.0547	26.8894	21.2	22.3621	22.9869	21.7491
1986	1	22	34	21.2	12.8	21.8	33.4	26.6	27.1	21.6	23.6	23.8138	22.1103	98	52.7241	82.0345	71.8276	25.7	26.5655	29.5517	26.1276	21.5	21.369	23.2828	21.0793
1986	1	23	35.2	21.6	13.6	22.2	34.2	26.6	27.4	22	24.5208	23.7289	22.9869	98	51.1534	82.7586	69.025	26.3	25.6017	29.5327	25.1415	21.9	20.5077	23.2331	20.2509
1986	1	24	24.7897	19.4862	5.30345	21.8	32.2	19.7586	20.0138	21.6	24.8345	20.0547	19.5375	98	57.8621	69.0963	63.7455	25.7	28.6345	24.8526	23.3329	21.5	22.7586	19.5981	18.7206
1986	1	25	33.4	21.8	11.6	22.2	32.2	27.6	27.4	21.2	22.5945	23.0725	19.4411	92	51.8312	79.9762	63.7812	24.5	25.6694	28.9334	23.1581	20.8	20.547	22.6266	18.6064
1986	1	26	34.4	21.2	13.2	21.3103	31.4	26.2	19.7087	20.6897	24.6034	22.0095	20.308	80.6897	56.2759	74.6254	65.9929	23.5207	27.9552	27.2925	24.082	19.6	22.4034	21.4566	19.3948
1986	1	27	33.8	21.8	12	23.2	32.4	20.6138	20.761	22.8	24.1103	23.7793	22.2556	97	55.7241	82.1724	72.3781	27.5	27.9517	29.4621	26.5505	22.6	22.1207	23.2345	21.2961
1986	1	28	31.6	23.2	8.4	25.4	31	25.2	26.7	19.7448	24.5793	22.7444	21.0892	80.1034	55.3448	78.2283	66.2069	22.3241	27.7793	28.1094	23.9893	18.6621	22.2759	22.1914	19.3377
1986	1	29	34	23	11	23.2	33	26.2	27.2	22.8	27	22.0552	21.2533	97	63	75.1724	66.742	27.5	31.6	27.2793	24.3246	22.6	25	21.5241	19.5482
1986	1	30	35	22.2	12.8	22.6	34	26.8	27.5	22.4	23.0276	21.9596	18.6635	98	50.8276	73.7337	57.1106	26.9	26.2103	27.0856	21.1498	22.3	20.9	21.3567	16.9869
1986	1	31	34.8	21.4	13.4	21.8	32.6	26	26.6	21.6	24.1998	21.7527	21.3567	98	55.0059	75.2319	69.346	25.7	28.2235	26.8288	25.5125	21.5	22.2164	21.239	20.4507
1986	2	1	34.8	21	13.8	21.6	33.6	26.6	27.1	21.2	24.5565	23.9501	23.069	97	54.8989	81.2961	74.5184	24.9	27.7598	29.7931	27.3781	21	22.2592	23.3829	22.0273
1986	2	2	34.2	21.2	13	22.4	33.2	26.4	27.1	21.8	23.9358	22.1451	21.396	95	51.9025	72.1641	63.2105	25.7	26.4471	26.365	23.4756	21.5	20.9786	20.6861	18.7848
1986	2	3	34.6	21.2	13.4	21.6	32.6	19.1172	19.3931	21.2	23.8644	22.9441	21.4245	97	52.937	75.4459	65.7075	24.9	27.2533	27.6492	24.5672	21	21.692	21.6635	19.673
1986	2	4	34.2	21.8	12.4	23.2	33.4	27.4	27.9	22.6	22.8585	22.6944	21.3532	95	52.5446	77.8002	68.7039	27	26.2866	27.9988	25.4197	22.4	20.9073	22.1237	20.4007
1986	2	5	28.8621	21.2	7.66207	22.6	31.4	26.2	26.6	22.2	23.7075	22.5089	21.264	97	52.4376	77.1581	68.2402	26.5	26.8359	27.5458	25.1522	22	21.4673	21.8882	20.2652
1986	2	6	34.4	18.7241	15.6759	21.3103	32.4	27.2	20.2	20.0138	22.7087	22.8228	21.2354	85.3793	49.6908	73.9834	65.4935	23.869	25.6017	27.1819	24.1356	19.7828	20.4792	21.4102	19.4197
1986	2	7	28.7655	20.4	8.36552	21.2	32.6	26.6	26.8	21	23.8216	22.8086	22.1807	98	53.0083	76.8371	71.1296	24.7	27.1605	28.1094	26.2901	20.9	21.6599	22.195	21.1641
1986	2	8	28.6828	21	7.68276	22.0207	23.9724	26	20.2931	20.3586	23.6219	22.9013	22.2414	82.6207	53.044	77.1938	70.6659	24.1966	26.8002	28.3377	26.365	20.0034	21.4316	22.2985	21.1998
1986	2	9	28.3948	21.4	6.99477	22	31.4	27.6	27.1	21.8	22.7372	22.8442	21.3888	98	52.4019	77.2295	68.6326	26	25.9905	28.2271	25.4554	21.7	20.7396	22.2521	20.4328
1986	2	10	34.2	21.2	13	23.2	33.2	26.6	27.4	22.8	21.7669	22.6302	20.415	97	48.9774	76.3377	64.7087	27.5	24.7063	27.692	24.1034	22.6	19.7586	21.9774	19.4197
1986	2	11	28.5034	22.6	5.90345	22.8	23.9172	26.6	20.1931	22.2	23.5648	22.7229	22.1807	95	52.9727	76.5161	67.9191	26.3	26.5826	27.9061	25.1665	22	21.3603	22.088	20.2937
1986	2	12	27.6414	22	5.64138	23.2	33	27	27.5	22.8	22.459	21.874	20.3151	97	48.9417	73.2342	64.2806	27.5	24.9952	26.8823	23.8716	22.6	20.1902	21.2568	19.2806
1986	2	13	34.4	18.3379	16.0621	22.4	32.8	26.6	27.1	22.2	27.4	22.78	22.0702	98	66	76.9798	67.4554	26.6	32.9	28.0809	24.9096	22.1	25.6	22.1522	20.0975
1986	2	14	34.2	18.2207	15.9793	21.8	33.2	26.8	20.3345	20.1931	23.5434	22.7658	22.1379	83.2069	50.547	75.874	69.6314	23.9448	26.2188	27.9275	25.9976	19.8552	21.0999	22.0951	20.975
1986	2	15	34.4	17.2414	17.1586	21.6276	33.2	19.0207	18.4517	20.0207	21.9168	21.9952	19.5767	83.069	47.0868	74.1974	61.9976	23.6759	24.7562	27.2247	23.176	19.6759	19.7586	21.4281	18.6064
1986	2	16	34.2	22.2	12	23	33.2	27.8	28	22.8	23.5862	21.9667	20.3936	98	49.4055	73.0916	63.6742	27.6	26.1474	27.082	23.9608	22.7	21.0713	21.346	19.302
1986	2	17	29.331	22.4	6.93103	22.6	33.6	26.8	27.4	22.2	21.6742	22.7158	18.5458	97	46.7658	73.8763	62.1403	26.5	24.2426	26.7004	22.9441	22	19.5054	21.1605	18.5137
1986	2	18	33.2	22.8	10.4	24.6	31.8	20.0552	19.4414	24	23.7788	22.7158	22.1914	95	49.7979	75.5886	67.2414	29.4	25.9441	27.8062	25.1522	23.8	20.7182	22.0309	20.2652
1986	2	19	33.4	22.6	10.8	23.4	31.8	25	26.3	22.8	23.6361	22.8157	22.1058	95	50.6183	76.6587	69.8811	27.3	26.4507	28.1272	25.9941	22.6	21.2426	22.1879	20.9857
1986	2	20	27.8383	23.2	4.63829	24.4	33.2	25.8	27.3	23.8	23.2366	22.8728	22.0024	95	46.409	77.3365	66.6706	29.1	24.4209	28.2878	24.7063	23.6	19.8371	22.2699	19.9905
1986	2	21	34	23.2	10.8	23.6	32	19.9931	19.4966	23.4	23.3222	22.6159	21.0785	98	49.4411	75.5886	65.3508	28.6	25.6587	27.635	24.4887	23.3	20.786	21.931	19.8728
1986	2	22	35	21.2	13.8	21.8	33.8	27.4	27.6	21.6	23.8502	22.9512	22.2485	98	51.9738	77.4792	70.5589	25.7	27.025	28.4376	26.3508	21.5	21.5707	22.3591	21.1819
1986	2	23	29.2937	22.2	7.0937	23.4	30.2	27	26.9	23.2	24	22.9298	22.3341	98	50.6897	77.8359	70.4875	28.3	27.1463	28.4376	26.4649	23.1	21.6385	22.3627	21.2461
1986	2	24	34.2	22.8	11.4	23.8	32.6	26.2	27.2	23.6	23.786	22.6944	22.3199	98	50.0119	76.7658	62.0333	29	25.8407	27.8561	23.2295	23.5	20.6468	22.0702	18.6849
1986	2	25	32.2	19.7379	12.4621	24.8	31.6	26	27.1	24.2	22.6159	22.7943	21.3603	95	48.9061	75.3389	64.8514	29.8	25.2057	27.2961	24.239	24	20.3401	21.4673	19.5196
1986	2	26	29.4759	18.9172	10.5586	22.0621	31.2	19.9448	19.4655	20.4552	24.1213	23.0583	22.5339	83.3103	50.7967	77.9073	68.2759	24.4172	26.6718	28.6944	25.8977	20.1241	21.107	22.5018	20.6683
1986	2	27	28.1517	20.0759	8.07586	22.7172	31.6	19.8966	19.5138	20.8276	28.6	23.0083	22.566	81.6207	80	76.6231	67.0987	24.8517	37.1	28.4518	25.7943	20.3897	27.7	22.3876	20.6361
1986	2	28	28.1379	17.786	10.352	22.3517	23.3586	19.9103	19.5138	20.6276	29.6	22.7586	22.4162	82.5172	49.5838	75.3389	66.956	24.6414	26.0654	27.824	25.4911	20.2621	20.7895	22.0702	20.4649
1986	3	1	34.2	22.2	12	22.9448	33.6	20.9034	21.4621	21.2552	24.9417	23.6433	23.2545	85.8276	53.8288	79.5838	72.9132	25.3207	28.3484	29.0476	27.5458	20.8897	22.591	22.9798	22.1237
1986	3	2	32.8	20.8894	11.9106	25.6	31.8	26.2	27.5	21.4276	23.8359	23.7004	22.4019	83.1034	48.7634	79.2628	63.7812	24.6552	25.8728	29.1011	24.371	20.2724	20.6861	23.0297	19.5696
1986	3	3	29.2931	22.4	6.8931	22.8	33	26.8	27.3	22.2	27.6	23.8716	23.4221	95	66	77.5149	71.0583	26.3	33.3	28.3841	26.8466	22	25.9	22.3591	21.478
1986	3	4	34.6	20.5969	14.0031	25.2	32.6	27.4	28.1	24.8	23.044	23.9929	20.843	97	49.7979	77.5505	62.5684	31	26.2473	28.6052	23.8216	24.7	20.9001	22.459	19.0131
1986	3	5	35.8	22.4	13.4	24.8	34.6	27.6	28.6	24.4	25.1558	22.7372	22.6231	97	56.6825	75.8383	71.0939	30.3	29.2259	27.8526	27.0963	24.3	23.0297	22.0666	21.6171
1986	3	6	32.0276	24	8.02759	24.4	33.4	21.1586	21.631	21.4828	23.843	24.7277	22.4875	86.069	50.1546	81.082	69.3103	25.7	26.7432	30.3246	26.5791	21.1207	21.4281	23.9679	21.3389
1986	3	7	34.4	20.6397	13.7603	25.6	33.2	26.8	28.1	22.0966	25.3841	24.635	24.0357	88.2069	55.8621	82.7229	75.5529	26.2724	28.4162	30.3103	28.327	21.6621	22.8799	23.9536	22.8228
1986	3	8	35.8	23.4	12.4	23.8	34.2	27.2	28.1	23.6	25.698	24.7776	24.2568	98	55.0416	83.1867	75.6243	29	28.887	30.6314	28.7551	23.5	23.1474	24.1177	23.069
1986	3	9	34.6	22.2	12.4	22.4897	31.4	27.6	20.5793	21.5034	24.8847	24.585	23.3187	85.1724	52.2235	82.0452	71.7717	25.6586	27.9952	30.157	27.4958	21.0897	22.3591	23.8502	22.0987
1986	3	10	36.4	19.8207	16.5793	23.2	34.8	27.2	28.1	22.8	24.6778	24.7848	23.3008	97	53.7218	84.1141	72.8419	27.5	27.7883	30.7562	27.6136	22.6	22.2699	24.1819	22.1451
1986	3	11	31.5586	22.2	9.35862	22.8	34.8	27.2	28	22.6	24.7919	24.8062	23.4293	98	54.2925	84.7562	73.805	27.3	28.1165	30.8954	27.9417	22.5	22.4376	24.2319	22.3341
1986	3	12	35.4	20.9172	14.4828	24	33	27.4	28	23.4	25.8835	22.9727	22.6409	95	53.8644	77.9429	67.7765	28.4	28.3591	28.541	25.9548	23.2	22.5767	22.4019	20.7218
1986	3	13	35.8	23.2	12.6	24	34.6	19.9379	19.3377	23.6	25.0916	23.9501	23.5363	97	52.6873	80.547	70.3092	28.8	28.5161	29.736	27.1034	23.4	22.6587	23.3472	21.6171
1986	3	14	36	23.2	12.8	24.6	34.6	27.8	28.7	24	25.9691	24.6421	23.522	95	57.3603	82.5089	70.9156	29.4	29.8145	30.3424	27.107	23.8	23.6433	23.9536	21.6385
1986	3	15	31.5553	22.2	9.35529	23	34.6	27.8	28.3	22.8	25.6837	23.8787	23.4507	98	57.4673	81.0107	73.8763	27.6	29.1938	29.6326	27.9738	22.7	23.3365	23.3008	22.3769
1986	3	16	37.4	22.6	14.8	23	35	27	28	22.8	25.17	24.7491	23.6076	98	53.4721	82.6159	70.7015	27.6	27.9774	30.5172	27.1677	22.7	22.0987	24.0606	21.6778
1986	3	17	34.8	21.3552	13.4448	24.6	34	27.8	28.5	24.4	24.8561	24.9061	23.6433	98	48.9061	82.6159	67.2771	30.4	26.0048	30.849	26.0761	24.3	20.7503	24.214	20.8038
1986	3	18	36.4	22.2	14.2	24.8	34.6	28.8	29.3	24.2	26.4185	24.0357	23.8359	95	59.0369	78.8704	74.019	29.8	31.0131	29.736	28.7907	24	24.239	23.3329	22.7979
1986	3	19	37.6	23.2	14.4	24.2	35.8	29.8	29.9	23.8	26.2973	22.7729	22.7408	97	57.8597	75.4816	70.7372	29.2	30.5922	27.9132	27.2782	23.6	23.9572	22.0916	21.6849
1986	3	20	36.4	24	12.4	24.8	35.4	28.4	29.3	24.4	26.0654	24.8062	24.61	97	56.0048	83.9001	73.7337	30.3	29.8573	30.7455	28.5161	24.3	23.654	24.1891	22.6659
1986	3	21	31.6897	24	7.68966	25.2	32.2	26.8	27.8	24.2	25.1914	24.7206	23.7004	92	56.0761	84.4709	71.308	29.5	29.2259	30.6849	27.4495	23.8	23.0511	24.1391	21.8205
1986	3	22	34.8	22.2	12.6	24	34	27.4	28.2	23.4	25.8763	24.9703	24.585	95	58.6445	84.6849	77.5149	28.4	29.8109	31.1772	29.5862	23.2	23.6076	24.4031	23.5256
1986	3	23	34.2	23	11.2	23.8	32.6	26.2	27.2	23.2	25.9191	24.635	24.4923	95	57.0392	80.3329	75.4816	28	29.7253	30.0999	29.2152	23	23.5648	23.8074	23.3044
1986	3	24	34.8	21.3241	13.4759	24.0621	34.2	20.9448	20.6552	23	25.1415	25.0488	23.8038	88.069	52.5803	84.7919	70.9512	27.8103	27.8561	31.3199	27.5315	22.5724	21.9845	24.4994	21.8454
1986	3	25	35.4	21.1517	14.2483	22.1862	34.8	27.2	18.3068	22.2552	24.0785	25.0844	21.9703	83.5172	53.9358	84.6849	65.9572	26.0724	27.8062	31.3591	25.459	21.1103	22.0095	24.5065	20.1938
1986	3	26	36.2	21.2	15	22.6	35.2	27.6	28.3	22.4	26.1118	24.7063	24.692	98	55.6837	82.0452	75.4816	26.9	29.8252	30.3639	29.5113	22.3	23.6647	23.9822	23.5042
1986	3	27	36.6	22.4	14.2	23	34.6	27.2	28	22.6	25.1201	22.9655	21.9168	97	55.4697	77.6576	68.2759	27.1	28.9727	28.4768	26.3472	22.4	22.9013	22.3912	20.9501
1986	3	28	35.4	22.6	12.8	23.6	34.6	27	28	23	26.2759	24.1213	23.9465	95	56.4328	79.8335	73.1272	27.7	30.3032	29.9857	28.8371	22.8	23.9144	23.4828	22.8514
1986	3	29	35.6	23.6	12	25.6	34.4	27.2	28.6	23.8	26.019	23.2224	23.0048	86	53.365	78.1213	68.1688	28.3	28.5161	29.0155	26.6183	23.1	22.6944	22.6801	21.1141
1986	3	30	31.912	23	8.91201	25.2	34	28.8	29.2	24.4	26.1831	24.799	24.7455	94	56.2545	82.1522	72.9489	30	30.107	30.5993	28.5767	24.1	23.7931	24.0892	22.7158
1986	3	31	30.9275	24.6	6.32747	25.8	34.2	20.868	19.5303	24.8	24.3068	24.2426	23.1296	92	50.9037	79.6195	67.3127	30.6	27.8026	30.1855	26.7253	24.4	21.9988	23.5826	21.157
1986	4	1	33.8	24.6	9.2	25	32.2	26.6	27.6	24.8	26.2759	24.8062	23.9251	98	56.8252	82.8656	73.4483	31.2	30.371	30.6635	28.8656	24.7	23.9536	24.157	22.8835
1986	4	2	34.6	21.069	13.531	25.8	33.4	22.9172	23.7103	23.4759	26.1688	24.1926	24.0071	89.8621	57.5743	81.1177	74.3757	28.8034	30.2711	30.2533	29.1082	23.1655	23.9144	23.6183	23.0155
1986	4	3	35.2	24.2	11	25.6	33.6	27.6	28.6	24.4	25.9548	23.9501	22.8621	91	57.3246	79.0844	70.2378	29.7	29.7503	29.5791	27.3674	24	23.6005	23.2652	21.7812
1986	4	4	35.4	23.2	12.2	24.8	34.4	26.2	27.9	24.2	26.1296	24.2354	23.9251	95	57.61	80.868	73.9834	29.8	30.1712	30.3103	28.9049	24	23.843	23.6683	22.887
1986	4	5	31.8763	24.4	7.47634	24.8	31.8	23.0138	21.8586	24.2	27.2	24.0214	23.0476	95	70	80.44	67.6694	29.8	33	29.8644	26.7503	24	25.7	23.4078	21.157
1986	4	6	35.4	23.6	11.8	24.2	31.4	27.4	27.6	23.8	25.2164	24.1284	23.9465	97	55.3627	79.5838	70.1308	29.2	29.1403	29.9857	27.7491	23.6	23.0155	23.4756	21.9845
1986	4	7	36.4	23.2	13.2	24.4	34.2	26	27.6	24.2	25.4269	24.2996	24.1855	98	53.9715	79.5838	73.1986	30	29.4007	30.3246	29.2937	24.1	23.1439	23.6576	23.1153
1986	4	8	33.6	24.6	9	25.4	29.6	25.8	26.6	24.8	23.0083	23.9857	21.9774	95	52.5089	80.1189	68.0975	30.9	26.6219	29.7539	26.4721	24.6	21.0678	23.3543	21.0107
1986	4	9	33.2	23.8	9.4	24.2	31.6	26.8	27.4	23.7103	26.0404	25.17	24.9596	89.6897	56.8252	84.7919	77.0868	29.1897	29.9037	31.5874	30.2069	23.3828	23.6932	24.6243	23.8751
1986	4	10	34.8	24	10.8	24.8	34.2	27.6	28.5	23	26.2545	23.0012	22.2021	86.9655	56.8252	74.4114	67.7051	28.4586	30.3139	28.2128	26.8074	22.7103	23.9465	22.2556	21.2283
1986	4	11	36.2	23.8	12.4	25	33.6	24.4	26.8	24.2	26.1902	24.8882	24.8276	94	56.0048	83.1153	73.0916	29.7	30.1177	30.8633	28.7229	23.9	23.7931	24.2461	22.7979
1986	4	12	35.8	22.6	13.2	25.2	34	27.2	28.4	24.6	25.0702	24.2354	23.0725	95	55.0773	79.5125	67.8478	30.5	28.7979	30.1962	26.6897	24.4	22.8585	23.5898	21.1391
1986	4	13	35.6	25	10.6	25.6	33.8	28.6	29.1	22.7158	25.912	23.0155	22.0702	85.1843	57.2889	76.9798	67.5268	27.8383	29.6718	28.5517	26.5434	22.3448	23.5791	22.4304	21.0678
1986	4	14	35.6	25.2	10.4	26.2	33.8	28.6	29.3	23.5517	25.0916	24.9061	23.893	88.8621	51.4388	82.1165	69.8811	28.8621	27.5815	30.7848	27.5672	23.1897	21.8312	24.2069	21.8882
1986	4	15	35.2	24.2	11	24.8	28.0951	27.4	23.5719	23.7034	26.2545	24.8561	24.9168	89.3103	56.1474	84.1141	76.409	29.1552	30.3353	30.9025	30.0892	23.3448	23.8644	24.264	23.8074
1986	4	16	33.8	20.9103	12.8897	24.6	33	27.2	28	23.6	26.2973	24.1998	24.0999	92	58.1451	79.6552	74.0904	28.4	30.6243	30.1677	29.2402	23.2	24.0892	23.547	23.0797
1986	4	17	32.8	23.6	9.2	25	31.6	24.4	26.4	24.4	25.0059	24.9203	23.9144	95	55.7551	83.4721	74.1617	30.1	28.7979	30.981	28.8763	24.2	22.8086	24.2996	22.8763
1986	4	18	33.2	23	10.2	24.8	32.2	25.2	26.9	23.6207	25.3127	24.9417	23.9643	85.2759	54.7919	83.4721	70.5589	27.9828	29.3686	31.0166	27.874	22.4483	23.1046	24.3424	22.0452
1986	4	19	33.6	24.8	8.8	25.4	32.2	26	27.4	23.9103	25.2414	23.9929	23.1225	86.5517	53.4007	80.4756	71.4863	29.5897	28.195	29.8252	28.1237	23.5966	22.2093	23.4007	22.2057
1986	4	20	34	24.2	9.8	25.6	33.4	22.8345	21.7034	24.8	25.8692	24.8133	24.8347	94	54.0428	83.6147	71.3793	30.8	27.6278	30.7776	27.8026	24.5	21.9489	24.1926	22.0345
1986	4	21	33.2	23.2	10	24.4	32.6	27.6	28	24.2	25.2735	25.1914	24.1106	98	54.6136	85.4697	69.453	30	28.4269	31.7158	27.2497	24.1	22.3555	24.6778	21.453
1986	4	22	34	24.4	9.6	25.8	33.8	22.6552	21.5793	23.9379	24.9631	24.8347	23.9608	87.1724	56.5755	83.8644	71.736	28.5483	28.8157	30.824	27.8312	22.7655	22.8549	24.2176	22.0416
1986	4	23	34	24.6	9.4	25.8	31.6	27.6	28.1	24.0483	24.3353	24.9703	23.1688	90.3793	54.2925	78.2996	68.4185	29.8862	28.3555	29.5577	26.9287	23.7552	22.3127	23.2616	21.2854
1986	4	24	33.8	24.8	9	25.4	33.2	28	28.6	23.9572	27.4	23.044	22.1379	86.8966	64	78.9417	69.5957	28.5339	32.6	28.7586	26.868	22.7229	25.5	22.5375	21.2497
1986	4	25	35	24.2	10.8	25.2	34.8	26.4	28.2	24.4	25.0345	24.0571	24.0143	94	57.6457	80.1546	69.3817	30	28.2842	29.9536	26.9001	24.1	22.2878	23.4293	21.2568
1986	4	26	33	24.6	8.4	25.2	31	27.4	27.8	23.0297	25.1094	23.9572	22.195	85.9334	55.5054	81.8668	66.4923	28.5089	28.2949	29.8823	25.9584	22.7087	22.2913	23.4364	20.4756
1986	4	27	33.8	24.2	9.6	25	32	27.6	28	23.7646	24.8775	24.3924	23.7646	90	55.0416	85.0773	72.4138	29.3722	27.8383	30.0999	27.6992	23.4578	22.0131	23.8395	21.9667
1986	4	28	33.8	23.8	10	25	33.2	27	28	23.8138	25.1272	24.8561	23.9857	88.9655	56.8966	84.1498	74.4471	29.3103	29.1938	30.8989	29.0511	23.4483	23.069	24.264	22.9941
1986	4	29	33.8	24.4	9.4	25	31.8	27.4	27.9	24.6	24.1213	23.9215	21.2782	97	52.1165	81.2247	65.3508	30.6	27.5743	29.7396	25.698	24.5	21.9061	23.3579	20.3436
1986	4	30	32.8	24.6	8.2	25.4	31.8	26.6	27.6	24.0621	27.4	23.9857	23.1831	89.7241	71	81.4031	72.6992	29.8517	33.6	29.868	28.3056	23.7448	26	23.4435	22.2949
1986	5	1	34.6	24.8	9.8	23.8207	33.2	28.6	22.5069	23.8002	26.1189	25.0131	24.981	86.1474	60.5351	84.8633	75.4459	28.352	30.5815	31.2699	29.2973	22.6338	24.0892	24.4566	23.1225
1986	5	2	30.8	23.8	7	26.2	29.6	26.4	27.1	23.9429	25.8335	24.9917	24.9168	88.6445	59.2866	86.9322	76.088	29.604	29.1902	31.4554	29.3258	23.5755	23.069	24.5351	23.1332
1986	5	3	34	24.6	9.4	25.2	31.6	28.2	28.3	24.4	25.0702	23.5648	23.893	94	56.9322	81.6885	72.1998	30	29.0761	29.1118	27.8847	24.1	22.9976	23.0119	22.0809
1986	5	4	34.6	23.6	11	25.6	33.6	20.5655	19.1415	24.2	24.0856	22.937	22.0666	89	54.9703	79.1914	67.3127	29.3	27.2461	28.566	25.7479	23.7	21.4566	22.4518	20.365
1986	5	5	33.8	24.6	9.2	25	32.6	27.2	28	24.4	26.1617	24.5422	24.8526	95	62.604	85.1843	79.2271	30.1	30.9631	30.4174	30.2818	24.2	24.2854	24	23.9251
1986	5	6	34.6	23.8	10.8	25.2	33.4	27.8	28.5	23.9001	25.8977	24.0713	23.0975	83.8644	60.9631	81.0107	72.6992	28.6873	30.1748	30	28.063	22.805	23.8716	23.4935	22.1772
1986	5	7	35.2	24.6	10.6	26	33.6	27.6	28.7	23.0155	25.9905	24.0785	23.1118	85.5054	60.9988	81.8668	72.4495	28.4304	30.3888	30.0892	28.1272	22.6801	23.9715	23.547	22.2057
1986	5	8	34.8	23.6	11.2	26.6	33.6	27.6	28.9	23.3294	24.3282	24.371	21.5886	83.5077	58.6801	80.7253	64.2093	27.9917	28.937	30.5886	25.459	22.17	22.6231	23.7681	19.9049
1986	5	9	33.2	24.4	8.8	26.2	32.4	27.6	28.5	24.0571	26.3472	25.3627	25.2556	90.1784	60.7491	82.4376	77.8716	29.9536	31.0702	31.6944	30.9025	23.7646	24.3282	24.6885	24.2604
1986	5	10	35.2	24	11.2	26.8	34.4	21.8759	20.6241	23.1867	26.0119	23.1938	22.2093	83.151	61.4269	79.5482	67.3484	27.6813	30.4388	29.1118	25.9298	21.9881	24.0036	22.7337	20.4542
1986	5	11	34.8	24.2	10.6	25.6	34.2	22.2759	19.6862	24.8	24.4637	24.3567	22.3841	94	56.8609	80.1546	63.8169	30.8	28.9655	30.503	25.0773	24.5	22.6373	23.761	19.7158
1986	5	12	34.6	24	10.6	25.4	32.8	28	28.5	24.2	25.5339	24.1498	23.3722	91	59.6076	79.2985	69.2033	29.4	30.4031	29.9929	27.5137	23.8	23.6861	23.4863	21.5886
1986	5	13	36.8	25	11.8	26.6	35	24.8	27.8	24.2	26.3472	23.2652	23.3294	82	61.6052	78.1213	72.6278	28.6	31.1486	29.1474	28.591	23.3	24.3674	22.7194	22.4411
1986	5	14	35.4	24	11.4	25	34.6	29.4	29.6	23.0939	26.1403	25.3555	24.2354	86.8966	61.1415	82.4732	75.1249	28.7122	30.6564	31.7051	29.6112	22.8264	24.1284	24.6885	23.2866
1986	5	15	37.2	22.0448	15.1552	27	35.2	29.8	30.5	24.1855	24.1356	24.1284	22.3448	89.1795	56.5398	80.4756	69.2747	30.107	28.2735	30.0713	27.2818	23.8466	22.2913	23.547	21.4709
1986	5	16	35.8	25.2	10.6	26.2	35.6	28.6	29.8	23.4293	24.2212	24.0999	23.3044	85.0059	57.61	82.4019	72.7705	29.1581	28.5553	30.2283	28.5446	23.0654	22.4376	23.6076	22.434
1986	5	17	33.2	21.2828	11.9172	24.8	31.4	26.4	27.3	23.2	24.0785	24.9524	21.2568	87	58.3948	84.2925	69.9881	27.4	28.4197	31.113	27.1677	22.6	22.3698	24.346	21.3924
1986	5	18	30.0138	22.4	7.61379	24.6	31.6	22.0759	22.7379	23.4	26.1831	23.1867	23.2188	90	61.2128	78.6207	72.7348	28	30.8133	29.0262	28.4019	22.9	24.2033	22.6873	22.3484
1986	5	19	36.8	24	12.8	25.2	34.8	23.4	26.7	23.9215	26.4221	22.8	25.0737	86.0404	63.4602	95	76.8728	28.5196	31.6694	27.3	29.6754	22.7194	24.6278	22.6	23.308
1986	5	20	34.8	20.1862	14.6138	25.6	33.8	28.4	29	24.8	24.6207	23.9929	21.981	94	60.9988	81.7241	70.2735	30.8	28.7087	29.9608	26.7039	24.5	22.8193	23.4614	21.1712
1986	5	21	35	19.069	15.931	24.0483	34.4	25.4	21.5529	23.0511	25.3341	24.0428	24.1427	85.6837	61.7122	82.0452	76.4447	28.5196	30.2711	30.0856	29.6254	22.7158	23.6147	23.5256	23.283
1986	5	22	32.6	24.6	8	25.8	31.6	27.4	28	23.3864	25.0131	23.8074	24.0606	84.0785	61.1772	82.1522	74.0547	28.1094	29.5256	29.5969	28.3056	22.2093	23.2509	23.2937	22.3092
1986	5	23	31.6	25.2	6.4	26.4	24.4966	25.8	21.0999	23.0583	24.8633	23.9929	23.9679	86.1118	60.5351	83.6861	76.8014	28.5767	29.1724	30.132	29.2866	22.7515	23.0547	23.5577	23.1189
1986	5	24	29.3436	24.4	4.94364	26	32.6	27.6	28.5	22.1094	23.1724	24.3567	21.3639	82.9013	57.7883	82.6516	68.2759	27.3746	27.5922	30.742	26.283	21.8133	21.6385	23.8716	20.6433
1986	5	25	34	24.4	9.6	26	33.4	28.2	29	23.308	25.3056	23.1439	23.2866	86.7895	62.497	77.4078	73.7337	29.1225	30.2996	28.8228	28.6623	23.0226	23.6005	22.5874	22.4768
1986	5	26	32.4	24.2	8.2	25	31	24.6	26.3	23.8	26.4	23.4	24.5	91	70	90	84	28.7	31.3	28	29.3	23.3	24.8	22.9	23.7
1986	5	27	32	23.2	8.8	24	30.4	27.2	27.2	22.3163	25.3127	23.0654	21.3817	79.0844	61.8549	78.6564	70.9512	27.7313	30.2426	28.7765	27.4495	22.0166	23.5719	22.5553	21.5493
1986	5	28	30.4	21.1931	9.2069	25.4	28.2	25.8	26.3	23.8	25.1986	24	24.0107	88	61.1058	86	75.6956	28.4	29.8751	28.6	29.2652	23.2	23.415	23.3	23.0939
1986	5	29	30	23.8	6.2	26.6	29.4	25.2	26.6	23.0797	25.0059	23.0012	23.0939	82.3662	58.2878	76.9084	67.3127	27.3496	29.1332	27.6457	25.9298	21.7955	22.9941	21.6671	20.4471
1986	5	30	32.6	24	8.6	25.4	28.4	26.2	26.5	23.0083	25.1772	22.2592	22.2093	82.4732	61.3912	74.5898	67.4197	27.371	29.9679	27.7669	26.0583	21.8133	23.4649	21.7455	20.522
1986	5	31	34.8	23.4	11.4	25.6	33.2	19.869	19.2592	24.8	22.8514	22.937	22.0809	94	54.5065	76.1237	63.9239	30.8	26.5612	27.5172	24.5315	24.5	21.0927	21.6029	19.4376
1986	6	1	29.2	22.8	6.4	23.6	27.8	26.6	26.1	23.2	26.1831	24.7348	24.0571	97	66.956	85.648	74.4471	28.2	31.5232	30.8098	28.4055	23	24.5672	24.2212	22.3377
1986	6	2	33.6	23.6	10	24.4	32.2	27.6	28	24	27.2	25.0131	23.1902	97	68	80.3329	70.5945	29.6	32.7	29.9322	27.2675	23.9	25.6	23.4542	21.4602
1986	6	3	30.6	22.4	8.2	25.6	29.4	25.8	26.6	22.9013	26.0048	23.4078	22.2378	86.9322	60.6064	78.1926	70.0238	28.3662	30.346	29.3864	27.1463	22.6302	23.9572	22.8763	21.3995
1986	6	4	33	23.6	9.4	25.2	32	19.8483	20.5138	24.4	25.3199	22.0523	20.4293	94	59.786	76.0166	64.459	30	29.918	27.5101	24.9917	24.1	23.44	21.5886	19.6766
1986	6	5	32.8	23.8	9	26.2	31.8	25.8	27.4	22.8942	25.9334	24.0428	23.0618	81.6171	62.9251	80.547	69.3817	26.918	30.5244	29.9358	26.893	21.56	24.0606	23.44	21.2461
1986	6	6	34.2	24	10.2	26	32.8	21.1172	20.4793	22.8799	26.019	25.1058	24.0535	86.0761	64.352	84.8633	76.8728	28.2449	30.8775	31.4376	29.4578	22.5553	24.2461	24.5529	23.2081
1986	6	7	29.3931	22.6	6.7931	23	32.4	27	27.4	22.4	25.327	25.0488	24.1677	95	63.3532	86.2188	77.0511	26.7	30.5386	31.5089	29.7788	22.2	23.7432	24.5672	23.3615
1986	6	8	29.8759	21.5172	8.35862	25.2	32.4	20.1379	20.2937	24	25.2342	23.4507	22.4376	91	59.9643	78.478	70.4162	29	29.8145	29.497	27.5743	23.5	23.3722	22.9441	21.6207
1986	6	9	34.6	24.6	10	26.6	32.2	27	28.2	23.9643	26.0761	24.9275	24.9988	84.7206	63.1034	84.0071	75.6956	28.4839	30.8312	30.9952	29.3543	22.6623	24.2319	24.3246	23.1367
1986	6	10	30.8069	24	6.8069	25.2	31.2	25.8	27	22.9441	25.2699	25.22	24.1641	85.3983	60.8205	84.8989	75.9453	28.2949	29.9786	31.698	29.5933	22.5838	23.4649	24.6706	23.2545
1986	6	11	34.2	24.8	9.4	26.2	33.4	27.6	28.7	23.1724	24.3567	22.0024	22.2628	83.5077	57.5386	74.9465	67.0987	27.7705	28.8442	27.3068	26.1439	22.038	22.5731	21.4816	20.5648
1986	6	12	33.4	25	8.4	26.2	31.2	27.8	28.3	23.1082	22.1665	21.239	20.3543	83.1867	55.541	72.4851	62.3543	27.61	26.4114	26.5291	23.8823	21.9382	20.7218	20.7753	18.7883
1986	6	13	34.4	23.6	10.8	25.6	33.2	27.4	28.4	23.9358	25.0059	23.0939	23.069	90.321	59.3579	78.8704	73.2342	29.7075	29.2723	28.8585	28.0987	23.6468	23.1118	22.6017	22.2057
1986	6	14	34.2	24	10.2	25.6	32.8	28	28.6	23.0725	25.1914	24.8062	23.1118	83.2224	62.9251	86.0048	77.5862	28.6623	30.1784	30.9988	29.5826	22.7872	23.5755	24.3068	23.2794
1986	6	15	30.4966	24.6	5.89655	23.6966	33.4	21.9724	21.5138	22.8014	25.0773	25.0773	24.0143	86.6825	62.497	84.9703	77.0511	28.1379	29.8359	31.3912	29.4328	22.4982	23.4043	24.5244	23.1902
1986	6	16	35.4	24.2	11.2	25.2	34.8	29.6	29.8	23.9358	26.069	24.2782	24.1249	90.321	66.2782	81.3317	77.5505	29.736	31.2235	30.4281	29.6968	23.6504	24.4209	23.7325	23.3365
1986	6	17	30.7448	24.4	6.34483	25.6	32.8	25	27.1	24.8	25.9834	24.4	24.0071	94	60.1784	95	72.8775	30.8	29.654	30.1	28.2806	24.5	23.3008	24.2	22.2878
1986	6	18	33.8	23.2	10.6	24.8	32.2	27.8	28.1	24.1141	26.4471	24.2426	24.3068	86.2188	64.352	81.6885	73.7337	28.8977	31.7872	30.3995	28.8228	22.9298	24.7241	23.7004	22.5731
1986	6	19	29.6966	24.4	5.29655	25.6	31.6	29.6	29.1	22.9798	25.17	24.0036	23.1439	82.3306	60.3567	81.9382	70.2021	27.3532	29.8002	29.9857	27.1891	21.7669	23.39	23.4792	21.4245
1986	6	20	37.2	24.8	12.4	25.8	35.4	29.4	30	23.9358	24.3139	23.044	22.2699	90.5707	58.9655	79.2271	71.0583	29.7574	28.9905	28.805	27.3639	23.6647	22.6302	22.5767	21.503
1986	6	21	36.4	24.6	11.8	26.2	35.8	24.6	27.8	22.887	25.0916	24.2	22.0916	82.0095	61.6766	97	67.4911	27.0642	29.7788	29.9	25.805	21.6457	23.3793	24.1	20.3971
1986	6	22	31.8	24.4	7.4	25.8	30.6	27.4	27.8	23.6	25.3841	24.8	22.5268	83	62.7111	81	70.3092	27.7	30.5636	29.6	27.7776	22.7	23.7253	23.9	21.717
1986	6	23	31.6	25.2	6.4	26.8	22.9241	26.8	19.5379	23.0511	24.1498	23.9287	23.1011	86.2188	56.3615	82.6516	72.8419	28.5767	28.2663	29.9465	28.1736	22.7444	22.2842	23.4435	22.22
1986	6	24	32.8	24.4	8.4	25.8	31	19.2276	18.7138	22.1094	24.1427	23.151	23.1332	79.4055	58.6801	79.4055	68.4185	26.1902	27.9382	29.0262	26.2937	20.8894	21.7848	22.6837	20.6397
1986	6	25	34.6	24.6	10	25.8	32.8	29.2	29.3	23.7146	25.9834	23.3508	23.1189	89.5363	63.1034	78.3353	73.0916	29.2545	30.6671	29.3187	28.2628	23.3829	24.1463	22.8335	22.2735
1986	6	26	35	24.4	10.6	25.4	33.8	21.2414	21.7138	24.0856	25.9405	23.1938	23.1546	89.6076	63.6385	77.1225	73.2342	29.9394	30.6064	28.8585	28.2949	23.761	24.1034	22.6052	22.302
1986	6	27	35.4	24.2	11.2	25.8	34.6	22.3724	21.8793	22.9512	25.22	22.3092	22.2628	86.0404	57.503	72.9489	66.2426	28.3555	28.5981	27.7455	26.0333	22.6231	22.434	21.6742	20.5042
1986	6	28	33.2	24.4	8.8	25.6	24.4828	24.6	21.6379	23.0333	25.1986	24.2	22.3056	86.4685	61.3912	97	70.8799	28.5589	29.9358	29.9	27.3781	22.7337	23.4007	24.1	21.5065
1986	6	29	32	24	8	26.2	31.6	19.0483	18.5172	22.7729	25.063	21.4744	21.2319	83.0083	61.0702	73.3056	64.9227	27.0499	29.654	27.0999	24.8954	21.6492	23.2973	21.0713	19.6017
1986	6	30	29.6	24.6	5	25.8	26.8	23.8	25	21.1034	25.0916	23.6	21.1177	79.8335	58.6445	98	60.6421	26.044	28.5303	29	23.415	20.8145	22.4197	23.5	18.5351
1986	7	1	32	23.6	8.4	24.4	30.8	27.4	27.5	24	20.151	22.2021	18.4209	97	50.2616	75.4459	56.5398	29.6	23.8359	27.7384	21.4031	23.9	18.7491	21.7063	16.8835
1986	7	2	34.6	23.2	11.4	24	33.8	28.4	28.6	23.6	25.1843	23.1296	23.1118	97	59.5363	76.9798	72.6992	28.8	29.6219	28.7301	28.1415	23.4	23.2937	22.5268	22.2307
1986	7	3	29.5172	20.3172	9.2	25.2	31.6	20.0483	20.5207	22.7158	25.1344	21.2818	21.2247	85.7907	63.3532	71.4863	67.7408	27.9061	30.0892	26.5149	25.9869	22.3876	23.5363	20.7467	20.4792
1986	7	4	34	20.5586	13.4414	24.6207	24.7379	19.6483	20.3828	22.7658	24.0785	23.7503	22.9156	85.8977	57.8597	79.5838	70.2735	28.0024	28.3092	28.5553	26.7717	22.434	22.2806	22.4376	21.1891
1986	7	5	34.6	23.6	11	24.4	32.2	28	28.1	23.8	25.0523	23.679	23.8252	95	62.3543	82.2235	76.8371	29.1	29.8252	29.3829	29.0547	23.6	23.3936	23.1724	22.9869
1986	7	6	35	23.6	11.4	24.8	33.6	27.8	28.5	22.8086	25.1914	23.8859	23.9608	85.8264	64.1379	82.4732	77.5149	28.063	30.2889	29.8109	29.3864	22.459	23.6397	23.39	23.1581
1986	7	7	32.8	23.4	9.4	24.6	31.2	28.2	28.1	24	27.4	23.151	20.2473	95	75	78.6564	67.2771	29.4	34	28.9691	25.7479	23.8	26.2	22.6409	20.365
1986	7	8	34.2	24.6	9.6	25.2	33.8	27.6	28.5	21.981	24.9703	24.157	23.0618	82.8656	59.3222	82.1165	73.0202	27.1141	29.1974	30.2961	28.0809	21.6706	23.069	23.6647	22.1772
1986	7	9	36.6	23.4	13.2	24.8	35.6	29.6	29.9	24.2	25.2414	22.9655	22.1451	95	60.7848	78.799	70.8086	29.8	29.9572	28.6088	27.1034	24	23.4542	22.4697	21.3781
1986	7	10	34.2	23.6	10.6	24.4	32.6	28.6	28.5	24	25.2842	21.6029	21.3139	97	60.6064	71.7004	63.8169	29.6	29.9964	27.1855	24.8811	23.9	23.4614	21.1034	19.6052
1986	7	11	35	23.6	11.4	25.2	33.4	20.0483	19.6345	24.6	25.1344	22.3306	21.2426	95	61.5339	75.9453	67.6338	30.5	29.8466	28.0559	25.9976	24.4	23.4043	21.8633	20.4863
1986	7	12	30.8347	23.6	7.23472	26	33.6	29	29.4	22.6017	25.1201	22.9013	22.9298	86.0404	60.6421	79.4411	73.5196	27.7206	29.6932	28.541	27.9346	22.2663	23.3044	22.4233	22.0916
1986	7	13	36.4	23	13.4	24.8	35.2	28.6	29.3	22.6873	25.22	24.3282	24.0785	83.0797	60.9631	81.3674	73.5196	26.8145	29.9287	30.5707	28.3948	21.4994	23.44	23.7824	22.3413
1986	7	14	37.8	22.4	15.4	24.8	36.6	30	30.3	22.8228	24.346	24.1641	23.151	87.396	56.8252	81.7241	70.8442	28.2378	27.931	30.2461	27.2533	22.5696	21.7812	23.6326	21.4495
1986	7	15	36.2	23	13.2	25.2	35.2	20.4966	20.1897	24.2	24.3995	23.5577	23.0119	92	58.3234	82.1879	71.0583	29.5	29.044	29.1688	26.9465	23.8	22.6552	23.0404	21.2711
1986	7	16	35.6	23.2	12.4	24	33.8	20.8	20.3552	23.4	26.4	23.0939	22.962	95	56	78.7277	70.3092	28.4	29.5	28.8478	26.7931	23.2	23.8	22.5874	21.1962
1986	7	17	31.8	23	8.8	23.4	30.4	26.2	26.5	23.2	25.2	24.1855	24	98	66	80.7967	76.8014	28.3	28.6	30.2283	29.3686	23.1	23.3	23.6147	23.1439
1986	7	18	34.8	23.4	11.4	24.2	33.4	27.6	28.2	24	24.2283	23.0725	22.1843	98	57.5743	77.9073	66.9203	29.7	28.6052	28.7337	25.9905	23.9	22.4447	22.5339	20.4792
1986	7	19	37	22.4	14.6	23.4	34.6	28.6	28.8	22.6	25.0202	24.2212	23.9964	93	58.6801	80.5113	75.3746	26.9	29.1974	30.2675	29.1688	22.3	23.044	23.6326	23.044
1986	7	20	36.2	21.0345	15.1655	25.6	35.6	29.2	29.9	22.7515	24.9631	23.1082	22.9798	83.0797	60.4281	78.1926	70.0595	26.8787	29.3258	28.8157	26.8074	21.5422	23.1189	22.5624	21.2105
1986	7	21	30.5793	21.025	9.55434	25.2	24.6552	29.4	20.3828	24.7	25.1201	23.0868	22.9976	96	62.176	74.1617	70.6659	30.8	29.9394	27.6742	26.9001	24.5	23.4257	21.6706	21.2497
1986	7	22	29.4931	24	5.4931	25	32.6	20.7724	20.4207	24.8	27.8	22.9655	21.0571	98	69	78.0143	65.9572	31.2	34.1	28.541	25.434	24.7	26.3	22.4233	20.1795
1986	7	23	36.4	24.4	12	25.2	35.2	29.4	29.8	22.4804	24.0642	22.409	21.1641	86.2545	56.3971	74.8038	66.4923	27.5172	28.0702	28.0773	25.6659	22.1629	22.1522	21.8847	20.3115
1986	7	24	37.4	23.4	14	24.2	36.8	29.8	30.1	24	25.3199	21.6029	21.3496	98	58.4661	69.9168	65.8859	29.7	29.7788	26.9857	25.9691	23.9	23.3436	21.0071	20.4614
1986	7	25	38.6	22.4	16.2	23.6	24.9931	19.9241	19.4552	23.2	23.1011	23.3722	22.1772	97	53.8288	78.5493	69.7741	28.2	26.9501	29.3722	27.0143	23	21.2675	22.8656	21.3139
1986	7	26	38.2	24	14.2	26	36.4	20.6966	20.2793	22.7158	24.1641	22.1593	21.1677	82.5803	57.3246	73.0202	61.8549	26.7931	28.434	26.5862	23.5969	21.4887	22.3306	20.8002	18.6207
1986	7	27	34.8	23.8	11	25.2	34.4	29	29.4	21.8454	24.1855	22.9869	22.0666	83.6147	59.0725	77.9786	70.4518	26.9322	28.7015	28.5945	26.9001	21.5743	22.4697	22.434	21.2461
1986	7	28	35.8	23.6	12.2	24.6	33.8	19.6759	19.3276	24.2	24.9132	23.0083	22.0737	97	61.0702	79.4411	70.6659	29.9	29.3329	28.7479	26.9144	24.1	23.1082	22.5196	21.2711
1986	7	29	37.2	22.8	14.4	24.8	35.2	28.2	29.1	23.2	25.3841	24.1356	24.1463	87	59.2509	82.7943	74.126	27.4	29.1546	30.3532	28.4768	22.6	22.7015	23.6504	22.3769
1986	7	30	29.2414	23.6	5.64138	24.6	24.4276	20.8552	21.3793	24.2	25.0773	23.9429	23.9037	97	62.176	82.6873	76.9084	29.9	29.8216	29.9536	29.201	24.1	23.3829	23.4542	23.0547
1986	7	31	28.2828	20.9483	7.33448	24.3655	35.6	21.0828	20.5759	21.6671	23.9857	23.308	21.1284	82.83	58.6088	79.1201	67.5268	26.5505	28.2771	29.3044	25.7444	21.3567	22.2842	22.8264	20.3508
1986	8	1	37.4	22.6	14.8	25.4	35.4	29.6	30	24.4	22.2307	22.9298	21.2212	92	54.8276	78.9417	68.1688	29.9	26.4364	28.5446	25.9655	24	20.7146	22.4376	20.4899
1986	8	2	26.2138	24.4	1.81379	25.6	35.4	24.8	27.6	20.283	24.0357	23.0476	21.1962	75.981	57.3246	78.7277	66.5993	25.0416	28.1237	28.7265	25.7229	19.9834	22.1986	22.5339	20.3401
1986	8	3	35.4	23	12.4	25.4	33.6	28.8	29.1	24.6	22.9834	22.2271	22.1237	94	55.113	73.6623	66.7063	30.4	26.918	27.5922	25.78	24.3	21.1748	21.6171	20.3472
1986	8	4	28.7103	23.8	4.91034	25.8	33.4	26	27.8	19.3199	22.2164	22.2735	19.3555	68.6326	50.2616	74.8038	59.9287	22.5981	25.7265	27.8205	23.4185	18.0963	20.3436	21.7348	18.5315
1986	8	5	34.6	20.0828	14.5172	25.2	32.8	29.2	29.1	21.9239	24.1855	21.4388	21.2818	79.4411	57.61	73.7693	64.7444	25.8478	28.4804	27.0713	24.8133	20.7004	22.3734	21.0392	19.566
1986	8	6	36.4	24.8	11.6	26	35.4	25.2	28	21.0392	24.1427	23.2794	22.22	79.1914	55.8977	76.9798	68.5256	25.8728	28.1379	29.0262	26.9429	20.7253	22.1986	22.6766	21.2747
1986	8	7	28.9103	-4.5	33.4103	23.7103	22.8552	20.0552	19.6862	21.9667	22.5731	22.302	20.4293	83.1153	53.7218	75.3746	64.5303	27.1034	27.0071	27.9168	25.0416	21.6706	20.975	21.799	19.673
1986	8	8	27.3282	20.3379	6.99025	23.8621	22.5862	17.3222	18.0642	22.0951	24.2497	22.0595	22.1879	83.5434	57.9667	75.981	70.7015	27.3995	28.6837	27.503	27.157	21.8205	22.4911	21.5886	21.4031
1986	8	9	27.1103	19.4483	7.66207	22.8621	21.9931	18.8897	18.4172	21.9667	22.4376	22.038	20.3294	76.1593	57.0036	75.5172	65.5648	26.0012	27.1284	27.396	24.9096	20.7681	21.0606	21.5351	19.6159
1986	8	10	28.6759	19.2345	9.44138	23.6966	21.3586	18.4	18.2621	21.9881	23.365	22.7943	22.1201	83.2224	54.6492	80.2259	70.4162	27.1605	27.5743	28.4269	26.975	21.6885	21.61	22.3555	21.2925
1986	8	11	28.2276	19.7931	8.43448	23.1448	21.0414	17.7862	17.3483	21.61	23.8002	22.8228	22.7408	84.0071	55.0059	78.7634	70.2378	26.5434	26.5791	28.3163	26.4364	21.3496	21.0678	22.3127	21.0107
1986	8	12	26.8109	20.0476	6.76338	23.5379	21.3586	19.1931	18.5897	21.7669	24.0143	23.1225	22.9691	82.6159	58.2878	77.5149	72.8062	26.7253	28.22	28.7729	27.9168	21.4388	22.2485	22.5482	22.0809
1986	8	13	27.2759	19.4897	7.78621	22.6828	22.6621	17.0276	16.5345	21.9382	24.157	21.2105	21.1784	80.44	57.503	72.9489	64.9584	25.9869	28.4055	26.5256	24.6956	20.7788	22.3413	20.761	19.5054
1986	8	14	28.3931	18.7931	9.6	22.6966	21.717	18.8759	17.9608	20.9108	23.9394	22.2093	21.1463	79.7265	57.1106	75.3032	67.17	25.6873	27.9346	27.7134	25.6908	20.6219	22.0773	21.7027	20.3187
1986	8	15	27.2552	20.2931	6.96207	23.8414	22.0414	18.7793	19.3138	21.9025	24.2996	23.2224	23.1403	81.6885	59.2152	78.6207	73.1986	26.8609	28.9441	29.0797	28.2949	21.5137	22.5838	22.698	22.2663
1986	8	16	27.3172	19.5586	7.75862	22.8138	21.1655	15.2483	13.5517	21.8954	23.3008	20.5755	19.5018	79.0488	55.541	66.742	55.8264	25.7658	27.4744	24.9382	21.5743	20.6683	21.5565	19.3163	16.9691
1986	8	17	28.5161	18.1724	10.3436	23.7103	21.4414	19.1862	18.5552	21.7384	24.3424	22.2949	22.1914	81.5458	54.9346	75.981	69.7027	26.5791	27.5529	28.0095	27.0499	21.346	21.61	21.8312	21.3139
1986	8	18	25.9448	19.1862	6.75862	23.7517	21.3655	17.8483	17.3586	21.9239	23.3365	22.7729	22.0523	82.0809	56.0761	74.2331	67.2057	26.9251	27.5993	27.0285	25.7158	21.585	21.6029	21.3103	20.3401
1986	8	19	28.3586	19.8121	8.54649	23.7724	22.3793	19.0069	19.4793	22.038	24.157	23.365	23.1938	82.5089	58.1451	80.8323	73.8407	27.1855	28.5517	29.5933	28.4411	21.7134	22.4162	22.9584	22.3627
1986	8	20	28.8069	20.2331	8.57384	23.6345	22.4345	18.3586	19.1517	21.8312	24.1427	22.8585	22.9477	82.3662	57.717	77.2652	72.4851	26.8002	28.4019	28.2771	27.8419	21.4887	22.3448	22.2628	22.0345
1986	8	21	28.5241	19.7517	8.77241	22.6623	23.2366	19.7862	19.0666	21.9596	24.2925	23.0083	23.0797	79.9405	57.8954	78.6207	70.2735	26.0404	28.7122	28.7122	27.0642	20.8074	22.4911	22.4839	21.3282
1986	8	22	27.9172	17.6069	10.3103	23.7448	22.069	19.3698	18.9988	21.8954	24.2568	22.8942	23.019	82.4376	59.4649	78.3353	71.2723	26.9251	28.3377	28.4055	27.1962	21.5672	21.9952	22.3698	21.4067
1986	8	23	28.3931	20.2937	8.09941	22.6516	22.531	19.3724	17.9037	21.7705	23.1867	22.1094	21.1926	78.2996	56.1474	76.6944	64.673	25.4982	27.4495	27.7206	24.7063	20.4792	21.5386	21.692	19.5089
1986	8	24	27.2414	19.4069	7.83448	23.7931	23.5724	17.2621	18.1172	22.0309	23.9715	21.6671	21.9275	83.151	57.4673	75.9453	70.2735	27.2247	28.0559	26.761	26.6005	21.7277	22.1629	21.1712	21.0999
1986	8	25	27.9239	20.3241	7.59976	23.6483	23.631	19.7931	20.3966	21.7527	24.2568	23.0155	23.0119	82.2949	58.5018	78.8347	73.1272	26.6754	28.7729	28.6837	28.0452	21.3853	22.5375	22.5196	22.1486
1986	8	26	26.2045	19.7586	6.4459	22.6516	22.9172	19.2759	18.6599	21.931	23.9287	22.7515	22.8728	79.7265	60.2497	79.9762	71.736	25.8799	28.2913	28.3306	26.736	20.7218	22.2806	22.2985	21.1677
1986	8	27	27.7812	20.1034	7.67776	23.1655	23.1655	18.7793	19.1828	21.453	24.3424	22.8157	21.9845	79.5482	61.6052	75.6956	71.629	26.201	29.3936	27.3853	26.9144	21.1534	22.8407	21.5208	21.2604
1986	8	28	28.4207	17.9172	10.5034	23.6138	22.1793	19.9448	19.4552	21.025	23.3294	23.0654	21.239	79.8335	57.8597	77.7289	67.6694	25.9013	27.9132	28.6801	25.9441	20.736	21.7705	22.5018	20.4685
1986	8	29	26.4899	20.3862	6.10369	23.6138	23.2621	19.269	20.0586	21.9025	24.3639	21.9596	22.1308	83.6861	61.7479	76.8371	72.0571	27.0678	29.4078	27.4102	27.2033	21.6421	22.8728	21.5279	21.4245
1986	8	30	28.2345	19.0414	9.1931	23.7931	23.5517	19.3448	20.1897	22.0595	24.4566	21.8811	22.1843	83.4007	61.1415	78.478	72.2711	27.3032	29.5505	27.4566	27.3353	21.7883	22.912	21.5315	21.478
1986	8	31	26.9448	17.7034	9.24138	22.8276	23.469	19.5724	20.269	21.082	22.8014	22.0238	21.9703	80.2616	55.2913	77.6576	70.9869	26.069	26.5184	27.6528	26.736	20.8252	21.0571	21.6492	21.1712
1986	9	1	28.2345	19.6345	8.6	23.6414	22.3724	18.9655	19.4793	20.9108	23.2652	22.9798	21.1998	78.692	58.1807	80.3686	68.1332	25.6124	27.8419	28.805	25.9798	20.5648	21.7562	22.5553	20.4756
1986	9	2	28.5793	18.8621	9.71724	23.7448	22.3034	18.9586	19.4793	21.9489	23.0868	23.308	22.1914	83.1153	56.2901	76.5874	67.9548	27.0785	27.2069	28.1807	26.0226	21.6457	21.4209	21.931	20.5006
1986	9	3	28.2828	18.9379	9.34483	23.531	22.3793	18.6552	19.269	21.7384	23.893	22.6088	21.8347	79.5125	56.8609	77.6932	72.5208	26.7004	27.7812	27.799	27.4245	21.4459	21.9774	22.0238	21.8098
1986	9	4	27.2276	17.7931	9.43448	23.4483	22.6414	19.2414	19.6379	21.7027	24.1784	22.1593	22.0666	83.1153	59.679	76.5874	71.0939	26.6183	28.7229	27.8026	26.9536	21.3995	22.5161	21.7313	21.2925
1986	9	5	25.9448	17.8138	8.13103	22.4759	21.4966	18.5379	17.3103	20.6611	23.0012	22.7515	20.9108	79.8335	55.434	79.9405	67.7765	25.2842	26.9037	28.2949	25.327	20.3722	21.2711	22.2985	20.126
1986	9	6	28.6897	20.5241	8.16552	23.8414	22.5517	19.9655	19.5655	22.0095	21.3532	21.9524	20.2687	82.6159	51.5101	75.6243	64.459	27.1641	25.3341	27.2854	24.7313	21.6849	19.8193	21.4602	19.5089
1986	9	7	26.8483	19.648	7.20024	23.8069	22.4069	17.5862	18.2828	22.0737	23.9857	22.2021	22.1558	82.83	57.2533	76.7658	70.6302	27.3139	28.063	27.931	27.0642	21.7634	22.1558	21.7527	21.3353
1986	9	8	28.3931	18.6552	9.73793	22.5586	21.869	18.3724	17.9655	21.7598	23.9287	22.459	22.7158	79.6552	60.1427	79.5125	71.4863	25.6195	28.2842	27.7348	26.4471	20.5648	22.2699	21.9774	20.9964
1986	9	9	28.1931	18.1379	10.0552	23.6138	21.8828	18.6069	19.1655	21.8026	24.0214	22.9941	22.9441	82.83	59.6076	80.44	74.2687	26.7824	28.409	28.8621	28.0238	21.4958	22.3662	22.5696	22.1451
1986	9	10	28.1379	18.9988	9.13912	22.6138	21.9793	17.9172	17.3	21.7099	24.2069	22.0024	22.038	79.7265	60.4637	73.4126	65.6718	25.5553	28.9084	26.5363	24.7741	20.5256	22.6159	20.7289	19.5268
1986	9	11	28.5862	19.8966	8.68966	22.8621	22.1241	17.6414	17.3172	21.931	24.0428	21.9952	22.0309	79.7265	60.2854	75.981	68.1332	25.9334	28.5339	27.3746	25.7515	20.7432	22.4304	21.5172	20.3722
1986	9	12	28.2759	19.069	9.2069	23.0448	20.8414	19.4621	17.2103	22.1023	21.2105	22.8228	20.2295	79.2985	52.7943	80.1189	62.497	26.2045	25.2057	28.4804	23.6397	20.8966	19.7765	22.3841	18.6492
1986	9	13	28.0276	20.7241	7.30345	23.3586	22.1034	18.9034	18.2483	21.7313	22.3092	21.0606	19.22	83.5077	56.4685	73.1272	63.0321	26.7289	26.8787	26.2473	23.5648	21.4495	20.9358	20.6219	18.6064
1986	9	14	28.0966	19.5268	8.5698	22.8897	22.1586	17.6483	17.2483	21.9667	23.9643	22.0452	22.0452	79.1914	58.8942	75.3032	67.7765	26.0369	28.2057	27.4316	25.8086	20.8109	22.22	21.5315	20.3829
1986	9	15	25.6483	20.6207	5.02759	21.9793	21.8026	18.7	16.9691	22.0024	23.3508	21.9881	21.2283	76.409	59.1082	77.1581	66.3139	25.0238	28.1522	27.4923	25.0452	19.9869	21.8918	21.5743	19.6873
1986	9	16	26.7724	19.1586	7.61379	21.9172	21.1034	17.6621	17.3034	21.2319	23.1724	21.9667	21.2033	74.019	56.8252	77.1225	68.7039	25.2093	27.4352	27.4958	25.9762	20.069	21.5101	21.5636	20.4614
1986	9	17	28.1483	18.6345	9.51379	23.5655	22.1931	18.7586	19.3379	21.8026	24.2283	22.9013	22.9691	83.258	61.8193	78.8704	74.6968	26.8395	29.1332	28.5303	28.1665	21.5172	22.7229	22.3734	22.2093
1986	9	18	26.4828	19.3172	7.16552	23.331	22.3034	18.7793	19.2793	21.7027	23.3008	22.9156	22.0238	84.3282	60.2854	79.1558	72.4138	26.7467	28.2235	28.5517	27.0678	21.4673	21.9061	22.4233	21.3282
1986	9	19	27.6885	19.0987	8.58977	22.0069	21.2414	16.1586	15.0621	21.1748	24.0071	20.4043	20.9358	76.302	57.1106	73.1272	62.5327	25.0488	27.4673	24.9952	23.2402	19.9727	21.5565	19.9512	18.4316
1986	9	20	26.3103	20.1655	6.14483	22.6621	20.1586	18.6	18.0345	20.8609	23.5505	22.9655	21.8419	79.7265	59.679	79.7265	71.9857	25.6195	26.604	28.7015	26.6254	20.5541	21.1141	22.5161	21.1106
1986	9	21	25.2207	20.2552	4.96552	22.5034	21.1241	17.9034	16.4552	20.868	21.9096	21.0321	19.1879	79.8335	54.8276	73.4839	62.497	25.6445	25.8086	26.258	23.4043	20.5826	20.3971	20.6112	18.5137
1986	9	22	27.5724	19.6759	7.89655	22.6828	21.0207	17.4483	16.1862	21.8169	23.0369	22.6587	21.9275	79.4411	58.5731	75.3746	65.5291	25.5981	27.453	26.7146	24.4245	20.5541	21.5208	21.1677	19.3591
1986	9	23	26.7655	18.7655	8	23.7448	20.7034	18.5724	18.1483	21.9382	22.038	22.7444	21.0464	82.7586	55.4697	79.5125	68.2402	27.0143	26.1403	28.2414	25.6552	21.6171	20.5434	22.2592	20.308
1986	9	24	27.8138	19.7793	8.03448	23.531	20.8828	19.5931	18.2724	21.7598	21.931	22.9941	21.0464	82.937	54.6849	79.6552	67.8835	26.7218	25.8121	28.7551	25.6159	21.4495	20.3722	22.5339	20.2759
1986	9	25	27.8966	20.2345	7.66207	22.6483	21.9524	18.0428	17.7004	21.9382	23.9786	22.7658	22.9013	80.3686	58.4661	79.8692	71.308	25.937	28.1843	28.3092	26.7182	20.736	22.2485	22.3056	21.1748
1986	9	26	26.469	19.3862	7.08276	23.531	21.7241	18.069	18.8483	21.6528	22.8549	22.6159	21.7919	82.3306	58.1807	81.8312	72.0927	26.4685	26.9964	28.2342	26.5434	21.2996	21.3032	22.2628	21.0642
1986	9	27	27.61	20.3379	7.27206	22.4345	19.8966	18.7517	16.3138	20.7967	22.2164	23.1367	20.258	80.1546	55.0416	80.1189	65.6718	25.5339	26.4507	29.0618	24.8383	20.5291	20.7218	22.698	19.5874
1986	9	28	27.5655	20.2621	7.30345	23.4483	21.5655	17.269	17.9172	21.7883	23.6932	21.5672	21.7669	83.5791	62.9251	76.8728	72.5565	26.8609	28.195	26.654	26.5327	21.5208	22.2414	21.1284	21.0606
1986	9	29	25.5724	19.7103	5.86207	23.5241	21.8483	18.9448	19.2966	21.7455	24.0357	23.1581	22.9727	83.151	62.604	78.9417	74.8751	26.7218	28.8942	28.9798	28.1986	21.4459	22.6017	22.6587	22.2342
1986	9	30	28.0103	19.0172	8.9931	22.8069	22.1034	17.531	17.3138	20.9822	23.019	22.6873	21.0642	79.4055	57.396	79.0488	65.9215	25.8193	27.1962	27.5244	24.6992	20.6718	21.4031	21.5886	19.4982
1986	10	1	28.0828	19.3	8.78276	22.8207	22.3034	20.3586	19.2931	20.9037	21.132	21.7527	20.0725	78.9061	52.4376	76.8728	64.8514	25.6195	25.0595	27	24.4067	20.5719	19.6766	21.3282	19.3484
1986	10	2	26.2901	17.7103	8.57979	21.6828	22.9621	18.4414	17.0759	20.9037	23.9501	22.7729	21.931	76.9798	61.3199	79.4411	68.7039	24.6064	28.4875	28.2806	25.566	19.7515	22.4055	22.2878	20.2652
1986	10	3	25.3586	17.8414	7.51724	22.9586	22.9103	19.269	19.1034	21.1677	23.2366	22.7087	21.1891	79.7622	58.7872	79.8692	68.8466	26.1581	27.8561	28.22	25.9941	20.8787	21.7384	22.2556	20.4792
1986	10	4	26.4138	17.5862	8.82759	23.4966	22.8345	19.4207	20.0207	21.8526	21.8347	21.5886	19.9477	84.0071	55.7194	76.409	65.8502	26.9857	25.78	26.654	24.2604	21.6029	20.3793	21.132	19.2842
1986	10	5	26.4759	20.2345	6.24138	21.6345	22.9172	19.2621	17.9759	20.7681	22.9512	22.6088	20.9073	76.088	56.6468	79.1558	64.6373	24.2889	27.0178	27.9667	24.1855	19.5624	21.3389	22.1272	19.2235
1986	10	6	26.6483	19.5931	7.05517	23.6966	23.0483	19.3379	20.0483	22.038	23.0511	21.8026	21.0927	83.6147	57.1463	77.3008	68.5969	27.3103	27.214	27.157	25.7622	21.7669	21.4281	21.4067	20.3722
1986	10	7	26.5276	19.7034	6.82414	23.6759	22.7931	19.4897	19.1069	21.9239	23.1082	22.0059	21.1498	82.937	59.8573	78.157	69.5957	27.0143	27.7776	27.6278	26.0083	21.6207	21.7241	21.6528	20.4935
1986	10	8	26.9655	18.8133	8.1522	23.7034	23.0552	19.3517	20.0517	22.1023	24.0927	21.9168	22.113	84.3995	60.6064	77.1225	71.9144	27.478	28.6587	27.3424	27.0999	21.8704	22.4875	21.5065	21.3746
1986	10	9	25.5655	18.3496	7.21593	23.6345	21.9379	18.3586	18.1207	21.9025	22.4019	22.6659	21.1463	83.8644	56.9322	76.9798	66.2782	27.0464	27.0642	27.1819	24.9025	21.6528	21.0535	21.3995	19.6159
1986	10	10	26.9103	19.2842	7.62616	22.6138	23.2759	18.4552	18.1448	21.8526	23.9429	21.7598	21.0214	76.8371	59.893	77.6576	68.9893	25.8157	28.302	27.1106	25.6195	20.6861	22.302	21.3603	20.2901
1986	10	11	25.4759	19.5793	5.89655	23.4138	23.0552	19.5724	20.0897	21.5458	22.8371	21.8668	20.8323	82.0095	56.9322	77.0868	67.9548	26.2473	26.7931	27.264	25.2414	21.1855	21.214	21.4602	20.0832
1986	10	12	25.8138	19.3586	6.45517	23.5241	21.8069	18.7034	19.169	21.9096	22.887	21.981	21.9738	83.8644	57.7527	76.4804	71.5933	27.0678	26.9929	27.4316	26.8109	21.6599	21.3353	21.5422	21.2212
1986	10	13	26.6069	18.3793	8.22759	23.1931	23.069	19.5862	20.069	21.5101	22.9298	22.887	21.8633	83.4721	57.717	79.9405	71.308	26.2973	27.0856	28.5589	26.6005	21.2105	21.3639	22.434	21.107
1986	10	14	25.4276	19.22	6.20761	22.8276	19.9793	18.3931	16.3172	21.0892	22.0809	21.082	19.2663	77.5505	52.6516	74.6254	57.1463	25.0523	25.22	26.4578	21.4744	19.9976	19.7943	20.7253	16.9227
1986	10	15	25.269	19.0828	6.18621	23.2759	22.5586	17.4138	17.8586	21.6885	21.7313	20.6254	19.887	84.3282	57.3246	72.4851	66.3853	26.7182	25.6944	25.3662	24.157	21.4423	20.3472	20.1474	19.2342
1986	10	16	23.7325	17.4276	6.30488	23.4276	22.5862	18.7277	18.4602	21.6171	22.83	22.6231	21.7634	82.7943	57.0392	76.9798	65.9572	26.4792	26.2794	27.0178	24.4388	21.3103	20.6504	21.3353	19.3734
1986	10	17	25.1931	19.331	5.86207	22.3931	22.9448	19.4276	18.9655	21.61	23.7289	21.6385	21.6992	80.2616	60.5707	76.2663	71.8074	25.3662	27.9845	26.7432	26.3472	20.4364	22.1344	21.1891	20.9643
1986	10	18	24.6621	18.2276	6.43448	23.1724	20.7448	18.9931	17.5621	21.5386	21.7455	21.4887	19.8264	84.0785	60.4994	78.2283	67.8835	26.4542	26.1617	26.6433	24.2711	21.2889	20.5684	21.1284	19.2735
1986	10	19	27.6	18.3862	9.21379	23.3655	22.8069	19.3448	19.9517	21.6742	22.9691	22.6659	21.8454	83.4007	58.9655	81.8668	72.5208	26.5969	27.3603	28.3413	26.7075	21.3853	21.4994	22.3127	21.157
1986	10	20	24.7724	19.3655	5.4069	23.5241	22.4828	18.9655	19.6759	21.7598	23.5577	22.5161	22.6052	82.7229	61.7836	81.1534	75.1962	26.7075	27.7883	27.9774	27.4923	21.4423	22.0452	22.1308	21.874
1986	10	21	27.3517	17.9103	9.44138	23.3379	22.8552	19.2483	19.8862	21.4388	24.0571	21.4816	21.7063	82.2235	61.5696	76.9441	71.522	26.0939	28.8014	26.5184	26.3615	21.0963	22.541	21.0571	20.9572
1986	10	22	27.2552	17.7448	9.51034	23.669	22.6207	18.3483	18.9103	21.8954	22.7229	21.7027	20.9108	82.83	58.8228	77.5149	69.0606	26.9608	26.8002	26.9786	25.4625	21.585	21.2069	21.3103	20.2152
1986	10	23	26.4138	18.0276	8.38621	23.1379	23.0414	20.0138	20.2724	21.453	22.9655	21.9738	20.9215	83.4007	58.7515	76.088	68.8823	26.2152	27.3139	27.3496	25.5161	21.1677	21.478	21.5172	20.2117
1986	10	24	26.4414	17.9586	8.48276	23.6345	22.0276	18.3793	19.0931	22.0095	23.0226	21.7741	21.0785	80.44	58.7158	78.157	72.4495	27.2604	27.4031	27.1819	26.9144	21.7634	21.5244	21.4174	21.2747
1986	10	25	25.131	19.1414	5.98966	23.2759	21.7241	19.2897	18.9483	21.6314	22.9156	21.9239	20.9608	83.5077	58.5375	78.6564	69.4174	26.547	27.157	27.4994	25.6159	21.3389	21.396	21.5993	20.2759
1986	10	26	27.4828	19.3555	8.12723	22.6621	22.7862	19.4138	18.9724	21.9453	23.9358	22.7015	22.8621	80.5826	61.4982	81.082	72.8062	26.0226	28.4982	28.302	26.843	20.786	22.4019	22.3092	21.239
1986	10	27	27.6552	18.8552	8.8	23.5793	23.0759	19.131	19.931	22.0166	24.2996	22.5874	22.9691	84.0071	61.8193	80.2259	75.3746	27.2782	29.3008	28.0131	28.195	21.7634	22.7836	22.1415	22.2378
1986	10	28	25.6207	19.0483	6.57241	22.8483	22.4172	19.2621	18.8931	21.7527	23.6861	22.8585	22.7622	78.3353	63.3175	80.868	72.2354	25.4447	28.1914	28.591	26.6576	20.4828	22.2449	22.4625	21.1213
1986	10	29	25.8407	20.1931	5.64756	23.6138	22.8069	19.1517	19.8552	21.931	23.2224	21.9168	21.1534	83.7218	59.9643	78.4423	69.8811	27.0999	27.931	27.4637	26.0083	21.6706	21.7776	21.5672	20.497
1986	10	30	25.731	20.3034	5.42759	22.4414	22.3034	19.4	18.8483	21.6599	23.5577	22.7658	22.6659	80.0476	61.6052	79.0131	71.736	25.4554	27.7206	28.2235	26.3936	20.4828	21.9988	22.2592	20.9929
1986	10	31	27.0345	18.3379	8.69655	22.331	22.5103	18.6069	18.069	21.6528	23.8644	20.9608	20.9287	80.8323	63.1034	73.4839	66.4566	25.5517	28.5589	26.0654	24.4709	20.5327	22.4376	20.5363	19.3876
1986	11	1	25.2897	19.1931	6.09655	22.8897	23.869	19.5931	20.131	21.2033	23.1653	20.8109	21.0963	80.3329	60.1784	73.698	69.453	26.2866	27.931	25.8335	25.9191	20.9465	21.799	20.4114	20.4435
1986	11	2	26.0897	19.1914	6.89822	22.5931	23.8552	19.5586	20.0241	20.9108	23.0583	22.1593	22.0345	80.0476	60.6064	79.1201	73.2699	25.7301	27.7206	28.038	27.1748	20.6397	21.6849	21.8526	21.3924
1986	11	3	25.1931	19.2897	5.90345	21.6138	23.5517	20.4069	19.9207	20.019	21.9239	21.9453	20.0583	73.9834	58.9298	76.8371	63.7455	23.6005	26.3436	27.3888	23.4935	18.9382	20.6718	21.5244	18.5779
1986	11	4	25.2069	19.0131	6.19382	21.7931	22.7103	20.3931	19.0793	21.1177	21.7741	22.0024	21.0321	78.0499	55.8977	78.6564	66.7776	25.1843	25.6766	27.6706	24.7277	20.0797	20.3151	21.6671	19.5339
1986	11	5	25.1793	19.4483	5.73103	22.6069	24.0828	20.9034	21.2586	20.8609	22.5731	22.3234	21.9132	79.7979	56.8966	76.4447	71.0226	25.6231	26.3222	28.0844	26.6647	20.5862	20.9465	21.8989	21.1391
1986	11	6	25.3931	18.6069	6.78621	22.5655	23.3172	20.5034	20.2172	20.8323	22.1879	22.0951	21.1391	79.7265	54.7562	77.5505	68.4185	25.5624	26.3936	27.7455	25.8728	20.5577	20.6647	21.7027	20.4007
1986	11	7	26.331	19.4	6.93103	22.7379	24.0207	20.1724	20.8966	20.9893	19.1415	21.7741	18.2568	79.8335	49.5482	77.4435	60.1427	25.8514	22.8728	27.1249	22.3092	20.7075	17.9358	21.3853	17.6611
1986	11	8	26.2138	19.0059	7.20785	21.6759	23.9517	20.1552	19.8759	20.9251	20.0476	21.8312	18.2354	73.3056	51.4388	78.264	60.2497	24.6457	23.8288	27.3139	22.2628	19.7872	18.7598	21.4923	17.6468
1986	11	9	26.0483	17.4552	8.5931	22.4621	21.4345	19.4483	17.9828	20.8038	21.7883	22.0666	20.9358	80.868	55.1486	78.0856	66.8847	25.5945	24.931	27.7241	24.6064	20.5719	19.6445	21.7134	19.4839
1986	11	10	25.2069	18.9793	6.22759	21.6621	22.9655	20.5379	19.1724	20.8537	20.8323	22.1165	20.0761	76.9441	50.5826	77.7646	59.8573	24.503	23.5826	27.8276	22.3591	19.698	18.635	21.7562	17.679
1986	11	11	23.0483	19.5862	3.46207	22.5793	22.8552	18.6414	19.1069	20.918	21.0464	20.1902	19.1807	80.44	53.9358	70.5589	62.8894	25.805	25.0702	25.2235	23.4221	20.6754	19.7122	19.8086	18.5458
1986	11	12	26.0448	19.3724	6.67241	21.6759	22.9793	20.1862	18.969	20.7895	23.0083	21.7741	21.8526	76.3377	56.6112	77.9786	66.3496	24.4459	26.4185	27.1784	24.5351	19.6516	20.7039	21.4209	19.4233
1986	11	13	25.1931	19.2966	5.89655	22.3241	23.4	20.2069	20.6828	20.7895	21.8668	20.7681	20.8466	81.2604	58.5018	74.1617	70.2021	25.6231	26.176	25.7872	25.4911	20.5826	20.5791	20.3936	20.2259
1986	11	14	22.5724	18.269	4.30345	22.2483	22.8483	18.3793	17.969	18.8276	21.6956	19.0345	18.0036	73.4839	55.3627	67.3841	59.5006	22.9798	25.4982	23.6647	21.7919	18.5743	20.2331	18.6813	17.3793
1986	11	15	23.8448	18.9379	4.9069	21.3586	20.4414	19.434	16.6766	20.5256	19.9334	20.1974	18.1213	76.5874	50.547	70.7372	57.717	24.0535	22.8264	25.2878	21.0999	19.4376	17.9322	19.83	16.7301
1986	11	16	26.6759	19.1034	7.57241	22.4621	24.2966	20.3724	21.0276	20.7325	22.2735	21.931	21.0357	80.5113	56.8609	76.8014	69.2033	25.4518	26.8395	27.346	25.7979	20.4863	20.9144	21.5172	20.3793
1986	11	17	25.2552	17.3436	7.91153	21.4887	24.8897	20.5586	20.7503	19.9049	22.9512	21.132	20.0761	76.7301	59.3936	73.698	66.1356	24.4602	27.4423	26.4721	24.5636	19.6445	21.5386	20.7467	19.4269
1986	11	18	26.0828	20.131	5.95172	21.3532	21.4414	20.5172	17.6397	20.7111	21.717	21.2033	20.0048	76.7301	57.61	73.912	63.5315	24.2996	25.8407	26.6147	23.3401	19.5696	20.3971	20.8288	18.4887
1986	11	19	26.1241	18.4483	7.67586	21.5241	23.7862	21.3793	20.9	19.8692	21.9667	21.7741	19.9941	74.0547	57.717	76.4447	69.5244	24.4281	26.3222	27.025	25.5517	19.6587	20.679	21.321	20.2509
1986	11	20	25.3517	19.1793	6.17241	22.4345	23.4552	19.7379	19.3	20.7253	22.9298	22.2735	21.0464	76.5161	52.9727	74.3757	65.0297	25.3912	25.7015	27.0606	24.585	20.4542	20.3365	21.0464	19.4447
1986	11	21	25.0483	19.4	5.64828	20.5724	23.7241	19.6	18.0517	20.6468	23.0012	21.0535	20.9786	73.2342	60.2497	73.0916	63.1034	22.9869	27.5993	26.2259	23.3829	18.5886	21.6243	20.6147	18.5137
1986	11	22	21.9103	19.3724	2.53793	22.4138	23.931	20.3172	20.8759	20.6897	22.1593	20.9429	20.0939	79.5125	55.3983	73.9477	65.5648	25.3092	26.3722	26.1153	24.5208	20.39	20.6683	20.5541	19.4019
1986	11	23	26.3241	18.0571	8.26706	22.2	23.9241	20.3621	20.8724	20.6183	22.1023	21.9596	20.9608	80.761	57.6813	77.4792	69.8098	25.2663	26.5684	27.4816	25.7015	20.3757	20.7967	21.5743	20.3329
1986	11	24	24.0276	19.4759	4.55172	21.5862	21.8345	20.1118	17.7111	20.547	22.0024	21.9952	20.9429	76.3734	53.258	78.2283	63.0321	24.1427	24.9596	27.6243	23.365	19.4839	19.6659	21.6385	18.5137
1986	11	25	25.2276	17.8759	7.35172	19.8069	20.3103	19.1517	16.8621	18.9988	20.0975	19.9334	18.1427	70.0238	53.2224	71.843	57.9667	22.1629	24.1641	24.8775	21.0535	17.8323	18.9382	19.6124	16.6944
1986	11	26	25.1793	17.8621	7.31724	20.3862	22.5034	18.6	17.9621	19.5838	20.7325	20.2331	19.0345	73.3413	54.6492	70.7015	60.1427	22.7444	24.5493	25.3627	22.0488	18.4388	19.4447	19.8728	17.5184
1986	11	27	23.9034	18.4759	5.42759	20.7034	21.8207	17.7517	16.1759	20.019	20.9251	19.2842	17.3044	70.3805	51.0107	67.0273	53.8288	23.4935	23.6326	24.1498	19.9441	18.8775	18.6528	18.9025	15.8098
1986	11	28	26.2897	18.6138	7.67586	21.5103	22.6897	19.8828	20.1448	19.9548	21.8597	21.1962	21.0036	77.1225	56.2545	72.4138	68.5969	24.5493	25.9334	26.4364	25.6373	19.7194	20.4614	20.7396	20.3115
1986	11	29	26.2276	17.5505	8.67705	20.6276	22.8483	19.7586	19.1103	20.0547	21.8454	20.7895	20.8966	75.1605	55.4697	70.7729	65.5291	23.761	25.7622	25.5303	24.2854	19.0095	20.3793	20.2295	19.2913
1986	11	30	23.0138	16.9586	6.05517	20.3517	21.9655	17.931	18.231	18.8704	21.0107	19.4911	19.2057	74.8038	53.0797	67.4554	63.1034	23.1688	24.9096	24.5422	23.5113	18.6956	19.591	19.1344	18.5779
1986	12	1	26.4414	19.1103	7.33103	22.2345	26.4621	22.6	23.0621	20.7379	23.044	21.2533	21.0178	81.2414	57.717	74.0547	68.8823	25.4034	27.4174	26.7146	25.7122	20.5103	21.5351	20.8716	20.3294
1986	12	2	25.0414	19.0966	5.94483	22.1448	26.1172	22.1517	22.7345	20.6183	22.3234	21.7955	21.5779	81.3674	55.7551	77.3365	71.4507	25.3377	25.6873	27.1534	26.0583	20.4221	20.6005	21.4031	20.8181
1986	12	3	26.3241	18.7931	7.53103	21.9172	25.9103	21.4345	21.7828	20.4276	22.7793	22.0759	21.7586	81.1379	59.3448	74.6207	69.931	24.8379	26.8793	26.6448	25.469	20.1862	21.3207	20.8621	20.2483
1986	12	4	26.4138	18.6421	7.7717	21.9931	26.331	22.3862	22.8724	20.4	22.7229	22.1807	21.7206	80.4828	56.3971	77.9429	71.415	24.7241	26.5898	27.956	26.3472	20.1103	21.0678	21.8312	20.9465
1986	12	5	26.2207	18.8918	7.32889	21.9586	24.9517	22.2897	21.7966	20.4621	22.78	21.0321	20.761	81.2414	55.1486	73.6266	65.8145	24.9103	25.7444	26.2509	24.1605	20.231	20.3686	20.6326	19.2021
1986	12	6	25.331	18.9172	6.41379	21.0069	26.0552	22.5034	21.8241	20.4552	22.5375	22.269	21.6849	78.2069	56.2901	77	68.2759	23.8621	26.1831	27.8586	25.1237	19.369	20.9073	21.831	20.0226
1986	12	7	24.1241	18.2	5.92414	21.1724	26.4621	22.7517	22.0862	20.4043	22.8014	22.1593	21.7919	77.0155	56.3615	74.6611	67.5981	23.761	26.7111	27.5743	25.2913	19.2735	21.1677	21.635	20.1153
1986	12	8	25.2759	19.1793	6.09655	22.0828	24.869	21.8207	21.069	20.6	22.8228	20.2759	19.9762	80.8966	56.0404	68.6326	62.1403	25.1172	25.9049	25.2378	23.1867	20.3345	20.4507	19.7979	18.4138
1986	12	9	26.4	19.1517	7.24828	21.3172	26.4897	22.5517	21.9931	20.6621	22.0238	20.3862	19.0702	77.5517	54.5779	70.3103	59.1439	24.2103	26.0547	25.4034	22.0452	19.5759	20.5363	19.9483	17.5256
1986	12	10	26.8069	18.9103	7.89655	21.8966	26.4483	22.8483	23.0897	20.5103	22.7301	22.3591	21.8205	81.8276	56.5042	75.6956	71.0939	25.0414	26.6219	28.088	26.522	20.2828	21.1034	21.8918	21.0464
1986	12	11	25.7241	18.9931	6.73103	21.0966	26.669	22.5862	22.0069	20.5586	21.9667	22.2164	20.9536	78.5862	53.4007	76.6231	65.3864	24.1862	25.7907	27.8918	24.453	19.5655	20.3436	21.7883	19.3627
1986	12	12	24.4483	18.7793	5.66897	21.9655	26.4483	21.7379	22.031	20.3655	22.0024	20.3115	18.9952	80.2759	54.5779	68.7039	61.4269	24.6586	26.0297	25.3234	22.9548	20.0759	20.4899	19.8407	18.2675
1986	12	13	26.7103	17.9241	8.78621	21.5529	26.4276	22.2828	22.5482	20.1474	21.8668	21.0963	19.8335	81.2247	53.8644	74.019	65.6005	24.4887	25.6409	26.4007	24.0392	19.9298	20.3115	20.7146	19.1558
1986	12	14	26.4207	17.9517	8.46897	21.0966	25.2897	22.3931	20.8483	20.2828	20.8252	21.2105	18.9061	76.6897	51.9382	74.4828	59.6076	23.5207	24.3888	26.6861	21.849	19.1621	19.3662	20.8573	17.3971
1986	12	15	26.5448	18.4897	8.05517	20.031	25.2897	22.1862	19.8034	19.4759	21.7724	21.6813	19.6801	75	53.3103	75.7313	62.069	22.6034	25.1724	26.7788	22.6231	18.4172	20.1103	21.2105	18.1106
1986	12	16	26.5241	18.2138	8.31034	20.4897	25.2138	22.531	20.8655	19.9724	21.7955	20.2759	18.9132	78.3103	52.3306	70.7372	57.1819	23.1207	24.61	25.4554	20.843	18.9379	19.4447	19.9049	16.5696
1986	12	17	26.6069	17.6147	8.99215	20.6966	26.2621	22.3103	21.7241	19.9862	22.7515	21.0535	20.6397	77.8966	57.503	73.698	65.8145	23.2207	26.8359	26.2901	24.0285	18.9862	21.1855	20.6504	19.1272
1986	12	18	25.6069	16.8552	8.75172	21.2759	25.3966	22.4345	21.7793	19.9172	20.9679	21.2033	19.8193	81.7586	51.6528	73.7337	65.4935	24.0241	24.7099	26.5755	24.0392	19.6966	19.4732	20.8074	19.1344
1986	12	19	26.7241	18.8897	7.83448	20.4828	26.3793	22.3234	21.5886	19.7943	22.9941	22.1023	21.6278	76.9798	58.1451	76.195	68.8823	22.7943	27.3781	27.6421	25.2378	18.7027	21.4923	21.6457	20.0547
1986	12	20	26.6828	18.5565	8.12628	21.3517	26.4483	22.6276	22.8414	19.6897	21.9239	20.3543	19.7408	79.6552	55.1843	70.4162	65.2081	23.4966	25.9584	25.591	23.9073	19.3517	20.4685	19.9691	19.038
1986	12	21	26.5172	18.7862	7.73103	21.3586	26.3103	22.4621	22.7276	19	22.9103	21.9881	20.5648	77.1379	58.0345	75.9453	67.8121	22.7483	27.0207	27.3995	24.8026	18.7207	21.3621	21.5208	19.8121
1986	12	22	25.8828	17.6207	8.26207	20.4483	26.9655	21.569	21.9414	18.9655	23.0155	20.2117	18.9096	74.4138	55.0773	69.7027	64.7444	22.7655	27.0464	25.2128	23.9929	18.7172	21.2961	19.7907	19.0951
1986	12	23	25.6	19.0759	6.52414	21.4414	24.7172	21.4759	20.069	19.6837	22.1237	20.3329	18.9917	80.3329	51.2961	70.5589	59.3222	23.6183	25.1094	25.5339	21.9988	19.4197	19.7158	19.9584	17.4721
1986	12	24	25.9034	19.0759	6.82759	20.5448	24.731	21.7379	19.1069	19.9172	22.1308	21.3032	19.8835	77.8966	53.2937	72.4851	61.9263	22.9828	26.1011	26.6433	23.0226	18.8414	20.5291	20.8359	18.3068
1986	12	25	25.8069	18.5103	7.29655	20.5103	26.9103	22.5862	21.9483	20.0552	20.7824	22.1094	19.7551	78.6552	49.1914	75.6243	61.4269	23.1862	23.9679	27.6064	22.6052	18.9759	19.1344	21.6314	18.0856
1986	12	26	26.7586	18.5379	8.22069	21.2966	25.5172	22.5276	21.8483	19.9172	21.8454	22.1023	20.6861	82.0345	51.0107	76.3377	65.2081	24.0621	24.4673	27.6635	23.918	19.7138	19.3876	21.6564	19.0737
1986	12	27	26.3757	18.4209	7.95482	20.5379	25.4034	22.5241	20.969	19.8828	22.2966	21.4483	20.1138	77.4828	56.3103	74.7241	63.7586	22.8862	26.5862	26.9621	23.4655	18.7897	20.8552	21.0724	18.6172
1986	12	28	26.8621	19.069	7.7931	21.2621	24.2828	22.2663	20.6219	19.6266	19.6623	22.0737	18.6992	79.8335	47.5149	76.4447	61.2485	23.4792	22.6052	27.5922	22.3841	19.2913	18.0892	21.6385	17.9465
1986	12	29	25.9724	18.7517	7.22069	21.0759	26.9172	21.7034	21.969	19.5862	22.8371	21.2345	20.5363	80.931	54.3282	72	66.635	23.4103	26.5434	26.2931	24.5922	19.3138	21.0428	20.7138	19.6944
1986	12	30	25.6621	18.3172	7.34483	21.1034	25.4759	21.4276	20.8207	19.7172	23.0483	20.3103	19.8621	81.7586	54.2069	70.8966	63	23.7138	26.0724	25.3069	22.9655	19.4966	20.5828	19.9138	18.3379
1986	12	31	24.9931	18.7103	6.28276	20.869	26.9241	20.8207	20.9931	19.4621	23.1448	19.4269	18.8561	81.4138	55.069	66.3496	61.4625	23.2724	27.0966	24.3139	22.7408	19.2069	21.4069	19.0166	18.1391

## Sheet: 1987
			Temperature			Temperature				Temperature				Relative Humidity				Pressure				Dew temperature
Year	Month	Day	Maximum	Minimum	Max-Min	1899-12-31 07:00:00	1899-12-31 13:00:00	1899-12-31 19:00:00	Average	1899-12-31 01:00:00	1899-12-31 13:00:00	1899-12-31 19:00:00	Average	1899-12-31 01:00:00	1899-12-31 13:00:00	1899-12-31 19:00:00	Average	1899-12-31 07:00:00	1899-12-31 13:00:00	1899-12-31 19:00:00	Average	1899-12-31 07:00:00	1899-12-31 13:00:00	1899-12-31 19:00:00	Average		Month	Taverage	Hraverage
1987	1	1	32.4	22.4	10	23.8	31.4	27.6	27.6	22.2	26.4	22.8828	22.2449	87	68	79.5172	69.453	25.7	31.1	28.3862	25.4839	21.5	24.7	22.3966	20.4542		January	26.6879	76.4332
1987	1	2	33.6	21.4	12.2	22.8	30.4	27.6	27.1	22.2	26.7	25.4	24.8	95	75	84	85	26.3	32.6	31	30	22	25.5	24.6	24		February	28.3893	82.6786
1987	1	3	35	20.2	14.8	22.2	32.4	28	27.7	21.2	24.4955	23.7501	23.0157	92	56.054	81.1472	74.8001	24.5	27.9532	29.5363	27.4329	20.8	22.2924	23.2187	22.0046		March	28.8806	80.3548
1987	1	4	34.2	21.2	13	23.4	33.2	26.8	27.5	22.6	27.8	25	25.1	93	66	86	82	26.9	33.7	30.5	30.4	22.3	26.1	24.4	24.2		April	27.9339	84.0553
1987	1	5	35	23	12	24.2	33.4	25.6	27.2	23.6	26.8	25	25.1	95	60	95	83	28.7	30.8	31.3	30.3	23.4	24.6	24.8	24.2		May	22.0782	85.8766
1987	1	6	31	21.8	9.2	22.2	30.4	25.2	25.8	22	26.2	24.2	24.1	98	72	92	87	26.3	31.2	29.5	29	21.9	24.8	23.8	23.5		June	21.1514	85.0814
1987	1	7	30.6	21	9.6	22.2	30	25.4	25.8	21.8	25.4	24.8	24	97	69	95	87	25.8	29.4	30.9	28.7	21.6	23.7	24.6	23.3		July	21.2977	87.129
1987	1	8	32.6	20.2	12.4	22.4	32.6	25.6	26.5	21.2	26.2	24.2	23.9	90	60	89	80	24.4	29.7	29.3	27.8	20.7	24	23.7	22.8		August	19.3345	83.2188
1987	1	9	34.6	20.6	14	21.6	33	27.6	27.5	20.2	26.4	25	23.9	88	60	81	76	22.7	30	29.9	27.6	19.6	24.1	24.1	22.6		September	18.6179	88.3
1987	1	10	35	20.8	14.2	22.2	33.6	28.4	28.1	21.4	26.8	26.2	24.8	93	59	84	79	24.9	30.7	32.5	29.4	21.1	24.5	25.5	23.7		October	27.3805	88.5802
1987	1	11	29.415	21.2	8.21498	23.2	33.6	28.2	28.3	22	28.2	23.8859	23.1367	90	67	82.0095	73.0916	25.6	34.6	29.7396	26.654	21.5	26.5	23.3579	21.3639		November	26.707	86.817
1987	1	12	29.5933	20.6	8.99334	22.0759	33.2	22.2	20.9655	20.7172	28.2	21.8	20.3971	85	69	97	70.0595	24.6448	34.9	25.8	25.4019	20.4655	26.6	21.6	20.3936		December	27.153	82.8694
1987	1	13	29.6414	19.2128	10.4285	26.4	33.2	27.4	28.6	25	26.4	22.9087	21.1005	89	59	78.5641	68.822	30.7	29.9	28.6211	25.1449	24.5	24	22.4327	20.2112
1987	1	14	35.4	21	14.4	22	34	26.8	27.4	21.2	27.6	25	24.6	93	61	86	80	24.6	32.7	30.5	29.2	20.9	25.5	24.4	23.6
1987	1	15	29.6207	22.2	7.42069	23.6	32.4	28	28	22.4	24.5793	23.7943	22.0194	90	57.2759	82.365	69.5231	26.3	28.0724	29.7245	25.2077	21.9	22.4655	23.3109	20.2444
1987	1	16	29.2723	21.2	8.07229	22.2	32.4	29.2	28.3	22	26.8	21.8828	20.2518	98	65	75.981	63.2498	26.3	31.5	27.3701	23.0969	21.9	24.9	21.4511	18.5284
1987	1	17	29.6345	20.4	9.23448	23.2	34	27.2	27.9	22.8	28.2	22.584	20.0709	97	65	78.97	68.822	27.5	34.4	28.0454	25.0047	22.6	26.4	22.1264	20.1337
1987	1	18	29.6	22.2	7.4	23	30.2	20.4345	19.8621	22.6	29.4	22.5692	21.905	97	94	77.1618	68.1209	27.1	40.4	27.8388	24.835	22.4	29.2	21.9935	20.0267
1987	1	19	35.8	21.8	14	22.2	34.8	27.2	27.9	21.6	23.4792	25.6	21.0285	95	53.044	88	68.3115	25.4	26.5184	31.7	24.7669	21.3	21.3032	25	20.0369
1987	1	20	29.1968	22.6	6.59677	23.4	32.4	20.5655	19.5981	22.4	26.2	23.5505	22.0059	92	61	80.7253	68.8823	26.4	29.9	28.9869	25.0238	22	24	22.9477	20.1867
1987	1	21	35.4	21.4	14	22.2	33.8	27.2	27.6	21.8	26.8	26	24.9	97	58	91	82	25.8	30.6	32.8	29.7	21.6	24.4	25.6	23.9
1987	1	22	33.8	22.4	11.4	23.6	32.6	23.8	25.9	22.8	25.4	22.8	23.7	93	56	92	81	27.2	27.6	27.1	27.3	22.5	22.7	22.4	22.5
1987	1	23	31.2	23.2	8	24.6	29.6	26.4	26.8	24.2	26.2	25.6	25.3	97	77	94	89	29.9	31.7	32.3	31.3	24.1	25	25.3	24.8
1987	1	24	33.4	22.3	11.1	24.6	31.6	28	28	24.2	27.2	20.7462	20.2112	97	71	71.4789	65.9437	29.9	33.1	25.7095	24.1375	24.1	25.8	20.2739	19.3661
1987	1	25	34.8	22.6	12.2	23.2	33.2	27.2	27.7	22.8	27.4	25.6	25.3	97	64	88	83	27.5	32.6	31.7	30.6	22.6	25.5	25	24.4
1987	1	26	34.6	22.8	11.8	23.4	33.4	27.6	28	22.2	27.4	22.7685	21.0082	90	63	77.1987	68.2685	26	32.5	28.2336	24.9125	21.7	25.4	22.1965	20.0636
1987	1	27	31.6	23.8	7.8	24.6	30.8	26.2	27	24.2	28.4	25.2	25.9	97	84	92	91	29.9	37.1	31.4	32.8	24.1	27.7	24.8	25.5
1987	1	28	32.6	23.6	9	23.8	31.6	23	25.4	22.8	26.8	22.8	24.1	92	69	98	86	27.1	32	27.6	28.9	22.4	25.2	22.7	23.4
1987	1	29	33.4	22.6	10.8	23	32.4	28.6	28.2	22.2	26.2	26.4	24.9	93	61	84	80	26.2	29.9	32.9	29.7	21.9	24	25.7	23.9
1987	1	30	34.4	22.4	12	22.8	33.8	27.2	27.8	22.6	28	22.7168	19.3071	98	65	76.2762	59.0799	27.3	33.9	28.0196	21.8791	22.5	26.2	22.0932	17.5727
1987	1	31	35.2	22.2	13	22.8	32.6	26.8	27.3	22.4	26.4	25	24.6	97	62	86	82	26.8	30.3	30.5	29.2	22.2	24.3	24.4	23.6
1987	2	1	33.6	22.2	11.4	23.6	32.8	27.2	27.7	22.4	26.4	25.4	24.7	90	61	87	79	26.3	30.1	31.2	29.2	21.9	24.2	24.8	23.6
1987	2	2	27.5448	21.8	5.74483	23.6	34.8	27.4	28.3	22	29.6	25.6	25.7	87	68	87	81	25.4	38	31.6	31.7	21.3	28.1	25	24.8
1987	2	3	36.2	22.6	13.6	23.4	35.2	28.2	28.8	23	28.6	26.4	26	97	61	87	82	27.8	34.7	33.2	31.9	22.8	26.6	25.8	25.1
1987	2	4	34	23.2	10.8	23.4	33.4	29	28.7	22.8	27.8	26.2	25.6	95	65	80	80	27.3	33.6	32.1	31	22.6	26	25.2	24.6
1987	2	5	33	23.2	9.8	24	32.4	27.4	27.8	23.4	28.4	25.2	25.7	95	74	84	84	28.4	36	30.6	31.6	23.2	27.2	24.4	24.9
1987	2	6	34.2	23.8	10.4	24.2	33.2	27.6	28.2	23.6	27.6	25.8	25.7	95	65	87	82	28.7	33.2	32	31.3	23.4	25.8	25.2	24.8
1987	2	7	36	22.8	13.2	23.8	34	27.6	28.3	23	29.2	25.6	25.9	93	70	85	83	27.5	37.3	31.5	32.1	22.7	27.8	24.9	25.1
1987	2	8	32.2	24	8.2	25.2	30.2	27.2	27.5	24.8	26.4	25.8	25.7	97	74	90	87	31	31.9	32.3	31.7	24.7	25.1	25.3	25
1987	2	9	30.4	24.6	5.8	25.8	28	26.4	26.6	25.4	26.8	25.2	25.8	97	91	91	93	32.2	34.4	31.2	32.6	25.3	26.4	24.8	25.5
1987	2	10	31.4	25.6	5.8	25.8	30.4	27	27.5	24.4	26	25	25.1	89	71	85	82	29.6	30.7	30.3	30.2	23.9	24.5	24.3	24.2
1987	2	11	35	22.8	12.2	23.2	34.4	29.4	29.1	22.4	27.2	26.2	25.3	93	58	78	76	26.5	31.3	31.9	29.9	22.1	24.8	25.1	24
1987	2	12	35.8	22.2	13.6	23.2	35	28.4	28.8	23	28	26.2	25.7	98	59	84	80	27.9	33.1	32.5	31.2	22.9	25.8	25.5	24.7
1987	2	13	35.6	23.4	12.2	24.6	32.8	27	27.9	23.8	29	25.4	26.1	94	75	88	86	28.9	37.5	31.4	32.6	23.5	27.9	24.8	25.4
1987	2	14	33.4	24.2	9.2	25.4	32.6	28.2	28.6	24.6	27.4	26.6	26.2	94	67	88	83	30.4	33	33.7	32.4	24.3	25.7	26.1	25.4
1987	2	15	34.2	24.2	10	25	33.2	27	28	24.6	29.4	26.4	26.8	97	76	95	89	30.6	38.4	34	34.4	24.5	28.3	26.2	26.3
1987	2	16	34.8	24	10.8	25.2	33.6	28.2	28.8	24.8	28.6	27.6	27	97	69	96	87	31	35.8	36.5	34.4	24.7	27.1	27.4	26.4
1987	2	17	36	23.6	12.4	24.6	35	28.6	29.2	24.2	27.8	26.4	26.1	97	58	84	80	29.9	32.6	32.9	31.8	24.1	25.5	25.7	25.1
1987	2	18	35	24.2	10.8	24.8	34.6	27.6	28.6	24.6	29.6	26.4	26.9	98	69	91	86	30.8	38.1	33.6	34.2	24.5	28.2	26	26.2
1987	2	19	35.4	23	12.4	23.6	34.2	29.6	29.3	22.8	27.8	28.8	26.5	93	62	94	83	27.2	33.1	39	33.1	22.5	25.7	28.6	25.6
1987	2	20	35.4	23.8	11.6	24.2	34.2	27.6	28.4	23.4	28.4	25.4	25.7	94	65	84	81	28.2	34.8	31	31.3	23.1	26.6	24.6	24.8
1987	2	21	36.8	22.6	14.2	23.8	35	27.6	28.5	23.2	27.8	25.6	25.5	95	58	85	79	28	32.6	31.5	30.7	23	25.5	24.9	24.4
1987	2	22	35.8	23	12.8	23.4	34	28	28.4	22.8	28	25.6	25.5	95	64	83	80	27.3	33.8	31.2	30.8	22.6	26.1	24.8	24.5
1987	2	23	37	18.0345	18.9655	23.4	36.2	28.4	29.1	23	28.8	26.4	26.1	97	58	86	80	27.8	34.7	33.1	31.8	22.8	26.5	25.7	25
1987	2	24	33.4	23.6	9.8	24.2	33.2	27.8	28.3	23.8	27.4	25.4	25.5	97	64	83	81	29.2	32.6	30.8	30.9	23.6	25.5	24.6	24.6
1987	2	25	37.4	22.8	14.6	23.6	35.4	28.4	29	23.2	28.2	26.2	25.9	97	58	84	80	28.2	33.4	32.5	31.4	23	25.9	25.5	24.8
1987	2	26	36.4	23.6	12.8	24.2	35	27.8	28.7	24	30.2	25.8	26.7	98	71	85	85	29.7	39.7	31.9	33.8	23.9	28.9	25.1	26
1987	2	27	35.2	22.4	12.8	23	33.2	28	28	22.8	28.5	27	26.1	98	70	93	87	27.6	35.8	35	32.8	22.7	27.1	26.7	25.5
1987	2	28	37.4	23.2	14.2	24	34.2	28.4	28.8	23.4	27.6	26	25.7	95	60	83	79	28.4	32.5	32	31	23.2	25.4	25.2	24.6
1987	3	1	36.8	23.6	13.2	24.2	35.4	28.2	29	22.4	28.2	26	25.5	86	58	84	76	25.9	33.4	32.1	30.5	21.7	25.9	25.2	24.3
1987	3	2	37	23.4	13.6	25.8	35.8	28.4	29.6	24.8	29.6	26.4	26.9	92	64	86	80	30.6	37.3	33.1	33.7	24.4	27.8	25.7	26
1987	3	3	34.6	24.8	9.8	26	33.4	28	28.9	25.2	28.6	25.8	26.5	94	70	84	83	31.5	35.9	31.7	33.1	24.9	27.1	25	25.7
1987	3	4	35	23.8	11.2	24.2	34.2	27.2	28.2	24	27.4	25.2	25.5	98	59	85	81	29.7	32	30.7	30.8	23.9	25.2	24.5	24.5
1987	3	5	33.8	24.2	9.6	24.6	32.4	27.2	27.9	24.4	28.2	25.8	26.1	98	73	90	87	30.4	35.4	32.3	32.7	24.3	26.9	25.3	25.5
1987	3	6	34.2	23.2	11	23.8	33	27	27.7	22.2	27.8	25.2	25.1	87	67	87	80	25.7	33.9	30.8	30.1	21.5	26.1	24.6	24.1
1987	3	7	35.6	24.2	11.4	25.2	34.4	27.4	28.6	24	28.2	25.6	25.9	91	63	87	80	29	34.1	31.6	31.6	23.5	26.3	25	24.9
1987	3	8	34.4	23.8	10.6	24.6	33.4	27.6	28.3	24	26.2	26.4	25.5	95	57	91	81	29.4	29.2	33.6	30.7	23.8	23.7	26	24.5
1987	3	9	35.2	23	12.2	23.8	33.8	26.8	27.8	23.6	26.2	25.8	25.2	98	55	92	82	29	28.9	32.5	30.2	23.5	23.5	25.5	24.2
1987	3	10	35.2	21.6	13.6	27.8	32.6	27.2	28.7	22.6	25.4	25.8	24.6	64	56	90	70	23.9	27.6	32.3	28	20.4	22.7	25.3	22.8
1987	3	11	35.4	22.6	12.8	23.2	34.6	26.4	27.6	21.8	25.8	24.6	24.1	89	50	86	75	25.2	27.3	29.7	27.4	21.2	22.6	23.9	22.6
1987	3	12	34.4	23	11.4	23.4	33.8	26.6	27.6	22.6	26.8	25.2	24.9	93	58	89	80	26.9	30.6	31.1	29.5	22.3	24.4	24.7	23.8
1987	3	13	35.6	24	11.6	24.8	34.4	28.4	29	23.6	27.2	26.2	25.7	91	58	84	77	28.3	31.3	32.5	30.7	23.1	24.8	25.5	24.5
1987	3	14	33.4	22.6	10.8	23.2	32.8	26.4	27.2	21.8	27.6	24.8	24.7	89	67	88	81	25.2	33.4	30.2	29.6	21.2	25.9	24.2	23.8
1987	3	15	33	21.0552	11.9448	24.4	31.2	26.4	27.1	23.8	26.2	25.2	25.1	95	68	91	85	29.1	30.7	31.2	30.3	23.6	24.5	24.8	24.3
1987	3	16	36	24	12	24.6	34.2	28.6	29	24.2	28.6	26.4	26.4	97	66	84	82	29.9	35.4	32.9	32.7	24.1	26.9	25.7	25.5
1987	3	17	37	24	13	24.4	35.6	28	29	23.8	28.6	26.4	26.3	95	59	88	81	29.1	34.5	33.3	32.3	23.6	26.4	25.9	25.3
1987	3	18	36.2	21.4	14.8	25.2	34.8	28.2	29.1	24.6	26.2	26.4	25.7	95	51	87	78	30.5	28.3	33.2	30.7	24.4	23.1	25.8	24.4
1987	3	19	37	24.8	12.2	25.6	36	27.8	29.3	24.2	27.2	25.8	25.7	89	51	85	75	29.3	30.2	31.9	30.4	23.7	24.2	25.1	24.3
1987	3	20	33.4	22.6	10.8	26.4	32.2	28.6	29	25.6	26.7	26.8	26.4	94	65	87	82	32.3	31.4	34	32.6	25.3	24.8	26.2	25.5
1987	3	21	35.4	25.4	10	26.4	33.6	29.2	29.6	24.8	28.2	27.6	26.9	88	67	89	81	30.2	34.6	35.8	33.6	24.2	26.5	27.1	25.9
1987	3	22	34.8	26	8.8	26.4	33.2	28.8	29.3	25.8	29	27.6	27.5	95	73	91	87	32.8	37.2	36.1	35.4	25.6	27.8	27.2	26.9
1987	3	23	36.6	22.4	14.2	26.2	35.8	28.4	29.7	25	28.6	26.2	26.6	91	58	84	78	30.9	34.3	32.5	32.6	24.6	26.4	25.5	25.5
1987	3	24	30.8759	26.4	4.47586	27.4	36.8	28.6	30.4	26.2	29.8	26.4	27.5	91	60	84	78	33.2	37.3	32.9	34.5	25.8	27.8	25.7	26.4
1987	3	25	36.4	23.6	12.8	24.2	34.4	29	29.2	22.8	28.6	26.4	25.9	89	65	82	78	26.8	35.3	32.7	31.6	22.2	26.8	25.5	24.9
1987	3	26	35.4	22.4	13	26.4	33.6	29.2	29.6	25.4	28.2	26.4	26.7	92	67	80	80	31.8	34.6	32.5	33	25.1	26.5	25.5	25.7
1987	3	27	38.4	22.4	16	26.2	34.6	28.6	29.5	25.6	29.6	26.2	27.1	95	69	83	83	32.4	38.1	32.4	34.3	25.4	28.2	25.4	26.3
1987	3	28	34.8	22.2	12.6	25.8	33.8	29.4	29.6	24.8	29.6	27.6	27.3	92	74	87	84	30.6	38.7	35.7	35	24.4	28.4	27	26.6
1987	3	29	36.8	21.4	15.4	25.8	35.2	29	29.8	25.2	27.4	27.6	26.7	95	55	90	80	31.6	31.3	36	33	25	24.8	27.2	25.7
1987	3	30	37.2	25.2	12	26.2	36.4	29.6	30.5	24.8	31.6	27.8	28.1	89	71	87	83	30.4	43.3	36.1	36.6	24.3	30.3	27.2	27.3
1987	3	31	36.2	22.4	13.8	26.4	35	28.2	29.5	25.6	31.4	25	27.3	94	77	77	83	32.3	43.5	29.5	35.1	25.3	30.5	23.8	26.5
1987	4	1	34.2	24.2	10	26.6	33.2	27.6	28.8	25.4	30.6	25.2	27.1	91	83	82	85	31.6	42.2	30.4	34.7	25	29.9	24.3	26.4
1987	4	2	33.6	22.2	11.4	25.8	30	27.4	27.6	24.6	27.4	26.4	26.1	91	82	92	88	30.1	34.7	33.7	32.9	24.2	26.6	26.1	25.6
1987	4	3	34.6	26.4	8.2	24.3931	33.4	26.2	23.6219	23.4345	30.2	25	23.6504	89.1724	79	91	72.6598	28.6552	40.8	30.9	28.3111	23.069	29.3	24.6	22.5323
1987	4	4	34.8	23.2	11.6	23.6	33.8	28.8	28.8	22.8	29.1	27.2	26.4	93	71	88	84	27.2	37.1	35	33.1	22.5	27.7	26.7	25.6
1987	4	5	37	24	13	25.4	35.4	25.4	27.9	25.2	31.8	24.4	27.1	98	78	92	89	31.9	44.6	29.9	35.5	25.1	30.9	24	26.7
1987	4	6	32.8	25.2	7.6	25.8	30.2	26.8	27.4	24.2	27.4	25.4	25.7	88	81	89	86	29.1	34.6	31.5	31.7	23.6	26.5	24.9	25
1987	4	7	37.2	24.2	13	27	36.4	28.2	30	26.2	31.2	27.4	28.3	94	69	94	86	33.5	42	35.9	37.1	25.9	29.8	27.1	27.6
1987	4	8	32.4	23.8	8.6	25	29.4	27.6	27.4	24.8	28.2	25.4	26.1	98	91	84	91	31.2	37.4	31	33.2	24.7	27.8	24.6	25.7
1987	4	9	35	22.6	12.4	26.8	32	25.6	27.5	24.8	31.8	24.8	27.1	85	99	94	92	30	46.9	30.8	35.9	24.1	31.7	24.5	26.8
1987	4	10	33.8	22.2	11.6	26.4	32.8	27.8	28.7	25.2	29.4	25	26.5	91	78	80	83	31.2	38.7	29.8	33.2	24.8	28.4	24	25.7
1987	4	11	35	25.4	9.6	26.4	34.2	25.8	28	25	31.4	24	26.8	89	82	86	86	30.7	44.1	28.6	34.5	24.5	30.7	23.3	26.2
1987	4	12	35.2	24.8	10.4	25.2	31.4	29.2	28.8	24.6	28.2	26.4	26.4	95	79	80	85	30.5	36.1	32.5	33	24.4	27.2	25.5	25.7
1987	4	13	37.4	21.6	15.8	25.4	36.2	30.6	30.7	24.8	30.2	28.2	27.7	95	65	83	81	30.9	38.9	36.6	35.5	24.6	28.5	27.5	26.9
1987	4	14	36.4	25	11.4	26.2	34.8	29.2	29.9	25.8	32.6	26.2	28.2	97	86	79	87	32.9	47.7	32	37.5	25.7	32.1	25.2	27.6
1987	4	15	37	22	15	26	36.6	28.2	29.8	25.2	34.2	26.4	28.6	94	85	87	89	31.5	52.2	33.2	39	24.9	33.7	25.8	28.1
1987	4	16	37.2	21.8	15.4	26.2	35.8	27.6	29.3	25	29.6	25.4	26.7	91	64	84	79	30.9	37.3	31	33	24.6	27.8	24.6	25.7
1987	4	17	37.6	22.8	14.8	26.4	36.4	28.6	30	25.2	29.4	27.4	27.3	91	60	91	81	31.2	36.3	35.7	34.4	24.8	27.3	27	26.4
1987	4	18	37.6	21.2483	16.3517	26	35.8	28.6	29.8	25.4	31.2	26.4	27.7	95	72	84	84	32	42.4	32.9	35.8	25.2	30	25.7	26.9
1987	4	19	36.8	22.8	14	27	36	29.6	30.5	25.4	30.6	26.8	27.6	88	68	80	79	31.4	40.3	33.4	35	24.8	29.1	25.9	26.6
1987	4	20	37.2	25	12.2	26	35.4	28.8	29.8	24.4	28.2	26.4	26.3	88	58	83	76	29.5	33.4	32.8	31.9	23.8	25.9	25.6	25.1
1987	4	21	36.2	24.6	11.6	26.6	34.2	27.4	28.9	25.4	28	26.8	26.7	91	63	95	83	31.6	33.7	34.8	33.4	25	26	26.6	25.9
1987	4	22	37.4	20.2138	17.1862	24.2	35.8	28.8	29.4	24	29.6	26	26.5	98	64	80	81	29.7	37.3	31.7	32.9	23.9	27.8	25	25.6
1987	4	23	35.8	22.8	13	26.2	32.2	27	28.1	25.4	28.6	26.2	26.7	94	76	94	88	31.9	36.7	33.5	34	25.1	27.5	25.9	26.2
1987	4	24	31.4839	25.4	6.08395	27.4	37.4	28.2	30.3	26.8	29.6	27.4	27.9	95	57	94	82	34.8	36.3	35.9	35.7	26.6	27.3	27.1	27
1987	4	25	36	23.6	12.4	24.4	30	28.4	27.8	23.2	27.4	26.2	25.6	90	82	84	86	27.6	34.7	32.5	31.6	22.7	26.6	25.5	24.9
1987	4	26	34.2	23.6	10.6	24.4	32.4	28	28.2	23.8	29.2	26.2	26.4	95	79	87	87	29.1	38.4	32.8	33.4	23.6	28.3	25.6	25.8
1987	4	27	32	21.2	10.8	26.8	27.5034	22.269	23.2793	25	29.6	23.8	26.1	86	95	93	91	30.2	41	28.8	33.3	24.2	29.4	23.4	25.7
1987	4	28	33	24	9	26.4	27.7172	22.6897	23.5897	25.6	27.4	25	26	94	66	77	79	32.2	32.3	29.2	31.2	25.3	25.3	23.7	24.8
1987	4	29	30.2854	24.6	5.68537	25.8	26.5862	21.5931	21.6276	25	27.2	26.8	26.3	93	37	95	75	31	26.4	34.7	30.7	24.7	22	26.6	24.4
1987	4	30	33.6	21.4	12.2	26	27.3793	21.6552	22.5	25.4	28.2	25	26.2	95	76	86	86	31.9	35.5	30.2	32.5	25.1	26.9	24.2	25.4
1987	5	1	34.4	20.8	13.6	24.6421	27.3862	22.731	23.283	24	27.4	26.2	25.9	89.118	65	82	78.0475	29.3296	32.1	32.1	30.3075	23.4142	25.2	25.2	23.9198
1987	5	2	30.6	24.6	6	26.2	27.1862	23.3448	23.369	25.8	26.8	26.2	26.3	97	80	82	86	32.9	33	32.1	32.6	25.6	25.7	25.2	25.5
1987	5	3	33.6	22.8	10.8	26.6	25.9691	21.4621	21.1641	25	29.2	25.2	26.5	87	74	83	82	30.4	37.4	30.3	32.7	24.3	27.8	24.2	25.5
1987	5	4	34.2	20.6483	13.5517	24.2	24.9034	21.2747	19.8015	23.6	28.6	25.2	25.8	95	88	80	88	28.6	37.8	29.9	32.1	23.3	28	24.1	25.1
1987	5	5	31.6	20.6	11	24.6	27.3483	22.4034	23.3414	23.8	29.4	25	26.1	93	90	86	90	28.8	39.8	30.2	33	23.4	28.9	24.2	25.5
1987	5	6	31.8	24.6	7.2	25.4	27.2759	21.9379	21.6103	25	27.8	24.6	25.8	97	80	89	88	31.3	35.1	29.8	32.1	24.8	26.7	24	25.2
1987	5	7	33.2	25	8.2	25.8	27.2414	22.7862	23.5448	24.8	28	25.4	26.1	92	73	89	84	30.5	34.6	31.3	32.1	24.4	26.5	24.8	25.2
1987	5	8	35.2	24.4	10.8	25.4	26.8966	23.1379	21.8207	25.2	29.2	26.4	26.9	98	70	83	84	31.9	36.8	32.6	33.8	25.1	27.5	25.5	26.1
1987	5	9	34.4	25.6	8.8	26.4	27.331	23.3931	23.8724	26	29	25	26.7	97	66	83	82	33.3	35.7	29.9	32.9	25.8	27	24	25.6
1987	5	10	33	25.2	7.8	25.8	27.3448	22.6302	21.3353	25.4	29.2	26.4	27	97	80	86	88	32.1	38.2	32.9	34.4	25.2	28.2	25.7	26.4
1987	5	11	35.4	24.2	11.2	25.4	26.1448	23.044	20.365	25	28.8	27.6	27.1	97	67	84	82	31.3	35.4	35.1	34	24.8	26.9	26.8	26.2
1987	5	12	36.6	25	11.6	26	26.2	23.1103	21.7828	25.8	30.2	27.4	27.8	98	74	82	85	33	39.7	34.5	35.8	25.7	28.8	26.5	27
1987	5	13	36.8	26.2	10.6	27.2	27.2966	22.9655	23.6862	26.6	31.8	27.4	28.6	95	77	95	89	34.3	44.1	36	38.1	26.4	30.7	27.2	28.1
1987	5	14	37	22.6	14.4	25.4	27.5448	23.4345	23.8793	25	28.2	26.4	26.5	97	84	83	88	31.3	36.4	32.6	33.5	24.8	27.4	25.5	25.9
1987	5	15	33	25.8	7.2	27.2	27.531	23.1517	22.6587	26.8	28	24.8	26.5	97	78	93	89	34.9	35.2	30.6	33.6	26.6	26.8	24.5	26
1987	5	16	29.6	21.4	8.2	25	24.7348	21.731	21.4709	24.6	26.2	24.6	25.1	97	83	86	89	30.6	32.2	29.5	30.8	24.4	25.3	23.8	24.5
1987	5	17	32.6	24.6	8	25	25.8069	22.6414	21.5	24.4	29.4	25.4	26.4	95	87	82	88	30.1	39.5	30.5	33.4	24.1	28.8	24.4	25.8
1987	5	18	32.6	24.2	8.4	25	27.3103	22.8371	23.522	24.4	27	26.2	25.9	95	77	91	88	30.1	33.1	33	32	24.1	25.7	25.7	25.2
1987	5	19	34.6	25.2	9.4	25.8	27.2552	22.4828	22.3724	25	29.4	24.8	26.4	93	81	89	88	31	38.7	30.2	33.3	24.7	28.4	24.2	25.8
1987	5	20	32.8	24.8	8	25.6	25.9517	22.1034	20.6793	25	27	24.6	25.5	95	71	83	83	31.2	32.2	29.1	30.9	24.7	25.3	23.6	24.6
1987	5	21	32	24.2	7.8	25.2	26.2687	21.9379	22.2961	24.8	28.4	26.2	26.5	97	87	94	92	31	37.2	33.4	33.8	24.6	27.7	25.9	26.1
1987	5	22	30.4	20.7931	9.6069	24.2	25.8	21.6207	21.4138	23.8	27	24.8	25.2	97	84	97	92	29.1	33.9	31	31.3	23.6	26.1	24.6	24.8
1987	5	23	30.4	19.8	10.6	24.2	25.3413	21.5517	21.8275	23.6	25.2	24.8	24.5	95	90	97	94	28.6	31.1	31	30.2	23.3	24.7	24.6	24.2
1987	5	24	33.4	20.8	12.6	24.6	25.2985	22.6231	22.1807	23.2	27.6	26.2	25.7	88	84	79	84	27.3	35.1	31.7	31.4	22.5	26.8	25	24.8
1987	5	25	32.4	24.2	8.2	24.6	25.6759	21.9448	22.5552	23.8	29.2	24.8	25.9	93	87	93	91	28.8	39	30.6	32.8	23.4	28.6	24.5	25.5
1987	5	26	33.4	20.2	13.2	24.8	25.8069	21.5724	22.4034	23.6	27.2	26.2	25.7	90	78	86	85	28.1	33.6	32.5	31.4	23	26	25.5	24.8
1987	5	27	33.8	21.6	12.2	26.4	25.6207	21.9172	22.5069	25	29.8	26.2	27	89	81	82	84	30.5	39.7	32.1	34.1	24.4	28.8	25.2	26.1
1987	5	28	34.6	26	8.6	26.8	25.6069	21.7862	22.4172	25.4	30.2	27.8	27.8	89	78	89	86	31.3	40.3	36.2	35.9	24.8	29.1	27.3	27.1
1987	5	29	34.8	26.4	8.4	27.2	26.0276	20.4828	20.3724	26.8	29.8	28.2	28.3	97	77	83	86	34.9	39.2	36.3	36.8	26.6	28.6	27.3	27.5
1987	5	30	34.2	26.8	7.4	27.4	25.669	21.9448	21.469	26	29.2	28.6	27.9	89	72	88	83	32.5	37.1	37.8	35.8	25.4	27.7	28	27
1987	5	31	29.8483	20.7824	9.06587	23.2402	26.1241	20.5541	19.9233	23.2152	23.6393	23.7279	22.8423	82.0095	56.3861	78.7486	66.1282	27.635	27.4771	28.4661	25.3774	21.9524	21.8201	22.3478	20.1078
1987	6	1	34.2	26.2	8	26.8	25.2759	21.4069	20.2069	25.4	30.2	27.2	27.6	89	85	89	88	31.3	41.1	34.9	35.8	24.8	29.5	26.7	27
1987	6	2	35.2	26.2	9	27	24.2828	22.2345	20.6207	25.6	30.4	26.4	27.5	89	81	83	84	31.7	41.1	32.6	35.1	25	29.5	25.5	26.7
1987	6	3	34.4	25.6	8.8	26.8	25.8759	22.1172	22.5552	26.6	29.2	23.6	26.5	98	72	90	87	34.6	37.1	28.1	33.3	26.5	27.7	23	25.8
1987	6	4	35.4	24.4	11	25.2	25.8414	20.5327	21.2212	24.6	28.2	23.8	25.5	95	65	93	84	30.4	33.9	28.8	31	24.3	26.1	23.4	24.6
1987	6	5	34.6	22.8	11.8	24	25.5103	21.9862	20.5586	23.6	28.4	26.6	26.2	97	75	95	89	28.8	35.8	34.3	33	23.4	27.1	26.4	25.6
1987	6	6	33.6	20.8	12.8	25.8	25.331	21.8454	21.1855	24.6	29.2	25.4	26.4	90	76	89	85	29.9	37.6	31.3	32.9	24.1	27.9	24.8	25.6
1987	6	7	34.6	22.6	12	26.4	25.3517	21.6897	21.331	25.2	30.4	27.2	27.6	90	81	91	87	31.1	41.1	35.1	35.8	24.7	29.5	26.7	27
1987	6	8	35.6	24.4	11.2	26.6	25.4839	20.8323	20.9935	25.8	30.2	27.6	27.9	94	71	94	86	32.6	39.2	36.3	36	25.5	28.6	27.3	27.1
1987	6	9	33.8	25	8.8	25.4	25.669	21.9172	21.5069	24.8	27.8	26.8	26.5	95	81	81	86	30.8	35.2	33.1	33.1	24.5	26.8	25.8	25.7
1987	6	10	35.2	24	11.2	25.4	25.6	21.6828	21.3621	23.2	29.4	27.6	26.7	82	71	81	78	26.6	37.4	34.8	33	22.1	27.8	26.6	25.5
1987	6	11	35.6	25.6	10	26.8	24.9517	20.931	20.631	26.4	30.2	25.4	27.3	97	69	83	83	34.1	39	30.6	34.6	26.2	28.6	24.5	26.4
1987	6	12	35	25.2	9.8	26	24.5172	20.7517	19.5207	25.4	29.8	27	27.4	95	75	81	84	31.9	38.9	33.5	34.8	25.1	28.5	26	26.5
1987	6	13	34	22.4	11.6	25.8	25.9931	21.931	22.5448	24.6	29.2	28.4	27.4	90	72	87	83	29.9	37.1	37.2	34.8	24.1	27.7	27.7	26.5
1987	6	14	30.4	25	5.4	26.2	24.6414	21.7655	21.4724	24.8	27.4	23.8	25.3	89	86	93	89	30.2	35	28.8	31.3	24.2	26.7	23.4	24.8
1987	6	15	32	21.2	10.8	25	25.7793	22.7301	22.2556	24.6	27.2	26.6	26.1	97	71	86	85	30.6	32.7	33.4	32.2	24.4	25.5	25.9	25.3
1987	6	16	33.6	20.8	12.8	25.2	25.5448	22.2897	22.6379	24.8	29.4	27.2	27.1	97	84	86	89	31	39.2	34.6	34.9	24.6	28.6	26.5	26.6
1987	6	17	36	24.8	11.2	26.4	24.8138	21.7448	21.5241	25.8	29.6	27.4	27.6	95	75	82	84	32.7	38.4	34.5	35.2	25.6	28.3	26.5	26.8
1987	6	18	35	25.4	9.6	26.2	26.0069	21.7655	21.5414	25	30.4	27.6	27.7	90	76	88	85	30.7	40.5	35.6	35.6	24.5	29.2	27	26.9
1987	6	19	35	22	13	26.2	25.8759	24.8	20.569	24.8	26.038	23.8	23.9419	89	62.438	92	72.6229	30.2	30.8278	28.7	28.1266	24.2	24.1966	23.3	22.1633
1987	6	20	36.2	21.2	15	25.4	23.869	20.7103	20.5586	24.8	31.8	25.4	27.3	95	81	93	90	30.8	44.7	31.8	35.8	24.5	30.9	25.1	26.8
1987	6	21	33.8	25.2	8.6	23.9517	32.6	21.7586	21.4793	23.6762	29.8	24.2	22.8533	84.8374	81	90	69.8184	27.9975	39.7	29.2	26.6948	22.3921	28.8	23.7	21.1005
1987	6	22	34.2	20.6	13.6	25.6	24.4345	20.4207	20.7207	24.4	30.8	27.4	27.5	90	82	88	87	29.6	42.3	35.2	35.7	23.9	30	26.8	26.9
1987	6	23	33.6	25.6	8	26.2	23.7146	20.6207	20.2117	25.8	29.8	28.2	27.9	97	77	89	88	32.9	39.2	37.1	36.4	25.6	28.6	27.7	27.3
1987	6	24	29.8	23	6.8	24.4	23.4897	19.8906	19.3591	23.2	25.2	25.6	24.7	90	87	97	91	27.5	30.7	32.5	30.2	22.6	24.5	25.4	24.2
1987	6	25	36.2	25.4	10.8	26	25.8966	21.331	21.7448	25.8	29.6	27.8	27.7	98	67	95	87	33	37.3	36.9	35.7	25.7	27.8	27.6	27
1987	6	26	29.8	22.8	7	26.2	25.7724	21.9738	22.4625	25.6	25.2	25.6	25.5	95	87	90	91	32.3	30.7	31.8	31.6	25.3	24.5	25.1	25
1987	6	27	34	21	13	25.2	26.131	23.1439	22.6338	24.6	28.8	28.4	27.3	95	75	88	86	30.4	36.7	37.4	34.8	24.3	27.5	27.8	26.5
1987	6	28	35.8	25.6	10.2	26.8	25.327	22.0828	22.3841	26.4	31.2	27.6	28.4	97	76	92	89	34.1	42.5	36.1	37.6	26.2	30	27.2	27.8
1987	6	29	34.2	20.6	13.6	25.6	25.6069	19.7051	19.1558	24.4	30.8	27.4	27.5	90	82	84	85	29.6	42.3	34.7	35.5	23.9	30	26.6	26.8
1987	6	30	36.2	20.2	16	24.8	25.5793	22.0276	19.5931	23.6	28.2	25.4	25.7	90	63	86	80	28.1	33.5	31	30.9	23	26	24.6	24.5
1987	7	1	35.2	21.2	14	26.8	22.3724	21.9448	18.5552	25.4	28.6	25.4	26.5	89	91	79	86	31.3	38.2	30.2	33.2	24.8	28.2	24.2	25.7
1987	7	2	33.8	24.4	9.4	25.4	26.1379	22.2621	22.7103	24.8	28.4	26.2	26.5	95	74	83	84	30.8	35.6	32.2	32.9	24.5	27	25.3	25.6
1987	7	3	32.8	24.8	8	25.4	25.6552	20.7396	21.2283	25	29.4	25.2	26.5	97	94	69	86	31.3	40.3	28.5	33.4	24.8	29.1	23.2	25.7
1987	7	4	33.4	25.6	7.8	26.4	25.591	20.3258	21.0856	25.8	29.2	25.6	26.9	95	78	87	87	32.7	37.9	31.5	34.1	25.6	28.1	24.9	26.2
1987	7	5	34	22.2	11.8	26.2	25.5586	21.4483	22.1759	25.4	29	25.8	26.7	93	77	85	85	31.8	37.3	31.6	33.6	25.1	27.8	25	25.9
1987	7	6	35.6	24.8	10.8	25.8	25.5103	21.469	22.1828	25.2	29.6	28.6	27.8	95	72	84	84	31.6	38.1	37.3	35.7	24.9	28.1	27.8	27
1987	7	7	36.2	25	11.2	26.2	23.3586	21.9172	20.4069	25.4	29.2	26.8	27.1	93	68	95	86	31.8	36.5	34.7	34.3	25.1	27.4	26.6	26.3
1987	7	8	35.2	21.6	13.6	26	25.9241	22	21.5241	24.2	28.2	25.4	25.9	86	80	90	85	28.7	36	31.5	32	23.4	27.2	24.9	25.1
1987	7	9	35.8	24.2	11.6	26.2	26.2207	21.4897	21.3655	25.4	28.4	25.8	26.5	93	94	92	93	31.8	38	32.4	34.1	25.1	28.1	25.4	26.2
1987	7	10	35.6	22.2	13.4	26	25.8759	22.1931	21.6448	25.2	30.4	27.6	27.7	93	77	87	86	31.4	40.6	35.5	35.8	24.9	29.3	26.9	27
1987	7	11	32.4	21.4	11	24.8	25.9931	20.7396	20.3115	23.6	29.6	25.2	26.1	90	95	79	88	28.1	41	29.8	33	23	29.4	24	25.5
1987	7	12	35.8	21.6	14.2	26	24.6966	21.5172	21.2655	24.8	30.8	25.2	26.9	90	96	84	90	30.3	43.9	30.4	34.9	24.3	30.6	24.3	26.4
1987	7	13	35	21	14	25.8	25.8207	21.9862	21.4241	22.4	29.4	28.4	26.7	73	81	87	80	24.3	38.7	37.2	33.4	20.7	28.4	27.7	25.6
1987	7	14	34.2	24.8	9.4	25.6	25.0759	22.0483	21.6414	25.2	30.2	26.4	27.3	97	77	91	88	31.7	40.2	33.4	35.1	25	29.1	25.9	26.7
1987	7	15	35.4	24.8	10.6	25	25.9655	21.2033	20.8859	24.4	31.2	24.2	26.6	95	84	90	90	30.1	43.5	29.2	34.3	24.1	30.4	23.7	26.1
1987	7	16	33.8	21.8	12	25.2	25.7379	21.5172	21.0571	24	28.4	23.2	25.2	90	72	87	83	28.9	35.3	27.1	30.4	23.5	26.8	22.4	24.2
1987	7	17	31	21	10	25.4	25.4621	21.0552	21.4069	24.6	27.6	24.2	25.5	93	88	87	89	30.3	35.6	28.9	31.6	24.2	27	23.5	24.9
1987	7	18	30.2	22.2	8	24.4	26.0414	21.931	21.5793	23.6	26.2	24.2	24.7	93	86	90	90	28.5	32.5	29.2	30.1	23.2	25.5	23.7	24.1
1987	7	19	31.2128	20.4	10.8128	24.2	26.0897	22.2276	22.6414	23.2	27.6	24.2	25	91	75	90	85	27.6	34	29.2	30.3	22.7	26.2	23.7	24.2
1987	7	20	35	21	14	26	25.7172	21.7793	21.3897	25.2	29.8	28.2	27.7	93	75	85	85	31.4	38.9	36.6	35.6	24.9	28.5	27.5	26.9
1987	7	21	33.2	25.6	7.6	26.2	25.5054	20.9793	21.0856	25	28.8	26.8	26.9	90	77	81	83	30.7	36.8	33.1	33.5	24.5	27.6	25.8	25.9
1987	7	22	33.9	21.8	12.1	26.2	24.8621	21.4887	21.1249	24.6	28.2	27.2	26.7	87	72	86	82	29.6	34.8	34.5	33	23.9	26.6	26.5	25.7
1987	7	23	33.6	21.2	12.4	25.8	26.0448	22.0207	22.5241	24.6	29	24.8	26.1	90	78	98	89	29.9	37.5	31.1	32.8	24.1	27.9	24.7	25.5
1987	7	24	34.6	22.2	12.4	25	26.2138	21.3103	20.5184	24.2	30.4	27.4	27.3	93	85	81	86	29.5	41.6	34.4	35.2	23.8	29.7	26.4	26.6
1987	7	25	32.4	24.8	7.6	25	25.8549	20.6112	20.126	24.2	29.8	27.2	27.1	93	88	91	91	29.5	40.6	35.1	35.1	23.8	29.3	26.7	26.6
1987	7	26	33.6	24.2	9.4	26.2	25.8345	21.4102	20.9786	25.4	30.6	26.2	27.4	93	89	91	91	31.8	42.6	33	35.8	25.1	30.1	25.7	27
1987	7	27	32.4	21.2828	11.1172	24.2	25.6621	21.931	22.431	23.8	29.4	27.2	26.8	97	87	91	91	29.1	39.5	35.1	34.6	23.6	28.8	26.7	26.4
1987	7	28	32.4	24.6	7.8	25.4	25.731	20.3543	19.9941	23.8	28.4	26.6	26.3	87	91	95	91	28.2	37.7	34.3	33.4	23.1	28	26.4	25.8
1987	7	29	33.2	25	8.2	25.6	24.8345	22.0828	21.5621	25.2	29.2	24.4	26.3	97	78	95	90	31.7	37.9	30.1	33.2	25	28.1	24.1	25.7
1987	7	30	32.2	24.8	7.4	25.4	25.2699	21.5743	22.1165	23.6	29.2	24.6	25.8	85	90	93	89	27.7	39.4	30.3	32.4	22.8	28.7	24.2	25.2
1987	7	31	32.4	21.4	11	25.6	24.9931	21.8098	21.2854	24.2	24.2	24.6	24.3	89	80	95	88	29.1	28.1	30.4	29.2	23.6	23	24.3	23.6
1987	8	1	30.6	21	9.6	25.4	23.9379	20.9034	20.5655	24.2	26.2	23.8	24.7	90	83	97	90	29.2	32.2	29.1	30.2	23.7	25.3	23.6	24.2
1987	8	2	31.6	24	7.6	23.869	29.8	19.4828	20.3793	20.9824	28.2	23.8	21.9271	78.601	88	97	68.8958	25.9051	36.9	29.1	26.6099	20.6724	27.6	23.6	21.0415
1987	8	3	32.8	21.8	11	25.8	23.8138	20.2034	19.6448	24	26.8	27.1	26	85	97	89	90	28.4	34.9	34.6	32.6	23.2	26.6	26.5	25.4
1987	8	4	33.8	25.2	8.6	22.0138	32.8	19.1655	18.7138	19.9861	28.6	24.6	20.023	70.9992	72	95	61.9952	23.3773	35.7	30.4	24.2261	18.7203	27	24.3	19.1705
1987	8	5	35	21.2	13.8	25	24.1379	19.0828	18.6655	23.6	30.2	26.2	26.7	88	77	94	86	28	40.2	33.4	33.8	22.9	29.1	25.9	26
1987	8	6	29.6	22	7.6	23.7655	27.6	20.2759	20.8103	21.7647	26.2	24.2	22.9862	81.9222	89	92	70.8885	26.7649	32.9	29.4	27.872	21.44	25.6	23.7	22.0083
1987	8	7	32.4	21.2	11.2	24.8	23.6433	20.7467	20.365	23.2	29.2	25.6	26	87	91	79	86	27.1	39.5	30.6	32.4	22.4	28.8	24.4	25.2
1987	8	8	33.8	25.2	8.6	26	23.365	17.9196	18.6871	25.6	29.8	25.4	26.9	97	81	83	87	32.5	39.7	30.6	34.3	25.4	28.8	24.5	26.2
1987	8	9	33.4	21.6	11.8	25.8	22.7515	19.541	19.0523	24.2	30.2	25.4	26.6	87	85	86	86	28.9	41.1	31	33.7	23.5	29.5	24.6	25.9
1987	8	10	35.6	21.8	13.8	25.4	22.0951	19.0345	18.8918	24.6	29.2	28.4	27.4	93	76	87	85	30.3	37.6	37.2	35	24.2	27.9	27.7	26.6
1987	8	11	35.4	22.4	13	26.8	21.7669	18.3995	17.9465	25.8	29.6	23.8	26.4	92	76	97	88	32.4	38.5	29.1	33.4	25.4	28.3	23.6	25.8
1987	8	12	33.4	20	13.4	24.6	22.0951	19.8549	19.2307	23.8	27.2	24.8	25.3	93	89	93	92	28.8	34.9	30.6	31.5	23.4	26.7	24.5	24.8
1987	8	13	30.6	21.2	9.4	24.8	23.4435	17.6147	17.1046	23.6	27.4	26.2	25.7	90	84	86	87	28.1	34.7	32.5	31.8	23	26.6	25.5	25
1987	8	14	34.8	24.6	10.2	25.2	22.4659	19.5268	18.5801	24	28.6	28.2	26.9	90	74	84	83	28.9	36.1	36.4	33.8	23.5	27.2	27.4	26
1987	8	15	35.4	25.4	10	26.2	22.8014	19.4269	19.9798	24.8	32.6	28.6	28.7	89	89	87	88	30.2	47.9	37.7	38.6	24.2	32.1	27.9	28.1
1987	8	16	34.2	21.6	12.6	26	21.8954	15.7741	14.019	24.8	28.4	28.2	27.1	90	70	85	82	30.3	35	36.6	34	24.3	26.7	27.5	26.1
1987	8	17	35	18.799	16.201	24.4	22.1807	19.8478	19.195	23.8	28.8	25.8	26.1	95	71	87	84	29	36	31.9	32.3	23.5	27.2	25.1	25.3
1987	8	18	34	24.2	9.8	24.8	22.1023	18.4637	17.9572	23.6	27.6	25.6	25.6	90	65	83	79	28.1	32.6	31	30.6	23	25.5	24.7	24.4
1987	8	19	32.2	25	7.2	25.8	23.151	19.6623	20.151	24.6	27.2	26.2	26	90	73	83	82	29.9	33	32.2	31.7	24.1	25.7	25.3	25
1987	8	20	35.6	25	10.6	26	23.2081	18.9917	19.8121	25.4	27.6	25.8	26.3	95	59	87	80	31.9	31.6	31.9	31.8	25.1	25	25.1	25.1
1987	8	21	36.4	25	11.4	26.2	24.0379	20.4685	19.7241	25.8	30.2	28.4	28.1	97	67	83	82	32.9	38.7	36.7	36.1	25.6	28.4	27.5	27.2
1987	8	22	34.6	22.2	12.4	26.8	22.83	20.0377	19.6539	25.6	29.8	27.4	27.6	90	76	88	85	31.8	39	35.2	35.4	25.1	28.6	26.8	26.8
1987	8	23	36.2	21.5	14.7	26	23.308	20.0404	18.5211	25.4	30.4	30.2	28.7	95	77	91	88	31.9	40.6	41.9	38.2	25.1	29.3	29.8	28.1
1987	8	24	37.2	22	15.2	26.2	24.3853	17.8573	18.742	25.4	29.2	27.4	27.3	93	61	82	79	31.8	35.3	34.5	33.9	25.1	26.9	26.5	26.1
1987	8	25	36.4	24.8	11.6	25.6	24.4459	20.4756	21.0999	25	28.6	27.4	27	95	59	84	79	31.2	33.6	34.7	33.2	24.7	26	26.6	25.8
1987	8	26	33.4	20.44	12.96	25.2	23.7075	19.9405	19.3034	24.8	29.2	27.6	27.2	97	74	95	89	31	37.4	36.4	34.9	24.6	27.8	27.4	26.6
1987	8	27	32.6	20	12.6	24	23.9643	19.4269	19.8442	23.2	29.8	25.2	26.1	93	88	83	88	27.8	40.6	30.3	32.9	22.8	29.3	24.2	25.4
1987	8	28	33.6	18.5351	15.0649	24.6	22.9441	20.6326	20.126	21.75	30.2	26.2	21.9714	82.5864	90	83	70.0029	26.7945	41.8	32.2	26.8387	21.4511	29.7	25.3	21.1743
1987	8	29	33.6	22.2	11.4	26.2	24.0642	19.9334	20.7503	25.4	29.6	27.4	27.5	93	78	94	88	31.8	38.9	35.8	35.5	25.1	28.5	27.1	26.9
1987	8	30	34.6	21.2	13.4	25.6	24.3639	20.0119	20.8859	24.2	31.6	26.6	27.5	89	89	94	90	29.1	45.2	34.2	36.1	23.6	31.1	26.3	27
1987	8	31	34.8	18.3139	16.4861	25.2	24.2782	20.2473	20.9679	24.8	28.2	28.4	27.1	97	68	91	85	31	34.4	37.7	34.3	24.6	26.4	28	26.3
1987	9	1	33.6	25.2	8.4	25.4	23.1439	19.6195	20.151	24.6	28.6	23.8	25.7	93	75	93	87	30.3	36.2	28.8	31.8	24.2	27.3	23.4	25
1987	9	2	33	24.2	8.8	25	23.0725	19.6124	20.151	24	29.4	25.6	26.3	92	81	90	88	29	38.7	31.8	33.2	23.5	28.4	25.1	25.7
1987	9	3	31.8	25	6.8	25.8	23.151	19.2985	19.9334	24.6	27.6	26.8	26.3	90	84	97	90	29.9	35.1	34.9	33.3	24.1	26.8	26.6	25.8
1987	9	4	32.8	24	8.8	25	23.4221	19.9049	20.3151	24.8	27.4	25.4	25.9	98	91	93	94	31.1	35.5	31.8	32.8	24.7	26.9	25.1	25.6
1987	9	5	33.2	23.8	9.4	24.8	22.2378	19.1772	17.9073	24.6	27.4	26.8	26.3	98	84	95	92	30.8	34.7	34.7	33.4	24.5	26.6	26.6	25.9
1987	9	6	34.8	24.2	10.6	25.8	23.3294	20.654	20.2402	25.2	29.6	28.4	27.7	95	76	91	87	31.6	38.5	37.7	35.9	24.9	28.3	28	27.1
1987	9	7	35.6	25.2	10.4	26.6	23.1795	18.1926	18.9132	25.6	30.4	31.6	29.2	92	78	92	87	32	40.8	45.5	39.4	25.2	29.3	31.2	28.6
1987	9	8	36.6	23.4	13.2	24.2	22.6231	19.0059	18.585	23.8	28.4	27.4	26.5	97	81	86	88	29.1	36.6	35	33.6	23.6	27.4	26.7	25.9
1987	9	9	35.4	25.2	10.2	26.4	22.6373	19.2485	19.8264	25.8	28.2	27.2	27.1	95	64	89	83	32.7	33.7	34.9	33.8	25.6	26.1	26.7	26.1
1987	9	10	33.8	24.2	9.6	26.4	22.7372	18.5351	17.8966	25.6	30.2	29.8	28.5	94	76	93	87	32.2	40	41.1	37.8	25.3	29	29.5	27.9
1987	9	11	34.6	22	12.6	24.6	22.887	18.2497	17.9144	23.8	27.4	26.4	25.9	93	68	91	84	28.8	32.6	33.4	31.6	23.4	25.5	25.9	24.9
1987	9	12	34.8	22.4	12.4	24.3	21.56	20.1332	17.8038	23.6	28.2	28.6	26.8	94	63	87	81	28.5	33.5	37.7	33.3	23.3	26	27.9	25.7
1987	9	13	36.2	24.8	11.4	25.6	22.8656	19.5553	18.8775	25	31.6	27.6	28.1	95	76	94	88	31.2	43.4	36.3	36.9	24.7	30.4	27.3	27.5
1987	9	14	31.6	25.2	6.4	26	22.9227	18.2568	17.843	23.8	28.4	26.2	26.1	82	95	91	89	27.7	38.2	33	33	22.8	28.2	25.7	25.6
1987	9	15	35.4	24.8	10.6	26.2	22.5544	19.3448	17.5542	25.2	30.6	26.8	27.5	92	75	94	87	31.2	40.8	34.6	35.5	24.8	29.3	26.5	26.9
1987	9	16	34.6	25	9.6	25.8	21.8312	18.2711	17.9001	25.2	28.4	26.4	26.7	95	76	94	88	31.6	35.9	33.8	33.7	24.9	27.1	26.1	26.1
1987	9	17	32.8	22.4	10.4	24.2	22.9584	19.4055	20.0048	23.8	28.6	26.2	26.2	97	94	91	94	29.1	38.5	33	33.5	23.6	28.3	25.7	25.9
1987	9	18	35.2	24.4	10.8	25.2	23.0725	19.4269	19.9441	24.8	30.8	28.6	28.1	97	79	88	88	31	41.8	37.8	36.9	24.6	29.8	28	27.5
1987	9	19	35.8	25.2	10.6	26.2	21.9738	16.7158	15.5815	25.8	29.4	24.6	26.6	97	81	97	91	32.9	38.7	30.6	34.1	25.6	28.4	24.4	26.2
1987	9	20	32.2	24	8.2	25	20.8537	19.2414	18.6564	23.6	27.4	24.8	25.3	88	71	93	84	28	33.1	30.6	30.6	22.9	25.7	24.5	24.4
1987	9	21	28.4	23.2	5.2	24	21.8526	18.5208	17.0226	23.8	25.2	25.8	24.9	98	90	94	94	29.3	31.1	32.6	31	23.7	24.7	25.5	24.6
1987	9	22	33.2	23.6	9.6	24.4	21.7455	18.0499	16.7444	23.8	28.6	27.4	26.6	95	87	91	91	29	37.7	35.5	34.1	23.5	27.9	26.9	26.1
1987	9	23	33.2	19.4126	13.7874	25.6	21.4174	19.2128	18.7741	25	29.4	25.8	26.7	95	83	97	92	31.2	39	32.9	34.4	24.7	28.6	25.6	26.3
1987	9	24	34.2	24	10.2	25.2	21.6029	20.2687	18.9025	24.8	28.4	27.2	26.8	97	72	89	86	31	35.3	34.9	33.7	24.6	26.8	26.7	26
1987	9	25	34.8	24	10.8	26.2	22.7094	18.665	18.3107	25.2	29.6	27.2	27.3	92	76	91	86	31.2	38.5	35.1	35	24.8	28.3	26.7	26.6
1987	9	26	32.6	24.4	8.2	24.8	22.4732	18.692	19.4982	23.2	28.6	26.4	26.1	87	84	94	88	27.1	37.3	33.8	32.7	22.4	27.8	26.1	25.4
1987	9	27	33.8	24.6	9.2	25.6	20.5826	19.3983	16.8763	25.2	30.2	27.2	27.5	97	86	84	89	31.7	41.3	34.3	35.8	25	29.5	26.3	27
1987	9	28	34.8	25.8	9	26.2	22.3092	17.8644	18.5351	26	28.6	27.6	27.4	98	66	94	86	33.4	34.9	36.3	34.9	25.9	26.7	27.3	26.6
1987	9	29	34.6	23.8	10.8	25.6	22.6017	19.5981	19.962	24.8	28.6	25.6	26.3	93	78	98	90	30.6	36.5	32.6	33.3	24.5	27.4	25.5	25.8
1987	9	30	33.9	24	9.9	24.2	22.8656	18.1356	17.9108	23.8	29.1	26.2	26.4	97	78	94	90	29.1	37.7	33.4	33.4	23.6	28	25.9	25.8
1987	10	1	33.4	23.9	9.5	24.6	32.2	27.2	27.8	23.8	29.6	26	26.5	94	83	91	89	28.9	39.7	32.8	33.8	23.5	28.9	25.6	26
1987	10	2	33.8	18.321	15.479	23.6	32.2	27.4	27.6	21.2	28.6	26.2	25.3	81	76	91	83	23.6	36.7	33.2	31.2	20.1	27.5	25.8	24.5
1987	10	3	31.6	24.8	6.8	25.2	30.8	25.4	26.7	24.2	29.4	25	26.2	92	90	97	93	29.5	40	31.4	33.6	23.8	29	24.9	25.9
1987	10	4	32.8	24.6	8.2	25.6	29.6	27.6	27.6	25	22.5876	26.2	20.6355	95	57.6407	90	68.1209	31.3	26.669	33.1	25.097	24.8	21.082	25.7	19.9492
1987	10	5	33.2	24.4	8.8	22.3805	32.2	25.2	18.5957	21.4843	28.6	24.8	21.6282	78.7117	76	97	66.8662	25.1265	36.7	31	25.0195	20.237	27.5	24.7	19.8864
1987	10	6	29.8	24.6	5.2	24.8	27.6	26.4	26.3	23.4	26.4	25.2	25	89	91	91	90	27.8	33.6	31.2	30.9	22.9	26	24.8	24.5
1987	10	7	34.2	23.8	10.4	25.6	31.6	29.6	29.1	24.8	29.2	28.4	27.5	94	84	91	90	30.8	38.9	37.9	35.8	24.5	28.5	28	27
1987	10	8	33	24.6	8.4	25.2	29.6	26.6	27	24.8	27.4	25.4	25.9	97	84	91	91	31	35	31.6	32.6	24.7	26.7	25	25.4
1987	10	9	26.4471	23	3.44709	24.6	33.6	27.2	28.1	24.2	28.8	26.4	26.5	97	70	94	87	29.9	36.4	33.9	33.4	24.1	27.4	26.1	25.8
1987	10	10	33.4	25	8.4	26.2	30.4	27.4	27.9	25.4	29.8	26.6	27.3	94	96	94	94	31.9	41.5	34.3	35.9	25.1	29.6	26.3	27
1987	10	11	33.2	24.2	9	24.8	32.8	27.6	28.2	23.6	26.6	25.8	25.3	91	62	87	80	28.3	30.7	32	30.3	23.1	24.5	25.2	24.3
1987	10	12	34.2	24.2	10	25.6	31.4	26.4	27.5	25.2	27.6	25.8	26.2	97	75	95	89	31.8	34.4	32.8	33	25.1	26.4	25.6	25.7
1987	10	13	33	22.4	10.6	24	30.8	28.4	27.9	23.8	28.4	27.6	26.6	98	84	94	92	29.3	37.1	36.4	34.3	23.7	27.7	27.4	26.3
1987	10	14	33.6	24.2	9.4	25.2	32.8	27.4	28.2	24.8	29.6	26.6	27	97	79	94	90	31	39.3	34.3	34.9	24.7	28.7	26.3	26.6
1987	10	15	32.2	25	7.2	25.8	31.4	28.4	28.5	25.6	28.6	27.2	27.1	98	81	91	90	32.7	37.3	35.3	35.1	25.5	27.8	26.8	26.7
1987	10	16	34.6	25.2	9.4	26.4	33.2	25.4	27.6	25.6	29.4	24.8	26.6	94	76	95	88	32.3	38.4	30.9	33.9	25.3	28.3	24.6	26.1
1987	10	17	32.4	24.6	7.8	25.6	31.2	28.8	28.6	24.8	28.6	27.2	26.9	94	82	88	88	30.8	37.4	35	34.4	24.5	27.8	26.7	26.3
1987	10	18	29.2	23.4	5.8	24.4	28.6	25.6	26	24	27.4	25.4	25.6	97	91	98	95	29.6	35.7	32.3	32.5	23.9	27	25.3	25.4
1987	10	19	39.4	24.4	15	25.2	32.2	27.4	28	24.8	29.6	26.6	27	97	83	94	91	31	39.7	34.3	35	24.7	28.9	26.3	26.6
1987	10	20	30.4	23.8	6.6	25.8	29.4	26.2	26.9	24.8	27.6	25.4	25.9	92	87	94	91	30.6	35.7	31.9	32.7	24.4	27	25.1	25.5
1987	10	21	33.2	25.6	7.6	26.4	32.4	29.8	29.6	25.2	30.6	26.2	27.3	91	88	75	85	31.2	42.7	31.6	35.2	24.8	30.1	25	26.6
1987	10	22	34.6	18.3567	16.2433	24.8	32.2	28.4	28.5	23.8	28.6	27.4	26.6	92	76	93	87	28.8	36.7	35.8	33.8	23.4	27.5	27.1	26
1987	10	23	33.6	24.4	9.2	25	31.6	27.2	27.8	24.8	29.8	26.8	27.1	98	88	97	94	31.2	40.7	35	35.6	24.7	29.3	26.7	26.9
1987	10	24	33.4	24.8	8.6	25.2	32.6	27.4	28.1	25	30.4	26.6	27.3	98	85	94	93	31.5	41.9	34.3	35.9	24.9	29.8	26.3	27
1987	10	25	31	25	6	25.6	30.4	27.2	27.6	25.2	29.2	26	26.8	97	91	91	93	31.8	39.7	32.8	34.8	25.1	28.9	25.6	26.5
1987	10	26	32.8	25.6	7.2	26.4	31.8	27.2	28.1	25.8	27.8	26.6	26.7	95	74	95	88	32.8	34.7	34.4	34	25.6	26.5	26.4	26.2
1987	10	27	29.8	24.6	5.2	26.2	29.4	26.4	27.1	25	28.6	25.4	26.3	91	94	92	92	30.9	38.6	31.8	33.7	24.6	28.4	25.1	26
1987	10	28	30.2	24.2	6	24.8	29.6	28.6	27.9	24	27.6	26.4	26	94	86	84	88	29.3	35.6	32.9	32.6	23.7	27	25.7	25.4
1987	10	29	30	24	6	24.2	29.4	25.6	26.2	23.8	28.8	25.2	25.9	97	96	97	96	29.2	39.2	31.8	33.4	23.6	28.6	25.1	25.8
1987	10	30	31.4	23.8	7.6	24.4	30.4	25.2	26.3	24	27.6	24.8	25.5	97	81	97	91	29.6	35	31	31.9	23.9	26.7	24.7	25.1
1987	10	31	32.8	23.4	9.4	25.4	31.4	26.6	27.5	25.2	29.8	25.6	26.9	98	89	92	93	31.9	40.9	32.1	35	25.1	29.4	25.3	26.6
1987	11	1	32.4	23.6	8.8	24.8	31.6	26.2	27.2	24.6	28.4	25	26	98	79	91	89	30.8	36.5	30.9	32.7	24.5	27.4	24.6	25.5
1987	11	2	32.6	24.2	8.4	25.8	31.2	28.4	28.5	25.2	29.6	27.2	27.3	95	89	91	92	31.6	40.4	35.3	35.8	25	29.1	26.8	27
1987	11	3	32.8	23.6	9.2	25.2	30.4	26.4	27.1	24.8	29.2	25	26.3	97	91	89	93	31	39.7	30.7	33.8	24.7	28.9	24.5	26
1987	11	4	33.8	24.6	9.2	25.4	29.2	28.6	28	25	27.4	28.4	26.9	97	87	99	94	31.4	35.3	38.5	35.1	24.9	26.8	28.3	26.7
1987	11	5	32.4	23.8	8.6	25.6	28.4	28.2	27.6	24.8	27.6	27.8	26.7	94	94	97	95	30.8	36.4	37.1	34.7	24.5	27.4	27.7	26.5
1987	11	6	33.6	25	8.6	25.2	32.6	26	27.5	24.6	29.6	25.8	26.7	95	80	98	91	30.5	39.4	33.1	34.3	24.4	28.7	25.7	26.3
1987	11	7	32.6	25.2	7.4	26	31	28.4	28.5	24.8	30.4	27.2	27.5	91	96	91	93	30.5	43	35.3	36.2	24.4	30.2	26.8	27.1
1987	11	8	34.6	24	10.6	26.2	31.2	28.6	28.7	25.8	29.6	27.2	27.5	97	89	90	92	32.9	40.4	35.1	36.1	25.7	29.1	26.8	27.2
1987	11	9	32.8	18.0571	14.7429	25.4	22.1736	28.2	18.6029	25.2	22.5397	26.4	21.6577	98	57.0503	87	69.191	31.9	25.7907	33.2	25.4549	25.1	20.3219	25.8	20.1558
1987	11	10	33.8	25.6	8.2	26.2	32.8	29.4	29.5	25.8	28.4	27.6	27.3	97	72	87	85	32.9	35.7	35.7	34.8	25.7	27.1	27	26.6
1987	11	11	23.843	25.4	-1.55696	26.2	31.4	19.2842	19.7658	25.8	28.6	20.8865	19.8421	97	81	72.9919	65.058	32.9	37.3	26.0933	24.2298	25.7	27.8	20.4916	19.1853
1987	11	12	34.4	22.2	12.2	26.4	33.2	30.6	30.2	25.2	30.4	28.6	28.1	91	82	86	86	31.2	41.5	37.8	36.9	24.8	29.6	28	27.5
1987	11	13	33.2	24.4	8.8	25	30.2	28.6	28.1	24.8	29.4	26.4	26.9	98	94	84	92	31.2	40.4	32.9	34.8	24.7	29.2	25.7	26.5
1987	11	14	33.4	25.6	7.8	26	23.6361	28.4	18.5886	19.4768	22.4437	27.6	18.6244	76.0179	57.2717	94	61.5523	23.7722	26.3775	36.4	22.5434	19.2148	20.9307	27.4	17.9786
1987	11	15	24.6671	24.2	0.467063	25.2	21.1463	20.1041	17.2516	24.6	20.6208	20.8938	18.7462	95	52.29	73.1764	59.7072	30.5	23.6135	26.1597	21.8275	24.4	18.5506	20.5138	17.307
1987	11	16	34.6	24.4	10.2	25.2	32.4	28.8	28.8	24.8	30.2	26.4	27.1	97	85	83	88	31	41.4	32.8	35.1	24.7	29.6	25.6	26.6
1987	11	17	35	24.4	10.6	25.6	33.8	28.4	29	25	29.6	27.6	27.4	95	74	94	88	31.3	38.7	36.4	35.4	24.8	28.4	27.4	26.8
1987	11	18	34.8	24.8	10	25.2	34.4	29.4	29.6	25	30.2	28.6	27.9	98	74	94	89	31.5	40.1	38.6	36.7	24.9	29	28.4	27.4
1987	11	19	32.4	25	7.4	25.8	29.8	27.6	27.7	25.2	28.6	26.2	26.7	95	91	90	92	31.6	38.3	33.1	34.3	25	28.2	25.7	26.3
1987	11	20	26.2259	22.8	3.42592	25.2	31.8	28.6	28.5	24.8	28.4	27.6	26.9	97	77	93	89	31	36.4	36.2	34.6	24.7	27.4	27.3	26.4
1987	11	21	33.8	24	9.8	25.2	30.2	24.4	26	25	29.6	23.8	26.1	98	96	95	96	31.5	41	29.1	33.9	24.9	29.4	23.6	26
1987	11	22	32.8	24.2	8.6	24.6	31.6	26.6	27.4	24.4	29.4	25	26.3	98	85	88	90	30.4	39.5	30.6	33.5	24.3	28.8	24.4	25.8
1987	11	23	33.4	18.6797	14.7203	24.8	31.8	26.2	27.3	24.2	28.6	25.4	26.1	95	79	94	89	29.8	37	31.9	32.9	24	27.6	25.1	25.6
1987	11	24	24.8561	23	1.85612	24.2	33.2	26.4	27.5	24	29.4	25.2	26.2	98	76	91	88	29.7	38.4	31.2	33.1	23.9	28.3	24.8	25.7
1987	11	25	29.6	25.2	4.4	25.6	28.6	25.2	26.2	25	27.4	24.8	25.7	95	91	97	94	31.3	35.7	31	32.7	24.8	27	24.7	25.5
1987	11	26	33	23.2	9.8	25.8	31.8	28.8	28.8	23.6	28.2	27.6	26.5	83	76	91	84	27.7	35.8	36.1	33.2	22.7	27.1	27.2	25.7
1987	11	27	30.2	23.6	6.6	24.8	28.8	26.4	26.6	23.8	27.6	25.2	25.5	92	91	91	91	28.8	36.1	31.2	32.1	23.4	27.2	24.8	25.1
1987	11	28	31.4	22.8	8.6	23.2	30.4	27.2	27	23	26.8	26	25.3	98	76	91	88	27.9	32.8	32.8	31.2	22.9	25.6	25.6	24.7
1987	11	29	32.4	23.4	9	25.2	31	27.4	27.8	24.6	28.4	25.2	26.1	95	82	84	87	30.5	36.9	30.6	32.7	24.4	27.6	24.4	25.5
1987	11	30	34	24.6	9.4	25	32.2	27.2	27.9	24.8	30.4	26.8	27.3	98	88	97	94	31.2	42.2	35	36.1	24.7	29.9	26.7	27.1
1987	12	1	31.6	24.8	6.8	25.2	28.6	27.6	27.3	24.6	27.4	26.8	26.3	95	91	94	93	30.5	35.7	34.7	33.6	24.4	27	26.5	26
1987	12	2	30	23.6	6.4	25	26.4	25.2	25.5	24.8	25.2	24.8	24.9	98	91	97	95	31.2	31.2	31	31.1	24.7	24.8	24.7	24.7
1987	12	3	32.6	23.8	8.8	25	31.4	25.4	26.8	24.6	28	24.8	25.8	97	77	95	90	30.6	35.5	30.9	32.4	24.5	26.9	24.6	25.3
1987	12	4	35	24.4	10.6	24.6	33.2	26.4	27.6	23.8	29.6	25.2	26.2	94	77	91	87	28.9	39	31.2	33.1	23.5	28.6	24.8	25.6
1987	12	5	33.2	22.4	10.8	24.2	32.4	25	26.7	23.6	27.4	24.6	25.2	95	68	97	87	28.7	33.2	30.6	30.8	23.4	25.8	24.5	24.5
1987	12	6	30.8	24.6	6.2	25.2	28.6	27.4	27.1	24.8	26.4	25.2	25.5	97	84	84	88	31	32.9	30.6	31.5	24.7	25.7	24.4	24.9
1987	12	7	31.4	24.8	6.6	25	29.6	28.6	28	24.6	26.4	27.4	26.1	97	78	91	89	30.6	32.3	35.7	32.9	24.5	25.3	27	25.6
1987	12	8	33.6	24.6	9	25.2	32.2	28.4	28.5	24.8	27.6	26.2	26.2	97	70	84	84	31	33.8	32.5	32.5	24.7	26.1	25.5	25.4
1987	12	9	30.8	25.2	5.6	25.6	29.2	27.6	27.5	24.8	27	26.2	26	94	84	90	89	30.8	34.2	33.1	32.7	24.5	26.3	25.7	25.5
1987	12	10	33.8	24.2	9.6	25	28.6	27.6	27.2	24.2	26.4	25.2	25.3	94	84	82	87	29.7	32.9	30.4	31	23.9	25.7	24.3	24.6
1987	12	11	33.4	24.8	8.6	25.2	30.4	27.6	27.7	25	26.6	26.2	25.9	98	74	90	87	31.5	32.3	33.1	32.3	24.9	25.3	25.7	25.3
1987	12	12	25.2913	24	1.29132	24.6	33.8	22.4875	22.7907	24.2	30.2	21.0119	19.6503	97	77	71.073	63.545	29.9	40.5	26.1966	23.7464	24.1	29.2	20.5248	18.8975
1987	12	13	36.4	18.5422	17.8578	24.2	33.4	27.8	28.3	23.8	28.8	26.4	26.3	97	71	90	86	29.2	36.5	33.5	33.1	23.6	27.4	25.9	25.7
1987	12	14	35	24.8	10.2	25.6	26.1617	29.6	21.5672	25.2	21.5433	28.4	19.558	97	53.7291	91	61.663	31.8	25.2298	37.9	22.6024	25.1	20.034	28	17.997
1987	12	15	36.4	24.8	11.6	25.6	26.1617	27.4	20.4863	25	22.5232	25.2	20.3588	95	55.1486	84	64.2093	31.3	26.0404	30.6	23.4032	24.8	20.8038	24.4	18.7351
1987	12	16	34	24.2	9.8	25.6	32.8	29.4	29.3	23.8	30	28.6	27.5	86	82	94	87	28.3	40.5	38.6	35.8	23.1	29.2	28.4	26.9
1987	12	17	34.8	20.2	14.6	24.4	33.6	27	28	23.6	31.4	26.6	27.2	94	86	97	92	28.6	44.5	34.5	35.9	23.3	30.8	26.5	26.9
1987	12	18	35.8	17.4364	18.3636	23.2	33.2	27.8	28	22.4	31.8	26.4	26.9	93	91	90	91	26.5	46.1	33.5	35.4	22.1	31.4	25.9	26.5
1987	12	19	34.4	22.6	11.8	23.4	30.4	28.4	27.6	23.2	29.6	26.8	26.5	98	94	88	94	28.3	40.9	34.2	34.5	23.1	29.4	26.3	26.3
1987	12	20	33.6	21.6	12	24.2	33.4	27.8	28.3	22.8	29.2	26.4	26.1	89	73	90	84	26.8	37.7	33.5	32.7	22.2	28	25.9	25.4
1987	12	21	33	22.8	10.2	23.6	30	29.6	28.2	22.4	28.6	28.4	26.5	90	90	91	91	26.3	38.2	37.9	34.1	21.9	28.2	28	26
1987	12	22	35.4	18.2283	17.1717	23.4	33.6	28.2	28.4	22.8	31.4	26.8	27	95	86	90	90	27.3	44.5	34.3	35.4	22.6	30.8	26.3	26.6
1987	12	23	34.6	21.4	13.2	23.8	33.6	27.6	28.1	23	29.4	26.4	26.3	93	73	91	86	27.5	38.2	33.6	33.1	22.7	28.2	26	25.6
1987	12	24	33.8	22.4	11.4	23.6	31.4	27.6	27.5	22.8	29.2	26.4	26.1	93	85	91	90	27.2	39	33.6	33.3	22.5	28.6	26	25.7
1987	12	25	34.6	20.4	14.2	22.6	33.2	28.4	28.1	21.8	21.499	27.6	20.4363	93	50.8877	94	63.545	25.6	24.7944	36.4	23.3847	21.5	19.7942	27.4	18.7093
1987	12	26	34.8	20	14.8	22.4	33	27.4	27.5	21.6	22.5987	26.8	21.3994	93	52.7697	95	67.4566	25.3	25.311	34.8	24.7427	21.3	20.0562	26.6	19.7314
1987	12	27	34	20.8	13.2	21.6	33.9	27.8	27.8	21.2	27.4	26.4	25	97	61	90	82	24.9	32.2	33.5	30.2	21	25.3	25.9	24.1
1987	12	28	34.8	21.2	13.6	22	33	28.6	28	21.8	20.3403	27.4	19.344	98	49.1533	91	63.3605	26	23.3847	35.7	23.1559	21.7	18.7129	27	18.5653
1987	12	29	34.6	22.6	12	23.4	33	27.4	27.8	22.8	27.6	26	25.5	95	66	90	84	27.3	33.3	32.7	31.1	22.6	25.9	25.5	24.6
1987	12	30	32.6	23.6	9	24.4	30.2	27.8	27.5	24.2	28.4	21.0107	20.547	98	87	73.3413	65.1724	30	37.5	26.1795	23.7574	24.1	27.9	20.6005	18.9703
1987	12	31	34.8	23	11.8	24.2	33.8	28.2	28.6	23.8	28.6	27.6	26.7	97	68	96	87	29.2	35.7	36.5	33.8	23.6	27	27.4	26
1988	12	31	29.69	23.2	6.49	23.6	25.2	23.6	24	21.6	22.6	22.2	22.1	84	80	89	84	24.5	25.7	25.8	25.3	20.7	21.5	21.6	21.3

## Sheet: 1988
			Temperature			Temperature				Temperature				Relative Humidity				Pressure				Dew temperature
Year	Month	Day	Maximum	Minimum	Max-Min	1899-12-31 07:00:00	1899-12-31 13:00:00	1899-12-31 19:00:00	Average	1899-12-31 01:00:00	1899-12-31 13:00:00	1899-12-31 19:00:00	Average	1899-12-31 01:00:00	1899-12-31 13:00:00	1899-12-31 19:00:00	Average	1899-12-31 07:00:00	1899-12-31 13:00:00	1899-12-31 19:00:00	Average	1899-12-31 07:00:00	1899-12-31 13:00:00	1899-12-31 19:00:00	Average		Month	Taverage	Hraverage
1988	1	1	35.6	22.8	12.8	23.2	33.6	28	28.2	22.2	29.8	27.6	26.5	92	76	97	88	26.1	39.4	36.6	34	21.8	28.7	27.5	26		January	27.3871	87.4516
1988	1	2	34.8	22	12.8	23.4	33.8	27.6	28.1	23.2	31.4	25.4	26.7	98	84	84	89	28.3	44.3	31	34.5	23.1	30.8	24.6	26.2		February	27.8741	84.0746
1988	1	3	33.8	22.6	11.2	24.2	32.8	28.2	28.4	23.8	30.2	26.6	26.9	97	83	88	89	29.2	41.2	33.7	34.7	23.6	29.5	26.1	26.4		March	28.3677	82.9355
1988	1	4	34.4	22.4	12	23.8	33.4	27.6	28.1	22.6	29.6	25.4	25.9	90	76	84	83	26.6	38.9	31	32.2	22.1	28.5	24.6	25.1		April	28.3013	81.1396
1988	1	5	34.4	21.6	12.8	23.2	33.2	26.2	27.2	22.4	30.8	25.6	26.3	93	84	95	91	26.5	42.8	32.4	33.9	22.1	30.2	25.4	25.9		May	27.9414	81.1817
1988	1	6	34	22.2	11.8	22.8	30.6	26.4	26.5	22.6	28.4	25.2	25.4	98	85	91	91	27.3	37.2	31.2	31.9	22.5	27.7	24.8	25		June	27.6567	83.6333
1988	1	7	33.4	22.2	11.2	23.6	32.4	26.8	27.4	22.2	29.6	25.2	25.7	89	81	88	86	25.8	39.6	31	32.1	21.6	28.8	24.6	25		July	27.274	82.3706
1988	1	8	35.2	21.4	13.8	23.8	33.8	27.8	28.3	23.2	30.6	26.4	26.7	95	79	90	88	28	41.8	33.5	34.4	23	29.7	25.9	26.2		August	26.38	83.6629
1988	1	9	35.2	22.6	12.6	23.8	33.6	27.2	28	23.2	30.4	25.8	26.5	95	79	90	88	28	41.3	32.3	33.9	23	29.5	25.3	25.9		September	26.5581	82.1127
1988	1	10	34.4	22.6	11.8	23.6	33.4	26.8	27.6	23.2	29.6	25.2	26	97	76	88	87	28.2	38.9	31	32.7	23	28.5	24.6	25.4		October	26.9645	85.4194
1988	1	11	35	21.6	13.4	23.8	32.8	25.8	27	22.4	30.5	25.2	26	89	85	95	90	26.1	42.1	31.6	33.3	21.8	29.9	25	25.6		November	26.6607	85.5069
1988	1	12	34.6	21.6	13	23.6	31.8	27.4	27.5	22	28.6	26.6	25.7	87	79	94	87	25.4	37	34.3	32.2	21.3	27.6	26.3	25.1		December	26.5997	81.9716
1988	1	13	34.8	22	12.8	22.8	34.2	26.6	27.5	22	28.2	25.8	25.3	93	64	94	84	25.9	34.2	32.7	30.9	21.7	26.3	25.5	24.5
1988	1	14	35	21.4	13.6	22	33.2	27.8	27.7	20.8	29.6	25.2	25.2	90	77	81	83	23.8	39	30.3	31	20.3	28.6	24.3	24.4
1988	1	15	34.2	22.6	11.6	23.2	33.2	26.4	27.3	23	28.8	25.8	25.9	98	72	95	89	27.9	36.6	32.8	32.5	22.9	27.5	25.6	25.3
1988	1	16	34.6	23.4	11.2	25	33.2	27	28	24.8	30.4	26.6	27.3	98	82	97	92	31.2	41.5	34.5	35.7	24.7	29.6	26.5	26.9
1988	1	17	34.6	22.4	12.2	24	33	26.2	27.4	23.8	29.8	25	26.2	98	79	91	89	29.3	39.8	30.9	33.3	23.7	28.9	24.6	25.7
1988	1	18	32.8	21.8	11	22.8	31.4	26.4	26.8	22	28.6	25.2	25.3	93	81	91	88	25.9	37.3	31.2	31.5	21.7	27.8	24.8	24.7
1988	1	19	33.2	21.4	11.8	23.6	33	27.2	27.8	23	29.4	25.8	26.1	95	77	90	87	27.7	38.6	32.3	32.8	22.8	28.4	25.3	25.5
1988	1	20	34.2	21	13.2	22.8	31.8	26.6	27	21.4	28.8	25.8	25.3	88	80	94	87	24.5	37.6	32.7	31.6	20.8	27.9	25.5	24.7
1988	1	21	34.8	20.6	14.2	22.2	33	26.4	27	21.8	27.6	25.6	25	97	66	94	86	25.8	33.3	32.3	30.5	21.6	25.9	25.3	24.3
1988	1	22	34.6	20.6	14	22.4	32.8	26.2	26.9	21.6	26.6	25.8	24.7	93	62	97	84	25.3	30.7	32.9	29.6	21.3	24.5	25.7	23.8
1988	1	23	33.8	20	13.8	21.4	32.8	25.4	26.3	20.8	29.6	24.6	25	95	79	94	89	24.2	39.3	30.4	31.3	20.5	28.7	24.3	24.5
1988	1	24	34.6	20.2	14.4	22.8	34	26.4	27.4	22	30.2	25.2	25.8	93	76	91	87	25.9	40.4	31.2	32.5	21.7	29.1	24.8	25.2
1988	1	25	33.2	21.2	12	22.2	29.6	25.2	25.6	20.8	28	24.6	24.5	88	89	95	91	23.6	36.7	30.5	30.3	20.2	27.5	24.4	24
1988	1	26	34.2	20.6	13.6	22.4	32.4	26.8	27.1	20.8	28.4	25.6	24.9	87	74	91	84	23.5	36	32	30.5	20.1	27.2	25.2	24.1
1988	1	27	34.2	20.6	13.6	22.8	32.4	26.2	26.9	21.6	29.2	25.6	25.5	90	79	95	88	25	38.4	32.4	31.9	21.1	28.3	25.4	24.9
1988	1	28	34.2	20.2	14	21.8	33.8	25.8	26.8	21	30.4	25.2	25.5	93	78	95	89	24.3	41.1	31.6	32.4	20.6	29.5	25	25
1988	1	29	33.8	20.2	13.6	22.4	32.8	27.2	27.4	21.6	27.2	25.6	24.8	93	65	88	82	25.3	32.3	31.7	29.8	21.3	25.4	25	23.9
1988	1	30	35	21.2	13.8	22.4	33.8	27.4	27.8	21.6	31.2	25.8	26.2	93	83	88	88	25.3	43.7	32.1	33.7	21.3	30.5	25.3	25.7
1988	1	31	34.2	22.2	12	24.2	33.6	27.2	28	23.6	28.8	26.8	26.4	95	70	97	87	28.7	36.4	35	33.3	23.4	27.4	26.7	25.8
1988	2	1	35.4	22.2	13.2	23.2	33.2	28.6	28.4	22.6	29.2	26.4	26.1	95	74	84	85	27	37.8	32.9	32.6	22.4	28	25.7	25.4
1988	2	2	35.4	22.4	13	23.6	32.6	28.4	28.3	22.8	29.4	27.2	26.5	93	79	91	88	27.2	38.8	35.3	33.8	22.5	28.5	26.8	25.9
1988	2	3	36	23	13	25	34.2	27.2	28.4	24.6	30.6	25.8	27	97	77	90	88	30.6	41.5	32.3	34.8	24.5	29.6	25.3	26.5
1988	2	4	34.4	22.4	12	23.6	33.2	26.8	27.6	22.8	28.4	25.2	25.5	93	70	88	84	27.2	35.5	31	31.2	22.5	26.9	24.6	24.7
1988	2	5	34.8	22.2	12.6	23.8	33.8	27.2	28	23	28.8	25.8	25.9	93	69	90	84	27.5	36.2	32.3	32	22.7	27.3	25.3	25.1
1988	2	6	35.6	22.4	13.2	24	34.2	27.2	28.2	23.6	30	25.8	26.5	97	74	90	87	28.8	39.6	32.3	33.6	23.4	28.8	25.3	25.9
1988	2	7	34.6	23.4	11.2	23.8	33.4	28	28.3	22.6	28.2	26.2	25.7	90	68	87	82	26.6	34.8	32.8	31.4	22.1	26.6	25.6	24.8
1988	2	8	36.2	23.2	13	24.4	34.8	28	28.8	23.8	31	26.2	27	95	76	87	86	29.1	42.4	32.8	34.7	23.6	30	25.6	26.4
1988	2	9	35	23.2	11.8	24.4	33.8	27.6	28.4	23	30.6	26.2	26.6	89	79	90	86	27.1	41.8	33.1	34	22.4	29.7	25.7	26
1988	2	10	36.2	23.8	12.4	24.2	34.4	27	28.2	23	30.2	25.8	26.3	90	74	91	85	27.3	40.1	32.4	33.3	22.5	29	25.4	25.6
1988	2	11	33.2	20.8	12.4	24	31.6	26.2	27	23	28.4	25	25.5	92	79	91	87	27.4	36.5	30.9	31.6	22.6	27.4	24.6	24.9
1988	2	12	34	22.2	11.8	23.2	32.4	26.4	27.1	22.4	28.6	25.2	25.4	93	75	91	87	26.5	36.6	31.2	31.5	22.1	27.5	24.8	24.8
1988	2	13	34.2	22.6	11.6	24.4	33.4	27.2	28.1	23	28.6	25.8	25.8	89	70	90	83	27.1	35.9	32.3	31.8	22.4	27.1	25.3	25
1988	2	14	34.6	23.6	11	24.2	32.2	28.6	28.4	23.8	28.4	26.4	26.2	97	75	84	85	29.2	36.1	32.9	32.8	23.6	27.2	25.7	25.5
1988	2	15	36.4	23.2	13.2	24.4	34	28	28.6	23.6	30.4	26.8	26.9	94	77	91	87	28.6	41	34.4	34.7	23.3	29.4	26.4	26.4
1988	2	16	36.2	23.6	12.6	24.4	34.8	28.4	29	22.8	29.6	26.2	26.2	87	68	84	80	26.7	38	32.5	32.4	22.2	28.1	25.5	25.2
1988	2	17	35	22.8	12.2	24.2	33.2	27.8	28.3	23.6	28.4	25.6	25.9	95	70	84	83	28.7	35.5	31.3	31.8	23.4	26.9	24.8	25
1988	2	18	35.6	22.4	13.2	23.8	35.2	28	28.8	23	29.6	26.2	26.3	93	66	87	82	27.5	37.7	32.8	32.7	22.7	28	25.6	25.4
1988	2	19	36.2	23.6	12.6	24	35.4	28.2	29	22.8	30.8	26.8	26.8	90	72	90	84	26.9	41.3	34.3	34.2	22.3	29.6	26.3	26.1
1988	2	20	35.4	22.4	13	24.6	34.8	27.8	28.8	23.2	28.2	26.4	25.9	89	61	90	80	27.5	33.8	33.5	31.6	22.6	26.1	25.9	24.9
1988	2	21	35.6	23.2	12.4	24.4	34.2	27.2	28.3	23.4	28.8	26	26.1	92	67	91	83	28.1	36	32.8	32.3	23	27.2	25.6	25.3
1988	2	22	33.6	24.8	8.8	25.4	32.6	27.4	28.2	24.2	27.8	26.6	26.2	91	69	94	85	29.4	34.1	34.3	32.6	23.8	26.3	26.3	25.5
1988	2	23	35.2	23.6	11.6	24.4	34	26.8	28	23	28.6	25.2	25.6	89	67	88	81	27.1	35.5	31	31.2	22.4	26.9	24.6	24.7
1988	2	24	34.8	23.8	11	24.4	33.2	27.8	28.3	23.6	28.4	25.8	25.9	94	70	85	83	28.6	35.5	31.9	32	23.3	26.9	25.1	25.1
1988	2	25	33.4	24.8	8.6	25.6	24.2069	26.4	19.3759	25	23.3958	25.6	22.0968	95	50.5925	94	67.0876	31.3	26.0749	32.3	25.0748	24.8	21.0415	25.3	20.1927
1988	2	26	34.8	21.8	13	23.6	32.6	27.2	27.6	23.2	29.8	26.6	26.5	97	81	95	91	28.2	40.1	34.4	34.2	23	29	26.4	26.2
1988	2	27	35.4	23	12.4	24.4	33.2	26.6	27.7	23.8	28.8	25.4	26	95	72	91	86	29.1	36.6	31.6	32.4	23.6	27.5	25	25.3
1988	2	28	34.6	23.4	11.2	24.4	33.8	25.4	27.3	23.2	28.6	24.8	25.5	90	68	95	85	27.6	35.7	30.9	31.4	22.7	27	24.6	24.8
1988	2	29	31.4	23.8	7.6	24.2	30.4	26.8	27	23.2	27.6	24.2	25	92	81	81	85	27.8	35	28.5	30.4	22.8	26.7	23.2	24.2
1988	3	1	34.2	23.2	11	24.4	32.8	27.4	28	23.8	28.6	25.2	25.9	95	73	84	84	29.1	36.3	30.6	32	23.6	27.3	24.4	25.1
1988	3	2	35	24	11	24.6	33.2	27.8	28.4	24.2	29.2	25.8	26.4	97	74	85	86	29.9	37.8	31.9	33.2	24.1	28	25.1	25.7
1988	3	3	35.4	22.6	12.8	24.2	34.2	27.2	28.2	23	28.8	25.8	25.9	90	67	90	82	27.3	36	32.3	31.8	22.5	27.2	25.3	25
1988	3	4	35.6	22.8	12.8	24	34.6	28.6	29	22.8	29.2	26.2	26.1	90	67	83	80	26.9	36.9	32.4	32.1	22.3	27.6	25.4	25.1
1988	3	5	35.8	22.4	13.4	24	35.4	27.6	28.7	23.6	30.8	25.4	26.6	97	72	84	84	28.8	41.3	31	33.7	23.4	29.6	24.6	25.9
1988	3	6	34.4	22.8	11.6	23.8	33.6	26.6	27.6	23	28.2	25.2	25.5	93	67	89	83	27.5	34.6	31.1	31.1	22.7	26.5	24.7	24.6
1988	3	7	33.8	21.2	12.6	23	32.8	26.4	27.1	22.4	27.4	25.2	25	95	66	91	84	26.7	32.9	31.2	30.3	22.2	25.6	24.8	24.2
1988	3	8	35	22	13	24.2	33.2	28.6	28.7	22.6	28	26.4	25.7	87	68	84	80	26.3	34.3	32.9	31.2	21.9	26.4	25.7	24.7
1988	3	9	35	22.8	12.2	23.2	32.2	27.2	27.5	21.2	27.4	26.4	25	84	69	94	82	23.8	33.3	33.9	30.3	20.3	25.8	26.1	24.1
1988	3	10	35.8	23.2	12.6	24.6	34.2	27.6	28.5	23.8	29.4	25.8	26.3	94	70	87	84	28.9	37.8	32	32.9	23.5	28	25.2	25.6
1988	3	11	36.4	22.6	13.8	23.8	34.4	26.4	27.8	22.4	29.6	25.8	25.9	89	70	95	85	26.1	38.3	32.8	32.4	21.8	28.2	25.6	25.2
1988	3	12	35.2	22.8	12.4	24	32.8	27.2	27.8	23.6	27.4	26.4	25.8	97	66	94	86	28.8	32.9	33.9	31.9	23.4	25.6	26.1	25.1
1988	3	13	34.4	22	12.4	25.4	31.4	26.8	27.6	25	28.4	25.2	26.2	97	80	88	88	31.4	36.7	31	33	24.9	27.5	24.6	25.7
1988	3	14	34.8	21.8	13	25	32.8	27.6	28.3	24	28.4	26.2	26.2	92	72	90	85	29.2	35.7	33.1	32.7	23.6	27.1	25.7	25.5
1988	3	15	32.8	22.2	10.6	25	32.6	26.8	27.8	23.6	27.6	25.4	25.5	89	68	89	82	28.2	33.6	31.5	31.1	23.1	26	24.9	24.7
1988	3	16	35.6	23	12.6	24.2	34.8	27.2	28.4	23.2	29.4	26.4	26.3	92	67	94	84	27.8	37.4	33.9	33	22.8	27.8	26.1	25.6
1988	3	17	35.6	23	12.6	24.2	34.6	28.2	28.8	23.6	29.2	26.4	26.4	95	67	87	83	28.7	36.9	33.2	32.9	23.4	27.6	25.8	25.6
1988	3	18	35.6	23	12.6	23.6	34.4	29.2	29.1	22.8	30.4	26.4	26.5	93	75	80	83	27.2	40.7	32.5	33.5	22.5	29.3	25.5	25.7
1988	3	19	36.4	22.4	14	23.6	34.2	28.6	28.8	23.4	32.8	25.8	27.3	98	91	80	90	28.6	48.8	31.3	36.3	23.3	32.5	24.8	26.9
1988	3	20	35.6	22	13.6	24.8	35	27.2	28.5	23.6	30.2	25.8	26.5	91	71	90	84	28.3	39.7	32.3	33.4	23.1	28.9	25.3	25.8
1988	3	21	34.2	23	11.2	24	33.8	28.4	28.6	23.4	29.4	27.2	26.7	95	72	91	86	28.4	38	35.3	33.9	23.2	28.1	26.8	26
1988	3	22	35.2	22.4	12.8	24.4	33.4	28	28.5	24	28.6	25.8	26.1	97	70	84	84	29.6	35.9	31.7	32.4	23.9	27.1	25	25.3
1988	3	23	36.8	23.2	13.6	26.8	36	28.4	29.9	23	30.6	26.2	26.6	73	68	84	75	25.6	40.3	32.5	32.8	21.4	29.1	25.5	25.3
1988	3	24	36	23	13	23.8	34.2	27.4	28.2	22.6	28.6	25.8	25.7	90	66	88	81	26.6	35.4	32.1	31.4	22.1	26.9	25.3	24.7
1988	3	25	37.2	21.8	15.4	22.4	35.6	28.2	28.6	22	30.4	26.4	26.3	97	69	87	84	26.2	39.9	33.2	33.1	21.8	29	25.8	25.5
1988	3	26	36	22.2	13.8	23.4	35.4	27.4	28.4	23	28.2	25.8	25.7	97	58	88	81	27.8	33.4	32.1	31.1	22.8	25.9	25.3	24.7
1988	3	27	36.6	21.8	14.8	23.6	35.4	28	28.8	23.2	30.4	25.8	26.5	97	70	84	83	28.2	40.1	31.7	33.3	23	29	25	25.7
1988	3	28	35	24.4	10.6	25.2	34.6	27.6	28.8	23.8	28.2	25.4	25.8	89	62	84	78	28.5	34	31	31.2	23.3	26.2	24.6	24.7
1988	3	29	36.2	24.2	12	25.4	35.2	27.6	29	24	28.8	25.8	26.2	89	62	87	79	28.9	35.3	32	32.1	23.5	26.8	25.2	25.2
1988	3	30	36.6	24.4	12.2	25.2	34.6	28.2	29	23.6	27.4	25.8	25.6	88	58	83	76	28.1	31.7	31.6	30.4	23	25	25	24.3
1988	3	31	34.2	23.2	11	24.6	32.2	27.6	28	23.4	27.6	26.4	25.8	90	70	91	84	28	33.8	33.6	31.8	22.9	26.1	26	25
1988	4	1	36.8	23.6	13.2	24.8	35	28.4	29.1	23.2	29.2	25.8	26.1	87	65	81	78	27.4	36.6	31.5	31.8	22.6	27.5	24.9	25
1988	4	2	35.4	24	11.4	24.4	34.8	28	28.8	23.6	28.4	26.6	26.2	94	62	90	82	28.6	34.4	33.9	32.3	23.3	26.4	26.1	25.3
1988	4	3	35.4	24.4	11	25	34.8	27.2	28.5	23.8	27.8	25.6	25.7	91	59	88	79	28.7	32.7	31.7	31	23.3	25.5	25	24.6
1988	4	4	36.6	24.6	12	25.4	35.6	27.6	29	23.2	30.8	25.8	26.6	83	71	87	80	27	41.2	32	33.4	22.3	29.5	25.2	25.7
1988	4	5	36.4	22.2	14.2	25	34.8	27.8	28.8	23.8	29.2	25.6	26.2	91	66	84	80	28.7	36.8	31.3	32.3	23.3	27.5	24.8	25.2
1988	4	6	36.2	22.8	13.4	25.2	35.2	26.6	28.4	23.4	30.6	24.6	26.2	86	72	85	81	27.6	40.8	29.6	32.7	22.7	29.3	23.9	25.3
1988	4	7	34.2	24.4	9.8	25.2	32	26.8	27.7	23.8	27.2	25.4	25.5	89	69	89	83	28.5	32.9	31.5	31	23.3	25.6	24.9	24.6
1988	4	8	32.8	24.2	8.6	25.8	31.4	26.4	27.5	24	26.2	25.2	25.1	86	66	91	81	28.6	30.5	31.2	30.1	23.3	24.4	24.8	24.2
1988	4	9	31.6	22	9.6	25.6	30.8	27.8	28	24.8	25.6	26.2	25.5	94	66	88	83	30.8	29.4	32.9	31	24.5	23.7	25.7	24.6
1988	4	10	34	23.8	10.2	25.6	32.4	28.2	28.6	25.4	27.6	25.8	26.3	98	69	83	83	32.3	33.7	31.6	32.5	25.3	26.1	25	25.5
1988	4	11	33.8	22.2	11.6	24.8	32.6	27.8	28.3	23.2	27.6	26.4	25.7	87	68	90	82	27.4	33.6	33.5	31.5	22.6	26	25.9	24.8
1988	4	12	32.1448	22.6	9.54483	24.2	34.6	23.1655	22.8379	23.8	28.2	25.0711	23.8681	97	62	82.2543	70.1874	29.2	34	31.2374	27.61	23.6	26.2	24.4032	21.8681
1988	4	13	35.2	23	12.2	24.8	32.6	26.8	27.8	23.2	26.8	24.2	24.7	87	64	81	77	27.4	31.4	28.5	29.1	22.6	24.8	23.2	23.5
1988	4	14	32.8	24	8.8	25.4	31.2	27.2	27.8	24	26.2	25.4	25.2	89	68	87	81	28.9	30.7	31.2	30.3	23.5	24.5	24.8	24.2
1988	4	15	35.4	24.2	11.2	25.2	33.2	28.4	28.8	24.6	29.2	26.6	26.8	95	74	87	86	30.5	37.8	33.6	34	24.4	28	26	26.1
1988	4	16	35.2	22	13.2	25.8	33.6	27.6	28.6	24.6	28.8	25.4	26.3	91	70	84	82	30.1	36.4	31	32.5	24.2	27.4	24.6	25.4
1988	4	17	36	21.2	14.8	24.8	35.4	28.2	29.2	23.6	29.8	26.4	26.6	91	66	87	81	28.3	38.2	33.2	33.2	23.1	28.2	25.8	25.7
1988	4	18	36.6	21.8	14.8	25.6	35.6	28.4	29.5	24	29.4	26.8	26.7	88	63	88	80	28.8	36.8	34.2	33.3	23.4	27.6	26.3	25.7
1988	4	19	36.8	23.4	13.4	25.4	35.4	28	29.2	24.6	28.6	26.8	26.7	94	60	91	82	30.4	34.6	34.4	33.1	24.3	26.5	26.4	25.7
1988	4	20	36.6	23.6	13	25.2	34.4	27.4	28.6	23.8	27.6	25.2	25.5	89	60	84	77	28.5	32.4	30.6	30.5	23.3	25.4	24.4	24.4
1988	4	21	34.6	22.8	11.8	25	33.6	26.6	28	24.2	28.2	25.8	26.1	94	67	94	85	29.7	34.6	32.7	32.3	23.9	26.5	25.5	25.3
1988	4	22	34.6	20.9108	13.6892	25	33.6	26.6	28	24.2	28.2	25.8	26.1	94	67	94	85	29.7	34.6	32.7	32.3	23.9	26.5	25.5	25.3
1988	4	23	35.6	24.2	11.4	25	33.4	27.6	28.4	24.2	28.2	25.4	25.9	94	68	84	82	29.7	34.8	31	31.8	23.9	26.6	24.6	25
1988	4	24	32.6	23.6	9	25.4	31.6	27.4	28	23.8	26.4	26.2	25.5	88	67	91	82	28.4	30.9	33.2	30.8	23.2	24.6	25.8	24.5
1988	4	25	37.2	24	13.2	25.4	35.8	28.6	29.6	23.6	29.2	26.6	26.5	86	61	86	78	27.9	36.1	33.5	32.5	22.9	27.2	25.9	25.4
1988	4	26	37.6	23.8	13.8	25.6	36.2	28.8	29.9	23.6	30.4	27.4	27.1	85	66	90	80	27.8	39.5	35.5	34.3	22.8	28.8	27	26.2
1988	4	27	35.8	24.6	11.2	25.2	32.6	27.2	28	25	26.2	25.4	25.5	98	60	87	82	31.5	29.7	31.2	30.8	24.9	24	24.8	24.6
1988	4	28	35.4	22.2	13.2	25	33.6	27.6	28.5	24	27.4	26.4	25.9	92	62	91	82	29.2	32.4	33.6	31.7	23.6	25.4	26	25
1988	4	29	34	24.2	9.8	26.2	30.4	27	27.6	25.8	25.6	26.2	25.9	97	68	94	86	32.9	29.6	33.5	32	25.7	23.9	25.9	25.2
1988	4	30	35.8	24.8	11	26.2	32.2	27.8	28.5	25.4	27.6	25.6	26.2	94	70	84	83	31.9	33.8	31.3	32.4	25.1	26.1	24.8	25.4
1988	5	1	34.4	24	10.4	25.8	32.6	25	27.1	24	26.2	24.8	25	86	60	98	82	28.6	29.7	31.2	29.8	23.3	24	24.7	24
1988	5	2	35.2	22	13.2	25.2	33.2	25.4	27.3	24.4	27.8	24.6	25.6	94	66	94	85	30	33.7	30.4	31.4	24.1	26.1	24.3	24.8
1988	5	3	34.8	21.2	13.6	25	32.2	26.4	27.5	24.8	27.6	25.6	26	98	70	94	88	31.2	33.8	32.3	32.4	24.7	26.1	25.3	25.4
1988	5	4	34	21	13	25.4	32.8	22.0083	20.4844	24.4	28.2	23.7279	22.8275	92	71	81.9222	69.6339	29.9	35.2	29.551	26.6358	24	26.8	23.226	21.0673
1988	5	5	32.4	23.6	8.8	25.2	31.2	24.2	26.2	24.4	27.6	23.6	25.2	94	76	95	88	30	34.5	28.7	31.1	24.1	26.5	23.4	24.6
1988	5	6	32.8	20.2	12.6	24.2	31.8	27.2	27.6	23.4	26.4	25.4	25.1	94	66	87	82	28.2	30.8	31.2	30.1	23.1	24.5	24.8	24.1
1988	5	7	33.4	23.2	10.2	24.8	32.2	27.8	28.1	23.6	26.8	25.8	25.4	91	66	85	81	28.3	31.6	31.9	30.6	23.1	25	25.1	24.4
1988	5	8	32.4	22.2	10.2	25.8	30.2	27	27.5	24.6	27.6	26.2	26.1	91	82	94	89	30.1	35.2	33.5	32.9	24.2	26.8	25.9	25.6
1988	5	9	33	23.8	9.2	24.6	31.6	27	27.5	23.2	27	26.2	25.5	89	70	94	84	27.5	32.6	33.5	31.2	22.6	25.5	25.9	24.7
1988	5	10	34.6	22.2	12.4	25.2	32.2	27.8	28.3	23.8	26.8	26.4	25.7	89	66	90	81	28.5	31.6	33.5	31.2	23.3	25	25.9	24.7
1988	5	11	35.4	23	12.4	25.4	34.2	28.8	29.3	23	27.6	26.4	25.7	82	60	83	75	26.5	32.5	32.8	30.6	22	25.4	25.6	24.4
1988	5	12	33.8	23.6	10.2	25.2	32.8	25.2	27.1	24.2	27.2	24.6	25.3	92	65	95	84	29.5	32.3	30.5	30.8	23.8	25.4	24.4	24.5
1988	5	13	34	23.4	10.6	25.6	33.6	27	28.3	24.8	28	25.8	26.2	94	66	91	83	30.8	34.1	32.4	32.4	24.5	26.2	25.4	25.4
1988	5	14	32.8	23	9.8	24	31.2	26.6	27.1	23.2	26.6	24.4	24.7	94	70	84	82	27.9	31.7	29.1	29.6	22.9	25	23.6	23.8
1988	5	15	34.2	24.6	9.6	25.2	33.6	27.6	28.5	24	26.2	25.8	25.3	91	56	87	78	29	29.1	32	30	23.5	23.6	25.2	24.1
1988	5	16	36.2	24	12.2	25.6	34.2	28.2	29.1	24.2	27.6	26.8	26.2	89	60	90	80	29.3	32.5	34.3	32	23.7	25.4	26.3	25.2
1988	5	17	36.2	22.4	13.8	26.2	34.6	26.4	28.4	24.4	28.4	25.8	26.2	86	63	95	82	29.3	34.5	32.8	32.2	23.7	26.5	25.6	25.3
1988	5	18	35.6	23.6	12	25.4	32.4	27.8	28.4	24.2	27.4	25.4	25.7	91	68	83	80	29.4	33.2	30.8	31.1	23.8	25.8	24.6	24.7
1988	5	19	32.4	24.6	7.8	25.8	31.6	26.4	27.5	24.6	26.2	25.6	25.5	91	65	94	83	30.1	30.4	32.3	30.9	24.2	24.3	25.3	24.6
1988	5	20	34.2	23	11.2	26.2	33.6	28.2	29	24.8	27.2	26.4	26.1	89	61	87	79	30.4	31.8	33.2	31.8	24.3	25.1	25.8	25.1
1988	5	21	34.4	24	10.4	26	33.2	26.4	28	25.2	27.4	25.6	26.1	94	64	94	84	31.5	32.6	32.3	32.1	24.9	25.5	25.3	25.2
1988	5	22	33.8	22	11.8	25.4	32.6	28.4	28.7	24.2	26.8	26.4	25.8	91	64	86	80	29.4	31.4	33.1	31.3	23.8	24.8	25.7	24.8
1988	5	23	33.4	24.2	9.2	25.2	32.8	28.2	28.6	24.4	26.4	26.4	25.7	94	61	87	80	30	30.1	33.2	31.1	24.1	24.2	25.8	24.7
1988	5	24	34.2	25.2	9	25.4	33.6	28	28.8	24.8	27.2	26.4	26.1	95	61	88	82	30.9	31.8	33.3	32	24.6	25.1	25.9	25.2
1988	5	25	36.2	25	11.2	26.6	34.8	28.8	29.8	24.4	27.4	26.4	26.1	84	57	83	74	29.1	31.6	32.8	31.1	23.6	24.9	25.6	24.7
1988	5	26	35.8	23.4	12.4	26.4	33.4	28.6	29.3	25	26.8	26.8	26.2	89	60	87	79	30.7	30.8	34	31.9	24.5	24.6	26.2	25.1
1988	5	27	34.6	23.6	11	25.4	32.8	27.6	28.4	24.8	27.6	25.2	25.9	95	67	82	82	30.9	33.4	30.4	31.6	24.6	25.9	24.3	25
1988	5	28	33	22.6	10.4	26.2	32.6	26.4	27.9	24.8	26.2	25	25.3	89	60	89	80	30.4	29.7	30.7	30.3	24.3	24	24.5	24.2
1988	5	29	34.4	24.6	9.8	25.4	33.8	27.4	28.5	24.8	27.4	25.2	25.8	95	61	84	80	30.9	32.2	30.6	31.2	24.6	25.3	24.4	24.8
1988	5	30	35.2	22.2	13	25.8	34.4	28.6	29.4	24.6	27.2	26.4	26.1	91	58	84	77	30.1	31.3	32.9	31.4	24.2	24.8	25.7	24.9
1988	5	31	34.6	22.6	12	26	33.6	27.8	28.8	24.8	26.2	26.2	25.7	91	56	88	78	30.5	29.1	32.9	30.8	24.4	23.6	25.7	24.5
1988	6	1	33.6	21.8	11.8	24.8	32.2	27.6	28	23.4	27.2	25.8	25.5	89	68	87	81	27.8	32.7	32	30.9	22.9	25.6	25.2	24.5
1988	6	2	29.6	22.8	6.8	26.4	27.8	26.4	26.8	25.6	26.6	24.2	25.5	94	91	83	89	32.3	34	28.7	31.7	25.3	26.2	23.4	25
1988	6	3	32.2	23.6	8.6	25.2	31.8	27.4	28	24	27.6	26.8	26.1	91	73	95	86	29	34.1	34.8	32.7	23.5	26.3	26.6	25.5
1988	6	4	35.2	24.2	11	26.4	33.4	28	29	25.4	26.6	26.4	26.1	92	59	88	80	31.8	30.3	33.3	31.8	25.1	24.3	25.9	25.1
1988	6	5	34.2	23.6	10.6	24.4	32.8	27.6	28.1	23	26.4	26	25.1	89	61	88	79	27.1	30.1	32.5	29.9	22.4	24.2	25.5	24
1988	6	6	35.6	21.8	13.8	25.2	33.8	28.4	29	23.4	27.8	26.2	25.8	86	63	84	78	27.6	33.3	32.5	31.1	22.7	25.9	25.5	24.7
1988	6	7	34.4	22.6	11.8	25	33.2	26.2	27.7	23.8	27	25.4	25.4	91	62	94	82	28.7	31.5	31.9	30.7	23.3	24.9	25.1	24.5
1988	6	8	35	23.8	11.2	26	32.6	28.8	29	25.6	26.2	26.4	26.1	97	60	83	80	32.5	29.7	32.8	31.7	25.5	24	25.6	25
1988	6	9	37.6	22.4	15.2	25.8	35.2	26.4	28.5	24.4	29.4	25.8	26.5	89	65	95	83	29.6	37.1	32.8	33.2	23.9	27.7	25.6	25.7
1988	6	10	35.6	22.6	13	25.4	33.6	26.6	28	24.2	28.2	23.8	25.4	91	67	79	79	29.4	34.6	27.6	30.5	23.8	26.5	22.7	24.3
1988	6	11	33	23	10	25.2	32.2	27.6	28.2	24.8	28.4	25.8	26.3	97	75	87	86	31	36.1	32	33.1	24.7	27.2	25.2	25.7
1988	6	12	31.4	22.6	8.8	23.8	30.2	26.2	26.6	23.6	27.4	25.2	25.4	98	81	92	90	29	34.6	31.4	31.7	23.5	26.5	24.8	25
1988	6	13	33.2	21.6	11.6	25.8	31.2	26.4	27.5	24.6	26.6	25.8	25.7	91	70	95	85	30.1	31.7	32.8	31.6	24.2	25	25.6	24.9
1988	6	14	33.8	22.6	11.2	25.4	32.2	27	27.9	23.6	27.4	25.6	25.5	86	69	89	82	27.9	33.3	31.9	31	22.9	25.8	25.1	24.6
1988	6	15	32.4	22.4	10	24.6	31.8	26.6	27.4	23.2	26.6	25.4	25.1	89	67	91	82	27.5	31.3	31.6	30.2	22.6	24.8	25	24.2
1988	6	16	33.8	23.4	10.4	25.2	30.8	27.4	27.7	24.8	26.2	26.2	25.7	97	70	91	86	31	30.9	33.2	31.7	24.7	24.6	25.8	25
1988	6	17	33.6	23.6	10	24.8	30.6	25.2	26.5	24	27.4	24.8	25.4	94	78	97	90	29.3	34.4	31	31.6	23.7	26.4	24.7	24.9
1988	6	18	31.4	23	8.4	24.6	31	25.4	26.6	24	26.6	24.6	25.1	95	71	94	87	29.4	31.9	30.4	30.6	23.8	25.1	24.3	24.4
1988	6	19	32.4	22.8	9.6	25.6	31.2	25	26.7	24	27.4	24.6	25.3	88	75	97	86	28.8	34	30.6	31.1	23.4	26.2	24.5	24.7
1988	6	20	30.6	23.6	7	25.6	26.8	24.2	25.2	24.8	25.8	23.8	24.8	94	92	97	94	30.8	32.5	29.2	30.8	24.5	25.5	23.6	24.5
1988	6	21	33	22.6	10.4	24.4	31.6	27.4	27.7	23.6	26.4	25.8	25.3	94	67	88	83	28.6	30.9	32.1	30.6	23.3	24.6	25.3	24.4
1988	6	22	34	24.2	9.8	25.4	32.4	27	28	24	28.2	25.6	25.9	89	73	89	84	28.9	35.4	31.9	32.1	23.5	26.9	25.1	25.2
1988	6	23	33.6	24.6	9	26.2	32.6	26.8	28.1	25.8	26.2	23.4	25.1	97	60	75	78	32.9	29.7	26.5	29.7	25.7	24	22	23.9
1988	6	24	32.2	24.8	7.4	25.2	31.4	26.4	27.4	24	27.6	25.2	25.6	91	75	91	85	29	34.4	31.2	31.5	23.5	26.4	24.8	24.9
1988	6	25	32	21.2	10.8	24.2	31	26.8	27.2	23	26.4	25.6	25	90	70	91	84	27.3	31.3	32	30.2	22.5	24.8	25.2	24.2
1988	6	26	32.4	23.2	9.2	24.8	30.4	28.2	27.9	23.8	27.8	23.8	25.1	92	82	69	81	28.8	35.6	26.5	30.3	23.4	27	22.1	24.2
1988	6	27	31.2	22.6	8.6	24.2	30.6	26.4	26.9	23	26.4	25.2	24.9	90	72	91	84	27.3	31.6	31.2	30	22.5	25	24.8	24.1
1988	6	28	32.4	23.2	9.2	25.4	31.2	27.4	27.9	24.4	26.6	26.2	25.7	92	70	91	84	29.9	31.7	33.2	31.6	24	25	25.8	25
1988	6	29	33.6	23.8	9.8	25.2	32.4	26	27.4	24.2	26.8	24.8	25.3	92	65	91	83	29.5	31.5	30.5	30.5	23.8	24.9	24.4	24.4
1988	6	30	33	22.4	10.6	25.2	31.2	26.6	27.4	24.2	26.6	24.8	25.2	92	70	86	83	29.5	31.7	30.1	30.5	23.8	25	24.1	24.3
1988	7	1	27	20.9862	6.01379	23.5655	23.1439	22.7015	19.195	22.8086	20.8459	22.9677	19.0561	84.0428	51.9948	78.0475	58.4895	27.1106	24.6578	28.6949	22.1411	21.6813	19.3956	22.4548	17.4657
1988	7	2	31.4	20.4	11	26.8	30.6	25.8	27.3	25.8	28.2	24.8	26.3	92	83	92	89	32.5	36.6	30.6	33.3	25.5	27.5	24.4	25.8
1988	7	3	32.8	21.2	11.6	25.6	32.2	24	26.5	24.8	27.8	23.4	25.3	94	72	95	87	30.8	34.4	28.4	31.2	24.5	26.4	23.2	24.7
1988	7	4	31.4	23	8.4	24.6	30.8	25	26.4	23.6	28.6	24	25.4	92	85	92	90	28.4	37.7	29.2	31.8	23.2	27.9	23.6	24.9
1988	7	5	30.4	22.4	8	24.4	28.4	26.6	26.5	23	26.2	25.4	24.9	89	84	91	88	27.1	32.5	31.6	30.4	22.4	25.5	25	24.3
1988	7	6	32.2	23.2	9	24.2	31.2	23.4	25.5	23.8	27.4	22.8	24.7	97	75	95	89	29.2	34	27.3	30.2	23.6	26.2	22.6	24.1
1988	7	7	31.8	23	8.8	24.4	30.8	25	26.3	23.6	26.4	24.4	24.8	94	71	95	87	28.6	31.5	30.1	30.1	23.3	24.9	24.2	24.1
1988	7	8	33.8	23.6	10.2	25.4	30.4	27.4	27.6	24.6	25.6	26.6	25.6	94	68	94	85	30.4	29.6	34.3	31.4	24.3	23.9	26.3	24.8
1988	7	9	33.8	24.2	9.6	25	33.2	26.8	28	23.8	27.2	25.2	25.4	91	63	88	81	28.7	32.1	31	30.6	23.3	25.2	24.6	24.4
1988	7	10	34.6	21.8	12.8	25.4	31.4	26.2	27.3	24.8	26.2	25.6	25.5	95	66	95	86	30.9	30.5	32.4	31.3	24.6	24.4	25.4	24.8
1988	7	11	32.4	21.4	11	23.2	30.6	27.6	27.3	21.4	27.2	26.2	24.9	85	77	90	84	24.3	33.8	33.1	30.4	20.6	26.1	25.7	24.1
1988	7	12	32.4	20.6	11.8	22.4	31.6	26.4	26.7	21.4	26.2	24.8	24.1	92	65	88	82	24.8	30.4	30.2	28.5	21	24.3	24.2	23.2
1988	7	13	33.6	22.2	11.4	24.2	32.4	27.6	28	23	27	25.8	25.3	90	66	87	81	27.3	32	32	30.4	22.5	25.2	25.2	24.3
1988	7	14	34.2	21.8	12.4	24.2	32	26.4	27.3	23.4	26.4	24.6	24.8	94	65	86	81	28.2	30.7	29.7	29.5	23.1	24.5	23.9	23.8
1988	7	15	33.4	22.6	10.8	25	32.6	27.6	28.2	23.8	26.2	25.8	25.3	91	60	87	79	28.7	29.7	32	30.1	23.3	24	25.2	24.2
1988	7	16	34.4	22.8	11.6	25.4	33.4	28.8	29.1	23.6	27.2	26.4	25.7	86	62	83	77	27.9	31.9	32.8	30.9	22.9	25.1	25.6	24.5
1988	7	17	33.6	22.2	11.4	25	32.6	27.4	28.1	24.4	26.8	26.4	25.9	95	64	92	84	30.1	31.4	33.7	31.7	24.2	24.8	26.1	25
1988	7	18	34.2	23.4	10.8	25.2	33.2	28.2	28.7	24.2	27.6	26.4	26.1	92	65	87	81	29.5	33.2	33.2	32	23.8	25.8	25.8	25.1
1988	7	19	31.2	24.2	7	25.4	30.6	26.8	27.4	24.6	25.4	25	25	94	66	86	82	30.4	29	30.5	29.9	24.3	23.5	24.4	24.1
1988	7	20	33.8	23.2	10.6	25.2	32.2	27.4	28	24	26.8	26.2	25.7	91	66	91	82	29	31.6	33.2	31.3	23.5	25	25.8	24.8
1988	7	21	34.2	22	12.2	25	33.8	26.6	28	24.6	26.4	24.8	25.3	97	56	86	80	30.6	29.5	30.1	30.1	24.5	23.8	24.1	24.1
1988	7	22	33.8	23.8	10	25.2	32.4	27.6	28.2	24	26.6	25.8	25.5	91	64	87	80	29	30.9	32	30.7	23.5	24.6	25.2	24.4
1988	7	23	34.8	23	11.8	25.4	32.6	28.4	28.7	24.6	25.8	26.4	25.6	94	58	86	79	30.4	28.7	33.1	30.7	24.3	23.3	25.7	24.5
1988	7	24	34.2	22.4	11.8	26	33	28	28.8	24.6	26.2	26.2	25.7	89	59	87	78	30	29.5	32.8	30.8	24.1	23.8	25.6	24.5
1988	7	25	34.8	22.8	12	26.4	33.2	24.4	27.1	25.2	26.6	23.2	25	91	60	90	80	31.2	30.4	27.6	29.8	24.8	24.3	22.7	23.9
1988	7	26	32.4	20.6	11.8	24.4	31.2	27.6	27.7	23.2	27.4	25.8	25.5	90	75	87	84	27.6	34	32	31.2	22.7	26.2	25.2	24.7
1988	7	27	32.4	21.4	11	25	31.4	27.6	27.9	23.8	26.2	25.8	25.3	91	66	87	81	28.7	30.5	32	30.4	23.3	24.4	25.2	24.3
1988	7	28	34.2	21.2	13	25	33.2	26.6	27.9	24.6	28.6	25.4	26.2	97	71	91	86	30.6	36.1	31.6	32.8	24.5	27.2	25	25.5
1988	7	29	33	22.6	10.4	25.2	32.4	25.8	27.3	24.4	27.2	24.6	25.4	94	67	91	84	30	32.6	30.1	30.9	24.1	25.5	24.2	24.6
1988	7	30	31.2	20.6	10.6	23	30.6	27.4	27.1	22.6	26.2	25.8	24.9	97	71	88	85	27.1	31.1	32.1	30.1	22.4	24.7	25.3	24.1
1988	7	31	32.6	21.2	11.4	25.4	31.6	24.6	26.5	24.6	26.6	23.4	24.9	94	68	90	84	30.4	31.5	28	29.9	24.3	24.9	22.9	24
1988	8	1	31.2	19.4	11.8	24.6	30.4	25.6	26.5	23.8	28.4	24.8	25.7	94	86	94	91	28.9	37.3	30.8	32.3	23.5	27.8	24.5	25.3
1988	8	2	33	20.8	12.2	25.4	31.6	26.8	27.6	24.2	26.2	25	25.1	91	65	86	81	29.4	30.4	30.5	30.1	23.8	24.3	24.4	24.1
1988	8	3	31.6	20.4	11.2	24.6	29.6	24.8	26	23	26.4	23.6	24.3	87	78	91	85	27	32.3	28.3	29.2	22.4	25.3	23.1	23.6
1988	8	4	33.2	21.2	12	25.2	24.131	19.8264	19.3591	20.6752	22.9825	23.0415	20.7134	73.4475	51.9948	77.3832	64.1329	24.1835	26.6136	28.7798	25.0615	19.3659	21.0451	22.4843	19.8316
1988	8	5	32.6	23	9.6	25.4	31.2	25.6	27	24.2	26.4	24.8	25.1	91	69	94	84	29.4	31.2	30.8	30.4	23.8	24.8	24.5	24.3
1988	8	6	32.8	23.6	9.2	24.4	31.6	27	27.5	23.6	26.8	25.2	25.2	94	69	87	83	28.6	32	30.8	30.5	23.3	25.2	24.6	24.3
1988	8	7	31.4	21.8	9.6	24.8	30.4	26.4	27	24	26.4	25.2	25.2	94	73	91	86	29.3	31.7	31.2	30.8	23.7	25	24.8	24.5
1988	8	8	32.6	20.6	12	24.2	30.2	27.6	27.4	23	26	25.8	24.9	90	72	87	83	27.3	30.8	32	30	22.5	24.5	25.2	24.1
1988	8	9	32.2	23.8	8.4	24.6	31.4	27.6	27.8	23.2	25.2	25.8	24.7	89	61	87	79	27.5	27.9	32	29.1	22.6	22.9	25.2	23.6
1988	8	10	33.4	21.4	12	24.4	32.2	26.8	27.5	23.6	26.6	25.6	25.3	94	65	91	83	28.6	31.1	32	30.6	23.3	24.7	25.2	24.4
1988	8	11	28	20.2	7.8	22.6	26.8	25.8	25.3	21.8	23.6	24.6	23.3	93	77	91	87	25.6	27	30.1	27.6	21.5	22.3	24.2	22.7
1988	8	12	32.6	22.6	10	23.4	31.4	27.2	27.3	22.2	26.2	26.4	24.9	90	66	94	84	26	30.5	33.9	30.1	21.7	24.4	26.1	24.1
1988	8	13	33.4	23.4	10	25.2	32.6	28.2	28.5	24.8	25.6	26.4	25.6	97	57	87	80	31	28.2	33.2	30.8	24.7	23	25.8	24.5
1988	8	14	32.6	22	10.6	24.6	31.4	24.2	26.1	23.2	25	23.8	24	89	60	97	82	27.5	27.4	29.2	28	22.6	22.6	23.6	23
1988	8	15	31.6	20.6	11	24	30.6	26	26.6	23.2	27.2	25.4	25.3	94	77	95	89	27.9	33.8	32	31.2	22.9	26.1	25.2	24.7
1988	8	16	32.6	21.2	11.4	25.8	31.4	27.2	27.9	24.8	25.2	26.4	25.5	92	61	94	82	30.6	27.9	33.9	30.8	24.4	22.9	26.1	24.5
1988	8	17	31.4	22.6	8.8	23.8	30.4	25	26	22.6	27.6	24.4	24.9	90	81	95	89	26.6	35	30.1	30.6	22.1	26.7	24.2	24.3
1988	8	18	30.2	23.2	7	25.2	28	26	26.3	24.8	27.4	25.8	26	97	96	98	97	31	36.1	33.1	33.4	24.7	27.2	25.7	25.9
1988	8	19	33.4	21.4	12	23.8	32.2	24.8	26.4	23.2	26.4	23.8	24.5	95	64	92	84	28	30.5	28.8	29.1	23	24.4	23.4	23.6
1988	8	20	32.6	20.4	12.2	23.8	31	23.6	25.5	23.2	25.8	22.2	23.7	95	66	89	83	28	29.7	25.8	27.9	23	24	21.6	22.8
1988	8	21	31	22.6	8.4	24.2	30.4	24.8	26	23	25.4	23.6	24	90	67	91	83	27.3	29.1	28.3	28.2	22.5	23.6	23.1	23.1
1988	8	22	29.4	20.2	9.2	24.6	27.2	26.4	26.1	24	26	25.2	25.1	95	91	91	92	29.4	32.8	31.2	31.2	23.8	25.6	24.8	24.7
1988	8	23	32.6	22.8	9.8	24.2	30.8	27.6	27.5	23.6	25.2	25.4	24.7	95	64	84	81	28.7	28.3	31	29.3	23.4	23.1	24.6	23.7
1988	8	24	33.4	21.6	11.8	25.2	32.8	26.8	27.9	24	26.4	25.2	25.2	91	61	88	80	29	30.1	31	30	23.5	24.2	24.6	24.1
1988	8	25	31.6	22.8	8.8	25	30.8	26.2	27	24.2	26.2	25.4	25.3	94	70	94	86	29.7	30.9	31.9	30.8	23.9	24.6	25.1	24.5
1988	8	26	31.2	23.2	8	25.6	30.6	24.4	26.3	23.4	25.6	23.8	24.3	83	67	95	82	27.3	29.5	29.1	28.6	22.5	23.8	23.6	23.3
1988	8	27	32.8	23.4	9.4	25.4	31.6	26.8	27.6	24.6	26.2	24.8	25.2	94	65	85	81	30.4	30.4	30	30.2	24.3	24.3	24.1	24.2
1988	8	28	33	21.2	11.8	24.8	23.7353	26	20.82	23.6	24.1338	23.6	22.729	91	59.8549	82	72.4168	28.3	28.8757	27.5	27.7642	23.1	22.5212	22.7	21.9044
1988	8	29	31.6	22.2	9.4	24.4	30.2	25.4	26.4	23.8	26.8	23.8	24.8	95	77	88	87	29.1	33	28.4	30.1	23.6	25.7	23.2	24.1
1988	8	30	30.6	23.2	7.4	24.8	28.2	25.8	26.1	24.4	26.6	23.6	24.9	97	88	83	89	30.3	33.7	27.7	30.6	24.3	26.1	22.7	24.4
1988	8	31	27.6	20.8	6.8	23.6	26.8	25.6	25.4	22.8	24.6	24.8	24.1	93	84	94	90	27.2	29.5	30.8	29.1	22.5	23.8	24.5	23.6
1988	9	1	32.2	20.2	12	23.8	31	27.8	27.6	22.6	26.6	25.6	24.9	90	71	84	82	26.6	31.9	31.3	29.9	22.1	25.1	24.8	24
1988	9	2	33.2	22	11.2	24.8	30.2	27.6	27.5	23.6	25.4	25.4	24.8	91	68	84	81	28.3	29.2	31	29.5	23.1	23.7	24.6	23.8
1988	9	3	32.2	21.2	11	24.4	31.2	27.6	27.7	23.2	26.2	25.4	24.9	90	68	84	81	27.6	30.7	31	29.8	22.7	24.5	24.6	23.9
1988	9	4	33	22	11	25.4	30.4	26.8	27.3	23.8	25.6	24.8	24.7	88	68	85	80	28.4	29.6	30	29.3	23.2	23.9	24.1	23.7
1988	9	5	32.8	23.6	9.2	25	32.4	26.6	27.7	24	25.6	24.2	24.6	92	58	82	77	29.2	28.3	28.6	28.7	23.6	23.1	23.3	23.3
1988	9	6	33.8	23	10.8	24.8	32.8	24	26.4	24.2	26	23	24.4	95	58	92	82	29.8	29.1	27.4	28.8	24	23.6	22.6	23.4
1988	9	7	32	20.8	11.2	23.8	30.6	24.8	26	22	25.2	24.2	23.8	86	65	95	82	25.2	28.4	29.8	27.8	21.2	23.2	24	22.8
1988	9	8	30.6	21.2	9.4	24.8	30.2	24	25.8	23.6	25.4	23.8	24.3	91	68	98	86	28.3	29.2	29.3	29	23.1	23.7	23.7	23.5
1988	9	9	31.4	20.6	10.8	24.2	30.4	26.8	27	23.6	26.2	25.4	25.1	95	72	89	85	28.7	31.2	31.5	30.5	23.4	24.8	24.9	24.3
1988	9	10	31.8	20.4	11.4	24	29.8	25.8	26.3	23.4	25.2	23.6	24.1	95	69	83	83	28.4	29	27.7	28.3	23.2	23.5	22.7	23.1
1988	9	11	30.2	20.2	10	24.6	25.2	26.2	25.6	23.8	24.6	24.2	24.2	94	95	85	91	28.9	30.5	28.9	29.4	23.5	24.4	23.5	23.8
1988	9	12	32	23.4	8.6	25.2	30.4	27.6	27.7	24.2	26.4	25.8	25.5	92	73	87	84	29.5	31.7	32	31.1	23.8	25	25.2	24.7
1988	9	13	30.8	21.6	9.2	23.8	30.2	27	27	22.2	25.4	25.8	24.5	87	68	91	82	25.7	29.2	32.4	29.1	21.5	23.7	25.4	23.5
1988	9	14	32.8	22.2	10.6	24.6	30.2	25	26.2	23.8	26.2	24.6	24.9	94	73	97	88	28.9	31.3	30.6	30.3	23.5	24.8	24.5	24.3
1988	9	15	26.5327	23.4	3.1327	24.2	32.6	28.6	28.5	23	25.8	26.2	25	90	58	83	77	27.3	28.7	32.4	29.5	22.5	23.3	25.4	23.8
1988	9	16	33.8	24	9.8	25	32.8	26.6	27.8	24.2	26.4	25.2	25.3	94	61	89	81	29.7	30.1	31.1	30.3	23.9	24.2	24.7	24.3
1988	9	17	31.6	22	9.6	25.6	30.6	24.6	26.4	24.8	27.4	22.8	25	94	78	86	86	30.8	34.4	26.5	30.5	24.5	26.4	22.1	24.3
1988	9	18	32	20.8	11.2	24.2	31.6	23.4	25.6	23.6	27.6	22	24.4	95	74	89	86	28.7	34.2	25.5	29.5	23.4	26.3	21.4	23.7
1988	9	19	28.4	20.6	7.8	23.6	28.2	26.4	26.1	23	25.4	25.2	24.5	95	80	91	89	27.7	30.6	31.2	29.8	22.8	24.4	24.8	24
1988	9	20	31.8	22	9.8	24.6	30.8	26.8	27.3	24	26.2	25.2	25.1	95	70	88	84	29.4	30.9	31	30.4	23.8	24.6	24.6	24.3
1988	9	21	32.6	22.6	10	25.2	31.6	26.6	27.5	24.6	26	24.8	25.1	95	64	86	82	30.5	29.9	30.1	30.2	24.4	24	24.1	24.2
1988	9	22	33.2	23.6	9.6	25.2	22.4954	26.4	17.3217	24.2	23.8312	24.2	22.6836	92	60.5929	83	67.7888	29.5	28.3997	28.7	25.2667	23.8	22.2629	23.4	20.0267
1988	9	23	32.8	23.4	9.4	25.4	22.1559	27.2	19.4215	24.8	22.798	25.4	21.7721	95	57.3824	87	70.5933	30.9	27.0417	31.2	26.5398	24.6	21.2518	24.8	21.0082
1988	9	24	33.2	22.6	10.6	25.6	32.6	28.6	28.9	23.8	26.2	26.4	25.5	86	60	84	77	28.3	29.7	32.9	30.3	23.1	24	25.7	24.2
1988	9	25	33.8	23.2	10.6	26.4	32.2	28.8	29	25.8	26.6	25.8	26.1	95	65	79	80	32.8	31.1	31.2	31.7	25.6	24.7	24.8	25
1988	9	26	32.8	22.6	10.2	25.4	32.4	26.2	27.6	24.2	27.2	25.2	25.5	91	67	92	83	29.4	32.6	31.4	31.1	23.8	25.5	24.8	24.7
1988	9	27	33.4	23.4	10	25	32.6	24.6	26.7	24.6	26.4	23.8	24.9	97	62	94	84	30.6	30.3	28.9	30	24.5	24.3	23.5	24.1
1988	9	28	33.8	23.6	10.2	25.4	31.4	28.8	28.6	24.8	26.2	26.4	25.8	95	66	83	82	30.9	30.5	32.8	31.4	24.6	24.4	25.6	24.9
1988	9	29	34.2	22.6	11.6	26.4	33.2	27.8	28.8	25.2	27.4	25.8	26.1	91	64	85	80	31.2	32.6	31.9	31.9	24.8	25.5	25.1	25.1
1988	9	30	32	22.2	9.8	25.8	30.6	24.8	26.5	23.8	26.6	22.8	24.4	85	73	84	81	28.1	32.1	26.4	28.9	23	25.3	22	23.4
1988	10	1	31.2	20.2	11	23.4	30.2	26.6	26.7	22.2	26.8	25.4	24.8	90	77	91	86	26	33	31.6	30.2	21.7	25.7	25	24.1
1988	10	2	33	20.4	12.6	25	31.4	26.4	27.3	24.6	26.4	24.6	25.2	97	68	86	84	30.6	31.1	29.7	30.5	24.5	24.7	23.9	24.4
1988	10	3	33.4	21.2	12.2	25.8	30.2	26.8	27.4	24.8	25.6	25.8	25.4	92	69	92	85	30.6	29.8	32.5	31	24.4	24	25.5	24.6
1988	10	4	34	21.4	12.6	25.4	33.2	26.4	27.9	24.6	26.4	24.6	25.2	94	59	86	80	30.4	29.9	29.7	30	24.3	24	23.9	24.1
1988	10	5	33.8	22.8	11	25.4	32.8	27.2	28.1	24.8	25.8	25.6	25.4	95	57	88	80	30.9	28.5	31.7	30.4	24.6	23.3	25	24.3
1988	10	6	32.2	21.6	10.6	25.6	31.6	24.8	26.7	24.8	27.4	23.6	25.3	94	73	91	86	30.8	33.7	28.3	30.9	24.5	26	23.1	24.6
1988	10	7	33.4	22.6	10.8	26	32.4	25.4	27.3	25.4	27.6	24.6	25.9	95	69	94	86	32	33.7	30.4	32	25.2	26.1	24.3	25.2
1988	10	8	32.4	21.2	11.2	25.2	31.4	26.6	27.5	24.8	26.8	25.2	25.6	97	70	89	85	31	32.2	31.1	31.4	24.7	25.3	24.7	24.9
1988	10	9	32.8	20.2	12.6	23.2	29.2	26.6	26.4	23	26.8	25.4	25.1	98	83	91	91	27.9	33.6	31.6	31.1	22.9	26	25	24.6
1988	10	10	33.4	21	12.4	25.6	32.4	27.6	28.3	25.2	27.6	25.8	26.2	97	69	87	84	31.8	33.7	32	32.5	25.1	26.1	25.2	25.4
1988	10	11	34.6	21.6	13	25.2	33.2	25.8	27.5	24	27.4	25.2	25.5	91	64	95	83	29	32.6	31.6	31.1	23.5	25.5	25	24.7
1988	10	12	33.6	22.2	11.4	25.6	30.6	27.6	27.9	24.4	25.4	25.6	25.1	91	66	85	81	29.7	29	31.5	30.1	24	23.5	24.9	24.1
1988	10	13	31	21.4	9.6	25.4	28.6	24.2	25.6	24.8	26.2	23.4	24.8	95	83	94	91	30.9	32.4	28.2	30.5	24.6	25.4	23.1	24.4
1988	10	14	31.6	21.2	10.4	24.6	30.6	26	26.8	24	26.8	25.2	25.3	95	74	94	88	29.4	32.7	31.5	31.2	23.8	25.5	24.9	24.7
1988	10	15	30.2	20	10.2	24	29.2	23.8	25.2	23.6	26.4	23.2	24.4	97	80	95	91	28.8	32.5	28	29.8	23.4	25.5	23	24
1988	10	16	31.8	21.2	10.6	23.6	30.2	25.8	26.4	23.2	26.8	24.6	24.9	97	77	91	88	28.2	33	30.1	30.4	23	25.7	24.2	24.3
1988	10	17	29.4	20.6	8.8	24.4	28.8	25.2	25.9	23.8	25.2	24.6	24.5	95	75	95	88	29.1	29.6	30.5	29.7	23.6	23.9	24.4	24
1988	10	18	29.6	19.8	9.8	23.6	28.8	25	25.6	23.2	25.2	24	24.1	97	75	92	88	28.2	29.6	29.2	29	23	23.9	23.6	23.5
1988	10	19	31.6	19.6	12	24.6	30.4	26.4	27	23.8	25.6	25.2	24.9	94	68	91	84	28.9	29.6	31.2	29.9	23.5	23.9	24.8	24.1
1988	10	20	31.2	21.8	9.4	25.4	30.4	27.4	27.6	24.2	26.4	25.6	25.4	91	73	87	83	29.4	31.7	31.6	30.9	23.8	25	25	24.6
1988	10	21	32.8	22.4	10.4	25.6	31.2	27.4	27.9	24.2	26.6	25.8	25.5	89	70	88	82	29.3	31.7	32.1	31	23.7	25	25.3	24.7
1988	10	22	31	22.8	8.2	25.8	28.6	25.2	26.2	25.2	26.8	24.6	25.5	95	87	95	93	31.6	34	30.5	32.1	25	26.2	24.4	25.2
1988	10	23	31.4	20.4	11	25	30.6	27.4	27.6	24.4	26.2	25.4	25.3	95	71	85	84	30.1	31.1	31.1	30.8	24.2	24.7	24.7	24.5
1988	10	24	33.4	22.2	11.2	25.2	31.2	26.4	27.3	23.8	26.8	25.2	25.3	89	71	91	84	28.5	32.3	31.2	30.7	23.3	25.3	24.8	24.5
1988	10	25	32	20.4	11.6	24.2	30.2	25.6	26.4	23.8	26.6	25.2	25.2	97	76	97	90	29.2	32.4	31.8	31.1	23.6	25.4	25.1	24.7
1988	10	26	29.8	21.4	8.4	23.6	26.8	25.8	25.5	22.4	25.2	24.2	23.9	90	88	88	89	26.3	31	29.1	28.8	21.9	24.6	23.6	23.4
1988	10	27	32.2	20.6	11.6	24.8	30.8	28	27.9	24	26.4	26.2	25.5	94	71	87	84	29.3	31.5	32.8	31.2	23.7	24.9	25.6	24.7
1988	10	28	32.2	21.8	10.4	25	31.6	26.6	27.5	23.8	25.6	24.8	24.7	91	62	86	80	28.7	28.8	30.1	29.2	23.3	23.4	24.1	23.6
1988	10	29	32.2	20.2	12	24.8	31.4	26.8	27.4	24	27.6	25.2	25.6	94	75	88	85	29.3	34.4	31	31.5	23.7	26.4	24.6	24.9
1988	10	30	31	21.2	9.8	24.8	30.4	25.6	26.6	22.8	26.8	24.6	24.7	84	76	92	84	26.4	32.8	30.2	29.8	22	25.6	24.2	23.9
1988	10	31	32.6	20.4	12.2	25.2	31.2	27.6	27.9	24.8	26.2	25.6	25.5	97	68	85	83	31	30.7	31.5	31.1	24.7	24.5	24.9	24.7
1988	11	1	32.6	21.4	11.2	26.2	31.6	26.8	27.9	25.6	27.4	25.6	26.2	95	73	91	86	32.4	33.7	32	32.7	25.4	26	25.2	25.5
1988	11	2	30.2	21.6	8.6	25.8	26	25.2	25.5	24.8	25.2	23.8	24.6	92	94	89	92	30.6	31.5	28.5	30.2	24.4	24.9	23.3	24.2
1988	11	3	31.2	20.4	10.8	24.8	29	25.6	26.3	23.6	25.4	24.8	24.6	91	75	94	86	28.3	30	30.8	29.7	23.1	24.1	24.5	23.9
1988	11	4	32.2	20.8	11.4	24.4	31.4	27.4	27.6	23.8	26.2	26.8	25.6	95	66	95	86	29.1	30.5	34.8	31.5	23.6	24.4	26.6	24.9
1988	11	5	33.6	21.6	12	25.2	31.2	25.4	26.8	24.6	26.2	24.8	25.2	95	68	95	86	30.5	30.7	30.9	30.7	24.4	24.5	24.6	24.5
1988	11	6	31	20.8	10.2	24.2	30.2	26.8	27	23.6	25.8	25.4	24.9	95	71	89	85	28.7	30.3	31.5	30.2	23.4	24.3	24.9	24.2
1988	11	7	32.8	21.2	11.6	25.6	31.2	27.2	27.8	24.8	26.8	25.8	25.8	94	71	90	85	30.8	32.3	32.3	31.8	24.5	25.3	25.3	25.1
1988	11	8	33.6	21.8	11.8	25	32	25.4	27	24.6	26.4	25	25.3	97	65	97	86	30.6	30.7	31.4	30.9	24.5	24.5	24.9	24.6
1988	11	9	33	20.4	12.6	24.6	30.2	26	26.7	23.8	26.8	25.2	25.3	94	77	94	88	28.9	33	31.5	31.1	23.5	25.7	24.9	24.7
1988	11	10	30	20.2	9.8	24.4	27.4	26.2	26	23.8	24.2	24.8	24.3	95	77	89	87	29.1	28.1	30.4	29.2	23.6	23	24.3	23.6
1988	11	11	31.2	22.2	9	25.4	28.4	26.8	26.8	24.6	25.2	25	24.9	94	77	86	86	30.4	29.9	30.5	30.3	24.3	24	24.4	24.2
1988	11	12	31.4	23.2	8.2	24.4	30.4	26.8	27.1	23.6	26.8	25.6	25.3	94	76	91	87	28.6	32.8	32	31.1	23.3	25.6	25.2	24.7
1988	11	13	31.6	22.4	9.2	25.2	30.4	26.6	27.2	24.2	26.4	25.8	25.5	92	73	94	86	29.5	31.7	32.7	31.3	23.8	25	25.5	24.8
1988	11	14	31.2	23.2	8	25	29.6	26.2	26.8	24.4	26.2	25.6	25.4	95	77	95	89	30.1	31.7	32.4	31.4	24.2	25	25.4	24.9
1988	11	15	28.2	21.4	6.8	24.6	27.8	25.8	26	23.8	24.2	24.6	24.2	94	74	91	86	28.9	27.8	30.1	28.9	23.5	22.8	24.2	23.5
1988	11	16	31	20.6	10.4	25.2	30.6	24.6	26.3	24.4	26.6	23.8	24.9	94	73	94	87	30	32.1	28.9	30.4	24.1	25.3	23.5	24.3
1988	11	17	31.2	20.6	10.6	24.8	30.2	25.4	26.5	24.2	26.8	24.8	25.3	95	77	95	89	29.8	33	30.9	31.2	24	25.7	24.6	24.7
1988	11	18	30.6	21	9.6	24.2	28.2	26.2	26.2	23.6	25.4	25.6	24.9	95	80	95	90	28.7	30.6	32.4	30.6	23.4	24.4	25.4	24.4
1988	11	19	31.2	20.2	11	23.8	30.2	25	26	23.2	27.6	24.8	25.2	95	82	98	92	28	35.2	31.2	31.5	23	26.8	24.7	24.8
1988	11	20	31.4	21.2	10.2	24.8	29.6	26.2	26.7	23.8	26.8	25.2	25.3	92	80	92	88	28.8	33.4	31.4	31.2	23.4	25.9	24.8	24.7
1988	11	21	31.4	21.8	9.6	25.2	30.6	27.2	27.6	24	26.8	25.6	25.5	91	74	88	84	29	32.7	31.7	31.2	23.5	25.5	25	24.7
1988	11	22	32.2	21	11.2	25	31.6	26	27.1	24.6	25.8	25.2	25.2	97	63	94	85	30.6	29.3	31.5	30.5	24.5	23.7	24.9	24.4
1988	11	23	32.2	20.2	12	23.8	30.8	26.4	26.8	23.2	27.2	24.6	25	95	76	86	86	28	33.7	29.7	30.5	23	26	23.9	24.3
1988	11	24	32	20.6	11.4	23.6	22.5874	26.2	18.3218	22.4	22.7611	25.2	21.6651	90	55.0945	92	65.2056	26.3	25.8202	31.4	24.1707	21.9	20.344	24.8	19.1521
1988	11	25	32.2	20.8	11.4	23.2	31.2	27.2	27.2	22.8	27.2	25.8	25.3	97	74	90	87	27.5	33.4	32.3	31	22.6	25.9	25.3	24.6
1988	11	26	33	21.2	11.8	24	31.4	27.8	27.8	23.2	26.4	25.8	25.1	94	68	85	82	27.9	31.1	31.9	30.3	22.9	24.7	25.1	24.2
1988	11	27	32.2	22.2	10	25.4	31.8	27	27.8	23.4	25.4	25.8	24.9	85	60	91	78	27.4	28.2	32.4	29.3	22.6	23.1	25.4	23.7
1988	11	28	33	21.6	11.4	25.2	31.4	26.2	27.3	24	26.8	25	25.3	91	70	91	84	29	32.2	30.9	30.7	23.5	25.3	24.6	24.5
1988	11	29	32	22.4	9.6	25.2	30.8	27.6	27.8	24.8	26.2	25.8	25.6	97	70	87	84	31	30.9	32	31.3	24.7	24.6	25.2	24.8
1988	11	30	32.2	20.8	11.4	24.6	31	26	26.9	23.8	27.2	25.2	25.4	94	75	94	87	28.9	33.5	31.5	31.3	23.5	26	24.9	24.8
1988	12	1	32.2	21.6	10.6	24.6	31.2	25.4	26.6	23.8	26.4	25	25.1	94	69	97	86	28.9	31.2	31.4	30.5	23.5	24.8	24.9	24.4
1988	12	2	31.2	20.2	11	24.4	30.4	27.6	27.5	23.6	26.2	25.8	25.2	94	72	87	84	28.6	31.2	32	30.6	23.3	24.8	25.2	24.4
1988	12	3	31.8	21.8	10	25	31.2	26.2	27.2	24.4	26.4	24.6	25.1	95	69	88	84	30.1	31.2	29.8	30.4	24.2	24.8	24	24.3
1988	12	4	31.4	22.4	9	23.8	30.2	26.4	26.7	22.6	26.2	25.2	24.7	90	73	91	85	26.6	31.3	31.2	29.7	22.1	24.8	24.8	23.9
1988	12	5	32	21.2	10.8	23.2	30.8	26.2	26.6	21.4	26.2	25	24.2	85	70	91	82	24.3	30.9	30.9	28.7	20.6	24.6	24.6	23.3
1988	12	6	32.2	20.2	12	23.4	31.2	27.4	27.4	22.2	26.2	26.2	24.9	90	68	91	83	26	30.7	33.2	29.9	21.7	24.5	25.8	24
1988	12	7	32.4	21.4	11	23.8	30.4	26.8	26.9	22.6	26.2	25.2	24.7	90	72	88	83	26.6	31.2	31	29.6	22.1	24.8	24.6	23.8
1988	12	8	31.4	21.2	10.2	23.4	30.4	25.8	26.3	21.2	26.6	24.6	24.1	82	74	91	82	23.7	32.3	30.1	28.7	20.2	25.3	24.2	23.2
1988	12	9	31.8	21.8	10	23.8	30.6	26.4	26.8	22.6	26.2	25.8	24.9	90	71	95	85	26.6	31.1	32.8	30.2	22.1	24.7	25.6	24.1
1988	12	10	32.2	21.2	11	22.6	30.4	27.4	27	21	26.2	25.4	24.2	87	72	85	81	23.8	31.2	31.1	28.7	20.3	24.8	24.7	23.2
1988	12	11	34	22.6	11.4	22.8	31.2	26.8	26.9	21.2	25.4	25.2	23.9	87	63	88	79	24.1	28.6	31	27.9	20.5	23.3	24.6	22.8
1988	12	12	32.2	20.2	12	22.8	30.2	27.6	27	21.4	25.6	25.4	24.1	88	69	84	81	24.5	29.8	31	28.4	20.8	24	24.6	23.1
1988	12	13	31.8	21	10.8	23.4	30.2	26.8	26.8	22.2	25.4	25.4	24.3	90	68	89	83	26	29.2	31.5	28.9	21.7	23.7	24.9	23.4
1988	12	14	32.4	22.2	10.2	23.4	30.4	27.2	27	21.6	26.4	26.4	24.8	85	73	94	84	24.6	31.7	33.9	30.1	20.8	25	26.1	24
1988	12	15	32.8	22.8	10	23.6	31.4	27.8	27.6	22.2	25.8	25.4	24.5	89	64	83	78	25.8	29.5	30.8	28.7	21.6	23.8	24.6	23.3
1988	12	16	33.6	21.4	12.2	23.2	30.6	26.2	26.6	22	26.2	25.2	24.5	90	71	92	84	25.6	31.1	31.4	29.4	21.5	24.7	24.8	23.7
1988	12	17	34	21.6	12.4	22.6	31.8	26.4	26.8	22	26.4	25.2	24.5	95	66	91	84	26	30.8	31.2	29.4	21.8	24.5	24.8	23.7
1988	12	18	33.6	19.6	14	24	26.2723	27.2	22.5303	23	21.6909	25.4	20.5027	92	53.4339	87	67.7519	27.4	25.5619	31.2	24.8682	22.6	20.1447	24.8	19.7942
1988	12	19	34.4	18.8	15.6	22.6	30.4	26.8	26.6	21.8	26.2	25.4	24.5	93	72	89	85	25.6	31.2	31.5	29.4	21.5	24.8	24.9	23.7
1988	12	20	34.6	21.2	13.4	22.4	31.8	26.2	26.6	20.6	26.2	25.2	24	85	64	92	81	23.1	30.3	31.4	28.2	19.8	24.2	24.8	23
1988	12	21	34.2	20.4	13.8	22.2	31.2	25.6	26.2	21.8	27.6	24.8	24.7	97	76	94	89	25.8	34.5	30.8	30.4	21.6	26.5	24.5	24.2
1988	12	22	34.6	21.8	12.8	22.8	32	25.8	26.6	20.6	27.6	25.2	24.5	82	72	95	83	22.8	34	31.6	29.5	19.6	26.2	25	23.6
1988	12	23	34.6	22.2	12.4	23.6	25.5696	25.4	20.761	21.4	22.8865	24.8	19.6466	82	53.0649	95	61.3678	24	25.9752	30.9	22.7574	20.4	20.3957	24.6	18.0745
1988	12	24	33.8	20.2	13.6	22.6	30.6	27.2	26.9	21.6	26.2	26.4	24.7	92	71	94	85	25.1	31.1	33.9	30	21.2	24.7	26.1	24
1988	12	25	33	21.8	11.2	24	30.2	26.4	26.8	23.2	25.4	25	24.5	94	68	89	84	27.9	29.2	30.7	29.3	22.9	23.7	24.5	23.7
1988	12	26	33.6	20.4	13.2	24.6	32.2	26.6	27.5	23.2	26.2	24.8	24.7	89	62	86	79	27.5	30	30.1	29.2	22.6	24.1	24.1	23.6
1988	12	27	32.4	22	10.4	23.8	31.2	27.6	27.5	22.6	26.2	26.2	25	90	68	90	82	26.6	30.7	33.1	30.1	22.1	24.5	25.7	24.1
1988	12	28	34.6	22.8	11.8	24.2	32.2	27.4	27.8	23.6	26.2	25.6	25.1	95	62	87	81	28.7	30	31.6	30.1	23.4	24.1	25	24.1
1988	12	29	33.8	22.2	11.6	24.6	32.4	26.8	27.6	23.2	26.4	24.8	24.8	89	63	85	79	27.5	30.4	30	29.3	22.6	24.3	24.1	23.7
1988	12	30	32.8	22.6	10.2	24	29.4	26.6	26.6	23.4	26.4	25.8	25.2	95	79	94	89	28.4	32.4	32.7	31.1	23.2	25.4	25.5	24.7
1988	12	31	33.4	21.8	11.6	23.8	31.2	27.2	27.4	22.4	27.4	25.4	25.1	89	75	87	83	26.1	34	31.2	30.4	21.8	26.2	24.8	24.3

## Sheet: 1989
			Temperature			Temperature				Temperature				Relative Humidity				Pressure				Dew temperature
Year	Month	Day	Maximum	Minimum	Max-Min	1899-12-31 07:00:00	1899-12-31 13:00:00	1899-12-31 19:00:00	Average	1899-12-31 01:00:00	1899-12-31 13:00:00	1899-12-31 19:00:00	Average	1899-12-31 01:00:00	1899-12-31 13:00:00	1899-12-31 19:00:00	Average	1899-12-31 07:00:00	1899-12-31 13:00:00	1899-12-31 19:00:00	Average	1899-12-31 07:00:00	1899-12-31 13:00:00	1899-12-31 19:00:00	Average		Month	Taverage	Hraverage
1989	1	1	34.8	19.4	15.4	22.8	33.8	26.8	27.5	22.2	27.6	25.4	25.1	95	62	89	82	26.3	32.8	31.5	30.2	22	25.6	24.9	24.2		January	26.5635	84.6608
1989	1	2	33.6	20.2	13.4	23.6	31.2	26.4	26.9	22.8	27.2	25.8	25.3	93	74	95	87	27.2	33.4	32.8	31.1	22.5	25.9	25.6	24.7		February	26.5346	84.3787
1989	1	3	34.6	20.2	14.4	23.6	32	26.6	27.2	22.4	26	25.2	24.5	90	62	89	81	26.3	29.6	31.1	29	21.9	23.9	24.7	23.5		March	27.5609	85.1047
1989	1	4	33	23.6	9.4	24	31.8	26	27	23.8	27.2	25.4	25.5	98	70	95	88	29.3	33	32	31.5	23.7	25.7	25.2	24.9		April	28.49	80.7667
1989	1	5	33.8	22.6	11.2	23.6	31.4	26	26.8	23.4	26.2	25.6	25.1	98	66	97	87	28.6	30.5	32.5	30.6	23.3	24.4	25.5	24.4		May	27.6443	83.3889
1989	1	6	34.8	19.4552	15.3448	22.4	32.6	27.2	27.4	21.8	27.4	26.4	25.2	95	67	94	85	25.7	33	33.9	30.9	21.5	25.7	26.1	24.5		June	27.7733	85.4
1989	1	7	33.6	21.8	11.8	22.2	32.6	27.2	27.3	22	26.4	26.4	24.9	98	62	94	85	26.3	30.3	33.9	30.1	21.9	24.3	26.1	24.1		July	27.5018	83.5325
1989	1	8	35.2	22	13.2	23.8	24.7517	27.4	18.3698	23	24.7562	26.2	22.1116	93	58.4661	91	69.4862	27.5	28.7301	33.2	25.3848	22.7	22.7872	25.8	20.3403		August	27.5623	83.7977
1989	1	9	31.4	23	8.4	23.8	30.2	27.2	27.1	23	27.4	26.4	25.6	93	81	94	89	27.5	34.6	33.9	32	22.7	26.5	26.1	25.1		September	25.8232	83.8479
1989	1	10	35.8	21.2	14.6	22.2	30.2	26.8	26.5	20.8	28.2	26.2	25.1	88	86	95	90	23.6	36.9	33.6	31.4	20.2	27.6	26	24.6		October	26.4757	85.6884
1989	1	11	34.2	20	14.2	21.2	30.4	25.4	25.6	20.2	26.2	25	23.8	91	72	97	87	23	31.2	31.4	28.5	19.7	24.8	24.9	23.1		November	27.1881	85.5322
1989	1	12	34.4	21.6	12.8	23	30.4	26.4	26.5	22.8	27.2	26.2	25.4	98	78	98	92	27.6	33.9	33.9	31.8	22.7	26.2	26.1	25		December	26.6772	86.9664
1989	1	13	35.8	22.6	13.2	23.6	33.2	26.6	27.5	23.2	26.4	25.4	25	97	59	91	82	28.2	29.9	31.6	29.9	23	24	25	24
1989	1	14	35	22.4	12.6	23.6	32.2	27.2	27.6	21.6	26.4	26.2	24.7	84	64	92	80	24.5	30.5	33.3	29.4	20.7	24.4	25.9	23.7
1989	1	15	35	21.8	13.2	22.6	30.2	27.6	27	22	26.2	26.2	24.8	95	73	90	86	26	31.3	33.1	30.1	21.8	24.8	25.7	24.1
1989	1	16	33.6	21.6	12	22.8	30.2	27.2	26.9	21.8	26.2	26.4	24.8	92	73	94	86	25.4	31.3	33.9	30.2	21.4	24.8	26.1	24.1
1989	1	17	35.6	21.8	13.8	23	32.2	26.4	27	22.6	26.8	25.6	25	97	66	94	85	27.1	31.6	32.3	30.3	22.4	25	25.3	24.2
1989	1	18	35.2	21.4	13.8	22.8	32.6	27.4	27.5	22	27.4	26.2	25.2	93	67	91	84	25.9	33	33.2	30.7	21.7	25.7	25.8	24.4
1989	1	19	35	20.4	14.6	21.8	32.2	26.6	26.8	21.2	26.8	25.6	24.5	95	66	92	84	24.8	31.6	32.1	29.5	20.9	25	25.3	23.7
1989	1	20	35.4	21.4	14	21.8	32.8	26.4	26.8	20.2	26.2	25.2	23.9	87	60	91	79	22.6	29.6	31.2	27.8	19.5	23.9	24.8	22.7
1989	1	21	35.8	21.4	14.4	21.8	32.8	26.6	27	19.8	26.8	25.4	24	83	63	91	79	21.8	31.2	31.6	28.2	18.8	24.8	25	22.9
1989	1	22	36.6	22.2	14.4	22.8	32.8	27.4	27.6	21.6	27.2	26.4	25.1	90	65	92	83	25	32.3	33.7	30.4	21.1	25.4	26.1	24.2
1989	1	23	35.8	22.8	13	23.6	29.6	27.2	26.9	22.4	26.2	26.6	25.1	90	77	95	87	26.3	31.7	34.4	30.8	21.9	25	26.4	24.5
1989	1	24	32.4	23.2	9.2	24	29.6	27.6	27.2	23.6	27.2	25.4	25.4	97	83	84	88	28.8	34.5	31	31.4	23.4	26.4	24.6	24.8
1989	1	25	35.4	22.6	12.8	22.8	31.4	26.2	26.6	21.4	27.2	25	24.5	88	72	91	84	24.5	33.3	30.9	29.6	20.8	25.8	24.6	23.7
1989	1	26	35.2	22	13.2	22.6	31.2	25.8	26.4	22.2	25.1	24.6	24	97	61	91	83	26.5	27.8	30.1	28.1	22	22.8	24.2	23
1989	1	27	34.6	21.4	13.2	22.2	31.8	25.2	26.1	21.8	26.6	24.8	24.4	97	67	97	87	25.8	31.3	31	29.4	21.6	24.8	24.7	23.7
1989	1	28	36	20.2	15.8	22	32	25.8	26.4	21.2	26.2	25.2	24.2	93	63	95	84	24.6	30.1	31.6	28.8	20.9	24.2	25	23.3
1989	1	29	34.6	21	13.6	21.4	30.4	26.4	26.1	21.2	26.2	25	24.1	98	72	89	87	25	31.2	30.7	29	21.1	24.8	24.5	23.5
1989	1	30	34.8	20	14.8	20.4	30.6	25.8	25.6	20.3	26.4	25.2	24	99	72	95	89	23.7	31.6	31.6	29	20.3	25	25	23.4
1989	1	31	35.4	20.4	15	20.6	32	26.2	26.3	20.2	26.8	25	24	96	67	91	85	23.4	31.8	30.9	28.7	20	25.1	24.6	23.2
1989	2	1	34.4	21	13.4	21.4	31.2	27.4	26.9	21.2	27.2	26.2	24.9	98	74	91	88	25	33.4	33.2	30.5	21.1	25.9	25.8	24.3
1989	2	2	33.2	21.8	11.4	22.6	32.8	27.4	27.5	21.6	28.8	25.2	25.2	92	74	84	83	25.1	36.9	30.6	30.9	21.2	27.6	24.4	24.4
1989	2	3	35.4	20.4	15	21.8	32.4	26.4	26.8	21.2	27.6	25.6	24.8	95	69	94	86	24.8	33.7	32.3	30.3	20.9	26.1	25.3	24.1
1989	2	4	33.4	21.8	11.6	22.4	30.2	24.8	25.5	22.2	26.8	24.2	24.4	98	77	95	90	26.6	33	29.8	29.8	22.1	25.7	24	23.9
1989	2	5	35	20.4	14.6	20.8	32.2	26.4	26.5	20.2	27.6	25.2	24.3	95	70	91	85	23.3	33.8	31.2	29.5	19.9	26.1	24.8	23.6
1989	2	6	36	20.8	15.2	21.2	32.6	27.4	27.1	21	26.8	25.8	24.5	98	64	88	83	24.7	31.4	32.1	29.4	20.9	24.8	25.3	23.7
1989	2	7	35.2	21.2	14	22.2	33.2	26.8	27.3	21.8	27.6	25.8	25.1	97	65	92	85	25.8	33.2	32.5	30.5	21.6	25.8	25.5	24.3
1989	2	8	35.6	20.2	15.4	21.6	32.8	26.6	26.9	20.8	27.8	25.2	24.6	93	68	89	84	24	34	31.1	29.7	20.4	26.2	24.7	23.8
1989	2	9	35.4	20.4	15	20.8	33.2	27.4	27.2	20.2	26.2	25.2	23.9	95	58	84	79	23.3	29.3	30.6	27.7	19.9	23.7	24.4	22.7
1989	2	10	33.4	19.8	13.6	20.8	31.6	27.6	26.9	20.2	26.2	25.8	24.1	95	65	87	82	23.3	30.4	32	28.6	19.9	24.3	25.2	23.1
1989	2	11	34.8	19.2	15.6	20.4	30.2	27	26.1	20	27.6	25.8	24.5	96	82	91	90	23.1	35.2	32.4	30.2	19.8	26.8	25.4	24
1989	2	12	35.4	19.6	15.8	20.6	32.6	25.8	26.2	20.4	26.8	24.6	23.9	98	64	91	84	23.8	31.4	30.1	28.4	20.3	24.8	24.2	23.1
1989	2	13	36.2	20.2	16	20.8	32.6	27	26.8	20.4	27.4	25.8	24.5	96	67	91	85	23.7	33	32.4	29.7	20.2	25.7	25.4	23.8
1989	2	14	35.4	20.2	15.2	21.2	33.2	26.2	26.7	21	28.2	25.6	24.9	98	69	95	87	24.7	34.9	32.4	30.7	20.9	26.6	25.4	24.3
1989	2	15	34.8	19.6	15.2	20.4	31.6	25.4	25.7	20.2	26.8	25.2	24.1	98	69	98	89	23.5	32	31.9	29.2	20.1	25.2	25.1	23.5
1989	2	16	33.2	19.2	14	20.2	31.2	24.6	25.2	20	25.8	24.2	23.3	98	65	97	87	23.2	29.6	29.9	27.6	19.9	23.9	24.1	22.6
1989	2	17	35.4	20.6	14.8	21.8	33.2	24.8	26.1	21.2	28.2	24.2	24.5	95	69	95	86	24.8	34.9	29.8	29.8	20.9	26.6	24	23.9
1989	2	18	35.8	20.4	15.4	21.4	32.2	25.4	26.1	20.8	26.8	25.2	24.3	95	66	98	86	24.2	31.6	31.9	29.2	20.5	25	25.1	23.5
1989	2	19	34.6	21.8	12.8	23.4	32.6	26.2	27.1	22.6	27.2	25	24.9	93	66	91	83	26.9	32.5	30.9	30.1	22.3	25.4	24.6	24.1
1989	2	20	35	22.4	12.6	22.6	31.6	27	27	21.8	26.8	26.2	24.9	93	69	94	85	25.6	32	33.5	30.4	21.5	25.2	25.9	24.2
1989	2	21	36.2	17.9073	18.2927	22.1724	33.2	27.4	20.1688	20.131	26.2	26.2	21.8053	80.1034	58	91	67.6042	23.5655	29.3	33.2	25.3331	19.5828	23.7	25.8	20.558
1989	2	22	34.2	23	11.2	23.8	33.2	27.2	27.9	22.6	27.4	26.6	25.5	90	64	95	83	26.6	32.6	34.4	31.2	22.1	25.5	26.4	24.7
1989	2	23	36.2	23.8	12.4	24.8	32.2	25.6	27	24.4	26.4	24.8	25.2	97	64	94	85	30.3	30.5	30.8	30.5	24.3	24.4	24.5	24.4
1989	2	24	34.2	23.8	10.4	24.2	31	25.6	26.6	23	26.4	24.8	24.7	90	70	94	85	27.3	31.3	30.8	29.8	22.5	24.8	24.5	24
1989	2	25	33.6	22.6	11	25	31	24.2	26.1	24.8	26.2	23.8	24.9	98	69	97	88	31.2	30.8	29.2	30.4	24.7	24.5	23.6	24.3
1989	2	26	34.4	22.4	12	22.8	31.8	25.4	26.3	22.6	27.2	24.8	24.9	98	70	95	88	27.3	33	30.9	30.4	22.5	25.7	24.6	24.3
1989	2	27	36	23	13	23.8	32	28.8	28.3	22.6	26.4	27.2	25.4	90	65	88	81	26.6	30.7	35	30.8	22.1	24.5	26.7	24.4
1989	2	28	37.2	18.3993	18.8007	24.6	34.4	28.4	29	24.2	26.2	26.2	25.5	97	53	84	78	29.9	28.5	32.5	30.3	24.1	23.3	25.5	24.3
1989	3	1	30.7379	24.8	5.93793	25.2	34.2	27.6	28.7	25	26.4	25.8	25.7	98	54	87	80	31.5	29.2	32	30.9	24.9	23.7	25.2	24.6
1989	3	2	35.4	23.6	11.8	24	33.2	27.2	27.9	23.8	27.4	26.2	25.8	98	64	92	85	29.3	32.6	33.3	31.8	23.7	25.5	25.9	25
1989	3	3	36.2	23.4	12.8	24	33.4	28.2	28.5	23.8	27.6	26.4	25.9	98	64	87	83	29.3	33	33.2	31.9	23.7	25.7	25.8	25.1
1989	3	4	36.6	23	13.6	24	34	28.6	28.8	23.8	26.2	26.8	25.6	98	54	87	80	29.3	28.8	34	30.7	23.7	23.4	26.2	24.5
1989	3	5	35.2	24.2	11	24.8	32.8	25.2	27	23.6	31.4	24.8	26.6	91	91	97	93	28.3	45	31	34.8	23.1	31	24.7	26.3
1989	3	6	36.2	21.2	15	22.6	35.2	27.2	28.1	22.2	26.8	26.4	25.1	97	52	94	81	26.5	29.6	33.9	30	22	23.9	26.1	24
1989	3	7	34.2	23.2	11	24	33.6	28.6	28.7	23.8	27.6	26.4	25.9	98	63	84	82	29.3	32.9	32.9	31.7	23.7	25.7	25.7	25
1989	3	8	36.6	24	12.6	25.2	33.2	26.4	27.8	24.8	27.6	25.2	25.9	97	65	91	84	31	33.2	31.2	31.8	24.7	25.8	24.8	25.1
1989	3	9	32.4	20.8483	11.5517	23.2652	25.9586	26.2	21.2889	22.2449	25.7428	25.8	24.1228	88.1094	54.0244	97	74.2466	26.5434	28.9606	32.9	28.444	21.8169	23.1301	25.7	22.8607
1989	3	10	32.6	22	10.6	24.8	29.2	26.8	26.9	24.2	27.2	25.8	25.7	95	86	92	91	29.8	34.7	32.5	32.3	24	26.6	25.5	25.3
1989	3	11	31.4	21	10.4	25	26.6	26.6	26.2	24.8	25.2	24.8	24.9	98	89	86	91	31.2	31.1	30.1	30.8	24.7	24.7	24.1	24.5
1989	3	12	30	20.4	9.6	24	27.8	25.2	25.5	23.8	24.8	24.8	24.5	98	78	97	91	29.3	29.3	31	29.9	23.7	23.7	24.7	24
1989	3	13	31	19.6	11.4	22.6	28.6	25.4	25.5	21.8	25.4	24.8	24	93	77	95	89	25.6	30.3	30.9	28.9	21.5	24.3	24.6	23.4
1989	3	14	34	19.6	14.4	23	30.2	26.6	26.6	22.8	27.2	25.4	25.1	98	79	91	90	27.6	34.1	31.6	31.1	22.7	26.2	25	24.6
1989	3	15	35.4	19.8	15.6	23.2	31.2	27	27.1	22.8	26.4	25.8	25	97	69	91	85	27.5	31.2	32.4	30.4	22.6	24.8	25.4	24.3
1989	3	16	34	22.6	11.4	23.6	31.8	26.8	27.3	22.8	26.4	25.2	24.8	93	66	88	82	27.2	30.8	31	29.7	22.5	24.5	24.6	23.9
1989	3	17	35.6	23	12.6	24.2	34.6	28.2	28.8	24	29.2	26.4	26.5	98	67	87	84	29.7	36.9	33.2	33.3	23.9	27.6	25.8	25.8
1989	3	18	35.6	23	12.6	23.6	34.4	27.2	28.1	22.8	32.4	26.4	27.2	93	87	94	91	27.2	47.3	33.9	36.1	22.5	31.9	26.1	26.8
1989	3	19	37.1	22.4	14.7	23.6	34.2	28.6	28.8	23.4	32.8	25.4	27.2	98	91	77	89	28.6	48.8	30.3	35.9	23.3	32.5	24.3	26.7
1989	3	20	35.6	22	13.6	24.8	35	27.2	28.5	23.6	31.2	25.8	26.9	91	76	90	85	28.3	42.9	32.3	34.5	23.1	30.2	25.3	26.2
1989	3	21	34.2	23	11.2	24	33.8	29.4	29.1	23.4	30.4	27.2	27	95	78	84	86	28.4	41.1	34.6	34.7	23.2	29.5	26.5	26.4
1989	3	22	35.2	22.4	12.8	24.4	33.4	28.2	28.6	24	30.6	25.8	26.8	97	82	83	87	29.6	42	31.6	34.4	23.9	29.8	25	26.2
1989	3	23	38.1	23.2	14.9	23.8	36	29.4	29.6	23.6	31.6	26.6	27.3	98	73	80	84	29	43.5	32.9	35.2	23.5	30.5	25.7	26.5
1989	3	24	36	23	13	23.8	34.2	28.4	28.7	22.6	31.6	25.8	26.7	90	83	81	85	26.6	44.7	31.5	34.3	22.1	30.9	24.9	26
1989	3	25	37	22.8	14.2	23.6	31.6	27.8	27.7	22	26.2	26.2	24.8	87	65	88	80	25.4	30.4	32.9	29.6	21.3	24.3	25.7	23.8
1989	3	26	36.6	23.2	13.4	23.6	32.6	27.2	27.6	23.4	27.6	25.8	25.6	98	68	90	85	28.6	33.6	32.3	31.5	23.3	26	25.3	24.9
1989	3	27	35.6	22.6	13	23.6	32.6	27.6	27.9	23	27.6	25.8	25.5	95	68	87	83	27.7	33.6	32	31.1	22.8	26	25.2	24.6
1989	3	28	35	22.6	12.4	24.8	32.2	26.6	27.5	23.4	26.4	25.8	25.2	89	64	94	82	27.8	30.5	32.7	30.3	22.9	24.4	25.5	24.3
1989	3	29	35	21.8	13.2	23.6	31.6	26.6	27.1	23.2	26.4	26.2	25.3	97	67	97	87	28.2	30.9	33.7	30.9	23	24.6	26.1	24.6
1989	3	30	36.6	22.2	14.4	23	33.2	26.6	27.4	22.4	27.4	25.8	25.2	95	64	94	84	26.7	32.6	32.7	30.7	22.2	25.5	25.5	24.4
1989	3	31	35.4	22.2	13.2	23.2	33.8	25.8	27.1	22.8	27.6	25.4	25.3	97	62	97	85	27.5	32.8	32.2	30.8	22.6	25.6	25.3	24.5
1989	4	1	33.6	22	11.6	23.2	32.8	27.4	27.7	22.8	26.8	25.6	25.1	97	63	87	82	27.5	31.2	31.6	30.1	22.6	24.8	25	24.1
1989	4	2	36.2	21.8	14.4	22.4	33.4	26.8	27.4	22.2	28.2	25.2	25.2	98	68	88	85	26.6	34.8	31	30.8	22.1	26.6	24.6	24.4
1989	4	3	36.6	22.4	14.2	22.8	34.2	28.4	28.5	22.6	27.2	26.6	25.5	98	58	87	81	27.3	31.4	33.6	30.8	22.5	24.9	26	24.5
1989	4	4	36	22.8	13.2	24.2	33.2	29.2	29	23.6	28.6	27.4	26.5	95	71	87	84	28.7	36.1	35.3	33.4	23.4	27.2	26.8	25.8
1989	4	5	36.6	23.2	13.4	23.8	34.2	29	29	23.4	27.6	27.8	26.3	97	60	91	83	28.5	32.5	36.5	32.5	23.2	25.4	27.4	25.4
1989	4	6	35	21.8	13.2	25.6	32.8	26.8	28	23.8	27.8	25.6	25.7	86	68	91	82	28.3	34	32	31.4	23.1	26.2	25.2	24.8
1989	4	7	38	23.4	14.6	25	35.2	25.2	27.7	24.8	27.6	24.8	25.7	98	56	97	84	31.2	31.9	31	31.3	24.7	25.1	24.7	24.8
1989	4	8	32.4	23.8	8.6	24.8	31.6	26.2	27.2	23	22.2	25.8	23.7	86	44	97	76	26.9	20.5	32.9	26.8	22.3	17.9	25.7	21.9
1989	4	9	34	20.6	13.4	25.4	32.4	28.6	28.8	24.6	26.2	27.2	26	94	61	90	82	30.4	29.9	35.1	31.8	24.3	24	26.8	25
1989	4	10	36.8	22.6	14.2	24	34.4	26.6	27.9	23.8	27.2	25.8	25.6	98	58	94	83	29.3	31.3	32.7	31.1	23.7	24.8	25.5	24.7
1989	4	11	37.6	20.8	16.8	25	34.4	27.2	28.5	24.6	26.8	25.8	25.7	97	55	90	81	30.6	30.2	32.3	31	24.5	24.2	25.3	24.7
1989	4	12	36.8	24.6	12.2	25.4	35.2	28.4	29.4	24.4	28.4	26.4	26.4	92	60	86	79	29.9	34.1	33.1	32.4	24	26.3	25.7	25.3
1989	4	13	36.4	24	12.4	25.4	35	28.4	29.3	24	27.2	26.2	25.8	89	55	84	76	28.9	30.9	32.5	30.8	23.5	24.6	25.5	24.5
1989	4	14	37.4	21.4	16	23.6	34.6	28.4	28.8	22.2	28.4	26.2	25.6	89	63	84	79	25.8	34.5	32.5	31	21.6	26.5	25.5	24.5
1989	4	15	36.4	24	12.4	25	34	27.8	28.6	23.8	27.2	25.8	25.6	91	59	85	78	28.7	31.5	31.9	30.7	23.3	24.9	25.1	24.5
1989	4	16	37.6	21.6	16	25.6	35	28	29.1	24.8	30.2	26.8	27.3	94	71	91	85	30.8	39.7	34.4	35	24.5	28.9	26.4	26.6
1989	4	17	36.4	24.4	12	25.4	33.8	27.6	28.6	24.6	26.2	25.8	25.5	94	55	87	78	30.4	28.9	32	30.4	24.3	23.5	25.2	24.3
1989	4	18	36	23.2	12.8	24	36	28.2	29.1	23.6	29.6	26.6	26.6	97	63	88	83	28.8	37.2	33.7	33.3	23.4	27.7	26.1	25.8
1989	4	19	37.4	23.2	14.2	24.4	34.2	26.8	28	23.8	29.6	25.4	26.3	95	71	89	85	29.1	38.4	31.5	33	23.6	28.3	24.9	25.6
1989	4	20	36.4	23	13.4	24.8	34.2	27.8	28.6	23.6	26.4	26.4	25.5	91	54	90	78	28.3	29.2	33.5	30.3	23.1	23.7	25.9	24.2
1989	4	21	36.8	24	12.8	25	36.2	26.4	28.5	24.2	27.8	25.6	25.9	94	53	94	80	29.7	31.8	32.3	31.2	23.9	25	25.3	24.8
1989	4	22	36	24.2	11.8	25.4	32.4	27.6	28.3	25	26.2	25.8	25.7	97	61	87	82	31.4	29.9	32	31.1	24.9	24	25.2	24.7
1989	4	23	37	21.6	15.4	25.6	33.8	27.8	28.8	24.8	28.6	25.8	26.4	94	68	85	82	30.8	35.7	31.9	32.8	24.5	27	25.1	25.5
1989	4	24	36.2	24.8	11.4	26.2	33.8	27.2	28.6	25.2	26.8	25.6	25.9	92	58	88	79	31.4	30.6	31.7	31.2	24.8	24.4	25	24.8
1989	4	25	36.6	24.6	12	25.2	34.6	27.6	28.8	24.8	27.4	25.8	26	97	58	87	80	31	31.7	32	31.6	24.7	25	25.2	25
1989	4	26	37.4	23.4	14	24.8	34.6	28.2	29	23.6	26.4	26.4	25.5	91	53	87	77	28.3	28.9	33.2	30.2	23.1	23.5	25.8	24.1
1989	4	27	35.8	21	14.8	25.4	33.2	27	28.1	24.8	25.8	25.8	25.5	95	56	91	81	30.9	28.3	32.4	30.5	24.6	23.1	25.4	24.4
1989	4	28	36.2	21.6	14.6	26.2	32.8	27	28.3	25.4	27.4	25.6	26.1	94	66	89	83	31.9	32.9	31.9	32.2	25.1	25.6	25.1	25.3
1989	4	29	36.8	20.8	16	25.4	34	27.4	28.5	24.8	26.2	25.8	25.6	95	54	88	79	30.9	28.8	32.1	30.6	24.6	23.4	25.3	24.4
1989	4	30	37.8	21	16.8	25.2	34.4	27.4	28.6	24.6	24.2	26.2	25	95	43	91	76	30.5	23.4	33.2	29	24.4	20	25.8	23.4
1989	5	1	34.8	25	9.8	26	34.4	26.2	28.2	24.8	30.2	25.8	26.9	91	74	97	87	30.5	40.1	32.9	34.5	24.4	29	25.7	26.4
1989	5	2	33.4	25	8.4	26	27.2	26	26.3	24.8	24.8	25.2	24.9	91	82	94	89	30.5	29.7	31.5	30.6	24.4	23.9	24.9	24.4
1989	5	3	37	23.2	13.8	24	32	26.2	27.1	23.6	27	25.2	25.3	97	68	92	86	28.8	32.3	31.4	30.8	23.4	25.3	24.8	24.5
1989	5	4	36.4	23.2	13.2	24.2	33.8	26.8	27.9	23.8	27.6	25.8	25.7	97	62	92	84	29.2	32.8	32.5	31.5	23.6	25.6	25.5	24.9
1989	5	5	29.4966	24	5.49655	25.2	35.7	24.4	27.4	23.8	28.6	24.2	25.5	89	59	98	82	28.5	34.4	30	31	23.3	26.4	24.1	24.6
1989	5	6	37.4	21	16.4	25	29.6	28.2	27.8	24.6	26.4	26.6	25.9	97	78	88	88	30.6	32.3	33.7	32.2	24.5	25.3	26.1	25.3
1989	5	7	36.8	25	11.8	25.8	32.6	28.2	28.7	24.6	27.2	26.4	26.1	91	66	87	81	30.1	32.5	33.2	31.9	24.2	25.4	25.8	25.1
1989	5	8	31.6	23.8	7.8	25.6	27.824	26.8	22.5731	25.2	25.1671	25.2	22.333	97	60.7036	88	66.4234	31.8	29.9348	31	26.3369	25.1	23.4032	24.6	20.5913
1989	5	9	31.0207	21.6	9.42069	25.6	32.6	26.2	27.6	24.8	27.6	25.4	25.9	94	68	94	85	30.8	33.6	31.9	32.1	24.5	26	25.1	25.2
1989	5	10	31.2207	23.2	8.02069	25.2	36.8	26.4	28.7	24.8	26.4	25.6	25.6	97	44	94	78	31	27.5	32.3	30.3	24.7	22.6	25.3	24.2
1989	5	11	34.2	19.4	14.8	23.4	30.2	27	26.9	22.6	25.2	25.6	24.5	93	67	89	83	26.9	28.7	31.9	29.2	22.3	23.4	25.1	23.6
1989	5	12	33.8	23.6	10.2	25.6	31.6	28.4	28.5	24.4	26.2	26.4	25.7	91	65	86	81	29.7	30.4	33.1	31.1	24	24.3	25.7	24.7
1989	5	13	33.8	23.2	10.6	23.6	30.2	25.6	26.3	22.6	26.4	24.6	24.5	92	74	92	86	26.7	31.9	30.2	29.6	22.2	25.1	24.2	23.8
1989	5	14	34.6	23.8	10.8	25.6	31.8	24.6	26.6	24.6	28.6	23.8	25.7	92	79	94	88	30.2	37	28.9	32.1	24.2	27.6	23.5	25.1
1989	5	15	35.2	23.6	11.6	24.6	32.2	28.4	28.4	23.6	26.8	26.2	25.5	92	66	84	81	28.4	31.6	32.5	30.9	23.2	25	25.5	24.6
1989	5	16	36.6	21.6	15	26	34.8	29.2	29.8	25.4	27.2	27.4	26.7	95	56	87	79	32	31	35.3	32.8	25.2	24.6	26.8	25.6
1989	5	17	37	24.6	12.4	25.6	34.4	29.6	29.8	24.2	28.4	27.4	26.7	89	64	84	79	29.3	34.7	35	33	23.7	26.5	26.7	25.6
1989	5	18	36.2	24.4	11.8	25.6	34.4	29.2	29.6	23.2	27.2	27.4	25.9	82	58	87	75	26.8	31.3	35.3	31.1	22.2	24.8	26.8	24.6
1989	5	19	37.4	22.2	15.2	26.2	34.6	29.2	29.8	25.8	30.2	27.2	27.7	97	73	86	85	32.9	40	34.7	35.9	25.7	29	26.6	27.1
1989	5	20	36	25.4	10.6	26.2	33.8	28.2	29.1	24.2	26.4	26.4	25.7	85	56	87	76	28.9	29.5	33.2	30.5	23.5	23.8	25.8	24.4
1989	5	21	36.8	21.4	15.4	24.8	34.6	29.8	29.8	23.6	29.2	28.6	27.1	91	67	91	83	28.3	36.9	38.3	34.5	23.1	27.6	28.2	26.3
1989	5	22	35.2	22.4	12.8	25	32.8	24.6	26.8	24.8	26.4	23.8	25	98	61	94	84	31.2	30.1	28.9	30.1	24.7	24.2	23.5	24.1
1989	5	23	31	20.6	10.4	24.2	28.8	26.2	26.4	23.6	25.4	25.6	24.9	95	76	95	89	28.7	30.2	32.4	30.4	23.4	24.2	25.4	24.3
1989	5	24	32.4	21.8	10.6	25.4	29.2	27.2	27.3	24.8	27.6	26.4	26.3	95	89	94	93	30.9	35.8	33.9	33.5	24.6	27.1	26.1	25.9
1989	5	25	29.6	21.4	8.2	23.2	28.2	27.6	26.7	22.4	25.4	26.8	24.9	93	80	94	89	26.5	30.6	34.7	30.6	22.1	24.4	26.5	24.3
1989	5	26	33.4	21.2	12.2	24.6	29.8	25.4	26.3	23.8	26.4	24.6	24.9	94	77	94	88	28.9	32.1	30.4	30.5	23.5	25.3	24.3	24.4
1989	5	27	34.4	24.4	10	24.6	31.2	27.6	27.8	24	29.2	26	26.4	95	86	88	90	29.4	39.2	32.5	33.7	23.8	28.6	25.5	26
1989	5	28	34	22.6	11.4	24.6	27	26.4	26.1	23.8	26.4	25	25.1	94	95	89	93	28.9	34	30.7	31.2	23.5	26.2	24.5	24.7
1989	5	29	33.4	21.6	11.8	25.2	31	27.2	27.7	24.8	26.2	23.7943	23.8903	97	69	79.5605	69.6339	31	30.8	28.599	26.824	24.7	24.5	22.4142	21.1522
1989	5	30	32.6	24.6	8	25	29.4	26.8	27	24.4	25	25.8	25.1	95	70	92	86	30.1	28.7	32.5	30.5	24.2	23.4	25.5	24.3
1989	5	31	34.8	24	10.8	24.4	32.4	27.6	28	23.6	26.4	25.8	25.3	94	63	87	81	28.6	30.4	32	30.3	23.3	24.3	25.2	24.3
1989	6	1	35.4	24	11.4	25.4	33.4	27.4	28.4	24.6	29.6	26.2	26.8	94	76	91	87	30.4	38.9	33.2	34.2	24.3	28.5	25.8	26.2
1989	6	2	33.4	20.2	13.2	23.6	30.6	27.6	27.4	22.4	26.4	26.2	25	90	72	90	84	26.3	31.6	33.1	30.3	21.9	25	25.7	24.2
1989	6	3	35.2	20.8	14.4	24.2	32.4	27	27.7	23.6	27.2	25.8	25.5	95	67	91	84	28.7	32.6	32.4	31.2	23.4	25.5	25.4	24.8
1989	6	4	35.4	21.4	14	25.2	32.8	28.2	28.6	24.8	29.6	26.2	26.9	97	79	85	87	31	39.3	32.7	34.3	24.7	28.7	25.5	26.3
1989	6	5	36.4	21	15.4	25.4	32.4	27.2	28.1	24.8	26.2	25.8	25.6	95	61	90	82	30.9	29.9	32.3	31	24.6	24	25.3	24.6
1989	6	6	32.6	23.6	9	26	31.8	25.2	27	25.4	26.2	24.8	25.5	95	64	97	86	32	30.3	31	31.1	25.2	24.2	24.7	24.7
1989	6	7	33.8	21	12.8	24.6	30.4	27.6	27.5	23.8	27.2	25.8	25.6	94	78	87	86	28.9	33.9	32	31.6	23.5	26.2	25.2	24.9
1989	6	8	34.8	21	13.8	25.4	32	28.6	28.6	24.8	27.6	26.2	26.2	95	72	83	83	30.9	34	32.4	32.4	24.6	26.2	25.4	25.4
1989	6	9	35.8	24.4	11.4	25.6	33.6	28.6	29.1	23.8	27.4	26.8	26	86	62	87	78	28.3	32.4	34	31.5	23.1	25.4	26.2	24.9
1989	6	10	35.4	21	14.4	25.4	32.2	28.6	28.7	24.6	26.4	26.8	25.9	94	64	87	81	30.4	30.5	34	31.6	24.3	24.4	26.2	25
1989	6	11	35	21.2	13.8	24.6	30.2	28.2	27.8	24	25.2	26.2	25.1	95	67	85	83	29.4	28.7	32.7	30.3	23.8	23.4	25.5	24.2
1989	6	12	33.6	22.2	11.4	25.4	32.6	26.6	27.8	24.2	27.4	25.8	25.8	91	67	94	84	29.4	33	32.7	31.7	23.8	25.7	25.5	25
1989	6	13	34.6	21.6	13	25.2	33.8	26.4	28	24.8	26.2	25.2	25.4	97	55	91	81	31	28.9	31.2	30.4	24.7	23.5	24.8	24.3
1989	6	14	34.2	19.6	14.6	23.6	31.2	27.2	27.3	23	26.2	26	25.1	95	68	91	85	27.7	30.7	32.8	30.4	22.8	24.5	25.6	24.3
1989	6	15	36	20.6	15.4	25	33	24.6	26.8	24.6	28.4	24.2	25.7	97	71	97	88	30.6	35.6	29.9	32.1	24.5	27	24.1	25.2
1989	6	16	33	19.4	13.6	24.6	31.2	27.4	27.6	23.8	29.2	26.2	26.4	94	86	91	90	28.9	39.2	33.2	33.8	23.5	28.6	25.8	26
1989	6	17	35.4	24.2	11.2	24.6	32.4	27.4	28	23.2	26.2	26.2	25.2	89	61	91	80	27.5	29.9	33.2	30.2	22.6	24	25.8	24.2
1989	6	18	33.6	21	12.6	25	32.2	26.4	27.5	24.8	28.8	25.2	26.3	98	78	91	89	31.2	37.3	31.2	33.2	24.7	27.8	24.8	25.8
1989	6	19	35.4	21.4	14	25.2	32.6	26.4	27.6	24.8	26.4	25.8	25.7	97	62	95	85	31	30.3	32.8	31.4	24.7	24.3	25.6	24.8
1989	6	20	35.2	21.2	14	25.4	33	28.6	28.9	24.8	29.2	26	26.7	95	76	81	84	30.9	38	31.9	33.6	24.6	28.1	25.1	25.9
1989	6	21	35.4	24.4	11	25	33	26.2	27.6	24.6	26.2	25.6	25.5	97	59	95	84	30.6	29.5	32.4	30.8	24.5	23.8	25.4	24.6
1989	6	22	35.6	24.4	11.2	25.2	30.4	27.2	27.5	24.8	27.2	26.4	26.1	97	78	94	90	31	33.9	33.9	32.9	24.7	26.2	26.1	25.7
1989	6	23	36.4	19.2	17.2	22.8	31.6	25.2	26.2	21.8	26.2	24.8	24.3	92	65	97	85	25.4	30.4	31	29	21.4	24.3	24.7	23.5
1989	6	24	36.2	23.4	12.8	24.6	33.6	25.8	27.4	24.2	31.4	24.4	26.7	97	86	89	91	29.9	44.5	29.6	34.7	24.1	30.8	23.9	26.3
1989	6	25	33.2	20.8	12.4	25.2	30	26.6	27.1	24.6	26.6	25.8	25.7	95	77	94	89	30.5	32.5	32.7	31.9	24.4	25.5	25.5	25.1
1989	6	26	34.8	21	13.8	25.2	31.4	27	27.6	24.8	27.6	25.8	26.1	97	75	91	88	31	34.4	32.4	32.6	24.7	26.4	25.4	25.5
1989	6	27	33.6	21.2	12.4	25	33.4	27.8	28.5	24.8	28.6	25.8	26.4	98	70	85	85	31.2	35.9	31.9	33	24.7	27.1	25.1	25.7
1989	6	28	36.4	19.4	17	25.2	31.8	27.4	28	24.8	29.4	26.2	26.8	97	84	91	91	31	39.4	33.2	34.5	24.7	28.7	25.8	26.4
1989	6	29	35.8	22.4	13.4	24.4	32.4	28.6	28.5	23.6	28.2	26.8	26.2	94	73	87	84	28.6	35.4	34	32.7	23.3	26.9	26.2	25.5
1989	6	30	36.4	20.6	15.8	25.4	32.8	23.6	26.4	24.6	29.2	22.8	25.5	94	77	93	88	30.4	38.1	27.2	31.9	24.3	28.1	22.5	25
1989	7	1	36.2	20.6	15.6	25.2	23.9419	28.8	19.8569	24.8	21.5647	26.8	19.7132	97	53.7877	86	60.5064	31	25.5081	33.9	22.9046	24.7	20.0644	26.1	18.0679
1989	7	2	33.8	20.6	13.2	25.2	33	27.4	28.3	24.8	26.4	26.2	25.8	97	60	91	83	31	30	33.2	31.4	24.7	24.1	25.8	24.9
1989	7	3	34.4	20.2	14.2	24.8	31.8	27.6	28	23.6	27.4	26.2	25.7	91	71	90	84	28.3	33.6	33.1	31.6	23.1	26	25.7	24.9
1989	7	4	35.6	20.2	15.4	25.2	32.4	28.8	28.8	24.8	27.6	26.8	26.4	97	69	86	84	31	33.7	33.9	32.9	24.7	26.1	26.1	25.6
1989	7	5	32.8	20.4	12.4	25.4	32	28.2	28.5	24.6	25.8	26.6	25.7	94	61	88	81	30.4	29.1	33.7	31.1	24.3	23.6	26.1	24.7
1989	7	6	35	21.8	13.2	26.6	33	24.8	27.3	25	28.6	23.8	25.8	88	72	92	84	30.6	36.2	28.8	31.9	24.4	27.3	23.4	25
1989	7	7	34.2	22.8	11.4	24.4	31.4	26	27	23.6	26.6	25	25.1	94	69	92	85	28.6	31.6	31	30.4	23.3	25	24.6	24.3
1989	7	8	35.8	20.8	15	25	32.6	26.8	27.8	24.8	26.4	25.2	25.5	98	62	88	83	31.2	30.3	31	30.8	24.7	24.3	24.6	24.5
1989	7	9	28.5034	21.4	7.10345	25.8	33.4	27.4	28.5	24.8	29.4	25.8	26.7	92	75	88	85	30.6	38.3	32.1	33.7	24.4	28.2	25.3	26
1989	7	10	36.2	19.6	16.6	24	32.2	26.2	27.2	23.8	26.8	25.8	25.5	98	66	97	87	29.3	31.6	32.9	31.3	23.7	25	25.7	24.8
1989	7	11	35.6	20.2	15.4	24.6	33.2	24.8	26.9	23.4	27.8	23.8	25	90	66	92	83	28	33.7	28.8	30.2	22.9	26.1	23.4	24.1
1989	7	12	36.6	19.2	17.4	23.8	32.8	27	27.6	22.6	26.4	26	25	90	61	92	81	26.6	30.1	32.9	29.9	22.1	24.2	25.7	24
1989	7	13	36	20.8	15.2	24.4	32.8	28.4	28.5	23.8	29.4	26.8	26.7	95	78	88	87	29.1	38.7	34.2	34	23.6	28.4	26.3	26.1
1989	7	14	36.2	21.6	14.6	24.4	33	28.4	28.5	23.6	26.4	25.8	25.3	94	60	81	78	28.6	30	31.5	30	23.3	24.1	24.9	24.1
1989	7	15	37.8	21	16.8	25.4	34	28.6	29.1	24.8	29.8	26.6	27.1	95	74	86	85	30.9	39.1	33.5	34.5	24.6	28.6	25.9	26.4
1989	7	16	38.4	23.6	14.8	24.8	35.4	30.2	30.2	23.2	30.2	28.2	27.2	87	69	86	81	27.4	39.4	36.9	34.6	22.6	28.7	27.6	26.3
1989	7	17	35.6	21.8	13.8	26.6	33	27.8	28.8	25.2	29.6	25.8	26.9	89	78	85	84	31.1	39.2	31.9	34.1	24.7	28.6	25.1	26.1
1989	7	18	37.4	21.2	16.2	26.2	34.6	25.2	27.8	25	30.8	24.8	26.9	91	76	97	88	30.9	41.9	31	34.6	24.6	29.8	24.7	26.3
1989	7	19	36.4	21	15.4	25.6	33	27.8	28.5	24.8	26.4	26.2	25.8	94	60	88	81	30.8	30	32.9	31.2	24.5	24.1	25.7	24.8
1989	7	20	36	23.4	12.6	24.4	30.4	26.6	27	24	27.4	25.8	25.7	97	79	94	90	29.6	34.5	32.7	32.2	23.9	26.4	25.5	25.3
1989	7	21	34.6	21.6	13	25.6	30.8	25.6	26.9	24.8	25.4	24.4	24.9	94	65	91	83	30.8	28.8	29.7	29.8	24.5	23.4	24	24
1989	7	22	33.6	21	12.6	24.8	31.2	25.4	26.7	23.6	26.2	24.6	24.8	91	68	94	84	28.3	30.7	30.4	29.8	23.1	24.5	24.3	24
1989	7	23	32.4	21.2	11.2	24.6	30	24.8	26	23.8	27.4	23.8	25	94	82	92	89	28.9	34.7	28.8	30.8	23.5	26.6	23.4	24.5
1989	7	24	34.2	20.8	13.4	24.6	31.2	28	28	23.6	27.4	26.2	25.7	92	75	87	85	28.4	34	32.8	31.7	23.2	26.2	25.6	25
1989	7	25	31.4	23.6	7.8	24.6	28.8	26.6	26.6	23.2	25.4	25.8	24.8	89	76	94	86	27.5	30.2	32.7	30.1	22.6	24.2	25.5	24.1
1989	7	26	32.8	24	8.8	24.8	31.4	26	27	23.8	26.2	25	25	92	66	92	84	28.8	30.5	31	30.1	23.4	24.4	24.6	24.2
1989	7	27	34.4	24.2	10.2	25.4	30.4	24.4	26.1	25	26.2	23.8	25	97	72	95	88	31.4	31.2	29.1	30.6	24.9	24.8	23.6	24.4
1989	7	28	35	20.6	14.4	24.8	31.6	27.2	27.7	23.2	26.2	25.8	25.1	87	65	90	81	27.4	30.4	32.3	30	22.6	24.3	25.3	24.1
1989	7	29	35.2	23.4	11.8	24.6	32.6	26.6	27.6	24	26.4	25.8	25.4	95	62	94	84	29.4	30.3	32.7	30.8	23.8	24.3	25.5	24.5
1989	7	30	35.4	21.6	13.8	25.6	33.2	26	27.7	24.8	28.6	25.8	26.4	94	71	98	88	30.8	36.1	33.1	33.3	24.5	27.2	25.7	25.8
1989	7	31	35.4	21	14.4	24.8	32.4	27.6	28.1	23.8	27.4	26.2	25.8	92	68	90	83	28.8	33.2	33.1	31.7	23.4	25.8	25.7	25
1989	8	1	36.6	20.4	16.2	25	34	28.6	29	24.6	30.2	27.2	27.3	97	76	90	88	30.6	40.4	35.1	35.4	24.5	29.1	26.8	26.8
1989	8	2	27.1177	21.8	5.31772	25.8	34	23.4	26.6	24.6	26.2	22.6	24.5	91	54	93	79	30.1	28.8	26.9	28.6	24.2	23.4	22.3	23.3
1989	8	3	33.6	19.8	13.8	24.4	31.6	27.4	27.7	23.8	20.2	24	22.7	95	35	76	68	29.1	16.1	27.6	24.2	23.6	14.1	22.7	20.1
1989	8	4	34.8	23.6	11.2	25.4	33.6	24	26.8	24.8	27.4	23.2	25.1	95	62	94	84	30.9	32.4	27.9	30.4	24.6	25.4	22.9	24.3
1989	8	5	35.8	23.6	12.2	24	33.8	26.2	27.5	23.8	27.6	25.6	25.7	98	62	95	85	29.3	32.8	32.4	31.5	23.7	25.6	25.4	24.9
1989	8	6	35	21.2	13.8	25.8	31.4	27.8	28.2	24	28.6	26.2	26.3	86	81	88	85	28.6	37.3	32.9	32.9	23.3	27.8	25.7	25.6
1989	8	7	37.2	24.8	12.4	25.6	34.2	28.2	29.1	23.4	31.6	26.4	27.1	83	83	87	84	27.3	44.7	33.2	35.1	22.5	30.9	25.8	26.4
1989	8	8	37.2	21.6	15.6	25.6	33.8	28.2	29	24.6	26.2	26.4	25.7	92	55	87	78	30.2	28.9	33.2	30.8	24.2	23.5	25.8	24.5
1989	8	9	36.4	21.4	15	25.6	33.6	25.8	27.7	24.8	27.2	24.8	25.6	94	61	92	82	30.8	31.8	30.6	31.1	24.5	25.1	24.4	24.7
1989	8	10	35.8	20.2	15.6	24.4	32.6	28.4	28.4	23.6	28.4	26.8	26.3	94	73	88	85	28.6	35.9	34.2	32.9	23.3	27.1	26.3	25.6
1989	8	11	34.8	21.2	13.6	25.6	32.2	26.2	27.6	24.6	25.4	25.6	25.2	92	58	95	82	30.2	27.9	32.4	30.2	24.2	22.9	25.4	24.2
1989	8	12	36	21.2	14.8	25	33.4	28	28.6	24.2	27.2	26.4	25.9	94	62	88	81	29.7	31.9	33.3	31.6	23.9	25.1	25.9	25
1989	8	13	36.6	24.2	12.4	24.8	33.2	24.8	26.9	24.6	28.2	24	25.6	98	69	94	87	30.8	34.9	29.3	31.7	24.5	26.6	23.7	25
1989	8	14	34.4	19.6	14.8	23.4	31.8	28	27.8	22.8	30.6	26.4	26.6	95	92	88	92	27.3	43.1	33.3	34.6	22.6	30.3	25.9	26.2
1989	8	15	35.8	19.4	16.4	26.4	33.4	26.8	28.4	23.8	27.6	25.2	25.5	81	64	88	78	27.7	33	31	30.6	22.8	25.7	24.6	24.4
1989	8	16	35.2	25.4	9.8	26.2	30.2	26.4	27.3	24.4	29.6	25.2	26.4	86	96	91	91	29.3	41	31.2	33.9	23.7	29.4	24.8	26
1989	8	17	34.8	23.8	11	26.2	32.6	26	27.7	25.6	29.4	25.2	26.7	95	79	94	89	32.4	38.8	31.5	34.3	25.4	28.5	24.9	26.3
1989	8	18	37.6	23.2	14.4	27	33	28.8	29.4	25.8	28.2	26.4	26.8	91	70	83	81	32.4	35	32.8	33.4	25.4	26.7	25.6	25.9
1989	8	19	37	24.6	12.4	26.2	33.8	28.6	29.3	25.6	31.2	26.2	27.7	95	83	83	87	32.4	43.7	32.4	36.2	25.4	30.5	25.4	27.1
1989	8	20	36.2	24.6	11.6	25.8	33.6	26.8	28.3	23.2	29.2	25.8	26.1	80	72	92	82	26.7	37.6	32.5	32.3	22.2	27.9	25.5	25.2
1989	8	21	36.2	22.2	14	25.8	32.8	24.8	27	24.8	28.6	23.8	25.7	92	73	92	86	30.6	36.3	28.8	31.9	24.4	27.3	23.4	25.1
1989	8	22	29.2	21.2	8	25.6	23.6172	24.2	20.3317	24.8	23.2	23.2	23.7	94	61.5154	92	73.73	30.8	29.3149	27.8	28.134	24.5	22.7537	22.8	22.1448
1989	8	23	35	21.8	13.2	23.6	31.4	27.6	27.5	22.7	27.2	25.8	25.2	93	72	87	84	27	33.3	32	30.7	22.3	25.8	25.2	24.4
1989	8	24	37.8	20.0761	17.7239	24.2	34.4	24.8	27	23.2	29.8	23.8	25.6	92	71	92	85	27.8	38.9	28.8	31.8	22.8	28.5	23.4	24.9
1989	8	25	34.6	21.8	12.8	23.8	30.2	25.8	26.4	22.6	27.2	24.8	24.9	90	79	92	87	26.6	34.1	30.6	30.4	22.1	26.2	24.4	24.3
1989	8	26	35	24	11	25	32.4	25.6	27.2	24.6	24.8	24.2	24.5	97	54	89	80	30.6	26.2	29.3	28.7	24.5	21.9	23.7	23.3
1989	8	27	35.4	21.6	13.8	25	32.4	27.2	28	24.2	29.6	25.8	26.5	94	81	90	88	29.7	39.6	32.3	33.8	23.9	28.8	25.3	26
1989	8	28	35.2	19.1742	16.0258	24.8	30.6	25.8	26.8	24.2	28.4	24.8	25.8	95	85	92	91	29.8	37.2	30.6	32.5	24	27.7	24.4	25.4
1989	8	29	32.4	24.6	7.8	25.2	31.2	27.4	27.8	24.6	26.4	25.8	25.6	95	69	88	84	30.5	31.2	32.1	31.3	24.4	24.8	25.3	24.8
1989	8	30	33.6	24	9.6	24.2	32.4	24.4	26.4	23.6	29.2	23.8	25.5	95	79	95	90	28.7	38.4	29.1	32.1	23.4	28.3	23.6	25.1
1989	8	31	34.8	22.8	12	24.8	34.8	27.6	28.7	24.6	26.4	26.6	25.9	98	52	93	81	30.8	28.8	34.1	31.2	24.5	23.4	26.3	24.7
1989	9	1	35.4	24.6	10.8	24.6	32.6	24.6	26.6	24.2	24.0674	23.8	21.9308	97	60.187	94	70.4826	29.9	28.8019	28.9	26.8756	24.1	22.5065	23.5	21.1817
1989	9	2	35.4	19.5125	15.8875	26.6	33.2	27.2	28.6	25.2	29.2	26.4	26.9	89	74	94	86	31.1	37.8	33.9	34.3	24.7	28	26.1	26.3
1989	9	3	35	24.8	10.2	26.6	31.4	27.6	28.3	25.2	28.4	26.4	26.7	89	80	91	87	31.1	36.7	33.6	33.8	24.7	27.5	26	26.1
1989	9	4	32.8	23.2	9.6	25.4	31.2	26.4	27.4	24.8	29.2	25.4	26.5	95	86	92	91	30.9	39.2	31.8	33.9	24.6	28.6	25.1	26.1
1989	9	5	34.6	23.2	11.4	23.6	23.0046	27.2	18.5247	23.4	23.7943	26.4	21.6319	98	57.3455	94	70.1136	28.6	27.8314	33.9	26.2003	23.3	22.0046	26.1	20.82
1989	9	6	34.4	23.8	10.6	25.6	31.4	24.6	26.5	24.2	29.6	23.8	25.9	89	88	94	90	29.3	40.2	28.9	32.8	23.7	29.1	23.5	25.4
1989	9	7	34	24.2	9.8	25.2	31.6	26	27.2	24.6	26.4	25.2	25.4	95	67	94	85	30.5	30.9	31.5	31	24.4	24.6	24.9	24.6
1989	9	8	35.8	23.2	12.6	24.6	30.2	25.8	26.6	24	26.8	24.6	25.1	95	77	91	88	29.4	33	30.1	30.8	23.8	25.7	24.2	24.5
1989	9	9	34.6	25.2	9.4	26.4	31.2	24.8	26.8	25.8	27.4	23.8	25.7	95	75	92	87	32.8	34	28.8	31.9	25.6	26.2	23.4	25.1
1989	9	10	33.6	19.6	14	25.2	30.6	27.4	27.6	24.6	28.6	25.8	26.3	95	86	88	90	30.5	37.8	32.1	33.5	24.4	28	25.3	25.9
1989	9	11	34.4	24.8	9.6	25.6	31.4	24.6	26.5	25	29.6	23.8	26.1	95	88	94	92	31.3	40.2	28.9	33.5	24.8	29.1	23.5	25.8
1989	9	12	34.6	24.2	10.4	25	32.2	27.8	28.2	24.6	27.2	26.4	26.1	97	68	90	85	30.6	32.7	33.5	32.3	24.5	25.6	25.9	25.3
1989	9	13	35.2	21.6	13.6	25.4	32.8	26	27.5	24.2	28.4	24.8	25.8	91	72	91	84	29.4	35.7	30.5	31.9	23.8	27.1	24.4	25.1
1989	9	14	34.4	23.4	11	24.6	31.6	25	26.5	24.4	27.2	24.8	25.5	98	71	98	89	30.4	33.1	31.2	31.6	24.3	25.8	24.7	24.9
1989	9	15	35.2	24.2	11	25.2	32.2	26.8	27.8	24.6	30.4	26.4	27.1	95	88	97	93	30.5	42.2	34.1	35.6	24.4	29.9	26.3	26.9
1989	9	16	34.8	25.6	9.2	27.6	32.4	28.4	29.2	26.4	29.4	26.8	27.5	91	80	88	87	33.6	39	34.2	35.6	26	28.5	26.3	26.9
1989	9	17	33.8	21.8	12	26.2	29.6	29.8	28.9	25	26.4	23.4	24.9	91	78	58	76	30.9	32.3	24.5	29.2	24.6	25.3	20.8	23.6
1989	9	18	37.2	19.2	18	23.4	32.6	27.6	27.8	23	30.2	26.2	26.5	97	84	90	90	27.8	41.3	33.1	34.1	22.8	29.5	25.7	26
1989	9	19	34.6	20.2	14.4	24.6	31	24.8	26.3	23.8	28.4	23.8	25.3	94	82	92	89	28.9	36.9	28.8	31.6	23.5	27.6	23.4	24.8
1989	9	20	31.6	20.6	11	24.2	30.2	26.8	27	23.8	27.4	25.8	25.7	97	81	92	90	29.2	34.6	32.5	32.1	23.6	26.5	25.5	25.2
1989	9	21	32.2	24.4	7.8	24.8	22.6061	25.6	17.6096	23.6	22.6651	24.8	19.8495	91	56.7182	94	64.6521	28.3	26.6985	30.8	24.2113	23.1	21.1005	24.5	19.1521
1989	9	22	30.2	24.4	5.8	24.6	28.2	25.2	25.8	24.2	25.4	24.6	24.7	97	80	95	91	29.9	30.6	30.5	30.3	24.1	24.4	24.4	24.3
1989	9	23	34.6	19.4	15.2	25.6	30.8	27.8	28	24.8	26.4	26.2	25.8	94	71	88	84	30.8	31.5	32.9	31.7	24.5	24.9	25.7	25
1989	9	24	35	24.6	10.4	26.2	32.6	26.6	28	25	29.4	25.4	26.6	91	79	91	87	30.9	38.8	31.6	33.8	24.6	28.5	25	26
1989	9	25	34	19.4	14.6	24.2	31.6	26	27	22	27.2	25.4	24.9	83	71	95	83	25	33.1	32	30	21.1	25.8	25.2	24
1989	9	26	33	20	13	24.2	30.8	25.6	26.5	23.8	26.6	24.8	25.1	97	72	94	88	29.2	32	30.8	30.7	23.6	25.2	24.5	24.4
1989	9	27	30.8	20	10.8	23.2	21.2924	26.6	17.4583	22	22.9825	25.8	20.9566	90	56.9396	94	67.9364	25.6	27.3627	32.7	25.6948	21.5	21.4363	25.5	20.2628
1989	9	28	32.2	23	9.2	24	29.8	18.4805	19.1742	23.8	25.4	22.3109	22.5175	98	70	79.5236	75.0584	29.3	29.5	27.5731	27.4476	23.7	23.8	21.857	21.7869
1989	9	29	32.6	23.6	9	23.8	29.4	27	26.8	23	26.2	25.8	25	93	78	91	87	27.5	31.9	32.4	30.6	22.7	25.1	25.4	24.4
1989	9	30	36	24.1	11.9	24.4	23.6541	27.6	18.5284	23.6	23.8128	26.2	21.7906	94	59.3751	90	68.1947	28.6	28.134	33.1	25.5509	23.3	22.1411	25.7	20.1706
1989	10	1	36	21.2	14.8	26	33.2	24.4	27	25.4	29.8	23.8	26.3	95	78	95	89	32	39.7	29.1	33.6	25.2	28.8	23.6	25.9
1989	10	2	33.4	24.2	9.2	25	31	23.8	25.9	24.6	27.2	23.8	25.2	97	75	100	90	30.6	33.5	29.5	31.2	24.5	26	23.8	24.7
1989	10	3	34	23.2	10.8	25.4	31.6	25	26.8	24.6	29.8	24.8	26.4	94	88	98	93	30.4	40.7	31.2	34.1	24.3	29.3	24.7	26.1
1989	10	4	33.2	23.8	9.4	25.4	32.4	27.4	28.1	24.6	26.2	25.8	25.5	94	61	88	81	30.4	29.9	32.1	30.8	24.3	24	25.3	24.5
1989	10	5	34.4	19.8	14.6	23.4	28.6	26.8	26.4	22.8	25.4	25.4	24.5	95	77	89	87	27.3	30.3	31.5	29.7	22.6	24.3	24.9	23.9
1989	10	6	34.6	20.4	14.2	24.8	32.2	26.4	27.5	23.8	27.4	25.2	25.5	92	69	91	84	28.8	33.3	31.2	31.1	23.4	25.8	24.8	24.7
1989	10	7	35	25.2	9.8	26.2	31.4	27.2	28	25.4	28.2	26.6	26.7	94	79	95	89	31.9	36.1	34.4	34.1	25.1	27.2	26.4	26.2
1989	10	8	33	24.8	8.2	25.6	32.2	26.4	27.6	25.2	26.4	25.8	25.8	97	64	95	85	31.8	30.5	32.8	31.7	25.1	24.4	25.6	25
1989	10	9	33.4	23.6	9.8	24	30.8	25	26.2	23.8	27.2	24.2	25.1	98	76	94	89	29.3	33.7	29.7	30.9	23.7	26	23.9	24.6
1989	10	10	34.4	24.6	9.8	24.8	31.4	25.2	26.6	24.8	26.2	24.8	21.7463	0	66	97	88	31.3	30.5	31	30.9	24.8	24.4	24.7	24.6
1989	10	11	30.4	24.4	6	25.6	25.6	25.4	25.5	24.2	24.8	23.6	24.2	89	94	86	90	29.3	30.8	27.9	29.3	23.7	24.5	22.9	23.7
1989	10	12	33	22.4	10.6	23.8	29.6	26.8	26.8	23.6	26.4	25.6	25.2	98	78	91	89	29	32.3	32	31.1	23.5	25.3	25.2	24.7
1989	10	13	35	21	14	24.6	32	25.8	27	23.8	27.2	24.6	25.2	94	69	91	84	28.9	32.9	30.1	30.6	23.5	25.6	24.2	24.4
1989	10	14	33.6	21.6	12	25.2	20.6683	25.4	16.8799	24.8	22.8423	24.6	19.9307	97	54.4672	94	59.1168	31	26.0896	30.4	22.2149	24.7	20.4769	24.3	17.5063
1989	10	15	34.6	20.4	14.2	24.8	31.2	27.4	27.7	24.6	26.2	26.2	25.7	98	68	91	86	30.8	30.7	33.2	31.5	24.5	24.5	25.8	24.9
1989	10	16	34.4	23.6	10.8	25.4	31.2	28.2	28.3	24.6	27.2	26.4	26.1	94	74	87	85	30.4	33.4	33.2	32.3	24.3	25.9	25.8	25.3
1989	10	17	32	24	8	25.4	31.4	26.2	27.3	23.8	26.2	24.4	24.8	88	66	86	80	28.4	30.5	29.3	29.4	23.2	24.4	23.7	23.8
1989	10	18	34.2	22	12.2	24.2	21.4602	27.2	18.1677	23.6	22.4954	26.8	20.5101	95	62.5856	97	70.2243	28.7	27.0638	35	25.108	23.4	21.2776	26.7	19.9381
1989	10	19	33.4	20.2	13.2	24.6	30.6	24.4	26	23.4	27.2	23.8	24.8	90	77	95	88	28	33.8	29.1	30.3	22.9	26.1	23.6	24.2
1989	10	20	32.8	19.8	13	24.6	26.2	27.4	26.4	24	24.4	26.2	24.9	95	86	91	91	29.4	29.3	33.2	30.7	23.8	23.7	25.8	24.4
1989	10	21	34.4	21.4	13	25.8	32.4	26.4	27.8	24.6	28.6	25.6	26.3	91	75	94	87	30.1	36.6	32.3	33	24.2	27.5	25.3	25.6
1989	10	22	34.4	21	13.4	25	32.4	26.6	27.7	24.8	26.2	25.8	25.6	98	61	94	85	31.2	29.9	32.7	31.2	24.7	24	25.5	24.8
1989	10	23	33.2	21.6	11.6	25.2	30.2	27.2	27.5	24.8	25.2	26.4	25.5	97	67	94	86	31	28.7	33.9	31.2	24.7	23.4	26.1	24.7
1989	10	24	34.8	24.6	10.2	25.4	31.6	26	27.3	25	26.8	25.6	25.8	97	69	97	88	31.4	32	32.5	32	24.9	25.2	25.5	25.2
1989	10	25	25.9976	23.4	2.59762	24	32.9	26.8	27.6	23.8	25.6	25.8	25.1	98	56	92	82	29.3	28	32.5	29.9	23.7	22.9	25.5	24
1989	10	26	34	20.6	13.4	25	31.4	26.4	27.3	24.8	28.6	25.8	26.4	98	81	95	92	31.2	37.3	32.8	33.7	24.7	27.8	25.6	26
1989	10	27	35	21.4	13.6	25.6	33	24.6	27	24.8	29.8	24.2	26.3	94	79	97	90	30.8	39.8	29.9	33.5	24.5	28.9	24.1	25.8
1989	10	28	32.6	20.8	11.8	24.8	30.6	25.6	26.6	23.8	26.4	24.8	25	92	72	94	86	28.8	31.6	30.8	30.4	23.4	25	24.5	24.3
1989	10	29	34.2	20.8	13.4	24.6	31	27	27.4	23.8	27.6	26.2	25.9	94	77	94	88	28.9	34.6	33.5	32.3	23.5	26.5	25.9	25.3
1989	10	30	34.4	21.2	13.2	25.4	28.4	27.2	27	24.8	26.2	25.8	25.6	95	84	90	90	30.9	32.5	32.3	31.9	24.6	25.5	25.3	25.1
1989	10	31	33.8	20.4	13.4	24	31.6	27	27.4	23.2	26.8	26.2	25.4	94	69	94	85	27.9	32	33.5	31.1	22.9	25.2	25.9	24.7
1989	11	1	33.2	21.2	12	26.4	30.2	24.8	26.5	25.8	27.8	23.6	25.7	95	83	91	90	32.8	35.7	28.3	32.3	25.6	27.1	23.1	25.3
1989	11	2	32.8	20.2	12.6	25.2	31.4	26	27.1	24.8	27.8	25.2	25.9	97	76	94	89	31	34.9	31.5	32.5	24.7	26.7	24.9	25.4
1989	11	3	32.4	20.8	11.6	24.2	26.2	26.4	25.8	23.8	25.4	25.8	25	97	94	95	95	29.2	31.9	32.8	31.3	23.6	25.1	25.6	24.8
1989	11	4	34.4	21.6	12.8	24.8	31.4	27.8	27.9	23.6	27.6	26.2	25.8	91	75	88	85	28.3	34.4	32.9	31.9	23.1	26.4	25.7	25.1
1989	11	5	34	20.6	13.4	25.4	31.2	27.4	27.9	24.2	27.4	25.8	25.8	91	75	88	84	29.4	34	32.1	31.8	23.8	26.2	25.3	25.1
1989	11	6	35	21.8	13.2	25.2	32.2	25.8	27.3	24.8	29.4	24.8	26.3	97	81	92	90	31	39.1	30.6	33.6	24.7	28.6	24.4	25.9
1989	11	7	34.4	21.6	12.8	25.4	31.2	27.2	27.8	24.2	26.4	26	25.5	91	69	91	83	29.4	31.2	32.8	31.1	23.8	24.8	25.6	24.7
1989	11	8	34.2	24	10.2	25.6	33.2	24	26.7	24.2	27.2	23.8	25.1	89	63	98	84	29.3	32.1	29.3	30.2	23.7	25.2	23.7	24.2
1989	11	9	32	23.4	8.6	24.8	31.6	26	27.1	24.6	26.2	25.8	25.5	98	65	98	87	30.8	30.4	33.1	31.4	24.5	24.3	25.7	24.9
1989	11	10	34.2	19.6	14.6	24.6	32.2	25.4	26.9	23.8	27.4	24.8	25.3	94	69	95	86	28.9	33.3	30.9	31	23.5	25.8	24.6	24.6
1989	11	11	34.2	23.8	10.4	24.2	32.2	25.4	26.8	24	27.4	24.8	25.4	98	69	95	88	29.7	33.3	30.9	31.3	23.9	25.8	24.6	24.8
1989	11	12	33.6	20.4	13.2	25.8	30.6	25.4	26.8	24.6	26.8	25	25.5	91	74	97	87	30.1	32.7	31.4	31.4	24.2	25.5	24.9	24.9
1989	11	13	33.4	23.6	9.8	24.8	29.2	23.4	25.2	24.2	26.4	23	24.5	95	80	97	91	29.8	32.5	27.8	30	24	25.5	22.8	24.1
1989	11	14	32.6	18.8989	13.7011	24.8	31.2	26.4	27.2	24.2	26.4	25.4	25.3	95	69	92	85	29.8	31.2	31.8	30.9	24	24.8	25.1	24.6
1989	11	15	34.6	22.6	12	25.4	30.2	27.8	27.8	24.4	27.6	26.4	26.1	92	82	90	88	29.9	35.2	33.5	32.8	24	26.8	25.9	25.6
1989	11	16	35.2	20.2	15	24.2	33.4	27.4	28.1	23.8	29.4	25.8	26.3	97	75	88	86	29.2	38.3	32.1	33.2	23.6	28.2	25.3	25.7
1989	11	17	33.4	21.8	11.6	26	31.2	27.8	28.2	25.8	27.8	25.8	26.5	98	77	85	87	33.1	35.1	31.9	33.3	25.7	26.7	25.1	25.9
1989	11	18	35.2	22.6	12.6	26	32.8	28.6	29	25.8	28.2	26.4	26.8	98	71	84	84	33.1	35.2	32.9	33.7	25.7	26.8	25.7	26.1
1989	11	19	34.4	21.4	13	25	31.4	27.8	28	24.8	27.6	26.4	26.3	98	75	90	88	31.2	34.4	33.5	33	24.7	26.4	25.9	25.7
1989	11	20	35.4	23.6	11.8	24.2	32.8	27	27.8	23.8	28.4	26.4	26.2	97	72	95	88	29.2	35.7	34	33	23.6	27.1	26.2	25.6
1989	11	21	35.4	24.2	11.2	24.6	32.2	27.2	27.8	23.4	26.8	26.2	25.5	90	66	92	83	28	31.6	33.3	31	22.9	25	25.9	24.6
1989	11	22	34.8	24.8	10	25.6	30.2	27.2	27.6	23.2	29.4	26.8	26.5	82	94	97	91	26.8	40.4	35	34.1	22.2	29.2	26.7	26
1989	11	23	34.8	21.6	13.2	25.8	31.8	28	28.4	24.8	27.2	26.8	26.3	92	70	91	85	30.6	33	34.4	32.7	24.4	25.7	26.4	25.5
1989	11	24	34.4	25.2	9.2	26	32.2	25.8	27.5	24.6	26.4	24.6	25.2	89	64	91	81	30	30.5	30.1	30.2	24.1	24.4	24.2	24.2
1989	11	25	32.6	24	8.6	24.4	21.0107	26.6	17.4435	23.2	20.7905	25.8	18.7683	90	55.0576	94	59.9656	27.6	24.9973	32.7	21.7795	22.7	19.5912	25.5	17.2701
1989	11	26	33.2	24	9.2	24.4	32.2	26.8	27.5	23.6	27.2	25.8	25.5	94	68	92	85	28.6	32.7	32.5	31.3	23.3	25.6	25.5	24.8
1989	11	27	24.7277	21.6	3.12771	25.4	36.2	27.8	29.3	24.8	27.4	26.4	26.2	95	51	90	79	30.9	30.6	33.5	31.7	24.6	24.4	25.9	25
1989	11	28	35.6	21.2	14.4	25.6	32.2	27.8	28.4	24.8	27.4	26.2	26.1	94	69	88	84	30.8	33.3	32.9	32.3	24.5	25.8	25.7	25.3
1989	11	29	34.2	18.1557	16.0443	25	31.2	27.6	27.9	24.2	27.8	26.2	26.1	94	77	90	87	29.7	35.1	33.1	32.6	23.9	26.7	25.7	25.5
1989	11	30	34	20	14	23.2	33.2	27.6	27.9	22.8	28.6	26.2	25.9	97	71	90	86	27.5	36.1	33.1	32.2	22.6	27.2	25.7	25.2
1989	12	1	33	20.2	12.8	24.4	31.6	26	27	23.8	27.2	25.8	25.6	95	71	98	88	29.1	33.1	33.1	31.8	23.6	25.8	25.7	25
1989	12	2	30.8	20.8	10	25	30.2	24.4	26	24.6	26.4	23.8	24.9	97	74	95	89	30.6	31.9	29.1	30.5	24.5	25.1	23.6	24.4
1989	12	3	32.4	23.2	9.2	23.4	25.4	25.6	25	22.8	24.8	24.8	24.1	95	95	94	95	27.3	30.9	30.8	29.7	22.6	24.6	24.5	23.9
1989	12	4	33.2	20.4	12.8	24	27.6	25.2	25.5	23.8	25.4	24.8	24.7	98	84	97	93	29.3	31	31	30.4	23.7	24.6	24.7	24.3
1989	12	5	32.6	23.2	9.4	24.6	29.2	27.2	27.1	24.2	26.4	26.4	25.7	97	80	94	90	29.9	32.5	33.9	32.1	24.1	25.5	26.1	25.2
1989	12	6	33.6	23	10.6	24	30.6	26.6	27	23.8	27.4	25.2	25.5	98	78	89	89	29.3	34.4	31.1	31.6	23.7	26.4	24.7	24.9
1989	12	7	34	23	11	23.4	31.8	27	27.3	23.2	26.2	26.2	25.2	98	64	94	86	28.3	30.3	33.5	30.7	23.1	24.2	25.9	24.4
1989	12	8	34.4	23.2	11.2	23.6	31.6	26.2	26.9	22.8	27.2	25.4	25.1	93	71	94	86	27.2	33.1	31.9	30.7	22.5	25.8	25.1	24.5
1989	12	9	34.6	23.8	10.8	25.6	32.8	27.4	28.3	25.2	27.6	26.2	26.3	97	67	91	85	31.8	33.4	33.2	32.8	25.1	25.9	25.8	25.6
1989	12	10	34.6	24	10.6	24.6	31.2	26.8	27.4	23.8	27.4	25.8	25.7	94	75	92	87	28.9	34	32.5	31.8	23.5	26.2	25.5	25
1989	12	11	33.6	23.6	10	24.6	32.4	27.2	27.9	24	30.6	26.8	27.1	95	88	97	93	29.4	42.7	35	35.7	23.8	30.1	26.7	26.9
1989	12	12	34.6	19.2	15.4	23.6	32	27	27.4	22.8	29.2	25.8	25.9	93	81	91	89	27.2	38.6	32.4	32.7	22.5	28.4	25.4	25.4
1989	12	13	33.8	22.4	11.4	23.6	31.2	25.6	26.5	23	27.6	25	25.2	95	76	95	89	27.7	34.5	31.3	31.2	22.8	26.5	24.8	24.7
1989	12	14	34.8	18.5707	16.2293	23.4	32.6	26	27	23.2	27.4	25.8	25.5	98	67	98	88	28.3	33	33.1	31.5	23.1	25.7	25.7	24.9
1989	12	15	33.6	19.2	14.4	22.4	30.6	25.6	26	21.6	26.4	24.8	24.3	93	72	94	86	25.3	31.6	30.8	29.2	21.3	25	24.5	23.6
1989	12	16	34.6	18.4	16.2	21.8	32.4	27.2	27.2	21	27.4	26.8	25.1	93	68	97	86	24.3	33.2	35	30.8	20.6	25.8	26.7	24.4
1989	12	17	35.2	22.6	12.6	23.6	31.2	27.2	27.3	23	25.8	26.4	25.1	95	65	94	85	27.7	29.6	33.9	30.4	22.8	23.9	26.1	24.3
1989	12	18	34.6	21.2	13.4	22.6	32.2	26.8	27.1	22	28.8	25.6	25.5	95	78	91	88	26	37.3	32	31.8	21.8	27.8	25.2	24.9
1989	12	19	35	18.2	16.8	22.2	31.6	25.8	26.4	21.8	29.2	24.8	25.3	97	84	92	91	25.8	38.9	30.6	31.8	21.6	28.5	24.4	24.9
1989	12	20	34.8	21.6	13.2	22.4	32.6	26.4	26.9	21.6	27.4	25.2	24.7	93	67	91	84	25.3	33	31.2	29.8	21.3	25.7	24.8	23.9
1989	12	21	35.2	22	13.2	22.6	30.2	27.4	26.9	21.8	27.4	26.8	25.3	93	81	95	90	25.6	34.6	34.8	31.7	21.5	26.5	26.6	24.9
1989	12	22	34.4	21.4	13	22.4	32.2	26.2	26.8	22	26.4	25.8	24.7	97	64	97	86	26.2	30.5	32.9	29.9	21.8	24.4	25.7	24
1989	12	23	35	22	13	22.2	32.2	27.6	27.4	21.8	27.2	26.2	25.1	97	68	90	85	25.8	32.7	33.1	30.5	21.6	25.6	25.7	24.3
1989	12	24	35.2	21.2	14	24.4	32.6	25.2	26.9	23.6	26.8	24.8	25.1	94	64	97	85	28.6	31.4	31	30.3	23.3	24.8	24.7	24.3
1989	12	25	32.8	19.6	13.2	23.2	30	25.4	26	23	27.2	24.8	25	98	81	95	91	27.9	34.2	30.9	31	22.9	26.3	24.6	24.6
1989	12	26	33.6	20.2	13.4	24	31	25.6	26.5	23.8	27.6	24.8	25.4	98	77	94	90	29.3	34.6	30.8	31.6	23.7	26.5	24.5	24.9
1989	12	27	34	18.2	15.8	21.8	26.2794	25.2	21.692	20.6	23.0654	24.8	20.8074	90	58.2521	97	65.9572	23.5	27.503	31	24.2747	20.1	21.5743	24.7	19.2592
1989	12	28	35	21.2	13.8	21.8	32.2	26.2	26.6	20	26.4	25.4	23.9	85	64	94	81	22.2	30.5	31.9	28.2	19.2	24.4	25.1	22.9
1989	12	29	34.6	21	13.6	21.8	32	27.4	27.1	20.2	26.6	25.4	24.1	87	66	85	79	22.6	31.2	31.1	28.3	19.5	24.8	24.7	23
1989	12	30	32.4	21.4	11	22	31.2	26.4	26.5	21.8	27.6	25.2	24.9	98	76	91	88	26	34.5	31.2	30.6	21.7	26.5	24.8	24.3
1989	12	31	35.2	21.4	13.8	22	32.2	27.6	27.4	21.8	27.6	26.8	25.4	98	70	94	88	26	33.8	34.7	31.5	21.7	26.1	26.5	24.8

## Sheet: 1990
			Temperature			Temperature				Temperature				Relative Humidity				Pressure				Dew temperature
Year	Month	Day	Maximum	Minimum	Max-Min	1899-12-31 07:00:00	1899-12-31 13:00:00	1899-12-31 19:00:00	Average	1899-12-31 01:00:00	1899-12-31 13:00:00	1899-12-31 19:00:00	Average	1899-12-31 01:00:00	1899-12-31 13:00:00	1899-12-31 19:00:00	Average	1899-12-31 07:00:00	1899-12-31 13:00:00	1899-12-31 19:00:00	Average	1899-12-31 07:00:00	1899-12-31 13:00:00	1899-12-31 19:00:00	Average		Month	Taverage	Hraverage
1990	1	1	35	22.2	12.8	24.6	32.6	26	27.3	23.6	26.8	25.6	25.3	92	64	97	84	28.4	31.4	32.5	30.8	23.2	24.8	25.5	24.5		January	26.9756	83.2266
1990	1	2	34.4	21.8	12.6	23.2	31.6	27	27.2	22.6	27.4	26.2	25.4	95	73	94	87	27	33.7	33.5	31.4	22.4	26	25.9	24.8		February	20.7665	69.8505
1990	1	3	35.4	20.2	15.2	23.2	32.2	27.4	27.5	22.6	26.8	25.8	25.1	95	66	88	83	27	31.6	32.1	30.3	22.4	25	25.3	24.2		March	27.9561	83.3985
1990	1	4	34.6	22.2	12.4	23.6	30.2	27.4	27.1	22.6	27.6	26.2	25.5	92	82	91	88	26.7	35.2	33.2	31.7	22.2	26.8	25.8	24.9		April	28.1707	83.374
1990	1	5	35.6	22.4	13.2	22.8	33.2	28.4	28.2	21.6	27.6	26.2	25.1	90	65	84	80	25	33.2	32.5	30.2	21.1	25.8	25.5	24.1		May	27.2529	83.5379
1990	1	6	35.6	22.6	13	23.4	32.6	26.6	27.3	22.8	27.4	25.8	25.3	95	67	94	85	27.3	33	32.7	31	22.6	25.7	25.5	24.6		June	28.2372	85.2615
1990	1	7	35.6	21.2	14.4	23.6	33	26.8	27.5	22.8	26.8	26.6	25.4	93	62	98	85	27.2	31.1	34.7	31	22.5	24.7	26.5	24.6		July	27.6985	83.6196
1990	1	8	35.4	21.4	14	22.6	31.4	25.6	26.3	21.8	27.2	25.2	24.7	93	72	97	88	25.6	33.3	31.8	30.2	21.5	25.8	25.1	24.1		August	27.7936	83.6539
1990	1	9	35.2	22.2	13	22.6	32.6	26.6	27.1	21.8	27.2	25.8	24.9	93	66	94	84	25.6	32.5	32.7	30.2	21.5	25.4	25.5	24.1		September	27.5518	84.5075
1990	1	10	35.6	21	14.6	22.4	32.8	26.2	26.9	22	26.2	25.8	24.7	97	60	97	84	26.2	29.6	32.9	29.6	21.8	23.9	25.7	23.8		October	26.5761	81.8173
1990	1	11	34.6	21.2	13.4	21.8	32.2	26	26.5	21.6	26.8	25.4	24.6	98	66	95	86	25.7	31.6	32	29.8	21.5	25	25.2	23.9		November	27.0287	81.0997
1990	1	12	35.4	21.4	14	21.8	33	26.2	26.8	21.6	23.6433	25.4	21.1005	98	55.3983	94	72.4753	25.7	27.1356	31.9	26.2778	21.5	21.6492	25.1	21.0968		December	26.9708	83.5253
1990	1	13	34.2	21.8	12.4	23.4	31.8	25.6	26.6	22.8	27.8	24.8	25.1	95	74	94	88	27.3	34.7	30.8	30.9	22.6	26.5	24.5	24.5
1990	1	14	35.4	21.8	13.6	24	33.8	27.2	28	23.6	27.2	26.8	25.9	97	60	97	85	28.8	31.7	35	31.8	23.4	25	26.7	25
1990	1	15	36.2	21.8	14.4	22.2	33.4	26.8	27.3	22	27.8	25.8	25.2	98	65	92	85	26.3	33.6	32.5	30.8	21.9	26	25.5	24.5
1990	1	16	35.2	22	13.2	22.3379	32.4	27.2	19.9552	22.2	27.2	26.2	25.2	88.2759	67	92	65.4309	24.9759	32.6	33.3	23.8933	20.6759	25.5	25.9	19.1673
1990	1	17	36.4	19	17.4	22.6	33	28.4	28.1	22.6	28.6	26.8	20.763	0	72	88	87	27.4	36.2	34.2	32.6	22.6	27.3	26.3	25.4
1990	1	18	36.2	19.3841	16.8159	22.2	32.8	27.4	27.5	21.8	27.8	26.2	25.3	97	68	91	85	25.8	34	33.2	31	21.6	26.2	25.8	24.5
1990	1	19	36.4	22	14.4	22.8	34.2	27.8	28.1	22.6	27.4	25.8	25.3	98	59	85	81	27.3	32	31.9	30.4	22.5	25.2	25.1	24.3
1990	1	20	35.2	19.8	15.4	23.4	32.8	26.6	27.4	23	28.4	25.8	25.7	97	72	94	87	27.8	35.7	32.7	32.1	22.8	27.1	25.5	25.1
1990	1	21	37.4	18.8	18.6	23	35	27	28	22.8	28.6	26.6	26	98	62	97	86	27.6	34.9	34.5	32.3	22.7	26.6	26.5	25.3
1990	1	22	36.2	19	17.2	23	33.6	27.6	28	22.8	27.8	26.8	25.8	98	64	94	86	27.6	33.5	34.7	31.9	22.7	25.9	26.5	25.1
1990	1	23	36.6	22.8	13.8	23.2	32.6	27	27.5	23	27.8	26.4	25.7	98	69	95	88	27.9	34.1	34	32	22.9	26.3	26.2	25.1
1990	1	24	35.4	22	13.4	22.6	33.4	27.2	27.6	22.4	28.2	26.4	25.7	98	68	94	87	26.9	34.8	33.9	31.9	22.3	26.6	26.1	25
1990	1	25	37.4	22.6	14.8	23.2	35.4	26.6	28	22	27.4	25.8	25.1	90	54	94	79	25.6	31.2	32.7	29.8	21.5	24.7	25.5	23.9
1990	1	26	36	19	17	22.4	32.2	28	27.6	22	27.4	26.8	25.4	97	69	91	86	26.2	33.3	34.4	31.3	21.8	25.8	26.4	24.7
1990	1	27	33.2	19.6	13.6	24.6	31.2	27.6	27.8	24.2	27.4	25.8	25.8	97	75	87	86	29.9	34	32	32	24.1	26.2	25.2	25.1
1990	1	28	33.2	22	11.2	22.4	33.2	27.2	27.5	22.2	27.2	25.8	25.1	98	63	90	84	26.6	32.1	32.3	30.3	22.1	25.2	25.3	24.2
1990	1	29	36.4	19.5172	16.8828	22.6	34.2	26.2	27.3	22	27.8	25.2	25	95	62	92	83	26	33.1	31.4	30.2	21.8	25.7	24.8	24.1
1990	1	30	35.4	21.8	13.6	22.2	25.4483	26.2	20.2897	21.4	23.8216	25.8	19.9728	93	52.5803	97	61.1172	24.9	27.1141	32.9	22.6336	21.1	21.6207	25.7	18.1786
1990	1	31	28.7793	19.2138	9.56552	23	33.6	27.6	28	22.8	28.2	25.8	25.6	98	67	87	84	27.6	34.6	32	31.4	22.7	26.5	25.2	24.8
1990	2	1	36.4	23	13.4	23.2	33.2	27.8	28	22.8	28.4	26.6	25.9	97	70	91	86	27.5	35.5	34	32.3	22.6	26.9	26.2	25.3
1990	2	2	28.4946	19.4069	9.08775	22.3793	24.0483	19.8483	19.2552	20.6621	24.7612	22.9087	22.1337	85.4138	53.6922	74.6525	65.3901	24.2897	27.3591	27.2742	24.2851	20.2586	21.702	21.3994	19.4325
1990	2	3	28.9793	18.7586	10.2207	22.5724	25.4138	19.7765	20.0618	20.1034	24.6874	23.7353	22.1633	83.7586	54.7624	78.0475	67.9733	23.8931	28.193	28.6026	25.4143	19.7862	22.44	22.4105	20.3514
1990	2	4	28.5931	19.5414	9.05172	22.5931	25.1034	21.7517	21.1517	20.9724	23.6467	23.477	22.0895	86.4138	54.3565	80.483	71.073	24.9207	27.193	28.9643	26.2963	20.631	21.6282	22.8865	21.1042
1990	2	5	29.8573	17.5655	12.2918	21.7379	26.3931	20.4759	21.0241	20.2414	24.525	23.2851	21.9972	83.7931	54.2458	79.8188	70.5933	24.1379	27.7613	28.4956	26.0195	19.9414	22.2076	22.643	20.964
1990	2	6	28.8897	19.3698	9.51986	22.0452	25.3586	20.8966	20.8966	20.7039	23.4917	23.6098	21.9677	88.3234	51.4043	76.5345	67.7519	24.692	26.4845	28.1192	24.9678	20.4649	21.1854	22.1485	20.0894
1990	2	7	29.7574	18.7379	11.0195	22.2207	25.2759	20.8345	21.1379	20.7207	24.6431	23.5951	22.9456	87.4483	54.8362	79.4867	73.5824	24.5414	28.0971	29.0787	27.1967	20.4207	22.4068	22.9604	21.8939
1990	2	8	29.6718	19.541	10.1308	22.78	24.799	20.8897	20.9929	21.0606	24.4364	23.691	23.0083	85.4697	54.8731	79.8557	73.1026	25.0309	27.7244	29.3149	27.2742	20.6932	22.1707	23.0674	21.9308
1990	2	9	29.3739	18.8207	10.5532	22.8138	24.9517	20.7586	21.1138	21.1793	23.5213	23.632	22.1264	86.5517	54.2089	79.8926	70.9992	25.2724	26.8867	29.2005	26.3332	20.8379	21.4548	23.0194	21.1374
1990	2	10	29.4649	19.9405	9.52438	22.7931	25.0034	20.7276	21.1069	21.0897	22.5175	23.4106	21.1189	85.8966	50.6663	78.97	66.94	25.0379	25.5582	28.6469	24.9346	20.7069	20.44	22.7352	20.0894
1990	2	11	29.4863	19.8966	9.58977	21.9379	24.742	20.7931	20.8894	20.9931	24.3774	23.5065	22.9456	82.5862	54.7993	79.1545	70.2612	24.031	27.4993	28.8683	26.0343	19.8862	22.0968	22.8496	20.9935
1990	2	12	28.5945	19.5793	9.01522	22.6103	25.4414	21.7586	21.2138	20.2207	23.2334	22.6282	21.0156	83.3103	50.6294	75.7596	66.4972	24.0138	25.8571	27.8093	24.6947	19.8931	20.8865	21.9898	19.9455
1990	2	13	30.069	18.9703	11.0987	21.7586	25.1586	20.7103	20.1414	20.8897	24.4138	23.5655	22.8312	82.5517	53.8644	79.6343	69.7815	23.6793	27.3746	29.0492	25.7686	19.6966	21.9453	22.9161	20.7905
1990	2	14	30.1655	18.849	11.3165	22.5517	25.5517	20.8207	21.0357	20.8894	24.3552	23.5508	22.9013	86.0761	52.29	78.4903	72.0325	24.7705	27.1229	28.8905	26.8941	20.5398	21.8275	22.857	21.6983
1990	2	15	30.4897	17.8359	12.6537	22.3734	24.5724	19.6766	19.088	20.7111	22.6725	22.7537	20.2518	85.9334	48.7105	76.7559	64.1355	24.4923	25.6099	28.1635	23.9752	20.3543	20.44	22.167	19.248
1990	2	16	30.5586	18.1356	12.4231	22.5586	25.6483	21.0759	21.4172	20.1241	24.3995	22.7242	21.0968	82.9655	51.1091	75.612	65.8699	23.8517	27.0491	28.0159	24.787	19.7724	21.7979	22.0821	19.9676
1990	2	17	30.3424	19.6897	10.6528	22.5655	24.6621	19.8276	19.2897	20.2483	22.4216	23.4991	19.1853	80.7241	48.3784	76.4238	64.2831	24.1483	25.0785	27.6211	23.7353	19.9724	20.1779	21.8902	19.1521
1990	2	18	28.8	18.869	9.93103	22.6586	24.3724	20.7467	20.1118	21.0138	24.5988	23.4991	22.9567	86.6207	51.515	78.1951	69.56	24.9793	26.8387	28.765	26.0195	20.6862	21.4326	22.7906	20.964
1990	2	19	30.4621	18.9034	11.5586	22.3517	25.4828	20.8621	21.2103	20.731	24.4512	23.6024	22.8681	86.3793	52.3638	79.3021	72.2908	24.4828	27.3627	29.0971	26.8904	20.3793	21.9751	22.953	21.7094
1990	2	20	28.7982	19.6069	9.19133	22.4483	24.5034	20.8172	20.2966	20.8172	24.0379	23.6615	22.7611	86.3103	48.0093	80.0033	68.9696	24.6103	25.263	29.2632	25.5582	20.4724	20.5211	23.0378	20.6798
1990	2	21	30.3931	18.5247	11.8684	22.937	25.4552	20.6825	20.8643	20.8252	24.1265	23.3958	22.5572	82.8656	51.146	78.1951	69.9354	24.3781	26.5435	28.5879	26.2067	20.258	21.5027	22.6873	21.2669
1990	2	22	30.3862	19.7034	10.6828	22.4828	25.4552	20.9655	21.3034	20.7793	24.6726	23.7427	23.0157	85.7586	53.766	80.1509	72.9919	24.531	27.9569	29.4182	27.2594	20.4103	22.3146	23.1301	21.9123
1990	2	23	30.3038	18.6564	11.6475	22.4966	25.8276	20.8483	21.3138	20.9448	24.8276	23.7205	23.1043	87.069	52.4376	80.5199	72.9181	24.8793	28.0823	29.4182	27.3775	20.6241	22.3847	23.1338	21.9788
1990	2	24	28.7655	20.0138	8.75172	21.269	24.269	20.4899	17.9929	21.3172	24.6062	23.477	23.0895	79.6552	51.7364	79.4129	64.1724	23.4828	26.7317	28.8167	24.0305	19.3517	21.3588	22.8312	19.3292
1990	2	25	30.1534	20.4185	9.73484	22.9655	25.0416	19.8207	20.044	21.331	24.2025	23.5803	22.8588	86.4828	52.337	77.9368	69.401	25.5034	26.974	28.2373	25.9395	20.9966	21.767	22.2076	20.889
1990	2	26	30.4923	19.5696	10.9227	22.8228	24.4414	20.6326	20.1367	21.1605	24.9531	23.8534	23.3109	86.1831	52.5483	80.5937	70.6302	25.2592	27.5915	29.6839	26.7908	20.8181	21.8348	23.2777	21.381
1990	2	27	29.1225	20.7681	8.35434	23.5006	24.4897	20.5826	20.1867	21.5458	24.8882	23.8017	23.3441	84.4352	52.1879	79.2652	69.4124	25.7087	27.321	29.4329	26.6838	21.0927	21.7669	23.1596	21.3477
1990	2	28	29.1082	19.0337	10.0745	23.1225	24.1641	20.5969	20.1867	21.3389	24.9988	23.5434	23.1891	85.3627	51.2936	77.9368	69.2648	25.4911	26.9642	28.7835	26.3701	20.9608	21.5064	22.8312	21.1706
1990	3	1	36	21.2	14.8	22.4	34.2	26.2	27.3	21.8	27.4	25.8	25	95	59	97	84	25.7	32	32.9	30.2	21.5	25.2	25.7	24.1
1990	3	2	37.6	19	18.6	22.8	33.8	27.2	27.8	22.6	26.8	26.2	25.2	98	58	92	83	27.3	30.6	33.3	30.4	22.5	24.4	25.9	24.3
1990	3	3	36.4	21.2	15.2	22.6	32.4	27.2	27.4	21.6	26.2	26.8	24.9	92	61	97	83	25.1	29.9	35	30	21.2	24	26.7	24
1990	3	4	37	22.2	14.8	24.4	33.8	26.4	27.8	23.6	27.4	25.6	25.5	94	61	94	83	28.6	32.2	32.3	31	23.3	25.3	25.3	24.6
1990	3	5	34	23.2	10.8	23.4	31.4	26.8	27.1	22.8	26	25.2	24.7	95	65	88	83	27.3	30	31	29.4	22.6	24.1	24.6	23.8
1990	3	6	37.4	20.2	17.2	22.4	34.2	27.8	28	21.2	27.6	26.4	25.1	90	60	90	80	24.4	32.5	33.5	30.1	20.7	25.4	25.9	24
1990	3	7	38	21.4	16.6	22.4	31.4	27	27	21.8	26.8	26.4	25	95	70	95	87	25.7	32.2	34	30.6	21.5	25.3	26.2	24.3
1990	3	8	33.6	22.2	11.4	22.8	33.6	27.4	27.8	22.4	27.2	25.8	25.1	97	61	88	82	26.8	31.8	32.1	30.2	22.2	25.1	25.3	24.2
1990	3	9	38.4	21.8	16.6	22.8	35.4	27.6	28.4	22.6	29.8	26.8	26.4	98	66	94	86	27.3	38.2	34.7	33.4	22.5	28.2	26.5	25.8
1990	3	10	38.8	19.4	19.4	23.4	26.6276	28.6	21.3379	22.6	25.5287	27.8	24.1043	93	55.5742	94	75.3536	26.9	28.7466	36.8	28.5657	22.3	23.0378	27.6	22.9087
1990	3	11	33.6	23.8	9.8	24.6	33.6	27.4	28.3	24.2	28.6	25.8	26.2	97	69	88	85	29.9	35.8	32.1	32.6	24.1	27.1	25.3	25.5
1990	3	12	38.4	23.6	14.8	23.8	35.2	28.2	28.9	23	29.4	27.4	26.6	93	65	94	84	27.5	37.1	35.9	33.5	22.7	27.7	27.1	25.8
1990	3	13	38.4	23.2	15.2	24.4	35.4	28.2	29.1	23.8	28.6	26.8	26.4	95	60	90	82	29.1	34.6	34.3	32.6	23.6	26.5	26.3	25.5
1990	3	14	39	23.2	15.8	24	33.8	29.2	29	23.6	27.6	27.4	26.2	97	62	87	82	28.8	32.8	35.3	32.3	23.4	25.6	26.8	25.3
1990	3	15	40	23.6	16.4	25	36.4	28.2	29.5	24	29.6	27.4	27	92	61	94	82	29.2	36.9	35.9	34	23.6	27.6	27.1	26.1
1990	3	16	37.8	23.2	14.6	24.6	34.4	28.2	28.9	24	27.6	26.8	26.1	95	60	90	81	29.4	32.4	34.3	32	23.8	25.4	26.3	25.2
1990	3	17	38	22.3	15.7	24.6	34.8	27.4	28.5	23.4	26.2	26.2	25.3	90	51	91	77	28	28.3	33.2	29.8	22.9	23.1	25.8	23.9
1990	3	18	34.8	21.8	13	25.2	31.2	27.6	27.9	24.6	26.4	26.2	25.7	95	69	90	85	30.5	31.2	33.1	31.6	24.4	24.8	25.7	25
1990	3	19	36.4	23.6	12.8	24.4	33.6	27.8	28.4	24	28.8	25.8	26.2	97	70	85	84	29.6	36.4	31.9	32.6	23.9	27.4	25.1	25.4
1990	3	20	38	22.6	15.4	23.4	35.2	27.6	28.5	23	29.2	26.8	26.3	97	64	94	85	27.8	36.5	34.7	33	22.8	27.4	26.5	25.6
1990	3	21	37.2	24	13.2	25	34.4	27.6	28.7	24.6	28.8	26.8	26.7	97	66	94	86	30.6	35.8	34.7	33.7	24.5	27.1	26.5	26
1990	3	22	37	24	13	25.6	34.4	27.6	28.8	24.6	28.8	26.8	26.7	92	66	94	84	30.2	35.8	34.7	33.6	24.2	27.1	26.5	26
1990	3	23	37.8	22	15.8	25.2	33.2	28.6	28.9	24.8	27.8	26.8	26.5	97	66	87	83	31	33.7	34	32.9	24.7	26.1	26.2	25.6
1990	3	24	37.6	21.2	16.4	25.2	33.2	26.4	27.8	24.8	28.2	25.8	26.3	97	69	95	87	31	34.9	32.8	32.9	24.7	26.6	25.6	25.6
1990	3	25	37.4	23.6	13.8	24	34.2	27.4	28.3	23.2	27.6	26.2	25.7	94	60	91	82	27.9	32.5	33.2	31.2	22.9	25.4	25.8	24.7
1990	3	26	35.4	23.2	12.2	24.8	30	26.6	27	24.4	26.2	25.8	25.5	97	74	94	88	30.3	31.5	32.7	31.5	24.3	24.9	25.5	24.9
1990	3	27	33.6	23.4	10.2	24.2	30.6	26.2	26.8	23.2	28.4	25.4	25.7	92	85	94	90	27.8	37.2	31.9	32.3	22.8	27.7	25.1	25.2
1990	3	28	37.4	21.396	16.004	24.6	33.2	27.2	28.1	24.2	26.2	26.2	25.5	97	58	92	82	29.9	29.3	33.3	30.9	24.1	23.7	25.9	24.5
1990	3	29	37.2	21	16.2	25	33.4	26.6	27.9	24.6	28.2	25.8	26.2	97	68	94	86	30.6	34.8	32.7	32.7	24.5	26.6	25.5	25.5
1990	3	30	35.6	20.6	15	24.4	35.2	27.2	28.5	23.8	29.8	26.4	26.7	95	67	94	86	29.1	38.3	33.9	33.8	23.6	28.2	26.1	26
1990	3	31	39	19.6	19.4	24.4	35.4	27.8	28.9	23.8	26.2	26.6	25.5	95	49	91	78	29.1	27.9	34	30.3	23.6	22.9	26.2	24.2
1990	4	1	36.6	24.6	12	25.8	30.2	26.6	27.3	25.2	26.4	25.4	25.7	95	74	91	87	31.6	31.9	31.6	31.7	25	25.1	25	25
1990	4	2	36.8	21.8	15	25.6	32.2	27.6	28.3	24.8	26.8	26.8	26.1	94	66	94	85	30.8	31.6	34.7	32.4	24.5	25	26.5	25.3
1990	4	3	39	21.4	17.6	24.8	31.4	26.4	27.3	23.8	28.4	25.2	25.8	92	80	91	88	28.8	36.7	31.2	32.2	23.4	27.5	24.8	25.2
1990	4	4	36.4	21.131	15.269	25.6	32.2	26.6	27.8	24.8	26.4	25.4	25.5	94	64	91	83	30.8	30.5	31.6	31	24.5	24.4	25	24.6
1990	4	5	35.4	21.6345	13.7655	25.6	32.4	27.2	28.1	25.2	26.2	26.2	25.9	97	61	92	84	31.8	29.9	33.3	31.7	25.1	24	25.9	25
1990	4	6	38.4	21	17.4	25.6	34.4	29.8	29.9	24.8	27.4	27.8	26.7	94	59	86	79	30.8	31.8	36	32.9	24.5	25.1	27.2	25.6
1990	4	7	39.4	24.6	14.8	25.8	36.8	29.6	30.5	24.2	29.8	27.8	27.3	88	60	87	78	29.1	37.3	36.1	34.2	23.6	27.8	27.2	26.2
1990	4	8	39.2	21.8	17.4	26.2	25.0276	28.8	21.5207	25.2	23.8017	26.8	22.7352	92	54.3196	86	70.4457	31.4	27.5399	33.9	27.3849	24.8	21.7943	26.1	21.7352
1990	4	9	39	21.4	17.6	25.4	35	28.6	29.4	24.8	28.2	26.8	26.6	95	60	87	81	30.9	33.7	34	32.9	24.6	26.1	26.2	25.6
1990	4	10	39.6	20.2	19.4	25	36.4	28.2	29.5	24.6	29.8	27.2	27.2	97	62	93	84	30.6	37.5	35.4	34.5	24.5	27.9	26.9	26.4
1990	4	11	38.6	21.2	17.4	24.4	35.4	28.4	29.1	23.8	29.8	27.2	26.9	95	66	91	84	29.1	38.2	35.3	34.2	23.6	28.2	26.8	26.2
1990	4	12	40.4	20.2	20.2	25.2	35.8	28.4	29.5	24.8	28.9	26.8	26.8	97	60	88	82	31	35.2	34.2	33.5	24.7	26.8	26.3	25.9
1990	4	13	38.6	22.2	16.4	26.4	35.8	26.6	28.9	25.4	28.6	25.4	26.5	92	58	91	81	31.8	34.3	31.6	32.6	25.1	26.4	25	25.5
1990	4	14	39.4	22	17.4	26	35.6	28.2	29.5	25.2	29.4	27.2	27.3	94	63	93	83	31.5	36.8	35.4	34.6	24.9	27.6	26.9	26.5
1990	4	15	38.4	25	13.4	26	34.6	25.8	28	25.2	28.6	24.8	26.2	94	64	92	83	31.5	35.1	30.6	32.4	24.9	26.8	24.4	25.4
1990	4	16	35.4	21.4	14	25.8	30.2	27.4	27.7	24.8	28.6	25.8	26.4	92	89	88	90	30.6	38.1	32.1	33.6	24.4	28.1	25.3	25.9
1990	4	17	35.2	21.8	13.4	25.4	30.8	26.8	27.4	24.8	29.4	25.2	26.5	95	90	88	91	30.9	40	31	34	24.6	29	24.6	26.1
1990	4	18	37	23.4	13.6	25.2	34.6	26.6	28.3	24.2	27.4	24.6	25.4	92	58	85	78	29.5	31.7	29.6	30.3	23.8	25	23.9	24.2
1990	4	19	36.4	21.8	14.6	25.4	33.2	27.4	28.4	24.4	28.8	26.2	26.5	92	72	91	85	29.9	36.6	33.2	33.2	24	27.5	25.8	25.8
1990	4	20	37	20.8	16.2	25	34.4	28	28.9	24.8	28.2	27.4	26.8	98	63	96	86	31.2	34.1	36.1	33.8	24.7	26.3	27.2	26.1
1990	4	21	37.2	24.4	12.8	25	34	27.8	28.6	24.6	27.6	26.8	26.3	97	61	93	84	30.6	32.7	34.6	32.6	24.5	25.5	26.5	25.5
1990	4	22	36.6	21.6	15	25.2	33.8	27.6	28.5	24.8	27.4	26.2	26.1	97	61	90	83	31	32.2	33.1	32.1	24.7	25.3	25.7	25.2
1990	4	23	38.2	21.8	16.4	26	33.2	28.6	29.1	25.4	25.1745	26.8	23.9678	95	56.1647	87	70.7778	32	29.3333	34	27.8572	25.2	23.0821	26.2	22.0194
1990	4	24	37.8	22.2	15.6	26.4	33.4	28.4	29.1	25.8	25.9976	27.2	22.9013	95	58.1094	91	71.9956	32.8	29.9715	35.3	27.7945	25.6	23.761	26.8	21.9825
1990	4	25	35	21.0276	13.9724	26.2	31.6	26.8	27.9	25.2	26.8	26.2	26.1	92	69	95	86	31.4	32	33.6	32.3	24.8	25.2	26	25.3
1990	4	26	38.2	25	13.2	26.2	28.4	27.2	27.3	25.8	26	26.4	26.1	97	83	94	91	32.9	32	33.9	32.9	25.7	25.2	26.1	25.7
1990	4	27	37	24.2	12.8	25.3	33.8	25	27.3	24.8	27.2	24.2	25.4	96	60	94	83	31	31.7	29.7	30.8	24.6	25	23.9	24.5
1990	4	28	37	20.8	16.2	24.2	30.2	27.2	27.2	23.6	27.4	26.4	25.8	95	81	94	90	28.7	34.6	33.9	32.4	23.4	26.5	26.1	25.3
1990	4	29	34	24.2	9.8	25	31.4	26.4	27.3	24.4	27.2	25.8	25.8	95	72	95	88	30.1	33.3	32.8	32.1	24.2	25.8	25.6	25.2
1990	4	30	34	24.6	9.4	25.2	31	26.8	27.5	24.8	28.6	25.8	26.4	97	84	92	91	31	37.5	32.5	33.7	24.7	27.9	25.5	26
1990	5	1	33.6	21.4207	12.1793	25.4	30.8	26.6	27.4	25.2	28.4	26.2	26.6	98	84	97	93	31.9	37.1	33.7	34.2	25.1	27.7	26.1	26.3
1990	5	2	35.4	21.2	14.2	24.8	30.2	26.4	27	24.2	27.6	25.8	25.9	95	82	95	91	29.8	35.2	32.8	32.6	24	26.8	25.6	25.5
1990	5	3	35.8	21.6	14.2	25.4	32.8	24.6	26.9	24.8	26.4	23.2	24.8	95	61	89	82	30.9	30.1	27.5	29.5	24.6	24.2	22.6	23.8
1990	5	4	34.6	20.8	13.8	24.8	25.7622	26.2	21.1907	23.8	24.9162	25.2	23.6147	92	56.8658	92	72.035	28.8	28.1857	31.4	27.5543	23.4	22.1965	24.8	21.7937
1990	5	5	30.5137	20.4	10.1137	25	31.4	25	26.6	24.8	28.6	24.8	26.1	98	81	98	93	31.2	37.3	31.2	33.2	24.7	27.8	24.7	25.7
1990	5	6	33.8	21.4	12.4	25	32.8	26.4	27.6	24.8	28.4	23.8	25.7	98	72	81	84	31.2	35.7	27.7	31.5	24.7	27.1	22.8	24.9
1990	5	7	38.2	21.6759	16.5241	26.8	34.6	27.2	29	25.8	30.8	26.4	27.7	92	76	94	87	32.5	41.9	33.9	36.1	25.5	29.8	26.1	27.1
1990	5	8	36.8	21.6621	15.1379	26.4	33.2	29	29.4	24.6	30.4	27.8	27.6	86	82	91	86	29.7	41.5	36.5	35.9	23.9	29.6	27.4	27
1990	5	9	37.2	23.2	14	26	33.8	29.4	29.6	25.8	29.4	27.2	27.5	98	72	84	85	33.1	38	34.6	35.2	25.7	28.1	26.5	26.8
1990	5	10	37.8	22.4	15.4	24.0828	33.6	28.4	22.071	23.9862	28.8	26.8	22.9751	86.0183	70	88	69.6708	28.6359	36.4	34.2	26.824	22.7463	27.4	26.3	21.1595
1990	5	11	37.6	21.5379	16.0621	26.2	33.2	27.4	28.5	25.8	29.2	25.8	26.9	97	74	88	86	32.9	37.8	32.1	34.3	25.7	28	25.3	26.3
1990	5	12	38.2	21.8	16.4	25.8	27.1034	29.4	22.5339	24.6	26.4144	27.2	24.1781	91	61.663	84	71.5897	30.1	31.4515	34.6	28.4624	24.2	24.5028	26.5	22.333
1990	5	13	38.2	22	16.2	26	36.4	27.6	29.4	25.8	28.4	26.2	26.8	98	55	90	81	33.1	33.3	33.1	33.2	25.7	25.9	25.7	25.8
1990	5	14	37.8	21.6828	16.1172	26.2	35.4	27.4	29.1	25.8	28.2	26.4	26.8	97	58	92	83	32.9	33.4	33.7	33.4	25.7	25.9	26.1	25.9
1990	5	15	39.4	24.4	15	25.8	35.6	28.6	29.6	25.2	30.4	27.2	27.6	95	69	90	85	31.6	39.9	35.1	35.6	25	29	26.8	26.9
1990	5	16	34.8	22.6	12.2	26.2	25.5878	26.4	22.2112	25.8	25.0564	25.6	24.108	97	59.5965	94	75.2798	32.9	29.54	32.3	29.5289	25.7	23.2113	25.3	23.2076
1990	5	17	38.8	22.6	16.2	26.2	26.6968	26.4	22.2414	25.8	24.9088	25.8	21.9898	97	60.4084	95	72.4015	32.9	29.3997	32.8	28.1045	25.7	23.1412	25.6	22.1301
1990	5	18	36.8	21.6	15.2	26	33.6	28.2	29	25.6	30.8	27.6	28	97	82	96	91	32.5	42.5	36.5	37.2	25.5	30.1	27.4	27.6
1990	5	19	38.8	20.5042	18.2958	26.4	36.2	27.4	29.4	25.4	31	26.4	27.6	92	69	92	85	31.8	41.4	33.7	35.6	25.1	29.6	26.1	26.9
1990	5	20	42.4	22.6	19.8	26.6	26.8466	30.8	21.3924	25.8	25.4697	28.6	22.7389	94	63.1022	85	72.6967	32.7	29.6986	37.7	27.6247	25.5	23.6061	27.9	21.9013
1990	5	21	38.8	19.7265	19.0735	26.4	36	26	28.6	24.2	30.8	25.8	26.9	83	69	98	84	28.7	40.9	33.1	34.2	23.4	29.4	25.7	26.2
1990	5	22	35.4	21	14.4	25.2	31.4	28.8	28.5	24.8	26.2	26.8	25.9	97	66	86	83	31	30.5	33.9	31.8	24.7	24.4	26.1	25.1
1990	5	23	36.2	20.4899	15.7101	26.8	33.4	26.2	28.2	26.2	29.4	25.6	27.1	95	75	95	88	33.6	38.3	32.4	34.8	26	28.2	25.4	26.5
1990	5	24	37.2	20.1403	17.0597	24.8	33.4	27.8	28.5	24.2	29.4	26.8	26.8	95	75	93	87	29.8	38.3	34.6	34.2	24	28.2	26.5	26.2
1990	5	25	36.6	22.4	14.2	26.6	34.6	29.2	29.9	25.8	30.6	27.8	28.1	94	75	90	86	32.7	41.2	36.4	36.8	25.5	29.5	27.4	27.5
1990	5	26	36.2	22.4	13.8	26.6	33.6	28.2	29.1	25.8	27.2	27.4	26.8	94	61	94	83	32.7	31.8	35.9	33.5	25.5	25.1	27.1	25.9
1990	5	27	35	22.6	12.4	27.6	32.4	24.4	27.2	26.4	30.4	24	26.9	91	87	97	91	33.6	42.1	29.6	35.1	26	29.9	23.9	26.6
1990	5	28	36.6	24.2	12.4	25.2	33	28.2	28.7	24.8	28.2	27.4	26.8	97	70	94	87	31	35	35.9	34	24.7	26.7	27.1	26.2
1990	5	29	36.4	24	12.4	25.4	34.2	26.4	28.1	25.2	29.6	25.8	26.9	98	71	95	88	31.9	38.4	32.8	34.4	25.1	28.3	25.6	26.3
1990	5	30	37.4	21.2	16.2	26.6	35.4	26.2	28.6	25.8	30.2	25.4	27.1	94	69	94	85	32.7	39.4	31.9	34.7	25.5	28.7	25.1	26.5
1990	5	31	36.6	23.8	12.8	26.8	33.2	28.6	29.3	25.6	28.8	26.4	26.9	91	72	84	82	32	36.6	32.9	33.9	25.2	27.5	25.7	26.1
1990	6	1	35.8	21.3379	14.4621	26.6	32.4	23.2	26.4	26.2	28.8	22.8	25.9	97	76	97	90	33.7	37.2	27.5	32.8	26.1	27.7	22.6	25.5
1990	6	2	34.8	19.2	15.6	23.8	31.4	28.4	28	23.2	28.2	26.6	26	95	79	87	87	28	36.1	33.6	32.6	23	27.2	26	25.4
1990	6	3	36.6	20.6	16	25.2	33.8	28.4	29	24.8	29.4	26.4	26.9	97	72	86	85	31	38	33.1	34	24.7	28.1	25.7	26.2
1990	6	4	37.4	24.4	13	25.2	34.4	28.2	29	24.8	28.2	26.8	26.6	97	63	90	83	31	34.1	34.3	33.1	24.7	26.3	26.3	25.8
1990	6	5	35.4	22	13.4	26	32.4	27.4	28.3	25.4	28.8	26.4	26.9	95	76	92	88	32	37.2	33.7	34.3	25.2	27.7	26.1	26.3
1990	6	6	33	24.6	8.4	25.6	32.2	28.6	28.8	24.8	28.4	26.2	26.5	94	75	83	84	30.8	36.1	32.4	33.1	24.5	27.2	25.4	25.7
1990	6	7	30.4067	21.1819	9.22473	26	36.2	25.4	28.3	25.4	32.2	24.8	27.5	95	76	95	89	32	45.4	30.9	36.1	25.2	31.2	24.6	27
1990	6	8	37.6	21.2	16.4	26.4	35.4	21.5507	21.7174	25.8	30.2	24.2593	23.2113	95	69	81.1841	72.8443	32.8	39.4	30.5142	28.5252	25.6	28.7	23.7353	22.3662
1990	6	9	36.2	21.8069	14.3931	26.6	33.4	26.4	28.2	25.2	29.2	25.2	26.5	89	73	91	85	31.1	37.7	31.2	33.4	24.7	28	24.8	25.8
1990	6	10	35.2	20.8621	14.3379	26.2	31.8	24	26.5	25.8	28.6	23.8	26.1	97	79	98	91	32.9	37	29.3	33.1	25.7	27.6	23.7	25.7
1990	6	11	35	20.7039	14.2961	25.6	32.4	25.4	27.2	25.2	28.4	24.6	26.1	97	74	94	88	31.8	36	30.4	32.7	25.1	27.2	24.3	25.5
1990	6	12	35	20.4	14.6	24.4	30.8	28.2	27.9	23.8	26.8	27	25.9	95	73	91	87	29.1	32.6	34.8	32.2	23.6	25.5	26.6	25.2
1990	6	13	37.6	20.4276	17.1724	25.6	34.2	27.8	28.9	25.2	26.8	26.6	26.2	97	56	91	81	31.8	30.3	34	32	25.1	24.3	26.2	25.2
1990	6	14	34.2	23.8	10.4	24.8	30.6	27.6	27.6	24.8	28.4	26.4	23.9087	0	85	91	92	31.3	37.2	33.6	34	24.8	27.7	26	26.2
1990	6	15	35.4	24.8	10.6	25.4	32	26.8	27.8	24.6	26.4	25.8	25.6	94	65	92	84	30.4	30.7	32.5	31.2	24.3	24.5	25.5	24.7
1990	6	16	31.4	24.2	7.2	25.4	30.2	27.2	27.5	24.6	26.8	26.2	25.9	94	77	92	88	30.4	33	33.3	32.2	24.3	25.7	25.9	25.3
1990	6	17	36	21.8	14.2	25.6	32.6	27.6	28.4	24.8	26.4	25.4	25.5	94	62	84	80	30.8	30.3	31	30.7	24.5	24.3	24.6	24.5
1990	6	18	37.6	21.8414	15.7586	26.4	34.8	28.8	29.7	25.8	28.4	27.4	27.2	95	62	90	82	32.8	34.4	35.5	34.3	25.6	26.4	27	26.3
1990	6	19	37.8	20.7862	17.0138	26.4	34	29.8	30	26.2	29.2	27.9	27.8	98	70	87	85	33.9	37.3	36.3	35.8	26.1	27.8	27.3	27.1
1990	6	20	38.6	21.2552	17.3448	26.6	36.8	27.2	29.5	26.2	29.6	26.2	27.3	97	59	92	83	33.7	36.7	33.3	34.6	26.1	27.5	25.9	26.5
1990	6	21	37.8	20.8621	16.9379	27.6	35.4	30	30.8	26.2	29.2	28.8	28.1	90	63	91	81	33.1	36.4	38.8	36.1	25.7	27.4	28.4	27.2
1990	6	22	38.8	22.4	16.4	26.6	36	29	30.1	25.8	32.2	27.8	28.6	94	77	91	87	32.7	45.5	36.5	38.2	25.5	31.2	27.4	28.1
1990	6	23	35.8	20.9448	14.8552	25.8	30	27.4	27.6	25.6	27.4	25.8	26.3	98	82	88	89	32.7	34.7	32.1	33.2	25.5	26.6	25.3	25.8
1990	6	24	34.6	20.4	14.2	24.6	32.8	28.6	28.6	23.8	28.8	27.6	26.7	94	74	93	87	28.9	36.9	36.2	34	23.5	27.6	27.3	26.1
1990	6	25	36.2	21.6	14.6	26.2	32.8	25.4	27.5	25.8	29.6	24.8	26.7	97	79	95	90	32.9	39.3	30.9	34.4	25.7	28.7	24.6	26.3
1990	6	26	36.4	22.6	13.8	24.8	31.4	27.6	27.9	23.8	26.2	26.2	25.4	92	66	90	83	28.8	30.5	33.1	30.8	23.4	24.4	25.7	24.5
1990	6	27	35.6	21.4	14.2	26.2	34.2	28.8	29.5	25.4	29.2	27.8	27.5	94	69	93	85	31.9	37.2	36.7	35.2	25.1	27.7	27.5	26.8
1990	6	28	35.6	24.4	11.2	25.2	31.2	28.4	28.3	24.8	29.2	25.8	26.6	97	86	81	88	31	39.2	31.5	33.9	24.7	28.6	24.9	26.1
1990	6	29	36.8	20.6	16.2	25.4	32.4	27.4	28.1	24.8	26.2	25.8	25.6	95	61	88	82	30.9	29.9	32.1	31	24.6	24	25.3	24.6
1990	6	30	38.4	21.8	16.6	25.4	35.4	29.6	30	24.8	28.6	27.8	27.1	95	60	87	81	30.9	34.6	36.1	33.9	24.6	26.5	27.2	26.1
1990	7	1	38.4	22	16.4	25.4	24.7675	26.6	20.5416	24.8	22.3083	25.4	20.393	95	55.6424	91	62.5928	30.9	26.3877	31.6	23.6944	24.6	20.7563	25	18.691
1990	7	2	36.2	20.2	16	24.6	31.6	26.4	27.3	23.8	28.4	25.8	26	94	79	95	89	28.9	36.5	32.8	32.8	23.5	27.4	25.6	25.5
1990	7	3	36.6	19.8	16.8	23.8	32.8	28.6	28.5	23.2	26.4	26.4	25.3	95	61	84	80	28	30.1	32.9	30.4	23	24.2	25.7	24.3
1990	7	4	36.2	24.4	11.8	25.2	34	27.8	28.7	24.8	26.2	26.4	25.8	97	54	90	80	31	28.8	33.5	31.1	24.7	23.4	25.9	24.7
1990	7	5	37.8	23.2	14.6	25	35	24.4	27.2	24.2	29.8	24.2	26.1	94	68	98	87	29.7	38.5	30	32.7	23.9	28.3	24.1	25.4
1990	7	6	34.6	23.8	10.8	25.2	31.6	28.2	28.3	24.8	26.2	26.8	25.9	97	65	90	84	31	30.4	34.3	31.9	24.7	24.3	26.3	25.1
1990	7	7	35.4	24.8	10.6	25	24.1641	27.6	21.1106	24.6	23.9429	26.2	20.9455	97	58.5375	90	69.5969	30.6	28.1486	33.1	26.6358	24.5	22.2342	25.7	21.0673
1990	7	8	35.8	21	14.8	24.6	32.6	26.4	27.5	24.2	28.2	25.2	25.9	97	72	91	86	29.9	35.3	31.2	32.2	24.1	26.8	24.8	25.2
1990	7	9	33.8	23	10.8	25.6	32.4	28.4	28.7	25	28.6	26.8	26.8	95	75	88	86	31.3	36.6	34.2	34	24.8	27.5	26.3	26.2
1990	7	10	35.2	24	11.2	25.2	33	27.8	28.5	24.8	29.6	22.3478	22.0489	97	78	74.1728	66.0175	31	39.2	28.1229	25.7391	24.7	28.6	21.8312	20.2813
1990	7	11	37.2	24.8	12.4	25.2	33.6	27.8	28.6	25	28.2	26.8	26.7	98	67	93	86	31.5	34.6	34.6	33.6	24.9	26.5	26.5	26
1990	7	12	37.4	22.2	15.2	26.2	33.8	29	29.5	25.4	29.6	27.8	27.6	94	74	91	86	31.9	38.7	36.5	35.7	25.1	28.4	27.4	27
1990	7	13	38.2	24.6	13.6	25.4	34.6	26.4	28.2	25.2	27.2	25.8	26.1	98	57	95	83	31.9	31.1	32.8	31.9	25.1	24.7	25.6	25.1
1990	7	14	33	24.8	8.2	25.4	30.6	27.2	27.6	24.6	28.2	26.2	26.3	94	83	92	90	30.4	36.6	33.3	33.4	24.3	27.5	25.9	25.9
1990	7	15	34.2	24.2	10	25	31	26.2	27.1	24.4	28.2	25.6	26.1	95	81	95	91	30.1	36.4	32.4	33	24.2	27.3	25.4	25.6
1990	7	16	33.4	20.8	12.6	23.8	30.4	27.2	27.1	22.6	27.8	25.8	25.4	90	82	90	87	26.6	35.6	32.3	31.5	22.1	27	25.3	24.8
1990	7	17	32.6	24	8.6	25.6	30.2	27.2	27.6	25.2	27.2	26.4	26.3	97	79	94	90	31.8	34.1	33.9	33.2	25.1	26.2	26.1	25.8
1990	7	18	35.8	21.0621	14.7379	26.4	32.4	26.2	27.8	25.8	27.6	25.8	26.4	95	69	97	87	32.8	33.7	32.9	33.2	25.6	26.1	25.7	25.8
1990	7	19	37.6	24.6	13	25.4	33.2	26.4	27.9	24.8	29.6	25.6	26.7	95	77	94	89	30.9	39	32.3	34.1	24.6	28.6	25.3	26.2
1990	7	20	33.2	20.2	13	24	30.2	27.6	27.4	23.8	26.8	26.2	25.6	98	77	90	88	29.3	33	33.1	31.8	23.7	25.7	25.7	25
1990	7	21	36.4	20	16.4	25.2	32.6	28.6	28.8	24.8	30.2	26.8	27.3	97	84	87	89	31	41.3	34	35.4	24.7	29.5	26.2	26.8
1990	7	22	36.6	21.4	15.2	25.4	34	24.8	27.3	24.8	28.8	24.2	25.9	95	68	95	86	30.9	36.1	29.8	32.3	24.6	27.2	24	25.3
1990	7	23	36.8	20.2	16.6	24	34.2	28.4	28.8	23.8	28.6	26.4	26.3	98	66	86	83	29.3	35.4	33.1	32.6	23.7	26.9	25.7	25.4
1990	7	24	37.4	20.4	17	25.4	34.6	26.6	28.3	24.8	29.2	25.8	26.6	95	67	94	85	30.9	36.9	32.7	33.5	24.6	27.6	25.5	25.9
1990	7	25	37.4	20.8	16.6	25	34.2	29.4	29.5	24.8	29.2	26.8	26.9	98	69	82	83	31.2	37.2	33.5	33.9	24.7	27.7	25.9	26.1
1990	7	26	37.6	22.6	15	24.8	33.8	23.8	26.5	23.6	27.8	23.2	24.9	91	63	95	83	28.3	33.3	28	29.9	23.1	25.9	23	24
1990	7	27	35.2	23.8	11.4	24.6	31.4	29.6	28.8	24	27.6	26.4	26	95	75	78	83	29.4	34.4	32.3	32	23.8	26.4	25.3	25.2
1990	7	28	37.2	24.8	12.4	26.6	34.8	27.2	29	25.4	29.6	26.8	27.3	91	68	97	85	31.6	38	35	34.9	25	28.1	26.7	26.6
1990	7	29	38.8	22.2	16.6	26.8	36	26.2	28.8	25.2	31.8	24	27	88	74	83	82	31	44.2	28.4	34.5	24.6	30.7	23.2	26.2
1990	7	30	38.2	19.8	18.4	24	34.2	28.2	28.7	23.6	27.2	26.2	25.7	97	58	85	80	28.8	31.4	32.7	31	23.4	24.9	25.5	24.6
1990	7	31	35.4	24.4	11	25.6	33.4	28.4	29	24.8	29.6	26.8	27.1	94	76	88	86	30.8	38.9	34.2	34.6	24.5	28.5	26.3	26.4
1990	8	1	38.2	20.6	17.6	24.6	34.2	25.4	27.4	23.8	22.9973	24.8	21.9529	94	56.7182	95	70.5195	28.9	27.348	30.9	26.8609	23.5	21.4289	24.6	21.1964
1990	8	2	37.2	20.4	16.8	24.6	34.2	27.4	28.4	23.8	29.4	25.8	26.3	94	70	88	84	28.9	37.8	32.1	32.9	23.5	28	25.3	25.6
1990	8	3	36.6	23.4	13.2	25.6	33.4	27.2	28.4	24.6	27.4	26.8	26.3	92	63	97	84	30.2	32.5	35	32.6	24.2	25.4	26.7	25.4
1990	8	4	36.8	21.6	15.2	24.8	33.8	27.6	28.5	23.8	27.4	26.2	25.8	92	61	90	81	28.8	32.2	33.1	31.4	23.4	25.3	25.7	24.8
1990	8	5	37.6	21.4	16.2	25	34.4	28.8	29.3	24.8	27.6	26.2	26.2	98	60	82	80	31.2	32.4	32.3	31.9	24.7	25.4	25.3	25.1
1990	8	6	38.8	24.8	14	25.6	35.2	28.8	29.6	25.2	27.4	27.6	26.7	97	55	91	81	31.8	31.3	36.1	33.1	25.1	24.8	27.2	25.7
1990	8	7	38.6	22	16.6	26	34.2	27.4	28.8	25.8	29.8	26.2	27.3	98	73	91	87	33.1	39	33.2	35.1	25.7	28.5	25.8	26.7
1990	8	8	37	25.6	11.4	26.2	33.4	24.6	27.2	24.8	28.6	24.2	25.9	89	70	97	85	30.4	35.9	29.9	32.1	24.3	27.1	24.1	25.2
1990	8	9	37	24	13	25.2	33	28.4	28.8	25	29.2	26.8	27	98	76	88	87	31.5	38	34.2	34.6	24.9	28.1	26.3	26.4
1990	8	10	36.4	20.8	15.6	25	32.4	24.8	26.8	24.8	26.2	24.2	25.1	98	61	95	85	31.2	29.9	29.8	30.3	24.7	24	24	24.2
1990	8	11	35.2	23.2	12	24.2	32.4	27.2	27.8	23.8	28.8	25.4	26	97	76	87	87	29.2	37.2	31.2	32.5	23.6	27.7	24.8	25.4
1990	8	12	37.4	21.2	16.2	25.8	34.6	24.2	27.2	24.8	29.8	23.8	26.1	92	70	97	86	30.6	38.7	29.2	32.9	24.4	28.4	23.6	25.5
1990	8	13	36.4	20.2	16.2	25	32.6	26	27.4	24.8	29.2	25.6	26.5	98	78	97	91	31.2	38.2	32.5	34	24.7	28.2	25.5	26.1
1990	8	14	37.4	22	15.4	26	29.2	25.2	26.4	25.2	26.4	24.8	25.5	94	80	97	90	31.5	32.5	31	31.7	24.9	25.5	24.7	25
1990	8	15	34.8	21.8	13	25.4	32.2	25.6	27.2	24.8	27.8	24.6	25.7	95	72	92	86	30.9	34.4	30.2	31.8	24.6	26.4	24.2	25.1
1990	8	16	36	20.6	15.4	24.4	22.6504	28.2	14.5024	23.8	24.1043	27.4	20.1743	95	57.4562	94	57.7514	29.1	28.4218	35.9	22.3183	23.6	22.2998	27.1	17.5542
1990	8	17	34.8	23	11.8	25.8	31.4	29	28.8	23.8	26.8	28.2	26.3	85	70	94	83	28.1	32.2	37.7	32.7	23	25.3	28	25.4
1990	8	18	26.8395	24.2	2.63948	25.4	33.6	27.2	28.4	23.6	28.8	26.2	26.2	86	70	92	83	27.9	36.4	33.3	32.5	22.9	27.4	25.9	25.4
1990	8	19	38.4	21.6	16.8	26.2	35	29.2	29.9	25.4	29.4	28.2	27.7	94	66	93	84	31.9	37.2	37.6	35.6	25.1	27.8	27.9	26.9
1990	8	20	38.4	23.6	14.8	24.2	34.4	30.2	29.8	23.8	28.8	28.6	27.1	97	66	89	84	29.2	35.8	38.1	34.4	23.6	27.1	28.1	26.3
1990	8	21	40.8	25.8	15	26.6	37	29.2	30.5	26.2	27.2	28.6	27.3	97	47	96	80	33.7	29.5	38.7	34	26.1	23.8	28.4	26.1
1990	8	22	37.6	24.6	13	25.2	30.8	27.8	27.9	24.8	28.6	26.2	26.5	97	85	88	90	31	37.7	32.9	33.9	24.7	27.9	25.7	26.1
1990	8	23	37.4	24.2	13.2	25.4	34	24.4	27	25.2	29.2	23.8	26.1	98	70	95	88	31.9	37.3	29.1	32.8	25.1	27.8	23.6	25.5
1990	8	24	36.4	23.2	13.2	25.2	32.6	27.8	28.3	24.2	26.4	25.8	25.5	92	62	85	80	29.5	30.3	31.9	30.6	23.8	24.3	25.1	24.4
1990	8	25	35.2	25.2	10	26	34	27.2	28.6	25.8	30.2	26.2	27.4	98	76	92	89	33.1	40.4	33.3	35.6	25.7	29.1	25.9	26.9
1990	8	26	37.4	24.6	12.8	25.2	34.2	28.2	29	24.8	27.6	27.2	26.5	97	60	93	83	31	32.5	35.4	33	24.7	25.4	26.9	25.7
1990	8	27	34.6	22.6	12	23.4	32.8	27.6	27.9	23	28.6	25.8	25.8	97	73	87	85	27.8	36.3	32	32	22.8	27.3	25.2	25.1
1990	8	28	35.4	19.8354	15.5646	26.2	30.6	27.2	27.8	25.8	26.2	26	26	97	71	91	86	32.9	31.1	32.8	32.3	25.7	24.7	25.6	25.3
1990	8	29	36.4	23.4	13	24	30.4	26.6	26.9	23.2	26.6	25.4	25.1	94	74	91	86	27.9	32.3	31.6	30.6	22.9	25.3	25	24.4
1990	8	30	36.4	21.6	14.8	25.2	32.2	28	28.4	24.8	29.2	27.2	27.1	97	80	94	90	31	38.5	35.5	35	24.7	28.3	26.9	26.6
1990	8	31	37	25.4	11.6	26.6	33.4	27.4	28.7	25.8	26.2	25.8	25.9	94	57	88	80	32.7	29.2	32.1	31.3	25.5	23.7	25.3	24.8
1990	9	1	37	25.8	11.2	26.4	33.4	28.4	29.1	26.2	28.8	26.2	27.1	98	71	84	85	33.9	36.5	32.5	34.3	26.1	27.4	25.5	26.3
1990	9	2	37.2	21.4	15.8	25.8	33.8	27.2	28.5	24.8	26.6	26.8	26.1	92	57	97	82	30.6	30	35	31.9	24.4	24.1	26.7	25.1
1990	9	3	36.6	22.4	14.2	23.8	32.6	27.8	28	23.2	26.8	25.2	25.1	95	64	81	80	28	31.4	30.3	29.9	23	24.8	24.3	24
1990	9	4	38.8	24	14.8	25.6	36.2	28.6	29.8	24.8	28	27.8	26.9	94	54	94	81	30.8	32.3	36.8	33.3	24.5	25.3	27.6	25.8
1990	9	5	37.8	22.4	15.4	26.4	34.6	26.4	28.4	26.2	27.2	25.8	26.4	98	57	95	83	33.9	31.1	32.8	32.6	26.1	24.7	25.6	25.5
1990	9	6	39.4	25.4	14	26.2	30.8	27.8	28.1	25.8	27.4	26.4	26.5	97	77	90	88	32.9	34.2	33.5	33.5	25.7	26.3	25.9	26
1990	9	7	27.7741	19.4	8.37408	24.4	33.6	26.4	27.7	23.8	28.6	25.2	25.9	95	69	91	85	29.1	35.8	31.2	32	23.6	27.1	24.8	25.1
1990	9	8	38.4	21.6	16.8	25.2	35	25.4	27.8	24.6	28.6	24.8	26	95	62	95	84	30.5	34.9	30.9	32.1	24.4	26.6	24.6	25.2
1990	9	9	34.4	25.2	9.2	25.8	31.4	25.8	27.2	25	26.2	25.2	25.5	94	66	95	85	31.1	30.5	31.6	31.1	24.7	24.4	25	24.7
1990	9	10	34.2	21	13.2	22.6	31.2	26.8	26.9	21.6	27.4	25.8	24.9	92	75	92	86	25.1	34	32.5	30.5	21.2	26.2	25.5	24.3
1990	9	11	36.6	21.8	14.8	25.6	31.4	25.6	27	25.2	26.2	24.8	25.4	97	66	94	86	31.8	30.5	30.8	31	25.1	24.4	24.5	24.7
1990	9	12	36.6	25	11.6	25.6	33.2	26	27.7	25.2	26.2	25.8	25.7	97	58	98	84	31.8	29.3	33.1	31.4	25.1	23.7	25.7	24.8
1990	9	13	37	25.2	11.8	25.6	32.2	28.4	28.6	25.2	27.8	26.8	26.6	97	72	88	86	31.8	34.4	34.2	33.4	25.1	26.4	26.3	25.9
1990	9	14	33.8	24.8	9	26.6	28.4	28.6	28	25.2	25.4	25.8	25.5	89	79	80	83	31.1	30.4	31.3	31	24.7	24.3	24.8	24.6
1990	9	15	27.4476	24.2	3.24762	24.6	33.2	27.2	28.1	23.8	28.2	26.2	26.1	94	69	92	85	28.9	34.9	33.3	32.4	23.5	26.6	25.9	25.3
1990	9	16	38.8	24.6	14.2	25	35	27.6	28.8	25	26.8	25.8	21.9345	0	53	87	80	31.7	29.8	32	31.1	25	24	25.2	24.7
1990	9	17	39	20.6	18.4	24.4	34.8	29.8	29.7	23.8	28.2	28.6	26.9	95	61	91	82	29.1	33.8	38.3	33.7	23.6	26.1	28.2	26
1990	9	18	37	24.8	12.2	26.2	31.4	25.2	27	25.8	29.2	24.8	26.6	97	85	97	93	32.9	39	31	34.3	25.7	28.6	24.7	26.3
1990	9	19	35.4	23.8	11.6	25.6	32.8	24.2	26.7	24.6	28.2	23.8	25.5	92	71	97	87	30.2	35.2	29.2	31.5	24.2	26.8	23.6	24.9
1990	9	20	32	23.4	8.6	25.6	25.2	22.6	24	25.2	24.8	21.8	23.9	97	97	93	96	31.8	31	25.6	29.5	25.1	24.7	21.5	23.7
1990	9	21	39.2	19.2	20	23.2	32.2	28.4	28	21.8	26.2	27.6	25.2	89	62	94	82	25.2	30	36.4	30.5	21.2	24.1	27.4	24.2
1990	9	22	34.2	21.4	12.8	25.6	33.2	25.4	27.4	24.8	27.6	24.8	25.7	94	65	95	85	30.8	33.2	30.9	31.6	24.5	25.8	24.6	25
1990	9	23	34	24.2	9.8	24.6	31.4	23.6	25.8	24	29.4	22.8	25.4	95	86	93	92	29.4	39.6	27.2	32.1	23.8	28.8	22.5	25
1990	9	24	36.2	23.6	12.6	24.8	22.3478	26.4	19.5543	24.2	22.6873	25.8	21.7721	95	56.5706	95	70.2243	29.8	26.7022	32.8	26.4992	24	21.0747	25.6	20.975
1990	9	25	33.6	23	10.6	24.2	32.6	27.4	27.9	23.8	26.2	26.2	25.4	97	60	91	83	29.2	29.7	33.2	30.7	23.6	24	25.8	24.5
1990	9	26	37	24.2	12.8	25.2	34.8	25.8	27.9	23.8	27.6	25.2	25.5	89	58	95	81	28.5	32.1	31.6	30.8	23.3	25.2	25	24.5
1990	9	27	35	25	10	26.6	32.6	27.2	28.4	26.2	26.4	26.2	26.3	97	62	92	84	33.7	30.3	33.3	32.4	26.1	24.3	25.9	25.4
1990	9	28	34.2	23.2	11	24.2	31.2	26.2	27	23.8	26.2	25.4	25.1	97	68	94	86	29.2	30.7	31.9	30.6	23.6	24.5	25.1	24.4
1990	9	29	35.4	24	11.4	24.6	31.4	29.2	28.6	24.2	28.2	26.2	26.2	97	79	79	85	29.9	36.1	32	32.7	24.1	27.2	25.2	25.5
1990	9	30	36.2	23.6	12.6	25.6	34.4	27.8	28.9	24.8	29.8	26.8	27.1	94	71	93	86	30.8	38.9	34.6	34.7	24.5	28.5	26.5	26.5
1990	10	1	37.6	25.4	12.2	26.2	23.0725	24.2	19.9584	25.8	21.8607	24	20.7647	97	54.2458	98	67.0876	32.9	25.9236	29.7	25.2483	25.7	20.3551	23.9	20.0156
1990	10	2	34.8	20.6	14.2	24.8	31.2	25.6	26.8	24.2	27.4	24.8	25.5	95	75	94	88	29.8	34	30.8	31.5	24	26.2	24.5	24.9
1990	10	3	34.2	21.6	12.6	25.2	31.4	26.4	27.4	24.6	26.8	25.8	25.7	95	70	95	87	30.5	32.2	32.8	31.8	24.4	25.3	25.6	25.1
1990	10	4	35.4	20.8	14.6	25.2	32.8	27	28	24.8	27.6	22.333	21.3471	97	67	79.0438	70.4699	31	33.4	27.5731	25.9624	24.7	25.9	21.8607	20.6371
1990	10	5	33.4	21.2	12.2	24.8	30.4	24.4	26	23.6	23.7427	23.8	22.374	91	58.6002	95	69.1719	28.3	27.9495	29.1	25.8822	23.1	22.0747	23.6	20.5722
1990	10	6	34.2	20.6	13.6	25.4	32.6	27.2	28.1	24.8	23.846	25.2	21.8201	95	59.1168	85	70.9623	30.9	28.1524	30.7	26.6505	24.6	22.167	24.5	21.0747
1990	10	7	31.4	24.2	7.2	25.4	30.6	25.6	26.8	24.6	26.2	24.8	25.2	94	71	94	86	30.4	31.1	30.8	30.7	24.3	24.7	24.5	24.5
1990	10	8	35.4	21	14.4	25.2	27.8	26.2	26.4	24.8	25.2	22.6725	22.8755	97	81	79.7819	74.3942	31	30.3	28.2853	28.0344	24.7	24.3	22.2481	22.1116
1990	10	9	36	20.2	15.8	24.8	33.6	25.6	27.4	23.6	27.2	24.8	25.2	91	61	94	82	28.3	31.8	30.8	30.3	23.1	25.1	24.5	24.2
1990	10	10	34.2	21.2	13	25.2	31.6	27.2	27.8	24.8	26.4	26	25.7	97	67	91	85	31	30.9	32.8	31.6	24.7	24.6	25.6	25
1990	10	11	35.4	19.8	15.6	22.8	28.6	26.8	26.3	22.2	25.2	25.8	24.4	95	76	92	88	26.3	29.8	32.5	29.6	22	24	25.5	23.8
1990	10	12	33.4	20	13.4	25	31.2	26.6	27.4	24.8	27.4	25.8	26	98	75	94	89	31.2	34	32.7	32.6	24.7	26.2	25.5	25.5
1990	10	13	34.6	20.6	14	24.2	31.4	25.8	26.8	23.8	23.7205	24.8	22.6172	97	59.7072	92	73.7669	29.2	28.0196	30.6	27.5177	23.6	22.1005	24.4	21.8348
1990	10	14	35.4	21.4	14	25.4	32.4	26.4	27.6	24.6	26.2	23.2	24.7	94	61	76	77	30.4	29.9	26.3	28.8	24.3	24	21.9	23.4
1990	10	15	35.8	21	14.8	24.8	33.2	23.8	26.4	24.2	26.2	23.2	24.5	95	58	95	83	29.8	29.3	28	29	24	23.7	23	23.6
1990	10	16	34.8	20.2	14.6	24.2	31.4	28	27.9	23.8	23.6172	26.6	22.5138	97	59.0061	90	68.2316	29.2	27.1856	33.9	25.2815	23.6	21.3625	26.1	20.0414
1990	10	17	35	21.6	13.4	25.8	32.8	23.8	26.5	25.2	26.2	23.2	24.9	95	60	95	83	31.6	29.6	28	29.8	25	23.9	23	23.9
1990	10	18	35.4	20.2	15.2	24.6	32.2	24.4	26.4	24.2	28.4	24.2	25.6	97	75	98	90	29.9	36.1	30	32	24.1	27.2	24.1	25.1
1990	10	19	36.2	21.2	15	25.6	33.4	25	27.3	24.8	28.6	24.8	26.1	94	70	98	87	30.8	35.9	31.2	32.6	24.5	27.1	24.7	25.5
1990	10	20	33.8	20.6	13.2	25.8	31.8	24.8	26.8	24.8	26.4	23.8	25	92	66	92	83	30.6	30.8	28.8	30.1	24.4	24.5	23.4	24.1
1990	10	21	34.4	23.8	10.6	24.8	30.8	26.8	27.3	23.2	26.2	25.2	24.9	87	70	88	82	27.4	30.9	31	29.8	22.6	24.6	24.6	23.9
1990	10	22	34.4	20.8	13.6	24.8	29.8	25.6	26.5	24.2	23.5065	24.6	21.6319	95	60.8512	92	71.442	29.8	27.7244	30.2	26.3406	24	21.9382	24.2	20.9123
1990	10	23	34.4	20.2	14.2	24.4	31.6	26.8	27.4	23.8	27.6	25.8	25.7	95	74	92	87	29.1	34.2	32.5	31.9	23.6	26.3	25.5	25.1
1990	10	24	34.8	20.6	14.2	25.2	32.2	25	26.9	24.8	26.4	24.6	25.3	97	64	97	86	31	30.5	30.6	30.7	24.7	24.4	24.5	24.5
1990	10	25	34.6	19.4	15.2	23.6	22.4732	26.2	19.6017	23	23.7058	25.4	21.6835	95	60.556	94	71.8111	27.7	28.0934	31.9	26.4992	22.8	22.1337	25.1	20.975
1990	10	26	35.2	20.6	14.6	25	32.2	25.8	27.2	24.8	28.4	24.8	26	98	75	92	89	31.2	36.1	30.6	32.6	24.7	27.2	24.4	25.5
1990	10	27	35	20.8	14.2	24.6	31	26.2	27	24.2	27.6	25.8	25.9	97	77	97	90	29.9	34.6	32.9	32.5	24.1	26.5	25.7	25.4
1990	10	28	33.6	21.2	12.4	25.4	31.2	26.4	27.4	24.8	27.2	25.8	25.9	95	74	95	88	30.9	33.4	32.8	32.4	24.6	25.9	25.6	25.4
1990	10	29	33.6	20.6	13	24.6	30.4	25.8	26.6	24.2	27.6	24.8	25.5	97	81	92	90	29.9	35	30.6	31.9	24.1	26.7	24.4	25.1
1990	10	30	33.4	20.2	13.2	23.8	30.4	27.2	27.1	23.2	27.4	26.4	25.7	95	79	94	90	28	34.5	33.9	32.1	23	26.4	26.1	25.2
1990	10	31	33.2	20.4	12.8	24.2	30.2	26.4	26.8	23.8	26.4	25.8	25.3	97	74	95	89	29.2	31.9	32.8	31.3	23.6	25.1	25.6	24.8
1990	11	1	34.2	21.2	13	25	31.8	27.4	27.9	24.6	27.4	26.2	26.1	97	71	91	86	30.6	33.6	33.2	32.5	24.5	26	25.8	25.4
1990	11	2	34.8	21.4	13.4	25.8	31.2	26.6	27.5	25.2	27.4	25.4	26	95	75	91	87	31.6	34	31.6	32.4	25	26.2	25	25.4
1990	11	3	34.8	21.8	13	25.2	32	27.4	28	24.8	22.6799	26.2	20.7499	97	60.9619	91	65.9437	31	27.252	33.2	24.3036	24.7	21.3846	25.8	19.2185
1990	11	4	32.2	20.8	11.4	25	28.6	26	26.4	24.8	25.2	25	25	98	76	92	89	31.2	29.8	31	30.6	24.7	24	24.6	24.4
1990	11	5	35	23.8	11.2	24.2	32.8	27.8	28.1	24	27.6	25.8	25.8	98	67	85	84	29.7	33.4	31.9	31.7	23.9	25.9	25.1	25
1990	11	6	36	24.4	11.6	25.4	33.4	26.8	28.1	23.8	29.2	25.6	26.2	88	73	91	84	28.4	37.7	32	32.7	23.2	28	25.2	25.4
1990	11	7	35	21.6	13.4	25.2	32	27.6	28.1	24.8	19.8015	26.4	18.8864	97	51.2567	91	62.2166	31	23.6615	33.6	23.0784	24.7	18.5543	26	18.2701
1990	11	8	36.4	21.8	14.6	25.8	33.4	25	27.3	24.8	20.7389	24.8	18.8642	92	53.2125	98	62.3273	30.6	24.6505	31.2	23.0305	24.4	19.4067	24.7	18.2554
1990	11	9	36	21	15	25.2	34.6	25.4	27.6	24.8	27.6	24.8	25.7	97	59	95	84	31	32.3	30.9	31.4	24.7	25.3	24.6	24.9
1990	11	10	33.4	23.6	9.8	24.8	32.4	25.8	27.2	24.2	21.5507	24.8	20.7684	95	52.3269	92	61.9214	29.8	24.3958	30.6	23.1301	24	19.2775	24.4	18.2886
1990	11	11	35.6	21.4	14.2	25.8	33	27.4	28.4	24.8	21.7721	26.2	20.5264	92	55.7956	91	67.3014	30.6	25.9346	33.2	25.0653	24.4	20.392	25.8	19.8469
1990	11	12	32.6	24.2	8.4	24.6	30.6	26.4	27	24	26.2	25.2	25.1	95	71	91	86	29.4	31.1	31.2	30.6	23.8	24.7	24.8	24.4
1990	11	13	36.2	24.6	11.6	25.2	31.4	25.4	26.9	25	26.4	24.6	25.3	98	68	94	87	31.5	31.1	30.4	31	24.9	24.7	24.3	24.6
1990	11	14	34.2	22.2	12	25.8	30.4	27.2	27.6	24.8	26.8	25.2	25.6	92	76	85	84	30.6	32.8	30.7	31.4	24.4	25.6	24.5	24.8
1990	11	15	35.4	22.2	13.2	25.8	30.2	26.2	27.1	24.8	25.8	25.2	25.3	92	71	92	85	30.6	30.3	31.4	30.8	24.4	24.3	24.8	24.5
1990	11	16	35.6	20.4	15.2	25.2	32.4	27.2	28	24.8	26.4	25.6	25.6	97	63	88	82	31	30.4	31.7	31.1	24.7	24.3	25	24.7
1990	11	17	33.8	17.9417	15.8583	24.4	30.8	25.8	26.7	23.8	26.2	23.6	24.5	95	70	83	83	29.1	30.9	27.7	29.2	23.6	24.6	22.7	23.6
1990	11	18	29.2	20	9.2	23.6	25	25.4	24.9	22.8	23.2	24.6	23.5	93	86	94	91	27.2	27.2	30.4	28.3	22.5	22.5	24.3	23.1
1990	11	19	33.6	24	9.6	25.2	30.4	26.8	27.3	24.6	25.4	25.4	25.1	95	67	89	84	30.5	29.1	31.5	30.4	24.4	23.6	24.9	24.3
1990	11	20	33.8	24.2	9.6	25.2	33.4	25.8	27.5	24.8	26.2	23.6	24.9	97	57	83	79	31	29.2	27.7	29.3	24.7	23.7	22.7	23.7
1990	11	21	35	20.2	14.8	23.6	30.4	27.4	27.2	22.8	26.2	26.2	25.1	93	72	91	85	27.2	31.2	33.2	30.5	22.5	24.8	25.8	24.3
1990	11	22	35	24.6	10.4	25	32.2	25	26.8	24.8	26.4	24	25.1	98	64	92	85	31.2	30.5	29.2	30.3	24.7	24.4	23.6	24.3
1990	11	23	34.4	23.6	10.8	24.4	30.4	26.2	26.8	24	26.2	25.2	25.1	97	72	92	87	29.6	31.2	31.4	30.7	23.9	24.8	24.8	24.5
1990	11	24	34.4	23.2	11.2	23.6	31.2	27.2	27.3	23.4	26	26.8	25.4	98	66	97	87	28.6	30.1	35	31.2	23.3	24.2	26.7	24.7
1990	11	25	34.6	23.8	10.8	24.8	31.4	25.6	26.9	24.4	26.4	25.2	25.3	97	68	97	87	30.3	31.1	31.8	31	24.3	24.7	25.1	24.7
1990	11	26	35.4	23.6	11.8	23.8	32.2	27.4	27.7	23.2	27.2	25.8	25.4	95	68	88	84	28	32.7	32.1	31	23	25.6	25.3	24.6
1990	11	27	34.2	23.8	10.4	24.2	31.2	27.4	27.5	24	26.2	25.8	25.3	98	68	88	85	29.7	30.7	32.1	30.8	23.9	24.5	25.3	24.5
1990	11	28	31.6	24	7.6	24.6	28.6	26.6	26.6	24.2	25.4	24.8	24.8	97	77	86	87	29.9	30.3	30.1	30.1	24.1	24.3	24.1	24.2
1990	11	29	33.8	24.2	9.6	24.8	30.4	27.6	27.6	24.2	26.2	26.4	25.6	95	72	91	86	29.8	31.2	33.6	31.5	24	24.8	26	24.9
1990	11	30	23.8074	24.4	-0.592628	24.6	30.8	18.5493	18.8597	24.2	25.4	20.1632	19.868	97	65	69.7815	65.2794	29.9	28.8	25.3885	24.322	24.1	23.4	19.7942	19.2185
1990	12	1	36.6	24.2	12.4	24.6	31.8	27.2	27.7	24	26.2	25.8	25.3	95	64	90	83	29.4	30.3	32.3	30.7	23.8	24.2	25.3	24.4
1990	12	2	34.8	24	10.8	24.2	33.4	26.6	27.7	23.6	25.6	25.8	25	95	54	94	81	28.7	27.6	32.7	29.7	23.4	22.7	25.5	23.9
1990	12	3	34.8	21	13.8	24.6	30.2	27.2	27.3	23.8	26.2	26.2	25.4	94	73	92	86	28.9	31.3	33.3	31.2	23.5	24.8	25.9	24.7
1990	12	4	34.8	24	10.8	25	32.6	27.2	28	24	23.6	26.2	24.6	92	47	92	77	29.2	23.1	33.3	28.5	23.6	19.8	25.9	23.1
1990	12	5	35	24	11	24.6	30	27.6	27.5	24.2	29.6	25.8	26.5	97	97	87	94	29.9	41.2	32	34.4	24.1	29.5	25.2	26.2
1990	12	6	35	19.6	15.4	23.4	29.6	24.2	25.4	22.4	25.2	23.8	23.8	92	70	97	86	26.4	29.1	29.2	28.2	22	23.6	23.6	23.1
1990	12	7	24.956	19.6	5.356	23.2	36.6	25.8	27.8	22.2	26.4	24.8	24.5	92	45	92	76	26.1	27.6	30.6	28.1	21.8	22.7	24.4	23
1990	12	8	26.1474	23.6	2.54744	23.8	28.4	22.5731	21.7955	23.4	25.8	20.975	20.6651	97	81	70.9992	64.2831	28.5	31.5	26.1081	23.9862	23.2	24.9	20.4805	19.0488
1990	12	9	34	19.2	14.8	23.8	32.6	25.8	27	23.2	26.8	24.8	24.9	95	64	92	84	28	31.4	30.6	30	23	24.8	24.4	24.1
1990	12	10	33.6	23.6	10	24.2	28.4	24.2	25.3	23.8	25.8	24	24.5	97	81	98	92	29.2	31.5	29.7	30.1	23.6	24.9	23.9	24.2
1990	12	11	33.8	20.6	13.2	24.4	30.4	27.4	27.4	24.2	26.4	25.8	25.5	98	73	88	87	30	31.7	32.1	31.3	24.1	25	25.3	24.8
1990	12	12	34.6	23.4	11.2	24.4	31.6	25.8	26.9	23.8	26.4	24.6	24.9	95	67	91	84	29.1	30.9	30.1	30	23.6	24.6	24.2	24.1
1990	12	13	35.6	19.6	16	23.4	31.4	27.6	27.5	22.4	26	26.2	24.9	92	65	90	82	26.4	30	33.1	29.8	22	24.1	25.7	23.9
1990	12	14	35.4	24	11.4	24.6	32.4	27.4	28	24.2	27.2	26.2	25.9	97	67	91	85	29.9	32.6	33.2	31.9	24.1	25.5	25.8	25.1
1990	12	15	35.2	21.2	14	24.8	32.2	28.2	28.4	24.2	26.4	25.4	25.3	95	64	80	80	29.8	30.5	30.6	30.3	24	24.4	24.4	24.3
1990	12	16	35.8	19.8	16	23.2	32.4	27	27.4	22.2	26.6	25.8	24.9	92	64	91	82	26.1	30.9	32.4	29.8	21.8	24.6	25.4	23.9
1990	12	17	37.6	20.2	17.4	23.6	33.6	28.2	28.4	22.4	26.2	26.8	25.1	90	56	90	79	26.3	29.1	34.3	29.9	21.9	23.6	26.3	23.9
1990	12	18	35.6	19	16.6	22.8	31.4	26.2	26.6	22.2	26.2	25.8	24.7	95	66	97	86	26.3	30.5	32.9	29.9	22	24.4	25.7	24
1990	12	19	35.4	18.6	16.8	22.4	32.4	26	26.7	22.2	26.8	25.8	24.9	98	65	98	87	26.6	31.5	33.1	30.4	22.1	24.9	25.7	24.3
1990	12	20	33.4	21.4	12	21.8	29.2	27.6	26.5	21.2	26.2	26.8	24.7	95	79	94	89	24.8	32	34.7	30.5	20.9	25.2	26.5	24.2
1990	12	21	35.4	20.4	15	20.8	31.8	25.4	25.8	20.6	25.6	24.8	23.7	98	61	95	85	24.1	28.7	30.9	27.9	20.5	23.4	24.6	22.8
1990	12	22	34.8	21	13.8	21.4	32	25	25.9	21.2	28	24.8	24.7	98	74	98	90	25	35.1	31.2	30.4	21.1	26.8	24.7	24.2
1990	12	23	35.2	20.4	14.8	22.2	31.8	27.6	27.3	22	25.6	25.8	24.5	98	61	87	82	26.3	28.7	32	29	21.9	23.4	25.2	23.5
1990	12	24	35.8	20.6	15.2	22.6	32.2	25.6	26.5	21.6	26.4	24.8	24.3	92	64	94	83	25.1	30.5	30.8	28.8	21.2	24.4	24.5	23.4
1990	12	25	36.2	20.4	15.8	21.2	33	25.8	26.5	21	25.4	25	23.8	98	54	94	82	24.7	27.4	31.1	27.7	20.9	22.6	24.7	22.7
1990	12	26	33.4	21.2	12.2	22.2	32.6	27.2	27.3	22	27.2	26.4	25.2	98	66	94	86	26.3	32.5	33.9	30.9	21.9	25.4	26.1	24.5
1990	12	27	35.8	23.4	12.4	25.4	32.4	26.6	27.8	23.6	26.8	25.6	25.3	86	65	92	81	27.9	31.5	32.1	30.5	22.9	24.9	25.3	24.4
1990	12	28	36.2	21.8	14.4	23	33.2	27.2	27.7	22.6	25.8	25.8	24.7	97	56	90	81	27.1	28.3	32.3	29.2	22.4	23.1	25.3	23.6
1990	12	29	36.6	22	14.6	22.8	32.8	27.2	27.5	22.6	27.6	26.2	25.5	98	67	92	86	27.3	33.4	33.3	31.4	22.5	25.9	25.9	24.8
1990	12	30	36.6	22.2	14.4	23	33.4	26.8	27.5	22.8	26.8	25.8	25.1	98	60	92	84	27.6	30.8	32.5	30.3	22.7	24.6	25.5	24.2
1990	12	31	35.8	19	16.8	23.2	32.2	26.2	27	22.8	26.8	25.4	25	97	66	94	85	27.5	31.6	31.9	30.3	22.6	25	25.1	24.2

## Sheet: 1991
			Temperature			Temperature				Temperature				Relative Humidity				Pressure				Dew temperature
Year	Month	Day	Maximum	Minimum	Max-Min	1899-12-31 07:00:00	1899-12-31 13:00:00	1899-12-31 19:00:00	Average	1899-12-31 01:00:00	1899-12-31 13:00:00	1899-12-31 19:00:00	Average	1899-12-31 01:00:00	1899-12-31 13:00:00	1899-12-31 19:00:00	Average	1899-12-31 07:00:00	1899-12-31 13:00:00	1899-12-31 19:00:00	Average	1899-12-31 07:00:00	1899-12-31 13:00:00	1899-12-31 19:00:00	Average		Month	Taverage	Hraverage
1991	1	1	29.4828	21.4	8.08276	23	26.0828	21.3034	20.8034	22.6	26.4	23.6718	23.012	96	62	82.2592	71.848	27.1	29.7	29.365	26.3627	22.4	23.9	23.1688	21.1595		January	20.7625	79.6815
1991	1	2	36	21.8	14.2	23.2	24.8	21.7241	20.0069	22.8	26.4	25.4	24.9	96	62	93	84	27.4	29.7	31.8	29.6	22.6	23.9	25.1	23.9		February	21.2356	80.2433
1991	1	3	36.8	21.4	15.4	22	26.2276	21.7517	22.0207	21.8	25.4	25.8	24.3	98	51	92	81	25.9	26.1	32.4	28.2	21.7	21.8	25.4	23		March	21.514	77.9085
1991	1	4	36.2	22.2	14	22.8	25.9448	21.4276	20.9345	22.4	26.2	25.8	24.8	96	56	89	80	26.8	28.4	32.1	29.1	22.2	23.2	25.2	23.5		April	23.3572	78.2334
1991	1	5	36.6	22	14.6	23.2	25.6345	19.2342	19.5981	22.6	26.4	25.8	24.9	95	56	92	81	26.9	28.8	32.4	29.4	22.3	23.4	25.4	23.7		May	23.0339	80.7909
1991	1	6	37.2	21.6	15.6	22.6	25.4897	19.5655	18.6171	20.4	26.4	25.8	24.2	81	58	97	78	22.2	29.1	32.9	28	19.2	23.6	25.6	22.8		June	21.9057	80.7343
1991	1	7	35	22.2	12.8	22.8	25.8759	21.2897	21.7069	22.6	26.4	25.8	24.9	98	60	89	82	27.2	29.4	32.1	29.6	22.5	23.8	25.2	23.8		July	22.1219	78.8706
1991	1	8	36.6	22	14.6	24.2	25.6052	20.2591	19.0032	22.4	25.8	26.2	24.8	85	55	94	78	25.6	27.6	33.4	28.8	21.5	22.7	25.9	23.4		August	20.0847	78.7419
1991	1	9	37	19	18	23.2	25.7103	19.5553	17.7396	22.8	26.8	26.2	25.3	96	57	91	81	27.4	29.7	33	30.1	22.6	24	25.7	24.1		September	19.4295	79.1619
1991	1	10	36.6	22.4	14.2	23.2	26.0069	21.5517	21.8586	22.8	26.6	25.8	25.1	96	57	90	81	27.4	29.3	32.2	29.7	22.6	23.7	25.3	23.9		October	26.9611	79.3349
1991	1	11	36.6	19	17.6	22.4	26	21.7448	21.0069	22.2	26.8	26.4	25.1	98	58	95	84	26.6	29.9	33.9	30.1	22.1	24	26.2	24.1		November	28.0267	82.6667
1991	1	12	36.2	22	14.2	22.6	25.9448	21.5793	21.6885	22.2	27.2	25.8	25.1	96	60	92	83	26.4	31.1	32.4	30	22	24.7	25.4	24		December	27.7	83.0323
1991	1	13	36.4	20.6	15.8	21.4	27.2	21.6966	21.9862	21.2	25.8	25.4	24.1	98	55	95	83	25	27.6	31.9	28.2	21.1	22.7	25.1	23
1991	1	14	35	20.8	14.2	22	26.2414	21.6483	21.0172	21.6	25.8	22.9751	22.1559	96	58	78.4534	68.6744	25.5	28	28.7613	25.3959	21.4	23	22.4954	20.3366
1991	1	15	36.2	21.2	15	22.8	25.7931	21.2333	20.3772	22	26.4	25.8	24.7	93	56	97	82	25.8	28.8	32.9	29.1	21.6	23.4	25.6	23.5
1991	1	16	36.4	21.2	15.2	22.6	25.7931	20.6483	20.6433	22.2	26.2	26	24.8	96	56	88	80	26.4	28.4	32.3	29	22	23.2	25.3	23.5
1991	1	17	36.4	19.4	17	23.8	26.0483	21.3931	20.7862	23.4	26.4	25.8	25.2	97	57	95	83	28.4	28.9	32.7	30	23.2	23.5	25.6	24.1
1991	1	18	36.4	21.8	14.6	22.4	25.8828	21.1391	20.547	22	26.2	25.8	24.7	96	57	97	83	26.1	28.5	32.9	29.2	21.8	23.3	25.6	23.6
1991	1	19	36.4	21.8	14.6	22.4	26.2138	21.346	21.6849	22	26.2	25.8	24.7	96	57	97	83	26.1	28.5	32.9	29.2	21.8	23.3	25.6	23.6
1991	1	20	36.2	21.6	14.6	22.2	25.8552	21.2747	20.2739	22	26.4	25.8	24.7	98	56	100	85	26.3	28.8	33.2	29.4	21.9	23.4	25.8	23.7
1991	1	21	36.4	21.4	15	22.6	26.2759	21.4897	21.8276	22	26.4	25.8	24.7	95	57	98	83	25.9	28.9	33	29.3	21.7	23.5	25.7	23.6
1991	1	22	35.4	21.6	13.8	22.6	26.3448	21.5448	21.9069	22.4	25.8	24.8	24.3	98	57	95	84	26.9	27.9	30.8	28.5	22.3	22.9	24.5	23.2
1991	1	23	36.4	21.4	15	22	24.9517	21.2533	20.6718	21.8	26.2	25.4	24.5	98	52.9173	97	71.4051	25.9	26.4845	32.1	26.0084	21.7	21.2149	25.2	20.9492
1991	1	24	25.6445	20.4	5.24447	21.4	25.9172	20.44	20.7039	21.2	26.2	21.4616	20.9081	98	60	73.9437	68.2176	25	29	26.5961	24.9698	21.1	23.5	20.973	20.0339
1991	1	25	37.4	23.8	13.6	21.3966	25.931	21.7034	21.8897	18.9517	26.2	26.4	20.1115	79.6552	50	95	65.9806	22.2414	27.4	33.9	23.9567	18.6138	22.6	26.2	19.248
1991	1	26	37.2	19.2	18	22	25.9379	21.4388	20.3883	21.2	26.2	26.4	24.6	93	55	88	78	24.5	28.2	33.1	28.6	20.8	23.1	25.8	23.2
1991	1	27	36.4	20.8	15.6	21.8	26.0552	21.3246	21.4769	20.6	26.6	25.6	24.3	89	57	97	81	23.3	29.3	32.5	28.4	19.9	23.7	25.4	23
1991	1	28	36.6	21	15.6	21.8	26.1724	21.3175	19.6266	21.6	25.8	25.6	24.3	98	53	95	82	25.6	27.1	32.3	28.3	21.5	22.4	25.3	23.1
1991	1	29	37.4	20.6	16.8	21.4	26.1103	21.6759	20.9379	21	25.4	26.4	24.3	96	45	94	78	24.5	25	33.8	27.8	20.8	21.1	26.1	22.7
1991	1	30	37	21	16	21.6	26.3258	21.8552	20.9893	21.2	26.4	26.8	24.8	96	55	95	82	24.8	28.6	34.7	29.4	21	23.3	26.6	23.6
1991	1	31	35	21.4	13.6	21.8	26.4828	20.3862	20.9172	21	26.2	25.6	24.3	93	63	97	84	24.2	29.5	32.5	28.7	20.6	23.8	25.4	23.3
1991	2	1	36.6	20.4	16.2	21.2	26.3931	21.7103	22.0483	21	26.4	25.8	24.4	98	57	92	82	24.7	28.9	32.4	28.7	20.9	23.5	25.4	23.3
1991	2	2	36.8	20.4	16.4	20.8	24.8775	20.5327	19.9191	20.2	26.8	25.4	24.1	94	60	92	82	23.2	30.2	31.6	28.3	19.9	24.2	25	23
1991	2	3	36.6	20.6	16	22	26.2901	20.4584	20.7536	21.6	26.8	25.6	24.7	96	64	97	86	25.5	30.9	32.5	29.6	21.4	24.6	25.4	23.8
1991	2	4	36.2	21.2	15	22.4	25.9691	25.4	21.8811	21.6	24.4621	25	22.8512	93	56.2308	97	73.5238	25.1	28.1307	31.3	27.203	21.2	22.374	24.8	21.8319
1991	2	5	37	20.4	16.6	21	27.3032	21.1819	21.7491	20.8	25.8	24.8	23.8	98	54	97	83	24.4	27.4	31	27.6	20.7	22.6	24.6	22.6
1991	2	6	36.4	20.4	16	22.2	26.2331	21.6171	21.6171	21.4	26.8	26.6	24.9	93	58	95	82	24.8	29.9	34.3	29.7	21	24	26.4	23.8
1991	2	7	36.8	21	15.8	21.6	26.1474	21.5529	21.8668	21.2	25.2	24.2	23.5	96	52	93	81	24.8	25.9	29.5	26.8	21	21.7	23.8	22.2
1991	2	8	35.8	21.8	14	22.2	25.6542	21.61	21.7168	22	26.8	24.4	24.4	98	61	93	84	26.3	30.4	29.9	28.8	21.9	24.3	24	23.4
1991	2	9	34	19.2	14.8	24	25.8121	21.4744	21.8419	23.8	25.6	24.8	24.7	98	64	97	86	29.3	28.6	31	29.6	23.7	23.3	24.6	23.9
1991	2	10	35.4	23.2	12.2	23.4	25.8656	21.4423	21.8347	22.2	26.4	25.6	24.7	90	55	95	80	25.8	28.6	32.3	28.9	21.6	23.3	25.3	23.4
1991	2	11	33.2	25	8.2	25.2	25.5951	21.5101	21.6097	24.8	26.4	25.4	25.5	97	60	93	83	31	29.4	31.8	30.7	24.6	23.8	25.1	24.5
1991	2	12	29.5805	21.2	8.38055	22.7	26.3187	22.5089	21.9453	20.918	25.8	23.4085	21.7403	86.1831	59	78.372	68.7902	24.8419	28.2	28.7682	25.5463	20.5791	23.1	22.7481	20.6332
1991	2	13	39.8	22	17.8	22.8	26.0262	21.4245	20.8359	22.4	26.2	27.2	25.3	96	51	92	80	26.8	27.5	35.2	29.8	22.2	22.7	26.8	23.9
1991	2	14	41	23.2	17.8	24.2	26.4328	21.5386	21.761	23.6	26.4	26.8	25.6	95	47	97	80	28.6	27.1	34.9	30.2	23.3	22.4	26.6	24.1
1991	2	15	38.4	20.8	17.6	24.2	25.4197	20.3551	19.7462	23.8	26.2	26.4	25.5	97	54	95	82	29.1	28	33.9	30.4	23.6	23	26.2	24.2
1991	2	16	37.4	24.6	12.8	25.6	26.5327	21.8026	22.1558	25	26.8	26.6	26.1	95	54	92	81	31.2	29.3	34	31.5	24.7	23.7	26.2	24.9
1991	2	17	39.8	23.2	16.6	24.2	25.5125	20.5113	19.9548	24	23.1947	26.8	19.8469	98	50.0466	88	66.4997	29.7	25.9433	33.9	24.5537	23.9	20.8737	26.2	19.8125
1991	2	18	39.4	21.8	17.6	23.2	25.2128	21.4621	20.8053	22.6	26.2	26.8	25.2	95	49	92	79	26.9	27.1	34.4	29.5	22.3	22.4	26.4	23.7
1991	2	19	39.4	21.4	18	22.2	26.3615	21.5815	21.9417	21.8	26.6	26.8	25.1	96	58	94	83	25.8	29.5	34.6	29.9	21.6	23.8	26.5	24
1991	2	20	39.4	21.6	17.8	22.2	25.3484	21.5351	20.9964	21.8	27	25.8	24.9	96	58	94	83	25.8	30.3	32.6	29.6	21.6	24.3	25.5	23.8
1991	2	21	39.6	21	18.6	21.6	26.3329	21.3957	21.5838	21.2	26.8	26.8	24.9	96	54	89	80	24.8	29.3	34.1	29.4	21	23.7	26.2	23.6
1991	2	22	39.4	21.2	18.2	23.4	26.3329	21.6885	22.038	22.4	26.8	26.8	25.3	91	54	97	81	26.3	29.1	34.9	30.1	21.9	23.6	26.6	24
1991	2	23	39	22.2	16.8	23.6	26.7182	21.5672	22.0488	23.4	26.8	26.8	25.7	98	52	97	82	28.6	28.8	34.9	30.8	23.3	23.4	26.6	24.5
1991	2	24	39.4	23.8	15.6	25.2	25.1058	21.1964	18.6133	24.2	26.8	26.6	25.9	92	52	94	79	29.4	28.8	34.2	30.8	23.7	23.4	26.3	24.5
1991	2	25	39	23.8	15.2	24.4	25.9051	20.5042	20.7352	24	26.2	26.8	25.7	97	45	97	80	29.5	26.4	34.9	30.3	23.8	22	26.6	24.2
1991	2	26	40.6	21.6	19	25.6	25.2842	21.344	20.8311	24.8	26.8	26.8	26.1	93	50	97	80	30.6	28.4	34.9	31.3	24.5	23.2	26.6	24.8
1991	2	27	39.8	21.8	18	25.4	25.3341	21.2924	20.8828	24.8	26.8	26.6	26.1	95	54	91	80	30.8	29.1	33.8	31.2	24.5	23.6	26.1	24.7
1991	2	28	39.4	24.6	14.8	25	24.9973	21.3071	20.8828	24.8	26.8	26.8	26.1	98	57	81	79	31.1	29.7	33.1	31.3	24.7	24	25.8	24.8
1991	3	1	40.8	21.2	19.6	25	26.9379	21.6243	22.2021	24.4	27.4	26.2	26	95	51	81	76	30.1	29.9	31.9	30.6	24.1	24	25.1	24.4
1991	3	2	39.4	25.2	14.2	26	25.6897	21.8966	20.5655	24.4	27.4	26.2	26	87	47	92	76	29.3	29.1	33.2	30.5	23.7	23.6	25.8	24.3
1991	3	3	39.4	24.2	15.2	25.6	26.4966	20.8276	21.3241	24.6	27.4	26.2	26.1	92	51	92	78	30.1	29.9	33.2	31.1	24.2	24	25.8	24.7
1991	3	4	41	24.2	16.8	25.6	25.8069	21.0069	19.5552	24.6	27.4	26.2	26.1	92	51	91	78	30.1	29.9	33	31	24.2	24	25.7	24.6
1991	3	5	39.8	24.2	15.6	25.4	26.6897	21.9241	22.4552	24	26.8	26.6	25.8	89	54	92	78	28.7	29.1	34	30.6	23.4	23.6	26.2	24.4
1991	3	6	41	23.8	17.2	24	27.1517	21.8882	22.3769	23.6	26.2	26.4	25.4	97	51	94	80	28.8	27.5	33.8	30	23.4	22.7	26.1	24.1
1991	3	7	38.8	21.2	17.6	25	26.4345	21.8483	22.3172	24.8	25.6	25.8	25.4	98	54	94	82	31.1	27	32.6	30.2	24.7	22.4	25.5	24.2
1991	3	8	41.6	23.2	18.4	24	26.8897	21.8966	22.4621	23.6	26.8	26.8	25.7	97	54	88	79	28.8	29.1	33.9	30.6	23.4	23.6	26.2	24.4
1991	3	9	42	24	18	24.6	26.8537	21.7724	22.023	24.2	27.2	25.4	25.6	97	50	93	80	29.9	29.3	31.8	30.3	24	23.7	25.1	24.3
1991	3	10	32.0621	23.8	8.26207	25.6	27.5458	21.7034	22.0737	24.8	26.2	26.2	25.7	93	57	92	81	30.6	28.5	33.2	30.8	24.5	23.3	25.8	24.5
1991	3	11	39.4	23.2	16.2	24.2	25.3103	21.5931	21.2621	23.8	26	26.4	25.4	97	45	95	79	29.1	26	33.9	29.7	23.6	21.7	26.2	23.8
1991	3	12	39.2	20.6	18.6	24.8	25.6207	21.731	21.3655	23.8	26.8	24.8	25.1	92	54	95	80	28.7	29.3	30.8	29.6	23.3	23.7	24.5	23.9
1991	3	13	39.6	20.2	19.4	24.4	25.7765	20.6254	20.0045	23.8	26.8	26	25.5	95	54	83	77	29	29.1	31.8	30	23.5	23.6	25.1	24.1
1991	3	14	41.4	25	16.4	25.6	26.7724	21.7759	20.5034	24.8	26.8	26.8	26.1	93	48	86	76	30.6	28	33.8	30.8	24.5	22.9	26.1	24.5
1991	3	15	41.8	21.8	20	25.2	26.5586	20.7655	21.3276	24.6	27.4	26.8	26.3	95	51	86	77	30.4	29.7	33.8	31.3	24.3	23.9	26.1	24.8
1991	3	16	40	21.8	18.2	26.2	25.6966	22.7931	21.5	24.6	26.6	26.4	25.9	87	56	88	77	29.6	29.2	33.1	30.6	23.9	23.6	25.8	24.4
1991	3	17	39.2	24	15.2	24.8	24.5724	22.931	20.6241	23.8	26.4	26.4	25.5	92	51	94	79	28.7	27.8	33.8	30.1	23.3	22.8	26.1	24.1
1991	3	18	39.6	22.8	16.8	23.6	26.9517	22.0759	22.6448	23.2	30.6	26.2	26.7	97	76	89	87	28.1	41	32.9	34	23	29.4	25.6	26
1991	3	19	40	22.8	17.2	23.8	27.0966	21.9621	22.6517	22.6	26.4	26.2	25.1	90	49	94	77	26.4	27.5	33.4	29.1	22	22.6	25.9	23.5
1991	3	20	39.4	22.4	17	23.2	27.0897	21.8621	21.631	22.8	26.8	25.8	25.1	96	50	94	80	27.4	28.4	32.6	29.5	22.6	23.2	25.5	23.8
1991	3	21	40	21	19	22.6	26.7379	27.4	21.5414	21.8	26.0601	26.2	24.5176	93	58.0098	91	73.7669	25.5	30.2337	33	28.396	21.4	23.846	25.7	22.5729
1991	3	22	41.2	22	19.2	22.8	26.5379	21.7517	22.4207	21.6	26.4	26.8	24.9	89	43	88	73	24.8	26.2	33.9	28.3	21	21.8	26.2	23
1991	3	23	40.8	22.8	18	23.6	26.6207	22.1724	22.6897	23	27.2	26.8	25.7	95	53	89	79	27.6	29.8	34.1	30.5	22.7	24	26.2	24.3
1991	3	24	39.2	22.4	16.8	23.2	25.8	21.6671	21.3674	22	26.0084	26	24.6246	90	54.3934	90	73.3978	25.5	28.8167	32.6	28.4809	21.4	22.7426	25.5	22.5987
1991	3	25	39.9	22.4	17.5	23.2	25.4414	21.7955	18.938	23	27.2	25.8	25.3	98	56	94	82	27.9	30.2	32.6	30.2	22.9	24.2	25.5	24.2
1991	3	26	39.2	22	17.2	24.2	27.1517	22.0345	22.7621	22.4	26.2	25.6	24.7	85	47	90	74	25.6	26.7	31.8	28.1	21.5	22.2	25.1	22.9
1991	3	27	36.4	23	13.4	25.2	25.5586	20.7862	20.5069	23.4	26.2	25.4	25	85	51	86	74	27.3	27.5	31	28.6	22.5	22.7	24.6	23.3
1991	3	28	39.2	20.4	18.8	25.2	26.8966	21.9453	22.6445	23.6	27.2	26.2	25.7	87	50	83	74	27.8	29.3	32.2	29.8	22.8	23.7	25.3	23.9
1991	3	29	40	23.2	16.8	24.2	25.591	21.7241	21.5065	23.8	27.4	27.6	26.3	97	49	95	80	29.1	29.4	36.4	31.7	23.6	23.8	27.4	24.9
1991	3	30	39.2	24.4	14.8	25.2	26.7824	21.7812	21.4816	24.8	26.4	25.2	25.5	97	55	83	78	31	28.6	30.3	29.9	24.6	23.3	24.2	24.1
1991	3	31	38.4	21.6	16.8	23.2	25.6623	21.5876	20.2038	22.8	27.2	25.4	25.1	96	51	83	77	27.4	29.4	30.6	29.2	22.6	23.8	24.5	23.6
1991	4	1	40.2	24.4	15.8	25.2	29.1586	23.7793	23.6793	24.6	27.2	25.8	25.9	95	47	92	78	30.4	28.6	32.4	30.5	24.3	23.3	25.4	24.3
1991	4	2	33.8	22.4	11.4	23	29.2552	23.7075	24.5279	22.8	25.6	25.0269	24.835	98	50	83.9149	76.9404	27.6	26.2	31.2965	30.1119	22.7	21.9	24.4327	23.8091
1991	4	3	38.4	22.6	15.8	23.4	28.8442	24.0414	24.4364	22.8	27.2	25.8	25.3	95	58	95	82	27.3	30.6	32.7	30.2	22.5	24.4	25.6	24.2
1991	4	4	40.6	22.4	18.2	24.8	29.131	23.9448	24.6552	23.8	26.8	26.2	25.6	92	48	92	77	28.7	28	33.2	29.9	23.3	22.9	25.8	24
1991	4	5	39.4	20.8	18.6	25	28.0897	23.8074	22.6124	24.4	26	26.6	25.7	95	47	89	77	30.1	26.3	33.7	30	24.1	21.9	26	24
1991	4	6	40	24	16	24.4	27.9655	23.1241	22.869	23.8	26.8	25.8	25.5	95	50	92	79	29	28.4	32.4	29.9	23.5	23.2	25.4	24
1991	4	7	40	20.6	19.4	25	28.5034	23.1655	24	24.8	26.4	26.8	26	98	50	86	78	31.1	27.6	33.8	30.8	24.7	22.7	26.1	24.5
1991	4	8	40.4	20.8	19.6	25	25.8906	22.7862	22.2628	24.8	27.4	26.8	26.3	98	54	82	78	31.1	30.4	33.3	31.6	24.7	24.3	25.8	24.9
1991	4	9	38.6	22.2	16.4	26.2	29.1655	23.8276	24.6828	25.4	26.4	26.4	26.1	93	60	92	82	31.8	29.4	33.6	31.6	25.1	23.8	26	24.9
1991	4	10	37.8	21.4	16.4	25.4	29.3008	23.2414	22.7479	24.8	26.2	26.4	25.8	95	57	91	81	30.8	28.5	33.4	30.9	24.5	23.3	25.9	24.6
1991	4	11	41.6	23	18.6	24.8	29.1724	23.8	23.4899	24.2	26.4	26.4	25.7	95	46	91	77	29.7	26.8	33.4	30	23.9	22.2	25.9	24
1991	4	12	41.2	21.4	19.8	25.2	29.1034	23.9643	23.6254	24.4	26.8	26.8	26	93	47	86	75	29.9	27.8	33.8	30.5	24	22.8	26.1	24.3
1991	4	13	37.8	23.6	14.2	24.4	29.0759	22.8414	23.5077	24	26	23.8091	22.8312	97	53	79.6343	69.8553	29.5	27.5	29.5363	27.4587	23.8	22.6	23.2039	21.7943
1991	4	14	38.8	19.8	19	24	27.1724	24.0483	22.8931	23.6	26.2	26.4	25.4	97	51	94	80	28.8	27.5	33.8	30	23.4	22.7	26.1	24.1
1991	4	15	39.8	20.8	19	24.4	29.0639	23.7379	24.3848	23.8	26.2	26.8	25.6	95	45	95	79	29	26.4	34.7	30	23.5	22	26.6	24
1991	4	16	40.2	20.4	19.8	25	29.2069	23.1448	23.8379	24.8	26.2	26.8	25.9	98	50	82	77	31.1	27.2	33.3	30.5	24.7	22.5	25.8	24.3
1991	4	17	41	20.4	20.6	25	28.7448	23.8483	24.5828	24.6	27.2	26.8	26.2	97	48	86	77	30.6	28.8	33.8	31.1	24.4	23.4	26.1	24.6
1991	4	18	40	24.4	15.6	25.2	29.4276	23.9241	23.8655	24	26.2	26	25.4	90	51	90	77	28.9	27.5	32.6	29.7	23.5	22.7	25.5	23.9
1991	4	19	39	21.2	17.8	25.2	28.3138	23.9448	23.8897	24.8	26.2	26	25.7	97	55	94	82	31	28.2	33	30.7	24.6	23.1	25.7	24.5
1991	4	20	41.6	24.2	17.4	25.4	26.4345	23.6219	22.4518	24.6	26.2	25	25.3	93	51	86	77	30.3	27.5	30.2	29.3	24.2	22.7	24.2	23.7
1991	4	21	39.4	20	19.4	25.6	27.7862	23.8759	22.7	24.8	26.2	26.8	25.9	93	60	94	82	30.6	29	34.6	31.4	24.5	23.5	26.5	24.8
1991	4	22	39.8	22.6	17.2	26.2	27.6069	23.4364	22.3234	25.8	26.6	26	26.1	97	52	82	77	32.9	28.4	31.7	31	25.6	23.2	25	24.6
1991	4	23	39.8	22.6	17.2	26.2	29.0552	23.1517	23.8621	25.8	26.6	26.8	26.4	97	52	88	79	32.9	28.4	33.9	31.7	25.6	23.2	26.2	25
1991	4	24	39.4	25.6	13.8	26.4	28.8138	22.8	22.5103	25.8	26.2	26.8	26.3	95	48	91	78	32.7	26.9	34.3	31.3	25.6	22.3	26.3	24.7
1991	4	25	37.6	25.6	12	26.2	26.0345	22.8345	21.5724	25.8	26.2	26.8	26.3	97	78	89	88	32.9	31.6	34.1	32.8	25.6	25	26.2	25.6
1991	4	26	40.8	22.2	18.6	26	26.3793	22.6276	20.6103	25.8	28.6	26.8	27.1	98	58	86	81	33	33.5	33.8	33.4	25.7	25.9	26.1	25.9
1991	4	27	42	21.6	20.4	24.8	28.4518	23.0369	24.082	22.8	26.8	26.8	25.5	84	42	86	71	26.1	26.8	33.8	28.9	21.8	22.3	26.1	23.4
1991	4	28	39.8	21.8	18	25.6	28.673	23.4721	24.4031	24.8	26.8	26.8	26.1	93	50	86	77	30.6	28.4	33.8	31	24.5	23.2	26.1	24.6
1991	4	29	39.6	22.2	17.4	26	27.503	22.3377	22.3734	25.4	26.8	26.8	26.3	95	54	88	79	31.9	29.1	33.9	31.7	25.1	23.6	26.2	25
1991	4	30	40.6	21.8	18.8	26	28.3234	22.4019	23.2759	24.8	26.2901	26.8	23.9825	90	61.962	91	75.206	30.3	31.113	34.3	29.2816	24.3	24.3424	26.3	23.0637
1991	5	1	38.8	25.8	13	26.4	28.3306	23.5149	24.0859	25.2	26	26.8	26	90	65	91	82	31.1	29.4	34.3	31.6	24.7	23.8	26.3	24.9
1991	5	2	39.4	25.8	13.6	26.4	28.1237	24.1498	24.1748	26	26.2	26.8	26.3	97	53	89	80	33.3	27.9	34.1	31.7	25.8	22.9	26.2	25
1991	5	3	40.6	25.4	15.2	26	26.8646	22.2021	21.8939	25.8	26.4	25.8	26	98	48	95	81	33	27.3	32.7	31	25.7	22.5	25.6	24.6
1991	5	4	36.2	22	14.2	25.8	26.6505	27.4	21.9214	24.8	25.8	25.8	25.5	92	58.8267	87	74.519	30.5	29.1576	31.9	28.5044	24.4	22.9619	25.1	22.5453
1991	5	5	35.4	20	15.4	25.6	28.2913	23.176	24.1463	24.8	26.8	25.8	25.8	93	73	89	85	30.6	32.2	32.1	31.6	24.5	25.3	25.2	25
1991	5	6	40.6	25.2	15.4	25.4	28.2164	22.6944	22.3555	24.8	26.4	26.8	26	95	46	82	75	30.8	27	33.3	30.4	24.5	22.3	25.8	24.2
1991	5	7	40	21.4	18.6	25.8	28.1807	23.5719	24.3567	24.8	26.8	26.4	26	92	52	81	75	30.5	28.8	32.3	30.5	24.4	23.4	25.3	24.4
1991	5	8	38.6	21.8	16.8	26.4	28.7835	23.9358	23.3515	25.6	28.6	26.8	27	94	64	86	81	32.2	34.6	33.8	33.5	25.3	26.5	26.1	26
1991	5	9	41.2	21.2	20	25.2	28.2735	24.1998	24.6956	24.6	27.2	26.8	26.2	95	50	81	75	30.4	29.1	33.1	30.9	24.3	23.6	25.8	24.6
1991	5	10	35.8	22	13.8	25.4	28.2878	23.4106	22.8321	24.4	25.4	25.8	25.2	92	51	87	77	29.7	26.1	31.9	29.3	24	21.8	25.1	23.6
1991	5	11	39.2	25	14.2	25.6	27.0464	23.8386	21.0673	25.2	26.2	24.8	25.4	97	45	93	79	31.7	26.4	30.6	29.6	25	22	24.5	23.8
1991	5	12	36	21	15	25.2	28.038	23.9073	23.3109	24.8	26.8	25.8	25.8	97	72	86	85	31	32	31.7	31.6	24.6	25.2	25	24.9
1991	5	13	39.8	25	14.8	25.8	28.2378	23.7574	24.503	25.4	26.4	27.2	26.3	97	55	91	81	32.1	28.6	35.1	31.9	25.2	23.3	26.7	25.1
1991	5	14	39.2	25.2	14	26.4	28.4946	24.2426	24.7027	25.8	27.2	26.4	26.5	95	63	85	81	32.7	31.5	32.8	32.3	25.6	24.9	25.6	25.4
1991	5	15	40.2	25.2	15	25.6	28.4804	23.9501	23.4401	24.8	28.2	25.8	26.3	93	56	94	81	30.6	32.3	32.6	31.8	24.5	25.3	25.5	25.1
1991	5	16	38.8	25.2	13.6	25.6	26.4701	22.4804	22.9771	24.8	26.2	26.8	25.9	93	52	89	78	30.6	27.7	34.1	30.8	24.5	22.8	26.2	24.5
1991	5	17	32.6	26	6.6	26.8	27.6174	23.4221	23.0083	26.4	26	23.8	25.4	97	69	92	86	34.1	30	28.7	30.9	26.2	24.1	23.3	24.6
1991	5	18	31.2	22.2	9	23.2	28.2521	23.6246	24.3331	22.8	25.4	24.8	24.3	96	72	92	87	27.4	29.4	30.5	29.1	22.6	23.7	24.4	23.6
1991	5	19	37.2	23.2	14	25.2	28.195	23.258	23.1439	24.8	26.8	25.6	25.7	97	64	78	80	31	30.9	30.4	30.7	24.6	24.6	24.3	24.5
1991	5	20	33	21.8	11.2	23	27.7724	22.8656	22.1301	22.2	24.8	24.8	23.9	93	92	95	93	26.1	30.5	30.8	29.1	21.8	24.4	24.5	23.6
1991	5	21	39.8	21	18.8	25.4	27.1745	22.6944	23.0649	24.8	26.4	23.8	25	95	85	97	92	30.8	32.8	29.1	30.9	24.5	25.6	23.6	24.6
1991	5	22	38	23.8	14.2	24.8	26.6897	22.3662	22.1522	24.6	27.2	26.2	26	98	51	86	79	30.8	29.4	32.5	30.9	24.5	23.8	25.5	24.6
1991	5	23	38.4	25.2	13.2	26.2	26.2151	22.2949	22.5801	25.4	28.4	25.8	26.5	93	54	94	80	31.8	32.4	32.6	32.2	25.1	25.4	25.5	25.3
1991	5	24	35.4	25.8	9.6	26.2	26.1708	23.4032	22.9456	26	26	25.2	25.7	98	64	90	84	33.4	29.2	31.1	31.2	25.9	23.7	24.7	24.8
1991	5	25	38.4	21	17.4	25	26.5612	22.7015	23.3329	24.8	25.8	26.8	25.8	98	54	86	79	31.1	27.2	33.8	30.7	24.7	22.5	26.1	24.4
1991	5	26	39.8	22.2	17.6	26	26.6968	22.3163	23.176	25.2	27.8	25.6	26.2	93	58	95	82	31.4	31.9	32.3	31.9	24.9	25.1	25.3	25.1
1991	5	27	39.8	24.6	15.2	25.2	26.5042	22.673	23.283	25.2	27.8	25.6	22.119	0	54	95	83	32	31.2	32.3	31.9	25.2	24.8	25.3	25.1
1991	5	28	40.4	25.4	15	26.6	26.4899	22.5375	23.1902	25	26.4	26	25.8	87	43	77	69	30.4	26.2	31	29.2	24.3	21.8	24.7	23.6
1991	5	29	37.8	25.6	12.2	26.4	26.9251	21.1891	21.0749	25.8	27.6	26.8	26.7	95	59	88	81	32.7	31.6	33.9	32.7	25.6	25	26.2	25.6
1991	5	30	36.4	25	11.4	26.2	26.5541	22.7015	22.2093	25.4	26.2	26.8	26.1	93	71	86	83	31.8	30.6	33.8	32.1	25.1	24.4	26.1	25.2
1991	5	31	37.4	24.6	12.8	25.8	27.025	21.2629	20.6103	23.2	26.4	26.2	25.3	79	59	89	76	26.3	29.2	32.9	29.5	21.9	23.7	25.6	23.7
1991	6	1	39.4	22.2	17.2	26.2	26.1474	22.1451	20.9037	25.6	26.8	26.4	26.3	95	52	83	77	32.3	28.8	32.6	31.2	25.3	23.4	25.5	24.8
1991	6	2	40	22.6	17.4	26	25.1201	23.0012	21.3317	25.6	27.4	26.8	26.6	97	53	83.103	73.0288	32.5	30.2	30.9644	28.2078	25.4	24.2	24.263	22.2002
1991	6	3	36.2	22.2	14	26.2	26.7681	22.8799	23.3329	25.8	26.2	27.4	26.5	97	56	94	82	32.9	28.4	35.8	32.4	25.6	23.2	27.1	25.3
1991	6	4	40.4	25.2	15.2	26.2	26.7325	21.2407	21.9529	25	26.8	26.8	26.2	90	54	85	77	30.7	29.3	33.6	31.2	24.5	23.7	26	24.7
1991	6	5	37.8	22.4	15.4	25.6	26.39	22.7444	21.2675	24.6	26.4	26.6	25.9	92	55	95	81	30.1	28.6	34.3	31	24.2	23.3	26.4	24.6
1991	6	6	37.2	19.8	17.4	23	26.2045	22.5987	21.916	22.8	26.8	26.8	25.5	98	63	95	86	27.6	30.7	34.7	31	22.7	24.5	26.6	24.6
1991	6	7	37.4	23.2	14.2	25.4	26.2259	22.4376	22.0666	24.2	26.4	26.8	25.8	90	60	94	81	29.2	29.4	34.6	31.1	23.7	23.8	26.5	24.6
1991	6	8	38.8	25	13.8	25.8	26.3627	22.2938	22.4663	25.4	27.6	26.2	26.4	97	54	83	78	32.1	30.8	32.2	31.7	25.2	24.5	25.3	25
1991	6	9	35.2	25.2	10	26.2	26.5541	22.673	22.2485	25.8	27.2	26.4	26.5	97	60	94	84	32.9	31.1	33.8	32.6	25.6	24.7	26.1	25.5
1991	6	10	40.2	25.8	14.4	26.6	26.4828	22.4304	22.0987	26	26.8	26.8	26.5	95	52	81	76	33.1	28.8	33.1	31.7	25.8	23.4	25.8	25
1991	6	11	38.8	25	13.8	26.2	25.8121	21.6528	21.3424	25.8	27.2	26.8	26.6	97	56	82	78	32.9	30.2	33.3	32.1	25.6	24.2	25.8	25.2
1991	6	12	41.2	22.2	19	26.6	25.3627	21.4673	20.1938	25.6	27.4	26.8	26.6	92	59	78	76	32	31.2	32.8	32	25.2	24.7	25.6	25.2
1991	6	13	39.4	19.8	19.6	25.8	26.8894	22.6873	23.3222	24.8	26.2	24.6	25.2	92	49	93	78	30.5	27.1	30.3	29.3	24.4	22.4	24.2	23.7
1991	6	14	33.4	24.8	8.6	25.6	25.4911	22.5161	22.2128	25	26.8	26.2	26	95	74	92	87	31.2	32.3	33.2	32.2	24.7	25.3	25.8	25.3
1991	6	15	37.8	24.2	13.6	25.2	26.6683	23.5139	23.0231	23.4	26.2	24.8	24.8	85	57	93	78	27.3	28.5	30.6	28.8	22.5	23.3	24.5	23.4
1991	6	16	36.6	21.6	15	25.2	26.4257	23.0583	23.4185	24.8	26.2	25.8	25.6	97	65	95	86	31	29.8	32.7	31.2	24.6	24	25.6	24.7
1991	6	17	37.2	23	14.2	26	25.6694	22.4946	22.2663	25.8	27.2	23.8	25.6	98	59	92	83	33	30.9	28.7	30.9	25.7	24.6	23.3	24.5
1991	6	18	35.6	20.8	14.8	25	26.9037	22.5161	22.2842	24.8	26.2	26.2	25.7	98	65	88	84	31.1	29.8	32.7	31.2	24.7	24	25.5	24.7
1991	6	19	37.8	24.2	13.6	24.8	26.7681	21.8759	21.2782	24.6	28.8	25	26.1	98	70	86	85	30.8	35.9	30.2	32.3	24.5	27.1	24.2	25.3
1991	6	20	34.2	20.8	13.4	24.6	24.692	21.4245	21.2675	23.8	26.2	26	25.3	93	65	90	83	28.8	29.8	32.6	30.4	23.4	24	25.5	24.3
1991	6	21	38.6	21.6	17	25.8	26.8276	22.5089	22.22	24.8	27.2	25.4	25.8	92	57	83	77	30.5	30.4	30.6	30.5	24.4	24.3	24.5	24.4
1991	6	22	37.6	25.4	12.2	25.6	25.2771	21.1249	21.4352	25.2	26.2	26.2	25.9	97	55	83	78	31.7	28.2	32.2	30.7	25	23.1	25.3	24.5
1991	6	23	33.4	24.2	9.2	25.6	24.5324	21.3317	20.9086	24.8	26.2	25.8	25.6	93	60	83	79	30.6	29	31.4	30.4	24.5	23.5	24.9	24.3
1991	6	24	35.4	24.8	10.6	25.4	24.2996	20.5765	20.0267	25	27.2	26.8	26.3	97	75	89	87	31.3	33.2	34.1	32.9	24.8	25.8	26.2	25.6
1991	6	25	38	25.4	12.6	26.4	26.7895	22.0666	22.4946	26	26.4	24.2	25.5	97	59	97	84	33.3	29.2	29.9	30.8	25.8	23.7	24	24.5
1991	6	26	37.2	21	16.2	25.8	26.6611	22.7316	23.2371	24.8	26.8	24.8	25.5	92	61	95	83	30.5	30.4	30.8	30.6	24.4	24.3	24.5	24.4
1991	6	27	38.2	20.6	17.6	25	27.0321	23.9419	23.4142	24.2	25.8	24.2	24.7	93	51	84	76	29.5	26.8	28.6	28.3	23.8	22.2	23.3	23.1
1991	6	28	38.4	23.6	14.8	24.8	26.2003	22.8442	23.1559	24.2	25	25	24.7	95	38	90	75	29.7	22.8	30.7	27.7	23.9	19.6	24.5	22.7
1991	6	29	37	21	16	24.6	26.4899	20.3846	19.8163	23.8	26.2	26.8	25.6	93	73	92	86	28.8	30.9	34.4	31.4	23.4	24.6	26.4	24.8
1991	6	30	36.2	20.6	15.6	24.4	26.4614	22.7872	20.2687	23.8	26.8	25.8	25.5	95	67	89	84	29	31.3	32.1	30.8	23.5	24.8	25.2	24.5
1991	7	1	37.6	21.6	16	26	25.6216	23.4844	21.25	25.6	26.2	25.8	25.9	97	53	98	83	32.5	27.9	33	31.1	25.4	22.9	25.7	24.7
1991	7	2	38	21.6	16.4	26	27.0392	23.0297	23.4935	25.8	26.2	26.2	26.1	98	58	83	80	33	28.7	32.2	31.3	25.7	23.3	25.3	24.8
1991	7	3	38.2	24.2	14	25.6	26.5398	21.4548	21.9603	24.8	27.2	26.8	26.3	93	59	82	78	30.6	30.9	33.3	31.6	24.5	24.6	25.8	25
1991	7	4	35.4	23.2	12.2	23.6	26.4734	21.0267	21.8127	23	26.2	26.4	25.2	95	71	94	86	27.6	30.6	33.8	30.7	22.7	24.4	26.1	24.4
1991	7	5	35	20.8	14.2	24.8	26.44	22.1879	22.9405	23.8	27.2	25.8	25.6	92	70	92	85	28.7	32.5	32.4	31.2	23.3	25.4	25.4	24.7
1991	7	6	37	24	13	24.8	26.39	22.2093	22.9477	24.2	26.8	26	25.7	95	61	86	81	29.7	30.4	32.1	30.7	23.9	24.3	25.3	24.5
1991	7	7	39.2	24.6	14.6	25.6	24.9973	22.673	21.8385	24	26.8	26.8	25.9	87	69	92	83	28.5	31.5	34.4	31.5	23.3	24.9	26.4	24.9
1991	7	8	37.4	21.4	16	25.4	26.8181	22.7586	22.2663	24.8	26.2	23.8	24.9	95	46	93	78	30.8	26.6	28.8	28.7	24.5	22.1	23.4	23.4
1991	7	9	34.4	20.2	14.2	25	27.1249	22.2307	22.1023	24.8	26.2	27.6	26.2	98	60	94	84	31.1	29	36.3	32.1	24.7	23.5	27.3	25.2
1991	7	10	39.6	20.6	19	25.8	26.7681	22.9584	22.3912	24.8	26.2	26.8	25.9	92	51	86	76	30.5	27.5	33.8	30.6	24.4	22.7	26.1	24.4
1991	7	11	40.6	20	20.6	25.2	26.8894	21.4548	21.0119	24.8	27.4	27.2	26.5	97	56	85	79	31	30.7	34.4	32	24.6	24.5	26.4	25.2
1991	7	12	39.6	23.8	15.8	25	25.5482	22.2592	21.9988	24.2	26.2	26.8	25.7	93	50	92	79	29.5	27.4	34.4	30.4	23.8	22.6	26.4	24.3
1991	7	13	39.8	23.6	16.2	24.4	26.7111	22.7444	22.1629	24	27.4	26.6	26	97	54	91	80	29.5	30.4	33.8	31.2	23.8	24.3	26.1	24.7
1991	7	14	38.8	20.8	18	25	25.9405	22.8086	22.3876	24.8	26.2	26.8	25.9	98	49	81	76	31.1	27.1	33.1	30.4	24.7	22.4	25.8	24.3
1991	7	15	40.2	21	19.2	25.4	26.8609	21.9345	21.6061	24.8	28.2	26.8	26.6	95	49	94	79	30.8	31	34.6	32.1	24.5	24.6	26.5	25.2
1991	7	16	39.8	21.2	18.6	25.2	26.6254	22.2592	21.7832	24.8	27.2	26.8	26.3	97	48	85	77	31	28.8	33.6	31.1	24.6	23.4	26	24.7
1991	7	17	39.8	21.2	18.6	25.2	26.3401	21.7812	22.1451	24.8	26.4	26.8	26	97	52	85	78	31	28.1	33.6	30.9	24.6	23	26	24.5
1991	7	18	41.4	20.4	21	25	26.9394	22.6873	22.3234	24.8	27.4	26.6	26.3	98	51	92	81	31.1	29.9	34	31.7	24.7	24	26.2	25
1991	7	19	39	21	18	25.2	26.9893	22.9941	23.4221	24.8	26.4	26.8	26	97	44	81	74	31	26.5	33.1	30.2	24.6	22	25.8	24.1
1991	7	20	40.8	20.6	20.2	25	26.604	22.5303	22.1272	24.8	26.2	26.6	25.9	98	50	91	79	31.1	27.2	33.8	30.7	24.7	22.5	26.1	24.4
1991	7	21	35	20.8	14.2	24.8	26.3848	21.7027	21.8127	23.8	26.8	25.6	25.4	92	76	86	84	28.7	32.5	31.4	30.8	23.3	25.4	24.8	24.5
1991	7	22	40.6	21	19.6	24.8	25.7194	22.2297	21.8533	23.8	27.2	26.8	25.9	92	52	94	79	28.7	29.6	34.6	30.9	23.3	23.9	26.5	24.6
1991	7	23	41.4	20.4	21	24	26.9429	22.78	23.3008	23.8	26.8	26.4	25.7	98	46	82	75	29.3	27.6	32.5	29.8	23.7	22.7	25.4	24
1991	7	24	41.2	20.4	20.8	24.8	27.1177	22.0452	21.226	23.8	26.8	26.2	25.6	92	48	77	72	28.7	28.1	31.4	29.4	23.3	23	24.9	23.7
1991	7	25	41.4	24	17.4	25.2	26.7465	21.3219	20.82	24.8	26.8	26.8	26.1	97	48	86	77	31	28	33.8	30.9	24.6	22.9	26.1	24.5
1991	7	26	40.8	20.8	20	24.8	26.7253	22.1485	21.702	23.6	26.8	26.2	25.5	90	48	75.5382	63.9879	28.1	28	27.503	24.4106	23	22.9	21.5175	19.2628
1991	7	27	39.8	20.2	19.6	24.6	26.547	22.6873	23.2045	23.8	26.4	26	25.4	93	43	89	75	28.8	26.3	32.5	29.2	23.4	21.9	25.4	23.6
1991	7	28	37.4	23.4	14	24.6	26.6183	21.0562	20.6835	24.2	27.4	26.4	26	97	54	86	79	29.9	30.4	32.9	31.1	24	24.3	25.7	24.7
1991	7	29	41	21.6	19.4	25.4	25.6908	22.8442	22.3056	24.8	26.8	26.8	26.1	95	47	94	78	30.8	27.8	34.6	31.1	24.5	22.8	26.5	24.6
1991	7	30	41.4	20.4	21	24.2	26.1413	22.3183	22.8792	23.8	26.8	24.8	25.1	97	57	92	82	29.1	29.7	30.5	29.8	23.6	24	24.4	24
1991	7	31	37	23.4	13.6	25.4	25.8549	22.5618	22.0194	24.6	26.6	25.8	25.7	93	67	92	84	30.3	30.9	32.4	31.2	24.2	24.6	25.4	24.7
1991	8	1	40.2	24.6	15.6	25.8	24.7634	21.6243	21.2747	24.8	26.8	23.8	25.1	92	78	93	88	30.5	32.8	28.8	30.7	24.4	25.6	23.4	24.5
1991	8	2	38.8	19.8	19	25	24.9724	20.1546	21.082	24.6	26.8	26.8	26.1	97	57	88	81	30.6	29.7	33.9	31.4	24.4	24	26.2	24.8
1991	8	3	37.8	24.6	13.2	25	24.635	20.9001	20.3222	24.8	26.8	26.8	26.1	98	66	89	85	31.1	31.2	34.1	32.1	24.7	24.7	26.2	25.2
1991	8	4	39.2	20.8	18.4	25	24.9631	20.5101	20.0267	24.4	26.2	26.2	25.6	95	55	91	80	30.1	28.2	33	30.4	24.1	23.1	25.7	24.3
1991	8	5	38.4	21.8	16.6	25.4	24.9703	19.7408	19.3092	24.8	26.4	26.8	26	95	58	95	83	30.8	29.1	34.7	31.5	24.5	23.6	26.6	24.9
1991	8	6	40.4	25.2	15.2	25.4	25.0345	20.975	21.5279	24.2	26.2	26.8	25.7	90	50	77	72	29.2	27.2	32.6	29.7	23.7	22.5	25.5	23.9
1991	8	7	40	21.6	18.4	25.6	24.4586	21.4621	21.0673	24.8	26.8	26.8	26.1	93	54	85	77	30.6	29.1	33.6	31.1	24.5	23.6	26	24.7
1991	8	8	39.4	21	18.4	25.2	24.1707	18.5375	19.3315	24.8	26.8	26.8	26.1	97	54	81	77	31	29.3	33.1	31.1	24.6	23.7	25.8	24.7
1991	8	9	39	21.4	17.6	25	23.536	20.2149	19.7093	24.6	26.2	24.2	25	97	58	93	83	30.6	28.7	29.5	29.6	24.4	23.3	23.8	23.9
1991	8	10	36.8	23.4	13.4	24.4	22.857	19.6908	19.5432	24	26.2	25.8	25.3	97	51	80	76	29.5	27.5	31.1	29.4	23.8	22.7	24.7	23.7
1991	8	11	40.4	21.4	19	25.2	22.5175	19.034	18.5653	24.8	26.8	26.8	26.1	97	54	77	76	31	29.1	32.6	30.9	24.6	23.6	25.5	24.6
1991	8	12	39.8	24.4	15.4	26	22.857	20.5396	19.8938	25.2	26.2	26.8	26.1	93	45	85	75	31.4	26.4	33.6	30.5	24.9	22	26	24.3
1991	8	13	41.4	23.8	17.6	25	24.2519	18.2221	17.6945	24.2	26.2	26.8	25.7	93	42	82	73	29.5	25.8	33.3	29.5	23.8	21.6	25.8	23.8
1991	8	14	41	25.4	15.6	26.2	23.2406	20.2001	19.2208	25.8	27.2	26.8	26.6	97	46	84	76	32.9	28.5	33.4	31.6	25.6	23.2	25.9	24.9
1991	8	15	44.2	21.6	22.6	25.4	23.5877	20.0968	20.6687	24.8	27.2	26.8	26.3	95	39	86	73	30.8	26.7	33.8	30.4	24.5	22.2	26.1	24.3
1991	8	16	43.6	25.4	18.2	27.2	23.4314	16.318	15.0025	26.2	28	26.8	27	92	46	82	73	33.2	29.9	33.3	32.1	25.8	24	25.8	25.2
1991	8	17	40.4	25.8	14.6	26.8	22.9456	20.5322	19.8569	26	26.6	24.8	25.8	94	41	93	76	33	26.3	30.6	30	25.7	21.9	24.5	24
1991	8	18	39.2	24	15.2	25.6	22.8644	19.1004	18.5764	24.8	26.8	24.8	25.5	93	36	84	71	30.6	25.2	29.7	28.5	24.5	21.2	23.9	23.2
1991	8	19	37.6	25	12.6	25.8	23.9493	20.3403	20.8459	24.2	26.2	26.4	25.6	87	60	91	79	28.9	29	33.4	30.4	23.5	23.5	25.9	24.3
1991	8	20	40.4	25.6	14.8	26.6	24.0084	19.6466	20.4953	26.2	27.4	26.2	26.6	97	86	83	89	33.7	35	32.2	33.6	26	26.7	25.3	26
1991	8	21	38.8	25	13.8	25.4	24.8668	21.1743	20.4042	24.8	27.2	27.6	26.5	95	46	94	78	30.8	28.3	36.3	31.8	24.5	23.1	27.3	25
1991	8	22	34.2	25.6	8.6	26.6	24.4316	20.7287	21.0328	26.2	27.4	24.8	26.1	97	85	73	85	33.7	34.9	28.4	32.3	26	26.6	23.2	25.3
1991	8	23	40.2	25	15.2	25.2	24.1117	20.7315	19.1597	24.8	26.2	27.2	26.1	97	60	91	82	31	29	35.1	31.7	24.6	23.5	26.7	25
1991	8	24	39.6	25	14.6	25.6	25.2261	18.4731	19.3882	25.2	26	25.4	25.5	97	45	93	78	31.7	26	31.8	29.8	25	21.7	25.1	23.9
1991	8	25	35.6	24.2	11.4	24.8	25.2889	21.1817	21.8275	24.4	25	24.8	24.7	97	53	89	79	30.2	25.7	30.2	28.7	24.2	21.5	24.2	23.3
1991	8	26	27.1081	24.8	2.30812	25.6	24.525	20.6282	19.969	25.2	27.2	26.4	26.3	97	50	94	80	31.7	29.1	33.8	31.5	25	23.6	26.1	24.9
1991	8	27	41.6	24.8	16.8	25.6	24.7907	20.0968	20.5285	24.6	28.4	26	26.3	92	57	73	74	30.1	32.9	30.5	31.2	24.2	25.6	24.4	24.7
1991	8	28	39.8	25	14.8	26	24.5537	21.344	21.538	25.4	26.4	27.4	26.4	95	48	89	77	31.9	27.3	35.3	31.5	25.1	22.5	26.9	24.8
1991	8	29	39.8	25	14.8	26.2	24.894	20.6208	21.4658	25.2	26.2	27.2	26.2	92	47	91	77	31.2	26.7	35.1	31	24.8	22.2	26.7	24.6
1991	8	30	38.6	25	13.6	26	25.204	20.702	21.6061	25.4	26.6	25.2	25.7	95	92	95	94	31.9	34	31.6	32.5	25.1	26.2	24.9	25.4
1991	8	31	37.4	24.4	13	24.8	25.1154	20.9455	21.6909	24.2	25.8	25.2	25.1	95	41	87	74	29.7	24.7	30.7	28.4	23.9	20.9	24.5	23.1
1991	9	1	37.4	21.4	16	25.2	23.9419	20.296	20.8459	24.6	26.4	27	26	95	62	91	83	30.4	29.7	34.7	31.6	24.3	23.9	26.5	24.9
1991	9	2	39.8	24.8	15	26	23.8681	20.2887	20.8459	25.2	26.2	26.6	26	93	47	95	79	31.4	26.7	34.3	30.8	24.9	22.2	26.4	24.5
1991	9	3	40.4	24.2	16.2	25.2	23.9493	19.9639	20.6208	25.2	26.2	25.2	22.5876	0	46	87	78	32	26.6	30.7	29.8	25.2	22.1	24.5	23.9
1991	9	4	38.4	24.6	13.8	25.6	24.2298	20.5913	21.0156	24.8	25.6	26	25.5	93	51	81	75	30.6	26.4	31.5	29.5	24.5	22	24.9	23.8
1991	9	5	40.2	25.8	14.4	26.8	23.7979	19.8385	19.1635	26	27.2	25.2	26.1	94	54	89	79	33	29.9	30.9	31.3	25.7	24.1	24.6	24.8
1991	9	6	38.8	24.8	14	25.6	24.1338	21.3662	20.9381	25	25.6	23.6	24.7	95	49	77	74	31.2	26	26.7	28	24.7	21.8	22.2	22.9
1991	9	7	35.8	24.4	11.4	25.6	23.9788	18.82	19.5654	24.8	25.8	23.4	24.7	93	57	74	75	30.6	27.9	26	28.2	24.5	22.9	21.7	23
1991	9	8	39.4	24.6	14.8	25.2	23.4032	19.6613	19.2259	24.8	26.2	27.4	26.1	97	46	94	79	31	26.6	35.8	31.1	24.6	22.1	27.1	24.6
1991	9	9	41.4	24.6	16.8	25.6	23.4179	19.9123	20.5101	24.8	26.8	27.2	26.3	93	49	91	78	30.6	28.3	35.1	31.3	24.5	23.1	26.7	24.8
1991	9	10	40	23.6	16.4	25.4	23.5213	19.1742	18.5137	24.8	26.4	27	26.1	95	64	91	83	30.8	30	34.7	31.8	24.5	24.1	26.5	25.1
1991	9	11	41.4	25.2	16.2	26	23.6762	18.879	18.5321	25.6	28.4	27.2	27.1	97	58	77	77	32.5	33.2	33.5	33	25.4	25.8	25.9	25.7
1991	9	12	41.6	24.8	16.8	25.6	22.3035	27.2	18.4177	25.2	21.9419	26.2	20.9271	97	54.6148	92	64.6521	31.7	26.0749	33.2	24.4549	25	20.4584	25.8	19.2923
1991	9	13	40.2	23.2	17	26.4	23.6541	30	19.5285	26	23.0784	27.2	19.8827	97	58.4157	80	65.2056	33.3	27.8056	33.8	24.3774	25.8	21.6577	26.1	19.248
1991	9	14	37.2	25.2	12	26.4	23.7131	18.8864	18.4583	25	25.2	25	25.1	89	49	81	73	30.5	25.3	29.7	28.5	24.4	21.3	23.9	23.2
1991	9	15	32	23.2	8.8	23.4	23.3322	20.0119	18.1595	23	25.4	25.2	24.5	96	93	97	96	27.8	31.8	31.7	30.4	22.8	25.1	25	24.3
1991	9	16	37.8	24.4	13.4	25	22.584	18.9011	18.5174	24.8	25.4	24.6	24.9	98	40	92	77	31.1	23.7	30.1	28.3	24.7	20.2	24.2	23
1991	9	17	34.6	19.2771	15.3229	23.4	23.7501	20.0746	20.6946	23	25.2	25.2	24.5	96	65	97	86	27.8	28	31.7	29.2	22.8	23	25	23.6
1991	9	18	36.4	23.6	12.8	24	23.8681	20.0968	20.6318	23.8	26	25.8	25.2	98	60	89	82	29.3	28.6	32.1	30	23.7	23.3	25.2	24.1
1991	9	19	38	24.2	13.8	25.6	22.7316	17.2922	16.1187	25	28.2	24	25.7	95	60	73	76	31.2	33.1	26.9	30.4	24.7	25.7	22.3	24.3
1991	9	20	36.4	24.6	11.8	25.6	21.5728	19.9049	19.2997	25	27.2	25.8	26	95	70	89	85	31.2	32.5	32.1	31.9	24.7	25.4	25.2	25.1
1991	9	21	36	24	12	24.2	23.3856	19.1595	18.2168	23.4	28.4	25.2	25.7	93	74	90	86	28.1	35.6	31.1	31.6	23	27	24.7	24.9
1991	9	22	34.6	24.4	10.2	25.6	23.2711	18.6724	17.919	24.8	25.2	24.2	24.7	93	53	84	77	30.6	26.1	28.6	28.4	24.5	21.8	23.3	23.2
1991	9	23	36.4	24	12.4	25	22.9199	19.8754	20.0912	24.2	26.2	25.2	25.2	93	63	87	81	29.5	29.5	30.7	29.9	23.8	23.8	24.5	24.1
1991	9	24	36.8	24.8	12	25	23.1184	20.9676	20.2286	24	27.4	25.8	25.7	92	64	87	81	29	32	31.9	31	23.5	25.2	25.1	24.6
1991	9	25	33.8	21.2	12.6	25	23.4925	19.3086	18.9421	24.8	26.8	26.4	26	98	57	85	80	31.1	29.7	32.8	31.2	24.7	24	25.6	24.8
1991	9	26	38.2	20.2	18	24.8	23.2482	19.3366	20.1706	24.6	26.2	25.8	25.5	98	63	92	84	30.8	29.5	32.4	30.9	24.5	23.8	25.4	24.6
1991	9	27	37.6	21.8	15.8	25.6	22.0266	20.0672	18.0603	25.2	26.8	26.4	26.1	97	57	85	80	31.7	29.7	32.8	31.4	25	24	25.6	24.9
1991	9	28	37.4	22.8	14.6	26.2	23.0784	19.1177	19.8354	25.4	27	24.6	25.7	93	57	80	77	31.8	30.2	28.8	30.2	25.1	24.2	23.4	24.2
1991	9	29	35.2	25	10.2	25.6	23.381	20.2739	20.6503	24.8	25.2	27.4	25.8	93	62	92	83	30.6	27.5	35.7	31.3	24.5	22.7	27	24.7
1991	9	30	37.2	24.8	12.4	26.4	24.4698	18.7609	19.1673	25.4	26.2	26.4	26	92	54	97	81	31.6	28	34.1	31.2	25	23	26.2	24.7
1991	10	1	37.8	25	12.8	25.8	32.4	26.8	28	25.2	27.2	23.6	25.3	95	67	77	80	31.6	32.6	27	30.4	25	25.5	22.3	24.3
1991	10	2	34.6	23	11.6	24.2	31.2	27.4	27.5	23.8	26.2	26	25.3	97	68	90	85	29.2	30.7	32.7	30.8	23.6	24.5	25.5	24.5
1991	10	3	36	24	12	25.6	34.2	27.2	28.6	25	26.2	24.6	25.3	95	53	81	77	31.3	28.7	29.2	29.7	24.8	23.3	23.6	23.9
1991	10	4	36.4	24	12.4	25.2	31.6	28.2	28.3	24.8	26	27.2	26	97	64	93	85	31	29.9	35.4	32.1	24.7	24	26.9	25.2
1991	10	5	36.2	23.6	12.6	24.8	33.2	25.8	27.4	24.2	27.4	25	25.5	95	64	94	84	29.8	32.6	31.1	31.2	24	25.5	24.7	24.7
1991	10	6	37.6	24.8	12.8	25.4	36.4	26.8	28.9	23.6	27.4	25	25.3	86	50	86	74	27.9	30.5	30.5	29.6	22.9	24.4	24.4	23.9
1991	10	7	38.4	24	14.4	24.6	32.8	27.2	28	23.8	27.2	26.3	25.8	94	65	93	84	28.9	32.3	33.6	31.6	23.5	25.4	26	24.9
1991	10	8	41.4	24.6	16.8	25.6	31.8	27.4	28	24.8	27.2	26.6	26.2	94	70	94	86	30.8	33	34.3	32.7	24.5	25.7	26.3	25.5
1991	10	9	35.2	24	11.2	25.2	32.8	26.6	27.8	24.8	27.4	23.6	25.3	97	66	78	80	31	32.9	27.1	30.3	24.7	25.6	22.4	24.2
1991	10	10	37.6	22.4	15.2	23.8	35.2	24.6	27	23.4	26.2	23.6	24.4	97	49	92	79	28.5	28	28.4	28.3	23.2	23	23.2	23.1
1991	10	11	39.4	24	15.4	24.8	36.4	27.2	28.9	23.6	27.4	26.2	25.7	91	50	92	78	28.3	30.5	33.3	30.7	23.1	24.4	25.9	24.5
1991	10	12	38.2	23.2	15	24.4	36	25.4	27.8	23.6	27.2	24.8	25.2	94	51	95	80	28.6	30.2	30.9	29.9	23.3	24.2	24.6	24
1991	10	13	37.2	24.2	13	25.8	35.4	27.8	29.2	23.6	26	26.6	25.4	83	48	91	74	27.7	27.3	34	29.7	22.7	22.6	26.2	23.8
1991	10	14	34	25	9	25.8	21.381	19.0273	17.462	25.2	23.6299	21.809	20.618	95	56.3454	77.1987	61.1553	31.6	26.9893	27.3701	22.981	25	21.183	21.44	18.1099
1991	10	15	36.8	23.6	13.2	24.8	32.2	18.0143	18.4744	24	26.4	21.3367	20.5728	94	64	74.9846	68.6744	29.3	30.5	26.2409	24.99	23.7	24.4	20.8422	19.8975
1991	10	16	36.8	23	13.8	24.4	31.2	27.6	27.7	24	27.4	26.2	25.9	97	75	90	87	29.6	34	33.1	32.2	23.9	26.2	25.7	25.3
1991	10	17	35.2	23.8	11.4	24.6	31.8	27.2	27.7	24.2	26.6	26	25.6	97	67	91	85	29.9	31.3	32.8	31.4	24.1	24.8	25.6	24.8
1991	10	18	34.8	25.2	9.6	26	32.8	19.648	18.7941	25.4	25.8	22.2297	21.2173	95	57	80.9258	72.6458	32	28.5	27.562	25.9738	25.2	23.3	21.857	20.6256
1991	10	19	36.8	23.8	13	25	32.2	28.2	28.4	24.6	26.8	26.4	25.9	97	66	87	83	30.6	31.6	33.2	31.8	24.5	25	25.8	25.1
1991	10	20	36.4	24.6	11.8	24.8	32.2	28.4	28.5	24.2	27.2	27.2	26.2	95	68	91	85	29.8	32.7	35.3	32.6	24	25.6	26.8	25.5
1991	10	21	38	20.6	17.4	24.2	35.2	29.4	29.5	23.8	27.4	26.8	26	97	55	82	78	29.2	31.3	33.5	31.3	23.6	24.8	25.9	24.8
1991	10	22	37.6	24.4	13.2	26.6	33	18.981	19.5624	25.8	26	22.4511	22.3778	94	58	80.1878	73.9056	32.7	28.9	27.9089	27.2489	25.5	23.5	22.0452	21.6334
1991	10	23	38	18.6492	19.3508	23.8	34.4	29.8	29.5	22.4	26.2	26.8	25.1	89	53	79	73	26.1	28.5	33.2	29.3	21.8	23.3	25.8	23.6
1991	10	24	38.8	24	14.8	25.6	35.2	29.4	29.9	25.2	27.4	26.8	26.5	97	55	82	78	31.8	31.3	33.5	32.2	25.1	24.8	25.9	25.3
1991	10	25	37.4	23.4	14	23.6	33.4	26.2	27.4	22.6	26.8	25.8	25.1	92	60	97	83	26.7	30.8	32.9	30.2	22.2	24.6	25.7	24.1
1991	10	26	36.8	22.8	14	24.4	32.6	27.6	28	23.6	26.8	26.6	25.7	94	64	93	83	28.6	31.4	34.1	31.4	23.3	24.8	26.3	24.8
1991	10	27	36.2	21.6	14.6	25.4	31.4	27.2	27.8	24.8	25.8	23	24.5	95	64	70	77	30.9	29.5	25.3	28.5	24.6	23.8	21.3	23.2
1991	10	28	35.6	19.6	16	23.8	31.6	28	27.9	22.8	26.2	26.4	25.1	92	65	88	82	27.1	30.4	33.3	30.3	22.4	24.3	25.9	24.2
1991	10	29	35.2	23.8	11.4	25.2	34.4	26.6	28.2	24.8	26.2	25.8	25.6	97	53	94	81	31	28.5	32.7	30.7	24.7	23.3	25.5	24.5
1991	10	30	35.4	24.4	11	25.6	31.4	26.8	27.6	24.8	25.8	23.8	24.8	94	64	78	79	30.8	29.5	27.5	29.2	24.5	23.8	22.6	23.7
1991	10	31	36.2	19.6	16.6	24	32.4	27.8	28	23.4	26.8	26.2	25.5	95	65	88	83	28.4	31.5	32.9	30.9	23.2	24.9	25.7	24.6
1991	11	1	37.2	21	16.2	24.8	33.4	28.2	28.7	23.6	26.8	26.2	25.5	91	60	85	79	28.3	30.8	32.7	30.6	23.1	24.6	25.5	24.4
1991	11	2	35.8	22	13.8	25.2	32.8	26.4	27.7	24.6	26.4	25.2	25.4	95	61	91	82	30.5	30.1	31.2	30.6	24.4	24.2	24.8	24.4
1991	11	3	35.8	21.2	14.6	25.2	30.8	27.8	27.9	24.6	26.4	26	25.7	95	71	87	84	30.5	31.5	32.4	31.5	24.4	24.9	25.4	24.9
1991	11	4	36.2	20.4	15.8	25	30.2	26.2	26.9	24.6	26.2	25.4	25.4	97	73	94	88	30.6	31.3	31.9	31.3	24.5	24.8	25.1	24.8
1991	11	5	35.8	23.6	12.2	24.6	33.4	27.2	28.1	24	27.2	26.4	25.9	95	62	94	84	29.4	31.9	33.9	31.7	23.8	25.1	26.1	25
1991	11	6	36.8	21.8	15	24.2	33	28.4	28.5	23.6	26.4	26.8	25.6	95	60	88	81	28.7	30	34.2	31	23.4	24.1	26.3	24.6
1991	11	7	38	22.6	15.4	24.2	34.6	27.4	28.4	23.4	27.2	26.8	25.8	94	57	95	82	28.2	31.1	34.8	31.4	23.1	24.7	26.6	24.8
1991	11	8	37.4	23.8	13.6	24.8	33.4	28.2	28.7	24	26.8	26.6	25.8	94	60	88	81	29.3	30.8	33.7	31.3	23.7	24.6	26.1	24.8
1991	11	9	36.4	19.6	16.8	24.4	33.4	26.4	27.6	23.8	26	25.8	25.2	95	56	95	82	29.1	28.7	32.8	30.2	23.6	23.3	25.6	24.2
1991	11	10	37.2	20.6	16.6	24.2	33.2	26.2	27.5	23.8	26.2	25	25	97	58	91	82	29.2	29.3	30.9	29.8	23.6	23.7	24.6	24
1991	11	11	37.2	21.2	16	25.4	32.8	28.8	28.9	24.8	26.8	26.2	25.9	95	63	82	80	30.9	31.2	32.3	31.5	24.6	24.8	25.3	24.9
1991	11	12	35.2	21.4	13.8	26	31.8	27.4	28.1	25.2	26.2	26.4	25.9	94	64	92	84	31.5	30.3	33.7	31.8	24.9	24.2	26.1	25.1
1991	11	13	36.6	20.4	16.2	24.2	32.8	28.4	28.5	23.8	25.8	26.4	25.3	97	57	86	80	29.2	28.5	33.1	30.3	23.6	23.3	25.7	24.2
1991	11	14	35.2	20.6	14.6	24.8	31.8	25.8	27	23.6	25.8	25.2	24.9	91	62	95	83	28.3	29.2	31.6	29.7	23.1	23.7	25	23.9
1991	11	15	36.6	19.8	16.8	23.8	33.6	25.6	27.1	22.6	26.8	25	24.8	90	59	95	82	26.6	30.7	31.3	29.5	22.1	24.5	24.8	23.8
1991	11	16	35.2	23	12.2	24	30.8	27.6	27.5	23.6	26.6	26.4	25.5	97	72	91	87	28.8	32	33.6	31.5	23.4	25.2	26	24.9
1991	11	17	35.8	20.4	15.4	24.8	31.2	28	28	23.8	26.8	26.4	25.7	92	71	88	84	28.8	32.3	33.3	31.5	23.4	25.3	25.9	24.9
1991	11	18	35.2	23.6	11.6	24.4	33.2	27.8	28.3	24	26.2	26.4	25.5	97	58	90	81	29.6	29.3	33.5	30.8	23.9	23.7	25.9	24.5
1991	11	19	37.4	23.2	14.2	24	32.4	29.4	28.8	23.8	26.6	26.8	25.7	98	64	82	81	29.3	30.9	33.5	31.3	23.7	24.6	25.9	24.8
1991	11	20	35.2	24.2	11	25.2	34.2	27.2	28.5	24.8	27.2	26.2	26.1	97	58	92	83	31	31.4	33.3	31.9	24.7	24.9	25.9	25.1
1991	11	21	35.8	24.2	11.6	24.8	32.6	26.4	27.5	24	26.2	25.2	25.1	94	60	91	82	29.3	29.7	31.2	30.1	23.7	24	24.8	24.1
1991	11	22	22.6659	23.2	-0.534126	24.8	32.4	26.4	27.5	24	26	25.6	25.2	94	60	94	83	29.3	29.3	32.3	30.3	23.7	23.7	25.3	24.3
1991	11	23	36.4	23.6	12.8	24	33.2	28.8	28.7	23.8	26.4	26.4	25.5	98	59	83	80	29.3	29.9	32.8	30.7	23.7	24	25.6	24.5
1991	11	24	35.4	24.2	11.2	25.2	32	28.4	28.5	24.8	27.4	26.8	26.3	97	70	88	85	31	33.4	34.2	32.9	24.7	25.9	26.3	25.6
1991	11	25	35	24.2	10.8	25.2	31.4	27	27.6	24.8	26.4	25.8	25.7	97	68	91	85	31	31.1	32.4	31.5	24.7	24.7	25.4	24.9
1991	11	26	32.4	25	7.4	25.6	29	26.8	27	24.8	25	25.4	25.1	94	72	89	85	30.8	29	31.5	30.4	24.5	23.5	24.9	24.3
1991	11	27	36.6	25	11.6	25.6	32.8	28.8	29	25.2	26.8	26.8	26.3	97	63	86	82	31.8	31.2	33.9	32.3	25.1	24.8	26.1	25.3
1991	11	28	32.4	25.2	7.2	25.6	30.4	27.4	27.7	25	25.2	26.2	25.5	95	66	91	84	31.3	28.6	33.2	31	24.8	23.3	25.8	24.6
1991	11	29	37.6	25	12.6	25.6	32.8	27.4	28.3	25.2	26.6	25.8	25.9	97	62	88	82	31.8	30.7	32.1	31.5	25.1	24.5	25.3	24.9
1991	11	30	37.2	25	12.2	25.4	33.2	27.2	28.3	24.6	26	26.8	25.8	94	57	97	82	30.4	28.8	35	31.4	24.3	23.4	26.7	24.8
1991	12	1	35.4	24.6	10.8	25.4	35	27.2	28.7	24.8	26.8	25.8	25.8	95	53	90	79	30.9	29.8	32.3	31	24.6	24	25.3	24.6
1991	12	2	37.4	25	12.4	26.2	33	27.8	28.7	25.6	26.2	24.8	25.5	95	59	78	77	32.4	29.5	29.3	30.4	25.4	23.8	23.7	24.3
1991	12	3	35	19.6	15.4	24.2	31.8	28.4	28.2	23	26.4	26.8	25.4	90	66	88	81	27.3	30.8	34.2	30.7	22.5	24.5	26.3	24.4
1991	12	4	36.2	20.6	15.6	24.8	32.4	27.4	28	23.8	26.2	26.6	25.5	92	61	94	82	28.8	29.9	34.3	31	23.4	24	26.3	24.6
1991	12	5	36	20.2	15.8	24.2	33	27.4	28	23.8	26.8	25.4	25.3	97	62	85	81	29.2	31.1	31.1	30.5	23.6	24.7	24.7	24.3
1991	12	6	37.2	23	14.2	23.8	33.8	27.6	28.2	23.4	27.2	26.2	25.6	97	60	90	82	28.5	31.7	33.1	31.1	23.2	25	25.7	24.7
1991	12	7	38.2	23	15.2	23.8	33.4	29.4	29	23.2	26.2	26.8	25.4	95	57	82	78	28	29.2	33.5	30.2	23	23.7	25.9	24.2
1991	12	8	38	20.2	17.8	24	33	28.2	28.4	23.4	27.2	27.6	26.1	95	64	96	85	28.4	32.2	36.5	32.4	23.2	25.3	27.4	25.3
1991	12	9	36.8	23.2	13.6	24	33.2	28.6	28.6	23.8	26.2	26.4	25.5	98	58	84	80	29.3	29.3	32.9	30.5	23.7	23.7	25.7	24.4
1991	12	10	37.8	19.4	18.4	23.4	33.6	27	27.8	22.8	28.2	26.4	25.8	95	67	95	86	27.3	34.6	34	32	22.6	26.5	26.2	25.1
1991	12	11	36.6	22.6	14	23.6	32.8	27.8	28	23	26.8	26.4	25.4	95	63	90	83	27.7	31.2	33.5	30.8	22.8	24.8	25.9	24.5
1991	12	12	34.6	19.2	15.4	23.2	32.6	27.6	27.8	22.2	26	26.4	24.9	92	59	91	81	26.1	29.2	33.6	29.6	21.8	23.7	26	23.8
1991	12	13	37.6	21.8	15.8	23.2	34.2	26.8	27.8	22.6	26.2	26	24.9	95	53	94	81	27	28.7	33.1	29.6	22.4	23.3	25.7	23.8
1991	12	14	36.4	22.6	13.8	24	31.6	26.2	27	23.6	26.8	25.8	25.4	97	69	97	88	28.8	32	32.9	31.3	23.4	25.2	25.7	24.8
1991	12	15	37.2	21.8	15.4	22.6	32.2	26.4	26.9	22.2	27.4	25	24.9	97	69	89	85	26.5	33.3	30.7	30.2	22	25.8	24.5	24.1
1991	12	16	36.6	21.4	15.2	21.8	32.4	26.4	26.8	21.6	26.4	26	24.7	98	63	97	86	25.7	30.4	33.3	29.8	21.5	24.3	25.9	23.9
1991	12	17	37	18.2221	18.7779	22.4	32.2	27.4	27.4	22	26.4	26.4	24.9	97	64	92	84	26.2	30.5	33.7	30.1	21.8	24.4	26.1	24.1
1991	12	18	36.4	18.0376	18.3624	22.4	33	26.6	27.1	21.8	26	26.2	24.7	95	58	97	83	25.7	28.9	33.7	29.5	21.5	23.5	26.1	23.7
1991	12	19	36	21.6	14.4	22.4	34	26	27.1	21.8	26.2	25.8	24.6	95	54	98	83	25.7	28.8	33.1	29.2	21.5	23.4	25.7	23.6
1991	12	20	37.4	22.4	15	23.8	30.6	28.6	27.9	23.4	27.4	27.6	26.1	97	78	93	89	28.5	34.4	36.2	33	23.2	26.4	27.3	25.6
1991	12	21	37.4	21.2	16.2	22.4	33.2	27.4	27.6	21.8	26.2	26.2	24.7	95	58	91	81	25.7	29.3	33.2	29.4	21.5	23.7	25.8	23.7
1991	12	22	36.4	20.2	16.2	22.4	32.4	26.6	27	21.8	28.2	26	25.3	95	73	95	88	25.7	35.4	33.2	31.4	21.5	26.9	25.8	24.7
1991	12	23	34.4	20.8	13.6	21.4	33.2	26.6	27	21.2	26	25.2	24.1	98	57	89	81	25	28.8	31.1	28.3	21.1	23.4	24.7	23.1
1991	12	24	35.8	20.6	15.2	20.8	31.4	26.6	26.4	20.4	26.2	26.4	24.3	96	66	98	87	23.7	30.5	34.3	29.5	20.2	24.4	26.3	23.6
1991	12	25	37.6	20.8	16.8	21.4	32.6	27.6	27.3	21.2	27	26.2	24.8	98	65	90	84	25	31.9	33.1	30	21.1	25.1	25.7	24
1991	12	26	37.4	20.8	16.6	21.6	33.4	27.4	27.5	21	26.2	27	24.7	95	57	97	83	24.5	29.2	35.4	29.7	20.7	23.7	26.9	23.8
1991	12	27	36.6	21.4	15.2	22.4	32.8	28.6	28.1	21.8	26	27.6	25.1	95	58	93	82	25.7	29.1	36.2	30.3	21.5	23.6	27.3	24.1
1991	12	28	38.2	21.6	16.6	22.6	34.2	27.6	28	22.2	26.2	26.8	25.1	97	53	94	81	26.5	28.7	34.7	29.9	22	23.3	26.5	24
1991	12	29	37.6	22	15.6	22.4	32.8	27	27.3	22	27.6	26.4	25.3	97	67	95	86	26.2	33.4	34	31.2	21.8	25.9	26.2	24.7
1991	12	30	36.6	21.8	14.8	22.2	33	27.8	27.7	22	26.8	25.8	24.9	98	62	85	82	26.3	31.1	31.9	29.8	21.9	24.7	25.1	23.9
1991	12	31	38.8	20.8	18	21.8	34.2	26.8	27.4	21.4	28.8	25.8	25.3	97	67	92	85	25.2	36	32.5	31.2	21.2	27.2	25.5	24.6
1992	12	31	29.4	23.45	5.95	26.8	29.4	26.4	27.3	24	24.6	23.2	23.9	79	68	76	75	28	27.7	26.3	27.3	22.9	22.8	21.9	22.6

## Sheet: 1992
			Temperature			Temperature				Temperature				Relative Humidity				Pressure				Dew temperature
Year	Month	Day	Maximum	Minimum	Max-Min	1899-12-31 07:00:00	1899-12-31 13:00:00	1899-12-31 19:00:00	Average	1899-12-31 01:00:00	1899-12-31 13:00:00	1899-12-31 19:00:00	Average	1899-12-31 01:00:00	1899-12-31 13:00:00	1899-12-31 19:00:00	Average	1899-12-31 07:00:00	1899-12-31 13:00:00	1899-12-31 19:00:00	Average	1899-12-31 07:00:00	1899-12-31 13:00:00	1899-12-31 19:00:00	Average		Month	Taverage	Hraverage
1992	1	1	38.4	21.8	16.6	22.4	33.6	26.8	27.4	22	26.2	25.8	24.7	97	56	92	82	26.2	29.1	32.5	29.3	21.8	23.6	25.5	23.6		January	28.1161	80.4516
1992	1	2	35.4	21.6	13.8	22.6	33.2	28.4	28.1	22	26.8	27.2	25.3	95	61	91	82	26	31	35.3	30.7	21.8	24.6	26.8	24.4		February	28.9	78.25
1992	1	3	36.2	19.4	16.8	23.4	33	27.2	27.7	22.8	26.8	25.6	25.1	95	62	88	82	27.3	31.1	31.7	30.1	22.6	24.7	25	24.1		March	28.7617	78.2461
1992	1	4	34.6	23.6	11	24.8	32.6	28.2	28.5	24	26.8	27.2	26	94	64	93	83	29.3	31.4	35.4	32	23.7	24.8	26.9	25.1		April	28.8573	76.8633
1992	1	5	35.8	24	11.8	25.4	32.4	27.2	28.1	24.6	27.2	26.2	26	94	67	92	84	30.4	32.6	33.3	32.1	24.3	25.5	25.9	25.2		May	27.9165	80.6631
1992	1	6	35.2	24.8	10.4	25.6	32.4	27.4	28.2	24.6	26.8	24.8	25.4	92	65	81	79	30.2	31.5	29.6	30.4	24.2	24.9	23.9	24.3		June	28.6567	78.9089
1992	1	7	36.4	23.2	13.2	24.8	33.2	27.2	28.1	24.2	28.4	26.8	26.5	95	70	97	87	29.8	35.5	35	33.4	24	26.9	26.7	25.9		July	28.0428	79.6762
1992	1	8	35.2	24.2	11	25.2	32.4	27.4	28.1	24.6	26.2	25.2	25.3	95	61	84	80	30.5	29.9	30.6	30.3	24.4	24	24.4	24.3		August	20.9599	80.8387
1992	1	9	39	19.8	19.2	22.4	33.6	28.6	28.3	21.8	26.8	26.4	25	95	59	84	79	25.7	30.7	32.9	29.8	21.5	24.5	25.7	23.9		September	20.1865	79.5403
1992	1	10	38.2	20.6	17.6	22.2	33.8	28.2	28.1	21.8	26.8	26.2	24.9	97	58	85	80	25.8	30.6	32.7	29.7	21.6	24.4	25.5	23.9		October	19.8694	80.1613
1992	1	11	37	21.4	15.6	23.8	34.4	27.6	28.4	22.6	26.8	26.4	25.3	90	55	91	79	26.6	30.2	33.6	30.1	22.1	24.2	26	24.1		November	20.0373	79.2113
1992	1	12	37.6	22	15.6	22.6	32.8	29	28.4	22.4	26.8	26.8	25.3	98	63	84	82	26.9	31.2	33.8	30.6	22.3	24.8	26.1	24.4		December	27.3982	82.1789
1992	1	13	38	19.8	18.2	22.6	33.4	28.4	28.2	21.8	26.8	26.8	25.1	93	60	88	81	25.6	30.8	34.2	30.2	21.5	24.6	26.3	24.1
1992	1	14	38	20.2	17.8	22.8	33.6	27.4	27.8	21.4	26.8	26.2	24.8	88	59	91	80	24.5	30.7	33.2	29.5	20.8	24.5	25.8	23.7
1992	1	15	38.4	21.2	17.2	22.4	33.8	26.8	27.4	21.6	26.8	25.6	24.7	93	58	91	81	25.3	30.6	32	29.3	21.3	24.4	25.2	23.6
1992	1	16	36.4	24.2	12.2	25.6	32.2	26.2	27.6	24.8	26.8	25.8	25.8	94	66	97	85	30.8	31.6	32.9	31.8	24.5	25	25.7	25.1
1992	1	17	38.6	21	17.6	22.4	33.6	28.6	28.3	21.2	26.4	26.8	24.8	90	57	87	78	24.4	29.6	34	29.3	20.7	23.9	26.2	23.6
1992	1	18	39.8	20.6	19.2	22.6	35.2	28.2	28.6	21	26.8	26	24.6	87	52	84	74	23.8	29.6	32.1	28.5	20.3	23.9	25.2	23.1
1992	1	19	40.2	23.4	16.8	25.2	33.2	28.6	28.9	24.8	26.4	26.8	26	97	59	87	81	31	29.9	34	31.6	24.7	24	26.2	25
1992	1	20	37.6	20.6	17	22	33.4	26.2	27	21	26.8	25.8	24.5	92	60	97	83	24.2	30.8	32.9	29.3	20.6	24.6	25.7	23.6
1992	1	21	38.4	20.8	17.6	22.4	34	28.6	28.4	21.8	26.8	26.2	24.9	95	57	83	78	25.7	30.4	32.4	29.5	21.5	24.3	25.4	23.8
1992	1	22	38.6	19.6	19	23.8	33.8	27.8	28.3	23	26.8	26.2	25.3	93	58	88	80	27.5	30.6	32.9	30.3	22.7	24.4	25.7	24.3
1992	1	23	39.2	22.6	16.6	23.6	34.4	28.8	28.9	22.4	27.2	26.8	25.5	90	58	86	78	26.3	31.3	33.9	30.5	21.9	24.8	26.1	24.3
1992	1	24	38.8	23	15.8	24.8	32.2	27.2	27.9	24	26	26.8	25.6	94	61	97	84	29.3	29.5	35	31.2	23.7	23.8	26.7	24.7
1992	1	25	36	22.6	13.4	23.8	31.6	27.8	27.8	22.4	26	25.8	24.7	89	64	85	79	26.1	29.9	31.9	29.3	21.8	24	25.1	23.7
1992	1	26	37.4	22.4	15	23.6	33.2	29.2	28.8	22.2	26.8	26.2	25.1	89	61	79	76	25.8	31	32	29.6	21.6	24.6	25.2	23.8
1992	1	27	39	20.8	18.2	24.2	34.4	28.2	28.8	22.4	26.8	26	25.1	86	55	84	75	25.9	30.2	32.1	29.4	21.7	24.2	25.2	23.7
1992	1	28	38.8	19.8	19	23.4	34.2	27.6	28.2	22	26.2	26.6	24.9	89	53	93	78	25.5	28.7	34.1	29.4	21.4	23.3	26.3	23.7
1992	1	29	38.2	20.8	17.4	21	33.8	27.8	27.6	20.6	26.2	26.8	24.5	96	55	93	81	24	28.9	34.6	29.2	20.4	23.5	26.5	23.5
1992	1	30	39	21	18	23.4	34.6	28.2	28.6	22.8	26.2	26.8	25.3	95	52	90	79	27.3	28.4	34.3	30	22.6	23.2	26.3	24
1992	1	31	37.8	22.2	15.6	23.6	33.6	25.6	27.1	22.8	27.2	25.2	25.1	93	61	97	84	27.2	31.8	31.8	30.3	22.5	25.1	25.1	24.2
1992	2	1	38.2	20.4	17.8	24.4	33.4	27.6	28.3	23.2	26.2	26.8	25.4	90	57	94	80	27.6	29.2	34.7	30.5	22.7	23.7	26.5	24.3
1992	2	2	38	20.2	17.8	23.4	33	26.8	27.5	22.4	26.8	25.8	25	92	62	92	82	26.4	31.1	32.5	30	22	24.7	25.5	24
1992	2	3	38.8	21.6	17.2	22.2	34.2	27.6	27.9	21.8	26.8	26	24.9	97	56	88	80	25.8	30.3	32.5	29.6	21.6	24.3	25.5	23.8
1992	2	4	38.8	22.4	16.4	24.4	33.6	28.2	28.6	23.8	26.2	26.8	25.6	95	56	90	80	29.1	29.1	34.3	30.8	23.6	23.6	26.3	24.5
1992	2	5	39.4	23.6	15.8	24.4	33.4	28.8	28.9	22.8	26.8	26.2	25.3	87	60	82	76	26.7	30.8	32.3	29.9	22.2	24.6	25.3	24
1992	2	6	38.2	23.4	14.8	25	33	28.4	28.7	24.8	27.4	26.8	26.3	98	65	88	84	31.2	32.8	34.2	32.7	24.7	25.6	26.3	25.5
1992	2	7	38.4	20.4	18	24	36.2	28.8	29.5	23.2	26.2	26.8	25.4	94	46	86	75	27.9	27.3	33.9	29.7	22.9	22.6	26.1	23.9
1992	2	8	39	20.8	18.2	24.8	34.2	30	29.8	23.6	24	26.8	24.8	91	43	78	70	28.3	23	33.1	28.1	23.1	19.8	25.7	22.9
1992	2	9	41	21.6	19.4	25.2	35.6	28.2	29.3	24.8	26.8	26.8	26.1	97	51	90	79	31	29.4	34.3	31.6	24.7	23.7	26.3	24.9
1992	2	10	38.8	21.8	17	25.2	33.6	26.8	28.1	24.6	27.8	25.8	26.1	95	64	92	84	30.5	33.5	32.5	32.2	24.4	25.9	25.5	25.3
1992	2	11	37.8	21.6	16.2	25	33.4	27.8	28.5	24.8	26.8	26.4	26	98	60	90	83	31.2	30.8	33.5	31.8	24.7	24.6	25.9	25.1
1992	2	12	38.4	21	17.4	25.6	34.2	28.4	29.1	24.6	26.2	26.8	25.9	92	53	88	78	30.2	28.7	34.2	31	24.2	23.3	26.3	24.6
1992	2	13	39.2	20.4	18.8	23.8	34.4	28.2	28.7	22.8	26.6	26.8	25.4	92	54	90	79	27.1	29.6	34.3	30.3	22.4	23.9	26.3	24.2
1992	2	14	40.2	19.6	20.6	23.2	36	27.6	28.6	22.8	26.8	26	25.2	97	49	88	78	27.5	29.1	32.5	29.7	22.6	23.6	25.5	23.9
1992	2	15	39.6	19.2	20.4	23.8	34.2	29.4	29.2	23	26.8	27.2	25.7	93	56	84	78	27.5	30.3	34.6	30.8	22.7	24.3	26.5	24.5
1992	2	16	38.4	19.4	19	23.4	35.2	29.4	29.4	22.8	28.4	27.2	26.1	95	60	84	80	27.3	34.1	34.6	32	22.6	26.3	26.5	25.1
1992	2	17	40	19.4	20.6	23.6	35.2	29.2	29.3	22.8	27.8	27.6	26.1	93	57	89	80	27.2	32.4	35.8	31.8	22.5	25.4	27.1	25
1992	2	18	39.4	19	20.4	22.6	35.2	29.8	29.4	21.8	26.8	26.8	25.1	93	52	79	75	25.6	29.6	33.2	29.5	21.5	23.9	25.8	23.7
1992	2	19	39.8	21.8	18	23.6	33.4	28.8	28.6	22.2	27.2	26.8	25.4	89	62	86	79	25.8	31.9	33.9	30.5	21.6	25.1	26.1	24.3
1992	2	20	40.2	20.4	19.8	22	35.2	29.2	28.9	21.2	26.2	27.8	25.1	93	49	90	77	24.6	28	36.4	29.7	20.9	23	27.4	23.7
1992	2	21	39.6	19.8	19.8	23	35.2	29	29	22.6	26.8	26.2	25.2	97	52	80	76	27.1	29.6	32.1	29.6	22.4	23.9	25.2	23.9
1992	2	22	38.8	19.4	19.4	23.2	34.4	28.2	28.5	22.6	27.2	26.8	25.5	95	58	90	81	27	31.3	34.3	30.9	22.4	24.8	26.3	24.5
1992	2	23	40.2	19.8	20.4	22.2	35.8	29.6	29.3	20.8	27.4	26.8	25	88	53	80	74	23.6	30.9	33.4	29.3	20.2	24.6	25.9	23.5
1992	2	24	40.6	19.2	21.4	23.2	36.6	28.4	29.1	21.8	28.6	26	25.5	89	55	83	75	25.2	33.8	32	30.3	21.2	26.1	25.2	24.2
1992	2	25	41.6	19.4	22.2	23.6	36.4	29	29.5	22.8	26.8	27.2	25.6	93	48	87	76	27.2	28.8	34.9	30.3	22.5	23.4	26.6	24.2
1992	2	26	41.2	20.6	20.6	24.6	34.8	29.2	29.5	23.8	26.8	27.2	25.9	94	54	86	78	28.9	29.9	34.7	31.2	23.5	24	26.6	24.7
1992	2	27	39.8	20.8	19	24.8	37.2	28.2	29.6	23.6	26.2	26.4	25.4	91	42	87	73	28.3	26.7	33.2	29.4	23.1	22.2	25.8	23.7
1992	2	28	38.4	20.2	18.2	24.2	33.4	28	28.4	23.6	27	26.2	25.6	95	61	87	81	28.7	31.4	32.8	31	23.4	24.8	25.6	24.6
1992	2	29	38.6	23.6	15	24.2	34.4	26.2	27.8	23.8	29	25.6	26.1	97	67	95	86	29.2	36.4	32.4	32.7	23.6	27.4	25.4	25.5
1992	3	1	40	20.2	19.8	24.2	35.6	29	29.5	23.6	26.8	28.2	26.2	95	51	94	80	28.7	29.4	37.7	31.9	23.4	23.7	28	25
1992	3	2	40.2	24	16.2	24.6	36.6	30.4	30.5	24.2	27.2	26.8	26.1	97	49	76	74	29.9	29.8	32.8	30.8	24.1	24	25.6	24.5
1992	3	3	39.2	20.4	18.8	24.2	36.8	27.4	29	23.6	26.4	26.2	25.4	95	44	91	77	28.7	27.5	33.2	29.8	23.4	22.6	25.8	23.9
1992	3	4	41	20	21	24	35.4	27.6	28.7	23.6	26.2	26.2	25.3	97	49	90	78	28.8	27.9	33.1	29.9	23.4	22.9	25.7	24
1992	3	5	41.2	20.2	21	24	35.8	27.4	28.6	23.4	26.8	26	25.4	95	50	90	78	28.4	29.2	32.7	30.1	23.2	23.7	25.5	24.1
1992	3	6	39.8	23.6	16.2	24	34.4	29.4	29.3	23.8	27.8	26.8	26.1	98	61	82	80	29.3	33	33.5	31.9	23.7	25.7	25.9	25.1
1992	3	7	39.2	21	18.2	24.6	34.4	28	28.8	23.6	26.2	26.6	25.5	92	53	90	78	28.4	28.5	33.9	30.3	23.2	23.3	26.1	24.2
1992	3	8	40	24.4	15.6	24.8	34.6	27.2	28.5	24	27.2	26.8	26	94	57	97	82	29.3	31.1	35	31.8	23.7	24.7	26.7	25
1992	3	9	40.2	22	18.2	24.8	35.6	28.6	29.4	23.2	26.8	26.4	25.5	87	51	84	74	27.4	29.4	32.9	29.9	22.6	23.7	25.7	24
1992	3	10	41.2	20.5042	20.6958	24	35.6	27.6	28.7	23.8	26.8	26	25.5	98	51	88	79	29.3	29.4	32.5	30.4	23.7	23.7	25.5	24.3
1992	3	11	39	22.8	16.2	23.4	36.4	28.2	29.1	23	26	26.6	25.2	97	44	88	76	27.8	26.7	33.7	29.4	22.8	22.2	26.1	23.7
1992	3	12	38.6	25.4	13.2	26.2	34	27.2	28.7	25.8	26.8	26.4	26.3	97	57	94	83	32.9	30.4	33.9	32.4	25.7	24.3	26.1	25.4
1992	3	13	41.4	20.2	21.2	24.6	36.2	27.8	29.1	23.8	26.8	26.2	25.6	94	48	88	77	28.9	29	32.9	30.3	23.5	23.5	25.7	24.2
1992	3	14	42.2	14.8	27.4	25.2	37.4	28.8	30	24	27.6	26.8	26.1	91	47	86	75	29	30.4	33.9	31.1	23.5	24.3	26.1	24.7
1992	3	15	40.2	23.2	17	25.6	34.6	28.2	29.1	23.8	26.2	27	25.7	86	52	91	76	28.3	28.4	34.8	30.5	23.1	23.2	26.6	24.3
1992	3	16	39.2	22.6	16.6	25.4	32.6	28.6	28.8	24.8	27.2	26.4	26.1	95	66	84	82	30.9	32.5	32.9	32.1	24.6	25.4	25.7	25.2
1992	3	17	41.6	20.2	21.4	23.4	35.6	28.2	28.9	22.8	27.2	26.2	25.4	95	52	85	78	27.3	30.5	32.7	30.2	22.6	24.4	25.5	24.1
1992	3	18	40.6	23	17.6	25.2	36.8	28.6	29.8	24.2	26.8	26.2	25.7	92	46	83	74	29.5	28.6	32.4	30.2	23.8	23.3	25.4	24.2
1992	3	19	41.8	22	19.8	24	37.2	28.2	29.4	23.6	26.6	26.4	25.5	97	44	87	76	28.8	27.8	33.2	29.9	23.4	22.8	25.8	24
1992	3	20	38.8	20.4	18.4	24.2	34.2	27.4	28.3	23.8	26.8	25.8	25.5	97	56	88	80	29.2	30.3	32.1	30.5	23.6	24.3	25.3	24.4
1992	3	21	34.6	21.2	13.4	25.6	30.4	26.2	27.1	24.8	25.6	25.4	25.3	94	68	94	85	30.8	29.6	31.9	30.8	24.5	23.9	25.1	24.5
1992	3	22	39	21.2	17.8	25.4	34.8	28.2	29.1	24.8	26.2	26.8	25.9	95	51	90	79	30.9	28.3	34.3	31.1	24.6	23.1	26.3	24.7
1992	3	23	41	20.4	20.6	24.2	36.4	29.8	30	23.6	27.4	26.2	25.7	95	50	75	74	28.7	30.5	31.6	30.3	23.4	24.4	25	24.2
1992	3	24	42	23.8	18.2	25.6	36.8	27.2	29.2	24.2	26.8	26.2	25.7	89	46	92	76	29.3	28.6	33.3	30.4	23.7	23.3	25.9	24.3
1992	3	25	41	21.2	19.8	26	33.8	27.8	28.8	25.4	27.8	26.6	26.6	95	63	91	83	32	33.3	34	33.1	25.2	25.9	26.2	25.8
1992	3	26	40.4	23.6	16.8	25.2	35.2	28.8	29.5	24.4	27.2	26.8	26.1	94	54	86	78	30	30.7	33.9	31.5	24.1	24.5	26.1	24.9
1992	3	27	40	24.2	15.8	25.2	26.44	27	21.214	23.8	25.9863	26.2	22.6725	89	57.3824	94	70.6302	28.5	29.9717	33.5	27.2557	23.3	23.691	25.9	21.6725
1992	3	28	39.6	21.6	18	25	34.2	27.6	28.6	24.8	26.6	26.2	25.9	98	55	90	81	31.2	29.8	33.1	31.3	24.7	24	25.7	24.8
1992	3	29	40.8	22.6	18.2	24	32.4	28.2	28.2	23.6	26.4	26.6	25.5	97	63	88	83	28.8	30.4	33.7	31	23.4	24.3	26.1	24.6
1992	3	30	38.6	23	15.6	24.2	36.2	29.6	29.9	23.2	26.8	26.6	25.5	92	48	79	73	27.8	29	32.8	29.8	22.8	23.5	25.6	24
1992	3	31	40.6	23.2	17.4	26.2	35.8	28.4	29.7	25.6	26.8	26.4	26.3	95	50	86	77	32.4	29.2	33.1	31.6	25.4	23.7	25.7	24.9
1992	4	1	39.8	24.8	15	25.6	35	26.8	28.5	25.2	26.6	25.6	25.8	97	52	91	80	31.8	29.2	32	31	25.1	23.7	25.2	24.6
1992	4	2	41	24	17	24.2	35.8	27.2	28.6	23.4	26.8	25.6	25.3	94	50	88	77	28.2	29.2	31.7	29.7	23.1	23.7	25	23.9
1992	4	3	40.2	21.6	18.6	25.8	37.4	28.8	30.2	25	26.8	26.8	26.2	94	44	86	74	31.1	28.2	33.9	31.1	24.7	23.1	26.1	24.6
1992	4	4	39.8	25.8	14	26.4	28.4	27.8	27.6	25.2	26	26.2	25.8	91	83	88	87	31.2	32	32.9	32.1	24.8	25.2	25.7	25.2
1992	4	5	39.6	24.6	15	26.4	29.0583	27.4	23.3921	25.8	25.2271	26.4	23.8423	95	54.7919	92	70.0029	32.8	29.1581	33.7	27.6727	25.6	22.9869	26.1	21.8865
1992	4	6	40	24.8	15.2	26.2	35.8	29.6	30.3	25.4	28.4	28.4	27.4	94	57	91	81	31.9	33.7	37.9	34.5	25.1	26.1	28	26.4
1992	4	7	41	25.6	15.4	26	36.8	30.8	31.1	25.2	27.4	27.4	26.7	94	49	77	73	31.5	30.2	34.2	32	24.9	24.2	26.3	25.2
1992	4	8	40.8	21.1241	19.6759	25.8	35.4	29.2	29.9	24	26.2	28.2	26.1	86	49	93	76	28.6	27.9	37.6	31.4	23.3	22.9	27.9	24.7
1992	4	9	40	20.869	19.131	25.6	37.4	28.4	30	24.8	26.2	27.2	26.1	94	41	91	75	30.8	26.5	35.3	30.9	24.5	22.1	26.8	24.5
1992	4	10	39	21.7724	17.2276	25.2	38	32.2	31.9	24.8	27.8	27.6	26.7	97	46	70	71	31	30.6	33.8	31.8	24.7	24.4	26.1	25.1
1992	4	11	38.4	22.1655	16.2345	24.4	36.4	29.2	29.8	23.6	26.6	26.4	25.5	94	47	80	74	28.6	28.3	32.5	29.8	23.3	23.1	25.5	24
1992	4	12	38.8	21.7724	17.0276	24.8	31	29.2	28.5	23.2	26.8	27.6	25.9	87	72	89	83	27.4	32.4	35.8	31.9	22.6	25.4	27.1	25
1992	4	13	40.2	21.8897	18.3103	26.4	35	28.2	29.5	26	26.8	26.2	26.3	97	53	85	78	33.3	29.8	32.7	31.9	25.9	24	25.5	25.1
1992	4	14	40	21.5034	18.4966	25.8	28.1094	28.6	23.6825	24	25.9568	26.2	24.7169	86	53.2125	83	72.2908	28.6	28.5325	32.4	28.5178	23.3	22.584	25.4	22.643
1992	4	15	41.4	21.9931	19.4069	26.6	36.4	27.2	29.4	25	26.6	25.8	25.8	88	47	90	75	30.6	28.3	32.3	30.4	24.4	23.1	25.3	24.3
1992	4	16	38.8	21.6314	17.1686	24.8	34.2	28.6	29	23.6	26.4	26.8	25.6	91	54	87	77	28.3	29.2	34	30.5	23.1	23.7	26.2	24.3
1992	4	17	40.2	22.1172	18.0828	26	36.2	27.4	29.3	24.8	26.8	25.8	25.8	91	48	88	76	30.5	29	32.1	30.5	24.4	23.5	25.3	24.4
1992	4	18	41.4	21.981	19.419	25.2	33.8	28.8	29.1	24.2	26.4	26.4	25.7	92	56	83	77	29.5	29.5	32.8	30.6	23.8	23.8	25.6	24.4
1992	4	19	40	22.1931	17.8069	26.4	35.2	27.6	29.2	25.4	26.4	25.2	25.7	92	50	82	75	31.8	28.5	30.4	30.2	25.1	23.3	24.3	24.2
1992	4	20	38.8	22.2483	16.5517	25.2	33.4	28.2	28.8	24.2	26.4	26.4	25.7	92	58	87	79	29.5	29.7	33.2	30.8	23.8	24	25.8	24.5
1992	4	21	41.6	21.7586	19.8414	25.4	37	29.6	30.4	24.2	26.8	28.4	26.5	91	45	91	76	29.4	28.4	37.9	31.9	23.8	23.2	28	25
1992	4	22	40.2	21.6319	18.5681	25.8	35.8	29.2	30	24.8	26	27.6	26.1	92	46	89	76	30.6	27.1	35.8	31.2	24.4	22.4	27.1	24.6
1992	4	23	39.4	21.9793	17.4207	27	34.8	28.2	29.5	25.4	28.2	26.8	26.8	88	61	90	80	31.4	33.8	34.3	33.2	24.8	26.1	26.3	25.8
1992	4	24	40.8	22.4804	18.3196	26.8	34.4	28.2	29.4	25.4	26.8	27	26.4	89	55	91	79	31.5	30.2	34.8	32.2	24.9	24.2	26.6	25.2
1992	4	25	39.8	21.7527	18.0473	26.6	35.4	27.8	29.4	25.2	27.2	26.4	26.3	89	53	90	77	31.1	30.6	33.5	31.7	24.7	24.4	25.9	25
1992	4	26	40.8	22.3724	18.4276	26.6	37.4	28.2	30.1	25.4	27.2	27.2	26.6	91	46	93	76	31.6	29.3	35.4	32.1	25	23.7	26.9	25.2
1992	4	27	37.4	21.7448	15.6552	25.4	31.4	26.2	27.3	24.8	26.2	25.8	25.6	95	66	97	86	30.9	30.5	32.9	31.5	24.6	24.4	25.7	24.9
1992	4	28	39.2	21.1586	18.0414	25.8	33.6	28.4	29	25	26.8	27.2	26.3	94	59	91	81	31.1	30.7	35.3	32.4	24.7	24.5	26.8	25.3
1992	4	29	31.3297	22.3862	8.94349	25.4	32.4	23.108	23.1449	24.6	26	24.7464	22.012	94	60	84.0256	67.6042	30.4	29.3	30.7651	26.5841	24.3	23.7	24.1634	21.0451
1992	4	30	38.6	22.1931	16.4069	24.6	32.4	28.6	28.6	23.8	26.4	26	25.4	94	63	81	79	28.9	30.4	31.9	30.4	23.5	24.3	25.1	24.3
1992	5	1	36.6	22.1593	14.4407	26.4	30.6	28	28.3	25.6	26.2	27.4	26.4	94	71	96	87	32.3	31.1	36.1	33.1	25.3	24.7	27.2	25.7
1992	5	2	38.8	22.4	16.4	26.8	33.8	25.8	28	26.2	26	24.6	25.6	95	54	91	80	33.6	28.4	30.1	30.7	26	23.2	24.2	24.5
1992	5	3	36.2	21.5379	14.6621	25.8	31.8	26.4	27.6	24.8	26.4	24.8	25.3	92	66	88	82	30.6	30.8	30.2	30.5	24.4	24.5	24.2	24.4
1992	5	4	36.2	21.3603	14.8397	25	30.6	27.8	27.8	24.6	26.4	26.2	25.7	97	72	88	86	30.6	31.6	32.9	31.7	24.5	25	25.7	25
1992	5	5	39.8	21.9517	17.8483	25	34.6	24.6	27.2	24.4	26.8	23.2	24.8	95	55	89	80	30.1	30	27.5	29.2	24.2	24.1	22.6	23.6
1992	5	6	37.4	22.2483	15.1517	24.2	35.4	27.2	28.5	23.8	26.2	26.8	25.6	97	49	97	81	29.2	27.9	35	30.7	23.6	22.9	26.7	24.4
1992	5	7	37.2	22.4233	14.7767	26.2	32.8	26.8	28.1	25.8	26.2	26	26	97	60	94	83	32.9	29.6	33.1	31.9	25.7	23.9	25.7	25.1
1992	5	8	38	22.409	15.591	25.8	31.8	28.2	28.5	25	26.4	26.2	25.9	94	66	85	82	31.1	30.8	32.7	31.5	24.7	24.5	25.5	24.9
1992	5	9	36.8	22.6207	14.1793	25.4	32	29.2	29	24.8	27.4	27.6	26.6	95	70	89	85	30.9	33.4	35.8	33.4	24.6	25.9	27.1	25.9
1992	5	10	38.2	22.6069	15.5931	25.8	33.6	29.2	29.5	25	26.8	27.4	26.4	94	59	87	80	31.1	30.7	35.3	32.4	24.7	24.5	26.8	25.3
1992	5	11	39.8	22.2806	17.5194	25.6	27.979	29.6	21.7937	24.8	25.3073	27.2	23.1559	94	58.8216	83	66.0175	30.8	29.9643	34.5	25.942	24.5	23.4179	26.4	20.3957
1992	5	12	40.4	22.5103	17.8897	25.8	33.8	28.8	29.3	24.8	27.4	27	26.4	92	61	87	80	30.6	32.2	34.4	32.4	24.4	25.3	26.4	25.4
1992	5	13	36.4	22.7379	13.6621	25.2	30.4	24.4	26.1	24.8	26.2	23.8	24.9	97	72	95	88	31	31.2	29.1	30.4	24.7	24.8	23.6	24.3
1992	5	14	37.4	22.4304	14.9696	25.4	32.8	28.4	28.8	24.8	28.4	27.2	26.8	95	72	91	86	30.9	35.7	35.3	34	24.6	27.1	26.8	26.2
1992	5	15	31.2483	22.805	8.44328	24.8	32.8	24.7759	24.2484	23.8	26.4	24.9604	23.1153	92	61	83.2506	71.6635	28.8	30.1	31.1083	28.2226	23.4	24.2	24.3589	22.2112
1992	5	16	29.9517	22.4376	7.51415	25.4552	27.3829	23.2556	23.7695	24.2372	25.9204	24.9309	24.9393	87.9372	61.6516	85.2433	77.8757	30.1636	30.5586	31.2707	30.5471	23.8608	24.0117	24.4217	24.0079
1992	5	17	38.8	22.0166	16.7834	26	32.8	28.6	29	25.4	26.8	27.6	26.6	95	63	93	84	32	31.2	36.2	33.2	25.2	24.8	27.3	25.7
1992	5	18	40	21.6	18.4	25.6	33.2	27.2	28.3	24.8	26.8	26.6	26.1	94	61	95	83	30.8	31	34.4	32	24.5	24.6	26.4	25.2
1992	5	19	36	21.2112	14.7888	26.2	31.8	28.6	28.8	25.8	26.4	25.8	26	97	66	80	81	32.9	30.8	31.3	31.7	25.7	24.5	24.8	25
1992	5	20	35.2	20.8823	14.3177	26.6	30.2	28.4	28.4	25	26.2	26.8	26	88	73	88	83	30.6	31.3	34.2	32	24.4	24.8	26.3	25.2
1992	5	21	37.8	20.4067	17.3933	26.8	35.4	27.4	29.3	25.8	27.2	26.8	26.6	92	53	95	80	32.5	30.6	34.8	32.7	25.5	24.4	26.6	25.5
1992	5	22	36	21.5101	14.4899	24	31.2	28.6	28.1	23.8	26.4	26.6	25.6	98	69	86	84	29.3	31.2	33.5	31.3	23.7	24.8	25.9	24.8
1992	5	23	34.4	21.1964	13.2036	25.4	29.8	27.6	27.6	24.8	25.8	25.4	25.3	95	73	84	84	30.9	30.5	31	30.8	24.6	24.4	24.6	24.5
1992	5	24	37.2	20.8348	16.3652	26.6	31.2	29.2	29.1	25.6	26.4	26.8	26.3	92	69	83	81	32.1	31.2	33.6	32.3	25.3	24.8	26	25.3
1992	5	25	39	21.5529	17.4471	26.8	33.8	30.2	30.3	25.2	27.2	26.8	26.4	88	60	77	75	31	31.7	33	31.9	24.6	25	25.7	25.1
1992	5	26	39.4	21.5862	17.8138	25.8	37.2	26.2	28.9	24.8	27.2	24.6	25.5	92	46	88	75	30.6	29.4	29.8	30	24.4	23.8	24	24.1
1992	5	27	38.8	21.7379	17.0621	26	33.4	27.6	28.7	24.6	26	24.8	25.1	89	56	80	75	30	28.7	29.4	29.4	24.1	23.3	23.8	23.7
1992	5	28	37.4	21.9239	15.4761	25.2	35.2	25.6	27.9	24.6	26.2	24.8	25.2	95	49	94	79	30.5	28	30.8	29.8	24.4	23	24.5	24
1992	5	29	36.2	21.7313	14.4687	26.2	34.2	26.4	28.3	25.6	26	25.2	25.6	95	52	91	80	32.4	28.1	31.2	30.6	25.4	23	24.8	24.4
1992	5	30	36.4	21.7034	14.6966	23.4	31.4	27.8	27.6	22.2	26.2	26.4	24.9	90	66	90	82	26	30.5	33.5	30	21.7	24.4	25.9	24
1992	5	31	38.2	21.499	16.701	25.8	32	29.4	29.1	24.2	26.8	26	25.7	88	67	76	77	29.1	31.8	31.3	30.7	23.6	25.1	24.8	24.5
1992	6	1	38.8	22.0737	16.7263	26	34.2	29.8	30	25.2	27.2	26.4	26.3	94	58	77	76	31.5	31.4	32.1	31.7	24.9	24.9	25.3	25
1992	6	2	39	22.2483	16.7517	26	33.2	30.8	30.2	25.2	27.2	26.8	26.4	94	63	73	77	31.5	32.1	32.6	32	24.9	25.2	25.5	25.2
1992	6	3	36.4	22.1724	14.2276	23	31.8	27.4	27.4	22.2	26.2	26.2	24.9	93	64	91	83	26.2	30.3	33.2	29.9	21.9	24.2	25.8	24
1992	6	4	38.6	22.0095	16.5905	24.2	32	29.6	28.9	23.8	26.4	26.8	25.7	97	65	80	81	29.2	30.7	33.4	31.1	23.6	24.5	25.9	24.7
1992	6	5	39	21.0207	17.9793	26.8	33.8	28.2	29.3	25.4	26.2	26.4	26	89	55	87	77	31.5	28.9	33.2	31.2	24.9	23.5	25.8	24.7
1992	6	6	38.4	21.9738	16.4262	26.2	32.6	27.8	28.6	25.8	27.4	26	26.4	97	67	87	84	32.9	33	32.4	32.8	25.7	25.7	25.4	25.6
1992	6	7	39.8	21.9123	17.8877	25.4	33.6	26.8	28.1	24	27.2	25.2	25.5	89	61	88	79	28.9	31.8	31	30.6	23.5	25.1	24.6	24.4
1992	6	8	36.8	22.2592	14.5408	26.6	31.8	27.4	28.3	25.2	26.6	26.2	26	89	67	91	82	31.1	31.3	33.2	31.9	24.7	24.8	25.8	25.1
1992	6	9	36.4	22.5589	13.8411	24.6	32.6	25.6	27.1	23.2	26.4	24.8	24.8	89	62	94	81	27.5	30.3	30.8	29.5	22.6	24.3	24.5	23.8
1992	6	10	37.2	21.5815	15.6185	24.8	33.4	29.4	29.3	23.6	26.8	26.4	25.6	91	60	79	77	28.3	30.8	32.4	30.5	23.1	24.6	25.4	24.4
1992	6	11	37.8	21.4179	16.3821	26	33.6	29.4	29.6	25.2	25.8	26.8	25.9	94	54	82	76	31.5	28	33.5	31	24.9	23	25.9	24.6
1992	6	12	38	21.3379	16.6621	26.4	32.4	27.6	28.5	25.2	25.8	25.4	25.5	91	59	84	78	31.2	28.8	31	30.3	24.8	23.4	24.6	24.3
1992	6	13	39.2	21.132	18.068	25.4	34.4	29.6	29.8	24.8	26.8	26.2	25.9	95	55	77	76	30.9	30.2	31.7	30.9	24.6	24.2	25	24.6
1992	6	14	38.4	21.5931	16.8069	25.8	33.8	30.4	30.1	24.8	26.8	26.8	26.1	92	58	76	75	30.6	30.6	32.8	31.3	24.4	24.4	25.6	24.8
1992	6	15	40.4	20.331	20.069	26.2	35.2	30.4	30.5	25.4	26.8	26.2	26.1	94	52	72	73	31.9	29.6	31.2	30.9	25.1	23.9	24.8	24.6
1992	6	16	41	22.069	18.931	27.4	33.4	30.6	30.5	26.6	26.8	26.8	26.7	94	60	74	76	34.3	30.8	32.7	32.6	26.3	24.6	25.5	25.5
1992	6	17	39.2	22.4	16.8	25.4	33.6	25.6	27.5	24.8	26.8	24.8	25.5	95	59	94	83	30.9	30.7	30.8	30.8	24.6	24.5	24.5	24.5
1992	6	18	37.6	22.5945	15.0055	25.2	32.8	26.2	27.6	24.6	26.8	25.6	25.7	95	63	95	84	30.5	31.2	32.4	31.4	24.4	24.8	25.4	24.8
1992	6	19	35.8	21.503	14.297	24.8	31	26.2	27	24	25.8	25.4	25.1	94	66	94	85	29.3	29.7	31.9	30.3	23.7	24	25.1	24.3
1992	6	20	29.4	21.9881	7.41189	23.8	25.5435	25.4	22.0009	23	25.1523	24.8	23.0378	93	60.9988	95	73.5085	27.5	29.9902	30.9	28.3074	22.7	23.4106	24.6	22.2445
1992	6	21	37.4	21.5815	15.8185	26	31	29.4	29	24.8	26.4	26.8	26	91	70	82	81	30.5	31.3	33.5	31.8	24.4	24.8	25.9	25
1992	6	22	38	21.7034	16.2966	25.4	33.4	28.6	29	24.8	26.6	26.8	26.1	95	59	87	80	30.9	30.3	34	31.7	24.6	24.3	26.2	25
1992	6	23	39.6	21.6671	17.9329	24.6	33.6	29.4	29.3	23.8	26.8	26.8	25.8	94	59	82	78	28.9	30.7	33.5	31	23.5	24.5	25.9	24.6
1992	6	24	39	20.5969	18.4031	26.6	34.4	27.6	29.1	25.2	26.8	25.8	25.9	89	55	87	77	31.1	30.2	32	31.1	24.7	24.2	25.2	24.7
1992	6	25	39	20.9241	18.0759	26.6	34.4	27.6	29.1	25.2	26.8	25.8	25.9	89	55	87	77	31.1	30.2	32	31.1	24.7	24.2	25.2	24.7
1992	6	26	40.2	22.3034	17.8966	26.6	35.2	29.2	30.1	25.4	26.4	23.9936	23.953	91	50	79.7819	75.7596	31.6	28.5	29.8536	29.2706	25	23.3	23.3847	23.0711
1992	6	27	38.4	22.1379	16.2621	27.2	33.6	28	29.2	26.2	26.4	26.2	26.3	92	57	87	79	33.3	29.6	32.8	31.9	25.9	23.9	25.6	25.1
1992	6	28	36.8	21.269	15.531	25.6	32	26.6	27.7	24.2	26.6	25.4	25.4	89	66	91	82	29.3	31.2	31.6	30.7	23.7	24.8	25	24.5
1992	6	29	38.4	21.6483	16.7517	25.8	33.4	26	27.8	25.2	27.2	25.2	25.9	95	62	94	84	31.6	31.9	31.5	31.7	25	25.1	24.9	25
1992	6	30	37.8	20.8395	16.9605	25.6	33.4	29.6	29.6	25.2	26.8	26.4	26.1	97	60	78	78	31.8	30.8	32.3	31.6	25.1	24.6	25.3	25
1992	7	1	37.4	21.7099	15.6901	23.8	31.6	29.8	28.8	23.2	26.2	26.8	25.4	95	65	79	80	28	30.4	33.2	30.5	23	24.3	25.8	24.4
1992	7	2	38.4	21.7655	16.6345	25.6	32.2	27.2	28.1	24.2	26.4	25.8	25.5	89	64	90	81	29.3	30.5	32.3	30.7	23.7	24.4	25.3	24.5
1992	7	3	35.6	21.0178	14.5822	25.6	29.6	27.8	27.7	24.2	25.4	25.8	25.1	89	71	85	82	29.3	29.6	31.9	30.3	23.7	23.9	25.1	24.2
1992	7	4	37.8	21.2675	16.5325	26.4	32	29.4	29.3	25.2	26.6	26.8	26.2	91	66	82	79	31.2	31.2	33.5	32	24.8	24.8	25.9	25.2
1992	7	5	39.2	21.9241	17.2759	25	34.2	30	29.8	24	26.8	26.8	25.9	92	56	78	75	29.2	30.3	33.1	30.8	23.6	24.3	25.7	24.5
1992	7	6	36.4	21.9931	14.4069	25.2	31.2	28.6	28.4	24.6	26	26.8	25.8	95	66	87	83	30.5	30.1	34	31.6	24.4	24.2	26.2	24.9
1992	7	7	38	22.1172	15.8828	25.8	25.8593	29.2	22.5916	25	24.7685	26.8	21.6678	94	60.556	83	71.9968	31.1	29.1193	33.6	27.5543	24.7	23.0009	26	21.7937
1992	7	8	39.2	21.0345	18.1655	24.2	32.6	25	26.7	23.6	26.4	24.6	24.9	95	62	97	85	28.7	30.3	30.6	29.9	23.4	24.3	24.5	24
1992	7	9	38	21.1931	16.8069	26	32	29	29	24.8	26.2	26.8	25.9	91	63	84	79	30.5	30.1	33.8	31.5	24.4	24.2	26.1	24.9
1992	7	10	39.6	21.8621	17.7379	24.4	33.2	28.4	28.6	23.8	26	27.2	25.7	95	57	91	81	29.1	28.8	35.3	31	23.6	23.4	26.8	24.6
1992	7	11	30.669	20.5862	10.0828	25.4	30.8	22.1946	21.7365	23.8	26.2	23.1006	21.9751	88	70	78.5641	69.966	28.4	30.9	29.0233	26.8941	23.2	24.6	22.6172	21.1928
1992	7	12	33.8	22.0828	11.7172	24.8	28.8	25	25.9	23.6	25.2	23.8	24.2	91	75	91	85	28.3	29.6	28.7	28.9	23.1	23.9	23.3	23.5
1992	7	13	39.4	22.1241	17.2759	24.6	31.4	27.2	27.6	23.2	26.2	26.8	25.4	89	66	97	84	27.5	30.5	35	31	22.6	24.4	26.7	24.6
1992	7	14	35.4	22.2828	13.1172	25.2	34.2	26.2	28	24.6	26.8	25.2	25.5	95	56	92	81	30.5	30.3	31.4	30.7	24.4	24.3	24.8	24.5
1992	7	15	32	22.0552	9.94483	24.2	30.4	25.4	26.4	23.8	26	24.8	24.9	97	71	95	88	29.2	30.7	30.9	30.3	23.6	24.5	24.6	24.2
1992	7	16	36.6	21.7034	14.8966	24.8	31.4	29	28.5	24	26.2	26.8	25.7	94	66	84	81	29.3	30.5	33.8	31.2	23.7	24.4	26.1	24.7
1992	7	17	38	21.8897	16.1103	24.8	33.4	29	29	24	27.2	26	25.7	94	62	79	78	29.3	31.9	31.6	30.9	23.7	25.1	25	24.6
1992	7	18	39	21.7883	17.2117	25.2	34	30.4	30	23.8	26.2	26.8	25.6	89	54	76	73	28.5	28.8	32.8	30.1	23.3	23.4	25.6	24.1
1992	7	19	40.6	21.6966	18.9034	25.2	35	30.4	30.3	24	26.6	26.8	25.8	91	52	76	73	29	29.2	32.8	30.4	23.5	23.7	25.6	24.3
1992	7	20	41.2	21.7598	19.4402	25	35.8	29.8	30.1	24.2	27.2	26.8	26.1	94	52	79	75	29.7	30.3	33.2	31.1	23.9	24.3	25.8	24.7
1992	7	21	38.4	21.75	16.65	23.8	35.4	30.2	29.9	23.2	26.2	27.8	25.7	95	49	83	76	28	27.9	35.7	30.5	23	22.9	27.1	24.3
1992	7	22	39.4	20.8483	18.5517	24.8	35.2	26.6	28.3	23.6	27.2	23.4	24.7	91	54	77	74	28.3	30.7	26.6	28.6	23.1	24.5	22.1	23.3
1992	7	23	37	21.6276	15.3724	23.8	31	29.2	28.3	23	26.6	26.8	25.5	93	71	83	83	27.5	31.9	33.6	31	22.7	25.1	26	24.6
1992	7	24	38.4	20.8823	17.5177	25.2	33.4	30.4	29.9	24.6	27.2	26.8	26.2	95	62	76	78	30.5	31.9	32.8	31.8	24.4	25.1	25.6	25
1992	7	25	39.8	22.4	17.4	24.8	34.8	30.6	30.2	24	26.8	27.4	26.1	94	54	78	75	29.3	29.9	34.4	31.2	23.7	24	26.4	24.7
1992	7	26	40.4	23.6	16.8	24.2	31	28.2	27.9	23.8	25.8	26.4	25.3	97	66	87	83	29.2	29.7	33.2	30.7	23.6	24	25.8	24.5
1992	7	27	36.2	22.4	13.8	24.6	31.8	27.4	27.8	23.8	26.8	25.8	25.5	94	68	88	83	28.9	31.9	32.1	31	23.5	25.1	25.3	24.6
1992	7	28	37.8	21.8	16	25.2	33.2	25.4	27.3	24.8	26.8	24.6	25.4	97	61	94	84	31	31	30.4	30.8	24.7	24.6	24.3	24.5
1992	7	29	36.6	22.2	14.4	24.6	30.6	24.2	25.9	23.8	26.4	23.8	24.7	94	72	97	87	28.9	31.6	29.2	29.9	23.5	25	23.6	24
1992	7	30	35.8	21.4	14.4	24.4	31.2	27.6	27.7	23.6	26.4	26.4	25.5	94	69	91	84	28.6	31.2	33.6	31.1	23.3	24.8	26	24.7
1992	7	31	37.8	22.4	15.4	25	33.6	27	28.1	24.8	26.8	25.8	25.8	98	59	91	83	31.2	30.7	32.4	31.4	24.7	24.5	25.4	24.9
1992	8	1	35.4	20.7586	14.6414	25.6	25.6173	22.3699	22.0083	24.6	25.8	26.4	25.6	92	69	95	85	30.1	29.7	33.9	31.2	24.2	23.9	26.2	24.7
1992	8	2	36.4	19.3484	17.0516	25	25.8335	20.8496	21.809	24.6	26	26.2	25.6	97	59	82	79	30.6	28.4	32.1	30.4	24.4	23.2	25.2	24.3
1992	8	3	39.6	21.1586	18.4414	25.6	25.4844	21.6208	21.023	24.8	26.8	26.6	26.1	93	58	81	77	30.6	29.9	32.7	31.1	24.5	24	25.5	24.7
1992	8	4	39.2	19.7408	19.4592	26	25.8239	21.2173	20.7172	25.2	26.8	26.8	26.3	93	53	81	76	31.4	28.9	33.1	31.1	24.9	23.5	25.8	24.7
1992	8	5	37.8	20.7753	17.0247	25.6	25.8313	20.4215	19.975	24.4	25.8	26.2	25.5	90	74	83	82	29.6	30.3	32.2	30.7	23.9	24.3	25.3	24.5
1992	8	6	39.2	19.9862	19.2138	25.8	25.8977	21.6983	22.2703	24.8	26.2	25.8	25.6	92	55	92	80	30.5	28.2	32.4	30.4	24.4	23.1	25.4	24.3
1992	8	7	35.6	19.6069	15.9931	24.6	25.302	22.2022	21.7937	24	26.8	26	25.6	95	57	88	80	29.3	29.7	32.3	30.5	23.7	24	25.3	24.3
1992	8	8	38.8	21.0392	17.7608	25.8	25.0042	19.1767	19.9981	24.6	26.8	26.4	25.9	90	57	83	77	29.9	29.7	32.6	30.8	24.1	24	25.5	24.5
1992	8	9	37.4	20.1189	17.2811	24.8	24.3476	20.9119	20.3889	23.6	26.6	26.4	25.5	90	61	85	79	28.1	30	32.8	30.3	23	24.1	25.6	24.2
1992	8	10	34.2	19.8977	14.3023	23.8	23.6452	20.3698	20.2171	22.8	26.6	25.8	25.1	91	63	92	82	26.9	30.3	32.4	29.9	22.3	24.3	25.4	24
1992	8	11	32.6	20.4756	12.1244	22.8	23.294	19.6903	19.2055	22.2	25	25.8	24.3	95	83	92	90	26.3	29.9	32.4	29.5	21.9	24	25.4	23.8
1992	8	12	37.4	20.7389	16.6611	25.2	23.6452	21.2478	20.5798	24.8	27.6	26.4	26.3	97	69	94	86	31	33.2	33.8	32.6	24.6	25.8	26.1	25.5
1992	8	13	37.2	20.1617	17.0383	25	25.0882	18.8505	18.3046	24.6	26.8	26.8	26.1	97	64	84	81	30.6	30.9	33.4	31.6	24.4	24.6	25.9	25
1992	8	14	35.8	19.4411	16.3589	25.8	24.0419	20.8966	19.8836	24.6	27.2	25.2	25.7	90	58	93	81	29.9	30.7	31.4	30.7	24.1	24.5	24.9	24.5
1992	8	15	37.4	20.9929	16.4071	25.8	24.4011	20.7898	21.3815	24.8	28.8	24.6	26.1	92	78	89	86	30.5	37	29.8	32.4	24.4	27.6	24	25.3
1992	8	16	35.8	20.2331	15.5669	23.6	24.2394	16.8807	15.5199	22.8	25.8	24.6	24.4	93	64	97	84	27.1	28.8	30.6	28.8	22.4	23.4	24.4	23.4
1992	8	17	38.2	19.4473	18.7527	25.2	23.7368	21.2402	20.5416	24	26.6	26.8	25.8	90	68	86	82	28.9	31.1	33.8	31.2	23.5	24.7	26.1	24.7
1992	8	18	37.2	19.8478	17.3522	25.8	23.6528	19.759	19.217	24.6	26.2	25.8	25.5	90	61	86	79	29.9	29.2	31.7	30.3	24.1	23.6	25	24.2
1992	8	19	35.2	20.4953	14.7047	25.8	24.7752	21.0417	21.5647	24.6	26.2	26.8	25.9	90	57	97	81	29.9	28.5	34.9	31.1	24.1	23.3	26.6	24.7
1992	8	20	38.2	20.9307	17.2693	25	24.8362	20.324	21.202	24.2	26.6	27.2	26	93	62	80	78	29.5	30.1	33.8	31.2	23.8	24.2	26.1	24.7
1992	8	21	38.6	20.4328	18.1672	26	25.7243	21.9044	21.1078	25.2	26.8	26.2	26.1	93	59	75	76	31.4	30.1	31.3	30.9	24.9	24.1	24.8	24.6
1992	8	22	38	18.214	19.786	25.8	25.2741	21.4435	21.758	24.6	27.2	26.4	26.1	90	59	79	76	29.9	30.9	32.1	31	24.1	24.6	25.3	24.6
1992	8	23	39	20.9935	18.0065	25.8	24.9431	21.4464	19.8204	24.8	26.6	26.8	26.1	92	59	81	77	30.5	29.6	33.1	31.1	24.4	23.9	25.8	24.7
1992	8	24	36	20.7684	15.2316	25.2	26.096	19.1101	20.0568	24.8	26.2	25.8	25.6	97	73	85	85	31	30.9	31.6	31.2	24.6	24.6	25	24.7
1992	8	25	38	21.025	16.975	25.6	26.1609	21.9121	22.5801	24.8	27.2	26.6	26.2	93	66	79	79	30.6	31.9	32.5	31.7	24.5	25.1	25.5	25
1992	8	26	38.4	21.1448	17.2552	25.4	25.3707	21.3395	20.6576	24.8	27.2	23.8	25.3	95	50	80	75	30.8	29.1	27.4	29.1	24.5	23.6	22.6	23.6
1992	8	27	37.6	20.7967	16.8033	23.6	25.6455	20.7898	21.2364	22.8	26.4	26.8	25.3	93	55	89	79	27.1	28.6	34.1	29.9	22.4	23.3	26.2	24
1992	8	28	38.2	20.5194	17.6806	24.6	25.4004	22.0801	22.2807	23.8	28.8	25.2	25.9	93	80	90	88	28.8	37.3	31.1	32.4	23.4	27.8	24.7	25.3
1992	8	29	36.6	21.0892	15.5108	24.4	25.7524	21.3318	22.206	23.6	26.2	25.8	25.2	93	65	89	82	28.5	29.8	32.1	30.1	23.2	24	25.2	24.1
1992	8	30	37.4	19.698	17.702	25.2	26.0731	21.4158	22.3511	24.6	26.4	26.8	25.9	95	64	85	81	30.4	30	33.6	31.4	24.3	24.1	26	24.8
1992	8	31	34.2	18.9454	15.2546	25.8	25.9815	21.6678	22.4389	25.2	25.8	26	25.7	95	80	89	88	31.6	31.1	32.5	31.7	24.9	24.7	25.4	25
1992	9	1	38.8	20.3115	18.4885	25	24.7675	20.9959	21.5647	24.6	26.4	26.8	25.9	97	57	97	83	30.6	28.9	34.9	31.5	24.4	23.5	26.6	24.9
1992	9	2	39.4	20.1853	19.2147	24.8	24.6912	20.9883	21.5647	24.2	26.2	26.8	25.7	95	58	74	76	29.7	28.7	32.3	30.2	23.9	23.3	25.3	24.2
1992	9	3	40.4	19.591	20.809	25.8	24.7752	20.6523	21.3318	24.6	26.8	26	25.8	90	48	70	70	29.9	28.1	30.2	29.4	24.1	23	24.2	23.8
1992	9	4	38.2	18.4067	19.7933	25.6	25.0653	21.3013	21.7403	24.6	27.4	25.8	25.9	92	65	97	84	30.1	32.1	32.9	31.7	24.2	25.2	25.6	25
1992	9	5	38.8	18.4281	20.3719	24.6	24.6185	20.5225	19.8243	23.8	26.2	24	24.7	93	55	81	76	28.8	28.2	27.9	28.3	23.4	23.1	22.9	23.1
1992	9	6	36.4	21.4	15	25	24.966	26.8	21.6601	24.6	22.0895	25.6	20.9676	97	53.2863	90	66.6817	30.6	26.2077	31.8	25.5841	24.4	20.5027	25.1	20.1816
1992	9	7	37.8	20.3256	17.4744	25.4	24.8057	19.4689	20.24	24.8	26.2	26.4	25.8	95	63	94	84	30.8	29.5	33.8	31.3	24.5	23.8	26.1	24.8
1992	9	8	39	19.2985	19.7015	25.2	24.2102	20.3393	19.8888	24.4	25.8	22.8	24.3	93	55	96	82	29.9	27.6	27.4	28.3	24	22.7	22.6	23.1
1992	9	9	37	18.7634	18.2366	24.4	24.2254	20.5989	21.2173	23.8	26.2	25.8	25.3	95	71	97	87	29	30.6	32.9	30.8	23.5	24.4	25.6	24.5
1992	9	10	37	19.6539	17.3461	23.4	24.3323	19.8354	19.1521	22.4	26.8	25.4	24.9	91	72	76	80	26.3	32	29.8	29.4	21.9	25.2	24	23.7
1992	9	11	38.6	20.2	18.4	24.6	24.4927	19.53	19.1712	23.6	26.4	25.8	25.3	92	62	80	78	28.3	29.7	31.1	29.7	23.1	23.9	24.7	23.9
1992	9	12	39.2	24.2	15	25.2	23.0726	20.8274	19.0528	23.2	27.2	25.8	25.4	84	62	86	77	26.8	31.4	31.7	30	22.2	24.8	25	24
1992	9	13	36.8	19.6	17.2	25.2	24.4698	20.2296	20.2019	24.4	26.4	24.2	25	93	64	90	82	29.9	30	29.2	29.7	24	24.1	23.7	23.9
1992	9	14	38.2	20	18.2	26	24.5308	19.5376	19.0948	25.2	26	25.8	25.7	93	54	80	76	31.4	27.6	31.1	30	24.9	22.7	24.7	24.1
1992	9	15	34.4	22	12.4	25.4	24.1367	20.702	18.7857	24.2	26	23.8	24.7	90	70	92	84	29.2	30.2	28.7	29.4	23.7	24.2	23.3	23.7
1992	9	16	34.4	21.8	12.6	24.2	23.3627	19.5529	19.1559	23.8	25.8	24.8	24.8	97	75	87	86	29.1	30.5	30	29.9	23.6	24.4	24.1	24
1992	9	17	36.8	21.8	15	24.6	24.569	20.7669	21.4082	23.8	26.8	26	25.5	93	63	81	79	28.8	30.7	31.5	30.3	23.4	24.5	24.9	24.3
1992	9	18	37.4	21	16.4	25.4	24.6912	20.7898	21.3433	24.8	25	23.8	24.5	95	70	77	81	30.8	28.3	27	28.7	24.5	23.1	22.4	23.3
1992	9	19	37	20	17	24.2	23.5154	17.8885	16.6746	22.2	26.2	25.8	24.7	83	68	86	79	25.1	30.3	31.7	29.1	21.2	24.3	25	23.5
1992	9	20	38.6	23	15.6	25.8	22.3167	20.5913	19.9652	23.2	26.2	26.4	25.3	79	55	85	73	26.3	28.2	32.8	29.1	21.9	23.1	25.6	23.5
1992	9	21	26.0904	24.2	1.89037	25.8	24.192	19.8201	18.845	25	23.4467	21.7573	20.534	93	58.674	76.0179	66.8815	31	27.6191	27.1635	25.0462	24.7	21.8281	21.3219	19.8125
1992	9	22	37.2	22.8	14.4	24.8	24.0735	19.3162	18.5369	22.6	27.8	24.4	24.9	82	80	89	83	25.6	35.1	29.4	30	21.5	26.7	23.8	24
1992	9	23	37.8	24.4	13.4	26.2	23.7102	20.5607	20.784	24	26.2	25.8	25.3	83	63	80	75	28	29.5	31.1	29.5	23	23.8	24.7	23.8
1992	9	24	35	22.4	12.6	24	23.9156	26.4	20.9261	23.8	23.4696	25.8	22.5229	98	58.5213	95	72.6458	29.3	27.623	32.7	27.413	23.7	21.8014	25.6	21.6983
1992	9	25	37.4	22	15.4	24	24.3026	19.9744	19.5953	23.2	26	25	24.7	93	60	92	81	27.8	28.6	30.9	29.1	22.8	23.3	24.6	23.6
1992	9	26	35.8	22.6	13.2	24.4	24.0498	20.0034	20.8661	23.8	26	26.4	25.4	95	59	94	82	29	28.4	33.8	30.4	23.5	23.2	26.1	24.3
1992	9	27	37.4	23.6	13.8	25.6	22.7861	20.7592	18.6831	25	27.2	25	25.7	95	66	92	84	31.2	31.9	30.9	31.3	24.7	25.1	24.6	24.8
1992	9	28	35.8	22.6	13.2	24.4	23.8742	19.777	20.5194	23.6	26.2	26.4	25.4	93	68	94	85	28.5	30.3	33.8	30.8	23.2	24.3	26.1	24.5
1992	9	29	37	23.6	13.4	25.6	24.1873	20.973	21.3624	25	27.2	26.4	26.2	95	66	94	85	31.2	31.9	33.8	32.3	24.7	25.1	26.1	25.3
1992	9	30	33.6	24.4	9.2	25.2	25.3136	19.4078	19.8283	24.8	26.8	24.2	25.3	97	65	95	86	31	31	29.7	30.6	24.6	24.7	23.9	24.4
1992	10	1	38.2	19	19.2	24.6	23.8681	21.0606	20.6466	23.8	26	26.4	25.4	93	58	83	78	28.8	28.3	32.6	29.9	23.4	23.1	25.5	24
1992	10	2	33.4	20.2	13.2	25.4	23.7539	19.0773	17.6647	24.8	25.2	25.4	25.1	95	75	93	88	30.8	29.3	31.8	30.6	24.5	23.7	25.1	24.4
1992	10	3	36.2	19	17.2	24.8	23.7004	19.9334	19.7622	23.8	26	26.2	25.3	92	62	92	82	28.7	28.9	33.2	30.3	23.3	23.5	25.8	24.2
1992	10	4	36.4	21.8	14.6	24.4	23.6219	20.0904	20.7111	23.8	26.2	25.2	25.1	95	65	84	81	29	29.8	30.4	29.7	23.5	24	24.3	23.9
1992	10	5	37	23.4	13.6	25.2	23.7075	19.9263	19.237	24.8	26	26.2	25.7	97	49	92	79	31	26.8	33.2	30.3	24.6	22.2	25.8	24.2
1992	10	6	36.2	20.4	15.8	25.6	23.843	20.0048	20.7396	24.6	26.4	24.6	25.2	92	57	90	80	30.1	28.9	29.9	29.7	24.2	23.5	24.1	23.9
1992	10	7	37.2	22	15.2	24.8	23.5791	20.1617	19.7658	24	27.4	25.8	25.7	93	66	94	84	29.2	32.3	32.6	31.3	23.6	25.3	25.5	24.8
1992	10	8	37.6	23.6	14	25.8	23.8502	20.019	20.7432	25	26	24.6	25.2	93	45	86	75	31	26	29.5	28.8	24.7	21.7	23.8	23.4
1992	10	9	37	22.2	14.8	24.2	22.6944	18.9917	18.7455	23.8	27.4	27.6	26.3	97	68	94	86	29.1	32.6	36.3	32.7	23.6	25.5	27.3	25.5
1992	10	10	34.4	22.6	11.8	25	24.0785	19.0916	18.7705	24.4	26.6	25.4	25.5	95	61	95	84	30.1	30	31.9	30.7	24.1	24.1	25.1	24.5
1992	10	11	36.2	20	16.2	25.4	23.8502	20.2473	20.7824	24.8	26.2	23.2	24.7	95	64	90	83	30.8	29.6	27.5	29.3	24.5	23.9	22.6	23.7
1992	10	12	37.2	19.4	17.8	24.8	22.5589	19.3484	19.83	23.8	26.4	27.2	25.8	92	66	92	83	28.7	30.4	35.2	31.4	23.3	24.3	26.8	24.8
1992	10	13	37.2	21.8	15.4	24.2	23.8644	20.2616	20.761	23.6	26.8	25.6	25.3	95	67	82	81	28.6	31.3	30.9	30.3	23.3	24.8	24.6	24.2
1992	10	14	37	19.8	17.2	24.8	22.1182	19.6835	18.0641	23.6	26.6	26	25.4	90	62	82	78	28.1	30.1	31.7	30	23	24.2	25	24.1
1992	10	15	36.6	20	16.6	25.4	23.3365	18.6355	19.1115	24.8	26.8	25.2	25.6	95	54	84	78	30.8	29.1	30.4	30.1	24.5	23.6	24.3	24.2
1992	10	16	37.4	23.6	13.8	26.2	23.365	19.3735	19.0967	24.8	27.4	26.8	26.3	89	61	84	78	30.2	31.5	33.4	31.7	24.2	24.9	25.9	25
1992	10	17	37.6	24.2	13.4	25.8	23.736	20.0975	19.6195	25	27.2	26.2	26.1	93	64	78	79	31	31.7	31.6	31.4	24.7	25	25	24.9
1992	10	18	37	24.2	12.8	26.6	22.2002	20.3256	19.4422	25.6	26.2	23.6	25.1	92	59	75	75	32	28.8	26.5	29.1	25.2	23.4	22.1	23.6
1992	10	19	34.8	22.2	12.6	25	23.5933	20.0119	20.6397	24	27.2	24.4	25.2	92	61	93	82	29	31.2	29.9	30	23.5	24.8	24	24.1
1992	10	20	35.4	22.8	12.6	25	23.258	19.6195	20.3543	24.6	26	26.2	25.6	97	65	83	82	30.6	29.4	32.2	30.7	24.4	23.8	25.3	24.5
1992	10	21	36.6	23.6	13	25.4	23.6433	19.912	20.5719	24.6	26	26.8	25.8	93	55	89	79	30.3	27.8	34.1	30.7	24.2	22.8	26.2	24.4
1992	10	22	38.4	24.4	14	25.6	23.4007	19.6355	20.237	24	26.2	25.8	25.3	87	53	82	74	28.5	27.9	31.3	29.2	23.3	22.9	24.8	23.6
1992	10	23	36.6	22.8	13.8	24.6	23.8359	20.7039	20.9715	24.2	26	25.2	25.1	97	64	90	84	29.9	29.2	31.1	30.1	24	23.7	24.7	24.1
1992	10	24	37.4	21.8	15.6	24.8	22.7872	19.0131	19.7515	24	26.8	25.8	25.5	93	63	86	81	29.2	30.7	31.7	30.5	23.6	24.5	25	24.4
1992	10	25	37.8	22.2	15.6	24.8	23.2482	19.9548	20.2776	23.6	26	24.6	24.7	90	45	97	77	28.1	26	30.6	28.3	23	21.7	24.4	23.1
1992	10	26	37.4	22.6	14.8	24.8	23.5719	20.0832	19.6266	23.6	26.2	24.6	24.8	90	61	89	80	28.1	29.2	29.8	29	23	23.6	24	23.5
1992	10	27	38.2	23.4	14.8	24.8	23.8716	19.7907	20.6183	23	26	26.6	25.2	85	54	81	73	26.6	27.6	32.7	29	22.1	22.7	25.5	23.5
1992	10	28	37.2	21.2	16	26.4	23.1902	19.9263	19.5446	25.2	26	26.6	25.9	90	54	86	77	31.1	27.6	33.4	30.7	24.7	22.7	25.9	24.4
1992	10	29	36.8	21.4	15.4	26.4	23.5933	19.8121	20.5398	25.2	25.2	26	25.5	90	51	90	77	31.1	25.8	32.6	29.8	24.7	21.6	25.5	23.9
1992	10	30	38	24	14	25.2	23.0725	20.069	19.4982	25	26.8	27	26.3	98	59	85	81	31.5	30.1	34	31.9	24.9	24.1	26.2	25.1
1992	10	31	38	22.8	15.2	25	23.2866	19.2485	18.692	24.8	25.8	26.8	25.8	98	58	88	81	31.1	28	33.9	31	24.7	23	26.2	24.6
1992	11	1	38.2	23.2	15	25	24.692	20.2687	20.8252	24	26.4	26.8	25.7	92	62	88	80	29	29.7	33.9	30.9	23.5	23.9	26.2	24.6
1992	11	2	37.4	24.2	13.2	26.2	24.6778	20.2331	20.7146	25.8	26.8	27.2	26.6	97	48	92	79	32.9	28	35.2	32	25.6	22.9	26.8	25.1
1992	11	3	38.2	23	15.2	25.6	24.3639	21.1106	20.6076	24.8	27.6	25.6	26	93	53	76	74	30.6	30.6	30.2	30.5	24.5	24.4	24.2	24.4
1992	11	4	37	23.4	13.6	25.6	23.4935	21.0963	19.7372	24.8	25.4	24.6	24.9	93	53	89	78	30.6	26.5	29.8	29	24.5	22	24	23.5
1992	11	5	36.8	23.4	13.4	25.6	24.9132	21.6243	21.9917	24.8	25.8	24.8	25.1	93	64	87	81	30.6	28.8	30	29.8	24.5	23.4	24.1	24
1992	11	6	36.6	23	13.6	24.8	24.1213	21.2105	20.9144	24.2	26	26.6	25.6	95	49	95	80	29.7	26.7	34.3	30.2	23.9	22.1	26.4	24.1
1992	11	7	37	23.4	13.6	25.2	24.849	20.868	21.6171	24.4	26.2	24	24.9	93	60	78	77	29.9	29	27.6	28.8	24	23.5	22.7	23.4
1992	11	8	37.2	22.2	15	24.6	24.7776	20.8502	20.5612	23.8	26.8	27.2	25.9	93	64	88	82	28.8	30.9	34.8	31.5	23.4	24.6	26.6	24.9
1992	11	9	38.6	22	16.6	25.2	22.9382	20.1189	19.2443	24	27	27.2	26.1	90	60	91	80	28.9	30.6	35.1	31.5	23.5	24.4	26.7	24.9
1992	11	10	37.6	22.2	15.4	25.6	23.7574	21.2461	19.8335	24	26.2	25.4	25.2	87	66	93	82	28.5	30	31.8	30.1	23.3	24.1	25.1	24.1
1992	11	11	37.8	22.4	15.4	24.4	23.6433	19.9492	20.4473	23.6	26	26	25.2	93	56	88	79	28.5	28	32.3	29.6	23.2	22.9	25.3	23.8
1992	11	12	38.6	22.6	16	25.2	23.7717	20.8823	19.6231	24.4	26.2	27.4	26	93	55	95	81	29.9	28.2	36	31.4	24	23.1	27.2	24.8
1992	11	13	38.4	22.4	16	24.8	24.2069	20.9037	21.396	23.8	27.2	25.2	25.4	92	57	87	78	28.7	30.4	30.7	29.9	23.3	24.3	24.5	24.1
1992	11	14	36.4	20.8	15.6	22.6	24.4512	19.0131	19.2296	21.8	26.2	25.8	24.6	93	68	87	83	25.5	30.3	31.9	29.2	21.4	24.3	25.1	23.6
1992	11	15	37.4	21.8	15.6	24.2	21.8754	20.7974	17.8465	23.8	26.8	25.8	25.5	97	67	86	83	29.1	31.3	31.7	30.7	23.6	24.8	25	24.5
1992	11	16	37.2	21	16.2	25.4	25.1344	21.0749	21.7527	24.2	28.2	24.8	25.7	90	72	87	83	29.2	34.8	30	31.3	23.7	26.6	24.1	24.8
1992	11	17	37.4	18.5604	18.8396	22.2297	32	21.2675	21.4658	20.5913	27.8	25.2	20.7684	79.3759	71	93	68.4161	25.3036	34	31.4	25.4106	20.3219	26.2	24.9	20.0968
1992	11	18	38.2	22.2	16	24.6	22.1807	21.2247	18.248	22.8	26.8	26.2	25.3	85	62	89	79	26.3	30.5	32.9	29.9	21.9	24.4	25.6	24
1992	11	19	36.4	19.0844	17.3156	22.2663	24.6064	27.2	21.6207	20.5543	22.7242	25.8	20.6835	76.6083	59.7072	89	71.9218	25.2704	27.2299	32.1	26.4328	20.3366	21.392	25.2	20.9492
1992	11	20	37.8	21.8	16	25.2	24.264	20.4185	19.9655	24.8	26.2	26.6	25.9	97	45	91	77	31	26.3	33.8	30.4	24.6	21.9	26.1	24.2
1992	11	21	36.2	20.4	15.8	26	24.5422	20.2759	18.6742	24	26.2	24	24.7	84	51	80	72	28.2	27.5	27.7	27.8	23.1	22.7	22.8	22.9
1992	11	22	37.6	22.6	15	25.8	24.7562	21.0178	21.5957	23.8	26	24.8	24.9	84	42	81	69	27.9	25.4	29.4	27.5	22.9	21.3	23.7	22.6
1992	11	23	36	22	14	25	24.7491	21.0642	21.5922	24.2	26.8	25.2	25.4	93	71	90	85	29.5	31.8	31.1	30.8	23.8	25.1	24.7	24.5
1992	11	24	35.6	22.8	12.8	25.4	23.3663	20.8053	18.9536	24.8	27.2	25.8	25.9	95	60	86	80	30.8	31.1	31.7	31.2	24.5	24.7	25	24.8
1992	11	25	37.4	22.4	15	23.4	21.7352	19.8121	18.045	22.6	27.6	23.6	24.6	93	69	90	84	26.8	33.2	28.1	29.4	22.2	25.8	23	23.7
1992	11	26	36.8	21.8	15	24.4	23.2794	19.2414	18.5815	23.8	27	26.4	25.7	95	70	94	86	29	32.1	33.8	31.6	23.5	25.2	26.1	24.9
1992	11	27	37	22.6	14.4	25.6	22.5731	18.3639	16.7337	24.6	26.2	23.2	24.7	92	63	78	77	30.1	29.5	26.2	28.6	24.2	23.8	21.8	23.3
1992	11	28	36.2	22.2	14	24.6	23.4721	20.5684	20.8395	23.8	26.6	25	25.1	93	63	95	84	28.8	30.3	31.2	30.1	23.4	24.3	24.7	24.1
1992	11	29	36	23	13	25.2	23.6361	20.44	19.7693	24.8	26.8	23.8	25.1	97	63	87	82	31	30.7	28.2	29.9	24.6	24.5	23.1	24.1
1992	11	30	35.8	22	13.8	24	22.7229	19.189	19.51	23.6	27.6	25.8	25.7	97	74	86	85	28.8	33.8	31.7	31.5	23.4	26.1	25	24.9
1992	12	1	36.6	19	17.6	24.4	31.2	28.4	28.1	22.8	27.2	27.6	25.9	87	74	94	85	26.7	33.4	36.4	32.1	22.2	25.9	27.4	25.1
1992	12	2	37.6	22.6	15	25.4	33.6	25.4	27.4	24	26.2	24.8	25	89	56	95	80	28.9	29.1	30.9	29.6	23.5	23.6	24.6	23.9
1992	12	3	34.8	20.2	14.6	24.2	30.4	28	27.6	23.8	26.2	26.6	25.5	97	72	90	86	29.2	31.2	33.9	31.4	23.6	24.8	26.1	24.8
1992	12	4	35.4	20.8	14.6	24.2	32	27	27.5	23.6	26.6	26.2	25.5	95	66	94	85	28.7	31.2	33.5	31.1	23.4	24.8	25.9	24.7
1992	12	5	36.4	21.8	14.6	24	32.2	26.6	27.4	23.6	27	25.4	25.3	97	67	91	85	28.8	32.2	31.6	30.9	23.4	25.3	25	24.6
1992	12	6	35	19	16	25	31.6	25.6	27	24.2	26	24.8	25	94	64	94	84	29.7	29.9	30.8	30.1	23.9	24	24.5	24.1
1992	12	7	35.2	21.4	13.8	24.4	30.4	28.6	28	23.6	26.8	26.2	25.5	94	76	83	84	28.6	32.8	32.4	31.3	23.3	25.6	25.4	24.8
1992	12	8	38.4	21.6	16.8	24.2	31.8	27.8	27.9	23.8	26.6	26.2	25.5	97	67	88	84	29.2	31.3	32.9	31.2	23.6	24.8	25.7	24.7
1992	12	9	37	21.6	15.4	24.2	32.4	25.4	26.9	23.8	26.2	24.6	24.9	97	61	94	84	29.2	29.9	30.4	29.8	23.6	24	24.3	24
1992	12	10	36.2	20	16.2	24.2	32.2	27.2	27.7	23.8	27	26.4	25.7	97	67	94	86	29.2	32.2	33.9	31.7	23.6	25.3	26.1	25
1992	12	11	36.6	21.2	15.4	23.8	32.4	26.8	27.5	22.8	26.6	25.6	25	92	64	91	82	27.1	30.9	32	30	22.4	24.6	25.2	24.1
1992	12	12	37.2	22.6	14.6	23.6	31.8	27.8	27.8	23	26.8	26.2	25.3	95	68	88	84	27.7	31.9	32.9	30.8	22.8	25.1	25.7	24.5
1992	12	13	36.8	22.2	14.6	24.4	31.6	27.2	27.6	24	26.4	26.2	25.5	97	67	92	85	29.6	30.9	33.3	31.3	23.9	24.6	25.9	24.8
1992	12	14	36	21.4	14.6	23.6	32.6	28.2	28.1	22.8	27.6	27.2	25.9	93	68	93	85	27.2	33.6	35.4	32.1	22.5	26	26.9	25.1
1992	12	15	38.6	18.4	20.2	24.9	34.2	28.4	29	23.8	27.8	26.2	25.9	91	62	84	79	28.7	33.1	32.5	31.5	23.4	25.7	25.5	24.9
1992	12	16	38.2	19	19.2	24	33.8	27.6	28.3	23.8	27.2	26.4	25.8	98	60	91	83	29.3	31.7	33.6	31.5	23.7	25	26	24.9
1992	12	17	38.4	21.6	16.8	24	32.2	27.6	27.9	23.8	26.6	26.8	25.7	98	65	94	86	29.3	31.1	34.7	31.7	23.7	24.7	26.5	25
1992	12	18	36.6	20	16.6	22.2	32.2	27.2	27.2	21.8	26.2	26.4	24.8	97	62	94	84	25.8	30	33.9	29.9	21.6	24.1	26.1	24
1992	12	19	39.2	20.2	19	23.2	32.4	27.2	27.5	22.8	26.4	27	25.4	97	63	98	86	27.5	30.4	35.5	31.1	22.6	24.3	26.9	24.6
1992	12	20	37.4	19.8	17.6	21.6	32.8	26.4	26.8	20.8	26.8	25.8	24.5	93	63	95	84	24	31.2	32.8	29.3	20.4	24.8	25.6	23.6
1992	12	21	37	21.4	15.6	23.2	31.8	27.2	27.4	22.2	26.6	25.4	24.7	92	67	87	82	26.1	31.3	31.2	29.6	21.8	24.8	24.8	23.8
1992	12	22	35.4	20.4	15	23.2	33.6	28.4	28.4	22.2	25.8	26.8	24.9	92	54	88	78	26.1	28	34.2	29.4	21.8	23	26.3	23.7
1992	12	23	37	20	17	22.4	33	28.4	28	21.8	27.2	26.2	25.1	95	64	84	81	25.7	32.2	32.5	30.1	21.5	25.3	25.5	24.1
1992	12	24	37.4	20.8	16.6	22.2	33.2	28.8	28.3	21.8	26.4	26.8	25	97	59	86	80	25.8	29.9	33.9	29.9	21.6	24	26.1	23.9
1992	12	25	39	20.6	18.4	22.8	34	29.2	28.8	21.6	27.2	28.4	25.7	90	59	94	81	25	31.5	38.1	31.6	21.1	24.9	28.2	24.7
1992	12	26	38.4	21.4	17	23.4	34.2	29.4	29.1	22.8	26.4	26.8	25.3	95	54	82	77	27.3	29.2	33.5	30	22.6	23.7	25.9	24.1
1992	12	27	38.4	21.4	17	23.4	34	27.6	28.1	22.8	27.6	26.6	25.7	95	61	93	83	27.3	32.7	34.1	31.4	22.6	25.5	26.3	24.8
1992	12	28	38.2	20.8	17.4	23.2	25.1201	27.2	21.333	22.8	21.0417	26.6	20.011	97	50.8482	95	65.5454	27.5	24.1911	34.4	23.9544	22.6	19.3582	26.4	19.2055
1992	12	29	39.8	21.8	18	23.8	36.2	28.8	29.4	22	27.6	26.8	25.5	86	52	86	74	25.2	31.2	33.9	30.1	21.2	24.7	26.1	24
1992	12	30	37.2	21	16.2	23.6	34.2	26.6	27.8	22.8	26.2	25.8	24.9	93	53	94	80	27.2	28.7	32.7	29.5	22.5	23.3	25.5	23.8
1992	12	31	38.4	16.4	22	23.4	34.8	27.4	28.3	23.2	27.2	26.8	25.7	98	56	95	83	28.3	31	34.8	31.4	23.1	24.6	26.6	24.8

## Sheet: 1993
			Temperature			Temperature				Temperature				Relative Humidity				Pressure				Dew temperature
Year	Month	Day	Maximum	Minimum	Max-Min	1899-12-31 07:00:00	1899-12-31 13:00:00	1899-12-31 19:00:00	Average	1899-12-31 01:00:00	1899-12-31 13:00:00	1899-12-31 19:00:00	Average	1899-12-31 01:00:00	1899-12-31 13:00:00	1899-12-31 19:00:00	Average	1899-12-31 07:00:00	1899-12-31 13:00:00	1899-12-31 19:00:00	Average	1899-12-31 07:00:00	1899-12-31 13:00:00	1899-12-31 19:00:00	Average		Month	Taverage	Hraverage
1993	1	1	38.6	22.6	16	25	34	27.6	28.5	24.2	26.6	26.4	25.7	94	56	91	80	29.7	29.9	33.6	31	23.9	24	26	24.6		January	27.9418	80.243
1993	1	2	39	22.6	16.4	24.4	25.6552	28.4	20.6968	23.2	24.5803	27.6	23.1043	90	57.8991	94	72.6598	27.6	28.4108	36.4	26.6727	22.7	22.547	27.4	21.3256		Febrero	28.4036	80.2143
1993	1	3	37.2	22	15.2	23.8	34.4	27.6	28.4	22.8	26.8	25.8	25.1	92	55	87	78	27.1	30.2	32	29.7	22.4	24.2	25.2	23.9		Marzo	28.42	78.2946
1993	1	4	38.2	21.4	16.8	23	34	28.2	28.4	22.6	28.2	26.6	25.8	97	65	88	83	27.1	34.4	33.7	31.7	22.4	26.4	26.1	25		Abril	28.86	78.7882
1993	1	5	39.2	21.8	17.4	24.2	35.4	27	28.4	23	28.2	26.6	25.9	90	58	97	82	27.3	33.4	34.5	31.8	22.5	25.9	26.5	25		Mayo	28.4129	81.5484
1993	1	6	36.2	19.4	16.8	24.4	33.2	27.4	28.1	23.6	25.2	26	24.9	94	53	90	79	28.6	26.7	32.7	29.3	23.3	22.2	25.5	23.7		Junio	28.9	80.0333
1993	1	7	37	22.2	14.8	24.2	31.6	28.2	28.1	23.6	26.6	27.4	25.9	95	68	94	86	28.7	31.5	35.9	32	23.4	24.9	27.1	25.1		Julio	27.6547	82.4172
1993	1	8	38.2	21.6	16.6	23.4	32.8	28.2	28.1	22.6	26.2	27.2	25.3	93	60	93	82	26.9	29.6	35.4	30.6	22.3	23.9	26.9	24.3		Agosto	27.169	77.2038
1993	1	9	37.8	21.6	16.2	23.6	31	27.8	27.5	22.8	26.2	26.4	25.1	93	69	90	84	27.2	30.8	33.5	30.5	22.5	24.5	25.9	24.3		Septiembre	27.4344	83.8828
1993	1	10	37.8	22	15.8	24.2	32.8	28.2	28.4	23.6	25.8	26.8	25.4	95	57	90	81	28.7	28.5	34.3	30.5	23.4	23.3	26.3	24.3		Octubre	27.0334	80.4535
1993	1	11	38.4	21.2	17.2	23	33.2	28.8	28.5	22.8	26.6	27.2	25.5	98	60	88	82	27.6	30.4	35	31	22.7	24.3	26.7	24.6		Noviembre	26.9671	78.9316
1993	1	12	37.6	21.2	16.4	23.2	33.2	28.6	28.4	22.8	26.4	26.8	25.3	97	59	87	81	27.5	29.9	34	30.5	22.6	24	26.2	24.3		Diciembre	27.8688	80.7852
1993	1	13	38	20.2	17.8	22.4	33.8	28	28	22	25.8	26.2	24.7	97	53	87	79	26.2	27.9	32.8	28.9	21.8	22.9	25.6	23.4
1993	1	14	38.6	20.4	18.2	22.6	33.4	28.4	28.2	21.8	25.2	27.8	24.9	93	52	96	80	25.6	26.6	36.9	29.7	21.5	22.1	27.6	23.7
1993	1	15	38.4	21.2	17.2	23	35.4	28	28.6	22.6	27.2	26.8	25.5	97	53	91	80	27.1	30.6	34.4	30.7	22.4	24.4	26.4	24.4
1993	1	16	35.8	22	13.8	24.2	31.4	26.2	27	23.6	25.8	25.4	24.9	95	64	94	84	28.7	29.5	31.9	30	23.4	23.8	25.1	24.1
1993	1	17	36.8	21.6	15.2	23.8	33.4	26.6	27.6	22.4	26.2	25.4	24.7	89	57	91	79	26.1	29.2	31.6	29	21.8	23.7	25	23.5
1993	1	18	36.8	22.4	14.4	25	33.2	27.8	28.5	24.2	27.2	26	25.8	94	63	87	81	29.7	32.1	32.4	31.4	23.9	25.2	25.4	24.8
1993	1	19	37.8	21	16.8	23.2	33.6	24.6	26.5	22.8	26.8	23.8	24.5	97	59	94	83	27.5	30.7	28.9	29	22.6	24.5	23.5	23.5
1993	1	20	37.4	21.2	16.2	23.6	33.6	28.4	28.5	22.8	26.8	26.6	25.4	93	59	87	80	27.2	30.7	33.6	30.5	22.5	24.5	26	24.3
1993	1	21	37.2	20.4	16.8	23.4	32.4	27.8	27.9	22.4	26.8	26	25.1	92	65	87	81	26.4	31.5	32.4	30.1	22	24.9	25.4	24.1
1993	1	22	38.4	20.8	17.6	22.4	34.6	29.6	29	21	27.2	26.8	25	88	57	80	75	23.9	31.1	33.4	29.5	20.4	24.7	25.9	23.7
1993	1	23	37.6	21	16.6	22.4	33.6	28	28	21.8	26	26.4	24.7	95	55	88	79	25.7	28.5	33.3	29.2	21.5	23.3	25.9	23.6
1993	1	24	38.8	20.4	18.4	22	34.4	29.2	28.7	21.6	26.8	27	25.1	97	55	84	79	25.5	30.2	34.2	30	21.4	24.2	26.3	24
1993	1	25	38.2	21	17.2	22.4	34.2	28.4	28.4	21.6	26.8	26.8	25.1	93	56	88	79	25.3	30.3	34.2	29.9	21.3	24.3	26.3	23.9
1993	1	26	39.4	20.6	18.8	22.6	33.2	28.4	28.1	21.8	27	26.8	25.2	93	62	88	81	25.6	31.5	34.2	30.4	21.5	24.9	26.3	24.2
1993	1	27	39.6	22.2	17.4	25.4	34.2	28.4	29.1	24.6	24.9417	27.2	23.0231	94	57.6457	91	74.8739	30.4	28.9156	35.3	27.4661	24.3	22.8835	26.8	22.0304
1993	1	28	34	20.2	13.8	24.6	32.2	26.8	27.6	23.2	26	25.4	24.9	89	61	89	80	27.5	29.5	31.5	29.5	22.6	23.8	24.9	23.8
1993	1	29	38	21.6	16.4	23.4	34.2	26.8	27.8	23	27.6	25.2	25.3	97	60	88	82	27.8	32.5	31	30.4	22.8	25.4	24.6	24.3
1993	1	30	38.4	20.2	18.2	25.6	35.8	28	29.4	24.8	27.2	26.4	26.1	94	52	88	78	30.8	30.3	33.3	31.5	24.5	24.3	25.9	24.9
1993	1	31	38.8	21.2	17.6	22.8	34.8	26.8	27.8	22.2	28	25.8	25.3	95	60	92	82	26.3	33.3	32.5	30.7	22	25.8	25.5	24.4
1993	2	1	36.6	21	15.6	23.2	34.4	26.6	27.7	22.8	26.2	25.6	24.9	97	53	92	81	27.5	28.5	32.1	29.4	22.6	23.3	25.3	23.7
1993	2	2	35.6	21.6	14	24	31.8	27.2	27.5	23.8	27.6	26.8	26.1	98	73	97	89	29.3	34.1	35	32.8	23.7	26.3	26.7	25.6
1993	2	3	36.4	19.4055	16.9945	24.8	31.2	27.2	27.6	22.6	25.8	25.4	24.6	83	65	87	78	25.9	29.6	31.2	28.9	21.7	23.9	24.8	23.4
1993	2	4	37.6	19.4	18.2	23.6	33.2	28.6	28.5	22.8	27.8	26.8	25.8	93	66	87	82	27.2	33.7	34	31.7	22.5	26.1	26.2	24.9
1993	2	5	38.8	20.8	18	23.4	34	28	28.4	22.4	26.6	26.4	25.1	92	56	88	79	26.4	29.9	33.3	29.9	22	24	25.9	24
1993	2	6	38.4	21.2	17.2	22.8	33.4	28.4	28.3	22.4	26.8	26.6	25.3	97	60	87	81	26.8	30.8	33.6	30.4	22.2	24.6	26	24.3
1993	2	7	38.2	21.8	16.4	23.6	34	28.2	28.5	23.2	27.6	26.4	25.7	97	61	87	82	28.2	32.7	33.2	31.3	23	25.5	25.8	24.8
1993	2	8	39.4	22.2	17.2	24.6	34.2	28.6	29	23.6	26.2	26.8	25.5	92	53	87	77	28.4	28.7	34	30.4	23.2	23.3	26.2	24.3
1993	2	9	37.8	22.4	15.4	24.4	34	28.6	28.9	23.8	26.8	25.8	25.5	95	57	80	78	29.1	30.4	31.3	30.3	23.6	24.3	24.8	24.2
1993	2	10	36.6	22.8	13.8	25	32	29	28.8	24.2	26.8	26.6	25.9	94	67	83	81	29.7	31.8	33.2	31.5	23.9	25.1	25.8	24.9
1993	2	11	38.2	23	15.2	25.6	35.2	28	29.2	24.2	26.8	26.6	25.9	89	52	90	77	29.3	29.6	33.9	30.9	23.7	23.9	26.1	24.6
1993	2	12	38	20	18	25.6	33.4	27.8	28.6	24.4	26.8	26.2	25.8	91	60	88	80	29.7	30.8	32.9	31.2	24	24.6	25.7	24.7
1993	2	13	37.2	22.4	14.8	24.6	34	27.2	28.3	23.8	27.6	26.6	26	94	61	95	83	28.9	32.7	34.4	32	23.5	25.5	26.4	25.1
1993	2	14	33.8	21.4	12.4	23.2	32	26.6	27.1	22.8	27.8	25.8	25.5	97	73	94	88	27.5	34.5	32.7	31.6	22.6	26.5	25.5	24.9
1993	2	15	38.8	20	18.8	23.4	34.2	28.2	28.5	22	26.8	27.2	25.3	89	56	93	79	25.5	30.3	35.4	30.4	21.4	24.3	26.9	24.2
1993	2	16	39.4	19.8	19.6	22	35.4	28.6	28.7	21.6	26.4	26.8	24.9	97	49	87	78	25.5	28.4	34	29.3	21.4	23.2	26.2	23.6
[truncated: 318 more rows]

## Sheet: 1994
			Temperature			Temperature				Temperature				Relative Humidity				Pressure				Dew temperature
[truncated: 366 more rows]

[truncated: 26 more sheets: 1995, 1996, 1997, 1998, 1999, 2000, 2001, 2002, 2003, 2004, 2005, 2006, 2007, 2008, 2009, 2010, 2011, 2012, 2013, Promedios anuales …]
