# Supplementary material for: Direct, diffuse and total solar radiation data set in La Guajira, Magdalena and Cesar departments -Colombia
Source: Data Brief. 2020 Oct 15;33:106397. doi: 10.1016/j.dib.2020.106397 (PMC7599437; doi:10.1016/j.dib.2020.106397)
Supplement: Supplementary file 20 [file mmc20.xls]

## Sheet: 1983
						Temperature				Temperature				Relative Humidity				Pressure				Dew temperature
Year	Month	Day	Maximum	Minimum	Max-Min	1899-12-31 07:00:00	1899-12-31 13:00:00	1899-12-31 19:00:00	Average	1899-12-31 01:00:00	1899-12-31 13:00:00	1899-12-31 19:00:00	Average	1899-12-31 01:00:00	1899-12-31 13:00:00	1899-12-31 19:00:00	Average	1899-12-31 07:00:00	1899-12-31 13:00:00	1899-12-31 19:00:00	Average	1899-12-31 07:00:00	1899-12-31 13:00:00	1899-12-31 19:00:00	Average		Month	Taverage	Hraverage
1984	1	1	34.7	22.2	12.5	23.4	33.4	27.8	28.1	21.5	23	21.7	22.1	85	41	59	62	24.4	21.3	22	22.5	20.7	18.5	19	19.4		January	28.6718	53.2172
1984	1	2	33.8	20.1548	13.6452	25.2	32.6	28.8	28.8	22.6	23.2	23.3	23	80	45	63	63	25.7	22.3	25	24.3	21.5	19.2	21.1	20.6		February	29.0316	53.1703
1984	1	3	34.7	21.5	13.2	23.7	33.4	29.2	28.9	20.4	22.8	22	21.7	74	40	54	56	21.8	20.8	21.7	21.4	18.9	18.1	18.8	18.6		March	29.9766	55.5337
1984	1	4	34.4	20	14.4	22.3	23.8951	27.6	27.7	19.0901	22.3	21	19.2666	69.2945	39	56	48.7159	20.9215	19.8	20.5	20.4587	17.7648	17.3	17.9	17.1688		April	28.7601	62.5581
1984	1	5	33.8	21.2	12.6	22.5	32.6	27.6	27.6	20.3	22.8	22.3	21.8	82	43	64	63	22.4	21.3	23.5	22.4	19.3	18.5	20.1	19.3		May	28.4214	65.2274
1984	1	6	32	19.6516	12.3484	23.6	30.6	26.6	26.9	21.2	21.128	22.1	19.9825	81	40.9573	68	50.9469	23.6	21.2312	23.6	21.2412	20.2	17.7382	20.2	17.8314		June	27.1727	69.6643
1984	1	7	33.6	22.4	11.2	23.4	31.4	29.4	28.4	22	23	23.2	22.7	89	49	59	66	25.5	22.6	24.4	24.2	21.4	19.5	20.7	20.5		July	26.7736	66.0291
1984	1	8	34	22	12	23.4	32.2	23.2092	27.7	22	21.4643	21.088	20.0058	89	38.9261	57.1738	47.5838	25.5	20.815	22.7696	20.1923	21.4	17.2587	18.9536	16.929		August	26.5469	58.5729
1984	1	9	33.4	21.6	11.8	22.6	31	29	27.9	21.3	23.8	23.2	22.8	89	55	62	69	24.5	24.8	24.6	24.6	20.7	20.9	20.9	20.8		September	25.5634	61.0168
1984	1	10	34	20	14	22.4	32	27.6	27.4	20.4	22.6	22	21.7	84	45	62	63	22.6	21.3	22.8	22.2	19.5	18.5	19.6	19.2		October	25.8946	71.299
1984	1	11	33.8	20.8	13	22.2	32.4	26.8	27	19.2	23.5	22.2	21.6	76	48	67	64	20.3	23.1	23.7	22.4	17.7	19.8	20.3	19.3		November	26.6097	69.4441
1984	1	12	34.4	22	12.4	25	32.8	30.6	29.8	18.7871	23.1	21.4	18.4941	67.563	44	44	46.0853	20.3022	21.9	19.5	19.5963	17.3852	19	17.1	16.4362		December	27.6839	62.9755
1984	1	13	35	20.4	14.6	23.2	33.6	28.6	28.5	18.2	22.6	20.4	20.4	62	39	48	49	17.6	20.2	18.6	18.8	15.5	17.7	16.4	16.5
1984	1	14	36.2	20	16.2	22.2	35	30.2	29.4	18.3	22.7	22.4	21.1	69	35	51	52	18.5	19.5	22	20	16.3	17.1	19	17.5
1984	1	15	28.3704	20.2	8.17045	21.2	32.6	21.3711	22.4	19.2	21.2146	20.1956	19.0968	83	38.0937	53.5775	46.7846	20.9	20.8383	21.5376	19.9126	18.2	17.4984	18.0212	16.7858
1984	1	16	34.2	20.8	13.4	23	33.4	28.8	28.5	21	24.2	23	22.7	84	47	61	64	23.6	24.2	24.3	24	20.1	20.5	20.6	20.4
1984	1	17	36.4	21	15.4	23.4	34.6	31.2	30.1	20	24	23	22.3	74	42	50	55	21.1	22.9	22.7	22.3	18.4	19.7	19.5	19.2
1984	1	18	36.4	22.6	13.8	23.4	33.8	30.4	29.5	21	23.2	22.2	22.1	81	41	49	57	23.3	21.5	21.4	22.1	19.9	18.7	18.6	19.1
1984	1	19	36	23	13	24.2	34.8	32	30.8	20	23.4	22.3	21.9	68	38	43	50	20.6	21.3	20.6	20.8	18	18.5	18	18.2
1984	1	20	34.8	23	11.8	24.6	33.6	30	29.5	20	23	21	21.3	66	41	45	50	20.4	21.2	19	20.2	17.8	18.4	16.7	17.6
1984	1	21	36	20.8	15.2	22.2	35	31.6	30.1	18.8	22.3667	19.9093	19.2866	73	40.2914	50.1478	47.4173	19.5	22.4799	21.3078	20.2356	17.1	18.6639	17.7049	16.9723
1984	1	22	35.8	20.8	15	22.2	27.9975	30.8	22.8262	18.2	21.4576	20.4	19.9925	68	37.9605	39	47.6171	18.3	21.2612	17.2	20.815	16.1	17.8547	15.1	17.555
1984	1	23	35.4	21	14.4	23.2	34.8	31	30	19.1234	22.4	22.2	21.0081	70.8928	34	47	51.3798	21.1213	19	21	22.2601	17.9846	16.7	18.3	18.6606
1984	1	24	36.2	21.2	15	23.8	34	31.6	30.3	19	23.1	22.2	21.4	64	40	44	49	18.8	21.1	20.6	20.2	16.6	18.4	18	17.6
1984	1	25	36.2	20.8	15.4	22.2	34.8	32.2	30.4	19	23	21.8	21.3	74	37	40	50	19.9	20.4	19.3	19.9	17.4	17.8	17	17.4
1984	1	26	36.4	20.2	16.2	22.6	35	31.8	30.3	18.2	22.3	21.2	20.6	66	33	39	46	18	18.6	18.2	18.3	15.9	16.4	16.1	16.1
1984	1	27	36.8	21.2	15.6	23.8	35.4	30.4	30	18	22.2	22	20.7	57	32	48	46	16.8	18.1	20.9	18.6	14.8	16	18.2	16.3
1984	1	28	36.2	20.6	15.6	22	35.4	23.0726	30	18.2	22.4366	21.8	20.0658	70	41.0239	44	47.1842	18.4	22.7996	20	20.9282	16.2	18.7771	17.5	17.5151
1984	1	29	36	20.6	15.4	24.4	34.4	30.2	29.8	19	22.4	22.2	21.2	60	35	50	49	18.4	19.2	21.5	19.7	16.2	16.9	18.7	17.3
1984	1	30	36.2	21	15.2	23.2	34.8	31.8	30.4	19	22.2	21.3	20.8	68	33	39	47	19.2	18.5	18.5	18.7	16.9	16.3	16.2	16.5
1984	1	31	37	19.2	17.8	23.2	36.2	29.8	29.8	18.9469	22.3	21.8	19.2266	69.0947	30	50	46.0187	20.7251	17.8	20.9	19.2233	17.6483	15.7	18.2	16.1565
1984	2	1	37.4	22	15.4	22.4	35.4	30.6	29.8	19	23.4	22.3	21.6	73	36	49	53	19.7	20.9	21.5	20.7	17.3	18.2	18.7	18.1
1984	2	2	36.4	23	13.4	24.8	33.8	20.6548	30.5	20.8	19.4764	23.3	17.4585	70	33.0656	50	41.0572	21.9	18.5707	23.2	18.2377	19	15.7236	19.9	15.5072
1984	2	3	28.2065	23	5.20645	24.2	36.2	29.8	30	20.4	24	23	22.5	71	36	56	55	21.5	21.9	23.6	22.3	18.6	18.9	20.2	19.2
1984	2	4	35	23.6	11.4	25.4	33.2	21.7516	29.4	22.2	19.9093	22.2	18.534	76	34.7971	54	42.2893	24.7	19.7827	22	19.1501	20.9	16.4096	19.1	16.0766
1984	2	5	35.4	22.2	13.2	23	33.4	30.8	29.5	22	24	22.8	22.9	92	46	51	63	25.8	23.7	22.5	24	21.6	20.2	19.4	20.4
1984	2	6	32.4	23	9.4	24	32.4	29.2	28.7	22	24.3	23.2	23.2	84	52	60	65	25.1	25.1	24.5	24.9	21.2	21.1	20.8	21
1984	2	7	34.4	22.2	12.2	24.2	31.8	30.8	29.4	22.2	23.8	22.3	22.8	84	52	48	61	25.4	24.2	21.4	23.7	21.4	20.6	18.6	20.2
1984	2	8	35.2	22.4	12.8	23.2	34	30	29.3	21.2	23.2	21.4	21.9	84	40	47	57	23.9	21.4	19.9	21.7	20.3	18.6	17.4	18.8
1984	2	9	34.4	22.6	11.8	24.8	32.8	30.6	29.7	20	22.4	21.2	21.2	65	41	43	50	20.2	20.3	19	19.8	17.7	17.7	16.7	17.4
1984	2	10	36.2	22	14.2	23.2	34.6	30.4	29.6	19	23.2	22.2	21.5	68	38	49	52	19.2	21	21.4	20.5	16.9	18.3	18.6	17.9
1984	2	11	36.6	22.8	13.8	24.6	35.4	21.2246	30.3	19.3	19.16	21.3	17.2753	61	34.7305	44	40.7575	18.9	19.2533	19.2	18.2676	16.6	16.1165	16.9	15.3041
1984	2	12	28.1452	18.6484	9.49677	24.8	34.6	21.6708	20.5839	17.4718	19.8127	17.4452	16.3863	63.3673	35.3632	39.6254	38.0271	19.553	19.6129	17.4984	16.343	16.4762	16.5228	14.6581	13.7523
1984	2	13	36	21.4	14.6	22.6	34.8	32	30.4	20.2	23.4	22.4	22	81	38	44	54	22.1	21.3	20.8	21.4	19.1	18.5	18.1	18.6
1984	2	14	32.4	17.8414	14.5586	24	29.8	30	28.5	18.2643	24.4	23.3	17.1455	63.8335	64	57	36.4287	20.2622	27	24.2	16.8691	17.0755	22.4	20.6	14.1686
1984	2	15	30	22	8	22.6	26.8	27.4	26	22	23	23	22.7	95	73	69	79	26	25.6	25.2	25.6	21.8	21.5	21.2	21.5
1984	2	16	27.071	21.4	5.67097	22.2	31	29	27.8	20.8	24	24	22.9	88	56	66	70	23.6	25.3	26.6	25.1	20.2	21.3	22.1	21.2
1984	2	17	34.4	22.2	12.2	23.4	32.4	29.4	28.6	21.8	24.3	23.8	23.3	87	52	63	67	25.1	25.1	25.8	25.3	21.1	21.1	21.6	21.3
1984	2	18	34.4	18.2774	16.1226	24.2	31.8	30	29	21.8	20.0291	24.4	17.1821	81	35.8959	63	40.1249	24.5	20.1091	26.9	17.9247	20.8	16.7026	22.3	15.0876
1984	2	19	35.4	22.8	12.6	23.8	33.6	20.5806	30.3	22.2	20.8483	23	17.3453	87	37.8939	48	41.257	25.7	21.0714	22.3	18.8437	21.5	17.5084	19.3	15.7935
1984	2	20	35.8	23.4	12.4	24.8	33.4	31	30	20.8	24.8	23.8	23.1	70	50	55	58	21.9	25.7	24.8	24.1	19	21.5	20.9	20.5
1984	2	21	35.6	21.6	14	23.6	34	31	29.9	19.8	24.2	24.2	22.7	71	45	57	58	20.6	23.8	25.7	23.4	18	20.3	21.6	19.9
1984	2	22	34.8	23	11.8	24.2	32.6	30.2	29.3	22.2	25.6	24.8	24.2	84	57	65	69	25.4	28.2	27.8	27.1	21.4	23.1	22.8	22.4
1984	2	23	35	23.6	11.4	24.8	32.4	31	29.8	17.3486	25	24	13.0164	61.9022	55	56	29.5359	19.4597	26.8	25.3	14.1053	16.3297	22.2	21.3	11.9242
1984	2	24	34.6	23.6	11	24.6	33.2	31.6	30.3	23	25.6	23.2	23.9	87	55	49	64	27	27.8	22.9	25.9	22.4	22.9	19.7	21.6
1984	2	25	34.4	18.1355	16.2645	24.2	23.6903	29.8	29.1	17.0289	25.8	24.1	16.4462	59.6379	58	63	34.0312	19.0868	28.6	26.3	16.2631	16.0067	23.3	21.9	13.6924
1984	2	26	34.4	22.2	12.2	24.4	32.2	21.7507	28.6	21.3	19.9059	24.2	17.2753	76	36.0291	68	39.2591	23.3	19.9226	27	18.0812	19.9	16.6427	22.4	15.1342
1984	2	27	27.7444	22.6	5.14443	23	33.8	29	28.7	21.3	23.8	23.2	22.8	86	44	62	64	24.2	22.9	24.6	23.9	20.6	19.7	20.9	20.4
1984	2	28	34.8	18.1911	16.6089	25.4	33.6	30	29.8	23.4	25.5	24.4	24.4	85	53	63	67	27.5	27.3	26.9	27.2	22.6	22.6	22.3	22.5
1984	2	29	33.4	22.4	11	23.6	33.4	28.6	28.6	22.2	23.8	22.8	22.9	89	45	61	65	25.8	23.2	24	24.3	21.6	19.9	20.4	20.6
1984	3	1	35.2	22.2	13	23.2	33.8	23.9516	29.4	20.6	22.1355	23.1	19.8968	79	42.0968	55	50.3871	22.6	22.9903	23.6	21.071	19.4	18.8677	20.2	17.5935
1984	3	2	36	22	14	23.4	34.4	31.2	30.1	20.1	23.8	22.2	22	74	41	46	54	21.4	22.5	20.9	21.6	18.6	19.4	18.2	18.7
1984	3	3	30.3032	18.8032	11.5	25.9	26.9677	29.6	29.6	20.3677	25.6	20.8419	20.0548	72.3226	54	49.5161	50.9355	23.1613	27.7	22.0484	21.4258	19.3194	22.8	18.3806	17.8452
1984	3	4	30.2	21.6	8.6	23	26.8419	30.6	21.6742	20.3968	24.8	20.1194	19.9392	68.2903	46	47.2258	48.3496	22.1032	25	21.0323	20.2889	18.5194	21.1	17.5516	16.9057
1984	3	5	36.8	20.8774	15.9226	26.6	35.8	31.8	31.5	21.3	24.5	23.8	23.2	63	40	52	51	21.9	23.3	24.2	23.1	18.9	20	20.6	19.8
1984	3	6	30.3548	23.2	7.15484	24.3	35.8	24.9387	31.5	21.6	22.5161	23.7	21.4774	79	40.6129	46	53.9677	24	22.5065	23.2	22.6355	20.4	18.8355	19.9	18.9194
1984	3	7	36.8	22.6	14.2	24.6	35.6	24.7935	30.4	20.2129	22.7645	24.4	21.5871	70.9355	43.1613	59	55.9355	22.8032	23.471	26.4	23.1581	19.0871	19.3226	22	19.1839
1984	3	8	36.6	22.8	13.8	24.2	34.2	30	29.6	21.5	24.6	23.2	23.1	79	46	57	60	23.9	24.6	24	24.2	20.3	20.9	20.4	20.5
1984	3	9	35.8	21.6871	14.1129	26	34	31.4	30.7	23.4	24.2	22	23.2	81	45	44	56	27.1	23.8	20.3	23.7	22.4	20.3	17.7	20.1
1984	3	10	37	21	16	24.4	35.6	32.4	31.2	20.2839	23.1	22.2	20.2032	70.9677	35	41	52.3226	22.9129	20.1	20.1	21.9323	19.1355	17.6	17.6	18.0613
1984	3	11	37.6	21.6	16	24	36.6	21.1742	31.3	19.0452	20.3774	22	17.9774	67.0323	38.2258	41	45.7419	21.7645	20.4097	19.8	19.3097	18.0742	16.8806	17.3	16.029
1984	3	12	37.4	20	17.4	23.6	36	31.4	30.6	18	23	22.3	21.1	58	33	46	46	17	19.6	21	19.2	14.9	17.2	18.3	16.8
1984	3	13	37	21.4	15.6	24.8	35.8	32.2	31.3	19	24.2	23	22.1	58	38	46	48	18.2	22.6	22.1	21	16	19.5	19.1	18.2
1984	3	14	38.4	19.3355	19.0645	25.2	37.2	33	32.1	19.1	23.3	22.8	21.7	57	31	42	43	18.1	19.5	21.1	19.6	16	17.1	18.3	17.1
1984	3	15	38	23	15	24.6	36.6	31.8	31.2	19.8	24.8	22	22.2	65	38	43	49	19.9	23.6	20	21.2	17.5	20.1	17.5	18.4
1984	3	16	36.6	21.8	14.8	22.8	35.8	32.6	30.9	17.8	24.1	23	21.6	62	38	44	48	17.1	22.4	21.8	20.4	15.1	19.3	18.9	17.7
1984	3	17	36	21.6	14.4	23.2	34	23.1645	30.8	19.2	21.2065	22.8	19.4097	69	42.3871	42	53.4516	19.6	22.0065	21.1	21.8097	17.2	18.1032	18.3	18.0677
1984	3	18	26.5129	18.7065	7.80645	26.2	31.8	22.4484	29.5	19.8	22.2677	24	19.3613	68.2258	43.5161	61	50.3548	22.4484	23.4258	25.9	20.8742	18.6903	19.1161	21.7	17.3226
1984	3	19	33.2	21.8	11.4	22.8	32.2	24.7645	28.6	21.2	21.4194	23.2	18.0387	87	42.0645	58	48.7419	24.1	22.5065	24.1	20.5548	20.5	18.5161	20.5	16.9387
1984	3	20	35.4	19.4129	15.9871	23.2	34	28.4	28.5	21.4	24.2	23.3	23	85	45	65	65	24.3	23.8	25.3	24.4	20.6	20.3	21.3	20.7
1984	3	21	35	22.8	12.2	24.2	33.8	31.2	30.1	22	24.8	25.2	24	83	48	62	64	25	25.4	28.1	26.2	21.1	21.4	23	21.8
1984	3	22	35	19.729	15.271	25.4	33.6	26.6	28	24	26	19.6774	18.8581	89	55	53.1613	52	28.9	28.6	21.6194	20.9355	23.5	23.3	17.8129	17.171
1984	3	23	28.7548	23.4	5.35484	24.8	32	29.2	28.8	23.2	25.6	24	24.3	88	60	65	71	27.4	28.6	26.4	27.5	22.6	23.3	22	22.6
1984	3	24	34.4	23.4	11	25.2	32.6	26.2	27.5	23.4	25.2	23.8	24.1	86	55	82	75	27.6	27.2	27.9	27.6	22.7	22.5	22.9	22.7
1984	3	25	34.4	23.6	10.8	25.6	33.2	31	30.2	23.8	25.3	25.1	24.7	86	53	62	67	28.3	27.1	28	27.8	23.1	22.4	23	22.8
1984	3	26	36.6	23.2	13.4	25	35.1	32.4	31.2	22.3	25.4	26	24.6	79	46	61	62	25.1	26.1	29.4	26.9	21.2	21.8	23.8	22.3
1984	3	27	26.4742	25	1.47419	25.8	33.8	31.4	30.6	23.6	25.3	18.6806	17.9903	83	51	46.3871	47.3548	27.7	26.7	19.9484	19.6677	22.8	22.2	16.5258	16.2419
1984	3	28	35.2	25.4	9.8	26.8	34.2	31.8	31.1	24.3	25.4	25.2	25	82	50	59	63	28.7	26.7	27.7	27.7	23.4	22.2	22.8	22.8
1984	3	29	35.4	25	10.4	26.2	34	31.8	31	24.1	25.3	25.2	24.9	84	50	59	64	28.6	26.5	27.7	27.6	23.3	22.1	22.8	22.7
1984	3	30	37	25.6	11.4	27	35.4	32.2	31.7	24.4	25.1	25.2	24.9	81	44	57	61	28.8	25.1	27.5	27.1	23.4	21.2	22.6	22.4
1984	3	31	33.4	25	8.4	25.8	31.8	29	28.9	24.1	25.2	24.3	24.5	87	59	68	71	28.9	27.7	27.3	28	23.5	22.8	22.5	22.9
1984	4	1	36.4	22.2	14.2	24.6	35.4	29.8	29.9	21	24	23	22.7	73	39	56	56	22.5	22.4	23.6	22.8	19.4	19.3	20.2	19.6
1984	4	2	37	22	15	24.8	35.6	33.2	31.7	21.4	24.4	25	23.6	74	40	52	55	23.3	23.2	26.3	24.3	19.9	19.9	21.9	20.6
1984	4	3	37	22.8	14.2	25.4	36.3	31.8	31.3	22	25	23	23.3	75	40	48	54	24.2	24.3	22.3	23.6	20.6	20.6	19.3	20.2
1984	4	4	37.6	23	14.6	25.8	35.6	32	31.3	20.4	23.8	23.1	22.4	62	37	47	49	20.4	21.8	22.4	21.5	17.8	18.9	19.3	18.7
1984	4	5	35.8	23.6	12.2	25.8	34.4	31.4	30.8	23	25.3	24	24.1	79	48	54	61	26.3	26.3	25	25.8	21.9	21.9	21.1	21.6
1984	4	6	35.4	25	10.4	26	34	32	31	23	25.2	24.2	24.1	78	49	53	60	26.1	26.3	25.1	25.8	21.8	21.9	21.2	21.6
1984	4	7	36.2	25	11.2	27	35.2	32	31.5	23.1	25.8	25.1	24.7	72	48	58	59	25.7	27.1	27.3	26.7	21.5	22.4	22.6	22.2
1984	4	8	37	25	12	26.8	24.8258	29.4	22.1	23.2	21.7742	25	20.0258	74	47.0645	70	53.6129	26.1	23.8484	28.8	21.8032	21.8	19.3581	23.4	17.7839
1984	4	9	37.4	24	13.4	25	35	33	31.5	20	25	25.2	23.4	64	45	54	54	20.1	25.1	26.9	24.1	17.6	21.2	22.3	20.4
1984	4	10	28.6323	23.2	5.43226	26	33.6	31.8	30.8	24.1	25.8	25.2	25	86	54	59	66	28.8	28.1	27.7	28.2	23.4	23	22.8	23.1
1984	4	11	34.8	24.4	10.4	25.4	33.4	32.6	31	23.8	26.1	26.2	25.4	88	56	61	68	28.4	29	29.8	29.1	23.2	23.6	24	23.6
1984	4	12	32.2	23.8	8.4	24.8	29.8	29.2	28.3	23.1	22.6484	25.4	19.8839	87	48.129	74	56.0968	27.1	24.9097	29.9	22.5129	22.4	20.0839	24.1	18.3258
1984	4	13	35.8	24.6	11.2	26.2	34.6	25.4	27.9	24.2	26.4	24.2	24.9	85	53	91	76	28.9	29	29.4	29.1	23.5	23.6	23.8	23.6
1984	4	14	29.2903	23.2	6.09032	25	34.8	32	31	23.1	26.2	25.2	24.8	85	51	58	65	27	28.4	27.6	27.7	22.4	23.2	22.7	22.7
1984	4	15	35.4	19.8129	15.5871	26.8	34.6	27	28.8	23	26.3	21.9194	20.6645	73	52	62.7419	58.4194	25.6	28.8	24.6	23.3581	21.5	23.4	20.1839	19.1
1984	4	16	34.2	24.8	9.4	24.9	26.3032	27.6	28.4	22.3839	24.4065	24.1	20.1323	76.9677	51.1613	75	57.3548	26.3226	26.7323	27.7	23.7581	21.4774	21.7161	22.8	19.3129
1984	4	17	34.4	22.8	11.6	24.6	32.4	31.4	30	23	26	25.8	24.9	87	61	64	71	27	29.4	29.5	28.7	22.4	23.8	23.8	23.3
1984	4	18	36.6	23.2	13.4	25.8	25.9161	32	20.8194	23.2	24.1355	24.2	22.2742	80	52.4516	53	62.8387	26.7	26.329	25.1	25.171	22.2	21.4032	21.2	20.5226
1984	4	19	38	22.8	15.2	26.6	36.8	32	31.9	21	25.8	24.2	23.7	61	42	53	52	21.2	26	25.1	24.1	18.4	21.7	21.2	20.4
1984	4	20	37.2	23	14.2	26.2	24.5484	32.2	20.0677	23.3	22.9226	25.2	20.9839	79	53.4839	57	61.3226	26.7	26.1903	27.5	24.3419	22.2	20.8419	22.6	19.6323
1984	4	21	36.4	24.2	12.2	27.2	34.8	32.8	31.9	23.1	26	25.8	25	71	50	58	60	25.6	27.8	28.6	27.3	21.5	22.9	23.3	22.5
1984	4	22	36.4	25.4	11	27.2	35.4	31.8	31.5	23.2	26.4	25.2	24.9	72	50	59	60	25.8	28.5	27.7	27.4	21.6	23.3	22.8	22.6
1984	4	23	35.8	25.2	10.6	26.4	34	32	31.1	24.2	26.2	25.2	25.2	84	54	58	65	28.7	28.9	27.6	28.4	23.4	23.5	22.7	23.2
1984	4	24	35	24	11	25.6	34.4	28.8	29.4	24	26.2	24.2	24.8	88	53	69	70	28.8	28.6	27.2	28.2	23.4	23.3	22.5	23.1
1984	4	25	29.4194	24.2	5.21935	26.2	31	29.2	28.9	23.3	22.6355	25.2	21.0226	79	53	73	62.0323	26.7	25.4774	29.4	24.4323	22.2	20.5387	23.8	19.7129
1984	4	26	34.8	24	10.8	25.8	33	31.4	30.4	24.1	25.3	25.1	24.8	87	54	60	67	28.9	27.2	27.7	27.9	23.5	22.5	22.8	22.9
1984	4	27	32.6	21.4	11.2	24	24.3226	25.4	18.5161	23	22.8355	22.3	21.0097	92	54.9355	77	65.0645	27.4	26.7677	24.9	25.3839	22.6	21.5355	21	20.5355
1984	4	28	28.7548	24	4.75484	24.8	29.4	25	26	23.3	25.1	23.2	23.9	88	71	86	82	27.6	29	27.2	28	22.7	23.6	22.5	22.9
1984	4	29	31.2	23.2	8	24.4	29.8	25.2	26.1	23.2	24	23	23.4	90	62	83	79	27.6	26	26.6	26.8	22.7	21.8	22.1	22.2
1984	4	30	32.2	23	9.2	25	30.6	28	27.9	23.2	25.2	23.1	23.8	86	65	66	72	27.2	28.5	25	26.9	22.5	23.3	21.1	22.3
1984	5	1	27.9226	23.2	4.72258	26	32	27.4	20.0129	22.2	24.5	21.6341	19.876	72	54	63.6004	66.4974	24.3	25.8	26.8121	25.5734	20.6	21.6	21.5043	20.5719
1984	5	2	34.8	23	11.8	26	34.2	20.2548	30.5	23	23.6097	23.6	21.7419	78	60.0645	55	71.1613	26.1	28.3355	24.4	27.4645	21.8	22.6516	20.7	22.1613
1984	5	3	33.6	25.2	8.4	27	33.6	29.2	29.8	23.3	25.8	25	24.7	73	54	71	66	26.2	28.1	28.9	27.7	21.8	23	23.5	22.8
1984	5	4	36.2	23.2	13	27.4	35	32.6	31.9	23.4	25.8	24	24.4	72	48	49	56	26.2	27.2	24.2	25.9	21.8	22.5	20.6	21.6
1984	5	5	37.2	25	12.2	27.4	35.6	21.9323	31	22.4	23.6581	23.2	19.2903	65	56.8387	54	63.129	23.8	27.1516	23.6	24.5323	20.3	21.6613	20.1	19.771
1984	5	6	36.2	23.2	13	26.2	34.6	21.9194	30.8	22.2	25.4	25	24.2	71	46	61	59	24.1	25.1	27.6	25.6	20.5	21.2	22.7	21.5
1984	5	7	35.4	24	11.4	26.8	34.8	30.6	30.7	22.2	24.3	23.1	23.2	67	42	53	54	23.7	23.5	23.4	23.5	20.3	20.1	20	20.1
1984	5	8	35.4	22.8	12.6	24.8	34.2	31.2	30.4	21	24.2	23.4	22.9	72	44	52	56	22.4	23.7	23.7	23.2	19.3	20.2	20.2	19.9
1984	5	9	34.2	23.2	11	25.2	32.4	29.2	29	23.4	25.2	23.2	23.9	86	56	60	68	27.6	27.3	24.5	26.5	22.7	22.6	20.8	22
1984	5	10	36.4	24.8	11.6	26.6	35.4	30.4	30.7	22.7871	24.6	25	21.1032	73.4516	42	65	64.1935	26.2387	23.9	28.1	25.5129	21.2516	20.3	23	20.5871
1984	5	11	35.2	23.8	11.4	26.2	34.6	26.2	28.3	23	25.8	23	23.9	76	50	76	68	26	27.5	26	26.5	21.7	22.6	21.7	22
1984	5	12	35.2	23.8	11.4	25.6	34.8	27.4	28.8	22.8	24.8	23.2	23.6	79	45	70	65	25.9	24.8	25.7	25.4	21.7	20.9	21.5	21.4
1984	5	13	29.4968	22.2	7.29677	24	31	24.4	26	22.3	25	22.8	23.4	87	62	87	79	25.8	27.7	26.7	26.7	21.6	22.8	22.2	22.2
1984	5	14	32	22.2	9.8	23.4	29.2	26.2	26.3	23.3	24.6	22.729	21.1194	99	69	63.3871	62.7419	28.5	27.9	27.6452	24.771	23.3	22.9	22.2355	19.9484
1984	5	15	32	23	9	23.8	30	28.6	27.8	23.1	24.8	24.1	24	94	66	69	76	27.8	27.9	27.1	27.6	22.8	22.9	22.4	22.7
1984	5	16	32.8	23.2	9.6	25.6	31.8	30.4	29.5	23.4	25.2	24	24.2	83	59	59	67	27.3	27.7	25.6	26.9	22.6	22.8	21.5	22.3
1984	5	17	33.8	24	9.8	25.8	33	30.2	29.8	24	26.2	25.2	25.1	86	59	67	71	28.6	29.6	28.8	29	23.3	23.8	23.4	23.5
1984	5	18	34	24.4	9.6	25.2	33.6	28.6	29	21.9355	22.0323	24.8	19.5194	76.1935	53.5161	74	62.5806	26.1742	26.1871	28.8	24.9742	21.2	20.971	23.4	20.0323
1984	5	19	33.2	23.6	9.6	24.2	32	28.9	19.4516	23.4	25	17.4742	17.0419	94	57	52.7097	56.3226	28.2	27.1	21.5677	21.9645	23.1	22.4	17.3935	17.6613
1984	5	20	34.2	19.8645	14.3355	26.2	33.2	29.2	29.5	20.5355	26	20.8	18.6	72.6129	57	62.5161	63.5161	25.5806	28.9	25.5032	24.7226	20.6613	23.5	20.5645	19.9258
1984	5	21	36	24	12	25.6	23.7452	30.4	30.5	21.9645	24.4	24	21.1677	77.9032	40	59	65.7742	26.3935	23.2	25.6	25.829	21.3419	19.9	21.5	20.7581
1984	5	22	34	23	11	27	33.2	28.8	29.5	23.1	25.4	24.8	24.4	72	54	72	66	25.7	27.3	28.7	27.2	21.5	22.6	23.3	22.5
1984	5	23	32.8	23.2	9.6	25.8	31.8	28.4	28.6	21.771	25.6	24.4	20.2742	78.3226	61	72	64.3548	26.071	28.8	27.9	24.9581	21.1645	23.4	22.9	20.0516
1984	5	24	31.8	23.2	8.6	25.2	30.6	26	27	21.6226	25.6	24.2	21.0806	76.2258	67	86	66.6774	25.6	29.5	29	25.8935	20.8839	23.8	23.5	20.8194
1984	5	25	32.2	22.2	10	24.2	31	28.4	28	23	25	24.3	24.1	90	62	72	75	27.3	27.7	27.7	27.6	22.5	22.8	22.8	22.7
1984	5	26	31	23.6	7.4	24.8	30.4	26.6	27.1	23.4	25	21.5645	20.1968	89	65	70.7742	65.5806	27.9	28.1	26.8968	24.9323	22.9	23	21.5968	20.0323
1984	5	27	31.4	23	8.4	25.8	31	24.4	26.4	22.3452	25.2	23	19.0335	79.9355	63	89	63.001	26.5226	28.3	27.2	24.4345	21.6323	23.1	22.5	19.6995
1984	5	28	32	23.2	8.8	25.4	30.2	26.8	27.3	22.8	21.7871	18.5226	16.9419	80	54.0645	58.4194	57.2903	26	24.9129	24.3194	22.0355	21.8	20.0452	19.4355	17.7258
1984	5	29	34.2	23	11.2	26	32.8	29.8	29.6	22.3742	25.4	20.0458	18.2377	77.6774	55	59.8044	64.0666	26.6871	27.6	24.7942	24.4379	21.7194	22.7	19.9193	19.7195
1984	5	30	33.8	23.4	10.4	26	32.8	30.4	29.9	23.2	25.2	21.6129	21.7774	79	54	70.1935	67.1613	26.6	27.1	26.7968	25.6097	22.1	22.4	21.5355	20.6484
1984	5	31	33.4	24.8	8.6	27.2	32.8	27.4	28.7	24	26.4	23.4	24.6	77	61	72	70	27.7	30.2	26.2	28	22.8	24.2	21.8	22.9
1984	6	1	31.4	23.2	8.2	24.4	31.4	27.8	27.8	23.2	26.2	25	24.8	90	67	80	79	27.6	30.6	29.8	29.4	22.7	24.4	24	23.7
1984	6	2	28.8	22.4	6.4	24	28	26.6	26.3	22.4	24.8	24.1	23.8	87	77	82	82	26	29.2	28.4	27.9	21.8	23.6	23.2	22.9
1984	6	3	32.4	24.2	8.2	25.6	31.6	28.4	28.5	24	25.3	25.2	24.8	88	61	77	75	28.8	28.1	29.9	28.9	23.4	23	24.1	23.5
1984	6	4	32.8	24.8	8	26.2	32	28.4	28.8	24.4	25.8	25.2	25.1	86	61	77	75	29.4	29.2	29.9	29.5	23.7	23.6	24.1	23.8
1984	6	5	31	23.8	7.2	24.4	29.8	27.4	27.3	23.4	25	25.2	24.5	92	68	84	81	28.1	28.5	30.6	29.1	23	23.3	24.4	23.6
1984	6	6	32.4	24.4	8	25.4	31	29	28.6	24	25.2	24.0387	24.1582	89	63	75.6129	67.9292	28.9	28.3	28.3968	28.3039	23.5	23.1	22.8935	22.8495
1984	6	7	27	23.8	3.2	25.8	25.9	25.8	25.8	24	24.3	24	24.1	86	88	86	87	28.6	29.3	28.6	28.9	23.3	23.7	23.3	23.5
1984	6	8	30.4	23.6	6.8	24.8	29	27.2	27	23.2	25.4	25.2	24.6	88	75	85	83	27.4	30.1	30.7	29.4	22.6	24.1	24.5	23.7
1984	6	9	33.4	23.2	10.2	24	24.8871	28.2	21.9903	22.4	22.7548	24	20.1871	87	54.9355	71	60.7742	26	25.9935	27.1	24.5581	21.8	20.8548	22.4	19.8097
1984	6	10	33.8	22.8	11	26.4	32.2	30	29.6	24.2	25.2	24.1032	20.8816	84	57	74.0968	56.8075	28.7	27.5	28.329	23.4323	23.4	22.6	22.8097	18.9136
1984	6	11	32	24.4	7.6	27.2	30.4	26	27.4	23.3	26.1	23.0226	22.6419	72	71	71.4516	65.0323	26	31	27.0613	26.5806	21.8	24.6	21.9355	21.4323
1984	6	12	32.8	24	8.8	25.2	31.2	27.4	27.8	24	25.6	24	24.5	91	64	76	77	29	29.2	27.6	28.6	23.6	23.6	22.7	23.3
1984	6	13	32.4	23.8	8.6	25.2	31.2	26.8	27.5	23.3	26.2	23.2	24.2	85	68	74	76	27.4	30.7	26.1	28.1	22.6	24.5	21.8	22.9
1984	6	14	33.4	23.6	9.8	25.8	32.2	27.2	28.1	24	26.2	24.8	25	86	63	82	77	28.6	30.1	29.7	29.5	23.3	24.1	23.9	23.8
1984	6	15	33.4	24	9.4	25	32.2	28.4	28.5	23.2	26.4	23.1452	20.1258	86	64	72.3226	58.0323	27.2	30.6	27.171	23.4581	22.5	24.4	21.9613	18.9806
1984	6	16	35.8	25	10.8	27.2	33.6	29.8	30.1	24.3	26.3	22.3452	20.0161	79	57	68.4839	56.7419	28.5	29.4	26.0871	23.1645	23.2	23.8	21.1194	18.7935
1984	6	17	34.8	23.8	11	25.8	26.2613	28.8	24.0323	23	23.4419	25.2	20.8581	79	54.6774	75	57.4194	26.3	26.3806	29.7	24.2935	21.9	21.2903	23.9	19.6742
1984	6	18	31.2	22.4	8.8	23.4	30	26.4	26.5	22.2	25.6	23.3	23.7	90	71	77	79	26	29.9	26.6	27.5	21.7	24.1	22.1	22.6
1984	6	19	33.4	22.4	11	24.8	30.2	28	27.8	22	25	25	24	79	66	79	74	24.6	28.3	29.7	27.5	20.8	23.1	23.9	22.6
1984	6	20	34.8	22.2	12.6	25.4	33.6	28.8	29.1	22.2	24.8	25.2	24.1	76	49	75	67	24.7	25.5	29.7	26.6	20.9	21.4	23.9	22.1
1984	6	21	35.4	23.8	11.6	25.8	34	30	30	23.3	25	26.1	24.8	81	48	74	68	27	25.8	31.2	28	22.3	21.6	24.8	22.9
1984	6	22	33.4	23.4	10	26.4	31.4	28.4	28.6	23.1	26	24.3	24.5	76	65	72	71	26.1	30.1	27.7	27.9	21.8	24.1	22.8	22.9
1984	6	23	33.4	23.2	10.2	24.2	33	27.4	28	23	25.2	24.3	24.2	90	54	78	74	27.3	26.9	28.3	27.5	22.5	22.3	23.2	22.7
1984	6	24	34.2	23.2	11	25.4	33.4	28.8	29.1	22.1	25	24.2	23.8	75	51	69	65	24.4	26.2	27.2	25.9	20.7	21.8	22.5	21.7
1984	6	25	34.2	23	11.2	27.4	28.2613	30.2	21.5355	23	23.3806	24.2	19.2581	69	54.5161	61	51.0323	25.2	26.1613	26.3	22.0452	21.2	21.1677	21.9	17.9355
1984	6	26	30.6	23.2	7.4	23.8	30.2	29.2	28.1	22.8	25.4	24.2	24.1	92	68	66	76	27.1	29.3	26.9	27.8	22.4	23.7	22.3	22.8
1984	6	27	28.0968	23.2	4.89677	24.2	31	24.0065	23.2581	23.1	25.2	22.5387	21.0032	91	63	67.7419	54.4194	27.5	28.3	26.4161	23.4903	22.7	23.1	21.2806	18.9742
1984	6	28	32	23	9	24.8	31.6	27.6	27.9	23.2	24.2	24.8	24.1	88	55	80	74	27.4	25.3	29.5	27.4	22.6	21.3	23.8	22.6
1984	6	29	31.2	23.2	8	26	25.5484	28	21.4645	23.3	21.9452	25.2	19.3355	80	49.3226	80	51.7419	26.8	24.6355	30.2	22.3742	22.2	19.7935	24.2	18.1032
1984	6	30	31.8	23	8.8	25	30.8	28.2	28	23.1	24.2	25	24.1	85	58	77	74	27	25.9	29.6	27.5	22.4	21.7	23.9	22.6
1984	7	1	32.6	23.8	8.8	26.2	31.6	21.6	25.3	24	25.8	20.2	23.3	84	63	88	78	28.4	29.4	22.7	26.8	23.2	23.8	19.6	22.2
1984	7	2	30.6	21.4	9.2	23.2	28.6	28	27	22.2	24.2	24.2	23.5	92	70	73	78	26.1	27.3	27.7	27	21.8	22.5	22.8	22.4
1984	7	3	33	20.4161	12.5839	25.4	32	26.4	27.5	23	25.6	23.8	24.1	82	60	81	74	26.5	28.6	27.8	27.6	22.1	23.3	22.8	22.7
1984	7	4	31	22.6	8.4	26	29.2	26.6	27.1	23.2	24.2387	23.3613	22.5065	79	55.8065	70.9677	61.9032	26.6	27.1065	27.4	26.0323	22.1	21.8806	22.1226	21.1
1984	7	5	30	23.2	6.8	24.8	29	24	25.5	23.2	24.2	22	23.1	88	68	84	80	27.4	27	25.1	26.5	22.6	22.4	21.2	22
1984	7	6	30.2	22.6	7.6	24	29	26.4	26.5	22.2	24	23.2	23.1	86	66	77	76	25.6	26.6	26.3	26.2	21.5	22.1	21.9	21.8
1984	7	7	33.2	22.8	10.4	24.8	31.4	28.4	28.3	22.8	25.2	22.8581	20.9161	84	61	68.4516	60.0968	26.4	28	27.9419	25.0871	22	22.9	22.3806	20.3258
1984	7	8	30.2	24.4	5.8	26.4	29.2	23.2	25.5	23.1452	25.2	22	20.8355	78.4516	73	90	58.4516	27.3742	29.4	25.6	24.9355	22.3548	23.8	21.5	20.2645
1984	7	9	30.6	22.2	8.4	23.8	28.8	27	26.6	22	24.2	24.2	23.5	86	69	80	78	25.2	27.2	28.4	26.9	21.3	22.5	23.2	22.3
1984	7	10	31.4	23.8	7.6	25.4	30.6	28	28	23.4	24.8	24	24.1	85	63	72	73	27.5	27.5	27.2	27.4	22.6	22.7	22.5	22.6
1984	7	11	32.6	22	10.6	24.6	32.4	27.4	28	22.5	24	23.8	23.4	84	50	74	69	25.9	24.3	27.1	25.8	21.7	20.7	22.4	21.6
1984	7	12	30.1226	21.4	8.72258	25.8	32.8	23.8	25.5806	21.8	25.2	23.5806	23.4161	71	54	70.6774	65.4194	23.5	27.1	28.8387	28.0258	20.1	22.4	23.0774	22.6323
1984	7	13	31.4	20.8	10.6	25.8	30.8	27.2	27.8	22.0258	25.4	22.6355	21.7581	78.2258	65	67.9355	58.8065	25.8194	28.9	26.5452	25.1903	21.2065	23.5	21.3452	20.3323
1984	7	14	32.8	20.2	12.6	26	28.2805	27.2	23.5194	22.8529	25.6	21.7355	19.0968	80.283	61	58.9677	54.7763	26.7821	28.8	25.1387	23.7752	21.9571	23.4	20.2742	19.2499
1984	7	15	27.7355	21.0581	6.67742	25.4	27.6452	27.4	27.7	22.2484	24.2581	21.6	21.6419	78.8387	53.871	62.7097	59.0645	26.2742	26.929	25.2806	24.9968	21.4452	21.6968	20.4484	20.2484
1984	7	16	31.4	20.8194	10.5806	25.8	30.2	26.2	27.1	23	24.6	23.1	23.6	79	64	77	73	26.3	27.3	26.2	26.6	21.9	22.5	21.9	22.1
1984	7	17	34.2	22.2	12	25	33.2	29.2	29.2	22.9419	24.4	23.4	21.5935	78.0323	49	62	56.8065	27.0065	24.8	25	24.5645	22.1194	21	21.1	20.0226
1984	7	18	34.6	23.1	11.5	26	33.6	29.6	29.7	22.5	25.6	25	24.4	74	53	69	65	25	27.6	28.7	27.1	21.1	22.7	23.3	22.4
1984	7	19	30.4416	22.8	7.64162	26.6	32.2	28	28.7	23.1	24.6	23.2	23.6	75	54	67	65	26	26	25.3	25.7	21.7	21.7	21.3	21.6
1984	7	20	31	19.2266	11.7734	24.6	29.6	26.8	27	23.8	24.6	23.8	24.1	94	67	78	79	28.9	27.6	27.5	28	23.5	22.7	22.7	23
1984	7	21	29.0774	22.2	6.87742	24.1	30.4	22.2	24.6226	22.6	25.6	23.4323	22.4871	88	68	68.1613	59.8387	26.4	29.7	27.3645	25.8419	22	23.9	21.9774	20.9581
1984	7	22	28.3904	21.8	6.59043	23.8	28.6	26.2	23.1459	22.8	23	20.7184	17.252	92	62	63.0676	46.7846	27.1	24.4	24.2514	19.8893	22.4	20.7	19.5863	16.1998
1984	7	23	32	20.9097	11.0903	24.2	30.6	26.2	26.8	22.6	24.6	23.8	23.7	87	62	82	77	26.4	27	27.9	27.1	22	22.4	22.9	22.4
1984	7	24	28.4452	22.2	6.24516	24.2	31.8	27.6	27.8	22.2	24.8	21.7903	18.3355	84	57	63.2581	47.3548	25.4	26.7	25.2452	20.8032	21.4	22.2	20.4387	17.0032
1984	7	25	35.2	22.1	13.1	24.6	33.2	29	29	22.5	24	24.3	23.6	84	47	68	66	25.9	23.8	27.3	25.7	21.7	20.3	22.5	21.5
1984	7	26	33.2	23.2	10	24.6	30.4	26.4	27	23	25	23.6	23.9	87	65	79	77	27	28.1	27.3	27.5	22.4	23	22.5	22.6
1984	7	27	29.2968	22.8	6.49677	24.6	31.4	27.8	27.9	22.6	24.6	24.6	23.9	84	58	77	73	26.1	26.5	28.8	27.1	21.8	22	23.4	22.4
1984	7	28	27.7097	22.4	5.30968	26	26.0645	25	20.1129	22.8903	25.8	21.6	18.5161	80.4839	59	66.7097	54.4194	27.1484	28.8	25.3452	22.5129	22.2161	23.4	20.4323	18.1484
1984	7	29	33.2	22.6	10.6	24.6	32.2	26.6	27.5	22.6	25.4	23.1592	19.8693	84	58	69.1613	54.3101	26.1	28	26.9153	22.9694	21.8	22.9	21.7873	18.6273
1984	7	30	33.6	19.229	14.371	22.4	27.8	25.2	26.5	22.829	24.3	23	20.0161	82.0968	48	83	53.871	26.9129	24.6	26.6	23.0355	22.0581	20.8	22.1	18.7097
1984	7	31	32	22.4	9.6	24	30.6	23.4	25.4	22.8	25	22.1	23.3	90	64	89	81	27	28	25.7	26.9	22.3	23	21.6	22.3
1984	8	1	31.2	21.8	9.4	23.2	30.6	25.4	26.1	21.3839	21.6097	21.7194	19.9355	75.5161	52.3871	64.871	59.0645	26.0839	25.0968	26.4484	23.9355	21.3645	20.329	21.3323	19.4613
1984	8	2	30.8	22.8	8	23.8	30.2	26.2	26.6	20.529	22.5774	21.9194	20.0032	74	53.5806	66.0323	56.7097	25.2452	26.1323	26.9871	24.0839	20.6645	21.1452	21.6065	19.5258
1984	8	3	33	22.8	10.2	24.2	32.6	27.4	27.9	20.8419	23.2032	20.9742	20.0871	76.2258	57.0323	62.9032	58.2258	25.9581	26.8968	25.3581	24.3	21.0935	21.8097	20.5323	19.6871
1984	8	4	28.9194	23.6	5.31935	25.4	31.2	27.4	27.9	20.5935	21.1419	21.7871	18.5774	73.5161	48.4839	62.5484	51.2903	25.1677	24.6226	26.1839	22.4258	20.6452	19.8484	21.2065	18.1677
1984	8	5	34	22.8	11.2	23.6	31.8	22.3419	27.8	19.8871	21.9774	20.971	19.3	67.129	51.3548	64	53.2581	22.8452	25.2742	26.6065	22.5774	18.6452	20.1839	21.4613	18.2484
1984	8	6	34.4	22.4	12	25.8	33.2	30	29.8	20.4774	22.5484	22.6964	20.7517	74.0645	52.5161	70.3267	59.538	24.9742	26.1161	28.2106	25.1838	20.5097	21.1387	22.5299	20.3721
1984	8	7	35.2	23.8	11.4	26	34	31.4	30.7	20.429	20.329	21.7194	18.4742	74.0968	48.9677	62.3226	53.7419	24.9613	24.2323	26.1677	22.3871	20.5258	19.2806	21.1839	18.0871
1984	8	8	35	23.4	11.6	26.4	34.4	29.2	29.8	21.6065	22.0774	21.8387	21.0548	76.3548	52.871	64.2258	59.4839	26.5387	26.1032	26.6581	25.5355	21.6355	20.8806	21.4258	20.5774
1984	8	9	35.4	24	11.4	25.6	34.4	27.2	28.6	21.3516	22.6355	20.8742	20.1226	76.129	54.4194	63.4839	56.871	26.071	26.5	25.5065	24.3129	21.371	21.3032	20.571	19.6548
1984	8	10	31.6	23.4	8.2	24.4	29.4	27	27	20.5	21.9839	22.4194	20.0548	74.3548	52.1935	67.7419	60	25.1774	25.9129	27.271	24.3452	20.6258	20.7516	22.0161	19.6613
1984	8	11	31.8	23.8	8	25.4	31.2	26.6	27.5	20.5645	20.9881	20.9149	19.2033	74.2903	51.9792	64.8991	56.2747	25.3226	25.0539	26.1028	23.7419	20.7323	19.9725	20.8483	19.0535
1984	8	12	27.7581	22.4	5.35806	25.4	32.3	21.1129	27.5	19.2	22.971	21.7226	19.4839	68.9355	55.2258	66.1935	55.5161	23.7968	27.4097	26.5258	23.9	19.4129	21.7548	21.3548	19.1742
1984	8	13	32.4	22.4	10	25.4	31.2	29.4	28.9	19.9161	23.7677	20.9774	19.429	70.5484	55.7097	65.2581	57.2258	24.5323	28.0258	26.9194	24.7065	20.0355	22.3516	21.5839	19.8452
1984	8	14	36.2	22.6	13.6	24.8	35.6	29.8	30	21.4548	22.4999	18.3387	18.241	76.4516	56.7409	56.5161	53.3777	26.3774	26.8387	22.4742	22.4766	21.5355	21.5009	18.1742	18.1211
1984	8	15	36.4	24	12.4	25	35.4	26.2	28.2	20.4903	21.5442	20.8387	19.0202	73.1935	53.3444	57.8387	55.6753	25.0581	26.0662	25.0903	23.8984	20.5645	21.0914	20.3097	19.3998
1984	8	16	34.8	22.4	12.4	24.2	34	24.2	26.7	21.4677	22.8452	19.9	20.1226	74	55.0645	59.6129	55.8065	25.3	26.9484	24.071	23.3645	20.7129	21.6097	19.5129	18.9194
1984	8	17	33.2	22.4	10.8	23.6	30.6	28.6	27.9	21.4065	22.5516	20.7806	19.9968	75.6129	52.9032	60.2258	58.7742	26.0774	26.2129	25.1968	24.029	21.3839	21.2	20.3645	19.5097
1984	8	18	28	22	6	23.4	26.4	26.2	25.5	21.2806	22.6806	21.6581	20.8387	77.0968	52.871	66.6452	59	26.0613	26.4097	26.3839	25.0774	21.3613	21.3032	21.3129	20.329
1984	8	19	32.4	22.6	9.8	24.4	31.4	25	26.5	19.8516	21.829	21.6258	19.3742	73.871	52.8387	67.5806	56.3226	24.7032	25.7742	26.5484	23.6903	20.1645	20.7194	21.4032	19.1194
1984	8	20	31.4	23.2	8.2	24.4	23.3065	26.8	19.5903	20.5613	22.5968	21.5935	19.9871	74.7097	53.4516	63.1935	56.5161	25.3419	25.3871	26.1387	23.2097	20.7419	20.5	21.1548	18.8258
1984	8	21	33.6	22.4	11.2	24.8	24.0083	29	21.3581	21.1213	22.5871	21.6968	20.6285	77.0864	54.129	66.8065	59.4381	25.9596	26.4258	26.8452	25.1072	21.2745	21.2839	21.5484	20.2955
1984	8	22	33.8	19.5645	14.2355	25	32.8	28.6	28.8	20.5871	21.9968	21.7097	20.9161	74.2258	54.129	67.3226	60.871	25.2935	26.1935	26.6871	25.4774	20.6839	20.9129	21.4484	20.5452
1984	8	23	31.4	22.4	9	23.4	28.8	27	26.5	20.6258	22.037	21.8742	20.1923	74.7742	54.5765	65.9355	58.1394	25.3484	26.5224	26.8581	24.7975	20.7226	21.0547	21.5839	19.9059
1984	8	24	28.2839	20.0419	8.24194	25	21.4839	20.5677	18.1032	19.1839	20.9323	22.2903	17.6258	69.4839	54.1935	71.2581	54.6452	24.5548	25.1129	27.3613	22.6419	20.0613	20.1226	22.0871	18.2774
1984	8	25	34	24.2	9.8	25.4	23.5968	28.4	19.0484	21.2161	22.7065	21.6032	20.8032	78.4516	58.129	66.1935	61.2258	26.0484	27.1581	26.3871	25.3323	21.3806	21.7129	21.3	20.4677
1984	8	26	32.4	24	8.4	25.4	24.5645	28.2	21.9548	21.3484	23.3258	22.5613	22.4097	77.9677	58.8387	69.2903	65.8387	26.3613	27.5645	27.6452	27.1871	21.5516	22.1871	22.2065	21.9806
1984	8	27	34.8	24.4	10.4	26.8	34.4	27.8	29.2	21.2097	22.3234	20.9032	19.7727	76.7097	54.9428	63.5806	56.7742	25.9	26.1228	25.5645	23.8618	21.2871	21.1347	20.5968	19.3865
1984	8	28	30.8	23.6	7.2	24.8	30	27.8	27.6	21.4581	22.4366	22.2935	21.4643	76.9032	53.6108	69.129	61.769	26.3484	26.1727	27.1968	25.883	21.529	21.148	21.9935	20.9981
1984	8	29	32.4	23	9.4	25	32.4	25.2	27	21.5484	22.6	22.0419	21.529	76.3548	54.1935	66.5161	62.3226	26.471	26.3935	26.7	25.9032	21.6129	21.3323	21.7161	21.0548
1984	8	30	32.4	21.4	11	23.4	29.8	28.4	27.5	19.8	23.5677	21.7129	20.0839	73.6774	58	65.9677	61.0645	25.5065	27.9677	26.6097	25.3871	20.829	22.4258	21.4161	20.5097
1984	8	31	27.5097	23.4	4.10968	25	32.6	33.1	18.9839	20.5935	22.6871	21.271	20.7677	75.4839	55.1935	66.0968	63.129	25.3871	26.7355	25.7935	25.071	20.7613	21.5032	20.9419	20.3355
1984	9	1	25.3226	22.6	2.72258	24	30.8	24.6	20.1323	19.9129	21.9355	18.4387	18.429	72.4516	51.5806	57.6774	58.1935	23.6323	24.8645	22.971	22.4903	19.3323	20.0129	18.4645	18.2032
1984	9	2	32.2	22	10.2	23.6	30.2	25	26	19.171	21.9032	19.5197	18.9569	70.0968	49.7097	60.437	59.1717	22.8194	24.5548	23.8518	22.9927	18.6355	19.8355	19.3399	18.6572
1984	9	3	32.2	22	10.2	24.4	31.6	27	27.5	18.9871	21.0677	20.4806	19.1226	69.5484	50.1935	65.5484	58.6129	22.4419	24.0258	23.9774	22.2839	18.3968	19.2871	19.4806	18.0774
1984	9	4	32.6	23	9.6	25.2	32	28.6	28.6	19.7097	20.9516	20.9903	20.0323	72.3226	51.4839	66.6129	61.5161	23.2581	23.971	25.0194	23.4581	19.1097	19.2968	20.0774	18.9871
1984	9	5	32.8	22.4	10.4	26	29.6	28.4	28.1	19.9839	21.0516	20.0387	19.2871	73.7419	50.8065	61.3871	58.3871	23.8871	24.1452	23.5194	22.5613	19.4677	19.3065	18.9742	18.2161
1984	9	6	33.2	24	9.2	25	31.4	25	26.6	19.129	20.1097	20.2387	18.5161	68.4194	46.9032	63.7097	55.5161	22.5742	22.5903	24.1419	21.6097	18.4903	18.2548	19.329	17.4613
1984	9	7	32	22.8	9.2	24.2	29.8	27	27	19.8065	19.4452	20.0613	18.5097	70.5161	48.2258	63.0645	56.3226	23.2742	22.5355	23.7613	21.7323	19.1	17.9226	19.0839	17.4903
1984	9	8	33	22.4	10.6	24.8	32.2	29	28.8	19.0161	20.2387	20.8323	17.6323	67.0968	50	67.3871	58.0323	22.5387	23.1387	24.8452	21.671	18.4645	18.5258	19.9452	17.4871
1984	9	9	31.4	21.4	10	22.4	30.2	27.2	26.8	19.9387	21.7742	19.8226	19.9968	72.8065	52.129	65.3548	61.9355	23.7484	24.7129	23.4903	23.4065	19.3677	19.8774	18.9839	18.9419
1984	9	10	31	22	9	23.6	29.8	25.8	26.3	18.9194	21.5276	20.4645	19.6429	71.6774	51.1134	64.6774	60.7367	22.5452	24.2447	23.9548	22.8429	18.4548	19.6029	19.4548	18.5607
1984	9	11	27.4	21.6	5.8	22.8	26.8	24.8	24.8	19.8903	21.7161	20.2032	18.4548	67.1613	51.129	62.8387	61	23.7	24.671	23.9065	23.4839	19.3613	19.8516	19.2355	18.9774
1984	9	12	32.8	22	10.8	23.6	31.2	25.6	26.5	19.2355	21.9258	19.6581	19.1548	69.5161	49.871	57.4194	59.4194	22.871	24.4613	23.7419	23.1	18.6548	19.7839	19.3677	18.7839
1984	9	13	32	22.6	9.4	24.1	31	25.6	26.6	19.8677	20.8613	19.8968	17.5323	67.5806	49	61.7097	60.7419	23.6742	23.4452	24.3774	23.1806	19.3613	18.971	19.7097	18.8323
1984	9	14	30.4	23.6	6.8	24.8	29.2	24.8	25.9	19.8903	20.0968	19.1065	18.3258	73.7419	47.5806	61.5806	59.1935	23.7355	22.6871	23.6613	22.3871	19.3645	18.3323	19.0839	18.1613
1984	9	15	29.2	22.2	7	22.8	27.4	26	25.5	19.0129	20.7194	20.6097	19.0484	70.871	51.0645	64.5161	59.1935	22.6097	23.4935	24.0774	22.1839	18.5065	19.0032	19.5419	18.0419
1984	9	16	32.8	22.2	10.6	24.8	32	27.6	19.8839	19.7839	21.0581	20.6774	19.9935	72.5806	50.6452	66.7419	61.4516	23.4097	24.0484	24.4258	23.3581	19.1968	19.3032	19.7516	18.9258
1984	9	17	31	20.7355	10.2645	24	30.6	25.4	26.4	19.5613	21.7194	20.0935	19.929	72.7742	54.0645	64.129	62.2581	23.0323	24.8097	23.8742	23.3355	18.9516	19.9871	19.2065	18.8968
1984	9	18	31.2	21.4	9.8	24	30.4	26.8	27	19.529	21.7355	19.8871	19.8677	72.9032	51.6452	63.1935	60.9032	23.0065	24.5548	23.4097	23.0548	18.9452	19.8258	18.9387	18.7419
1984	9	19	30.4	22.4	8	24	29.4	20.3806	25.5	19.9065	21.9258	20.8161	20.8806	73.0323	52.7742	67.0645	64.2903	23.6677	25.0903	24.6871	24.4806	19.3419	20.1355	19.9032	19.7935
1984	9	20	29.4	21.2	8.2	23	28.6	25.2	25.5	19.7129	20.7968	18.4742	18.3645	72.4839	51.5484	59.5806	57.3548	23.3129	23.6742	22.0452	21.5516	19.1226	19.0935	17.7065	17.4452
1984	9	21	32	22.6	9.4	23.4	31.6	24.8	26.1	19.8742	20.2968	19.9492	18.3076	73.8387	52.2258	67.7627	61.4027	23.7097	23.7903	25.3036	22.8995	19.3645	18.8903	20.189	18.3542
1984	9	22	32.6	22.8	9.8	23.6	31	28	27.6	19.0548	20.1516	19.9129	16.8129	68.7742	52.0645	64.8387	57.4516	22.7968	23.1968	23.0871	20.8839	18.6258	18.5968	18.5258	16.8355
1984	9	23	30.8	22	8.8	23.2	28.6	23.8	20.571	19.9516	21.0516	20.8839	19.271	72.2581	52.8065	68.8065	63.7097	24.0032	24.2742	25.0129	23.7806	19.5387	19.3871	20.0903	19.1484
1984	9	24	30.2	22.4	7.8	24.2	29.2	24.4	25.5	20.5258	21.5968	21.8548	19.9806	73.9355	55.2903	71.6129	66.3548	24.4677	24.7903	26.3387	24.6194	20.0226	19.9806	21.0548	19.8613
1984	9	25	32.2	21.4	10.8	23.4	30.3	21.0645	25.9	20.7226	22.7968	21.1742	20.2645	75.1935	57.2581	71.871	67.4839	24.929	26.4548	25.9129	25.1484	20.2935	21.1452	20.5935	20.1613
1984	9	26	31.8	20.0677	11.7323	24	30.6	26	26.6	19.9065	22.5548	20.3935	19.8774	75.0645	58.2903	69.4516	69.4194	24.7452	26.1097	25.3839	25.4161	20.1935	20.9419	20.5129	20.5452
1984	9	27	32.2	23	9.2	24.6	31.2	27.6	27.8	19.6161	22.7226	19.8935	19.1903	73.6129	57.2258	66.2581	61.0323	23.2516	26.2645	23.5935	22.6032	19.0742	21.0097	19.0581	18.2613
1984	9	28	34.2	22.8	11.4	24.8	33.4	28.2	28.7	20.5226	21.6387	18.4935	16.7935	74.4194	55.9032	60.7742	61.4194	24.5065	24.871	24.2645	22.7742	20.0226	20	19.4129	18.3613
1984	9	29	26.4903	23.4	3.09032	27.8	32	25	19.7323	20.6065	20.7032	20.7871	19.1032	71.871	53.3871	65.0968	64.871	24.4161	24.4065	26.0032	24.3387	19.9774	19.7484	20.8452	19.6903
1984	9	30	31.6	23	8.6	24.2	31	24.4	26	20.3452	22.671	19.9	19.9226	75.2581	56	65.7419	65.2258	23.9839	25.8032	24.8323	24.3452	19.7194	20.7613	19.9806	19.7097
1984	10	1	31.2	22.4	8.8	24.2	30	26.6	26.9	22.4	26.2	21.4935	21.4643	86	74	72.2581	63.5005	25.9	31.5	25.7258	25.3036	21.7	24.9	20.7	20.4354
1984	10	2	33	23	10	25	31.8	27	27.7	23.4	26.4	24.3	24.7	88	66	80	78	27.7	30.9	28.6	29.1	22.8	24.6	23.3	23.6
1984	10	3	32	22.2	9.8	24.8	31.6	27	27.6	23.2	27	24.4	24.9	88	70	81	80	27.4	32.6	28.8	29.6	22.6	25.5	23.4	23.8
1984	10	4	30	20.8	9.2	24.2	29.4	26	26.4	23.1	26	24.3	24.5	91	77	87	85	27.5	31.4	29.3	29.4	22.7	24.8	23.7	23.7
1984	10	5	25.5935	23.2	2.39355	24.4	31.2	27.2	17.2065	23.3	27	20.8677	17.7355	91	72	65.7097	53.3548	27.9	32.9	24.9968	22.0065	22.9	25.6	20.0839	17.6839
1984	10	6	26.8548	20.0935	6.76129	24.9	23.6581	20.4065	20.729	21.5226	22.4065	21.5452	20.7742	79.4194	54.8065	72.9032	58.6129	25.7323	25.1	25.9097	23.671	20.971	20.0613	20.8161	19.0935
1984	10	7	30.2	22.8	7.4	24	28.8	25.4	25.9	23.2	22.8323	24	20.1323	94	56.5161	89	60.6774	27.9	26.4548	28.9	24.7806	22.9	21.0871	23.5	19.9387
1984	10	8	31.2	22.6	8.6	24	30.2	19.271	26	23	22.7161	23.3	19.3581	92	57.9355	87	59.1613	27.4	26.3806	27.5	23.9968	22.6	21.0645	22.6	19.2871
1984	10	9	30.4	22.4	8	23.6	28.6	25.4	25.8	22.4	25	23.4	23.6	90	75	85	83	26.3	29.3	27.5	27.7	21.9	23.7	22.6	22.8
1984	10	10	33	21.4	11.6	23.8	31.8	24	25.9	22.3	23.4677	22.2	19.9355	88	59.9355	86	61.0645	25.9	27.1613	25.6	24.4581	21.7	21.7581	21.5	19.771
1984	10	11	32.2	22.2	10	25.2	31.6	27.8	28.1	23.3	23.4774	22.4333	20.6884	85	59.1613	76.487	64.4329	27.4	27.0839	27.2316	25.6966	22.6	21.7258	21.7473	20.6618
1984	10	12	33.2	23.4	9.8	26.2	32.8	27	28.3	23.3	22.5613	25	20.0129	79	57.5484	85	60.0645	26.7	26.0355	30.4	23.771	22.2	20.8903	24.3	19.171
1984	10	13	31.4	23.6	7.8	26	30	26.6	27.3	24.1	26.3	25.1	25.2	86	75	89	83	28.8	31.8	30.9	30.5	23.4	25.1	24.6	24.3
1984	10	14	25.5097	23	2.50968	25	31.8	27.4	27.9	23.2	19.2839	21.5355	18.4	86	48.5484	71.9032	53.7097	27.2	22.229	25.8194	21.7581	22.5	17.8419	20.7548	17.5645
1984	10	15	33	24.2	8.8	26.2	30.8	27.2	27.9	24.2	26.4	25.2	25.3	85	71	85	80	28.9	31.5	30.7	30.4	23.5	24.9	24.5	24.3
1984	10	16	32.2	22.8	9.4	24.4	31.8	27.4	27.8	23.3	22.2735	25.4	20.4853	91	58.0062	85	61.5026	27.9	25.8797	31.1	24.308	22.9	20.7517	24.7	19.6329
1984	10	17	32.4	23.2	9.2	26.2	31.2	25.4	27	24.2	20.5968	21.1032	18.929	85	52.9677	69.9677	61.0323	28.9	24.1968	26.271	24.1	23.5	19.6161	21.2258	19.571
1984	10	18	32.4	23.2	9.2	25	31.6	24	26.1	24	26.8	22.3	24.4	92	69	87	83	29.2	32.1	25.8	29	23.6	25.2	21.6	23.5
1984	10	19	31.2	22.4	8.8	24	28.8	23.6	25	23.1	25.2	22.2	23.5	93	75	89	86	27.7	29.7	25.8	27.7	22.8	23.9	21.6	22.8
1984	10	20	32.2	23	9.2	24.8	30.6	26.2	27	23.1	26	23.2	24.1	87	70	78	78	27.1	30.6	26.5	28.1	22.4	24.4	22	23
1984	10	21	32.2	22.6	9.6	24.2	30.8	27	27.3	23.2	26.2	24.1	24.5	92	70	79	80	27.8	31	28.1	29	22.8	24.6	23	23.5
1984	10	22	27.0129	23.2	3.8129	25	32.2	21.8548	21.3968	23.2	27.2	22.4258	21.5129	86	68	76.5161	64.7097	27.2	32.8	27.1452	25.5065	22.5	25.6	21.7065	20.5613
1984	10	23	31	23	8	25.2	29.6	23.8	25.6	23.2	26.2	23.1	24.2	85	77	94	85	27.1	31.8	27.8	28.9	22.4	25.1	22.8	23.4
1984	10	24	31.2	23.2	8	24.2	30.4	24.4	25.9	23.2	26.4	23.2	24.3	92	73	90	85	27.8	31.8	27.6	29.1	22.8	25.1	22.7	23.5
1984	10	25	30	23.2	6.8	23.2	28.8	26.4	26.2	23.1	25.4	20.8258	19.2097	99	76	72.2258	59.7045	28.2	30.2	26.2742	23.6887	23.1	24.2	21.0258	19.0502
1984	10	26	31.4	23	8.4	24.4	29.6	27.2	27.1	23.2	26.2	24.4	24.6	90	77	80	82	27.6	31.8	28.7	29.4	22.7	25.1	23.4	23.7
1984	10	27	29.8	22.8	7	24	29.2	21.0065	26.7	23.1	23.871	20.8968	21.0452	93	60.8387	70.9355	65.129	27.7	28.1065	26.3323	26.1548	22.8	22.2387	21.0387	20.9548
1984	10	28	26.1742	22.6	3.57419	23.2	28.2	20.2839	23.7	22.2	25.1	21.071	20.1871	92	77	70.8387	62.3871	26.1	29.4	25.6129	24.1452	21.8	23.8	20.4129	19.3419
1984	10	29	28.8	21.8	7	22.4	25.4	24.4	24.1	22	22.8	22.4	22.4	97	80	84	87	26.2	26	25.8	26	21.8	21.8	21.6	21.7
1984	10	30	31.2	21.6	9.6	23.4	30.2	25.6	26.2	22.2	25.6	23.3	23.7	90	69	83	81	26	29.8	27.1	27.6	21.7	24	22.4	22.7
1984	10	31	30.4	23	7.4	24.2	29.8	25	26	23	25.8	23	23.9	90	73	85	83	27.3	30.6	26.8	28.2	22.5	24.4	22.2	23.1
1984	11	1	32	21	11	23.4	30.4	25.4	26.1	22	25.8	23	23.6	89	70	82	80	25.5	30.2	26.5	27.4	21.4	24.2	22.1	22.6
1984	11	2	32.2	19.7839	12.4161	24.9	22.5839	25	26.2	19.6645	19.3774	23.4	16.7419	70.7742	52.2903	88	50.871	24.3161	24.2903	27.7	21.6161	19.9387	19.3903	22.8	17.4516
1984	11	3	30.8	22.2	8.6	24.6	29.9	18.1419	26.4	23	18.4097	18.9742	15.8774	87	51.0968	61.871	51.3226	27	23.2613	23.7032	21.571	22.4	18.6032	19.1129	17.4419
1984	11	4	31.2	22.6	8.6	24	30.6	27	27.1	22.3	26.1	23.3	23.9	87	70	73	77	25.8	30.9	26.2	27.6	21.6	24.6	21.8	22.7
1984	11	5	31.6	23.2	8.4	25.8	30.2	26.9	19.7903	24.3	26.1	20.8903	19.2032	89	73	66.2903	60.0323	29.4	31.1	26.1613	25.5355	23.8	24.7	20.9581	20.5839
1984	11	6	31.8	22.4	9.4	24.8	30.6	28	27.9	23	26.4	23.4	24.3	86	72	68	75	26.9	31.7	25.8	28.1	22.3	25	21.6	23
1984	11	7	31.2	23.2	8	25	30	25	26.3	22.3	25	23.1	23.5	79	67	85	77	25.1	28.4	27	26.9	21.2	23.2	22.4	22.2
1984	11	8	30.2	21.8	8.4	23	29.1	26.2	26.1	21.3	24.6	23.2	23	86	69	78	78	24.2	28	26.5	26.2	20.6	22.9	22	21.8
1984	11	9	31	22.6	8.4	23.8	30.2	25.8	26.4	23	25.2	23.3	23.8	94	67	81	81	27.6	28.8	27	27.8	22.7	23.4	22.3	22.8
1984	11	10	32	22.8	9.2	24	30.4	21.0387	26.4	22.3	21.1	20.6484	19.9484	87	58	66.2903	61.2581	25.8	26.8097	25.7581	25.6452	21.6	21.2452	20.6968	20.6355
1984	11	11	31.4	22.6	8.8	24.2	30.8	25	26.3	22.4	26	23.2	23.9	86	69	86	80	25.9	30.5	27.2	27.9	21.7	24.4	22.5	22.8
1984	11	12	31.4	17.571	13.829	24	30	25.4	26.2	22.2	25.4	23.4	23.7	86	69	85	80	25.6	29.4	27.5	27.5	21.5	23.8	22.6	22.6
1984	11	13	30.8	22.8	8	23.8	29.6	25.4	26	22.4	25	23.4	23.6	89	69	85	81	26.2	28.7	27.5	27.4	21.8	23.3	22.6	22.6
1984	11	14	32	19.543	12.457	22.8	31.2	27	27	21.6	26.8	24.2	24.2	90	71	80	80	25	32.3	28.4	28.6	21.1	25.4	23.2	23.2
1984	11	15	33.4	21.4	12	24.8	32.2	26.8	27.6	22.4	26.6	19.8097	19.7097	82	65	67.3226	59.2903	25.5	31.1	24.8516	24.3097	21.4	24.7	19.971	19.6677
1984	11	16	33.4	22	11.4	24.2	33	25.2	26.9	22.3	20.0903	24	15.8935	85	50.8065	91	50.3226	25.7	24.2097	29	21.7129	21.5	19.3226	23.6	17.4839
1984	11	17	33.8	18.9258	14.8742	24.7	24.8516	28	28.2	19.7355	26.8	24.4	19.1548	70.3548	66	75	60.0645	24.4065	31.7	28.2	24.4968	19.9839	25	23.1	19.7774
1984	11	18	33.2	21.4	11.8	23.8	32.2	26.2	27.1	22.2	27	20.7184	19.8027	87	67	69.4277	63.6004	25.7	32.2	26.2626	25.5401	21.5	25.3	20.9448	20.5319
1984	11	19	32.4	18.9869	13.4131	25	31	27	27.5	22.2	21.929	25	16.3929	79	54.9355	85	54.9428	24.9	26.3	30.4	22.5399	21	20.9161	24.3	18.1311
1984	11	20	33.4	23	10.4	25	32	27.2	27.9	23.3	26.8	25	25	87	67	84	79	27.5	31.8	30.2	29.8	22.6	25.1	24.2	24
1984	11	21	32.8	22.4	10.4	24.8	32.6	27	27.8	23	21.5742	25	20.3788	86	53.3548	85	59.3715	26.9	25.2645	30.4	24.8008	22.3	20.4323	24.3	20.1457
1984	11	22	34.2	22	12.2	23.2	33.8	28	28.3	22.1	27.2	20.4226	19.3765	91	60	64.9677	56.0083	25.9	31.7	25.1548	23.3923	21.7	25	20.3871	19.0934
1984	11	23	32.4	18.7032	13.6968	24.6	32	26.2	27.3	23.1	26.2	20.2129	20.271	88	64	66.6452	61.1935	27.3	30.2	24.6032	24.2968	22.5	24.2	20.0742	19.8903
1984	11	24	30.6	23.2	7.4	24.8	29.4	25.6	26.4	23.4	26	24	24.5	89	77	88	84	27.9	31.4	28.8	29.3	22.9	24.8	23.4	23.7
1984	11	25	31.2	22.4	8.8	25	30.2	27.2	27.4	23.2	26	20.4	20.2223	86	72	68.9677	59.2383	27.2	30.9	25.1806	24.4312	22.5	24.6	20.4	19.9292
1984	11	26	24.4871	22.4	2.0871	25	29.2	26.4	26.8	23.4	26	24.4	24.6	88	78	85	83	27.7	31.5	29.2	29.5	22.8	24.9	23.7	23.8
1984	11	27	31	23.2	7.8	24.4	29.4	26.8	26.8	23.1	26	18.9613	18.8323	90	77	61.129	52.8065	27.4	31.4	23.4484	22.6	22.6	24.8	18.9548	18.4645
1984	11	28	27.0774	22.8	4.27742	24.2	27.8	25	25.5	22.4	24.3	23.2	23.3	86	75	86	82	25.9	28.1	27.2	27.1	21.7	23	22.5	22.4
1984	11	29	32	22.6	9.4	24.2	30.4	26	26.6	23	26.1	24.4	24.5	90	71	88	83	27.3	31	29.5	29.3	22.5	24.6	23.8	23.7
1984	11	30	33.2	22.4	10.8	25	32.4	26.4	27.5	22.2	27	19.9387	19.5871	79	66	65.4839	55.3226	24.9	32.1	24.6452	23.2968	21	25.2	19.8742	19.0516
1984	12	1	32.8	22	10.8	24	31.6	26.2	27	22.2	26.2	21.2194	19.4129	86	66	68.2258	57.5806	25.6	30.5	24.8194	22.0871	21.5	24.4	20.171	18.1581
1984	12	2	33.2	22.2	11	24.2	32.4	26.2	27.3	21	26.2	23.2	23.5	75	62	78	72	22.8	29.9	26.5	26.4	19.6	24.1	22	21.9
1984	12	3	32.4	21	11.4	24.6	32.2	25.8	27.1	20.2	26	22.4	22.9	67	61	75	68	20.8	29.5	24.9	25.1	18.1	23.8	21	21
1984	12	4	34.2	20.4	13.8	23	32.8	26.4	27.1	20	26.3	23.1	23.1	76	60	76	71	21.4	30	26.1	25.8	18.6	24.1	21.8	21.5
1984	12	5	33.4	19.5194	13.8806	23.8	32.8	26.4	27.3	20.2	26.3	23.2	23.2	72	60	77	70	21.3	30	26.3	25.9	18.5	24.1	21.9	21.5
1984	12	6	33	20.8	12.2	23.8	32.4	26.8	27.5	20	26.2	23.2	23.1	71	62	74	69	20.9	29.9	26.1	25.6	18.2	24.1	21.8	21.3
1984	12	7	33.4	20.6	12.8	23.2	32.2	26	26.9	20	26.4	22.4	22.9	75	64	74	71	21.3	30.6	24.7	25.5	18.5	24.4	20.9	21.3
1984	12	8	33.2	19.8	13.4	24	32.6	26	27.1	20.2	22.2677	22.2	18.7968	71	50.4516	72	58.4194	21.2	24.6355	24.3	21.6806	18.4	19.9613	20.6	17.6613
1984	12	9	33.8	21.2	12.6	24	32.6	26.8	27.5	20	22.729	23.1	20.7284	70	49.0323	73	61.769	20.8	24.3161	25.8	24.2481	18.1	19.9774	21.6	19.9259
1984	12	10	33.4	21	12.4	24.4	32.4	26.4	27.4	21	21.9645	23	19.9516	74	44.1935	75	56.6452	22.6	22.2871	25.9	22.2742	19.5	18.4194	21.6	18.3935
1984	12	11	33.8	20	13.8	21.4	32.4	21.5806	27	20.1	22.4355	24.1	20.6355	89	45.7419	79	58.0645	22.7	23.2774	28.1	22.7968	19.5	19.3903	23	18.9258
1984	12	12	33.4	20.4	13	22.4	32.4	27	27.2	21	22.9903	24.2	20.7516	88	50.8065	80	62.7742	23.9	25.1548	28.4	24.2903	20.4	20.4	23.2	19.9548
1984	12	13	35	21.6	13.4	23	33.6	27.4	27.8	21.2	27.4	24.4	24.3	85	62	78	75	24	32.4	28.6	28.3	20.4	25.4	23.3	23
1984	12	14	35	20.3935	14.6065	25	34	28.2	28.9	21.2	27.3	24	24.2	72	60	71	67	22.7	31.9	27.1	27.2	19.5	25.1	22.4	22.3
1984	12	15	33.4	19.7806	13.6194	25.8	32.8	27.6	28.5	22.1	22.2516	24.2	19.9459	73	47.4194	76	59.1051	24.2	24.2258	28	23.4422	20.5	19.6355	22.9	19.1933
1984	12	16	33.2	21.4	11.8	23.4	32.4	27	27.5	20.4	25.4	22	22.6	76	57	65	66	22	27.9	23.2	24.3	19	22.9	19.9	20.6
1984	12	17	33	18.1	14.9	23.6	31.8	27.8	27.8	20	25.2	23	22.7	72	59	67	66	21	27.7	24.9	24.6	18.3	22.8	21.1	20.7
1984	12	18	32.4	20.4	12	22.2	31.2	26.4	26.5	18.2	24.6	22.2	21.7	68	59	70	66	18.3	26.6	24	23	16.1	22.1	20.4	19.5
1984	12	19	33.4	20.2	13.2	22.2	32.6	22.0968	27.3	18.4	21.7935	22.4	20.471	70	45.5484	66	58.5161	18.7	23.0742	23.9	22.6839	16.4	18.9484	20.4	18.7806
1984	12	20	33.2	20.6	12.6	24	32.6	26.6	27.5	20.2	25.4	23	22.9	71	56	74	67	21.2	27.7	25.7	24.9	18.4	22.8	21.6	20.9
1984	12	21	34.2	19.7935	14.4065	22.4	32.6	27.8	27.6	19.2	26.6	22.4	22.7	74	63	63	67	20.1	30.9	23.5	24.9	17.6	24.6	20.1	20.8
1984	12	22	35	21.4	13.6	23.6	33.8	22.3645	28.3	20	21.5419	23	19.3871	72	43.129	67	55.5161	21	22.3387	24.9	22.0032	18.3	18.5323	21.1	18.3581
1984	12	23	34.2	20.8	13.4	24.8	33.2	27.4	28.2	20.2	26.2	23.1	23.2	66	58	70	65	20.7	29.4	25.4	25.2	18	23.8	21.4	21.1
1984	12	24	34.6	21.2	13.4	24.4	33.2	27.6	28.2	20.4	25.2	22.4	22.7	70	53	64	62	21.3	26.8	23.7	23.9	18.5	22.2	20.2	20.3
1984	12	25	35.2	20	15.2	23.4	25.8903	21.6194	28.9	17.5742	21.729	23.3	17.3786	63.6452	43.8387	62	47.2508	19.5903	22.5903	24.9	19.1667	16.5645	18.7806	21	15.8968
1984	12	26	34.4	19.071	15.329	23.4	26.8787	27.2	27.8	19.4897	27	22.3	20.2256	71.3923	61	66	54.2768	21.8306	31.5	23.7	21.8472	18.3842	24.9	20.2	18.2243
1984	12	27	34.6	20.3161	14.2839	25.8	34	27.6	28.8	21.2	25.2	23	23.1	67	49	68	61	22.2	26.3	25.1	24.5	19.1	21.9	21.1	20.7
1984	12	28	33	22	11	24.2	32.6	27.2	27.8	20	24.4	22.2	22.2	68	51	65	62	20.6	25.2	23.5	23.1	18	21.2	20.1	19.8
1984	12	29	34.4	20.4	14	25.4	34	28.2	29	20.3	27.2	22.4	23.3	63	59	61	61	20.5	31.6	23.3	25.1	17.9	25	19.9	20.9
1984	12	30	28.0258	19.4	8.62581	21.8	23.7097	28.2	27.9	18.2	25.4	22.4	22	69	54	61	61	18	27.3	23.3	22.9	15.9	22.6	19.9	19.5
1984	12	31	34.8	18	16.8	20.4	34.4	28.4	27.9	17	26	23.6	22.2	72	52	67	63	17.1	28.1	26	23.7	15.1	23	21.7	19.9

## Sheet: 1984
						Temperature				Temperature				Relative Humidity				Pressure				Dew temperature
Year	Month	Day	Maximum	Minimum	Max-Min	1899-12-31 07:00:00	1899-12-31 13:00:00	1899-12-31 19:00:00	Average	1899-12-31 01:00:00	1899-12-31 13:00:00	1899-12-31 19:00:00	Average	1899-12-31 01:00:00	1899-12-31 13:00:00	1899-12-31 19:00:00	Average	1899-12-31 07:00:00	1899-12-31 13:00:00	1899-12-31 19:00:00	Average	1899-12-31 07:00:00	1899-12-31 13:00:00	1899-12-31 19:00:00	Average		Month	Taverage	Hraverage
1985	1	1	33.2	17.4	15.8	22.6	25.0206	28.8	16.4296	19.4	20.452	25.6	16.2531	75	37.6608	78	39.7919	20.4	20.3222	30.7	17.1421	17.8	17.1222	24.5	14.425		January	28.3407	59.683
1985	1	2	35.8	16.6	19.2	22.8	33.2	29.2	28.6	19.8	25.4	23.6	22.9	76	54	63	64	21.1	27.3	25.5	24.6	18.4	22.6	21.4	20.8		February	20.893	41.9002
1985	1	3	36.2	16.4	19.8	21.8	34.6	29.8	29	19.8	27.6	25	24.1	83	59	68	70	21.8	32.3	28.5	27.5	18.9	25.4	23.3	22.5		March	23.4503	52.5834
1985	1	4	35.4	16	19.4	20.8	33.8	29	28.1	19.2	27	24.2	23.5	86	59	68	71	21.2	31.2	27	26.5	18.4	24.8	22.4	21.9		April	21.2852	61.0898
1985	1	5	35	21.6	13.4	23.8	32.5	29.8	29	21.2	20.9548	25.2	19.9026	80	36.6951	69	47.1176	23.5	19.6928	29	20.0158	20.1	16.7326	23.6	16.9257		May	20.8346	66.6686
1985	1	6	35.2	21.6	13.6	23	33.4	29.2	28.7	21.2	26.4	23.2	23.6	85	58	60	68	24	29.8	24.5	26.1	20.4	24	20.8	21.7		June	27.4035	70.8285
1985	1	7	35.2	20	15.2	22.1	33	29.4	28.5	19	26.1	23.4	22.8	75	58	61	65	19.9	29.3	24.8	24.7	17.5	23.7	21	20.7		July	27.4546	66.6443
1985	1	8	35.2	20	15.2	22.2	34.4	29.2	28.8	19.2	28.4	23.6	23.7	76	64	63	68	20.3	34.7	25.5	26.8	17.7	26.6	21.4	21.9		August	24.5312	66.1484
1985	1	9	34	21.4	12.6	23.8	32.8	29	28.6	20.2	25.8	23.2	23.1	72	58	62	64	21.3	28.6	24.6	24.9	18.5	23.3	20.9	20.9		September	26.396	72.3706
1985	1	10	35.4	19.6	15.8	21.2	34.4	29.4	28.6	18.3	28.8	24	23.7	76	66	64	69	19.1	35.9	26.3	27.1	16.8	27.1	21.9	22		October	24.3848	69.5002
1985	1	11	28.2839	20.4	7.88387	23	33.4	29.2	28.7	19.2	26.2	20.5386	16.9057	70	57	53.9105	41.7232	19.8	29.3	22.1802	17.8581	17.3	23.7	18.4341	14.9777		November	25.5058	69.6447
1985	1	12	35	19.6	15.4	24.2	33.4	29.2	29	19	26.2	23.2	22.8	62	57	60	60	18.6	29.3	24.5	24.1	16.3	23.7	20.8	20.3		December	25.2824	62.493
1985	1	13	35	19.8	15.2	27.2	33.6	29.4	29.9	19	26.4	23.2	22.9	46	57	59	54	16.6	29.7	24.4	23.6	14.6	23.9	20.7	19.7
1985	1	14	29.8156	20	9.81561	23.6	32.5	29.9	29	19	21.2146	20.9815	19.8127	65	37.5942	53.0447	45.9521	19	20.7883	21.3977	19.7195	16.7	17.5018	17.9646	16.6793
1985	1	15	35.4	18.5	16.9	19.2	33.6	29.2	27.8	17	26	24	22.3	81	55	65	67	17.9	28.6	26.4	24.3	15.8	23.3	22	20.4
1985	1	16	35.4	17.6	17.8	19.2	33.6	29.2	27.8	17	26	24	22.3	81	55	65	67	17.9	28.6	26.4	24.3	15.8	23.3	22	20.4
1985	1	17	35.8	19.2	16.6	22.4	34.2	29.4	28.9	18.2	26.2	24.3	22.9	67	54	66	62	18.1	28.8	27	24.6	16	23.4	22.4	20.6
1985	1	18	36.2	19	17.2	20.2	34.2	30.2	28.7	18.2	26.2	24	22.8	83	54	60	65	19.6	28.8	25.8	24.7	17.2	23.4	21.6	20.7
1985	1	19	28.7301	20.8	7.93007	22.2	33.4	30.7	29.3	20.1	21.138	20.3854	19.1967	83	37.3611	49.9147	44.487	22.1	20.6185	21.4077	19.0268	19.1	17.2753	17.8847	16.0166
1985	1	20	35.6	20.6	15	22.1	33	29	28.3	20.7	27.2	25	24.3	88	64	73	75	23.5	32.3	29	28.3	20.1	25.3	23.6	23
1985	1	21	28.81	23.2	5.60999	24.8	32.8	22.9861	21.7307	22	27.2	20.5515	19.9087	79	65	51.7654	48.9469	24.6	32.4	21.9952	20.8883	20.8	25.4	18.276	17.5198
1985	1	22	30.0454	20.2742	9.77118	22.2	34.8	27.6	28	18.7039	22.1498	24	20.6374	67.3965	39.185	74	49.1531	20.2223	21.947	27.5	21.4864	17.2953	18.4307	22.6	18.1213
1985	1	23	35.4	21	14.4	22.2	34.6	29.6	29	19.6	26	23.6	23.1	79	51	61	64	21.1	28	25.2	24.8	18.4	22.9	21.2	20.8
1985	1	24	36.2	20	16.2	24.6	34.2	29.4	29.4	19.6	27.8	23.6	23.7	63	62	62	62	19.5	33.2	25.3	26	17.1	25.8	21.3	21.4
1985	1	25	36.4	20.2	16.2	23.1	35.2	30.8	30	18.8	26.4	25.2	23.5	67	50	64	60	18.9	28.7	28.4	25.3	16.6	23.3	23.2	21
1985	1	26	34.8	21.2	13.6	24.4	34.5	30	29.7	21	25.4	24.4	23.6	74	48	63	62	22.6	26.5	26.9	25.3	19.5	22	22.3	21.3
1985	1	27	36.2	21.4	14.8	26.1	34.2	30.6	30.4	18.2	26.2	24.2	22.9	47	54	59	53	15.7	28.8	26	23.5	13.8	23.4	21.7	19.6
1985	1	28	35.6	21.4	14.2	26.2	34.6	29	29.7	19	27.2	24	23.4	51	57	66	58	17.3	31.2	26.6	25	15.2	24.8	22.1	20.7
1985	1	29	35.4	21.4	14	22	34.6	30.6	29.5	19.2	27	24	23.4	77	56	58	64	20.4	30.7	25.5	25.5	17.8	24.5	21.4	21.2
1985	1	30	36.2	22.4	13.8	24.4	34.6	30.4	29.9	19.2	26.8	23	23	62	55	54	57	18.8	30.1	23.2	24.1	16.6	24.2	19.9	20.2
1985	1	31	35.8	22.2	13.6	23.2	34.6	30.2	29.5	18	28.6	25.2	23.9	61	64	67	64	17.2	35.2	28.8	27.1	15.2	26.8	23.4	21.8
1985	2	1	30.4323	21.0452	9.3871	22.2387	24.7516	22.7516	20.4387	19.3399	20.3888	20.0924	18.3143	68.5952	35.9625	47.0177	42.1894	21.2678	19.886	20.129	18.5906	18.0312	16.6793	16.969	15.727
1985	2	2	29.2323	20.1129	9.11935	22.0677	24.9452	21.3211	21.4194	18.1744	20.1046	20.9382	18.0217	63.2008	34.1322	47.7503	42.3817	20.189	19.1697	20.8716	18.826	17.2853	16.2308	17.6816	16.0074
1985	2	3	29.1163	20.7419	8.3744	21.9742	26.2065	21.3944	20.1124	18.2044	21.2079	20.0857	18.3342	64	35.9958	46.6847	43.3215	20.2822	20.4853	20.3821	19.3732	17.3419	17.2254	17.0789	16.3663
1985	2	4	29.2387	19.3798	9.8589	21.5806	23.8	22.4533	21.4903	18.3942	20.5515	20.0425	19.1319	61.436	35.9196	46.2185	43.6535	20.0092	20.4209	20.3255	19.7678	17.0189	16.9389	17.1022	16.5952
1985	2	5	29.2161	20.1161	9.1	19.8935	24.7774	22.7197	20.6161	17.2653	21.4843	20.3954	18.6672	61.6358	38.5931	47.6171	43.4214	19.0901	21.4643	21.0381	19.4897	16.1432	17.8647	17.615	16.3263
1985	2	6	28.0323	17.8226	10.2097	20.4065	25.8742	21.7419	21.4065	17.8747	21.0214	19.5396	18.4375	63.8335	35.3299	45.7523	44.2206	19.4864	19.9892	20.6984	19.5097	16.5761	17.0323	17.5217	16.5694
1985	2	7	29.0871	19.3097	9.77742	21.2903	25.8129	22.5066	22.4	17.9313	21.1846	20.452	19.3565	64.0333	37.2945	48.1165	46.8179	20.4221	20.6119	21.1979	20.755	17.322	17.4452	17.7948	17.5151
1985	2	8	28.0516	18.1613	9.89032	20.5613	26.0419	21.2129	20.2097	18.2576	21.3544	18.8237	18.7338	66.4641	36.9948	47.6837	44.9865	20.5286	20.8416	19.8693	19.6862	17.252	17.6083	16.646	16.5461
1985	2	9	28.8839	19.6258	9.25806	21.5742	25.4968	22.4097	20.9315	18.8271	21.7074	18.8204	18.7039	66.7638	41.0905	46.4183	47.2508	20.8483	22.2668	20.8916	20.8083	17.6316	18.3342	17.3985	17.3453
1985	2	10	29.0452	19.4452	9.6	21.271	25.7065	22.2065	22.0419	18.7704	21.9738	19.8293	19.5197	67.5963	41.2237	49.3153	46.5848	20.8549	22.8362	20.8483	20.5253	17.6216	18.6539	17.4851	17.2454
1985	2	11	29.1677	18.5677	10.6	21.5677	24.5839	21.9092	21.0381	19.0468	19.7781	19.6795	17.8326	67.8293	35.8508	48.7825	42.0723	21.3045	19.8744	20.7351	18.8569	17.9147	16.6364	17.3253	15.7977
1985	2	12	29.0531	19.2499	9.80312	20.5581	26.0258	22.3698	21.2479	18.0354	20.4518	18.0079	16.9149	65.4114	36.5039	40.9036	39.2537	20.1837	20.2456	18.0629	16.8702	17.0077	17.0558	15.1309	14.196
1985	2	13	28.0129	18.4841	9.52882	21.4581	25.5867	21.5548	21.3871	18.1911	20.7917	16.5195	16.3097	65.2986	37.3944	40.6576	37.6275	20.3022	20.8683	17.3353	17.0089	17.1122	17.3586	14.5016	14.3118
1985	2	14	29.0613	18.4169	10.6443	21.7742	24.4581	20.8226	20.4935	18.8535	19.5896	18.3642	17.6986	65.8927	35.3299	41.59	37.6038	20.9158	19.2166	18.4574	17.4133	17.6264	16.1532	15.2974	14.6256
1985	2	15	29.2387	19.563	9.67575	21.5516	24.2614	21.9129	21.5258	18.8837	19.4431	17.9546	17.7215	66.6306	34.0312	41.9563	40.5911	20.9682	18.7138	18.564	18.2776	17.6549	15.8435	15.5971	15.4273
1985	2	16	27.9442	18.4275	9.51675	21.3871	26.1032	21.7323	21.529	18.4674	20.5985	19.7594	18.6706	65.565	36.129	46.5848	42.0229	20.1723	20.4021	20.2156	18.9336	17.1655	16.959	16.8691	15.8768
1985	2	17	29.4226	19.4631	9.95952	21.7548	25.9677	22.4806	22.3839	18.7871	21.6641	19.513	19.3598	65.7315	38.7596	47.0843	44.9865	20.6618	21.804	20.179	20.0491	17.4485	18.0612	16.9357	16.8857
1985	2	18	29.2129	18.867	10.3459	20.8516	24.6806	21.4065	17.4323	18.1911	20.6752	19.5696	17.7364	64.8991	37.0539	47.8502	41.4192	20.2522	20.7577	20.3088	18.5029	17.0489	17.2414	17.0789	15.5743
1985	2	19	26.9613	20.0097	6.95161	21.7871	25.8129	21.2445	20.4161	19.1034	21.5208	18.0345	17.9048	67.5297	39.1162	40.8907	42.5879	21.3311	21.7511	18.8604	19.4516	17.9713	18.0732	15.9334	16.303
1985	2	20	29.3161	19.8129	9.50323	20.7806	24.8903	22.7419	20.5258	17.9546	20.7118	20.2889	18.6472	63.4672	36.6618	47.0843	43.155	19.7494	20.5319	20.7184	19.3399	16.7392	17.232	17.5151	16.3097
1985	2	21	29.1677	20.4613	8.70645	21.5129	24.929	22.6	21.4161	17.9446	20.4787	20.3255	17.6949	59.9043	35.5963	48.9157	42.1561	19.5896	19.9392	21.0015	18.9469	16.6194	16.8658	17.615	16.0333
1985	2	22	29.5065	19.6129	9.89355	21.5645	25.0452	22.6497	22.6484	18.8271	20.482	19.4964	18.534	63.5671	35.563	44.2539	42.1894	20.6552	19.9359	19.7694	18.897	17.4518	16.7392	16.7026	15.9634
1985	2	23	27.2355	20.2065	7.02903	21.6258	26.2581	22.2032	19.8226	17.9082	18.3476	17.0456	13.4363	63.899	34.231	34.3309	30.4887	20.0875	19.3665	16.8691	14.5603	16.8564	16.0067	14.2951	12.3089
1985	2	24	28.0323	20.7677	7.26452	21.9548	24.7355	20.3588	19.5484	19.2832	19.846	18.0079	16.4329	67.796	35.1967	43.1217	39.5921	21.714	19.5963	19.5696	18.0479	18.1511	16.4895	16.4196	15.1409
1985	2	25	28.8839	18.7205	10.1634	20.3097	24.4545	22.41	19.4331	17.5782	19.6928	20.6385	16.9767	61.5617	33.5317	50.1478	35.129	19.7025	18.604	21.6874	16.7877	16.523	15.7036	18.1045	14.1341
1985	2	26	29.2742	19.0368	10.2374	21.2968	25.729	22.4523	20.119	18.544	20.5481	19.6795	17.8326	64.4662	37.1914	44.5203	40.5255	20.7784	20.5652	20.2789	18.6644	17.3652	17.1795	17.0356	15.6224
1985	2	27	28.6394	19.0735	9.56595	22.3355	25.4302	21.8258	22.2868	19.6329	19.7394	19.6795	18.9236	67.796	35.7627	47.0177	44.1873	22.2934	19.5263	20.4354	19.9326	18.4807	16.4096	17.1688	16.666
1985	2	28	29.1871	18.7779	10.4092	20.9452	23.2691	22.1871	20.6839	18.7039	19.19	19.7661	18.2243	66.9636	35.4298	45.6191	42.7888	21.2479	19.4564	20.4054	19.3265	17.7615	16.1299	17.1754	16.1332
1985	3	1	30.4484	21.5097	8.93871	23.4968	29.1677	24.7242	24.5226	20.5387	22.8495	21.7742	20.5386	71.4839	43.4547	52	52.0125	22.7677	23.7319	23.1258	21.7507	19.2226	19.4764	19.1839	18.1611
1985	3	2	31.0909	19.8452	11.2458	23.3613	26.7742	24.4612	24.1482	20.9581	22.8387	22.1602	21.3877	75.2903	43.2258	53.6774	55.2758	23.771	23.5484	23.3623	22.8395	19.9032	19.4677	19.5263	19.0402
1985	3	3	31.2807	19.4098	11.871	23.5903	27.8377	25.9387	23.5903	21.0248	22.8677	21.5143	20.7018	74.6556	42.5484	51.1134	52.5786	23.9084	23.4548	22.7596	22.117	19.9426	19.4613	18.9736	18.4208
1985	3	4	31.1742	20.4986	10.6755	22.9194	27.7078	24.6676	22.3734	21.0547	23.5754	20.7684	20.5824	70.4932	44.3205	48.7492	49.9093	22.8162	24.1848	21.7107	20.9433	19.1168	20.0291	18.1178	17.4511
1985	3	5	29.071	21.5509	7.52008	23.8516	28.9742	23.071	23.7097	21.1	23.4742	19.9387	19.9516	73.129	43.8065	46.4839	49.8387	23.8	23.8484	20.6968	21.0323	19.8935	19.8968	17.3774	17.6032
1985	3	6	31.334	19.8903	11.4437	23.8226	29.3097	25.7432	24.6323	20.9677	23.2425	22.4161	22.1702	72.1613	41.923	53.2581	55.7086	23.5129	23.2325	23.4194	23.3657	19.7355	19.4431	19.5161	19.5297
1985	3	7	31.4613	20.5097	10.9516	23.5806	28.9613	25.5933	22.5452	20.8649	23.4989	22.5806	22.2835	73.2237	44.5536	53.2581	57.7399	23.5388	24.2281	24.0806	23.9051	19.7028	19.9459	19.8581	19.8027
1985	3	8	31.3935	21.6387	9.75484	23.6323	28.9194	23.8452	24.4387	20.7645	23.9	21.0903	20.9677	72.1935	46.3548	51.2581	54.0968	23.1677	25.2258	22.6419	22.7258	19.4935	20.4742	18.6161	18.7161
1985	3	9	31.729	22.3867	9.34235	23.6839	28	24.3871	24.1016	20.771	22.3419	21.1946	20.6485	71.8387	42.9677	51.6462	53.1113	23.2258	23.529	22.1503	22.1036	19.4548	19.1806	18.4341	18.3076
1985	3	10	31.5226	21.4419	10.0806	23.6774	28.9871	24.6871	24.4839	20.9382	23.1742	20.9548	20.8549	73.257	44.7097	51.3871	54.0104	23.652	24.4839	22.4258	22.6398	19.7528	19.9484	18.4742	18.6439
1985	3	11	27.9484	19.2742	8.67419	22.0581	27.3349	21.8572	22.7032	19.6595	21.0348	18.8774	18.5573	69.1946	39.4589	44.7097	47.2175	22.4666	21.0681	20.8387	19.9326	18.6572	17.4252	17.3258	16.5461
1985	3	12	28.9299	20.1032	8.82664	22.7484	28.7387	23.8252	23.4903	20.1419	21.5209	18.6742	18.1011	70.871	40.358	44.3548	45.4527	22.6871	21.6475	19.7968	18.9902	18.9806	18.1111	16.4194	15.9034
1985	3	13	30.3903	19.271	11.1194	23.0065	27.7452	23.729	24.3065	20.1645	21.1484	21.2742	20.0387	69.4194	39.9032	53.8387	51.5484	22.5677	21.7161	23.3097	21.529	18.9032	17.971	19.1	17.8613
1985	3	14	26.9161	19.9592	6.95692	22.9097	28.6871	23.0452	23.5871	20.3419	22.0226	19.7452	19.471	71.2581	42.7097	48.1935	50	23.0129	22.6774	21.3065	20.9452	19.2129	18.7419	17.6129	17.3581
1985	3	15	30.2548	18.3875	11.8673	22.2226	28.7677	24.5548	24.3452	20.6806	21.4516	20.0935	20.2032	69.6129	44.7097	50.0968	53.2258	22.6613	23.8645	22.5871	22.0194	18.8355	19.4419	18.7419	18.2
1985	3	16	28.9161	20.2355	8.68065	23.0516	27.8548	24.6548	24.4258	20.3742	22.0323	20.1774	20.0645	70.3871	41.871	48.2258	50.9032	23.0032	22.7484	21.0419	21.3258	19.2258	18.8903	17.5839	17.8129
1985	3	17	29.8	20.1935	9.60645	23.0581	27.185	23.9118	24.0226	20.4387	21.8905	21.1516	20.0358	70.3548	43.7544	52.871	55.1759	22.8871	22.7163	23.571	22.5132	19.1581	18.6872	19.5194	18.6506
1985	3	18	27.3682	19.3099	8.05827	23.2065	28.8032	23.1725	23.1625	20.4387	22.9861	20.0581	19.9858	70.4266	44.9199	50.5161	51.9792	23.1725	24.1815	21.4323	21.5476	19.2932	19.7328	17.8516	17.8814
1985	3	19	30.1871	18.9226	11.2645	20.8452	27.6839	25.5634	22.6097	18.5742	22.1103	21.8774	18.6206	60.6774	43.4214	53.7742	50.3143	21.2484	23.2325	23.4548	21.2179	17.5935	19.1134	19.4097	17.4851
1985	3	20	28.9581	20.0391	8.91894	22.1355	28.4516	25.2137	23.2323	19.8323	22.8695	21.9387	20.8949	69.871	46.2185	55.6774	55.5754	22.6677	24.1715	23.8	22.7796	18.8452	19.9193	19.6581	18.8604
1985	3	21	29.7097	18.8	10.9097	22.6258	28.4323	25.5581	24.2806	20.0968	22.8387	22.2516	21.1839	68.6129	45.3226	56.6129	55.9032	22.9419	23.9194	24.5548	23.2774	19.0452	19.7355	20.1806	19.2161
1985	3	22	29.5903	20.3655	9.22487	22.2645	25.8387	22.8226	20.7548	20.1097	21.5871	20.3122	19.4664	70.9677	46.3226	54.8762	53.6774	23.2226	23.5	22.3168	21.6108	19.2194	19.0097	18.3875	17.7249
1985	3	23	29.6824	20.4581	9.22435	23.3194	26.1806	24.4258	22.271	20.7118	21.8226	21.0381	19.5863	71.7253	45.3548	52.6452	52.179	23.7752	23.9097	22.7929	21.744	19.6728	19.2065	18.7305	17.7548
1985	3	24	29.0548	18.7613	10.2935	22.4645	24.329	23.6548	21.0516	19.2161	20.8749	21.2412	18.0912	66.1935	42.6889	58.5057	49.615	21.9097	22.9095	23.7985	20.3488	18.1903	18.3242	19.3632	16.5428
1985	3	25	28.9548	19.6903	9.26452	23.3419	29.0387	23.8484	22.6935	20.6548	22.5419	19.7774	19.7194	70.4839	43.9677	49.7097	51.129	23.4355	24.2613	21.6613	21.7355	19.5032	19.5097	17.8129	17.8
1985	3	26	30.3387	20.4323	9.90645	23.2387	28.8129	22.5161	24.2161	20.6742	22.4774	19.2	19.3498	71.3226	44.7097	51.4131	51.8793	23.6065	24.0968	20.9515	21.3078	19.5742	19.5323	17.3886	17.5251
1985	3	27	27.3282	20.471	6.85723	23.3806	28.5032	24.7677	22.4613	20.1226	22.1323	19.2832	18.5707	69.1935	44.871	47.8835	48.8824	23.0871	23.4548	20.5919	20.3022	19.1032	19.2548	17.0589	16.7659
1985	3	28	29.1258	20.5548	8.57097	22.4581	28.8366	24.8129	23.6258	19.4	22.3935	20.5258	18.9	67.6774	42.9032	52.2903	51.4839	23.1742	23.6613	22.5	21.6097	19.1645	19.3839	18.5	17.7903
1985	3	29	30.2355	20.371	9.86452	22.4645	28.9065	24.0616	23.3839	20.0742	22.0937	21.4548	20.3721	69.5161	42.6889	56.8387	54.4766	22.9839	23.1326	23.9516	22.5332	19.071	19.0668	19.5806	18.5407
1985	3	30	30.0021	18.9419	11.0601	23.5677	29.0774	24.1282	24.5613	21.4194	22.3401	22.4633	20.6285	71.1935	45.719	56.3413	59.5713	25.1194	25.0506	25.2271	25.1039	20.5548	20.2955	20.5186	20.4354
1985	3	31	29.9548	19.1194	10.8355	22.5968	25.8968	24.6484	23.229	20.4677	21.6516	21.8387	19.7677	68.0323	45.0968	55.4194	55.6129	23.8581	23.5129	23.6226	22.9452	19.6161	19.0935	19.5645	18.7968
1985	4	1	30.0774	19.729	10.3484	25.271	27.4516	21.329	22.3677	22.4774	24.6	21.529	21.3903	76.3548	47.4516	56	56.5484	25.7484	25.0129	23.8968	23.6065	21.329	20.6935	19.5387	19.4258
1985	4	2	30	20.2889	9.71113	25.2581	26.5032	22.1129	21.2806	22.5871	23.9935	20.8871	21.2419	77.5484	48.0968	53.129	54.4839	26.0516	25.5	22.0613	22.5581	21.5065	20.9677	18.2129	18.5806
1985	4	3	29.471	20.199	9.27201	25.2004	28.2065	21.2129	19.1467	22.8828	24.1419	21.4323	20.5586	79.3507	52.5484	56.1935	58.9053	26.8154	27.3	24.0355	24.2114	21.9638	22.2355	19.6	19.7261
1985	4	4	31.0387	20.3871	10.6516	25.3935	28.7419	24.0903	24.2387	22.5898	24.2065	23.1	22.1602	76.7534	50.9677	61.3226	62.6348	26.0262	27.4129	26.1	25.9763	21.4643	22.2581	21.2516	21.1979
1985	4	5	31.1677	18.9871	12.1806	24.7806	27.629	24.1419	21.4613	22.1806	24.3258	23.0968	21.5355	74.4516	53.0323	57	60.2258	25.6613	27.8323	25.8355	25.2226	21.0871	22.5065	21.0258	20.5387
1985	4	6	30.9032	18.2065	12.6968	24.6645	26.3742	22.1452	22.2129	22.2839	21.7355	20.7581	19.2161	76	45.6452	54.7419	54.4839	26.0387	24.5645	23.3839	22.6871	21.3355	19.9935	19.0323	18.4968
1985	4	7	29.8356	18.3226	11.513	24.8	26.1613	22.1677	21.3323	22.4065	23.7806	22.5129	21.0387	75.9677	51.871	57.3548	58.6129	26.2226	27.4387	25.1742	24.7806	21.4323	22.029	20.5226	20.1161
1985	4	8	31.0645	19.1097	11.9548	25.3806	25.6266	22.1129	22.8129	22.2226	22.4766	22.2516	20.6718	74.0645	48.5827	60.3226	55.3424	25.0774	24.6177	24.9226	22.5066	20.5774	19.9825	20.3677	18.3575
1985	4	9	31.0968	20.6968	10.4	25.6194	27.3097	22.1258	23.1806	22.1484	24.1419	21.5935	21.5258	75.0323	50.7742	59.2258	58.8387	25.7548	26.1548	24.2161	24.0968	21.1	21.3194	19.7806	19.7323
1985	4	10	29.5559	20.0452	9.51072	24.629	27.6194	22.5065	23.1161	22.2226	23.4516	22.8968	20.6355	76	49.5484	62.7419	58.7742	25.9323	26.3839	25.829	24.0387	21.2548	21.4226	21.1226	19.6839
1985	4	11	31.9534	21.6871	10.2663	25.3806	27.4645	23.6645	22.0645	22.9	24.1742	22.9903	23.0935	78.4516	49.5806	62	61.129	26.6323	26.029	24.8935	24.9355	21.9065	21.2903	20.3355	20.4226
1985	4	12	30.5742	22.3645	8.20968	25.2032	23.8645	21.2806	19.7742	22.229	23.379	21.0419	20.5253	77.7097	49.6816	60.6774	57.9063	26.0968	25.7132	23.6161	23.2391	21.3742	20.7317	19.3742	18.917
1985	4	13	31.7935	21.5742	10.2194	25.4903	25.0581	23.4613	20.9548	22.8806	23.2548	23.3452	22.1452	77.7097	49.2258	65.129	61	26.529	25.1484	25.871	24.7484	21.8129	20.5548	21.3226	20.2968
1985	4	14	30.2352	18.629	11.6061	24.1097	25.0581	21.8097	20.9645	21.7645	23.2677	22.7194	22.0806	76.2581	49.2581	64.1613	61.3871	25.1935	25.1839	25.4645	24.6903	20.771	20.5613	20.9581	20.2806
1985	4	15	31.1839	20.452	10.7318	24.6323	24.9484	23.6	21.9774	22.3065	23.5839	22.6264	21.3311	76.9677	51.6774	64.7659	60.3039	26.1581	26.2548	25.3935	24.1116	21.4161	21.1645	20.835	19.7161
1985	4	16	27.9975	20.0581	7.93944	25.4323	27.1517	21.0806	18.3194	23.1059	25.1938	20.6871	20.7817	79.4506	52.8117	53.2903	59.205	27.1717	27.5946	24.2839	24.5245	22.1702	22.4166	19.7452	19.9359
1985	4	17	30.3419	21.4129	8.92903	25.5161	26.0065	23.6581	19.0323	23.0742	24.2129	24.1161	23.2613	78.8065	51.2258	67.8387	64.4839	26.9806	26.3516	27.529	26.3677	22.071	21.4742	22.3484	21.4774
1985	4	18	30.3871	20.7323	9.65484	25.4903	26.7521	22.3516	21.4909	23.0129	24.914	22.7968	22.9927	78.8387	54.1436	66.6774	64.8658	26.9032	27.1784	25.8645	25.9829	21.9871	22.0937	21.1226	21.1846
1985	4	19	29.9097	19.5484	10.3613	25.0258	25.4452	22.2032	21.4677	22.7613	24.4516	22.4	22.3677	80.1613	56.0968	68.0645	68.0645	26.5968	27.6129	27.1968	26.7871	21.8065	22.0774	21.9065	21.6484
1985	4	20	28.671	20.5516	8.11935	25.4	25.3403	22.7613	20.7151	23.3806	23.662	21.4774	21.6608	81.7742	55.2092	63.3548	63.3007	27.8484	27.0352	24.6774	25.1272	22.5903	21.5143	20.0484	20.2656
1985	4	21	31	21.3226	9.67742	25.4161	24.4452	22.7129	20.9935	23.2839	21.9484	23.3161	21.0032	81.2581	51.3871	65.6774	61.2258	27.5968	24.9548	26.0839	24.3548	22.4645	19.9065	21.0903	19.6452
1985	4	22	30.0065	21.6484	8.35806	25.4065	27.0194	22.8065	22.0968	23.2581	24.4548	22.1419	22.4484	80.9355	55.9355	64.4194	64.5806	27.529	27.5581	25.171	25.7419	22.4226	22.1032	20.6032	20.8968
1985	4	23	31.0452	19.029	12.0161	25.5968	25.0645	23.7194	21.1097	23.2677	22.9806	21.4806	20.1903	79.8387	53.0645	61.8387	58.5161	27.4258	26.229	24.8774	23.4387	22.3742	20.9387	20.1935	18.9387
1985	4	24	31.0129	21.5742	9.43871	25.4839	26.1806	23.8097	23.0258	23.5226	24.6097	23.8645	23.4387	82.5161	54.3226	69.7419	67	28.1871	27.6645	27.3548	27.0387	22.7903	22.2065	22.2871	21.8935
1985	4	25	30.3684	22.2065	8.16191	25.2452	25.2645	23.4484	21.7903	23.3419	23.3657	22.5387	21.7007	82.5484	54.7097	67.871	64.0333	27.8581	26.2993	26.3323	25.2204	22.5968	21.2012	21.2258	20.3488
1985	4	26	29.4581	19.8027	9.65536	24.7806	26.5613	23.4065	21.9548	22.5806	23.5161	23.0645	21.6968	77.4516	55.2581	65.3548	64.0645	26.6935	27.2806	26.5323	25.871	21.7194	22.0065	21.6	20.9935
1985	4	27	30.7355	21.5839	9.15161	25.3065	25.1072	21.6065	19.1134	23.1742	23.5721	23.1742	21.6874	80.9032	56.7076	69.0645	67.1634	27.3581	27.6312	27.3516	26.2027	22.3387	22.2302	22.0871	21.1979
1985	4	28	29.6824	18.9226	10.7598	25.2323	25.4645	22.2903	21.5839	23.1355	24.471	22.571	21.7581	80.9677	55.9355	67.3226	66	27.3032	27.5677	27.7032	26.3065	22.3065	22.1903	22.2645	21.271
1985	4	29	29.0677	18.9548	10.1129	25.1129	24.9419	20.0968	19.3968	23.171	25.0742	20.0323	20.1194	81.871	58.5161	61.129	60.1613	27.4452	28.129	23.4032	23.429	22.3903	22.7387	18.9097	18.9484
1985	4	30	27.6839	19.7627	7.92112	24.6258	25.3613	20.1935	19.5806	22.4258	24.4129	20.729	20.9581	77.0968	54.6774	58.2903	59.4516	26.3742	27.2903	23.8323	24.0742	21.5484	22.029	19.3742	19.529
1985	5	1	28.8233	21.5355	7.28783	25.2323	23.3258	20.5258	20.6585	23.3387	23.2387	22.332	20.5171	83	59.871	65.652	68.6425	27.8613	27.8355	27.677	26.3983	22.629	22.3387	22.198	21.2355
1985	5	2	30.122	19.6645	10.4574	25.371	24.9806	20.9082	22.8452	23.529	24.3713	22.8806	22.4433	82.7419	62.0021	69.7097	73.4568	28.1516	29.2495	27.5419	28.3505	22.8129	23.3823	22.3871	22.8762
1985	5	3	28.1355	18.8226	9.3129	24.071	26.0871	21.2839	21.0065	22.5419	24.5323	21.8548	20.8323	81.9355	60.871	66.5806	68.7742	27.0581	29.2419	26.2613	26.3355	21.9613	23.3968	21.3839	21.2774
1985	5	4	30.2419	20.2516	9.99032	24.271	24.5677	21.4613	21	22.5129	23.7194	22.1548	20.8742	80.3226	60.5806	67.5484	69	26.8677	28.6613	26.9323	26.5452	21.8258	22.7548	21.7935	21.3581
1985	5	5	29.5581	22.8065	6.75161	24.2065	25.1097	22.6398	21.5032	22.4935	24.4212	21.4677	19.9126	77.1613	58.6722	64.4516	65.1655	26.8129	28.0275	25.8161	25.3236	21.8129	22.36	20.929	20.4087
1985	5	6	30.6129	22.3645	8.24839	24.771	25.1097	22.6264	21.5161	22.7194	24.6194	23.4742	22.7871	78.3226	58.3548	71.7097	69.5484	27.0194	28.229	28.5581	27.5968	21.9226	22.5516	22.9806	22.2161
1985	5	7	28.2387	22.1097	6.12903	25.4065	25.1355	22.9355	21.329	23.2806	24.2	23.3097	22.5581	81.129	56.7419	68.4516	68.7419	27.5677	27.1355	28.3581	27.1097	22.4613	21.9677	22.8323	21.9387
1985	5	8	30.032	21.4516	8.58044	25.3935	26.0935	23.1613	22.4774	23.4516	25.1258	22.4742	22.6161	82.2581	58.6452	65.2903	68.3226	28.0097	28.2097	26.9452	27.1	22.7065	22.7839	21.7903	21.9355
1985	5	9	30.6548	23.2	7.45484	24.6065	26.4516	21.6548	21.2161	23.6387	25.4839	22.3581	22.7258	80.2903	58.4516	67.4194	70.0323	27.4258	28.9419	27.1387	27.5419	22.171	23.2194	21.9516	22.2065
1985	5	10	28.2194	23.2129	5.00645	24.7	25.471	22.3032	20.8194	23.5222	25.371	22.4032	21.784	75.821	59.129	65.871	66.2643	27.0851	28.7677	26.8903	26.3359	21.9371	23.1323	21.7968	21.2512
1985	5	11	29.7742	20.7065	9.06774	24.5935	26.6774	21.5645	20.8065	23.4581	25.5484	21.9871	22.0645	78.7419	57.9677	64.2258	63.8065	26.8968	29.0032	26.7452	25.7387	21.8419	23.2452	21.4903	20.7194
1985	5	12	28.6452	21.6226	7.02258	24.6903	24.5323	21.0516	21.5516	22.8355	23.7581	20.0484	19.4968	79.6774	53.5806	58.3871	59.2258	27.3548	26.7677	24.6226	23.6871	22.1387	21.5161	19.7613	19.071
1985	5	13	30.4483	22.1968	8.25151	24.5194	21.5032	21.4548	19.9645	23.4516	23.8323	23.1871	21.8613	74.1935	57.2903	73.2903	66.4194	27.0194	27.4774	28.5677	25.7452	21.9226	21.8839	22.9	20.6806
1985	5	14	30.6258	21.1903	9.43548	24.2645	25.7806	22.2645	22.1387	23.5387	23.5161	23.4622	21.8006	81.7097	55.7419	65.4318	64.7659	27.3194	26.829	28.5369	25.57	22.1129	21.5677	22.9528	20.5919
1985	5	15	28.4129	20.729	7.68387	24.8	25.8806	21.0645	20.2839	23.6484	25.229	22.5935	22.7387	78.5806	58.9677	66.4194	66.5806	27.129	28.4484	27.7161	26.4065	21.9677	22.9097	22.2161	21.3097
1985	5	16	30.929	21.4742	9.45484	24.7419	26.2839	22.6968	21.4871	22.7484	24.6452	23.2191	21.7673	78.6774	59	70.1602	69.2945	27.1419	29.2097	28.447	27.5946	21.9742	23.3548	22.8762	22.1769
1985	5	17	29.4027	19.671	9.73174	24.4903	23.9032	21.671	20.9349	22.7065	23.7581	20.8483	20.119	76.4516	58.6452	64.4662	67.9625	27.1161	28.071	26.9586	26.7222	21.9774	22.4935	21.5742	21.461
1985	5	18	29.6645	21.4676	8.19688	24.6387	24.271	20.9935	20.5806	22.6431	22.743	21.9839	20.149	78.6514	55.2425	65.0968	64.5994	27.0185	27.0318	27.3484	25.7798	21.8839	21.6475	21.7839	20.6785
1985	5	19	25.9613	20.6484	5.3129	23.7871	22.771	18.1194	20.0791	22.0839	22.9194	18.0379	17.5917	74.4516	54.5806	54.41	58.1394	26.5387	25.9194	22.2635	22.673	21.4355	20.8	17.9546	18.231
1985	5	20	28.3806	20.5053	7.87534	23.6194	24.9742	19.7516	19.329	21.1979	23.5355	21.471	19.2	74.9553	58.2258	64.5328	65.565	26.4058	27.8323	26.3259	25.5201	21.3278	22.371	21.2279	20.5686
1985	5	21	27.9742	21.1484	6.82581	24.4258	24.5111	21.2097	21.3742	22.673	24.4613	21.8032	21.8506	80.4162	58.0968	65.3226	67.8959	27.245	27.8387	26.5387	26.6622	22.0304	22.3258	21.3581	21.4277
1985	5	22	24.2148	21.2387	2.97607	24.3677	24.029	19.2516	17.3226	22.7452	24.4613	20.5097	20.9677	81.4194	56.4194	68.5806	64.6774	27.4032	27.029	25.3806	24.6742	22.1226	21.6903	20.5129	19.8935
1985	5	23	28.8258	21.6806	7.14516	24.1935	22.5548	21.5548	20.1871	22.4733	23.0032	22.4065	20.9282	80.8491	56.5484	70.8065	66.4308	26.912	26.7258	27.6774	25.7632	21.8472	21.2935	22.2355	20.6984
1985	5	24	28.6387	19.5613	9.07742	24.2677	23.6419	21.7032	22.0452	22.3201	24.6355	21.8548	21.7607	78.6847	61.7097	68.3548	68.8283	26.4258	28.6677	27.071	26.7288	21.5575	22.8452	21.7	21.4909
1985	5	25	29.7742	21.2839	8.49032	25.2258	24.529	22.4323	21.8645	23.3065	24.3548	23.0774	22.4871	82.3548	59.4194	71.871	70.6452	27.7452	27.8323	28.1387	27.2581	22.5677	22.3839	22.7419	22.0387
1985	5	26	29.6065	21.229	8.37742	25	23.3806	21.2516	19.9129	23.2484	23.729	22.2601	20.8483	83.6774	59.2903	73.0572	67.6961	27.7742	27.5677	27.7644	25.7365	22.5774	21.9968	22.2934	20.6785
1985	5	27	29.9935	20.8968	9.09677	24.9935	22.9032	21.6323	20.1935	23.066	21.5775	22.3968	19.6475	82.514	53.9438	70.0645	65.0333	27.3781	25.6067	28.7548	25.2228	22.3301	20.5819	23.1	20.3349
1985	5	28	24.9673	21.8323	3.13507	25.1032	21.4581	19.7581	18.1968	23.1226	22.4899	19.1201	17.4884	82.2258	55.8085	60.3039	59.1384	27.3968	25.7165	25.1039	22.7463	22.3548	20.6918	20.0624	18.2976
1985	5	29	27.3871	22.4065	4.98065	24.8774	24.3484	19.9097	20.1323	23.0959	23.1935	20.6924	18.826	80.1831	60.8387	61.7335	66.1333	27.548	27.5774	25.594	25.2262	22.42	22.2387	20.5618	20.3556
1985	5	30	29.7024	22.7	7.00239	25.0774	25.629	21.5871	22.8613	23.1194	25.4226	22.3101	22.4799	82.1613	60	72.4579	69.3278	27.3806	28.1387	27.6612	26.4358	22.3613	22.5484	22.2302	21.3145
1985	5	31	29.0968	23.359	5.73777	24.0258	26.0516	19.9194	20.2548	21.6806	25.4194	20.8839	21.0323	78.6129	60.5484	65.5806	66.6129	26.9226	29.1129	25.8452	25.7742	21.8645	23.3355	20.7645	20.7419
1985	6	1	36.2	24.2	12	26.6	32.4	27.8	28.6	24.4	27.6	25.4	25.8	84	69	83	79	29.1	33.8	30.9	31.2	23.6	26.1	24.6	24.8
1985	6	2	31.2	22.2	9	24	29	25.2	25.9	23	25.2	23.1	23.8	92	74	84	83	27.4	29.6	26.9	28	22.6	23.9	22.3	22.9
1985	6	3	30.8	23	7.8	25	27.2	27.2	26.7	23.2	25.6	25.2	24.7	86	88	85	86	27.2	31.8	30.7	29.9	22.5	25.1	24.5	24
1985	6	4	31.4	24.2	7.2	25	29	26.4	26.7	22.4	26.2	25.2	24.6	80	80	91	84	25.4	32.2	31.3	29.6	21.3	25.3	24.8	23.8
1985	6	5	34.6	22.6	12	25.2	32.2	28.2	28.5	23.2	27.6	24.4	25.1	85	71	73	76	27.1	33.9	28.1	29.7	22.4	26.2	23	23.9
1985	6	6	32.4	24	8.4	25	29.4	27.4	27.3	24	25.2	25	24.7	92	72	82	82	29.2	29.3	30.1	29.5	23.6	23.7	24.2	23.8
1985	6	7	33.4	24	9.4	25.8	30.2	27.8	27.9	23.4	26	25.2	24.9	82	72	81	78	27.2	30.9	30.3	29.5	22.5	24.6	24.3	23.8
1985	6	8	32.8	24.4	8.4	25	32.2	30	29.3	24.4	29.2	27.2	26.9	95	80	81	85	30.2	38.5	34.2	34.3	24.2	28.3	26.3	26.3
1985	6	9	34.4	23.6	10.8	26.4	31.4	27.4	28.1	25	28.4	25.4	26.3	89	80	85	85	30.7	36.7	31.1	32.9	24.5	27.5	24.7	25.6
1985	6	10	32.4	23.2	9.2	24.4	30.2	26.4	26.9	23.4	26.2	25	24.9	92	73	89	85	28.1	31.4	30.7	30.1	23	24.9	24.5	24.1
1985	6	11	34	23.4	10.6	24.8	32.2	28.8	28.6	23.2	27.2	26	25.5	88	68	80	79	27.4	32.8	31.8	30.6	22.6	25.6	25.1	24.4
1985	6	12	34.6	22.4	12.2	25	32.4	25.4	27	22.4	28.2	24	24.9	80	73	89	81	25.4	35.5	28.9	29.9	21.3	26.9	23.5	23.9
1985	6	13	34.4	21.4	13	25.2	32.2	28.6	28.7	23	28.4	26.3	25.9	83	75	84	81	26.6	36.2	32.7	31.8	22.1	27.3	25.5	25
1985	6	14	29.0839	24	5.08387	24.4	30.2	23.5774	23.9581	23	26.2	21.6194	20.2032	89	73	67.9677	58.5484	27.2	31.4	25.571	23.7839	22.5	24.9	20.5774	19.1226
1985	6	15	36.2	22.7452	13.4548	24.9419	25.9613	30.2	22.129	23.3065	22.7935	24.8	20.775	81.1613	54.9677	65	59.9043	27.9516	26.129	27.8	24.2148	22.6806	20.9484	22.8	19.5929
1985	6	16	36	23.6	12.4	26.6	26.1742	30.4	24.2	23	23.6161	25.4	20.6618	74	55.4516	67	58.5723	25.7	26.8226	29.2	23.9118	21.6	21.5419	23.6	19.3998
1985	6	17	36.2	23.8	12.4	27.4	35	29.8	30.5	22.6	29.4	27.4	26.5	67	66	83	72	24.3	37.3	34.9	32.2	20.6	27.8	26.7	25
1985	6	18	36.2	24.4	11.8	29.8	34.4	28.8	30.5	26.4	26.8	24.4	25.9	77	56	70	67	32.2	30.3	27.7	30	25.3	24.2	22.8	24.1
1985	6	19	36.2	22.871	13.329	25.4323	27.2226	30.2	24.3129	23.229	24.6	24.2	23.4806	81.4839	57.9032	61	64.3871	27.6968	28.0806	26.3	27.4097	22.5097	22.5032	21.9	22.129
1985	6	20	37.8	23.4	14.4	27.6	36.4	31	31.5	22.8	27.2	25.4	25.1	67	50	64	60	24.6	30	28.8	27.8	20.8	24.1	23.4	22.8
1985	6	21	37.8	22.8	15	29	36.8	31	32	23.4	28.4	28.4	26.7	63	53	82	66	25.1	33.2	37	31.8	21.2	25.8	27.6	24.9
1985	6	22	30.8258	24	6.82581	25.6	26.3645	24.8323	22.2935	23.8	22.7	24.3226	21.8516	86	55.6774	72.2258	62.871	28.3	26.6645	28.871	26.4968	23.1	21.4452	23.1581	21.3806
1985	6	23	37.6	22.0419	15.5581	24.9452	28.6968	22.5323	23.1258	23.0065	24.529	21.3129	21.6419	82.0968	55.3226	65.7097	58.9677	27.2226	27.6161	24.7	24.9935	22.2516	22.2323	20.0742	20.2774
1985	6	24	36.8	22.4	14.4	27.2	35.6	31.6	31.5	24.2	27	29.4	26.9	78	52	85	72	28.2	30	39.5	32.6	23.1	24.1	28.8	25.3
1985	6	25	37.2	25.2	12	26.4	36	31.4	31.3	23.6	27.2	20.9581	19.8793	79	51	62.3226	52.6785	27.3	30.3	25.1065	22.7563	22.5	24.3	20.3323	18.514
1985	6	26	35	24.4	10.6	26.6	31	30.2	29.5	25.4	26.2	27	26.2	91	69	78	79	31.6	30.9	33.5	32	25	24.6	26	25.2
1985	6	27	29.0031	27	2.00312	27.2	35.2	31.5	31.4	24.2	27	26.2	25.8	78	53	66	66	28.2	30.3	30.5	29.7	23.1	24.3	24.4	23.9
1985	6	28	28.6645	22	6.66452	27.4	34.8	22.5677	21.129	25	27.4	22.729	20.9581	82	57	69	52.5161	30.1	31.6	26.3097	22.5355	24.2	25	20.9903	18.2065
1985	6	29	37.2	23.4	13.8	25	26.3725	29.6	22.1569	24	22.6531	23.4	19.9592	92	50.9136	60	53.411	29.2	25.4302	24.7	23.0959	23.6	20.432	20.9	18.6872
1985	6	30	35.4	21.8	13.6	26.4	33.8	30.6	30.4	21.8	25.4	23	23.4	67	51	53	57	23.1	26.9	23.1	24.4	19.8	22.3	19.8	20.7
1985	7	1	37.2	21.4	15.8	23.4	27.3774	33	20.4065	21.2	22.3516	24.8	20.7581	82	51.129	52	57.3226	23.7	24.6484	25.9	23.9548	20.2	20.029	21.7	19.4355
1985	7	2	35	23	12	25.8	34.2	28.6	29.3	22.4	26	23.4	23.9	75	53	65	64	24.9	28.2	25.4	26.2	21	23.1	21.3	21.8
1985	7	3	30.3742	22.6	7.77419	26.2	34.2	28.3	29.3	23.4	27.4	26.2	25.7	79	60	85	75	26.9	32	32.6	30.5	22.3	25.2	25.5	24.3
1985	7	4	37.6	25.4	12.2	27.4	35.6	30.4	30.9	26.4	26.4	25.6	26.1	93	49	68	70	33.7	28.4	29.7	30.6	26.1	23.2	23.9	24.4
1985	7	5	27.4839	22.8	4.68387	25.8	33.2	34.8	32.2	25.2	30.8	22.5355	22.4806	95	84	70.2903	63.9355	31.6	42.8	26.5903	26.1548	25	30.2	21.4226	21.1774
1985	7	6	38.8	26.2	12.6	26.2	37.4	33	32.4	23.8	31.4	28.8	28	82	66	73	74	27.9	42	36.8	35.6	22.9	29.8	27.6	26.8
1985	7	7	31.6	22.2	9.4	25.6	25.3226	26.2	22.3387	22.2	23.4355	25.2	21.5908	75	54.6774	92	62.0354	24.5	26.8419	31.4	25.8964	20.8	21.7645	24.9	20.9815
1985	7	8	33.4	25.4	8	26	32	25.2	27.1	22.4	25.4	24.1	24	74	59	91	75	24.7	28.1	29.3	27.4	20.9	23	23.7	22.5
1985	7	9	35	25.2	9.8	25.4	32.8	28.8	28.9	23.2	26.2	24	24.5	83	60	67	70	27	29.7	26.7	27.8	22.3	23.9	22.2	22.8
1985	7	10	35.4	25.4	10	25.4	35	35.4	32.8	23.2	26	26.2	25.1	83	49	49	60	27	27.7	28	27.6	22.3	22.8	22.9	22.7
1985	7	11	35.6	25.6	10	25.8	34.8	24.4	27.3	22.2	26.6	23.1	24	73	53	90	72	24.4	29.5	27.4	27.1	20.7	23.8	22.6	22.4
1985	7	12	34.4	21.7581	12.6419	27.2	33.8	27	28.8	22	24.8	24.2	23.7	64	48	80	64	23	25.4	28.4	25.6	19.8	21.4	23.2	21.4
1985	7	13	28.7161	24.4	4.31613	25.4	35.6	23.2032	24.3452	21.2	24.6	23.3657	22.4599	69	41	70.127	60.7034	22.4	23.7	27.4015	26.0029	19.3	20.2	22.0337	20.9881
1985	7	14	30.2839	26.2	4.08387	27	36.4	24.2871	24.278	22.4	25.2	22.4366	19.7128	68	41	60.8699	56.5433	24.1	24.7	25.9496	24.5422	20.5	20.9	20.9282	19.8709
1985	7	15	35.4	26	9.4	26.2	33.4	28.4	29.1	22.4	25.6	23.2	23.7	72	54	65	64	24.6	27.7	25	25.8	20.8	22.8	21.1	21.6
1985	7	16	33.8	26	7.8	26.2	32.2	30	29.6	23.2	25	23.8	24	78	56	60	65	26.5	27	25.4	26.3	22	22.3	21.4	21.9
1985	7	17	35.6	25.2	10.4	25.4	35.2	26.4	28.4	22.2	25.2	23	23.5	76	45	75	65	24.7	25.5	25.9	25.3	20.9	21.4	21.6	21.3
1985	7	18	33	26	7	26.2	32	26.8	28	23	24.2	23	23.4	76	53	73	67	26	25.1	25.6	25.6	21.7	21.2	21.5	21.5
1985	7	19	38	25.2	12.8	25.2	35.6	33	31.7	23	25.6	25	24.5	83	45	53	60	26.6	26.3	26.4	26.5	22.1	21.9	22	22
1985	7	20	29.1129	25.4	3.7129	26.6	31.4	24.371	20.6226	24	25.2	23.3548	18.4613	81	61	65.3548	51.4839	28.1	28	26.9839	21.1774	23	22.9	21.8065	17.2097
1985	7	21	34.4	24	10.4	24.4	33	25.2	27	22.4	25	18.4	21.9	84	53	52	63	25.8	26.4	16.7	23	21.6	22	14.7	19.4
1985	7	22	33.6	23.2	10.4	23.4	31.6	30.2	28.9	22.2	25.2	25.2	24.2	90	60	67	72	26	27.9	28.8	27.5	21.7	22.9	23.4	22.7
1985	7	23	35.4	26.2	9.2	26.6	34	27.4	28.9	22.4	24.2	23.8	23.5	70	45	74	63	24.3	23.8	27.1	25.1	20.7	20.3	22.4	21.1
1985	7	24	30.6	24.4	6.2	25	30.2	25.4	26.5	23.2	24.4	23.8	23.8	86	62	88	79	27.2	26.8	28.4	27.5	22.5	22.2	23.2	22.6
1985	7	25	30.6	25	5.6	25.4	28.8	23.2	25.1	23.2	24.2	22	23.1	83	69	90	81	27	27.2	25.6	26.6	22.3	22.5	21.5	22.1
1985	7	26	31.8	20.3226	11.4774	24.4	29.2	28.2	27.5	23	24.1	24	23.7	89	66	71	75	27.2	26.7	27.1	27	22.5	22.2	22.4	22.3
1985	7	27	34.6	25	9.6	25.2	31.6	28.2	28.3	24	25.2	24.8	24.7	91	60	76	76	29	27.9	29.1	28.7	23.6	22.9	23.6	23.3
1985	7	28	34.4	25	9.4	27.2	26.9053	29.4	20.7617	23.2	23.5839	23.2	19.1134	72	56.0645	59	56.1748	25.8	26.8323	24.4	23.2391	21.6	21.4613	20.7	18.7338
1985	7	29	34.8	25.6	9.2	26	34.2	28	29	22	25.4	25.2	24.2	71	50	80	67	23.8	26.7	30.2	26.9	20.3	22.2	24.2	22.2
1985	7	30	32.4	24.2	8.2	24.4	31.4	28.3	28.1	23	26	25.6	24.9	89	65	81	78	27.2	30.1	31	29.4	22.5	24.1	24.7	23.8
1985	7	31	33.4	24.4	9	25	32.4	23.0903	23.2387	24	25	27.2	25.4	92	55	61.9032	58.7742	29.2	26.8	25.0613	24.8161	23.6	22.2	20.3065	20.1839
1985	8	1	33.4	24.4	9	25	31.2	28	28	23.3	25.2	24.1	24.2	87	62	73	74	27.5	28.1	27.5	27.7	22.6	23	22.6	22.8
1985	8	2	34.8	26.2	8.6	26.4	33.4	25.8	27.9	23.4	26	22.4	23.9	78	56	75	70	26.8	28.8	24.9	26.8	22.2	23.4	21	22.2
1985	8	3	35.2	23.4	11.8	23.4	33.4	29.6	29	22.2	24.6	25.4	24.1	90	49	72	70	26	25.2	29.7	26.9	21.7	21.2	23.9	22.3
1985	8	4	33.2	25	8.2	26	24.5548	27	19.6	23.2	21.8239	23	19.1767	79	50.0479	71	52.9448	26.6	25.4169	25.5	23.1492	22.1	20.4887	21.4	18.7538
1985	8	5	34	26	8	26.4	33.6	28.8	29.4	23	24.4	24.6	24	75	47	71	65	25.9	24.5	28.2	26.2	21.6	20.8	23.1	21.8
1985	8	6	33.1	26	7.1	26.6	32.2	28	28.7	21.2	24.2	23.8	23.1	62	52	71	62	21.6	25	26.7	24.4	18.8	21.1	22.2	20.7
1985	8	7	33.8	25	8.8	25	23.4323	27.6	18.929	23	20.9848	22.8	19.0701	85	50.5473	67	55.4755	26.8	25.0139	24.6	23.1093	22.2	19.9026	20.8	18.6706
1985	8	8	33	26	7	26.2	31.4	28.8	28.8	23.4	25.2	24.2	24.3	79	61	69	70	26.9	28	27.2	27.4	22.3	22.9	22.5	22.6
1985	8	9	26.8516	24.2	2.65161	24.4	25.2	21.3032	19.5742	23	22	21.5476	20.7717	89	76	65.5317	58.7055	27.2	24.3	26.3292	25.0972	22.5	20.7	21.2345	20.2889
1985	8	10	30.8	23.3	7.5	23.8	30.2	26.4	26.7	22.6	24.4	23.6	23.5	90	62	79	77	26.6	26.8	27.3	26.9	22.1	22.2	22.5	22.3
1985	8	11	33.6	24.4	9.2	24.4	23.0387	28.6	18.847	22.4	21.6652	25	19.8228	84	53.6559	75	58.09	25.8	25.8621	29.3	24.5078	21.6	20.6168	23.7	19.6681
1985	8	12	28.6535	25.4	3.25349	26	32.2	21.794	20.4484	23.2	25.8	22.4233	20.1124	79	60	68.3288	57.307	26.6	29	27.3815	24.671	22.1	23.5	22.0437	19.7927
1985	8	13	33.8	25.6	8.2	26	32.2	22.6264	21.5226	22.4	25.2	21.6541	20.0558	74	57	67.3632	59.0718	24.7	27.5	27.7877	25.5034	20.9	22.6	22.2801	20.4853
1985	8	14	27.729	25.4	2.32903	26	29.6	20.2161	21.3161	23.1	25.2	18.9303	18.8294	78	70	58.3392	55.0996	26.4	29.2	23.1992	23.2016	22	23.6	18.7605	18.7057
1985	8	15	32.4	23.4	9	24	31.4	29.4	28.5	23.2	26	23	24.1	94	65	58	72	27.9	30.1	23.9	27.3	22.9	24.1	20.4	22.5
1985	8	16	32.8	26	6.8	27	31.8	28	28.7	24.2	25.4	23.6	24.4	80	60	69	70	28.4	28.2	26.2	27.6	23.2	23.1	21.9	22.7
1985	8	17	27.7871	26.4	1.3871	27.4	33.2	22.0065	21.3452	23	25.2	21.451	20.6418	69	53	62.1686	60.6701	25.2	26.8	26.0096	24.8042	21.2	22.2	21.0214	20.139
1985	8	18	28.7677	24	4.76774	24.4	29	22.5774	22.1613	23.2	24.2	22.3567	21.5109	90	68	68.795	60.9032	27.6	27	27.235	25.8864	22.7	22.4	22.0004	20.9848
1985	8	19	28.7161	24	4.71613	24	29.8	20.7871	19.3161	22.2	24.4	22.3234	19.9992	86	64	69.7607	58.1394	25.6	27	27.4048	24.4545	21.5	22.4	22.0937	19.7361
1985	8	20	31	22	9	24	28.2	27	26.5	23	23.6	24.8	23.8	92	68	84	81	27.4	26.1	29.8	27.8	22.6	21.8	24	22.8
1985	8	21	30.4	22.4	8	23	29.8	26.6	26.5	21.4	24.4	24.8	23.5	87	64	87	79	24.4	27	30.1	27.2	20.7	22.4	24.2	22.4
1985	8	22	29.2	23.2	6	23.8	28.2	26.4	26.2	22.2	24	23.4	23.2	87	71	78	79	25.7	27.1	26.8	26.5	21.5	22.4	22.2	22.1
1985	8	23	28.4065	23.2	5.20645	23.2	24.1742	21.744	20.3839	21.2	22.7479	22.5798	20.8437	84	56.337	68.0624	60.0149	23.9	27.3779	27.7245	25.5974	20.3	21.7339	22.2801	20.5481
1985	8	24	34.2	20.6884	13.5116	23.1806	32.2	28.6	18.6872	19.8027	25.6	23.4	18.1944	71.7253	59	65	56.4079	25.3469	28.5	25.4	23.3723	20.7084	23.2	21.3	18.867
1985	8	25	31.2	25	6.2	25.4	30.6	27.6	27.8	23	25.2	24.6	24.3	82	65	78	75	26.5	28.5	29	28	22.1	23.3	23.5	22.9
1985	8	26	30.2	25.2	5	26	29.2	28	27.8	24	24.8	25.2	24.7	85	70	80	78	28.5	28.4	30.2	29	23.3	23.2	24.2	23.6
1985	8	27	27.1677	25.4	1.76774	26	32.4	20.7417	21.2387	23.6	26.2	21.5775	20.4106	82	62	65.6316	58.6056	27.5	29.9	26.3892	24.6315	22.7	24.1	21.2612	20.0118
1985	8	28	33.8	24.2	9.6	24.4	33	29.2	29	22.4	25.2	25	24.2	84	54	71	70	25.8	26.9	28.9	27.2	21.6	22.3	23.5	22.5
1985	8	29	33.2	26	7.2	26.4	32.2	29	29.1	24	25.8	25	24.9	82	60	73	72	28.3	29	29	28.8	23.1	23.5	23.6	23.4
1985	8	30	34.8	24.2	10.6	24.8	32	29.4	28.9	22.4	25	25.2	24.2	82	57	72	70	25.5	27.1	29.3	27.3	21.4	22.4	23.7	22.5
1985	8	31	28.3971	25	3.39709	25.2	32.8	21.4774	19.5963	22.2	24.4	21.9571	21.4377	77	50	68.2289	65.1655	24.8	25.1	26.6256	25.8797	21	21.1	21.6175	20.9915
1985	9	1	34.8	27.2	7.6	27.4	33.2	29	29.6	23	25.2	23.4	23.9	69	53	63	62	25.2	26.8	25.1	25.7	21.2	22.2	21.2	21.5
1985	9	2	34.8	25	9.8	25.4	33.8	28	28.8	23	25.4	23.2	23.9	82	51	67	67	26.5	26.9	25.3	26.2	22.1	22.3	21.3	21.9
1985	9	3	34.2	26.4	7.8	27	33.4	31	30.6	22	25.8	25	24.3	65	55	62	61	23.2	28.2	27.7	26.4	19.9	23.1	22.8	21.9
1985	9	4	31.2	24	7.2	24.4	29.8	27.2	27.1	23	26	25.2	24.7	89	74	85	83	27.2	31.1	30.7	29.7	22.5	24.7	24.5	23.9
1985	9	5	32.4	25.4	7	26	30.6	29	28.6	22.4	25.2	21.8	23.1	74	65	53	64	24.7	28.5	21.4	24.9	20.9	23.3	18.6	20.9
1985	9	6	27.4194	24.4	3.01935	25.2	30.6	18.8226	20.1935	22.4	25.2	20.8916	19.1134	79	65	65.7648	57.307	25.2	28.5	24.9207	22.3068	21.3	23.3	19.9525	18.0246
1985	9	7	29.8	24	5.8	24.2	28.8	23.6	25	22.4	24.2	22.4	23	86	69	90	82	25.9	27.2	26.3	26.5	21.7	22.5	21.9	22
1985	9	8	35.6	23.4	12.2	24.2	31	24.4	26	22.1	25.2	22.6	23.3	84	63	86	77	25.2	28.3	26.2	26.6	21.2	23.1	21.9	22.1
1985	9	9	30.2	23.8	6.4	24.2	28.5	27.2	26.8	22.6	24	25	23.9	87	69	84	80	26.4	26.9	30.2	27.8	22	22.3	24.2	22.8
1985	9	10	31	23.4	7.6	24.2	31	27	27.3	22.4	25.4	23.2	23.7	86	64	73	74	25.9	28.8	25.9	26.9	21.7	23.4	21.7	22.3
1985	9	11	26.9484	25	1.94839	25.4	32	26.4	27.5	23.2	25.4	24.4	24.3	83	59	85	76	27	28.1	29.2	28.1	22.3	23	23.7	23
1985	9	12	31.6	23.4	8.2	24.6	31.2	27.8	27.9	23.2	25.2	24.8	24.4	89	62	79	76	27.5	28.1	29.3	28.3	22.7	23	23.7	23.1
1985	9	13	31.4	23.4	8	24.2	29	28.2	27.4	22.6	24.4	24.6	23.9	87	69	75	77	26.4	27.5	28.6	27.5	22	22.7	23.3	22.6
1985	9	14	26.9032	24.4	2.50323	25	22.7032	20.2097	19.771	23.4	20.7451	19.7228	18.917	88	49.1155	63.5671	61.103	27.7	23.4189	24.4246	23.1093	22.8	18.9236	19.6995	18.7471
1985	9	15	31.8	23.2	8.6	23.4	31.4	28.4	27.9	22.2	25.4	25.2	24.3	90	62	77	77	26	28.5	29.9	28.1	21.7	23.2	24.1	23
1985	9	16	32.4	26	6.4	26.4	31.8	28.4	28.8	23.6	26	24.2	24.6	79	63	71	71	27.3	29.8	27.4	28.2	22.5	24	22.6	23
1985	9	17	33.2	25.4	7.8	25.8	32	29.2	29	23	26.4	24.8	24.7	79	65	70	71	26.3	30.7	28.4	28.5	21.9	24.5	23.2	23.2
1985	9	18	31.4	24.6	6.8	25	31.2	29.4	28.8	24	26.2	26.2	25.5	92	68	78	79	29.2	30.7	31.9	30.6	23.6	24.5	25.1	24.4
1985	9	19	32.2	24.6	7.6	25	31.4	28.8	28.5	23.2	25.8	25.8	24.9	86	64	79	76	27.2	29.5	31.2	29.3	22.5	23.8	24.8	23.7
1985	9	20	31.8	25.6	6.2	26	30	24.8	26.4	22.4	25.4	23.4	23.7	74	69	89	77	24.7	29.4	27.9	27.3	20.9	23.8	22.9	22.5
1985	9	21	31.4	19.971	11.429	26	30.2	27.6	27.9	23.4	24.2	25.4	24.3	81	61	84	75	27.1	26.3	31	28.1	22.4	21.9	24.6	23
1985	9	22	32.6	25	7.6	25.4	22.8355	28.6	18.5065	23.6	20.8017	25.4	17.3553	86	53.744	78	59.3049	27.9	23.9451	30.3	21.5575	22.9	19.1967	24.3	17.3786
1985	9	23	33.2	26	7.2	26.2	32.4	29.2	29.3	24.2	26	24.2	24.8	85	61	66	71	28.9	29.4	26.9	28.4	23.5	23.8	22.3	23.2
1985	9	24	32.4	26	6.4	26.2	32.4	29	29.2	23	26	25	24.7	76	61	73	70	26	29.4	29	28.2	21.7	23.8	23.6	23
1985	9	25	31	24.2	6.8	24.6	29.6	27	27	23.2	25.6	25	24.6	89	73	85	82	27.5	30.2	30.4	29.4	22.7	24.2	24.3	23.7
1985	9	26	28.2	23.4	4.8	24.2	25	23.2	23.9	22.4	23.2	22.4	22.7	86	86	93	88	25.9	27.2	26.6	26.6	21.7	22.5	22.1	22.1
1985	9	27	26.4581	22.6	3.85806	23	29.6	19.2452	19.6387	21.4	24.6	20.5353	19.8094	87	67	68.3954	63.001	24.4	27.6	24.3546	23.3324	20.7	22.7	19.6728	18.8504
1985	9	28	25.1968	23.4	1.79677	23.4	28.2	19.5226	19.671	22.2	24.5	19.0901	17.3353	90	74	62.7347	63.4006	26	28.3	25.0472	23.5088	21.7	23.1	20.0391	18.9536
1985	9	29	32.4	24	8.4	24.4	31	25.4	26.5	23	25.2	23.8	24	89	63	88	80	27.2	28.3	28.4	27.9	22.5	23.1	23.2	22.9
1985	9	30	32.2	24.6	7.6	25	31.8	28.2	28.3	22	25	25	24	77	58	77	71	24.5	27.2	29.6	27.1	20.7	22.5	23.9	22.4
1985	10	1	32.2	26	6.2	26.6	31	28.2	28.5	23.2	25.3	25.4	24.6	75	63	80	73	26.2	28.5	30.6	28.4	21.9	23.3	24.4	23.2
1985	10	2	27.4774	24	3.47742	24.4	31.6	21.0774	22.3032	23.2	26.2	22.2452	21.6161	90	66	70.7419	66.6129	27.6	30.5	26.5129	26.5645	22.7	24.4	21.3968	21.4226
1985	10	3	30.8	24	6.8	24.4	23.7419	26.8	20.1024	23.2	23.5194	24.8	19.9126	90	62.3226	85	62.9677	27.6	27.5903	30	24.8308	22.7	21.929	24.1	19.9026
1985	10	4	31.2	23.4	7.8	24.4	31	27	27.4	23.2	25.8	25	24.7	90	66	85	81	27.6	29.8	30.4	29.3	22.7	24	24.3	23.7
1985	10	5	26.4191	24.4	2.01915	25	29.4	20.3452	17.7615	23.4	24.4	21.5409	18.3076	88	67	67.8293	55.076	27.7	27.3	25.8031	22.7163	22.8	22.5	20.7317	18.2543
1985	10	6	27.7211	25	2.72112	26	29.6	21.0647	21.3977	24.2	24.2	22.2402	21.4443	86	64	75.2549	60.5036	29	26.7	26.7455	24.4345	23.5	22.1	21.4876	19.7095
1985	10	7	33.2	23.6	9.6	24	32.2	27.2	27.7	22.4	24.2	24.4	23.7	87	52	80	73	26	25	28.7	26.6	21.8	21.1	23.4	22.1
1985	10	8	33.2	24	9.2	24.2	32.2	29.4	28.8	23	26.6	24	24.5	90	65	64	73	27.3	31.1	26.3	28.2	22.5	24.7	21.9	23.1
1985	10	9	29.8	25.4	4.4	26	29.2	26.4	27	24	25	24.2	24.4	85	71	84	80	28.5	28.9	28.7	28.7	23.3	23.5	23.4	23.4
1985	10	10	34	25	9	25.2	31.8	27	27.8	23.2	25.4	24.3	24.3	85	60	80	75	27.1	28.2	28.6	28	22.4	23.1	23.3	22.9
1985	10	11	34.2	25	9.2	25.4	34	28	28.9	23.2	26	25.2	24.8	83	53	80	72	27	28.4	30.2	28.5	22.3	23.2	24.2	23.2
1985	10	12	25.0129	24	1.0129	24.2	33.4	20.6613	20.3903	23	25.2	21.5161	20.6585	90	52	74.2903	62.0021	27.3	26.7	25.9935	24.5378	22.5	22.2	20.8677	19.7894
1985	10	13	26.2839	24.6	1.68387	25	33.4	21.2032	18.7677	22.4	25.2	21.8065	19.1968	80	52	72.6129	58.871	25.4	26.7	26.3484	23.729	21.3	22.2	21.0581	19.1194
1985	10	14	26.3326	26.4	-0.0674298	29.4	22.3355	21.9548	19.6903	24.2	19.9059	22.2302	18.9935	65	50.1145	74.2227	55.4422	26.8	22.9461	26.6522	22.4599	22.2	18.4175	21.4243	18.1311
1985	10	15	33	25.2	7.8	26.4	32.4	28.4	28.9	23.4	26	24.2	24.5	78	61	71	70	26.8	29.4	27.4	27.9	22.2	23.8	22.6	22.9
1985	10	16	34.2	25	9.2	25.4	33.4	27	28.2	22.6	26.2	24.3	24.4	79	57	80	72	25.6	29.3	28.6	27.8	21.5	23.7	23.3	22.8
1985	10	17	33.4	19.6548	13.7452	25.4	33	27.2	28.2	22.4	24.6	24.2	23.7	77	51	78	69	25.1	25.4	28.2	26.3	21.2	21.4	23.1	21.9
1985	10	18	34	25.4	8.6	26	33.4	28.6	29.2	21.2	23.8	23.4	22.8	66	45	65	59	22	23.2	25.4	23.5	19	19.9	21.3	20.1
1985	10	19	25.9129	25.2	0.712903	28.2	24.2645	21.0839	19.5742	22.2	22.4032	21.5613	20.7355	60	56.8065	72.5806	61.7742	22.8	25.6645	25.9097	24.5484	19.6	20.6935	20.8161	19.829
1985	10	20	25.8968	24	1.89677	24.2	29.4	20.6323	20.1548	23	25	20.4613	19.8484	90	70	72	65.2903	27.3	28.8	25.771	25.4581	22.5	23.4	20.7323	20.5613
1985	10	21	31.2	23	8.2	24	30.2	26	26.5	22.4	25.2	24	23.9	87	67	85	80	26	28.8	28.5	27.8	21.8	23.4	23.3	22.8
1985	10	22	31.2	25	6.2	25	29	26.8	26.9	23.2	24.8	24.2	24.1	86	71	81	79	27.2	28.5	28.5	28.1	22.5	23.3	23.2	23
1985	10	23	31.2	20.5226	10.6774	23.2	31	26	26.5	23	25	24.4	24.1	98	62	88	83	27.9	27.7	29.5	28.4	22.9	22.8	23.8	23.2
1985	10	24	31.4	25.2	6.2	26	29.8	25.2	26.5	24	25.2	23.2	24.1	85	69	85	80	28.5	29	27.1	28.2	23.3	23.6	22.4	23.1
1985	10	25	26.7226	21.3032	5.41935	23.8	28.6	21.5387	20.0191	23	24.4	21.4976	19.8293	94	71	74.5557	61.6304	27.6	27.8	27.1217	24.4528	22.7	22.8	21.7041	19.6647
1985	10	26	31	20.7452	10.2548	24.4	25.3258	24.2	20.6355	23.2	23.8452	22.6	21.8161	90	61.5161	87	64.871	27.6	28.1677	26.4	26.071	22.7	22.2806	22	20.9065
1985	10	27	30.8	23.2	7.6	23.4	29.4	26.2	26.3	22.2	26	24	24.1	90	77	84	83	26	31.4	28.4	28.6	21.7	24.8	23.2	23.2
1985	10	28	27.0185	25	2.01852	25	30.4	20.9382	20.4968	23.2	25.2	21.7507	20.8383	86	66	73.1238	64.3996	27.2	28.6	26.4391	24.924	22.5	23.3	21.0714	19.9659
1985	10	29	29.6	21.4839	8.11613	23.4	28.8	25.6	25.9	22.4	24.8	24	23.7	92	72	88	84	26.4	28.7	28.8	28	22	23.3	23.4	22.9
1985	10	30	25.0032	19.771	5.23226	23.2	28.9	20.1323	19.5355	22.2	25	20.2548	19.4129	92	73	69.4516	61.0645	26.1	29.1	25.6613	24.3161	21.8	23.6	20.4387	19.4323
1985	10	31	27.2516	19.8355	7.41613	24.4	28.8	25.2	25.9	20.4	21.4	23	21.6	70	52	83	68	21.3	20.6	26.6	22.9	18.5	18	22.1	19.6
1985	11	1	26.2516	26	0.251613	26.2	31	20.871	21.3839	22	24.2	20.6613	19.9129	70	57	69.4516	58.8065	23.7	25.7	25.8	24.4613	20.2	21.6	20.7452	19.7581
1985	11	2	31	20.4221	10.5779	24	30	28	27.5	22.2	24	23.4	23.2	86	61	68	72	25.6	25.9	25.8	25.7	21.5	21.7	21.6	21.6
1985	11	3	23.9032	20.571	3.33226	26.4	23.3	18.7272	19.4871	22.2	19.0035	19.5863	16.3896	70	52.7451	63.8668	52.9781	24	24.0117	24.4678	22.2668	20.4	19.2033	19.7294	18.0046
1985	11	4	28.2	19.8677	8.33226	23.4	26.8	24.4	24.8	21.4	22.4	21.2	21.7	84	69	76	76	24.2	24.2	23.1	23.8	20.5	20.6	19.8	20.3
1985	11	5	29	20.6677	8.33226	24.2	27.2	25.3	25.5	22.2	23.4	23.2	22.9	84	73	84	80	25.4	26.3	27	26.3	21.4	21.9	22.4	21.9
1985	11	6	31.4	19.9839	11.4161	24.4	31	28	27.9	21.4	25	24.2	23.5	77	62	73	71	23.5	27.7	27.7	26.3	20.1	22.8	22.8	21.9
1985	11	7	32.2	19.1613	13.0387	25.2	31.2	25	26.6	24	25.8	23.2	24.3	91	65	86	81	29	29.7	27.2	28.7	23.6	23.9	22.5	23.3
1985	11	8	31.6	18.9419	12.6581	24.4	30.4	26.2	26.8	23	24.4	24	23.8	89	61	84	78	27.2	26.6	28.4	27.4	22.5	22.1	23.2	22.6
1985	11	9	33.6	18.9036	14.6964	24.8	33	27	28	22.2	25	24.2	23.8	80	53	80	71	25.1	26.4	28.4	26.6	21.1	22	23.2	22.1
1985	11	10	33.6	20.6161	12.9839	25.8	33.4	27.4	28.5	22	24.8	23	23.3	72	50	69	64	23.9	25.7	25.2	24.9	20.4	21.5	21.2	21
1985	11	11	33.4	19.0677	14.3323	26.2	33	27	28.3	21.4	24.1	23.4	23	66	48	74	63	22.3	24.2	26.4	24.3	19.3	20.6	22	20.6
1985	11	12	33.4	18.1378	15.2622	24.8	33.2	29	29	21.4	24.6	24.4	23.5	74	50	69	64	23.3	25.3	27.5	25.4	19.9	21.3	22.7	21.3
1985	11	13	33.4	20.7516	12.6484	25.8	31.6	24.2	26.5	24	24.5	23	23.8	86	56	90	78	28.6	26.1	27.3	27.3	23.3	21.8	22.5	22.6
1985	11	14	26.1355	20.1734	5.96209	24.4	31	19.8	18.5871	23	24.4	19.7677	19.1129	89	58	67.5484	55.9355	27.2	26.2	24.8032	23.6097	22.5	21.9	19.9548	19.0484
1985	11	15	30	19.571	10.429	23.6	28	26.1	26	22.4	24.6	24.1	23.7	90	76	85	84	26.3	28.7	28.7	27.9	21.9	23.4	23.4	22.9
1985	11	16	31.8	20.3581	11.4419	24.4	23.8258	27.8	19.8452	23	20.7384	24.5	16.4062	89	52.4454	77	51.9459	27.2	24.9906	28.6	22.4133	22.5	19.9459	23.3	18.0479
1985	11	17	32	19.5363	12.4637	25.6	31.6	27	27.8	24.2	25.4	24.6	24.7	89	61	82	78	29.3	28.4	29.3	29	23.7	23.2	23.7	23.5
1985	11	18	29.4	20.4871	8.9129	24	29.4	25.4	26	22.4	25	24.2	23.9	87	70	91	83	26	28.8	29.4	28.1	21.8	23.4	23.8	23
1985	11	19	30.2	19.5994	10.6006	24.4	30	26.4	26.8	23	25.6	24.4	24.3	89	71	85	82	27.2	29.9	29.2	28.8	22.5	24.1	23.7	23.4
1985	11	20	25.4484	19.6839	5.76452	24.8	31	21.0355	20.5903	23.2	25.8	20.4323	20.5581	88	66	64.0645	62.1935	27.4	29.8	25.1806	25.1194	22.6	24	20.4065	20.3161
1985	11	21	31	20.4226	10.5774	24.2	30.8	25.8	26.6	23.1	25.2	24.2	24.2	91	64	88	81	27.5	28.4	29.1	28.4	22.7	23.2	23.6	23.2
1985	11	22	32.4	19.7161	12.6839	24	32.3	27.2	27.7	21.6	24	24	23.2	81	50	77	70	24.2	24.4	27.7	25.5	20.6	20.7	22.8	21.4
1985	11	23	32.4	19.3066	13.0934	25.2	32.2	25.4	27	22	24.8	23.4	23.4	76	55	85	72	24.3	26.5	27.5	26.1	20.7	22	22.6	21.8
1985	11	24	32.2	20.1057	12.0943	23.8	22.7742	25.3	20.3022	21	21.2878	23	20.2989	78	50.6139	82	56.3746	23	24.0783	26.6	23.7319	19.8	19.4431	22.1	19.2899
1985	11	25	32	20.4226	11.5774	26.4	31.8	25	27	21	23	22.4	22.1	62	48	80	63	21.3	22.3	25.4	23	18.5	19.3	21.3	19.7
1985	11	26	25.277	18.8452	6.43184	24.4	31.6	24	26	22	24	22.2	22.7	81	54	86	74	24.9	24.9	25.6	25.1	21	21	21.5	21.2
1985	11	27	32.2	19.6226	12.5774	24	32.2	26.2	27.2	21	24.1	23.2	22.8	77	51	78	69	22.9	24.7	26.5	24.7	19.7	20.9	22	20.9
1985	11	28	32.6	17.9347	14.6653	25.4	32	27.2	28	22.2	24.2	24	23.5	76	53	77	69	24.7	25.1	27.7	25.8	20.9	21.2	22.8	21.6
1985	11	29	32.6	19.3581	13.2419	26.2	32.2	26.4	27.8	23	25	23.8	23.9	76	56	81	71	26	27	27.8	26.9	21.7	22.3	22.8	22.3
1985	11	30	27.0452	18.5	8.54516	26	32.5	20.9448	21.6774	21.2	25.2	20.5819	20.2189	66	56	67.5963	57.1072	22	27.3	25.4402	24.0483	19	22.5	20.5153	19.6662
1985	12	1	33	24.4	8.6	25.4	26.0129	26.2	21.6258	21.8	21.9613	22.2	20.0391	73	50.3548	71	59.4381	23.8	23.9258	24.1	22.7996	20.3	19.6355	20.5	18.7438
1985	12	2	31.4	24.2	7.2	25	31.4	24	26.1	21	24.4	23.1	22.8	70	57	93	73	22.2	26	27.7	25.3	19.2	21.7	22.8	21.2
1985	12	3	31	22.8	8.2	23.8	31	26.4	26.9	22.6	25	22.4	23.3	90	62	71	74	26.6	27.7	24.5	26.3	22.1	22.8	20.7	21.9
1985	12	4	30.4	23.4	7	24.8	29.5	26	26.6	23.2	24	22.8	23.3	88	64	76	76	27.4	26.2	25.7	26.4	22.6	21.9	21.5	22
1985	12	5	27.6	23.8	3.8	24.4	25	25	24.9	23.2	23.4	23.6	23.4	90	88	89	89	27.6	27.7	28.2	27.9	22.7	22.8	23.1	22.9
1985	12	6	27.9709	21.8	6.17086	22.8	26	22.2387	21.8903	21.4	23	22.0548	21.8226	89	78	70	63.5161	24.6	26.1	25.729	24.7484	20.8	21.8	20.929	20.3452
1985	12	7	28.1129	23	5.1129	24.2	26.3097	21.3129	21.7258	22.1	22.8452	21.1516	20.0548	84	50.8387	67.3871	61.0968	25.2	24.7548	24.6516	23.5452	21.2	20.3387	20.0613	19.4097
1985	12	8	27.2065	19.4677	7.73871	21.8323	29.4	22.2677	20.9194	20.0097	24.2	21.1839	19.4031	70.5806	65	66.9032	60.3039	22.3161	26.8	25.8226	22.38	18.4774	22.2	20.9	18.231
1985	12	9	32	22.4	9.6	23.2	30.8	26.4	26.7	22.6	23.4	24	23.3	95	54	82	77	27	23.9	28.3	26.4	22.4	20.4	23.1	22
1985	12	10	33	21.4	11.6	23.4	32.2	25.4	26.6	20.4	24	22.2	22.2	76	51	76	68	22	24.5	24.7	23.7	19	20.7	20.9	20.2
1985	12	11	32.2	21.4	10.8	22.4	31.4	27	27	20	23.1	22.4	21.8	81	50	68	66	21.8	22.8	24.1	22.9	18.9	19.6	20.5	19.7
1985	12	12	33.2	22.4	10.8	24.2	32.4	26.4	27.4	20.6	24.2	24.2	23	73	51	84	69	21.9	24.8	28.7	25.2	19	21	23.4	21.1
1985	12	13	33.6	22.8	10.8	24.2	32.2	24.4	26.3	19	22.4	20.4	20.6	62	43	70	58	18.6	20.7	21.3	20.2	16.3	18	18.5	17.6
1985	12	14	33.2	19.4	13.8	20.8	32	25.4	25.9	18.4	23.6	21.4	21.1	80	50	71	67	19.6	23.6	22.9	22	17.2	20.2	19.6	19
1985	12	15	32.8	21.2	11.6	22.4	25.6742	24.8	22.6464	17	22.9694	20.8	20.5893	59	48.949	70	61.0117	15.8	25.0073	21.9	24.1984	13.9	20.2689	19	19.8125
1985	12	16	33.2	18.2	15	24	32	26.3	27.1	18.6	23	22.2	21.3	60	47	70	59	17.9	22.2	24.1	21.4	15.8	19.2	20.5	18.5
1985	12	17	33.2	22	11.2	22.8	32.4	23.4	25.5	17.8	21.4	20	19.7	62	38	74	58	17.1	18.3	21.1	18.8	15.1	16.1	18.4	16.5
1985	12	18	34.2	16.8	17.4	23	33.6	24.1	26.2	18.8	23.6	21.2	21.2	67	43	78	63	18.9	22.6	23.3	21.6	16.7	19.4	19.9	18.7
1985	12	19	34	22.4	11.6	24.2	32.6	23	25.7	19	23.4	22.3	21.6	62	46	94	67	18.6	22.8	26.5	22.6	16.3	19.6	22	19.3
1985	12	20	27.5355	21.4	6.13548	23	33	21.2	21.4077	20.2	23.2	20.7451	18.6539	78	44	64.7992	54.1103	21.8	22	24.7742	21.3045	18.9	19	20.2389	17.6649
1985	12	21	27.6258	20.8	6.82581	22.4	26.9097	22.5581	22.9387	20.4	22.3065	21.5548	21.1742	84	44.4839	64.0968	57.3548	22.6	22.8452	24.2516	22.9645	19.5	19.0484	19.9645	19.1387
1985	12	22	34.2	22.4	11.8	24	32.8	28	28.2	18.6	22.8	21.2	20.9	60	43	55	53	17.9	21.2	20.7	19.9	15.8	18.4	18.1	17.4
1985	12	23	33.3	21.4	11.9	24.8	33	24.2	26.5	17.2	22	20	19.7	47	38	68	51	14.7	19.2	20.6	18.2	12.7	16.9	18	15.9
1985	12	24	34.4	20.2	14.2	22.2	33.4	26.8	27.3	19.4	22.4	22.8	21.5	77	39	71	62	20.7	19.9	25.1	21.9	18	17.4	21.2	18.9
1985	12	25	34.6	18.371	16.229	20.5677	31.6	26.8	18.9636	18.1411	23.8	23.2	17.9392	65.6982	52	74	48.775	20.2223	24.4	26.1	19.785	17.0989	20.7	21.8	16.4096
1985	12	26	34.2	23	11.2	24.8	33.8	28	28.6	20	22	21.3	21.1	65	36	55	52	20.2	18.7	20.9	20	17.7	16.5	18.2	17.5
1985	12	27	28.8806	19.2	9.68065	26.2	33.4	21.7871	23.0355	20	22	21.2871	20.3129	57	37	61.6452	57.6774	19.3	19	23.4645	22.8548	17	16.7	19.4645	19.0968
1985	12	28	34.2	21.8	12.4	23.4	32.6	27.8	27.9	17.4	22.8	20.6	20.3	55	43	52	50	15.9	21.3	19.5	18.9	14	18.5	17.1	16.6
1985	12	29	33.2	21	12.2	22.2	31.6	26	26.5	19.2	22.4	20.4	20.7	76	45	60	61	20.3	21.1	20.3	20.5	17.7	18.3	17.7	17.9
1985	12	30	33	21.4	11.6	22.2	31.4	27.2	27	18.8	23.4	20.2	20.8	73	51	53	59	19.5	23.5	19.1	20.7	17.1	20.1	16.8	18
1985	12	31	33.2	21.8	11.4	23.4	32.2	27.6	27.7	20.8	23.2	21.6	21.9	79	47	59	62	22.9	22.5	21.9	22.4	19.6	19.4	18.9	19.3
1984	12	31	34.8	18	16.8	20.4	34.4	28.4	27.9	17	26	23.6	22.2	72	52	67	63	17.1	28.1	26	23.7	15.1	23	21.7	19.9

## Sheet: 1985
						Temperature				Temperature				Relative Humidity				Pressure				Dew temperature
Year	Month	Day	Maximum	Minimum	Max-Min	1899-12-31 07:00:00	1899-12-31 13:00:00	1899-12-31 19:00:00	Average	1899-12-31 01:00:00	1899-12-31 13:00:00	1899-12-31 19:00:00	Average	1899-12-31 01:00:00	1899-12-31 13:00:00	1899-12-31 19:00:00	Average	1899-12-31 07:00:00	1899-12-31 13:00:00	1899-12-31 19:00:00	Average	1899-12-31 07:00:00	1899-12-31 13:00:00	1899-12-31 19:00:00	Average		Month	Taverage	Hraverage
1986	1	1	26.8753	19.2581	7.61727	20.5519	25.8277	20.0158	16.9595	18.7671	21.1118	19.4464	16.7774	63.9334	38.8756	53.1779	41.0755	19.8227	20.9777	20.8649	17.6951	16.8025	17.6745	17.4452	14.8903		January	26.227	49.9899
1986	1	2	35.4	23	12.4	24.2	34.2	30.6	29.9	19.553	23	22.6	19.8826	68.7617	39	51	48.0499	20.3888	20.8	22.2	20.0791	17.4618	18.1	19.2	16.9424		February	27.0205	54.049
1986	1	3	35.4	22	13.4	24	34.8	29.4	29.4	19.4231	24	22.4	19.7827	70.2934	41	55	48.7492	21.0015	22.8	22.5	20.6352	17.9646	19.6	19.4	17.3985		March	27.0644	61.3957
1986	1	4	28.0774	19.3998	8.67763	26.2	24.6659	23.016	23.1992	19.2	21.0514	21.4177	19.8881	52	38.9261	59.7711	50.2874	17.7	20.7584	23.702	21.1186	15.6	17.5351	19.5263	17.7226		April	27.0618	70.5902
1986	1	5	35.4	23.4	12	24.8	34.6	29.2	29.5	19.2	22.2	20.6	20.7	59	34	46	46	18.6	18.7	18.6	18.6	16.3	16.4	16.4	16.4		May	26.9151	68.6673
1986	1	6	34.4	22.8	11.6	24.4	33.2	28.8	28.8	19.4	21.8	21	20.7	63	37	50	50	19.3	18.7	19.8	19.2	16.9	16.4	17.3	16.9		June	27.4016	68.3674
1986	1	7	35	25	10	26	34.2	30.1	30.1	19.2	22.2	20.3	20.6	53	35	41	43	17.8	18.9	17.4	18	15.7	16.6	15.3	15.9		July	28.7925	56.355
1986	1	8	35.3	22.2	13.1	23.6	34.2	30.1	29.5	20	22.6	22.2	21.6	72	37	51	53	21	19.8	21.6	20.8	18.3	17.4	18.7	18.1		August	26.7411	62.71
1986	1	9	35.2	21.8	13.4	22.8	34.4	29.2	28.9	20	23	22.4	21.8	78	38	56	57	21.5	20.6	22.6	21.6	18.7	18	19.5	18.7		September	27.3781	67.0639
1986	1	10	35.4	23.6	11.8	24.8	34.4	28.3	29	19.2	22.4	22.4	21.3	59	35	60	52	18.6	19.2	23.2	20.3	16.3	16.9	19.9	17.7		October	26.2582	76.7174
1986	1	11	34	21.4	12.6	22.4	25.287	30.1	20.5253	20	19.6961	23.3	17.4511	81	36.6951	57	43.0691	21.8	19.7761	24.2	18.4341	18.9	16.4662	20.5	15.4609		November	27.4161	67.2818
1986	1	12	35.1	24	11.1	26	26.4724	29	21.441	22.4	20.5619	23.2	19.0907	74	38.5265	62	47.572	24.7	20.7517	24.6	20.2284	20.9	17.2787	20.9	16.9664		December	27.4097	57.5047
1986	1	13	34.2	24.2	10	25	33	28.2	28.6	23	24.6	23.2	23.6	85	51	66	67	26.8	25.4	25.2	25.8	22.2	21.4	21.2	21.6
1986	1	14	35.4	24.2	11.2	25	34.8	30	30	22.4	24.1	23.2	23.2	80	41	57	59	25.4	23	24	24.1	21.3	19.8	20.4	20.5
1986	1	15	35.4	23.6	11.8	25.4	35.2	31	30.6	20	21.4	21.2	20.9	61	29	42	44	19.8	16.5	18.8	18.4	17.4	14.5	16.5	16.1
1986	1	16	34.4	24	10.4	25	34	30.2	29.9	19.2	21.4	21	20.5	58	32	44	45	18.4	17.2	18.8	18.2	16.2	15.2	16.6	16
1986	1	17	28.477	20	8.477	21.2	34.4	22.7663	20.6785	18	21.4	20.4021	18.4508	74	31	51.9459	44.6535	18.5	17	21.6008	19.3165	16.3	14.9	18.1045	16.2797
1986	1	18	27.4381	21.8	5.63809	23.6	26.6889	21.6042	20.472	17.2	21.2445	19.4764	18.3742	53	37.8273	50.514	45.719	15.4	20.8583	20.6618	19.2067	13.5	17.6083	17.2753	16.2098
1986	1	19	29.6568	21	8.65685	22.4	34	23.2758	21.7973	18.2	21	21.043	19.8159	67	31	51.5248	45.9221	18.1	16.4	22.0983	19.6406	16	14.4	18.4616	16.5333
1986	1	20	35.2	22.8	12.4	24.2	34.8	29.2	29.4	19	22	20.2	20.4	62	33	44	46	18.6	18.1	17.8	18.1	16.3	15.9	15.7	16
1986	1	21	29.7393	23.2	6.53934	24.2	34.8	23.7275	22.4317	19.6	22.2	21.2144	20.5509	66	33	53.4353	50.5258	19.8	18.5	22.7047	21.5622	17.3	16.3	18.8656	18.085
1986	1	22	35.2	24.8	10.4	24.8	34.2	29.2	29.4	20	23	22	21.7	65	39	54	52	20.2	20.8	21.7	20.9	17.7	18.1	18.8	18.2
1986	1	23	35.2	21.2	14	25.4	35.1	29.2	29.7	20	23.2	21.4	21.5	61	37	50	49	19.8	20.6	20.4	20.3	17.4	18	17.8	17.7
1986	1	24	35.2	21.2	14	26.3	27.5913	28.2	23.8052	20.3	22.2535	22.1	20.7417	58	41.0239	59	49.948	19.9	22.36	22.6	21.6275	17.4	18.6106	19.5	18.2044
1986	1	25	28.9365	23.4	5.53652	25	26.7988	23.5155	22.0837	22.4	21.4909	20.6485	19.3698	80	38.2934	50.0146	46.052	25.4	21.4477	21.7973	20.3255	21.3	17.8481	18.1511	17.0123
1986	1	26	27.558	23.2	4.35796	25.6	25.5034	21.1979	17.9646	21	20.6085	19.6096	17.7515	67	36.0624	45.7523	40.358	21.9	19.9326	19.5763	17.7415	18.9	16.5428	16.4229	14.9045
1986	1	27	34.2	24.2	10	25.8	33.2	26	27.8	21.4	23.4	23.2	22.7	68	44	79	64	22.6	22.4	26.6	23.9	19.5	19.3	22.1	20.3
1986	1	28	30.2951	23.4	6.89511	24.2	30.2	23.8169	23.9784	23.4	24.2	21.1413	20.713	94	61	51.4797	48.7063	28.2	26.3	22.1503	21.6033	23.1	21.9	18.5007	18.0801
1986	1	29	33.4	24.2	9.2	25.4	32.4	30.1	29.5	22.6	24.4	22.3	23.1	79	52	51	61	25.6	25.3	21.8	24.2	21.5	21.3	18.9	20.6
1986	1	30	35	22.2	12.8	23	34	28.2	28.4	21	23.6	22.3	22.3	84	42	60	62	23.6	22.3	23.1	23	20.1	19.3	19.8	19.7
1986	1	31	35.4	24.8	10.6	24.8	34.4	29	29.3	20.6	22.4	20	21	69	35	44	49	21.5	19.2	17.5	19.4	18.7	16.9	15.4	17
1986	2	1	35.4	23	12.4	24.4	33.2	30.2	29.5	19.6	21.4	20.8	20.6	64	35	43	47	19.7	17.8	18.4	18.6	17.2	15.6	16.2	16.4
1986	2	2	34.6	22.4	12.2	23.4	32.4	29.6	28.8	18	22.2	21	20.4	59	41	46	49	17.1	20.1	19.2	18.8	15.1	17.6	16.9	16.5
1986	2	3	34	24.2	9.8	25.2	33	29.4	29.3	20	22.4	20.3	20.9	62	40	44	49	20	20.2	17.9	19.3	17.5	17.6	15.7	16.9
1986	2	4	33.8	22.4	11.4	23.6	33	29.8	29	20.2	22.2	20.6	21	74	39	44	52	21.4	19.7	18.2	19.8	18.6	17.3	16.1	17.3
1986	2	5	34.2	20.2	14	20.5353	32.8	29.2	21.2812	17.8223	23	20.1	19.2694	63.624	44	43	44.8221	19.7059	21.7	17.6	20.1184	16.6639	18.8	15.5	16.853
1986	2	6	34.2	20	14.2	21.2	33.2	27.4	27.3	19	21.2	20.2	20.1	82	34	52	56	20.5	17.3	19	18.9	17.9	15.3	16.7	16.6
1986	2	7	34.8	20.4	14.4	21.6	33.2	28.2	27.8	18	21.8	20.2	20	71	37	48	52	18.3	18.7	18.4	18.5	16.1	16.4	16.2	16.2
1986	2	8	28.9565	18.7471	10.2094	21.2246	34.8	21.8972	20.8616	18.8466	22.4	19.4309	19.3381	68.6081	34	49.2218	46.4376	21.1908	19	20.5102	20.3212	17.8085	16.7	17.183	17.0798
1986	2	9	34.6	23.2	11.4	25.8	33.4	28.8	29.2	20.6	23.6	22.6	22.3	63	44	59	55	20.9	22.7	23.4	22.3	18.2	19.5	20	19.2
1986	2	10	34.4	22.2	12.2	23	32.6	30.4	29.1	20.8	24.4	22.6	22.6	82	51	51	62	23.1	25.2	22.3	23.5	19.8	21.2	19.3	20.1
1986	2	11	36.2	19.1667	17.0333	24.4	25.3769	29.8	21.7167	20	20.4161	22.4	18.4079	67	37.0073	53	43.4295	20.5	20.5155	22.2	19.4652	17.9	17.1731	19.2	16.3073
1986	2	12	36	19.8709	16.1291	21.2212	34.4	30.3	21.9333	18.6172	24.2	22.3	17.4605	67.5215	43	50	40.52	20.8348	23.5	21.7	17.4144	17.5563	20.1	18.8	14.6539
1986	2	13	32.3	22.4	9.9	24.2	31	28.3	28	20.2	23	22.4	21.9	70	51	60	60	21	22.9	23.2	22.4	18.3	19.6	19.9	19.3
1986	2	14	35.2	23.2	12	25	34	29.4	29.5	19.8	21.2	20.2	20.4	62	32	43	46	19.7	16.8	17.7	18	17.3	14.8	15.5	15.9
1986	2	15	35.8	24	11.8	25	25.044	22.6198	22.2202	19.4	20.0703	18.5338	18.2932	60	35.129	43.3097	41.9004	18.9	19.3175	19.1628	18.8672	16.6	16.3546	16.1002	15.9249
1986	2	16	36	19.0219	16.9781	25.8	34	30	30	23	23.2	19.2	21.8	79	40	36	52	26.3	21.4	15.2	20.9	21.9	18.6	13.2	17.9
1986	2	17	35.3	20.0909	15.2091	26	35	31	30.8	20	22.4	21.4	21.3	58	34	43	45	19.5	18.8	19.2	19.2	17.1	16.6	16.9	16.8
1986	2	18	34.2	22.4	11.8	24.8	33.4	22	25.5	21.2	23.2	21	21.8	73	42	92	69	22.8	21.8	24.2	22.9	19.6	18.9	20.6	19.7
1986	2	19	27.831	20.6552	7.17586	24.2	32.4	28	28.2	22	24.2	23.2	23.1	83	51	67	67	25	24.8	25.3	25	21.1	21	21.3	21.1
1986	2	20	33.2	22.4	10.8	24	32.2	28	28	22.2	24.1	23.6	23.3	86	51	69	69	25.6	24.7	26.2	25.5	21.5	20.9	21.9	21.4
1986	2	21	32.6	22	10.6	23.8	32.2	25.4	26.7	22.4	23.2	23.2	22.9	89	47	83	73	26.2	22.5	27	25.2	21.8	19.4	22.3	21.2
1986	2	22	35	22.4	12.6	25.2	34.8	30	30	20	23.1	21.4	21.5	62	37	47	49	20	20.6	19.9	20.1	17.5	18	17.4	17.6
1986	2	23	34.3	22.4	11.9	24.2	33.2	29.2	29	20.2	22.4	21.3	21.3	70	39	50	53	21	20	20.2	20.4	18.3	17.5	17.6	17.8
1986	2	24	34	23	11	24.2	32.8	30.2	29.4	21	23.4	22.4	22.3	75	46	51	57	22.8	22.6	22	22.5	19.6	19.5	19	19.4
1986	2	25	28.8	20	8.8	21.4	25.2434	26	20.06	20.4	23.2	23.2	22.3	91	34.6134	79	36.2622	23.3	19.2041	26.6	17.3292	20	16.2102	22.1	14.59
1986	2	26	31.2	22	9.2	23.2	30.4	29.2	28	22.6	23	21.3	22.3	95	54	50	66	27	23.2	20.2	23.5	22.4	19.9	17.6	20
1986	2	27	31.2	22	9.2	23.2	30.4	29.2	28	22.6	23	21.3	22.3	95	54	50	66	27	23.2	20.2	23.5	22.4	19.9	17.6	20
1986	2	28	31.6	21.8	9.8	23.8	31	27.4	27.4	21	23.2	22.6	22.3	78	52	67	66	23	23.3	24.3	23.5	19.8	20	20.6	20.1
1986	3	1	33.2	22.4	10.8	24.2	31.8	25	26.5	22	24.2	22.3	22.8	83	54	79	72	25	25.2	25.1	25.1	21.1	21.2	21.2	21.2
1986	3	2	29	22	7	23.6	27.6379	25.8	24.9272	22.2	23.5754	23	22.0776	89	44.6202	79	57.0588	25.8	24.308	26.3	23.5763	21.6	20.0957	21.9	19.6544
1986	3	3	32.4	22.4	10	23.6	31.4	27	27.3	20.2	23.4	23.2	22.3	74	51	73	66	21.4	23.5	25.9	23.6	18.6	20.1	21.7	20.1
1986	3	4	34	21.4	12.6	23.2	32.2	28.2	28	21	22.2	23.2	22.1	82	42	66	63	23.4	20.2	25.2	22.9	20	17.7	21.2	19.6
1986	3	5	30.0087	22.4	7.60874	24.4	31.2	23.8152	24.4745	22	24.8	20.5819	20.5952	81	60	47.9834	51.4464	24.9	27.1	21.3644	21.7107	21	22.4	17.938	18.1711
1986	3	6	33.2	23.4	9.8	25	31.6	29.2	28.8	23.1	24	23.6	23.6	85	54	63	67	27	24.9	25.5	25.8	22.4	21	21.4	21.6
1986	3	7	32.6	23.6	9	25.2	31.8	27.8	28.1	23.4	23.2	25.6	24.1	86	49	84	73	27.6	22.8	31.4	27.3	22.7	19.6	24.8	22.4
1986	3	8	32.4	23.4	9	25.2	31.6	30.4	29.4	21.2	23.4	21.7707	21.6441	70	50	52.9116	55.8418	22.6	23.4	23.3723	23.4589	19.4	20	19.2166	19.3199
1986	3	9	34.2	20.5	13.7	22.8	28.9032	29.8	24.879	17	23.0626	21.2	21.3146	56	44.3538	47	54.8246	15.6	24.288	19.5	22.8167	13.6	19.7994	17.1	18.8982
1986	3	10	34.6	22.6	12	24	34	29.6	29.3	19	25.2	23.4	22.5	63	49	60	57	18.7	26.3	24.7	23.2	16.4	21.9	20.9	19.8
1986	3	11	34.2	22	12.2	23.2	32.4	29.2	28.5	20.8	25.1	24.6	23.5	81	56	69	69	23	27.1	27.9	26	19.7	22.4	22.9	21.7
1986	3	12	31.2	22.4	8.8	23.8	29.2	27.6	27	22.4	24.6	24.8	23.9	89	69	80	79	26.2	27.9	29.5	27.8	21.8	22.9	23.8	22.8
1986	3	13	33.2	23.4	9.8	25	32.2	29.2	28.9	22.4	25	25.2	24.2	80	56	73	70	25.4	27	29.4	27.3	21.3	22.3	23.8	22.5
1986	3	14	27.7844	21	6.78439	22.4	31.2	23.7886	24.348	21	25.1	20.3821	20.0991	88	61	49.7482	51.6129	23.9	27.9	21.9938	21.6208	20.4	22.9	18.1811	17.918
1986	3	15	34.2	21.4	12.8	23.2	33.2	29.8	29	21.8	26	23.8	23.9	89	57	61	69	25.2	28.9	25.5	26.5	21.2	23.5	21.4	22
1986	3	16	29.8489	22	7.84891	24.2	28.7534	25.4502	25.2137	21.2	22.743	20.8283	20.7118	77	43.2216	49.7815	52.5453	23.2	23.4822	21.7207	22.0137	19.9	19.4997	18.1511	18.3875
1986	3	17	33.6	23	10.6	24.4	31.4	28.2	28	23	25.4	23.6	24	89	62	68	73	27.2	28.5	26.1	27.3	22.5	23.2	21.8	22.5
1986	3	18	35.4	23.8	11.6	25.4	34.2	28.6	29.2	21	26	23.6	23.5	68	53	66	62	22	28.2	25.8	25.4	19	23.1	21.6	21.2
1986	3	19	35.2	22.2	13	21.5176	33.4	31.2	23.339	19.1734	26.2	24	19.2213	62.6348	57	55	51.9373	21.9338	29.3	25.1	21.9023	18.1611	23.7	21.2	18.0492
1986	3	20	29.8922	21.6	8.2922	22.8495	33.6	29.8	23.9817	20.472	26.4	26.4	21.5689	72.1249	57	77	57.3682	23.399	29.7	32.2	23.5144	19.4531	23.9	25.3	19.4688
1986	3	21	34.4	22.2	12.2	26	33.2	29.6	29.6	23.4	27.2	24.8	25.1	81	63	68	71	27.1	32.1	28.2	29.1	22.4	25.3	23	23.6
1986	3	22	35.4	23.4	12	24.4	26.6722	30	21.4243	22	22.2835	20.9674	20.0943	81	47.8169	56.6464	55.4089	24.9	24.2581	23.0366	22.3079	21	19.6229	18.9807	18.2966
1986	3	23	34.6	24	10.6	25	27.0252	29.6	22.9894	20	22.5265	20.4	20.2181	64	46.8179	43	53.8622	20.1	24.681	17.9	22.4454	17.6	19.826	15.8	18.3276
1986	3	24	35	23.8	11.2	24.4	25.1138	29.8	21.7307	19	21.5483	20	18.6747	60	44.0659	40	51.2155	18.4	23.6485	17	21.0052	16.2	18.9154	14.9	17.0764
1986	3	25	35.2	24	11.2	25.4	34.4	30.4	30.1	19.6	23.2	21.4	21.4	59	39	45	48	19	21.1	19.6	19.9	16.7	18.4	17.2	17.4
1986	3	26	36.6	24.2	12.4	25.2	35.2	31.2	30.7	19.2	27.6	22.8	23.2	57	56	49	54	18.3	31.9	22.3	24.2	16.1	25.1	19.2	20.2
1986	3	27	35.6	23.8	11.8	25	34.2	32.6	31.1	20.8	26.2	23	23.3	69	54	44	56	21.8	28.8	21.8	24.1	18.9	23.4	18.9	20.4
1986	3	28	36.2	21.2179	14.9821	23.1825	34.4	31.6	24.3879	20.0258	26.6	23	19.5097	69.8606	55	48	53.1446	23.9217	29.7	22.5	22.3068	19.7827	23.9	19.4	18.3642
1986	3	29	32.2	22.4	9.8	27	32.2	29.4	29.5	23.4	25	25.4	24.6	74	56	73	68	26.4	27	29.8	27.7	22	22.3	24	22.8
1986	3	30	36.8	19.553	17.247	27	35.4	26.8	29	23	26.4	24.8	24.7	71	50	85	69	25.5	28.5	30	28	21.4	23.3	24.1	22.9
1986	3	31	33.2	19.7361	13.4639	26.8	32	29.2	29.3	24	26.2	25	25.1	79	64	71	71	28	30.2	28.9	29	22.9	24.2	23.5	23.6
1986	4	1	31.4	24	7.4	24.2	30.8	28.2	27.9	23.2	26.2	25.4	24.9	92	70	80	81	27.8	31	30.6	29.8	22.8	24.6	24.4	24
1986	4	2	30.9677	20.9433	10.0244	25.4	29.8	22.8262	21.9671	24.2	25.2	21.5609	21.9272	91	69	54.8429	56.2414	29.4	29	22.7729	23.2857	23.8	23.6	18.8004	19.18
1986	4	3	34.2	20.8505	13.3495	26.6	33.8	21.8972	19.7644	24	26.2	22.1236	21.2218	81	55	58.0062	60.8055	28.1	29	24.8108	24.9925	23	23.6	20.2323	20.3624
1986	4	4	35.2	24	11.2	25	33.6	27	28.1	23.2	26.2	24.6	24.7	86	56	82	75	27.2	29.2	29.3	28.6	22.5	23.6	23.7	23.3
1986	4	5	33	19.5996	13.4004	26.6	31.4	29.4	29.2	24	25	24.6	24.5	81	60	68	69	28.1	27.5	27.8	27.8	23	22.6	22.8	22.8
1986	4	6	35.4	18.7938	16.6062	25.4	34.4	30.4	30.1	22.4	25	21.4277	19.836	77	47	56.5078	56.2414	25.1	25.5	24.1382	23.4189	21.2	21.4	19.6462	19.0934
1986	4	7	35.4	18.9136	16.4864	28.4	34.8	29.4	30.5	21.4	25	22.2	22.9	54	45	54	51	20.9	25.3	22	22.7	18.2	21.3	19.1	19.5
1986	4	8	32.4	23.4	9	24	30.8	25.6	26.5	23	26	23.6	24.2	92	69	85	82	27.4	30.5	27.8	28.6	22.6	24.4	22.8	23.3
1986	4	9	33.2	24.8	8.4	25	31.4	26.6	27.4	23.2	26	24.4	24.5	86	65	84	78	27.2	30.1	29.1	28.8	22.5	24.1	23.6	23.4
1986	4	10	33.2	20.6918	12.5082	25.4	31.4	27.6	28	24.2	26	24.6	24.9	91	65	78	78	29.4	30.1	29	29.5	23.8	24.1	23.5	23.8
1986	4	11	34.2	24.4	9.8	25	31.4	26.6	27.4	23.4	26	24.6	24.7	88	65	85	79	27.7	30.1	29.6	29.1	22.8	24.1	23.9	23.6
1986	4	12	31.5605	26	5.56046	26.6	33.4	21.9671	20.4121	23.4	25.3	21.7207	21.1874	77	52	62.6348	59.7743	26.7	26.9	24.3779	23.9888	22.2	22.3	19.9992	19.5272
1986	4	13	34	27	7	28.2	33	30.2	30.4	25.1	27	25.2	25.8	78	63	67	69	29.8	31.7	28.8	30.1	24	25	23.4	24.1
1986	4	14	31.2	19.23	11.97	26	30.6	24.4	26.4	25	27	23.3	25.1	92	76	91	86	31	33.3	27.9	30.7	24.7	25.8	22.9	24.5
1986	4	15	28.2	23.4	4.8	23.4	26	25.3	25	22.4	24	24.2	23.5	92	85	91	89	26.4	28.5	29.5	28.1	22	23.3	23.8	23
1986	4	16	33.2	20.7051	12.4949	26.2	31.2	21.7607	18.9103	24.6	26.4	21.3544	21.4521	88	69	55.0094	61.1148	29.9	31.3	25.0672	25.3156	24	24.8	20.3821	20.579
1986	4	17	31	25.4	5.6	26.2	30	24.6	26.4	24	25.2	23.2	24.1	84	68	89	80	28.4	28.9	27.5	28.3	23.2	23.5	22.7	23.1
1986	4	18	32	21.401	10.599	24.4	31.8	27.2	27.6	23.6	26.2	23.5322	23.7344	94	65	68.8283	66.9582	28.6	30.3	26.6989	26.8211	23.3	24.3	21.804	21.868
1986	4	19	31.2	24	7.2	25	30	27.4	27.5	23.6	24.3	25	24.3	89	63	82	78	28.2	26.6	30.1	28.3	23.1	22.1	24.2	23.1
1986	4	20	31.4	25.4	6	26	29.8	27.8	27.8	24	24.4	24.6	24.3	85	64	77	76	28.5	27	28.8	28.1	23.3	22.4	23.4	23
1986	4	21	31	24.4	6.6	25	30.4	27.2	27.5	23	25	24.2	24.1	85	65	78	76	26.8	28.1	28.2	27.7	22.2	23	23.1	22.8
1986	4	22	30.9744	25	5.9744	25.4	33.6	25.2	27.4	24	25.6	22.1	23.9	89	53	77	73	28.9	27.6	24.6	27	23.5	22.7	20.8	22.3
1986	4	23	32.6	25.2	7.4	25.6	30.8	28.4	28.3	23.4	25.4	25.6	24.8	83	65	80	76	27.3	28.9	31	29.1	22.6	23.5	24.6	23.6
1986	4	24	35.2	26.4	8.8	27	34.4	30.4	30.5	23.4	27	24.2	24.9	74	57	60	64	26.4	30.8	26.1	27.8	22	24.5	21.8	22.8
1986	4	25	33	26.8	6.2	28	32	29.2	29.6	23.2	24.6	23.2658	22.4008	67	55	70.0604	66.0989	25.3	26.1	27.1817	26.034	21.3	21.8	21.9105	21.0052
1986	4	26	33	24.4	8.6	26.6	32.4	29.2	29.4	22.4	24.4	23.2	23.3	70	52	60	61	24.3	25.3	24.5	24.7	20.7	21.3	20.8	20.9
1986	4	27	33.6	24	9.6	27	33.4	24.8	27.5	24.2	25	23.6	24.3	80	51	91	74	28.4	26.2	28.3	27.6	23.2	21.8	23.1	22.7
1986	4	28	31.8	23.8	8	25	31	29.8	28.9	23.4	25.4	24.4	24.4	88	64	64	72	27.7	28.8	27	27.8	22.8	23.4	22.4	22.9
1986	4	29	32.3	24.8	7.5	25.4	31.2	29.3	28.8	24	25.2	20.6785	20.7684	89	62	63.1009	62.102	28.9	28.1	24.1582	24.1848	23.5	23	19.5197	19.5596
1986	4	30	32.2	25.2	7	25.6	32	24.6	26.7	23.4	25	21.3977	21.6341	83	57	60.1707	61.3694	27.3	27.1	24.601	24.8508	22.6	22.4	19.9992	20.159
1986	5	1	32	24.6	7.4	25.2	30.8	28.4	28.2	23.2	24.4	25.2	24.3	85	59	77	74	27.1	26.4	29.9	27.8	22.4	22	24.1	22.8
1986	5	2	35	25.4	9.6	27.6	35	28	29.6	24.4	26	24	24.8	77	49	72	66	28.5	27.7	27.2	27.8	23.2	22.8	22.5	22.8
1986	5	3	29.0431	25	4.04308	27	33.4	21.9704	21.6841	24.2	26	22.5598	21.5043	80	56	68.7284	70.9927	28.4	28.8	27.1084	27.185	23.2	23.4	22.0737	21.9638
1986	5	4	30.3	25.4	4.9	26.2	29.4	27.1	27.5	24.2	25.1	22.8695	21.5476	85	71	69.7274	71.2258	28.9	29	27.801	27.4015	23.5	23.6	22.4966	22.047
1986	5	5	34.1	25.4	8.7	26	33.2	29.3	29.5	24.2	26.2	22.1602	20.5549	86	58	66.5307	67.2676	29	29.4	26.6489	26.1405	23.5	23.8	21.6042	21.0671
1986	5	6	33.8	24.8	9	27	32.2	28.4	29	23	25	24.2	24.1	71	56	71	66	25.5	27	27.4	26.6	21.4	22.3	22.6	22.1
1986	5	7	34.4	24.4	10	25.6	25.9463	28.3	22.0171	23	24.9806	24.1	23.2857	80	58.5723	71	70.9594	26.4	28.0108	27.3	27.9842	22	22.6764	22.5	22.6464
1986	5	8	34.2	24	10.2	26.8	33.4	29	29.5	23	25	24.1	24	73	51	67	64	25.6	26.2	26.8	26.2	21.5	21.8	22.2	21.9
1986	5	9	32.3	24.6	7.7	25.4	31.6	28.3	28.4	24.4	25.2	25.1	24.9	92	60	77	77	29.9	27.9	29.8	29.2	24	22.9	24	23.6
1986	5	10	32.8	25.4	7.4	27.2	32.4	25.4	27.6	23	26.4	23.6	24.3	70	63	86	73	25.3	30.5	27.9	27.9	21.3	24.4	22.9	22.9
1986	5	11	33	23.6	9.4	25.2	29.4	28.1	27.7	23.2	24	25	24.1	85	64	78	76	27.1	26.3	29.6	27.7	22.4	21.9	23.9	22.7
1986	5	12	32.2	24.8	7.4	25.4	31	26	27.1	24	26	20.6951	20.1257	89	68	60.2706	61.1363	28.9	30.3	25.4169	24.4512	23.5	24.3	20.3988	19.6862
1986	5	13	33.2	22.4	10.8	25	31.4	29.2	28.7	22.1	25	24.8	24	78	60	70	69	24.7	27.5	28.4	26.9	20.9	22.6	23.2	22.2
1986	5	14	34.2	24	10.2	27	33.6	29.4	29.8	24.4	24.6	25	24.7	81	48	70	66	28.8	25	28.8	27.6	23.4	21.1	23.4	22.7
1986	5	15	29.3294	25.6	3.72945	26	34.4	28	29.1	24	26.1	23.2	24.4	85	52	67	68	28.5	28.4	25.3	27.4	23.3	23.2	21.3	22.6
1986	5	16	35.6	25	10.6	27	34.4	30.2	30.5	24	25.4	25.6	25	78	49	69	66	27.9	26.5	29.8	28.1	22.9	22.1	24	23
1986	5	17	37	25.8	11.2	28.6	35.4	29.8	30.9	22.2	25.1	24.8	24	58	44	67	56	22.6	25.1	28	25.2	19.4	21.2	23	21.2
1986	5	18	36.2	25.2	11	27.4	35.2	30.2	30.8	24.4	26.4	25.4	25.4	78	50	68	66	28.6	28.7	29.3	28.8	23.3	23.3	23.7	23.4
1986	5	19	35.8	26	9.8	27.8	34.4	29.6	30.4	25.6	25.4	18.6197	18.1591	84	49	56.1652	60.0149	31.4	26.5	22.9817	23.4044	24.8	22.1	18.5338	18.8191
1986	5	20	35.8	25	10.8	26.2	33.4	31.6	30.7	23.6	25.4	25.2	24.7	81	53	60	65	27.4	27.2	27.9	27.5	22.6	22.5	22.9	22.6
1986	5	21	28.8766	24	4.87659	27.4	35.8	21.8939	22.0637	23.2	26	22.5066	22.5554	70	46	67.4298	70.0861	25.7	27.2	27.3948	27.5223	21.5	22.5	22.047	22.1189
1986	5	22	24.9959	24	0.995898	26.4	32.4	19.8726	17.8814	24.2	26.1	21.1713	21.6441	84	61	70.7929	66.7638	28.7	29.7	26.1994	25.4701	23.4	23.9	21.1746	20.5353
1986	5	23	32.2	24.8	7.4	27.6	31.4	28.2	28.9	24	25	24.4	24.5	74	60	73	69	27.5	27.5	28.1	27.7	22.6	22.6	23	22.8
1986	5	24	33.4	24.4	9	26	32	29	29	23.4	25.1	22.5598	22.4626	81	58	70.5598	71.0486	27.1	27.3	27.9442	27.591	22.4	22.6	22.4	22.1842
1986	5	25	34	23	11	25.6	32.4	24.6	26.8	23.2	25.4	23	23.9	82	57	87	76	26.9	27.9	27	27.2	22.3	22.9	22.4	22.5
1986	5	26	29.4	24	5.4	24.2	28.4	21.9371	20.5553	23	24.2	22.9782	21.5208	90	71	75.4139	69.8799	27.3	27.4	28.66	26.5667	22.5	22.6	23.0126	21.3455
1986	5	27	31.4	22.4	9	23.2	30.6	27.1	27	22.2	24.4	24.3	23.6	92	60	80	77	26.1	26.5	28.5	27	21.8	22	23.3	22.4
1986	5	28	25.7727	22.5365	3.2362	23.4	29	20.3954	18.7838	22.2	24.6	19.7369	18.0526	90	70	62.2491	61.0461	26	28	25.9137	23.4801	21.7	23	20.7096	18.8879
1986	5	29	28.2706	22	6.27055	23.2	28.4	20.5519	20.7817	21.4	24	21.3599	19.4333	85	70	63.7249	68.2666	24.3	26.9	26.4196	26.0399	20.6	22.3	21.2251	21.0122
1986	5	30	33.4	22.8	10.6	23.8	32	27.4	27.6	22	24.4	22.4	22.9	86	54	65	68	25.2	25.6	23.8	24.9	21.3	21.5	20.3	21
1986	5	31	32.4	22.4	10	25	32.2	24	26.3	23	25	23	23.7	85	56	92	78	26.8	27	27.4	27.1	22.2	22.3	22.6	22.4
1986	6	1	33	24	9	25	25.2	24	24.5	23.1	23.4	22.4	23	85	86	87	86	27	27.6	26	26.9	22.4	22.7	21.8	22.3
1986	6	2	31.2	23.4	7.8	24	27.3	26.2	25.9	22	26.2	24.6	24.3	84	92	88	88	25.1	33.3	29.9	29.4	21.2	25.8	24	23.7
1986	6	3	32.1	24	8.1	25	31.4	24.5065	23.0258	23	25.2	23.3516	21.7226	85	61	70.8065	63.9355	26.8	28	27.6935	26.3323	22.2	22.9	22.2548	21.2742
1986	6	4	32.1	22.2	9.9	24.2	30.1	26.1	26.6	22.1	25.3	24.1	23.8	84	68	85	79	25.2	29.1	28.7	27.7	21.2	23.6	23.4	22.7
1986	6	5	32.1	22	10.1	24.1	28.4	26.4	26.3	22.3	24.1	24.3	23.6	86	70	84	80	25.7	27.2	29	27.3	21.6	22.5	23.5	22.5
1986	6	6	32.1	22.3	9.8	25.3	30	27.2	27.4	23.4	25	24.4	24.3	85	67	80	77	27.5	28.4	28.7	28.2	22.7	23.2	23.4	23.1
1986	6	7	32.1	18	14.1	24.2	30.2	26	26.6	22.2	26.1	23.1	23.8	84	73	78	78	25.4	31.1	26.4	27.6	21.4	24.7	22	22.7
1986	6	8	33.4	22.2	11.2	23.4	32.4	28.6	28.3	21.4	25.4	25	23.9	84	57	75	72	24.2	27.9	29.3	27.1	20.5	22.9	23.7	22.4
1986	6	9	32.3	22.871	9.42903	25.4	31	28	28.1	23	25.2	24.1581	20.8383	82	63	75.6129	62.7347	26.5	28.3	28.5871	25.3503	22.1	23.1	22.971	20.4487
1986	6	10	34.2	23.6	10.6	26	33.4	29.2	29.5	23.8	26	24.3	24.7	83	56	67	69	28	28.8	27.2	28	23	23.4	22.5	22.9
1986	6	11	34	23.3	10.7	26.1	33	28	28.8	24.1	25.2	24.2	24.5	85	54	73	71	28.7	26.9	27.7	27.8	23.4	22.3	22.8	22.8
1986	6	12	33.4	23.3	10.1	26.1	31.2	27.6	28.1	24.2	23.6613	23.1613	21.7742	86	54.8065	73.5161	62.3871	28.9	26.8968	27.3452	25.3161	23.5	21.6161	22.0452	20.471
1986	6	13	33.4	21.3	12.1	24.4	33.2	27.4	28.1	22.1	25.2	24	23.8	82	53	76	70	25.1	26.8	27.6	26.5	21.1	22.2	22.7	22
1986	6	14	33	22.4	10.6	26.3	31.6	27.6	28.3	22.4	25.2	23	23.5	72	60	68	67	24.5	27.9	25.1	25.8	20.8	22.9	21.1	21.6
1986	6	15	34.8	24.6	10.2	25.6	32.6	26.4	27.8	24.2	24.8	24.6	24.5	89	53	86	76	29.3	26.2	29.7	28.4	23.7	21.9	24	23.2
1986	6	16	35.3	22.8	12.5	27.2	34.1	28.2	29.4	22.6	25.2	24.2	24	68	49	72	63	24.4	26.2	27.6	26.1	20.7	21.9	22.7	21.8
1986	6	17	29.529	22.3	7.22903	25.3	35	27.1	28.6	23.3	26	23.3	24.2	85	49	73	69	27.3	27.7	26.1	27	22.5	22.8	21.8	22.4
1986	6	18	33.4	22.2	11.2	26.3	32.3	27.3	28.3	23.4	26.3	24.4	24.7	79	63	79	73	26.9	30.3	28.7	28.6	22.3	24.3	23.3	23.3
1986	6	19	36	22.3	13.7	26	34.2	30.1	30.1	23.3	25.3	24.4	24.3	80	49	63	64	26.8	26.4	26.8	26.7	22.2	22	22.2	22.2
1986	6	20	36.3	23.1	13.2	25	34.4	31	30.4	23.4	25.3194	24.1968	24.1903	88	59.1613	74.5161	66.2581	27.7	28.9677	28.5839	28.2419	22.8	23.2226	22.9806	22.8032
1986	6	21	36.6	25	11.6	26.8	36	28	29.7	23	25.8	23.8	24.2	73	45	71	63	25.6	26.5	26.7	26.3	21.5	22.1	22.2	21.9
1986	6	22	32.6	24.4	8.2	26.2	31.4	28.6	28.7	24.2	25.4	25.2	24.9	85	62	76	74	28.9	28.5	29.8	29.1	23.5	23.2	24	23.6
1986	6	23	32.3	24.2	8.1	26	32	23.2591	23.8718	24.2	25.2	22.0004	22.3401	86	58	67.8293	60.8699	29	27.6	25.4968	25.7998	23.5	22.7	20.7217	20.9315
1986	6	24	33.1	22.2	10.9	24.2	30.3	27	27.1	23.1	25.3	22.4666	20.765	91	67	69.5942	52.8783	27.5	29	26.559	23.1659	22.7	23.5	21.2878	18.6972
1986	6	25	29.9355	23.3	6.63548	26	35.1	30.1	30.3	22.3	25	24.3	23.9	73	44	62	60	24.5	25.1	26.6	25.4	20.8	21.1	22.1	21.3
1986	6	26	31.0097	22.1	8.90968	25.0129	36.1	28.1	24.2677	23.0871	25.3	24.4	22.4774	79.2258	42	74	60.6129	27.3742	25.2	28.1	25.8548	22.3258	21.2	23	20.9871
1986	6	27	29.9387	23.4	6.53871	27.4	36.2	30.4	31.1	23.2	26.2	23.4	24.3	70	46	56	57	25.7	27.5	24.2	25.8	21.5	22.6	20.6	21.6
1986	6	28	29.5892	23.2	6.38918	28.2	35.2	23.2957	21.8106	23.3	25.4	23.4622	21.6341	66	46	71.2258	54.2102	25.4	26	27.1584	23.2624	21.3	21.7	21.6674	18.7938
1986	6	29	31.3258	24.4	6.92581	27	33.4	24.5581	22.8717	24	25.6	22.4226	20.6031	78	54	68.0968	55.134	27.9	27.7	26.1742	23.841	22.9	22.8	21.2	19.29
1986	6	30	30.0194	25.2	4.81935	27	31.4	27.2	28.2	24.2	25.4	25.2	24.9	80	62	85	76	28.4	28.5	30.7	29.2	23.2	23.2	24.5	23.6
1986	7	1	30.2387	23.4	6.83871	25.2	34	30.3	30	23.2	23.4	22.4	23	85	41	51	59	27.1	21.8	21.9	23.6	22.4	18.9	19	20.1
1986	7	2	31.1548	22.4	8.75484	26.6	35.2	31.2	31.1	20.6	25	23.4	23	58	44	52	52	20.3	25	23.7	23	17.8	21.1	20.2	19.7
1986	7	3	31.354	25.2	6.15401	24.8581	33.6	28.4	23.5032	24	24.4	21.9516	17.7613	78.5484	47	61.2581	54.6774	26.7806	24.5	25.8677	22.4516	22.0032	20.8	20.7516	18.1387
1986	7	4	31.0581	24.2	6.85806	25.4	32.4	27.2	28.1	23.4	25.2	24.2	24.3	85	56	78	73	27.5	27.3	28.2	27.7	22.6	22.6	23.1	22.8
1986	7	5	28.3704	24.2	4.17045	26.4	35.6	30.6	30.8	23.2	24.2	23.2624	23.2058	77	39	72.5578	65.9979	26.3	22.7	27.4481	26.9985	21.9	19.6	22.1136	21.8606
1986	7	6	30.8516	22.6	8.25161	24.4	33.6	30.2	29.6	21.4	23.8	23	22.7	77	44	54	59	23.5	23.1	23.4	23.3	20.1	19.8	20	20
1986	7	7	30.9871	18.871	12.1161	26	34.8	28.4	29.4	22.2	25.2	23.4	23.6	72	46	66	62	24.3	25.8	25.5	25.2	20.6	21.6	21.4	21.2
1986	7	8	30.7871	24.2	6.5871	27.4	33	28	29.1	23.6	25.2	24	24.3	73	54	72	66	26.6	26.9	27.2	26.9	22.1	22.3	22.5	22.3
1986	7	9	29.4626	22.4	7.06264	26.2	37	31.4	31.5	21.4	24.6	23.2	23.1	66	36	50	51	22.3	22.8	23.1	22.7	19.3	19.6	19.8	19.6
1986	7	10	30.1886	25.4	4.78855	27	34	29.4	30	22.2	24.2	23.4	23.3	66	45	61	57	23.6	23.8	24.8	24.1	20.2	20.3	21	20.5
1986	7	11	29.8774	25	4.87742	26.6	37	22.8065	20.3935	24.4	25	22.6065	19.8726	84	38	66.7305	54.0437	29.1	23.8	27.5113	22.7729	23.6	20.3	22.1336	18.5041
1986	7	12	31.0943	24.8	6.29428	27.4	36.2	31.3	31.5	22.4	24.4	23.2	23.3	65	38	51	51	23.8	22.8	23.1	23.3	20.3	19.6	19.8	19.9
1986	7	13	29.6425	23.4	6.24246	26	36.6	30.6	31	20.2	23.2	23	22.1	59	32	53	48	19.9	19.7	23.1	20.9	17.4	17.2	19.8	18.2
1986	7	14	31.2608	24	7.26077	27.4	32	30.3	30	21	23.2	23.4	22.5	57	48	56	54	20.7	22.7	24.3	22.5	18	19.5	20.6	19.4
1986	7	15	28.6302	24	4.63018	27.2	35.2	31.4	31.3	22.6	23.6	23.2	23.1	68	38	50	52	24.4	21.5	23.1	23	20.7	18.7	19.8	19.7
1986	7	16	30.7879	23.4	7.38793	25.4	34.4	28.3	29.1	22.1	24.2	23.2	23.2	75	43	65	61	24.4	23.5	25.1	24.3	20.7	20.1	21.2	20.7
1986	7	17	30.1806	23.4	6.78065	24.4	31	25.4	26.5	23.2	25	23.0065	22.2901	90	62	63.9355	58.6389	27.6	27.7	26.3065	25.3569	22.7	22.8	21.4742	20.6685
1986	7	18	31.0743	23.2	7.8743	24.4	31.2	29.2	28.5	23.2	24.6	24.2	24	90	59	66	72	27.6	26.6	26.9	27.1	22.7	22.1	22.3	22.4
1986	7	19	31.4236	23.2	8.22361	28.2	29.0298	30.2	24.7097	22.1	23.6	24	21.5675	59	50.4839	60	56.8741	22.6	26.3194	25.8	24.7143	19.5	21.2516	21.6	20.0824
1986	7	20	30.052	23.2	6.85203	23.4903	30.4	29.4	21.2878	21.7	23.8	23.6	19.0568	76.3226	58	62	53.1446	25.7065	25.2	25.3	21.8606	20.9516	21.2	21.3	17.7648
1986	7	21	30.0154	25.4	4.6154	26.6	34.2	30.4	30.4	25.2	25.2	24.6	25	89	49	63	67	31.1	26.2	27.1	28.1	24.7	21.8	22.4	23
1986	7	22	29.3062	24.2	5.10625	25.4	28.6	26.1	26.5	22.7968	25	25	17.8085	81.7097	75	92	48.2938	26.8097	29.3	30.9	20.5309	21.9968	23.7	24.6	16.7224
1986	7	23	31.2175	21.6	9.61748	24.4	35.8	29.1	29.6	22	22.4	22.2	22.2	81	31	55	56	24.9	18.3	22.2	21.8	21	16.1	19.2	18.8
1986	7	24	29.3627	22	7.36275	22.4	35.8	31.2	30.1	21.2	23.2	22.4932	18.927	90	34	65.2986	48.8824	24.4	20.2	26.0595	21.4743	20.7	17.7	21.098	17.5517
1986	7	25	31.8452	22.2	9.64516	25.4	36.6	29.4	30.2	21.2	21.529	22.2	19.8548	69	45.9355	54	54.7742	22.4	23.4	22	23.3903	19.3	19.1355	19.1	19.1387
1986	7	26	30.2839	24	6.28387	25.2	27.6839	30.4	23.2742	22.2	21.7323	22.4	19.2355	77	50.4516	50	54.6774	24.8	25.0226	21.9	23.0484	21	20.2871	18.9	18.7258
1986	7	27	30.2418	24	6.24183	26.6	36.2	31.2	31.3	23	24.2	23.2	23.5	74	37	51	54	25.7	22.3	23.2	23.8	21.6	19.3	19.9	20.2
1986	7	28	28.6035	23.8	4.80354	27.2	37	28.3	30.2	22	24.1	22	22.7	64	34	58	52	23	21.6	22.3	22.3	19.8	18.7	19.3	19.2
1986	7	29	30.9011	22.6	8.30114	26	37	30.4	31	21.6	24.6	22.2	22.8	68	36	49	51	22.9	22.8	21.4	22.4	19.7	19.6	18.6	19.3
1986	7	30	30.0221	22.2	7.82206	24.4	37.4	31.1	31	21.4	24	22.1	22.5	77	33	46	52	23.5	21.1	20.7	21.8	20.1	18.3	18.1	18.8
1986	7	31	29.2662	22.6	6.66618	25.4	36.6	32.2	31.6	21.2	23.4	22.2	22.3	69	33	42	48	22.4	20.1	20.2	20.9	19.3	17.6	17.7	18.2
1986	8	1	28.6387	23	5.63871	27.2	37.4	33	32.7	21	24.4	23.6	23	58	34	46	46	20.8	22.1	23	21.9	18.1	19.1	19.7	19
1986	8	2	28.5161	25	3.51613	26.6	38.2	32.8	32.6	23	24.2	23.6	23.6	74	31	46	51	25.7	21	23.1	23.3	21.6	18.3	19.8	19.9
1986	8	3	29.2194	22.4	6.81935	23.8677	38.2	31.8	22.2419	21.5143	24.8	23.8	20.7351	78.6847	34	52	60.1041	26.7954	22.5	24.2	25.0839	21.774	19.4	20.6	20.3222
1986	8	4	29.8522	24	5.85224	23.9935	36.4	31.2	20.2323	21.2579	24.4	24	19.7953	75.8876	37	55	54.6527	25.9796	22.7	25.1	23.896	21.3111	19.5	21.2	19.3588
1986	8	5	28.7935	23.8	4.99355	21.2839	25.2548	38.2	19.3871	20.5286	25.2	21.6475	19.9226	69.2945	53.0114	66.0645	54.9761	23.5821	26.0895	27.4647	23.3057	19.2466	20.835	22.1536	18.837
1986	8	6	28.5736	20.9	7.67357	27.4	39	29.4	31.3	21.138	24.4	23.2	21.4211	76.4537	30	59	61.4586	25.7798	21	24.4	25.9961	21.1713	18.3	20.7	21.0293
1986	8	7	30.4355	24.4	6.03548	26.6	36.4	31.2	31.4	22.6	24.3	23.1	23.3	71	37	51	53	24.8	22.5	23	23.4	21	19.4	19.7	20
1986	8	8	30.1742	25.4	4.77419	28.4	38.4	26.8	30.1	22.9	25	24	24	63	34	79	59	24.3	22.9	28	25.1	20.6	19.7	22.9	21.1
1986	8	9	27.7178	24	3.71779	26.4	36.6	32.1	31.8	22.4	24.4	23.1	23.3	71	37	47	52	24.5	22.6	22.4	23.1	20.7	19.4	19.3	19.8
1986	8	10	28.9645	24.4	4.56452	26.6	25.2903	33	21.2065	22.2	22.693	24.1	20.7018	69	53.8772	48	61.9355	23.9	26.7488	24.2	25.1305	20.3	21.421	20.6	20.2955
1986	8	11	28.8226	25	3.82258	27	38.4	20.6452	19.455	23.2	25.2	21.5896	20.4622	73	35	66.9926	59.9639	25.9	23.4	26.9448	25.2984	21.7	20	21.5208	20.3026
1986	8	12	29.5778	25.8	3.77779	22.3871	34.2	28.4	21.108	19.8194	25	23.4	20.7612	71.1592	48	66	59.1556	24.5644	25.7	25.5	25.4668	20.0391	21.5	21.4	20.4312
1986	8	13	30.2032	20.1774	10.0258	23.3581	32.4	24.4	22.2169	20.5586	25.2	23.2	20.7027	72.8241	56	90	60.9773	25.3236	27.3	27.6	26.3261	20.6818	22.6	22.7	21.1461
1986	8	14	28.6235	24	4.62352	24.2	33.2	28.2	28.5	23.2	25.1	23.6	24	92	52	68	71	27.8	26.6	26.1	26.8	22.8	22.1	21.8	22.2
1986	8	15	28.8581	19.8826	8.97544	25.4	36.2	33.1	31.9	23.4	24.2	24.2	23.9	85	37	48	57	27.5	22.3	24.4	24.7	22.6	19.3	20.7	20.9
1986	8	16	29.8871	25	4.8871	27.4	36.8	21.9548	21.1935	23.2	25.2	20.5419	20.7717	70	39	61.5359	57.6067	25.7	24.5	24.8475	24.1182	21.5	20.7	20.1424	19.5297
1986	8	17	28.6835	25	3.68345	26.2	32.4	28.4	28.9	24.2	25.2	23.2	24.2	85	56	65	69	28.9	27.3	25	27.1	23.5	22.6	21.1	22.4
1986	8	18	29.6957	22.2	7.49573	22.4	33.4	27.2	27.6	21	24.2	24.8	23.3	88	47	82	73	23.9	24.2	29.7	25.9	20.4	20.5	23.9	21.6
1986	8	19	29.6425	18.2871	11.3554	26	35	28	29.3	24	25.2	24.8	24.7	85	46	77	69	28.5	25.6	29.2	27.8	23.3	21.5	23.6	22.8
1986	8	20	29.7258	25.4	4.32581	26	35.6	26.2	28.5	23.2	25.2	24.6	24.3	79	43	88	70	26.6	25.2	29.9	27.2	22.1	21.3	24	22.5
1986	8	21	28.5736	24.4	4.17357	24.4	28.2	26	26.1	23.2	24	24.6	23.9	90	71	89	84	27.6	27.1	30	28.2	22.7	22.4	24.1	23.1
1986	8	22	29.8968	24.4	5.49677	24.4	34.4	28.6	29	23.2	25.2	24	24.1	90	48	69	69	27.6	26	26.8	26.8	22.7	21.8	22.2	22.2
1986	8	23	29.3228	18.9839	10.3389	25	24.954	29.4	21.0414	23.1	23.4817	24.2	21.516	85	58.1543	65	61.9509	27	28.2611	26.8	26.4231	22.4	22.435	22.2	21.2109
1986	8	24	29.1963	25	4.19625	26.8	22.1769	26.2	19.29	23.2	21.6075	23.8	18.7813	74	55.9417	82	58.2275	26.1	25.923	27.9	24.1263	21.8	20.7717	22.9	19.4756
1986	8	25	27.1613	22.0613	5.1	25.2	32.2	29.6	29.2	23.2	25	24.6	24.3	85	56	67	69	27.1	27	27.6	27.2	22.4	22.3	22.7	22.5
1986	8	26	28.9677	24	4.96774	24.4	33.4	29.4	29.1	23.2	25.4	26.4	25	90	53	79	74	27.6	27.2	32.4	29.1	22.7	22.5	25.4	23.5
1986	8	27	28.0441	22.3968	5.64735	25.6	35.2	30.2	30.3	23	24.2	23.8	23.7	80	40	59	60	26.4	23	25.3	24.9	22	19.7	21.3	21
1986	8	28	29.4742	24	5.47419	28.4	36	32.4	32.3	22	25	24.2	23.7	58	41	51	50	22.2	24.5	24.8	23.8	19.2	20.7	21	20.3
1986	8	29	28.0275	24.4	3.62747	26.6	33.4	24	27	23	25.2	21.6	23.3	74	52	81	69	25.7	26.7	24.2	25.5	21.6	22.2	20.6	21.4
1986	8	30	27.2548	24	3.25484	24	30.8	26.4	26.9	22.2	24.2	23.4	23.3	86	58	78	74	25.6	25.9	26.8	26.1	21.5	21.7	22.2	21.8
1986	8	31	29.3131	24	5.31312	24.4	31	26.6	27.1	23	25	22.4	23.5	89	62	70	74	27.2	27.7	24.3	26.4	22.5	22.8	20.7	22
1986	9	1	26.1394	24	2.13944	26.6	31.4	26.6	27.8	22.4	25.2	23.4	23.7	70	61	77	69	24.3	28	26.7	26.3	20.7	22.9	22.2	21.9
1986	9	2	27.2183	19.4032	7.81509	24.4	31.2	26.8	27.3	22.4	25	25	24.1	84	61	87	77	25.8	27.6	30.5	28	21.6	22.7	24.4	22.9
1986	9	3	28.2387	23.4	4.83871	24.2	30.6	27.1	27.3	23.2	24.4	24	23.9	92	60	78	77	27.8	26.5	27.8	27.4	22.8	22	22.8	22.6
1986	9	4	27.9484	20.0419	7.90645	25.4	32.4	25.8	27.4	23	25	22.6	23.5	82	55	76	71	26.5	26.8	25.3	26.2	22.1	22.2	21.3	21.9
1986	9	5	28.1548	24.4	3.75484	25.2	34.2	30.4	30	23.2	25	24.4	24.2	85	48	61	65	27.1	25.7	26.6	26.5	22.4	21.5	22.1	22
1986	9	6	28.3039	20.4032	7.90062	22.3806	24.1419	31.8	20.845	19.7461	20.7584	24.4	19.73	70.6264	48.4162	55	59.1556	23.3024	23.319	25.7	23.0263	19.0868	18.8437	21.6	18.606
1986	9	7	26.6189	24.2	2.41894	26.4	22.5097	24.4	20.0871	23.4	20.0724	23	19.1068	78	49.7815	89	58.1394	26.8	23.2624	27.2	22.4333	22.2	18.5007	22.5	18.0545
1986	9	8	26.7122	23	3.71217	28.4	36.2	31.4	31.9	23.2	25	23.6	23.9	65	41	52	53	25	24.3	24	24.5	21.1	20.7	20.4	20.7
1986	9	9	27.9452	23.4	4.54516	26	36.2	30.6	30.9	23	25.2	22.6	23.6	78	41	51	57	26.1	24.9	22.2	24.4	21.8	21	19.2	20.7
1986	9	10	28.0484	20	8.04839	27.6	36.6	28	30	21.2	25.2	23.2	23.2	57	40	67	55	21	24.6	25.3	23.6	18.3	20.8	21.3	20.1
1986	9	11	27.8177	25	2.81769	25.4	33.4	30.1	29.8	23.2	24.4	24.4	24	83	48	63	65	27	24.7	26.8	26.2	22.3	20.9	22.2	21.8
1986	9	12	28.3548	25.4	2.95484	27.6	33.2	28.3	29.4	24.2	25.4	24.2	24.6	76	54	72	67	28	27.3	27.5	27.6	22.9	22.6	22.7	22.7
1986	9	13	27.8452	20.8	7.04516	24	33	28.2	28.4	23.2	24.4	25.4	24.3	94	50	80	74	27.9	24.9	30.6	27.8	22.9	21	24.4	22.8
1986	9	14	27.7711	20.9903	6.78075	25.2	34.4	30.2	30	23	25.4	24.6	24.3	83	49	64	65	26.6	26.5	27.3	26.8	22.1	22.1	22.5	22.2
1986	9	15	27.4032	24	3.40323	26	34.4	29.4	29.8	23.2	25.6	25.6	24.8	79	50	74	68	26.6	27.1	30.3	28	22.1	22.4	24.3	22.9
1986	9	16	27.7311	23	4.73111	27	35.4	28.6	29.9	24.1	26	24.6	24.9	79	48	72	66	28.1	27.5	28.3	28	23	22.6	23.1	22.9
1986	9	17	27.165	25.2	1.96504	28.4	36.6	29	30.8	21.4	25.2	23.2	23.3	54	40	62	52	20.9	24.6	24.6	23.4	18.2	20.8	20.9	20
1986	9	18	25.2903	24.4	0.890323	26	36.4	27.6	29.4	22	24.3	23.2	23.2	71	37	69	59	23.8	22.5	25.5	23.9	20.3	19.4	21.4	20.4
1986	9	19	26.4387	25	1.43871	28	35.6	31	31.4	23	25.1	23.2	23.8	66	43	52	54	24.8	25	23.3	24.4	21	21.1	20	20.7
1986	9	20	27.2903	24.4	2.89032	25.4	32.2	19.0035	18.729	22.4	24.1	19.0701	18.9569	77	51	61.5026	59.205	25.1	24.7	22.7563	22.2468	21.2	20.9	18.2776	18.0079
1986	9	21	26.5161	23.8	2.71613	25	22.1677	24.6	19.5097	23.2	20.9515	24	18.8982	86	53.9105	95	63.3834	27.2	24.5578	29.4	23.6382	22.5	19.4997	23.8	18.9463
1986	9	22	27.3161	23	4.31613	23.6	29.8	26.4	26.5	22.4	25	24.6	24	90	68	86	82	26.3	28.5	29.7	28.2	21.9	23.3	24	23
1986	9	23	27.2677	20.0125	7.25525	25.2	32.2	25.6	27.2	23.2	25.2	24.2	24.2	85	57	89	77	27.1	27.5	29.3	28	22.4	22.6	23.7	22.9
1986	9	24	27.1677	24.4	2.76774	24.8	31.6	27.6	27.9	23.2	25	25.4	24.5	88	59	84	77	27.4	27.3	31	28.6	22.6	22.6	24.6	23.3
1986	9	25	27.4194	20.1806	7.23871	25.2	30.2	27.4	27.5	23.2	25.6	24.3	24.4	85	69	78	77	27.1	29.8	28.3	28.4	22.4	24	23.2	23.2
1986	9	26	26.9548	20.7151	6.23975	26.4	33	27.6	28.6	24	25	24.4	24.5	82	53	77	71	28.3	26.4	28.5	27.7	23.1	22	23.2	22.8
1986	9	27	27.3116	24.4	2.91155	25	32	19.866	20.2722	23.4	25.1	21.1977	20.4484	88	58	70.6017	65.0333	27.7	27.3	25.1403	24.085	22.8	22.6	20.3074	19.4584
1986	9	28	26.0096	23	3.00957	24	26.4	25.6	25.4	23.4	24	23.8	23.7	95	82	86	88	28.4	28.3	28.3	28.3	23.2	23.1	23.1	23.1
1986	9	29	27.3448	24	3.34485	24.4	31.2	27.2	27.5	22.2	25	24.2	23.8	83	61	78	74	25.3	27.6	28.2	27	21.3	22.7	23.1	22.4
1986	9	30	26.5806	20.7355	5.84516	26.6	33.4	29.6	29.8	23.4	26.4	24.6	24.8	77	58	67	67	26.7	29.8	27.6	28.1	22.2	24	22.7	23
1986	10	1	28.5613	26	2.56129	27.8	33.4	27.4	29	24	26.1	25.4	25.2	73	56	85	72	27.3	29	31.1	29.2	22.6	23.6	24.7	23.6
1986	10	2	28.3638	23.6	4.76379	25.6	30.2	25.2	26.6	24	25.4	24	24.5	88	68	91	82	28.8	29.3	29	29	23.4	23.7	23.6	23.6
1986	10	3	28.3838	23.4	4.98377	23.8	27.6	25.2	25.5	22.4	24.2	24	23.5	89	76	91	85	26.2	28	29	27.7	21.8	22.9	23.6	22.8
1986	10	4	27.7419	19.8227	7.91925	25.2	29.8	26.8	27.1	23.4	25	25.2	24.5	86	68	88	81	27.6	28.5	31	29	22.7	23.3	24.6	23.5
1986	10	5	27.2714	23.6	3.67138	23.8	24.7581	27.2	18.3345	23	22.1097	24.8	18.8982	94	56.6452	82	56.8526	27.6	26.6097	29.7	23.4491	22.7	21.1677	23.9	18.8432
1986	10	6	28.6154	20.7417	7.87363	25.2	33	26.8	28	23.2	25.4	24.2	24.3	85	55	81	73	27.1	27.5	28.5	27.7	22.4	22.6	23.2	22.8
1986	10	7	26.7323	18.3258	8.40645	25.8	31.2	27.1	27.8	23.6	26	25.1	24.9	83	66	85	78	27.7	30.2	30.5	29.5	22.8	24.2	24.4	23.8
1986	10	8	26.2161	25	1.21613	25.4	32.2	27.2	28	23.2	25.2	24	24.1	83	57	77	72	27	27.5	27.7	27.4	22.3	22.6	22.8	22.6
1986	10	9	28.1161	23.2	4.91613	27	33.6	27.6	29	23.4	25.4	23.6	24.1	74	52	72	66	26.4	27.1	26.5	26.7	22	22.4	22	22.1
1986	10	10	27.3323	23.4	3.93226	25	30.8	26.6	27.3	23.2	25.2	25	24.5	86	64	88	79	27.2	28.4	30.6	28.7	22.5	23.2	24.4	23.4
1986	10	11	27.329	23	4.32903	24	28.8	26.6	26.5	22.4	24.2	24	23.5	87	69	81	79	26	27.2	28.1	27.1	21.8	22.5	23	22.4
1986	10	12	25.8198	22.6	3.21977	23.4	32.2	25.4	26.6	22.2	24.6	23.6	23.5	90	54	86	77	26	26	27.9	26.6	21.7	21.7	22.9	22.1
1986	10	13	27.1317	23.4	3.73174	25	30.8	26.6	27.3	23.2	24.8	24.4	24.1	86	62	84	77	27.2	27.4	29.1	27.9	22.5	22.6	23.6	22.9
1986	10	14	27.182	24.2	2.98201	25	29.4	23.4	25.3	23.2	25.1	22.4	23.6	86	71	92	83	27.2	29	26.4	27.6	22.5	23.6	22	22.7
1986	10	15	26.8258	23.4	3.42581	24.4	28	24.2	25.2	23.2	24	23	23.4	90	72	90	84	27.6	27.2	27.3	27.4	22.7	22.5	22.5	22.6
1986	10	16	26.8968	23.4	3.49677	24	29.8	24.2	25.5	22.6	24.4	23.2	23.4	89	64	92	82	26.5	27	27.8	27.1	22	22.4	22.8	22.4
1986	10	17	28.2373	23.4	4.83725	24.2	30.8	26.6	27	22.4	25.2	24.4	24	86	64	84	78	25.9	28.4	29.1	27.8	21.7	23.2	23.6	22.8
1986	10	18	27.8	23.8	4	24.2	32.4	26.8	27.5	23	26	25.2	24.7	90	61	88	80	27.3	29.4	31	29.2	22.5	23.8	24.6	23.6
1986	10	19	26.7488	23.6	3.1488	24.4	25.0472	27.2	20.2056	23.6	23.1259	24.2	21.4044	94	58.6389	78	63.7669	28.6	26.4924	28.2	25.3403	23.3	21.3611	23.1	20.4687
1986	10	20	26.7322	24.4	2.33215	25	30.8	25.4	26.6	23.4	25.2	24	24.2	88	64	89	80	27.7	28.4	28.9	28.3	22.8	23.2	23.5	23.1
1986	10	21	27.0774	23	4.07742	23.4	28.4	25.4	25.6	22.6	24.2	24.1	23.6	93	71	90	85	26.9	27.4	29.2	27.8	22.3	22.6	23.6	22.8
1986	10	22	27.8843	20.2548	7.62945	25	31.4	27	27.6	23.2	25.6	24.4	24.4	86	63	81	77	27.2	29	28.8	28.4	22.5	23.5	23.4	23.2
1986	10	23	25.1806	24.4	0.780645	25	28.4	26.4	26.5	23.4	26	24.2	24.5	88	83	84	85	27.7	32	28.7	29.5	22.8	25.2	23.4	23.8
1986	10	24	27.9032	24.4	3.50323	24.7	32.4	26.2	27.4	23.3	26	23.4	24.2	89	61	79	76	27.7	29.4	26.9	28	22.8	23.8	22.3	22.9
1986	10	25	27.5846	24	3.5846	25.6	22.5965	25.8	20.6649	24	22.7065	23.8	20.469	88	59.6379	85	63.6185	28.8	26.4025	28.2	25.2416	23.4	21.0547	23	20.299
1986	10	26	28.2774	24.4	3.87742	25.4	30.6	26.6	27.3	23	25.4	24.6	24.3	82	66	85	78	26.5	29	29.6	28.4	22.1	23.5	23.9	23.2
1986	10	27	27.3613	23.4	3.96129	25.4	31.4	26.2	27.3	23	25.2	23.8	24	82	61	82	75	26.5	28	27.9	27.5	22.1	22.9	22.9	22.6
1986	10	28	27.8901	23.4	4.49009	24.4	30.2	26.4	26.9	22.4	25.4	24.4	24.1	84	68	85	79	25.8	29.3	29.2	28.1	21.6	23.7	23.7	23
1986	10	29	27.9484	23.2	4.74839	24.2	31.2	26.1	26.9	22.2	25.6	22.4	23.4	84	64	73	74	25.4	29.2	24.7	26.4	21.4	23.6	20.9	22
1986	10	30	25.8098	22.1	3.70978	23.3	28.4	25.4	25.6	22.2	24.2	24.3	23.6	91	71	91	84	26	27.4	29.6	27.7	21.8	22.6	23.9	22.8
1986	10	31	28.1307	23	5.1307	23.8	32.6	27.6	27.9	23	24.2	24	23.7	94	50	74	73	27.6	24.7	27.5	26.6	22.7	20.9	22.6	22.1
1986	11	1	27.0984	22.4	4.69844	23.8	33	27.4	27.9	20.6	24.2	23	22.6	75	49	69	64	22.2	24.4	25.2	23.9	19.1	20.7	21.2	20.4
1986	11	2	25.1323	23	2.13226	25.2	32.8	27	28	22	24.2	23.4	23.2	76	49	74	66	24.3	24.6	26.4	25.1	20.7	20.8	22	21.2
1986	11	3	24.6743	24.2	0.474298	24.4	33.2	25.2	27	20.4	23	22.8	22.1	70	42	82	65	21.3	21.4	26.2	23	18.5	18.6	21.8	19.7
1986	11	4	27.0161	22.4	4.61613	25	33.2	28	28.5	22.2	23.4	23.2	22.9	79	44	67	63	24.9	22.4	25.3	24.2	21	19.3	21.3	20.5
1986	11	5	27.4581	23	4.45806	25.4	34	28.4	29	21.2	23.4	23.2	22.6	69	41	65	58	22.4	21.8	25	23.1	19.3	18.9	21.1	19.8
1986	11	6	25.2774	23.4	1.87742	27	34.2	28.3	29.5	21.8	23.6	23.1	22.8	64	41	65	57	22.7	22.2	24.9	23.3	19.5	19.2	21	19.9
1986	11	7	25.7871	24.2	1.5871	26	32	27.6	28.3	23	25	24.8	24.3	78	57	80	72	26.1	27.1	29.5	27.6	21.8	22.4	23.8	22.7
1986	11	8	25.9097	24.4	1.50968	25.4	29.6	26.2	26.9	23.2	25	24.8	24.3	83	69	89	81	27	28.7	30.4	28.7	22.3	23.3	24.3	23.3
1986	11	9	25.729	25.2	0.529032	25.4	31.4	24.6	26.5	23.6	24.8	22.6	23.7	86	59	84	76	27.9	27	26.1	27	22.9	22.3	21.8	22.4
1986	11	10	26.3548	22	4.35484	24	33	29.8	29.1	22.2	24	23.6	23.3	86	48	60	64	25.6	23.9	25.1	24.9	21.5	20.4	21.1	21
1986	11	11	25.9996	23.4	2.59958	25.2	33.8	29.4	29.5	23	24.2	24.6	23.9	83	45	68	65	26.6	23.9	27.8	26.1	22.1	20.4	22.8	21.8
1986	11	12	27.0871	23.8	3.2871	27.6	33.2	24	27.2	23	24	22.8	23.3	68	47	90	68	25.1	23.8	27	25.3	21.1	20.3	22.3	21.3
1986	11	13	24.601	24	0.601041	24.2	29.4	27.6	27.2	23.1	25.2	25.8	24.7	91	72	87	83	27.5	29.3	32	29.6	22.7	23.7	25.2	23.9
1986	11	14	26.9786	24.2	2.77856	25.4	32.4	20.4387	19.1867	23.2	25	20.4054	19.7294	83	55	69.7274	57.7399	27	26.8	25.6033	24.3713	22.3	22.2	20.5985	19.6629
1986	11	15	25.7613	24	1.76129	24	32.8	28.6	28.5	23.4	25.4	24.2	24.3	95	55	70	73	28.4	27.6	27.3	27.8	23.2	22.7	22.5	22.8
1986	11	16	25.0672	24	1.06722	25.8	33.2	28.2	28.9	24	24.1	25.2	24.4	86	47	79	71	28.6	24.1	30.1	27.6	23.3	20.5	24.1	22.6
1986	11	17	26.5871	25.4	1.1871	25.8	32.6	29.4	29.3	23.1	25.2	25.6	24.6	80	55	74	70	26.5	27.2	30.3	28	22	22.5	24.3	22.9
1986	11	18	25.7598	24.2	1.55983	24.4	34	29	29.1	23	25.1	24	24	89	49	66	68	27.2	26	26.6	26.6	22.5	21.8	22.1	22.1
1986	11	19	25.4129	20.2316	5.1813	25	31.2	19.2258	19.7968	24.2	25.4	19.1032	16.9217	94	63	64.2581	56.7151	29.7	28.6	24.0323	23.2669	23.9	23.3	19.2968	18.716
1986	11	20	26.2693	23	3.2693	24.4	31.2	27.4	27.6	23.6	25.4	25.2	24.7	94	63	84	80	28.6	28.6	30.6	29.3	23.3	23.3	24.4	23.7
1986	11	21	26.6	24	2.6	24.4	32.2	27	27.6	23.2	24.2	24	23.8	90	52	78	74	27.6	25	27.9	26.8	22.7	21.1	22.9	22.2
1986	11	22	26.6613	22	4.66129	23.8	32	28	28	21	22.2	22.6	21.9	78	43	63	61	23	20.3	23.9	22.4	19.8	17.8	20.3	19.3
1986	11	23	26.6387	22	4.63871	24	32.6	26.4	27.3	21	23.4	22.4	22.3	77	46	71	65	22.9	22.8	24.5	23.4	19.7	19.6	20.7	20
1986	11	24	26.6516	22.2	4.45161	24.4	32.6	25	26.8	20.2	21.4	22	21.2	68	37	77	61	20.9	18.2	24.5	21.2	18.2	16	20.7	18.3
1986	11	25	27.7161	21	6.71613	22.8	31.2	26.2	26.6	20.6	22.4	23.4	22.1	82	47	79	69	22.8	21.3	26.9	23.7	19.6	18.5	22.3	20.2
1986	11	26	26.0924	22.6	3.49239	23	32.8	28	28	20.8	23.4	23	22.4	82	46	66	65	23.1	22.6	24.8	23.5	19.8	19.5	21	20.1
1986	11	27	26.8065	21.2	5.60645	23.8	32.4	27.4	27.8	21.4	23.2	22.4	22.3	81	46	65	64	23.9	22.4	23.8	23.4	20.4	19.3	20.3	20
1986	11	28	27.9509	18.5132	9.4377	24.4	30.8	26	26.8	21.4	24.2	22.1	22.6	77	58	72	69	23.5	25.9	24	24.5	20.1	21.7	20.5	20.7
1986	11	29	26.7258	21.8	4.92581	22.4	31.8	29	28	21	24	23.1	22.7	88	53	61	67	23.9	24.7	24.4	24.4	20.4	20.9	20.7	20.7
1986	11	30	27.9176	24.4	3.51759	25	31.6	29	28.6	23.1	23.2	23.2	23.2	85	49	62	65	27	22.9	24.6	24.9	22.4	19.7	20.9	21
1986	12	1	28.1452	22	6.14516	23.4	32.2	28	27.9	21.2	23.2	23.2	22.5	82	47	67	65	23.7	22.5	25.3	23.9	20.2	19.4	21.3	20.3
1986	12	2	28.79	22.4	6.39001	23.2	32.2	26.4	27	21	23.2	22.6	22.3	82	47	72	67	23.4	22.5	24.9	23.6	20	19.4	21	20.2
1986	12	3	26.6065	21	5.60645	21.2	32.6	27.2	27	20	23.2	22.2	21.8	90	45	65	67	22.6	22.3	23.5	22.8	19.5	19.2	20.1	19.6
1986	12	4	27.9839	20.8677	7.11613	24.2	34.4	28.6	29	21.2	24.2	23	22.8	77	43	62	61	23.2	23.5	24.4	23.7	19.9	20.1	20.7	20.2
1986	12	5	27.9742	20.149	7.82518	25.4	34	29.4	29.5	22.2	24.4	23.4	23.3	76	46	61	61	24.7	24.3	24.8	24.6	20.9	20.6	21	20.8
1986	12	6	28.8731	20.7742	8.09896	24.4	31.6	28	28	22.4	25.4	25.1	24.3	84	61	79	75	25.8	28.4	30	28	21.6	23.2	24.1	22.9
1986	12	7	29.0198	22.4	6.61977	25	31.2	22.0004	22.4266	24	25.4	21.8339	20.7018	92	63	69.5609	63.0676	29.2	28.6	25.4468	24.3047	23.6	23.3	20.7084	20.0358
1986	12	8	28.0841	24.4	3.68408	25	31.8	27	27.7	24	24.4	24.6	24.3	92	55	82	76	29.2	25.7	29.3	28.1	23.6	21.6	23.7	23
1986	12	9	28.3272	22	6.32716	23.2	33	25.4	26.8	19.2	23	22.6	21.6	69	43	79	64	19.6	21.5	25.6	22.3	17.2	18.7	21.5	19.1
1986	12	10	28.3839	22.4	5.98387	23.4	33.6	26	27.3	17	22	21.6	20.2	53	36	68	52	15.2	18.8	22.9	19	13.2	16.6	19.7	16.5
1986	12	11	28.7097	21	7.70968	22.6	34.4	29.4	29	20	24.4	23	22.5	79	44	58	61	21.7	24	23.9	23.2	18.8	20.4	20.4	19.9
1986	12	12	29.4387	22.4	7.03871	24.8	33.6	28.2	28.7	20.6	23	21.4	21.7	69	41	55	55	21.5	21.2	21	21.2	18.7	18.4	18.3	18.5
1986	12	13	29.4258	24	5.42581	25.4	33.2	28.8	29	19.6	22.4	21.2	21.1	59	39	51	50	19	20	20.2	19.7	16.7	17.5	17.7	17.3
1986	12	14	28.2645	23.4	4.86452	25.4	32.8	28.8	28.9	20	23.1	21.4	21.5	61	44	52	52	19.8	21.9	20.6	20.8	17.4	19	18	18.1
1986	12	15	28.6258	24	4.62581	25	33.2	28.2	28.7	20	22.4	21	21.1	64	39	53	52	20.1	20	20.2	20.1	17.6	17.5	17.6	17.6
1986	12	16	28.5323	22.2	6.33226	24.4	33.4	28	28.5	19.4	22.4	20.2	20.7	63	39	49	50	19.3	19.9	18.6	19.2	16.9	17.4	16.3	16.9
1986	12	17	28.3871	23	5.3871	25.2	33.2	26.2	27.7	19	21.4	21.4	20.6	56	35	66	52	17.9	17.8	22.3	19.3	15.8	15.6	19.3	16.9
1986	12	18	27.4613	22.6	4.86129	24	34.4	26.8	28	18.4	21.4	21.2	20.3	59	31	61	50	17.5	17	21.5	18.7	15.4	14.9	18.7	16.3
1986	12	19	28.5548	21.2	7.35484	24.8	33.8	27.4	28.3	19.2	23.2	22	21.5	59	41	63	54	18.6	21.5	22.9	21	16.3	18.7	19.7	18.2
1986	12	20	28.4237	20.8	7.62373	23.8	34.8	28.8	29	21	24.2	22.6	22.6	78	42	59	60	23	23.3	23.4	23.2	19.8	19.9	20	19.9
1986	12	21	28.517	23.4	5.11696	26.4	34.4	28	29.2	21.4	23.4	22.6	22.5	65	40	63	56	22.2	21.6	23.9	22.6	19.2	18.7	20.3	19.4
1986	12	22	27.7452	23.4	4.34516	26	35.8	26.4	28.6	19.2	22.1	22.1	21.1	53	30	69	51	17.8	17.6	23.8	19.7	15.7	15.5	20.3	17.2
1986	12	23	27.5546	22.4	5.15463	23.2	33.6	27.4	27.9	20	23.4	22.4	21.9	75	43	65	61	21.3	22.1	23.8	22.4	18.5	19.1	20.3	19.3
1986	12	24	29.8516	20.1774	9.67419	24.8	24.5355	29.8	20.7903	21.4	20.785	22.6	19.5463	74	43.0552	54	54.8096	23.3	21.7407	22.7	21.5575	19.9	18.0012	19.5	17.888
1986	12	25	28.9226	23	5.92258	27.4	34.2	22.3168	19.5753	21.2	27.4	21.5975	18.5178	58	60	65.4318	50.3484	21.1	32	24.5844	20.4232	18.4	25.2	20.1757	16.9389
1986	12	26	30.0774	21.2	8.87742	23.4	34.6	29	29	18	21.4	21	20.1	59	31	49	46	17.1	16.9	19.6	17.9	15.1	14.8	17.2	15.7
1986	12	27	29.8123	18.4	11.4123	21.8	34.2	29.8	28.9	18.6	22.2	22.4	21.1	74	35	53	54	19.3	18.9	22.2	20.2	17	16.6	19.2	17.6
1986	12	28	30.0806	20.3323	9.74839	24.4	33.4	29.2	29.1	21.4	23.1	22.2	22.2	77	42	55	58	23.5	21.5	22.2	22.4	20.1	18.7	19.2	19.3
1986	12	29	28.929	22	6.92903	23.8	33.8	28.2	28.5	20.6	23.6	22.1	22.1	75	43	59	59	22.2	22.5	22.6	22.4	19.1	19.4	19.5	19.3
1986	12	30	28.9299	23	5.92986	23.4	34.8	30	29.5	20.2	23	21.8	21.7	75	37	49	54	21.6	20.4	20.7	20.9	18.7	17.8	18.1	18.2
1986	12	31	28.0581	22.4	5.65806	26.2	35.4	20.1419	20.2097	21.6	24.4	23.2	23.1	67	41	55.3548	51.4194	22.8	23.4	21.5161	20.3935	19.6	20	17.6548	16.9387

## Sheet: 1986
						Temperature				Temperature				Relative Humidity				Pressure				Dew temperature
Year	Month	Day	Maximum	Minimum	Max-Min	1899-12-31 07:00:00	1899-12-31 13:00:00	1899-12-31 19:00:00	Average	1899-12-31 01:00:00	1899-12-31 13:00:00	1899-12-31 19:00:00	Average	1899-12-31 01:00:00	1899-12-31 13:00:00	1899-12-31 19:00:00	Average	1899-12-31 07:00:00	1899-12-31 13:00:00	1899-12-31 19:00:00	Average	1899-12-31 07:00:00	1899-12-31 13:00:00	1899-12-31 19:00:00	Average		Month	Taverage	Hraverage
1987	1	1	27.7423	24.4	3.34228	26.2	35.2	29.7	17.5066	24	24.6	23.4	24	84	42	49	58	28.4	24	22.4	24.9	23.2	20.4	19.3	21		January	25.6655	55.3926
1987	1	2	30.6015	22.2	8.40146	23.6	34.2	29	29	21.6	22.8	22.2	22.2	84	38	56	59	24.5	20.3	22.3	22.4	20.8	17.7	19.3	19.2		February	27.6736	52.5639
1987	1	3	31.7036	20.4	11.3036	23.8	35.5	30	29.8	21.2	22.4	20.8	21.5	80	32	44	52	23.5	18.5	18.5	20.2	20.1	16.3	16.3	17.6		March	28.49	61.2113
1987	1	4	28.9831	19.8	9.18314	23.8	33.2	29.6	29	20.2	23.6	22.8	22.2	72	45	56	58	21.3	22.8	23.3	22.5	18.5	19.6	20	19.4		April	24.6896	70.2019
1987	1	5	30.3217	23.2	7.12175	24.8	34	31.2	30.3	22.2	24.2	23.6	23.3	80	45	53	59	25.1	23.8	24.2	24.3	21.1	20.3	20.5	20.6		May	27.3606	73.8002
1987	1	6	30.2019	24	6.20187	24.8	32.7	23.2391	22.1669	22.2	23.4	21.6	22.4	80	55	65	67	25.1	23.4	22.1	23.5	21.1	20	19.1	20.1		June	27.257	70.1461
1987	1	7	30.4017	22.4	8.00166	22.6	31.7	23.2125	22.2535	21	22.4	21	21.5	87	60	74	74	23.8	22.6	22.3	22.9	20.3	19.5	19.3	19.7		July	27.6595	66.8928
1987	1	8	30.3184	21	9.31842	21.6	32.2	28.6	27.8	20.2	22.2	22.6	21.7	88	42	60	63	22.7	20.2	23.5	22.2	19.6	17.7	20.1	19.1		August	26.327	68.59
1987	1	9	29.3361	20.8	8.53611	23.6	33.6	30.6	29.6	20	22.1	23.4	21.8	72	37	55	55	21	19.1	24.1	21.4	18.3	16.8	20.5	18.5		September	26.103	73.7739
1987	1	10	29.3128	22	7.3128	23	26.266	21.2978	21.3644	20.2	21.3911	19.826	18.5707	78	40.2914	54.0437	46.385	21.8	21.6641	21.7507	19.8726	18.9	17.9646	17.9713	16.5661		October	24.2973	72.9858
1987	1	11	29.1963	21.8	7.39625	22.6	26.1027	29.8	21.1874	19.8	20.3315	22.2	18.014	78	37.8788	52	44.4584	21.3	20.414	21.8	19.0288	18.5	16.9973	18.9	15.9596		November	26.6627	71.4793
1987	1	12	30.6747	22.4	8.27471	25.4	34.2	28.7	22.1326	20.2	22.2	21.4	21.3	63	35	57	51	20.3	18.9	20.7	20	17.7	16.6	18.1	17.5		December	26.1259	66.8474
1987	1	13	29.6125	23	6.61249	23	34.8	29.7	20.6119	19.6	22.4	22	21.3	73	34	42	50	20.6	19	19.1	19.6	18	16.7	16.8	17.2
1987	1	14	30.7774	21.4	9.3774	23.4	35.4	29.4	29.4	19.2	23	21.6	21.3	68	35	51	51	19.5	20	20.7	20.1	17.1	17.5	18	17.5
1987	1	15	29.2856	21.8	7.48562	24	30.2	22.0605	28.3	18.6	22.4	21.2	20.7	60	29	48	46	17.9	16.8	19.8	18.2	15.8	14.8	17.4	16
1987	1	16	29.7257	20.8	8.9257	21.8	35.1	23.8185	29.6	19	22.6	21.4	21	77	27	44	49	20.1	16.3	19.3	18.6	17.6	14.3	17	16.3
1987	1	17	29.3956	22	7.39562	23	27.5313	31.3	21.3455	20	21.9039	22.4	19.046	76	39.9917	39	46.0939	21.4	21.5609	19.2	19.9397	18.6	18.1677	16.8	16.8049
1987	1	18	28.3232	23	5.32318	26.8	27.5498	30.6	21.1324	19.2	21.9298	21.2	18.9669	49	39.0475	43	47.1939	17.3	21.5311	19	19.8262	15.2	18.1763	16.7	16.7327
1987	1	19	30.6135	22.8	7.81352	23.8	35.1	24.0266	30	20.4	22.4	23.4	22.1	74	27	55	52	21.7	16.2	24.1	20.6	18.8	14.2	20.5	17.8
1987	1	20	29.7823	22	7.78231	22.2	35.2	31.6	30.2	20	23.6	22.4	22	82	38	45	55	21.9	21.5	21.1	21.5	19	18.7	18.3	18.7
1987	1	21	30.6987	21.8	8.89868	22.7	26.6922	25.9	23.1553	19.1	22.1	22	21.1	79	32	42	51	21.7	18.2	19.1	19.7	18.8	16	16.8	17.2
1987	1	22	31.0146	23.8	7.21457	26.4	33.2	30	29.9	23.4	24.4	23.6	23.8	78	49	59	62	26.8	24.8	24.9	25.5	22.2	21	21.1	21.4
1987	1	23	30.082	21.8	8.282	23.8	33.2	27.7	23.8585	22.6	24.6	23.6	23.6	90	50	87	76	26.6	25.3	27.8	26.6	22.1	21.3	22.9	22.1
1987	1	24	29.8689	23	6.86889	24.4	33.8	24.0516	29.2	23.2	24	22.6	23.3	90	49	57	65	27.6	23.3	23.1	24.7	22.7	20	19.8	20.8
1987	1	25	29.87	22	7.86996	22	27.6632	31.2	22.796	19.6	22.1842	22.6	19.9947	80	39.5287	48	47.5376	21.2	22.1395	21.8	20.9812	18.5	18.4238	18.9	17.5611
1987	1	26	28.4469	22	6.44693	23.6	34.2	30.4	18.5441	21	24	23.4	22.8	80	43	60	61	23.2	23.2	24.3	23.5	19.9	19.9	20.6	20.1
1987	1	27	31.3806	22.4	8.98065	25.4	33.1	24.1848	29.8	23.2	24.1	24.1	23.8	83	51	60	65	27	23.9	25.9	25.6	22.3	20.4	21.7	21.5
1987	1	28	31.2724	23.4	7.87237	23.8	34.2	30.4	29.7	21	23	22.2	22.1	78	39	49	55	23	20.8	21.4	21.7	19.8	18.1	18.6	18.8
1987	1	29	31.4139	19.7194	11.6946	25.4	33.8	29.5	23.046	21	23.2	21.4	21.9	68	41	54	54	22	21.5	20.2	21.2	19	18.7	17.7	18.5
1987	1	30	31.5605	25.4	6.16046	25.8	35.4	29	29.8	20.6	23.2	21.3	21.7	63	36	51	50	20.9	20.5	20.3	20.5	18.2	17.9	17.7	17.9
1987	1	31	31.4273	22	9.42726	22.2	35.2	23.4689	23.1292	19.2	22.4	21.0081	19.8469	76	33	47.9168	47.5032	20.3	18.7	21.1413	19.8434	17.7	16.5	17.7116	16.6777
1987	2	1	31.4139	24.4	7.01394	27	25.5501	29.4	21.098	22.4	21.0465	22.4	18.905	68	37.1226	55	43.5503	24.1	20.5274	22.5	19.1903	20.5	17.2173	19.4	16.2343
1987	2	2	30.1752	22.2	7.97523	23.2	25.7498	32.6	22.1103	20.2	20.7532	26.4	18.603	76	35.2332	47	43.7488	21.7	19.7881	22.9	19.4333	18.8	16.7544	19.7	16.5238
1987	2	3	30.0556	22.4	7.65557	23.4	36	31.8	20.7612	21	23.8	22.2	22.3	81	36	32	50	23.3	21.5	17.2	20.7	19.9	18.7	15.1	17.9
1987	2	4	30.1819	20.005	10.1769	26.4	35.2	32.1	31.4	24	25	22.2	23.7	82	44	42	56	28.3	25	20.3	24.5	23.1	21.1	17.7	20.6
1987	2	5	30.1586	24	6.15858	25.6	35.6	32	31.3	22.2	25.6	23.4	23.7	75	45	49	56	24.5	26.3	23.1	24.7	20.8	21.9	19.8	20.8
1987	2	6	28.9365	18.3975	10.539	26.2	34.8	31.4	31	20.8	23.4	22.3	22.2	62	38	46	49	21	21.3	21	21.1	18.3	18.5	18.3	18.4
1987	2	7	30.0254	21.8	8.22539	23	35	31.2	30.1	22.4	24.4	23.4	23.4	95	42	52	63	26.7	23.6	23.7	24.7	22.2	20.2	20.2	20.8
1987	2	8	29.8906	19.3519	10.5387	26.8	33.6	31.1	21.5346	23.6	25	24.4	24.3	77	50	62	63	27	26	26.1	26.4	22.4	21.8	21.8	22
1987	2	9	29.8156	25.2	4.61561	25.2	35.2	30.1	30.2	23.4	25.2	23.4	24	86	45	57	63	27.6	25.5	24.4	25.8	22.7	21.4	20.7	21.6
1987	2	10	29.9821	24.2	5.7821	24.4	34	30.4	29.8	23.2	23.8	25.1	24	90	43	49	61	27.6	22.8	21.2	23.9	22.7	19.6	18.4	20.3
1987	2	11	30.1086	22	8.10864	24.8	34.2	30.2	29.9	22.6	24.2	21.6	22.8	83	44	47	58	26	23.7	20.2	23.3	21.7	20.2	17.6	19.9
1987	2	12	29.9903	22.8	7.19027	23	35.2	31.2	30.2	20.6	23.6	22.2	22.1	81	38	46	55	22.7	21.5	20.9	21.7	19.5	18.7	18.2	18.8
1987	2	13	28.9165	19.0803	9.83621	26	32.4	22.2502	22.077	22.4	24.6	17.0523	16.8358	74	53	41.9692	38.8413	24.7	25.8	17.8945	17.5576	20.9	21.6	14.9694	14.7734
1987	2	14	29.9988	25.4	4.59875	25.8	33.2	21.4943	21.1546	23.4	25	22.5	23.6	82	52	42.9316	38.8169	27.2	26.3	19.0528	17.975	22.5	21.9	15.7909	15.0974
1987	2	15	30.1819	25.4	4.78189	26	31.8	30.4	29.6	23.2	25	24.2	24.1	79	58	60	66	26.6	27.2	26.1	26.6	22.1	22.5	21.8	22.1
1987	2	16	28.8457	24.4	4.44565	25.2	35.4	28.1	29.2	22	25	25	24	76	43	78	66	24.3	24.9	29.6	26.3	20.7	21	23.9	21.9
1987	2	17	30.3717	23.6	6.7717	23.6	36	31.3	30.5	23.2	25.4	24.2	24.3	97	43	56	65	28.2	25.5	25.5	26.4	23	21.4	21.4	22
1987	2	18	30.1553	19.4756	10.6796	26	35.1	22.097	17.9946	23.1	24.4	24.4	24	78	34	46	53	26.4	20.9	23.5	23.6	22	18.2	20.1	20.1
1987	2	19	28.7288	26	2.72878	26.8	36.4	31.2	31.4	20.4	23.4	23.2	22.3	56	33	51	47	19.8	20.3	23.2	21.1	17.3	17.7	19.9	18.3
1987	2	20	30.2618	23	7.26181	23.2	36.4	32.2	31	21.2	22.4	23.1	22.2	84	30	46	53	23.9	17.9	22.3	21.4	20.3	15.8	19.2	18.5
1987	2	21	30.1086	21.8	8.30864	22.2	36.2	33.2	31.2	21.2	23	22.4	22.2	72	32	39	48	19.2	19.5	20	19.6	16.9	17.1	17.5	17.2
1987	2	22	30.4583	20.2456	10.2127	23.4	36	31.2	30.5	21.2	23.6	22.4	22.4	82	35	47	55	23.7	21	21.3	22	20.2	18.3	18.5	19
1987	2	23	28.114	21.4	6.71405	25	35.8	30.4	20.462	19.8	22.4	20.4	20.9	85	31	30	48	26.8	18.3	14.5	19.8	22.2	16.1	12.5	16.9
1987	2	24	28.9365	23	5.93652	24.4	36.4	32.4	31.4	20.2	23	22.4	21.9	68	32	42	48	20.9	19.3	20.5	20.3	18.2	17	17.9	17.7
1987	2	25	29.8156	24.2	5.61561	26.6	37.6	34.2	33.2	20	23.4	24.1	22.5	55	30	44	43	19.1	19.5	23.4	20.7	16.7	17.1	20	18
1987	2	26	30.2185	19.6509	10.5676	21.9838	36.6	33	20.768	19.1422	24.8	25	18.4079	66.5457	38	53	41.8328	21.4486	23.6	26.4	19.2665	17.9254	20.1	22	16.1264
1987	2	27	29.5633	25	4.56327	26.2	37.2	32.2	32	21.2	24	23.6	22.9	64	33	49	49	21.9	21.2	23.5	22.2	19	18.4	20.1	19.2
1987	2	28	30.1286	19.3836	10.745	27.2	37.4	33.6	33	22.6	24	24.8	23.8	68	33	49	50	24.4	21.1	25.5	23.7	20.7	18.3	21.4	20.2
1987	3	1	31.4306	22.6	8.83059	24.4	34.6	25.5218	30.7	21.2	25.2	26.2	24.2	76	37	65	59	23.1	22.9	30.3	25.4	19.8	19.6	24.3	21.2
1987	3	2	32.0939	20.4853	11.6086	26.6	35.6	28.1	29.6	22.4	24.6	22.1	23	70	41	76	62	24.3	23.7	28.7	25.6	20.7	20.2	23.4	21.4
1987	3	3	32.2898	23.4	8.88981	26.4	28.7357	32.4	24.3513	25.1	23.6054	24	21.3696	90	43.9209	50	54.2746	31	24.2114	24.3	22.8304	24.6	20.0891	20.7	19.015
1987	3	4	32.1798	24.1	8.07981	26.5	28.6016	25.4634	23.0951	23.2	26	21.4383	21.2464	87	42	50.3218	51.5193	27.2	25.4	22.4111	21.6189	22.4	21.3	18.7022	18.014
1987	3	5	30.9768	23.8	7.17676	24.6	33.6	24.5834	30.3	23.6	25	23.6	24.1	92	53	51	66	28.5	25.8	23.9	26.1	23.2	21.6	20.4	21.7
1987	3	6	32.3448	20.5319	11.8129	26.2	33	30	29.8	24	24.4	25	24.5	84	50	67	67	28.4	24.9	28.4	27.2	23.2	21	23.2	22.5
1987	3	7	32.4762	22	10.4762	26.1	32.4	29.6	29.4	24	24.2	25.2	24.5	84	51	70	69	28.5	24.8	29.2	27.5	23.2	21	23.6	22.6
1987	3	8	32.4062	23	9.40624	25.4	32.8	29	29	23.4	25	24.2	24.2	85	53	68	69	27.5	26.6	27	27	22.6	22.1	22.4	22.4
1987	3	9	32.7525	24.2	8.55255	25	32.6	25.1738	27.1	23.1	24.4	22.4	23.3	85	59	77	74	27	25.8	25.1	26	22.4	21.6	21.2	21.7
1987	3	10	32.5394	24	8.53944	24.6	33	25.4835	29.4	21	23.2	23.2	22.5	73	49	57	59	22.5	22.1	24	22.9	19.4	19.1	20.4	19.6
1987	3	11	28.8499	23.4	5.44995	24.2	32.6	30.2	29.3	21	23.6	23.4	22.7	75	47	57	60	22.8	23.2	24.3	23.4	19.6	19.9	20.6	20
1987	3	12	29.8631	24	5.86309	24.8	33.2	30.1	29.5	21.2	22.1	22	21.8	73	38	50	54	22.8	19.3	21.1	21.1	19.6	17	18.4	18.3
1987	3	13	31.3707	23	8.37066	24.8	29.8	24.4945	28.8	22.2	24	23.6	23.3	80	50	58	63	25.1	23.6	24.8	24.5	21.1	20.2	21	20.8
1987	3	14	28.6807	23.6	5.08066	24.2	32.7	24.5559	28.4	23	24	23.4	23.5	90	59	66	72	27.3	25.1	25.5	26	22.5	21.1	21.4	21.7
1987	3	15	31.2308	24	7.2308	25.4	32.6	25.3469	29.3	23	23.2	20.4	22.2	82	52	43	59	26.5	22.7	17.9	22.4	22.1	19.5	15.8	19.1
1987	3	16	30.8118	23.6	7.21178	25.8	33.8	30	29.9	22.2	24.1	23.6	23.3	73	45	59	59	24.4	23.7	24.9	24.3	20.7	20.2	21.1	20.7
1987	3	17	30.7613	23	7.76129	26	34.4	31	30.6	23.4	25.2	25.6	24.7	81	48	65	65	27.1	26	29.3	27.5	22.4	21.8	23.7	22.6
1987	3	18	28.251	23.8	4.451	26.2	33.6	32.2	31	24	25	24.4	24.5	84	50	53	62	28.4	26	25.5	26.6	23.2	21.8	21.4	22.1
1987	3	19	31.1609	26	5.16087	26.6	35.2	30.2	30.6	24.2	25.6	24.1	24.6	82	47	61	63	28.6	26.5	26	27.1	23.3	22.1	21.7	22.4
1987	3	20	30.8565	25.8	5.05646	27.4	35.2	31.4	31.4	23.6	25.4	23.2	24.1	73	46	50	56	26.6	26	23.1	25.2	22.1	21.7	19.8	21.2
1987	3	21	30.6681	19.4065	11.2616	27.4	33.4	31.3	30.9	24	26	25.4	25.1	76	56	63	65	27.6	28.8	28.6	28.3	22.7	23.4	23.3	23.1
1987	3	22	30.5448	21.0224	9.52245	22.9827	27.5326	32.4	22.1155	20.7584	23.0023	26.4	20.7425	73.257	49.3593	63	57.1963	23.9717	25.0406	30.5	23.0276	19.8393	20.2559	24.4	18.8869
1987	3	23	30.6399	26	4.63991	28.6	27.897	31.2	23.731	26	23.2532	24	20.8703	82	48.3282	55	55.5997	31.9	25.4771	25.1	23.1695	25.1	20.4656	21.2	18.9188
1987	3	24	29.9921	19.3665	10.6256	26.8	25.924	30.4	30.3	19.836	26.1	26.1	19.2772	68.3288	56	71	52.8676	22.6164	29	31	21.6828	18.7771	23.6	24.6	17.6273
1987	3	25	29.8889	20.3255	9.56337	27	35	24.6177	30.7	24.1	25.4	24.4	24.6	79	38	61	60	28.1	23.6	26.6	26.1	23	20.1	22.1	21.8
1987	3	26	31.3174	21.0914	10.226	27.2	34.8	23.2425	28.2	24.6	25.4	24.2	24.7	81	40	91	71	29.2	24	29.4	27.5	23.7	20.5	23.8	22.6
1987	3	27	28.2098	25.4	2.80975	26.2	33.2	31.6	23.1858	24.4	24.6	24.4	24.5	86	50	59	65	29.4	25.3	25.8	26.8	23.7	21.3	21.6	22.2
1987	3	28	30.0653	24.4	5.66535	24.6	33.4	25.6133	25.1746	23.4	25	21.1879	20.139	91	51	53.9771	54.859	28	26.2	23.2258	23.0263	22.9	21.8	19.0968	18.9566
1987	3	29	31.2108	21.0281	10.1827	23.1892	30.8	24.8378	24.1382	20.7217	25	24	21.0293	71.7586	42	55	56.2339	23.7253	23.6	25.1	23.2601	19.6862	20.1	21.2	19.1388
1987	3	30	30.9699	25.4	5.56989	26.6	35.1	24.9065	32.2	23.2	25.4	23.6	24.1	75	36	43	52	26.2	23.1	22.6	24	21.9	19.8	19.4	20.4
1987	3	31	30.9211	26	4.92112	27.4	34.2	31.3	31	25	26	24.4	25.1	82	53	57	64	30.1	28.2	26	28.1	24.2	23.1	21.8	23
1987	4	1	31.0477	24.8	6.24766	24.8	25.6	26.6	25.9	23.2	23.4	24.8	23.8	88	83	87	86	27.4	27.3	30.1	28.3	22.6	22.6	24.2	23.1
1987	4	2	31.9667	21.6189	10.3478	26	32.4	30	29.6	24.2	26	24.4	24.9	86	61	63	70	29	29.4	26.9	28.4	23.5	23.8	22.3	23.2
1987	4	3	30.4216	24.4	6.02164	25.2	29.4	26.3	20.4019	24	25.4	22.8	24.1	91	73	87	83	29	29.8	26.5	28.4	23.6	24	22	23.2
1987	4	4	32.04	21.8	10.24	25.4	32.4	27	28	23.6	24.2	24.4	24.1	86	51	81	73	27.9	24.8	28.8	27.2	22.9	21	23.4	22.4
1987	4	5	32.1732	20.2318	11.9413	25.58	33.2	27.4	22.1536	22.8961	26.2	25	22.2302	76.8533	58	82	62.1686	26.4891	29.4	30.1	26.0362	21.7673	23.8	24.2	21.2012
1987	4	6	31.9001	24.8	7.1001	27.2	32.4	28.6	29.2	24.4	26	25	25.1	80	61	75	72	28.7	29.4	29.3	29.1	23.4	23.8	23.7	23.6
1987	4	7	30.798	25.2	5.59803	26.6	35.4	30.2	30.6	23.6	26.2	25.2	25	78	49	67	65	27.2	28	28.8	28	22.4	22.9	23.4	22.9
1987	4	8	32.0666	26.4	5.6666	28.4	31.8	29.1	29.6	24	26.4	26.2	25.5	70	66	80	72	26.9	30.9	32.1	30	22.3	24.6	25.2	24
1987	4	9	32.0999	26.2	5.8999	26.8	32	28.3	28.8	25.2	26.4	25.4	25.7	88	65	79	77	31	30.7	30.5	30.8	24.6	24.5	24.4	24.5
1987	4	10	30.5093	25	5.50929	25.4	30.8	29	28.5	24.2	26	25.2	25.1	91	69	74	78	29.4	30.5	29.6	29.8	23.8	24.4	23.9	24
1987	4	11	32.9841	23.6	9.38414	25.6	34.4	28.4	22.7763	23	25	23	23.7	80	47	55	61	26.4	25.5	22.9	24.9	22	21.4	19.6	21
1987	4	12	32.5785	24	8.57854	24.8	33.6	22.6757	21.0705	22.4	25	22.4214	21.8709	82	50	64.6552	61.7025	25.5	26	25.1643	24.7626	21.4	21.8	20.6443	20.1571
1987	4	13	32.8191	24	8.81915	26.4	35.4	28.6	21.6308	21.6	24.6	22.8	23	66	42	52	53	22.7	23.9	22	22.9	19.5	20.3	19.1	19.6
1987	4	14	31.2105	22.6	8.6105	25.2	36	30.6	30.6	21.2	24.4	24.5	23.4	70	39	61	57	22.6	23	26.7	24.1	19.4	19.7	22.2	20.4
1987	4	15	32.1898	25.2	6.9898	27.4	34.2	29.9	22.6864	25	25.6	24.8	25.1	82	51	59	64	30.1	27.2	26.4	27.9	24.2	22.5	22	22.9
1987	4	16	28.9006	25.4	3.50065	27	33	29.7	19.5203	25.2	26	26.4	25.9	87	58	68	71	30.9	29	30.8	30.2	24.6	23.5	24.5	24.2
1987	4	17	31.3207	22.1036	9.21707	27.4	26.8454	29.9	19.6462	25.2	24.994	24.2	24.0117	84	52.8783	52	66.564	30.6	27.2017	24.3	27.2183	24.4	22.1669	20.6	22.1702
1987	4	18	31.3673	24.8	6.56733	27.2	32.2	28.4	29	25.4	26.2	26.1	25.9	87	63	84	78	31.2	30.1	32.3	31.2	24.8	24.1	25.3	24.8
1987	4	19	30.8745	20.179	10.6955	27	26.266	22.9195	22.1602	26	25.2404	23.1226	23.0893	92	57.9063	70.2601	70.2601	32.9	28.5036	28.0741	27.6512	25.7	22.7896	22.6131	22.3467
1987	4	20	29.5958	25	4.59584	28.2	34.2	28.6	21.3833	25.4	27	25.4	25.9	80	58	69	69	30.6	30.9	28.9	30.2	24.4	24.6	23.5	24.2
1987	4	21	32	25.4	6.6	27.4	31.2	28.9	21.6708	24.2	26.2	25.4	25.3	77	68	68	71	28.1	30.7	28.8	29.2	23	24.5	23.4	23.6
1987	4	22	31.9736	22.3467	9.62685	28.2	33.8	29.9	22.8096	23.4	26	25.1	24.8	67	54	55	59	25.6	28.5	26.3	26.8	21.5	23.2	21.9	22.2
1987	4	23	32.0466	19.6429	12.4037	28.4	36.4	26.2	29.3	24.2	27	24.2	25.1	71	49	85	68	27.4	29.5	28.9	28.6	22.6	23.8	23.5	23.3
1987	4	24	32.0133	25.6	6.41332	26.6	34.2	32.5	23.7686	24.6	26.2	23.6	24.8	85	54	78	72	29.6	28.8	26.9	28.4	23.9	23.4	22.3	23.2
1987	4	25	31.348	23.2	8.14799	25.2	26.0795	27	22.4932	23.8	24.1194	25.2	23.1234	89	56.4745	87	68.2311	28.6	27.1476	30.9	26.8738	23.3	21.8852	24.6	21.6828
1987	4	26	30.4083	20.4415	9.96682	25.58	26.2	26	22.6631	23.3091	24.4	24.1	22.3967	79.9501	86	86	66.1311	27.5546	29.4	28.8	26.7055	22.42	23.7	23.4	21.6708
1987	4	27	31.727	25.4	6.32695	25.6	33.6	26.6	19.73	24	25.2	24.2	24.5	88	51	90	76	28.8	26.6	29.2	28.2	23.4	22.1	23.7	23.1
1987	4	28	30.6399	25.4	5.23991	26.4	29.4	25.5	26.7	24.6	25.2	23.8	24.5	86	72	87	82	29.7	29.3	28.4	29.1	24	23.7	23.2	23.6
1987	4	29	30.0054	19.5663	10.4391	26.2	31.2	26.7	20.0225	24.1	25.4	24.4	24.6	84	63	90	79	28.6	28.6	29.6	29	23.3	23.3	23.9	23.5
1987	4	30	28.5769	24.4	4.1769	25	31.8	28.2	28.3	22.6	26	25.6	24.7	82	63	81	75	25.8	29.8	31.1	28.9	21.6	24	24.7	23.4
1987	5	1	29.7531	23.2	6.55309	24	28.8	26.8	26.6	22.4	25.1	25	24.2	87	74	87	83	26	29.4	30.5	28.6	21.8	23.8	24.4	23.3
1987	5	2	31.0936	20.2989	10.7948	26	32.2	28.2	28.7	23.4	25.2	25	24.5	81	57	77	72	27.1	27.5	29.6	28	22.4	22.6	23.9	23
1987	5	3	29.98	24.6	5.37995	25.8	32.8	25.2	27.3	24.8	25.4	23.6	24.6	92	55	88	78	30.6	27.6	28.1	28.8	24.4	22.7	23	23.4
1987	5	4	31.2175	24.2	7.01748	26.6	32.4	29.6	29.6	23.6	26.2	25.6	25.1	78	62	73	71	27.2	29.9	30.2	29.1	22.4	24.1	24.2	23.6
1987	5	5	30.5116	25	5.51155	25.2	30	28.2	27.9	23.4	25.6	23.8	24.3	86	71	70	75	27.6	29.9	26.6	28	22.7	24.1	22.1	23
1987	5	6	31.6004	25.2	6.40042	26.6	31.8	25.2	27.2	23.6	26	23.8	24.5	78	63	89	77	27.2	29.8	28.6	28.5	22.4	24	23.3	23.2
1987	5	7	29.1496	24.4	4.74964	25	30.8	26.8	27.3	24	26.2	25.2	25.1	92	70	88	83	29.2	31	31	30.4	23.6	24.6	24.6	24.3
1987	5	8	31.0008	22.1436	8.85723	26.6	34	29	29.6	24	26.1	23.1992	23.3457	81	54	67.3965	70.5265	28.1	28.6	27.8144	27.9742	23	23.3	22.4932	22.6431
1987	5	9	31.6437	24.2	7.4437	27.2	32.6	26.4	28.1	25.6	26.6	24.6	25.6	88	63	86	79	31.8	30.9	29.7	30.8	25.1	24.6	24	24.5
1987	5	10	29.1297	24	5.12966	25.4	31.4	28.8	28.6	24.2	26.1	24.8	25	91	66	72	76	29.4	30.3	28.7	29.5	23.8	24.3	23.3	23.8
1987	5	11	30.7347	21.3744	9.36025	27	34.2	31.2	30.9	25.2	27	25.2	25.8	87	58	62	69	30.9	30.9	28.1	30	24.6	24.6	23	24.1
1987	5	12	29.5692	26.2	3.3692	27.4	34.8	30.2	30.6	24.2	26.1	25.4	25.2	77	51	68	65	28.1	28.1	29.3	28.5	23	23	23.7	23.2
1987	5	13	31.4305	26.4	5.03049	27.2	35	26.1	28.6	25	26.4	23.1	24.8	84	51	78	71	30.2	28.8	26.3	28.4	24.2	23.4	21.9	23.2
1987	5	14	31.6137	25.2	6.41374	25.4	30.4	27.8	27.8	24.1	25.6	24.8	24.8	90	68	79	79	29.2	29.7	29.3	29.4	23.6	23.9	23.7	23.8
1987	5	15	30.2756	21.3977	8.87785	28	33.8	29.2	30	25.2	24.4	24.8	24.8	80	46	70	66	30.2	24.4	28.4	27.7	24.2	20.7	23.2	22.7
1987	5	16	31.9267	22.1669	9.75983	25.5401	27.2	26.2	22.1802	23.4822	24.6	24.8	22.4695	81.2154	81	89	71.5298	28.0175	29.2	30.4	28.4847	22.683	23.7	24.3	22.8923
1987	5	17	30.3512	20.3055	10.0457	26.1	31.2	29.2	28.9	24.4	25.3	21.5208	20.768	87	62	66.5457	70.1549	29.4	28.4	27.8282	27.5842	23.8	23.2	22.2701	22.1533
1987	5	18	30.6214	24	6.62144	24.4	32.2	28.4	28.4	22.2	25.2	25.8	24.4	83	57	81	74	25.3	27.5	31.5	28.1	21.3	22.6	24.9	22.9
1987	5	19	26.7988	21.3145	5.48429	27	33.4	27	28.6	24.4	26.4	23.3	24.7	81	58	73	71	28.8	29.8	26.2	28.3	23.4	24	21.8	23.1
1987	5	20	29.2961	24.8	4.49615	24.3813	31.2	24	19.9525	21.8817	26.1	23.2	19.8194	77.3732	67	94	67.68	27.2576	30.5	27.9	26.3433	22.0158	24.4	22.9	21.2321
1987	5	21	29.8081	22.4	7.40809	25.4	30.1	25.6	26.7	24.2	25.2	23.4	24.3	91	68	83	81	29.4	28.8	27.3	28.5	23.8	23.4	22.6	23.3
1987	5	22	25.8022	22.3	3.50222	24.4	27.3	24.2	25	23.3	24.4	23	23.6	91	79	90	87	27.9	28.7	27.3	27.9	22.9	23.3	22.5	22.9
1987	5	23	29.7557	22.3	7.45567	24.2	23.2824	25.4	20.8383	23.1	23.7453	24.3	21.6033	91	58.3725	91	68.5737	27.5	27.5879	29.6	26.5942	22.7	21.9804	23.9	21.3661
1987	5	24	29.5625	22.2	7.36254	25.2	30.4	25.6	26.7	23.4	26.2	23.4	24.3	86	72	83	80	27.6	31.3	27.3	28.7	22.7	24.8	22.6	23.3
1987	5	25	30.7347	23.4	7.33465	25.4	32.2	28.8	28.8	23.1	25.4	24.4	24.3	82	58	70	70	26.7	28	27.7	27.5	22.2	22.9	22.8	22.6
1987	5	26	30.5615	25.4	5.1615	26.2	31	24.8	26.7	23.2	26.4	23.4	24.3	78	70	89	79	26.5	31.4	27.9	28.6	22	24.9	22.9	23.2
1987	5	27	30.9611	24.4	6.56108	25	31	26.2	27.1	23	25.2	24.3	24.2	85	63	86	78	26.8	28.3	29.1	28	22.2	23.1	23.6	23
1987	5	28	26.6041	24.4	2.2041	26.6	33	28.1	29	24	26.2	20.3735	18.6349	81	59	64.2572	63.0153	28.1	29.6	26.7496	24.2375	23	23.8	21.3777	19.4971
1987	5	29	29.1825	24.4	4.7825	26.4	34.4	28.8	29.6	24	26.4	25.8	25.4	82	54	79	72	28.3	29.2	31.2	29.6	23.1	23.6	24.8	23.8
1987	5	30	30.6605	22.8	7.86054	27.8	34.4	28.8	30	24.6	27.6	23.0298	23.2051	77	60	74.7952	71.5642	28.8	32.5	28.5535	27.2886	23.4	25.4	22.9473	22.002
1987	5	31	30.0354	23.2	6.83538	24.8008	34.2	20.5619	20.9082	22.38	27	21.5575	21.7107	81.1488	58	67.6961	68.7617	27.7911	30.9	26.6789	26.6056	22.5698	24.6	21.4343	21.411
1987	6	1	28.8871	25.2	3.6871	27.4	33.6	29.1	22.6129	24.8	26.4	25.8	25.7	81	57	67	68	29.6	29.7	29.4	29.6	23.9	23.9	23.8	23.9
1987	6	2	31.2581	25	6.25806	26.8	33.4	29.4	29.8	25	26.2	24.4	25.2	87	57	67	70	30.5	29.3	27.3	29	24.4	23.7	22.5	23.5
1987	6	3	30.9645	25.2	5.76452	26.6	33.6	27.5	28.8	24.6	27	23.8	25.1	85	60	74	73	29.6	31.3	27.1	29.3	23.9	24.8	22.4	23.7
1987	6	4	30.2677	24	6.26774	26.4	32.8	27	23.9323	23.4	26	22.6	24	78	59	82	73	26.8	29.2	25.7	27.2	22.2	23.6	21.5	22.5
1987	6	5	30.9065	24.4	6.50645	25.2	31	29.2	28.7	23	25.4	25.8	24.7	83	64	76	75	26.6	28.8	31	28.8	22.1	23.4	24.6	23.4
1987	6	6	31.2871	24.8	6.4871	26.4	32.2	27.7	23.9968	24	25.4	24.4	24.6	82	58	83	74	28.3	28	28.8	28.3	23.1	22.9	23.4	23.2
1987	6	7	30.9226	25	5.92258	26.4	33.4	24.2161	23.6581	23.8	25.2	24.0968	23.3032	81	52	75.7097	70.9032	27.8	26.7	28.4323	28.1387	22.8	22.2	22.8968	22.7742
1987	6	8	31.4	25	6.4	28.8	34.2	27.6	29.5	25.4	26.4	25.6	25.8	76	55	85	72	30.2	29.3	31.5	30.3	24.2	23.7	24.9	24.3
1987	6	9	31.3258	25	6.32581	26.8	32.8	28.9	22.6997	24.2	26.2	26.2	25.5	81	60	72	71	28.5	29.7	30.8	29.7	23.2	23.9	24.6	23.9
1987	6	10	31.9065	25.4	6.50645	27.4	35	29.4	30.3	25	26	24.2	25.1	82	49	65	66	30.1	27.7	26.8	28.2	24.2	22.8	22.2	23.1
1987	6	11	31.5871	22.0677	9.51935	27	26.0065	29.8	30.4	24	26	24.2	24.7	89	49	63	67	28.7	27.7	26.5	27.7	23.4	22.8	22.1	22.7
1987	6	12	30.6161	25	5.61613	26.2	33.2	29.1	21.8805	24	25.1	25	24.7	84	52	64	67	28.4	26.6	27.5	27.5	23.2	22.1	22.7	22.6
1987	6	13	31.3935	23.6	7.79355	28.2	35	28.6	30.1	23	25.2	24.6	24.3	65	46	72	61	24.7	25.6	28.3	26.2	20.9	21.5	23.1	21.8
1987	6	14	30.0221	24.2	5.82206	27.2	31.6	26.4	27.9	24.2	24.8	23.6	24.2	78	58	79	72	28.2	26.8	27.3	27.5	23.1	22.3	22.5	22.6
1987	6	15	30.2806	25	5.28065	25.2	30.8	27.2	22.8429	24	25.4	23.4	24.3	91	65	84	80	29	28.9	27.2	28.4	23.6	23.5	22.5	23.2
1987	6	16	30.9245	23.2	7.72445	25.4	30.2	27.2	27.5	23	25	24.1	24	82	66	78	75	26.5	28.3	28	27.6	22.1	23.1	22.9	22.7
1987	6	17	30.4816	24.4	6.08158	27.4	34.6	29.8	30.4	22.4	24	25.4	23.9	65	42	70	59	23.8	22.9	29.5	25.4	20.3	19.7	23.8	21.3
1987	6	18	31.7161	22.3	9.41613	27.2	34.4	28.4	29.6	23.4	27.2	24.4	25	73	58	72	68	26.3	31.4	27.9	28.5	21.9	24.8	22.9	23.2
1987	6	19	30.7742	22.3	8.47419	27.3	28.1007	29.2	30.2	23.3	26.4	24.8	24.8	85	51	70	69	27.1	28.7	28.4	28.1	22.4	23.4	23.2	23
1987	6	20	32.2032	24.2	8.00323	28	34.3	32.3	25.1839	25	29.1	28	27.4	79	68	91	79	29.7	36.9	36.8	34.5	23.9	27.6	27.6	26.4
1987	6	21	32	20.3	11.7	26.8	26.4774	27	28.9	26.1	26.2	25.6	26	85	52	90	76	32.3	28.5	31.9	30.9	25.3	23.3	25.1	24.6
1987	6	22	31.8202	23.2	8.62019	25	35.2	27	28.5	24.2	25.4	24.4	24.7	94	46	81	73	29.7	26	28.8	28.2	23.9	21.7	23.4	23
1987	6	23	31.3065	23.1	8.20645	26	34.1	29.1	29.6	23.4	26.1	25.4	25	81	53	75	70	27.1	28.6	30	28.5	22.4	23.3	24.1	23.3
1987	6	24	31.7103	20.4	11.3103	26.9	25.429	28.3	22.1436	26	26.4	26.4	26.3	83	69	77	76	31.9	31.3	31.9	31.7	25.1	24.8	25.1	25
1987	6	25	30.9011	23.3	7.60114	26.1	35.1	29.1	29.9	24.2	26.3	26.2	25.6	86	50	80	72	28.9	28.4	32.1	29.8	23.5	23.2	25.2	24
1987	6	26	32.01	24.3	7.70999	26.4	35.1	23.0419	25.0506	24.1	25.2	23.9871	23.2025	83	45	71.9677	62.5682	28.5	25.6	27.9226	26.6889	23.2	21.5	22.5871	21.6641
1987	6	27	30.9045	22.6	8.30447	28.2	34.2	28.6	29.9	25.6	27.2	25.6	26.1	81	59	79	73	31.1	31.5	30.9	31.1	24.7	24.9	24.6	24.7
1987	6	28	30.5437	24	6.54367	28.1	36.8	27.4	29.9	24.4	26.4	26.2	25.7	74	45	91	70	28.1	27.6	33.2	29.6	23	22.7	25.8	23.9
1987	6	29	32.3363	23.4	8.93632	27.8	27.2233	28.7	23.6095	23.4	23.3838	25	21.2677	69	52.556	64	56.9125	25.9	26.2505	27.5	24.61	21.7	21.0911	22.7	19.9123
1987	6	30	30.9877	23.3	7.68772	30.1	27.3839	27.2	30.2	28.3	25.4	23.4	25.7	79	42	73	65	36.1	25.4	26.3	29.2	27.2	21.3	21.9	23.5
1987	7	1	31.2142	23.1	8.11415	26.1	32.2	29.7	21.0647	23.4	24.4	25.2	24.3	80	53	78	70	27	25.5	29.7	27.4	22.4	21.4	23.9	22.6
1987	7	2	32.1598	23.2	8.95983	27.2	35.2	30.3	30.8	24.3	24.4	26	24.9	79	41	71	64	28.5	23.5	30.8	27.6	23.2	20.1	24.5	22.6
1987	7	3	32.3654	23.3	9.06543	26.2	27.8677	29.4	24.2614	24	22.0323	25.4	18.3342	84	47	63.2341	68	28.4	25.7613	29.8	23.1759	23.2	20.6226	24	18.7238
1987	7	4	32.0599	23.4	8.65994	27.1	28.5194	29.2	25.2129	24.1	25.0206	25.6	23.2325	78	57.6067	75	63.9001	28	27.9809	30.5	26.872	23	22.5865	24.4	21.7806
1987	7	5	29.2856	24.2	5.08562	25.6	33.6	22.9323	23.2032	24.4	26.4	25.3	25.4	91	63	78	77	29.8	30	29.9	29.9	24	24.1	24.1	24
1987	7	6	31.8468	24.1	7.74683	26.3	34.3	24.7194	24.0161	23.4	24.5419	23.1387	22.4613	79	46	69.871	62	26.9	25.2	25.7	25.9	22.3	21.2	21.5	21.7
1987	7	7	31.9867	22.4	9.58668	26.8	26.1394	30.3	30.9	24.4	24.1915	23.5954	22.2873	73	36	70.6597	55	27.6	21.7	24.3	24.5	22.7	18.8	20.6	20.7
1987	7	8	31.7802	24.2	7.58023	28.1	35.2	31.2	31.4	24	25.3	24.3	24.5	71	45	57	58	27.1	25.8	25.9	26.3	22.4	21.6	21.6	21.9
1987	7	9	30.4131	24.2	6.21305	28	35.2	28	29.8	24	26	26	25.3	72	49	85	69	27.2	27.6	32.3	29	22.5	22.7	25.3	23.5
1987	7	10	31.1624	24	7.16238	25.8	36.3	30.3	30.7	24.1	26	26.3	25.5	87	45	73	68	28.9	26.9	31.6	29.1	23.5	22.3	25	23.6
1987	7	11	30.8412	25.4	5.44121	26.8	34.3	30.6	30.6	24.6	22.5032	23.3357	20.5137	84	51	68.8831	67	29.5	27.4	29.8	28.9	23.8	22.6	24	23.5
1987	7	12	32.0973	25.2	6.89732	29	36.6	24.0484	32	22.8161	25.3774	24.3413	24.1715	79.4839	35	72.9573	59	30.9	21.4	29.1	27.1	24.6	18.6	23.6	22.2
1987	7	13	30.5987	22.4	8.19866	28.2	37.4	32.3	32.5	23.1	24.6	24.1	23.9	65	35	51	50	24.9	22.6	24.6	24	21	19.4	20.9	20.4
1987	7	14	32.2692	25.4	6.86918	28.4	36.4	32.1	32.3	23.2	22.6065	23.4	20.3487	65	39	62.8335	51	25	23.6	23.1	23.9	21.1	20.2	19.8	20.4
1987	7	15	29.5537	26.6	2.95373	28.4	35	30	30.9	24.2	25.4	25	24.9	71	47	67	61	27.4	26.2	28.4	27.3	22.6	21.8	23.2	22.5
1987	7	16	31.7811	25.8	5.98109	27.8	34.8	30.1	30.7	24	25.1	24.3	24.5	73	46	62	60	27.3	25.5	26.6	26.5	22.6	21.4	22.1	22
1987	7	17	31.1542	25.4	5.75421	26.2	28.2	27.2	27.2	24.2	24.4	24.4	24.3	85	73	80	79	28.9	28.1	28.7	28.6	23.5	23	23.4	23.3
1987	7	18	32.0767	22.4	9.67669	25.3	28.2	24.4	25.6	24.3	24.4	23.3	24	92	73	91	86	29.7	28.1	27.9	28.5	23.9	23	22.9	23.3
1987	7	19	32.4373	22.4	10.0373	25.2	35	25.4065	25.5068	23.4	25	23.1806	22.2633	86	45	65.9355	58.7087	27.6	25.1	26.5032	25.5115	22.7	21.2	21.5839	20.7302
1987	7	20	31.0214	24.2	6.82145	27.4	26.3677	30.4	21.9745	23.4	21.5161	24.2	19.6716	63	47.9032	60	54.859	24.6	23.6	26.1	22.5657	20.9	19.2613	21.8	18.3379
1987	7	21	30.9836	25.4	5.58364	27	35	28.8	29.9	24.6	26.4	23.8	24.9	82	51	66	67	29.3	28.8	26.2	28.1	23.7	23.4	21.9	23
1987	7	22	30.2516	25	5.25161	25.4	29.2	28.1	27.7	23.2	25.2	25.1	24.5	83	73	79	78	27	29.4	29.9	28.8	22.3	23.8	24	23.4
1987	7	23	32.2245	24.4	7.8245	25	30.8	28.2	28	23	26	26	25	85	69	84	79	26.8	30.5	32.2	29.8	22.2	24.4	25.3	23.9
1987	7	24	30.3099	20.7051	9.60483	27.6	29.2516	24.471	28.7	24.2	25.2	23.2	24.2	93	51	77	73	29.5	25.7	26.3	27.2	23.8	21.5	21.9	22.4
1987	7	25	32.8724	22.8	10.0724	25.3	29.4419	27.2	27.4	24.6	25.6	25	25.1	83	71	84	79	29.2	29.9	30.2	29.8	23.6	24.1	24.2	24
1987	7	26	31.2608	23	8.26077	26.3	28.5769	26.2	24.025	24.1	22.4333	24.2	19.856	84	52.0791	85	56.4412	28.6	25.8298	28.9	23.7919	23.3	20.9415	23.5	19.3299
1987	7	27	31.2174	24.2	7.01737	24.4	30.8	22.0968	24.0903	23.6	25.4	23.9613	20.0258	94	65	66.0323	57.0968	28.6	28.9	27.7516	24.0516	23.3	23.5	22.4839	19.4645
1987	7	28	29.5262	24	5.52623	24.2	30.6	28	27.7	23.2	25.2	25.2	24.5	92	65	80	79	27.8	28.5	30.2	28.8	22.8	23.3	24.2	23.4
1987	7	29	31.898	22.4366	9.46133	25.4	31.8	27.1	27.9	24	26.4	25.4	25.3	89	66	87	81	28.9	30.9	31.3	30.4	23.5	24.6	24.8	24.3
1987	7	30	30.9905	19.8493	11.1412	26.6	30	26.4	27.4	24.4	26	25.1	25.2	84	73	90	82	29.1	31	31	30.4	23.6	24.6	24.6	24.3
1987	7	31	30.2103	25.4	4.81025	26.2	29.4	23.8352	23.9883	24.4	25.2	22.4839	22.3355	86	72	63.9001	60.6701	29.4	29.3	25.8697	25.6166	23.7	23.7	20.9615	20.835
1987	8	1	29.5625	23.1	6.46254	26.2	30.6	26.6	27.5	24.4	25.4	24.8	24.9	86	66	87	80	29.4	29	30.1	29.5	23.7	23.5	24.2	23.8
1987	8	2	29.436	22.8	6.636	23.6	30	22.2065	26.3	23	25	24.2	24.1	95	76	88	86	27.7	29.1	29.1	28.7	22.8	23.6	23.6	23.3
1987	8	3	30.1619	21.7871	8.37482	25.6	30.2	24.2	26.1	24	25	23.6	24.2	88	66	95	83	28.8	28.3	28.7	28.6	23.4	23.1	23.4	23.3
1987	8	4	30.8152	21.0387	9.7765	24.4	31.2	26.4	27.1	22.2	25.2	24.4	23.9	83	62	85	77	25.3	28.1	29.2	27.6	21.3	23	23.7	22.7
1987	8	5	29.7224	24.4	5.32237	25.2	31.2	27.4	27.8	24	25.2	25.2	24.8	91	62	84	79	29	28.1	30.6	29.3	23.6	23	24.4	23.7
1987	8	6	29.4953	24.1	5.3953	26.4	26.5871	28.2	23.036	24.2	23.2758	26.4	22.1121	84	54.2102	87	63.4411	28.7	26.9586	33.2	26.8347	23.4	21.8206	25.8	21.7076
1987	8	7	31.4173	24.4	7.01727	24.4	24.1881	27.8	19.5396	23.2	21.6617	26	19.6853	90	52.1779	87	57.2651	27.6	25.8208	32.4	23.8547	22.7	20.5446	25.4	19.2728
1987	8	8	31.1476	23.2	7.94755	27.3	25.4129	23.2839	22.4935	23.4	22.7896	22.5432	21.734	72	54.5765	66.2976	61.4027	26.2	26.9453	27.518	26.3592	21.9	21.5542	22.117	21.2412
1987	8	9	28.6119	22.4	6.21192	25	30.6	31.8	20.2056	23.8	25	26.2	25	91	64	85	80	28.7	28	32.4	29.7	23.4	23	25.4	23.9
1987	8	10	29.8989	20.7452	9.15369	23.8	31.4	28.3	21.8905	21.1613	26.1	25.4	21.3696	76.7534	66	79	63.9334	25.9896	30.3	30.5	25.9412	21.2912	24.3	24.4	20.9502
1987	8	11	29.7523	23.1	6.65234	26	30.8	21.3111	27.8	24.1	25.2	23.4	24.2	86	47	73	69	28.8	25.1	26.3	26.7	23.4	21.1	21.9	22.2
1987	8	12	30.5319	23.4	7.13191	26.3	32.6	22.497	27.9	24.1	25.2	24.4	24.6	84	59	86	76	28.6	27.1	29.3	28.3	23.3	22.4	23.7	23.1
1987	8	13	31.1775	23.4	7.77752	25.1	30.4	27.3	27.5	24.1	25.4	25.4	25	92	67	86	82	29.3	29.2	31.2	29.9	23.7	23.6	24.7	24
1987	8	14	29.5469	23.2	6.34686	25.4	33.2	29.2	29.3	24	26.4	25.4	25.3	89	59	74	74	28.9	30	29.9	29.6	23.5	24.1	24.1	23.9
1987	8	15	29.789	24.2	5.58897	26.2	35.3	29.4	30.1	23.8	25.4	25.6	24.9	82	45	74	67	27.9	26	30.3	28.1	22.9	21.7	24.3	23
1987	8	16	30.8512	22.4	8.4512	26	26.4645	22.6631	21.8772	23.1	23.5821	21.2046	21.4418	78	56.8408	63.5209	59.4649	26.4	27.8177	25.649	24.8962	22	22.3068	20.7921	20.1596
1987	8	17	29.6087	24.4	5.20873	28.5	25.1806	30.2	30.8	23.4	25	25.6	24.7	70	47	69	62	25.6	25.5	29.8	27	21.5	21.4	24	22.3
1987	8	18	30.6537	25.4	5.25366	27.6	34.4	30.2	30.6	23.6	25.1	23.4	24	72	47	57	59	26.5	25.8	24.3	25.5	22	21.6	20.6	21.4
1987	8	19	30.5987	24.4	6.19866	26.4	30.8	28.4	28.5	24.6	26.2	26.1	25.6	86	70	84	80	29.7	31	32.3	31	24	24.6	25.3	24.6
1987	8	20	30.6847	19.8774	10.8073	25.6	35.6	29.2	29.9	23.4	25	24.6	24.3	83	43	69	65	27.3	24.7	27.9	26.7	22.6	20.9	22.9	22.1
1987	8	21	29.4953	25.2	4.2953	25.2	34.2	30.2	30	24.2	25.2	24.4	24.6	92	49	62	68	29.5	26.2	26.8	27.5	23.8	21.8	22.2	22.6
1987	8	22	30.8612	23.4	7.46119	27.2	24.0774	21.7645	19.3839	24.2	22.7063	22.41	21.5908	78	55.8751	69.4943	62.8345	28.2	27.0385	27.548	26.2993	23.1	21.5875	22.1403	21.2079
1987	8	23	30.2687	19.5963	10.6724	23.7677	34.2	28.6	21.7202	21.2912	24.4	24.6	22.2101	77.1863	45	72	63.9493	26.1661	24.1	28.3	27.2755	21.3911	20.5	23.1	21.8951
1987	8	24	30.1381	24	6.13807	28.5	22.8923	28.6	30.7	20.4415	25.6	24.4	19.3871	74.039	40	71	57	23.6	25.2	27.8	25.5	20.1	21.2	22.8	21.4
1987	8	25	28.0375	25.4	2.63746	27.4	36.8	29	19.6629	23.1	25.2	24.4	24.2	70	39	61	57	25.4	24.5	26	25.3	21.4	20.7	21.7	21.3
1987	8	26	29.9022	25.4	4.50219	27.2	35.8	31.4	31.5	24.2	25.2	25	24.8	78	43	60	60	28.2	25.1	27.5	26.9	23.1	21.2	22.6	22.3
1987	8	27	28.9488	25.4	3.54877	27.4	34	28.6	29.6	25	26.2	23.2	24.8	82	54	64	67	30.1	28.9	24.9	28	24.2	23.5	21	22.9
1987	8	28	30.425	24.8	5.62497	25.2	31.2	28.6	28.4	23.4	25	24.2	24.2	86	61	70	72	27.6	27.6	27.3	27.5	22.7	22.7	22.5	22.7
1987	8	29	28.9316	24.4	4.53158	28.2	34.4	27.6	29.5	24.8	25.6	22.6	24.3	76	50	65	64	29.1	27.1	24.1	26.8	23.6	22.4	20.5	22.2
1987	8	30	28.134	24.2	3.93403	25.5	24.9258	28.6	29.2	20.4387	26	23.2	20.7317	76.0541	53	64	67	28.1	28.2	24.9	27.1	23	23.1	21	22.4
1987	8	31	30.2587	23.8	6.45871	26.4	35	29.7	20.2284	24.2	25.2	25.2	24.9	84	46	59	63	28.7	25.6	27.1	27.2	23.4	21.5	22.4	22.4
1987	9	1	26.9826	19.4323	7.55039	26.2	33	29.3	29.5	24.1	25	24.4	24.5	84	53	67	68	28.6	26.4	27.3	27.5	23.3	22	22.6	22.6
1987	9	2	28.0963	24.2	3.89632	25.8	32.8	26.3	27.8	23.4	26.1	24.2	24.6	82	59	84	75	27.2	29.4	28.8	28.5	22.5	23.8	23.4	23.2
1987	9	3	29.1496	20.9581	8.19157	26	22.6323	29.2	28.7	23.6	25	25.3	24.6	95	66	73	78	28.6	28.3	29.7	28.9	23.3	23.1	23.9	23.5
1987	9	4	28.8499	20.6884	8.1615	25.6	30.6	26.4	27.3	23.8	25.2	24.2	24.4	86	65	84	78	28.3	28.5	28.7	28.5	23.1	23.3	23.4	23.3
1987	9	5	29.0631	24	5.06306	26.3	23.9226	20.929	21.1516	24.2	26	20.6851	19.9093	93	74	63.3673	60.2706	29.5	31.1	24.278	23.2891	23.8	24.7	19.5863	18.8037
1987	9	6	29.2169	23.4	5.81688	24.6	29.6	19.4298	27.1	23.6	24.2	24.2	24	92	69	79	80	28.5	26.9	28.3	27.9	23.2	22.3	23.1	22.9
1987	9	7	27.4776	20.2548	7.22278	26.8	33.8	30.4	30.3	23.2	25.2	26.8	25.1	74	50	76	67	26.1	26.4	32.9	28.5	21.8	22	25.6	23.1
1987	9	8	27.5739	24	3.57386	28.4	30.6	26.6	28	23.2	27.1	24	24.8	65	76	81	74	25	33.6	28.1	28.9	21.1	26	23	23.4
1987	9	9	28.8466	23.2	5.64662	23.8	31.8	28.3	20.0419	22.4	25.4	25.6	24.5	89	60	73	74	26.2	28.2	29.8	28.1	21.8	23.1	24	23
1987	9	10	28.9532	22.8	6.15317	25.2	32	24.8	20.7806	24	24.4	22.6	23.7	91	54	74	73	29	25.6	24.7	26.4	23.6	21.5	20.9	22
1987	9	11	28.715	25	3.71503	25.8	33.4	27.4	28.5	23.6	26.6	25.6	25.3	83	59	87	76	27.7	30.4	31.6	29.9	22.8	24.3	25	24
1987	9	12	29.2695	24.4	4.86951	26.8	33.8	30.6	30.5	25.6	26.2	24.4	25.4	91	55	60	69	32	29	26.5	29.2	25.2	23.6	22	23.6
1987	9	13	28.7434	24.2	4.54339	26.8	22.6129	29.8	20.7613	24.8	21.5342	26	18.0978	85	50.5806	74	62.7014	30	24.2015	31.1	23.9284	24.1	19.5829	24.7	19.4398
1987	9	14	28.6669	24	4.66691	25.4	30.4	24.4	26.1	24	25.2	23.4	24.2	89	66	92	82	28.9	28.6	28.1	28.6	23.5	23.3	23	23.3
1987	9	15	28.2872	22	6.2872	23.8	30.2	27.6	27.3	22.4	24.2	23.2	23.3	89	61	69	73	26.2	26.3	25.5	26	21.8	21.9	21.4	21.7
1987	9	16	28.6257	19.9387	8.68696	26.6	32.8	29	29.4	24.2	25.2	24.5	24.6	82	54	69	69	28.6	27.1	27.8	27.8	23.3	22.4	22.8	22.8
1987	9	17	28.0413	24.4	3.64133	25.6	32.2	28.1	28.5	23.2	26	24.4	24.5	82	61	74	72	26.9	29.5	28.1	28.2	22.3	23.8	23	23
1987	9	18	26.1061	24.4	1.70614	25.2	31	28.2	28.2	23.6	25.6	24.2	24.5	88	65	72	75	28.1	29.3	27.6	28.3	23	23.7	22.7	23.1
1987	9	19	27.2916	23.8	3.49157	26.4	32.8	28.2	28.9	24	25.8	25.8	25.2	82	58	83	74	28.3	28.6	31.6	29.5	23.1	23.3	25	23.8
1987	9	20	28.1707	23.8	4.37066	26.4	33	25.7	19.3332	24.2	25.4	19.6853	19.5684	84	55	63.4866	61.1148	28.7	27.5	23.4904	22.9645	23.4	22.6	18.8672	18.5888
1987	9	21	27.3715	23	4.37149	24	26.6	26.2	25.8	23.2	24.4	24.8	24.1	94	84	89	89	27.9	29.1	30.4	29.1	22.9	23.6	24.3	23.6
1987	9	22	28.1973	22.8	5.39729	25	32.6	29.2	19.1034	23.2	25.2	26.2	24.9	86	55	91	77	27.2	27.2	33	29.2	22.5	22.5	25.7	23.6
1987	9	23	28.1473	24.4	3.74735	25	31	28.2	28.1	23.6	25.2	23.4	24.1	89	63	67	73	28.2	28.3	25.6	27.4	23.1	23.1	21.5	22.6
1987	9	24	28.0441	22.8	5.24412	24.8	32.2	29	28.8	24	26	26.2	25.4	94	61	80	78	29.3	29.5	32.2	30.3	23.7	23.8	25.3	24.3
1987	9	25	28.3039	24.2	4.10385	25	31.8	24	21.4903	24.4	25.4	22.4	24.1	95	60	96	84	30.2	28.2	26.8	28.4	24.2	23.1	22.2	23.2
1987	9	26	27.8243	22.1	5.72435	25.8	23.9194	25.4	27.2	20.5486	26	23	20.5186	77.486	61	82	75	26.9	29.5	26.5	27.7	22.3	23.8	22.1	22.7
1987	9	27	28.1926	19.8258	8.36676	21.7484	32.8	29	20.9262	20.2489	26.1	24.6	21.108	75.9875	59	70	67.1312	24.0017	29.4	28	24.862	19.6895	23.8	23	20.0861
1987	9	28	26.8486	20.7355	6.11311	26.3	22.7258	27.8	29.3	22.4	25.2	25.6	24.4	62	45	84	64	23	25.4	31.4	26.6	19.7	21.4	24.8	22
1987	9	29	28.2269	23.6	4.62694	26.6	32.1	28.2	28.8	24.2	21.3711	27.2	19.7195	82	56	67.1967	77	28.6	26.9	35.4	30.3	23.3	22.3	26.9	24.2
1987	9	30	27.4381	21.2	6.23809	22.6	27.8	25.6	25.4	22.2	26.4	25.4	24.7	97	70	98	88	26.5	26.1	32.3	28.3	22	21.8	25.3	23.1
1987	10	1	29.4826	21.6	7.88262	23.2	31.2	28.4	27.8	22.8	27.8	26.4	25.7	97	77	86	87	27.5	35.1	33.1	31.9	22.6	26.8	25.7	25
1987	10	2	29.2787	23.4	5.87875	25.4	31.6	28.6	28.5	24.4	27.8	25.6	25.9	92	75	79	82	29.9	34.9	30.9	31.9	24	26.6	24.6	25.1
1987	10	3	29.2994	22.4	6.89937	24.9	24.5078	19.971	20.7509	21.5806	26.4	22.3334	20.5549	74.7097	74	71.9917	64.999	28.4	31.9	25.8897	25.6318	23.2	25.1	20.7417	20.5446
1987	10	4	28.6368	20.4621	8.17471	21.8419	22.996	20.4581	20.6968	20.5453	22.1032	21.9742	20.0358	76.8866	58.1613	69.6774	61.8023	24.5711	27.0742	26.729	25.0439	20.0624	21.4	21.2548	20.0291
1987	10	5	28.1511	20.7419	7.40916	22.6323	31	27.6	18.9259	21.3871	26.4	25.6	19.5078	80.6774	70	85	58.6866	25.629	31.4	31.5	24.2055	20.9097	24.9	24.9	19.451
1987	10	6	29.5384	23.4	6.13843	24.4	29.1	21.7442	26.2	23.2	24.4	24.4	24	90	73	91	85	27.6	27.7	29.8	28.4	22.7	22.8	24	23.2
1987	10	7	27.5946	18.917	8.67763	25.6	30.4	22.0903	21.7226	24.4	25.4	21.8903	20.7817	91	67	72.5806	62.6348	29.8	29.2	27.371	25.58	24	23.6	21.871	20.5819
1987	10	8	27.0618	24	3.06181	25.6	30.2	19.8926	21.6	24.6	27.1	21.6129	19.9825	92	79	73.1613	61.0697	30.3	33.8	26.0613	24.7709	24.2	26.1	20.8935	19.9093
1987	10	9	29.0231	25.2	3.8231	25.2	28.6	21.7032	21.3968	24	25.4	21.8613	20.6839	91	78	72.4194	63.2581	29	30.3	25.6516	25.3516	23.6	24.3	20.871	20.4935
1987	10	10	28.2139	23.2	5.01394	26.3	30.4	20.9226	21.3903	24.4	26.1	21.3968	20.5786	86	71	71.3871	63.0343	29.3	31	25.4742	25.247	23.7	24.6	20.5742	20.4087
1987	10	11	28.2106	19.8194	8.39126	22.5806	33.2	26.2	22.1003	21.371	26	23.2	21.3558	77.6129	57	78	66.5114	25.6258	28.9	26.5	26.5255	20.9032	23.5	22	21.3283
1987	10	12	26.6527	22.6	4.05267	26	31.4	26.2	27.5	23.4	25.4	24.8	24.5	81	62	89	77	27.1	28.5	30.4	28.6	22.4	23.2	24.3	23.3
1987	10	13	28.007	24.6	3.40696	25.4	30.6	21.8872	19.3732	23.6	26.2	22.5099	19.816	86	71	74.9553	60.77	27.9	31.1	27.1983	24.4945	22.9	24.7	21.7374	19.7361
1987	10	14	28.0588	25.2	2.85885	25.4	31.8	28.4	28.5	24	26	25.2	25.1	89	63	77	77	28.9	29.8	29.9	29.6	23.5	24	24.1	23.8
1987	10	15	27.6912	24	3.69116	25.2	31.2	27.6	27.9	23.4	26.2	25.2	24.9	86	68	83	79	27.6	30.7	30.5	29.6	22.7	24.5	24.4	23.9
1987	10	16	27.7644	24.4	3.36441	25.4	32.4	26.3	27.6	23.4	26	24.4	24.6	85	61	86	77	27.5	29.4	29.3	28.7	22.6	23.8	23.7	23.4
1987	10	17	29.1481	24.2	4.94813	25.6	30.8	28	28.1	24.6	25.4	25	25	92	65	79	79	30.3	28.9	29.7	29.6	24.2	23.5	23.9	23.9
1987	10	18	28.6968	23.4	5.29677	23.6	29.4	25.8	26.1	22.4	24.6	24.4	23.8	90	68	89	82	26.3	27.8	29.6	27.9	21.9	22.8	23.9	22.9
1987	10	19	27.6117	21.2161	6.39554	25	29.8	26.4	26.9	23.4	24.2	24.8	24.1	88	63	88	80	27.7	26.5	30.2	28.2	22.8	22.1	24.2	23
1987	10	20	27.5945	25	2.59448	26.2	27.4	21.2978	20.805	24	26.1	21.1213	20.4887	84	78	74.3226	78	28.4	28.2	36.4	31	23.2	23.1	27.3	24.5
1987	10	21	27.9509	25.4	2.55088	25.6	31.8	26.2	27.5	23.6	25	23.4	24	85	58	79	74	27.8	27.2	26.9	27.3	22.8	22.5	22.3	22.5
1987	10	22	28.7838	25.4	3.38378	25.8	32.2	25.4	27.2	24	24.4	23.2	23.9	86	53	83	74	28.6	25.5	27	27	23.3	21.4	22.3	22.4
1987	10	23	25.9929	25	0.992924	25.8	31.4	26.4	27.5	23.4	26	24.3	24.6	82	65	84	77	27.2	30.1	29	28.8	22.5	24.1	23.5	23.4
1987	10	24	28.8033	23.1	5.70333	27.3	32	27.8	28.7	24.2	26.4	26	25.5	78	65	87	76	28.2	30.7	32.4	30.4	23	24.5	25.4	24.3
1987	10	25	28.4744	24	4.47443	26.8	23.3254	25	21.3315	25	23.4389	24.2	21.1293	87	61.5617	94	65.6707	30.5	27.2542	29.7	26.0559	24.4	21.7339	23.9	20.9538
1987	10	26	29.1896	24.6	4.58959	25.6	31.4	27.1	27.8	24	27	26.2	25.7	88	71	93	84	28.8	32.8	33.4	31.6	23.4	25.6	25.9	25
1987	10	27	28.2439	24	4.24391	24.8	28.4	26	26.3	24	25	24.2	24.4	94	76	86	85	29.3	29.4	29	29.2	23.7	23.8	23.5	23.7
1987	10	28	28.7898	24.4	4.38977	24.8	31.4	21.6136	21.158	24	25	22.4523	21.5105	94	60	75.4827	66.477	29.3	27.5	27.292	25.728	23.7	22.6	21.7511	20.6099
1987	10	29	28.8499	23.4	5.44995	23.8	27.8	25.8	21.2581	23	24.6	23.6	23.7	94	77	92	87	27.6	28.8	28.3	28.2	22.7	23.4	23.1	23.1
1987	10	30	26.6424	20.4087	6.23361	25.4	31.2	20.7817	20.1657	22.4	25.4	20.9082	20.0391	77	63	71.692	63.0343	25.1	28.6	26.4891	25.1005	21.2	23.3	21.098	20.0591
1987	10	31	29.0381	20.4753	8.5628	22.3516	28	21.7871	20.4419	25.2	24.3	21.529	20.7935	81.0968	92	72.4516	64.6129	25.3774	29.6	26.8419	25.6484	20.7323	23.9	21.5355	20.6226
1987	11	1	27.9726	25.2	2.77258	26.8	30.2	26.6	27.5	24.2	24.4	25	24.5	81	62	88	77	28.5	26.8	30.6	28.6	23.2	22.2	24.4	23.3
1987	11	2	25.943	23	2.94298	25.4	31.1	18.2065	27.1	23.8	25	24.6	24.5	88	54	89	77	28.4	26	30	28.1	23.2	21.7	24.1	23
1987	11	3	25.4702	22.8	2.67024	26.8	30.8	26	27.4	24.4	25.6	23.2	24.4	82	66	79	76	29	29.4	26.6	28.3	23.5	23.8	22.1	23.1
1987	11	4	27.8876	24.4	3.48762	24.9	23.1484	27.3	27.6	19.7258	25.2	25.2	19.0161	74.4839	64	85	78	26.9	28.4	30.7	28.7	22.3	23.2	24.5	23.3
1987	11	5	28.3438	24.4	3.94381	26.2	32.4	27.4	28.4	23.4	26.2	25.3	25	79	62	85	75	26.9	29.9	30.9	29.2	22.3	24.1	24.6	23.7
1987	11	6	26.0928	24.4	1.69282	25	32	27.6	28	23.4	26.2	25.4	25	88	64	84	78	27.7	30.2	31	29.6	22.8	24.2	24.6	23.9
1987	11	7	26.6189	24.8	1.81894	27.6	32	27.6	28.7	24.2	25.2	26.4	25.3	76	58	91	75	28	27.6	33.6	29.7	22.9	22.7	26	23.9
1987	11	8	26.7455	25	1.74547	27.2	23.9774	28	20.3806	24.2	20.9903	23.4	19.9935	78	57.0968	68	59.4516	28.2	25.4903	25.8	24.6645	23.1	20.2968	21.6	19.871
1987	11	9	26.559	24.4	2.159	26.4	33.2	28.4	29.1	24.2	26.4	25.6	25.4	84	59	80	74	28.7	30	31	29.9	23.4	24.1	24.6	24
1987	11	10	27.205	24	3.20499	25.8	34.2	28	29	24	26.2	25.4	25.2	86	54	81	74	28.6	28.8	30.7	29.4	23.3	23.4	24.5	23.7
1987	11	11	26.8383	23.6	3.23828	26.4	34.4	28	29.2	23.6	26.4	25.4	25.1	79	54	81	71	27.3	29.2	30.7	29.1	22.5	23.6	24.5	23.6
1987	11	12	27.9609	25.4	2.56087	27.6	33.8	27.3	29	22.4	25.4	24.4	24.1	64	51	79	65	23.7	26.9	28.7	26.4	20.2	22.3	23.3	22
1987	11	13	25.3946	25.2	0.194623	26.6	34.2	29.1	19.3806	22	25.2	18.8903	18.2774	67	49	61.9355	67	23.4	26.2	34.3	28	20	21.8	26.4	22.7
1987	11	14	27.8488	22.2	5.64884	25.4	24.2968	27	19.8056	23.4	21.8032	24.2	20.3659	85	56.6774	80	59.6024	27.5	26.2419	28.4	25.1575	22.6	20.971	23.2	20.2971
1987	11	15	26.5923	24.4	2.1923	25.8	33.2	26.6	28	22.6	24.2	23.6	23.5	76	48	78	67	25.3	24.3	27.2	25.6	21.3	20.6	22.4	21.5
1987	11	16	25.8758	23.6	2.27584	26.4	24.5944	28	29.3	19.3581	24.4	24.6	16.9355	73.2258	43	76	67	28.1	23.8	28.7	26.9	23	20.3	23.4	22.2
1987	11	17	27.4447	25.2	2.24475	27.2	34.4	28.1	29.5	22.4	25.2	24.2	23.9	66	48	73	62	23.9	26	27.6	25.9	20.4	21.8	22.7	21.6
1987	11	18	26.5908	24.4	2.1908	26.8	34.2	29.6	30	23	25.2	25.6	24.6	73	49	73	65	25.6	26.2	30.2	27.3	21.5	21.8	24.2	22.5
1987	11	19	26.2327	25.4	0.832674	27	34.4	28.2	29.5	23	25	25.1	24.4	71	47	78	65	25.5	25.5	29.8	26.9	21.4	21.4	24	22.3
1987	11	20	27.1167	25.4	1.7167	25.6	32.4	27.3	28.1	23.4	25	24.3	24.2	83	55	78	72	27.3	26.8	28.4	27.5	22.6	22.2	23.2	22.7
1987	11	21	27.4581	24	3.45806	24.2	32.4	27.6	28	23.2	25.1	25	24.4	92	56	81	76	27.8	27.1	30	28.3	22.8	22.4	24.1	23.1
1987	11	22	27.5213	23.4	4.12133	25	24.5811	26.4	21.4677	23	21.2323	24.2	20.0015	85	51.5161	84	57.815	26.8	24.4323	28.7	24.1469	22.2	19.9258	23.4	19.7094
1987	11	23	27.498	24	3.49802	25.4	33.4	28.2	28.8	24	25.2	25.2	24.8	89	52	79	73	28.9	26.7	30.1	28.6	23.5	22.2	24.1	23.3
1987	11	24	27.5113	25.4	2.11134	25.9	23.5088	28.2	29.2	23.4	25.4	25.4	24.7	71	49	80	67	25.8	26.5	30.6	27.6	21.6	22.1	24.4	22.7
1987	11	25	28.6102	25	3.6102	25.4	24.2	24.2	24.5	23	23.2	23.2	23.1	82	92	92	89	26.5	27.8	27.8	27.3	22.1	22.8	22.8	22.6
1987	11	26	26.9341	23.4	3.53408	23.8	26.8	25.4	20.0791	22.4	24	19.4903	19.6	89	79	65.1613	82	26.2	28	24.7	26.3	21.8	22.9	20.9	21.9
1987	11	27	27.6712	22.2	5.47118	24.2	30.1	20.3387	20.7677	23.3	24.2	19.5729	19.4398	93	62	63.1009	54.5099	28	26.3	24.2048	23.329	23	21.9	19.5663	19.0601
1987	11	28	28.8525	22.4	6.45253	24.3	31.2	27.6	27.7	23.2	24.4	24.8	24.1	91	57	80	76	27.7	26.1	29.5	27.8	22.8	21.8	23.8	22.8
1987	11	29	27.5879	23.4	4.18793	25.3	24.9032	26.4	27.4	23	25.8	25.8	24.9	90	64	95	83	27.1	29.5	32.8	29.8	22.4	23.8	25.6	24
1987	11	30	28.8182	19.0968	9.72138	25.6	31.8	25.3	27	24	26.4	24.2	24.9	88	66	91	82	28.8	30.9	29.5	29.7	23.4	24.6	23.8	23.9
1987	12	1	29.0531	23.8	5.25307	24	30.6	26.2	26.8	23	25	25.2	24.4	92	64	92	83	27.4	28	31.4	28.9	22.6	23	24.9	23.5
1987	12	2	29.7187	23.4	6.31872	25.2	32	26.4	27.5	23	25	24.4	24.1	83	57	85	75	26.6	27.1	29.2	27.7	22.1	22.4	23.7	22.7
1987	12	3	27.4647	24.4	3.06472	24.8	31.8	22.0581	22.3334	23.2	25.4	21.7307	19.9825	88	60	69.8273	61.5692	27.4	28.2	25.2537	23.6953	22.6	23.1	20.6152	19.4264
1987	12	4	28.8866	23.8	5.08658	25.4	32	25	26.9	24.2	24.6	23.2	24	91	55	86	77	29.4	26.1	27.2	27.6	23.8	21.8	22.5	22.7
1987	12	5	28.8766	20.799	8.07761	22.2581	26.171	26.4	20.6258	20.4645	23.2806	24.4	21.0613	76.5484	53.9355	85	62.7742	23.7097	26.0968	29.2	24.1581	19.7032	20.929	23.7	19.7194
1987	12	6	29.8045	23.8	6.00454	26.8	31.2	27.2	28.1	23.6	25.2	25.2	24.7	77	62	85	75	27	28.1	30.7	28.6	22.4	23	24.5	23.3
1987	12	7	29.9559	24	5.95589	25	30.4	26.8	27.3	23.2	25.6	24.4	24.4	86	68	82	79	27.2	29.7	29	28.6	22.5	23.9	23.5	23.3
1987	12	8	28.99	20.0957	8.89428	22.5365	31.2	28.2	21.5942	20.6552	25	25.2	20.029	72.8574	61	79	62.2491	23.036	27.6	30.1	23.102	19.0735	22.7	24.1	18.8191
1987	12	9	29.2409	25.4	3.84094	26.2	30.8	27.3	27.9	24.2	26	25.2	25.1	85	69	85	79	28.9	30.5	30.7	30	23.5	24.4	24.5	24.1
1987	12	10	29.2995	25.4	3.89948	26.2	33	26.2	27.9	24.4	25.6	24.2	24.7	86	56	85	76	29.4	28	28.9	28.7	23.7	22.9	23.5	23.4
1987	12	11	29.6358	24.4	5.2358	25.2	31.4	26.2	27.3	23	25.2	24.2	24.1	83	61	85	76	26.6	28	28.9	27.8	22.1	22.9	23.5	22.8
1987	12	12	30.3883	22.4	7.98835	25.5	26.5065	27.2	28	19.8355	25.4	25.4	21.421	75.4839	59	87	77	27.3	28.1	31.2	28.9	22.5	23	24.8	23.4
1987	12	13	30.375	23.2	7.17503	25.4	34	28	28.9	23.6	25.4	25	24.7	86	50	79	72	27.9	26.8	29.7	28.1	22.9	22.2	23.9	23
1987	12	14	29.1763	23.6	5.57627	25.5	25.6419	28.2	29	19.8903	26.2	25.2	21.5097	74.5161	54	79	72	27.2	28.9	30.1	28.7	22.5	23.5	24.1	23.4
1987	12	15	29.5492	24.4	5.14922	25.4	33.8	27.1	28.4	22.2	25.4	24.4	24	76	51	80	69	24.7	26.9	28.8	26.8	20.9	22.3	23.4	22.2
1987	12	16	29.4527	21.4	8.05265	22.8	34.2	24.8	26.6	20.4	23.4	22.6	22.1	81	40	83	68	22.4	21.7	26	23.4	19.3	18.8	21.7	19.9
1987	12	17	29.3028	20.2	9.10281	21.6	32.6	22.2258	22.6161	20	23.4	20.9065	20.4742	87	46	64.871	60.1935	22.3	22.8	25.2935	23.6129	19.3	19.6	20.5452	19.4452
1987	12	18	28.3471	21	7.34714	23.7	26.671	28.2	28.6	19.1774	23.4	24.1	19.3965	71.0968	40	71	64	23.2	21.7	27.3	24.1	19.9	18.8	22.6	20.4
1987	12	19	29.476	21.2	8.27596	24.2	33.4	27.6	28.2	22.4	25.2	24	23.9	86	52	74	71	25.9	26.7	27.5	26.7	21.7	22.2	22.6	22.2
1987	12	20	29.3406	23.4	5.94062	27.2	26.5742	25.4	22.0983	27	21.6419	24	19.2556	78	44.4516	89	55.8558	28	22.3742	28.9	21.9917	23	18.5355	23.5	18.2348
1987	12	21	29.4369	23.4	6.03686	25.4	34.4	28.3	29.1	24.2	24	23.1	23.8	75	42	65	61	24.3	23	24.9	24.1	20.7	19.8	21	20.5
1987	12	22	28.6402	21.4	7.24017	24.2	35.2	26.1	27.9	19.4	23.6	22.3	21.8	80	38	72	63	24	21.5	24.4	23.3	20.4	18.7	20.7	19.9
1987	12	23	28.4435	21	7.44349	22.8	34.4	27.1	27.9	21	24.1	25.2	23.4	85	43	86	71	23.7	23.3	30.8	25.9	20.2	19.9	24.5	21.6
1987	12	24	30.8146	23	7.81457	25	34.2	29.4	29.5	19.4	24	23	22.1	75	43	58	59	23.8	23.2	23.9	23.6	20.3	19.9	20.4	20.2
1987	12	25	29.8556	18.9636	10.892	21.2312	33.2	27.4	20.2068	18.7263	23	24.2	19.1152	67.8175	42	77	51.9725	20.8746	21.4	28.1	21.082	17.6504	18.6	23	17.4853
1987	12	26	31.0477	23.4	7.64766	25.4	34	22.9419	23.1387	20.1	23.4	21.371	20.878	62	41	61.3548	56.0277	20.1	21.8	23.6226	22.552	17.6	18.9	19.5903	18.8122
1987	12	27	30.774	24.4	6.37397	26.6	34.2	27	28.7	21.8	22.4	23	22.4	66	36	71	58	23	19.4	25.5	22.6	19.7	17	21.4	19.4
1987	12	28	31.051	22.2	8.85099	25	34	27.2	28.4	20	24	25.4	23.1	64	44	87	65	20.1	23.3	31.2	24.9	17.6	19.9	24.8	20.8
1987	12	29	29.8622	24	5.86223	24.4	33.8	27.3	28.2	22	24	24.4	23.5	81	45	79	68	24.9	23.4	28.7	25.6	21	20	23.3	21.5
1987	12	30	29.8631	25	4.86309	26	24.4745	30.4	19.329	24.2	20.929	25	18.5871	86	42.7742	65	50.5484	29	21.9161	28.1	19.1194	23.5	17.9871	23	15.9516
1987	12	31	28.9632	24.8	4.16316	28	34.2	20.7917	20.8616	25.2	24	19.9935	19.5161	80	43	57.1405	53.078	30.2	23.2	22.2102	21.0514	24.2	19.9	18.2243	17.4851

## Sheet: 1987
						Temperature				Temperature				Relative Humidity				Pressure				Dew temperature
Year	Month	Day	Maximum	Minimum	Max-Min	1899-12-31 07:00:00	1899-12-31 13:00:00	1899-12-31 19:00:00	Average	1899-12-31 01:00:00	1899-12-31 13:00:00	1899-12-31 19:00:00	Average	1899-12-31 01:00:00	1899-12-31 13:00:00	1899-12-31 19:00:00	Average	1899-12-31 07:00:00	1899-12-31 13:00:00	1899-12-31 19:00:00	Average	1899-12-31 07:00:00	1899-12-31 13:00:00	1899-12-31 19:00:00	Average		Month	Taverage	Hraverage
1988	1	1	28.6372	19.8793	8.7579	21.2149	26.6609	29.8	18.0713	19.3725	21.7928	22.6	17.3186	65.9958	40.1297	54	42.4005	20.4621	21.6544	22.7	18.2659	17.3445	18.2446	19.5	15.3706		January	27.3651	55.9896
1988	1	2	31.5886	22.2	9.3886	23.6	25.1172	29.8	21.118	20.8	22.1003	22.2	20.524	78	41.0905	52	49.5999	22.7	22.0171	21.8	20.7268	19.5	18.544	18.9	17.4889		February	27.1916	53.7886
1988	1	3	32.7263	20.8	11.9263	26.4	26.2094	29.6	22.3534	21	22.1036	22.4	20.4209	62	41.6233	54	50.3218	21.3	22.1336	22.4	21.3008	18.5	18.534	19.3	17.9598		March	29.3334	56.541
1988	1	4	29.9181	22.2	7.71808	26.6	34.4	29.4	30	19.2	23.2	25	22.5	50	39	70	53	17.4	21.1	28.8	22.4	15.3	18.4	23.4	19		April	27.6037	67.4057
1988	1	5	31.2999	24.2	7.09987	25	35	29.6	29.8	19.4	23	25.6	22.7	60	36	73	56	18.9	20.2	30.2	23.1	16.6	17.7	24.2	19.5		May	27.5071	71.1789
1988	1	6	31.1761	22	9.17613	24	35.2	29.4	22.882	20	23.4	23.3	22.2	70	37	65	57	20.8	21.1	24.7	22.2	18.1	18.3	20.9	19.1		June	27.2433	76.7252
1988	1	7	31.3824	23.4	7.98236	24.4	34.4	29.6	29.5	21.4	24.8	25.6	23.9	77	46	73	65	23.5	25	30.2	26.2	20.1	21.1	24.2	21.8		July	27.2831	73.8229
1988	1	8	31.2964	22.6	8.69643	24	34.2	28.2	28.7	20.8	23.6	26.4	23.6	75	41	87	68	22.5	22.2	33.2	26	19.4	19.2	25.8	21.4		August	25.1614	74.0404
1988	1	9	30.2824	20	10.2824	23.2	27.3448	29.4	29.1	19.8	23	22.8	21.9	82	38	57	59	21.5	20.6	23.4	21.9	18.7	18	20	18.9		September	27.3063	75.2311
1988	1	10	30.2584	21.4	8.85837	24.2	27.1133	21.9848	22.0536	21.2	22.6	20.4656	19.1697	66	34	55.787	47.8813	21.7	19.2	22.4523	20.5137	18.8	16.8	18.551	17.1005		October	26.1862	74.2379
1988	1	11	30.1381	21.4	8.73807	23.4	34.8	23.632	21.8709	20.8	24	21.2011	18.5951	79	41	55.6496	45.8926	22.9	22.8	22.8957	19.6426	19.6	19.6	19.0288	16.4744		November	25.775	73.9408
1988	1	12	31.6642	23	8.66422	26	35.8	30.3	30.6	21	23.4	25.4	23.3	64	35	68	56	21.6	20.7	29.2	23.8	18.7	18	23.7	20.1		December	26.7507	63.4647
1988	1	13	30.5677	22	8.56773	22.2	34.4	30.1	29.2	19.6	22.2	23.2	21.7	79	35	56	57	21.1	18.8	23.9	21.3	18.4	16.5	20.4	18.4
1988	1	14	31.7702	22.2	9.57022	24.2	34.8	29.4	29.5	19.4	23	22.3	21.6	64	37	54	52	19.4	20.4	22.3	20.7	17	17.8	19.2	18
1988	1	15	30.2303	22.4	7.83032	24	35	28.2	28.9	20	24.1	23	22.4	70	41	65	58	20.8	22.9	24.7	22.8	18.1	19.7	20.9	19.5
1988	1	16	30.6846	23	7.6846	23.4	33.4	30.1	23.672	22.2	23.4	23.2	22.9	90	43	47	60	26	22.2	21.8	23.3	21.7	19.2	18.9	19.9
1988	1	17	30.3439	18.8452	11.4987	21.8306	34	29.8	22.0341	18.7704	22.8	23.6	19.6604	67.0302	38	60	47.5808	20.2489	20.4	25.1	20.5829	17.3186	17.8	21.1	17.347
1988	1	18	29.2368	22	7.23684	23.6	33.4	29.4	29	20.6	26.1	26.4	24.4	77	56	79	71	22.3	29	32.4	27.9	19.2	23.6	25.4	22.7
1988	1	19	31.6011	21	10.6011	21.4	33	31.2	29.2	19.2	23.2	23.8	22.1	82	44	54	60	20.8	22	24.6	22.5	18.1	19	20.9	19.3
1988	1	20	30.743	21	9.74303	24.4	34.8	29.4	29.5	20.6	24.2	26.2	23.7	71	42	78	64	21.8	23.3	31.9	25.6	18.9	19.9	25.1	21.3
1988	1	21	31.689	21.4	10.289	21.8	34.4	28.6	28.4	18.4	23	24.2	21.9	73	38	70	60	18.9	20.6	27.3	22.3	16.6	18	22.5	19.1
1988	1	22	32.015	21.6	10.415	24	34	32	23.5626	19	22.6	25.4	22.3	63	38	63	55	18.7	20	28.1	22.3	16.4	17.5	23	19
1988	1	23	31.0524	22.2	8.85238	24.4	33.6	30	29.5	20.8	23.4	25.6	23.3	73	43	71	62	22.2	22.1	29.9	24.7	19.2	19.1	24.1	20.8
1988	1	24	30.8324	19.4	11.4324	20.2	34	30.6	28.9	17.6	23.4	24.4	21.8	78	41	60	60	18.4	21.8	26.5	22.3	16.2	18.9	22	19.1
1988	1	25	30.8335	20	10.8335	22.4	34.8	30.2	29.4	19	24	24.3	22.4	73	41	62	59	19.7	22.8	26.5	23	17.3	19.6	22.1	19.6
1988	1	26	29.3646	22.4	6.96457	23.4	33.8	30.3	29.4	22.1	24.1	23.2	23.1	89	45	55	63	25.7	23.7	23.8	24.4	21.6	20.2	20.3	20.7
1988	1	27	32.3929	22.8	9.59292	23.2	35.2	30.8	30	18	22.6	26.8	22.5	61	34	73	56	17.2	19.2	32.6	23	15.2	16.8	25.5	19.2
1988	1	28	32.2812	23	9.28116	26.4	35.4	30.2	30.6	20	22.4	23.2	21.9	56	32	56	48	19.2	18.6	23.8	20.5	16.9	16.4	20.3	17.8
1988	1	29	32.4273	22.4	10.0273	24.4	34.4	30.3	29.9	18.4	23	23.2	21.5	56	38	55	50	17.2	20.6	23.8	20.6	15.2	18	20.3	17.8
1988	1	30	32.5785	24	8.57854	26.4	34.2	31.2	30.8	21	23.2	22.6	22.3	62	40	48	50	21.3	21.2	21.8	21.5	18.5	18.5	18.9	18.6
1988	1	31	32.441	25.6	6.84105	26.2	35	31	30.8	21.6	23.6	23.6	22.9	67	39	54	53	22.8	21.7	24.3	22.9	19.6	18.8	20.6	19.7
1988	2	1	32.4273	23.4	9.0273	23.8	36.6	32	21.7786	20.8	25	23.2	23	77	39	82	66	22.6	24.1	26.7	24.5	19.5	20.5	22.2	20.7
1988	2	2	31.1486	23	8.14863	24.4	35.6	32.1	31	21	25	23.4	23.1	74	43	48	55	22.6	24.7	23.1	23.5	19.5	20.9	19.8	20.1
1988	2	3	31.0251	24.4	6.62511	25	36	31.3	30.9	20.4	24.2	25.1	23.2	66	38	61	55	21	22.5	27.8	23.7	18.2	19.4	22.8	20.2
1988	2	4	31.1555	23.4	7.7555	26	35.2	31.2	30.9	20.6	23.1	22.4	22	62	36	47	48	20.7	20.3	21.3	20.8	18.1	17.8	18.5	18.1
1988	2	5	31.1314	23.2	7.93144	24	35.8	30.5	30.2	21	24	24	23	77	38	59	58	22.9	22.1	25.6	23.5	19.7	19.1	21.5	20.1
1988	2	6	29.87	18.991	10.879	21.0647	30.3	22.4433	22.097	18.4513	25.6	24.6	19.0322	65.8927	36	55	45.6471	20.115	23.3	26.1	20.139	17.1108	20	21.8	17.1039
1988	2	7	30.994	25	5.99395	26	35	32.2	31.4	23.2	25	24.4	24.2	79	45	53	59	26.6	25.1	25.5	25.7	22.1	21.2	21.4	21.6
1988	2	8	30.8548	25	5.8548	26	37	31.3	31.4	21.4	25	24.3	23.6	67	38	56	54	22.5	23.8	25.8	24	19.4	20.3	21.6	20.4
1988	2	9	30.7774	25.2	5.5774	27	35.2	30.6	30.9	22.2	25.2	25.6	24.3	66	45	67	59	23.6	25.5	29.5	26.2	20.2	21.4	23.8	21.8
1988	2	10	30.9493	24.4	6.54927	25.4	36.4	32	31.5	22	25.4	26.2	24.5	75	42	64	60	24.2	25.2	30.2	26.5	20.6	21.2	24.2	22
1988	2	11	31.0799	24.2	6.87988	25	34.2	30.6	30.1	24.1	24.2	23.2	23.8	93	44	54	64	29.4	23.7	23.6	25.6	23.8	20.2	20.1	21.4
1988	2	12	30.9577	23.8	7.15769	24.4	34	31.6	30.4	21.4	23.6	24.2	23.1	77	42	55	58	23.5	22.3	25.3	23.7	20.1	19.3	21.3	20.2
1988	2	13	29.8493	24.2	5.64934	26.4	34.2	31.2	30.8	23.2	25	23.2	23.8	77	48	51	58	26.3	25.7	23.2	25.1	21.9	21.5	19.9	21.1
1988	2	14	30.9665	24.6	6.36645	25.8	25.247	22.1876	21.837	23.2	20.2215	18.9566	18.2695	80	36.4695	44.3165	40.069	26.7	19.8365	19.6674	18.5548	22.2	16.6742	16.3002	15.5844
1988	2	15	31.1555	24.4	6.7555	25	36.2	32.1	31.3	21.4	24.1	23.4	23	73	37	48	53	23.1	22.1	23.1	22.8	19.8	19.1	19.8	19.6
1988	2	16	29.7762	23.4	6.37616	24	34.4	32.2	30.7	21	24.4	24	23.1	77	44	51	57	22.9	24	24.5	23.8	19.7	20.4	20.7	20.3
1988	2	17	31.3514	24	7.35143	27	35.4	31.6	31.4	20.6	23.1	25.6	23.1	56	35	62	51	20.1	20.2	28.9	23.1	17.6	17.7	23.5	19.6
1988	2	18	31.128	24.4	6.72801	25.2	36.8	31.9	18.5751	18.4	24.1	23.6	22	52	35	41	43	16.7	21.7	21.2	19.9	14.7	18.8	18.4	17.3
1988	2	19	29.6555	23.4	6.25552	24	36.4	33	21.0747	20.4	24	23.3	22.6	72	36	37	48	21.6	21.7	20	21.1	18.7	18.8	17.5	18.3
1988	2	20	31.238	22.4	8.838	23.4	25.6932	32	21.1879	20.2	21.3799	24	19.2488	75	37.8444	52	44.5471	21.6	21.1943	24.6	19.9637	18.7	17.7879	20.8	16.8358
1988	2	21	31.0799	22.6	8.47988	23	25.7332	33	22.107	20	21.1393	27.6	18.2657	76	36.7445	66	43.516	21.4	20.5824	33.4	19.5581	18.6	17.4098	25.9	16.5505
1988	2	22	31.4408	24.6	6.8408	25.8	35.2	31.8	31.1	23	24.2	25.2	24.1	79	40	59	60	26.3	23	27.7	25.7	21.9	19.7	22.8	21.5
1988	2	23	29.021	26.2	2.82095	26.8	35.4	31.5	21.1221	21.4	25.2	23.6	23.4	62	44	44	50	21.9	25.4	21.8	23.1	19	21.3	18.9	19.7
1988	2	24	29.87	26.2	3.66996	26.8	25.5334	30.6	20.179	21.6	20.4862	22.6	16.963	64	36.332	51	40.8693	22.4	20.2284	22.2	18.6301	19.3	17.0214	19.2	15.6293
1988	2	25	30.7774	19.3244	11.453	20.9648	35.2	31.2	20.7071	18.1453	26.2	24	17.5244	63.5475	49	55	37.4319	20.3381	28.1	25.1	17.8882	17.056	23	21.2	15.0607
1988	2	26	31.1933	25.2	5.99331	25.2	33	31	30	21.4	24.4	22.1	22.6	72	50	46	56	23	24.9	20.8	22.9	19.7	21	18.1	19.6
1988	2	27	30.5169	23.8	6.71692	24.8	31.5	22.5299	28.1	23.4	23.4	24.1	23.6	89	63	73	75	27.9	24.6	27.5	26.7	22.9	20.9	22.6	22.1
1988	2	28	31.1005	23.4	7.70051	24.3	24.0197	22.9028	28.6	23.2	24	23.6	23.6	82	54	66	67	26.7	24.3	25.8	25.6	22.2	20.6	21.6	21.5
1988	2	29	31.6	23	8.6	23.2	30.4	18.85	27.4	21.6	23	25.2	23.3	87	70	80	79	24.7	24.9	30.2	26.6	20.9	21	24.2	22.1
1988	3	1	32.4445	24	8.44448	24.8	33	29.6	29.3	22.1	24.2	23.2	23.2	79	49	58	62	24.8	24.4	24.2	24.5	21	20.7	20.6	20.8
1988	3	2	33.1292	24.4	8.72917	25.6	31.4	30.4	29.5	22.2	25	22	23.1	75	60	48	61	24.5	27.5	20.9	24.3	20.8	22.6	18.2	20.6
1988	3	3	33.3314	25	8.33141	26	35.2	30.3	30.5	21	24.2	23.1	22.8	64	40	55	53	21.6	23	23.5	22.7	18.7	19.7	20.1	19.5
1988	3	4	33.2179	24.4	8.81787	25.4	36.4	30.3	30.6	20.8	23.4	24	22.7	66	33	60	53	21.5	20.3	25.7	22.5	18.7	17.7	21.5	19.3
1988	3	5	31.976	23.2	8.77602	26.4	35.4	32	31.5	20.2	24.1	22.2	22.2	57	39	43	46	19.6	22.6	20.3	20.9	17.2	19.5	17.8	18.2
1988	3	6	33.3882	20.8	12.5882	22.6	38	33.7	25.4268	19.8	24.1	20.3	21.4	78	32	30	46	21.3	20.9	14.5	18.9	18.5	18.2	12.5	16.4
1988	3	7	33.5238	22	11.5238	23	35	32.3	23.2724	19.6	22.2	22.1	21.3	73	33	43	50	20.6	18.4	19.4	19.4	18	16.2	17	17.1
1988	3	8	33.4516	23	10.4516	25	34.4	24.6144	25.2271	20.6	23.2	22.4729	22.3423	68	39	54.6184	57.6432	21.4	21.1	24.1263	24.2156	18.6	18.4	19.8365	19.9431
1988	3	9	33.8091	24	9.80908	25.8	33	30.6	30	23.1	23.4	22.4	23	80	45	49	58	26.5	22.5	21.7	23.6	22	19.4	18.8	20.1
1988	3	10	33.5891	25.4	8.1891	26	33.6	32.2	31	24	28.4	28.6	27	85	68	50	68	28.5	35.3	24	29.3	23.3	26.8	20.4	23.5
1988	3	11	29.7806	25.4	4.38059	26.2	35.2	33.2	32	22.4	25	24.2	23.9	72	44	48	55	24.6	25	24.3	24.6	20.8	21.1	20.6	20.9
1988	3	12	30.8264	23.8	7.02641	26.4	33.6	33	24.2481	22.4	26	27	25.1	71	55	50	59	24.5	28.6	28.8	27.3	20.7	23.3	23.4	22.5
1988	3	13	32.3826	23.6	8.78261	27	28.6402	31.8	25.0905	25.4	21.8306	28.4	20.6851	88	41.1904	78	53.2112	31.4	22.4166	36.4	22.2235	24.8	18.5507	27.4	18.4375
1988	3	14	29.6058	24	5.60584	25	32.8	30.6	29.8	24.2	25.4	26.2	25.3	94	55	71	73	29.7	27.6	31.1	29.5	23.9	22.7	24.7	23.8
1988	3	15	32.2382	25	7.23825	25.4	31.4	28.3	28.3	23.4	25.4	25.2	24.7	85	62	78	75	27.5	28.5	30	28.7	22.6	23.2	24.1	23.3
1988	3	16	31.8057	25.4	6.4057	27.2	35	32.6	31.8	23.4	25.4	26.6	25.1	73	47	46	55	26.3	26.2	22.8	25.1	21.9	21.8	19.6	21.1
1988	3	17	31.7536	25.4	6.35359	26.8	35.8	30.2	30.8	21.6	23.6	23.2	22.8	64	36	56	52	22.4	21.1	23.8	22.5	19.3	18.4	20.3	19.3
1988	3	18	29.1623	23	6.16232	25.2	36	23.92	23.9097	21.6	23.4	20.7051	20.6306	73	38	52.1457	53.6559	23.4	20.2	22.1236	22.2426	20	17.7	18.4275	18.4582
1988	3	19	32.1661	24	8.16606	26.2	37.6	32	32	21.6	27.2	22.4	23.7	67	45	44	52	22.8	29.3	20.8	24.3	19.6	23.7	18.1	20.5
1988	3	20	31.8518	22	9.85183	23	34.4	33.4	31.1	19.2	24.2	24	22.5	70	43	46	53	19.8	23.5	23.7	22.3	17.3	20.1	20.2	19.2
1988	3	21	31.6573	20.0325	11.6249	23.3557	37.8	33.2	25.0639	20.7451	23.4	26.2	21.8672	70.8262	30	58	57.7066	23.682	19.4	29.4	24.0283	19.6595	17	23.8	19.836
1988	3	22	31.5302	25	6.53017	26.4	35.8	32.4	31.8	23.4	24.4	25.4	24.4	78	39	57	58	26.8	23.1	27.9	25.9	22.2	19.8	22.9	21.6
1988	3	23	31.6283	26.4	5.2283	27	37	32.2	32.1	21.2	25	24	23.4	60	38	51	50	21.4	23.8	24.5	23.2	18.6	20.3	20.7	19.9
1988	3	24	30.9596	26	4.95958	26.4	36.8	33.4	32.5	21	24	24.4	23.1	62	35	48	48	21.3	21.5	24.7	22.5	18.5	18.6	20.9	19.3
1988	3	25	30.853	25.2	5.65302	26.4	37	34.2	33	21.4	24	24	23.1	65	34	43	47	22.2	21.3	23.2	22.2	19.2	18.5	19.9	19.2
1988	3	26	32.3276	23	9.32762	23.8	36.6	23.9922	24.9973	22.4	25.8	19.8194	19.974	89	43	53.0716	53.5528	26.2	26.1	21.6274	21.9952	21.8	21.8	17.9495	18.0904
1988	3	27	29.1197	24	5.11975	25.4	36.2	35.2	33	21.2	24.4	24.2	23.3	69	38	40	49	22.4	22.8	23	22.8	19.3	19.6	19.7	19.6
1988	3	28	31.0352	25.4	5.6352	27	35.8	33.2	32.3	22	26	26.6	24.9	65	46	60	57	23.2	27.2	30.5	26.9	19.9	22.5	24.4	22.2
1988	3	29	32.2176	25.2	7.01762	27	35.4	28.4	29.8	23.2	25.2	23.6	24	73	44	67	61	25.9	25.4	26	25.8	21.7	21.3	21.7	21.6
1988	3	30	31.9689	25.2	6.76892	27.2	34.8	33	32	24	23.2	26	24.4	77	38	58	57	27.7	20.8	29	25.9	22.8	18.2	23.5	21.5
1988	3	31	31.9186	20.3728	11.5458	23.3257	26.7322	33.4	23.9784	21.128	22.3501	23.4	20.4054	70.2268	46.5515	43	57.4069	24.6277	24.2714	22.2	23.6853	20.2489	19.7095	19.2	19.4031
1988	4	1	32.0492	24.6	7.4492	28.2	37	32.2	32.4	22.2	26.4	24.2	24.3	60	44	52	52	22.8	27.5	25	25.1	19.6	22.6	21.1	21.1
1988	4	2	32.9979	25	7.99789	27.4	27.3582	23.5626	22.6757	22.6	24.7675	22.2564	22.6345	67	49.6483	56.612	58.0557	24.3	26.3226	23.5076	24.0369	20.6	21.6441	19.4069	19.7987
1988	4	3	31.403	24	7.40299	27.4	34.4	26.6	28.8	24.2	26	24.4	24.9	77	52	84	71	28.1	28.1	29.1	28.4	23	23	23.6	23.2
1988	4	4	33.0735	24.8	8.27351	27.4	36.4	31.2	31.6	23.4	26.6	25.6	25.2	72	47	64	61	26.2	28.4	29.2	27.9	21.8	23.2	23.6	22.9
1988	4	5	33.211	25.4	7.811	27	36.8	31.4	31.6	23.4	26.6	26.4	25.5	74	45	68	62	26.4	28.1	31.1	28.6	22	23	24.7	23.3
1988	4	6	32.9291	25	7.92914	27.4	34.2	25.8	28.3	25.4	26.2	25.2	25.6	85	54	95	78	31.1	28.8	31.6	30.5	24.7	23.4	25	24.4
1988	4	7	31.7915	24	7.79151	24.6	31	28.2	28	23.6	25	25.3	24.6	92	62	79	78	28.5	27.7	30.3	28.8	23.2	22.8	24.3	23.4
1988	4	8	33.101	24.4	8.701	26	31	28.6	28.5	24	26	23.2	24.4	85	68	64	72	28.5	30.3	24.9	27.9	23.3	24.3	21	22.9
1988	4	9	33.1354	24.8	8.33538	25.2	28.2	28.4	27.5	23.6	24.2	24.2	24	88	72	71	77	28.1	27.6	27.4	27.7	23	22.7	22.6	22.8
1988	4	10	31.4935	21.3593	10.1342	25.4235	32.4	24.2	23.8618	22.9394	25.4	23.4	21.3011	78.4516	57	94	60.6701	26.7688	27.9	28.2	24.8142	21.9405	22.9	23.1	20.3188
1988	4	11	34.0481	24	10.0481	25.4	29.4	27.2	27.3	23.2	25.1	23.2	23.8	83	71	72	75	27	29	25.8	27.3	22.3	23.6	21.6	22.5
1988	4	12	33.6295	24.4	9.22946	25	31.2	24.6	26.4	23.2	24.4	22.2	23.3	86	57	81	75	27.2	26.1	25.2	26.2	22.5	21.8	21.2	21.8
1988	4	13	33.8778	23.4	10.4778	25.2	31.6	25.2	26.8	23.2	25.2	23.1	23.8	85	60	84	76	27.1	27.9	26.9	27.3	22.4	22.9	22.3	22.5
1988	4	14	32.2173	24.2	8.01729	24.8	31.4	27.4	27.8	23.2	25	24.2	24.1	88	60	77	75	27.4	27.5	28.1	27.6	22.6	22.6	23	22.7
1988	4	15	33.2282	24.2	9.02818	26.2	32.2	27.2	28.2	24.2	26	24.2	24.8	85	61	78	75	28.9	29.5	28.2	28.9	23.5	23.8	23.1	23.5
1988	4	16	29.8329	22.5	7.33293	24.3	30.2	29.6	28.4	22.3	25	24.6	24	84	66	67	72	25.6	28.3	27.6	27.2	21.5	23.1	22.7	22.4
1988	4	17	32.3311	24.2	8.13105	27.2	32.2	29.8	29.8	23.4	25	25	24.5	73	56	68	66	26.3	27	28.5	27.3	21.9	22.3	23.3	22.5
1988	4	18	32.3792	25.4	6.97917	26.6	32.4	29.4	29.5	23.6	26.1	25.3	25	78	61	72	70	27.2	29.7	29.6	28.8	22.4	23.9	23.8	23.4
1988	4	19	31.8705	24.6	7.27046	25	34	30.3	29.9	24.2	25.2	26	25.1	94	49	71	72	29.7	26.3	30.8	28.9	23.9	21.9	24.5	23.5
1988	4	20	30.5505	23.2	7.35054	24	33	32	30.3	23	26	25.4	24.8	92	58	59	70	27.4	29	28.1	28.2	22.6	23.5	23	23.1
1988	4	21	33.0323	23.4	9.63226	25	25.2337	29.8	22.3698	24.8	22.6564	24.2	21.6807	98	53.0447	63	63.2008	31.2	25.7598	26.5	25.1405	24.7	20.5486	22.1	20.2789
1988	4	22	33.005	23.6	9.40498	26.4	34	28	29.1	24.6	25.2	25	24.9	86	49	79	72	29.7	26.3	29.7	28.6	24	21.9	23.9	23.3
1988	4	23	33.0804	23.2	9.88038	25.8	25.873	30.8	21.7906	22	23.722	24.8	20.8416	72	54.7763	62	60.4037	23.9	27.0751	27.4	24.1948	20.4	21.6142	22.6	19.5496
1988	4	24	33.046	24.4	8.64601	26.6	34.4	31.4	31	21.2	23	23.2	22.5	62	38	50	50	21.6	20.6	23.1	21.8	18.8	18	19.8	18.9
1988	4	25	32.3592	25	7.35922	27.2	34.2	31.8	31.3	22.1	24	25.6	23.9	65	43	61	56	23.3	23.2	28.8	25.1	19.9	19.9	23.4	21.1
1988	4	26	31.3892	25.4	5.98924	27.8	35.2	29.6	30.5	24.4	25.2	24.6	24.7	76	45	67	62	28.3	25.5	27.6	27.2	23.1	21.4	22.7	22.4
1988	4	27	32.7504	25.4	7.3504	27	32.2	22.3034	20.3664	25.2	25.4	23.9217	22.387	87	58	71.2924	69.3299	30.9	28	28.2339	27.048	24.6	22.9	22.7996	21.8817
1988	4	28	31.6283	25.4	6.2283	26.4	31.2	30	29.4	24.2	25.4	25.2	24.9	84	63	68	72	28.7	28.6	28.9	28.8	23.4	23.3	23.5	23.4
1988	4	29	30.9733	25.4	5.57333	27	35	20.7451	20.6684	24.2	24.4	21.3455	21.4383	80	42	65.1365	64.1053	28.4	23.6	24.9375	24.965	23.2	20.2	20.1493	20.1906
1988	4	30	29.4987	20.4003	9.09848	25.4202	28	20.845	20.2123	23.1492	25	22.088	22.332	79.5838	79	62.1116	63.3491	27.225	29.7	25.3946	25.6524	22.2435	23.9	20.6443	20.8093
1988	5	1	30.7129	25.4	5.31287	27.4	33.4	25	27.7	23.4	25.2	23.6	24.1	72	52	89	71	26.2	26.7	28.2	27	21.8	22.2	23.1	22.4
1988	5	2	32.0967	24.2	7.89665	26.2	32	27.4	28.3	24	25.2	24.4	24.5	84	58	78	73	28.4	27.6	28.6	28.2	23.2	22.7	23.3	23.1
1988	5	3	30.947	24.4	6.54705	25.4	30	29	28.4	23.2	25.2	24	24.1	83	68	66	73	27	28.9	26.6	27.5	22.3	23.5	22.1	22.6
1988	5	4	32.2245	24	8.2245	26	31.6	26	27.4	24.1	26	24.6	24.9	86	64	89	80	28.8	29.9	30	29.6	23.4	24.1	24.1	23.9
1988	5	5	31.4958	24.2	7.29579	24.4	32.2	28.4	28.4	22.4	25.1	24	23.8	84	57	70	70	25.8	27.2	26.9	26.6	21.6	22.5	22.3	22.1
1988	5	6	32.6198	23.2	9.41978	26	31.8	29.2	29	24.2	25.4	25.8	25.1	86	60	76	74	29	28.2	31	29.4	23.5	23.1	24.6	23.8
1988	5	7	30.0899	25.2	4.88995	26	33	29.8	29.6	24.6	25.2	26.2	25.3	89	54	75	73	30	26.9	31.6	29.5	24.1	22.3	25	23.8
1988	5	8	32.0009	24.4	7.60085	28.2	33.6	29	30	25.2	26.2	26	25.8	79	56	79	71	30.1	29.2	31.6	30.3	24.1	23.6	25	24.3
1988	5	9	32.6645	25.4	7.26447	26.6	32	26.2	27.8	24.2	26.2	23.2	24.5	82	64	78	75	28.6	30.2	26.5	28.4	23.3	24.2	22	23.2
1988	5	10	30.0693	25	5.06932	26.6	35	26.6	28.7	24.2	25.6	24.4	24.7	82	47	84	71	28.6	26.7	29.1	28.1	23.3	22.2	23.6	23
1988	5	11	31.7261	25.4	6.32609	27.2	34.4	22.2601	21.4776	24.2	25.2	22.6964	22.7763	78	48	66.2976	65.8647	28.2	26	27.6079	26.569	23.1	21.8	22.1836	21.3877
1988	5	12	30.523	24.4	6.12304	27.4	34	25.4	28	24.1	25	24.2	24.4	76	48	91	72	27.8	25.8	29.4	27.7	22.9	21.6	23.8	22.7
1988	5	13	32.4444	25.4	7.04437	26.6	33.8	30.4	30.3	24.6	25.4	26	25.3	85	51	71	69	29.6	26.9	30.7	29.1	23.9	22.3	24.5	23.6
1988	5	14	32.6335	24.4	8.23353	24.4	29.8	27.4	27.3	23.6	24.2	25.6	24.5	94	63	87	81	28.6	26.5	31.6	28.9	23.3	22.1	25	23.4
1988	5	15	31.2522	23.8	7.45219	27.4	31.8	29.2	29.4	25	25.1	26.2	25.4	82	58	79	73	30.1	27.5	32	29.9	24.2	22.6	25.2	24
1988	5	16	32.9566	25.4	7.55664	26.4	33.2	28.2	29	24.2	25.4	25.4	25	84	54	80	72	28.7	27.3	30.6	28.9	23.4	22.6	24.4	23.5
1988	5	17	31.3303	25.2	6.13025	27.2	33.4	27.2	28.8	24.4	26.6	25.2	25.4	80	59	85	75	28.7	30.4	30.7	29.9	23.4	24.3	24.5	24.1
1988	5	18	31.6092	24	7.60922	26.6	29.8	21.6708	21.2445	24.4	26	22.693	20.799	84	74	67.1967	66.6832	29.1	31.1	28.2306	26.6114	23.6	24.7	22.4866	21.3455
1988	5	19	27.6632	23.6	4.06323	27	31.8	28	28.7	24	26	25	25	78	63	79	73	27.9	29.8	29.7	29.1	22.9	24	23.9	23.6
1988	5	20	30.2412	24.4	5.84119	27	31.8	29.8	29.6	24.2	26	25.6	25.3	80	63	72	72	28.4	29.8	30.1	29.4	23.2	24	24.1	23.8
1988	5	21	30.7696	24.6	6.16964	27.6	31.6	28.6	29.1	26.4	25.4	25.4	25.7	91	61	78	77	33.6	28.4	30.3	30.8	26	23.2	24.3	24.5
1988	5	22	26.6345	24	2.63455	27.2	32.8	30.2	30.1	24.2	27.2	26.4	25.9	78	65	74	73	28.2	32.4	31.9	30.8	23.1	25.4	25.1	24.5
1988	5	23	30.7155	23.4	7.31553	28.2	33.8	29.6	30.3	25	27	26.6	26.2	77	59	79	72	29.6	31.2	32.8	31.2	23.9	24.8	25.6	24.7
1988	5	24	30.5162	25.2	5.31617	28.4	35.4	31.2	31.6	24	26.2	27	25.7	70	49	72	64	26.9	28	32.9	29.3	22.3	22.9	25.6	23.6
1988	5	25	31.7261	25	6.72609	28	35	32.1	31.8	24	25	24.1	24.4	72	45	52	56	27.2	25.1	24.8	25.7	22.5	21.2	20.9	21.5
1988	5	26	31.5474	21.9138	9.63351	26.6	32.2	29.2	29.3	26	26	25.4	25.8	95	61	74	77	33.2	29.5	29.9	30.9	25.8	23.8	24.1	24.6
1988	5	27	31.9598	23.2	8.75983	28.2	23.642	32.4	20.845	24	22.2736	26	20.2813	71	55.6839	61	67.1312	27.1	26.4327	29.4	26.0364	22.4	21.2458	23.8	20.9909
1988	5	28	27.4623	24.6	2.8623	27	22.1503	29.8	19.3897	24.8	23.2154	25.4	19.2361	84	57.6088	70	65.0481	29.8	26.5461	29.5	25.0193	24	21.3593	23.8	20.1261
1988	5	29	30.1239	23.6	6.52388	26.6	25.1338	21.2149	21.4521	24.2	23.9417	22.049	20.0602	82	62.8012	65.7806	70.4687	28.6	28.467	27.2718	26.8799	23.3	22.9561	21.9098	21.69
1988	5	30	31.6496	23	8.64958	26.8	33	29	29.5	24.2	26.1	25	25.1	81	58	73	71	28.5	29.3	29	28.9	23.2	23.7	23.6	23.5
1988	5	31	31.0043	25.2	5.80426	25.4	31.2	21.2252	21.5827	24	26	22.2529	22.4111	89	66	69.8799	70.9798	28.9	30.2	27.5395	27.4639	23.5	24.2	22.1258	22.1017
1988	6	1	29.8189	24.6	5.21894	24.8	29.4	27.6	27.4	23.4	24.4	24.4	24.1	89	67	77	78	27.9	27.3	28.5	27.9	22.9	22.5	23.2	22.9
1988	6	2	32.2664	24.4	7.86639	25.6	28.8	27.3	27.3	24.2	25.2	25	24.8	89	75	83	82	29.3	29.7	30.2	29.7	23.7	23.9	24.2	23.9
1988	6	3	31.9634	23.4	8.56337	25.2	29	27.6	27.4	24.4	25.1	25	24.8	94	73	81	83	30	29.3	30	29.8	24.1	23.7	24.1	24
1988	6	4	31.2441	23.2	8.04412	26.4	32.2	29.2	29.3	24.2	25.6	25.6	25.1	84	59	75	73	28.7	28.5	30.5	29.2	23.4	23.2	24.4	23.7
1988	6	5	31.9034	23.6	8.30343	24.6	32.2	29.6	29	21.6	25.4	26.2	24.4	77	58	77	71	23.8	28	31.8	27.9	20.3	22.9	25.1	22.8
1988	6	6	32.2964	24.6	7.69636	27.2	34.4	28.2	29.5	25	26	24.8	25.3	84	52	76	71	30.2	28.1	29.1	29.1	24.2	23	23.6	23.6
1988	6	7	31.9201	23.2	8.72008	25.4	32.8	28.3	28.7	23.2	25	26.1	24.8	83	53	84	74	27	26.6	32.4	28.6	22.3	22.1	25.4	23.3
1988	6	8	32.4129	24	8.4129	27.2	33.6	29.8	30.1	23.6	27.2	24	24.9	74	61	62	66	26.8	31.9	26	28.2	22.2	25.1	21.8	23
1988	6	9	32.3363	23.2	9.13632	26.2	35	31.2	30.9	23	26	26.3	25.1	76	49	68	65	26	27.7	31	28.2	21.7	22.8	24.6	23.1
1988	6	10	32.9357	24.6	8.33569	26.6	32.2	30.2	29.8	24.2	26.6	26.2	25.7	82	65	73	73	28.6	31.1	31.4	30.4	23.3	24.7	24.9	24.3
1988	6	11	32.606	24.2	8.40604	25.8	31.2	26.2	27.4	23.6	25.4	25	24.7	83	63	91	79	27.7	28.6	30.9	29.1	22.8	23.3	24.6	23.6
1988	6	12	31.6037	22.6	9.00375	26	27.1226	26.4	22.5864	24.8	24.4246	24.6	22.4766	91	56.5744	86	64.3996	30.5	27.7644	29.7	26.1328	24.4	22.3134	24	21.1313
1988	6	13	32.4062	23	9.40624	25.8	29.4	27.2	27.4	24.1	25.2	24.2	24.5	87	72	78	79	28.9	29.3	28.2	28.8	23.5	23.7	23.1	23.4
1988	6	14	30.9905	24.4	6.59051	25	30.6	29.2	28.5	23.4	27.4	28.6	26.5	88	78	96	87	27.7	34.4	38.7	33.6	22.8	26.4	28.4	25.9
1988	6	15	31.2574	24.4	6.85744	25	31.6	27.3	27.8	22.4	26.2	25.2	24.6	80	66	85	77	25.4	30.5	30.7	28.8	21.3	24.4	24.5	23.4
1988	6	16	31.922	24.2	7.72202	24.2	31	26.4	27	22.4	26.1	25.2	24.6	86	68	91	82	25.9	30.6	31.3	29.3	21.7	24.4	24.8	23.6
1988	6	17	31.4649	21.4	10.0649	25	30.1	27.2	27.4	23.3	25.4	24.2	24.3	87	69	78	78	27.5	29.4	28.2	28.4	22.6	23.7	23.1	23.2
1988	6	18	32.7392	21.2	11.5392	24.6	28.2	26.2	26.3	22.8	27.4	24.2	24.8	86	94	85	88	26.6	36	28.9	30.5	22.1	27.2	23.5	24.2
1988	6	19	31.7669	24	7.76691	25.6	30.6	28.8	28.5	24	25.4	26	25.1	88	66	80	78	28.8	29	31.8	29.9	23.4	23.5	25.1	24
1988	6	20	33.242	23.2	10.042	26.1	24.1	24.1	24.6	24.4	23.2	22.4	23.3	87	93	87	89	29.4	27.8	26	27.7	23.8	22.9	21.7	22.8
1988	6	21	33.0323	22.3	10.7323	23.2	29.2	28.3	27.3	21.4	25.3	25.2	24	85	73	78	79	24.3	29.7	30	28	20.6	23.9	24.1	22.9
1988	6	22	32.8466	23	9.84664	26.3	32.4	29.2	29.3	25.8	26.4	27.8	26.7	96	63	90	83	32.9	30.5	36.4	33.3	25.6	24.4	27.4	25.8
1988	6	23	32.3163	23.4	8.91634	26.1	32.1	25	27	23.3	26.4	24	24.6	79	64	92	79	26.8	30.7	29.2	28.9	22.2	24.5	23.6	23.4
1988	6	24	32.7332	24.6	8.13321	26.4	31	25.4	27	23.6	25.2	24.3	24.4	79	63	91	78	27.3	28.3	29.6	28.4	22.5	23.1	23.9	23.2
1988	6	25	31.898	22.8	9.09796	23.8	27.2	24.2161	22.2302	22.6	25.2	21.6341	20.5206	90	85	64.333	54.3778	26.6	30.7	25.9163	23.4904	22.1	24.5	20.9881	19.1113
1988	6	26	33.0426	21.8	11.2426	24.8	29.2	24	25.5	23.4	24.2	22.2	23.3	89	66	86	80	27.9	26.9	25.6	26.8	22.9	22.3	21.5	22.2
1988	6	27	31.9014	22	9.90139	23.4	30.1	27.3	27	21.4	24.3	24.2	23.3	84	62	78	75	24.2	26.6	28.2	26.3	20.5	22.1	23	21.9
1988	6	28	31.5289	23	8.52895	25	29.4	27.4	27.3	23.3	25.3	25.8	24.8	87	72	88	82	27.5	29.6	32.2	29.7	22.6	23.8	25.3	23.9
1988	6	29	33.3794	24.2	9.17942	25.1	27.4	26.2	26.2	23.4	24.3	24.3	24	87	78	86	83	27.7	28.3	29.1	28.4	22.7	23.2	23.6	23.2
1988	6	30	31.9873	23.1	8.88733	24.4	32.2	24.0161	23.371	23.4	26.1	23.2323	21.6968	92	62	69.4194	58.7097	28.1	29.8	27.0032	25.029	23	24	21.8645	20.271
1988	7	1	32.2211	23.6	8.62106	24.2	27.2	25.4	25.5	22.4	24.2	24.2	23.6	86	78	91	85	25.9	28.2	29.4	27.8	21.7	23.1	23.8	22.8
1988	7	2	33.1972	24	9.19725	26.8	29.4	26.8	27.4	24.2	25.2	25.6	25	81	72	91	81	28.5	29.3	32	29.9	23.2	23.7	25.2	24
1988	7	3	33.4095	24.2	9.20947	24.4	29.1	24.6	25.7	23.6	26.2	23.2	24.3	94	80	89	87	28.6	32.1	27.5	29.4	23.3	25.2	22.7	23.7
1988	7	4	33.0941	24.2	8.89413	25.2	28.2	27.2	27	23.4	25.4	25.6	24.8	86	80	88	85	27.6	30.6	31.8	30	22.7	24.4	25.1	24.1
1988	7	5	30.2303	23.3	6.93032	25.2	28.1	25.3	26	24.1	25.2	23.4	24.2	91	79	85	85	29.3	30.1	27.5	29	23.7	24.2	22.7	23.5
1988	7	6	32.8741	23.1	9.77414	25.3	29.2	26.1	26.7	24.1	25.3	24.2	24.5	91	73	86	83	29.2	29.7	28.9	29.3	23.7	23.9	23.5	23.7
1988	7	7	33.0185	23.4	9.61851	24.2	30.4	23.7419	23.0593	22.2	26.2	24.3566	23.0063	84	72	72.9391	64.0365	25.4	31.3	28.8433	26.7317	21.4	24.8	23.1026	21.6583
1988	7	8	32.8054	24.2	8.6054	24.8	30.2	27.6	27.5	23	26.4	23.4	24.3	86	74	71	77	26.9	31.9	26	28.3	22.3	25.1	21.7	23.1
1988	7	9	31.3941	24.8	6.59412	25.4	32.2	28.2	28.5	24.2	26	25	25.1	91	61	77	77	29.4	29.5	29.6	29.5	23.8	23.8	23.9	23.8
1988	7	10	32.1676	25.4	6.76762	26.8	31.2	28.2	28.6	23.4	25.4	24.4	24.4	75	63	73	71	26.5	28.6	28.1	27.7	22.1	23.3	23	22.8
1988	7	11	31.8361	21.2	10.6361	23.2	28.7367	27.4	21.0514	22.2	23.2291	24.8	21.1754	92	50.7471	81	55.787	26.1	25.6966	29.6	23.5076	21.8	20.8416	23.9	19.101
1988	7	12	33.1327	23	10.1327	26.4	31.6	25.2	27.1	23.4	25.4	22.4	23.7	78	61	79	73	26.8	28.4	25.2	26.8	22.2	23.2	21.3	22.2
1988	7	13	31.5857	22.4	9.18572	24.1	30.6	25.4	26.4	23.2	26.6	23.2	24.3	93	73	83	83	27.8	32.2	27	29	22.9	25.3	22.3	23.5
1988	7	14	33.3101	23.4	9.91012	24	31.4	25.0706	25.0612	23.2	26	23.1604	21.0051	94	65	64.8604	58.3672	27.9	30.1	26.7867	25.3339	22.9	24.1	21.6033	20.5119
1988	7	15	30.5071	24	6.50708	24.4	33.2	28.2	28.5	23.1	27	26.4	25.5	90	62	87	80	27.4	31.6	33.2	30.7	22.6	25	25.8	24.5
1988	7	16	32.8063	23.2	9.60628	23.8	33.2	29	28.8	22.8	26.2	25.4	24.8	92	58	75	75	27.1	29.4	30.1	28.9	22.4	23.8	24.1	23.4
1988	7	17	32.1592	23.4	8.75919	27.6	33	28.6	29.5	24	26.6	25.2	25.3	74	61	76	71	27.5	30.6	29.8	29.3	22.6	24.4	24	23.7
1988	7	18	33.1114	24.4	8.71143	27.2	33.8	26.4	28.5	24	27	23.4	24.8	77	59	78	71	27.7	31.2	26.8	28.6	22.8	24.8	22.2	23.3
1988	7	19	33.4836	23.4	10.0836	26.1	30.6	27.2	27.8	24.2	26.2	25.4	25.3	86	71	87	81	28.9	31.1	31.2	30.4	23.5	24.7	24.8	24.3
1988	7	20	32.0221	22.3	9.72214	25.2	33.4	31	30.2	23.4	25.2	24	24.2	86	52	56	65	27.6	26.7	25.3	26.5	22.7	22.2	21.3	22
1988	7	21	31.9831	24.3	7.68311	27.4	33	29.2	29.7	23.2	25.2	27.4	25.3	70	54	87	70	25.7	26.9	35.3	29.3	21.5	22.3	26.8	23.6
1988	7	22	31.2275	24.4	6.82747	26.6	34	27.2	28.8	23.2	26	25.4	24.9	75	53	87	72	26.2	28.4	31.2	28.6	21.9	23.2	24.8	23.3
1988	7	23	33.264	24.2	9.064	26.6	32.6	28.6	29.1	24.6	26.6	25.4	25.5	85	63	78	75	29.6	30.9	30.3	30.3	23.9	24.6	24.3	24.2
1988	7	24	31.2877	25.2	6.08767	25.4	32.2	27.6	28.2	24.2	25.2	24.4	24.6	91	57	77	75	29.4	27.5	28.5	28.4	23.8	22.6	23.2	23.2
1988	7	25	33.9328	24.2	9.73283	25	29.6	27.6	27.5	23.8	25.6	24.6	24.7	91	73	78	81	28.7	30.2	29	29.3	23.4	24.2	23.5	23.7
1988	7	26	32.2692	23	9.26918	25.4	31.2	28.1	28.2	23.4	25.8	24.4	24.5	85	65	74	75	27.5	29.7	28.1	28.4	22.6	23.9	23	23.2
1988	7	27	32.2244	24	8.22439	25	30.2	28.2	27.9	23.2	26.2	25.6	25	86	73	81	80	27.2	31.4	31.1	29.9	22.5	24.9	24.7	24
1988	7	28	30.4787	23.4	7.07869	26.4	32.2	28.6	29	23.6	26	25.6	25.1	79	61	79	73	27.3	29.5	30.9	29.2	22.5	23.8	24.6	23.6
1988	7	29	32.9269	25	7.92692	27	34.4	30.6	30.7	24.4	26	24.6	25	81	52	62	65	28.8	28.1	27	28	23.4	23	22.4	22.9
1988	7	30	31.9902	23	8.99021	23.2	29.6	24.1806	24.4323	22.2	24.6	21.5516	20.6618	92	67	62.5161	55.6087	26.1	27.6	25.0226	23.7786	21.8	22.7	20.2677	19.3132
1988	7	31	31.1848	23.8	7.38478	24.6	31.2	27	27.5	23.6	25.2	24.2	24.3	92	62	80	78	28.5	28.1	28.4	28.3	23.2	23	23.2	23.1
1988	8	1	30.5162	25.6	4.91617	26	30.2	27.8	28	24.4	27.2	25.4	25.7	88	79	83	83	29.5	34.1	30.9	31.5	23.8	26.2	24.6	24.9
1988	8	2	30.3856	25.4	4.98555	25.6	29.8	22.9228	22.3419	24.2	26.1	22.6264	20.6485	89	75	68.1623	58.539	29.3	31.4	27.8576	24.8608	23.7	24.8	22.3034	20.1557
1988	8	3	31.1349	23.2	7.93488	24.2	27.4	23.0484	22.9594	23.4	24.8	21.6508	21.4039	94	81	64.9324	62.0429	28.2	29.6	26.1761	25.893	23.1	23.9	21.1946	20.9777
1988	8	4	31.8093	24	7.80925	25.4	30.2	27.6	27.7	24	25.2	22.4899	20.4339	89	67	64.5661	56.4157	28.9	28.8	27.0285	24.6668	23.5	23.4	21.8905	19.9832
1988	8	5	30.6812	22.8	7.88116	24.2	31.8	28.4	28.2	23.6	25.8	25.4	24.9	95	62	79	79	28.7	29.3	30.5	29.5	23.4	23.7	24.4	23.8
1988	8	6	30.4468	22.8	7.64676	24.4	32.6	25.6	27	22.4	26.1	23.4	24	84	60	83	76	25.8	29.5	27.3	27.5	21.6	23.8	22.6	22.7
1988	8	7	32.4307	24.2	8.23073	27	30.6	23.6097	20.17	24.4	26	22.42	20.3203	81	70	64.333	59.1123	28.8	30.6	27.0119	24.6242	23.4	24.4	21.8672	19.8945
1988	8	8	32.1523	22.8	9.35231	23.8	26.8	27.2	26.3	23.2	24.4	23.2	23.6	95	82	72	83	28	29	25.8	27.6	23	23.5	21.6	22.7
1988	8	9	29.5349	23.2	6.33488	24.4	30.4	27.1	27.3	23.2	26.2	24.2	24.5	90	72	79	80	27.6	31.3	28.3	29.1	22.7	24.8	23.1	23.5
1988	8	10	30.8633	24	6.86333	24.4	29.2	27.2	27	24	24.4	24.4	24.3	97	68	80	81	29.6	27.4	28.7	28.6	23.9	22.6	23.4	23.3
1988	8	11	30.7121	23.4	7.31209	23.8	26.4	24.4	24.8	22.6	23.4	23.2	23.1	90	78	90	86	26.6	26.8	27.6	27	22.1	22.2	22.7	22.4
1988	8	12	31.5168	23.2	8.31681	24.4	28.8	28.3	27.4	22	24.8	25.1	24	81	72	77	77	24.9	28.7	29.8	27.8	21	23.3	24	22.8
1988	8	13	32.1832	20.8283	11.3549	24.1116	29.4	28.2	22.9335	21.2218	25.2	25.4	21.3706	75.1733	72	80	62.9444	26.1405	29.3	30.6	27.1754	21.3489	23.7	24.4	21.8283
1988	8	14	30.5	25.2	5.29998	25.4	30.6	20.8683	22.0037	23.2	25.4	19.5409	19.4368	83	66	60.2211	56.877	27	29	23.9475	23.9501	22.3	23.5	19.3656	19.3091
1988	8	15	30.7499	23.6	7.1499	24.2	26.6	22.3774	22.3101	23.2	24	21.5109	19.6337	92	81	59.7045	57.4713	27.8	28.1	25.8997	24.6694	22.8	23	20.9648	20.0256
1988	8	16	31.8464	24	7.8464	25.4	31.4	24.4	26.4	24	26	23.3	24.4	89	65	91	82	28.9	30.1	27.9	29	23.5	24.1	22.9	23.5
1988	8	17	30.5638	23.6	6.96385	24	29.4	27.2	27	23	24.4	24.4	23.9	92	67	80	79	27.4	27.3	28.7	27.8	22.6	22.5	23.4	22.8
1988	8	18	31.6425	24	7.64249	24.8	31.8	27.1	27.7	23.6	25	24.4	24.3	91	58	80	76	28.3	27.2	28.8	28.1	23.1	22.5	23.4	23
1988	8	19	31.5857	22.1	9.48572	24.4	24.1419	25.4	19.9392	23.2	22.5332	23.4	20.6443	90	54.5432	85	60.0149	27.6	26.6056	27.5	25.2434	22.7	21.3877	22.6	20.3728
1988	8	20	31.6745	23.2	8.47453	24.2	24.0583	26.8	20.2223	23	23.3257	24.6	20.6318	90	55.1759	84	58.3392	27.3	26.206	29.5	23.9584	22.5	21.1613	23.8	19.4331
1988	8	21	30.4468	23.8	6.64676	24.8	27.8	24.6	25.5	23.4	24.2	23.6	23.7	89	75	92	85	27.9	27.8	28.5	28	22.9	22.9	23.2	23
1988	8	22	31.8567	13.6	18.2567	24.4	24	23.5	23.9	23.2	22.1	23.2	22.8	90	85	98	91	27.6	25.3	28.2	27.1	22.7	21.3	23.1	22.4
1988	8	23	31.2451	23.4	7.84509	23.4	30.2	27.2	27	22.2	24	24.3	23.5	90	60	79	76	26	25.8	28.5	26.7	21.7	21.6	23.2	22.2
1988	8	24	31.1103	22.4	8.71026	25.6	30.8	26.4	27.3	23.6	25.4	24.3	24.4	85	65	84	78	27.8	28.9	29	28.6	22.8	23.5	23.5	23.3
1988	8	25	28.9419	23.2	5.7419	25.3	25.8	24.6	25.1	24.1	24.2	23	23.8	91	88	87	89	29.2	29.1	27	28.5	23.7	23.6	22.4	23.2
1988	8	26	30.8668	24	6.86677	25	32	24.2	26.4	23	25.2	22.4	23.5	85	58	86	76	26.8	27.6	25.9	26.8	22.2	22.7	21.7	22.2
1988	8	27	29.8826	24.2	5.6826	24.4	30.4	21.4108	21.9238	23.2	25.2	22.2736	21.069	90	66	67.7488	60.4961	27.6	28.6	27.2404	25.4261	22.7	23.3	21.947	20.6574
1988	8	28	31.4064	24.4	7.00642	25	31	24.3	26.1	24	25.4	22.3	23.9	92	64	84	80	29.2	28.8	25.6	27.8	23.6	23.4	21.5	22.8
1988	8	29	29.8649	22.0194	7.84551	24.4	29.4	26.2	26.5	23.4	25.6	24.4	24.5	92	74	86	84	28.1	30.3	29.4	29.3	23	24.3	23.7	23.7
1988	8	30	29.0416	23.1	5.94158	24.2	27.6	24.2	25.1	22.4	25	22.3	23.2	86	81	85	84	25.9	30	25.7	27.2	21.7	24.1	21.5	22.4
1988	8	31	31.2348	23.4	7.83479	23.6	26	25.4	25.1	22.4	23.2	23.2	22.9	90	79	83	84	26.3	26.6	27	26.6	21.9	22.1	22.3	22.1
1988	9	1	27.8531	23.4	4.45305	24	31.8	25.2	26.5	22	24.2	24.2	23.5	84	54	92	77	25.1	25.2	29.5	26.6	21.2	21.2	23.8	22.1
1988	9	2	29.0027	24	5.00266	25.2	32.2	28.4	28.5	23	25	25.6	24.5	83	56	80	73	26.6	27	31	28.2	22.1	22.3	24.6	23
1988	9	3	31.8	22.2	9.6	23.8	28.6	25.8	26	22	24	23.4	23.1	86	69	82	79	25.2	26.8	27.2	26.4	21.3	22.2	22.5	22
1988	9	4	32.2	23.8	8.4	24.4	31.6	27.4	27.7	22.6	25.2	24.4	24.1	86	60	78	75	26.2	27.9	28.6	27.6	21.9	22.9	23.3	22.7
1988	9	5	32.2	24	8.2	25.4	31.6	26.2	27.4	24.2	26	23.4	24.5	91	64	79	78	29.4	29.9	26.9	28.8	23.8	24.1	22.3	23.4
1988	9	6	31.6	24	7.6	25	30.4	28.3	28	22.4	25.4	25.2	24.3	80	67	78	75	25.4	29.2	30	28.2	21.3	23.6	24.1	23
1988	9	7	27.6	25	2.6	25.4	27.4	25.4	25.9	23.6	25	24.4	24.3	86	82	92	87	27.9	30.1	29.9	29.3	22.9	24.2	24	23.7
1988	9	8	28.4633	24.4	4.06334	25.2	30.8	25.2	26.6	23.6	24.4	23.4	23.8	88	59	86	78	28.1	26.4	27.6	27.3	23	22	22.7	22.6
1988	9	9	31.6	23.6	8	26.4	31.4	20.4452	20.6884	23	25	20.462	20.6418	75	60	67.4631	63.9334	25.9	27.5	24.2481	24.1615	21.6	22.6	19.5963	19.553
1988	9	10	32.2	21.4	10.8	23.3	31.4	24.2	25.8	22.2	25.2	22.8	23.4	91	61	89	80	26	28	26.8	26.9	21.8	22.9	22.2	22.3
1988	9	11	30.2	23.2	7	23.8	29.6	24.8	25.8	22.6	24.2	22.6	23.1	90	64	83	79	26.6	26.7	26	26.4	22.1	22.1	21.7	22
1988	9	12	31.4	23.2	8.2	25.4	30.8	28	28	23.6	24.6	24.4	24.2	86	61	75	74	27.9	26.9	28.2	27.7	22.9	22.3	23.1	22.8
1988	9	13	30	24.2	5.8	24.4	30	26.6	26.9	23	24.6	25	24.2	89	65	88	80	27.2	27.4	30.6	28.4	22.5	22.6	24.4	23.2
1988	9	14	32.2	24	8.2	25.4	31.4	27.1	27.8	23.2	25	24.3	24.2	83	60	80	74	27	27.5	28.5	27.7	22.3	22.6	23.3	22.8
1988	9	15	32.3	24	8.3	27	31.6	29.1	29.2	22.6	24.4	25.2	24.1	69	56	73	66	24.5	25.8	29.5	26.6	20.8	21.6	23.8	22.1
1988	9	16	34.4	24.2	10.2	27	34.2	29.2	29.9	23.2	25.2	24.1	24.2	73	49	66	62	25.9	26.2	26.7	26.3	21.7	21.8	22.2	21.9
1988	9	17	34.4	23.4	11	24.3	31.2	29.2	28.5	22.3	24	24.3	23.5	84	55	67	69	25.6	25.1	27.2	26	21.5	21.2	22.5	21.7
1988	9	18	31.6	24	7.6	25.2	31.2	23.6	25.9	23.2	25.6	21.4	23.4	85	64	83	77	27.1	29.2	24	26.8	22.4	23.6	20.5	22.2
1988	9	19	31.6	23	8.6	24	29.2	25.2	25.9	23	24.6	23.4	23.7	92	69	86	82	27.4	27.9	27.6	27.6	22.6	22.9	22.7	22.7
1988	9	20	32.4	22.4	10	26.4	32	26.2	27.7	23.4	25	23.2	23.9	78	57	78	71	26.8	27.1	26.5	26.8	22.2	22.4	22	22.2
1988	9	21	33.8	24.2	9.6	24.4	31.4	27.4	27.6	23.6	24.4	25.4	24.5	94	57	85	78	28.6	26	31.1	28.6	23.3	21.7	24.7	23.2
1988	9	22	31.6	24.4	7.2	25.4	29.6	27.3	27.4	23.2	25	25.2	24.5	83	69	85	79	27	28.7	30.7	28.8	22.3	23.3	24.5	23.4
1988	9	23	32.3	25.2	7.1	25.8	32	27.4	28.1	23.8	25.1	24.2	24.4	85	58	77	73	28.2	27.3	28.1	27.9	23	22.6	23	22.9
1988	9	24	33.2	23.4	9.8	27	30.4	29.4	29	24.3	26	26	25.4	80	71	77	76	28.6	30.7	31.4	30.2	23.3	24.5	24.8	24.2
1988	9	25	33.6	25.2	8.4	27.4	32.6	28.6	29.3	24.2	26	26.2	25.5	77	60	83	73	28.1	29.3	32.4	29.9	23	23.7	25.4	24
1988	9	26	33.4	25.4	8	25.6	33.2	28.8	29.1	24	26.2	25	25.1	88	58	74	73	28.8	29.4	29.2	29.1	23.4	23.8	23.6	23.6
1988	9	27	34	25.2	8.8	27.4	30	26.2	27.5	23.4	26	24.4	24.6	72	73	86	77	26.2	31	29.4	28.8	21.8	24.6	23.7	23.4
1988	9	28	33.1	24.4	8.7	26.6	32.2	29.2	29.3	23.6	25.4	25.1	24.7	78	58	72	69	27.2	28	29.2	28.1	22.4	22.9	23.6	23
1988	9	29	34.4	25.1	9.3	28.2	30	27.1	28.1	24.2	26	24.3	24.8	72	73	80	75	27.6	31	28.5	29	22.7	24.6	23.3	23.5
1988	9	30	34.4	23.1	11.3	26.2	29.4	25.1	26.5	24	26.2	23	24.4	84	78	84	82	28.4	31.9	26.7	29	23.2	25.1	22.2	23.5
1988	10	1	33	22.1	10.9	25.1	32.2	28.6	28.6	23	26.2	22.6	23.9	84	63	60	69	26.7	30.1	23.5	26.8	22.2	24.1	20.1	22.1
1988	10	2	32.8	24	8.8	25	31.4	26	27.1	21	24.2	23.4	22.9	70	55	81	69	22.2	25.5	27.1	24.9	19.2	21.4	22.4	21
1988	10	3	31.4	24	7.4	25.2	30.4	26.3	27	23.2	25.2	24.3	24.2	85	66	85	79	27.1	28.6	29.1	28.3	22.4	23.3	23.6	23.1
1988	10	4	33.4	25	8.4	26.2	32.4	24.2	26.8	24.2	25.2	23.2	24.2	85	56	92	78	28.9	27.3	27.8	28	23.5	22.6	22.8	22.9
1988	10	5	32.3	24.2	8.1	25.8	32.2	25.4	27.2	24	26	23.1	24.4	86	61	82	77	28.6	29.5	26.7	28.3	23.3	23.8	22.2	23.1
1988	10	6	32.3	25	7.3	25.6	31.4	27.4	28	23.2	25.4	23.4	24	82	62	72	72	26.9	28.5	26.2	27.2	22.3	23.2	21.8	22.4
1988	10	7	28.4847	24.4	4.08474	26	31.4	25.3	27	24.2	26	24.3	24.8	86	65	92	81	29	30.1	29.7	29.6	23.5	24.1	23.9	23.9
1988	10	8	27.9348	23.1	4.83477	26.3	31.2	20.5343	22.2968	24.1	24.4	22.3101	20.6271	84	57	75.5213	63.0397	28.6	26.1	26.902	25.5699	23.3	21.8	21.5675	20.5515
1988	10	9	30.8	23.6	7.2	24.2	29.8	27	27	23.2	26.9	23.2	24.4	92	80	73	82	27.8	33.5	25.9	29.1	22.8	26	21.7	23.5
1988	10	10	33.1	24	9.1	26.6	31.4	27.4	28.2	23.1	25.2	25.4	24.6	75	61	85	74	26	28	31.1	28.4	21.7	22.9	24.7	23.1
1988	10	11	33.2	22.8	10.4	24.8	32.6	27.2	28	23.2	24.4	24.4	24	88	51	80	73	27.4	25.2	28.7	27.1	22.6	21.2	23.4	22.4
1988	10	12	30.4	24.4	6	24.8	30.2	25.3	26.4	23.4	25.2	24.2	24.3	89	67	91	83	27.9	28.8	29.5	28.7	22.9	23.4	23.8	23.4
1988	10	13	33.2	24.2	9	24.4	29.4	22.2	24.5	23.6	25.2	21.6	23.5	94	72	95	87	28.6	29.3	25.4	27.8	23.3	23.7	21.3	22.8
1988	10	14	28.964	21.7774	7.18655	24.2	30.2	26	26.6	22.2	24.2	24	23.5	84	61	85	77	25.4	26.3	28.5	26.7	21.4	21.9	23.3	22.2
1988	10	15	28.5844	23.6	4.98442	26	29.6	21.0387	21.3548	22.2	24.2	22.5903	20.7742	72	64	75.4839	64.5484	24.3	26.7	27.3355	25.7484	20.6	22.1	21.829	20.7258
1988	10	16	28.66	20.6	8.06004	22.5226	28.2	26.2	21.9839	21.2645	24.4	23.4	21.1461	80.6129	73	79	63.4866	25.4258	28.1	26.9	25.0921	20.7742	23	22.3	20.2662
1988	10	17	28.6	23.6	5	24.4	25.3323	24.4	22.0419	22.2	21.2612	23.5	19.5396	83	54.6764	93	63.001	25.3	24.9773	28.4	24.8774	21.3	20.2489	23.2	20.2023
1988	10	18	30	24	6	24.4	29.8	25.6	26.4	23	24.4	23.8	23.7	89	64	86	80	27.2	27	28.3	27.5	22.5	22.4	23.1	22.6
1988	10	19	33.1	24.2	8.9	27.4	32.2	28.2	29	25.8	24.4	24.2	24.8	88	53	72	71	32.2	25.5	27.6	28.4	25.3	21.4	22.7	23.1
1988	10	20	33.2	25	8.2	26.8	32	28.2	28.8	24.2	25	25.2	24.8	81	57	79	72	28.5	27.1	30.1	28.6	23.2	22.4	24.1	23.3
1988	10	21	32.4	25.2	7.2	27	31.6	26.2	27.8	24	25.6	23.4	24.3	78	62	79	73	27.9	28.9	26.9	27.9	22.9	23.5	22.3	22.9
1988	10	22	32	21.4	10.6	24.2	28.3	25	25.6	21.4	24.3	23.4	23	78	72	88	79	23.6	27.8	27.7	26.4	20.2	22.8	22.8	21.9
1988	10	23	32.4	23	9.4	24.4	31.4	27.2	27.5	22.2	24.4	24.4	23.7	83	57	80	73	25.3	26	28.7	26.7	21.3	21.7	23.4	22.1
1988	10	24	33.2	24	9.2	27	32.4	28.1	28.9	23	26	26.1	25	71	61	85	72	25.5	29.4	32.5	29.1	21.4	23.8	25.4	23.5
1988	10	25	29.4	24	5.4	25	28	26.3	26.4	23.2	24.4	24.1	23.9	86	75	84	81	27.2	28.2	28.6	28	22.5	23.1	23.3	23
1988	10	26	31.6	23.1	8.5	24.4	29.4	25.2	26	23.3	24.4	23.4	23.7	91	67	86	81	27.9	27.3	27.6	27.6	22.9	22.5	22.7	22.7
1988	10	27	29.155	22.1	7.05501	26.2	31.4	21.6841	22.3774	23.4	25.4	21.5709	21.724	79	62	73.2237	67.23	26.9	28.5	27.1817	26.9985	22.3	23.2	21.7174	21.6308
1988	10	28	33.1	22.4	10.7	24.4	32.4	27.2	27.8	22.4	23.4	25.1	23.6	84	47	85	72	25.8	22.9	30.5	26.4	21.6	19.7	24.4	21.9
1988	10	29	33	22.4	10.6	25.4	31	27.4	27.8	24.1	25.1	25	24.7	90	62	82	78	29.2	28	30.1	29.1	23.6	23	24.2	23.6
1988	10	30	31.4	25.2	6.2	25.4	24.9645	26.6	20.8162	23.2	23.6774	25.2	20.6855	83	62.4516	89	65.0677	27	28.0452	31.1	25.9102	22.3	22.1677	24.7	20.7062
1988	10	31	32.6	24.4	8.2	25.4	32.2	27.2	28	23.2	26.2	25.4	24.9	83	63	87	77	27	30.1	31.2	29.4	22.3	24.1	24.8	23.8
1988	11	1	31.4	24	7.4	26	31	27	27.8	24.1	26.2	25.2	25.2	86	69	87	80	28.8	30.9	30.9	30.2	23.4	24.6	24.6	24.2
1988	11	2	29.3	25	4.3	27	23.3124	25.3	19.5581	24.4	20.0025	24.3	17.282	81	53.9771	92	52.512	28.8	25.0739	29.7	22.3134	23.4	20.0158	23.9	18.0146
1988	11	3	29.4	23	6.4	23.8	28.6	25.4	25.8	23	25	24	24	94	75	89	86	27.6	29.3	28.9	28.6	22.7	23.7	23.5	23.3
1988	11	4	31.3	23	8.3	24	30.1	27	27	22.6	26.2	24.3	24.4	89	74	80	81	26.5	31.4	28.6	28.8	22	24.9	23.3	23.4
1988	11	5	33.2	22.4	10.8	23.3	32.2	26.4	27.1	22	26	24.4	24.1	89	61	85	79	25.6	29.5	29.2	28.1	21.5	23.8	23.7	23
1988	11	6	30	23.2	6.8	23.4	28.4	27.2	26.5	22.4	25	24.4	23.9	92	76	80	83	26.4	29.4	28.7	28.2	22	23.8	23.4	23.1
1988	11	7	32.1	22.4	9.7	24.4	32	27.4	27.8	23	25.6	25.2	24.6	89	60	84	78	27.2	28.6	30.6	28.8	22.5	23.3	24.4	23.4
1988	11	8	32.8	24.2	8.6	25.4	31	27.2	27.7	22.4	25.2	25.4	24.3	77	63	87	76	25.1	28.3	31.2	28.2	21.2	23.1	24.8	23
1988	11	9	32.2	24.4	7.8	26.2	31	25.8	27.2	23.2	25	23.4	23.9	78	62	82	74	26.5	27.7	27.2	27.1	22	22.8	22.5	22.4
1988	11	10	28.0826	24	4.08258	24.4	27.4	28.4	27.1	23.2	24.2	24.2	23.9	90	77	71	79	27.6	28.1	27.4	27.7	22.7	23	22.6	22.8
1988	11	11	27.704	24.2	3.50403	24.4	31	20.8649	20.629	23.2	24.4	20.6774	20.6019	90	58	69.0323	59.8044	27.6	26.2	25.6129	25.3003	22.7	21.9	20.6323	20.4054
1988	11	12	32.4	23.4	9	24.2	24.3387	26.8	20.6161	22.2	20.9903	24.6	18.3903	84	58.4839	84	58.129	25.4	26.5613	29.5	24.7323	21.4	21.0903	23.8	19.8774
1988	11	13	32.2	24.2	8	24.6	31	26.4	27.1	23.2	25.2	25	24.5	89	63	89	80	27.5	28.3	30.7	28.8	22.7	23.1	24.5	23.4
1988	11	14	31.6	23.4	8.2	25	31.2	25.2	26.7	23.4	25.2	23.6	24.1	88	62	88	79	27.7	28.1	28.1	28	22.8	23	23	22.9
1988	11	15	28.6	23.2	5.4	24.4	28.2	26.6	26.5	23.2	23.2	25.4	23.9	90	66	91	82	27.6	25.2	31.6	28.1	22.7	21.2	25	23
1988	11	16	26.7105	23.4	3.31055	24.4	30.4	21.1645	20.4853	23.2	25.2	19.129	17.4818	90	66	60.8387	53.6216	27.6	28.6	25.0355	23.1363	22.7	23.3	20.0806	18.6301
1988	11	17	30.4	22	8.4	24.4	30	25.2	26.2	23	24.1	24.1	23.7	89	62	91	81	27.2	26.1	29.3	27.5	22.5	21.8	23.7	22.7
1988	11	18	30.8	23.2	7.6	24	30.4	26.3	26.8	22.4	25	24.4	23.9	87	65	86	79	26	28.1	29.3	27.8	21.8	23	23.7	22.8
1988	11	19	27.0789	22.2	4.87889	25.4	31.4	19.846	20.4354	24.2	25	19.7195	17.4676	91	60	66.3309	58.5446	29.4	27.5	24.8075	24.0175	23.8	22.6	19.9193	19.3197
1988	11	20	30.1	23	7.1	24.4	28.8	26.2	26.4	23.2	24.2	23.4	23.6	90	69	79	79	27.6	27.2	26.9	27.3	22.7	22.5	22.3	22.5
1988	11	21	31	23.8	7.2	25.4	30.4	26.4	27.1	23.4	25	24.4	24.3	85	65	85	78	27.5	28.1	29.2	28.3	22.6	23	23.7	23.1
1988	11	22	31.4	23	8.4	23.8	31.2	26.8	27.1	22.4	24.4	25.6	24.1	89	57	91	79	26.2	26.1	32	28.1	21.8	21.8	25.2	22.9
1988	11	23	28.3851	23.2	5.18506	24.2	31.2	26.2	27	22.4	25	23.8	23.7	86	61	82	76	25.9	27.6	27.9	27.1	21.7	22.7	22.9	22.4
1988	11	24	31.8	22.4	9.4	24.4	31.4	27	27.5	22	25	24.4	23.8	81	60	81	74	24.9	27.5	28.8	27.1	21	22.6	23.4	22.4
1988	11	25	32.6	23.6	9	24.2	31.2	27.6	27.7	23	24.4	24.2	23.9	90	57	76	75	27.3	26.1	28	27.1	22.5	21.8	22.9	22.4
1988	11	26	27.8029	23.2	4.60292	24.2	32.4	19.8032	20.7268	22.4	24.6	20.119	20.2323	86	53	67.2633	59.6129	25.9	25.8	24.7161	24.4774	21.7	21.6	20.1484	20.0032
1988	11	27	32.6	23.6	9	24	32.4	27	27.6	22.6	26.2	25	24.6	89	62	85	79	26.5	29.9	30.4	28.9	22	24.1	24.3	23.5
1988	11	28	33.6	24	9.6	26.2	32.2	27	28.1	22.6	25	25	24.2	74	56	85	72	25.1	27	30.4	27.5	21.1	22.3	24.3	22.6
1988	11	29	32.8	22.8	10	24	31.4	26.2	27	21.4	23.6	23.4	22.8	80	52	79	70	23.8	24	26.9	24.9	20.3	20.4	22.3	21
1988	11	30	32.6	21	11.6	22.2	32.4	26	26.7	21	23.6	24	22.9	90	48	85	74	24.1	23.4	28.5	25.3	20.5	20	23.3	21.2
1988	12	1	32.6	22.6	10	22.8	32.2	26	26.8	21.6	24.2	23.2	23	90	52	79	74	25	25	26.6	25.5	21.1	21.1	22.1	21.4
1988	12	2	33.2	22	11.2	23.8	32.2	27.2	27.6	22.1	24	23.2	23.1	86	51	72	70	25.5	24.5	25.8	25.3	21.4	20.7	21.6	21.3
1988	12	3	31	23.4	7.6	24.8	31	25.4	26.6	22.2	24.2	24	23.5	80	57	89	76	25.1	25.7	28.9	26.6	21.1	21.6	23.5	22.1
1988	12	4	32.2	22.2	10	23.4	31.4	25	26.2	21.2	22.6	22	21.9	82	47	77	69	23.7	21.7	24.5	23.3	20.2	18.8	20.7	19.9
1988	12	5	32.6	22	10.6	22.2	32.2	25.2	26.2	20.8	22	21.6	21.5	88	41	73	68	23.6	19.8	23.4	22.3	20.2	17.3	20	19.2
1988	12	6	32.4	20.1	12.3	23.4	31.4	24.4	25.9	21.2	25.2	22.1	22.8	82	61	82	75	23.7	28	25.1	25.6	20.2	22.9	21.1	21.4
1988	12	7	33.2	22.2	11	22.8	32.4	25	26.3	19.2	23.2	21	21.1	72	46	70	63	19.9	22.4	22.2	21.5	17.4	19.3	19.2	18.6
1988	12	8	31.8	22.4	9.4	25	28.8	26.6	26.8	22.2	24	21.4	22.5	79	67	63	70	24.9	26.7	22.1	24.6	21	22.2	19.1	20.8
1988	12	9	33	23.2	9.8	23.6	31.8	25	26.4	21.2	22.2	22.2	21.9	81	44	79	68	23.6	20.5	24.9	23	20.2	17.9	21	19.7
1988	12	10	32.8	22	10.8	22.4	32	27	27.1	20	24.2	23.2	22.5	81	53	73	69	21.8	25.1	25.9	24.3	18.9	21.2	21.7	20.6
1988	12	11	33.3	20.6	12.7	24.4	32.1	26.1	27.2	21.6	23.4	23.4	22.8	78	48	80	69	24	23.1	27	24.7	20.4	19.8	22.4	20.9
1988	12	12	33.4	20.4	13	21.2	32.2	25.4	26	19.2	22.4	22.4	21.3	83	43	77	68	20.9	20.7	25.1	22.2	18.2	18	21.2	19.1
1988	12	13	34	22.6	11.4	26.2	33.2	27	28.4	22.2	23.2	23	22.8	71	43	71	62	24.1	21.9	25.5	23.8	20.5	18.9	21.4	20.3
1988	12	14	31.6	24	7.6	24	30.6	26.4	26.9	20.4	23.2	22	21.9	72	54	68	65	21.6	23.6	23.6	22.9	18.7	20.1	20.1	19.7
1988	12	15	34.4	23.4	11	24.6	31.4	26.8	27.4	22	24	23	23	80	54	73	69	24.7	25	25.6	25.1	20.9	21.1	21.5	21.2
1988	12	16	34.2	23.2	11	23.4	32.6	26.8	27.4	19.6	22.4	21.4	21.1	71	42	62	58	20.3	20.4	21.9	20.9	17.8	17.8	19	18.2
1988	12	17	34	23.2	10.8	24.8	33	27	28	20	23.4	22.2	21.9	65	45	66	59	20.2	22.5	23.6	22.1	17.7	19.4	20.2	19.1
1988	12	18	34.4	24.2	10.2	24.8	33.2	27.8	28.4	21	25.5	22.3	22.9	72	54	62	63	22.4	27.6	23.3	24.4	19.3	22.7	20	20.7
1988	12	19	33.4	24	9.4	26.6	33	27.6	28.7	21.2	22.4	21	21.5	62	40	56	53	21.6	20.2	20.5	20.8	18.8	17.6	17.9	18.1
1988	12	20	34.4	23.6	10.8	24	33.4	26.2	27.5	19	22.4	21.2	20.9	63	39	64	55	18.7	19.9	21.9	20.2	16.4	17.4	19	17.6
1988	12	21	34.2	23.4	10.8	23.4	33.2	26.1	27.2	18.2	22.2	21.8	20.7	61	38	69	56	17.5	19.6	23.3	20.1	15.4	17.2	19.9	17.5
1988	12	22	34.3	21.2	13.1	21.6	33.6	28	27.8	19.2	22.4	22.2	21.3	80	38	61	60	20.7	19.8	23	21.1	18	17.3	19.7	18.4
1988	12	23	34.4	21.4	13	24.2	33.3	30.2	29.5	20	23.2	22.4	21.9	68	43	51	54	20.6	21.8	22	21.5	18	18.9	19	18.6
1988	12	24	32.4	21.1	11.3	24.3	25.327	28.6	21.461	20.4	21.4555	22.4	20.1768	71	44.444	59	56.5776	21.4	22.442	23	22.2529	18.6	18.5819	19.8	18.4651
1988	12	25	35	19.5753	15.4247	21.9161	33.6	29.4	20.8586	19.3304	23.6	22.8	19.7318	70.0052	43	57	53.6491	21.548	22.6	23.4	21.7621	18.2198	19.4	20	18.0494
1988	12	26	34.6	21.8	12.8	26.2	34.2	26.6	28.4	21.4	24.1	22.8	22.8	66	44	73	61	22.3	23.4	25.3	23.7	19.3	20	21.3	20.2
1988	12	27	34.8	24	10.8	24	33.6	29	28.9	20.2	23.4	22.5	22	71	43	57	57	21.2	22.1	23	22.1	18.4	19.1	19.7	19.1
1988	12	28	34.4	23.4	11	26	34.4	26.2	28.2	21.2	24	22.4	22.5	66	42	72	60	22	23	24.6	23.2	19	19.8	20.8	19.9
1988	12	29	34	24.6	9.4	26	33.2	27.4	28.5	22.4	24.2	21.3	22.6	74	48	58	60	24.7	24.3	21.3	23.5	20.9	20.6	18.5	20
1988	12	30	34.2	17.2129	16.9871	19.1226	28.4	27	19.9525	17.5968	24.4	24.4	19.1867	63.9355	72	81	52.179	18.7194	27.9	28.8	19.7361	15.929	22.9	23.4	16.4662
1988	12	31	31.2	24	7.2	24	28.8	24.6	25.5	22.2	23.6	22.2	22.7	86	65	81	77	25.6	25.7	25.2	25.5	21.5	21.6	21.2	21.4

## Sheet: 1988
						Temperature				Temperature				Relative Humidity				Pressure				Dew temperature
Year	Month	Day	Maximum	Minimum	Max-Min	1899-12-31 07:00:00	1899-12-31 13:00:00	1899-12-31 19:00:00	Average	1899-12-31 01:00:00	1899-12-31 13:00:00	1899-12-31 19:00:00	Average	1899-12-31 01:00:00	1899-12-31 13:00:00	1899-12-31 19:00:00	Average	1899-12-31 07:00:00	1899-12-31 13:00:00	1899-12-31 19:00:00	Average	1899-12-31 07:00:00	1899-12-31 13:00:00	1899-12-31 19:00:00	Average		Month	Taverage	Hraverage
1989	1	1	33	20.5206	12.4794	21.8992	32	26.2	18.6543	19.9974	23	22.8	17.8772	68.1247	47	75	43.7683	21.1222	22.2	25.5	18.8551	17.904	19.2	21.4	15.8665		January	28.296	51.0158
1989	1	2	33.2	24.4	8.8	25.2	32.4	26.4	27.6	22.4	24.2	22.4	23	79	51	71	67	25.2	24.8	24.5	24.8	21.3	21	20.7	21		February	26.7418	48.5076
1989	1	3	34.4	23.4	11	25.4	34.4	28.1	29	22.4	24.2	24.1	23.6	77	43	72	64	25.1	23.5	27.4	25.3	21.2	20.1	22.6	21.3		March	27.4907	59.4518
1989	1	4	34.4	24.4	10	26.3	25.4616	28	28.8	21.4	23.2	21.3	22	70	44	55	56	22.5	22	20.9	21.8	19.4	19	18.2	18.9		April	27.2522	57.6958
1989	1	5	35.6	23.4	12.2	25.9	34.4	29.4	29.8	20.4	23.2	22	21.9	61	39	53	51	20.4	21.1	21.6	21	17.8	18.4	18.7	18.3		May	26.577	70.2882
1989	1	6	33.8	24	9.8	25.3	33.4	27.1	28.2	20.4	23.2	21.3	21.6	64	42	60	56	20.8	21.8	21.5	21.3	18.1	18.9	18.7	18.5		June	27.4325	67.6662
1989	1	7	34.2	22.1	12.1	26.1	34	29.2	29.6	19.2	22.2	22.6	21.3	52	36	57	48	17.7	19	23.1	20	15.6	16.7	19.8	17.4		July	27.1318	63.4033
1989	1	8	34.4	19.4	15	26.3	34	27.3	28.7	20.4	20.8	19.3	20.2	59	30	47	45	20.1	15.9	17.2	17.7	17.6	14	15.1	15.5		August	26.2962	73.1103
1989	1	9	33.6	18.2	15.4	27.2	33	27.3	28.7	17.6	21.2	19.4	19.4	61	35	48	48	22	17.5	17.4	18.9	19	15.4	15.3	16.6		September	25.4148	75.5244
1989	1	10	34.3	22.6	11.7	25.2	33.2	28.1	28.7	18.4	21.2	20.4	20	52	34	50	45	16.7	17.3	18.9	17.7	14.7	15.3	16.6	15.5		October	26.6579	75.3683
1989	1	11	34.4	22.6	11.8	23.6	33.4	28.4	28.5	17.4	21.6	20.6	19.9	54	35	50	46	15.8	18.1	19.2	17.7	13.8	15.9	16.8	15.5		November	25.6948	70.9782
1989	1	12	31.3	21.4	9.9	24.1	30.8	27	27.2	20.4	21.4	22.4	21.4	72	44	68	61	21.5	19.3	24.1	21.6	18.7	17	20.5	18.7		December	26.0916	64.6212
1989	1	13	34.3	24	10.3	25	34.2	29.1	29.4	20.6	23.4	23.2	22.4	68	40	61	56	21.4	21.7	24.6	22.6	18.6	18.8	20.8	19.4
1989	1	14	34.6	21.4	13.2	23.4	33.4	28.3	28.4	20.4	23	22.2	21.9	76	41	59	59	22	21.3	22.8	22	19	18.5	19.6	19
1989	1	15	33.8	23	10.8	24.4	33.4	28.2	28.6	20.2	22.8	21.2	21.4	68	40	54	54	20.9	20.8	20.6	20.8	18.2	18.1	18	18.1
1989	1	16	35.4	23.8	11.6	26.6	34.4	29.1	29.8	21	22.4	22.1	21.8	61	35	55	50	21.2	19.2	22	20.8	18.4	16.9	19	18.1
1989	1	17	35.4	24.4	11	25.4	34.4	28	29	19.2	22.6	21.4	21.1	56	36	56	49	18.2	19.7	21.2	19.7	16	17.3	18.4	17.2
1989	1	18	35.6	22.2	13.4	24.2	35.1	28.8	29.2	19.4	22.2	21.6	21.1	64	32	53	50	19.4	18.3	21.1	19.6	17	16.1	18.3	17.2
1989	1	19	35.6	21.2	14.4	22.6	34.2	28.2	28.3	17.4	22.4	21.6	20.5	60	36	56	51	16.5	19.4	21.5	19.1	14.5	17	18.6	16.7
1989	1	20	35.6	22	13.6	25.2	34.4	29.8	29.8	19.2	23.2	22.6	21.7	57	39	54	50	18.3	21.1	22.7	20.7	16.1	18.4	19.5	18
1989	1	21	36.4	21.8	14.6	23.4	35.4	29.4	29.4	17.2	24	22.6	21.3	54	39	56	50	15.6	22.4	23	20.3	13.6	19.3	19.7	17.5
1989	1	22	35.4	23	12.4	23.8	35.4	29.4	29.5	17.8	25	22.4	21.7	56	43	55	51	16.5	24.9	22.5	21.3	14.5	21	19.4	18.3
1989	1	23	32.0541	22.4	9.65407	25.2	35.2	28.6	29.4	21.6	23.2	23.4	22.7	73	36	65	58	23.4	20.6	25.4	23.1	20	18	21.3	19.8
1989	1	24	31.827	24	7.82699	25.2	33.2	29	29.1	21	22.4	22.4	21.9	69	39	57	55	22.1	20	22.8	21.6	19.1	17.5	19.6	18.7
1989	1	25	31.8281	24.4	7.42814	24.4	33.4	24.2741	23.5314	19	21.4	21.3146	20.6396	60	34	51.6279	49.071	18.4	17.6	22.5004	21.658	16.2	15.5	18.7366	18.1275
1989	1	26	34.4	23.6	10.8	25.2	34	28.3	29	20	21.6	20.1	20.6	62	33	47	48	20	17.7	18.2	18.6	17.5	15.6	16	16.4
1989	1	27	35.2	24	11.2	24	34.4	29.4	29.3	18.4	21	20.4	19.9	59	30	44	44	17.5	16.1	18.1	17.2	15.4	14.1	15.9	15.1
1989	1	28	34.8	20	14.8	24.2	34.2	28.2	28.7	18	21.8	19.4	19.7	55	33	44	44	16.6	18	16.8	17.1	14.6	15.9	14.7	15.1
1989	1	29	34.3	20.3555	13.9445	21.7207	33.4	27.8	23.7894	18.6239	21	19.1	19.9292	65.6316	33	44	46.6514	19.7061	16.8	16.4	20.5486	16.969	14.7	14.4	17.302
1989	1	30	34.8	24	10.8	25.2	34.4	29.2	29.5	18.8	20.2	21.4	20.1	55	26	50	44	17.5	14.4	20.4	17.4	15.4	12.4	17.8	15.2
1989	1	31	34.6	24.6	10	27	34.4	29.2	30	18.4	21.4	21.4	20.4	44	31	50	42	15.5	17	20.4	17.6	13.6	14.9	17.8	15.4
1989	2	1	35.2	24.2	11	25	34.2	29.3	29.5	20.2	22	26.3	22.8	65	34	48	49	20.5	18.5	19.5	19.5	17.9	16.2	17.1	17.1
1989	2	2	35.2	24	11.2	25	34.4	28.4	29	18	20.2	19.8	19.3	51	26	45	41	16.1	14.4	17.5	16	14.1	12.4	15.4	14
1989	2	3	32.0259	23.8	8.22592	25	34	22.0845	21.4309	18	21	20.7337	18.9257	51	31	48.1907	44.719	16.1	16.4	21.0396	19.9981	14.1	14.4	17.6298	16.8942
1989	2	4	35.2	24	11.2	25.4	24.5677	28.8	22.1836	18.4	21.2144	19.4	19.7491	51	37.0783	41	45.0616	16.6	21.0796	16.4	20.4055	14.6	17.4853	14.4	17.1305
1989	2	5	35.6	23.4	12.2	24.2	33.2	29.8	29.3	18.2	21.2	20.4	19.9	56	34	42	44	17	17.3	17.8	17.4	14.9	15.3	15.7	15.3
1989	2	6	35.8	23.4	12.4	24.4	34.4	30.2	29.8	19.4	21.2	22	20.9	63	30	49	48	19.3	16.5	21.1	19	16.9	14.5	18.3	16.6
1989	2	7	36.1	23.8	12.3	25.6	34.2	29.3	29.6	20.2	22.4	21.3	21.3	61	36	49	49	20.1	19.4	20.1	19.9	17.6	17	17.6	17.4
1989	2	8	35	24.8	10.2	25.4	34.4	28.8	29.4	19.4	22.4	21	20.9	57	35	50	48	18.6	19.2	19.8	19.2	16.4	16.9	17.3	16.9
1989	2	9	35.2	23.2	12	23.6	34.8	29.1	29.1	17.8	20.8	20	19.5	57	28	43	43	16.6	15.4	17.4	16.5	14.6	13.4	15.3	14.5
1989	2	10	35.8	22.6	13.2	23.2	34.2	29.2	29	18	20.4	21.4	19.9	61	28	50	46	17.2	14.9	20.4	17.5	15.2	13	17.8	15.3
1989	2	11	34.8	23	11.8	25	33.4	28.4	28.8	19	21.2	20.1	20.1	57	33	47	46	18	17.2	18.1	17.8	15.9	15.1	15.9	15.7
1989	2	12	36.3	24	12.3	26.7	34.2	29.1	29.8	18.4	21	20.3	19.9	45	30	45	40	15.7	16.2	18.1	16.7	13.8	14.2	15.9	14.6
1989	2	13	35.3	23.8	11.5	26	35	28.1	29.3	19	21	20.4	20.1	52	28	50	43	17.4	15.7	18.9	17.3	15.3	13.7	16.6	15.2
1989	2	14	35.3	24	11.3	25.2	34.2	28.1	28.9	18.6	21	24.3	21.3	53	30	54	46	17.1	16.2	20.5	18	15.1	14.2	17.9	15.7
1989	2	15	34.2	23.2	11	24.6	33.6	27.4	28.3	17.6	20	18.2	18.6	50	28	59	46	15.5	14.5	21.4	17.2	13.6	12.5	18.6	14.9
1989	2	16	30.7367	20.4	10.3367	24	33	22.4333	22.2235	17	19.4	20.3968	19.2728	50	27	48.0875	43.3785	14.8	13.6	20.8677	19.5444	12.8	11.6	17.4133	16.3889
1989	2	17	34.6	19.6	15	23.4	32.6	28.2	28.1	18.4	21.4	18.4	19.4	62	37	39	46	17.9	18.2	14.8	16.9	15.8	16	12.8	14.8
1989	2	18	34.4	20.1039	14.2961	21.5242	33.8	29.4	19.1743	18.7779	21.4	21.2	18.3085	66.9926	33	48	42.7553	20.9055	17.4	19.8	19.0997	17.5989	15.3	17.4	16.0767
1989	2	19	36.2	22	14.2	23.2	34.4	23.2	26	20.4	23	18.6163	18.4824	78	38	42.2098	56	22.1	20.6	15.1	19.3	19.1	18	13.2	16.8
1989	2	20	35	23.2	11.8	25.2	33.2	28.4	28.8	23.6	24.4	24.1	24	88	49	70	69	28.1	24.8	27.2	26.7	23	21	22.5	22.1
1989	2	21	35.2	24.8	10.4	25.1	34.2	29.4	29.5	22.4	24.2	25	23.9	79	44	70	65	25.3	23.7	28.8	25.9	21.3	20.2	23.4	21.6
1989	2	22	35.8	24.4	11.4	25.4	34.1	27.4	28.6	22	24	21.4	22.5	75	43	59	59	24.2	23.2	21.6	23	20.6	19.9	18.7	19.7
1989	2	23	29.9571	24.2	5.75711	25.6	33	22.9195	21.8034	22.4	24.2	17.5954	13.8698	76	49	35.4384	31.4722	25	24.4	17.4133	15.03	21.1	20.7	14.7562	12.706
1989	2	24	30.8335	25	5.83351	25.2	32	21.0155	20.8299	22.2	23.2	18.5888	17.5102	77	48	44.5128	42.1876	24.8	22.7	20.2009	19.231	21	19.5	16.9492	16.1335
1989	2	25	33.4	19.9478	13.4522	21.6411	30.4	24	21.375	18.7306	22.4	22.6	18.0897	65.5975	50	89	38.6394	20.9941	21.9	26.5	18.4653	17.6062	18.9	22	15.5465
1989	2	26	34.2	23	11.2	23.4	32.4	27.5	27.7	22.2	23.4	23.2	22.9	90	47	70	69	26	22.9	25.6	24.8	21.7	19.7	21.5	21
1989	2	27	34.4	23.4	11	25.4	33.6	30.3	29.9	23.2	24.6	24.1	24	83	48	60	64	27	25	26	26	22.3	21.1	21.7	21.7
1989	2	28	36.4	24.4	12	25.4	34.4	31.4	21.3511	22.4	23.6	23	23	77	41	42	53	25.1	22.1	20.6	22.6	21.2	19.1	17.9	19.4
1989	3	1	36.1	24.6	11.5	25.8	34.2	31.4	30.7	22.6	24.4	24	23.7	76	45	54	59	25.3	24.1	25	24.8	21.3	20.5	21.1	21
1989	3	2	35.3	25	10.3	26	34.2	29.3	29.7	22.4	24.4	23.2	23.3	74	45	60	60	24.7	24.1	24.4	24.4	20.9	20.5	20.7	20.7
1989	3	3	36.2	23.4	12.8	24.8	34.6	31.3	30.5	22	24.2	24.2	23.5	79	43	56	59	24.6	23.4	25.5	24.5	20.8	20	21.4	20.8
1989	3	4	35.4	24	11.4	25.6	32.8	29.2	29.2	22.2	24	25	23.7	75	48	71	65	24.5	24.1	28.9	25.8	20.8	20.5	23.5	21.6
1989	3	5	33.0075	24.4	8.6075	25.2	33	25.3764	25.264	23	25	21.2458	21.2596	83	53	49.5312	53.106	26.6	26.4	22.0536	22.4111	22.1	22	18.5166	18.7572
1989	3	6	34.4	23	11.4	24.2	33.2	30.4	29.5	21.4	24.2	22.3	22.6	78	48	50	59	23.6	24.3	21.6	23.2	20.2	20.6	18.7	19.9
1989	3	7	35.3	23.6	11.7	24	34.4	29.1	29.2	21	22.4	22.1	21.8	77	35	55	56	22.9	19.2	22	21.4	19.7	16.9	19	18.5
1989	3	8	33	24	9	25	31.8	27.4	27.9	22.2	24	21.3	22.5	79	53	58	63	24.9	24.7	21.3	23.7	21	20.9	18.5	20.2
1989	3	9	31.2	23.8	7.4	24	30.4	28.1	27.6	22.4	24.4	23.1	23.3	87	61	66	71	26	26.6	25	25.9	21.8	22.1	21.1	21.7
1989	3	10	32	24	8	24.4	31.6	26	27	23	25.2	22.2	23.5	89	60	72	74	27.2	27.9	24.3	26.4	22.5	22.9	20.6	22
1989	3	11	30.7413	23.2	7.54126	23.4	29.5	22.5623	23.4356	22.4	24	19.4864	19.156	92	64	46.1519	48.7406	26.4	26.2	21.5109	20.5756	22	21.9	17.8847	17.0798
1989	3	12	31.8208	23.2	8.62081	23.4	27	24.5937	25.0303	22.2	23.2	19.2766	18.6851	90	73	45.7856	46.9189	26	25.9	20.4354	19.6028	21.7	21.7	16.949	16.4164
1989	3	13	27.1	22	5.1	22.2	26.6	25.2	24.8	20	22.2	22.4	21.5	82	69	79	76	21.9	23.9	25.2	23.7	19	20.3	21.3	20.2
1989	3	14	30.5609	22	8.56087	24.2	30.2	25.3481	25.1334	22.2	22.6	21.0396	20.7474	84	52	51.353	53.2778	25.4	22.4	22.7032	22.3183	21.4	19.3	18.7675	18.496
1989	3	15	33.1	23.2	9.9	25.7	31.4	27.3	27.9	22	23.6	23.4	23	73	52	72	66	24	24	26.2	24.7	20.4	20.4	21.9	20.9
1989	3	16	32.8	22.8	10	24.8	31.6	29.1	28.6	21.6	23.6	22.3	22.5	76	51	56	61	23.7	23.9	22.5	23.4	20.2	20.4	19.4	20
1989	3	17	32	24	8	25	31	27.1	27.5	23	23.6	22.1	22.9	85	54	65	68	26.8	24.3	23.3	24.8	22.2	20.6	20	20.9
1989	3	18	33.1	24.1	9	25.4	32	28.4	28.5	20.4	22.2	20.3	21	64	43	48	52	20.7	20.3	18.5	19.9	18	17.8	16.3	17.4
1989	3	19	33	19.533	13.467	22.2117	31	28.3	24.0919	19.7919	22.4	23.1	19.8413	64.6552	48	65	53.6127	22.6414	21.5	24.9	22.6089	18.7469	18.6	21	18.6314
1989	3	20	32.1	24	8.1	24.4	30.4	27.2	27.3	23	24	22.3	23.1	89	59	66	71	27.2	25.6	23.7	25.5	22.5	21.5	20.2	21.4
1989	3	21	32.2	23.6	8.6	24	31.4	28.6	28.1	22	22.6	23.6	22.7	84	47	66	66	25.1	21.7	25.8	24.2	21.2	18.8	21.6	20.5
1989	3	22	33.3	22.4	10.9	23.2	32	27.3	27.5	20	22.6	23.2	21.9	75	45	71	64	21.3	21.3	25.7	22.8	18.5	18.5	21.6	19.5
1989	3	23	33.4	22.6	10.8	23.2	32	28.4	28	20.6	23.2	21.2	21.7	79	48	53	60	22.6	22.7	20.5	21.9	19.4	19.5	17.9	18.9
1989	3	24	35.1	19.9912	15.1088	23.1892	26.7602	27.1	22.4317	20.4759	22.2434	20.2	19.899	70.533	45.4874	53	54.573	23.346	24.4113	19.2	22.3822	19.3828	19.5255	16.8	18.1959
1989	3	25	31.8483	24.4	7.44828	25	33.8	25.4118	23.4256	20.4	22.6	20.4154	20.3555	66	38	51.3132	52.7784	21	20.1	22.36	22.4366	18.2	17.6	18.3875	18.3742
1989	3	26	35.3	23	12.3	23.2	33.6	31	29.7	17.6	21.2	21	19.9	58	33	41	44	16.5	17.1	18.3	17.3	14.5	15	16.1	15.2
1989	3	27	35.3	23	12.3	27	33.6	29.2	29.8	21.2	23.6	23.1	22.6	60	43	60	54	21.4	22.6	24.3	22.7	18.6	19.4	20.6	19.5
1989	3	28	35.3	25.2	10.1	26.2	34	28.2	29.2	22.4	23.2	22.1	22.6	72	40	59	57	24.6	21.4	22.6	22.9	20.8	18.6	19.5	19.6
1989	3	29	33.1	23.4	9.7	26.6	32.2	24.2	26.8	22	23.2	22.1	22.4	67	47	84	66	23.4	22.5	25.2	23.7	20	19.4	21.2	20.2
1989	3	30	34.2	21.4	12.8	26.4	32.6	28.2	28.9	20.8	22.4	23.2	22.1	61	42	66	56	20.9	20.4	25.2	22.2	18.2	17.8	21.2	19.1
1989	3	31	35	24	11	24.4	33.4	30	29.5	21.2	22.6	20.8	21.5	76	40	44	53	23.1	20.4	18.5	20.7	19.8	17.8	16.3	18
1989	4	1	33.083	24	9.08304	24.2	33.4	22.0171	23.0893	21.6	23	22.2235	22.0803	80	41	57.8065	58.3725	24.1	21.3	24.6676	24.368	20.5	18.5	20.169	20.0524
1989	4	2	35.4	24.8	10.6	25.4	34.2	29.3	29.5	20.4	23	23.1	22.2	64	39	59	54	20.7	20.8	24.2	21.9	18	18.1	20.6	18.9
1989	4	3	35	25.2	9.8	26.4	33.6	31.4	30.7	20.8	22.2	21.6	21.5	61	37	42	47	20.9	19.3	19.4	19.9	18.2	16.9	17	17.4
1989	4	4	36.2	25	11.2	27.6	35.4	30.2	30.9	22.2	23.6	23	22.9	63	53	54	57	23.2	30.2	23.4	25.6	19.9	24.2	20	21.4
1989	4	5	37.2	25.4	11.8	29.4	36.4	28.1	30.5	21.8	24.2	21.4	22.5	52	37	56	48	21.1	22.2	21.1	21.5	18.4	19.2	18.4	18.6
1989	4	6	34.4	25	9.4	27	33.8	28.1	29.3	23.1	24.4	24.3	23.9	72	46	73	64	25.7	24.4	27.9	26	21.5	20.7	22.9	21.7
1989	4	7	32.817	23.8	9.01704	25.6	35.6	22.8828	22.0204	23.2	23.4	23.2391	21.7174	82	36	59.205	60.5036	26.9	20.8	25.9863	25.58	22.3	18.1	21.1846	20.765
1989	4	8	34.1688	25.2	8.96878	25.6	35.6	22.8262	23.5488	23.2	23.4	22.9694	21.3386	82	36	62.2685	57.1276	26.9	20.8	25.7265	23.2326	22.3	18.1	21.0248	18.9497
1989	4	9	34.2043	24.4	9.80426	26.2	36.2	22.8395	23.9284	20.6	24	22.2901	22.2202	61	36	61.1363	60.7367	20.6	21.9	24.9973	24.8741	18	18.9	20.4187	20.3688
1989	4	10	37.2	25.6	11.6	28.1	35.4	31.3	31.5	22.4	24.4	24.3	23.7	61	41	56	53	23.4	23.4	25.8	24.2	20	20	21.6	20.5
1989	4	11	37	24	13	27.4	36.6	30	31	23.4	24.2	24.8	24.1	72	36	51	53	26.2	22.1	21.4	23.2	21.8	19.1	18.6	19.8
1989	4	12	36.4	25	11.4	27	35.6	28.1	29.7	24	24.4	24.2	24.2	78	40	73	64	27.9	23.2	27.6	26.2	22.9	19.9	22.7	21.8
1989	4	13	36.2	24.4	11.8	27.6	36.2	30.1	31	24.2	25.2	24	24.5	76	41	61	59	28	24.9	25.8	26.2	22.9	21	21.6	21.9
1989	4	14	37.4	25.4	12	29	36.6	30.2	31.5	21.4	23.2	25.2	23.3	51	32	52	45	20.5	19.7	22.2	20.8	17.9	17.2	19.2	18.1
1989	4	15	37.3	25.6	11.7	26.8	35	30.4	30.6	21.4	24.2	24.2	23.3	62	41	60	55	21.9	23.1	26.1	23.7	19	19.8	21.8	20.2
1989	4	16	30.7953	24.4	6.39528	26.4	36.6	22.4626	20.15	22.4	25	22.0433	22.1441	71	39	56.7839	63.0863	24.5	24.1	25.8758	26.1322	20.7	20.5	21.0396	21.2428
1989	4	17	38.2	24.4	13.8	27.6	37.4	31.7	20.28	23.2	23.2	23	23.1	69	30	40	46	25.5	19.1	20.2	21.6	21.4	16.8	17.6	18.6
1989	4	18	38.2	25	13.2	28.6	37.6	31.6	32.3	20.4	22.2	22	21.5	48	26	43	39	18.6	16.7	20.2	18.5	16.4	14.7	17.6	16.2
1989	4	19	37.2	23.4	13.8	27.4	36.6	30.6	22.8751	19.4	23	22.1	21.5	47	31	41	40	17.3	19.2	19	18.5	15.2	16.9	16.7	16.3
1989	4	20	35	24.4	10.6	27.2	34.8	30.1	30.5	24.2	24.4	23	23.9	78	43	55	59	28.2	23.8	23.4	25.1	23.1	20.3	20	21.1
1989	4	21	36.6	24.8	11.8	27.4	35.8	26.8	29.2	23.6	24.4	23.6	23.9	73	39	77	63	26.6	23.1	27	25.6	22.1	19.8	22.4	21.4
1989	4	22	34	25.2	8.8	25.4	31.4	24.8	26.6	23.4	24.4	23.4	23.7	85	57	89	77	27.5	26	27.9	27.1	22.6	21.7	22.9	22.4
1989	4	23	33.8	24.4	9.4	25.2	26.7077	28	22.4936	23.4	24.4872	24.2	21.5139	86	56.5433	73	62.3523	27.6	27.9485	27.7	24.9753	22.7	22.3114	22.8	20.1803
1989	4	24	35.2	25.4	9.8	27	35	28.4	29.7	24.2	26.2	24.4	24.9	80	50	72	67	28.4	28.2	27.9	28.2	23.2	23.1	22.9	23.1
1989	4	25	36.2	24.8	11.4	27.4	35.6	27.2	29.4	24.2	25	23.2	24.1	77	43	72	64	28.1	24.7	25.8	26.2	23	20.9	21.6	21.8
1989	4	26	36.4	25.6	10.8	27.6	35.2	30.4	30.9	22.2	24	22.3	22.8	63	40	50	51	23.2	22.5	21.6	22.5	19.9	19.4	18.7	19.3
1989	4	27	35	25.6	9.4	27.4	33.6	29.2	29.9	23.4	24.4	25.4	24.4	72	47	74	64	26.2	24.5	29.9	26.9	21.8	20.8	24.1	22.2
1989	4	28	32.6486	25.4	7.24856	26.2	33.4	23.0094	22.2801	22.4	24.4	23.2991	22.4599	72	48	69.4943	68.129	24.6	24.7	28.5969	27.155	20.8	20.9	22.9827	21.9571
1989	4	29	31.9725	25.4	6.57247	27	35	21.4143	21.3351	23.6	24.2	22.0341	22.1299	75	41	67.2376	66.1732	26.9	23.1	25.7419	25.7703	22.3	19.8	20.7993	20.8419
1989	4	30	30.4503	25	5.45031	26.2	26.1794	21.5174	20.8643	22.4	25.2004	22.8005	23.0524	72	56.4412	64.1152	65.3926	24.6	28.1707	26.2138	26.4799	20.8	22.7396	21.3102	21.4806
1989	5	1	31.7036	25	6.70361	27.4	30.4	21.1879	21.3249	24.6	25.2	23.0524	21.179	80	66	67.7699	70.8567	29.1	28.6	28.5698	27.2499	23.6	23.3	22.914	21.9205
1989	5	2	30	23.8	6.2	25.4	28.8	26.3	26.7	24	24.4	24.1	24.2	89	70	84	81	28.9	27.7	28.6	28.4	23.5	22.8	23.3	23.2
1989	5	3	32.4	19.4298	12.9702	24.8475	32.3	25.2	22.3836	23.2691	25.6	22.1	22.198	84.5786	59	77	73.2828	27.9309	28.4	24.6	28.062	22.6697	23.2	20.8	22.6723
1989	5	4	34.2	24	10.2	27.6	33.2	29.2	29.8	22.6	23.2	22.6	22.8	65	43	57	55	24.1	21.9	23.1	23	20.5	18.9	19.8	19.8
1989	5	5	35.2	24.4	10.8	26.6	33.4	31.4	30.7	23	24.2	22.8	23.3	74	47	48	56	25.7	24.2	22.1	24	21.6	20.5	19.1	20.4
1989	5	6	32.6	25.2	7.4	25.8	32.6	28.2	28.7	23.6	24.6	25	24.4	83	52	77	71	27.7	25.7	29.6	27.6	22.8	21.5	23.9	22.7
1989	5	7	34.2	24	10.2	26.2	32.6	26.8	28.1	24	24.4	23	23.8	84	51	73	69	28.4	25.2	25.6	26.4	23.2	21.2	21.5	22
1989	5	8	27.1	25.4	1.7	26	25.9	25	25.5	23.2	22.4	23.2	22.9	79	74	86	80	26.6	24.8	27.2	26.2	22.1	21	22.5	21.9
1989	5	9	32.4	23.4	9	25.6	31.6	26.6	27.6	23.2	24.4	23.4	23.7	82	56	77	71	26.9	25.8	26.7	26.5	22.3	21.6	22.2	22
1989	5	10	31.0393	23.6	7.4393	25.5	26.2926	23.0227	21.4909	22.4	24.6	23.1259	22.4867	83	54	67.9958	68.4019	25.5	26	27.7578	27.1854	21.4	21.7	22.4999	21.9367
1989	5	11	32.8	23.6	9.2	25.6	32.6	28	28.5	22	25.4	25	24.1	73	56	79	69	24.1	27.7	29.7	27.2	20.5	22.8	23.9	22.4
1989	5	12	31	24	7	26.8	29.4	27.6	27.9	24.2	25.2	24.4	24.6	81	72	77	76	28.5	29.3	28.5	28.7	23.2	23.7	23.2	23.4
1989	5	13	30.8	23.4	7.4	25.2	29.6	25.6	26.5	23.2	24.8	23.4	23.8	85	68	83	79	27.1	28.2	27.3	27.5	22.4	23	22.6	22.7
1989	5	14	32	23.2	8.8	24.4	28.8	27.2	26.9	23.4	23.6	23.4	23.5	92	65	73	77	28.1	25.7	26.3	26.7	23	21.6	21.9	22.2
1989	5	15	32.6	24	8.6	25.6	31.4	28.6	28.5	23.6	24.4	25.6	24.5	85	57	79	73	27.8	26	30.9	28.2	22.8	21.7	24.6	23
1989	5	16	34.4	23	11.4	25.4	33	29.4	29.3	23.2	25.2	25	24.5	83	54	70	69	27	26.9	28.8	27.6	22.3	22.3	23.4	22.7
1989	5	17	35.4	23	12.4	27	34.4	29.4	30	23.2	25.2	24.6	24.3	73	48	68	63	25.9	26	27.8	26.6	21.7	21.8	22.8	22.1
1989	5	18	33	24.4	8.6	27	33	29.2	29.6	23.4	25.4	26.3	25	74	55	80	70	26.4	27.5	32.3	28.7	22	22.6	25.3	23.3
1989	5	19	28.5556	23.6	4.95559	27	27.4	29.2	28.2	24.4	25.4	19.2204	18.7449	81	59	57.9769	61.9509	28.8	21.5	23.723	24.1594	23.4	18.6	19.1317	19.4262
1989	5	20	37.4	25.4	12	26.6	32.2	29.1	20.5962	24.4	25	25.4	24.9	84	56	62	67	29.1	27	28	28	23.6	22.3	22.9	23
1989	5	21	35.6	23.6	12	27	34.4	31.4	31	23.6	25.6	24	24.4	75	50	54	60	26.9	27.1	25	26.3	22.3	22.4	21.1	21.9
1989	5	22	35.8	25.4	10.4	27.4	35.4	24.6	18.4582	23.4	25.4	23.2	24	72	45	73	63	26.2	25.9	25.6	25.9	21.8	21.7	21.5	21.7
1989	5	23	33.6	25	8.6	27.4	33	26.8	28.5	24	25.4	23	24.1	76	55	73	68	27.6	27.5	25.6	26.9	22.7	22.6	21.5	22.3
1989	5	24	31.4	24.4	7	25.4	30.6	26	27	23.2	25.2	24.6	24.3	83	65	89	79	27	28.5	30	28.5	22.3	23.3	24.1	23.2
1989	5	25	31.4	24.4	7	25	31.2	24.3	26.2	23.4	25.2	22.6	23.7	88	62	87	79	27.7	28.1	26.3	27.4	22.8	23	21.9	22.6
1989	5	26	31.6	24.2	7.4	25	30.8	27.2	27.5	23.6	24.4	24.4	24.1	89	59	80	76	28.2	26.4	28.7	27.8	23.1	22	23.4	22.8
1989	5	27	32.4	24	8.4	25.2	24.4047	24.9	21.5174	22.4	22.9921	24.2	20.9355	79	57.4802	94	69.2967	25.2	27.2853	29.7	26.8763	21.3	21.9312	23.9	21.668
1989	5	28	28.3482	23.4	4.94818	24	22.8648	21.0533	20.0152	22.4	23.9643	21.0307	19.8566	87	59.4672	66.33	67.1464	26	27.4024	27.6125	25.8264	21.8	22.0483	22.0673	20.7753
1989	5	29	31.2	22	9.2	25.4	30.8	26.2	27.1	22.4	25.2	24.2	23.9	77	64	85	75	25.1	28.4	28.9	27.5	21.2	23.2	23.5	22.6
1989	5	30	32.4	24.2	8.2	25.4	30.6	28	28	23.2	25	25.2	24.5	83	64	80	76	27	28	30.2	28.4	22.3	23	24.2	23.2
1989	5	31	35.2	23.2	12	26.2	34.4	30.3	30.3	23.8	25.2	25.3	24.8	82	48	67	66	27.9	26	29	27.6	22.9	21.8	23.5	22.7
1989	6	1	35.3	25.4	9.9	29.4	34.2	27.4	29.6	23.2	25.2	23.2	23.9	59	49	70	60	24.4	26.2	25.7	25.4	20.7	21.8	21.5	21.3
1989	6	2	35	24.8	10.2	25.4	30.6	24.4	26.2	23.8	25.2	24.3	24.4	88	65	80	78	28.4	28.5	24.4	27.1	23.2	23.3	20.7	22.4
1989	6	3	28.2	23.4	4.8	24.2	27.6	26.2	26.1	22.4	24	25	23.8	86	74	91	84	25.9	27.5	30.9	28.1	21.7	22.6	24.6	23
1989	6	4	32.252	23.6	8.652	25.4	31.6	23.4613	24.7043	21.2	25	24.3194	24.2387	69	59	77.7097	68.0645	22.4	27.3	29.1258	28.4097	19.3	22.6	23.2839	22.9065
1989	6	5	31.4	25.4	6	25.4	29.8	27.4	27.5	23.2	25.1	24.4	24.2	83	69	78	77	27	28.8	28.6	28.1	22.3	23.4	23.3	23
1989	6	6	32.2	25	7.2	26.2	31.8	25.9	24.7709	24.2	26.4	23.6	24.7	85	66	87	79	28.9	30.9	29	29.6	23.5	24.6	23.5	23.8
1989	6	7	34.3	23.8	10.5	26.2	33	27.8	24.4212	25.4	26.2	25.2	25.6	94	59	71	74	31.9	29.6	28.8	30.1	25.1	23.8	23.4	24.1
1989	6	8	33.4	25.2	8.2	26.8	33.4	27.4	28.8	23.2	24.4	24.6	24.1	74	48	80	67	26.1	24.7	29.1	26.6	21.8	20.9	23.6	22.1
1989	6	9	35.2	24.2	11	27.4	34.7	24.3387	29.7	23.8	25	24.6	24.5	74	49	74	66	27.1	25	28.4	26.9	22.4	21.1	23.2	22.2
1989	6	10	35.3	24.2	11.1	27	25.3097	29	23.2677	22.4	22.6431	24	21.5552	68	51.8793	66	58.64	24.1	25.57	26.6	24.1881	20.5	20.6185	22.1	19.5237
1989	6	11	35	24.4	10.6	25	26.8454	28.2	24.9387	22.6	24.7581	24.2	23.3723	82	59	72	67.1301	25.8	28.5839	27.6	27.4381	21.6	22.7806	22.7	22.1236
1989	6	12	34.3	25	9.3	26.6	33.4	29	29.5	23.4	25.2	24.2	24.3	77	52	68	65	26.7	26.7	27	26.8	22.2	22.2	22.4	22.2
1989	6	13	34.8	24	10.8	27	33	26.2	28.1	25.6	25.2	24.8	25.2	90	54	89	77	31.9	26.9	30.4	29.7	25.1	22.3	24.3	23.9
1989	6	14	35.2	25	10.2	26	34.6	29.3	29.8	24.4	26	24	24.8	88	51	65	68	29.5	28	26.4	27.9	23.8	22.9	22	22.9
1989	6	15	36.1	24.2	11.9	27.4	34.8	29.4	30.3	25.6	25	23.2	24.6	87	45	59	64	31.6	25.3	24.4	27.1	25	21.3	20.7	22.3
1989	6	16	36.8	21.6	15.2	23.2	32.2	31.7	29.7	22.6	23.3	23.2	23	95	47	49	64	27	22.8	22.9	24.2	22.4	19.6	19.7	20.5
1989	6	17	35	23	12	26	34.6	28.2	29.3	22.2	24	25.4	23.9	72	42	80	65	24.3	22.9	30.6	25.9	20.6	19.7	24.4	21.6
1989	6	18	36.4	21.3	15.1	24.4	33	29.1	28.9	22	26	23.4	23.8	81	58	62	67	24.9	29	25	26.3	21	23.5	21.1	21.9
1989	6	19	38.4	24	14.4	25.8	31.7	29.4	29.1	24.4	25.4	25.2	25	89	61	72	74	29.6	28.3	29.3	29.1	23.9	23.1	23.7	23.6
1989	6	20	36.4	25.2	11.2	26.2	35	30	30.3	23.4	25.2	25.2	24.6	79	46	68	64	26.9	25.6	28.9	27.2	22.3	21.5	23.5	22.4
1989	6	21	36.6	24.8	11.8	27.4	36.4	28.2	30.1	23	24.6	22.4	23.3	69	38	61	56	25.2	23.2	23.3	23.9	21.2	19.9	19.9	20.4
1989	6	22	36.4	25.2	11.2	25.8	34.9	26.6	28.5	23.2	23.4323	24.4	22.5565	80	53	74.5557	72	26.7	29.7	29.1	28.5	22.2	23.9	23.6	23.2
1989	6	23	33.3588	24.4	8.9588	25.2	31.2	24.0094	24.6419	22.2	25.2	22.7101	23.0607	77	62	70.0174	62.8335	24.8	28.1	26.3193	26.632	21	23	21.3902	21.6067
1989	6	24	36.8	23	13.8	23.4	26.2493	26.2	22.8579	22.4	23.2191	25	21.4349	92	51.0801	91	54.584	26.4	25.0239	30.9	23.9132	22	20.2189	24.6	19.3003
1989	6	25	32.9269	23.4	9.52692	25.4	28.3	24.9973	22.9473	24	25	22.332	21.1825	89	84	66.4082	56.1319	28.9	30.1	26.7523	24.2481	23.5	24.1	21.6652	19.7278
1989	6	26	33.4	23.4	10	25.4	31.3	23.7852	27.8	23.4	26.2	23.4	24.3	85	55	73	71	27.5	25.3	26.3	26.3	22.6	21.3	21.9	21.9
1989	6	27	33.2	24.4	8.8	25.2	32.8	28.2	28.6	23.2	26.2	25	24.8	85	60	77	74	27.1	29.7	29.6	28.8	22.4	23.9	23.9	23.4
1989	6	28	33.6	25	8.6	25.4	32.2	28.4	28.6	24.2	25.2	24.6	24.7	91	57	74	74	29.4	27.5	28.4	28.4	23.8	22.6	23.2	23.2
1989	6	29	34.4	24.2	10.2	26.4	34.2	29.2	29.8	22.4	24.2	25	23.9	71	44	71	62	24.5	23.7	28.9	25.7	20.7	20.2	23.5	21.5
1989	6	30	33.0192	23.8	9.21917	27.4	31.2	24.7908	24.1249	21.8	25.2	23.9817	22.3967	62	62	71.6587	60.6035	22.4	28.1	27.8743	25.8364	19.4	23	22.5698	20.9249
1989	7	1	33.4	24.4	9	25.6	33	29.4	29.4	22.4	26	25.2	24.5	76	58	72	68	25	29	29.3	27.8	21.1	23.5	23.7	22.8
1989	7	2	33.4	22.2	11.2	25.4	31.2	28.2	28.3	23.2	26	23.4	24.2	83	66	67	72	27	30.2	25.6	27.6	22.3	24.2	21.5	22.7
1989	7	3	35.4	24.3	11.1	24.4	35.2	28.3	29	23.2	25.4	22.4	23.7	90	46	60	66	27.6	26	23.2	25.6	22.7	21.7	19.9	21.5
1989	7	4	36.8	24	12.8	26.4	35.6	27.5	29.3	22.2	23.6	25.4	23.7	70	37	85	64	24	21.3	31.1	25.4	20.4	18.5	24.7	21.2
1989	7	5	36	25	11	26.4	33.5	26.4	28.2	23.4	24.3	24.4	24	78	47	85	70	26.8	24.4	29.2	26.8	22.2	20.7	23.7	22.2
1989	7	6	36	25.2	10.8	25.3	34.3	29.4	29.6	23.3	24.3	22.3	23.3	85	44	54	61	27.3	23.8	22.3	24.5	22.5	20.3	19.2	20.7
1989	7	7	35.4	25.2	10.2	26.4	34.3	29.1	29.7	23.3	25.2	26.3	24.9	77	48	80	69	26.6	26.1	32.4	28.3	22.1	21.8	25.4	23.1
1989	7	8	35.4	24.3	11.1	25.3	25.1161	27.8	24.1484	23.2	23.3452	25.2	21.5076	84	53.4516	81	60.3371	27	25.9581	30.3	25.7399	22.4	21.0742	24.3	20.9182
1989	7	9	32.4	24.4	8	25.2	27.3032	25.6	23.1903	23.3	24.1839	23.2	21.6032	85	55.0645	82	56.3226	27.4	26.8194	26.9	23.8097	22.6	21.7677	22.3	19.3871
1989	7	10	33.2053	23	10.2053	25.4	30.8	25.2581	23.5548	23.2	24.4	23.2097	23.1725	83	59	67.6774	59.6046	27	26.4	26.7452	25.4368	22.3	22	21.7065	20.7118
1989	7	11	34	24.6	9.4	25.4	32.4	29.6	29.3	22.4	25	24.2	23.9	77	55	64	66	25.1	26.8	26.7	26.2	21.2	22.2	22.1	21.9
1989	7	12	36	24.4	11.6	25.4	34.6	29.2	29.6	22	25	24	23.7	75	46	65	62	24.2	25.4	26.4	25.3	20.6	21.3	22	21.3
1989	7	13	34.6	24.4	10.2	26.6	34	29.6	30	22.6	25.2	24.6	24.1	71	49	67	62	24.8	26.3	27.6	26.2	21	21.9	22.7	21.9
1989	7	14	36.2	25.2	11	27	34.4	30.3	30.5	24.2	23.3357	25.2	21.6827	80	53	66.9526	66	28.4	28.8	28.7	28.6	23.2	23.4	23.4	23.3
1989	7	15	31.4912	24	7.49118	27.4	37.1	23.0323	24.0483	21	25	22.2968	22.3401	57	39	64.7326	60.9698	20.7	23	26.0961	25.8031	18	19.7	21.108	20.9016
1989	7	16	37.2	23	14.2	24.2	36.6	31.2	30.8	20.6	24	23.8	22.8	73	35	54	54	21.9	21.6	24.6	22.7	19	18.7	20.9	19.5
1989	7	17	35.8	22.4	13.4	26.6	34.2	29.4	29.9	24	25	24.4	24.5	81	48	67	65	28.1	25.7	27.3	27	23	21.5	22.5	22.4
1989	7	18	36.2	24	12.2	27.4	35.6	26.3	28.9	23.4	25.4	24.1	24.3	72	44	84	67	26.2	25.8	28.6	26.8	21.8	21.6	23.3	22.2
1989	7	19	33.1	25.4	7.7	26.6	31.8	26.2	27.7	23.4	25.2	23	23.9	77	59	76	71	26.7	27.7	26	26.8	22.2	22.8	21.7	22.2
1989	7	20	34.3	19.8469	14.4531	24.2481	32	28.3	22.6834	22.4	24.2	26.6	20.3061	78.7846	53	80	56.6286	26.5357	25.1	32.6	23.2937	21.6275	21.2	25.5	18.9294
1989	7	21	34	24.2	9.8	26.4	33	28	28.9	25	25.2	24.2	24.8	89	54	73	72	30.7	26.9	27.7	28.5	24.5	22.3	22.8	23.2
1989	7	22	32.2348	25.2	7.03481	26	31.2	24.8142	23.8925	23.4	25	21.3868	18.383	81	61	65.1021	49.8516	27.1	27.6	25.0337	21.1932	22.4	22.7	20.2181	17.2618
1989	7	23	32.2	21.5842	10.6158	23.9742	29.8	25	24.1748	22.0323	25	23.1	19.7494	79.1613	68	85	52.8783	25.8935	28.5	27	22.5998	21.2742	23.3	22.4	18.4075
1989	7	24	32.297	23.4	8.89695	25.2	31.4	25.2604	24.7	23	25.4	23.2188	19.5375	83	62	67.4051	50.4593	26.6	28.5	26.9002	22.167	22.1	23.2	21.7786	18.1179
1989	7	25	30.6	24.4	6.2	25.2	30.3	26.1	26.9	23.2	25.4	24.4	24.3	85	68	87	80	27.1	29.2	29.4	28.6	22.4	23.7	23.8	23.3
1989	7	26	29.4	24.6	4.8	25.4	29.4	26.3	26.8	23.2	25	24.1	24.1	83	70	84	79	27	28.8	28.6	28.1	22.3	23.4	23.3	23
1989	7	27	32.3	23.8	8.5	24.4	31	26.4	27	23.2	24.8	23.4	23.8	90	61	78	76	27.6	27.2	26.8	27.2	22.7	22.5	22.2	22.5
1989	7	28	31.4619	24	7.46188	24.4	32	21.7516	21.4314	23.2	25	22.2968	19.73	90	57	68.8616	57.9869	27.6	27.1	26.1627	23.9888	22.7	22.4	21.0914	19.3381
1989	7	29	33.4	23.8	9.6	25.2	27.6512	29.2	24.2414	23.2	22.7097	24	20.5102	85	52.0125	65	56.062	27.1	25.6533	26.4	23.7104	22.4	20.6152	22	19.2281
1989	7	30	33.0222	24.2	8.82215	26.2	32.4	24.9607	25.2204	23.6	25.2	22.2468	21.3283	81	56	64.5328	57.4026	27.4	27.3	25.8298	24.5456	22.6	22.6	20.9215	19.9362
1989	7	31	36	23.6	12.4	26.6	34.4	29.4	30	21.2	24.4	24.1	23.2	62	44	65	57	21.6	24	26.5	24.1	18.8	20.4	22.1	20.4
1989	8	1	35.2	23.6	11.6	26.6	33	30.4	30.1	23	25.2	23.2	23.8	74	54	55	61	25.7	26.9	23.7	25.5	21.6	22.3	20.2	21.4
1989	8	2	35	25.2	9.8	25.4	33.8	29.6	29.6	23.2	26	23.6	24.3	83	54	61	66	27	28.5	25.2	26.9	22.3	23.2	21.2	22.3
1989	8	3	31.2	23.4	7.8	24.4	30.6	28.1	27.8	22.6	24.2	24.2	23.7	86	59	73	73	26.2	26	27.6	26.6	21.9	21.7	22.7	22.1
1989	8	4	31.6	24	7.6	24.4	30.2	28	27.6	23.4	25.2	24.8	24.5	92	67	77	79	28.1	28.8	29.2	28.7	23	23.4	23.6	23.4
1989	8	5	33	24.4	8.6	25.4	32.4	29.4	29.1	22.2	25.4	24.6	24.1	76	57	68	67	24.7	27.9	27.8	26.8	20.9	22.9	22.8	22.2
1989	8	6	32.8	24.2	8.6	24.6	29.2	25.6	26.3	23.6	24.4	23.6	23.9	92	68	85	82	28.5	27.4	27.8	27.9	23.2	22.6	22.8	22.9
1989	8	7	34	23.8	10.2	25.4	32	29.2	29	23.4	25.2	25	24.5	85	58	71	71	27.5	27.6	28.9	28	22.6	22.7	23.5	22.9
1989	8	8	34.8	24.8	10	25.4	33.6	24.4	26.9	23.2	25.2	22	23.5	83	51	81	72	27	26.6	24.9	26.1	22.3	22.1	21	21.8
1989	8	9	34.2	24.4	9.8	27.4	33	24.1	20.8574	24.8	25.4	21.4	23.9	81	55	85	74	29.6	27.5	25.6	27.5	23.9	22.6	21.5	22.7
1989	8	10	32.3	24.8	7.5	25.2	30.6	27.2	27.6	23.6	25	24.2	24.3	88	64	78	77	28.1	28	28.2	28.1	23	23	23.1	23
1989	8	11	31.3	24.8	6.5	26	31	26.4	27.5	24	25.4	26.1	25.2	85	64	98	82	28.5	28.8	33.6	30.3	23.3	23.4	26	24.2
1989	8	12	31.2	20.9806	10.2194	23.1093	31	25.4	21.7889	20.4587	24.4	22.1	21.4309	73.4547	58	75	61.0638	25.3568	26.2	24.4	26.2883	20.6855	21.9	20.7	21.0903
1989	8	13	34.1	23.2	10.9	24.8	32.4	26	27.3	23.4	25.2	22.3	23.6	89	56	73	73	27.9	27.3	24.5	26.6	22.9	22.6	20.8	22.1
1989	8	14	30.4	23.2	7.2	24.6	30	26.3	26.8	22.6	24.2	24.4	23.7	84	62	86	77	26.1	26.4	29.3	27.3	21.8	22	23.7	22.5
1989	8	15	32.8	24.6	8.2	27	32.2	27.6	28.6	23.4	26	26.8	25.4	74	61	94	77	26.4	29.5	34.7	30.2	22	23.8	26.5	24.1
1989	8	16	34.3	25.4	8.9	27	27.4	26.4	26.8	23.6	25.4	22.3	23.8	75	85	70	77	26.9	31.1	24.2	27.4	22.3	24.7	20.6	22.5
1989	8	17	31.5498	25	6.54978	25.4	32.2	22.7163	22.0337	23.4	26	22.143	21.3077	85	61	64.174	62.6272	27.5	29.5	26.8486	25.6043	22.6	23.8	21.6995	20.7887
1989	8	18	35.2	23.2	12	25.2	33	28.4	28.8	23.2	25.2	25.4	24.6	85	54	79	72	27.1	26.9	30.5	28.2	22.4	22.3	24.4	23
1989	8	19	35.2	18.877	16.323	22.7355	32.4	27.1	20.5824	20.492	24.4	22.8	21.3102	76.2539	52	70	61.9509	25.5001	25.3	24.9	26.0577	20.815	21.3	21	21.0299
1989	8	20	35.6	20.5186	15.0814	23.8419	30.4	26.1	20.8746	21.2246	25	24.4	21.2974	77.1197	65	87	60.2211	26.1594	28.1	29.4	24.7312	21.411	23	23.8	20.06
1989	8	21	33.3	24.6	8.7	25.2	24.7828	26.3	22.047	23.4	23.3157	25.2	21.2939	86	55.8751	92	61.3554	27.6	27.2783	31.3	25.9171	22.7	21.9704	24.8	20.9502
1989	8	22	33.6	24.6	9	26.4	32.6	25.4	27.4	24	26	24.6	24.9	82	60	94	78	28.3	29.3	30.4	29.3	23.1	23.7	24.3	23.7
1989	8	23	32	22.6	9.4	24.8	31.8	27.2	27.8	24.2	28	26.1	26.1	95	75	92	87	29.8	35.3	33.1	32.7	24	26.8	25.7	25.5
1989	8	24	29.6	25.4	4.2	26	29.2	21.2312	26.7	25	25.2	25.4	25.2	92	79	97	89	31	29.8	32.2	31	24.7	24	25.3	24.6
1989	8	25	29.8755	23	6.8755	23.8	29.8	21.7258	20.2971	23.2	25.2	22.3001	21.4743	95	69	68.3288	63.2008	28	29	27.2383	26.1494	23	23.6	21.9871	21.128
1989	8	26	33.4	24	9.4	24.2	32	28.2	28.2	23.1	25.6	25	24.6	91	60	77	76	27.5	28.6	29.6	28.6	22.7	23.3	23.9	23.3
1989	8	27	33.6	23.6	10	26	30.6	27.7	28	24	25.2	25.2	24.8	85	65	82	77	28.5	28.5	30.4	29.1	23.3	23.3	24.3	23.6
1989	8	28	33.1	24	9.1	26.8	32.6	25.2	27.5	24.4	26.2	23.3	24.6	82	61	85	76	29	29.8	27.4	28.7	23.5	24	22.6	23.4
1989	8	29	30.1	23.4	6.7	24	29.4	26.4	26.5	22.4	24.4	23.4	23.4	87	67	78	77	26	27.3	26.8	26.7	21.8	22.5	22.2	22.2
1989	8	30	30.3	22.8	7.5	24.4	29.3	25.2	26	23.2	24.4	24.2	23.9	90	67	92	83	27.6	27.3	29.5	28.2	22.7	22.6	23.8	23
1989	8	31	32.4	23.2	9.2	25.2	31.8	29	28.8	24	26.2	23.6	24.6	91	65	64	73	29	30.3	25.6	28.3	23.6	24.3	21.5	23.1
1989	9	1	28.7515	24.2	4.55154	24.6	31.4	19.6032	20.7817	23.2	26	19.0335	19.0235	89	65	59.538	60.0708	27.5	30.1	23.712	23.2158	22.7	24.1	19.0601	18.7904
1989	9	2	35.4	20.0291	15.3709	22.0774	33.8	23.6	19.7594	19.7894	25.6	22.4	19.5684	72.358	52	90	61.0805	23.5555	27.5	26.3	23.7344	19.2366	22.6	21.9	19.2591
1989	9	3	35	23.6	11.4	24.8	23.3623	25.8	20.8161	22.4	21.7473	23.6	19.7394	82	51.8127	83	60.5036	25.5	24.8008	27.7	23.0027	21.4	19.9093	22.8	18.6606
1989	9	4	32.2	24.4	7.8	25	28.4	26.8	26.8	22.6	25.2	25.2	24.3	82	77	88	82	25.8	29.9	31	28.9	21.6	24.1	24.6	23.4
1989	9	5	32.2	22.8	9.4	24.2	31.6	27.6	27.8	23	26	24.8	24.6	90	64	80	78	27.3	29.9	29.5	28.9	22.5	24.1	23.8	23.5
1989	9	6	29.6	24.2	5.4	25	28.8	26.4	26.6	23.4	25	24.6	24.3	88	74	86	83	27.7	29.2	29.7	28.9	22.8	23.6	24	23.5
1989	9	7	30.2	25	5.2	25.4	29.6	27.6	27.5	24.2	25.4	24.8	24.8	91	72	80	81	29.4	29.7	29.5	29.5	23.8	23.9	23.8	23.8
1989	9	8	33	24.8	8.2	24.9	23.8097	19.7032	27.9	24.4	24.9	25.8	25	83	64	88	78	28.8	30.4	32.2	30.4	23.4	24.3	25.3	24.3
1989	9	9	31.6	25.6	6	26	31.4	28.1	28.4	23.4	25	25.6	24.7	81	60	82	74	27.1	27.5	31.2	28.6	22.4	22.6	24.7	23.3
1989	9	10	31	24	7	24.8	29.8	26.4	26.8	24	25.2	24.6	24.6	94	69	86	83	29.3	29	29.7	29.4	23.7	23.6	24	23.7
1989	9	11	31.8	24	7.8	25.8	31	24.8	26.6	24.6	25.2	23.6	24.5	91	80	91	87	30.1	35.9	28.3	31.5	24.2	27.1	23.1	24.8
1989	9	12	31.6	24.2	7.4	26.4	31.4	27.2	28	24	25.4	25.2	24.9	82	62	85	76	28.3	28.5	30.7	29.2	23.1	23.2	24.5	23.6
1989	9	13	32.4	22.6	9.8	26	31.8	23.6	26.3	23.4	26.2	23.1	24.2	81	65	96	80	27.1	30.3	27.9	28.4	22.4	24.3	22.9	23.2
1989	9	14	30.8	22.6	8.2	23.6	30.6	26	26.5	22.4	24.2	24.8	23.8	90	59	91	80	26.3	26	30.5	27.6	21.9	21.7	24.4	22.7
1989	9	15	33.6	23.2	10.4	26	32.6	27.4	28.3	23.6	25	24.6	24.4	82	54	80	72	27.5	26.7	29.1	27.8	22.7	22.2	23.6	22.8
1989	9	16	32.2	24.2	8	26.2	22.671	25.6	20.5253	23.2	21.7374	24.6	20.6385	78	52.2789	92	63.4339	26.5	24.8241	30.3	24.1116	22	19.9259	24.2	19.5363
1989	9	17	33.4	25.6	7.8	27	33.4	24.4	27.3	24	26.4	21.8	24.1	78	58	80	72	27.9	29.8	24.4	27.4	22.9	24	20.7	22.5
1989	9	18	26.9483	24.4	2.54827	25	30.2	20.5258	19.8774	23.4	25	20.5286	20.5086	88	66	65.232	62.8678	27.7	28.3	24.1648	23.7985	22.8	23.1	19.5496	19.3465
1989	9	19	32	24.2	7.8	26.2	31.4	26.4	27.6	24	25.6	24.2	24.6	84	63	84	77	28.4	29	28.7	28.7	23.2	23.5	23.4	23.4
1989	9	20	30.8	23.6	7.2	24	29.8	26.4	26.6	23	24.4	23.2	23.5	92	64	77	78	27.4	27	26.3	26.9	22.6	22.4	21.9	22.3
1989	9	21	31.2	23.6	7.6	25	31	24.2	26.1	23.2	25.4	23.2	23.9	86	64	92	81	27.2	28.8	27.8	27.9	22.5	23.4	22.8	22.9
1989	9	22	29.2	23	6.2	24	28.8	25.6	26	23	24.2	23.2	23.5	92	69	82	81	27.4	27.2	26.9	27.2	22.6	22.5	22.3	22.4
1989	9	23	32.4	24	8.4	24.6	31.2	26.8	27.4	23.6	25.1	24.8	24.5	92	61	85	80	28.5	27.9	30	28.8	23.2	22.9	24.1	23.4
1989	9	24	32.2	24.2	8	25.4	32.2	28.6	28.7	23.6	25.4	25.2	24.7	86	58	76	74	27.9	28	29.8	28.6	22.9	22.9	24	23.3
1989	9	25	32.4	23.4	9	24	31.6	25	26.4	22.4	25.2	23.8	23.8	87	60	91	79	26	27.9	28.7	27.5	21.8	22.9	23.4	22.7
1989	9	26	29.6	23.6	6	24.4	25.4	24.2	24.5	23.2	24	23.4	23.5	90	89	94	91	27.6	28.9	28.2	28.3	22.7	23.5	23.1	23.1
1989	9	27	29.8	22.4	7.4	23	29.6	25.2	25.8	21.8	24	23.2	23	90	63	85	79	25.3	26.2	27.1	26.2	21.3	21.8	22.4	21.9
1989	9	28	27.7147	23	4.71468	24.4	30	20.1523	20.3055	23	24.2	19.7059	17.8945	89	62	64.7583	65.4458	27.2	26.4	25.8552	24.2672	22.5	22	20.6855	19.565
1989	9	29	30	22.4	7.6	23.4	29.8	25.2	25.9	21.8	23.4	24.1	23.1	87	59	91	79	25.1	24.6	29.3	26.3	21.1	20.8	23.7	21.9
1989	9	30	28.3232	22.8	5.52318	25.6	32	20.2032	20.5774	22.4	24	20.5419	20.5652	76	52	67.8626	67.3299	25	24.6	25.6333	25.1305	21.1	20.8	20.6252	20.3455
1989	10	1	34.6	24	10.6	25.6	34.4	27.8	28.9	23.4	25.4	25.6	24.8	83	49	84	72	27.3	26.5	31.4	28.4	22.6	22.1	24.8	23.2
1989	10	2	31.4	25	6.4	26	29.8	25	26.5	24	26.2	23.6	24.6	85	75	89	83	28.5	31.6	28.2	29.5	23.3	25	23.1	23.8
1989	10	3	31.4	23	8.4	23.4	27.4	25.3	25.3	22.6	24	23.3	23.3	93	76	85	85	26.9	27.6	27.3	27.3	22.3	22.7	22.5	22.5
1989	10	4	29.5606	23.2	6.36061	25	32	21.118	21.3644	23.2	26.6	22.683	20.6821	86	66	71.9251	63.7959	27.2	31.3	27.5913	25.8518	22.5	24.8	21.9405	20.6752
1989	10	5	30.6	23.2	7.4	23.6	29.3	21.0015	26.7	22.6	25.4	24.2	24.1	92	64	80	79	26.8	28.3	28.4	27.8	22.2	23.1	23.2	22.8
1989	10	6	32.4	23	9.4	23.4	30.4	26.6	26.8	22.6	24.4	23.8	23.6	93	61	79	78	26.9	26.6	27.6	27	22.3	22.1	22.7	22.4
1989	10	7	32.6	23	9.6	25.6	32.4	27.6	28.3	22.2	26	25.5	24.6	75	61	85	73	24.5	29.4	31.2	28.4	20.8	23.8	24.8	23.1
1989	10	8	34	25	9	27	33.4	27.4	28.8	24.6	25.2	24.8	24.9	82	52	81	72	29.3	26.7	29.6	28.5	23.7	22.2	23.9	23.3
1989	10	9	29.6	25.6	4	27	29.4	26.7	22.087	24.4	24.4	24.6	24.5	81	67	76	75	28.8	27.3	28.4	28.2	23.4	22.5	23.2	23
1989	10	10	32.4	24.2	8.2	25	31.2	26.2	27.2	23.4	25	22.8	23.7	88	61	75	74	27.7	27.6	25.5	27	22.8	22.7	21.4	22.3
1989	10	11	30.2	25	5.2	25.6	30	25.6	26.7	23.2	25.2	23.8	24.1	82	68	86	79	26.9	28.9	28.3	28	22.3	23.5	23.1	23
1989	10	12	32	23.2	8.8	23.8	31.2	25.4	26.5	22.4	24.2	23.4	23.3	89	56	85	77	26.2	25.6	27.5	26.4	21.8	21.5	22.6	22
1989	10	13	33.4	23.6	9.8	25.8	32.4	28.4	28.8	22.2	24.2	25	23.8	73	51	76	67	24.4	24.8	29.4	26.2	20.7	21	23.8	21.8
1989	10	14	34.4	23.6	10.8	24.2	33.2	28.6	28.7	23	25.2	25.2	24.5	90	53	76	73	27.3	26.8	29.8	28	22.5	22.2	24	22.9
1989	10	15	34.2	24.2	10	25.6	32.4	27.8	28.4	21.6	25	26.4	24.3	71	55	90	72	23.2	26.8	33.5	27.8	19.9	22.2	25.9	22.7
1989	10	16	34.2	24.6	9.6	26	33	28.4	29	22.6	24.2	24.4	23.7	75	49	72	65	25.2	24.4	27.9	25.9	21.2	20.7	22.9	21.6
1989	10	17	32.8	24.2	8.6	25.8	32.8	26.8	28	24.8	25.2	24.6	24.9	92	54	84	77	30.6	27.1	29.5	29.1	24.4	22.4	23.8	23.6
1989	10	18	29.4	23.4	6	24.4	28.8	26.4	26.5	23.2	25	24.6	24.3	90	74	86	84	27.6	29.2	29.7	28.9	22.7	23.6	24	23.4
1989	10	19	28.5024	23.4	5.10237	26	33	21.764	20.8574	24	26.2	22.2568	22.0948	85	59	74.922	65.8239	28.5	29.6	26.7455	26.1577	23.3	23.8	21.4876	21.129
1989	10	20	31.2	23.4	7.8	24.2	30.6	26.4	26.9	23	25.2	25.2	24.5	90	65	91	82	27.3	28.5	31.3	29	22.5	23.3	24.8	23.5
1989	10	21	32.8	24	8.8	25.8	32	25	27	22.2	25.4	23.8	23.8	73	59	91	74	24.4	28.1	28.7	27.1	20.7	23	23.4	22.4
1989	10	22	33.2	22.6	10.6	24.2	25.4613	27.6	22.087	23	23.4032	25.2	22.2069	90	59.3548	83	66.7971	27.3	27.1	30.5	26.3292	22.5	21.6516	24.4	21.2246
1989	10	23	32	23.2	8.8	25.4	30	27.4	27.5	23.4	25.2	25.2	24.6	85	68	84	79	27.5	28.9	30.6	29	22.6	23.5	24.4	23.5
1989	10	24	31.2	23.6	7.6	25	31	26.4	27.2	23.4	25.2	24.8	24.5	88	63	88	79	27.7	28.3	30.2	28.7	22.8	23.1	24.2	23.4
1989	10	25	31.4	23.6	7.8	24.4	31.2	25.3	26.5	22.4	24.4	24	23.6	84	57	90	77	25.8	26.1	29	26.9	21.6	21.8	23.5	22.3
1989	10	26	33	23.6	9.4	25	32.4	27.6	28.2	23.4	24.4	25.4	24.4	88	52	84	75	27.7	25.3	31	28	22.8	21.3	24.6	22.9
1989	10	27	33	25	8	27.6	32.4	26.4	28.2	23.8	25.2	24.2	24.4	73	56	84	71	27	27.3	28.7	27.7	22.3	22.6	23.4	22.8
1989	10	28	29	23	6	24.2	28.8	24.2	25.4	23.1	24.8	23	23.6	91	72	90	85	27.5	28.7	27.3	27.8	22.7	23.3	22.5	22.9
1989	10	29	31	21.6	9.4	24.4	30	27.6	27.4	22.2	25.2	25.2	24.2	83	68	83	78	25.3	28.9	30.5	28.2	21.3	23.5	24.4	23
1989	10	30	32	24	8	24.4	31.4	27	27.5	23.2	26	24.2	24.5	90	65	80	79	27.6	30.1	28.4	28.7	22.7	24.1	23.2	23.3
1989	10	31	31	24.2	6.8	24.4	30.6	26.8	27.1	23.4	24.2	23.8	23.8	92	59	78	76	28.1	26	27.5	27.2	23	21.7	22.7	22.5
1989	11	1	30.8	25	5.8	26	30.8	24.4	26.4	24.4	26	22.4	24.3	88	69	84	80	29.5	30.5	25.8	28.6	23.8	24.4	21.6	23.3
1989	11	2	26.7798	24.4	2.37985	25.4	31.4	18.7938	20.189	24	25.4	19.7581	17.8395	89	62	64.3548	54.2059	28.9	28.5	24.7548	23.0332	23.5	23.2	19.9097	18.5957
1989	11	3	29.8	23.6	6.2	24	29	26	26.3	23.2	24.6	24.2	24	94	70	86	83	27.9	28	29	28.3	22.9	23	23.5	23.1
1989	11	4	31.6	23.4	8.2	24.2	31	28	27.8	22.6	24.4	26.2	24.4	87	58	87	78	26.4	26.2	32.8	28.5	22	21.9	25.6	23.1
1989	11	5	33.4	24	9.4	25.4	32.4	28.7	20.4287	22.4	24.4	25.8	24.2	77	52	86	72	25.1	25.3	31.8	27.4	21.2	21.3	25.1	22.5
1989	11	6	32.6	25.2	7.4	27	32.6	28.2	29	23.4	24	25	24.1	74	49	77	67	26.4	24.2	29.6	26.7	22	20.6	23.9	22.1
1989	11	7	32.4	24.4	8	26	32	26.6	27.8	23.4	24.4	23.8	23.9	81	54	79	71	27.1	25.6	27.6	26.8	22.4	21.5	22.7	22.2
1989	11	8	31.2	22	9.2	24.6	31	27.2	27.5	23.2	24.2	24	23.8	89	57	77	74	27.5	25.7	27.7	27	22.7	21.6	22.8	22.3
1989	11	9	30	24.2	5.8	24.4	28.8	25.4	26	23	24	24.1	23.7	89	67	90	82	27.2	26.7	29.2	27.7	22.5	22.2	23.6	22.7
1989	11	10	31.4	24	7.4	26	31	25.2	26.9	22.6	23.4	22.2	22.7	75	53	77	68	25.2	23.8	24.8	24.6	21.2	20.3	21	20.8
1989	11	11	31.4	22.6	8.8	25.6	30.6	24.4	26.3	24	24.2	23.2	23.8	88	59	90	79	28.8	26	27.6	27.5	23.4	21.7	22.7	22.6
1989	11	12	31.2	18.7229	12.4771	22.0516	30.2	25	21.2812	19.5774	25	24.2	18.9836	71.4839	66	94	60.0042	24.0581	28.3	29.7	25.5301	19.7452	23.1	23.9	20.5186
1989	11	13	26.2138	24.4	1.8138	25.4	31.2	19.8581	20.0058	23.4	24.4	19.4997	18.867	85	57	63.9334	58.871	27.5	26.1	24.7387	24.5419	22.6	21.8	19.9129	19.7968
1989	11	14	32	24.4	7.6	26	31.8	26.1	27.5	23.2	24.2	24.1	23.8	79	54	85	73	26.6	25.2	28.7	26.8	22.1	21.2	23.4	22.2
1989	11	15	32.2	24.2	8	25.8	32.2	26.4	27.7	23	24.2	23.4	23.5	79	52	78	70	26.3	25	26.8	26	21.9	21.1	22.2	21.7
1989	11	16	27.5722	23.2	4.37218	26.2	32.6	21.8472	21.1461	23.2	25	19.7461	18.0457	78	54	62.8012	55.3513	26.5	26.7	25.8431	23.8827	22	22.2	20.7284	19.231
1989	11	17	32.6	24	8.6	26.2	31.6	27.2	28.1	23.6	25.4	24.4	24.5	81	61	80	74	27.4	28.4	28.7	28.2	22.6	23.2	23.4	23.1
1989	11	18	32.4	25.2	7.2	25.4	31.6	28.4	28.5	23.4	25.4	24.4	24.4	85	61	72	73	27.5	28.4	27.9	27.9	22.6	23.2	22.9	22.9
1989	11	19	32.4	24.8	7.6	25.6	32.2	26.1	27.5	24.2	25.1	23.4	24.2	72	57	80	70	23.7	27.2	27	26	20.2	22.5	22.4	21.7
1989	11	20	34.2	24.4	9.8	26.4	32.6	26.3	27.9	21.6	24.1	23	22.9	66	50	76	64	22.7	24.5	25.9	24.3	19.5	20.7	21.7	20.6
1989	11	21	32.4	23.4	9	25.4	31.8	26	27.3	22.2	24.4	24.1	23.6	76	55	86	72	24.7	25.7	28.8	26.4	20.9	21.6	23.4	21.9
1989	11	22	33.1	24.4	8.7	25	32.2	27.2	27.9	24.2	26	23.2	24.5	94	61	72	76	29.7	29.5	25.8	28.3	23.9	23.8	21.6	23.1
1989	11	23	32.3	24.2	8.1	24.4	30.8	27	27.3	23.2	25.4	24.4	24.3	90	65	81	79	27.6	28.9	28.8	28.5	22.7	23.5	23.4	23.2
1989	11	24	33.2	24	9.2	25.2	33	24.3	26.7	25	26	22.1	24.4	98	58	83	80	31.5	29	25.1	28.6	24.9	23.5	21.2	23.2
1989	11	25	31.6	23.4	8.2	24.4	31.2	27	27.4	23.6	25.4	24.1	24.4	94	63	79	79	28.6	28.6	28.1	28.4	23.3	23.3	23	23.2
1989	11	26	31.8	23.6	8.2	25	31.4	27.4	27.8	23.2	26.3	24.3	24.6	86	67	78	77	27.2	30.9	28.3	28.8	22.5	24.6	23.2	23.4
1989	11	27	28.5638	23.4	5.16379	26	32	20.9948	21.4377	23.2	25.4	20.2043	20.0668	79	59	65.1365	56.2683	26.6	28.1	24.9856	24.0816	22.1	23	20.1975	19.675
1989	11	28	35	22.6	12.4	26	34	28.3	21.7129	23.6	25.6	25	24.7	82	51	65	66	27.5	27.3	27.7	27.5	22.7	22.5	22.8	22.7
1989	11	29	28.4779	24.4	4.07786	27.4	32.6	20.2419	21.5419	23.2	25	20.4355	20.1613	70	54	66.3871	57.6452	25.7	26.7	25.0871	24.0032	21.5	22.2	20.3129	19.6774
1989	11	30	32.2	23.2	9	24	31.6	27.2	27.5	23	26	25	24.7	92	64	84	80	27.4	29.9	30.2	29.2	22.6	24.1	24.2	23.6
1989	12	1	29.9903	23.6	6.39027	24	30.4	22.0677	22.3234	22.4	25.2	21.9039	20.6855	87	66	70.4266	61.3554	26	28.6	25.62	23.5351	21.8	23.3	20.8216	19.3484
1989	12	2	27.2	22.2	5	23.8	27.2	24.4	25	23	24.2	23.6	23.6	94	78	94	88	27.6	28.2	28.6	28.1	22.7	23.1	23.3	23
1989	12	3	31.6	23.4	8.2	25.4	30.4	27	27.5	23.6	25.2	24.4	24.4	86	66	81	78	27.9	28.6	28.8	28.5	22.9	23.3	23.4	23.2
1989	12	4	30.1	24	6.1	25	28.4	25.2	26	23.6	24.4	23.2	23.7	89	72	85	82	28.2	27.9	27.1	27.7	23.1	22.9	22.4	22.8
1989	12	5	31.4	23.2	8.2	23.4	30.6	26.4	26.7	22.4	24.4	24.2	23.7	92	60	84	79	26.4	26.5	28.7	27.2	22	22	23.4	22.5
1989	12	6	32.4	21.2	11.2	22.2	31.8	23.9	22.5965	21.6	23	23	22.5	95	48	79	74	25.4	22.3	26	24.6	21.3	19.3	21.7	20.8
1989	12	7	32.6	21.6	11	22.8	32	25.8	26.6	21	24.4	23.6	23	85	54	83	74	23.7	25.6	27.7	25.6	20.2	21.5	22.8	21.5
1989	12	8	33.2	21.4	11.8	25.4	25.0194	27.6	22.2908	25.4	22.9861	26.4	20.6751	80	52.0791	91	64.2572	25.8	25.4302	33.6	23.8472	21.6	20.6052	26	19.4262
1989	12	9	33.4	22.6	10.8	25.2	32.4	27.2	28	22.4	25.2	25	24.2	79	56	84	73	25.2	27.3	30.2	27.6	21.3	22.6	24.2	22.7
1989	12	10	33.6	19.2194	14.3806	22.1806	25.4903	27.8	21.7677	19.9484	22.673	24.6	20.5952	73.2581	45.6191	77	58.4724	22.6097	23.006	28.8	22.9927	18.9323	19.0135	23.4	18.9869
1989	12	11	32.6	23.2	9.4	25.2	32.6	25.6	27.3	21	23.2	23.4	22.5	69	45	83	66	22.1	22.3	27.3	23.9	19.1	19.2	22.6	20.3
1989	12	12	33.4	20.6	12.8	21.8	32.8	25.6	26.5	19	22.6	22.4	21.3	77	42	76	65	20.1	20.7	25	22	17.6	18.1	21.1	18.9
1989	12	13	32.4	20	12.4	23.6	32.2	27	27.5	21.6	22.6	23	22.4	84	44	71	67	24.5	21.1	25.5	23.7	20.8	18.4	21.4	20.2
1989	12	14	32.6	20	12.6	25	32.6	26.2	27.5	21	23.2	22.2	22.1	70	45	71	62	22.2	22.3	24.1	22.9	19.2	19.2	20.5	19.7
1989	12	15	32.6	20.8	11.8	24	32.2	25.6	26.9	18.2	23.4	21.8	21.1	57	48	72	59	17.1	23	23.6	21.2	15.1	19.8	20.2	18.3
1989	12	16	33.4	22.2	11.2	24	32.8	27	27.7	20.2	22.4	25	22.5	71	41	85	66	21.2	20.3	30.4	23.9	18.4	17.7	24.3	20.1
1989	12	17	33.6	19.2	14.4	24.3	32.6	25.4	26.9	21.4	23	22.2	22.2	62	44	76	61	18.7	21.8	24.7	21.7	16.4	18.9	20.9	18.7
1989	12	18	34.2	21	13.2	23	33.2	27.6	27.9	18	22.4	24	21.5	62	39	74	59	17.4	20	27.5	21.6	15.3	17.5	22.6	18.5
1989	12	19	33.2	22	11.2	23.4	33	28.2	28.2	19.2	23	23.2	21.8	68	43	66	59	19.5	21.5	25.2	22.1	17.1	18.7	21.2	19
1989	12	20	34.8	22	12.8	22.2	27	21.8839	26	20.4	23	26.8	23.4	85	42	73	67	22.8	15	26.6	21.5	19.6	13	22.1	18.3
1989	12	21	34.4	21	13.4	24.3	33.8	25.4	27.2	19.8	21.4	21	20.7	66	33	68	56	20.1	17.4	22	19.8	17.6	15.3	19	17.3
1989	12	22	33.8	21.4	12.4	24.3	33.6	24.8	26.9	18	21.4	20.6	20	54	34	69	52	16.5	17.5	21.5	18.5	14.5	15.4	18.7	16.2
1989	12	23	34.2	21.6	12.6	25.1	33	27.8	28.4	18.4	22	21.8	20.7	53	38	59	50	16.8	19.2	22.2	19.4	14.8	16.9	19.2	16.9
1989	12	24	34.2	20.6	13.6	23.4	26.1439	27.4	22.1533	22.6	22.1476	21.6	20.8277	93	45.8777	60	58.4027	26.9	23.1659	22	22.9708	22.3	19.1814	19	19.0607
1989	12	25	34.4	21.8	12.6	24.8	32	27.2	27.8	23.6	24	23.2	23.6	91	52	72	71	28.3	24.6	25.8	26.2	23.1	20.8	21.6	21.9
1989	12	26	33.2	22.8	10.4	24.6	32.6	27	27.8	22.2	23.2	23.6	23	81	45	75	67	25.2	22.3	26.9	24.8	21.2	19.2	22.3	20.9
1989	12	27	33.6	20.8	12.8	23.8	33.4	29	28.8	23.2	22.6	22.4	22.7	95	40	57	64	28	20.4	22.8	23.7	23	17.8	19.6	20.1
1989	12	28	33.6	20	13.6	23	33.6	24	26.1	19.8	22.6	19	20.5	75	39	63	59	21	20.2	18.7	20	18.3	17.7	16.4	17.5
1989	12	29	30.8255	21	9.82552	25	33.6	21.6142	22.9129	20.2	22.2	21.1645	20.8916	65	37	61.2258	56.9074	20.5	19.3	23.3355	22.5399	17.9	16.9	19.3097	18.8137
1989	12	30	30.8264	17.7682	13.0583	19.7394	25.264	22.0065	20.5962	18.1644	21.6042	20.4032	19.8056	65.9979	44.154	57.7742	53.8622	19.3232	22.6231	22.2387	20.3728	16.4429	18.5673	18.4452	16.9973
1989	12	31	33.8	18.6	15.2	27	32.4	28.2	29	20.2	22.3	22.2	21.6	54	42	60	52	19.2	20.3	22.8	20.8	16.9	17.8	19.6	18.1
1988	12	31	31.2	24	7.2	24	28.8	24.6	25.5	22.2	23.6	22.2	22.7	86	65	81	77	25.6	25.7	25.2	25.5	21.5	21.6	21.2	21.4

## Sheet: 1989
						Temperature				Temperature				Relative Humidity				Pressure				Dew temperature
Year	Month	Day	Maximum	Minimum	Max-Min	1899-12-31 07:00:00	1899-12-31 13:00:00	1899-12-31 19:00:00	Average	1899-12-31 01:00:00	1899-12-31 13:00:00	1899-12-31 19:00:00	Average	1899-12-31 01:00:00	1899-12-31 13:00:00	1899-12-31 19:00:00	Average	1899-12-31 07:00:00	1899-12-31 13:00:00	1899-12-31 19:00:00	Average	1899-12-31 07:00:00	1899-12-31 13:00:00	1899-12-31 19:00:00	Average		Month	Taverage	Hraverage
1990	1	1	29.561	24	5.56098	25.4	33.2	20.6615	19.256	21.2	24.2	20.0737	18.4539	69	48	54.8934	45.1801	22.4	24.3	21.538	19.4634	19.3	20.6	18.0079	16.3783		January	28.7497	49.9078
1990	1	2	34.2	23	11.2	27.2	34	27.6	29.1	22.2	23.2	22.4	22.6	65	40	64	56	23.5	21.4	23.7	22.8	20.1	18.6	20.2	19.6		February	28.7235	55.0803
1990	1	3	33.6	24.4	9.2	26.6	32.4	28.2	28.9	21	23.2	23	22.4	61	46	65	57	21.2	22.4	24.7	22.8	18.4	19.3	20.9	19.5		March	29.4355	53.473
1990	1	4	34.8	24.8	10	26.6	34.2	28.2	29.3	20.8	23.2	24.8	22.9	60	40	76	58	20.8	21.2	29.1	23.7	18.1	18.5	23.6	20		April	28.1677	65.0767
1990	1	5	34.4	24.6	9.8	26.6	33.6	29.2	29.6	21.4	22.8	21.8	22	63	40	53	52	22.1	20.7	21.3	21.3	19.1	18	18.5	18.5		May	26.1993	71.6468
1990	1	6	35.2	23.8	11.4	24.4	33	29.4	29	19.2	21.4	21.8	20.8	62	36	52	50	18.8	17.9	21.1	19.3	16.6	15.8	18.4	16.9		June	27.6284	66.1529
1990	1	7	34.2	23.4	10.8	26.6	33	29.2	29.5	20	22.2	21.2	21.1	55	39	49	48	19.1	19.7	19.9	19.6	16.7	17.3	17.5	17.2		July	27.6364	64.1458
1990	1	8	35	22.2	12.8	25.2	34.2	29.6	29.7	18.2	22	20.1	20.1	51	34	42	42	16.3	18.5	17.3	17.4	14.3	16.2	15.2	15.3		August	27.5753	62.7783
1990	1	9	35.2	22.4	12.8	25.4	34.4	23.4522	21.4643	19.4	21.4	20.6	20.5	57	31	55.4089	49.7815	18.6	17	22.6031	21.078	16.4	14.9	18.9136	17.7016		September	21.0837	64.5249
1990	1	10	35	20.2194	14.7806	25.4	34.8	29.2	29.6	19	22.4	21	20.8	55	34	48	46	17.8	19	19.5	18.8	15.7	16.7	17.1	16.5		October	25.0206	73.1033
1990	1	11	31.1103	23.8	7.31026	26.8	35	28	29.5	19	21.6	21.2	20.6	48	30	55	44	16.9	17	20.7	18.2	14.8	15	18.1	16		November	26.7444	72.0668
1990	1	12	34.6	22.2	12.4	23.4	34.6	29.2	29.1	19.8	22.2	22.6	21.5	72	34	57	54	20.7	18.7	23.1	20.8	18.1	16.4	19.8	18.1		December	26.2511	64.5018
1990	1	13	34.6	19.5355	15.0645	21.8406	26.6622	28.6	21.2768	18.887	21.3411	22.2	19.1501	67.2633	38.2601	58	44.5203	20.462	21.1913	22.6	19.3898	17.4485	17.6583	19.4	16.2797
1990	1	14	35.2	21.4	13.8	25.4	33	29.5	29.4	21.2	23.2	21.4	21.9	69	44	49	54	22.4	22	20.2	21.5	19.3	19	17.7	18.7
1990	1	15	34	24.4	9.6	26.6	33	28	28.9	20.2	22.2	21	21.1	56	39	54	50	19.5	19.7	20.3	19.8	17.1	17.3	17.7	17.4
1990	1	16	35.6	22.4	13.2	26.4	35	29.2	30	19.4	22.6	21.6	21.2	52	34	51	46	17.9	19.3	20.8	19.4	15.8	17	18.1	17
1990	1	17	35.6	23.4	12.2	26.4	34.8	29.8	30.2	20.4	23	22.2	21.9	58	37	52	49	20	20.4	21.8	20.7	17.5	17.8	18.9	18.1
1990	1	18	36.6	22.6	14	26.2	35.6	30.6	30.8	20.2	22.6	22.2	21.7	58	33	48	46	19.7	18.9	21.3	20	17.3	16.6	18.5	17.5
1990	1	19	36.6	23.6	13	25.6	35.4	30.8	30.6	20.2	22.4	22.5	21.7	61	32	49	48	20.1	18.6	21.8	20.2	17.6	16.4	18.9	17.6
1990	1	20	36.6	24.2	12.4	24.8	34.2	31.2	30.4	21.4	23.2	22.8	22.5	74	40	49	54	23.3	21.2	22.3	22.2	19.9	18.5	19.2	19.2
1990	1	21	36.6	24.4	12.2	26.4	35.2	30.6	30.7	21	23.4	23	22.5	62	37	53	51	21.3	21.1	23.1	21.8	18.5	18.3	19.8	18.9
1990	1	22	36.2	24.8	11.4	26.8	36	30.6	31	20.8	23.6	22.8	22.4	59	35	52	49	20.6	21	22.6	21.4	18	18.3	19.5	18.6
1990	1	23	36.2	25	11.2	26.8	34.8	29.6	30.2	20.8	23.4	22.4	22.2	59	38	54	50	20.6	21.3	22.4	21.4	18	18.5	19.3	18.6
1990	1	24	36.6	25	11.6	26.6	36	30.6	31	21.4	24.6	22.6	22.9	63	40	51	51	22.1	23.5	22.2	22.6	19.1	20.1	19.2	19.4
1990	1	25	37.4	25.4	12	26.2	37	30.6	31.1	20.6	24	22.6	22.4	61	34	51	48	20.6	21.3	22.2	21.4	18	18.5	19.2	18.6
1990	1	26	30.3118	23.2	7.11181	24.4	31.2	21.8817	19.1423	21.2	24.2	20.2421	18.3241	76	56	47.2282	41.6598	23.1	25.6	20.2078	18.3138	19.8	21.5	16.9527	15.3853
1990	1	27	36	24.4	11.6	25.6	33.6	29.8	29.7	22.2	22.4	22.6	22.4	75	38	54	56	24.5	19.8	22.7	22.3	20.8	17.3	19.5	19.2
1990	1	28	36	25.4	10.6	26.8	34.4	29.2	29.9	23.4	23.2	22	22.9	75	39	54	56	26.5	21.1	21.7	23.1	22.1	18.4	18.8	19.8
1990	1	29	36.6	24.3	12.3	25.2	35.4	30.6	30.5	20.2	22.6	22.2	21.7	64	33	48	48	20.4	19	21.3	20.2	17.8	16.7	18.5	17.7
1990	1	30	37.4	19.9839	17.4161	25	36	32.6	31.5	20.3	23	23.2	22.2	66	33	45	48	20.7	19.6	22.3	20.9	18.1	17.2	19.2	18.2
1990	1	31	37.2	23.4	13.8	25	36	31.2	30.9	22.4	24.4	22.2	23	80	39	46	55	25.4	23	20.9	23.1	21.3	19.7	18.2	19.7
1990	2	1	37	24.4	12.6	26.4	37	30.6	31.1	23	24.4	23	23.5	75	36	53	54	25.9	22.3	23.1	23.8	21.6	19.3	19.8	20.2
1990	2	2	36.6	25	11.6	25.8	34.4	30	30	22	23.6	22.8	22.8	72	41	54	56	23.9	22.1	23	23	20.4	19.1	19.8	19.7
1990	2	3	36.8	25.2	11.6	28.6	35.4	29.2	30.6	22	23.4	22.2	22.5	57	36	55	49	22.1	20.9	22.2	21.7	19.1	18.2	19.2	18.8
1990	2	4	36.2	26.2	10	28	35.4	30.6	31.2	22	24.8	22.6	23.1	60	42	51	51	22.5	24.4	22.2	23	19.4	20.7	19.2	19.7
1990	2	5	32.6	24.4	8.2	25	32.4	25.8	27.3	22.6	25	24	23.9	82	55	86	74	25.8	26.8	28.6	27.1	21.6	22.2	23.3	22.4
1990	2	6	33.6	24.2	9.4	24.4	32.8	25.4	27	23.6	24.4	23.6	23.9	94	50	86	77	28.6	25.1	27.9	27.2	23.3	21.1	22.9	22.4
1990	2	7	34.2	24	10.2	25.2	33	29	29	23.6	25	24.8	24.5	88	53	71	70	28.1	26.4	28.5	27.7	23	22	23.3	22.8
1990	2	8	35.6	25	10.6	25	34	30.2	29.9	23	23.6	22.6	23.1	85	42	52	60	26.8	22.3	22.4	23.8	22.2	19.3	19.3	20.3
1990	2	9	35.8	22.6	13.2	22.8	34.8	31.2	30	21.1	23.8	24.4	23.1	86	40	57	61	23.9	22.3	26.1	24.1	20.4	19.2	21.8	20.5
1990	2	10	36.2	22.8	13.4	23.4	35.4	29.8	29.6	21.2	26.2	25.8	24.4	82	49	73	68	23.7	28	30.6	27.4	20.2	22.9	24.4	22.5
1990	2	11	35.2	21.2	14	25.2	35	30.4	30.3	23.2	28.6	28.4	26.7	85	62	86	78	27.1	34.9	37.4	33.1	22.4	26.7	27.8	25.6
1990	2	12	35.2	25.2	10	25.4	33.6	30.8	30.1	22.2	25	25.4	24.2	76	50	65	64	24.7	26	28.9	26.5	20.9	21.8	23.5	22
1990	2	13	35.6	24	11.6	25	34.2	30	29.8	21.2	23	23.2	22.5	72	39	57	56	22.7	20.8	24	22.5	19.5	18.1	20.4	19.3
1990	2	14	36.2	23.4	12.8	26.2	35	30.4	30.5	21.8	22	25.4	23.1	68	32	67	56	23.2	17.9	29.2	23.4	19.9	15.8	23.6	19.8
1990	2	15	35.6	21.2	14.4	23.8	34.4	30.6	29.9	19.8	22.2	27.2	23.1	69	35	77	60	20.5	18.8	33.8	24.4	17.9	16.5	26.1	20.2
1990	2	16	35.2	22.2	13	26.8	35	30.2	30.5	20.8	24	22	22.3	59	40	49	49	20.6	22.6	21.1	21.4	18	19.5	18.3	18.6
1990	2	17	36.2	23	13.2	26.4	35	30.8	30.8	23.2	24.4	20.6	22.7	77	42	40	53	26.3	23.6	17.6	22.5	21.9	20.2	15.5	19.2
1990	2	18	35.8	22.8	13	26.6	25.4768	29.6	19.7928	19.4	21.3422	22.2	18.8991	51	38.2492	53	44.1345	17.8	21.4273	21.9	19.7159	15.7	17.7976	19	16.5953
1990	2	19	30.6121	21	9.61215	23.4	33.4	21.9298	21.7545	19.8	22.2	19.2168	19.0786	72	38	43.5714	43.9617	20.7	19.4	19.4688	20.079	18.1	17.1	16.4474	16.8289
1990	2	20	35.6	20.452	15.148	21.451	34	31	21.8714	18.5338	23.6	22.2	19.8697	65.5146	42	47	45.9841	20.3865	22.3	21	20.6077	17.2792	19.3	18.3	17.3789
1990	2	21	36	24	12	26	35	30.4	30.5	21.2	23.4	25	23.2	66	38	65	56	22	21.2	28.1	23.8	19	18.4	23	20.2
1990	2	22	36.2	24.6	11.6	26	35	31.8	31.1	21	23	22.6	22.2	64	36	46	49	21.6	20.2	21.4	21.1	18.7	17.7	18.6	18.3
1990	2	23	30.9235	23	7.92347	24.4	35.8	32	31	20.2	22.6	22.2	21.7	68	32	43	48	20.9	18.8	20.3	20	18.2	16.5	17.8	17.5
1990	2	24	34.8	21.4	13.4	25.4	33.6	29.4	29.4	20.6	23.4	19.6	21.2	65	43	40	49	21.1	22.1	16.4	19.9	18.4	19.1	14.4	17.3
1990	2	25	35	19.6	15.4	27.6	34.4	29.8	30.4	21.4	21.6	20.2	21.1	58	32	41	44	21.4	17.4	17.4	18.7	18.6	15.3	15.3	16.4
1990	2	26	35.8	22.4	13.4	25	33.4	30.2	29.7	17.4	20	21.4	19.6	47	28	46	40	14.9	14.6	19.7	16.4	12.9	12.6	17.3	14.3
1990	2	27	34.6	22	12.6	24.4	33.8	29.2	29.1	17.4	21	20.2	19.5	50	31	44	42	15.3	16.5	17.8	16.5	13.3	14.5	15.7	14.5
1990	2	28	35.4	20.0089	15.3911	21.6208	24.7945	30.6	22.0398	19.3072	19.809	22.2	18.8122	69.1237	36.5727	48	44.169	21.9333	20.084	21.3	19.95	18.3345	16.6502	18.5	16.6536
1990	3	1	34.8	23.2	11.6	25.4	33.4	30.2	29.8	21	22.6	21.4	21.7	68	40	46	51	22	20.4	19.7	20.7	19	17.8	17.3	18
1990	3	2	35.2	23.2	12	25.4	33.2	30.6	30	21.8	23.2	22.8	22.6	73	43	52	56	23.8	21.9	22.6	22.8	20.3	18.9	19.5	19.6
1990	3	3	35.2	23.4	11.8	26.6	34	28	29.1	22.5	23.4	24	23.3	71	41	72	61	24.6	21.8	27.2	24.5	20.8	18.9	22.5	20.7
1990	3	4	33.8	24.2	9.6	25.4	30.6	31.2	29.6	22.4	23.2	23.2	22.9	77	54	51	61	25.1	23.6	23.2	24	21.2	20.1	19.9	20.4
1990	3	5	35.6	25	10.6	26.2	34.4	30.2	30.3	21.4	23.8	23.2	22.8	66	41	56	54	22.3	22.5	23.8	22.9	19.3	19.4	20.3	19.7
1990	3	6	36.6	24.8	11.8	26	35.6	30.4	30.6	22	23.6	21	22.2	71	37	43	50	23.8	21.3	18.7	21.3	20.3	18.5	16.5	18.4
1990	3	7	38.4	25.6	12.8	26.2	38	32.6	32.3	20.6	22.4	21.8	21.6	61	26	39	42	20.6	16.9	19.1	18.8	18	14.9	16.7	16.5
1990	3	8	37.8	25.6	12.2	26.6	36.4	30.4	31	21	23.4	22	22.1	61	33	48	48	21.2	20.3	20.9	20.8	18.4	17.7	18.2	18.1
1990	3	9	37.4	25.6	11.8	27	36	29.4	30.5	21.4	23.2	22.2	22.3	61	34	54	50	21.8	20.1	22	21.3	18.9	17.6	19.1	18.5
1990	3	10	38.4	24.4	14	26.4	35.4	30.6	30.8	22.4	23.6	23	23	71	37	53	54	24.5	21.4	23.1	23	20.7	18.6	19.8	19.7
1990	3	11	31.7329	19.8959	11.837	22.7696	28.2166	23.2901	24.1916	20.2937	21.7133	20.115	19.7739	71.4267	40.7318	47.6407	50.3129	23.1913	21.7477	22.2048	21.2393	19.2591	17.9873	18.4616	17.6308
1990	3	12	38	26.2	11.8	27	36.6	31.2	31.5	22.2	24	23	23.1	66	35	50	50	23.6	21.6	22.7	22.6	20.2	18.7	19.5	19.5
1990	3	13	38.2	26.6	11.6	27.4	38.2	32.2	32.5	22.6	25	26	24.5	67	34	61	54	24.3	23	29.5	25.6	20.6	19.8	23.8	21.4
1990	3	14	37.4	25.6	11.8	27.6	36	32	31.9	21.8	24	25.6	23.8	60	37	60	53	22.3	22	28.6	24.3	19.3	19	23.3	20.5
1990	3	15	33.4	24	9.4	26	33	30.2	29.9	22.2	24	23.8	23.3	72	48	59	60	24.3	23.9	25.3	24.5	20.6	20.4	21.3	20.8
1990	3	16	36.8	24.4	12.4	25.4	36	30.2	30.5	22.2	23.4	23.2	22.9	76	35	56	55	24.7	20.5	23.8	23	20.9	17.9	20.3	19.7
1990	3	17	35	24.6	10.4	25.8	28.062	32	24.7975	22.4	22.5967	25.8	20.6821	75	45.1659	61	56.9557	24.9	23.4491	29.2	23.2394	21	19.29	23.6	19.2522
1990	3	18	30.103	25.4	4.70304	26.6	35.2	28	29.5	22.4	24.2	24.6	23.7	70	40	76	62	24.3	23	28.7	25.3	20.7	19.7	23.4	21.3
1990	3	19	38	20.1631	17.8369	22.9282	28.5769	30.6	24.8691	20.4303	22.8235	23	20.4814	66.7409	44.8221	53	55.3421	23.3717	23.9819	23.1	23.3382	19.3517	19.73	19.8	19.2324
1990	3	20	37.6	24.8	12.8	27	35.4	31.2	31.2	21.8	23.6	22.8	22.7	64	37	49	50	22.7	21.4	22.3	22.1	19.5	18.6	19.2	19.1
1990	3	21	36	25.6	10.4	27.6	34.4	30.6	30.8	21.8	24	23	22.9	60	42	53	52	22.3	23	23.1	22.8	19.3	19.8	19.8	19.6
1990	3	22	36	24.8	11.2	26.4	34.4	31	30.7	22.2	24.4	23.2	23.3	70	44	52	55	24	24	23.3	23.8	20.4	20.4	20	20.3
1990	3	23	36.6	26	10.6	27	35.2	30.6	30.9	21.8	24.4	21.2	22.5	64	41	43	49	22.7	23.5	19	21.7	19.5	20.1	16.7	18.8
1990	3	24	31.9583	25	6.95827	26.8	33.2	24.4179	23.1553	22.8	23.2	21.9264	20.5409	71	43	60.393	56.3334	25.1	21.9	24.5662	23.1043	21.2	18.9	19.9878	18.7828
1990	3	25	36.6	25.8	10.8	28.6	35	31.2	31.5	23.8	23.6	22.2	23.2	67	39	46	51	26.3	21.7	20.9	23	21.9	18.8	18.2	19.6
1990	3	26	35.4	26	9.4	26.4	29	26.6	27.1	21.2	23	22.6	22.3	63	60	71	65	21.8	24.2	24.8	23.6	18.9	20.5	21	20.1
1990	3	27	30.0591	24.4	5.65909	24.8	34.4	25.5667	23.9338	21.4	23.2	19.9053	19.1697	74	39	49.4281	50.4593	23.3	21.1	21.2561	20.9571	19.9	18.4	17.6092	17.3067
1990	3	28	36	24.2	11.8	26.2	35	31.2	30.9	21	23	21.6	21.9	63	36	43	47	21.5	20.2	19.5	20.4	18.6	17.7	17.1	17.8
1990	3	29	36.4	25.6	10.8	26.4	35	32.8	31.8	23.4	23	22.2	22.9	78	36	40	51	26.8	20.2	19.8	22.3	22.2	17.7	17.4	19.1
1990	3	30	38.2	24.4	13.8	26.6	36.6	32.6	32.1	21.8	23.6	23.2	22.9	66	34	45	48	23	20.6	22.3	22	19.7	18	19.2	19
1990	3	31	36.8	24.2	12.6	25.8	27.5945	34	24.7519	21.6	23.071	23.5	21.0637	69	48.0532	42	59.2587	23	25.0543	22.1	24.4494	19.8	20.3453	19.1	20.029
1990	4	1	35.6	25.2	10.4	27.2	28.3371	25.6	23.8341	24	23.8	22.9404	22.7926	77	48.9823	59.6712	60.2555	27.7	25.8198	25.4634	25.154	22.8	21.3611	20.8196	20.6993
1990	4	2	29.6	24.4	5.2	25.2	27	27.6	26.9	24.2	24.4	24.8	24.5	92	81	80	84	29.5	28.8	29.5	29.3	23.8	23.4	23.8	23.7
1990	4	3	32.416	24.8	7.61599	26.2	32.4	22.6036	21.06	23.2	25.2	22.8373	21.9063	78	56	59.8774	62.7669	26.5	27.3	25.6112	25.7987	22	22.6	20.8849	21.0193
1990	4	4	30.8	22.8	8	25.4	27.8	28.4	27.5	22.2	24	25.6	23.9	76	73	80	76	24.7	27.3	31	27.7	20.9	22.6	24.6	22.7
1990	4	5	33.6	25	8.6	25.8	32.8	26	27.6	24	26	24.2	24.7	86	59	86	77	28.6	29.2	29	28.9	23.3	23.6	23.5	23.5
1990	4	6	33.8	24.2	9.6	25.2	33	29.8	29.5	23.4	24.4	23.2	23.7	86	50	58	64	27.6	24.9	24.1	25.5	22.7	21	20.5	21.4
1990	4	7	35.2	25	10.2	27.2	34.4	31.6	31.2	24.4	23.6	26.6	24.9	80	41	68	63	28.7	22.1	31.5	27.4	23.4	19.1	24.9	22.5
1990	4	8	37.2	23.2	14	27	36.2	32	31.8	22.6	25.2	24.8	24.2	69	41	56	55	24.5	24.9	26.6	25.3	20.8	21	22.1	21.3
1990	4	9	36.8	25.6	11.2	28.4	35.4	32.2	32	22.4	24	23.4	23.3	60	39	48	49	23.2	22.4	23	22.9	19.9	19.3	19.8	19.6
1990	4	10	37.2	23.2	14	26	36.8	31.6	31.5	21.2	23.6	23	22.6	66	33	48	49	22	20.5	22.5	21.7	19	17.9	19.4	18.8
1990	4	11	37	23.4	13.6	26.4	36.4	31.2	31.3	22.6	23.4	23	23	72	33	50	52	24.9	20.3	22.7	22.6	21	17.7	19.5	19.4
1990	4	12	37	25.6	11.4	27.4	24.6343	30.6	21.7502	24.4	24.1331	25.6	22.5764	78	51.2842	67	63.6929	28.6	26.5427	29.5	25.5614	23.3	21.4005	23.8	20.8073
1990	4	13	37.2	26.6	10.6	28	25.8664	31.8	22.3286	23.6	24.005	24.8	22.8595	69	50.8137	57	62.9677	26.2	25.9596	26.7	25.5467	21.9	21.2179	22.2	20.9515
1990	4	14	33.2566	19.8503	13.4063	24.8874	25.8664	22.5132	21.6408	22.4666	24.0183	23.4522	22.7929	78.718	50.847	66.231	63.3673	26.0062	25.9963	26.286	25.4868	21.441	21.2246	21.6341	20.9349
1990	4	15	35.2	21.1118	14.0882	25.4268	25.7532	29.2	23.4182	23.026	24.3446	24.2	22.0192	79.4506	53.3444	66	62.2491	27.0019	27.1018	26.9	24.8893	22.107	21.8472	22.3	20.3521
1990	4	16	32	24.4	7.6	25.4	32	28.8	28.8	23.6	26	25	24.9	86	62	74	74	27.9	29.7	29.2	28.9	22.9	23.9	23.6	23.5
1990	4	17	33.6	25.2	8.4	26.4	33.6	28.2	29.1	25.2	25	25.2	25.1	91	50	79	73	31.3	26	30.1	29.1	24.8	21.8	24.1	23.6
1990	4	18	35.6	24.6	11	26.4	34.4	31.6	31	23.6	24.4	22.4	23.5	79	44	45	56	27.3	24	21.1	24.1	22.5	20.4	18.3	20.4
1990	4	19	35.8	24.4	11.4	26.2	35.4	30.8	30.8	22	24.4	22	22.8	70	41	47	52	23.7	23.4	20.7	22.6	20.2	20	18	19.4
1990	4	20	36.8	25	11.8	26.4	36.2	31.2	31.3	22	24	21.4	22.5	68	36	42	49	23.6	21.9	19.1	21.5	20.1	18.9	16.8	18.6
1990	4	21	36.8	25.4	11.4	27	35	30.6	30.8	23	24.4	22.4	23.3	71	42	49	54	25.5	23.6	21.7	23.6	21.4	20.2	18.8	20.1
1990	4	22	37.4	26.4	11	26.8	35.6	31.8	31.5	23.2	24.2	23	23.5	74	39	48	54	26.1	22.7	22.3	23.7	21.8	19.6	19.3	20.2
1990	4	23	35.8	25.6	10.2	26.4	34.4	27.6	29	23.2	25.4	25.2	24.6	77	49	83	69	26.3	26.5	30.5	27.8	21.9	22.1	24.4	22.8
1990	4	24	35	24.4	10.6	26.2	34.2	27.4	28.8	24.2	25.4	24.2	24.6	85	50	77	71	28.9	26.7	28.1	27.9	23.5	22.2	23	22.9
1990	4	25	32	25	7	26	32	26.4	27.7	25.2	25.4	25.2	25.3	94	59	91	81	31.5	28.1	31.3	30.3	24.9	23	24.8	24.2
1990	4	26	30.6	24.4	6.2	26.4	30.2	28.2	28.3	24.2	25.2	24.8	24.7	84	67	76	76	28.7	28.8	29.1	28.9	23.4	23.4	23.6	23.5
1990	4	27	36.6	24	12.6	26.4	34.2	29.4	29.9	24.2	25.4	24.4	24.7	84	50	67	67	28.7	26.7	27.3	27.6	23.4	22.2	22.5	22.7
1990	4	28	35.4	25	10.4	25	31.2	27.3	27.7	24.3	26.4	24.1	24.9	94	69	77	80	29.9	31.3	27.9	29.7	24	24.8	22.9	23.9
1990	4	29	35.6	24.2	11.4	25	33.4	29	29.1	24	27	25.6	25.5	92	61	76	77	29.2	31.5	30.6	30.4	23.6	24.9	24.4	24.3
1990	4	30	31.4326	24	7.43257	25	31.6	27.5	27.9	23.2	25.4	24.4	24.3	86	61	78	75	27.2	28.4	28.5	28	22.5	23.2	23.3	23
1990	5	1	30.2	22.2302	7.96982	23.4	28.8	28.3	27.2	23.1	24.4	26.2	24.6	98	70	85	84	28.1	27.7	32.6	29.4	23	22.8	25.5	23.7
1990	5	2	32.6	23.8	8.8	25.4	32.6	25	27	23	25.1	22.6	23.6	82	55	82	73	26.5	27	25.8	26.4	22.1	22.3	21.6	22
1990	5	3	31.9453	25	6.94534	25	31.4	33.2	30.7	23.4	25.2	21.4	23.3	88	61	35	61	27.7	28	17.8	24.5	22.8	22.9	15.6	20.5
1990	5	4	31.4	24.2	7.2	24.6	31.4	27.2	27.6	21.8	24.2	24.2	23.4	79	55	78	71	24.3	25.5	28.2	26	20.6	21.4	23.1	21.7
1990	5	5	32.8	24	8.8	25.4	32	27.6	28.1	23.6	24	23.6	23.7	86	52	72	70	27.9	24.6	26.5	26.3	22.9	20.8	22	21.9
1990	5	6	33.2	23.086	10.114	25.57	25.9197	29	22.2102	23.4522	25.4135	26	23.5222	80.8491	60.2373	79	71.7919	27.8909	29.1396	31.6	28.487	22.6298	23.2791	25	22.9328
1990	5	7	33.8	24.4	9.4	27	33.4	29.8	30	24.4	26.6	25.4	25.5	81	59	70	70	28.8	30.4	29.5	29.6	23.4	24.3	23.8	23.9
1990	5	8	34.6	25.4	9.2	26	33.2	25.6	27.6	24.6	26.4	23.6	24.9	89	59	85	78	30	30	27.8	29.3	24.1	24.1	22.8	23.7
1990	5	9	33.6	23.4	10.2	26	32	28.6	28.8	24	25.4	26.6	25.3	85	59	86	77	28.5	28.1	33.5	30	23.3	23	26	24.1
1990	5	10	32.0406	25	7.04057	26.2	33	30.2	29.9	24.2	26.4	23.6	24.7	85	60	58	68	28.9	30.1	24.8	27.9	23.5	24.1	21	22.9
1990	5	11	32.6	24.2	8.4	26.4	32.6	29.2	29.4	24.4	26.4	26.4	25.7	85	62	80	76	29.2	30.3	32.6	30.7	23.7	24.3	25.5	24.5
1990	5	12	31.5077	22.3201	9.18757	25.4868	25.3236	21.7307	22.2468	23.5721	24.5245	21.3627	20.7749	82.2477	55.3091	62.2148	63.1085	28.2373	27.6312	26.2368	25.2399	22.8529	22.2102	21.0568	20.3212
1990	5	13	34.2	24.6	9.6	27.2	22.1969	28.2	20.6085	23.6	24.601	25.2	22.5665	74	59.1384	79	68.5619	26.8	28.3638	30.1	26.5757	22.2	22.5898	24.1	21.3478
1990	5	14	28.8	24	4.8	26.6	28.4	27.2	27.4	24.6	25	25.6	25.1	85	76	88	83	29.6	29.4	31.8	30.3	23.9	23.8	25.1	24.2
1990	5	15	34	23	11	25.4	33.6	27.6	28.5	24.2	25.4	23.8	24.5	91	52	73	72	29.4	27.1	27	27.8	23.8	22.4	22.3	22.8
1990	5	16	35.2	24.4	10.8	26.6	34.4	29.8	30.1	23.4	25.4	25.4	24.7	77	49	70	65	26.7	26.5	29.5	27.6	22.2	22.1	23.8	22.7
1990	5	17	35.2	26	9.2	28.4	34.2	28.6	30	24.2	25.4	25.2	24.9	71	50	76	66	27.4	26.7	29.8	28	22.6	22.2	24	22.9
1990	5	18	34.6	25	9.6	27	33.2	28.2	29.2	24.4	25.4	24	24.6	81	54	71	69	28.8	27.3	27.1	27.8	23.4	22.6	22.4	22.8
1990	5	19	29.4767	24.6	4.87674	28.2	23.5055	18.7039	20.7268	24.8	23.6587	19.8404	19.3496	76	56.3413	59.8472	63.9493	29.1	26.7555	24.4883	24.9388	23.6	21.471	19.7488	20.0528
1990	5	20	31.2167	26	5.21671	27	35	20.3888	21.2606	25.2	26.2	22.1636	20.4587	87	50	66.6145	69.8633	30.9	28.2	27.1751	27.1931	24.6	23.1	21.9127	21.917
1990	5	21	35.6	25.4	10.2	27.4	34.8	29.5	30.3	25	26.6	24.6	25.4	82	53	67	68	30.1	29.5	27.7	29.1	24.2	23.8	22.8	23.6
1990	5	22	32.4	23.6	8.8	25.4	32.2	27.8	28.3	24.2	25.6	25.2	25	91	59	81	77	29.4	28.5	30.3	29.4	23.8	23.2	24.3	23.8
1990	5	23	33.6	26	7.6	26.8	24.0335	27.2	21.5105	25	24.5112	24.4	22.3002	87	60.2555	80	70.7858	30.5	28.4779	28.7	27.4521	24.4	22.6895	23.4	22.0554
1990	5	24	33.4	25.4	8	27.6	32.4	28.4	29.2	25	26.2	25	25.4	81	62	76	73	30	29.9	29.4	29.8	24.1	24.1	23.8	24
1990	5	25	33.6	24.2	9.4	25.2	29.4	27.4	27.4	23.2	25	25.4	24.5	85	70	85	80	27.1	28.8	31.1	29	22.4	23.4	24.7	23.5
1990	5	26	33.6	25.2	8.4	27.6	24.1349	28.4	21.2183	25.6	24.4945	25	22.215	85	61.2029	76	72.1341	31.5	28.457	29.4	27.4237	24.9	22.7063	23.8	22.0341
1990	5	27	33.6	23.8	9.8	26.2	25.1919	25.2	22.2115	24.2	23.7338	23.4	21.6109	85	59.3344	86	71.5321	28.9	28.1655	27.6	27.7433	23.5	22.6386	22.7	22.367
1990	5	28	28.8	25	3.8	25.6	23.6024	28	20.6608	24	24.7373	23.6	20.4971	88	61.3855	69	69.3124	28.8	28.2864	26.2	26.6595	23.4	22.7595	21.9	21.4455
1990	5	29	31.0956	24	7.09561	26.6	31.2	21.8992	22.1441	24.4	26	22.7602	20.7073	84	66	67.9025	72.7419	29.1	30.2	28.1516	27.747	23.6	24.2	22.6165	22.3897
1990	5	30	33.6	23.4	10.2	25.6	32.6	27.6	28.4	23	26.4	24.4	24.6	80	62	77	73	26.4	30.3	28.5	28.4	22	24.3	23.2	23.2
1990	5	31	32.0044	22.6	9.4044	26.4	33.6	21.9099	22.2789	22.4	25.2	22.9708	23.134	71	51	72.1341	73.2695	24.5	26.6	28.4279	28.3498	20.7	22.1	22.8395	22.8147
1990	6	1	30.7808	24	6.78084	27.6	26.2	23.171	23.3424	25.2	22.6	22.9839	22.571	83	74	74.2581	70.1935	30.5	25.1	27.1194	27.6032	24.4	21.1	21.9387	22.2387
1990	6	2	34.2	23.2	11	24.4	32.4	28.8	28.6	22.2	25.2	23.6	23.7	83	56	65	68	25.3	27.3	25.7	26.1	21.3	22.6	21.6	21.8
1990	6	3	35.4	22.2	13.2	25.6	33.6	27.4	28.5	21.4	24	23.4	22.9	69	45	72	62	22.7	23.6	26.2	24.1	19.6	20.1	21.8	20.5
1990	6	4	35.4	23.6	11.8	28.4	34.8	28.2	29.9	22.2	24.2	24.4	23.6	59	42	73	58	22.7	23.3	28.1	24.7	19.5	19.9	23	20.8
1990	6	5	34.8	23.6	11.2	26.6	33	29	29.4	24	26.2	26	25.4	81	59	79	73	28.1	29.6	31.6	29.8	23	23.8	25	24
1990	6	6	36.2	26	10.2	27	35.6	31.5	31.4	25.6	27	25	25.9	90	52	59	67	31.9	30	27.4	29.8	25.1	24.1	22.6	23.9
1990	6	7	36	25.2	10.8	27.2	34.4	30.8	30.8	24.4	26.2	26	25.5	80	53	69	67	28.7	28.6	30.5	29.3	23.4	23.3	24.4	23.7
1990	6	8	37.8	25.2	12.6	27.4	36.4	29.4	30.6	24.4	24.4	24.8	24.5	78	37	69	62	28.6	22.7	28.3	26.5	23.3	19.5	23.1	22
1990	6	9	35	25.2	9.8	27.4	25.6899	25.2	23.4319	24.6	23.4889	24	21.5105	80	56.7076	91	64.7583	29.1	26.832	29	26.168	23.6	21.5276	23.6	21.1083
1990	6	10	35.6	25.2	10.4	26.8	26.1261	26.6	24.0183	24.8	23.3735	24.6	22.2505	85	53.5528	85	60.5316	30	26.3949	29.6	24.9684	24.1	21.2836	23.9	20.1535
1990	6	11	33	25.2	7.8	26	32.2	28.6	28.9	24.4	25.4	25	24.9	88	58	75	74	29.5	28	29.3	28.9	23.8	22.9	23.7	23.5
1990	6	12	31.8	23.6	8.2	24.2	30	27.6	27.4	23	25.4	25	24.5	90	69	81	80	27.3	29.4	30	28.9	22.5	23.8	24.1	23.5
1990	6	13	34	24	10	27.4	33.8	29.4	30	24	26.2	25.8	25.3	76	55	75	69	27.6	29	30.8	29.2	22.7	23.6	24.6	23.6
1990	6	14	29.4	22.4	7	23.2	28	26.2	25.9	22.6	24.2	24.6	23.8	95	73	88	85	27	27.7	29.9	28.2	22.4	22.8	24	23.1
1990	6	15	31.4	24.2	7.2	26	26.7988	26.6	23.5797	23.6	23.5288	24	21.4452	82	56.7409	81	61.8367	27.5	26.9719	28.1	24.9959	22.7	21.6241	23	20.225
1990	6	16	33.4	23.8	9.6	24.6	27.0185	26.8	24.9806	23.4	24.3779	24.8	21.3283	91	57.2404	85	60.4618	28	27.6878	30	24.6831	22.9	22.2368	24.1	20.0256
1990	6	17	33.6	25.6	8	27.2	27.1084	28.2	24.8075	23.8	24.1981	23.6	21.5309	76	56.4412	68	59.2716	27.2	27.2316	26.1	25.0772	22.5	21.9771	21.8	20.3088
1990	6	18	34.2	26.4	7.8	28	28.0475	29.8	25.1355	24.2	24.7209	23.8	23.4855	73	61.0031	61	65.3319	27.7	28.8133	25.5	27.6079	22.8	22.8762	21.4	22.2102
1990	6	19	35.6	23.2	12.4	27.4	35.2	29.2	30.3	24.2	27.5	26.2	26	77	56	79	71	28.1	31.7	32	30.6	23	25	25.2	24.4
1990	6	20	35.4	26.4	9	28.4	34.8	30	30.8	23.6	26.4	26.4	25.5	67	52	76	65	26	28.9	32	29	21.7	23.5	25.2	23.5
1990	6	21	37.6	26.2	11.4	27.4	27.3315	32.2	22.4355	25.8	23.629	24.8	22.6742	88	54.0645	55	59.129	32.2	26.6806	26.5	25.4452	25.3	21.4935	22	20.5484
1990	6	22	37	23.6	13.4	28.6	27.215	29.2	23.0127	23.8	24.1881	26.4	23.2841	67	57.4735	80	64.8991	26.3	27.5247	32.6	27.3515	21.9	22.1369	25.5	22.0703
1990	6	23	37	24.1	12.9	25.2	33	28.4	28.8	22.4	26.4	24.2	24.3	79	60	71	70	25.2	30.1	27.4	27.6	21.3	24.1	22.6	22.7
1990	6	24	37.2	24.3	12.9	26.2	33.4	27.6	28.7	24.2	26.4	25.2	25.3	85	58	83	75	28.9	29.8	30.5	29.7	23.5	24	24.4	23.9
1990	6	25	37.2	26.8	10.4	28.4	32.2	29.6	30	24.4	26.3	24.2	25	72	63	64	67	27.9	30.3	26.7	28.3	22.9	24.3	22.1	23.1
1990	6	26	35.3	24.6	10.7	26.4	33.2	30.6	30.2	23.6	25.3	25.4	24.8	79	53	66	66	27.3	27.1	29	27.8	22.5	22.4	23.5	22.8
1990	6	27	32.9305	22.0387	10.8918	24.3548	35	30	24.0083	23.2581	26.6	25	21.6807	79.3226	52	67	56.1748	26.7065	29.3	28.4	24.2481	21.7387	23.7	23.2	19.5863
1990	6	28	35.4	25	10.4	25.6	32.2	28.2	28.6	24	24.4	23.6	24	88	53	68	70	28.8	25.5	26.1	26.8	23.4	21.4	21.8	22.2
1990	6	29	37.6	26	11.6	27	37	28.2	30.1	25	23.2	23.6	23.9	85	31	68	61	30.4	19.4	26.1	25.3	24.3	17	21.8	21
1990	6	30	37.4	25.2	12.2	27.8	36.5	30.2	31.2	22.2	25.3	23	23.5	62	41	54	52	23.1	24.9	23.4	23.8	19.8	21	20	20.3
1990	7	1	33.2604	24.4	8.86045	26	35.4	23.8419	21.7442	25.1	24.3	24.1	21.4277	93	40	74.5806	59.1717	31.3	23.1	28.371	24.7276	24.8	19.8	22.829	20.0624
1990	7	2	37	25.4	11.6	25.6	36.4	30	30.5	24.3	25.6	26.4	25.4	90	42	76	69	29.5	25.8	32	29.1	23.8	21.6	25.2	23.5
1990	7	3	37.8	23.4	14.4	27	35	31.4	31.2	24.2	25.2	24.4	24.6	80	46	57	61	28.4	25.6	26	26.7	23.2	21.5	21.7	22.1
1990	7	4	36.8	25	11.8	25.2	35.2	30.2	30.2	22	26.4	24.6	24.3	76	50	64	63	24.3	28.7	27.3	26.7	20.7	23.3	22.5	22.2
1990	7	5	36.6	25	11.6	27	32.2	29.2	29.4	24.5	26.4	24	25	82	64	65	70	29.1	30.6	26.4	28.7	23.6	24.4	22	23.3
1990	7	6	34.6	23.4	11.2	25.2	31.2	28.4	28.3	23.4	26.3	25	24.9	86	68	76	77	27.6	31	29.4	29.3	22.7	24.6	23.8	23.7
1990	7	7	35.8	24.3	11.5	25.4	26.9826	28.2	23.8032	24.5	24.9718	23.6	23.7484	93	56.4412	68	66.1022	30.1	27.7078	26.1	27.594	24.2	22.4666	21.8	22.357
1990	7	8	37.8	24.2	13.6	27.2	35	28.2	29.7	24.2	25.2	22.8	24.1	78	46	63	62	28.2	25.6	24.2	26	23.1	21.5	20.6	21.7
1990	7	9	32.4068	23.2	9.20683	25.4	34	24.9032	23.9384	22.5	25	23.3323	22.3001	78	48	69.8065	58.1394	25.3	25.8	27.2419	24.5777	21.3	21.6	21.9806	20.0125
1990	7	10	37.8	24.2	13.6	27.3	35.1	28.2	29.7	24.1	25.2	22.8	24	77	45	63	62	27.9	25.6	24.2	25.9	22.9	21.5	20.6	21.6
1990	7	11	32.8631	25.3	7.56306	26.2	32.3	23.5421	21.7305	24.3	25.4	24.0885	21.8585	86	58	71.1051	57.5866	29.1	27.9	28.3988	24.2659	23.6	22.9	22.8476	19.7171
1990	7	12	36.6	24.2	12.4	27.2	35	30.4	30.8	24.3	24.4	24.2	24.3	79	42	60	60	28.5	23.6	26.1	26.1	23.2	20.2	21.8	21.7
1990	7	13	36	23.5	12.5	28.3	34.8	26	28.8	24.4	25	24.2	24.5	73	45	86	68	28	25.3	29	27.4	23	21.3	23.5	22.6
1990	7	14	35.6	24.5	11.1	26.5	31.3	27.4	28.1	23.4	25.2	23.2	23.9	77	61	70	70	26.7	28.1	25.7	26.8	22.2	23	21.5	22.2
1990	7	15	32.507	21.7374	10.7697	25.0806	28.5369	23.7752	24.824	22.9661	25.0406	23.016	23.0607	81.3819	55.6087	66.8207	62.9366	27.1217	27.7977	26.938	26.6355	22.1369	22.3967	21.7889	21.5758
1990	7	16	31.4	23.4	8	24.3	29.8	27.4	27.2	22.4	24.4	24.4	23.7	85	64	78	76	25.8	27	28.6	27.1	21.6	22.4	23.3	22.4
1990	7	17	34.8	20.1581	14.6419	25.4	33	28.6	28.9	24.2	24.2	22.4	23.6	91	49	59	66	29.4	24.4	23	25.6	23.8	20.7	19.8	21.4
1990	7	18	34.2	23.6	10.6	27.1	33.2	29.3	29.7	23.2	25	21.2	23.1	72	52	49	58	25.9	26.3	19.9	24	21.7	21.9	17.4	20.3
1990	7	19	34.6	24.3	10.3	26.2	33.2	27.2	28.5	24	25.4	23.2	24.2	84	54	72	70	28.4	27.3	25.8	27.2	23.2	22.6	21.6	22.4
1990	7	20	35.2	24.3	10.9	25.2	34.2	25.6	27.7	24.4	26	25.4	25.3	94	53	98	82	30	28.2	32.3	30.2	24.1	23.1	25.3	24.2
1990	7	21	33.0148	25.2	7.81482	28.5	34.2	25.1226	25.4169	23.4	22.4	24.1881	23.2125	65	36	70.36	61.769	25.4	19.4	28.2472	26.6755	21.4	17	22.6864	21.6341
1990	7	22	35.8	24.4	11.4	27.1	26.1226	27.2	24.6633	24.6	23.0387	23.2	18.976	82	54.3548	72	51.4598	29.3	25.5258	25.8	21.8768	23.7	20.8032	21.6	17.8186
1990	7	23	36.1	22.6	13.5	27.4	35.4	28.5	30	22.4	22.6	25.4	23.5	65	33	78	59	23.8	19	30.4	24.4	20.3	16.7	24.3	20.5
1990	7	24	33.3388	25.2	8.13879	26	33.2	31.4	30.5	24	24.6	25.3	24.6	85	50	61	65	28.5	25.3	28.2	27.4	23.3	21.3	23.1	22.5
1990	7	25	36.4	24.8	11.6	26.2	34.8	29.8	30.1	23.2	25	25.2	24.5	78	45	69	64	26.5	25.3	29	26.9	22	21.3	23.6	22.3
1990	7	26	34	24.2	9.8	26.6	33.2	29.4	29.6	24.2	25.4	24.3	24.6	82	54	66	67	28.6	27.3	27	27.7	23.3	22.6	22.4	22.7
1990	7	27	34.4	24.2	10.2	26	34.2	27.6	28.9	23.2	25	22.8	23.7	79	48	67	65	26.6	25.7	24.6	25.6	22.1	21.5	20.8	21.5
1990	7	28	32.4768	24	8.47677	25.1	31	22.4533	22.1228	23.2	24	23.016	20.3664	85	56	71.0829	59.8575	27.2	25.3	27.0067	24.7626	22.5	21.3	21.7717	19.9619
1990	7	29	34.8	24.6	10.2	29	28.5432	30.2	25.0234	24	23.4422	25.4	21.1719	66	53.6903	68	57.8705	26.6	26.4808	29.3	24.4752	22.1	21.2802	23.7	19.8484
1990	7	30	35.6	23.6	12	25.6	33.6	32.2	30.9	22.4	24.4	23.4	23.4	76	47	48	57	25	24.5	23	24.2	21.1	20.8	19.8	20.5
1990	7	31	32.1907	25.2	6.99074	26.2	35.2	24.604	24.7622	23.4	25.2	23.2092	23.056	79	45	65.9614	62.6272	26.9	25.5	26.7042	26.443	22.3	21.4	21.6377	21.5071
1990	8	1	36.4	25	11.4	26.2	35.4	32.6	31.7	22.2	23.8	24.4	23.5	71	38	51	53	24.1	21.9	25.2	23.7	20.5	18.9	21.2	20.2
1990	8	2	35.8	24.2	11.6	27	35.6	27	29.1	22.4	24.4	23.4	23.4	68	40	74	61	24.1	23.2	26.4	24.6	20.5	19.9	22	20.8
1990	8	3	34.6	24.4	10.2	25.6	33.2	28.6	29	24	25.4	24.8	24.7	88	54	74	72	28.8	27.3	28.8	28.3	23.4	22.6	23.4	23.1
1990	8	4	36.2	25.6	10.6	26.2	25.3469	32.4	20.8849	23.4	22.5279	26.2	21.093	79	51.6623	62	58.2356	26.9	26.2368	29.9	25.4625	22.3	21.1496	24.1	20.6279
1990	8	5	35.6	20.9645	14.6355	21.9704	26.0695	30.2	20.0125	21.1908	22.6864	24.6	20.5652	71.5298	54.7215	64	56.7495	24.3428	26.9311	27.3	24.0575	19.8675	21.5071	22.5	19.4447
1990	8	6	36.4	25.2	11.2	26.2	36	28.2	29.7	23.2	24.2	24	23.8	78	38	71	62	26.5	22.5	27.1	25.3	22	19.4	22.4	21.3
1990	8	7	38.4	20.8097	17.5903	23.8613	24.9684	28.4	20.8206	21.088	22.3605	23.6	20.9758	76.487	53.8611	67	61.0192	25.7665	26.6538	26	25.4186	21.1879	21.2074	21.7	20.5363
1990	8	8	36.4	25.2	11.2	26.4	35.6	28.2	29.6	23.4	25	24.6	24.3	78	43	75	65	26.8	24.7	28.6	26.7	22.2	20.9	23.3	22.1
1990	8	9	30.4876	25.4	5.08762	27	34.4	21.9904	21.5302	23.4	25.4	22.2426	21.4418	74	49	67.6457	60.5992	26.4	26.5	27.1786	25.9068	22	22.1	21.9195	20.9433
1990	8	10	36.2	25.2	11	27	35.2	26.4	28.8	24	25	22.4	23.8	78	44	71	64	27.9	25	24.5	25.8	22.9	21.1	20.7	21.6
1990	8	11	31.7028	19.2419	12.4609	23.9548	23.7819	21.9986	20.0826	21.2279	22.3641	22.286	21.1223	76.6868	55.3868	69.1536	61.8982	26.1394	26.6964	27.814	26.1145	21.401	21.2819	22.215	20.9575
1990	8	12	36.2	21.6574	14.5426	23.8547	26.4484	27.2	22.4918	21.1186	23.712	24.6	22.1222	75.8242	57.0073	81	63.0336	26.1748	28.2939	29.2	27.1363	21.3528	22.4566	23.7	21.7706
1990	8	13	34.2	24.4	9.8	25.2	33.2	27.8	28.5	23.2	24.6	23.8	23.9	85	50	72	69	27.1	25.3	26.9	26.4	22.4	21.3	22.3	22
1990	8	14	33.2	24.2	9	25.6	31.8	29.6	29.1	23.6	24.2	24.4	24.1	85	54	66	68	27.8	25.2	27.2	26.7	22.8	21.2	22.4	22.2
1990	8	15	31.7418	24.2	7.54184	25.4	33.4	23.0993	23.0298	23.2	24	22.2048	20.2671	83	46	61.6304	59.3252	27	23.7	26.7352	25.4651	22.3	20.2	21.6411	20.6716
1990	8	16	34.2	24	10.2	24.4	33.4	30.8	29.9	23.2	25.4	23.6	24.1	90	53	55	66	27.6	27.2	24.4	26.4	22.7	22.5	20.7	22
1990	8	17	36.6	24.2	12.4	26.4	35	31.2	31	22.2	23.2	22.2	22.5	70	37	46	51	24	20.7	20.9	21.9	20.4	18.1	18.2	18.9
1990	8	18	38.2	24.8	13.4	28.3	38	32	32.6	23.4	25.4	26.6	25.1	67	37	66	56	25.6	24.2	31.3	27	21.5	20.6	24.8	22.3
1990	8	19	38.8	26.2	12.6	27.6	37.4	30.5	31.5	25.3	26.3	24.2	25.3	83	42	60	62	30.7	26.9	26.1	27.9	24.5	22.3	21.8	22.9
1990	8	20	37.6	25.4	12.2	28.3	37.3	30.6	31.7	24.2	25.2	23.4	24.3	72	38	55	55	27.5	24.1	24.1	25.2	22.7	20.5	20.5	21.2
1990	8	21	37.8	25	12.8	27.6	36.2	28.3	30.1	22.2	23.2	22.2	22.5	63	33	59	52	23.2	19.9	22.8	22	19.9	17.5	19.6	19
1990	8	22	38.2	24.2	14	26	35.2	32	31.3	21.6	23.4	24.2	23.1	68	37	53	53	22.9	21.1	25.1	23	19.7	18.3	21.2	19.7
1990	8	23	36	26	10	26.4	34	27.6	28.9	22.2	25	24.1	23.8	70	48	75	64	24	25.8	27.7	25.8	20.4	21.6	22.8	21.6
1990	8	24	33.2	23.8	9.4	24.4	31.2	29.4	28.6	23	24.4	25.3	24.2	89	57	72	73	27.2	26.1	29.6	27.6	22.5	21.8	23.8	22.7
1990	8	25	36.4	24	12.4	26.5	34.5	29.5	30	23.2	25.4	24.3	24.3	76	48	65	63	26.3	26.5	27	26.6	21.9	22	22.3	22.1
1990	8	26	37.4	25.2	12.2	27.4	37.2	28.8	30.5	24.5	25.2	24.8	24.8	79	38	72	63	28.8	24.2	28.7	27.2	23.4	20.6	23.3	22.5
1990	8	27	33.6	25	8.6	25.4	32	28.4	28.5	23.2	24.8	24	24	83	56	70	70	27	26.6	26.9	26.8	22.3	22.1	22.3	22.3
1990	8	28	33.4	24	9.4	25	32.4	24.4	26.5	23.6	24.4	23.2	23.7	89	52	90	77	28.2	25.3	27.6	27.1	23.1	21.3	22.7	22.4
1990	8	29	32.2	23.8	8.4	25.4	30.8	29.2	28.6	21.6	25	24.6	23.7	72	63	69	68	23.3	27.9	27.9	26.4	20	22.9	22.9	21.9
1990	8	30	32.8	25.2	7.6	26	32	30.8	29.9	24.2	25	26	25.1	86	57	69	71	29	27.1	30.5	28.9	23.5	22.4	24.4	23.4
1990	8	31	33.6	20.7903	12.8097	23.6903	24.9484	29.2	20.8809	21.2579	23.4189	26.8	22.1292	77.9188	56.974	83	67.2676	26.206	27.5979	33.7	26.7145	21.431	22.1969	26	21.6686
1990	9	1	29.679	20.0591	9.6199	23.0452	24.7516	20.2356	21.4521	20.5553	22.6431	19.6475	19.6372	74.7888	53.2445	61.4586	62.0085	24.3946	25.6666	24.4769	23.9647	19.9559	20.6585	19.675	19.3966
1990	9	2	29.9382	20.6752	9.26299	22.7896	25.1097	20.4677	20.3968	20.4278	22.6098	20.1493	20.1997	74.6921	51.3132	62.3866	63.0508	24.3153	25.3469	24.6212	24.5	19.8572	20.4753	19.9637	19.8803
1990	9	3	30.0899	21.6341	8.45582	22.9613	24.116	21.2484	21.4876	19.5996	22.4489	21.1413	20.3762	71.7919	53.4841	67.6629	62.4554	23.1659	25.6009	24.7509	23.7447	18.9902	20.5515	20.1091	19.2625
1990	9	4	29.7806	21.3558	8.42477	22.8323	24.6032	20.7161	21.8645	20.3455	21.6275	21.6674	20.6785	74.6556	53.1446	68.7617	63.5005	24.0083	24.7442	25.8264	24.2148	19.7261	19.9193	20.7251	19.5996
1990	9	5	30.0006	21.5903	8.41025	22.9774	24.6943	21.6042	21.8339	20.6285	21.7307	21.3524	20.5515	76.1207	52.4454	65.4114	62.2148	24.6576	24.924	25.0612	24.0403	20.0957	19.9292	20.2181	19.4103
1990	9	6	30.1594	21.0614	9.09796	23.1026	24.9207	20.0565	21.5174	20.3831	21.428	21.5655	20.3664	72.9047	49.978	67.8863	61.0638	24.0541	24.0713	25.7246	23.7691	19.7025	19.4516	20.5962	19.2062
1990	9	7	28.364	20.9082	7.45577	23.1032	23.2358	21.5677	20.7351	20.4454	20.7199	20.7084	19.7231	72.7908	51.3873	65.0989	60.0149	24.025	24.0128	24.5278	23.157	19.7161	19.0975	19.6995	18.6369
1990	9	8	29.3815	21.4097	7.97183	21.9387	24.5777	20.3388	20.8258	19.6296	20.8916	21.5043	18.201	69.2612	51.6129	69.5609	59.9043	23.2658	23.8851	25.6466	22.37	19.0601	19.1234	20.5886	18.0512
1990	9	9	29.7772	19.8903	9.88683	22.9097	25.0871	21.1047	21.3558	20.5819	22.4766	21.1221	21.3077	75.155	53.8106	69.6393	65.9958	24.5145	25.5101	25.0303	24.9409	19.9925	20.5186	20.2284	20.1837
1990	9	10	29.8871	21.2129	8.67424	21.671	25.8581	20.9915	21.451	19.5297	22.222	21.1247	20.2765	73.9896	52.7622	66.7638	62.696	23.2724	25.0268	24.7276	23.5797	19.0502	20.2353	20.0824	19.1594
1990	9	11	29.6413	19.9613	9.68004	22.7742	25.0194	21.7645	22.0226	20.5319	22.4166	20.8549	19.0502	69.3278	52.7784	64.8658	62.9677	24.4645	25.4668	24.6776	24.2414	19.9858	20.492	19.856	19.5896
1990	9	12	30.2137	20.8583	9.35542	22.3226	26.2097	20.4677	21.0129	19.856	22.6331	20.2922	19.7727	71.7586	51.4797	59.2716	61.3361	23.6087	25.2504	24.5078	23.8452	19.2566	20.4221	19.9925	19.3898
1990	9	13	29.6706	21.471	8.19963	22.7516	23.3424	21.3742	21.431	20.5086	22.2289	20.5386	18.6816	69.7607	52.2123	63.7003	64.724	24.4379	24.9821	25.1638	24.7003	19.9858	20.2146	20.3455	20.0668
1990	9	14	29.5917	21.6674	7.92422	22.8	23.4356	20.8616	20.4087	20.5319	21.4143	20.359	19.5272	76.1207	50.6999	65.6177	63.0741	24.5011	24.1744	25.2124	23.8547	19.9892	19.5341	20.3349	19.3519
1990	9	15	29.1997	20.7161	8.48356	21.8	24.3161	21.3548	19.7419	19.6262	21.3877	21.2745	19.6629	73.1571	52.7118	66.5973	61.103	23.339	24.2514	24.8541	22.8995	19.1034	19.6162	20.1723	18.6239
1990	9	16	29.5491	20.5819	8.96718	22.9258	23.4023	21.2452	21.1874	20.4221	22.4386	21.3444	21.3043	74.922	53.9653	68.8949	65.4802	24.1648	25.6249	25.2137	24.8893	19.816	20.5687	20.3888	20.1665
1990	9	17	28.9459	21.4044	7.54152	22.7323	22.4065	21.3903	21.6129	20.1923	22.42	20.7417	20.5719	75.1217	55.8085	66.1977	64.2664	23.7752	25.61	24.6443	24.0882	19.563	20.6318	19.826	19.5063
1990	9	18	27.8176	19.8484	7.96918	22.5968	23.6452	21.1879	20.5186	20.159	22.4366	21.1908	21.1702	75.2549	53.3111	67.3363	64.8958	23.7486	25.3469	24.9443	24.5662	19.5563	20.4653	20.1803	19.9706
1990	9	19	28.1719	21.6484	6.52356	22.9032	24.671	21.0381	21.6581	20.5486	22.6331	21.4876	21.5542	75.3881	54.4766	69.2279	66.3642	24.4312	25.8997	25.4835	25.2703	19.9659	20.785	20.5453	20.432
1990	9	20	29.0794	21.4645	7.61487	22.7032	24.3	19.6166	19.9568	20.3488	21.4676	20.3203	20.1997	74.8221	53.2112	65.5345	63.0863	24.0649	24.4379	24.2481	23.7053	19.7394	19.7095	19.4758	19.1884
1990	9	21	28.2544	20.6152	7.63925	22.729	22.8828	20.729	20.139	20.5153	21.6274	20.5927	19.5078	76.2206	55.6496	69.9486	65.4281	24.4745	25.3499	26.1199	24.4007	19.9892	20.1287	20.8402	19.5575
1990	9	22	29.1069	20.7516	8.35527	21.671	23.5721	19.2161	19.7197	19.6695	21.4727	20.5553	17.9151	70.9927	55.4777	66.9303	61.218	23.5322	24.7175	23.8318	22.2529	19.2266	19.8159	19.1234	17.9392
1990	9	23	29.0553	20.6581	8.39727	22.5935	24.1806	20.9677	21.2345	20.5952	21.7307	21.5575	19.8926	74.589	54.5099	71.026	65.7648	24.7775	25.0572	25.8198	24.5478	20.169	20.0125	20.7384	19.7661
1990	9	24	28.9488	20.6065	8.34232	22.6	24.1806	22.2	21.529	21.1879	22.2934	22.5598	20.6252	76.3205	57.0739	73.923	68.4953	25.257	25.59	27.1883	25.4135	20.6685	20.6252	21.734	20.502
1990	9	25	29.2169	20.8316	8.38524	22.6	24.4484	21.744	22.1836	21.3911	23.5322	21.8572	20.9182	77.6191	59.1051	74.1894	69.6608	25.7332	27.3082	26.7488	25.9596	20.9482	21.8273	21.2579	20.8117
1990	9	26	28.7219	21.3833	7.33859	22.6452	24.6909	21.5097	21.0613	21.2115	23.2824	21.0514	21.1805	79.9855	60.1707	71.692	71.6587	25.5434	26.9519	26.2027	26.236	20.845	21.6175	21.1746	21.2079
1990	9	27	29.102	20.4653	8.63666	22.4499	25.4677	20.5068	21.6012	20.9021	23.4556	21.8815	21.7889	78.4387	59.0718	72.8792	69.2967	24.7759	27.1118	25.9512	25.664	20.3246	21.6874	20.9625	20.7341
1990	9	28	28.6087	21.4044	7.20433	22.5	23.4589	20.8024	20.9605	21.1846	22.3367	20.3416	18.4717	76.82	57.7066	66.8473	67.557	25.297	25.6733	26.6893	25.05	20.6685	20.6452	21.3528	20.1961
1990	9	29	29.1375	21.7419	7.39555	23.1032	24.3129	21.971	20.3688	21.2712	22.0605	21.4576	20.3556	74.1894	55.1093	69.3643	66.9636	25.2037	25.1938	26.842	25.1238	20.6219	20.3854	21.5176	20.3255
1990	9	30	29.2368	21.4044	7.83247	22.6226	24.3355	20.8549	21.2412	21.0015	23.4023	21.2046	21.2286	77.6857	57.8065	70.0518	69.5018	24.7575	26.6356	26.4602	25.9412	20.3555	21.431	21.2905	21.0018
1990	10	1	32.6	25.2	7.4	27.4	31.6	23.6	26.5	24.4	26.4	22.2	24.3	78	67	89	78	28.6	31	25.8	28.5	23.3	24.6	21.6	23.2
1990	10	2	31.2	19.4129	11.7871	24.4	30.4	26.6	27	23.2	24.2	23.2	23.5	90	60	75	75	27.6	26.1	26.2	26.7	22.7	21.8	21.9	22.1
1990	10	3	29.6	23	6.6	23.8	29.6	27.2	27	23.4	24.4	24.6	24.1	97	66	81	81	28.5	27.2	29.2	28.3	23.2	22.4	23.7	23.1
1990	10	4	32	24.2	7.8	25.6	31	29.2	28.8	24	25.2	24.6	24.6	88	63	69	73	28.8	28.3	27.9	28.3	23.4	23.1	22.9	23.1
1990	10	5	29.0592	23	6.0592	24.8	32.4	21.6789	19.5364	23.4	24.4	22.2358	20.1371	89	52	70.0174	60.5797	27.9	25.3	26.6355	24.9864	22.9	21.3	21.4005	20.0785
1990	10	6	33.2	23.6	9.6	27.2	30.4	27.2	28	24.6	24.2	25.2	24.7	81	60	85	76	29.2	26.1	30.7	28.7	23.7	21.8	24.5	23.3
1990	10	7	29.4036	23.8	5.6036	27.6	31.8	26.4	28	23.2	25.6	23.6	24.1	69	61	79	70	25.5	28.8	27.3	27.2	21.4	23.4	22.5	22.5
1990	10	8	28	24.2	3.8	25	26	26	25.8	24.2	24	24.5	24.2	94	85	89	89	29.7	28.5	29.7	29.3	23.9	23.3	24	23.7
1990	10	9	32.2	22.2	10	25	31.2	28.2	28.2	22.6	24.6	24.8	24	82	59	76	72	25.8	26.6	29.1	27.2	21.6	22.1	23.6	22.4
1990	10	10	30.6	24.2	6.4	25.2	29.8	27.2	27.4	23.4	25.4	23.6	24.1	86	70	74	77	27.6	29.5	26.8	28	22.7	23.8	22.2	22.9
1990	10	11	30.6	23.2	7.4	24.8	28.4	25.6	26.1	23	24.4	24.2	23.9	86	72	89	82	26.9	27.9	29.3	28	22.3	22.9	23.7	23
1990	10	12	27.5124	24.2	3.31243	26	27.2	21.3278	21.0481	23	24	22.2102	21.3249	78	77	76.6868	64.0021	26.1	27.7	26.832	25.3293	21.8	22.8	21.5409	20.4278
1990	10	13	31.4	23.2	8.2	28	24.471	28.2	19.9981	23.6	22.5935	25	20.4553	69	56.2581	77	62.7304	26.2	25.9355	29.6	25.2846	21.9	20.8387	23.9	20.3728
1990	10	14	31.6	24.8	6.8	25.6	23.056	28.6	20.3255	24.6	20.5481	26.2	19.6062	92	51.7311	83	57.2307	30.3	23.6863	32.4	23.1845	24.2	19.0116	25.4	18.716
1990	10	15	33	24.2	8.8	25.4	24.8387	26.6	22.0437	24.4	23.4194	24.6	21.4443	92	62.2581	85	66.6306	29.9	27.3742	29.6	26.579	24	21.871	23.9	21.3944
1990	10	16	31.8	23.4	8.4	24.2	31.2	25	26.4	23.4	25.4	22.4	23.7	94	63	80	79	28.2	28.6	25.4	27.4	23.1	23.3	21.3	22.6
1990	10	17	31.8	22.6	9.2	25.6	31	25.6	27	22.6	25	23.6	23.7	78	62	85	75	25.4	27.7	27.8	27	21.4	22.8	22.8	22.3
1990	10	18	31.6	23	8.6	25.6	31.4	28.4	28.5	24	25.6	25.2	24.9	88	63	77	76	28.8	29	29.9	29.2	23.4	23.5	24.1	23.7
1990	10	19	32.6	23.2	9.4	25	32.2	25.6	27.1	23.4	25	24	24.1	88	56	88	77	27.7	27	28.8	27.8	22.8	22.3	23.4	22.8
1990	10	20	32.4	23.6	8.8	26.8	30	25.8	27.1	24	25.2	22.4	23.9	79	68	75	74	28	28.9	24.9	27.3	22.9	23.5	21	22.5
1990	10	21	31.6	23	8.6	24.2	25.1484	26.6	22.171	23.2	23.3871	23.6	22.3613	92	60.4194	78	67.9355	27.8	27.1387	27.2	26.5839	22.8	21.6935	22.4	21.4032
1990	10	22	30.2	23.6	6.6	24.2	29.8	26	26.5	23	24.8	24.6	24.1	90	67	89	82	27.3	28	30	28.4	22.5	23	24.1	23.2
1990	10	23	26.8314	23.8	3.03141	24.8	29.8	21.5871	22.1839	23.6	25.4	22.4258	22.4387	91	70	77.3871	67.6452	28.3	29.5	27.1742	26.6581	23.1	23.8	21.7677	21.4548
1990	10	24	32	23	9	24.8	31.8	22.6	25.5	23.4	25	22.4	23.6	89	58	98	82	27.9	27.2	26.9	27.3	22.9	22.5	22.3	22.6
1990	10	25	31.2	22	9.2	24	30	27.4	27.2	22.2	24.4	24.6	23.7	86	63	80	76	25.6	26.9	29.1	27.2	21.5	22.3	23.6	22.4
1990	10	26	34.1	22.8	11.3	25	30.8	22.0065	21.3011	24.2	26	22.4613	22.5199	94	69	75.4839	66.9636	29.7	30.5	27.0484	26.912	23.9	24.4	21.6742	21.5809
1990	10	27	33.4	23.2	10.2	25.2	30.2	27	27.4	24.1	25.4	24.2	24.6	91	68	80	80	29.3	29.3	28.4	29	23.7	23.7	23.2	23.5
1990	10	28	30.2	21.3	8.9	26.4	25.1871	25.5	21.8405	24.5	23.5839	24.1	22.2044	86	60.7097	89	68.6214	29.5	27.5742	29.1	26.558	23.8	21.9129	23.6	21.2748
1990	10	29	31.6	25.4	6.2	26.3	29.4	26.4	27.1	23.2	24.4	24.4	24	77	67	85	76	26.4	27.3	29.2	27.6	22	22.5	23.7	22.7
1990	10	30	27.5018	24.3	3.20179	25.4	30.4	21.4521	21.4877	24	25	21.5827	21.3528	89	65	74.0046	67.1667	28.9	28.1	27.3436	26.746	23.5	23	21.7786	21.3741
1990	10	31	31.4	24.8	6.6	25.4	24.2452	28	21.1014	23.6	23.5484	25.2	21.4643	86	60.4839	80	66.6972	27.9	27.5516	30.2	26.4758	22.9	21.8387	24.2	21.2878
1990	11	1	31.6	23.6	8	25	31	27.7	27.9	24	27	25.8	25.6	92	74	86	84	29.2	33	32	31.4	23.6	25.7	25.2	24.8
1990	11	2	27.6437	22.4	5.24371	25	31	19.4	20.8402	23.4	26	20.3954	18.4149	88	68	66.4308	55.9545	27.7	30.3	25.5534	23.7762	22.8	24.3	20.5519	19.1955
1990	11	3	31.4	24.3	7.1	25.4	24.0516	25.2	20.1157	24.2	19.6166	24.6	16.9183	91	54.4465	95	54.6871	29.4	24.7862	30.5	22.9851	23.8	19.8228	24.4	18.5854
1990	11	4	31.2	24.3	6.9	25.4	23.8951	24.4	20.4806	24.3	20.8032	22	19.6296	91	55.4194	81	58.3871	29.6	24.9677	24.9	24.2645	23.9	19.9774	21	19.6258
1990	11	5	32	24.2	7.8	24.8	31.6	26.4	27.3	23	25.4	24.4	24.3	86	61	85	77	26.9	28.4	29.2	28.2	22.3	23.2	23.7	23
1990	11	6	31.4	24.4	7	25.4	30.6	27	27.5	23.2	24.6	24.8	24.2	83	62	84	76	27	27	29.8	27.9	22.3	22.4	24	22.9
1990	11	7	32.5	23.8	8.7	26	32.2	28.3	28.7	23.4	28.2	26.4	26	81	74	86	80	27.1	35.6	33.2	31.9	22.4	27	25.8	25.1
1990	11	8	34.2	24	10.2	25.6	31.2	28.2	28.3	24.2	26.2	25.2	25.2	89	68	79	79	29.3	30.7	30.1	30	23.7	24.5	24.1	24.1
1990	11	9	33.6	24.6	9	26.6	32.6	26.8	28.2	25	25.6	24.4	25	88	57	82	76	30.6	28.2	29	29.3	24.4	23.1	23.5	23.7
1990	11	10	33.2	24.2	9	26	28.4	26.2	26.7	24	25.5	24.4	24.6	85	79	86	84	28.5	30.7	29.4	29.5	23.3	24.5	23.7	23.8
1990	11	11	34.2	23.8	10.4	25.2	31.5	28.5	28.4	24	26.2	26.3	25.5	91	66	84	80	29	30.5	32.8	30.8	23.6	24.4	25.6	24.5
1990	11	12	33.1	24.4	8.7	27	31.2	28.4	28.8	25	29	25.3	26.4	85	85	78	83	30.4	38.6	30.2	33.1	24.3	28.4	24.2	25.6
1990	11	13	27.0594	24.2	2.85941	26	34.4	20.4986	20.6512	25	29.6	20.1287	19.4756	92	70	65.9958	60.77	31	38.3	25.5367	25.3336	24.7	28.2	20.5553	20.4354
1990	11	14	35	24.3	10.7	29.3	34	28.8	30.2	25.4	26	26.2	25.9	73	53	82	69	29.9	28.4	32.3	30.2	24	23.2	25.3	24.2
1990	11	15	27.4501	25	2.45012	26.4	34.8	20.8194	21.1645	22.6	25.4	20.4487	20.3455	72	47	69.4943	61.2029	24.9	26.3	25.6533	25.0939	21	21.9	20.6152	20.3022
1990	11	16	35.2	25.8	9.4	27.2	34	27.5	29	22.4	26.2	25.3	24.6	66	54	84	68	23.9	28.9	30.8	27.9	20.4	23.5	24.5	22.8
1990	11	17	28.3301	24.3	4.03006	25.6	33	21.2355	21.6806	24.4	26.4	20.7484	19.7727	91	60	67.5484	62.0021	29.8	30.1	25.7387	25.287	24	24.1	20.7226	20.4154
1990	11	18	27.4486	24.4	3.04856	26.3	29.5	25.4	26.6	25.2	24.2	24.3	24.6	92	65	91	83	31.3	26.7	29.6	29.2	24.8	22.2	23.9	23.6
1990	11	19	35.4	23.6	11.8	24.6	30.8	25.5	26.6	23.5	26.6	24.3	24.8	91	72	91	85	28.2	32.1	29.6	30	23.1	25.2	23.9	24.1
1990	11	20	27.9914	23	4.99143	24.8	32.6	29.3	29	23.6	24.4	26.3	24.8	91	51	79	74	28.3	25.2	32.2	28.6	23.1	21.2	25.3	23.2
1990	11	21	28.3438	23.4	4.94381	26.6	33.4	27.2	28.6	22.4	26	25.2	24.5	70	56	85	70	24.3	28.8	30.7	27.9	20.7	23.4	24.5	22.9
1990	11	22	36.2	23	13.2	24.4	32.6	27.4	27.9	22.4	24.4	25.2	24	84	51	84	73	25.8	25.2	30.6	27.2	21.6	21.2	24.4	22.4
1990	11	23	33.2	22.8	10.4	26.6	33.2	27.2	28.6	23.4	24.2	24.3	24	77	48	79	68	26.7	24.3	28.5	26.5	22.2	20.6	23.2	22
1990	11	24	28.3988	22.1	6.29881	23.3	34.4	27.4	28.1	23.2	24.5	24.3	24	99	45	78	74	28.4	24.3	28.3	27	23.2	20.6	23.2	22.3
1990	11	25	34.2	22.4	11.8	24.2	33.4	27.2	28	23.2	25.2	24.3	24.2	92	52	79	74	27.8	26.7	28.5	27.6	22.8	22.2	23.2	22.7
1990	11	26	37.4	23.2	14.2	26.8	33.6	28.3	29.3	23.2	25	24.6	24.3	74	50	74	66	26.1	26	28.5	26.9	21.8	21.8	23.2	22.3
1990	11	27	34.2	23.4	10.8	26.6	33.2	28.3	29.1	23	24.4	24.2	23.9	74	49	72	65	25.7	24.8	27.5	26	21.6	21	22.7	21.7
1990	11	28	32.4	24	8.4	26.2	32	29.3	29.2	23.6	25	25.2	24.6	81	57	72	70	27.4	27.1	29.4	28	22.6	22.4	23.7	22.9
1990	11	29	32.3	23.3	9	25.4	30.4	26.4	27.1	23.3	25.2	24.2	24.2	84	66	84	78	27.2	28.6	28.7	28.2	22.5	23.3	23.4	23.1
1990	11	30	32.2	22.4	9.8	25.2	31.6	28.2	28.3	23.2	24.6	25.2	24.3	85	57	79	73	27.1	26.3	30.1	27.8	22.4	21.9	24.1	22.8
1990	12	1	33.2	23.4	9.8	26.3	31.2	25.6	27.2	24.3	25.3	25.3	25	85	62	98	82	29.1	28.4	32	29.8	23.6	23.2	25.2	24
1990	12	2	33.6	22.2	11.4	27.4	30.2	27.5	28.1	24.2	23.4	25.3	24.3	77	57	84	73	28.1	24.3	30.8	27.7	23	20.6	24.5	22.7
1990	12	3	32.2	23.6	8.6	25.4	30.8	26.5	27.3	24.2	25.2	24.2	24.5	91	64	83	79	29.4	28.4	28.7	28.8	23.8	23.2	23.4	23.4
1990	12	4	29.8184	24.2	5.6184	25.5	31.4	22.0871	22.6226	24.1	24.6	21.9161	21.7839	89	58	70.6129	64.3548	29.1	26.5	25.5806	24.8452	23.6	22	20.8194	20.3452
1990	12	5	29.8081	24.2	5.60809	25	30.6	20.9548	21.2912	23	23.4	21.7226	21.7407	85	55	70.871	64.7992	26.8	24.1	25.2452	24.9374	22.2	20.5	20.6387	20.3555
1990	12	6	31.2	23	8.2	24.2	30.6	26.5	27	22.4	24	24.4	23.6	86	58	84	76	25.9	25.5	29.2	26.9	21.7	21.4	23.6	22.2
1990	12	7	32.2	24	8.2	25	32.2	28.3	28.5	22.6	24.2	24.3	23.7	82	52	72	69	25.8	25	27.8	26.2	21.6	21.1	22.8	21.8
1990	12	8	29.9252	24.2	5.72518	25.3	33.4	25.2	27.3	23.2	25.4	24.3	24.3	84	53	93	77	27	27.2	29.8	28	22.4	22.5	24	22.9
1990	12	9	32.2	23.5	8.7	24.4	28.2	27.3	26.8	24.2	24.3	24.2	24.2	98	73	78	83	30.1	27.8	28.2	28.7	24.1	22.8	23	23.3
1990	12	10	32	22.2	9.8	24	30	26	26.5	22.2	24.4	22.8	23.1	86	63	76	75	25.6	26.9	25.7	26	21.5	22.3	21.5	21.8
1990	12	11	30.5918	20.4	10.1918	27	31.2	22.2768	22.8452	21.8	23.2	21.9161	21.3011	64	51	65.2903	59.9376	22.7	23.2	25.2645	23.5322	19.5	19.9	20.6355	19.5363
1990	12	12	32.6	21.6	11	25	32	25.4	27	22.6	23.4	22.6	22.9	82	49	79	70	25.8	23.1	25.6	24.9	21.6	19.8	21.5	21
1990	12	13	32	22	10	24	31.8	25	26.5	22	24.2	23.2	23.1	84	54	86	75	25.1	25.2	27.2	25.9	21.2	21.2	22.5	21.6
1990	12	14	33.6	22	11.6	25	33.2	27.6	28.4	22.6	24.2	23.8	23.5	82	48	73	68	25.8	24.3	27	25.7	21.6	20.6	22.3	21.5
1990	12	15	34.2	23.2	11	27.4	32.5	28.3	29.1	23.5	24.3	24.2	24	72	51	72	65	26.4	25	27.5	26.3	22	21.1	22.7	21.9
1990	12	16	34.8	22.2	12.6	27.3	26.7484	28.6	22.4355	23.5	22.8	25.2	20.3387	73	48.3226	76	60.5806	26.5	24.5452	29.8	23.2903	22	19.8935	24	19.2677
1990	12	17	33.4	26.6	6.8	26.8	32.6	27.2	28.5	22	24.2	23.4	23.2	66	50	73	63	23.3	24.7	26.3	24.8	19.9	20.9	21.9	20.9
1990	12	18	33.6	23.6	10	24.6	32.6	27.6	28.1	20.8	23.4	22.8	22.3	71	46	67	61	22.1	22.8	24.6	23.1	19.1	19.6	20.8	19.8
1990	12	19	34.2	21.8	12.4	24.8	33.4	27.2	28.2	20	23	23	22	65	41	70	59	20.2	21.3	25.3	22.3	17.7	18.5	21.3	19.2
1990	12	20	33.6	23	10.6	25.6	33.4	27.6	28.6	19.4	23.6	22.4	21.8	56	44	64	55	18.5	22.7	23.7	21.6	16.3	19.5	20.2	18.7
1990	12	21	33.8	23.8	10	25.2	33.2	27.2	28.2	19.8	22.2	21.4	21.1	61	38	60	53	19.6	19.6	21.7	20.3	17.2	17.2	18.8	17.7
1990	12	22	34.6	22.2	12.4	26	27.1032	26.8	22.7774	19.2	22.2368	20.4	20.0125	53	44.5203	56	57.307	17.8	23.0593	19.8	22.713	15.7	19.1301	17.3	18.9503
1990	12	23	34.2	21.8	12.4	25.2	27.0484	24.4	22.8871	17.6	22.3367	19.8	21.108	47	44.9532	66	57.8065	15.2	23.1126	20.1	23.0427	13.2	19.2133	17.6	19.1401
1990	12	24	34	19	15	23.6	33.8	25	26.9	19	22.2	20.2	20.5	65	36	65	55	19	19.2	20.5	19.6	16.7	16.8	17.9	17.1
1990	12	25	34.2	19.6	14.6	22.2	26.7255	27	21.5315	21.6	22.43	21.4	20.3683	95	45.2529	61	55.3797	25.4	23.319	21.8	22.4641	21.3	19.3865	18.9	18.6316
1990	12	26	34.2	21.6	12.6	24.6	33.6	28.8	28.9	19.8	23	22	21.6	65	41	56	54	19.9	21.2	22	21	17.5	18.4	19	18.3
1990	12	27	35.2	22.2	13	25.2	33.8	30.2	29.9	20	23.6	23.2	22.3	62	43	56	54	20	22.5	23.8	22.1	17.5	19.4	20.3	19.1
1990	12	28	34.3	22.6	11.7	25	33.2	28.2	28.7	19.2	23.2	23.3	21.9	58	43	66	56	18.4	21.9	25.4	21.9	16.2	18.9	21.3	18.8
1990	12	29	35.2	23.4	11.8	25.6	32.2	28.8	28.9	23.4	23.3	24.4	23.7	83	47	70	67	27.3	22.8	27.7	25.9	22.6	19.6	22.8	21.6
1990	12	30	35.2	23.3	11.9	20.3762	26.079	22.7163	21.2606	18.7504	22.3011	21.0614	20.4445	68.1269	45.5783	59.6379	55.5997	19.9465	23.3529	22.9561	21.0299	16.9733	19.1663	19.0402	17.5456
1990	12	31	29.8975	17.8914	12.0061	20.7548	26.1097	21.4624	21.5346	18.3065	21.8226	20.6385	20.1457	68.2581	43.5806	58.9837	54.7902	20.1097	22.7871	22.9267	21.7305	17.1548	18.7161	18.8122	18.0492

## Sheet: 1990
						Temperature				Temperature				Relative Humidity				Pressure				Dew temperature
Year	Month	Day	Maximum	Minimum	Max-Min	1899-12-31 07:00:00	1899-12-31 13:00:00	1899-12-31 19:00:00	Average	1899-12-31 01:00:00	1899-12-31 13:00:00	1899-12-31 19:00:00	Average	1899-12-31 01:00:00	1899-12-31 13:00:00	1899-12-31 19:00:00	Average	1899-12-31 07:00:00	1899-12-31 13:00:00	1899-12-31 19:00:00	Average	1899-12-31 07:00:00	1899-12-31 13:00:00	1899-12-31 19:00:00	Average		Month	Taverage	Hraverage
1991	1	1	30.5146	24.5	6.01456	27	33.2	21.328	19.8772	21.6	24.2	20.7213	19.0492	62	48	56.6641	46.6376	22.3	24.3	22.2328	20.0912	19.2	20.6	18.5888	16.9066		January	26.8385	50.1169
1991	1	2	32.6076	23.5	9.10759	26.3	25.9274	23.0027	21.7992	21.2	22.8132	21.6475	21.1861	64	42.416	58.9719	51.1999	21.8	22.7273	23.1159	21.3954	18.9	19.1422	19.3831	18.053		February	22.4685	44.6097
1991	1	3	35.6	23	12.6	26.6	33.8	29	29.6	20.2	23	22	21.7	56	40	55	50	19.5	21	21.9	20.8	17.1	18.3	18.9	18.1		March	25.2091	56.4166
1991	1	4	35.8	23.2	12.6	26.2	34.2	28.6	29.4	20.2	23.4	22.6	22.1	58	40	60	53	19.7	21.7	23.5	21.6	17.3	18.8	20.1	18.7		April	26.5637	63.559
1991	1	5	36.2	25	11.2	26.4	35.3	29.2	30	21.4	24.5	23.5	23.1	65	41	62	56	22.2	23.7	25.2	23.7	19.2	20.2	21.2	20.2		May	25.9456	70.627
1991	1	6	36	23.4	12.6	27.5	34.5	30	30.5	22.2	23.3	22.4	22.6	63	39	52	52	23.3	21.3	22.1	22.2	19.9	18.5	19.1	19.2		June	26.9066	68.5207
1991	1	7	35.8	21.8	14	24.8	27.0751	29	22.9713	20.8	21.2146	22.8	20.0491	70	41.1904	59	51.1134	21.9	21.3911	23.7	21.2379	19	17.9513	20.2	17.8547		July	28.4458	66.5188
1991	1	8	34.8	19.9992	14.8008	21.784	26.2194	28	22.3434	18.9536	22.1567	23	20.6512	68.4953	40.1818	66	49.1187	20.6618	21.4864	24.8	20.8437	17.5983	17.8154	21	17.4751		August	26.1799	64.8381
1991	1	9	36	23.6	12.4	26.8	34.4	30.2	30.4	22.8	24.2	22.6	23.2	71	43	52	56	25.1	23.5	22.4	23.7	21.2	20.1	19.3	20.2		September	27.1218	68.9854
1991	1	10	31.2344	23.2	8.03445	26.6	34.4	22.694	22.765	21.4	23.6	21.1257	19.7881	63	41	57.5866	49.4259	22.1	22.1	23.1766	21.1754	19.1	19.1	19.1494	17.6521		October	25.8915	73.5581
1991	1	11	35.6	23.2	12.4	25.4	34.4	29.6	29.8	20.2	23	21.4	21.5	63	38	49	50	20.3	20.6	20.1	20.3	17.7	18	17.6	17.8		November	27.5378	72.6811
1991	1	12	36.2	21.3	14.9	25.4	35.2	30.2	30.3	21.2	23.3	24.5	23	69	37	63	56	22.4	20.8	27	23.4	19.3	18.1	22.4	19.9		December	28.9801	59.5123
1991	1	13	31.5538	20.5	11.0538	25.4	35.3	22.5066	21.9631	22.4	23.6	21.098	19.7678	77	38	53.5442	45.9564	25.1	21.5	21.9538	20.0153	21.2	18.6	18.2343	16.8049
1991	1	14	35.6	22	13.6	24.8	34.2	30.6	30	19.2	22.8	21.2	21.1	59	38	43	47	18.6	20.3	19	19.3	16.3	17.7	16.7	16.9
1991	1	15	35.4	20	15.4	23.6	34.4	28.8	28.9	19.8	22.4	21.8	21.3	71	35	54	54	20.6	19.2	21.5	20.5	18	16.9	18.7	17.9
1991	1	16	35.3	19.4131	15.8869	23	34.4	29.3	29	19.6	23	24.3	22.3	73	38	67	59	20.6	20.6	27.1	22.8	18	18	22.4	19.5
1991	1	17	31.3227	22.2	9.1227	25	33.2	23.5007	22.7448	20.2	23.2	21.0602	20.2946	65	43	53.6216	49.1157	20.5	21.9	22.2976	21.2468	17.9	18.9	18.6885	17.9065
1991	1	18	30.18	22	8.17996	24.4	34.4	22.3011	21.8141	20.8	23.6	20.1046	19.5787	73	41	52.1435	48.7162	22.2	22.1	21.3283	20.4658	19.2	19.1	17.8326	17.2724
1991	1	19	35.6	19.6	16	23.6	27.7877	28.6	22.5004	18.8	21.8199	21.2	20.4551	64	38.5663	52	47.4034	18.6	21.2836	20.3	20.2742	16.3	17.8326	17.8	17.0666
1991	1	20	31.7347	19.2	12.5347	21	27.7444	24.2015	23.7786	19.8	22.1536	20.8949	20.5386	90	40.2248	51.1134	50.3143	22.3	22.0304	21.6375	21.2712	19.2	18.4108	18.1677	17.9546
1991	1	21	35.8	21	14.8	26.6	33.6	29	29.5	21.6	23.4	21	22	65	43	49	52	22.5	22.1	19.6	21.4	19.4	19.1	17.2	18.6
1991	1	22	36.4	21.2	15.2	26.4	35.4	30.8	30.9	21	23.2	21.5	21.9	62	36	44	47	21.3	20.5	19.6	20.4	18.5	17.9	17.2	17.8
1991	1	23	36	22.2	13.8	25.2	35.2	29.8	30	19	22.8	20.5	20.8	56	35	43	44	17.9	19.6	18	18.5	15.8	17.2	15.9	16.3
1991	1	24	35.2	21.8	13.4	25	34.6	29	29.4	18.6	22	21.4	20.7	54	33	51	46	17.2	18.2	20.5	18.6	15.2	16	17.9	16.4
1991	1	25	37	21.2	15.8	25.6	36	29.4	30.1	16.6	22.2	21.6	20.1	40	30	51	40	13	17.7	20.7	17.1	10.9	15.6	18	14.8
1991	1	26	36.8	18.6	18.2	26.8	26.3261	28.4	19.7598	17.8	21.2733	20.6	18.9152	41	37.2257	50	43.0037	14.5	20.5756	19.2	18.9046	12.5	17.0764	16.8	15.8816
1991	1	27	38.4	20.8	17.6	24.8	27.7611	30.2	21.9771	19.8	21.4077	22.6	19.9459	63	38.9927	52	45.6191	19.8	21.4377	22.4	20.0058	17.4	17.7448	19.3	16.7492
1991	1	28	37.6	21.6	16	25.4	35	29	29.6	23	24.2	21.8	23	82	41	53	59	26.5	23.1	21.4	23.7	22.1	19.8	18.6	20.2
1991	1	29	36.2	20	16.2	26.4	35.4	29.8	30.4	22	23.6	22.5	22.7	68	37	54	53	23.6	21.4	22.5	22.5	20.1	18.6	19.4	19.4
1991	1	30	36.6	21.4	15.2	26.4	35	29.8	30.3	20.8	23.2	22.8	22.3	61	37	55	51	20.9	20.7	23.2	21.6	18.2	18.1	19.9	18.7
1991	1	31	35.4	20.2	15.2	24.8	34.6	29.6	29.6	19.2	24	21.8	21.7	59	42	51	51	18.6	22.9	21	20.8	16.3	19.7	18.3	18.1
1991	2	1	33.4733	21.724	11.7493	22.9561	26.3742	23.4855	22.4811	19.9637	21.7254	20.7405	19.5149	70.808	38.3201	48.5344	44.9552	21.9539	21.1896	20.7784	19.8094	18.6129	17.7727	17.5164	16.758
1991	2	2	32.1534	20.7617	11.3917	22.7796	26.5805	22.0089	22.8235	18.7607	21.4226	21.6136	19.2031	65.2396	36.3698	49.2906	45.1601	20.8402	20.4264	21.5449	20.0602	17.8429	17.2949	18.252	17.0568
1991	2	3	33.059	21.411	11.648	22.683	27.0518	22.7969	22.1222	18.7916	21.892	21.4025	19.5362	66.0645	37.157	49.7452	46.1616	20.9365	21.1461	21.7183	20.6432	17.9014	17.781	18.1985	17.4392
1991	2	4	32.1605	20.6503	11.5102	22.2768	25.3602	23.1776	22.8992	18.9875	21.8988	20.689	20.3861	63.4178	38.2743	47.7094	46.5152	20.6546	21.7596	20.9812	21.0637	17.5679	18.0494	17.6539	17.6831
1991	2	5	32.1357	20.765	11.3706	21.1977	25.5767	23.4526	21.9677	18.3972	22.1773	21.0533	19.891	65.6764	39.8381	49.1531	46.268	20.3416	22.1567	21.7167	20.7674	17.2015	18.441	18.1832	17.3966
1991	2	6	30.8335	19.6036	11.2299	21.7442	26.7088	23.1673	22.8098	19.0465	21.6995	20.17	19.6462	68.0182	36.4695	47.2282	47.1196	20.7638	20.634	21.3661	20.7887	17.6627	17.5817	18.087	17.6556
1991	2	7	31.9938	19.9326	12.0612	21.9771	26.6456	23.2326	23.1226	18.5098	21.868	21.1118	19.9809	66.0989	38.4975	49.6687	48.3282	21.0808	21.2768	21.8817	21.4246	17.8807	18.0079	18.3688	18.0801
1991	2	8	31.8501	19.9761	11.874	21.9092	26.882	22.6036	22.2292	19.4546	22.0433	20.0577	19.9619	70.8213	38.1882	50.8096	47.9356	21.8744	21.5139	21.1719	20.9767	18.383	18.1763	17.7373	17.6308
1991	2	9	31.7702	20.2589	11.5113	22.2701	26.3193	23.1326	21.6067	19.4344	22.4076	19.4275	19.3072	68.9175	42.416	47.9157	48.775	21.5208	22.9851	21.5655	21.4796	18.2004	18.9257	17.9598	17.9048
1991	2	10	31.9476	20.0724	11.8752	21.9571	26.5357	22.9228	22.753	19.3759	22.6826	20.469	20.1493	69.7768	42.5535	50.9061	48.0875	21.5277	23.5729	21.5208	21.1874	18.1901	19.2556	18.0492	17.8017
1991	2	11	32.0825	19.785	12.2975	22.2635	26.1955	22.616	22.4173	19.6612	21.0747	20.3143	19.0017	70.0174	38.2011	50.3561	44.8304	21.9917	21.1772	21.4039	20.0931	18.4926	17.7271	17.8842	16.8334
1991	2	12	31.9563	20.5119	11.4444	21.9058	26.8653	23.0914	22.6408	19.2177	21.1116	18.5888	18.0237	69.6996	37.6815	42.2231	41.8271	21.5069	20.8987	18.6456	17.9761	18.1226	17.606	15.619	15.1266
1991	2	13	30.8122	19.6958	11.1164	22.1503	26.4121	22.9679	22.7892	18.7779	21.4624	17.6024	17.3789	67.4051	38.6007	43.323	40.0942	20.9571	21.5414	18.4717	18.124	17.6642	17.9185	15.4522	15.25
1991	2	14	31.9654	19.011	12.9543	22.4766	26.0615	22.9034	22.5415	19.4617	20.8738	19.5681	18.8588	68.0182	37.646	45.7461	41.3616	21.5906	20.4764	20.3019	19.1534	18.195	17.2121	16.8261	16.0872
1991	2	15	32.1605	20.194	11.9665	22.2468	25.8519	23.3494	22.937	19.4928	20.7177	19.1317	18.8833	68.78	36.2622	44.7068	43.2521	21.6446	19.9407	19.781	19.4758	18.2245	16.8821	16.6196	16.4386
1991	2	16	31.7282	19.6355	12.0927	22.077	26.9453	23.157	22.9404	19.0632	21.263	21.0548	19.8945	67.68	37.2945	49.6388	44.7778	20.823	21.0602	21.5409	20.1748	17.7192	17.5061	17.975	16.9176
1991	2	17	32.3628	20.739	11.6238	22.4566	26.8054	23.2058	23.1059	19.3931	22.3629	20.1425	19.9843	67.8519	40.0099	48.6031	46.4376	21.3283	22.5073	20.8299	20.6959	18.0113	18.6438	17.482	17.4304
1991	2	18	32.1321	20.7524	11.3797	22.2186	26.2986	22.8098	20.4313	19.3836	22.0306	20.2009	19.5087	69.1536	39.483	49.3937	45.5582	21.5799	22.1185	20.964	20.3519	18.1666	18.3717	17.6298	17.1306
1991	2	19	31.5996	21.3214	10.2782	22.4899	26.6456	22.6373	22.4563	19.7197	22.215	19.8367	19.694	69.708	40.3781	44.9769	45.3798	22.0192	22.4528	20.0968	20.7267	18.551	18.6562	16.9779	17.3718
1991	2	20	32.2457	21.1118	11.1339	22.143	26.5221	23.4755	22.5769	19.1317	22.0696	20.9433	20.5107	67.6279	39.0652	48.6031	47.4675	21.0441	21.878	21.3868	21.2725	17.8366	18.3617	18.0801	17.9395
1991	2	21	32.0825	21.1213	10.9611	22.2069	26.5633	23.329	22.8201	18.5235	21.8212	20.9812	18.8549	61.8367	37.9298	50.4936	44.9197	20.2215	21.2464	21.6789	20.189	17.1555	17.9714	18.1832	17.0844
1991	2	22	32.455	20.8987	11.5564	22.2601	25.8531	23.3804	23.379	19.4344	21.1427	20.1253	19.1319	65.6177	36.7101	45.6814	43.5503	21.3214	20.579	20.4071	19.5066	18.0148	17.2792	17.2414	16.4783
1991	2	23	31.921	20.8583	11.0627	22.3234	27.1051	23.6588	22.5068	18.4859	18.9394	18.163	14.3172	65.9603	35.3352	36.5815	32.4874	20.7354	19.9912	17.975	15.5148	17.4002	16.523	15.2322	13.1158
1991	2	24	31.8281	21.4377	10.3905	22.6631	26.3571	21.6934	21.5018	19.9053	21.147	19.1884	18.075	69.983	37.504	45.9487	43.5485	22.4145	20.8809	20.8525	19.8514	18.7366	17.5705	17.496	16.6539
1991	2	25	31.7702	20.5912	11.179	22.3392	26.0577	23.1329	22.0645	19.3348	20.3281	21.3043	18.6732	67.7135	35.73	51.7654	39.8859	21.6713	19.8236	22.387	19.0609	18.1741	16.7331	18.6885	16.048
1991	2	26	32.1995	20.2848	11.9147	22.6929	26.559	23.1766	21.438	19.7597	21.2109	20.3143	19.0017	68.6924	38.3911	45.9564	43.1822	22.1405	21.2286	20.933	19.888	18.5037	17.7337	17.5851	16.6466
1991	2	27	31.5013	19.6887	11.8126	23.056	26.2505	23.2566	23.0057	20.2662	20.3762	20.3143	19.5341	69.983	36.9164	48.5344	45.6127	23.0126	20.1562	21.0946	20.5756	19.0769	16.9389	17.7226	17.2036
1991	2	28	32.1037	20.6543	11.4494	22.3183	25.5944	23.6416	22.7508	19.93	20.448	20.4037	19.4191	71.3535	37.7524	47.0907	45.5939	22.6408	20.7319	21.0637	20.5935	18.9259	17.1873	17.7295	17.1908
1991	3	1	33.4911	22.2035	11.2875	24.2547	30.1086	26.3451	25.3136	21.2012	23.5866	22.4766	21.2011	73.7898	44.8565	53.6774	53.6903	23.5022	24.4975	23.8718	22.4523	19.8427	20.1046	19.8027	18.7469
1991	3	2	34.1978	21.1461	13.0517	24.1149	28.5294	25.2503	25.7313	21.6341	24.3359	22.8751	22.7898	77.719	46.0595	55.4089	58.8995	24.5378	25.0921	24.116	24.3368	20.5453	20.744	20.1562	20.2884
1991	3	3	34.4066	20.0359	14.3707	24.3513	29.6626	26.7754	25.1368	21.703	24.3669	22.2083	22.0589	77.0638	45.3377	52.7622	56.0254	24.6797	24.9925	23.4938	23.5669	20.5859	20.7371	19.5856	19.6284
1991	3	4	34.2894	21.1599	13.1295	23.6587	29.5242	26.2848	23.8401	21.7339	24.3359	22.1299	21.9317	72.7672	45.7502	51.9451	53.1812	23.5522	24.965	23.134	22.3163	19.7334	20.6752	19.3055	18.5951
1991	3	5	34.0723	22.2461	11.8262	24.621	29.9088	26.195	26.079	21.7806	24.2314	21.9312	21.9454	75.488	45.2196	51.129	54.8191	24.5677	24.6177	22.765	23.134	20.5353	20.5386	19.1139	19.3623
1991	3	6	34.4652	21.1943	13.271	24.5911	30.2552	26.5736	26.2471	21.6441	23.9922	23.1392	22.8854	74.4891	43.2754	54.9761	57.5057	24.2714	23.9819	24.1748	24.1194	20.3721	20.0703	20.1457	20.1596
1991	3	7	34.6052	21.1713	13.4339	24.3413	29.8955	26.4189	24.0231	21.538	24.2569	23.3091	23.0023	75.5858	45.9908	54.9761	59.6024	24.2981	25.0096	24.8574	24.6762	20.3384	20.5893	20.4986	20.4415
1991	3	8	34.5307	22.3367	12.194	24.3946	29.8522	25.4084	26.0408	21.4343	24.671	23.1979	23.063	74.5224	47.8502	56.3803	59.5026	23.9151	26.0395	24.9045	24.9968	20.1224	21.1347	20.4764	20.5864
1991	3	9	34.8997	23.1088	11.7909	24.4479	29.8356	25.9858	25.6816	21.441	23.8066	21.8783	22.0021	74.1561	45.7846	53.3122	56.5931	23.975	25.0715	22.8648	23.5527	20.0824	20.4381	19.0288	19.5078
1991	3	10	34.6726	22.1336	12.539	24.4412	29.9222	26.3055	25.2737	21.6136	23.9217	21.6308	21.5277	75.6202	46.1519	53.0447	55.7527	24.415	25.2737	23.1492	23.3701	20.3899	20.5919	19.0701	19.2453
1991	3	11	32.7566	20.5377	12.2188	23.5041	29.1268	24.0414	24.9719	20.9483	22.4137	20.7638	20.4118	73.7308	42.0457	49.1775	51.9359	23.9394	22.4492	22.9211	21.9244	19.8803	18.5675	19.0572	18.1995
1991	3	12	32.8473	20.7517	12.0956	23.4822	29.6658	25.3871	25.8377	20.7917	22.2151	19.8984	19.2878	73.1571	41.6598	47.2626	48.4324	23.4189	22.3458	21.0946	20.2352	19.5929	18.6954	17.4958	16.946
1991	3	13	33.4272	19.8926	13.5346	23.7486	29.564	25.2846	25.8999	20.815	22.5348	21.9605	21.3524	71.6587	42.5192	55.5754	54.9277	23.2957	23.1398	24.0616	22.9404	19.513	19.1491	19.7161	19.0322
1991	3	14	31.5467	20.6031	10.9437	23.6487	29.6125	26.1657	25.9441	20.9981	22.733	21.7183	21.4167	73.5567	44.0874	53.0095	54.9965	23.7553	23.4089	23.4356	23.0382	19.8327	19.3465	19.373	19.0926
1991	3	15	33.2782	18.9807	14.2975	22.9394	29.6957	26.1646	25.1305	21.3478	22.1436	20.7417	20.8549	71.8585	46.1519	51.7128	54.9428	23.3923	24.6343	23.3157	22.7297	19.4431	20.0691	19.3465	18.7871
1991	3	16	32.8317	20.8882	11.9435	23.7952	29.6809	26.2711	26.0271	21.0314	23.4766	21.5002	21.3799	72.6576	44.6159	51.3873	54.2403	23.7453	24.2397	22.4214	22.7239	19.846	20.1287	18.7366	18.9807
1991	3	17	32.7779	20.845	11.9329	23.8019	28.9672	24.6831	25.5974	21.098	23.3256	21.8339	21.3493	72.6243	46.6228	54.5765	58.793	23.6254	24.2055	24.3313	23.9891	19.7761	19.9123	20.149	19.8732
1991	3	18	31.0741	19.9328	11.1413	23.955	29.7324	24.6916	24.681	21.098	23.7275	21.373	21.2961	72.6985	46.3689	53.8278	55.3868	23.92	24.9615	22.8373	22.9601	19.9156	20.3693	19.0219	19.0536
1991	3	19	33.2037	20.8135	12.3902	23.6678	29.4987	26.388	25.6713	21.0893	23.5598	22.5831	21.142	68.8938	46.268	55.5088	57.1274	24.1257	24.7555	24.2114	24.091	19.9759	20.3664	20.0358	19.8528
1991	3	20	32.8793	20.6855	12.1938	23.5866	29.3694	26.0271	24.7553	21.1324	23.6072	22.6464	22.2647	74.4515	47.7094	57.4735	59.2188	24.1538	24.9512	24.5677	24.273	20.0806	20.5618	20.2922	20.0968
1991	3	21	32.6786	20.6787	11.9999	24.1091	29.3494	26.3825	25.8724	21.4143	23.5754	22.9694	22.5726	73.1109	46.7846	58.4391	59.5681	24.4459	24.6909	25.3469	24.8034	20.2937	20.3721	20.8316	20.4759
1991	3	22	32.5473	21.7005	10.8467	23.7241	28.4208	23.5588	22.8289	21.428	23.7443	21.6438	21.4117	75.6202	50.9516	58.4737	59.0414	24.745	25.8483	23.7798	23.7704	20.4793	20.9093	19.5929	19.4961
1991	3	23	32.6486	21.118	11.5306	24.0716	28.7969	25.2137	24.4965	21.3799	24.0033	21.7167	21.5435	74.039	49.8871	54.3434	57.3932	24.5422	26.299	23.5282	23.9169	20.3074	21.1257	19.3347	19.5291
1991	3	24	32.9892	20.6361	12.3531	23.9372	27.6235	25.2056	23.9022	21.1364	22.9609	22.6337	21.2035	72.8082	46.9547	62.3412	58.1506	24.0991	25.1988	25.3587	23.8496	20.0081	20.1554	20.6325	19.3887
1991	3	25	32.8756	20.9812	11.8945	24.0949	29.9754	26.2315	24.1813	21.3211	23.2691	21.074	21.0121	72.7575	45.3861	52.9685	54.4809	24.1915	25.0439	23.0813	23.1604	20.1324	20.139	18.9807	18.9669
1991	3	26	33.3704	21.7717	11.5987	23.9883	29.7424	24.7662	25.8037	21.3411	23.2025	20.4587	20.6184	73.6233	46.1519	54.7836	55.2803	24.368	24.8741	22.325	22.7047	20.2056	20.1623	18.5285	18.674
1991	3	27	31.0287	21.1313	9.89742	24.1349	29.4227	26.3914	24.7058	20.7717	22.8462	20.5474	19.7881	71.4256	46.3184	51.0225	52.087	23.8318	24.2114	21.9418	21.6331	19.7195	19.876	18.1772	17.865
1991	3	28	32.0363	21.9023	10.134	23.9303	29.7668	26.4396	25.9867	20.6718	23.1159	21.8714	20.7887	72.1141	44.2872	55.7183	56.6286	24.6934	24.4246	23.975	23.7691	20.4209	20.0092	19.7128	19.5681
1991	3	29	33.2569	21.7064	11.5505	23.9372	29.8389	25.639	24.9168	21.3902	22.8064	22.1469	21.7076	74.0734	44.0659	58.6722	58.0479	24.4906	23.8788	24.7242	24.0104	20.3212	19.6819	20.2123	19.7562
1991	3	30	33.0002	20.1837	12.8165	24.328	30.0154	25.71	25.3536	22.1103	23.0607	23.1879	21.2939	73.4901	47.1939	58.1588	61.4929	25.9297	25.8587	26.0408	25.9137	21.2179	20.9502	21.1805	21.0946
1991	3	31	32.9482	21.0299	11.9183	24.0781	28.4846	25.4435	25.5503	21.8095	23.8152	22.5432	21.7431	72.4922	49.6033	57.2071	61.1703	25.4221	25.8625	24.3846	25.2381	20.9021	21.0016	20.1956	20.6751
1991	4	1	34.1502	23	11.1502	25.6	34	22.7273	24.6029	21.2	24.4	23.6804	23.5278	68	46	61.5961	62.1992	22.3	24.3	26.2848	25.9654	19.2	20.6	21.4912	21.367
1991	4	2	34.0623	24	10.0623	26	33.2	24.3226	23.4072	21.2	23.4	22.9743	23.3646	66	44	58.4382	59.9284	22	22.4	24.2659	24.8123	19	19.3	20.0329	20.4374
1991	4	3	33.4617	22.6	10.8617	25.6	33.2	23.3327	21.7394	22	24.4	23.574	22.613	73	49	61.8089	64.7917	24.1	24.8	26.4373	26.6309	20.5	21	21.5586	21.6973
1991	4	4	34.1404	24	10.1404	26.2	36	24.8674	25.0206	22.2	24.6	23.8452	22.8751	71	40	63.3007	64.6552	24.1	23.5	26.9419	26.8142	20.5	20.1	21.9371	21.8817
1991	4	5	34.2823	24.4	9.88232	26.6	35.6	24.9207	22.8682	24.2	25.4	23.8418	22.9473	82	44	58.8387	64.174	28.6	25.8	26.6689	26.8761	23.3	21.6	21.7041	21.8852
1991	4	6	33.9914	25.6	8.39137	28.2	27.225	22.8595	22.9294	23.2	22.4366	22.1189	20.4759	66	47.1176	58.3306	58.0557	25.2	25.3569	24.9168	24.1744	21.2	20.6385	20.28	19.7094
1991	4	7	36.8	19.5237	17.2763	25.6	27.0052	31.2	22.7307	23.1292	24.5478	24.2	22.4179	78.4183	53.5442	56	62.4554	27.0685	28.3238	25.6	26.4052	22.1236	22.7396	21.5	21.4349
1991	4	8	38.2	26.6	11.6	27	37.2	31.4	31.8	22.4	25.4	23.8	23.9	68	39	53	53	24.1	24.7	24.5	24.4	20.5	20.9	20.8	20.7
1991	4	9	38.2	25.2	13	26.6	34.4	27.6	29.1	23.2	25	25.6	24.6	75	47	85	69	26.2	25.5	31.5	27.7	21.9	21.4	24.9	22.7
1991	4	10	34.8	26.2	8.6	27	33.2	26.2	28.2	24.2	25.2	24	24.5	80	53	84	72	28.4	26.8	28.4	27.9	23.2	22.2	23.2	22.9
1991	4	11	36.2	25	11.2	26.2	34.4	30.6	30.5	24.2	25	25	24.7	85	47	64	65	28.9	25.5	28	27.5	23.5	21.4	23	22.6
1991	4	12	36.6	26.4	10.2	27	35.8	29.2	30.3	22.4	24.6	24.6	23.9	68	40	69	59	24.1	23.6	27.9	25.2	20.5	20.2	22.9	21.2
1991	4	13	36.6	23.2	13.4	24.8	26.7008	28.2	23.0488	23.2	24.7793	22.2	23.5969	88	52.4529	60	64.999	27.4	26.797	22.8	26.3708	22.6	21.9023	19.6	21.6274
1991	4	14	36.6	22	14.6	24.4	26.7008	26.6	22.3389	20.8	24.7931	25.8	23.5282	73	52.4873	94	65.4114	22.2	26.8348	32.7	26.3089	19.2	21.9092	25.5	21.6102
1991	4	15	35.6	21.7928	13.8072	27	34.8	27.8	29.3	24.4	25	22.2	23.9	81	45	62	63	28.8	25.3	23.1	25.7	23.4	21.3	19.8	21.5
1991	4	16	31.7887	25	6.78868	26.6	34.6	23.1872	20.8	23	24.6	22.7543	22.8584	74	44	58.6156	65.1213	25.7	24.4	26.7105	26.9752	21.6	20.7	21.7183	21.9281
1991	4	17	36.2	25	11.2	26	34.6	31.8	31	22.4	24.6	23.6	23.5	74	44	51	56	24.7	24.4	23.8	24.3	20.9	20.7	20.3	20.6
1991	4	18	35.6	24.8	10.8	27.2	33.8	31.2	30.9	23	24.2	22.2	23.1	70	45	46	54	25.3	23.9	20.9	23.4	21.3	20.4	18.2	20
1991	4	19	34.4	24.8	9.6	26.2	31.8	28.4	28.7	23.2	24.4	24	23.9	78	55	70	67	26.5	25.7	26.9	26.4	22	21.6	22.3	22
1991	4	20	31.536	24.4	7.13604	26	26.1577	23.4955	22.0731	23.4	24.4253	22.1702	22.3595	81	56.9901	65.3985	65.3427	27.1	27.9073	25.4735	25.9377	22.4	22.2083	20.6951	20.9193
1991	4	21	36	25.6	10.4	28.6	28.4	23.4456	23.0914	25.2	23.3873	24.6	22.3801	76	54.7559	67.796	65.2396	29.8	26.5908	26.9253	25.9515	24	21.2115	21.7707	20.933
1991	4	22	36.6	26.2	10.4	27.2	34.4	29.6	30.2	24.8	25.4	24.8	25	82	49	68	66	29.7	26.5	28.2	28.1	23.9	22.1	23	23
1991	4	23	36.2	25.2	11	27	33.4	30.8	30.5	24	26	24.2	24.7	78	56	58	64	27.9	28.8	25.9	27.5	22.9	23.4	21.7	22.6
1991	4	24	34.4	24.6	9.8	27.4	33.6	32.2	31.4	25	26.2	26.2	25.8	82	56	63	67	30.1	29.2	30.1	29.8	24.2	23.6	24.1	24
1991	4	25	38	24.4	13.6	26.4	36.4	33.4	32.4	23.4	26.2	24.2	24.6	78	45	47	57	26.8	27.3	24.2	26.1	22.2	22.6	20.5	21.8
1991	4	26	32.4018	25.2	7.20179	26.8	36.8	33	32.4	22.2	25.4	24	23.9	67	40	48	52	23.7	25	23.9	24.2	20.3	21.1	20.4	20.6
1991	4	27	38.4	28.4	10	28.8	25.9171	30.6	21.0234	23.8	24.3325	24.6	23.1092	66	58.5369	62	71.5664	26.2	28.5225	27	27.9205	21.9	22.9473	22.4	22.5876
1991	4	28	33.6	24	9.6	26.8	26.286	29.4	22.9988	25.4	25.2604	26.2	23.1845	89	57.7399	78	70.3267	31.5	28.457	31.9	28.031	24.9	22.9061	25.1	22.6654
1991	4	29	33.6	26.2	7.4	27	31.6	30.6	30	25	25.4	25.6	25.3	85	61	67	71	30.4	28.4	29.5	29.4	24.3	23.2	23.8	23.8
1991	4	30	32.4465	25.2	7.24653	26.6	34.4	22.2115	21.5373	24.4	25.2	23.536	23.796	84	48	66.1835	67.502	29.1	26	27.0594	27.3341	23.6	21.8	21.9977	22.1735
1991	5	1	35.2	25.6	9.6	27.4	24.0783	29.8	22.0128	25	23.9883	25.6	21.8622	82	61.8023	72	73.1425	30.1	28.7334	30.1	28.1289	24.2	23.0593	24.1	22.6276
1991	5	2	35.6	26.6	9	27	33	25.6	27.8	25.4	26.4	23.4	25.1	88	60	83	77	31.4	30.1	27.3	29.6	24.8	24.1	22.6	23.8
1991	5	3	35.6	24.8	10.8	27.2	34.2	24.8	27.8	25.2	26	23.4	24.9	85	53	89	76	30.7	28.2	27.9	28.9	24.5	23.1	22.9	23.5
1991	5	4	31.6	20.9049	10.6951	25.0539	25.3602	27.6	21.6774	23.2391	24.4845	24.8	22.2426	82.9136	62.5349	80	73.5234	27.7344	29.5858	29.5	28.2854	22.5299	23.4889	23.8	22.7582
1991	5	5	32.5118	22.6	9.91179	24.9873	25.9197	25.2	22.1969	23.2191	25.209	23.6	21.218	79.6504	60.5649	88	69.4375	27.6778	28.9316	28.1	26.9838	22.5165	23.0813	23	21.7467
1991	5	6	34.6	24.4	10.2	27	33.4	31.6	30.9	25	25.4	25.4	25.3	85	53	61	66	30.4	27.2	28.4	28.6	24.3	22.5	23.2	23.3
1991	5	7	31.0606	24.4	6.66059	27.4	33.4	28.4	29.4	23.6	25	26.4	25	73	51	86	70	26.6	26.2	33.1	28.6	22.1	21.8	25.7	23.2
1991	5	8	35.6	24	11.6	27	35.2	31.4	31.3	23.6	25.4	24.4	24.5	75	46	57	59	26.9	26	26	26.3	22.3	21.7	21.7	21.9
1991	5	9	36.6	24.6	12	25.8	34.8	29	29.6	24	24.8	24	24.3	86	45	66	66	28.6	24.8	26.6	26.7	23.3	20.9	22.1	22.1
1991	5	10	34.4	25	9.4	26.6	31.8	28.4	28.8	25	26	24.2	25.1	88	63	71	74	30.6	29.8	27.4	29.3	24.4	24	22.6	23.7
1991	5	11	32.7495	24.6	8.14951	26.2	30.2	22.9782	22.1705	24.2	25.6	23.4285	23.511	85	69	68.4362	67.9894	28.9	29.8	28.4985	27.4261	23.5	24	22.8992	22.0776
1991	5	12	34.8	23.6	11.2	26.2	26.1405	28	22.9645	24	25.3156	25.6	21.4451	84	57.0932	83	65.1442	28.4	28.5225	31.2	26.0541	23.2	22.9267	24.8	20.9767
1991	5	13	33.2	25.6	7.6	26.6	22.9129	27.6	21.2733	25.4	25.3946	25.6	23.2944	91	61.0461	85	70.7736	31.6	29.2787	31.5	27.4329	25	23.3185	24.9	22.0364
1991	5	14	35.2	26.2	9	27.4	34.2	29.8	30.3	24.4	26.2	26.2	25.6	78	54	75	69	28.6	28.8	31.6	29.7	23.3	23.4	25	23.9
1991	5	15	32.2603	25.2	7.06033	26	30	21.744	20.9382	23.4	26.4	23.3224	23.4722	81	76	68.5619	68.7284	27.1	32	28.6102	27.2583	22.4	25.2	22.9328	21.9971
1991	5	16	33.2	25	8.2	27	32	27.8	28.6	23.4	25.4	24.2	24.3	74	59	75	69	26.4	28.1	27.8	27.5	22	23	22.9	22.6
1991	5	17	33.2	26	7.2	26.4	27.6	26.4	26.7	25.4	25	25.2	25.2	92	81	91	88	31.8	30	31.3	31	25.1	24.1	24.8	24.6
1991	5	18	33.2	25.2	8	25.8	25.0539	26.6	21.9298	24.6	23.4766	24.4	21.4699	91	57.0245	84	68.8343	30.1	27.9038	29.1	27.4699	24.2	22.3458	23.6	22.0341
1991	5	19	30.4276	22.002	8.42557	24.5544	24.2638	19.3072	21.3954	22.7963	24.4219	20.4804	19.9738	76.8533	58.1588	61.7777	66.0122	27.3948	27.6185	25.2782	25.7432	22.127	22.1636	20.3859	20.6997
1991	5	20	34.2	24	10.2	25	27.2	26	26	23.2	25	24.2	24.1	86	84	86	85	27.2	30.2	29	28.8	22.5	24.2	23.5	23.4
1991	5	21	32.2	24.2	8	25	31.8	28.2	28.3	24.4	22.2	23.2	23.3	95	44	66	68	30.2	20.5	25.2	25.3	24.2	17.9	21.2	21.1
1991	5	22	27.4937	23.4	4.09373	24.4	30.2	20.5137	19.0536	23.2	25	21.8542	22.3423	90	66	73.0766	68.9175	27.6	28.3	27.0445	26.2918	22.7	23.1	21.8577	21.1977
1991	5	23	32.4	24.4	8	27	31	29	29	23.6	25.6	25.2	24.8	75	65	74	72	26.9	29.3	29.6	28.6	22.3	23.7	23.9	23.3
1991	5	24	32.2	25.2	7	26.4	32.2	27.8	28.5	23.2	26.2	24.2	24.5	77	63	75	71	26.3	30.1	27.8	28.1	21.9	24.1	22.9	23
1991	5	25	34.4	24.6	9.8	28.8	25.3203	30.4	22.5698	24.8	25.1405	26.2	23.2125	72	61.3361	72	72.924	28.7	28.7301	31.3	28.1374	23.3	23.1059	24.8	22.7496
1991	5	26	35.6	23.6	12	30.2	24.9134	26.4	21.9028	25.6	25.2846	24.6	22.9316	69	63.1772	86	74.461	29.8	29.375	29.7	28.3084	24	23.4388	24	22.7448
1991	5	27	35.8	24.2	11.6	27.4	35	30.6	30.9	23	24.4	24.2	23.9	69	42	59	57	25.2	23.6	26	24.9	21.2	20.2	21.7	21
1991	5	28	29.2626	24.6	4.66264	27.4	35.2	21.7325	21.3273	22.4	25	21.7092	21.1583	65	44	68.4697	71.5483	23.8	25	28.5032	27.5195	20.3	21.1	22.7791	22.1373
1991	5	29	36.6	25.2	11.4	28	35.8	31.2	31.5	24	25.4	25.2	24.9	72	44	62	59	27.2	25.6	28.1	27	22.5	21.5	23	22.3
1991	5	30	32	25.4	6.6	26.6	30.8	27.6	28.1	24.2	25.4	25.6	25.1	82	65	85	78	28.6	28.9	31.5	29.7	23.3	23.5	24.9	23.9
1991	5	31	33	26	7	26.6	32.2	29.4	29.4	25	26.4	25.2	25.5	88	64	72	74	30.6	30.6	29.3	30.2	24.4	24.4	23.7	24.2
1991	6	1	31.7738	26.2	5.57377	27.2	27.1613	23.9184	24.0953	24.5	25.3774	23.7253	23.2991	80	65.5484	76.6535	72.4579	29	29.7065	27.9942	28.4937	23.5	23.629	22.6464	22.9561
1991	6	2	36.2	26	10.2	28.2	27.5258	30.6	24.5323	25.2	25.3806	26.4	24.2	79	63.9355	72	69.8387	30.1	29.4452	31.7	28.529	24.1	23.5032	25	22.9774
1991	6	3	33.4	23.6	9.8	28.2	27.6452	27.8	23.7686	25.8	24.4161	26.2	22.4233	83	62.871	88	65.9979	31.6	28.9935	32.9	27.1817	25	23.2484	25.7	21.9605
1991	6	4	36	26	10	27.6	35.2	31.6	31.5	24.2	25	25.8	25	76	44	63	61	28	25	29.4	27.5	22.9	21.1	23.8	22.6
1991	6	5	33.4	26.4	7	26.6	31.4	28.4	28.7	25.2	26	24.5	25.2	89	65	73	76	31.1	30.1	28.2	29.8	24.7	24.1	23.1	24
1991	6	6	34.4	26	8.4	26.8	31.8	27.8	28.5	25.2	26.2	24.6	25.3	88	65	77	77	31	30.3	28.8	30.1	24.6	24.3	23.4	24.1
1991	6	7	34	25.2	8.8	26.6	32.6	29.8	29.7	24.4	25.4	26.6	25.5	84	56	78	73	29.1	27.7	32.7	29.8	23.6	22.8	25.6	24
1991	6	8	36.6	26	10.6	28.4	28.0258	29.4	23.9548	25	25.3387	25.4	23.3516	76	59.871	73	67.6452	29.4	28.8839	29.8	27.3452	23.8	23.1645	24	22.0742
1991	6	9	36.8	25.6	11.2	29.6	26.5186	30.6	24.1878	25.4	24.2466	27.4	22.2044	72	58.5369	78	66.8473	29.7	27.6976	34.4	27.0121	23.9	22.222	26.4	21.7892
1991	6	10	37.2	25.4	11.8	28.6	26.9689	27.8	24.7931	26.4	24.1275	27	22.9683	84	55.2803	94	62.4842	33	27.2463	35.1	25.7738	25.7	21.9702	26.7	20.8037
1991	6	11	36.6	25	11.6	27.8	35.2	32	31.8	24.4	26	26.2	25.5	76	49	64	63	28.3	27.6	30.2	28.7	23.1	22.7	24.2	23.4
1991	6	12	36	26.2	9.8	27	35.6	29.8	30.5	24.4	26	25.4	25.3	81	47	70	66	28.8	27.3	29.5	28.6	23.4	22.6	23.8	23.3
1991	6	13	36.2	25.2	11	26	35.8	27.4	29.1	25	27.2	23.6	25.3	92	52	73	72	31	30.4	26.6	29.4	24.7	24.3	22.1	23.7
1991	6	14	31.9902	25.6	6.39021	28.6	26.9355	24.338	24.7309	25.2	23.8387	22.3168	20.8549	76	58.3226	70.1602	60.437	29.8	27.7484	26.3958	24.5511	24	22.0258	21.2412	19.7394
1991	6	15	36.4	25.6	10.8	27.8	27.6632	26.2	24.3404	24.8	24.2878	25.8	22.137	79	58.5712	97	63.8314	29.3	27.842	32.9	25.8022	23.7	22.3217	25.7	20.8774
1991	6	16	36.6	25.8	10.8	27.6	33.2	28.6	29.5	24.2	27.8	24.2	25.4	76	67	70	71	28	33.8	27.3	29.7	22.9	26.1	22.5	23.9
1991	6	17	36.2	24.2	12	25	28.8	24	25.5	24	25.2	23.2	24.1	92	75	94	87	29.2	29.7	27.9	28.9	23.6	23.9	22.9	23.5
1991	6	18	34.6	21.8239	12.7761	27.6	33	29	29.6	23.8	25.2	25.8	24.9	73	54	78	68	27	26.9	31.1	28.3	22.3	22.3	24.7	23.1
1991	6	19	36.2	23.8	12.4	24.5	34.2	27.4	28.4	21.2	26.2	24.4	23.9	75	54	78	69	23	28.8	28.6	26.8	19.7	23.4	23.3	22.1
1991	6	20	36.4	25.6	10.8	27.8	30.8	28.4	28.8	24.4	26.4	25.4	25.4	76	71	79	75	28.3	31.5	30.5	30.1	23.1	24.9	24.4	24.1
1991	6	21	31.6	24.6	7	25.6	28.2132	28.6	23.1592	23.6	24.3913	25.4	23.4056	85	55.8085	78	61.0364	27.8	27.5413	30.3	26.266	22.8	22.1869	24.3	21.2112
1991	6	22	33.6	24.6	9	28	28.0929	28.6	23.755	25.4	24.9684	26.6	24.0352	81	59.3274	86	66.9926	30.7	28.4126	33.5	28.2338	24.5	22.851	26	22.7823
1991	6	23	35.2	27.2	8	28	33.8	27.6	29.3	25.2	28.8	25.2	26.4	80	69	83	77	30.2	36.3	30.5	32.3	24.2	27.3	24.4	25.3
1991	6	24	34.8	25.2	9.6	26	27.0961	26.6	23.5953	24.2	23.9682	24.6	22.1263	86	52.7279	85	56.3448	29	25.8312	29.6	24.6845	23.5	20.8712	23.9	19.9229
1991	6	25	33.6	25.2	8.4	27.4	32.2	27.6	28.7	25	25.4	25	25.1	82	58	81	74	30.1	28	30	29.3	24.2	22.9	24.1	23.7
1991	6	26	33.8	26	7.8	28.4	33.2	28.2	29.5	24.4	25.2	25.2	24.9	72	53	79	68	27.9	26.8	30.1	28.3	22.9	22.2	24.1	23.1
1991	6	27	33.8	25	8.8	26.6	33.4	26.4	28.2	24	26	24.2	24.7	81	56	84	73	28.1	28.8	28.7	28.5	23	23.4	23.4	23.3
1991	6	28	32.2	23.6	8.6	25.2	28.4548	26.8	22.5142	23.8	23.4194	24.2	22.332	89	53.3226	81	55.9589	28.6	26.1387	28.5	24.0128	23.3	21.1581	23.2	19.4
1991	6	29	31.4	23.4	8	24.6	28.1014	24.6	24.371	23.6	24.1381	23.4	21.9537	92	54.2514	91	58.7484	28.5	27.0973	28	25.4039	23.2	21.7715	22.9	20.5546
1991	6	30	33.2	23.8	9.4	26.8	32	26.8	28.1	24.4	26	24.8	25.1	82	62	85	77	29	29.7	30	29.5	23.5	23.9	24.1	23.8
1991	7	1	33.4	25.2	8.2	27.4	28.2606	26.2	22.4457	24.6	23.0726	23.5	22.1189	80	52.7784	80	61.0805	29.1	25.4435	27.2	25.5252	23.6	20.6751	22.5	20.7096
1991	7	2	34	25.8	8.2	27.4	32.8	28.6	29.4	24.2	25.8	27	25.7	77	58	88	74	28.1	28.6	34.6	30.4	23	23.3	26.5	24.3
1991	7	3	34.8	25.6	9.2	27.2	34.2	29.2	30	24.2	25.4	24.4	24.7	78	50	68	65	28.2	26.7	27.4	27.4	23.1	22.2	22.6	22.6
1991	7	4	36.2	26.2	10	26.3	33.2	27.4	28.6	25.2	22.4	26.8	24.8	92	39	95	75	31.3	20	34.8	28.7	24.8	17.5	26.6	23
1991	7	5	31.2055	25.4	5.80549	26.4	28.2194	23.672	23.9517	25.2	25.2452	24.0128	23.9544	91	59.6774	74.8983	68.1269	31.3	28.6	28.3335	27.8695	24.8	22.9613	22.827	22.5657
1991	7	6	36.6	25.3	11.3	26.2	26.2742	29.2	24.7908	25.3	25.3336	25	23.1858	93	59.1935	71	64.9032	31.6	28.8871	28.9	26.9935	25	23.1161	23.5	21.8452
1991	7	7	36.6	24	12.6	25.6	31.5	27.8	28.2	24.6	25.6	27	25.7	92	63	94	83	30.3	29	35.1	31.4	24.2	23.5	26.7	24.8
1991	7	8	36.6	23.8	12.8	26.6	25.9263	28.6	24.9274	25.2	24.0982	25.4	22.2014	89	55.1759	78	62.2835	31.1	26.7954	30.3	26.5702	24.7	21.754	24.3	21.593
1991	7	9	33.4	24.8	8.6	26.8	31.8	27.8	28.5	24.5	26.6	26.5	25.9	83	67	90	80	29.2	31.4	33.8	31.5	23.7	24.9	26.1	24.9
1991	7	10	37.6	26.4	11.2	28.6	35.4	32.4	32.2	26.5	26.4	26.6	26.5	85	50	64	66	33.2	28.5	31	30.9	25.8	23.3	24.7	24.6
1991	7	11	38	26	12	27.4	35.8	30.8	31.2	23.4	25.4	24.6	24.5	72	44	61	59	26.2	25.6	26.9	26.2	21.8	21.5	22.3	21.9
1991	7	12	37.8	24.4	13.4	27.8	36.8	32.8	32.5	24.4	27.4	26.6	26.1	76	49	62	62	28.3	30.3	30.8	29.8	23.1	24.3	24.5	24
1991	7	13	32.6046	21.4774	11.1272	24.929	28.7806	23.9517	25.1305	22.7363	24.4774	24.1194	23.1845	80.7492	54.871	72.3891	62.6616	26.6522	27.4742	28.2854	26.8417	21.8905	21.9677	22.7445	21.6652
1991	7	14	38.2	24.2	14	27.3	34.2	32	31.4	26.4	25	27.4	26.3	93	48	70	70	33.8	25.7	33.5	31	26.1	21.5	25.9	24.5
1991	7	15	38	26.4	11.6	27.4	35.8	29.8	30.7	23.4	25.6	24.8	24.6	72	45	67	61	26.2	26.1	28	26.8	21.8	21.8	23	22.2
1991	7	16	37	26	11	27.4	35.4	32.4	31.9	24.6	27.4	28.6	26.9	80	54	75	70	29.1	31.3	36.6	32.3	23.6	24.8	27.5	25.3
1991	7	17	36.6	25.2	11.4	27	34.2	32.6	31.6	26	28.8	26	26.9	92	67	60	73	32.9	36	29.3	32.8	25.7	27.2	23.7	25.5
1991	7	18	35.4	24.6	10.8	26.2	34.8	27.6	29	25.2	27.4	26.6	26.4	92	57	93	81	31.4	31.6	34.2	32.4	24.9	25	26.3	25.4
1991	7	19	36.8	24.4	12.4	25.4	33.4	31.2	30.3	24.4	26.4	25	25.3	92	58	61	70	29.9	29.8	27.6	29.1	24	24	22.7	23.6
1991	7	20	37.2	20.4871	16.7129	25.0303	27.2183	34	23.4151	23.1226	22.2102	26.6	20.9612	81.326	49.4485	56	58.4554	27.3917	24.3613	30	24.0451	22.3251	19.8826	24.1	19.5401
1991	7	21	37.2	25.2	12	27.6	33.2	30.2	30.3	23.4	26.4	28.8	26.2	71	59	90	73	26	30	38.7	31.5	21.7	24.1	28.4	24.7
1991	7	22	38	26	12	28.8	37	32.4	32.7	27	25	23.6	25.2	87	38	48	58	34.5	23.8	23.4	27.2	26.4	20.3	20	22.2
1991	7	23	37.4	22.2804	15.1196	24.7476	27.5613	31.4	24.9547	22.743	22.2	23.6	20.3865	81.7149	49.2903	52	54.584	26.7288	24.2097	24	23.3288	21.9605	19.7742	20.4	19.0013
1991	7	24	39.4	26.2	13.2	28.8	38	30.4	31.9	24	27.4	24.8	25.4	67	45	64	59	26.7	29.6	27.6	28	22.2	23.9	22.7	22.9
1991	7	25	38.6	26.6	12	27.2	37.4	30.2	31.3	23.4	27.4	25.4	25.4	73	47	68	63	26.3	29.9	29.3	28.5	21.9	24.1	23.7	23.2
1991	7	26	33.3101	26.8	6.51012	27.6	37.6	24.7161	24.8	26.4	27	23.3871	20.4965	91	44	66.871	58.2619	33.6	28.7	27.3258	24.5594	26	23.4	22.029	19.9534
1991	7	27	39.4	23.8	15.6	27.6	28.4968	31.6	24.8674	22.8	22.7645	24	20.6718	67	52.5806	54	58.9386	24.6	25.729	24.9	24.8275	20.8	20.5581	21	20.0924
1991	7	28	37.6	25.4	12.2	25.4	27.7732	33.6	22.8364	22.6	24.3446	26.4	21.0234	79	57.873	57	61.7883	25.6	27.6978	29.7	25.5614	21.5	22.1536	23.9	20.6059
1991	7	29	38.2	25	13.2	27.4	37.4	31.6	32	24.2	27.2	24.6	25.3	77	46	57	60	28.1	29.4	26.3	27.9	23	23.8	21.9	22.9
1991	7	30	37	24.6	12.4	27	33.4	25.8	28	24.2	26.2	22.6	24.3	80	57	76	71	28.4	29.3	25.3	27.7	23.2	23.7	21.3	22.7
1991	7	31	31.5	23.4	8.1	25	30.2	28.4	28	23.2	26	25.2	24.8	86	72	77	78	27.2	30.9	29.9	29.3	22.5	24.6	24.1	23.7
1991	8	1	37.2	24.4	12.8	25	24.4	25.6	25.1	23.4	23.2	24	23.5	88	90	88	89	27.7	27.6	28.8	28	22.8	22.7	23.4	23
1991	8	2	32.8	20.8645	11.9355	23.8839	31	30.4	23.0626	21.1913	25.4	26.8	21.3146	76.3871	64	76	60.4274	26.0595	28.8	32.9	25.6627	21.3311	23.4	25.6	20.8059
1991	8	3	33.4	26	7.4	26.3	31.8	29.8	29.4	25.5	26.2	25.6	25.8	94	65	72	77	32.1	30.3	30.1	30.8	25.2	24.3	24.1	24.5
1991	8	4	35.2	24.8	10.4	25.6	26.1646	28.6	21.5586	23.6	23.2546	24.6	21.7734	85	53.3288	72	60.1142	27.8	27.0831	28.3	26.2839	22.8	21.8318	23.1	21.2933
1991	8	5	34.8	25.2	9.6	26.2	33.8	30.2	30.1	23.4	25.4	26	24.9	79	51	72	67	26.9	26.9	30.9	28.2	22.3	22.3	24.6	23.1
1991	8	6	35.2	26	9.2	27	34.4	28.8	29.8	24.4	26.2	25.8	25.5	81	53	79	71	28.8	28.6	31.2	29.6	23.4	23.3	24.8	23.9
1991	8	7	36.8	25.4	11.4	26.3	25.7738	31.6	21.4922	24.3	23.0818	25.4	21.6524	85	55.5985	61	62.9876	29.1	27.5136	28.4	26.2385	23.6	21.8915	23.2	21.1988
1991	8	8	36.6	25	11.6	26	26.2327	32.2	23.2191	24.2	23.5247	25.4	22.4351	86	56.337	58	63.3834	29	27.8145	28	27.2095	23.5	22.2495	22.9	21.9264
1991	8	9	37.2	24.8	12.4	25.4	33.6	29.4	29.4	22.4	26.6	25.2	24.7	77	58	72	69	25.1	30.2	29.3	28.2	21.2	24.2	23.7	23
1991	8	10	36.8	25.4	11.4	26.4	26.1061	29	22.5967	23.8	23.4251	25.2	22.0589	81	55.6152	74	65.9958	27.8	27.6117	29.6	26.778	22.8	22.112	23.9	21.626
1991	8	11	36.8	25.4	11.4	26.6	24.5491	31.2	20.7304	22.8	23.0855	24.2	21.8037	73	57.1734	56	63.8949	25.3	27.5575	25.6	26.9569	21.3	21.9684	21.5	21.6335
1991	8	12	35	25.2	9.8	26	34.4	31.8	31	23.4	25	22.8	23.7	81	47	47	58	27.1	25.5	21.9	24.8	22.4	21.4	18.9	20.9
1991	8	13	36.6	25.2	11.4	27	34.2	29.8	30.2	23.4	25.4	24.4	24.4	74	50	64	63	26.4	26.7	27	26.7	22	22.2	22.4	22.2
1991	8	14	31.4839	26	5.48385	27.4	36.2	21.5414	22.7135	24.2	26	20.1713	20.0638	77	45	62.1638	58.7117	28.1	26.9	24.72	24.7227	23	22.3	19.9903	19.932
1991	8	15	38.4	25	13.4	28	37.4	33.8	33.3	23.4	26.8	23.8	24.7	68	44	44	52	25.8	28.3	22.9	25.7	21.6	23.1	19.7	21.5
1991	8	16	37.2	26.6	10.6	28	37.2	33.2	32.9	23	27.4	24.5	25	66	47	49	54	24.8	30.1	25	26.6	21	24.1	21.1	22.1
1991	8	17	38.2	26.5	11.7	28.5	25.9929	27.6	22.7445	25.4	23.2791	24.4	21.995	78	54.6098	77	64.6475	30.4	27.0585	28.5	26.4302	24.3	21.8839	23.2	21.4593
1991	8	18	34.8	25.2	9.6	26.5	26.3871	24.8	22.8762	25	23.4123	23	22.2048	89	54.5765	86	62.8678	30.7	27.2616	26.9	26.7214	24.5	21.9904	22.3	21.6617
1991	8	19	34.8	19.4859	15.3141	23.4689	24.9207	25.4	21.2464	21.153	23.2601	23.2	21.9977	78.7137	56.3026	83	63.9493	26.3227	27.4639	27	26.8983	21.4864	22.0776	22.3	21.7083
1991	8	20	34	23.2	10.8	26.2	31.6	29.8	29.4	23.2	25.2	27.6	25.3	78	60	85	74	26.5	27.9	35.5	29.9	22	22.9	26.9	23.9
1991	8	21	35.4	26	9.4	26.6	32.8	30.6	30.1	25.2	27.2	26	26.1	89	65	70	75	31.1	32.4	30.6	31.4	24.7	25.4	24.4	24.8
1991	8	22	37.2	20.1956	17.0044	23.9032	24.8541	27.6	20.0092	21.2512	23.4388	23.2	22.2873	76.6202	57.6776	69	64.8615	26.1095	27.9107	25.5	27.1476	21.3511	22.2839	21.4	21.892
1991	8	23	35.4	20.2284	15.1716	26.4	34.4	30.6	30.5	24.2	27.2	23.8	25.1	84	58	57	66	28.7	31.4	25	28.4	23.4	24.8	21.1	23.1
1991	8	24	37.2	25.8	11.4	26.8	23.6307	31.2	19.9123	23.8	22.3045	24.8	20.0125	78	57.7463	60	60.1058	27.5	26.7592	27.1	24.9045	22.7	21.4418	22.4	20.1039
1991	8	25	37.2	22.6	14.6	26.8	24.358	31.2	20.9519	23.8	23.4389	24.8	22.167	78	60.0042	60	65.2396	27.5	28.0341	27.1	26.993	22.7	22.4133	22.4	21.8095
1991	8	26	38.8	24.4	14.4	27.2	37.6	33.5	33	23.4	27.2	23.8	24.8	73	45	45	54	26.3	29.3	23.1	26.2	21.9	23.7	19.8	21.8
1991	8	27	39.2	26	13.2	27.6	37.4	32.4	32.5	23	26.4	25.2	24.9	68	42	56	56	25.1	27.2	27.3	26.5	21.1	22.5	22.6	22.1
1991	8	28	38.6	26.2	12.4	27.2	25.1355	29.6	21.9968	25.2	23.1604	24.8	22.1567	85	55.3402	68	63.7615	30.7	27.017	28.2	26.718	24.5	21.8302	23	21.6755
1991	8	29	37.2	26.2	11	26.8	36	28	29.7	25.6	27	24	25.5	91	50	72	71	32	29.8	27.2	29.7	25.2	24	22.5	23.9
1991	8	30	29.9784	21.5097	8.46872	25.2	34.8	21.1323	20.2677	23.4	26.8	22.4133	21.4005	86	54	68.0957	63.0343	27.6	30	27.4681	26.206	22.7	24.1	22.107	21.1713
1991	8	31	35.6	23.6	12	27.2	32.2	29.8	29.8	24.8	27.3	23.6	25.2	82	69	60	70	29.7	33.1	25.1	29.3	23.9	25.7	21.1	23.6
1991	9	1	35.8	24.2	11.6	25.2	32.4	30.2	29.5	23.4	26.2	25.2	24.9	86	62	67	72	27.6	29.9	28.8	28.8	22.7	24.1	23.4	23.4
1991	9	2	36	24.4	11.6	26.6	35.2	29.8	30.4	24.4	27.2	24.8	25.5	84	54	67	68	29.1	30.8	28	29.3	23.6	24.6	23	23.7
1991	9	3	36.8	23.2	13.6	25	35.6	27.2	28.8	23.6	26.2	23.6	24.5	89	48	74	70	28.2	27.9	26.8	27.6	23.1	22.9	22.2	22.7
1991	9	4	36.2	23.6	12.6	25.4	33.8	29.6	29.6	23.2	26.6	25.6	25.1	83	57	73	71	27	30.1	30.2	29.1	22.3	24.2	24.2	23.6
1991	9	5	36.8	23.2	13.6	25	34.8	30.8	30.3	24.2	27.4	26	25.9	94	57	69	73	29.7	31.6	30.5	30.6	23.9	25	24.4	24.4
1991	9	6	34.4	24.2	10.2	26.4	33.6	28.4	29.2	23.4	25.4	24.2	24.3	78	52	71	67	26.8	27.1	27.4	27.1	22.2	22.4	22.6	22.4
1991	9	7	37.8	24.6	13.2	26.2	23.9853	28.6	21.4039	23.4	21.3883	24.2	20.3593	79	53.045	70	61.9509	26.9	24.7874	27.3	23.904	22.3	19.7136	22.5	19.2381
1991	9	8	37.6	22.6	15	28.4	25.3706	31.6	21.4976	24.2	21.5655	25.2	18.7882	71	53.2778	60	61.8367	27.4	24.6556	27.9	23.0916	22.6	19.7403	22.9	18.6335
1991	9	9	39.5	23.6	15.9	27.8	38	28.4	30.6	23.4	26.4	25.4	25.1	69	41	79	63	25.9	26.8	30.5	27.7	21.7	22.2	24.4	22.8
1991	9	10	39.6	23.8	15.8	26	36.6	33	32.2	24	26.4	24.8	25.1	85	45	52	61	28.5	27.7	25.9	27.4	23.3	22.8	21.7	22.6
1991	9	11	40.4	24	16.4	26.6	38.2	33.2	32.8	23.4	26.2	24.6	24.7	77	39	50	55	26.7	26.2	25.3	26	22.2	21.8	21.3	21.8
1991	9	12	39.2	23.6	15.6	27.6	37.6	33.2	32.9	22.8	26	25.6	24.8	67	40	55	54	24.6	26	27.8	26.2	20.8	21.7	22.9	21.8
1991	9	13	39.6	24.8	14.8	26.6	37.6	31.6	31.9	23.6	27.2	24.4	25.1	78	45	56	60	27.2	29.3	25.8	27.4	22.4	23.7	21.6	22.6
1991	9	14	39.4	26.2	13.2	28	24.1916	28.6	21.0671	24	22.105	27.4	20.1571	72	52.3354	91	65.1087	27.2	24.9542	35.7	24.6242	22.5	20.1642	27	19.9761
1991	9	15	36.2	25.4	10.8	26.6	25.1005	27.6	20.3788	24.4	22.0776	26	20.2971	84	54.4121	88	63.0741	29.1	25.0337	32.6	23.6382	23.6	20.249	25.5	19.2247
1991	9	16	36.2	24	12.2	25.2	31.8	25.8	27.1	23.2	25	22.6	23.6	85	58	76	73	27.1	27.2	25.3	26.6	22.4	22.5	21.3	22.1
1991	9	17	29.6	23.8	5.8	24.8	27.8	25.8	26	23.2	24.2	24	23.8	88	75	86	83	27.4	27.8	28.6	28	22.6	22.9	23.3	22.9
1991	9	18	33.6	23	10.6	25	33	29.8	29.4	23	25.2	25.4	24.5	85	54	70	70	26.8	26.9	29.5	27.8	22.2	22.3	23.8	22.8
1991	9	19	34.2	24	10.2	26	33.4	28.6	29.2	22.4	25.4	24.4	24.1	74	53	71	66	24.7	27.2	27.8	26.6	20.9	22.5	22.8	22.1
1991	9	20	32.6	23.4	9.2	25	32.2	28.8	28.7	23	26	24.6	24.5	85	61	71	72	26.8	29.5	28.2	28.2	22.2	23.8	23.1	23
1991	9	21	32.6	23.8	8.8	25	23.621	28	20.7887	23.2	22.325	24.6	20.1371	86	57.4447	76	67.5386	27.2	26.1677	28.7	25.1878	22.5	20.778	23.4	20.1883
1991	9	22	33.8	25	8.8	26.2	24.3325	19.836	20.3558	25.3	22.1654	22.4	18.493	93	57.2673	69.0893	63.1927	31.6	25.5148	24.6006	22.9708	25	20.4551	19.7403	18.5178
1991	9	23	32.8	21.3244	11.4756	24	29.6	28	27.4	23.2	25.2	24.8	24.4	94	70	77	80	27.9	29.2	29.2	28.8	22.9	23.6	23.6	23.4
1991	9	24	31.6	23.2	8.4	25.4	31	27.8	28	23.4	26	24.8	24.7	85	68	79	77	27.5	30.3	29.3	29	22.6	24.3	23.7	23.5
1991	9	25	34.2	24.8	9.4	25	33.4	25.6	27.4	24	26.4	24	24.8	92	58	88	79	29.2	29.8	28.8	29.3	23.6	24	23.4	23.7
1991	9	26	30.6	23.2	7.4	24.4	28.6	26.6	26.5	23.2	25	25.4	24.5	90	75	91	85	27.6	29.3	31.6	29.5	22.7	23.7	25	23.8
1991	9	27	34.4	24	10.4	25.8	33.6	28.2	29	24.2	26.2	24.8	25.1	88	56	76	73	29.1	29.2	29.1	29.1	23.6	23.6	23.6	23.6
1991	9	28	33	23.8	9.2	25.6	24.2156	25.4	21.6367	24.2	23.0573	23.2	19.0676	89	59.5681	83	69.7362	29.3	26.5014	27	25.8581	23.7	21.3111	22.3	20.8476
1991	9	29	33.4	23.2	10.2	26.4	25.0972	27.6	21.0258	24.4	22.7721	23.8	21.0122	85	56.887	73	69.1237	29.2	26.0065	27	25.9343	23.7	21.043	22.3	20.9812
1991	9	30	33	25	8	26.8	32.2	27.8	28.6	24.4	26.2	25.4	25.3	82	63	83	76	29	30.1	30.9	30	23.5	24.1	24.6	24.1
1991	10	1	33.2	23.4	9.8	27	32.2	24.6	27.1	24.4	26.4	23.6	24.8	81	64	92	79	28.8	30.6	28.5	29.3	23.4	24.4	23.2	23.7
1991	10	2	29	23.2	5.8	24.4	28.8	26.2	26.4	23.6	24.6	24.2	24.1	94	71	85	83	28.6	28.2	28.9	28.5	23.3	23.1	23.5	23.3
1991	10	3	37.2	24	13.2	26	30.6	20.6152	21.4202	23.4	25.4	24	24.3	81	66	74.314	67.0957	27.1	29	26.7248	26.4586	22.4	23.5	21.4108	21.2074
1991	10	4	32.2	21.1222	11.0778	22.5465	23.7379	28.2	22.0536	21.208	22.8162	25.4	21.3493	79.3668	60.0375	80	65.8538	25.3637	27.9476	30.6	26.6857	20.7096	22.0903	24.4	21.3422
1991	10	5	33.4	23.2	10.2	26.6	25.5567	28.8	20.1666	24.4	22.8229	25	20.7866	84	58.4724	74	62.5339	29.1	27.4681	29.2	25.7924	23.6	21.8506	23.6	20.7262
1991	10	6	32	23.2	8.8	24.8	24.4212	26.6	22.088	23.8	23.1292	25.4	22.1361	92	56.5744	91	62.4554	28.8	25.9097	31.6	25.2228	23.4	20.7084	25	20.3453
1991	10	7	32	23.4	8.6	24.2	30.8	28	27.8	23	25.2	25.4	24.5	90	64	81	79	27.3	28.4	30.7	28.8	22.5	23.2	24.5	23.4
1991	10	8	30.4	23.4	7	25.2	29.3	27.4	27.3	23.3	23.4	25.2	24	85	61	84	77	27.4	24.9	30.6	27.6	22.6	21	24.4	22.7
1991	10	9	32.4	24.4	8	26.2	30.8	24.5	26.5	24.2	26.4	24.3	25	85	71	98	85	28.9	31.5	30.2	30.2	23.5	24.9	24.2	24.2
1991	10	10	29.1241	24.4	4.72407	25.4	31.2	21.5975	22.0803	24.4	26	22.087	21.2424	92	66	73.6899	65.0677	29.9	30.2	26.2959	26.0615	24	24.2	21.2379	21.0671
1991	10	11	32.2	24.3	7.9	25.2	30.2	24.2	26	24.2	26.2	23.4	24.6	92	73	94	86	29.5	31.4	28.2	29.7	23.8	24.9	23.1	23.9
1991	10	12	32.2	23.4	8.8	24.5	25.3097	27.8	21.727	23.2	23.2891	25.6	22.0128	90	59.4048	84	66.0667	27.6	26.8753	31.4	26.1464	22.7	21.5642	24.8	21.0867
1991	10	13	31.6	21.4	10.2	25.4	25.2604	27.8	20.6432	23.4	23.3224	24.8	21.1151	85	58.0728	79	64.7539	27.5	26.7721	29.3	26.1003	22.6	21.5109	23.7	21.0299
1991	10	14	31.6	22.6	9	23.8	23.7997	26.2	20.9812	22.6	21.2109	24	20.2387	90	53.3998	84	59.0769	26.6	24.4504	28.4	23.9323	22.1	19.6249	23.2	19.3197
1991	10	15	31.6	23.6	8	24.4	31.2	27.4	27.6	22.4	25.4	25.4	24.4	84	63	85	78	25.8	28.6	31.1	28.5	21.6	23.3	24.7	23.2
1991	10	16	30.8	23.2	7.6	24.4	30.2	27.6	27.5	22	25.6	24.6	24.1	81	69	78	76	24.9	29.8	29	27.9	21	24	23.5	22.8
1991	10	17	32.2	23.4	8.8	25.8	31.4	28	28.3	23.8	25.4	25.6	24.9	85	62	83	77	28.2	28.5	31.2	29.3	23	23.2	24.8	23.7
1991	10	18	32.2	25.2	7	26.2	31.2	26.2	27.5	24.4	25.6	23	24.3	86	64	76	76	29.4	29.2	26	28.2	23.7	23.6	21.7	23
1991	10	19	32.8	23.2	9.6	25.5	32.2	27.2	28	24.3	27.3	24.6	25.4	91	69	81	80	29.6	33.1	29.2	30.6	23.9	25.7	23.7	24.4
1991	10	20	28.4846	23.2	5.28463	25.4	24.671	31.4	21.4761	24.2	26.5	21.8027	21.1496	91	61.5161	76.7201	67.3965	29.4	26.9613	26.6023	26.2793	23.8	21.6452	21.401	21.2246
1991	10	21	34.4	21.2	13.2	26	33.4	28.6	29.2	22.4	24.4	25.2	24	74	48	76	66	24.7	24.7	29.8	26.4	20.9	20.9	24	21.9
1991	10	22	34.4	22.3	12.1	24.3	33.6	29.5	29.2	22.4	26.4	26.2	25	85	57	77	73	25.8	29.7	31.8	29.1	21.6	23.9	25.1	23.6
1991	10	23	34.2	22.8	11.4	26.4	33.4	29.2	29.6	22.4	24.6	25.5	24.2	71	49	75	65	24.5	25.2	30.2	26.6	20.7	21.2	24.2	22.1
1991	10	24	35.6	22.4	13.2	25.3	34.5	30.2	30	23.2	26.4	25.2	24.9	84	53	67	68	27	29.1	28.8	28.3	22.4	23.6	23.4	23.1
1991	10	25	32.8	25.2	7.6	26.2	32.2	25.3	27.3	24	26.2	24.3	24.8	84	63	92	79	28.4	30.1	29.7	29.4	23.2	24.1	23.9	23.8
1991	10	26	34.5	21.4144	13.0856	26.3	31.3	27.2	28	25.3	26.4	26.4	26	92	68	94	85	31.6	31.2	33.9	32.2	25	24.8	26.1	25.3
1991	10	27	34.6	24	10.6	25.5	30.2	25.2	26.5	24.2	24.4	24.2	24.3	90	62	92	81	29.3	26.8	29.5	28.5	23.7	22.2	23.8	23.3
1991	10	28	32.5	24	8.5	25	31.6	27.3	27.8	23.2	25.4	24.6	24.4	86	61	80	76	27.2	28.4	29.2	28.3	22.5	23.2	23.6	23.1
1991	10	29	33.2	23.2	10	25	33.2	26.5	27.8	23	26.2	23.4	24.2	85	58	77	73	26.8	29.4	26.7	27.6	22.2	23.8	22.2	22.7
1991	10	30	31.3	23.2	8.1	24.4	30.8	26.5	27	22.2	25.4	25.6	24.4	83	65	93	80	25.3	28.9	32.2	28.8	21.3	23.5	25.3	23.4
1991	10	31	34.4	23	11.4	24.4	33	26.6	27.6	23.2	25.2	25.2	24.5	90	54	89	78	27.6	26.9	31.1	28.6	22.7	22.3	24.7	23.3
1991	11	1	35.2	26.2	9	26.2	33.4	29.3	29.5	23.2	25.2	24.5	24.3	78	52	68	66	26.5	26.7	27.6	26.9	22	22.2	22.7	22.3
1991	11	2	35.6	25.4	10.2	27.6	34.3	26.5	28.7	24.4	25.6	25.6	25.2	77	50	93	73	28.5	27.1	32.2	29.3	23.2	22.4	25.3	23.6
1991	11	3	26.2919	24.3	1.99186	27.4	32.6	19.3313	20.7646	25.2	26.6	20.2181	17.464	84	63	65.927	56.4512	30.6	30.9	25.2571	23.7265	24.4	24.6	20.3659	19.1849
1991	11	4	34.8	25.3	9.5	27.4	33.2	29.4	29.9	24.3	26.2	26.3	25.6	78	58	79	71	28.3	29.4	32.2	30	23.2	23.8	25.3	24.1
1991	11	5	35.2	21.4	13.8	24.2	32.8	28.4	28.5	23	25.2	25.3	24.5	90	54	78	74	27.3	27.1	30.2	28.2	22.5	22.4	24.2	23
1991	11	6	26.9345	24	2.93452	25.4	33.4	21.2226	21.7194	24.2	26	20.8645	19.9806	91	56	68.3871	56.7097	29.4	28.8	26.0548	24.4645	23.8	23.4	20.9032	19.7613
1991	11	7	34.4	23.2	11.2	25.4	33.6	28.4	28.9	23.4	25.6	26.2	25.1	85	53	84	74	27.5	27.6	32.6	29.2	22.6	22.7	25.5	23.6
1991	11	8	27.6082	23.4	4.20823	24.4	30	20.9355	21.0381	24.4	21.6674	20.6742	1	0	58.9386	69.2581	61.3694	30.5	26.3126	25.6484	25.4601	24.4	20.9515	20.6645	20.512
1991	11	9	27.4157	19.5134	7.90231	21.6258	23.1677	20.7871	21.2129	19.5839	21.7548	20.6677	20.671	74.4194	58.7419	70.1935	61.9032	24.2226	26.2935	25.8581	25.4613	19.871	21.0032	20.7677	20.5484
1991	11	10	31.4	23.6	7.8	24.2	29.4	26.6	26.7	23.5	25.6	26.5	25.2	94	74	99	89	28.5	30.3	34.5	31.1	23.2	24.3	26.5	24.7
1991	11	11	32.4	23.2	9.2	24.4	31.6	28.4	28.2	23.2	26.3	27.2	25.6	90	66	91	83	27.6	30.7	35.3	31.2	22.7	24.5	26.8	24.7
1991	11	12	34.2	24.4	9.8	26	32.4	28.5	28.9	24.2	25	25.6	24.9	86	55	79	74	29	26.8	30.9	28.9	23.5	22.2	24.6	23.5
1991	11	13	33.2	23.4	9.8	26	32.4	28.5	28.9	24.2	25	25.6	24.9	86	55	79	74	29	26.8	30.9	28.9	23.5	22.2	24.6	23.5
1991	11	14	33.2	22.2	11	24	31.4	26.6	27.1	22.4	25.4	25.5	24.4	87	62	92	80	26	28.5	31.9	28.8	21.8	23.2	25.1	23.4
1991	11	15	33.6	23	10.6	25.2	32.4	28.5	28.7	22.2	24.4	24.5	23.7	77	52	72	67	24.8	25.3	28.1	26.1	21	21.3	23	21.8
1991	11	16	33.2	22.4	10.8	25.4	31.6	27.6	28	22.6	25.4	25.4	24.5	79	61	84	75	25.6	28.4	31	28.3	21.5	23.2	24.6	23.1
1991	11	17	33.4	23.2	10.2	26.2	32.2	27.6	28.4	24.4	25.2	24.2	24.6	86	57	76	73	29.4	27.5	28	28.3	23.7	22.6	22.9	23.1
1991	11	18	33.2	26	7.2	26.6	33	30.2	30	23	25.2	25	24.4	74	54	66	64	25.7	26.9	28.3	27	21.6	22.3	23.1	22.3
1991	11	19	35.4	24.8	10.6	26.4	34.2	28.6	29.5	22.2	24.4	25.2	23.9	70	45	76	64	24	24.1	29.8	26	20.4	20.5	24	21.7
1991	11	20	36.4	22.4	14	24.8	33.4	26.5	27.8	22.4	25.4	24.6	24.1	82	53	86	73	25.5	27.2	29.7	27.5	21.4	22.5	23.9	22.6
1991	11	21	33.4	22.8	10.6	26	33.2	27.6	28.6	23.2	26.4	25.2	24.9	79	59	83	74	26.6	30	30.5	29	22.1	24.1	24.4	23.5
1991	11	22	33.2	23	10.2	25	32.2	28.4	28.5	23.2	25	26.3	24.8	86	56	85	76	27.2	27	32.8	29	22.5	22.3	25.6	23.5
1991	11	23	34.3	22.8	11.5	26.4	33.4	29.2	29.6	22.4	24.6	25.5	24.2	71	49	75	65	24.5	25.2	30.2	26.6	20.7	21.2	24.2	22.1
1991	11	24	34.2	21.4	12.8	27.2	32.4	27.4	28.6	24.5	27.2	25.4	25.7	80	67	85	78	29	32.7	31.1	30.9	23.5	25.5	24.7	24.6
1991	11	25	34.2	24	10.2	26	32.2	25.2	27.2	24	26	24.4	24.8	85	61	94	80	28.5	29.5	30	29.4	23.3	23.8	24.1	23.7
1991	11	26	33.2	24.4	8.8	25.4	28.8	26.4	26.8	24.2	25.4	25.2	24.9	91	76	91	86	29.4	30.2	31.3	30.3	23.8	24.2	24.8	24.3
1991	11	27	34.2	24.8	9.4	25	32.4	28.4	28.5	23.4	26.2	25.6	25.1	88	62	80	76	27.7	29.9	31	29.5	22.8	24.1	24.6	23.8
1991	11	28	35.4	25	10.4	26.6	32.8	28.4	29	24.2	26.4	24.4	25	82	61	72	72	28.6	30.2	27.9	28.9	23.3	24.2	22.9	23.5
1991	11	29	34.4	24	10.4	24.8	32	27.3	27.8	24	26.4	26.4	25.6	94	65	93	84	29.3	30.7	33.8	31.3	23.7	24.5	26.1	24.8
1991	11	30	32.6	24.6	8	25.4	32.5	29.3	29.1	24.3	27	26.4	25.9	91	66	80	79	29.6	32	32.5	31.4	23.9	25.2	25.4	24.8
1991	12	1	35.3	24.6	10.7	26.2	30.4	27.3	27.8	24.2	25.4	24.5	24.7	85	67	80	77	28.9	29.2	28.9	29	23.5	23.6	23.5	23.5
1991	12	2	35.2	23.4	11.8	27	34.8	26.4	28.6	23.4	25	25.3	24.6	74	45	92	70	26.4	25.3	31.5	27.7	22	21.3	24.9	22.7
1991	12	3	33.4	22.6	10.8	24.8	33.4	27.5	28.3	23	23.4	22.3	22.9	86	43	64	64	26.9	22.2	23.5	24.2	22.3	19.2	20.1	20.5
1991	12	4	34.4	21.2	13.2	24.6	33.6	29.3	29.2	22.2	23.4	25.2	23.6	81	43	72	65	25.2	22.1	29.4	25.5	21.2	19.1	23.7	21.4
1991	12	5	35.2	21.4	13.8	23.8	34.4	29.2	29.2	21.2	24.4	26.4	24	80	44	80	68	23.5	24	32.6	26.7	20.1	20.4	25.5	22
1991	12	6	34.2	23	11.2	25.8	33.2	29.4	29.5	23.4	23.2	25.4	24	82	43	73	66	27.2	21.9	29.8	26.3	22.5	18.9	24	21.8
1991	12	7	34.2	23	11.2	27.4	32.2	29.4	29.6	22.6	22.2	23.4	22.7	67	42	61	56	24.3	20.2	24.8	23.1	20.6	17.7	21	19.8
1991	12	8	35.4	24.3	11.1	26.3	33.2	29.3	29.5	24.3	23.4	22.3	23.3	85	44	55	61	29.1	22.4	22.3	24.6	23.6	19.3	19.3	20.7
1991	12	9	35.3	23.2	12.1	26.6	35.2	29.2	30.1	21.2	23.2	22	22.1	62	36	54	51	21.6	20.6	21.7	21.3	18.8	18	18.8	18.5
1991	12	10	34.3	22.2	12.1	24.4	33	29.2	29	20.2	22.2	23.4	21.9	68	39	62	56	20.9	19.7	25	21.9	18.2	17.3	21.1	18.9
1991	12	11	35.2	21.2	14	24	34	29.5	29.3	20.8	23.2	23.2	22.4	75	40	59	58	22.5	21.4	24.3	22.7	19.4	18.6	20.6	19.5
1991	12	12	34.4	22.4	12	24.8	33.4	28.6	28.9	20.6	23.2	22.6	22.1	69	42	60	57	21.5	21.8	23.5	22.3	18.7	18.9	20.1	19.2
1991	12	13	35	23.2	11.8	26	34.2	28.2	29.2	21	23	24.2	22.7	64	39	72	58	21.6	20.8	27.6	23.3	18.7	18.1	22.7	19.8
1991	12	14	34.8	22.3	12.5	26	34.3	29.2	29.7	25.2	23.2	23.2	23.9	94	39	60	64	31.5	21.2	24.5	25.7	24.9	18.4	20.8	21.4
1991	12	15	30.5024	21.2	9.30242	26.5	35.2	30.2	30.5	21.4	24.4	22.4	22.7	64	41	51	52	22.1	23.5	22	22.5	19.1	20.1	19	19.4
1991	12	16	35.2	20.2	15	26.2	34.4	29.3	29.8	19	22.2	23.5	21.6	51	35	62	49	17.3	18.8	25.2	20.4	15.2	16.5	21.2	17.6
1991	12	17	34.2	21.2	13	23.8	32.8	29.2	28.8	20.4	23.2	24.4	22.7	74	45	68	62	21.7	22.2	27.4	23.8	18.8	19.1	22.6	20.2
1991	12	18	34.2	22.4	11.8	25.2	34	28.2	28.9	22.2	23.4	23.2	22.9	77	41	66	61	24.8	21.8	25.2	23.9	21	18.9	21.2	20.4
1991	12	19	35.2	23.2	12	25	34	30.2	29.9	21.4	23.4	25.4	23.4	73	41	68	61	23.1	21.8	29.3	24.8	19.8	18.9	23.7	20.8
1991	12	20	35.4	24.3	11.1	25.2	33.4	28.3	28.8	21.4	23.2	25.2	23.3	72	42	78	64	23	21.8	30	24.9	19.7	18.9	24.1	20.9
1991	12	21	30.3864	22.2	8.18644	26.4	35.2	28.3	29.5	20.3	25.4	26.2	24	58	46	85	63	19.8	26	32.6	26.2	17.4	21.7	25.5	21.5
1991	12	22	29.564	22.2	7.36404	26.2	36.2	28.2	29.7	23.2	25.5	21.2	23.3	78	43	54	58	26.5	25.6	20.6	24.2	22	21.5	18	20.5
1991	12	23	35	23.4	11.6	25.2	34	26	27.8	19.4	22.2	23	21.5	58	36	78	57	18.7	19	26.1	21.3	16.5	16.7	21.8	18.3
1991	12	24	35.6	21.6	14	23	33.2	29.4	28.8	19	22.4	25.2	22.2	69	39	72	60	19.3	20	29.3	22.9	17	17.5	23.7	19.4
1991	12	25	30.8186	22.2	8.61865	26	34.8	29	29.7	22.4	23	27.6	24.3	74	37	90	67	24.7	20.4	36	27	20.9	17.8	27.2	22
1991	12	26	35.6	22	13.6	28.2	35.2	31.2	31.5	26.8	23	22.8	24.2	90	35	49	58	34.3	20.1	22.3	25.6	26.4	17.6	19.2	21.1
1991	12	27	36.6	22	14.6	26	33.4	30.4	30	21.2	23.2	22.8	22.4	66	42	52	53	22	21.8	22.8	22.2	19	18.9	19.6	19.2
1991	12	28	35.4	23.4	12	27	27.0774	31.5	22.9548	21.6	22.5387	23.6	20.9806	62	45.4194	52	57.3226	22.3	23.4581	24	22.7032	19.2	19.3968	20.4	18.9484
1991	12	29	36.6	21.2	15.4	27.4	34.8	30.8	30.9	21.6	22.4	23.4	22.5	60	34	54	49	22	19	23.9	21.6	19	16.7	20.4	18.7
1991	12	30	36.4	22	14.4	26	34	31.4	30.7	20.2	21.4	22.2	21.3	59	32	45	46	19.9	17.2	20.7	19.3	17.4	15.2	18.1	16.9
1991	12	31	30.8619	18.4685	12.3934	21.4243	26.9519	22.1547	22.2292	18.897	22.5265	21.3043	20.7955	70.4599	44.9865	60.8864	56.5577	20.7584	23.5222	23.6662	22.4315	17.7082	19.3199	19.4191	18.6314

## Sheet: 1991
						Temperature				Temperature				Relative Humidity				Pressure				Dew temperature
Year	Month	Day	Maximum	Minimum	Max-Min	1899-12-31 07:00:00	1899-12-31 13:00:00	1899-12-31 19:00:00	Average	1899-12-31 01:00:00	1899-12-31 13:00:00	1899-12-31 19:00:00	Average	1899-12-31 01:00:00	1899-12-31 13:00:00	1899-12-31 19:00:00	Average	1899-12-31 07:00:00	1899-12-31 13:00:00	1899-12-31 19:00:00	Average	1899-12-31 07:00:00	1899-12-31 13:00:00	1899-12-31 19:00:00	Average		Month	Taverage	Hraverage
1992	1	1	31.4989	21.4	10.0989	22.6057	35	22.016	20.5184	23.2	22.2	21.3897	19.6637	70.3222	33	58.492	48.142	21.8036	18.4	22.95	20.7393	18.4816	16.2	19.1884	17.452		January	27.9376	53.8357
1992	1	2	35.4	22.3	13.1	22.38	35.3	32	22.5024	23.3	24.3	24.6	24.1	70.9798	41	55	52.8516	21.0465	23.2	26.1	22.0856	18.0251	19.9	21.8	18.6354		February	31.0964	52.3901
1992	1	3	37.4	22.6	14.8	26	32.8	30.6	30	23.6	24.2	23.2	23.7	82	49	54	62	27.5	24.6	23.6	25.2	22.7	20.8	20.1	21.2		March	31.9645	51.7419
1992	1	4	35.2	24.2	11	25.3	34.4	30.6	30.2	23.4	25.3	30.6	26.4	85	48	100	78	27.5	26.3	43.9	32.6	22.7	21.9	30.6	25.1		April	31.47	59.4
1992	1	5	37.4	26.2	11.2	26.4	33	29.5	29.6	24.3	25.4	23.6	24.4	84	55	61	67	29	27.5	25.3	27.2	23.5	22.6	21.3	22.5		May	28.7871	75.0276
1992	1	6	36.4	25.3	11.1	25.4	32.2	27.8	28.3	24.4	26.2	24.4	25	92	63	76	77	29.9	30.1	28.3	29.4	24	24.1	23.1	23.8		June	29.7433	71.2
1992	1	7	33.2	22	11.2	25	30.4	29.4	28.5	23.2	24.4	23.6	23.7	86	61	62	70	27.2	26.6	25.3	26.4	22.5	22.1	21.3	22		July	29.1258	77.1935
1992	1	8	35.4	21.6	13.8	25.6	34.8	30	30.1	21.4	24	22	22.5	69	41	50	53	22.7	22.8	21.2	22.2	19.6	19.6	18.4	19.2		August	28.9806	76.4194
1992	1	9	36.6	18.8	17.8	24	35.4	29.2	29.5	18.6	22.2	21.2	20.7	60	32	49	47	17.9	18.1	19.9	18.7	15.8	16	17.5	16.4		September	28.1033	78.8629
1992	1	10	36.4	23.2	13.2	25	35.4	31.6	30.9	18.4	22	22.4	20.9	53	31	45	43	16.8	17.7	21.1	18.5	14.8	15.6	18.3	16.2		October	27.2825	85.6123
1992	1	11	35	22.6	12.4	21.3444	26.9447	30.6	22.5764	18.7738	20.9874	22.8	19.1949	70.1935	39.1007	52	47.373	20.5985	21.0725	22.6	20.2762	17.5517	17.5456	19.5	17.0059		November	22.0057	62.0419
1992	1	12	36.4	23.4	13	26	27.3264	30.6	22.8466	21	21.2252	24.6	19.7065	64	39.7693	62	49.1065	21.6	21.4211	27	20.8809	18.7	17.836	22.4	17.5137		December	28.1154	68.5468
1992	1	13	35	24.2	10.8	25.2	34.8	23.2326	22.6716	19.2	20.4	20.2	19.9	57	26	55.2715	47.4389	18.3	14.6	22.662	20.6609	16.1	12.6	18.8225	17.347
1992	1	14	35.2	22.2	13	25	34.2	30.2	29.9	18.6	21.6	21.4	20.5	54	33	46	44	17.2	17.6	19.7	18.2	15.2	15.5	17.3	16
1992	1	15	31.2055	21.4	9.80549	25.3	36.4	22.7721	23.1226	22.4	23	20.8471	19.7128	78	32	55.3058	48.2938	25.2	19.3	22.2323	20.5549	21.2	17	18.6026	17.3273
1992	1	16	36.2	22.4	13.8	24.4	36.2	31.4	30.9	23.2	23.6	21.4	22.7	90	35	41	56	27.6	20.9	18.9	22.5	22.7	18.2	16.7	19.2
1992	1	17	34.6	22.8	11.8	24.4	34.4	32.2	30.8	20.8	22.4	24.2	22.5	73	35	52	53	22.2	19.2	25	22.1	19.2	16.9	21.1	19
1992	1	18	31.1535	24	7.15351	26.2	37.4	23.0205	22.5178	23	24.3	20.7532	20.2103	76	34	53.8256	50.2877	26	21.8	22.0163	21.126	21.7	18.9	18.4079	17.8296
1992	1	19	36.2	21.4	14.8	20.9582	36.2	32.2	23.2263	26.2	24.4	25	25.2	69.6608	38	56	48.9326	19.9093	22.8	27	20.9282	17.0855	19.6	22.3	17.6172
1992	1	20	37.2	22.6	14.6	25.4	35	33.6	31.9	22.2	23.2	22	22.5	76	37	36	50	24.7	20.7	18.8	21.4	20.9	18.1	16.6	18.5
1992	1	21	35.4	23.4	12	25	34.2	33.6	31.6	22.2	23.4	25.4	23.7	79	40	52	57	24.9	21.7	27.1	24.6	21	18.8	22.4	20.8
1992	1	22	36.3	23.6	12.7	25	34.8	33.2	31.5	21.6	23.4	23.2	22.7	74	38	43	52	23.6	21.3	21.9	22.3	20.1	18.5	18.9	19.2
1992	1	23	35.2	24.4	10.8	25.4	34.4	33.2	31.6	21.6	23.4	25.2	23.4	72	40	53	55	23.3	21.6	26.8	23.9	20	18.7	22.2	20.3
1992	1	24	36.2	25	11.2	25.4	34.6	32.5	31.3	21.2	24.2	22.4	22.6	69	43	42	51	22.4	23.4	20.5	22.1	19.3	20	17.9	19.1
1992	1	25	36.2	23.2	13	25.6	33.2	33.2	31.3	22.4	24.2	25	23.9	76	48	52	59	25	24.3	26.3	25.2	21.1	20.6	21.9	21.2
1992	1	26	31.2896	24.6	6.68961	26	35	22.5876	20.3972	21.2	23.2	20.8951	19.5254	66	37	48.7517	44.3909	22	20.7	20.8596	19.5144	19	18.1	17.4995	16.3939
1992	1	27	36.6	23.2	13.4	21.9538	35.8	30.6	22.686	19.2	23.4	24.2	22.3	64.6993	35	59	47.0907	19.7494	20.7	26	20.6512	16.919	18	21.7	17.2895
1992	1	28	37	22.2	14.8	26	35.8	32.1	31.5	19	21.4	24.8	21.7	52	27	55	45	17.4	16.1	26.5	20	15.3	14.1	22.1	17.2
1992	1	29	36.9	23.6	13.3	25.8	35.4	32.2	31.4	20.6	26.4	24.6	23.9	63	50	54	55	20.9	28.5	26	25.1	18.2	23.3	21.7	21
1992	1	30	36.4	24.6	11.8	25.4	35.2	32.2	31.3	20.4	23.2	24.4	22.7	64	36	53	51	20.7	20.6	25.5	22.2	18	18	21.4	19.1
1992	1	31	36.2	25.2	11	25.6	34.2	31.8	30.9	22.4	25.6	24	24	76	51	53	60	25	27.2	24.7	25.6	21.1	22.5	20.9	21.5
1992	2	1	36	25	11	25.6	32.6	30.8	29.9	23.6	24.4	23.6	23.9	85	51	55	64	27.8	25.2	24.4	25.8	22.8	21.2	20.7	21.6
1992	2	2	36.2	24.2	12	26.9	34.8	32	31.4	20.8	23.9	22.4	22.4	58	41	44	47	20.6	22.5	20.8	21.3	18	19.4	18.1	18.5
1992	2	3	35.2	24	11.2	25	34.4	32	30.9	20.2	22.4	22.4	21.7	65	35	44	48	20.5	19.2	20.8	20.2	17.9	16.9	18.1	17.7
1992	2	4	36.4	24.3	12.1	26	34.2	31.8	31	23.2	23.4	22.2	22.9	79	40	44	54	26.6	21.7	20.5	22.9	22.1	18.8	17.9	19.6
1992	2	5	36.2	25	11.2	26	33.9	32	31	22	24	23	23	71	44	47	54	23.8	23.4	22.2	23.1	20.3	20	19.2	19.8
1992	2	6	36.2	24.2	12	25.2	35	32.2	31.2	21.3	23.6	22.9	22.6	71	39	45	52	22.8	21.7	21.8	22.1	19.6	18.8	18.9	19.1
1992	2	7	36.2	23.2	13	24.6	34.4	33.2	31.4	20.2	23.4	23.8	22.5	67	40	46	51	20.8	21.6	23.3	21.9	18.1	18.7	20	18.9
1992	2	8	36.2	24.6	11.6	25.4	35	31	30.6	23	25	23.4	23.8	82	45	53	60	26.5	25.1	23.8	25.1	22.1	21.2	20.3	21.2
1992	2	9	36.2	25.2	11	26.2	31	30	29.3	24	24.8	24	24.3	84	61	61	68	28.4	27.2	25.9	27.2	23.2	22.5	21.7	22.5
1992	2	10	36.2	23.2	13	24.6	34	31.2	30.3	21.8	24.4	23.8	23.3	79	46	54	59	24.3	24.3	24.6	24.4	20.6	20.6	20.9	20.7
1992	2	11	36.2	24.2	12	26	34	29	29.5	23.4	24	23.8	23.7	81	44	65	63	27.1	23.3	26.1	25.5	22.4	19.9	21.8	21.4
1992	2	12	36.4	24.9	11.5	26	33.2	30.4	30	23.8	24.2	23.6	23.9	83	48	57	63	28	24.3	24.7	25.7	23	20.6	20.9	21.5
1992	2	13	36.6	22.4	14.2	26	35.2	31.2	30.9	25	23	18.1702	17.9395	92	35	44.7205	41.3876	31	20.1	19.0676	18.7086	24.7	17.6	15.9507	15.7419
1992	2	14	36.8	21	15.8	25.4	35.2	31.4	30.9	23.8	23	27	24.6	88	35	71	65	28.4	20.1	32.8	27.1	23.2	17.6	25.6	22.1
1992	2	15	36.8	20.2	16.6	25	36	32	31.3	20.2	24	22.8	22.3	65	37	46	49	20.5	22	21.7	21.4	17.9	19	18.8	18.6
1992	2	16	37.4	24.4	13	26.2	36.6	32	31.7	20	22.6	23.2	21.9	57	30	48	45	19.3	18.3	22.7	20.1	17	16.1	19.5	17.5
1992	2	17	37.4	24	13.4	25	36.4	31.6	31.2	20	23.2	23.4	22.2	64	33	50	49	20.1	19.8	23.4	21.1	17.6	17.3	20	18.3
1992	2	18	37.6	24.4	13.2	25.2	36	30.8	30.7	20.4	23	22.2	21.9	65	33	48	49	20.8	19.6	21.1	20.5	18.1	17.2	18.4	17.9
1992	2	19	37.6	24.6	13	25.4	35.8	31	30.8	19.8	22.2	21.4	21.1	60	30	43	44	19.4	17.9	19.2	18.8	17	15.7	16.9	16.5
1992	2	20	37.6	24.6	13	25.8	35.8	30.6	30.7	19.8	24	22.6	22.1	58	38	51	49	19.2	22.1	22.2	21.2	16.8	19.1	19.2	18.4
1992	2	21	37.4	25.2	12.2	26.2	35.2	31	30.9	20.4	24.2	22.2	22.3	59	40	47	49	20.2	23	21	21.4	17.6	19.7	18.3	18.6
1992	2	22	37.6	25.2	12.4	26	36.4	31.4	31.3	20	23.6	22	21.9	58	34	44	45	19.5	20.8	20.3	20.2	17.1	18.1	17.7	17.6
1992	2	23	38.4	24	14.4	26.2	36.8	33.6	32.5	19.6	19.5504	23	14.779	54	36.4751	41	33.5354	18.5	20.6361	21.2	16.0153	16.3	17.056	18.4	13.5389
1992	2	24	39.6	23	16.6	24.8	37.8	33.6	32.4	20.6	23.6	22.4	22.2	69	30	38	46	21.5	19.8	19.8	20.4	18.7	17.4	17.3	17.8
1992	2	25	39.8	23.2	16.6	25.6	37	33.8	32.5	21.6	24.6	22.8	23	71	36	39	49	23.2	22.8	20.6	22.2	19.9	19.6	17.9	19.1
1992	2	26	39.8	25.2	14.6	26.2	35	34.4	32.5	24.2	25.4	25	24.9	85	47	47	59	28.9	26.2	25.5	26.9	23.5	21.8	21.4	22.2
1992	2	27	39.8	25	14.8	27	35.4	33	32.1	24.4	25.2	23.6	24.4	81	44	46	57	28.8	25.4	23	25.7	23.4	21.3	19.7	21.5
1992	2	28	39.6	25.2	14.4	26.2	35.4	32.8	31.8	21.6	25.4	24.2	23.7	67	45	49	54	22.8	25.9	24.6	24.4	19.6	21.7	20.8	20.7
1992	2	29	39.8	25.4	14.4	26.2	35.8	32	31.5	23.4	25.6	23.2	24.1	79	45	48	57	26.9	26.1	22.7	25.3	22.3	21.8	19.5	21.2
1992	3	1	37.4	26.6	10.8	27.2	37	31.6	31.9	22.2	25	23.8	23.7	65	38	52	52	23.5	23.8	24.4	23.9	20.1	20.3	20.7	20.4
1992	3	2	37.6	26	11.6	26.4	36.2	31.4	31.4	21.8	24.2	23.4	23.1	67	37	51	52	23.1	22.3	23.5	23	19.8	19.3	20.1	19.7
1992	3	3	39	24.2	14.8	26	37.8	35	33.5	20.8	23.2	23	22.3	63	29	36	43	21.2	18.9	20.2	20.1	18.4	16.6	17.7	17.6
1992	3	4	39	25.2	13.8	26.2	37.2	33.4	32.6	20.2	23.8	23.4	22.5	58	33	43	45	19.7	20.7	22.2	20.9	17.3	18.1	19.2	18.2
1992	3	5	39.6	24.8	14.8	25.4	37.6	36	33.8	21.2	23.4	23.6	22.7	69	30	35	45	22.4	19.5	21	21	19.3	17.1	18.3	18.2
1992	3	6	39.6	24.2	15.4	25.2	36.2	34.8	32.8	21.8	24.6	24.4	23.6	75	39	43	52	23.9	23.3	23.8	23.7	20.4	20	20.3	20.2
1992	3	7	39.8	25	14.8	26.8	35.8	32.6	31.9	24.2	25.4	23.4	24.3	81	44	46	57	28.5	25.6	22.8	25.6	23.2	21.5	19.6	21.4
1992	3	8	39.6	26	13.6	27	37	32.6	32.3	24	24.2	24.6	24.3	78	35	52	55	27.9	21.8	25.7	25.1	22.9	18.9	21.5	21.1
1992	3	9	39.8	25.2	14.6	26.2	37.8	35.2	33.6	24	25.2	23.4	24.2	84	36	37	52	28.4	23.8	21.1	24.4	23.2	20.3	18.3	20.6
1992	3	10	41.2	25.2	16	26.4	38.8	30.2	31.4	21.6	24.2	22.4	22.7	66	30	51	49	22.7	20.6	22	21.8	19.5	18	19	18.8
1992	3	11	41.2	25.2	16	26	37	35.6	33.5	21.8	24.4	24.8	23.7	70	36	42	49	23.4	22.3	24.2	23.3	20	19.3	20.6	19.9
1992	3	12	41	26.2	14.8	27.2	38.8	30.6	31.8	23.2	24.2	23.6	23.7	72	30	56	52	25.8	20.6	24.5	23.7	21.6	18	20.8	20.1
1992	3	13	41.4	25.4	16	27.2	36.2	29.2	30.5	22.4	26	25.8	24.7	66	45	76	63	23.9	26.9	31	27.3	20.4	22.3	24.6	22.4
1992	3	14	40.8	25.6	15.2	26.2	34.8	29	29.8	22.6	25.2	24	23.9	74	46	66	62	25.1	25.8	26.6	25.8	21.1	21.6	22.1	21.6
1992	3	15	41.2	26	15.2	26.8	34.8	32.8	31.8	24.4	25.6	24.6	24.9	82	48	51	61	29	26.8	25.6	27.1	23.5	22.2	21.5	22.4
1992	3	16	41	25.2	15.8	26	36.2	32.2	31.7	21.4	25.2	21.6	22.7	67	41	39	49	22.5	24.9	18.9	22.1	19.4	21	16.6	19
1992	3	17	41	25.2	15.8	26	36.2	31.4	31.3	19.8	22.6	21.4	21.3	57	31	41	43	19	18.5	18.9	18.8	16.7	16.3	16.7	16.6
1992	3	18	41.2	25	16.2	25.8	37.8	34	32.9	20	22.4	22.6	21.7	59	26	38	41	19.6	17	20	18.9	17.2	15	17.5	16.5
1992	3	19	41.2	25.8	15.4	26.8	37.2	34.6	33.3	20.2	23.2	22.6	22	55	30	36	40	19.4	19.3	19.6	19.4	17	16.9	17.2	17
[truncated: 287 more rows]

## Sheet: 1992
						Temperature				Temperature				Relative Humidity				Pressure				Dew temperature
[truncated: 367 more rows]

[truncated: 28 more sheets: 1993, 1994, 1995, 1996, 1997, 1998, 1999, 2000, 2001, 2002, 2003, 2004, 2005, 2006, 2007, 2008, 2009, 2010, 2011, 2012 …]
