# Supplementary material for: Direct, diffuse and total solar radiation data set in La Guajira, Magdalena and Cesar departments -Colombia
Source: Data Brief. 2020 Oct 15;33:106397. doi: 10.1016/j.dib.2020.106397 (PMC7599437; doi:10.1016/j.dib.2020.106397)
Supplement: Supplementary file 21 [file mmc21.xls]

## Sheet: 1983
			Temperature			Temperature				Temperature				Relative Humidity				Pressure				Dew temperature
Year	Month	Day	Maximum	Minimum	Max-Min	1899-12-31 07:00:00	1899-12-31 13:00:00	1899-12-31 19:00:00	Average	1899-12-31 01:00:00	1899-12-31 13:00:00	1899-12-31 19:00:00	Average	1899-12-31 01:00:00	1899-12-31 13:00:00	1899-12-31 19:00:00	Average	1899-12-31 07:00:00	1899-12-31 13:00:00	1899-12-31 19:00:00	Average	1899-12-31 07:00:00	1899-12-31 13:00:00	1899-12-31 19:00:00	Average		Month	Taverage	Hraverage
1984	1	1	29.7	23.5294	6.17059	25.1636	27.925	25.1455	26.05	23.8091	24.4875	23.5056	24.1	89.1364	76.25	85.7778	83.6154	28.5227	28.3938	27.7056	28.4231	23.2318	23.1312	22.7333	23.1692		January	25.7289	82.2662
1984	1	2	29.9385	23.0105	6.92794	24.7708	27.8444	25.6067	26.01	23.4625	24.3059	23.5238	23.7688	89.25	73.2353	85.0952	82.5	27.9375	27.7	27.6333	27.7813	22.875	22.7471	22.7048	22.7875		February	25.8453	80.8116
1984	1	3	30.0286	23.5263	6.50226	24.8875	28.6	25.0769	26.11	23.4167	24.545	23.7429	23.9722	88.2917	71.15	88.6667	82.7778	27.7917	27.98	28.3619	28.1556	22.7958	22.855	23.1286	22.9889		March	26.2391	80.7655
1984	1	4	29.6769	23.6905	5.98645	25.032	28.2833	24.9812	25.975	23.6	24.54	23.6043	23.9421	88.72	72.95	88.9545	83.7222	28.124	28.135	28.0773	28.15	22.996	22.985	22.9545	23		April	26.9368	80.876
1984	1	5	29.65	23.59	6.06	24.988	28.2909	25.2154	25.9818	23.552	24.2	23.4286	23.695	88.68	73.1429	87.9524	83.3	28.036	27.5429	27.7429	27.69	22.94	22.6333	22.7857	22.725		May	27.6231	80.8331
1984	1	6	29.6769	23.4579	6.21903	24.668	27.8167	25.0615	25.9	23.22	24.2905	23.5238	23.6579	88.56	75.0476	87.7	83.3333	27.444	27.8714	28	27.7056	22.608	22.8	22.91	22.7389		June	27.9669	79.7809
1984	1	7	29.0111	23.5611	5.45	24.912	27.9333	25.4429	25.8182	23.376	24.4	23.6727	23.7789	87.84	76.1818	87.0455	84	27.664	28.2091	28.1045	27.9474	22.728	22.9955	22.9682	22.8737		July	27.9371	79.5415
1984	1	8	29.5818	23.5529	6.02888	24.9478	28.0769	25.4	25.9083	23.4875	24.275	23.7043	23.805	88.0435	72	85.8261	81.9444	27.787	27.5474	28.013	27.7111	22.8087	22.6	22.9087	22.7389		August	28.4806	79.1141
1984	1	9	30.3167	23.5632	6.75351	24.916	28.6364	25.4667	26.15	23.384	24.24	23.3545	23.5778	87.375	70.65	86.8182	81.8947	27.664	27.295	27.5455	27.3737	22.74	22.47	22.6364	22.5421		September	28.455	80.2531
1984	1	10	29.2429	23.2556	5.9873	24.725	27.8167	24.9357	25.65	23.25	24.219	23.415	23.5294	87.7391	74.3	87.35	82.4667	27.5739	27.575	27.6381	27.3267	22.6696	22.655	22.6905	22.52		October	27.8163	82.8203
1984	1	11	29.7923	23.535	6.25731	24.584	28.4154	24.96	25.8818	23.224	24.4455	23.3571	22.5474	88.7917	74.4286	87.4762	83.4706	27.516	28.0952	27.6286	27.8176	22.628	22.9143	22.6619	22.7941		November	27.095	84.706
1984	1	12	29.3917	23.5778	5.81389	24.708	28.2	24.825	25.6417	23.228	24.2909	23.1143	23.4056	87.84	72.8571	87.7143	82.1176	27.396	27.5905	27.1905	27.0824	22.564	22.6524	22.4333	22.3824		December	26.1666	83.7578
1984	1	13	29.6417	23.6632	5.97851	24.552	28.24	24.8667	25.5222	23.248	24.3158	23.5182	23.7294	89.6	72.2222	88.1364	83.4706	27.604	27.5333	27.9682	27.7765	22.684	22.6222	22.8682	22.7706
1984	1	14	29.3636	23.2111	6.15253	24.5667	28.0429	24.9714	25.5667	23.2417	24.4391	23.33	23.5056	89.4167	73.5909	87.3	82.8333	27.5875	27.9182	27.54	27.3611	22.675	22.8682	22.64	22.5444
1984	1	15	29.3583	23.49	5.86833	24.636	28.6615	24.8154	25.67	23.3167	24.2684	23.3684	23.55	89.375	70.6842	89.3158	82.5625	27.6833	27.3632	27.7684	27.375	22.7458	22.5316	22.7842	22.5563
1984	1	16	30.0167	23.3625	6.65417	24.4348	27.9833	25	25.3375	23.1636	24.3182	23.3105	23.5118	88.8182	72.5	87.6471	82.4667	27.3818	27.6136	27.2824	27.0867	22.5545	22.6773	22.4765	22.3667
1984	1	17	29.8833	23.4222	6.46111	24.65	28.1455	25.0571	25.58	23.1917	24.4737	23.18	23.5	88.2917	72.6111	84.6316	81.5625	27.3792	27.9278	27.0895	27.275	22.5542	22.8444	22.3842	22.475
1984	1	18	30.1556	23.1632	6.9924	24.6739	28.46	24.86	25.7556	22.9455	24.4	23.2118	23.5188	88.3182	69.75	87.5	82.1333	26.9773	27.52	27.4062	27.34	22.3136	22.54	22.5438	22.5067
1984	1	19	30.42	23.2444	7.17556	24.713	27.86	25.05	25.4111	23.0636	24.1524	23.2632	23.3647	86.6364	70.6	88.1111	81.5333	27.0045	27.005	27.5889	26.8933	22.3227	22.29	22.6833	22.24
1984	1	20	30.4222	23.1474	7.27485	24.6696	28.2889	24.8727	25.675	23.1217	24.6105	23.2316	23.7313	87.8261	74	88.5789	84.3125	27.1957	28.4	27.4895	27.9563	22.4652	23.05	22.6316	22.8562
1984	1	21	30.12	23.4611	6.65889	24.7667	28.5455	24.65	25.6125	23.1826	24.2947	23.26	23.6125	89	69.1579	87.2105	81.4667	27.4304	27.1789	27.5053	27.4267	22.5739	22.4158	22.6368	22.58
1984	1	22	29.88	23.3789	6.50105	24.6417	28.7	24.6667	25.61	23.2957	24.2714	23.28	23.7059	88.8696	69.0476	88.65	82.7059	27.5783	27.1381	27.585	27.6647	22.6913	22.3286	22.675	22.7
1984	1	23	29.86	23.3579	6.50211	24.7	28.2	24.8308	25.6077	23.2167	24.4333	23.24	23.555	88.0833	71.0833	86.6111	82.1667	27.4167	27.7042	27.1333	27.2778	22.5792	22.6917	22.3889	22.4944
1984	1	24	30.0182	23.4056	6.61263	24.6957	28.1111	24.9385	25.5667	23.1	24.3895	23.2095	23.5529	86.8182	71.1579	86.4	81.7647	27.113	27.5579	27.295	27.3	22.3957	22.6316	22.485	22.4882
1984	1	25	29.9	23.49	6.41	24.6	28.6364	24.7	25.6909	23.2083	24.1143	23.2333	23.5158	88.7917	69.4	87.619	82	27.4625	26.95	27.4238	27.3222	22.5958	22.245	22.5667	22.4944
1984	1	26	29.54	23.2	6.34	24.4783	28.7385	25	25.8636	22.9913	24.1818	23.1053	23.3938	88.087	70.1364	86.3889	80.9333	27.0261	27.1682	27.1056	27.0333	22.3478	22.3682	22.3889	22.3267
1984	1	27	30	23.5579	6.44211	24.6	28.5	24.7167	25.7	22.95	24.06	23.2952	23.3722	86.875	68.2105	87.9048	80.3333	26.8208	26.5684	27.5	26.8111	22.2167	22.0526	22.6476	22.2111
1984	1	28	30	23.5667	6.43333	24.6043	28.4	24.9333	25.7	22.9458	23.8	23.1636	23.1687	87.7826	68.1765	87.5238	80.8571	27.1043	26.2706	27.281	26.6929	22.3913	21.8353	22.481	22.1143
1984	1	29	29.98	23.39	6.59	24.6042	28.3273	25.1556	25.8444	23.1	24.1	23.2353	23.4533	88.2083	70.15	87.0588	81.2	27.2292	26.97	27.3588	27.0667	22.4583	22.28	22.5235	22.36
1984	1	30	29.2	23.1	6.1	24.5043	28.27	24.6667	25.44	22.9652	23.7333	23.0824	23.2125	87.7391	67.6111	86.8235	80.875	26.9478	26.05	27.0824	26.6687	22.2913	21.7	22.3824	22.1
1984	1	31	30	23.4222	6.57778	24.6609	27.6	24.7286	25.3636	22.9818	24.0889	22.9167	23.18	86.3182	70.9444	84.7222	79.9333	26.8091	27.0611	26.5944	26.5067	22.1909	22.3333	22.0889	22.02
1984	2	1	30.5167	22.8857	7.63095	24.5923	28.6333	24.825	25.6727	22.92	23.8211	22.8857	23.1059	86.96	67.5556	85	79.0625	26.796	26.2389	26.6143	26.325	22.22	21.8222	22.0619	21.9
1984	2	2	29.7818	22.9	6.88182	24.35	28.4813	24.8533	25.64	22.7769	23.932	22.8667	23.0857	87.3462	69.28	86.0476	80.7619	26.6192	26.652	26.6476	26.481	22.1038	22.076	22.1095	21.9857
1984	2	3	30	23.3429	6.65714	24.6	28.4133	25.08	25.9083	23.272	24.0667	23.1368	23.4438	89.36	70.7619	86.8421	82.5	27.632	27.0857	27.1895	27.225	22.712	22.3381	22.4368	22.45
1984	2	4	30.3077	23.1333	7.17436	24.624	28.2733	24.6625	25.6786	23.12	23.9545	23.2455	23.4842	87.96	69.7727	88.5455	82.2105	27.244	26.7	27.5091	27.2263	22.476	22.1091	22.6182	22.4579
1984	2	5	30.3538	22.9636	7.39021	24.3846	28.9286	25.4143	26.1231	23.064	24.1826	23.05	23.45	90.08	69.3182	84.25	81.3158	27.352	27.1182	26.76	27.1316	22.528	22.3136	22.175	22.3526
1984	2	6	30.1214	23.2381	6.88333	24.648	28.3846	24.8235	25.6833	23	24.14	23.1522	23.4333	87.3333	70.15	86.9565	81.4444	26.9625	27.11	27.2217	27.1056	22.3208	22.375	22.4435	22.3889
1984	2	7	29.9273	23.1333	6.79394	24.6385	28.6714	25.0437	26.0417	22.888	23.9476	23.0227	23.3889	86.4	67.5714	85.5	80.2222	26.7	26.5286	26.85	26.8889	22.144	21.9857	22.2182	22.2278
1984	2	8	30.0182	23.6286	6.38961	24.8192	28.425	25.0571	25.9583	23.096	23.9565	23.1053	23.3812	86.92	69.6087	86.9474	81.875	27.104	26.7391	27.1368	27.0313	22.38	22.1348	22.4	22.3313
1984	2	9	29.8545	23.14	6.71455	24.5417	28.3462	24.9692	25.67	23.088	24.1273	23.0091	23.4526	88.0833	71.6818	86.2727	82.2632	27.1875	27.2364	26.9136	27.2263	22.4292	22.4227	22.25	22.4368
1984	2	10	30.45	23.3905	7.05952	24.8846	28.5167	24.9714	25.8667	23.1385	24.0895	22.99	23.325	86.2692	69.0526	85.15	79.1875	27.1	26.8579	26.73	26.675	22.3808	22.1895	22.15	22.1125
1984	2	11	30.3833	23.581	6.80238	24.632	28.3444	25.1231	25.8308	23.2231	24.0615	23.2526	23.5579	88.36	68.9231	86.1053	81	27.368	26.7808	27.2842	27.0944	22.564	22.1692	22.4737	22.3778
1984	2	12	30.9	23.3364	7.56364	24.6522	28.9067	25.0308	25.9	23.1	24.3	23.1905	23.4895	87.1304	69.3043	85.8095	80.6667	27.0174	27.2913	27.1381	26.9944	22.3304	22.4261	22.4	22.2944
1984	2	13	30.1538	23.2455	6.90839	24.864	28.8333	24.7143	25.58	23.0583	24.28	22.9905	23.3111	85.7083	70.1	86.7619	81.2222	26.8833	27.32	26.8857	26.8333	22.2542	22.485	22.2619	22.2222
1984	2	14	30.3167	23.2	7.11667	24.864	28.8692	25.0286	25.9333	23.0652	24.0857	23.2182	23.47	85.9565	66.9524	87.3182	80.45	26.9565	26.6	27.3636	27.03	22.2957	21.9905	22.5318	22.315
1984	2	15	30.2727	23.0048	7.26797	24.9583	28.5286	25.1429	25.9615	23.0913	24.2364	23.335	23.5316	85.6957	69.2273	86.7	80.1053	26.9435	27.15	27.48	27.1158	22.2957	22.35	22.6	22.3789
1984	2	16	30.8167	23.0727	7.74394	24.68	28.3333	24.7077	25.6	23.1083	24.2571	22.825	23.2313	87.3913	70.4762	85.2	80.9412	27.1958	27.2857	26.5	26.7647	22.45	22.4476	21.995	22.1647
1984	2	17	30.4	23.0636	7.33636	24.304	28.8333	25.1231	26.0273	22.887	24.1048	23.1368	23.3368	89.0435	68.15	86.4211	81	26.9478	26.805	27.1105	26.8389	22.2957	22.18	22.3895	22.2167
1984	2	18	30.4	22.87	7.53	24.4667	28.6429	24.725	25.7071	22.7818	24.12	22.9565	23.1526	87.3636	70.4286	86.1818	80.65	26.4	27.0048	26.8391	26.49	21.9435	22.2524	22.2087	21.985
1984	2	19	30.8462	22.6619	8.18425	24.3833	29.1385	24.7412	25.7182	22.9083	24.4211	22.9905	23.3625	88.125	67.6842	87.0476	80.5	26.9	27.3421	26.9524	26.8812	22.2667	22.4474	22.2952	22.225
1984	2	20	30.5846	22.6857	7.8989	24.4458	28.775	24.8	25.8909	22.8478	24.0381	22.95	23.2333	87.5217	66.9524	85.2727	79.2778	26.7435	26.4952	26.7182	26.4833	22.1739	21.9524	22.1455	22.0111
1984	2	21	30.6923	22.5333	8.15897	24.676	29.0429	24.9067	26.0769	22.888	24.1364	23.2083	23.4238	85.96	67.7727	86.913	80.05	26.64	26.7545	27.1783	26.885	22.108	22.1364	22.4348	22.245
1984	2	22	30.6857	22.6364	8.04935	24.475	28.2812	25.1	25.8071	22.9217	24.264	23.2609	23.415	87.3636	71.48	85.8261	81.2857	26.8957	27.228	27.287	27.0524	22.2565	22.44	22.4913	22.3524
1984	2	23	30.8143	22.8048	8.00952	24.8609	29.1214	25.5077	26.2	23.0909	24.5	23.3722	23.6714	86.1364	69.3333	84.8889	80.5	26.9864	27.5778	27.4	27.4	22.3136	22.6333	22.5611	22.55
1984	2	24	30.9071	23.1	7.80714	24.648	28.7846	25.1714	25.9	23.05	24.9905	23.3217	23.7368	87.8333	72.9524	87.1739	82.6842	27.0875	28.9333	27.5261	27.7632	22.3833	23.3571	22.6217	22.7421
1984	2	25	31.0071	22.781	8.22619	24.6783	28.9	24.7714	25.8077	23.2	24.4947	23.4421	23.7529	88.7273	70	89.2778	82.8889	27.4227	27.59	27.8737	27.7222	22.5636	22.625	22.8579	22.7278
1984	2	26	30.9333	22.95	7.98333	24.7174	28.1	24.8429	25.56	23.2087	24.1059	23.2091	23.4	88.0435	67.5556	85.9524	80.3889	27.3826	26.4056	27.2818	26.9056	22.5565	21.8389	22.4818	22.2167
1984	2	27	31.1385	23.46	7.67846	24.8348	29.3538	25.2125	26.2333	23.0455	24.3048	23.1909	23.4789	85.4545	67.2857	84.6364	79.1053	26.8909	27.0286	27.0591	26.9158	22.2682	22.2952	22.3364	22.2579
1984	2	28	31.2	23.1	8.1	24.775	28.8929	25.1429	25.6909	22.95	23.8909	22.9455	23.2526	85.2609	66.0455	84	79.1667	26.5739	26.1727	26.5545	26.3889	22.0739	21.7182	22.0591	21.9222
1984	2	29	32.4	22.7	9.7	25.35	27.8	24.7333	25.8667	22.8	24.4	23	23.46	83	69.6	85.3333	80	27.0833	27.44	26.7167	27.34	22.4	22.4	22.1667	22.48
1984	3	1	30.9	23.0818	7.81818	25.0538	28.3385	24.9158	25.7692	23.2462	24.21	23.2846	23.535	85.8077	70.7	85.5385	80.05	27.2577	27.245	27.2885	27.135	22.4692	22.455	22.5038	22.395
1984	3	2	30.5294	22.9304	7.59898	24.8	28.14	25.08	25.8308	23.08	23.91	23.256	23.4529	86.48	70.75	85.08	80.2353	27.048	26.815	27.232	27.0471	22.356	22.14	22.46	22.3353
1984	3	3	30.7	23.5083	7.19167	24.8519	28.7333	25.3263	26.0687	23.2519	24.3818	23.4783	22.565	87.04	70.1818	85.0435	80.4211	27.3259	27.5136	27.5913	27.4368	22.5185	22.5545	22.6826	22.5632
1984	3	4	30.44	23.5542	6.88583	25.064	28.8353	25.4875	26.1231	23.2375	24.4917	23.5217	23.7474	85.75	69.913	85.8261	80.7222	27.2417	27.8174	27.7304	27.6222	22.4708	22.7826	22.7783	22.7
1984	3	5	30.8312	23.4909	7.34034	24.9846	28.9563	25.4471	26.1857	23.344	24.2522	23.4762	23.6278	87.68	67.5217	86.4286	80.4444	27.596	26.987	27.7238	27.3389	22.684	22.2783	22.7429	22.5056
1984	3	6	30.5176	23.288	7.22965	25.0593	29.2714	25.3625	26.0833	23.1538	24.4636	23.3909	23.6389	85	68.5455	85.0455	80	27.0385	27.45	27.4565	27.3211	22.3269	22.5773	22.6043	22.5158
1984	3	7	30.7647	23.0783	7.68645	24.9	28.9857	25.2625	26.1538	23.1148	24.09	23.3429	23.4556	85.6154	67.8	85.7143	79.4444	26.9385	26.79	27.4143	26.9778	22.2769	22.15	22.5762	22.2944
1984	3	8	30.7333	23.2696	7.46377	24.9	29	25.3529	26.12	23.048	24.2348	23.375	22.4545	85.125	68.5217	85.8333	79.7143	26.916	27.0783	27.4708	27.0286	22.248	22.287	22.5792	22.2857
1984	3	9	30.75	23.3545	7.39545	24.992	28.6429	25.0625	25.9385	23.048	24.2381	23.2261	23.5421	84.68	69.3333	85.0435	80.3684	26.844	27.219	27.1957	27.2316	22.196	22.2857	22.413	22.3895
1984	3	10	30.725	23.1043	7.62065	25.032	28.6692	25.2667	25.925	23.0308	24.6947	23.4417	23.8056	85.28	72.9474	84.9167	80.8889	27.088	28.4053	27.5125	27.7333	22.36	23.1316	22.5667	22.7444
1984	3	11	30.9125	23.3696	7.54293	24.8222	29.3375	25.2778	26.1067	23.228	24.5739	23.432	23.695	87.4	68.3913	85.76	80.65	27.388	27.7478	27.62	27.53	22.54	22.5826	22.668	22.555
1984	3	12	30.6	23.4609	7.13913	24.744	28.8375	25.0667	25.9	23.336	24.2091	23.475	23.66	88.8	69.4545	86.2917	81.25	27.712	27.15	27.6833	27.47	22.724	22.3455	22.7167	22.585
1984	3	13	30.55	23.5818	6.96818	24.84	29.1562	25.3176	26.0923	23.2077	24.6227	23.6522	23.9684	87.56	71.6818	86.9	83.0625	27.496	28.2273	28.14	28.3062	22.612	22.9818	22.99	23.1063
1984	3	14	30.9125	23.2292	7.68333	24.84	29.5625	25.3053	26.3067	23.572	24.6636	23.56	23.76	89.5	68.6364	86.96	81.1429	28.236	27.9091	27.9	27.8143	23.056	22.8227	22.872	22.8048
1984	3	15	30.55	23.3619	7.1881	25.12	29.0706	25.5333	26.3933	23.3538	24.5435	23.6417	23.9182	85.84	69.4348	85.8333	80.381	27.392	27.7783	27.9792	27.781	22.568	22.7043	22.8917	22.7524
1984	3	16	30.9467	23.5217	7.42493	25.1	29.4769	25.3875	26.3083	23.3923	24.8	23.6957	24.0053	86.6154	69.2857	87	81.3684	27.5962	28.1905	28.1522	28.0842	22.6769	22.981	23.013	22.9526
1984	3	17	30.44	23.8783	6.56174	25.2231	29.1846	25.4875	26.5333	23.608	24.7368	23.8091	24.1	87.68	72.9474	87.6818	82.5294	28.072	28.5316	28.4227	28.4294	22.956	23.1632	23.1682	23.1294
1984	3	18	31.025	23.6167	7.40833	25.0846	29.26	25.4118	26.3214	23.4154	24.7652	23.576	23.8955	86.9615	69.7391	86.48	80.7727	27.65	28.1783	27.908	27.8591	22.7192	22.9652	22.856	22.8091
1984	3	19	30.6706	23.5125	7.15809	25.1269	29.725	25.4737	26.4187	23.2154	24.9739	23.7154	23.9609	85.0385	70.2174	86.68	80.7273	27.1692	28.6478	28.284	28.0818	22.4077	23.2217	23.084	22.9455
1984	3	20	30.7733	23.675	7.09833	25.344	29.46	25.3333	26.2692	23.44	24.7696	23.8286	23.9474	85.2	69.1739	87.9048	80.9474	27.536	28.1304	28.5095	27.9789	22.656	22.9739	23.2048	22.8842
1984	3	21	30.8118	23.8087	7.00307	25.312	29.2529	25.4941	26.4357	23.5417	24.7478	23.7917	24.0474	86.0833	70.087	87.25	81.0526	27.8125	28.187	28.3542	28.1789	22.7917	23.0217	23.125	23.0211
1984	3	22	31.05	23.6957	7.35435	25.2038	29.525	25.2706	26.2933	23.5385	24.7826	23.6545	23.8263	87.0385	71.1739	87.6818	81.6842	27.9077	28.4	28.2182	27.8158	22.8538	23.087	23.0045	22.8
1984	3	23	31.4235	23.984	7.43953	25.2308	28.85	25.3889	25.9857	23.7154	24.5304	23.7583	23.89	88.2692	70.4783	86.8333	82.1	28.3115	27.8609	28.2875	28	23.1	22.787	23.0917	22.9
1984	3	24	31.3111	23.8667	7.44444	25.0923	29.4889	25.5444	26.3625	23.656	24.8667	24.1739	24.3714	87.52	68.25	88.2273	81.15	28.14	28.2083	28.9545	28.62	23	23.0208	23.4682	23.28
1984	3	25	31.0778	23.8167	7.26111	25.384	29.8	25.5222	26.6333	23.872	24.8174	24.025	24.3714	88.24	67.9565	87.9583	81.8095	28.572	28.0913	28.8292	28.7762	23.26	22.9	23.4042	23.3524
1984	3	26	31.1412	23.816	7.32518	25.3556	29.7067	25.7176	26.72	23.6519	25.0783	23.975	24.3091	86.7407	69.6087	87.0833	81.3636	28.0556	28.7043	28.6583	28.6273	22.9444	23.3043	23.3	23.2818
1984	3	27	30.9059	23.8083	7.09755	25.4538	29.6188	25.5125	26.4812	23.712	25.0542	23.8083	24.1182	86.76	71.125	86.9167	81.4545	28.148	28.8667	28.3375	28.3136	23.012	23.4	23.1167	23.1045
1984	3	28	31	23.8667	7.13333	25.3731	29.5429	25.6632	26.6357	23.6231	24.58	24.0583	24.0722	86.3462	68.35	87.0833	80.0556	27.9538	27.7	28.8208	28.0944	22.9	22.645	23.4042	22.95
1984	3	29	31.4235	23.96	7.46353	25.6692	29.4706	25.6353	26.5933	23.8346	24.4455	23.9636	23.9579	85.8462	67.5455	86.9545	79.3684	28.2808	27.4091	28.6364	27.8158	23.0808	22.5227	23.2909	22.8158
1984	3	30	31.2	23.856	7.344	25.6222	29.5813	25.67	26.5563	23.6519	24.787	23.736	24.0524	84.7778	67.5217	83.92	78.5714	27.8778	27.9565	27.932	27.881	22.8407	22.8348	22.88	22.8381
1984	3	31	31.2941	24	7.29412	25.4	29.1625	25.6842	26.54	23.6385	24.8727	23.9636	24.1056	86.3846	70.9545	86.4545	81.1111	28.0077	28.5773	28.6182	28.3	22.9269	23.2	23.2818	23.0778
1984	4	1	31.2333	24.1391	7.0942	25.5037	29.3571	25.6526	26.5154	23.8222	25.0316	24.112	23.1737	86.5385	69.1579	87.7083	81.9412	28.363	28.6474	28.9417	28.9353	23.1333	23.2158	23.4458	23.4353
1984	4	2	31.05	24.1652	6.88478	25.6538	29.4267	25.7667	26.55	23.664	25.0435	23.85	24.1	83.8333	68	85.1667	79.05	27.828	28.3545	28.225	28.005	22.824	23.0909	23.0667	22.91
1984	4	3	31.2	24.0381	7.1619	25.6	29.2789	25.85	26.5833	23.8	24.8333	24.1	24.1348	86.12	70.2917	86.4231	80.3636	28.208	28.375	28.8192	28.1227	23.044	23.1292	23.3885	22.9955
1984	4	4	30.9833	24.4	6.58333	25.7308	29.3375	25.925	26.7538	23.7692	24.8636	24.3	24.26	84.4	68.6818	87.75	81.5	28.0808	28.2045	29.275	28.7563	22.9692	23.0045	23.66	23.3562
1984	4	5	30.5375	24.6083	5.92917	25.8385	29.0765	25.9053	26.6533	23.776	25.1273	24.125	24.3778	84.4167	72.0909	86	81	28.0542	29.1364	28.9478	28.7389	22.9458	23.5455	23.4783	23.3333
1984	4	6	30.8	24.7478	6.05217	25.696	29.3	25.9	26.7214	24.0583	25.0545	24.1348	24.3842	87.4583	70.3182	85.087	80.8421	28.8125	28.7727	28.7	28.6947	23.3792	23.3091	23.3391	23.3
1984	4	7	31.0556	24.3652	6.69034	25.8519	29	26.1	26.6938	23.9077	24.952	24.0957	24.281	85.5	71.08	85.4783	81.0952	28.3731	28.68	28.6957	28.5524	23.1346	23.304	23.3304	23.2286
1984	4	8	31.0824	24.3913	6.69105	25.8077	28.8812	25.8	26.5769	23.808	24.9818	24.1182	23.0789	84.3333	71.9545	87.1818	81.5556	28.092	28.8	28.8955	28.6056	22.984	23.3545	23.4591	23.2778
1984	4	9	31.0316	24.2583	6.77325	25.6846	29.3444	25.84	26.6706	23.9333	24.924	24.1308	24.3583	86.3846	69.12	86.8846	80.9583	28.4885	28.396	28.9704	28.6917	23.2154	23.116	23.4815	23.3083
1984	4	10	31.5895	24.3417	7.24781	26.0333	29.5867	25.8947	26.8533	23.9615	25.1952	24.2154	24.525	84.4231	69.5909	87.68	81.0952	28.3769	28.9864	29.1115	28.9333	23.1308	23.4273	23.55	23.4333
1984	4	11	31.3556	24.15	7.20556	25.7769	29.3375	25.9882	26.9429	23.752	25.0091	24.2	24.2941	84.5833	69	86.9091	79.75	28.0417	28.4955	29.0182	28.5562	22.9458	23.1909	23.5273	23.2563
1984	4	12	30.9857	24.375	6.61071	26.0444	29.6533	25.9882	27.0583	23.8593	24.94	24.3053	24.6533	83.3333	67.8	87.0526	80.5333	28.0667	28.28	29.2158	29.2	22.963	23.015	23.6368	23.5933
1984	4	13	31.6471	24.2364	7.4107	25.88	29.6471	26.0353	27.02	23.968	25.025	24.087	24.3952	86	68.5417	86.087	80.4	28.6292	28.4667	28.787	28.775	23.2917	23.1458	23.3739	23.345
1984	4	14	30.8941	24.275	6.61912	25.864	29.1125	25.52	26.45	23.816	24.8381	23.792	24.1789	84.32	69.8636	86.9583	80.8	28.096	28.4091	28.284	28.335	22.972	23.0364	23.088	23.07
1984	4	15	31.4125	24.4	7.0125	26.048	29.8417	26.1125	27.0455	23.928	24.785	24.1739	24.4412	83.7083	65.7	86.3043	80.125	28.1417	27.62	28.9174	28.6375	23.0083	22.665	23.4652	23.2937
1984	4	16	31.5867	24.3917	7.195	26.16	30.2154	25.9375	27.0909	24.12	24.981	24.5417	24.6889	84.36	66.65	87.7391	80.5882	28.632	28.065	29.6739	29.1471	23.3	22.91	23.8957	23.5765
1984	4	17	31.375	24.5333	6.84167	26.363	29.68	26.2714	27.2	24	25.0087	24.4727	24.5444	82.3462	68.6522	86.6364	79.6111	28.2423	28.4826	29.5045	28.8444	23.0231	23.1391	23.7955	23.4
1984	4	18	30.9882	24.6167	6.37157	26.232	29.375	25.8615	27.0545	24.088	25.275	24.2409	24.5263	83.7083	72.3913	86.5714	80.8824	28.5	29.4043	29.0714	29.1353	23.2208	23.6783	23.5524	23.5706
1984	4	19	31.1385	24.7167	6.42179	26.1385	29.4588	26.3375	27.2385	24.1769	25.4545	24.52	24.8133	85.1923	73.4091	87.65	82.4667	28.8308	29.9318	29.695	29.68	23.3885	23.95	23.875	23.8467
1984	4	20	31.3059	24.65	6.65588	26.152	29.6125	26.2222	27.25	24.216	25.3091	24.6545	24.8353	85.25	71.9091	88.1364	80.9375	28.8333	29.45	29.9864	29.45	23.3958	23.6818	24.0545	23.7125
1984	4	21	31.3059	24.3417	6.96422	26.2308	29.6933	26.4267	27.2769	24.456	25.4	24.87	25.1118	86.52	72.15	88.85	84.1176	29.46	29.625	30.435	30.4059	23.76	23.77	24.31	24.2588
1984	4	22	31.1375	24.6952	6.44226	26.3417	29.4	26.0118	27.0556	24.3913	25.665	24.581	24.8857	85.087	73.1579	88.8095	82.3077	29.1783	30.2684	29.9429	29.7538	23.613	24.1368	24.0238	23.9077
1984	4	23	30.9	24.4818	6.41818	26.2308	29.76	26.3882	27.2	24.3615	25.3053	24.65	24.7857	85.6154	70.7368	86.75	81.6429	29.1808	29.2526	29.83	29.5143	23.6308	23.5947	23.98	23.7786
1984	4	24	31.0667	24.7042	6.3625	26.2	29.4286	26.1231	26.83	24.4077	25.2524	24.53	24.6824	86.3077	70.0476	87.2	81.3529	29.3346	29.0286	29.615	29.2294	23.7115	23.5143	23.885	23.6471
1984	4	25	31.68	24.8381	6.8419	26.3652	29.6286	26.2222	27.125	24.4364	25.3263	24.5958	24.8125	85.1364	70.1579	87.0833	81.1875	29.2864	29.2	29.7583	29.4938	23.6727	23.6053	23.9292	23.775
1984	4	26	31.1375	25.1048	6.03274	26.3769	29.9375	26.2556	27.14	24.368	25.181	24.6	24.6421	84.8	69.5714	87.087	80.1053	29.076	28.9143	29.7522	29.0947	23.556	23.4286	23.9435	23.5579
1984	4	27	31.2471	25.1727	6.07433	26.5308	29.6133	26.3647	27.1769	24.3769	25.2696	24.487	24.7105	83.7308	69.5652	85.6087	79.7368	29.0154	29.0304	29.4174	29.1421	23.5154	23.5043	23.7478	23.5895
1984	4	28	31.5071	25.2955	6.21169	26.3808	30.2857	26.37	27.3357	24.4308	25.2526	24.65	24.8111	85.1538	67.6316	86.9167	80.1667	29.2538	28.8263	29.8458	29.4056	23.6538	23.3947	23.9958	23.7333
1984	4	29	31.6375	24.787	6.85054	26.4333	29.8533	26.6	27.5	24.4074	25.24	24.6167	24.7889	84.6296	69.05	84.8333	79.0556	29.1778	29.025	29.5458	29.2278	23.6	23.48	23.8333	23.6333
1984	4	30	31.25	24.887	6.36304	26.3308	29.6778	26.5778	27.3	24.4231	25.2538	24.8	24.8545	85.4615	69.6923	86.4545	80.3636	29.2769	29.0269	30.0682	29.5227	23.6654	23.5154	24.1273	23.8091
1984	5	1	31.5	24.7	6.8	26.36	29.7778	26.6	27.3278	24.4	25.5364	24.725	24.8833	85.5417	71.3636	85.5417	80.8889	29.3125	29.8727	29.8583	29.7056	23.7	23.9545	23.9958	23.8778
1984	5	2	31.8375	25.275	6.5625	26.6074	30.1263	26.7048	27.5667	24.688	25.8095	25	25.205	85.08	71.3333	87.2609	81.55	29.712	30.3952	30.5304	30.325	23.92	24.2381	24.3696	24.23
1984	5	3	31.4444	25.087	6.35749	26.6148	29.6706	26.3619	27.3	24.6222	25.6261	24.763	25.0609	84.963	71.8696	87.5926	81.7391	29.6074	30.0304	30.1185	30.0565	23.8519	24.0609	24.137	24.0826
1984	5	4	31.3111	24.864	6.44711	26.4444	30.1125	26.3529	27.4385	24.675	25.6087	24.875	25.1263	86.875	70.3913	87.3478	81.1667	29.8542	29.7696	30.2609	30.0889	24	23.9565	24.2261	24.1278
1984	5	5	31.4824	24.728	6.75435	26.4	29.7294	26.6286	27.4667	24.575	25.4909	24.7	25.0588	86.0833	71.9091	84.625	80.8235	29.6042	29.7909	29.675	29.9529	23.8458	23.9455	23.8875	24.0529
1984	5	6	31.2889	25.1917	6.09722	26.4741	29.4714	26.5412	27.4167	24.6	25.4105	25.14	25.1643	85.8077	71.3889	87.8947	81	29.6385	29.6611	30.7526	30.1429	23.8808	23.8889	24.4947	24.1643
1984	5	7	31.1765	24.9565	6.21995	26.4926	29.8133	26.6	27.3923	24.7407	25.8435	25.0476	25.2778	86.7308	72.5652	87.1429	81.9444	29.9593	30.4435	30.5762	30.4278	24.0519	24.3043	24.3905	24.3111
1984	5	8	31.5294	25.304	6.22541	26.7846	29.5333	26.7444	27.3364	24.992	25.91	24.887	25.1125	86.36	74.75	85.6087	81.4375	30.424	30.92	30.1261	30.1	24.296	24.54	24.1522	24.1312
1984	5	9	31.5111	25.264	6.24711	26.4593	29.8625	26.9158	27.5937	24.872	25.8087	25.2182	25.3316	86.72	73	86.5909	82.5789	30.248	30.4696	30.8455	30.6368	24.204	24.313	24.5409	24.4263
1984	5	10	31.2267	25.432	5.79467	26.6667	29.8313	26.7667	27.5733	24.8	25.8591	24.9636	25.3	86.0769	72.3636	86.1429	81.0556	30.0154	30.5045	30.4476	30.4222	24.0846	24.3364	24.3286	24.3222
1984	5	11	31.8118	25.216	6.59576	26.6	30.1875	26.5579	27.4067	24.5154	25.7182	25.0273	25.0556	84.6538	69.7273	87.8182	81.1111	29.3423	29.9	30.6364	29.95	23.7077	23.9773	24.4182	24.0222
1984	5	12	31.6875	25.025	6.6625	26.6654	30.225	26.8737	27.6375	24.74	26.0227	25.0842	25.2412	85.64	71.1818	87.2632	81.7647	29.864	30.7682	30.6895	30.4471	24.004	24.4409	24.4684	24.2824
1984	5	13	32.1889	25.3545	6.83434	26.852	30.5889	27.06	28.0357	24.8167	26.1455	24.985	25.4071	84.913	70.4091	86	80.7692	29.9043	30.85	30.4	30.6	24.0174	24.5091	24.3	24.3846
1984	5	14	31.425	25.1391	6.28587	26.632	30.3111	26.79	27.7438	24.85	25.8636	24.9429	25.2111	86.8333	71.1818	86.7143	81.1667	30.2042	30.4409	30.381	30.3056	24.1958	24.2727	24.281	24.2222
1984	5	15	31.3556	25.368	5.98756	26.6111	29.5714	26.5444	27.2692	24.8308	25.8762	25.113	25.365	86.7308	73.0526	87.8261	82.8889	30.1538	30.5947	30.787	30.7	24.1692	24.2789	24.5	24.4111
1984	5	16	31.5529	25.264	6.28894	26.7231	29.8875	26.5368	27.3846	24.7615	25.6381	24.7818	24.9438	85.08	70.7619	86.7727	80.1875	29.724	29.9333	30.0864	29.7	23.912	24.0476	24.1182	23.8937
1984	5	17	32.2667	25.2708	6.99583	26.752	30.3882	26.6737	27.6786	24.8833	25.8261	25.0385	25.305	86	69.8261	86.6538	81.05	30.1792	30.1522	30.5269	30.385	24.1708	24.1261	24.3538	24.285
1984	5	18	32.0667	25.325	6.74167	26.7704	30.35	26.6118	27.5923	24.776	25.7545	24.9273	25.1882	85.52	68.6364	86.0455	79.9412	29.912	29.8409	30.2545	30.0294	24.024	23.9727	24.2182	24.0941
1984	5	19	32.3375	25.2909	7.04659	26.816	29.9813	26.67	27.38	24.8783	25.8211	25.0435	25.15	85.3478	71	87.6957	82.3125	30.0783	30.2684	30.6522	30.2937	24.1217	24.2	24.4261	24.2312
1984	5	20	32.05	24.887	7.16304	26.9083	30.5263	26.9158	27.8437	24.7478	25.7308	24.8273	25.0474	85	68.6538	86.2273	79.3333	29.9955	29.7962	30.1	29.8667	24.0727	23.9538	24.1273	24.0056
1984	5	21	32.2	25.104	7.096	26.7231	30.525	27.0533	27.97	24.8583	25.9636	24.8947	25.1357	85.625	70.7619	84.7368	79.9286	30.1083	30.5095	30.0211	29.9643	24.1333	24.3143	24.0842	24.0286
1984	5	22	31.9667	25.024	6.94267	26.6519	30.6625	26.6222	27.7286	24.7391	25.9714	24.8889	25.1143	85.5652	68.5714	87.2222	80.0714	29.8522	30.2905	30.2889	29.95	23.9957	24.2238	24.2333	24.0429
1984	5	23	32.2462	24.976	7.27015	26.7778	30.5944	26.93	27.9176	24.6846	26.0522	25.2	25.3526	84.3846	70.0435	87.2273	80.1579	29.6423	30.6478	30.9091	30.4526	23.8731	24.4043	24.5591	24.3158
1984	5	24	31.8286	24.976	6.85257	26.856	30.2059	26.8	27.6667	24.9273	25.9739	24.8625	25.1	85.4091	69.2273	83.75	78.0909	30.1955	30.2636	29.8938	29.6545	24.1864	24.2	24.0125	23.8545
1984	5	25	31.8429	25.2	6.64286	26.824	30.6533	27.1765	27.9833	24.8917	26.185	24.9714	25.3187	85.0435	70.4211	84.1905	80.1875	30.15	30.8105	30.1762	30.1562	24.1667	24.5053	24.1571	24.175
1984	5	26	31.7867	25.1083	6.67833	26.736	30.4	26.5263	27.5813	25.025	25.8227	24.84	25.1632	86.9167	70.0455	86.2	80.5263	30.5417	30.2409	30.095	30.1211	24.3708	24.1909	24.125	24.1263
1984	5	27	32.0375	25.3174	6.72011	26.8154	30.6125	26.9625	27.7933	24.868	25.813	25.0818	25.235	85.08	69.3043	85.9545	80.3	30.036	30.0696	30.5636	30.21	24.112	24.0652	24.3727	24.18
1984	5	28	31.9882	25.45	6.53824	27.008	30.5125	26.9789	27.9769	25.0917	26.53	25.181	25.66	85.6667	73.35	86.2381	81.4	30.525	31.97	30.7381	31.2133	24.3583	25.08	24.481	24.7133
1984	5	29	32.475	25.52	6.955	26.9556	30.825	27.2125	28.1571	25.1385	26.28	25.17	25.5188	86.1154	71.35	85.35	80.9375	30.6731	31.21	30.665	30.8187	24.4385	24.655	24.425	24.4875
1984	5	30	32.1444	25.4174	6.72705	27.048	30.7071	27.2263	27.8583	24.8917	25.9556	25.06	25.1923	83.9583	68.3889	84.2	79.1538	29.9792	30.2056	30.365	30.0154	24.0625	24.1444	24.235	24.0692
1984	5	31	32.7059	25.713	6.99284	26.937	30.8667	27.2632	28.0571	24.887	26.0619	25.2609	25.425	84.6957	69.0476	85.1739	79.5	30.0435	30.4714	30.8	30.45	24.1087	24.3286	24.5	24.3125
1984	6	1	32.4105	25.6273	6.78325	27.2417	31.0389	27.09	28.2714	25.2	26.2864	25.5167	25.7765	84.7619	69.0909	88.0417	80.6471	30.6381	30.95	31.5792	31.2412	24.4429	24.55	24.925	24.7294
1984	6	2	32.1889	25.113	7.07585	26.9385	30.525	27.0091	27.8158	25.0615	26.188	25.208	25.4609	85.68	70.8	86.24	81	30.408	31.008	30.804	30.6182	24.3	24.588	24.516	24.4136
1984	6	3	32.24	24.9391	7.30087	27.0231	31.0778	27.0579	28.14	25.087	25.8636	25.04	25.2857	85.7391	67	85.6842	79.5	30.5391	29.8773	30.3895	30.2357	24.3696	23.9955	24.2895	24.2
1984	6	4	31.6333	25.2826	6.35072	27.0259	30.2526	27.2727	27.8	24.912	25.9385	25.216	25.319	85.16	70.3333	85.48	80.9	30.132	30.5667	30.752	30.515	24.136	24.3708	24.484	24.34
1984	6	5	32.0333	25.432	6.60133	27.0444	30.7556	27.17	28.1588	25.0615	25.8333	25.2167	25.381	85.3846	68.0417	85.9167	79.3333	30.4346	29.9	30.8042	30.3524	24.3154	24.0208	24.5208	24.2619
1984	6	6	32.0105	25.45	6.56053	27	30.4722	26.7556	27.7077	25	25.825	25	25.2	84.5217	68.9167	86.2273	79.8125	30.0957	30.0083	30.3955	30.0375	24.1261	24.075	24.2909	24.0875
1984	6	7	32.1895	25.0913	7.09817	26.92	30.6	26.9684	27.7929	24.8478	25.9217	24.9	25.2235	84.6087	68.7273	84.6364	79.3125	29.9609	30.1591	30.0545	29.975	24.0435	24.1227	24.1182	24.05
1984	6	8	31.6556	25.5043	6.15121	27.2077	30.3222	27.0474	27.8929	24.88	25.7913	25.2476	25.2133	82.8	69.7826	86.2381	79.0667	29.832	30.0957	30.9	30.0467	23.952	24.0783	24.5333	24.0667
1984	6	9	31.9789	25.2304	6.74851	27.0286	29.995	27.2	27.9294	25.1917	26.0538	25.2364	25.5278	85.5	72.1154	84.9545	80.8889	30.6875	30.8577	30.7	30.8167	24.45	24.5192	24.4727	24.5222
1984	6	10	32.3222	25.3583	6.96389	26.9857	30.5059	27.2947	28.1235	25.0519	25.792	25.352	25.4348	85.4815	69	86.08	80.1739	30.4259	30.0083	31.064	30.5478	24.3185	24.0625	24.656	24.3696
1984	6	11	32.2	25.3391	6.86087	27.0846	30.1789	27.5895	28.38	25.1583	25.9417	25.1619	25.5471	84.5833	71.0417	84.05	80.2353	30.5458	30.4833	30.485	30.7941	24.375	24.3458	24.335	24.5118
1984	6	12	31.8778	25.1739	6.70386	27.1	30.2105	27.1	27.9313	25.0167	25.7167	25.064	24.0667	84.0435	69.75	85.4583	79.5789	30.2667	29.9625	30.5375	30.1316	24.2333	24.0292	24.3875	24.1368
1984	6	13	32.3579	25.416	6.94189	27.0444	31.0105	26.8818	27.9588	24.9538	26.2333	25.1692	25.4524	84.6154	69.125	86.9231	80.3333	30.2115	30.8875	30.7885	30.6286	24.1346	24.5458	24.5154	24.4048
1984	6	14	32.3222	25.88	6.44222	27.1111	29.9889	27.1333	27.8875	25.0923	25.7542	25.2417	25.26	85	71.3043	86.125	80.1579	30.4423	30.2696	30.875	30.2737	24.3231	24.1826	24.5375	24.2211
1984	6	15	32.2706	25.575	6.69559	26.9357	30.8556	26.955	27.9	24.9154	26.0182	25.287	25.3706	84.4615	68.0455	87.5	80.2941	30.0731	30.3136	31.0545	30.4941	24.1192	24.2364	24.6545	24.3412
1984	6	16	32.0714	25.568	6.50343	26.9538	31.1053	26.9895	27.8857	24.904	26.0167	25.2182	25.3611	84.76	67.2917	86.7727	79.8889	30.092	30.2292	30.8545	30.3944	24.124	24.1625	24.5455	24.2889
1984	6	17	32.2824	25.5833	6.69902	27.1111	30.95	27.1238	28.0214	25.0154	25.6381	25.2667	25.2706	84.2308	66.4762	86.5417	78.7647	30.2385	29.319	30.9375	30.0353	24.2154	23.7	24.5833	24.1059
1984	6	18	32.5333	25.825	6.70833	27.0077	30.9111	27.1059	27.9769	24.872	25.7391	25.1	25.3222	83.96	65.913	84.0476	78.1765	29.972	29.4957	30.2762	30.0529	24.052	23.7826	24.2333	24.0941
1984	6	19	32.1706	25.9217	6.24885	27.0571	30.9444	26.95	27.8824	25.0714	25.92	25.1385	25.4	85.1429	67.2	86.2308	80.2609	30.4571	29.992	30.6731	30.5043	24.3179	24.044	24.4385	24.3304
1984	6	20	32.5444	25.7636	6.78081	27.072	30.5778	27.0889	28.0286	25.113	26.0818	25.1	25.4187	84.9545	69.2381	84.7273	80.3125	30.5522	30.4381	30.4455	30.6375	24.3826	24.3048	24.3136	24.425
1984	6	21	31.8	25.4857	6.31429	27.0077	30.4	27.025	27.8	25.1167	25.8667	25.2	25.3867	85.7917	70.4118	86.5	80.9286	30.6	30.4118	30.84	30.6214	24.3792	24.2706	24.515	24.3786
1984	6	22	32.2667	25.625	6.64167	26.9154	30.4857	27.1053	27.8182	24.896	25.7	24.9053	25.2167	84.96	68.1667	84	79	30.088	29.6833	30.0105	30	24.128	23.8833	24.0684	24.075
1984	6	23	32.3556	25.7652	6.59034	26.9333	30.6429	27.05	27.69	25.0727	25.6842	25.0842	25.2643	86.1364	66.8333	85.7895	80.5385	30.5182	29.5556	30.5368	30.2231	24.3636	23.8167	24.3737	24.2077
1984	6	24	32.3778	25.4708	6.90694	27.0769	31.425	26.9	28.0091	25.04	25.8273	25.0087	25.2133	84.88	65.0909	85.8261	78.3333	30.328	29.4864	30.3783	29.8667	24.256	23.7909	24.2783	24.02
1984	6	25	32.3368	25.675	6.66184	26.8963	31.1625	26.97	28.0312	24.8615	25.8	25	25.2	84.8846	65.6364	85.52	78.5714	30.0346	29.5636	30.32	29.9381	24.0846	23.8182	24.26	24.019
1984	6	26	32.2421	25.5565	6.68558	26.9704	31.0471	27.01	28.0833	24.7	25.781	25.0571	25.275	83.1538	65.7619	85.5238	79.4167	29.5385	29.6095	30.4381	30.2833	23.7923	23.819	24.319	24.1917
1984	6	27	32.6778	25.5667	7.11111	26.8714	30.78	27.1895	27.9923	24.9556	25.94	25.1	25.3118	85.4444	67.65	84.913	79.5294	30.2519	30.065	30.4957	30.2	24.2185	24.11	24.3478	24.1824
1984	6	28	32.3158	25.4583	6.85746	26.8154	30.8875	27.0421	27.9692	24.9923	25.8957	25.216	25.2684	86.2692	66.8696	86.625	79.7222	30.4077	29.9	30.7375	30.15	24.3	24.0043	24.4667	24.1611
1984	6	29	31.8556	25.6917	6.16389	26.9385	30.6857	27.1059	28.0727	24.8692	25.9	25.2818	25.2688	84.56	68.15	87.5909	79.25	30.004	30.055	31.0727	30.1125	24.084	24.09	24.65	24.1188
1984	6	30	32.5765	25.5565	7.01995	26.7692	30.8933	26.8316	27.9417	24.848	25.8211	25.0174	25.2063	85.88	66.5789	86.2609	79.125	30.1	29.6895	30.4478	29.975	24.116	23.8684	24.3261	24.05
1984	7	1	32.575	25.2591	7.31591	26.7833	30.7111	26.75	27.7286	24.7478	25.887	25	25.2389	84	67.6087	86.9	79.8235	29.55	29.9609	30.445	30.0706	23.8136	24.013	24.335	24.1
1984	7	2	32.475	25.2476	7.22738	26.7909	31.0333	26.6286	27.7583	24.887	25.725	24.99	25.1471	85.6667	65.7917	87.9474	79.2667	30.119	29.4125	30.4684	29.875	24.1476	23.7417	24.3526	24.0125
1984	7	3	32.4706	25.3714	7.09916	26.7923	30.5385	26.7647	27.7583	24.8667	26.3222	25.0421	25.3923	85	71.3529	87.3684	79.8182	30.0333	31.1941	30.6	30.4417	24.0958	24.6824	24.4053	24.3
1984	7	4	31.7882	25.2818	6.50642	26.896	30.8133	26.8625	27.8714	25.12	25.6952	25.13	25.2389	86.125	66.1429	86.6316	78.875	30.4625	29.419	30.6368	29.9882	24.3333	23.7476	24.4368	24.0706
1984	7	5	32.5529	25.2857	7.26723	26.9565	31.1467	27	28.1909	24.9913	25.91	25.0706	25.3	85.4545	65.75	87.6471	78.9231	30.3273	29.775	30.6882	30.1231	24.25	23.91	24.4588	24.1231
1984	7	6	32.48	25.2545	7.22545	26.9667	31.0875	26.7647	27.9	25.0545	25.9263	25.0348	25.1706	85.8636	66.5556	87.4545	79.2667	30.4636	30.0389	30.7227	30.0533	24.3364	24.1	24.4773	24.1133
1984	7	7	32.25	25.2952	6.95476	26.8435	30.4875	26.8778	27.7538	24.9091	25.8	25.1364	25.3813	85.5	68.9	86.4762	80.8667	30.1909	30.13	30.619	30.5867	24.1864	24.14	24.419	24.3933
1984	7	8	32.1467	25	7.14667	26.736	30.3143	26.5765	27.5615	24.9	25.7556	25.0333	23.5214	85.7826	67.25	88.3889	80.5	30.2333	29.7875	30.7111	30.2417	24.2042	23.925	24.4611	24.2083
1984	7	9	32.1133	24.8609	7.25246	26.6692	30.5684	26.7333	27.6294	24.912	25.7462	25.112	25.2955	86.3333	67.6154	87.5833	80.5	30.2667	29.6923	30.6292	30.225	24.2292	23.85	24.4208	24.17
1984	7	10	32.4824	25.1167	7.36569	26.864	30.7625	26.9778	27.8833	24.92	25.6571	24.9333	23.8789	84.5217	66.381	84.1304	78.5294	30.1833	29.3857	29.9435	29.7647	24.1667	23.7	24.0304	23.9294
1984	7	11	32.4133	25.0435	7.36986	26.8385	30.8375	26.8556	27.8286	25.1407	25.8952	25.26	25.4813	86.9615	67.8571	87.55	80.9333	30.7	30.0524	31.025	30.6467	24.4538	24.0619	24.64	24.4133
1984	7	12	32.575	25.3478	7.22717	26.7846	31.2941	26.92	27.925	24.8923	25.9818	25.3167	25.39	85.52	66.5909	86.8261	79.75	30.104	30.0545	30.8652	30.385	24.152	24.0864	24.5348	24.27
1984	7	13	32.5125	25.3167	7.19583	26.9846	30.6133	26.9625	27.8154	24.888	25.9864	25.2762	25.375	84.28	66.9524	86.1	79.6	29.956	29.9238	30.74	30.34	24.048	24.0095	24.495	24.24
1984	7	14	32.3077	24.9739	7.33378	26.8	30.8706	26.9263	27.8786	25.0583	26.0158	25.1619	23.8467	86.3182	68.3684	86.7	81.7143	30.5783	30.3684	30.585	30.8143	24.3913	24.2421	24.38	24.5214
1984	7	15	32.4	25.0636	7.33636	26.888	30.8235	26.89	27.8813	24.975	25.7818	25.1	25.3263	85.913	66.6818	86.5	79.6667	30.2174	29.6909	30.6136	30.2056	24.1957	23.8864	24.4273	24.1667
1984	7	16	32.48	25.0043	7.47565	27	30.9067	27.0625	28.0231	24.976	25.92	25.3053	25.2625	84.1739	67.15	87.0526	78.5625	30.013	29.985	31.0737	30.0625	24.0783	24.065	24.6474	24.1125
1984	7	17	32.3846	25.1478	7.23679	26.856	31.225	27.015	28.0533	24.6083	26.15	24.8571	25.3125	83.4783	67.1364	84.619	79.2667	29.4696	30.45	30.0048	30.3667	23.7304	24.3	24.0857	24.26
1984	7	18	32.44	25.1273	7.31273	26.8435	31.0687	26.9111	27.9167	24.6909	25.4524	25.0182	25.0533	83.9048	63.7143	86.4091	77.8	29.5	28.6714	30.4909	29.54	23.7952	23.2952	24.3364	23.8
1984	7	19	32.7176	25.1913	7.52634	26.7417	31.2278	26.9158	27.9733	24.984	26.17	25.1636	25.5133	86.6087	66.7	86.4545	80.0667	30.5667	30.435	30.7182	30.8067	24.3792	24.295	24.4955	24.5267
1984	7	20	32.8353	25.4957	7.33964	26.9667	31.4556	27	27.97	24.9818	26.2792	25.17	25.2714	85.5909	67.2917	87.1667	79.1538	30.2909	30.7083	30.7444	30.1769	24.2455	24.4375	24.4944	24.1692
1984	7	21	32.7647	25.4522	7.31253	26.9231	31.3235	26.9368	28.0533	25	25.9478	25.2	25.4	85.36	66.3636	86.3158	79.4375	30.28	30.1227	30.7789	30.525	24.228	24.1227	24.4842	24.3687
1984	7	22	32.8471	25.2417	7.60539	27.0815	31.4438	27	28.1438	25.16	25.9667	25.0783	25.45	85.56	64.7619	85.6957	78.5	30.624	29.7571	30.4913	30.4	24.42	23.919	24.3478	24.2833
1984	7	23	32.5412	25.3043	7.23683	26.9704	30.68	26.9167	27.8385	24.9	25.8348	25.3083	25.3167	84.5833	67.8182	87.6522	79.75	30.0417	29.8136	31.0609	30.1313	24.1167	23.9455	24.6826	24.1625
1984	7	24	32.5867	25.4409	7.14576	27.1333	30.8538	27.2	28.1429	25.0571	25.98	25.2333	25.4091	84.4286	67.4	85.6471	78.9091	30.2905	30.11	30.7176	30.3091	24.2524	24.115	24.4824	24.2455
1984	7	25	32.7333	25.35	7.38333	27.0625	30.9588	26.975	28.0462	25	26	25.0571	25.3167	84.3478	67.2609	85.619	78.8235	30.1435	30.1304	30.4524	30.1882	24.1522	24.1043	24.3238	24.1706
1984	7	26	32.7231	25.113	7.61003	27.05	31.1214	27.1867	28.11	24.9182	25.7095	25.16	25.2467	84.1364	65.0476	86.3684	79	30.0227	29.281	30.7368	30.2	24.0818	23.6143	24.4737	24.15
1984	7	27	32.9333	25.0348	7.89855	26.952	31.2647	27.19	28.0462	25.075	26.16	25.4261	25.6267	85.375	67.25	87.2174	80.8667	30.4417	30.515	31.287	31.02	24.3208	24.315	24.7913	24.6067
1984	7	28	33.4	25.3739	8.02609	26.8957	31.0125	27.1222	28.025	24.9364	26.0136	25.22	25.5067	85.5909	66.4286	86.5263	80.2857	30.2045	30.0333	30.9211	30.6357	24.1864	24.0333	24.5895	24.4
1984	7	29	32.8125	25.3826	7.42989	27.2	31.2706	27.1444	28.2643	24.9826	26.113	25.3217	25.5389	83.6957	66.1304	85.8636	78.7059	30.113	30.2043	30.9091	30.5059	24.1435	24.1609	24.5864	24.3471
1984	7	30	32.8118	25.5417	7.2701	27.112	31.0824	27.06	28.1364	24.9833	25.9583	25.315	25.5375	84.3333	66.125	86	79.5	30.1833	29.925	30.8056	30.5857	24.1667	23.9875	24.5222	24.3643
1984	7	31	33.0133	25.415	7.59833	26.925	31.6235	27.2105	28.2438	25.0957	26.1091	25.4957	25.545	86.6522	64.8636	87.7391	79.8	30.6174	30.0909	31.4913	30.715	24.413	24.1091	24.8783	24.46
1984	8	1	33.0235	25.3727	7.6508	27.144	31.1059	27.2222	28.3231	25.113	26.0714	25.4818	25.6	84.8261	66.5714	87.2381	79.8235	30.4609	30.2	31.4952	30.8941	24.3348	24.1619	24.881	24.5412
1984	8	2	33.2941	25.4571	7.83697	27.0833	31.0647	27.2353	28.2857	25.0696	26.1	25.3455	25.4842	84.7727	66.4762	86.0909	78.3889	30.3364	30.181	31.0455	30.3944	24.2545	24.1524	24.6455	24.2778
1984	8	3	33.025	24.981	8.04405	27.1957	31.2667	27.2556	28.525	25.0571	25.9737	25.0714	25.3733	83.7619	66	84.4	77.4667	30.2571	29.9105	30.35	30.1667	24.2143	24.0158	24.23	24.1467
1984	8	4	33.1938	25.05	8.14375	27.264	31.2571	27.2222	28.2417	25.0957	25.9474	25.2476	25.42	83.9565	64.2632	86.0952	78.5333	30.3696	29.6316	30.881	30.3533	24.2696	23.8316	24.5476	24.2333
1984	8	5	33.4059	25.3682	8.0377	27.016	31.2563	27.3412	28.2692	25.1043	26.3864	25.4136	25.65	85.8261	68.3636	86.619	80.4118	30.5478	31.0545	31.2095	30.9824	24.3652	24.5455	24.7333	24.5588
1984	8	6	33.2667	25.5318	7.73485	27.2478	31.78	27.5056	28.3917	25.1545	26.2474	25.3429	25.5	83.5714	65.1053	84.9	79.4667	30.5136	30.3526	30.88	30.94	24.3364	24.2211	24.55	24.56
1984	8	7	32.8533	25.6095	7.24381	27.1962	31.3571	27.2222	28.4182	25.3	26.4375	25.5	26.0111	85.9565	66.5625	87	80.8889	30.9522	30.9187	31.425	31.7778	24.5913	24.525	24.8563	25.0333
1984	8	8	32.6533	25.4818	7.17152	27.3043	31.5375	27.4167	28.5111	25.2609	25.9619	25.1667	25.4333	84.8182	65.15	82.7647	76.2308	30.75	29.855	30.2471	29.7769	24.5	23.965	24.2059	23.9385
1984	8	9	32.9733	25.4667	7.50667	27.2435	31.2941	27.2105	28.3417	25.34	26.4842	25.3684	25.8583	85.8	69.1579	86.6316	80.4167	30.995	31.4158	31.1737	31.4667	24.615	24.8	24.6947	24.85
1984	8	10	33.3875	25.3619	8.0256	27.0957	31.6667	27.3	28.51	25.2952	26.3714	25.5111	25.91	85.8571	64.7857	85.9444	78.5	30.9238	30.5357	31.35	31.23	24.6	24.3286	24.8222	24.74
1984	8	11	33.3176	25.4	7.91765	27.4	31.6875	27.4267	28.6182	25.1727	26.23	25.5579	25.6643	83.8182	64.35	86.1579	77.3571	30.4682	30.25	31.5053	30.6857	24.3182	24.165	24.8895	24.4143
1984	8	12	33.3059	25.5409	7.76497	27.4864	31.7824	27.44	28.7385	25.119	26.02	25.4364	25.6133	83	63.2	86.0476	78	30.3	29.7	31.1143	30.6071	24.2381	23.85	24.681	24.3714
1984	8	13	33.05	25.3773	7.67273	27.3217	31.7571	27.3684	28.7091	25.3364	26.5263	25.5905	26.0857	85.0952	67	86.9048	80.5385	30.8048	31.1167	31.6048	31.7538	24.5048	24.6278	24.9619	25.0077
1984	8	14	33.4625	25.2909	8.17159	27.3727	31.8588	27.3647	28.6727	25.4889	26.2227	25.4952	25.8357	85.3889	64.7273	86.5238	78.8571	31.2389	30.2909	31.3381	31.1143	24.7444	24.1727	24.8048	24.6714
1984	8	15	33.0133	25.3909	7.62242	27.3583	31.225	27.6	28.5385	25.0391	26.1765	25.4789	25.6	82.6957	67.1765	84.1053	78.3636	30.1217	30.5118	31.1211	30.7455	24.1174	24.3294	24.6684	24.4455
1984	8	16	33.1	25.5368	7.56316	27.396	31.1133	27.7	28.25	25.232	26.3444	25.62	25.9067	83.9167	68.0556	84.7895	81.3571	30.5917	31	31.4105	31.6714	24.3792	24.5556	24.8368	24.95
1984	8	17	33.1875	25.5238	7.66369	27.4696	31.82	27.5444	28.525	25.3304	26.2444	25.6842	25.9077	83.4545	64.3889	86.4211	79.4167	30.6273	30.2278	31.7474	31.3333	24.4227	24.1667	25.0158	24.7917
1984	8	18	32.75	25.619	7.13095	27.275	31.22	27.33	28.4846	25.1909	26	25.6	25.7571	84.8182	66.7647	86.3	79.6154	30.6	30.0588	31.545	31.0692	24.4091	24.0882	24.905	24.6538
1984	8	19	33.2824	25.3273	7.95508	27.1727	31.5813	27.6632	28.7273	25.287	26.2632	25.75	25.7867	85.1818	65.7368	85.7895	78.7857	30.6545	30.4737	31.8316	31.0857	24.4318	24.2737	25.0421	24.6429
1984	8	20	33.1846	25.619	7.56557	27.4087	31.425	27.3647	28.45	25.5043	26.34	25.5368	25.8286	85.2381	66.6	86.9474	79.3571	31.081	30.675	31.5105	31.1857	24.6857	24.4	24.8842	24.7214
1984	8	21	33.3875	25.3909	7.99659	27.3667	31.5333	27.5263	28.5231	25.3652	26.3778	25.6	25.8	85.1364	66.7778	86.0909	79.7333	30.9364	30.8111	31.5545	31.2	24.6045	24.5	24.8864	24.72
1984	8	22	33.6471	25.2273	8.41979	27.2667	31.2687	27.3	28.4083	25.2174	26.3818	25.3889	25.64	84.913	68	86.7222	79.1333	30.6783	30.9955	31.2111	30.82	24.4391	24.5591	24.7278	24.5133
1984	8	23	33.5067	25.2174	8.28928	27.475	31.3706	27.55	28.5833	25.3739	26.319	25.6875	26.0545	84.4286	66	87.375	80.3636	31.0682	30.5667	31.8375	31.7	24.6591	24.3762	25.05	25
1984	8	24	33.3867	25.3684	8.01825	27.232	31.45	27.5059	28.4429	25.2261	26.181	25.6421	25.5929	84.8182	66.381	86.7778	78.5385	30.6273	30.319	31.8167	30.8538	24.4227	24.2333	25.05	24.5462
1984	8	25	33.2667	25.1238	8.14286	27.1273	31.1867	27.27	28.3692	25.2273	26.18	25.581	25.6813	85.7619	66.75	87	79.5625	30.7095	30.395	31.581	30.9625	24.4714	24.27	24.9381	24.5875
1984	8	26	33.8824	25.0273	8.85508	27.2696	31.4833	27.5889	28.7	25.3304	26.2167	25.5263	25.5929	86.0455	65.7059	84.7222	78.1818	31.1591	30.5353	31.2	30.9091	24.7	24.3529	24.7167	24.5636
1984	8	27	32.6571	25.1524	7.50476	27.4333	31.1733	27.6824	28.7	25.5143	26.27	25.7579	25.8643	85.7143	68.2632	85.9474	78.7692	31.3143	30.8053	31.8263	31.0923	24.8048	24.4789	25.0474	24.6538
1984	8	28	33.4353	24.8952	8.54006	27.4417	31.3125	27.5438	28.44	25.1818	26.345	25.775	25.65	84.2381	67.05	87.5	78.6154	30.7238	30.77	31.995	30.6615	24.4714	24.475	25.155	24.4308
1984	8	29	33.2	25.181	8.01905	27.3391	30.4714	27.6059	28.2182	25.3429	26.03	25.7273	25.7312	85	68.1	86.2727	79.5625	30.919	30.23	31.7864	30.975	24.5619	24.15	25.0273	24.5687
1984	8	30	33.3812	25.7571	7.62411	27.5083	31.725	27.62	28.7385	25.4348	26.1	25.819	25.8333	84.4348	63.9444	86.6	78.5	31.0565	29.9944	32.015	31.0571	24.6565	24.0333	25.15	24.6214
1984	8	31	33.575	25.34	8.235	27.5565	31.7267	27.5733	28.5364	25.4364	25.88	25.92	25.7438	84.5	62.5	88.25	79.0625	31.0409	29.27	32.365	30.9188	24.6455	23.575	25.345	24.5312
1984	9	1	33.2615	25.5789	7.68259	27.7391	31.5769	27.625	28.7167	25.6955	26.3824	25.6632	25.82	85.0455	66.7059	85.4444	78.1333	31.6	30.8	31.4	31.04	24.9273	24.4706	24.8389	24.6267
1984	9	2	33.0154	25.4455	7.56993	27.4957	31.2375	27.52	28.4733	25.3545	26.025	25.8174	25.75	84.3636	67.25	86.9565	79.2222	30.8818	30.205	32.0304	31.0667	24.5182	24.14	25.187	24.6167
1984	9	3	33.0857	25.17	7.91571	27.5091	31.9467	27.72	28.8364	25.4762	26.2905	25.7789	25.8467	85.2381	65.15	86	78.1429	31.1905	30.68	31.9611	31.2929	24.7286	24.415	25.1222	24.7714
1984	9	4	33.7538	25.31	8.44385	27.365	32	27.9765	28.9667	25.4211	26.4	25.8222	25.9727	85.9474	64.7222	85.1176	78.9	31.1632	30.6944	32.0176	31.74	24.7211	24.4167	25.1588	24.99
1984	9	5	33.5692	25.6895	7.87976	27.2	31.4267	27.9	28.5833	25.2545	26.575	25.8625	25.9692	85.2381	68.75	85.6875	81.3333	30.6619	31.425	32.0375	31.6917	24.4095	24.825	25.1687	24.9583
1984	9	6	33.4923	25.67	7.82231	27.3455	31.2857	27.6588	28.4615	25.4952	26.3474	25.935	25.9812	86.8571	65.7368	87.1	80.0625	31.3619	30.6579	32.29	31.575	24.8095	24.3579	25.305	24.8937
1984	9	7	33.0833	25.6	7.48333	27.6182	31.2267	27.3429	28.2909	25.6667	26.4429	25.6111	26.06	85.65	67.9524	86.2941	80.4615	31.585	31.0762	31.5824	31.7462	24.94	24.6333	24.8941	25.0077
1984	9	8	33.3231	25.6	7.72308	27.94	31.1667	27.1647	28.2917	25.75	26.1636	25.219	25.7063	84.4211	67.3636	85.381	78.8	31.6263	30.55	30.7619	30.8667	24.9579	24.3318	24.481	24.5133
1984	9	9	33.1143	25.61	7.50429	27.2	31.3833	27.4667	28.3667	25.1727	26.42	25.6105	25.9714	85.0455	66.9474	85.6316	80.3571	30.6273	30.8579	31.5474	31.6214	24.4136	24.4737	24.8789	24.9214
1984	9	10	33.4143	25.5048	7.90952	27.6174	30.6357	27.6	28.21	25.5636	26.2	25.75	25.825	85.1364	70.4706	86	81.1667	31.3636	31.0412	31.8067	31.4667	24.8	24.5706	25.0333	24.8167
1984	9	11	33.2429	25.5474	7.69549	27.5217	30.825	27.4	28.1714	25.4091	26.1429	25.68	25.7167	84.7273	67.9524	86.7368	80.5294	31.0273	30.5	31.7105	31.0882	24.6364	24.2762	24.9842	24.6412
1984	9	12	33.1333	25.7429	7.39048	27.8696	31.3067	27.4222	28.4714	25.5273	26.33	25.4182	25.8667	83.1364	66.4	84.8636	79.1667	31.1	30.76	31.0727	31.3333	24.6227	24.405	24.65	24.7667
1984	9	13	33.2857	25.44	7.84571	27.4478	31.6429	27.5556	28.5923	25.1182	26.2211	25.95	25.8438	83.2273	65.2222	87.7	79.3125	30.3455	30.2278	32.385	31.225	24.2091	24.1833	25.355	24.725
1984	9	14	33.6	25.4952	8.10476	27.7304	31.8267	27.5882	28.7083	25.8	26.2947	25.5889	25.9077	85.5455	63.9474	84.7222	77.9231	31.85	30.3105	31.3944	31.2385	25.0864	24.2053	24.8111	24.7231
1984	9	15	33.8833	25.5143	8.36905	27.5909	31.175	27.6286	28.4636	25.5818	26.4	26.0471	26.0786	85.0952	67.2	86.9375	79.9231	31.3048	30.89	32.3313	31.5615	24.7619	24.54	25.3125	24.9077
1984	9	16	33.5273	25.4111	8.11616	27.79	31.72	27.8	28.7889	25.65	26.1111	25.7667	25.8154	84.1579	68.0556	85.0588	79.3846	31.3316	30.3778	31.6765	31.2077	24.7842	24.2389	24.9706	24.7154
1984	9	17	33.4	25.0421	8.35789	27.8286	32.0429	27.65	28.7727	25.7	26.4889	25.7875	25.9545	84.4	66.1111	86	78	31.41	30.9722	31.9312	31.3727	24.84	24.5444	25.1	24.7727
1984	9	18	33.3143	25.64	7.67429	27.3217	31.0769	27.6118	28.3917	25.581	26.8632	26.0909	26.1563	87.2857	70.2105	87.5909	81.75	31.6143	32.2263	32.6455	32.1063	24.9476	25.2211	25.4864	25.1875
1984	9	19	33.2286	25.7895	7.4391	27.5545	30.7714	27.5059	28.6	25.6571	26.615	25.84	26.1133	86.381	70.8947	87.6842	81.2308	31.6762	31.9316	32.1737	32.3462	24.981	25.0316	25.2526	25.3
1984	9	20	33.3846	25.7143	7.67033	27.4364	31.1733	27.4706	28.35	25.7429	26.6471	25.9882	26.1417	87.3333	71.5882	87.9375	82.6667	31.9429	31.9824	32.3562	32.2667	25.1238	25.0941	25.3	25.2583
1984	9	21	33.2462	25.2667	7.97949	27.3571	30.9571	27.3714	28.26	25.5222	26.6588	25.8556	26.1231	87	70.8235	87.3333	81.9231	31.45	31.9353	32.1667	32.0923	24.8611	25.0471	25.2278	25.1923
1984	9	22	33.04	25.5714	7.46857	27.3591	31.2786	27	28.1833	25.6	26.45	25.5	25.8357	86.45	68.4444	88.4211	81.2857	31.55	31.2111	31.5	31.4429	24.925	24.6611	24.8737	24.8214
1984	9	23	33.12	25.2947	7.82526	27.5636	31.3714	27.2941	28.4545	25.5048	26.6	25.6909	25.8933	84.75	67.5556	87.0455	78.6429	31.25	31.2778	31.7864	31.2571	24.755	24.7167	25.05	24.7429
1984	9	24	32.8462	25.24	7.60615	27.25	30.1	27.3333	28.1	25.4	26.52	25.8353	25.9	86.3333	75.3846	88.1176	83.1	31.1444	32.3	32.1941	31.93	24.7056	25.2538	25.2647	25.08
1984	9	25	32.5077	25.0381	7.4696	27.3619	30.85	27.6625	28.6	25.57	26.345	25.6286	25.8714	87.0526	70.2	85.65	80.3077	31.4684	31.2	31.575	31.4385	24.8737	24.705	24.92	24.8308
1984	9	26	33.1857	25.08	8.10571	27.6091	31.6	27.6429	28.54	25.6857	26.7053	25.8778	26.3333	86.2857	69.2222	87.8889	83.0833	31.719	31.8056	32.2556	32.675	24.9905	25.0111	25.2778	25.4833
1984	9	27	33.1231	25.4222	7.70085	27.53	30.8286	27.9143	28.33	25.7524	26.4556	25.8842	25.9071	87.4211	71.5556	84.3333	81.1538	32	31.5889	31.6611	31.5462	25.1632	24.9056	24.9667	24.9
1984	9	28	33.3714	25.58	7.79143	27.29	30.9067	27.2533	27.9455	25.53	25.9882	25.5889	25.6917	86.1053	67.6471	88	80.8333	31.3737	30.2059	31.7	31.1	24.8053	24.1294	25.0056	24.6417
1984	9	29	33.2667	25.25	8.01667	27.5905	30.8813	27.4824	28.1923	25.77	26.2947	25.6476	25.825	86.5263	70.4211	86.381	81.7333	31.8842	31.1632	31.6619	31.4533	25.0947	24.6842	24.9762	24.8533
1984	9	30	33.1692	25.27	7.89923	27.4545	31.2643	27.8875	28.4727	25.4545	26.8111	25.68	25.88	85	69.8889	84.05	79.2857	31.0667	32.05	31.47	31.2071	24.6143	25.1333	24.875	24.6929
1984	10	1	32.7286	25.2	7.52857	27.53	30.2875	27.4571	28.2364	25.4778	26.35	25.8	25.9467	85.4118	68.75	87	80.5	31.3	30.95	31.9765	31.4857	24.7647	24.53	25.1353	24.8357
1984	10	2	32.7833	25.2211	7.56228	27.4	30.7833	27.2444	27.8222	25.5789	26.58	25.6111	25.8455	87.2105	71.5	87.8824	82.9	31.5842	31.8714	31.7059	31.72	24.9526	25.0286	25	25
1984	10	3	32.84	25.0444	7.79556	27.3304	31.3875	27.2812	28.3818	25.49	26.2778	25.6353	25.7462	86.1	66.7647	87.5625	80.25	31.325	30.9	31.7438	31.2583	24.79	24.5059	25.0063	24.7417
1984	10	4	33.1385	25.3222	7.81624	27.1333	30.3286	27.4	27.8833	25.21	26.2444	25.8	25.7857	85.5556	71.125	87.4444	82.6154	30.7526	31.125	32	31.4692	24.4737	24.6437	25.1389	24.8538
1984	10	5	32.9429	25.2211	7.7218	27.0381	30.8556	26.9375	27.8533	25.32	26.6762	25.6545	25.8421	87.3684	72.9	88.619	83	30.9842	32.305	31.8714	31.7222	24.6053	25.285	25.0667	24.9889
1984	10	6	32.7	24.8952	7.80476	27.0182	30.8706	27.4235	28.2	25.3619	26.6222	25.7158	25.8875	87.45	72.2778	87	82	31.13	32.0778	31.8526	31.6562	24.675	25.1778	25.0579	24.95
1984	10	7	32.8429	25.0286	7.81429	27.1913	30.1875	27.3	27.9312	25.2	26.0889	25.6526	25.5733	84.2857	72.1111	87.7222	81.2857	30.4238	30.9444	31.85	30.7286	24.2571	24.5778	25.0611	24.4786
1984	10	8	32.7714	24.9619	7.80952	27.3957	30.7529	27.1111	27.9625	25.5048	26.5238	25.6895	25.7667	86.1429	71.8095	89	82.0556	31.3762	31.7952	32.0368	31.4278	24.8238	25.019	25.1632	24.8389
1984	10	9	32.2308	24.98	7.25077	27.0696	29.76	27.2571	28.1167	25.5	26.3444	25.7063	25.8	88.8	74.9444	87.875	81.9167	31.59	31.7833	31.925	31.5	24.95	25.0056	25.125	24.8833
1984	10	10	32.4	24.9	7.5	27.3826	30.0714	27.12	27.8667	25.6857	26.3111	25.5	25.8533	87	75.1667	87.8889	84.0667	31.8095	31.7389	31.55	31.8067	25.0476	24.9667	24.9056	25.0333
1984	10	11	32.6571	25.1263	7.53083	27.2667	30.7429	27.325	28.18	25.53	26.1882	25.57	25.7625	87.3333	70.5294	86.1579	81.0714	31.2889	30.9176	31.3526	31.0714	24.7722	24.5647	24.8	24.6714
1984	10	12	32.7	24.6381	8.0619	26.8182	30.0437	26.8471	27.3214	25.2667	26.2105	25.47	25.675	87.85	74.5263	89.1	85.3333	30.86	31.4368	31.605	31.38	24.53	24.8211	24.935	24.8133
1984	10	13	32.2769	24.6632	7.61377	26.7739	30.4	27.3294	27.5545	25.1909	26.3529	25.4105	25.7733	87.8095	71.8235	85.6667	83.6923	30.8714	31.3882	31.1667	31.5538	24.5571	24.8	24.6833	24.9154
1984	10	14	32.5333	24.6571	7.87619	27.2591	29.8923	27.1625	27.8	25.51	26.2667	25.2	25.5437	85.9	74.6667	85.6111	82.5714	31.355	31.5611	30.8889	31.2786	24.8	24.8944	24.5667	24.7857
1984	10	15	32.5857	24.5	8.08571	26.9	30.56	27.3933	27.9091	25.2526	25.9143	25.68	25.6125	86.1053	69.0952	86.8421	81.4667	30.8842	30.1762	31.6053	30.88	24.5474	24.1476	24.9211	24.5467
1984	10	16	32.88	24.45	8.43	27.087	30.0353	26.6571	27.3083	25.4286	25.89	25.3412	25.46	87.1429	73.25	89.4118	83.2667	31.3381	30.685	31.3706	30.9467	24.781	24.415	24.8	24.5667
1984	10	17	32.6	24.0455	8.55455	26.8	30.4333	26.8833	27.7667	25.2316	26.54	25.4353	25.8615	88.4118	73.4	87.4375	83	30.9882	31.955	31.1	31.5273	24.6	25.095	24.6625	24.8818
1984	10	18	32.6462	24.68	7.96615	26.8545	30.2	26.775	27.5167	25.3238	26.3632	25.0222	25.5875	88.55	74.0526	87.8333	84.6667	31.23	31.6474	30.6722	31.3467	24.735	24.9421	24.4	24.7667
1984	10	19	32.4	24.2842	8.11579	26.219	30.2857	27.0176	27.5818	25.1714	26.075	25.0889	25.4143	91.3333	73.3125	87.3889	84.5714	31.1842	31.025	30.7167	31.2571	24.6895	24.6063	24.45	24.7357
1984	10	20	31.9429	24.3619	7.58095	26.6348	29.8154	26.675	27.3917	25.0667	25.9333	25.3579	25.46	87.7619	73.6667	89.3684	83.4	30.6905	30.7667	31.3895	30.9733	24.4571	24.4944	24.8368	24.6
1984	10	21	32.3	24.4	7.9	26.5917	30.2923	26.4778	27.4385	25.0818	26.2471	25.3619	25.4267	88.0909	71.9412	91	82.9333	30.7773	31.2176	31.5714	30.8733	24.4864	24.7176	24.919	24.5333
1984	10	22	32.3231	24.2211	8.10202	26.8304	30.4538	26.6789	27.65	25.2	26.05	25.2947	25.55	87.9	71.4375	88.1053	83.5833	30.96	30.7312	31.1789	31.1583	24.59	24.45	24.7053	24.6917
1984	10	23	31.7667	24.2889	7.47778	26.6	30.0077	26.8923	27.8273	25.0909	26.3111	25.475	25.5833	88.2273	76.1111	88.875	84.0833	30.7955	31.8111	31.5875	31.2583	24.5091	25.0333	24.9188	24.725
1984	10	24	31.6	24.1895	7.41053	26.405	30.1467	26.3833	27.4375	25.0667	26.24	24.8133	25.3909	89.5	74.8	88	84.2727	30.9056	31.58	30.22	30.9273	24.55	24.905	24.2133	24.5818
1984	10	25	32	23.7889	8.21111	26.4895	30.2667	26.1143	27.32	25.1368	26.5889	24.9765	25.6273	89.6842	75.7222	90.0588	84.6364	31.0316	32.4056	30.7647	31.4091	24.6368	25.2944	24.5059	24.8091
1984	10	26	32.3714	24.1222	8.24921	27.05	30.3429	26.9176	27.6636	25.4789	26.4933	25.425	25.7091	89.1053	73	88.25	83.2727	31.5947	31.8667	31.4062	31.4727	24.9263	25.0333	24.85	24.8182
1984	10	27	32.1385	24.7158	7.42267	27.1304	30.1375	27.1688	27.9154	25.5524	26.33	25.6737	25.8625	88.6667	75.3158	88.5789	84	31.719	31.7368	31.9421	31.7933	25.0095	24.9947	25.1316	25.0267
1984	10	28	31.9385	25	6.93846	27.1826	30.4923	27.2235	28.0692	25.4857	26.5158	25.6444	26.0133	87.4286	73.7895	88.2222	83.7333	31.4714	31.9421	31.8444	32.0667	24.8571	25.1105	25.0722	25.18
1984	10	29	31.7833	24.5579	7.22544	27.2636	30.5286	26.975	28.0091	25.32	26.3889	25.41	25.74	85.75	71.8889	88.3	82.2	30.945	31.5111	31.385	31.3933	24.605	24.8944	24.845	24.84
1984	10	30	31.9167	24.43	7.48667	27.2571	29.9714	27.1875	27.9182	25.4632	26.0471	25.2375	23.45	85.6111	74.8235	85.8667	81.8	31.2947	31.2294	30.7867	31.03	24.7789	24.6824	24.5	24.62
1984	10	31	31.5714	23.31	8.26143	26.8091	29.8625	26.9467	27.6769	25.3263	26.2667	25.3889	25.6857	88.6667	74.0476	88.4118	83.6667	31.2895	31.5333	31.2353	31.2667	24.7895	24.8476	24.7588	24.74
1984	11	1	32.0286	23.75	8.27857	26.2095	29.9143	26.6706	27.4833	24.9222	26.1778	25.2778	25.5857	88.8824	74.2222	90.7778	84.3333	30.5944	31.3944	31.4056	31.2733	24.3833	24.7889	24.8278	24.74
1984	11	2	32.0462	24.5111	7.53504	27.3048	30.1143	26.7	27.5	25.4632	26.33	25.1294	25.56	86.6316	75	89.1765	83.9333	31.3421	31.7	30.9882	31.22	24.7842	25.02	24.6	24.74
1984	11	3	31.5167	25.0632	6.45351	26.7619	30.32	27.1167	27.7273	25.1789	26.44	25.3647	25.5667	88.7895	74.6	88.6471	84.1333	31.0158	31.905	31.3353	31.26	24.6211	25.075	24.8118	24.7667
1984	11	4	31.1636	24.4	6.76364	26.64	29.4909	27	27.7143	24.9263	26.0625	25.4533	25.5364	87.7368	75.4375	88.1429	84.1	30.4105	31.1938	31.3214	31.2	24.3105	24.7125	24.8	24.73
1984	11	5	31.5385	24.83	6.70846	26.7727	29.3538	27.0545	27.5889	24.9368	26.1789	25.6125	25.7231	87.1579	76.5789	88.5	84.1538	30.4263	31.5789	31.8125	31.5231	24.3053	24.9211	25.0437	24.9077
1984	11	6	31.3385	24.71	6.62846	26.9714	29.6923	26.9467	27.7083	25.37	25.9684	25.6118	25.8	87.7368	76.5556	89.2941	84.5714	31.1895	31.6556	31.8941	31.8214	24.7158	24.9389	25.0882	25.0429
1984	11	7	31.7833	24.8	6.98333	26.8909	29.4714	26.7692	27.5636	25.07	26.0778	25.2444	25.4286	86.7	76.8333	87.7059	83.5714	30.6	31.45	30.7412	30.8857	24.405	24.8611	24.4647	24.5643
1984	11	8	31.7	24.3059	7.39412	26.555	29.6143	26.6625	27.3	25.0722	25.8111	25.03	25.2533	87.0556	73.5556	87.6	82.6667	30.6444	30.5944	30.6	30.5533	24.4111	24.3556	24.415	24.34
1984	11	9	31.1538	24.0211	7.13279	26.65	29.56	26.35	27.1615	24.9053	26	25.1286	25.3267	86.2105	74.9474	88.95	84.2667	30.2368	31.1263	30.835	30.8467	24.2053	24.6368	24.515	24.5133
1984	11	10	31.5846	24.2	7.38462	26.7714	29.0786	26.5733	27.1615	25.24	26.2105	25.1882	25.5429	88.75	77.4211	89.5882	85.8571	31.125	31.8632	31.1176	31.4929	24.69	24.9737	24.6706	24.8143
1984	11	11	31.4364	24.6842	6.75215	26.4667	29.1846	26.8	27.29	24.8526	25.9158	25.0556	25.3214	87.6667	74.4737	87.6667	83.2667	30.3579	30.8684	30.6389	30.6933	24.2684	24.5211	24.4278	24.44
1984	11	12	31.4083	24.4	7.00833	26.4381	29.4143	26.3667	26.9818	24.9158	26.3368	25.0125	25.4429	88.7895	77.2632	88.6875	85.6429	30.5105	32.1	30.6938	31.2143	24.3368	25.1421	24.4313	24.7143
1984	11	13	30.86	24.6	6.26	26.2105	28.9538	26.0167	26.7273	24.6778	25.9263	24.7875	25.2467	88.6667	76.7895	89	85.4667	30.0667	31.3316	30.3	30.8467	24.1056	24.6526	24.2125	24.5
1984	11	14	30.9833	24.0444	6.93889	26.2909	28.9846	26.4667	27.0364	25.0182	25.8211	24.9333	25.0273	90.1364	76.3684	87.8333	84.3636	30.8455	30.9263	30.4917	30.3182	24.55	24.5474	24.3167	24.2273
1984	11	15	30.35	24.66	5.69	26.4952	28.4714	25.8667	26.6846	25.0474	26.1211	24.9412	25.4067	89.5789	82.1053	91.7647	88.2667	30.8368	32.1526	30.8765	31.42	24.5368	25.1842	24.5412	24.8267
1984	11	16	30.9455	24.6368	6.30861	26.2524	28.4429	25.9143	26.5364	24.8095	25.8842	24.8353	25.1857	89.1	78.8947	89.4118	86	30.275	31.3105	30.4176	30.7571	24.215	24.7632	24.3059	24.4571
1984	11	17	30.8167	24.2737	6.54298	26.1048	28.8571	26.0267	26.2364	25.0095	25.7412	24.8	24.8	91.5	77.6471	90.1667	86.6154	30.835	30.9353	30.4222	29.8538	24.535	24.5471	24.3056	23.9846
1984	11	18	30.9846	24.2	6.78462	26.37	29.3	26.3125	26.8923	24.9333	26.0316	24.8762	25.2353	88.9	76.7368	88.0476	84.7059	30.52	31.3684	30.3857	30.6765	24.365	24.8	24.2714	24.4294
1984	11	19	30.7692	24.1	6.66923	26.22	28.3857	25.9714	26.4417	24.775	25.86	24.8316	25.1176	89.1053	79	89.7368	86.25	30.2526	31.21	30.4421	30.5813	24.2263	24.735	24.3368	24.3812
1984	11	20	30.7	24.74	5.96	26.3143	28.8533	26.6615	27.31	24.9455	25.77	25.3529	25.5267	89.5714	78.6	89.1176	85.5714	30.619	31.105	31.3647	31.4143	24.4381	24.66	24.8235	24.8571
1984	11	21	30.8333	24.6	6.23333	26.3636	29.2545	25.9867	26.77	24.9818	26.1444	25.09	25.4059	89.5	78.1765	91.15	86.375	30.7091	31.8941	31.075	31.2312	24.4682	25.0471	24.68	24.7313
1984	11	22	31.2833	24.7053	6.57807	26.581	29.6857	26.2133	26.9917	24.97	25.8526	25.3	25.3937	88.1	72.5789	91.0556	84.3125	30.525	30.5579	31.4389	30.9375	24.38	24.3684	24.8667	24.5813
1984	11	23	30.85	24.55	6.3	26.5524	29.0533	26.0571	26.8308	24.75	25.965	24.9789	25.2	86.95	78.05	89.2632	84.8333	30.005	31.405	30.6947	30.65	24.07	24.82	24.4474	24.4278
1984	11	24	30.7636	24.68	6.08364	26.4864	29.3231	26.1714	26.9727	24.7364	25.6588	24.8444	25.1333	86.7727	73.9412	88.2222	82.9333	29.9773	30.3353	30.3389	30.28	24.0455	24.2118	24.2611	24.2133
1984	11	25	30.4	24.1684	6.23158	26.35	28.5571	26.55	27.2455	24.76	25.36	24.9765	25.0833	87.9	78.9333	88.0588	83.9167	30.145	30.3533	30.5529	30.375	24.155	24.1933	24.3588	24.2417
1984	11	26	30.7636	24.3368	6.42679	26.25	29.0571	26.2235	26.9231	24.6105	25.76	24.72	24.8308	87.1667	77.5	88.7368	83.6923	29.8056	30.9267	30.0105	29.8154	23.9667	24.5667	24.0684	23.9615
1984	11	27	30.5538	24.5222	6.03162	26.69	29.125	26.1846	27.025	25.04	25.8455	24.8105	25.2556	87.3158	77.8182	90.1053	85.4444	30.5579	31.1727	30.4526	30.8	24.3737	24.6773	24.3158	24.5
1984	11	28	30.4	24.2667	6.13333	26.2952	29.16	25.9375	26.9929	24.8316	25.67	24.3882	25.0133	88.8421	76.2105	88.9412	84.8	30.4	30.6263	29.6235	30.32	24.2895	24.3947	23.8471	24.2333
1984	11	29	30.2833	23.7333	6.55	26.1619	28.3429	25.7294	26.3769	24.3667	24.9895	24.3905	24.4688	85.9	75.4211	88.1905	83.4706	29.2571	29.2105	29.5048	29.4	23.6524	23.5316	23.8048	23.6882
1984	11	30	30.1167	23.88	6.23667	25.7091	27.95	25.625	26.3071	24.1714	24.95	24.0333	24.4125	88.2381	78.15	89.2778	84.8125	29.1143	29.455	28.9722	29.225	23.5762	23.76	23.4778	23.6062
1984	12	1	29.9	23.78	6.12	25.4182	28.2938	25.6375	26.35	24.2	25.1632	24.2222	24.58	89.7143	78.2105	88.9444	85.0667	29.3286	29.8842	29.2611	29.5733	23.7	23.9842	23.6556	23.8267
1984	12	2	29.6154	23.94	5.67538	25.6818	28.4071	25.6267	26.3923	24.2381	25.2056	24.0556	24.5765	89.0952	76.5	87.6667	84.3529	29.3095	29.7722	28.8722	29.4529	23.7	23.9333	23.4278	23.7529
1984	12	3	30.3667	23.89	6.47667	25.7818	28.6471	25.575	26.45	24.0476	25.16	23.7882	24.3	87.0476	76.65	87.7059	84.0667	28.7667	29.71	28.3824	28.96	23.3762	23.905	23.1765	23.4733
1984	12	4	29.3273	23.7474	5.5799	25.3818	28.2056	25.7286	26.1786	23.9143	25.1273	24.1	24.3278	89.1905	77.3182	88.2222	84.5556	28.7381	29.7182	28.9889	29.0111	23.3619	23.8682	23.5056	23.5
1984	12	5	29.9846	23.8588	6.12579	25.2476	28.4	25.6	26.4077	23.8632	25.1765	24.2824	24.4923	89.0556	77.7647	90.7647	85.2857	28.7211	29.8706	29.5824	29.6643	23.3368	23.9824	23.8176	23.8786
1984	12	6	30.2923	23.88	6.41231	25.4818	28.7706	25.525	26.3	24.219	25.31	24.3368	23.2778	90.05	76.2	90.3333	85.5	29.4048	29.97	29.65	29.5875	23.7476	24.03	23.9	23.8375
1984	12	7	30.2667	23.9474	6.3193	25.7136	28.3687	25.6471	26.38	24.3667	25.2294	24.3333	24.6267	89.4286	76.4706	89.1765	85	29.6	29.8353	29.5118	29.6333	23.8476	23.9824	23.7941	23.8733
1984	12	8	30.4909	23.7389	6.75202	25.735	28.44	25.72	26.5417	24.21	25.0833	24.1375	24.4769	88.3	76.1667	87.75	83.6923	29.19	29.6	28.9937	29.2154	23.62	23.8	23.5187	23.6231
1984	12	9	29.7833	23.5684	6.21491	25.4091	27.8647	25.5588	26.0824	24.0095	24.92	23.91	24.255	88.7143	79.35	87.45	85.2	28.8762	29.58	28.58	28.97	23.4286	23.825	23.265	23.48
1984	12	10	29.8462	23.3789	6.46721	25.6429	28.3563	25.4333	26.2533	23.84	24.5529	23.9368	24.0667	85.9474	73.1765	88.5263	82.5	28.405	28.2294	28.7105	28.4	23.15	22.9941	23.3474	23.1437
1984	12	11	30.2182	23.69	6.52818	25.6286	28.6	25.7857	26.4	24.1	25.085	24.2889	24.6125	87.8095	75	88.5882	84.4	28.8143	29.385	29.4941	29.5333	23.4143	23.695	23.7647	23.7867
1984	12	12	30.0154	24.1053	5.91012	25.9048	28.52	26.0111	26.52	24.3952	25.0588	24.34	24.6188	88.3333	76.0588	87.1	84.4375	29.5333	29.4529	29.32	29.4938	23.819	23.7412	23.68	23.7937
1984	12	13	30.2833	23.86	6.42333	25.6455	28.3125	25.6	26.2438	24.2524	25.0421	24.0737	24.3941	89.5238	76.7895	88.3684	84.8235	29.3762	29.5789	28.9684	29.1824	23.7333	23.7842	23.4842	23.5941
1984	12	14	30.1333	23.65	6.48333	25.4455	28.3556	25.2235	26.0235	23.8727	24.8091	23.6667	24.0619	87.7273	74.5909	87.5714	83.1905	28.5318	28.8545	28.1476	28.4333	23.2545	23.4136	23.0143	23.1714
1984	12	15	29.5833	23.4105	6.17281	25.1455	28.3412	25.4	26.025	23.5818	24.78	23.8333	22.8211	87.4286	75.2105	87.5556	83.8333	28.0318	28.9895	28.4667	28.4389	22.9455	23.4947	23.1944	23.1889
1984	12	16	30.1846	23.7889	6.39573	25.3091	28.1353	25.4875	26.14	23.8	24.7762	23.6526	24.0278	88.9048	75.5238	87.1579	83.6111	28.5333	28.8905	28.1158	28.3889	23.2286	23.4381	22.9684	23.1444
1984	12	17	29.9143	23.5143	6.4	25.1739	28.5214	25.3765	26.1077	23.6636	24.8667	23.93	24.26	87.8571	75.1667	88.6842	85.6	28.2136	29.0222	28.7579	29.2067	23.0545	23.4944	23.3526	23.64
1984	12	18	30.2154	23.2706	6.9448	25.2455	28.8667	25.5714	26.4583	23.6864	24.88	24.1111	24.475	87.9091	72.85	87.4444	83.0625	28.2591	28.805	29	29.1313	23.0591	23.37	23.4611	23.575
1984	12	19	30.1167	23.4	6.71667	25.6381	28.0933	25.4118	26.1769	24.0762	24.9529	23.9053	24.2786	87.8571	75.5294	87.7368	83.4286	28.9238	29.2	28.6211	28.85	23.4667	23.6118	23.2895	23.4
1984	12	20	29.6923	23.44	6.25231	25.2476	28.24	25.2444	25.8929	23.7091	24.5333	23.6	23.9444	89.0476	72.3889	88.4286	84.3125	28.6238	28.05	28.2238	28.5813	23.2857	22.8944	23.0143	23.2437
1984	12	21	30.9333	23.5111	7.42222	25.27	29.1733	25.52	26.3071	23.95	24.7889	23.8824	24.075	89.5	70.6667	87.1765	82	28.85	28.3722	28.5471	28.3	23.42	23.1111	23.2353	23.1
1984	12	22	29.8	23.5263	6.27368	25.419	28.2	24.95	25.8	23.8091	24.6889	23.8	23.8533	87.5714	75.9444	88.4118	82.9286	28.4619	28.7611	28.3471	28.0286	23.1905	23.35	23.1176	22.9143
1984	12	23	30.3385	23.7684	6.57004	25.6727	28.5556	25.3176	26.2	24.0783	24.7714	23.8105	24.1722	87.3182	74.0476	88.1667	82.8235	28.7773	28.7143	28.4556	28.5294	23.3864	23.3381	23.1944	23.2412
1984	12	24	30.0167	23.87	6.14667	25.2818	28.3647	25.3176	26.04	23.7524	24.99	23.9905	24.15	88.2857	75.3	88.0476	83.5	28.3857	29.265	28.7905	28.5778	23.1476	23.655	23.3857	23.2722
1984	12	25	30.0308	23.4737	6.55709	25.3667	28.6167	24.9167	26.1556	23.9158	25.16	23.6571	24.08	88.2105	76.8	88.4286	83	28.6684	29.76	28.2571	28.44	23.3211	23.86	23.0571	23.15
1984	12	26	30.3286	23.5895	6.7391	25.2727	28.4	25.0375	25.8429	23.6476	24.8526	23.5789	23.8875	87.9524	74.5789	89	83.875	28.1714	28.9105	28.0889	28.1813	23.019	23.4263	22.9778	23.025
1984	12	27	30.1143	23.5	6.61429	25.0857	28.6133	24.6882	25.85	23.5238	24.7889	23.5	24.0063	87.6667	72.8824	88.3158	83.0667	27.9619	28.6706	28.0211	28.3067	22.9048	23.2647	22.9	23.0933
1984	12	28	30.3	22.895	7.405	24.7091	27.9667	25.55	26.0231	23.1818	24.4667	23.62	23.7125	88.1364	70.8889	85.2632	81.0667	27.3773	27.8389	27.8105	27.5133	22.5455	22.8	22.7947	22.6133
1984	12	29	29.6909	23.4444	6.24646	24.8429	28.3375	24.9	25.6615	23.4095	24.3368	23.1222	23.5176	89.05	70.4737	85	81.5625	27.845	27.5632	26.8412	27.175	22.82	22.6526	22.2118	22.4312
1984	12	30	29.5083	23.4389	6.06944	24.9762	28.025	25.0687	25.6533	23.1238	24.4235	23.3556	23.525	85.619	72.5882	86.9444	81.9375	27.0667	27.9529	27.5889	27.3625	22.3571	22.8765	22.6667	22.525
1984	12	31	29.69	23.45	6.24	24.96	28.0385	25.1833	25.8818	23.4	24.6857	23.5867	23.8417	87.7368	73.6429	87.9286	82	27.7211	28.5929	28.0214	27.9417	22.7684	23.2357	22.9357	22.8833

## Sheet: 1984
			Temperature			Temperature				Temperature				Relative Humidity				Pressure				Dew temperature
Year	Month	Day	Maximum	Minimum	Max-Min	1899-12-31 07:00:00	1899-12-31 13:00:00	1899-12-31 19:00:00	Average	1899-12-31 01:00:00	1899-12-31 13:00:00	1899-12-31 19:00:00	Average	1899-12-31 01:00:00	1899-12-31 13:00:00	1899-12-31 19:00:00	Average	1899-12-31 07:00:00	1899-12-31 13:00:00	1899-12-31 19:00:00	Average	1899-12-31 07:00:00	1899-12-31 13:00:00	1899-12-31 19:00:00	Average		Month	Taverage	Hraverage
1985	1	1	29.7	23.5294	6.17059	25.1636	27.925	25.1455	26.05	23.8091	24.4875	23.5056	24.1	89.1364	76.25	85.7778	83.6154	28.5227	28.3938	27.7056	28.4231	23.2318	23.1312	22.7333	23.1692		January	25.7289	82.2662
1985	1	2	29.9385	23.0105	6.92794	24.7708	27.8444	25.6067	26.01	23.4625	24.3059	23.5238	23.7688	89.25	73.2353	85.0952	82.5	27.9375	27.7	27.6333	27.7812	22.875	22.7471	22.7048	22.7875		February	25.79	80.517
1985	1	3	30.0286	23.5263	6.50226	24.8875	28.6	25.0769	26.11	23.4167	24.545	23.7429	23.9722	88.2917	71.15	88.6667	82.7778	27.7917	27.98	28.3619	28.1556	22.7958	22.855	23.1286	22.9889		March	26.1389	81.718
1985	1	4	29.6769	23.6905	5.98645	25.032	28.2833	24.9812	25.975	23.6	24.54	23.6043	23.9421	88.72	72.95	88.9545	83.7222	28.124	28.135	28.0773	28.15	22.996	22.985	22.9545	23		April	26.6822	80.9308
1985	1	5	29.65	23.59	6.06	24.988	28.2909	25.2154	25.9818	23.552	24.2	23.4286	23.695	88.68	73.1429	87.9524	83.3	28.036	27.5429	27.7429	27.69	22.94	22.6333	22.7857	22.725		May	27.6476	80.8053
1985	1	6	29.6769	23.4579	6.21903	24.668	27.8167	25.0615	25.9	23.22	24.2905	23.5238	23.6579	88.56	75.0476	87.7	83.3333	27.444	27.8714	28	27.7056	22.608	22.8	22.91	22.7389		June	27.3423	79.8915
1985	1	7	29.0111	23.5611	5.45	24.912	27.9333	25.4429	25.8182	23.376	24.4	23.6727	23.7789	87.84	76.1818	87.0455	84	27.664	28.2091	28.1045	27.9474	22.728	22.9955	22.9682	22.8737		July	27.5743	78.5524
1985	1	8	29.5818	23.5529	6.02888	24.9478	28.0769	25.4	25.9083	23.4875	24.275	23.7043	23.805	88.0435	72	85.8261	81.9444	27.787	27.5474	28.013	27.7111	22.8087	22.6	22.9087	22.7389		August	28.0204	76.8498
1985	1	9	30.3167	23.5632	6.75351	24.916	28.6364	25.4667	26.15	23.384	24.24	23.3545	23.5778	87.375	70.65	86.8182	81.8947	27.664	27.295	27.5455	27.3737	22.74	22.47	22.6364	22.5421		September	28.101	77.0059
1985	1	10	29.2429	23.2556	5.9873	24.725	27.8167	24.9357	25.65	23.25	24.219	23.415	23.5294	87.7391	74.3	87.35	82.4667	27.5739	27.575	27.6381	27.3267	22.6696	22.655	22.6905	22.52		October	27.7906	82.9617
1985	1	11	29.7923	23.535	6.25731	24.584	28.4154	24.96	25.8818	23.224	24.4455	23.3571	22.5474	88.7917	74.4286	87.4762	83.4706	27.516	28.0952	27.6286	27.8176	22.628	22.9143	22.6619	22.7941		November	27.0494	84.7442
1985	1	12	29.3917	23.5778	5.81389	24.708	28.2	24.825	25.6417	23.228	24.2909	23.1143	23.4056	87.84	72.8571	87.7143	82.1176	27.396	27.5905	27.1905	27.0824	22.564	22.6524	22.4333	22.3824		December	26.1529	83.6671
1985	1	13	29.6417	23.6632	5.97851	24.552	28.24	24.8667	25.5222	23.248	24.3158	23.5182	23.7294	89.6	72.2222	88.1364	83.4706	27.604	27.5333	27.9682	27.7765	22.684	22.6222	22.8682	22.7706
1985	1	14	29.3636	23.2111	6.15253	24.5667	28.0429	24.9714	25.5667	23.2417	24.4391	23.33	23.5056	89.4167	73.5909	87.3	82.8333	27.5875	27.9182	27.54	27.3611	22.675	22.8682	22.64	22.5444
1985	1	15	29.3583	23.49	5.86833	24.636	28.6615	24.8154	25.67	23.3167	24.2684	23.3684	23.55	89.375	70.6842	89.3158	82.5625	27.6833	27.3632	27.7684	27.375	22.7458	22.5316	22.7842	22.5563
1985	1	16	30.0167	23.3625	6.65417	24.4348	27.9833	25	25.3375	23.1636	24.3182	23.3105	23.5118	88.8182	72.5	87.6471	82.4667	27.3818	27.6136	27.2824	27.0867	22.5545	22.6773	22.4765	22.3667
1985	1	17	29.8833	23.4222	6.46111	24.65	28.1455	25.0571	25.58	23.1917	24.4737	23.18	23.5	88.2917	72.6111	84.6316	81.5625	27.3792	27.9278	27.0895	27.275	22.5542	22.8444	22.3842	22.475
1985	1	18	30.1556	23.1632	6.9924	24.6739	28.46	24.86	25.7556	22.9455	24.4	23.2118	23.5188	88.3182	69.75	87.5	82.1333	26.9773	27.52	27.4062	27.34	22.3136	22.54	22.5438	22.5067
1985	1	19	30.42	23.2444	7.17556	24.713	27.86	25.05	25.4111	23.0636	24.1524	23.2632	23.3647	86.6364	70.6	88.1111	81.5333	27.0045	27.005	27.5889	26.8933	22.3227	22.29	22.6833	22.24
1985	1	20	30.4222	23.1474	7.27485	24.6696	28.2889	24.8727	25.675	23.1217	24.6105	23.2316	23.7313	87.8261	74	88.5789	84.3125	27.1957	28.4	27.4895	27.9563	22.4652	23.05	22.6316	22.8563
1985	1	21	30.12	23.4611	6.65889	24.7667	28.5455	24.65	25.6125	23.1826	24.2947	23.26	23.6125	89	69.1579	87.2105	81.4667	27.4304	27.1789	27.5053	27.4267	22.5739	22.4158	22.6368	22.58
1985	1	22	29.88	23.3789	6.50105	24.6417	28.7	24.6667	25.61	23.2957	24.2714	23.28	23.7059	88.8696	69.0476	88.65	82.7059	27.5783	27.1381	27.585	27.6647	22.6913	22.3286	22.675	22.7
1985	1	23	29.86	23.3579	6.50211	24.7	28.2	24.8308	25.6077	23.2167	24.4333	23.24	23.555	88.0833	71.0833	86.6111	82.1667	27.4167	27.7042	27.1333	27.2778	22.5792	22.6917	22.3889	22.4944
1985	1	24	30.0182	23.4056	6.61263	24.6957	28.1111	24.9385	25.5667	23.1	24.3895	23.2095	23.5529	86.8182	71.1579	86.4	81.7647	27.113	27.5579	27.295	27.3	22.3957	22.6316	22.485	22.4882
1985	1	25	29.9	23.49	6.41	24.6	28.6364	24.7	25.6909	23.2083	24.1143	23.2333	23.5158	88.7917	69.4	87.619	82	27.4625	26.95	27.4238	27.3222	22.5958	22.245	22.5667	22.4944
1985	1	26	29.54	23.2	6.34	24.4783	28.7385	25	25.8636	22.9913	24.1818	23.1053	23.3938	88.087	70.1364	86.3889	80.9333	27.0261	27.1682	27.1056	27.0333	22.3478	22.3682	22.3889	22.3267
1985	1	27	30	23.5579	6.44211	24.6	28.5	24.7167	25.7	22.95	24.06	23.2952	23.3722	86.875	68.2105	87.9048	80.3333	26.8208	26.5684	27.5	26.8111	22.2167	22.0526	22.6476	22.2111
1985	1	28	30	23.5667	6.43333	24.6043	28.4	24.9333	25.7	22.9458	23.8	23.1636	23.1688	87.7826	68.1765	87.5238	80.8571	27.1043	26.2706	27.281	26.6929	22.3913	21.8353	22.481	22.1143
1985	1	29	29.98	23.39	6.59	24.6042	28.3273	25.1556	25.8444	23.1	24.1	23.2353	23.4533	88.2083	70.15	87.0588	81.2	27.2292	26.97	27.3588	27.0667	22.4583	22.28	22.5235	22.36
1985	1	30	29.2	23.1	6.1	24.5043	28.27	24.6667	25.44	22.9652	23.7333	23.0824	23.2125	87.7391	67.6111	86.8235	80.875	26.9478	26.05	27.0824	26.6687	22.2913	21.7	22.3824	22.1
1985	1	31	30	23.4222	6.57778	24.6609	27.6	24.7286	25.3636	22.9818	24.0889	22.9167	23.18	86.3182	70.9444	84.7222	79.9333	26.8091	27.0611	26.5944	26.5067	22.1909	22.3333	22.0889	22.02
1985	2	1	30	18.6	11.4	23.6	28.8	23.4	24.8	22.8	22.6	21.8	22.4	93	59	87	80	27.2	23.3	25	25.2	22.5	20	21.1	21.2
1985	2	2	29.7818	19.2	10.5818	23.6	28.6	24.8533	25.64	22.4	22.6	22.8667	23.0857	90	60	86.0476	80.7619	26.3	23.4	26.6476	26.481	21.9	20.1	22.1095	21.9857
1985	2	3	30	21.4	8.6	24.6	27.6	25.08	25.9083	23.272	23.2	23.1368	23.4438	89.36	69	86.8421	82.5	27.632	25.5	27.1895	27.225	22.712	21.4	22.4368	22.45
1985	2	4	30	23.1333	6.86667	24.624	28.2733	24	25.6786	23.12	23.9545	22.4	23.4842	87.96	69.7727	87	82.2105	27.244	26.7	26	27.2263	22.476	22.1091	21.7	22.4579
1985	2	5	30.3538	19.6	10.7538	24	28.4	25.4143	26.1231	23	23.2	23.05	23.45	92	65	84.25	81.3158	27.4	25	26.76	27.1316	22.6	21.1	22.175	22.3526
1985	2	6	30.1	22.2	7.9	24.648	28.3846	24.8	25.6833	23	24.14	23.5	23.4333	87.3333	70.15	90	81.4444	26.9625	27.11	28.1	27.1056	22.3208	22.375	23	22.3889
1985	2	7	29.9273	22.6	7.32727	23.4	26.6	25.0438	26.0417	21.2	21.2	23.0227	23.3889	82	62	85.5	80.2222	23.7	21.6	26.85	26.8889	20.2	18.7	22.2182	22.2278
1985	2	8	30.0182	21.2	8.81818	24	28.8	25.0571	25.9583	22	22.8	23.1053	23.3813	84	60	86.9474	81.875	25.1	23.8	27.1368	27.0313	21.2	20.3	22.4	22.3313
1985	2	9	28.6	23.6	5	24.5417	27.4	25.4	25.67	23.088	22.8	22.6	23.4526	88.0833	68	79	82.2632	27.1875	24.7	25.6	27.2263	22.4292	20.9	21.5	22.4368
1985	2	10	30.45	20	10.45	26	28.5167	24.9714	25.8667	23.2	24.0895	22.99	23.325	79	69.0526	85.15	79.1875	26.6	26.8579	26.73	26.675	22.1	22.1895	22.15	22.1125
1985	2	11	30.3833	23.2	7.18333	26.4	28.8	25.1231	25.8308	23.6	23.6	23.2526	23.5579	79	65	86.1053	81	27.3	25.7	27.2842	27.0944	22.5	21.5	22.4737	22.3778
1985	2	12	30.9	21.8	9.1	24.6522	28.6	25.0308	25.9	23.1	25.4	23.1905	23.4895	87.1304	77	85.8095	80.6667	27.0174	30.3	27.1381	26.9944	22.3304	24.3	22.4	22.2944
1985	2	13	30.1538	23.2	6.95385	26.6	28.8333	24.7143	25.58	23	24.28	22.9905	23.3111	74	70.1	86.7619	81.2222	25.7	27.32	26.8857	26.8333	21.5	22.485	22.2619	22.2222
1985	2	14	30.3167	22	8.31667	26.4	28.4	25.0286	25.9333	22.2	23.2	23.2182	23.47	70	65	87.3182	80.45	24	25	27.3636	27.03	20.4	21.1	22.5318	22.315
1985	2	15	30.2727	19.6	10.6727	25.8	28.5286	25.1429	25.9615	24.6	24.2364	23.335	23.5316	91	69.2273	86.7	80.1053	30.1	27.15	27.48	27.1158	24.2	22.35	22.6	22.3789
1985	2	16	30.8167	21.2	9.61667	26.6	28.3333	24.7077	25.6	23.8	24.2571	22.825	23.2313	79	70.4762	85.2	80.9412	27.6	27.2857	26.5	26.7647	22.7	22.4476	21.995	22.1647
1985	2	17	30.4	23.6	6.8	24.6	28.8333	25.1231	26.0273	23.6	24.1048	23.1368	23.3368	92	68.15	86.4211	81	28.5	26.805	27.1105	26.8389	23.2	22.18	22.3895	22.2167
1985	2	18	30.4	22.87	7.53	24.4667	28.6429	24.725	25.7071	22.7818	24.12	22.9565	23.1526	87.3636	70.4286	86.1818	80.65	26.4	27.0048	26.8391	26.49	21.9435	22.2524	22.2087	21.985
1985	2	19	30.8462	20.5	10.3462	24.8	29.1385	24.7412	25.7182	23.8	24.4211	22.9905	23.3625	92	67.6842	87.0476	80.5	28.8	27.3421	26.9524	26.8812	23.4	22.4474	22.2952	22.225
1985	2	20	30.5846	22.6857	7.8989	24.4458	28.8	24.8	25.8909	22.8478	24.6	22.95	23.2333	87.5217	71	85.2727	79.2778	26.7435	28.1	26.7182	26.4833	22.1739	23	22.1455	22.0111
1985	2	21	30.2	22.5333	7.66667	23.8	28.4	25.6	25.9	22.4	22.4	23.6	22.8	89	60	85	78	26.2	23.1	27.8	25.7	21.8	19.8	22.8	21.5
1985	2	22	30.2	19.6	10.6	22.2	28.4	24.6	25	21.6	22.6	22.4	22.2	95	61	83	80	25.4	23.6	25.6	24.9	21.3	20.1	21.5	21
1985	2	23	30.6	20.1	10.5	24.8609	30.6	28.6	26.2	23.0909	24.6	24.6	23.6714	86.1364	61	72	80.5	26.9864	27	28.3	27.4	22.3136	22.3	23.1	22.55
1985	2	24	30.2	21.4	8.8	24.8	27.2	24.6	25.3	21.8	24.6	22.6	23	77	81	84	81	24.1	29.2	26.1	26.5	20.5	23.6	21.8	22
1985	2	25	30.1	18.2	11.9	24.6783	28.4	24.4	25.8077	23.2	24.2	22.6	23.7529	88.7273	71	86	82.8889	27.4227	27.4	26.2	27.7222	22.5636	22.6	21.9	22.7278
1985	2	26	30.9333	22.95	7.98333	24.7174	28.1	24.8429	25.56	23.2087	24.1059	23.2091	23.4	88.0435	67.5556	85.9524	80.3889	27.3826	26.4056	27.2818	26.9056	22.5565	21.8389	22.4818	22.2167
1985	2	27	29.2	23.46	5.74	24.8348	28.6	24.6	26.2333	23.0455	24.4	23.6	23.4789	85.4545	71	92	79.1053	26.8909	27.8	28.5	26.9158	22.2682	22.8	23.2	22.2579
1985	2	28	28.8	19.6	9.2	24.6	28.6	26.6	26.6	22.6	24.6	22.2	23.1	84	72	69	75	26.1	28.3	23.8	26.1	21.8	23.1	20.3	21.7
1985	3	1	30	23.0818	6.91818	26.8	26.6	23.6	25.1	24.6	24.6	22.4	23.9	84	85	90	86	29.5	29.6	26.3	28.4	23.8	23.9	21.9	23.2
1985	3	2	29.8	19.6	10.2	24.8	24.8	24.8	25.8308	23.08	24.4	24.4	23.4529	86.48	97	97	80.2353	27.048	30.3	30.3	27.0471	22.356	24.3	24.3	22.3353
1985	3	3	30.4	23.5083	6.89167	24.4	24.6	24.6	24.5	23.4	23.4	24.4	23.7	92	90	98	94	28.1	28	30.4	28.8	23	22.9	24.3	23.4
1985	3	4	31.2	17.6	13.6	25.064	29.6	28.6	26.1231	23.2375	23.6	24.4	23.7474	85.75	61	71	80.7222	27.2417	25.2	27.8	27.6222	22.4708	21.2	22.8	22.7
1985	3	5	30.5	23.4909	7.00909	24.9846	30	25.4471	26.1857	23.344	24.6	23.4762	23.6278	87.68	64	86.4286	80.4444	27.596	27.3	27.7238	27.3389	22.684	22.6	22.7429	22.5056
1985	3	6	29.6	19.4	10.2	24.6	29.2714	28.6	26.0833	23.1538	24.4636	23.6	23.6389	85	68.5455	66	80	27.0385	27.45	25.8	27.3211	22.3269	22.5773	21.6	22.5158
1985	3	7	28.4	17.8	10.6	24.9	28.9857	25.2625	26.1538	24.4	24.09	23.3429	23.4556	85.6154	67.8	85.7143	79.4444	26.9385	26.79	27.4143	26.9778	22.2769	22.15	22.5762	22.2944
1985	3	8	30.7333	23.2696	7.46377	24.9	29	25.3529	26.12	23.048	24.2348	23.375	22.4545	85.125	68.5217	85.8333	79.7143	26.916	27.0783	27.4708	27.0286	22.248	22.287	22.5792	22.2857
1985	3	9	30.75	23.3545	7.39545	24.992	28.6429	25.0625	25.9385	23.048	24.2381	23.2261	23.5421	84.68	69.3333	85.0435	80.3684	26.844	27.219	27.1957	27.2316	22.196	22.2857	22.413	22.3895
1985	3	10	30.725	23.1043	7.62065	25.032	28.6692	25.2667	25.925	23.0308	24.6947	23.4417	23.8056	85.28	72.9474	84.9167	80.8889	27.088	28.4053	27.5125	27.7333	22.36	23.1316	22.5667	22.7444
1985	3	11	30.9125	23.3696	7.54293	24.6	29.3375	26.2	26.1067	23.228	24.5739	23.6	23.695	87.4	68.3913	81	80.65	27.388	27.7478	27.4	27.53	22.54	22.5826	22.6	22.555
1985	3	12	30.6	23.4609	7.13913	24.744	28.8375	25.0667	25.9	23.336	24.2091	23.475	23.66	88.8	69.4545	86.2917	81.25	27.712	27.15	27.6833	27.47	22.724	22.3455	22.7167	22.585
1985	3	13	30.55	23.5818	6.96818	24.84	29.1562	25.3176	26.0923	23.2077	24.6227	23.6522	23.9684	87.56	71.6818	86.9	83.0625	27.496	28.2273	28.14	28.3062	22.612	22.9818	22.99	23.1063
1985	3	14	30.9125	23.2292	7.68333	24.84	29.5625	25.3053	26.3067	23.572	24.6636	23.56	23.76	89.5	68.6364	86.96	81.1429	28.236	27.9091	27.9	27.8143	23.056	22.8227	22.872	22.8048
1985	3	15	30.55	23.3619	7.1881	25.12	29.0706	25.5333	26.3933	23.3538	24.5435	23.6417	23.9182	85.84	69.4348	85.8333	80.381	27.392	27.7783	27.9792	27.781	22.568	22.7043	22.8917	22.7524
1985	3	16	30.9467	23.5217	7.42493	25.1	29.4769	25.3875	26.3083	23.3923	24.8	23.6957	24.0053	86.6154	69.2857	87	81.3684	27.5962	28.1905	28.1522	28.0842	22.6769	22.981	23.013	22.9526
1985	3	17	30.44	23.8783	6.56174	25.2231	29.1846	25.4875	26.5333	23.608	24.7368	23.8091	24.1	87.68	72.9474	87.6818	82.5294	28.072	28.5316	28.4227	28.4294	22.956	23.1632	23.1682	23.1294
1985	3	18	31.025	23.6167	7.40833	25.0846	29.26	25.4118	26.3214	23.4154	24.7652	23.576	23.8955	86.9615	69.7391	86.48	80.7727	27.65	28.1783	27.908	27.8591	22.7192	22.9652	22.856	22.8091
1985	3	19	30.6706	23.5125	7.15809	25.1269	29.725	25.4737	26.4187	23.2154	24.9739	23.7154	23.9609	85.0385	70.2174	86.68	80.7273	27.1692	28.6478	28.284	28.0818	22.4077	23.2217	23.084	22.9455
1985	3	20	30.7733	23.675	7.09833	25.344	29.46	25.3333	26.2692	23.44	24.7696	23.8286	23.9474	85.2	69.1739	87.9048	80.9474	27.536	28.1304	28.5095	27.9789	22.656	22.9739	23.2048	22.8842
1985	3	21	30.8118	23.8087	7.00307	25.312	29.8	25.4941	26.4357	23.5417	24.6	23.7917	24.0474	86.0833	66	87.25	81.0526	27.8125	27.5	28.3542	28.1789	22.7917	22.6	23.125	23.0211
1985	3	22	31.05	23.6957	7.35435	25.2038	29.525	25.2706	26.2933	23.5385	24.7826	23.6545	23.8263	87.0385	71.1739	87.6818	81.6842	27.9077	28.4	28.2182	27.8158	22.8538	23.087	23.0045	22.8
1985	3	23	31.4235	23.984	7.43953	25.2308	28.6	26.2	25.9857	23.7154	24.8	23.6	23.89	88.2692	74	81	82.1	28.3115	28.8	27.4	28	23.1	23.4	22.6	22.9
1985	3	24	31.8	23.8667	7.93333	25.0923	29.4889	27.8	26.3625	23.656	24.8667	24.1739	24.3714	87.52	68.25	88.2273	81.15	28.14	28.2083	28.9545	28.62	23	23.0208	23.4682	23.28
1985	3	25	29.6	20	9.6	25.384	29.8	25.5222	26.6333	23.872	24.8174	24.025	24.3714	88.24	67.9565	87.9583	81.8095	28.572	28.0913	28.8292	28.7762	23.26	22.9	23.4042	23.3524
1985	3	26	31.1412	21.2	9.94118	24.8	29.7067	25.7176	26.72	23.6	25.0783	23.975	24.3091	91	69.6087	87.0833	81.3636	28.3	28.7043	28.6583	28.6273	23.1	23.3043	23.3	23.2818
1985	3	27	30.9059	20.4	10.5059	25.4538	29.6187	25.5125	26.4813	23.712	25.0542	23.8083	24.1182	86.76	71.125	86.9167	81.4545	28.148	28.8667	28.3375	28.3136	23.012	23.4	23.1167	23.1045
1985	3	28	31	23.8667	7.13333	25.3731	29.5429	25.6632	26.6357	23.6231	24.58	24.0583	24.0722	86.3462	68.35	87.0833	80.0556	27.9538	27.7	28.8208	28.0944	22.9	22.645	23.4042	22.95
1985	3	29	31.4235	23.96	7.46353	25.6692	29.4706	25.6353	26.5933	23.8346	24.4455	23.9636	23.9579	85.8462	67.5455	86.9545	79.3684	28.2808	27.4091	28.6364	27.8158	23.0808	22.5227	23.2909	22.8158
1985	3	30	31.6	17.6	14	23.6	29.5813	28.6	26.5563	20.2	24.787	24.6	24.0524	74	67.5217	72	78.5714	21.4	27.9565	28.3	27.881	18.6	22.8348	23.1	22.8381
1985	3	31	28	24	4	24.6	24.8	25.2	25	23.6	23.4	23.6	23.5	92	89	88	90	28.5	27.8	28.1	28.1	23.2	22.9	23	23
1985	4	1	28.8	24.1391	4.66087	24.2	28.6	24.8	25.6	23.2	22.2	22.8	22.7	92	58	84	78	27.8	22.5	26.4	25.6	22.8	19.4	22	21.4
1985	4	2	28.2	24.1652	4.03478	24.2	28.2	24.8	25.5	22.4	23.4	22.8	22.9	86	67	84	79	25.9	25.6	26.4	26	21.7	21.5	22	21.7
1985	4	3	29.6	24.0381	5.5619	24.6	28	24.8	25.5	22.8	23.6	23.6	23.3	86	69	91	82	26.6	26.2	28.3	27	22.1	21.9	23.1	22.4
1985	4	4	31.6	24.4	7.2	24.6	29.3375	25.925	26.7538	21.6	24.8636	24.3	24.26	77	68.6818	87.75	81.5	23.8	28.2045	29.275	28.7562	20.3	23.0045	23.66	23.3562
1985	4	5	31.6	24.6083	6.99167	26.6	28.4	26.4	27	24.6	24.8	24.8	24.7	85	75	88	83	29.6	28.9	30.2	29.6	23.9	23.5	24.2	23.9
1985	4	6	30	24.7478	5.25217	25.696	29.3	25.9	26.7214	24.0583	25.0545	24.1348	24.3842	87.4583	70.3182	85.087	80.8421	28.8125	28.7727	28.7	28.6947	23.3792	23.3091	23.3391	23.3
1985	4	7	31.0556	24.3652	6.69034	26.6	27.6	26.1	26.6937	22	23.2	24.0957	24.281	67	69	85.4783	81.0952	23.4	25.5	28.6957	28.5524	20	21.4	23.3304	23.2286
1985	4	8	31.0824	24.3913	6.69105	24.6	28.8812	25.8	26.5769	24.6	24.9818	24.1182	1	0	71.9545	87.1818	81.5556	30.9	28.8	28.8955	28.6056	24.6	23.3545	23.4591	23.2778
1985	4	9	31.4	24.2583	7.14167	24	28.2	25.8	26	22.4	23.4	24.4	23.4	87	67	89	81	26	25.6	29.6	27.1	21.7	21.5	23.9	22.4
1985	4	10	36	24.3417	11.6583	25.8	29.6	25.4	26.5	23.6	24	22.6	23.4	83	63	79	75	27.7	26.1	25.6	26.4	22.8	21.8	21.5	22
1985	4	11	31.3556	24.15	7.20556	23.6	29.3375	25.9882	26.9429	21.4	25.0091	24.2	24.2941	83	69	86.9091	79.75	24	28.4955	29.0182	28.5562	20.4	23.1909	23.5273	23.2563
1985	4	12	30.9857	24.375	6.61071	25.6	28.8	25.9882	27.0583	22.6	22.2	24.3053	24.6533	77	57	87.0526	80.5333	25.4	22.4	29.2158	29.2	21.4	19.3	23.6368	23.5933
1985	4	13	31.6	24.2364	7.36364	24.6	29.8	26.8	27	22.6	24.8	24.8	24.1	84	67	85	79	26.1	28	30	28	21.8	22.9	24.1	22.9
1985	4	14	31.6	24.275	7.325	22.2	22.4	22.4	22.4	20.2	21.6	21.8	21.2	84	93	95	91	22.3	25.3	25.7	24.4	19.3	21.3	21.5	20.7
1985	4	15	31.4125	24.4	7.0125	26.048	29.8417	26.1125	27.0455	23.928	24.785	24.1739	24.4412	83.7083	65.7	86.3043	80.125	28.1417	27.62	28.9174	28.6375	23.0083	22.665	23.4652	23.2937
1985	4	16	31.5867	24.3917	7.195	26.16	30.2154	25.9375	27.0909	24.12	24.981	24.5417	24.6889	84.36	66.65	87.7391	80.5882	28.632	28.065	29.6739	29.1471	23.3	22.91	23.8957	23.5765
1985	4	17	31.375	24.5333	6.84167	28.6	26.6	26.2714	27.2	20.2	21.2	24.4727	24.5444	46	62	86.6364	79.6111	18.1	21.6	29.5045	28.8444	16	18.7	23.7955	23.4
1985	4	18	28.6	24.6167	3.98333	26.232	22.6	22.8	27.0545	24.4	22.6	22.8	23.3	83.7083	100	100	80.8824	28.5	27.4	27.7	29.1353	23.2208	22.6	22.8	23.5706
1985	4	19	31.1385	24.7167	6.42179	28.6	29.4588	26.3375	27.2385	22.4	25.4545	24.52	24.8133	59	73.4091	87.65	82.4667	23	29.9318	29.695	29.68	19.7	23.95	23.875	23.8467
1985	4	20	31.3059	24.65	6.65588	25.2	24.4	26.2222	27.25	22.6	24	24.6545	24.8353	80	97	88.1364	80.9375	25.7	29.6	29.9864	29.45	21.5	23.9	24.0545	23.7125
1985	4	21	31.3059	24.3417	6.96422	24.4	29.6933	26.4267	27.2769	22.4	25.4	24.87	25.1118	84	72.15	88.85	84.1176	25.8	29.625	30.435	30.4059	21.6	23.77	24.31	24.2588
1985	4	22	30.4	24.6952	5.70476	26.3417	29.4	20.4	27.0556	24.3913	25.665	20.4	24.8857	85.087	73.1579	100	82.3077	29.1783	30.2684	24	29.7538	23.613	24.1368	20.4	23.9077
1985	4	23	30.9	24.4818	6.41818	25.2	29.76	26.3882	27.2	24.2	25.3053	24.65	24.7857	92	70.7368	86.75	81.6429	29.5	29.2526	29.83	29.5143	23.8	23.5947	23.98	23.7786
1985	4	24	30.6	24.7042	5.89583	26.2	29.4286	26.1231	26.83	24.4077	25.2524	24.53	24.6824	86.3077	70.0476	87.2	81.3529	29.3346	29.0286	29.615	29.2294	23.7115	23.5143	23.885	23.6471
1985	4	25	31.4	24.8381	6.5619	26.3652	29.6286	25.4	27.125	24.4364	25.3263	24.6	24.8125	85.1364	70.1579	94	81.1875	29.2864	29.2	30.4	29.4938	23.6727	23.6053	24.3	23.775
1985	4	26	31.1375	25.1048	6.03274	25.2	29.9375	26.2556	27.14	24	25.181	24.6	24.6421	91	69.5714	87.087	80.1053	29	28.9143	29.7522	29.0947	23.6	23.4286	23.9435	23.5579
1985	4	27	32.4	25.1727	7.22727	27.2	29.6133	26.3647	27.1769	24.2	25.2696	24.487	24.7105	78	69.5652	85.6087	79.7368	28.2	29.0304	29.4174	29.1421	23.1	23.5043	23.7478	23.5895
1985	4	28	31.5071	25.2955	6.21169	26.3808	30.2857	26.37	27.3357	24.4308	25.2526	24.65	24.8111	85.1538	67.6316	86.9167	80.1667	29.2538	28.8263	29.8458	29.4056	23.6538	23.3947	23.9958	23.7333
1985	4	29	31.6375	24.787	6.85054	24.6	26.8	26.6	27.5	21.4	21.4	24.6167	24.7889	76	62	84.8333	79.0556	23.4	21.9	29.5458	29.2278	20	19	23.8333	23.6333
1985	4	30	31.6	24.887	6.71304	25.4	28.2	26.6	26.7	23.6	22.8	24.8	24.8545	86	63	86.4545	80.3636	27.9	24.2	30.0682	29.5227	22.9	20.5	24.1273	23.8091
1985	5	1	31.5	24.7	6.8	26.36	29.7778	26.6	27.3278	24.4	25.5364	24.725	24.8833	85.5417	71.3636	85.5417	80.8889	29.3125	29.8727	29.8583	29.7056	23.7	23.9545	23.9958	23.8778
1985	5	2	31.8375	25.275	6.5625	26.6074	30.1263	26.7048	27.5667	24.688	25.8095	25	25.205	85.08	71.3333	87.2609	81.55	29.712	30.3952	30.5304	30.325	23.92	24.2381	24.3696	24.23
1985	5	3	31.4444	25.087	6.35749	26.6148	29.6706	26.3619	27.3	24.6222	25.6261	24.763	25.0609	84.963	71.8696	87.5926	81.7391	29.6074	30.0304	30.1185	30.0565	23.8519	24.0609	24.137	24.0826
1985	5	4	31.3111	24.864	6.44711	26.4444	30.1125	26.3529	27.4385	24.675	25.6087	24.875	25.1263	86.875	70.3913	87.3478	81.1667	29.8542	29.7696	30.2609	30.0889	24	23.9565	24.2261	24.1278
1985	5	5	31.4824	24.728	6.75435	26.4	29.7294	26.6286	27.4667	24.575	25.4909	24.7	25.0588	86.0833	71.9091	84.625	80.8235	29.6042	29.7909	29.675	29.9529	23.8458	23.9455	23.8875	24.0529
1985	5	6	31.2889	25.1917	6.09722	26.4741	29.4714	26.5412	27.4167	24.6	25.4105	25.14	25.1643	85.8077	71.3889	87.8947	81	29.6385	29.6611	30.7526	30.1429	23.8808	23.8889	24.4947	24.1643
1985	5	7	31.1765	24.9565	6.21995	26.4926	29.8133	26.6	27.3923	24.7407	25.8435	25.0476	25.2778	86.7308	72.5652	87.1429	81.9444	29.9593	30.4435	30.5762	30.4278	24.0519	24.3043	24.3905	24.3111
1985	5	8	31.5294	25.304	6.22541	26.7846	29.5333	26.7444	27.3364	24.992	25.91	24.887	25.1125	86.36	74.75	85.6087	81.4375	30.424	30.92	30.1261	30.1	24.296	24.54	24.1522	24.1313
1985	5	9	31.5111	25.264	6.24711	26.4593	29.8625	26.9158	27.5937	24.872	25.8087	25.2182	25.3316	86.72	73	86.5909	82.5789	30.248	30.4696	30.8455	30.6368	24.204	24.313	24.5409	24.4263
1985	5	10	31.2267	25.432	5.79467	26.6667	29.8313	26.7667	27.5733	24.8	25.8591	24.9636	25.3	86.0769	72.3636	86.1429	81.0556	30.0154	30.5045	30.4476	30.4222	24.0846	24.3364	24.3286	24.3222
1985	5	11	31.8118	25.216	6.59576	26.6	30.1875	26.5579	27.4067	24.5154	25.7182	25.0273	25.0556	84.6538	69.7273	87.8182	81.1111	29.3423	29.9	30.6364	29.95	23.7077	23.9773	24.4182	24.0222
1985	5	12	31.6875	25.025	6.6625	26.6654	30.225	26.8737	27.6375	24.74	26.0227	25.0842	25.2412	85.64	71.1818	87.2632	81.7647	29.864	30.7682	30.6895	30.4471	24.004	24.4409	24.4684	24.2824
1985	5	13	32.1889	25.3545	6.83434	26.852	30.5889	27.06	28.0357	24.8167	26.1455	24.985	25.4071	84.913	70.4091	86	80.7692	29.9043	30.85	30.4	30.6	24.0174	24.5091	24.3	24.3846
1985	5	14	31.425	25.1391	6.28587	26.632	30.3111	26.79	27.7438	24.85	25.8636	24.9429	25.2111	86.8333	71.1818	86.7143	81.1667	30.2042	30.4409	30.381	30.3056	24.1958	24.2727	24.281	24.2222
1985	5	15	31.3556	25.368	5.98756	26.6111	29.5714	26.5444	27.2692	24.8308	25.8762	25.113	25.365	86.7308	73.0526	87.8261	82.8889	30.1538	30.5947	30.787	30.7	24.1692	24.2789	24.5	24.4111
1985	5	16	31.5529	25.264	6.28894	26.7231	29.8875	26.5368	27.3846	24.7615	25.6381	24.7818	24.9437	85.08	70.7619	86.7727	80.1875	29.724	29.9333	30.0864	29.7	23.912	24.0476	24.1182	23.8937
1985	5	17	32.2667	25.2708	6.99583	26.752	30.3882	26.6737	27.6786	24.8833	25.8261	25.0385	25.305	86	69.8261	86.6538	81.05	30.1792	30.1522	30.5269	30.385	24.1708	24.1261	24.3538	24.285
1985	5	18	32.0667	25.325	6.74167	26.7704	30.35	26.6118	27.5923	24.776	25.7545	24.9273	25.1882	85.52	68.6364	86.0455	79.9412	29.912	29.8409	30.2545	30.0294	24.024	23.9727	24.2182	24.0941
1985	5	19	32.3375	25.2909	7.04659	26.816	29.9813	26.67	27.38	24.8783	25.8211	25.0435	25.15	85.3478	71	87.6957	82.3125	30.0783	30.2684	30.6522	30.2937	24.1217	24.2	24.4261	24.2312
1985	5	20	32.05	24.887	7.16304	26.9083	30.5263	26.9158	27.8437	24.7478	25.7308	24.8273	25.0474	85	68.6538	86.2273	79.3333	29.9955	29.7962	30.1	29.8667	24.0727	23.9538	24.1273	24.0056
1985	5	21	32.2	25.104	7.096	26.7231	30.525	27.0533	27.97	24.8583	25.9636	24.8947	25.1357	85.625	70.7619	84.7368	79.9286	30.1083	30.5095	30.0211	29.9643	24.1333	24.3143	24.0842	24.0286
1985	5	22	31.9667	25.024	6.94267	26.6519	30.6625	26.6222	27.7286	24.7391	25.9714	24.8889	25.1143	85.5652	68.5714	87.2222	80.0714	29.8522	30.2905	30.2889	29.95	23.9957	24.2238	24.2333	24.0429
1985	5	23	32.2462	24.976	7.27015	26.7778	30.5944	26.93	27.9176	24.6846	26.0522	25.2	25.3526	84.3846	70.0435	87.2273	80.1579	29.6423	30.6478	30.9091	30.4526	23.8731	24.4043	24.5591	24.3158
1985	5	24	31.8286	24.976	6.85257	26.856	30.2059	26.8	27.6667	24.9273	25.9739	24.8625	25.1	85.4091	69.2273	83.75	78.0909	30.1955	30.2636	29.8938	29.6545	24.1864	24.2	24.0125	23.8545
1985	5	25	31.8429	25.2	6.64286	26.824	30.6533	27.1765	27.9833	24.8917	26.185	24.9714	25.3187	85.0435	70.4211	84.1905	80.1875	30.15	30.8105	30.1762	30.1562	24.1667	24.5053	24.1571	24.175
1985	5	26	31.7867	25.1083	6.67833	26.736	30.4	26.5263	27.5813	25.025	25.8227	24.84	25.1632	86.9167	70.0455	86.2	80.5263	30.5417	30.2409	30.095	30.1211	24.3708	24.1909	24.125	24.1263
1985	5	27	32.0375	25.3174	6.72011	26.8154	30.6125	26.9625	27.7933	24.868	25.813	25.0818	25.235	85.08	69.3043	85.9545	80.3	30.036	30.0696	30.5636	30.21	24.112	24.0652	24.3727	24.18
1985	5	28	31.9882	25.45	6.53824	27.008	30.5125	26.9789	27.9769	25.0917	26.53	25.181	25.66	85.6667	73.35	86.2381	81.4	30.525	31.97	30.7381	31.2133	24.3583	25.08	24.481	24.7133
1985	5	29	32.475	25.52	6.955	26.9556	30.825	27.2125	28.1571	25.1385	26.28	25.17	25.5187	86.1154	71.35	85.35	80.9375	30.6731	31.21	30.665	30.8187	24.4385	24.655	24.425	24.4875
1985	5	30	32.1444	25.4174	6.72705	27.048	30.7071	27.2263	27.8583	24.8917	25.9556	25.06	25.1923	83.9583	68.3889	84.2	79.1538	29.9792	30.2056	30.365	30.0154	24.0625	24.1444	24.235	24.0692
1985	5	31	32.7059	25.713	6.99284	26.937	30.8667	27.2632	28.0571	24.887	26.0619	25.2609	25.425	84.6957	69.0476	85.1739	79.5	30.0435	30.4714	30.8	30.45	24.1087	24.3286	24.5	24.3125
1985	6	1	30.4	25.6273	4.77273	27.2417	29.4	26.4	28.2714	25.2	25.2	24.4	25.7765	84.7619	71	85	80.6471	30.6381	29.3	29.2	31.2412	24.4429	23.7	23.7	24.7294
1985	6	2	30.4	25.113	5.28696	26.4	28.2	26	26.6	24.6	24.4	24	24.3	86	73	85	82	29.7	28	28.5	28.8	23.9	23	23.2	23.4
1985	6	3	30	24.9391	5.06087	26.6	29.2	26.2	27.1	24.4	24.8	24.4	24.5	84	70	86	80	29.1	28.4	29.4	28.9	23.6	23.2	23.7	23.5
1985	6	4	29.4	25.2826	4.11739	26	27.2	26	26.3	23.8	24.4	24.6	24.3	83	80	89	84	28	28.7	30	28.9	23	23.4	24.1	23.5
1985	6	5	33	25.432	7.568	25.6	32.2	26.6	27.8	24.8	25.4	24.8	25	94	58	86	79	30.8	27.9	30.1	29.6	24.5	22.9	24.2	23.9
1985	6	6	31.6	25.45	6.15	26.6	30.2	26.6	27.5	24.6	25.8	25.2	25.2	85	71	89	82	29.6	30.3	31.1	30.3	23.9	24.3	24.7	24.3
1985	6	7	32.2	25.0913	7.1087	26.92	29.6	26.9684	27.7929	24.8478	26.2	24.9	25.2235	84.6087	77	84.6364	79.3125	29.9609	31.8	30.0545	29.975	24.0435	25	24.1182	24.05
1985	6	8	30	25.5043	4.49565	26.8	28.8	26.7	27.3	24.8	25.4	24.8	25	85	76	86	82	30	30.2	30	30.1	24.1	24.2	24.1	24.1
1985	6	9	31.2	25.2304	5.96957	26.6	29.4	26.6	27.3	25	26	25.2	25.4	88	77	89	85	30.6	31.4	31.1	31	24.4	24.8	24.7	24.7
1985	6	10	31.6	25.3583	6.24167	26.8	29.2	26.2	27.1	25.6	25.8	24.2	25.2	91	76	85	84	32	31	28.9	30.6	25.2	24.6	23.5	24.4
1985	6	11	31.4	25.3391	6.06087	26	30.4	27.5895	28.38	23.4	25	25.1619	25.5471	81	65	84.05	80.2353	27	28.1	30.485	30.7941	22.4	23	24.335	24.5118
1985	6	12	31.4	25.1739	6.22609	26.8	30.2	27.1	27.9313	24.4	25.4	23.8	24.5	82	68	85.4583	79.5789	29	29.3	30.5375	30.1316	23.5	23.7	24.3875	24.1368
1985	6	13	31	25.416	5.584	26.6	29.8	26	27.1	24.4	24.8	24.2	24.5	84	67	86	79	29.1	28	29	28.7	23.6	22.9	23.5	23.4
1985	6	14	32.3222	25.88	6.44222	26.2	28.2	26.2	26.7	24.4	25	24.6	24.7	86	77	88	84	29.4	29.5	29.9	29.6	23.7	23.8	24	23.9
1985	6	15	31	25.575	5.425	27	30.4	26.955	27.9	24.6	25.6	25.287	25.3706	82	68	87.5	80.2941	29.3	29.6	31.0545	30.4941	23.7	23.9	24.6545	24.3412
1985	6	16	31	25.568	5.432	26.6	29.6	26	27	24.2	24.6	23.6	24.1	82	67	82	77	28.6	27.6	27.5	27.9	23.3	22.7	22.7	22.9
1985	6	17	31.2	25.5833	5.61667	27	29.4	26.2	27.2	24.6	24.9	24.2	24.6	82	70	85	79	29.3	28.5	28.9	28.9	23.7	23.2	23.5	23.5
1985	6	18	31	25.825	5.175	26.4	29.6	25.8	26.9	24	24.2	23.6	23.9	82	64	83	77	28.2	26.6	27.7	27.5	23.1	22.1	22.8	22.7
1985	6	19	30.8	25.9217	4.87826	26.2	29.8	26	27	23.6	24.2	23.8	23.9	81	63	83	76	27.4	26.5	28	27.3	22.6	22	23	22.5
1985	6	20	31.4	25.7636	5.63636	26.8	30.2	26.2	27.4	24.6	25.4	24.6	24.9	84	68	88	80	29.5	29.3	29.9	29.5	23.8	23.7	24	23.8
1985	6	21	31	25.4857	5.51429	27	29.8	27.025	27.8	24.8	25.6	25.2	25.3867	84	72	86.5	80.9286	29.8	30	30.84	30.6214	24	24.1	24.515	24.3786
1985	6	22	30.6	25.625	4.975	26.4	28.6	26	26.8	24.2	24.8	24.2	24.4	84	74	86	81	28.7	28.8	29	28.8	23.4	23.4	23.5	23.4
1985	6	23	30	25.7652	4.23478	26.4	28.4	26	26.7	24.2	24.2	24	24.1	84	71	85	80	28.7	27.4	28.5	28.2	23.4	22.6	23.2	23.1
1985	6	24	30.8	25.4708	5.32917	27.0769	30	26.9	28.0091	25.04	24.8	25.0087	25.2133	84.88	66	85.8261	78.3333	30.328	27.9	30.3783	29.8667	24.256	22.9	24.2783	24.02
1985	6	25	30.8	25.675	5.125	25.6	30	26.2	27	23.4	24.2	24.2	23.9	83	62	85	77	27.3	26.4	28.9	27.5	22.5	22	23.5	22.7
1985	6	26	31.2	25.5565	5.64348	26.2	31.0471	26.4	28.0833	24.4	25.781	24.6	25.275	86	65.7619	86	79.4167	29.4	29.6095	29.7	30.2833	23.7	23.819	23.9	24.1917
1985	6	27	31.6	25.5667	6.03333	26.2	30.8	26.4	27.5	24.4	25.4	24.4	24.7	86	65	85	79	29.4	28.9	29.2	29.1	23.7	23.5	23.7	23.6
1985	6	28	31.8	25.4583	6.34167	26.8	29.8	26.6	27.5	24.2	25.2	23.8	24.4	81	69	79	76	28.5	29	27.6	28.4	23.2	23.5	22.7	23.2
1985	6	29	31.4	25.6917	5.70833	26.6	30	26	27.1	24.2	24.6	23.8	24.2	82	64	83	77	28.6	27.3	28	28	23.3	22.6	23	22.9
1985	6	30	31.4	25.5565	5.84348	27.2	29	26.2	27.2	24	24.8	24.4	24.4	77	71	86	78	27.7	28.5	29.4	28.5	22.8	23.3	23.7	23.3
1985	7	1	32.2	25.2591	6.94091	27.2	30.2	26.2	27.5	25	25.8	24.4	25.1	84	71	86	80	30.2	30.3	29.4	30	24.2	24.3	23.7	24.1
1985	7	2	31.6	25.2476	6.35238	26.8	30.2	26.4	27.5	24	25.2	24.6	24.6	79	67	86	78	28	28.7	29.7	28.8	22.9	23.4	23.9	23.4
1985	7	3	32.4	25.3714	7.02857	26.6	31.2	26.4	27.6	24.8	25.6	24.6	25	86	64	86	79	30.1	29.1	29.7	29.6	24.2	23.6	23.9	23.9
1985	7	4	31.6	25.2818	6.31818	27	30.4	26.2	27.5	24.6	24.6	24.4	24.5	82	62	86	77	29.3	27.1	29.4	28.6	23.7	22.4	23.7	23.3
1985	7	5	31.4	25.2857	6.11429	27.4	30.2	26.2	27.5	24.6	25	24.4	24.7	80	66	86	77	29.1	28.2	29.4	28.9	23.6	23.1	23.7	23.5
1985	7	6	31.4	25.2545	6.14545	28.2	30.2	26.7647	27.9	24.8	25.2	23.2	24.4	76	67	87.4545	79.2667	29	28.7	30.7227	30.0533	23.6	23.4	24.4773	24.1133
1985	7	7	30	25.2952	4.70476	26.6	28.8	26.2	27	24.6	25	24.2	24.6	85	74	85	81	29.6	29.2	28.9	29.2	23.9	23.6	23.5	23.6
1985	7	8	31.2	25	6.2	27	29.8	26.4	27.4	23.8	24.8	23.6	24.1	77	67	79	74	27.4	28	27.3	27.5	22.6	22.9	22.5	22.7
1985	7	9	31	24.8609	6.13913	26.6	29.8	26.4	27.3	24.2	25	25.8	25	82	68	95	82	28.6	28.5	32.8	30	23.3	23.2	25.6	24
1985	7	10	31	25.1167	5.88333	26.8	29.6	26.2	27.2	24.4	24.2	24	24.2	82	64	83	77	29	26.6	28.4	28	23.5	22.1	23.2	22.9
1985	7	11	31.2	25.0435	6.15652	26.4	30.4	26	27.2	25.6	25	23.8	24.8	94	65	83	81	32.3	28.1	28	29.5	25.3	23	23	23.8
1985	7	12	31.4	25.3478	6.05217	26.6	31.2941	26.2	27.925	24.6	25.9818	24.4	25.39	85	66.5909	86	79.75	29.6	30.0545	29.4	30.385	23.9	24.0864	23.7	24.27
1985	7	13	31.8	25.3167	6.48333	26.8	31	26.2	27.5	24.4	25.4	24.2	24.7	82	64	85	77	29	28.7	28.9	28.8	23.5	23.4	23.5	23.4
1985	7	14	31.2	24.9739	6.22609	26	29.6	26.9263	27.8786	24.2	24.6	25.1619	23.8467	86	67	86.7	81.7143	29	27.6	30.585	30.8143	23.5	22.7	24.38	24.5214
1985	7	15	31.6	25.0636	6.53636	26.6	31.4	26.4	27.7	23.8	24.8	24.2	24.3	79	59	84	74	27.6	26.9	28.7	27.8	22.7	22.3	23.4	22.8
1985	7	16	31.8	25.0043	6.79565	26.4	30.8	26.6	27.6	23.8	24.6	24.4	24.3	81	60	84	75	27.8	26.8	29.1	27.9	22.8	22.2	23.6	22.9
1985	7	17	31.8	25.1478	6.65217	26.8	30.4	26.9	27.8	24.6083	24.8	24.2	25.3125	83.4783	64	80	79.2667	29.4696	27.6	28.4	30.3667	23.7304	22.7	23.2	24.26
1985	7	18	31.6	25.1273	6.47273	26.6	30.6	26	27.3	24.2	25	24	24.4	82	64	85	77	28.6	28	28.5	28.4	23.3	22.9	23.2	23.2
1985	7	19	31.4	25.1913	6.2087	26.6	30.4	26.6	27.5	24.4	26.17	24.8	25.5133	84	66.7	86	80.0667	29.1	30.435	30.1	30.8067	23.6	24.295	24.2	24.5267
1985	7	20	32.4	25.4957	6.90435	28	30.2	26.4	27.8	25.8	25.2	24.8	25.3	84	67	88	80	31.7	28.7	30.2	30.2	25	23.4	24.2	24.2
1985	7	21	31.8	25.4522	6.34783	26	30.8	26.4	27.4	24.4	25.4	25.2	25.4	88	65	86.3158	79.4375	29.5	28.9	30.7789	30.525	23.8	23.5	24.4842	24.3687
1985	7	22	32	25.2417	6.75833	26.8	30.8	26	27.4	24.8	24.2	24.2	24.4	85	58	86	77	30	25.8	29	28.3	24.1	21.6	23.5	23.1
1985	7	23	32.4	25.3043	7.09565	26.4	30.6	26.1	27.3	24.2	25	24.4	24.5	84	64	87	78	28.7	28	29.4	28.7	23.4	22.9	23.8	23.4
1985	7	24	30.4	25.4409	4.95909	26.4	29.9	26.4	27.3	24	24.4	24.4	24.3	82	64	85	77	28.2	26.9	29.2	28.1	23.1	22.3	23.7	23
1985	7	25	32.4	25.35	7.05	27.0625	30.9588	26.6	28.0462	25	26	24.6	25.3167	84.3478	67.2609	85	78.8235	30.1435	30.1304	29.6	30.1882	24.1522	24.1043	23.9	24.1706
1985	7	26	32	25.113	6.88696	27.05	31	26	28.11	24.9182	24.4	24.4	25.2467	84.1364	58	88	79	30.0227	26.2	29.5	30.2	24.0818	21.9	23.8	24.15
1985	7	27	32	25.0348	6.96522	26.8	30.6	26.8	27.8	24	24.8	24.8	24.5	79	63	85	76	28	27.5	30	28.5	22.9	22.6	24.1	23.2
1985	7	28	32.6	25.3739	7.22609	26.6	31	26.6	27.7	24.6	25.8	26.6	25.7	85	66	100	84	29.6	29.8	34.8	31.4	23.9	24	26.6	24.8
1985	7	29	31.4	25.3826	6.01739	27	30	26.4	27.5	24.6	25	24.4	24.7	82	67	85	78	29.3	28.4	29.2	29	23.7	23.2	23.7	23.5
1985	7	30	30.8	25.5417	5.25833	26.4	29.8	26.6	27.4	24.4	25	24.6	24.7	85	68	85	79	29.2	28.5	29.6	29.1	23.7	23.2	23.9	23.6
1985	7	31	33.0133	25.415	7.59833	26.925	31.6235	27.2105	28.2438	25.0957	26.1091	25.4957	25.545	86.6522	64.8636	87.7391	79.8	30.6174	30.0909	31.4913	30.715	24.413	24.1091	24.8783	24.46
1985	8	1	31.4	25.3727	6.02727	26.4	30	26.4	27.3	24	24.6	24.6	24.4	82	64	86	78	28.2	27.3	29.7	28.4	23.1	22.6	23.9	23.2
1985	8	2	32	25.4571	6.54286	26.8	30.8	26.8	27.8	23.8	25	24.4	24.4	78	63	82	74	27.5	27.8	29	28.1	22.6	22.9	23.5	23
1985	8	3	31.8	24.981	6.81905	26.6	30.6	27.4	28	24.2	25	24.4	24.5	82	64	78	75	28.6	28	28.6	28.4	23.3	22.9	23.3	23.2
1985	8	4	32	25.05	6.95	26	31	26.4	27.5	24.4	25.4	24.6	24.8	88	64	86	79	29.5	28.7	29.7	29.3	23.8	23.4	23.9	23.7
1985	8	5	31.8	25.3682	6.43182	26.6	30.6	26	27.3	24.2	24.2	24	24.1	82	59	85	75	28.6	26	28.5	27.7	23.3	21.7	23.2	22.8
1985	8	6	31.4	25.5318	5.86818	26.8	30.6	26.2	27.5	23.6	24	23.8	23.8	77	58	82	72	27	25.5	27.9	26.8	22.4	21.4	22.9	22.2
1985	8	7	31.8	25.6095	6.19048	26.6	31.3571	26.4	28.4182	23.6	26.4375	24.2	26.0111	78	66.5625	84	80.8889	27.1	30.9187	28.7	31.7778	22.4	24.525	23.4	25.0333
1985	8	8	31.4	25.4818	5.91818	26.6	31.5375	26.8	28.5111	24.6	25.2	25.1667	25.4333	85	65.15	82.7647	76.2308	29.6	29.855	30.2471	29.7769	23.9	23.965	24.2059	23.9385
1985	8	9	31.8	25.4667	6.33333	27.2435	30.2	27.2	28.3417	25.34	24.2	24.4	25.8583	85.8	61	80	80.4167	30.995	26.2	28.7	31.4667	24.615	21.9	23.4	24.85
1985	8	10	32.8	25.3619	7.4381	26.8	31.6667	26.4	28.51	24.6	26.3714	25.4	25.91	84	64.7857	92	78.5	29.5	30.5357	31.8	31.23	23.8	24.3286	25.1	24.74
1985	8	11	32.2	25.4	6.8	26	31	26.6	27.5	24.2	24.6	24.6	24.5	86	59	85	77	29	26.7	29.6	28.4	23.5	22.2	23.9	23.2
1985	8	12	32.2	25.5409	6.65909	26.6	31.2	26.6	27.8	23.6	24	24.2	23.9	78	55	82	72	27.1	25.1	28.6	26.9	22.4	21.1	23.3	22.3
1985	8	13	30.8	25.3773	5.42273	26.4	31.7571	26.8	28.7091	23.8	26.5263	24.8	26.0857	81	67	85	80.5385	27.8	31.1167	30	31.7538	22.8	24.6278	24.1	25.0077
1985	8	14	32.8	25.2909	7.50909	27	31	27	28	24.8	25	24.8	24.9	84	62	84	76	29.8	27.7	29.8	29.1	24	22.8	24	23.6
1985	8	15	31.4	25.3909	6.00909	28.2	31	26.8	28.2	24.8	25.2	25.4789	25.6	76	63	84.1053	78.3636	29	28.2	31.1211	30.7455	23.6	23.1	24.6684	24.4455
1985	8	16	31.2	25.5368	5.66316	25	29.8	27	27.2	22.2	24.4	25.62	25.9067	79	64	84.7895	81.3571	24.9	27	31.4105	31.6714	21	22.3	24.8368	24.95
1985	8	17	32.2	25.5238	6.67619	27	30.4	28.4	28.5	24	24.8	25.6842	25.9077	78	64	86.4211	79.4167	27.8	27.6	31.7474	31.3333	22.9	22.7	25.0158	24.7917
1985	8	18	33	25.619	7.38095	28.6	31.2	27.2	28.6	25	24.8	25.6	25.7571	75	60	86.3	79.6154	29.3	27.1	31.545	31.0692	23.7	22.4	24.905	24.6538
1985	8	19	32	25.3273	6.67273	27	31.5812	27	28.7273	24.4	26.2632	25.75	25.7867	81	65.7368	85.7895	78.7857	28.8	30.4737	31.8316	31.0857	23.4	24.2737	25.0421	24.6429
1985	8	20	31.6	25.619	5.98095	26.8	30	27	27.7	24.8	25.4	25	25.1	85	69	85	80	30	29.4	30.3	29.9	24.1	23.8	24.3	24
1985	8	21	32.4	25.3909	7.00909	27	31.4	27.5263	28.5231	24.6	25.6	25.6	25.8	82	63	86.0909	79.7333	29.3	29	31.5545	31.2	23.7	23.5	24.8864	24.72
1985	8	22	33.6	25.2273	8.37273	26.8	32.4	27.3	28.4083	24.2	24.8	25.3889	25.64	81	54	86.7222	79.1333	28.5	26.3	31.2111	30.82	23.2	21.9	24.7278	24.5133
1985	8	23	31.2	25.2174	5.98261	26.6	30.2	27.55	28.5833	24.6	25.4	25.6875	26.0545	85	68	87.375	80.3636	29.6	29.3	31.8375	31.7	23.9	23.7	25.05	25
1985	8	24	32.2	25.3684	6.83158	26.8	31.4	26.8	27.9	25	25	24.6	24.9	87	60	84	77	30.5	27.4	29.5	29.1	24.4	22.6	23.8	23.6
1985	8	25	32.2	25.1238	7.07619	27	31	26.8	27.9	24	25.2	24.6	24.6	78	63	84	75	27.8	28.2	29.5	28.5	22.9	23.1	23.8	23.2
1985	8	26	32.4	25.0273	7.37273	27.4	30.8	27.2	28.1	24.2	24.8	24.8	24.6	77	62	82	74	28.1	27.3	29.7	28.4	23	22.6	23.9	23.2
1985	8	27	32.2	25.1524	7.04762	26.2	30.4	27.2	27.8	24.2	24.4	25	24.5	85	61	84	77	28.9	26.6	30.2	28.6	23.5	22.1	24.2	23.3
1985	8	28	33	24.8952	8.10476	27.2	30.8	26.5	27.8	23.8	25.2	23.6	24.2	76	64	79	73	27.2	28.3	27.2	27.6	22.5	23.2	22.5	22.7
1985	8	29	32.4	25.181	7.21905	27.4	31.4	26.6	28	24.2	24.6	24.4	24.4	77	58	84	73	28.1	26.4	29.1	27.9	23	22	23.6	22.9
1985	8	30	32.4	25.7571	6.64286	26.2	31	26.4	27.5	23.4	23.8	23	23.4	79	55	75	70	26.9	24.7	25.8	25.8	22.3	20.9	21.6	21.6
1985	8	31	32.8	25.34	7.46	26.8	31.2	27	28	23.6	24.6	24.4	24.2	77	58	81	72	27	26.6	28.8	27.5	22.4	22.1	23.4	22.6
1985	9	1	33	25.5789	7.42105	28.8	31.4	27	28.5	24.8	25.6	25	25.1	72	63	85	74	28.6	29	30.3	29.3	23.3	23.5	24.3	23.7
1985	9	2	32.2	25.4455	6.75455	27	27.6	27	27.1	24.8	24.6	24.6	24.7	84	78	82	81	29.8	28.9	29.3	29.4	24	23.5	23.7	23.7
1985	9	3	32.2	25.17	7.03	26.8	31.9467	27.72	28.8364	24.4	24	25	24.5	82	65.15	86	78.1429	29	30.68	31.9611	31.2929	23.5	24.415	25.1222	24.7714
1985	9	4	32.4	25.31	7.09	27.4	30.8	27.9765	28.9667	24.8	25.2	24.6	24.9	81	64	85.1176	78.9	29.6	28.3	32.0176	31.74	23.9	23.2	25.1588	24.99
1985	9	5	32.4	25.6895	6.71053	27.4	30.4	27.2	28	24.4	25.2	24.8	24.8	78	66	82	76	28.6	28.6	29.7	29	23.3	23.3	23.9	23.5
1985	9	6	32	25.67	6.33	27.2	27	27	27	24.4	26.3474	24.6	25.9812	80	65.7368	82	80.0625	28.7	30.6579	29.3	31.575	23.4	24.3579	23.7	24.8937
1985	9	7	31.6	25.6	6	27.4	29	25.4	26.8	25.6667	24	22.6	26.06	85.65	66	79	80.4615	31.585	26.5	25.6	31.7462	24.94	22.1	21.5	25.0077
1985	9	8	32.6	25.6	7	27.4	31.4	26.8	28.1	23.8	23.8	23.8	23.8	74	53	78	69	27.1	24.4	27.5	26.3	22.4	20.7	22.6	21.9
1985	9	9	31.8	25.61	6.19	26.8	31.3833	27	28.3667	23.2	26.42	24	25.9714	74	66.9474	78	80.3571	26	30.8579	27.8	31.6214	21.8	24.4737	22.9	24.9214
1985	9	10	32.4	25.5048	6.89524	26.4	27	26.8	26.8	24.2	25.2	24	24.5	84	87	79	83	28.7	30.9	28	29.2	23.4	24.6	22.9	23.6
1985	9	11	32.6	25.5474	7.05263	27.2	27	27.2	27.2	24.2	24.2	24.6	24.3	78	80	81	80	28.2	28.3	29.2	28.6	23.1	23.1	23.6	23.3
1985	9	12	32.4	25.7429	6.65714	27	31	27.4	28.2	24.2	25	24.4	24.5	80	62	78	73	28.3	27.7	28.6	28.2	23.1	22.8	23.3	23.1
1985	9	13	32.8	25.44	7.36	28.4	31.8	27.6	28.9	24	25.4	25.6	25	70	60	85	72	26.9	28.2	31.5	28.9	22.3	23.1	24.9	23.4
1985	9	14	32	25.4952	6.50476	28	31.6	27.8	28.8	25.2	25.2	25.2	25.2	80	60	81	74	30.2	27.8	30.3	29.4	24.2	22.8	24.3	23.8
1985	9	15	33.4	25.5143	7.88571	27.8	32.2	27.6	28.8	24.8	25.8	25.2	25.3	78	60	83	74	29.3	29	30.5	29.6	23.7	23.5	24.3	23.9
1985	9	16	32.8	25.4111	7.38889	27.2	27	27.6	27.4	24.6	25.2	25.4	25.1	81	87	84	84	29.2	30.9	31	30.3	23.6	24.6	24.6	24.3
1985	9	17	32.6	25.0421	7.55789	27.6	31.2	27.6	28.5	25	24.8	25.6	25.1	81	60	85	75	29.9	27.1	31.5	29.5	24.1	22.4	24.9	23.8
1985	9	18	32.2	25.64	6.56	27.2	31	27.4	28.3	25	26	25.4	25.5	84	67	85	79	30.2	30.3	31.1	30.5	24.2	24.3	24.7	24.4
1985	9	19	32.8	25.7895	7.01053	27.4	30.7714	27.4	28.6	24.4	26.615	25.4	26.1133	78	70.8947	85	81.2308	28.6	31.9316	31.1	32.3462	23.3	25.0316	24.7	25.3
1985	9	20	32.8	25.7143	7.08571	27.4	31.8	27.6	28.6	25	25.8	23	24.6	82	62	68	71	30.1	29.2	25	28.1	24.1	23.7	21.1	23
1985	9	21	32.2	25.2667	6.93333	26.6	31.6	27.3714	28.26	25.2	25.6	25.8556	26.1231	89	62	87.3333	81.9231	31.1	28.8	32.1667	32.0923	24.7	23.4	25.2278	25.1923
1985	9	22	32.4	25.5714	6.82857	27	31	26.6	27.8	24.6	24.6	23.6	24.3	82	59	78	73	29.3	26.7	27.1	27.7	23.7	22.2	22.4	22.8
1985	9	23	33	25.2947	7.70526	27.2	31.6	26.6	28	24	23.6	24	23.9	77	51	81	70	27.7	23.8	28.1	26.5	22.8	20.3	23	22
1985	9	24	33	25.24	7.76	27.25	30.1	27	28.1	25.4	26.52	24	25.9	86.3333	75.3846	78	83.1	31.1444	32.3	27.8	31.93	24.7056	25.2538	22.9	25.08
1985	9	25	34.4	25.0381	9.3619	28.8	28	28.2	28.3	25.4	25.8	25.8	25.7	76	84	83	81	30.2	31.7	31.6	31.2	24.2	25	25	24.7
1985	9	26	33	25.08	7.92	27.6	31.4	27.4	28.5	25.2	26	25	25.4	83	65	82	77	30.5	30	30.1	30.2	24.3	24.1	24.1	24.2
1985	9	27	32.2	25.4222	6.77778	27.2	30.6	27.2	28.1	24.8	24.6	25	24.8	82	61	84	76	29.7	27	30.2	29	23.9	22.3	24.2	23.5
1985	9	28	32.4	25.58	6.82	26.8	31.2	27.4	28.2	24.6	23.8	24.8	24.4	84	54	81	73	29.5	24.6	29.6	27.9	23.8	20.8	23.9	22.8
1985	9	29	32	25.25	6.75	26.6	29.2	27.4	27.6	24.2	25	24.6	24.6	82	71	80	78	28.6	28.9	29.1	28.9	23.3	23.5	23.6	23.4
1985	9	30	32.4	25.27	7.13	28	31.2	27.2	28.4	24.6	25	25	24.9	76	61	84	73	28.7	27.6	30.2	28.8	23.3	22.7	24.2	23.4
1985	10	1	32.7286	25.2	7.52857	27.53	30.2875	27.4571	28.2364	25.4778	26.35	25.8	25.9467	85.4118	68.75	87	80.5	31.3	30.95	31.9765	31.4857	24.7647	24.53	25.1353	24.8357
1985	10	2	32.7833	25.2211	7.56228	27.4	30.7833	27.2444	27.8222	25.5789	26.58	25.6111	25.8455	87.2105	71.5	87.8824	82.9	31.5842	31.8714	31.7059	31.72	24.9526	25.0286	25	25
1985	10	3	32.84	25.0444	7.79556	27.3304	31.3875	27.2812	28.3818	25.49	26.2778	25.6353	25.7462	86.1	66.7647	87.5625	80.25	31.325	30.9	31.7438	31.2583	24.79	24.5059	25.0063	24.7417
1985	10	4	33.1385	25.3222	7.81624	27.1333	30.3286	27.4	27.8833	25.21	26.2444	25.8	25.7857	85.5556	71.125	87.4444	82.6154	30.7526	31.125	32	31.4692	24.4737	24.6438	25.1389	24.8538
1985	10	5	32.9429	25.2211	7.7218	27.0381	30.8556	26.9375	27.8533	25.32	26.6762	25.6545	25.8421	87.3684	72.9	88.619	83	30.9842	32.305	31.8714	31.7222	24.6053	25.285	25.0667	24.9889
1985	10	6	32.7	24.8952	7.80476	27.0182	30.8706	27.4235	28.2	25.3619	26.6222	25.7158	25.8875	87.45	72.2778	87	82	31.13	32.0778	31.8526	31.6562	24.675	25.1778	25.0579	24.95
1985	10	7	32.8429	25.0286	7.81429	27.1913	30.1875	27.3	27.9313	25.2	26.0889	25.6526	25.5733	84.2857	72.1111	87.7222	81.2857	30.4238	30.9444	31.85	30.7286	24.2571	24.5778	25.0611	24.4786
1985	10	8	32.7714	24.9619	7.80952	27.3957	30.7529	27.1111	27.9625	25.5048	26.5238	25.6895	25.7667	86.1429	71.8095	89	82.0556	31.3762	31.7952	32.0368	31.4278	24.8238	25.019	25.1632	24.8389
1985	10	9	32.2308	24.98	7.25077	27.0696	29.76	27.2571	28.1167	25.5	26.3444	25.7062	25.8	88.8	74.9444	87.875	81.9167	31.59	31.7833	31.925	31.5	24.95	25.0056	25.125	24.8833
1985	10	10	32.4	24.9	7.5	27.3826	30.0714	27.12	27.8667	25.6857	26.3111	25.5	25.8533	87	75.1667	87.8889	84.0667	31.8095	31.7389	31.55	31.8067	25.0476	24.9667	24.9056	25.0333
1985	10	11	32.6571	25.1263	7.53083	27.2667	30.7429	27.325	28.18	25.53	26.1882	25.57	25.7625	87.3333	70.5294	86.1579	81.0714	31.2889	30.9176	31.3526	31.0714	24.7722	24.5647	24.8	24.6714
1985	10	12	32.7	24.6381	8.0619	26.8182	30.0437	26.8471	27.3214	25.2667	26.2105	25.47	25.675	87.85	74.5263	89.1	85.3333	30.86	31.4368	31.605	31.38	24.53	24.8211	24.935	24.8133
1985	10	13	32.2769	24.6632	7.61377	26.7739	30.4	27.3294	27.5545	25.1909	26.3529	25.4105	25.7733	87.8095	71.8235	85.6667	83.6923	30.8714	31.3882	31.1667	31.5538	24.5571	24.8	24.6833	24.9154
1985	10	14	32.5333	24.6571	7.87619	27.2591	29.8923	27.1625	27.8	25.51	26.2667	25.2	25.5437	85.9	74.6667	85.6111	82.5714	31.355	31.5611	30.8889	31.2786	24.8	24.8944	24.5667	24.7857
1985	10	15	32.5857	24.5	8.08571	26.9	30.56	27.3933	27.9091	25.2526	25.9143	25.68	25.6125	86.1053	69.0952	86.8421	81.4667	30.8842	30.1762	31.6053	30.88	24.5474	24.1476	24.9211	24.5467
1985	10	16	32.88	24.45	8.43	27.087	30.0353	26.6571	27.3083	25.4286	25.89	25.3412	25.46	87.1429	73.25	89.4118	83.2667	31.3381	30.685	31.3706	30.9467	24.781	24.415	24.8	24.5667
1985	10	17	32.6	24.0455	8.55455	26.8	30.4333	26.8833	27.7667	25.2316	26.54	25.4353	25.8615	88.4118	73.4	87.4375	83	30.9882	31.955	31.1	31.5273	24.6	25.095	24.6625	24.8818
1985	10	18	32.6462	24.68	7.96615	26.8545	30.2	26.775	27.5167	25.3238	26.3632	25.0222	25.5875	88.55	74.0526	87.8333	84.6667	31.23	31.6474	30.6722	31.3467	24.735	24.9421	24.4	24.7667
1985	10	19	32.4	24.2842	8.11579	26.219	30.2857	27.0176	27.5818	25.1714	26.075	25.0889	25.4143	91.3333	73.3125	87.3889	84.5714	31.1842	31.025	30.7167	31.2571	24.6895	24.6063	24.45	24.7357
1985	10	20	31.9429	24.3619	7.58095	26.6348	29.8154	26.675	27.3917	25.0667	25.9333	25.3579	25.46	87.7619	73.6667	89.3684	83.4	30.6905	30.7667	31.3895	30.9733	24.4571	24.4944	24.8368	24.6
1985	10	21	32.3	24.4	7.9	26.5917	30.2923	26.4778	27.4385	25.0818	26.2471	25.3619	25.4267	88.0909	71.9412	91	82.9333	30.7773	31.2176	31.5714	30.8733	24.4864	24.7176	24.919	24.5333
1985	10	22	32.3231	24.2211	8.10202	26.8304	30.4538	26.6789	27.65	25.2	26.05	25.2947	25.55	87.9	71.4375	88.1053	83.5833	30.96	30.7312	31.1789	31.1583	24.59	24.45	24.7053	24.6917
1985	10	23	31.7667	24.2889	7.47778	26.6	30.0077	26.8923	27.8273	25.0909	26.3111	25.475	25.5833	88.2273	76.1111	88.875	84.0833	30.7955	31.8111	31.5875	31.2583	24.5091	25.0333	24.9188	24.725
1985	10	24	31.6	24.1895	7.41053	26.405	30.1467	26.3833	27.4375	25.0667	26.24	24.8133	25.3909	89.5	74.8	88	84.2727	30.9056	31.58	30.22	30.9273	24.55	24.905	24.2133	24.5818
1985	10	25	32	23.7889	8.21111	26.4895	30.2667	26.1143	27.32	25.1368	26.5889	24.9765	25.6273	89.6842	75.7222	90.0588	84.6364	31.0316	32.4056	30.7647	31.4091	24.6368	25.2944	24.5059	24.8091
1985	10	26	32.3714	24.1222	8.24921	27.05	30.3429	26.9176	27.6636	25.4789	26.4933	25.425	25.7091	89.1053	73	88.25	83.2727	31.5947	31.8667	31.4063	31.4727	24.9263	25.0333	24.85	24.8182
1985	10	27	32.1385	24.7158	7.42267	27.1304	30.1375	27.1688	27.9154	25.5524	26.33	25.6737	25.8625	88.6667	75.3158	88.5789	84	31.719	31.7368	31.9421	31.7933	25.0095	24.9947	25.1316	25.0267
1985	10	28	31.9385	25	6.93846	27.1826	30.4923	27.2235	28.0692	25.4857	26.5158	25.6444	26.0133	87.4286	73.7895	88.2222	83.7333	31.4714	31.9421	31.8444	32.0667	24.8571	25.1105	25.0722	25.18
1985	10	29	31.7833	24.5579	7.22544	27.2636	30.5286	26.975	28.0091	25.32	26.3889	25.41	25.74	85.75	71.8889	88.3	82.2	30.945	31.5111	31.385	31.3933	24.605	24.8944	24.845	24.84
1985	10	30	31.9167	24.43	7.48667	27.2571	29.9714	27.1875	27.9182	25.4632	26.0471	25.2375	23.45	85.6111	74.8235	85.8667	81.8	31.2947	31.2294	30.7867	31.03	24.7789	24.6824	24.5	24.62
1985	10	31	31.5714	23.31	8.26143	26.8091	29.8625	26.9467	27.6769	25.3263	26.2667	25.3889	25.6857	88.6667	74.0476	88.4118	83.6667	31.2895	31.5333	31.2353	31.2667	24.7895	24.8476	24.7588	24.74
1985	11	1	32.0286	23.75	8.27857	26.2095	29.9143	26.6706	27.4833	24.9222	26.1778	25.2778	25.5857	88.8824	74.2222	90.7778	84.3333	30.5944	31.3944	31.4056	31.2733	24.3833	24.7889	24.8278	24.74
1985	11	2	32.0462	24.5111	7.53504	27.3048	30.1143	26.7	27.5	25.4632	26.33	25.1294	25.56	86.6316	75	89.1765	83.9333	31.3421	31.7	30.9882	31.22	24.7842	25.02	24.6	24.74
1985	11	3	31.5167	25.0632	6.45351	26.7619	30.32	27.1167	27.7273	25.1789	26.44	25.3647	25.5667	88.7895	74.6	88.6471	84.1333	31.0158	31.905	31.3353	31.26	24.6211	25.075	24.8118	24.7667
1985	11	4	31.1636	24.4	6.76364	26.64	29.4909	27	27.7143	24.9263	26.0625	25.4533	25.5364	87.7368	75.4375	88.1429	84.1	30.4105	31.1937	31.3214	31.2	24.3105	24.7125	24.8	24.73
1985	11	5	31.5385	24.83	6.70846	26.7727	29.3538	27.0545	27.5889	24.9368	26.1789	25.6125	25.7231	87.1579	76.5789	88.5	84.1538	30.4263	31.5789	31.8125	31.5231	24.3053	24.9211	25.0437	24.9077
1985	11	6	31.3385	24.71	6.62846	26.9714	29.6923	26.9467	27.7083	25.37	25.9684	25.6118	25.8	87.7368	76.5556	89.2941	84.5714	31.1895	31.6556	31.8941	31.8214	24.7158	24.9389	25.0882	25.0429
1985	11	7	31.7833	24.8	6.98333	26.8909	29.4714	26.7692	27.5636	25.07	26.0778	25.2444	25.4286	86.7	76.8333	87.7059	83.5714	30.6	31.45	30.7412	30.8857	24.405	24.8611	24.4647	24.5643
1985	11	8	31.7	24.3059	7.39412	26.555	29.6143	26.6625	27.3	25.0722	25.8111	25.03	25.2533	87.0556	73.5556	87.6	82.6667	30.6444	30.5944	30.6	30.5533	24.4111	24.3556	24.415	24.34
1985	11	9	31.1538	24.0211	7.13279	26.65	29.56	26.35	27.1615	24.9053	26	25.1286	25.3267	86.2105	74.9474	88.95	84.2667	30.2368	31.1263	30.835	30.8467	24.2053	24.6368	24.515	24.5133
1985	11	10	31.5846	24.2	7.38462	26.7714	29.0786	26.5733	27.1615	25.24	26.2105	25.1882	25.5429	88.75	77.4211	89.5882	85.8571	31.125	31.8632	31.1176	31.4929	24.69	24.9737	24.6706	24.8143
1985	11	11	31.4364	24.6842	6.75215	26.4667	29.1846	26.8	27.29	24.8526	25.9158	25.0556	25.3214	87.6667	74.4737	87.6667	83.2667	30.3579	30.8684	30.6389	30.6933	24.2684	24.5211	24.4278	24.44
1985	11	12	31.4083	24.4	7.00833	26.4381	29.4143	26.3667	26.9818	24.9158	26.3368	25.0125	25.4429	88.7895	77.2632	88.6875	85.6429	30.5105	32.1	30.6937	31.2143	24.3368	25.1421	24.4313	24.7143
1985	11	13	30.86	24.6	6.26	26.2105	28.9538	26.0167	26.7273	24.6778	25.9263	24.7875	25.2467	88.6667	76.7895	89	85.4667	30.0667	31.3316	30.3	30.8467	24.1056	24.6526	24.2125	24.5
1985	11	14	30.9833	24.0444	6.93889	26.2909	28.9846	26.4667	27.0364	25.0182	25.8211	24.9333	25.0273	90.1364	76.3684	87.8333	84.3636	30.8455	30.9263	30.4917	30.3182	24.55	24.5474	24.3167	24.2273
1985	11	15	30.35	24.66	5.69	26.4952	28.4714	25.8667	26.6846	25.0474	26.1211	24.9412	25.4067	89.5789	82.1053	91.7647	88.2667	30.8368	32.1526	30.8765	31.42	24.5368	25.1842	24.5412	24.8267
1985	11	16	30.9455	24.6368	6.30861	26.2524	28.4429	25.9143	26.5364	24.8095	25.8842	24.8353	25.1857	89.1	78.8947	89.4118	86	30.275	31.3105	30.4176	30.7571	24.215	24.7632	24.3059	24.4571
1985	11	17	30.8167	24.2737	6.54298	26.1048	28.8571	26.0267	26.2364	25.0095	25.7412	24.8	24.8	91.5	77.6471	90.1667	86.6154	30.835	30.9353	30.4222	29.8538	24.535	24.5471	24.3056	23.9846
1985	11	18	30.9846	24.2	6.78462	26.37	29.3	26.3125	26.8923	24.9333	26.0316	24.8762	25.2353	88.9	76.7368	88.0476	84.7059	30.52	31.3684	30.3857	30.6765	24.365	24.8	24.2714	24.4294
1985	11	19	30.7692	24.1	6.66923	26.22	28.3857	25.9714	26.4417	24.775	25.86	24.8316	25.1176	89.1053	79	89.7368	86.25	30.2526	31.21	30.4421	30.5813	24.2263	24.735	24.3368	24.3812
1985	11	20	30.7	24.74	5.96	26.3143	28.8533	26.6615	27.31	24.9455	25.77	25.3529	25.5267	89.5714	78.6	89.1176	85.5714	30.619	31.105	31.3647	31.4143	24.4381	24.66	24.8235	24.8571
1985	11	21	30.8333	24.6	6.23333	26.3636	29.2545	25.9867	26.77	24.9818	26.1444	25.09	25.4059	89.5	78.1765	91.15	86.375	30.7091	31.8941	31.075	31.2312	24.4682	25.0471	24.68	24.7313
1985	11	22	31.2833	24.7053	6.57807	26.581	29.6857	26.2133	26.9917	24.97	25.8526	25.3	25.3937	88.1	72.5789	91.0556	84.3125	30.525	30.5579	31.4389	30.9375	24.38	24.3684	24.8667	24.5813
1985	11	23	30.85	24.55	6.3	26.5524	29.0533	26.0571	26.8308	24.75	25.965	24.9789	25.2	86.95	78.05	89.2632	84.8333	30.005	31.405	30.6947	30.65	24.07	24.82	24.4474	24.4278
1985	11	24	30.7636	24.68	6.08364	26.4864	29.3231	26.1714	26.9727	24.7364	25.6588	24.8444	25.1333	86.7727	73.9412	88.2222	82.9333	29.9773	30.3353	30.3389	30.28	24.0455	24.2118	24.2611	24.2133
1985	11	25	30.4	24.1684	6.23158	26.35	28.5571	26.55	27.2455	24.76	25.36	24.9765	25.0833	87.9	78.9333	88.0588	83.9167	30.145	30.3533	30.5529	30.375	24.155	24.1933	24.3588	24.2417
1985	11	26	30.7636	24.3368	6.42679	26.25	29.0571	26.2235	26.9231	24.6105	25.76	24.72	24.8308	87.1667	77.5	88.7368	83.6923	29.8056	30.9267	30.0105	29.8154	23.9667	24.5667	24.0684	23.9615
1985	11	27	30.5538	24.5222	6.03162	26.69	29.125	26.1846	27.025	25.04	25.8455	24.8105	25.2556	87.3158	77.8182	90.1053	85.4444	30.5579	31.1727	30.4526	30.8	24.3737	24.6773	24.3158	24.5
1985	11	28	30.4	24.2667	6.13333	26.2952	29.16	25.9375	26.9929	24.8316	25.67	24.3882	25.0133	88.8421	76.2105	88.9412	84.8	30.4	30.6263	29.6235	30.32	24.2895	24.3947	23.8471	24.2333
1985	11	29	30.2833	23.7333	6.55	26.1619	28.3429	25.7294	26.3769	24.3667	24.9895	24.3905	24.4688	85.9	75.4211	88.1905	83.4706	29.2571	29.2105	29.5048	29.4	23.6524	23.5316	23.8048	23.6882
1985	11	30	30.1167	23.88	6.23667	25.7091	27.95	25.625	26.3071	24.1714	24.95	24.0333	24.4125	88.2381	78.15	89.2778	84.8125	29.1143	29.455	28.9722	29.225	23.5762	23.76	23.4778	23.6062
1985	12	1	29.9	23.78	6.12	25.4182	28.2938	25.6375	26.35	24.2	25.1632	24.2222	24.58	89.7143	78.2105	88.9444	85.0667	29.3286	29.8842	29.2611	29.5733	23.7	23.9842	23.6556	23.8267
1985	12	2	29.6154	23.94	5.67538	25.6818	28.4071	25.6267	26.3923	24.2381	25.2056	24.0556	24.5765	89.0952	76.5	87.6667	84.3529	29.3095	29.7722	28.8722	29.4529	23.7	23.9333	23.4278	23.7529
1985	12	3	30.3667	23.89	6.47667	25.7818	28.6471	25.575	26.45	24.0476	25.16	23.7882	24.3	87.0476	76.65	87.7059	84.0667	28.7667	29.71	28.3824	28.96	23.3762	23.905	23.1765	23.4733
1985	12	4	29.3273	23.7474	5.5799	25.3818	28.2056	25.7286	26.1786	23.9143	25.1273	24.1	24.3278	89.1905	77.3182	88.2222	84.5556	28.7381	29.7182	28.9889	29.0111	23.3619	23.8682	23.5056	23.5
1985	12	5	29.9846	23.8588	6.12579	25.2476	28.4	25.6	26.4077	23.8632	25.1765	24.2824	24.4923	89.0556	77.7647	90.7647	85.2857	28.7211	29.8706	29.5824	29.6643	23.3368	23.9824	23.8176	23.8786
1985	12	6	30.2923	23.88	6.41231	25.4818	28.7706	25.525	26.3	24.219	25.31	24.3368	23.2778	90.05	76.2	90.3333	85.5	29.4048	29.97	29.65	29.5875	23.7476	24.03	23.9	23.8375
1985	12	7	30.2667	23.9474	6.3193	25.7136	28.3687	25.6471	26.38	24.3667	25.2294	24.3333	24.6267	89.4286	76.4706	89.1765	85	29.6	29.8353	29.5118	29.6333	23.8476	23.9824	23.7941	23.8733
1985	12	8	30.4909	23.7389	6.75202	25.735	28.44	25.72	26.5417	24.21	25.0833	24.1375	24.4769	88.3	76.1667	87.75	83.6923	29.19	29.6	28.9937	29.2154	23.62	23.8	23.5187	23.6231
1985	12	9	29.7833	23.5684	6.21491	25.4091	27.8647	25.5588	26.0824	24.0095	24.92	23.91	24.255	88.7143	79.35	87.45	85.2	28.8762	29.58	28.58	28.97	23.4286	23.825	23.265	23.48
1985	12	10	29.8462	23.3789	6.46721	25.6429	28.3563	25.4333	26.2533	23.84	24.5529	23.9368	24.0667	85.9474	73.1765	88.5263	82.5	28.405	28.2294	28.7105	28.4	23.15	22.9941	23.3474	23.1437
1985	12	11	30.2182	23.69	6.52818	25.6286	28.6	25.7857	26.4	24.1	25.085	24.2889	24.6125	87.8095	75	88.5882	84.4	28.8143	29.385	29.4941	29.5333	23.4143	23.695	23.7647	23.7867
1985	12	12	30.0154	24.1053	5.91012	25.9048	28.52	26.0111	26.52	24.3952	25.0588	24.34	24.6187	88.3333	76.0588	87.1	84.4375	29.5333	29.4529	29.32	29.4938	23.819	23.7412	23.68	23.7937
1985	12	13	30.2833	23.86	6.42333	25.6455	28.3125	25.6	26.2437	24.2524	25.0421	24.0737	24.3941	89.5238	76.7895	88.3684	84.8235	29.3762	29.5789	28.9684	29.1824	23.7333	23.7842	23.4842	23.5941
1985	12	14	30.1333	23.65	6.48333	25.4455	28.3556	25.2235	26.0235	23.8727	24.8091	23.6667	24.0619	87.7273	74.5909	87.5714	83.1905	28.5318	28.8545	28.1476	28.4333	23.2545	23.4136	23.0143	23.1714
1985	12	15	29.5833	23.4105	6.17281	25.1455	28.3412	25.4	26.025	23.5818	24.78	23.8333	22.8211	87.4286	75.2105	87.5556	83.8333	28.0318	28.9895	28.4667	28.4389	22.9455	23.4947	23.1944	23.1889
1985	12	16	30.1846	23.7889	6.39573	25.3091	28.1353	25.4875	26.14	23.8	24.7762	23.6526	24.0278	88.9048	75.5238	87.1579	83.6111	28.5333	28.8905	28.1158	28.3889	23.2286	23.4381	22.9684	23.1444
1985	12	17	29.9143	23.5143	6.4	25.1739	28.5214	25.3765	26.1077	23.6636	24.8667	23.93	24.26	87.8571	75.1667	88.6842	85.6	28.2136	29.0222	28.7579	29.2067	23.0545	23.4944	23.3526	23.64
1985	12	18	30.2154	23.2706	6.9448	25.2455	28.8667	25.5714	26.4583	23.6864	24.88	24.1111	24.475	87.9091	72.85	87.4444	83.0625	28.2591	28.805	29	29.1313	23.0591	23.37	23.4611	23.575
1985	12	19	30.1167	23.4	6.71667	25.6381	28.0933	25.4118	26.1769	24.0762	24.9529	23.9053	24.2786	87.8571	75.5294	87.7368	83.4286	28.9238	29.2	28.6211	28.85	23.4667	23.6118	23.2895	23.4
1985	12	20	29.6923	23.44	6.25231	25.2476	28.24	25.2444	25.8929	23.7091	24.5333	23.6	23.9444	89.0476	72.3889	88.4286	84.3125	28.6238	28.05	28.2238	28.5812	23.2857	22.8944	23.0143	23.2437
1985	12	21	30.9333	23.5111	7.42222	25.27	29.1733	25.52	26.3071	23.95	24.7889	23.8824	24.075	89.5	70.6667	87.1765	82	28.85	28.3722	28.5471	28.3	23.42	23.1111	23.2353	23.1
1985	12	22	29.8	23.5263	6.27368	25.419	28.2	24.95	25.8	23.8091	24.6889	23.8	23.8533	87.5714	75.9444	88.4118	82.9286	28.4619	28.7611	28.3471	28.0286	23.1905	23.35	23.1176	22.9143
1985	12	23	30.3385	23.7684	6.57004	25.6727	28.5556	25.3176	26.2	24.0783	24.7714	23.8105	24.1722	87.3182	74.0476	88.1667	82.8235	28.7773	28.7143	28.4556	28.5294	23.3864	23.3381	23.1944	23.2412
1985	12	24	30.0167	23.87	6.14667	25.2818	28.3647	25.3176	26.04	23.7524	24.99	23.9905	24.15	88.2857	75.3	88.0476	83.5	28.3857	29.265	28.7905	28.5778	23.1476	23.655	23.3857	23.2722
1985	12	25	30.0308	23.4737	6.55709	25.3667	28.6167	24.9167	26.1556	23.9158	25.16	23.6571	24.08	88.2105	76.8	88.4286	83	28.6684	29.76	28.2571	28.44	23.3211	23.86	23.0571	23.15
1985	12	26	30.3286	23.5895	6.7391	25.2727	28.4	25.0375	25.8429	23.6476	24.8526	23.5789	23.8875	87.9524	74.5789	89	83.875	28.1714	28.9105	28.0889	28.1812	23.019	23.4263	22.9778	23.025
1985	12	27	30.1143	23.5	6.61429	25.0857	28.6133	24.6882	25.85	23.5238	24.7889	23.5	24.0063	87.6667	72.8824	88.3158	83.0667	27.9619	28.6706	28.0211	28.3067	22.9048	23.2647	22.9	23.0933
1985	12	28	30.3	22.895	7.405	24.7091	27.9667	25.55	26.0231	23.1818	24.4667	23.62	23.7125	88.1364	70.8889	85.2632	81.0667	27.3773	27.8389	27.8105	27.5133	22.5455	22.8	22.7947	22.6133
1985	12	29	29.6909	23.4444	6.24646	24.8429	28.3375	24.9	25.6615	23.4095	24.3368	23.1222	23.5176	89.05	70.4737	85	81.5625	27.845	27.5632	26.8412	27.175	22.82	22.6526	22.2118	22.4312
1985	12	30	29.5083	23.4389	6.06944	24.9762	28.025	25.0688	25.6533	23.1238	24.4235	23.3556	23.525	85.619	72.5882	86.9444	81.9375	27.0667	27.9529	27.5889	27.3625	22.3571	22.8765	22.6667	22.525
1985	12	31	29.69	23.45	6.24	24.96	28.0385	25.1833	25.8818	23.4	24.6857	23.5867	23.8417	87.7368	73.6429	87.9286	82	27.7211	28.5929	28.0214	27.9417	22.7684	23.2357	22.9357	22.8833
1984	12	31	29.69	23.45	6.24	24.96	28.0385	25.1833	25.8818	23.4	24.6857	23.5867	23.8417	87.7368	73.6429	87.9286	82	27.7211	28.5929	28.0214	27.9417	22.7684	23.2357	22.9357	22.8833

## Sheet: 1985
			Temperature			Temperature				Temperature				Relative Humidity				Pressure				Dew temperature
Year	Month	Day	Maximum	Minimum	Max-Min	1899-12-31 07:00:00	1899-12-31 13:00:00	1899-12-31 19:00:00	Average	1899-12-31 01:00:00	1899-12-31 13:00:00	1899-12-31 19:00:00	Average	1899-12-31 01:00:00	1899-12-31 13:00:00	1899-12-31 19:00:00	Average	1899-12-31 07:00:00	1899-12-31 13:00:00	1899-12-31 19:00:00	Average	1899-12-31 07:00:00	1899-12-31 13:00:00	1899-12-31 19:00:00	Average		Month	Taverage	Hraverage
1986	1	1	29.7	23.5294	6.17059	25.1636	27.925	25.1455	26.05	23.8091	24.4875	23.5056	24.1	89.1364	76.25	85.7778	83.6154	28.5227	28.3938	27.7056	28.4231	23.2318	23.1312	22.7333	23.1692		January	25.7289	82.2662
1986	1	2	29.9385	23.0105	6.92794	24.7708	27.8444	25.6067	26.01	23.4625	24.3059	23.5238	23.7688	89.25	73.2353	85.0952	82.5	27.9375	27.7	27.6333	27.7812	22.875	22.7471	22.7048	22.7875		February	25.8453	80.8116
1986	1	3	30.0286	23.5263	6.50226	24.8875	28.6	25.0769	26.11	23.4167	24.545	23.7429	23.9722	88.2917	71.15	88.6667	82.7778	27.7917	27.98	28.3619	28.1556	22.7958	22.855	23.1286	22.9889		March	26.2608	80.8013
1986	1	4	29.6769	23.6905	5.98645	25.032	28.2833	24.9812	25.975	23.6	24.54	23.6043	23.9421	88.72	72.95	88.9545	83.7222	28.124	28.135	28.0773	28.15	22.996	22.985	22.9545	23		April	26.9621	80.8511
1986	1	5	29.65	23.59	6.06	24.988	28.2909	25.2154	25.9818	23.552	24.2	23.4286	23.695	88.68	73.1429	87.9524	83.3	28.036	27.5429	27.7429	27.69	22.94	22.6333	22.7857	22.725		May	27.6476	80.8053
1986	1	6	29.6769	23.4579	6.21903	24.668	27.8167	25.0615	25.9	23.22	24.2905	23.5238	23.6579	88.56	75.0476	87.7	83.3333	27.444	27.8714	28	27.7056	22.608	22.8	22.91	22.7389		June	27.9631	79.7684
1986	1	7	29.0111	23.5611	5.45	24.912	27.9333	25.4429	25.8182	23.376	24.4	23.6727	23.7789	87.84	76.1818	87.0455	84	27.664	28.2091	28.1045	27.9474	22.728	22.9955	22.9682	22.8737		July	27.9468	79.5633
1986	1	8	29.5818	23.5529	6.02888	24.9478	28.0769	25.4	25.9083	23.4875	24.275	23.7043	23.805	88.0435	72	85.8261	81.9444	27.787	27.5474	28.013	27.7111	22.8087	22.6	22.9087	22.7389		August	28.49	79.0903
1986	1	9	30.3167	23.5632	6.75351	24.916	28.6364	25.4667	26.15	23.384	24.24	23.3545	23.5778	87.375	70.65	86.8182	81.8947	27.664	27.295	27.5455	27.3737	22.74	22.47	22.6364	22.5421		September	28.4529	80.2605
1986	1	10	29.2429	23.2556	5.9873	24.725	27.8167	24.9357	25.65	23.25	24.219	23.415	23.5294	87.7391	74.3	87.35	82.4667	27.5739	27.575	27.6381	27.3267	22.6696	22.655	22.6905	22.52		October	27.7906	82.9617
1986	1	11	29.7923	23.535	6.25731	24.584	28.4154	24.96	25.8818	23.224	24.4455	23.3571	22.5474	88.7917	74.4286	87.4762	83.4706	27.516	28.0952	27.6286	27.8176	22.628	22.9143	22.6619	22.7941		November	27.0494	84.7442
1986	1	12	29.3917	23.5778	5.81389	24.708	28.2	24.825	25.6417	23.228	24.2909	23.1143	23.4056	87.84	72.8571	87.7143	82.1176	27.396	27.5905	27.1905	27.0824	22.564	22.6524	22.4333	22.3824		December	26.1529	83.6671
1986	1	13	29.6417	23.6632	5.97851	24.552	28.24	24.8667	25.5222	23.248	24.3158	23.5182	23.7294	89.6	72.2222	88.1364	83.4706	27.604	27.5333	27.9682	27.7765	22.684	22.6222	22.8682	22.7706
1986	1	14	29.3636	23.2111	6.15253	24.5667	28.0429	24.9714	25.5667	23.2417	24.4391	23.33	23.5056	89.4167	73.5909	87.3	82.8333	27.5875	27.9182	27.54	27.3611	22.675	22.8682	22.64	22.5444
1986	1	15	29.3583	23.49	5.86833	24.636	28.6615	24.8154	25.67	23.3167	24.2684	23.3684	23.55	89.375	70.6842	89.3158	82.5625	27.6833	27.3632	27.7684	27.375	22.7458	22.5316	22.7842	22.5563
1986	1	16	30.0167	23.3625	6.65417	24.4348	27.9833	25	25.3375	23.1636	24.3182	23.3105	23.5118	88.8182	72.5	87.6471	82.4667	27.3818	27.6136	27.2824	27.0867	22.5545	22.6773	22.4765	22.3667
1986	1	17	29.8833	23.4222	6.46111	24.65	28.1455	25.0571	25.58	23.1917	24.4737	23.18	23.5	88.2917	72.6111	84.6316	81.5625	27.3792	27.9278	27.0895	27.275	22.5542	22.8444	22.3842	22.475
1986	1	18	30.1556	23.1632	6.9924	24.6739	28.46	24.86	25.7556	22.9455	24.4	23.2118	23.5188	88.3182	69.75	87.5	82.1333	26.9773	27.52	27.4062	27.34	22.3136	22.54	22.5437	22.5067
1986	1	19	30.42	23.2444	7.17556	24.713	27.86	25.05	25.4111	23.0636	24.1524	23.2632	23.3647	86.6364	70.6	88.1111	81.5333	27.0045	27.005	27.5889	26.8933	22.3227	22.29	22.6833	22.24
1986	1	20	30.4222	23.1474	7.27485	24.6696	28.2889	24.8727	25.675	23.1217	24.6105	23.2316	23.7312	87.8261	74	88.5789	84.3125	27.1957	28.4	27.4895	27.9563	22.4652	23.05	22.6316	22.8562
1986	1	21	30.12	23.4611	6.65889	24.7667	28.5455	24.65	25.6125	23.1826	24.2947	23.26	23.6125	89	69.1579	87.2105	81.4667	27.4304	27.1789	27.5053	27.4267	22.5739	22.4158	22.6368	22.58
1986	1	22	29.88	23.3789	6.50105	24.6417	28.7	24.6667	25.61	23.2957	24.2714	23.28	23.7059	88.8696	69.0476	88.65	82.7059	27.5783	27.1381	27.585	27.6647	22.6913	22.3286	22.675	22.7
1986	1	23	29.86	23.3579	6.50211	24.7	28.2	24.8308	25.6077	23.2167	24.4333	23.24	23.555	88.0833	71.0833	86.6111	82.1667	27.4167	27.7042	27.1333	27.2778	22.5792	22.6917	22.3889	22.4944
1986	1	24	30.0182	23.4056	6.61263	24.6957	28.1111	24.9385	25.5667	23.1	24.3895	23.2095	23.5529	86.8182	71.1579	86.4	81.7647	27.113	27.5579	27.295	27.3	22.3957	22.6316	22.485	22.4882
1986	1	25	29.9	23.49	6.41	24.6	28.6364	24.7	25.6909	23.2083	24.1143	23.2333	23.5158	88.7917	69.4	87.619	82	27.4625	26.95	27.4238	27.3222	22.5958	22.245	22.5667	22.4944
1986	1	26	29.54	23.2	6.34	24.4783	28.7385	25	25.8636	22.9913	24.1818	23.1053	23.3938	88.087	70.1364	86.3889	80.9333	27.0261	27.1682	27.1056	27.0333	22.3478	22.3682	22.3889	22.3267
1986	1	27	30	23.5579	6.44211	24.6	28.5	24.7167	25.7	22.95	24.06	23.2952	23.3722	86.875	68.2105	87.9048	80.3333	26.8208	26.5684	27.5	26.8111	22.2167	22.0526	22.6476	22.2111
1986	1	28	30	23.5667	6.43333	24.6043	28.4	24.9333	25.7	22.9458	23.8	23.1636	23.1687	87.7826	68.1765	87.5238	80.8571	27.1043	26.2706	27.281	26.6929	22.3913	21.8353	22.481	22.1143
1986	1	29	29.98	23.39	6.59	24.6042	28.3273	25.1556	25.8444	23.1	24.1	23.2353	23.4533	88.2083	70.15	87.0588	81.2	27.2292	26.97	27.3588	27.0667	22.4583	22.28	22.5235	22.36
1986	1	30	29.2	23.1	6.1	24.5043	28.27	24.6667	25.44	22.9652	23.7333	23.0824	23.2125	87.7391	67.6111	86.8235	80.875	26.9478	26.05	27.0824	26.6687	22.2913	21.7	22.3824	22.1
1986	1	31	30	23.4222	6.57778	24.6609	27.6	24.7286	25.3636	22.9818	24.0889	22.9167	23.18	86.3182	70.9444	84.7222	79.9333	26.8091	27.0611	26.5944	26.5067	22.1909	22.3333	22.0889	22.02
1986	2	1	30.5167	22.8857	7.63095	24.5923	28.6333	24.825	25.6727	22.92	23.8211	22.8857	23.1059	86.96	67.5556	85	79.0625	26.796	26.2389	26.6143	26.325	22.22	21.8222	22.0619	21.9
1986	2	2	29.7818	22.9	6.88182	24.35	28.4813	24.8533	25.64	22.7769	23.932	22.8667	23.0857	87.3462	69.28	86.0476	80.7619	26.6192	26.652	26.6476	26.481	22.1038	22.076	22.1095	21.9857
1986	2	3	30	23.3429	6.65714	24.6	28.4133	25.08	25.9083	23.272	24.0667	23.1368	23.4438	89.36	70.7619	86.8421	82.5	27.632	27.0857	27.1895	27.225	22.712	22.3381	22.4368	22.45
1986	2	4	30.3077	23.1333	7.17436	24.624	28.2733	24.6625	25.6786	23.12	23.9545	23.2455	23.4842	87.96	69.7727	88.5455	82.2105	27.244	26.7	27.5091	27.2263	22.476	22.1091	22.6182	22.4579
1986	2	5	30.3538	22.9636	7.39021	24.3846	28.9286	25.4143	26.1231	23.064	24.1826	23.05	23.45	90.08	69.3182	84.25	81.3158	27.352	27.1182	26.76	27.1316	22.528	22.3136	22.175	22.3526
1986	2	6	30.1214	23.2381	6.88333	24.648	28.3846	24.8235	25.6833	23	24.14	23.1522	23.4333	87.3333	70.15	86.9565	81.4444	26.9625	27.11	27.2217	27.1056	22.3208	22.375	22.4435	22.3889
1986	2	7	29.9273	23.1333	6.79394	24.6385	28.6714	25.0437	26.0417	22.888	23.9476	23.0227	23.3889	86.4	67.5714	85.5	80.2222	26.7	26.5286	26.85	26.8889	22.144	21.9857	22.2182	22.2278
1986	2	8	30.0182	23.6286	6.38961	24.8192	28.425	25.0571	25.9583	23.096	23.9565	23.1053	23.3813	86.92	69.6087	86.9474	81.875	27.104	26.7391	27.1368	27.0313	22.38	22.1348	22.4	22.3313
1986	2	9	29.8545	23.14	6.71455	24.5417	28.3462	24.9692	25.67	23.088	24.1273	23.0091	23.4526	88.0833	71.6818	86.2727	82.2632	27.1875	27.2364	26.9136	27.2263	22.4292	22.4227	22.25	22.4368
1986	2	10	30.45	23.3905	7.05952	24.8846	28.5167	24.9714	25.8667	23.1385	24.0895	22.99	23.325	86.2692	69.0526	85.15	79.1875	27.1	26.8579	26.73	26.675	22.3808	22.1895	22.15	22.1125
1986	2	11	30.3833	23.581	6.80238	24.632	28.3444	25.1231	25.8308	23.2231	24.0615	23.2526	23.5579	88.36	68.9231	86.1053	81	27.368	26.7808	27.2842	27.0944	22.564	22.1692	22.4737	22.3778
1986	2	12	30.9	23.3364	7.56364	24.6522	28.9067	25.0308	25.9	23.1	24.3	23.1905	23.4895	87.1304	69.3043	85.8095	80.6667	27.0174	27.2913	27.1381	26.9944	22.3304	22.4261	22.4	22.2944
1986	2	13	30.1538	23.2455	6.90839	24.864	28.8333	24.7143	25.58	23.0583	24.28	22.9905	23.3111	85.7083	70.1	86.7619	81.2222	26.8833	27.32	26.8857	26.8333	22.2542	22.485	22.2619	22.2222
1986	2	14	30.3167	23.2	7.11667	24.864	28.8692	25.0286	25.9333	23.0652	24.0857	23.2182	23.47	85.9565	66.9524	87.3182	80.45	26.9565	26.6	27.3636	27.03	22.2957	21.9905	22.5318	22.315
1986	2	15	30.2727	23.0048	7.26797	24.9583	28.5286	25.1429	25.9615	23.0913	24.2364	23.335	23.5316	85.6957	69.2273	86.7	80.1053	26.9435	27.15	27.48	27.1158	22.2957	22.35	22.6	22.3789
1986	2	16	30.8167	23.0727	7.74394	24.68	28.3333	24.7077	25.6	23.1083	24.2571	22.825	23.2313	87.3913	70.4762	85.2	80.9412	27.1958	27.2857	26.5	26.7647	22.45	22.4476	21.995	22.1647
1986	2	17	30.4	23.0636	7.33636	24.304	28.8333	25.1231	26.0273	22.887	24.1048	23.1368	23.3368	89.0435	68.15	86.4211	81	26.9478	26.805	27.1105	26.8389	22.2957	22.18	22.3895	22.2167
1986	2	18	30.4	22.87	7.53	24.4667	28.6429	24.725	25.7071	22.7818	24.12	22.9565	23.1526	87.3636	70.4286	86.1818	80.65	26.4	27.0048	26.8391	26.49	21.9435	22.2524	22.2087	21.985
1986	2	19	30.8462	22.6619	8.18425	24.3833	29.1385	24.7412	25.7182	22.9083	24.4211	22.9905	23.3625	88.125	67.6842	87.0476	80.5	26.9	27.3421	26.9524	26.8812	22.2667	22.4474	22.2952	22.225
1986	2	20	30.5846	22.6857	7.8989	24.4458	28.775	24.8	25.8909	22.8478	24.0381	22.95	23.2333	87.5217	66.9524	85.2727	79.2778	26.7435	26.4952	26.7182	26.4833	22.1739	21.9524	22.1455	22.0111
1986	2	21	30.6923	22.5333	8.15897	24.676	29.0429	24.9067	26.0769	22.888	24.1364	23.2083	23.4238	85.96	67.7727	86.913	80.05	26.64	26.7545	27.1783	26.885	22.108	22.1364	22.4348	22.245
1986	2	22	30.6857	22.6364	8.04935	24.475	28.2812	25.1	25.8071	22.9217	24.264	23.2609	23.415	87.3636	71.48	85.8261	81.2857	26.8957	27.228	27.287	27.0524	22.2565	22.44	22.4913	22.3524
1986	2	23	30.8143	22.8048	8.00952	24.8609	29.1214	25.5077	26.2	23.0909	24.5	23.3722	23.6714	86.1364	69.3333	84.8889	80.5	26.9864	27.5778	27.4	27.4	22.3136	22.6333	22.5611	22.55
1986	2	24	30.9071	23.1	7.80714	24.648	28.7846	25.1714	25.9	23.05	24.9905	23.3217	23.7368	87.8333	72.9524	87.1739	82.6842	27.0875	28.9333	27.5261	27.7632	22.3833	23.3571	22.6217	22.7421
1986	2	25	31.0071	22.781	8.22619	24.6783	28.9	24.7714	25.8077	23.2	24.4947	23.4421	23.7529	88.7273	70	89.2778	82.8889	27.4227	27.59	27.8737	27.7222	22.5636	22.625	22.8579	22.7278
1986	2	26	30.9333	22.95	7.98333	24.7174	28.1	24.8429	25.56	23.2087	24.1059	23.2091	23.4	88.0435	67.5556	85.9524	80.3889	27.3826	26.4056	27.2818	26.9056	22.5565	21.8389	22.4818	22.2167
1986	2	27	31.1385	23.46	7.67846	24.8348	29.3538	25.2125	26.2333	23.0455	24.3048	23.1909	23.4789	85.4545	67.2857	84.6364	79.1053	26.8909	27.0286	27.0591	26.9158	22.2682	22.2952	22.3364	22.2579
1986	2	28	31.2	23.1	8.1	24.775	28.8929	25.1429	25.6909	22.95	23.8909	22.9455	23.2526	85.2609	66.0455	84	79.1667	26.5739	26.1727	26.5545	26.3889	22.0739	21.7182	22.0591	21.9222
1986	3	1	30.9	23.0818	7.81818	25.0538	28.3385	24.9158	25.7692	23.2462	24.21	23.2846	23.535	85.8077	70.7	85.5385	80.05	27.2577	27.245	27.2885	27.135	22.4692	22.455	22.5038	22.395
1986	3	2	30.5294	22.9304	7.59898	24.8	28.14	25.08	25.8308	23.08	23.91	23.256	23.4529	86.48	70.75	85.08	80.2353	27.048	26.815	27.232	27.0471	22.356	22.14	22.46	22.3353
1986	3	3	30.7	23.5083	7.19167	24.8519	28.7333	25.3263	26.0687	23.2519	24.3818	23.4783	22.565	87.04	70.1818	85.0435	80.4211	27.3259	27.5136	27.5913	27.4368	22.5185	22.5545	22.6826	22.5632
1986	3	4	30.44	23.5542	6.88583	25.064	28.8353	25.4875	26.1231	23.2375	24.4917	23.5217	23.7474	85.75	69.913	85.8261	80.7222	27.2417	27.8174	27.7304	27.6222	22.4708	22.7826	22.7783	22.7
1986	3	5	30.8312	23.4909	7.34034	24.9846	28.9562	25.4471	26.1857	23.344	24.2522	23.4762	23.6278	87.68	67.5217	86.4286	80.4444	27.596	26.987	27.7238	27.3389	22.684	22.2783	22.7429	22.5056
1986	3	6	30.5176	23.288	7.22965	25.0593	29.2714	25.3625	26.0833	23.1538	24.4636	23.3909	23.6389	85	68.5455	85.0455	80	27.0385	27.45	27.4565	27.3211	22.3269	22.5773	22.6043	22.5158
1986	3	7	30.7647	23.0783	7.68645	24.9	28.9857	25.2625	26.1538	23.1148	24.09	23.3429	23.4556	85.6154	67.8	85.7143	79.4444	26.9385	26.79	27.4143	26.9778	22.2769	22.15	22.5762	22.2944
1986	3	8	30.7333	23.2696	7.46377	24.9	29	25.3529	26.12	23.048	24.2348	23.375	22.4545	85.125	68.5217	85.8333	79.7143	26.916	27.0783	27.4708	27.0286	22.248	22.287	22.5792	22.2857
1986	3	9	30.75	23.3545	7.39545	24.992	28.6429	25.0625	25.9385	23.048	24.2381	23.2261	23.5421	84.68	69.3333	85.0435	80.3684	26.844	27.219	27.1957	27.2316	22.196	22.2857	22.413	22.3895
1986	3	10	30.725	23.1043	7.62065	25.032	28.6692	25.2667	25.925	23.0308	24.6947	23.4417	23.8056	85.28	72.9474	84.9167	80.8889	27.088	28.4053	27.5125	27.7333	22.36	23.1316	22.5667	22.7444
1986	3	11	30.9125	23.3696	7.54293	24.8222	29.3375	25.2778	26.1067	23.228	24.5739	23.432	23.695	87.4	68.3913	85.76	80.65	27.388	27.7478	27.62	27.53	22.54	22.5826	22.668	22.555
1986	3	12	30.6	23.4609	7.13913	24.744	28.8375	25.0667	25.9	23.336	24.2091	23.475	23.66	88.8	69.4545	86.2917	81.25	27.712	27.15	27.6833	27.47	22.724	22.3455	22.7167	22.585
1986	3	13	30.55	23.5818	6.96818	24.84	29.1562	25.3176	26.0923	23.2077	24.6227	23.6522	23.9684	87.56	71.6818	86.9	83.0625	27.496	28.2273	28.14	28.3062	22.612	22.9818	22.99	23.1063
1986	3	14	30.9125	23.2292	7.68333	24.84	29.5625	25.3053	26.3067	23.572	24.6636	23.56	23.76	89.5	68.6364	86.96	81.1429	28.236	27.9091	27.9	27.8143	23.056	22.8227	22.872	22.8048
1986	3	15	30.55	23.3619	7.1881	25.12	29.0706	25.5333	26.3933	23.3538	24.5435	23.6417	23.9182	85.84	69.4348	85.8333	80.381	27.392	27.7783	27.9792	27.781	22.568	22.7043	22.8917	22.7524
1986	3	16	30.9467	23.5217	7.42493	25.1	29.4769	25.3875	26.3083	23.3923	24.8	23.6957	24.0053	86.6154	69.2857	87	81.3684	27.5962	28.1905	28.1522	28.0842	22.6769	22.981	23.013	22.9526
1986	3	17	30.44	23.8783	6.56174	25.2231	29.1846	25.4875	26.5333	23.608	24.7368	23.8091	24.1	87.68	72.9474	87.6818	82.5294	28.072	28.5316	28.4227	28.4294	22.956	23.1632	23.1682	23.1294
1986	3	18	31.025	23.6167	7.40833	25.0846	29.26	25.4118	26.3214	23.4154	24.7652	23.576	23.8955	86.9615	69.7391	86.48	80.7727	27.65	28.1783	27.908	27.8591	22.7192	22.9652	22.856	22.8091
1986	3	19	30.6706	23.5125	7.15809	25.1269	29.725	25.4737	26.4187	23.2154	24.9739	23.7154	23.9609	85.0385	70.2174	86.68	80.7273	27.1692	28.6478	28.284	28.0818	22.4077	23.2217	23.084	22.9455
1986	3	20	30.7733	23.675	7.09833	25.344	29.46	25.3333	26.2692	23.44	24.7696	23.8286	23.9474	85.2	69.1739	87.9048	80.9474	27.536	28.1304	28.5095	27.9789	22.656	22.9739	23.2048	22.8842
1986	3	21	30.8118	23.8087	7.00307	25.312	29.2529	25.4941	26.4357	23.5417	24.7478	23.7917	24.0474	86.0833	70.087	87.25	81.0526	27.8125	28.187	28.3542	28.1789	22.7917	23.0217	23.125	23.0211
1986	3	22	31.05	23.6957	7.35435	25.2038	29.525	25.2706	26.2933	23.5385	24.7826	23.6545	23.8263	87.0385	71.1739	87.6818	81.6842	27.9077	28.4	28.2182	27.8158	22.8538	23.087	23.0045	22.8
1986	3	23	31.4235	23.984	7.43953	25.2308	28.85	25.3889	25.9857	23.7154	24.5304	23.7583	23.89	88.2692	70.4783	86.8333	82.1	28.3115	27.8609	28.2875	28	23.1	22.787	23.0917	22.9
1986	3	24	31.3111	23.8667	7.44444	25.0923	29.4889	25.5444	26.3625	23.656	24.8667	24.1739	24.3714	87.52	68.25	88.2273	81.15	28.14	28.2083	28.9545	28.62	23	23.0208	23.4682	23.28
1986	3	25	31.0778	23.8167	7.26111	25.384	29.8	25.5222	26.6333	23.872	24.8174	24.025	24.3714	88.24	67.9565	87.9583	81.8095	28.572	28.0913	28.8292	28.7762	23.26	22.9	23.4042	23.3524
1986	3	26	31.1412	23.816	7.32518	25.3556	29.7067	25.7176	26.72	23.6519	25.0783	23.975	24.3091	86.7407	69.6087	87.0833	81.3636	28.0556	28.7043	28.6583	28.6273	22.9444	23.3043	23.3	23.2818
1986	3	27	30.9059	23.8083	7.09755	25.4538	29.6187	25.5125	26.4812	23.712	25.0542	23.8083	24.1182	86.76	71.125	86.9167	81.4545	28.148	28.8667	28.3375	28.3136	23.012	23.4	23.1167	23.1045
1986	3	28	31	23.8667	7.13333	25.3731	29.5429	25.6632	26.6357	23.6231	24.58	24.0583	24.0722	86.3462	68.35	87.0833	80.0556	27.9538	27.7	28.8208	28.0944	22.9	22.645	23.4042	22.95
1986	3	29	31.4235	23.96	7.46353	25.6692	29.4706	25.6353	26.5933	23.8346	24.4455	23.9636	23.9579	85.8462	67.5455	86.9545	79.3684	28.2808	27.4091	28.6364	27.8158	23.0808	22.5227	23.2909	22.8158
1986	3	30	31.2	23.856	7.344	25.6222	29.5813	25.67	26.5563	23.6519	24.787	23.736	24.0524	84.7778	67.5217	83.92	78.5714	27.8778	27.9565	27.932	27.881	22.8407	22.8348	22.88	22.8381
1986	3	31	31.2941	24	7.29412	25.4	29.1625	25.6842	26.54	23.6385	24.8727	23.9636	24.1056	86.3846	70.9545	86.4545	81.1111	28.0077	28.5773	28.6182	28.3	22.9269	23.2	23.2818	23.0778
1986	4	1	31.2333	24.1391	7.0942	25.5037	29.3571	25.6526	26.5154	23.8222	25.0316	24.112	23.1737	86.5385	69.1579	87.7083	81.9412	28.363	28.6474	28.9417	28.9353	23.1333	23.2158	23.4458	23.4353
1986	4	2	31.05	24.1652	6.88478	25.6538	29.4267	25.7667	26.55	23.664	25.0435	23.85	24.1	83.8333	68	85.1667	79.05	27.828	28.3545	28.225	28.005	22.824	23.0909	23.0667	22.91
1986	4	3	31.2	24.0381	7.1619	25.6	29.2789	25.85	26.5833	23.8	24.8333	24.1	24.1348	86.12	70.2917	86.4231	80.3636	28.208	28.375	28.8192	28.1227	23.044	23.1292	23.3885	22.9955
1986	4	4	30.9833	24.4	6.58333	25.7308	29.3375	25.925	26.7538	23.7692	24.8636	24.3	24.26	84.4	68.6818	87.75	81.5	28.0808	28.2045	29.275	28.7562	22.9692	23.0045	23.66	23.3562
1986	4	5	30.5375	24.6083	5.92917	25.8385	29.0765	25.9053	26.6533	23.776	25.1273	24.125	24.3778	84.4167	72.0909	86	81	28.0542	29.1364	28.9478	28.7389	22.9458	23.5455	23.4783	23.3333
1986	4	6	30.8	24.7478	6.05217	25.696	29.3	25.9	26.7214	24.0583	25.0545	24.1348	24.3842	87.4583	70.3182	85.087	80.8421	28.8125	28.7727	28.7	28.6947	23.3792	23.3091	23.3391	23.3
1986	4	7	31.0556	24.3652	6.69034	25.8519	29	26.1	26.6938	23.9077	24.952	24.0957	24.281	85.5	71.08	85.4783	81.0952	28.3731	28.68	28.6957	28.5524	23.1346	23.304	23.3304	23.2286
1986	4	8	31.0824	24.3913	6.69105	25.8077	28.8812	25.8	26.5769	23.808	24.9818	24.1182	23.0789	84.3333	71.9545	87.1818	81.5556	28.092	28.8	28.8955	28.6056	22.984	23.3545	23.4591	23.2778
1986	4	9	31.0316	24.2583	6.77325	25.6846	29.3444	25.84	26.6706	23.9333	24.924	24.1308	24.3583	86.3846	69.12	86.8846	80.9583	28.4885	28.396	28.9704	28.6917	23.2154	23.116	23.4815	23.3083
1986	4	10	31.5895	24.3417	7.24781	26.0333	29.5867	25.8947	26.8533	23.9615	25.1952	24.2154	24.525	84.4231	69.5909	87.68	81.0952	28.3769	28.9864	29.1115	28.9333	23.1308	23.4273	23.55	23.4333
1986	4	11	31.3556	24.15	7.20556	25.7769	29.3375	25.9882	26.9429	23.752	25.0091	24.2	24.2941	84.5833	69	86.9091	79.75	28.0417	28.4955	29.0182	28.5563	22.9458	23.1909	23.5273	23.2563
1986	4	12	30.9857	24.375	6.61071	26.0444	29.6533	25.9882	27.0583	23.8593	24.94	24.3053	24.6533	83.3333	67.8	87.0526	80.5333	28.0667	28.28	29.2158	29.2	22.963	23.015	23.6368	23.5933
1986	4	13	31.6471	24.2364	7.4107	25.88	29.6471	26.0353	27.02	23.968	25.025	24.087	24.3952	86	68.5417	86.087	80.4	28.6292	28.4667	28.787	28.775	23.2917	23.1458	23.3739	23.345
1986	4	14	30.8941	24.275	6.61912	25.864	29.1125	25.52	26.45	23.816	24.8381	23.792	24.1789	84.32	69.8636	86.9583	80.8	28.096	28.4091	28.284	28.335	22.972	23.0364	23.088	23.07
1986	4	15	31.4125	24.4	7.0125	26.048	29.8417	26.1125	27.0455	23.928	24.785	24.1739	24.4412	83.7083	65.7	86.3043	80.125	28.1417	27.62	28.9174	28.6375	23.0083	22.665	23.4652	23.2937
1986	4	16	31.5867	24.3917	7.195	26.16	30.2154	25.9375	27.0909	24.12	24.981	24.5417	24.6889	84.36	66.65	87.7391	80.5882	28.632	28.065	29.6739	29.1471	23.3	22.91	23.8957	23.5765
1986	4	17	31.375	24.5333	6.84167	26.363	29.68	26.2714	27.2	24	25.0087	24.4727	24.5444	82.3462	68.6522	86.6364	79.6111	28.2423	28.4826	29.5045	28.8444	23.0231	23.1391	23.7955	23.4
1986	4	18	30.9882	24.6167	6.37157	26.232	29.375	25.8615	27.0545	24.088	25.275	24.2409	24.5263	83.7083	72.3913	86.5714	80.8824	28.5	29.4043	29.0714	29.1353	23.2208	23.6783	23.5524	23.5706
1986	4	19	31.1385	24.7167	6.42179	26.1385	29.4588	26.3375	27.2385	24.1769	25.4545	24.52	24.8133	85.1923	73.4091	87.65	82.4667	28.8308	29.9318	29.695	29.68	23.3885	23.95	23.875	23.8467
1986	4	20	31.3059	24.65	6.65588	26.152	29.6125	26.2222	27.25	24.216	25.3091	24.6545	24.8353	85.25	71.9091	88.1364	80.9375	28.8333	29.45	29.9864	29.45	23.3958	23.6818	24.0545	23.7125
1986	4	21	31.3059	24.3417	6.96422	26.2308	29.6933	26.4267	27.2769	24.456	25.4	24.87	25.1118	86.52	72.15	88.85	84.1176	29.46	29.625	30.435	30.4059	23.76	23.77	24.31	24.2588
1986	4	22	31.1375	24.6952	6.44226	26.3417	29.4	26.0118	27.0556	24.3913	25.665	24.581	24.8857	85.087	73.1579	88.8095	82.3077	29.1783	30.2684	29.9429	29.7538	23.613	24.1368	24.0238	23.9077
1986	4	23	30.9	24.4818	6.41818	26.2308	29.76	26.3882	27.2	24.3615	25.3053	24.65	24.7857	85.6154	70.7368	86.75	81.6429	29.1808	29.2526	29.83	29.5143	23.6308	23.5947	23.98	23.7786
1986	4	24	31.0667	24.7042	6.3625	26.2	29.4286	26.1231	26.83	24.4077	25.2524	24.53	24.6824	86.3077	70.0476	87.2	81.3529	29.3346	29.0286	29.615	29.2294	23.7115	23.5143	23.885	23.6471
1986	4	25	31.68	24.8381	6.8419	26.3652	29.6286	26.2222	27.125	24.4364	25.3263	24.5958	24.8125	85.1364	70.1579	87.0833	81.1875	29.2864	29.2	29.7583	29.4938	23.6727	23.6053	23.9292	23.775
1986	4	26	31.1375	25.1048	6.03274	26.3769	29.9375	26.2556	27.14	24.368	25.181	24.6	24.6421	84.8	69.5714	87.087	80.1053	29.076	28.9143	29.7522	29.0947	23.556	23.4286	23.9435	23.5579
1986	4	27	31.2471	25.1727	6.07433	26.5308	29.6133	26.3647	27.1769	24.3769	25.2696	24.487	24.7105	83.7308	69.5652	85.6087	79.7368	29.0154	29.0304	29.4174	29.1421	23.5154	23.5043	23.7478	23.5895
1986	4	28	31.5071	25.2955	6.21169	26.3808	30.2857	26.37	27.3357	24.4308	25.2526	24.65	24.8111	85.1538	67.6316	86.9167	80.1667	29.2538	28.8263	29.8458	29.4056	23.6538	23.3947	23.9958	23.7333
1986	4	29	31.6375	24.787	6.85054	26.4333	29.8533	26.6	27.5	24.4074	25.24	24.6167	24.7889	84.6296	69.05	84.8333	79.0556	29.1778	29.025	29.5458	29.2278	23.6	23.48	23.8333	23.6333
1986	4	30	31.25	24.887	6.36304	26.3308	29.6778	26.5778	27.3	24.4231	25.2538	24.8	24.8545	85.4615	69.6923	86.4545	80.3636	29.2769	29.0269	30.0682	29.5227	23.6654	23.5154	24.1273	23.8091
1986	5	1	31.5	24.7	6.8	26.36	29.7778	26.6	27.3278	24.4	25.5364	24.725	24.8833	85.5417	71.3636	85.5417	80.8889	29.3125	29.8727	29.8583	29.7056	23.7	23.9545	23.9958	23.8778
1986	5	2	31.8375	25.275	6.5625	26.6074	30.1263	26.7048	27.5667	24.688	25.8095	25	25.205	85.08	71.3333	87.2609	81.55	29.712	30.3952	30.5304	30.325	23.92	24.2381	24.3696	24.23
1986	5	3	31.4444	25.087	6.35749	26.6148	29.6706	26.3619	27.3	24.6222	25.6261	24.763	25.0609	84.963	71.8696	87.5926	81.7391	29.6074	30.0304	30.1185	30.0565	23.8519	24.0609	24.137	24.0826
1986	5	4	31.3111	24.864	6.44711	26.4444	30.1125	26.3529	27.4385	24.675	25.6087	24.875	25.1263	86.875	70.3913	87.3478	81.1667	29.8542	29.7696	30.2609	30.0889	24	23.9565	24.2261	24.1278
1986	5	5	31.4824	24.728	6.75435	26.4	29.7294	26.6286	27.4667	24.575	25.4909	24.7	25.0588	86.0833	71.9091	84.625	80.8235	29.6042	29.7909	29.675	29.9529	23.8458	23.9455	23.8875	24.0529
1986	5	6	31.2889	25.1917	6.09722	26.4741	29.4714	26.5412	27.4167	24.6	25.4105	25.14	25.1643	85.8077	71.3889	87.8947	81	29.6385	29.6611	30.7526	30.1429	23.8808	23.8889	24.4947	24.1643
1986	5	7	31.1765	24.9565	6.21995	26.4926	29.8133	26.6	27.3923	24.7407	25.8435	25.0476	25.2778	86.7308	72.5652	87.1429	81.9444	29.9593	30.4435	30.5762	30.4278	24.0519	24.3043	24.3905	24.3111
1986	5	8	31.5294	25.304	6.22541	26.7846	29.5333	26.7444	27.3364	24.992	25.91	24.887	25.1125	86.36	74.75	85.6087	81.4375	30.424	30.92	30.1261	30.1	24.296	24.54	24.1522	24.1313
1986	5	9	31.5111	25.264	6.24711	26.4593	29.8625	26.9158	27.5937	24.872	25.8087	25.2182	25.3316	86.72	73	86.5909	82.5789	30.248	30.4696	30.8455	30.6368	24.204	24.313	24.5409	24.4263
1986	5	10	31.2267	25.432	5.79467	26.6667	29.8312	26.7667	27.5733	24.8	25.8591	24.9636	25.3	86.0769	72.3636	86.1429	81.0556	30.0154	30.5045	30.4476	30.4222	24.0846	24.3364	24.3286	24.3222
1986	5	11	31.8118	25.216	6.59576	26.6	30.1875	26.5579	27.4067	24.5154	25.7182	25.0273	25.0556	84.6538	69.7273	87.8182	81.1111	29.3423	29.9	30.6364	29.95	23.7077	23.9773	24.4182	24.0222
1986	5	12	31.6875	25.025	6.6625	26.6654	30.225	26.8737	27.6375	24.74	26.0227	25.0842	25.2412	85.64	71.1818	87.2632	81.7647	29.864	30.7682	30.6895	30.4471	24.004	24.4409	24.4684	24.2824
1986	5	13	32.1889	25.3545	6.83434	26.852	30.5889	27.06	28.0357	24.8167	26.1455	24.985	25.4071	84.913	70.4091	86	80.7692	29.9043	30.85	30.4	30.6	24.0174	24.5091	24.3	24.3846
1986	5	14	31.425	25.1391	6.28587	26.632	30.3111	26.79	27.7438	24.85	25.8636	24.9429	25.2111	86.8333	71.1818	86.7143	81.1667	30.2042	30.4409	30.381	30.3056	24.1958	24.2727	24.281	24.2222
1986	5	15	31.3556	25.368	5.98756	26.6111	29.5714	26.5444	27.2692	24.8308	25.8762	25.113	25.365	86.7308	73.0526	87.8261	82.8889	30.1538	30.5947	30.787	30.7	24.1692	24.2789	24.5	24.4111
1986	5	16	31.5529	25.264	6.28894	26.7231	29.8875	26.5368	27.3846	24.7615	25.6381	24.7818	24.9438	85.08	70.7619	86.7727	80.1875	29.724	29.9333	30.0864	29.7	23.912	24.0476	24.1182	23.8937
1986	5	17	32.2667	25.2708	6.99583	26.752	30.3882	26.6737	27.6786	24.8833	25.8261	25.0385	25.305	86	69.8261	86.6538	81.05	30.1792	30.1522	30.5269	30.385	24.1708	24.1261	24.3538	24.285
1986	5	18	32.0667	25.325	6.74167	26.7704	30.35	26.6118	27.5923	24.776	25.7545	24.9273	25.1882	85.52	68.6364	86.0455	79.9412	29.912	29.8409	30.2545	30.0294	24.024	23.9727	24.2182	24.0941
1986	5	19	32.3375	25.2909	7.04659	26.816	29.9813	26.67	27.38	24.8783	25.8211	25.0435	25.15	85.3478	71	87.6957	82.3125	30.0783	30.2684	30.6522	30.2938	24.1217	24.2	24.4261	24.2312
1986	5	20	32.05	24.887	7.16304	26.9083	30.5263	26.9158	27.8438	24.7478	25.7308	24.8273	25.0474	85	68.6538	86.2273	79.3333	29.9955	29.7962	30.1	29.8667	24.0727	23.9538	24.1273	24.0056
1986	5	21	32.2	25.104	7.096	26.7231	30.525	27.0533	27.97	24.8583	25.9636	24.8947	25.1357	85.625	70.7619	84.7368	79.9286	30.1083	30.5095	30.0211	29.9643	24.1333	24.3143	24.0842	24.0286
1986	5	22	31.9667	25.024	6.94267	26.6519	30.6625	26.6222	27.7286	24.7391	25.9714	24.8889	25.1143	85.5652	68.5714	87.2222	80.0714	29.8522	30.2905	30.2889	29.95	23.9957	24.2238	24.2333	24.0429
1986	5	23	32.2462	24.976	7.27015	26.7778	30.5944	26.93	27.9176	24.6846	26.0522	25.2	25.3526	84.3846	70.0435	87.2273	80.1579	29.6423	30.6478	30.9091	30.4526	23.8731	24.4043	24.5591	24.3158
1986	5	24	31.8286	24.976	6.85257	26.856	30.2059	26.8	27.6667	24.9273	25.9739	24.8625	25.1	85.4091	69.2273	83.75	78.0909	30.1955	30.2636	29.8938	29.6545	24.1864	24.2	24.0125	23.8545
1986	5	25	31.8429	25.2	6.64286	26.824	30.6533	27.1765	27.9833	24.8917	26.185	24.9714	25.3187	85.0435	70.4211	84.1905	80.1875	30.15	30.8105	30.1762	30.1562	24.1667	24.5053	24.1571	24.175
1986	5	26	31.7867	25.1083	6.67833	26.736	30.4	26.5263	27.5813	25.025	25.8227	24.84	25.1632	86.9167	70.0455	86.2	80.5263	30.5417	30.2409	30.095	30.1211	24.3708	24.1909	24.125	24.1263
1986	5	27	32.0375	25.3174	6.72011	26.8154	30.6125	26.9625	27.7933	24.868	25.813	25.0818	25.235	85.08	69.3043	85.9545	80.3	30.036	30.0696	30.5636	30.21	24.112	24.0652	24.3727	24.18
1986	5	28	31.9882	25.45	6.53824	27.008	30.5125	26.9789	27.9769	25.0917	26.53	25.181	25.66	85.6667	73.35	86.2381	81.4	30.525	31.97	30.7381	31.2133	24.3583	25.08	24.481	24.7133
1986	5	29	32.475	25.52	6.955	26.9556	30.825	27.2125	28.1571	25.1385	26.28	25.17	25.5188	86.1154	71.35	85.35	80.9375	30.6731	31.21	30.665	30.8187	24.4385	24.655	24.425	24.4875
1986	5	30	32.1444	25.4174	6.72705	27.048	30.7071	27.2263	27.8583	24.8917	25.9556	25.06	25.1923	83.9583	68.3889	84.2	79.1538	29.9792	30.2056	30.365	30.0154	24.0625	24.1444	24.235	24.0692
1986	5	31	32.7059	25.713	6.99284	26.937	30.8667	27.2632	28.0571	24.887	26.0619	25.2609	25.425	84.6957	69.0476	85.1739	79.5	30.0435	30.4714	30.8	30.45	24.1087	24.3286	24.5	24.3125
1986	6	1	32.4105	25.6273	6.78325	27.2417	31.0389	27.09	28.2714	25.2	26.2864	25.5167	25.7765	84.7619	69.0909	88.0417	80.6471	30.6381	30.95	31.5792	31.2412	24.4429	24.55	24.925	24.7294
1986	6	2	32.1889	25.113	7.07585	26.9385	30.525	27.0091	27.8158	25.0615	26.188	25.208	25.4609	85.68	70.8	86.24	81	30.408	31.008	30.804	30.6182	24.3	24.588	24.516	24.4136
1986	6	3	32.24	24.9391	7.30087	27.0231	31.0778	27.0579	28.14	25.087	25.8636	25.04	25.2857	85.7391	67	85.6842	79.5	30.5391	29.8773	30.3895	30.2357	24.3696	23.9955	24.2895	24.2
1986	6	4	31.6333	25.2826	6.35072	27.0259	30.2526	27.2727	27.8	24.912	25.9385	25.216	25.319	85.16	70.3333	85.48	80.9	30.132	30.5667	30.752	30.515	24.136	24.3708	24.484	24.34
1986	6	5	32.0333	25.432	6.60133	27.0444	30.7556	27.17	28.1588	25.0615	25.8333	25.2167	25.381	85.3846	68.0417	85.9167	79.3333	30.4346	29.9	30.8042	30.3524	24.3154	24.0208	24.5208	24.2619
1986	6	6	32.0105	25.45	6.56053	27	30.4722	26.7556	27.7077	25	25.825	25	25.2	84.5217	68.9167	86.2273	79.8125	30.0957	30.0083	30.3955	30.0375	24.1261	24.075	24.2909	24.0875
1986	6	7	32.1895	25.0913	7.09817	26.92	30.6	26.9684	27.7929	24.8478	25.9217	24.9	25.2235	84.6087	68.7273	84.6364	79.3125	29.9609	30.1591	30.0545	29.975	24.0435	24.1227	24.1182	24.05
1986	6	8	31.6556	25.5043	6.15121	27.2077	30.3222	27.0474	27.8929	24.88	25.7913	25.2476	25.2133	82.8	69.7826	86.2381	79.0667	29.832	30.0957	30.9	30.0467	23.952	24.0783	24.5333	24.0667
1986	6	9	31.9789	25.2304	6.74851	27.0286	29.995	27.2	27.9294	25.1917	26.0538	25.2364	25.5278	85.5	72.1154	84.9545	80.8889	30.6875	30.8577	30.7	30.8167	24.45	24.5192	24.4727	24.5222
1986	6	10	32.3222	25.3583	6.96389	26.9857	30.5059	27.2947	28.1235	25.0519	25.792	25.352	25.4348	85.4815	69	86.08	80.1739	30.4259	30.0083	31.064	30.5478	24.3185	24.0625	24.656	24.3696
1986	6	11	32.2	25.3391	6.86087	27.0846	30.1789	27.5895	28.38	25.1583	25.9417	25.1619	25.5471	84.5833	71.0417	84.05	80.2353	30.5458	30.4833	30.485	30.7941	24.375	24.3458	24.335	24.5118
1986	6	12	31.8778	25.1739	6.70386	27.1	30.2105	27.1	27.9312	25.0167	25.7167	25.064	24.0667	84.0435	69.75	85.4583	79.5789	30.2667	29.9625	30.5375	30.1316	24.2333	24.0292	24.3875	24.1368
1986	6	13	32.3579	25.416	6.94189	27.0444	31.0105	26.8818	27.9588	24.9538	26.2333	25.1692	25.4524	84.6154	69.125	86.9231	80.3333	30.2115	30.8875	30.7885	30.6286	24.1346	24.5458	24.5154	24.4048
1986	6	14	32.3222	25.88	6.44222	27.1111	29.9889	27.1333	27.8875	25.0923	25.7542	25.2417	25.26	85	71.3043	86.125	80.1579	30.4423	30.2696	30.875	30.2737	24.3231	24.1826	24.5375	24.2211
1986	6	15	32.2706	25.575	6.69559	26.9357	30.8556	26.955	27.9	24.9154	26.0182	25.287	25.3706	84.4615	68.0455	87.5	80.2941	30.0731	30.3136	31.0545	30.4941	24.1192	24.2364	24.6545	24.3412
1986	6	16	32.0714	25.568	6.50343	26.9538	31.1053	26.9895	27.8857	24.904	26.0167	25.2182	25.3611	84.76	67.2917	86.7727	79.8889	30.092	30.2292	30.8545	30.3944	24.124	24.1625	24.5455	24.2889
1986	6	17	32.2824	25.5833	6.69902	27.1111	30.95	27.1238	28.0214	25.0154	25.6381	25.2667	25.2706	84.2308	66.4762	86.5417	78.7647	30.2385	29.319	30.9375	30.0353	24.2154	23.7	24.5833	24.1059
1986	6	18	32.5333	25.825	6.70833	27.0077	30.9111	27.1059	27.9769	24.872	25.7391	25.1	25.3222	83.96	65.913	84.0476	78.1765	29.972	29.4957	30.2762	30.0529	24.052	23.7826	24.2333	24.0941
1986	6	19	32.1706	25.9217	6.24885	27.0571	30.9444	26.95	27.8824	25.0714	25.92	25.1385	25.4	85.1429	67.2	86.2308	80.2609	30.4571	29.992	30.6731	30.5043	24.3179	24.044	24.4385	24.3304
1986	6	20	32.5444	25.7636	6.78081	27.072	30.5778	27.0889	28.0286	25.113	26.0818	25.1	25.4188	84.9545	69.2381	84.7273	80.3125	30.5522	30.4381	30.4455	30.6375	24.3826	24.3048	24.3136	24.425
1986	6	21	31.8	25.4857	6.31429	27.0077	30.4	27.025	27.8	25.1167	25.8667	25.2	25.3867	85.7917	70.4118	86.5	80.9286	30.6	30.4118	30.84	30.6214	24.3792	24.2706	24.515	24.3786
1986	6	22	32.2667	25.625	6.64167	26.9154	30.4857	27.1053	27.8182	24.896	25.7	24.9053	25.2167	84.96	68.1667	84	79	30.088	29.6833	30.0105	30	24.128	23.8833	24.0684	24.075
1986	6	23	32.3556	25.7652	6.59034	26.9333	30.6429	27.05	27.69	25.0727	25.6842	25.0842	25.2643	86.1364	66.8333	85.7895	80.5385	30.5182	29.5556	30.5368	30.2231	24.3636	23.8167	24.3737	24.2077
1986	6	24	32.3778	25.4708	6.90694	27.0769	31.425	26.9	28.0091	25.04	25.8273	25.0087	25.2133	84.88	65.0909	85.8261	78.3333	30.328	29.4864	30.3783	29.8667	24.256	23.7909	24.2783	24.02
1986	6	25	32.3368	25.675	6.66184	26.8963	31.1625	26.97	28.0312	24.8615	25.8	25	25.2	84.8846	65.6364	85.52	78.5714	30.0346	29.5636	30.32	29.9381	24.0846	23.8182	24.26	24.019
1986	6	26	32.2421	25.5565	6.68558	26.9704	31.0471	27.01	28.0833	24.7	25.781	25.0571	25.275	83.1538	65.7619	85.5238	79.4167	29.5385	29.6095	30.4381	30.2833	23.7923	23.819	24.319	24.1917
1986	6	27	32.6778	25.5667	7.11111	26.8714	30.78	27.1895	27.9923	24.9556	25.94	25.1	25.3118	85.4444	67.65	84.913	79.5294	30.2519	30.065	30.4957	30.2	24.2185	24.11	24.3478	24.1824
1986	6	28	32.3158	25.4583	6.85746	26.8154	30.8875	27.0421	27.9692	24.9923	25.8957	25.216	25.2684	86.2692	66.8696	86.625	79.7222	30.4077	29.9	30.7375	30.15	24.3	24.0043	24.4667	24.1611
1986	6	29	31.8556	25.6917	6.16389	26.9385	30.6857	27.1059	28.0727	24.8692	25.9	25.2818	25.2688	84.56	68.15	87.5909	79.25	30.004	30.055	31.0727	30.1125	24.084	24.09	24.65	24.1188
1986	6	30	32.5765	25.5565	7.01995	26.7692	30.8933	26.8316	27.9417	24.848	25.8211	25.0174	25.2063	85.88	66.5789	86.2609	79.125	30.1	29.6895	30.4478	29.975	24.116	23.8684	24.3261	24.05
1986	7	1	32.575	25.2591	7.31591	26.7833	30.7111	26.75	27.7286	24.7478	25.887	25	25.2389	84	67.6087	86.9	79.8235	29.55	29.9609	30.445	30.0706	23.8136	24.013	24.335	24.1
1986	7	2	32.475	25.2476	7.22738	26.7909	31.0333	26.6286	27.7583	24.887	25.725	24.99	25.1471	85.6667	65.7917	87.9474	79.2667	30.119	29.4125	30.4684	29.875	24.1476	23.7417	24.3526	24.0125
1986	7	3	32.4706	25.3714	7.09916	26.7923	30.5385	26.7647	27.7583	24.8667	26.3222	25.0421	25.3923	85	71.3529	87.3684	79.8182	30.0333	31.1941	30.6	30.4417	24.0958	24.6824	24.4053	24.3
1986	7	4	31.7882	25.2818	6.50642	26.896	30.8133	26.8625	27.8714	25.12	25.6952	25.13	25.2389	86.125	66.1429	86.6316	78.875	30.4625	29.419	30.6368	29.9882	24.3333	23.7476	24.4368	24.0706
1986	7	5	32.5529	25.2857	7.26723	26.9565	31.1467	27	28.1909	24.9913	25.91	25.0706	25.3	85.4545	65.75	87.6471	78.9231	30.3273	29.775	30.6882	30.1231	24.25	23.91	24.4588	24.1231
1986	7	6	32.48	25.2545	7.22545	26.9667	31.0875	26.7647	27.9	25.0545	25.9263	25.0348	25.1706	85.8636	66.5556	87.4545	79.2667	30.4636	30.0389	30.7227	30.0533	24.3364	24.1	24.4773	24.1133
1986	7	7	32.25	25.2952	6.95476	26.8435	30.4875	26.8778	27.7538	24.9091	25.8	25.1364	25.3813	85.5	68.9	86.4762	80.8667	30.1909	30.13	30.619	30.5867	24.1864	24.14	24.419	24.3933
1986	7	8	32.1467	25	7.14667	26.736	30.3143	26.5765	27.5615	24.9	25.7556	25.0333	23.5214	85.7826	67.25	88.3889	80.5	30.2333	29.7875	30.7111	30.2417	24.2042	23.925	24.4611	24.2083
1986	7	9	32.1133	24.8609	7.25246	26.6692	30.5684	26.7333	27.6294	24.912	25.7462	25.112	25.2955	86.3333	67.6154	87.5833	80.5	30.2667	29.6923	30.6292	30.225	24.2292	23.85	24.4208	24.17
1986	7	10	32.4824	25.1167	7.36569	26.864	30.7625	26.9778	27.8833	24.92	25.6571	24.9333	23.8789	84.5217	66.381	84.1304	78.5294	30.1833	29.3857	29.9435	29.7647	24.1667	23.7	24.0304	23.9294
1986	7	11	32.4133	25.0435	7.36986	26.8385	30.8375	26.8556	27.8286	25.1407	25.8952	25.26	25.4812	86.9615	67.8571	87.55	80.9333	30.7	30.0524	31.025	30.6467	24.4538	24.0619	24.64	24.4133
1986	7	12	32.575	25.3478	7.22717	26.7846	31.2941	26.92	27.925	24.8923	25.9818	25.3167	25.39	85.52	66.5909	86.8261	79.75	30.104	30.0545	30.8652	30.385	24.152	24.0864	24.5348	24.27
1986	7	13	32.5125	25.3167	7.19583	26.9846	30.6133	26.9625	27.8154	24.888	25.9864	25.2762	25.375	84.28	66.9524	86.1	79.6	29.956	29.9238	30.74	30.34	24.048	24.0095	24.495	24.24
1986	7	14	32.3077	24.9739	7.33378	26.8	30.8706	26.9263	27.8786	25.0583	26.0158	25.1619	23.8467	86.3182	68.3684	86.7	81.7143	30.5783	30.3684	30.585	30.8143	24.3913	24.2421	24.38	24.5214
1986	7	15	32.4	25.0636	7.33636	26.888	30.8235	26.89	27.8813	24.975	25.7818	25.1	25.3263	85.913	66.6818	86.5	79.6667	30.2174	29.6909	30.6136	30.2056	24.1957	23.8864	24.4273	24.1667
1986	7	16	32.48	25.0043	7.47565	27	30.9067	27.0625	28.0231	24.976	25.92	25.3053	25.2625	84.1739	67.15	87.0526	78.5625	30.013	29.985	31.0737	30.0625	24.0783	24.065	24.6474	24.1125
1986	7	17	32.3846	25.1478	7.23679	26.856	31.225	27.015	28.0533	24.6083	26.15	24.8571	25.3125	83.4783	67.1364	84.619	79.2667	29.4696	30.45	30.0048	30.3667	23.7304	24.3	24.0857	24.26
1986	7	18	32.44	25.1273	7.31273	26.8435	31.0687	26.9111	27.9167	24.6909	25.4524	25.0182	25.0533	83.9048	63.7143	86.4091	77.8	29.5	28.6714	30.4909	29.54	23.7952	23.2952	24.3364	23.8
1986	7	19	32.7176	25.1913	7.52634	26.7417	31.2278	26.9158	27.9733	24.984	26.17	25.1636	25.5133	86.6087	66.7	86.4545	80.0667	30.5667	30.435	30.7182	30.8067	24.3792	24.295	24.4955	24.5267
1986	7	20	32.8353	25.4957	7.33964	26.9667	31.4556	27	27.97	24.9818	26.2792	25.17	25.2714	85.5909	67.2917	87.1667	79.1538	30.2909	30.7083	30.7444	30.1769	24.2455	24.4375	24.4944	24.1692
1986	7	21	32.7647	25.4522	7.31253	26.9231	31.3235	26.9368	28.0533	25	25.9478	25.2	25.4	85.36	66.3636	86.3158	79.4375	30.28	30.1227	30.7789	30.525	24.228	24.1227	24.4842	24.3687
1986	7	22	32.8471	25.2417	7.60539	27.0815	31.4438	27	28.1438	25.16	25.9667	25.0783	25.45	85.56	64.7619	85.6957	78.5	30.624	29.7571	30.4913	30.4	24.42	23.919	24.3478	24.2833
1986	7	23	32.5412	25.3043	7.23683	26.9704	30.68	26.9167	27.8385	24.9	25.8348	25.3083	25.3167	84.5833	67.8182	87.6522	79.75	30.0417	29.8136	31.0609	30.1313	24.1167	23.9455	24.6826	24.1625
1986	7	24	32.5867	25.4409	7.14576	27.1333	30.8538	27.2	28.1429	25.0571	25.98	25.2333	25.4091	84.4286	67.4	85.6471	78.9091	30.2905	30.11	30.7176	30.3091	24.2524	24.115	24.4824	24.2455
1986	7	25	32.7333	25.35	7.38333	27.0625	30.9588	26.975	28.0462	25	26	25.0571	25.3167	84.3478	67.2609	85.619	78.8235	30.1435	30.1304	30.4524	30.1882	24.1522	24.1043	24.3238	24.1706
1986	7	26	32.7231	25.113	7.61003	27.05	31.1214	27.1867	28.11	24.9182	25.7095	25.16	25.2467	84.1364	65.0476	86.3684	79	30.0227	29.281	30.7368	30.2	24.0818	23.6143	24.4737	24.15
1986	7	27	32.9333	25.0348	7.89855	26.952	31.2647	27.19	28.0462	25.075	26.16	25.4261	25.6267	85.375	67.25	87.2174	80.8667	30.4417	30.515	31.287	31.02	24.3208	24.315	24.7913	24.6067
1986	7	28	33.4	25.3739	8.02609	26.8957	31.0125	27.1222	28.025	24.9364	26.0136	25.22	25.5067	85.5909	66.4286	86.5263	80.2857	30.2045	30.0333	30.9211	30.6357	24.1864	24.0333	24.5895	24.4
1986	7	29	32.8125	25.3826	7.42989	27.2	31.2706	27.1444	28.2643	24.9826	26.113	25.3217	25.5389	83.6957	66.1304	85.8636	78.7059	30.113	30.2043	30.9091	30.5059	24.1435	24.1609	24.5864	24.3471
1986	7	30	32.8118	25.5417	7.2701	27.112	31.0824	27.06	28.1364	24.9833	25.9583	25.315	25.5375	84.3333	66.125	86	79.5	30.1833	29.925	30.8056	30.5857	24.1667	23.9875	24.5222	24.3643
1986	7	31	33.0133	25.415	7.59833	26.925	31.6235	27.2105	28.2438	25.0957	26.1091	25.4957	25.545	86.6522	64.8636	87.7391	79.8	30.6174	30.0909	31.4913	30.715	24.413	24.1091	24.8783	24.46
1986	8	1	33.0235	25.3727	7.6508	27.144	31.1059	27.2222	28.3231	25.113	26.0714	25.4818	25.6	84.8261	66.5714	87.2381	79.8235	30.4609	30.2	31.4952	30.8941	24.3348	24.1619	24.881	24.5412
1986	8	2	33.2941	25.4571	7.83697	27.0833	31.0647	27.2353	28.2857	25.0696	26.1	25.3455	25.4842	84.7727	66.4762	86.0909	78.3889	30.3364	30.181	31.0455	30.3944	24.2545	24.1524	24.6455	24.2778
1986	8	3	33.025	24.981	8.04405	27.1957	31.2667	27.2556	28.525	25.0571	25.9737	25.0714	25.3733	83.7619	66	84.4	77.4667	30.2571	29.9105	30.35	30.1667	24.2143	24.0158	24.23	24.1467
1986	8	4	33.1938	25.05	8.14375	27.264	31.2571	27.2222	28.2417	25.0957	25.9474	25.2476	25.42	83.9565	64.2632	86.0952	78.5333	30.3696	29.6316	30.881	30.3533	24.2696	23.8316	24.5476	24.2333
1986	8	5	33.4059	25.3682	8.0377	27.016	31.2563	27.3412	28.2692	25.1043	26.3864	25.4136	25.65	85.8261	68.3636	86.619	80.4118	30.5478	31.0545	31.2095	30.9824	24.3652	24.5455	24.7333	24.5588
1986	8	6	33.2667	25.5318	7.73485	27.2478	31.78	27.5056	28.3917	25.1545	26.2474	25.3429	25.5	83.5714	65.1053	84.9	79.4667	30.5136	30.3526	30.88	30.94	24.3364	24.2211	24.55	24.56
1986	8	7	32.8533	25.6095	7.24381	27.1962	31.3571	27.2222	28.4182	25.3	26.4375	25.5	26.0111	85.9565	66.5625	87	80.8889	30.9522	30.9187	31.425	31.7778	24.5913	24.525	24.8563	25.0333
1986	8	8	32.6533	25.4818	7.17152	27.3043	31.5375	27.4167	28.5111	25.2609	25.9619	25.1667	25.4333	84.8182	65.15	82.7647	76.2308	30.75	29.855	30.2471	29.7769	24.5	23.965	24.2059	23.9385
1986	8	9	32.9733	25.4667	7.50667	27.2435	31.2941	27.2105	28.3417	25.34	26.4842	25.3684	25.8583	85.8	69.1579	86.6316	80.4167	30.995	31.4158	31.1737	31.4667	24.615	24.8	24.6947	24.85
1986	8	10	33.3875	25.3619	8.0256	27.0957	31.6667	27.3	28.51	25.2952	26.3714	25.5111	25.91	85.8571	64.7857	85.9444	78.5	30.9238	30.5357	31.35	31.23	24.6	24.3286	24.8222	24.74
1986	8	11	33.3176	25.4	7.91765	27.4	31.6875	27.4267	28.6182	25.1727	26.23	25.5579	25.6643	83.8182	64.35	86.1579	77.3571	30.4682	30.25	31.5053	30.6857	24.3182	24.165	24.8895	24.4143
1986	8	12	33.3059	25.5409	7.76497	27.4864	31.7824	27.44	28.7385	25.119	26.02	25.4364	25.6133	83	63.2	86.0476	78	30.3	29.7	31.1143	30.6071	24.2381	23.85	24.681	24.3714
1986	8	13	33.05	25.3773	7.67273	27.3217	31.7571	27.3684	28.7091	25.3364	26.5263	25.5905	26.0857	85.0952	67	86.9048	80.5385	30.8048	31.1167	31.6048	31.7538	24.5048	24.6278	24.9619	25.0077
1986	8	14	33.4625	25.2909	8.17159	27.3727	31.8588	27.3647	28.6727	25.4889	26.2227	25.4952	25.8357	85.3889	64.7273	86.5238	78.8571	31.2389	30.2909	31.3381	31.1143	24.7444	24.1727	24.8048	24.6714
1986	8	15	33.0133	25.3909	7.62242	27.3583	31.225	27.6	28.5385	25.0391	26.1765	25.4789	25.6	82.6957	67.1765	84.1053	78.3636	30.1217	30.5118	31.1211	30.7455	24.1174	24.3294	24.6684	24.4455
1986	8	16	33.1	25.5368	7.56316	27.396	31.1133	27.7	28.25	25.232	26.3444	25.62	25.9067	83.9167	68.0556	84.7895	81.3571	30.5917	31	31.4105	31.6714	24.3792	24.5556	24.8368	24.95
1986	8	17	33.1875	25.5238	7.66369	27.4696	31.82	27.5444	28.525	25.3304	26.2444	25.6842	25.9077	83.4545	64.3889	86.4211	79.4167	30.6273	30.2278	31.7474	31.3333	24.4227	24.1667	25.0158	24.7917
1986	8	18	32.75	25.619	7.13095	27.275	31.22	27.33	28.4846	25.1909	26	25.6	25.7571	84.8182	66.7647	86.3	79.6154	30.6	30.0588	31.545	31.0692	24.4091	24.0882	24.905	24.6538
1986	8	19	33.2824	25.3273	7.95508	27.1727	31.5812	27.6632	28.7273	25.287	26.2632	25.75	25.7867	85.1818	65.7368	85.7895	78.7857	30.6545	30.4737	31.8316	31.0857	24.4318	24.2737	25.0421	24.6429
1986	8	20	33.1846	25.619	7.56557	27.4087	31.425	27.3647	28.45	25.5043	26.34	25.5368	25.8286	85.2381	66.6	86.9474	79.3571	31.081	30.675	31.5105	31.1857	24.6857	24.4	24.8842	24.7214
1986	8	21	33.3875	25.3909	7.99659	27.3667	31.5333	27.5263	28.5231	25.3652	26.3778	25.6	25.8	85.1364	66.7778	86.0909	79.7333	30.9364	30.8111	31.5545	31.2	24.6045	24.5	24.8864	24.72
1986	8	22	33.6471	25.2273	8.41979	27.2667	31.2687	27.3	28.4083	25.2174	26.3818	25.3889	25.64	84.913	68	86.7222	79.1333	30.6783	30.9955	31.2111	30.82	24.4391	24.5591	24.7278	24.5133
1986	8	23	33.5067	25.2174	8.28928	27.475	31.3706	27.55	28.5833	25.3739	26.319	25.6875	26.0545	84.4286	66	87.375	80.3636	31.0682	30.5667	31.8375	31.7	24.6591	24.3762	25.05	25
1986	8	24	33.3867	25.3684	8.01825	27.232	31.45	27.5059	28.4429	25.2261	26.181	25.6421	25.5929	84.8182	66.381	86.7778	78.5385	30.6273	30.319	31.8167	30.8538	24.4227	24.2333	25.05	24.5462
1986	8	25	33.2667	25.1238	8.14286	27.1273	31.1867	27.27	28.3692	25.2273	26.18	25.581	25.6812	85.7619	66.75	87	79.5625	30.7095	30.395	31.581	30.9625	24.4714	24.27	24.9381	24.5875
1986	8	26	33.8824	25.0273	8.85508	27.2696	31.4833	27.5889	28.7	25.3304	26.2167	25.5263	25.5929	86.0455	65.7059	84.7222	78.1818	31.1591	30.5353	31.2	30.9091	24.7	24.3529	24.7167	24.5636
1986	8	27	32.6571	25.1524	7.50476	27.4333	31.1733	27.6824	28.7	25.5143	26.27	25.7579	25.8643	85.7143	68.2632	85.9474	78.7692	31.3143	30.8053	31.8263	31.0923	24.8048	24.4789	25.0474	24.6538
1986	8	28	33.4353	24.8952	8.54006	27.4417	31.3125	27.5438	28.44	25.1818	26.345	25.775	25.65	84.2381	67.05	87.5	78.6154	30.7238	30.77	31.995	30.6615	24.4714	24.475	25.155	24.4308
1986	8	29	33.2	25.181	8.01905	27.3391	30.4714	27.6059	28.2182	25.3429	26.03	25.7273	25.7312	85	68.1	86.2727	79.5625	30.919	30.23	31.7864	30.975	24.5619	24.15	25.0273	24.5687
1986	8	30	33.3813	25.7571	7.62411	27.5083	31.725	27.62	28.7385	25.4348	26.1	25.819	25.8333	84.4348	63.9444	86.6	78.5	31.0565	29.9944	32.015	31.0571	24.6565	24.0333	25.15	24.6214
1986	8	31	33.575	25.34	8.235	27.5565	31.7267	27.5733	28.5364	25.4364	25.88	25.92	25.7438	84.5	62.5	88.25	79.0625	31.0409	29.27	32.365	30.9188	24.6455	23.575	25.345	24.5312
1986	9	1	33.2615	25.5789	7.68259	27.7391	31.5769	27.625	28.7167	25.6955	26.3824	25.6632	25.82	85.0455	66.7059	85.4444	78.1333	31.6	30.8	31.4	31.04	24.9273	24.4706	24.8389	24.6267
1986	9	2	33.0154	25.4455	7.56993	27.4957	31.2375	27.52	28.4733	25.3545	26.025	25.8174	25.75	84.3636	67.25	86.9565	79.2222	30.8818	30.205	32.0304	31.0667	24.5182	24.14	25.187	24.6167
1986	9	3	33.0857	25.17	7.91571	27.5091	31.9467	27.72	28.8364	25.4762	26.2905	25.7789	25.8467	85.2381	65.15	86	78.1429	31.1905	30.68	31.9611	31.2929	24.7286	24.415	25.1222	24.7714
1986	9	4	33.7538	25.31	8.44385	27.365	32	27.9765	28.9667	25.4211	26.4	25.8222	25.9727	85.9474	64.7222	85.1176	78.9	31.1632	30.6944	32.0176	31.74	24.7211	24.4167	25.1588	24.99
1986	9	5	33.5692	25.6895	7.87976	27.2	31.4267	27.9	28.5833	25.2545	26.575	25.8625	25.9692	85.2381	68.75	85.6875	81.3333	30.6619	31.425	32.0375	31.6917	24.4095	24.825	25.1687	24.9583
1986	9	6	33.4923	25.67	7.82231	27.3455	31.2857	27.6588	28.4615	25.4952	26.3474	25.935	25.9812	86.8571	65.7368	87.1	80.0625	31.3619	30.6579	32.29	31.575	24.8095	24.3579	25.305	24.8938
1986	9	7	33.0833	25.6	7.48333	27.6182	31.2267	27.3429	28.2909	25.6667	26.4429	25.6111	26.06	85.65	67.9524	86.2941	80.4615	31.585	31.0762	31.5824	31.7462	24.94	24.6333	24.8941	25.0077
1986	9	8	33.3231	25.6	7.72308	27.94	31.1667	27.1647	28.2917	25.75	26.1636	25.219	25.7062	84.4211	67.3636	85.381	78.8	31.6263	30.55	30.7619	30.8667	24.9579	24.3318	24.481	24.5133
1986	9	9	33.1143	25.61	7.50429	27.2	31.3833	27.4667	28.3667	25.1727	26.42	25.6105	25.9714	85.0455	66.9474	85.6316	80.3571	30.6273	30.8579	31.5474	31.6214	24.4136	24.4737	24.8789	24.9214
1986	9	10	33.4143	25.5048	7.90952	27.6174	30.6357	27.6	28.21	25.5636	26.2	25.75	25.825	85.1364	70.4706	86	81.1667	31.3636	31.0412	31.8067	31.4667	24.8	24.5706	25.0333	24.8167
1986	9	11	33.2429	25.5474	7.69549	27.5217	30.825	27.4	28.1714	25.4091	26.1429	25.68	25.7167	84.7273	67.9524	86.7368	80.5294	31.0273	30.5	31.7105	31.0882	24.6364	24.2762	24.9842	24.6412
1986	9	12	33.1333	25.7429	7.39048	27.8696	31.3067	27.4222	28.4714	25.5273	26.33	25.4182	25.8667	83.1364	66.4	84.8636	79.1667	31.1	30.76	31.0727	31.3333	24.6227	24.405	24.65	24.7667
1986	9	13	33.2857	25.44	7.84571	27.4478	31.6429	27.5556	28.5923	25.1182	26.2211	25.95	25.8437	83.2273	65.2222	87.7	79.3125	30.3455	30.2278	32.385	31.225	24.2091	24.1833	25.355	24.725
1986	9	14	33.6	25.4952	8.10476	27.7304	31.8267	27.5882	28.7083	25.8	26.2947	25.5889	25.9077	85.5455	63.9474	84.7222	77.9231	31.85	30.3105	31.3944	31.2385	25.0864	24.2053	24.8111	24.7231
1986	9	15	33.8833	25.5143	8.36905	27.5909	31.175	27.6286	28.4636	25.5818	26.4	26.0471	26.0786	85.0952	67.2	86.9375	79.9231	31.3048	30.89	32.3313	31.5615	24.7619	24.54	25.3125	24.9077
1986	9	16	33.5273	25.4111	8.11616	27.79	31.72	27.8	28.7889	25.65	26.1111	25.7667	25.8154	84.1579	68.0556	85.0588	79.3846	31.3316	30.3778	31.6765	31.2077	24.7842	24.2389	24.9706	24.7154
1986	9	17	33.4	25.0421	8.35789	27.8286	32.0429	27.65	28.7727	25.7	26.4889	25.7875	25.9545	84.4	66.1111	86	78	31.41	30.9722	31.9313	31.3727	24.84	24.5444	25.1	24.7727
1986	9	18	33.3143	25.64	7.67429	27.3217	31.0769	27.6118	28.3917	25.581	26.8632	26.0909	26.1563	87.2857	70.2105	87.5909	81.75	31.6143	32.2263	32.6455	32.1063	24.9476	25.2211	25.4864	25.1875
1986	9	19	33.2286	25.7895	7.4391	27.5545	30.7714	27.5059	28.6	25.6571	26.615	25.84	26.1133	86.381	70.8947	87.6842	81.2308	31.6762	31.9316	32.1737	32.3462	24.981	25.0316	25.2526	25.3
1986	9	20	33.3846	25.7143	7.67033	27.4364	31.1733	27.4706	28.35	25.7429	26.6471	25.9882	26.1417	87.3333	71.5882	87.9375	82.6667	31.9429	31.9824	32.3563	32.2667	25.1238	25.0941	25.3	25.2583
1986	9	21	33.2462	25.2667	7.97949	27.3571	30.9571	27.3714	28.26	25.5222	26.6588	25.8556	26.1231	87	70.8235	87.3333	81.9231	31.45	31.9353	32.1667	32.0923	24.8611	25.0471	25.2278	25.1923
1986	9	22	33.04	25.5714	7.46857	27.3591	31.2786	27	28.1833	25.6	26.45	25.5	25.8357	86.45	68.4444	88.4211	81.2857	31.55	31.2111	31.5	31.4429	24.925	24.6611	24.8737	24.8214
1986	9	23	33.12	25.2947	7.82526	27.5636	31.3714	27.2941	28.4545	25.5048	26.6	25.6909	25.8933	84.75	67.5556	87.0455	78.6429	31.25	31.2778	31.7864	31.2571	24.755	24.7167	25.05	24.7429
1986	9	24	32.8462	25.24	7.60615	27.25	30.1	27.3333	28.1	25.4	26.52	25.8353	25.9	86.3333	75.3846	88.1176	83.1	31.1444	32.3	32.1941	31.93	24.7056	25.2538	25.2647	25.08
1986	9	25	32.5077	25.0381	7.4696	27.3619	30.85	27.6625	28.6	25.57	26.345	25.6286	25.8714	87.0526	70.2	85.65	80.3077	31.4684	31.2	31.575	31.4385	24.8737	24.705	24.92	24.8308
1986	9	26	33.1857	25.08	8.10571	27.6091	31.6	27.6429	28.54	25.6857	26.7053	25.8778	26.3333	86.2857	69.2222	87.8889	83.0833	31.719	31.8056	32.2556	32.675	24.9905	25.0111	25.2778	25.4833
1986	9	27	33.1231	25.4222	7.70085	27.53	30.8286	27.9143	28.33	25.7524	26.4556	25.8842	25.9071	87.4211	71.5556	84.3333	81.1538	32	31.5889	31.6611	31.5462	25.1632	24.9056	24.9667	24.9
1986	9	28	33.3714	25.58	7.79143	27.29	30.9067	27.2533	27.9455	25.53	25.9882	25.5889	25.6917	86.1053	67.6471	88	80.8333	31.3737	30.2059	31.7	31.1	24.8053	24.1294	25.0056	24.6417
1986	9	29	33.2667	25.25	8.01667	27.5905	30.8813	27.4824	28.1923	25.77	26.2947	25.6476	25.825	86.5263	70.4211	86.381	81.7333	31.8842	31.1632	31.6619	31.4533	25.0947	24.6842	24.9762	24.8533
1986	9	30	33.1692	25.27	7.89923	27.4545	31.2643	27.8875	28.4727	25.4545	26.8111	25.68	25.88	85	69.8889	84.05	79.2857	31.0667	32.05	31.47	31.2071	24.6143	25.1333	24.875	24.6929
1986	10	1	32.7286	25.2	7.52857	27.53	30.2875	27.4571	28.2364	25.4778	26.35	25.8	25.9467	85.4118	68.75	87	80.5	31.3	30.95	31.9765	31.4857	24.7647	24.53	25.1353	24.8357
1986	10	2	32.7833	25.2211	7.56228	27.4	30.7833	27.2444	27.8222	25.5789	26.58	25.6111	25.8455	87.2105	71.5	87.8824	82.9	31.5842	31.8714	31.7059	31.72	24.9526	25.0286	25	25
1986	10	3	32.84	25.0444	7.79556	27.3304	31.3875	27.2812	28.3818	25.49	26.2778	25.6353	25.7462	86.1	66.7647	87.5625	80.25	31.325	30.9	31.7437	31.2583	24.79	24.5059	25.0063	24.7417
1986	10	4	33.1385	25.3222	7.81624	27.1333	30.3286	27.4	27.8833	25.21	26.2444	25.8	25.7857	85.5556	71.125	87.4444	82.6154	30.7526	31.125	32	31.4692	24.4737	24.6438	25.1389	24.8538
1986	10	5	32.9429	25.2211	7.7218	27.0381	30.8556	26.9375	27.8533	25.32	26.6762	25.6545	25.8421	87.3684	72.9	88.619	83	30.9842	32.305	31.8714	31.7222	24.6053	25.285	25.0667	24.9889
1986	10	6	32.7	24.8952	7.80476	27.0182	30.8706	27.4235	28.2	25.3619	26.6222	25.7158	25.8875	87.45	72.2778	87	82	31.13	32.0778	31.8526	31.6562	24.675	25.1778	25.0579	24.95
1986	10	7	32.8429	25.0286	7.81429	27.1913	30.1875	27.3	27.9313	25.2	26.0889	25.6526	25.5733	84.2857	72.1111	87.7222	81.2857	30.4238	30.9444	31.85	30.7286	24.2571	24.5778	25.0611	24.4786
1986	10	8	32.7714	24.9619	7.80952	27.3957	30.7529	27.1111	27.9625	25.5048	26.5238	25.6895	25.7667	86.1429	71.8095	89	82.0556	31.3762	31.7952	32.0368	31.4278	24.8238	25.019	25.1632	24.8389
1986	10	9	32.2308	24.98	7.25077	27.0696	29.76	27.2571	28.1167	25.5	26.3444	25.7062	25.8	88.8	74.9444	87.875	81.9167	31.59	31.7833	31.925	31.5	24.95	25.0056	25.125	24.8833
1986	10	10	32.4	24.9	7.5	27.3826	30.0714	27.12	27.8667	25.6857	26.3111	25.5	25.8533	87	75.1667	87.8889	84.0667	31.8095	31.7389	31.55	31.8067	25.0476	24.9667	24.9056	25.0333
1986	10	11	32.6571	25.1263	7.53083	27.2667	30.7429	27.325	28.18	25.53	26.1882	25.57	25.7625	87.3333	70.5294	86.1579	81.0714	31.2889	30.9176	31.3526	31.0714	24.7722	24.5647	24.8	24.6714
1986	10	12	32.7	24.6381	8.0619	26.8182	30.0437	26.8471	27.3214	25.2667	26.2105	25.47	25.675	87.85	74.5263	89.1	85.3333	30.86	31.4368	31.605	31.38	24.53	24.8211	24.935	24.8133
1986	10	13	32.2769	24.6632	7.61377	26.7739	30.4	27.3294	27.5545	25.1909	26.3529	25.4105	25.7733	87.8095	71.8235	85.6667	83.6923	30.8714	31.3882	31.1667	31.5538	24.5571	24.8	24.6833	24.9154
1986	10	14	32.5333	24.6571	7.87619	27.2591	29.8923	27.1625	27.8	25.51	26.2667	25.2	25.5437	85.9	74.6667	85.6111	82.5714	31.355	31.5611	30.8889	31.2786	24.8	24.8944	24.5667	24.7857
1986	10	15	32.5857	24.5	8.08571	26.9	30.56	27.3933	27.9091	25.2526	25.9143	25.68	25.6125	86.1053	69.0952	86.8421	81.4667	30.8842	30.1762	31.6053	30.88	24.5474	24.1476	24.9211	24.5467
1986	10	16	32.88	24.45	8.43	27.087	30.0353	26.6571	27.3083	25.4286	25.89	25.3412	25.46	87.1429	73.25	89.4118	83.2667	31.3381	30.685	31.3706	30.9467	24.781	24.415	24.8	24.5667
1986	10	17	32.6	24.0455	8.55455	26.8	30.4333	26.8833	27.7667	25.2316	26.54	25.4353	25.8615	88.4118	73.4	87.4375	83	30.9882	31.955	31.1	31.5273	24.6	25.095	24.6625	24.8818
1986	10	18	32.6462	24.68	7.96615	26.8545	30.2	26.775	27.5167	25.3238	26.3632	25.0222	25.5875	88.55	74.0526	87.8333	84.6667	31.23	31.6474	30.6722	31.3467	24.735	24.9421	24.4	24.7667
1986	10	19	32.4	24.2842	8.11579	26.219	30.2857	27.0176	27.5818	25.1714	26.075	25.0889	25.4143	91.3333	73.3125	87.3889	84.5714	31.1842	31.025	30.7167	31.2571	24.6895	24.6062	24.45	24.7357
1986	10	20	31.9429	24.3619	7.58095	26.6348	29.8154	26.675	27.3917	25.0667	25.9333	25.3579	25.46	87.7619	73.6667	89.3684	83.4	30.6905	30.7667	31.3895	30.9733	24.4571	24.4944	24.8368	24.6
1986	10	21	32.3	24.4	7.9	26.5917	30.2923	26.4778	27.4385	25.0818	26.2471	25.3619	25.4267	88.0909	71.9412	91	82.9333	30.7773	31.2176	31.5714	30.8733	24.4864	24.7176	24.919	24.5333
1986	10	22	32.3231	24.2211	8.10202	26.8304	30.4538	26.6789	27.65	25.2	26.05	25.2947	25.55	87.9	71.4375	88.1053	83.5833	30.96	30.7312	31.1789	31.1583	24.59	24.45	24.7053	24.6917
1986	10	23	31.7667	24.2889	7.47778	26.6	30.0077	26.8923	27.8273	25.0909	26.3111	25.475	25.5833	88.2273	76.1111	88.875	84.0833	30.7955	31.8111	31.5875	31.2583	24.5091	25.0333	24.9188	24.725
1986	10	24	31.6	24.1895	7.41053	26.405	30.1467	26.3833	27.4375	25.0667	26.24	24.8133	25.3909	89.5	74.8	88	84.2727	30.9056	31.58	30.22	30.9273	24.55	24.905	24.2133	24.5818
1986	10	25	32	23.7889	8.21111	26.4895	30.2667	26.1143	27.32	25.1368	26.5889	24.9765	25.6273	89.6842	75.7222	90.0588	84.6364	31.0316	32.4056	30.7647	31.4091	24.6368	25.2944	24.5059	24.8091
1986	10	26	32.3714	24.1222	8.24921	27.05	30.3429	26.9176	27.6636	25.4789	26.4933	25.425	25.7091	89.1053	73	88.25	83.2727	31.5947	31.8667	31.4063	31.4727	24.9263	25.0333	24.85	24.8182
1986	10	27	32.1385	24.7158	7.42267	27.1304	30.1375	27.1688	27.9154	25.5524	26.33	25.6737	25.8625	88.6667	75.3158	88.5789	84	31.719	31.7368	31.9421	31.7933	25.0095	24.9947	25.1316	25.0267
1986	10	28	31.9385	25	6.93846	27.1826	30.4923	27.2235	28.0692	25.4857	26.5158	25.6444	26.0133	87.4286	73.7895	88.2222	83.7333	31.4714	31.9421	31.8444	32.0667	24.8571	25.1105	25.0722	25.18
1986	10	29	31.7833	24.5579	7.22544	27.2636	30.5286	26.975	28.0091	25.32	26.3889	25.41	25.74	85.75	71.8889	88.3	82.2	30.945	31.5111	31.385	31.3933	24.605	24.8944	24.845	24.84
1986	10	30	31.9167	24.43	7.48667	27.2571	29.9714	27.1875	27.9182	25.4632	26.0471	25.2375	23.45	85.6111	74.8235	85.8667	81.8	31.2947	31.2294	30.7867	31.03	24.7789	24.6824	24.5	24.62
1986	10	31	31.5714	23.31	8.26143	26.8091	29.8625	26.9467	27.6769	25.3263	26.2667	25.3889	25.6857	88.6667	74.0476	88.4118	83.6667	31.2895	31.5333	31.2353	31.2667	24.7895	24.8476	24.7588	24.74
1986	11	1	32.0286	23.75	8.27857	26.2095	29.9143	26.6706	27.4833	24.9222	26.1778	25.2778	25.5857	88.8824	74.2222	90.7778	84.3333	30.5944	31.3944	31.4056	31.2733	24.3833	24.7889	24.8278	24.74
1986	11	2	32.0462	24.5111	7.53504	27.3048	30.1143	26.7	27.5	25.4632	26.33	25.1294	25.56	86.6316	75	89.1765	83.9333	31.3421	31.7	30.9882	31.22	24.7842	25.02	24.6	24.74
1986	11	3	31.5167	25.0632	6.45351	26.7619	30.32	27.1167	27.7273	25.1789	26.44	25.3647	25.5667	88.7895	74.6	88.6471	84.1333	31.0158	31.905	31.3353	31.26	24.6211	25.075	24.8118	24.7667
1986	11	4	31.1636	24.4	6.76364	26.64	29.4909	27	27.7143	24.9263	26.0625	25.4533	25.5364	87.7368	75.4375	88.1429	84.1	30.4105	31.1937	31.3214	31.2	24.3105	24.7125	24.8	24.73
1986	11	5	31.5385	24.83	6.70846	26.7727	29.3538	27.0545	27.5889	24.9368	26.1789	25.6125	25.7231	87.1579	76.5789	88.5	84.1538	30.4263	31.5789	31.8125	31.5231	24.3053	24.9211	25.0437	24.9077
1986	11	6	31.3385	24.71	6.62846	26.9714	29.6923	26.9467	27.7083	25.37	25.9684	25.6118	25.8	87.7368	76.5556	89.2941	84.5714	31.1895	31.6556	31.8941	31.8214	24.7158	24.9389	25.0882	25.0429
1986	11	7	31.7833	24.8	6.98333	26.8909	29.4714	26.7692	27.5636	25.07	26.0778	25.2444	25.4286	86.7	76.8333	87.7059	83.5714	30.6	31.45	30.7412	30.8857	24.405	24.8611	24.4647	24.5643
1986	11	8	31.7	24.3059	7.39412	26.555	29.6143	26.6625	27.3	25.0722	25.8111	25.03	25.2533	87.0556	73.5556	87.6	82.6667	30.6444	30.5944	30.6	30.5533	24.4111	24.3556	24.415	24.34
1986	11	9	31.1538	24.0211	7.13279	26.65	29.56	26.35	27.1615	24.9053	26	25.1286	25.3267	86.2105	74.9474	88.95	84.2667	30.2368	31.1263	30.835	30.8467	24.2053	24.6368	24.515	24.5133
1986	11	10	31.5846	24.2	7.38462	26.7714	29.0786	26.5733	27.1615	25.24	26.2105	25.1882	25.5429	88.75	77.4211	89.5882	85.8571	31.125	31.8632	31.1176	31.4929	24.69	24.9737	24.6706	24.8143
1986	11	11	31.4364	24.6842	6.75215	26.4667	29.1846	26.8	27.29	24.8526	25.9158	25.0556	25.3214	87.6667	74.4737	87.6667	83.2667	30.3579	30.8684	30.6389	30.6933	24.2684	24.5211	24.4278	24.44
1986	11	12	31.4083	24.4	7.00833	26.4381	29.4143	26.3667	26.9818	24.9158	26.3368	25.0125	25.4429	88.7895	77.2632	88.6875	85.6429	30.5105	32.1	30.6937	31.2143	24.3368	25.1421	24.4313	24.7143
1986	11	13	30.86	24.6	6.26	26.2105	28.9538	26.0167	26.7273	24.6778	25.9263	24.7875	25.2467	88.6667	76.7895	89	85.4667	30.0667	31.3316	30.3	30.8467	24.1056	24.6526	24.2125	24.5
1986	11	14	30.9833	24.0444	6.93889	26.2909	28.9846	26.4667	27.0364	25.0182	25.8211	24.9333	25.0273	90.1364	76.3684	87.8333	84.3636	30.8455	30.9263	30.4917	30.3182	24.55	24.5474	24.3167	24.2273
1986	11	15	30.35	24.66	5.69	26.4952	28.4714	25.8667	26.6846	25.0474	26.1211	24.9412	25.4067	89.5789	82.1053	91.7647	88.2667	30.8368	32.1526	30.8765	31.42	24.5368	25.1842	24.5412	24.8267
1986	11	16	30.9455	24.6368	6.30861	26.2524	28.4429	25.9143	26.5364	24.8095	25.8842	24.8353	25.1857	89.1	78.8947	89.4118	86	30.275	31.3105	30.4176	30.7571	24.215	24.7632	24.3059	24.4571
1986	11	17	30.8167	24.2737	6.54298	26.1048	28.8571	26.0267	26.2364	25.0095	25.7412	24.8	24.8	91.5	77.6471	90.1667	86.6154	30.835	30.9353	30.4222	29.8538	24.535	24.5471	24.3056	23.9846
1986	11	18	30.9846	24.2	6.78462	26.37	29.3	26.3125	26.8923	24.9333	26.0316	24.8762	25.2353	88.9	76.7368	88.0476	84.7059	30.52	31.3684	30.3857	30.6765	24.365	24.8	24.2714	24.4294
1986	11	19	30.7692	24.1	6.66923	26.22	28.3857	25.9714	26.4417	24.775	25.86	24.8316	25.1176	89.1053	79	89.7368	86.25	30.2526	31.21	30.4421	30.5813	24.2263	24.735	24.3368	24.3812
1986	11	20	30.7	24.74	5.96	26.3143	28.8533	26.6615	27.31	24.9455	25.77	25.3529	25.5267	89.5714	78.6	89.1176	85.5714	30.619	31.105	31.3647	31.4143	24.4381	24.66	24.8235	24.8571
1986	11	21	30.8333	24.6	6.23333	26.3636	29.2545	25.9867	26.77	24.9818	26.1444	25.09	25.4059	89.5	78.1765	91.15	86.375	30.7091	31.8941	31.075	31.2312	24.4682	25.0471	24.68	24.7312
1986	11	22	31.2833	24.7053	6.57807	26.581	29.6857	26.2133	26.9917	24.97	25.8526	25.3	25.3937	88.1	72.5789	91.0556	84.3125	30.525	30.5579	31.4389	30.9375	24.38	24.3684	24.8667	24.5813
1986	11	23	30.85	24.55	6.3	26.5524	29.0533	26.0571	26.8308	24.75	25.965	24.9789	25.2	86.95	78.05	89.2632	84.8333	30.005	31.405	30.6947	30.65	24.07	24.82	24.4474	24.4278
1986	11	24	30.7636	24.68	6.08364	26.4864	29.3231	26.1714	26.9727	24.7364	25.6588	24.8444	25.1333	86.7727	73.9412	88.2222	82.9333	29.9773	30.3353	30.3389	30.28	24.0455	24.2118	24.2611	24.2133
1986	11	25	30.4	24.1684	6.23158	26.35	28.5571	26.55	27.2455	24.76	25.36	24.9765	25.0833	87.9	78.9333	88.0588	83.9167	30.145	30.3533	30.5529	30.375	24.155	24.1933	24.3588	24.2417
1986	11	26	30.7636	24.3368	6.42679	26.25	29.0571	26.2235	26.9231	24.6105	25.76	24.72	24.8308	87.1667	77.5	88.7368	83.6923	29.8056	30.9267	30.0105	29.8154	23.9667	24.5667	24.0684	23.9615
1986	11	27	30.5538	24.5222	6.03162	26.69	29.125	26.1846	27.025	25.04	25.8455	24.8105	25.2556	87.3158	77.8182	90.1053	85.4444	30.5579	31.1727	30.4526	30.8	24.3737	24.6773	24.3158	24.5
1986	11	28	30.4	24.2667	6.13333	26.2952	29.16	25.9375	26.9929	24.8316	25.67	24.3882	25.0133	88.8421	76.2105	88.9412	84.8	30.4	30.6263	29.6235	30.32	24.2895	24.3947	23.8471	24.2333
1986	11	29	30.2833	23.7333	6.55	26.1619	28.3429	25.7294	26.3769	24.3667	24.9895	24.3905	24.4688	85.9	75.4211	88.1905	83.4706	29.2571	29.2105	29.5048	29.4	23.6524	23.5316	23.8048	23.6882
1986	11	30	30.1167	23.88	6.23667	25.7091	27.95	25.625	26.3071	24.1714	24.95	24.0333	24.4125	88.2381	78.15	89.2778	84.8125	29.1143	29.455	28.9722	29.225	23.5762	23.76	23.4778	23.6062
1986	12	1	29.9	23.78	6.12	25.4182	28.2938	25.6375	26.35	24.2	25.1632	24.2222	24.58	89.7143	78.2105	88.9444	85.0667	29.3286	29.8842	29.2611	29.5733	23.7	23.9842	23.6556	23.8267
1986	12	2	29.6154	23.94	5.67538	25.6818	28.4071	25.6267	26.3923	24.2381	25.2056	24.0556	24.5765	89.0952	76.5	87.6667	84.3529	29.3095	29.7722	28.8722	29.4529	23.7	23.9333	23.4278	23.7529
1986	12	3	30.3667	23.89	6.47667	25.7818	28.6471	25.575	26.45	24.0476	25.16	23.7882	24.3	87.0476	76.65	87.7059	84.0667	28.7667	29.71	28.3824	28.96	23.3762	23.905	23.1765	23.4733
1986	12	4	29.3273	23.7474	5.5799	25.3818	28.2056	25.7286	26.1786	23.9143	25.1273	24.1	24.3278	89.1905	77.3182	88.2222	84.5556	28.7381	29.7182	28.9889	29.0111	23.3619	23.8682	23.5056	23.5
1986	12	5	29.9846	23.8588	6.12579	25.2476	28.4	25.6	26.4077	23.8632	25.1765	24.2824	24.4923	89.0556	77.7647	90.7647	85.2857	28.7211	29.8706	29.5824	29.6643	23.3368	23.9824	23.8176	23.8786
1986	12	6	30.2923	23.88	6.41231	25.4818	28.7706	25.525	26.3	24.219	25.31	24.3368	23.2778	90.05	76.2	90.3333	85.5	29.4048	29.97	29.65	29.5875	23.7476	24.03	23.9	23.8375
1986	12	7	30.2667	23.9474	6.3193	25.7136	28.3688	25.6471	26.38	24.3667	25.2294	24.3333	24.6267	89.4286	76.4706	89.1765	85	29.6	29.8353	29.5118	29.6333	23.8476	23.9824	23.7941	23.8733
1986	12	8	30.4909	23.7389	6.75202	25.735	28.44	25.72	26.5417	24.21	25.0833	24.1375	24.4769	88.3	76.1667	87.75	83.6923	29.19	29.6	28.9938	29.2154	23.62	23.8	23.5187	23.6231
1986	12	9	29.7833	23.5684	6.21491	25.4091	27.8647	25.5588	26.0824	24.0095	24.92	23.91	24.255	88.7143	79.35	87.45	85.2	28.8762	29.58	28.58	28.97	23.4286	23.825	23.265	23.48
1986	12	10	29.8462	23.3789	6.46721	25.6429	28.3562	25.4333	26.2533	23.84	24.5529	23.9368	24.0667	85.9474	73.1765	88.5263	82.5	28.405	28.2294	28.7105	28.4	23.15	22.9941	23.3474	23.1437
1986	12	11	30.2182	23.69	6.52818	25.6286	28.6	25.7857	26.4	24.1	25.085	24.2889	24.6125	87.8095	75	88.5882	84.4	28.8143	29.385	29.4941	29.5333	23.4143	23.695	23.7647	23.7867
1986	12	12	30.0154	24.1053	5.91012	25.9048	28.52	26.0111	26.52	24.3952	25.0588	24.34	24.6188	88.3333	76.0588	87.1	84.4375	29.5333	29.4529	29.32	29.4937	23.819	23.7412	23.68	23.7937
1986	12	13	30.2833	23.86	6.42333	25.6455	28.3125	25.6	26.2438	24.2524	25.0421	24.0737	24.3941	89.5238	76.7895	88.3684	84.8235	29.3762	29.5789	28.9684	29.1824	23.7333	23.7842	23.4842	23.5941
1986	12	14	30.1333	23.65	6.48333	25.4455	28.3556	25.2235	26.0235	23.8727	24.8091	23.6667	24.0619	87.7273	74.5909	87.5714	83.1905	28.5318	28.8545	28.1476	28.4333	23.2545	23.4136	23.0143	23.1714
1986	12	15	29.5833	23.4105	6.17281	25.1455	28.3412	25.4	26.025	23.5818	24.78	23.8333	22.8211	87.4286	75.2105	87.5556	83.8333	28.0318	28.9895	28.4667	28.4389	22.9455	23.4947	23.1944	23.1889
1986	12	16	30.1846	23.7889	6.39573	25.3091	28.1353	25.4875	26.14	23.8	24.7762	23.6526	24.0278	88.9048	75.5238	87.1579	83.6111	28.5333	28.8905	28.1158	28.3889	23.2286	23.4381	22.9684	23.1444
1986	12	17	29.9143	23.5143	6.4	25.1739	28.5214	25.3765	26.1077	23.6636	24.8667	23.93	24.26	87.8571	75.1667	88.6842	85.6	28.2136	29.0222	28.7579	29.2067	23.0545	23.4944	23.3526	23.64
1986	12	18	30.2154	23.2706	6.9448	25.2455	28.8667	25.5714	26.4583	23.6864	24.88	24.1111	24.475	87.9091	72.85	87.4444	83.0625	28.2591	28.805	29	29.1312	23.0591	23.37	23.4611	23.575
1986	12	19	30.1167	23.4	6.71667	25.6381	28.0933	25.4118	26.1769	24.0762	24.9529	23.9053	24.2786	87.8571	75.5294	87.7368	83.4286	28.9238	29.2	28.6211	28.85	23.4667	23.6118	23.2895	23.4
1986	12	20	29.6923	23.44	6.25231	25.2476	28.24	25.2444	25.8929	23.7091	24.5333	23.6	23.9444	89.0476	72.3889	88.4286	84.3125	28.6238	28.05	28.2238	28.5812	23.2857	22.8944	23.0143	23.2437
1986	12	21	30.9333	23.5111	7.42222	25.27	29.1733	25.52	26.3071	23.95	24.7889	23.8824	24.075	89.5	70.6667	87.1765	82	28.85	28.3722	28.5471	28.3	23.42	23.1111	23.2353	23.1
1986	12	22	29.8	23.5263	6.27368	25.419	28.2	24.95	25.8	23.8091	24.6889	23.8	23.8533	87.5714	75.9444	88.4118	82.9286	28.4619	28.7611	28.3471	28.0286	23.1905	23.35	23.1176	22.9143
1986	12	23	30.3385	23.7684	6.57004	25.6727	28.5556	25.3176	26.2	24.0783	24.7714	23.8105	24.1722	87.3182	74.0476	88.1667	82.8235	28.7773	28.7143	28.4556	28.5294	23.3864	23.3381	23.1944	23.2412
1986	12	24	30.0167	23.87	6.14667	25.2818	28.3647	25.3176	26.04	23.7524	24.99	23.9905	24.15	88.2857	75.3	88.0476	83.5	28.3857	29.265	28.7905	28.5778	23.1476	23.655	23.3857	23.2722
1986	12	25	30.0308	23.4737	6.55709	25.3667	28.6167	24.9167	26.1556	23.9158	25.16	23.6571	24.08	88.2105	76.8	88.4286	83	28.6684	29.76	28.2571	28.44	23.3211	23.86	23.0571	23.15
1986	12	26	30.3286	23.5895	6.7391	25.2727	28.4	25.0375	25.8429	23.6476	24.8526	23.5789	23.8875	87.9524	74.5789	89	83.875	28.1714	28.9105	28.0889	28.1813	23.019	23.4263	22.9778	23.025
1986	12	27	30.1143	23.5	6.61429	25.0857	28.6133	24.6882	25.85	23.5238	24.7889	23.5	24.0063	87.6667	72.8824	88.3158	83.0667	27.9619	28.6706	28.0211	28.3067	22.9048	23.2647	22.9	23.0933
1986	12	28	30.3	22.895	7.405	24.7091	27.9667	25.55	26.0231	23.1818	24.4667	23.62	23.7125	88.1364	70.8889	85.2632	81.0667	27.3773	27.8389	27.8105	27.5133	22.5455	22.8	22.7947	22.6133
1986	12	29	29.6909	23.4444	6.24646	24.8429	28.3375	24.9	25.6615	23.4095	24.3368	23.1222	23.5176	89.05	70.4737	85	81.5625	27.845	27.5632	26.8412	27.175	22.82	22.6526	22.2118	22.4312
1986	12	30	29.5083	23.4389	6.06944	24.9762	28.025	25.0687	25.6533	23.1238	24.4235	23.3556	23.525	85.619	72.5882	86.9444	81.9375	27.0667	27.9529	27.5889	27.3625	22.3571	22.8765	22.6667	22.525
1986	12	31	29.69	23.45	6.24	24.96	28.0385	25.1833	25.8818	23.4	24.6857	23.5867	23.8417	87.7368	73.6429	87.9286	82	27.7211	28.5929	28.0214	27.9417	22.7684	23.2357	22.9357	22.8833

## Sheet: 1986
			Temperature			Temperature				Temperature				Relative Humidity				Pressure				Dew temperature
Year	Month	Day	Maximum	Minimum	Max-Min	1899-12-31 07:00:00	1899-12-31 13:00:00	1899-12-31 19:00:00	Average	1899-12-31 01:00:00	1899-12-31 13:00:00	1899-12-31 19:00:00	Average	1899-12-31 01:00:00	1899-12-31 13:00:00	1899-12-31 19:00:00	Average	1899-12-31 07:00:00	1899-12-31 13:00:00	1899-12-31 19:00:00	Average	1899-12-31 07:00:00	1899-12-31 13:00:00	1899-12-31 19:00:00	Average		Month	Taverage	Hraverage
1987	1	1	29.7	23.5294	6.17059	25.1636	27.925	25.1455	26.05	23.8091	24.4875	23.5056	24.1	89.1364	76.25	85.7778	83.6154	28.5227	28.3938	27.7056	28.4231	23.2318	23.1312	22.7333	23.1692		January	25.7289	82.2662
1987	1	2	29.9385	23.0105	6.92794	24.7708	27.8444	25.6067	26.01	23.4625	24.3059	23.5238	23.7687	89.25	73.2353	85.0952	82.5	27.9375	27.7	27.6333	27.7812	22.875	22.7471	22.7048	22.7875		February	25.8453	80.8116
1987	1	3	30.0286	23.5263	6.50226	24.8875	28.6	25.0769	26.11	23.4167	24.545	23.7429	23.9722	88.2917	71.15	88.6667	82.7778	27.7917	27.98	28.3619	28.1556	22.7958	22.855	23.1286	22.9889		March	26.395	79.7067
1987	1	4	29.6769	23.6905	5.98645	25.032	28.2833	24.9812	25.975	23.6	24.54	23.6043	23.9421	88.72	72.95	88.9545	83.7222	28.124	28.135	28.0773	28.15	22.996	22.985	22.9545	23		April	26.9621	80.8511
1987	1	5	29.65	23.59	6.06	24.988	28.2909	25.2154	25.9818	23.552	24.2	23.4286	23.695	88.68	73.1429	87.9524	83.3	28.036	27.5429	27.7429	27.69	22.94	22.6333	22.7857	22.725		May	27.693	80.2806
1987	1	6	29.6769	23.4579	6.21903	24.668	27.8167	25.0615	25.9	23.22	24.2905	23.5238	23.6579	88.56	75.0476	87.7	83.3333	27.444	27.8714	28	27.7056	22.608	22.8	22.91	22.7389		June	27.7758	81.0246
1987	1	7	29.0111	23.5611	5.45	24.912	27.9333	25.4429	25.8182	23.376	24.4	23.6727	23.7789	87.84	76.1818	87.0455	84	27.664	28.2091	28.1045	27.9474	22.728	22.9955	22.9682	22.8737		July	27.9468	79.5633
1987	1	8	29.5818	23.5529	6.02888	24.9478	28.0769	25.4	25.9083	23.4875	24.275	23.7043	23.805	88.0435	72	85.8261	81.9444	27.787	27.5474	28.013	27.7111	22.8087	22.6	22.9087	22.7389		August	28.49	79.0903
1987	1	9	30.3167	23.5632	6.75351	24.916	28.6364	25.4667	26.15	23.384	24.24	23.3545	23.5778	87.375	70.65	86.8182	81.8947	27.664	27.295	27.5455	27.3737	22.74	22.47	22.6364	22.5421		September	28.4529	80.2605
1987	1	10	29.2429	23.2556	5.9873	24.725	27.8167	24.9357	25.65	23.25	24.219	23.415	23.5294	87.7391	74.3	87.35	82.4667	27.5739	27.575	27.6381	27.3267	22.6696	22.655	22.6905	22.52		October	27.7906	82.9617
1987	1	11	29.7923	23.535	6.25731	24.584	28.4154	24.96	25.8818	23.224	24.4455	23.3571	22.5474	88.7917	74.4286	87.4762	83.4706	27.516	28.0952	27.6286	27.8176	22.628	22.9143	22.6619	22.7941		November	27.0494	84.7442
1987	1	12	29.3917	23.5778	5.81389	24.708	28.2	24.825	25.6417	23.228	24.2909	23.1143	23.4056	87.84	72.8571	87.7143	82.1176	27.396	27.5905	27.1905	27.0824	22.564	22.6524	22.4333	22.3824		December	26.1529	83.6671
1987	1	13	29.6417	23.6632	5.97851	24.552	28.24	24.8667	25.5222	23.248	24.3158	23.5182	23.7294	89.6	72.2222	88.1364	83.4706	27.604	27.5333	27.9682	27.7765	22.684	22.6222	22.8682	22.7706
1987	1	14	29.3636	23.2111	6.15253	24.5667	28.0429	24.9714	25.5667	23.2417	24.4391	23.33	23.5056	89.4167	73.5909	87.3	82.8333	27.5875	27.9182	27.54	27.3611	22.675	22.8682	22.64	22.5444
1987	1	15	29.3583	23.49	5.86833	24.636	28.6615	24.8154	25.67	23.3167	24.2684	23.3684	23.55	89.375	70.6842	89.3158	82.5625	27.6833	27.3632	27.7684	27.375	22.7458	22.5316	22.7842	22.5563
1987	1	16	30.0167	23.3625	6.65417	24.4348	27.9833	25	25.3375	23.1636	24.3182	23.3105	23.5118	88.8182	72.5	87.6471	82.4667	27.3818	27.6136	27.2824	27.0867	22.5545	22.6773	22.4765	22.3667
1987	1	17	29.8833	23.4222	6.46111	24.65	28.1455	25.0571	25.58	23.1917	24.4737	23.18	23.5	88.2917	72.6111	84.6316	81.5625	27.3792	27.9278	27.0895	27.275	22.5542	22.8444	22.3842	22.475
1987	1	18	30.1556	23.1632	6.9924	24.6739	28.46	24.86	25.7556	22.9455	24.4	23.2118	23.5188	88.3182	69.75	87.5	82.1333	26.9773	27.52	27.4062	27.34	22.3136	22.54	22.5437	22.5067
1987	1	19	30.42	23.2444	7.17556	24.713	27.86	25.05	25.4111	23.0636	24.1524	23.2632	23.3647	86.6364	70.6	88.1111	81.5333	27.0045	27.005	27.5889	26.8933	22.3227	22.29	22.6833	22.24
1987	1	20	30.4222	23.1474	7.27485	24.6696	28.2889	24.8727	25.675	23.1217	24.6105	23.2316	23.7312	87.8261	74	88.5789	84.3125	27.1957	28.4	27.4895	27.9563	22.4652	23.05	22.6316	22.8562
1987	1	21	30.12	23.4611	6.65889	24.7667	28.5455	24.65	25.6125	23.1826	24.2947	23.26	23.6125	89	69.1579	87.2105	81.4667	27.4304	27.1789	27.5053	27.4267	22.5739	22.4158	22.6368	22.58
1987	1	22	29.88	23.3789	6.50105	24.6417	28.7	24.6667	25.61	23.2957	24.2714	23.28	23.7059	88.8696	69.0476	88.65	82.7059	27.5783	27.1381	27.585	27.6647	22.6913	22.3286	22.675	22.7
1987	1	23	29.86	23.3579	6.50211	24.7	28.2	24.8308	25.6077	23.2167	24.4333	23.24	23.555	88.0833	71.0833	86.6111	82.1667	27.4167	27.7042	27.1333	27.2778	22.5792	22.6917	22.3889	22.4944
1987	1	24	30.0182	23.4056	6.61263	24.6957	28.1111	24.9385	25.5667	23.1	24.3895	23.2095	23.5529	86.8182	71.1579	86.4	81.7647	27.113	27.5579	27.295	27.3	22.3957	22.6316	22.485	22.4882
1987	1	25	29.9	23.49	6.41	24.6	28.6364	24.7	25.6909	23.2083	24.1143	23.2333	23.5158	88.7917	69.4	87.619	82	27.4625	26.95	27.4238	27.3222	22.5958	22.245	22.5667	22.4944
1987	1	26	29.54	23.2	6.34	24.4783	28.7385	25	25.8636	22.9913	24.1818	23.1053	23.3938	88.087	70.1364	86.3889	80.9333	27.0261	27.1682	27.1056	27.0333	22.3478	22.3682	22.3889	22.3267
1987	1	27	30	23.5579	6.44211	24.6	28.5	24.7167	25.7	22.95	24.06	23.2952	23.3722	86.875	68.2105	87.9048	80.3333	26.8208	26.5684	27.5	26.8111	22.2167	22.0526	22.6476	22.2111
1987	1	28	30	23.5667	6.43333	24.6043	28.4	24.9333	25.7	22.9458	23.8	23.1636	23.1688	87.7826	68.1765	87.5238	80.8571	27.1043	26.2706	27.281	26.6929	22.3913	21.8353	22.481	22.1143
1987	1	29	29.98	23.39	6.59	24.6042	28.3273	25.1556	25.8444	23.1	24.1	23.2353	23.4533	88.2083	70.15	87.0588	81.2	27.2292	26.97	27.3588	27.0667	22.4583	22.28	22.5235	22.36
1987	1	30	29.2	23.1	6.1	24.5043	28.27	24.6667	25.44	22.9652	23.7333	23.0824	23.2125	87.7391	67.6111	86.8235	80.875	26.9478	26.05	27.0824	26.6687	22.2913	21.7	22.3824	22.1
1987	1	31	30	23.4222	6.57778	24.6609	27.6	24.7286	25.3636	22.9818	24.0889	22.9167	23.18	86.3182	70.9444	84.7222	79.9333	26.8091	27.0611	26.5944	26.5067	22.1909	22.3333	22.0889	22.02
1987	2	1	30.5167	22.8857	7.63095	24.5923	28.6333	24.825	25.6727	22.92	23.8211	22.8857	23.1059	86.96	67.5556	85	79.0625	26.796	26.2389	26.6143	26.325	22.22	21.8222	22.0619	21.9
1987	2	2	29.7818	22.9	6.88182	24.35	28.4812	24.8533	25.64	22.7769	23.932	22.8667	23.0857	87.3462	69.28	86.0476	80.7619	26.6192	26.652	26.6476	26.481	22.1038	22.076	22.1095	21.9857
1987	2	3	30	23.3429	6.65714	24.6	28.4133	25.08	25.9083	23.272	24.0667	23.1368	23.4438	89.36	70.7619	86.8421	82.5	27.632	27.0857	27.1895	27.225	22.712	22.3381	22.4368	22.45
1987	2	4	30.3077	23.1333	7.17436	24.624	28.2733	24.6625	25.6786	23.12	23.9545	23.2455	23.4842	87.96	69.7727	88.5455	82.2105	27.244	26.7	27.5091	27.2263	22.476	22.1091	22.6182	22.4579
1987	2	5	30.3538	22.9636	7.39021	24.3846	28.9286	25.4143	26.1231	23.064	24.1826	23.05	23.45	90.08	69.3182	84.25	81.3158	27.352	27.1182	26.76	27.1316	22.528	22.3136	22.175	22.3526
1987	2	6	30.1214	23.2381	6.88333	24.648	28.3846	24.8235	25.6833	23	24.14	23.1522	23.4333	87.3333	70.15	86.9565	81.4444	26.9625	27.11	27.2217	27.1056	22.3208	22.375	22.4435	22.3889
1987	2	7	29.9273	23.1333	6.79394	24.6385	28.6714	25.0437	26.0417	22.888	23.9476	23.0227	23.3889	86.4	67.5714	85.5	80.2222	26.7	26.5286	26.85	26.8889	22.144	21.9857	22.2182	22.2278
1987	2	8	30.0182	23.6286	6.38961	24.8192	28.425	25.0571	25.9583	23.096	23.9565	23.1053	23.3813	86.92	69.6087	86.9474	81.875	27.104	26.7391	27.1368	27.0313	22.38	22.1348	22.4	22.3313
1987	2	9	29.8545	23.14	6.71455	24.5417	28.3462	24.9692	25.67	23.088	24.1273	23.0091	23.4526	88.0833	71.6818	86.2727	82.2632	27.1875	27.2364	26.9136	27.2263	22.4292	22.4227	22.25	22.4368
1987	2	10	30.45	23.3905	7.05952	24.8846	28.5167	24.9714	25.8667	23.1385	24.0895	22.99	23.325	86.2692	69.0526	85.15	79.1875	27.1	26.8579	26.73	26.675	22.3808	22.1895	22.15	22.1125
1987	2	11	30.3833	23.581	6.80238	24.632	28.3444	25.1231	25.8308	23.2231	24.0615	23.2526	23.5579	88.36	68.9231	86.1053	81	27.368	26.7808	27.2842	27.0944	22.564	22.1692	22.4737	22.3778
1987	2	12	30.9	23.3364	7.56364	24.6522	28.9067	25.0308	25.9	23.1	24.3	23.1905	23.4895	87.1304	69.3043	85.8095	80.6667	27.0174	27.2913	27.1381	26.9944	22.3304	22.4261	22.4	22.2944
1987	2	13	30.1538	23.2455	6.90839	24.864	28.8333	24.7143	25.58	23.0583	24.28	22.9905	23.3111	85.7083	70.1	86.7619	81.2222	26.8833	27.32	26.8857	26.8333	22.2542	22.485	22.2619	22.2222
1987	2	14	30.3167	23.2	7.11667	24.864	28.8692	25.0286	25.9333	23.0652	24.0857	23.2182	23.47	85.9565	66.9524	87.3182	80.45	26.9565	26.6	27.3636	27.03	22.2957	21.9905	22.5318	22.315
1987	2	15	30.2727	23.0048	7.26797	24.9583	28.5286	25.1429	25.9615	23.0913	24.2364	23.335	23.5316	85.6957	69.2273	86.7	80.1053	26.9435	27.15	27.48	27.1158	22.2957	22.35	22.6	22.3789
1987	2	16	30.8167	23.0727	7.74394	24.68	28.3333	24.7077	25.6	23.1083	24.2571	22.825	23.2313	87.3913	70.4762	85.2	80.9412	27.1958	27.2857	26.5	26.7647	22.45	22.4476	21.995	22.1647
1987	2	17	30.4	23.0636	7.33636	24.304	28.8333	25.1231	26.0273	22.887	24.1048	23.1368	23.3368	89.0435	68.15	86.4211	81	26.9478	26.805	27.1105	26.8389	22.2957	22.18	22.3895	22.2167
1987	2	18	30.4	22.87	7.53	24.4667	28.6429	24.725	25.7071	22.7818	24.12	22.9565	23.1526	87.3636	70.4286	86.1818	80.65	26.4	27.0048	26.8391	26.49	21.9435	22.2524	22.2087	21.985
1987	2	19	30.8462	22.6619	8.18425	24.3833	29.1385	24.7412	25.7182	22.9083	24.4211	22.9905	23.3625	88.125	67.6842	87.0476	80.5	26.9	27.3421	26.9524	26.8813	22.2667	22.4474	22.2952	22.225
1987	2	20	30.5846	22.6857	7.8989	24.4458	28.775	24.8	25.8909	22.8478	24.0381	22.95	23.2333	87.5217	66.9524	85.2727	79.2778	26.7435	26.4952	26.7182	26.4833	22.1739	21.9524	22.1455	22.0111
1987	2	21	30.6923	22.5333	8.15897	24.676	29.0429	24.9067	26.0769	22.888	24.1364	23.2083	23.4238	85.96	67.7727	86.913	80.05	26.64	26.7545	27.1783	26.885	22.108	22.1364	22.4348	22.245
1987	2	22	30.6857	22.6364	8.04935	24.475	28.2812	25.1	25.8071	22.9217	24.264	23.2609	23.415	87.3636	71.48	85.8261	81.2857	26.8957	27.228	27.287	27.0524	22.2565	22.44	22.4913	22.3524
1987	2	23	30.8143	22.8048	8.00952	24.8609	29.1214	25.5077	26.2	23.0909	24.5	23.3722	23.6714	86.1364	69.3333	84.8889	80.5	26.9864	27.5778	27.4	27.4	22.3136	22.6333	22.5611	22.55
1987	2	24	30.9071	23.1	7.80714	24.648	28.7846	25.1714	25.9	23.05	24.9905	23.3217	23.7368	87.8333	72.9524	87.1739	82.6842	27.0875	28.9333	27.5261	27.7632	22.3833	23.3571	22.6217	22.7421
1987	2	25	31.0071	22.781	8.22619	24.6783	28.9	24.7714	25.8077	23.2	24.4947	23.4421	23.7529	88.7273	70	89.2778	82.8889	27.4227	27.59	27.8737	27.7222	22.5636	22.625	22.8579	22.7278
1987	2	26	30.9333	22.95	7.98333	24.7174	28.1	24.8429	25.56	23.2087	24.1059	23.2091	23.4	88.0435	67.5556	85.9524	80.3889	27.3826	26.4056	27.2818	26.9056	22.5565	21.8389	22.4818	22.2167
1987	2	27	31.1385	23.46	7.67846	24.8348	29.3538	25.2125	26.2333	23.0455	24.3048	23.1909	23.4789	85.4545	67.2857	84.6364	79.1053	26.8909	27.0286	27.0591	26.9158	22.2682	22.2952	22.3364	22.2579
1987	2	28	31.2	23.1	8.1	24.775	28.8929	25.1429	25.6909	22.95	23.8909	22.9455	23.2526	85.2609	66.0455	84	79.1667	26.5739	26.1727	26.5545	26.3889	22.0739	21.7182	22.0591	21.9222
1987	3	1	30.9	31.4	-0.5	25.0538	28.3385	24.9158	25.7692	23.2462	24.21	23.2846	23.535	85.8077	70.7	85.5385	80.05	27.2577	27.245	27.2885	27.135	22.4692	22.455	22.5038	22.395
1987	3	2	30.2	22.8	7.4	25.2	28.2	25.6	26.2	23	23.8	23.6	23.5	83	69	85	79	26.6	26.6	27.8	27	22.1	22.1	22.8	22.3
1987	3	3	28.8	24.6	4.2	25	27.4	25.6	25.9	23	23.8	23.6	23.5	85	74	85	81	26.8	27.1	27.8	27.2	22.2	22.4	22.8	22.5
1987	3	4	30.4	21.8	8.6	25.2	27.8	25.4	26	23.2	23.6	23.6	23.5	85	71	86	80	27.1	26.3	27.9	27.1	22.4	21.9	22.9	22.4
1987	3	5	29.8	24	5.8	25	28.9562	25.4	26.1857	22.6	24.2522	22.8	23.6278	82	67.5217	80	80.4444	25.8	26.987	26	27.3389	21.6	22.2783	21.7	22.5056
1987	3	6	30.8	22.8	8	25.2	29.2714	25.4	26.0833	22.8	24.4636	22.8	23.6389	82	68.5455	80	80	26.2	27.45	26	27.3211	21.8	22.5773	21.7	22.5158
1987	3	7	30.2	21.8	8.4	25.4	28.4	24.6	25.8	22.8	22.4	22.4	22.5	80	60	83	74	26	23.1	25.6	24.9	21.7	19.8	21.5	21
1987	3	8	30.7333	22.2	8.53333	24.6	29	25.3529	26.12	22.6	24.2348	23.375	22.4545	84	68.5217	85.8333	79.7143	26.1	27.0783	27.4708	27.0286	21.8	22.287	22.5792	22.2857
1987	3	9	31.4	20.6	10.8	24.6	28.6429	25.0625	25.9385	21.2	24.2381	23.2261	23.5421	74	69.3333	85.0435	80.3684	22.9	27.219	27.1957	27.2316	19.7	22.2857	22.413	22.3895
1987	3	10	31.2	21.4	9.8	24.4	28.6692	24.2	25.925	21.4	24.6947	21.6	23.8056	77	72.9474	80	80.8889	23.5	28.4053	24.1	27.7333	20.1	23.1316	20.5	22.7444
1987	3	11	30.6	20.6	10	23	28.6	23.8	24.8	21.2	20.2	20.2	20.5	85	46	72	68	24	18.1	21.3	21.1	20.4	16	18.5	18.3
1987	3	12	31.4	20.4	11	24.744	28.4	25	25.9	23.336	22.4	22.4	23.66	88.8	60	80	81.25	27.712	23.1	25.4	27.47	22.724	19.8	21.3	22.585
1987	3	13	31.2	22	9.2	24.6	29.1562	25.2	26.0923	21.4	24.6227	22.4	23.9684	76	71.6818	79	83.0625	23.4	28.2273	25.2	28.3062	20	22.9818	21.2	23.1063
1987	3	14	31.2	21.4	9.8	25.6	29.6	25.6	26.6	22.8	23.4	23.4	23.2	79	60	83	74	25.9	24.7	27.3	26	21.7	20.9	22.5	21.7
1987	3	15	30.6	21.6	9	25.6	27.9	25.2	26	22.4	24	22.6	23	76	73	80	76	25	27.2	25.7	26	21.1	22.5	21.5	21.7
1987	3	16	31.4	21.2	10.2	25.8	29.4769	26.2	26.3083	23.8	24.8	24	24.0053	85	69.2857	83	81.3684	28.1	28.1905	28.4	28.0842	23	22.981	23.2	22.9526
1987	3	17	31.6	23.8	7.8	26	29.1846	25.4	26.5333	23.4	24.7368	24.6	24.1	81	72.9474	94	82.5294	27	28.5316	30.4	28.4294	22.4	23.1632	24.3	23.1294
1987	3	18	28.6	23.6	5	25.6	29.26	25.6	26.3214	23.6	24.7652	23.8	23.8955	85	69.7391	86	80.7727	27.8	28.1783	28.3	27.8591	22.8	22.9652	23.1	22.8091
1987	3	19	31.2	23.4	7.8	25.6	29.725	26	26.4187	23.2	24.9739	23.6	23.9609	82	70.2174	82	80.7273	26.8	28.6478	27.5	28.0818	22.3	23.2217	22.7	22.9455
1987	3	20	31.6	24.2	7.4	25.6	29.46	26.2	26.2692	23.2	24.7696	24.4	23.9474	82	69.1739	86	80.9474	26.8	28.1304	29.4	27.9789	22.3	22.9739	23.7	22.8842
1987	3	21	29	23.2	5.8	26	27.8	26	26.5	24.4	24.6	25	24.7	88	77	92	86	29.5	28.8	31	29.8	23.8	23.4	24.6	24
1987	3	22	31	22.4	8.6	26	29.525	26.6	26.2933	24.4	24.7826	25	23.8263	88	71.1739	88	81.6842	29.5	28.4	30.6	27.8158	23.8	23.087	24.4	22.8
1987	3	23	34.4	23.4	11	26.2	28.85	26.8	25.9857	24	24.5304	24.8	23.89	83	70.4783	85	82.1	28.4	27.8609	30	28	23.2	22.787	24.1	22.9
1987	3	24	35	24	11	26	34.2	27.4	28.8	24.2	27	26	25.7	86	57	90	78	29	30.9	32.7	30.8	23.5	24.6	25.5	24.5
1987	3	25	33.4	24.6	8.8	27.4	31.6	27.4	28.5	25.4	27.2	25.8	26.1	85	71	88	82	31.1	33.1	32.1	32.1	24.7	25.8	25.3	25.2
1987	3	26	32.2	25.4	6.8	26.6	29.6	26.6	27.4	25	25.4	24.8	25.1	88	72	86	82	30.6	29.6	30.1	30.1	24.4	23.9	24.2	24.2
1987	3	27	29.8	24.2	5.6	26.2	28	25.8	26.5	24.4	24.4	23.6	24.1	86	75	83	81	29.4	28.2	27.7	28.4	23.7	23.1	22.8	23.2
1987	3	28	30.6	24	6.6	25.6	28.8	26	26.6	23.8	24.4	23.6	23.9	86	70	82	79	28.3	27.6	27.5	27.8	23.1	22.7	22.7	22.8
1987	3	29	31	23.6	7.4	26	28.6	26	26.6	24	24.2	23.8	24	85	70	83	79	28.5	27.3	28	27.9	23.2	22.5	23	22.9
1987	3	30	30.4	23.6	6.8	26	28.2	26	26.5	23.6	24	23.6	23.7	82	71	82	78	27.5	27	27.5	27.4	22.7	22.4	22.7	22.6
1987	3	31	32.4	23.4	9	26.2	30.4	26.4	27.4	23.6	25.2	24.6	24.5	81	66	86	78	27.4	28.6	29.7	28.6	22.6	23.3	23.9	23.3
1987	4	1	31.2333	24.1391	7.0942	25.5037	29.3571	25.6526	26.5154	23.8222	25.0316	24.112	23.1737	86.5385	69.1579	87.7083	81.9412	28.363	28.6474	28.9417	28.9353	23.1333	23.2158	23.4458	23.4353
1987	4	2	31.05	24.1652	6.88478	25.6538	29.4267	25.7667	26.55	23.664	25.0435	23.85	24.1	83.8333	68	85.1667	79.05	27.828	28.3545	28.225	28.005	22.824	23.0909	23.0667	22.91
1987	4	3	31.2	24.0381	7.1619	25.6	29.2789	25.85	26.5833	23.8	24.8333	24.1	24.1348	86.12	70.2917	86.4231	80.3636	28.208	28.375	28.8192	28.1227	23.044	23.1292	23.3885	22.9955
1987	4	4	30.9833	24.4	6.58333	25.7308	29.3375	25.925	26.7538	23.7692	24.8636	24.3	24.26	84.4	68.6818	87.75	81.5	28.0808	28.2045	29.275	28.7562	22.9692	23.0045	23.66	23.3562
1987	4	5	30.5375	24.6083	5.92917	25.8385	29.0765	25.9053	26.6533	23.776	25.1273	24.125	24.3778	84.4167	72.0909	86	81	28.0542	29.1364	28.9478	28.7389	22.9458	23.5455	23.4783	23.3333
1987	4	6	30.8	24.7478	6.05217	25.696	29.3	25.9	26.7214	24.0583	25.0545	24.1348	24.3842	87.4583	70.3182	85.087	80.8421	28.8125	28.7727	28.7	28.6947	23.3792	23.3091	23.3391	23.3
1987	4	7	31.0556	24.3652	6.69034	25.8519	29	26.1	26.6938	23.9077	24.952	24.0957	24.281	85.5	71.08	85.4783	81.0952	28.3731	28.68	28.6957	28.5524	23.1346	23.304	23.3304	23.2286
1987	4	8	31.0824	24.3913	6.69105	25.8077	28.8812	25.8	26.5769	23.808	24.9818	24.1182	23.0789	84.3333	71.9545	87.1818	81.5556	28.092	28.8	28.8955	28.6056	22.984	23.3545	23.4591	23.2778
1987	4	9	31.0316	24.2583	6.77325	25.6846	29.3444	25.84	26.6706	23.9333	24.924	24.1308	24.3583	86.3846	69.12	86.8846	80.9583	28.4885	28.396	28.9704	28.6917	23.2154	23.116	23.4815	23.3083
1987	4	10	31.5895	24.3417	7.24781	26.0333	29.5867	25.8947	26.8533	23.9615	25.1952	24.2154	24.525	84.4231	69.5909	87.68	81.0952	28.3769	28.9864	29.1115	28.9333	23.1308	23.4273	23.55	23.4333
1987	4	11	31.3556	24.15	7.20556	25.7769	29.3375	25.9882	26.9429	23.752	25.0091	24.2	24.2941	84.5833	69	86.9091	79.75	28.0417	28.4955	29.0182	28.5562	22.9458	23.1909	23.5273	23.2563
1987	4	12	30.9857	24.375	6.61071	26.0444	29.6533	25.9882	27.0583	23.8593	24.94	24.3053	24.6533	83.3333	67.8	87.0526	80.5333	28.0667	28.28	29.2158	29.2	22.963	23.015	23.6368	23.5933
1987	4	13	31.6471	24.2364	7.4107	25.88	29.6471	26.0353	27.02	23.968	25.025	24.087	24.3952	86	68.5417	86.087	80.4	28.6292	28.4667	28.787	28.775	23.2917	23.1458	23.3739	23.345
1987	4	14	30.8941	24.275	6.61912	25.864	29.1125	25.52	26.45	23.816	24.8381	23.792	24.1789	84.32	69.8636	86.9583	80.8	28.096	28.4091	28.284	28.335	22.972	23.0364	23.088	23.07
1987	4	15	31.4125	24.4	7.0125	26.048	29.8417	26.1125	27.0455	23.928	24.785	24.1739	24.4412	83.7083	65.7	86.3043	80.125	28.1417	27.62	28.9174	28.6375	23.0083	22.665	23.4652	23.2937
1987	4	16	31.5867	24.3917	7.195	26.16	30.2154	25.9375	27.0909	24.12	24.981	24.5417	24.6889	84.36	66.65	87.7391	80.5882	28.632	28.065	29.6739	29.1471	23.3	22.91	23.8957	23.5765
1987	4	17	31.375	24.5333	6.84167	26.363	29.68	26.2714	27.2	24	25.0087	24.4727	24.5444	82.3462	68.6522	86.6364	79.6111	28.2423	28.4826	29.5045	28.8444	23.0231	23.1391	23.7955	23.4
1987	4	18	30.9882	24.6167	6.37157	26.232	29.375	25.8615	27.0545	24.088	25.275	24.2409	24.5263	83.7083	72.3913	86.5714	80.8824	28.5	29.4043	29.0714	29.1353	23.2208	23.6783	23.5524	23.5706
1987	4	19	31.1385	24.7167	6.42179	26.1385	29.4588	26.3375	27.2385	24.1769	25.4545	24.52	24.8133	85.1923	73.4091	87.65	82.4667	28.8308	29.9318	29.695	29.68	23.3885	23.95	23.875	23.8467
1987	4	20	31.3059	24.65	6.65588	26.152	29.6125	26.2222	27.25	24.216	25.3091	24.6545	24.8353	85.25	71.9091	88.1364	80.9375	28.8333	29.45	29.9864	29.45	23.3958	23.6818	24.0545	23.7125
1987	4	21	31.3059	24.3417	6.96422	26.2308	29.6933	26.4267	27.2769	24.456	25.4	24.87	25.1118	86.52	72.15	88.85	84.1176	29.46	29.625	30.435	30.4059	23.76	23.77	24.31	24.2588
1987	4	22	31.1375	24.6952	6.44226	26.3417	29.4	26.0118	27.0556	24.3913	25.665	24.581	24.8857	85.087	73.1579	88.8095	82.3077	29.1783	30.2684	29.9429	29.7538	23.613	24.1368	24.0238	23.9077
1987	4	23	30.9	24.4818	6.41818	26.2308	29.76	26.3882	27.2	24.3615	25.3053	24.65	24.7857	85.6154	70.7368	86.75	81.6429	29.1808	29.2526	29.83	29.5143	23.6308	23.5947	23.98	23.7786
1987	4	24	31.0667	24.7042	6.3625	26.2	29.4286	26.1231	26.83	24.4077	25.2524	24.53	24.6824	86.3077	70.0476	87.2	81.3529	29.3346	29.0286	29.615	29.2294	23.7115	23.5143	23.885	23.6471
1987	4	25	31.68	24.8381	6.8419	26.3652	29.6286	26.2222	27.125	24.4364	25.3263	24.5958	24.8125	85.1364	70.1579	87.0833	81.1875	29.2864	29.2	29.7583	29.4938	23.6727	23.6053	23.9292	23.775
1987	4	26	31.1375	25.1048	6.03274	26.3769	29.9375	26.2556	27.14	24.368	25.181	24.6	24.6421	84.8	69.5714	87.087	80.1053	29.076	28.9143	29.7522	29.0947	23.556	23.4286	23.9435	23.5579
1987	4	27	31.2471	25.1727	6.07433	26.5308	29.6133	26.3647	27.1769	24.3769	25.2696	24.487	24.7105	83.7308	69.5652	85.6087	79.7368	29.0154	29.0304	29.4174	29.1421	23.5154	23.5043	23.7478	23.5895
1987	4	28	31.5071	25.2955	6.21169	26.3808	30.2857	26.37	27.3357	24.4308	25.2526	24.65	24.8111	85.1538	67.6316	86.9167	80.1667	29.2538	28.8263	29.8458	29.4056	23.6538	23.3947	23.9958	23.7333
1987	4	29	31.6375	24.787	6.85054	26.4333	29.8533	26.6	27.5	24.4074	25.24	24.6167	24.7889	84.6296	69.05	84.8333	79.0556	29.1778	29.025	29.5458	29.2278	23.6	23.48	23.8333	23.6333
1987	4	30	31.25	24.887	6.36304	26.3308	29.6778	26.5778	27.3	24.4231	25.2538	24.8	24.8545	85.4615	69.6923	86.4545	80.3636	29.2769	29.0269	30.0682	29.5227	23.6654	23.5154	24.1273	23.8091
1987	5	1	30.6	25.8	4.8	27.4	28.4	26.6	27.3	24	24.4	24	24.1	76	72	81	76	27.6	27.9	28.1	27.9	22.7	22.9	23	22.9
1987	5	2	32	25.2	6.8	26.4	30.4	26.4	27.4	23.8	25.2	24.4	24.5	81	66	85	77	27.8	28.6	29.2	28.5	22.8	23.3	23.7	23.3
1987	5	3	31.8	24.4	7.4	26.4	29.6706	26.6	27.3	23.4	25.6261	24.4	25.0609	78	71.8696	84	81.7391	26.8	30.0304	29.1	30.0565	22.2	24.0609	23.6	24.0826
1987	5	4	32.4	25	7.4	26.6	31	27	27.9	24.6	25	25	24.9	85	62	85	77	29.6	27.7	30.3	29.2	23.9	22.8	24.3	23.6
1987	5	5	31.4	25	6.4	27	29.7294	27	27.4667	24.4	25.4909	25	25.0588	81	71.9091	85	80.8235	28.8	29.7909	30.3	29.9529	23.4	23.9455	24.3	24.0529
1987	5	6	31.6	26	5.6	27	29.4714	26.6	27.4167	24.8	25.4105	24.8	25.1643	84	71.3889	86	81	29.8	29.6611	30.1	30.1429	24	23.8889	24.2	24.1643
1987	5	7	32.6	25.6	7	27.6	29.8133	27.4	27.3923	24.6	25.8435	25.4	25.2778	78	72.5652	85	81.9444	28.9	30.4435	31.1	30.4278	23.5	24.3043	24.7	24.3111
1987	5	8	31.8	26.2	5.6	27.2	29.5333	27.2	27.3364	24.8	25.91	25.2	25.1125	82	74.75	85	81.4375	29.7	30.92	30.7	30.1	23.9	24.54	24.5	24.1313
1987	5	9	32.4	26	6.4	27.2	29.8625	27.2	27.5938	24.6	25.8087	25	25.3316	81	73	84	82.5789	29.2	30.4696	30.2	30.6368	23.6	24.313	24.2	24.4263
1987	5	10	30.4	25.8	4.6	26.8	29.8312	26.8	27.5733	24.4	25.8591	25	25.3	82	72.3636	87	81.0556	29	30.5045	30.5	30.4222	23.5	24.3364	24.4	24.3222
1987	5	11	32.6	25.6	7	27.4	30.8	27.4	28.3	24.6	25.4	25	25	80	65	82	76	29.1	28.9	30.1	29.3	23.6	23.5	24.1	23.7
1987	5	12	32.4	25	7.4	26.8	30	26.8737	27.6375	25.4	25.8	25.0842	25.2412	89	72	87.2632	81.7647	31.5	30.4	30.6895	30.4471	24.9	24.3	24.4684	24.2824
1987	5	13	32.8	25.2	7.6	27	30.5889	27.4	28.0357	25.4	26.1455	25.6	25.4071	88	70.4091	87	80.7692	31.4	30.85	31.6	30.6	24.8	24.5091	25	24.3846
1987	5	14	30.8	25	5.8	26.8	29	26.79	27.7438	25.4	25.8	24.9429	25.2111	89	78	86.7143	81.1667	31.5	31.1	30.381	30.3056	24.9	24.7	24.281	24.2222
1987	5	15	33	25.4	7.6	25.8	29.5714	26.5444	27.2692	24.4	25.8762	25.113	25.365	89	73.0526	87.8261	82.8889	29.6	30.5947	30.787	30.7	23.9	24.2789	24.5	24.4111
1987	5	16	28	26	2	27	28	26.6	27	25.2	25.4	25.4	25.3	87	81	91	86	30.9	30.7	31.6	31.1	24.6	24.5	25	24.7
1987	5	17	30.2	24.8	5.4	26.6	30.3882	27.2	27.6786	25.2	25.8261	25.2	25.305	89	69.8261	85	81.05	31.1	30.1522	30.7	30.385	24.7	24.1261	24.5	24.285
1987	5	18	32.8	25.4	7.4	27.2	30.35	26.4	27.5923	24.8	25.7545	24.6	25.1882	82	68.6364	86	79.9412	29.7	29.8409	29.7	30.0294	23.9	23.9727	23.9	24.0941
1987	5	19	33.4	25.4	8	27.4	29.9813	27.6	27.38	25.4	25.8211	25.4	25.15	85	71	84	82.3125	31.1	30.2684	31	30.2938	24.7	24.2	24.6	24.2312
1987	5	20	32.6	25.8	6.8	27.4	31.4	27.6	28.5	25	25.4	25.6	25.3	82	62	85	77	30.1	28.5	31.5	30	24.1	23.2	24.9	24.1
1987	5	21	31.4	25.2	6.2	25.4	30.525	27	27.97	24.4	25.9636	25.2	25.1357	92	70.7619	87	79.9286	29.9	30.5095	30.9	29.9643	24	24.3143	24.6	24.0286
1987	5	22	30.6	23.6	7	25	30.6625	25.2	27.7286	24.4	25.9714	24.2	25.1143	95	68.5714	92	80.0714	30.2	30.2905	29.5	29.95	24.2	24.2238	23.8	24.0429
1987	5	23	31.8	23.6	8.2	25.6	30.5944	25.6	27.9176	23.2	26.0522	24.6	25.3526	82	70.0435	92	80.1579	26.8	30.6478	30.3	30.4526	22.3	24.4043	24.2	24.3158
1987	5	24	32.6	23.6	9	25.2	29.2	25.8	26.5	23.6	24.8	24.6	24.3	88	70	91	83	28.1	28.4	30.1	28.9	23	23.2	24.2	23.4
1987	5	25	31.8429	25.2	6.64286	26.824	30.6533	27.1765	27.9833	24.8917	26.185	24.9714	25.3187	85.0435	70.4211	84.1905	80.1875	30.15	30.8105	30.1762	30.1562	24.1667	24.5053	24.1571	24.175
1987	5	26	31.7867	25.1083	6.67833	26.736	30.4	26.5263	27.5813	25.025	25.8227	24.84	25.1632	86.9167	70.0455	86.2	80.5263	30.5417	30.2409	30.095	30.1211	24.3708	24.1909	24.125	24.1263
1987	5	27	32.0375	25.3174	6.72011	26.8154	30.6125	26.9625	27.7933	24.868	25.813	25.0818	25.235	85.08	69.3043	85.9545	80.3	30.036	30.0696	30.5636	30.21	24.112	24.0652	24.3727	24.18
1987	5	28	31.9882	25.45	6.53824	27.008	30.5125	26.9789	27.9769	25.0917	26.53	25.181	25.66	85.6667	73.35	86.2381	81.4	30.525	31.97	30.7381	31.2133	24.3583	25.08	24.481	24.7133
1987	5	29	35.2	26	9.2	28	34	27.6	29.3	26.2	26	25.4	25.9	87	53	84	75	32.8	28.3	31	30.7	25.6	23.1	24.6	24.5
1987	5	30	35	25.8	9.2	29.8	30.7071	29.8	27.8583	26.8	25.9556	26.2	25.1923	79	68.3889	75	79.1538	33.2	30.2056	31.6	30.0154	25.8	24.1444	25	24.0692
1987	5	31	36	26.6	9.4	29.4	30.8667	28.6	28.0571	26	26.0619	26.6	25.425	77	69.0476	86	79.5	31.4	30.4714	33.5	30.45	24.8	24.3286	25.9	24.3125
1987	6	1	33.6	26.6	7	28.2	31.0389	28	28.2714	25.8	26.2864	25.6	25.7765	83	69.0909	83	80.6471	31.6	30.95	31.2	31.2412	25	24.55	24.8	24.7294
1987	6	2	32.6	26	6.6	27.8	30.525	28	27.8158	26	26.188	25.6	25.4609	87	70.8	83	81	32.4	31.008	31.2	30.6182	25.4	24.588	24.8	24.4136
1987	6	3	33.4	22.4	11	27	31.0778	28.2	28.14	23	25.8636	25.8	25.2857	71	67	83	79.5	25.4	29.8773	31.6	30.2357	21.4	23.9955	25	24.2
1987	6	4	33.2	26	7.2	26.8	30.2526	28	27.8	25.8	25.9385	26	25.319	92	70.3333	85	80.9	32.5	30.5667	32.3	30.515	25.5	24.3708	25.3	24.34
1987	6	5	32.2	26	6.2	26	30.7556	28	28.1588	25.2	25.8333	25.6	25.381	94	68.0417	83	79.3333	31.5	29.9	31.2	30.3524	24.9	24.0208	24.8	24.2619
1987	6	6	33.6	25	8.6	26.6	30.4722	28	27.7077	25	25.825	25.2	25.2	88	68.9167	80	79.8125	30.6	30.0083	30.2	30.0375	24.4	24.075	24.2	24.0875
1987	6	7	32	25.0913	6.9087	26.92	30.6	28	27.7929	24.8478	25.9217	25.2	25.2235	84.6087	68.7273	80	79.3125	29.9609	30.1591	30.2	29.975	24.0435	24.1227	24.2	24.05
1987	6	8	32.4	26	6.4	29	30.3222	27.6	27.8929	25.4	25.7913	25.4	25.2133	75	69.7826	84	79.0667	30	30.0957	31	30.0467	24.1	24.0783	24.6	24.0667
1987	6	9	30.4	25.2	5.2	26.2	25.6	26.2	26.1	25.2	25.4	25.4	25.3	92	98	94	95	31.4	32.3	31.9	31.9	24.9	25.3	25.1	25.1
1987	6	10	30	20.8	9.2	25.6	25.6	30	27.8	24.4	23	24.8	24.1	91	80	66	79	29.8	26.4	27.9	28	24	22	22.9	22.9
1987	6	11	32.2	23.2	9	27.4	25.8	30.6	28.6	23.6	25.2	26.6	25.1	73	95	73	81	26.6	31.6	32.2	30.1	22.1	25	25.3	24.1
1987	6	12	30.2	24.2	6	26.2	26.6	26.6	26.5	25	23	26.2	24.7	91	74	97	87	30.9	25.7	33.7	30.1	24.6	21.5	26.1	24.1
1987	6	13	32.6	20	12.6	26.2	32.2	26.2	27.7	20.2	27.4	25.8	24.5	58	69	97	75	19.7	33.3	32.9	28.6	17.3	25.9	25.7	22.9
1987	6	14	30.4	26	4.4	26.2	26.8	27.8	27.1	25.2	23.4	27.6	25.4	92	75	98	89	31.4	26.5	36.8	31.6	24.9	22.1	27.5	24.8
1987	6	15	32.6	24	8.6	26.6	32	26.2	27.8	25.2	27	25.6	25.9	89	68	95	84	31.1	32.3	32.4	32	24.7	25.4	25.4	25.2
1987	6	16	33.6	23.6	10	24	29.8	28.6	27.8	22.4	25.4	26.6	24.8	87	70	86	81	26	29.5	33.5	29.7	21.7	23.8	25.9	23.8
1987	6	17	30.6	26.2	4.4	27.4	28	26.2	27	24.8	25	26.2	25.3	81	79	100	87	29.6	29.7	34	31.1	23.9	23.9	26.2	24.7
1987	6	18	30	26.2	3.8	27.4	30.9111	27	27.9769	24.8	25.7391	24.8	25.3222	81	65.913	84	78.1765	29.6	29.4957	29.8	30.0529	23.9	23.7826	24	24.0941
1987	6	19	33.2	24.2	9	27.6	30.9444	28	27.8824	24.8	25.92	25.6	25.4	80	67.2	83	80.2609	29.4	29.992	31.2	30.5043	23.8	24.044	24.8	24.3304
1987	6	20	33.2	26.2	7	27.4	30.5778	28	28.0286	24.2	26.0818	25.6	25.4188	77	69.2381	83	80.3125	28.1	30.4381	31.2	30.6375	23	24.3048	24.8	24.425
1987	6	21	34	25.6	8.4	28.8	30.4	28.2	27.8	25.4	25.8667	25	25.3867	76	70.4118	77	80.9286	30.2	30.4118	29.5	30.6214	24.2	24.2706	23.8	24.3786
1987	6	22	35.2	25	10.2	27.6	30.4857	29.6	27.8182	24.6	25.7	25	25.2167	78	68.1667	69	79	28.9	29.6833	28.6	30	23.5	23.8833	23.3	24.075
1987	6	23	33	26.6	6.4	27	30.6429	28.4	27.69	24.8	25.6842	24.8	25.2643	84	66.8333	75	80.5385	29.8	29.5556	28.9	30.2231	24	23.8167	23.5	24.2077
1987	6	24	33.4	26.8	6.6	27.2	31.425	27.4	28.0091	25.4	25.8273	25.4	25.2133	87	65.0909	85	78.3333	31.2	29.4864	31.1	29.8667	24.8	23.7909	24.7	24.02
1987	6	25	32.2	24.8	7.4	26.8	31.1625	26.6	28.0312	25	25.8	24.8	25.2	87	65.6364	86	78.5714	30.5	29.5636	30.1	29.9381	24.4	23.8182	24.2	24.019
1987	6	26	32.6	26.2	6.4	27.4	31.0471	27.8	28.0833	25.2	25.781	25.2	25.275	84	65.7619	81	79.4167	30.6	29.6095	30.3	30.2833	24.4	23.819	24.3	24.1917
1987	6	27	32.8	25.2	7.6	26.6	30.78	30	27.9923	25.4	25.94	27	25.3118	91	67.65	79	79.5294	31.6	30.065	33.7	30.2	25	24.11	26	24.1824
1987	6	28	33	24	9	28.2	30.8875	27.6	27.9692	26.6	25.8957	25.6	25.2684	88	66.8696	85	79.7222	33.7	29.9	31.5	30.15	26.1	24.0043	24.9	24.1611
1987	6	29	32.6	26.6	6	28	30.6857	28	28.0727	25.4	25.9	27	25.2688	81	68.15	93	79.25	30.7	30.055	35	30.1125	24.5	24.09	26.7	24.1188
1987	6	30	36	24	12	27	30.8933	27	27.9417	26.6	25.8211	26.6	25.2063	97	66.5789	97	79.125	34.5	29.6895	34.5	29.975	26.5	23.8684	26.5	24.05
1987	7	1	32.575	25.2591	7.31591	26.7833	30.7111	26.75	27.7286	24.7478	25.887	25	25.2389	84	67.6087	86.9	79.8235	29.55	29.9609	30.445	30.0706	23.8136	24.013	24.335	24.1
1987	7	2	32.475	25.2476	7.22738	26.7909	31.0333	26.6286	27.7583	24.887	25.725	24.99	25.1471	85.6667	65.7917	87.9474	79.2667	30.119	29.4125	30.4684	29.875	24.1476	23.7417	24.3526	24.0125
1987	7	3	32.4706	25.3714	7.09916	26.7923	30.5385	26.7647	27.7583	24.8667	26.3222	25.0421	25.3923	85	71.3529	87.3684	79.8182	30.0333	31.1941	30.6	30.4417	24.0958	24.6824	24.4053	24.3
1987	7	4	31.7882	25.2818	6.50642	26.896	30.8133	26.8625	27.8714	25.12	25.6952	25.13	25.2389	86.125	66.1429	86.6316	78.875	30.4625	29.419	30.6368	29.9882	24.3333	23.7476	24.4368	24.0706
1987	7	5	32.5529	25.2857	7.26723	26.9565	31.1467	27	28.1909	24.9913	25.91	25.0706	25.3	85.4545	65.75	87.6471	78.9231	30.3273	29.775	30.6882	30.1231	24.25	23.91	24.4588	24.1231
1987	7	6	32.48	25.2545	7.22545	26.9667	31.0875	26.7647	27.9	25.0545	25.9263	25.0348	25.1706	85.8636	66.5556	87.4545	79.2667	30.4636	30.0389	30.7227	30.0533	24.3364	24.1	24.4773	24.1133
1987	7	7	32.25	25.2952	6.95476	26.8435	30.4875	26.8778	27.7538	24.9091	25.8	25.1364	25.3813	85.5	68.9	86.4762	80.8667	30.1909	30.13	30.619	30.5867	24.1864	24.14	24.419	24.3933
1987	7	8	32.1467	25	7.14667	26.736	30.3143	26.5765	27.5615	24.9	25.7556	25.0333	23.5214	85.7826	67.25	88.3889	80.5	30.2333	29.7875	30.7111	30.2417	24.2042	23.925	24.4611	24.2083
1987	7	9	32.1133	24.8609	7.25246	26.6692	30.5684	26.7333	27.6294	24.912	25.7462	25.112	25.2955	86.3333	67.6154	87.5833	80.5	30.2667	29.6923	30.6292	30.225	24.2292	23.85	24.4208	24.17
1987	7	10	32.4824	25.1167	7.36569	26.864	30.7625	26.9778	27.8833	24.92	25.6571	24.9333	23.8789	84.5217	66.381	84.1304	78.5294	30.1833	29.3857	29.9435	29.7647	24.1667	23.7	24.0304	23.9294
1987	7	11	32.4133	25.0435	7.36986	26.8385	30.8375	26.8556	27.8286	25.1407	25.8952	25.26	25.4813	86.9615	67.8571	87.55	80.9333	30.7	30.0524	31.025	30.6467	24.4538	24.0619	24.64	24.4133
1987	7	12	32.575	25.3478	7.22717	26.7846	31.2941	26.92	27.925	24.8923	25.9818	25.3167	25.39	85.52	66.5909	86.8261	79.75	30.104	30.0545	30.8652	30.385	24.152	24.0864	24.5348	24.27
1987	7	13	32.5125	25.3167	7.19583	26.9846	30.6133	26.9625	27.8154	24.888	25.9864	25.2762	25.375	84.28	66.9524	86.1	79.6	29.956	29.9238	30.74	30.34	24.048	24.0095	24.495	24.24
1987	7	14	32.3077	24.9739	7.33378	26.8	30.8706	26.9263	27.8786	25.0583	26.0158	25.1619	23.8467	86.3182	68.3684	86.7	81.7143	30.5783	30.3684	30.585	30.8143	24.3913	24.2421	24.38	24.5214
1987	7	15	32.4	25.0636	7.33636	26.888	30.8235	26.89	27.8813	24.975	25.7818	25.1	25.3263	85.913	66.6818	86.5	79.6667	30.2174	29.6909	30.6136	30.2056	24.1957	23.8864	24.4273	24.1667
1987	7	16	32.48	25.0043	7.47565	27	30.9067	27.0625	28.0231	24.976	25.92	25.3053	25.2625	84.1739	67.15	87.0526	78.5625	30.013	29.985	31.0737	30.0625	24.0783	24.065	24.6474	24.1125
1987	7	17	32.3846	25.1478	7.23679	26.856	31.225	27.015	28.0533	24.6083	26.15	24.8571	25.3125	83.4783	67.1364	84.619	79.2667	29.4696	30.45	30.0048	30.3667	23.7304	24.3	24.0857	24.26
1987	7	18	32.44	25.1273	7.31273	26.8435	31.0687	26.9111	27.9167	24.6909	25.4524	25.0182	25.0533	83.9048	63.7143	86.4091	77.8	29.5	28.6714	30.4909	29.54	23.7952	23.2952	24.3364	23.8
1987	7	19	32.7176	25.1913	7.52634	26.7417	31.2278	26.9158	27.9733	24.984	26.17	25.1636	25.5133	86.6087	66.7	86.4545	80.0667	30.5667	30.435	30.7182	30.8067	24.3792	24.295	24.4955	24.5267
1987	7	20	32.8353	25.4957	7.33964	26.9667	31.4556	27	27.97	24.9818	26.2792	25.17	25.2714	85.5909	67.2917	87.1667	79.1538	30.2909	30.7083	30.7444	30.1769	24.2455	24.4375	24.4944	24.1692
1987	7	21	32.7647	25.4522	7.31253	26.9231	31.3235	26.9368	28.0533	25	25.9478	25.2	25.4	85.36	66.3636	86.3158	79.4375	30.28	30.1227	30.7789	30.525	24.228	24.1227	24.4842	24.3687
1987	7	22	32.8471	25.2417	7.60539	27.0815	31.4437	27	28.1438	25.16	25.9667	25.0783	25.45	85.56	64.7619	85.6957	78.5	30.624	29.7571	30.4913	30.4	24.42	23.919	24.3478	24.2833
1987	7	23	32.5412	25.3043	7.23683	26.9704	30.68	26.9167	27.8385	24.9	25.8348	25.3083	25.3167	84.5833	67.8182	87.6522	79.75	30.0417	29.8136	31.0609	30.1313	24.1167	23.9455	24.6826	24.1625
1987	7	24	32.5867	25.4409	7.14576	27.1333	30.8538	27.2	28.1429	25.0571	25.98	25.2333	25.4091	84.4286	67.4	85.6471	78.9091	30.2905	30.11	30.7176	30.3091	24.2524	24.115	24.4824	24.2455
1987	7	25	32.7333	25.35	7.38333	27.0625	30.9588	26.975	28.0462	25	26	25.0571	25.3167	84.3478	67.2609	85.619	78.8235	30.1435	30.1304	30.4524	30.1882	24.1522	24.1043	24.3238	24.1706
1987	7	26	32.7231	25.113	7.61003	27.05	31.1214	27.1867	28.11	24.9182	25.7095	25.16	25.2467	84.1364	65.0476	86.3684	79	30.0227	29.281	30.7368	30.2	24.0818	23.6143	24.4737	24.15
1987	7	27	32.9333	25.0348	7.89855	26.952	31.2647	27.19	28.0462	25.075	26.16	25.4261	25.6267	85.375	67.25	87.2174	80.8667	30.4417	30.515	31.287	31.02	24.3208	24.315	24.7913	24.6067
1987	7	28	33.4	25.3739	8.02609	26.8957	31.0125	27.1222	28.025	24.9364	26.0136	25.22	25.5067	85.5909	66.4286	86.5263	80.2857	30.2045	30.0333	30.9211	30.6357	24.1864	24.0333	24.5895	24.4
1987	7	29	32.8125	25.3826	7.42989	27.2	31.2706	27.1444	28.2643	24.9826	26.113	25.3217	25.5389	83.6957	66.1304	85.8636	78.7059	30.113	30.2043	30.9091	30.5059	24.1435	24.1609	24.5864	24.3471
1987	7	30	32.8118	25.5417	7.2701	27.112	31.0824	27.06	28.1364	24.9833	25.9583	25.315	25.5375	84.3333	66.125	86	79.5	30.1833	29.925	30.8056	30.5857	24.1667	23.9875	24.5222	24.3643
1987	7	31	33.0133	25.415	7.59833	26.925	31.6235	27.2105	28.2438	25.0957	26.1091	25.4957	25.545	86.6522	64.8636	87.7391	79.8	30.6174	30.0909	31.4913	30.715	24.413	24.1091	24.8783	24.46
1987	8	1	33.0235	25.3727	7.6508	27.144	31.1059	27.2222	28.3231	25.113	26.0714	25.4818	25.6	84.8261	66.5714	87.2381	79.8235	30.4609	30.2	31.4952	30.8941	24.3348	24.1619	24.881	24.5412
1987	8	2	33.2941	25.4571	7.83697	27.0833	31.0647	27.2353	28.2857	25.0696	26.1	25.3455	25.4842	84.7727	66.4762	86.0909	78.3889	30.3364	30.181	31.0455	30.3944	24.2545	24.1524	24.6455	24.2778
1987	8	3	33.025	24.981	8.04405	27.1957	31.2667	27.2556	28.525	25.0571	25.9737	25.0714	25.3733	83.7619	66	84.4	77.4667	30.2571	29.9105	30.35	30.1667	24.2143	24.0158	24.23	24.1467
1987	8	4	33.1937	25.05	8.14375	27.264	31.2571	27.2222	28.2417	25.0957	25.9474	25.2476	25.42	83.9565	64.2632	86.0952	78.5333	30.3696	29.6316	30.881	30.3533	24.2696	23.8316	24.5476	24.2333
1987	8	5	33.4059	25.3682	8.0377	27.016	31.2563	27.3412	28.2692	25.1043	26.3864	25.4136	25.65	85.8261	68.3636	86.619	80.4118	30.5478	31.0545	31.2095	30.9824	24.3652	24.5455	24.7333	24.5588
1987	8	6	33.2667	25.5318	7.73485	27.2478	31.78	27.5056	28.3917	25.1545	26.2474	25.3429	25.5	83.5714	65.1053	84.9	79.4667	30.5136	30.3526	30.88	30.94	24.3364	24.2211	24.55	24.56
1987	8	7	32.8533	25.6095	7.24381	27.1962	31.3571	27.2222	28.4182	25.3	26.4375	25.5	26.0111	85.9565	66.5625	87	80.8889	30.9522	30.9187	31.425	31.7778	24.5913	24.525	24.8563	25.0333
1987	8	8	32.6533	25.4818	7.17152	27.3043	31.5375	27.4167	28.5111	25.2609	25.9619	25.1667	25.4333	84.8182	65.15	82.7647	76.2308	30.75	29.855	30.2471	29.7769	24.5	23.965	24.2059	23.9385
1987	8	9	32.9733	25.4667	7.50667	27.2435	31.2941	27.2105	28.3417	25.34	26.4842	25.3684	25.8583	85.8	69.1579	86.6316	80.4167	30.995	31.4158	31.1737	31.4667	24.615	24.8	24.6947	24.85
1987	8	10	33.3875	25.3619	8.0256	27.0957	31.6667	27.3	28.51	25.2952	26.3714	25.5111	25.91	85.8571	64.7857	85.9444	78.5	30.9238	30.5357	31.35	31.23	24.6	24.3286	24.8222	24.74
1987	8	11	33.3176	25.4	7.91765	27.4	31.6875	27.4267	28.6182	25.1727	26.23	25.5579	25.6643	83.8182	64.35	86.1579	77.3571	30.4682	30.25	31.5053	30.6857	24.3182	24.165	24.8895	24.4143
1987	8	12	33.3059	25.5409	7.76497	27.4864	31.7824	27.44	28.7385	25.119	26.02	25.4364	25.6133	83	63.2	86.0476	78	30.3	29.7	31.1143	30.6071	24.2381	23.85	24.681	24.3714
1987	8	13	33.05	25.3773	7.67273	27.3217	31.7571	27.3684	28.7091	25.3364	26.5263	25.5905	26.0857	85.0952	67	86.9048	80.5385	30.8048	31.1167	31.6048	31.7538	24.5048	24.6278	24.9619	25.0077
1987	8	14	33.4625	25.2909	8.17159	27.3727	31.8588	27.3647	28.6727	25.4889	26.2227	25.4952	25.8357	85.3889	64.7273	86.5238	78.8571	31.2389	30.2909	31.3381	31.1143	24.7444	24.1727	24.8048	24.6714
1987	8	15	33.0133	25.3909	7.62242	27.3583	31.225	27.6	28.5385	25.0391	26.1765	25.4789	25.6	82.6957	67.1765	84.1053	78.3636	30.1217	30.5118	31.1211	30.7455	24.1174	24.3294	24.6684	24.4455
1987	8	16	33.1	25.5368	7.56316	27.396	31.1133	27.7	28.25	25.232	26.3444	25.62	25.9067	83.9167	68.0556	84.7895	81.3571	30.5917	31	31.4105	31.6714	24.3792	24.5556	24.8368	24.95
1987	8	17	33.1875	25.5238	7.66369	27.4696	31.82	27.5444	28.525	25.3304	26.2444	25.6842	25.9077	83.4545	64.3889	86.4211	79.4167	30.6273	30.2278	31.7474	31.3333	24.4227	24.1667	25.0158	24.7917
1987	8	18	32.75	25.619	7.13095	27.275	31.22	27.33	28.4846	25.1909	26	25.6	25.7571	84.8182	66.7647	86.3	79.6154	30.6	30.0588	31.545	31.0692	24.4091	24.0882	24.905	24.6538
1987	8	19	33.2824	25.3273	7.95508	27.1727	31.5813	27.6632	28.7273	25.287	26.2632	25.75	25.7867	85.1818	65.7368	85.7895	78.7857	30.6545	30.4737	31.8316	31.0857	24.4318	24.2737	25.0421	24.6429
1987	8	20	33.1846	25.619	7.56557	27.4087	31.425	27.3647	28.45	25.5043	26.34	25.5368	25.8286	85.2381	66.6	86.9474	79.3571	31.081	30.675	31.5105	31.1857	24.6857	24.4	24.8842	24.7214
1987	8	21	33.3875	25.3909	7.99659	27.3667	31.5333	27.5263	28.5231	25.3652	26.3778	25.6	25.8	85.1364	66.7778	86.0909	79.7333	30.9364	30.8111	31.5545	31.2	24.6045	24.5	24.8864	24.72
1987	8	22	33.6471	25.2273	8.41979	27.2667	31.2687	27.3	28.4083	25.2174	26.3818	25.3889	25.64	84.913	68	86.7222	79.1333	30.6783	30.9955	31.2111	30.82	24.4391	24.5591	24.7278	24.5133
1987	8	23	33.5067	25.2174	8.28928	27.475	31.3706	27.55	28.5833	25.3739	26.319	25.6875	26.0545	84.4286	66	87.375	80.3636	31.0682	30.5667	31.8375	31.7	24.6591	24.3762	25.05	25
1987	8	24	33.3867	25.3684	8.01825	27.232	31.45	27.5059	28.4429	25.2261	26.181	25.6421	25.5929	84.8182	66.381	86.7778	78.5385	30.6273	30.319	31.8167	30.8538	24.4227	24.2333	25.05	24.5462
1987	8	25	33.2667	25.1238	8.14286	27.1273	31.1867	27.27	28.3692	25.2273	26.18	25.581	25.6813	85.7619	66.75	87	79.5625	30.7095	30.395	31.581	30.9625	24.4714	24.27	24.9381	24.5875
1987	8	26	33.8824	25.0273	8.85508	27.2696	31.4833	27.5889	28.7	25.3304	26.2167	25.5263	25.5929	86.0455	65.7059	84.7222	78.1818	31.1591	30.5353	31.2	30.9091	24.7	24.3529	24.7167	24.5636
1987	8	27	32.6571	25.1524	7.50476	27.4333	31.1733	27.6824	28.7	25.5143	26.27	25.7579	25.8643	85.7143	68.2632	85.9474	78.7692	31.3143	30.8053	31.8263	31.0923	24.8048	24.4789	25.0474	24.6538
1987	8	28	33.4353	24.8952	8.54006	27.4417	31.3125	27.5438	28.44	25.1818	26.345	25.775	25.65	84.2381	67.05	87.5	78.6154	30.7238	30.77	31.995	30.6615	24.4714	24.475	25.155	24.4308
1987	8	29	33.2	25.181	8.01905	27.3391	30.4714	27.6059	28.2182	25.3429	26.03	25.7273	25.7312	85	68.1	86.2727	79.5625	30.919	30.23	31.7864	30.975	24.5619	24.15	25.0273	24.5687
1987	8	30	33.3813	25.7571	7.62411	27.5083	31.725	27.62	28.7385	25.4348	26.1	25.819	25.8333	84.4348	63.9444	86.6	78.5	31.0565	29.9944	32.015	31.0571	24.6565	24.0333	25.15	24.6214
1987	8	31	33.575	25.34	8.235	27.5565	31.7267	27.5733	28.5364	25.4364	25.88	25.92	25.7438	84.5	62.5	88.25	79.0625	31.0409	29.27	32.365	30.9187	24.6455	23.575	25.345	24.5312
1987	9	1	33.2615	25.5789	7.68259	27.7391	31.5769	27.625	28.7167	25.6955	26.3824	25.6632	25.82	85.0455	66.7059	85.4444	78.1333	31.6	30.8	31.4	31.04	24.9273	24.4706	24.8389	24.6267
1987	9	2	33.0154	25.4455	7.56993	27.4957	31.2375	27.52	28.4733	25.3545	26.025	25.8174	25.75	84.3636	67.25	86.9565	79.2222	30.8818	30.205	32.0304	31.0667	24.5182	24.14	25.187	24.6167
1987	9	3	33.0857	25.17	7.91571	27.5091	31.9467	27.72	28.8364	25.4762	26.2905	25.7789	25.8467	85.2381	65.15	86	78.1429	31.1905	30.68	31.9611	31.2929	24.7286	24.415	25.1222	24.7714
1987	9	4	33.7538	25.31	8.44385	27.365	32	27.9765	28.9667	25.4211	26.4	25.8222	25.9727	85.9474	64.7222	85.1176	78.9	31.1632	30.6944	32.0176	31.74	24.7211	24.4167	25.1588	24.99
1987	9	5	33.5692	25.6895	7.87976	27.2	31.4267	27.9	28.5833	25.2545	26.575	25.8625	25.9692	85.2381	68.75	85.6875	81.3333	30.6619	31.425	32.0375	31.6917	24.4095	24.825	25.1687	24.9583
1987	9	6	33.4923	25.67	7.82231	27.3455	31.2857	27.6588	28.4615	25.4952	26.3474	25.935	25.9812	86.8571	65.7368	87.1	80.0625	31.3619	30.6579	32.29	31.575	24.8095	24.3579	25.305	24.8937
1987	9	7	33.0833	25.6	7.48333	27.6182	31.2267	27.3429	28.2909	25.6667	26.4429	25.6111	26.06	85.65	67.9524	86.2941	80.4615	31.585	31.0762	31.5824	31.7462	24.94	24.6333	24.8941	25.0077
1987	9	8	33.3231	25.6	7.72308	27.94	31.1667	27.1647	28.2917	25.75	26.1636	25.219	25.7063	84.4211	67.3636	85.381	78.8	31.6263	30.55	30.7619	30.8667	24.9579	24.3318	24.481	24.5133
1987	9	9	33.1143	25.61	7.50429	27.2	31.3833	27.4667	28.3667	25.1727	26.42	25.6105	25.9714	85.0455	66.9474	85.6316	80.3571	30.6273	30.8579	31.5474	31.6214	24.4136	24.4737	24.8789	24.9214
1987	9	10	33.4143	25.5048	7.90952	27.6174	30.6357	27.6	28.21	25.5636	26.2	25.75	25.825	85.1364	70.4706	86	81.1667	31.3636	31.0412	31.8067	31.4667	24.8	24.5706	25.0333	24.8167
1987	9	11	33.2429	25.5474	7.69549	27.5217	30.825	27.4	28.1714	25.4091	26.1429	25.68	25.7167	84.7273	67.9524	86.7368	80.5294	31.0273	30.5	31.7105	31.0882	24.6364	24.2762	24.9842	24.6412
1987	9	12	33.1333	25.7429	7.39048	27.8696	31.3067	27.4222	28.4714	25.5273	26.33	25.4182	25.8667	83.1364	66.4	84.8636	79.1667	31.1	30.76	31.0727	31.3333	24.6227	24.405	24.65	24.7667
1987	9	13	33.2857	25.44	7.84571	27.4478	31.6429	27.5556	28.5923	25.1182	26.2211	25.95	25.8437	83.2273	65.2222	87.7	79.3125	30.3455	30.2278	32.385	31.225	24.2091	24.1833	25.355	24.725
1987	9	14	33.6	25.4952	8.10476	27.7304	31.8267	27.5882	28.7083	25.8	26.2947	25.5889	25.9077	85.5455	63.9474	84.7222	77.9231	31.85	30.3105	31.3944	31.2385	25.0864	24.2053	24.8111	24.7231
1987	9	15	33.8833	25.5143	8.36905	27.5909	31.175	27.6286	28.4636	25.5818	26.4	26.0471	26.0786	85.0952	67.2	86.9375	79.9231	31.3048	30.89	32.3313	31.5615	24.7619	24.54	25.3125	24.9077
1987	9	16	33.5273	25.4111	8.11616	27.79	31.72	27.8	28.7889	25.65	26.1111	25.7667	25.8154	84.1579	68.0556	85.0588	79.3846	31.3316	30.3778	31.6765	31.2077	24.7842	24.2389	24.9706	24.7154
1987	9	17	33.4	25.0421	8.35789	27.8286	32.0429	27.65	28.7727	25.7	26.4889	25.7875	25.9545	84.4	66.1111	86	78	31.41	30.9722	31.9313	31.3727	24.84	24.5444	25.1	24.7727
1987	9	18	33.3143	25.64	7.67429	27.3217	31.0769	27.6118	28.3917	25.581	26.8632	26.0909	26.1563	87.2857	70.2105	87.5909	81.75	31.6143	32.2263	32.6455	32.1062	24.9476	25.2211	25.4864	25.1875
1987	9	19	33.2286	25.7895	7.4391	27.5545	30.7714	27.5059	28.6	25.6571	26.615	25.84	26.1133	86.381	70.8947	87.6842	81.2308	31.6762	31.9316	32.1737	32.3462	24.981	25.0316	25.2526	25.3
1987	9	20	33.3846	25.7143	7.67033	27.4364	31.1733	27.4706	28.35	25.7429	26.6471	25.9882	26.1417	87.3333	71.5882	87.9375	82.6667	31.9429	31.9824	32.3563	32.2667	25.1238	25.0941	25.3	25.2583
1987	9	21	33.2462	25.2667	7.97949	27.3571	30.9571	27.3714	28.26	25.5222	26.6588	25.8556	26.1231	87	70.8235	87.3333	81.9231	31.45	31.9353	32.1667	32.0923	24.8611	25.0471	25.2278	25.1923
1987	9	22	33.04	25.5714	7.46857	27.3591	31.2786	27	28.1833	25.6	26.45	25.5	25.8357	86.45	68.4444	88.4211	81.2857	31.55	31.2111	31.5	31.4429	24.925	24.6611	24.8737	24.8214
1987	9	23	33.12	25.2947	7.82526	27.5636	31.3714	27.2941	28.4545	25.5048	26.6	25.6909	25.8933	84.75	67.5556	87.0455	78.6429	31.25	31.2778	31.7864	31.2571	24.755	24.7167	25.05	24.7429
1987	9	24	32.8462	25.24	7.60615	27.25	30.1	27.3333	28.1	25.4	26.52	25.8353	25.9	86.3333	75.3846	88.1176	83.1	31.1444	32.3	32.1941	31.93	24.7056	25.2538	25.2647	25.08
1987	9	25	32.5077	25.0381	7.4696	27.3619	30.85	27.6625	28.6	25.57	26.345	25.6286	25.8714	87.0526	70.2	85.65	80.3077	31.4684	31.2	31.575	31.4385	24.8737	24.705	24.92	24.8308
1987	9	26	33.1857	25.08	8.10571	27.6091	31.6	27.6429	28.54	25.6857	26.7053	25.8778	26.3333	86.2857	69.2222	87.8889	83.0833	31.719	31.8056	32.2556	32.675	24.9905	25.0111	25.2778	25.4833
1987	9	27	33.1231	25.4222	7.70085	27.53	30.8286	27.9143	28.33	25.7524	26.4556	25.8842	25.9071	87.4211	71.5556	84.3333	81.1538	32	31.5889	31.6611	31.5462	25.1632	24.9056	24.9667	24.9
1987	9	28	33.3714	25.58	7.79143	27.29	30.9067	27.2533	27.9455	25.53	25.9882	25.5889	25.6917	86.1053	67.6471	88	80.8333	31.3737	30.2059	31.7	31.1	24.8053	24.1294	25.0056	24.6417
1987	9	29	33.2667	25.25	8.01667	27.5905	30.8812	27.4824	28.1923	25.77	26.2947	25.6476	25.825	86.5263	70.4211	86.381	81.7333	31.8842	31.1632	31.6619	31.4533	25.0947	24.6842	24.9762	24.8533
1987	9	30	33.1692	25.27	7.89923	27.4545	31.2643	27.8875	28.4727	25.4545	26.8111	25.68	25.88	85	69.8889	84.05	79.2857	31.0667	32.05	31.47	31.2071	24.6143	25.1333	24.875	24.6929
1987	10	1	32.7286	25.2	7.52857	27.53	30.2875	27.4571	28.2364	25.4778	26.35	25.8	25.9467	85.4118	68.75	87	80.5	31.3	30.95	31.9765	31.4857	24.7647	24.53	25.1353	24.8357
1987	10	2	32.7833	25.2211	7.56228	27.4	30.7833	27.2444	27.8222	25.5789	26.58	25.6111	25.8455	87.2105	71.5	87.8824	82.9	31.5842	31.8714	31.7059	31.72	24.9526	25.0286	25	25
1987	10	3	32.84	25.0444	7.79556	27.3304	31.3875	27.2812	28.3818	25.49	26.2778	25.6353	25.7462	86.1	66.7647	87.5625	80.25	31.325	30.9	31.7437	31.2583	24.79	24.5059	25.0063	24.7417
1987	10	4	33.1385	25.3222	7.81624	27.1333	30.3286	27.4	27.8833	25.21	26.2444	25.8	25.7857	85.5556	71.125	87.4444	82.6154	30.7526	31.125	32	31.4692	24.4737	24.6438	25.1389	24.8538
1987	10	5	32.9429	25.2211	7.7218	27.0381	30.8556	26.9375	27.8533	25.32	26.6762	25.6545	25.8421	87.3684	72.9	88.619	83	30.9842	32.305	31.8714	31.7222	24.6053	25.285	25.0667	24.9889
1987	10	6	32.7	24.8952	7.80476	27.0182	30.8706	27.4235	28.2	25.3619	26.6222	25.7158	25.8875	87.45	72.2778	87	82	31.13	32.0778	31.8526	31.6562	24.675	25.1778	25.0579	24.95
1987	10	7	32.8429	25.0286	7.81429	27.1913	30.1875	27.3	27.9313	25.2	26.0889	25.6526	25.5733	84.2857	72.1111	87.7222	81.2857	30.4238	30.9444	31.85	30.7286	24.2571	24.5778	25.0611	24.4786
1987	10	8	32.7714	24.9619	7.80952	27.3957	30.7529	27.1111	27.9625	25.5048	26.5238	25.6895	25.7667	86.1429	71.8095	89	82.0556	31.3762	31.7952	32.0368	31.4278	24.8238	25.019	25.1632	24.8389
1987	10	9	32.2308	24.98	7.25077	27.0696	29.76	27.2571	28.1167	25.5	26.3444	25.7062	25.8	88.8	74.9444	87.875	81.9167	31.59	31.7833	31.925	31.5	24.95	25.0056	25.125	24.8833
1987	10	10	32.4	24.9	7.5	27.3826	30.0714	27.12	27.8667	25.6857	26.3111	25.5	25.8533	87	75.1667	87.8889	84.0667	31.8095	31.7389	31.55	31.8067	25.0476	24.9667	24.9056	25.0333
1987	10	11	32.6571	25.1263	7.53083	27.2667	30.7429	27.325	28.18	25.53	26.1882	25.57	25.7625	87.3333	70.5294	86.1579	81.0714	31.2889	30.9176	31.3526	31.0714	24.7722	24.5647	24.8	24.6714
1987	10	12	32.7	24.6381	8.0619	26.8182	30.0437	26.8471	27.3214	25.2667	26.2105	25.47	25.675	87.85	74.5263	89.1	85.3333	30.86	31.4368	31.605	31.38	24.53	24.8211	24.935	24.8133
1987	10	13	32.2769	24.6632	7.61377	26.7739	30.4	27.3294	27.5545	25.1909	26.3529	25.4105	25.7733	87.8095	71.8235	85.6667	83.6923	30.8714	31.3882	31.1667	31.5538	24.5571	24.8	24.6833	24.9154
1987	10	14	32.5333	24.6571	7.87619	27.2591	29.8923	27.1625	27.8	25.51	26.2667	25.2	25.5437	85.9	74.6667	85.6111	82.5714	31.355	31.5611	30.8889	31.2786	24.8	24.8944	24.5667	24.7857
1987	10	15	32.5857	24.5	8.08571	26.9	30.56	27.3933	27.9091	25.2526	25.9143	25.68	25.6125	86.1053	69.0952	86.8421	81.4667	30.8842	30.1762	31.6053	30.88	24.5474	24.1476	24.9211	24.5467
1987	10	16	32.88	24.45	8.43	27.087	30.0353	26.6571	27.3083	25.4286	25.89	25.3412	25.46	87.1429	73.25	89.4118	83.2667	31.3381	30.685	31.3706	30.9467	24.781	24.415	24.8	24.5667
1987	10	17	32.6	24.0455	8.55455	26.8	30.4333	26.8833	27.7667	25.2316	26.54	25.4353	25.8615	88.4118	73.4	87.4375	83	30.9882	31.955	31.1	31.5273	24.6	25.095	24.6625	24.8818
1987	10	18	32.6462	24.68	7.96615	26.8545	30.2	26.775	27.5167	25.3238	26.3632	25.0222	25.5875	88.55	74.0526	87.8333	84.6667	31.23	31.6474	30.6722	31.3467	24.735	24.9421	24.4	24.7667
1987	10	19	32.4	24.2842	8.11579	26.219	30.2857	27.0176	27.5818	25.1714	26.075	25.0889	25.4143	91.3333	73.3125	87.3889	84.5714	31.1842	31.025	30.7167	31.2571	24.6895	24.6062	24.45	24.7357
1987	10	20	31.9429	24.3619	7.58095	26.6348	29.8154	26.675	27.3917	25.0667	25.9333	25.3579	25.46	87.7619	73.6667	89.3684	83.4	30.6905	30.7667	31.3895	30.9733	24.4571	24.4944	24.8368	24.6
1987	10	21	32.3	24.4	7.9	26.5917	30.2923	26.4778	27.4385	25.0818	26.2471	25.3619	25.4267	88.0909	71.9412	91	82.9333	30.7773	31.2176	31.5714	30.8733	24.4864	24.7176	24.919	24.5333
1987	10	22	32.3231	24.2211	8.10202	26.8304	30.4538	26.6789	27.65	25.2	26.05	25.2947	25.55	87.9	71.4375	88.1053	83.5833	30.96	30.7312	31.1789	31.1583	24.59	24.45	24.7053	24.6917
1987	10	23	31.7667	24.2889	7.47778	26.6	30.0077	26.8923	27.8273	25.0909	26.3111	25.475	25.5833	88.2273	76.1111	88.875	84.0833	30.7955	31.8111	31.5875	31.2583	24.5091	25.0333	24.9188	24.725
1987	10	24	31.6	24.1895	7.41053	26.405	30.1467	26.3833	27.4375	25.0667	26.24	24.8133	25.3909	89.5	74.8	88	84.2727	30.9056	31.58	30.22	30.9273	24.55	24.905	24.2133	24.5818
1987	10	25	32	23.7889	8.21111	26.4895	30.2667	26.1143	27.32	25.1368	26.5889	24.9765	25.6273	89.6842	75.7222	90.0588	84.6364	31.0316	32.4056	30.7647	31.4091	24.6368	25.2944	24.5059	24.8091
1987	10	26	32.3714	24.1222	8.24921	27.05	30.3429	26.9176	27.6636	25.4789	26.4933	25.425	25.7091	89.1053	73	88.25	83.2727	31.5947	31.8667	31.4063	31.4727	24.9263	25.0333	24.85	24.8182
1987	10	27	32.1385	24.7158	7.42267	27.1304	30.1375	27.1687	27.9154	25.5524	26.33	25.6737	25.8625	88.6667	75.3158	88.5789	84	31.719	31.7368	31.9421	31.7933	25.0095	24.9947	25.1316	25.0267
1987	10	28	31.9385	25	6.93846	27.1826	30.4923	27.2235	28.0692	25.4857	26.5158	25.6444	26.0133	87.4286	73.7895	88.2222	83.7333	31.4714	31.9421	31.8444	32.0667	24.8571	25.1105	25.0722	25.18
1987	10	29	31.7833	24.5579	7.22544	27.2636	30.5286	26.975	28.0091	25.32	26.3889	25.41	25.74	85.75	71.8889	88.3	82.2	30.945	31.5111	31.385	31.3933	24.605	24.8944	24.845	24.84
1987	10	30	31.9167	24.43	7.48667	27.2571	29.9714	27.1875	27.9182	25.4632	26.0471	25.2375	23.45	85.6111	74.8235	85.8667	81.8	31.2947	31.2294	30.7867	31.03	24.7789	24.6824	24.5	24.62
1987	10	31	31.5714	23.31	8.26143	26.8091	29.8625	26.9467	27.6769	25.3263	26.2667	25.3889	25.6857	88.6667	74.0476	88.4118	83.6667	31.2895	31.5333	31.2353	31.2667	24.7895	24.8476	24.7588	24.74
1987	11	1	32.0286	23.75	8.27857	26.2095	29.9143	26.6706	27.4833	24.9222	26.1778	25.2778	25.5857	88.8824	74.2222	90.7778	84.3333	30.5944	31.3944	31.4056	31.2733	24.3833	24.7889	24.8278	24.74
1987	11	2	32.0462	24.5111	7.53504	27.3048	30.1143	26.7	27.5	25.4632	26.33	25.1294	25.56	86.6316	75	89.1765	83.9333	31.3421	31.7	30.9882	31.22	24.7842	25.02	24.6	24.74
1987	11	3	31.5167	25.0632	6.45351	26.7619	30.32	27.1167	27.7273	25.1789	26.44	25.3647	25.5667	88.7895	74.6	88.6471	84.1333	31.0158	31.905	31.3353	31.26	24.6211	25.075	24.8118	24.7667
1987	11	4	31.1636	24.4	6.76364	26.64	29.4909	27	27.7143	24.9263	26.0625	25.4533	25.5364	87.7368	75.4375	88.1429	84.1	30.4105	31.1938	31.3214	31.2	24.3105	24.7125	24.8	24.73
1987	11	5	31.5385	24.83	6.70846	26.7727	29.3538	27.0545	27.5889	24.9368	26.1789	25.6125	25.7231	87.1579	76.5789	88.5	84.1538	30.4263	31.5789	31.8125	31.5231	24.3053	24.9211	25.0437	24.9077
1987	11	6	31.3385	24.71	6.62846	26.9714	29.6923	26.9467	27.7083	25.37	25.9684	25.6118	25.8	87.7368	76.5556	89.2941	84.5714	31.1895	31.6556	31.8941	31.8214	24.7158	24.9389	25.0882	25.0429
1987	11	7	31.7833	24.8	6.98333	26.8909	29.4714	26.7692	27.5636	25.07	26.0778	25.2444	25.4286	86.7	76.8333	87.7059	83.5714	30.6	31.45	30.7412	30.8857	24.405	24.8611	24.4647	24.5643
1987	11	8	31.7	24.3059	7.39412	26.555	29.6143	26.6625	27.3	25.0722	25.8111	25.03	25.2533	87.0556	73.5556	87.6	82.6667	30.6444	30.5944	30.6	30.5533	24.4111	24.3556	24.415	24.34
1987	11	9	31.1538	24.0211	7.13279	26.65	29.56	26.35	27.1615	24.9053	26	25.1286	25.3267	86.2105	74.9474	88.95	84.2667	30.2368	31.1263	30.835	30.8467	24.2053	24.6368	24.515	24.5133
1987	11	10	31.5846	24.2	7.38462	26.7714	29.0786	26.5733	27.1615	25.24	26.2105	25.1882	25.5429	88.75	77.4211	89.5882	85.8571	31.125	31.8632	31.1176	31.4929	24.69	24.9737	24.6706	24.8143
1987	11	11	31.4364	24.6842	6.75215	26.4667	29.1846	26.8	27.29	24.8526	25.9158	25.0556	25.3214	87.6667	74.4737	87.6667	83.2667	30.3579	30.8684	30.6389	30.6933	24.2684	24.5211	24.4278	24.44
1987	11	12	31.4083	24.4	7.00833	26.4381	29.4143	26.3667	26.9818	24.9158	26.3368	25.0125	25.4429	88.7895	77.2632	88.6875	85.6429	30.5105	32.1	30.6937	31.2143	24.3368	25.1421	24.4313	24.7143
1987	11	13	30.86	24.6	6.26	26.2105	28.9538	26.0167	26.7273	24.6778	25.9263	24.7875	25.2467	88.6667	76.7895	89	85.4667	30.0667	31.3316	30.3	30.8467	24.1056	24.6526	24.2125	24.5
1987	11	14	30.9833	24.0444	6.93889	26.2909	28.9846	26.4667	27.0364	25.0182	25.8211	24.9333	25.0273	90.1364	76.3684	87.8333	84.3636	30.8455	30.9263	30.4917	30.3182	24.55	24.5474	24.3167	24.2273
1987	11	15	30.35	24.66	5.69	26.4952	28.4714	25.8667	26.6846	25.0474	26.1211	24.9412	25.4067	89.5789	82.1053	91.7647	88.2667	30.8368	32.1526	30.8765	31.42	24.5368	25.1842	24.5412	24.8267
1987	11	16	30.9455	24.6368	6.30861	26.2524	28.4429	25.9143	26.5364	24.8095	25.8842	24.8353	25.1857	89.1	78.8947	89.4118	86	30.275	31.3105	30.4176	30.7571	24.215	24.7632	24.3059	24.4571
1987	11	17	30.8167	24.2737	6.54298	26.1048	28.8571	26.0267	26.2364	25.0095	25.7412	24.8	24.8	91.5	77.6471	90.1667	86.6154	30.835	30.9353	30.4222	29.8538	24.535	24.5471	24.3056	23.9846
1987	11	18	30.9846	24.2	6.78462	26.37	29.3	26.3125	26.8923	24.9333	26.0316	24.8762	25.2353	88.9	76.7368	88.0476	84.7059	30.52	31.3684	30.3857	30.6765	24.365	24.8	24.2714	24.4294
1987	11	19	30.7692	24.1	6.66923	26.22	28.3857	25.9714	26.4417	24.775	25.86	24.8316	25.1176	89.1053	79	89.7368	86.25	30.2526	31.21	30.4421	30.5813	24.2263	24.735	24.3368	24.3813
1987	11	20	30.7	24.74	5.96	26.3143	28.8533	26.6615	27.31	24.9455	25.77	25.3529	25.5267	89.5714	78.6	89.1176	85.5714	30.619	31.105	31.3647	31.4143	24.4381	24.66	24.8235	24.8571
1987	11	21	30.8333	24.6	6.23333	26.3636	29.2545	25.9867	26.77	24.9818	26.1444	25.09	25.4059	89.5	78.1765	91.15	86.375	30.7091	31.8941	31.075	31.2312	24.4682	25.0471	24.68	24.7312
1987	11	22	31.2833	24.7053	6.57807	26.581	29.6857	26.2133	26.9917	24.97	25.8526	25.3	25.3938	88.1	72.5789	91.0556	84.3125	30.525	30.5579	31.4389	30.9375	24.38	24.3684	24.8667	24.5813
1987	11	23	30.85	24.55	6.3	26.5524	29.0533	26.0571	26.8308	24.75	25.965	24.9789	25.2	86.95	78.05	89.2632	84.8333	30.005	31.405	30.6947	30.65	24.07	24.82	24.4474	24.4278
1987	11	24	30.7636	24.68	6.08364	26.4864	29.3231	26.1714	26.9727	24.7364	25.6588	24.8444	25.1333	86.7727	73.9412	88.2222	82.9333	29.9773	30.3353	30.3389	30.28	24.0455	24.2118	24.2611	24.2133
1987	11	25	30.4	24.1684	6.23158	26.35	28.5571	26.55	27.2455	24.76	25.36	24.9765	25.0833	87.9	78.9333	88.0588	83.9167	30.145	30.3533	30.5529	30.375	24.155	24.1933	24.3588	24.2417
1987	11	26	30.7636	24.3368	6.42679	26.25	29.0571	26.2235	26.9231	24.6105	25.76	24.72	24.8308	87.1667	77.5	88.7368	83.6923	29.8056	30.9267	30.0105	29.8154	23.9667	24.5667	24.0684	23.9615
1987	11	27	30.5538	24.5222	6.03162	26.69	29.125	26.1846	27.025	25.04	25.8455	24.8105	25.2556	87.3158	77.8182	90.1053	85.4444	30.5579	31.1727	30.4526	30.8	24.3737	24.6773	24.3158	24.5
1987	11	28	30.4	24.2667	6.13333	26.2952	29.16	25.9375	26.9929	24.8316	25.67	24.3882	25.0133	88.8421	76.2105	88.9412	84.8	30.4	30.6263	29.6235	30.32	24.2895	24.3947	23.8471	24.2333
1987	11	29	30.2833	23.7333	6.55	26.1619	28.3429	25.7294	26.3769	24.3667	24.9895	24.3905	24.4688	85.9	75.4211	88.1905	83.4706	29.2571	29.2105	29.5048	29.4	23.6524	23.5316	23.8048	23.6882
1987	11	30	30.1167	23.88	6.23667	25.7091	27.95	25.625	26.3071	24.1714	24.95	24.0333	24.4125	88.2381	78.15	89.2778	84.8125	29.1143	29.455	28.9722	29.225	23.5762	23.76	23.4778	23.6062
1987	12	1	29.9	23.78	6.12	25.4182	28.2937	25.6375	26.35	24.2	25.1632	24.2222	24.58	89.7143	78.2105	88.9444	85.0667	29.3286	29.8842	29.2611	29.5733	23.7	23.9842	23.6556	23.8267
1987	12	2	29.6154	23.94	5.67538	25.6818	28.4071	25.6267	26.3923	24.2381	25.2056	24.0556	24.5765	89.0952	76.5	87.6667	84.3529	29.3095	29.7722	28.8722	29.4529	23.7	23.9333	23.4278	23.7529
1987	12	3	30.3667	23.89	6.47667	25.7818	28.6471	25.575	26.45	24.0476	25.16	23.7882	24.3	87.0476	76.65	87.7059	84.0667	28.7667	29.71	28.3824	28.96	23.3762	23.905	23.1765	23.4733
1987	12	4	29.3273	23.7474	5.5799	25.3818	28.2056	25.7286	26.1786	23.9143	25.1273	24.1	24.3278	89.1905	77.3182	88.2222	84.5556	28.7381	29.7182	28.9889	29.0111	23.3619	23.8682	23.5056	23.5
1987	12	5	29.9846	23.8588	6.12579	25.2476	28.4	25.6	26.4077	23.8632	25.1765	24.2824	24.4923	89.0556	77.7647	90.7647	85.2857	28.7211	29.8706	29.5824	29.6643	23.3368	23.9824	23.8176	23.8786
1987	12	6	30.2923	23.88	6.41231	25.4818	28.7706	25.525	26.3	24.219	25.31	24.3368	23.2778	90.05	76.2	90.3333	85.5	29.4048	29.97	29.65	29.5875	23.7476	24.03	23.9	23.8375
1987	12	7	30.2667	23.9474	6.3193	25.7136	28.3687	25.6471	26.38	24.3667	25.2294	24.3333	24.6267	89.4286	76.4706	89.1765	85	29.6	29.8353	29.5118	29.6333	23.8476	23.9824	23.7941	23.8733
1987	12	8	30.4909	23.7389	6.75202	25.735	28.44	25.72	26.5417	24.21	25.0833	24.1375	24.4769	88.3	76.1667	87.75	83.6923	29.19	29.6	28.9937	29.2154	23.62	23.8	23.5187	23.6231
1987	12	9	29.7833	23.5684	6.21491	25.4091	27.8647	25.5588	26.0824	24.0095	24.92	23.91	24.255	88.7143	79.35	87.45	85.2	28.8762	29.58	28.58	28.97	23.4286	23.825	23.265	23.48
1987	12	10	29.8462	23.3789	6.46721	25.6429	28.3562	25.4333	26.2533	23.84	24.5529	23.9368	24.0667	85.9474	73.1765	88.5263	82.5	28.405	28.2294	28.7105	28.4	23.15	22.9941	23.3474	23.1437
1987	12	11	30.2182	23.69	6.52818	25.6286	28.6	25.7857	26.4	24.1	25.085	24.2889	24.6125	87.8095	75	88.5882	84.4	28.8143	29.385	29.4941	29.5333	23.4143	23.695	23.7647	23.7867
1987	12	12	30.0154	24.1053	5.91012	25.9048	28.52	26.0111	26.52	24.3952	25.0588	24.34	24.6187	88.3333	76.0588	87.1	84.4375	29.5333	29.4529	29.32	29.4937	23.819	23.7412	23.68	23.7937
1987	12	13	30.2833	23.86	6.42333	25.6455	28.3125	25.6	26.2438	24.2524	25.0421	24.0737	24.3941	89.5238	76.7895	88.3684	84.8235	29.3762	29.5789	28.9684	29.1824	23.7333	23.7842	23.4842	23.5941
1987	12	14	30.1333	23.65	6.48333	25.4455	28.3556	25.2235	26.0235	23.8727	24.8091	23.6667	24.0619	87.7273	74.5909	87.5714	83.1905	28.5318	28.8545	28.1476	28.4333	23.2545	23.4136	23.0143	23.1714
1987	12	15	29.5833	23.4105	6.17281	25.1455	28.3412	25.4	26.025	23.5818	24.78	23.8333	22.8211	87.4286	75.2105	87.5556	83.8333	28.0318	28.9895	28.4667	28.4389	22.9455	23.4947	23.1944	23.1889
1987	12	16	30.1846	23.7889	6.39573	25.3091	28.1353	25.4875	26.14	23.8	24.7762	23.6526	24.0278	88.9048	75.5238	87.1579	83.6111	28.5333	28.8905	28.1158	28.3889	23.2286	23.4381	22.9684	23.1444
1987	12	17	29.9143	23.5143	6.4	25.1739	28.5214	25.3765	26.1077	23.6636	24.8667	23.93	24.26	87.8571	75.1667	88.6842	85.6	28.2136	29.0222	28.7579	29.2067	23.0545	23.4944	23.3526	23.64
1987	12	18	30.2154	23.2706	6.9448	25.2455	28.8667	25.5714	26.4583	23.6864	24.88	24.1111	24.475	87.9091	72.85	87.4444	83.0625	28.2591	28.805	29	29.1313	23.0591	23.37	23.4611	23.575
1987	12	19	30.1167	23.4	6.71667	25.6381	28.0933	25.4118	26.1769	24.0762	24.9529	23.9053	24.2786	87.8571	75.5294	87.7368	83.4286	28.9238	29.2	28.6211	28.85	23.4667	23.6118	23.2895	23.4
1987	12	20	29.6923	23.44	6.25231	25.2476	28.24	25.2444	25.8929	23.7091	24.5333	23.6	23.9444	89.0476	72.3889	88.4286	84.3125	28.6238	28.05	28.2238	28.5813	23.2857	22.8944	23.0143	23.2437
1987	12	21	30.9333	23.5111	7.42222	25.27	29.1733	25.52	26.3071	23.95	24.7889	23.8824	24.075	89.5	70.6667	87.1765	82	28.85	28.3722	28.5471	28.3	23.42	23.1111	23.2353	23.1
1987	12	22	29.8	23.5263	6.27368	25.419	28.2	24.95	25.8	23.8091	24.6889	23.8	23.8533	87.5714	75.9444	88.4118	82.9286	28.4619	28.7611	28.3471	28.0286	23.1905	23.35	23.1176	22.9143
1987	12	23	30.3385	23.7684	6.57004	25.6727	28.5556	25.3176	26.2	24.0783	24.7714	23.8105	24.1722	87.3182	74.0476	88.1667	82.8235	28.7773	28.7143	28.4556	28.5294	23.3864	23.3381	23.1944	23.2412
1987	12	24	30.0167	23.87	6.14667	25.2818	28.3647	25.3176	26.04	23.7524	24.99	23.9905	24.15	88.2857	75.3	88.0476	83.5	28.3857	29.265	28.7905	28.5778	23.1476	23.655	23.3857	23.2722
1987	12	25	30.0308	23.4737	6.55709	25.3667	28.6167	24.9167	26.1556	23.9158	25.16	23.6571	24.08	88.2105	76.8	88.4286	83	28.6684	29.76	28.2571	28.44	23.3211	23.86	23.0571	23.15
1987	12	26	30.3286	23.5895	6.7391	25.2727	28.4	25.0375	25.8429	23.6476	24.8526	23.5789	23.8875	87.9524	74.5789	89	83.875	28.1714	28.9105	28.0889	28.1812	23.019	23.4263	22.9778	23.025
1987	12	27	30.1143	23.5	6.61429	25.0857	28.6133	24.6882	25.85	23.5238	24.7889	23.5	24.0063	87.6667	72.8824	88.3158	83.0667	27.9619	28.6706	28.0211	28.3067	22.9048	23.2647	22.9	23.0933
1987	12	28	30.3	22.895	7.405	24.7091	27.9667	25.55	26.0231	23.1818	24.4667	23.62	23.7125	88.1364	70.8889	85.2632	81.0667	27.3773	27.8389	27.8105	27.5133	22.5455	22.8	22.7947	22.6133
1987	12	29	29.6909	23.4444	6.24646	24.8429	28.3375	24.9	25.6615	23.4095	24.3368	23.1222	23.5176	89.05	70.4737	85	81.5625	27.845	27.5632	26.8412	27.175	22.82	22.6526	22.2118	22.4312
1987	12	30	29.5083	23.4389	6.06944	24.9762	28.025	25.0687	25.6533	23.1238	24.4235	23.3556	23.525	85.619	72.5882	86.9444	81.9375	27.0667	27.9529	27.5889	27.3625	22.3571	22.8765	22.6667	22.525
1987	12	31	29.69	23.45	6.24	24.96	28.0385	25.1833	25.8818	23.4	24.6857	23.5867	23.8417	87.7368	73.6429	87.9286	82	27.7211	28.5929	28.0214	27.9417	22.7684	23.2357	22.9357	22.8833

## Sheet: 1987
			Temperature			Temperature				Temperature				Relative Humidity				Pressure				Dew temperature
Year	Month	Day	Maximum	Minimum	Max-Min	1899-12-31 07:00:00	1899-12-31 13:00:00	1899-12-31 19:00:00	Average	1899-12-31 01:00:00	1899-12-31 13:00:00	1899-12-31 19:00:00	Average	1899-12-31 01:00:00	1899-12-31 13:00:00	1899-12-31 19:00:00	Average	1899-12-31 07:00:00	1899-12-31 13:00:00	1899-12-31 19:00:00	Average	1899-12-31 07:00:00	1899-12-31 13:00:00	1899-12-31 19:00:00	Average		Month	Taverage	Hraverage
1988	1	1	29.7	22.4	7.3	25.8	27.8	25.6	26.2	24.8	24.4	23.6	24.3	92	76	85	84	30.6	28.3	27.8	28.9	24.4	23.1	22.8	23.5		January	25.7622	80.9938
1988	1	2	29.9385	22.2	7.73846	25.6	27.6	25.4	26	23.2	23.6	23	23.3	82	72	82	78	26.8	26.5	26.5	26.6	22.3	22	22	22.1		February	25.8821	79.2857
1988	1	3	30.0286	21.6	8.42857	25	27.6	25.8	26	23.8	23	23.6	23.5	91	68	83	81	28.7	25	27.7	27.1	23.3	21.1	22.8	22.4		March	26.5868	75.3246
1988	1	4	29.6769	21	8.67692	25.4	27.6	25.6	26	23.2	23.8	23.4	23.5	83	73	83	80	27	27	27.3	27.1	22.3	22.3	22.5	22.4		April	26.9396	79.7139
1988	1	5	29.65	21.4	8.25	25.4	27.4	25.6	26	23.4	23.6	23.4	23.5	85	73	83	80	27.4	26.6	27.3	27.1	22.6	22.1	22.5	22.4		May	27.7935	75.9677
1988	1	6	29.6769	22.2	7.47692	25.4	28.8	25.2	26.1	23.2	24.4	23	23.5	83	70	83	79	27	27.6	26.6	27.1	22.3	22.7	22.1	22.4		June	28.211	77.3752
1988	1	7	29.0111	20.4	8.61111	25	28	25.2	25.9	23.2	24	23.6	23.6	86	72	88	82	27.2	27.2	28.1	27.5	22.5	22.5	23	22.6		July	28.2082	77.6697
1988	1	8	29.5818	21.4	8.18182	25.4	28.4	24.8	25.8	23.4	23.8	22.8	23.3	85	68	84	79	27.4	26.4	26.4	26.8	22.6	22	22	22.2		August	28.3242	78.2267
1988	1	9	30.3167	23.4	6.91667	25.2	28.6	25	26	23	23.8	23	23.3	83	67	85	78	26.6	26.3	26.8	26.6	22.1	21.9	22.2	22.1		September	28.1708	80.1156
1988	1	10	29.2429	20	9.24286	25.6	29.2	25	26.2	23.2	24.2	23	23.5	82	66	85	78	26.8	26.9	26.8	26.8	22.3	22.3	22.2	22.2		October	27.5938	82.407
1988	1	11	29.7923	20.8	8.99231	25.2	29.4	25	26.1	23.2	24.2	23.4	23.6	85	65	88	79	27.1	26.7	27.7	27.2	22.4	22.2	22.8	22.5		November	26.6971	84.4155
1988	1	12	29.3917	21.8	7.59167	24.8	27.8	25	25.6	23.2	23.8	23.2	23.4	87	72	86	82	27.4	26.8	27.2	27.1	22.6	22.2	22.5	22.4		December	25.5068	83.9228
1988	1	13	29.6417	24	5.64167	24.8	28.2	24.8	25.6	23.2	23.4	22.6	23.1	87	67	83	79	27.4	25.6	26	26.3	22.6	21.5	21.7	21.9
1988	1	14	29.3636	21.4	7.96364	24.8	28	25	25.7	23.4	24.5	23.2	23.7	89	75	86	83	27.8	28.4	27.2	27.8	22.9	23.2	22.5	22.9
1988	1	15	29.3583	21.6	7.75833	24.2	28.2	24.8154	25.67	23.3167	24.2684	23.3684	23.55	89.375	70.6842	89.3158	82.5625	27.6833	27.3632	27.7684	27.375	22.7458	22.5316	22.7842	22.5563
1988	1	16	30.0167	23.3625	6.65417	24.4348	27.9833	25	25.3375	23.1636	24.3182	23.3105	23.5118	88.8182	72.5	87.6471	82.4667	27.3818	27.6136	27.2824	27.0867	22.5545	22.6773	22.4765	22.3667
1988	1	17	29.8833	23.4222	6.46111	24.65	28.1455	25.0571	25.58	23.1917	24.4737	23.18	23.5	88.2917	72.6111	84.6316	81.5625	27.3792	27.9278	27.0895	27.275	22.5542	22.8444	22.3842	22.475
1988	1	18	30.1556	23.1632	6.9924	24.6739	28.46	24.86	25.7556	22.9455	24.4	23.2118	23.5188	88.3182	69.75	87.5	82.1333	26.9773	27.52	27.4063	27.34	22.3136	22.54	22.5437	22.5067
1988	1	19	30.42	23.2444	7.17556	24.713	27.86	25.05	25.4111	23.0636	24.1524	23.2632	23.3647	86.6364	70.6	88.1111	81.5333	27.0045	27.005	27.5889	26.8933	22.3227	22.29	22.6833	22.24
1988	1	20	30.4222	23.1474	7.27485	24.6696	28.2889	24.8727	25.675	23.1217	24.6105	23.2316	23.7313	87.8261	74	88.5789	84.3125	27.1957	28.4	27.4895	27.9562	22.4652	23.05	22.6316	22.8562
1988	1	21	30.12	23.4611	6.65889	24.7667	28.5455	24.65	25.6125	23.1826	24.2947	23.26	23.6125	89	69.1579	87.2105	81.4667	27.4304	27.1789	27.5053	27.4267	22.5739	22.4158	22.6368	22.58
1988	1	22	29.88	23.3789	6.50105	24.6417	28.7	24.6667	25.61	23.2957	24.2714	23.28	23.7059	88.8696	69.0476	88.65	82.7059	27.5783	27.1381	27.585	27.6647	22.6913	22.3286	22.675	22.7
1988	1	23	29.86	23.3579	6.50211	24.7	28.2	24.8308	25.6077	23.2167	24.4333	23.24	23.555	88.0833	71.0833	86.6111	82.1667	27.4167	27.7042	27.1333	27.2778	22.5792	22.6917	22.3889	22.4944
1988	1	24	30.0182	23.4056	6.61263	24.6957	28.1111	24.9385	25.5667	23.1	24.3895	23.2095	23.5529	86.8182	71.1579	86.4	81.7647	27.113	27.5579	27.295	27.3	22.3957	22.6316	22.485	22.4882
1988	1	25	29.9	23.49	6.41	24.6	28.6364	24.7	25.6909	23.2083	24.1143	23.2333	23.5158	88.7917	69.4	87.619	82	27.4625	26.95	27.4238	27.3222	22.5958	22.245	22.5667	22.4944
1988	1	26	29.54	23.2	6.34	24.4783	28.7385	25	25.8636	22.9913	24.1818	23.1053	23.3938	88.087	70.1364	86.3889	80.9333	27.0261	27.1682	27.1056	27.0333	22.3478	22.3682	22.3889	22.3267
1988	1	27	30	23.5579	6.44211	24.6	28.5	24.7167	25.7	22.95	24.06	23.2952	23.3722	86.875	68.2105	87.9048	80.3333	26.8208	26.5684	27.5	26.8111	22.2167	22.0526	22.6476	22.2111
1988	1	28	30	23.5667	6.43333	24.6043	28.4	24.9333	25.7	22.9458	23.8	23.1636	23.1688	87.7826	68.1765	87.5238	80.8571	27.1043	26.2706	27.281	26.6929	22.3913	21.8353	22.481	22.1143
1988	1	29	29.98	23.39	6.59	24.6042	28.3273	25.1556	25.8444	23.1	24.1	23.2353	23.4533	88.2083	70.15	87.0588	81.2	27.2292	26.97	27.3588	27.0667	22.4583	22.28	22.5235	22.36
1988	1	30	29.2	23.1	6.1	24.5043	28.27	24.6667	25.44	22.9652	23.7333	23.0824	23.2125	87.7391	67.6111	86.8235	80.875	26.9478	26.05	27.0824	26.6687	22.2913	21.7	22.3824	22.1
1988	1	31	30	23.4222	6.57778	24.6609	27.6	24.7286	25.3636	22.9818	24.0889	22.9167	23.18	86.3182	70.9444	84.7222	79.9333	26.8091	27.0611	26.5944	26.5067	22.1909	22.3333	22.0889	22.02
1988	2	1	30.5167	20	10.5167	25	29	24.8	25.9	23.4	25.4	23.2	24	88	75	87	83	27.7	30	27.4	28.4	22.8	24.1	22.6	23.2
1988	2	2	29.7818	23.8	5.98182	25	27.5	25	25.6	23.2	24.7	23	23.6	86	80	85	83	27.2	29.3	26.8	27.7	22.5	23.7	22.2	22.8
1988	2	3	30	23.2	6.8	24.4	29.6	25.2	26.1	23.6	23	23.2	23.3	94	57	85	78	28.6	23.7	27.1	26.5	23.3	20.2	22.4	22
1988	2	4	30.3077	20.8	9.50769	24.8	29	25	26	22.6	23.6	23	23.1	83	64	85	77	26	25.5	26.8	26.1	21.7	21.4	22.2	21.8
1988	2	5	30.3538	21.4	8.95385	25	29.6	25.5	26.4	22.8	23.2	24.6	23.5	83	58	93	78	26.3	24.2	30.3	26.9	21.9	20.6	24.3	22.3
1988	2	6	30.1214	24	6.12143	25	28	25	25.8	23	23.6	23.8	23.5	85	69	91	81	26.8	26.2	28.7	27.2	22.2	21.9	23.3	22.5
1988	2	7	29.9273	21.2	8.72727	25.4	27.2	25.1	25.7	23.6	24.8	24.7	24.4	86	82	97	88	27.9	29.7	30.8	29.5	22.9	23.9	24.6	23.8
1988	2	8	30.0182	23.2	6.81818	25	27.4	25.2	25.7	23.6	23.8	23.4	23.6	89	74	86	83	28.2	27.1	27.6	27.6	23.1	22.4	22.7	22.7
1988	2	9	29.8545	20.8	9.05455	24.6	27.5	24.8	25.4	23.4	25.2	22.4	23.7	90	83	81	85	28	30.5	25.5	28	22.9	24.4	21.4	22.9
1988	2	10	30.45	23.6	6.85	24.2	29	24.8	25.7	22.8	24.7	21.2	22.9	89	71	73	77	26.8	28.3	22.8	26	22.2	23.1	19.6	21.6
1988	2	11	30.3833	21.2	9.18333	24.6	29.2	25.2	26.1	22	23.6	24.2	23.3	80	63	92	78	24.7	25.4	29.5	26.5	20.9	21.4	23.8	22
1988	2	12	30.9	21.6	9.3	25	28.8	25.6	26.3	23.2	24.8	23.2	23.7	86	72	82	80	27.2	28.6	26.8	27.6	22.5	23.3	22.3	22.7
1988	2	13	30.1538	22	8.15385	25	28.8	25	26	23.4	25.6	23	24	88	78	85	83	27.7	30.7	26.8	28.4	22.8	24.5	22.2	23.2
1988	2	14	30.3167	22.4	7.91667	25.2	28.7	25.0286	26.1	23.2	25.4	22.8	23.8	85	69	82	78	27.1	28.9	26.2	27.4	22.4	23.5	21.8	22.6
1988	2	15	30.2727	23.8	6.47273	25	28.6	25	25.9	23.4	25.6	22.6	23.9	88	79	82	83	27.7	30.8	25.8	28.1	22.8	24.6	21.6	23
1988	2	16	30.8167	22.4	8.41667	25	27.6	24.8	25.5	22.6	22.6	22.6	22.6	82	65	83	77	25.8	24.1	26	25.3	21.6	20.5	21.7	21.3
1988	2	17	30.4	23.4	7	24.6	27.2	24.6	25.3	22.8	23	22.6	22.8	86	70	84	80	26.6	25.3	26.1	26	22.1	21.3	21.8	21.7
1988	2	18	30.4	22.2	8.2	24	27.2	24.6	25.1	22	22.2	22.6	22.3	84	65	84	78	25.1	23.4	26.1	24.9	21.2	20.1	21.8	21
1988	2	19	30.8462	19.6	11.2462	24.6	28.8	24.8	25.8	22.6	23.4	22.6	22.9	84	64	83	77	26.1	25.2	26	25.7	21.8	21.2	21.7	21.6
1988	2	20	30.5846	22.6	7.98462	24.8	29.8	25.2	26.3	22.4	23.8	22.6	22.9	81	61	80	74	25.5	25.5	25.7	25.6	21.4	21.4	21.5	21.5
1988	2	21	30.6923	19.6	11.0923	25	29.8	25.2	26.3	22.6	23.8	22.6	23	82	61	80	74	25.8	25.5	25.7	25.7	21.6	21.4	21.5	21.5
1988	2	22	30.6857	23	7.68571	24.8	30.1	25.1	26.5	23	24	23.4	23.5	86	67	83	79	26.9	26.1	27.3	26.8	22.3	21.8	22.5	22.2
1988	2	23	30.8143	20.2	10.6143	24.6	29.3	25.5077	25.9	22.2	23.4	22.6	22.7	81	69	83	78	25.2	25.4	26	25.5	21.2	21.4	21.7	21.4
1988	2	24	30.9071	20.4	10.5071	24.6	30	25.1714	26.3	22.8	28	22.8	24.5	86	68	82	79	26.6	33.9	26.2	28.9	22.1	26.2	21.8	23.4
1988	2	25	31.0071	23.4	7.60714	24	29.4	24.8	25.8	22.4	22.8	23.4	22.9	87	57	89	78	26	23.4	27.8	25.7	21.7	20	22.9	21.5
1988	2	26	30.9333	20.2	10.7333	24.6	30.4	24.2	25.9	22.8	22.4	22	22.4	86	50	83	73	26.6	21.8	25	24.4	22.1	18.9	21.1	20.7
1988	2	27	31.1385	21.4	9.73846	23.4	29.6	25	25.8	21.8	22.6	22.4	22.3	87	55	80	74	25	22.8	25.4	24.4	21.1	19.6	21.3	20.7
1988	2	28	31.2	22.2	9	24.2	28.5	25.1429	25.5	22.4	23.2	23	22.9	86	79	87	84	25.9	26.3	27	26.4	21.7	21.9	22.4	22
1988	2	29	32.4	21.6	10.8	26.1	27.8	24.7333	26.2	21.6	22.6	23	22.4	83	63	86	79	29.7	23.4	26.9	26.7	24	20	22.3	22.1
1988	3	1	30.9	18	12.9	24.6	29.6	25	26	22.6	23.4	22.8	22.9	84	60	83	76	26.1	24.7	26.3	25.7	21.8	20.9	21.9	21.5
1988	3	2	30.5294	22.8	7.72941	24.4	27	25.2	25.5	22.8	23	22.6	22.8	87	71	80	80	26.7	25.4	25.7	25.9	22.2	21.4	21.5	21.7
1988	3	3	30.7	23.2	7.5	25.8	32	25	27	23	28	22.6	24.5	79	74	82	78	26.2	35.1	25.8	29.1	21.9	26.8	21.6	23.4
1988	3	4	30.44	23.6	6.84	25	26.6	25	25.4	23	22.6	23	22.9	85	71	85	80	26.8	24.8	26.8	26.1	22.2	20.9	22.2	21.8
1988	3	5	30.8313	21	9.83125	25	28.6	24.6	25.7	21.8	22	21.6	21.8	76	56	77	70	24	22.1	23.8	23.3	20.4	19.1	20.3	19.9
1988	3	6	30.5176	23.2	7.31765	24.8	33	24.8	26.8	20.4	26.4	22	22.9	67	60	79	69	21.1	30	24.6	25.2	18.3	24.1	20.8	21.1
1988	3	7	30.7647	23.2	7.56471	25.6	28.2	24.8	25.9	21.2	21.6	22.2	21.7	68	56	80	68	22.3	21.4	25	22.9	19.2	18.6	21.1	19.6
1988	3	8	30.7333	21.6	9.13333	25.2	29	24.8	26	22.2	22.4	22.6	22.4	77	57	83	72	24.8	22.7	26	24.5	20.9	19.5	21.7	20.7
1988	3	9	30.75	22.8	7.95	24.6	28.8	24.4	25.5	22.6	23	21.2	22.3	84	61	75	74	26.1	24.2	23.1	24.5	21.8	20.6	19.8	20.7
1988	3	10	30.725	19	11.725	24.6	33.5	25.2	27.1	22	28	22.6	24.2	80	66	80	75	24.7	34.1	25.7	28.2	20.9	26.3	21.5	22.9
1988	3	11	30.9125	22.8	8.1125	25	30	25.2	26.4	21.6	22.6	22.6	22.3	74	53	80	69	23.5	22.5	25.7	23.9	20.1	19.4	21.5	20.4
1988	3	12	30.6	23.4	7.2	25.2	28.8	25.4	26.2	22.8	22.6	23	22.8	82	59	82	74	26.2	23.3	26.5	25.3	21.8	20	22	21.3
1988	3	13	30.55	23.6	6.95	25.6	34.5	25.3176	26.0923	23	28	23.6	24.9	80	61	86.9	83.0625	26.4	33.5	28.14	28.3062	22	25.9	22.99	23.1063
1988	3	14	30.9125	23.6	7.3125	25	34	25.4	27.5	23.2	28	23.4	24.9	86	64	85	78	27.2	33.8	27.4	29.5	22.5	26.1	22.6	23.7
1988	3	15	30.55	22.2	8.35	26.2	29.2	26	26.9	23.4	23.8	24	23.7	79	64	85	76	26.9	25.9	28.5	27.1	22.3	21.7	23.2	22.4
1988	3	16	30.9467	23.8	7.14667	25.8	34.8	26	28.1	23.6	28	23	24.9	83	60	78	74	27.7	33.3	26.1	29	22.8	25.8	21.8	23.5
1988	3	17	30.44	23.4	7.04	26	34	26.2	28.1	24	28	23.8	25.3	85	64	82	77	28.5	33.8	27.9	30.1	23.2	26.1	22.9	24.1
1988	3	18	31.025	24	7.025	24.4	29.6	25.4	26.2	22.6	23	22.8	22.8	86	57	80	74	26.2	23.7	26	25.3	21.9	20.2	21.7	21.3
1988	3	19	30.6706	19.2	11.4706	25.2	35.5	25.8	28.1	22.2	28	21.8	24	77	57	71	68	24.8	32.8	23.5	27	20.9	25.6	20.1	22.2
1988	3	20	30.7733	23.8	6.97333	26	29.5	25.8	26.8	23.6	25.7	22.8	24	82	74	78	78	27.5	30.5	25.8	27.9	22.7	24.4	21.6	22.9
1988	3	21	30.8118	24.4	6.41176	25.6	30.5	25.8	26.9	23	26.4	23.2	24.2	80	73	80	78	26.4	31.7	26.7	28.3	22	25	22.2	23.1
1988	3	22	31.05	23	8.05	26	28.8	25.4	26.4	23.2	24	23.2	23.5	79	67	83	77	26.6	26.7	27	26.7	22.1	22.1	22.3	22.2
1988	3	23	31.4235	24.2	7.22353	26	28.4	25	26.1	22.4	23	22.6	22.7	74	63	82	73	24.7	24.5	25.8	25	20.9	20.8	21.6	21.1
1988	3	24	31.3111	23.6	7.71111	25.6	29.2	25	26.2	22.6	23.6	23	23.1	77	63	85	75	25.4	25.4	26.8	25.9	21.4	21.4	22.2	21.6
1988	3	25	31.0778	24.4	6.67778	25.8	29.4	25.6	26.6	22.6	23.8	23.2	23.2	76	63	82	74	25.3	25.8	26.8	26	21.3	21.6	22.3	21.7
1988	3	26	31.1412	24	7.14118	25.8	29.8	27.8	27.8	22.6	23.6	23	23.1	76	60	67	68	25.3	25	24.9	25.1	21.3	21.1	21	21.1
1988	3	27	30.9059	22.6	8.30588	25.4	30.6	25.8	26.9	22.8	26.7	23.8	24.4	80	74	85	80	26	32.4	28.1	28.9	21.7	25.4	23	23.4
1988	3	28	31	24.4	6.6	25.4	30	26.8	27.3	23.6	23.6	23.8	23.7	86	59	78	74	27.9	24.9	27.5	26.8	22.9	21	22.6	22.2
1988	3	29	31.4235	23.4	8.02353	25.6	25.6	25.4	25.5	23.8	23.4	23.2	23.5	86	83	83	84	28.3	27.3	27	27.5	23.1	22.5	22.3	22.7
1988	3	30	31.2	22.8	8.4	25.6	31.5	25.4	27	23.6	27.3	23.2	24.7	85	73	83	80	27.8	33.5	27	29.4	22.8	25.9	22.3	23.7
1988	3	31	31.2941	22.6	8.69412	25.4	28.8	25.4	26.3	22.8	23.6	23.2	23.2	80	65	83	76	26	25.7	27	26.2	21.7	21.5	22.3	21.9
1988	4	1	31.2333	24.2	7.03333	25.4	29.3571	25.4	26.5154	22.8	25.0316	23	23.1737	80	69.1579	82	81.9412	26	28.6474	26.5	28.9353	21.7	23.2158	22	23.4353
1988	4	2	31.05	24	7.05	25.4	29.4267	26	26.55	23.4	25.0435	23.2	24.1	85	68	79	79.05	27.4	28.3545	26.6	28.005	22.6	23.0909	22.1	22.91
1988	4	3	31.2	22.8	8.4	25.8	28	25.8	26.3	23.8	23.2	24	23.7	85	67	86	79	28.1	25.3	28.6	27.3	23	21.3	23.3	22.5
1988	4	4	30.9833	24.6	6.38333	26.8	29.3375	25.8	26.7538	23.6	24.8636	24	24.26	77	68.6818	86	81.5	27	28.2045	28.6	28.7563	22.4	23.0045	23.3	23.3563
1988	4	5	30.5375	23.6	6.9375	25.6	29.6	26	26.8	23.6	24	24	23.9	85	63	85	78	27.8	26.1	28.5	27.5	22.8	21.8	23.2	22.6
1988	4	6	30.8	25	5.8	25.8	29.6	26	26.9	23.8	24	24	23.9	85	63	85	78	28.1	26.1	28.5	27.6	23	21.8	23.2	22.7
1988	4	7	31.0556	25	6.05556	25.6	28.2	25.8	26.4	23.6	24.2	24.8	24.2	85	72	92	83	27.8	27.5	30.6	28.7	22.8	22.7	24.4	23.3
1988	4	8	31.0824	24.6	6.48235	26	28.6	26.6	27	24	24.8	24.8	24.5	85	74	86	82	28.5	28.8	30.1	29.1	23.2	23.4	24.2	23.6
1988	4	9	31.0316	24.2	6.83158	25.8	27.4	26	26.3	24.4	24.8	24.4	24.5	89	81	88	86	29.6	29.6	29.5	29.6	23.9	23.9	23.8	23.9
1988	4	10	31.5895	25.4	6.18947	26.2	30	25.4	26.8	24.8	25.2	24.4	24.8	89	68	92	83	30.4	28.9	29.9	29.7	24.3	23.5	24	23.9
1988	4	11	31.3556	23	8.35556	25.8	29.6	26	26.9	24.4	24.6	24	24.3	89	67	85	80	29.6	27.6	28.5	28.6	23.9	22.7	23.2	23.3
1988	4	12	30.9857	22	8.98571	25.6	30.6	25.9882	27.0583	24.2	24.6	24.3053	24.6533	89	61	87.0526	80.5333	29.3	27	29.2158	29.2	23.7	22.3	23.6368	23.5933
1988	4	13	31.6471	20.4	11.2471	26	29.6471	26	27.02	23.8	25.025	23.8	24.3952	83	68.5417	83	80.4	28	28.4667	28	28.775	23	23.1458	23	23.345
1988	4	14	30.8941	23.4	7.49412	26.4	29.1125	26.2	26.45	23.8	24.8381	23.8	24.1789	81	69.8636	82	80.8	27.8	28.4091	27.9	28.335	22.8	23.0364	22.9	23.07
1988	4	15	31.4125	23.8	7.6125	26.2	29.8417	25.8	27.0455	23.2	24.785	23.8	24.4412	78	65.7	85	80.125	26.4	27.62	28.1	28.6375	22	22.665	23	23.2938
1988	4	16	31.5867	24.8	6.78667	26.6	31	25.9375	27.0909	23.8	23	24.5417	24.6889	79	51	87.7391	80.5882	27.6	22.8	29.6739	29.1471	22.7	19.6	23.8957	23.5765
1988	4	17	31.375	23	8.375	26.4	29.68	26.4	27.2	23.6	25.0087	24.4	24.5444	79	68.6522	85	79.6111	27.3	28.4826	29.2	28.8444	22.5	23.1391	23.7	23.4
1988	4	18	30.9882	24	6.98824	26.4	31.8	26.4	27.8	23.2	24.2	24.2	23.9	76	54	84	71	26.3	25.2	28.7	26.7	21.9	21.2	23.4	22.2
1988	4	19	31.1385	23	8.13846	26.2	29.4588	26	27.2385	23.2	25.4545	23.4	24.8133	78	73.4091	81	82.4667	26.4	29.9318	27	29.68	22	23.95	22.4	23.8467
1988	4	20	31.3059	23	8.30588	26.2	30.2	25.2	26.7	23.2	23.4	23.4	23.3	78	57	86	73	26.4	24.3	27.6	26.1	22	20.6	22.7	21.8
1988	4	21	31.3059	20.6	10.7059	26	30	26.4267	27.2769	23.2	22.8	24.87	25.1118	79	54	88.85	84.1176	26.6	23	30.435	30.4059	22.1	19.7	24.31	24.2588
1988	4	22	31.1375	23	8.1375	26.2	29.4	26	27.0556	23.6	25.665	23.2	24.8857	81	73.1579	79	82.3077	27.4	30.2684	26.6	29.7538	22.6	24.1368	22.1	23.9077
1988	4	23	30.9	23	7.9	26	30.4	26.3882	27.2	23.4	23	24.65	24.7857	81	53	86.75	81.6429	27	23.2	29.83	29.5143	22.4	19.9	23.98	23.7786
1988	4	24	31.0667	23.2	7.86667	26.6	30.6	26.1231	26.83	23.2	23.8	24.53	24.6824	75	57	87.2	81.3529	26.2	25	29.615	29.2294	21.8	21.1	23.885	23.6471
1988	4	25	31.68	23	8.68	26.4	29.6286	26.2	27.125	23	25.3263	23	24.8125	75	70.1579	76	81.1875	25.8	29.2	26	29.4937	21.6	23.6053	21.7	23.775
1988	4	26	31.1375	22.8	8.3375	27.6	31.2	26.4	27.9	23.2	23.4	23.8	23.5	69	52	81	67	25.5	23.6	27.8	25.6	21.4	20.2	22.8	21.5
1988	4	27	31.2471	25.6	5.64706	26.2	29.6133	26	27.1769	23.8	25.2696	23.4	24.7105	82	69.5652	81	79.7368	27.9	29.0304	27	29.1421	22.9	23.5043	22.4	23.5895
1988	4	28	31.5071	25.4	6.10714	25.8	30	26	27	24.4	24.4	23.8	24.2	89	63	83	79	29.6	26.8	28	28.2	23.9	22.3	23	23
1988	4	29	31.6375	22.6	9.0375	26	29.8533	26	27.5	23	25.24	23.6	24.7889	78	69.05	82	79.0556	26.1	29.025	27.5	29.2278	21.8	23.48	22.7	23.6333
1988	4	30	31.25	22	9.25	26.2	29.4	26.2	27	23.2	24.2	23.8	23.7	78	65	82	75	26.4	26.7	27.9	27	22	22.2	22.9	22.4
1988	5	1	31.5	21.6	9.9	26	31	26.4	27.5	23.8	27.2	24.2	25.1	83	75	84	81	28	33.5	28.7	30.1	23	26	23.4	24.1
1988	5	2	31.8375	23.4	8.4375	26.4	31.6	26.8	27.9	24.2	25.6	24.8	24.9	84	62	85	77	28.7	28.8	30	29.2	23.4	23.4	24.1	23.6
1988	5	3	31.4444	22.4	9.04444	27.8	31.2	27	28.3	24.6	25	25	24.9	77	61	85	74	28.8	27.6	30.3	28.9	23.4	22.7	24.3	23.5
1988	5	4	31.3111	24	7.31111	26.6	32	26.8	28	24.4	25.8	24.6	24.9	84	61	84	76	29.1	29.1	29.5	29.2	23.6	23.6	23.8	23.7
1988	5	5	31.4824	22.2	9.28235	27	30.6	26.6	27.7	24.4	25	24	24.5	81	64	81	75	28.8	28	28.1	28.3	23.4	22.9	23	23.1
1988	5	6	31.2889	24.4	6.88889	26.6	30.6	26.4	27.5	23.4	25	25.6	24.7	77	64	94	78	26.7	28	32.3	29	22.1	22.9	25.3	23.5
1988	5	7	31.1765	25.6	5.57647	26.6	29	26.6	27.2	23.8	24.6	24.6	24.3	79	70	85	78	27.6	28	29.6	28.4	22.7	23	23.9	23.2
1988	5	8	31.5294	23.8	7.72941	26.8	29.4	27.2	27.6	24.8	25	25	24.9	85	70	84	80	30	28.8	30.2	29.6	24.1	23.4	24.2	23.9
1988	5	9	31.5111	23.4	8.11111	26.8	27.6	26.8	27	24.4	25.2	25	24.9	82	83	87	84	29	30.5	30.5	30	23.5	24.3	24.4	24.1
1988	5	10	31.2267	24.8	6.42667	26.6	29.6	26.6	27.4	24.6	25.2	24.6	24.8	85	70	85	80	29.6	29.1	29.6	29.4	23.9	23.6	23.9	23.8
1988	5	11	31.8118	24.6	7.21176	26.6	31	26.4	27.6	24	24.4	24	24.1	81	58	82	74	28.1	26.2	28.2	27.5	23	21.9	23.1	22.7
1988	5	12	31.6875	23	8.6875	26.2	29	26.6	27.1	23.8	24.4	24.4	24.2	82	69	84	78	27.9	27.5	29.1	28.2	22.9	22.7	23.6	23
1988	5	13	32.1889	23.2	8.98889	26.6	30	26	27.1	24	25.8	24.8	24.9	81	72	91	81	28.1	30.4	30.5	29.7	23	24.3	24.4	23.9
1988	5	14	31.425	24.2	7.225	26.6	30.6	26.6	27.6	23.8	25.4	24.4	24.5	79	66	84	76	27.6	29	29.1	28.6	22.7	23.5	23.6	23.3
1988	5	15	31.3556	23.2	8.15556	26.8	30.4	26.8	27.7	24.8	24	24.4	24.4	85	59	82	75	30	25.6	29	28.2	24.1	21.5	23.5	23
1988	5	16	31.5529	22.4	9.15294	27	30.2	27	27.8	23.6	25.4	24.4	24.5	75	68	81	75	26.9	29.3	28.8	28.3	22.3	23.7	23.4	23.1
1988	5	17	32.2667	25.2	7.06667	26.8	31.8	27.2	28.3	24	25	24.6	24.5	79	58	81	73	28	27.2	29.2	28.1	22.9	22.5	23.6	23
1988	5	18	32.0667	23.8	8.26667	27.4	31.6	27.4	28.5	24.4	25.6	25	25	78	62	82	74	28.6	28.8	30.1	29.2	23.3	23.4	24.1	23.6
1988	5	19	32.3375	23.6	8.7375	27	31	27	28	24.2	25	24.8	24.7	80	62	84	75	28.3	27.7	29.8	28.6	23.1	22.8	24	23.3
1988	5	20	32.05	22.8	9.25	27.2	30.4	27.8	28.3	23.8	24.4	24.8	24.3	76	61	78	72	27.2	26.6	29.3	27.7	22.5	22.1	23.7	22.8
1988	5	21	32.2	23.4	8.8	26.8	30.2	26.6	27.5	24.8	24.8	24.4	24.7	85	65	84	78	30	27.7	29.1	28.9	24.1	22.8	23.6	23.5
1988	5	22	31.9667	23.8	8.16667	26.6	31.6	26.2	27.7	24	27.2	25	25.4	81	71	91	81	28.1	33.1	30.9	30.7	23	25.8	24.6	24.5
1988	5	23	32.2462	23.2	9.04615	26.8	30.2	26.8	27.6	24.2	25	24.8	24.7	81	66	85	77	28.5	28.2	30	28.9	23.2	23.1	24.1	23.5
1988	5	24	31.8286	23.6	8.22857	27	30.4	27.8	28.3	24.6	24.8	24.6	24.7	82	64	77	74	29.3	27.6	28.8	28.6	23.7	22.7	23.4	23.3
1988	5	25	31.8429	23	8.84286	26.8	30.8	27.8	28.3	24.6	24.6	24.6	24.6	84	60	77	74	29.5	26.8	28.8	28.4	23.8	22.2	23.4	23.2
1988	5	26	31.7867	20.4	11.3867	27.6	31	27.8	28.5	24.6	25	24.6	24.7	78	62	77	72	28.9	27.7	28.8	28.5	23.5	22.8	23.4	23.2
1988	5	27	32.0375	23.2	8.8375	27	30	27.8	28.1	24	24	24.4	24.1	78	61	76	72	27.8	25.9	28.3	27.3	22.9	21.6	23.1	22.5
1988	5	28	31.9882	22.6	9.38824	27	31.4	27.4	28.3	24	24.2	24.2	24.1	78	55	77	70	27.8	25.4	28.1	27.1	22.9	21.4	23	22.4
1988	5	29	32.475	25.8	6.675	27	30.6	27.2	28	24	25	24	24.3	78	64	77	73	27.8	28	27.7	27.8	22.9	22.9	22.8	22.9
1988	5	30	32.1444	25.4174	6.72705	27	30.1	27.2263	28.2	24.6	25	24.6	24.7	82	59	77	73	29.3	26.7	28.8	28.3	23.7	22.2	23.4	23.1
1988	5	31	32.7059	25.713	6.99284	26.8	30.6	27.2	28	24.4	25.4	24.8	24.9	82	66	82	77	29	29	29.7	29.2	23.5	23.5	23.9	23.7
1988	6	1	32.4105	25.6273	6.78325	27.6	33.6	27.8	29.2	25	26.4	25.6	25.7	81	57	84	74	29.9	29.6	31.4	30.3	24.1	23.9	24.8	24.3
1988	6	2	32.1889	25.113	7.07585	26	33.1	27.8	28.7	24.6	28	25	25.9	89	68	80	79	30	34.4	29.8	31.4	24.1	26.4	24	24.8
1988	6	3	32.24	24.9391	7.30087	27.2	34	28.8	29.7	24.6	25	24.8	24.8	81	48	72	67	29.2	25.7	28.6	27.9	23.6	21.6	23.3	22.8
1988	6	4	31.6333	25.2826	6.35072	27.0259	30.2	27.8	27.8	24.912	26.2	25.8	25.319	85.16	73	85	80.9	30.132	31.4	31.9	30.515	24.136	24.8	25.1	24.34
1988	6	5	32.0333	25	7.03333	27.6	32	27.8	28.8	24.6	25.4	25.6	25.2	78	59	84	74	28.9	28.1	31.4	29.5	23.5	23	24.8	23.8
1988	6	6	32.0105	26	6.01053	27.6	30.8	28	28.6	24.4	25.6	25	25	77	66	79	74	28.4	29.4	29.7	29.2	23.2	23.7	23.9	23.6
1988	6	7	32.1895	24.2	7.98947	26.8	30.6	27.4	28	23.8	24.8	24.6	24.4	78	63	80	73	27.5	27.5	29.1	28	22.6	22.6	23.6	22.9
1988	6	8	31.6556	24.2	7.45556	27.2	30.8	27.8	28.4	24.2	24.6	24.8	24.5	78	60	78	72	28.2	26.8	29.3	28.1	23.1	22.2	23.7	23
1988	6	9	31.9789	25.4	6.57895	27.6	31	27.6	28.5	25.6	26.4	25.8	25.9	85	70	87	81	31.5	31.4	32	31.6	24.9	24.8	25.2	25
1988	6	10	32.3222	26	6.32222	27.2	30.8	27.2	28.1	25	26.2	25.4	25.5	84	70	87	80	30.2	31	31.2	30.8	24.2	24.6	24.8	24.5
1988	6	11	32.2	25.8	6.4	27.2	30.2	27.8	28.3	24.8	25.2	24.4	24.8	82	67	76	75	29.7	28.7	28.3	28.9	23.9	23.4	23.1	23.5
1988	6	12	31.8778	26	5.87778	27.4	30.4	27	28	24.4	25	25	24.8	78	65	85	76	28.6	28.1	30.3	29	23.3	23	24.3	23.5
1988	6	13	32.3579	25.2	7.15789	27.2	31.2	27.2	28.2	24.6	25.6	25.2	25.1	81	64	85	77	29.2	29.1	30.7	29.7	23.6	23.6	24.5	23.9
1988	6	14	32.3222	26	6.32222	27	31.4	27.2	28.2	24.6	24.8	25.2	24.9	82	59	85	75	29.3	26.9	30.7	29	23.7	22.3	24.5	23.5
1988	6	15	32.2706	26	6.27059	27.8	27.8	27.4	27.6	25	25.6	25.6	25.4	80	84	87	83	29.8	31.4	31.6	30.9	24	24.8	25	24.6
1988	6	16	32.0714	26.2	5.87143	26.9538	31.8	27.6	27.8857	24.904	26	24.8	25.3611	84.76	63	80	79.8889	30.092	29.8	29.4	30.3944	24.124	24	23.8	24.2889
1988	6	17	32.2824	26.2	6.08235	27.6	30.4	27.4	28.2	24.8	25.4	25.2	25.1	80	67	84	77	29.4	29.1	30.6	29.7	23.8	23.6	24.4	23.9
1988	6	18	32.5333	26	6.53333	27.0077	31.8	27.1059	27.9769	24.872	25	25.1	25.3222	83.96	58	84.0476	78.1765	29.972	27.2	30.2762	30.0529	24.052	22.5	24.2333	24.0941
1988	6	19	32.1706	25.8	6.37059	27.6	31.4	27.2	28.4	25	26.4	24.8	25.4	81	68	82	77	29.9	31.1	29.7	30.2	24.1	24.7	23.9	24.2
1988	6	20	32.5444	25.2	7.34444	27.4	31	27.4	28.3	25	25.8	24.7	25.2	82	66	80	76	30.1	29.8	29.3	29.7	24.1	24	23.7	23.9
1988	6	21	31.8	25.4857	6.31429	27.0077	30.4	27.025	27.8	25.1167	25.8667	25.2	25.3867	85.7917	70.4118	86.5	80.9286	30.6	30.4118	30.84	30.6214	24.3792	24.2706	24.515	24.3786
1988	6	22	32.2667	25.625	6.64167	26.9154	30.4857	27.1053	27.8182	24.896	25.7	24.9053	25.2167	84.96	68.1667	84	79	30.088	29.6833	30.0105	30	24.128	23.8833	24.0684	24.075
1988	6	23	32.3556	25.7652	6.59034	26.9333	30.6429	27.05	27.69	25.0727	25.6842	25.0842	25.2643	86.1364	66.8333	85.7895	80.5385	30.5182	29.5556	30.5368	30.2231	24.3636	23.8167	24.3737	24.2077
1988	6	24	32.3778	25.4708	6.90694	27.0769	31.425	26.9	28.0091	25.04	25.8273	25.0087	25.2133	84.88	65.0909	85.8261	78.3333	30.328	29.4864	30.3783	29.8667	24.256	23.7909	24.2783	24.02
1988	6	25	32.3368	25.675	6.66184	26.8963	31.1625	26.97	28.0312	24.8615	25.8	25	25.2	84.8846	65.6364	85.52	78.5714	30.0346	29.5636	30.32	29.9381	24.0846	23.8182	24.26	24.019
1988	6	26	32.2421	25.5565	6.68558	26.9704	31.0471	27.01	28.0833	24.7	25.781	25.0571	25.275	83.1538	65.7619	85.5238	79.4167	29.5385	29.6095	30.4381	30.2833	23.7923	23.819	24.319	24.1917
1988	6	27	32.6778	25.5667	7.11111	26.8714	30.78	27.1895	27.9923	24.9556	25.94	25.1	25.3118	85.4444	67.65	84.913	79.5294	30.2519	30.065	30.4957	30.2	24.2185	24.11	24.3478	24.1824
1988	6	28	32.3158	25.4583	6.85746	26.8154	30.8875	27.0421	27.9692	24.9923	25.8957	25.216	25.2684	86.2692	66.8696	86.625	79.7222	30.4077	29.9	30.7375	30.15	24.3	24.0043	24.4667	24.1611
1988	6	29	31.8556	25.6917	6.16389	26.9385	30.6857	27.1059	28.0727	24.8692	25.9	25.2818	25.2688	84.56	68.15	87.5909	79.25	30.004	30.055	31.0727	30.1125	24.084	24.09	24.65	24.1188
1988	6	30	32.5765	25.5565	7.01995	26.7692	30.8933	26.8316	27.9417	24.848	25.8211	25.0174	25.2063	85.88	66.5789	86.2609	79.125	30.1	29.6895	30.4478	29.975	24.116	23.8684	24.3261	24.05
1988	7	1	32.575	25.2591	7.31591	26.7833	30.7111	26.75	27.7286	24.7478	25.887	25	25.2389	84	67.6087	86.9	79.8235	29.55	29.9609	30.445	30.0706	23.8136	24.013	24.335	24.1
1988	7	2	32.475	25.2476	7.22738	26.7909	31.0333	26.6286	27.7583	24.887	25.725	24.99	25.1471	85.6667	65.7917	87.9474	79.2667	30.119	29.4125	30.4684	29.875	24.1476	23.7417	24.3526	24.0125
1988	7	3	32.4706	25.3714	7.09916	26.7923	30.5385	26.7647	27.7583	24.8667	26.3222	25.0421	25.3923	85	71.3529	87.3684	79.8182	30.0333	31.1941	30.6	30.4417	24.0958	24.6824	24.4053	24.3
1988	7	4	31.7882	25.2818	6.50642	26.896	30.8133	26.8625	27.8714	25.12	25.6952	25.13	25.2389	86.125	66.1429	86.6316	78.875	30.4625	29.419	30.6368	29.9882	24.3333	23.7476	24.4368	24.0706
1988	7	5	32.5529	25.2857	7.26723	26.9565	31.1467	27	28.1909	24.9913	25.91	25.0706	25.3	85.4545	65.75	87.6471	78.9231	30.3273	29.775	30.6882	30.1231	24.25	23.91	24.4588	24.1231
1988	7	6	32.48	25.2545	7.22545	26.9667	31.0875	26.7647	27.9	25.0545	25.9263	25.0348	25.1706	85.8636	66.5556	87.4545	79.2667	30.4636	30.0389	30.7227	30.0533	24.3364	24.1	24.4773	24.1133
1988	7	7	32.25	25.2952	6.95476	26.8435	30.4875	26.8778	27.7538	24.9091	25.8	25.1364	25.3813	85.5	68.9	86.4762	80.8667	30.1909	30.13	30.619	30.5867	24.1864	24.14	24.419	24.3933
1988	7	8	32.1467	25	7.14667	26.736	30.3143	27	27.5615	24.9	25.7556	25	23.5214	85.7826	67.25	85	80.5	30.2333	29.7875	30.3	30.2417	24.2042	23.925	24.3	24.2083
1988	7	9	32.1133	23.4	8.71333	27.2	30	27	27.8	24.8	25	24.4	24.7	82	67	81	77	29.7	28.4	28.8	29	23.9	23.2	23.4	23.5
1988	7	10	32.4824	25.4	7.08235	27.4	31.2	27.4	28.4	25	25.8	25.2	25.3	82	65	84	77	30.1	29.6	30.6	30.1	24.1	23.9	24.4	24.2
1988	7	11	32.4133	23	9.41333	27.6	32	27.6	28.7	25.2	25.8	25	25.3	83	61	81	75	30.5	29.1	29.9	29.8	24.3	23.6	24.1	24
1988	7	12	32.575	26.4	6.175	27.8	31.2	27.6	28.5	24.4	25	25.4	24.9	76	61	84	73	28.3	27.6	31	28.9	23.1	22.7	24.6	23.5
1988	7	13	32.5125	25.6	6.9125	27.8	31	27.6	28.5	24.8	25.4	24.6	24.9	78	64	78	74	29.3	28.7	28.9	29	23.7	23.4	23.5	23.5
1988	7	14	32.3077	25.8	6.50769	26.8	32.2	28	27.8786	25.0583	27.4	23.4	23.8467	86.3182	69	68	81.7143	30.5783	33.3	25.7	30.8143	24.3913	25.9	21.6	24.5214
1988	7	15	32.4	25.4	7	27.6	31.4	27.6	28.5	24.4	24.8	24.6	24.6	77	59	78	71	28.4	26.9	28.9	28.1	23.2	22.3	23.5	23
1988	7	16	32.48	25.6	6.88	27.6	31.4	27.6	28.5	25	28	25.4	26.1	81	77	84	81	29.9	35.5	31	32.1	24.1	27	24.6	25.2
1988	7	17	32.3846	25.4	6.98462	27.2	32.2	27.4	28.5	24.6	27.9	24.8	25.8	81	72	81	78	29.2	34.7	29.6	31.2	23.6	26.6	23.9	24.7
1988	7	18	32.44	26.4	6.04	26.8435	31.4	27.4	27.9167	24.6909	24.8	25	25.0533	83.9048	59	82	77.8	29.5	26.9	30.1	29.54	23.7952	22.3	24.1	23.8
1988	7	19	32.7176	26	6.71765	26.7417	31.9	27.6	27.9733	24.984	28	25.4	25.5133	86.6087	74	84	80.0667	30.5667	35.2	31	30.8067	24.3792	26.8	24.6	24.5267
1988	7	20	32.8353	26.4	6.43529	26.9667	30.4	27.6	27.97	24.9818	27.3	25.2	25.2714	85.5909	79	83	79.1538	30.2909	34.2	30.5	30.1769	24.2455	26.3	24.3	24.1692
1988	7	21	32.7647	26	6.76471	27.8	32.3	27.8	28.9	24.4	28	23	25.1	76	72	67	72	28.3	34.9	24.9	29.4	23.1	26.7	21	23.6
1988	7	22	32.8471	26.2	6.64706	27.6	32.3	27.8	28.9	24.6	28	24.8	25.8	78	72	78	76	28.9	34.9	29.3	31.1	23.5	26.7	23.7	24.6
1988	7	23	32.5412	26	6.54118	27.8	31.4	27.6	28.6	25.2	25.2	25	25.1	81	61	81	74	30.3	27.9	29.9	29.4	24.3	22.9	24.1	23.8
1988	7	24	32.5867	26.2	6.38667	27.1333	31.2	27.8	28.1429	25.0571	25.4	25.6	25.4091	84.4286	63	84	78.9091	30.2905	28.6	31.4	30.3091	24.2524	23.3	24.8	24.2455
1988	7	25	32.7333	26.2	6.53333	27.2	31.9	27.6	28.6	24.8	25.4	25	25.1	82	60	81	74	29.7	28.1	29.9	29.3	23.9	23	24.1	23.7
1988	7	26	32.7231	26	6.72308	27.4	30.9	27.8	28.5	24.6	25.8	25.8	25.4	80	67	85	77	29.1	29.8	31.9	30.3	23.6	24	25.1	24.2
1988	7	27	32.9333	26	6.93333	26.952	32.4	27.8	28.0462	25.075	25.4	25.8	25.6267	85.375	57	85	80.8667	30.4417	27.8	31.9	31.02	24.3208	22.8	25.1	24.6067
1988	7	28	33.4	26.4	7	26.8957	31.4	27.6	28.025	24.9364	27.7	24.8	25.5067	85.5909	76	80	80.2857	30.2045	34.7	29.4	30.6357	24.1864	26.5	23.8	24.4
1988	7	29	32.8125	26.6	6.2125	27.8	32	28	29	24.6	26	25.6	25.4	77	62	83	74	28.8	29.6	31.2	29.9	23.4	23.9	24.8	24
1988	7	30	32.8118	26.4	6.41176	27.112	31.2	26.6	28.1364	24.9833	26	25.2	25.5375	84.3333	66	89	79.5	30.1833	30.2	31.1	30.5857	24.1667	24.2	24.7	24.3643
1988	7	31	33.0133	26.2	6.81333	27.6	31.2	27.6	28.5	25	25.8	25.6	25.5	81	65	85	77	29.9	29.6	31.5	30.4	24.1	23.9	24.9	24.3
1988	8	1	33.0235	25.2	7.82353	26.8	31.8	27.6	28.5	25.6	24.4	25.2	25.1	91	55	83	76	32	25.7	30.5	29.4	25.2	21.5	24.3	23.7
1988	8	2	33.2941	24.6	8.69412	27.8	30.8	27.6	28.5	24.4	24.6	25	24.7	76	60	81	72	28.3	26.8	29.9	28.4	23.1	22.2	24.1	23.1
1988	8	3	33.025	23	10.025	27.1957	28.2	27.2	28.525	25.0571	24.8	24.6	25.3733	83.7619	76	81	77.4667	30.2571	29	29.2	30.1667	24.2143	23.6	23.6	24.1467
1988	8	4	33.1938	24.4	8.79375	27.264	31.4	27.8	28.2417	25.0957	25.8	25.4	25.42	83.9565	64	83	78.5333	30.3696	29.5	30.8	30.3533	24.2696	23.8	24.6	24.2333
1988	8	5	33.4059	26.2	7.20588	27	30.8	26.8	27.8	24.2	28	24.8	25.7	80	81	85	82	28.3	35.9	30	31.4	23.1	27.1	24.1	24.8
1988	8	6	33.2667	25.4	7.86667	26.4	29.2	26.8	27.3	24.6	25	25	24.9	86	71	87	81	29.7	28.9	30.5	29.7	23.9	23.5	24.4	23.9
1988	8	7	32.8533	24	8.85333	26.8	33.6	28	29.1	24.4	25.4	26.2	25.3	82	52	87	74	29	27	32.8	29.6	23.5	22.4	25.6	23.8
1988	8	8	32.6533	25.4	7.25333	27.3043	31.7	27.6	28.5111	25.2609	26.4	25.2	25.4333	84.8182	66	83	76.2308	30.75	30.9	30.5	29.7769	24.5	24.6	24.3	23.9385
1988	8	9	32.9733	26	6.97333	27.2435	31	27.4	28.3417	25.34	27.8	25.2	25.8583	85.8	78	84	80.4167	30.995	35.2	30.6	31.4667	24.615	26.8	24.4	24.85
1988	8	10	33.3875	25.4	7.9875	27.0957	32.6	27.2	28.51	25.2952	24.8	24.4	25.91	85.8571	53	80	78.5	30.9238	26.1	28.7	31.23	24.6	21.8	23.4	24.74
1988	8	11	33.3176	24.8	8.51765	27.4	31.6	27	28.3	25	25	23.6	24.5	82	59	75	72	30.1	27.3	26.9	28.1	24.1	22.5	22.3	23
1988	8	12	33.3059	24.8	8.50588	27.4864	31.4	28	28.7385	25.119	24.8	24	25.6133	83	59	72	78	30.3	26.9	27.2	30.6071	24.2381	22.3	22.5	24.3714
1988	8	13	33.05	26	7.05	27.8	31.6	28	28.9	24.6	24.8	25.8	25.1	77	58	84	73	28.8	26.8	31.7	29.1	23.4	22.2	25	23.6
1988	8	14	33.4625	25.6	7.8625	27.3727	31.2	27.6	28.6727	25.4889	25.4	25.4	25.8357	85.3889	63	84	78.8571	31.2389	28.6	31	31.1143	24.7444	23.3	24.6	24.6714
1988	8	15	33.0133	26.2	6.81333	27.3583	32	28	28.5385	25.0391	25.8	24.8	25.6	82.6957	61	77	78.3636	30.1217	29.1	29.2	30.7455	24.1174	23.6	23.6	24.4455
1988	8	16	33.1	25.8	7.3	27.4	31	27.4	28.3	25.4	25.2	25	25.2	85	63	82	77	31.1	28.2	30.1	29.8	24.7	23.1	24.1	24
1988	8	17	33.1875	25	8.1875	27.4696	33.4	27.8	28.525	25.3304	25	25	25.9077	83.4545	51	80	79.4167	30.6273	26.1	29.8	31.3333	24.4227	21.8	24	24.7917
1988	8	18	32.75	25.619	7.13095	27.275	29	26.2	28.4846	25.1909	23.6	24	25.7571	84.8182	64	83	79.6154	30.6	25.5	28.4	31.0692	24.4091	21.4	23.2	24.6538
1988	8	19	33.2824	21	12.2824	27.1727	31.6	27.6	28.7273	25.287	25.6	25	25.7867	85.1818	62	81	78.7857	30.6545	28.8	29.9	31.0857	24.4318	23.4	24.1	24.6429
1988	8	20	33.1846	25.4	7.78462	27.4	29.8	27.2	27.9	25	25.6	27	25.9	82	72	98	84	30.1	30	35.5	31.9	24.1	24.1	26.9	25.1
1988	8	21	33.3875	25	8.3875	27.6	30	27.6	28.2	24.4	24.6	23.8	24.3	77	64	73	72	28.4	27.3	27	27.6	23.2	22.6	22.3	22.7
1988	8	22	33.6471	24	9.64706	27.2667	27	25.6	28.4083	25.2174	25	23.8	25.64	84.913	85	86	79.1333	30.6783	30.3	28.3	30.82	24.4391	24.3	23.1	24.5133
1988	8	23	33.5067	23.8	9.70667	25.8	29.6	27.2	27.5	24.4	25.2	25.6875	26.0545	89	70	87.375	80.3636	29.6	29.1	31.8375	31.7	23.9	23.6	25.05	25
1988	8	24	33.3867	23.4	9.98667	27.6	29	27.4	27.9	25.2	26.3	25.6421	25.5929	83	81	86.7778	78.5385	30.5	32.4	31.8167	30.8538	24.3	25.4	25.05	24.5462
1988	8	25	33.2667	22.4	10.8667	27.1273	29.4	27	28.3692	25.2273	25.2	25.581	25.6812	85.7619	71	87	79.5625	30.7095	29.3	31.581	30.9625	24.4714	23.7	24.9381	24.5875
1988	8	26	33.8824	23.6	10.2824	27.2696	29.8	27.6	28.7	25.3304	24.8	25.5263	25.5929	86.0455	67	84.7222	78.1818	31.1591	28	31.2	30.9091	24.7	22.9	24.7167	24.5636
1988	8	27	32.6571	24.8	7.85714	27	29.4	26.6	27.4	25	25.4	25.4	25.3	85	73	91	83	30.3	29.8	31.6	30.6	24.3	24	25	24.4
1988	8	28	33.4353	24.8	8.63529	27.4	27.8	27.8	27.7	25.2	25.7	25.7	25.5	84	85	85	84	30.6	31.6	31.6	31.3	24.4	25	25	24.8
1988	8	29	33.2	25.4	7.8	27.3391	31	27.6	28.2182	25.3429	26.2	24.2	25.7312	85	69	76	79.5625	30.919	30.8	27.9	30.975	24.5619	24.6	22.9	24.5688
1988	8	30	33.3813	25.4	7.98125	27.6	31.725	27.6	28.7385	24.2	26.1	24.8	25.8333	76	63.9444	80	78.5	27.9	29.9944	29.4	31.0571	22.9	24.0333	23.8	24.6214
1988	8	31	33.575	25.4	8.175	27.4	27.8	25.6	26.6	25	25.6	24.4	25	82	84	91	86	30.1	31.4	29.8	30.4	24.1	24.8	24	24.3
1988	9	1	33.2615	23.2	10.0615	27.6	29.6	27.6	28.1	24.2	25	25	24.7	76	69	81	75	27.9	28.6	29.9	28.8	22.9	23.3	24.1	23.4
1988	9	2	33.0154	25.4	7.61538	27.4957	30	27.8	28.4733	25.3545	25.6	25.4	25.75	84.3636	71	83	79.2222	30.8818	29.9	30.8	31.0667	24.5182	24	24.6	24.6167
1988	9	3	33.0857	25.4	7.68571	27.5091	30.4	28	28.8364	25.4762	25.8	25.6	25.8467	85.2381	70	83	78.1429	31.1905	30.2	31.2	31.2929	24.7286	24.2	24.8	24.7714
1988	9	4	33.7538	26	7.75385	27.365	31.4	27.8	28.9667	25.4211	25.8	25.4	25.9727	85.9474	64	83	78.9	31.1632	29.5	30.8	31.74	24.7211	23.8	24.6	24.99
1988	9	5	33.5692	26.2	7.36923	27.2	30	27.6	28.5833	25.2545	25	24.8	25.9692	85.2381	67	80	81.3333	30.6619	28.4	29.4	31.6917	24.4095	23.2	23.8	24.9583
1988	9	6	33.4923	26	7.49231	27.3455	28.6	26.8	28.4615	25.4952	25	25	25.9812	86.8571	75	87	80.0625	31.3619	29.3	30.5	31.575	24.8095	23.7	24.4	24.8937
1988	9	7	33.0833	24.6	8.48333	25	27.2	25	25.5	24.8	25	23.8	24.5	98	84	91	91	31.2	30.2	28.7	30	24.7	24.2	23.3	24.1
1988	9	8	33.3231	23.4	9.92308	27.94	29.6	26.2	28.2917	25.75	25	24	25.7063	84.4211	69	83	78.8	31.6263	28.6	28.4	30.8667	24.9579	23.3	23.2	24.5133
1988	9	9	33.1143	21.4	11.7143	26	31.3833	25.6	28.3667	23.8	26.42	23.8	25.9714	83	66.9474	86	80.3571	28	30.8579	28.3	31.6214	23	24.4737	23.1	24.9214
1988	9	10	33.4143	23	10.4143	27	29.8	27.6	28.21	23.6	24.8	25.75	25.825	75	67	86	81.1667	26.9	28	31.8067	31.4667	22.3	22.9	25.0333	24.8167
1988	9	11	33.2429	24.2	9.04286	27.2	28.8	26.6	27.3	23.8	25	24.4	24.4	76	74	84	78	27.2	29.2	29.1	28.5	22.5	23.6	23.6	23.2
1988	9	12	33.1333	22.4	10.7333	27.4	31.3067	27.4	28.4714	24.6	26.33	24.8	25.8667	80	66.4	81	79.1667	29.1	30.76	29.6	31.3333	23.6	24.405	23.9	24.7667
1988	9	13	33.2857	23.6	9.68571	26.6	30	26.6	27.5	24.8	25.4	25	25.1	86	69	88	81	30.1	29.4	30.6	30	24.2	23.8	24.4	24.1
1988	9	14	33.6	23	10.6	26.6	31.2	27.5882	28.7083	24	25.8	25.5889	25.9077	81	65	84.7222	77.9231	28.1	29.6	31.3944	31.2385	23	23.9	24.8111	24.7231
1988	9	15	33.8833	24.2	9.68333	27.6	28.8	27.6286	28.4636	24	25	26.0471	26.0786	74	74	86.9375	79.9231	27.4	29.2	32.3312	31.5615	22.6	23.6	25.3125	24.9077
1988	9	16	33.5273	25.6	7.92727	27.79	31.72	27.8	28.7889	25.65	26.1111	25.7667	25.8154	84.1579	68.0556	85.0588	79.3846	31.3316	30.3778	31.6765	31.2077	24.7842	24.2389	24.9706	24.7154
1988	9	17	33.4	24.4	9	27.8	31.4	27.8	28.7	25	25.2	24.6	24.9	80	61	77	73	29.8	27.9	28.8	28.9	24	22.9	23.4	23.4
1988	9	18	33.3143	25.4	7.91429	26.6	29.6	27.6	27.9	24	25	24.8	24.6	81	69	80	77	28.1	28.6	29.4	28.7	23	23.3	23.8	23.4
1988	9	19	33.2286	25.2	8.02857	27.4	29.2	26.6	27.5	24.6	25	24.4	24.7	80	71	84	78	29.1	28.9	29.1	29	23.6	23.5	23.6	23.5
1988	9	20	33.3846	25.2	8.18462	25.4	31.1733	27.6	28.35	23.6	26.6471	25.6	26.1417	86	71.5882	85	82.6667	27.9	31.9824	31.5	32.2667	22.9	25.0941	24.9	25.2583
1988	9	21	33.2462	23	10.2462	27.3571	30.9571	27.6	28.26	25.5222	26.6588	25	26.1231	87	70.8235	81	81.9231	31.45	31.9353	29.9	32.0923	24.8611	25.0471	24.1	25.1923
1988	9	22	33.04	24.4	8.64	27.3591	31.2786	27.6	28.1833	25.6	26.45	25.2	25.8357	86.45	68.4444	83	81.2857	31.55	31.2111	30.5	31.4429	24.925	24.6611	24.3	24.8214
1988	9	23	33.12	25.6	7.52	27.4	32.4	27.8	28.9	25.4	25.6	25	25.3	85	58	80	74	31.1	28.3	29.8	29.7	24.7	23.1	24	23.9
1988	9	24	32.8462	24.4	8.44615	27.25	30.1	27.3333	28.1	25.4	26.52	25.8353	25.9	86.3333	75.3846	88.1176	83.1	31.1444	32.3	32.1941	31.93	24.7056	25.2538	25.2647	25.08
1988	9	25	32.5077	23.6	8.90769	27.3619	31.6	28	28.6	25.57	25.8	25.6	25.8714	87.0526	63	83	80.3077	31.4684	29.4	31.2	31.4385	24.8737	23.7	24.8	24.8308
1988	9	26	33.1857	25.6	7.58571	27.6091	33.6	28.2	28.54	25.6857	25.6	25.4	26.3333	86.2857	53	80	83.0833	31.719	27.5	30.6	32.675	24.9905	22.7	24.4	25.4833
1988	9	27	33.1231	25.4222	7.70085	27.53	30.8286	28	28.33	25.7524	26.4556	25.8	25.9071	87.4211	71.5556	84	81.1538	32	31.5889	31.7	31.5462	25.1632	24.9056	25	24.9
1988	9	28	33.3714	26.2	7.17143	27.29	31.4	27.2533	27.9455	25.53	25	25.5889	25.6917	86.1053	60	88	80.8333	31.3737	27.4	31.7	31.1	24.8053	22.6	25.0056	24.6417
1988	9	29	33.2667	24	9.26667	27.5905	30.8813	27.4	28.1923	25.77	26.2947	25.2	25.825	86.5263	70.4211	84	81.7333	31.8842	31.1632	30.6	31.4533	25.0947	24.6842	24.4	24.8533
1988	9	30	33.1692	24.2	8.96923	26.2	31.2643	27.8	28.4727	24.8	26.8111	25.2	25.88	89	69.8889	81	79.2857	30.4	32.05	30.3	31.2071	24.3	25.1333	24.3	24.6929
1988	10	1	32.7286	25.4	7.32857	27.53	31	27.6	28.2364	25.4778	24.4	24.2	25.9467	85.4118	58	76	80.5	31.3	26.2	27.9	31.4857	24.7647	21.9	22.9	24.8357
1988	10	2	32.7833	24.8	7.98333	27.4	30.7833	26.6	27.8222	25.5789	26.58	24.6	25.8455	87.2105	71.5	85	82.9	31.5842	31.8714	29.6	31.72	24.9526	25.0286	23.9	25
1988	10	3	32.84	25	7.84	27.3304	29.4	27.8	28.3818	25.49	24.8	24	25.7462	86.1	69	73	80.25	31.325	28.2	27.3	31.2583	24.79	23.1	22.5	24.7417
1988	10	4	33.1385	25.4	7.73846	27	28	27.4	27.5	25.4	25.8	25	25.4	88	84	82	85	31.4	31.7	30.1	31.1	24.8	25	24.1	24.7
1988	10	5	32.9429	24.2	8.74286	27.0381	30.8556	27.6	27.8533	25.32	26.6762	25.2	25.8421	87.3684	72.9	83	83	30.9842	32.305	30.5	31.7222	24.6053	25.285	24.3	24.9889
1988	10	6	32.7	25.4	7.3	27.4	30.4	27.4	28.1	25.2	25.6	25.4	25.4	84	68	85	79	30.6	29.6	31.1	30.4	24.4	23.9	24.7	24.3
1988	10	7	32.8429	25.2	7.64286	27.8	31.2	27	28.3	25	25.6	24.6	25.1	80	64	82	75	29.8	29.1	29.3	29.4	24	23.6	23.7	23.8
1988	10	8	32.7714	24.6	8.17143	27.6	31.2	27	28.2	24.8	25.2	24.6	24.9	80	62	82	75	29.4	28.1	29.3	28.9	23.8	23	23.7	23.5
1988	10	9	32.2308	24.4	7.83077	27	29.2	27.2571	28.1167	25.6	26	25.7062	25.8	89	78	87.875	81.9167	31.9	31.5	31.925	31.5	25.1	24.9	25.125	24.8833
1988	10	10	32.4	22.4	10	27.3826	31.4	27.6	27.8667	25.6857	25.2	25.6	25.8533	87	61	85	84.0667	31.8095	27.9	31.5	31.8067	25.0476	22.9	24.9	25.0333
1988	10	11	32.6571	26	6.65714	27.6	30.6	27.4	28.3	25.2	25.4	25.2	25.3	83	66	84	77	30.5	29	30.6	30	24.3	23.5	24.4	24.1
1988	10	12	32.7	25	7.7	26.8182	30.4	27.6	27.3214	25.2667	25.2	25	25.675	87.85	66	81	85.3333	30.86	28.6	29.9	31.38	24.53	23.3	24.1	24.8133
1988	10	13	32.2769	25.2	7.07692	27	29.6	27.6	28	25	25.8	25.4	25.4	85	74	84	81	30.3	30.7	31	30.7	24.3	24.5	24.6	24.5
1988	10	14	32.5333	22.8	9.73333	24.8	25.8	23.8	24.5	24.2	24.4	23.2	23.9	95	89	95	93	29.8	29.6	28	29.1	24	23.9	23	23.6
1988	10	15	32.5857	21.6	10.9857	26.9	29.8	26.4	27.9091	25.2526	23.8	24	25.6125	86.1053	61	82	81.4667	30.8842	25.5	28.2	30.88	24.5474	21.4	23.1	24.5467
1988	10	16	32.88	21.8	11.08	24.8	25.8	24.8	25	23.8	25	24	24.3	92	94	94	93	28.8	31.1	29.3	29.7	23.4	24.7	23.7	23.9
1988	10	17	32.6	21.2	11.4	23.2	30.4333	26.8	27.7667	22.8	26.54	25.2	25.8615	97	73.4	88	83	27.5	31.955	31	31.5273	22.6	25.095	24.6	24.8818
1988	10	18	32.6462	21.6	11.0462	26	27	26.4	26.5	24.8	25.2	25	25	91	87	89	89	30.5	30.9	30.7	30.7	24.4	24.6	24.5	24.5
1988	10	19	32.4	21.8	10.6	23.2	29.4	26.6	26.5	23	24	23.4	23.5	98	64	77	80	27.9	26.3	26.7	27	22.9	21.9	22.1	22.3
1988	10	20	31.9429	21.2	10.7429	24.4	29	26.675	27.3917	23.8	25.4	25.3579	25.46	95	75	89.3684	83.4	29.1	30	31.3895	30.9733	23.6	24.1	24.8368	24.6
1988	10	21	32.3	25.4	6.9	26.6	31.8	27.2	28.2	24.2	25	25.2	24.8	82	58	85	75	28.6	27.2	30.7	28.8	23.3	22.5	24.5	23.4
1988	10	22	32.3231	23	9.32308	25	30.4538	25.8	27.65	24.8	26.05	25	25.55	98	71.4375	94	83.5833	31.2	30.7312	31.1	31.1583	24.7	24.45	24.7	24.6917
1988	10	23	31.7667	22.6	9.16667	26.8	29.8	27.4	27.8	25.4	25.6	25.4	25.5	89	72	85	82	31.5	30	31.1	30.9	24.9	24.1	24.7	24.6
1988	10	24	31.6	23.2	8.4	26.405	29.8	26.3833	27.4375	25.0667	25	24.8133	25.3909	89.5	68	88	84.2727	30.9056	28.5	30.22	30.9273	24.55	23.2	24.2133	24.5818
1988	10	25	32	24.4	7.6	26.4895	29.8	25.8	27.32	25.1368	25	24	25.6273	89.6842	68	86	84.6364	31.0316	28.5	28.6	31.4091	24.6368	23.2	23.3	24.8091
1988	10	26	32.3714	22.6	9.77143	27.05	30.3429	25.6	27.6636	25.4789	26.4933	24.4	25.7091	89.1053	73	91	83.2727	31.5947	31.8667	29.8	31.4727	24.9263	25.0333	24	24.8182
1988	10	27	32.1385	23	9.13846	26.2	28.6	27.2	27.3	24.2	25.2	25	24.8	85	76	84	82	28.9	29.8	30.2	29.6	23.5	24	24.2	23.9
1988	10	28	31.9385	24.6	7.33846	27.1826	31	26.2	28.0692	25.4857	25.6	24.6	26.0133	87.4286	65	88	83.7333	31.4714	29.2	29.9	32.0667	24.8571	23.7	24	25.18
1988	10	29	31.7833	24.2	7.58333	27.2636	29.2	25.4	28.0091	25.32	25	24.4	25.74	85.75	71	92	82.2	30.945	28.9	29.9	31.3933	24.605	23.5	24	24.84
1988	10	30	31.9167	24.8	7.11667	27.2571	30.4	27.1875	27.9182	25.4632	25.6	25.2375	23.45	85.6111	68	85.8667	81.8	31.2947	29.6	30.7867	31.03	24.7789	23.9	24.5	24.62
1988	10	31	31.5714	20.4	11.1714	26	30.2	26.4	27.3	25	25.2	25	25.1	92	67	89	83	31	28.7	30.7	30.2	24.6	23.4	24.5	24.2
1988	11	1	32.0286	23.8	8.22857	27.2	29.6	26.6706	27.4833	25.6	25.8	25.2778	25.5857	88	74	90.7778	84.3333	31.8	30.7	31.4056	31.2733	25	24.5	24.8278	24.74
1988	11	2	32.0462	24	8.04615	27.8	29.8	26.7	27.5	25.8	26.4	25.1294	25.56	85	77	89.1765	83.9333	31.9	32.2	30.9882	31.22	25.1	25.3	24.6	24.74
1988	11	3	31.5167	24.2	7.31667	26.7619	29.6	27.1167	27.7273	25.1789	25.2	25.3647	25.5667	88.7895	70	88.6471	84.1333	31.0158	29.1	31.3353	31.26	24.6211	23.6	24.8118	24.7667
1988	11	4	31.1636	24.6	6.56364	27.2	30.4	27	27.7143	25	25.4	25.4533	25.5364	84	67	88.1429	84.1	30.2	29.1	31.3214	31.2	24.2	23.6	24.8	24.73
1988	11	5	31.5385	23.6	7.93846	27.4	29.2	27.0545	27.5889	24.6	25.2	25.6125	25.7231	80	73	88.5	84.1538	29.1	29.4	31.8125	31.5231	23.6	23.8	25.0437	24.9077
1988	11	6	31.3385	25.8	5.53846	26.2	29	27	27.3	24.4	25.2	25.2	24.9	86	74	87	82	29.4	29.5	30.9	29.9	23.7	23.8	24.6	24
1988	11	7	31.7833	21.8	9.98333	25.8	28.4	25.8	26.4	24.8	25.4	23.8	24.7	92	79	85	85	30.6	30.4	28.1	29.7	24.4	24.3	23	23.9
1988	11	8	31.7	21	10.7	26.2	29.2	26.4	27	23	25.4	23.4	23.9	76	74	78	76	26	29.9	26.8	27.6	21.7	24.1	22.2	22.7
1988	11	9	31.1538	22.2	8.95385	26.6	29.4	26.6	27.3	24.2	25	24.2	24.5	82	70	82	78	28.6	28.8	28.6	28.7	23.3	23.4	23.3	23.3
1988	11	10	31.5846	24.2	7.38462	26.8	29	27	27.5	24.4	25	24.2	24.5	82	72	80	78	29	29	28.3	28.8	23.5	23.5	23.1	23.4
1988	11	11	31.4364	23.6	7.83636	27	27.8	26.4	26.9	24.4	24.4	24	24.3	81	76	82	80	28.8	28.3	28.2	28.5	23.4	23.1	23.1	23.2
1988	11	12	31.4083	23.8	7.60833	25.6	28.8	26.2	26.7	24.6	24.8	24.2	24.5	92	72	85	83	30.3	28.6	28.9	29.3	24.2	23.3	23.5	23.7
1988	11	13	30.86	23.6	7.26	26.4	27.6	25.8	26.4	24.6	24.8	24.2	24.5	86	80	88	85	29.7	29.4	29.1	29.4	23.9	23.8	23.6	23.8
1988	11	14	30.9833	20.8	10.1833	26.4	28.9846	26.2	27.0364	25.2	25.8211	24.6	25.0273	91	76.3684	88	84.3636	31.2	30.9263	29.9	30.3182	24.8	24.5474	24	24.2273
1988	11	15	30.35	25.2	5.15	26.4952	28.4714	25.2	26.6846	25.0474	26.1211	24.4	25.4067	89.5789	82.1053	94	88.2667	30.8368	32.1526	30	31.42	24.5368	25.1842	24.1	24.8267
1988	11	16	30.9455	22.4	8.54545	25.6	27.6	26.8	26.7	24.8	25.2	25.2	25.1	94	83	88	88	30.8	30.5	31	30.7	24.5	24.3	24.6	24.5
1988	11	17	30.8167	21	9.81667	23.6	25.8	24.4	24.5	22.8	24.6	23.8	23.7	93	91	95	93	27.2	30.1	29.1	28.8	22.5	24.2	23.6	23.4
1988	11	18	30.9846	19.4	11.5846	25	27.6	26.8	26.5	24.2	25.2	24	24.5	94	83	79	85	29.7	30.5	28	29.4	23.9	24.3	22.9	23.7
1988	11	19	30.7692	21	9.76923	23.2	23.4	24	23.6	23	23.2	23.2	23.1	98	98	94	97	27.9	28.3	27.9	28	22.9	23.1	22.9	23
1988	11	20	30.7	23.4	7.3	25.8	28.8533	25.8	27.31	24.2	25.77	23.8	25.5267	88	78.6	85	85.5714	29.1	31.105	28.1	31.4143	23.6	24.66	23	24.8571
1988	11	21	30.8333	23	7.83333	23.8	25.6	24	24.4	22.4	24.2	22.8	23.1	89	89	90	89	26.2	29.3	26.9	27.5	21.8	23.7	22.3	22.6
1988	11	22	31.2833	23.8	7.48333	25.4	28.8	25.4	26.3	24.2	24.4	24.8	24.5	91	70	95	85	29.4	27.6	30.9	29.3	23.8	22.7	24.6	23.7
1988	11	23	30.85	24.2	6.65	25.2	28.6	25	26	23.6	25	23.4	24	88	75	88	83	28.1	29.3	27.7	28.4	23	23.7	22.8	23.2
1988	11	24	30.7636	24.8	5.96364	26	29.8	26.6	27.3	24.4	26.6	24.8	25.3	88	78	86	84	29.5	32.7	30.1	30.8	23.8	25.5	24.2	24.5
1988	11	25	30.4	25.8	4.6	26	28.5571	26.2	27.2455	25	25.36	25	25.0833	92	78.9333	91	83.9167	31	30.3533	30.9	30.375	24.6	24.1933	24.6	24.2417
1988	11	26	30.7636	25.6	5.16364	26	29.0571	26.4	26.9231	25	25.76	24.6	24.8308	92	77.5	86	83.6923	31	30.9267	29.7	29.8154	24.6	24.5667	23.9	23.9615
1988	11	27	30.5538	25	5.55385	26.6	28.2	26	26.7	24.6	25.2	24.8	24.9	85	79	91	85	29.6	30.1	30.5	30	23.9	24.1	24.4	24.1
1988	11	28	30.4	25.2	5.2	26.2	28.8	26.2	26.9	24.6	25.2	24.8	24.9	88	75	89	84	29.9	29.7	30.4	30	24	23.9	24.3	24.1
1988	11	29	30.2833	25.8	4.48333	25.8	27.8	25.2	26	23.8	24.6	23.4	23.9	85	77	86	83	28.1	28.8	27.6	28.2	23	23.4	22.7	23.1
1988	11	30	30.1167	23.8	6.31667	26.2	25.2	27.4	26.5	24.2	23.8	23.4	23.8	85	89	72	82	28.9	28.5	26.1	27.8	23.5	23.3	21.8	22.8
1988	12	1	29.9	24.2	5.7	26.4	27.2	25	25.9	24.6	23	23	23.5	86	70	85	80	29.7	25.3	26.8	27.3	23.9	21.3	22.2	22.5
1988	12	2	29.6154	24.6	5.01538	25.2	28.4071	24.4	26.3923	23.8	25.2056	21.6	24.5765	89	76.5	78	84.3529	28.5	29.7722	23.9	29.4529	23.3	23.9333	20.4	23.7529
1988	12	3	30.3667	23	7.36667	25	28.6471	24	26.45	23.4	25.16	22.2	24.3	88	76.65	86	84.0667	27.7	29.71	25.6	28.96	22.8	23.905	21.5	23.4733
1988	12	4	29.3273	23.6	5.72727	24.8	27.4	24	25	22.6	23.4	22.2	22.7	83	72	86	80	26	26.1	25.6	25.9	21.7	21.8	21.5	21.7
1988	12	5	29.9846	23	6.98462	24.4	28.4	23.2	26.4077	22.2	25.1765	21.8	24.4923	83	77.7647	89	85.2857	25.3	29.8706	25.2	29.6643	21.3	23.9824	21.2	23.8786
1988	12	6	30.2923	23	7.29231	24.8	27.8	25.2	25.8	23	23.8	23.8	23.5	86	72	89	82	26.9	26.8	28.5	27.4	22.3	22.2	23.3	22.6
1988	12	7	30.2667	23.8	6.46667	25.2	28.4	23.8	25.3	22.6	23.4	22.8	22.9	80	66	92	79	25.7	25.5	27.1	26.1	21.5	21.4	22.4	21.8
1988	12	8	30.4909	23.4	7.09091	24	28	25	25.5	22.6	23.4	23.4	23.1	89	68	88	81	26.5	25.7	27.7	26.6	22	21.6	22.8	22.1
1988	12	9	29.7833	23.6	6.18333	23.6	24.6	27.4	25.8	22.6	23.4	23.4	23.1	92	90	72	85	26.7	28	26.1	26.9	22.2	22.9	21.8	22.3
1988	12	10	29.8462	23.2	6.64615	23.8	28.3562	24.4	26.2533	21.6	24.5529	23.4	24.0667	83	73.1765	92	82.5	24.3	28.2294	28.1	28.4	20.7	22.9941	23	23.1437
1988	12	11	30.2182	23.8	6.41818	25.4	28.6	24.8	26.4	23.2	25.085	23.6	24.6125	83	75	91	84.4	27	29.385	28.3	29.5333	22.3	23.695	23.1	23.7867
1988	12	12	30.0154	24.8	5.21538	25.6	27.2	25.4	25.9	23.8	24.2	23.8	23.9	86	78	88	84	28.3	28.2	28.4	28.3	23.1	23.1	23.2	23.1
1988	12	13	30.2833	23.8	6.48333	25.4	27.6	23.2	24.9	23.2	23.2	21.6	22.7	83	69	87	80	27	25.5	24.7	25.7	22.3	21.4	20.9	21.6
1988	12	14	30.1333	22.6	7.53333	24	26.2	24.2	24.7	22.6	23.6	23.4	23.2	89	81	94	88	26.5	27.4	28.2	27.4	22	22.6	23.1	22.6
1988	12	15	29.5833	24	5.58333	25	26.4	25	25.4	24	24	23.4	23.8	92	82	88	87	29.2	28.2	27.7	28.4	23.6	23.1	22.8	23.2
1988	12	16	30.1846	24.2	5.98462	24.4	26.6	25	25.3	23.2	23.4	23	23.2	90	77	85	84	27.6	26.7	26.8	27	22.7	22.1	22.2	22.4
1988	12	17	29.9143	24	5.91429	24	27.8	24	25	23	24.2	23.4	23.5	92	74	95	87	27.4	27.8	28.4	27.9	22.6	22.8	23.2	22.9
1988	12	18	30.2154	23.6	6.61538	24.8	27.6	24.6	25.4	23.2	23.6	22.4	23.1	87	72	83	81	27.4	26.5	25.6	26.5	22.6	22	21.5	22
1988	12	19	30.1167	23.2	6.91667	24.8	26.2	24.2	24.9	23.4	24.2	22.4	23.3	89	85	86	87	27.8	28.9	25.9	27.5	22.9	23.5	21.7	22.7
1988	12	20	29.6923	23	6.69231	23.8	26.6	24	24.6	23	23.6	22	22.9	93	78	84	85	27.6	27.1	25.1	26.6	22.7	22.4	21.2	22.1
1988	12	21	30.9333	23.6	7.33333	25.27	29.1733	25.52	26.3071	23.95	24.7889	23.8824	24.075	89.5	70.6667	87.1765	82	28.85	28.3722	28.5471	28.3	23.42	23.1111	23.2353	23.1
1988	12	22	29.8	24	5.8	24	27.4	24.8	25.3	22.4	23.8	23.4	23.2	87	74	89	84	26	27.1	27.8	27	21.7	22.4	22.9	22.3
1988	12	23	30.3385	24.2	6.13846	24.6	27.2	24.2	25.1	23.6	24.2	22.2	23.3	92	78	84	85	28.5	28.2	25.4	27.4	23.2	23.1	21.4	22.6
1988	12	24	30.0167	24.2	5.81667	24.6	27.2	24.4	25.1	22.8	24.4	23.6	23.6	86	80	94	86	26.6	28.7	28.6	27.9	22.1	23.4	23.3	22.9
1988	12	25	30.0308	24	6.03077	24.8	25.8	24.8	25	23.2	23.6	23.8	23.5	87	83	92	88	27.4	27.7	28.8	27.9	22.6	22.8	23.4	22.9
1988	12	26	30.3286	24.6	5.72857	25.2	27.2	25.2	25.7	23.6	24.8	23.6	24	88	82	88	86	28.1	29.7	28.1	28.6	23	23.9	23	23.3
1988	12	27	30.1143	24.2	5.91429	24.8	27.4	24.8	25.4	23.6	24.6	23.2	23.8	91	80	87	86	28.3	29.1	27.4	28.3	23.1	23.6	22.6	23.1
1988	12	28	30.3	23.8	6.5	24	26.6	24.6	25	22.2	23.2	22.8	22.7	86	75	86	82	25.6	26.2	26.6	26.1	21.5	21.8	22.1	21.8
1988	12	29	29.6909	24.2	5.49091	24.6	27.4	24.4	25.2	23.6	24.8	23.2	23.9	92	81	90	88	28.5	29.6	27.6	28.6	23.2	23.9	22.7	23.3
1988	12	30	29.5083	23.4	6.10833	24	25.8	24.6	24.8	22.6	22.8	22	22.5	89	78	80	82	26.5	25.8	24.7	25.7	22	21.6	20.9	21.5
1988	12	31	29.69	23.2	6.49	23.6	25.2	23.6	24	21.6	22.6	22.2	22.1	84	80	89	84	24.5	25.7	25.8	25.3	20.7	21.5	21.6	21.3

## Sheet: 1988
			Temperature			Temperature				Temperature				Relative Humidity				Pressure				Dew temperature
Year	Month	Day	Maximum	Minimum	Max-Min	1899-12-31 07:00:00	1899-12-31 13:00:00	1899-12-31 19:00:00	Average	1899-12-31 01:00:00	1899-12-31 13:00:00	1899-12-31 19:00:00	Average	1899-12-31 01:00:00	1899-12-31 13:00:00	1899-12-31 19:00:00	Average	1899-12-31 07:00:00	1899-12-31 13:00:00	1899-12-31 19:00:00	Average	1899-12-31 07:00:00	1899-12-31 13:00:00	1899-12-31 19:00:00	Average		Month	Taverage	Hraverage
1989	1	1	29.7	23.5294	6.17059	23.6	25.2	24.2	24.3	23	23.2	22.8	23	95	85	89	90	27.7	27.1	26.8	27.2	22.8	22.4	22.2	22.5		January	24.7835	83.4139
1989	1	2	29.9385	23.0105	6.92794	24.6	26.2	24.4	24.9	23.6	23.4	23.4	23.5	92	79	92	88	28.5	26.9	28.1	27.8	23.2	22.3	23	22.8		February	25.015	81.8213
1989	1	3	30.0286	23.5263	6.50226	25.2	27.2	25.0769	26.11	23.6	23.6	23.7429	23.9722	88	74	88.6667	82.7778	28.1	26.7	28.3619	28.1556	23	22.2	23.1286	22.9889		March	25.6278	78.6924
1989	1	4	29.6769	23.6905	5.98645	24.4	27.6	23.8	24.9	23.2	24.4	22.8	23.5	90	77	92	86	27.6	28.4	27.1	27.7	22.7	23.2	22.4	22.8		April	26.6585	77.1424
1989	1	5	29.65	23.59	6.06	24.8	26.6	24	24.9	23.6	23.6	23.4	23.5	91	78	95	88	28.3	27.1	28.4	27.9	23.1	22.4	23.2	22.9		May	26.98	77.4461
1989	1	6	29.6769	23.4579	6.21903	24.6	26.4	24.2	24.9	22.6	23.8	22.6	23	84	81	87	84	26.1	27.8	26.4	26.7	21.8	22.8	22	22.2		June	27.4747	77.5231
1989	1	7	29.0111	23.5611	5.45	25.2	27.4	24	25.1	23.4	24	22.4	23.3	86	76	87	83	27.6	27.6	26	27.1	22.7	22.7	21.7	22.4		July	27.6894	77.3106
1989	1	8	29.5818	23.5529	6.02888	23.6	26.4	23.6	24.3	22.4	23.6	21.6	22.5	90	79	84	85	26.3	27.3	24.5	26	21.9	22.5	20.7	21.7		August	28.319	76.4856
1989	1	9	30.3167	23.5632	6.75351	24.8	27	24	25	23	23.6	22.2	22.9	86	75	86	82	26.9	26.9	25.6	26.4	22.3	22.3	21.5	22		September	28.0719	78.531
1989	1	10	29.2429	23.2556	5.9873	23.2	27	24	24.5	22.4	23.6	23	23	93	75	92	87	26.5	26.9	27.4	26.9	22.1	22.3	22.6	22.3		October	27.7915	78.8871
1989	1	11	29.7923	23.535	6.25731	22.6	28.4154	24	25.8818	21.6	24.4455	21.4	22.5474	92	74.4286	80	83.4706	25.1	28.0952	23.8	27.8176	21.2	22.9143	20.3	22.7941		November	26.9107	83.2684
1989	1	12	29.3917	23.5778	5.81389	23.8	27	22.4	23.9	22.4	23.8	21.6	22.6	89	77	93	86	26.2	27.4	25.3	26.3	21.8	22.6	21.3	21.9		December	26.1086	79.0989
1989	1	13	29.6417	23.6632	5.97851	24	28.24	24	25.5222	22.8	24.3158	23.4	23.7294	90	72.2222	95	83.4706	26.9	27.5333	28.4	27.7765	22.3	22.6222	23.2	22.7706
1989	1	14	29.3636	23.2111	6.15253	23.8	24.6	24	24.1	22.8	22.4	22	22.4	92	83	84	86	27.1	25.6	25.1	25.9	22.4	21.5	21.2	21.7
1989	1	15	29.3583	23.49	5.86833	24.2	27.8	23.4	24.7	22.2	22.4	22	22.2	84	63	89	79	25.4	23.5	25.5	24.8	21.4	20.1	21.4	21
1989	1	16	30.0167	23.3625	6.65417	24	24.6	24	24.1	22.4	22.4	22	22.3	87	83	84	85	26	25.6	25.1	25.6	21.7	21.5	21.2	21.5
1989	1	17	29.8833	23.4222	6.46111	22	27	23.6	24	21	22.8	21.4	21.7	92	70	83	81	24.2	25	24	24.4	20.6	21.1	20.4	20.7
1989	1	18	30.1556	23.1632	6.9924	23.6	26.2	24.86	25.7556	21.8	23	23.2118	23.5188	86	76	87.5	82.1333	24.9	26	27.4063	27.34	21	21.7	22.5437	22.5067
1989	1	19	30.42	23.2444	7.17556	23.6	25	23.6	24	21.2	22.8	22	22	81	83	87	84	23.6	26.3	25.4	25.1	20.1	21.9	21.3	21.1
1989	1	20	30.4222	23.1474	7.27485	24.2	28.2889	24.4	25.675	22	24.6105	22.8	23.7313	83	74	87	84.3125	25	28.4	26.7	27.9563	21.1	23.05	22.2	22.8562
1989	1	21	30.12	23.4611	6.65889	23.6	28.4	24.4	25.2	21.2	24.2947	23	23.6125	81	69.1579	89	81.4667	23.6	27.1789	27.2	27.4267	20.1	22.4158	22.4	22.58
1989	1	22	29.88	23.3789	6.50105	24.4	28.2	24.6	25.5	23.2	24.4	23.4	23.7	90	73	90	85	27.6	28	28	27.9	22.7	23	22.9	22.9
1989	1	23	29.86	23.3579	6.50211	24	28	23.6	24.8	22.8	24.6	22.2	23.2	90	76	89	85	26.9	28.7	25.8	27.1	22.3	23.3	21.6	22.4
1989	1	24	30.0182	23.4056	6.61263	24.8	27.2	23.2	24.6	22.2	24	21.2	22.5	80	77	84	80	25	27.7	23.8	25.5	21.1	22.8	20.3	21.4
1989	1	25	29.9	23.49	6.41	22.6	27.6	23.4	24.3	21.4	22.4	21.2	21.7	90	64	82	79	24.7	23.6	23.7	24	20.9	20.2	20.2	20.4
1989	1	26	29.54	23.2	6.34	23	27.6	23.2	24.3	22	22.2	21.6	21.9	92	63	87	81	25.8	23.2	24.7	24.6	21.6	19.9	20.9	20.8
1989	1	27	30	23.5579	6.44211	23.2	26.8	22.8	23.9	21.6	22.6	21.8	22	87	70	92	83	24.7	24.6	25.4	24.9	20.9	20.9	21.4	21.1
1989	1	28	30	23.5667	6.43333	23.6	28.2	24	25	21.6	22.4	22.4	22.1	84	61	87	77	24.5	23.2	26	24.6	20.7	19.9	21.7	20.8
1989	1	29	29.98	23.39	6.59	22.6	28.3273	25.1556	25.8444	21.4	24.1	23.2353	23.4533	90	70.15	87.0588	81.2	24.7	26.97	27.3588	27.0667	20.9	22.28	22.5235	22.36
1989	1	30	29.2	23.1	6.1	23.4	27.3	23.6	24.5	21.2	22.8	21.2	21.7	82	68	81	77	23.7	24.8	23.6	24	20.2	20.9	20.1	20.4
1989	1	31	30	23.4222	6.57778	23.2	25.6	23.2	23.8	22.2	23	21.4	22.2	92	80	85	86	26.1	26.4	24.3	25.6	21.8	22	20.6	21.5
1989	2	1	30.5167	22.8857	7.63095	23.4	27.6	24	24.8	21.8	22.8	20.8	21.8	87	67	75	76	25	24.6	22.4	24	21.1	20.8	19.3	20.4
1989	2	2	29.7818	22.9	6.88182	23.2	26.2	23.4	24	21.6	22	21.8	21.8	87	70	87	81	24.7	23.7	25	24.5	20.9	20.2	21.1	20.7
1989	2	3	30	23.3429	6.65714	23.2	28.4133	23.6	25.9083	21.8	24.0667	21.4	23.4438	89	70.7619	83	82.5	25.2	27.0857	24	27.225	21.2	22.3381	20.4	22.45
1989	2	4	30.3077	23.1333	7.17436	22.8	27.6	23.2	24.2	21.6	22	23.2455	23.4842	90	62	88.5455	82.2105	25	22.7	27.5091	27.2263	21.1	19.6	22.6182	22.4579
1989	2	5	30.3538	22.9636	7.39021	23.6	28	23.6	24.7	21.2	23	22	22.1	81	66	87	78	23.6	24.8	25.4	24.6	20.1	20.9	21.3	20.8
1989	2	6	30.1214	23.2381	6.88333	25	27	24	25	23.6	23.6	21.4	22.9	89	75	80	81	28.2	26.9	23.8	26.3	23.1	22.3	20.3	21.9
1989	2	7	29.9273	23.1333	6.79394	24.4	28.6714	24.6	26.0417	22	23.9476	21.6	23.3889	81	67.5714	77	80.2222	24.8	26.5286	23.8	26.8889	21	21.9857	20.3	22.2278
1989	2	8	30.0182	23.6286	6.38961	24	28.425	23.4	25.9583	21.4	23.9565	21.6	23.3813	80	69.6087	86	81.875	23.8	26.7391	24.6	27.0313	20.3	22.1348	20.8	22.3313
1989	2	9	29.8545	23.14	6.71455	23.6	27.4	23.6	24.5	21	22.6	21.6	21.7	79	66	84	77	23.1	24.2	24.5	23.9	19.8	20.6	20.7	20.4
1989	2	10	30.45	23.3905	7.05952	25.2	28.5167	23.6	25.8667	22.2	24.0895	21.6	23.325	77	69.0526	84	79.1875	24.8	26.8579	24.5	26.675	20.9	22.1895	20.7	22.1125
1989	2	11	30.3833	23.581	6.80238	23.6	27.6	23.6	24.6	21.6	23.6	21.6	22.3	84	72	84	80	24.5	26.5	24.5	25.1	20.7	22	20.7	21.2
1989	2	12	30.9	23.3364	7.56364	23.6	28	23.6	24.7	21.8	22.2	21.8	21.9	86	61	86	77	24.9	22.9	24.9	24.3	21	19.7	21	20.6
1989	2	13	30.1538	23.2455	6.90839	24.2	28.6	23	24.7	22	24.6	21.6	22.7	83	72	89	81	25	28.3	24.9	26	21.1	23.1	21	21.7
1989	2	14	30.3167	23.2	7.11667	23.2	27.2	23.2	24.2	21.6	22	21.6	21.7	87	64	87	79	24.7	23	24.7	24.2	20.9	19.7	20.9	20.5
1989	2	15	30.2727	23.0048	7.26797	23.2	27.6	24.2	24.8	21.4	24	23.4	22.9	85	74	94	84	24.3	27.4	28.2	26.7	20.6	22.6	23.1	22.1
1989	2	16	30.8167	23.0727	7.74394	24.2	23.2	21.6	22.7	22.2	22.6	20.8	21.9	84	95	93	91	25.4	27	24	25.5	21.4	22.4	20.4	21.4
1989	2	17	30.4	23.0636	7.33636	23.6	28.8333	25.1231	26.0273	21.8	24.1048	23.1368	23.3368	86	68.15	86.4211	81	24.9	26.805	27.1105	26.8389	21	22.18	22.3895	22.2167
1989	2	18	30.4	22.87	7.53	24.2	27.4	24	24.9	23	23.8	22.2	23	90	74	86	83	27.3	27.1	25.6	26.6	22.5	22.4	21.5	22.1
1989	2	19	30.8462	22.6619	8.18425	24.2	29.1385	24.6	25.7182	22.6	24.4211	23	23.3625	87	67.6842	87	80.5	26.4	27.3421	27	26.8813	22	22.4474	22.4	22.225
1989	2	20	30.5846	22.6857	7.8989	25	27.2	24.6	25.4	23.6	24.2	23.2	23.7	89	78	89	85	28.2	28.2	27.5	28	23.1	23.1	22.7	22.9
1989	2	21	30.6923	22.5333	8.15897	23.2	28.2	24	24.9	21.6	24.2	23	22.9	87	72	92	84	24.7	27.5	27.4	26.6	20.9	22.7	22.6	22.1
1989	2	22	30.6857	22.6364	8.04935	24.6	27.2	24.2	25.1	22	24.6	22	22.9	80	81	83	81	24.7	29.2	25	26.3	20.9	23.6	21.1	21.9
1989	2	23	30.8143	22.8048	8.00952	24.8	29.1214	24.8	26.2	23.6	24.5	22.8	23.6714	91	69.3333	84	80.5	28.3	27.5778	26.4	27.4	23.1	22.6333	22	22.55
1989	2	24	30.9071	23.1	7.80714	24.2	27.2	24.2	25	22.4	24.2	23.6	23.4	86	78	95	86	25.9	28.2	28.7	27.6	21.7	23.1	23.4	22.7
1989	2	25	31.0071	22.781	8.22619	24.8	27.2	25	25.5	23.6	23.6	23.2	23.5	91	74	86	84	28.3	26.7	27.2	27.4	23.1	22.2	22.5	22.6
1989	2	26	30.9333	22.95	7.98333	26	26.2	24.2	25.2	23.2	23.6	22.4	23.1	79	81	86	82	26.6	27.4	25.9	26.6	22.1	22.6	21.7	22.1
1989	2	27	31.1385	23.46	7.67846	25	27	25	25.5	23.2	24	23.2	23.5	86	78	86	83	27.2	27.8	27.2	27.4	22.5	22.9	22.5	22.6
1989	2	28	31.2	23.1	8.1	23.4	25.2	24.2	24.3	22.2	24.2	22.8	23.1	90	92	89	90	26	29.5	26.8	27.4	21.7	23.8	22.2	22.6
1989	3	1	30.9	23.0818	7.81818	24.6	27.2	24.6	25.3	22.2	24.6	22.6	23.1	81	81	84	82	25.2	29.2	26.1	26.8	21.2	23.6	21.8	22.2
1989	3	2	30.5294	22.9304	7.59898	24.8	28.14	24.2	25.8308	21.8	23.91	22.4	23.4529	77	70.75	86	80.2353	24.1	26.815	25.9	27.0471	20.5	22.14	21.7	22.3353
1989	3	3	30.7	23.5083	7.19167	24.8	29.4	24.6	25.9	22.2	23	22.4	22.5	80	58	83	74	25	23.9	25.6	24.8	21.1	20.3	21.5	21
1989	3	4	30.44	23.5542	6.88583	24	28.8353	25	26.1231	22.4	24.4917	23	23.7474	87	69.913	85	80.7222	26	27.8174	26.8	27.6222	21.7	22.7826	22.2	22.7
1989	3	5	30.8313	23.4909	7.34034	24.4	25	24.6	24.6	23	23.2	22.4	22.9	89	86	83	86	27.2	27.2	25.6	26.7	22.4	22.5	21.5	22.1
1989	3	6	30.5176	23.288	7.22965	25	28.8	24.2	25.5	22.4	22.4	22.2	22.3	80	58	84	74	25.4	22.9	25.4	24.5	21.3	19.6	21.4	20.8
1989	3	7	30.7647	23.0783	7.68645	24.8	29.2	25.2625	26.1538	21.8	25	23.3429	23.4556	77	71	85.7143	79.4444	24.1	28.9	27.4143	26.9778	20.5	23.5	22.5762	22.2944
1989	3	8	30.7333	23.2696	7.46377	25	27.6	24.8	25.5	22.6	27.4	22.8	24.3	82	98	84	88	25.8	36.3	26.4	29.5	21.6	27.3	22	23.7
1989	3	9	30.75	23.3545	7.39545	25	28.8	24.6	25.8	22	27.8	21.8	23.9	77	93	78	83	24.4	36.7	24.3	28.5	20.7	27.5	20.6	22.9
1989	3	10	30.725	23.1043	7.62065	25	28.8	24.8	25.8	22.6	24.6947	24.2	23.8056	82	72.9474	95	80.8889	25.8	28.4053	29.8	27.7333	21.6	23.1316	24	22.7444
1989	3	11	30.9125	23.3696	7.54293	24.8	29.2	25.2	26.1	24.5	23.8	23.6	24	98	64	88	83	30.5	25.9	28.1	28.2	24.4	21.7	23	23
1989	3	12	30.6	23.4609	7.13913	23.6	24.6	23.6	23.9	22.2	22.8	22.4	22.5	89	86	90	88	25.8	26.6	26.3	26.2	21.6	22.1	21.9	21.9
1989	3	13	30.55	23.5818	6.96818	22.6	25.8	24	24.1	22.4	23.8	23.2	23.1	98	85	94	92	26.9	28.1	27.9	27.7	22.3	23	22.9	22.7
1989	3	14	30.9125	23.2292	7.68333	23	27.6	24.6	25	22.4	23.2	22.8	22.8	95	69	86	83	26.7	25.5	26.6	26.2	22.2	21.4	22.1	21.9
1989	3	15	30.55	23.3619	7.1881	24.6	28	24.2	25.3	22.6	23.6	22.2	22.8	84	69	84	79	26.1	26.2	25.4	25.9	21.8	21.9	21.4	21.7
1989	3	16	30.9467	23.5217	7.42493	25.2	28.6	24.6	25.8	22.2	23.4	22.2	22.6	77	65	81	74	24.8	25.3	25.2	25.1	20.9	21.3	21.2	21.2
1989	3	17	30.44	23.8783	6.56174	25.6	28.4	24.4	25.7	22.4	22.4	22.2	22.3	76	60	83	73	25	23.1	25.3	24.5	21.1	19.8	21.3	20.7
1989	3	18	31.025	23.6167	7.40833	24.8	28.2	24.6	25.5	22.8	24.2	22.4	23.1	84	72	83	80	26.4	27.5	25.6	26.5	22	22.7	21.5	22.1
1989	3	19	30.6706	23.5125	7.15809	24.2	28.4	24.6	25.5	22.2	24	22.2	22.8	84	70	81	78	25.4	26.9	25.2	25.8	21.4	22.3	21.2	21.6
1989	3	20	30.7733	23.675	7.09833	26.6	29.4	24.4	26.2	22.6	23.6	22.4	22.9	71	62	84	72	24.8	25.3	25.8	25.3	20.9	21.3	21.6	21.3
1989	3	21	30.8118	23.8087	7.00307	25.6	29	24	25.6	21.2	24.6	22.4	22.7	68	70	87	75	22.3	28	26	25.4	19.2	23	21.7	21.3
1989	3	22	31.05	23.6957	7.35435	25.6	29	24.8	26	21	22.4	21.8	21.7	67	57	77	67	21.8	22.7	24.1	22.9	18.9	19.5	20.5	19.7
1989	3	23	31.4235	23.984	7.43953	23.6	27.2	24.8	25.1	22.4	22.8	23	22.7	90	69	86	82	26.3	24.8	26.9	26	21.9	21	22.3	21.7
1989	3	24	31.3111	23.8667	7.44444	23.6	29.4	24.6	25.5	22.8	24.6	23.4	23.6	93	68	90	84	27.2	27.7	28	27.6	22.5	22.8	22.9	22.7
1989	3	25	31.0778	23.8167	7.26111	25.384	28.8	24.8	26.6333	23.872	21.4	22.2	24.3714	88.24	52	80	81.8095	28.572	20.6	25	28.7762	23.26	18	21.1	23.3524
1989	3	26	31.1412	23.816	7.32518	24.8	29.7067	24.6	26.72	22	25.0783	23	24.3091	79	69.6087	87	81.3636	24.6	28.7043	27	28.6273	20.8	23.3043	22.4	23.2818
1989	3	27	30.9059	23.8083	7.09755	25.6	29.4	24.6	26	22.4	23.2	22	22.5	76	59	80	72	25	24.3	24.7	24.7	21.1	20.7	20.9	20.9
1989	3	28	31	23.8667	7.13333	25.8	29.4	23.8	25.7	22.4	23	21.8	22.4	75	58	84	72	24.8	23.9	24.8	24.5	21	20.3	21	20.8
1989	3	29	31.4235	23.96	7.46353	24.6	29.6	24	25.5	22.6	21.8	21.6	22	84	51	81	72	26.1	21	24.2	23.7	21.8	18.2	20.6	20.2
1989	3	30	31.2	23.856	7.344	25.8	29.8	24.6	26.2	22.6	22.6	21.4	22.2	76	54	76	69	25.3	22.7	23.4	23.8	21.3	19.5	20	20.3
1989	3	31	31.2941	24	7.29412	25.4	28.6	24.8	25.9	22.4	23	22	22.5	77	62	79	73	25.1	24.4	24.6	24.7	21.2	20.7	20.8	20.9
1989	4	1	31.2333	24.1391	7.0942	25.4	30	25	26.4	22.2	22.2	23	22.5	76	51	85	70	24.6	21.6	26.8	24.3	20.9	18.7	22.2	20.6
1989	4	2	31.05	24.1652	6.88478	25.6	29.8	25.2	26.5	22.4	24.4	23	23.3	76	64	83	75	25	27	26.6	26.2	21.1	22.3	22.1	21.8
1989	4	3	31.2	24.0381	7.1619	25.6	30.2	25.2	26.6	23.8	24.6	23.6	24	86	63	88	79	28.3	27.2	28.1	27.9	23.1	22.5	23	22.9
1989	4	4	30.9833	24.4	6.58333	24.8	28.8	25.4	26.1	22	24.6	23.6	23.4	79	71	86	79	24.6	28.1	27.9	26.9	20.8	23	22.9	22.3
1989	4	5	30.5375	24.6083	5.92917	26.2	29.2	25.4	26.5	23	23.8	23.4	23.4	76	64	85	75	26	25.9	27.4	26.4	21.7	21.7	22.6	22
1989	4	6	30.8	24.7478	6.05217	25.696	28	25.6	26.7214	24.0583	24.2	23.4	24.3842	87.4583	73	83	80.8421	28.8125	27.7	27.3	28.6947	23.3792	22.8	22.5	23.3
1989	4	7	31.0556	24.3652	6.69034	25.6	29	25.2	26.3	23	24.8	22.6	23.5	80	71	80	77	26.4	28.5	25.7	26.9	22	23.3	21.5	22.3
1989	4	8	31.0824	24.3913	6.69105	26.4	29.8	25.6	26.9	23	24.8	23.6	23.8	75	67	85	76	25.8	28	27.8	27.2	21.6	22.9	22.8	22.5
1989	4	9	31.0316	24.2583	6.77325	26.4	30	26.6	27.4	23.2	23.8	23.4	23.5	76	60	77	71	26.3	25.4	26.7	26.1	21.9	21.3	22.1	21.8
1989	4	10	31.5895	24.3417	7.24781	26.6	29.2	25.2	26.6	22.4	23.2	22.4	22.7	70	60	79	70	24.3	24.5	25.2	24.7	20.6	20.7	21.2	20.9
1989	4	11	31.3556	24.15	7.20556	25.6	30.4	25.8	26.9	22.4	25.4	23.4	23.7	76	67	82	75	25	29.1	27.2	27.1	21.1	23.6	22.5	22.4
1989	4	12	30.9857	24.375	6.61071	25.8	30	25.6	26.8	23.2	24	23.2	23.5	80	61	82	74	26.7	25.9	26.8	26.5	22.2	21.6	22.3	22
1989	4	13	31.6471	24.2364	7.4107	26	29.6471	25	27.02	23.2	25.025	22.8	24.3952	79	68.5417	83	80.4	26.6	28.4667	26.3	28.775	22.1	23.1458	21.9	23.345
1989	4	14	30.8941	24.275	6.61912	25.864	29.1125	25.6	26.45	23.816	24.8381	23.2	24.1789	84.32	69.8636	82	80.8	28.096	28.4091	26.8	28.335	22.972	23.0364	22.3	23.07
1989	4	15	31.4125	24.4	7.0125	25.6	29.8417	25.6	27.0455	22.6	24.785	23.2	24.4412	77	65.7	82	80.125	25.4	27.62	26.8	28.6375	21.4	22.665	22.3	23.2938
1989	4	16	31.5867	24.3917	7.195	26.4	30	25.4	26.8	25.4	23.6	23.2	24.1	92	59	83	78	31.8	24.9	27	27.9	25.1	21	22.3	22.8
1989	4	17	31.375	24.5333	6.84167	25.8	29.4	25	26.3	22.4	23.4	23	22.9	75	61	85	73	24.8	24.8	26.8	25.5	21	21	22.2	21.4
1989	4	18	30.9882	24.6167	6.37157	25.4	29.375	25.6	27.0545	22.4	25.275	22.2	24.5263	77	72.3913	75	80.8824	25.1	29.4043	24.5	29.1353	21.2	23.6783	20.8	23.5706
1989	4	19	31.1385	24.7167	6.42179	25	29.4	25.8	26.5	22.2	23.2	22.8	22.7	79	59	78	72	24.9	24.3	25.8	25	21	20.7	21.6	21.1
1989	4	20	31.3059	24.65	6.65588	26.152	29.6125	25.6	27.25	24.216	25.3091	23.4	24.8353	85.25	71.9091	83	80.9375	28.8333	29.45	27.3	29.45	23.3958	23.6818	22.5	23.7125
1989	4	21	31.3059	24.3417	6.96422	26.2308	29.6933	25.6	27.2769	24.456	25.4	23.8	25.1118	86.52	72.15	86	84.1176	29.46	29.625	28.3	30.4059	23.76	23.77	23.1	24.2588
1989	4	22	31.1375	24.6952	6.44226	26.2	29.8	25.8	26.9	23.8	25	24.8	24.5	82	68	92	81	27.9	28.5	30.6	29	22.9	23.2	24.4	23.5
1989	4	23	30.9	24.4818	6.41818	25.8	28.6	25.8	26.5	23.6	24.2	23.6	23.8	83	70	83	79	27.7	27.3	27.7	27.5	22.8	22.5	22.8	22.7
1989	4	24	31.0667	24.7042	6.3625	25.6	27.2	25.4	25.9	23.4	23.8	23.6	23.6	83	76	86	82	27.3	27.2	27.9	27.5	22.5	22.5	22.9	22.6
1989	4	25	31.68	24.8381	6.8419	25.6	29.6	25	26.3	23	24	23.4	23.5	80	63	88	77	26.4	26.1	27.7	26.7	22	21.8	22.8	22.2
1989	4	26	31.1375	25.1048	6.03274	25	29.6	25.4	26.4	23	23.4	23.4	23.3	85	60	85	76	26.8	24.7	27.4	26.3	22.2	20.9	22.6	21.9
1989	4	27	31.2471	25.1727	6.07433	26.2	28.8	24.2	25.9	22.6	23.4	22.4	22.8	74	64	86	74	25	25.2	25.9	25.4	21.1	21.2	21.7	21.3
1989	4	28	31.5071	25.2955	6.21169	26.6	30.2857	25.6	27.3357	23.8	25.2526	23.2	24.8111	79	67.6316	82	80.1667	27.6	28.8263	26.8	29.4056	22.7	23.3947	22.3	23.7333
1989	4	29	31.6375	24.787	6.85054	26.6	28.2	25.6	26.5	23.2	24.2	23.2	23.5	75	72	82	76	26.2	27.5	26.8	26.9	21.8	22.7	22.3	22.3
1989	4	30	31.25	24.887	6.36304	25.4	30	25.6	26.6	23.4	24.6	23.2	23.7	85	64	82	77	27.4	27.3	26.8	27.2	22.6	22.6	22.3	22.5
1989	5	1	31.5	24.7	6.8	25.6	28	25	25.9	23.2	24.2	23.4	23.6	82	73	88	81	26.8	27.7	27.7	27.4	22.3	22.8	22.8	22.6
1989	5	2	31.8375	25.275	6.5625	25	28	25.2	25.9	23.2	23.8	23.4	23.5	86	71	86	81	27.2	26.7	27.6	27.2	22.5	22.2	22.7	22.5
1989	5	3	31.4444	25.087	6.35749	26.4	30.8	25.4	27	23	24	23	23.3	75	57	82	71	25.8	25.3	26.5	25.9	21.6	21.3	22	21.7
1989	5	4	31.3111	24.864	6.44711	25.6	30.1125	23.8	27.4385	24.675	25.6087	23.2	25.1263	86.875	70.3913	95	81.1667	29.8542	29.7696	28	30.0889	24	23.9565	23	24.1278
1989	5	5	31.4824	24.728	6.75435	24.4	29.7294	25.4	27.4667	23.6	25.4909	23.2	25.0588	94	71.9091	83	80.8235	28.6	29.7909	27	29.9529	23.3	23.9455	22.3	24.0529
1989	5	6	31.2889	25.1917	6.09722	26.4	29.4714	25.2	27.4167	23.4	25.4105	23.2	25.1643	78	71.3889	85	81	26.8	29.6611	27.1	30.1429	22.2	23.8889	22.4	24.1643
1989	5	7	31.1765	24.9565	6.21995	25.2	29.8133	25.2	27.3923	23.2	25.8435	23.2	25.2778	85	72.5652	85	81.9444	27.1	30.4435	27.1	30.4278	22.4	24.3043	22.4	24.3111
1989	5	8	31.5294	25.304	6.22541	25.6	25.8	25.6	25.6	23.8	24	23.6	23.8	86	86	85	86	28.3	28.6	27.8	28.2	23.1	23.3	22.8	23.1
1989	5	9	31.5111	25.264	6.24711	25.6	29	25.8	26.5	24	24	24	24	88	66	86	80	28.8	26.5	28.6	28	23.4	22.1	23.3	22.9
1989	5	10	31.2267	25.432	5.79467	25.6	30.1	25.8	26.8	23.4	24.6	22.6	23.5	83	64	76	74	27.3	27.3	25.3	26.6	22.5	22.5	21.3	22.1
1989	5	11	31.8118	25.216	6.59576	26.2	31	26.2	27.4	23.2	24.4	23.8	23.8	78	58	82	73	26.4	26.2	27.9	26.8	22	21.9	22.9	22.2
1989	5	12	31.6875	25.025	6.6625	26.2	31	26.2	27.4	23.6	25.6	24	24.4	81	65	83	76	27.4	29.2	28.4	28.3	22.6	23.7	23.2	23.1
1989	5	13	32.1889	25.3545	6.83434	26	30.5889	25.8	28.0357	23.6	26.1455	23.4	25.4071	82	70.4091	82	80.7692	27.5	30.85	27.2	30.6	22.7	24.5091	22.5	24.3846
1989	5	14	31.425	25.1391	6.28587	26.6	31	26.2	27.5	23.4	24.4	23	23.6	77	58	76	70	26.7	26.2	26	26.3	22.1	21.9	21.7	21.9
1989	5	15	31.3556	25.368	5.98756	26	29.5714	25.6	27.2692	23.6	25.8762	23.6	25.365	82	73.0526	85	82.8889	27.5	30.5947	27.8	30.7	22.7	24.2789	22.8	24.4111
1989	5	16	31.5529	25.264	6.28894	27	30.4	26	27.4	23.2	24.4	23.6	23.7	73	61	82	72	25.9	26.6	27.5	26.7	21.7	22.1	22.7	22.2
1989	5	17	32.2667	25.2708	6.99583	26.752	30.4	26	27.6786	24.8833	24.6	23.4	25.305	86	62	81	81.05	30.1792	27.1	27	30.385	24.1708	22.4	22.4	24.285
1989	5	18	32.0667	25.325	6.74167	26.4	29.8	25.6	26.9	23.2	23.8	22.6	23.2	76	61	77	72	26.3	25.5	25.4	25.7	21.9	21.4	21.4	21.6
1989	5	19	32.3375	25.2909	7.04659	26.6	30	25.6	27	23.2	24.6	23.6	23.8	75	64	85	75	26.2	27.3	27.8	27.1	21.8	22.6	22.8	22.4
1989	5	20	32.05	24.887	7.16304	26.6	30.6	26	27.3	23.6	24.8	23	23.8	78	63	78	73	27.1	27.5	26.1	26.9	22.4	22.6	21.8	22.3
1989	5	21	32.2	25.104	7.096	25.8	30.4	26.8	27.4	23.6	24.8	23.8	24.1	83	64	78	75	27.7	27.6	27.5	27.6	22.8	22.7	22.6	22.7
1989	5	22	31.9667	25.024	6.94267	26.2	30	25.6	26.9	23.8	24.6	23.6	24	82	64	85	77	27.9	27.3	27.8	27.7	22.9	22.6	22.8	22.8
1989	5	23	32.2462	24.976	7.27015	25.6	28.8	25.8	26.5	23.8	23.2	22.8	23.3	86	62	78	75	28.3	24.7	25.8	26.3	23.1	20.9	21.6	21.9
1989	5	24	31.8286	24.976	6.85257	26	28	25.4	26.2	23.2	23.6	23	23.3	79	69	82	77	26.6	26.2	26.5	26.4	22.1	21.9	22	22
1989	5	25	31.8429	25.2	6.64286	26.2	30.6533	25.6	27.9833	23	26.185	23.4	25.3187	76	70.4211	83	80.1875	26	30.8105	27.3	30.1562	21.7	24.5053	22.5	24.175
1989	5	26	31.7867	25.1083	6.67833	26.4	29	25.8	26.8	23.2	23.8	23.4	23.5	76	65	82	74	26.3	26	27.2	26.5	21.9	21.8	22.5	22
1989	5	27	32.0375	25.3174	6.72011	26.2	30.4	26	27.1	23.8	24.2	23.2	23.7	82	60	79	74	27.9	26.1	26.6	26.8	22.9	21.8	22.1	22.3
1989	5	28	31.9882	25.45	6.53824	25	29.6	25.8	26.5	24	25.2	23.8	24.3	92	70	85	82	29.2	29.1	28.1	28.8	23.6	23.6	23	23.4
1989	5	29	32.475	25.52	6.955	26	29.6	25.6	26.7	23.8	24.4	23.4	23.9	83	65	83	77	28	27.1	27.3	27.5	23	22.4	22.5	22.6
1989	5	30	32.1444	25.4174	6.72705	25.8	27.2	25.4	26	23.8	23.2	23.4	23.5	85	72	85	80	28.1	25.8	27.4	27.1	23	21.6	22.6	22.4
1989	5	31	32.7059	25.713	6.99284	25.4	30.2	26.2	27	23.4	24.2	23.8	23.8	85	61	82	76	27.4	26.2	27.9	27.2	22.6	21.9	22.9	22.5
1989	6	1	32.4105	25.6273	6.78325	26	31.0389	26	28.2714	23.8	26.2864	24.4	25.7765	83	69.0909	88	80.6471	28	30.95	29.5	31.2412	23	24.55	23.8	24.7294
1989	6	2	32.1889	25.113	7.07585	26	29	26.2	26.9	23.2	25	23.4	23.9	79	72	79	77	26.6	29	26.9	27.5	22.1	23.5	22.3	22.6
1989	6	3	32.24	24.9391	7.30087	27.0231	29.4	26	28.14	25.087	24.8	24.4	25.2857	85.7391	69	88	79.5	30.5391	28.2	29.5	30.2357	24.3696	23.1	23.8	24.2
1989	6	4	31.6333	25.2826	6.35072	26.2	30.4	25.8	27	24	24.8	24	24.3	83	64	86	78	28.4	27.6	28.6	28.2	23.2	22.7	23.3	23.1
1989	6	5	32.0333	25.432	6.60133	26.8	31	25.2	27	24.2	25.4	24.2	24.6	81	64	92	79	28.5	28.7	29.5	28.9	23.2	23.4	23.8	23.5
1989	6	6	32.0105	25.45	6.56053	27.6	30	25.8	27.3	24.4	24.2	23.8	24.1	77	62	85	75	28.4	26.4	28.1	27.6	23.2	22	23	22.7
1989	6	7	32.1895	25.0913	7.09817	27	29.6	25.8	27	23.6	24.4	23.4	23.8	75	65	82	74	26.9	27.1	27.2	27.1	22.3	22.4	22.5	22.4
1989	6	8	31.6556	25.5043	6.15121	26.8	30	25.8	27.1	23.8	24	23.4	23.7	78	61	82	74	27.5	25.9	27.2	26.8	22.6	21.6	22.5	22.3
1989	6	9	31.9789	25.2304	6.74851	27	30.6	25.6	27.2	24	24.6	23.6	24.1	78	61	85	75	27.8	27	27.8	27.5	22.9	22.3	22.8	22.7
1989	6	10	32.3222	25.3583	6.96389	26.4	30.4	26.2	27.3	24	25.2	24.2	24.5	82	66	85	78	28.2	28.6	28.9	28.6	23.1	23.3	23.5	23.3
1989	6	11	32.2	25.3391	6.86087	26.4	30.1789	26	28.38	24	25.9417	23.2	25.5471	82	71.0417	79	80.2353	28.2	30.4833	26.6	30.7941	23.1	24.3458	22.1	24.5118
1989	6	12	31.8778	25.1739	6.70386	27.1	30	26.2	27.9312	25.0167	25.6	23.8	24.0667	84.0435	71	82	79.5789	30.2667	29.9	27.9	30.1316	24.2333	24	22.9	24.1368
1989	6	13	32.3579	25.416	6.94189	27.0444	31.4	26.8	27.9588	24.9538	25.8	24.4	25.4524	84.6154	64	82	80.3333	30.2115	29.5	29	30.6286	24.1346	23.8	23.5	24.4048
1989	6	14	32.3222	25.88	6.44222	26.8	29.4	26	27	23.8	24.4	24.2	24.1	78	67	86	77	27.5	27.2	29	27.9	22.6	22.5	23.5	22.9
1989	6	15	32.2706	25.575	6.69559	26.2	30.4	26	27.1	23.4	24.4	24.2	24	79	61	86	76	26.9	26.6	29	27.5	22.3	22.1	23.5	22.6
1989	6	16	32.0714	25.568	6.50343	25.4	30.2	26	26.9	24	24.2	24	24.1	89	61	85	78	28.9	26.2	28.5	27.9	23.5	21.9	23.2	22.9
1989	6	17	32.2824	25.5833	6.69902	25.6	30.95	25.8	28.0214	23.6	25.6381	23.8	25.2706	85	66.4762	85	78.7647	27.8	29.319	28.1	30.0353	22.8	23.7	23	24.1059
1989	6	18	32.5333	25.825	6.70833	26.4	30.2	26	27.1	23.6	24	23.4	23.7	79	60	81	73	27.3	25.7	27	26.7	22.5	21.6	22.4	22.2
1989	6	19	32.1706	25.9217	6.24885	25.8	28.2	25.6	26.3	23.6	24.2	24.2	24	83	72	89	82	27.7	27.5	29.3	28.2	22.8	22.7	23.7	23
1989	6	20	32.5444	25.7636	6.78081	27.072	30.5778	25.8	28.0286	25.113	26.0818	24	25.4188	84.9545	69.2381	86	80.3125	30.5522	30.4381	28.6	30.6375	24.3826	24.3048	23.3	24.425
1989	6	21	31.8	25.4857	6.31429	26.6	29.8	25.8	27	23.6	24.8	23.8	24.1	78	67	85	76	27.1	28	28.1	27.8	22.4	22.9	23	22.8
1989	6	22	32.2667	25.625	6.64167	26.4	30.4857	25.8	27.8182	23.4	25.7	23.2	25.2167	78	68.1667	80	79	26.8	29.6833	26.7	30	22.2	23.8833	22.2	24.075
1989	6	23	32.3556	25.7652	6.59034	25.4	29.8	25.8	26.7	23.4	24.2	23.4	23.7	85	63	82	77	27.4	26.5	27.2	27	22.6	22	22.5	22.4
1989	6	24	32.3778	25.4708	6.90694	26.2	30	26.2	27.2	23.8	24.6	24.6	24.3	82	64	88	78	27.9	27.3	29.9	28.4	22.9	22.6	24	23.2
1989	6	25	32.3368	25.675	6.66184	25.6	31.4	26.4	27.5	23.2	24.2	24	23.8	82	55	82	73	26.8	25.4	28.2	26.8	22.3	21.4	23.1	22.2
1989	6	26	32.2421	25.5565	6.68558	26.9704	31.4	26.4	28.0833	24.7	25.8	24	25.275	83.1538	64	82	79.4167	29.5385	29.5	28.2	30.2833	23.7923	23.8	23.1	24.1917
1989	6	27	32.6778	25.5667	7.11111	26.4	30.78	25.8	27.9923	23.8	25.94	24	25.3118	81	67.65	86	79.5294	27.8	30.065	28.6	30.2	22.8	24.11	23.3	24.1824
1989	6	28	32.3158	25.4583	6.85746	26.8	31.8	26.6	28	24	24.2	23.6	23.9	79	54	78	70	28	25.2	27.1	26.8	22.9	21.2	22.4	22.2
1989	6	29	31.8556	25.6917	6.16389	26.8	30.6857	27.1059	28.0727	23.6	25.9	25.2818	25.2688	77	68.15	87.5909	79.25	27	30.055	31.0727	30.1125	22.4	24.09	24.65	24.1188
1989	6	30	32.5765	25.5565	7.01995	26.7692	30.4	26.2	27.9417	24.848	25.6	24.2	25.2063	85.88	68	85	79.125	30.1	29.6	28.9	29.975	24.116	23.9	23.5	24.05
1989	7	1	32.575	25.2591	7.31591	26.2	29.6	26.2	27.1	24.2	24.6	24.2	24.3	85	67	85	79	28.9	27.6	28.9	28.4	23.5	22.7	23.5	23.2
1989	7	2	32.475	25.2476	7.22738	26.4	31	26.6	27.6	24.4	25.8	24	24.7	85	66	81	77	29.2	29.8	28.1	29	23.7	24	23	23.5
1989	7	3	32.4706	25.3714	7.09916	27.2	31.4	26.4	27.9	24.2	26.4	25	25.2	78	68	89	78	28.2	31.1	30.7	30	23.1	24.7	24.5	24.1
1989	7	4	31.7882	25.2818	6.50642	27	30.4	26.6	27.6	24.4	25.4	24.6	24.8	81	67	85	78	28.8	29.1	29.6	29.2	23.4	23.6	23.9	23.6
1989	7	5	32.5529	25.2857	7.26723	26.9565	29.6	26.4	28.1909	24.9913	25	24.6	25.3	85.4545	69	86	78.9231	30.3273	28.6	29.7	30.1231	24.25	23.3	23.9	24.1231
1989	7	6	32.48	25.2545	7.22545	27	31	25.8	27.4	24.2	24.6	24.2	24.3	80	59	88	76	28.3	26.7	29.1	28	23.1	22.2	23.6	23
1989	7	7	32.25	25.2952	6.95476	26.8435	30	26.6	27.7538	24.9091	24.4	24.4	25.3813	85.5	63	84	80.8667	30.1909	26.8	29.1	30.5867	24.1864	22.3	23.6	24.3933
1989	7	8	32.1467	25	7.14667	26.8	30.3143	26.4	27.5615	24.2	25.7556	24.4	23.5214	81	67.25	85	80.5	28.5	29.7875	29.2	30.2417	23.2	23.925	23.7	24.2083
1989	7	9	32.1133	24.8609	7.25246	25.6	31	26.2	27.3	23.8	23.4	23.6	23.6	86	53	81	73	28.3	23.7	27.4	26.5	23.1	20.3	22.6	22
1989	7	10	32.4824	25.1167	7.36569	27.2	30.8	26.4	27.7	23.4	23.8	22.6	23.3	73	56	72	67	26.3	24.8	24.9	25.3	21.9	21	21	21.3
1989	7	11	32.4133	25.0435	7.36986	26.4	31	26.6	27.6	24	24	24.2	24.1	82	56	82	73	28.2	25.2	28.6	27.3	23.1	21.2	23.3	22.5
1989	7	12	32.575	25.3478	7.22717	26.2	31	26.4	27.5	24.2	25.4	23.6	24.4	85	64	79	76	28.9	28.7	27.3	28.3	23.5	23.4	22.5	23.1
1989	7	13	32.5125	25.3167	7.19583	26.8	30.6	26.8	27.8	24	25	25	24.7	79	64	87	77	28	28	30.5	28.8	22.9	22.9	24.4	23.4
1989	7	14	32.3077	24.9739	7.33378	26.8	30	27	27.7	24.6	26	24.8	25.1	84	73	84	80	29.5	31	29.8	30.1	23.8	24.6	24	24.1
1989	7	15	32.4	25.0636	7.33636	27	30	26.8	27.6	24.8	25	24.8	24.9	84	67	85	79	29.8	28.4	30	29.4	24	23.2	24.1	23.7
1989	7	16	32.48	25.0043	7.47565	27	30.9067	27.0625	28.0231	24.976	25.92	25.3053	25.2625	84.1739	67.15	87.0526	78.5625	30.013	29.985	31.0737	30.0625	24.0783	24.065	24.6474	24.1125
1989	7	17	32.3846	25.1478	7.23679	26.4	30	26.6	27.4	24.4	25	24.8	24.7	85	67	86	79	29.2	28.4	30.1	29.2	23.7	23.2	24.2	23.7
1989	7	18	32.44	25.1273	7.31273	26.8435	30	26.6	27.9167	24.6909	25.2	24.2	25.0533	83.9048	68	82	77.8	29.5	28.9	28.6	29.54	23.7952	23.5	23.3	23.8
1989	7	19	32.7176	25.1913	7.52634	26.7417	31.4	26.6	27.9733	24.984	24.4	24	25.5133	86.6087	56	81	80.0667	30.5667	25.9	28.1	30.8067	24.3792	21.7	23	24.5267
1989	7	20	32.8353	25.4957	7.33964	26.2	30.2	26	27.1	24.2	24.2	24.4	24.3	85	61	88	78	28.9	26.2	29.5	28.2	23.5	21.9	23.8	23
1989	7	21	32.7647	25.4522	7.31253	26.6	29.8	26.6	27.4	24.2	24.8	24.6	24.5	82	67	85	78	28.6	28	29.6	28.7	23.3	22.9	23.9	23.4
1989	7	22	32.8471	25.2417	7.60539	26.4	30.8	26.6	27.6	24.2	25.2	24.6	24.7	84	64	85	77	28.7	28.3	29.6	28.9	23.4	23.2	23.9	23.5
1989	7	23	32.5412	25.3043	7.23683	26.6	30.8	27	27.9	24.6	25.2	25	24.9	85	64	85	78	29.6	28.3	30.3	29.4	23.9	23.2	24.3	23.8
1989	7	24	32.5867	25.4409	7.14576	27.1333	30	26.6	28.1429	25.0571	25	24.8	25.4091	84.4286	67	86	78.9091	30.2905	28.4	30.1	30.3091	24.2524	23.2	24.2	24.2455
1989	7	25	32.7333	25.35	7.38333	26.6	30.4	26.4	27.5	24.2	25.2	24.6	24.7	82	66	86	78	28.6	28.6	29.7	29	23.3	23.3	23.9	23.5
1989	7	26	32.7231	25.113	7.61003	27.05	30.2	27.6	28.11	24.9182	24.8	24.6	25.2467	84.1364	65	78	79	30.0227	27.7	28.9	30.2	24.0818	22.8	23.5	24.15
1989	7	27	32.9333	25.0348	7.89855	27	31.8	26.8	28.1	24	25.8	25	24.9	78	62	87	76	27.8	29.2	30.5	29.2	22.9	23.7	24.4	23.6
1989	7	28	33.4	25.3739	8.02609	27	32	26.4	28	24.6	26.6	24.2	25.1	82	66	84	77	29.3	31.2	28.7	29.8	23.7	24.8	23.4	24
1989	7	29	32.8125	25.3826	7.42989	26.8	30.2	26.6	27.5	24.4	25.6	24.6	24.9	82	69	85	79	29	29.8	29.6	29.4	23.5	24	23.9	23.8
1989	7	30	32.8118	25.5417	7.2701	26.8	30.8	26.6	27.7	24	24.2	24.4	24.2	79	58	84	74	28	25.8	29.1	27.6	22.9	21.6	23.6	22.7
1989	7	31	33.0133	25.415	7.59833	26.4	31.2	26.6	27.7	23.8	25	24.2	24.3	81	61	82	75	27.8	27.6	28.6	28	22.8	22.7	23.3	22.9
1989	8	1	33.0235	25.3727	7.6508	26.8	30.2	27	27.8	24.2	25.4	25.2	24.9	81	68	87	79	28.5	29.3	30.9	29.5	23.2	23.7	24.6	23.8
1989	8	2	33.2941	25.4571	7.83697	27	31.4	26.6	27.9	24.4	25.6	24.8	24.9	81	63	86	77	28.8	29	30.1	29.3	23.4	23.5	24.2	23.7
1989	8	3	33.025	24.981	8.04405	27.6	30	26.6	27.7	24.4	24.8	24.4	24.5	77	66	84	75	28.4	27.9	29.1	28.5	23.2	22.9	23.6	23.2
1989	8	4	33.1938	25.05	8.14375	27.2	31.2571	26.6	28.2417	24.2	25.9474	24.6	25.42	78	64.2632	85	78.5333	28.2	29.6316	29.6	30.3533	23.1	23.8316	23.9	24.2333
1989	8	5	33.4059	25.3682	8.0377	27.4	33	27.4	28.8	25	26	25.2	25.4	82	58	84	75	30.1	29	30.6	29.9	24.1	23.5	24.4	24
1989	8	6	33.2667	25.5318	7.73485	26.8	33.6	27.2	28.7	24.8	26.8	25.4	25.7	85	59	87	77	30	30.7	31.2	30.6	24.1	24.5	24.8	24.5
1989	8	7	32.8533	25.6095	7.24381	27	31.2	26.6	27.9	25	25.6	24.6	25.1	85	64	85	78	30.3	29.1	29.6	29.7	24.3	23.6	23.9	23.9
1989	8	8	32.6533	25.4818	7.17152	27.4	31	26.4	27.8	23.8	24.2	23.8	23.9	74	57	81	71	27.1	25.7	27.8	26.8	22.4	21.5	22.8	22.3
1989	8	9	32.9733	25.4667	7.50667	27.2	31	27	28	24.6	25.2	25	24.9	81	63	85	76	29.2	28.2	30.3	29.2	23.6	23.1	24.3	23.7
1989	8	10	33.3875	25.3619	8.0256	27.0957	31.8	27	28.51	25.2952	25.8	25	25.91	85.8571	62	85	78.5	30.9238	29.2	30.3	31.23	24.6	23.7	24.3	24.74
1989	8	11	33.3176	25.4	7.91765	27.2	31.2	27.2	28.2	24.2	24.8	25	24.7	78	60	84	74	28.2	27.1	30.2	28.5	23.1	22.4	24.2	23.2
1989	8	12	33.3059	25.5409	7.76497	26.8	32.2	27.2	28.4	24.8	25.4	25	25.1	85	58	84	76	30	27.9	30.2	29.4	24.1	22.9	24.2	23.7
1989	8	13	33.05	25.3773	7.67273	27.3217	31.6	27.2	28.7091	25.3364	25.8	25	26.0857	85.0952	63	84	80.5385	30.8048	29.4	30.2	31.7538	24.5048	23.7	24.2	25.0077
1989	8	14	33.4625	25.2909	8.17159	27.3727	31.2	27	28.6727	25.4889	25.2	24.8	25.8357	85.3889	62	84	78.8571	31.2389	28.1	29.8	31.1143	24.7444	23	24	24.6714
1989	8	15	33.0133	25.3909	7.62242	26.6	31	27	27.9	24.8	25.2	24.8	24.9	86	63	84	78	30.1	28.2	29.8	29.4	24.2	23.1	24	23.7
1989	8	16	33.1	25.5368	7.56316	26.8	31	26.6	27.8	24.6	25.2	24.4	24.7	84	63	84	77	29.5	28.2	29.1	28.9	23.8	23.1	23.6	23.5
1989	8	17	33.1875	25.5238	7.66369	27.2	31	26.8	28	24.6	25.2	24.8	24.9	81	63	85	76	29.2	28.2	30	29.1	23.6	23.1	24.1	23.6
1989	8	18	32.75	25.619	7.13095	26.4	32.2	27.2	28.3	24.6	26	24.8	25.1	86	61	82	77	29.7	29.5	29.7	29.6	23.9	23.8	23.9	23.9
1989	8	19	33.2824	25.3273	7.95508	27	31.8	27.2	28.3	25.2	26	24.8	25.3	87	63	82	77	30.9	29.8	29.7	30.1	24.6	24	23.9	24.2
1989	8	20	33.1846	25.619	7.56557	26.8	31.8	27	28.1	25	25.6	25.2	25.3	87	61	87	78	30.5	28.7	30.9	30	24.4	23.4	24.6	24.1
1989	8	21	33.3875	25.3909	7.99659	27.6	32.4	26.8	28.4	24.4	25.2	24.6	24.7	77	56	84	72	28.4	27.3	29.5	28.4	23.2	22.5	23.8	23.2
1989	8	22	33.6471	25.2273	8.41979	27.8	31.4	27.2	28.4	24.8	25.4	25.2	25.1	78	62	85	75	29.3	28.5	30.7	29.5	23.7	23.2	24.5	23.8
1989	8	23	33.5067	25.2174	8.28928	27.6	32	27.6	28.7	25.2	25.2	25.6	25.3	83	58	85	75	30.5	27.6	31.5	29.8	24.3	22.7	24.9	24
1989	8	24	33.3867	25.3684	8.01825	27.4	31.8	28	28.8	25.2	26.2	26	25.8	84	64	85	78	30.6	30.3	32.3	31.1	24.4	24.3	25.3	24.7
1989	8	25	33.2667	25.1238	8.14286	27.6	31.4	27.2	28.4	24.8	25.4	25.4	25.2	80	62	87	76	29.4	28.5	31.2	29.7	23.8	23.2	24.8	23.9
1989	8	26	33.8824	25.0273	8.85508	27.2	31.8	27.2	28.4	24.4	25	25	24.8	80	58	84	74	28.7	27.2	30.2	28.7	23.4	22.5	24.2	23.3
1989	8	27	32.6571	25.1524	7.50476	27.6	32	27.6	28.7	25	26.2	25.6	25.6	81	63	85	77	29.9	30.2	31.5	30.5	24.1	24.2	24.9	24.4
1989	8	28	33.4353	24.8952	8.54006	27.2	32.8	27.6	28.8	25	26	25.2	25.4	84	59	83	75	30.2	29.1	30.5	29.9	24.2	23.6	24.3	24.1
1989	8	29	33.2	25.181	8.01905	27.3391	31.2	27.4	28.2182	25.3429	24.6	25	25.7312	85	58	82	79.5625	30.919	26.6	30.1	30.975	24.5619	22.1	24.1	24.5688
1989	8	30	33.3813	25.7571	7.62411	27.8	32.4	27.4	28.8	24.8	24.6	25.6	25	78	53	87	73	29.3	25.8	31.6	28.9	23.7	21.6	25	23.4
1989	8	31	33.575	25.34	8.235	27.5565	33.4	28	28.5364	25.4364	24.2	26.6	25.7437	84.5	47	90	79.0625	31.0409	24.1	33.9	30.9188	24.6455	20.5	26.1	24.5312
1989	9	1	33.2615	25.5789	7.68259	28.8	32.8	28	29.4	25	25.4	25.4	25.3	74	55	81	70	29.2	27.5	30.7	29.1	23.6	22.7	24.5	23.6
1989	9	2	33.0154	25.4455	7.56993	28.2	31.4	28.2	29	25.4	25.4	25.8	25.5	80	62	83	75	30.6	28.5	31.6	30.2	24.4	23.2	25	24.2
1989	9	3	33.0857	25.17	7.91571	28	30.8	27.8	28.6	25.4	25.4	25.2	25.3	81	65	81	76	30.7	28.9	30.3	30	24.5	23.5	24.3	24.1
1989	9	4	33.7538	25.31	8.44385	27.365	31	28	28.9667	25.4211	25	25.6	25.9727	85.9474	62	83	78.9	31.1632	27.7	31.2	31.74	24.7211	22.8	24.8	24.99
1989	9	5	33.5692	25.6895	7.87976	22.8	31.4	27.8	27.4	22	25.2	24.8	24	93	61	78	78	25.9	27.9	29.3	27.7	21.7	22.9	23.7	22.8
1989	9	6	33.4923	25.67	7.82231	25	31.4	27.6	27.9	24	24.8	25	24.6	92	59	81	77	29.2	26.9	29.9	28.7	23.6	22.3	24.1	23.3
1989	9	7	33.0833	25.6	7.48333	27.4	31.2	28	28.6	25.2	26.2	26	25.8	84	68	85	79	30.6	30.7	32.3	31.2	24.4	24.5	25.3	24.7
1989	9	8	33.3231	25.6	7.72308	27.94	32.2	27.6	28.2917	25.75	27	26.8	25.7062	84.4211	67	94	78.8	31.6263	32.2	34.7	30.8667	24.9579	25.3	26.5	24.5133
1989	9	9	33.1143	25.61	7.50429	28	31.8	29.2	29.5	25	26.2	26	25.7	79	64	78	74	29.7	30.3	31.5	30.5	23.9	24.3	24.9	24.4
1989	9	10	33.4143	25.5048	7.90952	28.6	30.9	27.6	28.7	25.2	25.2	25.2	25.2	76	63	83	74	29.8	28.3	30.5	29.5	24	23.1	24.3	23.8
1989	9	11	33.2429	25.5474	7.69549	27	29.8	27.6	28	26	26	25.6	25.9	92	74	85	84	32.9	31.1	31.5	31.8	25.7	24.7	24.9	25.1
1989	9	12	33.1333	25.7429	7.39048	28	31.2	27.4	28.5	25	25.8	24.6	25.1	79	65	80	74	29.7	29.6	29.1	29.5	23.9	23.9	23.6	23.8
1989	9	13	33.2857	25.44	7.84571	28.6	30.6	28	28.8	25.2	25.6	26.2	25.7	76	67	87	77	29.8	29.5	32.8	30.7	24	23.8	25.6	24.5
1989	9	14	33.6	25.4952	8.10476	28.2	33.4	27.2	29	25.8	24.8	23.6	24.7	83	50	74	69	31.6	25.6	26.7	28	25	21.5	22.2	22.9
1989	9	15	33.8833	25.5143	8.36905	28.2	30.6	28.2	28.8	25.2	26.4	25.8	25.8	79	72	83	78	30.1	31.6	31.6	31.1	24.1	25	25	24.7
1989	9	16	33.5273	25.4111	8.11616	28	31.8	28	29	24.8	26.8	25	25.5	77	68	79	75	29.2	31.9	29.7	30.3	23.6	25.1	23.9	24.2
1989	9	17	33.4	25.0421	8.35789	28	32.2	27.4	28.8	25	25	24	24.7	79	56	76	70	29.7	26.9	27.6	28.1	23.9	22.3	22.7	23
1989	9	18	33.3143	25.64	7.67429	27.8	32.2	27.4	28.7	25.4	25.8	25.8	25.7	83	60	88	77	30.8	29	32.1	30.7	24.6	23.5	25.3	24.4
1989	9	19	33.2286	25.7895	7.4391	27.5545	25.8	26.2	28.6	25.6571	24.8	25	26.1133	86.381	92	91	81.2308	31.6762	30.6	30.9	32.3462	24.981	24.4	24.6	25.3
1989	9	20	33.3846	25.7143	7.67033	28	25.2	25	25.8	25.8	24.2	24.2	24.7	84	92	94	90	31.7	29.5	29.7	30.3	25	23.8	23.9	24.3
1989	9	21	33.2462	25.2667	7.97949	28	23.4	26.4	26	25.6	22.4	25.2	24.4	83	92	91	88	31.2	26.4	31.2	29.6	24.8	22	24.8	23.8
1989	9	22	33.04	25.5714	7.46857	28.2	30	27.2	28.2	24.8	25.8	25.2	25.3	76	72	85	78	29	30.4	30.7	30.1	23.6	24.3	24.5	24.1
1989	9	23	33.12	25.2947	7.82526	26.6	30.6	26.2	27.4	24.8	25.8	24.6	25.1	86	68	88	81	30.1	30	29.9	30	24.2	24.1	24	24.1
1989	9	24	32.8462	25.24	7.60615	28.6	32.2	28.2	29.3	25.6	26.4	26.2	26.1	79	64	85	76	30.8	30.6	32.7	31.4	24.6	24.4	25.5	24.8
1989	9	25	32.5077	25.0381	7.4696	28.2	31.2	27.4	28.5	25.2	25.6	24.6	25.1	79	64	80	74	30.1	29.1	29.1	29.4	24.1	23.6	23.6	23.8
1989	9	26	33.1857	25.08	8.10571	27.6	25.8	27	26.9	24.8	24.8	25.2	24.9	80	92	87	86	29.4	30.6	30.9	30.3	23.8	24.4	24.6	24.3
1989	9	27	33.1231	25.4222	7.70085	26.2	25	25.6	25.6	25.2	23.6	24.6	24.5	92	89	92	91	31.4	28.2	30.3	29.9	24.9	23.1	24.2	24.1
1989	9	28	33.3714	25.58	7.79143	23.6	27.6	24.8	25.2	21.8	24.2	23.8	23.3	86	76	92	84	24.9	27.9	28.8	27.2	21	22.9	23.4	22.5
1989	9	29	33.2667	25.25	8.01667	26.4	28.2	26	26.6	24.2	25	24.6	24.6	84	77	89	83	28.7	29.5	30	29.4	23.4	23.8	24.1	23.8
1989	9	30	33.1692	25.27	7.89923	27.2	30.6	27.4	28.1	24.8	26.4	25	25.4	82	72	82	79	29.7	31.6	30.1	30.5	23.9	25	24.1	24.4
1989	10	1	32.7286	25.2	7.52857	27.53	29.8	27.4	28.2364	25.4778	25.6	25.2	25.9467	85.4118	72	84	80.5	31.3	30	30.6	31.4857	24.7647	24.1	24.4	24.8357
1989	10	2	32.7833	25.2211	7.56228	27.6	31.2	27.2	28.3	25.4	25.2	24.8	25.1	84	62	82	76	31	28.1	29.7	29.6	24.6	23	23.9	23.9
1989	10	3	32.84	25.0444	7.79556	27.6	30.6	27.2	28.2	23.8	26.4	25.2	25.1	73	72	85	77	27	31.6	30.7	29.8	22.3	25	24.5	23.9
1989	10	4	33.1385	25.3222	7.81624	27	31.4	27	28.1	25.4	25.2	25.2	25.3	88	61	87	78	31.4	27.9	30.9	30.1	24.8	22.9	24.6	24.1
1989	10	5	32.9429	25.2211	7.7218	27.6	29.6	27.8	28.2	25.2	26.6	25.6	25.8	83	79	84	82	30.5	32.8	31.4	31.5	24.3	25.6	24.8	24.9
1989	10	6	32.7	24.8952	7.80476	27.6	30.6	27	28	25.6	26.4	25.4	25.8	85	72	88	82	31.5	31.6	31.4	31.5	24.9	25	24.8	24.9
1989	10	7	32.8429	25.0286	7.81429	28	29.4	26	27.4	25	25.2	25	25.1	79	71	92	81	29.7	29.3	31	30	23.9	23.7	24.6	24.1
1989	10	8	32.7714	24.9619	7.80952	27.4	29.2	26.6	27.5	24.4	25	24.8	24.7	78	71	86	79	28.6	28.9	30.1	29.2	23.3	23.5	24.2	23.6
1989	10	9	32.2308	24.98	7.25077	27.2	29.8	27	27.8	24.4	25.4	24.6	24.8	80	70	82	77	28.7	29.5	29.3	29.2	23.4	23.8	23.7	23.6
1989	10	10	32.4	24.9	7.5	27.8	29.2	26.8	27.6	25.6	24.2	23.8	24.5	84	66	78	76	31.4	26.9	27.5	28.6	24.8	22.3	22.6	23.3
1989	10	11	32.6571	25.1263	7.53083	27.6	29.8	26.8	27.8	24	24.2	24	24.1	74	63	79	72	27.4	26.5	28	27.3	22.6	22	22.9	22.5
1989	10	12	32.7	24.6381	8.0619	27.6	28.6	27	27.5	25	25	25	25	81	75	85	80	29.9	29.3	30.3	29.9	24.1	23.7	24.3	24
1989	10	13	32.2769	24.6632	7.61377	27.2	29.8	26.6	27.5	24.8	25	24.8	24.9	82	68	86	79	29.7	28.5	30.1	29.4	23.9	23.2	24.2	23.8
1989	10	14	32.5333	24.6571	7.87619	26.8	29.8	26.8	27.5	24.2	25.4	24.8	24.8	81	70	85	79	28.5	29.5	30	29.3	23.2	23.8	24.1	23.7
1989	10	15	32.5857	24.5	8.08571	27	29.8	26.6	27.5	24.2	25.6	25	24.9	80	72	88	80	28.3	30	30.6	29.7	23.1	24.1	24.4	23.9
1989	10	16	32.88	24.45	8.43	27.8	29.6	26.8	27.8	24.8	24.2	25	24.7	78	64	87	76	29.3	26.6	30.5	28.8	23.7	22.1	24.4	23.4
1989	10	17	32.6	24.0455	8.55455	26.8	29.6	27	27.6	24.6	25.2	25.2	25	84	70	87	80	29.5	29.1	30.9	29.8	23.8	23.6	24.6	24
1989	10	18	32.6462	24.68	7.96615	27	28	26.8	27.1	25	25.9	25.2	25.4	85	85	88	86	30.3	32	31	31.1	24.3	25.2	24.6	24.7
1989	10	19	32.4	24.2842	8.11579	27	28.8	26.8	27.3	25.4	26.4	24.4	25.4	88	83	82	84	31.4	32.8	29	31	24.8	25.6	23.5	24.7
1989	10	20	31.9429	24.3619	7.58095	27.6	30.2	26.8	27.9	24.6	26	24.8	25.1	78	72	85	78	28.9	30.8	30	29.9	23.5	24.6	24.1	24
1989	10	21	32.3	24.4	7.9	27	29.6	26.8	27.5	24.2	25.2	24.8	24.7	80	70	85	78	28.3	29.1	30	29.1	23.1	23.6	24.1	23.6
1989	10	22	32.3231	24.2211	8.10202	27	30.2	27	27.8	24.6	25.4	25	25	82	68	85	79	29.3	29.3	30.3	29.6	23.7	23.7	24.3	23.9
1989	10	23	31.7667	24.2889	7.47778	27.4	30	26.8	27.8	24.6	24.6	24.6	24.6	80	64	84	76	29.1	27.3	29.5	28.6	23.6	22.6	23.8	23.3
1989	10	24	31.6	24.1895	7.41053	28	31.6	26.6	28.2	24.6	25.2	24.6	24.8	76	60	85	74	28.7	27.8	29.6	28.7	23.3	22.8	23.9	23.4
1989	10	25	32	23.7889	8.21111	27.2	30	26.6	27.6	24.6	24.2	24.8	24.5	81	62	86	77	29.2	26.4	30.1	28.5	23.6	22	24.2	23.3
1989	10	26	32.3714	24.1222	8.24921	28	30.8	27	28.2	25	24.8	25.2	25	79	62	87	76	29.7	27.3	30.9	29.3	23.9	22.6	24.6	23.7
1989	10	27	32.1385	24.7158	7.42267	27.2	30.2	27	27.9	25	25	25.8	25.3	84	66	91	80	30.2	28.2	32.4	30.3	24.2	23.1	25.4	24.2
1989	10	28	31.9385	25	6.93846	27	30.4	27.6	28.1	25.4	26.2	25.8	25.8	88	72	87	82	31.4	31.2	32	31.5	24.8	24.8	25.2	24.9
1989	10	29	31.7833	24.5579	7.22544	27.4	31.4	27.2	28.3	25.2	26.6	24.8	25.5	84	69	82	78	30.6	31.6	29.7	30.6	24.4	25	23.9	24.4
1989	10	30	31.9167	24.43	7.48667	27.6	27.4	27.6	27.5	26	24	24.2	24.7	88	76	76	80	32.5	27.6	27.9	29.4	25.5	22.7	22.9	23.7
1989	10	31	31.5714	23.31	8.26143	27.4	29.4	27.2	27.8	25.8	26.2	25	25.7	88	78	84	83	32.1	31.9	30.2	31.4	25.3	25.1	24.2	24.9
1989	11	1	32.0286	23.75	8.27857	27	29.6	27.2	27.8	25	25.8	25.6	25.5	85	74	88	82	30.3	30.7	31.8	30.9	24.3	24.5	25	24.6
1989	11	2	32.0462	24.5111	7.53504	27	29.4	27.8	28	25.4	25.8	24.6	25.3	88	75	77	80	31.4	30.8	28.8	30.3	24.8	24.6	23.4	24.3
1989	11	3	31.5167	25.0632	6.45351	27	26.8	26.2	26.5	25	24.2	24.4	24.5	85	81	86	84	30.3	28.5	29.4	29.4	24.3	23.2	23.7	23.8
1989	11	4	31.1636	24.4	6.76364	26.64	29.4909	26.4	27.7143	24.9263	26.0625	24.6	25.5364	87.7368	75.4375	86	84.1	30.4105	31.1937	29.7	31.2	24.3105	24.7125	23.9	24.73
1989	11	5	31.5385	24.83	6.70846	27.4	29.6	27.2	27.9	24.6	25.8	24.8	25.1	80	74	82	79	29.1	30.7	29.7	29.8	23.6	24.5	23.9	24
1989	11	6	31.3385	24.71	6.62846	27.2	28.8	24.4	26.2	24.4	24.8	23.6	24.3	80	72	94	82	28.7	28.6	28.6	28.6	23.4	23.3	23.3	23.3
1989	11	7	31.7833	24.8	6.98333	25.6	28.4	25	26	24.6	24.4	23.4	24.1	92	72	88	84	30.3	27.9	27.7	28.6	24.2	22.9	22.8	23.3
1989	11	8	31.7	24.3059	7.39412	25	29.8	25.2	26.3	24.2	24.2	24.6	24.3	94	63	95	84	29.7	26.5	30.5	28.9	23.9	22	24.4	23.4
1989	11	9	31.1538	24.0211	7.13279	26.2	30.2	25.2	26.7	24.2	25.2	24.2	24.5	85	67	92	81	28.9	28.7	29.5	29	23.5	23.4	23.8	23.6
1989	11	10	31.5846	24.2	7.38462	26.4	29	26	26.9	25	23.8	24.2	24.3	89	65	86	80	30.7	26	29	28.6	24.5	21.8	23.5	23.3
1989	11	11	31.4364	24.6842	6.75215	23.8	29.1846	26.8	27.29	23	25.9158	24.8	25.3214	93	74.4737	85	83.2667	27.6	30.8684	30	30.6933	22.7	24.5211	24.1	24.44
1989	11	12	31.4083	24.4	7.00833	26.2	29.2	26.2	27	25.2	25.2	24.2	24.9	92	73	85	83	31.4	29.4	28.9	29.9	24.9	23.8	23.5	24
1989	11	13	30.86	24.6	6.26	24.6	29.2	25.2	26.1	23.8	25.2	24.2	24.4	94	73	92	86	28.9	29.4	29.5	29.3	23.5	23.8	23.8	23.7
1989	11	14	30.9833	24.0444	6.93889	24.2	29	24.6	25.6	23.2	24.6	23.6	23.8	92	70	92	85	27.8	28	28.5	28.1	22.8	23	23.2	23
1989	11	15	30.35	24.66	5.69	25.6	28	26.2	26.5	24.6	24.6	24.2	24.5	92	76	85	84	30.3	28.7	28.9	29.3	24.2	23.3	23.5	23.7
1989	11	16	30.9455	24.6368	6.30861	26.6	28	26.8	27	25.4	25.2	24.8	25.1	91	80	85	85	31.6	30.2	30	30.6	25	24.2	24.1	24.4
1989	11	17	30.8167	24.2737	6.54298	27	28.4	27	27.4	25.2	25.7412	25.2	24.8	87	77.6471	87	86.6154	30.9	30.9353	30.9	29.8538	24.6	24.5471	24.6	23.9846
1989	11	18	30.9846	24.2	6.78462	26.6	29	27	27.4	25.2	25.4	25.2	25.3	89	75	87	84	31.1	30	30.9	30.7	24.7	24.1	24.6	24.5
1989	11	19	30.7692	24.1	6.66923	26.8	28.3857	26.2	26.4417	24.8	25.86	24.2	25.1176	85	79	85	86.25	30	31.21	28.9	30.5813	24.1	24.735	23.5	24.3813
1989	11	20	30.7	24.74	5.96	26.2	29	26.6	27.1	24.2	25.2	24.2	24.5	85	74	82	80	28.9	29.5	28.6	29	23.5	23.8	23.3	23.5
1989	11	21	30.8333	24.6	6.23333	26.4	29.2	26.8	27.3	24.2	25.2	24.8	24.7	84	73	85	80	28.7	29.4	30	29.4	23.4	23.8	24.1	23.7
1989	11	22	31.2833	24.7053	6.57807	26.6	29.4	27	27.5	24.8	25.8	25.2	25.3	86	75	87	83	30.1	30.8	30.9	30.6	24.2	24.6	24.6	24.4
1989	11	23	30.85	24.55	6.3	26.5524	29	26.8	26.8308	24.75	25.4	24.8	25.2	86.95	75	85	84.8333	30.005	30	30	30.65	24.07	24.1	24.1	24.4278
1989	11	24	30.7636	24.68	6.08364	25.8	29.3231	27	26.9727	24.8	25.6588	25.2	25.1333	92	73.9412	87	82.9333	30.6	30.3353	30.9	30.28	24.4	24.2118	24.6	24.2133
1989	11	25	30.4	24.1684	6.23158	26.35	28.4	26.6	27.2455	24.76	25.36	25.2	25.0833	87.9	78.9333	89	83.9167	30.145	30.3533	31.1	30.375	24.155	24.1933	24.7	24.2417
1989	11	26	30.7636	24.3368	6.42679	27	29	26.2	27.1	25.2	25.76	24.2	24.8308	87	77.5	85	83.6923	30.9	30.9267	28.9	29.8154	24.6	24.5667	23.5	23.9615
1989	11	27	30.5538	24.5222	6.03162	26.69	28.6	26.6	27.025	25.04	25	24	25.2556	87.3158	75	81	85.4444	30.5579	29.3	28.1	30.8	24.3737	23.7	23	24.5
1989	11	28	30.4	24.2667	6.13333	27.6	27.2	26.4	26.9	24.4	25.2	24.2	24.6	77	85	84	82	28.4	30.7	28.7	29.3	23.2	24.5	23.4	23.7
1989	11	29	30.2833	23.7333	6.55	26.8	28.2	26.2	26.9	24.2	25.2	24.6	24.7	81	79	88	82	28.5	30.1	29.9	29.5	23.2	24.1	24	23.8
1989	11	30	30.1167	23.88	6.23667	26.8	27.6	24.2	25.7	24.2	25.2	23.8	24.4	81	83	97	87	28.5	30.5	29.2	29.4	23.2	24.3	23.7	23.7
1989	12	1	29.9	23.78	6.12	26.2	29.2	26.6	27.2	24.2	25	25	24.7	85	71	88	81	28.9	28.9	30.6	29.5	23.5	23.5	24.4	23.8
1989	12	2	29.6154	23.94	5.67538	26.6	30	26.4	27.4	24.6	25.2	24.6	24.8	85	68	86	80	29.6	28.9	29.7	29.4	23.9	23.5	23.9	23.8
1989	12	3	30.3667	23.89	6.47667	26.2	30.2	24.2	26.2	24.2	24.8	23.2	24.1	85	65	92	80	28.9	27.7	27.8	28.1	23.5	22.8	22.8	23
1989	12	4	29.3273	23.7474	5.5799	25.2	30.4	25.8	26.8	23.2	24.4	23	23.5	85	61	79	75	27.1	26.6	26.2	26.6	22.4	22.1	21.9	22.1
1989	12	5	29.9846	23.8588	6.12579	25.8	30	25.8	26.8	23.2	24.2	24	23.8	80	62	86	76	26.7	26.4	28.6	27.2	22.2	22	23.3	22.5
1989	12	6	30.2923	23.88	6.41231	25.2	29	26	26.5	23.6	24.8	24.8	24.4	88	71	91	83	28.1	28.5	30.5	29	23	23.3	24.4	23.5
1989	12	7	30.2667	23.9474	6.3193	26	28.3687	26.2	26.38	23.6	25.2294	24	24.6267	82	76.4706	83	85	27.5	29.8353	28.4	29.6333	22.7	23.9824	23.2	23.8733
1989	12	8	30.4909	23.7389	6.75202	27.2	28	26.2	26.9	23.8	24.2	23.6	23.9	76	73	81	76	27.2	27.7	27.4	27.4	22.5	22.8	22.6	22.6
1989	12	9	29.7833	23.5684	6.21491	25.6	29.4	25.2	26.4	23	24.4	23	23.5	80	67	83	77	26.4	27.2	26.6	26.7	22	22.5	22.1	22.2
1989	12	10	29.8462	23.3789	6.46721	26.2	29.2	24.4	26	22.4	23	22	22.5	72	59	81	71	24.6	24	24.8	24.5	20.8	20.4	21	20.7
1989	12	11	30.2182	23.69	6.52818	24.2	29.4	25.7857	26.4	22.4	23.2	24.2889	24.6125	86	59	88.5882	84.4	25.9	24.3	29.4941	29.5333	21.7	20.7	23.7647	23.7867
1989	12	12	30.0154	24.1053	5.91012	26	28.4	25.6	26.4	24	23	23.6	23.5	85	63	85	78	28.5	24.5	27.8	26.9	23.2	20.8	22.8	22.3
1989	12	13	30.2833	23.86	6.42333	25.2	29.2	25.2	26.2	23.8	23.2	23	23.3	89	60	83	78	28.5	24.5	26.6	26.5	23.3	20.7	22.1	22
1989	12	14	30.1333	23.65	6.48333	26	28.6	26	26.6	23.6	23.6	21.8	23	82	66	69	72	27.5	25.8	23.3	25.6	22.7	21.6	20	21.4
1989	12	15	29.5833	23.4105	6.17281	26	28.2	24	25.5	23.4	23.6	22.4	23.1	81	68	87	79	27	26.1	26	26.4	22.4	21.8	21.7	22
1989	12	16	30.1846	23.7889	6.39573	24	24.6	23.4	23.9	23.2	23.4	22	22.9	94	90	89	91	27.9	28	25.5	27.1	22.9	22.9	21.4	22.4
1989	12	17	29.9143	23.5143	6.4	25.8	28.5214	25.4	26.1077	22.6	24.8667	23.8	24.26	76	75.1667	88	85.6	25.3	29.0222	28.4	29.2067	21.3	23.4944	23.2	23.64
1989	12	18	30.2154	23.2706	6.9448	25.8	29.2	25.2	26.4	23.8	23.8	23.2	23.6	85	64	85	78	28.1	25.9	27.1	27	23	21.7	22.4	22.4
1989	12	19	30.1167	23.4	6.71667	25.4	27.2	25	25.6	23.2	23.2	23.2	23.2	83	72	86	80	27	25.8	27.2	26.7	22.3	21.6	22.5	22.1
1989	12	20	29.6923	23.44	6.25231	25	29.2	24.8	26	22.8	23.2	23	23	83	60	86	76	26.3	24.5	26.9	25.9	21.9	20.7	22.3	21.6
1989	12	21	30.9333	23.5111	7.42222	25.8	29.2	25	26.3	23.8	23.6	22.4	23.3	85	63	80	76	28.1	25.4	25.4	26.3	23	21.4	21.3	21.9
1989	12	22	29.8	23.5263	6.27368	25	28.8	25.2	26	23.6	24.2	23.2	23.7	89	69	85	81	28.2	27.1	27.1	27.5	23.1	22.4	22.4	22.6
1989	12	23	30.3385	23.7684	6.57004	25.6	29	25.4	26.4	23.4	23.8	23.2	23.5	83	65	83	77	27.3	26	27	26.8	22.5	21.8	22.3	22.2
1989	12	24	30.0167	23.87	6.14667	25	28.2	24.2	25.4	22.6	23.6	22.2	22.8	82	68	84	78	25.8	26.1	25.4	25.8	21.6	21.8	21.4	21.6
1989	12	25	30.0308	23.4737	6.55709	25.6	28.6167	23.2	26.1556	24.6	25.16	22	24.08	92	76.8	90	83	30.3	29.76	25.6	28.44	24.2	23.86	21.5	23.15
1989	12	26	30.3286	23.5895	6.7391	25.2	28.2	23.2	25	22.4	23.2	21.8	22.5	79	66	89	78	25.2	25.1	25.2	25.2	21.2	21.2	21.2	21.2
1989	12	27	30.1143	23.5	6.61429	25.2	28.4	24.8	25.8	23.4	23.2	22.2	22.9	86	65	80	77	27.6	25	25	25.9	22.7	21.1	21.1	21.6
1989	12	28	30.3	22.895	7.405	25.2	27.9667	24	26.0231	23.2	24.4667	22.2	23.7125	85	70.8889	86	81.0667	27.1	27.8389	25.6	27.5133	22.4	22.8	21.5	22.6133
1989	12	29	29.6909	23.4444	6.24646	24.8	26.6	24	24.9	22	21.8	21.6	21.8	79	66	81	75	24.6	22.9	24.2	23.9	20.8	19.7	20.6	20.4
1989	12	30	29.5083	23.4389	6.06944	25	28.8	24.4	25.6	23.6	23.6	22.6	23.3	89	65	86	80	28.2	25.7	26.2	26.7	23.1	21.5	21.9	22.2
1989	12	31	29.69	23.45	6.24	25.2	28.6	25.2	26.1	23.8	23.6	23.4	23.6	89	66	86	80	28.5	25.8	27.6	27.3	23.3	21.6	22.7	22.5
1988	12	31	29.69	23.2	6.49	23.6	25.2	23.6	24	21.6	22.6	22.2	22.1	84	80	89	84	24.5	25.7	25.8	25.3	20.7	21.5	21.6	21.3

## Sheet: 1989
			Temperature			Temperature				Temperature				Relative Humidity				Pressure				Dew temperature
Year	Month	Day	Maximum	Minimum	Max-Min	1899-12-31 07:00:00	1899-12-31 13:00:00	1899-12-31 19:00:00	Average	1899-12-31 01:00:00	1899-12-31 13:00:00	1899-12-31 19:00:00	Average	1899-12-31 01:00:00	1899-12-31 13:00:00	1899-12-31 19:00:00	Average	1899-12-31 07:00:00	1899-12-31 13:00:00	1899-12-31 19:00:00	Average	1899-12-31 07:00:00	1899-12-31 13:00:00	1899-12-31 19:00:00	Average		Month	Taverage	Hraverage
1990	1	1	29.7	23.5294	6.17059	25.6	28.2	23.8	25.4	24.4	24.2	22.4	23.7	91	72	89	84	29.8	27.5	26.2	27.8	24	22.7	21.8	22.8		January	25.659	78.283
1990	1	2	29.9385	23.0105	6.92794	24.4	28.8	25	25.8	23.8	24.2	23	23.7	95	69	85	83	29.1	27.1	26.8	27.7	23.6	22.4	22.2	22.7		February	25.2408	77.6167
1990	1	3	30.0286	23.5263	6.50226	24.8	28.8	25	25.9	23.4	24	23	23.5	89	67	85	80	27.8	26.7	26.8	27.1	22.9	22.1	22.2	22.4		March	25.9226	77.7217
1990	1	4	29.6769	23.6905	5.98645	24.4	27.6	24.8	25.4	23.8	23.2	22.4	23.1	95	69	81	82	29.1	25.5	25.5	26.7	23.6	21.4	21.4	22.1		April	26.7398	78.6174
1990	1	5	29.65	23.59	6.06	25.6	28.6	25	26	23	23.4	22.6	23	80	65	82	76	26.4	25.3	25.8	25.8	22	21.3	21.6	21.6		May	27.1979	80.7384
1990	1	6	29.6769	23.4579	6.21903	25.4	27.8	25	25.8	22.2	21.8	22	22	76	59	77	71	24.6	22.1	24.4	23.7	20.9	19.1	20.7	20.2		June	27.9093	78.099
1990	1	7	29.0111	23.5611	5.45	24.4	29.4	25	26	21.2	22.4	22.6	22.1	75	55	82	71	23.1	22.5	25.8	23.8	19.8	19.4	21.6	20.3		July	27.8749	79.46
1990	1	8	29.5818	23.5529	6.02888	25	28.4	25	25.9	22.2	23	23.4	22.9	79	63	88	77	24.9	24.5	27.7	25.7	21	20.8	22.8	21.5		August	28.2184	79.5041
1990	1	9	30.3167	23.5632	6.75351	25	29.2	24.8	26	23	23.2	21.8	22.7	85	60	77	74	26.8	24.5	24.1	25.1	22.2	20.7	20.5	21.2		September	28.441	80.2087
1990	1	10	29.2429	23.2556	5.9873	24.8	29.8	24.8	26	21.6	23.6	22.2	22.5	76	60	80	72	23.7	25	25	24.6	20.2	21.1	21.1	20.8		October	27.64	82.3217
1990	1	11	29.7923	23.535	6.25731	24.8	28.6	24.4	25.5	21.8	23	22.2	22.3	77	62	83	74	24.1	24.4	25.3	24.6	20.5	20.7	21.3	20.8		November	27.164	83.5163
1990	1	12	29.3917	23.5778	5.81389	24.6	28.6	25	25.8	22.4	24.4	22.6	23.1	83	71	82	78	25.6	27.8	25.8	26.4	21.5	22.8	21.6	22		December	25.9259	81.8288
1990	1	13	29.6417	23.6632	5.97851	24.8	27.6	25.4	25.8	22.4	24	23.6	23.3	81	74	86	81	25.5	27.4	27.9	27	21.4	22.6	22.9	22.3
1990	1	14	29.3636	23.2111	6.15253	25.2	28.6	25	26	23	23.4	22.4	22.9	83	65	80	76	26.6	25.3	25.4	25.8	22.1	21.3	21.3	21.6
1990	1	15	29.3583	23.49	5.86833	24.8	29.8	25	26.1	22.8	23.6	23.8	23.4	84	60	91	78	26.4	25	28.7	26.7	22	21.1	23.3	22.2
1990	1	16	30.0167	23.3625	6.65417	24.2	27.6	24	25	23.4	24.8	22.6	23.6	94	80	89	87	28.2	29.4	26.5	28.1	23.1	23.8	22	23
1990	1	17	29.8833	23.4222	6.46111	24.6	27	24.6	25.2	23	22.6	22.6	22.7	87	69	84	80	27	24.5	26.1	25.9	22.4	20.8	21.8	21.6
1990	1	18	30.1556	23.1632	6.9924	24.6	28.46	24.8	25.7556	22.6	24.4	22	23.5188	84	69.75	79	82.1333	26.1	27.52	24.6	27.34	21.8	22.54	20.8	22.5067
1990	1	19	30.42	23.2444	7.17556	25	28.8	25	26	22.6	23.6	22.8	23	82	65	83	76	25.8	25.7	26.3	25.9	21.6	21.5	21.9	21.7
1990	1	20	30.4222	23.1474	7.27485	24.8	29.4	25.2	26.1	22.8	23.8	22.8	23.1	84	63	82	76	26.4	25.8	26.2	26.1	22	21.6	21.8	21.8
1990	1	21	30.12	23.4611	6.65889	25.4	28.2	25	25.9	23	23.4	22.8	23.1	82	67	83	77	26.5	25.6	26.3	26.1	22	21.5	21.9	21.8
1990	1	22	29.88	23.3789	6.50105	23.6	28.7	24.8	25.61	22.6	24.2714	23.8	23.7059	92	69.0476	92	82.7059	26.7	27.1381	28.8	27.6647	22.2	22.3286	23.4	22.7
1990	1	23	29.86	23.3579	6.50211	24.8	25.6	24.8	25	22.4	22.2	22.6	22.4	81	75	83	80	25.5	24.5	26	25.3	21.4	20.8	21.7	21.3
1990	1	24	30.0182	23.4056	6.61263	23.6	27	24.6	25	22.4	23.2	22.4	22.7	90	73	83	82	26.3	25.9	25.6	25.9	21.9	21.7	21.5	21.7
1990	1	25	29.9	23.49	6.41	24.6	28	25	25.6	23	24.8	23	23.6	87	77	85	83	27	29.2	26.8	27.7	22.4	23.6	22.2	22.7
1990	1	26	29.54	23.2	6.34	24	28	25	25.5	23	24.6	23	23.5	92	76	85	84	27.4	28.7	26.8	27.6	22.6	23.3	22.2	22.7
1990	1	27	30	23.5579	6.44211	24.4	28.2	24.6	25.5	22.6	24.6	22.4	23.2	86	75	83	81	26.2	28.5	25.6	26.8	21.9	23.3	21.5	22.2
1990	1	28	30	23.5667	6.43333	25.4	26.8	24.2	25.1	21.8	22.6	22	22.1	73	70	83	75	23.7	24.6	25	24.4	20.2	20.9	21.1	20.7
1990	1	29	29.98	23.39	6.59	24.4	29.8	24.4	25.8	21.8	22.4	21.2	21.8	80	53	75	69	24.4	22.2	23.1	23.2	20.7	19.2	19.8	19.9
1990	1	30	29.2	23.1	6.1	25.4	28.2	24.4	25.6	22	23.4	22.2	22.5	75	67	83	75	24.2	25.6	25.3	25	20.6	21.5	21.3	21.1
1990	1	31	30	23.4222	6.57778	24.8	27.6	24.6	25.3636	22.6	24.0889	22	23.18	83	70.9444	80	79.9333	26	27.0611	24.7	26.5067	21.7	22.3333	20.9	22.02
1990	2	1	30.5167	22.8857	7.63095	24.4	28.6333	24.6	25.6727	22.6	23.8211	24	23.1059	86	67.5556	95	79.0625	26.2	26.2389	29.4	26.325	21.9	21.8222	23.8	21.9
1990	2	2	29.7818	22.9	6.88182	25	28.8	24.2	25.5	22.6	23.6	22.4	22.9	82	65	86	77	25.8	25.7	25.9	25.8	21.6	21.5	21.7	21.6
1990	2	3	30	23.3429	6.65714	24.2	27	24.2	24.9	22.6	23	22.6	22.7	87	71	87	82	26.4	25.4	26.4	26	22	21.4	22	21.8
1990	2	4	30.3077	23.1333	7.17436	23	27.4	24	24.6	22.4	23.2	22.6	22.7	95	70	89	85	26.7	25.6	26.5	26.3	22.2	21.5	22	21.9
1990	2	5	30.3538	22.9636	7.39021	24	26.2	24.4	24.8	22.4	23	22.6	22.7	87	76	86	83	26	26	26.2	26.1	21.7	21.7	21.9	21.8
1990	2	6	30.1214	23.2381	6.88333	24	25.8	23.6	24.3	22.6	22.6	22	22.4	89	76	87	84	26.5	25.3	25.4	25.7	22	21.3	21.3	21.6
1990	2	7	29.9273	23.1333	6.79394	24.6	27	23	24.4	23.6	21.6	20.8	22	92	62	82	79	28.5	22.2	23.1	24.6	23.2	19.2	19.8	20.7
1990	2	8	30.0182	23.6286	6.38961	24.8	27.8	24	25.1	21.4	21.8	22	21.7	74	59	84	73	23.2	22.1	25.1	23.5	19.9	19.1	21.2	20.1
1990	2	9	29.8545	23.14	6.71455	23.8	28.3462	24.6	25.67	22.6	24.1273	22.8	23.4526	90	71.6818	86	82.2632	26.6	27.2364	26.6	27.2263	22.1	22.4227	22.1	22.4368
1990	2	10	30.45	23.3905	7.05952	23.8	29.2	24	25.3	22.2	24.2	23	23.1	87	66	92	82	25.7	26.9	27.4	26.7	21.5	22.3	22.6	22.1
1990	2	11	30.3833	23.581	6.80238	24.4	27.8	24.4	25.3	22.6	23.6	23.6	23.3	86	71	94	83	26.2	26.3	28.6	27	21.9	21.9	23.3	22.4
1990	2	12	30.9	23.3364	7.56364	24.8	28.2	23.8	25.1	23.6	23.2	21.8	22.9	91	66	84	80	28.3	25.1	24.8	26.1	23.1	21.2	21	21.8
1990	2	13	30.1538	23.2455	6.90839	24.6	28.2	24.2	25.3	22.2	23.2	22.4	22.6	81	66	86	78	25.2	25.1	25.9	25.4	21.2	21.2	21.7	21.3
1990	2	14	30.3167	23.2	7.11667	24.8	27.8	24.2	25.3	22.8	22.6	22.2	22.5	84	64	84	78	26.4	24	25.4	25.3	22	20.4	21.4	21.3
1990	2	15	30.2727	23.0048	7.26797	24.6	28.8	24	25.4	21.8	21.6	22.2	21.9	78	53	86	72	24.3	21	25.6	23.6	20.6	18.3	21.5	20.1
1990	2	16	30.8167	23.0727	7.74394	24.2	28.3333	24	25.6	22.2	24.2571	22.4	23.2313	84	70.4762	87	80.9412	25.4	27.2857	26	26.7647	21.4	22.4476	21.7	22.1647
1990	2	17	30.4	23.0636	7.33636	24	27.6	23.8	24.8	22	22.6	21.6	22.1	84	65	83	77	25.1	24.1	24.3	24.5	21.2	20.5	20.7	20.8
1990	2	18	30.4	22.87	7.53	26	28.4	23.6	25.4	22.8	23.4	20.6	22.3	76	66	76	73	25.6	25.5	22.3	24.5	21.5	21.4	19.2	20.7
1990	2	19	30.8462	22.6619	8.18425	24.8	28.4	24.4	25.5	22.6	23.6	22.4	22.9	83	67	84	78	26	25.9	25.8	25.9	21.7	21.7	21.6	21.7
1990	2	20	30.5846	22.6857	7.8989	25.2	29	24.8	26	22.2	23	23	22.7	77	60	86	75	24.8	24.1	26.9	25.3	20.9	20.5	22.3	21.2
1990	2	21	30.6923	22.5333	8.15897	25.8	28.6	24.6	25.9	22.6	23.6	22.4	22.9	76	66	83	75	25.3	25.8	25.6	25.6	21.3	21.6	21.5	21.5
1990	2	22	30.6857	22.6364	8.04935	24.2	28.6	24.2	25.3	22.6	23.4	22	22.7	87	65	83	78	26.4	25.3	25	25.6	22	21.3	21.1	21.4
1990	2	23	30.8143	22.8048	8.00952	24.8	28	24.8	25.6	22	23	22.2	22.4	79	66	80	75	24.6	24.8	25	24.8	20.8	20.9	21.1	21
1990	2	24	30.9071	23.1	7.80714	24	28.4	24	25.1	22	22.6	21.6	22.1	84	61	81	75	25.1	23.6	24.2	24.3	21.2	20.1	20.6	20.6
1990	2	25	31.0071	22.781	8.22619	24.8	28.6	23.6	25.1	21	23.6	21.2	21.9	71	66	81	73	22.3	25.8	23.6	23.9	19.3	21.6	20.1	20.3
1990	2	26	30.9333	22.95	7.98333	25.6	28.6	24.2	25.7	22.2	22.2	21.6	22	75	58	80	71	24.5	22.5	24.1	23.7	20.8	19.4	20.5	20.2
1990	2	27	31.1385	23.46	7.67846	24.8	27.8	24	25.1	22	22.2	21.2	21.8	79	62	78	73	24.6	23.1	23.3	23.6	20.8	19.8	20	20.2
1990	2	28	31.2	23.1	8.1	24.6	27.4	24	25	21.6	21.2	21.8	21.5	77	58	83	72	23.8	21.1	24.7	23.2	20.3	18.3	20.9	19.8
1990	3	1	30.9	23.0818	7.81818	24.8	27.8	24.4	25.3	22	23.2	22	22.4	79	68	81	76	24.6	25.4	24.8	24.9	20.8	21.3	21	21
1990	3	2	30.5294	22.9304	7.59898	25.4	29.8	23.8	25.7	22.2	21.2	21.4	21.6	76	46	81	68	24.6	19.5	23.9	22.7	20.9	17.1	20.4	19.4
1990	3	3	30.7	23.5083	7.19167	24	28.7333	24.6	26.0687	21.4	24.3818	22.4	22.565	80	70.1818	83	80.4211	23.8	27.5136	25.6	27.4368	20.3	22.5545	21.5	22.5632
1990	3	4	30.44	23.5542	6.88583	24.8	28.8353	25	26.1231	22.2	24.4917	23.2	23.7474	80	69.913	86	80.7222	25	27.8174	27.2	27.6222	21.1	22.7826	22.5	22.7
1990	3	5	30.8312	23.4909	7.34034	25	27	24.8	25.4	23.2	23.6	23.2	23.3	86	75	87	83	27.2	26.9	27.4	27.2	22.5	22.3	22.6	22.4
1990	3	6	30.5176	23.288	7.22965	24.8	27.6	24.2	25.2	22.4	23.6	21.4	22.5	81	72	78	77	25.5	26.5	23.6	25.2	21.4	22	20.2	21.2
1990	3	7	30.7647	23.0783	7.68645	25.2	28.6	25.2	26.1	22.4	22.8	22.4	22.5	79	61	79	73	25.2	23.9	25.2	24.8	21.2	20.4	21.2	21
1990	3	8	30.7333	23.2696	7.46377	25.6	29	25	26.1	22.4	22.4	22.6	22.5	76	57	82	71	25	22.7	25.8	24.5	21.1	19.5	21.6	20.7
1990	3	9	30.75	23.3545	7.39545	24.8	28.4	24.8	25.7	22.6	22.8	22.2	22.5	83	62	80	75	26	24	25	25	21.7	20.5	21.1	21.1
1990	3	10	30.725	23.1043	7.62065	24.8	26.8	24.8	25.3	22.6	23.2	22.6	22.8	83	74	83	80	26	26	26	26	21.7	21.8	21.7	21.7
1990	3	11	30.9125	23.3696	7.54293	24.6	29.3375	25	26.1067	23	24.5739	22.6	23.695	87	68.3913	82	80.65	27	27.7478	25.8	27.53	22.4	22.5826	21.6	22.555
1990	3	12	30.6	23.4609	7.13913	25	27.8	24.8	25.6	22.4	23.6	23.6	23.2	80	71	91	80	25.4	26.3	28.3	26.7	21.3	21.9	23.1	22.1
1990	3	13	30.55	23.5818	6.96818	25.8	29.1562	24.8	26.0923	23.2	24.6227	22.2	23.9684	80	71.6818	80	83.0625	26.7	28.2273	25	28.3062	22.2	22.9818	21.1	23.1063
1990	3	14	30.9125	23.2292	7.68333	25	29.5625	25	26.3067	24.2	24.6636	23.2	23.76	94	68.6364	86	81.1429	29.7	27.9091	27.2	27.8143	23.9	22.8227	22.5	22.8048
1990	3	15	30.55	23.3619	7.1881	25	27.8	25	25.7	22.6	23.8	23.2	23.2	82	72	86	80	25.8	26.8	27.2	26.6	21.6	22.2	22.5	22.1
1990	3	16	30.9467	23.5217	7.42493	25.4	29.4769	25.2	26.3083	23.4	24.8	23.6	24.0053	85	69.2857	88	81.3684	27.4	28.1905	28.1	28.0842	22.6	22.981	23	22.9526
1990	3	17	28.2	23.8783	4.32174	25.2	29.1846	25	26.5333	23	24.7368	23.2	24.1	83	72.9474	86	82.5294	26.6	28.5316	27.2	28.4294	22.1	23.1632	22.5	23.1294
1990	3	18	29.6	23.8	5.8	25.4	28	24.6	25.6	22.6	22.8	22.6	22.7	79	64	84	76	25.6	24.3	26.1	25.3	21.5	20.6	21.8	21.3
1990	3	19	29.8	24	5.8	25	29.4	24.8	26	22.8	23.6	22.8	23.1	83	62	84	76	26.3	25.3	26.4	26	21.9	21.3	22	21.7
1990	3	20	29.2	23.6	5.6	25.4	28	24.6	25.6	22.6	22.4	22	22.3	79	62	80	74	25.6	23.4	24.7	24.5	21.5	20	20.9	20.8
1990	3	21	28.8	22.8	6	25	28.4	25	25.9	22.4	23.6	23.8	23.3	80	67	91	79	25.4	25.9	28.7	26.7	21.3	21.7	23.3	22.1
1990	3	22	31.05	23.6957	7.35435	25.4	29.8	25.2	26.4	22.6	23.6	23	23.1	79	60	83	74	25.6	25	26.6	25.7	21.5	21.1	22.1	21.6
1990	3	23	30.8	23.6	7.2	26.2	30	24.8	26.5	23.8	23.2	23.2	23.4	82	56	87	75	27.9	23.9	27.4	26.4	22.9	20.4	22.6	21.9
1990	3	24	30.2	22.6	7.6	24.6	29.8	25.2	26.2	22.8	24	23.2	23.3	86	62	85	77	26.6	26	27.1	26.5	22.1	21.7	22.4	22.1
1990	3	25	29.4	23.6	5.8	24.2	29.2	24.6	25.7	23.6	23.4	22.8	23.3	95	62	86	81	28.7	24.9	26.6	26.7	23.4	21.1	22.1	22.2
1990	3	26	29.2	22.6	6.6	24.8	29.7067	24.8	26.72	22.6	25.0783	22.4	24.3091	83	69.6087	81	81.3636	26	28.7043	25.5	28.6273	21.7	23.3043	21.4	23.2818
1990	3	27	28.6	23	5.6	24.6	27.8	24.2	25.2	22.6	23.6	22.2	22.8	84	71	84	80	26.1	26.3	25.4	26	21.8	21.9	21.4	21.7
1990	3	28	30	22.4	7.6	25.2	28.2	24.2	25.5	23	24	22	23	83	71	83	79	26.6	27	25	26.2	22.1	22.4	21.1	21.9
1990	3	29	29.6	23.6	6	25.4	29.2	24.6	26	22.4	22.2	22.6	22.4	77	55	84	72	25.1	22.1	26.1	24.4	21.2	19.1	21.8	20.7
1990	3	30	30	23.4	6.6	26.2	29.4	24.4	26.1	22.4	23	22.2	22.5	72	58	83	71	24.6	23.9	25.3	24.6	20.8	20.3	21.3	20.8
1990	3	31	30.2	23.4	6.8	25.6	29.1625	25	26.54	23	24.8727	22.8	24.1056	80	70.9545	83	81.1111	26.4	28.5773	26.3	28.3	22	23.2	21.9	23.0778
1990	4	1	30.2	23.6	6.6	25	29.3571	25	26.5154	23	25.0316	22.4	23.1737	85	69.1579	80	81.9412	26.8	28.6474	25.4	28.9353	22.2	23.2158	21.3	23.4353
1990	4	2	30	23.4	6.6	25.2	29.6	25.4	26.4	22.4	23.2	23.4	23	79	58	85	74	25.2	24.2	27.4	25.6	21.2	20.6	22.6	21.5
1990	4	3	29.2	24	5.2	25	28.8	25.6	26.3	22.8	24.4	23.4	23.5	83	70	83	79	26.3	27.6	27.3	27.1	21.9	22.7	22.5	22.4
1990	4	4	30.4	24.4	6	25.7308	30.2	25.925	26.7538	23.7692	24.8	24.3	24.26	84.4	65	87.75	81.5	28.0808	27.7	29.275	28.7563	22.9692	22.8	23.66	23.3563
1990	4	5	29.2	25.2	4	25.8	28.8	26	26.6	23.776	24.8	24.2	24.3778	84.4167	72	86	81	28.0542	28.6	29	28.7389	22.9458	23.3	23.5	23.3333
1990	4	6	30.8	25.8	5	25.8	30	26	27	24.8	25.4	24.2	24.8	92	69	86	83	30.6	29.4	29	29.7	24.4	23.8	23.5	23.9
1990	4	7	29.6	25	4.6	25.8	29	25.6	26.5	24	25.4	24	24.5	86	75	88	83	28.6	30	28.8	29.1	23.3	24.1	23.4	23.6
1990	4	8	30.2	24.4	5.8	25.6	29.6	25.8	26.7	23.4	24.4	23.8	23.9	83	65	85	78	27.3	27.1	28.1	27.5	22.5	22.4	23	22.7
1990	4	9	30.2	23.8	6.4	25.4	29.8	25	26.3	22.8	22.8	22.6	22.7	80	55	82	72	26	23.1	25.8	25	21.7	19.8	21.6	21.1
1990	4	10	29.8	24.2	5.6	24.6	29.4	25.4	26.2	23	24	23.2	23.4	87	64	83	78	27	26.3	27	26.7	22.4	21.9	22.3	22.2
1990	4	11	29.8	24.2	5.6	25.4	29.3375	25.4	26.9429	23	25.0091	23.4	24.2941	82	69	85	79.75	26.5	28.4955	27.4	28.5562	22	23.1909	22.6	23.2563
1990	4	12	30.2	24.4	5.8	25.4	29.6533	25.9882	27.0583	23	24.94	24.3053	24.6533	82	67.8	87.0526	80.5333	26.5	28.28	29.2158	29.2	22	23.015	23.6368	23.5933
1990	4	13	29.4	24	5.4	25.6	28.4	25.8	26.4	23.2	23.8	23.6	23.5	82	68	83	78	26.8	26.4	27.7	27	22.3	22	22.8	22.3
1990	4	14	29	24.2	4.8	25.8	29	25.8	26.6	23.2	24.2	24	23.8	80	67	86	78	26.7	27	28.6	27.5	22.2	22.4	23.3	22.6
1990	4	15	30.6	24.4	6.2	26.8	29.8417	26	27.0455	23.6	24.785	23.8	24.4412	77	65.7	83	80.125	27	27.62	28	28.6375	22.4	22.665	23	23.2937
1990	4	16	29.6	25.2	4.4	25.6	29	26	26.6	23.6	24.6	24	24.1	85	70	85	80	27.8	28	28.5	28.1	22.8	23	23.2	23
1990	4	17	31.2	24.4	6.8	26.8	31	26.2	27.5	24	24	24	24	79	56	83	73	28	25.2	28.4	27.2	22.9	21.2	23.2	22.4
1990	4	18	31	24.2	6.8	26.4	30.4	25.8	27.1	23.6	23.8	23.6	23.7	79	58	83	73	27.3	25.1	27.7	26.7	22.5	21.2	22.8	22.1
1990	4	19	30.6	23.4	7.2	26	29.8	25.6	26.8	23.6	23.8	23	23.5	82	61	80	74	27.5	25.5	26.4	26.5	22.7	21.4	22	22
1990	4	20	30.2	23.6	6.6	26.6	29.2	25.6	26.8	23.4	24.2	23.4	23.7	77	66	83	75	26.7	26.9	27.3	26.9	22.1	22.3	22.5	22.3
1990	4	21	29.6	23.4	6.2	26.4	29.2	25.8	26.8	23.6	24	23.6	23.7	79	65	83	76	27.3	26.4	27.7	27.1	22.5	22	22.8	22.4
1990	4	22	29.8	24.6	5.2	26.6	29.4	26	27	23.6	23.6	23.4	23.5	78	62	81	73	27.1	25.3	27	26.5	22.4	21.3	22.4	22
1990	4	23	27	25	2	26.4	29.76	26.3882	27.2	24	25.3053	24.65	24.7857	82	70.7368	86.75	81.6429	28.2	29.2526	29.83	29.5143	23.1	23.5947	23.98	23.7786
1990	4	24	27.6	25.2	2.4	25.4	27	26	26.1	23.8	25	24.4	24.4	88	85	88	87	28.4	30.3	29.5	29.4	23.2	24.3	23.8	23.8
1990	4	25	29	25.4	3.6	26.6	28.8	26.4	27	24.4364	24.4	25	24.8125	85.1364	70	89	81.1875	29.2864	27.6	30.7	29.4937	23.6727	22.7	24.5	23.775
1990	4	26	29.6	25.8	3.8	26.2	28	26.4	26.8	24.368	25	24.8	24.6421	84.8	79	88	80.1053	29.076	29.7	30.2	29.0947	23.556	23.9	24.2	23.5579
1990	4	27	31	25.1727	5.82727	26.5308	30.4	26.6	27.1769	24.3769	24.2	24.4	24.7105	83.7308	60	84	79.7368	29.0154	26.1	29.1	29.1421	23.5154	21.8	23.6	23.5895
1990	4	28	30.9	24.8	6.1	26	30.4	26.2	27.2	24.4	23	24.2	23.9	88	53	85	75	29.5	23.2	28.9	27.2	23.8	19.9	23.5	22.4
1990	4	29	29.6	24.8	4.8	25.8	28	26.6	26.8	23.8	23	23.6	23.5	85	66	78	76	28.1	24.8	27.1	26.7	23	20.9	22.4	22.1
1990	4	30	28.6	24.8	3.8	26.8	25.8	25.6	26	23.8	24.6	24.4	24.3	78	91	91	86	27.5	30.1	29.8	29.1	22.6	24.2	24	23.6
1990	5	1	27.2	24.6	2.6	25.2	26.6	25	25.5	24.2	23.6	23.2	23.7	92	78	86	85	29.5	27.1	27.2	28	23.8	22.4	22.5	22.9
1990	5	2	29.8	24	5.8	25.4	29.6	26.7048	27.5667	24.688	25.8095	25	25.205	85.08	71.3333	87.2609	81.55	29.712	30.3952	30.5304	30.325	23.92	24.2381	24.3696	24.23
1990	5	3	28	25	3	25.8	26.8	24.8	25.5	24.2	24	22.8	23.7	88	79	84	84	29.1	28	26.4	27.8	23.6	22.9	22	22.8
1990	5	4	26.6	22.2	4.4	24	26.4	25	25.1	23.6	24.6	23.6	23.9	97	86	89	91	28.9	29.7	28.2	28.9	23.4	23.9	23.1	23.5
1990	5	5	29.6	22.2	7.4	26.4	28.2	25.8	27.4667	24.575	24.2	23.2	25.0588	86.0833	72	80	80.8235	29.6042	27.5	26.7	29.9529	23.8458	22.7	22.2	24.0529
1990	5	6	28.2	25	3.2	26.4	27	26.4	26.5	24.2	24.6	25.14	25.1643	84	82	87.8947	81	28.7	29.3	30.7526	30.1429	23.4	23.7	24.4947	24.1643
1990	5	7	28.4	25.2	3.2	26.6	27.4	26.2	26.6	24.6	25.2	25.0476	25.2778	85	84	87.1429	81.9444	29.6	30.6	30.5762	30.4278	23.9	24.4	24.3905	24.3111
1990	5	8	31	25.2	5.8	26.4	29.5333	26.8	27.3364	25.2	25.91	24.887	25.1125	91	74.75	85.6087	81.4375	31.2	30.92	30.1261	30.1	24.8	24.54	24.1522	24.1312
1990	5	9	30.2	25.2	5	26.2	30	26.6	27.4	24	25.8	25.2182	25.3316	83	72	86.5909	82.5789	28.4	30.4	30.8455	30.6368	23.2	24.3	24.5409	24.4263
1990	5	10	31	26	5	26.6	31	26.6	27.7	24.6	25.8	24.8	25.1	85	66	86	79	29.6	29.8	30.1	29.8	23.9	24	24.2	24
1990	5	11	30.4	25.8	4.6	26.6	26.6	25.4	26	24.4	25.4	24	24.6	84	91	89	88	29.1	31.6	28.9	29.9	23.6	25	23.5	24
1990	5	12	30.2	24.6	5.6	26.5	30	25.6	26.9	24.2	25.2	24.4	24.6	83	68	91	81	28.7	28.9	29.8	29.1	23.3	23.5	24	23.6
1990	5	13	29.8	25.2	4.6	26.2	29.4	26.4	27.1	24.2	24.6	23.9	24.2	85	68	81	78	28.9	27.7	28	28.2	23.5	22.8	22.9	23.1
1990	5	14	30.6	25.2	5.4	26.4	29.8	26.4	27.3	24.2	25	24.6	24.6	84	68	86	79	28.7	28.5	29.7	29	23.4	23.2	23.9	23.5
1990	5	15	29.6	25.6	4	27.2	27.8	26.2	26.9	24.6	24.8	24.6	24.7	81	78	88	82	29.2	29.3	29.9	29.5	23.6	23.7	24	23.8
1990	5	16	30.4	25.4	5	26.4	29.2	26.4	27.1	24.6	25	24.4	24.7	86	71	85	81	29.7	28.9	29.2	29.3	23.9	23.5	23.7	23.7
1990	5	17	29.2	25.4	3.8	26.752	28.8	26.6	27.6786	24.8833	25.4	24.6	25.305	86	76	85	81.05	30.1792	30.2	29.6	30.385	24.1708	24.2	23.9	24.285
1990	5	18	29	25.6	3.4	26.4	30.35	26.4	27.5923	24.4	25.7545	24.4	25.1882	85	68.6364	85	79.9412	29.2	29.8409	29.2	30.0294	23.7	23.9727	23.7	24.0941
1990	5	19	30.8	25.4	5.4	26.816	30.4	26.4	27.38	24.8783	25.8211	24.4	25.15	85.3478	71	85	82.3125	30.0783	30.2684	29.2	30.2938	24.1217	24.2	23.7	24.2312
1990	5	20	30.8	25.6	5.2	26.9083	29.8	26.8	27.8438	24.7478	25.8	24.8	25.0474	85	73	85	79.3333	29.9955	30.6	30	29.8667	24.0727	24.4	24.1	24.0056
1990	5	21	30.8	25.8	5	26.7231	29.8	26.4	27.97	24.8583	25.8	24.4	25.1357	85.625	73	85	79.9286	30.1083	30.6	29.2	29.9643	24.1333	24.4	23.7	24.0286
1990	5	22	31.2	25.6	5.6	26.8	29.8	26.4	27.3	24.8	25	24.2	24.7	85	68	84	79	30	28.5	28.7	29.1	24.1	23.2	23.4	23.6
1990	5	23	30.6	25.4	5.2	26.6	30.4	26.4	27.5	24.4	25.8	23.6	24.6	84	70	79	77	29.1	30.2	27.3	28.8	23.6	24.2	22.5	23.4
1990	5	24	31.4	25.2	6.2	26.856	30.4	26.6	27.6667	24.9273	26	24.2	25.1	85.4091	71	82	78.0909	30.1955	30.7	28.6	29.6545	24.1864	24.5	23.3	23.8545
1990	5	25	30.4	25.4	5	26.6	30.4	26.2	27.4	24.2	25.6	24.2	24.7	82	68	85	78	28.6	29.6	28.9	29	23.3	23.9	23.5	23.6
1990	5	26	31.4	25.6	5.8	26.4	31	26.6	27.6	24.6	26	24.6	25.1	86	67	85	80	29.7	30.3	29.6	29.9	23.9	24.3	23.9	24
1990	5	27	32	26.4	5.6	27	31.2	26.6	27.9	24.6	25.8	24.6	25	82	65	85	78	29.3	29.6	29.6	29.5	23.7	23.9	23.9	23.8
1990	5	28	33	25.2	7.8	27	30.5125	26.8	27.9769	24.8	26.53	24.6	25.66	84	73.35	84	81.4	29.8	31.97	29.5	31.2133	24	25.08	23.8	24.7133
1990	5	29	31.8	25.8	6	27.2	31.2	26.4	27.8	24.8	25.8	24	24.9	82	65	82	77	29.7	29.6	28.2	29.2	23.9	23.9	23.1	23.6
1990	5	30	31.2	25.2	6	26.6	31	26.2	27.5	23.8	25	24	24.3	79	62	83	75	27.6	27.7	28.4	27.9	22.7	22.8	23.2	22.9
1990	5	31	31	25.6	5.4	26.8	30.8667	26.8	28.0571	24.4	26.0619	24.4	25.425	82	69.0476	82	79.5	29	30.4714	29	30.45	23.5	24.3286	23.5	24.3125
1990	6	1	31.8	25.6	6.2	27.2417	30.2	25.8	28.2714	25.2	25.8	24.2	25.7765	84.7619	71	88	80.6471	30.6381	30.3	29.1	31.2412	24.4429	24.3	23.6	24.7294
1990	6	2	30.4	25.8	4.6	26.8	30	26	27.2	25	25.2	24.2	24.8	87	68	86	80	30.5	28.9	29	29.4	24.4	23.5	23.5	23.8
1990	6	3	31.2	25	6.2	26.2	30.8	26.2	27.4	24	25	23.6	24.2	83	63	81	76	28.4	27.8	27.4	27.9	23.2	22.9	22.6	22.9
1990	6	4	31	25.2	5.8	26.6	30	27	27.6	23.6	24.4	24.8	24.3	78	63	84	75	27.1	26.8	29.8	27.9	22.4	22.3	24	22.9
1990	6	5	31.2	25.8	5.4	27	31	26.8	27.9	24.4	24.8	24.4	24.5	81	61	82	75	28.8	27.2	29	28.3	23.4	22.5	23.5	23.1
1990	6	6	31.8	25.4	6.4	27	31.2	26.8	28	24.6	25.4	24.8	24.9	82	63	85	77	29.3	28.6	30	29.3	23.7	23.3	24.1	23.7
1990	6	7	31.2	25.8	5.4	26.92	31	26.6	27.7929	24.8478	25.2	25	25.2235	84.6087	63	88	79.3125	29.9609	28.2	30.6	29.975	24.0435	23.1	24.4	24.05
1990	6	8	31.2	25.6	5.6	27	30.6	26	27.4	24.4	25	24.2	24.5	81	64	86	77	28.8	28	29	28.6	23.4	22.9	23.5	23.3
1990	6	9	31.4	25.4	6	26.8	30.8	26.6	27.7	25.1917	26.4	24.4	25.5278	85.5	71	84	80.8889	30.6875	31.5	29.1	30.8167	24.45	24.9	23.6	24.5222
1990	6	10	30.6	25.8	4.8	27	29.8	26.6	27.5	24.6	25	24.6	24.7	82	68	85	78	29.3	28.5	29.6	29.1	23.7	23.2	23.9	23.6
1990	6	11	30.8	25.8	5	27.0846	30.6	26	28.38	25.1583	25.4	25	25.5471	84.5833	66	92	80.2353	30.5458	29	31	30.7941	24.375	23.5	24.6	24.5118
1990	6	12	31.8	25.1739	6.62609	27	31	27	28	25	25.6	25.2	25.3	85	65	87	79	30.3	29.2	30.9	30.1	24.3	23.7	24.6	24.2
1990	6	13	32	26	6	27	31.6	27.2	28.3	24.8	26	24.8	25.2	84	64	82	77	29.8	29.9	29.7	29.8	24	24	23.9	24
1990	6	14	31.2	26.2	5	27	29.6	27.2	27.8	24.8	24.6	24.4	24.6	84	67	80	77	29.8	27.6	28.7	28.7	24	22.7	23.4	23.4
1990	6	15	32	25.2	6.8	26.4	31.8	26.2	27.6	25	25.8	25.2	25.3	89	62	92	81	30.7	29.2	31.4	30.5	24.5	23.7	24.9	24.3
1990	6	16	32.0714	26.2	5.87143	26.6	32.8	27.2	28.5	24.6	24.4	24.6	24.5	85	50	81	72	29.6	25	29.2	27.9	23.9	21.1	23.6	22.9
1990	6	17	32.8	25.8	7	27.4	32	27.2	28.5	24.6	25.2	25.2	25	80	58	85	74	29.1	27.6	30.7	29.1	23.6	22.7	24.5	23.6
1990	6	18	31.8	26	5.8	26.8	31.8	27.2	28.3	24.8	25.2	25	25	85	59	84	76	30	27.7	30.2	29.3	24.1	22.8	24.2	23.7
1990	6	19	31.8	26.2	5.6	27.4	30.9444	27.2	27.8824	25	25.92	25	25.4	82	67.2	84	80.2609	30.1	29.992	30.2	30.5043	24.1	24.044	24.2	24.3304
1990	6	20	31.8	26.2	5.6	27.072	27.6	27.4	28.0286	25.113	24.8	25	25.4188	84.9545	80	82	80.3125	30.5522	29.4	30.1	30.6375	24.3826	23.8	24.1	24.425
1990	6	21	31.4	26.4	5	27.2	30.4	27.025	27.8	25	25.8667	25.2	25.3867	84	70.4118	86.5	80.9286	30.2	30.4118	30.84	30.6214	24.2	24.2706	24.515	24.3786
1990	6	22	31.6	25.4	6.2	27	31.6	26.8	28	24.6	25.6	25	25.1	82	62	87	77	29.3	28.8	30.5	29.5	23.7	23.4	24.4	23.8
1990	6	23	31.4	25.6	5.8	26.9333	31	26.6	27.69	25.0727	25.2	24.4	25.2643	86.1364	63	84	80.5385	30.5182	28.2	29.1	30.2231	24.3636	23.1	23.6	24.2077
1990	6	24	31.8	25.2	6.6	27.0769	31.4	26.6	28.0091	25.04	25.4	23.2	25.2133	84.88	62	75	78.3333	30.328	28.5	26.2	29.8667	24.256	23.2	21.8	24.02
1990	6	25	31.8	25.6	6.2	26.8	31.8	26.4	27.8	24.6	25.2	24.6	24.8	84	59	86	76	29.5	27.7	29.7	29	23.8	22.8	23.9	23.5
1990	6	26	31.6	26	5.6	27.2	31.2	27.01	28.0833	24.6	24.8	25.0571	25.275	81	60	85.5238	79.4167	29.2	27.1	30.4381	30.2833	23.6	22.4	24.319	24.1917
1990	6	27	31	26	5	27.2	29.6	26.8	27.6	24.6	25.2	24	24.6	81	70	79	77	29.2	29.1	28	28.8	23.6	23.6	22.9	23.4
1990	6	28	31.6	25.8	5.8	26.8154	31.6	26.6	27.9692	24.9923	26.6	25.4	25.2684	86.2692	68	91	79.7222	30.4077	31.5	31.6	30.15	24.3	24.9	25	24.1611
1990	6	29	31	25.6	5.4	26.9385	29.8	26.6	28.0727	24.8692	27	25.8	25.2688	84.56	81	94	79.25	30.004	33.8	32.7	30.1125	24.084	26.1	25.5	24.1188
1990	6	30	31.6	25.8	5.8	27	31	27.4	28.2	25.6	25.8211	25	25.2063	89	66.5789	82	79.125	31.9	29.6895	30.1	29.975	25.1	23.8684	24.1	24.05
1990	7	1	31	25.4	5.6	27	30.2	26.8	27.7	24.7478	25.887	25.2	25.2389	84	67.6087	88	79.8235	29.55	29.9609	31	30.0706	23.8136	24.013	24.6	24.1
1990	7	2	31.8	25.6	6.2	26.7909	31	26.6286	27.7583	24.887	25.6	24.99	25.1471	85.6667	65	87.9474	79.2667	30.119	29.2	30.4684	29.875	24.1476	23.7	24.3526	24.0125
1990	7	3	31.2	25.6	5.6	26.8	30.5385	26.2	27.7583	25	26.3222	25.2	25.3923	87	71.3529	92	79.8182	30.5	31.1941	31.4	30.4417	24.4	24.6824	24.9	24.3
1990	7	4	31.2	25.6	5.6	26.6	30.8133	26.8	27.8714	25	25.6952	25.6	25.2389	88	66.1429	91	78.875	30.6	29.419	32	29.9882	24.4	23.7476	25.2	24.0706
1990	7	5	31.8	25	6.8	27.2	31.1467	27	28.1909	25.2	25.91	25.0706	25.3	85	65.75	87.6471	78.9231	30.7	29.775	30.6882	30.1231	24.5	23.91	24.4588	24.1231
1990	7	6	32.6	25.8	6.8	26.9667	31.6	27.4	27.9	25.0545	27.4	25.4	25.1706	85.8636	73	85	79.2667	30.4636	33.7	31.1	30.0533	24.3364	26.1	24.7	24.1133
1990	7	7	32	25.8	6.2	27.2	30.4875	26.6	27.7538	24.8	25.8	24.8	25.3813	82	68.9	86	80.8667	29.7	30.13	30.1	30.5867	23.9	24.14	24.2	24.3933
1990	7	8	31.4	25.6	5.8	27.2	30.3143	26.6	27.5615	24.8	25.7556	25.2	23.5214	82	67.25	89	80.5	29.7	29.7875	31.1	30.2417	23.9	23.925	24.7	24.2083
1990	7	9	31.6	25.2	6.4	27.2	31	26.7333	27.6294	25	25	25.112	25.2955	84	62	87.5833	80.5	30.2	27.7	30.6292	30.225	24.2	22.8	24.4208	24.17
1990	7	10	32.2	24.4	7.8	26.864	31.6	26.8	27.8833	24.92	25.6	24.8	23.8789	84.5217	62	85	78.5294	30.1833	28.8	30	29.7647	24.1667	23.4	24.1	23.9294
1990	7	11	31.6	26	5.6	26.8	30.8	27	27.9	25.2	25.8952	25.26	25.4812	88	67.8571	87.55	80.9333	31	30.0524	31.025	30.6467	24.6	24.0619	24.64	24.4133
1990	7	12	31.8	26.6	5.2	27.2	31.4	26.8	28	24.8	25.6	25.4	25.3	82	63	89	78	29.7	29	31.5	30.1	23.9	23.5	24.9	24.1
1990	7	13	31.8	25.8	6	26.8	30.2	26.8	27.6	25	25.6	25	25.2	87	69	87	81	30.5	29.8	30.5	30.2	24.4	24	24.4	24.2
1990	7	14	32.3077	25.6	6.70769	26.6	30.8706	25.8	27.8786	25	26.0158	24.2	23.8467	88	68.3684	88	81.7143	30.6	30.3684	29.1	30.8143	24.4	24.2421	23.6	24.5214
1990	7	15	31.2	25.6	5.6	26.6	30	26.8	27.5	24.4	24.6	25.2	24.7	84	64	88	79	29.1	27.3	31	29.1	23.6	22.6	24.6	23.6
1990	7	16	31.6	25.8	5.8	27.2	31	26.8	28	25	25	25	25	84	62	87	77	30.2	27.7	30.5	29.5	24.2	22.8	24.4	23.8
1990	7	17	31.6	25.6	6	26.856	30.8	26.6	28.0533	24.6083	24.6	24.6	25.3125	83.4783	60	85	79.2667	29.4696	26.8	29.6	30.3667	23.7304	22.2	23.9	24.26
1990	7	18	31.6	25.6	6	26.6	31	26.8	27.8	24.4	24.6	24.8	24.6	84	59	85	76	29.1	26.7	30	28.6	23.6	22.2	24.1	23.3
1990	7	19	31.8	25.8	6	26	31.2	25.8	27.2	24.4	24.6	25.1636	25.5133	88	58	86.4545	80.0667	29.5	26.6	30.7182	30.8067	23.8	22.1	24.4955	24.5267
1990	7	20	31.6	25.6	6	26.9667	31.4	26.8	27.97	24.9818	26	25.6	25.2714	85.5909	65	91	79.1538	30.2909	30	32	30.1769	24.2455	24.1	25.2	24.1692
1990	7	21	31.6	25.4	6.2	26.9231	30.8	26.6	28.0533	25.4	25.2	25.2	25.4	85.36	64	86.3158	79.4375	30.28	28.3	30.7789	30.525	24.228	23.2	24.4842	24.3687
1990	7	22	31.6	24.2	7.4	27	31.6	25.8	27.5	25.16	25.2	23.6	25.45	85.56	60	83	78.5	30.624	27.8	27.7	30.4	24.42	22.8	22.8	24.2833
1990	7	23	31.6	25.6	6	26.6	30	26.6	27.5	24.9	25	24.6	25.3167	84.5833	67	85	79.75	30.0417	28.4	29.6	30.1313	24.1167	23.2	23.9	24.1625
1990	7	24	31.6	25.2	6.4	27	31	27.2	28.1429	24.6	26.6	25.2333	25.4091	82	71	85.6471	78.9091	29.3	31.9	30.7176	30.3091	23.7	25.1	24.4824	24.2455
1990	7	25	31.8	26	5.8	27	31.6	26.6	28	24.8	25.6	25	25.1	84	62	88	78	29.8	28.8	30.6	29.8	24	23.4	24.4	24
1990	7	26	32.7231	25.8	6.92308	27	31.8	27.2	28.3	25	27.6	25	25.9	85	73	84	81	30.3	34.1	30.2	31.6	24.3	26.3	24.2	24.9
1990	7	27	34.6	24.6	10	26.952	33.6	27.6	28.0462	25.075	27	25.6	25.6267	85.375	60	85	80.8667	30.4417	31.3	31.5	31.02	24.3208	24.8	24.9	24.6067
1990	7	28	33.2	24.2	9	26.8957	32	27.2	28.025	24.9364	26.0136	25.22	25.5067	85.5909	66.4286	86.5263	80.2857	30.2045	30.0333	30.9211	30.6357	24.1864	24.0333	24.5895	24.4
1990	7	29	33	25.6	7.4	27.2	31.6	27	28.2643	24.9826	26	24.8	25.5389	83.6957	64	84	78.7059	30.113	29.9	29.8	30.5059	24.1435	24	24	24.3471
1990	7	30	33.8	24.8	9	27.112	31.6	27.06	28.1364	24.9833	25.6	25.315	25.5375	84.3333	62	86	79.5	30.1833	28.8	30.8056	30.5857	24.1667	23.4	24.5222	24.3643
1990	7	31	31.4	25.8	5.6	26.925	30.8	27.2105	28.2437	25.0957	25.2	25.4957	25.545	86.6522	64	87.7391	79.8	30.6174	28.3	31.4913	30.715	24.413	23.2	24.8783	24.46
1990	8	1	31.2	25.4	5.8	27.144	30.8	26.2	28.3231	25.113	25	25	25.6	84.8261	63	91	79.8235	30.4609	27.8	30.9	30.8941	24.3348	22.9	24.6	24.5412
1990	8	2	31.4	25	6.4	27.2	31	26	27.5	25	25	25.2	25.1	84	62	94	80	30.2	27.7	31.5	29.8	24.2	22.8	24.9	24
1990	8	3	31.6	25	6.6	27.1957	31.2667	27	28.525	25.0571	25.9737	24.6	25.3733	83.7619	66	82	77.4667	30.2571	29.9105	29.3	30.1667	24.2143	24.0158	23.7	24.1467
1990	8	4	32.4	25.2	7.2	26.8	31.8	26.6	28	24.6	25.4	24.4	24.8	84	60	84	76	29.5	28.2	29.1	28.9	23.8	23.1	23.6	23.5
1990	8	5	31.6	25.4	6.2	27.016	31.4	26.6	28.2692	25.1043	25	24.8	25.65	85.8261	60	86	80.4118	30.5478	27.4	30.1	30.9824	24.3652	22.6	24.2	24.5588
1990	8	6	33.2667	25	8.26667	27.2478	31.4	26.8	28.3917	25.1545	25	24.8	25.5	83.5714	60	85	79.4667	30.5136	27.4	30	30.94	24.3364	22.6	24.1	24.56
1990	8	7	31.8	25.4	6.4	26.4	30.6	27.2222	28.4182	24.8	25	25.5	26.0111	88	64	87	80.8889	30.2	28	31.425	31.7778	24.2	22.9	24.8563	25.0333
1990	8	8	31.4	27	4.4	27.2	30.8	27.4167	28.5111	25.4	27.6	25.1667	25.4333	87	78	82.7647	76.2308	31.2	34.8	30.2471	29.7769	24.8	26.6	24.2059	23.9385
1990	8	9	31.4	25.2	6.2	27.2	30.6	26.8	27.9	25	27	25.6	25.9	84	76	91	83	30.2	33.3	32	31.8	24.2	25.8	25.2	25.1
1990	8	10	30.6	25.6	5	27	30.2	27.2	27.9	25	27	25.5111	25.91	85	78	85.9444	78.5	30.3	33.5	31.35	31.23	24.3	26	24.8222	24.74
1990	8	11	31.4	26	5.4	27.4	30.2	26.8	28.6182	25.1727	25.2	25.2	25.6643	83.8182	67	88	77.3571	30.4682	28.7	31	30.6857	24.3182	23.4	24.6	24.4143
1990	8	12	31.8	25.4	6.4	27.4864	31.6	26.8	28.7385	25.119	25.2	24.6	25.6133	83	60	84	78	30.3	27.8	29.5	30.6071	24.2381	22.8	23.8	24.3714
1990	8	13	32.8	26.4	6.4	27.3217	31	27.4	28.7091	25.3364	26	25	26.0857	85.0952	67	82	80.5385	30.8048	30.3	30.1	31.7538	24.5048	24.3	24.1	25.0077
1990	8	14	31.6	25	6.6	27.3727	30	25.6	28.6727	25.4889	25	25.6	25.8357	85.3889	67	100	78.8571	31.2389	28.4	32.8	31.1143	24.7444	23.2	25.6	24.6714
1990	8	15	30	23.2	6.8	24	27.2	27.2	26.4	22.2	24.6	24.8	23.9	86	81	82	83	25.6	29.2	29.7	28.2	21.5	23.6	23.9	23
1990	8	16	30	25.5368	4.46316	26.6	30	27.4	27.9	24.6	25.2	25.6	25.1	85	68	87	80	29.6	28.9	31.6	30	23.9	23.5	25	24.1
1990	8	17	31.6	25.4	6.2	27	30.8	26.6	27.8	25.2	25.2	25.6	25.3	87	64	92	81	30.9	28.3	32.1	30.4	24.6	23.2	25.3	24.3
1990	8	18	31.6	25.6	6	27.275	30.8	26.8	28.4846	25.1909	25.2	24.6	25.7571	84.8182	64	84	79.6154	30.6	28.3	29.5	31.0692	24.4091	23.2	23.8	24.6538
1990	8	19	31.8	25.2	6.6	27.1727	31	26.8	28.7273	25.287	25	24.2	25.7867	85.1818	62	81	78.7857	30.6545	27.7	28.5	31.0857	24.4318	22.8	23.2	24.6429
1990	8	20	31.8	25.4	6.4	27.4087	31.4	27	28.45	25.5043	25.6	24.2	25.8286	85.2381	63	80	79.3571	31.081	29	28.3	31.1857	24.6857	23.5	23.1	24.7214
1990	8	21	33.3875	25.6	7.7875	27.3667	31.5333	26	28.5231	25.3652	26.3778	24.8	25.8	85.1364	66.7778	91	79.7333	30.9364	30.8111	30.5	31.2	24.6045	24.5	24.4	24.72
1990	8	22	32.2	25	7.2	27	31.2	27	28	24.8	25.2	25.2	25.1	84	62	87	77	29.8	28.1	30.9	29.6	24	23	24.6	23.9
1990	8	23	31.2	25.8	5.4	27.475	30	27	28.5833	25.3739	25	24.6	26.0545	84.4286	67	82	80.3636	31.0682	28.4	29.3	31.7	24.6591	23.2	23.7	25
1990	8	24	33.3867	25.2	8.18667	27	31.45	27.2	28.4429	24.4	26.181	25	25.5929	81	66.381	84	78.5385	28.8	30.319	30.2	30.8538	23.4	24.2333	24.2	24.5462
1990	8	25	33.2667	25.8	7.46667	27.1273	31.1867	27	28.3692	25.2273	26.18	25	25.6812	85.7619	66.75	85	79.5625	30.7095	30.395	30.3	30.9625	24.4714	24.27	24.3	24.5875
1990	8	26	32.2	25.2	7	27.2696	31.4833	27	28.7	25.3304	26.2167	25	25.5929	86.0455	65.7059	85	78.1818	31.1591	30.5353	30.3	30.9091	24.7	24.3529	24.3	24.5636
1990	8	27	31.2	25.2	6	27.4333	30.4	26.8	28.7	25.5143	24.6	25	25.8643	85.7143	62	87	78.7692	31.3143	27.1	30.5	31.0923	24.8048	22.4	24.4	24.6538
1990	8	28	32.8	25	7.8	27.4417	32	27.4	28.44	25.1818	25.2	25.2	25.65	84.2381	58	84	78.6154	30.7238	27.6	30.6	30.6615	24.4714	22.7	24.4	24.4308
1990	8	29	33.2	23.4	9.8	25.6	25.6	25.3	25.5	24.8	23.4	23.6	23.9	94	83	87	88	30.8	27.3	28	28.7	24.5	22.5	22.9	23.3
1990	8	30	33.3813	25.2	8.18125	27.5083	32	27.6	28.7385	25.4348	25.6	25.8	25.8333	84.4348	60	87	78.5	31.0565	28.6	32	31.0571	24.6565	23.3	25.2	24.6214
1990	8	31	32.2	26	6.2	27.5565	31.7267	27.2	28.5364	25.4364	25.88	25.2	25.7437	84.5	62.5	85	79.0625	31.0409	29.27	30.7	30.9188	24.6455	23.575	24.5	24.5312
1990	9	1	30.4	25.2	5.2	27.7391	31.5769	27.2	28.7167	25.6955	26.3824	25.2	25.82	85.0455	66.7059	85	78.1333	31.6	30.8	30.7	31.04	24.9273	24.4706	24.5	24.6267
1990	9	2	31.6	25.2	6.4	27.2	31	27.2	28.2	25	26.2	25	25.4	84	69	84	79	30.2	30.8	30.2	30.4	24.2	24.6	24.2	24.3
1990	9	3	31	25.17	5.83	27.5091	30.6	27.4	28.8364	25.4762	25.6	25.6	25.8467	85.2381	67	87	78.1429	31.1905	29.5	31.6	31.2929	24.7286	23.8	25	24.7714
1990	9	4	31.8	26.6	5.2	27.365	31	27.6	28.9667	25.4211	26.6	25	25.9727	85.9474	71	81	78.9	31.1632	31.9	29.9	31.74	24.7211	25.1	24.1	24.99
1990	9	5	32.2	26	6.2	27	32	27.6	28.5	25	27	25.8	25.9	85	68	87	80	30.3	32.3	32	31.6	24.3	25.4	25.2	24.9
1990	9	6	31	25.8	5.2	27.3455	31.2857	27.8	28.4615	25.4952	26.3474	25.6	25.9812	86.8571	65.7368	84	80.0625	31.3619	30.6579	31.4	31.575	24.8095	24.3579	24.8	24.8937
1990	9	7	31	25	6	27.6182	30.6	27.8	28.2909	25.6667	26.6	25.8	26.06	85.65	73	85	80.4615	31.585	32.2	31.9	31.7462	24.94	25.3	25.1	25.0077
1990	9	8	32	27	5	27.94	31.4	27.6	28.2917	25.75	25.6	24.4	25.7062	84.4211	63	77	78.8	31.6263	29	28.4	30.8667	24.9579	23.5	23.2	24.5133
1990	9	9	32	26	6	27.2	31.6	27.8	28.3667	25.1727	26	25.6	25.9714	85.0455	64	84	80.3571	30.6273	29.9	31.4	31.6214	24.4136	24	24.8	24.9214
1990	9	10	32	24	8	27.6174	31	27.2	28.21	25.5636	26.2	25.2	25.825	85.1364	69	85	81.1667	31.3636	30.8	30.7	31.4667	24.8	24.6	24.5	24.8167
1990	9	11	33.6	25.5474	8.05263	27.5217	32.8	27.2	28.1714	25.4091	25.8	25.4	25.7167	84.7273	57	87	80.5294	31.0273	28.6	31.2	31.0882	24.6364	23.3	24.8	24.6412
1990	9	12	32.6	26.6	6	27.8696	32	27	28.4714	25.5273	26.8	26.2	25.8667	83.1364	67	94	79.1667	31.1	31.8	33.5	31.3333	24.6227	25.1	25.9	24.7667
1990	9	13	32.4	26.6	5.8	27.4478	30.6	27.8	28.5923	25.1182	26.2	26.6	25.8438	83.2273	71	91	79.3125	30.3455	31.1	34	31.225	24.2091	24.7	26.2	24.725
1990	9	14	33.4	26.2	7.2	27.7304	31.8267	27.4	28.7083	25.8	26.2947	26.2	25.9077	85.5455	63.9474	91	77.9231	31.85	30.3105	33.2	31.2385	25.0864	24.2053	25.8	24.7231
1990	9	15	32.6	26	6.6	27.5909	31.8	27.6	28.4636	25.5818	26.8	25.2	26.0786	85.0952	68	83	79.9231	31.3048	31.9	30.5	31.5615	24.7619	25.1	24.3	24.9077
1990	9	16	33.6	26.2	7.4	27.79	31.8	27.8	28.7889	25.65	25.8	25.2	25.8154	84.1579	62	81	79.3846	31.3316	29.2	30.3	31.2077	24.7842	23.7	24.3	24.7154
1990	9	17	32	26.8	5.2	27.8286	31.8	27.6	28.7727	25.7	26	25	25.9545	84.4	63	81	78	31.41	29.8	29.9	31.3727	24.84	24	24.1	24.7727
1990	9	18	32.6	26.4	6.2	27.3217	32.4	27.8	28.3917	25.581	26	25.6	26.1562	87.2857	60	84	81.75	31.6143	29.4	31.4	32.1063	24.9476	23.7	24.8	25.1875
1990	9	19	32.6	26.6	6	27.5545	32.4	28	28.6	25.6571	25.8	25.6	26.1133	86.381	59	83	81.2308	31.6762	28.8	31.2	32.3462	24.981	23.4	24.8	25.3
1990	9	20	32.8	26.8	6	27.4364	32.4	28	28.35	25.7429	25.6	25.2	26.1417	87.3333	58	80	82.6667	31.9429	28.3	30.2	32.2667	25.1238	23.1	24.2	25.2583
1990	9	21	32.6	23.8	8.8	27.3571	32.2	27.8	28.26	25.5222	25	25.6	26.1231	87	56	84	81.9231	31.45	26.9	31.4	32.0923	24.8611	22.3	24.8	25.1923
1990	9	22	32	26.8	5.2	27.3591	31.8	27.6	28.1833	25.6	26	25	25.8357	86.45	63	81	81.2857	31.55	29.8	29.9	31.4429	24.925	24	24.1	24.8214
1990	9	23	31.6	25.4	6.2	27.5636	31.2	27.6	28.4545	25.5048	25.6	25	25.8933	84.75	64	81	78.6429	31.25	29.1	29.9	31.2571	24.755	23.6	24.1	24.7429
1990	9	24	31.2	24.8	6.4	25.2	30.1	27.2	28.1	24.6	26.52	25.2	25.9	95	75.3846	85	83.1	30.5	32.3	30.7	31.93	24.4	25.2538	24.5	25.08
1990	9	25	29.2	25	4.2	27.3619	28.2	26.6	28.6	25.57	25.2	24	25.8714	87.0526	79	81	80.3077	31.4684	30.1	28.1	31.4385	24.8737	24.1	23	24.8308
1990	9	26	33.6	25.2	8.4	27.6091	33	28.2	28.54	25.6857	25.4	25.2	26.3333	86.2857	55	79	83.0833	31.719	27.4	30.1	32.675	24.9905	22.6	24.1	25.4833
1990	9	27	33.6	26.6	7	27.53	33.4	28.2	28.33	25.7524	26.8	25.2	25.9071	87.4211	60	79	81.1538	32	30.9	30.1	31.5462	25.1632	24.6	24.1	24.9
1990	9	28	33.6	26.8	6.8	27.29	33.6	28.2	27.9455	25.53	26.6	25.8	25.6917	86.1053	58	83	80.8333	31.3737	30.2	31.6	31.1	24.8053	24.2	25	24.6417
1990	9	29	32.4	27	5.4	27.5905	32	28.6	28.1923	25.77	26.4	24.6	25.825	86.5263	65	72	81.7333	31.8842	30.7	28.3	31.4533	25.0947	24.5	23.1	24.8533
1990	9	30	32.6	27	5.6	27.4545	32	28.4	28.4727	25.4545	26.4	25.6	25.88	85	65	80	79.2857	31.0667	30.7	31	31.2071	24.6143	24.5	24.6	24.6929
1990	10	1	31	24.2	6.8	27	29.8	29	28.7	25.4778	27	25.8	25.9467	85.4118	81	87	80.5	31.3	33.8	31.9765	31.4857	24.7647	26.1	25.1353	24.8357
1990	10	2	31.6	24.6	7	27.4	30.2	27.2	27.8222	25.5789	24.6	25.4	25.8455	87.2105	63	87	82.9	31.5842	27.2	31.2	31.72	24.9526	22.5	24.8	25
1990	10	3	30.6	24.2	6.4	26	30.6	27.8	28	24.6	24.6	24.8	24.7	89	61	78	76	30	27	29.3	28.7	24.1	22.3	23.7	23.4
1990	10	4	32.4	26	6.4	27.1333	32	27.4	27.8833	25.21	24.6	25	25.7857	85.5556	55	82	82.6154	30.7526	26	30.1	31.4692	24.4737	21.8	24.1	24.8538
1990	10	5	31.6	24.6	7	25.8	30.2	26.4	27.2	24.2	24.6	25	24.6	88	63	89	80	29.1	27.2	30.7	29	23.6	22.5	24.5	23.5
1990	10	6	32	24	8	27	29.2	28	28	23.6	24.8	24.4	24.3	75	70	75	73	26.9	28.4	28.2	27.8	22.3	23.2	23.1	22.8
1990	10	7	34.6	23.8	10.8	27.2	29.8	29	28.8	24.2	24.8	25.6526	25.5733	78	67	87.7222	81.2857	28.2	28	31.85	30.7286	23.1	22.9	25.0611	24.4786
1990	10	8	31	24.4	6.6	26.2	30.4	25.6	27	24.2	25.2	23.8	24.4	85	66	86	79	28.9	28.6	28.3	28.6	23.5	23.3	23.1	23.3
1990	10	9	32.2	23.8	8.4	27.0696	24.2	24.8	28.1167	25.5	23.4	24	25.8	88.8	94	94	81.9167	31.59	28.2	29.3	31.5	24.95	23.1	23.7	24.8833
1990	10	10	32.4	24.2	8.2	25.8	29.8	26.4	27.1	24.2	24.8	25	24.7	88	67	89	81	29.1	28	30.7	29.3	23.6	22.9	24.5	23.7
1990	10	11	30.8	24	6.8	27.2667	30.2	26	28.18	25.53	25.4	24.8	25.7625	87.3333	68	91	81.0714	31.2889	29.3	30.5	31.0714	24.7722	23.7	24.4	24.6714
1990	10	12	31.4	23.8	7.6	26.2	24.8	25.8	25.6	24.4	24	24.2	24.2	86	94	88	89	29.4	29.3	29.1	29.3	23.7	23.7	23.6	23.7
1990	10	13	28.8	23.6	5.2	24	30.4	27.6	27.5545	23.2	26.3529	23.8	25.7733	94	71.8235	73	83.6923	27.9	31.3882	27	31.5538	22.9	24.8	22.3	24.9154
1990	10	14	31.8	24	7.8	27.2591	29.8923	27.8	27.8	25.51	26.2667	25	25.5438	85.9	74.6667	80	82.5714	31.355	31.5611	29.8	31.2786	24.8	24.8944	24	24.7857
1990	10	15	31.6	24.5	7.1	26.9	31.2	27	27.9091	25.2526	25.2	25.6	25.6125	86.1053	62	89	81.4667	30.8842	28.1	31.9	30.88	24.5474	23	25.1	24.5467
1990	10	16	32.2	25.2	7	27.087	31.2	28.2	27.3083	25.4286	26.2	25.2	25.46	87.1429	68	79	83.2667	31.3381	30.7	30.1	30.9467	24.781	24.5	24.1	24.5667
1990	10	17	32.2	26	6.2	26.8	27.8	27.8	27.7667	25.2316	25	25	25.8615	88.4118	80	80	83	30.9882	29.8	29.8	31.5273	24.6	24	24	24.8818
1990	10	18	32.2	25.6	6.6	26.8545	31.8	28	27.5167	25.3238	25.6	25.2	25.5875	88.55	61	80	84.6667	31.23	28.7	30.2	31.3467	24.735	23.4	24.2	24.7667
1990	10	19	32.8	25	7.8	26.219	30.2857	28.6	27.5818	25.1714	26.075	25.0889	25.4143	91.3333	73.3125	87.3889	84.5714	31.1842	31.025	30.7167	31.2571	24.6895	24.6063	24.45	24.7357
1990	10	20	31	24.4	6.6	26.6348	29.8154	28	27.3917	25.0667	25.9333	25	25.46	87.7619	73.6667	79	83.4	30.6905	30.7667	29.7	30.9733	24.4571	24.4944	23.9	24.6
1990	10	21	32	23.4	8.6	26.6	30	26.4	27.4	23.8	25.8	25	24.9	79	72	89	80	27.6	30.4	30.7	29.6	22.7	24.3	24.5	23.9
1990	10	22	32	24	8	26.8304	28.8	28.6	27.65	25.2	25	24.6	25.55	87.9	74	72	83.5833	30.96	29.2	28.3	31.1583	24.59	23.6	23.1	24.6917
1990	10	23	28.6	24.6	4	27.2	30.0077	25.4	27.8273	24.4	26.3111	24.2	25.5833	80	76.1111	91	84.0833	28.7	31.8111	29.4	31.2583	23.4	25.0333	23.8	24.725
1990	10	24	31.4	24.2	7.2	26.405	31	26.6	27.4375	25.0667	25	24.4	25.3909	89.5	62	84	84.2727	30.9056	27.7	29.1	30.9273	24.55	22.8	23.6	24.5818
1990	10	25	32.2	23.7889	8.41111	26.4895	28.8	27.2	27.32	25.1368	25.6	24.4	25.6273	89.6842	78	80	84.6364	31.0316	30.7	28.7	31.4091	24.6368	24.5	23.4	24.8091
1990	10	26	32.6	24.1222	8.47778	27.05	30.3429	26.6	27.6636	25.4789	26.4933	25	25.7091	89.1053	73	88	83.2727	31.5947	31.8667	30.6	31.4727	24.9263	25.0333	24.4	24.8182
1990	10	27	32.1385	24.7158	7.42267	27.1304	27.4	25.2	27.9154	25.5524	24.6	24.2	25.8625	88.6667	80	92	84	31.719	29.1	29.5	31.7933	25.0095	23.6	23.8	25.0267
1990	10	28	30.2	25	5.2	26.8	30.2	27	27.8	25.6	26.2	25.6444	26.0133	91	73	88.2222	83.7333	32	31.4	31.8444	32.0667	25.2	24.8	25.0722	25.18
1990	10	29	29.8	26.8	3	27	29.2	26	27	24.8	25.8	24.8	25.1	84	76	91	84	29.8	31	30.5	30.4	24	24.6	24.4	24.3
1990	10	30	31.2	24	7.2	27.2571	29.9714	27.2	27.9182	25.4632	26.0471	25	23.45	85.6111	74.8235	84	81.8	31.2947	31.2294	30.2	31.03	24.7789	24.6824	24.2	24.62
1990	10	31	31	25	6	26.8091	30	26.6	27.6769	25.3263	26.8	25	25.6857	88.6667	78	88	83.6667	31.2895	33.1	30.6	31.2667	24.7895	25.8	24.4	24.74
1990	11	1	33.4	25	8.4	26.2095	29.8	27.6	27.4833	24.9222	25.4	25.2778	25.5857	88.8824	70	90.7778	84.3333	30.5944	29.5	31.4056	31.2733	24.3833	23.8	24.8278	24.74
1990	11	2	31.8	24.2	7.6	27.3048	30	27.4	27.5	25.4632	26.6	25.1294	25.56	86.6316	77	89.1765	83.9333	31.3421	32.6	30.9882	31.22	24.7842	25.5	24.6	24.74
1990	11	3	30.4	26.8	3.6	27.6	29.8	28	28.4	25.1789	27	25.2	25.5667	88.7895	81	80	84.1333	31.0158	33.8	30.2	31.26	24.6211	26.1	24.2	24.7667
1990	11	4	31.1636	22	9.16364	27.4	29.4909	27	27.7143	25.8	26.0625	25.4533	25.5364	88	75.4375	88.1429	84.1	32.1	31.1937	31.3214	31.2	25.3	24.7125	24.8	24.73
1990	11	5	30.4	21.8	8.6	23.4	28.4	25.8	25.8	23.2	24.2	24.4	23.9	98	71	89	86	28.3	27.4	29.6	28.4	23.1	22.6	23.9	23.2
1990	11	6	30.2	23.4	6.8	27.4	29.6	26.6	27.5	25.6	23.6	25.4	24.9	87	61	91	79	31.6	25.2	31.6	29.5	25	21.2	25	23.7
1990	11	7	30.6	24	6.6	27.4	29.8	27.8	28.2	25.07	25.8	25.6	25.4286	86.7	73	84	83.5714	30.6	30.6	31.4	30.8857	24.405	24.4	24.8	24.5643
1990	11	8	30.4	24.4	6	26.555	29.6	27.8	27.3	25.0722	25	24.6	25.2533	87.0556	69	77	82.6667	30.6444	28.6	28.8	30.5533	24.4111	23.3	23.4	24.34
1990	11	9	29.8	26.8	3	26.65	29.2	28	27.1615	24.9053	25	24.8	25.3267	86.2105	71	77	84.2667	30.2368	28.9	29.2	30.8467	24.2053	23.5	23.6	24.5133
1990	11	10	30.6	24.2	6.4	26.7714	29.0786	28	27.1615	25.24	26.2105	25.8	25.5429	88.75	77.4211	84	85.8571	31.125	31.8632	31.7	31.4929	24.69	24.9737	25	24.8143
1990	11	11	30.4	26.8	3.6	26.4667	30.2	27.8	27.29	24.8526	26.4	25.4	25.3214	87.6667	74	83	83.2667	30.3579	31.9	30.8	30.6933	24.2684	25.1	24.6	24.44
1990	11	12	30	26.8	3.2	27.6	29.4143	27.8	26.9818	23.2	26.3368	23.4	25.4429	69	77.2632	69	85.6429	25.5	32.1	25.9	31.2143	21.4	25.1421	21.6	24.7143
1990	11	13	30.2	26.8	3.4	26.2105	30	27.8	26.7273	24.6778	25.2	24.8	25.2467	88.6667	68	78	85.4667	30.0667	28.9	29.3	30.8467	24.1056	23.5	23.7	24.5
1990	11	14	29	25.6	3.4	27.4	28.6	27.4	27.7	24.8	25.6	24.6	25	81	79	80	80	29.6	30.8	29.1	29.8	23.9	24.6	23.6	24
1990	11	15	29.2	26.8	2.4	27	28	26.8	27.1	24.6	26.6	25.2	25.5	82	90	88	87	29.3	33.9	31	31.4	23.7	26.1	24.6	24.8
1990	11	16	29.8	26.2	3.6	26.8	29.8	26.6	27.5	24.2	24.4	24.8353	25.1857	81	64	89.4118	86	28.5	27	30.4176	30.7571	23.2	22.3	24.3059	24.4571
1990	11	17	30	25.4	4.6	27.4	29.8	26.4	27.5	25.2	25.2	24.2	24.9	84	69	84	79	30.6	29	28.7	29.4	24.4	23.5	23.4	23.8
1990	11	18	29.6	24.6	5	26.6	29	26.8	27.3	24	25.6	25.6	25.1	81	76	91	83	28.1	30.6	32	30.2	23	24.4	25.2	24.2
1990	11	19	28	25.6	2.4	26.6	27.4	26.4	26.7	24.775	25.8	25	25.1176	89.1053	88	89	86.25	30.2526	32.1	30.7	30.5813	24.2263	25.3	24.5	24.3812
1990	11	20	28.8	25.4	3.4	27	28.6	27	27.4	25	25.4	25	25.1	85	77	85	83	30.3	30.3	30.3	30.3	24.3	24.3	24.3	24.3
1990	11	21	30.2	25	5.2	26.6	30.2	26.4	27.4	24.4	25.8	24.4	24.9	84	71	85	80	29.1	30.3	29.2	29.5	23.6	24.3	23.7	23.8
1990	11	22	30	24.2	5.8	26.6	29.2	25.6	26.8	24.4	25.2	24.6	24.7	84	73	92	83	29.1	29.4	30.3	29.6	23.6	23.8	24.2	23.9
1990	11	23	29.4	24	5.4	26.6	27	26.2	26.5	24.2	25.2	24.8	24.7	82	87	89	86	28.6	30.9	30.4	29.9	23.3	24.6	24.3	24.1
1990	11	24	29.8	25.8	4	27.4	29.2	26.6	27.5	25	25.4	24.2	24.9	82	74	82	79	30.1	29.9	28.6	29.5	24.1	24.1	23.3	23.8
1990	11	25	29.2	25.2	4	25.2	27.6	26	26.2	23.8	24.8	24	24.2	89	80	85	85	28.5	29.4	28.5	28.8	23.3	23.8	23.2	23.4
1990	11	26	29	23	6	26.2	28.2	26.6	26.9	24.6	25.2	24	24.6	88	79	81	82	29.9	30.1	28.1	29.3	24	24.1	23	23.7
1990	11	27	28.8	25.2	3.6	26.6	27.8	26.6	26.9	24	25	24.6	24.5	81	80	85	82	28.1	29.8	29.6	29.2	23	24	23.9	23.6
1990	11	28	29.6	26	3.6	26.8	29	26.8	27.3	24.6	25.6	24.8	25	84	76	85	82	29.5	30.6	30	30	23.8	24.4	24.1	24.1
1990	11	29	28.6	26	2.6	26.6	28.2	25.6	26.5	24.6	25.2	24.4	24.7	85	79	91	85	29.6	30.1	29.8	29.8	23.9	24.1	24	24
1990	11	30	29.2	24.2	5	25.6	28.4	26	26.5	24.4	25.2	24.2	24.6	91	77	86	85	29.8	29.9	29	29.6	24	24.1	23.5	23.9
1990	12	1	28.8	25.2	3.6	27	28	24.8	26.1	25	25	23.8	24.6	85	79	92	85	30.3	29.7	28.8	29.6	24.3	23.9	23.4	23.9
1990	12	2	28	24	4	25.4	27.2	25.4	25.9	24.4	25.6	23.8	24.6	92	88	88	89	29.9	31.8	28.4	30	24	25	23.2	24.1
1990	12	3	28.4	23.8	4.6	25.8	27.4	25	25.8	24.2	24.6	23.2	24	88	80	86	84	29.1	29.1	27.2	28.5	23.6	23.6	22.5	23.2
1990	12	4	28	24.8	3.2	25.6	27.6	25.8	26.2	23.8	24.6	24	24.1	86	78	86	84	28.3	28.9	28.6	28.6	23.1	23.5	23.3	23.3
1990	12	5	28.8	24.2	4.6	26.4	28	25.4	26.3	24	25	23.8	24.3	82	79	88	83	28.2	29.7	28.4	28.8	23.1	23.9	23.2	23.4
1990	12	6	28.2	23.6	4.6	25	27.4	25	25.6	23.6	23.8	23.4	23.6	89	74	88	84	28.2	27.1	27.7	27.7	23.1	22.4	22.8	22.8
1990	12	7	27	24.2	2.8	24.8	28.3687	25	26.38	23.2	25.2294	22.4	24.6267	87	76.4706	80	85	27.4	29.8353	25.4	29.6333	22.6	23.9824	21.3	23.8733
1990	12	8	28.8	23.7389	5.06111	25.735	28	25	26.5417	24.21	24.4	22.6	24.4769	88.3	75	82	83.6923	29.19	28.2	25.8	29.2154	23.62	23.1	21.6	23.6231
1990	12	9	28.4	23.4	5	25	28	22.2	24.4	23.2	22.6	21.2	22.3	86	63	92	80	27.2	23.8	24.5	25.2	22.5	20.3	20.8	21.2
1990	12	10	28.6	20	8.6	24	28.6	22.6	24.5	21.8	22	21.6	21.8	83	56	92	77	24.7	22.1	25.1	23.9	20.9	19.1	21.2	20.4
1990	12	11	29	20.6	8.4	24.6	27.6	24.8	25.5	22	23.6	23.2	22.9	80	72	87	80	24.7	26.5	27.4	26.2	20.9	22	22.6	21.8
1990	12	12	28.8	21.2	7.6	25.2	28.4	25.6	26.2	24	24.4	23.6	24	91	72	85	82	29	27.9	27.8	28.2	23.6	22.9	22.8	23.1
1990	12	13	28.4	23	5.4	24.8	28.4	25.6	26.1	24	25	24.2	24.4	94	76	89	86	29.3	29.4	29.3	29.3	23.7	23.8	23.7	23.7
1990	12	14	28.2	25.6	2.6	26	28	25.6	26.3	24.6	25.2	23.8	24.5	89	80	86	85	30	30.2	28.3	29.5	24.1	24.2	23.1	23.8
[truncated: 17 more rows]

## Sheet: 1990
			Temperature			Temperature				Temperature				Relative Humidity				Pressure				Dew temperature
[truncated: 366 more rows]

[truncated: 30 more sheets: 1991, 1992, 1993, 1994, 1995, 1996, 1997, 1998, 1999, 2000, 2001, 2002, 2003, 2004, 2005, 2006, 2007, 2008, 2009, 2010 …]
