# Supplementary material for: Direct, diffuse and total solar radiation data set in La Guajira, Magdalena and Cesar departments -Colombia
Source: Data Brief. 2020 Oct 15;33:106397. doi: 10.1016/j.dib.2020.106397 (PMC7599437; doi:10.1016/j.dib.2020.106397)
Supplement: Supplementary file 22 [file mmc22.xls]

## Sheet: 1983
			Temperature			Temperature				Temperature				Relative Humidity				Pressure				Dew temperature
Year	Month	Day	Maximum	Minimum	Max-Min	1899-12-31 07:00:00	1899-12-31 13:00:00	1899-12-31 19:00:00	Average	1899-12-31 01:00:00	1899-12-31 13:00:00	1899-12-31 19:00:00	Average	1899-12-31 01:00:00	1899-12-31 13:00:00	1899-12-31 19:00:00	Average	1899-12-31 07:00:00	1899-12-31 13:00:00	1899-12-31 19:00:00	Average	1899-12-31 07:00:00	1899-12-31 13:00:00	1899-12-31 19:00:00	Average		Month	Taverage	Hraverage
1984	1	1	20.2389	18.029	2.20989	20.2935	32.2	28.8	16.8194	19.5742	23.3839	21.9548	19.2419	74.7097	56.5161	73.7097	67.9032	23.2581	27.371	26.6935	24.8	19.2419	21.6258	21.2613	19.9258		January	23.1285	67.4766
1984	1	2	20.159	17.6216	2.53736	21.8	20.8226	27.4	16.5258	19.1581	24.0871	21.671	20.6355	82.6129	57.5161	75.4194	68.7419	22.7129	27.9484	26.3226	24.5452	18.9129	22.1645	21.0516	19.7871		February	18.9197	69.9406
1984	1	3	20.1923	17.7613	2.43101	22.4	31.2	17.3097	15.6839	19.5065	22.571	21.0484	19.0323	85.9032	54.3548	72.5161	63.7419	23.0258	26.4742	25.7	22.7032	19.2677	20.8839	20.4806	18.2903		March	19.9068	68.1892
1984	1	4	19.1334	17.1355	1.99792	20.6	31.4	17.4484	17.5548	19.1871	23.2065	21.8581	19.8419	82.1613	55.0645	74	65.1935	22.7323	26.8548	26.5548	23.5	18.9258	21.3484	21.1806	18.9806		April	19.3242	67.5263
1984	1	5	19.1068	17.971	1.1358	22	31.2	26.2	26.4	19.6928	22.2194	21.8355	19.5496	84.7118	50.7097	74.6774	62.3351	23.2225	24.5452	26.5871	22.1336	19.4065	19.5903	21.2032	17.918		May	17.507	64.821
1984	1	6	20.2589	18.0903	2.16857	21.8	29.8	17.3613	15.7226	19.7903	22.4129	22.5613	19.8355	78.8065	51.2903	76.3871	65.129	23.3677	24.9323	27.3097	23.4032	19.5161	19.8032	21.8419	18.9032		June	17.3976	65.771
1984	1	7	20.1157	18.0355	2.08023	21.8	32.4	26.2	26.7	19.8	23.2355	22.6484	21.3935	85.3548	55.871	75.6129	70.3226	23.4097	27.0129	27.3645	25.3323	19.5258	21.4452	21.871	20.4613		July	18.4027	71.6152
1984	1	8	20.2955	17.8314	2.4641	22.8	31.4	17.4065	16.6387	19.6194	22.2801	22.6968	20.3988	85.7742	53.6108	77.0645	67.8293	23.1677	25.9763	27.671	24.2314	19.371	20.5686	22.0226	19.533		August	18.9381	67.5995
1984	1	9	20.3255	17.9484	2.37711	22.2	30.2	28.8	27.5	19.9065	22.2806	22.4194	20.5484	85.5806	53.2258	75.9032	67.8387	23.6226	25.7581	27.0032	24.2903	19.6613	20.4968	21.6613	19.6581		September	18.737	69.4935
1984	1	10	20.3721	17.9226	2.44953	21.8	32.4	28.4	27.8	19.5742	23.1625	22.5332	21.2379	85.5806	55.642	75.6545	70.2268	23.0871	27.0119	27.3448	25.2271	19.3258	21.3777	21.794	20.3322		October	18.2306	64.2556
1984	1	11	20.3888	17.8161	2.57263	20.1032	33.2	28.6	16.6516	19.4645	23.2323	22.7806	21.3548	84.9355	55.4194	78.4194	71.0645	22.8258	26.9742	27.9581	25.3484	19.171	21.3903	22.1806	20.4452		November	15.8905	65.3197
1984	1	12	20.3122	17.5452	2.76701	20.2419	32.4	17.471	17.5968	19.6645	22.3645	22.7	20.5548	85.5161	52.7097	76.4194	67.6452	23.1742	25.8935	27.6161	24.3419	19.4032	20.5548	21.9774	19.6548		December	16.6183	63.7371
1984	1	13	20.3988	17.6645	2.73424	20.8	32	29.2	27.8	19.6839	22.3935	22.5452	20.5581	85.5161	53.2903	74.129	67.0968	23.2387	26.0032	27.0484	24.2677	19.4194	20.6129	21.6774	19.6129
1984	1	14	20.2722	17.5516	2.7206	21.8	32.8	28.2	27.8	19.4032	22.2484	22.6581	20.471	86.1935	51.7419	75.4194	67.3226	22.8548	25.5129	27.3871	24.1161	19.1774	20.3516	21.8839	19.5387
1984	1	15	20.2256	17.6903	2.53528	21.2	31.4	18.7065	16.7194	19.2871	23.9806	22.6097	21.9613	85.5806	52.5484	74.8387	67.2903	22.6226	25.5806	27.2484	23.8903	19.0323	20.3742	21.7968	19.3903
1984	1	16	20.2656	17.5018	2.76379	21.4	32.6	28.4	27.7	19.5935	22.2839	21.8226	18.9839	82.7742	49.4194	72.6129	62.129	23.1452	24.4516	26.3774	22.3645	19.3774	19.5258	21.0613	18.0968
1984	1	17	20.2456	17.7215	2.52404	21.2	34.2	29.4	28.5	19.5355	23.2065	22.7161	21.3581	84.6452	53.4194	74.4194	68.871	22.9226	26.6129	27.3871	25.1097	19.2129	21.2065	21.8839	20.3226
1984	1	18	19.1068	17.7129	1.39386	21.2	33.6	29	28.2	18.6839	23.1742	22.8226	20.5645	82.8387	54.1613	76.0323	67.6452	21.9548	26.6484	27.7742	24.3194	18.4484	21.2194	22.1	19.6452
1984	1	19	20.1923	17.635	2.55734	22.2	32.6	17.7355	15.8677	18.5774	22.2097	22.6742	19.6032	82.9032	51.871	75.129	64.5161	21.7839	25.4323	27.3903	23.0097	18.3548	20.3258	21.8774	18.6774
1984	1	20	20.2256	17.9677	2.25786	23.2	21.1032	28.6	17.8226	19.7355	24.1258	22.7065	22.2	85.5806	56.0323	70.7419	69	23.3	27.8226	26.2839	25.1484	19.4774	22.1194	20.9806	20.3516
1984	1	21	19.1334	17.4194	1.71405	23.6	33	29.4	28.9	19.1742	23.0645	21.9226	21.1419	84.6129	54.1935	72.0968	69.4194	22.3194	26.4419	26.4839	24.8161	18.8387	21.1161	21.1452	20.1387
1984	1	22	20.2722	17.8419	2.43028	22.2	32.2	29	28.1	19.5806	23.0293	22.5903	20.3521	82.4839	53.5442	73.8387	68.8616	23.0645	26.4591	27.1258	24.7809	19.3323	21.0714	21.7065	20.0891
1984	1	23	20.4587	17.6416	2.81707	20.1419	32.8	28.2	17.7806	19.5742	23.9903	22.7935	22.1226	85.4516	56.1613	75.5161	72.3548	23.0613	27.5774	27.6387	26.0935	19.3129	21.9677	22.029	21.1032
1984	1	24	20.2755	17.9323	2.34329	20.4	33.2	29.8	28.3	19.7677	23.2419	22.7806	21.4581	85.129	54.2581	74.6129	69.5161	23.3484	26.7968	27.5452	25.3548	19.4839	21.3129	21.9677	20.4742
1984	1	25	20.2822	17.9774	2.30479	21.2	32.2	17.8742	16.4995	19.6258	22.1236	22.7613	19.6029	82.6774	51.0468	74.6129	66.2976	23.1516	25.3336	27.4903	24.015	19.3774	20.2156	21.9419	19.4497
1984	1	26	19.1334	17.9645	1.16889	20.8	32.6	27.2	27	19.7581	23.9983	22.5387	22.0204	85.6452	56.6077	71.4194	69.2945	23.3355	27.7944	26.0194	24.9507	19.5097	22.057	20.8871	20.2123
1984	1	27	20.2922	17.8015	2.49074	20.4	33	27.6	27.1	19.7742	24.129	22.6398	22.0837	84.4516	56.4839	71.6587	68.9282	23.2806	27.9032	26.3259	25.0439	19.4484	22.1742	21.0114	20.2456
1984	1	28	20.3055	17.4785	2.82706	19.8	32.8	28.2	27.3	18.7742	24.0484	22.8452	21.3226	82.4516	56.3226	75.5484	69.9677	22.0645	27.6968	27.7581	25.1677	18.529	22.0452	22.0742	20.3452
1984	1	29	20.2922	17.8129	2.47929	21.8	32.2	29.8	28.4	19.3387	24.1935	22.8968	22.1355	85.6774	52.7742	73.7419	67.129	22.6774	26.029	27.6613	24.2613	19.0903	20.6355	22.0065	19.5968
1984	1	30	21.5642	17.9806	3.58356	22.2	31.8	29.6	28.3	19.471	22.3032	22.9355	20.5806	85.1935	49.7419	75.1935	64.0645	22.8871	24.629	27.8903	23.3097	19.1806	19.6323	22.1355	18.8355
1984	1	31	21.3444	17.9194	3.42508	19.8	32.2	28.6	27.3	18.8968	22.2871	22.6	20.5032	81.871	49.5161	74.5806	64.0968	22.2	24.4903	27.2032	23.1258	18.6129	19.5516	21.7774	18.7516
1984	2	1	20.3388	18.4935	1.84527	20.3645	22.0516	19.5419	18.6903	19.729	23.0968	23.3457	21.1879	85	53.8065	76.9865	68.795	23.2419	26.5	28.0974	24.9307	19.4387	21.1355	22.5066	20.1956
1984	2	2	20.2789	18.4452	1.83371	20.171	23.0742	19.7581	18.7419	19.7065	23.8935	23.7806	20.6839	83.0968	55.7419	77.7097	69.9677	23.3323	27.3323	28.9387	25.3452	19.4968	21.8452	22.9645	20.4516
1984	2	3	20.4187	18.5226	1.89615	20.5516	23.4839	19.6258	18.7935	19.9806	24.7968	23.3871	22.1903	85.4516	56.129	75.0323	70.871	23.7129	28.1839	27.8677	26.0258	19.7258	22.5774	22.3806	21.0903
1984	2	4	20.4387	18.7005	1.73819	20.7258	23.3677	19.6742	18.8194	20.0581	24.8903	23.4419	22.2516	84.7097	57.4194	75.6774	71.129	23.7548	28.5645	28.0613	26.1581	19.7548	22.7613	22.5032	21.1548
1984	2	5	17.9646	18.8161	-0.851509	21.1742	21.0387	19.5065	17.8452	19.7581	23.8871	23.3419	21.3097	84.6774	54.1935	77.3226	66.6452	23.3161	26.4903	28.0452	24.1097	19.4581	21.1581	22.4839	19.5516
1984	2	6	19.1201	18.5407	0.579396	20.9613	23.1839	19.8032	19.6871	20.329	24.8387	23.7032	22.2161	84.9355	57.5806	77.0323	74.3548	23.971	28.5	28.6839	27.0516	20.0452	22.7323	22.8484	21.8742
1984	2	7	19.2799	18.5	0.779917	21.3226	23.0645	19.4797	19.3965	20.571	25.0065	23.4422	22.1536	84.129	59.1935	76.1207	74.1894	24.2613	29.0419	28.1973	27.1351	20.2387	23.0419	22.5465	21.9005
1984	2	8	18.1211	18.7671	-0.645994	21.4968	23.1419	19.4871	19.6065	20.7968	24.9258	22.6065	22.2484	87.7419	58.4194	75	72	24.6516	28.7774	27.2387	26.2677	20.4903	22.8903	21.8129	21.2323
1984	2	9	19.0901	19.029	0.0610822	21.5355	21.9226	19.6194	18.7677	20.9161	22.9903	22.7323	21.4613	88.4516	54.2581	73.3548	69.0968	24.8968	26.3452	27.3226	25.2839	20.6484	21.0548	21.8548	20.4387
1984	2	10	19.2	19.0903	0.109677	20.7613	23.1935	19.729	18.7839	20.1742	24.8613	23.5323	22.3	85.3548	57.7742	75.2581	71.3548	24	28.5226	28.1645	26.2548	19.9129	22.7419	22.5419	21.2226
1984	2	11	19.24	18.9736	0.266389	20.6806	22.2194	19.7032	18.8065	20.0613	24.2226	23.5097	22.3226	85.0968	56.129	74.6452	71.2581	23.8065	28.0516	28.0968	26.3226	19.7774	22.2194	22.5032	21.2484
1984	2	12	19.2666	18.9806	0.285952	21.3968	23.1548	19.5065	19.6161	20.8548	25.2419	23.6548	22.5226	85.7419	59.4194	77.7419	75.5161	24.8194	29.5065	28.6774	27.6742	20.6161	23.2839	22.8258	22.2516
1984	2	13	19.18	18.2065	0.973569	21.3578	22.7896	19.8355	19.4564	20.6984	25.0239	23.6419	23.0893	87.6753	58.9386	75.6452	74.0229	24.5444	29.1596	28.3968	27.3149	20.4054	23.036	22.6839	22.0004
1984	2	14	18.2144	18.9581	-0.743704	21.3613	23.2258	18.7419	18.8032	20.6548	24.1419	22.9323	21.5871	87.6129	55.5806	75.4194	69.4194	24.4129	27.8258	27.8968	25.5742	20.3355	22.1161	22.1645	20.5968
1984	2	15	18.3342	18.9097	-0.575442	21.1968	23.6226	19.7677	19.8129	20.5903	24.2871	23.6484	21.4419	85.129	54.7097	75.4839	71	24.3677	28.0129	28.4323	26.2806	20.3129	22.1903	22.6935	21.2
1984	2	16	19.4664	18.8837	0.582726	20.629	23.371	19.9806	18.9516	19.8484	25.0774	22.9065	21.5097	83.7742	57.8387	72.129	68.2581	23.371	29.0355	27.5484	25.3903	19.5	22.9806	21.9419	20.4613
1984	2	17	19.4864	18.7548	0.73153	21.6323	22.3323	19.7935	18.9452	20.9065	24.2548	22.7742	21.6129	87.5484	56.0323	72.6129	68.3548	24.8065	28.1258	27.3065	25.4839	20.5839	22.2581	21.8258	20.5677
1984	2	18	19.2799	18.8806	0.399272	20.7806	21.9903	19.471	18.6129	20.1387	23.171	22.7226	20.8032	81.7419	53.8065	75.0968	69.3548	23.9226	26.6484	27.4677	25.4065	19.8355	21.2226	21.9194	20.5
1984	2	19	19.3665	18.9469	0.419563	20.7387	23.2742	19.9548	18.9258	19.9806	24.1258	22.9548	22.3548	83.9677	55.3548	73.2581	70.9355	23.5452	27.7581	27.729	26.3387	19.6419	22.0774	22.0452	21.2613
1984	2	20	19.4198	19.0226	0.39719	20.7516	22.3516	19.8419	18.9129	19.9419	22.3935	22.0258	19.1065	80.3871	50.6774	71.2581	63.4516	23.4516	25.6645	26.6065	23.5	19.5774	20.4387	21.2	18.9839
1984	2	21	20.8783	18.8839	1.99438	21.2978	22.6258	19.9323	18.6173	20.6318	24.2613	21.2774	20.6452	87.7419	54.871	69.3871	66.2976	24.4212	27.9742	25.8226	24.4778	20.3322	22.1774	20.5097	19.7028
1984	2	22	20.7118	18.9548	1.75692	21.0323	21.6032	18.9032	18.1226	20.3097	22.5806	22.7097	20.0032	81.1613	51.129	72.8387	65.6452	24.129	26.1032	27.2065	24.5387	19.9935	20.6548	21.7871	19.7806
1984	2	23	20.6252	18.8004	1.82477	20.8903	22.8258	19.1806	18.3161	20.2	23.5645	22.9419	21.7452	84.4839	53.129	71.7419	68.0645	23.9613	27.3323	27.5645	25.7226	19.9	21.5806	21.9387	20.6806
1984	2	24	20.6585	19.071	1.58751	21.2	22.3161	18.524	18.6606	20.5419	24.3968	22.6264	22.4233	85	57.4516	72.5578	71.3257	24.5645	28.5871	27.0851	26.5923	20.2516	22.529	21.6974	21.3944
1984	2	25	23.2092	19.371	3.83819	21.371	23.7129	20.029	19.1935	20.6484	24.4323	22.1516	21.8645	84.4194	54.0645	70.5484	68.7419	24.6774	27.4677	26.7774	26.0097	20.3355	21.6419	21.2871	20.8484
1984	2	26	22.9494	19.2866	3.66285	21.6541	21.0114	19.836	17.9646	20.9915	23.3923	22.8828	20.0358	84.3455	54.7763	72.3247	66.1311	25.004	27.3648	27.5879	24.8841	20.6984	21.5675	21.9238	19.9426
1984	2	27	21.764	19.429	2.33496	22.0226	23.4839	20.9677	20.0677	21.3484	25.029	23.6839	23.3548	87.9677	55.4516	74.9355	71.129	25.6032	27.8032	28.4516	26.6581	21.0613	22.1161	22.6903	21.4387
1984	2	28	22.7963	19.4161	3.38012	22.1323	22.107	19.6928	18.8337	21.2379	24.2114	22.8062	22.5432	86.743	55.9084	73.5567	71.026	25.3669	28.0941	27.5879	26.7854	20.9016	22.2302	21.9605	21.4943
1984	2	29	21.025	18.475	2.55	20.3	12.025	13.875	10.2375	19.65	23.475	22.425	21.85	82	47.25	72.125	60.125	23.3125	23.0875	27.2375	22.125	19.3375	18.35	21.6	17.8
1984	3	1	23.0959	19.6362	3.45973	22.7387	24.6355	20.7581	20.9129	22.071	24.9174	24.4012	23.2158	91.2581	56.5078	79.3174	73.9563	26.4613	28.6035	29.4959	27.4947	21.7839	22.7396	23.5088	22.1303
1984	3	2	23.1093	20.0325	3.0768	22.9742	23.5258	20.7387	20.0903	22.2677	24.9806	23.5968	22.5452	90.9677	54.9032	75.9032	68.3226	26.7677	27.7613	28.3935	25.7194	21.9742	22.0935	22.6774	20.6968
1984	3	3	23.1892	20.2556	2.93361	22.2323	24.4129	20.8968	20.0387	21.5484	24.2194	24.7355	21.8645	87.9032	55.9677	78.6129	68.6774	25.9065	28.0419	29.9806	25.9645	21.2613	22.2258	23.7839	20.8419
1984	3	4	24.3746	20.1124	4.26223	22.8226	24.4065	20.8226	20.9129	22.1323	25.2	23.9161	23.529	91.0645	58.3548	76.3226	74.1935	26.5516	29.2581	29.0161	28.0161	21.8226	23.1613	23.0065	22.4419
1984	3	5	24.1215	20.1324	3.98918	22.2161	24.5226	21.6308	19.7061	21.5129	25.9387	23.6554	22.5066	87.8065	57.7419	74.4558	68.1956	25.8161	28.9323	28.3871	25.6266	21.2097	23.0065	22.6564	20.6252
1984	3	6	24.2281	20.2522	3.97586	22.8871	24.4613	20.7384	20.7284	22.2032	24.9968	22.703	22.4333	91.1935	57.7097	71.1592	70.6264	26.6677	28.7871	27.1184	26.5057	21.9129	22.8871	21.7074	21.3444
1984	3	7	23.076	19.2633	3.8127	23.0065	24.2348	20.9194	20.6751	22.1194	24.0183	23.7871	22.5066	89.4839	54.7097	75.1613	70.2268	26.3903	27.5746	28.6194	26.5923	21.7419	21.9371	22.8129	21.401
1984	3	8	24.3213	19.3732	4.94818	22.971	24.6806	20.6618	20.7584	22.1871	26.0065	22.8162	22.5365	90.3226	59.129	73.5234	70.8928	26.5806	30.0032	27.5746	26.7388	21.8548	23.7839	21.9471	21.461
1984	3	9	23.1159	19.8493	3.2666	22.8161	24.7323	21.1258	21.1355	22.1	25.0258	23.7613	22.5581	91	56.0323	74.8065	70.2581	26.4645	28.6387	28.5452	26.5871	21.7871	22.7903	22.7484	21.4032
1984	3	10	22.9428	19.4631	3.47971	22.7161	24.471	20.8774	20.9065	22.0839	25.7742	23.6065	23.2774	91.5806	59.5484	74.9032	73.8065	26.4903	29.6	28.2613	27.4968	21.8129	23.6032	22.5968	22.1774
1984	3	11	22.9994	20.3122	2.6872	22.9548	24.5484	20.8677	20.9258	22.2581	24.9742	23.7387	22.5935	91.0968	57.0323	75.2258	70.7419	26.7387	28.6677	28.5355	26.7	21.9613	22.8258	22.7452	21.4839
1984	3	12	22.9994	20.0558	2.9436	22.8419	24.5129	21.0065	21.0097	22.1129	24.9484	23.6452	22.5742	90.7742	56.7419	73.0645	70.3548	26.5032	28.5839	28.1548	26.6097	21.8	22.7742	22.5581	21.4484
1984	3	13	23.1759	20.2789	2.89698	23.0774	24.6452	21.1194	21.129	22.1806	24.0226	23.7903	22.5935	89.3871	54.0968	74.129	69.5806	26.4548	27.3742	28.5161	26.571	21.8097	21.8516	22.7516	21.4161
1984	3	14	23.0527	20.3888	2.66389	23.2194	24.5452	20.462	20.6452	22.3677	24.9581	23.4556	22.4533	89.9355	57	75.2216	70.2934	26.8226	28.6355	28.1407	26.5157	22.0129	22.8	22.4966	21.3444
1984	3	15	22.8795	20.4454	2.43413	23.2129	24.5	20.4452	20.3581	22.4065	26.129	23.9684	23.6087	90.3226	60.6452	74.7222	73.4235	26.929	30.4581	29.113	28.1773	22.071	24.0484	22.9761	22.4999
1984	3	16	23.0693	20.2889	2.78044	22.3935	24.7968	21.3065	20.3581	21.629	25.2032	24.1387	22.0419	87.2581	56.871	74.871	67.8065	25.9645	29.0968	29.2548	26.1903	21.3032	23.0548	23.1452	20.9613
1984	3	17	23.3557	20.5919	2.76379	22.3767	23.7871	20.9323	18.9702	21.5642	25.0387	24.5258	22.5831	86.6431	55.2581	77.2903	67.796	25.8398	28.0226	29.4097	25.8431	21.2279	22.2097	23.471	20.7351
1984	3	18	23.2891	19.6895	3.59958	23.3226	24.7548	20.8806	21.0613	21.8581	24.1935	22.9097	21.9323	88.0968	54.7742	72.7742	68.3548	26.4323	27.8194	27.5839	26.0194	21.5806	22.129	21.9903	20.8839
1984	3	19	22.1769	19.8194	2.35754	23.3258	25.0581	20.9161	21.1742	21.829	24.2161	22.8129	21.8677	84.7097	53.871	71.5484	70.1935	26.3581	27.7226	27.2516	26.8387	21.5419	22.0677	21.8129	21.5806
1984	3	20	22.9095	20.6884	2.22102	23.3581	24.6968	19.9581	19.2387	21.6968	24.8419	21.3323	21.0548	86.7419	56.2903	68.2581	65.5161	26.0258	28.2968	25.7742	24.8871	21.3355	22.6452	20.5065	20.0129
1984	3	21	22.7763	20.0391	2.73715	21.9839	23.4516	20.1774	19.2968	20.4065	24.1581	22.7677	21.8806	81.2258	56.8065	71.4516	68.2903	24.6323	28.0129	27.1806	25.9258	20.1032	22.2355	21.7581	20.8355
1984	3	22	23.9883	20.0491	3.93923	22.7742	23.7581	20.5453	19.8793	21.2323	24.2613	20.9415	20.9282	84.3226	56	67.9625	65.6649	25.7032	28.1419	25.2137	24.8574	20.9323	22.2774	20.139	19.9426
1984	3	23	24.1848	19.7661	4.41873	22.7484	23.771	19.1484	19.3903	21.171	23.4194	21.4516	21.2516	80.871	53.0323	68.3871	65.6452	25.5548	27.0419	26.0452	25.2419	20.8548	21.4258	20.6323	20.1903
1984	3	24	22.2069	19.7394	2.46743	21.7452	22.6935	20.0258	19.271	20.2387	21.6484	21.2677	19.4065	78.0968	48.5484	66.4194	62.6774	24.3806	24.8677	25.5194	24.0452	19.9387	19.729	20.2806	19.2581
1984	3	25	22.9827	19.8993	3.08345	22.5129	23.3452	20.2	20.1806	20.9871	23.5065	22.3032	22.0226	84.6452	55.5161	69.7097	68.9677	25.3129	27.5516	26.971	26.3387	20.6903	21.7	21.4097	21.0355
1984	3	26	24.2281	20.2522	3.97586	22.2581	23.4903	19.4564	18.7838	20.6161	22.471	22.1569	20.2589	80.8065	51.9677	73.4901	64.0333	24.9871	26	27.2849	24.2947	20.3	20.6097	21.4776	19.3665
1984	3	27	23.2524	20.0425	3.20999	22.8935	23.5258	21.0774	20.271	21.3677	23.4387	21.3968	20.4419	84.6452	53.5806	66.0968	62.6452	25.971	27.1548	25.6774	24.2742	21.0742	21.5032	20.4419	19.4226
1984	3	28	22.0037	19.9825	2.02123	22.9516	22.4194	20.6385	18.9636	21.2194	22.5645	22.1802	21.1347	83.3548	49.9355	70.1602	62.8678	25.571	25.1581	26.8887	24.2348	20.871	19.9065	21.3078	19.3598
1984	3	29	23.3956	20.0325	3.36316	23.0427	23.642	19.9559	20.1956	21.2845	23.3124	22.3434	22.047	82.9802	52.6785	69.5609	67.2633	25.7465	26.9419	27.1717	26.2993	20.9215	21.3311	21.4676	20.9815
1984	3	30	20.9448	20.0425	0.902393	23.016	23.3623	20.4787	19.9059	21.3211	23.3457	23.016	21.128	83.6462	50.514	73.6233	62.4683	25.8697	25.8364	27.9809	24.0949	21.0015	20.4787	22.1602	19.2832
1984	3	31	23.4023	20.1956	3.20666	22.2901	22.1303	19.5163	18.9303	21.5509	24.1382	23.692	21.9205	80.6826	55.0094	75.5546	70.6264	26.2826	27.8443	28.6402	27.245	21.2545	22.067	22.7663	21.7473
1984	4	1	23.1958	20.0591	3.13673	23.2058	21.9704	18.7371	18.9503	22.2368	23.3823	20.3788	20.2922	85.5775	54.41	65.1322	63.1009	26.9086	27.2816	24.7309	24.2547	21.8439	21.4743	19.5929	19.3365
1984	4	2	22.0171	20.1757	1.84142	23.0893	23.0527	21.2945	18.927	23.1426	24.1282	23.7586	22.8728	86.6764	56.2081	75.8876	68.0957	27.0851	27.9675	28.7634	26.2959	21.9438	22.127	22.8262	20.9715
1984	4	3	23.2624	20.1557	3.10676	24.0216	23.5588	20.6718	20.0824	22.8961	23.2824	22.9528	21.1113	87.8085	52.2123	74.3559	64.7659	27.5879	26.8054	27.9575	25.1105	22.4333	21.2146	22.1403	20.0524
1984	4	4	24.5011	20.8916	3.60957	22.9727	24.7709	21.0181	20.2456	22.1636	25.2271	24.8341	22.9394	86.7097	56.3746	76.4537	69.8273	26.8986	29.2029	29.9721	27.3382	21.8306	23.0027	23.7686	21.7873
1984	4	5	24.5611	21.2246	3.33652	23.369	23.6254	20.8583	20.2223	22.5365	25.1138	24.8175	23.8651	86.7097	55.8085	78.9844	73.0239	27.538	28.8433	30.2252	28.527	22.2102	22.8629	23.8818	22.7163
1984	4	6	23.3424	21.3911	1.9513	24.1948	23.5621	18.7704	18.2643	23.3357	25.1771	24.0083	23.0993	89.7066	56.4745	76.0541	69.0947	28.517	29.1097	28.7401	26.9319	22.9927	23.0127	22.5732	21.3311
1984	4	7	23.369	20.8783	2.49074	24.0949	22.3634	20.6951	19.1001	23.2624	25.1571	23.8318	22.9528	90.0395	54.2102	75.9209	67.796	28.4171	27.9542	28.9199	26.3825	22.9294	22.097	22.9195	21.0214
1984	4	8	24.3746	21.2845	3.09011	23.4522	23.5688	20.6352	19.1101	22.6897	26.0662	24.8341	23.955	87.1426	56.2747	79.1509	71.026	27.8743	29.0597	30.2751	27.7744	22.3834	22.9727	23.9184	22.037
1984	4	9	23.1825	21.118	2.06452	24.1116	21.9804	20.3488	18.9536	23.2691	25.1072	24.8008	23.8851	89.9396	57.1405	81.3486	72.2248	28.4137	28.2672	30.4416	27.7245	22.9394	22.2701	24.0183	22.0237
1984	4	10	23.2425	21.4243	1.81811	24.2514	23.5788	20.4254	20.0058	23.4289	25.1371	24.6643	23.8785	90.0062	56.0083	79.9501	73.6233	28.7101	28.9365	30.0354	28.6102	23.1093	22.9128	23.8019	22.7596
1984	4	11	23.2891	21.4177	1.87138	24.3347	22.5732	20.6052	19.19	23.4089	24.2214	24.621	23.0227	89.2737	54.4766	78.4849	70.4932	28.6135	27.8909	29.8256	27.528	23.0427	22.057	23.6653	21.9138
1984	4	12	23.1492	21.4443	1.70489	24.2214	23.2491	19.6162	19.0302	22.43	23.9784	23.9217	21.1779	85.6441	54.3101	77.2862	65.3652	27.2683	27.4281	29.2229	25.237	22.0504	21.8506	23.1026	20.159
1984	4	13	24.3746	21.098	3.27659	24.2015	23.1159	19.563	18.9736	23.1825	25.1505	23.2724	22.1636	88.4745	56.1415	74.9886	65.6982	28.124	28.184	28.6102	25.5334	22.7829	22.2535	22.4899	20.3122
1984	4	14	23.3623	20.432	2.93028	23.4289	24.3546	20.4287	19.8959	22.6298	26.0162	23.8884	23.016	86.8429	59.3715	77.3195	71.3923	27.7378	30.1086	29.1796	27.6279	22.3234	23.8318	23.0527	21.9671
1984	4	15	24.3347	21.1779	3.15671	24.1448	23.2092	20.7151	20.0491	23.1892	24.3247	23.1093	22.1802	88.8741	57.2071	73.2903	68.3621	28.1906	28.5103	28.114	26.6289	22.8096	22.4466	22.2268	21.1646
1984	4	16	23.349	21.3844	1.96462	24.2747	21.2678	18.8937	18.2443	23.4556	21.6241	23.1426	20.5486	86.6764	48.1498	73.1904	62.3684	28.7634	24.9507	28.1407	24.5311	23.1259	19.7461	22.2635	19.5297
1984	4	17	23.2225	20.835	2.38751	22.6964	22.3501	19.6395	19.0968	21.804	23.4256	23.2325	22.2835	82.7804	51.5463	74.6556	65.9646	26.6256	26.3326	28.5103	25.8597	21.441	20.7351	22.4533	20.4986
1984	4	18	24.328	21.4643	2.86368	24.3147	23.662	20.5286	20.0658	22.5732	23.4922	23.9251	22.2335	86.077	53.8439	76.7867	68.4287	27.5646	27.3981	29.1596	26.7055	22.2035	21.5775	23.0527	21.2112
1984	4	19	23.9084	21.3311	2.57732	23.5488	24.3979	20.6252	20.0158	21.6708	24.3613	24.2214	22.2801	81.6483	57.4069	79.7836	69.5276	26.2726	28.6335	30.0953	26.9752	21.2479	22.5099	23.5555	21.3511
1984	4	20	24.4745	21.1313	3.34318	24.4512	22.0604	20.1823	18.8271	22.7263	22.4966	23.682	21.3578	86.0104	51.9126	77.5193	64.333	27.831	25.4202	28.7933	24.7875	22.3634	19.9759	22.8595	19.6529
1984	4	21	24.3147	21.1713	3.14339	24.2114	23.0626	19.0002	19.6795	22.4633	22.3634	22.0037	21.1713	86.2768	52.6785	74.256	67.2966	27.3848	26.0096	26.9519	25.4502	22.117	20.5719	21.3677	20.2989
1984	4	22	22.1369	21.3977	0.73923	23.5388	22.1869	19.4331	18.0745	21.9538	21.744	22.8828	19.6828	84.1124	48.9823	71.5588	56.308	27.0119	24.7109	26.902	21.8872	21.6674	19.3299	21.3245	17.3086
1984	4	23	24.1082	21.5442	2.564	24.3446	22.1336	19.2999	17.9347	22.683	22.41	23.7952	21.2945	86.8096	52.4787	75.9542	64.1998	27.8177	26.0928	28.0042	24.5677	22.3667	20.6518	22.1969	19.563
1984	4	24	24.368	21.5109	2.85702	23.5455	22.3434	20.452	19.1201	22.047	23.5155	22.8096	21.3511	84.7784	53.1446	74.8221	64.666	27.2783	26.6989	27.7444	24.8475	21.7973	20.9082	22.0271	19.6795
1984	4	25	24.0783	21.4776	2.60062	23.692	22.7563	20.2289	19.7927	22.8395	23.2291	23.066	21.3511	83.3798	56.8408	76.6868	67.6296	27.0751	27.2516	28.3371	25.8065	21.6974	21.5309	22.3734	20.492
1984	4	26	22.7496	21.3611	1.38855	23.7852	22.683	19.8926	19.6296	22.117	24.045	22.8828	22.1702	83.4131	59.0052	77.8522	70.6597	27.235	28.1673	28.1407	26.832	21.7873	22.2835	22.2635	21.3011
1984	4	27	22.8429	21.2079	1.63496	23.4223	24.0849	20.1923	19.7661	21.8239	24.2248	22.0404	19.5829	80.4828	58.872	73.6233	64.7992	26.7288	28.5736	26.9586	24.6843	21.5242	22.4433	21.3777	19.6029
1984	4	28	25.1138	21.2545	3.85931	23.5888	23.1292	20.1856	19.846	22.047	23.2758	22.8662	21.3245	84.0791	54.5432	74.8554	66.2643	27.185	27.1118	27.831	25.6433	21.764	21.441	22.087	20.3921
1984	4	29	25.1538	21.6807	3.47305	24.5444	22.9827	20.0724	19.7028	22.9028	24.2015	21.8539	22.1403	86.7763	56.8075	71.7586	68.8283	28.2073	28.194	26.4891	26.5856	22.5931	22.2901	21.0747	21.158
1984	4	30	25.287	20.7184	4.56857	24.5178	24.0416	20.492	20.8683	22.6997	25.1605	23.9018	23.9217	85.7107	60.6368	78.2518	74.8887	27.7411	29.6125	29.2928	28.8666	22.3201	23.2991	23.1426	22.9195
1984	5	1	22.9228	19.0581	3.86472	21.8065	20.8194	18.0839	17.3065	20.0516	23.1825	21.6129	20.3088	76.5161	57.1738	71.5806	64.9657	24.2516	27.235	26.7097	24.4845	19.6645	21.4743	21	19.4797
1984	5	2	20.8117	20.0484	0.763267	22.071	20.2065	17.3226	16.229	20.471	21.8323	21.8677	19.7903	74.7097	51.8065	75.0645	60.4516	24.1258	25.6226	26.7419	22.9323	19.3742	20.1742	21.2387	18.2032
1984	5	3	21.7507	20.0645	1.68616	23.0645	21.1226	17.3871	18.071	20.5677	21.7548	22.0871	19.7774	77.2581	52.5484	75.0645	62.8387	25.2484	25.6032	27.0903	23.9097	20.2387	20.1677	21.4581	19
1984	5	4	21.6641	20.1194	1.54475	22.9871	19.9613	17.3097	17.1419	20.471	22.6645	22.0968	20.6613	77.4516	56.0323	75.9032	66.0968	25.0871	26.8484	27.1935	25.071	20.1452	21.0806	21.5161	19.8742
1984	5	5	20.179	19.8419	0.337045	21.929	21.1871	17.6516	17.2677	20.5161	22.5355	22.0065	19.7161	75.871	53.8387	74.1613	65.6452	25.3097	26.3355	26.8194	24.8	20.2839	20.8194	21.3323	19.7452
1984	5	6	17.928	19.871	-1.94298	22.8323	19.9548	17.6383	17.0123	21.2774	22.729	21.3611	20.5319	81.2903	56.0645	70.5931	65.4651	26.1581	26.9968	26.256	24.9407	20.9871	21.1548	20.7184	19.7494
1984	5	7	21.4909	18.4032	3.08772	22.9097	19.8258	17.7032	17.2452	21.3161	22.7677	20.8516	20.829	80.7419	57.2903	70.9677	67.0968	26.1645	27.3484	25.9968	25.5258	21.0032	21.2806	20.3677	20.1032
1984	5	8	21.6508	19.6065	2.04433	23.1548	21.0129	17.7355	18.2581	21.5548	22.5806	20.3935	19.8387	80.9355	55.4516	68.4194	63	26.629	26.6387	24.8419	24.0032	21.2613	20.9613	19.7742	19.0645
1984	5	9	20.5985	20.0129	0.58564	22.9484	19.3998	17	16.0133	21.329	21.5376	20.9613	19.7761	80.6129	51.18	69.4194	59.9709	26.2	24.5344	26.0516	23.0893	21.0065	19.2566	20.3871	18.211
1984	5	10	21.8639	20.1419	1.72196	23.0626	21	16.6452	16.7725	21.3378	23.5419	20.6742	20.5519	79.9501	57.6452	71.4516	66.1644	26.2593	27.8258	25.6742	25.0206	21.0015	21.8613	20.2194	19.7927
1984	5	11	20.6318	19.1677	1.4641	23.3677	20.3613	17.3548	17.729	20.8452	22.7742	21.0484	19.3323	73.9677	53.3226	68.9677	62.3548	25.7484	26.7548	26.1935	24.5516	20.5226	21.0258	20.4548	19.3323
1984	5	12	22.9561	19.7226	3.23351	22.4233	19.1806	17.6839	16.1565	19.866	21.9387	21.3444	19.8427	73.9896	49.4516	71.3257	58.9053	24.5877	24.8065	26.286	23.0327	19.5829	19.4774	20.7351	18.201
1984	5	13	20.512	20.1742	0.337773	23.4645	21.1871	17.4581	18.2129	21.7839	21.8323	20.2839	19.1129	80.8387	52.9355	70.5161	60.7742	27.0774	25.8258	24.9032	23.2774	21.4742	20.2774	19.7677	18.3935
1984	5	14	21.784	20.1677	1.61623	23.2387	21.4	18.2613	18.5903	20.7742	23.6387	20.7613	20.0129	77.4839	55.6452	67.9032	62.2581	25.6387	27.7903	25.5129	24.2419	20.4645	21.8484	20.1194	19.1806
1984	5	15	21.6907	20.2645	1.42622	23.0323	21.5548	17.9935	18.4839	21.3613	23.729	20.5742	20.7355	80.4839	55.8065	68.3871	64.8387	26.2452	27.9774	25.1839	25.0484	21.029	21.9581	19.9419	19.8677
1984	5	16	21.6008	20.9226	0.678252	23.0194	20.7051	17.7032	17.8681	21.5548	22.4699	22.1032	20.5652	78.5806	54.4766	75.3548	68.1623	26.7097	26.4758	27.129	25.9763	21.2935	20.845	21.5194	20.5819
1984	5	17	22.7763	20.1032	2.67305	22.9871	20.6839	17.4903	18.0355	21.4065	22.5355	22.2387	21.5194	81.2581	55.0323	75.1613	68.4516	26.4065	26.4613	27.4387	26.0871	21.1194	20.8774	21.6355	20.6742
1984	5	18	21.3478	20.6323	0.715505	23.1935	19.6581	16.9024	16.626	21.5548	23.5548	19.2733	19.6296	77.3548	54.8065	66.9303	60.0042	26.6129	26.7258	23.6753	22.6897	21.2355	21.0258	18.7938	18.0112
1984	5	19	22.7563	20.6581	2.09823	22.0968	19.7806	17.6774	16.3226	20.6903	23.4323	20.6774	20.7613	78.9355	56.1613	71.7097	64.6452	25.6419	26.6387	25.7419	24.371	20.4484	20.971	20.2548	19.2516
1984	5	20	20.5319	20.0581	0.473881	22.9032	20.8065	16.5613	17.1355	21.4387	23.5097	21.3548	21.5387	81.2903	58.5484	73.4839	69.3548	26.4774	27.8742	26.3774	26.229	21.1484	21.8903	20.8355	20.7516
1984	5	21	21.5575	19.7742	1.78335	22.071	19.8387	17.7871	16.3774	21.2645	23.4489	21.3613	20.4853	74.4516	57.0073	72.129	63.2674	25.1548	26.9586	26.2613	23.9217	20.1935	21.0847	20.7774	18.9336
1984	5	22	21.1446	20.8916	0.25307	22.8968	20.9484	17.7194	18.1613	20.6387	23.3548	21.2774	20.629	79.4194	56.9677	72.0323	66.2258	25.5903	27.3774	26.0645	25.0097	20.4258	21.629	20.6839	19.8548
1984	5	23	23.8951	20.0129	3.88221	22.8645	21.2968	17.6903	18.2484	21.1677	22.8452	22.3634	21.4377	80.2258	54	75.7877	67.5963	25.8742	27.0097	27.8343	26.0162	20.8194	21.1645	21.8339	20.5852
1984	5	24	20.2889	20.6258	-0.336941	22.0774	20.9871	17.5774	17.2	20.471	22.4499	21.529	19.6462	75.3226	55.0094	73.5484	60.5036	24.2355	26.4957	26.7	22.8629	19.4387	20.8649	21.0161	18.1111
1984	5	25	21.5442	20.5419	1.00229	22.0677	21.1806	17.5097	17.2452	21.3548	23.349	21.1247	21.3211	77.9677	54.5099	73.8897	63.001	25.2452	26.4425	26.1561	23.7153	20.2484	20.8216	20.6685	18.8171
1984	5	26	21.4377	20.4581	0.979605	22.7516	20.1161	16.729	17.2903	21.3161	22.7806	21.2065	20.6645	78.9355	55.7742	72.9032	69.1935	26.3129	27.071	26.0774	26.1677	21.0742	21.2065	20.6516	20.7355
1984	5	27	22.4699	20.5613	1.90864	22.8258	20.7871	17.471	18.0484	21.2452	23.3548	21.4	21.4258	81.0645	59.3548	74.3548	69.871	26.1032	27.6548	26.5484	26.0613	20.9419	21.7871	20.9226	20.6742
1984	5	28	21.5376	19.3613	2.17627	22.8452	18.4341	16.8645	15.9767	21.3097	22.2768	20.6258	20.4587	81.3548	52.9448	70.4194	63.1675	26.2097	25.1105	25.5387	23.8052	21.0161	19.8427	20.1097	18.8803
1984	5	29	20.3721	20.0129	0.359209	22.9613	21.0645	17.8323	18.2806	21.2387	22.5806	21.1935	20.5677	80.2581	54.6774	71.8065	65.0323	25.9839	26.5032	25.9516	24.771	20.8903	20.8935	20.5839	19.7065
1984	5	30	21.5309	20.5419	0.98897	22.7871	21.2452	18.3226	18.5419	21.1806	22.7226	21.7871	20.8129	81	54.1935	71.6774	65.2581	25.9774	26.7645	27.0419	25.2806	20.8742	21.0419	21.1839	19.9871
1984	5	31	17.9813	20.5935	-2.61228	22.8516	20.2774	17.6516	17.3387	21.2323	22.7097	20.6065	19.8581	80.871	51	71.6129	60.5484	26.0484	25.529	25.5871	22.9806	20.9161	20.1226	20.1645	18.2355
1984	6	1	24.7409	21.1742	3.5667	23.6323	19.9226	18.3742	17.2065	22.1032	22.5	21	20.5419	84.4194	52.2581	72.5484	62.8387	27.2065	25.2677	25.6161	23.6839	21.8097	19.9871	20.4258	18.8839
1984	6	2	21.7041	20.5419	1.16212	23.6032	19.4864	17.3686	16.8658	22.0355	21.3444	21.3045	20.4287	84.3226	50.281	72.5245	62.8012	27.0871	23.8485	26.3159	23.6121	21.729	18.8937	20.765	18.7738
1984	6	3	23.5022	20.6581	2.84412	22.7484	19.5677	16.5097	16.1323	21.2194	23.4194	22.129	22.2581	81.5161	57.2258	74.4839	67.2258	26.0742	26.8419	26.3581	25.071	20.9387	21.0935	20.8323	19.8871
1984	6	4	22.6331	20.7613	1.8718	23.0065	19.3598	17.071	16.596	21.4	23.2891	19.2258	19.483	80.9355	55.642	67.0968	59.8377	26.3516	26.4225	23.3484	22.4433	21.0903	20.8183	18.6935	17.8814
1984	6	5	23.5155	20.5806	2.93486	22.1484	20.9161	17.8839	18.2677	21.1548	23.5226	21.2645	21.4129	77.1935	57.3871	70.0323	64.5161	25.0484	27.7581	25.8258	24.8065	20.129	21.8419	20.5516	19.7484
1984	6	6	22.6164	20.4742	2.14225	22.1935	18.9742	17.7419	16.4677	21.2903	21.9806	19.9484	18.3871	77	51.3548	67.7097	55.1613	25.2484	25.071	24.7806	21.3452	20.2355	19.6355	19.4645	16.8581
1984	6	7	22.6497	21.5677	1.082	23.662	19.929	17.9946	16.7625	22.7763	24.2348	21.9105	22.1436	86.2435	56.1415	75.2882	67.7627	27.9342	27.3215	26.9353	25.6699	22.42	21.5609	21.3444	20.4087
1984	6	8	22.9028	21.5032	1.39958	23.6839	17.4219	16.5484	14.0354	22.8645	21.6175	20.271	19.6429	87.0323	48.1498	69.6774	57.0073	28.1032	23.3557	24.7871	21.6008	22.5516	18.3675	19.7065	17.1588
1984	6	9	24.2281	21.1	3.1281	23.4774	20.3806	18.5226	17.271	22.5548	23.5613	23.1677	22.3	86.2258	55.871	79.0645	70.8065	27.471	27.6355	28.6968	26.9645	22.1839	21.7581	22.6097	21.4161
1984	6	10	23.8951	21.529	2.36608	23.671	21.7906	17.6774	17.7382	21.9935	25.247	21.4774	20.5153	84.0968	61.103	70.3226	63.1342	26.9774	29.8023	25.6226	23.9584	21.6871	23.4056	20.1806	18.9669
1984	6	11	21.5242	21.3419	0.18231	23.7355	22.0516	19.0581	19.3452	22.8194	24.4194	22.3484	21.5581	86.4194	60.129	73.8065	68.129	27.9548	28.9226	27.4871	26.1581	22.4645	22.7226	21.6742	20.7194
1984	6	12	22.4966	21.5161	0.980437	23.7677	21.7806	19.2742	18.9419	22.2	24.3355	22.071	21.5355	84.6452	59.7419	76.6129	69.3548	27.4581	28.7581	27.2484	26.2419	21.9323	22.6097	21.5548	20.7613
1984	6	13	22.6897	21.3344	1.35525	23.6968	22.4	17.8258	18.3774	22.6871	24.5935	22.329	21.5871	85.6129	60.0968	72.6129	65.5161	27.6452	29.3097	26.5129	25.229	22.2935	22.9161	20.9194	19.9548
1984	6	14	22.3501	20.7419	1.60812	23.7355	20.7806	18.221	17.6849	22.8968	24.1016	22.077	21.3078	86.9677	57.873	76.9199	66.3975	28.1548	27.2749	27.3848	24.7675	22.5742	21.5276	21.5908	19.6595
1984	6	15	22.6697	21.071	1.59875	23.4065	21.0452	18.129	17.9226	22.6323	24.6323	21.9097	22.2452	87.3548	60.1935	77.0323	72.2581	27.7194	29.371	26.9677	27.0387	22.3226	22.9516	21.4097	21.4516
1984	6	16	21.7507	21.2712	0.479501	23.471	20.0903	17.0806	16.5	22.5226	22.7032	21.7484	20.7161	86.0645	53.5484	72.4194	63.2258	27.3935	25.9452	27.0323	24.2065	22.1387	20.3323	21.1871	19.1548
1984	6	17	22.5598	21.2742	1.28564	23.7226	20.9161	17.6161	17.2	22.0581	24.5419	22.329	20.7484	84.1613	60.1613	76	66.4194	27.1129	29.1581	27.6065	25.2516	21.7452	22.8387	21.7613	19.9774
1984	6	18	23.8452	21.481	2.3642	23.7484	22.0452	18.729	19.1548	22.7806	24.5613	22.8795	22.2235	86	61.129	77.1863	70.8262	27.8419	29.3484	28.1107	26.9786	22.4	22.9452	22.2435	21.3844
1984	6	19	23.9684	20.4968	3.47159	23.5581	20.6119	19.0613	17.958	22.7484	24.4279	23.4194	22.3068	87.129	58.7388	76.3226	70.2934	27.9065	28.8899	28.9355	27.0984	22.4452	22.6697	22.7161	21.4377
1984	6	20	22.703	20.6645	2.0385	23.7161	19.9871	18.9097	17.4129	22.9	24.5111	23.3032	22.3834	87.0968	57.4735	77.2258	67.7627	28.1581	28.0574	28.8258	26.1561	22.5935	21.9505	22.6419	20.6552
1984	6	21	22.9428	21.4355	1.50728	23.6129	22.271	18.5935	19.129	22.7839	25.5516	22.329	22.4323	87.0323	61.871	75.9677	71.5161	27.9452	30.4903	27.6258	27.3323	22.4548	23.7935	21.7677	21.6
1984	6	22	21.5442	21.4645	0.0797086	23.8581	21.3677	18.1548	18.1452	22.9613	24.671	22.7742	23.2161	86.5806	56.7097	79.0968	71.2903	28.2323	28.4226	28.0161	27.2839	22.6129	22.1806	22.2194	21.5839
1984	6	23	21.4576	21.5419	-0.0842872	23.7935	20.0387	18.7484	17.3613	22.0129	24.5032	23.1161	21.5806	83.2258	57.129	77.1613	65.4839	26.9387	27.9161	28.4516	25.1226	21.6613	21.8968	22.4387	19.9065
1984	6	24	23.7619	21.4258	2.33611	22.7871	21.8194	18.1944	17.7016	22.7806	24.4065	22.8362	22.1569	84	60.3548	77.8189	68.3288	26.9839	28.9323	28.0907	25.8065	21.671	22.7065	22.2169	20.4653
1984	6	25	21.3977	20.3742	1.02352	23.4645	19.6774	18.5161	17.1806	22.5742	23.7806	22.3484	21.5935	86.4516	59.4194	75.7742	69.0968	27.5161	28.5194	27.6548	26.3161	22.2032	22.2194	21.7806	20.8
1984	6	26	22.4766	21.2774	1.19917	23.5419	18.9419	18.471	16.3516	22.6968	24.5613	23.1677	22.3903	86.7419	55.5161	78.2903	65.7419	27.7645	27.2097	28.6839	25.2452	22.3613	21.2581	22.5645	19.9581
1984	6	27	20.3788	21.2452	-0.866389	23.4387	19.1871	18.7097	16.3677	21.5871	23.6258	22.0437	20.3588	82.4839	52.0645	74.4558	59.1717	26.1161	25.8258	27.0718	22.4766	21.1774	20.2774	21.421	17.8814
1984	6	28	22.8695	21.1226	1.74693	23.5903	22.1484	18.4968	19.0581	22.7032	25.4645	22.4129	21.5774	83.2581	60.6452	75.4839	70.6774	27.7484	30.1355	27.7484	27.1387	22.3484	23.6032	21.8355	21.5032
1984	6	29	21.4643	20.9355	0.528824	23.4387	18.729	17.9484	15.4548	22.5355	24.4581	21.6065	19.7935	83.1935	55.6129	71.0323	60	27.429	26.7871	26.6323	22.9065	22.1742	21.0387	20.9613	18.1903
1984	6	30	22.3068	21.1677	1.13902	22.8516	21.0645	18.329	17.2032	21.9548	22.7032	21.6258	18.8742	80.5806	55.3871	73.4516	57.2581	25.8581	26.8613	26.0742	21.7065	20.8129	21.0871	20.9161	17.2968
1984	7	1	23.3024	21.6613	1.6411	23.9419	21.6065	18.7935	18.971	23.0726	25.1938	23.8019	23.7819	90.4058	63.9667	79.5505	76.82	28.1207	30.0787	29.2429	28.8466	22.763	23.5621	23.1026	22.8928
1984	7	2	23.8751	21.5871	2.28803	23.9871	21.3097	17.7548	17.2355	23.036	26.2227	24.6477	24.6343	89.64	60.2373	79.1509	72.8241	27.9709	29.9621	29.2928	27.7178	22.6864	23.4989	23.1392	22.0171
1984	7	3	25.0206	21.6708	3.34984	23.3806	22.4129	18.9484	18.3387	22.41	26.3193	25.0772	24.0117	86.1436	62.4683	82.6472	75.7877	27.2549	31.1342	31.1076	29.1596	22.047	24.3879	24.3813	23.0726
1984	7	4	23.4556	21.9097	1.54589	24.0216	20.4054	18.0479	17.6117	23.1625	25.9863	24.4678	24.5311	89.64	62.3018	83.9459	76.5536	28.2006	29.7124	30.0953	28.6768	22.8062	23.369	23.8219	22.8096
1984	7	5	22.2035	21.8323	0.37128	24.1806	21.7355	17.3419	17.6749	23.2691	25.2604	23.0493	23.0527	90.0062	63.8002	78.1186	74.4891	28.4237	30.1952	28.5636	28.1107	22.9294	23.6221	22.4766	22.2302
1984	7	6	23.7353	21.7484	1.98689	24.129	21.4258	18.5032	18.2742	22.42	25.3136	24.3613	22.9494	86.3767	60.1041	83.2133	72.6243	27.3082	29.8123	29.7856	27.6512	22.0703	23.4189	23.6653	21.9971
1984	7	7	22.7896	21.6774	1.11217	24.1548	20.2903	17.9419	17.4226	23.2291	25.2937	23.0094	23.026	89.4735	58.5057	77.1197	70.4266	28.2839	28.83	28.3371	26.8487	22.8595	22.6298	22.3634	21.2912
1984	7	8	22.8329	21.804	1.02893	23.4645	22.0806	18.5194	18.1226	22.5032	26.2127	24.5844	23.8285	86.41	63.1675	83.2466	75.8876	27.4581	30.9811	30.1985	28.8033	22.1602	24.3247	23.8951	22.8828
1984	7	9	25.0073	19.7927	5.21457	24.6258	22.1226	18.1065	18.8677	23.6554	26.1128	24.6343	24.8008	89.2737	63.2008	85.2778	79.2508	29.0364	30.8012	30.5315	30.1253	23.2924	24.2314	24.0749	23.8718
1984	7	10	23.8951	22.0504	1.84475	24.3484	22.271	18.4674	18.907	23.4755	25.3602	24.0283	23.1525	89.7732	61.0697	80.1831	73.0572	28.7567	30.072	29.729	28.134	23.1426	23.5621	23.3723	22.2502
1984	7	11	24.9007	22	2.90073	24.0742	21.3097	18.5871	18.2194	22.4499	24.5011	23.9018	22.1636	86.6431	57.7732	81.8148	68.3954	27.3748	28.1307	29.6425	25.9197	22.1136	21.9938	23.329	20.5419
1984	7	12	24.0483	22.0194	2.02893	24.1871	22.5097	18.7129	19.2097	23.3091	25.3602	23.1359	23.0926	90.1727	60.0375	76.0208	70.693	28.497	29.8989	27.7478	27.0019	22.9894	23.4789	21.7673	21.3911
1984	7	13	23.9883	21.804	2.18439	24.0774	21.4	18.8645	18.3323	23.0826	25.3003	23.3157	23.1259	89.2404	59.6379	78.7513	73.1238	28.0275	29.7324	29.123	28.0774	22.7097	23.3723	22.7663	22.2102
1984	7	14	23.9217	21.0181	2.90364	24.0516	21.9742	18.9097	19.1774	23.0959	25.2071	23.2624	22.1802	89.2737	61.8023	78.052	71.0593	28.0408	29.8156	28.8766	26.9286	22.7197	23.4223	22.6697	21.3444
1984	7	15	23.9484	22.0387	1.90968	23.329	22.3548	18.6387	18.1871	22.41	26.3259	23.6887	22.9894	86.2102	60.6035	80.0499	70.5265	27.2882	30.1553	29.093	26.8454	22.0537	23.6121	23.026	21.2945
1984	7	16	23.8751	21.7935	2.08158	24.1097	21.2839	17.2452	17.9581	23.076	24.3879	22.5498	21.9638	88.8408	58.6389	78.6181	70.6264	27.9675	28.79	27.5946	26.4491	22.6764	22.5998	21.9838	21.0847
1984	7	17	23.5588	21.671	1.88783	23.9484	21.9355	18.5419	18.9452	23.0826	24.3413	24.6243	22.0404	86.5099	61.3361	83.6129	74.3559	28.0807	29.0364	30.3417	27.811	22.7396	22.7363	23.975	22.0837
1984	7	18	22.6964	21.9738	0.722581	24.0839	22.2935	18.7032	19.0968	23.1625	23.3357	22.4166	20.4254	89.4735	55.1426	75.0884	64.7992	28.1806	27.2416	27.8876	24.6643	22.8062	21.5209	21.8472	19.5996
1984	7	19	24.0416	21.5935	2.44807	24.0968	22.1736	18.4441	18.917	23.1625	24.3147	22.3634	21.3478	89.7066	56.0083	74.7555	67.1301	28.1873	28.2572	27.6978	25.7498	22.8062	22.3401	21.7673	20.4554
1984	7	20	25.0706	21.0258	4.04475	24.0258	22.0129	18.6032	18.9935	22.2468	24.9673	22.8961	21.1413	83.2133	60.9365	78.4849	70.9261	26.9985	29.2029	28.2239	26.5024	21.9039	23.1026	22.3134	21.1213
1984	7	21	25.1205	21.8968	3.22373	24.3194	21.8306	18.221	18.7405	22.5299	25.2404	23.5455	22.9195	86.6098	60.2706	78.4849	72.3247	27.5113	29.6524	28.5869	27.5546	22.2002	23.3424	22.743	21.9405
1984	7	22	25.1571	21.5043	3.65286	23.9871	21.1065	18.6323	18.129	22.9694	25.1405	23.7486	22.8828	89.2737	61.103	80.4495	73.0572	27.7977	29.5725	29.2395	27.6046	22.5898	23.2724	23.1059	21.9638
1984	7	23	25.2903	21.9065	3.38387	24.0882	21.8472	19.3097	18.7072	22.3234	25.3036	24.8308	22.9994	85.9438	60.77	84.9448	73.3569	27.0951	29.8822	30.9045	27.851	21.9438	23.4656	24.2681	22.097
1984	7	24	24.2947	21.1258	3.16889	23.9935	22.5548	19.8419	19.3	23.1126	24.3879	23.2724	21.3711	89.7732	56.6743	77.3861	66.9969	28.124	28.5536	28.8766	25.8231	22.7696	22.4766	22.6364	20.4787
1984	7	25	24.1815	21.8306	2.35088	24.2355	22.6387	19.2452	19.5032	23.2624	25.5267	24.1682	24.0549	88.6743	60.5036	78.3517	74.8221	28.3005	30.2751	29.8422	29.163	22.8662	23.672	23.3923	23.0593
1984	7	26	21.8572	21.784	0.073257	24.1516	21.6548	18.6452	18.3774	23.1958	25.3236	24.5811	23.8452	89.2404	60.1041	83.7128	75.7211	28.2239	29.8123	30.2618	28.81	22.8329	23.4323	23.9284	22.8828
1984	7	27	24.8807	21.7581	3.12268	24.2548	21.5575	18.6	18.6672	22.43	25.1471	23.8385	23.8085	85.6441	62.1686	80.2164	76.0541	27.2783	29.7324	29.3594	28.7967	22.0404	23.389	23.1759	22.8728
1984	7	28	20.4254	21.2778	-0.852445	23.2491	22.2202	17.3516	17.7748	23.2058	24.3147	22.7063	22.8695	86.2102	56.7409	77.8855	70.127	27.2017	28.3638	27.7844	26.4591	22.0071	22.4033	22.077	21.1047
1984	7	29	25.4635	21.9355	3.52799	23.9032	21.7161	18.6129	18.2903	23.0993	24.2447	24.5111	22.8728	90.3059	53.7107	81.615	69.4277	28.144	27.0685	29.9355	26.4491	22.7863	21.4077	23.7419	21.0947
1984	7	30	24.9707	21.4	3.57066	23.8806	20.0194	18.8484	17.329	22.8961	23.3757	22.2268	19.4964	88.9407	56.0416	73.4235	61.5692	27.6645	27.4514	27.3016	23.4456	22.5099	21.6508	21.5542	18.6905
1984	7	31	23.3757	21.5509	1.82477	23.9226	21.8581	18.3242	18.6472	22.1369	26.0429	22.9028	22.0004	86.3434	65.2986	76.7867	71.0926	26.8154	30.9245	28.0907	26.599	21.7873	24.2914	22.2302	21.1646
1984	8	1	22.1969	21.0387	1.15817	23.3516	22.771	19.7484	19.1226	21.5642	25.247	22.4899	21.4277	83.1134	60.5369	75.2216	65.6316	26.226	28.9798	28.0608	25.0905	21.2246	22.6997	21.9238	19.8227
1984	8	2	22.5498	21.2179	1.33195	23.4097	23.0258	19.0871	19.7613	22.4466	24.3147	23.5222	22.8961	86.5099	59.3382	81.3153	73.6233	27.3515	28.7734	28.8966	27.6978	22.097	22.6198	22.9061	22.0237
1984	8	3	23.6287	20.9648	2.66389	23.3645	22.9484	19.4161	19.8677	22.3467	23.3723	22.9095	21.2046	85.8106	57.9729	78.2185	68.6285	27.1384	27.7211	28.2772	25.7032	21.9838	21.7707	22.3168	20.4121
1984	8	4	22.5965	20.9258	1.67066	23.3323	23.3355	19.7226	20.1065	20.8716	23.369	22.077	19.563	79.9501	56.5744	73.7565	61.8023	25.4701	27.5413	27.1284	23.6254	20.5386	21.6741	21.4277	18.7671
1984	8	5	22.6331	20.929	1.70406	23.3903	22.0613	19.0302	18.6173	21.5975	23.3024	21.8672	20.2722	82.7471	56.2747	75.6212	65.0989	26.2427	27.3682	26.9086	24.4412	21.2345	21.5908	21.3178	19.473
1984	8	6	22.7863	20.9903	1.79594	23.2871	21.8323	19.0129	18.7355	22.3201	22.3301	23.6254	21.0847	86.1769	54.3101	83.0801	68.3288	27.1151	26.2027	29.2629	25.4335	21.9671	20.6918	23.1226	20.2789
1984	8	7	22.8296	20.5319	2.29761	23.0387	22.7774	19.1401	19.503	21.3378	25.1371	22.8495	21.9738	83.513	62.0354	78.0187	70.9261	25.8497	29.7424	28.144	26.5424	21.0181	23.4023	22.2735	21.138
1984	8	8	22.5931	20.8419	1.7512	23.5581	22.8194	19.2774	19.7903	21.6142	25.1238	22.7097	22.047	82.1811	62.2685	78.6847	71.1259	26.216	29.719	27.9476	26.6855	21.2212	23.3923	22.1369	21.2112
1984	8	9	21.4576	20.9194	0.538293	23.2871	22.0032	19.1742	18.8677	21.6208	24.8708	22.6464	21.9338	83.8127	58.2393	78.6181	68.129	26.3892	27.881	27.7844	25.3503	21.3145	22.1136	22.067	20.2323
1984	8	10	23.8452	20.4953	3.34984	22.9323	23.1806	18.1032	18.7387	22.0071	24.338	23.5022	22.7696	86.7763	59.1384	79.2508	71.0593	26.6156	28.8133	27.9476	26.3925	21.6841	22.6264	22.1369	21.0447
1984	8	11	21.0481	20.775	0.273049	22.2613	20.6161	18.4142	16.3996	20.6452	24.2081	22.3867	20.1257	80.4162	58.9719	79.9168	63.6337	25.0672	27.7777	27.488	23.3224	20.3255	21.794	21.8939	18.6073
1984	8	12	21.3111	20.8387	0.472425	23.0742	23.0419	19.8903	20.071	22.2934	24.2947	23.026	22.0903	87.4755	58.7721	76.9865	70.693	27.165	28.6502	28.4104	26.7288	22.0004	22.5498	22.3734	21.2345
1984	8	13	21.411	21.1194	0.291675	23.2677	21.9484	18.0968	17.8548	22.3101	23.5488	21.8106	20.3588	86.1103	57.3403	75.7544	65.6982	27.0751	27.9742	26.832	24.6576	21.9538	21.9238	21.2545	19.5863
1984	8	14	20.0491	21.0281	-0.97898	23.1065	22.9355	18.9516	18.6387	21.3911	23.2158	22.5099	20.189	83.6795	57.5068	76.4537	63.5671	25.9796	27.3682	26.5723	23.4056	21.0847	21.5742	21.128	18.6472
1984	8	15	21.4909	21.0614	0.429553	23.1581	22.9935	19.5613	19.9097	21.421	23.2691	21.168	19.4198	82.8803	56.8741	71.4922	62.0354	25.9496	27.3881	26.0129	23.3757	21.0481	21.6042	20.5719	18.6339
1984	8	16	21.6308	21.0516	0.579188	23.2774	22.6097	19.1194	19.6548	22.2568	23.2258	22.5265	21.0214	85.8106	58.3392	79.4506	68.6285	26.9819	27.4714	27.6912	25.3503	21.8805	21.6341	22.0004	20.2123
1984	8	17	21.471	20.9161	0.554839	22.3516	20.5032	18.5041	16.3829	21.2778	22.4033	21.7707	19.3332	80.0499	56.8075	78.052	64.0333	24.8441	26.6389	26.9619	23.4356	20.199	20.9282	21.3511	18.6606
1984	8	18	21.4377	20.8645	0.573153	23.2774	21.5613	18.6872	18.3209	21.3844	22.3834	20.7251	20.9815	82.2144	53.4776	73.4568	65.7648	25.8264	25.3769	25.4135	24.2447	20.9881	20.0025	20.2256	19.3498
1984	8	19	22.6164	20.7677	1.8487	23.2258	22.8839	19.866	19.5297	22.2601	23.3823	22.0637	20.3555	86.2102	54.4766	76.7534	63.001	27.0152	26.5091	27.3848	23.6587	21.9105	20.8649	21.5842	18.7838
1984	8	20	22.4899	20.8516	1.63829	23.3024	22.8871	18.2419	18.5007	21.6774	25.0106	23.349	22.8162	83.5796	61.9355	77.5858	70.7596	26.4591	29.476	27.4414	26.4291	21.3644	23.2391	21.8539	21.0714
1984	8	21	22.3134	20.2922	2.02123	23.2	22.7968	19.3613	19.7903	22.2601	23.0993	22.9827	21.1846	86.1769	56.308	79.5172	68.462	27.0152	27.0052	28.5935	25.6566	21.8905	21.3711	22.4832	20.3821
1984	8	22	23.7919	20.9582	2.83371	23.1226	23.0516	18.629	18.9839	22.3168	24.1682	22.1403	21.1913	87.2425	58.0062	72.8574	65.0656	27.2183	28.3238	26.4924	24.5511	22.0037	22.36	20.8117	19.5297
1984	8	23	22.6697	21.2712	1.39854	23.2903	23.0129	19.9839	19.7097	22.2701	24.2814	21.9205	22.0071	85.744	57.3736	76.3871	68.6618	26.9919	27.6512	27.0651	25.5467	21.8972	21.734	21.411	20.3288
1984	8	24	22.8429	20.7517	2.09116	23.0194	20.2452	18.3276	16.5861	22.097	22.3168	22.37	20.9282	86.3434	48.1831	81.2487	62.7347	26.7455	24.035	27.5879	23.2258	21.7573	18.9869	21.9471	18.544
1984	8	25	21.4843	20.9715	0.512799	22.9361	21.9839	20.1194	18.4275	22.1369	24.2281	22.8629	21.9571	86.7763	57.307	79.4839	69.0614	26.8487	27.5979	28.3105	25.5534	21.8073	21.6941	22.3501	20.3355
1984	8	26	22.4133	21.071	1.34235	23.3903	22.6452	19.5387	19.8484	22.4832	24.8841	21.3045	21.2146	86.3767	62.3018	74.1561	68.8616	27.4281	29.2662	26.549	25.7332	22.1403	23.1226	20.8583	20.4287
1984	8	27	23.5488	21.1446	2.40416	23.2065	21.9	20.2871	18.9903	22.3001	23.2724	22.0237	19.5297	83.4131	54.3434	76.9532	63.2674	27.1284	26.2427	27.3815	23.6387	21.9771	20.7151	21.5409	18.7704
1984	8	28	22.3767	21.2581	1.11863	23.2194	21.9419	18.7405	18.4608	22.2735	25.0339	22.5532	22.723	86.41	59.5047	78.3184	70.9261	27.0185	28.5536	27.6878	26.4425	21.9205	22.4966	21.9638	21.0581
1984	8	29	22.4699	21.1387	1.33122	23.2	22.9806	18.7742	19.5355	22.2801	24.368	22.5598	21.9638	86.3101	60.0375	79.7503	71.4589	27.0452	28.9598	27.7677	26.579	21.9238	22.6964	22.0237	21.148
1984	8	30	21.5709	20.765	0.805827	23.3419	22.8065	19.2032	19.729	21.5143	24.8674	23.7486	21.9438	79.9168	61.9355	81.1821	73.8231	26.1494	29.1963	29.3328	27.548	21.1779	23.0893	23.1625	21.9371
1984	8	31	21.2845	20.0194	1.26514	22.1226	21.9484	17.2516	17.8161	21.2512	23.1492	20.8749	20.0458	83.6795	57.5734	72.7242	65.565	25.7665	27.2383	25.59	24.1049	20.9249	21.5043	20.3188	19.2733
1984	9	1	21.3245	19.9419	1.38252	23.2065	21.971	19.2516	18.9323	22.2968	24.4194	22.229	22.1839	86.3871	57	76.5484	68.8387	27.0129	27.8516	27.4903	25.871	21.9323	21.8903	21.7032	20.5677
1984	9	2	20.0458	20.8581	-0.812279	23.2258	21.8516	19.2903	18.8839	22.3226	24.229	22.6194	22.7871	86.3871	58	78.2903	71.3226	27.071	27.5677	27.6226	26.429	21.9548	21.7484	22.0129	21.1161
1984	9	3	20.1856	20.8129	-0.627263	23.0065	20.9194	18.0065	17.7452	22.1355	24.3	21.7935	21.1516	86.6129	57.0645	73.7419	66.1613	26.7548	27.5645	25.7129	24.4484	21.7806	21.7194	20.471	19.529
1984	9	4	21.3677	20.6323	0.735484	23.0516	22.7065	19.3323	19.6935	21.271	25.1419	23.9032	22.8516	83.1613	61.4194	82.3226	74.1613	25.6194	29.5581	29.6032	27.5871	20.8968	23.3258	23.3419	21.9903
1984	9	5	20.2955	20.3	-0.00447451	23.1581	23.0161	19.4677	19.871	22.2258	24.3677	21.4968	21.3419	86.2258	59.9032	74.2581	69.0645	26.8677	28.8226	26.729	25.8548	21.8419	22.6742	21.0194	20.5516
1984	9	6	21.441	19.9419	1.49906	23.2452	22.7696	19.4194	18.7538	22.329	22.4466	22.971	20.3455	86.2581	55.0427	76.1935	62.5682	27.0548	26.5224	27.4871	23.5788	21.9516	20.8549	21.6774	18.7305
1984	9	7	20.2123	20.5719	-0.359625	23.2516	21.4452	19.2742	18.7935	22.2419	22.4548	21.7161	20.2258	85.4839	58.4516	73.7097	66.4194	26.8452	26.7871	26.2903	24.3226	21.829	21.0548	21.0355	19.4613
1984	9	8	21.4377	20.1677	1.26993	23.0323	21.7581	18.9968	18.6129	21.5161	25.4032	22.7613	21.2839	80.9677	61.2903	80.0968	69.9032	26.1516	29.2452	28.0742	25.7097	21.2065	22.8806	22.2548	20.471
1984	9	9	20.4787	20.8968	-0.418106	23.1925	22.9129	16.6527	17.3586	21.5675	24.3871	21.4676	20.9948	84.0125	59.3548	70.0937	63.1009	26.3159	28.8	24.1482	23.2658	21.2678	22.6419	19.3132	18.574
1984	9	10	19.1667	20.9182	-1.75151	23.0484	22.6097	18.9742	19.4968	22.1774	24.3387	22.771	22.0355	86.6774	62.0645	80.9032	72.9355	26.8355	29.0129	28.1645	26.7419	21.8258	22.7677	22.3032	21.2968
1984	9	11	20.2789	20.9645	-0.68564	23.2774	22.9742	19.2194	19.7742	22.4613	25.2903	22	22.2	87.1935	63.0645	76.4194	72.2258	27.3742	30.0968	27.129	26.971	22.1355	23.6	21.4645	21.3935
1984	9	12	20.472	20.9032	-0.431217	23.3097	23.0387	18.9968	19.6903	22.3548	24.4355	22.771	22.1258	85.9032	59.6129	79.9032	71.6452	27.0968	28.9	28.0452	26.7484	21.9645	22.7129	22.2613	21.3
1984	9	13	20.3255	20.8226	-0.497086	23.2194	22.7355	19.1065	19.6419	22.2581	24.3161	22.9839	22.929	85.9032	59.3226	79.7419	74	26.9065	28.6226	28.4226	27.6613	21.8774	22.5548	22.4516	22.0323
1984	9	14	21.2978	20.9613	0.336524	23.1968	21.7355	19.2903	18.7806	22.2871	22.2668	23.6806	21.0181	86.3226	54.0437	81.4194	66.1644	26.971	25.277	29.1032	24.3014	21.9097	19.9426	23.0839	19.4164
1984	9	15	20.2855	20.4	-0.114464	23.0323	20.7548	18.6871	17.6452	22.1935	23.3871	22.3871	21.8903	86.871	58.4194	78.2903	71.5161	26.871	27.6484	27.1613	26.2871	21.8484	21.7839	21.7548	21.029
1984	9	16	18.9602	20.9097	-1.94943	22.9419	21.5129	18.0645	17.6129	22.2097	23.5774	21.7774	20.3742	87.6129	59.5806	76.9677	67.4839	26.9613	28.1548	26.7032	24.6871	21.9065	22.0452	21.271	19.6677
1984	9	17	20.1923	20.9935	-0.801249	22.9484	21.4613	18.7677	18.5032	21.4387	24.1915	22.6161	21.8406	84.2581	60.2706	80.6129	70.2601	26.0032	27.9609	27.8355	25.5867	21.129	21.9105	22.1387	20.3688
1984	9	18	19.0235	20.8419	-1.81842	23.2484	21.5	18.917	18.4574	21.3065	23.5226	21.8872	20.2323	82.1935	60.3226	73.9896	65.2986	25.5355	28.1484	26.7255	24.3813	20.8194	22.0387	21.2445	19.4231
1984	9	19	22.5099	20.1968	2.31311	23.2839	22.8774	17.5903	18.5129	22.1484	24.3806	22.9839	22.6742	85.1613	60.7742	80.0968	71.7097	26.5968	28.9548	27.1097	26.2903	21.6742	22.7258	21.7258	21.029
1984	9	20	18.847	20.7883	-1.94131	23.0871	22.4516	16.9645	17.5581	22.1419	25.0539	21.0903	21.0348	86.0645	63.667	72.3548	66.897	26.729	29.789	25.2323	24.5844	21.7484	23.4123	19.9742	19.5463
1984	9	21	18.6339	20.2755	-1.64162	23.0968	22.471	18.8839	19.3935	22.2387	24.2645	21.9258	22.0355	86.7419	61.4839	77.4194	72.4839	26.9677	28.8323	27.0452	26.7032	21.8871	22.6581	21.4484	21.2548
1984	9	22	20.1124	20.1956	-0.0832466	23.2645	22.5548	17.5517	18.1777	22.2355	23.4774	22.3567	21.8472	85.3548	58.9355	77.1197	68.5952	26.8419	27.8742	26.6123	25.4069	21.8161	21.9	21.1713	20.2522
1984	9	23	18.8803	21.0048	-2.12445	23.1194	22.6032	19.0129	19.5194	22.2516	24.2774	21.8645	21.1806	83.3871	60.5484	77.3226	72.0968	26.9581	28.7194	26.9161	26.5871	21.9	22.6129	21.3742	21.1935
1984	9	24	21.1779	20.8117	0.366285	23.0613	21.871	18.0903	17.7677	22.2226	23.4871	21.7903	20.4161	86.9032	57.6452	74.7742	64.3226	26.9161	27.7484	26.0032	23.8258	21.871	21.8129	20.6387	18.9387
1984	9	25	21.2512	20.7355	0.515713	22.9613	22.8581	19.0516	19.5742	22.071	25.2194	22.7452	22.8	86.3548	62.2903	80.2581	74.5161	26.6452	29.8484	28.0645	27.5097	21.7065	23.4613	22.2452	21.9387
1984	9	26	20.3322	21.0081	-0.675963	23.0516	22.9613	17	17.7355	22.2968	25.2323	21.6387	21.971	87.4839	61.2903	75.2581	69.4839	27.1032	29.7387	25.6581	25.5645	22	23.4194	20.4387	20.4
1984	9	27	21.3444	20.4121	0.932362	22.8516	23.0258	18.8871	19.5194	22.0097	22.6194	23.5161	21.129	86.8065	55.7097	83.0968	69.4839	26.5742	26.7677	28.9613	25.5129	21.6645	21.0355	23.0065	20.3516
1984	9	28	21.0447	20.7284	0.316337	22.9806	22.5903	18.9871	19.5097	21.3581	24.2194	23.4323	22.7355	84.1613	62.5484	82.8387	75.4516	25.8484	28.8581	28.7645	27.4871	21.0452	22.6871	22.8935	21.9419
1984	9	29	18.8271	20.8483	-2.02123	22.4194	21.6645	19.0258	18.7774	21.5065	24.2	22.729	22.0355	83.2581	60.2581	78.4194	71.129	26.0258	28.5129	27.7806	26.4871	21.129	22.4806	22.1194	21.1484
1984	9	30	21.2179	20.8194	0.398543	23.0516	21.7226	18.2258	17.829	22.2516	24.1848	20.9516	19.3066	84.0323	61.2029	74.1935	66.7971	27.0129	28.6901	25.6968	24.3746	21.9258	22.5498	20.4677	19.4431
1984	10	1	20.1923	19.7827	0.409573	22.3226	22.4129	18.9355	19.4387	21.3444	22.3767	20.6718	19.2433	83.1134	57.4402	73.59	63.4672	25.8198	26.6855	25.277	23.1992	20.9915	20.9648	20.1823	18.5473
1984	10	2	19.9592	19.1534	0.805827	22.0065	21.5032	19	18.5613	21.1779	22.4666	22.8129	21.0381	84.3788	56.0083	80.283	67.1967	25.64	26.0162	28.3471	24.5511	20.8916	20.3122	22.3434	19.523
1984	10	3	19.9592	18.4608	1.49844	22.1645	21.3032	18.2343	18.0046	21.3311	21.5775	22.4266	20.179	80.6826	55.2092	81.1488	67.1967	25.883	25.8231	27.6445	24.4246	21.0314	20.2223	21.9838	19.4664
1984	10	4	19.9259	20.119	-0.193132	22.3774	21.3355	18.4839	18.3839	20.6685	21.6308	21.6907	20.2489	79.8169	57.7399	80.3829	68.3621	25.0506	26.246	26.9819	24.7476	20.3222	20.4354	21.3911	19.6462
1984	10	5	19.9193	19.9226	-0.00332986	22.2387	22.3742	17.6419	18.3129	20.6085	22.43	19.9359	19.2999	80.949	59.9043	69.3944	62.8012	25.0472	27.1151	23.7053	22.5831	20.3222	21.1746	18.8137	17.9347
1984	10	6	18.9869	18.4641	0.522789	22.0548	22.8774	19.0516	19.5548	20.5186	20.755	21.0281	18.5041	80.8491	53.2778	73.923	61.3028	24.8941	24.9773	25.9596	22.4433	20.2356	19.4964	20.5686	17.8747
1984	10	7	20.0924	20.0658	0.0266389	21.4581	21.5677	18.9742	17.7742	19.856	21.6741	20.9948	18.5973	77.8189	55.6087	74.6223	61.5026	24.1748	26.0762	25.9729	22.6364	19.5929	20.3621	20.5586	17.9813
1984	10	8	18.8604	20.0924	-1.23205	22.4839	22.5065	18.8065	19.4419	20.8516	21.401	20.9815	19.3732	81.0822	53.4443	75.9209	63.9667	25.5168	25.2803	26.0695	23.4789	20.5686	19.9259	20.6252	18.6972
1984	10	9	18.8037	19.9392	-1.13548	22.0839	21.1419	18.201	17.8514	20.432	22.3134	21.6208	20.9282	80.6826	54.7097	77.8522	67.0968	24.7143	25.3935	26.6689	24.2414	20.1257	19.9958	21.1813	19.3565
1984	10	10	19.9326	19.1867	0.74589	22.2097	22.5323	18.9806	19.471	20.6052	21.2945	20.189	19.3165	80.4162	55.0094	72.6909	64.4329	24.9973	25.2504	25.1039	23.4223	20.2922	19.9226	19.8427	18.6739
1984	10	11	18.6539	19.22	-0.566077	22.2516	20.6581	16.6581	15.7097	20.5519	21.4876	19.6795	18.3942	80.1831	52.4454	72.1915	58.6056	24.8774	24.4545	24.1116	21.1746	20.2189	19.2333	19.2999	16.9224
1984	10	12	18.8837	19.9759	-1.0922	22.2742	21.3484	19.1903	18.6065	20.4687	21.4477	21.0281	20.1424	79.5172	53.0114	73.1904	63.6337	24.6743	24.4112	25.9163	23.2258	20.0991	19.1933	20.5286	18.5507
1984	10	13	16.7326	19.7727	-3.04017	21.3742	19.2133	16.7592	13.5958	19.7561	21.4576	19.3565	17.6683	77.5525	50.7138	67.8959	52.9448	23.9384	23.5788	23.8718	19.3632	19.4531	18.4874	18.9203	15.4173
1984	10	14	19.0268	19.1401	-0.113215	22.2935	22.4323	17.3553	18.1411	19.8293	21.3677	20.7251	18.4408	78.0187	54.8429	74.7222	61.3694	24.1349	25.3669	25.4635	22.3301	19.5663	19.9925	20.2989	17.8181
1984	10	15	21.138	19.9459	1.19209	22.0387	20.8316	17.4774	16.9157	20.4054	21.3444	20.6352	19.2	80.5494	55.642	72.7242	61.9022	24.651	25.4102	24.4712	22.1935	20.0957	20.0025	19.4864	17.7415
1984	10	16	18.7338	19.0701	-0.336316	22.1903	21.3226	18.8839	18.5129	19.6828	21.5109	20.8183	19.3199	76.7867	56.1748	75.0552	64.4662	23.7553	25.8131	25.6832	23.4323	19.3532	20.2289	20.4221	18.6772
1984	10	17	17.7215	19.9093	-2.18772	22.0484	22.1677	17.9065	18.3581	20.492	20.5553	20.0524	17.6716	80.5161	54.6098	71.4589	59.205	24.8042	24.6943	24.7043	21.4943	20.179	19.3632	19.6296	17.1055
1984	10	18	18.6539	19.6529	-0.998959	21.8935	22.1032	18.7323	19.1645	20.3588	22.3001	20.0025	18.4475	77.6524	58.0062	70.8262	64.1998	24.6044	26.5623	24.5744	23.3091	20.0691	20.9016	19.5496	18.6139
1984	10	19	19.0268	19.8593	-0.832466	22.1203	22.6	18.8387	19.1101	20.4687	22.3367	20.0591	19.2899	79.4839	56.4412	71.4256	63.3007	24.6843	26.4991	24.7709	23.3057	20.1024	20.8649	19.6296	18.584
1984	10	20	17.6749	19.3299	-1.65494	22.1935	22.2806	16.9581	17.5161	20.5319	22.1469	19.8527	19.2366	80.0832	57.2404	70.9927	63.7336	24.8308	26.2194	24.308	23.2025	20.1956	20.7084	19.4098	18.5407
1984	10	21	17.7948	19.796	-2.00125	21.8806	22.4419	18.8903	19.3355	20.2656	22.2468	20.0891	19.2133	80.9157	57.6733	71.1592	64.0666	24.4545	26.4591	24.7509	23.2092	19.9825	20.835	19.6629	18.544
1984	10	22	19.0069	19.2133	-0.206452	21.2512	22.5484	18.3775	18.0778	19.8194	19.6728	19.7061	15.8868	77.8855	50.2144	71.5921	52.845	24.0949	23.4556	24.0882	19.21	19.553	18.4208	19.2866	15.3407
1984	10	23	20.1723	20.0891	0.0832466	22.0226	22.5323	18.8404	19.1834	20.4287	22.5865	20.3521	19.4431	80.3163	58.8387	71.692	64.6993	24.6943	27.2716	25.287	23.7253	20.1057	21.2745	19.9459	18.8337
1984	10	24	18.9869	18.5873	0.399584	22.429	22.7677	17.575	18.1977	21.4277	23.2325	21.6974	20.1723	79.7836	59.9376	77.5858	69.7274	25.9496	27.7078	26.7421	25.4368	21.0747	21.784	21.2512	20.2789
1984	10	25	18.8737	19.886	-1.01228	21.4581	22.2129	18.3742	18.0379	20.5386	23.3057	22.6464	21.0414	80.3496	60.5702	80.4162	69.8939	24.8708	27.9209	27.9842	25.5467	20.2223	21.8939	22.1802	20.3388
1984	10	26	17.7748	19.9193	-2.14443	22.3968	21.5323	19.0129	18.6516	21.6175	21.6142	21.9904	19.5097	84.5786	55.7086	78.4183	64.8991	26.4624	25.9929	27.3948	23.8585	21.3544	20.3255	21.5975	18.907
1984	10	27	16.4895	19.0335	-2.54402	22.3226	21.6452	18.9355	18.6548	21.4343	22.2768	22.3401	20.9648	83.7794	57.1738	79.6837	69.461	26.0495	26.4724	27.3815	25.3669	21.1347	20.845	21.8306	20.2389
1984	10	28	18.7605	19.886	-1.12549	22.1	21.2065	18.1161	18.5032	21.3444	23.1958	21.6608	20.9682	84.5786	58.1061	74.8221	67.3965	25.9463	26.5757	25.7965	24.4479	21.0747	20.9016	20.4587	19.4697
1984	10	29	17.625	19.1867	-1.56171	22.1581	20.6851	17.6452	17.1322	21.3944	23.2724	21.5509	20.2223	81.2487	59.1717	77.7856	67.8959	26.0595	26.8087	26.4791	24.5211	21.1247	21.0214	21.1213	19.533
1984	10	30	18.4608	19.2699	-0.809157	22.2645	22.1839	18.4387	19.1194	21.3677	23.2092	22.4866	21.8006	83.2133	61.9022	82.281	73.5567	25.873	27.9143	27.8643	26.5157	21.0281	21.8872	22.1136	21.118
1984	10	31	14.0853	19.1734	-5.08803	21.3419	20.3613	17.1677	17.6258	20.4986	22.3967	20.9482	21.0181	80.5494	57.9396	74.3559	69.8606	24.8308	26.8154	25.8231	25.4968	20.1856	21.0214	20.5086	20.3088
1984	11	1	18.8637	18.4108	0.452862	21.5742	19.0801	15.8035	15.4506	20.6751	21.5942	20.9382	19.3698	79.4839	56.4079	74.8887	64.3663	25.0339	26.0462	25.8564	23.5355	20.3122	20.3322	20.522	18.7272
1984	11	2	18.8304	19.0635	-0.233091	21.4144	17.8814	16.7858	15.4472	20.6585	21.5609	21.6574	19.3232	77.2862	57.1072	77.6191	67.563	25.1072	26.0362	26.6822	24.5311	20.3521	20.3355	21.2046	19.5297
1984	11	3	18.5873	18.261	0.326327	20.4187	17.7548	16.5894	15.2674	19.6395	21.6275	21.9871	20.2189	76.9865	57.0073	79.6504	68.0624	23.702	26.1661	27.4947	24.6643	19.3199	20.4021	21.6508	19.5996
1984	11	4	18.7105	18.2576	0.452862	20.452	18.8137	16.8358	15.3873	20.5519	22.3234	21.9638	20.2256	74.7888	58.206	77.9188	67.4964	24.1116	26.7188	27.2816	24.5544	19.5496	20.9548	21.5509	19.5396
1984	11	5	18.7904	19.3965	-0.606035	21.0914	19.0601	16.1032	15.5238	20.4121	22.3834	20.4986	19.3931	81.0489	57.0073	70.6597	63.7669	24.7176	26.6589	25.4535	23.4955	20.1257	20.9548	20.0391	18.7039
1984	11	6	18.9602	19.4431	-0.48283	21.2512	18.0345	17.0289	15.5704	20.6485	21.4743	20.4487	18.6439	81.6816	54.3101	72.2914	61.8356	25.1804	25.5201	25.5467	22.7263	20.3988	20.0624	20.0824	18.0379
1984	11	7	18.8803	19.4231	-0.542768	21.3311	18.7471	16.646	16.2464	20.6252	21.4477	20.7251	19.3032	80.8491	56.8075	74.8221	64.7992	25.0839	25.7632	25.4635	23.4522	20.3488	20.189	20.3188	18.6872
1984	11	8	18.7804	19.3898	-0.609365	21.108	18.907	16.6693	16.283	20.3821	22.4499	21.8273	20.9815	80.7159	59.3382	78.5515	70.6264	24.6277	27.1018	27.0884	25.5501	20.0891	21.1746	21.4343	20.3322
1984	11	9	18.8537	19.1334	-0.279709	21.1047	18.6006	17.0389	16.3729	20.5386	22.4166	20.9881	20.2356	82.0479	60.8699	73.3569	68.1623	25.0173	27.2183	25.8264	24.7109	20.3022	21.2146	20.4953	19.6196
1984	11	10	17.9513	19.0668	-1.1155	21.0447	18.0978	17.1754	15.6037	20.3655	20.6552	21.9771	19.3332	81.1155	53.0114	75.8543	63.9334	24.641	24.7176	27.0884	23.4256	20.0824	19.3698	21.4477	18.6639
1984	11	11	19.0934	19.0835	0.00998959	20.7051	18.9935	16.979	16.4162	19.2966	21.6308	21.1713	18.4941	78.2851	56.5078	74.0229	62.1686	23.2291	26.1428	26.2094	22.5498	19.0335	20.3655	20.7118	17.9247
1984	11	12	18.9969	19.0368	-0.0399584	20.8416	18.927	16.8558	16.3363	20.179	21.7041	20.9415	19.2899	81.2487	56.8075	73.9563	64.6993	24.318	26.3059	25.7765	23.4422	19.8993	20.482	20.4753	18.6739
1984	11	13	18.7871	18.8937	-0.106556	20.9016	18.6006	16.9557	16.3663	20.2089	22.3301	21.158	20.1723	80.949	59.9709	73.8897	67.796	24.3646	26.8986	26.1827	24.5378	19.9259	21.078	20.6951	19.5363
1984	11	14	17.8414	19.2133	-1.3719	20.8949	17.888	14.3317	13.7257	20.3222	21.5143	20.1856	19.3532	81.9813	56.0416	67.6629	61.7024	24.6377	25.8198	23.7453	22.4666	20.0824	20.2189	18.8437	17.888
1984	11	15	17.7981	19.2466	-1.44849	19.9559	18.8404	15.9134	14.4849	19.3532	22.4233	20.9582	18.4075	75.1217	58.5723	74.4891	64.666	23.329	26.9486	25.8664	23.3557	19.0934	21.1014	20.5153	18.6273
1984	11	16	18.9536	18.8504	0.103226	20.0458	17.7349	15.1775	12.6835	19.3199	20.6818	20.2955	16.8191	77.3861	54.4766	70.36	55.8418	23.1858	24.9507	25.0439	20.4187	19.0102	19.5197	19.806	16.2564
1984	11	17	17.5883	18.7438	-1.15546	21.158	20.1523	15.8568	16.353	20.2889	22.5432	20.9915	20.1923	79.6171	58.3392	72.5578	64.7659	24.3746	27.1517	24.9107	23.5322	19.9292	21.1813	19.7294	18.7172
1984	11	18	18.5707	18.9969	-0.426223	20.9315	20.2722	15.0843	15.5405	20.3055	23.3757	19.3299	19.3665	81.5151	60.6368	69.0947	64.8991	24.5877	28.0708	23.9417	23.5888	20.0558	21.9671	18.9602	18.7605
1984	11	19	17.5217	19.0035	-1.48179	20.9116	18.0212	16.8425	15.4306	20.3655	21.5542	21.9904	20.2123	82.2144	54.5432	78.1519	67.5297	24.7376	25.6932	27.3249	24.5544	20.1424	20.1523	21.5742	19.5463
1984	11	20	18.7804	19.0568	-0.276379	21.0214	20.3255	16.0832	16.4828	20.2855	22.2934	20.4986	19.3532	80.6826	55.5421	72.1582	63.9001	24.4778	26.2993	25.62	23.4323	19.9892	20.7417	20.1124	18.6572
1984	11	21	18.8337	18.3542	0.479501	20.825	19.0069	16.989	16.4495	20.2323	22.2934	21.2545	20.2156	81.8148	56.8075	74.4891	67.0968	24.4545	26.4425	26.4391	24.5178	19.9858	20.8183	20.8316	19.5163
1984	11	22	17.7415	19.2666	-1.52508	21.0547	20.1324	16.0932	16.4895	20.3988	23.2758	21.078	21.0514	81.3153	58.9719	73.6899	69.4943	24.7109	27.6479	26.0129	25.5001	20.1224	21.7507	20.6119	20.3255
1984	11	23	17.7016	18.8937	-1.19209	20.8383	20.0791	17.302	17.4685	20.1257	22.4932	20.5886	20.2589	80.8158	57.6733	71.0926	66.9969	24.1881	26.9619	25.6932	24.661	19.816	21.118	20.1457	19.5896
1984	11	24	17.6849	18.8903	-1.20541	20.8416	18.9935	14.3917	14.6148	20.1923	22.2901	19.3665	19.2633	81.3486	55.975	63.9667	60.6701	24.3713	26.286	22.6664	22.1602	19.9193	20.7384	18.0146	17.7182
1984	11	25	16.5727	18.1677	-1.59501	20.3588	20.2922	16.8025	16.4728	19.6662	21.471	21.8073	19.2766	77.7523	54.5099	76.8533	63.5671	23.8518	25.5334	26.8853	23.2758	19.3965	20.0658	21.3245	18.5873
1984	11	26	17.8281	18.3209	-0.49282	20.6951	20.0658	16.1032	16.3463	20.0924	22.2768	20.2489	19.2433	81.7149	57.2404	70.8928	64.5661	24.2314	26.4524	25.0306	23.3457	19.8393	20.8183	19.7927	18.6073
1984	11	27	17.595	19.0102	-1.41519	20.8083	19.9759	16.3163	16.4529	20.2722	22.1436	20.2822	19.2466	82.1478	56.3746	69.3611	63.9334	24.5977	26.0795	24.9374	23.2291	20.0458	20.6485	19.7528	18.5573
1984	11	28	16.8624	18.594	-1.73153	20.5652	20.5519	16.959	17.3353	19.9159	22.3134	21.8672	20.7983	81.282	54.2768	75.4547	68.3621	23.8785	26.1727	26.852	24.9274	19.6229	20.6751	21.3045	19.9858
1984	11	29	17.7981	18.8137	-1.01561	20.8183	19.2599	17.0789	16.4862	20.129	21.4377	22.057	20.0857	80.9823	53.411	77.2862	66.4641	24.2481	25.3469	27.3981	24.278	19.8427	19.9692	21.6075	19.3732
1984	11	30	17.7615	18.0712	-0.309677	20.7417	19.1267	17.242	16.5061	20.1091	22.42	21.9471	20.0325	78.1519	56.641	75.6545	69.2279	24.2414	26.7055	26.9852	25.2537	19.8527	20.9515	21.401	20.1623
1984	12	1	21.1979	19.0801	2.11779	21.6774	21.6645	18.1548	18.5484	21.0129	20.6516	22.0032	18.5161	85	50.9677	75.7742	60.6452	25.3484	24.2258	27	22.1452	20.7387	19.171	21.4323	17.7903
1984	12	2	20.0691	19.5063	0.562747	21.4129	20.5161	16.5194	15.9355	20.8129	22.3355	21.9871	20.1806	85.4194	54.871	73.2903	61.8065	25.0742	25.5613	26.0516	22.4742	20.5613	20.1226	20.6742	17.9452
1984	12	3	18.7238	17.2254	1.49844	19.6	20.3097	17.4968	16.7452	19.0968	22.5677	21.1613	19.3516	79.7419	59.6129	72.4516	65.129	22.9032	27.1968	25.9226	23.4161	18.8742	21.2548	20.5839	18.6968
1984	12	4	19.9426	18.4674	1.47513	20.5355	20.199	18.0581	17.2454	19.9161	22.3967	21.2387	20.0558	82.0323	54.9428	74.9677	64.4662	23.8452	25.6899	26.2871	23.3124	19.6516	20.1457	20.8032	18.5873
1984	12	5	18.9636	18.6073	0.356296	20.4645	20.5097	17.471	17.6161	19.7806	20.7226	21.5065	19.3742	81.5161	52.4516	74.7742	64.4516	23.5677	24.5613	26.7968	23.3871	19.4742	19.3419	21.0677	18.6839
1984	12	6	19.826	18.5473	1.27867	20.6548	20.2774	16.5677	16.7484	19.9032	22.3355	20.5161	19.3806	80.9355	57.6452	70.129	64.4194	23.7419	26.4548	25.2774	23.3774	19.5935	20.871	19.9903	18.6806
1984	12	7	20.0258	18.6006	1.42518	20.3188	20.4194	15.8835	16.1965	19.6196	20.7613	21.0214	19.1034	77.5193	53.0968	73.3569	63.8002	23.3723	24.7129	25.873	22.9861	19.3165	19.4097	20.5153	18.4008
1984	12	8	17.9147	17.9946	-0.0799168	20.0516	19.0069	15.6452	15.5238	19.3871	20.4653	19.8065	17.6316	78.5161	51.0801	67.4194	57.6067	23.3258	24.1016	24.4677	21.2678	19.1065	19.0368	19.3032	16.9623
1984	12	9	20.0991	18.6739	1.42518	20.7097	20.5935	17.4484	17.6935	20.0032	23.4839	21.4161	21.0968	81.3226	59.7097	73.2903	69.5806	23.9581	28.0419	26.4484	25.4935	19.6903	21.9806	20.8968	20.3419
1984	12	10	21.2645	17.7948	3.46972	20.5355	20.729	16.343	16.5028	19.929	22.6516	22.1669	20.9748	82.0323	56.0323	72.4579	66.2976	23.9	26.8935	26.3759	24.3846	19.6645	21.0935	20.7717	19.4231
1984	12	11	19.1034	18.594	0.509469	20.6516	20.5742	17.6161	17.7935	19.9613	21.5419	21.4161	19.4226	81.6452	54.2581	73.3871	64.2903	23.9	25.429	26.4903	23.4258	19.6742	20.0645	20.8903	18.7194
1984	12	12	20.139	18.8803	1.25869	19.8516	20.7161	17.6258	16.8484	19.3097	22.4065	21.4581	20.2677	79.3871	55.7742	73.4516	67	23.2355	26.3613	26.5581	24.4516	19.0742	20.8226	20.9484	19.5387
1984	12	13	21.4543	17.8414	3.6129	20.5065	20.6452	17.5	17.6968	19.9065	23.3548	21.3355	21.0226	82.1613	58.6774	74.0323	69.871	23.8645	27.6194	26.3871	25.3677	19.6581	21.7677	20.8419	20.2677
1984	12	14	21.2179	18.6739	2.54402	20.4903	19.2903	17.6032	16.7774	19.1742	21.6548	22.1484	19.3968	79.1935	54.9677	74.9355	64.1935	22.9871	25.7613	27.1742	23.3806	18.929	20.2387	21.5323	18.6968
1984	12	15	21.0248	18.5041	2.52071	20.3419	19.4774	17.3871	16.6968	19.6935	20.6645	22.0903	19.2806	81.8065	51.5161	75.9032	63.7419	23.4968	24.3129	27.1903	23.1065	19.4194	19.2	21.5097	18.5387
1984	12	16	20.0658	17.3419	2.72383	20.2839	19.7677	17.4065	16.7613	19.6452	21.6774	21.1355	19.2839	81.8387	50.6452	73	60.6774	23.4516	24.4935	25.9129	22.1032	19.3742	19.3065	20.5935	17.7387
1984	12	17	20.0458	17.9014	2.14443	19.6774	19.5097	17.2968	16.5548	19.1548	21.6839	21.1968	19.1581	79.4839	54	73.3871	67	22.7032	25.6742	26.0613	23.9484	18.9161	20.1839	20.671	19.2194
1984	12	18	20.1324	16.989	3.14339	19.7195	20.8935	17.5032	17.2487	19.1401	23.2452	21.2129	19.816	78.4849	55.8065	72.2903	68.1623	22.6864	27.0613	25.9968	24.631	18.8803	21.4323	20.629	19.7927
1984	12	19	21.3578	17.8081	3.54964	19.1161	20.6581	17.3548	16.6	18.6032	22.2	21.1871	19.0677	76.4194	53.9355	73	63.5484	22.1194	25.7387	26.0065	22.671	18.3806	20.4484	20.6387	18.2613
1984	12	20	20.2189	18.2077	2.01124	19.9226	19.8645	17.4935	16.7871	19.3032	21.3871	20.5032	18.4	81.9355	51.3871	69.3226	60.3548	22.9032	24.7323	25.1903	21.9516	19.0387	19.6839	19.9323	17.6387
1984	12	21	20.0258	16.0499	3.97586	19.3097	18.9097	16.6839	15.9839	18.7032	20.8129	21.1935	18.4194	75.7097	50.6452	71.5161	62.9677	22.1968	24.4839	25.871	22.9774	18.4419	19.2839	20.5581	18.4516
1984	12	22	21.3777	16.5328	4.84495	19.2	19.8452	16.771	16.8226	18.6	21.4419	18.8065	17.4484	75.6774	51.4194	62.9677	60.0323	22.0645	24.8548	22.9516	21.671	18.3387	19.7355	18.2226	17.471
1984	12	23	20.1956	16.6293	3.56629	19.1226	18.8774	15.9387	15.1161	18.6516	19.8903	20.4	16.7935	76.6452	48.2903	68.4194	58.1935	22.2484	23.3097	24.8839	21.0935	18.4484	18.3968	19.7742	16.9194
1984	12	24	21.1247	16.8425	4.28221	19.1129	19.7548	15.6516	15.8	18.6	21.3871	19.6258	18.3968	79.5806	52.2258	67.9677	61.4516	22.1226	24.8548	24.2129	22.0516	18.371	19.7484	19.1452	17.6968
1984	12	25	20.149	17.4751	2.67388	19.6968	18.5613	16.2903	15.7387	19.0516	20.6	20.3677	18.5	78.5161	51.5806	71.2581	61.6452	22.7645	24.1871	25.1161	22.2484	18.7774	19.1516	19.8968	17.8161
1984	12	26	17.968	17.3086	0.659313	19.471	19.8387	16.5645	16.7548	18.6572	22.3677	20.3323	19.7727	78.1186	54.6452	69.2581	65.6316	22.2368	26.1452	24.8548	23.632	18.3842	20.6935	19.7548	18.9869
1984	12	27	19.1867	17.4352	1.75151	19.0452	19.9484	16.7387	16.7871	18.5484	21.6	21.1419	19.1097	76.5806	52.1613	70.6129	65.5484	22.0839	25.2903	25.6677	23.7194	18.3258	19.9581	20.4452	19.0645
1984	12	28	20.2922	17.2154	3.0768	19.0735	19.8194	16.1831	16.313	18.4208	21.3742	20.1424	18.8004	77.7523	51.9355	68.2289	62.0354	21.804	24.8194	24.5544	22.3068	18.1378	19.7097	19.533	17.9913
1984	12	29	19.1034	17.1954	1.90801	18.1011	20.1161	16.6839	15.5438	16.9823	21.4903	20.0058	17.1788	72.8241	51.0645	67.0302	56.7076	20.2023	24.9161	24.1615	20.3455	16.7825	19.7774	19.3365	16.4262
1984	12	30	20.2189	16.3829	3.836	18.9469	19.6839	15.5452	15.2807	18.4608	22.3613	20.6851	20.4653	79.1176	54.5484	67.1967	65.3652	21.9738	26.1161	23.9217	23.359	18.2443	20.6742	19.18	18.8304
1984	12	31	20.2456	16.7159	3.52966	18.5484	19.9097	16.7387	15.9645	17.9871	21.7355	21.0903	18.4387	72.8065	52.4516	70.2581	62.6774	21.3581	25.6032	25.5871	22.929	17.7323	20.1419	20.3839	18.4065

## Sheet: 1984
			Temperature			Temperature				Temperature				Relative Humidity				Pressure				Dew temperature
Year	Month	Day	Maximum	Minimum	Max-Min	1899-12-31 07:00:00	1899-12-31 13:00:00	1899-12-31 19:00:00	Average	1899-12-31 01:00:00	1899-12-31 13:00:00	1899-12-31 19:00:00	Average	1899-12-31 01:00:00	1899-12-31 13:00:00	1899-12-31 19:00:00	Average	1899-12-31 07:00:00	1899-12-31 13:00:00	1899-12-31 19:00:00	Average	1899-12-31 07:00:00	1899-12-31 13:00:00	1899-12-31 19:00:00	Average		Month	Taverage	Hraverage
1985	1	1	20.8918	18.6106	2.28117	20.9482	20.7548	27.6	17.3619	20.2056	24.1382	24.6	19.8626	77.1197	58.3392	78	70.0937	24.0083	28.2539	28.9	25.6	19.8626	22.3234	23.5	20.5686		January	21.7376	73.5921
1985	1	2	20.8093	18.1901	2.61921	20.3806	32.2	27	17.0589	19.7761	24.2	24.6	21.3011	85.2778	52	82	70.9594	23.4456	24.9	29.3	25.3369	19.523	21	23.7	20.4254		February	21.7536	72.0633
1985	1	3	33.6	18.3342	15.2658	20.2	19.7452	26.2	16.1898	20	23.2991	23.4	19.6462	98	56.1082	79	65.7981	23.2	27.3282	26.9	23.4356	19.9	21.5575	22.3	18.8803		March	25.343	71.0932
1985	1	4	19.7506	17.6882	2.06237	20.8	31.6	27.2	26.7	20.4	25.4	25	23.6	96	61	84	80	23.7	28.3	30.2	27.4	20.2	23.1	24.2	22.5		April	20.8821	69.8122
1985	1	5	19.7231	18.5507	1.17243	21	31.8	25.2	25.8	20.8	25.4	23.6	23.3	98	60	88	82	24.4	28.2	28.1	26.9	20.7	23.1	23	22.2		May	23.3355	71.0247
1985	1	6	32.8	18.6739	14.1261	21.6	19.6258	26.8	16.2298	21.4	23.1359	24.8	20.4753	98	52.9448	85	67.23	25.3	25.7365	30	24.1582	21.3	20.442	24.1	19.513		June	25.0086	70.6495
1985	1	7	33.6	18.6173	14.9827	21.4	32.2	26.2	26.5	21	25.8	23.8	23.5	97	60	82	80	24.6	28.9	27.9	27.1	20.8	23.5	22.9	22.4		July	27.0811	75.642
1985	1	8	32.8	18.4066	14.3934	20.6	31.2	26.8	26.4	20.4	24.8	25	23.4	98	60	86	81	23.8	27	30.5	27.1	20.3	22.4	24.4	22.3		August	25.6805	73.8155
1985	1	9	33	18.5274	14.4726	20.8	30.8	26.8	26.3	20.4	24.8	23.6	22.9	96	61	77	78	23.7	27.3	27	26	20.2	22.5	22.3	21.7		September	25.0556	77.1454
1985	1	10	34	18.5007	15.4993	18.8	20.9581	27.4	17.2853	18.6	23.9097	24.2	21.923	98	57.4369	77	72.4922	21.3	27.8832	28.1	26.0408	18.5	22.0673	23	20.988		October	24.6792	71.2059
1985	1	11	33.8	18.3908	15.4092	19.8	21.0419	27	17.1888	19.6	23.9817	24.8	22.0437	98	57.2071	84	73.3569	22.7	27.8443	29.8	26.1661	19.5	22.0803	24	21.1047		November	24.7964	72.4107
1985	1	12	34	18.1111	15.8889	21.2	32.4	25.6	26.2	20.8	24.6	23	22.8	97	53	80	77	24.3	25.7	26.3	25.5	20.6	21.6	22	21.4		December	23.7236	69.9356
1985	1	13	33	18.2343	14.7657	20.8	20.9226	26.6	17.6645	20.4	23.1159	23.6	21.2212	96	55.0094	78	69.2612	23.7	26.842	27.1	25.0506	20.2	21.2778	22.4	20.2456
1985	1	14	34	18.1178	15.8822	19.8	20.9677	27.6	17.6161	19.4	22.9661	25	21.1313	96	53.411	81	69.4943	22.3	26.3359	29.9	24.8941	19.2	21.0081	24.1	20.169
1985	1	15	34	18.261	15.739	19	32.2	27	26.3	18.8	24.6	24.6	22.7	98	54	82	78	21.6	25.9	29.3	25.6	18.7	21.6	23.7	21.4
1985	1	16	34	18.0663	15.9337	18	18.9452	27.8	15.8645	17.6	23.0027	24.6	19.5963	96	51.0135	77	64.1332	19.8	25.2404	28.8	23.086	17.4	20.1557	23.4	18.6805
1985	1	17	33.6	18.2932	15.3068	19.2	21.1387	27.2	17.8419	18.8	23.955	24	22.047	96	55.1426	77	71.0926	21.4	27.4714	27.7	25.9197	18.6	21.8905	22.8	20.9781
1985	1	18	19.7231	18.2843	1.43882	19.6	21.0677	26	17.6935	19.2	23.9217	23.6	21.2279	96	55.9084	82	69.8273	22	27.508	27.5	25.1039	19	21.9039	22.7	20.2789
1985	1	19	34	18.2038	15.7962	19.7774	32.6	27.4	16.3796	19.1767	26.2	24.6	20.2356	85.5775	60	80	66.5973	22.4866	29.7	29.1	23.7519	18.9469	24	23.6	19.2799
1985	1	20	33.8	18.5473	15.2527	22.2	32.8	27.6	27.5	22	26.8	25.2	24.7	98	63	82	81	26.3	31.2	30.4	29.3	21.9	24.8	24.3	23.7
1985	1	21	19.7506	17.9813	1.76934	23	21.0548	17.8645	17.7194	22	23.8085	22.6298	21.8239	92	55.9417	74.4225	71.6587	25.8	27.2949	27.3382	25.6166	21.6	21.7973	21.8273	20.7883
1985	1	22	33.6	18.4175	15.1825	22.6	32.6	24.2	25.9	22	25.2	22.8	23.3	95	55	89	80	26	27.1	26.8	26.7	21.8	22.4	22.2	22.1
1985	1	23	34.6	18.2107	16.3893	20.2	33	27.2	26.9	19.8	24.8	24.4	23	96	51	80	76	22.8	25.8	28.7	25.8	19.6	21.6	23.4	21.5
1985	1	24	35.2	18.5107	16.6893	20	21.071	28.4	17.8871	19.4	23.9917	24.6	22.1503	95	56.0083	73	71.7586	22.1	27.6612	28.4	26.1727	19.1	22.0004	23.2	21.1347
1985	1	25	34	18.5573	15.4427	19.4	20.755	27.4	17.0317	19	22.8373	24	20.2353	96	52.6935	76	68.4362	21.7	26.1508	27.6	24.7897	18.8	20.8677	22.7	20.0772
1985	1	26	19.7506	18.544	1.20659	22.2	31.4	28.8	27.8	21	26	24.2	23.7	90	65	69	75	24.1	30	27.1	27.1	20.5	24.1	22.4	22.3
1985	1	27	33	18.3757	14.6243	22.4	31.4	27.2	27	21.6	25	24.2	23.6	93	60	78	77	25.3	27.4	28.2	26.9	21.3	22.6	23.1	22.3
1985	1	28	34	18.0423	15.9577	19.4	32.2	27.2	26.5	19	25	24.2	22.7	96	56	78	77	21.7	26.9	28.2	25.6	18.8	22.3	23.1	21.4
1985	1	29	33	18.3875	14.6125	20	31	29.2	27.4	19.4	25.4	24.4	23.1	95	64	68	75	22.1	28.7	27.4	26.1	19.1	23.4	22.6	21.7
1985	1	30	33.8	18.5607	15.2393	19.8	32	27.8	26.8	19.4	25.2	24.2	22.9	96	58	74	76	22.3	27.5	27.8	25.9	19.2	22.7	22.8	21.6
1985	1	31	34.6	18.4974	16.1026	20.1581	19.9355	26.8	16.8516	19.5063	23.006	24.8	21.1646	84.512	51.1134	85	66.1644	22.9161	25.2803	30	23.8718	19.2133	20.1823	24.1	19.3565
1985	2	1	34.6	19.0901	15.5099	21.0214	22.763	26.6	19.2932	20.3655	23.8418	24.8	21.8714	87.7419	55.5421	86	71.0142	23.9917	27.3548	30.1	25.7349	20.0658	21.8173	24.1	20.8471
1985	2	2	33.6	19.0402	14.5598	20.8216	32.2	28.2	19.3465	20.3421	24.4	24.6	21.3511	85.7773	53	75	72.2248	24.0849	25.4	28.5	26.1627	20.1257	21.3	23.3	21.1113
1985	2	3	33.2	19.1201	14.0799	21.2146	32	29.2	19.3998	20.6252	24.8	24.2	22.9061	88.2081	56	66	73.1571	24.4778	26.5	26.9	26.8653	20.3621	22	22.3	21.7707
1985	2	4	34.4	19.3038	15.0962	21.3944	33	28.2	19.4264	20.7051	26.2	25	22.9694	87.4422	59	77	73.4235	24.5211	29.5	29.5	27.0019	20.3921	23.8	23.8	21.8373
1985	2	5	18.5441	19.4231	-0.878977	18.2	21.7174	24.4	18.4208	17.8	24.6576	23.6	21.9971	96	55.9417	94	68.795	20.1	27.3448	28.6	24.8874	17.6	21.8406	23.3	20.1823
1985	2	6	34.4	19.1388	15.2612	18.2	33.2	27.8	26.8	17.8	25.8	25.6	23.1	96	56	84	79	20.1	28.3	31.3	26.6	17.6	23.1	24.8	21.8
1985	2	7	35.6	19.0968	16.5032	19.6	34.2	29.8	28.4	18.4	26	25	23.1	89	52	68	70	20.4	28.1	28.5	25.7	17.8	23	23.2	21.4
1985	2	8	33.8	19.3725	14.4275	20.6	32.2	30	28.2	20.2	26.5	25.6	24.1	96	64	70	77	23.4	30.8	29.9	28	20	24.5	24	22.9
1985	2	9	33.2	19.6429	13.5571	22	22.6298	27.4	19.3732	21.6	23.7319	23.4656	22.1536	97	56.0083	75.7211	71.3257	25.5	27.195	28.204	26.0995	21.4	21.734	22.5598	21.098
1985	2	10	33.8	19.7061	14.0939	21.431	32.2	29.6	19.3898	20.825	26.4	25.2	23.0194	88.1082	64	70	73.6566	24.7742	30.5	29.1	27.1018	20.5553	24.4	23.6	21.9072
1985	2	11	35	19.5856	15.4144	21.3478	22.9361	29.4	19.4131	20.7084	25.004	25.8	23.0427	87.8418	57.9396	75	73.5567	24.5744	28.9565	30.8	27.1717	20.4154	22.9361	24.5	21.9338
1985	2	12	34	19.5929	14.4071	22	32.8	29.2	28.3	21.4	26.6	25.4	24.5	95	62	74	77	25.1	30.7	29.9	28.6	21.1	24.5	24	23.2
1985	2	13	33.6	18.7938	14.8062	20.8	32.4	30.2	28.4	20	26.2	25	23.7	93	61	66	73	22.8	29.9	28.2	27	19.6	24	23.1	22.2
1985	2	14	18.8019	19.5696	-0.767695	21	33.6	19.3465	19.4098	20.8	25	23.672	22.2835	98	50	77.8522	71.6587	24.4	25.9	28.7967	26.3992	20.7	21.7	22.8795	21.2612
1985	2	15	18.9257	19.5197	-0.594005	20.6	33	28.4	27.6	19.6	26.4	24.4	23.5	91	60	72	74	22.1	30	27.9	26.7	19.1	24.1	22.9	22
1985	2	16	33.6	19.4928	14.1072	21.2945	33.6	29.8	19.563	20.4887	28.6	23.8	22.2035	86.4766	69	61	70.4599	24.1249	35.8	25.5	26.2094	20.129	27.1	21.4	21.1213
1985	2	17	35.4	19.3598	16.0402	22.2	34	29.8	29	21.8	30.4	23.5088	22.3101	97	77	74.9553	70.5598	25.8	41	28.1873	26.3059	21.6	29.4	22.5299	21.2312
1985	2	18	35.4	19.4897	15.9103	21.451	22.6997	30.8	19.2133	20.7883	23.9184	23.4556	21.4743	84.3788	55.5421	77.5193	71.5921	24.6943	27.508	28.3538	26.226	20.4753	21.9072	22.6264	21.1613
1985	2	19	34.8	19.5581	15.2419	21.4077	33.4	30.8	19.5363	20.6252	24.9041	23.6953	23.076	86.6764	57.1405	75.6212	73.2237	24.3047	28.6535	28.6235	27.1883	20.2755	22.7896	22.7563	21.9471
1985	2	20	20.0462	19.6362	0.410003	21.421	23.0726	29.4	19.523	20.5852	23.1159	22.7363	19.7228	82.9802	52.3122	73.5567	65.4984	24.2081	26.4924	27.4647	24.2581	20.2089	21.098	21.8839	19.5963
1985	2	21	34.6	19.493	15.107	21.8	23.3557	29.6	19.2178	21.2	25.0439	21.9638	21.3111	95	56.641	71.6254	68.4362	24.8	28.8766	26.6556	25.2674	20.9	22.8928	21.1713	20.3384
1985	2	22	21.3799	19.5663	1.81359	21.7107	22.3001	19.513	18.7072	20.9648	23.3091	23.4422	20.6485	83.7794	52.7784	75.1883	67.7627	24.9074	26.9453	28.0841	25.3303	20.6385	21.3211	22.4899	20.4187
1985	2	23	21.2905	19.4069	1.88363	21.5642	33.2	19.7994	18.907	20.8516	24.3247	23.682	22.4466	87.2092	54.8429	74.0562	70.2601	24.7342	28.2139	28.4537	26.5523	20.5419	22.2768	22.6464	21.3478
1985	2	24	21.3249	19.6862	1.63872	21.8839	23.036	19.1216	19.2625	21.2046	25.1838	23.3563	23.1466	87.7419	59.3049	74.8983	73.6265	25.3569	29.5093	27.9588	27.4501	20.9049	23.2558	22.3973	22.0845
1985	2	25	35	19.9958	15.0042	22.0604	33.2	30.6	19.8127	21.3145	25.2204	22.8662	22.5698	87.1426	55.8085	72.8241	70.9594	25.4735	28.3538	27.6412	26.8487	20.9915	22.3401	21.9738	21.5209
1985	2	26	34.2	19.9087	14.2913	20.2	21.6892	28.8	18.5441	19.2	24.1469	24.2	20.6821	91	56.5433	69	68.2644	21.6	28.2476	27.1	25.6868	18.7	22.2633	22.4	20.5859
1985	2	27	34.2	20.0558	14.1442	18.2	32.4	29	27.2	17.8	24.8	25.4	22.7	96	54	75	75	20.1	26.2	30	25.5	17.6	21.9	24.1	21.2
1985	2	28	34.6	20.0425	14.5575	19.8	22.8201	30	19.4413	19	24.9925	23.5419	23.2704	93	57.7119	75.9295	73.3172	21.4	29.0003	28.4779	27.6495	18.6	22.9473	22.6689	22.1876
1985	3	1	36	20.2696	15.7304	21.8	34.4	31	29.5	21.2	29	25.6	25.3	95	67	65	76	24.8	36.4	29.2	30.1	20.9	27.4	23.7	24
1985	3	2	35	20.6787	14.3213	22.4	34	29.4	28.8	21.4	27.4	24.358	23.2724	92	60	78.3517	70.5265	24.8	32.1	29.3095	26.549	21	25.2	23.4089	21.3644
1985	3	3	34.8	20.909	13.891	22.9494	33.8	30.6	20.6851	22.2435	27.4	27.2	22.5698	90.7388	61	77	70.8928	26.7421	32.2	33.8	26.8021	21.9471	25.3	26.1	21.5143
1985	3	4	34.6	20.7612	13.8388	22.2	33.6	30.6	29.3	21.6	27.5	26.2	25.1	95	63	71	76	25.4	32.6	31.1	29.7	21.3	25.5	24.7	23.8
1985	3	5	35.6	20.7818	14.8182	22.9328	33.8	31	20.3418	22.2069	27.2	25.4	23.2326	90.6389	60	64	70.3955	26.6489	31.7	28.7	26.4533	21.8939	25	23.4	21.2905
1985	3	6	34.8	20.9055	13.8945	21.2	33.2	31.2	29.2	20.6	25.8	24.8	23.7	95	56	60	70	23.9	28.3	27	26.4	20.3	23.1	22.4	21.9
1985	3	7	23.8203	19.8847	3.93569	22.8	33.6	30.2	29.2	21.6	25.6	25.8	24.3	90	53	71	71	25	27.5	30.3	27.6	21.1	22.6	24.3	22.7
1985	3	8	35.6	19.9981	15.6019	22	34.4	29.8	29	21.2	27.4	23.5522	23.2635	93	59	75.8951	73.1797	24.6	31.8	28.4641	27.6014	20.9	25.1	22.6551	22.1533
1985	3	9	35	20.4896	14.5104	22.8	33	30.4	29.1	22.4	26.4	25.2	24.7	97	60	66	74	26.8	30	28.6	28.5	22.2	24.1	23.3	23.2
1985	3	10	34.6	20.0909	14.5091	23.8	33.2	30.2	29.4	22.4	25.8	23.8	24	89	56	59	68	26.1	28.3	25.2	26.5	21.8	23.1	21.2	22.1
1985	3	11	33.6	20.9674	12.6326	22.4	31.6	30	28.5	21.4	25.8	24.4	23.9	92	63	63	73	24.8	29.3	26.8	27	21	23.7	22.2	22.3
1985	3	12	33.2	20.7027	12.4973	22.4	31	30.2	28.5	21.6	25.2	25.2	24	93	63	67	74	25.3	28.2	28.7	27.4	21.3	23.1	23.4	22.6
1985	3	13	33	20.933	12.067	22.4	32.2	29.4	28.4	21.6	26.2	24.6	24.1	93	62	68	74	25.3	30	27.7	27.7	21.3	24.1	22.8	22.7
1985	3	14	34	21.0465	12.9535	22	32.6	30	28.6	21.4	26.2	24.2	23.9	95	60	62	72	25.1	29.7	26.3	27	21.1	24	21.9	22.3
1985	3	15	33.4	21.1049	12.2951	20.6	31.2	21.1047	21.0148	20.2	24.6	24.7415	24.3703	96	58	77.1326	75.792	23.4	26.5	30.0521	29.0863	20	22.1	23.7172	23.2257
1985	3	16	33.4	20.9433	12.4567	23.1159	31	29.4	21.0148	22.3267	25.2	25.9	22.753	90.0728	63	76	69.9938	26.8021	28.2	31.1	27.0352	21.9904	23.1	24.7	21.6375
1985	3	17	34	21.2561	12.7439	23.0985	33	29.6	19.5822	22.2598	26.8	24.6	23.3116	89.438	62	67	69.983	26.6733	31.1	27.6	26.6767	21.9127	24.7	22.7	21.4039
1985	3	18	34.8	20.3246	14.4754	23.4	33.8	27	27.8	22.6	25.8	24.2	24.2	93	53	79	75	26.9	27.9	28.3	27.7	22.3	22.9	23.1	22.8
1985	3	19	22.8923	20.4587	2.43359	23.8	31.8	28.2	28	23	25.4	23.6	24	93	60	68	74	27.5	28.2	26.1	27.3	22.7	23.1	21.8	22.5
1985	3	20	34.2	21.3558	12.8442	22.4	33.2	20.6019	19.8593	22	25.8	22.0204	21.734	97	56	70.4599	67.6296	26.2	28.3	26.6056	25.6899	21.8	23.1	21.168	20.6585
1985	3	21	34	20.6855	13.3145	22.693	32.6	29	19.9193	21.0647	27.4	25.6	22.5865	83.846	67	76	70.4932	25.4268	33	30.5	26.7621	20.7517	25.7	24.4	21.5076
1985	3	22	34.8	20.6959	14.1041	23	33.2	28.2	28.2	22.8	28.2	21.6171	21.6033	98	69	70.1549	67.7832	27.6	34.9	26.0271	25.6593	22.7	26.6	20.7887	20.5859
1985	3	23	33.8	20.4037	13.3963	21.8	32.8	19.7661	20.0158	21.8	29.2	22.1436	1	0	77	70.5931	67.7627	26.1	38.1	26.8853	26.0562	21.8	28.1	21.2978	20.8416
1985	3	24	34	20.3762	13.6238	22.4466	23.4256	30.2	19.8926	20.8916	22.3467	21.9538	20.0325	80.616	50.1145	68.5619	64.6993	25.1671	25.6699	26.3426	24.8208	20.5819	20.3655	20.9349	19.8793
1985	3	25	34.8	20.5412	14.2588	22.8	33.8	28.4	28.3	22	24.2647	23.0227	22.733	93	57.307	71.9584	71.1925	25.9	28.4404	27.841	27.1883	21.7	22.4	22.1003	21.714
1985	3	26	34.8	20.9055	13.8945	22.9761	33.8	30.6	19.3897	21.2812	26.8	27.2	20.9124	83.4131	58	77	66.0989	25.7931	30.6	33.8	25.0784	20.9548	24.4	26.1	19.9912
1985	3	27	34.9	20.689	14.211	22.4	33.4	29.8	28.9	22	28	22.087	21.1014	97	66	68.2289	64.666	26.2	34.2	26.5057	25.0572	21.8	26.3	21.1014	20.0491
1985	3	28	35.8	20.6271	15.1729	22.6	23.1426	30.6	19.5753	22	23.2924	25	21.8164	95	51.5463	64	64.8958	26	25.9696	27.9	25.0165	21.8	20.5486	22.9	19.9843
1985	3	29	35.4	20.6787	14.7213	21.8	34.2	29.2	28.6	21.2	25.4	25.2	23.9	95	49	73	72	24.8	26.6	29.4	26.9	20.9	22.1	23.8	22.3
1985	3	30	34.8	20.689	14.111	22.2	33.6	27	27.5	21.6	26.8	23.4	23.9	95	59	74	76	25.4	30.7	26.4	27.5	21.3	24.5	22	22.6
1985	3	31	34	20.8471	13.1529	23.0092	22.8442	28.4	19.5409	22.2461	24.9168	25.6	22.6276	83.2853	56.7839	80	72.9047	27.1304	28.7425	30.9	28.1238	21.9402	22.7789	24.6	22.4489
1985	4	1	33.6	20.7062	12.8938	27.4	22.6792	19.3416	19.5616	24.6	24.1366	21.0362	20.9468	80	56.1652	67.2332	65.1365	29.1	28.1616	25.5287	25.0371	23.6	22.167	20.225	19.9603
1985	4	2	32.6	20.8265	11.7735	24.4	23.7963	28	19.5375	23.6	24.9065	24.6	23.6107	94	58.0213	76	70.2924	28.6	28.8697	28.7	27.1442	23.3	22.8407	23.3	21.648
1985	4	3	35.6	20.8059	14.7941	24.8	24.3188	28.2	20.7302	23.8	24.0335	25	21.7924	92	53.8965	77	66.8551	28.8	27.6701	29.5	25.9205	23.4	21.8989	23.8	20.6993
1985	4	4	33.8	21.5655	12.2345	23.7138	31.8	29.8	20.8987	22.8785	26.2	25.4	23.6794	89.5068	64	70	72.0798	27.7663	30.3	29.5	28.2201	22.5348	24.2	23.8	22.4901
1985	4	5	35.6	21.9092	13.6908	24.1228	24.3875	30.6	20.8746	23.2635	25.924	26.2	24.635	89.5068	57.6088	71	75.3795	28.4263	29.7737	31.1	29.4472	22.9267	23.6004	24.7	23.4491
1985	4	6	24.0953	22.0811	2.01425	25	35.2	19.3759	18.8535	23.2	26.6	24.7828	23.8444	86	51	78.5075	71.3236	27.2	29.1	29.6672	27.8007	22.5	23.6	23.3013	22.0192
1985	4	7	36.2	21.5517	14.6483	24.4	23.0848	31	19.7162	23.4	25.9686	25.2	23.6932	92	55.9589	63	69.983	28.1	28.856	28.2	27.2336	23	22.8098	23.1	21.6995
1985	4	8	35.6	21.9711	13.6289	24.2088	34.4	31.2	19.7265	23.4216	26	25.2	24.7278	89.9536	52	62	73.3172	28.7735	28	28	28.6704	23.1054	23	23	22.7479
1985	4	9	34.6	21.7992	12.8008	23.8	22.6895	23.6	19.565	22.8	25.9171	23	24.6556	92	58.9837	95	74.5546	27.1	29.1791	27.7	28.6188	22.4	22.9885	22.8	22.7342
1985	4	10	33.8	22.1155	11.6845	23.2	24.3394	29.8	20.6512	22.2	25.948	25.4	24.6487	92	57.815	70	75.9983	26.1	29.87	29.5	29.5331	21.8	23.6519	23.8	23.4938
1985	4	11	35.6	22.1086	13.4914	23.2	23.3013	30.4	19.809	22.6	25.0028	25.8	23.7654	95	56.2339	69	72.7672	27	28.7907	30.1	28.416	22.4	22.7685	24.2	22.6207
1985	4	12	36.4	22.1361	14.2639	23.4	23.9991	31.8	19.6441	22.8	24.7519	26	21.8611	95	56.062	63	67.4738	27.3	28.3129	29.7	26.0511	22.6	22.5554	24	20.8093
1985	4	13	34.8	21.7786	13.0214	23.4	33.4	31	29.7	22.6	26.6	24.8	24.7	93	59	60	71	26.9	30.3	27.2	28.1	22.3	24.3	22.5	23
1985	4	14	35.6	21.0911	14.5089	24.1847	34.2	30.6	20.5377	23.3598	27	25.2	23.7585	89.6443	57	65	73.6953	28.6325	30.8	28.4	28.5191	23.0435	24.6	23.2	22.6757
1985	4	15	34.8	21.8611	12.9389	23.2	23.9578	30	20.6959	22.4	25.1093	25.8	22.8957	93	59.0525	72	70.5674	26.5	29.43	30.4	27.4879	22.1	23.1707	24.3	21.8473
1985	4	16	35	22.0742	12.9258	23.2	21.9539	19.5031	18.8329	22.4	22.3217	23.8891	21.2115	93	49.7031	75.5514	64.3802	26.5	25.7555	29.0485	25.3224	22.1	20.3831	22.9817	20.1596
1985	4	17	36	21.5071	14.4929	23.4285	23.071	30.6	19.7128	22.5073	24.1813	25.8	23.0023	85.4508	53.2091	68	68.0925	27.4845	27.182	30	26.6939	22.1326	21.4039	24.1	21.1599
1985	4	18	35.2	22.1567	13.0433	24.2	24.4253	30.4	20.713	23.2	24.25	25	22.9507	92	55.5808	65	70.6361	27.8	28.2819	28.1	27.567	22.8	22.2736	23	21.8955
1985	4	19	35.6	22.0192	13.5808	24.3084	33.8	30.6	20.6615	22.3698	26.2	26.2	22.9988	84.2821	55	71	71.7704	27.1201	28.9	31.1	27.8454	21.9333	23.5	24.7	22.0398
1985	4	20	35.6	21.813	13.787	25.2	22.772	30	19.4344	23.6	23.2223	24.6	22.0467	88	53.5872	64	66.4082	28.1	26.2402	27.3	25.5871	23	20.6202	22.5	20.2868
1985	4	21	25.099	21.8542	3.24479	27.2	23.8066	19.6131	20.3143	24.2	23.0848	22.7135	21.8542	78	54.3778	76.6513	69.4674	28.2	26.8486	27.8213	26.2711	23.1	21.2355	22.057	20.9537
1985	4	22	34	22.088	11.912	24.2981	22.9026	26.4	18.6576	22.662	22.4454	22.8	20.3178	86.8257	50.5624	74	58.1244	27.8832	25.5081	25.3	22.5932	22.3664	19.9534	21.3	17.867
1985	4	23	35.2	22.2392	12.9608	25.6	22.8476	28	18.5132	24.2	23.1329	25.2	21.9814	89	54.1715	80	66.2708	29.3	26.9345	30.2	25.3602	23.7	21.318	24.2	20.194
1985	4	24	36.2	22.2048	13.9952	24.305	23.0641	29	19.7369	22.7582	24.2741	25.4	22.0398	87.5131	54.859	75	66.752	28.1582	27.5601	30	25.649	22.5004	21.5827	24.1	20.3143
1985	4	25	36.9	22.1705	14.7295	24.4562	23.4904	27.6	20.4312	24.6	23.9785	24.8	22.0398	86.0695	58.6744	80	69.8112	27.9485	28.1307	29.4	26.6389	22.3973	22.2255	23.8	21.153
1985	4	26	35.6	22.0501	13.5499	24.5525	23.4147	27.2	20.2628	22.8304	24.8206	24.6	22.8854	86.1039	60.9086	81	72.9391	28.1135	29.0759	29.2	27.6976	22.4901	23.0023	23.6	21.9883
1985	4	27	34.8	21.892	12.908	24.1778	34.2	26.6	20.4037	22.5279	25	24.4	20.2146	83.0791	48	84	66.8895	27.591	25.5	29.1	25.4806	22.2186	21.4	23.6	20.2353
1985	4	28	34.8	21.9402	12.8598	24.3497	23.8753	28.6	20.4862	22.7582	24.0266	24.8	22.0123	86.7913	56.3026	74	68.4019	28.062	27.9863	28.8	26.4705	22.4661	22.1326	23.4	21.0499
1985	4	29	35.4	22.3801	13.0199	23	34.2	30	29.3	22.4	26.4	24.4	24.4	95	54	63	71	26.7	29.2	26.8	27.6	22.2	23.7	22.2	22.7
1985	4	30	36	21.3868	14.6132	23.2	33.4	28.6	28.5	22.2	26	24.4	24.2	92	56	71	73	26.1	28.7	27.8	27.5	21.8	23.3	22.8	22.6
1985	5	1	37.2	19.6728	17.5272	22.5099	35.8	31	17.8647	20.6984	25.8	26.2	20.964	78.9844	45	69	67.0613	25.0339	26.5	30.8	25.2743	20.2989	22.1	24.5	20.1081
1985	5	2	21.483	20.6951	0.787889	24.2	20.8583	30.2	16.7525	23.6	22.5365	24.8	20.4287	95	53.4776	65	62.4017	28.7	26.4491	27.7	23.672	23.4	20.825	22.8	18.7904
1985	5	3	36.2	20.7118	15.4882	23.8	35	30.8	30.1	23.2	27.4	25.6	25.4	95	56	66	72	28	31.4	29.4	29.6	23	24.9	23.7	23.9
1985	5	4	35.2	20.7684	14.4316	25	20.6052	23.8	17.6949	24.4	23.3956	23.6	21.3278	95	57.8398	98	68.2289	30.1	27.7145	29	25.8797	24.2	21.7607	23.5	20.5153
1985	5	5	33.2	20.482	12.718	22.6364	32.4	29.4	17.8248	21.1779	27.2	25.6	20.3521	78.3184	67	74	67.7627	26.1261	32.6	30.3	25.6	20.9382	25.5	24.3	20.3821
1985	5	6	18.5063	20.512	-2.00565	24.4	20.5985	28.2	17.5611	24	23.4622	25.6	21.1943	97	57.873	81	67.5769	29.6	27.8676	31.1	25.7452	23.9	21.8373	24.7	20.3865
1985	5	7	32	18.9969	13.0031	24.8	20.4653	28	17.8015	23.8	23.5022	21.5242	21.5009	92	59.1384	73.257	69.2612	28.8	28.2306	26.8354	26.3492	23.4	21.9671	21.0248	20.7517
1985	5	8	32	20.2389	11.7611	24.8	31.2	28.6	28.3	24.4	26.6	24.8	25.3	97	70	74	80	30.3	31.7	28.8	30.3	24.3	25	23.4	24.2
1985	5	9	21.263	20.6585	0.604532	24.4	27.8	17.5484	16.5299	23.6	25.4	21.6375	20.414	94	83	71.6587	61.9054	28.6	30.8	26.892	23.8341	23.3	24.6	21.0447	18.7985
1985	5	10	22.5692	20.7917	1.7775	25.2	34.2	17.1821	17.3136	24.4	28.8	21.3411	21.2149	94	67	73.7565	68.2987	30	36	26.5024	25.8277	24.1	27.2	20.8716	20.4312
1985	5	11	21.2974	19.7861	1.51133	25	21.0181	17.9147	18.3009	24.4	23.5088	21.7274	19.9559	95	55.0427	71.1925	64.3663	30.1	27.6179	27.0385	25.3436	24.2	21.7041	21.1147	19.9559
1985	5	12	30	20.3588	9.64121	23.1466	19.7994	27	16.6777	20.5068	22.6464	22.033	20.4827	76.3764	51.0468	73.6265	60.8055	25.3809	25.6067	27.1339	23.7757	20.2146	20.1057	21.4039	18.7882
1985	5	13	32	20.825	11.175	24.2	29.6	27.6	27.3	23.5	26	20.9382	19.7294	94	75	72.7908	62.7347	28.5	31.2	25.7066	24.0283	23.2	24.8	20.4054	18.9869
1985	5	14	35.6	20.8183	14.7817	24.6	35	29.5	29.6	24.2	26.8	21.431	20.6585	97	53	70.0937	64.2664	29.9	29.8	26.3359	25.0239	24.1	24	20.7684	19.7994
1985	5	15	34.4	20.9182	13.4818	25	33.6	28.6	29	24.8	28.2	21.2379	21.4044	98	67	70.5931	66.9303	31.2	34.6	25.9963	25.8564	24.7	26.5	20.5852	20.5086
1985	5	16	35.1	20.6	14.5	25.4	34.2	24.8	27.3	25	27.2	24	25.4	97	58	94	83	31.4	31.4	29.3	30.7	24.9	24.9	23.7	24.5
1985	5	17	28.8	20.7517	8.04828	24.4	28.2	24.8	25.5	23.8	25.8	23.6	24.4	95	83	91	89	29.1	31.6	28.3	29.7	23.6	25	23.1	23.9
1985	5	18	33.4	18.6	14.8	23.8	32.2	25	26.5	22.6	25.8	24.6	24.3	90	60	97	82	26.6	28.9	30.6	28.7	22.1	23.5	24.5	23.4
1985	5	19	34	18.4	15.6	22.8096	31.6	27.4	16.8491	21.3578	25.4	21.3444	21.431	81.4818	61	74.0229	66.7305	26.4691	28.3	26.5723	25.1571	21.108	23.1	20.9082	19.8726
1985	5	20	21.1943	18.8	2.39427	24.8	33.6	17.0955	17.6882	24	28	22.0437	22.2335	94	66	75.8543	71.5921	29.3	34.1	27.2283	27.0751	23.7	26.2	21.5076	21.421
1985	5	21	35	19.6	15.4	24.2	33.4	25.6	27.2	23.6	28.4	24.2	25.4	95	69	89	84	28.7	35.3	29.3	31.1	23.4	26.9	23.7	24.6
1985	5	22	33.8	18.8	15	23.2	32.8	29.2	28.6	22.8	27.4	25.8	25.3	97	66	76	80	27.5	32.9	30.9	30.4	22.6	25.6	24.6	24.3
1985	5	23	34	18.2	15.8	23	33	29.8	28.9	22.6	26.8	25.4	24.9	97	62	70	76	27.1	31.1	29.5	29.2	22.4	24.7	23.8	23.7
1985	5	24	35	18.2	16.8	24.6	33.6	27.2	28.1	24.2	27.8	22.2235	20.28	97	64	75.9209	62.4554	29.9	33.5	27.5613	23.6004	24.1	25.9	21.6941	18.6954
1985	5	25	35.6	17.4	18.2	25.2	34.4	24.2	27	24.8	28	23.4	25.4	97	62	94	84	31	33.5	28.2	30.9	24.7	26	23.1	24.6
1985	5	26	22.1292	18.6	3.52921	24.6	20.765	17.2687	17.8481	24	23.5155	21.8905	21.3311	95	57.5734	75.2549	71.4256	29.4	27.9442	26.9186	27.0119	23.8	21.8905	21.3178	21.4044
1985	5	27	23.1948	20.2	2.99476	25.6	34.8	27.8	29	25.2	28.2	22.0903	22.117	97	61	76.7534	72.1249	31.8	33.8	27.4048	26.902	25.1	26.1	21.5975	21.3411
1985	5	28	22.2323	17.6	4.63233	24.8	19.0288	17.4085	16.4921	23.4	22.9954	21.2912	21.1186	89	54.6527	72.6909	65.2052	27.8	25.9205	26.3625	24.5731	22.9	20.4827	20.7584	19.4894
1985	5	29	21.0293	18.6	2.42928	26	32.2	29.4	29.3	25.4	27.6	21.8772	21.2312	95	70	74.1228	67.1301	32	33.8	26.7888	25.57	25.2	26.1	21.2479	20.3421
1985	5	30	22.2255	20.4	1.82545	24.6	33.6	30.4	29.8	23.6	28.4	27.8	26.6	92	68	82	81	28.4	35.2	35.6	33.1	23.2	26.8	27	25.7
1985	5	31	18.5613	20.2	-1.63869	25.8	32.4	28.2	28.7	25.2	27.2	21.2712	20.4986	95	67	73.923	62.5016	31.6	32.6	26.4125	23.722	25	25.5	20.815	18.8237
1985	6	1	32.4	20	12.4	24.4	20.5652	23.2	17.7615	24	23.2258	22.6	21.2046	97	53.9438	95	64.8658	29.6	26.0828	27	24.4479	23.9	20.6318	22.4	19.493
1985	6	2	22.4042	18.4	4.00419	24.6	20.115	17.9289	17.4098	24.4	22.033	21.9917	21.0877	98	51.9029	74.864	64.8271	30.4	24.6178	27.1648	24.3738	24.3	19.5031	21.4349	19.3794
1985	6	3	31	19.4	11.6	23.6	27.6	24.8	25.2	22.4	25.8	24	24.1	90	87	94	90	26.3	32	29.3	29.2	21.9	25.2	23.7	23.6
1985	6	4	31.2	19.4	11.8	24	29.4	28	27.4	23.6	26.8	19.846	20.1115	97	82	69.2612	61.7679	28.8	33.5	24.1016	23.1673	23.4	25.9	19.2966	18.4582
1985	6	5	33.4	19	14.4	25.2	32	26.4	27.5	25	27.8	21.9505	22.1036	98	73	72.2914	66.5973	31.5	34.5	26.6589	25.6067	24.9	26.5	21.2146	20.3854
1985	6	6	32.8	19	13.8	25.4	31.6	27.4	28	24.4	27.8	20.5919	18.9802	92	75	69.8939	56.9407	29.9	34.8	25.58	22.0337	24	26.6	20.0924	17.4019
1985	6	7	32.6	20.6	12	25.2	31.4	27.8	28	24.6	27.6	22.6173	22.8579	95	75	77.7169	69.9486	30.5	34.4	27.8042	26.498	24.4	26.4	22.033	21.0671
1985	6	8	23.6416	20.6	3.04161	25.6	33.2	17.0822	14.4881	25.2	27.8	20.9249	20.2765	97	66	71.9251	58.8462	31.8	33.7	25.5867	22.2976	25.1	26.1	20.3421	17.7123
1985	6	9	34.8	19.8	15	25.6	31.8	27.8	28.3	24.6	27.8	25.4	25.9	92	74	83	83	30.2	34.7	30.8	31.9	24.2	26.5	24.6	25.1
1985	6	10	31	20.4	10.6	24.8	29.6	27.8	27.5	23.6	26.4	22.1702	21.1771	91	78	72.5911	65.1708	28.3	32.3	26.4491	24.7312	23.1	25.3	20.8316	19.5787
1985	6	11	34.4	19.6	14.8	24.6	33.6	28.6	28.9	23.8	27.2	25.4	25.5	94	61	77	77	28.9	31.8	30.3	30.3	23.5	25.1	24.3	24.3
1985	6	12	34.8	19.4	15.4	25	29.8	23.8	25.6	23.8	25.6	23.2	24.2	91	72	95	86	28.7	30	28	28.9	23.3	24.1	23	23.5
1985	6	13	35	17.6	17.4	24	31.8	29.4	28.6	23.2	26.6	23.0493	22.2835	94	67	74.9553	67.6296	27.9	31.3	27.3682	26.0429	22.9	24.8	21.5942	20.5985
1985	6	14	33.8	18.2	15.6	25	32.4	29.6	29.2	23.6	27.2	22.7892	21.9952	89	67	79.4012	68.5394	28.2	32.6	28.2682	25.5665	23.1	25.5	22.2873	20.2937
1985	6	15	36.2	18	18.2	24.4	34.8	28.8	29.2	23.2	29	22.6164	22.9627	90	65	79.5172	74.589	27.6	36.2	27.8377	27.9109	22.7	27.3	22.1003	22.1436
1985	6	16	36	19.6	16.4	26.2	20.7384	17.6316	17.0323	24.6	23.4356	22.4499	21.3844	88	55.2758	74.7555	65.2653	29.8	26.7821	27.9043	24.9873	24	20.9881	21.8706	19.7727
1985	6	17	35.8	18.9	16.9	25.8	21.5908	30.2	17.7548	24.6	25.3336	26.6	21.4177	91	62.102	76	68.5619	30.1	30.0986	32.4	26.0662	24.2	23.5754	25.4	20.6219
1985	6	18	35.6	20.2	15.4	25.2	34.4	26.8	28.3	24.2	27	24.4	25.2	92	56	82	77	29.5	30.7	29	29.7	23.8	24.5	23.5	23.9
1985	6	19	35.8	18.8	17	23.2	33.6	31.2	29.8	22.6	27.6	27.6	25.9	95	63	76	78	27	32.9	34.5	31.5	22.4	25.7	26.5	24.8
1985	6	20	36	16.6	19.4	26.2	34.8	31.2	30.9	24.2	28	26.8	26.3	85	60	71	72	28.9	33.3	32.3	31.5	23.5	25.8	25.3	24.9
1985	6	21	35.6	19.8	15.8	25.4	34.2	30.4	30.1	24.2	28	23.0493	23.1559	91	63	78.4183	73.8231	29.4	33.7	28.517	28.2139	23.8	26	22.4699	22.2968
1985	6	22	22.2392	19.6	2.6392	26.6	35.4	24.8	27.9	24.8	28.6	23.8	25.7	86	60	92	80	30.1	34.6	28.8	31.2	24.1	26.5	23.4	24.7
1985	6	23	36.8	18.6	18.2	27	20.6851	27.4	17.9213	24.8	25.2937	24.4	22.2768	84	58.9719	78	67.5963	29.8	28.8166	28.6	25.933	24	22.6031	23.3	20.5486
1985	6	24	35.4	18.2	17.2	24.8	33.4	30.2	29.7	23.6	26.4	23.5729	22.8717	91	58	80.3292	70.533	28.3	29.7	28.9969	26.6389	23.1	24	22.9335	21.1255
1985	6	25	34.8	19.6	15.2	25	33.4	30.4	29.8	24.2	27.8	26.8	26.3	94	65	76	78	29.7	33.6	32.8	32	23.9	26	25.6	25.2
1985	6	26	34.4	19.8	14.6	24.8	19.553	29	16.8791	23.8	25.3536	26.4	23.1126	92	57.307	82	67.8626	28.8	28.0874	32.7	26.0595	23.4	21.9438	25.5	20.6019
1985	6	27	21.0362	19.8	1.23615	25.2	34.4	30.4	30.1	24.8	27.4	22.7548	21.0155	97	59	76.8576	61.0805	31	31.8	27.9451	23.2016	24.7	25.1	22.112	18.4582
1985	6	28	34.4	21	13.4	26.4	31.6	25.6	27.3	25	26.8	24.6	25.5	89	69	92	83	30.7	32	30.2	31	24.5	25.2	24.2	24.6
1985	6	29	22.1567	17.4	4.75671	24.4	31.2	18.5274	15.9534	23.2	26.8	22.3034	20.432	90	71	73.3236	61.9355	27.6	32.3	27.4914	23.6454	22.7	25.3	21.6375	18.7771
1985	6	30	29.8	18.6	11.2	25	21.744	26.8	17.7582	24.2	23.4356	25.4	19.483	94	57.1738	89	59.1051	29.7	27.7278	31.5	22.4067	23.9	21.7673	24.9	17.8547
1985	7	1	35.6	18.8	16.8	25.2	34.4	30.6	30.2	23.8	27.2	26.2	25.7	89	58	71	72	28.5	31.3	31.1	30.3	23.3	24.8	24.7	24.2
1985	7	2	35.6	19.2	16.4	25	34.2	28.4	29	23.8	27	24.4	25.1	91	57	72	73	28.7	30.8	27.9	29.1	23.3	24.6	22.9	23.6
1985	7	3	35.2	19.4	15.8	25.6	34	29.6	29.7	24.2	27.4	26.8	26.1	89	60	80	77	29.3	32.1	33.4	31.6	23.7	25.2	25.9	24.9
1985	7	4	36.4	19.8	16.6	25.8	35.2	28	29.3	23.6	27	24.4	25	83	53	75	70	27.7	30.2	28.2	28.7	22.7	24.2	23	23.3
1985	7	5	35	19.4	15.6	24	32.2	29.2	28.7	23.2	27.8	25.8	25.6	94	72	76	81	27.9	34.4	30.9	31.1	22.9	26.4	24.6	24.6
1985	7	6	35.6	17	18.6	22.8	34	30.8	29.6	22.4	26.8	25.8	25	97	57	67	74	26.8	30.4	29.9	29	22.2	24.3	24	23.5
1985	7	7	23.5247	18.2	5.32474	25	20.9448	18.5207	17.9846	23.6	26.1096	23.7516	23.7688	89	60.393	79.6074	72.6985	28.2	29.76	29.2513	27.7148	23.1	23.3598	23.0848	21.978
1985	7	8	36	19.8	16.2	24.2	31.4	24.8	26.3	23.2	26.4	23.6	24.4	92	68	91	83	27.8	31.1	28.3	29	22.8	24.7	23.1	23.5
1985	7	9	33.2	20.4312	12.7688	25.6	31	23.8	26	24.6	26.2	23.2	24.7	92	69	95	85	30.2	30.8	28	29.7	24.2	24.5	23	23.9
1985	7	10	34.2	18.4	15.8	24.8	32.8	27.2	28	23.6	27.2	24.4	25.1	91	65	80	78	28.3	32.3	28.7	29.8	23.1	25.4	23.4	23.9
1985	7	11	33.8	18.6	15.2	24.4	32.6	28.2	28.4	23	27	25.6	25.2	89	65	81	78	27.1	31.9	31.1	30	22.4	25.1	24.7	24.1
1985	7	12	35.2	23	12.2	24.8	34.2	24.6	27	23.4	26.6	23.8	24.6	89	55	94	79	27.8	29.8	28.9	28.8	22.9	24	23.5	23.4
1985	7	13	34	21	13	22.8	32.2	29	28.3	22	25.8	24.0678	23.8719	93	60	81.2917	75.4827	25.9	28.9	30.0624	28.9831	21.7	23.5	23.5007	22.9267
1985	7	14	34.4	22.6	11.8	25.2	33	27.4	28.3	24	27.8	24.0128	22.8957	91	67	80.5698	73.3515	29	33.9	29.8081	27.7973	23.5	26.1	23.401	22.033
1985	7	15	34.4	21.4	13	23.4	32	27.6	27.6	21.6	26	24.8	24.1	85	62	80	76	24.6	29.6	29.4	27.9	20.8	23.9	23.8	22.8
1985	7	16	35.8	23.8	12	26.2	34.4	24.2	27.3	23.2	26.8	23.6	24.5	78	55	95	76	26.4	30.2	28.7	28.4	22	24.2	23.4	23.2
1985	7	17	33.8	24	9.8	24.4	29.6	28.4	27.7	22.6	26.2	25.2	24.7	86	77	77	80	26.2	31.7	29.9	29.3	21.9	25	24	23.7
1985	7	18	32.2	23.4	8.8	24.6	31.8	27.6	27.9	22.8	24.0885	23.1398	21.0843	86	56.9214	77.5107	66.8895	26.5	28.1204	28.7872	25.4599	22.1	22.2151	22.552	20.2318
1985	7	19	35.2	22.2	13	24.2	33.5	28.6	28.7	22.8	26.8	23.0848	22.0364	89	59	77.1669	69.2956	26.8	30.8	28.5913	26.5805	22.2	24.5	22.4695	21.1152
1985	7	20	31.6	19.8	11.8	24.2	31.4	25.4	26.6	23.2	26.2	23.4	24.3	92	66	85	81	27.8	30.5	27.4	28.6	22.8	24.4	22.6	23.3
1985	7	21	34.8	19.4	15.4	25	34.8	34.2	32	23.8	27.2	23.2	24.7	91	56	39	62	28.7	31	21.1	26.9	23.3	24.6	18.4	22.1
1985	7	22	33.2	20.8	12.4	22.2	31.6	28.2	27.6	21.4	26.2	24.5147	23.621	93	65	83.0447	75.4139	24.9	30.4	30.1828	28.495	21.1	24.3	23.8513	22.6723
1985	7	23	35.2	23	12.2	25.6	34.6	24.8	27.4	24.2	27.6	24.4	25.4	89	59	97	82	29.3	32.3	30.3	30.6	23.7	25.3	24.3	24.4
1985	7	24	31.2	21	10.2	22.6	29.6	27.2	26.7	22.2	25.4	24.0231	22.0605	97	71	79.8824	69.1581	26.5	29.6	29.8081	26.6561	22	23.9	23.3666	21.1393
1985	7	25	30.8	22.2	8.6	24.6	29	25.4	26.1	23.4	25.2	24	24.2	90	74	89	84	28	29.5	28.9	28.8	22.9	23.8	23.5	23.4
1985	7	26	22.5623	21.8	0.762304	22.8	29.6	26.8	26.5	22.2	25.6	25.2	24.3	95	73	88	85	26.3	30.1	31	29.2	22	24.2	24.6	23.6
1985	7	27	32.2	22.4	9.8	24.8	31.6	26.8	27.5	24	25.8	24.4	24.7	94	63	82	80	29.3	29.3	29	29.2	23.7	23.7	23.5	23.6
1985	7	28	21.0843	23.6	-2.51573	26	22.937	17.9113	18.3482	24.6	25.099	23.4388	23.6072	89	58.5712	80.398	72.3891	30	29.2787	28.6807	27.3126	24.1	23.126	22.7892	21.7855
1985	7	29	34.4	23.8	10.6	25.2	22.4166	26	18.8803	24.6	26.8	23	24.8	95	55.4433	78	71.6673	30.5	27.9416	26.1	27.3023	24.4	22.0983	21.8	21.7752
1985	7	30	34.4	22.2	12.2	24	31.4	28.4	28	23.4	27.4	22.9438	20.1253	95	74	75.792	63.5553	28.4	33.8	28.1823	24.2019	23.2	26.1	22.2495	19.2935
1985	7	31	32.6	23.4	9.2	25.8	31.4	27.2	27.9	24.6	26.6	24.2	25.1	91	69	78	79	30.1	31.6	28.2	30	24.2	25	23.1	24.1
1985	8	1	32.4	23.4	9	24.2	30.8	28.2	27.9	23.6	25.6	25.6	24.9	95	66	81	81	28.7	29.4	31.1	29.7	23.4	23.7	24.7	23.9
1985	8	2	33.4	22	11.4	24.8	32.2	25.4	27	24.2	26.8	23.8	24.9	95	66	88	83	29.8	31.6	28.4	29.9	24	25	23.2	24
1985	8	3	33.8	21.8	12	23.6	32.2	25.6	26.8	22.8	27.2	24.6	24.9	93	68	92	85	27.2	32.7	30.2	30.1	22.5	25.6	24.2	24.1
1985	8	4	32.8	22.4	10.4	24.2	31.8	28.8	28.4	23.8	26.6	22.7892	20.194	97	67	76.1357	63.7959	29.2	31.3	28.0035	24.3875	23.6	24.8	22.1189	19.3725
1985	8	5	33.2	22.8	10.4	24.6	31.8	25.2	26.7	23.6	26.6	24.4	24.9	92	67	94	84	28.4	31.3	30	29.9	23.2	24.8	24.1	24.1
1985	8	6	31.6	22.6	9	24	30.4	25.2	26.2	23.4	26.6	24.8	24.9	95	74	97	89	28.4	32.3	31	30.6	23.2	25.3	24.7	24.4
1985	8	7	32.4	22.8	9.6	24.2	31.6	28	28	23.6	25.8	25.4	24.9	95	63	81	80	28.7	29.3	30.7	29.6	23.4	23.7	24.5	23.9
1985	8	8	31.2	23	8.2	24	30.4	27.2	27.2	23.4	26.2	23.4422	22.7582	95	72	81.2229	73.4203	28.4	31.2	28.8491	27.5464	23.2	24.8	22.851	21.8955
1985	8	9	22.1498	23.2	-1.05017	24.8	35.8	24.4	27.3	24	24.8	23.8	24.2	94	41	95	77	29.3	24	29.1	27.4	23.7	20.4	23.6	22.6
1985	8	10	32	22.6	9.4	23.8	31.2	24.8	26.1	23	26.8	23.2	24.3	93	71	87	84	27.5	32.3	27.4	29.1	22.7	25.3	22.6	23.5
1985	8	11	31.8	20.6	11.2	23	21.2812	27.6	16.9286	22.2	24.989	25.6	20.7749	93	60.8742	85	65.6864	26.2	28.6738	31.5	24.0747	21.9	22.497	24.9	19.2075
1985	8	12	21.9986	21	0.99859	24.6	33.8	28.8	29	23.2	27.6	23.7688	22.8029	89	62	79.4699	72.9734	27.5	32.8	29.3269	27.591	22.6	25.6	23.0951	21.9195
1985	8	13	34.4	23.8	10.6	25.6	33.2	18.6805	18.4308	24.4	27.8	22.5142	21.0155	91	66	78.1981	67.8175	29.7	33.7	27.6976	25.4531	24	26.1	21.9402	20.2181
1985	8	14	32.2	24	8.2	25.4	31.2	28.4	28.4	24.8	26.2	23.236	20.8402	95	68	78.9199	65.6177	30.9	30.7	27.4295	24.1606	24.6	24.5	21.8095	19.2488
1985	8	15	31.8	24.6	7.2	26.2	29.6	27.6	27.8	25.2	26.8	21.8508	20.0462	92	80	73.7984	64.0365	31.4	33.4	26.852	24.1297	24.8	25.9	21.2355	19.235
1985	8	16	32.8	23	9.8	24.6	31.8	27.8	28	23.6	27	23.2532	21.6995	92	69	82.0135	70.8423	28.4	32.4	28.5844	26.168	23.2	25.4	22.7101	20.8643
1985	8	17	33.8	22.4	11.4	24.2	21.1646	25.8	16.9114	23.2	23.126	24.8	19.9568	92	58.64	92	66.0989	27.8	27.4982	30.6	24.1916	22.8	21.6033	24.4	19.2625
1985	8	18	22.1292	22	0.129207	24	22.2568	19.29	18.9119	23.8	23.1054	21.3936	21.6583	98	55.2027	75.8264	67.8863	29.3	26.1955	26.2333	25.0268	23.7	20.6477	20.878	19.974
1985	8	19	33.2	22.4	10.8	24.2	29.8	26.8	26.9	23.2	25.8	22.7754	21.0121	92	73	79.2293	65.0333	27.8	30.5	28.2682	24.4219	22.8	24.4	22.2804	19.3897
1985	8	20	32.4	22.4	10	24.6	31.4	26.2	27.1	23.6	26.2	22.2	24	92	66	71	76	28.4	30.5	24.1	27.7	23.2	24.4	20.5	22.7
1985	8	21	32.4	20.9468	11.4532	21.8	31.6	27.6	27.1	21.1	23.4	23.7241	21.868	94	50	82.0822	70.6705	24.5	23.3	29.5159	26.4842	20.8	20	23.2085	21.0396
1985	8	22	34.4	21.2	13.2	22.8	31	28.6	27.8	22.2	26.4	22.8545	21.8748	95	70	75.2077	67.1644	26.3	31.3	27.347	25.3431	22	24.8	21.483	20.1596
1985	8	23	34.2	22.4	11.8	24.8	32.8	26.8	27.8	23.6	26.6	22.6276	22.717	91	62	78.8512	70.8767	28.3	30.7	27.9382	26.3708	23.1	24.5	22.1017	20.9846
1985	8	24	23.5797	21.8	1.77974	25	35	28	29	23	27.8	25.8	25.5	84	58	84	75	26.7	32.6	31.7	30.3	22.2	25.5	25	24.2
1985	8	25	32	21.4	10.6	24.8	22.693	28.6	19.0219	23	25.0096	26.2	22.6654	86	59.1556	83	71.2892	26.9	28.4882	32.4	26.3777	22.3	22.3939	25.4	20.9915
1985	8	26	23.1363	24.4	-1.26367	26.8	31.6	26.4	27.8	25.4	26.4	21.9917	21.8989	89	67	76.5482	71.0829	31.5	30.9	27.4054	26.5633	24.9	24.6	21.5311	21.0877
1985	8	27	33.2	22	11.2	25	32	28.8	28.6	23.4	26.4	22.7342	20.1596	87	65	79.4355	65.3083	27.7	30.7	28.2648	24.4012	22.8	24.5	22.2358	19.3759
1985	8	28	32.8	22.2	10.6	24.8	31.6	26.4	27.3	23	26.8	23.8	24.5	86	69	81	78	26.9	32	27.7	28.9	22.3	25.2	22.8	23.4
1985	8	29	33.4	22.6	10.8	25.6	30.8	26.4	27.3	24	26.6	24.8	25.1	88	72	88	83	28.8	32	30.2	30.3	23.4	25.2	24.2	24.3
1985	8	30	31.2	22.2	9	24.4	26.2	26.8	26	23	23.6	25.2	23.9	89	81	88	86	27.1	27.4	31	28.5	22.4	22.6	24.6	23.2
1985	8	31	34.2	21.4	12.8	23.2	33.4	17.8081	18.3908	23	27	21.5483	20.6924	98	61	75.0702	67.68	27.9	31.4	26.4155	24.8825	22.9	24.8	20.9743	19.895
1985	9	1	35.8	21.4	14.4	25.4	34.6	27.6	28.8	23.8	26.4	22.9461	22.8995	88	53	79.0177	71.0593	28.4	28.9	28.3771	26.7055	23.2	23.5	22.4033	21.2312
1985	9	2	20.6924	22.2	-1.50758	25	32	29.2	28.9	23	26.6	25	24.9	84	66	71	74	26.7	31.2	28.9	28.9	22.2	24.8	23.5	23.5
1985	9	3	20.8368	22.6	-1.76321	25.6	31.8	26.6	27.6	24.4	26.6	22.4966	21.8339	91	67	76.1207	68.2955	29.7	31.3	26.5424	25.237	24	24.8	21.1313	20.159
1985	9	4	32	22.8	9.2	24.2	30.6	27.8	27.6	23	26	25.8	24.9	90	70	85	82	27.3	30.5	31.9	29.9	22.5	24.4	25.1	24
1985	9	5	34.6	22.4	12.2	25	33.2	26	27.5	23.8	26.8	24.8	25.1	91	61	91	81	28.7	31	30.5	30	23.3	24.6	24.4	24.1
1985	9	6	33.2	21.8	11.4	24.4	32.2	28.8	28.5	23	26.6	23.712	21.0018	89	65	78.6514	64.5865	27.1	31.1	28.3738	24.3394	22.4	24.7	22.3767	19.3347
1985	9	7	29.2	22.2	7	23.2	26.2	25.6	25.2	23	24.6	24	23.9	98	88	88	91	27.9	29.8	28.8	28.9	22.9	24	23.4	23.4
1985	9	8	32.8	22	10.8	24.4	32.2	25.4	26.9	23.4	25.6	23.8	24.3	92	59	88	80	28.1	28.4	28.4	28.3	23	23.2	23.2	23.1
1985	9	9	32.6	23.2	9.4	24.8	31.8	24	26.1	24.2	26.4	23.6	24.7	95	66	97	86	29.8	30.8	28.8	29.8	24	24.5	23.4	24
1985	9	10	32.2	22.8	9.4	24.4	31	24.8	26.3	23.6	25.6	24	24.4	94	65	94	84	28.6	29.2	29.3	29	23.3	23.7	23.7	23.6
1985	9	11	33.6	22.4	11.2	23.8	32.2	25.8	26.9	23.2	26.4	22.7097	22.9161	95	64	78.8845	74.5557	28	30.5	28.0042	27.841	23	24.4	22.1569	22.0837
1985	9	12	32.6	22	10.6	24.4	31.6	26	27	22	26.8	24.8	24.5	81	69	91	80	24.8	32	30.5	29.1	21	25.2	24.4	23.5
1985	9	13	32.4	21.8	10.6	22.6	31.2	27.2	27.1	22	25.6	24.8	24.1	95	64	82	80	26	29.1	29.7	28.3	21.8	23.6	23.9	23.1
1985	9	14	32.8	22.2	10.6	24.2	31.2	25.8	26.8	23.6	26.8	23.6	24.7	95	71	83	83	28.7	32.3	27.7	29.6	23.4	25.3	22.7	23.8
1985	9	15	33.2	23.2	10	25.4	21.4243	25.2	18.2144	24.9	24.1415	24	22.5965	96	60.3039	91	73.8231	31.1	28.5403	29	27.1351	24.7	22.4866	23.5	21.7074
1985	9	16	19.5719	22.4	-2.82813	23.8	31.8	18.6472	18.1811	22.6	27.2	22.4799	21.0314	90	70	79.4506	69.6608	26.6	33	27.5646	25.4835	22.1	25.7	21.9571	20.3022
1985	9	17	35	22.4	12.6	22.6	34	24.4	26.4	22.2	27	24	24.4	97	58	97	84	26.5	31	29.6	29	22	24.6	23.9	23.5
1985	9	18	34.6	22.6	12	23	22.1935	26.4	19.0528	22.6	24.2814	24.6	20.8849	97	62.2685	86	67.4051	27.1	29.0564	29.7	25.1678	22.4	22.7496	23.9	20.0497
1985	9	19	34.4	20.8483	13.5517	23.8	33.2	24.8	26.6	23.4	27.4	23.4	24.7	97	64	89	83	28.5	32.6	27.8	29.7	23.2	25.5	22.9	23.9
1985	9	20	19.455	21.8	-2.345	22.4	33.6	17.5118	18.1245	21.8	27.2	21.7707	21.7133	95	61	74.6889	69.0549	25.7	31.8	26.0462	25.3774	21.5	25.1	20.6185	20.1768
1985	9	21	19.235	21.4	-2.16498	22.2	31.4	24.8	25.8	21.8	26	23.2	23.7	97	65	87	83	25.8	30	27.4	27.7	21.6	24.1	22.6	22.8
1985	9	22	34.2	21.4	12.8	23.8	33.2	28	28.3	22.8	27	25	24.9	92	62	79	77	27.1	31.5	29.7	29.4	22.4	24.9	23.9	23.7
1985	9	23	33.2	22.2	11	22.6	32.4	28.2	27.9	22.2	26.8	22.5698	21.8639	97	65	79.8169	74.4225	26.5	31.5	27.7844	27.4447	22	24.9	22.0637	21.8772
1985	9	24	34	22.4	11.6	23.4	33	28	28.1	23	26.8	22.4932	21.0747	97	62	77.1863	66.3975	27.8	31.1	26.842	24.5944	22.8	24.7	21.3045	19.5496
1985	9	25	31.8	23.4	8.4	23.8	31.2	24.8	26.1	23	26.8	24.4	24.7	93	71	97	87	27.5	32.3	30.3	30	22.7	25.3	24.3	24.1
1985	9	26	20.988	23.8	-2.81197	24.2	28.6	17.5484	18.3076	23.6	25.2	22.3367	22.6797	95	76	77.6857	71.7253	28.7	29.8	26.4857	26.3892	23.4	24	21.098	21.0581
1985	9	27	31.4	21.2	10.2	21.6	30.4	26.6	26.3	21.4	25.4	23.8	23.5	98	67	79	82	25.3	29.1	27.6	27.3	21.3	23.6	22.7	22.5
1985	9	28	32	21.6	10.4	22.6	31.2	23.6	25.3	22.2	26.2	22	23.5	97	68	87	84	26.5	30.7	25.4	27.5	22	24.5	21.3	22.6
1985	9	29	32.6	21.4	11.2	23.1426	22.3634	23.8	19.3831	22.2002	24.9806	23	22.7463	85.9438	62.2019	93	73.4235	26.8653	29.4327	27.5	27.3415	21.8106	23.2058	22.7	21.8306
1985	9	30	33.6	20.6	13	21.2	22.4233	27.4	18.4042	20.8	24.965	24.8	19.9293	97	63.1772	81	68.9518	24.3	29.6156	29.6	25.1609	20.6	23.2773	23.9	20.0703
1985	10	1	33.6	20.4	13.2	22.9	32.6	25.6	26.7	22.8	27.2	24.2	24.7	99	66	89	85	27.7	32.5	29.3	29.8	22.8	25.4	23.7	24
1985	10	2	32	22.4	9.6	23	30.6	24.2	25.5	22.8	26	23.2	24	98	70	92	87	27.6	30.5	27.8	28.6	22.7	24.4	22.8	23.3
1985	10	3	33.2	22.4	10.8	23	31.8	25	26.2	22.4	26.4	24.2	24.3	95	66	94	85	26.7	30.8	29.7	29	22.2	24.5	23.9	23.5
1985	10	4	32.2	23	9.2	24	22.0237	25	18.9769	23.4	22.3286	24.2	20.9021	95	59.6024	94	70.5674	28.4	27.0926	29.7	25.5459	23.2	21.0946	23.9	20.28
1985	10	5	29.8	23.6	6.2	25.4	28.6	25.8	26.4	24.6	26.2	20.579	19.9225	94	83	71.6329	64.8271	30.4	32.4	24.47	23.3116	24.3	25.4	19.4206	18.5132
1985	10	6	32.6	24	8.6	24.6	31.8	26.4	27.3	24.2	27.6	21.7064	19.101	97	73	76.3076	63.2803	29.9	34.1	26.797	23.1673	24.1	26.3	21.2321	18.4513
1985	10	7	32.4	22.6	9.8	23.2	31.2	27.2	27.2	22.6	27.2	21.672	19.1972	95	74	77.0294	63.4866	27	33.4	26.8108	23.3666	22.4	25.9	21.2218	18.5613
1985	10	8	33.6	22	11.6	22.4	32.8	29.8	28.7	22	27	25.6	24.9	97	64	72	77	26.2	31.8	30	29.3	21.8	25.1	24.1	23.7
1985	10	9	31.2	21.6	9.6	24.2	30	24.6	25.9	23.8	26.6	24	24.8	97	77	95	90	29.2	32.5	29.4	30.4	23.6	25.5	23.8	24.3
1985	10	10	32.4	23.2	9.2	24.6	31.6	29.2	28.7	24.2	27.2	20.8402	19.9397	97	71	75.0358	66.5114	29.9	33.1	25.9137	24.1778	24.1	25.8	20.4827	19.2763
1985	10	11	19.2556	23.2	-3.94436	23.4	33.2	17.1954	16.2164	23	27.4	20.3143	18.9875	97	64	74.5202	60.4961	27.8	32.6	24.8893	21.8577	22.8	25.5	19.9225	17.4683
1985	10	12	33	23	10	25.2	33	28.2	28.7	24.4	27.4	25.4	25.7	94	65	80	80	30	32.8	30.6	31.1	24.1	25.6	24.4	24.7
1985	10	13	17.2723	22.6	-5.32767	24.4	32.8	17.2998	14.0344	23.8	27.6	19.9809	18.2382	95	67	70.0861	54.6527	29.1	33.4	24.6419	19.9878	23.6	25.9	19.5306	15.9146
1985	10	14	34	22.6	11.4	24.8	33.6	24.6	26.9	20.469	26.8	23.8	19.0357	80.5355	59	94	63.3491	24.9134	30.7	28.9	23.0504	20.1975	24.5	23.5	18.3929
1985	10	15	33.6	21.6	12	22.2	31.8	28	27.5	21.8	26.8	21.3008	19.8194	97	68	75.0702	63.899	25.8	31.9	25.2606	22.9095	21.6	25.1	20.115	18.3138
1985	10	16	33.6	22	11.6	24.4	32.4	29.2	28.8	23.8	27	21.4899	19.9431	95	66	77.4763	66.5457	29.1	32	26.5117	24.1881	23.6	25.2	21.0808	19.2797
1985	10	17	18.2932	21.6	-3.3068	23.8	32.8	18.4841	18.9503	22.4	27.2	20.6993	18.2416	89	65	73.764	61.1148	26.1	32.3	25.5012	22.1876	21.8	25.4	20.2628	17.6573
1985	10	18	34.6	21.6	13	23.4	33.4	28.6	28.5	22.8	27.2	20.6477	19.0425	95	62	73.1109	66.2708	27.3	31.9	25.3671	24.061	22.6	25.1	20.1803	19.2144
1985	10	19	33.6	21.2	12.4	23.2	32.2	27.6	27.7	22.2	26.6	20.7062	19.9122	92	65	73.7296	65.3427	26.1	31.1	25.5699	24.0575	21.8	24.7	20.2628	19.1835
1985	10	20	18.2451	23.6	-5.35492	25	32.2	17.5051	18.0812	24.2	25.2	20.4931	19.8572	94	57	73.2828	65.7895	29.7	27.4	25.0921	23.951	23.9	22.6	20.0359	19.1388
1985	10	21	18.3688	22.4	-4.03118	23.8	30.4	26.8	26.9	23.4	26.6	20.7371	19.8331	97	74	73.4547	66.1333	28.5	32.3	25.5493	23.9578	23.2	25.3	20.2971	19.1422
1985	10	22	32.8	23	9.8	23.4	30.8	27.4	27.3	22.8	24.8	20.3418	16.3993	95	61	73.9015	54.5496	27.3	27.3	24.8653	19.8297	22.6	22.5	19.9087	15.8355
1985	10	23	33.8	22.6	11.2	23.2	32.6	26.4	27.1	22.8	26.4	21.0087	20.0703	97	62	74.0046	66.7863	27.5	30.3	26.1027	24.4906	22.6	24.3	20.5893	19.4413
1985	10	24	31.6	23.2	8.4	24.2	31	26	26.8	23.8	25.8	24	24.5	97	66	85	83	29.2	29.7	28.5	29.1	23.6	24	23.2	23.6
1985	10	25	30.8	22.8	8	23.4	29.6	26.2	26.4	23	25.4	24.2	24.2	97	71	85	84	27.8	29.6	28.9	28.8	22.8	23.9	23.5	23.4
1985	10	26	32.2	22.8	9.4	23.2	22.2268	25.2	19.2533	22.8	22.3114	24	20.139	97	57.5057	91	66.9926	27.5	26.8314	29	24.6281	22.6	20.9812	23.5	19.5169
1985	10	27	33.8	22.6	11.2	24.2	22.3434	27.2	19.2566	23	22.9954	25.2	21.6411	90	59.0181	85	71.7017	27.3	27.3264	30.7	26.1852	22.5	21.5174	24.5	20.8918
1985	10	28	32.8	22.8	10	23.4	30.6	25	26	22.8	26.2	23	24	95	71	84	83	27.3	31.1	26.7	28.4	22.6	24.7	22.2	23.1
1985	10	29	18.1935	22.2	-4.00648	22.8	30.6	18.2144	17.6848	22.2	25.2	22.2461	20.8746	95	65	80.2949	70.0861	26.3	28.4	27.3332	25.3121	22	23.2	21.8027	20.1631
1985	10	30	31.2	23	8.2	23.4	27.6	23.2	24.4	22.4	24.2	22.2	22.9	92	76	92	86	26.4	27.9	26.1	26.8	22	22.9	21.8	22.2
1985	10	31	31.8	22.2	9.6	23	30.8	27	27	21.2	24	24.6	23.3	85	57	82	75	24	25.3	29.3	26.2	20.4	21.3	23.7	21.8
1985	11	1	32.6	19.0047	13.5953	23.6	31.4	24.6	26	21.8	25	23	23.3	86	60	87	78	24.9	27.4	27	26.4	21	22.6	22.4	22
1985	11	2	32.6	22.4	10.2	22.8	31.6	28.2	27.7	21.6	25.4	25	24	90	61	77	76	25	28.3	29.5	27.6	21.1	23.1	23.8	22.7
1985	11	3	32.8	21.4	11.4	23	31.6	26.2	26.8	22.4	25.2	24.8	24.1	95	60	89	81	26.7	27.8	30.4	28.3	22.2	22.8	24.3	23.1
1985	11	4	31.2	23	8.2	24.6	30.2	25.6	26.5	23.8	25	24.6	24.5	94	66	92	84	28.9	28.2	30.2	29.1	23.5	23.1	24.2	23.6
1985	11	5	33	22.8	10.2	23.2	32.2	24.4	26	22.8	25.4	24	24.1	97	58	97	84	27.5	27.9	29.6	28.3	22.6	22.9	23.9	23.1
1985	11	6	32	22.4	9.6	22.6	18.6163	26.8	16.0727	22.4	22.167	25.4	19.2453	98	56.062	89	63.8303	26.9	26.3433	31.5	23.4594	22.3	20.7096	24.9	18.6197
1985	11	7	33.6	22.6	11	23.2	30.6	26.6	26.8	22.6	27.6	21.3936	19.9259	95	80	77.2357	66.8895	27	34.9	26.2849	24.2088	22.4	26.7	20.9743	19.29
1985	11	8	33.2	22.6	10.6	23.2	31.6	26.4	26.9	22.6	26.6	24.6	24.6	95	68	86	83	27	31.5	29.7	29.4	22.4	24.9	23.9	23.7
1985	11	9	33	21.4	11.6	21.8	30.8	28.6	27.5	21.6	26.4	21.6652	20.8883	98	71	75.7233	70.3611	25.7	31.5	26.6595	25.5081	21.5	24.9	21.1565	20.2525
1985	11	10	33.4	22	11.4	24.2	18.6816	29.6	16.1071	23.4	21.3214	26.6	19.9568	94	54.7215	79	65.9958	28.2	25.5149	32.8	24.1813	23.1	19.9947	25.6	19.266
1985	11	11	33.8	21.2	12.6	22.8	32.6	29.2	28.5	21.4	25.8	21.8542	19.0907	88	58	76.4107	64.174	24.5	28.7	27.0548	23.2773	20.8	23.3	21.3799	18.5029
1985	11	12	33.4	22	11.4	22.4	32.4	28.4	27.9	22	27.6	21.6171	19.9122	97	69	76.342	66.7863	26.2	33.7	26.608	24.1984	21.8	26.1	21.1358	19.2763
1985	11	13	30.8	22.6	8.2	23.2	30	27.2	26.9	22.6	25.8	25.4	24.6	95	72	87	84	27	30.4	31.2	29.5	22.4	24.3	24.8	23.8
1985	11	14	18.4169	22.4	-3.98306	22.6	18.4651	14.7941	14.1685	22.2	22.2083	20.8368	19.9775	97	57.8494	69.8455	63.6928	26.5	26.6527	24.5112	23.1913	22	20.8712	19.4516	18.4651
1985	11	15	31.6	21.4	10.2	21.8	31	26.2	26.3	21.4	25.4	24.8	23.9	97	64	89	83	25.2	28.7	30.4	28.1	21.2	23.4	24.3	23
1985	11	16	32.8	21.4	11.4	21.6	18.307	27.6	13.0926	21.2	21.3489	24.8	17.3617	97	56.2339	80	57.6432	24.9	25.7555	29.4	21.0774	21	20.1493	23.8	16.7808
1985	11	17	33.2	20.6	12.6	23.2	32.2	28	27.9	22.6	26.6	21.6686	20.8437	95	65	74.8983	66.8551	27	31.1	25.7143	24.2913	22.4	24.7	20.3659	19.3209
1985	11	18	33	21.6	11.4	22.2	32	27.6	27.4	21.8	26.4	19.9534	19.9912	97	65	71.3236	66.9926	25.8	30.7	24.714	24.3497	21.6	24.5	19.5719	19.3656
1985	11	19	30.8	22.2	8.6	24	18.6026	27.6	15.9284	23.8	22.2495	26.2	20.8643	98	56.3026	90	69.708	29.3	26.5221	33.1	25.3465	23.7	20.8024	25.7	20.1768
1985	11	20	33.4	23.6	9.8	24	32.4	26.6	27.4	23.2	26.2	21.1599	19.9775	94	61	74.4859	65.9614	27.9	29.9	26.4464	24.1881	22.9	24	20.7612	19.2591
1985	11	21	32.2	22	10.2	22.6	31.4	26.4	26.7	22.2	26.2	21.9402	20.8677	97	66	76.8919	69.2612	26.5	30.5	27.292	25.3087	22	24.4	21.5036	20.1459
1985	11	22	18.3138	22	-3.68617	22.2	32.2	16.6124	17.0214	21.8	26	21.758	21.7305	97	61	76.067	71.736	25.8	29.5	26.852	26.3227	21.6	23.8	21.2768	20.9812
1985	11	23	33.4	22.4	11	22.8	32.8	28.2	28	22.4	26.6	21.2527	20.9124	97	62	73.3859	69.1581	26.8	30.7	26.5221	25.4565	22.2	24.5	20.7955	20.2215
1985	11	24	32.2	20.8	11.4	23.2	30.2	27.6	27.2	23	26.6	19.9912	19.8847	98	76	66.0301	62.6272	27.9	32.4	23.3976	22.8751	22.9	25.4	18.5957	18.2898
1985	11	25	17.1073	21.6	-4.49266	22.4	33.2	26.4	27.1	22.2	27.4	23.4	24.3	98	64	78	80	26.6	32.6	26.8	28.7	22.1	25.5	22.2	23.3
1985	11	26	34.2	22.2	12	23	32.2	27.4	27.5	21.8	24.6	20.9021	19.864	90	54	73.1797	66.6489	25.3	25.9	25.838	24.0988	21.3	21.6	20.4312	19.2075
1985	11	27	33.6	20.2	13.4	20.6	31.8	27.2	26.7	20.4	26.4	24.2	23.7	98	66	78	81	23.8	30.8	28.2	27.6	20.3	24.5	23.1	22.6
1985	11	28	34.8	20.2	14.6	21.2	34.2	26.4	27	20.8	25.4	23.4	23.2	97	49	78	75	24.3	26.6	26.8	25.9	20.6	22.1	22.2	21.6
1985	11	29	33.6	20.4	13.2	22.2	32	26.4	26.8	21.6	24.8	24.4	23.6	95	56	85	79	25.4	26.5	29.2	27	21.3	22	23.7	22.3
1985	11	30	34	22.2	11.8	22.4	32.4	28.6	28	22	25.8	24.6	24.1	97	59	72	76	26.2	28.8	28.3	27.7	21.8	23.4	23.1	22.8
1985	12	1	33.6	24.2	9.4	24.4	31.6	27.2	27.6	23.4	25	24.8	24.4	92	59	82	78	28.1	27.3	29.7	28.4	23	22.5	23.9	23.2
1985	12	2	20.7165	21.8	-1.08352	22.4	31	17.0522	16.4495	20.8	25.4	22.6964	20.8316	87	64	75.6545	63.8002	23.5	28.7	26.892	23.1992	20.1	23.4	21.3411	18.524
1985	12	3	33.4	17.781	15.619	20.2323	29.2	27.2	17.2853	19.7128	25.4	25	19.9759	82.3143	74	84	67.23	23.642	29.9	30.2	24.1715	19.483	24	24.2	19.2999
1985	12	4	32.6	22.4	10.2	24	31.2	27.2	27.4	23.8	25.6	21.9238	20.7027	98	64	77.3861	66.5457	29.3	29.1	27.1351	24.0644	23.7	23.6	21.4743	19.1869
1985	12	5	29.6	22.6	7	23.8	29	25.6	26	23.6	25	24.6	24.4	98	72	92	88	29	29	30.2	29.4	23.5	23.5	24.2	23.8
1985	12	6	31.4	22.6	8.8	23.6	31.2	27.6	27.5	22.8	25	21.1779	20.0058	93	61	72.3913	66.4974	27.2	27.5	26.0928	24.1315	22.5	22.7	20.6352	19.2832
1985	12	7	20.6718	22.4	-1.7282	23.2	32.6	16.3958	16.7189	22.6	21.431	21.6995	19.7197	95	54.8096	75.7233	65.8583	27	25.5101	26.7077	23.7275	22.4	20.0358	21.1771	18.9944
1985	12	8	18.4926	18.5751	-0.0824947	20.6984	31.4	16.1498	16.0246	20.0125	24.8	20.4454	18.2004	81.0489	59	69.5942	59.4649	24.0783	26.9	25.257	21.9539	19.7228	22.3	19.9259	17.5095
1985	12	9	20.7474	21.8	-1.05258	23	33.4	28.2	28.2	22.6	27.6	24.4	24.9	97	64	73	78	27.1	33	28	29.4	22.4	25.7	23	23.7
1985	12	10	32.4	21.6	10.8	22.8	32.2	27.6	27.5	22.4	26.6	25.4	24.8	97	65	84	82	26.8	31.1	31	29.6	22.2	24.7	24.6	23.9
1985	12	11	19.7197	21.2	-1.48033	24.6	32.6	29.6	29.1	22	25.8	22.107	20.0491	80	58	75.7544	66.3642	24.7	28.7	27.3448	24.1815	20.9	23.3	21.5642	19.3232
1985	12	12	20.7887	21.2	-0.411332	20.492	33.6	29.8	17.3919	19.9326	26.2	22.1503	20.9215	81.948	56	75.821	69.1613	23.985	29.1	27.4148	25.2404	19.6895	23.6	21.6241	20.169
1985	12	13	34.4	18.4169	15.9831	21.8	32.6	29.4	28.3	21.2	26.4	22.0237	21.7007	95	62	76.4204	72.1249	24.8	30.3	27.2383	26.1861	20.9	24.3	21.5143	20.9215
1985	12	14	33.8	20.8	13	22.2	19.9126	28.8	17.3186	22	22.3534	24.6	20.0225	98	56.7409	71	66.2643	26.3	26.5923	28.1	24.1349	21.9	20.8916	23	19.2999
1985	12	15	32.6	20.4	12.2	20.8	20.1057	29.4	17.2354	20.6	21.3311	27.6	19.9026	98	53.1779	87	65.7981	24.1	25.0972	35.7	23.8518	20.5	19.8194	27	19.1367
1985	12	16	33.6	18.2	15.4	19.4	31.6	29.4	27.5	19.2	27.8	21.8173	19.9059	98	75	75.3548	62.6348	22.1	34.8	26.7488	22.8162	19.1	26.6	21.2579	18.3109
1985	12	17	33.2	18.6	14.6	19.6	20.139	27.2	17.0889	19.2	22.3834	21.8805	19.7761	96	55.7419	75.7544	69.1613	22	26.5024	26.902	24.7209	19	20.835	21.3378	19.8393
1985	12	18	33.4	17.537	15.863	19.2	32	27.6	26.6	18.6	24.6	21.8972	20.4553	95	55	74.6223	70.3611	21	26	26.8354	25.4256	18.3	21.7	21.2945	20.4312
1985	12	19	33.8	17.2	16.6	19.7328	33.6	27.6	17.1355	19.2033	27.4	24.8	19.6828	78.8845	62	80	65.5983	22.8329	32.4	29.4	23.4023	18.9736	25.4	23.8	18.8504
1985	12	20	33.4	18.8	14.6	20.4	32.4	27.4	26.9	20	24.8	21.1646	18.9935	96	54	71.5588	62.3018	23.1	26.2	26.0029	22.6597	19.8	21.9	20.5752	18.2077
1985	12	21	33.4	16.5677	16.8323	21.4	32.6	28.6	27.8	21	27.4	25.4	24.6	97	67	77	80	24.6	33	30.3	29.3	20.8	25.7	24.3	23.6
1985	12	22	34.6	20.9	13.7	22.8	33.6	28.4	28.3	21.8	26.4	25.2	24.5	92	57	77	75	25.4	29.6	29.9	28.3	21.4	23.9	24	23.1
1985	12	23	32.4	19.2	13.2	20.2	19.4864	27.8	15.6037	20	20.5319	23.8	17.3353	98	49.8481	72	60.0708	23.2	24.0616	26.8	21.774	19.9	18.9902	22.2	17.4651
1985	12	24	34.6	17.3858	17.2142	20.8	33.6	28.4	27.8	19.6	25.4	20.2589	18.9902	90	52	70.1602	63.4339	22	27	24.994	22.763	19	22.3	19.7627	18.2676
1985	12	25	33.4	19.6	13.8	21.2	32.6	27.4	27.1	20.6	25.4	21.0248	19.0968	95	56	73.5567	63.6337	23.9	27.6	25.9263	22.9661	20.3	22.7	20.5386	18.3908
1985	12	26	33.2	21.2	12	22.6	32.4	28.2	27.9	22.2	27.6	24.8	24.9	97	69	76	81	26.5	33.7	29	29.7	22	26.1	23.5	23.9
1985	12	27	34.6	18.4	16.2	19.2	32.8	29.6	27.8	18.6	25.2	24.2	22.7	95	54	64	71	21	27	26.6	24.9	18.3	22.3	22.1	20.9
1985	12	28	34.2	18.2	16	19.8	32.2	28.2	27.1	18.6	25	24.2	22.6	89	56	72	72	20.6	26.9	27.5	25	18	22.3	22.7	21
1985	12	29	19.7197	18.8	0.919674	20.8	33.4	28.8	28	19.8	26.4	24.8	23.7	91	58	72	74	22.4	29.7	28.6	26.9	19.3	24	23.3	22.2
1985	12	30	32.6	17	15.6	20.2	30.2	27.4	26.3	19.8	24.8	23.8	22.8	96	65	74	78	22.8	27.7	27.1	25.9	19.6	22.8	22.4	21.6
1985	12	31	34.8	17.2551	17.5449	19.1467	32.4	27.6	16.4795	18.5673	25.6	24.2	19.0335	75.155	58	76	64.6993	22.047	28.3	27.9	23.6687	18.3043	23.1	22.9	19.0002
1984	12	31	20.2456	16.7159	3.52966	18.5484	19.9097	16.7387	15.9645	17.9871	21.7355	21.0903	18.4387	72.8065	52.4516	70.2581	62.6774	21.3581	25.6032	25.5871	22.929	17.7323	20.1419	20.3839	18.4065

## Sheet: 1985
			Temperature			Temperature				Temperature				Relative Humidity				Pressure				Dew temperature
Year	Month	Day	Maximum	Minimum	Max-Min	1899-12-31 07:00:00	1899-12-31 13:00:00	1899-12-31 19:00:00	Average	1899-12-31 01:00:00	1899-12-31 13:00:00	1899-12-31 19:00:00	Average	1899-12-31 01:00:00	1899-12-31 13:00:00	1899-12-31 19:00:00	Average	1899-12-31 07:00:00	1899-12-31 13:00:00	1899-12-31 19:00:00	Average	1899-12-31 07:00:00	1899-12-31 13:00:00	1899-12-31 19:00:00	Average		Month	Taverage	Hraverage
1986	1	1	21.5657	19.211	2.35476	21.6239	21.4243	18.5032	17.922	20.8574	24.9168	22.6631	20.5034	79.6074	60.2211	76.0874	72.3547	24.7828	29.1653	27.5546	26.4258	20.5034	23.0435	21.9471	21.2321		January	17.8332	70.8066
1986	1	2	21.4806	18.7769	2.7037	21.0381	21.4943	18.0194	17.6092	20.414	24.8641	22.37	21.9883	88.0287	59.3715	77.8522	73.2484	24.2019	28.8499	27.1717	26.1543	20.1528	22.8795	21.7307	21.0843		February	19.9738	73.9165
1986	1	3	20.8437	18.9257	1.918	20.7516	20.3821	17.8681	16.7121	20.1357	24.0506	21.7274	20.28	88.6743	57.9182	74.8554	67.9206	23.7686	28.2098	26.529	24.1916	19.8893	22.2529	21.1413	19.4894		March	28.4516	73.1504
1986	1	4	20.3877	18.2588	2.1289	20.4355	22.9806	18.0112	18.1211	19.806	23.955	22.5632	20.482	84.8117	56.8408	76.3871	67.2966	23.4656	27.7211	27.4114	24.2581	19.5363	22.037	21.8639	19.5929		April	27.2497	74.9461
1986	1	5	20.3593	19.1491	1.21026	21.0547	20.7129	18.1129	17.0189	20.3281	22.9361	22.5399	20.1803	87.4444	52.3455	77.0864	64.3459	23.9716	25.3369	27.4447	22.8476	20.0325	20.2223	21.8872	18.496		May	18.2073	67.8816
1986	1	6	20.9124	19.2763	1.63615	21.0903	20.2589	17.9213	16.7533	20.4287	23.8822	23.2891	21.1358	81.3486	54.6527	78.8512	69.3987	24.1215	26.5667	28.1906	24.9375	20.1457	21.1015	22.5465	20.1425		June	25.3417	72.0076
1986	1	7	20.7646	19.2178	1.54678	21.0968	21.7419	18.3323	18.3516	20.4387	23.985	23.379	22.0837	88.1082	57.6733	78.052	72.5911	24.1648	27.8843	28.2472	26.1494	20.1557	22.1369	22.5765	21.1213		July	27.6446	74.8824
1986	1	8	20.9502	19.0004	1.94982	20.8774	20.8161	17.968	17.1754	20.2522	22.9988	23.4289	21.0568	88.5411	55.3402	79.5505	70.0174	23.9151	26.8142	28.5636	25.0131	19.9958	21.2321	22.733	20.1631		August	27.4458	75.7002
1986	1	9	20.9812	19.125	1.85613	21.1806	20.6516	18.271	17.529	20.5486	22.9994	23.1426	21.2112	88.3413	54.9428	78.3517	70.0271	24.3846	26.589	27.8743	25.0739	20.2955	21.158	22.36	20.2922		September	26.9367	76.0707
1986	1	10	21.0293	19.0975	1.93175	20.829	21.6341	18.1378	17.8429	20.2056	24.681	23.2601	22.6302	88.3413	59.2897	78.095	74.8307	23.8318	28.7827	28.2269	26.8809	19.9492	22.7792	22.497	21.6651		October	25.9121	79.7924
1986	1	11	21.0465	18.9841	2.06237	20.7517	21.7207	18.3323	17.7432	20.0924	24.7553	23.5155	22.7548	87.6753	59.0525	80.949	75.7233	23.5621	28.7425	28.8599	27.0101	19.7894	22.7926	22.8961	21.7855		November	26.6853	81.2651
1986	1	12	20.9674	18.6954	2.27204	20.8949	22.071	18.0345	18.1644	20.2989	23.086	23.4323	21.2179	88.2747	54.41	78.8845	69.8273	23.9217	26.7288	28.507	25.1272	20.0291	21.2179	22.6864	20.2889		December	26.5548	79.3934
1986	1	13	21.0568	18.8225	2.23423	20.9161	21.5975	18.5516	18.2343	20.3188	23.8616	23.2724	21.9058	88.2747	56.7839	76.5203	71.4954	23.9883	27.7079	27.9209	25.8587	20.0458	21.9642	22.3767	20.8987
1986	1	14	20.9262	18.7022	2.22392	20.5742	21.6441	18.5645	18.1844	20.0291	23.7069	23.389	21.813	88.974	55.134	77.8522	71.736	23.5921	27.1854	28.2706	25.6971	19.796	21.6858	22.5898	20.8196
1986	1	15	20.878	18.85	2.028	20.5226	20.8484	19.3099	17.2587	19.9093	24.7542	23.339	22.6697	88.3413	54.2435	77.2529	69.461	23.3523	26.4058	28.1274	24.661	19.6462	21.0314	22.4999	20.0158
1986	1	16	20.9193	18.6491	2.27016	20.7774	19.5563	18.5032	16.3763	20.2256	23.7447	22.5265	20.2284	85.4443	52.6591	74.9553	66.202	23.8918	26.0546	27.2283	23.8307	20.0025	20.8059	21.7407	19.2831
1986	1	17	20.8987	18.8833	2.01535	20.8903	21.8206	18.7323	18.4175	20.1657	24.7278	23.4489	22.7582	87.3757	56.9214	76.82	73.3859	23.662	28.3576	28.2706	26.7558	19.8327	22.5967	22.5898	21.6549
1986	1	18	20.3593	18.8741	1.48524	20.5419	21.7473	18.6194	18.2643	19.2866	24.6934	23.5588	21.9127	85.5109	57.7119	78.4849	72.0798	22.6631	28.3954	28.6701	25.9137	19.0435	22.6104	22.8129	20.933
1986	1	19	20.8437	18.7911	2.05261	20.4154	21	18.3076	16.908	19.7953	22.9261	23.4056	20.8883	88.3381	53.5442	77.5525	68.7456	23.2119	26.2527	28.2739	24.5181	19.5581	20.9815	22.5831	19.9018
1986	1	20	20.878	19.1456	1.73239	21.0387	21.784	18.8387	18.3975	20.3721	24.9041	23.4389	22.9161	88.3413	57.8398	73.0239	71.2258	24.0516	28.7201	27.1317	25.9596	20.1057	22.8329	21.6574	21.0081
1986	1	21	20.3877	18.5613	1.82642	20.6	21.734	18.4408	18.2909	19.7927	24.5765	23.3598	22.5279	87.3424	57.7463	76.8232	73.9703	23.0393	28.1754	28.2201	26.443	19.4464	22.5004	22.5314	21.4589
1986	1	22	20.9262	19.0116	1.91456	20.8355	21.1	18.8645	17.9032	20.2123	23.7722	23.319	21.0087	85.1446	55.2715	76.2206	71.0829	23.8085	27.3126	28.0008	25.5802	19.9559	21.7511	22.4067	20.7371
1986	1	23	21.1186	18.7982	2.3205	20.7917	22.0774	18.7161	18.3542	20.2056	24.7642	23.5288	22.8362	88.2081	57.9729	77.9521	74.6889	23.8052	28.467	28.5303	26.9353	19.9359	22.6764	22.7396	21.784
1986	1	24	20.9296	19.1078	1.82176	21.0355	21.7507	18.8742	18.4641	20.4054	24.7656	23.5155	22.8648	87.8751	57.815	77.0198	74.0734	24.1016	28.5535	28.4337	27.017	20.1124	22.7101	22.6764	21.8164
1986	1	25	20.9365	19.156	1.78051	20.8355	21.4246	18.4508	17.5811	20.2589	23.574	23.4955	20.888	85.3444	54.3933	77.0198	70.6439	23.8984	26.9944	28.3771	25.5893	20.0025	21.5409	22.6497	20.7248
1986	1	26	20.3877	19.1422	1.24551	20.9839	21.7107	18.5323	18.2377	20.3954	24.7725	23.2658	22.7307	88.4079	58.4338	73.7232	71.5298	24.0882	28.691	26.8587	25.7555	20.139	22.7685	21.5609	20.8643
1986	1	27	20.9468	18.9685	1.97832	21.1226	22.1387	18.3409	18.3242	20.4121	24.9074	23.3701	22.796	87.1759	58.3059	73.9703	71.1517	24.0316	28.8033	27.1751	25.8518	20.0758	22.8895	21.6892	20.8987
1986	1	28	20.9605	18.6243	2.33624	20.7065	22.0387	18.6742	18.5968	19.3798	24.8241	23.5821	22.0104	85.1113	58.1394	77.9854	72.2248	22.7763	28.5902	28.6535	25.9796	19.1267	22.7563	22.7863	21.0015
1986	1	29	20.9468	18.9807	1.96612	20.5806	21.0839	20.0742	17.9032	19.9625	24.974	23.6354	22.8495	88.4412	54.4766	76.1207	69.2945	23.4089	26.8687	28.5536	25.0439	19.7061	21.3011	22.7163	20.2289
1986	1	30	22.2598	19.1594	3.10043	20.7839	22.1065	19.8129	18.7935	20.0991	23.0227	23.6753	21.2445	87.9417	51.3465	77.6191	66.1311	23.6254	25.4235	28.79	24.0616	19.7994	20.2656	22.8495	19.4431
1986	1	31	22.033	19.0941	2.93887	20.8083	20.5786	18.7613	17.3952	20.1356	23.7482	23.329	21.8473	87.2382	52.7622	76.9865	68.2987	23.6554	26.0958	28.0807	24.6419	19.8331	20.8334	22.4799	19.9809
1986	2	1	20.9949	19.7059	1.28898	21.6995	23.4972	20.1723	19.9156	21.0224	24.6109	24.0988	22.5769	90.5723	57.3338	79.4699	73.305	24.7656	28.2373	29.0038	26.5651	20.713	22.5211	23.2326	21.5196
1986	2	2	20.933	19.6544	1.27867	21.4933	23.8185	20.3954	19.9706	20.9983	24.6643	24.5478	22.0398	88.5443	57.5401	80.2164	74.5546	24.8618	28.2139	29.8722	27.0067	20.7749	22.5498	23.7053	21.7924
1986	2	3	21.0774	19.7369	1.34054	21.8989	24.2414	20.2589	20.0256	21.2905	25.5967	24.1415	23.645	91.0535	57.9396	77.4527	75.517	25.2674	29.093	28.7667	27.732	21.019	23.3057	23.1026	22.4729
1986	2	4	21.098	19.9265	1.17156	22.0845	24.1215	20.3088	20.0531	21.373	25.6932	24.1981	23.7104	90.263	59.2716	78.1186	75.792	25.3121	29.486	28.9665	27.8729	21.0499	23.4955	23.2291	22.5417
1986	2	5	19.1423	20.0497	-0.907331	21.8572	22.4179	20.1357	19.015	20.3954	25.4531	24.0949	22.7067	87.4089	57.7463	79.8169	71.0142	24.0683	28.2269	28.9498	25.6902	20.0857	22.5451	23.2092	20.8334
1986	2	6	19.7369	19.7562	-0.0192931	21.6375	23.9317	20.442	20.3222	20.9848	25.64	24.4678	22.9328	87.6753	59.4381	79.5172	76.7534	24.7442	29.4194	29.6092	27.9242	20.6918	23.4656	23.5854	22.5798
1986	2	7	19.9018	19.7128	0.18905	22.0104	23.8085	20.1081	20.0222	21.2345	25.8131	24.1984	22.8682	86.8429	61.103	78.5762	76.5826	25.0439	29.9788	29.1069	28.0104	20.8916	23.7852	23.2738	22.607
1986	2	8	18.7057	19.9974	-1.29175	22.1902	23.8884	20.1157	20.2389	21.4676	25.7299	23.3357	22.9661	90.5723	60.3039	77.4194	74.3226	25.4468	29.7057	28.1174	27.1151	21.1513	23.6287	22.5165	21.9172
1986	2	9	19.7059	20.2765	-0.570588	22.2302	23.3598	20.2522	19.9981	21.5908	24.4975	24.2225	22.8682	91.3049	57.815	78.1637	73.6265	25.6999	28.0723	29.1138	26.9414	21.3145	22.4351	23.2876	21.7786
1986	2	10	19.8194	20.3418	-0.522467	22.1223	23.9417	20.3655	20.0153	21.4967	25.6633	24.2914	23.7619	90.9504	59.6379	77.6857	76.0326	25.5734	29.4427	29.073	27.976	21.2183	23.4755	23.2691	22.6139
1986	2	11	19.8606	20.2174	-0.356812	22.0364	23.676	20.3388	20.0393	21.3764	25.8105	24.2681	23.786	90.6754	59.8087	77.0531	75.9295	25.3671	29.8906	29.0031	28.0482	21.074	23.676	23.2291	22.6414
1986	2	12	19.8881	20.225	-0.336853	22.087	23.9018	20.1357	20.2489	21.5276	26.0562	24.4179	23.2491	88.5078	61.3361	80.2497	77.9521	25.62	30.4583	29.6025	28.5669	21.2812	24.035	23.5621	22.9694
1986	2	13	19.7987	19.4	0.398724	22.0467	23.5247	20.4753	20.084	21.3661	25.8312	24.4046	23.8341	90.5036	60.8399	78.0853	76.4107	25.3362	30.1003	29.3128	28.196	21.0637	23.7791	23.4156	22.7101
1986	2	14	19.4084	20.2009	-0.792459	22.0504	23.975	19.9706	20.0359	21.3211	24.9207	24.4356	23.0023	90.4391	57.3736	80.3636	73.9703	25.2004	28.7234	29.7256	27.2508	20.9915	22.8296	23.6175	21.947
1986	2	15	19.5362	20.1493	-0.613166	21.8805	24.3846	20.4054	20.452	21.2545	25.0706	24.4112	22.1336	87.8751	56.4745	77.9188	73.2903	25.1538	28.9165	29.3494	27.1284	20.9682	22.9061	23.4256	21.8839
1986	2	16	20.0943	20.1216	-0.0272765	21.9814	24.1249	20.6252	20.194	21.1496	25.8864	23.6454	22.9198	89.2662	59.7045	74.4558	72.7328	24.9031	29.9721	28.437	27.0548	20.7784	23.722	22.6497	21.8027
1986	2	17	20.115	19.9843	0.130617	22.3301	23.0527	20.432	19.5563	21.5809	25.0373	24.2672	23.0298	90.3725	57.8398	77.3732	72.836	25.6067	29.0331	29.0966	27.1545	21.2479	22.9761	23.2566	21.9161
1986	2	18	19.9018	20.1184	-0.216549	22.143	23.4319	20.0991	19.8331	21.4589	24.69	24.2122	22.167	87.1007	57.3338	80.0199	73.9015	25.4909	28.3954	29.2684	27.072	21.1358	22.6139	23.3563	21.8439
1986	2	19	19.9912	20.189	-0.19781	22.0983	24.025	20.5985	20.1665	21.2905	25.7074	24.4597	23.8203	89.4724	58.9837	78.0606	75.5858	25.0887	29.5778	29.5469	28.0654	20.9296	23.5247	23.4904	22.6551
1986	2	20	20.6929	20.2696	0.423229	22.112	23.8169	20.482	20.1528	21.2493	23.8616	23.4697	20.359	85.657	53.9997	75.9295	67.6113	24.989	27.347	28.3507	25.0406	20.8609	21.7786	22.5898	20.2284
1986	2	21	21.5517	20.1218	1.42991	21.9848	24.1091	20.5752	19.8378	21.2974	25.8518	22.6723	21.9986	90.5723	58.4681	73.9359	70.6439	25.209	29.8081	27.5154	26.0825	20.988	23.6313	21.8542	20.9945
1986	2	22	22.0696	20.1975	1.8721	22.4111	23.0195	20.1425	19.3106	21.6411	24.061	24.1984	21.3146	86.482	54.4809	77.6138	69.9486	25.7109	27.8145	28.99	26.1474	21.3043	22.0089	23.2154	21.0774
1986	2	23	21.9773	20.0329	1.94439	22.2598	23.5621	20.4381	19.5169	21.5242	25.1093	24.4459	23.1707	90.0224	56.612	76.4451	72.5266	25.5321	29.1241	29.3716	27.4089	21.2046	22.9954	23.3769	22.0364
1986	2	24	22.0128	20.3212	1.69159	22.5898	23.7791	19.7384	19.8839	21.8886	25.9961	24.1097	23.8933	90.5723	61.218	77.3144	76.0016	26.1749	30.4612	28.8607	28.3356	21.5792	24.006	23.1198	22.7969
1986	2	25	23.9578	20.6409	3.31697	22.772	24.4778	20.6751	20.4518	22.002	26.034	23.6038	23.2979	89.9536	57.6088	75.1733	73.2484	26.2952	29.2684	28.5329	27.7148	21.6686	23.0607	22.6826	22.2151
1986	2	26	23.6897	20.5509	3.13879	22.3526	22.3889	20.4759	19.1423	21.6686	24.9258	23.621	21.3493	87.0663	58.3672	74.6577	70.4665	25.8105	29.1588	28.4779	26.5154	21.3661	22.9814	22.631	21.2499
1986	2	27	22.4661	20.7027	1.76332	22.733	24.2414	21.6441	20.7151	22.037	25.8364	24.4479	24.1082	90.8054	57.2404	77.3528	73.4235	26.4291	28.7001	29.3694	27.518	21.7407	22.8296	23.4223	22.1303
1986	2	28	23.5316	20.689	2.84263	22.8462	23.5562	20.3281	20.0684	21.923	25.7987	24.3013	24.021	89.5411	59.5736	78.3788	75.6822	26.1852	29.9358	29.3965	28.5414	21.5758	23.6875	23.4001	22.9034
1986	3	1	23.841	19.8	4.04097	23.6	32.4	28.6	28.3	23.2	26.6	25.4	25.1	97	64	77	79	28.2	30.9	30.3	29.8	23	24.6	24.3	24
1986	3	2	23.8547	20	3.85472	23.6	32.4	28.2	28.1	23	26.2	25.6	24.9	95	61	81	79	27.7	29.9	31.1	29.5	22.8	24	24.7	23.8
1986	3	3	23.9372	22.2	1.73722	22.8	32.4	28.6	28.1	22	26.4	27.6	25.3	93	63	93	83	25.9	30.4	36.2	30.8	21.7	24.3	27.3	24.4
1986	3	4	34.6	21.2	13.4	21.6	33.2	29.8	28.6	20.8	26.0129	24.6876	24.288	93	60.2373	78.7846	76.5869	24	30.2019	29.9521	28.9199	20.4	23.9084	23.7486	23.1659
1986	3	5	34.6	22.6	12	24	33.6	28.8	28.8	23	27.6	24.4184	23.982	92	63	76.8576	72.6663	27.4	32.9	29.3028	27.3066	22.6	25.7	23.3873	21.9773
1986	3	6	35.4	21	14.4	25	33.6	29.8	29.5	23.8	25.8031	23.4354	23.157	91	59.5713	73.4547	72.9047	28.7	29.7157	27.9932	27.3607	23.3	23.6254	22.4076	22.033
1986	3	7	33.4	21.2	12.2	25.2	32.4	28.6	28.7	23.8	24.7931	24.5544	23.2326	89	56.4745	77.5858	72.4922	28.5	28.4641	29.5426	27.4501	23.3	22.6448	23.5488	22.0914
1986	3	8	35.4	20.2	15.2	24.2	33.6	28.6	28.8	23.2	27.4	24.312	24.0139	92	62	78.3434	75.5403	27.8	32.4	29.3823	28.4917	22.8	25.4	23.3859	22.8679
1986	3	9	33.6	21.4	12.2	23.6	32.6	28.8	28.4	22.6	27.8	24.5278	23.2857	92	69	77.2196	72.5245	26.7	34.1	29.466	27.4447	22.2	26.3	23.4822	22.0937
1986	3	10	32.4	20.739	11.661	20.8	31.6	27.8	27	20.6	26.6	25.4	24.2	98	68	83	83	24.1	31.5	30.8	28.8	20.5	24.9	24.6	23.3
1986	3	11	34.6	21.4	13.2	22.2	32.8	28.8	28.1	21.6	27.6	24.5045	23.3224	95	67	77.6524	73.0239	25.4	33.4	29.456	27.5613	21.3	25.9	23.4789	22.1769
1986	3	12	35.4	22.6	12.8	24.2	32.6	28.2	28.3	23.2	25.7532	24.4	23.3024	92	58.5723	73	72.6243	27.8	29.5059	28	27.4681	22.8	23.5088	23	22.1403
1986	3	13	35.4	21.4	14	22	33.4	29.8	28.8	21.6	24.7975	24.5578	23.3224	97	55.8418	76.5203	71.8252	25.5	28.2572	29.436	27.4281	21.4	22.5565	23.4855	22.107
1986	3	14	33.6	20	13.6	23.4	32.4	28.4	28.1	22	27.4	24.2122	23.1776	89	68	77.6481	72.561	25.5	33.2	29.0485	27.3711	21.4	25.8	23.2223	22.033
1986	3	15	35.4	21.2	14.2	21.4	33.4	29.4	28.4	21	28.4	25.2	24.9	97	69	71	79	24.6	35.3	29.2	29.7	20.8	26.9	23.7	23.8
1986	3	16	33.8	19	14.8	23	32.6	28.4	28.1	22.4	27.4	24.9174	23.4869	95	67	77.2862	72.2516	26.7	33	30.1985	27.9073	22.2	25.7	23.8918	22.3354
1986	3	17	35.8	22.8	13	24.2	33.6	28.2	28.5	23.2	25.8464	23.6	24.0636	92	57.0406	68	72.2405	27.8	28.9265	26.1	27.5373	22.8	22.9261	21.8	22.0944
1986	3	18	34.6	21.6	13	22.2	32.6	28.6	28	21	27.4	23.6487	22.6398	90	67	75.1217	70.5598	24.1	33	28.4737	26.8587	20.5	25.7	22.6997	21.5575
1986	3	19	35.4	21.8	13.6	22.8	33.8	29.4	28.8	22	24.9973	23.5488	22.5732	93	55.6087	73.8564	72.4579	25.9	28.6169	28.1307	27.7045	21.7	22.7796	22.5165	22.2768
1986	3	20	33.4	23.8	9.6	24	31.8	27.6	27.8	23.4	26.6	22.7307	22.4351	95	67	72.7328	69.8112	28.4	31.3	27.4639	26.5186	23.2	24.8	21.8508	21.3249
1986	3	21	36.4	20	16.4	23.4	32.4	30.4	29.1	22.6	27.4	25.4	25.1	93	68	67	76	26.9	33.2	29.1	29.7	22.3	25.8	23.6	23.9
1986	3	22	34.2	22.6	11.6	23.8	33.4	28.6	28.6	22.8	27.4	22.3144	22.3002	92	63	72.4179	69.9697	27.1	32.5	26.8667	26.487	22.4	25.4	21.4593	21.2499
1986	3	23	35.6	20.2	15.4	24.2	33.4	29.6	29.2	22.8	24.1748	22.8579	21.9371	89	54.743	72.8703	69.9486	26.8	27.9143	27.7526	26.8967	22.2	22.117	21.9848	21.5139
1986	3	24	22.9232	22.2	0.723218	23	32.6	28.4	28.1	20.8	23.0676	22.662	20.6787	82	51.7311	70.7736	66.7863	23.1	26.498	27.1923	25.6215	19.8	21.0224	21.6102	20.5206
1986	3	25	34.4	20.8	13.6	22	32.6	28.6	28	21	27.4	25.2	24.5	92	67	76	78	24.2	33	29.8	29	20.6	25.7	24	23.4
1986	3	26	35.4	20	15.4	22	33.6	29.4	28.6	20.6	23.1958	22.8717	21.587	88	53.6441	75.8608	68.2311	23.3	26.8387	28.1651	25.8874	20	21.2745	22.1705	20.6361
1986	3	27	34.4	21.6	12.8	23	32.6	28.6	28.2	22	27.4	22.7995	21.782	92	67	70.4299	66.752	25.8	33	27.3607	25.8655	21.6	25.7	21.782	20.6959
1986	3	28	22.7135	19.2	3.51354	23	32.4	28.6	28.2	22.2	24.0438	22.8957	22.5202	93	53.2091	72.4235	66.9893	26.2	26.8073	27.756	25.8235	21.9	21.2115	21.9952	20.629
1986	3	29	35.4	22.6	12.8	24.2	33.6	29.6	29.3	23.4	24.0644	23.0641	22.7582	94	54.3778	71.8048	69.4331	28.2	27.811	28.0482	27.1476	23.1	22.0192	22.1601	21.6583
1986	3	30	35.4	20.8	14.6	24.6	33.6	29.4	29.3	23.8	24.0988	23.7585	21.8095	94	52.1435	75.9983	64.4834	28.9	26.6699	28.8835	24.8722	23.5	21.1393	22.8751	19.9053
1986	3	31	33.4	21	12.4	25	32.6	27.6	28.2	23.8	27.4	24.4	25.2	91	67	77	78	28.7	33	28.4	30	23.3	25.7	23.2	24.1
1986	4	1	32.6	23	9.6	24.8	31.2	27.6	27.8	24.4	24.9152	21.7147	21.6225	97	57.9769	69.402	67.2376	30.3	29.0701	26.3522	25.8448	24.3	22.8821	20.8774	20.6042
1986	4	2	33.4	21.2	12.2	25.4	32.4	27.6	28.3	24.4	25.71	24.525	24.3723	92	59.8929	78.3356	72.5599	29.9	29.801	29.6912	28.0198	24	23.5775	23.5626	22.3463
1986	4	3	24.0128	22.6	1.41284	23.8	32.8	29.8	29	23.2	24.8087	23.6932	22.4953	95	55.6351	76.7545	69.0117	28	28.5627	28.8594	26.7567	23	22.6053	22.8545	21.367
1986	4	4	35.6	23.6	12	25.2	33.4	29.8	29.5	24.4	26.0408	26.2	24.4433	94	58.1931	75	74.4049	30	30.1449	31.6	29.1304	24.1	23.7447	25	23.2156
1986	4	5	35.4	20	15.4	24	33.4	29.8	29.3	23.6	27.6	26.2	25.8	97	64	75	79	28.8	33	31.6	31.2	23.4	25.7	25	24.7
1986	4	6	34.6	23.2	11.4	24.6	32.6	28.6	28.6	24.2	26.8	25.6	25.5	97	64	79	80	29.9	31.4	30.8	30.7	24.1	24.8	24.5	24.5
1986	4	7	34.6	20.6	14	24.4	33.4	29.6	29.3	23.6	27.6	24.4	25.2	94	64	65	74	28.6	33	27.1	29.6	23.3	25.7	22.4	23.8
1986	4	8	32.6	23.2	9.4	24.6	31.8	28.4	28.3	23.6	26.8	25.2	25.2	92	68	77	79	28.4	31.9	29.9	30.1	23.2	25.1	24	24.1
1986	4	9	35.6	21.2	14.4	25	33.4	30.4	29.8	23.8	27.8	26.6	26.1	91	65	74	77	28.7	33.6	32.3	31.5	23.3	26	25.3	24.9
1986	4	10	34.6	23.6	11	24.6	32.4	27.2	27.9	24.2	26.8	24.6	25.2	97	65	81	81	29.9	31.5	29.2	30.2	24.1	24.9	23.6	24.2
1986	4	11	35.4	23.8	11.6	25	32.6	25.6	27.2	24.4	27.4	23.4	25.1	95	67	83	82	30.1	33	27.3	30.2	24.2	25.7	22.5	24.1
1986	4	12	36.4	20.2	16.2	24.2	33.4	20.249	20.2777	23.2	27.6	24.6934	22.5663	92	64	79.7793	69.6504	27.8	33	30.1656	26.8915	22.8	25.7	23.8478	21.4806
1986	4	13	36.4	23.6	12.8	24.8	33.8	20.194	19.5856	24.4	28.4	24.0231	22.8785	97	67	77.4075	67.8175	30.3	35.1	29.5331	26.3571	24.3	26.7	23.2154	20.9674
1986	4	14	36.6	22.2	14.4	26.2	32.6	23.8	26.6	25.2	27.6	23.6	25.5	92	68	98	86	31.4	33.6	29	31.3	24.8	26	23.5	24.8
1986	4	15	34.4	23.4	11	24.4	33.6	29	29	23.8	25.9193	23.8547	23.6343	95	60.9574	75.6545	72.8437	29.1	30.3793	29.021	28.3746	23.6	23.9181	22.9438	22.5521
1986	4	16	35.6	21.2	14.4	25.2	22.6621	30	19.4404	24.8	23.0417	26.4	21.8957	97	51.3064	75	66.457	31	26.5864	32	26.1393	24.7	21.0406	25.2	20.81
1986	4	17	23.9716	22.2008	1.77075	24.1843	23.8152	20.2731	20.3487	23.2333	24.9613	23.9819	23.7443	88.2073	54.9255	77.0638	70.289	28.3711	28.0588	29.43	27.555	22.8466	22.0944	23.1776	21.8425
1986	4	18	35.6	20.2	15.4	24.2	33.6	29.4	29.1	23.6	27.6	24.2	25.1	95	63	65	75	28.7	32.9	26.7	29.5	23.4	25.7	22.2	23.7
1986	4	19	33.2	22.2	11	23.2	32.6	26.2	27	22.6	27.6	24.2	24.8	95	68	85	83	27	33.6	28.9	29.8	22.4	26	23.5	23.9
1986	4	20	35.4	22.8	12.6	24.6	33.8	30.6	29.9	23.8	28.6	26.4	26.3	94	68	72	78	28.9	35.7	31.6	32.1	23.5	27	25	25.2
1986	4	21	33.4	22.4	11	24.2	32.8	28.8	28.6	23	23.8294	23.4462	22.5592	90	56.1319	79.124	71.7083	27.3	27.7147	28.7188	27.1186	22.5	21.9205	22.7685	21.6296
1986	4	22	22.851	21.6	1.25104	25.4	33.4	30.6	30	24.6	23.1695	26.6	20.9732	94	52.1934	73	59.9994	30.4	26.3309	32.1	23.3221	24.3	20.5971	25.3	18.4433
1986	4	23	24.8859	22.8	2.08591	24.2	32.8	29.8	29.1	23.6	27.6	25.4	25.5	95	67	70	78	28.7	33.4	29.5	30.6	23.4	25.9	23.8	24.4
1986	4	24	35.6	23.4	12.2	25.6	33.4	30.4	30	25	28.2	26.8	26.7	95	68	76	80	31.3	34.8	32.8	32.9	24.8	26.6	25.6	25.7
1986	4	25	24.855	20.4	4.45497	24.4	31.8	27.4	27.8	23.6	27.6	23.81	22.7508	94	73	79.1606	72.0631	28.6	34.1	29.2513	27.4982	23.3	26.3	23.0951	21.8354
1986	4	26	33.6	23.4	10.2	25	32.6	27.2	28	24.2	27.4	23.621	23.6236	94	67	80.3636	75.2919	29.7	33	29.0485	28.5911	23.9	25.7	22.9817	22.6976
1986	4	27	34.6	19.6	15	23.6	32.6	29.6	28.9	23.4	27.6	25.4	25.5	98	68	71	79	28.6	33.6	29.6	30.6	23.3	26	23.9	24.4
1986	4	28	34.2	22.8	11.4	24	33.6	29.6	29.2	23.6	28.4	25.6	25.9	97	68	73	79	28.8	35.2	30.1	31.4	23.4	26.8	24.2	24.8
1986	4	29	35.6	23.2	12.4	25	23.7241	30.4	20.3384	24.4	24.9821	22.5589	22.8545	95	58.64	74.0734	71.0486	30.1	29.1034	27.3436	27.4432	24.2	23.0092	21.7545	21.8405
1986	4	30	35.4	21.4	14	25.4	32.6	29.6	29.3	24.8	27.6	25.4	25.9	95	68	71	78	30.9	33.6	29.6	31.4	24.6	26	23.9	24.8
1986	5	1	23.6622	20.3074	3.35479	23.236	21.4909	18.6672	18.441	21.3661	23.9303	22.3101	21.6402	81.5323	59.0181	73.8897	69.2246	25.8415	28.1135	27.5713	26.0896	20.9537	22.167	21.6774	20.7567
1986	5	2	22.176	21.3627	0.813305	22.7829	21.5311	17.8814	17.293	21.1313	23.2635	22.5732	21.0877	77.1197	55.2027	77.486	64.4146	24.9041	27.3023	27.6046	24.4356	19.9992	21.4967	21.9238	19.3966
1986	5	3	22.4523	21.3799	1.07243	23.8085	21.804	17.948	18.6539	21.2312	22.4566	22.7996	20.4154	79.7503	54.2435	77.486	64.8658	26.0629	26.4291	27.9642	24.681	20.8916	20.8183	22.1503	19.6129
1986	5	4	22.3629	21.4383	0.924628	23.7286	21.2699	17.8681	18.2657	21.1313	24.1503	22.8096	22.0158	79.9501	59.7055	78.3517	70.4299	25.8964	28.6085	28.0708	26.7145	20.795	22.4626	22.2102	21.1771
1986	5	5	20.8299	21.1427	-0.312792	23.3666	21.8706	18.221	18.3998	21.8611	23.2624	22.7163	21.0087	80.8448	55.5754	76.5536	69.9486	26.9689	27.185	27.6845	26.4258	21.6136	21.4909	22.0204	21.0396
1986	5	6	19.1033	21.1736	-2.07035	23.5688	21.263	18.2073	18.1275	21.9638	24.2191	22.0501	21.878	83.9126	59.7399	72.8703	69.7568	27.0019	28.7666	27.103	26.5757	21.6641	22.5417	21.3868	21.0441
1986	5	7	22.1842	19.6097	2.57452	23.6487	21.1255	18.2743	18.3757	22.0037	24.2603	22.2186	22.1945	83.3465	61.0461	75.6202	71.4954	27.0085	29.1413	27.701	27.1992	21.6807	22.6757	21.703	21.4211
1986	5	8	22.3492	20.8918	1.45741	23.9018	21.6907	18.3076	18.847	22.2502	23.3091	21.0514	20.4787	83.5463	57.2404	70.6264	65.0323	27.488	27.498	25.6433	24.7775	21.9471	21.6375	20.4121	19.6795
1986	5	9	21.9489	21.3249	0.624033	23.6887	20.0256	18.1145	17.0631	22.0171	22.2323	22.3354	21.0725	83.2133	52.831	73.9703	63.9024	27.0452	25.3259	27.7595	24.6029	21.6841	19.8778	21.7236	19.4049
1986	5	10	23.2972	21.4624	1.83484	23.8066	21.6774	17.7364	17.8721	22.0261	24.3014	22.0295	21.8992	82.5291	59.5047	76.1357	70.5019	27.1064	28.7234	27.3573	26.6609	21.6789	22.5665	21.5449	21.0903
1986	5	11	21.9844	20.4243	1.56008	24.1215	21.6961	18.4926	18.8913	21.5176	24.2672	22.4283	20.5996	76.3538	56.8182	73.489	66.4426	26.579	28.5088	27.9107	26.1611	21.1846	22.4042	21.7958	20.5996
1986	5	12	23.6966	21.0155	2.68108	23.8933	20.4381	18.2543	17.2157	21.1683	23.3769	22.7437	21.1435	78.8401	52.6935	76.0016	62.7669	26.1996	26.4327	28.0092	24.5426	20.8667	20.7543	22.0944	19.3942
1986	5	13	21.1736	21.4967	-0.323104	24.2214	21.8706	18.0212	18.8004	22.4866	22.5365	21.6136	20.3659	83.4464	54.6431	75.1389	64.7583	27.9509	26.6589	26.5358	24.8034	22.1669	20.9315	21.0637	19.5994
1986	5	14	22.4867	21.4899	0.996811	23.9883	22.0903	18.8504	19.19	21.4443	24.4012	22.1223	21.3249	79.9834	57.4402	72.3547	66.3395	26.4658	28.6868	27.1854	25.8312	21.1247	22.5532	21.4383	20.4381
1986	5	15	22.3904	21.593	0.797449	23.7752	22.2502	18.574	19.0801	22.0504	24.4945	21.923	22.0948	83.0801	57.6067	72.8703	69.0893	27.0918	28.8799	26.8348	26.6905	21.7074	22.6664	21.2493	21.1702
1986	5	16	22.2976	21.5975	0.700131	23.7619	21.373	18.2743	18.4444	22.2502	23.1948	22.8162	21.2286	81.1155	56.2339	77.7856	70.3611	27.5713	27.3298	28.0042	26.8142	21.9804	21.5174	22.2135	21.2458
1986	5	17	23.511	21.4211	2.08987	23.7286	21.3511	18.0545	18.6173	22.097	23.2624	22.9561	22.2135	83.8793	56.8075	77.5858	70.6597	27.2583	27.3149	28.3238	26.9286	21.8006	21.5509	22.3334	21.3411
1986	5	18	22.0364	21.2978	0.738585	23.9417	20.2922	17.4476	17.1623	22.2502	24.3147	19.895	20.2628	79.8502	56.5744	69.0893	61.9398	27.4714	27.5879	24.4391	23.4216	21.9205	21.7041	19.4	18.5922
1986	5	19	23.4904	21.3245	2.16592	23.5454	20.4187	18.2477	17.3926	22.0467	24.1881	22.033	22.1223	84.1102	57.9729	76.4107	68.8831	27.3229	27.498	27.4295	25.9686	21.7889	21.6475	21.5827	20.5137
1986	5	20	21.878	20.7051	1.17285	23.642	21.4776	17.647	18.2588	22.1303	24.2681	22.7548	22.9507	83.9126	60.437	78.3012	73.9015	27.3315	28.7734	28.1066	27.9485	21.8306	22.5965	22.2014	22.112
1986	5	21	22.2529	20.4121	1.84088	22.7829	20.4787	18.3609	16.9057	21.9505	24.2053	22.0504	21.1461	76.8533	58.8462	74.4558	65.3083	25.9663	27.8282	27.1084	24.6934	20.845	21.7649	21.4477	19.5444
1986	5	22	21.8267	21.5655	0.261233	23.6354	21.6241	18.2909	18.7471	21.3045	24.1082	21.9638	21.2945	81.9813	58.8054	74.3559	68.3621	26.4158	28.2606	26.9053	25.8164	21.0847	22.3267	21.3511	20.4953
1986	5	23	24.6659	20.6585	4.00744	23.6021	21.9838	18.261	18.837	21.8506	23.5821	23.0848	22.1292	82.8137	55.7419	78.2325	69.7768	26.7088	27.881	28.7322	26.8555	21.4909	21.8472	22.5382	21.2493
1986	5	24	20.9433	21.2912	-0.34781	22.7896	21.6641	18.1444	17.7548	21.1313	23.1741	22.9404	20.9341	77.7523	56.7839	78.37	64.4701	25.0173	27.3504	28.4504	24.3617	20.0658	21.538	22.3939	19.2984
1986	5	25	22.2392	21.2046	1.03462	22.7796	21.8639	18.0745	17.8015	22.0437	24.1022	21.8061	22.0089	80.4828	56.2683	76.2732	65.0333	26.0595	27.2954	26.9998	24.4803	20.9016	21.4933	21.3352	19.4241
1986	5	26	22.8431	21.118	1.72505	23.4855	21.4349	17.8257	18.4238	22.0037	24.2741	22.5967	22.0192	81.4818	59.4306	77.6825	73.7296	27.1617	28.8457	27.787	27.8832	21.754	22.5967	22.0055	22.0948
1986	5	27	23.943	21.2246	2.71842	23.5621	21.4576	18.0345	18.6306	21.9305	24.1082	22.8029	22.8304	83.6795	61.2695	79.2293	74.4515	26.9453	28.5469	28.2888	27.7698	21.6175	22.4899	22.2942	22.0295
1986	5	28	22.9495	19.9858	2.96365	23.5821	19.6426	17.9701	17.0241	21.9971	23.7372	21.978	21.7999	83.9792	56.4157	75.0358	67.3086	27.0552	26.7567	27.2129	25.3658	21.6941	21.1435	21.428	20.1181
1986	5	29	21.7076	20.6585	1.04916	23.702	21.744	18.4075	18.8703	21.9238	23.3091	22.5829	21.9161	82.847	56.4412	76.5138	69.2956	26.8221	27.3582	27.6529	26.3949	21.5642	21.5675	21.9333	20.9983
1986	5	30	22.9424	21.2046	1.73782	23.5222	21.9305	18.9136	19.1401	21.8639	23.4556	22.4899	21.4843	83.6129	55.9417	73.9896	67.3632	26.8154	27.6279	27.9143	26.0961	21.5476	21.7207	21.8672	20.6318
1986	5	31	19.1601	21.2579	-2.09779	23.5888	20.9315	18.221	17.898	21.9172	23.4422	21.9573	21.1599	83.4797	52.6452	76.3076	64.5177	26.8887	26.3525	27.2645	24.4872	21.5908	20.7717	21.4864	19.4309
1986	6	1	29.8	21.8	8	23.6	29.6	25.2	25.9	23	23.4	24.6	23.7	95	59	95	83	27.7	24.6	30.5	27.6	22.8	20.9	24.4	22.7
1986	6	2	23.1269	22.2	0.926905	23.2	32.6	27.4	27.6	22.8	22.7437	22.7011	21.768	97	53.5772	77.2789	66.9183	27.5	25.4119	28.0411	25.16	22.6	20.1323	22.1263	20.0045
1986	6	3	32.2	22.8	9.4	24.2	31.6	25.4	26.6	23.8	27.4	24.8	25.3	97	73	95	88	29.2	33.7	30.9	31.3	23.6	26	24.6	24.8
1986	6	4	32.8	22.6	10.2	25.4	32.4	26.6	27.8	24	27.6	20.4862	20.7603	89	69	71.4954	63.7604	28.9	33.7	24.879	23.9146	23.5	26.1	19.919	19.0536
1986	6	5	32.6	23.4	9.2	25	31.4	27.2	27.7	24.2	26.4	24.2	24.9	94	68	78	80	29.7	31.1	28.2	29.6	23.9	24.7	23.1	23.9
1986	6	6	23.346	22.2	1.146	24.6	32.6	29	28.8	22.8	22.6897	21.2561	19.5925	86	53.0114	72.1485	58.7775	26.5	25.8797	26.4052	22.7445	22.1	20.2689	20.7405	17.9632
1986	6	7	31.2	19.4	11.8	23.6	20.5719	27.2	17.3033	22.4	25.0165	23.3469	23.5953	90	57.9525	80.2239	72.2051	26.3	28.2029	28.7011	27.3528	21.9	22.2564	22.7437	21.7467
1986	6	8	33.6	21.4	12.2	23.2	32.6	27.4	27.6	22.4	22.3148	21.5999	20.9306	93	49.7031	74.2452	60.7445	26.5	24.1091	26.4121	23.0169	22.1	18.96	20.9983	18.2837
1986	6	9	34	21.8	12.2	23.8	21.0381	29.2	17.8281	22.2	24.3213	23.9151	23.0194	87	57.6733	81.615	73.0905	25.7	28.527	29.6225	27.8343	21.5	22.4599	23.339	22.107
1986	6	10	34.4	22.6	11.8	24.6	33.6	28.2	28.6	23.6	27.6	22.8854	21.8602	92	63	74.9327	67.2731	28.4	32.9	27.3023	25.529	23.2	25.7	21.5036	20.2103
1986	6	11	22.2186	22.8	-0.581424	24.6	32.6	30.2	29.4	23.6	27.4	23.0693	22.2535	92	67	76.1873	70.3267	28.4	33	28.3738	27.0019	23.2	25.7	22.3734	21.3877
1986	6	12	32.6	23	9.6	25.8	31.6	29.6	29.1	23.6	26.4	22.7829	22.2302	83	67	79.0843	71.5921	27.7	30.9	28.1274	27.0884	22.7	24.6	22.2502	21.431
1986	6	13	23.4216	22.8	0.621624	24.4	32.6	30.2	29.4	23.6	25.3869	26.4	23.0023	94	62.0354	74	69.8112	28.6	30.2552	31.9	26.883	23.3	23.6554	25.1	21.263
1986	6	14	33.8	22.8	11	25	31.6	28.6	28.5	24.4	26.4	23.5243	22.7047	95	67	81.9625	70.7503	30.1	30.9	29.1801	26.3912	24.2	24.6	23.0063	20.9483
1986	6	15	34.8	22	12.8	24.2	21.724	28.4	18.5007	23	25.4268	23.346	23.7035	90	62.1353	82.0822	76.9951	27.3	30.3184	28.7357	28.8113	22.5	23.692	22.8132	22.8579
1986	6	16	35.4	23	12.4	24.8	21.4074	28.4	17.5817	23.8	24.1916	25.4	22.0742	92	57.0588	79	67.3707	28.8	27.646	30.4	25.7933	23.4	21.6652	24.3	20.4106
1986	6	17	23.2876	20	3.28757	23.8	32.6	28.6	28.4	22.4	27.4	23.0493	22.1086	89	67	78.4516	70.7736	26.1	33	28.497	26.907	21.8	25.7	22.4633	21.2871
1986	6	18	33.6	23	10.6	24.6	32.6	30.4	29.5	23.2	25.3536	26.3	22.9404	89	63.1009	73	73.1109	27.5	30.2951	31.5	27.8488	22.6	23.6853	24.9	22.0742
1986	6	19	35.4	22.4	13	24.4	21.2768	31.4	18.5372	23.6	25.2159	27.2	23.0263	94	60.6336	72	72.561	28.6	29.8218	33.3	27.9726	23.3	23.401	25.8	22.1292
1986	6	20	36.8	22.2	14.6	25.8	33.6	30.4	30	24.6	27.2	27	26.3	91	61	77	76	30.1	31.8	33.4	31.8	24.2	25.1	25.9	25
1986	6	21	36.8	23.4	13.4	25.4	32.6	27.4	28.2	24.6	27.4	23.7929	23.9028	94	67	80.9479	76.2045	30.4	33	29.4369	29.1241	24.3	25.7	23.1948	23.016
1986	6	22	32.4	21.2	11.2	25	31.6	29.6	29	23.6	25.4668	23.5088	23.965	89	58.539	81.6483	73.59	28.2	29.3394	28.9199	28.164	23.1	22.8961	22.9361	22.2801
1986	6	23	30.8	24.6	6.2	26.2	29.8	28.6	28.3	25.2	25.4	26.6	25.7	92	70	86	83	31.4	29.5	33.5	31.4	24.8	23.8	25.9	24.9
1986	6	24	33.2	23.4	9.8	25.4	30.4	27.2	27.5	24.4	24.6	25.4	24.8	92	62	87	80	29.9	27.1	31.2	29.4	24	22.4	24.8	23.7
1986	6	25	22.088	23.2	-1.11204	24	20.3122	28.6	17.7349	23.6	24.5478	23.0693	22.2901	97	61.3361	78.2185	71.3257	28.8	29.4393	28.5469	27.165	23.4	22.9361	22.4832	21.471
1986	6	26	35.6	22.6	13	24.8	31.6	29.2	28.7	23.6	27.4	23.9151	23.8582	91	73	80.8158	70.0518	28.3	33.7	29.6092	26.9002	23.1	26	23.2924	21.2664
1986	6	27	21.7147	22	-0.285263	24.2	19.806	32.2	16.8957	23	24.3879	27.2	21.6934	90	53.744	68	63.0508	27.3	26.6589	32.7	23.9501	22.5	20.9315	25.6	19.0536
1986	6	28	34.2	23.6	10.6	25.6	31.6	24.8	26.7	24.4	26.6	24.2	25.1	91	68	95	85	29.7	31.5	29.8	30.3	24	24.9	24	24.3
1986	6	29	32.6	22.6	10	24.6	19.3332	27.4	16.468	23.8	25.247	25.8	21.0911	94	57.4069	88	63.9334	28.9	27.6512	32.1	24.4081	23.5	21.7174	25.3	19.3828
1986	6	30	31.4	23.4	8	25.4	30.6	24.2	26.1	24.6	24.1916	23.4	20.1115	94	59.0181	94	61.0117	30.4	28.6222	28.2	23.1295	24.3	22.4695	23.1	18.4307
1986	7	1	33.6	17.6	16	22.6	32.6	28.6	28.1	22.4	26.0065	24.5697	24.5491	98	66.0301	82.1166	79.298	26.9	31.0489	30.1862	29.7772	22.3	24.3222	23.8478	23.6313
1986	7	2	34.2	18.2	16	23.2	33.2	28.4	28.3	22.4	27.4	25.4	25.1	93	64	79	79	26.5	32.6	30.4	29.9	22.1	25.5	24.3	24
1986	7	3	33.4	19.4	14	24.4	32.6	27.8	28.1	22.6	26.4	24.6	24.5	86	62	77	75	26.2	30.3	28.8	28.4	21.9	24.3	23.4	23.2
1986	7	4	35.6	17.2	18.4	24.4	33.4	28.4	28.6	23.2	26.6	25.2	25	90	59	77	76	27.6	30.3	29.9	29.3	22.7	24.3	24	23.7
1986	7	5	34.6	16.8	17.8	23.4	32.6	17.9014	18.2451	21.4	26.0752	23.7929	23.7963	84	65.8583	80.6386	76.8919	24.1	31.1693	29.485	29.0175	20.5	24.3841	23.2016	22.9473
1986	7	6	36.4	19.8	16.6	23.6	32.6	28.4	28.3	22.4	27.2	25.6	25.1	90	66	80	79	26.3	32.5	30.9	29.9	21.9	25.4	24.6	24
1986	7	7	35.6	18.6	17	23.4	34.4	29.2	29.1	22.2	27.6	24.5178	24.5355	90	60	82.1754	75.0436	26	32.4	30.1948	28.6088	21.7	25.4	23.8294	22.6869
1986	7	8	34.6	19.2	15.4	24.4	33.2	28.6	28.7	23.2	27.4	25.6	25.4	90	64	79	78	27.6	32.6	30.8	30.4	22.7	25.5	24.5	24.3
1986	7	9	35.4	18.8	16.6	23.2	33.2	28.6	28.4	22.4	27.2	25.4	25	93	63	77	78	26.5	32.1	30.3	29.6	22.1	25.2	24.3	23.8
1986	7	10	34.6	19	15.6	24.4	33.2	29.2	29	23.8	27.4	24.8034	23.8994	95	64	82.7697	75.4139	29.1	32.6	30.688	29.0416	23.6	25.5	24.1263	22.9679
1986	7	11	35.6	20.2	15.4	24.6	34.4	28.8	29.1	23	25.2915	24.6728	22.8785	87	59.6368	84.454	70.6017	27	29.0381	30.5987	26.7558	22.4	22.7032	24.0816	21.2046
1986	7	12	33.4	18.8	14.6	23.8	32.4	27.8	28	23.2	26.1783	23.8822	23.8375	95	61.9742	78.4731	72.9734	28	30.8633	28.6429	27.8729	23	24.2363	22.4695	22.0811
1986	7	13	35.6	17.8	17.8	23.8	22.0903	28.6	18.9236	22	26.1165	24.8442	24.642	86	61.5617	83.914	77.9176	25.2	30.6915	31.0322	29.9181	21.2	24.1263	24.2588	23.6662
1986	7	14	35.8	17.4	18.4	24.2	34.6	29.6	29.5	22.6	26.8	24.7874	23.6343	87	55	83.1689	75.7177	26.3	30	30.7696	28.694	21.9	24.1	24.1559	22.7437
1986	7	15	37.2	19	18.2	25.2	35.4	25.2	27.8	24.2	26.8	24.4	25.1	92	51	94	79	29.5	29.5	30	29.7	23.8	23.8	24.1	23.9
1986	7	16	35.2	18	17.2	24.2	33.2	27.6	28.2	22.8	25.1746	25.2	22.6723	89	60.5305	82	72.9047	26.8	29.7187	30.4	27.3023	22.2	23.3288	24.3	21.7649
1986	7	17	31.6	18.6	13	23	29.2	26.2	26.2	22.4	25.2	24.4	24	95	73	86	85	26.7	29.4	29.3	28.5	22.2	23.8	23.7	23.2
1986	7	18	34.6	18.6	16	23.8	32.8	27.2	27.8	22.8	25.2	25.4	24.5	92	54	87	78	27.1	27	31.2	28.4	22.4	22.3	24.8	23.2
1986	7	19	35.8	19.8	16	24.6	34.6	29.2	29.4	23.6	26.6	23.8294	22.7473	92	54	79.6562	71.5309	28.4	29.5	29.5136	27.4379	23.2	23.8	23.1943	21.7963
1986	7	20	35.6	20	15.6	25.4	33.4	29.2	29.3	23.8	27.2	23.6347	21.8233	88	62	81.0167	73.2141	28.4	31.9	29.1344	27.3573	23.2	25.1	23.0332	21.8027
1986	7	21	35.8	21	14.8	26.4	34.8	28.2	29.4	24.8	26.2	25.2	25.4	88	51	79	72	30.2	28.3	30	29.5	24.2	23.1	24.1	23.8
1986	7	22	32.4	19.8	12.6	24.2	21.7873	27.8	18.7138	23.4	25.9515	25.4	24.383	94	63.0741	83	77.8466	28.2	30.5265	30.8	29.4142	23.1	24.0231	24.6	23.4037
1986	7	23	35.4	19.4	16	24.6	33.4	27.6	28.3	23.4	26.2	23.6	24.4	90	57	72	73	28	29.2	26.5	27.9	22.9	23.7	22	22.9
1986	7	24	36.4	19.2	17.2	24.8	35.2	28.2	29.1	23	26.2	24	24.4	86	49	71	69	26.9	28	27	27.3	22.3	23	22.4	22.5
1986	7	25	36.6	17.2	19.4	23.8	35.4	28.4	29	22.4	25.4	23.4	23.7	89	45	66	66	26.1	25.8	25.4	25.8	21.8	21.6	21.4	21.6
1986	7	26	23.2901	19.8	3.49012	25.2	33.8	26.4	28	24.2	26	24.6	24.9	92	54	86	78	29.5	28.4	29.7	29.2	23.8	23.2	23.9	23.7
1986	7	27	35.4	18	17.4	24.4	33.4	28	28.5	22.8	27.2	24.2	24.7	87	62	73	74	26.7	31.9	27.7	28.8	22.2	25.1	22.7	23.3
1986	7	28	35.8	18.6	17.2	24.8	35	25.8	27.8	23.2	26	24.4	24.5	87	49	89	75	27.4	27.6	29.6	28.2	22.6	22.7	23.9	23.1
1986	7	29	37	18.2	18.8	24	35.4	29	29.4	22.6	24.4	24.6	23.9	89	40	70	66	26.5	23.2	28	25.9	22	19.9	22.9	21.6
1986	7	30	36.2	18.6	17.6	24.6	34.6	30.8	30.2	23.4	26.6	25.4	25.1	90	54	65	70	28	29.5	28.8	28.8	22.9	23.8	23.4	23.4
1986	7	31	35.6	18.2	17.4	24.6	34.2	29.6	29.5	23	26.4	25.8	25.1	87	54	74	72	27	29.2	30.7	29	22.4	23.7	24.5	23.5
1986	8	1	22.9129	18.6	4.31291	24.8	34.8	29.6	29.7	23.8	27.4	23.2154	22.1189	92	57	77.6481	67.7488	28.8	31.6	28.966	25.8999	23.4	24.9	22.631	20.4621
1986	8	2	35.6	19.2	16.4	24.6	31.8	25	26.6	23.8	26.8	23.8	24.8	94	68	91	84	28.9	31.9	28.7	29.8	23.5	25.1	23.3	24
1986	8	3	35.6	17.4	18.2	23.6	34.2	28.8	28.9	22.8	25.6	23.6485	21.8886	93	50	80.7417	70.8423	27.2	27.1	29.1894	26.5324	22.5	22.4	23.0366	21.0705
1986	8	4	35.6	17.4	18.2	24.6	34	28.2	28.8	23.6	26	24.2	24.6	92	53	72	72	28.4	28.3	27.5	28.1	23.2	23.1	22.7	23
1986	8	5	34.4	19	15.4	24	33.2	28.4	28.5	23.8	26.8	22.5726	20.9262	98	61	78.0606	67.1988	29.3	31	27.7767	25.2296	23.7	24.6	22.0055	20.1012
1986	8	6	35.2	19.4	15.8	23.2	32.2	25	26.4	22.2	25.4	24	23.9	92	58	92	81	26.1	27.9	29.2	27.7	21.8	22.9	23.6	22.8
1986	8	7	35.6	19	16.6	24.2	34.4	27.2	28.3	23.2	27.2	24.2	24.9	92	58	78	76	27.8	31.3	28.2	29.1	22.8	24.8	23.1	23.6
1986	8	8	36.6	19.2	17.4	25	35.2	28.4	29.3	24.4	26.6	25.8	25.6	95	51	81	76	30.1	29.1	31.5	30.2	24.2	23.6	24.9	24.2
1986	8	9	37.4	18.6	18.8	24.4	34.6	29.6	29.5	23.2	26.4	23.3769	22.6414	90	53	81.1542	70.3267	27.6	28.9	28.6807	26.168	22.7	23.5	22.7789	20.8849
1986	8	10	37.6	20	17.6	25.2	34.4	27.8	28.8	24.4	27.2	25	25.5	94	58	80	77	30	31.3	29.8	30.4	24.1	24.8	24	24.3
1986	8	11	36.8	19	17.8	24.6	35.4	26.8	28.4	23.4	27.2	23.1088	21.4451	90	53	82.4947	67.8053	28	30.6	28.3747	24.8513	22.9	24.4	22.6001	19.8271
1986	8	12	33.6	20.2	13.4	25.2	32	26.6	27.6	24.2	26.4	24	24.9	92	65	81	79	29.5	30.7	28.1	29.4	23.8	24.5	23	23.8
1986	8	13	34.6	19.2	15.4	25.4	33.4	26.2	27.8	24	26.6	23.4	24.7	89	59	79	76	28.9	30.3	26.9	28.7	23.5	24.3	22.3	23.3
1986	8	14	32.2	18.8	13.4	23.6	31.6	27.2	27.4	22.6	25.4	24.6	24.2	92	61	81	78	26.7	28.3	29.2	28.1	22.2	23.1	23.6	23
1986	8	15	34.2	19.6	14.6	24.6	32.4	28	28.3	23.6	26.4	22.5557	20.6929	92	63	76.179	66.1022	28.4	30.4	27.7182	24.9081	23.2	24.3	21.9205	19.8555
1986	8	16	36.4	19	17.4	24.2	33.8	26.4	27.7	23.2	25.8	24.8	24.6	92	53	88	78	27.8	27.9	30.2	28.6	22.8	22.9	24.2	23.3
1986	8	17	33.2	20.2	13	25.4	27.4	25.2	25.8	24.6	24.4	23.8	24.3	94	78	89	87	30.4	28.6	28.5	29.2	24.3	23.3	23.3	23.6
1986	8	18	32.8	18.8	14	25.6	32	25.4	27.1	24.6	26	24.6	25.1	92	62	94	83	30.2	29.6	30.4	30.1	24.2	23.9	24.3	24.1
1986	8	19	34.2	19.2	15	24.2	31.8	29.2	28.6	23.6	25.8	23.5101	21.6899	95	62	81.7851	67.1312	28.7	29.2	29.1801	25.2097	23.4	23.7	22.9992	20.0152
1986	8	20	33.6	20.2	13.4	25.4	32.4	24.8	26.9	24.4	26.6	23.6	24.9	92	64	91	82	29.9	30.9	28.3	29.7	24	24.6	23.1	23.9
1986	8	21	29.6	19.6	10	24	29.6	25	25.9	23.4	24.4	24.6	24.1	95	65	97	86	28.4	27.1	30.6	28.7	23.2	22.4	24.5	23.3
1986	8	22	34.6	18.6	16	24.6	32.6	29	28.8	23.6	24.8	25.8	24.7	92	53	78	74	28.4	26.1	31.1	28.5	23.2	21.8	24.7	23.2
1986	8	23	35.4	19.6	15.8	25	34	27.2	28.4	23.6	27.6	25.2	25.5	89	61	85	79	28.2	32.7	30.7	30.5	23.1	25.5	24.5	24.4
1986	8	24	34.4	19.4	15	24.4	20.8982	23.2	17.1211	23.4	23.0366	22.6	21.6033	92	49.7374	95	64.7583	28.1	24.8103	27	23.975	23	19.5994	22.4	19.1422
1986	8	25	22.1773	18	4.17733	24.2	32	25.2	26.7	23.2	26.8	24.6	24.9	92	67	95	85	27.8	31.8	30.5	30	22.8	25.1	24.4	24.1
1986	8	26	33.6	19	14.6	24	31.4	27.6	27.6	23.2	26.2	22.7011	22.6053	94	66	79.0175	73.3759	27.9	30.5	28.2895	27.4202	22.9	24.4	22.2257	21.768
1986	8	27	34.4	20.6	13.8	24.4	32.4	29	28.7	24.2	25.8	23.4675	20.81	98	59	81.998	67.415	30	28.8	29.1765	25.1884	24.1	23.4	22.953	20.001
1986	8	28	34.2	19	15.2	24.2	33	25.6	27.1	23.2	27	24.6	24.9	92	63	92	82	27.8	31.6	30.2	29.9	22.8	25	24.2	24
1986	8	29	35.2	17.6	17.6	24	34	27.2	28.1	22.2	26.2	22	23.5	86	54	64	68	25.6	28.8	23	25.8	21.4	23.4	19.7	21.5
1986	8	30	35.4	17.4	18	22.2	30.4	27	26.6	21.8	24.4	24	23.4	97	61	78	79	25.8	26.6	27.8	26.7	21.6	22.1	22.9	22.2
1986	8	31	32.6	18.2	14.4	24.2	30.2	23.6	25.4	23.2	23.8	23	23.3	92	59	95	82	27.8	25.2	27.7	26.9	22.8	21.2	22.8	22.3
1986	9	1	31	18.2	12.8	24	29.8	25.6	26.3	23.4	25.2	24.2	24.3	95	69	89	84	28.4	29	29.3	28.9	23.2	23.5	23.7	23.5
1986	9	2	30.6	19.8	10.8	24.2	29.4	26	26.4	23.8	25	24.4	24.4	97	70	88	85	29.2	28.7	29.5	29.1	23.6	23.4	23.8	23.6
1986	9	3	30	19.2	10.8	24	29	26.2	26.4	23	24.6	23.2223	22.5382	92	70	78.5762	70.4986	27.4	28	27.3986	26.0511	22.6	22.9	21.813	20.8093
1986	9	4	34.4	18.6	15.8	23.4	33.2	27.6	28	22.2	25	24.8	24	90	52	80	74	26	26.2	29.4	27.2	21.7	21.9	23.8	22.4
1986	9	5	33.2	19.8	13.4	24.2	32.2	27.4	27.8	23.4	26.4	22.1902	22.0304	94	64	76.6535	71.2924	28.2	30.5	27.5913	26.6889	23.1	24.4	21.6974	21.2146
1986	9	6	34.8	18.2	16.6	23.4	33.2	28.8	28.5	23.2	26.2	24.8	24.7	98	58	72	76	28.3	29.3	28.6	28.8	23.1	23.7	23.3	23.4
1986	9	7	34.2	18.2	16	24.6	22.1369	27.2	19.3998	23.6	23.1792	22.4166	20.8783	92	60.3371	76.0874	68.5619	28.4	27.6512	27.1384	25.1072	23.2	21.734	21.714	20.0891
1986	9	8	35.4	19	16.4	25.2	34.4	27.2	28.5	24.2	27.2	23.4955	21.9704	92	58	82.6805	72.1582	29.5	31.3	28.9798	26.539	23.8	24.8	22.9727	21.1313
1986	9	9	36.8	18.2	18.6	24.4	34.4	28.8	29.1	23.2	27.8	22.1601	21.672	90	61	72.3547	65.1365	27.6	33	24.9272	24.0163	22.7	25.7	19.9362	19.1731
1986	9	10	19.785	17.6	2.18498	23.8	35.2	24.4	27	22.8	27	23.8	24.5	92	53	95	80	27.1	30.2	29.1	28.8	22.4	24.2	23.6	23.4
1986	9	11	33	19	14	23.6	32	28	27.9	23.4	25	23.4422	23.6554	98	57	81.4292	76.9607	28.6	27	28.9075	28.7391	23.3	22.4	22.8717	22.796
1986	9	12	33.8	19.6	14.2	25.4	32.4	24.4	26.6	24.8	26.2	23.8	24.9	95	61	95	84	30.9	29.9	29.1	29.9	24.6	24	23.6	24.1
1986	9	13	32.4	19	13.4	24	30.6	26.4	26.9	23.4	25.4	24.8	24.5	95	66	88	83	28.4	29	30.2	29.2	23.2	23.5	24.2	23.6
1986	9	14	33.6	18.4	15.2	24.4	32	27.4	27.8	23.2	26	25	24.7	90	62	82	78	27.6	29.6	30.1	29.1	22.7	23.9	24.1	23.6
1986	9	15	34.4	19.2	15.2	23.2	22.1155	27.8	18.8019	23	24.9203	23.1093	23.3254	98	62.2491	80.8158	76.2045	27.9	29.4609	28.0375	28.0104	22.9	23.2119	22.4566	22.4076
1986	9	16	34.4	19.4	15	25	32.2	27.6	28.1	24.6	26.2	23.2051	21.7099	97	62	82.0135	71.9079	30.6	30	28.4538	26.3055	24.5	24.1	22.6654	20.9571
1986	9	17	35.4	19.6	15.8	24.8	33.8	27.2	28.3	24.4	27.4	25	25.6	97	61	84	81	30.3	32.2	30.2	30.9	24.3	25.3	24.2	24.6
1986	9	18	19.6372	17.4	2.23718	23.4	32	27.2	27.5	22.4	26.6	22.5932	21.5586	92	66	76.3764	69.5794	26.4	31.2	27.5876	25.9796	22	24.8	21.9298	20.6964
1986	9	19	34	18	16	24.2	33.4	27.2	28	23	27.2	22.6	24.3	90	62	68	73	27.3	31.9	24.3	27.9	22.5	25.1	20.7	22.8
1986	9	20	31.8	20.6	11.2	24.6	30.6	27.4	27.5	23.4	24.8	22.4729	22.4137	90	62	77.0982	71.2825	28	27.4	26.8864	26.1961	22.9	22.6	21.2836	20.8277
1986	9	21	30.6	19.6	11	23.6	29.6	27.2	26.9	22.6	24.8	22.6331	22.7463	92	68	79.9168	74.8221	26.7	28.1	27.9176	27.5646	22.2	23	22.1403	21.9405
1986	9	22	31.6	19.2	12.4	23.8	29.6	27.4	27	22.8	25.4	24.8	24.3	92	71	81	81	27.1	29.6	29.6	28.8	22.4	23.9	23.9	23.4
1986	9	23	35.8	19	16.8	24.4	34.8	25.2	27.4	23.4	25.8	23.6	24.3	92	49	88	76	28.1	27.2	28.1	27.8	23	22.5	23	22.8
1986	9	24	35	19.4	15.6	24.6	34.6	26.2	27.9	23.4	25.6	23.2188	21.7545	90	49	79.6761	68.5394	28	26.8	27.7079	25.3877	22.9	22.2	21.9917	20.1803
1986	9	25	33.4	20	13.4	25	32	26.4	27.5	24	25.8	24.8	24.9	92	61	88	80	29.2	29.1	30.2	29.5	23.6	23.6	24.2	23.8
1986	9	26	34.6	20.6	14	25.4	33	24	26.6	23.4	27	23.2	24.5	85	63	94	80	27.4	31.6	27.9	29	22.6	25	22.9	23.5
1986	9	27	34.6	18.6	16	23.8	34.2	24.2	26.6	23	27.2	23.6	24.6	93	58	95	82	27.5	31.4	28.7	29.2	22.7	24.9	23.4	23.6
1986	9	28	29.6	18.8	10.8	23.8	28.4	26.6	26.4	23.2	24.4	23.8	23.8	95	72	79	82	28	27.9	27.6	27.8	23	22.9	22.7	22.9
1986	9	29	33.2	18.6	14.6	24.4	32.4	27.6	28	23.4	24.6	24.8	24.3	92	53	80	75	28.1	25.7	29.4	27.7	23	21.6	23.8	22.8
1986	9	30	34.2	18.6	15.6	24.6	33	29.2	29	23.4	25.6	21.6275	20.5722	90	55	76.5869	71.1761	28	27.9	26.5257	25.9725	22.9	22.9	21.128	20.7177
1986	10	1	34.4	19.4	15	24.6	33.4	26.6	27.8	24.2	26.6	21.3386	19.864	97	59	75.9639	65.5146	29.9	30.3	26.0924	23.9475	24.1	24.3	20.8334	19.1456
1986	10	2	31.4	18.6	12.8	23.6	30.8	25.8	26.5	23.2	25.8	24.2	24.4	97	67	88	84	28.2	29.9	29.1	29	23	24	23.6	23.6
1986	10	3	31	18.4	12.6	23.4	30.2	26.2	26.5	23	25	24.8	24.3	97	66	89	84	27.8	28.2	30.4	28.8	22.8	23.1	24.3	23.4
1986	10	4	32	18.2	13.8	23.4	31.6	26.2	26.9	23	25.8	24.8	24.5	97	63	89	83	27.8	29.3	30.4	29.2	22.8	23.7	24.3	23.6
1986	10	5	28.8	19.2	9.6	24	27.6	25	25.4	23.2	24.4	22	23.2	94	77	77	83	27.9	28.4	24.4	26.9	22.9	23.2	20.7	22.3
1986	10	6	34.2	17.2	17	22.6	32.2	27.6	27.5	22	25.8	25	24.3	95	60	81	79	26	28.9	29.9	28.3	21.8	23.5	24.1	23.1
1986	10	7	31.2	19	12.2	25.2	22.2635	26.4	18.3476	23.8	22.3733	24.8	19.8165	89	57.4026	88	65.5345	28.5	26.9173	30.2	24.1204	23.3	21.019	24.2	19.1601
1986	10	8	32.8	18.4	14.4	23.4	32	26.4	27	22.6	27	21.6583	19.9981	93	68	78.37	66.0301	26.9	32.3	26.9105	24.2363	22.3	25.3	21.2905	19.3003
1986	10	9	32.8	19	13.8	23.4	31.6	26.8	27.1	23	26.8	24.8	24.9	97	69	85	84	27.8	32	30	29.9	22.8	25.2	24.1	24
1986	10	10	31.2	19.6	11.6	24.2	29.2	25.2	26	23.2	25	23.8	24	92	71	89	84	27.8	28.9	28.5	28.4	22.8	23.5	23.3	23.2
1986	10	11	32	18.8	13.2	24	31	26.4	27	23.4	25.2	24.8	24.5	95	63	88	82	28.4	28.2	30.2	28.9	23.2	23.1	24.2	23.5
1986	10	12	32.2	18.4	13.8	23.6	28	25.4	25.6	22.6	24.8	24.2	23.9	92	77	91	87	26.7	29.2	29.4	28.4	22.2	23.6	23.8	23.2
1986	10	13	32.2	18.4	13.8	23.6	31.4	24.2	25.9	23.2	26.4	23.8	24.5	97	68	97	87	28.2	31.1	29.2	29.5	23	24.7	23.6	23.8
1986	10	14	30	19.2	10.8	24.4	29.6	17.9151	18.7263	23.6	26	21.3936	19.6497	94	75	77.1326	65.3926	28.6	31.2	26.2849	23.794	23.3	24.8	20.9537	18.9862
1986	10	15	27	19.6	7.4	23.2	25.6	24	24.2	23	24.4	23.6	23.7	98	91	97	95	27.9	29.7	28.8	28.8	22.9	24	23.4	23.4
1986	10	16	28.2	19	9.2	23.4	27.2	23.4	24.4	23	25.4	23	23.8	97	87	97	93	27.8	31.2	27.8	29	22.8	24.8	22.8	23.5
1986	10	17	32	18	14	23	31	26.2	26.6	22.8	26.6	21.367	18.8301	98	71	76.1435	63.0863	27.6	31.9	26.3238	22.9034	22.7	25.1	20.9164	18.2269
1986	10	18	31.6	19	12.6	23.2	31.2	26.8	27	23	25.8	21.3138	19.6568	98	65	75.4694	68.4085	27.9	29.6	26.1854	24.8371	22.9	23.9	20.8312	19.8342
1986	10	19	32.4	19	13.4	24.6	31.4	26.4	27.2	24.4	26.8	21.3741	20.5545	98	70	76.108	67.4505	30.4	32.2	26.3948	24.8336	24.3	25.3	20.9164	19.8023
1986	10	20	31.6	18.8	12.8	24	31.2	26.4	27	23.8	26.8	24.8	25.1	98	71	88	86	29.3	32.3	30.2	30.6	23.7	25.3	24.2	24.4
1986	10	21	32	19	13	23.4	31.4	26.8	27.1	22.8	26.4	21.406	20.4729	95	68	75.8242	68.2666	27.3	31.1	26.3735	24.7307	22.6	24.7	20.9519	19.7597
1986	10	22	31.2	19.6	11.6	25.4	29.6	27.2	27.4	24.8	26.6	20.998	16.9283	95	79	76.2854	56.3093	30.9	32.8	25.6674	20.4693	24.6	25.6	20.5509	16.3464
1986	10	23	33.2	19.4	13.8	25.8	28.8	26.4	26.8	25	27.8	25.2	26	94	93	91	92	31.1	36.7	31.2	33	24.7	27.5	24.8	25.7
1986	10	24	34	18.6	15.4	23.2	33	23.8	26	22.8	28	23.4	24.7	97	69	97	87	27.5	34.5	28.5	30.1	22.6	26.4	23.2	24.1
1986	10	25	29.2	18	11.2	23.4	28.2	25.6	25.7	22.8	25.6	24.6	24.3	95	81	92	90	27.3	31.1	30.2	29.6	22.6	24.7	24.2	23.8
1986	10	26	31	19.4	11.6	24.4	29.8	25.2	26.1	23.8	26.2	24.6	24.9	95	75	95	89	29.1	31.6	30.5	30.4	23.6	25	24.4	24.3
1986	10	27	32.4	19.8	12.6	24.4	31	24.6	26.1	24	26	23.8	24.6	97	67	94	86	29.6	30.3	28.9	29.6	23.9	24.2	23.5	23.9
1986	10	28	31.2	18.6	12.6	23.6	30.6	26.2	26.7	23.4	26.6	22.3595	21.6446	98	73	77.2357	69.5705	28.6	32.1	26.6286	25.2365	23.3	25.3	21.1186	20.0978
1986	10	29	32.6	18	14.6	23.2	31.4	25.2	26.3	22.8	26.2	24.4	24.5	97	66	94	86	27.5	30.5	30	29.3	22.6	24.4	24.1	23.7
1986	10	30	29.8	18.2	11.6	23	28	25.6	25.5	22.8	25.6	24.6	24.3	98	83	92	91	27.6	31.2	30.2	29.7	22.7	24.8	24.2	23.9
1986	10	31	32.8	18.2	14.6	23.8	31.4	26.2	26.9	23.4	26.8	25	25.1	97	70	91	86	28.5	32.2	30.9	30.5	23.2	25.3	24.6	24.4
1986	11	1	32.8	19	13.8	23.4	31.4	26.2	26.8	22.8	26.2	25	24.7	95	66	91	84	27.3	30.5	30.9	29.6	22.6	24.4	24.6	23.8
1986	11	2	33.2	17.6	15.6	23.4	32.4	26.4	27.1	23	26.8	25.2	25	97	65	91	84	27.8	31.5	31.2	30.2	22.8	24.9	24.8	24.2
1986	11	3	32.8	17.8	15	23.2	18.3276	26.4	15.7599	22.8	22.3251	26	20.8712	97	58.8462	97	70.258	27.5	27.0101	33.3	25.4599	22.6	21.0602	25.9	20.2318
1986	11	4	33.2	18	15.2	23	32.4	26	26.9	23	26.8	24.8	20.878	0	65	91	85	28.1	31.5	30.5	30	23	24.9	24.4	24.1
1986	11	5	33	19.6	13.4	24.2	32.2	26.8	27.5	23.8	26.8	21.1599	20.0187	97	66	72.9391	65.8239	29.2	31.6	26.2746	24.2534	23.6	25	20.6855	19.3072
1986	11	6	33.2	19.2	14	23	32.4	26.6	27.2	22.2	26.4	21.1083	19.8661	93	63	74.6233	65.8893	26.2	30.4	26.3708	24.2162	21.9	24.3	20.7302	19.2204
1986	11	7	33.2	17.4	15.8	22.4	32.6	27.2	27.4	21.6	26	25.4	24.3	93	59	87	80	25.3	29.2	31.2	28.6	21.3	23.7	24.8	23.2
1986	11	8	32.6	18.6	14	24.2	31.6	24	26	23.6	27	23.4	24.7	95	70	95	87	28.7	32.6	28.4	29.9	23.4	25.5	23.2	24
1986	11	9	32.2	18.8	13.4	24	30.8	26.6	27	23.6	26.2	25	24.9	97	70	88	85	28.8	30.9	30.6	30.1	23.4	24.6	24.4	24.2
1986	11	10	33.2	17.2	16	22.8	32.8	26.8	27.3	22.4	26.4	24.8	24.5	97	61	85	81	26.8	30.1	30	29	22.2	24.2	24.1	23.5
1986	11	11	33.6	19.4	14.2	24.6	33	27.4	28.1	24	27	26	25.7	95	63	90	83	29.4	31.6	32.7	31.2	23.8	25	25.5	24.8
1986	11	12	33.6	18.6	15	23.6	32.8	26.4	27.3	23	27.4	25.4	25.3	95	66	92	85	27.7	32.9	31.8	30.8	22.8	25.6	25.1	24.5
1986	11	13	32	18.2	13.8	23.4	31.2	26	26.6	22.8	26.2	21.8405	20.823	95	68	76.2732	69.983	27.3	30.7	27.0273	25.3293	22.6	24.5	21.3627	20.1665
1986	11	14	32.6	19.4	13.2	24.6	31.8	26.6	27.4	24	26.2	25.4	25.2	95	64	91	83	29.4	30.3	31.6	30.4	23.8	24.2	25	24.3
1986	11	15	34	18.2	15.8	23.4	33.4	27.8	28.1	23	27.6	26.4	25.7	97	64	90	84	27.8	33	33.5	31.4	22.8	25.7	25.9	24.8
1986	11	16	33.8	18.2	15.6	23.6	31.2	25.2	26.3	23.2	26.4	24.4	24.7	97	69	94	86	28.2	31.2	30	29.8	23	24.8	24.1	24
1986	11	17	33	18.4	14.6	24	31.4	26.4	27	23.6	27	26.4	25.7	97	71	100	89	28.8	32.7	34.4	32	23.4	25.5	26.4	25.1
1986	11	18	34.4	19.2	15.2	24.4	33.4	27.6	28.3	24.2	27	26.2	25.8	98	61	90	83	30	31.4	33.1	31.5	24.1	24.8	25.7	24.9
1986	11	19	31.8	20.8	11	25.2	31.4	25	26.6	24.6	26.8	24.8	25.4	95	70	98	88	30.5	32.2	31.2	31.3	24.4	25.3	24.7	24.8
1986	11	20	31.6	19	12.6	25.6	30.4	26.4	27.2	24.4	26	25.4	25.3	91	71	92	85	29.7	30.7	31.8	30.7	24	24.5	25.1	24.5
1986	11	21	33.2	18	15.2	23.4	33	26.4	27.3	23	25.4	25	24.5	97	54	89	80	27.8	27.4	30.7	28.6	22.8	22.6	24.5	23.3
1986	11	22	33.4	19.2	14.2	24.2	32.4	26.6	27.5	23.8	26.4	25.4	25.2	97	63	91	83	29.2	30.4	31.6	30.4	23.6	24.3	25	24.3
1986	11	23	33.2	17.8	15.4	22.8	32.4	26.4	27	22.4	26.8	25.2	24.8	97	65	91	84	26.8	31.5	31.2	29.8	22.2	24.9	24.8	24
1986	11	24	33.2	17.4	15.8	23	32.2	27.2	27.4	22.8	25	24.8	24.2	98	56	82	79	27.6	26.9	29.7	28.1	22.7	22.3	23.9	23
1986	11	25	32.4	17.4	15	22.6	31.8	26.2	26.7	22	26.2	24	24.1	95	64	83	81	26	30.3	28.4	28.2	21.8	24.2	23.2	23.1
1986	11	26	33.2	19.4	13.8	21	32.4	26.4	26.5	20.6	26.4	24.4	23.8	96	63	85	81	24	30.4	29.2	27.9	20.4	24.3	23.7	22.8
1986	11	27	33.4	18.6	14.8	23.4	32.4	26.6	27.3	23	26.2	25	24.7	97	61	88	82	27.8	29.9	30.6	29.4	22.8	24	24.4	23.8
1986	11	28	33.8	15.6	18.2	22.8	32.6	23.6	25.6	22.4	25.2	23	23.5	97	55	95	82	26.8	27.1	27.7	27.2	22.2	22.4	22.8	22.5
1986	11	29	33.6	18.6	15	21.4	31.4	26.8	26.6	21.2	25.8	24	23.7	98	64	79	81	25	29.5	28	27.5	21.1	23.8	22.9	22.6
1986	11	30	32.8	18.2	14.6	22.8	31.8	26.2	26.8	22.4	26.2	23.8	24.1	97	64	82	81	26.8	30.3	27.9	28.3	22.2	24.2	22.9	23.1
1986	12	1	33.2	18.4	14.8	22.6	31.8	25	26.1	22.2	24.6	23.6	23.5	97	56	89	80	26.5	26.1	28.2	26.9	22	21.8	23.1	22.3
1986	12	2	33.2	17.6	15.6	23	31.8	26.4	26.9	22.6	25	24.4	24	97	58	85	80	27.1	27.1	29.2	27.8	22.4	22.4	23.7	22.8
1986	12	3	33.4	17	16.4	21.6	32.6	26	26.5	21	26.4	24.2	23.9	95	62	86	81	24.5	30.3	29	27.9	20.7	24.3	23.5	22.8
1986	12	4	34.2	18	16.2	22.6	33.4	27.2	27.6	22.4	25.4	24.8	24.2	98	53	82	78	26.9	27.1	29.7	27.9	22.3	22.4	23.9	22.9
1986	12	5	34	17.8	16.2	22.8	33.4	28.2	28.2	22.6	21.3911	26.8	19.9992	98	54.1436	90	66.5307	27.3	25.3536	34.3	24.1415	22.5	19.9659	26.3	19.2866
1986	12	6	34.2	19	15.2	24	33.2	27.2	27.9	23.6	27.4	26.2	25.7	97	64	92	84	28.8	32.6	33.3	31.6	23.4	25.5	25.9	24.9
1986	12	7	34.2	20.2	14	25	30	24.4	26	24.6	27	24.2	25.3	97	79	98	91	30.6	33.6	30	31.4	24.5	26	24.1	24.9
1986	12	8	31.8	18	13.8	22.8	30.2	26.2	26.4	22.6	26.8	21.1049	18.7875	98	77	71.8391	61.3832	27.3	33	26.0718	22.6621	22.5	25.7	20.5687	18.0743
1986	12	9	32.2	17.4	14.8	22.2	30.8	26.2	26.4	22	26.6	25.8	24.8	98	72	97	89	26.3	32	32.9	30.4	21.9	25.2	25.7	24.3
1986	12	10	33	15.6	17.4	20.6	32.2	25.6	26	20.4	25	24.8	23.4	98	56	94	83	23.8	26.9	30.8	27.1	20.3	22.3	24.5	22.4
1986	12	11	34.4	16	18.4	21.2	33.4	27	27.2	20.8	25.8	25.4	24	97	55	88	80	24.3	28.1	31.4	27.9	20.6	23	24.8	22.8
1986	12	12	33.6	17	16.6	22	32.2	26.8	27	21.8	25.8	24.8	24.1	98	60	85	81	26	28.9	30	28.3	21.7	23.5	24.1	23.1
1986	12	13	33.4	16.4	17	21.4	32.8	26.4	26.8	21	25.6	24.8	23.8	97	56	88	80	24.6	28	30.2	27.6	20.8	23	24.2	22.7
1986	12	14	33	17.6	15.4	21.8	32.6	26.2	26.7	21.4	27.2	26	24.9	97	66	98	87	25.2	32.5	33.5	30.4	21.2	25.4	25.9	24.2
1986	12	15	32.6	17.4	15.2	21	31.6	26.6	26.5	20.8	25.2	24.6	23.5	98	60	85	81	24.4	27.8	29.6	27.3	20.7	22.8	23.9	22.5
1986	12	16	32.6	15	17.6	20.8	31.8	25.2	25.8	20.4	25.8	23.6	23.3	96	62	88	82	23.7	29.2	28.1	27	20.2	23.7	23	22.3
1986	12	17	32	17.4	14.6	20	31.2	24.8	25.2	19.8	25	23.2	22.7	98	61	87	82	22.9	27.5	27.4	25.9	19.7	22.7	22.6	21.7
1986	12	18	33	18.1027	14.8973	19.2	32.6	24.8	25.3	19	24.4	23.4	22.3	98	51	89	79	21.8	25.1	27.8	24.9	18.9	21.2	22.9	21
1986	12	19	33.4	15.4	18	20.2	32.4	24	25.2	20	25.4	23.6	23	98	57	97	84	23.2	27.8	28.8	26.6	19.9	22.8	23.4	22.1
1986	12	20	34.2	16.2	18	21	33.6	26.4	26.8	20.8	26	21.8473	19.6062	98	55	73.8671	64.3115	24.4	28.5	26.8417	23.3907	20.7	23.3	21.239	18.795
1986	12	21	34.2	17.6	16.6	21.4	33.2	26.2	26.8	21	26.4	24.8	24.1	97	59	89	82	24.6	29.9	30.4	28.3	20.8	24	24.3	23
1986	12	22	34.4	17.2	17.2	22.4	33.6	26.8	27.4	22.2	28.4	19.4131	18.0112	98	68	64.999	61.9688	26.6	35.2	23.692	22.37	22.1	26.8	18.8104	18.0345
1986	12	23	34.8	16.2	18.6	21.8	33.4	26	26.8	21.6	26.4	24.4	24.1	98	58	88	81	25.7	29.7	29.5	28.3	21.5	24	23.8	23.1
1986	12	24	32	18	14	22.2	31.2	25.4	26	21.8	25.6	24.4	23.9	97	64	92	84	25.8	29.1	29.9	28.3	21.6	23.6	24	23.1
1986	12	25	32.4	16.6	15.8	22	31.4	26.4	26.5	21.8	25.4	24.8	24	98	62	88	83	26	28.4	30.2	28.2	21.7	23.2	24.2	23
1986	12	26	33.6	17.2	16.4	18.8	32.8	25.6	25.7	18.4	24.8	23.2	22.1	96	52	82	77	20.9	26	26.8	24.6	18.2	21.7	22.2	20.7
1986	12	27	33.6	15.6	18	20.2	33.2	26	26.4	20	24.6	23.4	22.7	98	50	80	76	23.2	25.2	27	25.2	19.9	21.2	22.4	21.2
1986	12	28	32.4	16.2	16.2	22.4	31.6	26.2	26.6	22.2	25.6	24.4	24.1	98	62	86	82	26.6	28.8	29.3	28.3	22.1	23.4	23.7	23.1
1986	12	29	32	16.2	15.8	22	31.6	27.2	27	21.8	25	24.6	23.8	98	59	81	79	26	27.3	29.2	27.5	21.7	22.5	23.6	22.6
1986	12	30	33.6	16.6	17	21.4	32.8	25.4	26.3	21.2	25.6	23.8	23.5	98	56	88	81	25	28	28.4	27.2	21.1	23	23.2	22.4
1986	12	31	33.2	16.4	16.8	21.2	32.4	27.6	27.2	20.8	26.6	24.6	24	97	64	78	80	24.3	30.9	28.9	28.1	20.6	24.6	23.5	22.9

## Sheet: 1986
			Temperature			Temperature				Temperature				Relative Humidity				Pressure				Dew temperature
Year	Month	Day	Maximum	Minimum	Max-Min	1899-12-31 07:00:00	1899-12-31 13:00:00	1899-12-31 19:00:00	Average	1899-12-31 01:00:00	1899-12-31 13:00:00	1899-12-31 19:00:00	Average	1899-12-31 01:00:00	1899-12-31 13:00:00	1899-12-31 19:00:00	Average	1899-12-31 07:00:00	1899-12-31 13:00:00	1899-12-31 19:00:00	Average	1899-12-31 07:00:00	1899-12-31 13:00:00	1899-12-31 19:00:00	Average		Month	Taverage	Hraverage
1987	1	1	34.4	17	17.4	24.6	33.2	27.2	28.1	23.6	26.2	25.4	25.1	92	58	87	79	28.4	29.3	31.2	29.7	23.2	23.7	24.8	23.9		January	26.9806	79.129
1987	1	2	32	18	14	23	31.2	26	26.5	22.8	29.6	25.6	26	98	89	97	95	27.6	40.4	32.5	33.5	22.7	29.1	25.5	25.8		February	28.4214	83.1071
1987	1	3	33.2	15.6	17.6	20.4	32.2	26	26.1	20.2	26.4	24.6	23.7	98	64	89	84	23.5	30.5	30	28	20.1	24.4	24.1	22.9		March	28.729	84.1935
1987	1	4	34.2	16.2	18	21	33.2	26.8	27	20.8	26.2	25.2	24.1	98	58	88	81	24.4	29.3	31	28.2	20.7	23.7	24.6	23		April	28.4233	84
1987	1	5	33.8	17.2	16.6	23.6	32.8	26.2	27.2	23.2	25.6	24.2	24.3	97	56	85	79	28.2	28	28.9	28.3	23	23	23.5	23.2		May	27.8226	84.8065
1987	1	6	30.6	17	13.6	21.6	30	25	25.4	21.4	24.2	23.2	22.9	98	62	86	82	25.3	26.3	27.2	26.3	21.3	21.9	22.5	21.9		June	27.682	81.9051
1987	1	7	31.2	14.8	16.4	19.4	30.2	25.6	25.2	19.2	24.4	22.2	21.9	98	62	75	78	22.1	26.7	24.5	24.4	19.1	22.2	20.8	20.7		July	28.1548	85.6452
1987	1	8	32.2	14.2	18	18.8	31.4	24.4	24.8	18.2	29.2	22.6	23.3	94	85	86	88	20.5	39	26.2	28.6	17.9	28.6	21.9	22.8		August	27.7323	84.5161
1987	1	9	33.6	15.2	18.4	20	32.4	27	26.6	19.8	26.2	23.6	23.2	98	61	75	78	22.9	29.9	26.9	26.6	19.7	24	22.3	22		September	27.4367	84.8
1987	1	10	34.6	15.2	19.4	20	33.4	28.2	27.5	19.6	27.2	24.4	23.7	96	62	73	77	22.5	31.9	28	27.5	19.4	25.1	23	22.5		October	27.1806	85.5806
1987	1	11	34.2	16.6	17.6	21.8	33.6	27.6	27.6	21.6	25.4	23.8	23.6	98	52	73	74	25.7	27	26.9	26.5	21.5	22.3	22.3	22.1		November	27.0661	83.6225
1987	1	12	32.4	17.2	15.2	21.8	31.6	25.8	26.3	21.4	25.4	23.4	23.4	97	61	82	80	25.2	28.3	27.2	26.9	21.2	23.1	22.5	22.3		December	27.0484	82.4194
1987	1	13	33.4	16.2	17.2	21	32.6	26.4	26.6	20.8	26.6	24.2	23.9	98	63	83	81	24.4	30.8	28.7	28	20.7	24.5	23.4	22.9
1987	1	14	33.8	16.2	17.6	21	33.4	26.2	26.7	20.6	25.4	24.4	23.5	96	53	86	79	24	27.1	29.3	26.8	20.4	22.4	23.7	22.2
1987	1	15	34.6	15.6	19	20.2	33.4	28.2	27.5	20	25.2	23.8	23	98	52	69	73	23.2	26.6	26.5	25.5	19.9	22.1	22.1	21.4
1987	1	16	33.4	15.6	17.8	20.4	32.8	26.2	26.4	20	25.4	24.4	23.3	96	55	86	79	23.1	27.5	29.3	26.7	19.8	22.7	23.7	22.1
1987	1	17	34	16.4	17.6	21	33.6	28.2	27.8	20.8	26.2	24.8	23.9	98	56	76	77	24.4	29.1	29	27.5	20.7	23.6	23.5	22.6
1987	1	18	35	16.6	18.4	21	34.2	27.2	27.4	20.8	25.6	24.2	23.5	98	50	78	76	24.4	27.1	28.2	26.6	20.7	22.4	23.1	22.1
1987	1	19	34.2	16.4	17.8	21.4	33.6	28.2	27.9	21.2	26.2	24.8	24.1	98	56	76	77	25	29.1	29	27.7	21.1	23.6	23.5	22.7
1987	1	20	33.8	17.6	16.2	22	32.8	28	27.7	21.4	26.2	24.6	24.1	95	60	76	77	25.1	29.6	28.7	27.8	21.1	23.9	23.3	22.8
1987	1	21	34	16.6	17.4	21.4	33	27.2	27.2	21.2	25.2	24.4	23.6	98	53	80	77	25	26.9	28.7	26.9	21.1	22.3	23.4	22.2
1987	1	22	33.6	17.6	16	22.4	32.8	26.2	26.9	21.8	25.2	24.4	23.8	95	54	86	79	25.7	27	29.3	27.3	21.5	22.3	23.7	22.5
1987	1	23	34.4	18.2	16.2	23.2	29.4	27.2	26.8	22.8	25.2	24.4	24.1	97	71	80	83	27.5	29.2	28.7	28.5	22.6	23.7	23.4	23.2
1987	1	24	33.2	19.8	13.4	24.8	32.6	26.2	27.5	23.8	25.2	24.2	24.4	92	55	85	77	28.8	27.1	28.9	28.3	23.4	22.4	23.5	23.1
1987	1	25	34.4	18	16.4	22.4	33.2	28	27.9	21	25.4	24	23.5	88	54	72	71	23.9	27.2	27.2	26.1	20.4	22.5	22.5	21.8
1987	1	26	34.4	17.6	16.8	22	32.4	27	27.1	21.8	26	24.4	24.1	98	60	81	80	26	29.3	28.8	28	21.7	23.7	23.4	23
1987	1	27	31.4	19	12.4	24	30.4	26.4	26.8	23.6	25.8	24	24.5	97	69	82	83	28.8	30.1	28.2	29.1	23.4	24.2	23.1	23.6
1987	1	28	33.6	18.8	14.8	23.6	32.4	26.2	27.1	22.8	25.2	24.2	24.1	93	56	85	78	27.2	27.3	28.9	27.8	22.5	22.5	23.5	22.8
1987	1	29	33.4	17.6	15.8	22.2	32.6	28.6	28	21.8	26.2	25.6	24.5	97	60	79	79	25.8	29.7	30.8	28.8	21.6	24	24.5	23.4
1987	1	30	34.6	17.4	17.2	21.6	34	27.6	27.7	21.2	26.8	24	24	97	57	74	76	24.9	30.4	27.4	27.6	21	24.3	22.6	22.7
1987	1	31	34.6	17.2	17.4	21.6	34.2	26.2	27.1	21.2	25.4	23.8	23.5	97	49	82	76	24.9	26.6	27.9	26.4	21	22.1	22.9	22
1987	2	1	34.4	17.4	17	22.2	33.4	27	27.4	21.8	26.2	24.4	24.1	97	57	81	78	25.8	29.2	28.8	28	21.6	23.7	23.4	22.9
1987	2	2	35	15.8	19.2	21.4	34	28	27.9	21	25.8	24.2	23.7	97	52	73	74	24.6	27.7	27.7	26.7	20.8	22.8	22.7	22.1
1987	2	3	35.2	17.2	18	22	34.2	28.2	28.2	21.8	26.8	24.6	24.4	98	56	75	76	26	30.3	28.5	28.3	21.7	24.3	23.3	23.1
1987	2	4	34.4	18.4	16	23.6	33.2	29.2	28.8	23	26.8	25.8	25.2	95	61	76	77	27.7	31	30.9	29.9	22.8	24.6	24.6	24
1987	2	5	33	18.6	14.4	23.2	31.4	28.2	27.8	22.8	26	25.2	24.7	97	65	79	80	27.5	30	30	29.2	22.6	24.1	24.1	23.6
1987	2	6	33.6	18.4	15.2	22.8	32.6	27.8	27.8	22.2	25.4	24.8	24.1	95	56	78	77	26.3	27.6	29.3	27.8	22	22.7	23.7	22.8
1987	2	7	34.4	17.4	17	22.8	33.6	28.2	28.2	22.2	27.4	26.2	25.3	95	62	85	81	26.3	32.4	32.7	30.5	22	25.4	25.5	24.3
1987	2	8	34.4	18.8	15.6	25.2	29.8	27	27.3	24.4	26.2	25.2	25.3	94	75	87	85	30	31.6	30.8	30.8	24.1	25	24.6	24.5
1987	2	9	31.4	20	11.4	24.4	30	29.2	28.2	24	28.8	26.8	26.5	97	91	83	90	29.6	38.8	33.6	34	23.9	28.4	26	26.1
1987	2	10	34.4	19.6	14.8	23.4	33.2	27.4	27.9	23.2	29.4	26	26.2	98	76	90	88	28.3	38.4	32.7	33.1	23.1	28.3	25.5	25.6
1987	2	11	35	19.2	15.8	23.8	34	29	29	23.4	29.8	27.2	26.8	97	74	87	86	28.5	39.1	34.9	34.2	23.2	28.6	26.6	26.2
1987	2	12	35.2	18	17.2	22.6	34.6	29.8	29.2	22.4	30.4	28.8	27.2	98	74	93	88	26.9	40.6	38.9	35.5	22.3	29.2	28.5	26.7
1987	2	13	34.4	19.4	15	24.4	33	28.2	28.5	24.2	31	27.8	27.7	98	87	97	94	30	43.6	37.1	36.9	24.1	30.5	27.7	27.4
1987	2	14	35.2	19.8	15.4	24.8	34.6	29.4	29.5	24.6	28.8	27.6	27	98	65	87	84	30.8	35.7	35.7	34.1	24.5	27	27	26.2
1987	2	15	35.2	19.6	15.6	24.2	34.7	27.6	28.5	24.2	29.2	26.8	22.8476	0	67	94	87	30.2	36.8	34.7	33.9	24.2	27.6	26.5	26.1
1987	2	16	35.8	19.2	16.6	23.8	34.8	29.8	29.5	23.6	28.8	26.6	26.3	98	64	78	80	29	35.6	32.7	32.4	23.5	27	25.5	25.3
1987	2	17	34	20	14	24.8	33	28.8	28.8	24.4	27.6	26.8	26.3	97	66	86	83	30.3	33.3	33.9	32.5	24.3	25.9	26.1	25.4
1987	2	18	33.6	20.8	12.8	25	32.6	28.4	28.6	24.8	28	27.4	26.7	98	71	93	87	31.2	34.7	35.8	33.9	24.7	26.6	27.1	26.1
1987	2	19	34.6	18	16.6	22.4	33	28.8	28.3	22.2	27.4	26.6	25.4	98	65	84	83	26.6	32.8	33.3	30.9	22.1	25.6	25.9	24.5
1987	2	20	35	18.6	16.4	23.4	33.6	28.8	28.6	23.4	27.2	26.8	21.0157	0	61	86	82	28.8	31.8	33.9	31.5	23.4	25.1	26.1	24.9
1987	2	21	35.6	17.4	18.2	22.2	34.6	28.4	28.4	22	28.2	27.6	25.9	98	62	94	85	26.3	34	36.4	32.2	21.9	26.2	27.4	25.2
1987	2	22	34.2	18	16.2	22.4	33.6	28.8	28.4	22.4	27.2	26.2	22.0021	0	61	82	81	27.1	31.8	32.3	30.4	22.4	25.1	25.3	24.3
1987	2	23	34.2	18.2	16	22.6	32.6	28	27.8	22.4	27.2	26.8	25.5	98	66	91	85	26.9	32.5	34.4	31.3	22.3	25.4	26.4	24.7
1987	2	24	35.8	17	18.8	22.6	34.4	28.8	28.6	22.4	28.6	26.8	25.9	98	65	86	83	26.9	35.3	33.9	32	22.3	26.8	26.1	25.1
1987	2	25	36.2	17.6	18.6	22.2	35.2	28.6	28.7	22	28.6	27.4	26	98	61	91	84	26.3	34.7	35.7	32.2	21.9	26.6	27	25.2
1987	2	26	35.8	19	16.8	22.6	35.2	28.2	28.6	22.6	28.4	27	22.038	0	60	91	84	27.4	34.1	34.8	32.1	22.6	26.3	26.6	25.2
1987	2	27	36.4	19.2	17.2	23.6	35.4	28.4	29	23.4	28.2	27	26.2	98	58	90	82	28.6	33.4	34.7	32.3	23.3	25.9	26.5	25.3
1987	2	28	35.4	19	16.4	23.6	34.4	27.6	28.3	23.4	27.8	26.4	25.9	98	61	91	83	28.6	33	33.6	31.7	23.3	25.7	26	25
1987	3	1	35	18.2	16.8	22.6	34.4	28.4	28.5	22.4	28.4	27.4	26.1	98	64	93	85	26.9	34.7	35.8	32.5	22.3	26.5	27.1	25.3
1987	3	2	35.2	19.2	16	24.8	34.4	27.4	28.5	24.4	28	26.8	26.4	97	62	95	85	30.3	33.5	34.8	32.9	24.3	26	26.6	25.6
1987	3	3	34	20.2	13.8	24.8	33.4	27.2	28.2	24.6	26.2	25.4	25.4	98	57	87	81	30.8	29.2	31.2	30.4	24.5	23.7	24.8	24.3
1987	3	4	35.8	20.2	15.6	24.6	34.4	28.2	28.9	24.4	27.2	26.6	26.1	98	58	88	81	30.4	31.3	33.7	31.8	24.3	24.8	26.1	25.1
1987	3	5	32.2	18.8	13.4	23.2	30.4	27.6	27.2	23	26.2	27.2	25.5	98	72	97	89	27.9	31.2	35.8	31.6	22.9	24.8	27.1	24.9
1987	3	6	33.4	19.2	14.2	24	32.6	28.2	28.3	23.2	26.4	25.4	25	94	62	80	78	27.9	30.3	30.6	29.6	22.9	24.3	24.4	23.8
1987	3	7	34.8	19.4	15.4	24	33.6	28.2	28.5	23.4	28	27.2	26.2	95	66	93	84	28.4	34.1	35.4	32.6	23.2	26.2	26.9	25.4
1987	3	8	34.6	20	14.6	24.4	33.4	28.6	28.8	24.2	27.2	26.8	26.1	98	62	87	82	30	31.9	34	32	24.1	25.1	26.2	25.2
1987	3	9	34.6	18.8	15.8	24.2	33.4	28.4	28.6	24	27.6	26.4	26	98	64	86	83	29.7	33	33.1	31.9	23.9	25.7	25.7	25.1
1987	3	10	35	18.4	16.6	22.8	34.6	27.6	28.1	22.6	27.4	26.6	25.5	98	58	93	83	27.3	31.7	34.1	31	22.5	25	26.3	24.6
1987	3	11	35.2	18	17.2	21.6	34.4	27.4	27.7	21.4	27.2	26.4	25	98	58	92	83	25.3	31.3	33.7	30.1	21.3	24.8	26.1	24.1
1987	3	12	35.2	17	18.2	23.2	33.2	28.6	28.4	23	28	26.8	25.9	98	68	87	84	27.9	34.3	34	32.1	22.9	26.4	26.2	25.2
1987	3	13	34.6	19.6	15	24	33	28	28.3	23.2	28.2	27.4	26.3	94	70	96	86	27.9	35	36.1	33	22.9	26.7	27.2	25.6
1987	3	14	32.2	19.2	13	24	30.8	27.2	27.3	23.8	26.8	25.4	25.3	98	73	87	86	29.3	32.6	31.2	31	23.7	25.5	24.8	24.7
1987	3	15	32.6	19.2	13.4	24.2	31.6	28	28	23.4	27	26.6	25.7	94	70	90	84	28.2	32.6	33.9	31.6	23.1	25.5	26.1	24.9
1987	3	16	35.6	18.6	17	25.2	34.8	28.2	29.1	23	28.8	27.4	26.4	83	64	94	80	26.6	35.6	35.9	32.7	22.1	27	27.1	25.4
1987	3	17	36.4	19.4	17	24.8	34	29.4	29.4	24.6	28.6	27.2	26.8	98	67	84	83	30.8	35.5	34.6	33.6	24.5	26.9	26.5	26
1987	3	18	35.2	20.4	14.8	25	34.2	28.2	28.9	24.8	28.4	27	26.7	98	65	91	85	31.2	34.8	34.8	33.6	24.7	26.6	26.6	26
1987	3	19	34.8	20	14.8	24.4	33.6	27.4	28.2	24.4	27.2	26.6	23.3013	0	61	94	85	30.5	31.8	34.3	32.2	24.4	25.1	26.3	25.3
1987	3	20	35.8	20	15.8	24.4	34.6	29.6	29.5	24	28.6	27.6	26.7	97	64	86	82	29.6	35.1	35.6	33.4	23.9	26.8	27	25.9
1987	3	21	32.6	21	11.6	26	31	27.2	27.9	25.4	26.8	25.6	25.9	95	72	88	85	32	32.4	31.7	32.1	25.2	25.4	25	25.2
1987	3	22	35.8	21	14.8	25.6	34.6	28.8	29.4	25.4	28.6	27.8	27.3	98	64	93	85	32.3	35.1	36.7	34.7	25.3	26.8	27.5	26.5
1987	3	23	34.8	21.4	13.4	26.6	33.4	27.6	28.8	26.4	27.2	26.8	26.8	98	62	94	85	34.3	31.9	34.7	33.6	26.3	25.1	26.5	26
1987	3	24	36.4	21.2	15.2	26	35.4	28.6	29.7	26	29.4	28.4	21.3457	0	64	99	88	33.6	37	38.5	36.4	26	27.6	28.3	27.3
1987	3	25	36.6	21.8	14.8	26.4	34.4	29.8	30.1	26.2	29.8	28.6	28.2	98	71	91	87	33.9	38.9	38.3	37	26.1	28.5	28.2	27.6
1987	3	26	36	21.2	14.8	25.4	35.2	28	29.1	25.2	28.6	27.4	27.1	98	61	96	85	31.9	34.7	36.1	34.2	25.1	26.6	27.2	26.3
1987	3	27	35.6	20.6	15	25.2	34	28.6	29.1	25	29.2	28.2	27.5	98	70	97	89	31.5	37.3	38	35.6	24.9	27.8	28.1	26.9
1987	3	28	34.8	20.8	14	25.2	33.6	28.6	29	25	28.8	27.4	27.1	98	70	91	87	31.5	36.4	35.7	34.5	24.9	27.4	27	26.4
1987	3	29	36.4	20.6	15.8	25.4	35.4	29.6	30	25.2	28.2	27.6	27	98	58	86	81	31.9	33.4	35.6	33.6	25.1	25.9	27	26
1987	3	30	35.6	20.6	15	25.2	34.4	28.8	29.3	25	27.8	27.2	26.7	98	61	88	82	31.5	33	35	33.2	24.9	25.7	26.7	25.8
1987	3	31	36	20.4	15.6	25.2	35.2	29.4	29.8	25.2	29.6	28.6	23.3575	0	66	94	87	32	37.7	38.6	36.1	25.2	28	28.4	27.2
1987	4	1	32.2	20.8	11.4	25.2	29.4	27.8	27.5	25	28.6	27.6	27.1	98	94	98	97	31.5	38.6	36.8	35.6	24.9	28.4	27.5	26.9
1987	4	2	34	20.6	13.4	25.4	29.6	27.8	27.6	25.2	27.8	26.8	26.6	98	87	93	93	31.9	36.1	34.6	34.2	25.1	27.2	26.5	26.3
1987	4	3	33	20	13	29.8	31.6	27.4	29	24.6	27.4	26.8	26.3	65	73	95	78	27.5	33.7	34.8	32	22.6	26	26.6	25.1
1987	4	4	33.6	18.8	14.8	23.4	32	28	27.9	23.2	27.2	26	25.5	98	69	85	84	28.3	32.9	32.3	31.1	23.1	25.6	25.3	24.7
1987	4	5	36	19.6	16.4	24.6	35.4	27.2	28.6	24.4	26.8	25.4	25.5	98	51	87	79	30.4	29.5	31.2	30.4	24.3	23.8	24.8	24.3
1987	4	6	35.4	19.6	15.8	24.2	34.2	28.4	28.8	24	26.8	24.4	25.1	98	56	72	76	29.7	30.3	27.9	29.3	23.9	24.3	22.9	23.7
1987	4	7	36	20	16	24.8	35	29.8	29.8	23.6	28.4	26	26	91	61	74	75	28.3	34.3	31.1	31.2	23.1	26.3	24.7	24.7
1987	4	8	34.2	20.6	13.6	26	32.2	28	28.5	25.2	26.8	26	26	94	66	85	82	31.5	31.6	32.3	31.8	24.9	25	25.3	25.1
1987	4	9	35.4	21.2	14.2	25.6	33	25.6	27.5	25.2	28.4	25.2	26.3	97	71	97	88	31.8	35.6	31.8	33.1	25.1	27	25.1	25.7
1987	4	10	33.2	20.2	13	25.2	32	26.4	27.5	24.8	26.6	25	25.5	97	66	89	84	31	31.2	30.7	31	24.7	24.8	24.5	24.6
1987	4	11	33.2	20.2	13	25.2	32.6	25.4	27.1	25	28	24.2	25.7	98	71	91	87	31.5	34.7	29.4	31.9	24.9	26.6	23.8	25.1
1987	4	12	33.6	19.2	14.4	24	32.2	29.2	28.7	23.8	26.4	27.2	25.8	98	64	86	83	29.3	30.5	34.7	31.5	23.7	24.4	26.6	24.9
1987	4	13	34.6	19.6	15	24.6	33.8	28.6	28.9	24.2	29.4	27.2	26.9	97	72	90	86	29.9	38	35.1	34.4	24.1	28.1	26.8	26.3
1987	4	14	36	20.6	15.4	25.4	32	29.8	29.3	25.2	28.6	27.4	27.1	98	78	83	86	31.9	36.9	34.9	34.5	25.1	27.6	26.6	26.4
1987	4	15	35.4	20.8	14.6	25.4	34.6	29	29.5	25	28.6	26.4	26.7	97	64	82	81	31.4	35.1	32.7	33.1	24.9	26.8	25.5	25.7
1987	4	16	33.8	20.8	13	25.6	32.8	28.6	28.9	25	28.4	27.4	26.9	95	72	91	86	31.3	35.7	35.7	34.2	24.8	27.1	27	26.3
1987	4	17	36.2	21.2	15	26.4	35.4	29	30	25.8	28.4	26.6	26.9	95	59	83	79	32.8	34	33.2	33.3	25.6	26.2	25.8	25.9
1987	4	18	35.8	21	14.8	25.8	34.6	29.4	29.8	25.2	27.8	28	27	95	60	90	82	31.6	32.8	36.8	33.8	25	25.6	27.6	26.1
1987	4	19	34.8	21.2	13.6	26.4	33.6	29	29.5	25.8	28.4	27.4	27.2	95	68	88	84	32.8	35.2	35.4	34.5	25.6	26.8	26.9	26.4
1987	4	20	35.8	21.8	14	26.8	34.4	28.4	29.5	26.4	29.4	27.6	27.8	97	69	94	87	34.1	37.6	36.4	36.1	26.3	27.9	27.4	27.2
1987	4	21	35.4	21.2	14.2	26	34.6	25.2	27.8	25.2	28.2	24.2	25.9	94	62	92	83	31.5	34	29.5	31.7	24.9	26.2	23.8	25
1987	4	22	36	20	16	25.4	34.8	28.6	29.4	25.2	27.8	26.6	26.5	98	59	86	81	31.9	32.7	33.5	32.7	25.1	25.5	25.9	25.5
1987	4	23	36.2	21	15.2	26.6	35.2	26.2	28.6	25.8	28.4	25.6	26.6	94	60	95	83	32.7	34.1	32.4	33.1	25.5	26.3	25.4	25.7
1987	4	24	35.4	20.4	15	26	34.2	24.4	27.3	25.2	29	23.6	25.9	94	68	94	85	31.5	36.6	28.6	32.2	24.9	27.4	23.3	25.2
1987	4	25	32.4	19.2	13.2	25	30.4	27.4	27.5	24.6	27.4	26.6	26.2	97	79	94	90	30.6	34.5	34.3	33.1	24.5	26.4	26.3	25.7
1987	4	26	34.2	20.6	13.6	26.2	33.4	26	27.9	25.6	26.4	25.2	25.7	95	58	94	82	32.4	29.7	31.5	31.2	25.4	24	24.9	24.8
1987	4	27	34.8	18.8	16	24.2	33.2	28	28.4	23.8	27.4	26.2	25.8	97	64	87	83	29.2	32.6	32.8	31.5	23.6	25.5	25.6	24.9
1987	4	28	32	20.6	11.4	25.6	31.4	26.2	27.4	25	26.4	25.2	25.5	95	68	92	85	31.3	31.1	31.4	31.2	24.8	24.7	24.8	24.8
1987	4	29	30.2	21	9.2	25.2	29.6	26.4	26.9	24.8	25.8	24.6	25.1	97	74	86	86	31	30.7	29.7	30.5	24.7	24.5	23.9	24.4
1987	4	30	33.4	18.6	14.8	23.8	31.2	27.8	27.6	23.4	27.2	25.8	25.5	97	74	85	85	28.5	33.4	31.9	31.3	23.2	25.9	25.1	24.8
1987	5	1	31	19.4	11.6	24.2	29.2	27	26.9	24	26.2	25.6	25.3	98	79	89	89	29.7	32	31.9	31.2	23.9	25.2	25.1	24.7
1987	5	2	34.8	20	14.8	25.2	33.2	28.2	28.7	24.8	26.8	25.6	25.7	97	61	81	80	31	31	31.1	31	24.7	24.6	24.7	24.7
1987	5	3	34	21.2	12.8	25.6	33.4	28.4	29	24.8	27.2	26.4	26.1	94	62	86	80	30.8	31.9	33.1	31.9	24.5	25.1	25.7	25.1
1987	5	4	35	20.2	14.8	25.6	33.8	27.8	28.8	25	27.4	26.8	26.4	95	61	93	83	31.3	32.2	34.6	32.7	24.8	25.3	26.5	25.5
1987	5	5	32.4	19	13.4	23.6	30	26	26.4	23.2	25.8	24.4	24.5	97	72	88	85	28.2	30.4	29.5	29.3	23	24.3	23.8	23.7
1987	5	6	33.2	19.2	14	24.6	32.2	28.8	28.6	24.4	28	26.2	26.2	98	73	82	84	30.4	35	32.3	32.6	24.3	26.7	25.3	25.4
1987	5	7	33.4	19.6	13.8	25.2	32.2	28	28.4	25	28.8	27	26.9	98	78	93	90	31.5	37.3	35	34.6	24.9	27.8	26.7	26.5
1987	5	8	35.2	19.4	15.8	24.8	33.8	26.6	28	24.4	28.2	25.4	26	97	66	91	84	30.3	34.5	31.6	32.1	24.3	26.4	25	25.2
1987	5	9	34.6	19.2	15.4	24.2	33.4	28.2	28.5	23.6	27.4	26	25.7	95	63	84	81	28.7	32.5	32.1	31.1	23.4	25.4	25.2	24.7
1987	5	10	32.8	20.2	12.6	25	31.2	26.6	27.4	24	26.6	25.4	25.3	92	70	91	84	29.2	31.7	31.6	30.8	23.6	25	25	24.6
1987	5	11	35.6	20.8	14.8	26	34.4	29.8	30	25.8	27.2	28.2	27.1	98	58	89	82	33.1	31.3	37.2	33.8	25.7	24.8	27.7	26.1
1987	5	12	36.8	20	16.8	24.4	35.4	27.6	28.8	23.8	28.3	25.4	25.8	95	59	84	79	29.1	33.7	31	31.2	23.6	26.1	24.6	24.8
1987	5	13	36.4	20.4	16	27	35.4	26.8	29	26.4	28.4	25.8	26.9	95	59	92	82	34	34	32.5	33.5	26.2	26.2	25.5	26
1987	5	14	33.2	20	13.2	24.6	32.4	27.4	28	24.2	27.4	26.4	26	97	68	92	86	29.9	33.2	33.7	32.3	24.1	25.8	26.1	25.3
1987	5	15	34.4	20.8	13.6	26.2	33	25	27.3	25.8	28.2	24.4	26.1	97	70	95	87	32.9	35	30.1	32.7	25.7	26.7	24.2	25.5
1987	5	16	28.6	19.4	9.2	23.8	27.4	25.4	25.5	23.8	25.4	24.2	21.9134	0	85	91	92	29.5	31.1	29.4	30	23.8	24.7	23.8	24.1
1987	5	17	33.8	20.2	13.6	24.4	32.4	28	28.2	23.6	27.2	26.2	25.7	94	67	87	82	28.6	32.6	32.8	31.3	23.3	25.5	25.6	24.8
1987	5	18	32.4	19.8	12.6	25.4	30.6	27.8	27.9	24.8	27.4	25.2	25.8	95	78	81	85	30.9	34.4	30.3	31.8	24.6	26.4	24.3	25.1
1987	5	19	34.8	19.8	15	25	33.4	29.8	29.5	24.8	27.2	26.8	26.3	98	62	79	80	31.2	31.9	33.2	32.1	24.7	25.1	25.8	25.2
1987	5	20	34.4	20.6	13.8	25.4	33.6	26.2	27.9	25.2	26.4	24.8	25.5	98	57	89	82	31.9	29.6	30.4	30.6	25.1	23.9	24.3	24.4
1987	5	21	32.4	19.8	12.6	25.4	31.2	24.8	26.5	24.8	27.2	23.4	25.1	95	74	89	86	30.9	33.4	27.8	30.7	24.6	25.9	22.9	24.4
1987	5	22	27	19.6	7.4	24.2	26.6	25.2	25.3	23.8	23.8	24.4	24	97	79	94	90	29.2	27.6	30	28.9	23.6	22.7	24.1	23.5
1987	5	23	31.2	20	11.2	24.4	30.4	25.2	26.3	24.2	26.2	24.8	25.1	98	72	97	89	30	31.2	31	30.8	24.1	24.8	24.7	24.5
1987	5	24	30.6	19.6	11	24.4	26.2	24.6	25	24.2	25.8	24.2	24.7	98	97	97	97	30	32.9	29.9	31	24.1	25.7	24.1	24.6
1987	5	25	33.6	19	14.6	23.4	32.4	27.6	27.8	23.2	27.2	25	25.1	98	67	81	82	28.3	32.6	29.9	30.3	23.1	25.5	24.1	24.2
1987	5	26	34.4	19.6	14.8	25.2	33.2	25.4	27.3	24.8	28.2	24.6	25.9	97	69	94	86	31	34.9	30.4	32.1	24.7	26.6	24.3	25.2
1987	5	27	33.4	18	15.4	22.8	30.2	27.4	27	22.4	26.6	25.8	24.9	97	76	88	87	26.8	32.4	32.1	30.5	22.2	25.4	25.3	24.3
1987	5	28	33.4	19	14.4	24.4	32.4	26.6	27.5	24.2	28	25.8	26	98	72	94	88	30	34.9	32.7	32.5	24.1	26.6	25.5	25.4
1987	5	29	34.4	21.3249	13.0751	24.4	33.8	26.4	27.8	23.8	28	25.8	25.9	95	65	95	85	29.1	33.9	32.8	31.9	23.6	26.2	25.6	25.1
1987	5	30	34.8	19.6	15.2	25.4	33.2	29.4	29.4	25.2	27.2	26.2	26.2	98	63	78	80	31.9	32.1	31.9	31.9	25.1	25.2	25.1	25.2
1987	5	31	34.4	21.2	13.2	26.2	33.6	29.6	29.8	25.6	27.6	27.8	27	95	63	87	82	32.4	32.9	36.1	33.8	25.4	25.7	27.2	26.1
1987	6	1	33.2	20.2	13	26.2	32.4	28.8	29	25.4	27.2	26.8	26.5	94	67	86	82	31.9	32.6	33.9	32.8	25.1	25.5	26.1	25.6
1987	6	2	35.6	21.2	14.4	26.6	34.6	28.4	29.5	25.2	27.8	26.8	26.6	89	60	88	79	31.1	32.8	34.2	32.7	24.7	25.6	26.3	25.5
1987	6	3	34.6	20.8	13.8	25.8	33.4	28.6	29.1	25.2	27.8	25.6	26.2	95	65	79	80	31.6	33.6	30.8	32	25	26	24.5	25.2
1987	6	4	34.8	20.2	14.6	26	33	23.8	26.6	24.8	28	23	25.3	91	69	93	84	30.5	34.5	27.5	30.8	24.4	26.4	22.7	24.5
1987	6	5	33.2	18.2	15	23.8	32.2	28.8	28.4	23.4	27	25.8	25.4	97	67	79	81	28.5	32.2	31.2	30.6	23.2	25.3	24.8	24.4
1987	6	6	33.4	19	14.4	25.2	31.8	28.2	28.4	24.4	27	26.6	26	94	69	88	84	30	32.4	33.7	32.1	24.1	25.4	26.1	25.2
1987	6	7	35	19.8	15.2	25.4	34.6	29	29.5	25.2	27.6	26.4	26.4	98	59	82	80	31.9	32.3	32.7	32.3	25.1	25.3	25.5	25.3
1987	6	8	35.2	19.2	16	23.6	17.9838	25	14.9555	23	23.0347	24.2	21.6058	95	51.3064	94	62.704	27.7	24.8868	29.7	23.7594	22.8	19.5716	23.9	18.8735
1987	6	9	35.6	18.4	17.2	24.4	21.7167	29	18.4032	23.8	25.1059	27.4	23.7619	95	59.5337	88	75.4483	29.1	29.4472	35.4	28.7322	23.6	23.1845	26.9	22.8201
1987	6	10	35	19.8	15.2	24	33.8	29.8	29.3	23.6	28.2	27.4	26.4	97	66	83	82	28.8	34.5	34.9	32.7	23.4	26.4	26.6	25.5
1987	6	11	35.8	19.2	16.6	24.8	34.6	29.4	29.5	24.2	27.2	26.6	26	95	57	80	77	29.8	31.1	32.9	31.3	24	24.7	25.7	24.8
1987	6	12	34.4	20.2	14.2	25.2	33.4	29.6	29.5	24.4	28.8	27.6	26.9	94	71	86	84	30	36.5	35.6	34	24.1	27.4	27	26.2
1987	6	13	34.4	20.4	14	25.8	33.6	28.6	29.1	24.4	28.4	27.4	26.7	89	68	91	83	29.6	35.2	35.7	33.5	23.9	26.8	27	25.9
1987	6	14	30.6	21.2	9.4	26.2	29.8	24.2	26.1	25.2	25.4	23.8	24.8	92	70	97	86	31.4	29.5	29.2	30	24.8	23.8	23.6	24.1
1987	6	15	32.6	19.6	13	24.2	31.2	24.8	26.3	23.6	27.2	23.8	24.9	95	74	92	87	28.7	33.4	28.8	30.3	23.4	25.9	23.4	24.2
1987	6	16	31.8	19.2	12.6	24	30.6	27.8	27.5	23.6	26.2	25.8	25.2	97	71	85	84	28.8	31.1	31.9	30.6	23.4	24.7	25.1	24.4
1987	6	17	33.6	19.6	14	25	33.2	27.6	28.4	24.8	27.2	26	26	98	63	88	83	31.2	32.1	32.5	31.9	24.7	25.2	25.5	25.1
1987	6	18	35.4	20.2	15.2	25.6	33.8	29.4	29.5	24	28	27.2	26.4	88	65	84	79	28.8	33.9	34.6	32.4	23.4	26.2	26.5	25.4
1987	6	19	35.4	19.6	15.8	25.4	34	28	28.9	24.8	28.2	27.2	26.7	95	65	94	85	30.9	34.4	35.5	33.6	24.6	26.4	26.9	26
1987	6	20	34.8	20.6	14.2	26	33.2	26.4	28	25.4	27.8	25.4	26.2	95	66	92	85	32	33.7	31.8	32.5	25.2	26.1	25.1	25.4
1987	6	21	34.2	19.2	15	24.8	33.2	27.2	28.1	24.4	27.6	26.4	26.1	97	65	94	85	30.3	33.2	33.9	32.4	24.3	25.8	26.1	25.4
1987	6	22	34.6	19.8	14.8	24.4	33.4	27.8	28.4	24	27.2	26	25.7	97	62	87	82	29.6	31.9	32.4	31.3	23.9	25.1	25.4	24.8
1987	6	23	33.2	20	13.2	25.2	32.4	28.8	28.8	24.4	27.8	27.4	26.5	94	71	90	85	30	34.3	35.5	33.3	24.1	26.3	27	25.8
1987	6	24	34	21	13	25.6	30.4	27	27.5	24.8	26.6	25.8	25.7	94	74	91	86	30.8	32.3	32.4	31.8	24.5	25.3	25.4	25.1
1987	6	25	34.2	19.6	14.6	24.4	32.8	27.8	28.2	24.2	27.4	26.8	26.1	98	66	93	86	30	32.9	34.6	32.5	24.1	25.6	26.5	25.4
1987	6	26	33.2	20.6	12.6	26.2	32.4	28.2	28.8	25.6	28.4	26.4	26.8	95	74	87	85	32.4	36	33.2	33.9	25.4	27.2	25.8	26.1
1987	6	27	35.6	19.6	16	24.2	34.4	27	28.2	23.4	28.2	26.6	26.1	94	63	97	84	28.2	34.1	34.5	32.3	23.1	26.3	26.5	25.3
1987	6	28	34.6	20.6	14	26.2	33.8	28.4	29.2	25.8	28.4	26.2	26.8	97	67	84	83	32.9	35.1	32.5	33.5	25.7	26.7	25.5	26
1987	6	29	35.6	19.4	16.2	25.2	34.4	28.6	29.2	24.4	27.2	26.6	26.1	94	58	86	79	30	31.3	33.5	31.6	24.1	24.8	25.9	24.9
1987	6	30	34.1	19.8	14.3	25	33.4	27	28.1	24.6	26.4	24.6	25.2	97	58	82	79	30.6	29.7	29.3	29.9	24.5	24	23.7	24
1987	7	1	31.4	19	12.4	24	30	28.6	27.8	23.8	26.2	25.8	25.3	98	74	80	84	29.3	31.5	31.3	30.7	23.7	24.9	24.8	24.5
1987	7	2	34.6	18.8	15.8	24	33	28.8	28.6	23.6	27.6	26.4	25.9	97	66	83	82	28.8	33.3	32.8	31.7	23.4	25.9	25.6	25
1987	7	3	33.8	19.2	14.6	24.8	32.8	29.2	29	24	27.4	26.8	26.1	94	66	83	81	29.3	32.9	33.6	31.9	23.7	25.6	26	25.1
1987	7	4	33.2	21.2	12	25.8	32.4	27.6	28.4	25.4	27.6	26.4	26.5	97	69	91	86	32.2	33.7	33.6	33.2	25.3	26.1	26	25.8
1987	7	5	32.2	20.2	12	25.4	31.2	27.8	28	24.8	27.2	26.8	26.3	95	74	93	87	30.9	33.4	34.6	32.9	24.6	25.9	26.5	25.7
1987	7	6	34.2	20.2	14	24.4	33.6	29.4	29.2	24.2	28.2	27.4	26.6	98	67	86	84	30	34.6	35.1	33.3	24.1	26.5	26.8	25.8
1987	7	7	35.8	20.4	15.4	25.8	34.4	28.4	29.3	24.8	28.2	27	26.7	92	63	90	82	30.6	34.1	34.7	33.1	24.4	26.3	26.5	25.7
1987	7	8	32.2	20.2	12	25.4	31.2	28.8	28.5	24.6	26.8	25.8	25.7	94	71	79	81	30.4	32.3	31.2	31.3	24.3	25.3	24.8	24.8
1987	7	9	35.6	20.2	15.4	25.8	34.4	28.6	29.4	25.2	28.2	27.6	27	95	63	93	84	31.6	34.1	36.2	34	25	26.3	27.3	26.2
1987	7	10	34.4	20	14.4	26.4	33.4	28.4	29.1	25.2	29.8	27.4	27.5	91	77	93	87	31.2	39.5	35.8	35.5	24.8	28.8	27.1	26.9
1987	7	11	31.6	20	11.6	25.6	30.8	28.4	28.3	25.2	28.6	27.4	27.1	97	85	93	91	31.8	37.7	35.8	35.1	25.1	27.9	27.1	26.7
1987	7	12	36.2	20.6	15.6	25.2	35.4	28.4	29.4	24.8	28.8	27.6	27.1	97	61	94	84	31	35.2	36.4	34.2	24.7	26.8	27.4	26.3
1987	7	13	35.6	19.2	16.4	24.6	34	28.6	29	24.2	29.6	27.8	27.2	97	72	94	88	29.9	38.5	36.8	35.1	24.1	28.3	27.6	26.6
1987	7	14	35.8	20	15.8	25	34.2	29.8	29.7	24.8	28.6	27.8	27.1	98	66	86	83	31.2	35.4	36	34.2	24.7	26.9	27.2	26.3
1987	7	15	35.2	20.4	14.8	25.2	33.8	27.8	28.6	24.8	29.2	25.8	26.6	97	71	85	84	31	37.4	31.9	33.4	24.7	27.8	25.1	25.9
1987	7	16	34.4	19.8	14.6	24.6	32.2	28	28.2	24.2	27.6	26.8	26.2	97	70	91	86	29.9	33.8	34.4	32.7	24.1	26.1	26.4	25.5
1987	7	17	32.4	20	12.4	24.2	31.8	25.2	26.6	24	27.8	24	25.3	98	74	91	88	29.7	34.7	29	31.1	23.9	26.5	23.5	24.7
1987	7	18	31.4	20.4	11	25.6	27.6	24.2	25.4	25	25.2	23.6	24.6	95	82	95	91	31.3	30.4	28.7	30.1	24.8	24.3	23.4	24.2
1987	7	19	32.8	18.2	14.6	23	31.4	27.6	27.4	22.8	26.8	25.4	25	98	70	84	84	27.6	32.2	31	30.2	22.7	25.3	24.6	24.2
1987	7	20	35.2	19	16.2	24.4	34	28.6	28.9	24.2	28.4	27.2	26.6	98	66	90	85	30	34.9	35.1	33.4	24.1	26.7	26.8	25.8
1987	7	21	32.8	20.6	12.2	25.4	31.6	27.6	28	24.8	28.6	26.8	26.7	95	80	94	90	30.9	37.1	34.7	34.2	24.6	27.7	26.5	26.3
1987	7	22	32.8	20	12.8	24.6	31.5	26.2	27.1	24.2	27.6	25.4	25.7	97	74	94	88	29.9	34.3	31.9	32	24.1	26.4	25.1	25.2
1987	7	23	32.4	20.4	12	25.6	31.2	26	27.2	25.2	27.8	25.4	26.1	97	77	95	90	31.8	35.1	32	33	25.1	26.7	25.2	25.7
1987	7	24	34.4	20	14.4	25	33.4	28.4	28.8	24.2	28.6	27.2	26.7	94	70	91	85	29.7	35.9	35.3	33.6	23.9	27.1	26.8	26
1987	7	25	32.8	20.2	12.6	25	31.6	28.6	28.5	24.8	28.4	27	26.7	98	79	88	88	31.2	36.5	34.6	34.1	24.7	27.4	26.5	26.2
1987	7	26	33.6	21.2	12.4	26.2	32.4	28.8	29	25.6	27.6	26.4	26.5	95	69	83	83	32.4	33.7	32.8	33	25.4	26.1	25.6	25.7
1987	7	27	31.4	19.2	12.2	23.4	29.2	27.2	26.8	23	26	25.8	24.9	97	78	90	88	27.8	31.5	32.3	30.5	22.8	24.9	25.3	24.4
1987	7	28	33	19.2	13.8	23.8	32.4	28.2	28.2	23.4	27.6	26	25.7	97	69	84	83	28.5	33.7	32.1	31.4	23.2	26.1	25.2	24.9
1987	7	29	33.8	19.4	14.4	24.8	32.8	27.2	28	23.8	27.4	24.4	25.2	92	66	80	79	28.8	32.9	28.7	30.1	23.4	25.6	23.4	24.1
1987	7	30	32.2	19	13.2	23.4	30.6	26.2	26.6	23.2	25.6	24.8	24.5	98	67	89	85	28.3	29.5	30.4	29.4	23.1	23.8	24.3	23.7
1987	7	31	31.6	19	12.6	25.6	28	24.8	25.8	25.2	26.6	24.2	25.3	97	90	95	94	31.8	33.9	29.8	31.8	25.1	26.1	24	25.1
1987	8	1	30.4	18.4	12	24	29.4	24.6	25.6	23.6	26.6	23.8	24.7	97	80	94	90	28.8	32.9	28.9	30.2	23.4	25.7	23.5	24.2
1987	8	2	30.2	18.8	11.4	23.6	29.8	26.2	26.5	23.2	26.2	25.4	24.9	97	75	94	89	28.2	31.6	31.9	30.5	23	25	25.1	24.4
1987	8	3	31.2	20	11.2	24.8	28.4	24.2	25.4	24.2	26.2	23.8	24.7	95	84	97	92	29.8	32.5	29.2	30.5	24	25.5	23.6	24.4
1987	8	4	32	18.4	13.6	22.6	29.8	27.6	26.9	22.4	25.4	25.8	24.5	98	70	87	85	26.9	29.5	32	29.5	22.3	23.8	25.2	23.8
1987	8	5	33.4	18.8	14.6	24.8	32.4	29.2	28.9	24.2	25.4	26.6	25.4	95	57	82	78	29.8	27.8	33.1	30.2	24	22.8	25.7	24.2
1987	8	6	33.2	19.8	13.4	25	32.6	25.6	27.2	24.6	27.2	24.8	25.5	97	66	94	86	30.6	32.5	30.8	31.3	24.5	25.4	24.5	24.8
1987	8	7	33.2	19.2	14	24.8	32.4	25.6	27.1	24.4	27.6	24.8	25.6	97	69	94	87	30.3	33.7	30.8	31.6	24.3	26.1	24.5	24.9
1987	8	8	33.4	18.4	15	23.2	32.8	25.4	26.7	22.8	28	24.6	25.1	97	70	94	87	27.5	34.6	30.4	30.8	22.6	26.5	24.3	24.5
1987	8	9	33.4	19.4	14	24.2	32.6	28.8	28.6	23.8	27.4	26.8	26	97	67	86	83	29.2	33	33.9	32	23.6	25.7	26.1	25.2
1987	8	10	34.2	19.2	15	23.6	33.4	27.4	28	23	27.2	26.6	25.6	95	62	94	84	27.7	31.9	34.3	31.3	22.8	25.1	26.3	24.7
1987	8	11	34.2	19.4	14.8	26	32.6	24.8	27	25.6	28.4	23.8	25.9	97	73	92	87	32.5	35.9	28.8	32.4	25.5	27.1	23.4	25.3
1987	8	12	33	18.4	14.6	23	32.2	26	26.8	22.8	28.4	25	25.4	98	75	92	89	27.6	36.1	31	31.6	22.7	27.2	24.6	24.9
1987	8	13	31.6	18.8	12.8	23.4	30	26.8	26.8	23	26.6	25.6	25.1	97	77	91	88	27.8	32.5	32	30.8	22.8	25.5	25.2	24.5
1987	8	14	34.4	19.2	15.2	23.8	33.6	28.2	28.5	23.6	28.2	27.4	26.4	98	67	94	86	29	34.6	35.9	33.2	23.5	26.5	27.1	25.7
1987	8	15	35	18.6	16.4	23.8	34.4	27.8	28.5	23.6	27	26.4	25.7	98	56	90	81	29	30.7	33.5	31.1	23.5	24.5	25.9	24.6
1987	8	16	34.4	18.2	16.2	23.6	33	28.4	28.4	23.2	28.4	27.2	26.3	97	71	91	86	28.2	35.6	35.3	33	23	27	26.8	25.6
1987	8	17	34.8	19.2	15.6	25	33.6	27.2	28.3	24	28.4	26.6	26.3	92	68	95	85	29.2	35.2	34.4	32.9	23.6	26.8	26.4	25.6
1987	8	18	33.6	21	12.6	26	32.2	26.8	28	24.8	26.6	25.4	25.6	91	65	89	82	30.5	31.1	31.5	31	24.4	24.7	24.9	24.7
1987	8	19	30.4	20	10.4	25.6	30	27.4	27.6	24.6	26.8	25.8	25.7	92	78	88	86	30.2	33.1	32.1	31.8	24.2	25.7	25.3	25.1
1987	8	20	33.6	19	14.6	24.2	32.2	27.2	27.7	23.8	26	25.4	25.1	97	61	87	82	29.2	29.5	31.2	30	23.6	23.8	24.8	24.1
1987	8	21	35.2	20.4	14.8	25.6	34.6	29.4	29.8	24.8	28.2	27.6	26.9	94	62	87	81	30.8	34	35.7	33.5	24.5	26.2	27	25.9
1987	8	22	34	20.8	13.2	25.4	33.8	27.2	28.4	25	27.4	26.4	26.3	97	61	94	84	31.4	32.2	33.9	32.5	24.9	25.3	26.1	25.4
1987	8	23	36.6	18.8	17.8	23.8	35.4	28.6	29.1	23.2	28.6	27	26.3	95	60	88	81	28	34.6	34.6	32.4	23	26.5	26.5	25.3
1987	8	24	36.8	20	16.8	25.2	35.6	28.6	29.5	24.2	28.8	27.2	26.7	92	60	90	81	29.5	35.1	35.1	33.2	23.8	26.7	26.8	25.8
1987	8	25	36	20.2	15.8	24.4	32.8	25.6	27.1	23.8	27.1	24.4	25.1	95	64	91	83	29.1	32.1	29.7	30.3	23.6	25.2	24	24.2
1987	8	26	33.8	18.8	15	24.4	32.6	28.4	28.4	24	27	26.4	25.8	97	65	86	82	29.6	31.9	33.1	31.5	23.9	25.1	25.7	24.9
1987	8	27	33.4	20.2	13.2	24.8	31.4	28.6	28.4	23.8	27.6	26.6	26	92	75	86	84	28.8	34.4	33.5	32.2	23.4	26.4	25.9	25.3
1987	8	28	32	19.8	12.2	24.2	31.2	26.6	27.2	23.2	26.4	25.4	25	92	69	91	84	27.8	31.2	31.6	30.2	22.8	24.8	25	24.2
1987	8	29	33.8	20.4	13.4	25	32.6	28	28.4	24.4	27.4	25.8	25.9	95	67	84	82	30.1	33	31.7	31.6	24.2	25.7	25	25
1987	8	30	34.2	18.8	15.4	24.6	33.4	26.6	27.8	24	26.8	25.4	25.4	95	60	91	82	29.4	30.8	31.6	30.6	23.8	24.6	25	24.4
1987	8	31	34.6	18	16.6	23	33.6	26	27.1	22.6	26.6	25.2	24.8	97	58	94	83	27.1	30.2	31.5	29.6	22.4	24.2	24.9	23.8
1987	9	1	33	19.2	13.8	24.6	32.4	26	27.3	24.2	27.2	25.4	25.6	97	67	95	86	29.9	32.6	32	31.5	24.1	25.5	25.2	24.9
1987	9	2	32.6	20.6	12	25	31.2	25	26.5	24.8	25	24.6	24.8	98	61	97	85	31.2	27.5	30.6	29.8	24.7	22.7	24.5	24
1987	9	3	33.8	18.4	15.4	23.4	32.6	26.2	27.1	23.2	27.6	25.8	25.5	98	68	97	88	28.3	33.6	32.9	31.6	23.1	26	25.7	24.9
1987	9	4	32.2	19.8	12.4	25.4	31	26.2	27.2	25	26.6	25.4	25.7	97	71	94	87	31.4	31.9	31.9	31.7	24.9	25.1	25.1	25
1987	9	5	32	19.4	12.6	23.8	31.2	24.2	25.9	23.4	27.4	23.6	24.8	97	75	95	89	28.5	34	28.7	30.4	23.2	26.2	23.4	24.3
1987	9	6	31.2	18.4	12.8	23.4	29.6	28.2	27.4	23	26.4	25.8	25.1	97	78	83	86	27.8	32.3	31.6	30.6	22.8	25.3	25	24.4
1987	9	7	34	19.2	14.8	23.8	32.4	28.8	28.5	23.4	27.4	26.4	25.7	97	68	83	83	28.5	33.2	32.8	31.5	23.2	25.8	25.6	24.9
1987	9	8	35	19.8	15.2	24.4	34.4	24.4	26.9	24	28.2	23.6	25.3	97	63	94	84	29.6	34.1	28.6	30.7	23.9	26.3	23.3	24.5
1987	9	9	32.2	18.2	14	23	31.2	28.4	27.8	22.8	26	25.4	24.7	98	66	79	81	27.6	30.1	30.4	29.4	22.7	24.2	24.3	23.7
1987	9	10	33	19.2	13.8	24.4	32.2	25.4	26.9	23.6	27	24.8	25.1	94	67	95	85	28.6	32.2	30.9	30.5	23.3	25.3	24.6	24.4
1987	9	11	33.6	17.8	15.8	22.6	32.2	27.6	27.5	22.2	27.2	26.4	25.3	97	68	91	85	26.5	32.7	33.6	30.9	22	25.6	26	24.5
1987	9	12	34	18.4	15.6	24.2	33.2	27.6	28.2	23.8	27.2	26.4	25.8	97	63	91	84	29.2	32.1	33.6	31.6	23.6	25.2	26	25
1987	9	13	34.8	19.6	15.2	24.8	33.6	28.4	28.8	24.2	28.2	27.2	26.5	95	67	91	84	29.8	34.6	35.3	33.2	24	26.5	26.8	25.8
1987	9	14	31.2	19.8	11.4	25	30.4	27.2	27.5	24.6	26.4	25.6	25.5	97	73	88	86	30.6	31.7	31.7	31.4	24.5	25	25	24.8
1987	9	15	31.8	20.2	11.6	24.4	31.6	26.2	27.1	23.6	27.1	25.6	25.4	94	71	95	87	28.6	32.9	32.4	31.3	23.3	25.6	25.4	24.8
1987	9	16	33.8	20.4	13.4	24.8	32.6	27.6	28.1	24.2	27.6	26.4	26.1	95	68	91	85	29.8	33.6	33.6	32.3	24	26	26	25.3
1987	9	17	35.4	18.8	16.6	23.8	34.6	28.6	28.9	23.6	28.8	27.2	26.5	98	65	90	84	29	35.7	35.1	33.3	23.5	27	26.8	25.8
1987	9	18	32.2	19.6	12.6	25.2	31.4	26.8	27.5	24.2	28.2	25.4	25.9	92	79	89	87	29.5	36.1	31.5	32.4	23.8	27.2	24.9	25.3
1987	9	19	35	20.4	14.6	25.4	34	28	28.9	24.8	28.2	27.4	26.8	95	65	96	85	30.9	34.4	36.1	33.8	24.6	26.4	27.2	26.1
1987	9	20	32.2	18.8	13.4	24.2	31	26.6	27.1	23.2	26.8	25.4	25.1	92	72	91	85	27.8	32.4	31.6	30.6	22.8	25.4	25	24.4
1987	9	21	27.4	19.8	7.6	24.2	26.2	25.2	25.2	23.8	24.4	23.6	23.9	97	86	88	90	29.2	29.3	28.1	28.9	23.6	23.7	23	23.5
1987	9	22	33.2	19	14.2	23.8	31.8	27.2	27.5	23.4	26.6	25.8	25.3	97	67	90	84	28.5	31.3	32.3	30.7	23.2	24.8	25.3	24.5
1987	9	23	34.4	19.8	14.6	24.6	32.6	24.2	26.4	24.2	27.4	23.8	25.1	97	67	97	87	29.9	33	29.2	30.7	24.1	25.7	23.6	24.5
1987	9	24	33.6	18.6	15	23.4	32.8	26	27	23	27.4	25.6	25.3	97	66	97	87	27.8	32.9	32.5	31.1	22.8	25.6	25.5	24.6
1987	9	25	34	19	15	23.8	33	26.4	27.4	21.2	27.2	25.6	24.7	80	64	94	79	23.4	32.2	32.3	29.3	20	25.3	25.3	23.6
1987	9	26	32.8	20	12.8	24.8	31.2	28.6	28.3	24.2	26.8	25.6	25.5	95	71	79	82	29.8	32.3	30.8	31	24	25.3	24.5	24.6
1987	9	27	34.2	19.2	15	23.4	33.6	27.4	27.9	23.2	27.4	26.6	25.7	98	62	94	85	28.3	32.4	34.3	31.6	23.1	25.4	26.3	24.9
1987	9	28	33.4	19.6	13.8	24.2	32.6	27.4	27.9	23.8	26.8	25.6	25.4	97	64	87	82	29.2	31.4	31.6	30.7	23.6	24.8	25	24.5
1987	9	29	35.2	18.2	17	24	34.4	24.8	27	23.4	25.6	23.8	24.3	95	50	92	79	28.4	27	28.8	28	23.2	22.3	23.4	23
1987	9	30	30.8	19.4	11.4	24.4	29.8	27.8	27.4	23.6	26.2	25.2	25	94	75	81	83	28.6	31.6	30.3	30.2	23.3	25	24.3	24.2
1987	10	1	33.8	18	15.8	23.4	32.4	25.4	26.6	22.8	25.6	24.2	24.2	95	58	91	81	27.3	28.3	29.4	28.3	22.6	23.1	23.8	23.1
1987	10	2	33.6	19	14.6	23.8	32.2	26.6	27.3	23.6	26.4	25.2	25.1	98	64	89	84	29	30.5	31.1	30.2	23.5	24.4	24.7	24.2
1987	10	3	32.6	20.2	12.4	24.6	31.8	25.6	26.9	24.2	26.6	24.8	25.2	97	67	94	86	29.9	31.3	30.8	30.7	24.1	24.8	24.5	24.5
1987	10	4	33.2	19.6	13.6	23.8	32.4	24.2	26.2	23.6	25.4	23.8	24.3	98	57	97	84	29	27.8	29.2	28.6	23.5	22.8	23.6	23.3
1987	10	5	34.4	18.4	16	23.8	33.2	26.4	27.5	23.4	27.8	24.6	25.3	97	66	86	83	28.5	33.7	29.7	30.7	23.2	26.1	23.9	24.4
1987	10	6	30	18.8	11.2	23.8	29.2	25.2	25.9	23.6	25.4	24.4	24.5	98	74	94	89	29	29.9	30	29.6	23.5	24	24.1	23.9
1987	10	7	32.6	19.8	12.8	24.4	31.6	27.2	27.6	24	27.6	26.4	26	97	74	94	88	29.6	34.2	33.9	32.6	23.9	26.3	26.1	25.4
1987	10	8	31.6	19.6	12	24.2	30.6	25.8	26.6	23.8	26.6	24.6	25	97	73	91	87	29.2	32.1	30.1	30.5	23.6	25.3	24.2	24.4
1987	10	9	30	19.6	10.4	24.2	29.6	24.6	25.8	23.8	25.4	23.8	24.3	97	71	94	87	29.2	29.6	28.9	29.3	23.6	23.9	23.5	23.7
1987	10	10	32.2	18.6	13.6	23.4	31.4	25.8	26.6	23.2	26.4	24.8	24.8	98	68	92	86	28.3	31.1	30.6	30	23.1	24.7	24.4	24.1
1987	10	11	33.6	19	14.6	24.2	32.8	26.6	27.5	23.2	27.2	25.4	25.3	92	65	91	83	27.8	32.3	31.6	30.6	22.8	25.4	25	24.4
1987	10	12	33.2	18.4	14.8	23.2	32.6	27.6	27.8	22.6	27.2	26.8	25.5	95	66	94	85	27	32.5	34.7	31.4	22.4	25.4	26.5	24.8
1987	10	13	33.4	19.2	14.2	23.6	32.6	28	28	23.2	28.9	27.2	26.4	97	76	94	89	28.2	37.3	35.5	33.7	23	27.8	26.9	25.9
1987	10	14	33.4	19.6	13.8	24.4	32.4	27	27.7	23.8	26.6	25.4	25.3	95	64	88	82	29.1	30.9	31.4	30.5	23.6	24.6	24.8	24.3
1987	10	15	33.2	19.4	13.8	23.8	31.8	26.4	27.1	23.4	26.8	25.4	25.2	97	68	92	86	28.5	31.9	31.8	30.7	23.2	25.1	25.1	24.5
1987	10	16	33.8	19.4	14.4	24.2	32.8	27.4	28	23.6	27.8	25.6	25.7	95	68	87	83	28.7	34	31.6	31.4	23.4	26.2	25	24.9
1987	10	17	32.2	19.2	13	24.2	31.4	27.8	27.8	24	27.6	26.8	26.1	98	75	93	89	29.7	34.4	34.6	32.9	23.9	26.4	26.5	25.6
1987	10	18	31.4	18.8	12.6	23.6	29.6	27.8	27.2	23.4	26.4	25.6	25.1	98	78	84	87	28.6	32.3	31.3	30.7	23.3	25.3	24.8	24.5
1987	10	19	29.8	19.4	10.4	24.2	28.2	25.8	26	23.8	25.8	24.6	24.7	97	83	91	90	29.2	31.6	30.1	30.3	23.6	25	24.2	24.3
1987	10	20	32.8	19.8	13	25	31.8	27.6	28	24.4	26.6	25.8	25.6	95	67	87	83	30.1	31.3	32	31.2	24.2	24.8	25.2	24.7
1987	10	21	33.2	19	14.2	24.4	32.6	26.6	27.5	23.6	26.8	25.2	25.2	94	64	89	82	28.6	31.4	31.1	30.4	23.3	24.8	24.7	24.3
1987	10	22	33.2	19.6	13.6	24.2	32.2	24.8	26.5	23.8	27.8	23.8	25.1	97	72	92	87	29.2	34.4	28.8	30.8	23.6	26.4	23.4	24.5
1987	10	23	32.6	18.6	14	23.4	31.2	27.6	27.5	23.2	28	26.8	26	98	78	94	90	28.3	35.6	34.7	32.9	23.1	27	26.5	25.6
1987	10	24	37.6	19.6	18	24.4	32.6	28.2	28.4	24.2	27.4	26.6	26.1	98	67	88	85	30	33	33.7	32.3	24.1	25.7	26.1	25.3
1987	10	25	32	19.4	12.6	24.4	31.2	27.2	27.5	23.8	26.8	25.6	25.4	95	71	88	85	29.1	32.3	31.7	31	23.6	25.3	25	24.7
1987	10	26	33	20.2	12.8	25.2	32.4	28.2	28.5	24.8	27.8	26.6	26.4	97	71	88	85	31	34.3	33.7	33	24.7	26.3	26.1	25.7
1987	10	27	29.8	20	9.8	24.4	28.6	27.2	26.9	24.2	24.4	25.8	24.8	98	71	90	86	30	27.8	32.3	30	24.1	22.8	25.3	24.1
1987	10	28	31.2	19.2	12	24.2	30.2	27.2	27.2	23.8	26.4	25.4	25.2	97	74	87	86	29.2	31.9	31.2	30.8	23.6	25.1	24.8	24.5
1987	10	29	30	19.4	10.6	24.2	29.4	25.4	26.1	23.4	25.8	24.6	24.6	94	75	94	87	28.2	30.8	30.4	29.8	23.1	24.5	24.3	24
1987	10	30	32.4	18.6	13.8	23.8	31.2	25.4	26.5	23.4	26.2	24.4	24.7	97	68	92	85	28.5	30.7	29.9	29.7	23.2	24.5	24	23.9
1987	10	31	32.4	19.8	12.6	23.8	31.2	28.2	27.9	23.4	26.4	25.8	25.2	97	69	83	83	28.5	31.2	31.6	30.4	23.2	24.8	25	24.3
1987	11	1	32.2	18.8	13.4	22.2	31.6	26.2	26.6	21.8	26.6	25	24.5	97	68	91	85	25.8	31.5	30.9	29.4	21.6	24.9	24.6	23.7
1987	11	2	32.4	18.4	14	23.8	31.2	26.6	27	23.2	27.8	25.8	25.6	95	77	94	89	28	35.1	32.7	31.9	23	26.7	25.5	25.1
1987	11	3	32	18.2	13.8	23.2	31	25.2	26.2	22.6	28.8	24.8	25.4	95	85	97	92	27	38.1	31	32	22.4	28.2	24.7	25.1
1987	11	4	33.2	17.6	15.6	21.1118	31.2	27.8	15.8837	22.2	28.6	26.8	25.9	77.2013	82	93	69.6737	24.8893	37.4	34.6	25.3465	20.1803	27.8	26.5	20.17
1987	11	5	33.4	18.8	14.6	24.4	32	27.6	27.9	23.8	27.6	26.6	26	95	72	93	86	29.1	34	34.1	32.4	23.6	26.2	26.3	25.3
1987	11	6	33.4	18.8	14.6	23.4	33	26.6	27.4	23.2	28.8	25.8	25.9	98	73	94	88	28.3	36.8	32.7	32.6	23.1	27.5	25.5	25.4
1987	11	7	32.2	19.8	12.4	24.6	31.4	26.4	27.2	24	27.6	25.8	25.8	95	75	95	88	29.4	34.4	32.8	32.2	23.8	26.4	25.6	25.3
1987	11	8	34.4	20.2	14.2	25	31.6	28.2	28.3	24.6	28.8	27.2	26.9	97	81	93	90	30.6	37.7	35.4	34.6	24.5	28	26.9	26.4
1987	11	9	33.4	18.2	15.2	23.6	32.8	28.4	28.3	23.4	28.6	27.2	26.4	98	73	91	88	28.6	36.3	35.3	33.4	23.3	27.3	26.8	25.8
1987	11	10	35.2	18.2	17	22.4	31.7	27.8	27.4	22.2	26.5	26	24.9	98	67	87	84	26.6	31.1	32.4	30.1	22.1	24.7	25.4	24.1
1987	11	11	34.8	18	16.8	23	33.8	28.2	28.3	22.4	26.6	25.6	24.9	95	57	81	78	26.7	30	31.1	29.3	22.2	24.1	24.7	23.7
1987	11	12	35.2	18.6	16.6	23.4	34.2	28.6	28.7	22.8	27.2	26.8	25.6	95	58	87	80	27.3	31.4	34	30.9	22.6	24.9	26.2	24.5
1987	11	13	34.2	18.4	15.8	24	33.2	28.6	28.6	23.2	26.8	26.4	25.5	94	61	84	80	27.9	31	32.9	30.6	22.9	24.6	25.7	24.4
1987	11	14	33.6	19	14.6	23.8	32.8	29.4	28.8	23.2	27.4	26.4	25.7	95	66	79	80	28	32.9	32.4	31.1	23	25.6	25.4	24.7
1987	11	15	32.8	18.6	14.2	23.4	31.4	27.2	27.3	23	26.4	25.2	24.9	97	68	85	83	27.8	31.1	30.7	29.9	22.8	24.7	24.5	24
1987	11	16	34.2	17.4	16.8	22.8	33.2	27.2	27.6	22.4	27.6	26.6	25.5	97	65	95	86	26.8	33.2	34.4	31.5	22.2	25.8	26.4	24.8
1987	11	17	35.4	17.6	17.8	22.8	34.6	26.8	27.8	22.2	25.6	25.2	24.3	95	49	88	77	26.3	26.8	31	28	22	22.2	24.6	22.9
1987	11	18	35.2	18.8	16.4	24	34.2	28.2	28.7	23.8	27.2	26.4	25.8	98	58	87	81	29.3	31.4	33.2	31.3	23.7	24.9	25.8	24.8
1987	11	19	34.8	18.6	16.2	24	33.2	26.8	27.7	23.4	26.4	25.4	25.1	95	59	89	81	28.4	29.9	31.5	29.9	23.2	24	24.9	24
1987	11	20	33.8	19.2	14.6	24.8	32.6	25.8	27.3	24	25.8	24.6	24.8	94	58	91	81	29.3	28.7	30.1	29.4	23.7	23.3	24.2	23.7
1987	11	21	33.2	19.8	13.4	24.2	32.2	25.6	26.9	23.6	25.4	24.4	24.5	95	58	91	81	28.7	27.9	29.7	28.8	23.4	22.9	24	23.4
1987	11	22	33.2	19.2	14	23.8	32.6	27.2	27.7	23.4	26.4	25.4	25.1	97	62	87	82	28.5	30.3	31.2	30	23.2	24.3	24.8	24.1
1987	11	23	34.4	18.2	16.2	23.4	33.2	28.2	28.3	22.8	27.4	26.4	25.5	95	64	87	82	27.3	32.6	33.2	31.1	22.6	25.5	25.8	24.6
1987	11	24	35.2	19.2	16	24	34.2	26.8	28	23.8	26	25.6	25.1	98	52	91	81	29.3	28.1	32	29.8	23.7	23	25.2	24
1987	11	25	30.8	19.2	11.6	24	29.6	25.8	26.3	23.2	25	24.6	24.3	94	69	91	84	27.9	28.6	30.1	28.9	22.9	23.3	24.2	23.5
1987	11	26	31.2	19.6	11.6	23.8	30	25.2	26	23.6	25.4	24.4	24.5	98	69	94	87	29	29.4	30	29.5	23.5	23.7	24.1	23.8
1987	11	27	27.6	18.6	9	24.4	25.4	24.4	24.6	23.8	24.6	23.8	24.1	95	94	95	95	29.1	30.4	29.1	29.5	23.6	24.3	23.6	23.8
1987	11	28	31.6	18.2	13.4	24.2	30	25.2	26.2	23	25.4	24.4	24.3	90	69	94	84	27.3	29.4	30	28.9	22.5	23.7	24.1	23.5
1987	11	29	32.6	18.4	14.2	23.8	31.6	27.6	27.6	22.8	26.2	25.6	24.9	92	65	85	81	27.1	30.4	31.5	29.7	22.4	24.3	24.9	23.9
1987	11	30	33	19.6	13.4	24.4	32.2	26.4	27.4	24.2	26.2	25.8	25.4	98	62	95	85	30	30	32.8	31	24.1	24.1	25.6	24.6
1987	12	1	32.4	20.6	11.8	24.4	31.6	26.8	27.4	23.6	26.4	25.4	25.1	94	67	89	83	28.6	30.9	31.5	30.3	23.3	24.6	24.9	24.3
1987	12	2	33	18.2	14.8	23.4	32.2	27.2	27.5	23	26.8	25.4	25.1	97	66	87	83	27.8	31.6	31.2	30.2	22.8	25	24.8	24.2
1987	12	3	32.8	18.2	14.6	23	31.6	26.8	27	22.6	26.6	25.6	24.9	97	68	91	85	27.1	31.5	32	30.2	22.4	24.9	25.2	24.2
1987	12	4	32.2	17.6	14.6	23	31.4	27.4	27.3	22.6	26.2	25.8	24.9	97	66	88	84	27.1	30.5	32.1	29.9	22.4	24.4	25.3	24
1987	12	5	32	17.6	14.4	22.2	31.2	27.4	27	21.8	27.2	26.4	25.1	97	74	92	88	25.8	33.4	33.7	31	21.6	25.9	26.1	24.5
1987	12	6	30.8	18.2	12.6	23.4	30.6	25.4	26.2	22.8	25.8	24.8	24.5	95	68	95	86	27.3	30	30.9	29.4	22.6	24.1	24.6	23.7
1987	12	7	30.6	19.6	11	24.2	29.2	25.6	26.2	23.8	26.2	24.8	24.9	97	79	94	90	29.2	32	30.8	30.7	23.6	25.2	24.5	24.4
1987	12	8	33	20.4	12.6	25	32.6	26.8	27.8	24.8	26.4	25.8	25.7	98	62	92	84	31.2	30.3	32.5	31.3	24.7	24.3	25.5	24.8
1987	12	9	32.2	20.6	11.6	24.8	30.6	27.4	27.5	24.4	26.2	25.8	25.5	97	71	88	85	30.3	31.1	32.1	31.2	24.3	24.7	25.3	24.7
1987	12	10	31.4	19.4	12	23.4	29.6	26.4	26.5	23.2	26.2	25	24.8	98	77	89	88	28.3	31.7	30.7	30.3	23.1	25	24.5	24.2
1987	12	11	32	19.6	12.4	24.4	31.2	26.8	27.3	23.8	26.2	25.4	25.1	95	68	89	84	29.1	30.7	31.5	30.4	23.6	24.5	24.9	24.3
1987	12	12	32.8	19.4	13.4	23.8	31.2	27.2	27.4	23.6	26.6	25	25.1	98	70	84	84	29	31.7	30.2	30.3	23.5	25	24.2	24.3
1987	12	13	33.2	19.2	14	24.4	32.4	27.6	28	24.2	27.2	26.4	25.9	98	67	91	85	30	32.6	33.6	32.1	24.1	25.5	26	25.2
1987	12	14	34.4	18.6	15.8	23.4	31.2	28.7	28	23.2	27	26.6	25.6	98	72	85	85	28.3	32.8	33.4	31.5	23.1	25.6	25.9	24.9
1987	12	15	33.8	20	13.8	24.6	32.4	26.6	27.6	24	27.4	25.8	25.7	95	68	94	86	29.4	33.2	32.7	31.7	23.8	25.8	25.5	25
1987	12	16	34.2	18	16.2	22.4	33.4	25.6	26.8	22.2	25.8	24.4	24.1	98	55	91	81	26.6	28.1	29.7	28.2	22.1	23	24	23
1987	12	17	33.2	16.4	16.8	21	32.2	27.2	26.9	20.8	25.8	25	23.9	98	60	84	81	24.4	28.9	30.2	27.9	20.7	23.5	24.2	22.8
1987	12	18	34.4	16.8	17.6	21.2	33.4	25.4	26.4	21	24.4	23.6	23	98	48	86	77	24.7	24.6	27.9	25.7	20.9	20.8	22.9	21.5
1987	12	19	34.4	16.2	18.2	20.4	33	24.4	25.5	20.2	24.6	22.8	22.5	98	50	87	79	23.5	25.3	26.7	25.2	20.1	21.3	22.2	21.2
1987	12	20	34.4	16.8	17.6	22	33.2	27.2	27.4	21.4	26.4	25.4	24.4	95	59	87	80	25.1	29.9	31.2	28.7	21.1	24	24.8	23.3
1987	12	21	33.8	17.8	16	22.2	32.4	28	27.7	21.8	27.2	26.6	25.2	97	67	90	84	25.8	32.6	33.9	30.8	21.6	25.5	26.1	24.4
1987	12	22	34.4	16.6	17.8	21.2	33.2	27.8	27.5	20.8	26.2	25.4	24.1	97	58	83	79	24.3	29.3	30.8	28.2	20.6	23.7	24.6	23
1987	12	23	34.4	16.4	18	20.6	33.4	26.6	26.8	20.2	25.8	24.6	23.5	96	55	85	79	23.4	28.1	29.6	27	20	23	23.9	22.3
1987	12	24	34.4	16.6	17.8	20.8	33.8	26.2	26.8	20.2	25.6	24.4	23.4	95	52	86	78	23.3	27.4	29.3	26.7	19.9	22.6	23.7	22.1
1987	12	25	33.8	15	18.8	19.6	32.4	25.6	25.8	18.8	26.2	24.8	23.3	93	61	94	83	21.2	29.9	30.8	27.3	18.4	24	24.5	22.3
1987	12	26	34.6	14.4	20.2	18.8	33.2	25.6	25.8	18.6	23.6	22.8	21.7	98	45	79	74	21.3	22.7	25.9	23.3	18.5	19.6	21.7	19.9
1987	12	27	34.2	14.6	19.6	19.4	33.4	27.2	26.8	18.8	29.4	25.2	24.5	95	75	85	85	21.3	38.3	30.7	30.1	18.5	28.2	24.5	23.7
1987	12	28	34.4	15.2	19.2	20.2	33.2	28.2	27.5	19.8	24.6	25	23.1	96	50	77	74	22.8	25.2	29.5	25.8	19.6	21.2	23.8	21.6
1987	12	29	35	16.4	18.6	21.4	34.4	27.4	27.6	20.8	26.2	25.8	24.3	95	53	88	78	24.2	28.5	32.1	28.3	20.5	23.3	25.3	23
1987	12	30	32.4	17.6	14.8	23.8	30	27.2	27	23.2	25.6	24.4	24.4	95	70	80	82	28	29.9	28.7	28.9	23	24	23.4	23.5
1987	12	31	34.4	17	17.4	22.2	33.2	27.2	27.5	21.8	26.2	25.6	24.5	97	58	88	81	25.8	29.3	31.7	29	21.6	23.7	25	23.5

## Sheet: 1987
			Temperature			Temperature				Temperature				Relative Humidity				Pressure				Dew temperature
Year	Month	Day	Maximum	Minimum	Max-Min	1899-12-31 07:00:00	1899-12-31 13:00:00	1899-12-31 19:00:00	Average	1899-12-31 01:00:00	1899-12-31 13:00:00	1899-12-31 19:00:00	Average	1899-12-31 01:00:00	1899-12-31 13:00:00	1899-12-31 19:00:00	Average	1899-12-31 07:00:00	1899-12-31 13:00:00	1899-12-31 19:00:00	Average	1899-12-31 07:00:00	1899-12-31 13:00:00	1899-12-31 19:00:00	Average		Month	Taverage	Hraverage
1988	1	1	34.6	18.2	16.4	22.8	33.2	27.2	27.6	22.2	27.8	26.4	25.5	95	66	94	85	26.3	33.7	33.9	31.3	22	26.1	26.1	24.7		January	27.0469	75.5472
1988	1	2	33.4	17.8	15.6	22	32.6	26.2	26.8	21.8	26.4	24.6	24.3	98	62	88	83	26	30.3	29.8	28.7	21.7	24.3	24	23.3		February	28.0476	74.3645
1988	1	3	33.6	17.6	16	21.4	31.4	26.8	26.6	20.2	27.8	24.6	24.2	90	76	84	83	22.9	34.9	29.5	29.1	19.6	26.7	23.8	23.4		March	28.3065	73.4839
1988	1	4	34.6	17.2	17.4	21.6	32.4	28.2	27.6	20.4	25.2	25.8	23.8	90	56	83	76	23.2	27.3	31.6	27.3	19.9	22.5	25	22.4		April	28.69	75.9
1988	1	5	34.4	16.6	17.8	21.2	33.8	27.2	27.4	20.8	24.8	24.6	23.4	97	48	81	75	24.3	25.3	29.2	26.3	20.6	21.3	23.6	21.9		May	28.2037	78.8375
1988	1	6	33.6	16.8	16.8	21.4	32.4	26.6	26.8	20.8	26.2	25.2	24.1	95	61	89	82	24.2	29.9	31.1	28.4	20.5	24	24.7	23.1		June	26.9496	78.3424
1988	1	7	33.2	17	16.2	21.6	32.2	27.2	27.1	21	26.2	25.6	24.3	95	62	88	82	24.5	30	31.7	28.7	20.7	24.1	25	23.3		July	27.2706	79.0195
1988	1	8	35.2	18.2	17	21.8	32	28.2	27.5	21.4	25.4	24.4	23.7	97	59	73	76	25.2	28	28	27.1	21.2	23	23	22.4		August	26.5793	82.2978
1988	1	9	34.4	18.2	16.2	23.8	32.6	26.2	27.2	22.8	25.8	24.6	24.4	92	58	88	79	27.1	28.7	29.8	28.5	22.4	23.3	24	23.3		September	26.8167	83.4
1988	1	10	34.8	17.2	17.6	21.8	33.2	28.2	27.9	20.6	26.2	25	23.9	90	58	77	75	23.5	29.3	29.5	27.4	20.1	23.7	23.8	22.5		October	26.1777	84.6675
1988	1	11	33.6	17.4	16.2	21	32.4	26.4	26.5	20.8	24.6	25.6	23.7	98	53	94	82	24.4	25.7	32.3	27.5	20.7	21.6	25.3	22.5		November	25.5296	80.3682
1988	1	12	33.8	17.8	16	21.2	32.8	25.8	26.4	21	24.8	23.6	23.1	98	52	83	78	24.7	26	27.7	26.1	20.9	21.7	22.7	21.8		December	24.8446	77.3825
1988	1	13	34.6	16.8	17.8	20.4	33.8	28.2	27.6	20	24.2	23.6	22.6	96	45	68	70	23.1	23.8	26.1	24.3	19.8	20.3	21.8	20.6
1988	1	14	33.6	17.2	16.4	20.6	32.8	27.2	27	20.4	24.8	23.4	22.9	98	52	73	74	23.8	26	26.2	25.3	20.3	21.7	21.9	21.3
1988	1	15	33.8	17.6	16.2	21.2	32.6	26.8	26.8	20.8	25.2	24.4	23.5	97	55	82	78	24.3	27.1	29	26.8	20.6	22.4	23.5	22.2
1988	1	16	33.6	18.8	14.8	23.4	32.2	28.2	28	22.8	25.2	24.6	24.2	95	57	75	76	27.3	27.4	28.5	27.7	22.6	22.6	23.3	22.8
1988	1	17	34	18.4	15.6	22.6	33.2	28.2	28.1	20	24.6	23.2	22.6	79	50	66	65	21.6	25.2	25.1	24	18.8	21.2	21.2	20.4
1988	1	18	33.6	18	15.6	22.2	32.4	27.2	27.3	20.8	24.8	23.8	23.1	88	54	75	73	23.6	26.2	27.2	25.7	20.2	21.9	22.5	21.5
1988	1	19	34.2	18.2	16	22	21.6774	28.6	17.4534	21.6	23.6657	26.6	21.5622	97	55.2715	86	70.9632	25.5	27.0995	33.5	25.309	21.4	21.6583	25.9	20.5438
1988	1	20	33.8	17.2	16.6	21.8	32.8	28.4	27.8	20.6	24.6	23.2	22.8	90	51	65	69	23.5	25.5	25	24.6	20.1	21.4	21.1	20.8
1988	1	21	34.2	17.4	16.8	21.4	33	26.8	27	20	24.2	23.6	22.6	88	48	77	71	22.4	24.3	27	24.6	19.3	20.7	22.3	20.8
1988	1	22	33.8	17.6	16.2	21.2	32.6	28.6	27.8	20.4	23.8	24.8	23	93	48	74	72	23.4	23.6	28.8	25.3	20	20.2	23.4	21.2
1988	1	23	34.2	16.8	17.4	20.2	32	28.2	27.2	19	23.6	24.6	22.4	89	50	75	71	21.2	23.5	28.5	24.4	18.4	20.1	23.3	20.6
1988	1	24	34.4	16.2	18.2	20.6	33.2	27.6	27.3	19.4	25.4	24.8	23.2	90	54	80	74	21.7	27.2	29.4	26.1	18.8	22.5	23.8	21.7
1988	1	25	34.2	16.2	18	20	33.2	28.6	27.6	19.4	23.8	24	22.4	95	46	68	70	22.1	23.2	26.8	24	19.1	19.9	22.2	20.4
1988	1	26	33.2	17.2	16	21.4	31.6	27.6	27	21	24	23.6	22.9	97	53	72	74	24.6	24.8	26.5	25.3	20.8	20.9	22	21.3
1988	1	27	34.6	16.4	18.2	20.8	33.2	28.8	27.9	19.6	24.6	25.4	23.2	90	50	76	72	22	25.2	30.2	25.8	19	21.2	24.2	21.5
1988	1	28	34.2	17.6	16.6	21	32.4	28	27.4	20.4	25	24.4	23.3	95	55	75	75	23.6	26.7	28.2	26.1	20.1	22.2	23	21.8
1988	1	29	34	17.2	16.8	20.8	33.4	28.6	27.9	20.6	25.6	25.8	24	98	54	80	77	24.1	27.6	31.3	27.7	20.5	22.7	24.8	22.7
1988	1	30	33.8	17.8	16	21.4	32.8	27.8	27.4	20	26.2	25.8	24	88	60	85	78	22.4	29.6	31.9	28	19.3	23.9	25.1	22.8
1988	1	31	34.6	17.2	17.4	22.2	33.2	29.2	28.5	21.6	26.2	25.8	24.5	95	58	76	76	25.4	29.3	30.9	28.6	21.3	23.7	24.6	23.2
1988	2	1	35	17.2	17.8	21.2	34.2	28.8	28.3	20.8	26.2	25.4	24.1	97	53	76	75	24.3	28.7	30.2	27.7	20.6	23.3	24.2	22.7
1988	2	2	35.6	17.4	18.2	22	34.2	29.2	28.7	21.8	26.2	25.6	24.5	98	53	75	76	26	28.7	30.4	28.4	21.7	23.3	24.3	23.1
1988	2	3	34.6	18.2	16.4	22.8	34	27.6	28	22	25.4	24.2	23.9	93	50	76	73	25.9	26.7	27.9	26.8	21.7	22.2	22.9	22.2
1988	2	4	33.6	17.8	15.8	21.8	32.6	28.6	27.9	21.4	25.2	24.4	23.7	97	55	71	74	25.2	27.1	27.8	26.7	21.2	22.4	22.8	22.2
1988	2	5	33.2	17.4	15.8	22.4	32.8	29.2	28.4	21.4	25.6	24.2	23.7	92	56	66	71	24.8	28	26.9	26.6	21	23	22.3	22.1
1988	2	6	34.8	18.6	16.2	22.2	33.4	28.8	28.3	21.4	24.8	24.6	23.6	93	50	71	71	24.9	25.6	28.1	26.2	21.1	21.5	23	21.8
1988	2	7	34.4	18.8	15.6	22.6	33.6	29.4	28.8	22	26.2	26.2	24.8	95	56	78	76	26	29.1	31.9	29	21.8	23.6	25.1	23.5
1988	2	8	35.8	19.2	16.6	22.4	34.8	28.6	28.6	22	26.8	23.6	24.1	97	54	66	72	26.2	29.9	25.8	27.3	21.8	24	21.6	22.5
1988	2	9	34.6	19.2	15.4	23	33	29.8	28.9	22.6	26.2	25.4	24.7	97	59	70	75	27.1	29.5	29.5	28.7	22.4	23.8	23.8	23.4
1988	2	10	35.8	19.8	16	23.4	34	28.6	28.6	23	26.2	25.6	24.9	97	54	79	77	27.8	28.8	30.8	29.1	22.8	23.4	24.5	23.6
1988	2	11	33.2	19.2	14	23.2	32.4	27.8	27.8	22.8	25.8	24.2	24.3	97	59	74	77	27.5	28.8	27.8	28	22.6	23.4	22.8	23
1988	2	12	33.8	18.8	15	22	32.2	28.6	27.9	21.4	25.4	24.2	23.7	95	58	70	74	25.1	27.9	27.3	26.7	21.1	22.9	22.5	22.2
1988	2	13	34	19.2	14.8	23.6	33.2	28.2	28.3	23.2	25.2	25.4	24.6	97	53	80	76	28.2	26.7	30.6	28.5	23	22.2	24.4	23.2
1988	2	14	34.6	19.4	15.2	23.8	33.4	28.8	28.7	23.2	26.2	25.2	24.9	95	57	75	76	28	29.2	29.6	29	23	23.7	23.9	23.5
1988	2	15	35.4	19.8	15.6	23.2	34.4	29.6	29.2	22.4	25.6	24	24	93	50	63	69	26.5	27	26.1	26.5	22.1	22.3	21.8	22.1
1988	2	16	35.6	18.8	16.8	23.4	34.2	29.8	29.3	22.8	26.4	24.6	24.6	95	54	65	72	27.3	29.2	27.5	28	22.6	23.7	22.6	22.9
1988	2	17	35.2	19.2	16	22.6	34.2	29.8	29.1	22	26.2	25	24.4	95	53	68	72	26	28.7	28.5	27.7	21.8	23.3	23.2	22.8
1988	2	18	35.2	18.2	17	21.2	33.4	28.6	28	20.6	25.4	24.4	23.5	95	53	71	73	23.9	27.1	27.8	26.2	20.3	22.4	22.8	21.9
1988	2	19	34.4	18.6	15.8	22	33.2	27.8	27.7	21.6	25.8	24.2	23.9	97	56	74	76	25.5	28.3	27.8	27.2	21.4	23.1	22.8	22.5
1988	2	20	34.8	18	16.8	21.6	33.2	28.8	28.1	21	26	25.2	24.1	95	57	75	75	24.5	28.8	29.6	27.6	20.7	23.4	23.9	22.7
1988	2	21	35.2	19	16.2	22.6	34.2	29.6	29	22.2	26.2	25.4	24.6	97	53	71	74	26.5	28.7	29.6	28.3	22	23.3	23.9	23.1
1988	2	22	33.6	20.4	13.2	23.8	23.762	29.2	19.9336	23.2	24.8371	26.4	22.7119	95	56.2383	80	72.2051	28	28.7117	32.5	26.9909	23	22.7189	25.5	21.7573
1988	2	23	34.4	19.8	14.6	23.2	33.4	28.8	28.5	22.8	25.4	24.2	24.1	97	53	69	73	27.5	27.1	27.1	27.2	22.6	22.4	22.4	22.5
1988	2	24	34.4	20	14.4	23.6	32	29.8	28.8	23	25.6	25.6	24.7	95	60	72	76	27.7	28.6	30	28.7	22.8	23.3	24.1	23.4
1988	2	25	33.6	19.8	13.8	24.8	31.8	27	27.6	22.8	25	24.4	24.1	84	58	81	74	26.4	27.1	28.8	27.5	22	22.4	23.4	22.6
1988	2	26	33.6	19.2	14.4	24.6	31.6	28	28	23.6	24.8	25.8	24.7	92	58	84	78	28.4	26.8	31.7	29	23.2	22.2	25	23.5
1988	2	27	31.8	18.8	13	23.4	30.8	27	27	22.8	25	23.8	23.9	95	63	77	78	27.3	27.8	27.3	27.5	22.6	22.8	22.6	22.7
1988	2	28	32.2	18.2	14	23	31.2	28.6	27.9	22.8	25.2	24.4	24.1	98	62	71	77	27.6	28	27.8	27.8	22.7	23	22.8	22.8
1988	2	29	33	17.6	15.4	20.4	32.4	26.2	26.3	20.2	24.4	23.8	22.8	98	52	82	77	23.5	25.2	27.9	25.5	20.1	21.2	22.9	21.4
1988	3	1	34.6	16.8	17.8	21.4	33.4	28.6	28	21.2	24	23.6	22.9	98	46	66	70	25	23.6	25.8	24.8	21.1	20.1	21.6	21
1988	3	2	34	17.8	16.2	23.4	33.4	27.2	27.8	22.6	25.2	24.4	24.1	93	52	80	75	26.9	26.6	28.7	27.4	22.3	22.1	23.4	22.6
1988	3	3	35.4	17.6	17.8	22.2	34.2	29.6	28.9	21.4	25.2	24.6	23.7	93	48	67	69	24.9	26.1	27.6	26.2	21.1	21.8	22.7	21.8
1988	3	4	35.6	18.6	17	22.4	34.8	28.6	28.6	21.8	25.8	24.2	23.9	95	49	70	71	25.7	27.2	27.3	26.7	21.5	22.5	22.5	22.2
1988	3	5	36	17.4	18.6	22.6	35.4	29.8	29.4	21.4	26.2	25.4	24.3	90	49	70	70	24.7	27.9	29.5	27.3	20.9	22.9	23.8	22.5
1988	3	6	33.8	18.4	15.4	22	32.6	28.6	28	21.8	25.2	24.4	23.8	98	55	71	75	26	27.1	27.8	26.9	21.7	22.4	22.8	22.3
1988	3	7	33.2	17.2	16	21	31.6	27.2	26.8	20.8	24.2	23.6	22.9	98	54	74	76	24.4	25.3	26.7	25.5	20.7	21.3	22.2	21.4
1988	3	8	34.2	17.8	16.4	21.6	33.2	29.6	28.5	21	25.4	24.4	23.6	95	54	65	71	24.5	27.2	27.1	26.3	20.7	22.5	22.4	21.9
1988	3	9	33.8	18.2	15.6	22	32.8	28.2	27.8	21.6	25.2	24.4	23.7	97	54	73	75	25.5	27	28	26.8	21.4	22.3	23	22.2
1988	3	10	34.4	18	16.4	23.2	33.4	29.2	28.8	22.6	26.2	25.4	24.7	95	57	74	75	27	29.2	29.9	28.7	22.4	23.7	24	23.4
1988	3	11	35.2	18.2	17	23.2	34.4	28.8	28.8	22.6	26.2	24.8	24.5	95	53	72	73	27	28.5	28.6	28.1	22.4	23.3	23.3	23
1988	3	12	35.4	18.6	16.8	22.6	34.2	29.8	29.1	22.2	25.4	24.6	24.1	97	49	65	71	26.5	26.6	27.5	26.8	22	22.1	22.6	22.3
1988	3	13	34.8	20.2	14.6	24.8	33.4	27.8	28.5	23.4	25.2	24.4	24.3	89	52	76	72	27.8	26.6	28.3	27.6	22.9	22.1	23.1	22.7
1988	3	14	34	20	14	24.6	33.2	26.8	27.9	23.2	25.8	24.2	24.4	89	56	81	75	27.5	28.3	28.5	28.1	22.6	23.1	23.2	23
1988	3	15	33.6	20.6	13	24.8	31	27.2	27.5	23.8	26	25	24.9	92	67	84	81	28.8	30.3	30.2	29.8	23.4	24.2	24.2	24
1988	3	16	34.6	19.8	14.8	23.8	33.2	29.4	29	23.4	26.6	25.4	25.1	97	60	73	76	28.5	30.4	29.8	29.6	23.2	24.3	24	23.8
1988	3	17	35.4	19	16.4	22.8	33.8	28.6	28.5	22	25.2	24.4	23.9	93	50	71	71	25.9	26.3	27.8	26.7	21.7	21.9	22.8	22.1
1988	3	18	35.6	19.2	16.4	23.2	34.8	29.8	29.4	22.8	26.8	23.6	24.4	97	54	60	70	27.5	29.9	25	27.5	22.6	24	21.1	22.6
1988	3	19	36.4	18.8	17.6	22	35.2	28.6	28.6	21.4	26.2	25.4	24.3	95	49	77	74	25.1	28	30.3	27.8	21.1	23	24.3	22.8
1988	3	20	33.6	18.2	15.4	21.2	32.4	29.6	28.2	20.8	24.6	25.6	23.7	97	53	73	74	24.3	25.7	30.1	26.7	20.6	21.6	24.2	22.1
1988	3	21	34.8	18.4	16.4	23	33.2	27.8	28	22.6	26.2	25.4	24.7	97	58	83	79	27.1	29.3	30.8	29.1	22.4	23.7	24.6	23.6
1988	3	22	34.6	19.4	15.2	23.2	33.4	29.6	29	22.8	25.2	24.4	24.1	97	52	65	71	27.5	26.6	27.1	27	22.6	22.1	22.4	22.4
1988	3	23	35.2	18.8	16.4	22.8	34	28.6	28.5	22.2	25.8	24.4	24.1	95	52	71	73	26.3	27.7	27.8	27.3	22	22.8	22.8	22.5
1988	3	24	35.4	18.2	17.2	22.6	34.2	27.8	28.1	21.8	25.6	24.2	23.9	93	50	74	73	25.6	27.1	27.8	26.8	21.5	22.4	22.8	22.2
1988	3	25	36.2	18	18.2	22	35.2	28.6	28.6	21.6	26	25.4	24.3	97	48	77	74	25.5	27.5	30.3	27.8	21.4	22.6	24.3	22.8
1988	3	26	35.2	18.6	16.6	22	34.4	27.8	28	21.4	25.2	24.4	23.7	95	48	76	73	25.1	25.9	28.3	26.4	21.1	21.7	23.1	22
1988	3	27	35.6	18.2	17.4	21.6	34.2	28.6	28.3	20.2	24.6	23.4	22.7	88	46	65	66	22.7	24.5	25.3	24.2	19.6	20.8	21.3	20.5
1988	3	28	34.8	19.4	15.4	23.2	33.6	26.6	27.5	22.4	25.6	24.8	24.3	93	53	86	78	26.5	27.5	30.1	28	22.1	22.6	24.1	23
1988	3	29	34.8	20.2	14.6	24.2	33.6	27.6	28.3	23.2	25.6	24.8	24.5	92	53	80	75	27.8	27.5	29.4	28.2	22.8	22.6	23.8	23.1
1988	3	30	33.8	19.2	14.6	23.4	32.8	29.4	28.8	22.4	26.2	25.4	24.7	92	60	73	75	26.4	29.6	29.8	28.6	22	23.9	24	23.3
1988	3	31	35.6	19.6	16	23.4	34.4	28.6	28.8	22.8	24.6	25.4	24.3	95	45	77	72	27.3	24.4	30.3	27.3	22.6	20.7	24.3	22.5
1988	4	1	34.4	18.4	16	23.4	33.2	28.8	28.5	22.8	25.4	24.6	24.3	95	54	71	73	27.3	27.2	28.1	27.6	22.6	22.5	23	22.7
1988	4	2	35.8	18.6	17.2	23.8	34.4	27.8	28.5	23.2	26.8	23.6	24.5	95	55	70	74	28	30.2	26.3	28.2	23	24.2	21.9	23
1988	4	3	36.2	19.4	16.8	24.8	35.4	29.4	29.8	23.8	27.6	25.6	25.7	92	55	74	74	28.8	31.7	30.3	30.3	23.4	25	24.3	24.2
1988	4	4	34.6	19	15.6	24.2	33.8	28.6	28.8	23.8	25.6	24.4	24.6	97	52	71	73	29.2	27.4	27.8	28.1	23.6	22.6	22.8	23
1988	4	5	34.8	19.2	15.6	24.2	33.4	29.2	29	23.8	25.8	24.4	24.7	97	55	68	73	29.2	28.1	27.4	28.2	23.6	23	22.6	23.1
1988	4	6	35.6	19.8	15.8	24.4	33.2	26.8	27.8	23.8	26	25.4	25.1	95	57	89	80	29.1	28.8	31.5	29.8	23.6	23.4	24.9	24
1988	4	7	33.8	20	13.8	24.4	32.6	27.2	27.9	24	25.8	23.8	24.5	97	58	75	77	29.6	28.7	27.2	28.5	23.9	23.3	22.5	23.2
1988	4	8	33.2	20.6	12.6	25.4	32	28.6	28.6	24.8	26.8	25.6	25.7	95	67	79	80	30.9	31.8	30.8	31.2	24.6	25.1	24.5	24.7
1988	4	9	32.2	20.2	12	25	31.6	28	28.1	24.6	26.4	25.6	25.5	97	67	83	82	30.6	30.9	31.2	30.9	24.5	24.6	24.8	24.6
1988	4	10	34.2	21.2	13	25.4	33.4	27.2	28.3	24.8	26.6	24.4	25.3	95	59	80	78	30.9	30.3	28.7	30	24.6	24.3	23.4	24.1
1988	4	11	34.2	20	14.2	24.8	33.2	27.4	28.2	23.8	26	25.2	25	92	57	84	78	28.8	28.8	30.6	29.4	23.4	23.4	24.4	23.8
1988	4	12	35.2	21.2	14	25.4	34.2	25.8	27.8	24.8	23.4	24.6	24.3	95	40	91	75	30.9	21.6	30.1	27.5	24.6	18.7	24.2	22.5
1988	4	13	34.8	20.6	14.2	25.4	33.8	27.2	28.4	24.8	25.2	24.4	24.8	95	50	80	75	30.9	26.3	28.7	28.6	24.6	21.9	23.4	23.3
1988	4	14	33.6	21	12.6	25.4	32.8	28	28.5	24.2	25.2	24.8	24.7	91	54	77	74	29.4	27	29.2	28.5	23.8	22.3	23.6	23.2
1988	4	15	34.4	21.2	13.2	26.2	33.4	27.2	28.5	24.4	25.6	24.4	24.8	86	54	80	73	29.3	27.6	28.7	28.6	23.7	22.7	23.4	23.3
1988	4	16	34.8	21.8	13	25.6	33.6	28.6	29.1	24.2	26.2	25.8	25.4	89	56	80	75	29.3	29.1	31.3	29.9	23.7	23.6	24.8	24
1988	4	17	35.8	20.6	15.2	24.6	34.4	27.2	28.4	23.2	26.2	25.4	24.9	89	53	87	76	27.5	28.5	31.2	29.1	22.6	23.3	24.8	23.6
1988	4	18	36.4	21.6	14.8	25.4	35.6	26.8	28.6	24.6	25.2	24.4	24.7	94	43	82	73	30.4	25.1	29	28.2	24.3	21.2	23.5	23
1988	4	19	36.2	21.2	15	25.8	35.2	28.8	29.6	24.8	26.2	26.4	25.8	92	49	83	75	30.6	28	32.8	30.5	24.4	23	25.6	24.3
1988	4	20	36.4	20.8	15.6	25.4	35	28.2	29.2	24.8	26.4	25.4	25.5	95	51	80	75	30.9	28.7	30.6	30	24.6	23.3	24.4	24.1
1988	4	21	34.6	20.6	14	24	33.4	26	27.4	23.4	26.6	25.2	25.1	95	59	94	83	28.4	30.3	31.5	30.1	23.2	24.3	24.9	24.1
1988	4	22	33.2	19.4	13.8	24.9	32.4	27.2	27.9	24.2	26.8	24.4	25.1	94	65	80	80	29.7	31.5	28.7	30	23.9	24.9	23.4	24.1
1988	4	23	35.6	19.2	16.4	24.4	34.4	28.6	29	23.4	26.8	25.4	25.2	92	55	77	75	28.1	30.2	30.3	29.5	23	24.2	24.3	23.8
1988	4	24	35.2	19.6	15.6	24.8	34	29.2	29.3	23.8	26.2	25.6	25.2	92	54	75	74	28.8	28.8	30.4	29.3	23.4	23.4	24.3	23.7
1988	4	25	35.6	20.2	15.4	25.4	34.2	29.6	29.7	24.2	26.2	25.8	25.4	91	53	74	73	29.4	28.7	30.7	29.6	23.8	23.3	24.5	23.9
1988	4	26	33.2	21.2	12	25.6	32.4	28.6	28.8	24.6	26.4	25.6	25.5	92	63	79	78	30.2	30.4	30.8	30.5	24.2	24.3	24.5	24.4
1988	4	27	35.2	21.4	13.8	26.2	33.6	29.6	29.8	25.2	26.6	25.6	25.8	92	58	73	74	31.4	30.2	30.1	30.6	24.8	24.2	24.2	24.4
1988	4	28	34.8	20	14.8	25	33.4	28.6	28.9	24.2	26.2	25.4	25.3	94	57	77	76	29.7	29.2	30.3	29.7	23.9	23.7	24.3	23.9
1988	4	29	35.8	20.6	15.2	26	34.4	28.8	29.5	25.2	27.2	26.6	26.3	94	58	84	79	31.5	31.3	33.3	32	24.9	24.8	25.9	25.2
1988	4	30	34.2	21.4	12.8	26.6	33.6	27.2	28.6	25.4	25.6	23.8	24.9	91	53	75	73	31.6	27.5	27.2	28.8	25	22.6	22.5	23.4
1988	5	1	34.2	21.2	13	24.4	33.4	28.6	28.8	23.6	25.2	24.8	24.5	94	52	74	73	28.6	26.6	28.8	28	23.3	22.1	23.4	22.9
1988	5	2	35.6	19.8	15.8	23.2	34.6	29.2	29	21.8	26.2	25.4	24.5	89	52	74	71	25.2	28.4	29.9	27.8	21.2	23.2	24	22.8
1988	5	3	35.6	19.2	16.4	24.6	33.8	28	28.6	23.4	27.8	25.8	25.7	90	63	84	79	28	33.3	31.7	31	22.9	25.9	25	24.6
1988	5	4	34.2	19.8	14.4	25.4	33.4	26.2	27.8	24.6	26.8	25.8	25.7	94	60	97	84	30.4	30.8	32.9	31.4	24.3	24.6	25.7	24.8
1988	5	5	33.4	18.6	14.8	24.2	32.6	27.2	27.8	23.6	26.2	25.4	25.1	95	60	87	81	28.7	29.7	31.2	29.9	23.4	24	24.8	24
1988	5	6	32.2	18.8	13.4	24.6	31.4	27.6	27.8	23.8	26.6	25.2	25.2	94	69	82	82	28.9	31.6	30.4	30.3	23.5	25	24.3	24.3
1988	5	7	34.2	20.4	13.8	26.2	31.8	28.2	28.6	25.4	26.4	25.8	25.9	94	66	83	81	31.9	30.8	31.6	31.4	25.1	24.5	25	24.9
1988	5	8	34.2	20.8	13.4	25.2	32.6	28.6	28.8	24.6	26.6	25.4	25.5	95	63	77	78	30.5	30.8	30.3	30.5	24.4	24.5	24.3	24.4
1988	5	9	33.4	21	12.4	26.2	20.6716	27.6	17.6135	25.4	25.6	24.4	25.1	94	54.5352	77	65.9637	31.9	26.1428	28.4	25.3966	25.1	20.519	23.2	20.0308
1988	5	10	33.6	20	13.6	25.8	32.6	26.6	27.9	24.8	26.6	25.4	25.6	92	63	91	82	30.6	30.8	31.6	31	24.4	24.5	25	24.7
1988	5	11	34.2	21.4	12.8	26.4	33.2	27.6	28.7	25.2	27.2	26.4	26.3	91	63	91	82	31.2	32.1	33.6	32.3	24.8	25.2	26	25.3
1988	5	12	34	21.8	12.2	24.2	32.6	26.8	27.6	23.6	27.2	25.8	25.5	95	66	92	85	28.7	32.5	32.5	31.2	23.4	25.4	25.5	24.8
1988	5	13	34.6	19.6	15	24.6	32.6	27.2	27.9	24.2	27.2	26.4	25.9	97	66	94	86	29.9	32.5	33.9	32.1	24.1	25.4	26.1	25.2
1988	5	14	33.8	19.8	14	25.4	32.2	27.6	28.2	24.6	26.2	25.4	25.4	94	62	84	80	30.4	30	31	30.4	24.3	24.1	24.6	24.3
1988	5	15	34.6	20.4	14.2	25.8	33.4	27.8	28.7	24.8	26.2	25.4	25.5	92	57	83	77	30.6	29.2	30.8	30.2	24.4	23.7	24.6	24.2
1988	5	16	35.2	19.4	15.8	25.2	33.6	28.8	29.1	24.4	27.2	26.4	26	94	61	83	79	30	31.8	32.8	31.5	24.1	25.1	25.6	24.9
1988	5	17	33.8	21.2	12.6	26	32.6	28.6	29	25.4	26.2	26.4	26	95	60	84	80	32	29.7	32.9	31.6	25.2	24	25.7	24.9
1988	5	18	34	20.2	13.8	26.2	33.2	27.6	28.7	25	26.8	24.8	25.5	91	61	80	77	30.9	31	29.4	30.4	24.6	24.6	23.8	24.3
1988	5	19	33.8	19.8	14	25.4	31.8	26.6	27.6	24.2	26.2	25.2	25.2	91	64	89	81	29.4	30.3	31.1	30.3	23.8	24.2	24.7	24.2
1988	5	20	33.8	20.8	13	25	32.2	28.6	28.6	24.2	25.8	24.4	24.8	94	60	71	75	29.7	28.9	27.8	28.8	23.9	23.5	22.8	23.4
1988	5	21	33.8	20.4	13.4	25.6	31.2	28.8	28.6	25	26.8	26	25.9	95	71	80	82	31.3	32.3	31.7	31.8	24.8	25.3	25	25.1
1988	5	22	34.2	21	13.2	26	32.6	28.6	29	25.4	26.6	25.4	25.8	95	63	77	78	32	30.8	30.3	31	25.2	24.5	24.3	24.7
1988	5	23	35	20.6	14.4	25.6	33.4	28	28.8	24.4	26.8	26.4	25.9	91	60	88	80	29.7	30.8	33.3	31.3	24	24.6	25.9	24.8
1988	5	24	35.2	19.6	15.6	24.8	33.8	28.6	29	23	27.2	26.8	25.7	86	60	87	78	26.9	31.7	34	30.9	22.3	25	26.2	24.5
1988	5	25	35.6	20.8	14.8	26	34.4	28.6	29.4	25.4	26.8	25.6	25.9	95	55	79	77	32	30.2	30.8	31	25.2	24.2	24.5	24.6
1988	5	26	34.6	21.6	13	25.8	33.4	28.8	29.2	24.6	27.4	26.2	26.1	91	63	82	78	30.1	32.5	32.3	31.6	24.2	25.4	25.3	25
1988	5	27	33.8	20.6	13.2	25.4	32.4	27.6	28.3	24.8	26.8	25.4	25.7	95	65	84	81	30.9	31.5	31	31.1	24.6	24.9	24.6	24.7
1988	5	28	34.2	21.2	13	25.4	32.2	29.2	29	24.8	27.2	26.6	26.2	95	68	82	82	30.9	32.7	33.1	32.2	24.6	25.6	25.7	25.3
1988	5	29	33.2	20.2	13	24.8	32.4	27.6	28.1	24.2	26	24.4	24.9	95	60	77	78	29.8	29.3	28.4	29.2	24	23.7	23.2	23.6
1988	5	30	35	20.4	14.6	25	34.4	29.4	29.5	24.6	27.2	26.4	26.1	97	58	79	78	30.6	31.3	32.4	31.4	24.5	24.8	25.4	24.9
1988	5	31	34.6	20.6	14	25.4	33.8	24.6	27.1	24.6	26.8	23.8	25.1	94	58	94	82	30.4	30.6	28.9	30	24.3	24.4	23.5	24.1
1988	6	1	34.6	20	14.6	25.4	33.4	28.6	29	24.6	26.1	25.4	25.4	94	56	77	76	30.4	28.9	30.3	29.9	24.3	23.5	24.3	24
1988	6	2	39.2	20.6	18.6	25.3	28.6	25.6	26.3	24.5	23.2	22.8	23.5	94	63	79	79	30.2	24.8	25.9	27	24.2	21	21.7	22.3
1988	6	3	31.6	21.2	10.4	24.6	30.4	26	26.8	24.4	25.8	24.4	24.9	98	69	88	85	30.4	30.1	29.5	30	24.3	24.2	23.8	24.1
1988	6	4	35	19.6	15.4	24.8	34.4	24.4	27	23.8	25.4	23.4	24.2	92	49	92	78	28.8	26.4	28.1	27.8	23.4	22	23	22.8
1988	6	5	33.8	19	14.8	24	32.4	29.6	28.9	23.4	26.2	25.6	25.1	95	61	73	76	28.4	29.9	30.1	29.5	23.2	24	24.2	23.8
1988	6	6	35.2	19.8	15.4	24.8	34.4	28.4	29	24.2	26.2	25.8	25.4	95	53	81	76	29.8	28.5	31.5	29.9	24	23.3	24.9	24
1988	6	7	35	19.6	15.4	25.2	34	28.6	29.1	23.6	27.2	26.2	25.7	88	59	83	77	28.1	31.5	32.4	30.7	23	24.9	25.4	24.4
1988	6	8	34.4	20	14.4	24.6	18.564	17.6332	15.4379	23.8	23.7777	22.2966	22.3027	94	52.9614	76.6402	64.7267	28.9	25.6896	27.2641	24.5258	23.5	20.203	21.6757	19.4823
1988	6	9	36.8	20.8	16	25	35.4	27.2	28.7	24.2	24.6	25.2	24.7	94	41	85	73	29.7	23.7	30.7	28	23.9	20.2	24.5	22.9
1988	6	10	34.6	19.8	14.8	24.6	32.4	28.6	28.6	24.2	27.2	26	25.8	97	67	81	82	29.9	32.6	31.9	31.5	24.1	25.5	25.1	24.9
1988	6	11	32.2	18.8	13.4	24.4	31.6	27.2	27.6	23.4	24.4	25.6	24.5	92	55	88	78	28.1	25.8	31.7	28.5	23	21.6	25	23.2
1988	6	12	30.6	19.4	11.2	23.4	29.4	26.6	26.5	22.8	23.6	24.4	23.6	95	62	84	80	27.3	25.3	29.1	27.2	22.6	21.3	23.6	22.5
1988	6	13	33.8	18.6	15.2	24.2	32.4	27.6	28	23.6	25	24.4	24.3	95	55	77	76	28.7	26.7	28.4	28	23.4	22.2	23.2	22.9
1988	6	14	33.2	18	15.2	24.6	31.6	28.6	28.4	23.8	26.6	25.6	25.3	94	68	79	80	28.9	31.5	30.8	30.4	23.5	24.9	24.5	24.3
1988	6	15	33.2	18.8	14.4	24.8	32	27.2	27.8	23.6	26.4	24.8	24.9	91	65	82	79	28.3	30.7	29.7	29.6	23.1	24.5	23.9	23.8
1988	6	16	22.4523	17.8	4.65231	23.8	33.4	18.2004	18.1488	22.8	24.9719	23.1741	22.7863	92	58.8995	77.1669	69.5439	27.1	28.5378	28.8044	26.6254	22.4	22.3641	22.5761	21.069
1988	6	17	32.4	18.6	13.8	23.8	31.2	27.2	27.4	22.6	25.6	24.8	24.3	90	64	82	79	26.6	29.1	29.7	28.5	22.1	23.6	23.9	23.2
1988	6	18	30.4	20	10.4	24.2	29.6	27.4	27.1	23.6	25.2	24.4	24.4	95	70	78	81	28.7	29.1	28.6	28.8	23.4	23.6	23.3	23.4
1988	6	19	32.2	20.6	11.6	25.8	31.6	26.8	27.8	24.4	24.6	23.4	24.1	89	57	75	74	29.6	26.3	26.5	27.5	23.9	21.9	22	22.6
1988	6	20	30.6	19.2	11.4	24.6	28.2	27.2	26.8	24	25.4	23.6	24.3	95	80	74	83	29.4	30.6	26.7	28.9	23.8	24.4	22.2	23.5
1988	6	21	32.4	18.8	13.6	23.2	31.6	27.6	27.5	22.8	25.2	26.2	24.7	97	60	90	82	27.5	27.8	33.1	29.4	22.6	22.8	25.7	23.7
1988	6	22	32.8	20.8	12	25.2	31.6	28.6	28.5	24.4	26.6	25.4	25.5	94	68	77	80	30	31.5	30.3	30.6	24.1	24.9	24.3	24.4
1988	6	23	34.6	20.6	14	25.4	33.2	27.2	28.3	24.4	25.4	24.4	24.7	92	54	80	75	29.9	27.2	28.7	28.6	24	22.5	23.4	23.3
1988	6	24	32.6	19	13.6	23.8	31	26.8	27.1	23.4	26.2	24.8	24.8	97	69	85	83	28.5	30.8	30	29.8	23.2	24.5	24.1	24
1988	6	25	30.8	19.4	11.4	23.8	29.6	27.2	27	23.2	25.2	24.6	24.3	95	70	81	82	28	29.1	29.2	28.8	23	23.6	23.6	23.4
1988	6	26	30.2	19.2	11	24	28.6	26.4	26.4	23.2	23.4	22.8	23.1	94	65	74	77	27.9	25.3	25.3	26.2	22.9	21.3	21.3	21.8
1988	6	27	31.8	19.6	12.2	23.6	30.4	26.4	26.7	23.2	25.2	24.4	24.3	97	66	85	83	28.2	28.6	29.2	28.7	23	23.3	23.7	23.3
1988	6	28	32.4	18.8	13.6	23.6	31.6	27.6	27.6	22.6	25.4	24.4	24.1	92	61	77	77	26.7	28.3	28.4	27.8	22.2	23.1	23.2	22.8
1988	6	29	32.8	20	12.8	25.4	31.6	27.2	27.9	24.6	26.6	25.4	25.5	94	68	87	83	30.4	31.5	31.2	31	24.3	24.9	24.8	24.7
1988	6	30	33	19.8	13.2	24.2	32.2	27.4	27.8	23.8	25.8	24	24.5	97	60	76	78	29.2	28.9	27.6	28.6	23.6	23.5	22.7	23.3
1988	7	1	30.4	18.2	12.2	22.6	29.6	26.2	26.2	21.8	25.2	24.4	23.8	93	70	86	83	25.6	29.1	29.3	28	21.5	23.6	23.7	22.9
1988	7	2	31.8	19.8	12	25	30.4	27.4	27.5	24.4	24.8	23.6	24.3	95	64	73	77	30.1	27.6	26.6	28.1	24.2	22.7	22.1	23
1988	7	3	32.6	20.2	12.4	24.6	31.4	25	26.5	24.4	24.6	23.6	24.2	98	57	89	82	30.4	26.4	28.2	28.3	24.3	22	23.1	23.1
1988	7	4	30.6	19.6	11	23.4	29.6	25.6	26	23.2	24.8	23.8	23.9	98	68	86	84	28.3	28.1	28.3	28.2	23.1	23	23.1	23.1
1988	7	5	29.8	19.8	10	23.2	28.6	26.4	26.1	22.8	25.2	24.8	24.3	97	76	88	87	27.5	29.8	30.2	29.2	22.6	24	24.2	23.6
1988	7	6	32	20.8	11.2	24.2	31.2	25.4	26.5	23.4	25.4	23.6	24.1	94	63	86	81	28.2	28.6	27.9	28.2	23.1	23.3	22.9	23.1
1988	7	7	32.4	19.2	13.2	22	31.6	27.4	27.1	21.6	25.2	24.4	23.7	97	60	78	78	25.5	27.8	28.6	27.3	21.4	22.8	23.3	22.5
1988	7	8	34	20.2	13.8	24.2	33	28.4	28.5	23.6	26.6	25.2	25.1	95	61	77	78	28.7	30.5	29.9	29.7	23.4	24.4	24	23.9
1988	7	9	32.8	19.6	13.2	24.6	31.2	28.2	28.1	23.8	25.4	26.6	25.3	94	63	88	82	28.9	28.6	33.7	30.4	23.5	23.3	26.1	24.3
1988	7	10	32.6	20.2	12.4	24.8	31.4	27.2	27.6	24	25.2	24.6	24.6	94	61	81	78	29.3	27.9	29.2	28.8	23.7	22.9	23.6	23.4
1988	7	11	31.8	19.2	12.6	23.8	30.8	28.2	27.8	23.2	26	25.4	24.9	95	68	80	81	28	30.4	30.6	29.7	23	24.3	24.4	23.9
1988	7	12	32.2	20.4	11.8	24.8	31.2	26.8	27.4	23.6	26.4	24.4	24.8	91	69	82	80	28.3	31.2	29	29.5	23.1	24.8	23.5	23.8
1988	7	13	32.4	19.6	12.8	23	31.6	27.2	27.3	22.8	25.8	24.6	24.4	98	63	81	81	27.6	29.3	29.2	28.7	22.7	23.7	23.6	23.4
1988	7	14	33.2	19.4	13.8	22.8	32	28	27.7	22	26	25.2	24.4	93	62	80	79	25.9	29.6	30.2	28.6	21.7	23.9	24.2	23.2
1988	7	15	34.2	19	15.2	23.6	33.2	28.6	28.5	23	26.8	25.4	25.1	95	61	77	78	27.7	31	30.3	29.6	22.8	24.6	24.3	23.9
1988	7	16	33	20.2	12.8	24.4	32	27.8	28	23.8	26.8	25.2	25.3	95	67	81	81	29.1	31.8	30.3	30.4	23.6	25.1	24.3	24.3
1988	7	17	33.6	19.2	14.4	24.6	32.4	28.6	28.6	23.2	25.8	26.4	25.1	89	59	84	77	27.5	28.8	32.9	29.7	22.6	23.4	25.7	23.9
1988	7	18	34.2	19.8	14.4	23.4	33.4	28.4	28.4	22.4	26.6	25.2	24.7	92	59	77	76	26.4	30.3	29.9	28.9	22	24.3	24	23.4
1988	7	19	31.4	20.6	10.8	24.6	30.6	27.2	27.4	23.8	25.2	24.8	24.6	94	65	82	80	28.9	28.4	29.7	29	23.5	23.2	23.9	23.5
1988	7	20	33.6	19	14.6	23.4	32.2	27.2	27.5	23	24.6	25.2	24.3	97	54	85	79	27.8	25.9	30.7	28.1	22.8	21.6	24.5	23
1988	7	21	34	18.6	15.4	22.8	33.2	28.6	28.3	22.2	26.2	25.4	24.6	95	58	77	77	26.3	29.3	30.3	28.7	22	23.7	24.3	23.3
1988	7	22	34.2	19.4	14.8	23.8	33.6	28.6	28.6	22.4	24.4	25.6	24.1	89	47	79	71	26.1	24.4	30.8	27.1	21.8	20.7	24.5	22.4
1988	7	23	32.8	20	12.8	24.4	31.6	28.8	28.4	23.6	26.4	25.2	25.1	94	67	75	78	28.6	30.9	29.6	29.7	23.3	24.6	23.9	23.9
1988	7	24	33.6	21	12.6	24.8	32.4	27.2	27.9	23.8	25.6	24.4	24.6	92	58	80	77	28.8	28.3	28.7	28.6	23.4	23.1	23.4	23.3
1988	7	25	33.8	20.8	13	25.4	32.2	26.4	27.6	24.8	26.8	23.8	25.1	95	66	81	81	30.9	31.6	27.7	30.1	24.6	25	22.8	24.1
1988	7	26	31.6	18.6	13	22.4	30.2	28.4	27.4	22.2	25.8	24.6	24.2	98	71	73	81	26.6	30.3	28.4	28.4	22.1	24.3	23.2	23.2
1988	7	27	31.2	19.6	11.6	24.8	30.4	27.6	27.6	21.4	26	25.4	24.3	74	71	84	76	23.2	30.7	31	28.3	19.9	24.5	24.6	23
1988	7	28	32.8	19	13.8	24	31.8	27.2	27.5	23.6	26.2	25.2	25	97	64	85	82	28.8	30.3	30.7	29.9	23.4	24.2	24.5	24.1
1988	7	29	33.4	19.4	14	24	32.2	27.2	27.7	23.2	25.8	25.8	24.9	94	60	90	81	27.9	28.9	32.3	29.7	22.9	23.5	25.3	23.9
1988	7	30	31.6	18.6	13	24	20.6651	28.6	17.888	22.8	24.1297	25.4	20.7745	90	57.8494	77	65.6055	26.9	28.3369	30.3	24.9826	22.3	22.3492	24.3	19.9158
1988	7	31	32.4	20.2	12.2	25.4	31.4	27.6	28	24.6	26.2	25.4	25.4	94	66	84	81	30.4	30.5	31	30.6	24.3	24.4	24.6	24.4
1988	8	1	32.4	18.4	14	23.4	31	28.6	27.9	23	26.6	25.4	25	97	71	77	82	27.8	31.9	30.3	30	22.8	25.1	24.3	24.1
1988	8	2	32.6	19	13.6	23.6	31.4	24.4	26	23.2	26.2	23.8	24.4	97	66	95	86	28.2	30.5	29.1	29.3	23	24.4	23.6	23.7
1988	8	3	31.2	19.6	11.6	24	30.2	27.2	27.2	23.6	25.6	24.4	24.5	97	69	80	82	28.8	29.8	28.7	29.1	23.4	24	23.4	23.6
1988	8	4	32.8	18.8	14	24.6	31.4	28.6	28.3	23.4	26.8	25.4	25.2	90	70	77	79	28	32.2	30.3	30.1	22.9	25.3	24.3	24.2
1988	8	5	33.6	19.2	14.4	24.4	32.4	27.2	27.8	23.2	25.6	24.4	24.4	90	58	80	76	27.6	28.3	28.7	28.2	22.7	23.1	23.4	23.1
1988	8	6	33.2	18.6	14.6	23.2	32	26.4	27	22.8	25.8	23.8	24.1	97	61	81	79	27.5	29.1	27.7	28.1	22.6	23.6	22.8	23
1988	8	7	33.2	19.6	13.6	24.4	32.4	24.8	26.6	23.4	25.4	23.4	24.1	92	57	89	79	28.1	27.8	27.8	27.9	23	22.8	22.9	22.9
1988	8	8	31.2	18.2	13	22.6	29.8	24.8	25.5	22.4	26.2	23.6	24.1	98	75	91	88	26.9	31.6	28.3	29	22.3	25	23.1	23.5
1988	8	9	31.4	18.4	13	23	30	25.2	25.9	22.8	25.4	24.4	24.2	98	69	94	87	27.6	29.4	30	29	22.7	23.7	24.1	23.5
1988	8	10	32.6	19.2	13.4	24	31.4	26.8	27.3	23.4	26	25.2	24.9	95	65	88	83	28.4	30	31	29.8	23.2	24.1	24.6	24
1988	8	11	29.8	18.8	11	22	28.8	25.8	25.6	21.6	24	23.2	22.9	97	67	80	81	25.5	26.6	26.7	26.3	21.4	22.1	22.2	21.9
1988	8	12	33.2	18.2	15	22.6	32.4	28.4	28	22.2	27.2	26.6	25.3	97	67	87	84	26.5	32.6	33.6	30.9	22	25.5	26	24.5
1988	8	13	32.8	18.6	14.2	25.6	31.6	27.2	27.9	24.8	26.2	25.4	25.5	94	65	87	82	30.8	30.4	31.2	30.8	24.5	24.3	24.8	24.5
1988	8	14	33.6	19.8	13.8	24.8	32.4	25.4	27	23.8	26.2	24.8	24.9	92	61	95	83	28.8	29.9	30.9	29.9	23.4	24	24.6	24
1988	8	15	32.4	19.2	13.2	23.2	31.4	28.6	28	22.8	25.4	24.6	24.3	97	62	72	77	27.5	28.4	28.3	28.1	22.6	23.2	23.1	23
1988	8	16	33.2	19.8	13.4	24.6	32.4	26.8	27.6	24.4	26.2	25.4	25.3	98	61	89	83	30.4	29.9	31.5	30.6	24.3	24	24.9	24.4
1988	8	17	22.1636	19.8	2.36358	24.2	21.8473	19.101	17.4569	23.2	23.872	22.4729	20.6006	92	60.5316	80.5698	68.2311	27.8	28.3853	27.8317	24.9719	22.8	22.3002	22.0398	19.8839
1988	8	18	33.6	18.2	15.4	23.4	32.4	26.8	27.4	23.2	26.2	24.6	24.7	98	61	84	81	28.3	29.9	29.5	29.2	23.1	24	23.8	23.6
1988	8	19	33.2	19	14.2	23.4	32.6	26.4	27.2	23.2	26.2	25.4	24.9	98	60	92	84	28.3	29.7	31.8	29.9	23.1	24	25.1	24
1988	8	20	33.4	18.4	15	24.4	32	25.6	26.9	23.8	25.6	24.8	24.7	95	60	94	83	29.1	28.6	30.8	29.5	23.6	23.3	24.5	23.8
1988	8	21	31.4	19.2	12.2	23.4	30.4	25.6	26.3	23.2	26.6	23.8	24.5	98	74	86	86	28.3	32.3	28.3	29.6	23.1	25.3	23.1	23.9
1988	8	22	31.2	18.6	12.6	22.6	30.4	26	26.3	22.2	25.4	24.8	24.1	97	67	91	85	26.5	29.1	30.5	28.7	22	23.6	24.4	23.3
1988	8	23	32.6	18.8	13.8	23	31.6	26.2	26.8	22.8	26.2	25.4	24.8	98	65	94	86	27.6	30.4	31.9	30	22.7	24.3	25.1	24.1
1988	8	24	33.6	17.8	15.8	22.2	32.4	25	26.2	21.8	26.2	24	24	97	61	92	83	25.8	29.9	29.2	28.3	21.6	24	23.6	23.1
1988	8	25	31.8	18.4	13.4	22.6	30.4	26.2	26.4	22.2	26.2	24.4	24.3	97	72	86	85	26.5	31.2	29.3	29	22	24.8	23.7	23.5
1988	8	26	32.2	18.8	13.4	22.6	31.8	24.8	26	22.4	25.4	23.6	23.8	98	60	91	83	26.9	28.2	28.3	27.8	22.3	23.1	23.1	22.8
1988	8	27	32.8	17.6	15.2	23	31.4	25.8	26.5	22.8	26	25.2	24.7	98	65	95	86	27.6	30	31.6	29.8	22.7	24.1	25	23.9
1988	8	28	33.8	18.8	15	24.2	32.4	25.8	27	23.6	25.4	23.2	24.1	95	57	80	78	28.7	27.8	26.7	27.7	23.4	22.8	22.2	22.8
1988	8	29	31.6	18.2	13.4	23.6	30.8	25.4	26.3	22.8	26.4	24.6	24.6	93	71	94	86	27.2	31.5	30.4	29.7	22.5	24.9	24.3	23.9
1988	8	30	22.2667	18.6	3.6667	23.4	30.6	24.2	25.6	22.2	26.2	23.6	24	90	71	95	85	26	31.1	28.7	28.6	21.7	24.7	23.4	23.3
1988	8	31	21.9711	19.2	2.77109	23.2	32.2	25.6	26.7	22.6	26	24.8	24.5	95	61	94	83	27	29.5	30.8	29.1	22.4	23.8	24.5	23.6
1988	9	1	22.0123	17.6	4.41234	22.2	32.4	26.2	26.8	22	26	25.4	24.5	98	60	94	84	26.3	29.3	31.9	29.2	21.9	23.7	25.1	23.6
1988	9	2	21.3599	17.4	3.95992	22.6	33.4	26.4	27.2	22.2	26.2	24.2	24.2	97	57	83	79	26.5	29.2	28.7	28.1	22	23.7	23.4	23
1988	9	3	21.5089	18.6	2.90894	23.4	32.4	26.2	27.1	22.8	25.2	23.8	23.9	95	56	82	78	27.3	27.3	27.9	27.5	22.6	22.5	22.9	22.6
1988	9	4	22.057	18.8	3.25702	23.6	32.6	27.8	27.9	23	26	25.8	24.9	95	59	85	80	27.7	29.2	31.9	29.6	22.8	23.7	25.1	23.8
1988	9	5	20.9502	20	0.95022	24.2	32.2	25.4	26.8	23.8	26.8	24.6	25.1	97	66	94	85	29.2	31.6	30.4	30.4	23.6	25	24.3	24.3
1988	9	6	22.1326	19.2	2.93264	23.6	32.6	25.4	26.8	23.2	26.2	24.6	24.7	97	60	94	84	28.2	29.7	30.4	29.4	23	24	24.3	23.8
1988	9	7	20.8643	19	1.86429	23.6	30.6	25.8	26.5	23	25.2	24.6	24.3	95	65	91	84	27.7	28.4	30.1	28.7	22.8	23.2	24.2	23.4
1988	9	8	22.1292	19.2	2.92921	23.6	27.2	24.6	25	23.4	25.2	23.8	24.1	98	85	94	92	28.6	30.7	28.9	29.4	23.3	24.5	23.5	23.8
1988	9	9	21.1393	18.4	2.73927	23	31	26.6	26.8	22.8	25.2	24.6	24.2	98	63	85	82	27.6	28.2	29.6	28.5	22.7	23.1	23.9	23.2
1988	9	10	20.4232	19.6	0.823207	23.4	31.2	25.4	26.4	23.2	26.2	24.2	24.5	98	68	91	86	28.3	30.7	29.4	29.4	23.1	24.5	23.8	23.8
1988	9	11	20.933	19	1.93303	24	30	24.6	25.8	23.6	25.4	23.4	24.1	97	69	90	85	28.8	29.4	28	28.7	23.4	23.7	22.9	23.4
1988	9	12	21.1324	19.2	1.9324	24.6	31.6	26.2	27.2	23.4	26.2	25.4	25	90	65	94	83	28	30.4	31.9	30.1	22.9	24.3	25.1	24.1
1988	9	13	20.9812	18.6	2.38116	23.6	29	27.2	26.8	23.4	25.2	24.6	24.4	98	74	81	84	28.6	29.5	29.2	29.1	23.3	23.8	23.6	23.6
1988	9	14	21.9848	18.8	3.18484	24	31.4	25.4	26.5	23.6	25.6	23.6	24.3	97	63	86	82	28.8	29	27.9	28.6	23.4	23.5	22.9	23.3
1988	9	15	20.9399	17.6	3.33991	22.2	31.2	28.2	27.5	21.6	25.8	24.4	23.9	95	65	73	78	25.4	29.6	28	27.7	21.3	23.9	23	22.7
1988	9	16	20.2032	18.2	2.00322	24	33	28.6	28.5	23.6	26.6	25.4	25.2	97	61	77	78	28.8	30.5	30.3	29.9	23.4	24.4	24.3	24
1988	9	17	20.8437	19.2	1.64366	24	28.6	26.4	26.4	23.6	26.2	24.4	24.7	97	83	85	88	28.8	32.4	29.2	30.2	23.4	25.4	23.7	24.2
1988	9	18	20.2706	18.6	1.67064	23	29.2	25.4	25.8	22.8	25.4	23.6	23.9	98	74	86	86	27.6	29.9	27.9	28.5	22.7	24	22.9	23.2
1988	9	19	23.236	17.8	5.43601	22.6	27.6	26.6	25.9	22.4	24.4	23.4	23.4	98	77	77	84	26.9	28.4	26.6	27.3	22.3	23.2	22.1	22.5
1988	9	20	20.0826	18	2.08258	24.2	32.2	28.6	28.4	23.8	26.2	25.4	25.1	97	62	77	79	29.2	30	30.3	29.8	23.6	24.1	24.3	24
1988	9	21	19.8555	18.6	1.2555	23.2	32.6	23.8	25.8	22.8	25.4	23.4	23.9	97	56	97	83	27.5	27.6	28.5	27.9	22.6	22.7	23.2	22.9
1988	9	22	20.7612	18.4	2.36117	23.6	32.2	27.2	27.6	23.4	26.6	25.8	25.3	98	65	90	84	28.6	31.1	32.3	30.7	23.3	24.7	25.3	24.4
1988	9	23	19.4894	19.2	0.289376	24	31.2	26.2	26.9	23.8	26.4	25.2	25.1	98	69	92	86	29.3	31.2	31.4	30.6	23.7	24.8	24.8	24.4
1988	9	24	21.8611	19.8	2.0611	24.2	32.2	26.2	27.2	23.6	26.2	25.2	25	95	62	92	83	28.7	30	31.4	30	23.4	24.1	24.8	24.1
1988	9	25	21.9367	18.8	3.13672	23.8	32.4	27.6	27.9	23.6	26.2	25.4	25.1	98	61	84	81	29	29.9	31	29.9	23.5	24	24.6	24.1
1988	9	26	21.6651	20.4	1.26506	25.2	26.4	24	24.9	24.8	24.4	23.4	24.2	97	85	95	92	31	29.2	28.4	29.5	24.7	23.7	23.2	23.8
1988	9	27	22.033	19.2	2.83296	23.6	32.4	24.6	26.3	23.2	26.2	23.8	24.4	97	61	94	84	28.2	29.9	28.9	29	23	24	23.5	23.5
1988	9	28	21.7236	17.6	4.12361	23	32.6	28.4	28.1	22.6	26.8	25.4	24.9	97	64	79	80	27.1	31.4	30.4	29.6	22.4	24.8	24.3	23.9
1988	9	29	19.4344	18.8	0.63438	23.4	32.2	26.2	27	23.2	27.2	24.8	25.1	98	68	89	85	28.3	32.7	30.4	30.5	23.1	25.6	24.3	24.3
1988	9	30	21.9023	19	2.90235	24.2	27.2	25.4	25.5	23.8	26.2	23.6	24.5	97	92	86	92	29.2	33.3	27.9	30.1	23.6	25.9	22.9	24.1
1988	10	1	20.8437	18.6	2.24366	23.4	30.2	26.2	26.5	23.2	26.2	25.4	24.9	98	73	94	88	28.3	31.3	31.9	30.5	23.1	24.8	25.1	24.4
1988	10	2	20.6031	18.4	2.20305	23.4	31.4	27.6	27.5	23.2	25.4	24.4	24.3	98	62	77	79	28.3	28.4	28.4	28.4	23.1	23.2	23.2	23.2
1988	10	3	20.6031	17.4	3.20305	22	31.6	26.8	26.8	21.8	26.4	23.8	24	98	67	78	81	26	30.9	27.5	28.1	21.7	24.6	22.6	23
1988	10	4	20.5687	18.2	2.36868	23.6	27.2	25.4	25.4	22.8	25.8	24.2	24.3	93	90	91	91	27.2	32.3	29.4	29.6	22.5	25.3	23.8	23.9
1988	10	5	20.5618	19.2	1.36181	23.8	32	25.2	26.5	23.4	26.2	24.2	24.6	97	63	92	84	28.5	30.1	29.5	29.4	23.2	24.2	23.8	23.7
1988	10	6	19.5994	18	1.59937	22.8	31.4	27	27	22.6	26.6	25.6	24.9	98	69	89	86	27.3	31.6	31.9	30.3	22.5	25	25.1	24.2
1988	10	7	20.7405	19.6	1.14055	24.4	32.2	25.6	27	23.6	27	24.8	25.1	94	67	94	85	28.6	32.2	30.8	30.5	23.3	25.3	24.5	24.4
1988	10	8	19.4688	18.6	0.868752	23.4	30.8	25.4	26.3	22.8	26.4	24.6	24.6	95	71	94	87	27.3	31.5	30.4	29.7	22.6	24.9	24.3	23.9
1988	10	9	19.4103	19	0.410319	23.6	34.2	26	27.5	23.4	26.2	25.4	25	98	53	95	82	28.6	28.7	32	29.8	23.3	23.3	25.2	24
1988	10	10	20.5756	19.4	1.17556	23.6	32.2	24	26	23.4	25.8	23.4	24.2	98	60	95	85	28.6	28.9	28.4	28.6	23.3	23.5	23.2	23.3
1988	10	11	19.8768	19.8	0.0767907	23.8	32.4	25.8	27	23.4	26.2	24.2	24.6	97	61	88	82	28.5	29.9	29.1	29.2	23.2	24	23.6	23.6
1988	10	12	19.4928	18.8	0.692813	24.4	30.2	27.2	27.3	23.6	25.2	24.4	24.4	94	67	80	80	28.6	28.7	28.7	28.7	23.3	23.4	23.4	23.3
1988	10	13	17.8295	19.6	-1.7705	24.2	30.4	24.4	25.9	23.8	25.4	23.6	24.3	97	67	94	86	29.2	29.1	28.6	29	23.6	23.6	23.3	23.5
1988	10	14	19.6406	18.6	1.04062	23	30.4	24.2	25.5	22.6	25.6	23.2	23.8	97	68	92	86	27.1	29.6	27.8	28.2	22.4	23.9	22.8	23
1988	10	15	21.8199	19.2	2.61985	23.8	30.2	23.4	25.2	23	24.8	22.8	23.5	93	65	95	84	27.5	27.7	27.3	27.5	22.7	22.8	22.6	22.7
1988	10	16	19.3381	19.6	-0.261864	23.8	22.0104	25.2	19.1101	23.2	22.2048	24.2	20.5864	95	57.9869	92	68.6924	28	26.6458	29.5	24.9684	23	20.8815	23.8	19.9016
1988	10	17	18.8833	19.8	-0.916694	23.8	25.6	24.6	24.6	23.4	24.8	23.8	24	97	94	94	95	28.5	30.8	28.9	29.4	23.2	24.5	23.5	23.8
1988	10	18	19.2556	18.8	0.455641	23	28.2	24.8	25.2	22.6	25.2	24	23.9	97	79	94	90	27.1	30	29.3	28.8	22.4	24.1	23.7	23.4
1988	10	19	19.6406	19.6	0.0406163	25	30.6	26.4	27.1	23.2	24.6	25.2	24.3	86	61	91	79	27.2	26.9	31.2	28.5	22.5	22.3	24.8	23.2
1988	10	20	18.8336	19.4	-0.566368	24.2	31.4	25.6	26.7	23.6	25.4	23.8	24.3	95	62	86	81	28.7	28.4	28.3	28.5	23.4	23.2	23.1	23.2
1988	10	21	18.9614	18.2	0.761365	23.2	31.2	27.6	27.4	22.8	25.2	24.6	24.2	97	62	78	79	27.5	28	28.9	28.1	22.6	23	23.5	23
1988	10	22	19.62	18.6	1.01999	23.6	31.2	24.4	25.9	23	26.6	23.6	24.4	95	70	94	86	27.7	31.7	28.6	29.3	22.8	25	23.3	23.7
1988	10	23	20.823	18.4	2.42304	23	31.6	26.4	26.9	22.8	26.8	24.6	24.7	98	69	86	85	27.6	32	29.7	29.8	22.7	25.2	23.9	24
1988	10	24	19.5994	18.8	0.799369	23	32	25	26.3	22.6	27.2	24.2	24.7	97	69	94	86	27.1	32.9	29.7	29.9	22.4	25.6	23.9	24
1988	10	25	19.4825	20.2	-0.717499	24.6	27.2	24.4	25.1	23.8	25.6	23.8	24.4	94	88	95	92	28.9	31.7	29.1	29.9	23.5	25	23.6	24
1988	10	26	18.3482	19.2	-0.851801	23.6	30	24.4	25.6	23.2	25.4	23.6	24.1	97	69	94	87	28.2	29.4	28.6	28.7	23	23.7	23.3	23.4
1988	10	27	17.0214	19.6	-2.57859	23.8	30.8	26.2	26.8	23.2	25.8	24.4	24.5	95	67	86	83	28	29.9	29.3	29.1	23	24	23.7	23.6
1988	10	28	19.3656	20	-0.634366	24.4	31.6	27.2	27.6	24	26.2	25.8	25.3	97	65	90	84	29.6	30.4	32.3	30.7	23.9	24.3	25.3	24.5
1988	10	29	18.7804	18.8	-0.0195907	23.8	30.2	27.4	27.2	23.6	26.6	25.6	25.3	98	76	87	87	29	32.4	31.6	31	23.5	25.4	25	24.6
1988	10	30	19.0563	18.6	0.456279	23.8	32.6	26	27.1	23.4	26.4	25.2	25	97	62	94	84	28.5	30.3	31.5	30.1	23.2	24.3	24.9	24.1
1988	10	31	14.5397	18.2	-3.66031	24.4	32.4	27.6	28	23.2	27	26.4	25.5	90	66	91	82	27.6	32	33.6	31.1	22.7	25.2	26	24.6
1988	11	1	19.4722	20.6	-1.12781	23.8	31.8	27	27.4	23.4	26.2	25.8	25.1	97	64	91	84	28.5	30.3	32.4	30.4	23.2	24.2	25.4	24.3
1988	11	2	19.4378	21.4	-1.96218	24.2	18.4582	24.4	15.9455	23.8	22.2564	23.6	19.9465	97	58.9493	94	69.7424	29.2	26.8761	28.6	25.3224	23.6	20.9915	23.3	20.1596
1988	11	3	19.1869	19.8	-0.613105	23.2	33.2	27	27.6	23	26.4	25.8	25.1	98	59	91	83	27.9	29.9	32.4	30.1	22.9	24	25.4	24.1
1988	11	4	19.3141	20.4	-1.08593	23.8	30.6	27.8	27.5	23.2	26.2	25.4	24.9	95	71	83	83	28	31.1	30.8	30	23	24.7	24.6	24.1
1988	11	5	19.3966	20.6	-1.20343	23.4	32.2	27.6	27.7	23	26.4	25.2	24.9	97	64	82	81	27.8	30.5	30.4	29.6	22.8	24.4	24.3	23.9
1988	11	6	19.5719	21	-1.42813	24.6	32.4	27.6	28.1	23.8	25.6	24.4	24.6	94	58	77	76	28.9	28.3	28.4	28.5	23.5	23.1	23.2	23.3
1988	11	7	19.4894	20.2	-0.710624	24.4	33.2	28.6	28.7	24.2	26.2	25.4	25.3	98	58	77	78	30	29.3	30.3	29.9	24.1	23.7	24.3	24
1988	11	8	19.3863	20.8	-1.41374	23.8	32.4	26.4	27.3	23.2	26.2	24.8	24.7	95	61	88	81	28	29.9	30.2	29.4	23	24	24.2	23.7
1988	11	9	19.4619	19.8	-0.338122	22.8	30.8	27.4	27.1	22.4	25.6	24.4	24.1	97	66	78	80	26.8	29.4	28.6	28.2	22.2	23.7	23.3	23.1
1988	11	10	18.5304	20.4	-1.86963	22.6	33.4	28.4	28.2	22.2	25.8	24.4	24.1	97	55	72	74	26.5	28.1	27.9	27.5	22	23	22.9	22.7
1988	11	11	19.7094	19.6	0.109362	23.4	30	25.4	26	23	26.2	24.4	24.5	97	74	92	88	27.8	31.5	29.9	29.7	22.8	24.9	24	23.9
1988	11	12	19.6097	20	-0.390319	23	30.2	25.2	25.9	22.8	25.8	24.4	24.3	98	71	94	88	27.6	30.3	30	29.3	22.7	24.3	24.1	23.7
1988	11	13	19.3931	19.4	-0.00686785	22.6	31.6	25.8	26.5	22.4	25.4	24.8	24.2	98	61	92	84	26.9	28.3	30.6	28.6	22.3	23.1	24.4	23.3
1988	11	14	19.011	20	-0.98896	24.2	32.4	25.8	27	23.8	25.4	24.2	24.5	97	57	88	81	29.2	27.8	29.1	28.7	23.6	22.8	23.6	23.4
1988	11	15	18.3723	20.8	-2.42774	23.8	32.4	27.6	27.9	23.4	26.2	25.4	25	97	61	84	81	28.5	29.9	31	29.8	23.2	24	24.6	24
1988	11	16	19.565	19.6	-0.0350039	23.6	30.2	15.6671	13.5149	23.4	25.8	20.9502	17.9218	98	71	72.6297	59.5026	28.6	30.3	25.8518	21.7573	23.3	24.3	20.4449	17.3221
1988	11	17	18.1557	20	-1.84429	23.6	27.8	25.4	25.5	23.4	25.4	24.4	24.4	98	83	92	91	28.6	30.8	29.9	29.8	23.3	24.6	24	24
1988	11	18	19.1697	19.6	-0.430291	22.4	31	15.5709	16.0418	22	25.6	20.5971	20.6361	97	65	73.6243	69.1536	26.2	29.2	25.5113	25.1352	21.8	23.7	20.2032	19.9903
1988	11	19	18.087	19.2	-1.11303	22.8	30.2	25.6	26	22.6	25.4	24.6	24.2	98	68	92	86	27.3	29.2	30.2	28.9	22.5	23.7	24.2	23.5
1988	11	20	19.3863	19.4	-0.0137424	22.6	32.4	27.2	27.4	22.4	26.2	25	24.5	98	61	84	81	26.9	29.9	30.2	29	22.3	24	24.2	23.5
1988	11	21	19.4413	20.8	-1.35875	24	29.2	25.4	26	23.6	26.2	24.6	24.8	97	79	94	90	28.8	32	30.4	30.4	23.4	25.2	24.3	24.3
1988	11	22	18.9046	20.6	-1.69541	23.8	29.8	27.2	27	23.4	25.8	24.4	24.5	97	73	80	83	28.5	30.5	28.7	29.2	23.2	24.4	23.4	23.7
1988	11	23	18.2726	20.2	-1.92742	23.8	30.6	26.2	26.7	23.2	25.6	24.6	24.5	95	67	88	83	28	29.5	29.8	29.1	23	23.8	24	23.6
1988	11	24	18.2554	20.4	-2.14461	23.4	31.2	14.8559	15.0862	23.2	25.4	20.6361	20.5261	98	63	68.1601	64.6475	28.3	28.6	24.1523	23.613	23.1	23.3	19.1955	18.8798
1988	11	25	17.6592	18.2	-0.540809	21	31.8	27.2	26.8	20.8	26.2	25.4	24.1	98	64	87	83	24.4	30.3	31.2	28.6	20.7	24.2	24.8	23.2
1988	11	26	18.4032	19.6	-1.1968	22.6	33.4	27.4	27.7	22.2	26.4	25.6	24.7	97	58	87	80	26.5	29.7	31.6	29.3	22	24	25	23.7
1988	11	27	18.1626	18.6	-0.437414	22.4	32.4	27.2	27.3	22.2	26.2	25.4	24.6	98	61	87	82	26.6	29.9	31.2	29.2	22.1	24	24.8	23.6
1988	11	28	17.4064	18.4	-0.993616	22.2	31.8	28.2	27.6	21.8	26.4	25.4	24.5	97	66	80	81	25.8	30.8	30.6	29.1	21.6	24.5	24.4	23.5
1988	11	29	18.3723	17.6	0.77226	22.2	30.8	26.2	26.4	22	25.4	24.8	24.1	98	65	89	84	26.3	28.8	30.4	28.5	21.9	23.4	24.3	23.2
1988	11	30	18.3345	18.2	0.13445	23	31.2	27.2	27.2	22.8	26.2	25.4	24.8	98	68	87	84	27.6	30.7	31.2	29.8	22.7	24.5	24.8	24
1988	12	1	21.8817	19	2.88172	22.4	32.2	26.8	27	22.2	26.2	25.6	24.7	98	62	91	84	26.6	30	32	29.5	22.1	24.1	25.2	23.8
1988	12	2	21.3848	18	3.38476	21.8	31.4	27.2	26.9	21.6	25.6	24.4	23.9	98	63	80	80	25.7	29	28.7	27.8	21.5	23.5	23.4	22.8
1988	12	3	19.3278	20	-0.672176	24.4	32.4	28.2	28.3	23.6	26.2	25.4	25.1	94	61	80	78	28.6	29.9	30.6	29.7	23.3	24	24.4	23.9
1988	12	4	20.5859	17	3.58587	21.6	31.6	26.4	26.5	21.2	25.4	24.2	23.6	97	61	83	80	24.9	28.3	28.7	27.3	21	23.1	23.4	22.5
1988	12	5	19.5753	20	-0.424692	23	30.6	28.4	27.6	22.6	25.8	26.6	25	97	68	87	84	27.1	30	33.6	30.3	22.4	24.1	26	24.2
1988	12	6	20.4656	18.2	2.26556	22.4	31.2	17.1022	17.2887	21.8	24.6	21.8611	20.6512	95	58	74.7265	68.6425	25.7	26.5	26.9345	24.91	21.5	22.1	21.3008	19.9053
1988	12	7	21.3386	16.4	4.93863	20.2	31.2	26.2	26	19.8	24.2	23.6	22.5	96	56	81	78	22.8	25.5	27.4	25.2	19.6	21.4	22.6	21.2
1988	12	8	19.0891	18.2	0.889099	23	32.2	27.6	27.6	22.6	26.2	25.4	24.7	97	62	84	81	27.1	30	31	29.4	22.4	24.1	24.6	23.7
1988	12	9	21.4167	17.2	4.21669	21.8	32.2	25.8	26.4	21.4	25.4	24.2	23.7	97	58	88	81	25.2	27.9	29.1	27.4	21.2	22.9	23.6	22.6
1988	12	10	21.9505	18.2	3.75047	22.4	31.4	27.4	27.1	22.2	26.2	24.6	24.3	98	66	80	81	26.6	30.5	29.1	28.7	22.1	24.4	23.6	23.4
1988	12	11	20.3558	19.2	1.15579	23.4	31.2	26.6	27	23.2	26.2	25.2	24.9	98	68	89	85	28.3	30.7	31.1	30	23.1	24.5	24.7	24.1
1988	12	12	21.4593	17.4	4.05927	22	32	27.4	27.2	21.8	25.2	24.4	23.8	98	58	78	78	26	27.5	28.6	27.3	21.7	22.7	23.3	22.6
1988	12	13	22.1464	18	4.14639	23	31.4	26.8	27	22.8	26.2	25.2	24.7	98	66	88	84	27.6	30.5	31	29.7	22.7	24.4	24.6	23.9
1988	12	14	21.9023	16.6	5.30235	21.2	29.2	25.2	25.2	20.8	24.4	23.8	23	97	68	89	84	24.3	27.4	28.5	26.7	20.6	22.6	23.3	22.2
1988	12	15	21.703	16	5.70298	20.4	32.2	27.6	27	20.2	25.4	24.6	23.4	98	58	78	78	23.5	27.9	28.9	26.8	20.1	22.9	23.5	22.2
1988	12	16	20.713	15.6	5.11305	20.6	20.4054	26.6	17.302	20	22.3767	25.2	20.5481	95	52.2789	89	64.6552	23	25.2837	31.1	23.5522	19.7	19.9292	24.7	18.9016
1988	12	17	20.6924	16.6	4.09242	21.6	31.6	26.6	26.6	21.4	25.2	24.4	23.7	98	60	84	81	25.3	27.8	29.1	27.4	21.3	22.8	23.6	22.6
1988	12	18	20.7818	16.8	3.98179	23.2	32.2	27.4	27.5	22.8	25.4	24.6	24.3	97	58	80	78	27.5	27.9	29.1	28.1	22.6	22.9	23.6	23
1988	12	19	22.0467	16.2	5.84671	20.4	31.8	26.8	26.4	20.2	25	24.2	23.1	98	58	81	79	23.5	27.1	28.5	26.4	20.1	22.4	23.2	21.9
1988	12	20	20.8712	15.8	5.07116	20	20.5053	26.6	17.3286	19.8	22.077	24	20.2387	98	53.0447	81	66.3861	22.9	25.5301	28.1	24.1452	19.7	20.3188	23	19.4013
1988	12	21	20.6718	16	4.6718	20.4	32.4	27.2	26.8	20.2	24.4	23.8	22.8	98	52	75	75	23.5	25.2	27.2	25.3	20.1	21.2	22.5	21.3
1988	12	22	22.0673	15.2	6.86734	20	33.4	25.4	26	19.6	24.6	23.8	22.7	96	49	88	78	22.5	25.1	28.4	25.3	19.4	21.1	23.2	21.2
1988	12	23	20.8471	16.4	4.4471	20.8	31.2	16.4529	16.1071	20.6	24.8	21.0581	17.8945	98	60	70.6264	62.0085	24.1	27	25.6866	22.4764	20.5	22.4	20.4121	18.0285
1988	12	24	21.8061	15	6.8061	19.6	31.2	16.1565	16.3097	18.8	24.2	20.9124	19.6028	93	56	72.4235	65.4802	21.2	25.5	25.8002	23.4972	18.4	21.4	20.4003	18.8569
1988	12	25	20.799	15.6	5.19898	20.6	19.16	27.2	16.2464	20.2	21.2645	24.4	19.7128	96	53.2445	80	65.6864	23.4	24.9673	28.7	23.7069	20	19.7694	23.4	18.9841
1988	12	26	18.5476	16.4	2.14756	21	31.6	27.4	26.9	20.8	25.4	24.6	23.6	98	61	80	80	24.4	28.3	29.1	27.3	20.7	23.1	23.6	22.5
1988	12	27	19.8056	15.4	4.40561	20	32.2	27.6	26.9	19.8	24.4	23.8	22.7	98	53	73	75	22.9	25.4	26.9	25.1	19.7	21.3	22.3	21.1
1988	12	28	20.9468	15.6	5.34678	20	31.4	26.8	26.3	19.6	25.4	24.2	23.1	96	62	81	80	22.5	28.4	28.5	26.5	19.4	23.2	23.2	21.9
1988	12	29	20.3558	16.2	4.15579	21.4	30.4	25.2	25.5	21.2	24.6	23.2	23	98	62	85	82	25	27.1	27.1	26.4	21.1	22.4	22.4	22
1988	12	30	20.8712	17.6	3.27116	23.2	30.4	26.6	26.7	22.6	24.4	23.4	23.5	95	61	77	78	27	26.6	26.6	26.7	22.4	22.1	22.1	22.2
1988	12	31	20.8987	18.2	2.69866	22.6	31.4	26.8	26.9	22	25.4	24.2	23.9	95	62	81	79	26	28.4	28.5	27.6	21.8	23.2	23.2	22.7

## Sheet: 1988
			Temperature			Temperature				Temperature				Relative Humidity				Pressure				Dew temperature
Year	Month	Day	Maximum	Minimum	Max-Min	1899-12-31 07:00:00	1899-12-31 13:00:00	1899-12-31 19:00:00	Average	1899-12-31 01:00:00	1899-12-31 13:00:00	1899-12-31 19:00:00	Average	1899-12-31 01:00:00	1899-12-31 13:00:00	1899-12-31 19:00:00	Average	1899-12-31 07:00:00	1899-12-31 13:00:00	1899-12-31 19:00:00	Average	1899-12-31 07:00:00	1899-12-31 13:00:00	1899-12-31 19:00:00	Average		Month	Taverage	Hraverage
1989	1	1	22.2614	16.4	5.86138	21.8	31.6	27.2	27	21.2	25.4	24.6	23.7	95	61	81	79	24.8	28.3	29.2	27.4	20.9	23.1	23.6	22.6		January	25.4752	77.1971
1989	1	2	22.1735	17.2	4.97348	21.6	31.4	27.4	27	21.2	24.6	23.8	23.2	97	57	74	76	24.9	26.4	27.1	26.1	21	22	22.4	21.8		February	26.3821	76.6429
1989	1	3	21.516	18	3.51604	22.8	21.0396	26.8	17.2512	22.4	24.8265	24.4	20.9341	97	59.7865	82	70.1116	26.8	29.1197	29	24.9719	22.2	22.9708	23.5	20.1181		March	26.794	75.727
1989	1	4	21.0454	17.6	3.44539	22.6	32.4	27.6	27.6	22.2	25.4	24.4	24	97	57	77	77	26.5	27.8	28.4	27.6	22	22.8	23.2	22.7		April	27.6303	75.2246
1989	1	5	21.0161	18.6	2.41609	22.8	31.2	26.6	26.8	22.2	25.4	24.2	23.9	95	63	82	80	26.3	28.6	28.6	27.8	22	23.3	23.3	22.8		May	27.1726	79.5965
1989	1	6	21.587	18.8	2.787	22.2	32.2	27.2	27.2	21.8	25.2	24.4	23.8	97	57	80	78	25.8	27.4	28.7	27.3	21.6	22.6	23.4	22.5		June	26.9302	77.5767
1989	1	7	21.4344	15.8	5.63443	20	32.2	25.6	25.9	19.8	25.9	24.4	23.4	98	61	91	83	22.9	29.2	29.7	27.3	19.7	23.7	24	22.4		July	26.4806	79.6404
1989	1	8	21.626	17.2	4.42603	20.2	31.6	26.6	26.3	20	26.2	25.2	23.8	98	65	89	84	23.2	30.4	31.1	28.2	19.9	24.3	24.7	23		August	26.613	77.4109
1989	1	9	21.658	16.8	4.85797	20.8	21.3178	26.6	18.0945	19.4	23.7413	23.4	21.8955	88	56.7151	77	72.286	21.6	27.4467	26.6	25.8827	18.7	21.8405	22.1	20.9468		September	25.9153	81.4841
1989	1	10	21.7076	16.8	4.90764	20.2	31.4	25.8	25.8	19.6	24	21.2	21.6	95	54	67	72	22.4	24.9	22.1	23.1	19.3	21	19.1	19.8		October	26.0742	83.2067
1989	1	11	21.7254	17.2	4.52538	19.4	32.6	27.2	26.6	19	23.6	22.8	21.8	96	47	69	71	21.7	23.1	24.8	23.2	18.8	19.8	21	19.9		November	26.4914	84.8986
1989	1	12	21.6438	13.4	8.24377	21.6	29.6	26.2	25.9	21.2	26.2	24.2	23.9	97	77	85	86	24.9	31.7	28.9	28.5	21	25	23.5	23.2		December	25.6993	80.447
1989	1	13	21.736	18	3.73603	22.4	33.4	25	26.5	21.8	24.6	23.2	23.2	95	49	86	77	25.7	25.1	27.2	26	21.5	21.1	22.5	21.7
1989	1	14	21.6012	21	0.601196	21.2	32.4	27.2	27	20.8	25.2	24.4	23.5	97	56	80	77	24.3	27.3	28.7	26.7	20.6	22.5	23.4	22.2
1989	1	15	21.5515	16.8	4.75152	21.2	33.2	27.4	27.3	20.8	25.4	24.4	23.5	97	54	78	76	24.3	27.2	28.6	26.7	20.6	22.5	23.3	22.1
1989	1	16	21.5941	16.2	5.3941	20.8	20.1871	25.4	16.9045	20.4	24.5107	23.2	20.8809	96	54.3578	83	68.3376	23.7	26.8951	27	24.5994	20.2	21.477	22.3	19.9052
1989	1	17	21.5728	16.4	5.17281	20.8	32	25.2	25.8	20.2	24.8	23.6	22.9	95	56	88	79	23.3	26.5	28.1	25.9	19.9	22	23	21.7
1989	1	18	21.0161	15.6	5.41609	20.2	33.2	26.2	26.5	19.8	24.6	23.6	22.7	96	50	81	76	22.8	25.2	27.4	25.1	19.6	21.2	22.6	21.1
1989	1	19	21.516	16.2	5.31604	20.8	33	25.2	26	20.4	24.4	23.2	22.7	96	49	85	77	23.7	24.8	27.1	25.2	20.2	21	22.4	21.2
1989	1	20	21.5515	19.8	1.75152	20.6	32.4	25.4	26	20.2	25.4	22	22.5	96	57	75	76	23.4	27.8	24.2	25.1	20	22.8	20.5	21.1
1989	1	21	21.0454	16	5.04539	20.8	33.2	26.2	26.6	20.4	25.4	24.8	23.5	96	54	89	80	23.7	27.2	30.4	27.1	20.2	22.5	24.3	22.3
1989	1	22	21.6012	16.8	4.8012	22	21.7806	26.6	18.4807	21.8	24.5391	24.2	21.6864	98	57.0544	82	73.3759	26	28.1937	28.6	26.4054	21.7	22.4528	23.3	21.406
1989	1	23	21.7999	18.8	2.99989	23.2	34.4	27.4	28.1	22.8	26	23.8	24.2	97	52	74	74	27.5	28	27.1	27.5	22.6	23	22.4	22.7
1989	1	24	21.6047	17.2	4.40474	22.4	32.2	26.4	26.9	22	26.2	25.2	24.5	97	62	91	83	26.2	30	31.2	29.1	21.8	24.1	24.8	23.6
1989	1	25	21.6118	21.8	-0.188159	22.2	33.2	27.6	27.7	21.8	25.4	26.2	24.5	97	54	90	80	25.8	27.2	33.1	28.7	21.6	22.5	25.7	23.3
1989	1	26	21.0454	16.6	4.44539	21	31.4	26.4	26.3	20.8	24	23.8	22.9	98	54	81	78	24.4	24.9	27.7	25.7	20.7	21	22.8	21.5
1989	1	27	21.6225	16.8	4.82249	21	32.4	26.4	26.5	20.6	24.2	23.2	22.7	96	51	76	75	24	24.7	26.3	25	20.4	20.9	21.9	21.1
1989	1	28	21.6367	15.2	6.43668	20	33.2	26.6	26.6	19.8	25.4	24.4	23.2	98	54	84	78	22.9	27.2	29.1	26.4	19.7	22.5	23.6	21.9
1989	1	29	21.6225	18.2	3.42249	20	32.4	27.4	26.8	19.8	26.2	24.8	23.6	98	61	81	80	22.9	29.9	29.6	27.5	19.7	24	23.9	22.5
1989	1	30	22.9779	17.2	5.77788	21	31.6	26.2	26.3	20.2	25.4	23.8	23.1	93	61	82	79	23.1	28.3	27.9	26.4	19.8	23.1	22.9	21.9
1989	1	31	22.7437	14.8	7.9437	19.2	32.2	26.2	26	18.8	25.2	23.6	22.5	96	57	81	78	21.4	27.4	27.4	25.4	18.6	22.6	22.6	21.3
1989	2	1	21.6722	15.2	6.47216	21.2	30.8	26.2	26.1	20.8	24.6	23.4	22.9	97	60	79	79	24.3	26.8	26.9	26	20.6	22.2	22.3	21.7
1989	2	2	21.6083	17	4.60829	21.2	32.2	25.2	26	20.8	25.4	24.4	23.5	97	58	94	83	24.3	27.9	30	27.4	20.6	22.9	24.1	22.5
1989	2	3	21.7573	15.6	6.15732	20	32.2	25.2	25.7	19.6	25	24.6	23.1	96	56	95	83	22.5	26.9	30.5	26.6	19.4	22.3	24.4	22
1989	2	4	21.7786	15.8	5.9786	22.2	33.2	26.2	27	21.6	25.4	23.8	23.6	95	54	82	77	25.4	27.2	27.9	26.8	21.3	22.5	22.9	22.2
1989	2	5	19.7598	14.6	5.15982	19.4	31.8	25.6	25.6	19.2	24.8	23.4	22.5	98	57	83	79	22.1	26.6	27.3	25.3	19.1	22.1	22.5	21.3
1989	2	6	20.3735	15	5.37353	19.4	32.2	26.6	26.2	19.4	25.4	24.2	23.6725	0	58	82	80	22.5	27.9	28.6	26.3	19.4	22.9	23.3	21.9
1989	2	7	20.5438	15.6	4.94384	21	31.6	27.4	26.9	21	26.2	25.4	23.6059	0	65	85	84	24.9	30.4	31.1	28.8	21	24.3	24.7	23.3
1989	2	8	19.3091	15.8	3.50909	20.4	33.8	26.2	26.6	20.2	25.4	23	22.9	98	51	76	75	23.5	26.8	26	25.4	20.1	22.3	21.7	21.4
1989	2	9	20.3416	16	4.3416	20.2	33.6	26.6	26.8	19.8	24.6	23.4	22.6	96	48	77	74	22.8	24.9	26.6	24.8	19.6	21	22.1	20.9
1989	2	10	20.4587	15.6	4.85869	19.8	32.2	26.4	26.2	19.4	24.4	22.6	22.1	96	53	72	74	22.3	25.4	24.9	24.2	19.2	21.3	21	20.5
1989	2	11	20.5013	14.2	6.30127	18.6	32.2	26.6	26	18.2	23.8	22.4	21.5	96	50	70	72	20.6	23.9	24.3	22.9	18	20.3	20.6	19.7
1989	2	12	20.5297	14.2	6.32965	18.8	31.6	25.6	25.4	18.8	25.4	24.2	23.9991	0	61	89	83	21.7	28.3	29.3	26.4	18.8	23.1	23.7	21.9
1989	2	13	20.4374	14.6	5.8374	18.8	33.2	27.2	26.6	18.2	24.4	23.6	22.1	94	49	74	72	20.5	24.7	26.7	24	17.9	20.9	22.2	20.3
1989	2	14	20.0345	15	5.03451	19.4	32.4	25.6	25.8	19.2	24.6	23.4	22.4	98	53	83	78	22.1	25.7	27.3	25	19.1	21.6	22.5	21.1
1989	2	15	20.1664	14.6	5.56637	19.2	32.6	26.6	26.3	18.8	22.8	23.8	21.8	96	43	79	73	21.4	21.2	27.6	23.4	18.6	18.5	22.7	19.9
1989	2	16	20.7425	14.4	6.34254	18.8	31.2	25.6	25.3	18.2	21.6	22.2	20.7	94	43	75	71	20.5	19.4	24.5	21.5	17.9	17	20.8	18.6
1989	2	17	20.7638	14.6	6.16383	21.6	31.4	25.4	26	20.6	22.6	21.8	21.7	91	47	73	71	23.6	21.6	23.7	23	20.1	18.7	20.2	19.7
1989	2	18	20.5438	14.8	5.74384	19.2	31.2	24.6	24.9	19.2	24.2	21.4	22.8821	0	56	76	77	22.2	25.5	23.3	23.7	19.2	21.4	20	20.2
1989	2	19	20.6361	17.2	3.4361	22.6	31.6	26.2	26.7	20.8	25.2	22.8	22.9	85	60	75	73	23.4	27.8	25.5	25.5	20	22.8	21.4	21.4
1989	2	20	21.3604	18	3.36038	22.8	32.2	27.6	27.5	22.2	25.4	24.6	24.1	95	58	78	77	26.3	27.9	28.9	27.7	22	22.9	23.5	22.8
1989	2	21	22.247	18.6	3.64696	22.8	33.2	25.4	26.7	21.4	25.6	23.6	23.5	88	55	86	76	24.5	27.8	27.9	26.7	20.8	22.8	22.9	22.2
1989	2	22	22.7815	18.2	4.58147	22.4	33.8	26.2	27.1	21.8	26.2	22.2	23.4	95	55	71	74	25.7	28.9	24.1	26.2	21.5	23.5	20.5	21.8
1989	2	23	22.6862	16.6	6.08625	21.4	32.6	25.4	26.2	21.2	24.8	22.8	22.9	98	53	80	77	25	26.1	26	25.7	21.1	21.8	21.7	21.6
1989	2	24	22.7229	18	4.72287	24.2	27.8	26.2	26.1	23.2	25.2	23.8	24.1	92	81	82	85	27.8	30.3	27.9	28.6	22.8	24.3	22.9	23.3
1989	2	25	24.7307	20.2	4.53067	24.6	31.2	25.6	26.8	23.2	24.8	22.4	23.5	89	60	76	75	27.5	27	24.9	26.5	22.6	22.4	21.1	22
1989	2	26	24.4539	17.2	7.25392	22.2	32.2	26.8	27	22	25.2	22.6	23.3	98	57	70	75	26.3	27.4	24.6	26.1	21.9	22.6	20.8	21.8
1989	2	27	23.1908	19.2	3.99077	23.4	33.2	27.2	27.8	22.6	24.8	23.6	23.7	93	51	74	73	26.9	25.7	26.7	26.4	22.3	21.5	22.2	22
1989	2	28	24.2907	19.6	4.6907	23.2	33.6	26.4	27.4	22.8	25.4	23.8	24	97	52	81	76	27.5	27	27.7	27.4	22.6	22.3	22.8	22.6
1989	3	1	24.61	19.4	5.21004	23.4	33	27.4	27.8	22.8	26.8	25.2	24.9	95	62	84	80	27.3	31.1	30.6	29.7	22.6	24.7	24.4	23.9
1989	3	2	24.6242	19.6	5.02423	23.6	32.6	28.2	28.1	23.2	25.8	24.4	24.5	97	58	73	76	28.2	28.7	28	28.3	23	23.3	23	23.1
1989	3	3	24.7094	18.2	6.50938	22.4	32.8	27.6	27.6	21.8	25.4	24.6	23.9	95	55	78	76	25.7	27.5	28.9	27.4	21.5	22.7	23.5	22.6
1989	3	4	25.1609	18.2	6.96089	22.6	32.6	28.4	28	22.4	26.4	24.6	24.5	98	62	73	78	26.9	30.3	28.4	28.5	22.3	24.3	23.2	23.3
1989	3	5	24.8997	18.8	6.09965	23.2	32.8	27.4	27.7	22.4	25.4	23.6	23.8	93	55	73	74	26.5	27.5	26.6	26.9	22.1	22.7	22.1	22.3
1989	3	6	25.0096	16.2	8.80965	20.8	33.2	26.8	26.9	20.6	24.6	24.2	23.1	98	50	81	76	24.1	25.2	28.5	25.9	20.5	21.2	23.2	21.6
1989	3	7	24.5887	18.4	6.18875	23	33.4	27.6	27.9	22.4	26.2	24.8	24.5	95	57	80	77	26.7	29.2	29.4	28.4	22.2	23.7	23.8	23.2
1989	3	8	25.1059	20	5.10589	24.4	32.6	26.6	27.5	23.4	25	24.4	24.3	92	54	84	77	28.1	26.6	29.1	27.9	23	22.1	23.6	22.9
1989	3	9	23.8616	20.6	3.2616	24.4	31.6	25.6	26.8	23.6	24.2	23.4	23.7	94	54	83	77	28.6	25.3	27.3	27	23.3	21.3	22.5	22.4
1989	3	10	23.6829	19.4	4.28286	23.6	30	26.4	26.6	23.2	24.4	22.8	23.5	97	63	74	78	28.2	26.8	25.3	26.8	23	22.2	21.3	22.2
1989	3	11	23.7413	18.6	5.14129	23.2	32.2	27.2	27.5	22	24.2	23.4	23.2	90	52	73	72	25.6	24.9	26.2	25.6	21.5	21	21.9	21.5
1989	3	12	23.7413	18.6	5.14129	23.6	30.2	25.2	26.1	21.4	23.6	24.4079	24.0541	82	58	75.4214	74.9671	24	24.7	29.0631	28.3541	20.4	20.9	23.2857	22.8545
1989	3	13	23.9235	17.2	6.72347	22	31.4	26.4	26.5	20.2	24.6	22.8	22.5	85	57	74	72	22.5	26.4	25.3	24.7	19.4	22	21.3	20.9
1989	3	14	23.7963	17.2	6.59629	22	31.6	25.6	26.2	21.2	23.2	22.4	22.3	93	49	76	73	24.6	22.8	24.9	24.1	20.9	19.6	21.1	20.5
1989	3	15	23.6175	17.8	5.81755	21.8	32.2	26.6	26.8	21.2	25.2	23.6	23.3	95	57	78	77	24.8	27.4	27.1	26.4	20.9	22.6	22.4	22
1989	3	16	23.8135	18	5.81347	21	32.6	27.4	27.1	20.6	25.4	24.2	23.4	96	56	77	77	24	27.6	28.1	26.6	20.4	22.7	23	22
1989	3	17	24.1091	18.4	5.70908	23.8	24.5544	26	20.2139	22.4	23.2	24.4	23.3	89	58.8806	88	74.5709	26.1	29.8596	29.5	28.4256	21.8	23.6657	23.8	22.8071
1989	3	18	24.0403	19.4	4.64033	23.4	30.6	25.2	26.1	23.2	24.4	22.6	23.4	98	60	80	80	28.3	26.4	25.7	26.8	23.1	22	21.5	22.2
1989	3	19	23.6307	18.6	5.03074	22.8	33.2	27.2	27.6	22.2	25.4	24.2	23.9	95	54	78	76	26.3	27.2	28.2	27.3	22	22.5	23.1	22.5
1989	3	20	23.6485	17.2	6.44848	22.6	32.4	27.4	27.5	22.2	24.6	23.8	23.5	97	53	74	75	26.5	25.7	27.1	26.4	22	21.6	22.4	22
1989	3	21	23.511	18.2	5.31099	22.4	31.6	26.2	26.6	22.2	25.2	21.8	23.1	98	60	68	75	26.6	27.8	23.2	25.9	22.1	22.8	19.9	21.6
1989	3	22	24.7622	16.2	8.56216	22	32.2	26.2	26.7	21.4	24.2	23.2	22.9	95	52	78	75	25.1	24.9	26.4	25.5	21.1	21	22	21.4
1989	3	23	24.965	16.8	8.16496	21.2	31.6	25.4	25.9	20.8	24.2	23.6	22.9	97	54	86	79	24.3	25.3	27.9	25.8	20.6	21.3	22.9	21.6
1989	3	24	23.6627	16.4	7.26268	21.4	32.2	27.2	27	20.2	25.4	23.2	22.9	90	58	71	73	22.9	27.9	25.8	25.5	19.6	22.9	21.6	21.4
1989	3	25	23.7241	16.8	6.9241	21.4	31.6	26.2	26.4	20.4	25.4	24.2	23.3	91	61	85	79	23.3	28.3	28.9	26.8	19.9	23.1	23.5	22.2
1989	3	26	25.0096	18	7.00965	22.6	32.2	26.6	27	21.8	24.4	23.2	23.1	93	53	75	74	25.6	25.4	26.2	25.7	21.5	21.3	21.8	21.5
1989	3	27	24.0025	16.4	7.60252	20.2	30.4	28.2	26.8	19.4	25.2	23.2	22.6	93	66	66	75	22	28.6	25.1	25.2	19	23.3	21.2	21.2
1989	3	28	23.4462	16.4	7.04624	22.2	31.8	27.2	27.1	21.6	24.2	23.4	23.1	95	53	73	74	25.4	25.1	26.2	25.6	21.3	21.2	21.9	21.5
1989	3	29	24.1503	16.6	7.55033	21.6	32.4	26.2	26.6	20.6	25.2	24.2	23.3	91	56	85	77	23.6	27.3	28.9	26.6	20.1	22.5	23.5	22
1989	3	30	21.6205	16.6	5.02049	21.4	33.2	26	26.6	20.6	24.4	23	22.7	93	49	78	73	23.7	24.7	26.1	24.8	20.2	20.9	21.8	21
1989	3	31	24.1572	18.4	5.7572	22.8	32.2	27.2	27.4	22.2	24.6	23.2	23.3	95	54	71	73	26.3	25.9	25.8	26	22	21.6	21.6	21.7
1989	4	1	23.9441	16.6	7.34409	22.2	32.2	27.4	27.3	21.8	24.4	23.2	23.1	97	53	70	73	25.8	25.4	25.6	25.6	21.6	21.3	21.5	21.5
1989	4	2	22.7273	16.8	5.92729	22	33.2	27.4	27.5	21.4	25.4	23.4	23.4	95	54	72	73	25.1	27.2	26.1	26.1	21.1	22.5	21.8	21.8
1989	4	3	24.7874	17.4	7.38744	21.8	33.8	26.6	27.2	21.2	23.8	22.4	22.5	95	43	70	69	24.8	22.8	24.3	24	20.9	19.6	20.6	20.4
1989	4	4	25.2915	18	7.2915	22.8	33.8	27.2	27.8	22.2	25	24.6	23.9	95	49	81	75	26.3	25.8	29.2	27.1	22	21.6	23.6	22.4
1989	4	5	25.3534	18.4	6.95338	22.6	32.6	28.6	28.1	21.8	25.4	24.8	24	93	56	74	74	25.6	27.6	28.8	27.3	21.5	22.7	23.4	22.5
1989	4	6	24.8726	19.6	5.2726	24.6	24.3222	24.6	19.4617	23.4	25.9893	23.2	24.6136	90	58.2963	89	73.6243	28	30.0487	27.5	28.6975	22.9	23.755	22.6	22.7295
1989	4	7	24.1228	18.2	5.92283	22.6	34.8	26.2	27.5	22.2	25.2	24.4	23.9	97	46	86	76	26.5	25.7	29.3	27.2	22	21.5	23.7	22.4
1989	4	8	25.1609	17.6	7.56089	22.8	34.6	27.6	28.1	22.2	25.2	24.6	24	95	47	78	73	26.3	25.8	28.9	27	22	21.6	23.5	22.3
1989	4	9	23.9303	17.6	6.33034	23	32.2	28.2	27.9	22.6	25.4	24.4	24.1	97	58	73	76	27.1	27.9	28	27.7	22.4	22.9	23	22.8
1989	4	10	23.9922	18.6	5.39221	23.6	33	27.2	27.8	22.8	26.2	25.2	24.7	93	59	85	79	27.2	29.5	30.7	29.1	22.5	23.8	24.5	23.6
1989	4	11	24.0403	19.2	4.84033	24.4	24.053	28.6	20.448	23.2	25.8093	24.2	24.532	90	58.0479	70	75.1145	27.6	29.7194	27.3	29.3326	22.7	23.503	22.5	23.3504
1989	4	12	23.896	20	3.89597	24.2	32.2	28.2	28.2	23.2	25.4	24	24.2	92	58	71	74	27.8	27.9	27	27.6	22.8	22.9	22.4	22.7
1989	4	13	25.1609	18.8	6.36089	24.8	34.2	27.6	28.5	23.8	26.6	25.4	25.3	92	55	84	77	28.8	29.8	31	29.8	23.4	24	24.6	24
1989	4	14	24.116	19.2	4.91595	23.6	34.4	28.4	28.7	23	26.2	25.2	24.8	95	53	77	75	27.7	28.5	29.9	28.7	22.8	23.3	24	23.4
1989	4	15	25.1196	19.8	5.31964	24.4	33.2	28.8	28.8	23.4	26.2	25.4	25	92	58	76	75	28.1	29.3	30.2	29.2	23	23.7	24.2	23.6
1989	4	16	24.1022	19.2	4.90221	23.8	34.4	29.2	29.2	23.2	26.2	25.2	24.9	95	53	73	73	28	28.5	29.4	28.6	23	23.3	23.8	23.3
1989	4	17	24.7449	19.2	5.54487	23.4	33.2	28.6	28.5	23.2	25.6	24.4	24.4	98	55	71	75	28.3	27.8	27.8	27.9	23.1	22.8	22.8	22.9
1989	4	18	25.1128	19	6.11277	23.6	34.4	28.6	28.8	23.2	25.2	24.8	24.4	97	48	74	73	28.2	25.9	28.8	27.6	23	21.7	23.4	22.7
1989	4	19	24.6797	18.2	6.47967	22.2	33.8	27.6	27.8	21.6	25.8	24.4	23.9	95	53	77	75	25.4	27.9	28.4	27.2	21.3	22.9	23.2	22.5
1989	4	20	25.264	17.8	7.46401	23.4	33.4	28.4	28.4	22.6	25.4	24.6	24.2	93	53	73	73	26.9	27.1	28.4	27.5	22.3	22.4	23.2	22.6
1989	4	21	25.9087	19.8	6.10866	25	34.4	27.6	28.7	24	26.2	24.8	25	92	53	80	75	29.2	28.5	29.4	29	23.6	23.3	23.8	23.6
1989	4	22	23.5882	20	3.58817	24.6	33.4	26.4	27.7	23.8	25.8	24.4	24.7	94	55	85	78	28.9	28.1	29.2	28.8	23.5	23	23.7	23.4
1989	4	23	25.6887	19.8	5.88868	25.4	33.2	28.8	29	24.4	26.2	25.4	25.3	92	58	76	75	29.9	29.3	30.2	29.8	24	23.7	24.2	24
1989	4	24	25.154	19.8	5.35401	24.6	32.2	26.6	27.5	24.2	25.2	24.6	24.7	97	57	85	80	29.9	27.4	29.6	29	24.1	22.6	23.9	23.5
1989	4	25	25.6567	20.4	5.25674	25	32.4	28.4	28.5	24.6	26.2	25.6	25.5	97	61	80	79	30.6	29.9	30.9	30.5	24.5	24	24.6	24.4
1989	4	26	23.4835	18.8	4.6835	23	33.4	26.6	27.4	22.6	26.2	25.4	24.7	97	57	91	81	27.1	29.2	31.6	29.3	22.4	23.7	25	23.7
1989	4	27	23.5797	20.4	3.17974	25	33.2	28.2	28.7	23.6	26	25.2	24.9	89	57	79	75	28.2	28.8	30	29	23.1	23.4	24.1	23.5
1989	4	28	25.924	19.6	6.32396	24	32.2	28.4	28.3	23.4	25.4	24.4	24.4	95	58	72	75	28.4	27.9	27.9	28.1	23.2	22.9	22.9	23
1989	4	29	25.9652	19.8	6.16521	24.2	33.4	27.6	28.2	23.4	25.6	24.4	24.5	94	54	77	75	28.2	27.6	28.4	28.1	23.1	22.7	23.2	23
1989	4	30	26.1027	20	6.1027	24.6	33.6	28.6	28.9	24.2	26.2	25.4	25.3	97	56	77	77	29.9	29.1	30.3	29.8	24.1	23.6	24.3	24
1989	5	1	24.4255	20.6	3.82553	24.8	32.4	28.8	28.7	24.2	26.2	25.4	25.3	95	61	76	78	29.8	29.9	30.2	29.9	24	24	24.2	24.1
1989	5	2	22.8914	20.6	2.29135	25	22.2257	26.4	17.8508	24.2	24.0139	24.2	21.768	94	56.9834	83	66.4925	29.7	28.183	28.7	25.2239	23.9	22.1902	23.4	20.0223
1989	5	3	23.1766	19.2	3.97658	23.6	32.4	25.2	26.6	23.2	25.6	22.4	23.7	97	58	79	78	28.2	28.3	25.2	27.2	23	23.1	21.2	22.5
1989	5	4	23.0843	16.4	6.68433	21	33.2	27.6	27.4	20.6	26.2	23.4	23.4	96	58	70	75	24	29.3	26	26.4	20.4	23.7	21.7	22
1989	5	5	21.5018	16.6	4.90185	24.2	34.4	29.6	29.5	23.4	25.4	24.2	24.3	94	49	64	69	28.2	26.4	26.6	27.1	23.1	22	22.1	22.4
1989	5	6	19.7195	18.8	0.919527	24.6	33	26.4	27.6	23.6	25.2	24.4	24.4	92	53	85	77	28.4	26.9	29.2	28.2	23.2	22.3	23.7	23
1989	5	7	22.8998	20	2.89982	24.2	31.2	25.4	26.5	23.6	25.2	24.2	24.3	95	62	91	83	28.7	28	29.4	28.7	23.4	23	23.8	23.4
1989	5	8	23.0701	19.6	3.47013	24.8	30	25.4	26.4	24.2	25.4	24.4	24.7	95	69	92	86	29.8	29.4	29.9	29.7	24	23.7	24	23.9
1989	5	9	22.6569	18	4.65695	23	32.2	23.4	25.5	22.4	24.8	22.8	23.3	95	55	95	82	26.7	26.4	27.3	26.8	22.2	22	22.6	22.2
1989	5	10	24.0487	18.6	5.44874	23.2	30.4	27.2	27	22.8	26.2	25.4	24.8	97	72	87	85	27.5	31.2	31.2	30	22.6	24.8	24.8	24.1
1989	5	11	22.6936	18.4	4.29357	22.8	30.8	27.4	27.1	22.4	24.8	25.2	24.1	97	61	84	81	26.8	27.3	30.6	28.2	22.2	22.5	24.4	23.1
1989	5	12	24.461	18.8	5.66101	25.2	32.2	25.2	27	24.6	26.2	24.4	25.1	95	62	94	84	30.5	30	30	30.2	24.4	24.1	24.1	24.2
1989	5	13	21.8567	18	3.85666	23	32.2	25.4	26.5	22.8	26.2	24.4	24.5	98	62	92	84	27.6	30	29.9	29.2	22.7	24.1	24	23.6
1989	5	14	23.2121	19.2	4.01206	24.4	31.8	26.4	27.3	23.8	26.2	24.4	24.8	95	64	85	82	29.1	30.3	29.2	29.5	23.6	24.2	23.7	23.8
1989	5	15	23.1127	18.4	4.71271	22.4	32.2	28.4	27.9	22.2	25.4	24.8	24.1	98	58	75	77	26.6	27.9	28.9	27.8	22.1	22.9	23.5	22.8
1989	5	16	23.0169	20	3.01691	25.2	33.2	27.2	28.2	24.4	27.2	26.2	25.9	94	63	92	83	30	32.1	33.3	31.8	24.1	25.2	25.9	25.1
1989	5	17	24.2694	19.2	5.06941	23.4	33.6	28.4	28.4	23.2	26.2	25.2	24.9	98	56	77	77	28.3	29.1	29.9	29.1	23.1	23.6	24	23.6
1989	5	18	22.7473	19.2	3.54725	25.2	33.2	27.6	28.4	24.6	26.2	25.4	25.4	95	58	84	79	30.5	29.3	31	30.3	24.4	23.7	24.6	24.2
1989	5	19	24.2481	20.4	3.84812	24.6	33.8	27.4	28.3	24.2	26.4	25.4	25.3	97	56	85	79	29.9	29.5	31.1	30.2	24.1	23.8	24.7	24.2
1989	5	20	22.5837	24.2	-1.61631	25.6	32.4	28.6	28.8	24.2	26.6	25.6	25.5	89	64	79	77	29.3	30.9	30.8	30.3	23.7	24.6	24.5	24.3
1989	5	21	22.9708	20.2	2.77079	25.2	33.4	29.2	29.3	24.6	25.4	24.6	24.9	95	53	69	72	30.5	27.1	27.9	28.5	24.4	22.4	22.9	23.2
1989	5	22	22.5308	23.6	-1.06919	24.4	33.2	28.2	28.5	24.2	26.2	24.2	24.9	98	58	72	76	30	29.3	27.5	29	24.1	23.7	22.7	23.5
1989	5	23	25.4616	20.8	4.66159	24.6	32.6	25.4	27	23.6	26.6	24.8	25	92	63	95	83	28.4	30.8	30.9	30.1	23.2	24.5	24.6	24.1
1989	5	24	21.6189	20.6	1.01894	24.6	29.2	25.2	26.1	24.2	25	24.6	24.6	97	71	95	88	29.9	28.9	30.5	29.8	24.1	23.5	24.4	24
1989	5	25	22.9566	23	-0.0434067	24.4	31.2	25.6	26.7	23.2	25.2	24.8	24.4	90	62	94	82	27.6	28	30.8	28.8	22.7	23	24.5	23.4
1989	5	26	23.5799	23.8	-0.220075	24.2	32.2	26.6	27.4	24	26.2	24.4	24.9	98	62	84	81	29.7	30	29.1	29.6	23.9	24.1	23.6	23.9
1989	5	27	24.7153	20.6	4.11534	23.2	32.8	25	26.5	21.8	26	23.8	23.9	89	58	91	79	25.2	29.1	28.7	27.6	21.2	23.6	23.3	22.7
1989	5	28	23.6898	22.8	0.889803	24	31.8	27.2	27.5	23.6	26.2	25.2	25	97	64	85	82	28.8	30.3	30.7	29.9	23.4	24.2	24.5	24.1
1989	5	29	22.4079	22.6	-0.192112	24.2	31.6	26.6	27.3	23.4	26	25.2	24.9	94	64	89	82	28.2	29.9	31.1	29.7	23.1	24	24.7	23.9
1989	5	30	23.6825	22.8	0.882478	23.2	30.6	27.2	27.1	23	25.6	25.2	24.6	98	67	85	84	27.9	29.5	30.7	29.4	22.9	23.8	24.5	23.7
1989	5	31	19.7781	22	-2.22187	23.4	33.6	27.6	28	23.2	25	24.8	24.3	98	50	80	76	28.3	25.9	29.4	27.9	23.1	21.7	23.8	22.9
1989	6	1	25.539	23.2	2.33899	24.2	33.4	28.6	28.7	23.8	26.2	25.4	25.1	97	57	77	77	29.2	29.2	30.3	29.6	23.6	23.7	24.3	23.9
1989	6	2	23.8729	23.6	0.272934	24.4	30.6	27.4	27.5	23.6	25.2	24.4	24.4	94	65	78	79	28.6	28.4	28.6	28.5	23.3	23.2	23.3	23.3
1989	6	3	24.2603	23.4	0.86032	24.6	31.2	26.4	27.1	24.2	25.4	24.2	24.6	97	63	83	81	29.9	28.6	28.7	29.1	24.1	23.3	23.4	23.6
1989	6	4	23.3632	23.8	-0.43681	24.8	32.2	27.6	28	23.8	25.2	24.6	24.5	92	57	78	76	28.8	27.4	28.9	28.4	23.4	22.6	23.5	23.2
1989	6	5	24.2741	22.8	1.47407	23.8	33.2	27.2	27.9	23.6	26.4	24.2	24.7	98	59	78	78	29	29.9	28.2	29	23.5	24	23.1	23.5
1989	6	6	24.0991	24	0.0991007	25.2	19.5863	24.2	16.999	24.6	23.4216	23.6	20.2245	95	54.7215	95	60.6735	30.5	26.7145	28.7	23.4782	24.4	20.9227	23.4	18.5427
1989	6	7	23.3804	21.6	1.78038	24.4	31.2	27.2	27.5	23.2	25.6	24.6	24.5	90	64	81	78	27.6	29.1	29.2	28.6	22.7	23.6	23.6	23.3
1989	6	8	24.4042	23.6	0.804242	24.4	31.8	27.6	27.9	24.2	26.4	25.2	25.3	98	66	82	82	30	30.8	30.4	30.4	24.1	24.5	24.3	24.3
1989	6	9	25.0096	22.4	2.60965	23	33.6	28	28.1	22.6	26.6	25.6	24.9	97	58	83	79	27.1	30.2	31.2	29.5	22.4	24.2	24.8	23.8
1989	6	10	24.6659	22.6	2.06592	25	32.6	27.2	28	24.2	26.4	25.4	25.3	94	62	87	81	29.7	30.3	31.2	30.4	23.9	24.3	24.8	24.3
1989	6	11	22.9353	22.6	0.335304	24.6	32.8	28.2	28.5	23.8	26.2	25.4	25.1	94	60	80	78	28.9	29.6	30.6	29.7	23.5	23.9	24.4	23.9
1989	6	12	23.2223	23.2	0.0222618	24.6	32.8	25.6	27.1	24.2	25.4	24.4	24.7	97	55	91	81	29.9	27.5	29.7	29.1	24.1	22.7	24	23.6
1989	6	13	24.1772	23.4	0.77716	25	33.2	25	27	23.6	25.2	24.2	24.3	89	53	94	78	28.2	26.7	29.7	28.2	23.1	22.2	23.9	23
1989	6	14	23.071	22.4	0.671021	23	31.4	28.2	27.7	22.6	24.6	25.4	24.2	97	57	80	78	27.1	26.4	30.6	28	22.4	22	24.4	22.9
1989	6	15	23.401	22.8	0.601	24.6	33.6	25.2	27.1	23.6	26.4	23.2	24.4	92	57	85	78	28.4	29.6	27.1	28.4	23.2	23.9	22.4	23.2
1989	6	16	23.1766	22.2	0.976579	22.4	33.8	28.4	28.3	21.8	25.2	24.6	23.9	95	50	73	73	25.7	26.3	28.4	26.8	21.5	21.9	23.2	22.2
1989	6	17	24.0388	22.6	1.43878	24.2	33.4	28.2	28.5	23.4	25.2	24.6	24.4	94	52	75	73	28.2	26.6	28.5	27.8	23.1	22.1	23.3	22.8
1989	6	18	24.6144	24.2	0.41436	25.6	32.4	27.4	28.2	24.4	26.2	25.4	25.3	91	61	85	79	29.7	29.9	31.1	30.2	24	24	24.7	24.2
1989	6	19	24.7415	23.2	1.54154	24.6	31.2	27.2	27.6	24.2	26.2	25.2	25.2	97	68	85	83	29.9	30.7	30.7	30.4	24.1	24.5	24.5	24.3
1989	6	20	23.4354	23.8	-0.364627	25.2	33.2	28	28.6	24.2	25.6	24.8	24.9	92	55	77	75	29.5	27.8	29.2	28.8	23.8	22.8	23.6	23.4
1989	6	21	23.6829	22.8	0.882857	23.2	33.8	28.6	28.5	23	26.2	25.4	24.9	98	55	77	77	27.9	28.9	30.3	29.1	22.9	23.5	24.3	23.6
1989	6	22	22.9566	23.4	-0.443407	25.2	34.2	22.4	26	24.2	26.2	21.8	24.1	92	53	95	80	29.5	28.7	25.7	28	23.8	23.3	21.5	22.9
1989	6	23	22.1498	21.6	0.54983	22.4	31.2	24.2	25.5	22.2	26.2	23	23.8	98	68	90	85	26.6	30.7	27.3	28.2	22.1	24.5	22.5	23
1989	6	24	24.5284	22.4	2.12843	23.6	33.2	24	26.2	22.6	25.4	23.2	23.7	92	54	94	80	26.7	27.2	27.9	27.3	22.2	22.5	22.9	22.5
1989	6	25	22.8005	21.8	1.00047	23	20.9674	25.6	18.307	22.2	25.3396	24.4	23.0092	93	63.3147	91	73.6265	26.2	30.389	29.7	28.0413	21.9	23.676	24	22.1636
1989	6	26	23.2016	21.2	2.00164	23.2	31.2	26.2	26.7	22.4	26.2	24.4	24.3	93	68	86	82	26.5	30.7	29.3	28.9	22.1	24.5	23.7	23.4
1989	6	27	22.4152	23	-0.584787	24.6	33.2	26.2	27.6	23.4	25.4	23.2	24	90	54	78	74	28	27.2	26.4	27.2	22.9	22.5	22	22.5
1989	6	28	23.6072	21.4	2.20724	23.2	31	27.6	27.4	22.2	26.2	25.4	24.6	92	69	84	81	26.1	30.8	31	29.3	21.8	24.5	24.6	23.7
1989	6	29	22.8714	22.2	0.671437	24	33.4	27.6	28.2	23	25.2	24.6	24.3	92	52	78	74	27.4	26.6	28.9	27.6	22.6	22.1	23.5	22.7
1989	6	30	23.0263	21.6	1.42634	23.2	34.2	25.6	27.2	22.4	25.4	22.4	23.4	93	49	76	73	26.5	26.6	24.9	26	22.1	22.1	21.1	21.7
1989	7	1	24.0541	21.6	2.45408	22.6	32.2	26.6	27	22.2	25.4	24.4	24	97	58	84	79	26.5	27.9	29.1	27.8	22	22.9	23.6	22.8
1989	7	2	24.6453	22.2	2.4453	23.6	33.2	25.6	27	22.6	24.6	23.2	23.5	92	50	82	74	26.7	25.2	26.8	26.3	22.2	21.2	22.2	21.9
1989	7	3	25.8277	22.8	3.02772	24.6	32.4	27.2	27.9	23.6	26.2	25.4	25.1	92	61	87	80	28.4	29.9	31.2	29.8	23.2	24	24.8	24
1989	7	4	24.2122	21.6	2.6122	23.2	33.6	28.2	28.3	22.2	25.6	24.6	24.1	92	53	75	73	26.1	27.5	28.5	27.4	21.8	22.6	23.3	22.6
1989	7	5	22.9198	23.2	-0.280219	25.2	30.2	26.2	27	24.2	25.2	24.6	24.7	92	67	88	82	29.5	28.7	29.8	29.4	23.8	23.4	24	23.7
1989	7	6	24.5009	22.6	1.90093	24.2	22.117	23.4	18.8637	23.4	26.1302	22.6	23.6897	94	62.0429	93	74.9671	28.2	30.774	26.9	28.5432	23.1	24.1744	22.3	22.7067
1989	7	7	24.2836	21	3.28361	24.2	31	26.4	27	23.6	25	24.6	24.4	95	62	86	81	28.7	27.7	29.7	28.7	23.4	22.8	23.9	23.4
1989	7	8	23.5694	22.8	0.769427	24	32.6	25.2	26.8	23.2	25.2	23.4	23.9	94	55	86	78	27.9	27.1	27.6	27.5	22.9	22.4	22.7	22.7
1989	7	9	25.814	21.6	4.21397	24.6	31.6	23.4	25.8	23.2	25.4	22.6	23.7	89	61	93	81	27.5	28.3	26.9	27.6	22.6	23.1	22.3	22.7
1989	7	10	24.6659	21.8	2.86592	22.6	32.2	26.4	26.9	22.2	26.2	24.2	24.2	97	62	83	81	26.5	30	28.7	28.4	22	24.1	23.4	23.2
1989	7	11	25.704	21.8	3.90398	22.6	33.2	27.4	27.6	22.2	26.2	25.4	24.6	97	58	85	80	26.5	29.3	31.1	29	22	23.7	24.7	23.5
1989	7	12	24.824	21.4	3.42403	22.4	31.8	27.6	27.4	22.2	25.6	23.4	23.7	98	61	70	77	26.6	28.7	26	27.1	22.1	23.4	21.7	22.4
1989	7	13	24.7622	22.2	2.56216	23.2	33.2	28.6	28.4	22.6	25.4	26.2	24.7	95	54	83	77	27	27.2	32.4	28.9	22.4	22.5	25.4	23.4
1989	7	14	24.6934	22.4	2.29342	24.2	32.4	29	28.7	23.8	25.2	26.8	25.3	97	56	84	79	29.2	27.3	33.8	30.1	23.6	22.5	26.1	24.1
1989	7	15	24.7209	23.2	1.52092	25	33.6	28.6	29	24.2	26.6	25.4	25.4	94	58	77	76	29.7	30.2	30.3	30	23.9	24.2	24.3	24.1
1989	7	16	24.6453	21.4	3.2453	23.2	32.4	27.2	27.5	22.8	26.2	25.2	24.7	97	61	85	81	27.5	29.9	30.7	29.4	22.6	24	24.5	23.7
1989	7	17	24.3188	23.4	0.918754	25.4	33.2	29.4	29.4	24.4	25.6	26.2	25.4	92	55	78	75	29.9	27.8	31.9	29.8	24	22.8	25.1	24
1989	7	18	23.4285	22.8	0.628499	24.4	34.4	25.6	27.5	23.8	26.6	24.4	24.9	95	54	91	80	29.1	29.6	29.7	29.5	23.6	23.9	24	23.8
1989	7	19	24.8172	22.4	2.41716	24.2	33.4	25.2	27	23.6	26.6	24.4	24.9	95	59	94	83	28.7	30.3	30	29.7	23.4	24.3	24.1	23.9
1989	7	20	25.8793	23.2	2.67928	23.8	30.8	26.2	26.8	23.6	25.4	24.4	24.5	98	65	86	83	29	28.8	29.3	29.1	23.5	23.4	23.7	23.6
1989	7	21	25.9308	23.4	2.53084	24.6	32.2	24.4	26.4	24.2	26.2	22.6	24.3	97	62	86	82	29.9	30	26.2	28.7	24.1	24.1	21.9	23.3
1989	7	22	25.9686	22.6	3.36865	24.2	31	25	26.3	23.6	26	24.4	24.7	95	67	95	86	28.7	30.3	30.1	29.7	23.4	24.2	24.2	23.9
1989	7	23	26.1061	22.4	3.70614	23	32.2	23.6	25.6	22.8	25.2	22.8	23.6	98	57	93	83	27.6	27.4	27.2	27.4	22.7	22.6	22.5	22.6
1989	7	24	25.0784	22.8	2.27839	23.4	30.2	27.4	27.1	23.2	24.4	25.6	24.4	98	62	87	82	28.3	26.7	31.6	28.9	23.1	22.2	25	23.4
1989	7	25	24.9615	22.8	2.16153	23.6	28.2	26.6	26.3	23.2	26	25.6	24.9	97	84	92	91	28.2	32.1	32.1	30.8	23	25.2	25.3	24.5
1989	7	26	24.0414	22.4	1.64141	24	22.3534	24.6	18.9702	23.2	26.1405	23.6	24.6144	94	62.0429	92	78.1637	27.9	30.774	28.4	29.7393	22.9	24.1881	23.2	23.621
1989	7	27	25.6834	23.2	2.48335	24.2	31.2	24.4	26	24	25.8	23.6	24.5	98	65	94	86	29.7	29.6	28.6	29.3	23.9	23.9	23.3	23.7
1989	7	28	21.7644	22.8	-1.03559	24.4	31.6	26.2	27.1	23.2	26.2	24.4	24.6	90	65	86	81	27.6	30.4	29.3	29.1	22.7	24.3	23.7	23.6
1989	7	29	26.2849	22.6	3.68488	23.8	32.6	28.2	28.2	23	25.8	26.2	25	93	58	85	79	27.5	28.7	32.7	29.6	22.7	23.3	25.5	23.9
1989	7	30	25.7762	21.6	4.17616	24.2	21.3318	27.2	18.4651	23.6	24.9081	25.2	21.4446	95	59.7155	85	67.7218	28.7	29.251	30.7	25.7885	23.4	23.0701	24.5	20.5583
1989	7	31	24.1297	20	4.1297	24.6	32.6	28.6	28.6	23.6	26.8	25.4	25.3	92	64	77	78	28.4	31.4	30.3	30	23.2	24.8	24.3	24.1
1989	8	1	23.652	22.4	1.25203	24.2	33.4	28.2	28.5	23.6	25.6	24.8	24.7	95	54	76	75	28.7	27.6	29	28.5	23.4	22.7	23.5	23.2
1989	8	2	23.2773	23.2	0.0772582	24.4	32.4	27.4	27.9	23.6	26.2	25.4	25.1	94	61	85	80	28.6	29.9	31.1	29.8	23.3	24	24.7	24
1989	8	3	24.3909	18.4	5.99094	23	32.2	23.4	25.5	22.4	25.4	22.4	23.4	95	58	92	82	26.7	27.9	26.4	27	22.2	22.9	22	22.3
1989	8	4	23.3254	21.6	1.72538	23.6	31.8	26.6	27.1	22.2	25.6	23.8	23.9	89	61	79	76	25.8	28.7	27.6	27.4	21.6	23.4	22.7	22.6
1989	8	5	23.3632	21.8	1.56319	23.6	33.6	27.2	27.9	22.6	26.2	25.2	24.7	92	56	85	78	26.7	29.1	30.7	28.8	22.2	23.6	24.5	23.4
1989	8	6	23.5213	23.6	-0.0786949	25.2	32.2	27	27.9	24.4	25.4	24.6	24.8	94	58	82	78	30	27.9	29.3	29.1	24.1	22.9	23.7	23.6
1989	8	7	23.566	21.2	2.36599	25.2	33.2	26.2	27.7	23.2	26.2	24	24.5	85	58	83	75	27.1	29.3	28.4	28.3	22.4	23.7	23.2	23.1
1989	8	8	23.3219	22.4	0.921943	24.4	33.2	25.2	27	23.6	26.4	23.2	24.4	94	59	85	79	28.6	29.9	27.1	28.5	23.3	24	22.4	23.2
1989	8	9	22.8643	21.6	1.26434	23	32.6	27.6	27.7	22.2	26	25.2	24.5	93	59	82	78	26.2	29.2	30.4	28.6	21.9	23.7	24.3	23.3
1989	8	10	24.6144	22.2	2.41436	23.6	31.4	26.6	27	23	25	24.2	24.1	95	60	82	79	27.7	27.4	28.6	27.9	22.8	22.6	23.3	22.9
1989	8	11	21.727	22.4	-0.672955	25.4	32.4	25.6	27.3	24.2	25.6	24.4	24.7	91	58	91	80	29.4	28.3	29.7	29.1	23.8	23.1	24	23.6
1989	8	12	22.7082	22.2	0.508222	24.2	33.2	28.6	28.7	23.4	25.4	24.8	24.5	94	54	74	74	28.2	27.2	28.8	28.1	23.1	22.5	23.4	23
1989	8	13	22.1017	23.6	-1.49829	25.6	22.6564	27.2	19.0253	24	24.3084	23.2	21.6934	88	59.19	71	70.0052	28.8	28.8766	25.8	26.2741	23.4	22.631	21.6	20.8703
1989	8	14	20.6959	18.2	2.49586	22.2	31	26.6	26.6	21.6	25.4	24.6	23.9	95	64	85	81	25.4	28.7	29.6	27.9	21.3	23.4	23.9	22.9
1989	8	15	22.1842	22.4	-0.215797	24	32.2	26.4	27.3	23.2	25.4	23.2	23.9	94	58	76	76	27.9	27.9	26.3	27.4	22.9	22.9	21.9	22.6
1989	8	16	22.3286	22.2	0.128569	24	32.2	25.4	26.8	21.4	26.4	23.4	23.7	80	64	85	76	23.7	30.5	27.4	27.2	20.3	24.4	22.6	22.4
1989	8	17	22.8785	21.8	1.07853	23	32.4	26.6	27.2	22.4	26.2	25.4	24.7	95	61	91	82	26.7	29.9	31.6	29.4	22.2	24	25	23.7
1989	8	18	22.8431	20.4	2.44305	22	33.4	28.2	28	21.6	26.4	25.2	24.4	97	58	79	78	25.5	29.7	30	28.4	21.4	24	24.1	23.2
1989	8	19	23.346	21.8	1.546	25.6	32.2	28.2	28.6	24.6	24.1366	26.2	22.3896	92	56.2339	85	69.2967	30.2	27.3642	32.7	26.0229	24.2	21.538	25.5	20.6608
1989	8	20	23.2154	21	2.21539	25.8	34.2	25.4	27.7	25.2	26.2	23.2	24.9	95	53	83	77	31.6	28.7	27	29.1	25	23.3	22.3	23.6
1989	8	21	23.0332	20.2	2.83321	26	32	28.2	28.6	25.2	26.2	25.4	25.6	94	63	80	79	31.5	30.1	30.6	30.7	24.9	24.2	24.4	24.5
1989	8	22	24.5594	21.4	3.15936	23	34.4	26.6	27.7	22.6	27.2	24.4	24.7	97	58	84	79	27.1	31.3	29.1	29.2	22.4	24.8	23.6	23.6
1989	8	23	23.401	22.4	1.001	23.6	31.4	28.2	27.9	23	26.2	25.2	24.8	95	66	79	80	27.7	30.5	30	29.4	22.8	24.4	24.1	23.8
1989	8	24	24.3404	20.4	3.94038	22.4	21.5724	25.6	17.6734	21.6	24.2	24.6	23.5	93	51.3419	92	66.8473	25.3	25.6106	30.2	24.7484	21.3	20.2316	24.2	19.7597
1989	8	25	22.8927	22.6	0.292726	23.4	32.2	25.2	26.5	23.2	25.2	23.6	24	98	57	88	81	28.3	27.4	28.1	27.9	23.1	22.6	23	22.9
1989	8	26	23.8827	21.4	2.48266	22.8	33.2	27.2	27.6	22.2	25.4	24.4	24	95	54	80	76	26.3	27.2	28.7	27.4	22	22.5	23.4	22.6
1989	8	27	24.3084	22.8	1.50844	25	22.6065	24.6	19.6029	24.2	24.0231	23.2	21.4812	94	56.0964	89	69.5897	29.7	27.0892	27.5	26.0009	23.9	21.3833	22.6	20.6462
1989	8	28	23.0985	20.2	2.89852	24.2	32.2	27.4	27.8	23.4	27.2	25.4	25.3	94	68	85	82	28.2	32.7	31.1	30.7	23.1	25.6	24.7	24.4
1989	8	29	23.1948	20.6	2.59476	24.6	33.4	26.8	27.9	23.6	26.2	25.2	25	92	57	88	79	28.4	29.2	31	29.5	23.2	23.7	24.6	23.8
1989	8	30	22.985	20.4	2.58498	24.6	31.4	23.4	25.7	23.6	25.4	22.4	23.8	92	62	92	82	28.4	28.4	26.4	27.8	23.2	23.2	22	22.8
1989	8	31	22.6798	21.8	0.879837	23	32.6	25.4	26.6	22.6	25.6	24.4	24.2	97	57	92	82	27.1	28.2	29.9	28.4	22.4	23	24	23.2
1989	9	1	22.7224	21.4	1.32241	22.6	32.4	27.2	27.4	22.4	26.2	25.4	24.7	98	61	87	82	26.9	29.9	31.2	29.3	22.3	24	24.8	23.7
1989	9	2	22.049	22.6	-0.551049	25.8	32.2	28.4	28.7	24.6	25.8	26.6	25.7	91	60	87	79	30.1	28.9	33.6	30.9	24.2	23.5	26	24.6
1989	9	3	22.2028	20	2.20278	24.4	21.5942	27.6	18.3176	23.6	25.0839	25.4	23.2653	94	58.9053	84	72.7728	28.6	28.4537	31	26.8915	23.3	22.42	24.6	21.4806
1989	9	4	22.7685	20.6	2.16854	24.4	31.2	24.4	26.1	23.6	26.2	23.6	24.5	94	68	94	85	28.6	30.7	28.6	29.3	23.3	24.5	23.3	23.7
1989	9	5	21.626	23.2	-1.57397	24	32.2	25	26.5	23.6	25.4	24.4	24.5	97	58	95	83	28.8	27.9	30.1	29	23.4	22.9	24.2	23.5
1989	9	6	22.8466	20	2.8466	24.2	28	24.4	25.3	23.8	25.2	22.6	23.9	97	80	86	87	29.2	30.2	26.2	28.5	23.6	24.2	21.9	23.2
1989	9	7	21.5373	20.2	1.33733	24.2	30.2	24.6	25.9	23.6	25.6	23.6	24.3	95	69	92	86	28.7	29.8	28.4	29	23.4	24	23.2	23.5
1989	9	8	22.8431	21.8	1.04305	22.6	33.2	24.6	26.3	22.2	27.2	23.6	24.3	97	63	92	84	26.5	32.1	28.4	29	22	25.2	23.2	23.5
1989	9	9	21.8212	22.8	-0.978818	25	28.6	24.6	25.7	24	24.4	22.4	23.6	92	71	83	82	29.2	27.8	25.6	27.5	23.6	22.8	21.5	22.6
1989	9	10	21.082	22.2	-1.11798	23.6	32.2	27.2	27.6	23.2	26.2	25.2	24.9	97	62	85	81	28.2	30	30.7	29.6	23	24.1	24.5	23.9
1989	9	11	21.6083	22.8	-1.19171	24.2	29.2	23.4	25	23.6	24.4	22.6	23.5	95	68	93	85	28.7	27.4	26.9	27.6	23.4	22.6	22.3	22.7
1989	9	12	21.8141	19.4	2.41409	23.2	31.2	26	26.6	22.4	25.8	24.4	24.2	93	65	88	82	26.5	29.6	29.5	28.5	22.1	23.9	23.8	23.3
1989	9	13	21.658	20	1.65797	23.4	31.2	24.2	25.8	22.6	25.4	23.4	23.8	93	63	94	83	26.9	28.6	28.2	27.9	22.3	23.3	23.1	22.9
1989	9	14	22.694	21.6	1.09403	22.4	31.2	27.4	27.1	22.2	26	25.2	24.5	98	66	84	83	26.6	30.1	30.6	29.1	22.1	24.2	24.4	23.6
1989	9	15	21.6154	22.4	-0.784611	23	32.4	27.4	27.5	22.6	25.2	24.6	24.1	97	56	80	77	27.1	27.3	29.1	27.8	22.4	22.5	23.6	22.8
1989	9	16	20.8549	22.4	-1.54506	23.4	32.2	25.8	26.8	23.2	26.6	24.4	24.7	98	65	89	84	28.3	31.1	29.6	29.7	23.1	24.7	23.9	23.9
1989	9	17	21.516	23.4	-1.88396	25.2	31.2	22.2	25.2	24.4	25.2	21.4	23.7	94	62	93	83	30	28	24.9	27.7	24.1	23	21.1	22.7
1989	9	18	20.9245	20.2	0.724528	31.2	32.2	28.6	30.2	21	26.2	25.4	24.2	40	62	77	60	18.1	30	30.3	26.1	15.9	24.1	24.3	21.4
1989	9	19	23.9856	21.2	2.78556	32.3	31.2	23.2	27.5	22.8	25.2	22.6	23.5	44	62	95	67	21.4	28	27	25.5	18.6	23	22.4	21.3
1989	9	20	20.7304	22.8	-2.06959	23.6	29.4	25.2	25.9	23.2	25.2	24.4	24.3	97	71	94	87	28.2	29.2	30	29.1	23	23.7	24.1	23.6
1989	9	21	20.496	22.4	-1.904	23.4	30	24.6	25.6	23.2	26.2	23.6	24.3	98	74	92	88	28.3	31.5	28.4	29.4	23.1	24.9	23.2	23.7
1989	9	22	21.4309	22.6	-1.16912	23.8	26.4	24.2	24.6	23.2	25.2	23.4	23.9	95	91	94	93	28	31.2	28.2	29.2	23	24.8	23.1	23.6
1989	9	23	20.1181	22.6	-2.48193	23.4	31.6	27.2	27.4	23.2	25.6	24.4	24.4	98	62	80	80	28.3	28.8	28.7	28.6	23.1	23.4	23.4	23.3
1989	9	24	22.5663	20.6	1.9663	24.6	22.5765	26.4	18.3409	23.6	24.2447	24.4	22.4563	92	59.5047	85	70.7503	28.4	28.6435	29.2	26.2067	23.2	22.5165	23.7	20.8312
1989	9	25	22.6444	19.2	3.44436	23.2	31.6	24.2	25.8	22.2	25.8	23.4	23.8	92	63	94	83	26.1	29.3	28.2	27.9	21.8	23.7	23.1	22.9
1989	9	26	22.3639	20	2.36394	22	30.6	23.6	25	21.6	26.4	22.2	23.4	97	72	89	86	25.5	31.6	25.8	27.6	21.4	25	21.6	22.7
1989	9	27	22.7437	18.2	4.5437	23.2	27.6	26.4	25.9	22.4	24.4	25.2	24	93	77	91	87	26.5	28.4	31.2	28.7	22.1	23.2	24.8	23.3
1989	9	28	22.4244	22.2	0.224369	22.4	29	24.4	25	21.8	25.2	22.6	23.2	95	74	86	85	25.7	29.5	26.2	27.1	21.5	23.8	21.9	22.4
1989	9	29	20.0613	22.6	-2.53871	23.2	29.6	27.2	26.8	22.8	25.2	24.2	24.1	97	70	78	82	27.5	29.1	28.2	28.3	22.6	23.6	23.1	23.1
1989	9	30	22.6089	21.4	1.20887	24	33.2	26.6	27.6	23.2	25.6	24.4	24.4	94	55	84	77	27.9	27.8	29.1	28.2	22.9	22.8	23.6	23.1
1989	10	1	21.516	21.4	0.11604	23.2	32.2	26.2	27	22.2	25.4	23.2	23.6	92	58	78	76	26.1	27.9	26.4	26.8	21.8	22.9	22	22.2
1989	10	2	21.2677	22.4	-1.13233	23.6	31.2	25.2	26.3	23	26.2	24.4	24.5	95	68	94	85	27.7	30.7	30	29.5	22.8	24.5	24.1	23.8
1989	10	3	21.2677	22.8	-1.53233	24	30.8	23.2	25.3	23.6	25.6	22.2	23.8	97	66	92	85	28.8	29.4	26.1	28.1	23.4	23.7	21.8	23
1989	10	4	21.2322	21.4	-0.167812	23	31.4	25.2	26.2	22.4	26.2	24.4	24.3	95	66	94	85	26.7	30.5	30	29.1	22.2	24.4	24.1	23.6
1989	10	5	21.2251	21.8	-0.574909	23.4	29.6	26.2	26.4	23.2	25.2	24.2	24.2	98	70	85	84	28.3	29.1	28.9	28.8	23.1	23.6	23.5	23.4
1989	10	6	20.2316	21.8	-1.56839	22.2	32	27.6	27.4	22	26.6	25.4	24.7	98	66	84	83	26.3	31.2	31	29.5	21.9	24.8	24.6	23.8
1989	10	7	21.4096	22.2	-0.790404	23.2	32.4	26.6	27.2	22.4	25.6	24.4	24.1	93	58	84	78	26.5	28.3	29.1	28	22.1	23.1	23.6	22.9
1989	10	8	20.0968	22.6	-2.50322	24.2	30.6	24.2	25.8	23.2	24.4	23.6	23.7	92	60	95	82	27.8	26.4	28.7	27.6	22.8	22	23.4	22.7
1989	10	9	20.0365	20.8	-0.763542	22.4	31.2	24.4	25.6	21.8	26.2	23.6	23.9	95	68	94	85	25.7	30.7	28.6	28.3	21.5	24.5	23.3	23.1
1989	10	10	21.2393	20.8	0.439284	24.4	28.6	25.2	25.9	23.8	25.6	24.2	24.5	95	79	92	89	29.1	30.8	29.5	29.8	23.6	24.5	23.8	24
1989	10	11	20.518	23	-2.48202	24.4	21.3245	22.6	16.7396	23.8	22.1808	21.8	19.6	95	54.1372	93	62.4476	29.1	25.2434	25.6	22.5627	23.6	19.8537	21.5	18.0317
1989	10	12	20.1216	20.8	-0.678386	21.6	30.4	27.2	26.6	21.2	26.2	24.8	24.1	97	72	82	84	24.9	31.2	29.7	28.6	21	24.8	23.9	23.2
1989	10	13	18.4046	21.6	-3.19535	22.6	31.4	26	26.5	22.2	27.2	24.4	24.6	97	72	88	86	26.5	33.3	29.5	29.7	22	25.8	23.8	23.9
1989	10	14	20.2742	23.2	-2.92582	25	31	26.2	27.1	24.2	26.2	25.4	25.3	94	69	94	85	29.7	30.8	31.9	30.8	23.9	24.5	25.1	24.5
1989	10	15	22.5237	22.2	0.323718	23.2	21.5036	26.6	17.4614	22.6	22.033	25.4	20.4587	95	57.4369	91	65.9603	27	26.2299	31.6	23.6485	22.4	20.6477	25	18.9046
1989	10	16	19.9619	22.2	-2.23805	23.4	31.2	27.2	27.3	23	27.2	26.2	25.5	97	74	92	88	27.8	33.4	33.3	31.5	22.8	25.9	25.9	24.9
1989	10	17	19.4924	22.6	-3.10756	23.4	31.2	26.6	27	23.2	27.4	25.6	25.4	98	75	92	88	28.3	34	32.1	31.5	23.1	26.2	25.3	24.9
1989	10	18	19.8768	21.8	-1.92321	23.6	29.6	26.6	26.6	23.2	26.2	25.4	24.9	97	77	91	88	28.2	31.7	31.6	30.5	23	25	25	24.4
1989	10	19	20.2742	23.6	-3.32582	24.8	31.6	24	26.1	24.2	27.2	23.2	24.9	95	71	94	87	29.8	33.1	27.9	30.3	24	25.8	22.9	24.2
1989	10	20	19.4412	22.8	-3.35883	23.6	31.2	27.2	27.3	23.2	26.2	25.2	24.9	97	68	85	83	28.2	30.7	30.7	29.8	23	24.5	24.5	24
1989	10	21	19.573	22.4	-2.82698	23.4	31.6	26.6	27	23.2	27.2	25.4	25.3	98	71	91	87	28.3	33.1	31.6	31	23.1	25.8	25	24.6
1989	10	22	20.2529	22.8	-2.5471	24	32.2	27.2	27.7	23.4	26.2	25.8	25.1	95	62	90	82	28.4	30	32.3	30.2	23.2	24.1	25.3	24.2
1989	10	23	21.4948	21.8	-0.305249	23.4	31.2	27	27.1	23.2	26	25.4	24.9	98	66	88	84	28.3	30.1	31.4	29.9	23.1	24.2	24.8	24
1989	10	24	20.2316	23.4	-3.16839	24.6	31.2	26.2	27.1	24.2	26.2	25.2	25.2	97	68	92	86	29.9	30.7	31.4	30.7	24.1	24.5	24.8	24.5
1989	10	25	20.111	20.2	-0.0890308	22	29.6	26.6	26.2	21.2	25.6	24.4	23.7	93	73	84	83	24.6	30.1	29.1	28	20.9	24.2	23.6	22.9
1989	10	26	18.9401	21.8	-2.85992	22.8	32	27.2	27.3	22.4	27.8	26.2	25.5	97	73	92	87	26.8	34.5	33.3	31.6	22.2	26.5	25.9	24.9
1989	10	27	17.5705	22	-4.42951	23.4	32.8	27.6	27.9	23	26.4	24.6	24.7	97	61	78	79	27.8	30.1	28.9	29	22.8	24.2	23.5	23.5
1989	10	28	19.9903	22.4	-2.40967	23.2	30.4	25.2	26	23	26.4	24.4	24.6	98	73	94	88	27.9	31.7	30	29.9	22.9	25	24.1	24
1989	10	29	19.3862	22.6	-3.21377	23.6	32.2	24.6	26.3	23.2	26.6	23.6	24.5	97	65	92	84	28.2	31.1	28.4	29.2	23	24.7	23.2	23.7
1989	10	30	19.671	21.8	-2.129	23	32	25.2	26.4	22.6	27	24.4	24.7	97	68	94	86	27.1	32.3	30	29.8	22.4	25.3	24.1	24
1989	10	31	15.0087	20.2	-5.19128	24	31.8	27	27.5	23.2	26.6	25.8	25.2	94	67	91	84	27.9	31.3	32.4	30.5	22.9	24.8	25.4	24.4
1989	11	1	20.1003	20	0.100325	24.4	31.4	26.2	27	24	27.2	24.4	25.2	97	72	86	85	29.6	33.3	29.3	30.7	23.9	25.8	23.7	24.5
1989	11	2	20.0648	19.8	0.264843	23.6	30.2	24.4	25.6	23.4	26.2	23.6	24.4	98	73	94	88	28.6	31.3	28.6	29.5	23.3	24.8	23.3	23.8
1989	11	3	19.8058	22.8	-2.99417	23.8	30	24.4	25.6	23.4	26.2	23.8	24.5	97	74	95	89	28.5	31.5	29.1	29.7	23.2	24.9	23.6	23.9
1989	11	4	19.9371	22.4	-2.46289	23.6	31.2	27.2	27.3	23.2	27.2	26.2	25.5	97	74	92	88	28.2	33.4	33.3	31.6	23	25.9	25.9	24.9
1989	11	5	20.0223	23.2	-3.17773	24	32.2	27.4	27.8	23.8	27.2	26.2	25.7	98	68	91	86	29.3	32.7	33.2	31.8	23.7	25.6	25.8	25
1989	11	6	20.2032	22.8	-2.59678	24	31.2	26.2	26.9	23.6	26	25.2	24.9	97	66	92	85	28.8	30.1	31.4	30.1	23.4	24.2	24.8	24.2
1989	11	7	20.1181	20	0.118066	24	32.2	26	27	23.6	24.2	24.4	24.1	97	52	88	79	28.8	24.9	29.5	27.7	23.4	21	23.8	22.8
1989	11	8	20.0116	22	-1.98838	23.2	28.8	24.2	25.1	23	26	23.6	24.2	98	80	95	91	27.9	31.7	28.7	29.5	22.9	25	23.4	23.8
1989	11	9	20.0897	22.8	-2.71032	24	31.2	24.6	26.1	23.6	26	23.2	24.3	97	66	89	84	28.8	30.1	27.5	28.8	23.4	24.2	22.6	23.4
1989	11	10	19.1281	21	-1.87187	21.6	30.6	25.6	25.9	21.4	26.6	24.4	24.1	98	73	91	87	25.3	32.1	29.7	29.1	21.3	25.3	24	23.5
1989	11	11	20.3451	21.2	-0.854852	22.8	31.6	24.4	25.8	22.4	27.2	23.6	24.4	97	71	94	87	26.8	33.1	28.6	29.5	22.2	25.8	23.3	23.8
1989	11	12	20.2423	22.6	-2.35775	23.6	32.2	24.2	26.1	23.2	26.2	23.4	24.3	97	62	94	84	28.2	30	28.2	28.8	23	24.1	23.1	23.4
1989	11	13	20.0187	22.4	-2.38128	23	28.6	26	25.9	22.8	26.4	25.2	24.8	98	84	94	92	27.6	32.9	31.5	30.7	22.7	25.7	24.9	24.4
1989	11	14	19.6243	22.6	-2.9757	23	30.4	27.2	27	22.8	26.2	25.4	24.8	98	72	87	86	27.6	31.2	31.2	30	22.7	24.8	24.8	24.1
1989	11	15	18.9649	21.6	-2.63509	22.6	31.2	26.2	26.6	22.2	26	25.2	24.5	97	66	92	85	26.5	30.1	31.4	29.3	22	24.2	24.8	23.7
1989	11	16	20.1961	21.6	-1.40387	22.2	32.2	27.2	27.2	22	27.2	26.2	25.1	98	68	92	86	26.3	32.7	33.3	30.8	21.9	25.6	25.9	24.4
1989	11	17	18.7414	21.8	-3.05862	22.4	31.8	26	26.5	22.2	26	24.6	24.3	98	63	89	84	26.6	29.7	30	28.8	22.1	24	24.1	23.4
1989	11	18	19.7881	23	-3.21191	24	31.2	26.6	27.1	23.4	27.2	25.4	25.3	95	74	91	87	28.4	33.4	31.6	31.1	23.2	25.9	25	24.7
1989	11	19	18.6704	21.8	-3.12958	23	19.2026	28.2	16.4422	22.6	22.9672	26.2	21.5373	97	58.1189	85	71.9567	27.1	27.3776	32.7	26.1641	22.4	21.4735	25.5	20.8277
1989	11	20	20.0116	21.6	-1.58838	22.8	32.2	27.6	27.5	22.4	26.2	25.6	24.7	97	62	85	81	26.8	30	31.5	29.4	22.2	24.1	24.9	23.7
1989	11	21	20.0684	20.2	-0.131609	23.2	31.6	27.8	27.6	23	27.2	26.2	25.5	98	71	88	86	27.9	33.1	32.9	31.3	22.9	25.8	25.7	24.8
1989	11	22	19.5144	23.2	-3.68558	24.6	32.2	28.2	28.3	24.2	26.8	25.4	25.5	97	66	80	81	29.9	31.6	30.6	30.7	24.1	25	24.4	24.5
1989	11	23	18.862	22.8	-3.93798	23.6	31.6	27.6	27.6	23.2	26.6	25.2	25	97	68	82	82	28.2	31.5	30.4	30	23	24.9	24.3	24.1
1989	11	24	18.8443	23.2	-4.35572	24.4	31.8	26.2	27.1	24.2	27.2	24.4	25.3	98	70	86	85	30	33	29.3	30.8	24.1	25.7	23.7	24.5
1989	11	25	18.2288	19.8	-1.57116	23.8	29.2	27.2	26.9	23.4	26.2	25.2	24.9	97	79	85	87	28.5	32	30.7	30.4	23.2	25.2	24.5	24.3
1989	11	26	18.9968	20.2	-1.20315	24.2	30.6	26.2	26.8	23.8	26.8	24.4	25	97	74	86	86	29.2	32.7	29.3	30.4	23.6	25.5	23.7	24.3
1989	11	27	18.7485	20	-1.25152	24	32.4	28.2	28.2	23.6	26.8	25.2	25.2	97	65	79	80	28.8	31.5	30	30.1	23.4	24.9	24.1	24.2
1989	11	28	17.9679	20.4	-2.43212	24	32.8	27.2	27.8	23.6	27.2	26.2	25.7	97	65	92	85	28.8	32.3	33.3	31.5	23.4	25.4	25.9	24.9
1989	11	29	18.9649	20.2	-1.23509	24	32.6	25.6	27	23.6	27.2	24.6	25.1	97	66	92	85	28.8	32.5	30.2	30.5	23.4	25.4	24.2	24.4
1989	11	30	18.9259	19.4	-0.474116	23.4	31.6	26.6	27	22.8	26.2	25.4	24.8	95	65	91	84	27.3	30.4	31.6	29.8	22.6	24.3	25	24
1989	12	1	22.5876	20.2	2.38758	24.2	30	25.6	26.4	23.6	25.6	24.4	24.5	95	70	91	85	28.7	29.9	29.7	29.4	23.4	24	24	23.8
1989	12	2	22.0746	23.6	-1.52541	24.8	21.1779	25.2	16.9802	24.4	24.2	23.4	24	97	56.641	86	65.8583	30.3	26.3858	27.6	23.9475	24.3	20.7717	22.7	19.1216
1989	12	3	19.9513	22.8	-2.8487	23.6	30.2	26.4	26.6	23.2	26.2	25.2	24.9	97	73	91	87	28.2	31.3	31.2	30.2	23	24.8	24.8	24.2
1989	12	4	21.2499	18.6	2.64993	22.8	28.6	25.4	25.5	22.6	25.8	24.6	24.3	98	80	94	91	27.3	31.3	30.4	29.7	22.5	24.8	24.3	23.9
1989	12	5	20.2068	21.4	-1.19323	22	30.2	26.4	26.3	21.6	25	24.4	23.7	97	66	85	82	25.5	28.2	29.2	27.6	21.4	23.1	23.7	22.7
1989	12	6	21.1257	21.6	-0.474257	22	31.6	26.6	26.7	21.8	25.2	24.4	23.8	98	60	84	81	26	27.8	29.1	27.6	21.7	22.8	23.6	22.7
1989	12	7	22.027	21.2	0.826975	22	31.6	26.6	26.7	21.6	25.2	24.4	23.7	97	60	84	80	25.5	27.8	29.1	27.5	21.4	22.8	23.6	22.6
1989	12	8	19.7049	21.2	-1.49512	22	31.2	27.2	26.9	21.6	26.2	25.4	24.4	97	68	87	84	25.5	30.7	31.2	29.1	21.4	24.5	24.8	23.6
1989	12	9	22.1076	21.8	0.307553	22.2	32.2	26.2	26.7	22	25.6	24.4	24	98	59	86	81	26.3	28.4	29.3	28	21.9	23.2	23.7	23
1989	12	10	22.6585	22.6	0.0585479	24.6	32.4	26.8	27.6	24.2	26.4	25.4	25.3	97	63	89	83	29.9	30.4	31.5	30.6	24.1	24.3	24.9	24.4
1989	12	11	21.0124	23.2	-2.18757	24	31	26.6	27	23.6	26	25.2	24.9	97	67	89	85	28.8	30.3	31.1	30.1	23.4	24.2	24.7	24.1
1989	12	12	22.1515	22.4	-0.248496	23	32	26.2	26.9	22.8	24.6	25.2	24.2	98	55	92	82	27.6	26	31.4	28.3	22.7	21.7	24.8	23.1
1989	12	13	22.8608	20.6	2.26079	21	32	26	26.3	20.8	26	24.2	23.7	98	62	86	82	24.4	29.6	29	27.7	20.7	23.9	23.5	22.7
1989	12	14	22.6089	21.2	1.40887	22.2	31.6	25.4	26.1	21.8	25.6	24.4	23.9	97	62	92	84	25.8	28.8	29.9	28.2	21.6	23.4	24	23
1989	12	15	22.4031	19.8	2.60308	20.4	31.2	26.2	26	20.2	24.6	24.4	23.1	98	58	86	81	23.5	26.5	29.3	26.5	20.1	22.1	23.7	22
1989	12	16	21.3812	18.6	2.78121	20.6	32.2	25.2	25.8	20.2	25.4	23.4	23	96	58	86	80	23.4	27.9	27.6	26.3	20	22.9	22.7	21.9
1989	12	17	21.3599	20	1.35992	20.6	31.2	25	25.5	20.2	25.4	23.6	23.1	96	63	89	83	23.4	28.6	28.2	26.7	20	23.3	23.1	22.1
1989	12	18	21.4522	20.2	1.25217	20.6	32.2	25	25.7	20.4	26.2	23.4	23.3	98	62	87	83	23.8	30	27.7	27.2	20.3	24.1	22.8	22.4
1989	12	19	22.7579	19.2	3.5579	20.2	31.6	25.8	25.9	20	25	24	23	98	59	86	81	23.2	27.3	28.6	26.4	19.9	22.5	23.3	21.9
1989	12	20	21.5444	19.6	1.94443	20.4	32.2	26.2	26.3	20.2	24.6	25	23.3	98	54	91	81	23.5	25.9	30.9	26.7	20.1	21.6	24.6	22.1
1989	12	21	21.3386	20.2	1.13863	20.6	19.5197	25.8	16.4995	20.4	21.4843	24.2	19.0135	98	52.2789	88	64.999	23.8	25.2737	29.1	23.7186	20.3	19.9059	23.6	19.0468
1989	12	22	22.7792	19.6	3.17919	20.6	31.2	26.6	26.3	20.2	25.4	24.2	23.3	96	63	82	80	23.4	28.6	28.6	26.8	20	23.3	23.3	22.2
1989	12	23	21.5196	17.1658	4.35381	20	32.4	25.4	25.8	18.8	24.2	23.4	22.1	89	51	85	75	20.9	24.7	27.4	24.4	18.2	20.9	22.6	20.6
1989	12	24	22.5095	20.2	2.30953	21.2	32.2	25.2	26	20.8	24.4	23.4	22.9	97	53	86	78	24.3	25.4	27.6	25.7	20.6	21.3	22.7	21.5
1989	12	25	21.4699	21.2	0.269914	23.2	30.2	25.4	26	22.8	25	24.2	24	97	66	91	84	27.5	28.2	29.4	28.4	22.6	23.1	23.8	23.2
1989	12	26	19.1459	22.6	-3.45413	23.2	31.2	26	26.6	22.8	25.2	24.2	24.1	97	62	86	82	27.5	28	29	28.2	22.6	23	23.5	23
1989	12	27	20.4445	20.8	-0.355504	21.4	30.2	26.6	26.2	21.2	25	24	23.4	98	66	81	82	25	28.2	28.1	27.1	21.1	23.1	23	22.4
1989	12	28	21.6225	19.8	1.82249	20.2	31.4	25.2	25.5	20	23.4	24.6	22.7	98	51	95	81	23.2	23.4	30.5	25.7	19.9	20.1	24.4	21.4
1989	12	29	21.0124	18.8	2.21243	20.6	31.2	27.2	26.6	20.2	24.2	23.6	22.7	96	56	74	76	23.4	25.5	26.7	25.2	20	21.4	22.2	21.2
1989	12	30	21.5444	18	3.54443	20.4	31.6	26.4	26.2	20	24	23.4	22.5	96	53	78	76	23.1	24.8	26.8	24.9	19.8	20.9	22.2	21
1989	12	31	21.5728	19.6	1.97281	20.2	31.8	28.2	27.1	20	24	23.6	22.5	98	52	68	73	23.2	24.6	26.1	24.6	19.9	20.9	21.8	20.8
1988	12	31	20.8987	18.2	2.69866	22.6	31.4	26.8	26.9	22	25.4	24.2	23.9	95	62	81	79	26	28.4	28.5	27.6	21.8	23.2	23.2	22.7

## Sheet: 1989
			Temperature			Temperature				Temperature				Relative Humidity				Pressure				Dew temperature
Year	Month	Day	Maximum	Minimum	Max-Min	1899-12-31 07:00:00	1899-12-31 13:00:00	1899-12-31 19:00:00	Average	1899-12-31 01:00:00	1899-12-31 13:00:00	1899-12-31 19:00:00	Average	1899-12-31 01:00:00	1899-12-31 13:00:00	1899-12-31 19:00:00	Average	1899-12-31 07:00:00	1899-12-31 13:00:00	1899-12-31 19:00:00	Average	1899-12-31 07:00:00	1899-12-31 13:00:00	1899-12-31 19:00:00	Average		Month	Taverage	Hraverage
1990	1	1	32	20.2	11.8	21.6	31.2	25	25.7	21.2	25.2	24.6	23.7	97	62	97	85	24.9	28	30.6	27.9	21	23	24.5	22.8		January	26.5493	77.1358
1990	1	2	32.6	20.2	12.4	21.4	32.2	24.5	25.6	21.2	24.2	22.6	22.7	98	52	85	78	25	24.9	26.1	25.3	21.1	21	21.8	21.3		February	25.8472	77.8606
1990	1	3	22.2101	20	2.21011	20.6	31.2	25.6	25.8	20.2	24.4	23.6	22.7	96	57	85	79	23.4	26	27.8	25.7	20	21.7	22.8	21.5		March	25.0395	73.441
1990	1	4	21.7243	20.8	0.924278	21.4	31.4	26.2	26.3	21	25	23.4	23.1	97	60	79	78	24.6	27.4	26.9	26.3	20.8	22.6	22.3	21.9		April	27.5983	77.408
1990	1	5	21.694	20.8	0.894032	21.4	32.6	26.6	26.8	21.2	25	24.8	23.7	98	54	86	80	25	26.6	30.1	27.2	21.1	22.1	24.1	22.5		May	27.4645	84.871
1990	1	6	22.2834	20.2	2.08336	20.6	32.2	26.2	26.3	20.2	25.2	24.2	23.2	96	57	85	79	23.4	27.4	28.9	26.5	20	22.6	23.5	22		June	27.8267	83.1667
1990	1	7	22.1259	20.6	1.52587	21.8	31.4	26.2	26.4	21.6	24.7587	24.6	22.796	98	59.5337	88	74.9327	25.7	28.7838	29.8	26.993	21.5	22.851	24	21.8027		July	27.2551	79.8803
1990	1	8	22.3236	19.8	2.52365	20.2	21.4876	25	17.7295	20	23.7407	23.4	21.736	98	57.1254	87	72.276	23.2	27.6792	27.7	25.82	19.9	21.917	22.8	20.8135		August	26.0805	74.1168
1990	1	9	22.3566	16.7	5.65661	20.6	31.6	26.2	26.2	20.4	24.2	23.6	22.7	98	54	81	78	23.8	25.3	27.4	25.5	20.3	21.3	22.6	21.4		September	27.29	76.4326
1990	1	10	22.4079	19.8	2.60789	20.2	32.2	25	25.6	20	24	23	22.3	98	51	84	78	23.2	24.4	26.7	24.8	19.9	20.7	22.2	20.9		October	25.6241	85.1359
1990	1	11	22.4262	18.4	4.0262	19.6	31.6	26.6	26.1	19.2	25.2	24.2	22.9	96	60	82	79	22	27.8	28.6	26.1	19	22.8	23.3	21.7		November	26.4368	84.1725
1990	1	12	22.342	19.6	2.74196	20.2	32.6	25.2	25.8	20	24	23.6	22.5	98	49	88	78	23.2	24.1	28.1	25.1	19.9	20.5	23	21.1		December	26.4563	85.6625
1990	1	13	22.4372	20.2	2.23719	22.2	31	26.2	26.4	22	25.2	24.4	23.9	98	63	86	82	26.3	28.2	29.3	27.9	21.9	23.1	23.7	22.9
1990	1	14	22.298	20.8	1.49801	22.4	32.2	25.6	26.5	22	25	24	23.7	97	56	88	80	26.2	26.9	28.8	27.3	21.8	22.3	23.4	22.5
1990	1	15	22.2467	16.4	5.84673	20.4	33.2	27.2	27	20.2	25.4	24	23.2	98	54	77	76	23.5	27.2	27.7	26.2	20.1	22.5	22.8	21.8
1990	1	16	22.2907	20.4	1.89068	21.6	33.2	27.4	27.4	21.4	24.4	23.2	23	98	49	70	72	25.3	24.7	25.6	25.2	21.3	20.9	21.5	21.2
1990	1	17	22.2687	17.2	5.06871	21.6	33	26.6	27	21.2	24.4	23.4	23	97	49	77	74	24.9	24.8	26.6	25.5	21	21	22.1	21.4
1990	1	18	21.694	18.8	2.89403	21.2	34	26.4	27	20.8	24.6	24.2	23.2	97	46	83	75	24.3	24.7	28.7	25.9	20.6	20.9	23.4	21.6
1990	1	19	22.2101	20.8	1.41011	21.4	33.2	26.8	27	21	25	24.2	23.4	97	52	81	76	24.6	26.2	28.5	26.4	20.8	21.9	23.2	22
1990	1	20	22.2467	21.4	0.846732	22.2	32.4	28.2	27.8	22	26.2	24.4	24.2	98	61	73	78	26.3	29.9	28	28.1	21.9	24	23	23
1990	1	21	21.7243	20.8	0.924278	21.2	33.2	27.2	27.2	21	24.4	23.6	23	98	49	74	74	24.7	24.7	26.7	25.4	20.9	20.9	22.2	21.3
1990	1	22	22.298	21.2	1.09801	21.6	32.2	28.2	27.6	21.4	26.2	22.4	23.3	98	62	61	74	25.3	30	23.2	26.2	21.3	24.1	19.9	21.8
1990	1	23	22.5031	20	2.50312	21.4	32.2	27.2	27	21.2	25.2	24.4	23.6	98	57	80	78	25	27.4	28.7	27	21.1	22.6	23.4	22.4
1990	1	24	22.3017	18	4.30167	22	33.4	27.2	27.5	21.4	25.4	24.2	23.7	95	53	78	75	25.1	27.1	28.2	26.8	21.1	22.4	23.1	22.2
1990	1	25	22.309	17.6	4.709	21.8	33.4	27.6	27.6	21.4	25.2	24.4	23.7	97	52	77	75	25.2	26.6	28.4	26.7	21.2	22.1	23.2	22.2
1990	1	26	21.7243	21.4	0.324278	22	32	26.6	26.8	21.6	25.2	24.2	23.7	97	58	82	79	25.5	27.5	28.6	27.2	21.4	22.7	23.3	22.5
1990	1	27	22.32	22.2	0.119985	24.4	31.4	28.4	28.1	24	26.2	25.2	25.1	97	66	77	80	29.6	30.5	29.9	30	23.9	24.4	24	24.1
1990	1	28	22.3346	18.4	3.93464	22.4	32.2	28.2	27.8	22.2	25.2	24.4	23.9	98	57	73	76	26.6	27.4	28	27.3	22.1	22.6	23	22.6
1990	1	29	22.32	21.2	1.11998	21.6	33.2	28.6	28	21.4	25.4	24.4	23.7	98	54	71	74	25.3	27.2	27.8	26.8	21.3	22.5	22.8	22.2
1990	1	30	23.7191	20.2	3.5191	21.6	31.4	28.2	27.4	21.4	25.2	24.4	23.7	98	61	73	77	25.3	27.9	28	27.1	21.3	22.9	23	22.4
1990	1	31	23.4774	21.6	1.87737	22.4	33	27.6	27.6	22	25.8	24.6	24.1	97	57	78	77	26.2	28.4	28.9	27.8	21.8	23.2	23.5	22.8
1990	2	1	22.3713	18	4.37126	22	33	27.2	27.4	21.6	25.2	24.2	23.7	97	53	78	76	25.5	26.9	28.2	26.9	21.4	22.3	23.1	22.3
1990	2	2	22.3053	18.6	3.70533	22.6	33.2	26.6	27.3	22.2	25.8	23.6	23.9	97	56	78	77	26.5	28.3	27.1	27.3	22	23.1	22.4	22.5
1990	2	3	22.4592	22.6	-0.140836	23.2	32.2	28.2	28	23	26.2	25	24.7	98	62	77	79	27.9	30	29.5	29.2	22.9	24.1	23.8	23.6
1990	2	4	22.4811	22.2	0.28114	22.8	33.2	28.4	28.2	22.4	25.2	24.4	24	97	53	72	74	26.8	26.7	27.9	27.1	22.2	22.2	22.9	22.4
1990	2	5	20.3972	23	-2.60277	24.6	23.1411	26	19.6284	24.2	25.2	24.4	24.6	97	59.6091	88	73.305	29.9	29.1375	29.5	26.5189	24.1	23.2724	23.8	21.5054
1990	2	6	21.0307	20.2	0.830744	23.6	32	26.8	27.3	23.2	25.2	24.8	24.4	97	58	85	80	28.2	27.5	30	28.5	23	22.7	24.1	23.3
1990	2	7	21.2065	19.8	1.40655	23	31.6	27	27.1	22.8	26.2	25.2	24.7	98	65	87	83	27.6	30.4	30.8	29.6	22.7	24.3	24.6	23.9
1990	2	8	19.932	21.8	-1.86804	22.2	32	27.2	27.2	22	25.2	24.4	23.9	98	58	80	79	26.3	27.5	28.7	27.5	21.9	22.7	23.4	22.6
1990	2	9	20.9978	20.8	0.19778	21.6	31.2	26.4	26.4	21.2	25.2	24.6	23.7	97	62	86	82	24.9	28	29.7	27.6	21	23	23.9	22.6
1990	2	10	21.1186	20.6	0.518647	21.2	32.2	26.4	26.5	21	25.2	23.8	23.3	98	57	81	79	24.7	27.4	27.7	26.6	20.9	22.6	22.8	22.1
1990	2	11	21.1626	20.4	0.762598	21.4	33.2	27.6	27.5	21	25.2	24.2	23.5	97	53	76	75	24.6	26.7	27.9	26.4	20.8	22.2	22.9	22
1990	2	12	21.1919	21.6	-0.408101	22.8	32.2	27.4	27.5	22.2	26.2	24.4	24.3	95	62	78	79	26.3	30	28.6	28.3	22	24.1	23.3	23.1
1990	2	13	21.0967	21.2	-0.103329	21.6	32.2	27.6	27.3	21.4	24.8	24.2	23.5	98	55	76	76	25.3	26.4	27.9	26.5	21.3	22	22.9	22.1
1990	2	14	20.6808	20.8	-0.119213	21.4	31.6	26.4	26.5	21.2	25.2	26	24.1	98	60	97	85	25	27.8	33.3	28.7	21.1	22.8	25.9	23.3
1990	2	15	20.8169	20.8	0.0168942	21.6	32.2	26.6	26.8	21.2	25.2	24.4	23.6	97	57	84	79	24.9	27.4	29.1	27.1	21	22.6	23.6	22.4
1990	2	16	21.4117	20.4	1.01166	21	31.4	28.2	27.2	20.8	24	23.6	22.8	98	54	68	74	24.4	24.9	26.1	25.1	20.7	21	21.8	21.2
1990	2	17	21.4336	17.2	4.23363	21	23.7963	26.8	20.1871	20.6	25.8449	23.2	23.7727	96	59.7055	74	75.1855	24	29.9696	26	28.0305	20.4	23.7172	21.8	22.6231
1990	2	18	21.2065	19.6	1.60655	20.2	32.2	25.2	25.7	19.8	25.2	23.6	22.9	96	57	88	80	22.8	27.4	28.1	26.1	19.6	22.6	23	21.7
1990	2	19	21.3018	19.6	1.70178	20.2	31.2	26.2	26	20	23.2	22.2	21.8	98	51	71	73	23.2	23.1	24.1	23.5	19.9	19.8	20.5	20.1
1990	2	20	22.0494	19.6	2.44942	21.6	33.2	25.2	26.3	21.2	25.2	23.2	23.2	97	53	85	78	24.9	26.7	27.1	26.2	21	22.2	22.4	21.9
1990	2	21	22.9646	20.8	2.16461	21.4	32.2	26.2	26.5	21.2	25	24.4	23.5	98	56	86	80	25	26.9	29.3	27.1	21.1	22.3	23.7	22.4
1990	2	22	23.5164	21	2.51636	22	32.6	25.2	26.3	21.6	25.2	23.4	23.4	97	55	86	79	25.5	27.1	27.6	26.7	21.4	22.4	22.7	22.2
1990	2	23	23.4181	21.2	2.21806	22	24.3222	28.2	20.1465	21.4	25.9193	24.2	23.9181	95	58.4382	72	74.8662	25.1	30.0636	27.5	28.293	21.1	23.7372	22.7	22.7473
1990	2	24	23.4559	20.8	2.65587	22	31.6	26.6	26.7	21.6	26.2	25.4	24.4	97	65	91	84	25.5	30.4	31.6	29.2	21.4	24.3	25	23.6
1990	2	25	25.5284	19.8	5.72844	20.6	32.2	26.4	26.4	20.2	25.2	24.2	23.2	96	57	83	79	23.4	27.4	28.7	26.5	20	22.6	23.4	22
1990	2	26	25.2428	19.2	6.04275	20.4	23.1111	26	19.7598	20	25.7299	23.2	22.7489	96	60.25	79	72.7396	23.1	30.0994	26.6	27.3707	19.8	23.7228	22.1	21.9354
1990	2	27	23.9389	19.6	4.33886	20.4	32	26.2	26.2	20.2	25	23	22.7	98	57	76	77	23.5	27	26	25.5	20.1	22.4	21.7	21.4
1990	2	28	25.0743	18	7.07427	19.2	31.6	26	25.7	18.2	26.2	22.4	22.3	91	65	73	77	20.2	30.4	24.7	25.1	17.7	24.3	20.9	21
1990	3	1	25.4039	19.2	6.20391	20.4	32.2	25.2	25.8	20.2	24.2	23.2	22.5	98	52	85	78	23.5	24.9	27.1	25.2	20.1	21	22.4	21.2
1990	3	2	25.4186	20	5.41856	21.4	31.4	28.2	27.3	21.2	25.2	24.6	23.7	98	61	75	78	25	27.9	28.5	27.2	21.1	22.9	23.3	22.4
1990	3	3	25.5065	20.8	4.70646	21.6	31.6	27.2	26.9	21.2	24.2	22.6	22.7	97	54	68	73	24.9	25.3	24.3	24.8	21	21.3	20.7	21
1990	3	4	25.9725	20.2	5.77253	22	32.2	26.6	26.9	21.2	25.2	24	23.5	93	57	81	77	24.6	27.4	28.1	26.7	20.9	22.6	23	22.1
1990	3	5	25.7029	21.6	4.10287	22.4	33	27.8	27.8	22	25.6	24.2	23.9	97	55	74	76	26.2	27.9	27.8	27.3	21.8	22.9	22.8	22.5
1990	3	6	25.8164	22.6	3.21641	23.6	32.6	26.4	27.3	23	25	23.6	23.9	95	54	79	76	27.7	26.6	27.3	27.2	22.8	22.1	22.5	22.5
1990	3	7	25.3819	18.4	6.98193	22.2	34.2	27.2	27.7	21.6	25.2	24.2	23.7	95	48	78	74	25.4	26.1	28.2	26.5	21.3	21.8	23.1	22.1
1990	3	8	25.9158	21.2	4.71576	22	33.2	27.4	27.5	21.6	24	23.2	22.9	97	47	70	71	25.5	23.7	25.6	25	21.4	20.2	21.5	21.1
1990	3	9	24.6313	17.6	7.03132	21.6	35.2	28.2	28.3	21.2	24.4	22.6	22.7	97	41	62	67	24.9	23.4	23.7	24	21	20	20.2	20.4
1990	3	10	24.4468	21.6	2.84682	22.8	34.4	28.4	28.5	22.2	25.6	24.6	24.1	95	50	73	73	26.3	27	28.4	27.2	22	22.3	23.2	22.5
1990	3	11	24.5071	22.8	1.70714	24	34.2	28.2	28.7	23.2	26.2	25.4	24.9	94	53	80	76	27.9	28.7	30.6	29	22.9	23.3	24.4	23.5
1990	3	12	24.5071	21.8	2.70714	23.4	33.4	27.4	27.9	22.4	26.2	25.2	24.6	92	57	84	77	26.4	29.2	30.6	28.7	22	23.7	24.4	23.4
1990	3	13	24.6952	22.4	2.29519	23.4	34.2	29.2	29	22.8	26	25.4	24.7	95	52	74	74	27.3	28.1	29.9	28.5	22.6	23	24	23.2
1990	3	14	24.5639	22.2	2.36391	23.2	32.2	28.2	28	22.6	26.2	25	24.6	95	62	77	78	27	30	29.5	28.8	22.4	24.1	23.8	23.4
1990	3	15	24.3794	22.8	1.57941	23.6	35	28.4	28.9	23	27	24.2	24.7	95	54	71	73	27.7	30.3	27.4	28.5	22.8	24.3	22.6	23.2
1990	3	16	24.5817	22.6	1.98165	23.6	34.2	28.6	28.8	23.2	26.6	24.4	24.7	97	55	71	74	28.2	29.8	27.8	28.6	23	24	22.8	23.3
1990	3	17	24.8868	22.2	2.68679	23.2	33.6	28.6	28.5	22.6	25.6	24.4	24.2	95	53	71	73	27	27.5	27.8	27.4	22.4	22.6	22.8	22.6
1990	3	18	24.8158	20.4	4.41583	24.4	33.4	28	28.5	23.6	26.2	25.2	25	94	57	80	77	28.6	29.2	30.2	29.3	23.3	23.7	24.2	23.7
1990	3	19	24.393	22.8	1.59303	23.4	32.6	27.2	27.6	23.2	25.4	24.4	24.3	98	56	80	78	28.3	27.6	28.7	28.2	23.1	22.7	23.4	23.1
1990	3	20	24.4113	21.8	2.61134	22.6	34.2	21.2664	20.4999	22.2	25.8	23.464	23.1588	97	51	75.0791	72.0631	26.5	27.6	28.3498	27.3741	22	22.7	22.5557	22.0128
1990	3	21	24.2694	21.3528	2.91659	23.4251	24.2081	20.8283	20.5618	21.7442	24.9374	23.5022	23.3151	86.5507	58.6389	73.7565	72.7672	26.2471	28.9165	28.0574	27.6254	21.4211	22.9528	22.4599	22.2014
1990	3	22	25.5609	21.3635	4.19747	23.5088	24.5245	21.208	20.5206	21.9172	25.0439	23.0342	23.0195	87.0427	57.8065	74.754	72.2268	26.5324	29.0497	27.7333	27.3414	21.6075	22.996	22.1515	21.9354
1990	3	23	25.7703	21.0619	4.70841	23.4822	24.5378	20.4037	20.6615	21.8539	24.9547	23.5953	22.6448	83.4797	56.5089	75.221	72.2051	26.3792	28.8147	28.6478	27.7643	21.5276	22.8304	22.694	22.2079
1990	3	24	24.426	21.0335	3.3925	23.1707	24.1813	20.6718	20.5343	21.5655	23.8117	23.393	22.0343	83.2165	53.3998	73.0566	68.9407	25.979	27.3528	28.0695	26.448	21.2458	21.7005	22.3073	21.1825
1990	3	25	24.4894	21.2038	3.2856	23.2391	24.0982	20.8516	20.8316	21.6641	25.0475	23.7654	23.4663	87.3757	59.1556	74.2796	73.489	26.1294	29.3578	28.7391	28.0654	21.3578	23.1226	22.8132	22.4145
1990	3	26	25.8164	21.5799	4.2365	23.7172	24.2481	20.084	20.0152	21.9677	23.9441	23.6095	22.2834	86.1039	55.3746	78.3079	70.4321	26.6252	27.7045	29.0736	26.7224	21.6308	21.9608	22.8856	21.3018
1990	3	27	24.7768	21.3564	3.42043	23.632	24.2847	21.7573	20.9249	22.057	24.1948	23.5349	22.4847	87.3757	55.3091	72.7018	68.9053	26.8087	28.0308	28.2434	26.6999	21.754	22.1969	22.4847	21.3635
1990	3	28	24.2026	21.2925	2.91006	23.692	23.8891	21.3043	20.2068	21.9039	24.8194	23.6343	23.2466	86.0437	54.9255	74.7597	69.1502	26.3958	27.6721	28.6514	26.6565	21.5442	21.8957	22.7047	21.2945
1990	3	29	24.9294	21.3457	3.58364	23.786	24.4047	20.5996	20.8471	21.9711	24.8407	23.8082	23.4924	85.657	56.1319	74.1211	71.6728	26.577	28.7082	28.953	28.0234	21.5964	22.7295	22.875	22.357
1990	3	30	22.3179	21.3564	0.961551	23.7585	24.116	21.1393	20.5481	22.0089	24.8761	24.5249	22.5131	86.3445	53.8256	78.4498	66.5635	26.7042	27.5302	29.8152	25.6745	21.6789	21.8212	23.613	20.5474
1990	3	31	24.9365	21.5196	3.41688	23.7514	23.5811	20.1459	20.1713	22.9637	25.7206	24.4562	24.111	85.9719	58.6156	77.9919	75.2565	28.0056	29.6697	29.564	29.031	22.6479	23.5137	23.5007	23.173
1990	4	1	24.7165	21.3741	3.34237	23.9544	23.4108	19.9655	20.1926	22.9542	25.7189	22.4152	22.32	88.3381	59.8472	71.6408	69.4066	27.7767	30.0078	27.2023	26.6785	22.5486	23.6202	21.5508	21.2688
1990	4	2	23.4604	21.4983	1.96213	23.8341	27.4	26	20.1677	26.2	25	24.8	25.3	89.4724	82	91	74.9005	27.9588	30.1	30.5	28.9237	22.6517	24.1	24.4	23.0672
1990	4	3	33.4	21.477	11.923	26	31.4	27.4	28	24.8	26.2	24.6	25.2	91	66	80	79	30.5	30.5	29.1	30	24.4	24.4	23.6	24.1
1990	4	4	34	23.8	10.2	25.2	31.8	26.8	27.6	23.6	25.4	24.6	24.5	88	60	84	77	28.1	28.2	29.5	28.6	23	23.1	23.8	23.3
1990	4	5	34.2	24	10.2	26.4	33	28.2	29	25	26	25	25.3	89	58	77	75	30.7	28.9	29.5	29.7	24.5	23.5	23.8	23.9
1990	4	6	34.2	23.6	10.6	25.2	33.8	20.001	20.0895	24.2	25.4	22	23.9	92	51	81.04	75.9993	29.5	26.8	30.6242	29.6232	23.8	22.3	24.053	23.4627
1990	4	7	33.8	21.4	12.4	24.4	29	29.2	28	24.2	25.2	28.8	26.1	98	74	97	90	30	29.5	39.3	33	24.1	23.8	28.7	25.5
1990	4	8	35.2	22	13.2	24.8	34.8	29.8	29.8	24.4	26.6	26.8	25.9	97	53	79	76	30.3	29.4	33.2	31	24.3	23.7	25.8	24.6
1990	4	9	35	23.2	11.8	25.2	34.8	29.2	29.6	24.4	26.6	25	25.3	94	53	71	73	30	29.4	28.9	29.4	24.1	23.7	23.5	23.8
1990	4	10	35.6	23.2	12.4	24.4	35.2	28.4	29.1	23.4	26.6	25	25	92	51	76	73	28.1	29.1	29.4	28.9	23	23.6	23.8	23.5
1990	4	11	33.8	22.6	11.2	24.4	33.2	29.4	29.1	23.4	26.4	24.8	24.9	92	59	69	73	28.1	29.9	28.2	28.7	23	24	23.1	23.4
1990	4	12	34.6	22.6	12	24.4	34.2	28.4	28.9	23.8	26.6	23.8	24.7	95	55	68	73	29.1	29.8	26.4	28.4	23.6	24	22	23.2
1990	4	13	33.8	23.8	10	24.8	33.2	29.2	29.1	24.2	27.8	26.4	26.1	95	66	80	81	29.8	33.7	32.5	32	24	26.1	25.5	25.2
1990	4	14	34	23.4	10.6	24.6	33.8	26.6	27.9	24.2	27.8	24	25.3	97	63	81	80	29.9	33.3	28.1	30.5	24.1	25.9	23	24.3
1990	4	15	32.8	20.8	12	25.6	32.2	27.6	28.3	24.6	26.8	25.8	25.7	92	66	87	82	30.2	31.6	32	31.3	24.2	25	25.2	24.8
1990	4	16	31.4	20.6	10.8	24.8	30.8	27.8	27.8	24	25.8	25	24.9	94	67	80	80	29.3	29.9	29.8	29.7	23.7	24	24	23.9
1990	4	17	30.8	24.6	6.2	25	29.8	26.6	27	24	25.8	25.4	25.1	92	73	91	85	29.2	30.5	31.6	30.4	23.6	24.4	25	24.3
1990	4	18	34	23.8	10.2	24.8	33.6	28.2	28.7	24	26.4	24.2	24.9	94	57	72	74	29.3	29.6	27.5	28.8	23.7	23.9	22.7	23.4
1990	4	19	33.8	22.6	11.2	24.6	33.6	27.8	28.4	23.8	26.4	25.4	25.2	94	57	83	78	28.9	29.6	30.8	29.8	23.5	23.9	24.6	24
1990	4	20	34.4	22	12.4	24.2	34.2	27.6	28.4	23.2	26.4	24.8	24.8	92	54	80	75	27.8	29.2	29.4	28.8	22.8	23.7	23.8	23.4
1990	4	21	34	23.8	10.2	25.2	33.8	28	28.8	24.2	26.2	24.2	24.9	92	55	73	73	29.5	28.9	27.7	28.7	23.8	23.5	22.7	23.4
1990	4	22	32.8	23.2	9.6	24.4	32.2	27.8	28	23.8	23.9169	25.6	21.6497	95	53.8771	84	61.9348	29.1	27.1803	31.3	24.0744	23.6	21.2615	24.8	19.0383
1990	4	23	33.8	24	9.8	25.8	33.2	28.8	29.1	24.2	27	25.4	25.5	88	62	76	75	29.1	31.5	30.2	30.3	23.6	24.9	24.2	24.2
1990	4	24	33.8	24.4	9.4	25.4	32.8	29.2	29.1	24.6	26.8	25.6	25.7	94	63	75	77	30.4	31.2	30.4	30.7	24.3	24.8	24.3	24.5
1990	4	25	32.8	25.4	7.4	25.8	31.6	27.2	28	25.4	26.8	25.6	25.9	97	69	88	85	32.2	32	31.7	32	25.3	25.2	25	25.2
1990	4	26	31.6	24.4	7.2	25.2	30.4	27.6	27.7	24.2	25.8	25.2	25.1	92	69	82	81	29.5	30.1	30.4	30	23.8	24.2	24.3	24.1
1990	4	27	33.6	23.6	10	25	33.4	28.6	28.9	24	28.2	25.4	25.9	92	68	77	79	29.2	34.8	30.3	31.4	23.6	26.6	24.3	24.8
1990	4	28	33	24.2	8.8	25.8	32.4	27	28	23.8	27.6	24.6	25.3	85	69	82	79	28.1	33.7	29.3	30.4	23	26.1	23.7	24.3
1990	4	29	32.4	24.2	8.2	24.6	31.4	27.4	27.7	24	26.4	25.6	25.3	95	68	87	83	29.4	31.1	31.6	30.7	23.8	24.7	25	24.5
1990	4	30	32.4	24.2	8.2	25.4	31.6	26.4	27.5	25	26.6	24.8	25.5	97	68	88	84	31.4	31.5	30.2	31	24.9	24.9	24.2	24.7
1990	5	1	31.6	21.8	9.8	24.4	26.4	25.8	25.6	23.8	22.6	24.6	23.7	95	72	91	86	29.1	24.9	30.1	28	23.6	21	24.2	22.9
1990	5	2	32.2	21.8	10.4	25.8	31	23.4	25.9	24.8	26.8	22	24.5	92	72	89	84	30.6	32.4	25.5	29.5	24.4	25.4	21.4	23.8
1990	5	3	33.2	22.2	11	24.2	31.4	23.2	25.5	24	27	22.8	24.6	98	71	97	89	29.7	32.7	27.5	30	23.9	25.5	22.6	24
1990	5	4	32.2	22.6	9.6	24.4	31.8	24.8	26.4	24	29.6	24.4	26	97	85	97	93	29.6	40	30.3	33.3	23.9	29	24.3	25.7
1990	5	5	31.8	23.2	8.6	24.2	31.4	25	26.4	23.8	27.6	24.8	25.4	97	75	98	90	29.2	34.4	31.2	31.6	23.6	26.4	24.7	24.9
1990	5	6	31.6	23.2	8.4	24.2	27.4	25.2	25.5	24	26.8	24.8	25.2	98	95	97	97	29.7	34.8	31	31.8	23.9	26.6	24.7	25.1
1990	5	7	35	23.8	11.2	26	34.2	26	28	25.6	34	25	28.2	97	99	92	96	32.5	53	31	38.9	25.5	34	24.6	28
1990	5	8	34.2	23.8	10.4	25.8	33.2	29.8	29.6	25.2	27	26.4	26.2	95	62	77	78	31.6	31.5	32.1	31.8	25	24.9	25.3	25.1
1990	5	9	34.2	22.8	11.4	25.2	32.6	27.6	28.3	23.8	28	25.8	25.9	89	71	87	82	28.5	34.7	32	31.8	23.3	26.6	25.2	25
1990	5	10	34.2	24.2	10	26	33.4	28.8	29.3	25.2	29.4	26.6	27.1	94	75	84	84	31.5	38.3	33.3	34.4	24.9	28.2	25.9	26.3
1990	5	11	34.6	24	10.6	25.8	34.4	27.4	28.8	24.6	28.4	25	26	91	64	82	79	30.1	34.7	30.1	31.6	24.2	26.5	24.1	24.9
1990	5	12	34.6	23.8	10.8	25.2	33.8	28.6	29	24.6	26	25	25.2	95	54	75	75	30.5	28.4	29.3	29.4	24.4	23.2	23.7	23.8
1990	5	13	33.6	24.8	8.8	25.6	26.4	25.8	25.9	24.8	24.6	24	24.5	94	86	86	89	30.8	29.7	28.6	29.7	24.5	23.9	23.3	23.9
1990	5	14	33.6	23.6	10	25.4	31.2	25.4	26.9	24.2	26.8	24.2	25.1	91	71	91	84	29.4	32.3	29.4	30.4	23.8	25.3	23.8	24.3
1990	5	15	34.2	24	10.2	24.6	33.6	26.4	27.8	24	28.2	25.4	25.9	95	67	92	85	29.4	34.6	31.8	31.9	23.8	26.5	25.1	25.1
1990	5	16	35	23.2	11.8	24.8	34.2	27.8	28.6	23.8	27.8	25.6	25.7	92	62	84	79	28.8	33.1	31.3	31.1	23.4	25.7	24.8	24.7
1990	5	17	34.6	24.8	9.8	25.6	34	25.6	27.7	25.2	29	24.6	26.3	97	69	92	86	31.8	36.7	30.2	32.9	25.1	27.5	24.2	25.6
1990	5	18	34	23	11	25	32.4	26	27.4	24	26.8	25.2	25.3	92	65	94	84	29.2	31.5	31.5	30.7	23.6	24.9	24.9	24.5
1990	5	19	34.6	24	10.6	25.2	34.2	29.4	29.5	24.6	28	26.4	26.3	95	63	79	79	30.5	33.7	32.4	32.2	24.4	26	25.4	25.3
1990	5	20	35.6	25	10.6	26.2	29.2	30	28.9	25.8	26.4	26.6	26.3	97	80	77	85	32.9	32.5	32.5	32.7	25.7	25.5	25.5	25.5
1990	5	21	34.4	25	9.4	27	34.2	28.4	29.5	25.6	29.4	24.4	26.5	89	70	72	77	31.9	37.8	27.9	32.5	25.1	28	22.9	25.3
1990	5	22	32.2	24	8.2	25	30.8	28.2	28	24.4	27.2	25	25.5	95	76	77	83	30.1	33.7	29.5	31.1	24.2	26	23.8	24.7
1990	5	23	34.4	24.8	9.6	26.2	33.2	25.4	27.5	25.2	29.2	24	26.1	92	74	89	85	31.4	37.8	28.9	32.7	24.8	28	23.5	25.4
1990	5	24	34	23	11	25.2	33.8	25.8	27.6	24.2	26.2	24.4	24.9	92	55	89	79	29.5	28.9	29.6	29.4	23.8	23.5	23.9	23.7
1990	5	25	32.6	23.4	9.2	25	31.4	27.8	28	24.2	26.6	26.2	25.7	94	69	88	84	29.7	31.6	32.9	31.4	23.9	25	25.7	24.8
1990	5	26	32.6	25	7.6	26.2	32.4	26.4	27.9	25.4	27.2	24.4	25.7	94	67	85	82	31.9	32.6	29.2	31.2	25.1	25.5	23.7	24.8
1990	5	27	33	24	9	26.2	27.4	23.8	25.3	25.2	25.6	23.4	24.7	92	87	97	92	31.4	31.6	28.5	30.5	24.8	25	23.2	24.4
1990	5	28	32	20.4	11.6	25	25.8	24.2	24.8	24.4	23.6	23.4	23.8	95	83	94	91	30.1	27.7	28.2	28.7	24.2	22.7	23.1	23.3
1990	5	29	33.4	23.8	9.6	25.4	32	25.2	27	24.2	27.2	24.6	25.3	91	69	95	85	29.4	32.9	30.5	30.9	23.8	25.6	24.4	24.6
1990	5	30	32.8	23.2	9.6	24.2	32.2	25.4	26.8	23.6	27.8	24.4	25.3	95	72	92	86	28.7	34.4	29.9	31	23.4	26.4	24	24.6
1990	5	31	33.6	21.8	11.8	24.6	32.2	27.6	28	23.4	27.2	26.2	25.6	90	68	90	83	28	32.7	33.1	31.3	22.9	25.6	25.7	24.7
1990	6	1	32.4	23.4	9	25.8	31.6	23.8	26.3	23.8	27	22	24.3	85	70	86	80	28.1	32.6	25.2	28.6	23	25.5	21.2	23.3
1990	6	2	32.6	21.4	11.2	23	32	26.6	27	22.4	27.4	25.4	25.1	95	70	91	85	26.7	33.4	31.6	30.6	22.2	25.9	25	24.3
1990	6	3	33.8	22	11.8	24.6	28.2	29	27.7	23.6	26.8	26	25.5	92	90	79	87	28.4	34.3	31.6	31.4	23.2	26.3	25	24.8
1990	6	4	34.4	23.4	11	24.4	29.8	27.4	27.3	24	27.2	25	25.4	97	82	82	87	29.6	34.3	30.1	31.3	23.9	26.4	24.1	24.8
1990	6	5	32.8	23.6	9.2	25.4	32.2	25.8	27.3	24.8	27.4	22	24.7	95	69	72	79	30.9	33.3	23.9	29.4	24.6	25.8	20.4	23.6
1990	6	6	34.2	23.2	11	25	33.8	28.2	28.8	24.6	27.6	26.2	26.1	97	62	85	82	30.6	32.8	32.7	32	24.5	25.6	25.5	25.2
1990	6	7	35.8	24	11.8	25.2	34.2	26.4	28	24.4	27.2	24.4	25.3	94	58	85	79	30	31.4	29.2	30.2	24.1	24.9	23.7	24.2
1990	6	8	35.4	24	11.4	26.8	34	28.6	29.5	25.4	26.8	25.6	25.9	89	57	79	75	31.5	30.4	30.8	30.9	24.9	24.3	24.5	24.6
1990	6	9	32.6	24	8.6	25.2	32	25.2	26.9	24.4	27.4	24.4	25.4	94	70	94	86	30	33.4	30	31.1	24.1	25.9	24.1	24.7
1990	6	10	32.2	23.2	9	25.2	26.4	24.2	25	24.6	24.8	23.4	24.3	95	88	94	92	30.5	30.2	28.2	29.7	24.4	24.2	23.1	23.9
1990	6	11	31	23.2	7.8	29.8	26.4	25	26.5	27	25.4	22.8	25.1	81	92	83	85	33.8	31.8	26.3	30.6	26.1	25.1	21.9	24.3
1990	6	12	32.4	22.4	10	24.2	31.2	27.6	27.7	23.6	26.6	26.2	25.5	95	70	90	85	28.7	31.7	33.1	31.2	23.4	25	25.7	24.7
1990	6	13	34	24.4	9.6	25.8	33.2	28.8	29.1	25.4	27.8	26.6	26.6	97	66	84	82	32.2	33.7	33.3	33.1	25.3	26.1	25.9	25.7
1990	6	14	31.2	24.6	6.6	25.4	30.2	27	27.4	23.8	26.2	25.8	25.3	88	73	91	84	28.4	31.3	32.4	30.7	23.2	24.8	25.4	24.5
1990	6	15	33	23.6	9.4	25.2	32	25.2	26.9	24.8	27.2	23.8	25.3	97	69	89	85	31	32.9	28.5	30.8	24.7	25.6	23.3	24.5
1990	6	16	35.2	23.6	11.6	24.8	34.4	28.2	28.9	23.6	27.6	25.8	25.7	91	60	83	78	28.3	32.4	31.6	30.8	23.1	25.4	25	24.5
1990	6	17	33.6	20.6	13	26	27.4	26.8	26.8	25.2	25.6	26	25.6	94	87	94	91	31.5	31.6	33.1	32.1	24.9	25	25.7	25.2
1990	6	18	34	22.6	11.4	25.6	27.2	26.8	26.6	25.2	26.4	25	25.5	97	94	86	92	31.8	33.9	30.5	32	25.1	26.1	24.4	25.2
1990	6	19	35.8	23.4	12.4	25.6	34.8	30	30.1	25.2	27.6	27.6	26.8	97	58	83	79	31.8	32.1	35.3	33.1	25.1	25.2	26.8	25.7
1990	6	20	34.8	24.4	10.4	26.6	34	30.2	30.3	25	29.2	27.8	27.3	88	70	83	80	30.6	37.3	35.7	34.5	24.4	27.8	27.1	26.4
1990	6	21	36.8	24.8	12	26.4	35.4	28.4	29.6	25.8	28.4	26.4	26.9	95	59	86	80	32.8	34	33.1	33.3	25.6	26.2	25.7	25.8
1990	6	22	36	24	12	26.4	35.2	26.6	28.7	25.8	28.2	25.2	26.4	95	59	89	81	32.8	33.6	31.1	32.5	25.6	26	24.7	25.4
1990	6	23	34.2	24	10.2	25.6	33.2	27.4	28.4	24.2	26.6	26	25.6	89	60	90	80	29.3	30.4	32.7	30.8	23.7	24.3	25.5	24.5
1990	6	24	33	23.2	9.8	28.4	26	27.6	27.4	27.8	24.6	26.2	26.2	96	89	90	91	36.9	30	33.1	33.3	27.6	24.1	25.7	25.8
1990	6	25	34.8	23.4	11.4	25	26.8	25	25.5	24	26	23.8	24.6	92	94	91	92	29.2	33.1	28.7	30.3	23.6	25.7	23.3	24.2
1990	6	26	33.4	23.4	10	25.2	31.4	28.4	28.4	24	27.2	26	25.7	91	72	83	82	29	33.3	32	31.4	23.5	25.8	25.2	24.9
1990	6	27	33.6	22.8	10.8	25.4	32.4	25.6	27.3	24.4	26.2	24.4	25	92	61	91	81	29.9	29.9	29.7	29.8	24	24	24	24
1990	6	28	33	24	9	26.4	32.2	24.4	26.9	25.2	26.6	24	25.3	91	65	97	84	31.2	31.1	29.6	30.6	24.8	24.7	23.9	24.4
1990	6	29	34.8	22.6	12.2	24.4	33.6	27.4	28.2	23.6	27	25	25.2	94	60	82	79	28.6	31.2	30.1	30	23.3	24.8	24.1	24.1
1990	6	30	34.8	22.4	12.4	25.6	33.4	31	30.3	24.6	26.8	25.6	25.7	92	60	65	72	30.2	30.8	29.2	30.1	24.2	24.6	23.7	24.1
1990	7	1	30.8	23.2	7.6	25.4	29.2	27.8	27.5	24	26.4	25.4	25.3	89	80	83	84	28.9	32.5	30.8	30.8	23.5	25.5	24.6	24.5
1990	7	2	32.8	23	9.8	24.6	31.2	26.4	27.1	24	26.8	25.4	25.4	95	71	92	86	29.4	32.3	31.8	31.2	23.8	25.3	25.1	24.7
1990	7	3	34	22.4	11.6	24	32	27.4	27.7	23.8	27.2	25.2	25.4	98	69	84	84	29.3	32.9	30.6	30.9	23.7	25.6	24.4	24.6
1990	7	4	33	23.2	9.8	24.6	31	28.2	28	24.2	26.4	25.4	25.3	97	70	80	82	29.9	31.3	30.6	30.6	24.1	24.8	24.4	24.4
1990	7	5	34.2	24.2	10	25.4	33	25	27.1	24.8	27.8	24.2	25.6	95	67	94	85	30.9	33.9	29.7	31.5	24.6	26.1	23.9	24.9
1990	7	6	33.4	23.2	10.2	25.2	32.2	26.2	27.5	24	27.4	25.4	25.6	91	69	94	85	29	33.3	31.9	31.4	23.5	25.8	25.1	24.8
1990	7	7	33.6	23.6	10	24.8	32.6	27.2	28	23.8	27.4	25	25.4	92	67	84	81	28.8	33	30.2	30.7	23.4	25.7	24.2	24.4
1990	7	8	34.2	21.2	13	24.2214	33	27.8	18.7072	23.2291	28	26.2	24.5972	89.1974	69	88	78.3356	28.3438	34.5	32.9	29.7325	22.8751	26.4	25.7	23.621
1990	7	9	34.2	23.2	11	25.4	33	29.8	29.5	24.8	26.8	26.2	25.9	95	62	75	77	30.9	31.1	31.6	31.2	24.6	24.7	25	24.8
1990	7	10	34.4	22.8	11.6	25.2	33.4	27.2	28.3	23.8	26.8	25.6	25.4	89	60	88	79	28.5	30.8	31.7	30.4	23.3	24.6	25	24.3
1990	7	11	33.2	22.6	10.6	25.6	32.2	28.2	28.6	24.6	26.8	26.2	25.9	92	66	85	81	30.2	31.6	32.7	31.5	24.2	25	25.5	24.9
1990	7	12	35	22.6	12.4	24.6	34.4	28.8	29.1	24.2	27.6	26.2	26	97	60	82	79	29.9	32.4	32.3	31.5	24.1	25.4	25.3	24.9
1990	7	13	34.6	23.6	11	25	33.6	27	28.1	24.2	27.6	24	25.3	94	63	78	78	29.7	32.9	27.8	30.1	23.9	25.7	22.9	24.1
1990	7	14	30.2	23.6	6.6	25.2	30	26	26.8	24.2	25.6	24.6	24.8	92	70	89	84	29.5	29.9	30	29.8	23.8	24	24.1	24
1990	7	15	32	23.4	8.6	24.8	31.4	28	28	24	27.4	25.6	25.7	94	74	83	83	29.3	33.8	31.2	31.4	23.7	26.1	24.8	24.9
1990	7	16	30.4	23	7.4	24.6	30	27	27.1	24.2	26.2	26.4	25.6	97	74	95	89	29.9	31.5	34	31.8	24.1	24.9	26.2	25.1
1990	7	17	33.2	23.2	10	24.4	31.4	26.2	27	24	25.1265	24	22.7514	97	63.3147	83	76.7545	29.6	29.9731	28.4	28.7082	23.9	23.4697	23.2	22.796
1990	7	18	34	22	12	24.2	32.8	25.8	27.1	23	27.4	24.4	24.9	90	66	89	82	27.3	32.9	29.6	29.9	22.5	25.6	23.9	24
1990	7	19	34	21.8	12.2	24.4	33	28.2	28.5	23.8	25.099	24.5981	23.481	95	57.815	82.2257	73.8383	29.1	29.1688	30.4656	28.323	23.6	23.0607	23.9425	22.4995
1990	7	20	33.8	22.2	11.6	23.8	32.6	27.8	28	23	25.7727	24.3971	22.5273	93	62.9022	83.6301	75.5758	27.5	30.1449	30.0742	28.2398	22.7	23.8478	23.7762	22.506
1990	7	21	33.4	22	11.4	24.4	29.2	27	26.9	24	26.0546	24.305	23.6588	97	62.2148	81.0167	74.6577	29.6	30.609	29.509	28.4435	23.9	24.0953	23.4766	22.6482
1990	7	22	34.4	23	11.4	24.2	28.6	24.6	25.5	23.2	26.8	23.6	24.5	92	87	92	90	27.8	34	28.4	30.1	22.8	26.2	23.2	24.1
1990	7	23	33.2	22.8	10.4	24.4	30	24.8	26	23.2	27.2	23.2	24.5	90	81	87	86	27.6	34.2	27.4	29.7	22.7	26.3	22.6	23.9
1990	7	24	34.2	22.6	11.6	23.8	33	26	27.2	23.2	25.1746	25	22.7721	95	58.5025	92	71.389	28	29.4747	31	27.516	23	23.2016	24.6	21.8212
1990	7	25	33.8	22.6	11.2	24.8	33.2	28	28.5	23.6	26.3502	24.9478	24.8309	91	62.4554	80.8792	77.2357	28.3	31.2517	30.8049	30.1037	23.1	24.4356	24.1469	23.8032
1990	7	26	35	22.2	12.8	23.4	33.6	24.8	26.6	22.8	27.6	23.8	24.7	95	63	92	83	27.3	32.9	28.8	29.7	22.6	25.7	23.4	23.9
1990	7	27	32.4	23	9.4	24.4	31	23.4	25.5	23.1535	25.9583	24.6075	24.5765	88.4068	64.174	82.8041	78.5075	28.1582	30.6915	30.3065	29.7256	22.7514	24.1435	23.9235	23.6107
1990	7	28	32	23.2	8.8	25.4	31.2	27.4	27.9	24.2	25.9087	24.1949	24.3688	91	60.4606	82.9915	74.7242	29.4	30.2232	29.6058	28.1937	23.8	23.872	23.5243	22.4882
1990	7	29	35	23	12	24.2	33.6	24.2	26.5	22.4	25.0268	23	23.6107	86	57.2318	90	73.9791	25.9	28.843	27.3	28.183	21.7	22.8111	22.5	22.4776
1990	7	30	33.4	21.8	11.6	23.8	32.2	28.4	28.2	23.2	27.6	23.684	22.1364	95	70	78.2369	69.9064	28	33.8	29.0914	26.6204	23	26.1	22.9672	21.2214
1990	7	31	31.4	23.8	7.6	24.6	31	29	28.4	23.8	27.4	23.6416	22.7101	94	76	79.2637	73.3859	28.9	34.1	28.9969	27.457	23.5	26.2	22.9473	21.8473
1990	8	1	31.2	22.2	9	24.4	30	26.4	26.8	23.6	27.2	25.8	25.5	94	81	95	90	28.6	34.2	32.8	31.9	23.3	26.3	25.6	25.1
1990	8	2	34.6	23.2	11.4	24.2	33.6	26	27.5	23.6	25.099	24.4	23.6347	95	61.2523	88	75.9983	28.7	29.7015	29.5	28.5913	23.4	23.3494	23.8	22.7342
1990	8	3	31.4	22.8	8.6	25.2	30.8	26.8	27.4	24.6	24.1263	25.4	22.5947	95	59.843	89	73.1276	30.5	28.6154	31.5	27.3882	24.4	22.4729	24.9	21.7502
1990	8	4	32.4	22.8	9.6	25.6	31.6	27.4	28	25	24.1228	23.5243	20.8454	95	58.3994	78.5917	65.8538	31.3	28.4297	28.9069	25.1742	24.8	22.3733	22.8324	19.9974
1990	8	5	32.8	22	10.8	25	22.7729	28.2	19.2178	24.2	24.0541	23.3008	21.6012	94	58.09	80.5787	69.3665	29.7	28.251	28.6727	26.0435	23.9	22.2873	22.7153	20.7496
1990	8	6	35	23.8	11.2	25	33.6	27.6	28.5	24.6	23.0504	25.4	21.7649	97	56.062	84	70.533	30.6	27.048	31	26.2539	24.5	21.3593	24.6	20.933
1990	8	7	34.4	23.4	11	24.4	27.4	28.4	27.1	23.2	25.8	23.5866	22.6826	90	88	80.5355	73.2141	27.6	32.1	29.0519	27.3986	22.7	25.3	22.992	21.8199
1990	8	8	33	24.4	8.6	25	29.8	24.2	25.8	24.2	25.4	23.4	24.3	94	70	94	86	29.7	29.5	28.2	29.1	23.9	23.8	23.1	23.6
1990	8	9	34	22.4	11.6	24.6	33	25.4	27.1	23.6	27.4	24.2	25.1	92	65	91	83	28.4	32.8	29.4	30.2	23.2	25.6	23.8	24.2
1990	8	10	34.2	22.2	12	24	29.8	25.4	26.1	22.6	25.1231	24.6	23.5041	89	61.0461	94	73.3515	26.5	29.7428	30.4	27.2439	22	23.3563	24.3	21.7236
1990	8	11	33.8	20.4	13.4	22.9794	27.4	26.8	17.4747	21.3111	25.8	25	22.1369	83.0103	88	86	69.9926	25.8758	32.1	30.5	25.653	20.9812	25.3	24.4	20.4667
1990	8	12	31.6	24	7.6	25.2	29.4	26.8	27	24.4	25.0784	25.4	23.5385	94	60.668	89	75.3274	30	29.5744	31.5	28.4811	24.1	23.2773	24.9	22.6266
1990	8	13	30.8	23	7.8	25.2	28.4	23.8	25.3	23.8	25.0926	23.4	22.3932	89	61.0993	97	72.2634	28.5	29.8081	28.5	27.1217	23.3	23.3611	23.2	21.5435
1990	8	14	32.8	22.6	10.2	24.8	32	25	26.7	24.2	23.9647	23.6	21.5125	95	59.3618	89	67.7344	29.8	28.251	28.2	24.94	24	22.2701	23.1	19.8697
1990	8	15	32.6	22.4	10.2	23.6	30	27.8	27.3	23.4	24.0197	23.2833	21.3604	98	58.7087	78.6364	68.2345	28.6	28.2716	28.6124	25.7116	23.3	22.3011	22.6276	20.496
1990	8	16	32	22.2	9.8	24	31.2	24.4	26	23.6	23.975	24	22.3995	97	60.2211	97	73.1276	28.8	28.3576	29.6	27.0121	23.4	22.332	23.9	21.5373
1990	8	17	33.4	20.4	13	23.0726	31.2	27.6	18.0201	22.4	26.8	23.1979	21.2652	82.6322	71	83.1689	70.4321	25.6455	32.3	28.7294	25.7775	20.8505	25.3	22.7508	20.5253
1990	8	18	35.4	22.2	13.2	23.6	29.4	31.4	29	23.2	23.8507	22.0837	22.357	97	56.9834	78.2724	70.0762	28.2	27.0405	27.0796	25.8342	23	21.3138	21.5515	20.6184
1990	8	19	34.4	19.6	14.8	25.2	28.4	26.4	26.6	24.6	24.9152	25.2	23.1118	95	58.0479	91	71.5321	30.5	28.2469	31.2	26.8623	24.4	22.2328	24.8	21.3273
1990	8	20	33.4	22.6	10.8	23.8	27.4	26.2	25.9	23.6	26.2	25	24.9	98	91	91	93	29	33.2	30.9	31	23.5	25.8	24.6	24.6
1990	8	21	31	24.2	6.8	25.6	30	27.4	27.6	24.8	23.8444	25	22.5734	94	58.1244	82	72.9502	30.8	27.8763	30.1	27.3386	24.5	22.0605	24.1	21.7183
1990	8	22	34	22	12	25.2	32.6	29	29	24.2	27.8	23.5917	22.5805	92	69	77.6337	69.331	29.5	34.1	28.2292	26.1606	23.8	26.3	22.176	20.81
1990	8	23	32.8	23	9.8	24.4	32.2	27.4	27.9	24	25.0646	23.3575	23.4498	97	59.2243	81.3948	73.1631	29.6	28.5432	28.8394	27.2215	23.9	22.4351	22.8147	21.6615
1990	8	24	32.8	22	10.8	24	32.2	27.6	27.9	23.2	23.7798	23.0916	22.3002	94	52.9981	83.8696	69.0037	27.9	26.4368	28.4779	25.5467	22.9	20.8842	22.6551	20.3971
1990	8	25	34.4	23.4	11	24.8	32.2	27.4	28	24.6	27.2	23.6004	23.3966	98	68	82.0479	73.5888	30.8	32.7	29.2238	27.2286	24.5	25.6	23.071	21.6686
1990	8	26	33.8	22	11.8	24.4	28.2	29	27.6	23.6	25.8	23.4334	23.3345	94	83	81.5665	75.7429	28.6	31.6	29.202	28.3047	23.3	25	22.9426	22.4702
1990	8	27	31.8	24	7.8	24.6	29.6	26.6	26.9	23.4	24.7981	25.4	22.1742	90	57.906	91	71.8345	28	27.963	31.6	26.8397	22.9	22.0731	25	21.3122
1990	8	28	34.2	23.6	10.6	24.6	32	26.4	27.4	24.2	26.2	23.2807	23.456	97	63	80.8448	73.2141	29.9	30.1	28.581	27.2954	24.1	24.2	22.6723	21.7374
1990	8	29	30.4	22.8	7.6	23.4	28.8	26.6	26.4	23	25.154	25	22.6723	97	61.9742	88	73.764	27.8	29.894	30.6	27.4364	22.8	23.4285	24.4	21.8302
1990	8	30	32.4	23.2	9.2	25.6	31.4	27.4	28	25	26.4	25.6	25.7	95	68	87	83	31.3	31.1	31.6	31.3	24.8	24.7	25	24.8
1990	8	31	23.4114	20.6651	2.7463	22.8362	22.6564	18.3826	18.9841	21.9367	23.896	22.2434	21.3599	86.3788	59.4306	77.4918	69.8633	26.5977	28.1169	27.2676	25.6851	21.5999	22.198	21.6509	20.5367
1990	9	1	34	23	11	25.8	30.8	28.2	28.3	24.8	25.2071	23.6863	23.6382	92	58.8387	81.5666	73.3515	30.6	28.7501	29.2925	27.567	24.4	22.5965	23.126	21.9161
1990	9	2	34	23.4	10.6	26	33.2	28.4	29	25.2	25.0106	23.349	23.5222	94	59.871	80.8158	73.6233	31.5	28.457	28.5136	27.2816	24.9	22.4499	22.723	21.7973
1990	9	3	33	22.4	10.6	23	30.8	26.2	26.5	22.8	27.2	24.4	24.8	98	76	86	87	27.6	33.7	29.3	30.2	22.7	26	23.7	24.2
1990	9	4	34.2	21.8	12.4	23.6	33.4	28.2	28.4	23	26.4	25.4	24.9	95	58	80	78	27.7	29.7	30.6	29.3	22.8	24	24.4	23.7
1990	9	5	35	22.4	12.6	24.8	34.4	28.2	28.9	24.2	25.1538	22.906	22.741	95	61.8356	79.1262	73.5922	29.8	29.7523	28.4813	27.5498	24	23.4056	22.3973	21.8989
1990	9	6	34.8	22.4	12.4	24.6	33.6	29	29	24.2	23.1707	25.8	21.6793	97	56.8182	78	66.6699	29.9	27.3779	31.1	25.1245	24.1	21.5277	24.7	19.9584
1990	9	7	34	22.4	11.6	24.2	32.6	26.2	27.3	23.6	23.9269	24	21.5517	95	62.2835	83	70.7736	28.7	28.5432	28.4	25.9171	23.4	22.4351	23.2	20.7371
1990	9	8	30.4	20.6	9.8	25.6	28.2	25.2	26.1	25.2	27.4	24.2	25.6	97	94	92	94	31.8	35.9	29.5	32.4	25.1	27.1	23.8	25.3
1990	9	9	34.6	22.6	12	25.6	30.6	27.6	27.9	25.4	25.1738	25.4	22.3711	98	61.2695	84	67.2376	32.3	29.729	31	24.791	25.3	23.3723	24.6	19.7916
1990	9	10	31	22.6	8.4	22.8	29.2	25.2	25.6	22.4	25.1238	24.6	22.7463	97	64.0666	95	75.2882	26.8	29.9488	30.5	27.6046	22.2	23.5022	24.4	21.9838
1990	9	11	34.2	22.6	11.6	29.4	33	25.6	28.4	24.2	28.6	24.8	25.9	65	72	94	77	26.7	36.2	30.8	31.2	22.2	27.3	24.5	24.7
1990	9	12	34.8	21.6	13.2	25.6	32	26.2	27.5	23.8	27.4	23.5055	22.8395	86	70	82.4807	73.9563	28.3	33.4	28.9498	27.6112	23.1	25.9	22.9794	21.9871
1990	9	13	32.8	22.8	10	25.2	29.4	27	27.1	24.4	25.1005	23.7253	23.6687	94	61.2362	82.3143	76.3871	30	29.5459	29.3394	28.5536	24.1	23.2824	23.1759	22.743
1990	9	14	31.2	23.6	7.6	25.2	30.2	27.2	27.5	24.8	26.4	25	25.4	97	74	84	85	31	31.9	30.2	31	24.7	25.1	24.2	24.7
1990	9	15	33.4	22	11.4	23.2	30.6	26.8	26.9	22.6	27.4	25.2	25.1	95	78	88	87	27	34.4	31	30.8	22.4	26.4	24.6	24.5
1990	9	16	32	22.2	9.8	23.4	28.2	26	25.9	22.8	24.338	24.4	22.4102	95	61.5026	88	74.2275	27.3	29.0631	29.5	27.1541	22.6	22.7563	23.8	21.6331
1990	9	17	35	21.4	13.6	23	33.6	27.2	27.8	22.4	24.9718	25.6	22.5451	95	62.2148	88	72.5266	26.7	28.8628	31.7	26.4121	22.2	22.6173	25	21.0258
1990	9	18	35.2	21.2	14	26	33.6	27.4	28.6	21.9938	25.0646	25	22.2541	84.845	64.2771	82	71.8239	26.3592	29.9937	30.1	26.8177	21.4909	23.4835	24.1	21.364
1990	9	19	34.8	22.6	12.2	24.8	32.2	25.2	26.9	23.4	25.1671	23	23.4056	89	62.7347	83	74.0229	27.8	29.8889	26.6	27.1384	22.9	23.4589	22.1	21.7074
1990	9	20	30	22.2	7.8	25.4	26.8	22	24	23.6	24.6	21.2	23.1	86	84	93	88	27.9	29.5	24.6	27.3	22.9	23.8	20.9	22.5
1990	9	21	32	19.8	12.2	23.8	31.2	25.2	26.4	21.6	27.4	24	24.3	83	75	91	83	24.3	34	29	29.1	20.6	26.2	23.5	23.5
1990	9	22	31.6	22.4	9.2	24	29.8	23.4	25.1	23	24.2348	23	22.552	92	60.8366	97	70.808	27.4	28.7734	27.8	26.2264	22.6	22.6065	22.8	20.9055
1990	9	23	31	22	9	25	28.2	27.4	27	24.2	25.0606	23.2979	22.5692	94	62.5016	82.3916	76.8232	29.7	29.6458	28.6807	28.3301	23.9	23.3424	22.7754	22.5829
1990	9	24	33.8	21.2	12.6	24	32.2	24.8	26.5	23.2	25.0268	24	23.1807	94	61.4242	94	73.0326	27.9	29.5675	29.3	27.0521	22.9	23.2429	23.7	21.5032
1990	9	25	31.4	23	8.4	24.8	30.2	26.2	26.9	24	27	23.4789	23.5355	94	78	82.847	76.9199	29.3	33.5	28.9698	28.3971	23.7	26	22.9627	22.6464
1990	9	26	34.2	22.8	11.4	25.6	32.8	28.4	28.8	24.6	27	23.0573	23.4113	92	64	80.1917	74.039	30.2	31.8	27.3401	27.2404	24.2	25.1	21.7786	21.7374
1990	9	27	33.4	22.2	11.2	24	31.6	26.6	27.2	23	23.349	25.2	21.8106	92	57.5068	89	71.7253	27.4	27.6312	31.1	26.3359	22.6	21.714	24.7	21.0081
1990	9	28	32.6	24.6	8	26.4	30.6	25.2	26.9	22.047	25.0006	24.8	23.4689	86.8762	64.5661	97	77.8855	26.6822	29.789	31	28.3738	21.724	23.4189	24.7	22.6497
1990	9	29	31.4	23.4	8	24.4	29.8	27.6	27.4	23.6	26.4	23.4622	23.4801	94	77	80.949	75.792	28.6	32.1	28.6768	28.2235	23.3	25.3	22.8329	22.5348
1990	9	30	34	23.6	10.4	25.2	32.4	29	28.9	24.8	27.6	22.3251	21.2359	97	69	79.0574	73.4721	31	33.7	27.3814	26.8104	24.7	26.1	21.8095	21.386
1990	10	1	33	23.2	9.8	25.6	29.2	23.2	25.3	24	26	22	24	88	78	90	85	28.8	31.5	25.6	28.6	23.4	24.9	21.5	23.3
1990	10	2	33.2	21.2	12	24.2	31.2	26.4	27	23.8	28.4	25.8	26	97	81	95	91	29.2	36.8	32.8	32.9	23.6	27.6	25.6	25.6
1990	10	3	32	21	11	24.6	30.4	24.2	25.9	24	27.6	23.8	25.1	95	81	97	91	29.4	35	29.2	31.2	23.8	26.7	23.6	24.7
1990	10	4	32	22.4	9.6	25.8	30.4	26.2	27.1	23.8	28	25.8	25.9	85	83	97	88	28.1	36.2	32.9	32.4	23	27.3	25.7	25.3
1990	10	5	31.8	22	9.8	24	29.8	25.6	26.3	23.2	28.2	24.6	25.3	94	89	92	91	27.9	37.2	30.2	31.8	22.9	27.7	24.2	24.9
1990	10	6	33	23	10	25.2	31.8	25.4	27	24.2	28.2	24.8	25.7	92	76	95	88	29.5	35.8	30.9	32.1	23.8	27.1	24.6	25.2
1990	10	7	32	25	7	22.1503	31.4	25.6	18.9394	20.4965	28	25	20.4557	80.3292	77	95	67.6485	24.9547	35.5	31.3	24.8985	20.225	26.9	24.8	19.7781
1990	10	8	29.6	23	6.6	24.4	26	25.8	25.5	23.6	24.2	25	24.3	94	86	94	91	28.6	29	31.1	29.6	23.3	23.5	24.7	23.8
1990	10	9	33.2	22.4	10.8	25	32.6	26.6	27.7	23.8	26.8	25.6	25.4	91	64	92	82	28.7	31.4	32.1	30.7	23.3	24.8	25.3	24.5
1990	10	10	33.4	24.2	9.2	25.2	32.2	25.2	27	24.6	27	24.8	25.5	95	67	97	86	30.5	32.2	31	31.2	24.4	25.3	24.7	24.8
1990	10	11	30.4	22.2	8.2	24	29.6	26.4	26.6	23.2	26.4	25.2	24.9	94	78	91	87	27.9	32.3	31.2	30.5	22.9	25.3	24.8	24.3
1990	10	12	32	22.6	9.4	25.4	30.8	25.6	26.9	23.8	26.4	25	25.1	88	71	95	85	28.4	31.5	31.3	30.4	23.2	24.9	24.8	24.3
1990	10	13	31.4	22.8	8.6	22.0637	29.8	27	14.4871	20.3934	26.2	25.8	18.8265	80.0542	75	91	56.4157	24.7106	31.6	32.4	20.6325	20.0806	25	25.4	16.428
1990	10	14	32.2	23	9.2	26.4	30.6	26.6	27.5	26	27.2	25.2	26.1	97	77	89	88	33.3	33.8	31.1	32.7	25.9	26.1	24.7	25.6
1990	10	15	32.8	21.6	11.2	25.2	32	24.4	26.5	24	29.2	23.6	25.6	91	81	94	88	29	38.6	28.6	32.1	23.5	28.4	23.3	25.1
1990	10	16	32	21.6	10.4	23.8	31.2	26.2	26.9	22.6	26	25.8	24.8	90	66	97	85	26.6	30.1	32.9	29.9	22.1	24.2	25.7	24
1990	10	17	32.4	23.2	9.2	25.6	31.2	24	26.2	24.2	26.4	22.4	24.3	89	69	87	82	29.3	31.2	26	28.8	23.7	24.8	21.7	23.4
1990	10	18	32	21.4	10.6	24.6	30.8	24.8	26.3	23.4	26.8	24.2	24.8	90	73	95	86	28	32.6	29.8	30.1	22.9	25.5	24	24.1
1990	10	19	34	21.4	12.6	26.2	32.6	25.6	27.5	25	27.2	25	25.7	91	66	95	84	30.9	32.5	31.3	31.5	24.6	25.4	24.8	24.9
1990	10	20	32	21.8	10.2	24	31.2	24	25.8	23.2	26.6	23.6	24.5	94	70	97	87	27.9	31.7	28.8	29.5	22.9	25	23.4	23.8
1990	10	21	32.2	23.2	9	24.2	31	25.2	26.4	23	25.4	24.8	24.4	90	64	97	84	27.3	28.7	31	29	22.5	23.4	24.7	23.5
1990	10	22	31	22.2	8.8	25.6	29.6	22.4	25	25	25.4	22	24.1	95	71	97	88	31.3	29.6	26.2	29	24.8	23.9	21.8	23.5
1990	10	23	31.8	22.4	9.4	24.2	28.4	27.4	26.9	23.6	26	26	25.2	95	83	90	89	28.7	32	32.7	31.1	23.4	25.2	25.5	24.7
1990	10	24	32	22.2	9.8	24.4	31.2	25.6	26.7	24	27.2	25.2	25.5	97	74	97	89	29.6	33.4	31.8	31.6	23.9	25.9	25.1	24.9
1990	10	25	31.6	21.8	9.8	22.1503	30.6	25.6	18.6197	21.2011	27.4	23	21.7202	82.9416	78	80	72.1485	25.673	34.4	26.3	26.3708	20.8746	26.4	22	20.9949
1990	10	26	32.8	21.6	11.2	24.2	32.6	23.6	26	23.4	27.8	23.2	24.8	94	69	97	87	28.2	34.1	28.2	30.2	23.1	26.3	23	24.1
1990	10	27	32	21.8	10.2	24.6	31.2	25.6	26.8	24	27.6	25.2	25.6	95	76	97	89	29.4	34.5	31.8	31.9	23.8	26.5	25.1	25.1
1990	10	28	32.4	23.6	8.8	25.4	29.4	24.2	25.8	25	24.2	23.4	24.2	97	65	94	85	31.4	26.7	28.2	28.8	24.9	22.2	23.1	23.4
1990	10	29	32.2	22.8	9.4	24.4	30.2	24.6	26	23.8	27.8	24.2	25.3	95	83	97	92	29.1	35.7	29.9	31.6	23.6	27.1	24.1	24.9
1990	10	30	30.6	23	7.6	24.4	29.4	27.2	27	23.8	27	26.6	25.8	95	83	95	91	29.1	34	34.4	32.5	23.6	26.2	26.4	25.4
1990	10	31	31.6	22.8	8.8	24.4	30.8	25.8	26.7	23.8	27.2	23.4	24.8	95	76	82	84	29.1	33.7	27.2	30	23.6	26	22.5	24
1990	11	1	32	23.6	8.4	25.6	31.6	26.4	27.5	24.4	27.2	26	25.9	91	71	97	86	29.7	33.1	33.3	32.1	24	25.8	25.9	25.2
1990	11	2	31.6	23	8.6	24.2	31.4	24.2	26	23.4	28.2	23.4	25	94	79	94	89	28.2	36.1	28.2	30.9	23.1	27.2	23.1	24.5
1990	11	3	31.2	23.2	8	24.4	30.2	23.4	25.4	24	27	23	24.7	97	78	97	91	29.6	33.5	27.8	30.3	23.9	26	22.8	24.2
1990	11	4	30	22.2	7.8	25.4	28.2	23.4	25.1	25	25	23	24.3	97	77	97	90	31.4	29.5	27.8	29.6	24.9	23.8	22.8	23.8
1990	11	5	30.1	23.2	6.9	24.4	29.2	27	26.9	23.2	26	25.6	24.9	90	78	89	86	27.6	31.5	31.9	30.3	22.7	24.9	25.1	24.2
1990	11	6	32	23.4	8.6	24.4	31.4	26.4	27.1	23.6	26.2	25.8	25.2	94	66	95	85	28.6	30.5	32.8	30.6	23.3	24.4	25.6	24.4
1990	11	7	33.4	23.2	10.2	25.2	32.4	25.2	27	23.8	27.6	24	25.1	89	69	91	83	28.5	33.7	29	30.4	23.3	26.1	23.5	24.3
1990	11	8	31.6	23	8.6	24.8	31.2	26.2	27.1	24	27.4	25	25.5	94	75	91	86	29.3	34	30.9	31.4	23.7	26.2	24.6	24.8
1990	11	9	34.6	22.2	12.4	25.2	34	27.2	28.4	24.6	28	26.4	26.3	95	64	94	84	30.5	33.8	33.9	32.7	24.4	26.1	26.1	25.5
1990	11	10	32.6	22.4	10.2	25.2	31.4	28.4	28.4	24.4	26.6	27.2	26.1	94	69	91	85	30	31.6	35.3	32.3	24.1	25	26.8	25.3
1990	11	11	32.2	21.8	10.4	25	31.4	26.4	27.3	24	26.2	25.2	25.1	92	66	91	83	29.2	30.5	31.2	30.3	23.6	24.4	24.8	24.3
1990	11	12	33	22.6	10.4	23.6	32.6	28	28	23	28.2	25.4	25.5	95	72	81	83	27.7	35.3	30.7	31.2	22.8	26.8	24.5	24.7
1990	11	13	34	22	12	25.8	32.4	27.8	28.5	24	27.6	26.6	26.1	86	69	91	82	28.6	33.7	34	32.1	23.3	26.1	26.2	25.2
1990	11	14	33.6	23	10.6	24.6	32.4	28.4	28.5	23.8	28	27.2	26.3	94	72	91	85	28.9	34.9	35.3	33	23.5	26.6	26.8	25.6
1990	11	15	33.2	23.2	10	20.5996	31.6	26.6	14.9522	19.9775	27.6	25.2	19.0013	77.545	74	89	66.752	24.0816	34.2	31.1	24.1091	19.7094	26.3	24.7	19.2281
1990	11	16	33.6	22.6	11	20.6924	31.2	28	13.9509	19.9431	27.4	27	18.4999	79.8824	75	93	61.4221	23.9338	34	35	22.4592	19.6234	26.2	26.7	17.8809
1990	11	17	31.8	22.4	9.4	25.8	30.6	26.4	27.3	24.6	26.8	26	25.8	91	74	97	87	30.1	32.7	33.3	32	24.2	25.5	25.9	25.2
1990	11	18	28.2	23.2	5	24.6	27.4	25.4	25.7	24	26.8	24.6	25.1	95	95	94	95	29.4	34.8	30.4	31.5	23.8	26.6	24.3	24.9
1990	11	19	31.4	23.8	7.6	24.6	30.2	26.2	26.8	24.2	27.2	25.6	25.7	97	79	95	91	29.9	34.1	32.4	32.1	24.1	26.2	25.4	25.2
1990	11	20	32.6	21.4	11.2	23.4	32	27.6	27.6	22.6	26.4	26.8	25.3	93	65	94	84	26.9	30.7	34.7	30.7	22.3	24.5	26.5	24.4
1990	11	21	32.8	21.8	11	23.2	32.4	28.2	28	22.8	26.6	27	25.5	97	64	91	84	27.5	30.9	34.8	31.1	22.6	24.6	26.6	24.6
1990	11	22	32.4	23.6	8.8	24.6	32.2	27	27.7	23.6	27.6	25.8	25.7	92	70	91	84	28.4	33.8	32.4	31.6	23.2	26.1	25.4	24.9
1990	11	23	33.4	21.8	11.6	23.6	32.6	26.4	27.3	23	27.4	25.2	25.2	95	67	91	84	27.7	33	31.2	30.6	22.8	25.7	24.8	24.4
1990	11	24	32.8	20.8	12	23	30.6	28	27.4	22.4	28	25.8	25.4	95	82	84	87	26.7	36	31.7	31.5	22.2	27.2	25	24.8
1990	11	25	32.6	21.8	10.8	25.8	31.8	26.6	27.7	24.2	27.2	25.4	25.6	88	70	91	83	29.1	33	31.6	31.2	23.6	25.7	25	24.8
1990	11	26	33.8	21.2	12.6	23.4	32.6	26.8	27.4	22.8	26.6	25.4	24.9	95	63	89	82	27.3	30.8	31.5	29.9	22.6	24.5	24.9	24
1990	11	27	33	22	11	24.2	32	28.2	28.2	23	26.8	26.6	25.5	90	67	88	82	27.3	31.8	33.7	30.9	22.5	25.1	26.1	24.5
1990	11	28	33.8	22.6	11.2	23.2	32.4	26.6	27.2	22.8	26.8	26	25.2	97	65	95	86	27.5	31.5	33.2	30.7	22.6	24.9	25.8	24.5
1990	11	29	33	23.4	9.6	24.4	31.6	26.4	27.2	24	26.6	25.6	25.4	97	68	94	86	29.6	31.5	32.3	31.1	23.9	24.9	25.3	24.7
1990	11	30	35	23	12	23.4	31.6	27.6	27.5	22.8	27.4	25.4	25.2	95	73	84	84	27.3	33.7	31	30.7	22.6	26	24.6	24.4
1990	12	1	34	22.2	11.8	22.6	32.4	27.4	27.5	22	26.8	26	24.9	95	65	90	83	26	31.5	32.7	30.1	21.8	24.9	25.5	24.1
1990	12	2	32.2	22.4	9.8	24.2	31.4	28.2	28	24	27.2	27.2	26.1	98	72	93	88	29.7	33.3	35.4	32.8	23.9	25.8	26.9	25.5
1990	12	3	32	22.8	9.2	23.4	31.2	27.2	27.3	23	27.6	25.4	25.3	97	76	87	86	27.8	34.5	31.2	31.2	22.8	26.5	24.8	24.7
1990	12	4	33	23	10	24.2	32.2	27	27.6	23.6	28.2	25.2	25.7	95	74	87	85	28.7	35.6	30.8	31.7	23.4	27	24.6	25
1990	12	5	30.6	23.2	7.4	24.6	29.6	26	26.5	23.8	26.2	25.6	25.2	94	77	97	89	28.9	31.7	32.5	31.1	23.5	25	25.5	24.7
1990	12	6	29.6	22.2	7.4	23	28.8	25.6	25.8	22.6	26	24.2	24.3	97	80	89	89	27.1	31.7	29.3	29.4	22.4	25	23.7	23.7
1990	12	7	31.4	22.8	8.6	23.2	31	25.4	26.3	22.8	27	25	24.9	97	73	97	89	27.5	33	31.4	30.6	22.6	25.7	24.9	24.4
1990	12	8	31.2	22	9.2	24.2	29.6	26.2	26.6	23.8	24.8	25.4	24.7	97	68	94	86	29.2	28.1	31.9	29.7	23.6	23	25.1	23.9
1990	12	9	29.6	22.4	7.2	25.2	28.4	26.6	26.7	24.2	26.2	25.4	25.3	92	84	91	89	29.5	32.5	31.6	31.2	23.8	25.5	25	24.8
1990	12	10	31.2	22.2	9	23	30.2	25.6	26.1	22.6	26.8	24	24.5	97	77	88	87	27.1	33	28.8	29.6	22.4	25.7	23.4	23.8
1990	12	11	32	22.8	9.2	23.2	30.8	26	26.5	22.8	27.4	24.2	24.8	97	77	86	87	27.5	34.2	29	30.2	22.6	26.3	23.5	24.2
1990	12	12	31.6	22	9.6	22.8	31	26.4	26.6	22.4	27.2	25.6	25.1	97	75	94	88	26.8	33.5	32.3	30.9	22.2	26	25.3	24.5
1990	12	13	34	21.2	12.8	21.6	32.4	27	27	21.4	26.8	25.6	24.6	98	65	89	84	25.3	31.5	31.9	29.6	21.3	24.9	25.1	23.8
1990	12	14	33	21.2	11.8	23.2	31.8	26.6	27	23	27.4	25.2	25.2	98	71	89	86	27.9	33.6	31.1	30.9	22.9	26	24.7	24.5
1990	12	15	31	21.4	9.6	26	30.2	28	28	23.4	26.8	24.6	24.9	80	77	76	78	27	33	28.7	29.5	22.4	25.7	23.3	23.8
1990	12	16	33.6	22	11.6	25.8	32.2	28.4	28.7	23.6	27.6	26.2	25.8	83	70	84	79	27.7	33.8	32.5	31.3	22.7	26.1	25.5	24.8
1990	12	17	33.6	21.2	12.4	23.4	32.2	27.4	27.6	22.8	27.4	26.2	25.5	95	69	91	85	27.3	33.3	33.2	31.3	22.6	25.8	25.8	24.7
1990	12	18	33	21.2	11.8	22.8	32	26.4	26.9	22.4	27.2	25.6	25.1	97	69	94	87	26.8	32.9	32.3	30.6	22.2	25.6	25.3	24.4
1990	12	19	33	20.4	12.6	22.8	31.2	26.4	26.7	22.6	27.6	25.8	25.3	98	76	95	90	27.3	34.5	32.8	31.5	22.5	26.5	25.6	24.9
1990	12	20	32	20	12	20.8	30.6	26.8	26.3	20.6	27.2	25.8	24.5	98	77	92	89	24.1	33.8	32.5	30.1	20.5	26.1	25.5	24
1990	12	21	31.2	20.4	10.8	21.2	31	26.2	26.2	21	27.4	25	24.5	98	76	91	88	24.7	34.1	30.9	29.9	20.9	26.2	24.6	23.9
1990	12	22	32	17.8	14.2	19.4	30.2	27.4	26.1	19	27	27	24.3	96	78	97	90	21.7	33.5	35.4	30.2	18.8	26	26.9	23.9
1990	12	23	31	20	11	21.6	29.2	28	26.7	21	27.4	27.2	25.2	95	87	94	92	24.5	35.3	35.5	31.8	20.7	26.8	26.9	24.8
1990	12	24	31	19.2	11.8	20.2	29.8	27.2	26.1	20	27.2	26.6	24.6	98	82	95	92	23.2	34.3	34.4	30.7	19.9	26.4	26.4	24.2
1990	12	25	31.8	19.8	12	21.2	29.4	27.8	26.5	21	27.2	26.4	24.9	98	84	90	91	24.7	34.6	33.5	30.9	20.9	26.5	25.9	24.4
1990	12	26	33	18.8	14.2	20.2	32.6	25	25.7	19.8	26.4	23.6	23.3	96	62	89	82	22.8	30.3	28.2	27.1	19.6	24.3	23.1	22.3
1990	12	27	34	20.4	13.6	21.6	32.4	28.2	27.6	21.2	26.6	26	24.6	97	64	84	81	24.9	30.9	32.1	29.3	21	24.6	25.2	23.6
1990	12	28	33.2	19.4	13.8	20.2	32.6	25.2	25.8	19.8	26	24	23.3	96	59	91	82	22.8	29.2	29	27	19.6	23.7	23.5	22.3
1990	12	29	33.2	20	13.2	18.6851	32.4	26.6	16.0452	17.5301	26.8	24.6	17.7329	75.1733	65	85	58.5369	20.854	31.5	29.6	21.0018	17.3239	24.9	23.9	16.9561
1990	12	30	33	19.8	13.2	20.4	30.2	28.4	26.9	20.2	28	26	24.7	98	85	83	89	23.5	36.3	32	30.6	20.1	27.3	25.2	24.2
1990	12	31	32	21.6	10.4	22.4	31	26.8	26.8	22	26.8	25.4	24.7	97	72	89	86	26.2	32.4	31.5	30	21.8	25.4	24.9	24

## Sheet: 1990
			Temperature			Temperature				Temperature				Relative Humidity				Pressure				Dew temperature
Year	Month	Day	Maximum	Minimum	Max-Min	1899-12-31 07:00:00	1899-12-31 13:00:00	1899-12-31 19:00:00	Average	1899-12-31 01:00:00	1899-12-31 13:00:00	1899-12-31 19:00:00	Average	1899-12-31 01:00:00	1899-12-31 13:00:00	1899-12-31 19:00:00	Average	1899-12-31 07:00:00	1899-12-31 13:00:00	1899-12-31 19:00:00	Average	1899-12-31 07:00:00	1899-12-31 13:00:00	1899-12-31 19:00:00	Average		Month	Taverage	Hraverage
1991	1	1	30	20	10	22.2	29	27.2	26.4	22	26.8	25	24.6	98	84	84	89	26.3	33.8	30.2	30.1	21.9	26.1	24.2	24.1		January	26.4516	82.4516
1991	1	2	32	19.6	12.4	20.8	31.6	26	26.1	20.4	25.8	25.2	23.8	96	63	94	84	23.7	29.3	31.5	28.2	20.2	23.7	24.9	23		February	27.3929	81.1786
1991	1	3	32.8	20	12.8	20.8	32.4	27	26.8	20.6	25.4	25.8	23.9	98	57	91	82	24.1	27.8	32.4	28.1	20.5	22.8	25.4	22.9		March	27.729	79.6774
1991	1	4	32.2	20.8	11.4	21.4	31.8	27	26.8	21	26.2	24.8	24	97	64	84	82	24.6	30.3	29.8	28.2	20.8	24.2	24	23		April	27.7533	73.8261
1991	1	5	32	21	11	21.6	31.4	26.2	26.4	21.2	25.6	25.2	24	97	63	92	84	24.9	29	31.4	28.4	21	23.5	24.8	23.1		May	27.8	70.2092
1991	1	6	32.4	21.2	11.2	22.2	31.6	26	26.5	22	27.4	25.2	24.9	98	73	94	88	26.3	33.7	31.5	30.5	21.9	26	24.9	24.3		June	27.4153	78.222
1991	1	7	31.8	21.4	10.4	22.4	31	26.4	26.5	22	27.4	25.6	25	97	76	94	89	26.2	34.1	32.3	30.8	21.8	26.2	25.3	24.5		July	28.3355	78.9355
1991	1	8	32.8	20	12.8	21.8	32.4	25.2	26.2	21.4	25.2	23	23.2	97	56	83	79	25.2	27.3	26.6	26.4	21.2	22.5	22.1	22		August	27.3445	77.2533
1991	1	9	33.8	21.4	12.4	21.8	33.4	25	26.3	21.4	25.6	22.8	23.3	97	54	83	78	25.2	27.6	26.3	26.4	21.2	22.7	21.9	22		September	25.9907	77.0392
1991	1	10	33	21.2	11.8	22.2	32.6	26.8	27.1	21.8	26	25.2	24.3	97	59	88	81	25.8	29.2	31	28.7	21.6	23.7	24.6	23.3		October	26.9516	79.8065
1991	1	11	33.4	21	12.4	21.8	32.8	27.2	27.3	21.6	26.2	25.2	24.3	98	60	85	81	25.7	29.6	30.7	28.7	21.5	23.9	24.5	23.3		November	27.55	77.2
1991	1	12	32	21	11	21.8	31.6	27.2	27	21.6	26	25.8	24.5	98	64	90	84	25.7	29.9	32.3	29.3	21.5	24	25.3	23.6		December	26.8387	78.2581
1991	1	13	32.4	21.8	10.6	22	32	26.2	26.6	21.8	27.2	23.6	24.2	98	69	81	83	26	32.9	27.4	28.7	21.7	25.6	22.6	23.3
1991	1	14	32.2	19.8	12.4	20.8	31.6	26.4	26.3	20.4	26.4	24.2	23.7	96	67	83	82	23.7	30.9	28.7	27.8	20.2	24.6	23.4	22.7
1991	1	15	32.8	20.4	12.4	21	32	27.6	27	20.8	26.4	23.2	23.5	98	65	69	77	24.4	30.7	25.5	26.9	20.7	24.5	21.4	22.2
1991	1	16	33	19.8	13.2	20.8	32.6	25.2	26	20.6	26.4	23.6	23.5	98	62	88	82	24.1	30.3	28.1	27.5	20.5	24.3	23	22.6
1991	1	17	32.2	20.8	11.4	22.2	31.8	26.8	26.9	22	25.6	25.2	24.3	98	61	88	82	26.3	28.7	31	28.7	21.9	23.4	24.6	23.3
1991	1	18	32	20.8	11.2	21.6	31.6	27.2	26.9	21.4	25.8	25.2	24.1	98	63	85	82	25.3	29.3	30.7	28.5	21.3	23.7	24.5	23.2
1991	1	19	31.6	21	10.6	21.6	31.2	26.8	26.6	21.4	26.8	25	24.4	98	71	86	85	25.3	32.3	30.5	29.4	21.3	25.3	24.4	23.7
1991	1	20	32.4	21.2	11.2	22	32	27	27	21.8	27	25.6	24.8	98	68	89	85	26	32.3	31.9	30.1	21.7	25.3	25.1	24.1
1991	1	21	32	21.2	10.8	22.2	31.4	27	26.9	21.8	26.8	25.2	24.6	97	70	87	84	25.8	32.2	30.8	29.6	21.6	25.3	24.6	23.8
1991	1	22	32.8	20.4	12.4	21	32.2	26.2	26.4	20.6	24.8	24.2	23.2	96	55	85	79	24	26.4	28.9	26.4	20.4	22	23.5	21.9
1991	1	23	32.6	20.2	12.4	20.6	32.4	27	26.8	20.4	25.2	24.4	23.3	98	56	81	78	23.8	27.3	28.8	26.6	20.3	22.5	23.4	22.1
1991	1	24	32.6	17.4	15.2	18.8	32.2	26.2	25.9	18.4	26.4	21.6	22.1	96	64	67	76	20.9	30.5	22.7	24.7	18.2	24.4	19.6	20.7
1991	1	25	34	17.4	16.6	18.6	33.2	24	25	18.4	26.8	23.6	22.9	98	61	97	85	21	31	28.8	26.9	18.3	24.6	23.4	22.1
1991	1	26	31.4	17.4	14	18.8	30.8	25.6	25.2	18.4	26.8	24	23.1	96	73	88	86	20.9	32.6	28.8	27.4	18.2	25.5	23.4	22.4
1991	1	27	33.2	20.4	12.8	20.6	32.4	26	26.3	20.4	27.2	23.4	23.7	98	67	80	82	23.8	32.6	27	27.8	20.3	25.5	22.4	22.7
1991	1	28	33	19	14	20	32.6	25.2	25.8	19.8	26.8	24	23.5	98	64	91	84	22.9	31.4	29	27.8	19.7	24.8	23.5	22.7
1991	1	29	33.4	20	13.4	21	32.8	25.6	26.3	20.8	27	23.4	23.7	98	64	83	82	24.4	31.8	27.3	27.8	20.7	25.1	22.5	22.8
1991	1	30	33.8	19.8	14	20.8	33.4	26.2	26.7	20.6	25.4	24.8	23.6	98	53	89	80	24.1	27.1	30.4	27.2	20.5	22.4	24.3	22.4
1991	1	31	32.8	19.8	13	21.8	31.4	25.4	26	21.4	25.6	23.2	23.4	97	63	83	81	25.2	29	27	27	21.2	23.5	22.3	22.4
1991	2	1	32	20	12	20.4	31.2	25.6	25.7	20.2	25.8	24.2	23.4	98	65	89	84	23.5	29.6	29.3	27.5	20.1	23.9	23.7	22.6
1991	2	2	32.4	20.2	12.2	21	31.2	26.4	26.3	20.8	25.6	24.2	23.5	98	64	83	82	24.4	29.1	28.7	27.4	20.7	23.6	23.4	22.6
1991	2	3	34	20	14	21.2	33.2	25.8	26.5	21	26	23.6	23.5	98	57	83	79	24.7	28.8	27.7	27.1	20.9	23.4	22.7	22.4
1991	2	4	32.4	20.2	12.2	21.2	31.4	24.6	25.5	20.8	25.8	23.2	23.3	97	64	89	83	24.3	29.5	27.5	27.1	20.6	23.8	22.6	22.4
1991	2	5	33.2	19	14.2	20.4	32	27.2	26.7	20	25.6	25.8	23.8	96	60	90	82	23.1	28.6	32.3	28	19.8	23.3	25.3	22.8
1991	2	6	32.2	19	13.2	19.8	31.8	26.4	26.1	19.4	25	25.2	23.2	96	58	91	82	22.3	27.1	31.2	26.9	19.2	22.4	24.8	22.1
1991	2	7	33.2	20	13.2	22	31.2	27.4	27	21.2	26	23.4	23.5	93	66	72	77	24.6	30.1	26.1	27	20.9	24.2	21.8	22.3
1991	2	8	32.8	21.4	11.4	22.4	32.2	27	27.1	21.4	25.8	23.8	23.7	92	60	77	76	24.8	28.9	27.3	27	21	23.5	22.6	22.3
1991	2	9	32	22.4	9.6	22.8	31.6	26.4	26.8	22.6	25.6	24.2	24.1	98	62	83	81	27.3	28.8	28.7	28.3	22.5	23.4	23.4	23.1
1991	2	10	32.8	21	11.8	21.2	32.4	26.2	26.5	21	26	24.6	23.9	98	60	88	82	24.7	29.3	29.8	28	20.9	23.7	24	22.9
1991	2	11	32.4	22	10.4	24.2	32	26	27	23	26.2	24.2	24.5	90	63	86	80	27.3	30.1	29	28.8	22.5	24.2	23.5	23.4
1991	2	12	31.6	22.2	9.4	24.2	31.2	27.2	27.5	23.2	27	25.6	25.3	92	72	88	84	27.8	32.8	31.7	30.8	22.8	25.6	25	24.5
1991	2	13	33.2	22	11.2	23.2	32.6	27.4	27.6	23	27.4	26.2	25.5	98	67	91	86	27.9	33	33.2	31.4	22.9	25.7	25.8	24.8
1991	2	14	34	22.2	11.8	23.4	33.2	28.2	28.3	23.2	27.6	26	25.6	98	65	84	83	28.3	33.2	32.1	31.2	23.1	25.8	25.2	24.7
1991	2	15	33.2	22.6	10.6	23.4	32.4	28	28	23	27.4	25.2	25.2	97	68	80	82	27.8	33.2	30.2	30.4	22.8	25.8	24.2	24.3
1991	2	16	33.2	23.6	9.6	24.8	32.4	28.2	28.4	24.6	27.6	26.2	26.1	98	69	85	84	30.8	33.7	32.7	32.4	24.5	26.1	25.5	25.4
1991	2	17	33.2	22.4	10.8	24.8	32.2	27.2	27.9	24.2	27.6	25.2	25.7	95	70	85	84	29.8	33.8	30.7	31.4	24	26.1	24.5	24.9
1991	2	18	34	22	12	22.4	33.6	27.4	27.7	22	27.8	25.2	25	97	64	84	82	26.2	33.5	30.6	30.1	21.8	25.9	24.4	24.1
1991	2	19	33.4	20.8	12.6	21.8	32.8	28.2	27.8	21.6	25.6	25.4	24.2	98	56	80	78	25.7	28	30.6	28.1	21.5	23	24.4	23
1991	2	20	33.2	20.6	12.6	21.2	32.6	27.6	27.3	20.8	25.8	25.2	23.9	97	58	82	79	24.3	28.7	30.4	27.8	20.6	23.3	24.3	22.8
1991	2	21	34.6	19.4	15.2	20.4	33.2	28	27.4	20	26.8	25.2	24	96	61	80	79	23.1	31	30.2	28.1	19.8	24.6	24.2	22.9
1991	2	22	33.6	19.4	14.2	23.8	33.2	28.4	28.5	23.4	26.8	26.2	25.5	97	61	84	81	28.5	31	32.5	30.7	23.2	24.6	25.5	24.4
1991	2	23	33.4	21.6	11.8	22.6	32.6	29	28.3	22.2	27	25.4	24.9	97	65	75	79	26.5	31.9	30	29.5	22	25.1	24.1	23.8
1991	2	24	32.2	22.2	10	23.6	31.2	27.6	27.5	23.2	26.8	25	25	97	71	81	83	28.2	32.3	29.9	30.1	23	25.3	24.1	24.1
1991	2	25	34.8	18.6	16.2	24	33.6	28.2	28.5	23.8	26.8	25	25.2	98	59	77	78	29.3	30.7	29.5	29.9	23.7	24.5	23.8	24
1991	2	26	33.6	23.4	10.2	24.4	32.8	27.6	28.1	24	28.2	25.2	25.8	97	71	82	83	29.6	35.2	30.4	31.7	23.9	26.8	24.3	25
1991	2	27	34.4	23.8	10.6	24.4	34.2	27.6	28.5	23.8	28.2	25	25.7	95	64	81	80	29.1	34.2	29.9	31.1	23.6	26.3	24.1	24.7
1991	2	28	34.2	23	11.2	23.6	33.8	28.2	28.5	23.2	28	25.4	25.5	97	65	80	80	28.2	33.9	30.6	30.9	23	26.2	24.4	24.5
1991	3	1	35	23	12	24.4	34	28.4	28.8	23.8	28.2	26.8	26.3	95	65	88	83	29.1	34.4	34.2	32.5	23.6	26.4	26.3	25.4
1991	3	2	34	22.8	11.2	24.4	33.6	27.8	28.4	24	27.2	25.2	25.5	97	61	81	80	29.6	31.8	30.3	30.6	23.9	25.1	24.3	24.4
1991	3	3	34.4	22.6	11.8	23.8	33.4	27.6	28.1	23.4	28	25.2	25.5	97	66	82	82	28.5	34.2	30.4	31	23.2	26.3	24.3	24.6
1991	3	4	34.2	22.6	11.6	23.6	33.2	25.2	26.8	23.2	27.4	23.4	24.7	97	64	86	82	28.2	32.6	27.6	29.4	23	25.5	22.7	23.7
1991	3	5	32.8	22.4	10.4	23.6	32.2	26	27	23.2	26.8	24.2	24.7	97	66	86	83	28.2	31.6	29	29.6	23	25	23.5	23.9
1991	3	6	32	22.6	9.4	23.8	30.4	25.6	26.4	23.4	27.2	24.2	24.9	97	78	89	88	28.5	33.9	29.3	30.6	23.2	26.2	23.7	24.4
1991	3	7	34.4	21.6	12.8	22.2	32.6	25.8	26.6	21.8	27	23.8	24.2	97	65	85	82	25.8	31.9	28.1	28.6	21.6	25.1	23	23.3
1991	3	8	33.8	21.8	12	23.2	32.6	25.8	26.8	21.8	27	23.8	24.2	89	65	85	79	25.2	31.9	28.1	28.4	21.2	25.1	23	23.1
1991	3	9	34	23	11	24.2	32.8	27.2	27.9	23.8	27.4	25.2	25.5	97	66	85	83	29.2	32.9	30.7	30.9	23.6	25.6	24.5	24.6
1991	3	10	34.4	23.2	11.2	23.8	33.2	28	28.3	23.4	27	25.2	25.2	97	62	80	80	28.5	31.5	30.2	30.1	23.2	24.9	24.2	24.1
1991	3	11	33	22.8	10.2	23.4	32.2	27.2	27.5	23	27.2	25.2	25.1	97	68	85	83	27.8	32.7	30.7	30.4	22.8	25.6	24.5	24.3
1991	3	12	33.2	23	10.2	24.2	32.4	25.8	27	23.8	27.2	23.2	24.7	97	67	80	81	29.2	32.6	26.7	29.5	23.6	25.5	22.2	23.8
1991	3	13	34.2	22.2	12	23.6	33.6	27.2	27.9	23	27.4	25.4	25.3	95	62	87	81	27.7	32.4	31.2	30.4	22.8	25.4	24.8	24.3
1991	3	14	33.4	24	9.4	25	32.8	27	28	24.6	26.8	25.2	25.5	97	63	87	82	30.6	31.2	30.8	30.9	24.5	24.8	24.6	24.6
1991	3	15	34.4	23.8	10.6	25.2	34	28	28.8	24.8	27	26.4	26.1	97	58	88	81	31	31	33.3	31.8	24.7	24.6	25.9	25.1
1991	3	16	33.2	23.8	9.4	24.8	32.8	28.4	28.6	24.2	27.2	26.4	25.9	95	65	86	82	29.8	32.3	33.1	31.7	24	25.4	25.7	25
1991	3	17	34.2	24	10.2	24.2	33.2	28	28.4	23.4	27.4	26.6	25.8	94	64	90	82	28.2	32.6	33.9	31.6	23.1	25.5	26.1	24.9
1991	3	18	33.8	22	11.8	23	32.6	28	27.9	22.6	27.2	25.6	25.1	97	66	83	82	27.1	32.5	31.2	30.3	22.4	25.4	24.8	24.2
1991	3	19	33.2	21.2	12	23.6	32.6	27.2	27.6	22.6	27.4	25.4	25.1	92	67	87	82	26.7	33	31.2	30.3	22.2	25.7	24.8	24.2
1991	3	20	33	20.6	12.4	22.4	32.4	26	26.7	21.8	26.8	25.2	24.6	95	65	94	85	25.7	31.5	31.5	29.6	21.5	24.9	24.9	23.8
1991	3	21	34.2	20.4	13.8	21.4	33.2	28.2	27.8	21	26	25.2	24.1	97	57	79	77	24.6	28.8	30	27.8	20.8	23.4	24.1	22.8
1991	3	22	35	20.8	14.2	22.6	34.2	27.2	27.8	21.2	25.2	25	23.8	88	48	84	74	24.2	26.1	30.2	26.8	20.6	21.8	24.2	22.2
1991	3	23	32.4	22	10.4	24	32	26.8	27.4	23	25.6	24.6	24.4	92	60	84	79	27.4	28.6	29.5	28.5	22.6	23.3	23.8	23.2
1991	3	24	35	22	13	24.2	34.2	28	28.6	23.2	25.8	25.2	24.7	92	51	80	74	27.8	27.6	30.2	28.5	22.8	22.7	24.2	23.2
1991	3	25	33.2	21.2	12	22.8	32.8	27.4	27.6	21.6	26	24.6	24.1	90	58	80	76	25	29.1	29.1	27.7	21.1	23.6	23.6	22.7
1991	3	26	33.4	21	12.4	22.6	33	26.8	27.3	22	25.6	24.4	24	95	55	82	78	26	27.9	29	27.6	21.8	22.9	23.5	22.7
1991	3	27	32.4	20.8	11.6	23.2	32.2	27.2	27.5	22.8	25.4	24.2	24.1	97	58	78	78	27.5	27.9	28.2	27.9	22.6	22.9	23.1	22.9
1991	3	28	34	21.2	12.8	24.6	33.4	27.4	28.2	21.4	25.8	25.6	24.3	76	55	87	72	23.3	28.1	31.6	27.7	20	23	25	22.7
1991	3	29	34.2	21	13.2	24.6	33.2	27.8	28.4	22.4	25.6	25.8	24.6	83	55	85	74	25.6	27.8	31.9	28.4	21.5	22.8	25.1	23.1
1991	3	30	34.2	21.2	13	25	33.2	26.2	27.7	22.4	26.2	23.2	23.9	80	58	78	72	25.3	29.3	26.4	27	21.3	23.7	22	22.3
1991	3	31	33.4	21.2	12.2	23.8	32.8	27.4	27.8	21.6	26	24.2	23.9	83	58	77	73	24.3	29.1	28.1	27.2	20.6	23.6	23	22.4
1991	4	1	33	20.6	12.4	23	32.4	24.2	26	22.2	24.8	22.2	23.1	93	54	84	77	26.2	26.2	25.4	26	21.9	21.9	21.4	21.7
1991	4	2	33	20.4	12.6	22.8	31.8	26.2	26.8	22.4	26.2	23.6	24.1	97	64	81	81	26.8	30.3	27.4	28.2	22.2	24.2	22.6	23
1991	4	3	32.8	20	12.8	23.4	32.2	24.2	26	20.4	26	22	22.8	76	61	83	73	22	29.5	25	25.5	19	23.8	21.1	21.3
1991	4	4	34	20.2	13.8	23.6	33.4	27.4	28	22.4	25.8	24.6	24.3	90	55	80	75	26.3	28.1	29.1	27.8	21.9	23	23.6	22.8
1991	4	5	34.6	20.2	14.4	24	33.6	26.4	27.6	23.4	25.6	24.2	24.4	95	53	83	77	28.4	27.5	28.7	28.2	23.2	22.6	23.4	23.1
1991	4	6	35	20.2	14.8	24.2	33.8	26.2	27.6	23.6	25.8	23.4	24.3	95	53	79	76	28.7	27.9	26.9	27.8	23.4	22.9	22.3	22.8
1991	4	7	34.6	21.4	13.2	24	34.2	27.2	28.2	23.4	25.6	23.6	24.2	95	50	74	73	28.4	27.1	26.7	27.4	23.2	22.4	22.2	22.6
1991	4	8	34.8	21.6	13.2	24.2	34.2	27	28.1	23.8	25.4	24.4	24.5	97	49	81	76	29.2	26.6	28.8	28.2	23.6	22.1	23.4	23.1
1991	4	9	34	24.6	9.4	24.8	31.6	26.6	27.4	23.2	25.8	24.2	24.4	87	63	82	78	27.4	29.3	28.6	28.4	22.6	23.7	23.3	23.2
1991	4	10	34.8	24	10.8	24.6	34.2	26.2	27.8	23.2	25.6	23.6	24.1	89	50	81	73	27.5	27.1	27.4	27.3	22.6	22.4	22.6	22.5
1991	4	11	35.2	23.4	11.8	24.2	34.6	26.6	28	23.2	25.4	23.8	24.1	92	48	79	73	27.8	26.3	27.6	27.2	22.8	21.9	22.7	22.5
1991	4	12	34.8	23.2	11.6	25	34.2	25.2	27.4	23.8	25.4	22.6	23.9	91	49	80	73	28.7	26.6	25.7	27	23.3	22.1	21.5	22.3
1991	4	13	35.2	20.6	14.6	23.8	34.6	24.2	26.7	22.6	25.4	23	23.7	90	48	90	76	26.6	26.3	27.3	26.7	22.1	21.9	22.5	22.2
1991	4	14	34.2	22.2	12	23.2	33.8	25.8	27.1	22.6	25.6	23.4	23.9	95	52	82	76	27	27.4	27.2	27.2	22.4	22.6	22.5	22.5
1991	4	15	34.8	22.8	12	24.2	33.8	27.2	28.1	23.2	25.4	24.6	24.4	92	51	81	75	27.8	26.8	29.2	27.9	22.8	22.3	23.6	22.9
1991	4	16	35	22.6	12.4	23.6	33.6	23.8	26.2	22.4	25.4	22.4	23.4	90	52	89	77	26.3	27	26.1	26.5	21.9	22.3	21.8	22
1991	4	17	35.2	22	13.2	23.6	34.4	26.4	27.7	22.4	25.7665	24.7555	24.5102	90	56.6973	79.5497	72.5564	26.3	28.964	30.3793	28.4439	21.9	22.8071	23.9252	22.5471
1991	4	18	35.4	23.4	12	25	34.6	26.8	28.3	23.3013	25.0323	24.6969	23.6911	88.8537	57.3737	79.2637	72.9147	28.4538	29.1943	30.1003	28.4562	22.9198	22.9921	23.7963	22.6018
1991	4	19	33.6	23.8	9.8	25	32.8	28	28.5	23.0914	25.1471	25.0028	23.7407	87.0009	59.2587	82.3572	74.0856	27.995	29.5572	31.0661	28.7436	22.6408	23.236	24.3153	22.7508
1991	4	20	35.2	23.2	12	24.2	34.8	25.8	27.6	23.4594	23.9714	24.4459	22.7579	88.7849	55.3158	80.0199	68.5504	28.7288	27.0867	29.7222	26.4125	23.0848	21.2854	23.5969	20.9412
1991	4	21	34	24.6	9.4	26	33	27	28.3	23.1879	24.5981	24.2026	23.2869	89.0599	57.9426	81.6763	74.0215	28.2682	28.6087	29.6452	27.9934	22.8304	22.6276	23.503	22.3273
1991	4	22	34.4	24.4	10	25.8	33.2	27	28.3	23.393	24.6884	23.621	22.3481	89.6265	55.6151	73.8671	63.9327	28.7827	28.0571	27.7698	24.851	23.0879	21.9473	22.0123	19.6524
1991	4	23	34	24.4	9.6	25.6	33.6	26.8	28.2	23.4147	23.8791	24.5628	22.6905	89.6099	55.919	78.4044	68.4085	28.715	27.8034	28.9075	26.1783	23.0882	22.0057	22.9129	20.8454
1991	4	24	33.2	25.2	8	25.8	32.6	27	28.1	23.4924	25.0571	23.5454	22.7508	90.3361	56.6286	77.2357	68.9053	29.0665	28.4491	28.6394	26.4764	23.2263	22.2789	22.7376	20.9696
1991	4	25	34	24.2	9.8	25.2	33.2	26.4	27.8	23.5763	24.752	24.5781	23.4847	88.8459	60.5671	81.7141	74.3877	28.8501	29.0381	30.1948	28.3853	23.1198	22.9424	23.8401	22.5397
1991	4	26	35.6	24	11.6	25.2	35.4	27.6	29	23.5669	25.6213	24.383	24.3857	88.8814	62.8734	82.956	77.7207	29.0204	30.0139	29.9855	29.5134	23.2156	23.7443	23.723	23.4298
1991	4	27	34.6	23.4	11.2	25.2	34	28	28.8	23.2546	25.0062	22.7514	20.8667	85.759	60.7711	75.9983	69.0472	28.4811	29.4953	27.8282	26.3025	22.9353	23.1673	22.0673	20.888
1991	4	28	34.6	24	10.6	24.4	34.2	27.2	28.3	23.4924	24.8016	23.6038	22.7224	89.591	58.1189	77.27	70.6084	28.9672	28.8891	28.7288	27.3244	23.1908	22.8466	22.7995	21.7289
1991	4	29	33.8	24	9.8	25	33.4	27	28.1	23.6416	25.788	23.2866	23.5917	89.5755	60.5316	76.4628	73.3405	29.1172	30.0423	28.2256	28.3285	23.3219	23.7514	22.4563	22.545
1991	4	30	34.2	23.8	10.4	25.8	33.8	27.4	28.6	23.4319	25.9721	24.6728	24.6934	88.4756	62.5929	80.7761	77.3044	28.636	30.5677	30.2377	29.7978	23.0401	24.0506	23.8891	23.6588
1991	5	1	33.4	24.8	8.6	25.2	33	26.8	28	22.0554	24.7023	23.0298	22.3383	84.1623	60.9219	76.2732	71.4576	26.6751	29.0204	28.4607	26.9312	21.6296	22.8821	22.3767	21.4263
1991	5	2	34.6	24.4	10.2	25.6	34.2	27.4	28.6	21.813	24.7886	23.3013	22.4702	79.6074	58.8216	79.9855	68.6374	25.7074	29.0922	28.495	26.0375	20.6443	22.906	22.631	20.6681
1991	5	3	35	23.4	11.6	24.2	34.4	26.8	28	21.9161	23.181	23.5351	21.074	82.3228	55.9933	79.9855	66.9582	26.9036	27.2817	28.8663	25.4771	21.5655	21.4899	22.8648	20.2456
1991	5	4	34.2	23.6	10.6	25	33.8	26.8	28.1	21.813	24.9294	23.5454	22.726	82.5291	61.6315	80.8792	72.7018	26.7317	29.5313	28.9763	27.5763	21.4658	23.1872	22.9267	21.8602
1991	5	5	32.4	24.2	8.2	25	31.8	25.2	26.8	22.5663	24.0128	23.4491	21.6864	83.4527	57.3682	79.0231	72.2051	27.8389	28.062	28.5775	27.2783	22.3108	22.1842	22.7307	21.7183
1991	5	6	35.4	24.4	11	25.2	34.8	28.2	29.1	22.6723	25.0003	22.7614	22.5837	86.6194	61.667	75.221	72.007	27.8729	29.6945	27.9772	27.433	22.3629	23.2688	22.0766	21.723
1991	5	7	35	23.6	11.4	24.4	34.6	26.2	27.9	22.7135	25.0429	22.9353	22.9105	86.0351	63.0153	78.0595	73.8017	27.8798	30.0813	28.5946	28.0766	22.3801	23.4072	22.4031	22.1121
1991	5	8	34.2	24.2	10	25.6	33	28.4	28.9	22.9679	24.061	21.7305	21.1393	86.2413	59.0868	72.9047	67.1301	28.3747	28.3851	26.4705	25.5768	22.6551	22.3354	21.0705	20.3143
1991	5	9	35.6	23.4	12.2	24.6	35.2	28.4	29.1	22.7273	22.9495	23.0559	21.7523	85.8976	56.2944	76.3564	68.0916	27.9176	26.9862	28.6549	26.2158	22.3836	21.1809	22.4244	20.677
1991	5	10	33.2	24.8	8.4	26.6	32	27.8	28.5	22.7366	25.0853	22.7402	22.6057	85.1913	61.4242	78.5917	72.7762	27.9808	29.65	28.2398	27.5209	22.3782	23.2944	22.2399	21.7706
1991	5	11	34.6	23.6	11	25	34.2	28.6	29.1	22.2117	25.05	23.1517	21.2641	78.8168	58.6511	75.8597	68.5859	27.4364	29.4284	28.8111	27.005	21.868	23.1269	22.4989	21.2641
1991	5	12	33.4	24.6	8.8	26	33	27.6	28.5	21.8512	24.131	23.4774	21.8255	81.3833	54.3933	78.4532	64.7917	27.0448	27.2853	28.9127	25.3343	21.5398	21.4238	22.8071	20.0199
1991	5	13	34.6	24.8	9.8	27.2	34.2	28.2	29.5	23.2119	23.2635	22.3108	21.0228	86.1382	56.4058	77.5628	66.8473	28.8525	27.5189	27.3918	25.6035	22.882	21.6067	21.7431	20.2316
1991	5	14	34.6	24.6	10	25.6	34.2	27.2	28.6	22.1361	25.1884	22.836	22.0128	82.5635	59.2931	74.6888	68.4795	27.3195	29.6122	28.0624	26.6644	21.8061	23.2807	22.1299	21.0974
1991	5	15	34.2	24.4	9.8	25.8	33.8	24.4	27.1	22.7617	25.2846	22.6302	22.8076	85.7601	59.4649	75.221	71.318	27.9657	29.8115	27.7005	27.5515	22.4076	23.3976	21.9347	21.8531
1991	5	16	32.8	23	9.8	24.6	32	27.6	28	22.9679	23.943	23.5522	22.6203	83.7321	58.0479	80.2949	72.6308	28.4607	28.2114	28.9075	27.6792	22.6895	22.2115	22.9301	21.9312
1991	5	17	30	24.2	5.8	25.8	26.6	24.2	25.2	22.8098	24.0128	23.6966	22.9301	86.5851	58.64	80.0886	72.9391	28.1376	28.196	29.2375	27.7973	22.5039	22.2461	23.0538	22.0295
1991	5	18	27	23.2	3.8	25	26	24.8	25.1	22.9679	25.099	20.5367	20.9164	82.426	58.3994	71.318	63.9378	28.3576	28.4779	25.2274	24.1772	22.6276	22.4042	20.0258	19.192
1991	5	19	32.2	23.8	8.4	24.2	32	27.4	27.8	22.7579	24.9684	22.7437	22.836	86.8235	59.843	78.8756	71.1051	28.2043	28.3851	28.3143	26.8063	22.4918	22.3458	22.2789	21.1754
1991	5	20	29	22	7	22.4	26.2	24.6	24.5	22.8442	25.0509	23.4888	23.6911	86.6194	62.3866	80.8271	76.2854	28.2132	29.7015	29.0133	28.8501	22.5348	23.3254	22.9176	22.8253
1991	5	21	33	22.2	10.8	24.6	32.6	27.2	27.9	22.6585	24.9861	22.7617	21.8283	79.3324	60.7445	76.8576	67.415	26.8039	28.7259	27.9829	25.49	21.5174	22.4669	22.1395	20.1748
1991	5	22	33.4	24	9.4	25.6	33.2	26.2	27.8	21.9917	24.8859	22.6723	21.9814	84.6258	60.7024	76.7545	70.5674	27.2679	29.1722	27.7732	26.6492	21.7649	23.047	22.0398	21.1565
1991	5	23	33.8	23.2	10.6	25.8	33.6	24.4	27	22.5554	24.3428	23.8294	22.8431	85.4851	57.5401	80.7561	72.0276	27.5704	28.7803	29.6591	27.7218	22.1842	22.552	23.2653	21.9347
1991	5	24	32.4	22.6	9.8	25.8	32	24.2	26.5	21.813	23.9217	23.6804	21.6094	80.2605	58.6156	80.898	66.5497	25.8243	28.2327	29.3681	25.1475	20.713	22.2328	23.1163	19.921
1991	5	25	33.4	22	11.4	24.6	32.8	25	26.9	22.7548	24.8797	22.5095	22.7189	83.0791	58.0834	78.7337	67.1312	26.9002	28.1759	27.8708	25.27	21.5758	22.1866	22.0234	20.0507
1991	5	26	34.4	23	11.4	25.2	34	27.2	28.4	22.7135	25.0571	23.3256	22.7295	84.1102	61.3477	80.1884	76.108	28.0379	29.7762	28.6833	28.7827	22.4557	23.3256	22.7153	22.8076
1991	5	27	34.6	22.8	11.8	25.4	34.2	27.6	28.7	22.6379	24.8859	23.5385	23.5669	86.3788	63.2459	81.7851	76.8531	27.8145	29.4678	29.2014	28.6656	22.3148	23.2154	23.0134	22.7402
1991	5	28	35	22.6	12.4	25.4	34.6	27.8	28.9	22.7067	24.5029	22.6869	22.5031	86.6882	58.2356	77.4563	69.4798	27.9279	27.6198	28.0908	26.184	22.3939	21.8255	22.1192	20.767
1991	5	29	33.4	24.4	9	26.2	32.8	27.6	28.5	22.631	24.061	23.3114	22.6231	85.5195	58.2619	78.982	71.5309	27.6873	28.2407	28.5449	27.2463	22.2598	22.2633	22.6408	21.6757
1991	5	30	32.6	24.8	7.8	26	32.2	27.8	28.5	22.5692	24.2122	23.2154	22.1773	86.3101	57.7463	76.3764	69.5362	27.6804	28.5191	28.8147	26.938	22.2426	22.4214	22.5726	21.2974
1991	5	31	31.2	24	7.2	25.8	30.8	24.4	26.3	22.6242	24.1984	22.6656	21.8425	86.1726	54.3434	78.7691	66.599	27.756	27.2026	28.144	25.2771	22.2873	21.4418	22.1795	20.0577
1991	6	1	32.6	23.2	9.4	24	32.2	27.4	27.8	22.8162	23.975	21.6774	21.8886	87.1426	55.6839	74.8887	66.9582	28.0841	26.9242	26.4425	25.2365	22.5132	21.2974	21.0847	20.1218
1991	6	2	35	24.6	10.4	25.2	33.6	28.8	29.1	22.7463	23.4774	23.4334	22.4702	87.0427	55.3055	79.7718	69.0769	27.9609	26.2317	28.9457	25.9716	22.43	20.7817	22.8401	20.6498
1991	6	3	35	24.8	10.2	25.6	34	27.8	28.8	21.9039	24.1748	22.8429	22.9761	84.1457	59.0718	76.8866	69.3944	26.9153	27.7078	27.2083	25.8797	21.6142	21.774	21.5043	20.5286
1991	6	4	35.2	23.8	11.4	25.4	34.6	29	29.5	22.0903	24.0403	21.147	21.43	83.5463	57.4369	73.8017	65.8172	27.2017	27.2748	25.6816	24.686	21.7707	21.4899	20.5616	19.6683
1991	6	5	33	25	8	26.2	32.4	28.6	29	21.8373	24.2814	22.6585	22.8167	79.6837	59.2383	74.6233	68.7456	25.8564	28.6535	27.5189	26.4327	20.7784	22.5465	21.8989	21.043
1991	6	6	32.2	22.2	10	22.6	31.8	27.2	27.2	21.9771	24.1772	26	20.8769	79.4839	56.4867	91	62.6307	26.0629	27.5763	32.8	24.2355	20.8882	21.5976	25.6	19.1408
1991	6	7	33	22.6	10.4	25.8	32.4	28.2	28.7	25.4	27.6	26	26.3	97	69	84	83	32.2	33.7	32.1	32.7	25.3	26.1	25.2	25.5
1991	6	8	34.4	24.4	10	26	34	27.4	28.7	25.4	27.4	26.2	26.3	95	60	91	82	32	32.1	33.2	32.4	25.2	25.2	25.8	25.4
1991	6	9	34.8	24.2	10.6	26.4	34.6	28.4	29.4	25	26.8	26.2	26	89	55	84	76	30.7	30	32.5	31.1	24.5	24.1	25.5	24.7
1991	6	10	35.8	23.8	12	26.2	35.4	27.6	29.2	25.2	26.8	25.4	25.8	92	51	84	76	31.4	29.5	31	30.6	24.8	23.8	24.6	24.4
1991	6	11	34.6	23.8	10.8	26.2	33.2	28.8	29.3	24.6	27.2	27	26.3	88	63	87	79	29.8	32.1	34.4	32.1	24	25.2	26.4	25.2
1991	6	12	32.4	23.2	9.2	25.6	31.8	27.2	28	24.2	28	25.2	25.8	89	75	85	83	29.3	35.3	30.7	31.7	23.7	26.8	24.5	25
1991	6	13	35.4	22.8	12.6	25.8	35	26.4	28.4	24.2	28.2	24.4	25.6	88	60	85	78	29.1	33.7	29.2	30.7	23.6	26.1	23.7	24.4
1991	6	14	30.2	22.6	7.6	25.4	29.8	26.4	27	24	26.2	26	25.4	89	75	97	87	28.9	31.6	33.3	31.3	23.5	25	25.9	24.8
1991	6	15	31.2	24	7.2	25.6	31	23.2	25.8	25.2	27.2	22.2	24.9	97	75	92	88	31.8	33.5	26.1	30.5	25.1	26	21.8	24.3
1991	6	16	32.8	23.2	9.6	25.8	32.4	27.3	28.2	25.4	27.4	25.2	26	97	68	84	83	32.2	33.2	30.6	32	25.3	25.8	24.5	25.2
1991	6	17	30.4	23.2	7.2	25.8	30	18.1844	18.3276	25.4	27.2	23.7929	22.8218	97	81	80.9823	73.0566	32.2	34.2	29.4162	27.775	25.3	26.3	23.1879	21.9738
1991	6	18	32.2	23	9.2	23.6	31.2	27.4	27.4	22.8	26.4	26.4	25.2	93	69	92	85	27.2	31.2	33.7	30.7	22.5	24.8	26.1	24.4
1991	6	19	33.8	22.8	11	24.8	33.2	27.6	28.3	23.6	27.4	25.6	25.5	91	64	85	80	28.3	32.6	31.5	30.8	23.1	25.5	24.9	24.5
1991	6	20	30.4	23.4	7	24.4	30	27.2	27.2	24	26.2	26	25.4	97	74	91	87	29.6	31.5	32.8	31.3	23.9	24.9	25.6	24.8
1991	6	21	34	23.6	10.4	25.6	33.2	28.8	29.1	25.2	27.8	25.4	26.1	97	66	76	80	31.8	33.7	30.2	31.9	25.1	26.1	24.2	25.1
1991	6	22	31.4	24.4	7	26.8	31.2	25	27	25.2	27.4	23.4	25.3	88	75	87	83	31	34	27.7	30.9	24.6	26.2	22.8	24.5
1991	6	23	32.6	24.2	8.4	25.2	32	26.2	27.4	24.2	27.6	25	25.6	92	72	91	85	29.5	34	30.9	31.5	23.8	26.2	24.6	24.9
1991	6	24	33.4	22.8	10.6	25	32.8	28	28.5	23.6	27.6	25	25.4	89	67	79	78	28.2	33.4	29.7	30.4	23.1	25.9	23.9	24.3
1991	6	25	33.6	23.6	10	26.2	33	25.6	27.6	25.2	27.8	24.4	25.8	92	67	91	83	31.4	33.9	29.7	31.7	24.8	26.1	24	25
1991	6	26	35.8	22	13.8	25	35.4	25.4	27.8	24.4	27	24	25.1	95	52	89	79	30.1	30	28.9	29.7	24.2	24.1	23.5	23.9
1991	6	27	34.6	22	12.6	25	34.2	25.2	27.4	24.4	27	24.2	25.2	95	57	92	82	30.1	30.8	29.5	30.2	24.2	24.6	23.8	24.2
1991	6	28	33.4	19	14.4	24.8	31.2	27.6	27.8	24.2	26.8	25.2	25.4	95	71	82	83	29.8	32.3	30.4	30.8	24	25.3	24.3	24.6
1991	6	29	30.4	23.8	6.6	25	29.8	25	26.2	24.4	26.8	23.8	25	95	79	91	88	30.1	33.2	28.7	30.7	24.2	25.8	23.3	24.4
1991	6	30	32.6	23.6	9	23.5888	31.8	26.8	18.331	25.2	26.8	25.6	25.9	83.18	68	91	62.9798	26.6922	31.9	32	23.8756	21.4843	25.1	25.2	19.0252
1991	7	1	29.8	24	5.8	24.2	27.2	24	24.9	23	26	23.2	24.1	90	91	94	92	27.3	32.8	27.9	29.3	22.5	25.6	22.9	23.7
1991	7	2	33.4	22.6	10.8	25.8	32.8	26	27.6	24.6	26.8	24.8	25.4	91	63	91	81	30.1	31.2	30.5	30.6	24.2	24.8	24.4	24.4
1991	7	3	34	22.8	11.2	24.2	33.4	28.8	28.8	23.6	27	26.6	25.7	95	61	84	80	28.7	31.4	33.3	31.1	23.4	24.8	25.9	24.7
1991	7	4	31.2	23.6	7.6	24.4	30.8	27.2	27.4	23.8	26.4	25.2	25.1	95	71	85	84	29.1	31.5	30.7	30.4	23.6	24.9	24.5	24.3
1991	7	5	30.2	23.8	6.4	25	29.8	26.2	26.8	24.6	26.2	24.2	25	97	75	85	86	30.6	31.6	28.9	30.4	24.5	25	23.5	24.3
1991	7	6	33	23.6	9.4	25	32.4	28.2	28.5	24.6	26.4	26	25.7	97	63	84	81	30.6	30.4	32.1	31.1	24.5	24.3	25.2	24.7
1991	7	7	33	23.6	9.4	25.2	32	29.6	29.1	24.4	27	26.6	26	94	68	79	80	30	32.3	32.8	31.7	24.1	25.3	25.6	25
1991	7	8	34	23	11	24.6	32.6	24.6	26.6	24	26.4	22.4	24.3	95	62	83	80	29.4	30.3	25.6	28.4	23.8	24.3	21.5	23.2
1991	7	9	33.4	22.2	11.2	23.2	32.8	27	27.5	22.8	27.2	25.2	25.1	97	65	87	83	27.5	32.3	30.8	30.2	22.6	25.4	24.6	24.2
1991	7	10	33.4	24	9.4	25.4	32.8	29	29	25	26.2	27.4	26.2	97	60	88	82	31.4	29.6	35.4	32.1	24.9	23.9	26.9	25.2
1991	7	11	34	23.2	10.8	25.2	33.6	28.4	28.9	24.6	26.8	26.4	25.9	95	59	86	80	30.5	30.7	33.1	31.4	24.4	24.5	25.7	24.9
1991	7	12	34.2	22.8	11.4	24.6	33.6	27.6	28.4	24	26.8	26	25.6	95	59	88	81	29.4	30.7	32.5	30.9	23.8	24.5	25.5	24.6
1991	7	13	34.2	23.4	10.8	25	33.8	28.8	29.1	24.2	26.6	26.2	25.7	94	57	82	77	29.7	30	32.3	30.6	23.9	24.1	25.3	24.4
1991	7	14	34.6	23.8	10.8	24.6	32.8	29.6	29.1	24	26.8	25.8	25.5	95	63	74	77	29.4	31.2	30.7	30.4	23.8	24.8	24.5	24.3
1991	7	15	34.2	23.6	10.6	25.4	33.8	26.2	27.9	24.8	27	25	25.6	95	59	91	82	30.9	31.1	30.9	31	24.6	24.7	24.6	24.6
1991	7	16	34	23.8	10.2	25.2	33.6	26.2	27.8	24.2	26.8	25	25.3	92	59	91	81	29.5	30.7	30.9	30.4	23.8	24.5	24.6	24.3
1991	7	17	34	23.2	10.8	25.4	33.4	26.2	27.8	24.4	26.4	24.6	25.1	92	58	88	79	29.9	29.7	29.8	29.8	24	24	24	24
1991	7	18	35.4	22.4	13	24	35	29.4	29.5	23.6	26	25.2	24.9	97	49	71	72	28.8	27.6	29.2	28.6	23.4	22.7	23.7	23.3
1991	7	19	35.8	22.6	13.2	24	34.6	28	28.6	23.6	26.4	25.6	25.2	97	53	83	77	28.8	28.9	31.2	29.7	23.4	23.5	24.8	23.9
1991	7	20	32.2	23.2	9	24.2	30.8	27.4	27.5	24	25.8	25.4	25.1	98	67	85	84	29.7	29.9	31.1	30.2	23.9	24	24.7	24.2
1991	7	21	36	23.6	12.4	24.2	35.4	27.2	28.5	23.6	26.2	25.2	25	95	49	85	76	28.7	27.9	30.7	29.1	23.4	22.9	24.5	23.6
1991	7	22	35.2	22.8	12.4	25.8	34.8	27.8	29	24.2	26.4	25.2	25.3	88	52	81	74	29.1	28.8	30.3	29.4	23.6	23.4	24.3	23.8
1991	7	23	35.2	24.2	11	25.2	34.8	28.4	29.2	24.4	26.8	26.2	25.8	94	54	84	77	30	29.9	32.5	30.8	24.1	24	25.5	24.5
1991	7	24	35.2	22.8	12.4	25.2	35	29.2	29.7	24.2	26.2	26	25.5	92	50	78	73	29.5	28.1	31.5	29.7	23.8	23	24.9	23.9
1991	7	25	35.4	23.4	12	26	34.4	28.2	29.2	24.4	26.8	24.2	25.1	88	55	72	72	29.5	30.2	27.5	29.1	23.8	24.2	22.7	23.6
1991	7	26	36	23.4	12.6	25.6	35.4	28.3	29.4	24.2	26.2	26	25.5	89	49	83	74	29.3	27.9	32.1	29.7	23.7	22.9	25.2	23.9
1991	7	27	35.4	22.2	13.2	25.2	35.2	27	28.6	23.4	26.4	24.2	24.7	86	50	79	72	27.6	28.5	28.3	28.1	22.7	23.3	23.1	23
1991	7	28	34.6	23.2	11.4	24.4	32.2	28.6	28.5	24	26.6	25.2	25.3	97	65	76	79	29.6	31.1	29.8	30.1	23.9	24.7	24	24.2
1991	7	29	35.8	23.2	12.6	24.6	35.6	29	29.5	23.8	26.2	25.4	25.1	94	48	75	72	28.9	27.7	30	28.9	23.5	22.8	24.1	23.5
1991	7	30	34.2	22.8	11.4	25.4	33.8	28.4	29	24.2	26	25.2	25.1	91	54	77	74	29.4	28.4	29.9	29.2	23.8	23.2	24	23.7
1991	7	31	31.4	22.8	8.6	24.2	31	26.4	27	23.4	26.8	24.8	25	94	72	88	85	28.2	32.4	30.2	30.3	23.1	25.4	24.2	24.2
1991	8	1	30	22.8	7.2	25.8	29.4	20.3854	19.7394	24.8	25.8	23.9643	22.8324	92	75	80.1529	69.9342	30.6	30.8	29.9003	26.7354	24.4	24.5	23.3611	21.1222
1991	8	2	32.2	22.6	9.6	25	31.8	27.6	28	23.8	26	24.6	24.8	91	63	78	77	28.7	29.7	28.9	29.1	23.3	24	23.5	23.6
1991	8	3	31.4	22.6	8.8	24.8	31.2	24.2	26.1	23	25.4	23	23.8	86	63	90	80	26.9	28.6	27.3	27.6	22.3	23.3	22.5	22.7
1991	8	4	32.2	23.2	9	23.2	31.6	26.2	26.8	22.2	25.4	24.4	24	92	61	86	80	26.1	28.3	29.3	27.9	21.8	23.1	23.7	22.9
1991	8	5	31.2	23	8.2	24.8	31	26.6	27.3	23.4	26.2	25.6	25.1	89	69	92	83	27.8	30.8	32.1	30.3	22.9	24.5	25.3	24.2
1991	8	6	33.8	23.4	10.4	25	33.4	28.4	28.8	24	25.8	26.8	25.5	92	55	88	78	29.2	28.1	34.2	30.5	23.6	23	26.3	24.3
1991	8	7	33.2	23.8	9.4	26	32.6	28.2	28.8	24.8	26.2	26.2	25.7	91	60	85	79	30.5	29.7	32.7	31	24.4	24	25.5	24.6
1991	8	8	33.2	23	10.2	24.6	32.8	28	28.4	23.8	26	26	25.3	94	58	85	79	28.9	29.1	32.3	30.1	23.5	23.6	25.3	24.1
1991	8	9	31	24.2	6.8	25.4	30.8	24	26	24	25.8	22.6	24.1	89	67	89	82	28.9	29.9	26.5	28.4	23.5	24	22	23.2
1991	8	10	32.4	22.4	10	23.8	32	26	27	23	25.6	24.8	24.5	93	60	91	81	27.5	28.6	30.5	28.9	22.7	23.3	24.4	23.4
1991	8	11	33	23	10	24.8	32.2	28	28.3	23.4	25.8	25.6	24.9	89	60	83	77	27.8	28.9	31.2	29.3	22.9	23.5	24.8	23.7
1991	8	12	33.2	22.8	10.4	25	32.8	28.6	28.8	23.2	25.6	25.8	24.9	86	56	80	74	27.2	28	31.3	28.9	22.5	23	24.8	23.4
1991	8	13	34	23.2	10.8	24.6	33.6	26.2	27.6	23.6	25.6	24.6	24.6	92	53	88	78	28.4	27.5	29.8	28.6	23.2	22.6	24	23.3
1991	8	14	35.4	24.8	10.6	26.6	34.8	19.563	19.24	25.2	25.4	26.2	25.6	89	47	81.4657	69.9193	31.1	26.2	28.3143	25.7445	24.7	21.8	22.5131	20.5107
1991	8	15	35.2	23.8	11.4	25.6	34.6	28.6	29.4	24.8	25.6	25.8	25.4	94	49	80	74	30.8	26.8	31.3	29.6	24.5	22.2	24.8	23.9
1991	8	16	36.2	25	11.2	26.4	35.6	26.4	28.7	25.2	25.2	24.6	25	91	43	86	73	31.2	25.1	29.7	28.7	24.8	21.2	23.9	23.3
1991	8	17	34.6	24.8	9.8	26.8	33.8	25.4	27.8	25.4	26.2	24.4	25.3	89	55	92	79	31.5	28.9	29.9	30.1	24.9	23.5	24	24.1
1991	8	18	32.2	23	9.2	26	31.6	27.2	28	23.8	25.6	25.2	24.9	83	62	85	77	28	28.8	30.7	29.2	23	23.4	24.5	23.6
1991	8	19	34	23.6	10.4	24.6	33.6	25	27	22.4	26.6	23.2	24.1	83	58	86	76	25.6	30.2	27.2	27.7	21.5	24.2	22.5	22.7
1991	8	20	33	22.8	10.2	25.2	32.6	27.2	28	24	26.2	25	25.1	91	60	84	78	29	29.7	30.2	29.7	23.5	24	24.2	23.9
1991	8	21	33.6	24.4	9.2	26.2	33.2	28	28.9	24.4	26.8	25.6	25.6	86	61	83	77	29.3	31	31.2	30.5	23.7	24.6	24.8	24.4
1991	8	22	35	23.8	11.2	25.6	34	26.6	28.2	24.8	26.4	23.4	24.9	94	55	77	75	30.8	29.3	26.6	28.9	24.5	23.7	22.1	23.5
1991	8	23	33	23.8	9.2	26.4	32.4	25	27.2	24.6	26.4	24.2	25.1	86	63	94	81	29.7	30.4	29.7	29.9	23.9	24.3	23.9	24.1
1991	8	24	34	22.6	11.4	25.8	33.6	25	27.3	24.6	26.4	23.2	24.7	91	57	86	78	30.1	29.6	27.2	29	24.2	23.9	22.5	23.5
1991	8	25	33.8	23	10.8	23.4	32.2	27.2	27.5	22.6	24.6	25	24.1	93	54	84	77	26.9	25.9	30.2	27.6	22.3	21.6	24.2	22.7
1991	8	26	36	22.6	13.4	25.6	35.2	28.4	29.4	24.6	26	25	25.2	92	48	76	72	30.2	27.5	29.4	29	24.2	22.6	23.8	23.5
1991	8	27	35.8	23.6	12.2	24.8	35.4	27.6	28.9	23.8	25.8	24.8	24.8	92	47	80	73	28.8	26.8	29.4	28.3	23.4	22.2	23.8	23.1
1991	8	28	34.2	23.8	10.4	25.6	33.8	26.6	28.1	24.4	25.8	25.6	25.3	91	53	92	79	29.7	27.9	32.1	29.9	24	22.9	25.3	24
1991	8	29	34.4	23.2	11.2	25.2	34	26.4	28	24.6	25.6	24.6	24.9	95	51	86	78	30.5	27.2	29.7	29.2	24.4	22.5	23.9	23.6
1991	8	30	33.4	23.8	9.6	25.6	32.8	24.2	26.7	24.2	25.8	23.2	24.4	89	57	92	80	29.3	28.5	27.8	28.5	23.7	23.3	22.8	23.3
1991	8	31	32.8	23.4	9.4	25.2	32.4	26.6	27.7	24.2	25.6	25.2	25	92	58	89	80	29.5	28.3	31.1	29.6	23.8	23.1	24.7	23.9
1991	9	1	32.8	23.4	9.4	25.4	32.6	27	28	24	26	25.4	25.1	89	59	88	79	28.9	29.2	31.4	29.8	23.5	23.7	24.8	24
1991	9	2	33.2	22.6	10.6	26.6	32.8	28.2	29	24.2	26.4	25.4	25.3	82	61	80	74	28.6	30.1	30.6	29.8	23.3	24.2	24.4	24
1991	9	3	35	23.8	11.2	25.8	34.8	24.2	27.3	23.8	26.6	22.2	24.2	85	53	84	74	28.1	29.4	25.4	27.6	23	23.7	21.4	22.7
1991	9	4	34	22.8	11.2	24.6	32.2	26	27.2	23.2	26.2	24.6	24.7	89	62	89	80	27.5	30	30	29.2	22.6	24.1	24.1	23.6
1991	9	5	32.8	22.2	10.6	25	32.4	27	27.9	23.4	26.2	25.2	24.9	87	61	87	79	27.7	29.9	30.8	29.5	22.8	24	24.6	23.8
1991	9	6	34.2	23.8	10.4	24.8	33.8	24.2	26.8	24	26	23	24.3	94	54	90	79	29.3	28.4	27.3	28.3	23.7	23.2	22.5	23.1
1991	9	7	32.2	22.2	10	25	31.8	29.2	28.8	24	25.8	26.2	25.3	92	62	79	78	29.2	29.2	32	30.1	23.6	23.7	25.2	24.2
1991	9	8	33	22	11	24.6	32.6	28.2	28.4	23.2	26.6	25.2	25	89	63	79	77	27.5	30.8	30	29.4	22.6	24.5	24.1	23.8
1991	9	9	34.2	22.8	11.4	24.8	34	17.1898	17.9185	23.8	26.2	25.8	25.3	92	54	74.6888	69.4066	28.8	28.8	25.7313	25.5907	23.4	23.4	20.5793	20.4301
1991	9	10	32	23.8	8.2	25.6	31.8	27.2	28	24	26.2	25	25.1	88	64	84	79	28.8	30.3	30.2	29.7	23.4	24.2	24.2	24
1991	9	11	35	24.2	10.8	25.2	34.6	29	29.5	24.6	25.8	25.2	25.2	95	50	74	73	30.5	27.3	29.5	29.1	24.4	22.6	23.8	23.6
1991	9	12	36.2	22.6	13.6	26	35.8	28.8	29.8	24.6	25.6	26	25.4	89	44	80	71	30	26	31.7	29.2	24.1	21.8	25	23.6
1991	9	13	34.4	23.4	11	25.8	34	28.6	29.3	24.6	26.2	25.4	25.4	91	54	77	74	30.1	28.8	30.3	29.7	24.2	23.4	24.3	23.9
1991	9	14	31.8	23.2	8.6	25.2	31.6	26.6	27.5	24.2	25.8	24.6	24.9	92	63	85	80	29.5	29.3	29.6	29.5	23.8	23.7	23.9	23.8
1991	9	15	32.2	24.8	7.4	25.2	32	27.2	27.9	24.2	26.4	24	24.9	92	65	77	78	29.5	30.7	27.7	29.3	23.8	24.5	22.8	23.7
1991	9	16	30	23.8	6.2	24.6	29.6	23.2	25.2	23.4	25.4	22	23.6	90	71	90	84	28	29.6	25.6	27.7	22.9	23.9	21.5	22.8
1991	9	17	26	22.8	3.2	23.8	22.1536	25.2	19.1001	22.8	24.6	23.2	23.5	92	64.2217	85	74.8662	27.1	29.7939	27.1	27.2641	22.4	23.3469	22.4	21.7041
1991	9	18	32.2	22.4	9.8	25	32	25.2	26.9	23.8	25.8	24	24.5	91	61	91	81	28.7	29.1	29	28.9	23.3	23.6	23.5	23.5
1991	9	19	33	22.8	10.2	24.4	32.6	25	26.8	23.2	25.8	22.8	23.9	90	58	83	77	27.6	28.7	26.3	27.5	22.7	23.3	21.9	22.7
1991	9	20	32.8	23.2	9.6	24.6	32	18.0767	18.7091	23.8	26	22.2	24	94	62	79.5852	73.582	28.9	29.6	27.7537	27.0411	23.5	23.9	21.9702	21.4996
1991	9	21	32	20.9296	11.0704	25.2	31.8	26	27.3	24.6	25.6	24.2	24.8	95	61	86	81	30.5	28.7	29	29.4	24.4	23.4	23.5	23.8
1991	9	22	32.8	24	8.8	26.2	32.6	18.1179	18.7641	25	26.2	21.4	24.2	91	60	79.6074	73.0921	30.9	29.7	27.4707	27.0725	24.6	24	21.8542	21.5799
1991	9	23	32.6	23.6	9	25.8	32.4	28	28.5	24.4	26.8	25.2	25.5	89	65	80	78	29.6	31.5	30.2	30.4	23.9	24.9	24.2	24.3
1991	9	24	33	22.8	10.2	24.8	32.8	18.6739	18.9325	23.6	25.6	21.6	23.6	91	56	82.2463	75.3885	28.3	28	28.6017	27.9247	23.1	23	22.7011	22.1969
1991	9	25	32.6	23.4	9.2	25	32.4	23.8	26.3	24.4	25.6	22	24	95	58	86	80	30.1	28.3	25.2	27.9	24.2	23.1	21.2	22.8
1991	9	26	34.4	22	12.4	23.8	34.2	26.2	27.6	22.6	25.8	24.6	24.3	90	51	88	76	26.6	27.6	29.8	28	22.1	22.7	24	23
1991	9	27	33.6	23	10.6	25	33.4	27.4	28.3	23.8	25.8	25.2	24.9	91	55	84	76	28.7	28.1	30.6	29.1	23.3	23	24.4	23.6
1991	9	28	32.4	23	9.4	25.8	32	27	28	24.8	26	25.2	25.3	92	62	87	80	30.6	29.6	30.8	30.4	24.4	23.9	24.6	24.3
1991	9	29	33	24.2	8.8	24.4	31.4	26	27	23.2	26	24.2	24.5	90	65	86	81	27.6	30	29	28.9	22.7	24.1	23.5	23.5
1991	9	30	32.6	24.2	8.4	26	32.2	18.8137	18.9978	25.2	26	23.0453	21.9209	94	61	81.6077	75.8422	31.5	29.5	28.2646	27.6752	24.9	23.8	22.5131	22.0759
1991	10	1	33.2	22.4	10.8	25.8	32.8	26.2	27.8	24	27	24.8	25.3	86	64	89	80	28.6	31.8	30.4	30.3	23.3	25.1	24.3	24.2
1991	10	2	31.4	21.6	9.8	24	31	25.2	26.4	23.2	26.4	23	24.2	94	70	83	82	27.9	31.3	26.6	28.6	22.9	24.8	22.1	23.3
1991	10	3	32	23.6	8.4	25.4	31.6	25.6	27	24.2	26.6	24	24.9	91	68	88	82	29.4	31.5	28.8	29.9	23.8	24.9	23.4	24
1991	10	4	32.6	23.8	8.8	26	32	28	28.5	24.4	26.6	26.2	25.7	88	66	87	80	29.5	31.2	32.8	31.2	23.8	24.8	25.6	24.7
1991	10	5	32.2	22	10.2	24.8	32	27	27.7	23.2	26.2	25.6	25	87	63	89	80	27.4	30.1	31.9	29.8	22.6	24.2	25.1	24
1991	10	6	32	24.8	7.2	25.2	31.8	27.8	28.1	24.6	25.2	25.2	25	95	59	81	78	30.5	27.6	30.3	29.5	24.4	22.7	24.3	23.8
1991	10	7	33	23.2	9.8	24.8	31.6	27.6	27.9	23.6	25.8	25.2	24.9	91	63	82	79	28.3	29.3	30.4	29.4	23.1	23.7	24.3	23.7
1991	10	8	34.2	23.2	11	25	31.6	24.6	26.5	23.8	24.2	23.2	23.7	91	54	89	78	28.7	25.3	27.5	27.1	23.3	21.3	22.6	22.4
1991	10	9	32.2	22.8	9.4	24.6	31.6	23	25.5	23.2	24.8	22.2	23.4	89	58	93	80	27.5	26.8	26.2	26.8	22.6	22.2	21.9	22.2
1991	10	10	32	22.8	9.2	24.6	31.4	24.2	26.1	23.6	25.2	23	23.9	92	61	90	81	28.4	27.9	27.3	27.9	23.2	22.9	22.5	22.9
1991	10	11	32	22.6	9.4	25.2	31.4	22	25.1	23.6	25.6	21.4	23.5	88	63	95	82	28.1	29	25.1	27.4	23	23.5	21.1	22.5
1991	10	12	31.4	20.2	11.2	24	30.8	26	26.7	22	25.2	24.6	23.9	84	64	89	79	25.1	28.3	30	27.8	21.2	23.1	24.1	22.8
1991	10	13	33	23	10	23	32.6	27	27.4	22	25.2	25.2	24.1	92	55	87	78	25.8	27.1	30.8	27.9	21.6	22.4	24.6	22.9
1991	10	14	33.2	23	10.2	23.2	32.4	26.4	27.1	22	26	24.6	24.2	90	60	86	79	25.6	29.3	29.7	28.2	21.5	23.7	23.9	23.1
1991	10	15	32	22.8	9.2	25.8	30.8	22.4	25.3	24	25.8	21	23.6	86	67	88	81	28.6	29.9	23.9	27.5	23.3	24	20.4	22.6
1991	10	16	31	21.6	9.4	24.2	30.6	25	26.2	23	26.4	23.2	24.2	90	72	86	83	27.3	31.6	27.2	28.7	22.5	25	22.5	23.3
1991	10	17	32.2	20.6	11.6	23.6	31.8	26	26.9	22.4	25.2	24	23.9	90	59	85	78	26.3	27.6	28.5	27.5	21.9	22.7	23.2	22.6
1991	10	18	30	23.2	6.8	24.2	28.6	22.4	24.4	23.6	25.8	21.2	23.5	95	80	90	88	28.7	31.3	24.4	28.1	23.4	24.8	20.7	23
1991	10	19	33	22	11	24.6	32.6	26	27.3	23.6	25.4	24.8	24.6	92	56	91	80	28.4	27.6	30.5	28.9	23.2	22.7	24.4	23.4
1991	10	20	31.2	23	8.2	25	31	27	27.5	23.2	25.2	25.2	24.5	86	63	87	78	27.2	28.2	30.8	28.7	22.5	23.1	24.6	23.4
1991	10	21	34.6	22.4	12.2	25.4	34.2	28	28.9	23.8	25	25.2	24.7	88	48	80	72	28.4	25.5	30.2	28	23.2	21.4	24.2	22.9
1991	10	22	33	22	11	24.6	32.6	24	26.3	24	24.8	21.6	23.5	95	53	81	76	29.4	26.1	24.2	26.6	23.8	21.8	20.6	22
1991	10	23	34	20.4	13.6	23.4	33.2	28	28.1	21.8	26.8	25.2	24.6	87	61	80	76	25	31	30.2	28.7	21.1	24.6	24.2	23.3
1991	10	24	34	22.4	11.6	25.4	33.4	29.2	29.3	23.8	27	25.6	25.5	88	61	75	75	28.4	31.4	30.4	30.1	23.2	24.8	24.3	24.1
1991	10	25	35	22	13	25	34.2	22.8	26.2	23.4	26.8	22.2	24.1	87	56	95	80	27.7	30.3	26.3	28.1	22.8	24.3	22	23
1991	10	26	31.2	21.2	10	23.2	31	26.4	26.8	22.4	26.2	24.2	24.3	93	69	83	82	26.5	30.8	28.7	28.7	22.1	24.5	23.4	23.3
1991	10	27	32	22	10	22.6	31.2	24.2	25.6	22.2	26.2	22.8	23.7	97	68	89	84	26.5	30.7	26.8	28	22	24.5	22.2	22.9
1991	10	28	32.4	21.2	11.2	23.6	32	26.4	27.1	23	25.6	24	24.2	95	60	82	79	27.7	28.6	28.2	28.2	22.8	23.3	23.1	23
1991	10	29	31.4	22.8	8.6	25	30.8	26.2	27	23.8	25.8	24.4	24.7	91	67	86	81	28.7	29.9	29.3	29.3	23.3	24	23.7	23.7
1991	10	30	31	24	7	25	30.6	27.8	27.8	23.6	25	26.2	24.9	89	64	88	80	28.2	27.9	32.9	29.7	23.1	22.9	25.7	23.9
1991	10	31	32	21.8	10.2	23.8	31.6	26.4	27	22.8	26.4	25	24.7	92	67	89	83	27.1	30.9	30.7	29.6	22.4	24.6	24.5	23.8
1991	11	1	32.4	22.4	10	26	32	25.8	27.4	24.2	25.8	24	24.7	86	61	86	78	29	29.1	28.6	28.9	23.5	23.6	23.3	23.5
1991	11	2	32	23.4	8.6	26.6	31.6	24.6	26.9	24.2	25.6	23	24.3	82	62	87	77	28.6	28.8	27	28.1	23.3	23.4	22.4	23
1991	11	3	31.4	24	7.4	24.2	30	25.2	26.2	23	25.2	24	24.1	90	68	91	83	27.3	28.8	29	28.4	22.5	23.4	23.5	23.2
1991	11	4	32.2	23	9.2	23.4	31.6	24.6	26	22	25	23	23.3	89	59	87	78	25.5	27.3	27	26.6	21.4	22.5	22.4	22.1
1991	11	5	32	23.2	8.8	24	31.8	26.2	27	23.2	25.4	24.6	24.4	94	60	88	80	27.9	28.2	29.8	28.6	22.9	23.1	24	23.3
1991	11	6	33.2	23.6	9.6	25	32.8	27.4	28.1	24.2	25	25.2	24.8	94	53	84	77	29.7	26.5	30.6	28.9	23.9	22	24.4	23.4
1991	11	7	31.2	24	7.2	24.8	31	27	27.5	23.2	25	25.2	24.5	87	62	87	79	27.4	27.7	30.8	28.6	22.6	22.8	24.6	23.3
1991	11	8	31.4	23.4	8	25.2	30.8	24.6	26.3	23.4	24.8	23.8	24	86	61	94	80	27.6	27.3	28.9	27.9	22.7	22.5	23.5	22.9
1991	11	9	32	23	9	24.6	31.6	25.2	26.7	23.8	24.8	23.4	24	94	58	86	79	28.9	26.8	27.6	27.8	23.5	22.2	22.7	22.8
1991	11	10	31.6	24.2	7.4	25	31	24.6	26.3	23	25	23	23.7	84	62	87	78	26.7	27.7	27	27.1	22.2	22.8	22.4	22.4
1991	11	11	32.8	22.8	10	23.4	32.4	25.6	26.8	22.2	25	23.4	23.5	90	55	83	76	26	26.7	27.3	26.7	21.7	22.2	22.5	22.1
1991	11	12	31.6	22	9.6	25.6	31.4	27	27.8	23.6	25.6	24.2	24.5	85	63	79	76	27.8	29	28.3	28.4	22.8	23.5	23.1	23.2
1991	11	13	32.4	23.2	9.2	26	32	26.4	27.7	24.6	26.2	24.6	25.1	89	63	86	80	30	30.1	29.7	29.9	24.1	24.2	23.9	24.1
1991	11	14	32	21.8	10.2	25	31.2	25.2	26.7	23.8	26	24	24.6	91	66	91	83	28.7	30.1	29	29.3	23.3	24.2	23.5	23.7
1991	11	15	32.6	21.4	11.2	23.4	31.8	26.2	26.9	22.6	26	25	24.5	93	63	91	83	26.9	29.7	30.9	29.2	22.3	24	24.6	23.6
1991	11	16	33	21.6	11.4	24.4	32.6	27.6	28	22.8	26.2	25	24.7	87	60	81	76	26.7	29.7	29.9	28.8	22.2	24	24.1	23.4
1991	11	17	32	23.6	8.4	25.8	31.6	25	26.9	24	25.2	23.2	24.1	86	60	86	77	28.6	27.8	27.2	27.9	23.3	22.8	22.5	22.9
1991	11	18	31.8	23	8.8	25.6	31.6	27.6	28.1	23.8	25.4	25.6	24.9	86	61	85	77	28.3	28.3	31.5	29.3	23.1	23.1	24.9	23.7
1991	11	19	33.6	20.8	12.8	24	33	27.8	28.1	22.6	24.6	25.4	24.2	89	50	83	74	26.5	25.3	30.8	27.5	22	21.3	24.6	22.6
1991	11	20	33.6	21.4	12.2	24.2	33.2	25.6	27.2	22.4	24.4	23.8	23.5	86	49	86	73	25.9	24.7	28.3	26.3	21.7	20.9	23.1	21.9
1991	11	21	32.6	22	10.6	24.4	32.2	26.8	27.5	22.8	24.2	25.6	24.2	87	52	91	77	26.7	24.9	32	27.9	22.2	21	25.2	22.8
1991	11	22	35	22.4	12.6	24.4	34.2	28.6	29	23.4	25.4	26	24.9	92	49	81	74	28.1	26.6	31.9	28.8	23	22.1	25.1	23.4
1991	11	23	31.8	22	9.8	24.6	31.4	27.8	27.9	23.2	25.8	24.2	24.4	89	64	74	76	27.5	29.5	27.8	28.3	22.6	23.8	22.8	23.1
1991	11	24	33	21.4	11.6	24.8	32.4	29	28.8	23	26	26	25	86	60	79	75	26.9	29.3	31.6	29.3	22.3	23.7	25	23.7
1991	11	25	32.8	21.8	11	24.4	32.4	29	28.7	23.2	25.6	25.2	24.7	90	58	74	74	27.6	28.3	29.5	28.5	22.7	23.1	23.8	23.2
1991	11	26	32.4	23.6	8.8	24.4	32	27	27.6	23.8	25.4	24.2	24.5	95	59	79	78	29.1	28	28.3	28.5	23.6	23	23.1	23.2
1991	11	27	33	23.6	9.4	25.6	32.6	27.4	28.3	24.6	25.2	24.2	24.7	92	55	77	75	30.2	27.1	28.1	28.5	24.2	22.4	23	23.2
1991	11	28	33.4	22.4	11	24.6	33	27.4	28.1	23.8	25.4	23.2	24.1	94	54	70	73	28.9	27.4	25.6	27.3	23.5	22.6	21.5	22.5
1991	11	29	33.2	23	10.2	25.2	32.8	28	28.5	23.8	25.6	26.2	25.2	89	56	87	77	28.5	28	32.8	29.8	23.3	23	25.6	23.9
1991	11	30	34.4	22.8	11.6	25	34	29.6	29.5	24	26	25.6	25.2	92	53	73	73	29.2	28.3	30.1	29.2	23.6	23.1	24.2	23.6
1991	12	1	35.2	22.4	12.8	25.4	34.4	28.6	29.3	23.8	26.2	25.2	25.1	88	53	76	72	28.4	28.5	29.8	28.9	23.2	23.3	24	23.5
1991	12	2	34	22	12	25.6	33.4	26	27.8	24	25.8	25	24.9	88	55	92	78	28.8	28.1	31	29.3	23.4	23	24.6	23.7
1991	12	3	33	22	11	22.8	32.2	28.6	28	22.2	25.4	25.2	24.3	95	58	76	76	26.3	27.9	29.8	28	22	22.9	24	22.9
1991	12	4	32.2	20.6	11.6	24	32.2	25.2	26.7	23	26	24	24.3	92	61	91	81	27.4	29.5	29	28.6	22.6	23.8	23.5	23.3
1991	12	5	33.6	20.4	13.2	24	33.4	26.4	27.5	23.2	25.2	24.6	24.3	94	52	86	77	27.9	26.6	29.7	28.1	22.9	22.1	23.9	23
1991	12	6	33.4	21.2	12.2	23.4	33.4	25.6	27	22.4	26	24.6	24.3	92	56	92	80	26.4	28.7	30.2	28.4	22	23.3	24.2	23.2
1991	12	7	34	21	13	22.6	32.4	26.2	26.9	22	25.6	24.6	24.1	95	58	88	80	26	28.3	29.8	28.1	21.8	23.1	24	23
1991	12	8	34	24.4	9.6	24.4	32.6	25.2	26.9	22.6	25.6	23.4	23.9	86	57	86	76	26.2	28.2	27.6	27.3	21.9	23	22.7	22.5
1991	12	9	33	21.6	11.4	23.8	32.2	28.2	28.1	22.4	25.6	25.6	24.5	89	59	81	76	26.1	28.4	31.1	28.5	21.8	23.2	24.7	23.2
1991	12	10	33.4	2	31.4	23.6	32.8	25.1	26.6	23	24.8	23.2	23.7	95	52	85	78	27.7	26	27.2	26.9	22.8	21.7	22.4	22.3
1991	12	11	33.2	21.6	11.6	24.8	33	26	27.5	23.6	25.2	24.2	24.3	91	53	86	77	28.3	26.9	29	28.1	23.1	22.3	23.5	23
1991	12	12	33.4	21.8	11.6	23	32.4	26	26.9	22.4	26	24.2	24.2	95	60	86	81	26.7	29.3	29	28.3	22.2	23.7	23.5	23.1
1991	12	13	34	21	13	22.8	33	28.4	28.1	22.2	26.6	25.1	24.6	95	61	77	77	26.3	30.5	29.7	28.9	22	24.4	23.9	23.4
1991	12	14	31.6	21.8	9.8	24	31	26.2	26.9	22.8	25	23.2	23.7	90	62	78	77	26.9	27.7	26.4	27	22.3	22.8	22	22.4
1991	12	15	32	24	8	24	31	26	26.8	22.3	24.6	23.2	23.4	86	59	79	75	25.8	26.7	26.6	26.3	21.6	22.1	22.1	21.9
1991	12	16	32.6	20	12.6	21.6	31.4	28	27.3	21.2	25.2	25	23.8	97	61	79	79	24.9	27.9	29.7	27.5	21	22.9	23.9	22.6
1991	12	17	32	20.2	11.8	23.2	32	24	25.8	21.8	28.6	22.1	24.2	89	78	85	84	25.2	36.9	25.3	29.1	21.2	27.6	21.3	23.4
1991	12	18	32.2	21.2	11	23.4	32.1	25.3	26.5	22.2	25.2	23.2	23.5	90	57	84	77	26	27.5	27	26.8	21.7	22.6	22.4	22.2
1991	12	19	33	20	13	22.2	31.8	25.2	26.1	21.8	23.8	23.4	23	97	51	86	78	25.8	24.1	27.6	25.9	21.6	20.5	22.7	21.6
1991	12	20	33.4	21.2	12.2	23.2	32.6	24.3	26.1	22.4	24.8	23	23.4	93	53	90	79	26.5	26.1	27.2	26.6	22.1	21.8	22.5	22.1
1991	12	21	33	22	11	23.4	33	25.2	26.7	22.4	25.2	23.4	23.7	92	53	86	77	26.4	26.9	27.6	26.9	22	22.3	22.7	22.3
1991	12	22	33.2	21	12.2	21	32	26	26.3	19.6	23.2	23.2	22	88	47	79	72	21.9	22.6	26.6	23.7	18.9	19.4	22.1	20.1
1991	12	23	33.2	19.8	13.4	21.8	32	26.2	26.5	21	26	23.4	23.5	93	62	79	78	24.3	29.6	26.9	26.9	20.6	23.9	22.3	22.3
1991	12	24	32.6	21	11.6	22	32.4	25.2	26.2	21.4	25.8	23.2	23.5	95	59	85	80	25.1	28.8	27.1	27	21.1	23.4	22.4	22.3
1991	12	25	32.2	19.8	12.4	23.2	32	23.2	25.4	22	25.6	21.6	23.1	90	60	87	79	25.6	28.6	24.7	26.3	21.5	23.3	20.9	21.9
1991	12	26	33	18.8	14.2	21.8	32	27	27	21.2	26.2	24.2	23.9	95	63	79	79	24.8	30.1	28.3	27.7	20.9	24.2	23.1	22.8
1991	12	27	32.8	19.8	13	22	32.4	25.8	26.5	21.8	25.6	23.6	23.7	98	58	83	80	26	28.3	27.7	27.3	21.7	23.1	22.7	22.5
1991	12	28	33	22	11	23.4	32.2	24.2	26	22.8	25.8	23	23.9	95	60	90	82	27.3	28.9	27.3	27.9	22.6	23.5	22.5	22.9
1991	12	29	32.2	21	11.2	22.4	32	26	26.6	22.2	25.2	23.4	23.6	98	58	80	79	26.6	27.5	27	27.1	22.1	22.7	22.4	22.4
1991	12	30	32.2	20.4	11.8	22	32.2	24.4	25.8	21.8	25.6	22.2	23.2	98	59	83	80	26	28.4	25.3	26.6	21.7	23.2	21.3	22.1
1991	12	31	33.4	21.6	11.8	24.2	32	24.2	26.2	24.2	25.4	22.6	19.6475	0	59	87	82	30.2	28	26.3	28.2	24.2	23	21.9	23

## Sheet: 1991
			Temperature			Temperature				Temperature				Relative Humidity				Pressure				Dew temperature
Year	Month	Day	Maximum	Minimum	Max-Min	1899-12-31 07:00:00	1899-12-31 13:00:00	1899-12-31 19:00:00	Average	1899-12-31 01:00:00	1899-12-31 13:00:00	1899-12-31 19:00:00	Average	1899-12-31 01:00:00	1899-12-31 13:00:00	1899-12-31 19:00:00	Average	1899-12-31 07:00:00	1899-12-31 13:00:00	1899-12-31 19:00:00	Average	1899-12-31 07:00:00	1899-12-31 13:00:00	1899-12-31 19:00:00	Average		Month	Taverage	Hraverage
[truncated: 366 more rows]

## Sheet: 1992
			Temperature			Temperature				Temperature				Relative Humidity				Pressure				Dew temperature
[truncated: 367 more rows]

[truncated: 28 more sheets: 1993, 1994, 1995, 1996, 1997, 1998, 1999, 2000, 2001, 2002, 2003, 2004, 2005, 2006, 2007, 2008, 2009, 2010, 2011, 2012 …]
