# Supplementary material for: Direct, diffuse and total solar radiation data set in La Guajira, Magdalena and Cesar departments -Colombia
Source: Data Brief. 2020 Oct 15;33:106397. doi: 10.1016/j.dib.2020.106397 (PMC7599437; doi:10.1016/j.dib.2020.106397)
Supplement: Supplementary file 23 [file mmc23.xls]

## Sheet: 1983
			Temperature			Temperature				Temperature				Relative Humidity				Pressure				Dew temperature
Year	Month	Day	Maximum	Minimum	Max-Min	1899-12-31 07:00:00	1899-12-31 13:00:00	1899-12-31 19:00:00	Average	1899-12-31 01:00:00	1899-12-31 13:00:00	1899-12-31 19:00:00	Average	1899-12-31 01:00:00	1899-12-31 13:00:00	1899-12-31 19:00:00	Average	1899-12-31 07:00:00	1899-12-31 13:00:00	1899-12-31 19:00:00	Average	1899-12-31 07:00:00	1899-12-31 13:00:00	1899-12-31 19:00:00	Average		Month	Taverage	Hraverage
1984	1	1	32.6	19	13.6	20	31.6	25.4	25.6	19.8	25.4	23.6	22.9	98	61	86	82	22.9	28.3	27.9	26.4	19.7	23.1	22.9	21.9		January	26.7742	73.559
1984	1	2	31.2	19.4	11.8	21.6	30.4	26.2	26.1	21.2	25.2	20.7226	16.0766	97	66	71.9355	53.8439	24.9	28.6	25.0484	18.9503	21	23.3	20.1194	15.3973		February	27.3825	69.03
1984	1	3	32.2	20.8	11.4	21.4	31.4	27.4	26.9	21	25.2	24.2	23.5	97	61	77	78	24.6	27.9	28.1	26.9	20.8	22.9	23	22.2		March	27.8992	68.3663
1984	1	4	32.2	18.8	13.4	20	31	24.4	25	19.6	24.2	22.6	22.1	96	57	86	80	22.5	25.7	26.2	24.8	19.4	21.5	21.9	20.9		April	28.3417	58.142
1984	1	5	31.8	18.8	13	24.4	31	25.2	26.5	18.8129	24.6	23	18.6871	81.7097	59	83	62.7097	22.1355	26.7	26.6	21.9871	18.5258	22.1	22.1	17.871		May	28.0164	65.2041
1984	1	6	30.8	19.2	11.6	21.4	30.2	25.4	25.6	20.6	24.4	22.6	22.5	93	62	79	78	23.7	26.7	25.5	25.3	20.2	22.2	21.4	21.3		June	26.99	61.8224
1984	1	7	32.4	20	12.4	20.6	32	25.4	25.9	20.2	24.6	21.4323	20.3129	96	55	74.0645	64.6452	23.4	26	25.7806	22.8935	20	21.7	20.7774	18.5871		July	26.4971	62.4498
1984	1	8	33.2	20.4	12.8	21.2	31.6	26.4	26.4	20.8	24.6	23.2	22.9	97	57	76	76	24.3	26.3	26.3	25.6	20.6	21.9	21.9	21.5		August	26.5368	62.9793
1984	1	9	32	20.2	11.8	21	31.2	27.4	26.8	20.6	25.4	24.6	23.5	96	63	80	80	24	28.6	29.1	27.2	20.4	23.3	23.6	22.4		September	25.912	66.1756
1984	1	10	33	20.2	12.8	21.2	32.2	26.6	26.7	20.6	24.6	24.4	23.2	95	54	84	77	23.9	25.9	29.1	26.3	20.3	21.6	23.6	21.9		October	26.2742	64.7076
1984	1	11	32.8	18.3935	14.4065	20.8	32.2	27	26.8	20.4	25.6	24	23.3	96	59	78	78	23.7	28.4	27.8	26.6	20.2	23.2	22.9	22.1		November	25.3794	64.8764
1984	1	12	33	19	14	24.6	32	27.2	27.8	18.729	25.4	24.6	17.2097	75	59	81	62.4839	21.9387	28	29.2	22.1484	18.4226	23	23.6	17.9452		December	25.2932	61.2607
1984	1	13	33.2	19	14.2	20	31.6	27.4	26.6	19.6	25.4	24.2	23.1	96	61	77	78	22.5	28.3	28.1	26.3	19.4	23.1	23	21.8
1984	1	14	33.4	18.6	14.8	19.4	32.6	25.8	25.9	19	25	23.4	22.5	96	54	82	77	21.7	26.6	27.2	25.2	18.8	22.1	22.5	21.1
1984	1	15	32	18.6	13.4	19.6	31.2	26.2	25.8	19.2	25.4	22.1032	17.7935	96	63	74.5161	61.5806	22	28.6	26.3194	21.671	19	23.3	21.2903	17.6903
1984	1	16	33.6	19.2	14.4	20.2	33.2	27.8	27.3	19.8	25	22.1419	19.2645	96	52	75.0645	66.8065	22.8	26.2	26.4419	23.4161	19.6	21.9	21.3581	19.0968
1984	1	17	34.4	19.8	14.6	21	33.6	26.6	27	20.4	25.8	24.4	23.5	95	54	84	77	23.6	28	29.1	26.9	20.1	23	23.6	22.2
1984	1	18	33.6	19.8	13.8	20.4	32.6	27.2	26.9	20	26.2	25	23.7	96	60	84	80	23.1	29.7	30.2	27.7	19.8	24	24.2	22.7
1984	1	19	34	19.8	14.2	22	32.8	27.4	27.4	21.6	26.4	24.8	24.3	97	61	81	79	25.5	30.1	29.6	28.4	21.4	24.2	23.9	23.2
1984	1	20	34.4	21.8	12.6	23	32	27.8	27.6	22.6	26	25.2	24.6	97	62	81	80	27.1	29.6	30.3	29	22.4	23.9	24.3	23.5
1984	1	21	33	22	11	23	31.4	27.4	27.3	22.4	25.2	24.2	23.9	95	61	77	78	26.7	27.9	28.1	27.5	22.2	22.9	23	22.7
1984	1	22	34.6	21	13.6	21.8	32.2	27.8	27.4	21.4	25	24.8	23.7	97	56	78	77	25.2	26.9	29.3	27.1	21.2	22.3	23.7	22.4
1984	1	23	33.6	19.6	14	20.2	32.6	27.6	27	19.8	25	24.4	23.1	96	54	77	76	22.8	26.6	28.4	25.9	19.6	22.1	23.2	21.6
1984	1	24	34	19	15	24.4	33.8	28	28.5	19.7161	25	24	18.8161	81.8387	49	72	64	23.2774	25.8	27.2	23.0226	19.4419	21.6	22.5	18.7129
1984	1	25	33.4	19.2	14.2	20	32.4	27.4	26.8	19.6	25.4	24.4	23.1	96	57	78	77	22.5	27.8	28.6	26.3	19.4	22.8	23.3	21.8
1984	1	26	33.6	19.6	14	20	32.6	27.2	26.8	19.8	25	25	23.3	98	54	84	79	22.9	26.6	30.2	26.6	19.7	22.1	24.2	22
1984	1	27	33.6	18.2	15.4	19.2	32.8	26.2	26.1	19	24.6	21.4839	19.3548	98	51	70.9355	65.9032	21.8	25.5	25.5548	23.4516	18.9	21.4	20.6355	19.1387
1984	1	28	33.4	18.4	15	24.4	32.4	28	28.2	19.0839	24.4	24.8	19.3806	78.8065	52	77	69.2258	22.3516	25.2	29.2	24.471	18.8	21.2	23.6	19.9129
1984	1	29	33.2	19.6	13.6	21.6	31.6	28	27.3	21	24.4	25	23.5	95	55	79	76	24.5	25.8	29.7	26.6	20.7	21.6	23.9	22.1
1984	1	30	33.4	20.4	13	21	31.4	26.8	26.5	19.6581	24.6	23.1452	20.9677	84.2903	57	76	71.129	22.8806	26.4	27.5516	25.3097	19.329	22	22.2258	20.6387
1984	1	31	33.4	18.2	15.2	23.8	32.4	27	27.5	23.4	24.4	23.8	23.9	97	52	77	75	28.5	25.2	27.3	27	23.2	21.2	22.6	22.3
1984	2	1	34.4	18.2	16.2	24.2	33.4	26.6	27.7	18.6258	24.6	22.471	17.8677	81.8065	49	72	55.0645	21.8129	25.1	26.6839	20.7161	18.3548	21.1	21.4871	16.9194
1984	2	2	34.2	19	15.2	23.2	33.6	28.2	28.3	21.6	26	25	24.2	87	55	77	73	24.7	28.5	29.5	27.6	20.9	23.3	23.8	22.7
1984	2	3	34.8	20.2	14.6	21.4	33.4	27.6	27.5	20.8	26.8	24.4	24	95	60	77	77	24.2	30.8	28.4	27.8	20.5	24.6	23.2	22.8
1984	2	4	33	20.4	12.6	21.6	32.4	26.2	26.6	21	22.9355	23.2258	20.2806	95	53.3226	75.8387	65.8065	24.5	26.2161	27.7032	24.529	20.7	20.9452	22.2968	19.9645
1984	2	5	33	19.6	13.4	20.6	32.6	27.2	26.9	20.2	25.8	24.6	23.5	96	58	81	79	23.4	28.7	29.2	27.1	20	23.3	23.6	22.3
1984	2	6	32.2	17.7806	14.4194	21.4	30.8	28	27	21	24.8	25	23.6	97	61	79	79	24.6	27.3	29.7	27.2	20.8	22.5	23.9	22.4
1984	2	7	34	21.4	12.6	22.8	32	27.4	27.4	22.4	22.2065	24.8	19.4613	97	53.129	81	58.4516	26.8	25.7129	29.6	22.7871	22.2	20.4387	23.9	18.5129
1984	2	8	33.2	20	13.2	20.8	32	27.6	27	20.4	25.2	24.6	23.4	96	58	78	78	23.7	27.5	28.9	26.7	20.2	22.7	23.5	22.1
1984	2	9	33.8	20.2	13.6	20.8	32.6	27	26.8	20.4	25.2	23	22.9	96	55	71	74	23.7	27.1	25.4	25.4	20.2	22.4	21.4	21.3
1984	2	10	33.8	20	13.8	21.2	26.2516	27.8	22.2387	20.6	21.3097	24.2	18.8194	95	50.2581	74	55.8065	23.9	24.5677	27.8	22.0387	20.3	19.5258	22.8	17.8871
1984	2	11	34.2	20.4	13.8	21.2	32.6	27.6	27.3	20.8	25.4	24.2	23.5	97	56	76	76	24.3	27.6	27.9	26.6	20.6	22.7	22.9	22.1
1984	2	12	34.2	20.4	13.8	21.729	32.6	27.6	22.971	20.3419	25.6	23.4	19.5258	84.7742	57	70	61.1613	23.9742	28.2	26	23.7387	20.0484	23	21.7	19.3161
1984	2	13	34	18.9161	15.0839	21.4	32.8	27.4	27.3	20.8	26.4	24.4	23.9	95	61	78	78	24.2	30.1	28.6	27.6	20.5	24.2	23.3	22.7
1984	2	14	33.6	21	12.6	22.8	32.6	28.8	28.3	21.6	25.6	22.5097	21.1161	90	57	71.6774	62.6774	25	28.2	26.7161	24.5581	21.1	23	21.5129	19.9968
1984	2	15	33.2	22	11.2	25.2	32.2	26.4	27.5	17.8387	25.8	23.8	19.4226	77.9677	60	81	57.0645	20.7839	28.9	27.7	22.4774	17.5097	23.5	22.8	18.3355
1984	2	16	33.8	20.8	13	21.4	32.6	28.8	27.9	21	26	24.2	23.7	97	59	69	75	24.6	29.2	27.1	27	20.8	23.7	22.4	22.3
1984	2	17	33.6	21.2	12.4	22.8	33	28.6	28.3	22.4	25.6	24.6	24.2	97	55	72	75	26.8	27.9	28.3	27.6	22.2	22.9	23.1	22.7
1984	2	18	32.2	21.6	10.6	22.4	31	28	27.4	22	21.8194	22.3032	19.329	97	50.4194	71.5806	59.5806	26.2	24.5742	26.3677	23.2645	21.8	19.7935	21.2968	19.0323
1984	2	19	34.6	22.2	12.4	23.2	32.6	29	28.5	22.6	25.6	25.4	24.5	95	57	75	76	27	28.2	30	28.4	22.4	23	24.1	23.2
1984	2	20	34.6	21.4	13.2	22	32.6	29.4	28.3	21.6	26.2	25.6	24.5	97	60	74	77	25.5	29.7	30.3	28.5	21.4	24	24.3	23.2
1984	2	21	35	21.4	13.6	22	33.6	29.4	28.6	21.6	25.6	24.4	23.9	97	53	66	72	25.5	27.5	27.2	26.7	21.4	22.6	22.5	22.2
1984	2	22	34	21.6	12.4	22.4	32	29.6	28.4	21.8	25.6	21.729	20.5	95	60	69.2258	60.1613	25.7	28.6	25.829	23.9613	21.5	23.3	20.7871	19.4355
1984	2	23	34.6	22	12.6	23.6	33.6	29.4	29	23	26.9	20.9484	18.9323	95	60	64.4194	57.129	27.7	31	24.6774	22.9323	22.8	24.6	19.8839	18.6355
1984	2	24	35.4	23.4	12	24	33.4	27	27.9	20.0581	21.5806	24	19.9419	83.7419	50.4516	78	57.9677	23.7258	25.0871	27.8	23.5258	19.7226	19.8516	22.9	18.971
1984	2	25	34	23.6	10.4	24.6	33	25.2	27	23.8	24.2	23.4903	20.7129	94	56.3226	74.3548	59.9677	28.9	28.1129	28.0419	24.3645	23.5	22.2677	22.4806	19.6774
1984	2	26	33.6	22.6	11	23.6	32.4	29.4	28.7	23	26.8	25.6	25.1	95	65	74	78	27.7	31.5	30.3	29.8	22.8	24.9	24.3	24
1984	2	27	35	21.4	13.6	22.4	33.4	29.8	28.9	22	26.4	25.2	24.5	97	58	69	75	26.2	29.7	29	28.3	21.8	24	23.5	23.1
1984	2	28	34.6	22	12.6	22.6	33.4	26	27	22.2	26.8	23.8	24.3	97	60	83	80	26.5	30.8	28	28.4	22	24.6	23	23.2
1984	2	29	33.6	15.775	17.825	24.4	32.6	28.4	28.4	23.4	26.2	25.4	25	92	60	79	77	28.1	29.7	30.4	29.4	23	24	24.3	23.8
1984	3	1	33.4	21.2	12.2	21.6	32	28.4	27.6	21	26.4	24.8	24.1	95	65	75	78	24.5	30.7	28.9	28	20.7	24.5	23.5	22.9
1984	3	2	34.2	21.2	13	22	33	29.4	28.5	21.6	25.4	25	24	97	54	70	74	25.5	27.4	28.7	27.2	21.4	22.6	23.4	22.5
1984	3	3	33.6	21.8	11.8	23.2	33	29.6	28.9	22.4	25.8	24.2	24.1	93	57	64	71	26.5	28.4	26.6	27.2	22.1	23.2	22.1	22.5
1984	3	4	34.4	21.8	12.6	22.8	33.4	29.2	28.7	22.4	26.4	25.8	24.9	97	58	76	77	26.8	29.7	30.9	29.2	22.2	24	24.6	23.6
1984	3	5	35.6	22.4	13.2	23.8	33.8	30.2	29.5	23	25.8	25.4	24.7	93	53	68	72	27.5	27.9	29.2	28.2	22.7	22.9	23.7	23.1
1984	3	6	34.4	22.4	12	23.6	33.4	29.2	28.9	23.2	22.4774	25.6	20.8806	97	51.8065	75	62.0968	28.2	26.0516	30.4	24.5452	23	20.6548	24.3	19.8194
1984	3	7	35	21.6	13.4	22.4	33.2	29	28.4	21.8	26.4	24.8	24.3	95	59	71	75	25.7	29.9	28.5	28	21.5	24	23.2	22.9
1984	3	8	33.8	22.2	11.6	22.8	31.6	29	28.1	22.4	25.6	24.8	24.3	97	62	71	77	26.8	28.8	28.5	28	22.2	23.4	23.2	23
1984	3	9	32.4	22.8	9.6	23.6	31.4	29	28.3	23	26	25.2	24.7	95	65	74	78	27.7	30	29.5	29.1	22.8	24.1	23.8	23.6
1984	3	10	33.4	21	12.4	22	32.2	27.4	27.3	21.4	25.4	24.8	23.9	95	58	81	78	25.1	27.9	29.6	27.5	21.1	22.9	23.9	22.6
1984	3	11	34.2	20.4	13.8	21.4	32.4	28.6	27.8	20.8	23.7806	24.6	20.7774	95	55.9032	72	65.2581	24.2	27.2677	28.3	25.371	20.5	21.7419	23.1	20.5065
1984	3	12	34.2	19.8	14.4	20.6	34	27.6	27.5	20	26.4	23.8	23.4	95	55	73	74	23	29.3	26.9	26.4	19.7	23.7	22.3	21.9
1984	3	13	34.4	18.8	15.6	20.2	33	27.2	26.9	19.6	26.6	22.6516	18.5484	95	61	66.129	56.4194	22.4	30.5	26.6581	22.7516	19.3	24.4	21.4645	18.3387
1984	3	14	35	19.6	15.4	23.3613	34	27.2	22.9742	21.3097	25	24.4	20.1839	83.8387	48	80	58.7419	25.1226	25.7	28.7	23.7935	20.6903	21.5	23.4	19.1097
1984	3	15	33.4	20	13.4	21	31.8	28.8	27.6	20.6	25.4	24.8	23.6	96	60	72	76	24	28.2	28.6	26.9	20.4	23.1	23.3	22.3
1984	3	16	33.6	20.6	13	21.4	32.6	28	27.5	20.8	25	24	23.3	95	54	72	74	24.2	26.6	27.2	26	20.5	22.1	22.5	21.7
1984	3	17	32.6	19.6	13	20.4	31.2	27.8	26.8	19.8	25.4	24	23.1	95	63	73	77	22.7	28.6	27.3	26.2	19.5	23.3	22.5	21.8
1984	3	18	32	19.8	12.2	21.6	30.8	27.4	26.8	21	24.8	24.6	23.5	95	61	80	79	24.5	27.3	29.1	26.9	20.7	22.5	23.6	22.3
1984	3	19	32.2	21.6	10.6	22.4	31.2	27	26.9	22	25.4	24.4	23.9	97	63	81	80	26.2	28.6	28.8	27.8	21.8	23.3	23.4	22.8
1984	3	20	34.6	20.6	14	21.2	33	28.6	27.9	20.8	22.4968	24.6	20.1806	97	50.6129	72	62.0968	24.3	25.929	28.3	24.7194	20.6	20.5645	23.1	19.8935
1984	3	21	34.2	21	13.2	22.2	33	28.6	28.1	21.6	22.5097	24.4	20.2161	95	52.4839	71	62.6774	25.4	26.2194	27.8	24.9645	21.3	20.7323	22.8	20.0323
1984	3	22	34.2	22.2	12	23	32.4	29.2	28.5	22.6	26.6	25.6	24.9	97	64	75	78	27.1	30.9	30.4	29.5	22.4	24.6	24.3	23.8
1984	3	23	31.2	22	9.2	23.2	29.8	27.8	27.1	22.6	25.8	22.0387	19.3839	95	73	68.1613	57.4194	27	30.5	26.3032	22.9484	22.4	24.4	21.0323	18.4355
1984	3	24	34	22.6	11.4	23.4	32.8	26	27	22.8	21.5677	23.8	17.7645	95	48.8387	83	54.1613	27.3	24.8452	28	21.8484	22.6	19.7065	23	17.5742
1984	3	25	34.6	22	12.6	23.2	34	29.4	29	22.8	26.8	25.2	24.9	97	57	71	75	27.5	30.4	29.2	29	22.6	24.3	23.7	23.6
1984	3	26	25.4548	23	2.45484	24	32.6	29.4	28.8	19.9419	21.7161	21.1226	19.4129	79.4194	48.7419	66.2581	56.9032	23.7097	25.1323	25.2	22.9161	19.5387	19.8677	20.1806	18.4226
1984	3	27	34.2	24	10.2	25.6	32	28.6	28.7	19.871	26.4	21.3613	18.5935	80.3548	65	64.7097	54.2258	23.7	30.7	25.4806	21.8968	19.5194	24.5	20.3484	17.6226
1984	3	28	34.4	23	11.4	24.4	33.4	29.4	29.1	23.6	20.1032	21.9226	16.9839	94	46.0323	67.9355	51.9677	28.6	23.5194	26.0258	21.0871	23.3	18.5161	20.8774	16.9258
1984	3	29	35.6	24	11.6	25.8	34	27.4	28.6	19.8323	26.8	25	17.0129	79.6452	57	82	52.9355	23.5677	30.4	30.1	20.1032	19.4419	24.3	24.1	16.1355
1984	3	30	34.4	24	10.4	26.2	32.6	28	28.7	20.9161	26.2	25	18.7065	82.6452	60	79	54.4516	25.0097	29.7	29.7	22.1645	20.5161	24	23.9	17.7645
1984	3	31	33.2	24	9.2	25.2	32.2	28.6	28.7	19.7032	26.5	21.9355	17.9452	77.1613	64	67.4839	51.871	23.7355	30.8	26	21.3129	19.371	24.5	20.8548	17.0419
1984	4	1	36	22.2	13.8	23.4	34	27.8	28.3	20.2129	22.8129	22.1032	21.1806	79.8065	52.4516	69.3548	62.2581	24.1903	26.8903	26.5677	25.2387	19.8452	21.0387	21.1645	20.1645
1984	4	2	34	21.8	12.2	23	33	28.6	28.3	20.4645	21.6968	21.4323	19.6	76.6129	51.2903	63.871	59.6774	23.6032	26.1677	25.8065	24.2258	19.2871	20.6806	20.4968	19.3903
1984	4	3	35.2	22.8	12.4	23.6	33.4	28.2	28.4	20.4452	20.8323	20.4903	17.1419	80.4839	47.7742	63.2581	50.3548	24.6742	24.3871	24.7516	20.4226	20.1258	19.2452	19.7161	16.3516
1984	4	4	34.4	21.4	13	23	33.6	30.2	29.3	20.3935	21.8516	21.4903	19.6742	81.0645	51.0645	65.6774	59.5161	24.6387	26.3419	26.7774	24.2742	20.071	20.771	21.3097	19.4129
1984	4	5	26.6806	22.2	4.48065	23.2	30	28.6	27.6	19.729	21.6065	21.2323	19.5258	76.6129	48.9355	67.4839	57.2581	23.7452	24.8903	25.529	23.171	19.3484	19.7806	20.371	18.571
1984	4	6	34.8	23	11.8	25.4	33	28	28.6	19.0774	21.6194	21.3032	18.7677	74.2258	51.8065	64.1935	57.3871	23.0419	26.0355	25.5742	23.2355	18.7645	20.6032	20.4	18.6032
1984	4	7	33.2	22.8	10.4	24.2	32.4	29	28.7	19.929	21.8839	23.0903	18.8935	77.2581	51.3548	69	56.871	24.1258	26.5452	27.7742	23.471	19.5968	20.9065	22.0903	18.7452
1984	4	8	34.2	22.8	11.4	24.2	33.6	29.2	29	20.5935	22.5419	22.0839	19.6032	78.8387	53.4194	69.7742	58.129	24.7516	26.4129	26.571	23.4097	20.1613	20.8484	21.1871	18.7097
1984	4	9	34.8	21.8	13	23.4	33.4	29	28.7	20.7097	22.4194	22.1161	20.4581	80.3871	52.5806	69.2258	60.6129	25.1	26.029	26.5387	24.3742	20.3839	20.6581	21.1839	19.5032
1984	4	10	35.2	23	12.2	24.4	34.6	28	28.8	21.3548	21.8129	19.6452	19.6226	83.5806	47.7097	61.9032	55.3548	25.8516	24.4355	23.629	22.4323	21.0129	19.271	18.8581	17.9323
1984	4	11	34.2	24	10.2	25	33.4	28.4	28.8	21.471	20.929	21.3806	18.8097	82.5484	48.4194	67.129	54.9355	25.9484	24.5194	25.8032	22.3968	21.0806	19.3194	20.5129	17.9032
1984	4	12	33.6	23.2	10.4	25.4	32	27.6	28.1	21.4258	21.9742	19.6516	18.8548	79.4194	51.3871	61.4839	55.4839	24.8	26.0226	23.6194	22.6097	20.2129	20.3581	18.8452	18.0226
1984	4	13	35.6	22.8	12.8	23.6	34.2	23.5484	23.8355	20.5935	22.6516	21.1677	20.3645	80.1613	52.8387	67.4516	60.5161	24.871	26.5871	25.4387	24.3	20.2419	20.9419	20.3097	19.4258
1984	4	14	34.4	23	11.4	24.2	32.4	29	28.7	21.4774	23.4	21.9677	21.1645	82.4516	53.9355	70.6452	62.6129	25.9194	27.2065	26.4323	25.1645	21.071	21.5226	21.1129	20.1742
1984	4	15	36.2	24.2	12	25.6	34	27.4	28.6	21.4645	23.4	20.4065	20.4194	82.8387	54.5806	64.1935	60.3871	25.9548	27.3065	24.4452	24.3161	21.0935	21.5806	19.5484	19.4548
1984	4	16	34	23.8	10.2	25.4	32	28.6	28.6	21.5742	23.6968	22.8903	22.1968	83.6129	52.4194	71.9032	62.7097	26.2226	26.9613	27.4742	25.5613	21.2419	21.1258	21.929	20.3871
1984	4	17	33.8	23.2	10.6	25.2	32.6	27.8	28.3	21.329	19.9806	20.5613	18.0258	82.3871	47.7097	62.6129	55.3871	25.6806	24.2581	24.8387	22.429	20.929	19.1774	19.7516	17.9387
1984	4	18	35.2	23.8	11.4	24.8	34.8	28.8	29.3	19.8774	20.5919	21.3097	18.5307	74.5161	47.4839	68.3226	54.8429	24.0935	23.9484	25.7839	22.0171	19.571	18.9336	20.4968	17.6216
1984	4	19	36.2	21.4	14.8	23.2	35.6	31	30.2	19.1355	21.6839	20.3097	18.729	74.9032	49.6129	64.7419	58.0968	23.2065	25.2194	24.3452	22.2871	18.8484	19.9226	19.471	17.8452
1984	4	20	36.4	23	13.4	25.4	34	30.8	30.3	21.2968	21.5871	20.8982	19.2033	79.8387	49.9355	68.6951	59.7045	24.671	25.0161	25.1771	22.733	20.1097	19.8484	20.139	18.2776
1984	4	21	34.6	23	11.6	25.2	34	29.2	29.4	21.2968	22.2901	21	20.0624	82.7419	51.7128	68.129	59.6712	25.6871	25.8697	25.1387	23.7719	20.9065	20.5153	20.1806	19.0968
1984	4	22	35.2	24.2	11	26.4	34.4	30.4	30.4	21.2581	22.5548	22.0903	20.3452	80.0968	51.6129	72.5484	59.129	25.829	25.5839	26.8645	23.4903	21.0194	20.1452	21.3645	18.7516
1984	4	23	35.4	23.6	11.8	25	35	28.4	29.2	21.3484	22.37	23.1032	21.0348	82.3871	54.8762	71.5484	65.6649	25.7419	27.3116	28.0935	26.206	20.9355	21.5609	22.2774	20.9448
1984	4	24	35.6	23	12.6	24.2	34.6	27.4	28.4	21.6065	20.5586	19.4194	17.6616	75.1613	48.2497	66.5484	55.7419	25.9935	23.995	23.6516	22.1036	21.0935	18.9836	18.8645	17.6816
1984	4	25	32.4	19.6903	12.7097	26	32	27.6	28.3	20.7935	20.7613	19.3265	16.7925	74.0323	53	59.5047	58.3725	25.2645	25.6516	23.2724	23.2225	20.471	20.1903	18.5973	18.5573
1984	4	26	34.8	23.2	11.6	24.6	33	29	28.9	19.8645	20.6774	18.2676	18.3908	76.8065	44.6774	61.6691	49.6816	23.9677	22.2774	22.0504	19.9559	19.5097	17.6226	17.6783	16.0067
1984	4	27	27.1742	23.8	3.37419	26.4	27.1839	27.2	23.6161	20.6645	22.3677	20.4129	20.3484	80.4516	54.0323	66.4516	61.5161	25.0323	26.1097	24.6839	24.3194	20.3194	20.7065	19.6774	19.471
1984	4	28	31.4	24	7.4	25.8	31	23.6	26	21.5355	23.4323	22.0903	21.3226	82.5806	56.2903	71.871	64.0645	26.0645	27.5935	26.7613	25.5806	21.1516	21.7355	21.3129	20.4129
1984	4	29	32.4	23	9.4	24.6	31	26	26.9	20.9742	22.4387	20.4258	18.8581	80	53.7419	67.0323	56.4516	25.5226	26.2387	24.8129	22.6742	20.6323	20.7387	19.7387	18.071
1984	4	30	33.4	23.6	9.8	24.4	31.8	28.2	28.1	20.7935	22.5581	20.4323	18	77.129	53.129	67.2581	59.2903	25.2355	26.3968	25.8935	23.6387	20.4581	20.8355	20.5903	18.8516
1984	5	1	33.4	23.8	9.6	25	32.6	28.4	28.6	22.5355	25.1484	22.0613	22.1581	85.3226	61.1935	73.9677	67.6129	27.3903	29.6581	26.971	26.7581	22.1258	23.3452	21.4	21.2774
1984	5	2	34.4	23.8	10.6	24.6	33.6	29.4	29.3	20.8839	25.1871	22.6903	22.0968	79.7742	61.1935	77.6774	67.6774	25.3613	29.7516	27.6871	26.6323	20.5097	23.3839	22.0613	21.2
1984	5	3	34	23.4	10.6	24.8	33	27.6	28.3	21.8194	21.6129	20.9935	18.8258	83.3548	51.0968	70.4839	56.7097	26.6323	25.2645	25.4194	22.6355	21.4806	19.9613	20.3032	18.0516
1984	5	4	35	24.2	10.8	25.6	34.4	29.4	29.7	21.6968	22.3419	22.729	20.3806	82.7097	55.5484	78.5161	62.8387	26.3677	26.2258	27.7935	24.5032	21.3	20.7516	22.1323	19.5613
1984	5	5	35.8	23.8	12	25.4	34.2	30	29.9	20.8452	22.2645	22.671	19.5097	80.8387	54.7419	76.6129	60	25.3613	26.0129	27.5194	23.3839	20.5419	20.6387	21.9613	18.7065
1984	5	6	34.8	23	11.8	25.4	34.2	29	29.4	21.5677	20.8516	22.8774	17.9839	80.9032	49.2258	75.3548	54.7419	26.2581	23.6516	27.8032	21.6129	21.2484	18.5903	22.1032	17.2323
1984	5	7	33.6	24.6	9	25.6	32	28.2	28.5	22.3548	23.5419	22.8194	21.271	85.5484	58.9677	76.9677	65.7419	27.0871	28.1323	27.871	25.7258	21.9484	22.0323	22.1355	20.4645
1984	5	8	33.8	23.2	10.6	24	32.6	29	28.6	22.3871	23.5097	23.0129	20.5032	82.9677	57.5484	75.0645	67.5484	27.2032	27.9129	28.0613	25.7645	22.0194	21.9032	22.2548	20.4903
1984	5	9	32.6	21.2774	11.3226	26.2	31.4	27.8	28.3	21.0452	24.0216	23.5555	21.1247	80.6774	57.873	78.9844	64.6993	25.7258	28.0874	28.6768	25.4402	20.7387	22.2135	22.8329	20.2822
1984	5	10	34.4	23.4	11	24.6	33.6	28.2	28.6	21.8516	21.6258	22.4065	18.171	80.1935	55	72	57.8387	26.6742	25.7452	27.4226	23.0484	21.5161	20.2194	21.6387	18.2774
1984	5	11	33.8	23.6	10.2	25.8	28.8774	23.6	25.1097	21.3097	22.7903	21.729	19.1645	80.3226	53.0968	68.7419	58.7742	26.1548	26.9032	27.8355	24.3161	20.9839	21.0871	21.8613	19.2097
1984	5	12	31.4	22.6	8.8	24	30.8	27.2	27.3	21.3226	21.9032	23.8774	19.9161	80.0645	52.2581	80.0968	60	26.1613	26	29.3871	24.2065	20.9806	20.3645	23.2258	19.1548
1984	5	13	30.4	23.8	6.6	25.2	30	25.6	26.6	22.2	23.6	22.8774	20.6871	83.0323	57.8387	79.0645	64.0968	27.2839	28.171	28.2226	25.2742	21.8548	22.0194	22.3355	19.9645
1984	5	14	31.6	24	7.6	24.8	31	25.4	26.6	20.3548	21.0516	21.2194	17.3161	78.1935	49.3871	71.4516	52.9032	24.9645	24.2	27.0645	21.1194	20.0806	18.8677	21.4548	16.7194
1984	5	15	31.8	24	7.8	25	30	26.4	27	20.929	24.3613	23.871	21.4581	80.0645	59.2581	79.5806	65.5161	25.4452	28.8548	29.3226	26.0129	20.5903	22.6677	23.1806	20.6258
1984	5	16	33	23	10	24.6	32.4	28.6	28.6	22.6839	25.4516	23.6968	23.1065	85.2581	61.129	79.3226	69.871	27.671	30.3	28.9645	27.9387	22.2742	23.6871	22.9806	22.1806
1984	5	17	34.2	22.8	11.4	24.6	32.4	28.4	28.5	22.7484	25.1419	22.7613	22.9839	84.2903	62.1935	76.4516	70.2258	27.6774	29.8129	27.729	27.7355	22.2839	23.4226	22.0548	22.0516
1984	5	18	35	23.2	11.8	25	34	29.4	29.5	22.6774	25.4258	22.7613	22.2613	82.7097	61.9032	78.5806	71.5484	27.7516	30.3355	27.9032	28.0355	22.3194	23.6903	22.1742	22.2226
1984	5	19	33.6	23.6	10	25.2	32.4	28.6	28.7	22.6903	26.1484	23.8903	23.1484	86.7097	64.129	82.3871	71.9677	27.7968	31.1129	29.6258	28.2645	22.3548	24.3774	23.3452	22.3516
1984	5	20	35.6	23.6	12	25	33.8	30.6	30	22.5871	23.4387	23.6258	22.171	85.2903	58.3871	80.7097	67.6452	27.5032	27.8806	28.9484	26.8226	22.1677	21.871	22.9935	21.3065
1984	5	21	34.8	25	9.8	26.4	33	30	29.9	22.329	24.571	23.8323	23.0548	87.129	61.2903	82.0968	72.129	27.2065	29.5419	29.4935	28.1129	22.0097	23.0194	23.2774	22.2613
1984	5	22	33	25.2	7.8	26.8	32.4	23.6	26.6	22.5097	24.2774	23.3419	22.8194	85.7419	59.7742	83.1613	69.7419	27.3774	28.0613	28.7	26.7065	22.1129	21.9742	22.8323	21.2387
1984	5	23	33.8	22.4	11.4	24.2	32.4	25	26.7	21.6903	25.1677	23.6032	22.1161	80.871	64.4839	84.2903	73.3226	26.4581	30.1871	29.2355	28.0161	21.3871	23.6355	23.1581	22.2129
1984	5	24	32.4	22.4	10	23.6	31	23.4	25.4	21.7419	24.4516	21.4323	20.6161	83.129	60.3871	72.0968	63.1935	26.4581	29.2129	26.4	25.029	21.3935	22.8419	20.8548	19.8355
1984	5	25	33	23.4	9.6	24.4	32	25.8	27	21.7226	23.6968	22.8323	22.2032	82.7097	58.7419	77.0968	68.3871	26.4258	28.4484	27.9065	26.9065	21.3484	22.1774	22.1806	21.371
1984	5	26	32	24.2	7.8	25.6	31.4	25	26.8	21.6968	24.4129	21.1484	21.3935	82.2581	64.0323	75.0323	67.9677	26.3129	29.529	26.1355	26.1774	21.2774	23.0355	20.7226	20.729
1984	5	27	32	24.2	7.8	25.2	31.2	23.6	25.9	20.7806	23.3742	22.7871	21.2968	80.4839	60.6452	78.0323	66.5806	25.2355	28.0032	27.9387	25.8806	20.4548	21.9548	22.1774	20.5548
1984	5	28	32.8	21.8	11	23.4	32	26	26.9	21.5742	24.0774	22.6387	22.7645	82.6129	58.0395	77.7742	67.5297	26.1387	27.3748	27.6032	26.2926	21.1871	21.5609	22.0065	20.9815
1984	5	29	33.4	23.4	10	24.6	32.6	29	28.8	22.3935	23.4323	21.9548	21.2258	85.6774	60.1935	75.9032	66.6129	27.1613	28.0839	26.9452	25.7129	21.9935	21.9935	21.4	20.4677
1984	5	30	34.4	23.8	10.6	25.2	33.6	29.2	29.3	21.6839	24.4065	23.9032	22.2677	83.0968	60.5161	80.7419	68.6129	26.3613	29.1323	29.4903	27.0484	21.3258	22.7935	23.2742	21.4323
1984	5	31	33.4	23.8	9.6	26.2	28	26.2	26.7	21.7161	24.329	22.7161	22.1226	82.6774	61.4516	77.5161	71.3226	26.4129	29.0968	27.0323	25.9	21.3419	22.7774	21.4387	20.571
1984	6	1	32.6	22.4	10.2	24	32	25.4	26.7	22.2129	22.4387	23.4968	21.0806	86.0645	57.8065	81.7097	66.6452	26.8839	26.7355	28.8516	25.471	21.8258	21.0226	22.8968	20.3129
1984	6	2	27.6	23.6	4	25	25	24	24.5	22.1935	21.6968	21.871	20.3065	84.7742	55.6452	77.8387	64.1935	26.7419	26.029	27.0452	24.5968	21.7387	20.3645	21.4065	19.5903
1984	6	3	31.6	21.2	10.4	23.6	30	26.8	26.8	21.2129	22.4452	22.9097	20.2516	77.9032	59.6774	77.9677	66.0645	25.3968	27.0065	28.1452	25.4774	20.7226	21.1516	22.2839	20.2935
1984	6	4	33.4	23	10.4	25.2	30.6	24.8	26.4	21.4516	20.8968	22.6065	19.4806	80.7097	50.6774	79.4194	57.7742	25.7774	23.9774	27.7645	22.5194	20.9548	18.7645	22.0581	17.9452
1984	6	5	31.2	23.2	8	24.6	30.4	26.6	27	22.271	23.4774	22.5548	21.9355	84.871	59.2581	77.8065	68.4839	26.8742	28.0516	27.5258	26.4548	21.8258	21.9742	21.9194	21.1097
1984	6	6	33.6	22.4	11.2	24.8	32.2	25	26.8	22.0839	23.2258	22.671	21.1129	83.6129	58.5806	79.2903	65.871	26.4516	27.4355	27.8	25.4129	21.5742	21.6419	22.1194	20.2968
1984	6	7	30	23	7	24.8	24.4	24	24.3	22.1355	22.4452	21.9742	20.271	85.0968	58.2581	77.2581	64.4516	26.6871	26.7032	27.171	24.5323	21.7129	20.9516	21.4871	19.529
1984	6	8	30.4	22.2	8.2	23.2	29.6	26	26.2	22.329	21.471	21.8903	19.3732	85.3548	55.8085	76.1613	60.4703	27.0484	25.7831	26.8677	23.5255	21.9	20.189	21.3516	18.6972
1984	6	9	31.6	23.2	8.4	25	30.4	28	27.9	21.3419	20.9226	22.8516	19.5419	81.8065	53.0323	79.4516	61.1935	25.6677	25.0839	28.2097	23.6806	20.8935	19.6161	22.3161	18.8355
1984	6	10	25.7613	22.8	2.96129	24.6	33	28.4	28.6	21.4839	23.5871	21.8323	21.2226	82.4516	60.3548	75.9032	66.4516	25.9613	28.3903	26.7871	25.7613	21.071	22.1484	21.2774	20.471
1984	6	11	31.4	19.5677	11.8323	26	24.6	24	24.6	22.3355	22.5935	22.7097	20.4161	86.129	54.7097	79.9355	61.6774	27.1484	25.9645	28.0419	23.8355	21.971	20.3387	22.1935	18.9355
1984	6	12	31.6	22.8	8.8	24.4	30.2	28	27.6	22.0452	22.3161	23.3742	21.0032	85.5806	60.3548	81.9032	67.129	26.5968	26.8452	28.6161	25.4387	21.6355	21.071	22.7968	20.2935
1984	6	13	32.4	23.6	8.8	24	32	25.8	26.9	22.1484	23.2161	23.5161	21.8839	87.1613	59.3871	82.5161	69.5806	26.871	27.5613	28.9484	26.4548	21.8452	21.7065	22.9677	21.1065
1984	6	14	32.8	21.8	11	23.4	31.8	27.8	27.7	22.1677	19.8645	23.2129	17.7129	82.2258	52.3871	81.6129	61.4516	26.7581	23.8806	28.3323	22.3484	21.7677	18.7129	22.6065	17.8581
1984	6	15	32.4	18.8968	13.5032	25	30.8	26.4	27.1	21.8613	22.529	23.3226	20.9935	85.5161	58.5161	81.3548	66.6452	26.2387	27.029	28.5194	25.3323	21.4387	21.1774	22.6871	20.2226
1984	6	16	33.2	22.8	10.4	25	32	28.4	28.5	21.3548	20.8129	21.1484	18.671	84.0968	53.0968	72.871	56.6452	25.8742	24.0774	25.9613	21.6968	21.0484	18.8129	20.5806	17.271
1984	6	17	33	23	10	24.2	32.4	25.2	26.8	20.5161	20.0839	21.3935	17.2161	76.9355	50.6129	73.7742	55.8387	24.7548	24.1258	26.5065	21.8613	20.171	18.829	20.9097	17.3484
1984	6	18	31.2	22	9.2	23.8	29.8	27.6	27.2	20.5613	22.3301	22.2065	19.2799	80.4839	57.2737	75.6452	60.4037	24.8355	26.7721	27.4613	23.349	20.2226	20.9448	21.6419	18.584
1984	6	19	32.2	20.8	11.4	23.2	31.4	27.8	27.5	19.9032	20.0129	21.1484	17.1161	76.8065	50.5484	72.3548	53.3871	24.0677	23.9774	25.9258	20.7903	19.5452	18.7419	20.5677	16.5258
1984	6	20	33.4	22.4	11	23.8	31.6	28	27.9	21.4516	17.8747	20.8903	14.9911	80.1935	48.8158	74.1935	50.281	26	21.7207	25.6323	19.2166	21.0968	16.9357	20.4	15.3174
1984	6	21	33.2	23	10.2	23.8	32.6	26.8	27.5	22.1516	21.471	23.6452	20.1157	85.4516	54.3434	80.6452	62.4017	26.7258	25.58	29.0129	24.2481	21.7355	20.0857	23	19.3498
1984	6	22	31.8	22	9.8	23.6	31.4	26.8	27.1	22.2323	23.4903	23.4194	21.9742	85.129	59.3548	81.2258	68.8065	26.8323	28.1194	28.6258	26.5484	21.8129	21.9806	22.7968	21.1452
1984	6	23	33.2	23.4	9.8	24.8	32.6	24.8	26.8	20.7097	21.9484	21.9806	18.8452	80.1613	55.3226	76.7419	59.1613	25.0742	26.471	27.1065	22.9645	20.3581	20.6	21.4613	18.2097
1984	6	24	33	22	11	24	32.6	27.2	27.8	20.671	18.2774	22.471	15.3742	77.2903	46.5182	79.871	50.0479	25.0581	21.5409	27.5484	19.3032	20.3387	16.8491	21.9484	15.3773
1984	6	25	34	22.2	11.8	23.8	33.2	27.4	28	22.1032	20.8	23.8645	19.5903	86.2258	56.129	82.3226	62.5484	26.7129	25.2645	29.629	23.9419	21.7323	19.6774	23.3097	18.9774
1984	6	26	33.2	19.0323	14.1677	24.8	31.8	27.6	28	20.7032	20.671	23.4645	17.8258	80.0968	55.4194	81.7097	56.5806	25.0645	24.9484	28.8226	21.6871	20.3613	19.5065	22.8645	17.2452
1984	6	27	31	24.6	6.4	25.6	30	27	27.4	22.0065	19.9392	22.8581	18.4608	85.8065	49.6816	77.3226	56.7742	26.5839	23.985	28.0903	22.3534	21.5903	18.6706	22.1968	17.7548
1984	6	28	31.4	24.2	7.2	25	30.4	26	26.9	20.6645	21.6508	22.5097	18.7238	80.5806	55.5754	76.0645	57.9063	25.0774	26.1494	28.0452	22.9028	20.3419	20.3688	21.9774	18.1011
1984	6	29	32.2	22.8	9.4	23.8	31.2	25.6	26.5	21.4129	22.8	22.0968	20.529	83.5161	56.4839	77.2903	64.4839	25.9452	27.3452	27.3806	25.0129	21.0677	21.3226	21.6032	19.829
1984	6	30	31.4	22.2	9.2	23.6	30.8	26.8	27	22.2194	21.7548	21.5484	19.4387	86.5806	56.0645	77.4516	61.9677	26.9387	26.2226	26.4097	23.5935	21.8677	20.4645	21.071	18.7806
1984	7	1	32.6	23.2	9.4	24.8	31.6	23.6	25.9	21.7161	22.2839	23.6452	20.9677	85.2258	59.1613	81.6774	66.9032	26.0129	26.6903	29.1161	25.3355	21.2742	20.9581	23.0581	20.2161
1984	7	2	30.4	22.8	7.6	23.6	29.8	27	26.9	22.6774	24.4129	21.3065	17.9613	83.2258	62.5161	71.8387	62.4194	27.3387	29.2129	26.4645	23.8161	22.3129	22.8323	20.871	18.9194
1984	7	3	31.6	23	8.6	24.4	31	20.9742	20.5097	21.8065	21.8774	20.4258	17.9903	87	55.5161	70.4516	56.5484	26.2839	26.3484	25.2065	21.9355	21.4516	20.5387	19.9194	17.3968
1984	7	4	32.6	22.6	10	24.2	31.6	23.4	25.6	22.0194	21.6	22.5806	19.3903	86.5806	57.9032	76.5806	64.3226	26.5935	26.8129	27.7194	24.4097	21.6613	21.0387	22.0355	19.4774
1984	7	5	29.8	22.4	7.4	23.6	29.6	24.6	25.6	22.1355	23.3677	21.0581	18.6548	84.0323	61.6129	74.2903	64.4839	26.8774	28.1742	26.9613	24.7419	21.8226	22.0161	21.3806	19.6613
1984	7	6	31	22.4	8.6	23	28.8	26.2	26	21.8645	19.9226	22.4194	17.6516	86.129	53.2258	77.4839	58.9355	26.2839	24.8419	27.5194	22.2355	21.471	19.4774	21.9226	17.8
1984	7	7	32.2	22.8	9.4	24	31.4	28	27.9	22.5742	24.9032	22.7613	20.9452	83.3226	63.9032	77.6129	65.9355	26.2935	29.5355	27.8516	25.2871	21.4645	23.2839	22.1194	20.2032
1984	7	8	31.8	18.8258	12.9742	23.8	31.6	23.6	25.6	22.5032	23.3357	23.7484	21.7607	89.2258	59.1384	82.0323	68.6951	27.0161	27.9209	29.2839	26.3093	22.1097	21.8606	23.1613	20.9648
1984	7	9	31.4	21.8	9.6	23	31	25.6	26.3	21.3355	22.6129	22.6387	19.4613	81.129	59.1613	76.0968	66.9032	26.8677	28.0871	27.7387	25.629	21.8097	21.9839	22.071	20.4065
1984	7	10	31.6	18.9161	12.6839	24.4	30.6	26.4	27	21.2516	24.3097	22.4966	19.1434	83.3226	62.6774	76.5869	63.2674	26.5645	29.1871	27.3881	24.1382	21.6452	22.8129	21.8073	19.2766
1984	7	11	32.4	21.4	11	22.6	31.6	27.8	27.5	21.8774	21.5109	21.6175	17.5284	80.2903	57.307	71.7586	58.3059	26.4097	25.9963	26.3659	22.2102	21.5323	20.2922	21.0214	17.7116
1984	7	12	33	19.5806	13.4194	23.2	32.6	27	27.5	22.7097	23.4581	23.271	21.0194	88.9677	58.3226	80.4516	65.5806	27.3516	27.9097	28.2806	25.2613	22.3065	21.8839	22.5839	20.1839
1984	7	13	32	22.8	9.2	23.8	30.6	27	27.1	22.5226	21.8639	24.3347	19.8293	86.4516	60.3704	79.2508	68.3954	27.0968	27.1018	29.749	25.8431	22.1516	21.401	23.6154	20.7051
1984	7	14	32.2	22.6	9.6	23.8	31.4	27.6	27.6	22.5935	23.0893	23.6387	20.835	89.3871	58.9053	80.7742	65.7981	27.2032	27.3682	28.9935	25.0939	22.2065	21.5575	22.9742	20.0491
1984	7	15	31.6	21.6	10	24	31.2	26.6	27.1	22.6774	22.2835	24.1226	20.8017	89.0323	56.0083	80.8065	65.0989	27.2968	26.3159	29.3839	24.914	22.2806	20.7317	23.4387	19.9525
1984	7	16	31.8	23.4	8.4	24.2	30.4	26.4	26.9	21.5742	22.4581	22.6516	19.3871	84.9677	56.8387	78.5484	60.8065	25.6871	26.6839	27.7032	23.3387	21.129	20.9903	22.0452	18.6581
1984	7	17	33	21.6	11.4	22.8	32	27.6	27.5	21.6903	21.6581	23.0065	20.3	84.3871	54.2581	78.4839	63.6452	25.4419	25.7129	28.3871	24.4968	20.7806	20.2161	22.4129	19.5452
1984	7	18	33.4	21.6	11.8	23	32.2	28.2	27.9	22.4065	19.1097	23.0516	16.9903	88.3871	51.2258	73.9355	55.0645	26.8032	23.8387	28.3194	21.4	21.9677	18.6742	22.3645	17.0871
1984	7	19	32	20.7032	11.2968	24	31.6	27.6	27.7	22.5226	22.5419	22.871	20.2258	89.4194	54.3548	77.0968	62.6452	27.0452	26.4968	28.0032	24.2452	22.1258	20.8839	22.2032	19.3806
1984	7	20	28.4	23.2	5.2	24.6	28.2	25.2	25.8	22.8645	24.1484	21.7107	20.9049	87.3226	61.0323	75.7877	66.231	26.8516	28.6839	26.6289	25.2504	21.8161	22.5323	21.168	20.1457
1984	7	21	31	23.6	7.4	24.6	29.8	23	25.1	22.5226	23.3419	24.271	20.9129	86.1613	58.9355	83.7419	68.7419	27.0806	27.7613	29.6806	26.1903	22.1355	21.8226	23.6065	20.9419
1984	7	22	30.6	22	8.6	23	29.4	26.4	26.3	21.6323	23.1871	24.5548	20.0903	83.0323	53.4839	81.8387	60.4516	25.929	25.2806	30.3097	23.0839	21.2419	19.9677	23.9548	18.5097
1984	7	23	31.6	21.6	10	23.4	30.4	25.6	26.3	22.5419	23.3484	23.4968	20.971	89.1935	58.0645	81.129	65.8065	27.071	27.6194	28.7516	25.1839	22.129	21.7516	22.8613	20.1452
1984	7	24	31.4	21.2	10.2	22.6	30.6	26	26.3	22.271	20.7161	23.0548	17.8742	89.4516	54.4516	73.3226	57.4839	26.6516	25.6323	28.2548	22.4806	21.8742	20.1548	22.3226	17.9387
1984	7	25	33.8	20.8	13	22.8	32.4	28	27.8	22.5677	22.6194	21.8258	18.5516	88.7097	58.6452	72.871	61.1613	27.1097	27.9806	26.7581	23.3613	22.1258	21.929	21.2548	18.6613
1984	7	26	32.6	22.6	10	24.4	31.6	24.6	26.3	22.4258	18.129	23.5226	15.2677	85.0323	46.7419	80.0645	50.0968	26.8452	21.6613	28.7129	19.4806	21.971	16.9903	22.8129	15.5452
1984	7	27	33.2	22	11.2	23	32.6	27	27.4	22.2774	21.3311	24.1806	19.7661	85.6774	54.41	77.7742	61.6358	26.6516	25.3569	29.2323	23.5954	21.8806	19.9292	23.3129	18.9369
1984	7	28	33	21.8	11.2	24.4	32.8	23.4	26	21.6645	22.4	21.8839	18.5742	86.1613	57.7419	77.129	59.0968	25.9839	26.7226	26.9903	22.4742	21.2645	20.9742	21.3935	17.9419
1984	7	29	32.4	21.8	10.6	24	31.6	27	27.4	22.3484	21.6903	21.6968	18.4903	89.3871	54.8065	76.6129	58.4516	26.7677	25.8613	26.5774	22.2806	21.971	20.2806	21.1742	17.8258
1984	7	30	33.4	23.6	9.8	24.6	29.2	24.4	25.6	22.2581	21.5161	23.6452	19.2871	89.0323	55.6774	80.6129	61.0645	26.6097	25.6484	28.9903	23.2194	21.8387	20.1839	22.9871	18.5742
1984	7	31	31	21.4	9.6	22.4	30.2	24.6	25.5	21.9806	21.6968	23.1935	19.4355	87.3548	56.6129	82.6129	62.3548	26.5742	26.1645	28.3677	23.6258	21.6677	20.4387	22.6452	18.8226
1984	8	1	31.4	22.6	8.8	23.8	30.6	24.4	25.8	21.0903	22.6581	21.5161	18.8355	82.9032	57.7742	68.9355	62.9677	25.3097	28.1032	26.5	23.8032	20.7161	21.9903	20.9	18.9194
1984	8	2	31	22.6	8.4	23	29.4	26.4	26.3	20.4194	19.1161	21.3032	17.2226	79.5161	48.871	72.9032	55.6129	24.5258	22.9226	26.2097	20.8806	20.0226	17.9226	20.7387	16.5806
1984	8	3	32.4	20.6	11.8	22.2	31.8	27	27	20.5742	20.9871	21.0742	18.7032	80.5161	52.9677	74.0323	61.6774	24.9	25.2161	26	22.6774	20.2516	19.6903	20.5871	18.0484
1984	8	4	32.6	21.4	11.2	23	27	25.8	22.2419	21.1452	21.6194	22.9613	19.4935	80.0645	53.7742	79.0323	65.9355	25.4613	25.8613	28.3645	24.5419	20.7774	20.2839	22.3903	19.5613
1984	8	5	33.4	21	12.4	23	32.2	27.2	27.4	20.3097	23.5774	22.0452	20.4226	79.4194	57.5806	77.2581	66.4194	24.3581	28.1032	27.229	24.7484	19.9226	22.0097	21.5548	19.6903
1984	8	6	34.6	21.6	13	23	32.4	28.6	28.2	20.9032	22.5871	22.6645	20.9968	83.129	55.8387	78.871	68.7097	25.0226	26.7516	27.7452	25.2258	20.529	21.0323	22.0968	20.1774
1984	8	7	35.4	19.3742	16.0258	25	34.6	28.4	29.1	19.6258	21.0516	21.1548	17.9419	71.6452	51.2903	73.1613	53	21.7161	25.1097	25.9677	19.7323	17.7806	19.6355	20.6129	15.7097
1984	8	8	34.4	22.2	12.2	23.4	33.8	27	27.8	20.3258	21.6839	21.7613	18.5806	79.6452	53.4194	75	60.4839	24.3677	25.6677	26.5097	22.2968	19.9323	20.1903	21.1387	17.8419
1984	8	9	34.2	22	12.2	24.6	33	25.2	27	21.0645	21.7677	21.8516	20.2581	80.5484	55.2258	76.3226	63.7742	24.4677	26.1129	26.8097	23.4839	20.0226	20.4	21.3032	18.7355
1984	8	10	30	22.8	7.2	23.6	29.2	25.8	26.1	21.2387	22.6903	21.8065	20.3032	83.1613	56.2903	77.6129	66.6452	25.6032	27.1194	26.8581	24.5806	20.8742	21.2161	21.3387	19.5871
1984	8	11	30.4	22.4	8	24	30	25.2	26.1	21	23.5161	21.8323	21.0258	83.1935	59.6129	77.1935	69.6774	25.2	28.1806	26.8645	25.4129	20.6484	22.0452	21.3419	20.2871
1984	8	12	32.6	21.8	10.8	23.6	31.4	22.6	25	21.129	21.0839	22.871	18.7452	79.6774	53.3548	77.7419	63.3548	25.4	25.5	28.1129	23.6806	20.7548	19.8161	22.2452	18.8323
1984	8	13	33.2	21.8	11.4	23.4	31.6	28.2	27.9	21.1419	21.8065	21.6108	19.23	82.6774	54.1613	77.0864	63.5338	25.3806	26.0129	26.5723	23.2258	20.7548	20.3387	21.1347	18.5274
1984	8	14	34.6	22.8	11.8	23.4	33.6	27	27.8	20.2677	22.8516	21.7573	20.2023	80.1935	58.0645	76.2539	66.2643	24.3065	27.6645	26.7155	24.5111	19.9194	21.4968	21.2412	19.4997
1984	8	15	31.4	23.2	8.2	23.8	29.2	26.2	26.4	21.0839	22.0516	22.0581	19.6323	84.3548	57.4839	76.4516	65.0645	25.4484	26.9194	27.2	23.9516	20.7774	20.8548	21.5323	19.0032
1984	8	16	33.4	23.6	9.8	25	32.4	25	26.9	19.7161	21.8387	21.9	18.7645	77.0645	55.4194	76.7419	61.3226	23.7645	26.2419	26.9548	22.7645	19.3581	20.4871	21.4032	18.0839
1984	8	17	32	21.4	10.6	22.6	30.6	27.2	26.9	21.1935	21.0581	22.4516	19.4355	82.871	52.3871	80.4839	63.871	25.5	25.2774	27.5194	23.4613	20.8161	19.7194	21.971	18.7258
1984	8	18	28.2	19.0387	9.16129	24.6	27.2	26.4	26.1	21.0387	19.7927	21.6323	16.596	80.3871	49.8814	76.9677	57.9729	25.2806	23.682	26.4581	21.0081	20.7065	18.5407	21.1161	16.8125
1984	8	19	32	23.6	8.4	24.6	30.8	25	26.4	20.3871	21.8194	21.2839	18.8129	80.6129	55.9677	75.0323	62.3548	24.5452	26.3	26.4097	22.9484	20.0677	20.5258	20.8548	18.2065
1984	8	20	32.2	21.6	10.6	22.6	31.4	27	27	21.329	21.0903	22.5097	18.6742	79.6774	53.0323	80.8065	64.3871	25.729	25.4419	27.7323	23.6387	20.9484	19.7935	22.0419	18.8226
1984	8	21	32.2	19.0194	13.1806	23.8	31.6	27.2	27.5	21.0581	20.871	22.6323	18.6194	79.6452	51.9032	79.3871	63.3226	25.2742	24.8387	27.7613	23.4226	20.6742	19.4839	22.0871	18.7032
1984	8	22	33.2	21.6	11.6	22.8	32.2	25.2	26.4	20.9484	20.2129	21.8506	17.5784	84.4839	51.7419	75.9542	59.0052	25.2161	24.4839	26.9253	21.401	20.6452	19.0419	21.3211	17.0189
1984	8	23	30.4	19.071	11.329	23.8	26.071	26.6	22.2	21.2452	20.7484	21.3161	17.9806	80.8065	50.7419	73.5484	60.8387	25.6871	24.4258	26.3129	22.6968	20.9323	19.2839	20.8129	18.0871
1984	8	24	31.6	23.2	8.4	24	30	26	26.5	20.2065	20.8323	22.3161	18.4613	79.5806	47.871	81.5806	56.129	24.1806	23.0774	27.3742	20.4032	19.8194	18.029	21.9	16.3032
1984	8	25	32	23.2	8.8	24.4	31	26.8	27.3	20.8194	21.9161	22.0452	19.4968	82.5806	56.5484	76.3548	64.129	24.8581	26.5419	27.1839	23.6258	20.4258	20.6516	21.5129	18.8194
1984	8	26	33.4	22.4	11	23.8	32.4	27.6	27.9	21.1806	23.2258	21.9548	21.0452	83.1935	58.2581	76.7742	66.8065	25.5	26.7677	27.0387	24.4387	20.8097	21.0516	21.4484	19.5194
1984	8	27	34.2	23.2	11	25.2	32.8	24	26.5	21.329	21.5677	22.6774	20.2613	83.129	56.1935	80.8387	67.6452	25.7355	25.8161	27.9677	24.5677	20.9645	20.2387	22.2194	19.5774
1984	8	28	31.6	22.4	9.2	24	31	26	26.8	21.1226	22.7032	21.7032	20.2258	82.2903	53.2581	78.0323	63.3226	25.3065	26.1452	26.7194	23.4194	20.7129	20.4387	21.2548	18.7
1984	8	29	31.2	23.2	8	25.4	29.2	24.6	26	20.9806	23.3871	21.7355	20.9419	83.6774	58.9677	77.5161	69.5806	25.1839	27.8	26.6452	25.1839	20.6129	21.8677	21.2484	20.1742
1984	8	30	33.2	21.2	12	22.2	32.2	26	26.6	20.5161	19.9355	20.8	15.3	74.2903	50.6129	74.0968	56.1935	24.7774	23.7613	25.3903	20.3839	20.2	18.6645	20.3161	16.329
1984	8	31	33.8	21.8	12	23.4	24.9516	23.2	20.3613	20.4065	21.8968	20.8916	18.4741	81.5484	54.871	74.256	61.2362	24.6677	26.271	25.7598	22.41	20.1226	20.5258	20.4554	17.8481
1984	9	1	32.8	21.4	11.4	23.4	31	24.8	26	21.6258	22.0194	22.8581	19.5355	86	57.2903	78.2903	68.9677	25.8613	27.7097	28.3742	24.7129	21.2323	21.5097	22.3839	19.6419
1984	9	2	34	21.6	12.4	23.4	33.2	25	26.6	21	23.6387	22.9226	20.3355	78.4839	57.6129	79.3871	68.0968	25.0323	27.4194	28.3161	24.6065	20.5452	21.3806	22.4	19.5968
1984	9	3	33.8	21.6	12.2	22.4	32.2	26	26.6	21.8065	24.3226	21.529	20.929	86.8065	61.7742	77.9032	66.9032	26.2258	29.0419	26.3613	25.2097	21.4742	22.7903	21.0645	20.1742
1984	9	4	33.2	21.4	11.8	22.6	31	25.6	26.2	21.7355	23.5065	21.0194	18.6548	84.1935	59.6452	75.2258	66.2258	26.1677	28.171	25.9129	23.5194	21.4323	22.0484	20.6032	18.7774
1984	9	5	33.6	21.2	12.4	23.2	33	27.2	27.7	21.0323	21.1806	21.2968	17.1742	80.7419	55.5484	73.871	61.6129	25.2742	25.9226	26.3097	21.9871	20.6968	20.0161	20.7968	17.4194
1984	9	6	33	19.8258	13.1742	25.2	31.4	24	26.1	21.729	23.4935	22.7355	21.0226	85.4516	59.0968	80.9032	70.6774	25.9903	28.0645	28.1032	25.3452	21.3194	21.9839	22.2774	20.2419
1984	9	7	31.6	21.4	10.2	22.6	29	26.4	26.1	21.764	20.9161	22.4903	19.19	86.077	53.4516	80.3871	65.6649	26.1528	25.1129	27.5871	23.1559	21.4144	19.6323	21.9871	18.5074
1984	9	8	32.2	22.4	9.8	23.6	31.2	27.2	27.3	21.7677	22.7548	22.9428	20.7484	85.1935	57.5484	82.5806	70.8928	26.0452	27.371	27.9908	24.964	21.3387	21.3581	22.3933	19.9825
1984	9	9	33	21.8	11.2	23.2	32	23.6	25.6	21.1355	22.6258	23.0839	20.171	82.5806	56.129	83.8065	68.1935	25.3645	26.9355	28.2452	24.2968	20.7484	21.1065	22.6097	19.4161
1984	9	10	32	22.6	9.4	23.6	30.8	24.4	25.8	21.0645	24.3419	22.4774	20.9677	83.4516	61.4194	81.3548	71.1613	25.3161	29.1065	27.6645	25.2968	20.7097	22.771	22.0387	20.2161
1984	9	11	29.4	22	7.4	23.6	27.8	25.6	25.6	21.2194	22.5097	23.3484	20.2258	80.0323	53.9677	83.3871	68.3548	25.571	25.9161	28.7581	24.6645	20.8742	20.3032	22.8226	19.6484
1984	9	12	32.8	23.6	9.2	24.2	31.4	24.6	26.2	21.8839	21.2258	23.4	18.7645	82.871	53.6452	84.1613	62.1935	26.3065	25.8032	28.9	23.8452	21.5065	19.971	22.9387	18.9355
1984	9	13	31.2	22.2	9	23.2	29.4	23.6	25	21.8516	23.6581	21.7419	21.1065	86.129	60.3871	76.3226	71.1935	26.2258	28.5935	26.6258	25.5581	21.4839	22.2516	21.1968	20.3645
1984	9	14	29.6	22.2	7.4	23	28.8	25	25.5	20.4452	21.6903	21.8258	17.8355	80.7742	56.1613	76.7097	60.8065	24.6387	26.0032	26.8194	21.5774	20.129	20.371	21.2903	17.2065
1984	9	15	31.2	21.6	9.6	23.2	29.6	26	26.2	20.1548	24.4452	20.9032	19.3871	78.8065	60.3548	74.2581	63.0645	24.0129	28.4129	25.6032	22.3484	19.7387	22.1516	20.4258	17.8581
1984	9	16	32.6	22.6	10	23.4	31.2	25	26.1	21.7226	21.8387	22.3161	20.1516	84.8387	54.1935	81.2903	68.2903	25.9484	26.0581	27.3548	24.2645	21.2774	20.3903	21.8613	19.4129
1984	9	17	33.4	21.2	12.2	23.8	32.6	24.2	26.2	18.8258	23.5484	21.6065	20.2161	73.0968	57.7097	77.6452	66.1935	22.5194	27.2419	26.4774	23.4065	18.4419	21.2742	21.1516	18.7
1984	9	18	32.6	22.2	10.4	22.8	31.4	26.6	26.9	21.6258	22.7161	22.5871	21.0581	82.3548	56.7742	80.7742	66.5161	24.8903	27.229	27.8645	25.4484	20.4677	21.2677	22.1065	20.2839
1984	9	19	31	22.6	8.4	23.4	30.6	25	26	21.7419	20.8774	21.5419	18.5387	85.9032	53.2581	75.6452	60.7419	26.0516	25.0419	25.4839	21.4613	21.3516	19.5774	20.3452	17.129
1984	9	20	29.4	22	7.4	22.6	28.4	24.4	25	20.1935	19.871	21.5742	18.5032	79.9677	53.2581	78.6129	64.2903	24.1903	23.9484	26.5	22.3935	19.8161	18.7548	21.1387	17.8968
1984	9	21	30.6	21.4	9.2	23	29	25	25.5	20.1161	20.8194	22.4903	19.3581	80.9677	53.4839	80.6452	66.7742	24.1226	24.9355	27.6194	23.4129	19.8	19.5387	22.0097	18.7032
1984	9	22	31.6	23	8.6	24	31.2	26	26.8	21	21.8	22.271	17.6065	75.6774	55.871	79.8387	61.5806	25.1032	26.2677	27.171	23.2419	20.5806	20.4774	21.7387	18.5935
1984	9	23	31.2	22.6	8.6	24.6	30.2	22.8	25.1	21.0516	21.729	22.671	17.7774	79.7742	56.3548	81	59.3548	25.229	26.1516	28.0194	22.571	20.6774	20.4387	22.2161	17.9903
1984	9	24	32.4	20.8	11.6	21.8	30.6	25	25.6	20.129	23.3419	22.9028	19.796	80.7742	60.2581	84.6785	68.8283	24.1516	27.8742	28.1573	23.8285	19.7839	21.9032	22.4599	19.0934
1984	9	25	31.4	21.4	10	21.8	30.2	26.2	26.1	20.9935	21.8645	22.1935	20.1258	82.9032	56.2581	83	65.2258	25.171	26.4516	27.3419	24.3935	20.6194	20.5839	21.829	19.4806
1984	9	26	32.2	20.6	11.6	22.4	31.6	23.4	25.2	20.9355	21.5677	20.5355	19.1903	80.5484	58.0968	75.3548	67.4516	25.129	26.0871	25.1355	23.1903	20.5903	20.3774	20.0839	18.5387
1984	9	27	32	21.2	10.8	22.6	31	25.4	26.1	19.9161	20.871	21.6	19.2194	80	53.6774	78.5161	66.4839	23.7226	25.1161	26.571	23.1935	19.5452	19.5968	21.1774	18.5581
1984	9	28	33.4	21.2	12.2	24	33	27.2	27.9	20.9097	22.2194	22.5097	19.9742	79.7742	61.6452	82.1613	68.9032	25.0194	26.829	27.8452	25.2548	20.5548	21.0613	22.1097	20.1806
1984	9	29	32.2	22.6	9.6	24	31.6	24.2	26	20.9613	23.3839	22.7032	19.2935	80.3226	59.2258	80.8065	69.3871	25.1581	27.1323	28.0452	24.3419	20.6194	21.2258	22.2258	19.4645
1984	9	30	29.4	22.4	7	25.8	29	26.2	26.8	20.9935	21.5935	21.4903	20.0548	83.2258	55.7097	77.7742	67.0968	25.1871	25.7968	26.2903	24.1323	20.629	20.229	21.0226	19.3323
1984	10	1	32.2	22	10.2	24	30.8	25.4	26.4	20.9226	21.4516	19.8452	18.3355	83.7419	54.2903	72.8387	63.5806	25.0903	25.3097	24.3032	21.971	20.5806	20.0065	19.4548	17.6742
1984	10	2	33.2	21.2	12	22.4	31.6	27	27	21.6452	23.4194	22.3613	20.8613	86.3548	58.9355	77.4194	68.4516	25.929	27.8871	26.4839	24.171	21.2774	21.8935	21.1323	19.3645
1984	10	3	31.6	22.4	9.2	24.6	31	24	25.9	21.6968	23.2581	22.9548	21.5645	86.2581	60	83.6129	69.7419	26	27.6903	28.0097	25.8903	21.329	21.7742	22.4452	20.7871
1984	10	4	31	21.8	9.2	22.6	29.6	27	26.5	20.9484	22.6387	22.9548	20.0194	82.6452	58.4194	84.4839	64.3226	25.0419	27.2645	28.0548	24.0645	20.5581	21.3032	22.5129	19.3097
1984	10	5	32.2	22.4	9.8	24.8	31.2	26.2	27.1	21.8065	20.8387	23.1677	19.3419	87.4516	55.0968	83.6774	62.8065	26.3097	25.1839	28.3548	23.471	21.4968	19.6613	22.6581	18.7419
1984	10	6	30.8	21.8	9	24.6	30.2	26.8	27.1	21.6452	22.3613	23.2774	20.8355	86.6129	56.7097	81.129	67.1613	25.9548	26.4548	28.6419	25.0419	21.2839	20.8645	22.8161	20.0871
1984	10	7	31.6	22.2	9.4	24	29.6	24	25.4	20.3548	20.6645	21.6774	18.4935	77.0968	56.0645	79.4194	62.9677	24.4677	24.9516	26.8097	23.4355	20.0194	19.5645	21.3065	18.7161
1984	10	8	32	22.2	9.8	24	31.6	24.2	26	20.3484	21.5742	21.5935	19.2903	81.2258	56.1935	79.5484	62.6774	24.5452	25.8065	26.6548	23.3419	20.0484	20.2645	21.2065	18.6613
1984	10	9	30	22	8	23.4	29	25.8	26	20.8774	22.271	23.0226	20.7452	83.3871	57.6452	85.3871	65.7419	24.9968	25.871	28.3742	24.1613	20.5194	20.3032	22.6097	19.3419
1984	10	10	32.4	21.4	11	22.6	31.6	24.2	25.7	21	19.9742	22.4516	18.5161	83.7097	52.8065	79.0645	60.0323	25.2323	24.1581	26.7839	21.4968	20.671	18.8613	21.3226	17.1548
1984	10	11	32.8	21	11.8	23	32	24.4	26	20.1032	19.871	22.3613	18.4032	81.2258	50.3548	78.9355	61.2581	24.1097	23.6161	26.5	21.1742	19.8032	18.5839	21.1645	16.9935
1984	10	12	31	21.4	9.6	22.6	30.6	27.2	26.9	21.0258	20.8774	21.7742	18.6613	79.2581	54.4516	77.9355	64.9355	25.1935	25.1258	25.9	22.6226	20.6226	19.6484	20.5935	18.0452
1984	10	13	31.6	22.4	9.2	24.4	30.2	26.6	27	21.1677	21.6774	22.671	19.4161	75.1613	53.4194	79.2903	64.2581	23.6613	24.8516	28.1097	22.6065	19.3419	19.4839	22.2871	18.029
1984	10	14	32.2	22.4	9.8	23.8	31.2	25.6	26.5	21.8581	23.4129	22.8968	20.9065	82.5484	60.8387	85.0968	70.5806	26.2355	28.0774	28.0742	26.2194	21.4645	22.0129	22.4774	20.9774
1984	10	15	33.6	23.2	10.4	25.4	32.8	23.8	26.4	21.7097	22.2452	21.4968	19.1935	83.5806	58.0645	76.2581	65.4194	26.0839	26.4032	26.5161	24.1419	21.3516	20.8742	21.1516	19.3452
1984	10	16	31.6	21.6	10	22.6	31.2	26.8	26.9	21.071	22.3677	21.7032	20.9355	83.2581	60.1935	77.3871	68.7097	25.2903	26.9484	26.9194	25.4226	20.7226	21.1548	21.3903	20.3097
1984	10	17	31.8	22.6	9.2	23.8	31.4	22.8	25.2	20.7419	21.1613	20.8903	19.0871	80.9677	53.2258	73.0323	60.9032	23.8387	24.2581	24.8903	21.0968	19.6258	19.1742	19.7806	16.9323
1984	10	18	31.8	20.6	11.2	22.2	31.2	26.6	26.7	21.7548	21.2839	22.0516	19.8645	87.9355	60.2903	78.8065	71.6774	26.2677	26.629	26.9129	24.9581	21.4677	20.9581	21.6129	20.0387
1984	10	19	29	22	7	23.8	28	25.6	25.8	20.9677	21.4452	19.7806	19.1645	83	57.5161	72.1935	66.3871	25.1	26.5452	24.1677	23.0065	20.5968	20.9129	19.3516	18.4742
1984	10	20	30.4	22	8.4	23.6	29.6	25.6	26.1	21.0903	20.4258	20.5097	18.3258	82.7419	54.3871	76.2258	62.5161	25.2806	24.2774	25.1097	22.0258	20.7	19.1871	20.129	17.6935
1984	10	21	32.2	22.2	10	24	31.4	27	27.4	19.9484	20.4065	20.6839	18.2935	80.7742	53.6129	75.4516	59.5484	23.8226	24.1516	25.3548	21.9871	19.6097	19.1	20.271	17.671
1984	10	22	31.8	21.8	10	23.4	31.4	26.6	27	20.9548	22.3032	20.5097	19.1258	83	57.0968	71.4839	61.3548	25.1387	26.1903	24.9323	22.8355	20.571	20.7129	20.0226	18.3677
1984	10	23	31.8	22.4	9.4	23.2	30.2	23.4	25	20.729	19.8194	21.6129	18.4226	83.6774	52.7097	75.7742	62.0323	24.7871	24.4032	26.6097	23.0774	20.4	19.2387	21.2032	18.5032
1984	10	24	31.2	22.4	8.8	23	29.4	25.4	25.8	21	23.2839	21.4581	20.8258	82.6774	60.3548	79.2903	67.3871	25.1581	27.8065	26.3581	25.1032	20.6065	21.8548	21.0774	20.1226
1984	10	25	30.4	23	7.4	24.2	29.6	25.4	26.1	20.9742	20.5097	22.0839	19.1387	83.7419	56.7419	81	62.9032	25.2	24.7129	26.8871	23.0871	20.629	19.4194	21.6097	18.5323
1984	10	26	31.6	21.6	10	23.4	30.2	26.4	26.6	20.2839	22.5806	20.7935	20.1806	76.9355	58.2581	73.7419	66.871	23.2806	27.0226	25.6645	23.4968	19.1	21.1581	20.4548	18.7452
1984	10	27	31.4	22.2	9.2	23.2	29.6	26.8	26.6	21.129	22.5548	20.5355	20.9484	83.6452	59.6774	77.8065	69	25.4645	27.1968	25.2742	25.4677	20.7903	21.2581	20.2419	20.3323
1984	10	28	30.6	21.6	9	23.6	30.4	23.6	25.3	19.6194	21.5	20.0452	18.5484	78.9677	58.5806	73.9355	61.0323	23.7452	25.9194	24.7516	22.6129	19.3806	20.3323	19.729	18.0355
1984	10	29	29.6	21	8.6	23.2	28.4	26	25.9	20.4516	22.4774	19.8774	19.3548	78.2581	56.8387	75.129	63.3871	24.7194	26.0387	24.5323	23.5355	20.1806	20.4065	19.6065	18.8
1984	10	30	31.8	22.6	9.2	24.6	30.4	23.2	25.4	20.5226	20.671	20.6839	18.5258	81.7419	57.5806	77.1613	61.1935	24.8839	25.1452	25.471	22.5774	20.2645	19.6516	20.3548	18.0194
1984	10	31	31.2	22.4	8.8	23	29.2	23.8	25	20.2452	21.3677	20.8645	19.2387	81.1935	54.9677	76.6774	65.0323	24.3484	25.2742	26.5	24.0645	19.9516	19.9613	21.1613	19.3
1984	11	1	31.2	21.8	9.4	23.2	30.6	23.2	25.1	20.3161	22.2516	20.3935	19.9645	80	57.0323	76.9677	67.7097	24.3613	26.3452	24.9355	24.0194	19.9484	20.8097	20.0484	19.2839
1984	11	2	30.4	21.6	8.8	23	30.2	24	25.3	20.4194	19.8452	21.3484	18.4871	80.871	52	79.5484	62.7097	24.6258	23.7935	26.1613	22.3645	20.1	18.6806	20.971	17.8935
1984	11	3	31.2	20.6	10.6	22.4	29.8	25	25.5	18.5613	22.5484	20.1677	17.7613	71.8387	58.129	70.0645	62.9355	22.2323	26.9419	24.9323	22.5774	18.2774	21.0968	19.8032	17.9935
1984	11	4	31	19.8	11.2	22.4	29.8	26.2	26.1	19.529	21.7258	18.6581	17.8161	74.9032	58.0968	67.6452	62.8065	23.5	27.0065	23.1613	22.6516	19.2355	21.1484	18.3548	18.0419
1984	11	5	31	20	11	21	30.6	25	25.4	19.6452	20.9742	19.6	17.8935	75.2581	57	69.5484	62.9677	23.7581	26.3387	24.3161	22.8968	19.3645	20.5	19.2129	18.1548
1984	11	6	31.4	18.6	12.8	21	30.8	24.6	25.3	18.7419	20.7935	20.1484	19.3774	75.129	55.0968	74.0323	65.2258	22.5355	25.671	24.9935	23.4742	18.4613	20.1806	19.8355	18.7452
1984	11	7	30.8	19.6	11.2	20.2581	30	24.4	20.8387	18.8	22.7032	20.0387	18.6065	71.7419	58.6774	73.4839	65.6452	22.629	27.4194	24.6903	23.6355	18.5129	21.3806	19.6903	18.8387
1984	11	8	29.8	19	10.8	22.4	29.4	23.4	24.6	20.1548	23.2323	21.7226	20.0645	74.6774	59.8065	79.8387	71.5484	24.2097	26.9452	26.8742	25.3935	19.8452	21.1452	21.3677	20.2968
1984	11	9	30.4	21.2	9.2	23	28.6	23.6	24.7	19.3548	23.0645	20.929	19.2645	74.5161	60.1935	75.7419	67.8065	23.1677	27.3419	25.8161	24.1871	19.0194	21.6065	20.5419	19.3871
1984	11	10	31.4	21.2	10.2	22.8	30.2	25	25.8	20.1677	19.8258	21.8839	17.7968	78.5161	51.2903	78.1935	62.6129	24.2452	23.6516	27.0613	22.5774	19.8968	18.5968	21.4548	18.0129
1984	11	11	31.2	21.2	10	23	30.4	25.2	26	20.1484	22.5032	20.9419	20.1452	80.9032	57.3226	76.2581	67.7742	24.1452	26.871	25.9258	24.3839	19.8258	21.0871	20.5645	19.4742
1984	11	12	30.6	20	10.6	21.4	30	24.4	25	19.8323	23.2258	21.0065	20.8226	80.6129	58.6129	75.4194	70	23.629	27.4806	25.9613	25.071	19.4935	21.6806	20.5968	20.0806
1984	11	13	29.8	21.2	8.6	22.4	28.8	25.6	25.6	20.0516	21.3548	20.3097	18.5323	77.8387	57.4516	73.5161	66.0645	24.0226	25.5194	25.2355	23.4258	19.7355	20.1355	19.971	18.7226
1984	11	14	32.4	21	11.4	22.6	31	24.2	25.5	19.1935	21.5419	20.5161	18.3258	77.0323	56.2581	72.4516	65	23.6452	25.7742	25.0613	22.9742	19.5	20.2452	20.1	18.4355
1984	11	15	32	21.2	10.8	22.4	31.4	26.6	26.8	19.871	21.4774	20.5677	19.0774	81	53.7097	72.129	62.2258	23.6935	24.3323	25.1194	21.871	19.5516	19.2194	20.1355	17.6065
1984	11	16	32.4	21.6	10.8	23	31.2	23	25	19.9419	21.1846	21.8774	19.8094	80.3548	52.7118	76.1613	64.2331	23.7742	24.328	26.0226	23.0094	19.6032	19.1534	20.6516	18.4175
1984	11	17	31.6	20.8	10.8	22.8	31.2	26.4	26.7	19.8129	21.3677	20.6774	19.0548	80.1935	55.0968	75	64.5161	23.5484	25.2677	25.2742	22.829	19.4548	19.9935	20.2452	18.371
1984	11	18	32.2	20.2	12	22.6	31	26	26.4	19.1097	21.4258	20.7548	18.3484	77.7419	52.0323	76.1613	59.4194	22.7677	24.5097	25.5161	21.1581	18.7935	19.3129	20.3774	16.9774
1984	11	19	31.8	22.2	9.6	23.8	31.2	24.6	26	20.0323	21.6323	20.6119	19.0368	80.1935	55.7097	73.9896	63.8668	23.9065	25.8839	25.2037	22.9095	19.6774	20.3194	20.1523	18.3775
1984	11	20	32.2	21.6	10.6	22.8	31.2	26	26.5	19.8516	21.3419	21.0516	18.3935	77.1613	55.129	74.6129	64.5161	23.6226	25.2258	25.9065	23.0452	19.5065	19.9548	20.5935	18.5032
1984	11	21	32.4	21.2	11.2	22.8	31.6	26	26.6	19.7871	21.4839	21.0968	19.2452	80.4194	55.4839	74.871	64.6774	23.5484	25.5419	26.0323	23.1839	19.429	20.129	20.6613	18.5613
1984	11	22	32.2	21	11.2	22.6	31.2	26.6	26.8	20.0387	20.6323	21.6613	18.3968	78.0323	54.2581	78.6452	65.4516	24.0226	24.6968	26.671	23.2419	19.7355	19.4032	21.2548	18.6032
1984	11	23	32.8	22	10.8	22.8	24.3935	20.4581	20.8419	18.8	20.6323	20.8968	17.5419	71.1935	53	75.0323	64.5806	22.271	24.5226	25.6903	23.0097	18.4645	19.3129	20.4677	18.4613
1984	11	24	31.4	22.6	8.8	24.8	29.6	23.2	25.2	19.0581	21.5226	21.7097	19.2	77.0645	55.129	77.9355	66.9032	23.2613	25.6161	26.7258	23.9935	19.2452	20.1516	21.2548	19.2355
1984	11	25	31.8	21.4	10.4	22	30.6	26	26.1	19.7935	21.6	21.5613	19.9968	80.2903	56.8387	76.871	67.4516	23.5645	25.9484	26.3452	24.1032	19.4387	20.3484	21.0581	19.3129
1984	11	26	31.4	21	10.4	24.6	30.6	25.6	26.6	19.871	20.4129	21.5484	18.2355	77.4194	53.1935	74.3871	64.5484	23.7	24.1097	26.3903	22.8355	19.5355	19.0968	21.0645	18.371
1984	11	27	30.8	22	8.8	22.8	30	24.4	25.4	19.8645	21.5226	21.7032	18.4	73.5806	52.7097	77.4516	64.2581	23.6516	24.7516	26.6516	23.1355	19.4903	19.4387	21.2194	18.529
1984	11	28	31.2	21.8	9.4	22.4	27.6	24.6	24.8	19.9161	20.5806	20.129	17.6065	78.5484	50.7742	70.9032	61.7097	23.8871	24.1484	24.6258	22.129	19.6387	19.1161	19.6355	17.7548
1984	11	29	30.2	22	8.2	23.2	29.4	25.4	25.9	17.6065	20.5871	20.1419	18.3419	72.0968	53.0645	72	62.0968	20.9806	24.4419	24.7548	22.0516	17.3194	19.2871	19.7161	17.7161
1984	11	30	32.8	22.4	10.4	23.8	31.6	24.6	26.1	18.4452	19.9097	20.0129	18.4065	75.9677	52.2903	71.129	62.7097	22.1226	23.9419	24.4419	22.229	18.2065	18.7548	19.5419	17.8097
1984	12	1	32.2	21.2	11	22.2	31.2	26.4	26.5	19.3032	22.2774	19.9419	19.9839	78.4516	56.4194	71.5161	67.1935	23.1452	26.2645	24.3419	23.9806	19.0355	20.7806	19.4903	19.2742
1984	12	2	33.2	21	12.2	22	31.8	25.8	26.3	19.0871	20.5935	20.8258	19.1581	78.1613	52.6774	75.7419	65.129	22.7742	24.3968	25.6258	23.0516	18.7903	19.2484	20.4323	18.5161
1984	12	3	33	20.6	12.4	22	31.6	26.8	26.8	17.5097	20.529	20.0581	15.9194	66	53.7742	71.6452	59.7742	20.8613	24.4129	24.5839	21.0677	17.2516	19.271	19.6194	16.9258
1984	12	4	32.2	21.2	11	22.4	31	26.2	26.5	18.2194	20.7677	19.9355	18.329	75.4516	50.8065	73.2581	60.0968	21.7	23.8161	24.5	21.1871	17.9548	18.6903	19.5806	16.9806
1984	12	5	31.8	20.4	11.4	21.8	31.2	27	26.8	17.5032	21.2645	19.9871	18.2226	69.6129	53.5484	72	64.5806	20.8839	24.8581	24.4774	22.7355	17.271	19.7419	19.571	18.329
1984	12	6	32.6	20	12.6	21	31	26.4	26.2	17.5484	19.7548	19.271	15.1355	65	50.7419	69.5161	56.8387	20.8387	23.4452	23.6774	20.1355	17.2452	18.4935	18.8968	16.1742
1984	12	7	32	19.6	12.4	21.4	23.3484	25.8	19.9032	17.4323	19.7806	19.9355	16.6839	70.2903	51.0968	67.4839	59.1613	20.8258	23.5613	24.2258	20.9387	17.2323	18.5419	19.4323	16.8548
1984	12	8	31.2	20.8	10.4	22.2	31.2	25.6	26.2	18.2581	19.6258	19.4452	17.5516	74.8387	49.0968	68.0645	58.2258	21.7129	23.0032	23.8484	20.9742	17.9581	18.2194	18.9871	16.8742
1984	12	9	31.2	19.6	11.6	21	30.4	24.8	25.3	18.2903	19.671	20.1355	18.3419	75.1935	49.3226	71.5161	61.6129	21.7968	23.1097	24.6935	21.9742	18.0161	18.2968	19.6968	17.6774
1984	12	10	31.6	18.6	13	20	30.8	25.6	25.5	17.529	19.8387	20.1677	17.6	72.2581	49.0645	70.4839	58.5806	20.8871	23.3774	24.6548	21.1097	17.2581	18.4387	19.6774	16.9419
1984	12	11	31.6	19.6	12	20.2	30.6	24.2	24.8	18.9403	19.7226	20.8903	16.4928	70.7929	48.6452	74.5484	60.6035	22.5698	23.0935	25.6065	21.7906	18.6439	18.2871	20.4484	17.4984
1984	12	12	32.4	20	12.4	21	31.4	24.4	25.3	18.9226	20.471	21.0516	18.3226	74.871	50	73.9032	63.4516	22.4774	23.8258	25.8419	22.8452	18.6097	18.9355	20.5613	18.3806
1984	12	13	33.2	20	13.2	21.2	32.2	26	26.4	18.7484	20.5097	20.871	19.0452	78.7742	48.6129	73.8387	61.0968	22.2613	22.9129	25.4871	21.7097	18.4774	18.1774	20.3903	17.5226
1984	12	14	33.2	19.8	13.4	21.2	31.8	26.4	26.5	18.0452	19.7226	20.1935	16.7323	69.7097	50.2581	71.6129	62.0645	21.4774	23.3452	24.8194	21.9645	17.8	18.4226	19.7581	17.6581
1984	12	15	32.6	20.6	12	22.2	30.8	26	26.3	17.9032	18.7935	20.1548	15.8774	69.4839	46.8065	70.7742	58.6774	21.2323	22.029	24.6581	20.8484	17.6613	17.4548	19.671	16.8065
1984	12	16	31.4	15.4839	15.9161	18.6258	30.4	25.6	20.8484	18.0129	20.5806	20.7742	19.0032	75.6129	51.6774	73.1613	63.9677	21.3968	24.2548	25.2806	22.6968	17.7484	19.1613	20.2516	18.2871
1984	12	17	31.2	21.4	9.8	21.8	24.4452	25.4	19.871	18.2581	19.4194	20.0194	15.6	71.3226	48.6774	70.4194	58.2258	21.4387	22.5323	24.3645	20.3613	17.9323	17.9548	19.5161	16.4903
1984	12	18	31	21.4	9.6	22.4	30	25.6	25.9	18.2516	20.8839	20.7871	17.8806	70.7097	50.5806	72.5161	64.9355	21.371	23.7581	25.229	22.8484	17.8645	19.0935	20.2129	18.5645
1984	12	19	31.2	19.6	11.6	20.4	29.2	26.2	25.5	18.1484	20.3226	20.8968	18.7871	77.4194	48.9677	72.0645	62.4194	21.2387	23.3935	25.3871	22.1452	17.8	18.6613	20.3129	17.9484
1984	12	20	32	19.4	12.6	20.6	30.8	25	25.4	18.5742	19.6258	20.7806	17.371	75.4839	47.8065	71.7742	60.3548	22.0129	22.8452	25.1548	21.5032	18.3097	18.1484	20.1839	17.3903
1984	12	21	32	20.2	11.8	21.2	30.8	26.4	26.2	18.3935	19.6839	20.2452	17.4129	78.7097	47.8387	67.6452	55.8065	21.6968	22.9677	23.829	19.8968	18.1161	18.2032	18.9645	16.0161
1984	12	22	32.4	19.8	12.6	21.2	31.8	25.4	26	18.3806	21.4258	21.0387	18.2323	71.6452	52.1935	72.8387	65.871	21.629	25.0355	25.7355	23.5419	18.0806	19.8194	20.5	18.9903
1984	12	23	31.8	20.8	11	22	31	26	26.3	18.1484	19.5613	20.7871	16.3806	72.4839	47.3871	69.0323	60.3548	21.3226	22.5839	25.2065	21.2613	17.8774	17.9871	20.2	17.2258
1984	12	24	32.2	20.4	11.8	21.6	30.8	25.2	25.7	18.2968	17.2581	19.8774	15.0613	76.5161	41.8065	70.1613	53.1935	21.6548	20.2774	24.1129	18.9387	18.0645	15.9677	19.3645	15.2516
1984	12	25	32.6	19.4	13.2	20.6	31.8	25.2	25.7	18.271	20.4129	20.7032	17.9968	74.3548	49.7742	72.2258	62.7097	21.4548	23.7	25.0581	22.1968	17.9226	18.8452	20.1258	17.9871
1984	12	26	32.6	18.6	14	19.6	32.2	24.6	25.3	18.2774	19.5161	20.7806	17.2387	75.7742	47.0323	71.9032	60.2581	21.5613	22.5129	25.1839	21.3	18.0226	17.9323	20.1903	17.2484
1984	12	27	33.2	19	14.2	24.6	32.2	25.2	26.8	18.1355	20.4323	20.5161	18.7161	79.129	49.5484	71.3226	62.8387	21.3871	23.7065	24.6452	22.0871	17.8774	18.8355	19.8742	17.9097
1984	12	28	32.6	19	13.6	18.7548	31.6	25	21.4676	18.0968	21.0847	20.7742	18.554	75.2258	50.8803	72.6129	64.8658	21.2355	24.4279	25.2097	22.9161	17.8161	19.4331	20.2097	18.5773
1984	12	29	31.4	19.4	12	24.8	31	24.6	26.3	18.1742	20.3871	20.9677	17.2387	72.7419	48.2903	71.9032	62.7742	21.4032	23.4484	25.5161	22.2742	17.929	18.7097	20.3806	18.0323
1984	12	30	32.2	18.6	13.6	20.2	31.4	25	25.4	17.529	20.4452	19.9355	15.6581	66.2903	49.5484	69.7742	60.7097	20.6903	23.7161	24.1968	21.4323	17.2645	18.8613	19.3871	17.329
1984	12	31	32.2	17.2	15	18.2	31.8	24	24.5	17.3032	18.0065	20.1484	15.0097	69.8065	42.9032	69.5161	55	20.3226	20.9194	24.5419	19.671	17.0645	16.5903	19.6032	15.8839

## Sheet: 1984
			Temperature			Temperature				Temperature				Relative Humidity				Pressure				Dew temperature
Year	Month	Day	Maximum	Minimum	Max-Min	1899-12-31 07:00:00	1899-12-31 13:00:00	1899-12-31 19:00:00	Average	1899-12-31 01:00:00	1899-12-31 13:00:00	1899-12-31 19:00:00	Average	1899-12-31 01:00:00	1899-12-31 13:00:00	1899-12-31 19:00:00	Average	1899-12-31 07:00:00	1899-12-31 13:00:00	1899-12-31 19:00:00	Average	1899-12-31 07:00:00	1899-12-31 13:00:00	1899-12-31 19:00:00	Average		Month	Taverage	Hraverage
1985	1	1	32.2	16.8	15.4	18.2	31.6	25	25	17.8	25.2	23.8	22.3	96	60	91	82	20.1	27.8	28.7	25.5	17.6	22.8	23.3	21.3		January	24.9077	80.2306
1985	1	2	32	18.2	13.8	21	31.4	24.4	25.3	20.6	25.6	23.2	23.1	96	63	90	83	24	29	27.6	26.9	20.4	23.5	22.7	22.2		February	26.6915	79.0036
1985	1	3	31.8	18.4	13.4	20.2	31.2	24.6	25.2	19.8	24.8	23.6	22.7	96	60	92	83	22.8	27	28.4	26.1	19.6	22.4	23.2	21.7		March	27.3436	76.8627
1985	1	4	31.4	19	12.4	19.2	30.8	26.2	25.6	18.8	25.6	25.4	23.3	96	66	94	85	21.4	29.4	31.9	27.6	18.6	23.7	25.1	22.5		April	27.8055	77.2831
1985	1	5	31.6	18.4	13.2	20.4	31	25.6	25.6	20	25.4	24.4	23.3	96	64	91	84	23.1	28.7	29.7	27.2	19.8	23.4	24	22.4		May	27.4591	82.0025
1985	1	6	31.4	20	11.4	20.6	30.2	25	25.2	20.4	25.2	23.8	23.1	98	67	91	85	23.8	28.7	28.7	27.1	20.3	23.4	23.3	22.3		June	27.1045	79.6396
1985	1	7	31.4	18.8	12.6	19.8	30.8	25.4	25.3	19.6	25	23.6	22.7	98	63	86	82	22.7	27.8	27.9	26.1	19.5	22.8	22.9	21.7		July	26.7352	81.4827
1985	1	8	31.6	18.6	13	20.5935	30.6	25.2	20.9	19.9161	24.8	23	20.2194	87.7742	62	83	67.2581	23.3258	27.4	26.6	23.7516	19.5903	22.6	22.1	19.3		August	25.7342	80.2113
1985	1	9	31.4	19.4	12	19.9871	30.8	25	21.7806	19.3355	24.8	23.6	20.2194	84.8065	61	89	67.3871	22.6419	27.3	28.2	23.7161	19.0452	22.5	23.1	19.3		September	26.2462	82.7133
1985	1	10	32.4	18	14.4	18.6	31.6	26	25.5	18.2	25.6	24.4	22.7	96	62	88	82	20.6	28.8	29.5	26.3	18	23.4	23.8	21.7		October	26.3861	83.8632
1985	1	11	32.2	17.6	14.6	20.4	31.4	24.4	25.1	20.2	25.8	23.6	23.2	98	64	94	85	23.5	29.5	28.6	27.2	20.1	23.8	23.3	22.4		November	25.9137	82.5955
1985	1	12	32.2	18.4	13.8	20.2	31	24.2	24.9	20	25.6	23.2	22.9	98	65	92	85	23.2	29.2	27.8	26.7	19.9	23.7	22.8	22.1		December	25.3198	79.9082
1985	1	13	31.4	19	12.4	19.8	30.6	24	24.6	19.6	25.2	22.6	22.5	98	65	89	84	22.7	28.4	26.5	25.9	19.5	23.2	22	21.6
1985	1	14	31.6	18.4	13.2	20.4	30.4	25.8	25.6	20	24.4	24.2	22.9	96	61	88	82	23.1	26.6	29.1	26.3	19.8	22.1	23.6	21.8
1985	1	15	32.6	18	14.6	24	25.9387	24.2	20.871	23.6	21.871	23.2	18.3675	97	52.3871	92	63.5671	28.8	24.9548	27.8	22.37	23.4	20.0194	22.8	18.261
1985	1	16	32.4	16.6	15.8	18	31	26.2	25.4	17.6	25	24.2	22.3	96	62	85	81	19.8	27.7	28.9	25.5	17.4	22.8	23.4	21.2
1985	1	17	32.2	18	14.2	20.6065	31.4	25.2	22.6226	19.8645	25.2	24	20.1	80.8065	61	91	71.6774	23.1742	27.9	29	25.2194	19.529	22.9	23.5	20.5935
1985	1	18	32.2	18.2	14	18.6	31	24.2	24.5	18.4	25.6	23.4	22.5	98	65	94	86	21	29.2	28.2	26.2	18.3	23.7	23.1	21.7
1985	1	19	32.4	17.8	14.6	18.6	32	25.2	25.3	18.4	26.4	23.8	22.9	98	65	89	84	21	30.7	28.5	26.7	18.3	24.5	23.3	22
1985	1	20	32.6	18.2	14.4	22.2	31.2	25.8	26.3	21.8	26.2	24	24	97	68	86	83	25.8	30.7	28.6	28.4	21.6	24.5	23.3	23.1
1985	1	21	31.6	23	8.6	23.6	31	25.6	26.5	22.2	26.8	23.8	24.3	89	72	86	82	25.8	32.4	28.3	28.8	21.6	25.4	23.1	23.4
1985	1	22	31.8	21	10.8	21.6	30.4	25.2	25.6	21.2	25.4	22.4	23	97	67	79	81	24.9	29.1	25.2	26.4	21	23.6	21.2	21.9
1985	1	23	32.6	19.6	13	21	32.2	25.4	26	20.4	25.4	24.2	23.3	95	58	91	81	23.6	27.9	29.4	26.9	20.1	22.9	23.8	22.3
1985	1	24	33.4	20	13.4	20.8	32.2	26.2	26.4	20.4	25	24.6	23.3	96	56	88	80	23.7	26.9	29.8	26.8	20.2	22.3	24	22.2
1985	1	25	33	18	15	20.7677	32.4	25.4	21.8645	20.0387	26	23	19.3645	84.3548	60	82	66.2581	23.4613	29.3	26.5	23.4323	19.7032	23.7	22	19.1387
1985	1	26	32	19.4	12.6	22.4	30.8	26.4	26.5	21.8	25.6	24.6	24	95	66	86	82	25.7	29.4	29.7	28.3	21.5	23.7	23.9	23.1
1985	1	27	32	19.8	12.2	21	31	27	26.5	20.8	25.4	24.8	23.7	98	64	84	82	24.4	28.7	29.8	27.6	20.7	23.4	24	22.7
1985	1	28	32.4	18	14.4	19	31.4	26.4	25.8	18.6	25.4	24.8	22.9	96	62	88	82	21.2	28.4	30.2	26.6	18.4	23.2	24.2	21.9
1985	1	29	32.6	18.8	13.8	20.2	30.2	26.4	25.8	19.8	25.2	24.4	23.1	96	67	85	83	22.8	28.7	29.2	26.9	19.6	23.4	23.7	22.2
1985	1	30	32.6	14	18.6	18.8	32	25.8	25.6	18.4	25	24.2	22.5	96	57	88	80	20.9	27	29.1	25.7	18.2	22.4	23.6	21.4
1985	1	31	33	17.8	15.2	19.2	31.6	24.6	25	18.6	25	23.8	22.5	95	59	94	82	21	27.3	28.9	25.7	18.3	22.5	23.5	21.4
1985	2	1	33.4	17.4	16	19	32.4	25.2	25.5	18.4	25	23.8	22.4	95	55	89	80	20.8	26.7	28.5	25.3	18.1	22.2	23.3	21.2
1985	2	2	33	16.2	16.8	17.4	31.4	26	25.2	17	24.6	24.6	22.1	96	57	89	81	19.1	26.4	30	25.2	16.8	22	24.1	20.9
1985	2	3	32.2	17.9871	14.2129	18.2	31.4	25.4	25.1	17.6	25	24.2	22.3	94	60	91	82	19.7	27.4	29.4	25.5	17.3	22.6	23.8	21.2
1985	2	4	33.2	16.4	16.8	17.4	32.4	24.8	24.9	17	24.8	23	21.6	96	54	86	79	19.1	26.2	26.9	24.1	16.8	21.9	22.3	20.3
1985	2	5	33.2	17	16.2	17.6	32.4	25.4	25.2	17.6	25.2	23.6	19.3774	0	56	86	81	20.1	27.2	27.9	25.1	17.6	22.5	22.9	21
1985	2	6	33.6	17.2	16.4	18.6	32	25.2	25.3	18.2	25.2	24	22.5	96	58	91	82	20.6	27.5	29	25.7	18	22.7	23.5	21.4
1985	2	7	34.4	17.2	17.2	17.8	33.2	26	25.8	17.4	25.2	24.4	22.3	96	53	88	79	19.6	26.7	29.5	25.3	17.2	22.2	23.8	21.1
1985	2	8	32.6	17	15.6	20.6	31.2	27.4	26.6	20.4	26.8	25	24.1	98	71	82	84	23.8	32.3	30.1	28.7	20.3	25.3	24.1	23.3
1985	2	9	32.4	20.4	12	22	31.6	25.6	26.2	21.6	26.4	24.2	24.1	97	67	89	84	25.5	30.9	29.3	28.6	21.4	24.6	23.7	23.2
1985	2	10	33	19.8	13.2	21	31.6	27.8	27	20.4	26	25.2	23.9	95	64	81	80	23.6	29.9	30.3	27.9	20.1	24	24.3	22.8
1985	2	11	33.8	20	13.8	21.4	33	27.6	27.4	21	26.8	25	24.3	97	62	81	80	24.6	31.1	29.9	28.5	20.8	24.7	24.1	23.2
1985	2	12	34.8	20.8	14	21	32.4	27.6	27.2	20.8	26.4	24.4	23.9	98	63	77	79	24.4	30.4	28.4	27.7	20.7	24.3	23.2	22.7
1985	2	13	32.8	19.8	13	20.4	32	28.4	27.3	20	26.2	25.4	23.9	96	63	79	80	23.1	30.1	30.4	27.9	19.8	24.2	24.3	22.8
1985	2	14	34.2	19.8	14.4	21	32.8	28.2	27.5	20.6	26.6	25.6	24.3	96	62	81	80	24	30.7	31.1	28.6	20.4	24.5	24.7	23.2
1985	2	15	33.6	19.2	14.4	20.4	32.2	28	27.1	20	25.6	25.6	23.7	96	59	83	79	23.1	28.4	31.2	27.6	19.8	23.2	24.8	22.6
1985	2	16	33	19.6	13.4	23	32.4	28	27.9	22.4	26.6	26	25	95	64	85	81	26.7	30.9	32.3	30	22.2	24.6	25.3	24
1985	2	17	34.4	20.6	13.8	21.8	32.8	28.4	27.8	21.4	27	26.6	25	97	64	87	82	25.2	31.8	33.6	30.2	21.2	25.1	26	24.1
1985	2	18	34.2	20.6	13.6	22	33.4	29	28.4	21.6	28.2	25.6	25.1	97	68	76	80	25.5	34.8	30.5	30.3	21.4	26.6	24.4	24.1
1985	2	19	34.2	20.6	13.6	22.6	33.2	28.2	28.1	22	27	25.4	24.8	95	62	80	79	26	31.5	30.6	29.4	21.8	24.9	24.4	23.7
1985	2	20	33.6	20.2	13.4	20.8	32.8	28.4	27.6	20.4	26.6	24.6	23.9	96	62	73	77	23.7	30.7	28.4	27.6	20.2	24.5	23.2	22.6
1985	2	21	32.6	20	12.6	22.6	31.8	28.2	27.7	22.2	26.4	25.2	24.6	97	66	79	80	26.5	30.8	30	29.1	22	24.5	24.1	23.6
1985	2	22	35	22.2	12.8	21.3516	33.4	27.6	23.3613	19.8452	26	25.4	21.1613	84.1935	56	84	62.102	23.4	28.7	31	24.7342	19.5129	23.3	24.6	20.0624
1985	2	23	34.2	20.6	13.6	22	32.8	28.8	28.1	21.2	26.2	25.4	24.3	93	60	76	76	24.6	29.6	30.2	28.1	20.9	23.9	24.2	23
1985	2	24	34.2	21.2	13	22.2	32.4	29	28.2	21.4	26.4	26.2	24.7	93	63	80	79	24.9	30.4	32.1	29.2	21.1	24.3	25.2	23.5
1985	2	25	33.4	19.4	14	20.2	33	27.8	27.2	19.8	26.2	24.6	23.5	96	59	77	77	22.8	29.5	28.8	27	19.6	23.8	23.4	22.3
1985	2	26	33.2	19.4	13.8	20.8	32.2	27	26.8	20.2	23.6	24.8	22.9	95	49	84	76	23.3	23.4	29.8	25.5	19.9	20	24	21.3
1985	2	27	33.4	17	16.4	18.6	31.8	26	25.6	18	25	23.6	22.2	94	58	82	78	20.2	27.1	27.5	25	17.7	22.4	22.7	20.9
1985	2	28	33.8	18.2	15.6	19.4	32	28.8	27.3	19	24.4	25.4	22.9	96	54	76	75	21.7	25.5	30.2	25.8	18.8	21.4	24.2	21.5
1985	3	1	34.4	19.7	14.7	22.4	25.4129	29.2	22.5903	21.2	21.5161	25	18.2742	90	50	71	61.129	24.4	24.8839	28.9	22.2806	20.7	19.729	23.5	18.0355
1985	3	2	34.2	19.2	15	22	33.2	28	27.8	21.4	27.4	25	24.6	95	64	79	79	25.1	32.6	29.7	29.1	21.1	25.5	23.9	23.5
1985	3	3	34	20.8	13.2	22	32.6	28.2	27.8	21.4	26	25.8	24.4	95	59	83	79	25.1	29.2	31.6	28.6	21.1	23.7	25	23.3
1985	3	4	33.8	21.6	12.2	22	33	28	27.8	21.8	27.2	26	25	98	64	85	83	26	32.2	32.3	30.1	21.7	25.3	25.3	24.1
1985	3	5	34.4	21.4	13	23	33.4	27.4	27.8	22.4	27.6	25	25	95	64	82	81	26.7	33	30.1	29.9	22.2	25.7	24.1	24
1985	3	6	33.6	20.6	13	22	32.4	30	28.6	21.4	27.2	25.2	24.6	95	67	68	77	25.1	32.6	28.8	28.8	21.1	25.5	23.4	23.4
1985	3	7	34	21.8	12.2	23.8	32.6	29	28.6	22.6	26.6	25.8	25	90	63	78	77	26.6	30.8	31.1	29.5	22.1	24.5	24.7	23.8
1985	3	8	34	21	13	22	28.871	28.8	24.6097	21.6	22.2368	26.2	19.7861	97	50.1145	82	61.0697	25.5	25.5367	32.3	24.0616	21.4	20.3088	25.3	19.483
1985	3	9	34.6	21.8	12.8	23	32.6	28.6	28.2	22.4	25.4	26.2	24.7	95	56	83	78	26.7	27.6	32.4	28.9	22.2	22.7	25.4	23.4
1985	3	10	33.8	21.4	12.4	23.2	33.2	28.4	28.3	22.4	27.8	25	25.1	93	66	76	79	26.5	33.7	29.4	29.9	22.1	26.1	23.8	24
1985	3	11	33.2	21.8	11.4	23	32.8	28.4	28.1	21.8	27.4	25.2	24.8	90	66	77	78	25.3	32.9	29.9	29.4	21.3	25.6	24	23.7
1985	3	12	32.4	21.2	11.2	22.2	30.6	27.8	27.1	21.6	25.6	25.2	24.1	95	67	81	81	25.4	29.5	30.3	28.4	21.3	23.8	24.3	23.1
1985	3	13	32.6	20.5871	12.0129	22.6	31.6	28.6	27.9	22	26	25.2	24.4	95	64	76	78	26	29.9	29.8	28.6	21.8	24	24	23.3
1985	3	14	33.2	20.3677	12.8323	22.2	32.4	28.6	28	21.8	27	25.6	24.8	97	66	79	80	25.8	32	30.8	29.6	21.6	25.2	24.5	23.8
1985	3	15	33.2	20	13.2	21	31.6	27	26.6	20.4	25.4	24	23.3	95	61	78	78	23.6	28.3	27.8	26.6	20.1	23.1	22.9	22
1985	3	16	31.8	20.6	11.2	21.4	30.6	28	27	21	25.4	25.2	23.9	97	66	80	81	24.6	29	30.2	27.9	20.8	23.5	24.2	22.8
1985	3	17	33	20.6	12.4	22.8	32.2	28.6	28	22	27	24.4	24.5	93	67	71	77	25.9	32.2	27.8	28.6	21.7	25.3	22.8	23.2
1985	3	18	32.8	22.4	10.4	23.6	32.6	26.2	27.1	22.8	26.8	24.4	24.7	93	64	86	81	27.2	31.4	29.3	29.3	22.5	24.8	23.7	23.7
1985	3	19	32.2	21.4	10.8	23.6	31.4	26.8	27.1	23	25.4	24.8	24.4	95	62	85	81	27.7	28.4	30	28.7	22.8	23.2	24.1	23.3
1985	3	20	33.2	21	12.2	21.6	32.2	27.6	27.3	21.2	25.6	24.4	23.7	97	59	77	78	24.9	28.4	28.4	27.2	21	23.2	23.2	22.5
1985	3	21	32.8	21.4	11.4	22.6	31.6	28	27.5	22	25.6	25.4	24.3	95	62	81	79	26	28.8	30.7	28.5	21.8	23.4	24.5	23.2
1985	3	22	33.6	22.2	11.4	23	32.6	28.4	28.1	22.6	26.8	24.6	24.7	97	64	73	78	27.1	31.4	28.4	29	22.4	24.8	23.2	23.5
1985	3	23	32.6	20.8	11.8	22.6	32.2	27.8	27.6	22.2	26.4	25	24.5	97	64	80	80	26.5	30.5	29.8	28.9	22	24.4	24	23.5
1985	3	24	33.4	21.4	12	22.8	33	28	28	22.4	26	25.2	24.5	97	58	80	78	26.8	28.9	30.2	28.6	22.2	23.5	24.2	23.3
1985	3	25	34.2	19.6	14.6	21.4	32.6	27.4	27.2	20.8	25.8	25	23.9	95	58	82	79	24.2	28.7	30.1	27.6	20.5	23.3	24.1	22.7
1985	3	26	34.2	20.8	13.4	22.8	32.6	29.2	28.5	22	26.6	25.6	24.7	93	63	75	77	25.9	30.8	30.4	29	21.7	24.5	24.3	23.5
1985	3	27	33.6	21.6	12	22.8	32.4	28.2	27.9	22.2	26.4	25.4	24.7	95	63	80	79	26.3	30.4	30.6	29.1	22	24.3	24.4	23.6
1985	3	28	34.6	21.2	13.4	22.2	33.2	29.4	28.5	21.6	27	25.4	24.7	95	62	73	77	25.4	31.5	29.8	28.9	21.3	24.9	24	23.4
1985	3	29	34.4	21	13.4	22.2	33	29	28.3	21.6	26.2	26	24.6	95	59	79	77	25.4	29.5	31.6	28.8	21.3	23.8	25	23.4
1985	3	30	33.8	21	12.8	23.2	33	27	27.5	22.4	26.8	23.8	24.3	93	62	77	77	26.5	31.1	27.3	28.3	22.1	24.7	22.6	23.1
1985	3	31	32.2	22	10.2	22.8	27.1097	26.4	22.2516	22.4	21.0161	25.2	18.524	97	47.3226	91	53.5442	26.8	24.6323	31.2	22.0004	22.2	19.2968	24.8	17.5917
1985	4	1	33	22.6	10.4	23.6	32.4	27	27.5	22.8	27.2	24.6	24.9	93	67	82	81	27.2	32.6	29.3	29.7	22.5	25.5	23.7	23.9
1985	4	2	31.2	23.6	7.6	24.8	30.2	26.4	27	23.8	26	25	24.9	92	72	89	84	28.8	30.8	30.7	30.1	23.4	24.5	24.5	24.2
1985	4	3	33.2	23.8	9.4	25.4	32.2	28.4	28.6	24	26	25.2	25.1	89	61	77	76	28.9	29.5	29.9	29.4	23.5	23.8	24	23.8
1985	4	4	32.8	23.2	9.6	24.4	31.6	27.6	27.8	23.6	27.4	26	25.7	94	73	88	85	28.6	33.7	32.5	31.6	23.3	26	25.5	24.9
1985	4	5	34.4	22.8	11.6	24	33.6	29	28.9	23.4	28.6	27	26.3	95	69	86	83	28.4	35.8	34.3	32.8	23.2	27.1	26.4	25.5
1985	4	6	34.4	21.6	12.8	23	33.2	29.6	28.9	22.4	28	27.6	26	95	68	86	83	26.7	34.3	35.6	32.2	22.2	26.4	27	25.2
1985	4	7	35	21.6	13.4	24	33	30	29.3	23	27.6	27.2	25.9	92	66	81	80	27.4	33.3	34.2	31.6	22.6	25.9	26.3	24.9
1985	4	8	34.8	22.6	12.2	23.8	33.4	30	29.3	23.4	28	25.6	25.7	97	66	70	78	28.5	34.2	29.9	30.9	23.2	26.3	24	24.5
1985	4	9	32.8	23.4	9.4	25	32	27.8	28.1	23.6	26.6	25.2	25.1	89	66	81	79	28.2	31.2	30.3	29.9	23.1	24.8	24.3	24
1985	4	10	34	22	12	22.4	32.2	29.4	28.4	22	27	26.2	25.1	97	67	78	80	26.2	32.2	31.9	30.1	21.8	25.3	25.1	24.1
1985	4	11	34.4	22	12.4	23.6	26.729	29.2	23.1516	23	21.6042	27.4	19.4164	95	49.9813	87	56.7076	27.7	25.3103	35.3	23.1193	22.8	19.9426	26.8	18.4807
1985	4	12	35.4	22.2	13.2	24	34.6	30	29.6	23.4	28.4	26.6	26.1	95	63	77	78	28.4	34.5	32.5	31.8	23.2	26.5	25.5	25
1985	4	13	34.2	22.4	11.8	24.6	33	29	28.9	23.4	27	25.6	25.3	90	63	76	77	28	31.6	30.5	30.1	22.9	25	24.4	24.1
1985	4	14	34.4	22.4	12	24.2	33.2	29	28.9	23.2	27	25	25.1	92	62	72	75	27.8	31.5	29	29.4	22.8	24.9	23.5	23.8
1985	4	15	34	22.4	11.6	23.8	33	29.2	28.8	23	27.8	26.4	25.7	93	67	80	80	27.5	33.9	32.5	31.3	22.7	26.1	25.5	24.8
1985	4	16	34.8	21.8	13	23.6	34.2	28	28.5	23	28.2	25.6	25.6	95	64	83	80	27.7	34.2	31.2	31	22.8	26.3	24.8	24.6
1985	4	17	34.4	21.6	12.8	24.4	26.8065	23.6065	23.0645	23.4	20.6252	21.2246	18.6073	92	49.2487	64.6327	57.1738	28.1	25.0406	25.64	23.1525	23	19.796	20.3888	18.5174
1985	4	18	27.6032	24	3.60323	22.2645	33.4	28.6	22.7496	20.5186	27.2	25.4	19.1285	76.9199	62	77	56.612	24.8708	31.9	30.3	22.7273	20.2023	25.1	24.3	18.1901
1985	4	19	34.9	22.4	12.5	24.2	33.4	29.6	29.2	23.4	27.6	26	25.7	94	64	75	78	28.2	33	31.2	30.8	23.1	25.7	24.8	24.5
1985	4	20	34	23.4	10.6	24.8	32.2	28.6	28.5	23.6	26.8	24	24.8	91	66	68	75	28.3	31.6	26.8	28.9	23.1	25	22.2	23.4
1985	4	21	32.6	23	9.6	24.2	31.2	26.6	27.2	23.4	26.6	25	25	94	70	88	84	28.2	31.7	30.6	30.2	23.1	25	24.4	24.2
1985	4	22	32.8	24	8.8	25.4	31.2	26	27.1	24.2	26.8	23.8	24.9	91	71	83	82	29.4	32.3	28	29.9	23.8	25.3	23	24
1985	4	23	33.2	22.4	10.8	24.2	32.2	28	28.1	23.4	26.6	25.8	25.3	94	65	84	81	28.2	31.1	31.7	30.4	23.1	24.7	25	24.3
1985	4	24	34.4	22	12.4	26.2	32.4	28.4	28.9	24.4	26.2	26.6	25.7	86	61	87	78	29.3	29.9	33.6	30.9	23.7	24	26	24.6
1985	4	25	35.2	24.4	10.8	25.4	34.4	27	28.5	24.6	27.4	25.2	25.7	94	59	87	80	30.4	31.8	30.8	31	24.3	25.1	24.6	24.7
1985	4	26	34	21.8	12.2	22.6	32.8	26.2	27	22	27	24.6	24.5	95	64	88	82	26	31.8	29.8	29.2	21.8	25.1	24	23.6
1985	4	27	34	19.6	14.4	22.2	32.6	26.4	26.9	21.2	27.2	24.8	24.4	92	66	88	82	24.5	32.5	30.2	29.1	20.8	25.4	24.2	23.5
1985	4	28	33.4	21.2	12.2	23.6	32.6	28.2	28.1	21.6	26.8	25	24.5	84	64	77	75	24.5	31.4	29.5	28.4	20.7	24.8	23.8	23.1
1985	4	29	33.6	21	12.6	24.4	31.6	28.6	28.3	23.2	26.6	25	24.9	90	68	75	78	27.6	31.5	29.3	29.5	22.7	24.9	23.7	23.8
1985	4	30	34	22.2	11.8	25	33.4	28.6	28.9	23.2	26.8	25.4	25.1	86	60	77	74	27.2	30.8	30.3	29.4	22.5	24.6	24.3	23.8
1985	5	1	35	23.8	11.2	25.2	34.2	30	29.9	24	27.8	25.6	25.8	91	62	70	74	29	33.1	29.9	30.7	23.5	25.7	24	24.4
1985	5	2	34.2	22.6	11.6	24.4	33.6	28.4	28.7	23.6	27.4	25	25.3	94	62	76	77	28.6	32.4	29.4	30.1	23.3	25.4	23.8	24.1
1985	5	3	35.2	22.4	12.8	24.8	34.2	30.8	30.1	24	27.8	26	25.9	94	62	68	75	29.3	33.1	30.4	30.9	23.7	25.7	24.3	24.6
1985	5	4	29.1806	23.6	5.58065	25.4	23.6	24	24.3	24.2	23.4	23.6	23.7	91	98	97	95	29.4	28.6	28.8	29	23.8	23.3	23.4	23.5
1985	5	5	32.4	23.4	9	24.2	31.4	27.8	27.8	23.8	26.6	25.8	25.4	97	69	85	84	29.2	31.6	31.9	30.9	23.6	25	25.1	24.6
1985	5	6	34.6	23	11.6	24.6	33.8	28.6	28.9	24.2	27.6	25.4	25.7	97	62	77	79	29.9	32.8	30.3	31	24.1	25.6	24.3	24.6
1985	5	7	31.4	22.4	9	25.6	30.6	27.4	27.8	24	27.4	26	25.8	88	78	90	85	28.8	34.3	32.7	31.9	23.4	26.4	25.5	25.1
1985	5	8	31.6	24	7.6	25	30.4	24.6	26.1	24.4	26.4	23.8	24.9	95	73	94	87	30.1	31.7	28.9	30.3	24.2	25	23.5	24.2
1985	5	9	28.4	23.4	5	24.2	27.4	26	25.9	23.6	25.4	25.2	24.7	95	85	94	91	28.7	31.1	31.5	30.4	23.4	24.7	24.9	24.3
1985	5	10	34.6	23	11.6	25.8	32.2	29.8	29.4	24.8	22.3234	25.4	18.7571	92	56.7742	70	59.7045	30.6	26.5757	29.5	23.7919	24.4	20.8716	23.8	18.867
1985	5	11	31.8	24	7.8	25	28.8	27.2	27	24.4	25.4	25.2	25	95	76	85	86	30.1	30.2	30.7	30.3	24.2	24.2	24.5	24.3
1985	5	12	29	23	6	24.2	27.8	25.6	25.8	23.8	25.8	25	24.9	97	85	95	92	29.2	31.9	31.3	30.8	23.6	25.1	24.8	24.5
1985	5	13	31.4	23	8.4	25	30.2	26.6	27.1	24	25.4	25.2	24.9	92	68	89	83	29.2	29.2	31.1	29.8	23.6	23.7	24.7	24
1985	5	14	34.6	23.8	10.8	23.4387	26.2645	29	22.6323	21.0114	21.7307	26.8	17.8747	80.7159	50.9802	84	54.6098	25.7698	24.9806	33.8	21.8006	20.7284	19.4764	26.1	17.2587
1985	5	15	33.4	23.2	10.2	24.6	31.6	28	28	23.6	27.2	26.6	25.8	92	71	90	84	28.4	33.1	33.9	31.8	23.2	25.8	26.1	25
1985	5	16	34.2	24.4	9.8	26	33.6	24.6	27.2	25.4	27	24	25.5	95	60	95	84	32	31.2	29.4	30.9	25.2	24.8	23.8	24.6
1985	5	17	27.6	24.2	3.4	25.6	27	24	25.1	24.4	24.8	23.6	24.3	91	84	97	90	29.7	29.8	28.8	29.5	24	24	23.4	23.8
1985	5	18	32.2	22.2	10	24.2	31	24.6	26.1	23.2	26.6	24	24.6	92	71	95	86	27.8	31.9	29.4	29.7	22.8	25.1	23.8	23.9
1985	5	19	33	23.2	9.8	24.8	32	26.2	27.3	24	26.2	25	25.1	94	63	91	83	29.3	30.1	30.9	30.1	23.7	24.2	24.6	24.1
1985	5	20	34.6	21.6	13	25	32.8	28.4	28.6	23.6	27.4	26.4	25.8	89	66	86	80	28.2	32.9	33.1	31.4	23.1	25.6	25.7	24.8
1985	5	21	33.8	23.2	10.6	24.8	33	26	27.5	24.2	27.6	25	25.6	95	66	92	85	29.8	33.3	31	31.4	24	25.9	24.6	24.8
1985	5	22	32.8	23	9.8	24.2	32.2	28.8	28.5	23.8	28	26	25.9	97	73	80	83	29.2	35	31.7	32	23.6	26.7	25	25.1
1985	5	23	33.2	21.8	11.4	23.4	32.2	29.6	28.7	22.6	26.8	26.4	25.3	93	66	78	79	26.9	31.6	32.3	30.3	22.3	25	25.3	24.2
1985	5	24	34.2	23	11.2	25.2	33.2	26.6	27.9	24.4	27.4	25.8	25.9	94	64	94	84	30	32.6	32.7	31.8	24.1	25.5	25.5	25
1985	5	25	34.2	24.2	10	25.8	33.2	24.4	27	25.4	27.4	24	25.6	97	64	97	86	32.2	32.6	29.6	31.4	25.3	25.5	23.9	24.9
1985	5	26	33.4	22.2	11.2	23.8	32.4	26.2	27.2	22.8	27.2	25.8	25.3	92	67	97	85	27.1	32.6	32.9	30.9	22.4	25.5	25.7	24.5
1985	5	27	33.6	18.8194	14.7806	26	27	27.2	26.9	25.6	25.2	26.6	25.8	97	87	95	93	32.5	30.8	34.4	32.6	25.5	24.6	26.4	25.5
1985	5	28	35	22	13	24	33.6	29.4	29.1	23.4	27.8	27.6	26.3	95	64	87	82	28.4	33.5	35.7	32.5	23.2	25.9	27	25.4
1985	5	29	32.6	24.6	8	26.2	31.6	27.2	28.1	25.2	24.1881	26.6	21.9105	92	62.1353	95	68.7617	31.4	28.9898	34.4	26.5424	24.8	22.703	26.4	21.128
1985	5	30	34.2	23	11.2	25	32.8	29.6	29.3	23.8	27.8	27.6	26.4	91	68	86	82	28.7	34	35.6	32.8	23.3	26.2	27	25.5
1985	5	31	27.0516	24.8	2.25161	26.2	28	27.4	27.3	25.8	24.4	25	25.1	97	75	82	85	32.9	28.2	30.1	30.4	25.7	23	24.1	24.3
1985	6	1	32.4	23.8	8.6	24.8	32	23.6	26	24.4	27.8	23.2	25.1	97	73	97	89	30.3	34.5	28.2	31	24.3	26.5	23	24.6
1985	6	2	31.2	22.8	8.4	24	30.8	23.8	25.6	23.8	26.6	23.4	24.6	98	72	97	89	29.3	32	28.5	29.9	23.7	25.2	23.2	24.1
1985	6	3	28.6	22.6	6	23.6	28	26	25.9	23.4	25.6	25.4	24.8	98	83	95	92	28.6	31.2	32	30.6	23.3	24.8	25.2	24.4
1985	6	4	30.2	22.2	8	23.8	23.6839	27	20.3355	23.4	21.5709	26	20.1091	97	52.3122	92	59.6379	28.5	24.7509	32.9	23.2458	23.2	19.3698	25.7	18.524
1985	6	5	33	22	11	24.2	32.2	26	27.1	23.2	27.4	24.8	25.1	92	69	91	84	27.8	33.3	30.5	30.5	22.8	25.8	24.4	24.3
1985	6	6	32.2	22.8	9.4	24.6	31.2	26.2	27.1	23.6	25.6	25	24.7	92	64	91	82	28.4	29.1	30.9	29.5	23.2	23.6	24.6	23.8
1985	6	7	31.2	24.2	7	25.2	30.4	26.6	27.2	24.4	26	25.2	25.2	94	71	89	85	30	30.7	31.1	30.6	24.1	24.5	24.7	24.4
1985	6	8	26.5323	24	2.53226	25.4	32.8	28.6	28.9	25	27.4	25.4	25.9	97	66	77	80	31.4	32.9	30.3	31.5	24.9	25.6	24.3	24.9
1985	6	9	32.2	23.2	9	24.6	31	26.8	27.3	23.4	27.2	26.2	25.6	90	75	95	87	28	33.5	33.6	31.7	22.9	26	26	25
1985	6	10	30.2	24	6.2	25	29.2	27	27	24.4	26	25.6	25.3	95	78	89	87	30.1	31.5	31.9	31.2	24.2	24.9	25.1	24.7
1985	6	11	34.2	23.4	10.8	24.6	25.6774	26.6	22.1903	24	26.4	24.8	25.1	95	56.4745	86	63.667	29.4	26.8021	30.1	24.6044	23.8	20.9948	24.1	19.5463
1985	6	12	34	22.2	11.8	24	31	23.6	25.5	23.2	27	23	24.4	94	73	95	87	27.9	33	27.7	29.5	22.9	25.7	22.8	23.8
1985	6	13	32.2	20.8	11.4	22.8	31.4	27.8	27.4	22.4	26	26.2	24.9	97	65	88	83	26.8	30	32.9	29.9	22.2	24.1	25.7	24
1985	6	14	32.8	22	10.8	24	31.8	27.2	27.5	22.8	26.8	25.6	25.1	90	68	88	82	26.9	31.9	31.7	30.2	22.3	25.1	25	24.2
1985	6	15	35.2	21.8	13.4	24	34.4	26.2	27.7	23.4	28	24.2	25.2	95	62	85	81	28.4	33.5	28.9	30.2	23.2	26	23.4	24.2
1985	6	16	34.6	22.8	11.8	24.8	34.4	28.8	29.2	24	27.4	26.4	25.9	94	59	83	78	29.3	31.8	32.8	31.3	23.7	25.1	25.6	24.8
1985	6	17	35.2	22.4	12.8	25.4	33	28.6	28.9	24	27.8	26.6	26.1	89	67	86	81	28.9	33.9	33.5	32.1	23.5	26.1	25.9	25.2
1985	6	18	34.8	22.8	12	24.2	34	26	27.5	23.8	28.2	23.8	25.3	97	65	83	82	29.2	34.4	28	30.5	23.6	26.4	23	24.3
1985	6	19	35	22.4	12.6	24	33	29.6	29	23.6	27.6	25.4	25.5	97	66	71	78	28.8	33.3	29.6	30.6	23.4	25.9	23.9	24.4
1985	6	20	35.6	23.8	11.8	24.6	34.4	29.6	29.6	24.2	18.4513	26.6	15.4746	97	50.3905	79	51.9029	29.9	22.4214	32.8	19.8365	24.1	17.482	25.6	15.8115
1985	6	21	35	23.2	11.8	25.2	24.7419	29.2	21.4097	24.8	22.1636	26.4	20.7646	97	56.0964	80	64.4146	31	26.4052	32.5	25.0303	24.7	20.7337	25.5	19.974
1985	6	22	35.4	23.4	12	27.2	34.2	27.8	29.3	25	29.2	26.2	26.8	84	69	88	80	30.2	37.2	32.9	33.4	24.2	27.7	25.7	25.9
1985	6	23	36.6	22.2	14.4	24.4	35.6	26.2	28.1	23.4	28.2	24	25.2	92	57	83	78	28.1	33.3	28.4	29.9	23	25.8	23.2	24
1985	6	24	34.6	21.4	13.2	23	33	28.6	28.3	22.6	27.4	26.8	25.6	97	65	87	83	27.1	32.8	34	31.3	22.4	25.6	26.2	24.7
1985	6	25	34.2	23.2	11	24	32.2	29.2	28.7	23.8	21.471	26.6	20.2223	98	57.9396	82	64.5661	29.3	26.0795	33.1	24.7143	23.7	20.3122	25.7	19.5896
1985	6	26	33.2	23.4	9.8	25.6	32.4	28.2	28.6	24.2	27.4	26.4	26	89	68	87	81	29.3	33.2	33.2	31.9	23.7	25.8	25.8	25.1
1985	6	27	35.4	23.2	12.2	25	34	29.4	29.5	24.8	28.4	27	26.7	98	66	83	82	31.2	34.9	34	33.4	24.7	26.7	26.2	25.9
1985	6	28	34.8	24.4	10.4	26	32.4	25.2	27.2	25	27.4	24.2	25.5	92	68	92	84	31	33.2	29.5	31.2	24.6	25.8	23.8	24.7
1985	6	29	33.2	21	12.2	23.6	31.6	26.4	27	23.2	27.4	25.8	25.5	97	73	95	88	28.2	33.7	32.8	31.5	23	26	25.6	24.9
1985	6	30	33.8	23	10.8	25.4	32	27.6	28.1	24.2	26.8	26	25.7	91	67	88	82	29.4	31.8	32.5	31.2	23.8	25.1	25.5	24.8
1985	7	1	34.2	22.6	11.6	24.2	33.4	28.2	28.5	23.8	27.6	26.4	25.9	97	64	87	83	29.2	33	33.2	31.8	23.6	25.7	25.8	25.1
1985	7	2	34.2	22.6	11.6	24	32.6	27	27.6	23.6	27.6	24.4	25.2	97	68	81	82	28.8	33.6	28.8	30.4	23.4	26	23.4	24.3
1985	7	3	34.2	22.4	11.8	24.2	33.2	28	28.4	23.2	27.6	26	25.6	92	65	85	81	27.8	33.2	32.3	31.1	22.8	25.8	25.3	24.6
1985	7	4	35	22.4	12.6	24.8	34	24.6	27	24	27	23.8	24.9	94	58	94	82	29.3	31	28.9	29.7	23.7	24.6	23.5	23.9
1985	7	5	33.4	22.2	11.2	24	31.4	28	27.9	23.6	27.6	26.2	25.8	97	75	87	86	28.8	34.4	32.8	32	23.4	26.4	25.6	25.1
1985	7	6	34.4	21.2	13.2	23	33.2	29.2	28.7	22.6	27	26	25.2	97	62	78	79	27.1	31.5	31.5	30	22.4	24.9	24.9	24.1
1985	7	7	35	22.4	12.6	23.2	33.2	28.6	28.4	22.8	26.4	26.4	25.2	97	59	84	80	27.5	29.9	32.9	30.1	22.6	24	25.7	24.1
1985	7	8	31.8	23.2	8.6	24.2	30.4	24.2	25.8	23.2	26	23.6	24.3	92	71	95	86	27.8	30.7	28.7	29	22.8	24.5	23.4	23.5
1985	7	9	31.8	22.6	9.2	23.6	31.2	23.4	25.4	23.2	26.8	23	24.3	97	71	97	88	28.2	32.3	27.8	29.4	23	25.3	22.8	23.7
1985	7	10	32.6	21.4	11.2	23.2	31.6	27.4	27.4	22.4	27	24.2	24.5	93	70	77	80	26.5	32.6	28.1	29.1	22.1	25.5	23	23.5
1985	7	11	32.8	21.8	11	22.6	32.2	27.6	27.5	22.2	27.8	26.4	25.5	97	72	91	86	26.5	34.4	33.6	31.5	22	26.4	26	24.8
1985	7	12	34	21.6	12.4	23.2	33.4	25.2	26.8	22.8	27.6	24	24.8	97	64	91	84	27.5	33	29	29.8	22.6	25.7	23.5	24
1985	7	13	33.4	20.4	13	21.8	32.2	28.4	27.7	21.4	25.8	25.4	24.2	97	60	79	78	25.2	28.9	30.4	28.2	21.2	23.5	24.3	23
1985	7	14	33.4	21.4	12	25	25.4645	27.2	21.1903	24.4	23.8341	25.6	21.5071	95	60.8055	88	67.9206	30.1	28.251	31.7	25.9033	24.2	22.2529	25	20.6959
1985	7	15	31.4	20.6	10.8	23	31.2	26.4	26.8	21.6	26.8	24.6	24.3	89	71	86	82	24.9	32.3	29.7	29	21	25.3	23.9	23.4
1985	7	16	33.4	23	10.4	25.4	32.2	24	26.4	23.2	26	23.6	24.3	83	61	97	80	27	29.5	28.8	28.4	22.3	23.8	23.4	23.2
1985	7	17	33	20	13	21	32	27.2	26.9	20.6	26	26	24.2	96	62	91	83	24	29.6	32.8	28.8	20.4	23.9	25.6	23.3
1985	7	18	31.4	21.2	10.2	22	30.4	27.4	26.8	21.4	26.2	25.6	24.4	95	72	87	84	25.1	31.2	31.6	29.3	21.1	24.8	25	23.6
1985	7	19	34.4	20.8	13.6	22.8	33.8	27.6	28	22.4	27	26.4	25.3	97	59	91	82	26.8	31.1	33.6	30.5	22.2	24.7	26	24.3
1985	7	20	31.2	21.8	9.4	23.8	30.6	24.4	25.8	23.4	27.4	24	24.9	97	78	97	91	28.5	34.3	29.6	30.8	23.2	26.4	23.9	24.5
1985	7	21	33.8	22.2	11.6	23.6	30	23.6	25.2	23	26.6	23.2	24.3	95	77	97	90	27.7	32.5	28.2	29.5	22.8	25.5	23	23.8
1985	7	22	32.4	19.8	12.6	21.2	30.6	27.4	26.6	21	25.6	25.4	24	98	67	85	84	24.7	29.5	31.1	28.4	20.9	23.8	24.7	23.1
1985	7	23	34.2	21	13.2	23.6	33.2	24.4	26.4	23	27	24	24.7	95	62	97	85	27.7	31.5	29.6	29.6	22.8	24.9	23.9	23.8
1985	7	24	31	21.6	9.4	22.6	29	25.4	25.6	22.4	25	23.7985	18.4508	98	72	75.6878	59.3382	26.9	29	29.1663	23.2058	22.3	23.5	23.0427	18.5174
1985	7	25	30.4	22.2	8.2	23.4	30.2	25	25.9	22.8	26.6	24.6	24.7	95	76	97	89	27.3	32.4	30.6	30.1	22.6	25.4	24.5	24.1
1985	7	26	30.4	21.4	9	22	29.8	25.8	25.8	21.8	26.2	25.2	24.4	98	75	95	90	26	31.6	31.6	29.7	21.7	25	25	23.9
1985	7	27	31	21.6	9.4	22.8	28.4	26.2	25.9	22.2	26	24.6	24.3	95	83	88	89	26.3	32	29.8	29.4	22	25.2	24	23.7
1985	7	28	33	22.4	10.6	24.4	32	28.6	28.4	24	26.6	27	25.9	97	66	88	84	29.6	31.2	34.6	31.8	23.9	24.8	26.5	25
1985	7	29	33.6	22.8	10.8	24	32.4	22.6	25.4	23.6	22.39	22	19.0868	97	56.5744	95	60.3371	28.8	26.6955	26	22.9994	23.4	20.9349	21.8	18.4008
1985	7	30	32.2	22.4	9.8	23.6	30.4	27.6	27.3	23.2	26.2	26.2	25.2	97	72	90	86	28.2	31.2	33.1	30.8	23	24.8	25.7	24.5
1985	7	31	32.6	22.8	9.8	23.6	31.6	27	27.3	23.2	22.3967	25	20.0624	97	58.4391	85	64.3663	28.2	27.0085	30.3	24.3879	23	21.098	24.3	19.4298
1985	8	1	31.6	23.6	8	24.6	31	27.4	27.6	23.8	26.6	26.2	25.5	94	71	91	85	28.9	31.9	33.2	31.3	23.5	25.1	25.8	24.8
1985	8	2	32.8	22.2	10.6	22.8	24.6194	24.2	21.329	22.4	19.7328	23.2	17.7781	97	50.4475	92	57.4069	26.8	23.662	27.8	21.5542	22.2	18.5007	22.8	17.1155
1985	8	3	33.4	20.8	12.6	22.8	32.4	26	26.8	22	27.2	24.5	24.6	93	67	88	83	25.9	32.6	29.7	29.4	21.7	25.5	23.9	23.7
1985	8	4	32.4	21.2	11.2	24	31.6	27	27.4	23.2	22.3168	25.4	20.1224	94	55.5088	88	68.0624	27.9	26.6955	31.4	25.3336	22.9	20.9382	24.8	20.1923
1985	8	5	33	22.4	10.6	23.4	32.6	25.2	26.6	22.6	27.8	24.6	25	93	69	95	86	26.9	34.1	30.5	30.5	22.3	26.3	24.4	24.3
1985	8	6	31.8	22.2	9.6	23.6	30.6	24.4	25.8	23.2	27	24	24.7	97	76	97	90	28.2	33.2	29.6	30.3	23	25.8	23.9	24.2
1985	8	7	31.4	21.6	9.8	23.2	30.2	27.2	27	23	26.8	26.2	25.3	98	77	92	89	27.9	33	33.3	31.4	22.9	25.7	25.9	24.8
1985	8	8	30.8	22.4	8.4	23.8	29.8	26.4	26.6	23.4	26	25.4	24.9	97	74	92	88	28.5	31.1	31.8	30.4	23.2	24.7	25.1	24.3
1985	8	9	29.4	23.4	6	24.8	23.4	23.8	23.9	24.4	23.2	23.4	23.7	97	98	97	97	30.3	28.3	28.5	29	24.3	23.1	23.2	23.5
1985	8	10	31.2	22.4	8.8	24.2	30	23.2	25.2	23.2	26	22.8	24	92	73	97	87	27.8	30.9	27.5	28.7	22.8	24.6	22.6	23.4
1985	8	11	31.2	21.4	9.8	22.4	29.8	27	26.5	22	26	26	24.7	97	74	92	88	26.2	31.1	32.9	30.1	21.8	24.7	25.7	24.1
1985	8	12	32.6	20.6	12	23	31.4	27.4	27.3	22.4	26.6	26	25	95	69	90	84	26.7	31.6	32.7	30.3	22.2	25	25.5	24.2
1985	8	13	33.6	23	10.6	23.6	25.9935	28.4	20.3355	23.2	22.5099	26.4	19.8503	97	55.9084	86	65.5833	28.2	26.852	33.1	23.975	23	20.9948	25.7	19.125
1985	8	14	31.6	23.2	8.4	25	31.4	27.2	27.7	24.4	27	25.8	25.7	95	71	90	85	30.1	32.7	32.3	31.7	24.2	25.5	25.3	25
1985	8	15	31	24.2	6.8	25.2	28.4	27.4	27.1	24.8	27.6	26.4	26.3	97	94	92	94	31	36.4	33.7	33.7	24.7	27.4	26.1	26
1985	8	16	32	22.8	9.2	23.4	26.8065	26	21.3	23	22.5432	25.4	19.3698	97	57.2071	95	63.3007	27.8	27.0884	32	23.4989	22.8	21.148	25.2	18.6672
1985	8	17	33.4	22	11.4	23.6	32.8	26.2	27.2	23	21.7374	25	20.0624	95	54.077	91	65.9313	27.7	26.0928	30.9	24.2181	22.8	20.3555	24.6	19.3299
1985	8	18	31.6	22.2	9.4	24	30.2	23.4	25.3	23.4	26.2	23	24.2	95	73	97	88	28.4	31.3	27.8	29.2	23.2	24.8	22.8	23.6
1985	8	19	31	21.8	9.2	23	30.2	26.4	26.5	22.4	26.6	25.6	24.9	95	76	94	88	26.7	32.4	32.3	30.5	22.2	25.4	25.3	24.3
1985	8	20	31.8	22.4	9.4	23.2	30.4	25.4	26.1	23	26.6	23.8	24.5	98	74	88	87	27.9	32.3	28.4	29.5	22.9	25.3	23.2	23.8
1985	8	21	31.4	21.4	10	22.2	31	26.2	26.4	21.6	25.8	25.6	24.3	95	66	95	85	25.4	29.7	32.4	29.2	21.3	24	25.4	23.6
1985	8	22	32.4	20.8	11.6	22.8	30.6	27.6	27.1	22.4	26.6	26.4	25.1	97	73	91	87	26.8	32.1	33.6	30.9	22.2	25.3	26	24.5
1985	8	23	33	21.8	11.2	22.6	32.6	26.2	26.9	22.2	21.4177	24.8	18.5607	97	52.3788	89	62.8012	26.5	25.2137	30.4	23.4289	22	19.9059	24.3	18.6706
1985	8	24	34	20.6	13.4	21.6	23.8903	27.4	19.2968	21.2	21.5043	25.4	19.0568	97	49.4152	85	57.9396	24.9	23.8219	31.1	21.0614	21	18.6106	24.7	16.8291
1985	8	25	31.8	20.4	11.4	24	30.4	27	27.1	22.6	27.2	22.7563	20.1257	89	78	78.8179	66.1977	26.5	33.9	28.0608	24.3879	22	26.2	22.2069	19.4264
1985	8	26	30.2	23.2	7	24.4	29	25.8	26.3	23.6	26	22.6631	21.724	94	79	79.2508	68.9615	28.6	31.6	27.9109	25.2271	23.3	25	22.1403	20.149
1985	8	27	33	22	11	24	31.6	27	27.4	23.4	27	25.6	25.3	95	70	89	85	28.4	32.6	31.9	30.9	23.2	25.5	25.1	24.6
1985	8	28	32.2	22	10.2	23	31.2	24.8	26	22.6	27.6	22.4033	20.8783	97	76	80.5494	65.3652	27.1	34.5	27.5813	24.1748	22.4	26.5	21.9405	19.3032
1985	8	29	32.6	22.4	10.2	24	27.4	25.4	25.5	23	25.2	24.8	24.3	92	84	95	90	27.4	30.6	30.9	29.6	22.6	24.4	24.6	23.9
1985	8	30	31	20.8	10.2	23.4	26.4	25.8	25.3	21.8	24.8	25.4	24	87	88	97	91	25	30.2	32.2	29.1	21.1	24.2	25.3	23.5
1985	8	31	33.2	21.2	12	23.4	32.2	26	26.9	23.2	27.2	25.6	25.3	98	68	97	88	28.3	32.7	32.5	31.2	23.1	25.6	25.5	24.7
1985	9	1	34.6	20.6	14	22.8	34	27	27.7	22.4	28.8	25.6	25.6	97	68	89	85	26.8	36.1	31.9	31.6	22.2	27.2	25.1	24.9
1985	9	2	33	21.2	11.8	23	32.2	27.2	27.4	22.2	27	25.6	24.9	93	67	88	83	26.2	32.2	31.7	30	21.9	25.3	25	24.1
1985	9	3	31.6	21.8	9.8	24.2	31	26	26.8	23.2	27.2	22.2235	21.6042	92	75	80.4162	69.0614	27.8	33.5	27.2117	26.0229	22.8	26	21.744	20.825
1985	9	4	31.2	21.4	9.8	24.4	30	26.4	26.8	23.2	26.6	26	25.3	90	77	97	88	27.6	32.5	33.3	31.2	22.7	25.5	25.9	24.7
1985	9	5	33.6	22	11.6	23.6	32.6	26	27	23	27.6	25	25.2	95	68	92	85	27.7	33.6	31	30.8	22.8	26	24.6	24.5
1985	9	6	31.8	21.4	10.4	23.4	31	28	27.6	22.6	26.8	26.2	25.2	93	72	87	84	26.9	32.4	32.8	30.7	22.3	25.4	25.6	24.4
1985	9	7	28.2	22.2	6	22.6	25.7065	21.9871	21.6874	22.4	21.5908	23.2158	19.809	98	55.1759	82.9802	67.7832	26.9	25.923	28.477	23.9028	22.3	20.2656	22.6964	19.1044
1985	9	8	32.2	21.8	10.4	23.6	31.4	24.8	26.1	22.8	27.2	24.4	24.8	93	72	97	88	27.2	33.3	30.3	30.2	22.5	25.8	24.3	24.2
1985	9	9	31.6	23.4	8.2	24.8	30.6	24.2	26	23.6	26	23.6	24.4	91	70	95	85	28.3	30.5	28.7	29.2	23.1	24.4	23.4	23.6
1985	9	10	31.8	22.8	9	23.4	31	23.8	25.5	23.2	26.4	23.2025	21.6441	98	70	83.9792	73.4568	28.3	31.3	28.5569	26.1128	23.1	24.8	22.7496	20.8683
1985	9	11	33.2	22	11.2	23.4	32	25	26.4	22.6	26.6	24.2	24.5	93	66	94	84	26.9	31.2	29.7	29.2	22.3	24.8	23.9	23.6
1985	9	12	32.8	21.4	11.4	24.2	32.2	25.6	26.9	23	28	24.4	25.1	90	73	91	85	27.3	35	29.7	30.7	22.5	26.7	24	24.4
1985	9	13	31.6	22.2	9.4	23.4	30.6	25.8	26.4	22.8	25.8	25.2	24.6	95	68	95	86	27.3	30	31.6	29.7	22.6	24.1	25	23.9
1985	9	14	32.4	23.4	9	24	31	24.4	26	23.6	27.4	22.5299	18.4108	97	76	79.1842	62.768	28.8	34.1	27.6845	22.2735	23.4	26.2	21.9771	17.7615
1985	9	15	32.8	22.8	10	25.6	32	24.2	26.5	24	27	24	25	88	68	98	85	28.8	32.3	29.7	30.3	23.4	25.3	23.9	24.2
1985	9	16	32.6	22	10.6	24.2	32	25.6	26.9	23.4	27	25.2	25.2	94	68	97	86	28.2	32.3	31.8	30.8	23.1	25.3	25.1	24.5
1985	9	17	34.2	21.8	12.4	24.6	33.6	25	27	19.4331	27.4	24.4	20.8683	75.4547	62	95	68.3288	23.2458	32.4	30.1	24.1615	19.0368	25.4	24.2	19.3032
1985	9	18	34	22.2	11.8	23.6	32.4	25.6	26.8	23.4	27.2	25	25.2	98	67	95	87	28.6	32.6	31.3	30.8	23.3	25.5	24.8	24.5
1985	9	19	34	23	11	24.4	32.4	25	26.7	23.4	27	24.4	24.9	92	66	95	84	28.1	32	30.1	30.1	23	25.2	24.2	24.1
1985	9	20	33.6	22	11.6	23.6	33.2	23	25.7	22.8	28	22.6	24.5	93	68	97	86	27.2	34.3	27.1	29.6	22.5	26.4	22.4	23.8
1985	9	21	32.4	21.2	11.2	22	31.2	23.8	25.2	21.4	27	23.2	23.9	95	72	95	87	25.1	32.8	28	28.6	21.1	25.6	23	23.2
1985	9	22	33.4	21	12.4	24.4	32	25.8	27	22.4	27.2	23.8	24.5	84	69	85	79	25.7	32.9	28.1	28.9	21.6	25.6	23	23.4
1985	9	23	32.4	21	11.4	23.2	31.6	26.4	26.9	22.6	27.4	25.4	25.1	95	73	92	87	27	33.7	31.8	30.8	22.4	26	25.1	24.5
1985	9	24	33.2	22.2	11	23.4	32.6	27	27.5	23	27.4	26	25.5	97	67	92	85	27.8	33	32.9	31.3	22.8	25.7	25.7	24.7
1985	9	25	32.2	22.8	9.4	24.2	31.4	24.4	26.1	23	27.2	23.8	24.7	90	72	95	86	27.3	33.3	29.1	29.9	22.5	25.8	23.6	24
1985	9	26	29.6	23.2	6.4	24.8	28.8	22.8	24.8	24.4	25.2	22.6	24.1	97	75	98	90	30.3	29.6	27.3	29.1	24.3	23.9	22.5	23.6
1985	9	27	31	20.4	10.6	21.6	30	25.6	25.7	21.2	26	24.6	23.9	97	73	92	87	24.9	30.9	30.2	28.7	21	24.6	24.2	23.3
1985	9	28	31.4	20.2	11.2	23	30.4	23	24.9	22.2	26.2	22.8	23.7	93	72	98	88	26.2	31.2	27.6	28.3	21.9	24.8	22.7	23.1
1985	9	29	31	20.8	10.2	22.2	30.6	23.4	24.9	22	26.2	23	23.7	98	71	97	89	26.3	31.1	27.8	28.4	21.9	24.7	22.8	23.1
1985	9	30	33	20.2	12.8	22	31.8	26	26.5	21.4	27	23	23.8	95	69	78	81	25.1	32.4	26.1	27.9	21.1	25.4	21.8	22.8
1985	10	1	33	22.2	10.8	23.6	31.6	25.2	26.4	23.2	26.6	24.4	24.7	97	68	94	86	28.2	31.5	30	29.9	23	24.9	24.1	24
1985	10	2	31.6	20.0065	11.5935	23.4	30.2	24	25.4	21	26.2	23.6	23.6	81	73	97	84	23.3	31.3	28.8	27.8	19.9	24.8	23.4	22.7
1985	10	3	33.2	22.4	10.8	23.6	31.2	24.8	26.1	23.2	26.6	24.4	24.7	97	70	97	88	28.2	31.7	30.3	30.1	23	25	24.3	24.1
1985	10	4	32.4	22.4	10	24.4	27.6839	24.6	22.6677	23.6	23.369	23.4	20.6651	94	60.3039	90	66.3975	28.6	28.144	28	24.8408	23.3	21.9904	22.9	19.9326
1985	10	5	29.2	23.6	5.6	25.4	28.8	25	26	24.6	26.4	24.8	25.3	94	83	98	92	30.4	32.8	31.2	31.4	24.3	25.6	24.7	24.9
1985	10	6	32.6	22.6	10	24.6	31.6	25.6	26.9	23.4	26.6	24.4	24.8	90	68	91	83	28	31.5	29.7	29.7	22.9	24.9	24	23.9
1985	10	7	32.6	20.4	12.2	24	31	27	27.3	23.6	27	25.6	25.4	97	73	89	87	28.8	33	31.9	31.2	23.4	25.7	25.1	24.7
1985	10	8	33.6	21.2	12.4	23.4	32.8	28	28	22.6	26.4	26.2	25.1	93	61	87	80	26.9	30.1	32.8	29.9	22.3	24.2	25.6	24
1985	10	9	31	22.8	8.2	23.6	26	23.4	24.1	23.2	25.4	23	23.9	97	95	97	96	28.2	32	27.8	29.3	23	25.2	22.8	23.7
1985	10	10	31.6	22.6	9	25.4	31	27.6	27.9	23.6	27.8	26.4	25.9	86	78	91	85	27.9	35.2	33.6	32.2	22.9	26.8	26	25.2
1985	10	11	33.8	22.8	11	24.4	33	27.6	28.1	23.8	27.2	26.4	25.8	95	64	91	83	29.1	32.2	33.6	31.6	23.6	25.3	26	25
1985	10	12	34	23	11	24.8	32.6	27.4	28	23.6	21.5509	25.2	19.2633	91	56.2081	84	67.0302	28.3	25.9363	30.6	23.3523	23.1	20.2822	24.4	18.6273
1985	10	13	33.4	22	11.4	24.6	32.4	27	27.8	24	22.3767	25.8	20.0425	95	55.1426	91	66.3309	29.4	25.6533	32.4	23.3357	23.8	20.1124	25.4	18.6106
1985	10	14	33.6	22	11.6	24.6	32.8	24.2	26.5	23.6	27.6	24	25.1	92	67	98	86	28.4	33.4	29.7	30.5	23.2	25.9	23.9	24.4
1985	10	15	32.8	21.2	11.6	22.4	31.6	27.2	27.1	21.8	26.8	25.4	24.7	95	69	87	83	25.7	32	31.2	29.7	21.5	25.2	24.8	23.8
1985	10	16	33	22.2	10.8	23.4	32	27	27.4	23.2	26.8	25.6	25.2	98	67	89	85	28.3	31.8	31.9	30.6	23.1	25.1	25.1	24.4
1985	10	17	33	21.2	11.8	23.4	32.4	27.2	27.6	22.6	26.6	26	25.1	93	64	91	83	26.9	30.9	32.8	30.2	22.3	24.6	25.6	24.2
1985	10	18	33.2	21.4	11.8	24	32.2	27.8	28	23.2	26.2	25.2	24.9	94	62	81	79	27.9	30	30.3	29.4	22.9	24.1	24.3	23.8
1985	10	19	32.6	21	11.6	23.4	32.6	27	27.5	22.8	27.2	25	25	95	66	85	82	27.3	32.5	30.3	30	22.6	25.4	24.3	24.1
1985	10	20	31.6	22.8	8.8	24	29.6	22.6	24.7	23.4	26	22.2	23.9	95	75	97	89	28.4	31.2	26.5	28.7	23.2	24.8	22	23.3
1985	10	21	31	22	9	23	29.6	25.6	26	22.8	25.2	24.4	24.1	98	70	91	86	27.6	29.1	29.7	28.8	22.7	23.6	24	23.4
1985	10	22	32	22.4	9.6	23.6	30.4	26.2	26.6	22.8	25.6	24.8	24.4	93	68	89	84	27.2	29.6	30.4	29.1	22.5	23.9	24.3	23.6
1985	10	23	32.6	22.2	10.4	23.4	30.8	26	26.5	23.2	26	25.8	25	98	68	98	88	28.3	30.4	33.1	30.6	23.1	24.3	25.7	24.4
1985	10	24	31.2	22.2	9	24.4	29.4	25.4	26.1	23.8	25.8	23.6	24.4	95	75	86	85	29.1	30.8	27.9	29.3	23.6	24.5	22.9	23.7
1985	10	25	30	23	7	23.8	28.8	24.8	25.5	23.4	25.4	23.8	24.2	97	76	92	88	28.5	30.2	28.8	29.2	23.2	24.2	23.4	23.6
1985	10	26	31.4	22.6	8.8	24	30.8	24.2	25.8	23.4	26.2	23.6	24.4	95	70	95	87	28.4	30.9	28.7	29.3	23.2	24.6	23.4	23.7
1985	10	27	32.2	22.6	9.6	24.4	31.2	26.2	27	23.6	26	25.4	25	94	66	94	85	28.6	30.1	31.9	30.2	23.3	24.2	25.1	24.2
1985	10	28	30.6	22.8	7.8	23.8	28.4	24.6	25.4	23.2	26.2	24.2	24.5	95	84	97	92	28	32.5	29.9	30.2	23	25.5	24.1	24.2
1985	10	29	29.6	21.6	8	23.4	29.4	23.8	25.1	22.8	25.8	23.4	24	95	75	97	89	27.3	30.8	28.5	28.9	22.6	24.5	23.2	23.4
1985	10	30	29.2	21.8	7.4	23.4	28.2	23.2	24.5	23.2	24.6	22.4	23.4	98	75	93	89	28.3	28.5	26.5	27.8	23.1	23.3	22.1	22.8
1985	10	31	31	21.8	9.2	23.4	30.4	25	26	21	23.2	24	22.7	81	54	92	76	23.3	23.6	29.2	25.3	19.9	20.2	23.6	21.2
1985	11	1	31.4	22.2	9.2	23.8	31	24.4	25.9	22.6	24.6	23.4	23.5	90	59	92	81	26.6	26.7	28.1	27.1	22.1	22.1	23	22.4
1985	11	2	32	22.2	9.8	23.4	31	25.6	26.4	22	25.2	23.6	23.6	89	63	85	79	25.5	28.2	27.8	27.2	21.4	23.1	22.8	22.4
1985	11	3	31.2	20.6	10.6	23	30.8	26	26.5	21.2	25.4	24.8	23.8	85	65	91	80	24	28.8	30.5	27.8	20.4	23.4	24.4	22.7
1985	11	4	30.6	22.4	8.2	24.4	29.4	24.6	25.8	23	24.8	24	23.9	89	69	95	84	27.1	28.2	29.4	28.3	22.4	23.1	23.8	23.1
1985	11	5	32	22.8	9.2	24.6	30	23.8	25.5	23.6	25.6	23.4	24.2	92	70	97	86	28.4	29.9	28.5	28.9	23.2	24	23.2	23.5
1985	11	6	31.4	21.8	9.6	23	30	26	26.3	22.8	26	25.4	24.7	98	73	95	89	27.6	30.9	32	30.2	22.7	24.6	25.2	24.2
1985	11	7	32.2	22.4	9.8	24.2	31	25.6	26.6	23.6	26.6	24.8	25	95	71	94	87	28.7	31.9	30.8	30.4	23.4	25.1	24.5	24.3
1985	11	8	33.2	22.6	10.6	23.6	31.6	25.6	26.6	23.2	27.2	24.4	24.9	97	71	91	86	28.2	33.1	29.7	30.3	23	25.8	24	24.3
1985	11	9	32.2	21.4	10.8	23.2	31	26.4	26.8	22.8	26.8	25	24.9	97	72	89	86	27.5	32.4	30.7	30.2	22.6	25.4	24.5	24.2
1985	11	10	32.8	21.2	11.6	23.4	23.2839	26.4	20.0484	22.8	20.4653	23.2	18.3709	95	52.9448	76	64.6327	27.3	24.4146	26.3	23.3057	22.6	19.1967	21.9	18.594
1985	11	11	32.6	20.4	12.2	23.6	31.8	26.4	27	21.8	26.8	25	24.5	86	68	89	81	24.9	31.9	30.7	29.2	21	25.1	24.5	23.6
1985	11	12	32.8	21.6	11.2	24	32	26.2	27.1	23.2	26	25	24.7	94	62	91	82	27.9	29.6	30.9	29.5	22.9	23.9	24.6	23.8
1985	11	13	30.6	21.4	9.2	23.2	30	25	25.8	22.6	26.4	24.4	24.5	95	75	95	89	27	32	30.1	29.7	22.4	25.2	24.2	23.9
1985	11	14	31.6	21.6	10	23.4	30.4	25	26	23	26.4	23.6	24.3	97	73	89	86	27.8	31.7	28.2	29.2	22.8	25	23.1	23.6
1985	11	15	31.4	20.8	10.6	22.4	23.0355	25	19.7613	22	22.1702	24.2	19.6928	97	55.4422	94	64.2331	26.2	25.1172	29.7	22.5765	21.8	19.8393	23.9	18.1744
1985	11	16	30.6	21	9.6	23.2	30	25.2	25.9	22.4	26.2	24.4	24.3	93	74	94	87	26.5	31.5	30	29.3	22.1	24.9	24.1	23.7
1985	11	17	32.4	20.6	11.8	23	31.8	25.4	26.4	22.4	26.2	24.6	24.4	95	64	94	84	26.7	30.3	30.4	29.1	22.2	24.2	24.3	23.6
1985	11	18	32.4	21.2	11.2	22.6	32	26.2	26.8	22.2	26.4	25.4	24.7	97	65	94	85	26.5	30.7	31.9	29.7	22	24.5	25.1	23.9
1985	11	19	30.4	22.8	7.6	24	29.4	26.2	26.5	23.6	26.6	25.6	25.3	97	80	95	91	28.8	32.9	32.4	31.4	23.4	25.7	25.4	24.8
1985	11	20	33	22.8	10.2	24	32	25.4	26.7	23.2	26	25	24.7	94	62	97	84	27.9	29.6	31.4	29.6	22.9	23.9	24.9	23.9
1985	11	21	25.2613	21.2	4.06129	23.2	31.6	25.2	26.3	22.2	25.4	24.6	24.1	92	61	95	83	26.1	28.3	30.5	28.3	21.8	23.1	24.4	23.1
1985	11	22	32.4	21	11.4	23	31.8	25.2	26.3	22.6	26.4	24	24.3	97	66	91	84	27.1	30.8	29	29	22.4	24.5	23.5	23.5
1985	11	23	32.2	22	10.2	23.6	30.6	25.4	26.3	22.6	25.2	25	24.3	92	65	97	84	26.7	28.4	31.4	28.9	22.2	23.2	24.9	23.4
1985	11	24	31.6	21	10.6	22.6	30.8	26	26.4	22.2	25.4	25	24.2	97	65	92	85	26.5	28.8	31	28.8	22	23.4	24.6	23.4
1985	11	25	32	20.8	11.2	24	31.4	24.2	26	23	25.2	22.4	23.5	92	61	86	79	27.4	27.9	25.9	27.1	22.6	22.9	21.7	22.4
1985	11	26	32.4	22.4	10	23.2	31.4	24.8	26	22.6	24.4	23.6	23.5	95	56	91	81	27	25.9	28.3	27.1	22.4	21.7	23.1	22.4
1985	11	27	32.4	19.8	12.6	22.8	31.2	25	26	21.6	25	24	23.5	90	61	92	81	25	27.5	29.2	27.2	21.1	22.7	23.6	22.5
1985	11	28	33	19.8	13.2	21.2	32.6	25	26	20.8	25.4	23.8	23.3	97	56	91	81	24.3	27.6	28.7	26.9	20.6	22.7	23.3	22.2
1985	11	29	32.6	21.2	11.4	22.2	32	25.6	26.4	22	25.8	23.8	23.9	98	61	86	82	26.3	29.1	28.3	27.9	21.9	23.6	23.1	22.9
1985	11	30	32.4	21.6	10.8	23.4	32	26.8	27.3	22.6	26.2	25.2	24.7	93	63	88	82	26.9	30.1	31	29.3	22.3	24.2	24.6	23.7
1985	12	1	32.4	22.4	10	24	31	25	26.3	23.4	26	24.4	24.6	95	67	95	86	28.4	30.3	30.1	29.6	23.2	24.2	24.2	23.9
1985	12	2	31.4	22.6	8.8	23.6	30	25.6	26.2	23.2	25.2	25	24.5	97	68	95	87	28.2	28.8	31.3	29.4	23	23.4	24.8	23.8
1985	12	3	31.4	22.2	9.2	23	29.2	25.6	25.9	22.6	25	24.8	24.1	97	71	94	87	27.1	28.9	30.8	28.9	22.4	23.5	24.5	23.5
1985	12	4	31.2	23	8.2	24	30.2	24.8	26	23.6	25.6	24.2	24.5	97	69	95	87	28.8	29.7	29.8	29.5	23.4	24	24	23.8
1985	12	5	29.6	22.8	6.8	23.4	28.4	23.4	24.6	23.2	25	23	23.7	98	76	97	90	28.3	29.4	27.8	28.5	23.1	23.8	22.8	23.2
1985	12	6	29.4	22.8	6.6	23.6	29	24.6	25.5	23.4	25.4	24.2	24.3	98	75	97	90	28.6	30	29.9	29.5	23.3	24.1	24.1	23.8
1985	12	7	31.6	22.2	9.4	23.4	30.6	25.8	26.4	23	25.6	24.4	24.3	97	67	89	84	27.8	29.5	29.6	29	22.8	23.8	23.9	23.5
1985	12	8	32	22.2	9.8	24	31	26.6	27	23.4	25.4	25	24.6	95	64	88	82	28.4	28.7	30.6	29.2	23.2	23.4	24.4	23.7
1985	12	9	31.6	20.4	11.2	22	30.6	25.6	26	21.6	26.6	24.8	24.3	97	73	94	88	25.5	32.1	30.8	29.5	21.4	25.3	24.5	23.7
1985	12	10	31.6	20.4	11.2	23.2	31	26.8	27	21.8	26.6	25.2	24.5	89	71	88	83	25.2	31.9	31	29.3	21.2	25.1	24.6	23.7
1985	12	11	32.4	20.2	12.2	22.4	31.4	26	26.5	21.8	25.6	24.8	24.1	95	63	91	83	25.7	29	30.5	28.4	21.5	23.5	24.4	23.1
1985	12	12	32.4	20.4	12	23.2	32	26	26.8	22.4	26	25.2	24.5	93	62	94	83	26.5	29.6	31.5	29.2	22.1	23.9	24.9	23.6
1985	12	13	31.8	20	11.8	21.2	31.4	25.6	26	21	26.2	24.4	23.9	98	66	91	85	24.7	30.5	29.7	28.3	20.9	24.4	24	23.1
1985	12	14	32	20	12	21.8	31	25.6	26	21.4	26	24.2	23.9	97	67	89	84	25.2	30.3	29.3	28.2	21.2	24.2	23.7	23.1
1985	12	15	31.6	19.4	12.2	20.4	24.6839	24.8	20.9161	20.2	19.3998	23.8	16.3896	98	48.3163	92	60.5702	23.5	22.7396	28.8	21.5209	20.1	18.0179	23.4	17.3486
1985	12	16	31.8	17.4	14.4	24.2	31.2	23.4	25.5	24	24	23.2	23.7	98	55	98	84	29.7	25	28.3	27.7	23.9	21.1	23.1	22.7
1985	12	17	32.2	19	13.2	20.2	31	23.4	24.5	19.4	23.4	22.4	21.7	93	53	92	79	22	23.7	26.4	24	19	20.2	22	20.4
1985	12	18	31.6	16.4	15.2	23.4	31.2	24.2	25.8	18	23.4	23.2	21.5	59	52	92	68	17	23.6	27.8	22.8	15	20.1	22.8	19.3
1985	12	19	32.2	16.4	15.8	18.4	31.2	24.4	24.6	18	23.2	23.6	21.6	96	51	94	80	20.4	23.1	28.6	24	17.8	19.8	23.3	20.3
1985	12	20	32.6	17.4	15.2	24.4	31.2	25	26.4	24	24.2	23.6	23.9	97	56	89	81	29.6	25.5	28.2	27.8	23.9	21.4	23.1	22.8
1985	12	21	32	19.2	12.8	21.2	25.8839	26.6	20.9258	20.8	20.3188	25.2	17.9746	97	49.3819	89	57.6067	24.3	23.7086	31.1	20.5386	20.6	18.7904	24.7	16.5328
1985	12	22	31.8	19.4	12.4	20.8	31.2	25.6	25.8	20.6	26.6	24.6	23.9	98	70	92	87	24.1	31.7	30.2	28.7	20.5	25	24.2	23.3
1985	12	23	32.4	18.8	13.6	20.6	31.4	25.4	25.7	20.4	24.2	23	22.5	98	55	82	78	23.8	25.4	26.5	25.2	20.3	21.3	22	21.2
1985	12	24	32.6	18.2	14.4	24.2	31.6	24.2	26.1	24	24.8	23.4	24.1	98	58	94	83	29.7	26.8	28.2	28.2	23.9	22.2	23.1	23.1
1985	12	25	32.6	18.2	14.4	22.2	31.6	26	26.5	21.2	25	24.2	23.5	92	59	86	79	24.5	27.3	29	26.9	20.8	22.5	23.5	22.3
1985	12	26	33	21	12	23	31.6	25.8	26.5	22.4	20.1457	23.2	17.7948	95	48.5494	80	62.2019	26.7	23.2391	26.7	21.9871	22.2	18.5107	22.2	17.8048
1985	12	27	32.8	17.4	15.4	19.2	32.2	24.8	25.3	18.8	23.6	23.6	22	96	49	91	79	21.4	23.4	28.3	24.4	18.6	20	23.1	20.6
1985	12	28	33	17	16	19.2	31.6	23.8	24.6	19	24.8	22.8	22.2	98	58	92	83	21.8	26.8	27.1	25.2	18.9	22.2	22.4	21.2
1985	12	29	32.2	17.8	14.4	21.2	31.2	25.4	25.8	20.4	24	23.4	22.6	93	55	85	78	23.4	25	27.4	25.3	20	21.1	22.6	21.3
1985	12	30	31.2	17.2	14	19	30.2	24.6	24.6	18.6	24.4	23	22	96	62	87	82	21.2	26.7	27	25	18.4	22.2	22.4	21
1985	12	31	32	16.6	15.4	17.9	22.8968	24.6	19.171	17.6	18.5873	22.8	15.4939	97	44.2872	86	56.7742	19.9	21.5942	26.5	20.3055	17.4	17.1255	22.1	16.3963
1984	12	31	32.2	17.2	15	18.2	31.8	24	24.5	17.3032	18.0065	20.1484	15.0097	69.8065	42.9032	69.5161	55	20.3226	20.9194	24.5419	19.671	17.0645	16.5903	19.6032	15.8839

## Sheet: 1985
			Temperature			Temperature				Temperature				Relative Humidity				Pressure				Dew temperature
Year	Month	Day	Maximum	Minimum	Max-Min	1899-12-31 07:00:00	1899-12-31 13:00:00	1899-12-31 19:00:00	Average	1899-12-31 01:00:00	1899-12-31 13:00:00	1899-12-31 19:00:00	Average	1899-12-31 01:00:00	1899-12-31 13:00:00	1899-12-31 19:00:00	Average	1899-12-31 07:00:00	1899-12-31 13:00:00	1899-12-31 19:00:00	Average	1899-12-31 07:00:00	1899-12-31 13:00:00	1899-12-31 19:00:00	Average		Month	Taverage	Hraverage
1986	1	1	32.2	16.6	15.6	19.4	31	25	25.1	19.4	25	23	17.1655	0	62	84	82	22.5	27.7	26.7	25.6	19.4	22.8	22.2	21.5		January	26.0312	79.2419
1986	1	2	33	17.6	15.4	19.8	32.4	25.6	25.9	19.4	25.6	23.4	22.8	96	58	83	79	22.2	28.3	27.3	25.9	19.2	23.1	22.5	21.6		February	26.3601	73.8848
1986	1	3	33	18.6	14.4	20.2	32	26	26	19.8	25.2	23.8	22.9	96	58	83	79	22.8	27.5	28	26.1	19.6	22.7	23	21.7		March	27.3751	71.5364
1986	1	4	32.4	17.6	14.8	20.6	31.4	26.8	26.4	20.2	25.4	24.2	23.3	96	62	81	80	23.4	28.4	28.5	26.8	20	23.2	23.2	22.1		April	27.3961	73.494
1986	1	5	32.2	18.4	13.8	24.8	31.4	25	26.5	24.6	25.2	23.8	24.5	98	61	91	83	30.8	27.9	28.7	29.1	24.5	22.9	23.3	23.6		May	27.5467	71.2774
1986	1	6	31.8	19	12.8	20.8	30	26.2	25.8	20.6	24.4	24.6	23.2	98	63	88	83	24.1	26.8	29.8	26.9	20.5	22.2	24	22.3		June	21.848	63.8219
1986	1	7	32.4	18.2	14.2	24.8	31.8	25.4	26.8	24.2	24	23.6	23.9	95	52	86	78	29.8	24.6	27.9	27.4	24	20.9	22.9	22.6		July	26.6351	70.7325
1986	1	8	32.6	18.4	14.2	24.4	31.6	25.8	26.9	24.2	24.8	23.4	24.1	98	58	82	79	30	26.8	27.2	28	24.1	22.2	22.5	22.9		August	26.5819	74.5103
1986	1	9	32.6	19	13.6	20.2	32	25.4	25.8	19.8	24.6	23.8	22.7	96	55	88	80	22.8	26	28.4	25.7	19.6	21.7	23.2	21.5		September	26.6282	77.646
1986	1	10	32.4	19	13.4	21	31.8	25.6	26	20.8	25.4	23.8	23.3	98	60	86	81	24.4	28.2	28.3	27	20.7	23.1	23.1	22.3		October	25.6102	79.4558
1986	1	11	33.4	20	13.4	21	32.6	26.4	26.6	20.6	24.4	24.2	23.1	96	51	83	77	24	25.1	28.7	25.9	20.4	21.2	23.4	21.6		November	25.183	74.2139
1986	1	12	32.2	20.8	11.4	20.7484	31.6	26.2	20.8677	19.3332	26.6	23.8	17.7648	77.4194	68	82	64.4995	22.6464	31.5	27.9	22.8629	19.0169	24.9	22.9	18.524		December	26.2724	76.6957
1986	1	13	32.4	21.4	11	22.6	32	26.2	26.8	22.2	26.2	24.4	24.3	97	63	86	82	26.5	30.1	29.3	28.7	22	24.2	23.7	23.3
1986	1	14	32.4	22.6	9.8	23.4	31	26	26.6	23	24.8	24.4	24.1	97	60	88	82	27.8	27.2	29.5	28.2	22.8	22.5	23.8	23
1986	1	15	33.2	22.4	10.8	23.2	32.9	27.2	27.6	23	24.8	25	24.3	98	52	84	78	27.9	25.9	30.2	28	22.9	21.7	24.2	22.9
1986	1	16	33	20.2	12.8	21	31.8	25.8	26.1	20.8	26.4	23.4	23.5	98	66	82	82	24.4	30.8	27.2	27.5	20.7	24.5	22.5	22.6
1986	1	17	33.4	18.4	15	24.8	32.2	24.8	26.6	24.4	24.8	23	24.1	97	55	86	79	30.3	26.4	26.9	27.8	24.3	22	22.3	22.8
1986	1	18	33.2	18	15.2	19.2	32.2	25.2	25.5	18.8	24	22.8	21.9	96	51	82	76	21.4	24.4	26.1	24	18.6	20.7	21.8	20.4
1986	1	19	32.8	19.2	13.6	20.4	31.6	24.6	25.3	20.2	25	21.8	22.3	98	59	78	78	23.5	27.3	24.2	25	20.1	22.5	20.6	21.1
1986	1	20	27	20	7	21.8	32	24.8	25.8	21.4	24	22.8	22.7	97	52	84	78	25.2	24.5	26.4	25.4	21.2	20.8	22	21.3
1986	1	21	26.9226	18	8.92258	19	31.2	25.8	25.5	18.8	24.2	23	22	98	56	79	78	21.6	25.5	26.2	24.4	18.7	21.4	21.9	20.7
1986	1	22	33	18.6	14.4	20	31.6	25.4	25.6	19.8	25	23.4	22.7	98	59	85	81	22.9	27.3	27.4	25.9	19.7	22.5	22.6	21.6
1986	1	23	33.2	19.2	14	20.4	31.8	26.2	26.1	20.2	25.2	23.6	23	98	59	81	79	23.5	27.6	27.4	26.2	20.1	22.7	22.6	21.8
1986	1	24	31.8	20	11.8	21.2	31.2	25.2	25.7	20.8	25	23	22.9	97	61	83	80	24.3	27.5	26.6	26.1	20.6	22.7	22.1	21.8
1986	1	25	32.4	20.8	11.6	23	31.6	25.4	26.4	22.8	24.6	23.4	23.6	98	57	85	80	27.6	26.3	27.4	27.1	22.7	21.9	22.6	22.4
1986	1	26	25.8419	19.8	6.04194	20.8	32.4	26.2	26.4	20.4	25.2	23.4	23	96	56	79	77	23.7	27.2	26.9	25.9	20.2	22.5	22.3	21.7
1986	1	27	32	21	11	22.6	31.2	26.4	26.6	22	24.8	23.8	23.5	95	60	81	78	26	27	27.7	26.9	21.8	22.4	22.8	22.3
1986	1	28	31	23	8	24.8	30	26.4	26.9	23.8	25	24.4	24.4	92	67	85	81	28.8	28.3	29.2	28.8	23.4	23.1	23.7	23.4
1986	1	29	32.8	21.2	11.6	22.2	32	26.4	26.8	22	26	24.2	24.1	98	62	83	81	26.3	29.6	28.7	28.2	21.9	23.9	23.4	23.1
1986	1	30	33.8	20.2	13.6	21.6	32.2	25.8	26.4	21.2	26.4	24	23.9	97	64	86	82	24.9	30.5	28.6	28	21	24.4	23.3	22.9
1986	1	31	33	18.6	14.4	20.8	31.4	25.2	25.6	20.2	25	23	22.7	95	60	83	79	23.3	27.4	26.6	25.8	19.9	22.6	22.1	21.5
1986	2	1	33.2	17.6	15.6	20.8	32.8	26.4	26.6	20.4	24.4	24	22.9	96	50	82	76	23.7	25	28.2	25.6	20.2	21.1	23.1	21.5
1986	2	2	32.6	19	13.6	19.6	31.8	24.8	25.3	19.4	24	22.6	22	98	52	83	78	22.4	24.6	25.9	24.3	19.3	20.9	21.7	20.6
1986	2	3	32.6	18.6	14	21.7742	32	26.4	24.029	20.1742	24.4	22.2	21.8968	86.7097	54	70	67.7097	23.6258	25.5	24	25.5032	19.7935	21.4	20.4	20.7581
1986	2	4	32.2	19	13.2	21.4	31.4	25.6	26	21	24.6	22.4	22.7	97	57	76	77	24.6	26.4	24.9	25.3	20.8	22	21.1	21.3
1986	2	5	31.8	20.8	11	21.6	30.8	26.4	26.3	21.2	23.8	22.8	22.6	97	56	74	75	24.9	24.8	25.3	25	21	21	21.3	21.1
1986	2	6	32.6	17.4	15.2	19	32.2	25.2	25.4	18.8	23.0129	22.6	20.3194	98	53.9355	80	63.2903	21.6	26.4806	25.7	23.7387	18.7	21.0871	21.5	19.3032
1986	2	7	32.8	18	14.8	18.8	31.6	25.8	25.5	18.2	24	20.2	20.8	94	53	60	69	20.5	24.8	19.9	21.7	17.9	20.9	17.5	18.8
1986	2	8	33.6	17.2	16.4	18.8	32.8	26.4	26.1	18	24	21.4	21.1	93	48	64	68	20.1	24	22.1	22.1	17.6	20.4	19.1	19
1986	2	9	33.8	18.6	15.2	20.4	32.6	26.6	26.5	19.8	24.8	23	22.5	95	53	74	74	22.7	26.1	25.7	24.8	19.5	21.8	21.5	20.9
1986	2	10	32.8	20.4	12.4	22	31.4	27.6	27.1	21.2	25.6	23	23.3	93	63	68	75	24.6	29	25	26.2	20.9	23.5	21.1	21.8
1986	2	11	33.6	20	13.6	21	32.4	28.6	27.7	20.4	25.4	24.2	23.3	95	57	70	74	23.6	27.8	27.3	26.2	20.1	22.8	22.5	21.8
1986	2	12	33	20.2	12.8	21.2	31.4	26.4	26.4	20.8	25	23.8	23.2	97	60	81	79	24.3	27.4	27.7	26.5	20.6	22.6	22.8	22
1986	2	13	31.8	20.4	11.4	23	30.8	26.8	26.8	22.2	25	24	23.7	93	63	79	78	26.2	27.8	28	27.3	21.9	22.8	22.9	22.5
1986	2	14	33	21	12	22	32.6	26.6	27	21.4	25.8	23	23.4	95	58	74	76	25.1	28.7	25.7	26.5	21.1	23.3	21.5	22
1986	2	15	32.2	20	12.2	20.8	31.8	26.6	26.5	20	24.6	23.6	22.7	93	56	78	76	22.8	26.1	27.1	25.4	19.6	21.8	22.4	21.3
1986	2	16	32.6	18	14.6	21.6	31.4	27.4	27	20.8	24.6	23.6	23	93	57	73	74	24	26.4	26.6	25.7	20.4	22	22.1	21.5
1986	2	17	33.6	17	16.6	21.6	33	26	26.6	20.8	25.8	23	23.2	93	57	78	76	24	28.4	26.1	26.2	20.4	23.2	21.8	21.8
1986	2	18	32.4	21.4	11	23.2	31	27	27	22.6	25.8	24.2	24.2	95	66	79	80	27	29.7	28.3	28.4	22.4	24	23.1	23.2
1986	2	19	32.6	22.4	10.2	23	31.8	27	27.2	22.8	25	22.6	19.3665	98	58	70.3871	58.872	27.6	27.1	26.7516	23.3257	22.7	22.4	21.5258	19.0368
1986	2	20	33.6	21.4	12.2	22.6	32.4	27	27.3	22.2	24.8	23.6	23.5	97	54	75	75	26.5	26.2	26.9	26.5	22	21.9	22.3	22.1
1986	2	21	32.8	20	12.8	22.8	32.2	25.4	26.5	22.4	27	23	24.1	97	67	82	82	26.8	32.2	26.5	28.5	22.2	25.3	22	23.2
1986	2	22	33.4	16.8	16.6	20	32.8	26.2	26.3	19.2	24.6	23.8	22.5	93	51	82	75	21.7	25.5	27.9	25	18.8	21.4	22.9	21
1986	2	23	33.2	18.4	14.8	22.4	32.2	28	27.6	21.8	24.8	23.2	23.3	95	55	67	72	25.7	26.4	25.2	25.8	21.5	22	21.2	21.6
1986	2	24	32.6	20	12.6	23.4	31.8	27.2	27.4	22.8	25.4	23.8	24	95	60	75	77	27.3	28.2	27.2	27.6	22.6	23.1	22.5	22.7
1986	2	25	30.4	22.4	8	21.6903	29.4	25.8	23.4548	19.9871	24.8	23.6	21.3811	82.6452	69	83	61.9022	23.4903	28.2	27.7	25.1505	19.5839	23.1	22.7	20.3122
1986	2	26	31	21	10	23.2	30.8	24.6	25.8	22.4	24.6	22.2	23.1	93	60	81	78	26.5	26.8	25.2	26.2	22.1	22.2	21.2	21.8
1986	2	27	32.4	19.2	13.2	21.2	31.8	25.6	26	20	25	22.2	22.4	90	58	75	74	22.6	27.1	24.5	24.7	19.4	22.4	20.8	20.9
1986	2	28	32.4	20.2	12.2	23	31.8	26	26.7	22.4	25	23.8	23.7	95	58	83	79	26.7	27.1	28	27.3	22.2	22.4	23	22.5
1986	3	1	31.8	19	12.8	23.6	30.8	25.2	26.2	21.8	25.8	24	23.9	86	67	91	81	24.9	29.9	29	27.9	21	24	23.5	22.9
1986	3	2	31.6	20.2	11.4	23.6	30.4	25.4	26.2	22.8	24.6	24.2	23.9	93	62	91	82	27.2	27.1	29.4	27.9	22.5	22.4	23.8	22.9
1986	3	3	33.2	20	13.2	21.8	32.2	26.4	26.7	21.4	25.2	23.2	23.3	97	57	76	77	25.2	27.4	26.3	26.3	21.2	22.6	21.9	21.9
1986	3	4	32.6	19.6	13	21.8	32	28.2	27.5	20.6	24.6	23.4	22.9	90	55	67	70	23.5	26	25.6	25	20.1	21.7	21.5	21.1
1986	3	5	34	21.8	12.2	23.2	33.2	28.6	28.4	22.6	24	24.2	23.6	95	47	70	70	27	23.7	27.3	26	22.4	20.2	22.5	21.7
1986	3	6	34.2	22.6	11.6	25.4	33	27.4	28.3	24	25.6	24.2	24.6	89	55	77	74	28.9	27.9	28.1	28.3	23.5	22.9	23	23.1
1986	3	7	32.7	23.2	9.5	25	31.4	28.6	28.4	23.8	25.2	25.4	24.8	91	61	77	76	28.7	27.9	30.3	29	23.3	22.9	24.3	23.5
1986	3	8	34.6	21.8	12.8	26.4	33.4	27.4	28.6	23.6	24.8	23.6	24	79	50	73	67	27.3	25.6	26.6	26.5	22.5	21.5	22.1	22
1986	3	9	33	21.8	11.2	22.8	31.8	27.4	27.3	22	24	21	18.3032	93	52	64.9032	54.7097	25.9	24.6	24.8065	21.4355	21.7	20.9	19.9903	17.3645
1986	3	10	34.4	17.8	16.6	21.6	33	26.8	27	20.2	25	22.6	22.6	88	52	70	70	22.7	26.3	24.6	24.6	19.6	21.9	20.8	20.8
1986	3	11	33.6	20.6	13	21.6	32.8	28.6	27.9	20.8	25.2	23.8	23.3	93	54	67	72	24	27	26.3	25.8	20.4	22.3	21.9	21.6
1986	3	12	31.8	21.2	10.6	24.6	31.2	25.6	26.8	23.4	25.4	24.4	24.4	90	63	91	81	28	28.6	29.7	28.8	22.9	23.3	24	23.4
1986	3	13	34.2	20.6	13.6	22.8	33.8	26.6	27.5	22.4	25	22.8	23.4	97	49	72	73	26.8	25.8	25.2	25.9	22.2	21.6	21.2	21.7
1986	3	14	33.2	20.4	12.8	22.6	32.8	26.2	27	21.8	25.8	23	23.5	93	57	76	76	25.6	28.5	26	26.7	21.5	23.3	21.7	22.1
1986	3	15	34.6	19.2	15.4	23.4	33.8	25.4	27	22.6	25.6	23	23.7	93	52	82	76	26.9	27.4	26.5	26.9	22.3	22.6	22	22.3
1986	3	16	34.2	19.8	14.4	22.6	33.6	29.4	28.8	22	26.8	24.6	24.5	95	59	68	74	26	30.7	27.7	28.1	21.8	24.5	22.8	23
1986	3	17	33.6	22	11.6	23.4	32.4	27.6	27.8	22.6	25	24.4	24	93	55	77	75	26.9	26.7	28.4	27.3	22.3	22.2	23.2	22.6
1986	3	18	35.4	20.8	14.6	22.8	34.6	29.6	29.1	21.6	25.4	24.2	23.7	90	48	64	67	25	26.3	26.6	26	21.1	21.9	22.1	21.7
1986	3	19	36	21.2	14.8	24.8	35	29.8	29.8	23	25.8	24.4	24.4	86	48	64	66	26.9	27.1	27	27	22.3	22.4	22.3	22.3
1986	3	20	35	22.4	12.6	24.6	34.2	28.2	28.8	23.2	25.8	24.6	24.5	89	51	75	72	27.5	27.6	28.5	27.9	22.6	22.7	23.3	22.9
1986	3	21	33.4	22.2	11.2	23.6	32.8	28.4	28.3	23	27.6	24.8	25.1	95	67	75	79	27.7	33.4	28.9	30	22.8	25.9	23.5	24.1
1986	3	22	33	21.8	11.2	24.6	32.2	26.4	27.4	23.2	24.8	24.6	24.2	89	55	86	77	27.5	26.4	29.7	27.9	22.6	22	23.9	22.9
1986	3	23	32.6	22	10.6	21.4194	31.4	28.6	21.9419	19.7548	25	23.6	20.0092	79.9677	60	66	59.2716	23.4323	27.4	25.8	23.6887	19.3742	22.6	21.6	19.0302
1986	3	24	34.6	21	13.6	22.1194	33.4	28.6	22.9839	19.8	23.8	22.8	18.3376	76.7742	45	61	55.9084	23.4935	23.1	23.9	22.5532	19.4258	19.8	20.4	18.1411
1986	3	25	35.2	20	15.2	21.2	34.4	28.6	28.2	20.6	23	22.4	22	95	38	59	64	23.9	20.5	23	22.4	20.3	17.9	19.7	19.3
1986	3	26	26.276	19.8	6.47596	20.6	26.9226	26.8	22.1032	20	22.4166	23.4	20.0391	95	50.3143	75	58.7388	23	25.943	26.5	23.6554	19.7	20.5086	22	19.0169
1986	3	27	34.2	20	14.2	22.4	33.6	28	28	21.6	24.6	24	23.4	93	48	72	71	25.3	24.9	27.2	25.8	21.3	21	22.5	21.6
1986	3	28	34.2	21.4	12.8	23.4	32.6	30	29	23	25.8	24.8	24.5	97	58	66	74	27.8	28.7	27.8	28.1	22.8	23.3	22.9	23
1986	3	29	34.8	21.8	13	23.8	34	29.8	29.3	23	25.8	24.8	24.5	93	52	67	71	27.5	27.7	28	27.8	22.7	22.8	22.9	22.8
1986	3	30	34	23	11	25	33.4	28.6	28.9	24.2	26	25	25.1	94	56	75	75	29.7	28.7	29.3	29.2	23.9	23.3	23.7	23.6
1986	3	31	35	23.4	11.6	25.8	34.2	24.8	27.4	24.2	26.6	24	24.9	88	55	94	79	29.1	29.8	29.3	29.4	23.6	24	23.7	23.8
1986	4	1	31.2	23.6	7.6	25	30.6	27.2	27.5	24.4	26	25	25.1	95	70	84	83	30.1	30.5	30.2	30.3	24.2	24.4	24.2	24.3
1986	4	2	33.6	23.8	9.8	25.6	32.8	23.8	26.5	24.2	26	23.6	24.6	89	58	98	82	29.3	29.1	29	29.1	23.7	23.6	23.5	23.6
1986	4	3	27.5806	22	5.58065	24.2	32.8	28.4	28.5	23.4	26.6	21.1513	17.6949	94	62	65.2986	51.9792	28.2	30.7	25.5501	21.0814	23.1	24.5	20.3521	16.8791
1986	4	4	26.8774	23	3.87742	25.8	33.4	26.6	28.1	21.0514	27.6	24.2	20.3088	83.6795	64	82	61.436	25.4335	33	28.6	25.0572	20.7184	25.7	23.3	20.0391
1986	4	5	32	23.4	8.6	24.6	31.4	27.4	27.7	23.8	25.4	25.2	24.8	94	62	84	80	28.9	28.4	30.6	29.3	23.5	23.2	24.4	23.7
1986	4	6	33	23	10	24.8	32.2	28.6	28.5	23.6	25.8	24.8	24.7	91	60	74	75	28.3	28.9	28.8	28.7	23.1	23.5	23.4	23.3
1986	4	7	33.4	22.8	10.6	24.6	32.6	27.2	27.9	24	26.8	23	24.6	95	64	70	76	29.4	31.4	25.3	28.7	23.8	24.8	21.3	23.3
1986	4	8	31.8	21.8	10	25.6	31.2	27.6	28	22.4	25.4	24.8	24.2	76	63	80	73	24.9	28.6	29.4	27.6	21.1	23.3	23.8	22.7
1986	4	9	32.4	22.6	9.8	24.8	31.4	26.6	27.4	23.4	25.8	24.8	24.7	89	64	86	80	27.8	29.5	30.1	29.1	22.9	23.8	24.1	23.6
1986	4	10	33.4	23	10.4	24.2	32.8	25.8	27.1	23.8	25.6	24	24.5	97	56	86	80	29.2	28	28.6	28.6	23.6	23	23.3	23.3
1986	4	11	33.8	23.2	10.6	24	33.4	24.8	26.8	23.4	26.8	22.6	24.3	95	60	83	79	28.4	30.8	25.9	28.4	23.2	24.6	21.7	23.1
1986	4	12	34.6	21.8	12.8	25	34.2	27.8	28.7	23.8	26	20.2855	19.4631	91	52	63.4672	57.2737	28.7	28.1	24.3813	23.339	23.3	23	19.4531	18.604
1986	4	13	26.471	23.2	3.27097	25.2	33.6	29	29.2	24.6	26.4	25.4	25.5	95	57	75	76	30.5	29.6	30	30.1	24.4	23.9	24.1	24.1
1986	4	14	27.8226	23.4	4.42258	26.2	33	23.6	26.6	24.8	26.8	23.2	24.9	89	62	97	83	30.4	31.1	28.2	29.9	24.3	24.7	23	24
1986	4	15	32.2	21.4258	10.7742	24.8	31.2	26.4	27.2	24	26	21.0647	21.078	94	66	66.2643	62.3351	29.3	30.1	25.2337	25.1005	23.7	24.2	20.179	20.0824
1986	4	16	32.2	24.2	8	25.6	31.8	27	27.9	24.8	26.6	24.2	25.2	94	67	79	80	30.8	31.3	28.3	30.1	24.5	24.8	23.1	24.2
1986	4	17	32	23.4	8.6	24.6	31.6	24	26	24	26.4	22.6	24.3	95	67	89	84	29.4	30.9	26.5	28.9	23.8	24.6	22	23.5
1986	4	18	31.6	22.6	9	23.8	31	25	26.2	23.6	26.4	23.8	24.6	98	70	91	86	29	31.3	28.7	29.7	23.5	24.8	23.3	23.9
1986	4	19	32	22.4	9.6	24.8	31.2	25.4	26.7	23.6	26	24	24.5	91	66	89	82	28.3	30.1	28.9	29.1	23.1	24.2	23.5	23.6
1986	4	20	31.8	22.6	9.2	24.2	30.8	22.2102	23.5821	23	26.4	21.5724	19.8228	90	71	70.9111	61.6304	27.3	31.5	25.9893	23.4663	22.5	24.9	20.7887	18.8672
1986	4	21	28.4258	22.4	6.02581	24.4	31.6	26.6	27.3	23.8	26	21.6774	20.7096	95	64	70.3267	61.5961	29.1	29.9	25.9496	24.5387	23.6	24	20.8316	19.7128
1986	4	22	33	22.4	10.6	24.8	32.8	25.6	27.2	23.6	27	24.2	24.9	91	64	89	81	28.3	31.8	29.3	29.8	23.1	25.1	23.7	24
1986	4	23	33.2	22.2	11	24.6	32.2	28.2	28.3	23.4	26.4	25.6	25.1	90	64	81	78	28	30.5	31.1	29.9	22.9	24.4	24.7	24
1986	4	24	33.6	23.8	9.8	25.8	32.6	27.6	28.4	25.2	26.4	20.0458	18.2313	95	62	68.6951	57.5401	31.6	30.3	24.4146	22.8167	25	24.3	19.473	18.252
1986	4	25	33.6	22.8	10.8	24.2	32.6	26.4	27.4	23.6	26.8	19.95	17.3342	95	64	61.4242	60.2555	28.7	31.4	24.0231	23.9716	23.4	24.8	19.1972	19.156
1986	4	26	32.4	23.2	9.2	24.6	31.6	26.2	27.2	23.8	26.4	24	24.7	94	67	83	81	28.9	30.9	28.4	29.4	23.5	24.6	23.2	23.8
1986	4	27	33	23	10	25.4	32.4	27.4	28.1	23.8	26.6	21.0714	21.0048	88	64	68.5952	63.5005	28.4	30.9	25.4801	25.1039	23.2	24.6	20.3122	20.0991
1986	4	28	31.4	22	9.4	25	30.2	27.6	27.6	23.6	26.6	25.4	25.2	89	76	84	83	28.2	32.4	31	30.5	23.1	25.4	24.6	24.4
1986	4	29	32.8	23.6	9.2	24.8	31.6	26.4	27.3	24.4	26.4	21.0847	19.4664	97	67	69.1946	58.2726	30.3	30.9	25.6133	23.4056	24.3	24.6	20.3754	18.6539
1986	4	30	31.6	23.8	7.8	25.6	30.1	26.2	27	24.8	26.9	24.8	25.5	94	78	89	87	30.8	33.3	30.4	31.5	24.5	25.8	24.3	24.9
1986	5	1	32	23.2	8.8	25	31.4	27.2	27.7	24.2	26.2	22.7729	22.8728	94	66	76.3538	69.794	29.7	30.5	27.841	27.6212	23.9	24.4	22.0903	21.9638
1986	5	2	35.6	24.2	11.4	25.4	34.4	26.8	28.4	21.5575	27.6	23.4223	22.8096	82.3476	60	80.1831	69.8606	26.1794	32.4	28.5802	27.4914	21.1713	25.4	22.7729	21.8839
1986	5	3	32.6	22.8	9.8	26.2	31.8	27.4	28.2	24.4	22.3101	21.6708	19.4331	86	52.7451	72.7575	58.539	29.3	26.0795	26.2393	23.3657	23.7	20.6052	20.9582	18.6339
1986	5	4	29.6	23	6.6	26	28	26.8	26.9	25.4	23.0626	23.4622	21.0381	95	57.3403	81.0489	64.8658	32	27.0718	28.6901	25.2937	25.2	21.421	22.8462	20.1923
1986	5	5	33.2	23.4	9.8	25.2	32	27.4	28	24.4	26.4	23.4023	20.139	94	65	79.0843	61.9355	30	30.7	28.4071	24.1382	24.1	24.5	22.6697	19.3099
1986	5	6	29.4581	24.4	5.05806	27.2	32.8	26.4	28.2	22.2635	21.5242	23.8	18.564	83.513	50.8137	81	56.5078	27.1051	24.4146	27.7	22.3101	21.9338	19.19	22.8	17.7881
1986	5	7	28.3129	22.8	5.5129	25	32.4	26.8	27.8	24.2	25.6	23.5555	21.9571	94	58	79.4506	67.8626	29.7	28.3	28.77	26.5557	23.9	23.1	22.8495	21.1247
1986	5	8	29.1161	22.4	6.71613	26	33.6	27.2	28.5	24.8	26.4	24.4	25.2	91	57	80	76	30.5	29.6	28.7	29.6	24.4	23.9	23.4	23.9
1986	5	9	29.0964	24.2	4.89636	24.2323	31.6	27.6	25.2071	21.724	25.8	25.2	21.8061	83.2799	63	82	66.7863	26.5557	29.3	30.4	26.2608	21.4077	23.7	24.3	20.9365
1986	5	10	28.4387	23.8	4.63871	26.4	31.4	27	28	25	26.2	23.1292	19.3622	89	66	74.3226	61.6304	30.7	30.5	28.3072	24.5594	24.5	24.4	22.3367	19.4756
1986	5	11	28.7968	22.8	5.99677	26.2	31.8	26.4	27.7	24.4	26.5	22.43	19.7827	86	66	70.9594	60.6701	29.3	31.1	28.7334	25.1005	23.7	24.7	22.5665	19.8293
1986	5	12	29.6871	24.4	5.2871	26.6	32.4	25.6	27.6	24.8	26.2	24.2	25.1	86	61	89	79	30.1	29.9	29.3	29.7	24.1	24	23.7	24
1986	5	13	29.2355	22.4	6.83548	26.2	32	27.4	28.3	24	25.2	24.8	24.7	83	58	81	74	28.4	27.5	29.6	28.5	23.2	22.7	23.9	23.2
1986	5	14	27.1774	22.2	4.97742	25	31.8	27.6	28	23.8	26	25.4	25.1	91	63	84	79	28.7	29.7	31	29.8	23.3	24	24.6	24
1986	5	15	29.2581	22.8	6.45806	24.2581	34.6	27	25.329	21.6042	26.4	25.2	22.1503	82.6472	53	87	67.6296	26.266	28.9	30.8	26.852	21.2545	23.5	24.6	21.2912
1986	5	16	28.4065	23	5.40645	26.2	33.2	28.6	29.2	24.4	26.8	25.6	25.6	86	61	79	75	29.3	31	30.8	30.4	23.7	24.6	24.5	24.3
1986	5	17	27.7	24.6	3.1	27.4	35.8	29	30.3	25.6	26.6	25.2	25.8	87	49	74	70	31.6	28.7	29.5	29.9	25	23.4	23.8	24.1
1986	5	18	28.1645	24.2	3.96452	26.8	34.4	27.6	29.1	25	26	23.4955	22.9794	86	52	81.1155	73.8564	30.5	28	28.8033	28.9399	24.4	23	22.8895	22.9394
1986	5	19	28.0355	24.6	3.43548	27	35.4	26	28.6	25	26.6	24.661	23.8951	85	50	85.0447	74.2893	30.3	29	30.5815	29.1763	24.3	23.5	24.0982	23.0726
1986	5	20	27.1161	22.4	4.71613	25.8	34.2	29.8	29.9	23.8	26.4	25.6	25.3	85	54	72	70	28.1	29.2	30	29.1	23	23.7	24.1	23.6
1986	5	21	28.2613	23	5.26129	26	33.6	27.4	28.6	24.8	25.4	24.6	24.9	91	52	80	74	30.5	27	29.1	28.8	24.4	22.3	23.6	23.4
1986	5	22	27.6452	23.4	4.24516	26.8	33.8	26.2	28.3	24.2	26.2	23.4	24.6	81	55	79	72	28.5	28.9	26.9	28.1	23.2	23.5	22.3	23
1986	5	23	27.7935	23.2	4.59355	25.8	30.4	24	26	24.6	25.2	23.8	24.5	91	66	98	85	30.1	28.6	29.3	29.3	24.2	23.3	23.7	23.7
1986	5	24	26.9548	22.8	4.15484	25.8	31.8	26.6	27.7	24.6	25.6	22.1236	21.2812	91	61	74.4225	65.232	30.1	28.7	27.2516	25.8364	24.2	23.4	21.5276	20.4753
1986	5	25	25.9839	22	3.98387	25.6	32.8	27.6	28.4	24.2	26.2	25.4	25.3	89	60	84	78	29.3	29.6	31	29.9	23.7	23.9	24.6	24.1
1986	5	26	26.3355	24	2.33548	25.8	31.8	22.0839	22.1065	24.4	25.2	21.8306	22.0837	89	59	77.4527	70.1602	29.6	27.6	26.9786	27.0219	23.9	22.7	21.3911	21.3977
1986	5	27	26.6419	22.8	3.84194	25	30.6	26.8	27.3	23.8	25	24.6	24.5	91	64	84	79	28.7	27.9	29.5	28.7	23.3	22.9	23.8	23.3
1986	5	28	26.8742	24.4	2.47419	25.8	29.8	25.4	26.6	25.2	25.4	23.6	24.7	95	70	86	84	31.6	29.5	27.9	29.7	25	23.8	22.9	23.9
1986	5	29	26.6	22.6	4	25	30	22.6581	23.3065	24.6	24.8	22.6631	22.6173	97	66	78.3517	70.9798	30.6	27.8	27.8144	27.3986	24.5	22.9	22.0903	21.8095
1986	5	30	27.8613	23	4.86129	24.8	32.8	26.6	27.7	24	25.6	23	24.2	94	56	74	75	29.3	28	25.7	27.7	23.7	23	21.5	22.7
1986	5	31	27.9242	21.4	6.52425	25.2	32.6	25	27	24	25.6	23.6	24.4	91	57	89	79	29	28.2	28.2	28.5	23.5	23	23.1	23.2
1986	6	1	27.9774	19.4516	8.52581	23.9355	26.7097	22.4903	23.1226	22.9294	23.1625	24.2547	21.7607	88.8408	59.6712	84.3455	68.795	27.7511	27.5979	29.7823	26.2926	22.5299	21.7007	23.6354	20.9682
1986	6	2	27.7645	19.4581	8.30645	24.1097	23.3677	21.4065	22.0742	22.9095	22.3967	22.5765	20.9615	87.5088	57.4402	80.3496	66.2643	27.6046	26.8687	27.9176	25.3902	22.44	21.0214	22.097	20.2223
1986	6	3	27.7065	18.5871	9.11935	23.1419	25.1226	21.8	22.1548	21.8972	23.1692	23.6487	20.9049	80.4162	61.6025	80.4828	68.1956	26.216	27.8776	29.0531	26.2993	21.3911	21.8339	23.0027	20.9482
1986	6	4	26.9968	18.8484	8.14839	23.4968	24.4479	21.329	20.9915	22.1436	22.2667	23.3357	20.7577	83.3132	53.9997	81.9813	61.5617	26.6089	25.5493	28.6601	23.9956	21.6308	19.9947	22.7696	19.1216
1986	6	5	27.8903	19.5355	8.35484	24.1871	26.7355	22.5742	23.2161	22.9894	24.2348	23.2824	22.6431	87.6087	61.1696	80.3163	70.693	27.7411	28.9565	28.4137	27.3082	22.5299	22.683	22.6264	21.7906
1986	6	6	27.871	19.729	8.14194	24.1548	25.6323	22.3613	22.2065	22.7963	23.975	23.4023	21.794	86.3101	60.4703	81.8481	67.9958	27.3049	28.3205	28.6968	26.2327	22.2701	22.3401	22.8329	20.9515
1986	6	7	26.4839	19.6645	6.81935	24.0129	24.071	20.6645	21.0774	22.8495	23.1692	22.683	20.9249	87.8418	60.1374	79.7503	66.5307	27.548	27.5646	28.0475	25.3236	22.4133	21.6275	22.1802	20.159
1986	6	8	27.3881	19.871	7.51717	24.1355	25.1738	22.4903	22.0504	23.0493	22.1636	22.5965	19.9981	88.1082	57.6088	78.6181	62.421	27.9209	26.6149	27.7344	24.2844	22.6065	20.8402	22.0404	19.3003
1986	6	9	25.8032	20.1677	5.63548	23.1806	23.6387	21.6774	21.3484	22.0304	21.5975	23.5888	20.1723	84.4454	54.743	82.0146	63.1675	26.4957	25.893	29.1197	24.4445	21.5675	20.2489	23.036	19.4431
1986	6	10	26.5923	18.8774	7.71488	23.2968	25.6516	21.6581	22.2774	22.1769	24.348	22.5365	21.9072	85.1113	62.3018	78.3517	68.5952	26.7988	29.3061	27.6512	26.5923	21.7507	22.8629	21.9638	21.1313
1986	6	11	26.9677	20.199	6.76878	24.1097	26.5057	22.3613	22.9061	23.056	23.3224	23.4422	21.0747	88.9074	58.2963	82.514	65.7208	28.0241	27.6667	28.9465	25.3981	22.6797	21.672	22.9095	20.1768
1986	6	12	27.7935	20.4258	7.36774	23.8323	26.1355	21.6065	22.9161	22.7563	23.036	24.1282	21.6807	88.3413	62.3018	84.5453	69.2945	27.4547	27.7111	29.5392	26.2593	22.3334	21.7507	23.5322	20.9482
1986	6	13	27.6613	19.4387	8.22258	23.729	26.4742	22.2839	22.9226	22.8629	23.965	24.2747	22.5898	89.9729	61.3028	85.1779	71.8252	27.7378	28.4504	29.8822	27.3082	22.5498	22.4067	23.7086	21.7873
1986	6	14	26.4452	20.2903	6.15484	23.9484	25.4	22.4258	22.129	22.8828	20.5053	23.9617	18.2843	84.8783	54.077	84.2456	63.4339	27.6212	24.651	29.2462	23.0693	22.4699	19.3165	23.3357	18.4341
1986	6	15	27.8935	19.5063	8.3872	23.6968	26.4645	22.271	22.9194	22.5665	23.2558	24.0749	21.6708	88.2747	60.4037	83.9792	68.795	27.0851	27.9009	29.4393	26.1494	22.1303	21.8606	23.4189	20.8749
1986	6	16	24.5516	19.4581	5.09355	23.6839	22.3032	21.529	19.5645	22.0437	21.4843	21.8306	19.2733	86.8096	54.8096	75.2216	58.4724	26.7088	24.8541	26.7988	22.3967	21.7274	19.4198	21.2445	17.8281
1986	6	17	23.8613	18.2	5.66129	22.1742	23.8065	19.9548	19.6129	21.1779	20.7317	22.0837	17.7715	79.4173	52.2456	76.154	57.64	25.5534	24.9041	27.3615	22.5665	20.8216	19.4364	21.5842	17.908
1986	6	18	24.471	18.3613	6.10968	22.129	24.0749	21.8452	21.0314	21.2246	23.0504	22.9228	19.9018	83.0801	59.1212	78.0853	62.3523	25.6366	27.6357	28.3471	24.1022	20.8749	21.6205	22.3401	19.1835
1986	6	19	24.7742	18.2387	6.53548	23.1419	24.6968	20.9677	21.4484	20.5453	20.6585	21.8306	17.6683	79.2841	52.179	74.6889	55.1093	24.8441	24.7509	26.7621	21.461	20.1757	19.3465	21.2312	17.0589
1986	6	20	25.7355	19.0516	6.68387	23.1032	23.955	21.5935	20.9648	22.1436	19.0465	21.5642	15.9738	82.7804	52.016	76.5869	53.5772	26.8387	23.1446	26.4591	20.4764	21.7773	18.0459	21.0581	16.3215
1986	6	21	25.8194	19.7742	6.04516	23.9548	25.5401	22.7097	22.1003	22.8662	22.8785	24.4079	21.4344	88.2081	57.906	83.2466	66.4925	27.5879	27.257	29.9488	25.8377	22.4366	21.4025	23.7419	20.6184
1986	6	22	25.671	19.1484	6.52258	24.071	26.6903	21.3419	23.0226	22.9494	24.2481	24.1748	22.683	87.8751	61.2695	83.846	71.026	27.6978	29.0264	29.5492	27.4048	22.5165	22.6897	23.5322	21.8273
1986	6	23	24.8581	19.1097	5.74839	23.871	25.8452	21.5548	22.1742	21.3777	22.6564	22.6897	19.4531	82.7471	57.1072	79.2175	61.0697	25.883	27.3249	27.9809	23.7053	21.0148	21.2645	22.1536	18.7971
1986	6	24	25.6903	17.9613	7.72903	23.0065	22.097	21.2387	19.0135	21.3378	18.867	23.1958	15.8701	79.7836	48.0188	82.4475	51.6623	25.8664	22.2358	28.437	19.9259	20.9948	17.3926	22.6564	15.8734
1986	6	25	26.6387	19.7484	6.89032	23.8	25.2387	22.6387	22.1839	22.8162	22.1636	24.6343	20.8746	89.0073	59.8087	84.9781	66.6489	27.5746	26.9208	30.5848	25.5115	22.4333	20.9674	24.0616	20.2215
1986	6	26	26.6516	19.6462	7.00541	23.8452	26.329	22.2387	22.8677	21.3711	21.3378	24.2214	18.4008	82.6805	57.2071	84.3455	58.4058	25.873	25.7532	29.7523	22.3867	21.0181	20.1357	23.6021	17.8015
1986	6	27	26.0129	20.2581	5.75484	23.8065	24.7742	21.9806	21.2778	22.7163	20.5824	23.5954	19.0563	88.5744	51.2842	79.8169	58.6056	27.4414	24.7587	28.9965	23.0745	22.2868	19.2728	22.9128	18.3276
1986	6	28	26	19.0645	6.93548	23.0839	25.8323	22.2839	22.5871	21.3311	22.3492	23.2358	19.3278	83.18	57.3682	78.5182	59.7743	25.8864	26.993	28.9498	23.6416	20.9981	21.0258	22.6864	18.6851
1986	6	29	25.929	18.9871	6.94194	23.0387	25.9548	21.6065	22.2516	22.1036	23.5355	22.8096	21.1913	86.2102	58.3059	79.7836	66.564	26.7821	28.2273	28.2639	25.8198	21.7473	22.0104	22.3001	20.4687
1986	6	30	25.5419	19.5935	5.94839	23.871	25.4774	21.1032	21.0258	22.9361	22.4566	22.2435	20.0658	89.3736	57.873	79.9501	63.9667	27.8077	27.0685	27.2616	24.3546	22.5732	21.1247	21.7507	19.3865
1986	7	1	27.4065	20.6	6.80645	23.4	30.4	27.4	27.1	23	25.4	25.6	24.7	97	67	87	83	27.8	29.1	31.6	29.5	22.8	23.6	25	23.8
1986	7	2	27.7742	21.8	5.97419	24.2	33	28.2	28.4	23.2	26.6	21.9938	18.5407	92	61	74.1561	64.4329	27.8	30.5	27.3182	24.5844	22.8	24.4	21.5442	19.5297
1986	7	3	26.9548	21.6	5.35484	25.6	24.671	25.2	21.1713	22.5099	22.5831	24	18.5707	89.8065	57.307	91	58.3725	27.1317	27.1983	29	22.6431	22.1436	21.2012	23.5	17.958
1986	7	4	25.829	21.4	4.42903	24.4	30.6	27.4	27.5	23.6	26.2	23.3091	20.0158	94	71	79.051	66.3975	28.6	31.1	28.6135	25.1971	23.3	24.7	22.7463	20.1057
1986	7	5	23.4645	22.6	0.864516	24.2	31.2	20.4903	21.0065	23.6	26.8	21.7374	19.2566	95	71	76.6868	66.564	28.7	32.3	27.831	25.5401	23.4	25.3	22.0703	20.2955
1986	7	6	26.6903	22	4.69032	23.4	31.6	27.2	27.4	22.4	27.2	23.1426	18.221	92	71	79.9834	60.8366	26.4	33.1	28.4071	22.9528	22	25.8	22.6298	18.3742
1986	7	7	27.6839	23	4.68387	24.2	31.4	27.6	27.7	23.6	26.4	23.4955	21.6208	95	68	80.1165	68.0624	28.7	31.1	28.7501	26.1028	23.4	24.7	22.8329	20.8549
1986	7	8	26.7677	23	3.76774	24.4	32	27.4	27.8	23.6	26.8	25.6	25.3	94	67	87	82	28.6	31.8	31.6	30.7	23.3	25.1	25	24.4
1986	7	9	26.8065	21.2	5.60645	22	24.5742	28.6	21.1226	21.6	23.3424	25.4	20.0891	97	61.0697	77	69.0614	25.5	28.9931	30.3	26.4558	21.4	22.693	24.3	21.0647
1986	7	10	27.6903	21.2	6.49032	25	31.8	28.4	28.4	24.2	26.4	23.2223	19.7609	94	66	79.0574	65.3083	29.7	30.8	28.2716	24.9168	23.9	24.5	22.5107	19.8984
1986	7	11	26.5355	24.2	2.33548	26	31.6	20.1419	20.9415	22.5831	26.2	22.3148	18.0938	82.8803	65	74.0734	60.1868	27.2616	30.4	27.2164	22.9267	22.2268	24.3	21.6995	18.2829
1986	7	12	28.1742	22.2	5.97419	24	32.2	27.6	27.9	23.2	27.2	24.0216	21.6974	94	68	83.0468	67.6961	27.9	32.7	29.1929	26.0762	22.9	25.6	23.3124	20.835
1986	7	13	27.671	21	6.67097	22.4	33.4	28	28	22	26.4	25.2	24.5	97	58	80	78	26.2	29.7	30.2	28.7	21.8	24	24.2	23.3
1986	7	14	27.7419	20.9226	6.81935	23.4	34.4	21.6645	21.8739	22	25.6	24.4012	22.2008	89	50	83.3798	70.1116	25.5	27	29.9288	26.7389	21.4	22.3	23.7153	21.3635
1986	7	15	27.8129	22.4	5.4129	25.4	33.8	25.2	27.4	24	26.6	23.8	24.8	89	57	89	78	28.9	30	28.5	29.1	23.5	24.1	23.3	23.6
1986	7	16	26.8581	21	5.85806	24	33.2	26.8	27.7	22.2	26.2	24.4	24.3	86	58	82	75	25.6	29.3	28.9	27.9	21.4	23.7	23.5	22.9
1986	7	17	26.9484	22.8	4.14839	23	33.8	26.2	27.3	22.6	25	24.6	24.1	97	49	88	78	27.1	25.8	29.8	27.6	22.4	21.6	24	22.7
1986	7	18	26.9161	22.4	4.51613	24.2	32.2	26.4	27.3	23.2	25.4	24.8	24.5	92	58	88	79	27.8	27.9	30.2	28.6	22.8	22.9	24.2	23.3
1986	7	19	28.5548	22.6	5.95484	24.2	33.4	28.4	28.6	23.8	25.8	23.6087	20.8783	97	55	79.5838	64.666	29.2	28.1	28.9066	25.0273	23.6	23	22.9195	20.0058
1986	7	20	27.9484	23.2	4.74839	25	33.2	28.8	29	22.8	26.4	22.4111	21.5792	83	59	78.2325	68.3675	26.3	29.9	27.4879	26.0649	21.9	24	21.8508	20.7955
1986	7	21	27.9161	23.6	4.31613	26	34	28.2	29.1	24.8	26.2	25.6	25.5	91	54	81	75	30.5	28.8	31.1	30.1	24.4	23.4	24.7	24.2
1986	7	22	27.9032	23.4	4.50323	25.2	30.2	27.2	27.5	24.6	26	25.4	25.3	95	72	87	85	30.5	30.8	31.2	30.8	24.4	24.5	24.8	24.6
1986	7	23	28.0608	22.8	5.26077	25.2	33.4	26.8	28	24	26.6	24.2547	21.6475	91	59	83.7461	67.9292	29	30.3	29.6791	25.9963	23.5	24.3	23.5988	20.795
1986	7	24	28.2387	21.6	6.63871	23.4	35	26.8	28	22.6	26.6	23.6	24.3	93	52	77	74	26.9	29.2	27	27.7	22.3	23.7	22.3	22.8
1986	7	25	28.3097	20	8.30968	23.4	34.2	26.8	27.8	22	25.8	23.4	23.7	89	51	75	72	25.5	27.6	26.5	26.5	21.4	22.7	22	22.1
1986	7	26	28.1742	23	5.17419	25.6	23.4774	26.2	20.171	24.4	18.7138	23.4	15.7602	91	48.2497	79	51.7128	29.7	22.36	26.9	20.1091	24	17.5384	22.3	16.0466
1986	7	27	28.3548	21.4	6.95484	24.8	32	26.6	27.5	23	26.8	24.2	24.7	86	67	82	78	26.9	31.8	28.6	29.1	22.3	25.1	23.3	23.5
1986	7	28	27.7226	20	7.72258	25	34.6	25	27.4	23.8	25.8	22.5898	19.1734	91	50	79.6171	61.0031	28.7	27.3	27.861	23.1992	23.3	22.6	22.0837	18.5207
1986	7	29	27.9677	20.6	7.36774	24	34	26.8	27.9	22.4	26.2	25.4	24.7	87	54	89	77	26	28.8	31.5	28.8	21.7	23.4	24.9	23.4
1986	7	30	27.9355	21.8	6.13548	24.8	34.6	29.2	29.5	24.4	26.6	25.4	25.5	97	54	74	75	30.3	29.5	29.9	29.9	24.3	23.8	24	24
1986	7	31	24.4774	22	2.47742	24.8	33.4	29.2	29.2	23.2	26.2	25.4	24.9	87	57	74	73	27.4	29.2	29.9	28.8	22.6	23.7	24	23.4
1986	8	1	25.9742	21.4	4.57419	24.2	33.8	28.4	28.7	22.8	26	26.2	25	89	54	84	76	26.8	28.4	32.5	29.2	22.2	23.2	25.5	23.6
1986	8	2	25.9581	22.4	3.55806	25.2	30.2	24.8	26.3	24	20.3693	23.8	18.3516	91	52.0748	92	59.2587	29	24.4253	28.8	22.2495	23.5	19.0975	23.4	17.6676
1986	8	3	25.7871	20.8	4.9871	24.6	33.4	28.8	28.9	23.2	26.2	25.6	25	89	57	78	74	27.5	29.2	30.7	29.1	22.6	23.7	24.5	23.6
1986	8	4	27.0613	21.8	5.26129	25	33	27.8	28.4	23.4	25.4	25.2	24.7	87	54	81	74	27.7	27.4	30.3	28.5	22.8	22.6	24.3	23.2
1986	8	5	26.9484	21.6	5.34839	24.6	33.2	26.2	27.6	23.4	26	24.8	24.7	90	57	89	79	28	28.8	30.4	29	22.9	23.4	24.3	23.6
1986	8	6	27.0032	22	5.00323	25.6	34.4	24.4	27.2	23.8	26.8	23.6	24.7	86	55	94	78	28.3	30.2	28.6	29	23.1	24.2	23.3	23.5
1986	8	7	24.8774	22.8	2.07742	24	34	26	27.5	23.8	25.6	24.6	24.7	98	51	89	80	29.3	27.2	30	28.8	23.7	22.5	24.1	23.4
1986	8	8	25.8484	23.2	2.64839	25	34.4	28.8	29.3	24.2	26.4	25	25.2	94	53	74	74	29.7	29.1	29.1	29.3	23.9	23.6	23.6	23.7
1986	8	9	26.7484	22	4.74839	25.4	35.2	28.6	29.5	23.4	25.8	24.8	24.7	85	47	74	69	27.4	26.9	28.8	27.7	22.6	22.3	23.4	22.8
1986	8	10	26.7774	22.2	4.57742	25.8	35	27	28.7	24.6	26.4	23.8	24.9	91	51	77	73	30.1	28.7	27.3	28.7	24.2	23.3	22.6	23.4
1986	8	11	27.7871	21.8	5.9871	25	34.4	22.2774	22.8871	23.6	26.2	22.5365	21.7041	89	53	79.6837	71.9251	28.2	28.5	27.7311	26.2327	23.1	23.3	22.0304	20.9415
1986	8	12	27.9516	23.6	4.35161	26.2	31.4	26.4	27.6	24	26	24.2	24.7	83	65	83	77	28.4	30	28.7	29	23.2	24.1	23.4	23.5
1986	8	13	27.9323	22.8	5.13226	25.8	33	25.2	27.3	24	26.2	23.4	24.5	86	59	86	77	28.6	29.5	27.6	28.6	23.3	23.8	22.7	23.3
1986	8	14	27.7129	23	4.7129	24.2	30.8	26.4	27	23.6	24.6	24.4	24.2	95	60	85	80	28.7	26.8	29.2	28.2	23.4	22.2	23.7	23.1
1986	8	15	27.8097	23.2	4.60968	24.2	32.8	27.6	28	23.8	26.4	25	25.1	97	61	81	79	29.2	30.1	29.9	29.8	23.6	24.2	24.1	24
1986	8	16	26.5581	21.2	5.35806	21.3806	33.6	25.8	21.9871	20.3521	26	22.6065	19.9947	79.5505	55	79.2175	65.3427	24.5311	28.5	27.8243	24.2569	19.9825	23.3	22.0937	19.2694
1986	8	17	26.9806	24	2.98065	25.8	29	26.2	26.8	24.6	24.8	24.6	24.7	91	71	88	83	30.1	28.5	29.8	29.5	24.2	23.2	24	23.8
1986	8	18	27.8258	23.2	4.62581	25.8	30.8	22.0839	20.8283	24.2	26.4	22.3301	17.1314	88	71	79.4506	59.843	29.1	31.5	27.3116	21.6858	23.6	24.9	21.7973	17.3548
1986	8	19	26.5677	23.6	2.96774	24.4	32	28.8	28.5	24	26.4	21.9704	19.4198	97	65	77.4527	64.3663	29.6	30.7	27.2616	23.6887	23.9	24.5	21.5276	18.7938
1986	8	20	26.7645	23.2	3.56452	25.6	31.8	24.6	26.6	24.4	26.2	23.8	24.8	91	64	94	83	29.7	30.3	28.9	29.7	24	24.2	23.5	23.9
1986	8	21	27.9129	23.4	4.5129	24.2	25.9484	24.8	22.2161	23.6	21.5442	24.4	19.22	95	53.5775	97	65.3652	28.7	25.64	30.3	24.1781	23.4	20.1124	24.3	19.3066
1986	8	22	27.9516	22	5.95161	24.4	32.2	27.6	28	23.2	25.4	22.5554	18.1454	90	58	78.4044	60.9086	27.6	27.9	27.7938	22.0914	22.7	22.9	22.0089	17.5679
1986	8	23	27.0032	23.2	3.80323	25.4	33	27.2	28.2	24.6	26.6	24.8	25.3	94	61	82	79	30.4	30.5	29.7	30.2	24.3	24.4	23.9	24.2
1986	8	24	27.6968	22.8	4.89677	21.9161	32	23.4	19.9193	20.8583	26.8	22.8	19.6716	82.1478	67	95	59.8087	24.9607	31.8	27.3	21.7408	20.4587	25.1	22.6	17.372
1986	8	25	26.8806	22.2	4.68065	24.6	32.2	25	26.7	23.4	25.4	24.2	24.3	90	58	94	81	28	27.9	29.7	28.5	22.9	22.9	23.9	23.2
1986	8	26	26.4484	22.6	3.84839	24	31.8	27	27.5	22.8	26.4	25.2	24.8	90	66	87	81	26.9	30.8	30.8	29.5	22.3	24.5	24.6	23.8
1986	8	27	27.8323	23	4.83226	24.8	33.2	28.2	28.6	24.4	26.2	25.4	25.3	97	58	80	78	30.3	29.3	30.6	30.1	24.3	23.7	24.4	24.1
1986	8	28	28.1097	21.8	6.30968	24.2	33.6	25.2	27	23	26.4	24.4	24.6	90	57	94	80	27.3	29.6	30	29	22.5	23.9	24.1	23.5
1986	8	29	27.8581	20.2	7.65806	23	33.6	22.8	25.5	21.4	26	22.2	23.2	87	55	95	79	24.4	28.5	26.3	26.4	20.7	23.3	22	22
1986	8	30	25.6645	21.8	3.86452	23.2	29.8	26.2	26.4	22	24.8	24	23.6	90	67	83	80	25.6	28	28.4	27.3	21.5	22.9	23.2	22.5
1986	8	31	25.0194	22	3.01935	24.4	27	23	24.4	22.8	24.8	22.6	23.4	87	84	97	89	26.7	29.8	27.1	27.9	22.2	24	22.4	22.9
1986	9	1	27.2129	21.4	5.8129	23.6	29.8	24.6	25.6	23	25.2	23.8	24	95	69	94	86	27.7	29	28.9	28.5	22.8	23.5	23.5	23.3
1986	9	2	27.0258	23	4.02581	24.2	28.6	25	25.7	23.4	25.4	24.2	24.3	94	77	94	88	28.2	30.3	29.7	29.4	23.1	24.3	23.9	23.8
1986	9	3	25.9613	22.2	3.76129	23.2	28.8	25.4	25.7	22.6	25	24.6	24.1	95	74	94	87	27	29.1	30.4	28.8	22.4	23.6	24.3	23.4
1986	9	4	25.6581	21.4	4.25806	23.2	32.4	25.8	26.8	22.6	25.4	24	24	95	57	86	79	27	27.8	28.6	27.8	22.4	22.8	23.3	22.8
1986	9	5	25.8516	22	3.85161	24.4	32.2	26.4	27.4	23.6	26.2	21.9838	17.7282	94	62	76.2539	63.6004	28.6	30	27.1584	22.6964	23.3	24.1	21.4676	17.9813
1986	9	6	26.9419	20.6	6.34194	24.2	32.8	27.4	28	22.4	26	24.6	24.3	86	58	80	75	25.9	29.1	29.1	28	21.7	23.6	23.6	22.9
1986	9	7	26.4774	21.8	4.67742	25.6	33.4	26.4	28	24	26.2	24.6	24.9	88	57	86	77	28.8	29.2	29.7	29.2	23.4	23.7	23.9	23.7
1986	9	8	26.8065	22.4	4.40645	24.8	32	27.6	28	23.2	26.6	25.4	25.1	87	66	84	79	27.4	31.2	31	29.8	22.6	24.8	24.6	24
1986	9	9	26.8226	21.4	5.42258	24	34.6	26	27.6	22.8	26.4	24.4	24.5	90	53	88	77	26.9	28.9	29.5	28.5	22.3	23.5	23.8	23.2
1986	9	10	26.6419	21	5.64194	24	35.2	24.2	26.9	22.2	26.4	23.4	24	86	50	94	76	25.6	28.5	28.2	27.4	21.4	23.3	23.1	22.6
1986	9	11	26.6452	22.2	4.44516	23.4	32.2	27.2	27.5	22.8	25	25.4	24.4	95	56	87	79	27.3	26.9	31.2	28.5	22.6	22.3	24.8	23.2
1986	9	12	26.9161	19.9097	7.00645	25.4	31.6	24	26.3	24.8	26.4	23.4	24.9	95	67	95	86	30.9	30.9	28.4	30.1	24.6	24.6	23.2	24.1
1986	9	13	26.4968	22	4.49677	23.8	30.6	26.2	26.7	23.2	25.2	22.4433	21.7873	95	65	78.7846	73.4901	28	28.4	27.4847	26.3825	23	23.2	21.8805	21.0214
1986	9	14	26.4419	21.8	4.64194	24	32.8	26.4	27.4	23.2	25	23.2566	19.0047	94	53	81.7385	64.7927	27.9	26.5	28.5775	22.992	22.9	22	22.686	18.3345
1986	9	15	25.7548	21.4	4.35484	24	32.6	27.2	27.8	22.2	26.4	25	24.5	86	62	84	77	25.6	30.3	30.2	28.7	21.4	24.3	24.2	23.3
1986	9	16	26.4323	21.6	4.83226	24.2	32.6	27	27.7	23.6	26	25.6	25.1	95	59	89	81	28.7	29.2	31.9	29.9	23.4	23.7	25.1	24
1986	9	17	25.4774	22	3.47742	24.8	33	25.8	27.3	23.4	26.2	24.4	24.7	89	59	89	79	27.8	29.5	29.6	29	22.9	23.8	23.9	23.5
1986	9	18	25.4097	21.8	3.60968	23.6	33.2	25.6	27	22.4	26	23.8	24.1	90	57	86	78	26.3	28.8	28.3	27.8	21.9	23.4	23.1	22.8
1986	9	19	25.2516	21.2	4.05161	25.2	33	26.8	28	22.8	26.4	23.8	24.3	82	60	78	73	26.1	30	27.5	27.9	21.8	24.1	22.6	22.9
1986	9	20	24.1839	23	1.18387	24.6	30.2	26.2	26.8	23.2	24.4	25.2	24.3	89	62	92	81	27.5	26.7	31.4	28.5	22.6	22.2	24.8	23.2
1986	9	21	26.5742	23	3.57419	21.6258	24.3871	26.8	20.8516	20.765	21.4909	24.4	19.9825	83.5796	55.2092	82	68.9282	24.9007	25.7399	28.9	24.1682	20.4387	20.169	23.5	19.3066
1986	9	22	24.3871	22.8	1.5871	23.8	26.6258	26	22.6935	23.2	22.5032	24.2	18.1744	95	57.6733	86	63.5671	28	27.1151	29	23.9917	23	21.138	23.5	19.1933
1986	9	23	25.4516	21.8	3.65161	24.2	33.2	24.6	26.7	22.8	25	23	23.6	89	52	87	76	26.8	26.2	27	26.7	22.2	21.9	22.4	22.2
1986	9	24	26.4387	22.4	4.03871	25	33	25	27	22.8	25.4	24.4	24.2	83	54	95	78	26.3	27.4	30.1	27.9	21.9	22.6	24.2	22.9
1986	9	25	26.6032	23	3.60323	24.4	25.8	25.2	25.1	23.4	24.4	24.6	24.1	92	89	95	92	28.1	29.6	30.5	29.4	23	23.9	24.4	23.8
1986	9	26	25.6516	21.8	3.85161	24.4	31.8	23.8	25.9	22.4	26.6	23.4	24.1	84	67	97	83	25.7	31.3	28.5	28.5	21.6	24.8	23.2	23.2
1986	9	27	26.4774	21.4	5.07742	25.8	31.4	23.6	26.1	23.2	24.2	23	23.5	80	55	95	77	26.7	25.4	27.7	26.6	22.2	21.3	22.8	22.1
1986	9	28	22.9097	22.4	0.509677	23.4	27.6	25.2	25.4	22.8	24.6	23.8	23.7	95	78	89	87	27.3	28.9	28.5	28.3	22.6	23.5	23.3	23.1
1986	9	29	26.3839	21.4	4.98387	26	31.6	26.8	27.8	23.2	24.8	24.2	24.1	79	58	81	72	26.6	26.8	28.5	27.3	22.1	22.2	23.2	22.5
1986	9	30	25.4355	21.8	3.63548	24.2	35.4	28.4	29.1	23	25.8	25.4	24.7	90	47	79	72	27.3	26.8	30.4	28.2	22.5	22.2	24.3	23
1986	10	1	25.6903	22.6	3.09032	24.2	32	25.4	26.8	23.4	26.8	24.6	24.9	94	67	94	85	28.2	31.8	30.4	30.1	23.1	25.1	24.3	24.2
1986	10	2	26.9032	22.8	4.10323	24	30.2	24.6	25.9	23.2	25.2	23.6	24	94	67	92	84	27.9	28.7	28.4	28.4	22.9	23.4	23.2	23.2
1986	10	3	26.7613	22.6	4.16129	23.6	29.4	25	25.8	23.2	24.6	24.2	24	97	68	94	86	28.2	27.7	29.7	28.5	23	22.8	23.9	23.2
1986	10	4	26.6839	21.4	5.28387	25.8	31	25	26.7	23.2	26	24.4	24.5	80	67	95	81	26.7	30.3	30.1	29	22.2	24.2	24.2	23.5
1986	10	5	26.4226	22.4	4.02258	24.6	28.2	24.8	25.6	23.6	25.6	24.4	24.5	92	81	97	90	28.4	31.1	30.3	29.9	23.2	24.7	24.3	24.1
1986	10	6	26.5871	20.4	6.1871	24.2	32.8	27	27.8	22.6	25.4	23.2	23.7	87	55	73	72	26.3	27.5	25.9	26.6	21.9	22.7	21.7	22.1
1986	10	7	25.5097	20.8	4.70968	25.4	24	24.8	24.8	23.8	23.4	24.2	23.8	88	95	95	93	28.4	28.4	29.8	28.9	23.2	23.2	24	23.4
1986	10	8	27.7097	21	6.70968	24	31.2	25.6	26.6	22.6	26.4	22.2901	19.9126	89	69	82.1145	64.6993	26.5	31.2	27.5147	24.0949	22	24.8	21.8905	19.2633
1986	10	9	25.1903	21	4.19032	24.6	32.2	25.2	26.8	23.2	26.4	24.2	24.6	89	64	92	82	27.5	30.5	29.5	29.2	22.6	24.4	23.8	23.6
1986	10	10	26.4258	22.8	3.62581	24.4	29.8	24.2	25.6	23.8	25.6	23.4	24.3	95	72	94	87	29.1	30	28.2	29.1	23.6	24.1	23.1	23.6
1986	10	11	26.4194	23	3.41935	24.6	30.6	25	26.3	23.8	25.4	24.4	24.5	94	66	95	85	28.9	29	30.1	29.3	23.5	23.5	24.2	23.7
1986	10	12	26.5484	21.4	5.14839	25	30	24.6	26	23.2	25.8	24.2	24.4	86	72	97	85	27.2	30.4	29.9	29.2	22.5	24.3	24.1	23.6
1986	10	13	26.6065	21.8	4.80645	25	32	23.6	26	24	26	23.2	24.4	92	62	97	84	29.2	29.6	28.2	29	23.6	23.9	23	23.5
1986	10	14	25.5323	22.8	2.73226	24.2	29.4	23.4	25.1	23.4	26	23.2	24.2	94	76	98	89	28.2	31.3	28.3	29.3	23.1	24.8	23.1	23.7
1986	10	15	26.3484	22.2	4.14839	23.2	26.8	25	25	22.8	24.4	24	23.7	97	82	92	90	27.5	28.9	29.2	28.5	22.6	23.5	23.6	23.3
1986	10	16	24.0258	22.6	1.42581	23.4	25	23.2	23.7	22.8	23.6	23	23.1	95	89	98	94	27.3	28.2	27.9	27.8	22.6	23.1	22.9	22.8
1986	10	17	24.3484	21.6	2.74839	22.8	30.4	25.6	26.1	22.4	25.2	24.6	24.1	97	66	92	85	26.8	28.6	30.2	28.5	22.2	23.3	24.2	23.3
1986	10	18	24.8387	22.4	2.43871	24.2	31	26.2	26.9	23.6	26	25	24.9	95	67	91	84	28.7	30.3	30.9	29.9	23.4	24.2	24.6	24.1
1986	10	19	24.1935	21.8	2.39355	25.8	31.2	20.7226	21.5548	23.4	26.4	20.4187	19.7827	82	69	74.5224	68.5286	27.2	31.2	24.9473	23.7486	22.5	24.8	19.9759	19.0701
1986	10	20	24.0742	22.2	1.87419	23.8	30.2	26.2	26.6	23	25.6	21.1713	18.917	93	69	78.6847	64.5328	27.5	29.7	25.9197	22.7363	22.7	24	20.7784	18.2643
1986	10	21	24.1323	23	1.13226	23.8	30	25.8	26.3	23	25.6	21.3511	18.8837	93	70	77.8855	61.4693	27.5	29.9	26.1727	22.6964	22.7	24	20.9249	18.241
1986	10	22	24.2065	18.5032	5.70323	26	30.6	26.4	27.4	24.8	26.4	21.1713	19.7428	91	72	73.7898	63.334	30.5	31.6	25.7365	23.5721	24.4	25	20.6685	18.9602
1986	10	23	25.4452	22.2	3.24516	24.8	24.5097	26.2	20.7903	23.8	20.4587	22.3101	19.0169	92	54.41	78.2185	64.0333	28.8	25.1904	27.4681	23.8219	23.4	19.8593	21.8872	19.1001
1986	10	24	25.2129	22	3.2129	24.8	32.2	23.6	26	23	26.4	23.2	24.2	86	64	97	82	26.9	30.5	28.2	28.5	22.3	24.4	23	23.2
1986	10	25	24.9484	21.2	3.74839	23.6	24.6258	24.2	21.371	22.8	21.1713	23.8	19.7561	93	58.5723	97	64.9324	27.2	25.5101	29.2	23.8318	22.5	20.0458	23.6	19.1301
1986	10	26	25.2968	18.9935	6.30323	25	27.2	25.2	25.7	24	24.4	24.8	24.4	92	80	97	89	29.2	28.7	31	29.6	23.6	23.4	24.7	23.9
1986	10	27	23.2645	22.8	0.464516	25	31.8	24.4	26.4	24	26.4	23.6	24.7	92	66	94	84	29.2	30.8	28.6	29.5	23.6	24.5	23.3	23.8
1986	10	28	21.6968	21	0.696774	23.4	28.4	25.2	25.5	22.4	25.8	24.8	24.3	92	81	97	90	26.4	31.5	31	29.6	22	24.9	24.7	23.8
1986	10	29	23.8645	21.6	2.26452	23.6	30.8	25.4	26.3	22.6	26.2	20.5186	19.9792	92	70	77.5525	65.4318	26.7	30.9	25.3236	24.2947	22.2	24.6	20.2389	19.4065
1986	10	30	23.6387	22	1.63871	23.6	29	25.4	25.9	23.2	25.4	21.3511	19.1234	97	75	79.6504	63.1675	28.2	30	26.2926	23.3057	23	24.1	21.0114	18.6006
1986	10	31	24.0129	21	3.0129	23.8	32	25.4	26.6	22.8	26.6	24	24.5	92	66	89	82	27.1	31.2	28.9	29.1	22.4	24.8	23.5	23.5
1986	11	1	24.0032	20.4	3.60323	24.8	30.8	25.4	26.6	22.8	26.2	24.6	24.5	84	70	94	83	26.4	30.9	30.4	29.2	22	24.6	24.3	23.6
1986	11	2	25.2452	21	4.24516	24.2	32.4	25.6	27	23	26.6	24	24.5	90	64	88	81	27.3	30.9	28.8	29	22.5	24.6	23.4	23.5
1986	11	3	24.1129	21.2	2.9129	19.9677	31.8	25.6	19.1097	19.16	26.4	24.6	18.3342	74.1561	66	92	64.9657	22.9494	30.8	30.2	23.3057	18.867	24.5	24.2	18.574
1986	11	4	22.9613	21.6	1.36129	23.8	32	17.6839	19.1452	23	26	19.2599	18.3908	93	62	69.8273	64.8325	27.5	29.6	23.9084	23.3823	22.7	23.9	18.9469	18.6239
1986	11	5	22.9871	22.4	0.587097	25.2	32	19.6194	20.0903	24.2	26.4	20.2323	18.4708	92	65	71.7919	64.999	29.5	30.7	25.1005	23.6354	23.8	24.5	19.8327	18.7405
1986	11	6	24.3355	20.8	3.53548	23.6	32.4	25.6	26.8	22.4	25.4	24.2	24	90	57	89	79	26.3	27.8	29.3	27.8	21.9	22.8	23.7	22.8
1986	11	7	24.1968	19.8	4.39677	23.4	32.4	26.6	27.3	22.4	26	20.6851	19.2067	92	60	75.8543	67.7627	26.4	29.3	25.4868	24.3979	22	23.7	20.3255	19.4464
1986	11	8	22.7935	22.6	0.193548	23.8	28.2	23.8	24.9	23.2	24.4	23.4	23.7	95	73	97	88	28	28	28.5	28.2	23	23	23.2	23.1
1986	11	9	23.8806	22	1.88065	24.8	30.2	26.2	26.9	23.8	26	21.6042	19.886	92	72	78.1852	69.9938	28.8	30.8	26.6489	24.9673	23.4	24.5	21.2046	20.0125
1986	11	10	24.0839	21	3.08387	23.2	24.035	26.4	20.6951	22.4	21.1255	25.2	18.9635	93	54.6527	91	66.7176	26.5	25.2021	31.2	24.0575	22.1	19.8159	24.8	19.1938
1986	11	11	24.4645	21.8	2.66452	25.2	31.8	26	27.3	23.8	26.8	21.6175	20.795	89	68	78.718	69.9605	28.5	31.9	26.7621	25.1704	23.3	25.1	21.2279	20.1024
1986	11	12	25.171	22	3.17097	24	32.8	21.0387	21.6419	23.2	26.4	21.6841	21.4943	94	61	77.8522	72.2581	27.9	30.1	26.7988	25.8797	22.9	24.2	21.2612	20.7284
1986	11	13	22.5419	21.4	1.14194	25	31.8	25.2	26.8	23.4	26.4	24.8	24.9	87	66	97	83	27.7	30.8	31	29.8	22.8	24.5	24.7	24
1986	11	14	24.8871	23	1.8871	25.4	32	26.4	27.5	23.6	26.4	21.1779	18.917	86	65	74.7888	67.0968	27.9	30.7	25.8697	23.7153	22.9	24.5	20.7484	19.0302
1986	11	15	25.9097	21.6	4.30968	24.6	32.6	26.8	27.7	23.6	26.6	21.2312	20.3281	92	63	74.4558	66.3051	28.4	30.8	25.9297	23.3048	23.2	24.5	20.785	18.7607
1986	11	16	26.0516	21.4	4.65161	24.8	31.6	21.0065	20.5985	23.6	21.868	26.4	20.4484	91	54.4121	78.6181	66.3051	28.3	25.1128	26.862	23.7516	23.1	19.7712	21.3178	19.0116
1986	11	17	26.1871	21.6	4.5871	24.8	31.2	26.6	27.3	23	26.4	21.3444	19.6695	86	69	77.4194	66.5973	26.9	31.2	26.0895	23.5655	22.3	24.8	20.8982	18.9636
1986	11	18	26.2839	21.8	4.48387	24.8	32.8	27	27.9	23.4	26.4	21.4243	18.9403	89	61	78.6181	61.3361	27.8	30.1	26.3392	21.8406	22.9	24.2	21.0348	17.5251
1986	11	19	26.2194	23.4	2.81935	25.2	31.4	20.805	20.6085	24.6	26.8	21.2768	19.6509	95	70	76.3764	65.927	30.5	32.2	26.0168	23.6485	24.4	25.3	20.8024	18.9703
1986	11	20	26.3097	22.4	3.90968	25.4	30	25.6	26.6	23.6	26.4	21.7307	18.9869	86	75	77.0198	66.5973	27.9	32	26.7421	23.7886	22.9	25.2	21.2579	19.1001
1986	11	21	26.0762	22	4.07617	24.4	31.4	25.8	26.8	23.6	26	21.7773	19.866	94	65	77.2862	66.7638	28.6	30	26.872	23.9317	23.3	24.1	21.3278	19.16
1986	11	22	25.9871	23.4	2.5871	24	30.6	26.6	27	23.4	26.4	25.4	25.1	95	72	91	86	28.4	31.6	31.6	30.5	23.2	25	25	24.4
1986	11	23	25.2194	21	4.21935	24.4	31.6	25.4	26.7	23.2	25.6	24.2	24.3	90	62	91	81	27.6	28.8	29.4	28.6	22.7	23.4	23.8	23.3
1986	11	24	26.1548	20.8	5.35484	23.4	32	25.2	26.5	22.4	25.6	24.2	24.1	92	60	92	81	26.4	28.6	29.5	28.2	22	23.3	23.8	23
1986	11	25	25.9065	20.2	5.70645	23	31	25.6	26.3	21.8	25.6	23.8	23.7	90	65	86	80	25.3	29.2	28.3	27.6	21.3	23.7	23.1	22.7
1986	11	26	25.9097	19.4	6.50968	23.2	31.8	25.6	26.5	22.2	26	24.2	24.1	92	63	89	81	26.1	29.7	29.3	28.4	21.8	24	23.7	23.1
1986	11	27	26.4484	18.2	8.24839	22	31.4	25	25.9	20.8	26.6	23.8	23.7	90	69	91	83	23.8	31.6	28.7	28	20.3	25	23.3	22.9
1986	11	28	24.3161	21	3.31613	22.8	31.6	23.2	25.2	22.2	26	23	23.7	95	64	98	86	26.3	29.9	27.9	28.1	22	24	22.9	23
1986	11	29	22.9645	19.4	3.56452	21.6	30.8	26	26.1	21	25.2	23.8	23.3	95	64	83	81	24.5	28.3	28	26.9	20.7	23.1	23	22.3
1986	11	30	24.1355	21.6	2.53548	23.6	30.6	24.8	26	22.8	26.2	23.8	24.3	93	71	92	85	27.2	31.1	28.8	29	22.5	24.7	23.4	23.5
1986	12	1	24.2194	21	3.21935	23.6	31.6	26.6	27.1	22.8	25.8	20.5852	20.6285	93	63	73.8231	69.3611	27.2	29.3	25.1272	24.7542	22.5	23.7	20.119	19.8959
1986	12	2	24.1323	20	4.13226	22.8	32.4	25.8	26.7	22.6	25.6	24.2	24.1	98	58	88	81	27.3	28.3	29.1	28.2	22.5	23.1	23.6	23.1
1986	12	3	23.2129	19.8	3.4129	22.6	31	25.4	26.1	21.4	25	24.4	23.6	90	62	92	81	24.7	27.7	29.9	27.4	20.9	22.8	24	22.6
1986	12	4	23.0871	21	2.0871	23.2	32.6	25.4	26.6	22.8	26.8	24.2	24.6	97	64	91	84	27.5	31.4	29.4	29.4	22.6	24.8	23.8	23.7
1986	12	5	23.1484	15.8065	7.34194	23.8	33	25.8	27.1	22.6	26.6	23.8	24.3	90	61	85	79	26.6	30.5	28.1	28.4	22.1	24.4	23	23.2
1986	12	6	23.0129	16.5097	6.50323	23.6	33	26	27.1	22.8	26	19.8926	15.6237	93	58	71.7586	58.6722	27.2	28.9	24.4412	20.785	22.5	23.5	19.5063	16.6959
1986	12	7	23.2548	22.6	0.654839	24.3	24.1016	24.4	20.5453	24.2	23.8	24.2	24.1	99	52.7451	98	61.0697	30.1	24.3213	30	21.6142	24.2	19.1401	24.1	17.3985
1986	12	8	23.1806	21.6	1.58065	24.2	31.4	26.4	27.1	23.6	26.2	24.4	24.7	95	66	85	82	28.7	30.5	29.2	29.5	23.4	24.4	23.7	23.8
1986	12	9	22.2903	20.4	1.89032	23.4	31.2	25.4	26.4	22.6	25.2	24.6	24.1	93	62	94	83	26.9	28	30.4	28.4	22.3	23	24.3	23.2
1986	12	10	23.3903	19.6	3.79032	21.6	32	25.8	26.3	20.4	26	24.2	23.5	90	62	88	80	23.2	29.6	29.1	27.3	19.9	23.9	23.6	22.4
1986	12	11	24.3258	19.8	4.52581	22.8	33.4	25.8	27	21.6	25.4	24.2	23.7	90	53	88	77	25	27.1	29.1	27.1	21.1	22.4	23.6	22.4
1986	12	12	24.329	20	4.32903	23.4	33.6	25.4	26.9	22.2	25	24.2	23.8	90	50	91	77	26	25.9	29.4	27.1	21.7	21.7	23.8	22.4
1986	12	13	24.2613	19.8	4.46129	23.6	33.2	25.6	27	22.4	25	24.4	23.9	90	52	91	77	26.3	26.2	29.7	27.4	21.9	21.9	24	22.6
1986	12	14	23.0871	20	3.0871	23.2	33.4	26.6	27.5	22.6	25.8	24.2	24.2	95	55	82	77	27	28.1	28.6	27.9	22.4	23	23.3	22.9
1986	12	15	24.3806	19	5.38065	22.6	31.6	26.2	26.7	21.8	24.4	24.2	23.5	93	55	85	78	25.6	25.8	28.9	26.7	21.5	21.6	23.4	22.2
1986	12	16	23.3129	15.9834	7.32955	21.8	31.6	24.6	25.6	21	24.6	23	22.9	93	57	87	79	24.3	26.3	27	25.9	20.6	21.9	22.4	21.6
1986	12	17	23.0065	19.6	3.40645	21.6	31	25	25.6	20.4	24.6	23.8	22.9	90	59	91	80	23.2	26.7	28.7	26.2	19.9	22.1	23.3	21.8
1986	12	18	24.2484	17.6	6.64839	20.4	31.6	24.4	25.2	19.4	24.2	23.6	22.4	91	54	94	80	21.9	25.3	28.6	25.2	18.9	21.3	23.3	21.2
1986	12	19	24.2645	18.4	5.86452	20.8	32.8	24.4	25.6	20.4	23.8	22.8	22.3	96	47	87	77	23.7	23.5	26.7	24.6	20.2	20.1	22.2	20.8
1986	12	20	23.3742	19	4.37419	22.6	33.4	25.6	26.8	21.8	24.8	24	23.5	93	50	88	77	25.6	25.6	28.8	26.6	21.5	21.5	23.4	22.1
1986	12	21	24.3484	20	4.34839	23.6	32.4	25.6	26.8	22.4	25.8	20.8982	18.5544	90	59	69.8273	59.4649	26.3	28.8	24.5977	21.2011	21.9	23.4	19.5763	17.0661
1986	12	22	23.3677	21	2.36774	22.8	33.6	26	27.1	22.6	25.6	24.6	24.3	98	53	89	80	27.3	27.5	30	28.2	22.5	22.6	24.1	23.1
1986	12	23	24.2774	20	4.27742	22	33.2	25.8	26.7	21.6	25.4	24	23.7	97	54	86	79	25.5	27.2	28.6	27.1	21.4	22.5	23.3	22.4
1986	12	24	23.4258	20.2	3.22581	21.8	31.2	24.6	25.5	21	25.8	23.4	23.4	93	65	90	83	24.3	29.6	28	27.3	20.6	23.9	22.9	22.5
1986	12	25	24.5581	19.6	4.95806	22.6	31.4	25.2	26.1	21.4	24.2	23.2	22.9	90	55	85	77	24.7	25.4	27.1	25.7	20.9	21.3	22.4	21.5
1986	12	26	24.3129	17	7.3129	19.2	32.8	24.8	25.4	18.4	23.8	22.6	21.6	93	47	83	74	20.6	23.5	25.9	23.3	18	20.1	21.7	19.9
1986	12	27	24.4452	19.2	5.24516	21.2	32.8	25.4	26.2	20.8	23.6	22.8	22.4	97	46	80	74	24.3	23	26	24.4	20.6	19.7	21.7	20.7
1986	12	28	24.571	19	5.57097	21.4	31.6	26.2	26.4	20.8	25	23.6	23.1	95	59	81	78	24.2	27.3	27.4	26.3	20.5	22.5	22.6	21.9
1986	12	29	23.6065	19.6	4.00645	21.6	31.4	26.4	26.5	21.2	24.6	24.6	23.5	97	57	86	80	24.9	26.4	29.7	27	21	22	23.9	22.3
1986	12	30	22.3871	19.8	2.5871	21.8	32.8	25.4	26.3	21.2	24.8	23	23	95	52	82	76	24.8	26	26.5	25.7	20.9	21.7	22	21.6
1986	12	31	23.3226	19.2	4.12258	22.2	31.8	26	26.5	21.6	25.8	23.4	23.6	95	62	80	79	25.4	29.2	27	27.2	21.3	23.7	22.4	22.5

## Sheet: 1986
			Temperature			Temperature				Temperature				Relative Humidity				Pressure				Dew temperature
Year	Month	Day	Maximum	Minimum	Max-Min	1899-12-31 07:00:00	1899-12-31 13:00:00	1899-12-31 19:00:00	Average	1899-12-31 01:00:00	1899-12-31 13:00:00	1899-12-31 19:00:00	Average	1899-12-31 01:00:00	1899-12-31 13:00:00	1899-12-31 19:00:00	Average	1899-12-31 07:00:00	1899-12-31 13:00:00	1899-12-31 19:00:00	Average	1899-12-31 07:00:00	1899-12-31 13:00:00	1899-12-31 19:00:00	Average		Month	Taverage	Hraverage
1987	1	1	23.6129	20.8	2.8129	24.6	33	26	27.4	23.6	26.6	24.4	24.9	92	61	88	80	28.4	30.5	29.5	29.5	23.2	24.4	23.8	23.8		January	26.3918	76.1016
1987	1	2	24.6516	20.4	4.25161	22.8	31.4	25.6	26.4	22	26.4	23.4	23.9	93	68	83	81	25.9	31.1	27.3	28.1	21.7	24.7	22.5	23		February	26.7964	81.25
1987	1	3	26.8677	19.2	7.66774	20.8	32.6	26	26.3	20.4	25.2	23.6	23.1	96	55	82	78	23.7	27.1	27.5	26.1	20.2	22.4	22.7	21.8		March	27.1581	79.871
1987	1	4	26.6548	16.4	10.2548	21	32.8	26.6	26.8	20.4	25.6	25	23.7	95	56	88	80	23.6	28	30.6	27.4	20.1	23	24.4	22.5		April	27.7453	79.7761
1987	1	5	26.5097	19.2	7.30968	22.6	32.4	25.4	26.5	22	24.8	23.2	23.3	95	54	83	77	26	26.2	27	26.4	21.8	21.9	22.3	22		May	27.5871	83.1935
1987	1	6	26.5419	18.6	7.94194	22	24.6	21.3161	20.7161	21.4	22.0323	22.1419	20.1452	95	53.7097	76.6774	67.4194	25.1	25.4452	26.571	23.6226	21.1	20.3226	21.4452	19.229		June	27.8121	79.0178
1987	1	7	27.8097	18.9871	8.82258	20.1548	25.8903	22.2323	20.829	20.0968	23.9484	22.1236	20.9682	83.3871	57.7742	76.4537	66.7305	22.529	27.8226	26.6123	23.632	18.9355	22.0839	21.4477	19.1867		July	27.6294	81.929
1987	1	8	25.5355	16.4	9.13548	19.6	30.8	24.4	24.8	18.2	23.8	22.2	21.4	88	56	83	75	20	24.8	25.3	23.4	17.5	21	21.3	19.9		August	26.7813	81.458
1987	1	9	26.5871	16	10.5871	20.4	32.4	26.4	26.4	19.6	23.8	22.4	21.9	93	49	71	71	22.3	23.7	24.4	23.5	19.2	20.3	20.7	20.1		September	26.7214	83.5251
1987	1	10	25.4161	16.6	8.81613	20.6	33.4	26.6	26.8	19.4	24.6	23.6	22.5	90	49	78	72	21.7	25.1	27.1	24.6	18.8	21.1	22.4	20.8		October	26.3582	83.2029
1987	1	11	26.8903	18.4	8.49032	22.8	32.8	26.4	27.1	22	25.4	23.4	23.6	93	55	78	75	25.9	27.5	26.8	26.7	21.7	22.7	22.2	22.2		November	27.5267	82.3333
1987	1	12	27.0355	19	8.03548	21.8	31.8	26.4	26.6	20.6	25.2	23.6	23.1	90	59	79	76	23.5	27.6	27.3	26.1	20.1	22.7	22.5	21.8		December	26.7974	80.5132
1987	1	13	27.9452	17.6	10.3452	21	32.6	26.4	26.6	20.2	25.6	23.6	23.1	93	57	79	77	23.1	28.2	27.3	26.2	19.8	23	22.5	21.8
1987	1	14	27.8065	17	10.8065	20.6	33.2	25.8	26.4	20	25.6	23.2	22.9	95	55	80	77	23	27.8	26.7	25.8	19.7	22.8	22.2	21.6
1987	1	15	27.8387	18.8	9.03871	20	33.4	26.2	26.5	19.6	25.4	23.4	22.8	96	53	79	76	22.5	27.1	26.9	25.5	19.4	22.4	22.3	21.4
1987	1	16	27.9548	16	11.9548	21.8	32.2	26.2	26.6	21	24.8	23.6	23.1	93	55	81	76	24.3	26.4	27.4	26	20.6	22	22.6	21.7
1987	1	17	27.8032	18.8	9.00323	21	32.6	27	26.9	20.6	25.4	24.4	23.5	96	56	81	78	24	27.6	28.8	26.8	20.4	22.7	23.4	22.2
1987	1	18	27.871	19.4	8.47097	22.4	33.6	26.8	27.4	21.8	25.4	24	23.7	95	52	79	75	25.7	27	28	26.9	21.5	22.3	22.9	22.3
1987	1	19	28.0065	18.2	9.80645	21	33	27.2	27.1	20.4	26	24.2	23.5	95	58	78	77	23.6	28.9	28.2	26.9	20.1	23.5	23.1	22.2
1987	1	20	27.871	19	8.87097	22	32.8	26.8	27.1	21	26.4	23.4	23.6	92	61	75	76	24.2	30.1	26.5	26.9	20.6	24.2	22	22.3
1987	1	21	27.7911	17.6	10.1911	21	32.8	27.2	27	20.4	25.8	24.4	23.5	95	57	80	77	23.6	28.5	28.7	26.9	20.1	23.3	23.4	22.3
1987	1	22	28.0613	18.6	9.46129	22	32.8	25.4	26.4	21.4	24.6	24	23.3	95	51	89	78	25.1	25.5	28.9	26.5	21.1	21.4	23.5	22
1987	1	23	28.2161	19.2	9.01613	22.8	29.4	25.6	25.9	22.2	25	24.2	23.8	95	70	89	85	26.3	28.7	29.3	28.1	22	23.4	23.7	23
1987	1	24	28.0226	18.6	9.42258	24.6	31.4	25.6	26.8	23.2	25.4	23.8	24.1	89	62	86	79	27.5	28.4	28.3	28.1	22.6	23.2	23.1	23
1987	1	25	26.8129	17.8	9.0129	21.8	32.6	27.6	27.4	21.4	25.4	23.6	23.5	97	56	72	75	25.2	27.6	26.5	26.4	21.2	22.7	22	22
1987	1	26	26.6755	18.2	8.47555	21	32.8	27.4	27.1	20.6	26.2	23.6	23.5	96	60	73	76	24	29.6	26.6	26.7	20.4	23.9	22.1	22.1
1987	1	27	26.9194	18	8.91935	21.6	30.4	26.4	26.2	21.4	25	23.8	23.4	98	65	81	81	25.3	28.1	27.7	27	21.3	23	22.8	22.4
1987	1	28	28.1	18.4	9.7	22	32.4	27.8	27.5	21.6	24.8	24.2	23.5	97	54	74	75	25.5	26.2	27.8	26.5	21.4	21.9	22.8	22
1987	1	29	28.0806	18	10.0806	21.8	32.8	27.8	27.5	21.4	25	24.6	23.7	97	53	77	76	25.2	26.5	28.8	26.8	21.2	22	23.4	22.2
1987	1	30	28.1742	17.8	10.3742	21	33.4	28.4	27.8	20.6	25.6	23.4	23.2	96	54	66	72	24	27.6	25.4	25.7	20.4	22.7	21.4	21.5
1987	1	31	25.8742	18.2	7.67419	21.8	32.8	27.4	27.3	21.2	25.4	23.4	23.3	95	55	72	74	24.8	27.5	26.1	26.1	20.9	22.7	21.8	21.8
1987	2	1	28.3161	18.8	9.51613	21.6	31.8	27.4	27	21.2	24.8	24.2	23.4	97	57	77	77	24.9	26.6	28.1	26.5	21	22.1	23	22
1987	2	2	29.3742	19	10.3742	20.8	33.6	27.2	27.2	20.2	25.2	23.2	22.9	95	51	71	72	23.3	26.5	25.8	25.2	19.9	22	21.6	21.2
1987	2	3	30.3226	17.4	12.9226	22	34	28.2	28.1	21.4	26.4	23.8	23.9	95	55	69	73	25.1	29.3	26.5	27	21.1	23.7	22.1	22.3
1987	2	4	30.4323	19.2	11.2323	23.6	33	28.2	28.3	22.4	26.4	25.4	24.7	90	60	80	77	26.3	30	30.6	28.9	21.9	24.1	24.4	23.5
1987	2	5	30.3032	18.4	11.9032	23.2	31.6	28.6	28	22.6	26	25.4	24.7	95	64	77	79	27	29.9	30.3	29.1	22.4	24	24.3	23.5
1987	2	6	29.2194	19	10.2194	22.2	32	27.4	27.3	21.8	25.4	25.2	24.1	97	59	84	80	25.8	28	30.6	28.1	21.6	23	24.4	23
1987	2	7	30.4677	20	10.4677	22.6	32.8	25	26.4	21.4	26.2	24.2	23.9	90	60	94	81	24.7	29.6	29.7	28	20.9	23.9	23.9	22.9
1987	2	8	30.6065	20.2	10.4065	23.2	29.4	27	26.6	22.8	24.2	25.2	24.1	97	65	87	83	27.5	26.7	30.8	28.3	22.6	22.2	24.6	23.1
1987	2	9	30.0194	19.8	10.2194	21	32.6	25.8	26.3	20.2	26.6	24.8	23.9	93	63	92	83	23.1	30.8	30.6	28.2	19.8	24.5	24.4	22.9
1987	2	10	30.3903	17.8	12.5903	20.4	31	26.8	26.3	20	25.4	25.2	23.5	96	64	88	83	23.1	28.7	31	27.6	19.8	23.4	24.6	22.6
1987	2	11	30.4387	21.2	9.23871	23.4	32.8	25.2	26.6	22	26.6	23.8	24.1	89	62	89	80	25.5	30.7	28.5	28.2	21.4	24.5	23.3	23.1
1987	2	12	30.3161	22.6	7.71613	23.8	33.2	25	26.8	23.6	26	24.2	24.6	98	57	94	83	29	28.8	29.7	29.1	23.5	23.4	23.9	23.6
1987	2	13	29.4097	22	7.40968	23.6	33.6	25.4	27	22.4	25.8	24.6	24.3	90	54	94	79	26.3	28	30.4	28.2	21.9	23	24.3	23.1
1987	2	14	30.5419	21.8	8.74194	23.2	32.4	26.6	27.2	22.6	26.4	25	24.7	95	63	88	82	27	30.4	30.6	29.3	22.4	24.3	24.4	23.7
1987	2	15	28.3935	20.2	8.19355	24.8	32.4	25.4	27	24	26.6	24.6	25.1	94	64	94	84	29.3	30.9	30.4	30.2	23.7	24.6	24.3	24.2
1987	2	16	28.4452	19.2	9.24516	22.2	31.6	26.2	26.6	21.4	25.4	24.8	23.9	93	61	89	81	24.9	28.3	30.4	27.9	21.1	23.1	24.3	22.8
1987	2	17	29.3226	20	9.32258	22.4	30.4	25.2	25.8	22	26	24.8	24.3	97	71	97	88	26.2	30.7	31	29.3	21.8	24.5	24.7	23.7
1987	2	18	29.3032	18.4	10.9032	20.8	33.2	25.4	26.2	20.2	25.8	24.4	23.5	95	56	92	81	23.3	28.3	29.9	27.1	19.9	23.1	24	22.4
1987	2	19	28.4613	19.8	8.66129	22.8	33.6	25	26.6	21.6	26.2	24.6	24.1	90	56	97	81	25	29.1	30.6	28.2	21.1	23.6	24.5	23
1987	2	20	28.4903	21.4	7.09032	22.4	32	23.6	25.4	21	26	23.2	23.4	88	62	97	82	23.9	29.6	28.2	27.2	20.4	23.9	23	22.4
1987	2	21	30.6516	22.2	8.45161	24.2	30.8	27.8	27.6	23.4	26	26.4	25.3	94	68	90	84	28.2	30.4	33.5	30.7	23.1	24.3	25.9	24.4
1987	2	22	29.7742	21.6	8.17419	22.8	30.4	25.6	26.1	22.4	25.2	24.6	24.1	97	66	92	85	26.8	28.6	30.2	28.5	22.2	23.3	24.2	23.3
1987	2	23	28.5613	22.4	6.16129	23.8	30	26.4	26.6	23	26.8	25	24.9	93	78	89	87	27.5	33.1	30.7	30.5	22.7	25.7	24.5	24.3
1987	2	24	30.4323	22	8.43226	23.2	32.2	23.6	25.7	22.4	26.4	23.2	24	93	64	97	85	26.5	30.5	28.2	28.4	22.1	24.4	23	23.2
1987	2	25	30.5226	20.4	10.1226	24.8	31.8	25.6	27	22.8	26.6	24.6	24.7	84	67	92	81	26.4	31.3	30.2	29.3	22	24.8	24.2	23.7
1987	2	26	28.529	21	7.52903	23.2	32.4	25.8	26.8	22.2	26.6	23	23.9	92	64	79	78	26.1	30.9	26.2	27.7	21.8	24.6	21.9	22.8
1987	2	27	30.9484	21.6	9.34839	23.8	32	25.6	26.8	23	26.2	24.2	24.5	93	63	89	82	27.5	30.1	29.3	29	22.7	24.2	23.7	23.5
1987	2	28	30.7935	22.4	8.39355	23.8	31.2	26.6	27	22.6	26.4	25.6	24.9	90	69	92	84	26.6	31.2	32.1	30	22.1	24.8	25.3	24
1987	3	1	29.6032	21.4	8.20323	24	34.6	26	27.6	22.8	26.4	24.4	24.5	90	53	88	77	26.9	28.9	29.5	28.5	22.3	23.5	23.8	23.2
1987	3	2	29.5323	21	8.53226	24	35.2	24.2	26.9	22.2	26.4	23.2	23.9	86	50	92	76	25.6	28.5	27.8	27.3	21.4	23.3	22.8	22.5
1987	3	3	30.5742	22.2	8.37419	23.4	32.2	27.2	27.5	21.8	25	25.4	24.1	87	56	87	77	25	26.9	31.2	27.7	21.1	22.3	24.8	22.7
1987	3	4	30.8645	24.4	6.46452	25.4	31.6	24	26.3	24.8	26.4	23.4	24.9	95	67	95	86	30.9	30.9	28.4	30.1	24.6	24.6	23.2	24.1
1987	3	5	29.829	22	7.82903	23.8	30.6	26.2	26.7	23.2	25.2	25	24.5	95	65	91	84	28	28.4	30.9	29.1	23	23.2	24.6	23.6
1987	3	6	30.9258	21.8	9.12581	24	31.8	26.4	27.1	23.2	25.6	25	24.6	94	61	89	81	27.9	28.7	30.7	29.1	22.9	23.4	24.5	23.6
1987	3	7	30.7258	21.4	9.32581	24	32.6	27.2	27.8	22.2	26.4	25.2	24.6	86	62	85	77	25.6	30.3	30.7	28.8	21.4	24.3	24.5	23.4
1987	3	8	30.9774	21.6	9.37742	24.2	32.8	25.4	27	23.6	25.8	24.6	24.7	95	57	94	82	28.7	28.5	30.4	29.2	23.4	23.3	24.3	23.7
1987	3	9	28.8161	23	5.81613	24.4	32.8	27.2	27.9	23.4	26.4	25.2	25	92	61	85	79	28.1	30.1	30.7	29.6	23	24.2	24.5	23.9
1987	3	10	29.6774	21.8	7.87742	24.4	31.8	26.4	27.3	22.4	26.6	25.6	24.9	84	67	94	82	25.7	31.3	32.3	29.8	21.6	24.8	25.3	23.9
1987	3	11	30.3548	21.4	8.95484	23.8	31.4	27.8	27.7	23.8	25.6	25.2	21.4477	0	63	81	81	29.5	29	30.3	29.6	23.8	23.5	24.3	23.9
1987	3	12	30.3581	22.4	7.95806	23.4	32.4	26.6	27.3	22.8	26.2	25.8	24.9	95	61	94	83	27.3	29.9	32.7	30	22.6	24	25.5	24
1987	3	13	30.8645	21.4	9.46452	24.8	33.4	27.6	28.4	23.6	26.2	25.4	25.1	91	57	84	77	28.3	29.2	31	29.5	23.1	23.7	24.6	23.8
1987	3	14	29.6387	21.8	7.83871	24.2	35.4	28.4	29.1	23	25.8	25.4	24.7	90	47	79	72	27.3	26.8	30.4	28.2	22.5	22.2	24.3	23
1987	3	15	30.7581	22	8.75806	23.8	34.4	25	27	23	26.6	24.2	24.6	93	54	94	81	27.5	29.6	29.7	28.9	22.7	23.9	23.9	23.5
1987	3	16	28.5258	23.4	5.12581	24.2	33.8	26.2	27.6	23.8	25.8	25	24.9	97	53	91	80	29.2	27.9	30.9	29.3	23.6	22.9	24.6	23.7
1987	3	17	29.5774	21.2	8.37742	23.6	32.8	25.6	26.9	22.8	26.4	24.2	24.5	93	61	89	81	27.2	30.1	29.3	28.9	22.5	24.2	23.7	23.4
1987	3	18	30.7484	22.8	7.94839	24	33.6	25.2	27	23.6	26.4	24.8	24.9	97	57	97	83	28.8	29.6	31	29.8	23.4	23.9	24.7	24
1987	3	19	28.771	22.8	5.97097	25	31.6	24.4	26.4	24	26.4	23.6	24.7	92	67	94	84	29.2	30.9	28.6	29.6	23.6	24.6	23.3	23.8
1987	3	20	28.3638	21	7.36379	23.4	34.6	25.2	27.1	22.4	26.2	24.8	24.5	92	52	97	80	26.4	28.4	31	28.6	22	23.2	24.7	23.3
1987	3	21	28.5419	21.6	6.94194	23.6	30.4	25.4	26.2	22.4	26.2	25	24.5	90	72	97	86	26.3	31.2	31.4	29.6	21.9	24.8	24.9	23.8
1987	3	22	28.1806	22.4	5.78065	23.6	35	25.4	27.4	23.2	26.6	24.8	24.9	97	52	95	81	28.2	29.2	30.9	29.4	23	23.7	24.6	23.8
1987	3	23	28.5903	21.4	7.19032	23.8	32	25.4	26.6	22.8	26.4	24	24.4	92	65	89	82	27.1	30.7	28.9	28.9	22.4	24.5	23.5	23.4
1987	3	24	28.7548	22.8	5.95484	23.4	34.4	25.2	27.1	22	26.8	25	24.6	89	55	98	81	25.5	30.2	31.5	29.1	21.4	24.2	24.9	23.5
1987	3	25	27.6516	21	6.65161	21.8	32.6	27	27.1	21.4	25.4	24.4	23.7	97	56	81	78	25.2	27.6	28.8	27.2	21.2	22.7	23.4	22.5
1987	3	26	27.1236	19.4	7.72357	22.4	33.6	26.8	27.4	21.8	25.4	24.8	24	95	52	85	77	25.7	27	30	27.5	21.5	22.3	24.1	22.7
1987	3	27	27.7484	18.2	9.54839	21	33	27.2	27.1	20.4	26	24.2	23.5	95	58	78	77	23.6	28.9	28.2	26.9	20.1	23.5	23.1	22.2
1987	3	28	28.9548	19	9.95484	22	32.8	24.8	26.1	21	26.4	23.8	23.7	92	61	92	81	24.2	30.1	28.8	27.7	20.6	24.2	23.4	22.7
1987	3	29	28.9968	18.6	10.3968	21	29.6	27.8	26.5	20	24.8	24.2	23	91	68	74	78	22.7	28.1	27.8	26.2	19.5	23	22.8	21.8
1987	3	30	28.8806	17.8	11.0806	21	33.4	28.4	27.8	20.6	25.6	23.6	23.3	96	54	67	72	24	27.6	25.9	25.8	20.4	22.7	21.7	21.6
1987	3	31	27.8258	18.2	9.62581	21.8	32.8	24.6	26	21.2	25.4	23.4	23.3	95	55	90	80	24.8	27.5	28	26.7	20.9	22.7	22.9	22.2
1987	4	1	27.7645	22.8	4.96452	23.4	31	23.8	25.5	23.2	26.4	23.4	24.3	98	70	97	88	28.3	31.3	28.5	29.4	23.1	24.8	23.2	23.7
1987	4	2	27.5645	22	5.56452	23.4	32	25	26.4	22.6	26.6	24.2	24.5	93	66	94	84	26.9	31.2	29.7	29.2	22.3	24.8	23.9	23.6
1987	4	3	28.4703	21.4	7.07034	24.2	32.2	25.6	26.9	23	28	24.4	25.1	90	73	91	85	27.3	35	29.7	30.7	22.5	26.7	24	24.4
1987	4	4	27.7444	22.8	4.94443	24	31.4	25.6	26.6	23.6	26.2	24.8	24.9	97	66	94	86	28.8	30.5	30.8	30	23.4	24.4	24.5	24.1
1987	4	5	27.5413	23.4	4.14131	26.6	32.4	27.4	28.5	25	25.8	25.2	25.3	88	59	84	77	30.6	28.8	30.6	30	24.4	23.4	24.4	24.1
1987	4	6	27.8323	22.6	5.23226	24.6	33.2	29.2	29.1	23.8	26.4	26	25.4	94	59	78	77	28.9	29.9	31.5	30.1	23.5	24	24.9	24.1
1987	4	7	29.0129	22.8	6.2129	25.2	34.2	30	29.9	23.6	26.4	26.4	25.5	88	54	75	72	28	29.2	32	29.8	23	23.7	25.2	23.9
1987	4	8	28.7323	22.2	6.53226	26.8	31.6	27.6	28.4	25.4	26.8	25.8	26	89	69	87	82	31.5	32	32	31.8	24.9	25.2	25.2	25.1
1987	4	9	28.7903	23.8	4.99032	26.2	30.8	25.2	26.9	25.2	26.8	24.8	25.6	92	73	97	87	31.4	32.6	31	31.6	24.8	25.5	24.7	25
1987	4	10	26.7484	22.6	4.14839	25.2	32.8	26.2	27.6	23.8	26.4	25	25.1	89	61	91	80	28.5	30.1	30.9	29.8	23.3	24.2	24.6	24
1987	4	11	28.4337	23	5.43371	25.8	32	26.4	27.6	25.2	26	25.2	25.5	95	62	91	83	31.6	29.6	31.2	30.8	25	23.9	24.8	24.5
1987	4	12	27.7161	22	5.71613	24.2	31.8	28.4	28.2	23.8	26.6	25	25.1	97	67	76	80	29.2	31.3	29.4	30	23.6	24.8	23.8	24.1
1987	4	13	27.3249	19.6	7.72487	25	34	28.4	29	24.4	26.2	26	25.5	95	54	83	77	30.1	28.8	32	30.3	24.2	23.4	25.2	24.3
1987	4	14	28.7201	21.4	7.32008	25.6	35	29.8	30	25	26.4	26.8	26.1	95	51	79	75	31.3	28.7	33.2	31.1	24.8	23.3	25.8	24.6
1987	4	15	27.4968	24	3.49677	25.8	34	28.8	29.3	25	26	25.4	25.5	94	53	76	74	31.1	28.3	30.2	29.9	24.7	23.1	24.2	24
1987	4	16	28.8065	19.4	9.40645	26.2	33.2	28.8	29.3	25.2	26.8	26.4	26.1	92	61	83	79	31.4	31	32.8	31.7	24.8	24.6	25.6	25
1987	4	17	28.7226	20	8.72258	26.6	34.8	28	29.4	25.4	26.4	25.6	25.8	91	52	83	75	31.6	28.8	31.2	30.5	25	23.4	24.8	24.4
1987	4	18	28.4937	19.4	9.09365	23.8	33.8	28.8	28.8	23	27	26.2	25.4	93	59	82	78	27.5	31.1	32.3	30.3	22.7	24.7	25.3	24.2
1987	4	19	26.5871	23.4	3.1871	26.2	33.2	29	29.4	25	27.6	26	26.2	91	65	79	78	30.9	33.2	31.6	31.9	24.6	25.8	25	25.1
1987	4	20	28.7548	20	8.75484	26.6	34.4	27	28.8	25.4	28.2	23.2	25.6	91	63	73	75	31.6	34.1	25.9	30.5	25	26.3	21.7	24.3
1987	4	21	29.3428	24.6	4.74277	26.2	33.4	24.6	27.2	24.8	26.8	23.8	25.1	89	60	94	81	30.4	30.8	28.9	30	24.3	24.6	23.5	24.1
1987	4	22	29.5645	22.8	6.76452	25.8	34	28.6	29.3	24.8	26.4	25.8	25.7	92	55	80	76	30.6	29.3	31.3	30.4	24.4	23.7	24.8	24.3
1987	4	23	29.8194	23.6	6.21935	26.6	33.6	26.4	28.3	24.8	28.6	25.6	26.3	86	69	94	83	30.1	35.8	32.3	32.7	24.1	27.1	25.3	25.5
1987	4	24	27.6677	24.4	3.26774	26.4	33.2	23	26.4	25.4	27.6	22.6	25.2	92	65	97	85	31.8	33.2	27.1	30.7	25.1	25.8	22.4	24.4
1987	4	25	27.2161	22.4	4.81613	25	30.2	26.6	27.1	24.4	25.8	25.2	25.1	95	71	89	85	30.1	30.3	31.1	30.5	24.2	24.3	24.7	24.4
1987	4	26	27.2258	23.8	3.42581	26	25.2581	24.2	20.4587	25.2	23.2	23.8	24.1	94	46.1186	97	51.2842	31.5	22.996	29.2	20.5996	24.9	18.1911	23.6	16.523
1987	4	27	28.0508	20.8	7.25078	23.6	32.4	27.8	27.9	22.8	26.8	26	25.2	93	65	87	82	27.2	31.5	32.4	30.4	22.5	24.9	25.4	24.3
1987	4	28	29.429	22.2	7.22903	26.4	29.8	25.4	26.8	24	26.8	25.2	25.3	82	79	98	87	28.2	33.2	31.9	31.1	23.1	25.8	25.1	24.7
1987	4	29	29.3774	23.4	5.97742	25.6	29.2	24.6	26	24.8	26.2	23.8	24.9	94	79	94	89	30.8	32	28.9	30.6	24.5	25.2	23.5	24.4
1987	4	30	28.4968	22	6.49677	23.6	31	27.2	27.3	23	26.2	25	24.7	95	69	84	82	27.7	30.8	30.2	29.6	22.8	24.5	24.2	23.8
1987	5	1	30.5323	19.8	10.7323	24	29	27	26.8	23.8	25.4	25.8	25	98	75	91	88	29.3	30	32.4	30.6	23.7	24.1	25.4	24.4
1987	5	2	30.6774	17	13.6774	25.2	32.6	28.6	28.8	24.4	26.6	26.6	25.9	94	63	86	81	30	30.8	33.5	31.4	24.1	24.5	25.9	24.9
1987	5	3	27.1806	19	8.18065	25.8	32.4	27.2	28.2	24.8	26.8	25.4	25.7	92	65	87	81	30.6	31.5	31.2	31.1	24.4	24.9	24.8	24.7
1987	5	4	30.122	23	7.12196	25.2	32.8	27.6	28.3	24.2	26.4	26.4	25.7	92	61	91	81	29.5	30.1	33.6	31.1	23.8	24.2	26	24.7
1987	5	5	30.2419	22.9	7.34194	24	30.4	25.6	26.4	23.6	26.8	24.4	24.9	97	76	91	88	28.8	32.8	29.7	30.5	23.4	25.6	24	24.3
1987	5	6	30.4083	22.4	8.00832	24.8	29.6	26.6	26.9	24	26.2	25.4	25.2	94	77	91	87	29.3	31.7	31.6	30.9	23.7	25	25	24.6
1987	5	7	29.2262	22.2	7.02622	24.8	31.8	27.2	27.8	24	26.4	25.6	25.3	94	66	88	82	29.3	30.8	31.7	30.6	23.7	24.5	25	24.4
1987	5	8	30.0554	22.4	7.65536	25	33.6	26.2	27.8	23.8	26.4	25.6	25.3	91	57	95	81	28.7	29.6	32.4	30.2	23.3	23.9	25.4	24.2
1987	5	9	30.035	23	7.03495	24.8	33.8	25.8	27.5	23.8	26.2	24.6	24.9	92	55	91	79	28.8	28.9	30.1	29.3	23.4	23.5	24.2	23.7
1987	5	10	29.3561	18.8	10.5561	25.2	31.6	27.8	28.1	24.6	26.4	26.2	25.7	95	67	88	83	30.5	30.9	32.9	31.5	24.4	24.6	25.7	24.9
1987	5	11	29.7257	21.2	8.5257	26.2	33.8	29.2	29.6	25.2	27.6	27.4	26.7	92	62	87	81	31.4	32.8	35.3	33.1	24.8	25.6	26.8	25.8
1987	5	12	30.6447	23.2	7.44475	26.4	34.8	26.6	28.6	24.8	28.4	25.6	26.3	88	62	92	81	30.2	34.4	32.1	32.3	24.2	26.4	25.3	25.3
1987	5	13	30.1786	23.2	6.97856	27.2	35	27.4	29.3	25.6	28.4	25.2	26.4	88	61	84	78	31.7	34.3	30.6	32.2	25	26.3	24.4	25.3
1987	5	14	28.0541	21	7.05411	24.8	32	27.6	28	24.2	27.6	25.4	25.7	95	72	84	84	29.8	34	31	31.6	24	26.2	24.6	24.9
1987	5	15	30.2019	22	8.20187	26.8	32	24.6	27	25.8	27.6	24	25.8	92	72	95	86	32.5	34	29.4	32	25.5	26.2	23.8	25.1
1987	5	16	29.3228	23	6.32279	24	27.2	26	25.8	23.6	25.2	25.4	24.7	97	85	95	92	28.8	30.7	32	30.5	23.4	24.5	25.2	24.4
1987	5	17	28.5935	21	7.59355	25.6	33	27.6	28.5	25	25.6	26	25.5	95	55	88	80	31.3	27.9	32.5	30.6	24.8	22.9	25.5	24.4
1987	5	18	29.073	23.4	5.67305	26.4	31.8	26.8	27.9	25.2	26.4	25	25.5	91	66	86	81	31.2	30.8	30.5	30.8	24.8	24.5	24.4	24.6
1987	5	19	28.9399	23.2	5.73985	25.2	33.2	29.4	29.3	24.4	26.6	27.2	26.1	94	60	84	79	30	30.4	34.6	31.7	24.1	24.3	26.5	25
1987	5	20	27.9908	23	4.99084	25.6	31.8	25.2	27	25	26.8	24.6	25.5	95	68	95	86	31.3	31.9	30.5	31.2	24.8	25.1	24.4	24.8
1987	5	21	29.1729	23.2	5.97294	26.6	30.8	25	26.9	24.6	26.2	24.4	25.1	85	70	95	83	29.6	30.9	30.1	30.2	23.9	24.6	24.2	24.2
1987	5	22	28.5369	22.8	5.73694	24.4	26.4	24.6	25	24.2	25.2	24.2	24.5	98	91	97	95	30	31.2	29.9	30.4	24.1	24.8	24.1	24.3
1987	5	23	28.6901	20.2	8.49011	24.8	28.2	24.8	25.6	24.2	25	24.4	24.5	95	77	97	90	29.8	29.5	30.3	29.9	24	23.8	24.3	24
1987	5	24	27.8243	18.4	9.42435	24.6	28.6	24.8	25.7	24.2	24	24.2	24.1	97	68	95	87	29.9	26.8	29.8	28.8	24.1	22.2	24	23.4
1987	5	25	26.8221	21.8	5.02206	24.6	32	26.4	27.4	23.8	25.4	24.8	24.7	94	59	88	80	28.9	28	30.2	29.1	23.5	23	24.2	23.6
1987	5	26	27.185	20.8	6.38502	26.4	33	23.6	26.6	24.2	28.2	22.8	25.1	83	70	93	82	28.7	35	27.2	30.3	23.4	26.7	22.5	24.2
1987	5	27	27.5014	21.2	6.30135	23	30.2	27	26.8	22.4	26	25.6	24.7	95	72	89	85	26.7	30.8	31.9	29.8	22.2	24.5	25.1	23.9
1987	5	28	27.7411	21	6.7411	25.4	32.2	25.8	27.3	24.4	26.6	25.2	25.4	92	65	95	84	29.9	31.1	31.6	30.9	24	24.7	25	24.6
1987	5	29	27.4581	21.8	5.65806	25.2	34.2	26.8	28.3	23.4	27.4	25.4	25.4	86	59	89	78	27.6	32	31.5	30.3	22.7	25.2	24.9	24.3
1987	5	30	28.76	22.8	5.96004	27.6	33.8	27	28.9	24.8	27.8	26	26.2	80	63	92	79	29.4	33.3	32.9	31.9	23.8	25.9	25.7	25.1
1987	5	31	28.825	23	5.82503	27	33.6	28	29.1	25.6	28.2	24.6	26.1	89	67	76	77	31.9	34.6	28.7	31.7	25.1	26.5	23.3	25
1987	6	1	28.8799	23	5.87992	25	32	28.8	28.6	24.2	27.4	26.8	26.1	94	70	86	83	29.7	33.4	33.9	32.3	23.9	25.9	26.1	25.3
1987	6	2	28.6601	24	4.66015	27.2	33.2	26.8	28.5	25.4	27.2	25.4	26	87	63	89	80	31.2	32.1	31.5	31.6	24.8	25.2	24.9	25
1987	6	3	28.6002	22.2	6.40021	25.6	32.6	27.8	28.4	24.4	28	25	25.8	91	71	80	80	29.7	34.7	29.8	31.4	24	26.6	24	24.8
1987	6	4	27.8676	22.4	5.46764	26	33	23.8	26.6	23.8	27.2	23.8	24.9	83	64	100	82	28	32.2	29.5	29.9	23	25.3	23.8	24
1987	6	5	28.79	21.2	7.59001	24.6	31.8	26.8	27.5	23.6	26.2	25	24.9	92	64	86	81	28.4	30.3	30.5	29.7	23.2	24.2	24.4	23.9
1987	6	6	28.77	21	7.77003	26.4	34.2	27.2	28.8	23.8	26.4	25.8	25.3	81	54	90	75	27.7	29.2	32.3	29.7	22.8	23.7	25.3	23.9
1987	6	7	27.3382	22.2	5.13819	25.2	32.4	28.2	28.5	23.8	25.6	26.6	25.3	89	58	88	79	28.5	28.3	33.7	30.2	23.3	23.1	26.1	24.2
1987	6	8	28.2716	22	6.27163	26.8	33.8	25	27.6	24.4	26.4	24.2	25	82	56	94	77	28.9	29.5	29.7	29.4	23.5	23.8	23.9	23.7
1987	6	9	26.6356	21.4	5.23559	26.2	24.4012	28.4	22.037	24	22.2942	26.4	20.823	83	56.5089	86	65.2052	28.4	26.7283	33.1	25.2331	23.2	20.9021	25.7	20.0703
1987	6	10	27.4501	21.6	5.85012	26.2	33.8	28.8	29.4	24.8	27.6	26.4	26.3	89	62	83	78	30.4	32.8	32.8	32	24.3	25.6	25.6	25.2
1987	6	11	27.8377	22.6	5.23767	26.2	34.4	28.6	29.5	25	27.2	26.2	26.1	91	58	83	77	30.9	31.3	32.4	31.5	24.6	24.8	25.4	24.9
1987	6	12	28.6901	23	5.69011	26	34	29.8	29.9	24.4	28	25.8	26.1	88	64	73	75	29.5	33.8	30.5	31.3	23.8	26.1	24.4	24.8
1987	6	13	28.5536	20.8	7.75359	26	33.7	29	29.4	24.6	27.1	27.2	26.3	89	60	87	79	30	31.5	34.9	32.1	24.1	24.9	26.6	25.2
1987	6	14	27.2982	24.2	3.09823	25.6	30.2	24.4	26.1	24.8	26.4	23.8	25	94	74	95	88	30.8	31.9	29.1	30.6	24.5	25.1	23.6	24.4
1987	6	15	28.7933	22.8	5.99334	24	31.8	25.8	26.8	23.5	26.6	25.2	25.1	96	67	95	86	28.6	31.3	31.6	30.5	23.3	24.8	25	24.4
1987	6	16	25.3436	22.8	2.5436	23.8	30.6	27.4	27.3	23.4	26.2	26	25.2	97	71	90	86	28.5	31.1	32.7	30.7	23.2	24.7	25.5	24.5
1987	6	17	24.631	22.4	2.23101	24.4	34	27.4	28.3	23.8	27.2	25.8	25.6	95	59	88	81	29.1	31.5	32.1	30.9	23.6	24.9	25.3	24.6
1987	6	18	25.2604	22.6	2.66035	25	33.2	29	29	24.2	27	27.4	26.2	94	62	88	81	29.7	31.5	35.4	32.2	23.9	24.9	26.9	25.2
1987	6	19	25.5734	22.4	3.17336	24.6	34.4	30.2	29.9	23.8	27	26.6	25.8	94	56	76	75	28.9	30.7	32.4	30.7	23.5	24.5	25.4	24.5
1987	6	20	26.5657	24.2	2.36566	25.8	33.2	24.4	27	25	27.6	23.2	25.3	94	65	90	83	31.1	33.2	27.6	30.6	24.7	25.8	22.7	24.4
1987	6	21	26.6522	22.8	3.85224	25.6	33.2	25.8	27.6	24.6	27	24.4	25.3	92	62	89	81	30.2	31.5	29.6	30.5	24.2	24.9	23.9	24.3
1987	6	22	26.4991	23	3.49906	24.8	33.4	26.4	27.8	24.2	27.4	25.8	25.8	95	63	95	85	29.8	32.5	32.8	31.7	24	25.4	25.6	25
1987	6	23	25.6599	23	2.65994	25.2	31.6	28	28.2	24	26.4	26.6	25.7	91	67	90	82	29	30.9	33.9	31.3	23.5	24.6	26.1	24.8
1987	6	24	26.519	24	2.51904	25.6	22.8098	26.6	19.6269	24.6	19.4756	25.8	16.3821	92	49.5678	94	53.3288	30.2	22.953	32.7	20.5687	24.2	17.9537	25.5	16.3854
1987	6	25	27.498	23	4.49802	24.6	32.4	28.2	28.4	24	27.2	27	26.1	95	67	91	84	29.4	32.6	34.8	32.3	23.8	25.5	26.6	25.3
1987	6	26	27.5113	24.2	3.31134	25.8	31.6	26.8	27.8	25	27.8	25.6	26.1	94	75	91	87	31.1	34.8	32	32.7	24.7	26.6	25.2	25.5
1987	6	27	26.852	21.6	5.25203	23.8	34	29.8	29.3	22.8	26.2	26	25	92	54	74	73	27.1	28.8	31.1	29	22.4	23.4	24.7	23.5
1987	6	28	26.8387	23.2	3.63871	26	33.8	29.8	29.8	25.6	27.6	27.2	26.8	97	62	82	80	32.5	32.8	34.3	33.2	25.5	25.6	26.4	25.8
1987	6	29	26.7655	22.6	4.16545	24.8	34	27.2	28.3	23.6	27.2	24.6	25.1	91	59	81	77	28.3	31.5	29.2	29.7	23.1	24.9	23.6	23.9
1987	6	30	26.3659	23	3.36587	25.2	34.2	27	28.4	24.2	27.4	24	25.2	92	59	78	77	29.5	32	27.8	29.8	23.8	25.2	22.9	23.9
1987	7	1	28.2905	22.8	5.49053	24.4	30.2	27.6	27.5	23.8	26.2	26.4	25.5	95	73	91	86	29.1	31.3	33.6	31.3	23.6	24.8	26	24.8
1987	7	2	28.6701	22.2	6.47014	24.6	32.6	27.6	28.1	23.6	27.2	26.2	25.7	92	66	90	83	28.4	32.5	33.1	31.3	23.2	25.4	25.7	24.8
1987	7	3	27.8243	22.6	5.22435	24.8	32.6	28.2	28.5	24.2	27.2	26.6	26	95	66	88	83	29.8	32.5	33.7	32	24	25.4	26.1	25.2
1987	7	4	26.6622	23.8	2.86223	25.8	32	26.8	27.8	25.4	27.4	26	26.3	97	70	94	87	32.2	33.4	33.1	32.9	25.3	25.9	25.7	25.6
1987	7	5	24.2214	23.2	1.02144	26.2	30.8	26.6	27.5	24.6	27	25	25.5	88	75	88	83	29.8	33.1	30.6	31.2	24	25.8	24.4	24.7
1987	7	6	27.5513	23.4	4.1513	26.8	23.3613	28.4	20.0129	25	20.5652	25.6	18.8088	86	54.9428	80	62.7991	30.5	25.6433	30.9	23.6932	24.4	20.1057	24.6	18.9669
1987	7	7	28.5769	22.2	6.3769	27.2	33.4	27.4	28.9	25.4	27.2	26.2	26.3	87	62	91	80	31.2	31.9	33.2	32.1	24.8	25.1	25.8	25.2
1987	7	8	27.6312	21.6	6.03122	26.4	31.4	28	28.5	24.6	27	26	25.9	86	71	85	81	29.7	32.7	32.3	31.6	23.9	25.5	25.3	24.9
1987	7	9	27.6712	20.2	7.47118	26.4	33.6	27.6	28.8	24.8	27.4	25	25.7	88	62	81	77	30.2	32.4	29.9	30.8	24.2	25.4	24.1	24.5
1987	7	10	28.5836	23.2	5.38356	27.6	33	26.8	28.5	24.8	27	25.4	25.7	80	63	89	77	29.4	31.6	31.5	30.9	23.8	25	24.9	24.6
1987	7	11	27.3915	22.8	4.59147	26.4	31.2	27.6	28.2	25.2	26.4	25.8	25.8	91	69	87	82	31.2	31.2	32	31.5	24.8	24.8	25.2	24.9
1987	7	12	29.083	24	5.08304	26.4	34.2	27.4	28.9	25.4	27.2	26.6	26.4	92	58	94	82	31.8	31.4	34.3	32.5	25.1	24.9	26.3	25.4
1987	7	13	28.5636	22	6.56358	24.4	34.2	28.8	29	23.4	27	26.4	25.6	92	57	83	77	28.1	30.8	32.8	30.6	23	24.6	25.6	24.4
1987	7	14	28.6368	22.6	6.03684	25.2	33.4	28	28.7	24.2	27	26.2	25.8	92	61	87	80	29.5	31.4	32.8	31.2	23.8	24.8	25.6	24.8
1987	7	15	28.7101	22	6.71009	25.8	33.6	27.2	28.5	24.8	27.4	24.8	25.7	92	62	82	79	30.6	32.4	29.7	30.9	24.4	25.4	23.9	24.6
1987	7	16	27.7245	23	4.72445	26.6	31.6	26.8	28	24.4	26.4	25.6	25.5	84	67	91	80	29.1	30.9	32	30.7	23.6	24.6	25.2	24.5
1987	7	17	27.8177	23.4	4.41769	25.6	31.2	25	26.7	24.2	26.4	24.4	25	89	69	95	84	29.3	31.2	30.1	30.2	23.7	24.8	24.2	24.2
1987	7	18	27.7844	24	3.78439	26.8	28.8	23.4	25.6	25.2	26	22.8	24.7	88	80	95	88	31	31.7	27.3	30	24.6	25	22.6	24.1
1987	7	19	29.476	21.4	8.07596	24	31.8	29	28.5	23	25.4	26.2	24.9	92	60	80	77	27.4	28.2	32.1	29.2	22.6	23.1	25.2	23.6
1987	7	20	28.8499	22.8	6.04995	26	34	27.4	28.7	24.8	27.2	26.2	26.1	91	59	91	80	30.5	31.5	33.2	31.7	24.4	24.9	25.8	25
1987	7	21	28.8166	23	5.81665	25.4	32.4	28.6	28.8	24.6	27.2	26.2	26	94	67	83	81	30.4	32.6	32.4	31.8	24.3	25.5	25.4	25.1
1987	7	22	28.8033	22	6.80333	25.6	32	25.6	27.2	23.6	27.2	24.6	25.1	85	69	92	82	27.8	32.9	30.2	30.3	22.8	25.6	24.2	24.2
1987	7	23	28.966	23.2	5.76596	25	31	25.4	26.7	23.8	27	24.8	25.2	91	73	95	86	28.7	33	30.9	30.8	23.3	25.7	24.6	24.5
1987	7	24	29.1496	22.8	6.34964	25	28.4	28.4	27.5	24	26.8	26.8	25.9	92	88	88	90	29.2	34.2	34.2	32.5	23.6	26.3	26.3	25.4
1987	7	25	29.2229	23.6	5.62289	26.2	31.4	27.8	28.3	25.4	27.4	26	26.3	94	74	87	85	31.9	33.8	32.4	32.7	25.1	26.1	25.4	25.5
1987	7	26	29.083	24.2	4.88304	27.6	31	28.4	28.9	25.8	27.4	25.4	26.2	87	76	79	80	32	34.1	30.4	32.2	25.2	26.2	24.3	25.3
1987	7	27	29.2695	22.2	7.06951	24	32	26.4	27.2	23.4	27.6	24.6	25.2	95	72	86	84	28.4	34	29.7	30.7	23.2	26.2	23.9	24.4
1987	7	28	28.6169	22.8	5.81686	25	30.6	26.4	27.1	24	26	25	25	92	70	89	84	29.2	30.5	30.7	30.1	23.6	24.4	24.5	24.2
1987	7	29	28.8699	21.8	7.06993	25.2	31.4	25.4	26.9	24	27.8	24.4	25.4	91	76	92	86	29	34.9	29.9	31.3	23.5	26.7	24	24.7
1987	7	30	28.8366	22	6.83663	25.4	31	26	27.1	24.2	27.2	24.6	25.3	91	75	89	85	29.4	33.5	30	31	23.8	26	24.1	24.6
1987	7	31	25.267	23	2.26701	25	29.2	24.6	25.9	24.4	26	23.6	24.7	95	78	92	88	30.1	31.5	28.4	30	24.2	24.9	23.2	24.1
1987	8	1	26.8121	21.4	5.41207	25.2	29.8	24.4	26	24.6	25.4	23.6	24.5	95	70	94	86	30.5	29.5	28.6	29.5	24.4	23.8	23.3	23.8
1987	8	2	26.7954	22	4.79542	25.4	28.8	24.8	25.9	24.4	25.4	24.4	24.7	92	76	97	88	29.9	30.2	30.3	30.1	24	24.2	24.3	24.2
1987	8	3	26.6189	23	3.61894	25.2	30.6	23.4	25.6	24.2	25.8	23	24.3	92	68	97	86	29.5	30	27.8	29.1	23.8	24.1	22.8	23.6
1987	8	4	27.9342	22.6	5.33424	23.8	31	24.6	26	22.8	25.8	24.4	24.3	92	66	98	86	27.1	29.7	30.4	29.1	22.4	24	24.3	23.6
1987	8	5	27.8177	22.4	5.41769	25	31.4	28.4	28.3	23	27.2	26.6	25.6	84	72	87	81	26.7	33.3	33.6	31.2	22.2	25.8	26	24.7
1987	8	6	27.8743	22.8	5.0743	24.8	24.9323	25	22.1677	24.2	23.3157	24.4	21.6741	95	57.64	95	70.9261	29.8	27.6146	30.1	26.0395	24	21.7107	24.2	20.8283
1987	8	7	25.6799	22.2	3.47992	24.6	25.2097	24.8	19.5452	23.6	21.7307	24.2	18.5207	92	52.9448	95	54.7097	28.4	25.9197	29.8	20.3688	23.2	20.2689	24	16.2164
1987	8	8	26.6822	21.6	5.08221	25.2	32.4	25.6	27.2	24	27.2	25	25.4	91	67	95	84	29	32.6	31.3	31	23.5	25.5	24.8	24.6
1987	8	9	27.6112	22.6	5.01124	24.6	31.4	28.4	28.2	23.8	27	26.8	25.9	94	71	88	84	28.9	32.7	34.2	31.9	23.5	25.5	26.3	25.1
1987	8	10	27.6412	22.8	4.84121	24.4	32.4	27.8	28.1	23.6	27.2	26.6	25.8	94	67	91	84	28.6	32.6	34	31.7	23.3	25.5	26.2	25
1987	8	11	28.6835	23.2	5.48345	25.4	33	25.4	27.3	24.8	28.2	23.8	25.6	95	70	88	84	30.9	35	28.4	31.4	24.6	26.7	23.2	24.8
1987	8	12	28.8533	21.8	7.05328	24.6	30.2	25	26.2	23.2	26.8	23.6	24.5	89	77	89	85	27.5	33	28.2	29.5	22.6	25.7	23.1	23.8
1987	8	13	28.8333	22.2	6.6333	24.6	30.2	27.2	27.3	23.2	27	25	25.1	89	78	84	84	27.5	33.5	30.2	30.4	22.6	26	24.2	24.3
1987	8	14	28.6069	22.4	6.20687	24.4	32.8	29	28.8	23.6	27.8	26.6	26	94	68	83	82	28.6	34	33.2	31.9	23.3	26.2	25.8	25.1
1987	8	15	28.7068	21.8	6.90676	25.2	33.8	28.6	29	24.2	27.8	27	26.3	92	63	88	81	29.5	33.3	34.6	32.5	23.8	25.9	26.5	25.4
1987	8	16	27.4148	21.8	5.61478	25.2	33.8	28.6	29	23.6	27.8	26.8	26.1	88	63	87	79	28	33.3	34	31.8	23	25.9	26.2	25
1987	8	17	27.851	21.6	6.25099	25.8	32	28.8	28.8	24.6	27.8	26.4	26.3	91	73	83	82	30.1	34.5	32.8	32.5	24.2	26.5	25.6	25.4
1987	8	18	28.7234	23.8	4.92341	26.4	31.6	25.6	27.3	24.6	26.6	24.8	25.3	86	68	94	83	29.7	31.5	30.8	30.6	23.9	24.9	24.5	24.5
1987	8	19	27.4248	22.8	4.62477	26	30	26.8	27.4	24	26.6	26	25.5	85	77	94	85	28.5	32.5	33.1	31.4	23.2	25.5	25.7	24.8
1987	8	20	27.6279	21	6.62789	23.6	33.4	28.2	28.4	23.2	27	26	25.4	97	61	84	81	28.2	31.4	32.1	30.6	23	24.8	25.2	24.4
1987	8	21	28.8133	19	9.81332	26	33.4	28.2	29	25	27.8	27.6	26.8	92	65	96	84	31	33.6	36.5	33.7	24.6	26	27.4	26
1987	8	22	28.8533	23.2	5.65328	24.6	31.2	29	28.5	24	28	27.2	26.4	95	78	87	87	29.4	35.6	34.9	33.3	23.8	27	26.6	25.8
1987	8	23	27.8743	20.4	7.4743	25.4	33.8	28.6	29.1	23.8	27	26.8	25.9	88	59	87	78	28.4	31.1	34	31.2	23.2	24.7	26.2	24.7
1987	8	24	28.5902	23.2	5.39022	25.6	24.661	28	20.5618	24.8	22.198	26.6	20.3061	94	51.0092	90	61.738	30.8	24.5903	33.9	22.4421	24.5	19.211	26.1	17.9324
1987	8	25	27.7478	22.8	4.94776	26.6	30.2	25.6	27	25.2	27.6	24.4	25.7	89	82	91	87	31.1	35.2	29.7	32	24.7	26.8	24	25.1
1987	8	26	27.3016	22	5.30156	25.2	32.2	26.4	27.5	24.6	26.6	25.6	25.6	95	65	94	85	30.5	31.1	32.3	31.3	24.4	24.7	25.3	24.8
1987	8	27	28.7301	23	5.73007	26	26.6	27.2	26.8	24.4	24.8	26	25.1	88	86	91	88	29.5	30.1	32.8	30.8	23.8	24.1	25.6	24.5
1987	8	28	29.0164	22.8	6.21644	24.6	29.6	27.4	27.3	23.4	25.6	26.8	25.3	90	73	95	86	28	30.1	34.8	31	22.9	24.2	26.6	24.6
1987	8	29	28.7567	23.4	5.35671	25.2	32.4	22.0516	22.7452	24.2	27.2	22.4366	21.6175	92	67	80.0166	71.8252	29.5	32.6	27.5047	25.9963	23.8	25.5	21.9338	20.825
1987	8	30	26.4924	21.4	5.0924	25.2	32.2	25	26.9	24	26.4	24.4	24.9	91	64	95	83	29	30.5	30.1	29.9	23.5	24.4	24.2	24
1987	8	31	25.8264	21.2	4.62643	24.6	32.4	28	28.3	23.2	27.6	26.6	25.8	89	69	90	83	27.5	33.7	33.9	31.7	22.6	26.1	26.1	24.9
1987	9	1	28.0907	22.4	5.69074	24.4	31.4	26.6	27.3	23.6	27.6	25.2	25.5	94	75	89	86	28.6	34.4	31.1	31.4	23.3	26.4	24.7	24.8
1987	9	2	27.8976	23.4	4.49761	24.2	26.4	24.6	25	23	25	24.2	24.1	90	89	97	92	27.3	30.7	29.9	29.3	22.5	24.5	24.1	23.7
1987	9	3	26.7988	21.6	5.19875	23	31.8	26.8	27.1	22.4	27.6	25.6	25.2	95	73	91	86	26.7	34.1	32	30.9	22.2	26.3	25.2	24.5
1987	9	4	26.4857	21.6	4.88574	25.6	30.4	24.8	26.4	24.8	27	24.4	25.4	94	77	97	89	30.8	33.4	30.3	31.5	24.5	25.9	24.3	24.9
1987	9	5	26.6855	22.2	4.48554	24.2	26	23.6	24.4	23.6	25	23.4	24	95	92	98	95	28.7	31	28.6	29.4	23.4	24.6	23.3	23.8
1987	9	6	27.811	21.8	6.01103	23.6	29.6	26.6	26.6	23.2	25.4	26	24.9	97	71	95	88	28.2	29.6	33.2	30.3	23	23.9	25.8	24.2
1987	9	7	27.3315	22.2	5.13153	26	30.2	28.6	28.4	24	27.8	27.4	26.4	85	83	91	86	28.5	35.7	35.7	33.3	23.2	27.1	27	25.8
1987	9	8	27.6712	22.4	5.27118	26.2	33	23.6	26.6	24.8	28.4	23	25.4	89	71	95	85	30.4	35.6	27.7	31.2	24.3	27	22.8	24.7
1987	9	9	27.6878	21	6.68783	23.8	31.2	27.6	27.5	23	26	26.2	25.1	93	66	90	83	27.5	30.1	33.1	30.2	22.7	24.2	25.7	24.2
1987	9	10	27.5014	21	6.50135	26.4	32	23.2	26.2	23.8	26	22.6	24.1	81	62	95	79	27.7	29.6	27	28.1	22.8	23.9	22.4	23
1987	9	11	27.5047	20.8	6.70468	24.2	33	27.2	27.9	22.2	26.8	26.4	25.1	84	62	94	80	25.4	31.1	33.9	30.1	21.4	24.7	26.1	24.1
1987	9	12	27.7844	20.6	7.18439	26.6	31.4	28.8	28.9	24.2	27.8	26.4	26.1	82	76	83	80	28.6	34.9	32.8	32.1	23.3	26.7	25.6	25.2
1987	9	13	27.3515	23	4.35151	26.4	33.8	27	28.5	24.6	27.6	26	26.1	86	62	92	80	29.7	32.8	32.9	31.8	23.9	25.6	25.7	25.1
1987	9	14	27.2949	23.6	3.6949	25.8	29.2	27.2	27.4	24.8	26.8	26.2	25.9	92	83	92	89	30.6	33.6	33.3	32.5	24.4	26	25.9	25.4
1987	9	15	26.5856	24	2.58564	25.2	30	26.6	27.1	24.6	26.4	25.6	25.5	95	75	92	88	30.5	32	32.1	31.6	24.4	25.2	25.3	24.9
1987	9	16	27.2849	23.4	3.88491	26.4	24.871	26.4	20.9484	24.6	22.5432	24.8	20.8017	86	55.9417	88	70.4932	29.7	26.8986	30.2	25.0472	23.9	21.0481	24.2	20.0391
1987	9	17	26.2993	20.8	5.49927	25.2	32.4	26.6	27.7	23	27.4	25.6	25.3	83	68	92	81	26.6	33.2	32.1	30.6	22.1	25.8	25.3	24.4
1987	9	18	26.2293	20.2	6.02934	25.2	31.6	27.4	27.9	23.6	26.6	26.4	25.5	88	68	92	83	28	31.5	33.7	31.1	23	24.9	26.1	24.7
1987	9	19	26.0662	21.4	4.66618	26.2	33.6	25.2	27.5	24.6	27.8	24.4	25.6	88	64	94	82	29.8	33.5	30	31.1	24	25.9	24.1	24.7
1987	9	20	24.964	22.2	2.764	25.2	30.8	25.2	26.6	23.6	26.6	24.6	24.9	88	72	95	85	28	32	30.5	30.2	23	25.2	24.4	24.2
1987	9	21	27.4314	22.2	5.23143	24.4	25.2	26	25.4	24	24	25	24.3	97	91	92	93	29.6	29	31	29.9	23.9	23.5	24.6	24
1987	9	22	25.1738	21.6	3.57378	25.2	31.4	26.4	27.4	23.8	26.4	23.6	24.6	89	68	79	79	28.5	31.1	27.3	29	23.3	24.7	22.5	23.5
1987	9	23	26.2726	21.2	5.07263	25.8	30.4	24.4	26.3	24.2	26.4	24	24.9	88	73	97	86	29.1	31.7	29.6	30.1	23.6	25	23.9	24.2
1987	9	24	27.2916	19.2	8.09157	24.8	31	25.6	26.8	23.8	25	24.6	24.5	92	62	92	82	28.8	27.7	30.2	28.9	23.4	22.8	24.2	23.5
1987	9	25	27.4614	21.8	5.66139	25.2	32	24.2	26.4	23.4	26.8	23.8	24.7	86	67	97	83	27.6	31.8	29.2	29.5	22.7	25.1	23.6	23.8
1987	9	26	26.4791	22	4.47908	26.2	31.2	28	28.4	24.2	27.2	26.8	26.1	85	74	91	83	28.9	33.4	34.4	32.2	23.4	25.9	26.4	25.3
1987	9	27	27.3315	22.2	5.13153	26.8	32	27.2	28.3	24	27.2	26	25.7	79	69	91	80	28	32.9	32.8	31.2	22.9	25.6	25.6	24.7
1987	9	28	23.6487	22.4	1.2487	26	33.8	27	28.5	23.8	27.6	25.6	25.7	83	62	89	78	28	32.8	31.9	30.9	23	25.6	25.1	24.6
1987	9	29	27.235	23	4.23496	25.6	32	24	26.4	24.2	27.6	23.4	25.1	89	72	95	85	29.3	34	28.4	30.5	23.7	26.2	23.2	24.3
1987	9	30	26.256	22	4.25598	24	25.4516	26.2	21.7935	23.6	22.2901	25.4	20.7018	97	57.5068	94	69.2612	28.8	26.6289	31.9	24.9107	23.4	20.8816	25.1	19.9559
1987	10	1	26.519	21	5.51904	24.2	31.2	27	27.4	23.2	25.4	25.4	24.7	92	63	88	81	27.8	28.6	31.4	29.2	22.8	23.3	24.8	23.6
1987	10	2	27.7711	22.2	5.57107	24.8	30	25.8	26.6	23.6	26.8	25.2	25.2	91	78	95	88	28.3	33.1	31.6	31	23.1	25.7	25	24.6
1987	10	3	27.6246	23.2	4.42456	25	31.4	24.8	26.5	24	26.4	24.4	24.9	92	68	97	86	29.2	31.1	30.3	30.2	23.6	24.7	24.3	24.2
1987	10	4	27.5446	22.8	4.74464	26.2	32	24.6	26.9	24	26.6	24	24.9	83	66	95	81	28.4	31.2	29.4	29.7	23.2	24.8	23.8	23.9
1987	10	5	27.2749	21.2	6.07492	24.6	32	25.6	27	23.2	27.6	24.6	25.1	89	72	92	84	27.5	34	30.2	30.6	22.6	26.2	24.2	24.4
1987	10	6	27.4447	21	6.44475	24	29	25.8	26.1	23.6	25.8	25.2	24.9	97	78	95	90	28.8	31.1	31.6	30.5	23.4	24.7	25	24.4
1987	10	7	26.3326	21.6	4.73257	25.8	31.2	27.4	28	24.6	27.2	26.4	26.1	91	74	92	86	30.1	33.4	33.7	32.4	24.2	25.9	26.1	25.4
1987	10	8	28.6035	23.2	5.40354	25	31.2	24.4	26.3	24	27.2	23.8	25	92	74	95	87	29.2	33.4	29.1	30.5	23.6	25.9	23.6	24.4
1987	10	9	26.0029	22.6	3.40291	25.4	26.1226	24	22.3774	24	23	23.6	23.5	89	59.5047	97	67.8626	28.9	26.7055	28.8	24.9407	23.5	20.9582	23.4	19.9659
1987	10	10	27.2783	22	5.27825	24	31.8	26	27	23.4	27	23.8	24.7	95	69	83	83	28.4	32.4	28	29.6	23.2	25.4	23	23.8
1987	10	11	27.2716	21	6.27159	22.8	32.6	24.2	26	21.8	26.2	23.6	23.9	92	60	95	82	25.4	29.7	28.7	28	21.4	24	23.4	22.9
1987	10	12	27.4048	21.6	5.80479	25.2	32.4	26.8	27.8	23.8	26.8	26	25.5	89	65	94	83	28.5	31.5	33.1	31	23.3	24.9	25.7	24.6
1987	10	13	27.4647	22.4	5.06472	24.6	31.8	26.8	27.5	23.4	26.6	25.8	25.3	90	67	92	83	28	31.3	32.5	30.6	22.9	24.8	25.5	24.4
1987	10	14	26.3559	22	4.35588	25.6	32	25.4	27.1	24	27.6	24.8	25.5	88	72	95	85	28.8	34	30.9	31.2	23.4	26.2	24.6	24.7
1987	10	15	27.1983	22.4	4.79834	25.4	31.6	26.2	27.4	23.6	26.4	25.8	25.3	86	67	97	83	27.9	30.9	32.9	30.6	22.9	24.6	25.7	24.4
1987	10	16	24.8008	22.4	2.40083	25.6	32.8	26	27.6	24.4	27.8	24.8	25.7	91	68	91	83	29.7	34	30.5	31.4	24	26.2	24.4	24.8
1987	10	17	25.1338	22.6	2.53382	25	24.4194	20.1871	19.9871	23.8	21.8439	21.5642	19.7028	91	54.9428	75.3881	62.8678	28.7	25.0406	25.6932	21.7773	23.3	19.7927	20.4187	17.4785
1987	10	18	25.64	22.4	3.23996	24	29.6	25.4	26.1	23.2	26	24.4	24.5	94	75	92	87	27.9	31.2	29.9	29.7	22.9	24.8	24	23.9
1987	10	19	24.974	19.8	5.17399	25	28.6	26.8	26.8	23.6	25.6	25.6	24.9	89	79	91	86	28.2	30.8	32	30.3	23.1	24.5	25.2	24.3
1987	10	20	24.8508	22.8	2.05078	26.2	30.8	26.2	27.4	24.6	27.2	25	25.6	88	76	91	85	29.8	33.7	30.9	31.5	24	26	24.6	24.9
1987	10	21	24.9107	22.6	2.31072	25.4	31.6	24.2	26.4	24.2	26.6	23.6	24.8	91	68	95	85	29.4	31.5	28.7	29.9	23.8	24.9	23.4	24
1987	10	22	24.9873	23	1.9873	24.6	32.6	24.2	26.4	24.2	27.4	23.8	25.1	97	67	97	87	29.9	33	29.2	30.7	24.1	25.7	23.6	24.5
1987	10	23	26.266	21.8	4.46597	24	31	28.4	28	23.2	27.4	27.2	25.9	94	76	91	87	27.9	34.1	35.3	32.4	22.9	26.2	26.8	25.3
1987	10	24	26.0262	22	4.02622	26	30.6	20.6839	22.4387	24.2	26.8	22.1503	21.4976	86	74	81.8481	69.5609	29	32.7	27.2083	25.913	23.5	25.5	21.7573	20.7717
1987	10	25	25.7532	21.6	4.15317	24.4	30.4	25.8	26.6	23.6	27	24.6	25.1	94	77	91	87	28.6	33.4	30.1	30.7	23.3	25.9	24.2	24.4
1987	10	26	26.1128	22.8	3.3128	25.2	31.4	26	27.1	23.8	27	25.4	25.4	89	71	95	85	28.5	32.7	32	31.1	23.3	25.5	25.2	24.7
1987	10	27	24.015	20.4	3.61498	24.8	28	26.6	26.5	24.2	26.4	26	25.5	95	88	95	93	29.8	33.3	33.2	32.1	24	25.9	25.8	25.2
1987	10	28	22.3967	22.8	-0.40333	25	29.8	24.8	26.1	24	25.4	24	24.5	92	70	94	85	29.2	29.5	29.3	29.3	23.6	23.8	23.7	23.7
1987	10	29	24.6343	22	2.63434	25	29.2	23.8	25.5	23.4	24.8	23.4	23.9	87	70	97	85	27.7	28.4	28.5	28.2	22.8	23.2	23.2	23.1
1987	10	30	24.4012	21.8	2.60125	25	31.8	24	26.2	23.6	26	23.6	24.4	89	63	97	83	28.2	29.7	28.8	28.9	23.1	24	23.4	23.5
1987	10	31	24.7875	22.4	2.38751	24.8	31.2	28	28	23.4	25.2	26	24.9	89	62	85	79	27.8	28	32.3	29.4	22.9	23	25.3	23.7
1987	11	1	24.7775	22.2	2.57752	26.8	31	24.6	26.8	23.2	25.4	23.2	23.9	74	64	89	76	26	28.7	27.5	27.4	21.8	23.4	22.6	22.6
1987	11	2	26.0595	22.4	3.65952	25.8	30.2	26.4	27.2	24	25.4	25.2	24.9	86	68	91	82	28.6	29.2	31.2	29.7	23.3	23.7	24.8	23.9
1987	11	3	24.8907	21.4	3.49074	24	31.4	25	26.4	22.8	26.4	24.6	24.6	90	68	97	85	26.9	31.1	30.6	29.6	22.3	24.7	24.5	23.8
1987	11	4	23.702	21.2	2.50198	24	34.2	27.4	28.3	22.8	25.8	25.8	24.8	90	51	88	77	26.9	27.6	32.1	28.9	22.3	22.7	25.3	23.4
1987	11	5	23.7286	21.2	2.52862	26	31.8	25.4	27.1	24.2	26.8	24.6	25.2	86	68	94	83	29	31.9	30.4	30.4	23.5	25.1	24.3	24.3
1987	11	6	25.1205	22	3.1205	24.4	32.8	26	27.3	23.6	26.4	25.8	25.3	94	61	98	84	28.6	30.1	33.1	30.6	23.3	24.2	25.7	24.4
1987	11	7	24.9773	23.2	1.77732	25.8	30.8	26.2	27.3	24.6	27.2	25.6	25.8	91	76	95	87	30.1	33.7	32.4	32.1	24.2	26	25.4	25.2
1987	11	8	23.5288	22.2	1.32882	25.6	30.4	28	28	24	26.6	26	25.5	88	74	85	82	28.8	32.3	32.3	31.1	23.4	25.3	25.3	24.7
1987	11	9	24.651	20	4.65099	24.8	32.8	27.4	28.1	23.6	26.6	26.2	25.5	91	62	91	81	28.3	30.7	33.2	30.7	23.1	24.5	25.8	24.5
1987	11	10	24.8608	22	2.86077	26	33.6	27.4	28.6	24	27.4	26.2	25.9	85	62	91	79	28.5	32.4	33.2	31.3	23.2	25.4	25.8	24.8
1987	11	11	25.2537	19	6.25369	25.2	33.2	27.8	28.5	23.8	26.4	26.8	25.7	89	59	93	80	28.5	29.9	34.6	31	23.3	24	26.5	24.6
1987	11	12	25.9829	21.8	4.18293	24.6	31.8	28.4	28.3	23.4	26	27.6	25.7	90	63	94	83	28	29.7	36.4	31.4	22.9	24	27.4	24.7
1987	11	13	23.2691	21	2.26909	25.2	30.4	27.6	27.7	24	25.8	26.8	25.5	91	69	94	85	29	30.1	34.7	31.3	23.5	24.2	26.5	24.8
1987	11	14	25.6899	22.2	3.48991	26	33.8	27	28.5	24.2	27	25.6	25.6	86	59	89	78	29	31.1	31.9	30.7	23.5	24.7	25.1	24.4
1987	11	15	26.7455	21.4	5.34547	25.8	33	26.8	28.1	24	26.8	25.2	25.3	86	62	88	79	28.6	31.1	31	30.2	23.3	24.7	24.6	24.2
1987	11	16	26.892	21	5.89199	24.8	32.2	27.8	28.1	23.2	26	26	25.1	87	61	87	79	27.4	29.5	32.4	29.7	22.6	23.8	25.4	23.9
1987	11	17	27.0318	16	11.0318	24.6	30.2	26.8	27.1	22.6	26.8	24.6	24.7	84	77	84	82	26.1	33	29.5	29.5	21.8	25.7	23.8	23.7
1987	11	18	27.1317	22	5.13174	26	33.6	27.8	28.8	24.4	27.6	25.4	25.8	88	63	83	78	29.5	32.9	30.8	31.1	23.8	25.7	24.6	24.7
1987	11	19	27.0651	19.6	7.46514	23.4	31.2	27	27.1	22.6	26.4	25	24.7	93	69	85	82	26.9	31.2	30.3	29.5	22.3	24.8	24.3	23.8
1987	11	20	27.1584	22.6	4.55838	25.4	30	26.8	27.3	24	26.8	26.2	25.7	89	78	95	88	28.9	33.1	33.6	31.9	23.5	25.7	26	25.1
1987	11	21	26.9173	22.4	4.51734	24.6	31.6	26.8	27.5	24	26.6	25.6	25.4	95	68	91	85	29.4	31.5	32	31	23.8	24.9	25.2	24.6
1987	11	22	26.8254	22.2	4.62539	25.4	31.4	27	27.7	24	26.4	25.6	25.3	89	68	89	82	28.9	31.1	31.9	30.6	23.5	24.7	25.1	24.4
1987	11	23	26.0329	21	5.03288	25	30.4	28	27.9	23.8	25.8	25.4	25	91	69	81	80	28.7	30.1	30.7	29.8	23.3	24.2	24.5	24
1987	11	24	26.9985	21	5.99854	25.2	33.4	28.4	28.9	24	27.8	26.4	26.1	91	65	86	80	29	33.6	33.1	31.9	23.5	26	25.7	25.1
1987	11	25	26.7421	22.2	4.54214	24	28.6	24.8	25.5	23.6	26.2	24.4	24.7	97	83	97	92	28.8	32.4	30.3	30.5	23.4	25.4	24.3	24.4
1987	11	26	26.7455	21.8	4.94547	24	30.8	25.4	26.4	23.6	26.8	24.2	24.9	97	73	91	87	28.8	32.6	29.4	30.3	23.4	25.5	23.8	24.2
1987	11	27	27.3016	21.4	5.90156	25	28.4	24.2	25.5	23.4	25	23.8	24.1	87	76	97	87	27.7	29.4	29.2	28.8	22.8	23.8	23.6	23.4
1987	11	28	25.1005	21.2	3.90052	23.4	30.6	26.2	26.6	23	26.2	25	24.7	97	71	91	86	27.8	31.1	30.9	29.9	22.8	24.7	24.6	24
1987	11	29	23.7053	20.4	3.30531	24	30.8	27	27.2	23.2	26	25.8	25	94	68	91	84	27.9	30.4	32.4	30.2	22.9	24.3	25.4	24.2
1987	11	30	24.914	22	2.91405	25.4	31.6	27.6	28	24.6	26.4	23.4	24.8	94	67	70	77	30.4	30.9	26	29.1	24.3	24.6	21.7	23.5
1987	12	1	25.0006	23	2.00062	25.4	32	25	26.9	24.4	26.4	24	24.9	92	65	92	83	29.9	30.7	29.2	29.9	24	24.5	23.6	24
1987	12	2	24.9107	21.4	3.51072	24.2	32.4	27.4	27.9	23.2	26.2	26	25.1	92	61	90	81	27.8	29.9	32.7	30.1	22.8	24	25.5	24.1
1987	12	3	23.9617	21.6	2.36171	24	31.4	25.4	26.5	23.2	26.8	23.6	24.5	94	70	86	83	27.9	32.2	27.9	29.3	22.9	25.3	22.9	23.7
1987	12	4	23.8318	21	2.83184	22.8	31.6	25.4	26.3	22	26.6	24.6	24.4	93	68	94	85	25.9	31.5	30.4	29.3	21.7	24.9	24.3	23.6
1987	12	5	23.8951	20.4	3.49511	24	31.2	24	25.8	22.4	26	23.2	23.9	87	66	94	82	26	30.1	27.9	28	21.7	24.2	22.9	22.9
1987	12	6	23.7553	20.2	3.55525	23.6	30	26.4	26.6	22.8	26.2	25	24.7	93	74	89	86	27.2	31.5	30.7	29.8	22.5	24.9	24.5	24
1987	12	7	24.005	22.2	1.80499	24.4	30.4	24.8	26.1	24	26.6	24	24.9	97	74	94	88	29.6	32.3	29.3	30.4	23.9	25.3	23.7	24.3
1987	12	8	23.9284	22	1.92841	25.6	31	27.2	27.8	24.4	26.8	25.4	25.5	91	72	87	83	29.7	32.4	31.2	31.1	24	25.4	24.8	24.7
1987	12	9	23.0094	23.8	-0.790635	25.6	31.2	26.6	27.5	24.6	26.8	25.2	25.5	92	71	89	84	30.2	32.3	31.1	31.2	24.2	25.3	24.7	24.8
1987	12	10	24.1448	22.8	1.34485	25	30.8	25.6	26.8	24.2	26.4	24.8	25.1	94	71	94	86	29.7	31.5	30.8	30.6	23.9	24.9	24.5	24.4
1987	12	11	25.1105	23	2.11051	25.8	31	27	27.7	24	26.4	26	25.5	86	70	92	83	28.6	31.3	32.9	31	23.3	24.8	25.7	24.6
1987	12	12	25.1138	22.4	2.71384	25	31.6	28.8	28.5	23.8	27.2	26.8	25.9	91	71	86	82	28.7	33.1	33.9	31.9	23.3	25.8	26.1	25.1
1987	12	13	25.0439	20.4	4.64391	24.8	32.6	28	28.3	23.6	27	26.4	25.7	91	65	88	81	28.3	31.9	33.3	31.2	23.1	25.1	25.9	24.7
1987	12	14	23.8318	21.2	2.63184	23	33.6	28	28.1	22.6	28.2	26.6	25.8	97	67	90	84	27.1	34.6	33.9	31.9	22.4	26.5	26.1	25
1987	12	15	25.1671	22.2	2.96712	24.2	32.2	27.8	28	23.4	27	26.4	25.6	94	67	90	83	28.2	32.2	33.5	31.3	23.1	25.3	25.9	24.8
1987	12	16	24.0649	21.8	2.26493	23.2	32.6	26.4	27.1	22.6	25.8	25	24.5	95	58	89	81	27	28.7	30.7	28.8	22.4	23.3	24.5	23.4
1987	12	17	23.7486	20.8	2.9486	22	32	26.6	26.8	21.6	25.4	25	24	97	59	88	81	25.5	28	30.6	28	21.4	23	24.4	22.9
1987	12	18	25.0306	20.6	4.43059	21.6	33	26.4	26.9	21	24.8	24.6	23.5	95	51	86	78	24.5	25.8	29.7	26.7	20.7	21.6	23.9	22.1
1987	12	19	25.0472	20	5.04724	21	33.2	27.4	27.3	20.4	26	25.6	24	95	57	87	79	23.6	28.8	31.6	28	20.1	23.4	25	22.8
1987	12	20	24.1282	20	4.1282	22.6	32.8	27.8	27.8	21.8	26.4	26	24.7	93	61	87	80	25.6	30.1	32.4	29.4	21.5	24.2	25.4	23.7
1987	12	21	25.1338	21.8	3.33382	23	33.2	27.6	27.9	22.6	26	25.2	24.6	97	57	82	79	27.1	28.8	30.4	28.8	22.4	23.4	24.3	23.4
1987	12	22	24.1215	20.4	3.72154	21.4	32.8	27.2	27.1	21	25.6	25.6	24.1	97	56	88	80	24.6	28	31.7	28.1	20.8	23	25	22.9
1987	12	23	25.0606	20.2	4.86056	21.4	33	26.2	26.7	21	24.4	24.4	23.3	97	49	86	77	24.6	24.8	29.3	26.3	20.8	21	23.7	21.8
1987	12	24	24.1815	20.4	3.78148	21.4	21.7419	26.6	18.2194	20.8	17.8148	24.2	15.5471	95	43.155	82	54.9095	24.2	20.9315	28.6	19.5496	20.5	16.4828	23.3	15.7436
1987	12	25	25.3503	19	6.35026	20.2	32.2	25.2	25.7	19.8	24.4	23.2	22.5	96	53	85	78	22.8	25.4	27.1	25.1	19.6	21.3	22.4	21.1
1987	12	26	25.0972	18.4	6.69719	20	33	26.2	26.4	19.6	24.2	23.8	22.5	96	48	82	76	22.5	24.3	27.9	24.9	19.4	20.7	22.9	21
1987	12	27	25.2337	18.4	6.83371	19.2	32.8	26	26	18.8	25.4	24	22.7	96	55	85	79	21.4	27.5	28.5	25.8	18.6	22.7	23.2	21.5
1987	12	28	25.3636	18.6	6.76358	19.6	33	25.8	26	19.2	24	23.8	22.3	96	47	85	76	22	23.8	28.1	24.6	19	20.3	23	20.8
1987	12	29	24.368	19.6	4.76795	21	33.2	27.2	27.2	20.6	26	25	23.9	96	57	84	79	24	28.8	30.2	27.7	20.4	23.4	24.2	22.7
1987	12	30	23.1093	22.8	0.309261	23.6	29.8	26.8	26.8	23.2	25.6	25.4	24.7	97	72	89	86	28.2	30	31.5	29.9	23	24.1	24.9	24
1987	12	31	24.0749	21.4	2.67492	22.6	32.8	28.4	28	22	25.8	26	24.6	95	57	83	78	26	28.5	32	28.9	21.8	23.3	25.2	23.4

## Sheet: 1987
			Temperature			Temperature				Temperature				Relative Humidity				Pressure				Dew temperature
Year	Month	Day	Maximum	Minimum	Max-Min	1899-12-31 07:00:00	1899-12-31 13:00:00	1899-12-31 19:00:00	Average	1899-12-31 01:00:00	1899-12-31 13:00:00	1899-12-31 19:00:00	Average	1899-12-31 01:00:00	1899-12-31 13:00:00	1899-12-31 19:00:00	Average	1899-12-31 07:00:00	1899-12-31 13:00:00	1899-12-31 19:00:00	Average	1899-12-31 07:00:00	1899-12-31 13:00:00	1899-12-31 19:00:00	Average		Month	Taverage	Hraverage
1988	1	1	24.3746	21.6	2.77461	22	21.5176	28	18.0146	21.8	20.5919	25.2	17.7192	98	49.615	80	59.6712	26	24.2248	30.2	21.2978	21.7	19.0668	24.2	17.1988		January	26.2463	74.5359
1988	1	2	25.4468	21	4.44683	21.6	32.8	27.4	27.3	21.2	25.6	24.8	23.9	97	56	81	78	24.9	28	29.6	27.5	21	23	23.9	22.6		February	27.9857	76.2857
1988	1	3	27.7344	20.2	7.53444	21	32	27.8	27.1	20.6	26	25	23.9	96	62	80	80	24	29.6	29.8	27.8	20.4	23.9	24	22.8		March	27.9776	71.3693
1988	1	4	27.5147	20.8	6.71467	21.6	25.8129	28.2	21.4343	21.2	22.0129	25.2	18.4708	97	53.0323	79	61.3694	24.9	25.3097	30	21.6674	21	20.2452	24.1	17.6283		April	28.78	76.4333
1988	1	5	27.3648	20.2	7.16483	21.2	24.6903	26.6	20.7387	20.6	21.9935	24.6	19.2899	95	53.3226	85	64.7326	23.9	25.2839	29.6	22.6964	20.3	20.2387	23.9	18.4475		May	28.1425	80.7849
1988	1	6	27.3981	20.6	6.79813	21.4	32.2	27	26.9	21	26	25.2	24.1	97	61	87	81	24.6	29.5	30.8	28.3	20.8	23.8	24.6	23.1		June	26.2109	81.184
1988	1	7	28.7068	20.6	8.10676	22.4	31.6	27.4	27.2	22	25.8	25	24.3	97	63	82	81	26.2	29.3	30.1	28.5	21.8	23.7	24.1	23.2		July	25.8964	79.7749
1988	1	8	26.3592	22.2	4.15921	22.8	33.6	27.8	28	22.4	26	25	24.5	97	55	80	77	26.8	28.5	29.8	28.4	22.2	23.3	24	23.2		August	26.1611	82.4154
1988	1	9	27.4447	23.2	4.24475	24.4	32.4	28.2	28.3	23.6	26.2	25.6	25.1	94	61	81	79	28.6	29.9	31.1	29.8	23.3	24	24.7	24		September	26.354	82.544
1988	1	10	26.236	20.4	5.836	21	25.8581	21.7226	21.7484	20.8	22.8	21.4903	20.0581	98	54.5484	72.3871	66.6452	24.4	26.0871	25.7355	23.3677	20.7	20.8806	20.7323	19.0935		October	25.6639	82.3564
1988	1	11	27.7578	20.2	7.55775	22.8	32.8	27.6	27.7	21.6	25.8	24.6	24	90	57	78	75	25	28.5	28.9	27.5	21.1	23.3	23.5	22.6		November	25.5068	81.3225
1988	1	12	27.9076	20.4	7.5076	21.6	31.4	28.4	27.5	21.4	24.8	24.6	23.6	98	59	73	77	25.3	26.9	28.4	26.9	21.3	22.3	23.2	22.3		December	25.7123	78.1475
1988	1	13	28.8466	19.6	9.24662	20	32.4	29	27.6	19.8	24.6	24.6	23	98	53	70	74	22.9	25.7	28	25.6	19.7	21.6	22.9	21.4
1988	1	14	28.7034	19.6	9.10343	20.8	32.2	28.6	27.5	20.4	25.2	25	23.5	96	57	75	76	23.7	27.4	29.3	26.8	20.2	22.6	23.7	22.2
1988	1	15	28.7367	20.4	8.33673	21	31.6	29	27.6	20.6	25.6	25.2	23.8	96	62	74	77	24	28.8	29.5	27.4	20.4	23.4	23.8	22.6
1988	1	16	28.8566	20.4	8.45661	23.8	31.4	28	27.8	23	25.6	25	24.5	93	63	79	78	27.5	29	29.7	28.7	22.7	23.5	23.9	23.4
1988	1	17	28.7001	20.2	8.5001	22.2	32.2	27.6	27.4	21.8	25.4	24.4	23.9	97	58	77	77	25.8	27.9	28.4	27.4	21.6	22.9	23.2	22.6
1988	1	18	28.77	20	8.77003	20.6	31.6	26.6	26.4	20.2	23.7742	24	20.8452	96	56.1613	81	72.1935	23.4	27.271	28.1	25.2968	20	21.7806	23	20.6226
1988	1	19	28.9099	19.8	9.10989	21.6	32.4	26.4	26.7	21.2	24.4	23.6	23.1	97	52	79	76	24.9	25.2	27.3	25.8	21	21.2	22.5	21.6
1988	1	20	28.77	19	9.77003	20.8	32.4	27.4	27	20.4	24	23.4	22.6	96	50	72	73	23.7	24.2	26.1	24.7	20.2	20.6	21.8	20.9
1988	1	21	28.6875	18.8	9.88754	19.8	32.2	28.8	27.4	19.4	24.8	24	22.7	96	55	67	73	22.2	26.4	26.6	25.1	19.2	22	22.1	21.1
1988	1	22	28.9665	18.6	10.3665	19.2	32	26.6	26.1	18.8	23.8	22.4	21.7	96	51	70	72	21.4	24	24.3	23.2	18.6	20.4	20.6	19.9
1988	1	23	29.1263	18	11.1263	18.8	32.2	27.6	26.5	18.4	24.4	24	22.3	96	53	74	74	20.9	25.4	27.4	24.6	18.2	21.3	22.6	20.7
1988	1	24	28.9265	18.4	10.5265	22.2	32.6	25.6	26.5	20.8	24.6	23.2	22.9	88	52	82	74	23.6	25.6	26.8	25.3	20.2	21.5	22.2	21.3
1988	1	25	27.6778	18.6	9.07784	20.2	32.4	26.8	26.5	19.8	23.6	24	22.5	96	48	79	75	22.8	23.3	28	24.7	19.6	19.9	22.9	20.8
1988	1	26	27.536	19.6	7.93605	20	30.6	27.8	26.5	19.8	24.6	24.8	23.1	98	61	78	79	22.9	26.9	29.3	26.4	19.7	22.3	23.7	21.9
1988	1	27	27.7877	17.8	9.98772	18.8	32.8	26.6	26.2	18.4	25.2	23.6	22.4	96	54	78	76	20.9	27	27.1	25	18.2	22.3	22.4	21
1988	1	28	29.0065	18.6	10.4065	19	31.8	27.4	26.4	18.8	24.6	23.8	22.4	98	56	74	76	21.6	26.1	27.1	24.9	18.7	21.8	22.4	21
1988	1	29	28.9865	18.8	10.1865	20.6	32	28.2	27.3	20.2	25	24.2	23.1	96	57	72	75	23.4	27	27.5	26	20	22.4	22.7	21.7
1988	1	30	29.083	19.4	9.68304	20.4	31.4	27.2	26.5	19.8	25.2	24	23	95	61	77	77	22.7	27.9	27.7	26.1	19.5	22.9	22.8	21.7
1988	1	31	26.7088	20.8	5.90884	22.2	32.4	28.2	27.8	21.4	25.2	25	23.9	93	56	77	76	24.9	27.2	29.5	27.2	21.1	22.5	23.8	22.5
1988	2	1	29.2296	20.2	9.02955	20.8	33.2	29.2	28.1	20.4	26.2	24.6	23.7	96	58	69	74	23.7	29.3	27.9	27	20.2	23.7	22.9	22.3
1988	2	2	30.3217	21.2	9.12175	22.4	33.6	30	29	21	27	25	24.3	88	60	67	72	23.9	31.2	28.3	27.8	20.4	24.8	23.1	22.8
1988	2	3	31.3007	21.4	9.90073	22.2	34	28.6	28.4	21.8	25.8	24.4	24	97	52	71	73	25.8	27.7	27.8	27.1	21.6	22.8	22.8	22.4
1988	2	4	31.4139	20.4	11.0139	21.2	31.8	28	27.3	20.8	25	24.6	23.5	97	58	76	77	24.3	27.1	28.7	26.7	20.6	22.4	23.3	22.1
1988	2	5	31.2807	20.4	10.8807	21.2	32	28.2	27.4	20.8	25.2	24.2	23.4	97	58	72	75	24.3	27.5	27.5	26.4	20.6	22.7	22.7	22
1988	2	6	30.1619	20.4	9.76191	21.2	32.8	28.4	27.7	20.8	25	25	23.6	97	53	76	75	24.3	26.5	29.4	26.7	20.6	22	23.8	22.1
1988	2	7	31.4506	20.8	10.6506	22.2	32.4	27.8	27.5	21.8	26.2	24.4	24.1	97	61	76	78	25.8	29.9	28.3	28	21.6	24	23.1	22.9
1988	2	8	31.5938	21	10.5938	23.2	33.8	29.2	28.9	21.4	26.4	25.2	24.3	85	56	73	71	24.3	29.5	29.4	27.7	20.6	23.8	23.8	22.7
1988	2	9	30.9877	19.6	11.3877	22.8	32.4	28.4	28	22.4	21.8	28	24.1	97	39	97	78	26.8	19.1	37.5	27.8	22.2	16.7	27.9	22.3
1988	2	10	31.3707	21.8	9.57066	24	32.8	27.8	28.1	23.8	22.4	25.2	23.8	98	41	81	73	29.3	20.2	30.3	26.6	23.7	17.6	24.3	21.9
1988	2	11	31.4206	22.2	9.2206	23	31.4	26.8	27	22.6	26	23.4	24	97	65	75	79	27.1	30	26.5	27.9	22.4	24.1	22	22.9
1988	2	12	31.2941	21.2	10.0941	22.2	30.8	26.2	26.4	21.6	25.2	25.8	24.2	95	64	97	85	25.4	28.3	32.9	28.9	21.3	23.1	25.7	23.4
1988	2	13	30.3584	21.4	8.95838	22.4	31.4	28.2	27.5	21.6	30.6	25	25.7	93	94	77	88	25.3	43.4	29.5	32.7	21.3	30.4	23.8	25.2
1988	2	14	31.5272	22	9.52716	22.8	31.8	29.4	28.3	22.4	26	25.2	24.5	97	63	71	77	26.8	29.7	29.2	28.6	22.2	24	23.7	23.3
1988	2	15	29.3095	21	8.30947	21.6	34.2	30	29	21.2	26.6	25.2	24.3	97	55	68	73	24.9	29.8	28.8	27.8	21	24	23.4	22.8
1988	2	16	29.3627	22.4	6.96275	23.4	33.6	29.6	29	22.8	26.4	24.2	24.5	95	57	64	72	27.3	29.6	26.6	27.8	22.6	23.9	22.1	22.8
1988	2	17	30.2685	21.2	9.06847	22.4	33.2	29.4	28.6	21.8	25.8	24.6	24.1	95	56	68	73	25.7	28.3	27.7	27.2	21.5	23.1	22.8	22.5
1988	2	18	30.2485	20	10.2485	21	33	29.6	28.3	20.4	25.6	24.8	23.6	95	55	68	73	23.6	27.9	28.1	26.5	20.1	22.9	23	22
1988	2	19	29.3794	20.4	8.9794	21.8	32.6	29.8	28.5	21.2	25.6	24.8	23.9	95	57	67	73	24.8	28.2	28	27	20.9	23	22.9	22.3
1988	2	20	29.4094	20	9.40937	22.2	33.4	29.2	28.5	21.8	25.4	24	23.7	97	53	65	71	25.8	27.1	26.4	26.4	21.6	22.4	22	22
1988	2	21	31.6404	21	10.6404	22.2	33.4	29	28.4	21.6	25.8	25	24.1	95	55	72	74	25.4	28.1	29	27.5	21.3	23	23.5	22.6
1988	2	22	30.7347	21.2	9.53465	24.4	31.4	28.4	28.1	23.6	25.4	25.6	24.9	94	62	80	79	28.6	28.4	30.9	29.3	23.3	23.2	24.6	23.7
1988	2	23	29.4826	22.4	7.08262	23.2	32.8	29.4	28.7	22.8	26.4	25.2	24.8	97	61	71	76	27.5	30.1	29.2	29	22.6	24.2	23.7	23.5
1988	2	24	31.4139	22	9.41394	23	31.4	30	28.6	22.4	25.6	25.4	24.5	95	63	69	76	26.7	29	29.4	28.3	22.2	23.5	23.7	23.1
1988	2	25	31.5072	22.4	9.10718	24.8	31.4	28.4	28.3	23	26.4	24.8	24.7	86	68	75	76	26.9	31.1	28.9	28.9	22.3	24.7	23.5	23.5
1988	2	26	29.4493	22.8	6.64932	24	30.8	27.6	27.5	23	25.4	24.4	24.3	92	65	77	78	27.4	28.8	28.4	28.2	22.6	23.4	23.2	23.1
1988	2	27	31.9467	22.2	9.74672	23.4	28.8	25.4	25.8	22.8	25	24	23.9	95	74	89	86	27.3	29.1	28.9	28.5	22.6	23.6	23.5	23.2
1988	2	28	31.7869	21.8	9.98689	23	31.2	26.2	26.7	22.6	25.2	24	23.9	97	62	83	81	27.1	28	28.4	27.8	22.4	23	23.2	22.9
1988	2	29	21.05	19	2.05	24.2	31	25.6	26.6	23.8	24.6	22.8	23.7	97	59	79	78	29.2	26.7	25.9	27.2	23.6	22.1	21.7	22.5
1988	3	1	30.5582	19	11.5582	20.8	32.4	27.6	27.1	20.4	23.6	23.2	22.4	96	48	69	71	23.7	23.3	25.5	24.1	20.2	19.9	21.4	20.5
1988	3	2	30.4849	20	10.4849	22.4	32.4	29	28.2	21.8	24.6	23.8	23.4	95	53	65	71	25.7	25.7	26	25.8	21.5	21.6	21.7	21.6
1988	3	3	31.5605	20.8	10.7605	21.8	33.2	30	28.8	21.2	24.6	24.6	23.5	95	50	64	70	24.8	25.2	27.3	25.8	20.9	21.2	22.5	21.6
1988	3	4	31.8601	21.2	10.6601	22.4	34	29.2	28.7	21.8	26.4	23.4	23.9	95	55	62	71	25.7	29.3	24.9	26.7	21.5	23.7	21	22.1
1988	3	5	30.7913	20.6	10.1913	21.6	33.6	29	28.3	21	26.2	24.8	24	95	56	71	74	24.5	29.1	28.5	27.3	20.7	23.6	23.2	22.5
1988	3	6	31.9234	20.6	11.3234	22.2	32	28.6	27.9	21.8	25.4	24.2	23.8	97	59	70	75	25.8	28	27.3	27	21.6	23	22.5	22.4
1988	3	7	31.717	19.4	12.317	20.6	31.2	28.2	27.1	20	24.2	24.4	22.9	95	56	73	75	23	25.5	28	25.5	19.7	21.4	23	21.4
1988	3	8	31.9767	20	11.9767	20.8	32.8	30.2	28.5	20.4	25.8	23.6	23.3	96	57	58	71	23.7	28.5	24.7	25.7	20.2	23.3	20.9	21.5
1988	3	9	29.7457	20.2	9.54568	22	32	29	28	21.2	25	24.6	23.6	93	57	70	73	24.6	27	28	26.5	20.9	22.4	22.9	22.1
1988	3	10	30.6348	22	8.63476	22.6	33	29	28.4	22.4	26	24.2	24.2	98	58	67	74	26.9	28.9	27	27.6	22.3	23.5	22.3	22.7
1988	3	11	31.334	22.6	8.73403	23.6	33.4	28.8	28.6	23	24.2	24.2	23.8	95	47	69	70	27.7	24.1	27.1	26.3	22.8	20.5	22.4	21.9
1988	3	12	31.3374	21.4	9.93736	22.2	32	29.2	28.2	21.8	25.2	24.2	23.7	97	58	66	74	25.8	27.5	26.9	26.7	21.6	22.7	22.3	22.2
1988	3	13	31.8601	21.6	10.2601	25	26.8645	29.4	21.9097	23.4	20.8774	25.2	19.1467	87	48.871	71	58.2393	27.7	25.1839	29.2	23.4855	22.8	19.9161	23.7	18.9303
1988	3	14	30.5948	21.6	8.9948	24.6	32	29	28.6	23	25.4	25.2	24.5	87	59	74	73	27	28	29.5	28.2	22.4	23	23.8	23.1
1988	3	15	31.7503	21.2	10.5503	24.8	31.2	27.2	27.6	23.8	25.4	24.8	24.7	92	63	82	79	28.8	28.6	29.7	29	23.4	23.3	23.9	23.5
1988	3	16	29.446	21.2	8.24599	23.8	32.8	28.2	28.3	23.2	25.8	24.2	24.4	95	57	72	75	28	28.5	27.5	28	23	23.3	22.7	23
1988	3	17	30.5315	21.8	8.73153	22.6	32.8	29.6	28.6	22	24.8	24.6	23.8	95	52	67	71	26	26	27.6	26.5	21.8	21.7	22.7	22.1
1988	3	18	31.7403	21.4	10.3403	23.8	33.4	28.2	28.4	22.6	25	24	23.9	90	51	71	71	26.6	26.1	27	26.6	22.1	21.8	22.4	22.1
1988	3	19	29.6991	21	8.69906	22.8	34.8	28.8	28.8	21.8	24.8	23.6	23.4	92	44	65	67	25.4	24.6	25.7	25.2	21.4	20.9	21.5	21.2
1988	3	20	29.2787	20.2	9.07875	21.2	32.4	29	27.9	20.6	25.4	25.2	23.7	95	57	74	75	23.9	27.8	29.5	27	20.3	22.8	23.8	22.3
1988	3	21	29.4626	20.2	9.26264	22.2	33.2	29.2	28.5	21.6	25.8	25.4	24.3	95	56	74	75	25.4	28.3	29.9	27.9	21.3	23.1	24	22.8
1988	3	22	29.0897	22	7.0897	23.2	31.8	30	28.8	22.4	25.4	24.8	24.2	93	60	66	73	26.5	28.2	27.8	27.5	22.1	23.1	22.9	22.7
1988	3	23	29.5126	22	7.51259	23	33.4	29.6	28.9	22.4	25.2	24.6	24.1	95	52	67	71	26.7	26.6	27.6	26.9	22.2	22.1	22.7	22.3
1988	3	24	29.6824	21.4	8.28241	22.8	33.2	30.4	29.2	21.8	25.2	24.4	23.8	92	53	61	68	25.4	26.7	26.6	26.2	21.4	22.2	22.1	21.9
1988	3	25	28.5436	21	7.5436	22.2	34.2	29.4	28.8	21.4	24.6	24.4	23.5	93	46	66	68	24.9	24.5	27.2	25.6	21.1	20.8	22.5	21.4
1988	3	26	27.9985	20.6	7.39853	21.8	33.8	29	28.4	21	24.8	24.6	23.5	93	48	70	70	24.3	25.3	28	25.9	20.6	21.3	22.9	21.6
1988	3	27	28.6435	20.6	8.0435	22.2	32.6	29.8	28.6	21.4	25.4	25.2	24	93	56	69	73	24.9	27.6	29	27.2	21.1	22.7	23.5	22.4
1988	3	28	29.8889	20.6	9.28887	22.8	33.4	30.4	29.3	22	25.8	24	23.9	93	55	59	69	25.9	28.1	25.6	26.5	21.7	23	21.5	22.1
1988	3	29	29.9322	20.2	9.73215	24	32.8	30	29.2	22.8	25.6	26	24.8	90	56	73	73	26.9	28	30.9	28.6	22.3	23	24.6	23.3
1988	3	30	29.8123	20.2	9.61228	23.6	26.7935	30.2	23.0968	22.8	21.8194	25.4	19.3099	93	49.9032	68	56.2081	27.2	25.4774	29.2	22.8795	22.5	20.0613	23.7	18.3376
1988	3	31	28.7234	19.8	8.92341	24.4	32.6	30	29.3	23.2	25.4	24.8	24.5	90	56	66	71	27.6	27.6	27.8	27.7	22.7	22.7	22.9	22.8
1988	4	1	28.6601	19.6	9.06015	23.6	33.6	30.4	29.5	22.8	26	24.4	24.4	93	55	61	70	27.2	28.5	26.6	27.4	22.5	23.3	22.1	22.6
1988	4	2	28.4537	19.4	9.05369	23.4	32.8	31.4	29.8	22.6	25.2	25.6	24.5	93	54	63	70	26.9	27	29	27.6	22.3	22.3	23.5	22.7
1988	4	3	29.3887	23	6.38874	24.6	33	30	29.4	23.6	26.4	25.6	25.2	92	60	70	74	28.4	30	29.9	29.4	23.2	24.1	24	23.8
1988	4	4	28.6394	22.8	5.83941	24.8	33.8	29.8	29.5	23.6	26.4	25.4	25.1	91	56	70	72	28.3	29.5	29.5	29.1	23.1	23.8	23.8	23.6
1988	4	5	28.4297	23.2	5.22974	24.4	33.2	30.2	29.5	23.8	25.8	24.8	24.8	95	56	65	72	29.1	28.3	27.7	28.3	23.6	23.1	22.8	23.2
1988	4	6	28.7301	23.2	5.53007	24.6	32.8	27.2	28	23.8	25.6	24	24.5	94	56	77	76	28.9	28	27.7	28.2	23.5	23	22.8	23.1
1988	4	7	29.9488	23.6	6.3488	25	31.6	27.6	28	24	26	25	25	92	64	81	79	29.2	29.9	29.9	29.7	23.6	24	24.1	23.9
1988	4	8	29.6591	24	5.65911	25.8	32	26	27.5	24.8	26.6	24	25.1	92	66	85	81	30.6	31.2	28.5	30.1	24.4	24.8	23.2	24.1
1988	4	9	29.719	23.4	6.31904	24.6	30.6	27.6	27.6	24	25.6	25.6	25.1	95	67	85	83	29.4	29.5	31.5	30.1	23.8	23.8	24.9	24.2
1988	4	10	27.6112	23.6	4.01124	25.6	31.4	28.8	28.6	25	25.8	25.6	25.5	95	64	78	79	31.3	29.5	30.7	30.5	24.8	23.8	24.5	24.4
1988	4	11	29.3509	23.4	5.95093	25	31.2	27.4	27.8	24.4	26	25.4	25.3	95	66	85	82	30.1	30.1	31.1	30.5	24.2	24.2	24.7	24.4
1988	4	12	28.6102	23.4	5.2102	25.8	29.8	25.6	26.7	24.4	26.6	24.4	25.1	89	78	91	86	29.6	32.7	29.7	30.7	23.9	25.5	24	24.5
1988	4	13	28.2063	23	5.20632	25.2	32.2	26.6	27.7	24.8	25.6	24.2	24.9	97	59	82	79	31	28.4	28.6	29.3	24.7	23.2	23.3	23.7
1988	4	14	29.6465	23	6.64654	24.8	31.8	28.4	28.3	23.6	25.6	25	24.7	91	61	76	76	28.3	28.7	29.4	28.8	23.1	23.4	23.8	23.4
1988	4	15	28.3838	22.8	5.58377	26.2	33.8	28	29	24.6	26.6	26	25.7	88	57	85	77	29.8	30	32.3	30.7	24	24.1	25.3	24.5
1988	4	16	29.7357	22.6	7.13569	25.8	33.4	28.6	29.1	24.6	26.8	25.2	25.5	91	60	76	76	30.1	30.8	29.8	30.2	24.2	24.6	24	24.2
1988	4	17	29.6491	22.4	7.24912	24.2	34.2	30	29.6	23.8	26.6	24.8	25.1	97	55	66	73	29.2	29.8	27.8	28.9	23.6	24	22.9	23.5
1988	4	18	29.4128	22	7.4128	26	35.2	27.6	29.1	24.8	26	26.4	25.7	91	48	91	77	30.5	27.5	33.6	30.5	24.4	22.6	26	24.3
1988	4	19	27.4447	21.8	5.64475	25.4	34	28.8	29.3	24.6	26.6	26	25.7	94	56	80	77	30.4	29.9	31.7	30.7	24.3	24	25	24.5
1988	4	20	29.6824	21.6	8.08241	24.8	34	27.6	28.5	24	26.6	25.2	25.3	94	56	82	77	29.3	29.9	30.4	29.9	23.7	24	24.3	24
1988	4	21	30.2893	21.4	8.88931	26	33.2	24.4	27	24.8	27	23.6	25.1	91	62	94	82	30.5	31.5	28.6	30.2	24.4	24.9	23.3	24.2
1988	4	22	30.5182	21.4	9.11821	23.6	32.6	28.4	28.3	23	26.6	25.6	25.1	95	63	80	79	27.7	30.8	30.9	29.8	22.8	24.5	24.6	24
1988	4	23	30.7813	21.4	9.38127	24.4	33.4	29.6	29.3	23.4	26.6	26.4	25.5	92	59	78	76	28.1	30.3	32.3	30.2	23	24.3	25.3	24.2
1988	4	24	28.5602	21.2	7.36025	24.4	33.4	29.2	29.1	23.6	26.4	25.6	25.2	94	58	75	76	28.6	29.7	30.4	29.6	23.3	24	24.3	23.9
1988	4	25	28.0941	21	7.09407	25.2	33.6	31.4	30.4	23.4	26.4	26.6	25.5	86	57	69	71	27.6	29.6	31.6	29.6	22.7	23.9	25	23.9
1988	4	26	28.1041	20.8	7.30406	26	33.6	31	30.4	25	26.8	25.6	25.8	92	59	65	72	31	30.7	29.2	30.3	24.6	24.5	23.7	24.3
1988	4	27	28.9556	20.8	8.15564	26.6	33.2	27.2	28.6	25	26	24.6	25.2	88	57	81	75	30.6	28.8	29.2	29.5	24.4	23.4	23.6	23.8
1988	4	28	30.3784	21	9.37836	25.4	32.6	28.4	28.7	24.4	27	26	25.8	92	65	83	80	29.9	31.9	32	31.3	24	25.1	25.2	24.8
1988	4	29	30.3251	24	6.32508	26	33.8	29.8	29.8	25.4	26.8	25.6	25.9	95	58	72	75	32	30.6	30	30.9	25.2	24.4	24.1	24.6
1988	4	30	29.416	24.2	5.21602	26.2	32.2	27.6	28.4	25.2	27	26	26.1	92	67	88	82	31.4	32.2	32.5	32	24.8	25.3	25.5	25.2
1988	5	1	31.5172	24	7.51717	26.2	31.4	23.4	26.1	25.2	26.6	23	24.9	92	69	97	86	31.4	31.6	27.8	30.3	24.8	25	22.8	24.2
1988	5	2	31.667	22.4	9.26701	23.6	32.2	24.6	26.3	23.2	26.8	24	24.7	97	66	95	86	28.2	31.6	29.4	29.7	23	25	23.8	23.9
1988	5	3	28.0574	22.2	5.85744	24	32.2	28	28	23.4	26.6	25.8	25.3	95	65	84	81	28.4	31.1	31.7	30.4	23.2	24.7	25	24.3
1988	5	4	31.0936	22.4	8.69363	26.6	32.6	25	27.3	25.4	27.2	24.4	25.7	91	66	95	84	31.6	32.5	30.1	31.4	25	25.4	24.2	24.9
1988	5	5	31.2175	22.2	9.01748	25.2	31.6	24.4	26.4	24.6	26.6	23.6	24.9	95	68	94	86	30.5	31.5	28.6	30.2	24.4	24.9	23.3	24.2
1988	5	6	31.3892	22	9.38924	24.4	28.3484	28.4	24.5161	23.6	22.2186	26.8	19.1628	94	52.4529	88	58.3306	28.6	25.2021	34.2	23.0298	23.3	19.809	26.3	18.3619
1988	5	7	30.169	21.8	8.369	25.2	31.8	28.6	28.5	24.4	27.6	26.4	26.1	94	73	84	83	30	34.1	32.9	32.4	24.1	26.3	25.7	25.3
1988	5	8	31.0249	21.4	9.62489	25	32	30.2	29.4	24.6	27.2	27.2	26.3	97	69	79	82	30.6	32.9	34.1	32.5	24.5	25.6	26.2	25.4
1988	5	9	31.0038	21.2	9.80382	26.8	31.8	26	27.6	25.8	27	25.4	26.1	92	69	95	86	32.5	32.4	32	32.3	25.5	25.4	25.2	25.4
1988	5	10	30.3031	21	9.30306	26	32	30.4	29.7	23.8	27.2	27	26	83	69	77	76	28	32.9	33.4	31.4	23	25.6	25.9	24.8
1988	5	11	30.6846	20.6	10.0846	26	33.4	29.6	29.7	25.8	28	26.6	26.8	98	66	79	81	33.1	34.2	32.8	33.4	25.7	26.3	25.6	25.9
1988	5	12	31.6333	21.4	10.2333	27.4	31.8	24.8	27.2	26	27	24.2	25.7	90	69	95	85	32.7	32.4	29.8	31.6	25.5	25.4	24	25
1988	5	13	31.1521	20.8	10.3521	25.6	32.4	24.6	26.8	23.8	26.6	23.8	24.7	86	64	94	81	28.3	30.9	28.9	29.4	23.1	24.6	23.5	23.7
1988	5	14	28.9591	19.6	9.35908	25.2	31.8	28	28.3	24	27	25.8	25.6	91	69	84	81	29	32.4	31.7	31.1	23.5	25.4	25	24.7
1988	5	15	31.1761	18.4	12.7761	25.4	32.6	28	28.5	24.6	27.4	26.2	26.1	94	67	87	83	30.4	33	32.8	32.1	24.3	25.7	25.6	25.2
1988	5	16	30.2687	18	12.2687	25	32.2	29.2	28.9	24.4	27.4	26.4	26.1	95	69	80	82	30.1	33.3	32.5	32	24.2	25.8	25.5	25.2
1988	5	17	29.5159	17	12.5159	26.4	34	29.4	29.8	25.6	27.2	25.8	26.2	94	59	75	76	32.3	31.5	30.8	31.5	25.3	24.9	24.5	24.9
1988	5	18	30.0109	16.4	13.6109	26	32	24.4	26.7	24.8	26.4	23.6	24.9	91	65	94	83	30.5	30.7	28.6	29.9	24.4	24.5	23.3	24
1988	5	19	29.8734	15.8	14.0734	25	32	27.6	28	23.8	26	26.4	25.4	91	62	91	81	28.7	29.6	33.6	30.6	23.3	23.9	26	24.4
1988	5	20	28.8938	15.4	13.4938	25.8	31.6	28	28.4	23.8	27.4	26.4	25.9	85	73	88	82	28.1	33.7	33.3	31.7	23	26	25.9	25
1988	5	21	30.114	14.6	15.514	25.4	32.6	28.6	28.8	24.4	27.2	26	25.9	92	66	81	80	29.9	32.5	31.9	31.4	24	25.4	25.1	24.9
1988	5	22	29.4575	13.4	16.0575	25.2	33	28.6	28.9	24.4	27	26.8	26.1	94	63	87	81	30	31.6	34	31.9	24.1	25	26.2	25.1
1988	5	23	29.6156	11.2	18.4156	26	32.4	28.6	28.9	25.6	28.4	26.2	26.7	97	74	83	85	32.5	36	32.4	33.6	25.5	27.2	25.4	26
1988	5	24	28.7219	23.4	5.32191	24.8	34.4	28.6	29.1	24	27.8	26.8	26.2	94	61	87	80	29.3	32.9	34	32.1	23.7	25.7	26.2	25.2
1988	5	25	27.6873	24	3.68729	26.4	33.8	29.2	29.6	25.4	27.8	26.4	26.5	92	63	80	79	31.8	33.3	32.5	32.5	25.1	25.9	25.5	25.5
1988	5	26	28.062	23.6	4.46195	25.2	33	28.4	28.8	24	27.4	25.8	25.7	91	65	81	79	29	32.8	31.5	31.1	23.5	25.6	24.9	24.7
1988	5	27	28.3885	24	4.38849	26.6	33.4	29.4	29.7	25	27.2	24	25.4	88	62	64	71	30.6	31.9	26.2	29.6	24.4	25.1	21.9	23.8
1988	5	28	28.636	23.2	5.43598	25.4	32.4	24	26.5	24.6	27.6	23.4	25.2	94	69	95	86	30.4	33.7	28.4	30.8	24.3	26.1	23.2	24.5
1988	5	29	28.3438	22.4	5.94381	24.8	32.2	28	28.3	24.2	26.4	26	25.5	95	64	85	81	29.8	30.5	32.3	30.9	24	24.4	25.3	24.6
1988	5	30	29.6878	23.4	6.28778	25.6	32.4	29.6	29.3	24.2	26.6	26.4	25.7	89	64	78	77	29.3	30.9	32.3	30.8	23.7	24.6	25.3	24.5
1988	5	31	29.7549	23	6.75487	25.6	33	24.6	27	24.6	27.6	24	25.4	92	66	95	85	30.2	33.3	29.4	31	24.2	25.9	23.8	24.6
1988	6	1	29.8115	22.4	7.41153	25.6	31.6	28	28.3	24.8	26.8	25.6	25.7	94	69	83	82	30.8	32	31.2	31.3	24.5	25.2	24.8	24.8
1988	6	2	29.5847	21.6	7.98467	25.4	24.1215	22.097	22.7863	24.2	23.1191	23.3048	21.6377	91	59.2931	82.9416	68.4019	29.4	27.7354	28.8182	26.2093	23.8	21.6995	22.8098	20.8746
1988	6	3	29.5228	19.1867	10.3361	23.8884	25.933	22.5032	22.8695	22.6036	23.9166	24.4116	21.5792	83.0103	63.5897	83.0791	70.3955	27.0617	28.7769	29.9903	27.1476	22.0811	22.5382	23.7447	21.6239
1988	6	4	28.7666	19.4564	9.31019	24.2547	25.2365	22.0171	21.6686	22.8579	22.985	24.0885	21.4273	86.0007	55.7416	84.6258	63.5475	27.4673	26.3735	29.5847	24.7697	22.3286	20.6396	23.5041	19.7384
1988	6	5	29.7187	22.6	7.11872	24.2	31.8	27.8	27.9	23.6	26.2	25.6	25.1	95	64	84	81	28.7	30.3	31.3	30.1	23.4	24.2	24.8	24.2
1988	6	6	29.6981	23.4	6.2981	27.6	33.2	26.8	28.6	25	25.8	25.6	25.5	81	56	91	76	29.9	28.3	32	30.1	24.1	23.1	25.2	24.1
1988	6	7	28.2201	22.6	5.62007	25.2	24.8475	29	21.7573	23.6	23.9166	26.8	21.5999	88	62.0773	84	68.6768	28	28.4538	33.8	26.1405	23	22.3251	26.1	20.8093
1988	6	8	29.1836	22.4	6.78361	26.2	32	29.8	29.5	25	27.4	26.4	26.3	91	70	77	79	30.9	33.4	32.1	32.1	24.6	25.9	25.3	25.2
1988	6	9	27.4948	21.8	5.6948	25.2	34	25.6	27.6	24.2	27.4	24.2	25.3	92	60	89	81	29.5	32.1	29.3	30.3	23.8	25.2	23.7	24.2
1988	6	10	28.3356	23.6	4.7356	25.4	31	24.2	26.2	24.4	26.6	23	24.7	92	71	90	85	29.9	31.9	27.3	29.7	24	25.1	22.5	23.9
1988	6	11	28.7357	22.6	6.13566	24	31.4	26.6	27.1	23.4	27	25.8	25.4	95	71	94	87	28.4	32.7	32.7	31.2	23.2	25.5	25.5	24.7
1988	6	12	29.6156	22.6	7.0156	24.4	28	26.4	26.3	23	25	24	24	89	79	82	83	27.1	29.7	28.2	28.3	22.4	23.9	23.1	23.1
1988	6	13	29.4747	23.4	6.07467	24.6	31	26	26.9	23.8	27	25	25.3	94	73	92	86	28.9	33	31	31	23.5	25.7	24.6	24.6
1988	6	14	28.1788	21.8	6.37882	25	31.4	26.6	27.4	23.4	27	25.6	25.3	87	71	92	84	27.7	32.7	32.1	30.9	22.8	25.5	25.3	24.5
1988	6	15	29.7222	22.8	6.92216	24.8	31.2	25	26.5	23.2	27	24.2	24.8	87	72	94	84	27.4	32.8	29.7	29.9	22.6	25.6	23.9	24
1988	6	16	26.1611	21.6	4.56114	24.4	33	24	26.4	23.4	27.2	23.6	24.7	92	64	97	84	28.1	32.2	28.8	29.7	23	25.3	23.4	23.9
1988	6	17	25.4256	23	2.42556	24.6	24.5744	25.2	20.2456	23.4	21.4005	24.6	18.3448	90	53.9309	95	59.4993	28	25.7074	30.5	23.2944	22.9	20.0634	24.4	18.4857
1988	6	18	26.0752	23.6	2.4752	24.4	29.8	27.6	27.4	24	25.8	26	25.3	97	73	88	86	29.6	30.5	32.5	30.9	23.9	24.4	25.5	24.6
1988	6	19	26.3983	23.8	2.59831	25.4	31.4	23	25.7	24.4	27.4	22.6	24.8	92	74	97	87	29.9	33.8	27.1	30.3	24	26.1	22.4	24.2
1988	6	20	27.4226	22.4	5.02262	25.2	26	24.4	25	24	25.2	23.8	24.3	91	94	95	93	29	31.5	29.1	29.9	23.5	24.9	23.6	24
1988	6	21	27.512	21.8	5.71199	24	31.4	27	27.4	23	26.4	26.2	25.2	92	68	94	84	27.4	31.1	33.5	30.6	22.6	24.7	25.9	24.4
1988	6	22	27.3539	23.8	3.55387	25.4	32.6	29.2	29.1	24.6	27.2	27.2	26.3	94	66	86	82	30.4	32.5	34.7	32.5	24.3	25.4	26.6	25.4
1988	6	23	26.4877	23.4	3.08768	25.2	32	24.6	26.6	24.2	27.6	24	25.3	92	72	95	86	29.5	34	29.4	31	23.8	26.2	23.8	24.6
1988	6	24	27.3745	22.8	4.5745	24	31	24.8	26.1	23.4	27	24.2	24.9	95	73	95	88	28.4	33	29.8	30.4	23.2	25.7	24	24.3
1988	6	25	28.3851	22.8	5.58506	24.2	27	26.6	26.1	23.4	24.4	25.4	24.4	94	81	91	88	28.2	28.8	31.6	29.6	23.1	23.4	25	23.8
1988	6	26	28.3988	23	5.39881	23.6	29.8	23.2	25	23.4	26.2	22.8	24.1	98	75	97	90	28.6	31.6	27.5	29.2	23.3	25	22.6	23.6
1988	6	27	27.7182	22.4	5.31822	23.6	31.4	27.4	27.5	23.2	26.2	25	24.8	97	66	82	82	28.2	30.5	30.1	29.6	23	24.4	24.1	23.9
1988	6	28	27.7045	23.4	4.30447	26.8	32	28.2	28.8	24.6	27	25.8	25.8	84	68	83	78	29.5	32.3	31.6	31.1	23.8	25.3	25	24.7
1988	6	29	27.6289	23	4.62885	24.2	31.6	25.2	26.6	23.2	26.8	24	24.7	92	69	91	84	27.8	32	29	29.6	22.8	25.2	23.5	23.8
1988	6	30	27.2164	22.4	4.81638	23.8	26.2993	25.2	21.7041	23.4	23.181	24.6	20.713	97	59.7399	95	66.0301	28.5	27.9416	30.5	25.1403	23.2	21.8061	24.4	20.0118
1988	7	1	29.2031	20.4	8.80313	22.8	29	27	26.5	21.6	25	25.4	24	90	72	88	84	25	29	31.4	28.4	21.1	23.5	24.8	23.2
1988	7	2	29.595	22.4	7.19498	25.2	30.4	25.4	26.6	24.6	25.6	25	25.1	95	68	97	87	30.5	29.6	31.4	30.5	24.4	23.9	24.9	24.4
1988	7	3	28.7219	22.2	6.52191	24.4	31.2	25.2	26.5	23.8	27.2	24.4	25.1	95	74	94	87	29.1	33.4	30	30.8	23.6	25.9	24.1	24.5
1988	7	4	27.5223	21.2	6.3223	24.2	26.4	26	25.6	23.6	25.2	25	24.6	95	91	92	93	28.7	31.2	31	30.3	23.4	24.8	24.6	24.3
1988	7	5	25.0028	22.4	2.60277	23.8	28.4	25.6	25.9	22.8	25.2	24.6	24.2	92	77	92	87	27.1	29.9	30.2	29.1	22.4	24	24.2	23.6
1988	7	6	28.4401	23.6	4.84005	24.8	30	24	25.7	24	26	23.6	24.5	94	73	97	88	29.3	30.9	28.8	29.7	23.7	24.6	23.4	23.9
1988	7	7	29.4987	20.8	8.69873	22	29.6	29	27.4	21.6	26	26.6	24.7	97	75	83	85	25.5	31.2	33.2	30	21.4	24.8	25.8	24
1988	7	8	28.5225	22.6	5.92255	23.6	32	27	27.4	23.2	26.6	24.2	24.7	97	66	79	81	28.2	31.2	28.3	29.2	23	24.8	23.1	23.6
1988	7	9	28.5638	23.1	5.46379	24.4	31.4	27.2	27.5	23.8	27.4	26.4	25.9	95	74	94	88	29.1	33.8	33.9	32.3	23.6	26.1	26.1	25.3
1988	7	10	29.5056	24	5.50561	25.6	31.6	25.6	27.1	24.2	27.6	25	25.6	89	74	95	86	29.3	34.2	31.3	31.6	23.7	26.3	24.8	24.9
1988	7	11	28.2751	23	5.27506	24	31	25.4	26.5	23.4	27	24	24.8	95	73	89	86	28.4	33	28.9	30.1	23.2	25.7	23.5	24.1
1988	7	12	30.0212	22.6	7.4212	24	30.4	23.6	25.4	22.8	26.8	23.2	24.3	90	76	97	88	26.9	32.8	28.2	29.3	22.3	25.6	23	23.7
1988	7	13	29.485	21.6	7.88499	24.2	25.1935	27.2	22.1903	23.6	22.5692	25.6	20.469	95	62.3179	88	70.6017	28.7	27.976	31.7	26.6767	23.4	22.0914	25	21.373
1988	7	14	29.5606	21.2	8.36061	23	31.6	26.6	27	22.6	26.6	24	24.4	97	68	81	82	27.1	31.5	28.1	28.9	22.4	24.9	23	23.5
1988	7	15	29.6362	22	7.63623	23.4	32.8	28.4	28.3	22.8	27.8	26.4	25.7	95	68	86	83	27.3	34	33.1	31.5	22.6	26.2	25.7	24.8
1988	7	16	28.6188	22.6	6.01879	23.6	24.3871	29.2	19.2129	23	23.1825	27.2	20.0125	95	58.6722	86	62.768	27.7	27.5446	34.7	24.0916	22.8	21.6674	26.6	19.2599
1988	7	17	28.715	22.2	6.51503	23.8	31.4	29.4	28.5	23.2	26.6	26.2	25.3	95	69	78	81	28	31.6	31.9	30.5	23	25	25.1	24.3
1988	7	18	28.6807	21.2	7.48066	22.6	23.4645	27.8	20.4774	21.6	19.7261	25.4	17.5384	92	52.8783	83	56.8408	25.1	24.6077	30.8	22.0903	21.2	19.2766	24.6	17.6383
1988	7	19	30.4268	21.4	9.0268	25	31.2	27.4	27.8	23.6	27	26.2	25.6	89	72	91	84	28.2	32.8	33.2	31.4	23.1	25.6	25.8	24.8
1988	7	20	29.7806	20.4	9.38059	23.6	26.6	26.6	25.9	23.2	22.6	24.6	23.5	97	71	85	84	28.2	24.7	29.6	27.5	23	20.9	23.9	22.6
1988	7	21	29.7462	21.8	7.94622	23.6	32	26.4	27.1	22.2	27	24.4	24.5	89	68	85	81	25.8	32.3	29.2	29.1	21.6	25.3	23.7	23.5
1988	7	22	29.7325	20.1871	9.54537	23.2839	32.6	28.2	21.1806	22.3301	26.6	27.4	20.7384	85.7107	63	94	62.4017	26.7655	30.8	35.9	23.8285	21.9272	24.5	27.1	19.1068
1988	7	23	29.9003	21.2	8.70034	25	30.6	27.8	27.8	24.4	26	26.2	25.5	95	70	88	84	30.1	30.5	32.9	31.2	24.2	24.4	25.7	24.7
1988	7	24	30.0899	23.8	6.28995	25.4	32	29.6	29.1	24.2	27.2	27	26.1	91	69	82	81	29.4	32.9	33.9	32	23.8	25.6	26.2	25.2
1988	7	25	30.1656	25	5.16557	26	32	23.6	26.3	25.4	27.6	23.2	25.4	95	72	97	88	32	34	28.2	31.4	25.2	26.2	23	24.8
1988	7	26	30.0212	21.6	8.4212	23.8	24.2348	27.2	20.8216	22.8	19.3175	25.6	16.2686	92	49.8062	88	53.381	27.1	23.0813	31.7	20.7577	22.4	18.1042	25	16.5643
1988	7	27	30.2137	21.2	9.01369	25.2	30.2	27.4	27.5	23.8	26	20	23.3	89	72	51	70	28.5	30.8	18.4	25.9	23.3	24.5	16.2	21.3
1988	7	28	29.54	22.4	7.13998	25.2	31.8	28	28.3	23.6	26.4	26.2	25.4	88	66	87	80	28	30.8	32.8	30.6	23	24.5	25.6	24.4
1988	7	29	29.8012	22.6	7.20122	25.4	32.4	28.2	28.6	24.2	26.8	26	25.7	91	65	84	80	29.4	31.5	32.1	31	23.8	24.9	25.2	24.6
1988	7	30	29.7668	22.2	7.56684	24	30.4	26.6	26.9	22.6	25.8	25.2	24.5	89	69	89	83	26.5	30.1	31.1	29.2	22	24.2	24.7	23.6
1988	7	31	26.0821	23	3.08208	25.2	31	25.2	26.7	24	26.4	24.4	24.9	91	70	94	85	29	31.3	30	30.1	23.5	24.8	24.1	24.2
1988	8	1	27.677	22	5.67698	23	31.6	27	27.1	22.4	26.4	25	24.6	95	67	85	82	26.7	30.9	30.3	29.3	22.2	24.6	24.3	23.7
1988	8	2	27.6598	22.4	5.25979	24	31.2	24.4	26	23.4	26.2	24	24.5	95	68	97	86	28.4	30.7	29.6	29.5	23.2	24.5	23.9	23.8
1988	8	3	27.4776	22.6	4.87761	23.6	29.4	26.6	26.5	23.4	26.4	25.4	25.1	98	79	91	89	28.6	32.4	31.6	30.9	23.3	25.4	25	24.6
1988	8	4	28.8353	22.4	6.43534	24.6	31.6	27.2	27.7	23.6	27	25.6	25.4	92	70	88	83	28.4	32.6	31.7	30.9	23.2	25.5	25	24.6
1988	8	5	28.715	23	5.71503	24.4	31.4	25	26.5	24	25.6	24.4	24.7	97	63	95	85	29.6	29	30.1	29.6	23.9	23.5	24.2	23.8
1988	8	6	28.7735	21.4	7.37347	23	30.6	25.2	26	22	26.6	23.6	24.1	92	73	88	84	25.8	32.1	28	28.7	21.6	25.3	23	23.3
1988	8	7	26.5083	22.2	4.3083	24.4	32.2	24	26.1	22.8	27	23.4	24.4	87	67	95	83	26.7	32.2	28.4	29.1	22.2	25.3	23.2	23.5
1988	8	8	27.5429	21.8	5.74292	23.4	30	26	26.4	22.4	26	24.2	24.2	92	73	86	84	26.4	30.9	29	28.8	22	24.6	23.5	23.4
1988	8	9	28.5019	22.8	5.70192	24.6	30.8	25	26.4	23.6	26	24.2	24.6	92	68	94	85	28.4	30.4	29.7	29.5	23.2	24.3	23.9	23.8
1988	8	10	28.5329	22.6	5.93286	24.2	30.8	26.6	27	23	26	25.4	24.8	90	68	91	83	27.3	30.4	31.6	29.8	22.5	24.3	25	23.9
1988	8	11	29.6087	21.6	8.00873	22.6	28.6	26.4	26	22	25	24.8	23.9	95	75	88	86	26	29.3	30.2	28.5	21.8	23.7	24.2	23.2
1988	8	12	29.784	21.6	8.18403	24.6	27.0387	28.4	23.1677	23.4	21.764	26.6	19.3498	90	55.076	87	65.3985	28	26.3226	33.6	24.4445	22.9	20.4554	26	19.4398
1988	8	13	29.7634	24.2	5.56341	25.6	31.4	28	28.3	24.4	25.8	26.2	25.5	91	64	87	81	29.7	29.5	32.8	30.7	24	23.8	25.6	24.5
1988	8	14	29.5297	23.6	5.92967	25.2	32	24.6	26.6	22.3	27	24	24.4	78	68	95	80	25	32.3	29.4	28.9	21.1	25.3	23.8	23.4
1988	8	15	29.6328	22.4	7.23279	23.8	29.4	27.8	27.2	23	26.4	26	25.1	93	79	87	86	27.5	32.4	32.4	30.8	22.7	25.4	25.4	24.5
1988	8	16	28.2991	23.4	4.89912	26.2	28.6	27	27.2	24.8	26	26	25.6	89	81	92	88	30.4	31.9	32.9	31.7	24.3	25.1	25.7	25
1988	8	17	28.7494	23.2	5.54941	24.4	30	24.4	25.8	23.4	26	24	24.5	92	73	97	87	28.1	30.9	29.6	29.5	23	24.6	23.9	23.8
1988	8	18	29.65	22	7.64997	23.6	31	25	26.1	22.8	26.4	24.2	24.5	93	70	94	86	27.2	31.3	29.7	29.4	22.5	24.8	23.9	23.7
1988	8	19	28.3094	23	5.30944	24.2	32.4	26.2	27.3	23.4	27.4	24.8	25.2	94	68	89	84	28.2	33.2	30.4	30.6	23.1	25.8	24.3	24.4
1988	8	20	28.5191	22.6	5.91911	25.2	31	24	26	24	26.4	23	24.5	91	70	92	84	29	31.3	27.4	29.3	23.5	24.8	22.6	23.7
1988	8	21	29.7428	22.6	7.14278	24.4	26.7854	24.6	22.9328	23.4	22.2392	24.2	19.84	92	55.3058	97	67.4738	28.1	26.4671	29.9	24.9581	23	20.7612	24.1	19.9293
1988	8	22	29.784	22.4	7.38403	23	29.2	26	26	22.6	25.6	25	24.4	97	75	92	88	27.1	30.4	31	29.5	22.4	24.3	24.6	23.8
1988	8	23	28.7735	22.6	6.17347	24	31.8	26.4	27.1	23.4	25.6	25	24.7	95	61	89	82	28.4	28.7	30.7	29.3	23.2	23.4	24.5	23.7
1988	8	24	29.5125	22	7.51248	25	31.6	24.6	26.5	22.6	27.2	24	24.6	82	71	95	83	25.8	33.1	29.4	29.5	21.6	25.8	23.8	23.7
1988	8	25	28.6429	22	6.64285	24	29.2	23.6	25.1	23	26.4	23.2	24.2	92	80	97	90	27.4	32.5	28.2	29.4	22.6	25.5	23	23.7
1988	8	26	28.1823	22	6.18226	23	31.8	29	28.2	22.6	26	23.4	24	97	63	63	74	27.1	29.7	25	27.3	22.4	24	21.1	22.5
1988	8	27	29.6568	21.6	8.05685	25.2	31	25.6	26.9	23.6	27.2	24.6	25.1	88	75	92	85	28	33.5	30.2	30.6	23	26	24.2	24.4
1988	8	28	29.9525	22.4	7.55246	26	31.8	24.2	26.5	23.6	27.4	23.6	24.9	82	71	95	83	27.5	33.6	28.7	29.9	22.7	26	23.4	24
1988	8	29	29.6843	21.8	7.88435	22.8	30.6	24.2	25.5	22.4	26.4	23.6	24.1	97	72	95	88	26.8	31.6	28.7	29	22.2	25	23.4	23.5
1988	8	30	27.347	21.8	5.547	23.2	24.7226	24	20.1935	22.4	20.5786	23.8	15.7935	93	52.2456	98	58.0062	26.5	24.5278	29.3	21.0414	22.1	19.2666	23.7	16.8558
1988	8	31	26.6595	23	3.65954	23.8	27	25.6	25.5	23.2	24.8	25	24.3	95	84	95	91	28	29.8	31.3	29.7	23	24	24.8	23.9
1988	9	1	28.9969	21.6	7.39689	23.2	31.6	25.6	26.5	22.4	25.4	24	23.9	93	61	88	81	26.5	28.3	28.8	27.9	22.1	23.1	23.4	22.9
1988	9	2	28.7975	22.4	6.39753	24	32.4	29	28.6	23.2	25.2	26	24.8	94	56	79	76	27.9	27.2	31.6	28.9	22.9	22.5	25	23.5
1988	9	3	27.6632	22	5.66323	23.6	32.2	26.8	27.4	23.2	26	24	24.4	97	61	79	79	28.2	29.5	28	28.5	23	23.8	22.9	23.3
1988	9	4	27.3401	21.6	5.74012	23.8	31.2	27.6	27.5	22.8	26.2	25.6	24.9	92	68	85	82	27.1	30.7	31.5	29.7	22.4	24.5	24.9	23.9
1988	9	5	27.5464	23.2	4.34636	25	32.4	24.4	26.5	24.2	26.4	23.8	24.8	94	63	95	84	29.7	30.4	29.1	29.7	23.9	24.3	23.6	23.9
1988	9	6	28.7082	22.4	6.30816	24	32	24	26	23.2	26.6	23.4	24.4	94	66	95	85	27.9	31.2	28.4	29.2	22.9	24.8	23.2	23.6
1988	9	7	28.2132	22.8	5.41319	24	30.8	25.2	26.3	23.2	25.6	24.6	24.5	94	66	95	85	27.9	29.4	30.5	29.3	22.9	23.7	24.4	23.7
1988	9	8	28.5638	22.8	5.76379	23.8	27	23	24.2	23	25.2	22.6	23.6	93	87	97	92	27.5	30.8	27.1	28.5	22.7	24.6	22.4	23.2
1988	9	9	28.581	22.4	6.18098	24	31	26.8	27.1	23.4	26.2	25	24.9	95	69	86	83	28.4	30.8	30.5	29.9	23.2	24.5	24.4	24
1988	9	10	28.3885	22.8	5.58849	24	31	24	25.8	23.2	26.4	23.6	24.4	94	70	97	87	27.9	31.3	28.8	29.4	22.9	24.8	23.4	23.7
1988	9	11	28.3919	23	5.39193	24.6	25.9548	24	22.1871	23.8	23.2358	23.6	20.8783	94	55.7086	97	70.5598	28.9	26.7521	28.8	25.4601	23.5	20.9582	23.4	20.2822
1988	9	12	28.6807	22.4	6.28066	24.6	32.4	28.4	28.5	23	26.4	26	25.1	87	63	83	78	27	30.4	32	29.8	22.4	24.3	25.2	24
1988	9	13	28.2338	19.2	9.03382	24	30.6	25.6	26.5	23.2	26	24.8	24.7	94	70	94	86	27.9	30.5	30.8	29.7	22.9	24.4	24.5	23.9
1988	9	14	28.1754	23.2	4.97538	24.6	30.4	23.2	25.4	23.8	26.8	22.8	24.5	94	76	97	89	28.9	32.8	27.5	29.7	23.5	25.6	22.6	23.9
1988	9	15	27.4432	21.2	6.24324	23.2	31.8	25	26.3	22.2	26.8	21.5775	20.0125	92	68	76.6535	65.0989	26.1	31.9	26.4291	23.0693	21.8	25.1	21.0847	18.4341
1988	9	16	28.1651	21	7.16507	26	32.6	26.2	27.8	23.8	26.2	23.8	24.6	83	60	82	75	28	29.7	27.9	28.5	23	24	22.9	23.3
1988	9	17	27.1476	23	4.14764	23.8	30.2	24.4	25.7	22.6	26.8	23.6	24.3	90	77	94	87	26.6	33	28.6	29.4	22.1	25.7	23.3	23.7
1988	9	18	27.0755	19.2	7.87545	23.6	26.6968	23.4	22.0323	22.6	23.4489	23	21.7374	92	58.6056	97	68.6618	26.7	28.1074	27.8	26.2693	22.2	21.9538	22.8	20.9382
1988	9	19	26.907	20.8	6.10703	22.6	27.6	26	25.5	22	25.4	25	24.1	95	84	92	90	26	31	31	29.3	21.8	24.6	24.6	23.7
1988	9	20	25.7693	22	3.76929	24.6	31.4	25.4	26.7	24	25.8	24.4	24.7	95	64	92	84	29.4	29.5	29.9	29.6	23.8	23.8	24	23.9
1988	9	21	28.3163	22.4	5.91631	23	31.6	23.6	25.5	22.6	26.6	23	24.1	97	68	95	86	27.1	31.5	27.7	28.8	22.4	24.9	22.8	23.4
1988	9	22	25.9858	20	5.98583	22.4	31.8	28	27.5	21.8	26.2	26	24.7	95	64	85	82	25.7	30.3	32.3	29.4	21.5	24.2	25.3	23.7
1988	9	23	27.1201	22.2	4.92014	24.6	31.6	27.6	27.9	23.8	27.4	26.2	25.8	94	73	90	85	28.9	33.7	33.1	31.9	23.5	26	25.7	25.1
1988	9	24	28.1719	23	5.17194	23.8	32.4	26.2	27.2	23.2	27.2	25.4	25.3	95	67	94	85	28	32.6	31.9	30.8	23	25.5	25.1	24.5
1988	9	25	28.3472	21.6	6.74725	25	33.2	28.6	28.9	23.4	28	26.4	25.9	87	68	84	80	27.7	34.3	32.9	31.7	22.8	26.4	25.7	24.9
1988	9	26	27.3332	23.6	3.73325	25	25.2	24	24.5	24.2	23.2	23.6	23.7	94	85	97	92	29.7	27.1	28.8	28.5	23.9	22.4	23.4	23.3
1988	9	27	28.2132	23.2	5.01319	25.6	31.8	23	25.9	24	27	22.6	24.5	88	69	97	84	28.8	32.4	27.1	29.4	23.4	25.4	22.4	23.7
1988	9	28	24.4116	21.4	3.01156	23.4	32.6	27.2	27.6	21.8	26.4	26	24.7	87	62	91	80	25	30.3	32.8	29.4	21.1	24.3	25.6	23.7
1988	9	29	28.1135	22.8	5.31351	24.8	32.4	26.6	27.6	23.6	27.6	25.4	25.5	91	69	91	84	28.3	33.7	31.6	31.2	23.1	26.1	25	24.7
1988	9	30	27.103	22.6	4.50295	23.4	26.2726	21.871	22.4966	23.2	23.0092	22.1836	21.3696	98	59.3618	80.283	71.4954	28.3	27.4879	27.1384	25.7143	23.1	21.5552	21.7007	20.5996
1988	10	1	27.3745	22.6	4.7745	23.4	30.4	26.6	26.8	23.2	26	25	24.7	98	71	88	86	28.3	30.7	30.6	29.9	23.1	24.5	24.4	24
1988	10	2	28.6669	21.2	7.46691	24.6	32	25	26.6	23	26.6	23.2	24.3	87	66	86	80	27	31.2	27.2	28.5	22.4	24.8	22.5	23.2
1988	10	3	28.5157	20.2	8.31567	22.4	31.4	25.6	26.3	21.6	25.4	24.4	23.8	93	62	91	82	25.3	28.4	29.7	27.8	21.3	23.2	24	22.8
1988	10	4	28.4332	20.4	8.03318	25.2	28.6	24.6	25.8	23.6	26.8	24	24.8	88	87	95	90	28	34	29.4	30.5	23	26.2	23.8	24.3
1988	10	5	28.1548	23.2	4.95476	23.8	31.6	25.2	26.5	23.4	27	24.6	25	97	70	95	87	28.5	32.6	30.5	30.5	23.2	25.5	24.4	24.4
1988	10	6	28.3301	22.6	5.73006	23.2	31.8	27.6	27.5	22.8	26	26.2	25	97	63	90	83	27.5	29.7	33.1	30.1	22.6	24	25.7	24.1
1988	10	7	27.182	22.2	4.98201	24	30.8	25	26.2	23.4	26.2	24	24.5	95	70	92	86	28.4	30.9	29.2	29.5	23.2	24.6	23.6	23.8
1988	10	8	29.5262	22.8	6.72623	24.4	31.2	23.4	25.6	23	26.4	23	24.1	89	69	97	85	27.1	31.2	27.8	28.7	22.4	24.8	22.8	23.3
1988	10	9	26.8417	21.6	5.24172	25	29.6	26	26.6	23.6	25.6	25.4	24.9	89	73	95	86	28.2	30.1	32	30.1	23.1	24.2	25.2	24.1
1988	10	10	28.1582	23	5.1582	25.4	32.8	24	26.5	24.4	27.8	23.6	25.3	92	68	97	86	29.9	34	28.8	30.9	24	26.2	23.4	24.6
1988	10	11	28.1513	22.6	5.55132	23	32.6	26.6	27.2	22.6	26.4	24.6	24.5	97	62	85	81	27.1	30.3	29.6	29	22.4	24.3	23.9	23.5
1988	10	12	28.2888	22.8	5.48881	24.8	26.8	25	25.4	23.4	26.4	23.6	24.5	89	97	89	92	27.8	34.1	28.2	30	22.9	26.3	23.1	24.1
1988	10	13	28.3507	23.2	5.15068	24	28.4	23.6	24.9	23.6	23.8	23	23.5	97	68	95	87	28.8	26.4	27.7	27.6	23.4	22	22.8	22.7
1988	10	14	27.2061	20.8	6.40607	23.2	31.2	25	26.1	22.6	26.2	23.4	24.1	95	68	87	83	27	30.7	27.7	28.5	22.4	24.5	22.8	23.2
1988	10	15	28.0757	21.8	6.2757	24	30.6	21.7032	21.5839	23.2	25.6	22.1902	19.8127	94	67	78.718	67.5297	27.9	29.5	27.3715	24.9207	22.9	23.8	21.8339	19.9692
1988	10	16	25.6009	20.6	5.00086	24.2	30.2	26	26.6	23.6	25.6	25	24.7	95	69	92	86	28.7	29.7	31	29.8	23.4	24	24.6	24
1988	10	17	25.9446	22.4	3.54459	24.4	25.4	20.8383	20.6318	23.8	24.4	22.2598	20.3384	95	92	77.82	64.8958	29.1	29.9	26.5221	22.4798	23.6	24	21.0774	18.0423
1988	10	18	26.4671	21.6	4.86705	23.4	28.8	25.4	25.8	23	25.2	24.8	24.3	97	75	95	89	27.8	29.6	30.9	29.4	22.8	23.9	24.6	23.8
1988	10	19	25.7796	23.6	2.1796	25.6	31.2	26.8	27.6	23.8	25.4	25.2	24.8	86	63	88	79	28.3	28.6	31	29.3	23.1	23.3	24.6	23.7
1988	10	20	25.6524	24	1.65242	24.6	31	26	26.9	23.8	25.8	24.2	24.6	94	66	86	82	28.9	29.7	29	29.2	23.5	24	23.5	23.7
1988	10	21	25.7143	22.2	3.51429	24	30.8	27.4	27.4	23	25.4	25	24.5	92	65	82	80	27.4	28.8	30.1	28.8	22.6	23.4	24.1	23.4
1988	10	22	25.7933	22.4	3.39335	24.4	31.6	24.6	26.3	22.8	26.2	24	24.3	87	65	95	83	26.7	30.4	29.4	28.8	22.2	24.3	23.8	23.4
1988	10	23	27.1133	21	6.11326	23.6	25.3003	25.2	21.461	23	21.1186	24.4	19.6303	95	56.1652	94	66.0989	27.7	26.003	30	24.5903	22.8	20.4999	24.1	19.7162
1988	10	24	26.8658	22.6	4.26578	24.6	32	25	26.6	23.4	27.2	24.4	25	90	69	95	85	28	32.9	30.1	30.3	22.9	25.6	24.2	24.2
1988	10	25	26.5839	23.4	3.18392	25.4	25.4	24.6	25	24.4	24.6	24.2	24.4	92	94	97	94	29.9	30.4	29.9	30.1	24	24.3	24.1	24.1
1988	10	26	26.9551	22.2	4.75515	24	30.4	20.9871	21.7065	23.4	26	21.4643	20.8316	95	71	76.1207	69.0281	28.4	30.7	26.4924	24.2547	23.2	24.5	21.1147	19.3498
1988	10	27	24.7897	21	3.78966	24.4	30.8	25.2	26.4	23.6	26.2	24	24.6	94	70	91	85	28.6	30.9	29	29.5	23.3	24.6	23.5	23.8
1988	10	28	23.1191	23.6	-0.480857	25.2	31.6	27	27.7	24.2	25.8	26	25.3	92	63	92	83	29.5	29.3	32.9	30.6	23.8	23.7	25.7	24.4
1988	10	29	25.429	22.6	2.829	23.8	30.8	26.4	26.8	23.4	26.8	25.4	25.2	97	73	92	87	28.5	32.6	31.8	30.9	23.2	25.5	25.1	24.6
1988	10	30	25.1884	22.2	2.98839	25	29.4	26	26.6	23.2	26.4	25.4	25	86	79	95	87	27.2	32.4	32	30.5	22.5	25.4	25.2	24.4
1988	10	31	25.5871	21.6	3.98711	23.4	24.2194	27	20.7452	22.6	22.057	26.2	19.8593	93	56.7409	94	67.1301	26.9	26.0895	33.5	24.8408	22.3	20.6052	25.9	19.9226
1988	11	1	25.5768	21.8	3.7768	24.2	31.6	27	27.5	23.4	26.2	26.2	25.3	94	65	94	84	28.2	30.4	33.5	30.7	23.1	24.3	25.9	24.4
1988	11	2	26.9002	20	6.90015	25.6	24.1419	23	20.6226	24.6	20.4853	22.6	19.0835	92	53.6774	97	64.7326	30.2	24.5611	27.1	23.086	24.2	19.2832	22.4	18.4708
1988	11	3	25.6937	21.6	4.09367	22.8	30.2	26.6	26.5	22	26.4	25.2	24.5	93	74	89	86	25.9	31.9	31.1	29.6	21.7	25.1	24.7	23.8
1988	11	4	24.4666	22	2.46656	23.4	31.2	26.8	27	22.8	27	25.8	25.2	95	72	92	87	27.3	32.8	32.5	30.9	22.6	25.6	25.5	24.5
1988	11	5	24.4941	20.4	4.09406	23.6	32.6	26.4	27.3	23.2	26.4	25.2	24.9	97	62	91	83	28.2	30.3	31.2	29.9	23	24.3	24.8	24
1988	11	6	25.9308	23.6	2.33084	25	30.4	26.6	27.1	24.2	26.2	25.4	25.3	94	72	91	85	29.7	31.2	31.6	30.8	23.9	24.8	25	24.5
1988	11	7	25.783	22.6	3.18304	24.4	31	27	27.4	23.4	26.4	25.4	25.1	92	70	88	83	28.1	31.3	31.4	30.3	23	24.8	24.8	24.2
1988	11	8	24.2878	20.8	3.48782	25	31.4	26	27.1	24	26.8	24.6	25.1	92	70	89	84	29.2	32.2	30	30.4	23.6	25.3	24.1	24.3
1988	11	9	25.4462	22	3.44618	23.4	31	26.4	26.8	22.6	26.2	25.4	24.7	93	69	92	85	26.9	30.8	31.8	29.8	22.3	24.5	25.1	24
1988	11	10	25.6627	22.6	3.06273	23.2	24.8103	25.6	21.3627	23	21.807	23.6	19.5752	98	56.4157	85	68.8698	27.9	26.0151	27.8	24.8336	22.9	20.4551	22.8	19.8129
1988	11	11	26.0683	21.8	4.26833	23.6	31.2	23.4	25.4	23.2	26	23	24.1	97	66	97	87	28.2	30.1	27.8	28.7	23	24.2	22.8	23.4
1988	11	12	26.8211	22	4.82109	22.8	30.2	26.2	26.4	22.2	25.4	25.6	24.4	95	68	95	86	26.3	29.2	32.4	29.3	22	23.7	25.4	23.7
1988	11	13	24.0197	22.8	1.21971	24.8	31.4	26	27	24.2	26.6	25.2	25.3	95	69	94	86	29.8	31.6	31.5	31	24	25	24.9	24.6
1988	11	14	26.5186	21.6	4.91861	25.4	25.2226	25	21.4258	24.4	22.2368	24.4	19.5272	92	58.0728	95	69.2612	29.9	26.6056	30.1	24.4803	24	20.8982	24.2	19.6441
1988	11	15	27.6082	23.2	4.40823	24.2	28.6	24.2	25.3	23.4	24	23.4	23.6	94	68	94	85	28.2	26.8	28.2	27.7	23.1	22.2	23.1	22.8
1988	11	16	27.7595	21.8	5.95947	23.4	30.2	24.2	25.5	22.8	25.6	23.8	24.1	95	69	97	87	27.3	29.7	29.2	28.8	22.6	24	23.6	23.4
1988	11	17	27.9038	20.4	7.50384	23.2	28.4	25.2	25.5	22.8	25	23.8	23.9	97	76	89	87	27.5	29.4	28.5	28.5	22.6	23.8	23.3	23.2
1988	11	18	28.007	21.2	6.80696	22.8	30.4	24	25.3	21.8	25.2	23.2	23.4	92	66	94	84	25.4	28.6	27.9	27.3	21.4	23.3	22.9	22.5
1988	11	19	27.9382	22.4	5.53821	23.6	25.4581	25	21.2733	22.6	22.3301	24.2	20.2848	92	57.5068	94	68.0537	26.7	26.7188	29.7	24.4113	22.2	20.9748	23.9	19.5823
1988	11	20	28.0345	21.4	6.63445	24.4	29.2	25.4	26.1	23.4	25	24.6	24.3	92	71	94	86	28.1	28.9	30.4	29.1	23	23.5	24.3	23.6
1988	11	21	27.7856	20.4	7.38564	24.2	29.4	26.4	26.6	23.6	25.2	25.2	24.7	95	71	91	86	28.7	29.2	31.2	29.7	23.4	23.7	24.8	23.9
1988	11	22	27.6907	23.2	4.49073	25.4	30.2	26.6	27.2	24.4	26.2	25.6	25.4	92	73	92	86	29.9	31.3	32.1	31.1	24	24.8	25.3	24.7
1988	11	23	26.8727	22	4.87265	24.2	31.2	25.6	26.7	23.4	25.8	24.8	24.7	94	65	94	84	28.2	29.6	30.8	29.5	23.1	23.9	24.5	23.8
1988	11	24	27.8695	20.6	7.26946	22.8	30.4	25	25.8	22.4	25.6	24.2	24.1	97	68	94	86	26.8	29.6	29.7	28.7	22.2	23.9	23.9	23.3
1988	11	25	27.6048	19	8.60479	22	25.2387	25.4	21.6742	21	22.2968	24.2	20.6418	92	58.6722	91	69.6275	24.2	26.7854	29.4	24.8807	20.6	21.0048	23.8	19.9359
1988	11	26	27.6082	21.8	5.80823	23.2	32.2	26.4	27	22.4	25.6	25	24.3	93	59	89	81	26.5	28.4	30.7	28.6	22.1	23.2	24.5	23.3
1988	11	27	28.1823	21.8	6.38226	26	32.2	26.2	27.7	24	27.2	25.2	25.5	85	68	92	82	28.5	32.7	31.4	30.9	23.2	25.6	24.8	24.5
1988	11	28	25.9102	22	3.91021	23.4	32.4	26.4	27.1	23	25.4	23.8	24.1	97	57	81	78	27.8	27.8	27.7	27.8	22.8	22.8	22.8	22.8
1988	11	29	24.47	21.2	3.26999	23	31.2	26.4	26.8	22.4	26	25.2	24.5	95	66	91	84	26.7	30.1	31.2	29.4	22.2	24.2	24.8	23.7
1988	11	30	25.7177	19.6	6.11773	23	31	25.8	26.4	22.8	25.8	24.6	24.4	98	66	91	85	27.6	29.7	30.1	29.2	22.7	24	24.2	23.6
1988	12	1	25.8071	21.8	4.0071	24	30.4	26	26.6	23	26	24.2	24.4	92	71	86	83	27.4	30.7	29	29	22.6	24.5	23.5	23.5
1988	12	2	25.7143	21	4.71429	23	25.4516	26	21.6194	22.4	21.2579	22.4	19.7761	95	54.3767	73	67.23	26.7	25.1838	24.7	23.7952	22.2	19.8693	20.9	19.1134
1988	12	3	24.7347	22.2	2.53466	24.4	30.2	25.4	26.4	23.4	26.2	23.2	24.3	92	73	83	83	28.1	31.3	27	28.8	23	24.8	22.3	23.4
1988	12	4	24.6006	20.8	3.80061	24	30.8	25	26.2	23	25.4	23.6	24	92	65	89	82	27.4	28.8	28.2	28.1	22.6	23.4	23.1	23
1988	12	5	24.6659	21.4	3.26592	24	30.6	25.4	26.4	23	25	23.6	23.9	92	64	86	81	27.4	27.9	27.9	27.8	22.6	22.9	22.9	22.8
1988	12	6	24.5216	21	3.52155	23.6	31	26.2	26.8	22.2	25.2	24.4	23.9	89	63	86	79	25.8	28.2	29.3	27.8	21.6	23.1	23.7	22.8
1988	12	7	24.7793	19.8	4.97935	22.2	31.2	26.6	26.7	21.4	25.2	23	23.2	93	62	74	76	24.9	28	25.7	26.2	21.1	23	21.5	21.9
1988	12	8	24.7003	19.2	5.50029	24.2	30	25.4	26.3	23	25	24.6	24.2	90	67	94	84	27.3	28.3	30.4	28.7	22.5	23.1	24.3	23.3
1988	12	9	23.7516	21.2	2.5516	24	30	25.6	26.3	22.6	24.6	24.2	23.8	89	64	89	81	26.5	27.3	29.3	27.7	22	22.5	23.7	22.8
1988	12	10	24.9237	19.4	5.52372	24	31.2	27	27.3	23.4	25	25	24.5	95	61	85	80	28.4	27.5	30.3	28.7	23.2	22.7	24.3	23.4
1988	12	11	25.9205	21.8	4.12053	26.2	25.6806	26	21.5442	23.6	20.3588	24	17.0248	81	50.2144	85	62.5585	27.4	23.8385	28.5	22.4936	22.6	18.877	23.2	18.0629
1988	12	12	25.924	21.8	4.12396	24.2	31.6	27.6	27.8	23.4	25.6	24.8	24.6	94	62	80	78	28.2	28.8	29.4	28.8	23.1	23.4	23.8	23.4
1988	12	13	25.8518	20.6	5.25178	22.6	31.2	25.6	26.3	22.2	25	24.2	23.8	97	61	89	82	26.5	27.5	29.3	27.8	22	22.7	23.7	22.8
1988	12	14	24.6006	20.4	4.20061	23.4	29	25.2	25.7	22.2	25	23.6	23.6	90	72	88	83	26	29	28	27.7	21.7	23.5	23	22.7
1988	12	15	25.979	19.2	6.77896	21	31.6	25.8	26	20.4	25.6	24.4	23.5	95	62	89	82	23.6	28.8	29.6	27.3	20.1	23.4	23.9	22.5
1988	12	16	24.8412	20.2	4.64122	23	31.2	26.8	27	21.6	26.4	24.4	24.1	89	69	82	80	24.9	31.2	28.9	28.3	21	24.8	23.5	23.1
1988	12	17	24.5147	20.2	4.31468	21.6	25.2337	26.2	20.512	21	20.0458	24.2	16.1032	95	50.2477	85	60.1041	24.5	23.2591	28.9	21.0181	20.7	18.534	23.4	17.0223
1988	12	18	25.838	21.6	4.23803	22.6	30.6	25.6	26.1	22	25	23	23.3	95	64	80	80	26	27.9	26.3	26.8	21.8	22.9	22	22.2
1988	12	19	25.8552	19.6	6.25522	23.6	32	26	26.9	22	23.8	24.2	23.3	87	51	86	75	25.4	24	29	26.1	21.3	20.4	23.5	21.8
1988	12	20	24.9065	19.6	5.30653	21.6	31.6	26.2	26.4	20.8	25.6	23.6	23.3	93	62	81	79	24	28.8	27.4	26.7	20.4	23.4	22.6	22.2
1988	12	21	25.9446	20	5.94459	22	31.8	26	26.5	21.6	25.2	24	23.6	97	59	85	80	25.5	27.6	28.5	27.2	21.4	22.7	23.2	22.5
1988	12	22	24.8997	19.4	5.49965	20.4	32	25.8	26	20	24.4	23.6	22.7	96	54	83	78	23.1	25.5	27.7	25.4	19.8	21.4	22.7	21.3
1988	12	23	25.869	20.4	5.46897	21.2	31.4	26.2	26.3	20.6	25.2	23.6	23.1	95	61	81	79	23.9	27.9	27.4	26.4	20.3	22.9	22.6	21.9
1988	12	24	24.9615	18.8	6.16153	19.2	22.4433	25.8	18.8071	19	18.3894	23.2	16.0487	98	44.5471	80	56.6807	21.8	21.6067	26.7	20.1803	18.9	17.0145	22.2	16.2515
1988	12	25	26.168	19.8	6.36801	20.6	31.6	26.4	26.3	20	26	24.4	23.5	95	64	85	81	23	29.9	29.2	27.4	19.7	24	23.7	22.5
1988	12	26	25.9068	19.6	6.30678	23	31.4	26	26.6	21.8	24.2	24.2	23.4	90	55	86	77	25.3	25.4	29	26.6	21.3	21.3	23.5	22.1
1988	12	27	26.0477	19	7.04771	21.6	32.4	25.2	26.1	20.6	25.4	23.6	23.2	91	57	88	79	23.6	27.8	28	26.5	20.1	22.8	23	22
1988	12	28	26.1818	19.2	6.98176	21.2	31.6	26.4	26.4	20.6	25.6	24.4	23.5	95	62	85	81	23.9	28.8	29.2	27.3	20.3	23.4	23.7	22.5
1988	12	29	25.154	19	6.15401	22.6	30.6	26	26.3	22	25.4	24	23.8	95	66	85	82	26	29	28.5	27.8	21.8	23.5	23.2	22.8
1988	12	30	23.8547	22.4	1.45472	23.2	30.2	26.4	26.5	22.8	25.2	25.6	24.5	97	67	94	86	27.5	28.7	32.3	29.5	22.6	23.4	25.3	23.8
1988	12	31	24.8515	21.8	3.05153	22.4	23.6354	26.6	19.7894	22	19.1869	25.2	15.9937	97	45.7158	89	58.6056	26.2	22.2908	31.1	20.9605	21.8	17.6779	24.7	16.9252

## Sheet: 1988
			Temperature			Temperature				Temperature				Relative Humidity				Pressure				Dew temperature
Year	Month	Day	Maximum	Minimum	Max-Min	1899-12-31 07:00:00	1899-12-31 13:00:00	1899-12-31 19:00:00	Average	1899-12-31 01:00:00	1899-12-31 13:00:00	1899-12-31 19:00:00	Average	1899-12-31 01:00:00	1899-12-31 13:00:00	1899-12-31 19:00:00	Average	1899-12-31 07:00:00	1899-12-31 13:00:00	1899-12-31 19:00:00	Average	1899-12-31 07:00:00	1899-12-31 13:00:00	1899-12-31 19:00:00	Average		Month	Taverage	Hraverage
1989	1	1	25.1609	20.6	4.56089	23.2	31.2	25.6	26.4	22.2	25.6	24	23.9	92	64	88	81	26.1	29.1	28.8	28	21.8	23.6	23.4	22.9		January	26.0538	76.0724
1989	1	2	26.2677	21	5.26769	23.4	31	26.4	26.8	22	24.2	24.2	23.5	89	57	83	76	25.5	25.7	28.7	26.6	21.4	21.5	23.4	22.1		February	26.5952	70.8847
1989	1	3	28.6291	21.8	6.8291	24.6	31.4	26.4	27.2	23.8	25.6	24.2	24.5	94	63	83	80	28.9	29	28.7	28.9	23.5	23.5	23.4	23.5		March	26.652	72.9674
1989	1	4	28.4022	20.6	7.80224	23.2	31.8	27	27.3	22.4	25	24.2	23.9	93	58	79	77	26.5	27.1	28.3	27.3	22.1	22.4	23.1	22.6		April	28.1192	71.3886
1989	1	5	28.2476	22	6.24756	23	31.8	26.6	27	22.6	25.6	24.2	24.1	97	61	82	80	27.1	28.7	28.6	28.1	22.4	23.4	23.3	23		May	27.2374	80.0997
1989	1	6	28.2819	20.2	8.08194	22.8	25.3935	26.2	21.3844	22.6	22.743	24	20.795	98	55.4422	83	69.5942	27.3	26.266	28.4	24.3846	22.5	20.9781	23.2	19.8493		June	26.6895	79.2745
1989	1	7	29.6328	19.4	10.2328	21.6	26.7255	26	21.5009	21	24.7209	24.4	21.6446	95	59.6379	88	68.8831	24.5	28.7201	29.5	24.3944	20.7	22.7963	23.8	19.8056		July	26.8022	79.2339
1989	1	8	27.2095	21.8	5.40951	22.6	31.4	27	27	21.8	25.2	24	23.7	93	61	78	77	25.6	27.9	27.8	27.1	21.5	22.9	22.9	22.4		August	26.4776	78.2825
1989	1	9	28.3301	18.2	10.1301	20	31.4	27	26.4	19.6	23.8	24	22.5	96	53	78	76	22.5	24.4	27.8	24.9	19.4	20.7	22.9	21		September	25.5975	81.6977
1989	1	10	27.0823	19.4	7.68233	20	31.4	27	26.4	19.6	25	23.4	22.7	96	60	74	77	22.5	27.4	26.4	25.4	19.4	22.6	22	21.3		October	25.4859	79.0091
1989	1	11	28.6532	18.4	10.2532	24	31	26	26.8	23.6	25.2	24	24.3	97	63	85	81	28.8	28.2	28.5	28.5	23.4	23.1	23.2	23.2		November	26.242	81.7024
1989	1	12	28.8078	21	7.80784	21.6	28.6	26.4	25.8	21	23.4	24.2	22.9	95	65	83	81	24.5	25.3	28.7	26.2	20.7	21.3	23.4	21.8		December	26.2287	80.0262
1989	1	13	29.7772	21.4	8.37715	22.2	32.6	25.2	26.3	21.8	25.6	23	23.5	97	57	83	79	25.8	28.2	26.6	26.9	21.6	23	22.1	22.3
1989	1	14	29.6294	20.2	9.42935	20.8	26.9387	27.4	22.5516	20.4	24.4839	25	18.3742	96	58.3226	82	65.9032	23.7	27.9968	30.1	23.0548	20.2	22.4258	24.1	18.9
1989	1	15	29.6637	20.6	9.06372	23.2	31.6	27	27.2	22.4	25.2	24.2	23.9	93	60	79	78	26.5	27.8	28.3	27.5	22.1	22.8	23.1	22.7
1989	1	16	29.7875	20	9.78747	21	32	25.4	26	20.4	24.8	23	22.7	95	56	82	77	23.6	26.5	26.5	25.5	20.1	22	22	21.4
1989	1	17	29.6259	19.8	9.82591	20.6	31.8	26.6	26.4	20.2	24	23.2	22.5	96	52	75	75	23.4	24.6	26.2	24.7	20	20.9	21.8	20.9
1989	1	18	29.6981	19	10.6981	21.2	32.8	26.6	26.8	20.8	24.8	23.6	23.1	97	52	78	76	24.3	26	27.1	25.8	20.6	21.7	22.4	21.6
1989	1	19	29.8425	20.2	9.64246	20.4	32.4	26.2	26.3	20	24.2	23	22.4	96	51	76	75	23.1	24.7	26	24.6	19.8	20.9	21.7	20.8
1989	1	20	29.6981	20.2	9.4981	21.2	32	25.6	26.1	20.6	24.8	23	22.8	95	56	80	77	23.9	26.5	26.3	25.6	20.3	22	22	21.4
1989	1	21	29.6129	20	9.61294	21.8	32.4	27.4	27.3	21	26	23.8	23.6	93	60	74	76	24.3	29.3	27.1	26.9	20.6	23.7	22.4	22.3
1989	1	22	29.9009	21.2	8.7009	23	27.2129	27.4	22.8323	22.4	23.6887	24.6	19.8993	95	55.3091	80	67.8626	26.7	27.1184	29.1	24.0549	22.2	21.6541	23.6	19.6595
1989	1	23	30.0659	22.6	7.46589	24	32.4	27.4	27.8	23.4	27.2	24	24.9	95	67	76	79	28.4	32.6	27.6	29.5	23.2	25.5	22.7	23.8
1989	1	24	29.8596	21.6	8.25965	22.6	32.2	27.2	27.3	22	26.4	24.6	24.3	95	64	81	80	26	30.5	29.2	28.6	21.8	24.4	23.6	23.3
1989	1	25	28.5707	21	7.57067	21.6	31.6	27.4	27	21.2	25	24	23.4	97	59	76	77	24.9	27.3	27.6	26.6	21	22.5	22.7	22.1
1989	1	26	28.4243	19	9.42431	20.6	31	26.8	26.3	20.2	24.6	23.4	22.7	96	59	75	77	23.4	26.7	26.5	25.5	20	22.1	22	21.4
1989	1	27	28.6841	20.4	8.2841	21.2	31.4	27.4	26.9	20.8	24.4	23	22.7	97	56	69	74	24.3	25.9	25.2	25.1	20.6	21.7	21.2	21.2
1989	1	28	29.9421	18.8	11.1421	19.8	31.8	25.2	25.5	19.2	23.6	22.4	21.7	95	50	79	75	21.8	23.7	25.2	23.6	18.9	20.2	21.2	20.1
1989	1	29	29.9215	20.2	9.72152	21.8	31	25.6	26	21.2	26.2	22.6	23.3	95	69	77	80	24.8	30.8	25.4	27	20.9	24.5	21.4	22.3
1989	1	30	30.0212	18.8	11.2212	20.2	31.8	26.6	26.3	19.2	24.2	22.6	22	91	53	71	72	21.6	25.1	24.7	23.8	18.7	21.2	20.9	20.3
1989	1	31	27.5704	18.4	9.17042	20.2	33	27	26.8	19.8	24.2	23.4	22.5	96	48	74	73	22.8	24.3	26.4	24.5	19.6	20.7	22	20.7
1989	2	1	30.1724	20.4	9.77244	22.6	31.4	28.8	27.9	21.8	24.2	23.2	23.1	93	55	62	70	25.6	25.4	24.7	25.2	21.5	21.3	20.9	21.2
1989	2	2	32.6	20.6	12	23.4	32.4	25.2	26.6	22	24.4	23	23.1	89	52	83	75	25.5	25.2	26.6	25.8	21.4	21.2	22.1	21.6
1989	2	3	32.8	19.6	13.2	21	32.6	27	26.9	20.4	24.4	22.8	22.5	95	51	70	72	23.6	25.1	24.9	24.5	20.1	21.2	21.1	20.8
1989	2	4	31.8	21.4	10.4	23.4	28.3871	25.2	22.9581	21.8	23.6753	22.8	20.9349	87	55.0427	82	67.9292	25	27.0618	26.1	25.3203	21.1	21.6208	21.8	20.6085
1989	2	5	32.6	18.6	14	21	31.2	25.8	26	20	24	23	22.3	91	55	79	75	22.7	25	26.2	24.7	19.5	21.1	21.9	20.8
1989	2	6	34	18.8	15.2	23.2	33.2	26.2	27.2	22.2	24.8	22.4	23.1	92	51	72	72	26.1	25.7	24.5	25.4	21.8	21.5	20.8	21.4
1989	2	7	33.6	19.6	14	23.2	28.1742	28.6	23.7387	21.2	22.9228	23.4	20.0891	84	54.8429	65	60.3371	23.8	26.5424	25.3	23.5222	20.3	21.098	21.3	19.1101
1989	2	8	34	20.2	13.8	21.4	33.2	27.8	27.5	20.8	25.4	22.6	22.9	95	54	64	71	24.2	27.2	23.9	25.1	20.5	22.5	20.4	21.1
1989	2	9	33.6	19.2	14.4	22.4	33	28.2	28	21	25	23.2	23.1	88	52	66	69	23.9	26.3	25.1	25.1	20.4	21.9	21.2	21.2
1989	2	10	33.6	20.4	13.2	23.6	27.0984	28.2	22.9561	21.2	21.9971	23.2	19.4264	81	51.8793	66	57.6067	23.6	25.3602	25.1	22.7496	20.1	20.1557	21.2	18.4641
1989	2	11	34.2	18.6	15.6	21.8	32.2	28.4	27.7	20.2	23.6	23	22.3	87	49	63	66	22.6	23.4	24.5	23.5	19.5	20	20.8	20.1
1989	2	12	34	18.4	15.6	19.6	32.4	27.6	26.8	18.6	23.8	23.8	22.1	91	49	73	71	20.8	23.7	26.9	23.8	18.1	20.3	22.3	20.2
1989	2	13	33.6	18.2	15.4	19.6	32.6	27	26.5	19	23.4	22.6	21.7	95	46	69	70	21.6	22.6	24.5	22.9	18.7	19.5	20.8	19.6
1989	2	14	33.4	19	14.4	21.6	32.4	27	27	20.4	24.2	22.6	22.4	90	51	69	70	23.2	24.7	24.5	24.1	19.9	20.9	20.8	20.5
1989	2	15	33.6	17.8	15.8	20.8	32.2	26.2	26.4	20.6	23	22.2	21.9	98	46	71	72	24.1	22	24.1	23.4	20.5	19	20.5	20
1989	2	16	33.4	18.2	15.2	24	30.4	26.2	26.7	20.4	22	21.2	21.2	72	48	64	62	21.6	20.8	21.8	21.4	18.7	18.2	18.9	18.6
1989	2	17	31.6	19.8	11.8	21.8	30.2	27	26.5	20	22.8	22.8	21.9	85	53	70	69	22.2	22.8	24.9	23.3	19.2	19.6	21.1	19.9
1989	2	18	32.6	18.4	14.2	19.6	31.6	25.8	25.7	19.4	23.6	21	21.3	98	51	65	72	22.4	23.8	21.7	22.6	19.3	20.3	18.8	19.5
1989	2	19	32.2	20.8	11.4	22.2	31.6	26.4	26.6	21.4	24.8	22.8	23	93	58	74	75	24.9	26.8	25.3	25.7	21.1	22.2	21.3	21.5
1989	2	20	32.6	21.8	10.8	23	31.8	28.2	27.8	22.2	25	24.6	23.9	93	58	75	75	26.2	27.1	28.5	27.3	21.9	22.4	23.3	22.5
1989	2	21	33.8	21.6	12.2	22.6	33.2	27.6	27.8	22	25.6	24	23.9	95	55	74	75	26	27.8	27.4	27.1	21.8	22.8	22.6	22.4
1989	2	22	34.2	19.4	14.8	22	33.4	27.2	27.5	21.4	26.6	22.6	23.5	95	59	68	74	25.1	30.3	24.3	26.6	21.1	24.3	20.7	22
1989	2	23	33.4	18	15.4	20.4	32.2	25.8	26	20	25.4	23.6	23	96	58	83	79	23.1	27.9	27.7	26.2	19.8	22.9	22.7	21.8
1989	2	24	30.6	23.2	7.4	24	29	27	26.8	23.4	25.2	24.4	24.3	95	74	81	83	28.4	29.5	28.8	28.9	23.2	23.8	23.4	23.5
1989	2	25	31.4	17.9452	13.4548	22.39	31.2	28.4	24.2114	20.6318	24.8	24.6	22.0708	85.3111	60	73	63.899	24.2481	27	28.4	25.9618	20.2156	22.4	23.2	20.9674
1989	2	26	33	20.8	12.2	23.6	31.4	27.2	27.4	22.6	25	23.2	23.6	92	60	71	74	26.7	27.4	25.8	26.6	22.2	22.6	21.6	22.1
1989	2	27	34.6	22.2	12.4	23.2	34.2	28.6	28.7	22.4	26	24.2	24.2	93	52	70	72	26.5	28.1	27.3	27.3	22.1	23	22.5	22.5
1989	2	28	35.2	22.2	13	22.8	33.8	29.4	28.8	22.4	25.4	24.6	24.1	97	51	68	72	26.8	26.8	27.7	27.1	22.2	22.3	22.8	22.4
1989	3	1	34	21	13	22.4	32.6	30	28.8	22	26.6	24.6	24.4	97	63	64	75	26.2	30.8	27.3	28.1	21.8	24.5	22.5	23
1989	3	2	33.8	22.2	11.6	22.6	32.2	30.4	28.9	22.4	26	25	24.5	98	61	65	75	26.9	29.5	28.1	28.2	22.3	23.8	23	23
1989	3	3	34.4	20.6	13.8	21.6	33	28.4	27.9	21	25.8	23.8	23.5	95	57	68	73	24.5	28.4	26.4	26.4	20.7	23.2	22	22
1989	3	4	33	22.4	10.6	23	27.7161	29.8	23.6387	22.8	22.3871	23.2	20.7323	98	51.0645	57	62	27.6	25.7839	24	24.3097	22.7	20.4839	20.5	19.6581
1989	3	5	34.2	20.6	13.6	24	33.2	27	27.8	22.4	26.8	22.4	23.9	87	61	67	72	26	31	24	27	21.7	24.6	20.4	22.3
1989	3	6	34	20.6	13.4	22.4	30	28.4	27.3	21	25.4	24	23.5	88	69	70	76	23.9	29.4	26.9	26.7	20.4	23.7	22.3	22.1
1989	3	7	33	22.2	10.8	25.2	31	29	28.5	23.4	28.2	25.2	25.6	86	81	74	80	27.6	36.4	29.5	31.1	22.7	27.3	23.8	24.6
1989	3	8	32	23.4	8.6	24.6	31.2	28	28	23.8	26.4	25	25.1	94	69	79	80	28.9	31.2	29.7	29.9	23.5	24.8	23.9	24.1
1989	3	9	33	22.6	10.4	25.2	30.6	26.4	27.1	24.2	24.2	24.4	24.3	92	59	85	79	29.5	25.9	29.2	28.2	23.8	21.7	23.7	23.1
1989	3	10	31	21.4	9.6	24.2	30.6	26.4	26.9	23.4	25.2	22.6	23.7	94	65	72	77	28.2	28.4	24.9	27.2	23.1	23.2	21	22.4
1989	3	11	32	22	10	24.4	29.2	25.2	26	23	24.2	21.4	22.9	89	66	72	76	27.1	26.9	22.9	25.6	22.4	22.3	19.7	21.5
1989	3	12	30.8	21	9.8	24	27.4	24.4	25	21.6	21.8	20	21.1	81	61	67	70	24.2	22.4	20.4	22.3	20.6	19.3	17.9	19.2
1989	3	13	31	20.4	10.6	22.4	27.7311	27.8	22.6164	20.6	21.5509	22.8	19.7644	85	50.4475	65	60.118	23.1	25.9963	24.4	24.2431	19.8	20.5586	20.7	19.5409
1989	3	14	32.2	21	11.2	24.4	31.4	26.8	27.3	22	24	23.2	23.1	81	54	74	70	24.8	24.9	26	25.3	21	21	21.8	21.3
1989	3	15	33	20.2	12.8	23	31.6	27.2	27.3	21.6	24.2	23.4	23.1	89	54	73	72	24.9	25.3	26.2	25.5	21	21.3	21.9	21.4
1989	3	16	32	20	12	20.6	31.4	28	27	20.2	25.6	24	23.3	96	63	72	77	23.4	29	27.2	26.5	20	23.5	22.5	22
1989	3	17	33	22	11	24	27.6	27	26.4	22.8	24.6	24.6	24	90	78	82	84	26.9	28.9	29.3	28.4	22.3	23.5	23.7	23.2
1989	3	18	31	23	8	24	30.2	27.2	27.2	23.2	25.2	23.4	23.9	94	67	73	78	27.9	28.7	26.2	27.6	22.9	23.4	21.9	22.7
1989	3	19	30.6571	20.6	10.0571	23.8	32	28	28	23	25	24.2	24.1	93	57	73	75	27.5	27	27.7	27.4	22.7	22.4	22.7	22.6
1989	3	20	32	21	11	21.8	30.4	27.2	26.6	21.4	24.4	24	23.3	97	61	77	78	25.2	26.6	27.7	26.5	21.2	22.1	22.8	22
1989	3	21	31.6	21.2	10.4	21.8	31.4	27.8	27.2	21.4	25.6	24	23.7	97	63	73	78	25.2	29	27.3	27.2	21.2	23.5	22.5	22.4
1989	3	22	33	19.4	13.6	24.6	24.1419	26.6	21.7806	24	21.6774	22.4	20.2903	95	51.7419	70	61.0323	29.4	25.4484	24.3	24.1774	23.8	20.0742	20.6	19.371
1989	3	23	34	19	15	23	32	27.6	27.5	21	24.8	23.4	23.1	84	56	70	70	23.5	26.5	26	25.3	20.1	22	21.7	21.3
1989	3	24	33.4	18.6	14.8	22.4	32.2	29.2	28.3	20.2	24	22.6	22.3	82	51	57	63	22.2	24.4	23	23.2	19.2	20.7	19.8	19.9
1989	3	25	34	18.2	15.8	20.2	25.8516	28	21.1774	19.6	19.8452	24	17.6774	95	44.6129	72	55.8387	22.4	22.7935	27.2	20.7903	19.3	18.0903	22.5	16.7452
1989	3	26	32.4	21.6	10.8	24.4	32.2	26.8	27.5	22.2	25.2	23	23.5	83	57	73	71	25.3	27.4	25.6	26.1	21.3	22.6	21.4	21.8
1989	3	27	32.6	19.4	13.2	19.8	32.4	28	27	19.2	25.2	23.4	22.6	95	56	68	73	21.8	27.2	25.7	24.9	18.9	22.5	21.5	21
1989	3	28	32.6	19	13.6	20.4	31.4	26.6	26.3	20	25	23	22.7	96	60	74	77	23.1	27.4	25.7	25.4	19.8	22.6	21.5	21.3
1989	3	29	32.4	20.2	12.2	20.4	31.6	27.8	26.9	20	25	25.2	23.4	96	59	81	79	23.1	27.3	30.3	26.9	19.8	22.5	24.3	22.2
1989	3	30	33	20.4	12.6	21.2	31.4	27.2	26.8	20.6	25	22.4	22.7	95	60	66	74	23.9	27.4	23.9	25	20.3	22.6	20.4	21.1
1989	3	31	33.4	18	15.4	23.2	31.8	27.4	27.5	22.2	24.2	22.6	23	92	53	66	71	26.1	25.1	24.2	25.1	21.8	21.2	20.6	21.2
1989	4	1	33	20	13	20.6	31.8	27	26.6	20.2	23.2	23.4	22.3	96	48	74	73	23.4	22.7	26.4	24.2	20	19.5	22	20.5
1989	4	2	34	19.4	14.6	22.2	32.2	29.8	28.5	21.2	24	22.6	22.6	92	51	54	65	24.5	24.4	22.6	23.8	20.8	20.7	19.5	20.3
1989	4	3	34.4	19.4	15	20.4	34	28.6	27.9	19.6	25.2	24.2	23	93	49	70	71	22.3	26.2	27.3	25.2	19.2	21.9	22.5	21.2
1989	4	4	34.6	21.2	13.4	21.6	33.6	28.4	28	20.8	25.2	24	23.3	93	51	70	71	24	26.5	26.9	25.8	20.4	22	22.3	21.6
1989	4	5	35	21.6	13.4	22.2	34.6	29.8	29.1	21	26.2	24.4	23.9	90	52	64	69	24.1	28.4	27	26.5	20.5	23.2	22.3	22
1989	4	6	35.2	21.8	13.4	24	34.8	25	27.2	22.6	25.4	23.6	23.9	89	47	89	75	26.5	26.2	28.2	26.9	22	21.8	23.1	22.3
1989	4	7	35	22	13	22.4	34.2	27	27.6	22	25.2	23.4	23.5	97	48	74	73	26.2	26.1	26.4	26.2	21.8	21.8	22	21.9
1989	4	8	35.2	19.6	15.6	21.4	34.4	29	28.5	21	25.2	24.2	23.5	97	48	67	71	24.6	25.9	27	25.8	20.8	21.7	22.3	21.6
1989	4	9	35.4	20.4	15	22	28.5613	30.4	24.7935	21.6	23.1426	24.8	21.118	97	54.2768	64	62.5682	25.5	26.8687	27.6	25.1605	21.4	21.3245	22.7	20.1324
1989	4	10	34.6	20.6	14	22.4	32.4	29	28.2	22	25.2	24.8	24	97	56	71	75	26.2	27.2	28.5	27.3	21.8	22.5	23.2	22.5
1989	4	11	34.6	21.6	13	24	33.2	30.4	29.5	23.4	26	24.2	24.5	95	57	60	71	28.4	28.8	26.1	27.7	23.2	23.4	21.8	22.8
1989	4	12	35	22.2	12.8	23.2	32.4	28.4	28.1	22.8	26.2	24.4	24.5	97	61	72	77	27.5	29.9	27.9	28.4	22.6	24	22.9	23.2
1989	4	13	35	21.4	13.6	22.8	33.4	31	29.5	22	26.4	23.2	23.9	93	58	52	68	25.9	29.7	23.2	26.3	21.7	24	19.9	21.8
1989	4	14	35.2	22.6	12.6	24.8	33.4	30.2	29.7	23.6	26.2	25	24.9	91	57	66	71	28.3	29.2	28.2	28.6	23.1	23.7	23.1	23.3
1989	4	15	35.2	22	13.2	24.6	31.6	30	29	23.2	25.8	24.8	24.6	89	63	66	73	27.5	29.3	27.8	28.2	22.6	23.7	22.9	23.1
1989	4	16	35	22.4	12.6	26.6	34.2	30.2	30.3	24.4	26.8	25.2	25.5	84	56	67	69	29.1	30.3	28.7	29.4	23.6	24.3	23.4	23.7
1989	4	17	35	22	13	23.6	32.6	29.2	28.6	22.8	25.4	25	24.4	93	56	71	74	27.2	27.6	28.9	27.9	22.5	22.7	23.5	22.9
1989	4	18	35.4	21	14.4	22.2	33.8	30.8	29.4	21.6	25.2	24.4	23.7	95	50	59	68	25.4	26.3	26.3	26	21.3	21.9	21.9	21.7
1989	4	19	34.8	21.2	13.6	22	33.2	31	29.3	21.6	25.2	24	23.6	97	53	56	68	25.5	26.7	25.2	25.8	21.4	22.2	21.2	21.6
1989	4	20	35	20.8	14.2	22	32	30.2	28.6	21.2	25.2	24.8	23.7	93	58	65	72	24.6	27.5	27.7	26.6	20.9	22.7	22.8	22.1
1989	4	21	34.8	23	11.8	24.6	33.2	28.4	28.6	23.4	26.8	25.2	25.1	90	61	77	76	28	31	29.9	29.6	22.9	24.6	24	23.9
1989	4	22	33	21.8	11.2	24.6	32.6	26	27.3	23.6	26.8	24.8	25.1	92	64	91	82	28.4	31.4	30.5	30.1	23.2	24.8	24.4	24.1
1989	4	23	35.6	22.4	13.2	25	32	28.8	28.6	23.6	27	24.2	24.9	89	68	69	75	28.2	32.3	27.1	29.2	23.1	25.3	22.4	23.6
1989	4	24	33.8	23	10.8	24.8	31.2	27.8	27.9	23.6	27.4	25.6	25.5	91	75	84	83	28.3	34	31.3	31.2	23.1	26.2	24.8	24.7
1989	4	25	34	21	13	24.4	32.4	29.4	28.9	24	26.4	25.2	25.2	97	63	71	77	29.6	30.4	29.2	29.7	23.9	24.3	23.7	23.9
1989	4	26	35	22	13	23	33.4	21.6108	21.1186	22.4	27.4	18.8569	18.9841	95	63	63.6584	52.9385	26.7	32.5	22.7617	21.2641	22.2	25.4	18.2485	17.056
1989	4	27	34.4	23.4	11	24.8	32.4	29.6	29.1	23.6	26.8	25.2	25.2	91	65	70	75	28.3	31.5	29.1	29.6	23.1	24.9	23.6	23.9
1989	4	28	34	22.2	11.8	25	33	29.8	29.4	23.6	26.2	25.4	25.1	89	59	70	73	28.2	29.5	29.5	29	23.1	23.8	23.8	23.6
1989	4	29	34.2	22.6	11.6	23.8	28.2903	29.4	24.4645	23	23.1625	25	20.0943	93	55.4755	70	60.1524	27.5	27.0851	28.7	24.1606	22.7	21.4077	23.4	19.2556
1989	4	30	35.4	22.8	12.6	24	33.8	30.6	29.8	23.4	26	25.2	24.9	95	54	65	71	28.4	28.4	28.4	28.4	23.2	23.2	23.2	23.2
1989	5	1	33	23.6	9.4	24.8	31.6	28.8	28.5	24	26.6	25.6	25.4	94	68	78	80	29.3	31.5	30.7	30.5	23.7	24.9	24.5	24.4
1989	5	2	29.4	23.8	5.6	25.6	26.6	26.4	26.3	25	24.4	24	24.5	95	84	82	87	31.3	29.1	28.2	29.5	24.8	23.6	23.1	23.8
1989	5	3	33.6	21	12.6	23	32.2	26	26.8	22.6	26	23	23.9	97	61	78	79	27.1	29.5	26.1	27.6	22.4	23.8	21.8	22.7
1989	5	4	34.8	20	14.8	21.2	33.2	29	28.1	20.8	25.4	24	23.4	97	54	66	72	24.3	27.2	26.5	26	20.6	22.5	22	21.7
1989	5	5	35.4	22.8	12.6	23.8	33.8	31.4	30.1	23	24.4	24.2	23.9	93	46	55	65	27.5	24.3	25.4	25.7	22.7	20.6	21.3	21.6
1989	5	6	34	22	12	23.6	32.4	28	28	22.6	25.6	25	24.4	92	58	79	76	26.7	28.3	29.7	28.2	22.2	23.1	23.9	23.1
1989	5	7	33	23	10	25.2	32.6	25.6	27.3	24.2	26.4	24.4	25	92	62	91	81	29.5	30.3	29.7	29.8	23.8	24.3	24	24
1989	5	8	31.4	23	8.4	25	29.2	25.8	26.5	24.2	25.4	24.6	24.7	94	74	91	86	29.7	29.9	30.1	29.9	23.9	24	24.2	24
1989	5	9	34	22.4	11.6	23.6	32.4	23.6	25.8	23	25	23	23.7	95	55	95	82	27.7	26.7	27.7	27.4	22.8	22.2	22.8	22.6
1989	5	10	32.6	22	10.6	23.8	30.4	28.4	27.8	23	25.8	25.6	24.8	93	69	80	81	27.5	30.1	30.9	29.5	22.7	24.2	24.6	23.8
1989	5	11	33.2	22.2	11	23.6	31	26.8	27	23	25.2	25.4	24.5	95	63	89	82	27.7	28.2	31.5	29.1	22.8	23.1	24.9	23.6
1989	5	12	32.6	23	9.6	24.8	30.6	26.4	27	24.2	26.2	24.4	24.9	95	71	85	84	29.8	31.1	29.2	30	24	24.7	23.7	24.1
1989	5	13	32.8	21.6	11.2	23.6	30.4	25.6	26.3	23	26	25	24.7	95	71	95	87	27.7	30.7	31.3	29.9	22.8	24.5	24.8	24
1989	5	14	32.8	21.6	11.2	24.8	27.1118	23.4	23.3623	24	22.4317	23	18.4513	94	52.6248	97	56.3714	29.3	25.7865	27.8	22.5039	23.7	20.1046	22.8	17.8154
1989	5	15	33.2	21.6	11.6	23	31	28	27.5	22.2	25	23.8	23.7	93	62	71	75	26.2	27.7	26.7	26.9	21.9	22.8	22.2	22.3
1989	5	16	34.2	21.8	12.4	25	33	27.8	28.4	23.6	27.4	25.4	25.5	89	65	83	79	28.2	32.8	30.8	30.6	23.1	25.6	24.6	24.4
1989	5	17	35	22.2	12.8	24.2	33.4	29.8	29.3	23.8	27	26	25.6	97	61	74	77	29.2	31.4	31.1	30.5	23.6	24.8	24.7	24.4
1989	5	18	34	22	12	25	33.2	29.6	29.4	24.8	26.4	26.4	25.9	98	59	78	78	31.2	29.9	32.3	31.1	24.7	24	25.3	24.7
1989	5	19	35	23.6	11.4	25.2	33.8	27.8	28.6	24.6	27.8	26.8	26.4	95	63	93	84	30.5	33.3	34.6	32.8	24.4	25.9	26.5	25.6
1989	5	20	34	23	11	25.8	32.4	29	29	24.6	27.6	27.6	26.6	91	69	90	83	30.1	33.7	36	33.3	24.2	26.1	27.2	25.8
1989	5	21	35.2	22.4	12.8	24.8	33.6	31.4	30.3	24.6	30	28.2	27.6	98	77	79	85	30.8	40	36.1	35.6	24.5	29	27.2	26.9
1989	5	22	36	23	13	26.2	26.7484	29.6	22.2516	24.8	25.0606	26.8	23.5555	89	61.7024	80	71.9917	30.4	28.9665	33.4	27.568	24.3	22.683	25.9	21.9238
1989	5	23	33.6	23.4	10.2	25	32.2	25.6	27.1	24.2	28.4	25.2	25.9	94	75	97	89	29.7	36.1	31.8	32.5	23.9	27.2	25.1	25.4
1989	5	24	31.4	23	8.4	25	29.4	25.4	26.3	24.2	25.6	25	24.9	94	74	97	88	29.7	30.3	31.4	30.4	23.9	24.3	24.9	24.3
1989	5	25	34.4	23.6	10.8	25.4	30.8	26.2	27.1	24.6	27	25.6	25.7	94	75	95	88	30.4	33.1	32.4	32	24.3	25.8	25.4	25.2
1989	5	26	31.4	23.2	8.2	24.2	30.2	26	26.6	23.8	26.6	24.8	25.1	97	76	91	88	29.2	32.4	30.5	30.7	23.6	25.4	24.4	24.5
1989	5	27	34	20.6	13.4	21.6	26.5806	27.2	23.1452	21	24.1282	25.6	21.9838	95	62.6015	88	68.7284	24.5	28.9066	31.7	26.7155	20.7	22.6631	25	21.2179
1989	5	28	34.2	22.6	11.6	23.8	29.6	26.8	26.8	23.2	25.4	25.2	24.6	95	71	88	85	28	29.6	31	29.5	23	23.9	24.6	23.8
1989	5	29	33	22.2	10.8	24.2	31.2	26.8	27.3	23.6	27.4	25.2	25.4	95	75	88	86	28.7	34	31	31.2	23.4	26.2	24.6	24.7
1989	5	30	32	21	11	23.6	30.6	27.2	27.2	23.2	25.8	25.4	24.8	97	68	87	84	28.2	30	31.2	29.8	23	24.1	24.8	24
1989	5	31	35.4	21	14.4	24	33.6	29.6	29.2	23.4	27.8	24.6	25.3	95	64	67	75	28.4	33.5	27.6	29.8	23.2	25.9	22.7	23.9
1989	6	1	34.6	21	13.6	24.2	33.6	29.4	29.1	23.6	27	26.6	25.7	95	60	80	79	28.7	31.2	32.9	31	23.4	24.8	25.7	24.6
1989	6	2	31.6	23	8.6	24.4	30.4	27	27.2	23.2	25.6	26.2	25	90	68	94	84	27.6	29.6	33.5	30.2	22.7	23.9	25.9	24.2
1989	6	3	33.4	23.4	10	24.4	30.2	26.6	27	24	26.4	23.4	24.6	97	74	77	83	29.6	31.9	26.6	29.4	23.9	25.1	22.1	23.7
1989	6	4	33.8	20.2	13.6	26.6	32.8	27.2	28.5	23.8	26.6	23.4	24.6	79	62	73	71	27.6	30.7	26.2	28.2	22.7	24.5	21.9	23
1989	6	5	34	21.4	12.6	24	32.2	25.4	26.8	23	26.6	23.6	24.4	92	65	86	81	27.4	31.1	27.9	28.8	22.6	24.7	22.9	23.4
1989	6	6	33	23	10	25.6	25	24	24.6	23.8	24	23.6	23.8	86	92	97	92	28.3	29.2	28.8	28.8	23.1	23.6	23.4	23.4
1989	6	7	30.4	19.8	10.6	23.6	30.2	27.4	27.1	22.2	25.6	25.8	24.5	89	69	88	82	25.8	29.7	32.1	29.2	21.6	24	25.3	23.6
1989	6	8	33	22.6	10.4	25.2	25.9858	27.4	22.7617	24	22.8785	24.8	20.6432	91	59.4672	81	64.4346	29	27.4734	29.6	25.0677	23.5	21.5125	23.9	19.9229
1989	6	9	34	21.8	12.2	23.6	29	27.6	27	23.2	27.4	25.4	25.3	97	88	84	90	28.2	35.4	31	31.5	23	26.9	24.6	24.9
1989	6	10	33.2	22.4	10.8	25.4	31.6	28.6	28.5	24.2	26.4	26.2	25.6	91	67	83	80	29.4	30.9	32.4	30.9	23.8	24.6	25.4	24.6
1989	6	11	33.6	22	11.6	26.2	32.6	27.6	28.5	24.6	26.4	25.8	25.6	88	62	87	79	29.8	30.3	32	30.7	24	24.3	25.2	24.5
1989	6	12	32.2	22	10.2	25.8	30.8	25.4	26.8	24	26.4	24.6	25	86	71	94	84	28.6	31.5	30.4	30.2	23.3	24.9	24.3	24.2
1989	6	13	32.6	22.8	9.8	24.2	31.2	25.2	26.5	23.4	26	24.6	24.7	94	66	95	85	28.2	30.1	30.5	29.6	23.1	24.2	24.4	23.9
1989	6	14	32.8	21.6	11.2	23.6	30.2	27.8	27.4	23	25.6	26.2	24.9	95	69	88	84	27.7	29.7	32.9	30.1	22.8	24	25.7	24.1
1989	6	15	34.6	23	11.6	24.8	33.6	25.8	27.5	23.8	26.2	23.8	24.6	92	56	85	78	28.8	29.1	28.1	28.7	23.4	23.6	23	23.3
1989	6	16	34.4	20.6	13.8	24.4	33.6	28.4	28.7	23.4	26.2	25.8	25.1	92	56	81	76	28.1	29.1	31.5	29.5	23	23.6	24.9	23.8
1989	6	17	34	22	12	25.2	32.6	28.8	28.8	24.2	26.6	26.2	25.7	92	63	82	79	29.5	30.8	32.3	30.9	23.8	24.5	25.3	24.6
1989	6	18	34.6	18.9536	15.6464	22.8429	29	27.8	21.7099	21.9092	25.4	26.4	20.5438	85.7601	75	90	64.3636	26.4636	30	33.5	24.8797	21.5483	24.1	25.9	19.8023
1989	6	19	32.8	22.6	10.2	24.4	30.2	27	27.1	23.2	25.6	26.2	25	90	69	94	85	27.6	29.7	33.5	30.3	22.7	24	25.9	24.2
1989	6	20	33.8	23.4	10.4	26.6	32.4	28.6	29.1	24.8	28	25.2	26	86	72	76	78	30.1	34.9	29.8	31.6	24.1	26.6	24	24.9
1989	6	21	34.2	22.4	11.8	24	26.3639	29	22.8132	23.6	23.6166	26.2	22.1259	97	59.7739	80	68.6374	28.8	28.1362	32.1	26.6712	23.4	22.0929	25.2	21.2835
1989	6	22	34	21.4	12.6	26.2	33	22.8	26.2	24.6	27	22	24.5	88	63	93	81	29.8	31.6	25.9	29.1	24	25	21.7	23.6
1989	6	23	33	21.2	11.8	23	32	24.4	26	22.4	26.4	23.4	24.1	95	65	92	84	26.7	30.7	28.1	28.5	22.2	24.5	23	23.2
1989	6	24	34	22.4	11.6	23.8	33.2	23.6	26	22.8	26.6	23.2	24.2	92	60	97	83	27.1	30.4	28.2	28.5	22.4	24.3	23	23.3
1989	6	25	31.2	20.6	10.6	25.2	26.0529	25.4	22.8995	23.6	22.8785	24.8	21.548	88	61.738	95	68.7988	28	27.7892	30.9	26.3344	23	21.6438	24.6	20.8738
1989	6	26	32.8	21.4	11.4	24.8	31.4	25.2	26.6	23.2	25.8	23.4	24.1	87	64	86	79	27.4	29.5	27.6	28.1	22.6	23.8	22.7	23
1989	6	27	33.4	20.4	13	23.6	32.2	24	26	22.8	25.8	23.2	23.9	93	60	94	82	27.2	28.9	27.9	28	22.5	23.5	22.9	23
1989	6	28	33.4	20.8	12.6	23.6	31.6	27.6	27.6	22.4	26	25.8	24.7	90	64	87	80	26.3	29.9	32	29.4	21.9	24	25.2	23.7
1989	6	29	34.4	22.4	12	23.2	33.2	27.8	28	22.6	25.6	25	24.4	95	55	80	76	27	27.8	29.8	28.2	22.4	22.8	24	23.1
1989	6	30	35	21.6	13.4	24	33.6	27	27.9	23.2	27.6	23.4	24.7	94	63	74	77	27.9	32.9	26.4	29.1	22.9	25.7	22	23.5
1989	7	1	32.8	20.6	12.2	22.8	31.4	27.2	27.1	21.6	25.6	24.6	23.9	90	63	81	78	25	29	29.2	27.7	21.1	23.5	23.6	22.7
1989	7	2	33.8	22.6	11.2	25.2	32.6	24.8	26.8	23.4	26.4	23.6	24.5	86	62	91	79	27.6	30.3	28.3	28.7	22.7	24.3	23.1	23.4
1989	7	3	33.6	21	12.6	26.8	32.6	27.6	28.6	23	26.4	25.6	25	73	62	85	73	25.6	30.3	31.5	29.1	21.4	24.3	24.9	23.5
1989	7	4	35	21.2	13.8	23.4	33.4	29.2	28.8	22.2	25.4	26.4	24.7	90	53	80	74	26	27.1	32.5	28.5	21.7	22.4	25.5	23.2
1989	7	5	32.4	23	9.4	24.8	31	28	28	23.8	26.2	24.6	24.9	92	69	76	79	28.8	30.8	28.7	29.4	23.4	24.5	23.3	23.8
1989	7	6	34.2	22.8	11.4	24.8	24.1149	23.6	20.6585	23.4	21.2286	22.8	19.4155	89	56.7151	93	64.8249	27.8	26.4705	27.2	24.4575	22.9	20.7543	22.5	19.5787
1989	7	7	33.4	20.2	13.2	23	31.6	27.2	27.3	22.4	25.4	24.8	24.2	95	61	82	79	26.7	28.3	29.7	28.2	22.2	23.1	23.9	23.1
1989	7	8	33.6	21.2	12.4	23.8	32.4	25.2	26.7	22.8	26.2	24.8	24.6	92	61	97	83	27.1	29.9	31	29.3	22.4	24	24.7	23.7
1989	7	9	33.4	21.8	11.6	26.2	31.2	23.6	26.2	23.6	25.6	23.2	24.1	81	64	97	80	27.4	29.1	28.2	28.2	22.6	23.6	23	23.1
1989	7	10	33	21.4	11.6	22.2	31.6	26.2	26.6	21.8	26	23.4	23.7	97	64	79	80	25.8	29.9	26.9	27.5	21.6	24	22.3	22.7
1989	7	11	33.6	20.6	13	22.2	32.8	26.2	26.9	21.4	27	23.2	23.9	93	64	78	78	24.9	31.8	26.4	27.7	21.1	25.1	22	22.7
1989	7	12	33.4	20.6	12.8	23	32.4	28	27.9	22.4	26.2	23.6	24.1	95	61	69	75	26.7	29.9	26.2	27.6	22.2	24	21.9	22.7
1989	7	13	34	21.2	12.8	22.4	33	27.8	27.8	22	27.2	25.6	24.9	97	64	84	82	26.2	32.2	31.3	29.9	21.8	25.3	24.8	24
1989	7	14	35	22.4	12.6	24.6	33.8	30.4	29.8	23.6	28.4	26.4	26.1	92	67	73	77	28.4	35.1	31.7	31.8	23.2	26.7	25	25
1989	7	15	36	22.2	13.8	24.6	34.2	30.6	30	24	28.6	26.4	26.3	95	66	72	78	29.4	35.4	31.6	32.1	23.8	26.9	25	25.2
1989	7	16	35.6	23	12.6	25	34	27.2	28.4	23.8	28	24	25.3	91	64	77	77	28.7	33.8	27.7	30	23.3	26.1	22.8	24.1
1989	7	17	35.6	21.6	14	26.2	32.6	28.8	29.1	24.2	26.6	25.2	25.3	85	63	75	74	28.9	30.8	29.6	29.8	23.4	24.5	23.9	24
1989	7	18	34.4	23.8	10.6	25.6	24.2214	25.4	21.138	24.8	20.3624	24.6	18.1042	94	54.584	94	58.6744	30.8	25.4015	30.4	22.8029	24.5	19.8984	24.3	18.2073
1989	7	19	34	22.4	11.6	24.2	26.1839	21.0387	22.371	23.6	23.2691	24.3703	21.5517	95	56.1082	82.151	66.752	28.7	27.3515	29.839	25.8346	23.4	21.5575	23.6588	20.6512
1989	7	20	33.8	21.8	12	24	31.2	26.4	27	23.4	25.4	25.4	24.7	95	63	92	83	28.4	28.6	31.8	29.6	23.2	23.3	25.1	23.8
1989	7	21	33.8	20.2	13.6	25.2	31	25.6	26.9	24	26.2	25	25.1	91	69	95	85	29	30.8	31.3	30.4	23.5	24.5	24.8	24.3
1989	7	22	31.8	22.2	9.6	23.6	30.6	25.2	26.2	22.4	25.6	24.4	24.1	90	67	94	84	26.3	29.5	30	28.6	21.9	23.8	24.1	23.3
1989	7	23	31.4	21.6	9.8	25.4	28.8	23.8	25.4	23.4	25.4	23.2	24	85	76	95	85	27.4	30.2	28	28.5	22.6	24.2	23	23.3
1989	7	24	32.4	21.2	11.2	23.2	31.2	28.2	27.7	22.8	26.2	26	25	97	68	84	83	27.5	30.7	32.1	30.1	22.6	24.5	25.2	24.1
1989	7	25	30.2	22.4	7.8	23.6	27.2	26.4	25.9	23.4	25.4	25.4	24.7	98	87	92	92	28.6	31.2	31.8	30.5	23.3	24.8	25.1	24.4
1989	7	26	31.4	23.6	7.8	24.2	30	24	25.5	23.6	25.2	23.6	24.1	95	68	97	87	28.7	28.8	28.8	28.8	23.4	23.4	23.4	23.4
1989	7	27	32.8	21.2	11.6	23	31	24.4	25.7	22.4	26.6	23.4	24.1	95	71	92	86	26.7	31.9	28.1	28.9	22.2	25.1	23	23.4
1989	7	28	32.4	22.8	9.6	24.4	31.4	26.4	27.1	23	26.8	25.2	25	89	70	91	83	27.1	32.2	31.2	30.2	22.4	25.3	24.8	24.2
1989	7	29	33.6	22.2	11.4	23.6	32	28.6	28.2	22.8	27.2	26.2	25.4	93	69	83	82	27.2	32.9	32.4	30.8	22.5	25.6	25.4	24.5
1989	7	30	33.4	23	10.4	24.4	31.4	26.4	27.1	23.6	27.4	25.4	25.5	94	74	92	87	28.6	33.8	31.8	31.4	23.3	26.1	25.1	24.8
1989	7	31	34	22.4	11.6	24.8	32.4	27.4	28	24.2	27.4	25.4	25.7	95	68	85	83	29.8	33.2	31.1	31.3	24	25.8	24.7	24.8
1989	8	1	34	21.8	12.2	23.4	33.2	29.2	28.8	22.6	27	25.6	25.1	93	62	75	77	26.9	31.5	30.4	29.6	22.3	24.9	24.3	23.8
1989	8	2	33.4	21.6	11.8	23	32.8	29	28.5	22.2	25.6	26	24.6	93	56	79	76	26.2	28	31.6	28.6	21.9	23	25	23.3
1989	8	3	31.4	21.8	9.6	24	30.6	23.6	25.5	22.8	26.2	22.8	23.9	90	71	93	85	26.9	31.1	27.2	28.4	22.3	24.7	22.5	23.2
1989	8	4	32.6	21	11.6	22.6	31.2	27.4	27.1	21.8	26.4	25.4	24.5	93	69	85	82	25.6	31.2	31.1	29.3	21.5	24.8	24.7	23.6
1989	8	5	34	18.9677	15.0323	22.0129	33.2	26.8	23.0645	20.9648	25.8	25.2	21.0814	81.9813	56	88	68.5619	25.1438	28.3	31	25.5467	20.5652	23.1	24.6	20.3255
1989	8	6	32	22.4	9.6	26	31.2	26.6	27.6	24.2	25.2	25.2	24.9	86	62	89	79	29	28	31.1	29.4	23.5	23	24.7	23.7
1989	8	7	33.4	22	11.4	23.4	32.6	25.6	26.8	22.8	26.4	23.6	24.3	95	62	85	80	27.3	30.3	27.8	28.5	22.6	24.3	22.8	23.2
1989	8	8	28.4314	21	7.4314	22.8	32.8	22.5677	21.3871	22.4	26.6	22.4633	19.18	97	62	77.4194	62.435	26.8	30.7	27.3648	23.016	22.2	24.5	21.8206	18.4175
1989	8	9	33.6	19.2	14.4	22.8	32	26.6	27	22	25.6	25.4	24.3	93	60	91	81	25.9	28.6	31.6	28.7	21.7	23.3	25	23.3
1989	8	10	33.2	22.8	10.4	24.6	32	27.6	28	23.2	25.8	25	24.7	89	61	81	77	27.5	29.1	29.9	28.8	22.6	23.6	24.1	23.4
1989	8	11	33.4	22.4	11	26	31.8	26.2	27.5	23.4	27	25.4	25.3	80	69	94	81	27	32.4	31.9	30.5	22.4	25.4	25.1	24.3
1989	8	12	33	21.4	11.6	26	31.4	28.4	28.5	23.6	25.8	26.2	25.2	82	64	84	77	27.5	29.5	32.5	29.8	22.7	23.8	25.5	24
1989	8	13	34	22.6	11.4	26.6	33	21.4452	20.9915	24.2	25.6	22.3079	20.4906	82	55	79.573	67.6989	28.6	27.9	27.4295	24.7484	23.3	22.9	21.8164	19.742
1989	8	14	32	22	10	23.6	30.2	28.2	27.6	22.6	26.2	25.6	24.8	92	73	81	82	26.7	31.3	31.1	29.7	22.2	24.8	24.7	23.9
1989	8	15	33.8	21	12.8	25.2	32.2	27	27.9	23.8	27	25.6	25.5	89	67	89	82	28.5	32.2	31.9	30.9	23.3	25.3	25.1	24.6
1989	8	16	33.6	22.4	11.2	25.4	32.2	26	27.4	24	25.4	23.4	24.3	89	58	80	76	28.9	27.9	27	27.9	23.5	22.9	22.4	22.9
1989	8	17	33.8	22	11.8	25	31	25.6	26.8	23	26.8	24.8	24.9	84	72	94	83	26.7	32.4	30.8	30	22.2	25.4	24.5	24
1989	8	18	34	21.4	12.6	23.2	33.2	25.4	26.8	22.4	27	23.4	24.3	93	62	85	80	26.5	31.5	27.4	28.5	22.1	24.9	22.6	23.2
1989	8	19	33.8	22.2	11.6	24.6	31.4	27.8	27.9	24	26.2	26.4	25.5	95	66	90	84	29.4	30.5	33.5	31.1	23.8	24.4	25.9	24.7
1989	8	20	34	23.6	10.4	25.4	31.6	26.2	27.4	24.2	26.6	24	24.9	91	68	83	81	29.4	31.5	28.4	29.7	23.8	24.9	23.2	23.9
1989	8	21	33	22	11	28.4	31	27.8	28.8	23.4	25.8	25.4	24.9	66	66	83	72	25.4	29.7	30.8	28.7	21.4	24	24.6	23.3
1989	8	22	35	22	13	23.8	33.6	23.6	26.1	23.2	27.4	23	24.5	95	62	95	84	28	32.4	27.7	29.4	23	25.4	22.8	23.7
1989	8	23	34.8	21	13.8	23.4	31.2	26.6	27	22.8	26.6	24.6	24.7	95	70	85	83	27.3	31.7	29.6	29.6	22.6	25	23.9	23.8
1989	8	24	29	21.8	7.2	23.4	25.4565	25.6	21.2251	21.8	24.4	24.4	23.5	87	52.6547	91	63.7295	25	25.3835	29.7	23.166	21.1	19.8307	24	18.5109
1989	8	25	33	21.4	11.6	23.4	26.7548	25	23.0387	22.4	22.6231	23.6	20.7749	92	58.3725	89	68.3331	26.4	27.3981	28.2	25.1746	22	21.3178	23.1	20.0531
1989	8	26	33.6	19.6	14	23.6	32.2	27	27.5	22.4	25.4	25.6	24.5	90	58	89	79	26.3	27.9	31.9	28.7	21.9	22.9	25.1	23.3
1989	8	27	33.8	22.2	11.6	25.2	32.2	24.6	26.7	23.2	27	23.8	24.7	85	67	94	82	27.1	32.2	28.9	29.4	22.4	25.3	23.5	23.7
1989	8	28	34.2	22	12.2	25.4	33.4	27.6	28.5	23.4	26	26.2	25.2	85	56	90	77	27.4	28.7	33.1	29.7	22.6	23.3	25.7	23.9
1989	8	29	30.2	23	7.2	24.8	29.4	27.2	27.1	24	25.6	25	24.9	94	74	84	84	29.3	30.3	30.2	29.9	23.7	24.3	24.2	24.1
1989	8	30	32	23.2	8.8	25.2	30.6	23.8	25.9	25.2	25.2	23.2	16.303	0	65	95	87	32	28.4	28	29.5	25.2	23.2	23	23.8
1989	8	31	33.6	18.4	15.2	23	32	25.2	26.4	22.6	26.8	24	24.5	97	67	91	85	27.1	31.8	29	29.3	22.4	25.1	23.5	23.7
1989	9	1	33.6	21.6	12	23	27.0226	26.6	22.1355	22	22.7297	25.8	20.1657	92	59.1384	94	71.1925	25.8	28.6035	32.7	25.5101	21.6	22.2035	25.5	20.2755
1989	9	2	33.8	22	11.8	25.4	32.4	28.4	28.6	23.4	27	26.8	25.7	85	66	88	80	27.4	32	34.2	31.2	22.6	25.2	26.3	24.7
1989	9	3	32.4	23	9.4	24.6	31.2	28.2	28.1	23.6	26.2	26.6	25.5	92	68	88	83	28.4	30.7	33.7	31	23.2	24.5	26.1	24.6
1989	9	4	32.6	22.4	10.2	25.4	31	25.2	26.7	23.6	27	24.4	25	86	73	94	84	27.9	33	30	30.3	22.9	25.7	24.1	24.2
1989	9	5	31.8	22.8	9	24	27.4	25.8	25.8	23.6	25.4	25	24.7	97	85	94	92	28.8	31.1	31.1	30.4	23.4	24.7	24.7	24.3
1989	9	6	30.2	23	7.2	24.4	29.2	24.6	25.7	24.2	25	24.2	24.5	98	71	97	89	30	28.9	29.9	29.6	24.1	23.5	24.1	23.9
1989	9	7	32.2	23	9.2	24.4	30.6	24	25.8	23.8	26.6	23.4	24.6	95	73	95	88	29.1	32.1	28.4	29.9	23.6	25.3	23.2	24
1989	9	8	33.6	21.2	12.4	23.8	32	24.2	26	22.8	26.8	23.8	24.5	92	67	97	85	27.1	31.8	29.2	29.3	22.4	25.1	23.6	23.7
1989	9	9	33.4	19	14.4	24.4	26.971	24.4	21.8742	23.4	23.3557	24	20.8216	92	57.9396	97	70.3933	28.1	27.8044	29.6	25.0805	23	21.7873	23.9	20.0425
1989	9	10	31	22.2	8.8	25	30.2	27.2	27.4	23.8	26	25	24.9	91	72	84	82	28.7	30.8	30.2	29.9	23.3	24.5	24.2	24
1989	9	11	32.6	17.4	15.2	24.8	28.8	23.6	25.2	24.4	24.8	23.2	24.1	97	72	97	89	30.3	28.6	28.2	29	24.3	23.3	23	23.5
1989	9	12	32.8	21.8	11	23.4	24.9452	25.2	21.1097	22.6	21.9105	23.6	19.3698	93	55.3757	88	64.1998	26.9	26.6356	28	24.6144	22.3	20.6152	23	19.5463
1989	9	13	33	22.8	10.2	25.2	31.4	24.4	26.4	22.6	26.2	23.6	24.1	80	66	94	80	25.7	30.5	28.6	28.3	21.5	24.4	23.3	23.1
1989	9	14	32.6	21.8	10.8	23.4	30.4	26	26.5	22.4	25.8	24.4	24.2	92	69	88	83	26.4	30.1	29.5	28.7	22	24.2	23.8	23.3
1989	9	15	33.6	21.8	11.8	24.6	32.4	26.2	27.4	22.6	26.6	24.8	24.7	84	64	89	79	26.1	30.9	30.4	29.1	21.8	24.6	24.3	23.6
1989	9	16	33	21.8	11.2	26.4	31.2	25.2	27	23.6	26	24.6	24.7	79	66	95	80	27.3	30.1	30.5	29.3	22.5	24.2	24.4	23.7
1989	9	17	33	21.8	11.2	27	31	23.6	26.3	24.2	25.8	23	24.3	79	66	95	80	28.3	29.7	27.7	28.6	23.1	24	22.8	23.3
1989	9	18	31.6	21.6	10	21.8	27.558	27.4	22.743	21.4	24.2053	26.2	22.4386	97	60.4961	91	70.8767	25.2	29.0141	33.2	27.1167	21.2	22.662	25.8	21.6136
1989	9	19	32.6	21.8	10.8	24.2	31.4	23.6	25.7	23.6	26.6	23.2	24.5	95	69	97	87	28.7	31.6	28.2	29.5	23.4	25	23	23.8
1989	9	20	30.2	21.8	8.4	24	29	24.8	25.6	23.2	25.4	24.4	24.3	94	75	97	88	27.9	30	30.3	29.4	22.9	24.1	24.3	23.8
1989	9	21	32.6	21.8	10.8	24.2	31.6	24.6	26.3	23	26.4	24.2	24.5	90	67	97	85	27.3	30.9	29.9	29.4	22.5	24.6	24.1	23.7
1989	9	22	30	21.8	8.2	24.4	28.8	24	25.3	22.8	25.2	23.8	23.9	87	75	98	87	26.7	29.6	29.3	28.6	22.2	23.9	23.7	23.3
1989	9	23	32.2	19.6323	12.5677	22.7742	30.2	27	21.8613	21.7307	25.4	25.8	18.3509	82.3476	68	91	61.2695	26.0429	29.2	32.4	23.2991	21.3444	23.7	25.4	18.5707
1989	9	24	33.6	21.8	11.8	23.6	32.6	26	27	23.2	26	24.8	24.7	97	59	91	82	28.2	29.2	30.5	29.3	23	23.7	24.4	23.7
1989	9	25	33.4	21.8	11.6	24.4	32.4	23.8	26.1	23.2	26.2	23.4	24.3	90	61	97	83	27.6	29.9	28.5	28.7	22.7	24	23.2	23.3
1989	9	26	33.6	21	12.6	21.8	30.4	23.6	24.9	21.4	25.6	23	23.3	97	68	95	87	25.2	29.6	27.7	27.5	21.2	23.9	22.8	22.6
1989	9	27	28.6	21.8	6.8	23.8	28	25.4	25.6	22.6	24.6	24.6	23.9	90	76	94	87	26.6	28.7	30.4	28.5	22.1	23.3	24.3	23.3
1989	9	28	30.2	21.6	8.6	23.2	28.8	23.6	24.8	22.6	25	23.4	23.7	95	74	98	89	27	29.1	28.6	28.3	22.4	23.6	23.3	23.1
1989	9	29	30.2	21.8	8.4	23.6	29	26.6	26.5	23.2	25	25.2	24.5	97	72	89	86	28.2	29	31.1	29.4	23	23.5	24.7	23.8
1989	9	30	34	21.8	12.2	24.2	32.4	26.8	27.5	22.8	25	25.6	24.5	89	55	91	78	26.8	26.7	32	28.5	22.2	22.2	25.2	23.2
1989	10	1	34.4	20.8	13.6	24.6	33.4	27.6	28.3	23.6	25.8	24.8	24.7	92	55	80	75	28.4	28.1	29.4	28.7	23.2	23	23.8	23.3
1989	10	2	33.4	17.4	16	23.8	31.8	23.4	25.6	23.2	26.4	23	24.2	95	66	97	86	28	30.8	27.8	28.9	23	24.5	22.8	23.5
1989	10	3	31.4	17.6	13.8	24.2	29.8	23.2	25.1	23.2	26.8	22.8	24.3	92	79	97	89	27.8	33.2	27.5	29.5	22.8	25.8	22.6	23.8
1989	10	4	32.6	17.6	15	24.2	31.2	26	26.9	22.8	26.4	25.4	24.9	89	69	95	84	26.8	31.2	32	30	22.2	24.8	25.2	24.1
1989	10	5	30.2	18.6	11.6	23.6	29	25.6	26	23	26.2	24.6	24.6	95	80	92	89	27.7	32.1	30.2	30	22.8	25.2	24.2	24.1
1989	10	6	32.6	18	14.6	24.4	31.4	26.4	27.1	23	26	25.4	24.8	89	65	92	82	27.1	30	31.8	29.6	22.4	24.1	25.1	23.9
1989	10	7	33.4	17.2	16.2	25.2	31.6	26.6	27.5	23	26.2	25.4	24.9	83	65	91	80	26.6	30.4	31.6	29.5	22.1	24.3	25	23.8
1989	10	8	33	21.6	11.4	24.8	31.2	24.8	26.4	23.6	25.8	24.2	24.5	91	65	95	84	28.3	29.6	29.8	29.2	23.1	23.9	24	23.7
1989	10	9	33	17.4	15.6	22.6	31.2	25.4	26.1	21.6	25.8	24.6	24	92	65	94	84	25.1	29.6	30.4	28.4	21.2	23.9	24.3	23.1
1989	10	10	31.4	19.4	12	24.6	26.471	25	21.6484	23.6	20.6185	24.4	19.1134	92	54.5099	95	61.9688	28.4	24.9374	30.1	22.1902	23.2	19.4697	24.2	17.7082
1989	10	11	31.4	21.8	9.6	25.6	23.5548	23	19.8968	23.8	20.512	22.6	18.9969	86	51.9792	97	63.2341	28.3	24.3779	27.1	21.8572	23.1	19.1834	22.4	17.5417
1989	10	12	32	19.8	12.2	23.6	31	26	26.6	22	25.8	24.2	24	87	66	86	80	25.4	29.7	29	28	21.3	24	23.5	22.9
1989	10	13	33	21.2	11.8	24	31.8	25.2	26.5	22.8	26	24.2	24.3	90	63	92	82	26.9	29.7	29.5	28.7	22.3	24	23.8	23.4
1989	10	14	32.4	21.4	11	25.2	31.4	26	27.1	22.6	26.6	25	24.7	80	69	92	80	25.7	31.6	31	29.4	21.5	25	24.6	23.7
1989	10	15	34.4	22.4	12	23.6	32	26.6	27.2	23	26.2	25.6	24.9	95	63	92	84	27.7	30.1	32.1	30	22.8	24.2	25.3	24.1
1989	10	16	33.6	22.2	11.4	25.4	32.2	26.6	27.7	23.6	27.4	25.4	25.5	86	69	91	82	27.9	33.3	31.6	30.9	22.9	25.8	25	24.6
1989	10	17	33	22	11	24.6	31.2	26.8	27.4	23.8	25	26.2	25	94	61	95	83	28.9	27.5	33.6	30	23.5	22.7	26	24.1
1989	10	18	30.2	23	7.2	24.2	30.2	26	26.6	23.4	25.4	25.2	24.7	94	68	94	85	28.2	29.2	31.5	29.7	23.1	23.7	24.9	23.9
1989	10	19	33.2	22.8	10.4	25.2	31.6	24.2	26.3	23.6	25.4	23.8	24.3	88	61	97	82	28	28.3	29.2	28.5	23	23.1	23.6	23.3
1989	10	20	33	21.2	11.8	24.4	24.9935	26.2	21.4355	23	21.0847	25.2	19.5272	89	56.1415	92	66.6145	27.1	25.0606	31.4	23.4697	22.4	19.806	24.8	18.8535
1989	10	21	33.2	21.6	11.6	25.4	31.6	27	27.8	24.4	25.2	26.2	25.3	92	60	94	82	29.9	27.8	33.5	30.4	24	22.8	25.9	24.3
1989	10	22	33	23.4	9.6	25.4	31.6	26.2	27.4	23.8	25.4	24.6	24.6	88	61	88	79	28.4	28.3	29.8	28.8	23.2	23.1	24	23.4
1989	10	23	33.4	21.4	12	22.6	26.1165	26	22.1533	22	21.7999	25.2	20.2635	95	57.9769	94	68.2311	26	26.8418	31.5	25.3835	21.8	21.1612	24.9	20.3522
1989	10	24	32.4	22.6	9.8	25	31.2	25.2	26.7	24.2	26.6	24.4	25.1	94	70	94	86	29.7	31.7	30	30.5	23.9	25	24.1	24.4
1989	10	25	32.6	24	8.6	24.8	25.4202	26.6	22.0604	23	21.8542	25.4	20.3934	86	60.4618	91	67.027	26.9	26.333	31.6	24.6006	22.3	20.6924	25	19.7472
1989	10	26	33.2	22.4	10.8	24.4	31.2	25.8	26.8	23.2	26.4	25.8	25.1	90	69	100	86	27.6	31.2	33.2	30.7	22.7	24.8	25.8	24.4
1989	10	27	34.2	22	12.2	23.8	33.2	26.2	27.4	22.8	26.8	25.8	25.1	92	61	97	83	27.1	31	32.9	30.3	22.4	24.6	25.7	24.2
1989	10	28	34.2	17.5548	16.6452	20.9871	30.8	23.8	19.7548	20.2522	25.6	23.2	19.1467	81.5151	66	95	63.001	24.5111	29.4	28	23.3424	20.0058	23.7	23	18.6173
1989	10	29	33.2	20.6	12.6	23.8	31.4	24.2	25.9	23.2	25.6	23.8	24.2	95	63	97	85	28	29	29.2	28.7	23	23.5	23.6	23.4
1989	10	30	34	22.2	11.8	23.6	23.7355	25.2	19.7129	23	21.3378	24.6	19.7403	95	59.4381	95	65.2052	27.7	25.9563	30.5	24.0575	22.8	20.2855	24.4	19.2006
1989	10	31	33	23.2	9.8	24.4	31.2	26.2	27	23.4	25.4	25.2	24.7	92	63	92	82	28.1	28.6	31.4	29.3	23	23.3	24.8	23.7
1989	11	1	32.6	21.2	11.4	24.4	31.6	24.2	26.1	23.6	25.4	23.8	24.3	94	61	97	84	28.6	28.3	29.2	28.7	23.3	23.1	23.6	23.4
1989	11	2	32.4	23	9.4	24.4	31.4	25	26.5	24	25.8	24.6	24.8	97	64	97	86	29.6	29.5	30.6	29.9	23.9	23.8	24.5	24
1989	11	3	32	18.1484	13.8516	20.6119	31.2	24.8	19.7261	19.7781	25.4	24	18.9257	76.5482	63	94	67.0613	23.6897	28.6	29.3	24.0575	19.4756	23.3	23.7	19.1731
1989	11	4	33.4	21.6	11.8	25	31.8	27	27.7	23.6	26.4	26	25.3	89	66	92	82	28.2	30.8	32.9	30.6	23.1	24.5	25.7	24.4
1989	11	5	33.6	20	13.6	24.8	31.2	27.6	27.8	24	26.2	26	25.4	94	68	88	83	29.3	30.7	32.5	30.8	23.7	24.5	25.5	24.5
1989	11	6	33.4	22.8	10.6	24	32.4	26.4	27.3	23	26.4	24.2	24.5	92	63	83	79	27.4	30.4	28.7	28.8	22.6	24.3	23.4	23.4
1989	11	7	33.4	20	13.4	25.4	32.6	26.4	27.7	24.2	26.4	24	24.9	91	62	82	78	29.4	30.3	28.2	29.3	23.8	24.3	23.1	23.7
1989	11	8	32.2	21.4	10.8	23.8	26.2	24.6	24.8	23.4	24.8	23.8	24	97	89	94	93	28.5	30.4	28.9	29.3	23.2	24.3	23.5	23.7
1989	11	9	32	18.671	13.329	20.871	31.2	24.2	21.6065	19.9792	25.4	23.6	20.5274	76.9199	63	95	72.2516	23.9151	28.6	28.7	25.7727	19.6329	23.3	23.4	20.6581
1989	11	10	32.4	20.2	12.2	24.8	31.6	26.2	27.2	22.8	25.8	25	24.5	84	63	91	79	26.4	29.3	30.9	28.9	22	23.7	24.6	23.4
1989	11	11	32.6	21.2	11.4	24	28	25.2	25.6	22.8	24.8	24	23.9	90	77	91	86	26.9	29.2	29	28.4	22.3	23.6	23.5	23.2
1989	11	12	31.4	22.8	8.6	25	29.6	24.6	26	23.6	25.8	23.8	24.4	89	74	94	86	28.2	30.7	28.9	29.3	23.1	24.5	23.5	23.7
1989	11	13	31.6	22.4	9.2	23.6	30.2	26	26.5	23.2	25.6	25.6	24.8	97	69	97	88	28.2	29.7	32.5	30.1	23	24	25.5	24.2
1989	11	14	31.6	21.4	10.2	23.6	30	26.6	26.7	23.2	26.4	25.2	24.9	97	75	89	87	28.2	32	31.1	30.4	23	25.2	24.7	24.3
1989	11	15	33.4	21.6	11.8	23.8	23.7786	26.2	20.3988	23	22.8854	25.4	20.9838	93	57.2307	94	68.444	27.5	25.9274	31.9	24.0565	22.7	20.4793	25.1	19.3659
1989	11	16	33.8	21.2	12.6	24.2	31.4	27.8	27.8	23.2	26.2	25.2	24.9	92	66	81	80	27.8	30.5	30.3	29.5	22.8	24.4	24.3	23.8
1989	11	17	33.4	21.2	12.2	23.2	32.6	25.8	26.8	22.4	26.4	24	24.3	93	62	86	80	26.5	30.3	28.6	28.5	22.1	24.3	23.3	23.2
1989	11	18	33.2	18.7742	14.4258	20.6065	32.4	25.6	20.829	19.7261	26.2	24.6	19.5512	80.2497	61	92	63.3147	23.5022	29.9	30.2	22.5451	19.3998	24	24.2	18.0904
1989	11	19	33.4	22.2	11.2	25	32.2	28.2	28.4	23.8	27.2	26.4	25.8	91	68	87	82	28.7	32.7	33.2	31.5	23.3	25.6	25.8	24.9
1989	11	20	33.4	20.4	13	23.4	32.2	26.6	27.2	23	26.8	25.2	25	97	66	89	84	27.8	31.6	31.1	30.2	22.8	25	24.7	24.2
1989	11	21	34	22	12	23.6	33	27.6	28	23.2	26.8	26	25.3	97	62	88	82	28.2	31.1	32.5	30.6	23	24.7	25.5	24.4
1989	11	22	33	23	10	25.2	32.2	27.8	28.3	25.2	26	25.6	18.9902	0	61	84	82	32	29.5	31.3	31	25.2	23.8	24.8	24.6
1989	11	23	33.4	21.8	11.6	25.4	31.8	27.6	28.1	23.8	26.4	26	25.4	88	66	88	80	28.4	30.8	32.5	30.6	23.2	24.5	25.5	24.4
1989	11	24	33	22.8	10.2	25.2	32.4	25	26.9	23.6	27.8	24.8	25.4	88	71	98	85	28	34.3	31.2	31.2	23	26.3	24.7	24.7
1989	11	25	33	22.8	10.2	24.8	28.8	26.8	26.8	24	25.6	25.6	25.1	94	78	91	87	29.3	30.7	32	30.7	23.7	24.5	25.2	24.5
1989	11	26	32.2	23	9.2	25	31	26.6	27.3	24.2	25	25.4	24.9	94	62	91	82	29.7	27.7	31.6	29.6	23.9	22.8	25	23.9
1989	11	27	33.6	20	13.6	24.2	32.8	27.8	28.1	23.8	26.8	26.2	25.6	97	63	88	83	29.2	31.2	32.9	31.1	23.6	24.8	25.7	24.7
1989	11	28	34	22.6	11.4	24.6	33	26.6	27.7	24.4	26.6	26.2	25.7	98	61	97	85	30.4	30.5	33.7	31.6	24.3	24.4	26.1	24.9
1989	11	29	33.6	22.4	11.2	23.6	32.2	25.6	26.8	23.4	26.8	25.2	25.1	98	66	97	87	28.6	31.6	31.8	30.7	23.3	25	25.1	24.5
1989	11	30	32.4	22.6	9.8	23.8	30.4	26.2	26.6	23.4	27.2	25.6	25.4	97	78	95	90	28.5	33.9	32.4	31.6	23.2	26.2	25.4	24.9
1989	12	1	31	22.4	8.6	24.4	29.6	24.8	25.9	23.6	26	23.4	24.3	94	75	89	86	28.6	31.2	27.8	29.2	23.3	24.8	22.9	23.6
1989	12	2	30	23.2	6.8	25.4	29	24.8	26	24.3	25	23.8	24.4	91	72	92	85	29.6	29	28.8	29.1	23.9	23.5	23.4	23.6
1989	12	3	31	22	9	25.4	29	25.2	26.2	23.8	25.4	24.8	24.7	88	75	97	86	28.4	30	31	29.8	23.2	24.1	24.7	24
1989	12	4	31.6	18.6	13	23.4	30.2	23.2	25	23	26.4	22.8	24.1	97	74	97	89	27.8	31.9	27.5	29.1	22.8	25.1	22.6	23.5
1989	12	5	31.6	21	10.6	23	30.8	26.6	26.8	22.6	26.6	25.4	24.9	97	72	91	87	27.1	32	31.6	30.3	22.4	25.2	25	24.2
1989	12	6	32.6	20.6	12	22.8	31.4	27	27	22.2	26.2	24.4	24.3	95	66	81	81	26.3	30.5	28.8	28.6	22	24.4	23.4	23.3
1989	12	7	31.6	21	10.6	22.8	31.4	26.2	26.6	22.4	26.4	24.6	24.5	97	68	88	84	26.8	31.1	29.8	29.2	22.2	24.7	24	23.6
1989	12	8	33.2	20.6	12.6	22	31.6	26.4	26.6	21.6	25.4	25	24	97	61	89	82	25.5	28.3	30.7	28.2	21.4	23.1	24.5	23
1989	12	9	33.8	17.4	16.4	24	32.2	27.6	27.9	23	26.6	25.6	25.1	92	65	85	81	27.4	31.1	31.5	30	22.6	24.7	24.9	24.1
1989	12	10	33.6	20	13.6	24.2	32	26.6	27.4	23.8	26.6	25.6	25.3	97	66	92	85	29.2	31.2	32.1	30.9	23.6	24.8	25.3	24.6
1989	12	11	33	21.8	11.2	24	32	27.2	27.6	23.8	26	25.4	25.1	98	62	87	82	29.3	29.6	31.2	30.1	23.7	23.9	24.8	24.1
1989	12	12	33.2	21.8	11.4	24.8	31.8	26	27.1	23.6	26.2	25	24.9	91	64	92	82	28.3	30.3	31	29.9	23.1	24.2	24.6	24
1989	12	13	32	18.6	13.4	21.8	31.2	26.6	26.5	21.2	25.4	24.4	23.7	95	63	84	80	24.8	28.6	29.1	27.5	20.9	23.3	23.6	22.6
1989	12	14	33	20.6	12.4	22.6	32.2	26.6	27	22.4	25.6	24.6	24.2	98	59	85	81	26.9	28.4	29.6	28.3	22.3	23.2	23.9	23.1
1989	12	15	32.6	20	12.6	21.8	31.2	26.6	26.5	21.4	25.6	25	24	97	64	88	83	25.2	29.1	30.6	28.3	21.2	23.6	24.4	23.1
1989	12	16	25.6426	20.4	5.24255	21.2	31	25.2	25.7	20.6	25.4	23.6	23.2	95	64	88	82	23.9	28.7	28	26.9	20.3	23.4	23	22.2
1989	12	17	33.2	19	14.2	22.4	31.2	25.4	26.1	21.4	24.4	23.4	23.1	92	57	85	78	24.8	26	27.4	26.1	21	21.7	22.6	21.8
1989	12	18	33.2	19.8	13.4	22.2	31.6	24.8	25.9	21.6	24.6	23	23.1	95	57	86	79	25.4	26.3	26.9	26.2	21.3	21.9	22.3	21.8
1989	12	19	33.6	18.4	15.2	22.2	32	26.4	26.8	21.6	25.2	24.6	23.8	95	58	86	80	25.4	27.5	29.7	27.5	21.3	22.7	23.9	22.7
1989	12	20	33.8	17	16.8	21.4	32.4	27.2	27.1	21	25.6	25.4	24	97	58	87	80	24.6	28.3	31.2	28	20.8	23.1	24.8	22.9
1989	12	21	33.6	19.4	14.2	21.6	31.8	25	25.9	21.4	25.4	23.6	23.5	98	60	89	82	25.3	28.2	28.2	27.2	21.3	23.1	23.1	22.5
1989	12	22	25.7029	19.8	5.90287	22	31.2	28	27.3	22	24.6	25.2	18.8204	0	58	80	79	26.4	26.5	30.2	27.7	22	22.1	24.2	22.8
1989	12	23	32.6	19.4	13.2	22.4	25.7677	25	21.6774	22.2	20.1923	23.6	16.9091	98	48.9157	89	62.3018	26.6	23.3124	28.2	21.9471	22.1	18.5673	23.1	17.7815
1989	12	24	32.4	20.2	12.2	22.8	23.1673	26	19.4138	22.4	18.9827	24.2	16.5664	97	45.9841	86	58.5092	26.8	22.3037	29	20.8312	22.2	17.5634	23.5	16.7757
1989	12	25	32	19.8	12.2	24.6	30.6	26.6	27.1	23.4	25	24.4	24.3	90	64	84	79	28	27.9	29.1	28.3	22.9	22.9	23.6	23.1
1989	12	26	32	20	12	22.6	31.6	26.4	26.8	22.2	25.4	24.4	24	97	61	85	81	26.5	28.3	29.2	28	22	23.1	23.7	22.9
1989	12	27	31.8	23	8.8	23.4	30.4	25.8	26.3	22.6	24.8	23.4	23.6	93	64	82	80	26.9	27.6	27.2	27.2	22.3	22.7	22.5	22.5
1989	12	28	33.2	22	11.2	22.2	31.2	26	26.4	21.2	24	24.2	23.1	92	55	86	78	24.5	25	29	26.2	20.8	21.1	23.5	21.8
1989	12	29	32	20	12	23.2	31.2	26	26.6	22.8	24.4	24	23.7	97	57	85	80	27.5	26	28.5	27.3	22.6	21.7	23.2	22.5
1989	12	30	32.6	20.2	12.4	21.6	31.4	26.6	26.5	20.2	26	23.2	23.1	88	65	75	76	22.7	30	26.2	26.3	19.6	24.1	21.8	21.8
1989	12	31	33.4	19.6	13.8	22.6	31.8	27.6	27.4	21	23.6	24.8	23.1	87	50	80	72	23.8	23.7	29.4	25.6	20.3	20.2	23.8	21.4
1988	12	31	24.8515	21.8	3.05153	22.4	23.6354	26.6	19.7894	22	19.1869	25.2	15.9937	97	45.7158	89	58.6056	26.2	22.2908	31.1	20.9605	21.8	17.6779	24.7	16.9252

## Sheet: 1989
			Temperature			Temperature				Temperature				Relative Humidity				Pressure				Dew temperature
Year	Month	Day	Maximum	Minimum	Max-Min	1899-12-31 07:00:00	1899-12-31 13:00:00	1899-12-31 19:00:00	Average	1899-12-31 01:00:00	1899-12-31 13:00:00	1899-12-31 19:00:00	Average	1899-12-31 01:00:00	1899-12-31 13:00:00	1899-12-31 19:00:00	Average	1899-12-31 07:00:00	1899-12-31 13:00:00	1899-12-31 19:00:00	Average	1899-12-31 07:00:00	1899-12-31 13:00:00	1899-12-31 19:00:00	Average		Month	Taverage	Hraverage
1990	1	1	32.4	15.7484	16.6516	22.8	22.2117	25.6	18.5957	21.4	21.2561	23.2	18.2908	88	51.2155	82	61.5961	24.5	25.0062	26.8	21.9848	20.8	19.6819	22.2	17.7535		January	27.0657	74.425
1990	1	2	32.8	20.2	12.6	21.2	31.4	23.8	25	20.4	24.6	23.6	22.9	93	57	98	83	23.4	26.4	29	26.3	20	22	23.5	21.8		February	26.7905	74.0431
1990	1	3	34	20.4	13.6	21.4	32.4	25.8	26.4	20.8	25	23.4	23.1	95	55	82	77	24.2	26.7	27.2	26	20.5	22.2	22.5	21.7		March	26.2549	66.4973
1990	1	4	34.2	21.2	13	22.8	32.6	28	27.8	21.8	25.4	25	24.1	92	56	79	75	25.4	27.6	29.7	27.6	21.4	22.7	23.9	22.7		April	27.84	74.5651
1990	1	5	33.8	20.6	13.2	23	32.4	27.2	27.5	22.2	25.4	24.6	24.1	93	57	81	77	26.2	27.8	29.2	27.7	21.9	22.8	23.6	22.8		May	26.4351	76.5566
1990	1	6	33.8	19.4	14.4	21	32.6	26	26.4	20.4	25	23.8	23.1	95	54	83	77	23.6	26.6	28	26.1	20.1	22.1	23	21.7		June	21.2567	89.1
1990	1	7	33	21	12	22.8	31.6	26.2	26.7	22.2	24	24	23.4	95	53	83	77	26.3	24.8	28.4	26.5	22	20.9	23.2	22		July	20.9484	90.0968
1990	1	8	33.6	19.6	14	22.2	32.2	26.6	26.9	21.2	25.2	23.6	23.3	92	57	78	75	24.5	27.4	27.1	26.3	20.8	22.6	22.4	21.9		August	26.7924	76.949
1990	1	9	33.2	20.6	12.6	23.6	32	28.2	28	22	24.2	24.8	23.7	87	53	76	72	25.4	25	29	26.5	21.3	21.1	23.5	22		September	26.412	77.0987
1990	1	10	33.2	22.8	10.4	24.4	31.4	26.4	27.1	21.6	24.2	23	22.9	78	55	75	70	23.9	25.4	25.8	25	20.4	21.3	21.6	21.1		October	25.4327	79.8181
1990	1	11	33.2	17.8	15.4	21.6	31.8	27	26.9	20.8	24.2	23.4	22.8	93	53	74	74	24	25.1	26.4	25.2	20.4	21.2	22	21.2		November	26.5457	78.8322
1990	1	12	34	21.4	12.6	24.2	25.929	26	21.5409	22.2	23.0645	23.8	18.3379	84	55.6129	83	66.5801	25.4	26.7774	28	23.6004	21.4	21.2645	23	19.1216		December	25.7954	76.6527
1990	1	13	32	21.4	10.6	22.8	31.4	25.6	26.4	22.4	25.6	24	24	97	63	88	82	26.8	29	28.8	28.2	22.2	23.5	23.4	23
1990	1	14	33.2	20	13.2	21.6	31.6	25.6	26.1	21	24	23.6	22.9	95	53	85	78	24.5	24.8	27.8	25.7	20.7	20.9	22.8	21.5
1990	1	15	35	21	14	21.8	33	27	27.2	21.2	24	24.2	23.1	95	47	79	74	24.8	23.8	28.3	25.6	20.9	20.3	23.1	21.5
1990	1	16	34	20.6	13.4	24.4	32.6	27.8	28.1	23	25.2	24.6	24.3	89	55	77	74	27.1	27.1	28.8	27.7	22.4	22.4	23.4	22.8
1990	1	17	34.4	21.4	13	24	32.4	27	27.6	22.4	24.8	24.6	23.9	87	54	82	74	26	26.2	29.3	27.2	21.7	21.9	23.7	22.4
1990	1	18	35	21.4	13.6	22.8	34	28.2	28.3	22	25.6	25	24.2	93	51	77	74	25.9	27.2	29.5	27.5	21.7	22.5	23.8	22.7
1990	1	19	34.4	20.4	14	23.6	32.6	27.2	27.6	22.4	25	24.6	24	90	54	81	75	26.3	26.6	29.2	27.4	21.9	22.1	23.6	22.6
1990	1	20	34.4	20.2	14.2	22.2	32.4	28	27.7	21.8	25.2	24.4	23.8	97	56	75	76	25.8	27.2	28.2	27.1	21.6	22.5	23	22.4
1990	1	21	35	20.4	14.6	22.6	34	27.2	27.8	22	25.4	24	23.8	95	50	77	74	26	26.7	27.7	26.8	21.8	22.2	22.8	22.2
1990	1	22	33.4	20.2	13.2	22.8	32.4	29.6	28.6	22.2	26	24.6	24.3	95	60	67	74	26.3	29.3	27.6	27.8	22	23.7	22.7	22.8
1990	1	23	34	19.4	14.6	21.6	32.2	27.6	27.3	21.2	24.6	25	23.6	97	54	81	77	24.9	25.9	29.9	26.9	21	21.6	24.1	22.2
1990	1	24	35	21.2	13.8	22.8	33.2	28.2	28.1	22.2	25.2	24.4	23.9	95	53	73	74	26.3	26.7	28	27	22	22.2	23	22.4
1990	1	25	35	20	15	25.2	34.2	27.6	28.7	23.6	25.6	24.4	24.5	88	50	77	72	28	27.1	28.4	27.9	23	22.4	23.2	22.9
1990	1	26	33.2	20.4	12.8	25.2	32.4	28.2	28.5	23.8	25.8	24.4	24.7	89	59	73	74	28.5	28.8	28	28.5	23.3	23.4	23	23.2
1990	1	27	33.4	22.6	10.8	25.8	32.4	28.6	28.9	24.6	26.2	25.8	25.5	91	61	80	77	30.1	29.9	31.3	30.4	24.2	24	24.8	24.3
1990	1	28	33.8	21	12.8	24.2	33	28.6	28.6	23.6	25.6	24.8	24.7	95	55	74	75	28.7	27.9	28.8	28.5	23.4	22.9	23.4	23.2
1990	1	29	34	20.8	13.2	25	33.2	29.8	29.5	23	25.2	24.6	24.3	84	53	65	68	26.7	26.7	27.5	27	22.2	22.2	22.6	22.3
1990	1	30	34	20.4	13.6	23	32.4	27.4	27.5	22.2	25.2	23.5	23.6	93	56	72	74	26.2	27.2	26.3	26.6	21.9	22.5	22	22.1
1990	1	31	33	20	13	23.2	32.2	27.6	27.7	22.4	25.4	24.2	24	93	58	76	76	26.5	27.9	27.9	27.5	22.1	22.9	22.9	22.6
1990	2	1	33.6	20.4	13.2	22.6	32.8	28.2	28	22	25.4	24.2	23.9	95	55	72	74	26	27.5	27.5	27	21.8	22.7	22.7	22.4
1990	2	2	33	21.2	11.8	23.4	27.6194	29.2	23.0419	22.6	22.9935	26.4	19.4903	93	52.3226	80	62.9032	26.9	26.1935	32.5	23.6129	22.3	20.9419	25.5	19.229
1990	2	3	33	20.6	12.4	23.6	32	28.6	28.2	23.2	26.4	25.4	25	97	65	77	80	28.2	30.7	30.3	29.7	23	24.5	24.3	23.9
1990	2	4	34	21.4	12.6	25	32.2	28.4	28.5	23.2	26.2	25.4	24.9	86	62	79	76	27.2	30	30.4	29.2	22.5	24.1	24.3	23.6
1990	2	5	29	22.8	6.2	25	28.6	25.8	26.3	24.2	25.4	24.6	24.7	94	77	91	87	29.7	30.3	30.1	30	23.9	24.3	24.2	24.1
1990	2	6	32	22.4	9.6	23.8	31.2	27.6	27.5	23.2	25.4	25	24.5	95	63	81	80	28	28.6	29.9	28.8	23	23.3	24.1	23.4
1990	2	7	33	21	12	25.6	30.6	26.8	27.5	23.8	25.6	24.8	24.7	86	67	85	79	28.3	29.5	30	29.2	23.1	23.8	24.1	23.7
1990	2	8	33.4	22.4	11	24.2	33.2	27.8	28.3	23.2	26	25.4	24.9	92	57	83	77	27.8	28.8	30.8	29.1	22.8	23.4	24.6	23.6
1990	2	9	32.2	20.2	12	21.8	30.2	27.4	26.7	21.4	24	24.6	23.3	97	60	80	79	25.2	25.7	29.1	26.7	21.2	21.5	23.6	22.1
1990	2	10	32	21.4	10.6	23.2	27.9726	27.2	23.6966	22.2	22.7067	23.2	20.0531	92	53.5528	71	59.4649	26.1	26.1783	25.8	23.4835	21.8	20.8059	21.6	19.0597
1990	2	11	33	20	13	22.4	32	28.2	27.7	22	26.2	24.6	24.3	97	63	75	78	26.2	30.1	28.5	28.3	21.8	24.2	23.3	23.1
1990	2	12	31.6	20.4	11.2	22.4	31	28.2	27.5	22	24.8	24.6	23.8	97	60	75	77	26.2	27.2	28.5	27.3	21.8	22.5	23.3	22.5
1990	2	13	33	20.2	12.8	21.8	31	26.6	26.5	21.6	24.4	24	23.3	98	58	81	79	25.7	26.2	28.1	26.6	21.5	21.8	23	22.1
1990	2	14	33	21	12	22.2	31.6	27.8	27.4	21.4	24.6	24.6	23.5	93	57	77	76	24.9	26.3	28.8	26.7	21.1	21.9	23.4	22.1
1990	2	15	33.6	20.6	13	21.4	32.4	27	27	20.8	23.4	23.8	22.7	95	47	77	73	24.2	22.8	27.3	24.8	20.5	19.6	22.6	20.9
1990	2	16	32.4	20.4	12	21.2	31.4	27.6	27	20.8	24.6	23.6	23	97	57	72	75	24.3	26.4	26.5	25.7	20.6	22	22	21.5
1990	2	17	33.4	20	13.4	21.2	32	28.2	27.4	20.6	21.8	22.8	21.7	95	41	63	66	23.9	19.3	24.1	22.4	20.3	17	20.5	19.3
1990	2	18	33	18.6	14.4	21.2	32.2	26.2	26.5	20	22.6	23	21.9	90	44	76	70	22.6	21	26	23.2	19.4	18.3	21.7	19.8
1990	2	19	32.6	20	12.6	21.8	31	28.6	27.5	21	23.6	23.2	22.6	93	54	63	70	24.3	24.2	24.8	24.4	20.6	20.6	21	20.7
1990	2	20	33.4	20.4	13	22.6	32.6	28	27.8	22	24.2	24.2	23.5	95	50	73	73	26	24.6	27.7	26.1	21.8	20.8	22.7	21.8
1990	2	21	33.6	21	12.6	22.8	32.6	27	27.3	21.8	24.6	23.8	23.4	92	52	77	73	25.4	25.6	27.3	26.1	21.4	21.5	22.6	21.8
1990	2	22	33.4	20.2	13.2	21.6	32.8	27.2	27.2	21.2	24.4	24.4	23.3	97	50	80	75	24.9	25	28.7	26.2	21	21.1	23.4	21.8
1990	2	23	33.4	20	13.4	22.2	32	27.4	27.3	21.8	25.2	23.6	23.5	97	58	73	76	25.8	27.5	26.6	26.6	21.6	22.7	22.1	22.1
1990	2	24	27	20.4	6.6	22	28.529	23.2	23.4968	21.8	22.2768	23	20.5852	98	52.0791	98	59.8377	26	25.8964	27.9	24.2847	21.7	20.492	22.9	19.5829
1990	2	25	33.6	19	14.6	22.4	32.6	25.4	26.4	21	26	22.4	23.1	88	59	77	75	23.9	29.2	25.1	26.1	20.4	23.7	21.1	21.7
1990	2	26	34	19.6	14.4	20.6	32.8	25.4	26	19.8	26.2	22.8	22.9	93	60	80	78	22.6	29.6	26	26.1	19.4	23.9	21.7	21.7
1990	2	27	33	20	13	21	31.8	26.6	26.5	20.4	22.4	23.2	22	95	44	75	71	23.6	20.8	26.2	23.5	20.1	18.1	21.8	20
1990	2	28	32.8	19	13.8	20.2	32.4	25.4	25.9	19.6	24	22.4	22	95	50	77	74	22.4	24.2	25.1	23.9	19.3	20.6	21.1	20.4
1990	3	1	32.8	19.8	13	25	32.2	27	27.8	21.2	23.8	22.8	22.6	71	50	70	64	22.6	23.9	24.9	23.8	19.5	20.3	21.1	20.3
1990	3	2	32.6	19.2	13.4	21.6	31.4	29	27.8	21.4	24.2	23.6	23.1	98	55	64	72	25.3	25.4	25.5	25.4	21.3	21.3	21.4	21.4
1990	3	3	33	20.2	12.8	21.4	31.2	28.8	27.5	20.8	24.2	24.2	23.1	95	56	69	73	24.2	25.5	27.1	25.6	20.5	21.4	22.4	21.5
1990	3	4	32.6	21	11.6	22.6	32.2	28.8	28.1	21.8	24.2	24	23.3	93	52	67	71	25.6	24.9	26.6	25.7	21.5	21	22.1	21.5
1990	3	5	33.4	22	11.4	22.4	32.4	29.2	28.3	21.8	25.2	24.8	23.9	95	56	70	74	25.7	27.2	28.4	27.1	21.5	22.5	23.2	22.4
1990	3	6	34.8	22.2	12.6	24	33.6	29	28.9	23.2	24.8	24.2	24.1	94	49	67	70	27.9	25.4	27	26.8	22.9	21.4	22.3	22.2
1990	3	7	34.4	21.8	12.6	23.2	33.2	27.8	28	22	25	24.4	23.8	90	52	76	72	25.6	26.2	28.3	26.7	21.5	21.9	23.1	22.2
1990	3	8	33.8	20.4	13.4	22	32.4	28.4	27.8	21.6	25.2	24.6	23.8	97	56	73	75	25.5	27.2	28.4	27.1	21.4	22.5	23.2	22.4
1990	3	9	36	22	14	22.4	25.4516	28.8	21.6968	21.6	20.4839	25.2	18.8937	93	46.6774	75	56.4745	25.3	23.3806	29.6	22.127	21.3	18.6774	23.9	17.9247
1990	3	10	35.4	21.4	14	23.4	34.6	29.6	29.3	22.2	25.4	23.4	23.7	90	48	59	66	26	26.3	24.6	25.6	21.7	21.9	20.9	21.5
1990	3	11	34.6	21.2	13.4	24.4	32	28.4	28.3	23.4	25.2	25.4	24.7	92	58	79	76	28.1	27.5	30.4	28.7	23	22.7	24.3	23.3
1990	3	12	34.6	23	11.6	25	32.2	28.8	28.7	23.4	25	25.4	24.6	87	56	76	73	27.7	26.9	30.2	28.2	22.8	22.3	24.2	23.1
1990	3	13	35.8	21	14.8	23.8	34.8	29.5	29.4	22.6	25.4	24.2	24.1	90	47	65	67	26.6	26.2	26.7	26.5	22.1	21.8	22.1	22
1990	3	14	35.4	23	12.4	24.2	34.2	30.4	29.8	23.2	27	25.4	25.2	92	57	67	72	27.8	30.8	29.1	29.2	22.8	24.6	23.6	23.7
1990	3	15	35	23.8	11.2	24.8	33.6	28.4	28.8	23.8	25	24.4	24.4	92	50	72	71	28.8	25.9	27.9	27.5	23.4	21.7	22.9	22.7
1990	3	16	34.4	22.2	12.2	24.2	28.8968	28.9	24.5484	23.4	23.3032	26	21.6452	94	53.129	80	64.5161	28.2	26.9129	31.7	25.4581	23.1	21.3742	25	20.5452
1990	3	17	33.6	21	12.6	25	33	30	29.5	22.8	27.2	25.4	25.1	83	64	69	72	26.3	32.2	29.4	29.3	21.9	25.3	23.7	23.6
1990	3	18	32	23.2	8.8	24.6	31.8	27.8	28	23	25	26	24.7	87	58	87	77	27	27.1	32.4	28.8	22.4	22.4	25.4	23.4
1990	3	19	33.4	22.6	10.8	24.6	32.2	29	28.7	23.6	26.8	25.2	25.2	92	66	74	77	28.4	31.6	29.5	29.9	23.2	25	23.8	24
1990	3	20	34.6	22	12.6	22.8	34.2	30.4	29.5	22.2	28	26.2	25.5	95	63	72	76	26.3	33.7	31.2	30.4	22	26	24.8	24.2
1990	3	21	30.4131	20.4258	9.98724	22.3613	27.6258	23.7484	23.7871	20.8	23.2358	22.9226	20.8683	80.6774	54.1769	71.2903	64.6993	24.929	27.0651	27.4645	25.7698	20.4839	21.401	21.9161	20.6785
1990	3	22	30.0281	19.6452	10.3829	23.2935	24.9207	23.3935	22.4832	20.9097	22.3767	22.8516	20.9448	82.7097	53.411	73.4516	63.001	24.9452	26.2693	27.5645	24.9573	20.4645	20.7217	21.9806	19.9958
1990	3	23	30.4646	19.4903	10.9743	22.1103	27.5581	23.8065	22.6497	20.3921	22.5677	22.7496	20.6546	82.5473	53	70.36	61.1836	24.1881	26.4161	27.1517	24.4528	19.9992	20.8323	21.7107	19.6441
1990	3	24	30.6399	19.7677	10.8722	22.8329	27.8	23.929	23.7253	20.4387	22.2635	21.9677	18.9291	79.2508	50.4142	67	57.7119	24.2514	25.6466	26.0065	23.2807	20.0524	20.3421	20.8613	18.7263
1990	3	25	29.4644	19.5806	9.88372	22.0774	26.6855	23.0129	21.8606	20.4774	20.4853	22.0323	18.2477	83.4516	46.052	68.0323	57.64	24.3806	23.5288	26.2774	21.461	20.1194	18.6739	21.0161	17.2853
1990	3	26	28.9017	19.8839	9.01784	22.4516	27.7911	22.7548	22.8162	20.5852	23.1398	21.804	20.6855	81.9813	51.9373	68.3954	60.6336	24.4745	26.7798	26.0129	24.4184	20.169	21.1702	20.8316	19.6303
1990	3	27	29.5675	20.4065	9.16103	22.3097	26.7742	24.1097	23.1161	20.512	21.5548	22.0504	19.1933	82.9469	48.8387	66.7971	55.975	24.4645	24.8097	26.3026	22.6031	20.149	19.6935	21.0048	18.1911
1990	3	28	30.853	20.4839	10.3692	22.5032	26.8968	23.6839	22.9935	20.1355	20.7517	22.6298	17.5317	77.2903	47.5172	70.127	53.6441	24.1226	24.278	26.8653	21.7673	19.7935	19.1134	21.5509	17.4718
1990	3	29	30.8977	20.4968	10.4009	22.3548	26.8387	24.3355	23.2129	20.472	20.9806	21.4129	17.5617	82.2144	47.9355	64	54.6431	24.328	24.5484	25.4742	20.7517	20.0691	19.3129	20.3387	16.656
1990	3	30	30.774	20.6323	10.1417	23.4419	27.6579	24.0129	23.8418	21.5908	22.5232	22.0968	19.9328	85.3111	51.513	67.0968	58.0213	25.8164	26.2993	26.2806	23.6175	21.1779	20.7084	21.0194	18.9291
1990	3	31	29.65	20.7097	8.9403	22.9226	27.9842	23.871	22.9694	20.3388	21.6941	22.6431	19.1216	79.6504	48.8491	69.6608	55.2715	24.5011	25.4268	26.8387	22.7101	19.9958	19.9193	21.5276	18.1591
1990	4	1	34.6	23	11.6	26	33.2	28.8	29.2	23.6	27.2	26.4	25.7	82	63	83	76	27.5	32.1	32.8	30.8	22.7	25.2	25.6	24.5
1990	4	2	33.4	19.8	13.6	25.4	31.8	26	27.3	24.6	26.4	25.4	25.5	94	66	95	85	30.4	30.8	32	31.1	24.3	24.5	25.2	24.7
1990	4	3	32	24.2	7.8	24.8	26.9484	27.4	23.0065	24.2	23.6	26	24.6	95	49.3153	90	53.6559	29.8	25.1738	32.7	21.7614	24	19.866	25.5	17.4236
1990	4	4	33.4	23.8	9.6	25	32.2	26.8	27.7	24	26.4	25.4	25.3	92	64	89	82	29.2	30.5	31.5	30.4	23.6	24.4	24.9	24.3
1990	4	5	33.4	25.2	8.2	26	32.4	28	28.6	25.2	26	26	25.7	94	60	85	80	31.5	29.3	32.3	31	24.9	23.7	25.3	24.7
1990	4	6	33.6	24	9.6	25.2	32.2	26.8	27.8	24.4	27	24.6	25.3	94	67	84	81	30	32.2	29.5	30.5	24.1	25.3	23.8	24.4
1990	4	7	34	18	16	24.2	29.1226	28.8	24.1387	24	22.5898	26.8	19.503	98	53.0114	86	58.7055	29.7	27.4015	33.9	24.2281	23.9	21.5809	26.1	19.3498
1990	4	8	35.4	22.6	12.8	26.4	34.4	30.4	30.4	24.4	27.2	28.4	26.7	85	58	86	76	29.2	31.3	37.3	32.6	23.7	24.8	27.8	25.4
1990	4	9	35.6	24.2	11.4	25.2	34.2	29.8	29.8	24.6	27	26	25.9	95	57	74	76	30.5	30.8	31.1	30.8	24.4	24.6	24.7	24.5
1990	4	10	35	23.4	11.6	25	34.8	29	29.5	24	28.4	25.8	26.1	92	62	78	77	29.2	34.4	31.1	31.5	23.6	26.4	24.7	24.9
1990	4	11	33.6	22	11.6	24	27.5913	29.4	23.8984	23.6	22.3011	28	20.0428	97	51.5936	90	58.5369	28.8	26.1268	36.8	23.865	23.4	20.5859	27.6	19.0769
1990	4	12	34.8	22.4	12.4	24.2	34.6	29	29.2	23.4	27.8	26	25.7	94	60	79	77	28.2	32.8	31.6	30.9	23.1	25.6	25	24.6
1990	4	13	33.8	23	10.8	27	33	29.6	29.8	25.4	27.2	27.2	26.6	88	64	83	78	31.4	32.2	34.5	32.7	24.8	25.3	26.4	25.5
1990	4	14	35	23.6	11.4	27	34	27.6	29	24.8	27.2	23.8	25.3	84	59	73	72	29.8	31.5	26.9	29.4	24	24.9	22.3	23.7
1990	4	15	34	23.6	10.4	26.4	33.8	27.6	28.9	25	26.8	26.2	26	89	58	90	79	30.7	30.6	33.1	31.5	24.5	24.4	25.7	24.9
1990	4	16	31.4	23.4	8	25.6	30.8	27.8	28	24.2	26.4	26	25.5	89	71	87	82	29.3	31.5	32.4	31	23.7	24.9	25.4	24.7
1990	4	17	32.6	20.2	12.4	25.4	27.6712	26.8	23.8085	24.8	21.2905	25.2	19.2075	95	50.8374	88	59.0181	30.9	25.8483	31	23.8994	24.6	20.4346	24.6	19.1147
1990	4	18	34.4	22.4	12	24.4	33.8	29	29	24	26	24	24.7	97	54	66	72	29.6	28.4	26.5	28.2	23.9	23.2	22	23
1990	4	19	34.6	22.2	12.4	23.8	33.6	28	28.3	23.2	26	25.4	24.9	95	55	81	77	28	28.5	30.7	29.1	23	23.3	24.5	23.6
1990	4	20	34.6	22.6	12	25.2	34	28.4	29	23.6	25.4	25.2	24.7	88	50	77	72	28	26.7	29.9	28.2	23	22.2	24	23.1
1990	4	21	33.8	23.4	10.4	26.2	33	28.2	28.9	24.6	25	24.4	24.7	88	52	73	71	29.8	26.3	28	28.1	24	21.9	23	23
1990	4	22	33	23.2	9.8	23.8	26.4581	29	23.7484	23.2	23.2824	25.8	21.0015	95	53.2778	78	61.0364	28	26.4092	31.1	24.2481	23	20.795	24.7	19.3565
1990	4	23	34	24.4	9.6	25.2	33	28.8	29	24.2	26.2	26.2	25.5	92	59	82	77	29.5	29.5	32.3	30.4	23.8	23.8	25.3	24.3
1990	4	24	33.8	24.2	9.6	25.6	33	29	29.1	24.2	25.8	26	25.3	89	57	79	75	29.3	28.4	31.6	29.8	23.7	23.2	25	23.9
1990	4	25	32.6	25.2	7.4	26	31.8	26	27.5	25.4	26	25.6	25.7	95	63	97	85	32	29.7	32.5	31.4	25.2	24	25.5	24.9
1990	4	26	32.6	23.4	9.2	25.2	30.6	28	28	24	25.2	25.6	24.9	91	65	83	79	29	28.4	31.2	29.6	23.5	23.2	24.8	23.8
1990	4	27	35	23.2	11.8	24.6	33.4	28.2	28.6	23.8	26.4	24.8	25	94	58	76	76	28.9	29.7	29	29.2	23.5	24	23.5	23.7
1990	4	28	32	24	8	24.8	31.4	26.6	27.4	24.2	26.6	24.4	25.1	95	69	84	83	29.8	31.6	29.1	30.2	24	25	23.6	24.2
1990	4	29	32	22.4	9.6	25	31.8	28	28.2	23.6	26.8	25	25.1	89	68	79	78	28.2	31.9	29.7	29.9	23.1	25.1	23.9	24
1990	4	30	32.2	23.8	8.4	25.6	31.4	28.2	28.4	24.8	26.2	25.4	25.5	94	66	80	80	30.8	30.5	30.6	30.6	24.5	24.4	24.4	24.4
1990	5	1	31	22.4	8.6	24.2	30	27.8	27.5	24	25.4	25.6	25	98	69	84	84	29.7	29.4	31.3	30.1	23.9	23.7	24.8	24.2
1990	5	2	31.6	20.6968	10.9032	24.271	30.6	24.4	25.3871	22.2529	25	23.8	23.5454	85.0039	64	95	72.1141	27.0239	27.9	29.1	28.3782	21.8542	22.9	23.6	22.5898
1990	5	3	32.6	23.2	9.4	24	32	24	26	23.4	26.2	23	24.2	95	63	92	83	28.4	30.1	27.4	28.6	23.2	24.2	22.6	23.3
1990	5	4	32.2	22.2	10	23.8	28.9226	24.6	23.3129	23.2	23.8066	24	21.7167	95	59.19	95	66.9582	28	27.9451	29.4	26.1096	23	22.112	23.8	20.8437
1990	5	5	31.2	23	8.2	23.6	30.4	26.2	26.6	22.8	24.6	24.8	24.1	93	62	89	82	27.2	27.1	30.4	28.2	22.5	22.4	24.3	23.1
1990	5	6	33.2	21	12.2	23.8	32.4	27	27.5	23.6	25.6	24.8	24.7	98	58	84	80	29	28.3	29.8	29	23.5	23.1	24	23.5
1990	5	7	34.6	25.2	9.4	26.8	34	26	28.2	25.8	28.2	25.2	26.4	92	65	94	84	32.5	34.4	31.5	32.8	25.5	26.4	24.9	25.6
1990	5	8	33.6	23.2	10.4	24.8	33	28.6	28.8	24.2	26.8	26.8	25.9	95	62	87	81	29.8	31.1	34	31.6	24	24.7	26.2	25
1990	5	9	33.6	23	10.6	25.6	32.2	28	28.5	24.2	26.4	26.2	25.6	89	64	87	80	29.3	30.5	32.8	30.9	23.7	24.4	25.6	24.6
1990	5	10	34.2	24.4	9.8	26.6	33.4	29.2	29.6	25	26.6	26	25.9	88	59	78	75	30.6	30.3	31.5	30.8	24.4	24.3	24.9	24.5
1990	5	11	33.2	23.2	10	25	32.8	27.2	28	24.2	27.8	24.8	25.6	94	68	82	81	29.7	34	29.7	31.1	23.9	26.2	23.9	24.7
1990	5	12	34.6	23.4	11.2	26.4	33.4	28.6	29.3	25.4	26.4	25.6	25.8	92	58	79	76	31.8	29.7	30.8	30.8	25.1	24	24.5	24.5
1990	5	13	34	23.8	10.2	26.4	33.2	26	27.9	25.2	26.4	24.4	25.3	91	59	88	79	31.2	29.9	29.5	30.2	24.8	24	23.8	24.2
1990	5	14	31.4	23	8.4	24.2	27.6	25.6	25.8	23.6	24.2	24.8	24.2	95	76	94	88	28.7	27.9	30.8	29.1	23.4	22.9	24.5	23.6
1990	5	15	33.6	24	9.6	24.4	32.8	27	27.8	23.8	26.6	26	25.5	95	62	92	83	29.1	30.7	32.9	30.9	23.6	24.5	25.7	24.6
1990	5	16	34.8	22.2	12.6	24.8	34.4	28.6	29.1	23.2	27.4	25.8	25.5	87	59	80	75	27.4	31.8	31.3	30.2	22.6	25.1	24.8	24.2
1990	5	17	34.8	25.2	9.6	26	34	26.4	28.2	25.4	27.6	24.2	25.7	95	61	83	80	32	32.6	28.7	31.1	25.2	25.5	23.4	24.7
1990	5	18	35	24.4	10.6	25.8	34.6	26	28.1	24.6	27.8	25	25.8	91	60	92	81	30.1	32.8	31	31.3	24.2	25.6	24.6	24.8
1990	5	19	34.8	24.2	10.6	25.2	34	30	29.8	24.2	27.2	26.4	25.9	92	59	75	76	29.5	31.5	32	31	23.8	24.9	25.2	24.6
1990	5	20	35.6	24.2	11.4	27.6	34.4	31	31	26.2	27.4	26.8	26.8	90	59	72	73	33.1	31.8	32.4	32.4	25.7	25.1	25.4	25.4
1990	5	21	31.0854	20.671	10.4145	23.9806	28.2129	24.6581	24.3226	23.0493	25.3636	24.601	23.7985	89.9396	63.2674	84.7451	74.4558	28.0841	30.4949	30.445	29.0198	22.7197	23.7619	24.0283	22.9794
1990	5	22	30.4077	20.9871	9.42063	24.3806	27.6112	24.0161	22.9694	23.2358	25.869	24.0949	24.3153	88.5078	63.6928	85.8439	74.314	28.2606	29.9009	29.6258	28.4572	22.8262	23.4147	23.5688	22.631
1990	5	23	30.5709	19.6968	10.8742	24.0645	28.7484	24.0645	24.829	22.39	25.9796	24.3646	22.8296	83.4797	66.564	87.0094	75.6878	27.3116	31.1609	30.1786	28.9199	22.077	24.3979	23.9051	22.9294
1990	5	24	29.6484	20.1355	9.51294	24.2516	28.1452	23.6258	24.3452	22.4433	25.2404	22.8373	21.9677	85.8106	62.3351	76.8232	67.3363	27.3116	30.1553	28.1307	26.6699	22.0837	23.5788	22.222	21.1358
1990	5	25	28.5804	19.8387	8.74172	23.4839	28.1484	23.5806	24.3032	22.4233	24.4612	23.5688	22.9195	85.3777	60.6368	79.5838	70.5931	27.2783	29.3661	28.8067	27.7744	22.037	22.8928	22.8961	22.0604
1990	5	26	28.9672	20.2258	8.74137	23.5323	26.5161	22.7963	22.8196	22.3967	25.2004	22.5348	22.796	84.9116	66.0978	79.9511	72.4235	27.1617	30.4816	27.8488	27.8935	21.9638	23.7786	22.0811	22.088
1990	5	27	29.3043	19.4264	9.87782	23.1355	27.4381	23.5032	23.8918	21.451	24.9065	23.5222	22.6929	83.0801	64.6209	80.5494	70.9455	26.0495	29.839	28.84	27.5773	21.1147	23.3941	22.8928	21.9023
1990	5	28	29.5597	19.6387	9.92101	23.3161	26.7521	24.3806	22.2368	22.2701	24.8541	23.369	23.4989	85.2778	59.9118	80.283	69.708	26.9819	28.2579	28.4937	27.1408	21.8706	22.2564	22.7163	21.6583
1990	5	29	29.2581	20.4323	8.82587	24.1516	26.8903	23.389	24.0583	23.1159	24.9684	23.3941	23.3469	88.4412	64.1396	80.8792	73.2695	28.0375	29.925	28.7116	28.2824	22.703	23.4354	22.8029	22.5131
1990	5	30	30.6455	20.2323	10.4132	24.2065	29.2065	24.7677	25.3387	22.3834	25.1938	24.6743	22.9861	85.7773	62.4683	83.3465	70.8262	27.2117	30.072	30.4416	27.9209	22.0137	23.5288	24.025	22.1236
1990	5	31	30.7147	20.2774	10.4373	24.3355	28.8581	23.1226	23.9742	22.4166	25.1138	23.4489	22.8362	85.3444	63.4339	80.0166	73.6233	27.2649	30.0354	27.9043	26.7355	22.0304	23.5122	22.1303	21.2345
1990	6	1	30.7732	20.0791	10.6941	22.6	24.2	21.2	22.3	19.2	22.2	20.4	20.6	73	84	93	83	20	25.4	23.4	22.9	17.5	21.4	20	19.6
1990	6	2	30.539	20.0857	10.4533	22.4	20.2	20	20.6	20.6	20	18.6	19.7	85	98	88	90	23.1	23.2	20.5	22.3	19.8	19.9	17.9	19.2
1990	6	3	30.4751	19.8056	10.6695	21.2	23.2	20.8	21.5	18	20.4	20.4	19.6	74	78	96	83	18.5	22.1	23.7	21.4	16.3	19.1	20.2	18.5
1990	6	4	29.6945	20.084	9.61052	23.4	25	20	22.1	20.8	23	19.4	21.1	79	84	95	86	22.8	26.7	22.1	23.9	19.6	22.2	19.1	20.3
1990	6	5	30.6774	20.1657	10.5117	23.4	26	21	22.9	19.8	24	19.4	21.1	72	85	86	81	20.7	28.5	21.5	23.5	18	23.2	18.6	20
1990	6	6	30.6561	20.3655	10.2906	23.6	26.8	22.2	23.7	20.8	23	21.2	21.7	78	73	92	81	22.7	25.6	24.5	24.2	19.5	21.4	20.8	20.6
1990	6	7	29.1304	20.2989	8.83154	21.6	23	21	21.6	19.8	21.6	20	20.5	85	89	91	88	21.9	24.9	22.7	23.1	18.9	21	19.5	19.8
1990	6	8	30.125	20.512	9.61305	23	22.6	21.6	22.2	19.8	21.2	20.8	20.6	75	88	93	85	21	24.2	24	23.1	18.2	20.6	20.4	19.8
1990	6	9	28.3817	20.8183	7.56342	22.4	25.8	22.4	23.3	20.4	23.2	21	21.5	84	80	88	84	22.6	26.7	23.9	24.4	19.5	22.2	20.4	20.7
1990	6	10	29.2497	19.4864	9.76329	23.2	23.8	19.2	21.4	21.2	22.2	18.6	20.7	84	87	95	89	23.8	25.7	21	23.5	20.3	21.5	18.3	20.1
1990	6	11	29.6626	20.8505	8.81208	21.8	21.2	19	20.3	21	20.8	17.4	19.7	93	97	86	92	24.3	24.3	18.8	22.5	20.6	20.6	16.5	19.3
1990	6	12	30.5709	21.0847	9.48624	20	20.8	20	20.2	18.8	20.2	19.8	19.6	89	95	98	94	20.9	23.3	22.9	22.4	18.2	19.9	19.7	19.3
1990	6	13	30.4255	20.0658	10.3597	20.2	22.8	20.4	21	19.2	21.2	19.8	20.1	91	87	95	91	21.6	24.1	22.7	22.8	18.7	20.5	19.5	19.6
1990	6	14	29.0878	20.9448	8.14296	23.4	24	19.4	21.5	20.4	22	18.8	20.4	76	84	95	85	22	25.1	21.3	22.8	19	21.2	18.5	19.6
1990	6	15	30.6809	20.1356	10.5454	21.4	21.8	19	20.3	19.8	21.4	18.6	19.9	86	97	96	93	22	25.2	21.2	22.8	19	21.2	18.4	19.6
1990	6	16	27.005	20.0857	6.9193	20.8	20.8	19.8	20.3	19.6	20.6	19	19.7	90	98	93	94	22	24.1	21.4	22.5	19	20.5	18.6	19.4
1990	6	17	26.2457	18.7871	7.45864	18.8	22	20.4	20.4	18	20.4	20.2	19.5	93	87	98	92	20.1	22.9	23.5	22.2	17.6	19.7	20.1	19.1
1990	6	18	26.9163	19.565	7.35134	19.2	22.6	20.2	20.6	18.8	19.4	19.8	19.3	96	74	96	89	21.4	20.4	22.8	21.5	18.6	17.8	19.6	18.7
1990	6	19	27.2499	18.8271	8.42281	22.2	22.4	18.6	20.5	20.2	22	18.4	20.2	83	97	98	93	22.3	26.2	21	23.2	19.3	21.8	18.3	19.8
1990	6	20	28.3072	19.6662	8.64104	20	22	19	20	18.8	21.4	18.4	19.5	89	95	95	93	20.9	25.1	20.8	22.2	18.2	21.1	18.1	19.1
1990	6	21	28.3995	20.4121	7.9874	21.8	24.8	21	22.1	20	22.8	20.8	21.2	85	84	98	89	22.2	26.4	24.4	24.3	19.2	22	20.7	20.6
1990	6	22	28.2363	19.7661	8.47018	20.2	22.8	21.2	21.4	19.8	21	21	20.6	96	85	98	93	22.8	23.7	24.7	23.7	19.6	20.2	20.9	20.2
1990	6	23	27.3421	19.7261	7.616	21.6	22.8	20.6	21.4	20.8	22	19.8	20.9	93	93	93	93	24	25.9	22.6	24.2	20.4	21.7	19.4	20.5
1990	6	24	28.2575	18.5407	9.71686	21	24.2	19.6	21.1	19.8	21.8	19	20.2	90	81	95	88	22.3	24.5	21.6	22.8	19.2	20.8	18.7	19.6
1990	6	25	29.3007	20.3854	8.91527	20.2	19.6	19.4	19.6	19.2	19.4	18.4	19	91	98	91	93	21.6	22.4	20.5	21.5	18.7	19.3	17.9	18.6
1990	6	26	29.3149	20.28	9.03495	21.8	18.8	18.2	19.3	20	18.6	17.8	18.8	85	98	96	93	22.2	21.3	20.1	21.2	19.2	18.5	17.6	18.4
1990	6	27	28.6124	20.9116	7.70081	20	24.6	21	21.6	17.6	22.4	20.8	20.3	79	83	98	87	18.5	25.6	24.4	22.9	16.3	21.5	20.7	19.5
1990	6	28	28.5982	19.6795	8.91867	21.8	23.2	21	21.8	20.6	21.8	20.6	21	90	89	96	92	23.5	25.2	24	24.2	20.1	21.2	20.4	20.6
1990	6	29	28.5201	19.5996	8.92052	21.2	25	21.4	22.3	20.6	22.6	20.8	21.3	95	82	95	90	23.9	25.8	24.2	24.6	20.3	21.6	20.5	20.8
1990	6	30	28.0943	20.2256	7.86873	22.2	20.4	19.4	20.4	20.4	19.2	18.4	19.3	85	89	91	89	22.8	21.4	20.5	21.6	19.6	18.6	17.9	18.7
1990	7	1	30.1452	19.3935	10.7516	21.8	22.4	20	21	17.8	21	19.6	19.5	68	88	96	84	17.7	23.9	22.5	21.4	15.6	20.4	19.4	18.5
1990	7	2	30.5497	19.8968	10.6529	22	21.6	20.6	21.2	20.4	20.8	20.2	20.5	87	93	96	92	22.9	24	23.4	23.4	19.7	20.4	20	20
1990	7	3	29.6484	20.0387	9.60971	20.8	22	19.2	20.3	19.6	21	18.8	19.8	90	92	96	92	22	24.2	21.4	22.5	19	20.6	18.6	19.4
1990	7	4	28.4101	20.2645	8.1456	21	24	20.6	21.5	19.8	21.4	19.6	20.3	90	80	91	87	22.3	23.7	22.1	22.7	19.2	20.3	19.1	19.5
1990	7	5	25.8093	19.5613	6.24802	21	21.8	19.6	20.5	20	20.2	19.4	19.9	91	87	98	92	22.7	22.6	22.4	22.6	19.5	19.5	19.3	19.4
1990	7	6	29.3575	19.7097	9.6478	21.4	24.6	18.8	20.9	19	21.2	18.4	19.5	80	74	96	83	20.4	22.9	20.9	21.4	17.8	19.7	18.2	18.6
1990	7	7	30.4503	20.8258	9.6245	20.2	23.6	20	21	18.4	21.4	19.6	19.8	84	82	96	88	20	24	22.5	22.2	17.5	20.4	19.4	19.1
1990	7	8	29.4426	19.4331	10.0095	19.8	22	20.2	20.5	19	20.8	20	19.9	93	90	98	94	21.4	23.8	23.2	22.8	18.6	20.3	19.9	19.6
1990	7	9	29.4852	18.7645	10.7207	20.4	21	20.2	20.5	19.6	20.8	20	20.1	93	98	98	96	22.3	24.4	23.2	23.3	19.2	20.7	19.9	19.9
1990	7	10	30.4574	19.5263	10.9311	21.6	22.4	19.6	20.8	20.4	21.4	18.6	20.1	90	92	91	91	23.2	24.8	20.8	22.9	19.9	21	18.1	19.6
1990	7	11	29.1872	21.1742	8.01297	20.4	22.2	20	20.6	18.6	21.8	19.4	19.9	84	97	95	92	20.2	25.8	22.1	22.7	17.7	21.6	19.1	19.5
1990	7	12	30.9896	20.2123	10.7773	22	21.8	19.4	20.6	19.2	20.8	19.2	19.7	77	92	98	89	20.4	23.9	22.1	22.1	17.8	20.4	19.1	19.1
1990	7	13	30.4361	20.0968	10.3393	20.8	22	19	20.2	18.8	20.4	17.8	19	83	87	89	86	20.4	22.9	19.6	20.9	17.8	19.7	17.2	18.2
1990	7	14	30.5142	21.5975	8.91667	19.4	23	20.2	20.7	17.8	21.6	19.6	19.7	86	89	95	90	19.3	24.9	22.4	22.2	17	21	19.3	19.1
1990	7	15	30.5922	19.9871	10.6051	22	25.6	20.6	22.2	19.6	22.6	19.6	20.6	80	77	91	83	21.2	25.4	22.1	22.9	18.4	21.4	19.1	19.6
1990	7	16	29.542	20	9.54198	22.6	23	22.6	22.7	20	21.4	21	20.8	79	87	87	84	21.6	24.4	23.8	23.3	18.8	20.7	20.3	19.9
1990	7	17	29.6413	20.071	9.57036	21.6	24.2	20.2	21.6	20	22	19.8	20.6	86	83	96	89	22.3	25	22.8	23.4	19.2	21.1	19.6	20
1990	7	18	29.6058	20.2839	9.32197	20.4	23.2	21.6	21.7	19.4	22.6	20.2	20.7	91	95	88	91	21.9	27	22.7	23.9	18.9	22.4	19.6	20.3
1990	7	19	31.4083	21.3711	10.0372	20.2	22.4	19.8	20.5	19.2	21.4	19	19.9	91	92	93	92	21.6	24.8	21.4	22.6	18.7	21	18.6	19.4
1990	7	20	30.7413	20.1548	10.5864	20.6	21.4	18.6	19.8	18.8	20.4	18	19.1	84	91	94	90	20.5	23.3	20.2	21.3	17.9	19.9	17.7	18.5
1990	7	21	30.7058	20.7355	9.97029	19	22	19.6	20	18.6	21	19.4	19.7	96	92	98	95	21.2	24.2	22.4	22.6	18.4	20.6	19.3	19.4
1990	7	22	30.6916	20.8383	9.85329	20.2	22.6	20.6	21	18.8	21.4	20.2	20.1	88	90	96	91	20.8	24.7	23.4	22.9	18.1	20.9	20	19.7
1990	7	23	30.8649	20.1032	10.7616	21	24.4	20.8	21.8	19.8	22	20.2	20.7	90	81	95	89	22.3	24.8	23.3	23.5	19.2	21	19.9	20
1990	7	24	31.0606	20.0258	11.0348	20.8	24.4	21	21.8	19.6	22	20.8	20.8	90	81	98	90	22	24.8	24.4	23.7	19	21	20.7	20.2
1990	7	25	31.1386	20.7548	10.3838	20.8	22.4	19.2	20.4	20	21.6	18.8	20.1	93	93	96	94	22.8	25.3	21.4	23.2	19.6	21.3	18.6	19.8
1990	7	26	30.9896	19.6645	11.3251	19.4	21.4	18.8	19.6	18.2	20.8	18.2	19.1	89	95	94	93	20.1	24.2	20.5	21.6	17.6	20.5	17.9	18.7
1990	7	27	31.1883	20.8581	10.3303	20.4	24.6	22.8	22.6	19.6	21.8	20.2	20.5	93	78	79	83	22.3	24.2	21.9	22.8	19.2	20.6	19	19.6
1990	7	28	30.4929	20.0839	10.409	20.2	22.4	19.8	20.5	19.6	21	19.6	20.1	95	88	98	94	22.4	23.9	22.7	23	19.3	20.4	19.5	19.7
1990	7	29	30.7625	19.929	10.8335	20.6	25.2	20.8	21.9	19.6	23.6	20.8	21.3	91	88	100	93	22.1	28	24.6	24.9	19.1	23	20.8	21
1990	7	30	30.7271	21.4645	9.26255	20.2	21.8	20.2	20.6	19	21	20	20	89	93	98	94	21.2	24.3	23.2	22.9	18.4	20.6	19.9	19.7
1990	7	31	26.9234	20.0581	6.86537	21	23.2	18.6	20.4	20	21.6	18.4	20	91	87	98	92	22.7	24.7	21	22.8	19.5	20.9	18.3	19.6
1990	8	1	34.2	22.4	11.8	25	33.2	27.4	28.3	24	26.2	24	24.7	92	58	76	75	29.2	29.3	27.6	28.7	23.6	23.7	22.7	23.3
1990	8	2	34.4	22.6	11.8	25.2	33.4	27.6	28.5	24	26	23.6	24.5	91	56	72	73	29	28.7	26.5	28.1	23.5	23.3	22	23
1990	8	3	31.4	23.4	8	25	31	25.2	26.6	24.4	26.6	23.6	24.9	95	71	88	85	30.1	31.9	28	30	24.2	25.1	23	24.1
1990	8	4	32.4	23.4	9	25.6	31.8	25	26.9	24.8	26	24.6	25.1	94	63	97	85	30.8	29.7	30.6	30.4	24.5	24	24.5	24.3
1990	8	5	32.6	21.2	11.4	26.2	32	28.8	29	23.6	26.2	26.2	25.3	81	63	82	75	27.4	30.1	32.3	29.9	22.6	24.2	25.3	24
1990	8	6	34.8	23.2	11.6	24.6	33.6	28.4	28.8	23.8	26.4	25.4	25.2	94	57	79	76	28.9	29.6	30.4	29.7	23.5	23.9	24.3	23.9
1990	8	7	34.6	27	7.6	21.0806	33.4	28.4	20.1757	24	26.4	26.2	25.5	73.9563	58	84	56.4745	22.4166	29.7	32.5	21.0258	18.3542	24	25.5	16.7396
1990	8	8	33	24.8	8.2	28.2	27.1484	28.2	22.077	23.4	22.3834	23.4	19.7987	67	55.1426	67	64.449	25.6	26.4957	25.6	23.7585	21.5	20.8416	21.5	19.0116
1990	8	9	33.8	22.4	11.4	24.2	32	28.8	28.5	23.4	25.6	25.6	24.9	94	60	78	77	28.2	28.6	30.7	29.2	23.1	23.3	24.5	23.6
1990	8	10	29.4533	22.6	6.85327	25.6	33.2	22.2065	22.9645	24	26.6	22.5099	20.9582	88	60	80.1165	68.795	28.8	30.4	27.7245	25.3736	23.4	24.3	22.0271	20.2189
1990	8	11	33.4	22.2	11.2	24.4	32	27.2	27.7	22.4	25.4	25.4	24.4	84	59	87	77	25.7	28	31.2	28.3	21.6	23	24.8	23.1
1990	8	12	34.6	22	12.6	26.8	33.6	26.6	28.4	24.8	26	23	24.6	85	55	74	71	30	28.5	25.7	28.1	24.1	23.3	21.5	23
1990	8	13	32.6	23.4	9.2	25.2	31	25	26.5	23.8	26	24	24.6	89	67	92	83	28.5	30.3	29.2	29.3	23.3	24.2	23.6	23.7
1990	8	14	30.8	23.4	7.4	24.2	30.4	24	25.6	22.6	26.6	23.2	24.1	87	74	94	85	26.3	32.3	27.9	28.8	21.9	25.3	22.9	23.4
1990	8	15	32.8	22	10.8	24.6	31	26	26.9	23	26	23.6	24.2	87	67	82	79	27	30.3	27.5	28.3	22.4	24.2	22.7	23.1
1990	8	16	32.8	23.2	9.6	24.2	31.4	24.6	26.2	23.4	26.6	23.4	24.5	94	69	90	84	28.2	31.6	28	29.3	23.1	25	22.9	23.7
1990	8	17	33.4	20	13.4	23	32.4	27.6	27.7	21.6	26.2	26	24.6	89	61	88	79	24.9	29.9	32.5	29.1	21	24	25.5	23.5
1990	8	18	35.6	21.4	14.2	24	34.4	29	29.1	23	26.6	26.2	25.3	92	54	80	76	27.4	29.6	32.1	29.7	22.6	23.9	25.2	23.9
1990	8	19	35	22	13	26.8	33.6	28.4	29.3	25.4	27.4	26.6	26.5	89	62	87	80	31.5	32.4	33.6	32.5	24.9	25.4	26	25.4
1990	8	20	34.2	22.8	11.4	27	33.2	29	29.5	24.8	25.8	27.2	25.9	84	56	87	75	29.8	28.3	34.9	31	24	23.1	26.6	24.6
1990	8	21	36	24.4	11.6	26	34.6	27.6	29	24.4	26.6	24.6	25.2	88	54	78	73	29.5	29.5	28.9	29.3	23.8	23.8	23.5	23.7
1990	8	22	34.4	21.4	13	22.8	24.7742	28.8	21.1323	22.4	20.8649	25.8	18.7307	97	53.411	79	62.8734	26.8	25.2737	31.2	22.804	22.2	19.6562	24.8	18.1346
1990	8	23	29.7016	22.2	7.50164	24.4	26.912	21.4774	22.9161	23.8	22.1086	22.0037	19.1594	95	54.0684	75.9209	64.8271	29.1	26.0271	27.1617	24.1847	23.6	20.5481	21.4843	19.2728
1990	8	24	33.2	22.4	10.8	24.8	31.6	25.8	27	23.2	26	24.4	24.5	87	64	89	80	27.4	29.9	29.6	28.9	22.6	24	23.9	23.5
1990	8	25	34.2	22.6	11.6	25.2	33.2	27.8	28.5	24.8	28.6	26.2	26.5	97	71	88	85	31	36.1	32.9	33.3	24.7	27.2	25.7	25.8
1990	8	26	33.2	22.6	10.6	26	32	28	28.5	24.2	25.4	26	25.2	86	59	85	77	29	28	32.3	29.8	23.5	23	25.3	23.9
1990	8	27	31.4	23	8.4	24.6	30	26.8	27	23.2	25.4	25.8	24.8	89	69	92	84	27.5	29.4	32.5	29.8	22.6	23.7	25.5	23.9
1990	8	28	32.6	23.4	9.2	25	31.6	23.4	25.9	23.6	25.8	23.2	24.2	89	63	98	84	28.2	29.3	28.3	28.6	23.1	23.7	23.1	23.3
1990	8	29	30	22	8	23	29.6	26.8	26.5	22.6	25.4	25.6	24.5	97	71	91	86	27.1	29.6	32	29.6	22.4	23.9	25.2	23.8
1990	8	30	32	23.2	8.8	24.8	31.2	27	27.5	24	26	25.6	25.2	94	66	89	83	29.3	30.1	31.9	30.4	23.7	24.2	25.1	24.3
1990	8	31	27.5195	20.4	7.11953	25.6	32.6	26.6	27.9	24.4	26.2	25.6	25.4	91	60	92	81	29.7	29.7	32.1	30.5	24	24	25.3	24.4
1990	9	1	32.6	22.8	9.8	26	31.6	27.6	28.2	24.2	26.6	26.4	25.7	86	68	91	82	29	31.5	33.6	31.4	23.5	24.9	26	24.8
1990	9	2	33.4	22.8	10.6	27.4	33	28.8	29.5	24	26.8	26.2	25.7	76	62	82	73	27.6	31.1	32.3	30.3	22.7	24.7	25.3	24.2
1990	9	3	32.4	22.4	10	24.4	30.6	25.6	26.5	23.6	26	23.2	24.3	94	70	82	82	28.6	30.5	26.8	28.6	23.3	24.4	22.2	23.3
1990	9	4	33.4	21.4	12	24.2	32.6	28.6	28.5	22.4	26	26	24.8	86	59	81	76	25.9	29.2	31.9	29	21.7	23.7	25.1	23.5
1990	9	5	34	20.2	13.8	25.6	33.4	28.6	29.1	23.4	27	24.4	24.9	83	61	71	72	27.3	31.4	27.8	28.8	22.5	24.8	22.8	23.4
1990	9	6	34.2	22.2	12	23.8	34.2	29.6	29.3	23	26.8	27.2	25.7	93	56	83	78	27.5	30.3	34.5	30.8	22.7	24.3	26.4	24.5
1990	9	7	34	22.2	11.8	24	33.2	25.6	27.1	23.4	26.8	23	24.4	95	61	80	79	28.4	31	26.3	28.6	23.2	24.6	22	23.2
1990	9	8	35.6	22	13.6	23.6	34.4	27.2	28.1	22.6	27	25.2	24.9	92	56	85	78	26.7	30.7	30.7	29.4	22.2	24.5	24.5	23.7
1990	9	9	32.6	20.4	12.2	26.4	27.841	26.8	22.5798	24.6	24.1091	25.6	21.4933	86	59.8087	91	72.6641	29.7	28.7013	32	25.8896	23.9	22.4901	25.2	20.689
1990	9	10	30.4	22	8.4	22.4	27.6	27	26	22	25.2	25.2	24.1	97	82	87	89	26.2	30.4	30.8	29.1	21.8	24.3	24.6	23.6
1990	9	11	33.4	22.2	11.2	24.2	32.6	25.2	26.8	23.6	26.4	24.4	24.8	95	62	94	83	28.7	30.3	30	29.7	23.4	24.3	24.1	23.9
1990	9	12	34.4	22.4	12	25	25.7498	24.4	21.7906	23.2	22.6173	23.4	19.9947	86	57.162	92	66.2708	27.2	27.4948	28.1	25.4084	22.5	21.2802	23	20.1768
1990	9	13	32.2	22.4	9.8	27	31.4	26.8	28	24.4	26.2	25.4	25.3	81	66	89	79	28.8	30.5	31.5	30.3	23.4	24.4	24.9	24.2
1990	9	14	31	20.6	10.4	26.2	26.4258	26.2	21.8484	25.4	22.39	24.2	19.6178	94	57.9729	85	66.8828	31.9	26.842	28.9	23.7336	25.1	21.0281	23.4	18.9259
1990	9	15	36.6	22.2	14.4	26.4	32.6	27.4	28.4	23.6	23.8	24.8	24.1	79	48	81	69	27.3	23.6	29.6	26.8	22.5	20.2	23.9	22.2
1990	9	16	35.2	21.6	13.6	27.2	34	24.2	27.4	24.6	25.4	23	24.3	81	50	90	74	29.2	26.7	27.3	27.7	23.6	22.2	22.5	22.8
1990	9	17	34.6	20.1	14.5	25	33.8	27	28.2	23.4	25.2	25.2	24.6	87	50	87	75	27.7	26.3	30.8	28.3	22.8	21.9	24.6	23.1
1990	9	18	34.2	22.6	11.6	25.4	33.8	26.6	28.1	23.6	27	24	24.9	86	59	81	75	27.9	31.1	28.1	29	22.9	24.7	23	23.5
1990	9	19	32.8	22.2	10.6	24.2	31.6	26.4	27.1	22.8	26.4	24.2	24.5	89	67	83	80	26.8	30.9	28.7	28.8	22.2	24.6	23.4	23.4
1990	9	20	32.2	22.6	9.6	25.6	22.9032	22.2	19.871	23.6	20.512	21.6	19.1001	85	54.9761	95	66.3642	27.8	24.7209	25.4	23.1159	22.8	19.3598	21.3	18.4741
1990	9	21	32.2	21.2	11	23.8	25.1738	26.2	21.5242	21.4	22.1842	24.4	20.6271	81	56.9901	86	71.1517	23.9	26.5702	29.3	24.9478	20.3	20.8196	23.7	19.9293
1990	9	22	32.2	21.4	10.8	23.6	31.6	26	26.8	22.2	25.6	24.2	24	89	62	86	79	25.8	28.8	29	27.9	21.6	23.4	23.5	22.9
1990	9	23	31.6	23.2	8.4	24.8	30.6	26.4	27	23.6	25.2	25.2	24.7	91	65	91	82	28.3	28.4	31.2	29.3	23.1	23.2	24.8	23.7
1990	9	24	33.8	22.2	11.6	24.2	31.6	25.6	26.8	23.4	26	23.6	24.3	94	64	85	81	28.2	29.9	27.8	28.6	23.1	24	22.8	23.3
1990	9	25	31.4	22	9.4	23.2	30	26.8	26.7	23	25.2	25.6	24.6	98	68	91	86	27.9	28.8	32	29.6	22.9	23.4	25.2	23.9
1990	9	26	34	22.4	11.6	24.6	32.8	20.6194	20.5452	23	25.8	21.1979	19.8094	87	57	77.7856	69.6275	27	28.5	25.9463	23.9384	22.4	23.3	20.7317	19.1367
1990	9	27	32.6	22.4	10.2	24	31.4	27	27.4	22.8	26.2	26	25	90	66	92	83	26.9	30.5	32.9	30.1	22.3	24.4	25.7	24.1
1990	9	28	32.2	24	8.2	26.6	31.6	26	27.5	25.6	26.2	25	25.6	92	65	92	83	32.1	30.4	31	31.2	25.3	24.3	24.6	24.7
1990	9	29	32	23	9	23.6	29	28	27.1	23.2	25.4	26.2	24.9	97	75	87	86	28.2	30	32.8	30.3	23	24.1	25.6	24.3
1990	9	30	34.4	21.4	13	25.4	33.4	27.8	28.6	23.6	26.4	25.6	25.2	86	58	84	76	27.9	29.7	31.3	29.7	22.9	24	24.8	23.9
1990	10	1	32.4	22.4	10	25	30.6	23.8	25.8	23.6	25.4	23.4	24.1	89	66	97	84	28.2	29	28.5	28.5	23.1	23.5	23.2	23.3
1990	10	2	31.6	22.6	9	25.4	30.4	22.8097	21.8323	23.4	26.4	23.0826	21.5342	85	73	79.9168	70.6597	27.4	31.7	27.3382	24.9507	22.6	25	21.8139	19.9892
1990	10	3	31.6	24	7.6	25.8	29.2	24.2	25.9	24	26.6	24	24.9	86	82	98	89	28.6	33.1	29.7	30.5	23.3	25.7	23.9	24.3
1990	10	4	31.6	21.8	9.8	25.6	30.8	27	27.6	24	26	24.4	24.8	88	68	81	79	28.8	30.4	28.8	29.3	23.4	24.3	23.4	23.7
1990	10	5	30.4	22.4	8	24.8	30.2	26.4	27	23.2	25.2	24.6	24.3	87	67	86	80	27.4	28.7	29.7	28.6	22.6	23.4	23.9	23.3
1990	10	6	32	22.2	9.8	24.2	30.8	25	26.3	23.2	25	24.4	24.2	92	63	95	83	27.8	27.8	30.1	28.6	22.8	22.8	24.2	23.3
1990	10	7	31.6	22.2	9.4	26.4	30.2	26.6	27.5	24.4	25.2	25.2	24.9	85	67	89	80	29.2	28.7	31.1	29.7	23.7	23.4	24.7	23.9
1990	10	8	30.6	21	9.6	24.6	26	25.6	25.5	24	24.4	25.6	24.7	95	88	100	94	29.4	29.5	32.8	30.6	23.8	23.8	25.6	24.4
1990	10	9	33	24.2	8.8	25.2	32.4	25.6	27.2	23	26	24.8	24.6	83	60	94	79	26.6	29.3	30.8	28.9	22.1	23.7	24.5	23.5
1990	10	10	33.2	23.4	9.8	24.6	31.6	24.8	26.5	24.2	26	24.4	24.9	97	64	97	86	29.9	29.9	30.3	30	24.1	24	24.3	24.1
1990	10	11	30.4	22.4	8	24.2	24.3147	25.2	20.5386	24	21.1736	23.6	19.6097	98	53.6559	88	65.2739	29.7	25.1643	28	22.5623	23.9	19.8022	23	18.1076
1990	10	12	32	22.6	9.4	25.4	29.2	24.6	26	24	25.2	24	24.4	89	73	95	86	28.9	29.4	29.4	29.2	23.5	23.8	23.8	23.7
1990	10	13	32.4	22.4	10	24.8	31.8	26.8	27.5	23.8	26.4	25.8	25.3	92	66	92	83	28.8	30.8	32.5	30.7	23.4	24.5	25.5	24.5
1990	10	14	31.8	23	8.8	26.6	31	25.4	27.1	25.4	25.4	24.4	25.1	91	64	92	82	31.6	28.7	29.9	30.1	25	23.4	24	24.1
1990	10	15	32.4	21.6	10.8	25.2	31.2	24	26.1	23.6	26.8	23.6	24.7	88	71	97	85	28	32.3	28.8	29.7	23	25.3	23.4	23.9
1990	10	16	32.6	22.4	10.2	24.8	31.6	27	27.6	23	25.6	25.4	24.7	86	62	88	79	26.9	28.8	31.4	29	22.3	23.4	24.8	23.5
1990	10	17	32.8	22.4	10.4	24.4	32.2	24	26.1	22.2	27.2	23.6	24.3	83	68	97	83	25.3	32.7	28.8	29	21.3	25.6	23.4	23.4
1990	10	18	32.6	21.6	11	24	32.2	25	26.5	22.6	26.2	24.2	24.3	89	62	94	82	26.5	30	29.7	28.7	22	24.1	23.9	23.3
1990	10	19	33	22.6	10.4	25.6	32.4	25.4	27.2	24	27	24.8	25.3	88	66	95	83	28.8	32	30.9	30.6	23.4	25.2	24.6	24.4
1990	10	20	32.4	21.8	10.6	25.4	32	22.8	25.8	23.4	27	22.4	24.3	85	68	97	83	27.4	32.3	26.8	28.9	22.6	25.3	22.2	23.4
1990	10	21	31	20.8	10.2	25.6	25.171	25.2	21.5613	22.8	21.0647	24.6	19.4928	79	55.3424	95	63.4522	25.9	24.9307	30.5	23.4285	21.7	19.7161	24.4	18.8294
1990	10	22	26.6254	23.2	3.42539	25	30.4	20.8387	21.6355	24.8	25	21.8542	20.3796	98	65	76.1701	65.3771	31.2	28.1	26.5667	24.3325	24.7	23	21.3352	19.5719
1990	10	23	31.6	22.2	9.4	24	30.2	26.4	26.8	23.4	25.2	25.2	24.6	95	67	91	84	28.4	28.7	31.2	29.4	23.2	23.4	24.8	23.8
1990	10	24	31.6	22.4	9.2	24.6	31.2	27.4	27.6	23.4	26.4	25.4	25.1	90	69	85	81	28	31.2	31.1	30.1	22.9	24.8	24.7	24.1
1990	10	25	31.8	22	9.8	23.6	28.4	26.8	26.4	23	26.8	25.2	25	95	88	88	90	27.7	34.2	31	30.9	22.8	26.3	24.6	24.6
1990	10	26	32.8	22.2	10.6	24	25.4323	24.2	22.4067	23.4	23.3091	24	21.5036	95	60.1374	98	71.2548	28.4	27.8943	29.7	25.0371	23.2	21.8406	23.9	19.974
1990	10	27	32	23.2	8.8	24.2	31	26	26.8	23.6	24.6	25.4	24.5	95	59	95	83	28.7	26.7	32	29.1	23.4	22.1	25.2	23.6
1990	10	28	23.8649	22.6	1.26492	26.4	31.4	19.9161	20.3921	24.4	25	20.6918	19.7644	85	60	76.3205	65.0333	29.2	27.4	25.5501	24.0953	23.7	22.6	20.3655	19.2178
1990	10	29	31.6	22.4	9.2	24.6	30.4	24.6	26	23.8	25.4	24	24.4	94	67	95	85	28.9	29.1	29.4	29.2	23.5	23.6	23.8	23.6
1990	10	30	30.8	22.2	8.6	23.4	24.5011	27.2	20.3488	23.2	22.0261	25.8	20.3771	98	61.3554	90	67.3086	28.3	26.7936	32.3	24.8336	23.1	20.9399	25.3	19.82
1990	10	31	31.6	22.2	9.4	23.6	31.4	26.2	26.9	23	25.4	25.2	24.5	95	62	92	83	27.7	28.4	31.4	29.2	22.8	23.2	24.8	23.6
1990	11	1	31.6	23.4	8.2	25.2	30.6	26	27	24	26.4	24.8	25.1	91	72	91	84	29	31.6	30.5	30.4	23.5	25	24.4	24.3
1990	11	2	36.6	22.4	14.2	24.6	24.9207	24	21.2878	23.6	21.1461	23.6	19.6991	92	55.4089	97	66.8207	28.4	25.3534	28.8	23.8307	23.2	19.9053	23.4	19.0666
1990	11	3	32	22.4	9.6	25	31.2	19.4645	20.3624	23.4	24.6	20.8183	19.5362	87	58	72.3247	69.2246	27.7	26.5	25.7365	24.8336	22.8	22.1	20.442	19.7916
1990	11	4	31.8	22	9.8	25	30.2	23.6	25.6	24	26	23.2	24.4	92	72	97	87	29.2	30.8	28.2	29.4	23.6	24.5	23	23.7
1990	11	5	32	20.6	11.4	24	31.4	26.4	27	22.8	24.8	24.6	24.1	90	59	86	78	26.9	26.9	29.7	27.9	22.3	22.3	23.9	22.8
1990	11	6	31.8	23.2	8.6	24.6	31.6	26.4	27.3	23.6	26.2	25.6	25.1	92	65	94	84	28.4	30.4	32.3	30.4	23.2	24.3	25.3	24.3
1990	11	7	33.6	22.4	11.2	24.4	33.2	25.8	27.3	23.4	26.2	24.2	24.6	92	58	88	79	28.1	29.3	29.1	28.9	23	23.7	23.6	23.4
1990	11	8	33.4	23	10.4	24	33	25.2	26.9	23.2	26	24.4	24.5	94	58	94	82	27.9	28.9	30	28.9	22.9	23.5	24.1	23.5
1990	11	9	33	23.6	9.4	26.6	32.2	24.4	26.9	23.6	25.2	23.6	24.1	78	57	94	76	27.1	27.4	28.6	27.7	22.4	22.6	23.3	22.8
1990	11	10	32.4	22.2	10.2	23.2	27.6	27.6	26.5	22.4	25.2	26.4	24.7	93	82	91	89	26.5	30.4	33.6	30.2	22.1	24.3	26	24.1
1990	11	11	32.2	21.6	10.6	25.2	31.2	25.6	26.9	24.4	25.2	25.2	24.9	94	62	97	84	30	28	31.8	29.9	24.1	23	25.1	24
1990	11	12	33	21.6	11.4	24.6	32.8	28	28.4	23.4	26	25.8	25.1	90	58	84	78	28	29.1	31.7	29.6	22.9	23.6	25	23.9
1990	11	13	33.8	22.6	11.2	24.8	33.2	27.6	28.3	23.2	26.2	25.6	25	87	58	85	77	27.4	29.3	31.5	29.4	22.6	23.7	24.9	23.7
1990	11	14	33.2	23.2	10	24.4	32.4	27.8	28.1	23.6	25.6	25.6	24.9	94	58	84	79	28.6	28.3	31.3	29.4	23.3	23.1	24.8	23.7
1990	11	15	33	23.2	9.8	24.8	32	26.8	27.6	23.6	27	25.4	25.3	91	68	89	83	28.3	32.3	31.5	30.7	23.1	25.3	24.9	24.5
1990	11	16	33.2	22.6	10.6	25.2	31.6	28	28.2	24	26	26.6	25.5	91	64	90	82	29	29.9	33.9	30.9	23.5	24	26.1	24.6
1990	11	17	32	22.6	9.4	25.4	31.4	26.4	27.4	24	24.8	25.4	24.7	89	59	92	80	28.9	26.9	31.8	29.2	23.5	22.3	25.1	23.6
1990	11	18	31	22	9	25	25.7355	24.8	21.5009	24.4	23.4	24.4	24.1	95	53.7107	97	65.3571	30.1	25.3003	30.3	23.2724	24.2	19.9359	24.3	18.674
1990	11	19	31.4	23.2	8.2	25.4	30	25.2	26.5	24.2	25.6	24.2	24.7	91	70	92	84	29.4	29.9	29.5	29.6	23.8	24	23.8	23.9
1990	11	20	32.4	21.4	11	23.4	31.6	27.2	27.4	22	25.6	25.2	24.3	89	62	85	79	25.5	28.8	30.7	28.3	21.4	23.4	24.5	23.1
1990	11	21	32.6	21.8	10.8	27	31.6	27.6	28.5	23.6	26	25.6	25.1	75	64	85	75	26.9	29.9	31.5	29.4	22.3	24	24.9	23.7
1990	11	22	32.6	21.6	11	24	25.1806	27	21.6194	23.2	21.2978	26	19.6028	94	56.0083	92	67.563	27.9	25.4934	32.9	23.9917	22.9	20.0291	25.7	19.2033
1990	11	23	32.4	22.2	10.2	23	31.2	27.8	27.5	22.6	26	25.6	24.7	97	66	84	82	27.1	30.1	31.3	29.5	22.4	24.2	24.8	23.8
1990	11	24	32.4	22.4	10	24.6	32	27	27.6	22.6	24.2	25.4	24.1	84	53	88	75	26.1	25	31.4	27.5	21.8	21.1	24.8	22.6
1990	11	25	33	20	13	22	32.6	26.8	27	21	26	25.2	24.1	92	59	88	80	24.2	29.2	31	28.1	20.6	23.7	24.6	22.9
1990	11	26	33.4	23.4	10	25.2	32.6	26.6	27.8	23.4	25.4	24.8	24.5	86	56	86	76	27.6	27.6	30.1	28.4	22.7	22.7	24.1	23.2
1990	11	27	32.6	23	9.6	26.2	32.4	26.2	27.8	24	25.8	25	24.9	83	59	91	78	28.4	28.8	30.9	29.3	23.2	23.4	24.6	23.7
1990	11	28	32.6	22.8	9.8	26.4	32.2	25.8	27.5	24.2	26	25	25.1	83	61	94	80	28.7	29.5	31.1	29.8	23.4	23.8	24.7	24
1990	11	29	32.2	23.2	9	23.8	31.4	26.4	27	23.6	25.6	25.2	24.8	98	63	91	84	29	29	31.2	29.7	23.5	23.5	24.8	23.9
1990	11	30	32.6	22.4	10.2	23.6	32	27.4	27.6	23.4	25.6	25.2	24.7	98	60	84	81	28.6	28.6	30.6	29.3	23.3	23.3	24.4	23.7
1990	12	1	32.8	17.5226	15.2774	23.4	32	27	27.4	22.4	27	25.2	24.9	92	68	87	82	26.4	32.3	30.8	29.9	22	25.3	24.6	24
1990	12	2	32.8	21	11.8	25	32.2	26.6	27.6	24	26.8	24.6	25.1	92	66	85	81	29.2	31.6	29.6	30.1	23.6	25	23.9	24.2
1990	12	3	32.8	22.2	10.6	23.4	30.4	27.4	27.1	23	25.6	25.4	24.7	97	68	85	83	27.8	29.6	31.1	29.5	22.8	23.9	24.7	23.8
1990	12	4	32.4	22.4	10	24.6	31.8	27.2	27.7	23.8	26.6	25.6	25.3	94	67	88	83	28.9	31.3	31.7	30.7	23.5	24.8	25	24.5
1990	12	5	32.4	23.2	9.2	24.4	30	25.4	26.3	24	25	24	24.3	97	67	89	84	29.6	28.3	28.9	28.9	23.9	23.1	23.5	23.5
1990	12	6	29.6	22.2	7.4	23.6	25.4968	25.8	20.8032	23.2	20.3921	23.8	16.1277	97	52.3788	85	60.5649	28.2	24.2015	28.1	21.4555	23	19.0901	23	17.2345
1990	12	7	31	22	9	23.2	30.4	25.2	26	22.8	25	24	23.9	97	65	91	84	27.5	28.1	29	28.2	22.6	23	23.5	23.1
1990	12	8	32.6	22.6	10	24.2	31.8	26.8	27.4	23.4	26.2	25.2	24.9	94	64	88	82	28.2	30.3	31	29.8	23.1	24.2	24.6	24
1990	12	9	24.5178	17.6	6.91778	24.4	30.2	25.8	26.5	23.4	26	24.6	24.7	92	72	91	85	28.1	30.8	30.1	29.7	23	24.5	24.2	23.9
1990	12	10	32.6	16.1548	16.4452	24.4	30.2	25.8	26.5	23.4	26	24.6	24.7	92	72	91	85	28.1	30.8	30.1	29.7	23	24.5	24.2	23.9
1990	12	11	32	22.4	9.6	25	31	26.6	27.3	23.6	26.2	25.2	25	89	69	89	82	28.2	30.8	31.1	30	23.1	24.5	24.7	24.1
1990	12	12	31.2	22.4	8.8	24.4	30.6	26	26.8	22.6	25	24.4	24	86	64	88	79	26.2	27.9	29.5	27.9	21.9	22.9	23.8	22.9
1990	12	13	32.8	20.4	12.4	23	32.2	27.8	27.7	22.4	24.2	25.2	23.9	95	52	81	76	26.7	24.9	30.3	27.3	22.2	21	24.3	22.5
1990	12	14	32.8	22.6	10.2	25.6	32.4	27.2	28.1	23.8	25	25.4	24.7	86	55	87	76	28.3	26.7	31.2	28.7	23.1	22.2	24.8	23.4
1990	12	15	33.2	21.4	11.8	23.6	32.6	26.6	27.4	23	25.2	25.2	24.5	95	55	89	80	27.7	27.1	31.1	28.6	22.8	22.4	24.7	23.3
1990	12	16	33.2	21	12.2	25.4	32.8	28.2	28.6	24	25.6	26	25.2	89	56	84	77	28.9	28	32.1	29.7	23.5	23	25.2	23.9
1990	12	17	25.3055	20.6	4.70548	24.6	33	21.3097	21.1736	23.2	26	20.6651	16.6227	89	58	72.6909	62.0429	27.5	28.9	25.1505	21.6961	22.6	23.5	20.1457	17.5714
1990	12	18	33.6	20.6	13	23.8	32	26.8	27.3	22.6	25.2	25.2	24.3	90	58	88	79	26.6	27.5	31	28.4	22.1	22.7	24.6	23.1
1990	12	19	32.8	22	10.8	23.6	25.6516	27.2	21.7065	22.4	20.9781	24.2	19.3931	90	50.5473	78	64.4329	26.3	24.1482	28.2	22.8595	21.9	19.2633	23.1	18.5274
1990	12	20	32.8	22.2	10.6	23	25.8774	26	21.8065	22	20.2589	24.8	17.9313	92	49.3486	91	62.3018	25.8	23.5821	30.5	22.1969	21.6	18.7338	24.4	17.9513
1990	12	21	31.4	21	10.4	21.2	30.8	25.2	25.6	20.8	24.4	24.2	23.1	97	59	92	83	24.3	26.3	29.5	26.7	20.6	21.9	23.8	22.1
1990	12	22	31.6	21.2	10.4	22.4	31	25.8	26.3	20.4	25	24.6	23.3	84	62	91	79	22.6	27.7	30.1	26.8	19.5	22.8	24.2	22.1
1990	12	23	31.6	19.6	12	20.6	30.8	26	25.9	20.2	25	24	23.1	96	63	85	81	23.4	27.8	28.5	26.6	20	22.8	23.2	22
1990	12	24	31.4	21	10.4	21.4	23.9146	24.2	20.04	21.2	19.595	23	17.1008	98	47.4675	90	60.3965	25	23.0232	27.3	21.5032	21.1	18.13	22.5	17.3169
1990	12	25	32	19	13	21.8	31.8	24.2	25.5	21	24.4	23.2	22.9	93	55	92	80	24.3	25.6	27.8	25.9	20.6	21.5	22.8	21.7
1990	12	26	32.4	19.6	12.8	22.6	31.8	27.4	27.3	21.2	24.8	24.2	23.4	88	57	77	74	24.2	26.6	28.1	26.3	20.6	22.1	23	21.9
1990	12	27	32.4	20.6	11.8	23.4	32	25.4	26.5	22.2	25.4	24	23.9	90	59	89	79	26	28	28.9	27.6	21.7	23	23.5	22.7
1990	12	28	32.6	20.2	12.4	21.6	32.2	26.6	26.8	20.4	25.6	24.6	23.5	90	59	85	78	23.2	28.4	29.6	27.1	19.9	23.2	23.9	22.3
1990	12	29	33.2	19.4	13.8	22.2	32	26	26.5	21.4	25	24.2	23.5	93	57	86	79	24.9	27	29	27	21.1	22.4	23.5	22.3
1990	12	30	33	19.2	13.8	25.2	32.4	26.4	27.6	25.2	25	22.4	16.1632	0	55	71	75	32	26.7	24.4	27.7	25.2	22.2	20.7	22.7
1990	12	31	26.6	21.2	5.4	22.6	24.3978	25.2	20.4278	22.4	19.8058	22.8	16.5096	98	47.1905	82	60.4961	26.9	23.0098	26.1	21.6367	22.3	18.2482	21.8	17.4711

## Sheet: 1990
			Temperature			Temperature				Temperature				Relative Humidity				Pressure				Dew temperature
Year	Month	Day	Maximum	Minimum	Max-Min	1899-12-31 07:00:00	1899-12-31 13:00:00	1899-12-31 19:00:00	Average	1899-12-31 01:00:00	1899-12-31 13:00:00	1899-12-31 19:00:00	Average	1899-12-31 01:00:00	1899-12-31 13:00:00	1899-12-31 19:00:00	Average	1899-12-31 07:00:00	1899-12-31 13:00:00	1899-12-31 19:00:00	Average	1899-12-31 07:00:00	1899-12-31 13:00:00	1899-12-31 19:00:00	Average		Month	Taverage	Hraverage
1991	1	1	33	20	13	23.6	32.2	27	27.5	22.6	25.2	25.2	24.3	92	57	87	78	26.7	27.4	30.8	28.3	22.2	22.6	24.6	23.1		January	26.2748	74.6303
1991	1	2	31.6	20.4	11.2	22.4	22.8194	26.6	18.7605	21.6	20.4581	24	16.5952	93	47.0968	81	55.5808	25.3	22.7129	28.1	19.5616	21.3	18.0839	23	15.894		February	26.8808	71.7161
1991	1	3	33	20.4	12.6	22.2	25.9806	26.4	21.5376	21.8	21.9935	24	19.2067	97	52.1613	82	66.6639	25.8	25.1548	28.2	23.4156	21.6	20.171	23.1	19.0934		March	26.8765	70.7409
1991	1	4	32.8	20.2	12.6	22.2	31.2	27.6	27.2	21.4	25	24.6	23.7	93	61	78	77	24.9	27.5	28.9	27.1	21.1	22.7	23.5	22.4		April	27.3086	70.3531
1991	1	5	32.8	20.4	12.4	23	32	28.2	27.9	22.4	26	24.6	24.3	95	62	75	77	26.7	29.6	28.5	28.3	22.2	23.9	23.3	23.1		May	27.9034	76.6267
1991	1	6	32.8	20	12.8	25.6	32.6	28.4	28.8	23.6	26	24.6	24.7	85	59	73	73	27.8	29.2	28.4	28.5	22.8	23.7	23.2	23.2		June	26.3117	73.9929
1991	1	7	33	20.2	12.8	26	32.4	25.6	27.4	24.2	25.6	24.6	24.8	86	58	92	79	29	28.3	30.2	29.2	23.5	23.1	24.2	23.6		July	27.1953	75.2885
1991	1	8	33	20.2	12.8	22	32.4	26.6	26.9	21.8	24.8	24.6	23.7	98	54	85	79	26	26.2	29.6	27.3	21.7	21.9	23.9	22.5		August	26.541	74.6859
1991	1	9	33.6	20.4	13.2	23	32.6	26.4	27.1	22.4	25.2	24.6	24.1	95	55	86	79	26.7	27.1	29.7	27.8	22.2	22.4	23.9	22.8		September	25.5628	76.8533
1991	1	10	33	21.2	11.8	23.2	32.4	26.8	27.3	22.4	25.4	25.4	24.4	93	57	89	80	26.5	27.8	31.5	28.6	22.1	22.8	24.9	23.3		October	26.1419	78.6643
1991	1	11	33.2	21	12.2	22	32.2	26.8	27	21.8	25.6	25.2	24.2	98	59	88	82	26	28.4	31	28.5	21.7	23.2	24.6	23.2		November	26.468	80.2183
1991	1	12	33.2	21.4	11.8	24.2	31.6	27	27.5	23	25.4	25.2	24.5	90	61	87	79	27.3	28.3	30.8	28.8	22.5	23.1	24.6	23.4		December	26.9752	75.5178
1991	1	13	32.4	21.2	11.2	25.6	31.6	26.2	27.4	23	25.2	25	24.4	80	60	91	77	26.3	27.8	30.9	28.3	22	22.8	24.6	23.1
1991	1	14	32.4	21.6	10.8	25	31.8	26.4	27.4	22.6	25.4	23.6	23.9	82	60	79	74	25.8	28.2	27.3	27.1	21.6	23.1	22.5	22.4
1991	1	15	32.8	20.4	12.4	22.8	26.7754	26.4	21.5442	22	22.5765	24	18.96	93	54.077	82	65.6177	25.9	25.7598	28.2	23.0916	21.7	20.6651	23.1	18.85
1991	1	16	33.2	20.6	12.6	23.8	31.8	27.6	27.7	23	25.2	23.6	23.9	93	59	72	75	27.5	27.6	26.5	27.2	22.7	22.7	22	22.5
1991	1	17	32.2	21.4	10.8	23.4	31.4	28	27.7	22.6	25.2	24.2	24	93	61	73	76	26.9	27.9	27.7	27.5	22.3	22.9	22.7	22.6
1991	1	18	32	20.2	11.8	21.4	31.6	26.6	26.5	21.2	25.2	24.8	23.7	98	60	86	82	25	27.8	30.1	27.6	21.1	22.8	24.1	22.7
1991	1	19	32.4	20.4	12	22.4	31.2	27	26.9	21.8	24.2	24.2	23.4	95	56	79	77	25.7	25.5	28.3	26.5	21.5	21.4	23.1	22
1991	1	20	32.8	21	11.8	24.4	31	27.4	27.5	22.6	26.6	24.8	24.7	86	71	81	79	26.2	31.9	29.6	29.2	21.9	25.1	23.9	23.6
1991	1	21	32.2	21.2	11	22.6	31.2	27	27	22	24.6	24.6	23.7	95	58	82	79	26	26.5	29.3	27.3	21.8	22.1	23.7	22.5
1991	1	22	33.2	20.2	13	21.4	32.4	28	27.5	20.8	25.6	25.2	23.9	95	58	80	78	24.2	28.3	30.2	27.5	20.5	23.1	24.2	22.6
1991	1	23	33.6	19.8	13.8	21.8	32.8	25.4	26.3	20.8	26	22.8	23.2	92	58	80	77	23.9	29.1	26	26.3	20.4	23.6	21.7	21.9
1991	1	24	32.6	20	12.6	21	27.2645	27.6	23.0097	20	22.929	22.4	19.4231	91	53.5484	64	66.0645	22.7	26.2129	23.6	23.7652	19.5	20.9903	20.2	19.3165
1991	1	25	33.8	18.2	15.6	19.6	32.6	27.4	26.8	18.8	23.8	23.8	22.1	93	48	74	72	21.2	23.6	27.1	23.9	18.4	20.2	22.4	20.3
1991	1	26	33.2	19.6	13.6	22.6	32.4	26.8	27.1	20.6	24	24.6	23.1	84	50	84	72	22.9	24.2	29.5	25.5	19.7	20.6	23.8	21.4
1991	1	27	33.8	20.8	13	24.2	32.6	26.4	27.4	22	24	23.6	23.2	83	49	79	70	25	24.1	27.3	25.4	21.1	20.5	22.5	21.4
1991	1	28	33.4	21	12.4	22	32.4	26.2	26.7	21	24.2	24	23.1	92	51	83	75	24.2	24.7	28.4	25.8	20.6	20.9	23.2	21.5
1991	1	29	33.6	21	12.6	22.2	32.8	26.6	27	21.8	24.4	24	23.4	97	50	81	76	25.8	25	28.1	26.3	21.6	21.1	23	21.9
1991	1	30	33.4	20.2	13.2	21.6	32.8	27	27.1	21.2	24.6	24	23.3	97	51	78	75	24.9	25.5	27.8	26.1	21	21.4	22.9	21.8
1991	1	31	32.4	20	12.4	20.6	25.1613	26	21.0677	20.4	21.9871	24	18.4645	98	50.871	85	62.6129	23.8	24.9774	28.5	22.2613	20.3	20.029	23.2	18.229
1991	2	1	33	19.2	13.8	19.8	27.4065	28	21.3419	19.4	21.0839	24.4	18.4441	96	48.5484	75	56.8408	22.2	23.8581	28.2	21.3844	19.2	19.1742	23	17.4651
1991	2	2	33.6	20	13.6	20.4	32.2	26.6	26.5	20	25.6	24	23.2	96	59	81	79	23.1	28.4	28.1	26.5	19.8	23.2	23	22
1991	2	3	32.6	19.6	13	25.6	32.2	28.6	28.8	22.8	25.4	23.6	23.9	79	58	66	68	25.9	27.9	25.8	26.5	21.7	22.9	21.6	22.1
1991	2	4	32	19.8	12.2	20.8	31.2	26.4	26.2	20.4	23.6	23.6	22.5	96	53	79	76	23.7	24.1	27.3	25	20.2	20.5	22.5	21.1
1991	2	5	32.4	20	12.4	21	31.8	26	26.2	20.2	24	23	22.4	93	52	78	74	23.1	24.6	26.1	24.6	19.8	20.9	21.8	20.8
1991	2	6	32.4	18	14.4	19	31.6	23.9806	23.8742	18.6	24.2	23.2516	20.9748	96	54	75.0645	65.3319	21.2	25.3	27.6839	24.5045	18.4	21.3	22.2839	19.9259
1991	2	7	32.7	19.4	13.3	21.6	31.6	26.6	26.6	21.4	24.8	23.4	23.2	98	58	77	77	25.3	26.8	26.6	26.2	21.3	22.2	22.1	21.9
1991	2	8	31.6	21.2	10.4	22.2	30.6	27.2	26.8	21.4	25.4	23	23.3	93	66	70	76	24.9	29	25.3	26.4	21.1	23.5	21.3	21.9
1991	2	9	31.4	21.4	10	23.8	30.4	24.0903	23.9839	22.4	24.4	22.3742	21.0419	89	61	71.1613	62.4516	26.1	26.6	26.4677	24.4677	21.8	22.1	21.3516	19.9258
1991	2	10	32.2	20.4	11.8	25.4	31.6	26	27.3	22.6	24.6	25	24.1	79	57	92	76	25.5	26.3	31	27.6	21.4	21.9	24.6	22.7
1991	2	11	31.6	23.4	8.2	24.4	30.4	26.4	26.9	23.6	24.6	24.6	24.3	94	62	86	81	28.6	27.1	29.7	28.5	23.3	22.4	23.9	23.2
1991	2	12	32.2	22	10.2	24.2	28.271	27.8	23.712	23.6	22.8323	25.8	20.1557	95	53.871	85	63.1342	28.7	26.0806	31.9	24.5045	23.4	20.8935	25.1	19.9392
1991	2	13	34	22.4	11.6	26	33	28.8	29.1	24	26.6	25.4	25.3	85	61	76	74	28.5	30.5	30.2	29.7	23.2	24.4	24.2	23.9
1991	2	14	33.8	22.4	11.4	23.2	33.2	29.4	28.8	22.8	26.6	25	24.8	97	60	70	76	27.5	30.4	28.7	28.9	22.6	24.3	23.4	23.5
1991	2	15	33.6	17.9613	15.6387	20.0903	27.5742	28.6	22.2968	18.4142	22.0903	25.2	20.0491	80.4828	50.1613	76	58.9053	21.4543	25.0968	29.8	23.2025	18.0745	20.0516	24	18.927
1991	2	16	33.4	22.6	10.8	25.2	32.8	28.4	28.7	24.6	26.2	25.6	25.5	95	60	80	78	30.5	29.6	30.9	30.4	24.4	23.9	24.6	24.3
1991	2	17	34.2	22.2	12	24	33	28	28.3	23.6	25.6	24.6	24.6	97	55	76	76	28.8	27.9	28.7	28.5	23.4	22.9	23.3	23.2
1991	2	18	34	21.4	12.6	22.4	33.4	27.6	27.8	21.6	24.8	24.6	23.7	93	50	78	74	25.3	25.6	28.9	26.6	21.3	21.5	23.5	22.1
1991	2	19	34.6	21.2	13.4	21.8	32.6	27.2	27.2	21.2	25.4	23.4	23.3	95	56	73	75	24.8	27.6	26.2	26.2	20.9	22.7	21.9	21.9
1991	2	20	34	20.2	13.8	21.2	32.4	27.4	27.1	20.6	24.6	24.2	23.1	95	53	77	75	23.9	25.7	28.1	25.9	20.3	21.6	23	21.6
1991	2	21	34	19.2	14.8	20.6	32.6	27.8	27.2	19.2	24.8	23.2	22.4	88	53	68	70	21.3	26.1	25.4	24.3	18.5	21.8	21.3	20.5
1991	2	22	33.8	20	13.8	24	32.4	28.2	28.2	22.6	25.2	24	23.9	89	56	71	72	26.5	27.2	27	26.9	22	22.5	22.4	22.3
1991	2	23	33.2	21.6	11.6	24	32.4	28.4	28.3	22.8	25	23.8	23.9	90	55	68	71	26.9	26.7	26.4	26.7	22.3	22.2	22	22.2
1991	2	24	34.2	23.2	11	24.2	33	30.6	29.6	23.4	25.4	26.4	25.1	94	54	72	73	28.2	27.4	31.6	29.1	23.1	22.6	25	23.5
1991	2	25	34.2	23.2	11	25	33.6	29.8	29.5	24	27	26.8	25.9	92	60	79	77	29.2	31.2	33.2	31.2	23.6	24.8	25.8	24.7
1991	2	26	34	23.4	10.6	25	27.6516	28.4	23.4548	24.2	22.3548	24.8	18.9226	94	51.2258	75	61.3871	29.7	25.7548	28.9	22.9968	23.9	20.4581	23.5	18.6613
1991	2	27	35	23.4	11.6	25.4	33.8	30.4	30	23.4	25.6	25.2	24.7	85	52	66	68	27.4	27.4	28.6	27.8	22.6	22.6	23.3	22.8
1991	2	28	34.6	22.8	11.8	25.4	33.6	28.4	28.9	23.4	27	25.4	25.3	85	60	79	74	27.4	31.2	30.4	29.7	22.6	24.8	24.3	23.9
1991	3	1	34.6	23.4	11.2	24.8	26.2327	28.8	23.319	23.8	22.2102	26.6	18.8637	92	51.6129	84	63.1009	28.8	25.6866	33.3	22.9994	23.4	20.3655	25.9	18.6173
1991	3	2	34.8	23.4	11.4	25.2	33.6	30	29.7	23.6	25.6	25.6	24.9	88	53	70	70	28	27.5	29.9	28.5	23	22.6	24	23.2
1991	3	3	34.8	21.6	13.2	26	33	30.2	29.9	24.4	25	25.6	25	88	52	69	70	29.5	26.3	29.7	28.5	23.8	21.9	24	23.2
1991	3	4	33.4	22.6	10.8	26.2	32.6	27.6	28.5	25	24.6	24	24.5	91	52	74	72	30.9	25.6	27.4	28	24.6	21.5	22.6	22.9
1991	3	5	33.2	22.4	10.8	24.6	29.6	26.2	26.7	23.4	25.6	24.2	24.4	90	73	85	83	28	30.1	28.9	29	22.9	24.2	23.4	23.5
1991	3	6	33.4	23.2	10.2	24.6	31	26.8	27.3	23.6	25.6	24.6	24.6	92	65	84	80	28.4	29.2	29.5	29	23.2	23.7	23.8	23.6
1991	3	7	34.2	21.4	12.8	24.2	27.5548	29.6	23.7677	23	23.1161	25	19.1226	90	49.5484	69	56.8065	27.3	24.6323	28.6	22.4968	22.5	19.5968	23.3	18.1871
1991	3	8	34.2	21.2	13	23	32.6	30.4	29.1	22.4	25.6	24.4	24.1	95	57	61	71	26.7	28.2	26.6	27.1	22.2	23	22.1	22.4
1991	3	9	34	22.4	11.6	24.4	32	26.2	27.2	23.2	25.2	23.2	23.9	90	58	78	75	27.6	27.5	26.4	27.2	22.7	22.7	22	22.5
1991	3	10	34.2	22	12.2	25.4	32.6	27.4	28.2	23.8	25.6	24.4	24.6	88	57	78	74	28.4	28.2	28.6	28.4	23.2	23	23.3	23.2
1991	3	11	34.2	23.4	10.8	25.4	32	28.2	28.5	23.8	25.6	25.6	25	88	60	81	76	28.4	28.6	31.1	29.3	23.2	23.3	24.7	23.7
1991	3	12	33.4	22.4	11	24.6	33.2	25.6	27.3	23.4	26.4	24	24.6	90	59	88	79	28	29.9	28.8	28.9	22.9	24	23.4	23.5
1991	3	13	33.8	21.4	12.4	23.4	28.6257	28.8	23.346	22.8	22.2461	24.8	20.4019	95	52.0748	72	62.0573	27.3	26.8348	28.6	25.0252	22.6	21.2218	23.3	20.1713
1991	3	14	36	23	13	24	28.7806	29.8	23.7153	23.4	22.5871	24.6	20.835	95	52.129	65	60.6368	28.4	26.3194	27.5	24.5611	23.2	20.7645	22.6	19.7261
1991	3	15	35.6	23	12.6	25.2	32	29.4	29	24.6	27.4	26.6	26.2	95	70	80	82	30.5	33.4	32.9	32.3	24.4	25.9	25.7	25.3
1991	3	16	33.6	22.6	11	26.2	33.2	27.4	28.5	24.6	26.4	24.6	25.2	88	59	80	75	29.8	29.9	29.1	29.6	24	24	23.6	23.9
1991	3	17	34.8	21.6	13.2	25.2	33.4	30.6	30	24	26.2	26	25.4	91	57	70	72	29	29.2	30.5	29.6	23.5	23.7	24.4	23.9
1991	3	18	34	22.4	11.6	24.4	32.4	29	28.7	23.2	25	24.6	24.3	90	55	70	72	27.6	26.7	28	27.4	22.7	22.2	22.9	22.6
1991	3	19	34.4	21	13.4	22.4	26.8839	28.6	23.8355	21.6	22.6516	24.4	20.1742	93	53.871	71	64.8387	25.3	27.4258	27.8	25.8871	21.3	21.629	22.8	20.7806
1991	3	20	33.8	20.2	13.6	22.2	32.2	28	27.6	21.4	24.4	24.6	23.5	93	53	76	74	24.9	25.4	28.7	26.3	21.1	21.3	23.3	21.9
1991	3	21	34.6	19.4	15.2	21.4	33.4	27	27.2	20.6	24.2	24.2	23	93	47	79	73	23.7	24.1	28.3	25.4	20.2	20.5	23.1	21.3
1991	3	22	36.4	18.6	17.8	21	25.7246	29.4	23.2085	20.2	23.0985	25.2	21.6205	93	55.134	71	65.0333	23.1	27.1167	29.2	25.7624	19.8	21.3902	23.7	20.6409
1991	3	23	36	21	15	24.8	34.6	28.4	29	22.8	26.2	24.2	24.4	84	52	71	69	26.4	28.4	27.4	27.4	22	23.2	22.6	22.6
1991	3	24	34.4	23.2	11.2	24	32.8	27.2	27.8	23	24.2	24.4	23.9	92	49	80	74	27.4	24.5	28.7	26.9	22.6	20.7	23.4	22.2
1991	3	25	33.6	19.8	13.8	22.6	27.5464	28.8	22.5657	21.8	21.1461	24.4	18.8363	93	47.5376	70	59.4993	25.6	24.2878	27.6	22.1533	21.5	19.2763	22.7	17.8429
1991	3	26	29.834	20.6	9.23402	23	32.8	23.4889	23.5522	22.2	24.6	22.5073	21.3528	93	51	70.6017	62.5895	26.2	25.5	26.852	25.2061	21.9	21.4	21.5036	20.2635
1991	3	27	33.4	20.6	12.8	23.6	31.4	27.4	27.5	22.6	25.2	24.8	24.2	92	61	81	78	26.7	27.9	29.6	28.1	22.2	22.9	23.9	23
1991	3	28	33.4	20.8	12.6	25	32.6	26.2	27.5	23.4	25.4	24	24.3	87	56	83	76	27.7	27.6	28.4	27.9	22.8	22.7	23.2	22.9
1991	3	29	34.2	21	13.2	25	27.7045	29.2	23.9617	23.4	21.6574	24	18.1282	87	49.4818	65	56.4058	27.7	25.3403	26.4	21.4211	22.8	19.9359	22	17.1933
1991	3	30	35.4	21.4	14	23.4	33.6	25.2	26.9	22.4	25.2	24.6	24.1	92	51	95	79	26.4	26.5	30.5	27.8	22	22	24.4	22.8
1991	3	31	35.4	22.4	13	25.8	33.2	30	29.8	24.4	25	24.2	24.5	89	52	62	68	29.6	26.2	26.3	27.4	23.9	21.9	21.9	22.6
1991	4	1	33.2	19.4	13.8	23.6	32.4	27	27.5	21.8	25.2	23	23.3	86	56	71	71	24.9	27.2	25.4	25.9	21	22.5	21.4	21.6
1991	4	2	33	20	13	21.6	31.6	27.8	27.2	21	23	23.6	22.5	95	48	70	71	24.5	22.4	26.3	24.4	20.7	19.3	21.9	20.7
1991	4	3	33.2	20	13.2	21.2	27.8177	26.8	23.7486	20.2	21.5043	23.4	18.2657	91	50.9061	75	55.3868	23	25.9858	26.5	22.4634	19.7	20.5068	22	17.9856
1991	4	4	34.2	20.2	14	22	33.4	28	27.9	21.2	24.4	24.6	23.4	93	48	76	72	24.6	24.6	28.7	25.9	20.9	20.8	23.3	21.7
1991	4	5	34.6	22	12.6	23.2	26.7677	29	23.9484	22.6	22.3034	25.2	20.1557	95	50.514	74	59.1051	27	25.6932	29.5	23.9184	22.4	20.4187	23.8	19.17
1991	4	6	34.8	23	11.8	26	33.2	26.4	28	24.6	25	24.2	24.6	89	52	83	75	30	26.2	28.7	28.3	24.1	21.9	23.4	23.1
1991	4	7	35.6	21.6	14	25.2	34.8	27	28.5	22.8	28	25	25.3	82	60	85	76	26.1	33.3	30.3	29.9	21.8	25.8	24.3	24
1991	4	8	35	20.6	14.4	24.2	28.5032	28.6	24.8516	23.4	23.2691	24.6	20.2356	94	55.1426	72	60.0042	28.2	27.2649	28.3	24.1648	23.1	21.5209	23.1	19.3132
1991	4	9	32.6	25.2	7.4	26.4	31.2	29.6	29.2	24.4	26	24.6	25	85	66	67	73	29.2	30.1	27.6	29	23.7	24.2	22.7	23.5
1991	4	10	28.5019	23.2	5.30192	24.4	26.9226	23.6581	23.0839	23.4	22.5165	20.2789	20.2556	92	49.2487	63.9001	57.1405	28.1	25.2237	24.3913	23.1559	23	19.8926	19.4664	18.5107
1991	4	11	35.4	23.4	12	25.4	34	27.6	28.6	23.6	26	24.4	24.7	86	53	77	72	27.9	28.3	28.4	28.2	22.9	23.1	23.2	23.1
1991	4	12	36	23.2	12.8	24.6	28.8323	28.4	23.9613	23.6	22.683	25	20.0909	92	53.0447	76	59.1212	28.4	26.862	29.4	24.0919	23.2	21.0148	23.8	19.2041
1991	4	13	33.4	22.4	11	25	32.4	26.4	27.5	23.2	26	23.4	24.2	86	60	78	75	27.2	29.3	26.8	27.8	22.5	23.7	22.2	22.8
1991	4	14	33.4	20.6	12.8	27.4	32.6	28	29	23.4	25.8	24.4	24.5	72	58	75	68	26.1	28.7	28.2	27.6	21.8	23.3	23	22.7
1991	4	15	35.2	22.2	13	23.6	32.4	28.2	28.1	23	25.6	24.4	24.3	95	58	73	76	27.7	28.3	28	28	22.8	23.1	23	22.9
1991	4	16	35.2	22.4	12.8	24.6	33.4	28	28.5	23.4	25.8	24.2	24.5	90	55	73	73	28	28.1	27.7	27.9	22.9	23	22.7	22.9
1991	4	17	35.4	22.4	13	25	33.2	29.6	29.4	23	26	25	24.7	84	57	69	70	26.7	28.8	28.6	28.1	22.2	23.4	23.3	23
1991	4	18	35.4	23.2	12.2	24.6	27.6512	28.4	23.4835	23.4	21.2561	24.8	19.7455	90	49.0156	75	58.4382	28	24.7209	28.9	23.4604	22.9	19.5444	23.5	18.7769
1991	4	19	33.8	23	10.8	24.4	33.2	28.4	28.6	23.2	25.4	24.2	24.3	90	54	71	72	27.6	27.2	27.4	27.4	22.7	22.5	22.6	22.6
1991	4	20	35	23.2	11.8	24.8	33	26.2	27.5	23.6	25	25.4	24.7	91	52	94	79	28.3	26.3	31.9	28.8	23.1	21.9	25.1	23.4
1991	4	21	34	24	10	25.6	32	27.4	28.1	25	24.6	25.6	25.1	95	55	87	79	31.3	26	31.6	29.6	24.8	21.7	25	23.8
1991	4	22	34.6	24.2	10.4	25.6	32	26.6	27.7	24.2	26	25	25.1	89	62	88	80	29.3	29.6	30.6	29.8	23.7	23.9	24.4	24
1991	4	23	34	24.4	9.6	26.2	33.4	28.4	29.1	25.2	26.4	25.8	25.8	92	58	81	77	31.4	29.7	31.5	30.9	24.8	24	24.9	24.6
1991	4	24	33.4	25	8.4	25.6	25.5419	28.4	22.5806	24.6	21.2218	24.6	18.8194	92	49.8062	73	59.3962	30.2	24.769	28.4	23.5527	24.2	19.5959	23.2	18.8407
1991	4	25	35.2	23.4	11.8	25.2	34.8	27.4	28.7	24.6	27.4	25	25.7	95	57	82	78	30.5	31.6	30.1	30.7	24.4	24.9	24.1	24.5
1991	4	26	36	23	13	24	35	28.6	29	23.2	27	24.8	25	94	54	74	74	27.9	30.3	28.8	29	22.9	24.3	23.4	23.5
1991	4	27	34.8	23.2	11.6	24.6	33.6	29.6	29.4	23.8	26.8	24.8	25.1	94	59	68	73	28.9	30.7	28.1	29.2	23.5	24.5	23	23.7
1991	4	28	34.4	23.4	11	24.2	33.4	28.4	28.6	24	25.6	24.2	24.6	98	54	71	74	29.7	27.6	27.4	28.2	23.9	22.7	22.6	23.1
1991	4	29	35.4	24.4	11	26.4	33.6	28	29	23.6	26.6	24.6	24.9	79	58	76	71	27.3	30.1	28.7	28.7	22.5	24.2	23.3	23.3
1991	4	30	34.6	23.4	11.2	25.8	33	27.6	28.5	24	25.2	24.8	24.7	86	53	80	73	28.6	26.9	29.4	28.3	23.3	22.3	23.8	23.1
1991	5	1	34.8	22.6	12.2	26.8	32.8	29.6	29.7	25.2	24.8	25.4	25.1	88	52	71	71	31	26	29.6	28.9	24.6	21.7	23.9	23.4
1991	5	2	34.6	24.8	9.8	27.6	32.8	29.6	29.9	25.6	25.2	26	25.6	85	54	75	72	31.5	27	31.2	29.9	24.9	22.3	24.8	24
1991	5	3	28.9625	23.4	5.56252	25	29.5871	23.671	24.4323	23.6	23.0298	22.3698	20.06	89	54.4465	75.1046	60.4274	28.2	26.9208	27.0858	24.1194	23.1	21.2699	21.6342	19.235
1991	5	4	35	23.4	11.6	25.8	33.4	28	28.8	24.2	25.4	25.6	25.1	88	53	83	74	29.1	27.1	31.2	29.1	23.6	22.4	24.8	23.6
1991	5	5	32.2	23.4	8.8	25.8	30.6	26.6	27.4	24.4	25.2	25.8	25.1	89	65	94	83	29.6	28.4	32.7	30.2	23.9	23.2	25.5	24.2
1991	5	6	35.4	24.4	11	26.2	34.4	30.2	30.3	25	26.4	25.4	25.6	91	53	68	71	30.9	29.1	29.2	29.7	24.6	23.6	23.7	23.9
1991	5	7	36	23.4	12.6	25	35.2	27.4	28.8	24	26.8	26	25.6	92	52	90	78	29.2	29.6	32.7	30.5	23.6	23.9	25.5	24.3
1991	5	8	34.8	24.4	10.4	26	33	28.6	29	24.8	25.4	26.6	25.6	91	54	86	77	30.5	27.4	33.5	30.4	24.4	22.6	25.9	24.3
1991	5	9	36.4	20.6	15.8	23.6	35	30.6	30	22.4	26.6	26	25	90	52	70	71	26.3	29.2	30.5	28.7	21.9	23.7	24.4	23.3
1991	5	10	31.6	23.4	8.2	27	30.8	28.4	28.6	25.2	26	26.6	25.9	87	68	87	81	30.8	30.4	33.6	31.6	24.6	24.3	26	25
1991	5	11	34.6	24.6	10	27	31.8	29	29.2	25	25.8	24.6	25.1	85	62	70	72	30.3	29.2	28	29.2	24.3	23.7	22.9	23.6
1991	5	12	34.6	23.6	11	25.6	32	27.6	28.2	23.8	26.2	25.2	25.1	86	63	82	77	28.3	30.1	30.4	29.6	23.1	24.2	24.3	23.9
1991	5	13	34	22.4	11.6	27.2	32.4	28.2	29	25.4	25.8	25.6	25.6	87	59	81	76	31.2	28.8	31.1	30.4	24.8	23.4	24.7	24.3
1991	5	14	34.4	24	10.4	25.6	32.2	28.2	28.6	25	26.2	26	25.7	95	62	84	81	31.3	30	32.1	31.1	24.8	24.1	25.2	24.7
1991	5	15	34.6	25.2	9.4	26.2	34.2	24.6	27.4	25	26.8	23.8	25.2	91	56	94	80	30.9	30.3	28.9	30	24.6	24.3	23.5	24.1
1991	5	16	32.6	23.4	9.2	25.4	31.6	27.4	28	24.4	25.8	26.6	25.6	92	63	94	83	29.9	29.3	34.3	31.2	24	23.7	26.3	24.7
1991	5	17	30.2	24.6	5.6	27.4	29.6	25.6	27	24.2	23.4	23.6	23.7	77	59	85	74	28.1	24.6	27.8	26.8	23	20.9	22.8	22.2
1991	5	18	30	23.4	6.6	24.6	27.4	25.2	25.6	24	25.2	24.4	24.5	95	84	94	91	29.4	30.6	30	30	23.8	24.4	24.1	24.1
1991	5	19	33.4	23	10.4	25.8	31.8	27.4	28.1	24.6	25.2	25.2	25	91	59	84	78	30.1	27.6	30.6	29.4	24.2	22.7	24.4	23.8
1991	5	20	29.6	22	7.6	22.8	27	25	25	22.4	23.2	24	23.2	97	73	92	87	26.8	25.9	29.2	27.3	22.2	21.7	23.6	22.5
1991	5	21	34.2	22.2	12	24.6	29.123	28.2	25.1072	23.6	26.1818	25.2	24.5662	92	65.3083	79	76.8576	28.4	31.4786	30	29.9559	23.2	24.5284	24.1	23.7207
1991	5	22	33.8	22.6	11.2	25.4	33.2	24.6	27	24	26	23.8	24.6	89	57	94	80	28.9	28.8	28.9	28.9	23.5	23.4	23.5	23.5
1991	5	23	34	22.4	11.6	24.8	32.4	25.2	26.9	23	25.6	24.8	24.5	86	58	97	80	26.9	28.3	31	28.7	22.3	23.1	24.7	23.4
1991	5	24	32.4	22.6	9.8	25.6	29.0531	24.6	25.1305	24.4	26.0546	24.2	22.6763	91	64.3459	97	69.5084	29.7	31.128	29.9	27.5302	24	24.3394	24.1	21.8176
1991	5	25	33.6	21.6	12	25	32.6	28.6	28.7	23	26.6	25.6	25.1	84	63	79	75	26.7	30.8	30.8	29.5	22.2	24.5	24.5	23.8
1991	5	26	34	21	13	27.2	32.6	28.2	29	23.4	26.4	25.6	25.1	73	62	81	72	26.2	30.3	31.1	29.2	21.9	24.3	24.7	23.6
1991	5	27	34.6	22.8	11.8	27.4	33	27.8	29	24	26.8	26	25.6	76	62	87	75	27.6	31.1	32.4	30.4	22.7	24.7	25.4	24.3
1991	5	28	34.6	23.4	11.2	25.6	34.2	29.4	29.6	24	27	26	25.7	88	57	76	74	28.8	30.8	31.3	30.3	23.4	24.6	24.8	24.3
1991	5	29	30.2019	24.8	5.40194	27.4	27.7578	24.1435	24.8343	25.8	25.7738	24.1488	24.1	88	66.2087	83.4882	75.633	32.1	30.8903	29.6378	29.1947	25.3	24.1914	23.5385	23.2393
1991	5	30	33.4	24.4	9	26	30.2	28.6	28.4	24.8	26	25.6	25.5	91	72	79	80	30.5	30.8	30.8	30.7	24.4	24.5	24.5	24.5
1991	5	31	33.6	24.4	9.2	26.2	30.6	28.2	28.3	24.8	26	25.4	25.4	89	70	80	80	30.4	30.5	30.6	30.5	24.3	24.4	24.4	24.4
1991	6	1	33.4	22.4	11	25	31.8	27.8	28.1	24	25.2	26.2	25.1	92	59	88	80	29.2	27.6	32.9	29.9	23.6	22.7	25.7	24
1991	6	2	34.2	21.2	13	26.2	32.6	29.4	29.4	24.8	26.8	26.8	26.1	89	64	82	78	30.4	31.4	33.5	31.7	24.3	24.8	25.9	25
1991	6	3	33.4	25	8.4	27.4	31.6	27.6	28.5	25.8	25.4	26	25.7	88	61	88	79	32.1	28.3	32.5	31	25.3	23.1	25.5	24.6
1991	6	4	34.2	23.4	10.8	25	26.0506	29.4	22.3676	24	23.7264	26.6	22.1185	92	57.5397	80	65.5975	29.2	27.2242	32.9	25.5687	23.6	21.3054	25.7	20.3751
1991	6	5	33.2	25.2	8	26.6	31.4	29	29	25.8	26.2	25.6	25.9	94	66	76	79	32.7	30.5	30.5	31.3	25.5	24.4	24.4	24.8
1991	6	6	32.8	21.4	11.4	23.4	26.4591	27.4	22.9228	22.8	24.7484	25	22.497	95	62.421	82	70.1893	27.3	29.2341	30.1	27.0789	22.6	23.0607	24.1	21.6274
1991	6	7	30.0701	23	7.07008	27	25.649	21.3311	22.4592	25	24.6881	23.4147	22.2966	85	64.0798	82.3228	70.8922	30.3	29.3717	28.9522	26.9838	24.3	23.0453	22.8957	21.4806
1991	6	8	34.2	24.2	10	26	33.4	28.6	29.2	24	26.8	26	25.6	85	60	81	75	28.5	30.8	31.9	30.4	23.2	24.6	25.1	24.3
1991	6	9	34.6	24	10.6	28.4	33.8	30.2	30.6	25.2	26.8	26.6	26.2	77	58	76	70	29.9	30.6	32.4	31	24	24.4	25.4	24.6
1991	6	10	34.6	23	11.6	27	32.2	25.2	27.4	25	25.4	24.8	25.1	85	58	97	80	30.3	27.9	31	29.7	24.3	22.9	24.7	23.9
1991	6	11	34.4	23.2	11.2	25	33.2	29.4	29.3	24	26.8	26.6	25.8	92	61	80	78	29.2	31	32.9	31	23.6	24.6	25.7	24.6
1991	6	12	35	25.2	9.8	26	33.8	30.4	30.1	25.6	26.4	26.2	26.1	97	56	72	75	32.5	29.5	31.2	31.1	25.5	23.8	24.8	24.7
1991	6	13	35	23	12	25.6	33.6	26.8	28.2	24.2	26.4	25.2	25.3	89	57	88	78	29.3	29.6	31	29.9	23.7	23.9	24.6	24.1
1991	6	14	30.2	23.4	6.8	25	26.2194	27.2	22.8429	24.2	21.1668	26.2	18.8741	94	55.8214	92	65.4802	29.7	25.4462	33.3	23.8135	23.9	19.9397	25.9	19.0288
1991	6	15	32.6	24.6	8	25.4	31.4	27	27.7	24.2	25.2	25	24.8	91	61	85	79	29.4	27.9	30.3	29.2	23.8	22.9	24.3	23.6
1991	6	16	32.8	22.6	10.2	24.4	23.0227	27.6	20.1956	23.6	22.1773	26	19.895	94	56.5776	88	60.3586	28.6	25.6559	32.5	23.1191	23.3	20.0462	25.5	18.4032
1991	6	17	27.0924	23	4.09237	24.8	31.2	20.5985	20.8987	23.4	26	22.796	18.9365	89	66	78.6106	61.4186	27.8	30.1	28.2441	24.0459	22.9	24.2	22.2804	19.082
1991	6	18	32.6	20.2	12.4	23.6	31.6	27.4	27.5	22.8	26	25.4	24.7	93	64	85	81	27.2	29.9	31.1	29.4	22.5	24	24.7	23.7
1991	6	19	33.2	22.6	10.6	25	32.8	27.6	28.3	24	26	25	25	92	58	81	77	29.2	29.1	29.9	29.4	23.6	23.6	24.1	23.8
1991	6	20	33.2	22.6	10.6	25	24.7278	27.2	21.6411	24.2	19.6609	25.6	16.4891	94	53.694	88	55.3055	29.7	23.8912	31.7	21.137	23.9	18.6281	25	16.848
1991	6	21	33.6	23.6	10	25.2	33	28.4	28.8	23.8	26.2	26.2	25.4	89	59	84	77	28.5	29.5	32.5	30.2	23.3	23.8	25.5	24.2
1991	6	22	33.6	24	9.6	25.4	32.6	26.2	27.6	23.8	27.2	25	25.3	88	66	91	81	28.4	32.5	30.9	30.6	23.2	25.4	24.6	24.4
1991	6	23	33.4	22.6	10.8	25.6	33	27.4	28.4	23.8	28	25.6	25.8	86	69	87	80	28.3	34.5	31.6	31.4	23.1	26.4	25	24.8
1991	6	24	33.4	24.6	8.8	26.2	23.5456	27.4	20.26	25	20.1039	26	16.9105	91	51.1668	90	55.0491	30.9	23.6935	32.7	21.2322	24.6	18.5328	25.5	16.914
1991	6	25	33	24.6	8.4	26.2	32.6	26.8	28.1	25	26.6	25.4	25.7	91	63	89	81	30.9	30.8	31.5	31.1	24.6	24.5	24.9	24.7
1991	6	26	32.6	23.2	9.4	25.2	32	24.2	26.4	24	26.4	22.8	24.4	91	65	89	81	29	30.7	26.8	28.8	23.5	24.5	22.2	23.4
1991	6	27	34.6	22.6	12	25.6	25.5734	27.6	21.9642	24.2	21.2464	25.8	19.671	89	52.9385	87	60.4961	29.3	25.5574	32	23.8188	23.7	19.8945	25.2	18.9188
1991	6	28	34	20.8	13.2	23.2	31	27.6	27.4	22.2	26	26	24.7	92	67	88	82	26.1	30.3	32.5	29.6	21.8	24.2	25.5	23.8
1991	6	29	35	23	12	26.8	31.8	24.4	26.8	25	25.2	24	24.7	86	59	97	81	30.5	27.6	29.6	29.2	24.4	22.7	23.9	23.7
1991	6	30	33.6	22	11.6	25.4	31.2	25.6	27	24.2	26	24.6	24.9	91	66	92	83	29.4	30.1	30.2	29.9	23.8	24.2	24.2	24.1
1991	7	1	34	22.4	11.6	26.4	32.8	25.2	27.4	25.6	25.2	24.4	25.1	94	54	94	81	32.3	27	30	29.8	25.3	22.3	24.1	23.9
1991	7	2	33.2	23.6	9.6	25	32.4	25.6	27.2	24.2	27.2	25	25.5	94	67	95	85	29.7	32.6	31.3	31.2	23.9	25.5	24.8	24.7
1991	7	3	34	23.6	10.4	24.8	32.6	29	28.8	23.8	27	26.8	25.9	92	65	84	80	28.8	31.9	33.8	31.5	23.4	25.1	26.1	24.9
1991	7	4	34.2	22.6	11.6	25.2	32.8	26.6	27.8	23.8	26.6	25.4	25.3	89	62	91	81	28.5	30.7	31.6	30.3	23.3	24.5	25	24.2
1991	7	5	33.2	22.6	10.6	25.4	32.6	27.2	28.1	24.6	26.4	25.6	25.5	94	62	88	81	30.4	30.3	31.7	30.8	24.3	24.3	25	24.5
1991	7	6	33.8	23.4	10.4	25.2	33	28.4	28.8	24.4	26.8	26.4	25.9	94	62	86	80	30	31.1	33.1	31.4	24.1	24.7	25.7	24.8
1991	7	7	33.2	21.4	11.8	25.8	32.6	28	28.6	24.8	27	26.4	26.1	92	65	88	82	30.6	31.9	33.3	32	24.4	25.1	25.9	25.1
1991	7	8	33.4	23.4	10	25.2	24.288	25.4	20.9249	24.2	24.0885	24	22.4626	92	61.0461	89	70.9111	29.5	28.8216	28.9	27.1579	23.8	22.5657	23.5	21.6411
1991	7	9	32.8	20.2	12.6	23.4	31.6	28	27.8	23.2	25.6	26.2	25	98	62	87	82	28.3	28.8	32.8	30	23.1	23.4	25.6	24
1991	7	10	33.4	21.8	11.6	24.6	32.8	29	28.9	24.2	27.2	26.6	26	97	65	83	82	29.9	32.3	33.2	31.8	24.1	25.4	25.8	25.1
1991	7	11	30.1287	23.6	6.52868	26.4	25.0339	20.7917	21.6171	25	22.2048	23.0347	18.6775	89	59.1556	76.4628	62.1283	30.7	26.8348	28.0943	23.6662	24.5	20.9468	22.3995	18.8727
1991	7	12	34.2	22.6	11.6	25.8	33.2	29.6	29.5	24.4	26	26.6	25.7	89	57	79	75	29.6	28.8	32.8	30.4	23.9	23.4	25.6	24.3
1991	7	13	33.8	24.4	9.4	26	32.6	29.4	29.3	24.6	25.8	26	25.5	89	58	76	75	30	28.7	31.3	30	24.1	23.3	24.8	24.1
1991	7	14	34.2	22.6	11.6	26.2	33.6	28.6	29.3	24.4	26	27	25.8	86	55	88	77	29.3	28.5	34.6	30.8	23.7	23.3	26.5	24.5
1991	7	15	34.2	23.4	10.8	26	32.8	26.4	27.9	25	26.2	25.4	25.5	92	60	92	81	31	29.6	31.8	30.8	24.6	23.9	25.1	24.5
1991	7	16	33.4	20.6452	12.7548	23.4323	32.4	28	19.8327	22.2701	25.4	26.2	20.6581	87.7086	57	87	64.7927	26.5157	27.8	32.8	24.8687	21.8106	22.8	25.6	19.8812
1991	7	17	33.2	23	10.2	24.6	32.6	27.4	28	23.8	26	26	25.3	94	59	90	81	28.9	29.2	32.7	30.3	23.5	23.7	25.5	24.2
1991	7	18	30.5609	22.4	8.16087	23.6	25.0028	21.9935	21.8199	22.6	21.0193	23.7952	18.6882	92	56.3448	76.3205	60.5671	26.7	26.2209	29.2329	23.5385	22.2	20.5403	23.086	18.7946
1991	7	19	36	22.4	13.6	24.4	34	27	28.1	23.6	25.4	26	25	94	50	92	79	28.6	26.7	32.9	29.4	23.3	22.2	25.7	23.7
1991	7	20	35.6	22.8	12.8	25.2	34	28.6	29.1	24.2	26.4	24.4	25	92	55	71	73	29.5	29.3	27.8	28.9	23.8	23.7	22.8	23.5
1991	7	21	32	22.2	9.8	26.6	30.6	27.6	28.1	24.4	25.6	26	25.3	84	67	88	80	29.1	29.5	32.5	30.4	23.6	23.8	25.5	24.3
1991	7	22	35.2	23.4	11.8	25.6	33.8	28.2	29	24.6	26.2	25.4	25.4	92	55	80	76	30.2	28.9	30.6	29.9	24.2	23.5	24.4	24
1991	7	23	35.4	22.6	12.8	25.4	34.6	30.2	30.1	24.2	27	27.2	26.1	91	56	79	75	29.4	30.6	34.1	31.3	23.8	24.4	26.2	24.8
1991	7	24	35.6	22.8	12.8	26.2	33.4	29.8	29.8	24.2	26.2	26.6	25.7	85	57	78	73	28.9	29.2	32.7	30.2	23.4	23.7	25.5	24.2
1991	7	25	34.6	23.6	11	26	33.2	27.2	28.4	24	26	24	24.7	85	57	77	73	28.5	28.8	27.7	28.3	23.2	23.4	22.8	23.1
1991	7	26	35.2	23.6	11.6	26.4	25.0165	28.4	21.4933	24	19.9407	26.4	16.7934	82	51.4128	86	55.1029	28.2	23.8259	33.1	21.4273	23.1	18.6882	25.7	17.0986
1991	7	27	34.6	24.4	10.2	26.4	33.2	27	28.4	24.2	26.2	24.6	25	83	58	82	74	28.7	29.3	29.3	29.1	23.4	23.7	23.7	23.6
1991	7	28	34.4	21	13.4	25.6	33	28.6	29	24.6	26.4	25	25.3	92	60	75	76	30.2	30	29.3	29.8	24.2	24.1	23.7	24
1991	7	29	34.4	21.6	12.8	22.8	33	30	29	22.4	26.2	26.2	24.9	97	59	74	76	26.8	29.5	31.5	29.2	22.2	23.8	24.9	23.6
1991	7	30	33.8	22.6	11.2	25.8	32.2	29.2	29.1	24.2	26.4	25.8	25.5	88	64	76	76	29.1	30.5	30.9	30.2	23.6	24.4	24.6	24.2
1991	7	31	29.8	22.4	7.4	25	25.3806	25.4	21.8677	24.2	23.1191	24.6	20.7096	94	60.3243	94	66.4426	29.7	27.8798	30.4	25.1746	23.9	21.7786	24.3	20.0565
1991	8	1	28.5698	24.4	4.16978	26.2	28.6	22.9484	23.4097	24.8	25.4	22.2102	19.4431	89	77	71.1592	64.999	30.4	30.3	27.3548	24.5711	24.3	24.3	21.5742	19.5297
1991	8	2	32.6	22.6	10	26	25.4135	27.8	22.0171	24	21.0264	25	18.9436	85	53.7546	80	61.1703	28.5	25.2132	29.8	22.9672	23.2	19.7136	24	18.2375
1991	8	3	31.8	22.4	9.4	24	29.6	25.2	26	22.8	25.4	23.4	23.9	90	71	86	83	26.9	29.6	27.6	28	22.3	23.9	22.7	23
1991	8	4	32.6	21.6	11	25.2	31.8	26.6	27.5	23.2	26.4	25.2	24.9	85	66	89	80	27.1	30.8	31.1	29.7	22.4	24.5	24.7	23.9
1991	8	5	31.6	22.4	9.2	24.4	30.4	26.6	27	23	26	25.8	24.9	89	71	94	84	27.1	30.7	32.7	30.2	22.4	24.5	25.5	24.1
1991	8	6	33.6	22.4	11.2	24.4	32.6	28.4	28.4	23.4	26	26	25.1	92	59	83	78	28.1	29.2	32	29.8	23	23.7	25.2	23.9
1991	8	7	27.3634	23	4.36341	27.4	32.2	20.8516	20.8265	24.2	26	21.8373	19.1181	77	61	75.5213	58.2963	28.1	29.5	26.8054	21.7041	23	23.8	21.2778	17.2795
1991	8	8	33	22.4	10.6	24.8	31.6	28.4	28.3	24	26.2	26.2	25.5	94	65	84	81	29.3	30.4	32.5	30.7	23.7	24.3	25.5	24.5
1991	8	9	31	24.4	6.6	26.4	27.0194	24.8	22.2548	24.8	22.4699	24	20.9116	88	57.0073	94	65.8314	30.2	26.9553	29.3	24.2414	24.2	21.0581	23.7	19.3399
1991	8	10	31.8	22.6	9.2	25.8	30.8	27.4	27.8	24.6	24.8	26	25.1	91	61	90	81	30.1	27.3	32.7	30	24.2	22.5	25.5	24.1
1991	8	11	34.2	22.2	12	27.2	33.6	30	30.2	24.8	25.8	26	25.5	82	54	73	70	29.7	28	30.9	29.5	23.9	23	24.6	23.8
1991	8	12	33.8	22	11.8	26.2	32	28.2	28.7	24.4	26.2	26.2	25.6	86	63	85	78	29.3	30.1	32.7	30.7	23.7	24.2	25.5	24.5
1991	8	13	33.4	24	9.4	25.8	32.4	26	27.5	23.4	26.2	24	24.5	82	61	85	76	27.2	29.9	28.5	28.5	22.5	24	23.2	23.2
1991	8	14	34.2	22.6	11.6	25.8	33.2	28.2	28.9	23	27.4	26.4	25.6	79	64	87	77	26.2	32.6	33.2	30.7	21.9	25.5	25.8	24.4
1991	8	15	35.4	23.4	12	25.8	34.6	28.8	29.5	25.4	27.2	26	26.2	97	57	80	78	32.2	31.1	31.7	31.7	25.3	24.7	25	25
1991	8	16	35.6	25.2	10.4	26.6	34.2	27.6	29	25.4	25.6	24.8	25.3	91	50	80	74	31.6	27.1	29.4	29.4	25	22.4	23.8	23.7
1991	8	17	33.8	23.6	10.2	26.4	33.2	27	28.4	25	27.2	24.6	25.6	89	63	82	78	30.7	32.1	29.3	30.7	24.5	25.2	23.7	24.5
1991	8	18	32.8	23	9.8	25.6	25.5867	27.8	21.5002	24.4	20.4312	25.6	17.684	91	51.4905	84	61.7735	29.7	24.4459	31.3	22.3853	24	19.1388	24.8	17.9147
1991	8	19	34	23	11	26.6	32.8	24.6	27.1	24.2	25.4	24.2	24.6	82	55	97	78	28.6	27.5	29.9	28.7	23.3	22.7	24.1	23.3
1991	8	20	32.8	22.4	10.4	24.8	26.0065	26.8	22.0355	23.2	21.7707	25.8	19.2766	87	54.743	92	66.4641	27.4	26.2626	32.5	24.4012	22.6	20.432	25.5	19.4298
1991	8	21	33.6	23.4	10.2	25.8	32.6	28.6	28.9	24.2	26.4	25.2	25.3	88	62	76	75	29.1	30.3	29.8	29.7	23.6	24.3	24	23.9
1991	8	22	34.8	23.4	11.4	25.6	25.5734	28.4	21.8139	24.4	21.538	24	19.335	91	55.134	70	64.9016	29.7	26.089	26.9	23.5396	24	20.2903	22.3	18.7196
1991	8	23	32.6	24.6	8	26.2	32	24.6	26.9	24.4	26.2	23.8	24.8	86	63	94	81	29.3	30.1	28.9	29.5	23.7	24.2	23.5	23.8
1991	8	24	34.2	21.6	12.6	24.4	33.8	26.2	27.6	22.6	27.8	24.2	24.9	86	63	85	78	26.2	33.3	28.9	29.5	21.9	25.9	23.4	23.7
1991	8	25	33	22.8	10.2	25.4	32.4	26.8	27.9	23.6	26.6	24.2	24.8	86	64	81	77	27.9	30.9	28.5	29.1	22.9	24.6	23.2	23.6
1991	8	26	34.6	22.6	12	25.8	33.6	28	28.8	24	26.8	24.4	25.1	86	59	75	73	28.6	30.7	28.2	29.2	23.3	24.5	23	23.6
1991	8	27	35.6	22.4	13.2	24.6	25.5839	28.4	21.9129	23.6	22.2635	24.8	20.9149	92	58.0062	75	69.8273	28.4	26.6489	28.9	25.3602	23.2	20.8916	23.5	20.2089
1991	8	28	33.2	23.4	9.8	26	31.2	26.6	27.6	24.2	26.6	25	25.3	86	70	88	81	29	31.7	30.6	30.4	23.5	25	24.4	24.3
1991	8	29	35	22.8	12.2	26	32.6	33.8	31.5	25	26.4	26.6	26	92	62	57	70	31	30.3	30	30.4	24.6	24.3	24.1	24.3
1991	8	30	29.4	22	7.4	25.6	28.6	25	26	24.2	26.2	23.6	24.7	89	83	89	87	29.3	32.4	28.2	29.9	23.7	25.4	23.1	24
1991	8	31	32.4	23.4	9	25.4	31	26.8	27.5	24.4	25.8	25.8	25.3	92	66	92	84	29.9	29.7	32.5	30.7	24	24	25.5	24.5
1991	9	1	32.6	22.6	10	26.2	28.8	27.8	27.6	24.6	25.6	26.4	25.5	88	78	90	85	29.8	30.7	33.5	31.3	24	24.5	25.9	24.8
1991	9	2	33.8	21.8	12	25.6	33.2	29.4	29.4	22.8	27	26	25.3	79	62	76	72	25.9	31.5	31.3	29.6	21.7	24.9	24.8	23.8
1991	9	3	35.4	22.8	12.6	23.6	34.6	24.6	26.9	23	26.2	24	24.4	95	52	95	81	27.7	28.4	29.4	28.5	22.8	23.2	23.8	23.2
1991	9	4	35.2	22.2	13	23.2	32.4	21.3226	21.0968	22.6	27	21.6974	19.2566	95	66	77.6524	68.3621	27	32	26.7488	24.278	22.4	25.2	21.2678	19.3831
1991	9	5	34	23.4	10.6	25.8	24.8065	26	20.4032	24	21.8639	24.4	18.3001	86	57.3403	88	65.652	28.6	26.7588	29.5	23.4285	23.3	20.6618	23.8	18.5613
1991	9	6	35	21.8	13.2	26	33.6	24	26.9	23.2	26.6	23.6	24.5	79	58	97	78	26.6	30.1	28.8	28.5	22.1	24.2	23.4	23.2
1991	9	7	32.2	22.4	9.8	25.4	26.5357	28.8	22.387	23.8	22.2873	26.2	20.448	88	56.9557	82	69.9697	28.4	26.7592	32.3	24.6739	23.2	20.9193	25.3	19.7207
1991	9	8	33.4	22.6	10.8	24.8	32.6	28.8	28.8	23.6	25.4	26	25	91	56	80	76	28.3	27.6	31.7	29.2	23.1	22.7	25	23.6
1991	9	9	34	22.6	11.4	26	33.2	28.6	29.1	24	26	25.4	25.1	85	57	77	73	28.5	28.8	30.3	29.2	23.2	23.4	24.3	23.6
1991	9	10	32.4	23	9.4	24.8	31.8	27.4	27.8	24	25.2	25.4	24.9	94	59	85	79	29.3	27.6	31.1	29.3	23.7	22.7	24.7	23.7
1991	9	11	35.6	22.6	13	25	34	29.6	29.5	24.6	25.4	26.4	25.5	97	50	78	75	30.6	26.7	32.3	29.9	24.5	22.2	25.3	24
1991	9	12	36	21.8	14.2	25.2	26.5805	28.6	22.4936	24	23.3469	25.6	20.6396	91	59.0059	79	68.4085	29	28.3817	30.8	26.228	23.5	21.9667	24.5	20.8277
1991	9	13	34	22.6	11.4	26.2	33.4	28.4	29.1	24.6	26.6	25.2	25.5	88	59	77	75	29.8	30.3	29.9	30	24	24.3	24	24.1
1991	9	14	34	22.8	11.2	26.2	33	26.4	28	23.6	26.6	24	24.7	81	61	82	74	27.4	30.5	28.2	28.7	22.6	24.4	23.1	23.4
1991	9	15	33	23.4	9.6	26.6	32.4	28.6	29.1	25	25.6	25.8	25.5	88	58	80	75	30.6	28.3	31.3	30.1	24.4	23.1	24.8	24.1
1991	9	16	28.2	22	6.2	23.4	25.2	24.2	24.3	22.6	24.2	23.6	23.5	93	92	95	94	26.9	29.5	28.7	28.4	22.3	23.8	23.4	23.2
1991	9	17	27	22.4	4.6	24.4	25.4	24.2	24.5	23.6	24.6	23.6	23.9	94	94	95	94	28.6	30.4	28.7	29.2	23.3	24.3	23.4	23.7
1991	9	18	33	22.4	10.6	24.8	32.4	25.4	27	23.4	25.6	24.4	24.5	89	58	92	80	27.8	28.3	29.9	28.7	22.9	23.1	24	23.3
1991	9	19	33.2	22.6	10.6	24.8	24.6903	25	19.2387	23.2	21.5509	23.8	19.1367	87	54.9761	91	62.7014	27.4	25.8497	28.7	22.1536	22.6	20.2089	23.3	17.6816
1991	9	20	33.4	23.4	10	24.8	23.642	24.2	20.512	23.2	21.1736	23.8	19.7162	87	56.7495	97	68.505	27.4	25.5184	29.2	23.8616	22.6	19.9843	23.6	19.07
1991	9	21	32.6	23.4	9.2	25.6	31	25.2	26.8	24.6	25.2	24.6	24.8	92	63	95	83	30.2	28.2	30.5	29.6	24.2	23.1	24.4	23.9
1991	9	22	33.2	22.4	10.8	26.2	31.8	23.6	26.3	24	25	23.2	24.1	83	58	97	79	28.4	27.1	28.2	27.9	23.2	22.4	23	22.9
1991	9	23	32	22.8	9.2	26	27.5742	25.6	22.5665	24.2	22.43	25	18.9428	86	58.1727	95	63.2459	29	26.9952	31.3	24.0506	23.5	21.098	24.8	19.1697
1991	9	24	33.2	23.4	9.8	25.2	32	24.2	26.4	24	26.4	23.8	24.7	91	65	97	84	29	30.7	29.2	29.6	23.5	24.5	23.6	23.9
1991	9	25	30.8	23.6	7.2	27	29.2	24.4	26.3	25	24.8	23.6	24.5	85	70	94	83	30.3	28.4	28.6	29.1	24.3	23.2	23.3	23.6
1991	9	26	32	21.4	10.6	23.6	28.6	26.8	26.5	22.8	27	25.2	25	93	88	88	90	27.2	34.6	31	30.9	22.5	26.5	24.6	24.5
1991	9	27	34.4	22.6	11.8	25.6	24.4839	27.4	20.7935	24	21.5442	25.2	19.8393	88	55.4089	84	68.6285	28.8	25.9263	30.6	23.9417	23.4	20.2289	24.4	19.1567
1991	9	28	33	23.4	9.6	25.6	25.8903	25.4	22.4935	24	22.9361	24.6	20.6185	88	63.6337	94	71.1259	28.8	27.6945	30.4	26.0695	23.4	21.7407	24.3	20.8316
1991	9	29	31.8	23.4	8.4	25.6	29.6	27	27.3	24.2	26.6	26.2	25.7	89	79	94	87	29.3	32.8	33.5	31.8	23.7	25.6	25.9	25.1
1991	9	30	32.6	22.6	10	26.4	31.4	25.6	27.3	24.6	27.4	23.8	25.3	86	74	86	82	29.7	33.8	28.3	30.6	23.9	26.1	23.1	24.4
1991	10	1	28.2575	22.6	5.65754	25.4	32.6	21.7323	21.7613	24	27.6	20.4853	18.927	89	68	75.1883	65.6316	28.9	33.6	25.0872	22.6797	23.5	26	20.0824	18.2443
1991	10	2	32	22.4	9.6	24.8	30.2	26.6	27	24	26	25.8	25.3	94	72	94	86	29.3	30.8	32.7	30.9	23.7	24.5	25.5	24.6
1991	10	3	32.6	23.6	9	26.8	31	26	27.5	24	26.4	24.4	24.9	79	70	88	79	28	31.3	29.5	29.6	22.9	24.8	23.8	23.9
1991	10	4	32.6	22.8	9.8	25	31.4	26.6	27.4	23.2	26	24.6	24.6	86	65	85	79	27.2	30	29.6	28.9	22.5	24.1	23.9	23.5
1991	10	5	32.4	22	10.4	23	26.4323	26.4	20.9484	22	21.5109	25.2	19.9659	92	56.8741	91	64.8325	25.8	25.9963	31.2	24.2281	21.6	20.2955	24.8	19.3465
1991	10	6	33	21.4	11.6	27.6	32.4	27.6	28.8	25.6	26.2	25.4	25.7	85	61	84	77	31.5	29.9	31	30.8	24.9	24	24.6	24.5
1991	10	7	28.0588	23.4	4.65885	25	25	21.7935	21.6387	24.4	21.3311	22.3767	19.0901	95	57.873	81.9813	64.999	30.1	25.7565	27.6745	24.1915	24.2	20.1956	21.9938	19.3199
1991	10	8	33.2	22.6	10.6	25.2	32.4	24.4	26.6	23.6	25.2	23.6	24.1	88	56	94	79	28	27.2	28.6	28	23	22.5	23.3	22.9
1991	10	9	32.2	23	9.2	25.2	30	24.2	25.9	23.2	26	23.6	24.3	85	73	95	84	27.1	30.9	28.7	28.9	22.4	24.6	23.4	23.5
1991	10	10	32.6	22.4	10.2	24.4	31.4	24.6	26.3	23	26	24	24.3	89	65	95	83	27.1	30	29.4	28.9	22.4	24.1	23.8	23.4
1991	10	11	32.2	22.4	9.8	24.6	31	22.2	25	23.6	26.2	21.8	23.9	92	69	97	86	28.4	30.8	25.8	28.4	23.2	24.5	21.6	23.1
1991	10	12	31.8	20.6	11.2	24.2	30.8	26.4	27	21.8	25.6	25.6	24.3	81	66	94	80	24.5	29.4	32.3	28.7	20.8	23.7	25.3	23.3
1991	10	13	31.6	21.6	10	24	30.6	26.6	27	23.8	25.8	24.6	24.7	98	68	85	84	29.3	30	29.6	29.6	23.7	24.1	23.9	23.9
1991	10	14	32	21.6	10.4	26.4	30.4	25.4	26.9	23.8	25.2	24.6	24.5	81	66	94	80	27.7	28.6	30.4	28.9	22.8	23.3	24.3	23.5
1991	10	15	32.6	22.8	9.8	26.2	31	23	25.8	24	25.4	22.4	23.9	83	64	95	81	28.4	28.7	26.7	27.9	23.2	23.4	22.2	22.9
1991	10	16	31.2	21.4	9.8	23.4	30.6	25.8	26.4	22	25.4	24.6	24	89	66	91	82	25.5	29	30.1	28.2	21.4	23.5	24.2	23
1991	10	17	32	20.4	11.6	22.4	31.6	26.2	26.6	21.8	25.4	25	24.1	95	61	91	82	25.7	28.3	30.9	28.3	21.5	23.1	24.6	23.1
1991	10	18	30.6	23	7.6	24	28	23.2	24.6	23	24.2	22.6	23.3	92	73	95	87	27.4	27.7	27	27.4	22.6	22.7	22.4	22.6
1991	10	19	32.6	21.6	11	25	31.6	27.2	27.8	23	25.2	25.4	24.5	84	60	87	77	26.7	27.8	31.2	28.6	22.2	22.8	24.8	23.3
1991	10	20	32.4	21.4	11	25.6	31	26.8	27.5	23.6	25.2	25	24.6	85	63	86	78	27.8	28.2	30.5	28.8	22.8	23.1	24.4	23.4
1991	10	21	33.4	21.6	11.8	24.6	32.6	27.8	28.2	22	25.2	25.2	24.1	80	55	81	72	24.7	27.1	30.3	27.4	20.9	22.4	24.3	22.5
1991	10	22	34.4	21.8	12.6	26	32.2	26.8	28	23.4	25.4	25.4	24.7	80	58	89	76	27	27.9	31.5	28.8	22.4	22.9	24.9	23.4
1991	10	23	34.6	20.6	14	24	32	27.8	27.9	22.4	25	25.4	24.3	87	57	83	76	26	27	30.8	27.9	21.7	22.4	24.6	22.9
1991	10	24	34.2	22.8	11.4	26.6	33.2	27.6	28.8	23.4	26.4	25.6	25.1	77	59	85	74	26.6	29.9	31.5	29.3	22.1	24	24.9	23.7
1991	10	25	31.6	22.2	9.4	24	30.8	22.4	24.9	23	26.4	22	23.8	92	71	97	86	27.4	31.5	26.2	28.3	22.6	24.9	21.8	23.1
1991	10	26	33	21.8	11.2	26.6	31.8	26.4	27.8	23.2	26	25.2	24.8	75	63	91	76	26.2	29.7	31.2	29	21.8	24	24.8	23.5
1991	10	27	31.6	22.4	9.2	25.4	30.4	22.4	25.1	24.4	24.8	22	23.7	92	64	97	84	29.9	27.6	26.2	27.9	24	22.7	21.8	22.9
1991	10	28	24.6348	21.2	3.43476	22.6	24.8452	20.5586	21.0499	22.2	22.1935	21.3593	20.4019	97	60.4703	78.7825	67.1312	26.5	26.7555	26.3742	24.8726	22	20.9881	21.0224	19.8378
1991	10	29	32	21.6	10.4	24.6	30.4	27	27.3	22.8	26.2	25.6	24.9	86	72	89	82	26.5	31.2	31.9	29.9	22.1	24.8	25.1	24
1991	10	30	31	22.4	8.6	23.6	30.6	25.2	26.2	22.8	25.8	23.4	24	93	68	86	83	27.2	30	27.6	28.3	22.5	24.1	22.7	23.1
1991	10	31	32.4	22.2	10.2	23.4	30.6	26.4	26.7	22.8	25	25.2	24.3	95	64	91	83	27.3	27.9	31.2	28.8	22.6	22.9	24.8	23.4
1991	11	1	26.4019	22.6	3.80186	25.8	32	20.3935	21.4258	23.6	25	21.0514	20.6085	83	57	79.4506	69.8939	27.7	27	25.7399	24.7942	22.7	22.4	20.6951	19.9059
1991	11	2	33	24.6	8.4	25.6	30	24.4	26.1	24	26.8	23.6	24.8	88	78	94	86	28.8	33.1	28.6	30.1	23.4	25.7	23.3	24.1
1991	11	3	33	20.6	12.4	24.4	30.2	26.2	26.8	23.8	26	25.2	25	95	72	92	86	29.1	30.8	31.4	30.4	23.6	24.5	24.8	24.3
1991	11	4	25.2558	21.6	3.6558	26.4	30	18.2543	19.7627	24.4	25.8	19.8812	18.9841	85	72	72.0798	66.9238	29.2	30.4	24.6797	24.1366	23.7	24.3	19.5581	19.2247
1991	11	5	32	22.6	9.4	25.2	29.6	26.2	26.8	24	25.2	24.4	24.5	91	70	86	82	29	29.1	29.3	29.2	23.5	23.6	23.7	23.6
1991	11	6	32.8	22.2	10.6	23.8	31.6	26.2	27	23	25	24.8	24.3	93	59	89	80	27.5	27.3	30.4	28.4	22.7	22.5	24.3	23.2
1991	11	7	31.6	22.6	9	25.2	30.2	28.2	28	23.2	25.4	25.2	24.6	85	68	79	77	27.1	29.2	30	28.8	22.4	23.7	24.1	23.4
1991	11	8	31.8	23.2	8.6	24.8	30.2	27.6	27.5	23.6	25.4	25.4	24.8	91	68	84	81	28.3	29.2	31	29.5	23.1	23.7	24.6	23.8
1991	11	9	31.8	22.4	9.4	24.6	28.8	26.2	26.5	23.6	24.2	24.2	24	92	69	85	82	28.4	27.1	28.9	28.1	23.2	22.4	23.4	23
1991	11	10	31.6	22.2	9.4	24.2	29.2	27.2	27	23.4	24.4	25	24.3	94	68	84	82	28.2	27.4	30.2	28.6	23.1	22.6	24.2	23.3
1991	11	11	33	20.6	12.4	24.2	30	26.6	26.9	22.6	25.2	23.2	23.7	87	68	75	77	26.3	28.8	26.2	27.1	21.9	23.4	21.8	22.4
1991	11	12	32	21.6	10.4	24.8	29.6	26.6	26.9	22.4	26.2	25.4	24.7	81	77	91	83	25.5	31.7	31.6	29.6	21.4	25	25	23.8
1991	11	13	32.2	23.4	8.8	25	31.2	27	27.5	24.4	25.6	25.6	25.2	95	64	89	83	30.1	29.1	31.9	30.4	24.2	23.6	25.1	24.3
1991	11	14	32.6	21.6	11	24.8	30.4	26	26.8	23.4	24.8	24.4	24.2	89	64	88	80	27.8	27.6	29.5	28.3	22.9	22.7	23.8	23.1
1991	11	15	32	20.8	11.2	24.6	31.2	26.4	27.1	23	24.8	24.6	24.1	87	60	86	78	27	27	29.7	27.9	22.4	22.4	23.9	22.9
1991	11	16	31.8	21.2	10.6	24.4	30.8	26.4	27	22.4	26	25	24.5	84	68	89	81	25.7	30.4	30.7	29	21.6	24.3	24.5	23.5
1991	11	17	32.2	21.6	10.6	24.8	31.6	26.4	27.3	22.8	26.4	24.2	24.5	84	67	83	78	26.4	30.9	28.7	28.7	22	24.6	23.4	23.3
1991	11	18	32.6	22.6	10	25.2	30.4	26	26.9	23.6	25.6	24.4	24.5	88	68	88	81	28	29.6	29.5	29	23	23.9	23.8	23.6
1991	11	19	33.4	21.4	12	24.4	32.4	27.2	27.8	23	26.4	25	24.8	89	63	84	78	27.1	30.4	30.2	29.3	22.4	24.3	24.2	23.7
1991	11	20	33	21.8	11.2	25.8	31.4	26.6	27.6	23.4	26.2	25.6	25.1	82	66	92	80	27.2	30.5	32.1	29.9	22.5	24.4	25.3	24
1991	11	21	32	22.4	9.6	24.2	31.2	26.8	27.3	23.4	28.6	26	26	94	82	94	90	28.2	37.4	33.1	32.9	23.1	27.8	25.7	25.5
1991	11	22	31	22.4	8.6	24.4	29	26.8	26.8	23.2	25	25.4	24.5	90	72	89	84	27.6	29	31.5	29.4	22.7	23.5	24.9	23.7
1991	11	23	32.4	20.8	11.6	23	30.6	26.6	26.7	22.2	26.6	25	24.6	93	73	88	85	26.2	32.1	30.6	29.7	21.9	25.3	24.4	23.9
1991	11	24	32.6	22	10.6	25.6	31.8	27.6	28.1	24.2	26.6	25.4	25.4	89	67	84	80	29.3	31.3	31	30.5	23.7	24.8	24.6	24.4
1991	11	25	32	22.4	9.6	24	30.2	27	27	23.4	25.6	25.6	24.9	95	69	89	85	28.4	29.7	31.9	30	23.2	24	25.1	24.1
1991	11	26	29.6	23.2	6.4	24.8	29	26	26.5	24.4	25.4	25.4	25.1	97	75	95	89	30.3	30	32	30.8	24.3	24.1	25.2	24.5
1991	11	27	33.2	23	10.2	25	32.2	26.6	27.6	24.2	26.8	25	25.3	94	66	88	82	29.7	31.6	30.6	30.6	23.9	25	24.4	24.4
1991	11	28	33	22.4	10.6	24.2	31.8	27	27.5	23.2	25.8	23.4	24.1	92	62	74	76	27.8	29.2	26.4	27.8	22.8	23.7	22	22.8
1991	11	29	33	22.6	10.4	25.2	31	27.6	27.9	23.6	25.6	25.4	24.9	88	65	84	79	28	29.2	31	29.4	23	23.7	24.6	23.8
1991	11	30	34	22.4	11.6	24	23.4387	27.6	19.9516	23.6	20.5519	26	19.0002	97	53.9771	88	64.7326	28.8	24.7143	32.5	22.9461	23.4	19.3598	25.5	18.3842
1991	12	1	33.6	21.4	12.2	23.6	32.6	28.2	28.1	22.4	25.6	26	24.7	90	57	84	77	26.3	28.2	32.1	28.9	21.9	23	25.2	23.4
1991	12	2	34	21.4	12.6	23.6	32.6	25.2	26.6	22.4	25.6	24.6	24.2	90	57	95	81	26.3	28.2	30.5	28.3	21.9	23	24.4	23.1
1991	12	3	32.6	21.4	11.2	23.4	31.8	28.2	27.9	22.8	25.8	26	24.9	95	62	84	80	27.3	29.2	32.1	29.6	22.6	23.7	25.2	23.8
1991	12	4	31.8	21	10.8	22.2	30.8	27	26.8	21.8	26.2	24.6	24.2	97	70	82	83	25.8	30.9	29.3	28.7	21.6	24.6	23.7	23.3
1991	12	5	33.4	20.4	13	22.4	32.6	27.8	27.6	21.6	24.8	25.4	23.9	93	53	83	76	25.3	26.1	30.8	27.4	21.3	21.8	24.6	22.5
1991	12	6	34	21.6	12.4	24.8	33.2	27.8	28.4	22.8	26.2	25.8	24.9	84	58	85	76	26.4	29.3	31.9	29.2	22	23.7	25.1	23.6
1991	12	7	34.6	19.6	15	21	32.8	26.2	26.5	20.4	26	25.2	23.9	95	58	92	82	23.6	29.1	31.4	28	20.1	23.6	24.8	22.9
1991	12	8	35	20	15	26.2	33.8	28	29	23.2	26.4	25.4	25	78	56	81	72	26.4	29.5	30.7	28.9	22	23.8	24.5	23.4
1991	12	9	33	20.8	12.2	24.6	32.4	27.8	28.1	23.2	25	25.8	24.7	89	55	85	76	27.5	26.7	31.9	28.7	22.6	22.2	25.1	23.3
1991	12	10	33	21.8	11.2	24	32.6	27.4	27.8	23.2	25.2	24.4	24.3	94	55	78	76	27.9	27.1	28.6	27.9	22.9	22.4	23.3	22.9
1991	12	11	33.2	22.2	11	24.2	32	27	27.5	23.4	25	24.8	24.4	94	57	84	78	28.2	27	29.8	28.4	23.1	22.4	24	23.1
1991	12	12	33.6	21.6	12	24.8	32.4	26.8	27.7	23.4	24.6	24.6	24.2	89	53	84	75	27.8	25.7	29.5	27.7	22.9	21.6	23.8	22.7
1991	12	13	33	21.2	11.8	22.8	32.4	28.8	28.2	22.4	25.4	25.4	24.4	97	57	76	77	26.8	27.8	30.2	28.2	22.2	22.8	24.2	23.1
1991	12	14	31.4	21.6	9.8	24.6	30.2	26	26.7	23.2	24.8	24.6	24.2	89	65	89	81	27.5	27.7	30	28.4	22.6	22.8	24.1	23.2
1991	12	15	33	19.8	13.2	22	31.8	26.8	26.8	21.6	25.6	24	23.7	97	61	79	79	25.5	28.7	28	27.4	21.4	23.4	22.9	22.6
1991	12	16	32.6	20.4	12.2	22.6	31.2	27.2	27.1	22.2	25.2	24.8	24.1	97	62	82	80	26.5	28	29.7	28.1	22	23	23.9	23
1991	12	17	32.6	19.8	12.8	24.4	31.8	25.8	26.9	22.4	24	23.4	23.3	84	52	82	73	25.7	24.6	27.2	25.8	21.6	20.9	22.5	21.6
1991	12	18	33	20.8	12.2	24.6	31.8	26	27.1	22.6	24	24	23.5	84	52	85	74	26.1	24.6	28.5	26.4	21.8	20.9	23.2	22
1991	12	19	32.6	20.8	11.8	24.4	31.8	26.4	27.3	22.6	24.4	24	23.7	86	55	82	74	26.2	25.6	28.2	26.7	21.9	21.5	23.1	22.1
1991	12	20	32.8	20.6	12.2	23.6	32.2	26	27	22.4	25.2	23.6	23.7	90	57	82	76	26.3	27.4	27.5	27.1	21.9	22.6	22.7	22.4
1991	12	21	33.8	20.4	13.4	22.8	32.4	21.5161	21.6008	21.2	24.8	25	23.7	87	54	72.0798	61.3832	24.1	26.2	25.3912	21.885	20.5	21.9	20.2078	17.6166
1991	12	22	33.6	19	14.6	24.4	32.4	26.2	27.3	22	25.4	23.6	23.7	81	57	81	73	24.8	27.8	27.4	26.7	21	22.8	22.6	22.1
1991	12	23	32	20.4	11.6	23	31.6	26.8	27	21.8	24.6	23.4	23.3	90	57	75	74	25.3	26.3	26.5	26	21.3	21.9	22	21.7
1991	12	24	32.6	20.2	12.4	21.6	30.8	26	26.1	21	23.2	24	22.7	95	53	85	77	24.5	23.4	28.5	25.4	20.7	20	23.2	21.3
1991	12	25	33	18.6	14.4	22.6	32.6	25.6	26.6	21.4	24.8	23	23.1	90	53	80	74	24.7	26.1	26.3	25.7	20.9	21.8	22	21.5
1991	12	26	33.6	19.2	14.4	21	32.8	27.8	27.3	20.4	25.2	24	23.2	95	54	73	74	23.6	27	27.3	25.9	20.1	22.3	22.5	21.7
1991	12	27	34	20.6	13.4	23.2	32.8	26.4	27.2	22.2	24.8	23.8	23.6	92	52	81	75	26.1	26	27.7	26.6	21.8	21.7	22.8	22.1
1991	12	28	33	20.6	12.4	24	32.4	26.4	27.3	22.4	25.4	23.8	23.9	87	57	81	75	26	27.8	27.7	27.2	21.7	22.8	22.8	22.5
1991	12	29	33.2	19.8	13.4	23.2	32.6	27.4	27.6	22.4	26.2	24.4	24.3	93	60	78	77	26.5	29.7	28.6	28.3	22.1	24	23.3	23.1
1991	12	30	32.6	17.9032	14.6968	18.7419	32	25.8	20.729	18.0945	25.2	23.4	16.6846	68.4287	58	82	62.6681	21.3578	27.5	27.2	22.1236	17.8214	22.7	22.5	17.888
1991	12	31	34.2	20.8	13.4	24.6	33.8	27.6	28.4	22.6	24.6	25.6	24.3	84	47	85	72	26.1	24.8	31.5	27.4	21.8	21	24.9	22.5

## Sheet: 1991
			Temperature			Temperature				Temperature				Relative Humidity				Pressure				Dew temperature
Year	Month	Day	Maximum	Minimum	Max-Min	1899-12-31 07:00:00	1899-12-31 13:00:00	1899-12-31 19:00:00	Average	1899-12-31 01:00:00	1899-12-31 13:00:00	1899-12-31 19:00:00	Average	1899-12-31 01:00:00	1899-12-31 13:00:00	1899-12-31 19:00:00	Average	1899-12-31 07:00:00	1899-12-31 13:00:00	1899-12-31 19:00:00	Average	1899-12-31 07:00:00	1899-12-31 13:00:00	1899-12-31 19:00:00	Average		Month	Taverage	Hraverage
1992	1	1	34	19.2	14.8	23.6	33.4	28.2	28.4	22.4	26	25.2	24.5	90	56	79	75	26.3	28.7	30	28.3	21.9	23.3	24.1	23.1		January	26.0337	74.4666
1992	1	2	33	20.6	12.4	23.4	31.2	25.6	26.5	22.4	25.6	23.4	23.8	92	64	83	80	26.4	29.1	27.3	27.6	22	23.6	22.5	22.7		February	27.718	72.2107
1992	1	3	32.8	20.2	12.6	22.2	31	25.8	26.2	21.8	25.6	23.6	23.7	97	65	83	82	25.8	29.2	27.7	27.6	21.6	23.7	22.7	22.7		March	27.4941	72.1401
1992	1	4	32.2	23	9.2	24.8	31.4	25.6	26.9	23.6	26	23.4	24.3	91	65	83	80	28.3	30	27.3	28.5	23.1	24.1	22.5	23.3		April	28.5787	74.2772
1992	1	5	33.4	21.6	11.8	25.2	25.4868	26.4	21.4077	24	22.703	24.6	19.9122	91	55.0427	86	66.8207	29	26.0995	29.7	23.4285	23.5	20.8916	23.9	19.0425		May	28.0323	78.9355
1992	1	6	33	22.4	10.6	26	31.4	25	26.9	24.6	25.6	23.2	24.5	89	63	86	79	30	29	27.2	28.7	24.1	23.5	22.5	23.4		June	27.484	77.6569
1992	1	7	33.2	21.6	11.6	25.2	32	28.2	28.4	23.4	26.6	25.6	25.2	86	66	81	78	27.6	31.2	31.1	30	22.7	24.8	24.7	24		July	27.6065	80.8387
1992	1	8	28.0872	21.2	6.88723	23.4	32	21.6774	21.5742	22.6	25.6	22.2129	20.8716	93	60	75.0323	69.4277	26.9	28.6	26.5581	24.5178	22.3	23.3	21.4355	19.9226		August	25.4671	75.0087
1992	1	9	33	20.6	12.4	24	31.2	26.2	26.9	23	25	23.4	23.8	92	61	79	77	27.4	27.5	26.9	27.3	22.6	22.7	22.3	22.5		September	25.265	75.9634
1992	1	10	34	21	13	22.2	32.4	26.8	27	21.2	25	24.2	23.5	92	55	81	76	24.5	26.7	28.5	26.6	20.8	22.2	23.2	22.1		October	27.1032	81.6774
1992	1	11	33.6	22	11.6	23.4	32.8	26.4	27.3	21.8	26.2	24.2	24.1	87	60	83	77	25	29.6	28.7	27.8	21.1	23.9	23.4	22.8		November	26.9867	82.9667
1992	1	12	33	20.2	12.8	23.2	31.2	27.4	27.3	22.6	25.2	23.6	23.8	95	62	73	77	27	28	26.6	27.2	22.4	23	22.1	22.5		December	26.6458	80.8075
1992	1	13	33.2	20.4	12.8	22.6	32.2	28.2	27.8	21.8	25.2	23.8	23.6	93	57	69	73	25.6	27.4	26.5	26.5	21.5	22.6	22.1	22
1992	1	14	33.2	19	14.2	21.6	31	27.6	27	20.2	25	23.6	22.9	88	62	72	74	22.7	27.7	26.5	25.6	19.6	22.8	22	21.4
1992	1	15	33	22	11	20.6903	31.8	27.4	22.2392	20.0387	25	23.4	19.5716	84.7419	58	72	67.7344	23.5032	27.1	26.1	23.8365	19.7387	22.4	21.8	19.4581
1992	1	16	34.2	20	14.2	20.4452	32.2	26.8	22.5613	19.6774	24.4	22.8	19.886	83.7419	53	71	68.9615	22.9065	25.4	25.1	24.1715	19.3161	21.3	21.1	19.7128
1992	1	17	34	20.8	13.2	23.2	32.8	26.8	27.4	22	24.2	23.6	23.3	90	49	77	72	25.6	24.5	27	25.7	21.5	20.7	22.3	21.5
1992	1	18	34	19.6	14.4	22.4	33.2	26.4	27.1	21.2	24.4	24	23.2	90	49	82	74	24.4	24.7	28.2	25.8	20.7	20.9	23.1	21.6
1992	1	19	35	18.6	16.4	24.4	27.0903	26.6	22.6355	21.6	23.7677	23.2	20.8065	78	56.2903	75	68.7742	23.9	27.2742	26.2	24.2097	20.4	21.7935	21.8	19.7774
1992	1	20	33	20.2	12.8	21.6	31.4	25.4	26	21	24.6	22.8	22.8	95	57	80	78	24.5	26.4	26	25.6	20.7	22	21.7	21.5
1992	1	21	32.8	17.9946	14.8054	20.1742	32	26.4	22.6806	19.4129	24.6	24.2	20.0452	80.5806	55	83	71.2581	22.4581	26	28.7	25.0613	19.0484	21.7	23.4	20.4903
1992	1	22	33.4	21.6	11.8	24.4	33	28.2	28.5	23.4	26	24	24.5	92	58	71	73	28.1	28.9	27	28	23	23.5	22.4	23
1992	1	23	33.2	21.4	11.8	23.2	31.2	27.4	27.3	22.8	25.2	24.6	24.2	97	62	80	79	27.5	28	29.1	28.2	22.6	23	23.6	23.1
1992	1	24	33.6	21.6	12	24.2	32.6	27.4	27.9	23.2	26.4	24.8	24.8	92	62	81	78	27.8	30.3	29.6	29.2	22.8	24.3	23.9	23.6
1992	1	25	32	21.4	10.6	23.4	31.2	26.4	26.9	22.6	25.2	24.6	24.1	93	62	86	81	26.9	28	29.7	28.2	22.3	23	23.9	23.1
1992	1	26	33.2	21	12.2	25	32.6	27.4	28.1	23.2	24.6	24	23.9	86	52	76	71	27.2	25.6	27.6	26.8	22.5	21.5	22.7	22.2
1992	1	27	29.6094	20.4	9.20939	22.8	33.4	22.7355	22.7613	21.4	25.6	22.1769	19.9792	88	54	73.2237	68.0291	24.5	27.6	26.3792	24.2081	20.8	22.7	21.3011	19.7561
1992	1	28	35	18.3355	16.6645	20.471	27.0871	27.6	22.7839	19.6995	23.5548	23	20.0058	81.3486	55.3226	68	71.4589	23.0726	26.7129	25	25.2604	19.4065	21.4677	21.1	20.5553
1992	1	29	33.4	20.6	12.8	24	32	27.4	27.7	22.2	24.8	23.8	23.6	86	56	74	72	25.6	26.5	27.1	26.4	21.4	22	22.4	22
1992	1	30	33.6	21.2	12.4	23	32.2	27.6	27.6	22.2	25.4	24.2	23.9	93	58	76	76	26.2	27.9	27.9	27.3	21.9	22.9	22.9	22.6
1992	1	31	32.6	21.2	11.4	23	31.2	27.4	27.3	22	24	24	23.3	92	55	76	74	25.8	25	27.6	26.1	21.6	21.1	22.7	21.8
1992	2	1	33.2	22.4	10.8	24.4	31	28.8	28.3	23.2	24.4	23.6	23.7	90	58	65	71	27.6	26.2	25.7	26.5	22.7	21.8	21.5	22
1992	2	2	33	22.8	10.2	23.2	32.4	26.4	27.1	22.6	25.2	24.4	24.1	95	56	85	79	27	27.2	29.2	27.8	22.4	22.5	23.7	22.8
1992	2	3	32.8	24.2	8.6	25.8	32.2	28.4	28.7	25	26.2	23.4	24.9	94	62	66	74	31.1	30	25.4	28.9	24.7	24.1	21.4	23.4
1992	2	4	33.2	22.8	10.4	23.8	32.8	27.4	27.8	22.6	25.6	23.4	23.9	90	56	72	73	26.6	28	26.1	26.9	22.1	23	21.8	22.3
1992	2	5	33.8	23.2	10.6	24.4	32.2	28.8	28.5	23	24.6	23.8	23.8	89	54	66	70	27.1	25.9	26.1	26.4	22.4	21.6	21.8	22
1992	2	6	33.4	22.4	11	23.8	31.6	26.4	27	23.2	25.8	24.4	24.5	95	63	85	81	28	29.3	29.2	28.9	23	23.7	23.7	23.5
1992	2	7	32.8	23	9.8	23.4	30.4	26.8	26.8	23	24.8	24.6	24.1	97	64	84	81	27.8	27.6	29.5	28.3	22.8	22.7	23.8	23.1
1992	2	8	34.2	23.2	11	24.2	33.4	30	29.4	23	25.6	25.2	24.6	90	54	68	71	27.3	27.6	28.8	27.9	22.5	22.7	23.4	22.9
1992	2	9	34.2	23.6	10.6	28.2	33.2	28.6	29.7	24.2	26.2	25.2	25.2	72	58	76	69	27.5	29.3	29.8	28.9	22.7	23.7	24	23.5
1992	2	10	33	23	10	25	32.6	28.2	28.5	24	25.6	25.2	24.9	92	57	79	76	29.2	28.2	30	29.1	23.6	23	24.1	23.6
1992	2	11	33	22.4	10.6	23	31.6	27.2	27.3	22.6	26	24.4	24.3	97	64	80	80	27.1	29.9	28.7	28.6	22.4	24	23.4	23.3
1992	2	12	32.4	22	10.4	23.2	31	29.2	28.2	22.6	25.4	25	24.3	95	64	71	77	27	28.7	28.9	28.2	22.4	23.4	23.5	23.1
1992	2	13	31.3377	21	10.3377	22	32.4	24.1032	22.9195	21.6	26.4	22.4258	20.1823	97	63	71.4516	62.4683	25.5	30.4	26.5677	24.5644	21.4	24.3	21.4258	19.9359
1992	2	14	33	20.2	12.8	21.6	32.4	28.2	27.6	21	25.6	23.2	23.3	95	58	66	73	24.5	28.3	25.1	25.9	20.7	23.1	21.2	21.7
1992	2	15	33.2	20.6	12.6	23.4	32.8	27.6	27.9	22.4	25	24	23.8	92	53	74	73	26.4	26.5	27.4	26.8	22	22	22.6	22.2
1992	2	16	34.4	20.6	13.8	24.6	33.8	29.4	29.3	23.2	25.8	24.6	24.5	89	53	68	70	27.5	27.9	27.7	27.7	22.6	22.9	22.8	22.8
1992	2	17	34.8	22.4	12.4	24.4	33.8	22.4	22.2742	24.2	25.4	22.6	20.2613	98	51	72.3548	60.0645	30	26.8	27.0032	23.5484	24.1	22.3	21.6323	19.1774
1992	2	18	35.2	20.6	14.6	23.8	33.4	28	28.3	21.8	25.4	24.2	23.8	84	53	73	70	24.8	27.1	27.7	26.5	20.9	22.4	22.7	22
1992	2	19	35	20	15	21.2	33.6	27.6	27.5	20.4	24.4	23.6	22.8	93	47	72	71	23.4	24.4	26.5	24.8	20	20.7	22	20.9
1992	2	20	34.6	20.6	14	23.4	33.2	27	27.6	21.6	24	23.8	23.1	85	47	77	70	24.6	23.7	27.3	25.2	20.8	20.2	22.6	21.2
1992	2	21	33.4	21.4	12	23.2	33.2	29.8	29	21.8	25	23.8	23.5	89	52	61	67	25.2	26.2	25.5	25.6	21.2	21.9	21.4	21.5
1992	2	22	34	21.4	12.6	23.2	32.4	27.2	27.5	22	24.4	23	23.1	90	52	70	71	25.6	25.2	25.3	25.4	21.5	21.2	21.3	21.3
1992	2	23	35	20.8	14.2	25	33.4	30	29.6	22.4	25	24.4	23.9	80	51	63	65	25.3	26.1	26.8	26.1	21.3	21.8	22.2	21.8
1992	2	24	34	20.8	13.2	24.4	33.2	29	28.9	22.6	26.4	25.2	24.7	86	59	74	73	26.2	29.9	29.5	28.5	21.9	24	23.8	23.2
1992	2	25	34.2	21.4	12.8	23.6	33.2	29	28.7	22.4	26.2	25.6	24.7	90	58	76	75	26.3	29.3	30.5	28.7	21.9	23.7	24.4	23.3
1992	2	26	30.3993	22.8	7.5993	24.4	28.5436	24.4645	24.2114	23.2	23.076	21.7097	19.533	90	52.8783	67.0323	63.3673	27.6	26.5856	25.5968	23.7386	22.7	21.118	20.6419	19.2633
1992	2	27	33.8	23.8	10	26.2	32.8	28	28.8	25.4	26	25	25.5	94	58	79	77	31.9	29.1	29.7	30.2	25.1	23.6	23.9	24.2
1992	2	28	32	22.6	9.4	25.6	31.6	28.8	28.7	25.2	25	26.4	25.5	97	59	83	79	31.8	27.3	32.8	30.6	25.1	22.5	25.6	24.4
1992	2	29	35	22.4	12.6	24.6	32.4	28.6	28.6	23.6	26.4	25	25	92	63	75	76	28.4	30.4	29.3	29.4	23.2	24.3	23.7	23.7
1992	3	1	35.2	22	13.2	25.8	34	30	30	23.2	27.8	25.4	25.5	80	62	69	71	26.7	33.2	29.4	29.8	22.2	25.8	23.7	23.9
1992	3	2	35.6	22.6	13	25.4	26.4516	30.8	22.6129	24.4	22.271	25.8	19.8839	92	49	67	56.6774	29.9	24.7613	29.9	22.3645	24	19.6742	24	18.0935
1992	3	3	34.6	22.6	12	25	32.4	29.6	29.2	23.2	26.8	26.4	25.5	86	65	78	76	27.2	31.5	32.3	30.3	22.5	24.9	25.3	24.2
1992	3	4	34.6	22.2	12.4	23	28.6102	30	24.4012	22.8	23.1093	26.4	21.401	98	52.7118	75	64	27.6	26.6156	32	25.0939	22.7	21.1446	25.2	20.2922
1992	3	5	34	21	13	23.2	33.2	24.7677	24.6516	23	26	23.5613	22.4194	98	57	72.7419	67.1935	27.9	28.8	27.9935	26.3806	22.9	23.4	22.4613	21.2935
1992	3	6	34.2	22.4	11.8	24.4	32.4	30.4	29.4	24.2	26.8	26	25.7	98	65	71	78	30	31.5	30.7	30.7	24.1	24.9	24.5	24.5
1992	3	7	33.2	23.2	10	24.4	32.4	29.6	29	23.6	24	26.8	24.8	94	50	80	75	28.6	24.2	33.4	28.7	23.3	20.6	25.9	23.3
1992	3	8	33	22	11	27.6	32.8	27.8	29	24.6	26.8	26	25.8	78	63	87	76	28.9	31.2	32.4	30.8	23.5	24.8	25.4	24.5
1992	3	9	34.2	22.2	12	23.8	26.2726	29.6	22.3967	23	21.1446	25	19.5031	93	48.1831	69	58.2963	27.5	24.1349	28.6	22.8407	22.7	19.2799	23.3	18.5029
1992	3	10	35	22	13	23.4	34	28	28.4	22.8	26.8	25.6	25.1	95	57	83	78	27.3	30.4	31.2	29.7	22.6	24.3	24.8	23.9
1992	3	11	34.8	22.6	12.2	25.4	32.6	24.2903	24.3258	23.6	21.8	23.4645	22.1395	86	38	73.5806	67.3632	27.9	18.9	27.8968	26.1894	22.9	16.6	22.4	21.168
1992	3	12	35	22.6	12.4	25	32.2	30.8	29.7	23.8	30	26.6	26.8	91	85	72	83	28.7	40.9	32	33.9	23.3	29.4	25.2	26
1992	3	13	35.2	24.6	10.6	26	33.4	30.2	30	24.4	28.8	26.6	26.6	88	71	76	78	29.5	36.5	32.4	32.8	23.8	27.4	25.4	25.5
1992	3	14	33	24.2	8.8	25.8	32.4	29	29	23.4	28.2	24.8	25.5	82	73	71	75	27.2	35.4	28.5	30.4	22.5	26.9	23.2	24.2
1992	3	15	33.4	23.6	9.8	24.4	32.2	28.8	28.5	23.6	25.2	25.6	24.8	94	57	78	76	28.6	27.4	30.7	28.9	23.3	22.6	24.5	23.5
1992	3	16	33.2	22.4	10.8	22.8	30.2	28	27.3	22.2	25	25.4	24.2	95	66	81	81	26.3	28.2	30.7	28.4	22	23.1	24.5	23.2
1992	3	17	31.5164	22.4	9.11642	23	28.4504	24.8129	24.5544	22.1	24.0949	22.8161	20.7684	93	56.1415	69.6129	61.2362	26	28.0375	27.0452	24.4412	21.7	22.1902	21.7065	19.7028
1992	3	18	35	22.8	12.2	26.8	33.4	29	29.5	23.4	25.4	24.8	24.5	75	53	71	66	26.5	27.1	28.5	27.4	22	22.4	23.2	22.6
1992	3	19	34.4	21.6	12.8	25.2	32.4	28.8	28.8	23	26.2	24.2	24.5	83	61	69	71	26.6	29.9	27.1	27.9	22.1	24	22.4	22.9
1992	3	20	32.4	23	9.4	23.6	30.2	28.2	27.6	22.8	26	25.4	24.7	93	72	80	82	27.2	30.8	30.6	29.5	22.5	24.5	24.4	23.8
1992	3	21	32.2	24.2	8	25.8	29.8	28	27.9	24	25.2	25.4	24.9	86	69	81	79	28.6	29	30.7	29.4	23.3	23.5	24.5	23.8
1992	3	22	33.4	21.6	11.8	24.6	32.2	29	28.7	23	25.6	24.6	24.4	87	59	70	72	27	28.4	28	27.8	22.4	23.2	22.9	22.8
1992	3	23	33.4	21	12.4	24.6	28.447	29.2	23.3804	22.6	23.2957	24.6	21.3209	84	54.7097	69	63.1572	26.1	27.2683	27.9	25.2416	21.8	21.5043	22.9	20.2777
1992	3	24	35.2	22.6	12.6	25	32	28.4	28.5	22.6	26	25	24.5	82	62	76	73	25.8	29.6	29.4	28.3	21.6	23.9	23.8	23.1
1992	3	25	30.4148	23	7.41483	25	32	23.7553	23.2937	23.4	26.6	22.743	19.4439	87	66	70.2268	61.4186	27.7	31.2	27.1251	22.8679	22.8	24.8	21.6941	18.4185
1992	3	26	33	24	9	25	32	28.2	28.4	23.4	26.6	24.4	24.8	87	66	73	75	27.7	31.2	28	29	22.8	24.8	23	23.5
1992	3	27	34.8	23.4	11.4	25	31.6	29	28.6	23.6	25.6	25.4	24.9	89	62	75	75	28.2	28.8	30	29	23.1	23.4	24.1	23.5
1992	3	28	34.6	22.6	12	24.4	32.8	28.6	28.6	23	26.2	25.4	24.9	89	60	77	75	27.1	29.6	30.3	29	22.4	23.9	24.3	23.5
1992	3	29	35.2	21	14.2	23.4	33.4	30.4	29.4	22.6	26	25.8	24.8	93	56	69	73	26.9	28.7	30.1	28.6	22.3	23.3	24.2	23.3
1992	3	30	35.4	23.2	12.2	24	30.4	30	28.6	22.2	26	24.2	24.1	86	71	62	73	25.6	30.7	26.3	27.5	21.4	24.5	21.9	22.6
1992	3	31	35.2	22	13.2	23.2	33.4	27.2	27.8	22.2	25.2	23.2	23.5	92	52	71	72	26.1	26.6	25.8	26.1	21.8	22.1	21.6	21.8
1992	4	1	33.4	22.6	10.8	25.6	31.4	28.2	28.4	24.2	25.6	25	24.9	89	63	77	76	29.3	29	29.5	29.2	23.7	23.5	23.8	23.7
1992	4	2	34.6	22	12.6	22.4	32.8	29.2	28.4	21.4	26.4	25	24.3	92	61	71	75	24.8	30.1	28.9	27.9	21	24.2	23.5	22.9
1992	4	3	35.2	23	12.2	24.8	33	27.2	28	23	25.4	24.4	24.3	86	54	80	73	26.9	27.4	28.7	27.6	22.3	22.6	23.4	22.7
1992	4	4	35	23.4	11.6	26.4	32	28.4	28.8	24.2	25.4	25.4	25	83	59	79	74	28.7	28	30.4	29.1	23.4	23	24.3	23.6
1992	4	5	34.2	23	11.2	24.2	32.2	28	28.1	22.2	25.4	24.2	23.9	84	58	73	72	25.4	27.9	27.7	27	21.4	22.9	22.7	22.3
1992	4	6	34.3	23.3	11	24.4	33.2	29.2	29	22.4	25	24.4	23.9	84	52	68	68	25.7	26.2	27.4	26.4	21.6	21.9	22.6	22
1992	4	7	35	22	13	24.4	33	28.2	28.5	23.4	27	25.2	25.2	92	63	79	78	28.1	31.6	30	29.9	23	25	24.1	24
1992	4	8	36	23	13	25.4	32.2	28.2	28.5	23.2	25.2	26	24.8	83	57	84	75	27	27.4	32.1	28.8	22.3	22.6	25.2	23.4
1992	4	9	35.2	22.8	12.4	24.2	32	28.6	28.4	23.6	25.4	26.4	25.1	95	59	84	79	28.7	28	32.9	29.9	23.4	23	25.7	24
1992	4	10	37.6	23	14.6	24.4	36.4	30	30.2	23	28	26.2	25.7	89	53	74	72	27.1	32.2	31.5	30.3	22.4	25.3	24.9	24.2
1992	4	11	35.6	23.2	12.4	25.6	35.2	29	29.7	23.2	27.4	26.4	25.7	82	55	82	73	26.8	31.3	32.7	30.3	22.2	24.8	25.5	24.2
1992	4	12	34.6	22.2	12.4	26.4	33.2	29.2	29.5	24.4	27	26.2	25.9	85	62	79	75	29.2	31.5	32	30.9	23.7	24.9	25.2	24.6
1992	4	13	33.8	21.8	12	24.4	32	30.2	29.2	23.4	27.2	25.4	25.3	92	69	68	76	28.1	32.9	29.2	30.1	23	25.6	23.7	24.1
1992	4	14	33.8	23.4	10.4	24.6	33.2	29.8	29.4	23.4	26.6	26	25.3	90	60	74	75	28	30.4	31.1	29.8	22.9	24.3	24.7	24
1992	4	15	29.2994	23.8	5.49937	26.2	32.4	24.6065	24.8742	24.6	26.8	21.7442	21.758	88	65	68.4019	64.3459	29.8	31.5	26.0477	25.9102	24	24.9	20.8299	20.7302
1992	4	16	34.4	22.6	11.8	24	32.6	29.6	29	23.8	26.4	25	25.1	98	62	69	76	29.3	30.3	28.6	29.4	23.7	24.3	23.3	23.8
1992	4	17	35.4	21.2	14.2	25.6	33.2	27.6	28.5	23.4	27	25.2	25.2	83	62	82	76	27.3	31.5	30.4	29.8	22.5	24.9	24.3	23.9
1992	4	18	36.4	21.4	15	25.4	35.2	29	29.6	24.6	27.2	26	25.9	94	54	79	76	30.4	30.7	31.6	30.9	24.3	24.5	25	24.6
1992	4	19	28.3301	22.2	6.13006	26.8	35	22.8839	23.0871	25.6	27.2	20.9648	19.3332	91	55	66.8304	59.9709	32	30.9	25.1305	23.006	25.2	24.6	20.0991	18.4208
1992	4	20	34.8	21	13.8	24.4	33.6	29.2	29.1	23.6	26.8	26.2	25.5	94	59	79	77	28.6	30.7	32	30.4	23.3	24.5	25.2	24.3
1992	4	21	36.8	21.8	15	24	34.4	30	29.6	22.6	27.2	25.6	25.1	89	58	70	72	26.5	31.3	29.9	29.2	22	24.8	24	23.6
1992	4	22	36	21.2	14.8	24.6	34.4	29.6	29.6	23.6	27	25.6	25.4	92	56	73	74	28.4	30.7	30.1	29.8	23.2	24.5	24.2	24
1992	4	23	36.8	22.6	14.2	26	35.2	29.4	30	23.8	27.4	26.6	25.9	83	55	80	73	28	31.3	32.9	30.7	23	24.8	25.7	24.5
1992	4	24	35.8	23.4	12.4	26.6	34.8	29	29.9	25.8	27	25	25.9	94	55	72	74	32.7	30.4	29	30.7	25.5	24.3	23.5	24.5
1992	4	25	33.8	22	11.8	26	32	29.6	29.3	24.2	26.6	26.4	25.7	86	66	78	77	29	31.2	32.3	30.8	23.5	24.8	25.3	24.5
1992	4	26	36.4	23	13.4	26.4	35.2	28.2	29.5	24.2	27.4	26.2	25.9	83	55	85	75	28.7	31.3	32.7	30.9	23.4	24.8	25.5	24.6
1992	4	27	31.4	21.4	10	25.6	30.6	26.8	27.5	24	26	24.8	24.9	88	70	85	81	28.8	30.5	30	29.7	23.4	24.4	24.1	24
1992	4	28	33.6	22	11.6	25.4	33.2	26.4	27.9	24.6	27	24.8	25.5	94	62	88	81	30.4	31.5	30.2	30.7	24.3	24.9	24.2	24.5
1992	4	29	33.4	22.4	11	25.8	30.6	27.8	28	24	25.2	25.8	25	86	65	85	79	28.6	28.4	31.9	29.6	23.3	23.2	25.1	23.9
1992	4	30	33	21	12	23.6	32.2	28.6	28.3	23.2	26.4	26.4	25.3	97	64	84	81	28.2	30.5	32.9	30.5	23	24.4	25.7	24.4
1992	5	1	32.6	23.2	9.4	25.4	32.4	28.4	28.6	24.2	27.8	26.8	26.3	91	71	88	83	29.4	34.3	34.2	32.6	23.8	26.3	26.3	25.5
1992	5	2	33.8	23	10.8	25.4	32.2	28.4	28.6	23.8	27.4	26.2	25.8	88	69	84	80	28.4	33.3	32.5	31.4	23.2	25.8	25.5	24.8
1992	5	3	33	22.4	10.6	26.2	32.2	28.2	28.7	24.8	24.6	23.4	24.3	89	54	67	70	30.4	25.9	25.6	27.3	24.3	21.6	21.5	22.5
1992	5	4	32.2	22.2	10	23.6	31.4	28.4	28	21.8	26.6	26.4	24.9	86	69	86	80	24.9	31.6	33.1	29.9	21	25	25.7	23.9
1992	5	5	31.6	21.6	10	24.8	30.2	25.6	26.5	23.6	26.8	24.6	25	91	77	92	87	28.3	33	30.2	30.5	23.1	25.7	24.2	24.4
1992	5	6	30.2	22.4	7.8	25.2	28.2	25	25.9	24.2	25.6	24.6	24.8	92	81	97	90	29.5	31.1	30.6	30.4	23.8	24.7	24.5	24.3
1992	5	7	32.6	22	10.6	25.8	32	25	27	23	26.4	21	23.5	79	65	70	71	26.2	30.7	22.2	26.4	21.9	24.5	19.2	21.8
1992	5	8	33.4	21.2	12.2	24.6	33.2	29.6	29.3	23.2	26.8	26	25.3	89	61	75	75	27.5	31	31.2	29.9	22.6	24.6	24.8	24
1992	5	9	35	23	12	26	33	29	29.3	25.4	25	25.6	25.3	95	52	76	75	32	26.3	30.5	29.6	25.2	21.9	24.4	23.8
1992	5	10	34.6	22.2	12.4	25	32	29.4	29	23.6	26.4	26.4	25.5	89	65	79	78	28.2	30.7	32.4	30.4	23.1	24.5	25.4	24.3
1992	5	11	34.6	21.2	13.4	24	33.8	29	29	22.8	26.8	25	24.9	90	58	72	74	26.9	30.6	29	28.8	22.3	24.4	23.5	23.4
1992	5	12	33.4	22.4	11	24.6	33	28	28.4	23.8	25.2	25.8	24.9	94	53	84	77	28.9	26.9	31.7	29.2	23.5	22.3	25	23.6
1992	5	13	32.2	22	10.2	26	30	25.4	26.7	24.4	26.8	24	25.1	88	78	89	85	29.5	33.1	28.9	30.5	23.8	25.7	23.5	24.3
1992	5	14	33	20	13	24.6	32.6	28	28.3	23.8	26.4	25.2	25.1	94	62	80	78	28.9	30.3	30.2	29.8	23.5	24.3	24.2	24
1992	5	15	33.2	22.2	11	25.2	31.2	28.6	28.4	24.8	26	26.8	25.9	97	66	87	83	31	30.1	34	31.7	24.7	24.2	26.2	25
1992	5	16	34.4	23.4	11	25.4	32	29.2	29	24	26.8	25.2	25.3	89	67	73	76	28.9	31.8	29.4	30	23.5	25.1	23.8	24.1
1992	5	17	33.2	21.2	12	25.2	33	28.6	28.9	23.4	25.4	25.8	24.9	86	54	80	74	27.6	27.4	31.3	28.8	22.7	22.6	24.8	23.4
1992	5	18	33.6	22	11.6	24.8	33	28	28.5	22.4	26.2	25	24.5	81	59	79	73	25.5	29.5	29.7	28.2	21.4	23.8	23.9	23
1992	5	19	33	20.4	12.6	24.8	32.2	26.2	27.4	24	27	26.2	25.7	94	67	100	87	29.3	32.2	34	31.8	23.7	25.3	26.2	25.1
1992	5	20	32.8	20.2	12.6	25.4	30.6	29.4	28.7	24.6	26.6	26	25.7	94	73	76	81	30.4	32.1	31.3	31.3	24.3	25.3	24.8	24.8
1992	5	21	32.2	20	12.2	25.4	30.8	29	28.5	24.6	26.4	26.4	25.8	94	71	82	82	30.4	31.5	32.7	31.5	24.3	24.9	25.5	24.9
1992	5	22	30.8	19	11.8	23.8	30.4	27	27	23.4	26.2	25.2	24.9	97	72	87	85	28.5	31.2	30.8	30.2	23.2	24.8	24.6	24.2
1992	5	23	30	20.4	9.6	24.8	28.4	26.2	26.4	22.2	25	25	24.1	80	76	91	82	25	29.4	30.9	28.4	21.1	23.8	24.6	23.1
1992	5	24	32.6	19.4	13.2	24.4	30.4	28.6	28	22	25.6	25.2	24.3	81	68	76	75	24.8	29.6	29.8	28.1	21	23.9	24	22.9
1992	5	25	34.6	22	12.6	24.8	32.8	29.8	29.3	22.6	26.2	25.8	24.9	83	60	73	72	25.9	29.6	30.5	28.7	21.7	23.9	24.4	23.3
1992	5	26	35	21.6	13.4	25.8	33	26.8	28.1	23.6	27.4	24.8	25.3	83	65	85	78	27.7	32.8	30	30.1	22.7	25.6	24.1	24.1
1992	5	27	34	20.2	13.8	23.8	32.2	26	27	23	26	23.8	24.3	93	61	83	79	27.5	29.5	28	28.3	22.7	23.8	23	23.1
1992	5	28	33	20.8	12.2	24.8	32	27.4	27.9	22.8	26.2	25.2	24.7	84	63	84	77	26.4	30.1	30.6	29	22	24.2	24.4	23.5
1992	5	29	33.4	21	12.4	23.6	32.2	24.6	26.3	23	25.4	23.4	23.9	95	58	90	81	27.7	27.9	28	27.8	22.8	22.9	22.9	22.9
1992	5	30	33.4	19.4	14	24.2	31	28.4	28	23	25	26	24.7	90	62	83	78	27.3	27.7	32	29	22.5	22.8	25.2	23.5
1992	5	31	32.8	21.2	11.6	23.8	31.4	29.6	28.6	22.2	24.8	26.4	24.5	87	59	78	75	25.7	26.9	32.3	28.3	21.5	22.3	25.3	23
1992	6	1	33.8	22.8	11	25.4	32.8	29.6	29.4	23.8	25.4	26.4	25.2	88	55	78	74	28.4	27.5	32.3	29.4	23.2	22.7	25.3	23.7
1992	6	2	33.4	20	13.4	23.4	30.4	28.6	27.8	22.6	26.2	24.8	24.5	93	72	74	80	26.9	31.2	28.8	28.9	22.3	24.8	23.4	23.5
1992	6	3	33.8	21.2	12.6	24.4	30.2	29.4	28.4	23.2	26.4	25.8	25.1	90	74	75	80	27.6	31.9	30.8	30.1	22.7	25.1	24.5	24.1
1992	6	4	35	23.4	11.6	25.8	34.8	30.2	30.3	23.2	26.8	27.4	25.8	80	54	81	72	26.7	29.9	34.6	30.4	22.2	24	26.5	24.2
1992	6	5	34.6	23.8	10.8	26	34	26.4	28.2	23	26	23.4	24.1	78	53	78	70	26.1	28.3	26.8	27	21.8	23.1	22.2	22.4
1992	6	6	35.2	20.4	14.8	23	34.2	30.6	29.6	21.4	27.4	26.8	25.2	87	59	74	74	24.4	32	32.7	29.7	20.7	25.2	25.5	23.8
1992	6	7	34.8	20.2	14.6	24.6	33.2	28.2	28.6	22.6	26.8	23.2	24.2	84	61	66	70	26.1	31	25.1	27.4	21.8	24.6	21.2	22.5
1992	6	8	33.6	21.2	12.4	23.4	30.2	27.2	27	22.8	25.6	26	24.8	95	69	91	85	27.3	29.7	32.8	30	22.6	24	25.6	24
1992	6	9	33.8	22.4	11.4	23.4	32	27	27.4	22.8	26.4	24.4	24.5	95	65	81	80	27.3	30.7	28.8	28.9	22.6	24.5	23.4	23.5
1992	6	10	31.4	22	9.4	24.2	30.2	27.4	27.3	23.4	26.4	25.8	25.2	94	74	88	85	28.2	31.9	32.1	30.7	23.1	25.1	25.3	24.5
1992	6	11	33.2	20	13.2	24.8	31.2	27.2	27.6	23	25.8	25	24.6	86	65	84	78	26.9	29.6	30.2	28.9	22.3	23.9	24.2	23.5
1992	6	12	32	21	11	25.2	30.2	27.2	27.5	24.2	25.4	24.4	24.7	92	68	80	80	29.5	29.2	28.7	29.1	23.8	23.7	23.4	23.6
1992	6	13	31.6	20.8	10.8	24.4	29.8	25.8	26.4	23.8	23.8	24.8	24.1	95	61	92	83	29.1	25.5	30.6	28.4	23.6	21.4	24.4	23.1
1992	6	14	32.4	20.4	12	23.6	31.4	28.6	28	23	25.6	25.4	24.7	95	63	77	79	27.7	29	30.3	29	22.8	23.5	24.3	23.5
1992	6	15	33	21.6	11.4	25.4	31.2	28.4	28.4	23.2	26.6	26.8	25.5	83	70	88	80	27	31.7	34.2	31	22.3	25	26.3	24.6
1992	6	16	27.8762	20.2	7.67617	24.8	23.7654	22.2235	20.8471	23.2	22.8927	22.5348	20.5367	87	58.4027	77.6481	62.3057	27.4	26.4835	27.6632	23.8649	22.6	20.6929	21.9298	18.9968
1992	6	17	27.9663	19.3931	8.57319	22.8895	25.3671	21.263	21.5728	21.8611	22.0908	23.5314	19.5474	81.9791	55.6706	81.1464	63.3999	26.3777	26.5367	29.1552	24.8216	21.4933	20.7106	22.9992	19.6976
1992	6	18	33.8	24.6	9.2	26.4	32.4	27.4	28.4	23.6	27.6	25.4	25.5	79	69	85	78	27.3	33.7	31.1	30.7	22.5	26.1	24.7	24.4
1992	6	19	31.4	19.8	11.6	24.2	30.2	25	26.1	23.6	26.2	24	24.6	95	73	92	87	28.7	31.3	29.2	29.7	23.4	24.8	23.6	23.9
1992	6	20	30.2	20	10.2	25.2	28.2	25.6	26.2	22.4	25.2	24.6	24.1	79	79	92	83	25.2	30	30.2	28.5	21.2	24.1	24.2	23.2
1992	6	21	32.6	20.6	12	24.6	31.2	29.4	28.6	23.6	26.4	26.4	25.5	92	69	79	80	28.4	31.2	32.4	30.7	23.2	24.8	25.4	24.5
1992	6	22	33.2	22.8	10.4	24.2	32.8	25.8	27.1	23.6	27	23.4	24.7	95	64	82	80	28.7	31.8	27.2	29.2	23.4	25.1	22.5	23.6
1992	6	23	32.6	21.2	11.4	25.4	31.8	28.2	28.4	22.8	25	26.4	24.7	80	58	87	75	26	27.1	33.2	28.8	21.7	22.4	25.8	23.3
1992	6	24	33	23.8	9.2	25.4	32	27.6	28.1	24.2	25.4	24.8	24.8	91	59	80	76	29.4	28	29.4	28.9	23.8	23	23.8	23.5
1992	6	25	33.2	22.2	11	26	32.2	28.8	29	24.2	26.4	26.8	25.8	86	64	86	78	29	30.5	33.9	31.1	23.5	24.4	26.1	24.7
1992	6	26	34	22.8	11.2	26.8	33.2	27.8	28.9	25	27.2	25	25.7	86	63	80	76	30.5	32.1	29.8	30.8	24.4	25.2	24	24.5
1992	6	27	31	22.4	8.6	25	30.2	24.8	26.2	23.8	26.8	22.6	24.4	91	77	83	83	28.7	33	25.9	29.2	23.3	25.7	21.7	23.6
1992	6	28	32	20	12	24.2	31.4	25.2	26.5	23.4	27	23.6	24.7	94	71	88	84	28.2	32.7	28	29.7	23.1	25.5	23	23.9
1992	6	29	33.2	22.8	10.4	25	32.2	27.6	28.1	23.4	26.6	25.4	25.1	87	65	84	79	27.7	31.1	31	29.9	22.8	24.7	24.6	24
1992	6	30	32.8	22.2	10.6	24.8	32	27.4	27.9	23.4	26.8	25.6	25.3	89	67	87	81	27.8	31.8	31.6	30.4	22.9	25.1	25	24.3
1992	7	1	32.2	23.8	8.4	24	30.8	27.4	27.4	22.4	25.6	25.8	24.6	87	66	88	80	26	29.4	32.1	29.2	21.7	23.7	25.3	23.6
1992	7	2	32.8	22.2	10.6	24.8	32.2	27.4	28	23	27.2	25.6	25.3	86	68	87	80	26.9	32.7	31.6	30.4	22.3	25.6	25	24.3
1992	7	3	30.6	23.8	6.8	25.8	29.8	25.8	26.8	24.6	25.4	23.4	24.5	91	70	82	81	30.1	29.5	27.2	28.9	24.2	23.8	22.5	23.5
1992	7	4	32.4	25	7.4	25.4	31.6	27.6	28	24.2	25.4	25.2	24.9	91	61	82	78	29.4	28.3	30.4	29.4	23.8	23.1	24.3	23.7
1992	7	5	32.8	23.8	9	25	31.4	27.4	27.8	23.6	25	24.6	24.4	89	60	80	76	28.2	27.4	29.1	28.2	23.1	22.6	23.6	23.1
1992	7	6	31	23.8	7.2	24.4	30.4	27.4	27.4	23.4	26.4	25.8	25.2	92	73	88	84	28.1	31.7	32.1	30.7	23	25	25.3	24.4
1992	7	7	32.8	22.4	10.4	25	31.6	28.4	28.4	24.2	25.4	25.8	25.1	94	61	81	79	29.7	28.3	31.5	29.8	23.9	23.1	24.9	24
1992	7	8	31.4	23.4	8	25.4	30.8	27.4	27.8	24	25	25.6	24.9	89	63	87	79	28.9	27.8	31.6	29.4	23.5	22.8	25	23.8
1992	7	9	32.8	21.2	11.6	24.8	31.4	27.8	27.9	23.8	25.4	25.6	24.9	92	62	84	79	28.8	28.4	31.3	29.5	23.4	23.2	24.8	23.8
1992	7	10	30.8	22.8	8	25.4	30.2	26.8	27.3	24.4	26.2	25.4	25.3	92	73	89	85	29.9	31.3	31.5	30.9	24	24.8	24.9	24.6
1992	7	11	30.4	21	9.4	24.4	29.6	26.8	26.9	23	25.4	24	24.1	89	71	79	80	27.1	29.6	28	28.2	22.4	23.9	22.9	23.1
1992	7	12	32.6	23	9.6	25	31.4	27	27.6	24	25.4	25	24.8	92	62	85	80	29.2	28.4	30.3	29.3	23.6	23.2	24.3	23.7
1992	7	13	30.8	22.2	8.6	23.8	29.2	25.8	26.1	23.2	25	24.2	24.1	95	71	88	85	28	28.9	29.1	28.7	23	23.5	23.6	23.3
1992	7	14	30	23	7	24	26.2	24.8	25	23.6	24	24.2	23.9	97	83	95	92	28.8	28.4	29.8	29	23.4	23.2	24	23.5
1992	7	15	32	24	8	24.2	31.2	28	27.9	23.4	25.6	25.6	24.9	94	64	83	80	28.2	29.1	31.2	29.5	23.1	23.6	24.8	23.8
1992	7	16	33.4	20.8	12.6	25.4	32	27.4	28	24	26.4	25.4	25.3	89	65	85	80	28.9	30.7	31.1	30.2	23.5	24.5	24.7	24.2
1992	7	17	33.8	22.4	11.4	25.6	32.8	28.8	29	24.8	27.2	25.4	25.8	94	65	76	78	30.8	32.3	30.2	31.1	24.5	25.4	24.2	24.7
1992	7	18	33.8	24.2	9.6	25.8	33	28.2	28.8	24.6	27.8	25.8	26.1	91	67	83	80	30.1	33.9	31.6	31.9	24.2	26.1	25	25.1
1992	7	19	33.4	23.2	10.2	25.2	32.6	28	28.5	24.4	26.8	25.2	25.5	94	64	80	79	30	31.4	30.2	30.5	24.1	24.8	24.2	24.4
1992	7	20	31.6	22.6	9	25.4	30.2	27	27.4	24	25.8	25.6	25.1	89	71	89	83	28.9	30.3	31.9	30.3	23.5	24.3	25.1	24.3
[truncated: 164 more rows]

## Sheet: 1992
			Temperature			Temperature				Temperature				Relative Humidity				Pressure				Dew temperature
[truncated: 367 more rows]

[truncated: 28 more sheets: 1993, 1994, 1995, 1996, 1997, 1998, 1999, 2000, 2001, 2002, 2003, 2004, 2005, 2006, 2007, 2008, 2009, 2010, 2011, 2012 …]
