# Supplementary material for: Direct, diffuse and total solar radiation data set in La Guajira, Magdalena and Cesar departments -Colombia
Source: Data Brief. 2020 Oct 15;33:106397. doi: 10.1016/j.dib.2020.106397 (PMC7599437; doi:10.1016/j.dib.2020.106397)
Supplement: Supplementary file 24 [file mmc24.xls]

## Sheet: 1983
			Temperature			Temperature				Temperature				Relative Humidity				Pressure				Dew temperature
Year	Month	Day	Maximum	Minimum	Max-Min	1899-12-31 07:00:00	1899-12-31 13:00:00	1899-12-31 19:00:00	Average	1899-12-31 01:00:00	1899-12-31 13:00:00	1899-12-31 19:00:00	Average	1899-12-31 01:00:00	1899-12-31 13:00:00	1899-12-31 19:00:00	Average	1899-12-31 07:00:00	1899-12-31 13:00:00	1899-12-31 19:00:00	Average	1899-12-31 07:00:00	1899-12-31 13:00:00	1899-12-31 19:00:00	Average		Month	Taverage	Hraverage
1984	1	1	28.8	22.3871	6.4129	23.929	20.871	18.8387	18.971	19.929	22.4903	19.1935	18.7613	69.5484	51.9677	54.1935	53	22.7032	22.9065	19.9968	19.6903	18.9484	19.2323	16.8581	16.5097		January	19.2487	58.1334
1984	1	2	26.8581	22.0774	4.78065	23.9742	21.7484	19.6065	19.7968	20.6839	22.4516	21.5742	21.071	71.8387	54.1935	63.1935	61.7419	23.5484	23.671	23.3935	23.0129	19.6548	19.871	19.671	19.2935		February	20.1981	56.0759
1984	1	3	26.729	22.0903	4.63871	23.9613	21.7161	18.6903	18.8742	20.6645	22.4387	20.6258	20.2774	71.8387	53.9032	57.1935	57.0323	23.5258	23.5968	21.2548	21.2452	19.6258	19.8419	17.9516	17.8161		March	21.7476	58.3912
1984	1	4	26.8323	22.1484	4.68387	23.9742	20.8258	19.5806	18.8935	20.6903	21.729	21.4839	20.3742	71.6452	51.8065	63.0645	59.5484	23.5613	22.8742	23.2516	22.2839	19.6419	19.1968	19.571	18.6548		April	22.7083	58.959
1984	1	5	27.7161	22.0452	5.67097	23.8516	21.6774	19.4903	19.6903	21.3548	22.2774	21.2387	21.6226	74.5806	53.7742	61.4516	63.3871	24.3097	23.3161	22.6774	23.4355	20.2935	19.6387	19.1935	19.7032		May	22.9963	58.0728
1984	1	6	27.7677	21.2	6.56774	23.8065	21.7677	18.6194	18.7903	20.6194	22.1613	21.2968	20.871	72.3226	52.2258	59.9677	58.6452	23.4871	22.9032	22.0581	21.7645	19.6129	19.371	18.6613	18.3226		June	22.9074	56.7202
1984	1	7	27.7419	21.271	6.47097	23.0516	21.5806	19.529	18.7871	20.0839	22.3806	20.5484	19.5484	70.1613	53.9677	59.9355	57.4194	23.0355	23.5581	22.0516	21.3548	19.1419	19.7839	18.6355	17.8903		July	21.6214	54.6896
1984	1	8	27.6129	21.9903	5.62258	23.7935	21.6903	18.6581	18.7645	19.9097	21.6194	21.3806	20.2419	69.3871	51.871	59.3548	56.6452	22.6677	22.7194	21.9903	21.0548	18.9194	19.0871	18.5968	17.7129		August	21.1383	51.515
1984	1	9	27.8839	21.9355	5.94839	23.729	21.7742	19.6129	19.7419	20.6129	22.4581	21.329	20.971	72.6452	53.5806	61.2258	61.0645	23.5032	23.6097	22.7839	22.7774	19.6161	19.8194	19.2548	19.1226		September	21.718	50.7861
1984	1	10	27.729	21.129	6.6	23.7355	21.7161	19.5613	19.7097	20.529	22.4387	20.3484	20.0774	71.9677	53.8387	58.1935	58.7097	23.3161	23.6194	21.5097	21.7323	19.4968	19.8387	18.2806	18.2839		October	21.6681	53.2154
1984	1	11	27.6774	21.871	5.80645	22.8065	21.5097	18.6355	18.7355	20.4903	22.1484	19.6194	19.9968	72.5161	53.6129	56.7097	58.8065	23.2806	23.0903	20.8161	21.5871	19.471	19.4806	17.6419	18.1871		November	21.7223	54.6426
1984	1	12	27.7161	21.9355	5.78065	23.6323	21.5097	19.6516	19.6774	21.2516	22.1355	19.5677	20.0097	75.2581	53.2903	55.0645	58.2581	24.1871	23.0452	20.5258	21.5355	20.2194	19.4516	17.4548	18.1516		December	22.0294	55.4961
1984	1	13	26.6968	21.8323	4.86452	23.6516	21.3806	19.6129	19.629	21.2774	22.2774	20.472	20.7883	75.3226	54.4839	58.4058	61.103	24.2258	23.4032	21.8273	22.5665	20.2419	19.7194	18.4608	18.9736
1984	1	14	27.7613	22.0516	5.70968	23.8774	21.7161	18.6129	18.771	20.8065	22.3613	21.2226	20.9935	72.9677	53.3871	58.9032	58.9355	23.8645	23.4226	21.8323	22.0194	19.8484	19.7387	18.4774	18.4774
1984	1	15	27.7548	21.929	5.82581	23.5613	21.6968	19.4129	19.5742	20.5355	21.5161	20.2456	19.9958	73.1935	51.0645	58.3392	58.6722	23.4581	22.4226	21.461	21.6874	19.5903	18.8935	18.1911	18.2243
1984	1	16	26.5871	21.0065	5.58065	23.6387	21.5613	19.5355	19.6452	20.4903	22.2387	20.3935	20.0645	72.2903	53.5161	58.1935	58.4839	23.2903	23.2387	21.5806	21.6677	19.4613	19.5645	18.3323	18.2419
1984	1	17	27.7161	21.5806	6.13548	23.4258	21.5935	19.471	19.5839	20.1935	22.1419	20.9226	20.5871	72	52.5806	59.2258	59.9355	22.7871	22.9419	21.9097	22.0355	19.1419	19.3742	18.6645	18.6323
1984	1	18	27.5806	20.7384	6.84225	23.3935	21.4581	19.3871	19.5032	18.7806	21.2452	20.9613	18.4355	66.1613	51.4194	60.129	54.0645	21.1323	22.0226	22.0548	19.7774	17.7742	18.6	18.771	16.7065
1984	1	19	27.6129	21.6581	5.95484	23.3548	21.3742	19.4742	19.4903	19.5806	22.1032	20.471	19.2806	70.2903	53.9677	58.8065	57	22.1935	23.0613	21.7548	20.8484	18.629	19.4419	18.4387	17.5774
1984	1	20	26.7935	20.9032	5.89032	23.3613	21.7871	19.7484	19.7452	21	22.2258	21.0839	21.4419	75.1613	52.3871	58.7419	62.0645	23.7968	23.0387	22.0935	22.971	19.9742	19.4452	18.7935	19.4
1984	1	21	27.6579	21.671	5.98689	23.4065	20.7419	19.4774	18.7613	20.4226	22.2387	20.5677	20.1548	73.2903	50.129	59.2258	56.5484	23.2581	22.1774	21.9548	21.0065	19.471	18.7452	18.5516	17.671
1984	1	22	27.6645	21.8387	5.82581	23.5548	21.6194	19.4129	19.5516	21.0968	21.5935	20.3484	20.7839	74.6129	51.129	57.7097	60.3226	23.8968	22.5645	21.4774	22.3871	20.0419	18.9645	18.1645	18.8419
1984	1	23	27.7032	21.0903	6.6129	22.7677	21.6258	18.6516	18.7452	20.4516	20.7419	20.3419	18.5806	72.5806	49.1935	56.2581	52.129	23.2452	21.6097	20.8161	19.3194	19.4548	18.2194	17.6323	16.2387
1984	1	24	27.8581	20.7983	7.05973	23.4903	21.8839	19.5161	19.6613	21.0774	22.0968	20.2581	20.6355	75	51.0323	57.5161	59.6452	23.8774	22.6613	21.2871	22.0484	20.029	19.1871	18.129	18.6452
1984	1	25	27.8129	21.6241	6.18876	23.5032	21.7226	19.5548	19.6581	19.6581	21.3484	19.6387	19.2065	69.6129	50.2258	55.8065	55.7742	22.2742	22.0161	20.7452	20.5871	18.6742	18.6323	17.5968	17.3903
1984	1	26	27.0645	21.0968	5.96774	23.4903	21.8839	19.5935	19.7129	21.0387	21.271	21.078	20.5652	74.6129	48.9032	60.0708	59.4381	23.8065	21.6839	22.3101	21.9704	19.9613	18.4194	18.917	18.574
1984	1	27	26.8645	21.6065	5.25806	23.4516	20.7677	19.5935	18.7839	21.0323	21.4452	20.271	19.9387	74.871	50.3871	57.6774	57.9355	23.8032	22.1677	21.3161	21.3742	19.971	18.7226	18.1	18.0387
1984	1	28	27.6516	21.471	6.18065	23.3226	21.6129	18.6	18.6806	20.3226	22.2806	20.1124	19.8726	72.7419	53.4516	56.8408	58.1394	23.0484	23.3032	21.088	21.4243	19.3226	19.6258	17.9147	18.0612
1984	1	29	27.6452	21.421	6.22414	22.5032	21.5484	19.329	18.5839	20.1935	22.0774	19.3399	18.9969	72.3871	52.8387	55.4755	55.975	22.8194	22.871	20.3255	20.4187	19.1742	19.3387	17.262	17.232
1984	1	30	27.6387	20.8871	6.75161	23.4194	21.5806	18.5742	18.6677	20.3355	21.4194	18.8516	18.4774	72.4194	51.3226	54.2903	54.3226	23.0452	22.2935	19.9516	19.9161	19.3258	18.8032	16.9226	16.7871
1984	1	31	27.8387	21.7032	6.13548	23.3935	21.5871	19.4258	19.529	20.1226	21.9097	20.1871	19.7645	71.3226	51.4516	57.0323	57.3871	22.5806	22.4032	21.1032	21.0419	19.0323	19.0097	17.9774	17.8323
1984	2	1	26.7677	20.9226	5.84516	23.3935	22.6968	20.3806	20.4871	20.1677	22.0194	20.0516	19.7774	71.7097	51.8065	56.9355	57.5161	22.7097	22.6548	20.929	21.1	19.1129	19.1806	17.8323	17.8516
1984	2	2	27.6645	21.4581	6.20645	22.671	22.7032	20.4839	20.5419	20.8097	22.0258	19.9742	20.4484	71.5484	52	56.3548	57.2903	22.8194	22.7161	20.7355	21.1355	19.171	19.2355	17.6935	17.8806
1984	2	3	26.9484	21.4377	5.51072	23.2742	22.8516	20.5032	20.5581	20.8129	22.3032	20.3226	20.6484	74.4516	52.0968	57.9677	60.0968	23.4258	23.1677	21.4613	22.1613	19.729	19.5387	18.2258	18.729
1984	2	4	27.8452	20.139	7.70614	23.471	22.7871	19.5871	19.6742	21.0387	22.2677	20.9935	21.429	74.8065	52.5806	57.5806	60.1613	23.8194	23.1742	21.3161	22.2065	19.9806	19.5323	18.1129	18.7452
1984	2	5	26.6516	21.0581	5.59355	23.4581	22.6516	20.4129	20.5032	20.9484	22.0839	21.0516	21.3581	74.129	52.3871	60.6129	62.3548	23.6065	22.8452	22.2839	22.9129	19.8419	19.3129	18.9161	19.3581
1984	2	6	27.7045	20.9548	6.74964	23.4387	22.3034	19.3742	19.2266	20.2129	21.2712	20.8774	19.7461	71.7419	51.7128	57.6129	55.7419	22.7903	22.1935	21.0677	20.3222	19.1548	18.7138	17.9806	17.1888
1984	2	7	28.0323	21.0774	6.95484	22.7806	22.7548	20.5419	19.7484	20.4065	22.2194	20.4323	19.2645	69.0323	51.9032	57.871	57.8387	23.1516	23.0032	21.6161	21.5677	19.3742	19.4355	18.3226	18.1839
1984	2	8	27.9548	21.7484	6.20645	23.5161	22.6839	19.6387	19.7032	20.9806	22.2581	19.3865	19.826	74	52.5161	54.4766	57.307	23.6677	23.1419	20.2522	21.2545	19.8806	19.5323	17.272	17.9546
1984	2	9	28.1097	21.0129	7.09677	23.6581	22.6774	20.5355	20.6258	20.3032	22.2065	21.0516	20.7323	70.7742	52.0323	59.0968	59.4516	22.8194	23.0258	22.1226	22.2194	19.1871	19.4355	18.771	18.7516
1984	2	10	28.0258	21.8774	6.14839	23.5484	22.7806	20.5226	20.6161	20.2387	22.3032	20.3871	19.9581	71.129	52.4839	57.9677	57.7419	22.7774	23.2	21.5484	21.4258	19.1419	19.5581	18.2806	18.0839
1984	2	11	26.9161	21.7806	5.13548	23.3935	22.7806	19.4581	19.6097	20.2387	21.9677	20.1613	19.8097	72.2903	50.8065	57.1613	57.5484	22.8677	22.4065	21.1032	21.1129	19.2161	19.0387	18.0032	17.8903
1984	2	12	28.2387	21.7871	6.45161	23.5548	23.0194	20.4258	20.629	19.5097	22.1226	20.3097	19.2484	68.2258	50.129	58.0323	55.3226	21.9	22.5806	21.4323	20.6032	18.4452	19.1323	18.1839	17.4097
1984	2	13	28.1097	21.1548	6.95484	23.6645	22.8968	20.5613	20.6742	20.2968	21.4516	18.0452	17.0548	70.7742	49.2258	51.0323	48.9032	22.8097	22.071	18.9258	18.2839	19.1806	18.6774	16.1065	15.4355
1984	2	14	27.0387	20.9871	6.05161	23.5129	22.8645	19.6774	19.7581	20.2774	22.0774	18.8065	18.4613	71.7742	50.6452	52.6452	52.871	22.8871	22.571	19.6742	19.6903	19.2323	19.1484	16.7323	16.6484
1984	2	15	28.071	21.7355	6.33548	23.3742	21.8419	20.3613	19.6452	20.7742	20.4645	19.2968	18.2806	73.5161	46.9677	54.3226	52.3226	23.2871	20.8419	20.0806	19.3871	19.6226	17.6935	17.1226	16.4355
1984	2	16	28.071	21.6645	6.40645	23.4258	22.7774	21.2645	20.5097	20.1032	21.2581	18.7032	17.6065	70.9677	49.6774	54.129	51.5161	22.5548	21.8065	19.6839	18.8484	19	18.471	16.7613	15.9323
1984	2	17	29.2452	21.7032	7.54194	23.4839	22.8774	20.3935	20.5839	20.2194	21.471	20.2129	19.2323	71.3226	49.871	57.9677	55.4516	22.7645	22.1871	21.2774	20.6097	19.129	18.7484	18.0935	17.4032
1984	2	18	29.0903	21.7355	7.35484	23.471	22.5765	20.471	20.3388	20.8258	22.0171	19.4387	19.6928	73.3548	51.3132	55.6129	56.8408	23.3323	22.6298	20.4323	21.0015	19.6548	19.1734	17.3742	17.7781
1984	2	19	29.3032	21.6108	7.6924	23.5355	23.1032	19.5677	19.7419	20.9226	22.1806	20.9806	21.3581	73.4839	50.5161	57.2581	58.9677	23.5	22.7226	21.1806	21.9129	19.7839	19.2419	18.0226	18.5419
1984	2	20	29.2774	21.7548	7.52258	23.4156	23.0516	20.5548	20.4354	20.0774	22.0484	19.4581	19.0452	69.7607	49.7742	55.5161	54.077	22.2502	22.4032	20.4387	20.0425	18.7938	19.0032	17.3968	16.9956
1984	2	21	28.2645	21.8506	6.41394	23.671	23.0516	20.6194	20.7613	20.2323	22.1677	19.4129	19.0903	70.3226	50.4194	55.2258	54.6129	22.6774	22.6903	20.3258	20.3032	19.0871	19.2097	17.3258	17.2032
1984	2	22	29.3742	21.8581	7.51613	23.5484	23.0645	20.5226	20.6806	20.329	22.2903	20.3055	19.8793	71.5484	50.8387	58.1061	57.307	22.9419	22.9581	21.5342	21.3278	19.2645	19.3806	18.2543	17.9979
1984	2	23	29.6387	21.871	7.76774	23.571	23.2387	20.5871	20.7774	20.3484	21.5484	20.6129	19.3548	71.8387	48.6452	59.3226	55.6774	23.0065	22.1484	22.1	20.8419	19.3	18.6903	18.6452	17.5484
1984	2	24	28.3806	21.9548	6.42581	23.6903	23.0645	20.5677	20.7452	20.3677	22.3161	19.7806	19.329	71.3226	51.4516	56.1935	55.6129	22.9903	23.0903	21.029	20.8097	19.3	19.4839	17.7935	17.529
1984	2	25	28.4065	21.0248	7.38169	23.7419	22.1613	20.3055	19.523	20.5161	22.4516	19.0135	18.534	71.871	49.2581	54.3434	50.9469	23.3	22.3806	20.3521	19.0568	19.4806	18.8581	17.1521	16.0433
1984	2	26	29.1896	22.0194	7.17024	23.9226	23.0129	20.5161	20.771	20.471	22.3548	20.5161	20.1032	70.7742	51.2903	58.6452	57.5484	23.1032	23.1258	21.8677	21.6194	19.3677	19.5065	18.4839	18.2065
1984	2	27	29.5419	21.8905	7.6514	23.9032	22.8903	19.6129	19.7516	20.4323	21.6774	20.729	19.4129	69.6129	51.0323	57.8387	53.7097	22.9355	22.7	21.5194	20.1258	19.2516	19.0548	18.1097	16.9226
1984	2	28	29.4323	20.3548	9.07742	23.7935	22.1355	19.5871	18.9258	21.1742	22.4194	20.4452	20.8355	73.4516	49.6452	55.7097	55.3871	23.9161	22.6097	20.7774	20.8032	20.0452	18.9774	17.5677	17.5
1984	2	29	23.8	18.075	5.725	18.95	11.275	6.875	6.9	16.825	17.625	16.8	17.0875	58.375	41.625	39.875	40.875	18.825	18.0375	14.7125	15.1375	15.8625	15.275	12.475	12.8125
1984	3	1	30.4323	22.7871	7.64516	24.6194	25.0774	22.3613	22.5871	21.7742	23.1742	21.7161	22.2226	75.1935	53.4839	61.2258	63.1935	24.4548	24.1161	22.8097	23.7903	20.5419	20.2968	19.3323	20.0548
1984	3	2	30.5161	22.7226	7.79355	24.6323	25.1419	22.3161	22.571	21.7806	22.929	21.7161	22.1387	75.129	51.7742	61.0968	62.6452	24.4677	23.429	22.7839	23.5581	20.5581	19.8581	19.371	19.9258
1984	3	3	30.7677	22.6764	8.09136	24.5806	24.4129	22.6	21.871	21.7806	23.1548	21.9226	22.2871	75.4194	49.4194	60.4194	60.2581	24.4935	22.9613	23.029	22.9581	20.5774	19.3935	19.5548	19.3903
1984	3	4	30.8258	23.0258	7.8	24.0774	25.4129	22.6323	21.9581	21.3419	22.6258	22.1613	21.0677	72.9032	50.6129	61.9032	59	24.1355	23.5097	23.6097	22.7032	20.1839	19.7645	19.9355	19.0613
1984	3	5	29.729	22.2452	7.48387	23.9677	25.1738	22.5548	21.5609	20.7419	23.1825	22.1226	20.9415	68.4839	51.7461	62.0323	56.6077	22.6258	23.9051	23.5581	21.5875	18.8871	20.1623	19.9032	18.1711
1984	3	6	28.3935	22.9032	5.49032	23.8452	24.3548	22.7355	20.971	21.129	22.329	21.2	20.0968	70.2258	49.9355	58.5806	54.2258	22.8258	22.9065	22.3194	20.5452	19.1903	19.3613	18.9194	17.3516
1984	3	7	29.4065	21.0774	8.32903	23.7097	25.271	22.5161	21.7387	21.929	22.3806	21.0645	20.8452	73.871	51	58.4839	56.7742	23.8935	23.1484	22.0871	21.4226	20.0258	19.5032	18.7452	18.0677
1984	3	8	29.5484	21.9548	7.59355	24.5484	25.3355	22.3806	22.6516	21.7806	23.0968	21.0903	21.471	75.6774	51.9355	60.129	61.2258	24.5194	23.7258	22.3516	22.9903	20.5742	20.0452	18.9226	19.4
1984	3	9	29.5355	22.0194	7.51613	24.6452	25.2452	22.3871	22.6452	21.8581	22.1548	21.1677	20.7419	75.5806	49.6129	59.4516	58.5161	24.6226	22.571	22.3516	22.1161	20.6613	19.1258	18.9419	18.6677
1984	3	10	29.5935	22.1355	7.45806	24.8387	25.3419	22.6065	22.829	21.9226	23.3226	20.529	20.9516	74.8387	53.0323	57.4516	58.9677	24.6548	24.3161	21.7323	22.5387	20.6581	20.4065	18.3968	18.9548
1984	3	11	28.4258	20.3806	8.04516	24.7935	23.9284	22.3548	21.4943	21.2194	22.5099	20.5097	20.0758	72.1613	51.7794	58.0968	56.8408	23.8903	23.5854	21.8097	21.6807	19.9968	19.7494	18.3548	18.1578
1984	3	12	29.471	20.671	8.8	24.7806	25.0672	22.3935	22.4599	21.4581	23.3157	22.0323	21.7174	74.1613	53.411	62.2258	61.8356	24.4806	24.3779	23.4387	23.5122	20.3839	20.462	19.7806	19.7095
1984	3	13	29.2387	21.4452	7.79355	24.7871	23.3613	21.7613	21.0548	22.0194	22.5677	20.6839	21.0516	75.7742	49.7419	55.4194	57.2581	24.9581	22.8548	21.2387	22.0194	20.8258	19.1355	17.8774	18.4226
1984	3	14	28.4645	22.9548	5.50968	24.8645	25.271	22.6387	22.7903	21.3742	22.329	21.2516	20.129	73.3548	50.7097	59	56.6452	24.2645	23.0226	22.4452	21.571	20.2484	19.4323	18.9968	18.1645
1984	3	15	28.6452	22.8645	5.78065	24.7548	25.271	22.5355	22.7258	21.1613	23.3032	19.8903	19.4903	72.4839	53.2581	56.129	55.2581	23.8032	24.2871	21.1968	21.0419	19.9548	20.4	17.8774	17.6645
1984	3	16	29.8387	23.1097	6.72903	24.9097	25.2	22.6129	22.7806	22.129	22.471	19.7594	20.1157	75.8065	51.2258	55.2758	56.9074	25.0871	23.3742	20.9981	21.6874	20.9581	19.6581	17.7582	18.241
1984	3	17	29.7097	22.1702	7.53944	24.1871	25.2194	22.7613	21.9258	22.3097	23.4452	22.1871	22.6548	73.3226	54.5484	61.5806	61.6774	24.4419	24.7258	23.6032	23.6161	20.3871	20.6903	19.9097	19.8
1984	3	18	29.671	22.2387	7.43226	24.9677	25.3355	22.3567	22.5965	21.9771	22.5965	22.1103	21.7507	74.8221	51.6462	62.0687	61.4693	24.7942	23.6753	23.5555	23.5055	20.7484	19.8626	19.8826	19.7361
1984	3	19	29.8903	21.5484	8.34194	25.0581	25.7419	21.9548	22.1871	22.1613	23.3871	22.1742	22.571	75	51.6129	59.5161	60.7419	25.0581	24.1903	22.8452	23.5226	20.9452	20.3452	19.271	19.7613
1984	3	20	29.8452	22.3032	7.54194	24.071	25.6452	22.7161	21.9871	22.1161	23.471	22.1935	22.6032	72.6774	51.9355	61.6774	60.7742	24.0355	24.3516	23.6097	23.3806	20.1258	20.4581	19.9419	19.6645
1984	3	21	29.6129	23.1871	6.42581	24.3032	25.4581	22.7161	21.9323	20.7613	22.6645	22.1613	20.3516	67.2258	50.6452	61.3871	54.6452	22.5516	23.5871	23.5258	21.0097	18.8484	19.7839	19.8806	17.6581
1984	3	22	29.6323	22.3548	7.27742	25.1677	25.4387	22.8129	22.9968	21.5677	22.8774	21.5161	20.4161	73.0323	52.4194	58.0968	55.5161	24.5161	24.1774	22.1387	21.2806	20.4194	20.2032	18.7	17.8484
1984	3	23	29.7226	23.0645	6.65806	23.4645	25.3355	22.7677	21.1516	20.7161	22.6516	21.3777	20.2456	67.9032	51.3548	59.1051	54.743	22.6903	23.6774	22.673	21.1014	18.9194	19.8419	19.1501	17.6816
1984	3	24	28.5871	21.471	7.11613	23.1871	25.4258	22.7871	21.0516	20.7484	23.4742	20.8194	20.3548	69.2258	52.871	57.5806	55.4516	22.7516	24.5452	22.2355	21.1323	18.9613	20.5516	18.7452	17.7387
1984	3	25	29.8516	19.9806	9.87097	25.2387	25.4516	22.8645	23.0581	22.3097	23.6839	21.5871	21.9774	74.9355	53.9355	59.4839	61.1935	25.2935	25.0258	23.0129	23.7935	21.0774	20.8774	19.3968	19.9355
1984	3	26	29.871	21.7935	8.07742	24.4258	24.5226	22.9355	22.2032	21.6774	22.0903	21.5376	20.4154	73.0323	49.9355	59.1384	56.8075	24.6968	23.2871	22.9761	22.1769	20.529	19.4355	19.3532	18.554
1984	3	27	29.9226	23.3871	6.53548	25.3935	25.5871	22.6452	23	22.4645	23.6194	22.4581	22.8516	74.9032	52.871	62.9677	63.6129	25.5452	24.7645	24.2032	24.8355	21.2581	20.729	20.3355	20.7677
1984	3	28	29.9484	23.3742	6.57419	25.3677	25.6194	22.7742	23.0613	22.3871	23.6129	22.1503	22.6797	74.5484	52.7419	60.6368	62.5349	25.3774	24.7258	23.4622	24.4912	21.1258	20.7097	19.7594	20.502
1984	3	29	28.9097	23.3677	5.54194	25.3355	25.6581	22.9387	23.1484	22.4581	23.5032	22.41	22.7829	75.3226	51.7742	60.9698	62.6015	25.5806	24.4161	23.9084	24.6377	21.2645	20.4968	20.119	20.6318
1984	3	30	28.9935	22.5742	6.41935	24.6	25.671	22.9484	22.2871	21.8194	23.7806	21.8194	22.2161	72.7742	53.1935	59.6774	61.3226	24.9065	25.0839	23.3935	24.1968	20.671	20.9355	19.6548	20.2032
1984	3	31	29.1355	21.1161	8.01935	23.6968	24.8065	20.2516	19.5484	20.3677	22.9355	20.9226	19.8871	68.5484	50.129	51.9355	52.0323	23.3613	23.9419	20.5258	20.6452	19.3452	20.0387	17.3194	17.2677
1984	4	1	30.1484	23.5032	6.64516	25.4323	25.7032	22.9774	23.2032	22.4774	23.4839	21.671	22.0452	74.7742	51.2258	58.4516	60.0968	25.5613	24.271	22.9839	23.7323	21.2387	20.4065	19.3806	19.8935
1984	4	2	30.3613	23.4129	6.94839	24.6194	25.9548	23.0323	22.3871	21.7871	23.0839	22.6774	21.5581	72.4516	50.0645	61.6774	58.8387	24.8194	24.171	24.3742	23.471	20.6097	20.2065	20.4677	19.571
1984	4	3	31.5419	22.8323	8.70968	25.5871	26.0194	23.0903	23.3871	21.9226	22.9548	22.6581	21.4968	72.8387	49.2258	61.3226	58.4516	25.071	23.8452	24.2903	23.3129	20.7806	19.9839	20.4226	19.4774
1984	4	4	31.2065	23.5871	7.61935	25.5742	25.7226	22.3226	22.4613	22.7226	22.9935	22.1032	21.6	75.5806	51.6452	59.7742	59.4516	26.0452	24.2613	23.8774	23.6516	21.5581	20.2548	19.9871	19.6871
1984	4	5	31.3484	22.9419	8.40645	25.0065	24.6516	23.1419	22.4677	21.2	23.0516	21.9238	20.6785	68.871	51.6129	59.871	56.5078	24.1161	24.371	23.662	22.5798	19.9968	20.2935	19.8027	18.8004
1984	4	6	31.2839	23.8129	7.47097	25.8645	25.6387	23.0516	23.3065	22.0839	23.2452	22.8129	21.671	72.3871	52.6129	62.8065	59.8065	25.3097	24.8516	24.729	23.8161	20.9129	20.629	20.6871	19.7839
1984	4	7	31.4355	23.8065	7.62903	25.9161	25.7032	22.9548	23.2935	22.0581	23.9613	22.671	22.3484	71.8065	53.2903	62.129	61.129	25.2065	25.3968	24.4194	24.3935	20.8484	21.1323	20.5	20.3323
1984	4	8	31.3613	24.4774	6.88387	25.8581	25.5871	22.9032	23.2452	22.7806	23.9548	22.9097	23.2129	74.129	53.8065	63.5484	63.9032	25.9935	25.4677	24.9839	25.4742	21.5226	21.1613	20.8903	21.1903
1984	4	9	31.271	24.6	6.67097	25	24.6323	22.9613	22.3613	21.3613	23.1355	21.4323	20.9387	69.8387	51.9032	59.8387	57.5806	24.4935	24.5645	23.5419	23.0452	20.2387	20.4387	19.5129	19.1097
1984	4	10	31.3355	22.9226	8.4129	25.8065	24.8839	22.0774	22.4097	22.871	24.0387	22.8065	23.2355	75.0645	51.8387	61.0323	61.8387	26.2387	24.7839	24.0032	24.7323	21.6742	20.5677	20.0452	20.5258
1984	4	11	31.3097	24.5806	6.72903	25.8258	25.7419	22.9419	23.2742	22.0194	24.1	22.8065	22.4258	72.0645	54.2581	63.2258	61.8387	25.1645	25.7903	24.8	24.6258	20.829	21.3935	20.7097	20.4742
1984	4	12	30.0452	24.6129	5.43226	25.9097	25.7677	22.8839	23.2677	22.7871	23.9097	22.7097	23.1387	73.871	53.7419	63.2903	63.5484	25.9742	25.3839	24.6645	25.3355	21.4968	21.1226	20.6194	21.0774
1984	4	13	31.0903	23.6452	7.44516	25.871	24.6129	22.9548	22.371	21.3677	23.1226	22.6839	20.9161	70.0323	52.2258	62.4194	57.5161	24.529	24.6065	24.5258	23	20.2323	20.4548	20.5258	19.0871
1984	4	14	31.3419	22.8839	8.45806	25.8387	25.671	22.9613	23.2677	22.1032	23.8516	22.6968	22.4065	72.2581	53.5161	62.1935	61.4839	25.3323	25.2419	24.4968	24.5548	20.9419	21.0323	20.5226	20.4161
1984	4	15	30.4452	22.9161	7.52903	24.9677	25.8194	23.2194	22.5323	21.4	24.0065	21.9935	20.9935	70.129	53.1935	58.9677	57.0645	24.5871	25.4387	23.6129	23.0484	20.2935	21.1516	19.8032	19.1323
1984	4	16	31.6323	24.4452	7.1871	25.9355	26.1097	22.3806	22.6484	22.9742	24.0968	22.8581	23.3129	74.9677	52.5806	59.2581	60.6774	26.429	25.5129	23.8194	24.6097	21.7806	21.2	19.9387	20.4613
1984	4	17	31.3873	24.7484	6.63892	26.0968	25.9871	23.2903	23.5613	23.0387	24.2452	22.0104	22.4966	74.4516	54.0645	58.8054	60.8699	26.4613	26.0194	23.6853	24.7109	21.8032	21.5129	19.826	20.4986
1984	4	18	31.4258	22.9935	8.43226	26.0645	24.7009	22.1769	21.461	23.129	22.5232	22.37	21.0581	75.2258	47.7836	60.7034	54.6764	26.729	23.1459	24.5444	22.2934	21.9613	19.17	20.3655	18.4441
1984	4	19	31.2581	22.8903	8.36774	24.2258	25.7774	22.3613	21.6	21.5935	23.4258	22.2035	21.0015	68.2903	53.6452	60.5369	55.7086	24.0065	25.3387	24.2314	22.3401	19.7387	20.9097	20.189	18.4708
1984	4	20	30.3935	23.7935	6.6	26.0484	25.7677	22.3613	22.5774	22.4065	24.035	22.9494	22.5498	73.3226	53.9438	59.6046	59.0385	25.9871	25.64	23.9217	23.8019	21.3129	21.2379	19.9559	19.7328
1984	4	21	30.3935	24.6903	5.70323	25.2839	25.8194	23.2839	23.5419	21.3111	24.1682	21.6108	20.9981	66.1977	54.7097	60.204	55.2092	23.5621	26.0229	23.9983	22.3001	19.4164	21.4576	19.7861	18.4241
1984	4	22	31.6387	23.9417	7.69698	26.1226	26.1097	23.3935	23.6613	22.5419	23.529	23.3419	22.1129	73.7097	52.3871	63.9677	60.6774	26.2645	25.3355	25.7903	24.7	21.4774	20.8871	21.3613	20.3226
1984	4	23	31.529	22.5226	9.00645	25.471	26.0387	23.3032	22.7194	22.5226	22.7032	23.3677	22.1065	72.0968	50.2581	64.4839	60.0645	26.0452	24.3677	25.9161	24.629	21.3516	20.1452	21.4226	20.2806
1984	4	24	31.5419	25.0065	6.53548	26.2903	25.9677	23.1548	23.5613	22.5097	24.2452	22.3871	21.971	72.4194	54.1935	62.129	60.0968	26.0548	26.0129	24.6484	24.371	21.3645	21.529	20.4774	20.129
1984	4	25	31.3806	24.934	6.44662	25.4258	26.0258	22.5032	22.8097	21.7548	24.2947	21.5509	21.1613	69.8065	54.743	58.7055	57.2071	25.1968	26.2194	23.6387	23.4689	20.6581	21.6275	19.6062	19.3432
1984	4	26	31.4645	25.0452	6.41935	26.2968	25.9548	23.329	23.6355	22.4968	24.3355	23.2323	22.8161	72.2903	54.5484	61.4839	59.871	26.0258	26.2258	24.7258	24.471	21.3419	21.6613	20.5032	20.1871
1984	4	27	31.6516	23.0903	8.56129	25.1355	26.1419	23.2516	22.5484	22.3677	24.2645	22.3806	21.9806	70.3548	53.5484	61.2258	57.8065	24.8871	25.9806	24.5484	23.4032	20.4548	21.4968	20.4129	19.3516
1984	4	28	31.6065	22.6903	8.91613	25.4194	25.2258	23.1359	21.5642	22.471	23.4774	23.0493	21.9371	69.2581	51.0645	62.9011	56.6077	24.929	25.0226	25.1971	23.2458	20.5	20.7387	20.9682	19.2233
1984	4	29	31.4774	24.1548	7.32258	25.4323	25.8387	23.2839	22.5742	22.4065	24.271	23.0959	22.6564	68.7742	54.871	63.0676	59.1717	24.7226	26.1581	25.3003	24.025	20.3774	21.6129	21.0547	19.9059
1984	4	30	30.4226	23.4452	6.97742	25.4387	25.0323	23.3613	21.7097	22.6323	24.4903	23.4645	22.9645	70.2581	52.8387	64.5161	58.2581	25.3355	25.6194	26.0839	23.7774	20.7484	21.0806	21.5548	19.5839
1984	5	1	31.471	25.1548	6.31613	25.6065	25.9097	23.1548	22.6806	22.6129	23.7742	23.4806	23.0387	71.871	53.9677	65.871	63.129	26.1613	25.9871	26.2484	25.8516	21.429	21.3129	21.6548	21.2355
1984	5	2	32.0194	23.4258	8.59355	25.7613	26.3226	23.5161	22.8645	23.5548	24.4516	22.8194	23.0935	71.6452	53.7419	61.9677	59.871	26.3516	26.3387	25.3581	24.8419	21.5452	21.7419	20.929	20.4387
1984	5	3	31.6581	24.4839	7.17419	25.6516	26.1161	22.5742	22.8645	22.7613	24.3742	21.8387	22.2065	72.5806	54.3226	59.1935	59.9355	26.5097	26.2645	24.0935	24.7742	21.6355	21.6968	19.9613	20.3774
1984	5	4	31.5742	23.5806	7.99355	25.6258	26.0516	23.4	22.8	21.9097	23.5419	23.4839	21.371	69.8387	53.5484	64.9355	58.3871	25.4613	25.5258	26.1484	23.9032	20.8032	21.0387	21.6	19.671
1984	5	5	31.1009	24.2645	6.83642	26.3806	25.8968	23.4129	23.6677	23.4968	24.3613	23.2452	23.6968	75.6452	56.4194	63.9032	65.3871	27.4032	26.5419	25.6387	26.5258	22.3774	21.8323	21.2677	21.8323
1984	5	6	31.3806	25.0645	6.31613	26.3677	25.9355	23.3484	23.6484	23.4065	24.4774	23.329	23.7355	75.1935	56.0968	64.3548	65.2903	27.1839	26.7194	25.8516	26.5903	22.2452	21.9613	21.3903	21.8645
1984	5	7	31.4968	23.6194	7.87742	26.6258	26.0516	23.2903	23.7	22.8774	23.8258	21.9548	21.5935	72.7097	54.4839	60.5484	58.9355	26.7226	26.1387	24.4871	24.3516	21.7677	21.4032	20.1645	19.9226
1984	5	8	31.8	23.6968	8.10323	26.5097	26.2613	22.8	23.0129	21.2516	23.8387	22.8871	20.7516	68.3871	52.9355	61.7419	55.9677	24.8742	25.9516	25.4677	23.2677	20.2548	21.3032	21.0032	19.0774
1984	5	9	31.7548	24.5355	7.21935	26.6645	26.2323	23.6323	23.9194	21.2774	24.6065	22.129	20.771	67.8065	54.7742	60.5806	56.1613	24.8484	26.7742	24.7452	23.3258	20.2419	21.9871	20.3774	19.1258
1984	5	10	31.6194	24.4323	7.1871	25.6968	26.0774	23.1806	22.7032	22.0968	24.5871	23.729	22.4387	70.6452	55.4194	67.1935	61.9355	25.871	26.7839	26.8097	25.3774	21.0452	21.9903	22.0129	20.7645
1984	5	11	31.7097	22.6452	9.06452	26.5484	26.1	23.4774	23.7839	23.7097	24.5548	23.6581	23.9742	76.1935	54.6129	65.2903	65.3548	27.8323	26.6226	26.471	26.9677	22.6129	21.8935	21.7871	22.0903
1984	5	12	31.6645	23.6903	7.97419	26.6903	25.8452	22.7032	22.9226	21.9638	24.5484	23.7226	22.2435	69.7607	55.9032	62.2258	57.9729	25.6333	26.7935	25.6129	24.015	20.8683	21.9903	21.1032	19.7095
1984	5	13	30.5881	23.7613	6.82685	26.7871	26.1032	22.5419	22.9097	22.3032	24.6943	22.9355	21.5709	71	55.7419	63.7419	58.8387	26.2677	27.0918	25.7806	24.3913	21.2839	22.1569	21.1935	19.9259
1984	5	14	31.4073	24.229	7.17825	26.4387	25.8839	23.5484	23.729	22.0065	24.4412	23.729	22.2102	71.1613	55.4089	65.3871	61.0031	25.7516	26.5823	26.6032	24.994	20.9774	21.8439	21.8613	20.4887
1984	5	15	31.6387	23.5677	8.07097	25.7129	25.8516	22.5613	21.8194	23.7484	23.7871	22.7161	23.1581	73.3548	54.4516	62.5161	61.2258	26.8323	26.0097	25.2581	25.1194	21.8323	21.3323	20.8645	20.5774
1984	5	16	31.7226	23.7677	7.95484	25.871	26.0581	21.5	21.8871	22.1742	24.7355	23.7161	22.4548	67.7097	56	62.3548	57	24.9935	27.1452	24.9387	23.5484	20.329	22.2097	20.4806	19.2548
1984	5	17	31.4839	23.5871	7.89677	24.729	25.8903	23.3548	21.7903	20.4516	24.5677	22.1032	19.971	63.0645	55.6774	61.4194	52.0968	22.9065	26.7935	24.7871	21.4806	18.6871	21.9935	20.4032	17.6161
1984	5	18	31.6903	23.5806	8.10968	25.6323	25.9161	23.6258	22.7903	22.9806	24.4745	23.6323	23.0893	71.4839	55.6087	64.2581	60.6701	26.0323	26.6656	26.3194	24.9374	21.1516	21.9238	21.7097	20.452
1984	5	19	31.529	23.5806	7.94839	26.6387	25.671	23.5871	23.7645	21.4387	24.6	22.929	20.8516	68.7742	57.0645	62.3548	56.871	25.2581	27.0097	25.5839	23.5516	20.4774	22.1355	21.0839	19.2613
1984	5	20	31.9068	23.6065	8.30031	24.9484	26.6194	23.7032	22.1581	21.271	23.7161	22.8968	19.9742	64.2581	49	61.8065	48.5806	23.7226	24.5032	25.471	20.3903	19.3677	20.2161	21	16.7806
1984	5	21	31.9097	24.4194	7.49032	26.6194	26.3806	23.7742	24.0419	22.9419	23.0323	21.3419	19.9968	70.2258	51.4516	59	54.129	26.9194	25.1323	23.9484	22.4194	21.8548	20.6097	19.6806	18.3839
1984	5	22	30.7935	24.5419	6.25161	25.8194	26.2129	22.7161	21.9903	22.9806	24.6516	21.2774	21.6452	70.1935	55.2258	58.0645	56.2258	25.9258	26.8581	23.7032	23.3484	21.0774	22.029	19.5419	19.1323
1984	5	23	31.8323	25.4839	6.34839	25.8387	26.1226	22.5871	21.871	22.0968	24.7419	23.7355	22.4097	67.2581	56	63.1935	56.5806	24.7613	27.1839	25.671	23.2774	20.1903	22.2258	21.1129	19.0871
1984	5	24	32.0194	23.5355	8.48387	26.5742	25.2516	23.5387	22.9355	21.9097	23.9226	22.2839	20.0774	70	53.2903	61.4194	54.5806	25.4839	26.1387	25.1516	22.7161	20.8	21.4	20.5903	18.5548
1984	5	25	31.871	23.5161	8.35484	26.7613	26.1613	23.7484	23.9806	22.929	24.5677	22.0774	21.5484	72.5484	54.4839	59.3871	57.4839	26.8032	26.6323	24.5323	24.0774	21.8097	21.8968	20.2323	19.7613
1984	5	26	31.6839	21.9613	9.72258	26.7806	25.8387	22.4129	22.7258	22.9419	24.5677	22.8581	22.3548	72.5161	56.3871	61.5161	59.129	26.8387	26.9161	24.6903	24.2452	21.8161	22.0226	20.3323	19.8484
1984	5	27	31.8452	22.6364	9.20874	26.7323	26.0548	23.6516	23.9	22.1677	24.6387	22.1355	20.8258	70.3871	55.129	60.2258	56.4516	25.9742	26.8323	24.729	23.4355	21.1032	22.029	20.3516	19.1871
1984	5	28	31.9032	23.6968	8.20645	25.9548	26.1806	22.4387	22.8419	20.6581	23.8839	21.2968	19.2677	65.4516	53.7742	57.4194	50.5161	24.2581	26.1323	23.1323	20.9452	19.6774	21.3968	18.9806	17.0839
1984	5	29	31.6581	23.5161	8.14194	26.7613	25.929	23.3956	23.6154	19.671	24.7355	21.9039	19.7361	62.3871	56.3226	59.6379	53.6441	22.9226	27.1839	24.3347	22.1103	18.6677	22.2129	20.0824	18.1411
1984	5	30	30.6645	22.7613	7.90323	26.8452	25.9355	23.6065	23.8581	21.4903	24.5484	22.8774	21.6097	68.2581	55.3226	62.5806	58.6452	25.2871	26.7	25.5516	24.329	20.4871	21.9258	21.0419	19.9097
1984	5	31	30.7032	21.271	9.43226	25.1419	25.9613	23.6839	22.0032	21.4258	24.871	22.9871	21.7387	64.1613	57.2581	60.5806	54.7419	23.9742	27.5613	24.8613	22.7516	19.5161	22.4452	20.4419	18.5903
1984	6	1	32.0903	23.1677	8.92258	26.2129	26.2645	23.0065	22.2871	20.7677	24.8	23.0065	20.9355	62	55.3226	60.2903	51.3871	23.3161	27.1355	25.0516	21.7387	18.9097	22.171	20.5129	17.7452
1984	6	2	31.8903	24.5613	7.32903	26.0774	26.0839	23.7871	23.1355	21.5742	24.8258	23.0387	20.9903	68.129	56.5161	62.8065	56.871	25.4161	27.4129	25.8645	23.8065	20.5774	22.3645	21.2323	19.4129
1984	6	3	31.8645	23.8387	8.02581	25.9419	26.2452	23.8516	23.0839	20.6774	23.9097	24.0065	20.1323	62.7097	52.6129	65.1935	51.6774	23.2065	25.971	27.0806	21.6419	18.871	21.2871	22.1484	17.729
1984	6	4	31.8839	24.6774	7.20645	26.9419	25.0065	23.6129	22.9677	20.5484	23.8065	23.7806	20.0484	64.1613	51.3548	65.2903	51.4839	23.9194	24.9581	26.7	21.5194	19.4742	20.5161	21.9419	17.6548
1984	6	5	31.8774	23.8	8.07742	25.071	25.3032	23.871	22.1452	20.6839	23.729	22.9935	20.8516	62.6452	51.5806	61.6774	53.6452	23.2548	25.5194	25.6226	22.4355	18.8839	21.0226	21.0935	18.3806
1984	6	6	31.9871	24.5611	7.42601	26.7871	26.1677	23.6387	23.9419	22.1935	22.129	22.9677	20.0323	70.2258	49.1935	62.4839	54.1613	25.9871	23.9839	25.6774	22.5355	21.1161	19.7258	21.1226	18.4516
1984	6	7	31.7742	23.6516	8.12258	26.7742	25.1548	23.5613	22.9871	22.871	23.7419	22.7871	22.3613	72.129	52.5484	62.0968	60.2258	26.6516	25.671	25.3355	25.0452	21.7097	21.1258	20.9129	20.5419
1984	6	8	31.9548	23.8194	8.13548	26.9871	26.3742	23.7677	24.0871	23.729	23.7871	23.5097	23.1774	73.4839	51.5484	62.8065	61.129	27.5742	25.6387	25.9387	25.829	22.4645	21.0935	21.4516	21.2097
1984	6	9	31.9806	22.2194	9.76129	27.0258	26.1548	22.6968	23.0419	23.1226	23.7806	23.6323	23.2645	71.9677	52.6452	62.2903	62.2903	27.0903	25.7968	25.5581	26.1452	21.971	21.2	21.0355	21.4
1984	6	10	31.9161	22.8895	9.02664	27.0065	26.2968	23.7032	24.0581	23.0129	24.6903	23.7419	23.271	71.3871	54.9032	64.6129	62.4194	26.8323	26.9355	26.571	26.2032	21.8194	22.0839	21.8484	21.4323
1984	6	11	32.2387	23.929	8.30968	27.2065	26.5226	23.729	24.171	24	24.6839	22.2645	22.6194	73.9032	53.6129	60.6774	60.1613	28.1065	26.729	25.0258	25.5419	22.7774	21.9452	20.5323	20.8387
1984	6	12	31.7677	24.8452	6.92258	26.2258	27.2129	23.7032	24.0452	23.7806	24.5548	23.7161	24.0161	70.3226	54.9032	64.9677	61.9355	26.6258	26.6581	26.5323	25.9677	21.7161	21.9258	21.8419	21.3097
1984	6	13	32.1484	24.729	7.41935	27.0774	24.3871	23.9806	22.3419	23.8387	23.7871	23.7419	23.2839	73.6452	49.871	63.4839	59.2903	27.7742	24.8065	26.4129	25.1452	22.5968	20.4161	21.7581	20.6097
1984	6	14	31.8	24.8258	6.97419	24.5032	25.1871	22.4233	20.8816	21.671	24.4968	22.7963	20.8216	64.2903	52.6129	60.1041	53.3111	24.4645	25.7226	24.5511	22.5199	19.8	21.1645	20.2123	18.3942
1984	6	15	30.9677	23.9097	7.05806	27.0645	26.4	22.9032	23.2065	22.8961	24.5742	23.0516	22.3434	70.6597	53.8065	62.3548	59.3715	26.6056	26.5516	25.8355	25.0373	21.6741	21.8516	21.2323	20.522
1984	6	16	31.0968	22.9095	8.1873	25.2452	25.3097	23.8258	21.2871	22.1613	23.7806	23.6194	21.6355	63.4516	51.7097	62.9355	52.5484	23.8903	25.6581	26.1452	22.329	19.4677	21.1258	21.5613	18.3226
1984	6	17	31.0194	22.077	8.94235	27.1355	25.4516	22.9548	23.2968	21.2912	24.6774	22.0237	19.876	65.3652	52.2258	59.2383	52.512	24.7276	25.9323	24.5211	22.2468	20.1457	21.2903	20.2156	18.2443
1984	6	18	30.0387	23.9613	6.07742	27.0903	25.4581	23.9613	23.3258	22.9161	23.5888	22.7613	21.421	70.4932	49.8481	59.7742	55.5421	26.6356	25.0805	24.9903	23.702	21.6874	20.7584	20.6935	19.5163
1984	6	19	31.1677	22.9095	8.25827	25.9796	26.6516	22.6564	21.9605	23.7286	24.5677	22.7396	23.1725	70.9261	51.7097	58.0395	56.2747	26.6056	26.2226	24.1615	23.9184	21.6774	21.6516	19.9725	19.6462
1984	6	20	31.1032	23.8581	7.24516	26.9742	26.5419	23.5226	23.9935	21.6	24.7226	22.9677	20.9516	67.9677	52.9677	63.1613	56.1613	25.4452	26.6613	25.7806	23.5968	20.5742	21.9161	21.1903	19.2871
1984	6	21	30.0645	24.8323	5.23226	26.1548	26.4839	23.671	23.1387	23.1871	23.7742	21.2774	20.0484	72.2258	51.0323	57.2903	52.7742	27.2161	25.5452	23.6258	22.3677	22.0484	21.0645	19.4968	18.3581
1984	6	22	31.271	23.0516	8.21935	26.1742	26.6129	22.7806	22.2613	20.6258	23.8194	23.6903	20.829	63.871	50.871	61.9032	54.7742	24.0097	25.5968	25.529	23.2161	19.5452	21.0839	21.0258	19.0548
1984	6	23	31.3419	23.0774	8.26452	26.1742	25.671	23.7226	23.2419	23.1032	23.0129	23.7032	22.5258	71.5806	49	64.7742	59.6452	26.9871	24.7129	26.5065	25.2548	21.9194	20.3613	21.8129	20.6806
1984	6	24	31.3032	23.0323	8.27097	26	26.6516	23.7032	23.1839	23.8387	23.6645	23.6	23.2032	72.0323	49.9677	64	58.8387	26.8323	25.1581	26.2129	24.8742	21.829	20.829	21.6452	20.4548
1984	6	25	30.9806	23.7548	7.22581	25.9032	26.3935	22.4366	21.7806	23.6194	23.5613	21.0581	20.512	71.129	51.1935	57.1072	52.0791	26.3581	25.1839	23.3657	21.7673	21.5452	20.829	19.3066	17.9513
1984	6	26	31.0871	23	8.0871	26.8903	26.5677	23.529	23.9839	23.6452	23.6516	23.4774	23.0871	73.3226	50.4516	64.2258	61.129	27.4258	25.2323	26.0645	25.6742	22.3839	20.8484	21.5226	21.1129
1984	6	27	31.0903	22.9677	8.12258	25.9613	26.5548	23.6839	23.0516	23.6774	23.6419	23.4452	23.0774	71	50.0323	62.7097	58.3548	26.429	25.1581	25.8129	24.5645	21.5839	20.8	21.3613	20.2452
1984	6	28	31.2161	22.0645	9.15161	26.0452	26.6258	21.8194	21.1839	23.5806	24.3484	22.8452	23.0839	69.9677	50.7742	59.7742	56.1613	26.1871	25.6806	24.4613	23.6516	21.4548	21.3226	20.1935	19.5194
1984	6	29	31.0903	22.8903	8.2	25.9097	26.5613	23.7742	23.1484	22.8323	24.271	23.3677	22.9839	71.4194	51.5806	62.4516	60.7097	26.5032	25.6516	25.6452	25.4258	21.6258	21.3161	21.2774	20.9677
1984	6	30	30.758	22.8065	7.95151	26.8903	26.4129	23.6774	24.0452	23.6387	23.4774	23.4258	23.0129	73.4194	50.3548	62.871	60.6774	27.4065	24.9	25.8161	25.4839	22.3742	20.6452	21.3742	20.9935
1984	7	1	29.6581	22.871	6.7871	24.9548	25.4	22.6387	22.0581	21.9613	23.4968	21.1032	20.6065	68.7097	50.0645	57.4516	54.6129	25.4	24.8968	23.3484	22.7903	20.7742	20.6645	19.3226	18.8
1984	7	2	30.0516	22.7548	7.29677	24.0323	25.5323	22.8452	21.2	21.0452	23.5097	22.6	21.3097	63.0645	49.7742	59.871	53.6774	23.1742	24.8452	24.729	22.4871	19.0548	20.6323	20.5516	18.6226
1984	7	3	30.0258	21.9355	8.09032	25.9161	25.5355	22.9032	23.1839	22.8774	23.5419	21.9226	22.2387	71.6452	49.7097	58.1613	58.5161	26.5968	24.9355	24.0935	24.6161	21.6968	20.6903	19.9742	20.2968
1984	7	4	30.0581	21.9516	8.10645	24.071	25.6	22.9742	21.229	21.1097	22.7871	21.8387	19.7645	63.1613	48.0323	57.3548	49.4516	23.3258	24.1806	23.8548	20.8161	19.1484	20.0194	19.8065	17.2161
1984	7	5	29.9161	22.0903	7.82581	25.0581	25.3161	22.8452	22.1323	21.9613	23.3677	21	20.4839	68.0968	50.5161	55.9355	53.9355	25.3355	24.7258	22.9677	22.5097	20.7516	20.5613	19.0871	18.6387
1984	7	6	29.8839	21.0645	8.81935	24.071	25.4839	22.9484	21.2129	21.9097	23.5032	22.6839	22.1387	65.7419	49.7742	59.7419	55.8065	24.2774	24.8677	24.8677	23.4065	19.9194	20.6355	20.6419	19.3806
1984	7	7	29.8645	21.8581	8.00645	25.8194	25.2323	22.7871	23.0032	22.7161	23.3419	21.6871	22.0613	71.1613	49.6774	56.8387	57.9355	26.2613	24.5742	23.5484	24.2355	21.4839	20.4419	19.6065	20.0387
1984	7	8	28.8129	20.3032	8.50968	24.0903	25.2194	21.7419	20.1387	21.9613	23.4387	22.6194	22.1129	65.8065	50.0968	58.7419	53.8065	24.3419	24.7806	24.0871	22.5581	19.9516	20.5742	19.9484	18.6548
1984	7	9	29.9742	21.7707	8.20354	24.3161	23.2387	22.7419	19.2129	20.4258	22.6298	22.5419	19.5663	62.7419	44.8866	60.4194	46.9511	23.5258	22.2335	24.7226	19.6229	19.2742	18.4108	20.5194	16.2497
1984	7	10	29.8839	22.5831	7.30073	24.1677	25.2516	20.6119	19.836	22.0387	23.5097	21.6974	21.2479	65.7742	50.2258	55.2092	53.2778	24.4774	24.9194	22.7297	22.3667	20.0419	20.6677	18.897	18.4974
1984	7	11	30.0387	21.0452	8.99355	24.1613	25.3935	22.1613	20.3258	22.0452	22.8387	21.8774	21.4516	66	48.7742	54.1935	51.2258	24.5355	24.3484	22.9032	21.7419	20.0677	20.1484	19.029	17.9806
1984	7	12	28.8968	23.6968	5.2	24.2	24.4129	22.0387	20.3548	21.3097	22.8839	22.0645	21.5548	66.3226	46.5806	58.2581	54.0323	24.7452	23.5065	24.3419	22.9935	20.1806	19.4387	20.1161	18.9226
1984	7	13	30.0387	21.9613	8.07742	25.8548	25.3677	22.6645	23.0258	22.0065	23.5097	22.6968	22.2032	69.0645	49.5161	61.6774	58.9032	25.5355	24.8097	25.1226	24.5742	20.8581	20.6129	20.7774	20.2645
1984	7	14	29.9871	23.6516	6.33548	25.0323	25.4194	22.8452	22.1613	21.1742	23.671	22.683	21.3344	65.7742	50.5161	60.8699	56.1415	24.4484	25.2516	25.0672	23.6054	20.0161	20.8677	20.7284	19.4597
1984	7	15	30.0452	22.7935	7.25161	25.7419	25.2968	23.0065	23.1419	22.8065	23.5226	21.8516	22.1871	72.1613	50.0323	57.3226	58.5484	26.5387	24.9387	23.8806	24.5226	21.6581	20.6935	19.8258	20.2355
1984	7	16	30.1161	21.9806	8.13548	26.0129	25.5548	22.8645	23.1935	21.2194	23.4194	21.7613	21.3323	65.6452	49.0968	57.2581	55.5161	24.5	24.6032	23.6903	23.429	20.0548	20.4806	19.7226	19.3774
1984	7	17	30.2645	24.4812	5.78335	25.0387	25.4839	21.8774	21.2	21.9677	23.4387	21.9161	21.3871	68.3226	49.2581	58.129	55.7742	25.3581	24.6806	24.0742	23.5484	20.7613	20.5194	19.9516	19.4677
1984	7	18	30.3484	21.9484	8.4	24.729	25.5806	22.9935	22.2355	21.8968	23.5548	22.4387	22.0677	69.7742	49.2903	58.2258	57.6129	25.4032	24.8484	24.2613	24.2161	20.7871	20.629	20.2129	20.0323
1984	7	19	30.329	22.8839	7.44516	24.1161	24.6194	23.0839	21.3484	21.2387	22.8387	22.8903	21.5161	66.2903	47.5806	60.4839	56.0968	24.6226	24.1968	25.3161	23.8	20.1065	20.029	20.8871	19.6097
1984	7	20	30.2452	22.8695	7.37565	24.1613	25.6387	23.0452	21.3484	22.3097	23.7935	21.9226	21.6032	67.5806	50.129	57.3226	54.0645	25.1387	25.4452	23.9935	22.971	20.4129	21	19.8806	18.9129
1984	7	21	30.1613	22.0258	8.13548	24.1355	25.5355	23.0903	21.3097	22.1161	23.7032	22.1677	21.5677	66.5161	50.1935	58.2903	54.0968	24.6548	25.2935	24.5323	22.8935	20.1419	20.8871	20.2355	18.8774
1984	7	22	30.2645	21.2581	9.00645	25.0903	24.4968	21.8645	20.271	22.2065	22.9419	22.7935	21.5968	69.5484	48.4839	59.129	54.871	25.9194	24.5161	24.4935	23.2419	21.0871	20.2355	20.2226	19.0645
1984	7	23	30.1484	22.1548	7.99355	24.2387	25.4129	21.929	20.2484	21.271	23.6452	22.2	20.7516	63.1935	50.5484	57.3226	49.7419	23.5355	25.2452	23.8484	21.0516	19.2774	20.8516	19.6419	17.371
1984	7	24	30.2	22.9032	7.29677	25.1806	25.471	22	21.2645	22.1097	23.6194	22.0129	21.4935	68.4516	50.129	58.4194	56.1613	25.6258	25.1419	24.2806	23.7871	20.9097	20.7903	20.0774	19.6
1984	7	25	30.3484	21.3097	9.03871	25.1677	25.5484	21.8774	21.229	22.0581	22.8323	21.2839	19.9742	68.1613	47.7419	54.5806	49.6129	25.4935	24.1774	22.6065	21.1548	20.8419	20.0323	18.7	17.4387
1984	7	26	28.9935	22.9484	6.04516	25.0258	25.2774	22.9161	22.1452	22.0968	23.6194	22.8258	22.3097	69.2258	51.0323	60.3871	58.8065	25.6968	25.2452	25.1935	24.7645	20.9484	20.8839	20.8419	20.3871
1984	7	27	30.3097	22.9032	7.40645	25.2	25.6645	23.1226	22.3871	21.271	23.6839	22.6065	21.429	65.6774	49.5806	58.3871	55.2581	24.6032	25.1645	24.5742	23.5516	20.0871	20.8161	20.4129	19.4452
1984	7	28	30.2323	21.8905	8.34173	25.1742	25.5613	22.7696	22.0304	21.4452	23.6323	22.6564	21.3977	66.7419	49.8065	59.871	55.9417	25.0129	25.1065	24.9207	23.7053	20.3323	20.7806	20.6318	19.5197
1984	7	29	30.2839	22.9742	7.30968	25.1032	25.6387	23.1613	22.3742	20.5484	23.6387	22.871	20.7613	64.2903	49.4516	59.6129	54.0645	23.9323	25.0645	25.1484	23.0032	19.4968	20.7548	20.8161	18.9355
1984	7	30	30.2387	21.2581	8.98065	24.2645	25.5806	23.1484	21.4161	20.7161	23.8516	22.1419	20.0806	62.7742	50.1613	57.7419	50.2581	23.4742	25.5613	24.4419	21.5484	19.0161	21.0613	20.1645	17.6677
1984	7	31	30.4065	22.8387	7.56774	25.0645	25.7355	24.1871	22.3968	19.9871	21.5548	22.2129	18.5677	63.6452	45.8065	57.8065	49	23.6	23.3806	24.5774	20.8806	19.071	19.1387	20.2613	17.0548
1984	8	1	29.1484	22.1355	7.0129	23.5097	24.6645	22.1484	20.4677	21.471	22.2065	21.4129	20.0516	63.6774	46.5806	56.3226	50.129	24.0871	23.771	23.7581	21.4581	19.5839	19.5774	19.571	17.6065
1984	8	2	29.4	22.9894	6.41061	24.3419	23.6194	22.071	20.4161	21.5613	22.4645	20.5871	19.3935	64.6129	47.3871	54.3548	48.6774	24.3258	24.3323	22.8258	20.8484	19.7161	19.9323	18.8129	17.0323
1984	8	3	29.2452	23.0581	6.1871	25.2323	24.6452	22.3355	22.4903	21.5032	23.129	22.2774	21.771	66.9677	48.5161	57.6452	56.4839	25.171	24.8677	24.6581	24.3	20.4226	20.4355	20.3065	19.9
1984	8	4	29.1871	22.8903	6.29677	25.1613	23.5742	22.0258	21.3548	21.5484	21.5097	22.3323	20.1871	67.1935	45.871	59.6774	53	25.2645	23.2742	24.9935	22.6774	20.4871	19.0742	20.4968	18.529
1984	8	5	28.0508	22.8362	5.21457	25.271	24.4612	20.2065	20.1457	21.6387	22.2701	21.5677	20.8916	67.6452	47.0177	52.6129	49.8814	25.4903	24.0749	22.2774	21.4377	20.6032	19.7361	18.2935	17.5451
1984	8	6	29.129	21.8239	7.3051	25.1032	24.4968	22.0581	22.2839	20.6774	22.2903	21.4645	19.3935	64.871	47.3548	57.3548	51.1613	24.2226	24.0419	23.971	21.8065	19.6484	19.7581	19.7097	17.8097
1984	8	7	28.1742	21.4258	6.74839	24.4839	23.529	21.0774	21.3968	21.6323	23.3097	22.2323	21.871	64.2903	47.7097	56.7742	55	24.3903	24.3903	23.8774	23.6548	19.7452	19.9387	19.6387	19.3032
1984	8	8	28.3742	21.3419	7.03226	24.4194	22.6	20.3484	20.5548	21.5709	23.1097	22.2774	21.7207	64.4329	45.2581	54.2258	52.2123	24.5178	23.2129	23.1	22.6298	19.7827	19.0548	18.9806	18.4574
1984	8	9	29.0774	20.4774	8.6	23.4581	25.6581	22.2968	21.4903	20.0387	23.1871	22.2968	20.2323	57.3871	49.7097	58.5161	48.8387	21.6871	25.1677	24.8	20.9387	17.5258	20.5903	20.3903	17.0806
1984	8	10	28.0175	22.0516	5.96587	24.3355	24.7194	22.2839	21.4774	21.5806	23.1677	21.5484	20.9839	67.2903	48.3871	56.3548	54.5806	25.3355	24.9161	24.029	23.4903	20.529	20.4742	19.7226	19.2097
1984	8	11	29.1355	22.1806	6.95484	25.1484	24.0216	22.1935	22.0437	19.0903	23.0027	22.4903	19.24	59.9677	50.281	60	51.1467	22.3871	24.974	25.3161	21.7507	18.1452	20.4587	20.6903	17.7082
1984	8	12	29.3548	23.1613	6.19355	24.3677	24.729	22.2065	21.4677	20.929	23.2	22.3355	21.0548	63.3226	47.5484	58.6129	51.1613	23.8258	24.3065	24.8806	21.9258	19.2065	19.8871	20.4258	17.8613
1984	8	13	29.1806	21.4903	7.69032	24.4258	25.6387	22.271	22.4613	22.6065	23.1742	22.3871	22.7258	68.129	49.7419	58.7097	57.5161	25.8323	25.1194	24.9935	24.6806	20.7935	20.5968	20.5258	20.129
1984	8	14	29.2387	22.2835	6.95525	24.4645	24.5935	21.2968	20.5097	20.1161	23.0903	22.2129	20.1903	59.6452	48.7419	55.7419	48.0645	22.6968	24.8032	23.7	20.8	18.3387	20.4065	19.5355	17.0032
1984	8	15	29.0968	21.4645	7.63226	25.4065	24.6645	22.3161	22.5387	21.7226	23.1871	21.7032	21.9484	67.0645	49.2903	57.0323	57.2581	25.571	25.0677	24.3742	24.7323	20.6677	20.5484	19.9387	20.1548
1984	8	16	28.0194	20.5806	7.43871	23.4516	24.6452	22.2581	20.5065	20.9032	23.2065	21.4903	20.2387	62.9032	49.3548	56.3226	50.8387	23.7161	25.1032	23.8935	21.8226	19.1419	20.5871	19.6484	17.8194
1984	8	17	29.1226	19.6774	9.44516	23.5032	23.5419	22.2903	20.5323	21.6441	21.4516	21.4516	20.0258	62.7347	45.6129	55.871	50.4142	23.7286	23.129	23.771	21.5376	19.1034	19.0129	19.5677	17.5983
1984	8	18	29.1548	20.4968	8.65806	25.2581	24.3677	22.1419	22.3355	20.7355	23.2323	21.5226	20.2065	64.3548	50.7419	56.871	53.0968	24.2806	25.3484	23.971	22.7161	19.6871	20.7387	19.7065	18.5484
1984	8	19	28.9548	19.671	9.28387	24.4774	24.0683	22.0065	20.9881	20.2	23.1292	22.3548	20.1224	60.0645	50.4807	60.0645	51.1467	22.8903	25.2537	25.1065	21.8273	18.4548	20.6452	20.5903	17.7748
1984	8	20	29.2129	19.7742	9.43871	25.3355	24.3032	21.2903	21.4323	21.8774	23.1759	20.8194	20.1923	68.7097	50.8803	54.8065	53.3444	26.0226	25.3702	23.2774	22.8828	20.9032	20.7184	19.0935	18.6006
1984	8	21	29.1161	20.6581	8.45806	24.5484	24.6	22.3419	21.529	21.7613	23.1677	22.2903	21.8839	64.4516	50.1613	58.6129	55.2258	24.6419	25.1774	24.7968	23.7097	19.9065	20.6323	20.3903	19.3452
1984	8	22	29.0903	20.3322	8.75817	23.4581	24.4903	21.3032	19.429	21.6774	22.3548	22.4645	21.0903	65.2258	48.3548	56.7419	51.3548	24.6032	24.2613	24.171	21.9161	19.8839	19.8677	19.8161	17.8645
1984	8	23	28.9548	21.1047	7.85016	24.4581	23.4258	21.3032	19.4935	20.0774	23.2452	20.9613	18.7129	59.4839	48.5806	55.8387	44.9677	22.6548	24.4645	23.6677	19.3484	18.3065	20.0065	19.3323	15.7452
1984	8	24	29	20.4258	8.57419	24.4258	24.6258	21.2516	20.4903	20.9355	23.2645	21.7032	20.2806	65.4516	50.5806	56.3871	52.129	24.7613	25.4323	23.6935	22.0903	19.9645	20.7806	19.3452	17.9839
1984	8	25	28.7161	20.4839	8.23226	23.3871	24.3484	22.0437	21.158	19.9806	22.3234	20.6452	18.3775	60.7097	49.5151	53.8772	46.2851	22.6355	24.5511	23.0227	19.7661	18.3032	19.9958	18.877	16.1232
1984	8	26	28.7935	21.2	7.59355	22.671	23.4129	22.1032	19.4548	20.8581	23.1871	21.5645	20.2742	59.7419	48.6129	56.9355	48.9032	22.6645	24.4065	24.0677	21.0484	18.3258	19.9548	19.7645	17.1581
1984	8	27	28.6387	22.2742	6.36452	25.2968	24.3032	22.0065	22.2645	19.4	23.2839	21.6194	18.7839	60.3226	52.1935	58.4194	50.5161	22.9645	25.7	24.3677	21.4645	18.5129	20.9387	19.9452	17.4129
1984	8	28	28.7161	21.9677	6.74839	24.9613	24.3097	22.0645	22.2258	22.3935	23.2452	21.6065	21.9	71.7097	51.4839	57.9677	59.1613	26.5065	25.5258	24.2677	24.8935	21.4032	20.8323	19.8871	20.2677
1984	8	29	28.6452	20.9315	7.71363	22.6452	23.3032	22.0839	19.4839	19.18	23.1026	20.0258	16.8225	52.1124	49.1155	53.5161	44.9199	20.8916	24.4678	22.4871	19.1501	16.7858	19.9659	18.4226	15.5571
1984	8	30	28.9613	19.4597	9.50156	25.4903	23.3161	21.1871	20.4677	21.0903	23.5032	21.729	20.4935	65.1935	50.7742	56.871	50.5484	25.0226	25.3161	23.8065	21.7903	20.1161	20.4935	19.3871	17.5871
1984	8	31	28.7935	20.5871	8.20645	23.4903	25.3226	22.1226	21.3355	20.0903	23.271	21.6129	19.529	58	51.4839	56.9032	47.4839	21.8839	25.5806	24.1581	20.3645	17.6355	20.8645	19.8129	16.529
1984	9	1	27.9548	20.3419	7.6129	22.5935	25.4065	23.2	21.4355	18.4645	22.4645	21.7355	18.6968	57.5484	50	57.871	49.5484	21.771	24.8097	24.5548	21.2065	17.5806	20.1968	20.0258	17.2452
1984	9	2	27.5806	20.4258	7.15484	22.6194	25.0968	23.1677	21.3258	18.5355	22.4387	20.9774	17.8871	58.0323	51.3871	56.0968	48.3548	21.9645	24.9258	23.7677	20.4129	17.6871	20.2677	19.3871	16.5742
1984	9	3	27.6581	19.4194	8.23871	21.4161	26.5032	23.1548	21.3323	17.6645	22.4645	19.1742	16.9903	53.3548	50.1935	50.871	43.2258	19.9065	24.8258	21.4903	18.2419	16.071	20.2161	17.6194	14.871
1984	9	4	27.5871	19.2067	8.38044	22.6323	25.5032	23.2129	21.4387	18.4645	22.4516	20.9613	17.8548	57.5161	50.2258	56.3548	47.7419	21.8	24.8548	23.7968	20.3129	17.5871	20.2097	19.3677	16.5065
1984	9	5	27.6581	18.9613	8.69677	22.7355	25.2194	23.1355	21.3742	18.6323	22.6258	20.1935	17.1806	58.0968	51.6774	54.1613	46.1935	22.1419	25.3419	22.9226	19.6903	17.8032	20.5129	18.6613	15.9387
1984	9	6	27.7032	18.9226	8.78065	22.8	25.1097	23.0516	21.2903	19.4258	21.5548	21.6839	18.729	59.9677	49.1613	58.4194	49.7742	23	23.8645	24.5097	21.2903	18.5097	19.4194	20	17.2839
1984	9	7	27.6774	18.7484	8.92903	21.6968	25.2968	22.683	19.826	19.2129	22.4065	20.5386	19.1834	57.1935	49.9355	55.2758	49.1821	21.6065	24.671	22.996	20.6751	17.4968	20.1129	18.8703	16.8758
1984	9	8	27.7032	20.3935	7.30968	23.4258	25.3355	23.0065	22.2581	19.2452	22.3548	20.8839	18.6452	60.7419	48.8065	55.871	49.0968	22.7581	24.4097	23.5645	21.0484	18.3645	19.9645	19.2419	17.1419
1984	9	9	27.7032	20.2387	7.46452	23.2129	25.2581	22.9419	22.1516	19.9806	22.5452	21.471	20.2387	64.0323	50.7742	57.1613	54.5484	23.6677	25.0516	23.9548	22.9839	19.1129	20.3323	19.6871	18.7065
1984	9	10	27.3355	20.4774	6.85806	24.4839	25.0774	22.743	22.9294	20.9161	22.4484	21.5575	20.9981	65.129	51.0323	58.0062	56.6077	24.7065	24.9355	24.3613	23.985	19.9258	20.2613	19.9093	19.473
1984	9	11	27.2516	20.3455	6.90614	23.529	24.7742	22.871	22.0839	20.1161	21.5871	20.0645	18.6903	63.0968	50.4194	54.1935	50.4839	23.8161	24.0839	22.6839	21.3129	19.1935	19.5613	18.5129	17.3032
1984	9	12	27.6323	22.2645	5.36774	23.4774	25.3032	22.1032	22.2935	20.8581	22.4258	20.7032	20.229	65.2258	50	52.0323	53.2903	24.6	24.7355	22.0581	22.829	19.8871	20.1452	18.1548	18.6161
1984	9	13	27.2581	21.1323	6.12581	24	24.9613	22.9806	23.0387	20.7161	22.4323	20.7419	20.2097	66.7419	52	55.3871	54.871	24.5161	25.0161	23.2484	22.971	19.8258	20.3129	19.0548	18.6968
1984	9	14	27.2581	21.1419	6.11613	23.3355	25.0645	22.7742	22.0258	19.2129	22.5032	20.9484	19.5129	60.871	51.8065	57.8065	53.1613	22.7129	25.0968	23.9065	22.3355	18.3516	20.3742	19.4516	18.1258
1984	9	15	27.2516	20.3122	6.93944	22.5871	24.9871	22.9548	21.1581	18.5613	22.6065	20.8645	18.7581	58.2258	52.6129	56.7097	50.871	22.0355	25.3903	23.6194	21.4581	17.7484	20.5097	19.2839	17.3903
1984	9	16	27.5161	19.4452	8.07097	22.529	25.2323	23.0516	21.2839	17.6774	21.6516	20.8968	16.2516	56.0645	48.1935	56.1613	43.5484	20.9645	23.9194	23.6226	18.4871	16.8968	19.4613	19.2903	15.0226
1984	9	17	27.4581	20.329	7.12903	23.5032	25.3806	23.2387	22.4097	19.9226	21.5161	20.7677	19.371	61.9677	46.6129	56.1613	49.6129	23.3452	22.8323	23.429	21.0161	18.9194	18.6065	19.1161	17.1129
1984	9	18	27.0968	20.5742	6.52258	23.3871	25.2903	22.1032	21.3355	19.3097	20.0645	20.0645	18.7	61.3548	46.0323	52.6452	48.9355	22.9387	22.4516	21.9387	20.5516	18.4806	18.1968	17.8677	16.6548
1984	9	19	27.1613	21.3226	5.83871	24.1871	25.0581	22.4499	22.723	20.8516	22.4258	20.765	20.9781	66.5161	52.1935	58.1394	58.0395	24.729	25.0161	23.7652	24.0982	19.9613	20.3355	19.3365	19.5363
1984	9	20	26.6789	20.4645	6.21436	23.4065	24.8	22.9097	22.071	19.2387	21.6	19.9355	17.8161	60.9032	51.1935	52	46.7097	22.7516	24.2419	21.6129	19.4839	18.3774	19.6742	17.7	15.8226
1984	9	21	26.7871	20.7917	5.99542	22.0387	24.6065	22.9097	20.9161	19.0645	21.4645	20.8645	18.5484	59.8065	51.2581	57.3871	50	21.6065	23.9903	23.6935	20.3613	17.4935	19.529	19.3226	16.5484
1984	9	22	26.871	18.6903	8.18065	23.3161	24.7484	22.7935	21.9613	19.2387	21.4258	19.9355	17.7581	60.9032	50.2903	54.9032	48.871	22.7645	23.7968	22.5548	20.2484	18.3742	19.4032	18.4258	16.4742
1984	9	23	26.8258	20.0903	6.73548	22.1355	24.7097	22.8258	20.8839	19.1226	21.4839	21.671	19.3774	59.4194	51.129	59.9677	51.9355	21.6161	24.0355	24.6677	21.1935	17.4935	19.5097	20.1129	17.2387
1984	9	24	26.8452	19.2129	7.63226	22.9161	24.6452	23.0581	21.9742	20.6387	22.2387	20.9548	20.1677	67.3548	52.5484	56.5806	55.9355	24.4226	24.7452	23.8032	23.0452	19.7677	20.1677	19.3903	18.7452
1984	9	25	25.6581	20.1935	5.46452	22.9484	24.5871	21.7871	20.9258	18.4323	22.2968	20.8	18.6677	60.3226	53.2581	55.4516	50.0323	21.9903	24.9419	22.729	20.6484	17.7194	20.2903	18.5484	16.7065
1984	9	26	27.1161	19.671	7.44516	24.2839	24.9677	22.8387	23.0323	21.0129	22.4968	21.8194	21.2387	66.9677	52.3548	60.3548	58.4516	25.0419	25.2032	24.971	24.4581	20.1355	20.4355	20.3032	19.7839
1984	9	27	25.6839	19.8393	5.84454	24.1097	23.7806	22.4233	21.5942	19.9613	21.7548	20.7717	19.3199	63.2581	49.3548	58.2393	51.5463	23.5548	23.5419	23.7852	21.2745	19.0484	19.0387	19.3432	17.2287
1984	9	28	26.0129	19.1871	6.82581	23.2065	23.9032	22.2645	21.4806	18.9136	22.3161	21.4	19.1101	60.3039	57.3226	61.4516	55.1759	22.3001	25.4839	24.3419	22.0404	18.0345	20.5806	19.9258	17.8814
1984	9	29	26.5613	20.0968	6.46452	23.0065	24.3419	22.5355	21.6516	18.2839	21.4903	21.6387	17.7355	59.871	52.3226	61.129	50.3548	21.6806	24.2065	24.7516	20.3806	17.529	19.629	20.1742	16.5548
1984	9	30	26.7161	22.0323	4.68387	24.1677	24.4645	22.871	22.8968	19.2839	21.6323	20.8258	18.7065	61.6452	52.8065	57.4194	52.2581	22.9258	24.5452	23.6581	21.6032	18.4645	19.8355	19.3097	17.4839
1984	10	1	25.7226	20.3032	5.41935	23.1742	23.7387	21.7419	21.9226	17.3952	21.6194	20.6718	17.6216	56.2081	50.9677	57.3403	49.1488	20.7217	24.2645	23.5022	20.3155	16.6826	19.6742	19.1867	16.4429
1984	10	2	25.7548	20.2968	5.45806	23.3613	23.7097	20.8129	20.9871	19.1935	20.8065	19.9677	18.6548	60.3548	49.3548	55.0968	51.3548	22.629	23.4032	22.6065	21.3516	18.2968	18.9484	18.4903	17.3387
1984	10	3	24.4516	19.2581	5.19355	21.3484	21.3226	21.2323	18.7323	20.6194	19.7742	19.1613	18.5355	61.5484	44.9355	56.1613	48.8387	22.7129	20.6032	22.1194	19.6129	18.3355	16.6839	17.9613	15.8774
1984	10	4	24.5839	19.2194	5.36452	23.0194	23.5677	21.7677	21.8548	19.8258	21.4194	18.4839	17.7839	64.0323	50.8387	50.9032	49.1613	23.3935	23.8806	21.0516	20.3484	18.9387	19.4387	17.1581	16.529
1984	10	5	25.6	20.271	5.32903	23.1871	23.4774	21.6903	21.8097	19.8968	20.729	19.9226	18.5742	63.5161	50.3871	55.5484	51.9677	23.4677	23.4032	22.6032	21.3226	18.9935	18.9581	18.4677	17.3161
1984	10	6	25.7355	21.0258	4.70968	22.9903	22.5161	21.5742	20.8581	18.2774	20.8581	19.1677	17.8129	59.4194	51.2258	54.1935	50.3548	21.6226	23.729	21.8452	20.5323	17.5097	19.1355	17.8194	16.6452
1984	10	7	25.071	20.8032	4.26774	22.8258	23.0839	21.2046	21.2612	19.0065	21.3548	19.7394	18.2643	62.3548	53.5484	55.9417	52.5786	22.4935	24.1	22.4999	21.0248	18.229	19.5806	18.3742	17.0855
1984	10	8	24.9607	20.8903	4.07034	23.1032	23.0968	21.5226	21.6387	19.129	20.6065	19.9871	17.7581	61.7419	51.6129	56.4839	50.6452	22.6452	23.3129	22.8097	20.4677	18.3097	18.9226	18.6129	16.6097
1984	10	9	26.0928	20.6252	5.46764	23.8903	24.3871	21.5806	21.7258	19.8968	22.4	20.7452	19.4806	64.7097	54.7419	55.2903	52.1935	23.5903	25.3097	22.5806	21.5	19.0548	20.5097	18.4742	17.4258
1984	10	10	26.1742	20.7784	5.39584	23.8129	24.0968	22.3484	22.4742	19.929	22.4323	20.8903	19.4452	65.5161	56.7097	59.9677	56.5161	23.7065	25.6516	24.0548	22.6194	19.1516	20.7032	19.5645	18.2968
1984	10	11	26.3935	20.8452	5.54839	22.8968	24.3226	22.3161	21.5774	19.8387	22.2903	21.4839	20.1452	62.2581	55.0968	61.7097	55.7097	22.5258	25.171	24.5419	22.3548	18.2387	20.4	20.0484	18.1226
1984	10	12	25.9806	19.7927	6.18793	22.8645	23.8774	22.2516	21.4065	19.0129	21.3097	20.6	18.4613	62.5484	54.2258	58.9677	53.7419	22.5129	24.0677	23.4194	21.2806	18.2194	19.5581	19.1677	17.2871
1984	10	13	26.2581	20.6581	5.6	22.6065	24.1935	22.2968	21.4742	18.8452	22.1871	20.6258	19.2484	62.9355	54.9677	59.1935	56.0645	22.2774	24.9581	23.4903	22.2097	18.0871	20.2903	19.2323	18.0452
1984	10	14	24.8903	17.4194	7.47097	23.7032	24.0839	21.4258	21.5258	20.7161	21.4839	20.7355	20.1806	68.4194	52.871	57.5806	56.5161	24.7	23.7806	23.0226	22.6258	19.9194	19.1839	18.7581	18.2968
1984	10	15	25.1677	19.929	5.23871	23.7871	24.5677	22.4968	22.6935	19.071	22.271	19.7419	17.6323	62.6452	53.9032	56.1935	50.4839	22.6613	25.0161	22.3516	20.2258	18.3065	20.3129	18.329	16.4548
1984	10	16	26.1484	20.3484	5.8	23.4	23.9032	21.271	21.3355	19.5463	21.0774	19.0548	17.2554	65.0656	53.8065	55.9032	50.5473	23.1858	23.6	21.8645	19.8127	18.7671	19.2935	17.8516	16.1532
1984	10	17	25.7265	20.4121	5.31446	22.9355	24.1161	21.2387	20.6065	18.3097	22.1161	19.1677	16.9355	59.4839	55.0645	56.8387	48.7419	21.7032	24.8871	22.1452	19.5677	17.5355	20.2419	18.0161	15.8677
1984	10	18	25.8903	20.6194	5.27097	22.729	23.9161	22.2129	21.3806	20.6968	20.6581	20.7419	19.4	65.5484	53.0645	60.7419	54.3548	23.6161	23.6065	23.8839	21.5194	19.0839	19.0806	19.4516	17.4226
1984	10	19	25.6387	20.4	5.23871	23.3548	23.7548	22.1677	22.1903	19.4398	20.5613	19.9677	16.6127	65.4651	53.3871	58.4839	48.9823	23.0094	23.4581	23.0032	19.2733	18.6805	19.0097	18.7258	15.6337
1984	10	20	25.7742	20.432	5.34214	23.5581	23.9161	21.1742	21.3226	18.8516	22.1935	19.7871	19.1871	62.6774	56.871	55.3871	53.8387	22.2581	25.2387	21.5935	21.1097	18.0774	20.4323	17.6839	17.1903
1984	10	21	25.7931	20.471	5.32216	23.5097	24.0774	22.0774	22.2774	19.5935	22.1323	21.0968	19.8871	65	55.4194	61.0323	57.6129	23.0645	24.9452	23.7774	22.7516	18.7677	20.2839	19.571	18.5677
1984	10	22	26.0645	20.5097	5.55484	23.471	24.2065	22.2742	22.3871	18.7226	21.5806	19.8387	16.8645	61.6774	53.8065	57.5484	48.3226	21.9065	24.571	22.6548	19.3935	17.8806	19.8452	18.5226	15.7774
1984	10	23	25.9806	19.6581	6.32258	23.529	24.0065	22.3806	22.429	20.3742	21.3548	20.6387	19.9968	67.4194	54.2903	59.1935	58	23.9548	24.1742	23.5226	22.9742	19.5129	19.6323	19.2452	18.7258
1984	10	24	24.9613	19.8387	5.12258	23.5032	24.0645	22.2	22.3355	20.5226	21.5161	21.4968	20.1129	68.6452	54.6774	60.7419	56.8065	24.371	24.5613	23.7419	22.3774	19.729	19.8581	19.3774	18.1452
1984	10	25	25.8194	20.4194	5.4	22.3806	23.9935	22.0516	21.271	19.4774	22.1226	20.5484	19.1	65.7419	56.129	60.7419	56.4194	22.9323	25.0097	23.5387	21.9742	18.6806	20.3226	19.2258	17.9129
1984	10	26	26	20.4645	5.53548	23.4968	24.0387	22.3613	22.3903	18.7806	22.3548	20.7419	19.2677	62.4194	57	59.7419	56.1613	22.0806	25.5452	23.7419	22.2516	17.9774	20.629	19.3871	18.0774
1984	10	27	26.2516	20.8065	5.44516	22.8	23.2452	22.4774	21.6516	20.7097	22.4194	19.9806	19.4774	65.6452	53.5484	56.3871	53.1935	23.6355	24.5645	22.7806	21.5839	19.0935	19.8516	18.5871	17.4645
1984	10	28	26.0645	21.6065	4.45806	23.671	24.071	22.2452	22.3903	20.7161	22.4452	20.8774	19.3871	65.4516	57.1613	60.8065	59.2258	24.7194	25.7516	24.1194	23.6226	19.9194	20.7581	19.5935	19.0774
1984	10	29	26.0452	20.0065	6.03871	23.8258	24.0258	21.271	21.4548	21.5097	21.5097	20.871	20.2484	70.2581	54.0968	58.8387	56.129	25.5484	24.4613	23.2097	22.5452	20.6452	19.7839	18.8516	18.2452
1984	10	30	25.8194	19.9548	5.86452	23.6194	23.0194	21.3419	21.4484	20.4645	21.4452	18.4774	18.5452	67.4839	54.4839	53.871	53.8065	24.1484	24.4	21.3903	21.4613	19.6	19.7355	17.3452	17.3935
1984	10	31	25.9355	19.8	6.13548	23.5742	23.9097	22.1613	22.2677	20.4323	21.2129	20.471	19.1161	67.6452	52.6129	59.8065	53.7742	24.0903	23.1194	23.2935	21.0645	19.5742	18.7903	19.0968	17.1581
1984	11	1	25.9548	20.7355	5.21935	23.7097	23.9806	22.1032	22.3065	17.9813	22.1032	19.7613	17.3353	58.9719	55.6774	57.6774	50.1145	21.2612	24.9194	22.5484	19.8893	17.232	20.2548	18.4419	16.1898
1984	11	2	25.9806	21.4516	4.52903	23.5548	23.929	22.1677	22.2871	18.8129	21.3419	19.7226	17.5774	62.3548	54.0323	56.6129	50.871	22.1516	24.1452	22.371	20.171	18.0161	19.6097	18.3387	16.4387
1984	11	3	26.0645	20.8129	5.25161	22.8903	23.0516	22.1935	20.4677	19.9032	22.2452	20.4787	19.0934	62.7419	54.129	59.1384	50.1478	22.5774	24.3226	23.389	19.9026	18.271	19.7097	19.0934	16.2164
1984	11	4	26.1097	20.0258	6.08387	23.6581	24.1161	22.2839	22.429	19.8387	22.329	19.0516	18.5548	65.4516	56.1613	54.1613	53.3871	23.5742	25.3645	21.6452	21.4161	19.0548	20.5387	17.7194	17.3774
1984	11	5	26.2387	21.6226	4.61613	23.8065	24.0968	22.2774	22.4419	19.8258	22.3161	20.6258	19.3194	64.7742	56.3871	59.0968	55.6452	23.4484	25.4065	23.4806	22.2839	19	20.5516	19.2161	18.0903
1984	11	6	26.2516	19.9742	6.27742	23.7871	24.2258	22.3161	22.4968	19.8968	21.5613	21.6387	19.4226	65.4194	53.2581	62.3226	55.6774	23.6613	24.4419	24.8645	22.471	19.1097	19.7742	20.2419	18.1968
1984	11	7	26.2	21.0129	5.1871	23.9032	24.2129	22.3613	22.5355	19.2065	22.271	21.4903	19.3871	62.5806	55.5161	61.1935	55.8065	22.8871	25.2	24.5032	22.4226	18.4419	20.4194	20.0194	18.1645
1984	11	8	25.2645	19.1871	6.07742	23.9161	24.3548	22.0194	22.4032	19.2258	22.2452	19.6995	18.3742	62.7419	54.2581	57.4402	52.8783	22.9226	25.0065	22.5931	21.2712	18.4742	20.3097	18.4441	17.2254
1984	11	9	26.0258	20.6968	5.32903	23.5742	23.0645	21.1806	20.4645	19.6903	21.929	19.6774	19.8935	65.0968	51.871	56.5484	54.6452	23.2355	23.5258	22.2548	21.7677	18.8742	19.2613	18.2806	17.7903
1984	11	10	26.2065	20.9419	5.26452	22.9097	24.0065	22.1355	21.3903	18.9935	22.0581	20.5097	18.3935	59.3226	55	58.9677	50.9032	21.4516	24.7	23.2548	20.1935	17.4032	20.1419	19.0774	16.4452
1984	11	11	26.1742	20.871	5.30323	23.6839	23.9226	22.3161	22.3871	20.5355	21.2516	21.4	19.9742	67.6452	52.9355	60.6129	57.2581	24.2581	23.8129	24.271	22.8548	19.6903	19.4129	19.8871	18.6323
1984	11	12	26.2194	20.8645	5.35484	23.7032	24.0968	22.1419	22.3484	20.6387	22.0968	20.2589	19.8427	68.129	54.3226	57.7066	56.974	24.5097	24.7387	22.8362	22.7596	19.8258	20.1581	18.7771	18.534
1984	11	13	26.0387	20.8	5.23871	23.5806	21.9226	22.3097	20.4742	19.7226	20.3935	19.7419	19.1194	65.0645	46.9032	56.0968	50.3548	23.3032	21.0323	22.3387	20.0484	18.9129	17.1645	18.3161	16.3645
1984	11	14	26	20.8129	5.1871	23.471	23.8129	21.1032	21.2452	20.4839	21.2516	20.4387	19.8968	68.3226	53.9355	56.9677	55.6452	24.2581	23.9645	22.3419	21.929	19.6806	19.5032	18.329	17.9
1984	11	15	25.871	20.6903	5.18065	23.4452	22.6	21.9548	21.1484	20.4903	21.1839	20.3921	18.9836	68.5484	54.6129	60.2706	56.4745	24.3	23.9677	23.3623	22.0071	19.7	19.5097	19.0901	17.8714
1984	11	16	25.0903	20.671	4.41935	23.3935	22.8387	21.9742	21.2484	19.629	21.2516	20.2129	17.4968	62.9677	54.129	58.1935	53.4194	23.2484	24	22.671	20.9323	18.8806	19.5226	18.7323	17.0871
1984	11	17	26.1355	21.5484	4.5871	22.7097	22.8129	21.2774	20.3839	19.6516	22.0645	20.529	19.9323	64.7097	54.3871	58.8387	55.5806	23.1452	24	23.2903	21.9645	18.8161	19.5161	19.1226	17.9065
1984	11	18	24.8452	21.5548	3.29032	23.5871	23.8581	21.9419	22.1677	18.9355	21.8387	21.1161	19.0323	62.4839	55.2258	61.7742	55.1613	22.3806	24.3774	23.9032	21.7323	18.1548	19.9548	19.6645	17.771
1984	11	19	25.9677	21.6129	4.35484	23.6516	23.0645	22.0387	21.4	20.4387	21.9355	20.3161	19.8194	66.9355	52.8387	59.2258	54.871	24.0516	23.629	22.9484	21.6903	19.5548	19.3	18.9032	17.7516
1984	11	20	26.0645	20.6129	5.45161	23.4452	23.8581	21.1871	21.2903	18.9161	21.9032	20.4839	18.3323	62.5161	55.3548	59.5806	52.9677	22.3323	24.4645	23.2806	20.9613	18.1387	20.0161	19.0903	17.1065
1984	11	21	26.129	19.8645	6.26452	23.5226	23.9677	22.0903	22.2387	19.7677	21.3226	21.1097	19.9484	65.9032	53.3871	60.4839	57.6774	23.4645	24.0419	23.7613	22.8677	19	19.5355	19.5613	18.6323
1984	11	22	25.2968	19.7613	5.53548	23.5677	24.2452	22.2323	22.3968	21.2065	21.2516	20.3322	19.7694	69.8387	51.8387	57.7399	56.4412	24.9484	23.7129	22.9694	22.5931	20.3032	19.3323	18.8604	18.4208
1984	11	23	26.2129	20.6	5.6129	23.4645	24.0258	22.2387	22.3194	21.2065	21.1677	21.2129	20.7129	70.4839	52.2903	60.3871	59.4194	25.0355	23.6097	23.9258	23.6516	20.3323	19.2968	19.6645	19.3194
1984	11	24	26.2903	18.1032	8.1871	23.4452	23.2903	22.1806	21.4548	20.5226	21.2112	20.4065	19.0069	68.7742	51.6795	57.9355	54.4433	24.3774	23.7919	22.9871	21.7806	19.7452	19.3598	18.9065	17.7415
1984	11	25	25.9806	20.5935	5.3871	23.3032	23.9806	22.0452	22.1774	20.9613	21.8387	19.5161	19.6968	69.8065	54	56.1613	56.8387	24.529	24.2355	21.9516	22.3258	20.0548	19.8774	18.0806	18.3258
1984	11	26	25.8839	20.5742	5.30968	23.2903	23.8774	21.8129	22.0129	20.9484	21.7573	20.9935	21.1513	69.8065	54.6431	61.5484	61.7357	24.4968	24.278	23.6613	24.0383	20.029	19.8493	19.5032	19.7195
1984	11	27	26.2323	20.2522	5.98002	22.4839	24.1097	22.2839	21.4548	20.3097	21.7707	20.3355	19.6662	64.6452	53.4443	57.0968	58.3725	23.9	24.1548	22.7484	23.1992	19.471	19.7894	18.7581	19.0002
1984	11	28	25.9548	21.3613	4.59355	23.2968	23.9226	20.7935	21.0968	20.1032	21.6508	19.929	19.4431	66.5161	53.9438	56.2258	54.2768	23.3935	23.9983	21.4387	21.1879	19.1774	19.6895	17.7677	17.3886
1984	11	29	25.4801	20.9742	4.50593	22.9677	23.7613	21.671	20.9323	19.1226	20.7935	19.2645	17.8903	64.3548	49.9032	53.8387	47.5161	22.1903	22.0677	20.6581	18.3935	18.2387	18.1613	17.1	15.1613
1984	11	30	25.6129	20.8774	4.73548	22.1677	23.6516	20.7871	20.9355	19.071	21.6065	19.2968	18.7	63.8387	54.9677	56.9032	55.1935	22.0645	23.9258	21.6516	21.1323	18.171	19.6839	17.9	17.4032
1984	12	1	25.7935	21.0129	4.78065	23.1548	24.7548	21.8903	22.029	20.671	21.671	20.0258	20.2871	68.7742	54.5484	53.6774	54.5806	23.9258	23.9774	20.6323	21.1161	19.6839	19.7097	17.1	17.3968
1984	12	2	25.5613	20.2323	5.32903	22.9419	24.471	22.6258	22.7419	20.4387	21.4194	19.7871	20.0484	68.3871	54.3548	57.5484	58.7419	23.5194	23.5065	21.8548	22.4194	19.4226	19.4258	18.2194	18.5645
1984	12	3	25.4968	20.7217	4.77503	23.0452	23.4	22.4065	21.7581	20.529	20.7226	19.7097	19.3484	68.5161	53.3226	58.2581	56.9032	23.6548	22.9419	21.8097	21.7323	19.4935	18.9	18.1677	17.9516
1984	12	4	25.5935	20.8645	4.72903	22.8903	24.4581	22.6839	22.7516	20.4516	20.6581	19.8968	19.3065	68.9355	52.4839	57.9355	56.6452	23.5871	22.7065	22.0806	21.6097	19.4484	18.7613	18.3645	17.8806
1984	12	5	25.5613	20.0452	5.51613	22.9677	24.4387	22.7065	22.7516	19.8387	20.6387	19.8581	19.3774	66.6774	52.1613	57.2903	56.4839	22.971	22.6645	21.9387	21.7194	18.9226	18.7194	18.2355	17.9516
1984	12	6	25.6839	21.0194	4.66452	22.1355	24.4774	21.8935	21.9323	19.1419	20.8	19.8194	19.3806	64.8387	52.9355	56.7097	56.7097	22.2677	23.0258	21.7968	21.7677	18.3032	18.9419	18.1677	17.9903
1984	12	7	24.8065	21.1935	3.6129	23.0645	24.5677	22.6903	22.8129	20.7806	21.5419	18.9419	19.3871	70.1935	54.4839	54.0968	56.4516	24.2387	23.7484	20.7516	21.7484	19.8839	19.5581	17.3097	17.9548
1984	12	8	25.6194	19.4258	6.19355	21.9097	24.6065	22.5032	21.7323	20.7097	20.6323	20.4581	20.0484	68.9032	49.6129	59.4516	54.3871	23.3065	21.7032	22.5548	20.6452	19.1226	17.9548	18.7935	17.1161
1984	12	9	24.5032	20.129	4.37419	22.8839	24.4323	22.5097	22.6355	20.5355	19.6968	19.0194	17.6194	69.5484	49.9355	55.4194	52.1613	23.7935	21.4903	21.0774	19.6581	19.5935	17.7903	17.4968	16.2968
1984	12	10	25.7806	19.329	6.45161	22.1484	24.7806	22.1902	21.5942	19.7742	21.4	19.6529	19.1401	66.3548	52.5161	57.5401	55.3757	22.8258	23.2613	21.7873	21.3544	18.8226	19.2387	18.0978	17.6683
1984	12	11	24.6387	19.3613	5.27742	22.0968	23.7548	20.6918	20.8216	19.8258	19.8903	18.2343	18.4641	66.9355	48.6774	52.4454	53.6774	22.9774	21.6871	20.2722	20.765	18.9161	17.9194	16.7892	17.1188
1984	12	12	24.6903	19.5742	5.11613	21.329	22.7548	21.6839	20.0226	19.1419	19.871	18.3161	18.5903	64.4194	46.7097	53.2581	51.871	22.2258	20.671	20.2903	19.8968	18.2806	17.1032	16.8484	16.4516
1984	12	13	24.7613	19.4645	5.29677	21.2129	23.5484	21.6194	20.9032	19.0258	20.4194	18.7738	18.3176	64.3226	51.0323	54.6764	53.744	22.0161	22.1129	20.6918	20.4887	18.1516	18.3742	17.2587	16.959
1984	12	14	25.7548	20.2387	5.51613	21.8452	24.8194	22.5419	21.7774	18.2774	20.6323	19.6323	18.4516	62.9677	50.5161	56.8387	53.9355	21.2806	22.429	21.5516	20.5581	17.5032	18.5871	17.9935	17.0581
1984	12	15	25.8258	20.5386	5.2872	21.8	24.7226	22.5484	21.8355	19.3871	21.071	20.3548	19.7903	65.871	51.0645	59.3226	57.4194	22.1258	22.4903	22.3323	21.8	18.3645	18.7581	18.6452	18.1613
1984	12	16	25.5534	20.7419	4.81145	22.7742	24.9032	22.5226	22.7645	18.8516	19.6581	18.7355	18.3387	63.8387	47.1613	54.3871	52.9032	21.6742	21.0806	20.4581	20.2677	17.9387	17.571	17.1387	16.8806
1984	12	17	25.7226	20.5919	5.1307	22.7419	24.4903	22.6129	22.6871	18.9355	20.3871	20.1355	18.4065	65.2258	50.7419	57.2581	54.0323	21.971	22.0355	21.7871	20.529	18.1065	18.3161	18.2613	17.0194
1984	12	18	25.7742	20.6323	5.14194	22.5742	24.6065	22.471	22.6129	19.471	21.2839	20.3355	19.8903	66.3871	52.5484	59	58.0645	22.329	23.0806	22.3097	22.0935	18.5065	19.1452	18.6323	18.3516
1984	12	19	25.8	20.8323	4.96774	22.6774	24.5548	22.4774	22.6	19.6194	20.5097	20.4645	19.2323	67	50.8387	59.5806	56.2258	22.6065	22.2774	22.5968	21.4742	18.7	18.4935	18.8387	17.8
1984	12	20	25.8968	20.729	5.16774	22.471	24.8645	22.5226	22.6548	20.1935	21.5742	19.0129	19.2484	69.8387	53.1935	54.9032	56.2581	23.2452	23.7161	20.9774	21.529	19.2645	19.4645	17.4935	17.7968
1984	12	21	25.9548	20.1161	5.83871	22.5935	24.7161	22.4387	22.6097	20.4452	21.271	20.2774	20.6645	71	52.1935	58.7419	60.6452	23.7484	22.9742	22.1484	22.9581	19.5839	19.0871	18.5452	19.0742
1984	12	22	25.9742	20.9226	5.05161	21.9226	24.0387	21.6258	21.8774	19.729	20.6581	18.8903	19.2677	67.4194	49.6774	54.4516	55.9032	22.8516	22.3645	20.7097	21.4581	18.8516	18.5355	17.3	17.7968
1984	12	23	23.8194	20.1226	3.69677	22.6903	24.7355	22.4968	22.6742	19.7742	21.3677	20.2839	19.9839	67.871	52.9355	58.6774	58.4516	22.9645	23.2548	22.1742	22.2613	18.9194	19.2806	18.5613	18.4806
1984	12	24	25.8968	19.1742	6.72258	22.6387	24.8065	22.4194	22.6452	20.2065	20.5032	20.0903	19.8097	68.9355	49.9355	57.9032	57.5161	23.1548	22.1161	21.7516	21.8774	19.2129	18.3871	18.2871	18.229
1984	12	25	25.8129	20.0194	5.79355	21.7871	24.529	21.3097	21.5645	18.8129	21.071	19.4129	19.0355	64.2258	52	57.3871	55.8387	21.6548	22.6161	21.2387	21.0774	17.9355	18.871	17.8032	17.5548
1984	12	26	25.6932	20.6129	5.08033	22.4903	24.9161	22.4774	22.6613	20.1161	21.1226	19.4935	19.7387	69.2903	50.0968	55.7097	56.7742	23.0548	22.4516	21.1968	21.6677	19.1452	18.7645	17.7645	18.0839
1984	12	27	26.0258	20.7032	5.32258	22.5097	23.9032	22.271	21.6742	20.3097	20.6129	20.3161	19.929	70.5484	49.8065	59.7419	58.3871	23.5	22.3355	22.329	22.1903	19.4258	18.4806	18.6774	18.4129
1984	12	28	25.7032	20.4054	5.29781	22.3806	23.6	22.1742	21.5613	19.4839	20.3161	20.0258	18.9387	67.9032	47.871	58.6774	53.2581	22.4806	20.9871	21.7516	20.0387	18.6258	17.5	18.2806	16.7226
1984	12	29	25.8452	20.4774	5.36774	22.3097	23.7419	21.4645	21.6355	18.6645	19.5677	17.9806	16.7097	64.8065	47.2903	52.5806	49.1613	21.4645	20.8935	19.6806	18.4968	17.8161	17.4355	16.4774	15.4129
1984	12	30	25.7742	19.729	6.04516	22.2645	23.6	21.6516	21.6548	19.9677	20.2129	19.2452	18.8484	69.5806	47.4516	52.5161	52.6774	22.829	20.7226	19.7903	19.7871	19.0194	17.3129	16.7032	16.5677
1984	12	31	23.389	19.6968	3.6922	22.2065	24.5806	21.2839	21.4677	20.0323	20.429	18.329	18.071	70.6129	50.5161	53.5806	53.4839	23.0194	22.0774	19.6516	19.8742	19.1452	18.3258	16.6129	16.6032

## Sheet: 1984
			Temperature			Temperature				Temperature				Relative Humidity				Pressure				Dew temperature
Year	Month	Day	Maximum	Minimum	Max-Min	1899-12-31 07:00:00	1899-12-31 13:00:00	1899-12-31 19:00:00	Average	1899-12-31 01:00:00	1899-12-31 13:00:00	1899-12-31 19:00:00	Average	1899-12-31 01:00:00	1899-12-31 13:00:00	1899-12-31 19:00:00	Average	1899-12-31 07:00:00	1899-12-31 13:00:00	1899-12-31 19:00:00	Average	1899-12-31 07:00:00	1899-12-31 13:00:00	1899-12-31 19:00:00	Average		Month	Taverage	Hraverage
1985	1	1	31.4	23.8	7.6	24.6	29.8	26.4	26.8	22.2	23	21.2	22.1	81	56	63	67	25.2	23.6	21.7	23.5	21.2	20.1	18.8	20.1		January	24.9111	61.4001
1985	1	2	27.7245	23.4	4.32445	24.4	29.6	26.2	26.6	21.4	22.4	22	21.9	77	54	70	67	23.5	22.3	23.6	23.1	20.1	19.2	20.2	19.8		February	25.8372	61.9808
1985	1	3	27.5913	23.8	3.79126	24.8	30.2	19.2932	19.483	21.8	22.6	21.2912	20.9315	77	52	59.0385	58.872	24.1	22.4	21.9405	21.9305	20.5	19.3	18.5307	18.3908		March	25.6615	61.6506
1985	1	4	27.6978	23.4	4.29781	24.2	21.4976	27	19.503	20.2	22.43	21	21.0314	70	53.4776	59	61.4693	21	23.6121	20.9	23.0027	18.3	19.816	18.2	19.2566		April	26.4984	62.4629
1985	1	5	30.8	23.6	7.2	24.6	29.8	26.8	27	21.8	22.8	21.8	22.1	78	55	65	66	24.2	23.1	22.8	23.4	20.6	19.8	19.6	20		May	26.7301	61.6999
1985	1	6	31.4	23	8.4	24.2	30.4	27	27.1	21.6	22.2	21	21.6	80	49	59	62	24.1	21.3	20.9	22.1	20.5	18.5	18.2	19.1		June	25.8339	60.0585
1985	1	7	30.8	21.9571	8.84287	23.7952	29.8	26.8	19.3931	20.7317	22	20.6	20.179	72.4246	51	57	59.2716	23.7786	21.3	20.1	22.0437	19.7594	18.5	17.6	18.4674		July	27.2637	57.8274
1985	1	8	30.2	23.2	7	24.4	29	26.8	26.8	21.2	21.8	20.4	21.1	75	53	56	62	23	21.3	19.7	21.4	19.8	18.5	17.3	18.5		August	26.9032	57.3265
1985	1	9	30.6	23.4	7.2	24.6	29.2	26.8	26.9	22.4	23	21.8	22.4	83	59	65	69	25.6	24	22.8	24.1	21.5	20.4	19.6	20.5		September	29.4167	64.5
1985	1	10	30	21.8106	8.18939	24.4	29.4	26.6	26.8	22	22.4	22	22.1	81	55	67	68	24.8	22.4	23.4	23.5	21	19.3	20	20.1		October	26.2758	60.001
1985	1	11	30.2	23.6	6.6	23.5421	29	19.2366	19.3399	21.1513	23	20.2522	20.6418	74.8554	60	58.539	60.7034	24.0316	24.1	21.4876	22.2835	20.0991	20.5	18.211	18.7738		November	25.5259	61.9599
1985	1	12	31.2	23	8.2	24.4	29.2	26.8	26.8	22.4	22.8	20.199	20.6552	84	58	56.8408	60.1374	25.8	23.5	21.1879	22.2302	21.6	20.1	18.0179	18.7371		December	25.1555	61.3854
1985	1	13	27.558	20.2	7.35796	24.6	29.6	27.4	27.3	21.8	22.4	20.6	21.6	78	54	54	62	24.2	22.3	19.7	22.1	20.6	19.2	17.3	19.1
1985	1	14	30.4	23.4	7	24.8	28.6	26	26.4	21.4776	22.8	21	21.6708	75.3215	61	64	60.8366	24.6343	23.9	21.5	22.7297	20.4887	20.4	18.7	19.0735
1985	1	15	31	22.8	8.2	23.8	29.4	27.2	26.9	21	22.2	20	21.1	78	54	52	61	23	22	18.6	21.2	19.7	19	16.4	18.4
1985	1	16	27.4447	23.6	3.84475	24.6	29.8	26.2	26.7	21.1513	22.8	21.2	20.7118	74.6223	55	64	60.3704	24.0416	23.1	21.8	22.3667	20.0891	19.8	18.9	18.8304
1985	1	17	30	22.4	7.6	23.6	28.8	26.6	26.4	20	22.6	21.6	21.4	72	59	65	65	21	23.3	22.5	22.3	18.3	19.9	19.4	19.2
1985	1	18	31	22.6	8.4	23.8	30.2	26.2	26.6	21.4	21.9305	21.8	19.0302	81	53.078	68	55.8085	23.9	22.733	23.2	20.4154	20.4	19.2	19.9	17.2454
1985	1	19	30.8	23.2	7.6	24	29.2	26.8	26.7	20.2123	22.2	22	19.9026	72.5578	55	66	58.8387	22.9095	22.1	23.2	21.5209	19.23	19.1	19.9	18.1444
1985	1	20	31.2	21.5775	9.62248	24	30.2	27.8	27.5	21.6	22.6	20.4	21.5	81	52	51	61	24.2	22.4	19.1	21.9	20.6	19.3	16.7	18.9
1985	1	21	31.4	23.6	7.8	24.6	30	27.4	27.4	21.0814	22.2	22	20.805	75.6545	51	63	58.3725	24.0083	21.6	22.8	21.6841	20.0991	18.7	19.6	18.241
1985	1	22	30.6	23	7.6	24.4	29.8	26.8	26.9	21.4	22	20.6	21.3	77	51	57	62	23.5	21.3	20.1	21.6	20.1	18.5	17.6	18.7
1985	1	23	30	21.7707	8.22934	24	29	26	26.3	20.8	21.411	21.8	19.18	75	50.7804	69	53.8106	22.4	22.3068	23.3	19.9426	19.3	18.8071	20	16.7625
1985	1	24	30.8	23.2	7.6	24.4	29.6	26.6	26.8	21.4	22	21.4	21.6	77	52	63	64	23.5	21.4	22	22.3	20.1	18.6	19	19.2
1985	1	25	29.8	23.4	6.4	24.2	28	26.4	26.3	21.2	22.4	20.2	21.3	77	62	57	65	23.2	23.4	19.6	22	19.9	20	17.1	19
1985	1	26	32	21.7773	10.2227	24.6	30.2	27.2	27.3	21.4	23	20.4	21.6	76	54	54	61	23.4	23.3	19.4	22	20	20	17.1	19
1985	1	27	31.2	22.4	8.8	24.2	21.4377	26.4	19.3898	22.2	22.1369	21.2	20.5819	84	52.0125	63	59.8044	25.4	22.8828	21.7	22.0637	21.4	19.3265	18.8	18.6206
1985	1	28	31	23.2	7.8	24.4	29.6	19.2	19.2832	21.6	23	20.7612	20.5137	78	57	58.6744	60.0149	23.9	23.7	21.7683	22.1155	20.4	20.2	18.4926	18.6438
1985	1	29	31.4	23.4	8	23.2291	30	27	19.1834	20.845	21.8	20.2	19.6097	74.7222	49	54	57.7807	23.5555	20.7	19.2	21.0774	19.7927	18	16.8	17.7879
1985	1	30	31	21.5609	9.43913	24.2	29.6	19.1734	19.2699	20.9915	22.6	19.4597	19.0735	74.7555	55	56.0416	56.0749	23.7886	22.8	20.5952	20.5586	19.9492	19.6	17.4685	17.3286
1985	1	31	31.2	24.2	7	25.4	30	26.6	27.1	20.7717	22	20.2	20.4021	73.6233	50	56	59.2383	23.3091	21.1	19.4	21.7207	19.6462	18.4	17	18.4075
1985	2	1	27.6312	23.2	4.43122	24.2	29.8	26.2	26.6	22.4	23.2	21.4	22.3	86	57	66	70	25.9	24	22.3	24.1	21.7	20.5	19.2	20.5
1985	2	2	31.4	23	8.4	25	29.6	26.4	26.9	21.8	22.6	20	21.5	76	55	56	62	24	22.8	19.1	22	20.4	19.6	16.8	18.9
1985	2	3	27.8177	23.6	4.21769	24.6	30.4	26.8	27.1	21.6	22.6	21.6	21.9	77	51	63	64	23.8	22.2	22.3	22.8	20.3	19.2	19.3	19.6
1985	2	4	31.8	20.7887	11.0113	24.6	30.4	26.2	26.9	22.4	23	21.8	22.4	83	53	68	68	25.6	23.2	23.2	24	21.5	19.9	19.9	20.4
1985	2	5	31	21.7374	9.26264	24.2	29.4	26	26.4	21.8	22.6	21.4	21.9	81	56	67	68	24.5	22.9	22.4	23.3	20.8	19.7	19.3	19.9
1985	2	6	31.8	21.6308	10.1692	25	30.6	26.2	27	20.8649	23	22	20.3831	74.0562	53	70	57.5401	23.5255	23	23.6	20.9777	19.7727	19.8	20.2	17.7432
1985	2	7	32	24.2	7.8	23.5155	30.4	26.8	20.3854	21.0647	22.8	21.6	19.886	71.2591	52	63	59.7045	23.8984	22.7	22.3	22.2635	19.9992	19.5	19.3	18.7704
1985	2	8	32.2	23	9.2	24.6	30.8	20.2722	20.3388	21.4	22.6	20.0118	20.4656	76	49	56.2339	59.1556	23.4	22	20.9055	21.9402	20	19	17.8292	18.5338
1985	2	9	31.8	24	7.8	25.2	29.6	27	27.2	22	23.4	22.8	22.7	76	59	70	68	24.3	24.7	25	24.6	20.6	20.9	21.1	20.9
1985	2	10	32.4	24.8	7.6	25.4	30.2	26.8	27.3	22.2	23.6	22.4	22.7	76	58	69	67	24.6	24.7	24.2	24.5	20.8	20.9	20.5	20.8
1985	2	11	27.7844	24.4	3.38439	25.2	31.6	20.0857	20.2422	22.4	23	20.8117	20.4487	79	48	59.0052	59.4048	25.2	22.4	21.784	21.794	21.2	19.3	18.584	18.4674
1985	2	12	32	23.6	8.4	24.6	31	26.4	27.1	21.8	22.4	21	21.7	78	48	62	63	24.2	21.4	21.3	22.3	20.6	18.6	18.5	19.2
1985	2	13	31.4	21.8373	9.56275	24.4	29.8	26.6	26.9	21.4	22.2	18.6273	17.605	77	52	52.6785	50.4807	23.5	21.7	19.5363	18.8737	20.1	18.8	16.626	15.9334
1985	2	14	27.9109	24	3.91093	25.2	30	20.3122	20.3954	22	23.2	19.4131	19.0568	76	56	54.3434	54.5765	24.3	23.9	20.3088	20.3255	20.6	20.4	17.272	17.1854
1985	2	15	31.8	23.4	8.4	24	22.5465	26.2	20.2789	21.2	21.1247	21	18.8703	78	48.4828	63	54.0104	23.3	21.5143	21.4	20.0125	20	18.2643	18.6	16.9657
1985	2	16	32	23.6	8.4	24.6	30.8	27.4	27.5	21.8	23.4	22	22.4	78	54	63	65	24.2	23.9	22.8	23.7	20.6	20.3	19.6	20.2
1985	2	17	32.4	24.6	7.8	25.2	31	27.2	27.7	22.4	23.2	21.2	22.3	79	52	59	63	25.2	23.3	21.2	23.2	21.2	19.9	18.4	19.9
1985	2	18	32.6	23.4	9.2	24.8	30.6	26.8	27.3	21.6	22.4	21.2	21.7	76	49	61	62	23.7	21.6	21.5	22.3	20.2	18.8	18.6	19.2
1985	2	19	32	23	9	24.8	30.8	27.2	27.5	21.4	22.6	20	21.3	74	49	52	58	23.2	22	18.6	21.3	19.9	19	16.4	18.4
1985	2	20	32.4	23.4	9	24.6	30.8	26.2	27	21.2	22.4	21	21.5	74	48	63	62	22.9	21.5	21.4	21.9	19.7	18.7	18.6	19
1985	2	21	32.2	24.2	8	25.2	31.2	26.6	27.4	21.6	22.2	22	21.9	73	46	67	62	23.4	20.8	23.4	22.5	20	18.1	20	19.4
1985	2	22	31.8	24	7.8	25	30.4	26.8	27.3	21.8	22.2	21	21.7	76	49	60	62	24	21.3	21	22.1	20.4	18.5	18.3	19.1
1985	2	23	32	23.6	8.4	24.6	31.4	26.6	27.3	21.6	21.6	20.6	21.3	77	42	58	59	23.8	19.3	20.3	21.1	20.3	16.9	17.7	18.3
1985	2	24	31.8	23.2	8.6	24	30	26.2	26.6	21.4	22.4	21.4	21.7	80	52	66	66	23.8	22	22.3	22.7	20.3	19.1	19.2	19.5
1985	2	25	31.2	23.2	8	24.2	28.8	26.2	26.4	20.4	22	19.6269	19.1319	71	55	56.0964	52.5904	21.4	21.9	21.0087	19.6716	18.6	19	17.7054	16.5608
1985	2	26	32	22.6	9.4	24	29.6	26.4	26.6	21.2	22.4	21.2	21.6	78	54	63	65	23.3	22.3	21.7	22.4	20	19.2	18.8	19.3
1985	2	27	31.4	23.6	7.8	24.6	29.4	26.4	26.7	22	22.8	22.2	22.3	80	57	70	69	24.7	23.4	24	24	20.9	20	20.4	20.4
1985	2	28	31.8	23.8	8	24.8	30.2	26.8	27.1	21.8	22.6	21.8	22.1	77	52	65	65	24.1	22.4	22.8	23.1	20.5	19.3	19.6	19.8
1985	3	1	32	24.4	7.6	25	30.4	26.8	27.3	23	23.6	22.6	23.1	85	57	70	70	26.8	24.6	24.6	25.3	22.2	20.8	20.8	21.3
1985	3	2	32	24.2	7.8	25.2	30.4	27.4	27.6	22.2	23.4	22	22.5	77	56	63	65	24.8	24.1	22.8	23.9	20.9	20.5	19.6	20.4
1985	3	3	31.2	24.4	6.8	25.4	30.6	26.4	27.2	22.4	23.6	21.2	22.4	77	56	63	65	25.1	24.5	21.7	23.8	21.2	20.7	18.8	20.2
1985	3	4	32	24.6	7.4	24.8541	30.4	26.8	22.6664	22.0304	23.2	21.6	21.7473	75.2549	55	63	60.9032	24.914	23.6	22.3	23.4356	20.835	20.2	19.3	19.6762
1985	3	5	32.4	24	8.4	25	31.2	27	27.5	21	21.4	21	21.1	70	42	59	57	22.2	19	20.9	20.7	19.2	16.7	18.2	18
1985	3	6	29.3095	23.8	5.50947	25	25.1405	27	21.6475	21.4	23.0493	20.8	20.7451	73	51.5463	57	55.975	23.1	23.6454	20.4	21.2079	19.8	19.9858	17.9	17.9113
1985	3	7	32.4	23.4	9	24.6	30.2	27.2	27.3	21.6	22.8	22.4	22.3	77	53	66	65	23.8	22.8	23.9	23.5	20.3	19.6	20.4	20.1
1985	3	8	32.6	24.4	8.2	25.4	31.4	27	27.7	22.4	23.6	21.6	22.5	77	52	62	64	25.1	23.9	22.2	23.7	21.2	20.4	19.2	20.2
1985	3	9	32	24	8	25	30.8	27.2	27.5	21.4	22.6	21.2	21.7	73	49	59	60	23.1	22	21.2	22.1	19.8	19	18.4	19.1
1985	3	10	31.4	22.8495	8.55047	25.2	30.4	27.6	27.7	21.4	22	21.4	21.6	72	48	58	59	23	20.9	21.4	21.7	19.7	18.2	18.6	18.8
1985	3	11	29.3428	21.0381	8.30468	25	24.7003	26.6	22.1876	21.6	23.236	22	20.7234	74	53.4497	67	58.6744	23.5	24.3463	23.4	22.3801	20.1	20.3865	20	18.7435
1985	3	12	31.8	21.3378	10.4622	24	30	26.4	26.7	21.8	22.6	21.8	22.1	83	53	67	68	24.6	22.5	23.1	23.4	20.9	19.4	19.8	20
1985	3	13	31.4	24	7.4	25	24.1149	26.8	21.734	22	23.2957	21.3511	21.7307	77	51.3465	57.2071	59.1051	24.4	23.5921	21.9238	22.7297	20.7	19.7528	18.4541	19.0169
1985	3	14	29.3827	22.4	6.98273	24	28.8	26.4	26.4	20.8	21.8	20.4	21	75	54	58	63	22.4	21.5	20	21.3	19.3	18.6	17.5	18.5
1985	3	15	29.5692	23.2	6.3692	24.2	29.8	26.2	26.6	20.6	22	21	21.2	72	51	63	62	21.9	21.3	21.4	21.5	18.9	18.5	18.6	18.7
1985	3	16	32	23.8	8.2	24.6	30.4	26.6	27	21.4	22.2	21.4	21.7	76	49	63	63	23.4	21.3	22	22.2	20	18.5	19	19.2
1985	3	17	32.6	24	8.6	25.6	30.4	27.4	27.7	22.2	23.2	21	22.1	75	55	57	62	24.5	23.6	20.6	22.9	20.8	20.2	18	19.6
1985	3	18	33	23	10	24.8	31	28.2	28	22	23.4	22.2	22.5	79	53	60	64	24.6	23.7	22.8	23.7	20.8	20.2	19.6	20.2
1985	3	19	32.6	24	8.6	25.2	31.2	22.6631	22.9028	22.2	23	21.2	22.1	77	50	61.436	62.7014	24.8	22.6	23.5821	24.2814	20.9	19.5	19.8926	20.3988
1985	3	20	30.4	23.6	6.8	25.4	29	27.4	27.3	22	23.2	21	22.1	75	61	57	64	24.2	24.6	20.6	23.1	20.5	20.8	18	19.8
1985	3	21	31.6	23.6	8	25.2	30.2	27	27.4	23	23.3956	22	21.0081	83	52.2789	65	56.4079	26.6	24.348	23.1	21.6874	22.1	20.4221	19.8	18.2277
1985	3	22	32.4	23.2	9.2	25	31.4	27.2	27.7	22.4	23.6	21	22.3	80	52	58	63	25.4	23.9	20.7	23.3	21.3	20.4	18.1	19.9
1985	3	23	32	23.4	8.6	24.2214	31.2	26.4	21.8339	21.3844	22.2	21.4	20.8987	70.0937	46	64	56.5089	23.4223	20.8	22.2	21.782	19.5297	18.1	19.1	18.252
1985	3	24	29.5093	24	5.50926	23.9351	31	27.2	21.7307	21.4177	22.6	21.4909	21.0114	71.4589	49	59.4381	57.2404	23.4855	21.8	22.9528	21.8139	19.5729	18.9	19.3498	18.3109
1985	3	25	32.2	20.6252	11.5748	25.4	31.2	27.4	27.9	22.4	23	21.4	22.3	77	50	59	62	25.1	22.6	21.5	23.1	21.2	19.5	18.7	19.8
1985	3	26	32.4	22.4966	9.90343	25.2137	25.3136	27	22.9195	22.3767	22.8029	22.2	21.074	75.3881	51.5463	66	58.64	25.4934	24.0383	23.6	22.8923	21.1913	20.0624	20.1	19.1525
1985	3	27	32.6	24.4	8.2	25.6	29.8	26.2	27	22	23.4	20.2	21.9	73	58	58	63	24	24.5	19.7	22.7	20.5	20.8	17.3	19.5
1985	3	28	32.2	23	9.2	24.6	31.2	27	27.5	22.2	23	22	22.4	81	50	65	65	25.2	22.6	23.1	23.6	21.2	19.5	19.8	20.2
1985	3	29	29.8422	23.8	6.04225	25.2	30.8	27.4	27.7	22.4	22.6	22	22.3	79	49	63	64	25.2	22	22.8	23.3	21.2	19	19.6	20
1985	3	30	29.9288	24.2	5.72882	25.3935	30.4	26.8	23.006	22.5232	23.6	22.5232	22.9328	75.1217	57	61.6025	63.3007	25.7099	24.6	24.1482	24.9773	21.3378	20.8	20.2889	20.8549
1985	3	31	31.6	24.6	7	24.4612	30.8	27.2	20.179	21.0248	24.4	22.2	20.5286	70.7596	59	65	53.7107	24.1149	26.3	23.4	21.3111	19.9692	21.9	20	17.8248
1985	4	1	31.4	24.6	6.8	25.8	29	26.8	27.1	22	23.2	22	22.4	72	61	66	66	23.9	24.6	23.2	23.9	20.4	20.8	19.9	20.4
1985	4	2	32.6	24.2	8.4	25.4135	31.4	27.6	23.1093	22.4899	23.6	22.4	22.2535	74.7888	52	64	60.7367	25.62	23.9	23.6	24.2281	21.2745	20.4	20.2	20.2023
1985	4	3	31.8	24.4	7.4	25.6	30.4	28	28	22.4	23	21.2	22.2	76	53	55	61	25	23.2	20.7	22.9	21.1	19.9	18	19.6
1985	4	4	32.6	24.6	8	25.6	31.4	27.8	28.1	22.2	23.6	22.4	22.7	75	52	63	63	24.5	23.9	23.5	24	20.8	20.4	20.1	20.4
1985	4	5	32	24	8	25.8	30.8	27.2	27.8	22.6	23	22	22.5	76	52	64	64	25.3	22.9	23	23.7	21.3	19.7	19.7	20.2
1985	4	6	32.6	24.5811	8.01894	26	31.6	27	27.9	22.4	23.2	22.2	22.6	73	49	66	63	24.7	22.9	23.6	23.7	20.9	19.6	20.1	20.2
1985	4	7	32.8	24.2	8.6	25.8	31.8	27.2	28	22.6	23.6	22.4	22.9	76	50	66	64	25.3	23.7	23.9	24.3	21.3	20.2	20.4	20.6
1985	4	8	32.6	24	8.6	26	31.4	27	27.9	22	22.4	21.6	22	71	46	62	60	23.8	21.1	22.2	22.4	20.3	18.4	19.2	19.3
1985	4	9	32.8	24.6	8.2	25.8065	25.4268	27.4	23.0826	22.0504	23.8818	22.4	21.6142	72.0916	53.5775	65	59.4381	25.2837	25.3569	23.8	23.7886	20.8916	21.098	20.3	19.7261
1985	4	10	33.6	23.662	9.93798	26.6	32.4	27.2	28.4	23.2	23.6	21.8	22.9	75	48	62	62	26.2	23.3	22.5	24	21.8	19.9	19.4	20.4
1985	4	11	33	24.8	8.2	26	31.8	27.2	28	22.4	23.4	21.2	22.3	73	49	59	61	24.7	23.2	21.2	23	20.9	19.9	18.4	19.7
1985	4	12	31.0144	24.6	6.41436	25.8	31.6	26	27.4	21.6	22.4	21	21.7	69	45	64	60	23	21	21.5	21.8	19.7	18.3	18.7	18.9
1985	4	13	32.2	24.4	7.8	25.4	25.4069	27.2	23.0926	22.2	23.8685	22	21.5908	76	53.9105	64	59.3715	24.6	25.4002	23	23.7419	20.8	21.1147	19.7	19.7028
1985	4	14	33	23.6221	9.37794	25.6	31.8	27	27.9	22	23.4	22	22.5	73	49	65	62	24	23.2	23.1	23.4	20.5	19.9	19.8	20.1
1985	4	15	31.4273	23.6554	7.7719	25.7732	32.2	27.6	23.2591	22.0903	23.4	21.6	21.6708	72.3913	48	59	58.9053	25.3802	22.9	21.8	23.7919	20.9482	19.7	18.9	19.7494
1985	4	16	33.2	24.6	8.6	26.2	32	28	28.5	22.6	23.8	21.4	22.6	74	51	56	60	25	24	21.1	23.4	21.1	20.5	18.4	20
1985	4	17	33.4	24	9.4	26	32.4	27.2	28.2	23.6	24	22.4	23.3	82	50	66	66	27.5	24.3	23.9	25.2	22.7	20.6	20.4	21.2
1985	4	18	32.6	24.4	8.2	25.8	31.4	22.8923	22.1533	22.4	23.8	23.0916	21.7374	75	53	62.6616	56.4401	24.8	24.4	25.3362	23.0126	21	20.7	21.0224	19.0391
1985	4	19	33.2	23.6287	9.57128	25.0073	31.4	23.0826	22.2968	22.2901	23.6	22.9198	21.6789	70.4932	52	62.4897	57.5057	24.7809	23.9	25.0131	23.0607	20.3754	20.4	20.8402	19.0666
1985	4	20	31.374	24.2	7.17399	26	32	28	28.5	22.6	23.6	22.4	22.9	75	50	62	62	25.2	23.5	23.4	24	21.2	20.1	20	20.4
1985	4	21	31.374	24.6	6.77399	26	31.2	28.6	28.6	22.6	23.8	23.4	23.3	75	54	65	65	25.2	24.6	25.3	25	21.2	20.8	21.3	21.1
1985	4	22	33	24.8	8.2	26.2	32.8	28.8	29.1	23	24	23.6	23.5	76	48	65	63	26	24	25.7	25.2	21.7	20.4	21.5	21.2
1985	4	23	31.2	23.2491	7.95088	26.2926	29.8	29.4	23.4522	23.2491	23.4356	23.8	22.8196	74.4225	51.8793	63	62.0021	26.8853	25.1538	25.8	25.4235	22.0404	20.795	21.6	20.9349
1985	4	24	32	24.6	7.4	26.8	31.6	28.8	29	23.4	24.8	24.4	24.2	75	58	70	68	26.5	26.8	27.6	27	22.1	22.2	22.7	22.3
1985	4	25	30.2	24.4	5.8	26.246	26	23.2291	23.5455	22.4566	23.6	22.2461	21.8439	72.0583	82	60.5992	59.0525	26.0096	27.5	24.4012	24.2259	21.3245	22.7	20.2387	19.9672
1985	4	26	31	23.6	7.4	24.8	29	28.6	27.8	21.8	23.8	22.8	22.8	77	65	61	68	24.1	26	23.9	24.7	20.5	21.7	20.4	20.9
1985	4	27	30.8	22.8	8	23.2	29.6	27.6	27	20.8	24	23.8	22.9	81	63	73	72	23	26.1	26.9	25.3	19.7	21.8	22.3	21.3
1985	4	28	30.8	23.4223	7.37773	24.8	26.0395	27	22.2598	21.8	24.2348	22.2	22.6448	77	52.7118	66	58.4338	24.1	25.8298	23.6	23.9956	20.5	21.4077	20.1	19.8434
1985	4	29	31	24.2	6.8	25.2	29	27.4	27.3	21	23.4	22.2	22.2	69	63	64	65	22.1	25.1	23.3	23.5	19.1	21.1	20	20.1
1985	4	30	31.6	24.6	7	25.6	30.6	28.2	28.2	22.4	24.2	23	23.2	76	59	64	67	25	25.9	24.6	25.2	21.1	21.7	20.9	21.2
1985	5	1	32.6	25.4	7.2	26.6	31	27.8	28.3	22	24	23.8	23.3	67	56	72	65	23.4	25.2	26.8	25.1	20	21.2	22.2	21.2
1985	5	2	33.4	24.8	8.6	27	31.4	28.4	28.8	23.4	24.2	23.2	23.6	74	55	65	65	26.4	25.4	25	25.6	22	21.4	21.1	21.5
1985	5	3	32.6	25.6	7	26.4791	31.2	23.3024	23.6021	23.4955	24.6	22.5432	22.9228	74.922	58	61.103	61.8689	27.3648	26.5	24.8708	25.5734	22.3334	22.1	20.6052	21.0348
1985	5	4	33	24.3413	8.65869	26.4524	32.4	28.6	23.5355	22.6164	24.4	23.4	22.0604	72.0916	52	65	60.2706	26.2826	25.2	25.3	24.6743	21.4743	21.3	21.3	20.3055
1985	5	5	32.8	24.8	8	27	31.8	27.8	28.6	23.8	24.6	23.2	23.9	77	56	68	67	27.3	26.1	25.4	26.3	22.6	21.8	21.3	21.9
1985	5	6	33.6	25.6	8	26.8	32.4	28.2	28.9	23.6	24	23.6	23.7	77	50	68	65	27	24.3	26.1	25.8	22.3	20.6	21.8	21.6
1985	5	7	32.6	25.8	6.8	28	31.2	28	28.8	23.6	24.2	22.6631	22.2901	69	56	62.5016	60.8366	26.2	25.5	25.277	25.1371	21.9	21.4	20.815	20.5652
1985	5	8	34	25.2	8.8	27	33	23.5355	23.7553	23.6	24.6077	23.6254	21.421	75	54.6431	63.7336	57.7732	26.9	26.7888	26.2893	24.0183	22.3	21.9904	21.6807	19.6928
1985	5	9	32.8	25.6	7.2	26.8	31.4	27.6	28.4	23	23.4	22.8	23.1	73	51	67	63	25.6	23.5	24.6	24.5	21.5	20.1	20.8	20.8
1985	5	10	33.4	25.2	8.2	26.5257	32.2	27.8	23.4356	22.8096	24.2	23.6	23.1625	72.924	52	71	63.9334	26.7055	24.9	26.3	26.196	21.724	21	21.9	21.4343
1985	5	11	32.8	23.3757	9.42435	26.8	31.6	29	29.1	23	23.4	22.4	22.9	73	50	57	60	25.6	23.3	22.7	23.9	21.5	20	19.5	20.3
1985	5	12	32	25.6	6.4	27	30.6	28.6	28.7	23.4	24.2	23.4	23.7	74	59	65	66	26.4	25.9	25.3	25.9	22	21.7	21.3	21.7
1985	5	13	31.5749	24.5278	7.04707	27.2	30.6	23.2691	23.6487	23.8	24.6	23.6753	22.2667	75	61	65.7981	60.7367	27.2	26.9	26.6123	25.1781	22.5	22.3	21.8772	20.5687
1985	5	14	32.4	25.0106	7.38939	27.6	31.4	28.8	29.1	22.7163	24.6	24.4	22.9267	73.4568	57	70	62.971	26.5823	26.4	27.6	25.8002	21.6541	22	22.7	21.1496
1985	5	15	32.6	24.328	8.27201	27.4	31.4	23.2891	22.5232	24	24.5544	23.4489	23.9051	76	56.2081	64.5328	63.2008	27.6	26.8487	26.0728	25.9297	22.7	22.0204	21.5376	21.2412
1985	5	16	33	24.5344	8.46556	27.6	32	28.8	29.3	24.2	25	24.6	24.6	76	57	71	68	27.9	27	28.1	27.7	22.9	22.4	23	22.8
1985	5	17	28.6	24.348	4.25203	25.5267	27.6	27	22.4932	21.1113	22.6	23.4	20.6152	65.0989	65	74	53.7773	23.6454	24.1	26.4	22.1736	19.2899	20.5	22	18.1844
1985	5	18	31.8	25	6.8	26	30.2	28	28	23	25	23.4	23.8	78	66	68	71	26.1	28.2	25.7	26.7	21.8	23.1	21.6	22.1
1985	5	19	32	24.3413	7.65869	26.8	30.4	29	28.8	24.2	24.8	24	24.3	81	64	66	70	28.5	27.6	26.5	27.5	23.2	22.7	22.1	22.7
1985	5	20	33	25.6	7.4	25.7532	32.2	28	22.8728	21.9571	24.2	23.2	20.6185	66.3309	52	67	50.1478	24.4878	24.9	25.2	21.0481	19.9925	21	21.2	17.322
1985	5	21	32.8	25	7.8	26.6	31.6	28	28.5	26.6	23.7752	22.0304	1	0	53.1113	60.9032	55.8751	34.8	25.943	24.7209	23.1426	26.6	21.2745	20.3155	18.9769
1985	5	22	31.7869	25.4	6.38689	26.8	31.6	23.4489	22.6997	23	23.4	21.9638	22.3434	73	50	59.9376	58.0395	25.6	23.3	24.4678	24.1016	21.5	20	20.1723	19.7494
1985	5	23	33	26	7	27.4	32	28.4	29	23.8	24.2	23.8	23.9	74	53	68	65	27.1	25	26.4	26.2	22.4	21.1	22	21.8
1985	5	24	33.2	26.2	7	27.8	26.0662	29.2	23.6753	24	24.6943	24	20.7251	73	55.0094	65	56.3413	27.3	26.9819	26.4	23.4489	22.5	22.0903	22	19.1534
1985	5	25	33.4	26.4	7	27.4	32.8	29	29.5	24.2	24.6	24.2	24.3	77	51	67	65	28.1	25.5	27	26.8	23	21.4	22.4	22.2
1985	5	26	34	22.6697	11.3303	27.6	32.6	29.4	29.8	24.2	24.4	24.2	24.3	76	51	65	64	27.9	25.1	26.7	26.6	22.9	21.2	22.2	22.1
1985	5	27	34.4	23.3666	11.0334	28	33.2	29.2	29.9	24.6	24.8	22.8495	21.4976	76	51	62.1686	58.2726	28.7	25.7	25.5267	24.1915	23.3	21.6	21.0081	19.806
1985	5	28	35	26.2	8.8	26.7921	34	23.1625	23.5788	21.3245	24.6	21.9838	19.8893	67.563	46	59.2716	52.1457	25.0406	24.7	23.8785	21.6208	20.3122	20.9	19.5929	17.635
1985	5	29	34.2	26	8.2	27.8	33	28.2	29.3	23.8	24.6	23.8	24.1	72	50	69	64	26.8	25.3	26.6	26.2	22.2	21.3	22.1	21.9
1985	5	30	31.6537	23.4955	8.15817	27.4	33.4	28.2	29.3	23.6	24	23.4	23.7	73	46	67	62	26.6	23.6	25.6	25.3	22.1	20.2	21.5	21.2
1985	5	31	31.6937	21.9571	9.73652	25.953	33	28.6	22.713	22.117	24.8	23.8	22.44	66.231	51	67	56.5078	24.7476	25.8	26.3	23.4855	20.1457	21.6	21.9	19.19
1985	6	1	34	26.2	7.8	27.6	32.4	28.4	29.2	23.8	24.4	23.4	23.9	73	52	66	64	26.9	25.2	25.5	25.9	22.3	21.3	21.4	21.7
1985	6	2	32.6	26	6.6	27	31.2	28	28.5	23.6	24	22.8	23.5	75	55	64	65	26.9	25.1	24.3	25.4	22.3	21.1	20.6	21.3
1985	6	3	31.4	25.4	6	26.6	30.2	28.2	28.3	23.4	24.681	23.2	20.7817	77	54.3101	66	53.3444	26.6	26.8087	25.1	22.3401	22.1	21.9738	21.2	18.3009
1985	6	4	32.4	25	7.4	26	31.2	28.4	28.5	23.2	24.5744	23.4	20.6951	79	53.0114	66	53.1446	26.6	25.7632	25.5	22.2135	22.1	21.1779	21.4	18.2243
1985	6	5	32.2	24.4	7.8	25.8797	26.1195	29.4	22.8595	21.3511	24.4945	23.7353	21.5242	64.666	53.2445	63.667	55.3757	24.005	26.3426	26.4491	23.1592	19.493	21.7007	21.774	18.9736
1985	6	6	32	26	6	27	30.2	29.2	28.9	23.8	24.8	24.4	24.3	77	65	68	70	27.3	27.7	27.4	27.5	22.6	22.8	22.6	22.6
1985	6	7	31.4	22.8	8.6	25.4	25.9663	28.4	23.7286	21.2	24.5078	23.5222	23.0826	69	54.2435	64.0999	62.1686	22.4	26.4991	26.1528	25.8531	19.3	21.8073	21.5875	21.2046
1985	6	8	31.2	26.2	5	27.2	30.4	28.2	28.5	23.2	24.5544	23.2	23.9251	71	53.2112	66	63.1009	25.8	26.4658	25.1	26.6622	21.6	21.774	21.2	21.8939
1985	6	9	34	22.9361	11.0639	27.6	32.4	23.4289	23.7852	23.8685	24.5478	22.8	24.015	74.2893	54.3434	64.2997	64.2997	27.9642	26.6289	26.3825	26.9886	22.6797	21.8839	21.714	22.0903
1985	6	10	31	25	6	26.8	29.8	27.8	28	23	23.8	23.2	23.3	73	61	68	67	25.6	25.5	25.4	25.5	21.5	21.4	21.3	21.4
1985	6	11	33	25.6	7.4	26.6	32	28.8	29	22.8	23.4	22.9827	23.349	72	49	62.6348	62.102	25.2	23.1	25.8331	26.3659	21.2	19.8	21.1946	21.5109
1985	6	12	33.6	25.2	8.4	27.2	32.4	28.6	29.2	23	23.6	23.4	23.3	70	48	65	61	25.3	23.3	25.3	24.6	21.3	19.9	21.3	20.8
1985	6	13	33.4	25.8	7.6	27	25.1738	28.4	23.0626	23.6	24.5544	23.6	24.035	75	51.4797	67	61.2029	26.9	25.6067	25.9	25.9563	22.3	21.0747	21.7	21.2745
1985	6	14	30.6	26	4.6	25.2937	29	28.8	21.5552	22.37	23	23.8	21.4933	66.3642	60	66	55.0308	25.2537	24.1	26.2	23.2463	20.4387	20.5	21.8	18.9875
1985	6	15	33.8	24.681	9.11904	27.6	32.4	23.642	23.955	24.2	25	23.7952	23.0641	76	55	64.3663	61.2867	27.9	26.8	26.6689	25.8449	22.9	22.2	21.9172	21.184
1985	6	16	33.6	23.6485	9.95152	27.2	26.1261	28	21.9738	23.6	24.5478	22.8	22.3334	74	53.3777	64	54.2435	26.7	26.4857	24.3	23.0493	22.2	21.8073	20.6	18.9136
1985	6	17	33.4	22.7892	10.6108	27.4	26.2726	23.6953	24.0483	23.8	24.2	22.7342	20.5171	74	53.9105	61.1492	54.2059	27.1	26.7688	25.3121	22.9645	22.4	21.9771	20.8677	18.8329
1985	6	18	31.0077	24.7342	6.27347	27.2	26.2793	27.8	24.0783	23.6	24.3497	23	22.112	74	51.4561	67	57.3338	26.7	25.8896	24.9	24.4666	22.2	21.428	21	20.1459
1985	6	19	32.8	25.6	7.2	26.6	31.4	23.3873	22.6689	22.2	23.8	23.4732	23.92	68	53	59.9118	58.09	23.8	24.4	24.9409	24.69	20.3	20.7	20.6168	20.28
1985	6	20	34	26	8	27.2	32.8	28.4	29.2	24	24.6	24	24.2	77	51	70	66	27.7	25.5	26.9	26.7	22.8	21.4	22.3	22.2
1985	6	21	31.0343	26.2	4.83434	26.9985	32.6	28.8	23.8851	23.9351	25	23.2	20.6951	74.5557	54	62	54.4766	28.0941	26.6	24.7	23.0893	22.7596	22.1	20.9	18.9503
1985	6	22	33	23.7952	9.20479	27.0185	31.8	27.8	22.9794	21.2912	24.5877	23.8	21.5009	65.9313	52.512	72	56.5411	24.7842	26.4225	26.8	23.965	20.1757	21.764	22.2	19.6695
1985	6	23	33.2	26	7.2	27.0185	26.4991	28.4	23.9917	23.8485	23.7553	23.2	23.2524	73.8897	50.5806	65	61.5692	27.8576	25.5101	25	26.0695	22.6264	21.0181	21.1	21.3478
1985	6	24	34	25.6	8.4	27	33	28.2	29.1	23.2	24.4279	23	23.9517	73	51.5796	64	60.7367	25.9	25.9696	24.6	25.6766	21.7	21.5009	20.9	21.1147
1985	6	25	33.8	25.4	8.4	26.6	32.8	23.1604	22.4832	23.4	24	21.7374	21.1736	77	48	58.9493	53.7591	26.6	24	24.1194	22.4695	22.1	20.4	19.9293	18.5304
1985	6	26	34.6	25.6	9	27	33	28.6	29.3	23.8	24.4146	23.4	23.8318	77	52.0791	65	63.1009	27.3	26.0462	25.3	26.5024	22.6	21.5209	21.3	21.794
1985	6	27	34	26	8	27.4	32.6	28.4	29.2	23.2	25	23.2	23.8	70	54	65	63	25.6	26.6	25	25.7	21.5	22.1	21.1	21.6
1985	6	28	34.6	22.7763	11.8237	27.2	33.4	22.5232	21.8672	23.4	24.4	23.5821	23.8285	73	48	61.7024	57.9729	26.2	24.6	25.2504	24.4146	21.9	20.8	20.845	20.149
1985	6	29	34.2	23.6287	10.5713	26.7455	33	28.8	23.8951	23.5688	24.6	22	23.7253	73.7232	50	55	62.6681	27.3582	25.3	21.9	26.246	22.3234	21.3	19	21.6441
1985	6	30	33.4	25.2	8.2	26.4	32.4	29.2	29.3	22.8	23.8	22.8	23.1	74	49	58	60	25.4	23.8	23.5	24.2	21.3	20.3	20.1	20.6
1985	7	1	35	25.2	9.8	26.6	33	28.2	29	23.8	24.2	23.4	23.8	79	48	67	65	27.6	24.3	25.6	25.8	22.7	20.7	21.5	21.6
1985	7	2	34.2	26.2	8	27.4	33.6	27.2	28.9	23.6	24.4	23	23.7	73	47	70	63	26.6	24.4	25.3	25.4	22.1	20.7	21.3	21.4
1985	7	3	33.6	26	7.6	27.2	32	28.6	29.1	23.4	23.8	23.2	23.5	73	51	64	62	26.2	24	24.8	25	21.9	20.5	21	21.1
1985	7	4	35.4	26.2	9.2	27.4	33.6	29.2	29.9	23.6	24.8	22.5432	20.4021	73	49	59.205	51.0468	26.6	25.5	24.6243	21.4876	22.1	21.4	20.4454	17.7715
1985	7	5	35	22.8029	12.1971	27.6	33.8	28.4	29.5	23.8	24.6	21.6774	21.1446	73	47	57.7399	55.6753	26.9	24.8	23.7086	23.2358	22.3	21	19.7028	19.24
1985	7	6	34	21.744	12.256	27	33	29.4	29.7	23.2	24.8	23.6	23.9	73	51	62	62	25.9	25.8	25.3	25.7	21.7	21.6	21.3	21.5
1985	7	7	33	22.5632	10.4368	27.2	31.8	27.4	28.5	24	24.6	22.4	23.7	77	56	65	66	27.7	26.1	23.8	25.9	22.8	21.8	20.3	21.6
1985	7	8	29.7424	26	3.74235	27	32.2	28.8	29.2	23.8	24.2	23.8	23.9	77	52	66	65	27.3	24.9	26.2	26.1	22.6	21	21.8	21.8
1985	7	9	33.2	22.4729	10.7271	25.1005	31.8	29.6	19.8327	21.0847	23	23.6	20.1975	64.7659	47	61	48.4656	24.2847	22.2	25.1	20.2559	19.8959	19.2	21.2	16.7739
1985	7	10	34	26.2	7.8	27.6	32.6	21.2768	20.4759	24.2	24.6	22.3973	21.9333	76	52	56.9901	54.9965	27.9	25.6	23.4629	23.0882	22.9	21.5	19.5066	19.0941
1985	7	11	34.8	21.724	13.076	27.2	33.6	28.6	29.5	24	23.5754	22.5831	22.1436	77	50.3476	55.9417	52.8783	27.7	25.1338	23.642	22.4433	22.8	20.7983	19.6429	18.5607
1985	7	12	29.8289	26	3.82893	24.9806	33.2	22.7496	21.0114	21.9971	23.6221	22.7763	22.2502	68.462	48.0832	60.1374	55.7752	25.5434	24.2647	25.1272	23.7353	20.8316	20.0658	20.765	19.533
1985	7	13	34	22.6697	11.3303	27.6	32.4	28.8	29.4	23	23.4	23	23.1	68	47	61	59	25	22.8	24.2	24	21.1	19.6	20.6	20.4
1985	7	14	34.2	26.2	8	27.4	33	29	29.6	23.8	25	22.8	23.9	74	52	59	62	27.1	26.4	23.6	25.7	22.4	22	20.2	21.5
1985	7	15	33.4	25.6	7.8	26.6	32	30	29.6	23	23.6	23.4	23.3	74	50	58	60	25.7	23.5	24.4	24.5	21.5	20.1	20.7	20.8
1985	7	16	34.2	26.4	7.8	27.4	32.4	29.6	29.8	21.9039	23.2	22.4633	22.0204	67.7627	46	59.1051	57.307	25.2903	22.3	24.4545	24.1848	20.7018	19.3	20.3588	20.0025
1985	7	17	34.4	26	8.4	27.2	33	22.5831	21.8839	23.4	24	22.6231	22.077	73	47	60.0042	57.5734	26.2	23.9	24.8508	24.308	21.9	20.3	20.5952	20.0957
1985	7	18	34.8	22.6564	12.1436	27.4	33.2	28.6	29.5	23.2	23.6	23.8	23.5	70	45	67	61	25.6	22.8	26.3	24.9	21.5	19.6	21.9	21
1985	7	19	34.4	26.4	8	24.8941	25.4135	29.2	22.037	21.9238	23.5754	23.2	22.2102	68.4287	49.1155	60	57.9063	25.4169	24.9773	24.4	24.5677	20.755	20.6751	20.7	20.2422
1985	7	20	34.6	26	8.6	27	32.4	29.8	29.8	23.6	24.2	22.6298	22.3001	75	51	59.1717	55.8085	26.9	24.7	24.7675	23.712	22.3	20.9	20.522	19.523
1985	7	21	33	26.4	6.6	27.6	31.4	30	29.8	23	23.4	24.6	23.7	68	51	64	61	25	23.5	27.3	25.3	21.1	20.1	22.6	21.2
1985	7	22	33.4	26.2	7.2	27.4	25.287	29.2	20.9249	23.2	23.682	23.6	22.2934	70	50.0479	63	56.641	25.6	25.307	25.4	23.9917	21.5	20.8882	21.4	19.6795
1985	7	23	33.6	22.8695	10.7305	27.2	32.8	22.6364	20.9016	23.8	24.4	22.9161	21.421	75	50	59.1717	51.3465	27.2	25	24.6177	21.7307	22.5	21.1	20.2755	17.9313
1985	7	24	32.8	25.8	7	27	31.2	28.8	29	23.2	24	23.2	23.5	73	55	62	63	25.9	25.1	24.7	25.2	21.7	21.1	20.9	21.2
1985	7	25	32.6	21.9971	10.6029	26.8	31.4	27.4	28.3	23.6	23.5688	23.6	20.6185	77	49.282	73	51.2133	27	24.9573	26.6	21.8373	22.3	20.6785	22.1	18.0012
1985	7	26	29.9288	26.4	3.52882	27.2	30.6	29.2	29.1	23.4	23.8	23.8	23.7	73	57	64	65	26.2	25	25.9	25.7	21.9	21.1	21.7	21.5
1985	7	27	34	26.6	7.4	27.6	32.4	30	30	23.6	24.2	21.4	23.1	72	51	47	56	26.5	24.7	19.8	23.7	22	20.9	17.3	20.1
1985	7	28	34.6	26	8.6	27.2	32.8	29.6	29.8	22.1369	24	23.6	22.088	68.8949	48	61	57.7463	25.8198	24	25.1	24.47	20.9881	20.4	21.2	20.1493
1985	7	29	35.2	26.4	8.8	27.6	34	29.8	30.3	21.2112	24.2	23.8	21.431	66.3642	45	61	55.8085	24.7043	23.7	25.5	23.7453	20.1257	20.2	21.4	19.5463
1985	7	30	34.4	21.9438	12.4562	25.0472	32.8	28.6	22.107	23.2	24.4	23.2	23.6	64.7992	50	64	51.8793	24.2314	25	24.8	22.2435	19.6296	21.1	21	18.2377
1985	7	31	33.6	24.6	9	26.4	32	28.2	28.7	23	22.2502	22.9294	19.1667	75	47.2841	59.6712	50.5806	25.8	24.1349	25.3702	21.5542	21.6	19.7561	20.9149	17.605
1985	8	1	34	26.2	7.8	27.6	32.4	29.6	29.8	24.2	24.8	24.2	24.4	76	54	64	65	27.9	26.2	26.6	26.9	22.9	21.9	22.1	22.3
1985	8	2	34.6	26	8.6	27.2	24.3813	29.8	21.0747	23	23.1892	23.8	20.0191	70	48.9157	61	50.2477	25.3	25.1172	25.5	21.5209	21.3	20.5752	21.4	17.5817
1985	8	3	35.2	26.2	9	27.4	33.6	29.4	29.9	23.6	24.4	23.2	23.7	73	47	59	60	26.6	24.4	24.3	25.1	22.1	20.7	20.6	21.2
1985	8	4	34.6	26.4	8.2	27.2	24.3347	29.2	22.0437	24	22.2035	24	20.8383	77	47.3507	65	54.7097	27.7	24.025	26.4	23.4089	22.8	19.6895	22	19.1267
1985	8	5	28.9556	26.2	2.75564	27.4	33.2	29	29.6	23.4	24.6	22.2	23.4	72	50	56	59	26.1	25.2	22.2	24.5	21.8	21.2	19.2	20.7
1985	8	6	34	25.4	8.6	26.6	32.4	29.2	29.4	21.3444	24.2	23	20.0191	66.9636	51	59	52.8117	25.004	24.7	24	22.5099	20.2822	20.9	20.4	18.3842
1985	8	7	34.6	26	8.6	27.6	33.2	29.4	29.9	23.2	25.4	23.6	24.1	69	54	62	61	25.5	27.3	25.3	26	21.4	22.5	21.3	21.7
1985	8	8	34.8	26.4	8.4	27.4	33.4	30	30.2	24.4	25	24	24.5	78	51	61	63	28.6	26.1	25.8	26.8	23.3	21.8	21.6	22.2
1985	8	9	32.6	26	6.6	27.2	30.4	24.8	26.8	23.8	24.4	22.8	23.7	75	61	84	74	27.2	26.6	26.4	26.7	22.5	22.1	22	22.2
1985	8	10	28.9213	24.2	4.72127	25.4	31.4	26	27.2	22.6	24.8	21.2	22.9	79	59	65	68	25.6	26.9	22	24.8	21.4	22.3	19	20.9
1985	8	11	32.4	22.8961	9.50385	25.2	29.2	29.6	28.4	21	23.6	24	22.9	69	63	63	65	22.1	25.4	26.1	24.5	19.1	21.4	21.8	20.7
1985	8	12	34	25.4	8.6	26.4	32.2	29.8	29.5	23	23.4	22.8	23.1	75	48	55	59	25.8	22.9	23.1	24	21.6	19.7	19.8	20.4
1985	8	13	33	22.1836	10.8164	26.6	31.8	29.2	29.2	23.2	24	23.2	23.5	75	52	60	63	26.2	24.7	24.4	25.1	21.8	20.9	20.7	21.1
1985	8	14	34	26.4	7.6	27.6	32.2	21.9838	21.1713	23.8	24.2	24	24	73	52	57.5401	49.615	26.9	24.9	24.4645	21.471	22.3	21	20.1657	17.5517
1985	8	15	34.2	22.1569	12.0431	27.4	33	29.4	29.8	22.4233	24.6	22.4033	22.6564	69.2279	50	58.872	59.1051	26.3958	25.3	25.1605	25.5301	21.3344	21.3	20.5819	20.805
1985	8	16	28.9232	21.2445	7.67867	24.2081	32.8	28.8	21.168	21.5775	24.8	23.8	20.8916	64.9324	52	66	52.4787	24.4812	26	26.2	22.5265	19.7594	21.7	21.8	18.3942
1985	8	17	34.6	20.3122	14.2878	24.2614	24.3014	29.8	21.1946	24	22.1436	24	20.6718	64.7583	47.0843	62	52.0404	24.4941	23.8751	26	22.2323	19.7197	19.6262	21.7	18.166
1985	8	18	33.4	21.158	12.242	27.2	31.8	27.6	28.5	24.2	25.2	22.2169	20.8583	78	59	58.7055	54.8096	28.2	27.7	24.7442	23.4489	23.1	22.8	20.3421	19.1467
1985	8	19	34.6	20.3055	14.2945	27.6	32.6	29.6	29.9	20.8516	25	23.4	20.7715	62.0021	54	59	52.7966	23.6287	26.6	24.7	22.5314	19.0502	22.1	20.9	18.3482
1985	8	20	33.6	26.8	6.8	27.8	31.8	21.9771	22.1236	23.8	24.6	21.4909	20.8437	72	56	56.5744	55.0652	26.8	26.1	24.0283	23.621	22.2	21.8	19.7095	19.2006
1985	8	21	34.6	26.4	8.2	27.6	32.8	30.8	30.5	23.2	24.4	24.2	23.9	69	50	58	59	25.5	25	25.8	25.4	21.4	21.1	21.6	21.4
1985	8	22	33	26.6	6.4	27.8	31	30	29.7	24	24.6	24	24.2	73	59	61	64	27.3	26.7	25.8	26.6	22.5	22.2	21.6	22.1
1985	8	23	33.6	21.7855	11.8145	27.6	32	29.6	29.7	23.6	24.2	21.6375	19.3165	72	53	57.64	46.4183	26.5	25	24.4312	19.9725	22	21.1	19.9559	16.2531
1985	8	24	34.6	26.4	8.2	27.4	33.6	27.4	28.9	24.2	24.6	23.2	24	77	48	70	65	28.1	24.9	25.6	26.2	23	21.1	21.5	21.9
1985	8	25	33.6	21.1446	12.4554	27.6	32.8	29.4	29.8	23.4	23.0435	21.3111	18.9703	70	51.1123	55.6152	47.7782	26	25.3431	23.7654	20.4037	21.7	20.6409	19.4859	16.6433
1985	8	26	34.2	26.2	8	23.4023	33.2	29.6	20.0824	24	25.2	23.4	24.2	61.6691	53	59	50.4807	23.3956	26.7	24.7	21.7274	18.917	22.2	20.9	17.7116
1985	8	27	32.4	25.8	6.6	27	30.2	27.2	27.9	20.0258	24.4	23.2	19.3898	62.2685	62	71	52.1457	23.7053	26.7	25.8	22.1569	19.1101	22.2	21.6	17.9746
1985	8	28	35.2	26.4	8.8	27.6	33.6	29	29.8	23.4	24.2	22.3034	22.6065	70	46	59.8377	61.0697	26	24	25.0506	25.6966	21.7	20.4	20.5286	20.9215
1985	8	29	34.4	21.6067	12.7933	23.3757	33.4	29.6	20.1124	24	24.6	20.6718	17.3651	53.7934	49	55.2425	46.3689	21.5655	25.1	23.2125	19.7678	17.3273	21.1	19.0169	16.059
1985	8	30	34.6	25.4	9.2	26.4	33.8	21.8706	21.128	23	24.2	23.4	23.5	75	45	58.7055	52.179	25.8	23.8	24.5744	22.4932	21.6	20.3	20.0125	18.1544
1985	8	31	34	21.2512	12.7488	26.6	32.8	29.4	29.5	23.2	24.4	23.6	23.7	75	50	62	62	26.2	25	25.3	25.5	21.8	21.1	21.3	21.4
1985	9	1	35.4	26.2	9.2	27.6	33.8	29.4	30	24.2	24.6	23.2	24	76	47	59	61	27.9	24.8	24.3	25.7	22.9	21	20.6	21.5
1985	9	2	34.2	21.0847	13.1153	27.6	33.8	29.4	30	23.4	24.6	23.2	23.7	70	47	59	59	26	24.8	24.3	25	21.7	21	20.6	21.1
1985	9	3	35.2	26.4	8.8	27.8	33.6	29.2	30	24	24.6	23.4	24	73	48	62	61	27.3	24.9	24.9	25.7	22.5	21.1	21	21.5
1985	9	4	34.4	26.6	7.8	27.6	33.8	29.2	30	24.2	24.6	24	24.3	76	47	65	63	27.9	24.8	26.4	26.4	22.9	21	22	22
1985	9	5	34.6	26.2	8.4	27.4	32.8	29.2	29.6	24.2	24.6	23.2	24	77	51	60	63	28.1	25.5	24.4	26	23	21.4	20.7	21.7
1985	9	6	34.2	19.533	14.667	27.4	32.8	28.4	29.3	24	24.6	23.2	23.9	76	51	65	64	27.6	25.5	25	26	22.7	21.4	21.1	21.7
1985	9	7	33	26.4	6.6	27.6	32.6	25	27.5	24.2	24.8	22.8	23.9	76	53	83	71	27.9	26.1	26.3	26.8	22.9	21.8	21.9	22.2
1985	9	8	33.2	25	8.2	26.2	31.8	30.4	29.7	23	23.6	22	22.9	76	50	48	58	26	23.7	20.9	23.5	21.7	20.2	18.2	20
1985	9	9	32	24.4	7.6	26.8	31	28.8	28.8	23	24	23.2	23.4	73	56	62	64	25.6	25.2	24.7	25.2	21.5	21.2	20.9	21.2
1985	9	10	32.2	25.6	6.6	26.8	31.6	29.6	29.4	22	22.6	23.6	22.7	66	46	61	58	23.2	21.4	25.1	23.3	19.9	18.6	21.2	19.9
1985	9	11	33.4	26.2	7.2	27.4	32.4	30.2	30.1	23.8	24.2	23.8	23.9	74	51	59	61	27.1	24.7	25.2	25.7	22.4	20.9	21.2	21.5
1985	9	12	32.4	26	6.4	27.4	31.4	30	29.7	24	24.4	24	24.1	76	56	61	64	27.6	25.9	25.8	26.4	22.7	21.7	21.6	22
1985	9	13	32.6	25.4	7.2	27.4	31.2	29	29.1	23.8	24	23.8	23.9	74	55	65	65	27.1	25.1	26	26.1	22.4	21.1	21.7	21.8
1985	9	14	32.4	26.6	5.8	27.8	31	28.6	29	24	25	24.8	24.6	73	62	74	69	27.3	27.7	28.8	27.9	22.5	22.8	23.4	22.9
1985	9	15	33	26.8	6.2	28.2	31.8	30.6	30.3	24.8	25.4	24.6	24.9	76	60	61	66	29	28.2	26.9	28	23.6	23.1	22.3	23
1985	9	16	33.8	27	6.8	28.2	32.2	29	29.6	25	25.2	25.8	25.3	77	57	78	71	29.5	27.4	31.1	29.3	23.8	22.6	24.7	23.7
1985	9	17	33.6	26.6	7	28.6	32.4	30.8	30.6	24.2	26	25	25.1	70	60	63	64	27.3	29.4	27.8	28.1	22.5	23.7	22.8	23
1985	9	18	34.8	26.8	8	27.8	33.4	30.2	30.4	24.8	25.2	24.8	24.9	78	52	65	65	29.3	26.6	27.7	27.9	23.7	22.1	22.8	22.9
1985	9	19	34.2	26.8	7.4	28	32.2	29	29.5	23.8	24.6	24.8	24.4	71	54	71	65	26.7	25.9	28.5	27	22.2	21.7	23.2	22.4
1985	9	20	34.6	27	7.6	28	33	27.8	29.1	24	24.6	24	24.2	72	50	73	65	27.2	25.3	27.3	26.6	22.5	21.3	22.5	22.1
1985	9	21	33.8	26.4	7.4	28	32	29.6	29.8	23.2	25	24.6	24.3	67	57	67	63	25.2	27	27.6	26.6	21.2	22.4	22.7	22.1
1985	9	22	33.8	26	7.8	28	32.4	30.4	30.3	23.4	24	22.4	23.3	68	50	50	56	25.7	24.3	21.8	23.9	21.6	20.6	18.9	20.3
1985	9	23	33.6	26	7.6	27	31.8	29.8	29.6	22.8	22.6	22.4	22.6	70	45	53	56	25	21.3	22.2	22.8	21.1	18.5	19.2	19.6
1985	9	24	33.6	25.8	7.8	27	31.8	30.6	30	24	24.6	24.4	24.3	78	56	60	65	27.8	26.1	26.4	26.8	22.9	21.8	22	22.2
1985	9	25	26.4857	27	-0.514256	28.2	30.8	29.6	29.5	24.4	25.6	24.8	24.9	73	66	68	69	28	29.4	28.1	28.5	23	23.7	23	23.2
1985	9	26	33.8	27.2	6.6	28.2	32.2	28.2	29.2	24.8	25.4	25.2	25.1	76	58	79	71	29	27.9	30.1	29	23.6	22.9	24.1	23.5
1985	9	27	33.2	24.4	8.8	26.4	32.6	27.4	28.4	23.2	24.8	24.2	24.1	76	53	77	69	26.3	26.1	28.1	26.8	21.9	21.8	23	22.2
1985	9	28	31	23.2	7.8	25.6	29.4	28.2	27.9	21.8	23.8	23.2	22.9	72	63	66	67	23.6	25.8	25.1	24.8	20.1	21.6	21.2	21
1985	9	29	30.8	23	7.8	24	29.2	28	27.3	21.8	23.8	23.6	23.1	83	64	69	72	24.6	25.9	26.2	25.6	20.9	21.7	21.9	21.5
1985	9	30	31	26	5	27.8	29	29.2	28.8	23.8	24.6	24.4	24.3	72	70	68	70	26.8	28	27.4	27.4	22.2	23	22.6	22.6
1985	10	1	32.8	26.6	6.2	27.8	31.2	29.2	29.4	24.2	24.8	24.2	24.4	74	60	66	67	27.8	27	26.9	27.2	22.8	22.4	22.3	22.5
1985	10	2	33.8	26.8	7	28	32.4	21.4843	21.6641	24.4	21.4776	20.6119	19.2566	75	50.9469	56.8741	53.0114	28.2	24.1582	23.3357	22.0404	23	19.5596	19.0868	17.898
1985	10	3	25.2404	27.2	-1.95963	28.6	22.0104	29.2	19.3365	23.6	23.8	19.7794	19.1334	66	46.385	57.9729	50.4142	25.8	21.2678	22.8329	20.2456	21.6	17.2221	18.5407	16.3896
1985	10	4	25.3769	19.8393	5.53757	27	32.2	29.2	29.4	23.6	23.8	19.0801	18.3575	75	50	52.5453	50.7471	26.9	23.9	21.7307	21.0048	22.3	20.4	17.7116	17.0622
1985	10	5	32	26.4	5.6	27.4	30.4	29.2	29	24.6	25	20.5652	19.1734	80	65	57.3403	53.6441	29.1	28.1	23.3324	22.0104	23.6	23	19.0635	17.8747
1985	10	6	31.8	25	6.8	26.4	23.2425	27.4	21.5309	23.8	21.5309	19.7861	18.3875	81	52.8783	55.9417	51.9792	27.7	24.4945	22.5498	21.1946	22.8	19.7528	18.3942	17.1821
1985	10	7	32.2	25.4	6.8	26.6	30.2	29	28.7	19.6196	25.4	24.2	18.8535	64.3663	68	67	54.2746	23.2191	29.2	27	21.703	18.8171	23.7	22.4	17.6367
1985	10	8	32.6	26.4	6.2	27.2	31.4	29.4	29.4	24	25	24.4	24.5	77	60	66	68	27.7	27.4	27.2	27.5	22.8	22.6	22.5	22.6
1985	10	9	33.4	27.2	6.2	28	32.2	28.4	29.3	20.5386	24.6	24	20.1091	66.7971	54	70	53.8772	24.3513	25.9	26.9	22.1935	19.6695	21.7	22.3	17.9879
1985	10	10	33.8	26.6	7.2	27.6	32.4	28.8	29.4	24.2	25.4	21.5642	20.0724	76	57	61.9022	58.3392	27.9	27.8	24.8308	23.349	22.9	22.8	20.1956	18.887
1985	10	11	34	26.4	7.6	27.8	32.8	29	29.6	20.4787	24.8	24.2	20.795	64.2664	52	67	57.5068	23.2524	26	27	23.076	18.8271	21.7	22.4	18.7072
1985	10	12	33.6	26.8	6.8	23.6021	32.2	29.4	22.097	19.6262	24.2	24.4	19.0568	64.5661	52	66	55.4755	23.2391	24.9	27.2	21.9671	18.8071	21	22.5	17.8447
1985	10	13	34.6	26.6	8	23.3357	33.2	29	22.1669	19.4531	24.6	21.2912	19.8693	64.9657	50	61.103	57.873	22.996	25.2	24.2481	22.9261	18.6706	21.2	19.8527	18.6273
1985	10	14	25.6932	27	-1.30676	28	33.4	22.117	22.2202	24	22.1769	21.4044	20.8316	72	54.5765	59.4381	58.3392	27.2	24.5478	23.7652	23.3557	22.5	19.8027	19.3632	18.887
1985	10	15	25.9796	26.8	-0.820395	27.8	33.6	28.8	29.8	19.6862	26	24.2	18.201	64.666	55	69	52.1124	23.3923	28.6	27.1	20.8783	18.897	23.3	22.4	16.9856
1985	10	16	34	26.6	7.4	27.6	32.4	21.9571	22.0237	23.8	24.4	19.6695	17.812	73	52	57.7066	52.1779	26.9	25.2	22.5698	20.4518	22.3	21.3	18.4275	16.6742
1985	10	17	33.8	26.4	7.4	27.8	32.6	21.9238	21.2712	24	24.6	19.7861	17.4818	73	52	58.6722	50.3143	27.3	25.6	22.8595	20.199	22.5	21.5	18.5973	16.3796
1985	10	18	33	26.2	6.8	27.2	31.2	28.2	28.7	23.8	21.3245	23	20.0258	75	54.7763	64	56.1082	27.2	24.368	24.6	22.2135	22.5	19.6961	20.9	17.9846
1985	10	19	31.6	23	8.6	25	29.6	27.8	27.5	22.2	21.2246	24.2	17.1486	79	55.1093	74	50.5624	24.9	24.2148	27.8	19.895	21	19.6229	22.8	16.138
1985	10	20	31.2	25.4	5.8	26.6	30	28	28.1	22.8	23.8	24	23.5	72	60	72	68	25.2	25.4	27.2	25.9	21.2	21.3	22.5	21.7
1985	10	21	31.8	24.6	7.2	25.2	31.2	27.8	28	23.8	24	23.6	23.8	89	55	71	72	28.5	25.1	26.3	26.6	23.3	21.1	21.9	22.1
1985	10	22	30	23.4	6.6	25.4	29	24.8	26	22.2	22.2768	22.6	17.4085	76	55.5421	83	49.8814	24.6	25.3636	25.9	20.0191	20.8	20.4853	21.7	16.2864
1985	10	23	30.8	24.6	6.2	25.6	29.2	28.8	28.1	23.2	24.6	24.8	24.2	82	69	72	74	26.8	27.9	28.6	27.8	22.2	22.9	23.3	22.8
1985	10	24	25.7665	20.4787	5.28783	25.8	28.8	27.4	27.3	23	24.2	23.8	23.7	79	69	74	74	26.2	27.1	27.1	26.8	21.9	22.4	22.4	22.2
1985	10	25	28.4	23.2	5.2	24.4	27.8	25.4	25.8	22.4	23.8	23.6	23.3	84	72	86	81	25.8	26.8	27.9	26.8	21.6	22.2	22.9	22.2
1985	10	26	30	23.6	6.4	24.8	29	27.4	27.1	22	24.6	23.8	23.5	79	70	74	74	24.6	28	27.1	26.5	20.8	23	22.4	22.1
1985	10	27	30.6	23.8	6.8	25	29.6	28	27.6	22.6	24	20.6252	20.1057	82	63	58.206	54.9095	25.8	26.1	23.5155	22.2801	21.6	21.8	19.1867	18.0279
1985	10	28	31.6	25.8	5.8	27	30.6	28.4	28.6	24	24.6	25	24.5	78	61	76	72	27.8	26.9	29.4	28.1	22.9	22.3	23.8	23
1985	10	29	30.4	25.2	5.2	26.2	29.6	26.6	27.3	23.8	22.2035	24	20.9016	82	55.8418	81	57.9396	27.9	25.2504	28.1	23.2724	22.9	20.4221	23	18.8337
1985	10	30	29.6	23.8	5.8	25	23.7619	22.0304	22.1403	22.6	22.1369	19.0735	19.1434	82	56.2414	55.6087	55.5421	25.8	25.1871	22.0803	22.1536	21.6	20.3721	17.9047	17.9546
1985	10	31	29	22.6	6.4	23.8	27.6	26.4	26	21.2	23.2	23	22.5	80	69	75	75	23.4	25.5	25.8	24.9	20	21.4	21.6	21
1985	11	1	31.2	24.6	6.6	25.8	29.8	25.8	26.8	23.4	24.6	23.2	23.7	82	66	80	76	27.2	27.5	26.7	27.1	22.5	22.6	22.2	22.4
1985	11	2	31.4	23.2	8.2	25	30.4	27.2	27.5	21.8	22.0304	24	18.1444	76	55.7752	77	52.512	24	24.924	27.7	20.8216	20.4	20.2422	22.8	16.969
1985	11	3	30.2	24.8	5.4	26	28.8	27	27.2	23.6	24.8	23.4	23.9	82	72	74	76	27.5	28.6	26.4	27.5	22.7	23.3	22	22.7
1985	11	4	29.4	24.2	5.2	25	27.4	26.4	26.3	23.2	24	23.2	23.5	86	76	76	79	27.2	27.6	26.3	27	22.5	22.7	21.9	22.4
1985	11	5	30	23	7	24.4	29	27.2	27	22	24.6	23.6	23.4	81	70	74	75	24.8	28	26.7	26.5	21	23	22.2	22
1985	11	6	30.2	23.8	6.4	24.8	29.6	27	27.1	22.2	22.2568	24	20.0491	80	54.9761	78	57.4735	25	25.2304	27.8	23.1958	21.1	20.4121	22.9	18.7838
1985	11	7	31.4	26	5.4	27.2	30.6	28.2	28.6	23.8	24.4	23.8	24	75	60	69	68	27.2	26.4	26.6	26.7	22.5	22	22.1	22.2
1985	11	8	31	25.6	5.4	27.8	30	28	28.5	19.846	24.2	20.3349	18.9669	64.7659	62	59.2931	54.584	23.662	26.3	23.3219	21.9573	19.0701	21.9	19.0391	17.781
1985	11	9	30.8	25.4	5.4	27.2	29.6	21.8639	21.1247	20.3255	24.4	20.3122	20.5353	67.1967	65	58.3725	56.4079	23.985	27.1	22.9727	22.4699	19.483	22.4	18.8703	18.3642
1985	11	10	31.4	21.6175	9.78252	26.8	30.4	27.2	27.9	19.6062	24.6	23.6	18.9869	61.2362	62	74	52.5453	22.1436	27.1	26.7	20.845	17.9646	22.4	22.2	16.9757
1985	11	11	30.2	25	5.2	26.6	29.8	27.4	27.8	23.4	23.8	23.2	23.5	77	61	70	69	26.6	25.5	25.6	25.9	22.1	21.4	21.5	21.7
1985	11	12	31.4	25.4	6	27	30.6	28	28.4	24	24.6	20.9124	20.4827	78	61	59.5681	58.8119	27.8	26.9	23.5729	23.4938	22.9	22.3	19.3828	19.1319
1985	11	13	31.6	25.8	5.8	26.8	22.6298	23.0293	21.1347	20.3588	21.0514	20.3788	19.7361	67.1634	48.4162	57.9063	51.9792	24.0549	21.7107	23.0593	20.6951	19.523	17.7182	18.907	16.8924
1985	11	14	31.4	25.6	5.8	26	30.4	21.784	21.9305	23.4	24.8	23	23.7	80	64	58.8054	57.4402	27	27.6	23.0626	22.6364	22.4	22.7	18.9203	18.4774
1985	11	15	31.2	24.8	6.4	25.8	23.329	27.4	21.8306	23.2	21.8672	23.2	19.5959	80	56.3746	70	58.2963	26.7	24.7409	25.6	22.717	22.2	20.139	21.5	18.4479
1985	11	16	29	23.8	5.2	25.4	23.5754	26.4	21.9338	22.8	21.9371	23	18.0612	80	55.8751	75	55.1426	26	24.7742	25.8	21.6075	21.7	20.1523	21.6	17.6383
1985	11	17	30.2	24.2	6	23.4422	29.4	21.9638	21.0414	20.2855	24.6	21.1913	20.5752	66.7971	68	60.7367	57.3736	23.8918	27.7	24.0416	22.673	19.4231	22.8	19.7394	18.4841
1985	11	18	25.6466	24	1.64662	26	29.2	27	27.3	19.5463	24.4	24	19.6462	64.4995	68	78	56.9407	23.1026	27.4	27.8	22.4333	18.7405	22.6	22.9	18.3442
1985	11	19	31.8	26.4	5.4	27.4	30.8	28.2	28.6	24.2	25	24.4	24.5	77	63	73	71	28.1	27.8	28	28	23	22.8	23	22.9
1985	11	20	31.6	25.6	6	26.6	30.4	21.8706	21.9771	23.6	24.2	21.1446	18.9236	78	60	61.5026	54.6764	27.1	26.1	24.0316	21.6375	22.4	21.8	19.7061	17.6583
1985	11	21	31.4	25.8	5.6	26.8	29.6	27.8	28	20.4054	22.0104	23.4	20.5919	68.0291	55.1093	69	59.538	24.2214	24.8175	25.8	23.6054	19.6129	20.1657	21.6	19.2333
1985	11	22	26.1128	25	1.1128	26.6	30.4	27.2	27.9	23.8	21.9371	23.2	20.4071	79	53.5109	71	58.2619	27.6	24.4778	25.8	23.3219	22.7	19.9559	21.6	19.015
1985	11	23	30.6	23.4	7.2	24.6	29.4	27	27	22.2	21.8506	22.6	21.3811	81	53.9771	69	61.3361	25.2	24.3713	24.5	24.4146	21.2	19.9193	20.8	19.9426
1985	11	24	29.8	25.2	4.6	26.6	24.0416	26.8	22.1469	23.8	21.8955	22.6	19.62	79	53.3466	70	56.1995	27.6	24.5594	24.6	22.4832	22.7	19.9843	20.8	18.3138
1985	11	25	29.4	24.4	5	25.2	28.8	26	26.5	23	23.4	22.2	22.9	83	64	72	73	26.6	25.2	24.2	25.3	22.1	21.2	20.6	21.3
1985	11	26	29.2	24.2	5	25.6	28.4	26.4	26.7	23.2	23.8	23.2	23.4	82	68	76	76	26.8	26.4	26.3	26.5	22.2	22	21.9	22.1
1985	11	27	30.4	24.4	6	23.2092	29.4	26.8	22.1469	20.9648	24	20.9915	20.3006	66.7305	64	58.9386	60.2555	24.671	26.2	23.4822	23.9475	20.0991	21.9	19.3632	19.6131
1985	11	28	30.6	24.8	5.8	26.8	29.6	27.2	27.7	23.6	24.2	23	23.6	77	64	70	70	27	26.6	25.3	26.3	22.3	22.1	21.3	21.9
1985	11	29	28.6	25.4	3.2	26.4	27.8	25.2	26.1	24.2	24.6	19.886	18.4674	84	77	55.5754	49.0489	28.7	28.8	21.3245	18.9869	23.4	23.4	17.6516	15.6504
1985	11	30	29.8	24.4	5.4	22.8828	29.6	21.4576	21.6108	19.6862	24.4	19.9193	19.3032	65.898	65	58.7388	56.974	22.7763	27.1	22.3501	21.8139	18.7571	22.4	18.4774	17.9646
1985	12	1	30.4	24	6.4	25.4	29.6	26.4	27	23.2	25	23.2	23.8	83	69	76	76	27	28.6	26.3	27.3	22.3	23.3	21.9	22.5
1985	12	2	28.4	22.4	6	23.4	27.4	25.6	25.5	20.2	23.2	23	22.1	75	70	80	75	21.5	25.6	26.4	24.5	18.7	21.5	22	20.7
1985	12	3	27.8	23.2	4.6	24.6	24.1548	26	22.4599	21	21.3911	22.8	19.9725	73	55.0427	76	58.7388	22.5	23.682	25.6	22.4333	19.4	19.5097	21.5	18.5307
1985	12	4	28.4	25.4	3	26.6	27.6	25.4	26.3	23.2	23.6	23	23.3	75	72	82	76	26.2	26.5	26.5	26.4	21.8	22	22	22
1985	12	5	29.8	25	4.8	26	29	26.4	27	23	21.3045	22.8	20.0025	78	53.8439	74	58.3059	26.1	23.3956	25.4	22.42	21.8	19.3232	21.3	18.5307
1985	12	6	29.6	25.4	4.2	22.8495	28.8	22.5998	22.6398	19.7594	21.471	20.4587	20.0058	66.9303	54.6431	58.539	58.539	22.9861	23.7686	22.4999	22.4699	18.8937	19.553	18.7538	18.5707
1985	12	7	25.6067	24.6	1.00666	25.8	29	26.6	27	23	23.8	19.553	20.0125	79	65	55.8418	58.2726	26.2	26	21.421	22.4499	21.9	21.7	17.8681	18.534
1985	12	8	30.2	24.2	6	25.4	29.6	26.8	27.1	23.2	23.6	22.8	23.2	83	61	71	72	27	25.1	25.1	25.7	22.3	21.2	21.2	21.6
1985	12	9	29.8	24	5.8	25.2	28.8	27	27	23	23.2	21.6	22.6	83	62	62	69	26.6	24.7	22.2	24.5	22.1	20.9	19.2	20.7
1985	12	10	30.4	19.9525	10.4475	22.8629	29.6	26.6	22.2908	20.4121	23.6	23	19.7575	68.4953	61	74	57.162	23.5621	25.1	25.7	22.0433	19.4298	21.2	21.5	18.2382
1985	12	11	29.6	19.9858	9.61415	25	28.4	21.3593	21.4933	23	20.5319	18.8225	19.0597	85	50.2477	54.1372	55.4089	26.8	22.3867	20.9262	21.4349	22.2	18.4974	17.3308	17.6711
1985	12	12	31	20.2056	10.7944	22.0171	30.2	26.8	20.6685	19.7594	20.512	18.907	19.19	66.4974	48.2164	54.9761	53.5442	22.9428	21.3378	20.9448	20.5386	18.8703	17.6549	17.3919	16.9823
1985	12	13	31.6	20.0924	11.5076	21.8972	30	26.2	21.5775	19.6395	22.4	22.2	18.9085	66.3975	52	71	55.4777	22.7263	22	24.1	21.1496	18.7371	19.1	20.5	17.5061
1985	12	14	30.4	23.8	6.6	24.8	29.4	26.4	26.8	18.867	21.2978	20.2656	19.0468	64.999	52.1457	58.6722	55.6753	21.9671	23.1525	22.2468	21.2212	18.0678	19.1867	18.574	17.6083
1985	12	15	30.6	23.4	7.2	22.5032	29.2	26.6	22.5399	20.0125	22.6	22.4	20.4287	67.9958	57	70	59.2716	22.8395	23	24.3	22.5032	18.9569	19.8	20.6	18.7471
1985	12	16	30.8	23.8	7	25	29.6	26.2	26.8	22.2	20.2922	19.3399	18.9303	79	48.6826	56.1415	54.6098	24.9	21.7607	21.118	20.9215	21	18.1378	17.6916	17.4252
1985	12	17	31.6	23.6	8	24.6	30	27.2	27.3	22	21.0447	21	19.0002	80	52.3788	58	55.7752	24.7	22.7463	20.7	21.1913	20.9	18.907	18.1	17.5684
1985	12	18	31.2	24.6	6.6	26	30.4	26.2	27.2	22.2	23.2	21.8	22.4	72	55	68	65	24.2	23.6	23.2	23.7	20.6	20.2	19.9	20.2
1985	12	19	31.6	23.6	8	24.8	30.6	27.4	27.5	22.4	21.1713	22.6	19.8527	81	52.4787	66	58.0395	25.5	22.996	24.2	22.1669	21.4	19.0901	20.6	18.3742
1985	12	20	31.6	24	7.6	25	30.8	27	27.5	22.8	23.6	19.6262	19.8693	83	55	56.6743	58.0728	26.3	24.3	21.6541	22.2235	21.9	20.7	18.0579	18.3709
1985	12	21	31.4	24.6	6.8	25.2	30.6	25.4	26.6	23.2	24.4	21.2	22.9	85	60	69	71	27.1	26.4	22.4	25.3	22.4	22	19.3	21.2
1985	12	22	31	24.2	6.8	22.6298	24.8142	22.3234	22.5831	20.3655	21.3245	19.4997	19.8893	69.5942	51.2799	56.2081	57.7066	23.5888	23.086	21.3777	22.1503	19.4597	19.1334	17.8581	18.3709
1985	12	23	24.5877	23.4	1.18772	24.2	29.6	26.8	26.9	20.4121	23.4	22.4	20.6285	70.0604	59	69	60.3371	23.7053	24.7	24.2	22.9794	19.5297	20.9	20.5	19.0768
1985	12	24	31.4	23.6	7.8	24.8	29.4	27	27	22.2	22.8	22	22.3	80	57	65	67	25	23.4	23.1	23.8	21.1	20	19.8	20.3
1985	12	25	31.2	20.6651	10.5349	22.4899	30	21.9971	22.2601	19.4198	23	20.0391	19.6495	66.2976	55	59.2383	57.64	22.3534	23.4	21.9238	21.7573	18.514	20	18.3775	18.1211
1985	12	26	31	24	7	25.2	30.4	26.8	27.3	23	23.4	22	22.8	83	56	66	68	26.6	24.1	23.2	24.7	22.1	20.5	19.9	20.8
1985	12	27	31.4	24.2	7.2	25.4	24.6743	26.4	22.3734	22.6	21.2778	22.4	20.5719	79	51.4131	71	60.2706	25.6	23.056	24.4	22.9061	21.4	19.0768	20.7	19.0069
1985	12	28	30.4	23.6	6.8	24.6	29.6	25.2	26.2	22.2	20.9715	22.4	19.5496	81	49.4152	79	54.9761	25.2	21.6641	25.2	20.6851	21.2	18.0645	21.2	17.262
1985	12	29	31	23.4	7.6	24	24.5078	22.1569	22.3334	19.2666	20.199	18.5607	17.2487	66.897	48.8158	54.2768	50.7471	22.1569	21.5675	20.3155	19.0934	18.3908	17.9979	17.0089	15.9101
1985	12	30	30.4	20.3655	10.0345	24.6	29.4	26.4	26.7	22.4	20.8649	21.6	19.4564	83	48.9823	66	54.3767	25.6	21.3911	22.6	20.4254	21.5	17.8714	19.5	17.1022
1985	12	31	24.1435	23.2	0.943453	24.2	29	25.2	25.9	22	23.2	21	22.1	83	61	69	71	25	24.6	22.1	23.9	21.1	20.8	19.1	20.3
1984	12	31	23.389	19.6968	3.6922	22.2065	24.5806	21.2839	21.4677	20.0323	20.429	18.329	18.071	70.6129	50.5161	53.5806	53.4839	23.0194	22.0774	19.6516	19.8742	19.1452	18.3258	16.6129	16.6032

## Sheet: 1985
			Temperature			Temperature				Temperature				Relative Humidity				Pressure				Dew temperature
Year	Month	Day	Maximum	Minimum	Max-Min	1899-12-31 07:00:00	1899-12-31 13:00:00	1899-12-31 19:00:00	Average	1899-12-31 01:00:00	1899-12-31 13:00:00	1899-12-31 19:00:00	Average	1899-12-31 01:00:00	1899-12-31 13:00:00	1899-12-31 19:00:00	Average	1899-12-31 07:00:00	1899-12-31 13:00:00	1899-12-31 19:00:00	Average	1899-12-31 07:00:00	1899-12-31 13:00:00	1899-12-31 19:00:00	Average		Month	Taverage	Hraverage
1986	1	1	31.4	23.2	8.2	24.6	30.2	26.2	26.8	22	23.8	21	22.3	80	59	63	67	24.7	25.2	21.4	23.8	20.9	21.2	18.6	20.2		January	26.9355	65.4516
1986	1	2	31	24	7	25.2	29.8	26.4	27	22.8	23.4	22.6	22.9	82	58	72	71	26.2	24.5	24.9	25.2	21.8	20.8	21	21.2		February	26.9214	64.2857
1986	1	3	31.4	23.6	7.8	24.6	30.8	26.4	27	22	23	22	22.3	80	52	68	67	24.7	22.9	23.5	23.7	20.9	19.7	20.1	20.2		March	27.7839	62.6129
1986	1	4	31.4	23.4	8	24.6	30.6	26.4	27	21.8	22.6	22.2	22.2	78	50	70	66	24.2	22.1	24	23.4	20.6	19.1	20.4	20		April	28.7433	64.6
1986	1	5	31.2	24	7.2	25.2	30.2	26.2	27	22	22.6	21.8	22.1	76	52	68	65	24.3	22.4	23.2	23.3	20.6	19.3	19.9	19.9		May	28.6968	68.4194
1986	1	6	30.6	23.4	7.2	24.6	29.6	26.2	26.7	21.6	22.2	22	21.9	77	53	70	66	23.8	21.8	23.6	23.1	20.3	18.9	20.2	19.8		June	28.8863	65.825
1986	1	7	30.8	24	6.8	25	29.6	26.6	27	22	22.8	21.6	22.1	77	56	65	66	24.4	23.2	22.5	23.4	20.7	19.9	19.4	20		July	29.1383	63.3401
1986	1	8	30.8	23.6	7.2	24.6	29.6	26.4	26.8	21.8	22.8	22	22.2	78	56	68	68	24.2	23.2	23.5	23.7	20.6	19.9	20.1	20.2		August	29.5422	63.8988
1986	1	9	31.4	23.8	7.6	24.8	30	26.4	26.9	22.2	23	21.8	22.3	80	55	67	67	25	23.4	23.1	23.8	21.1	20	19.8	20.3		September	29.1589	67.1103
1986	1	10	31	23.6	7.4	24.8	29.8	26.4	26.8	22	23	20.8	21.9	79	56	61	65	24.6	23.6	20.8	23	20.8	20.1	18.2	19.7		October	28.2083	71.0077
1986	1	11	30.8	23.6	7.2	24.6	29.6	27.5	27.3	21.6	22	23	22.2	77	52	68	66	23.8	21.4	25.1	23.4	20.3	18.6	21.2	20		November	28.2802	67.5076
1986	1	12	31.4	23.4	8	24.6	30.4	26.6	27	22	23	22.4	22.5	80	53	70	68	24.7	23.2	24.3	24.1	20.9	19.9	20.6	20.5		December	27.8548	67.1935
1986	1	13	31.2	24	7.2	25	29.8	27	27.2	22.6	23.2	23	22.9	82	57	71	70	25.8	24	25.4	25.1	21.6	20.5	21.4	21.1
1986	1	14	31.6	24.4	7.2	25	30.4	26.8	27.3	22.8	23.6	21.6	22.7	83	57	63	68	26.3	24.6	22.3	24.4	21.9	20.8	19.3	20.7
1986	1	15	30.8	23	7.8	24.2	29.8	26.2	26.6	21.2	21.6	20.6	21.1	77	49	60	62	23.2	20.4	20.5	21.4	19.9	17.8	17.9	18.5
1986	1	16	31.4	23.4	8	24.6	30.4	26.2	26.9	21.2	22.2	20.2	21.2	74	49	58	60	22.9	21.3	19.7	21.3	19.7	18.5	17.3	18.5
1986	1	17	31	23.2	7.8	24.2	30.4	26.2	26.8	21.2	22.2	21.2	21.5	77	49	64	63	23.2	21.3	21.8	22.1	19.9	18.5	18.9	19.1
1986	1	18	31	23.2	7.8	24.2	29.8	26.2	26.6	21.4	22	20.8	21.4	78	51	62	64	23.6	21.3	21	21.9	20.2	18.5	18.3	19
1986	1	19	31	23	8	24	29.4	26.2	26.5	21.2	21.8	21.6	21.5	78	51	67	65	23.3	21.1	22.7	22.4	20	18.3	19.6	19.3
1986	1	20	31.4	23.2	8.2	24.4	30	26.4	26.8	21.4	22.2	20.4	21.3	77	51	58	62	23.5	21.6	20	21.7	20.1	18.7	17.5	18.8
1986	1	21	31	23.6	7.4	24.8	30	26.2	26.8	21.8	22.4	21.2	21.8	77	52	64	64	24.1	22	21.8	22.7	20.5	19.1	18.9	19.5
1986	1	22	30.8	23	7.8	24.2	29.8	26.6	26.8	21.6	22.2	20.6	21.5	80	52	58	63	24.1	21.7	20.3	22	20.5	18.8	17.7	19
1986	1	23	30.6	23.6	7	24	29.4	26.4	26.5	21.4	21.8	20.2	21.1	80	51	57	63	23.8	21.1	19.6	21.5	20.3	18.3	17.1	18.6
1986	1	24	31	22.8	8.2	23.8	30	26.2	26.5	21.6	22.2	21.2	21.7	83	51	64	66	24.3	21.6	21.8	22.6	20.7	18.7	18.9	19.4
1986	1	25	31.2	23.6	7.6	24.4	30.2	25.4	26.4	21.4	21.6	21.2	21.4	77	47	69	64	23.5	20.1	22.4	22	20.1	17.6	19.3	19
1986	1	26	31.4	23.6	7.8	24.2	30.2	26.4	26.8	22	22.4	21.2	21.9	83	51	63	66	25	21.9	21.7	22.9	21.1	19	18.8	19.6
1986	1	27	31.6	24.2	7.4	25.2	30.6	27.4	27.6	22	23.4	22.6	22.7	76	55	66	66	24.3	24	24.2	24.2	20.6	20.4	20.6	20.5
1986	1	28	31.6	23.6	8	24.6	30.2	27.4	27.4	22.2	23.2	22.4	22.6	81	55	65	67	25.2	23.8	23.8	24.2	21.2	20.3	20.3	20.6
1986	1	29	31.8	23.6	8.2	24.6	30.4	27	27.3	22.4	23.4	22	22.6	83	56	65	68	25.6	24.1	23.1	24.3	21.5	20.5	19.8	20.6
1986	1	30	32.2	23.4	8.8	24.6	31.4	27.6	27.8	22.2	23	21.8	22.3	81	49	60	64	25.2	22.5	22.3	23.3	21.2	19.4	19.2	19.9
1986	1	31	31.6	23.4	8.2	24.4	30.2	27	27.1	21.2	22.2	21.2	21.5	75	50	60	62	23	21.4	21.3	21.9	19.8	18.6	18.5	19
1986	2	1	30.8	21.5975	9.2025	23	29.6	27	26.6	21	22.8	21.6	21.8	84	56	62	67	23.5	23.2	22.2	23	20.1	19.9	19.2	19.7
1986	2	2	30.6	23	7.6	24.2	29	26.6	26.6	21.5	22.2	20.8	21.5	79	56	59	65	23.8	22.2	20.7	22.3	20.3	19.2	18.1	19.2
1986	2	3	30.2	23	7.2	24	28.8	26.8	26.6	21.4	21.8	21.2	21.5	80	54	61	65	23.8	21.5	21.5	22.2	20.3	18.6	18.6	19.2
1986	2	4	29.8	21.4593	8.34073	24	28.8	26.6	26.5	21.4	22.2	20.2	21.3	80	57	56	64	23.8	22.4	19.4	21.8	20.3	19.3	17	18.9
1986	2	5	30	22.8	7.2	23.8	28.8	26.6	26.5	20.6	21.6	20.6	20.9	75	53	58	62	22.1	21	20.3	21.1	19.1	18.3	17.7	18.4
1986	2	6	31	22.4	8.6	23.6	29.6	26.4	26.5	20.8	21	20.8	20.9	78	46	61	62	22.7	19.2	20.8	20.9	19.5	16.8	18.2	18.2
1986	2	7	30.8	23	7.8	24	29.6	26.4	26.6	21.4	22.2	21.2	21.6	80	53	63	65	23.8	21.8	21.7	22.4	20.3	18.9	18.8	19.3
1986	2	8	30.6	23.4	7.2	24.6	29.4	26.6	26.8	22.2	22.4	21.4	22	81	55	63	66	25.2	22.4	22	23.2	21.2	19.3	19	19.9
1986	2	9	31.4	23.8	7.6	24.6	30	27.4	27.4	22	22.4	20.6	21.7	80	52	54	62	24.7	22	19.7	22.2	20.9	19.1	17.3	19.1
1986	2	10	31.8	23.8	8	24.8	30.8	26.8	27.3	21.8	22.6	22	22.1	77	49	66	64	24.1	22	23.2	23.1	20.5	19	19.9	19.8
1986	2	11	31.8	23.6	8.2	24.6	30.6	26.6	27.1	21.8	22.6	21.2	21.9	78	50	62	64	24.2	22.1	21.6	22.6	20.6	19.1	18.7	19.5
1986	2	12	31.6	23.6	8	24.8	30.4	26.8	27.2	21.8	22.4	20.2	21.5	77	50	55	61	24.1	21.8	19.3	21.7	20.5	18.9	16.9	18.8
1986	2	13	31.2	23.4	7.8	24.4	29.8	26.8	26.9	21.4	22.4	21.4	21.7	77	53	62	64	23.5	22.2	21.9	22.5	20.1	19.2	19	19.4
1986	2	14	31.4	21.6641	9.7359	24.4	30	26.8	27	21.4	22	21.4	21.6	77	50	62	63	23.5	21.1	21.9	22.2	20.1	18.4	19	19.1
1986	2	15	31.4	23.4	8	24.2	29.6	27.4	27.1	21.8	22.2	22.4	22.1	81	53	65	66	24.5	21.8	23.8	23.4	20.8	18.9	20.3	20
1986	2	16	32	23.8	8.2	24.8	31	27	27.5	21	21.4	20.4	20.9	71	43	55	56	22.3	19.1	19.6	20.3	19.3	16.8	17.2	17.7
1986	2	17	30.6	24	6.6	25	29.8	26.4	26.9	22	22.6	21.4	22	77	54	64	65	24.4	22.6	22.2	23.1	20.7	19.5	19.1	19.8
1986	2	18	31	23.4	7.6	24.6	29.6	27	27	21	22.4	21	21.5	73	54	59	62	22.5	22.3	20.9	21.9	19.4	19.2	18.2	18.9
1986	2	19	31.6	23.4	8.2	24.6	30.6	27.6	27.6	21.8	22.6	21.8	22.1	78	50	60	63	24.2	22.1	22.3	22.9	20.6	19.1	19.2	19.6
1986	2	20	31.2	23.6	7.6	24.8	30.6	28	27.9	21.6	22.4	21.8	21.9	76	49	58	61	23.7	21.6	22	22.4	20.2	18.8	19	19.3
1986	2	21	31.8	23.8	8	24.8	30.6	27.4	27.5	21.8	22.2	20.4	21.5	77	48	53	59	24.1	21.2	19.3	21.5	20.5	18.4	17	18.6
1986	2	22	31.2	23.2	8	24.4	30.2	26	26.6	22	23.2	21.2	22.1	81	55	65	67	24.8	23.8	22	23.5	21	20.3	19	20.1
1986	2	23	31.4	23.4	8	24.6	30.8	26.2	27	21.4	22.6	21.2	21.7	76	49	64	63	23.4	22	21.8	22.4	20	19	18.9	19.3
1986	2	24	31.4	23.6	7.8	24.4	30.2	27	27.1	21	22.4	21.6	21.7	74	51	62	62	22.6	21.9	22.2	22.2	19.5	19	19.2	19.2
1986	2	25	31.4	24	7.4	25	30.4	25	26.4	22.2	22.6	21.8	22.2	79	51	76	69	24.9	22.2	24	23.7	21	19.2	20.4	20.2
1986	2	26	27.6	23.8	3.8	24.8	26.4	26	25.8	22.8	23.4	22	22.7	84	78	71	78	26.4	26.8	23.8	25.7	22	22.2	20.3	21.5
1986	2	27	30	22	8	23.2	28.8	27	26.5	20.8	22.6	22	21.8	81	59	65	68	23	23.3	23.1	23.1	19.7	19.9	19.8	19.8
1986	2	28	31.8	21.0114	10.7886	25	30.2	27	27.3	22.8	23.2	21.4	22.5	83	55	61	67	26.3	23.8	21.8	23.9	21.9	20.3	18.9	20.3
1986	3	1	31.4	23.4	8	24.6	30	28.4	27.9	21.4	23	21.8	22.1	76	55	56	62	23.4	23.4	21.7	22.8	20	20	18.8	19.6
1986	3	2	30.8	23.6	7.2	24.6	29	27.8	27.3	21.8	22.4	22	22.1	78	57	60	65	24.2	22.7	22.6	23.2	20.6	19.5	19.4	19.9
1986	3	3	31.8	24	7.8	25.4	30.6	28	28	21.8	22.6	21.2	21.9	73	50	55	59	23.7	22.1	20.7	22.2	20.2	19.1	18	19.1
1986	3	4	31	23.4	7.6	24	29.2	27	26.8	21.8	22.2	21	21.7	83	55	59	65	24.6	22.1	20.9	22.5	20.9	19.1	18.2	19.4
1986	3	5	32.2	22.9627	9.23725	25	31	28	28	22	22.6	22	22.2	77	49	59	62	24.4	21.8	22.4	22.9	20.7	18.9	19.4	19.7
1986	3	6	32	23.6	8.4	24.8	30.6	28.2	28	22.2	23.2	21.8	22.4	80	54	57	64	25	23.5	21.9	23.5	21.1	20.1	18.9	20
1986	3	7	30.8	24	6.8	25.2	29.4	28.6	28	22.2	23	20.8	22	77	58	50	62	24.8	23.8	19.4	22.7	20.9	20.3	17	19.4
1986	3	8	31.8	24	7.8	25.4	29.8	28	27.8	22.2	23	20	21.7	76	56	48	60	24.6	23.6	18.1	22.1	20.8	20.1	15.9	19
1986	3	9	30.8	23.4	7.4	24.6	29.8	27	27.1	21	22.6	21.2	21.6	73	54	60	62	22.5	22.6	21.3	22.1	19.4	19.5	18.5	19.1
1986	3	10	31.4	24	7.4	25.2	29.8	27.4	27.5	21.4	22.8	22.6	22.3	72	55	66	64	23	23.1	24.2	23.4	19.7	19.8	20.6	20
1986	3	11	32	24.2	7.8	25.2	30.6	27.8	27.9	22.2	22.6	22.2	22.3	77	50	62	63	24.8	22.1	23	23.3	20.9	19.1	19.8	19.9
1986	3	12	32	24.4	7.6	25.4	30.6	27	27.5	22.8	23.2	22	22.7	80	54	65	66	26	23.5	23.1	24.2	21.7	20.1	19.8	20.6
1986	3	13	31	24	7	25.2	29.6	27.8	27.6	21.8	22.2	21.2	21.7	74	53	56	61	23.9	21.8	20.8	22.2	20.3	18.9	18.1	19.1
1986	3	14	31.6	23.4	8.2	25	30.2	27.4	27.5	21	22.8	20.6	21.5	70	53	54	59	22.2	22.8	19.7	21.6	19.2	19.6	17.3	18.7
1986	3	15	32	24.2	7.8	25.2	30.6	27.4	27.6	22.2	23	22.4	22.5	77	53	65	65	24.8	23	23.8	23.9	20.9	19.8	20.3	20.3
1986	3	16	32.4	23.6	8.8	25	31.2	27.4	27.8	22	23	22.2	22.4	77	50	64	64	24.4	22.6	23.3	23.5	20.7	19.5	20	20.1
1986	3	17	32	24.6	7.4	25.6	30.6	27.6	27.9	22.8	23.4	22.4	22.9	79	55	64	66	25.9	24	23.6	24.5	21.7	20.4	20.2	20.8
1986	3	18	32.2	24.8	7.4	26	30.6	27.2	27.8	22.6	23.6	23	23.1	75	56	70	67	25.2	24.5	25.3	25	21.2	20.7	21.3	21.1
1986	3	19	33	22.2435	10.7565	26.4	32	27.4	28.3	22.8	23.6	22.8	23.1	74	50	68	64	25.4	23.5	24.7	24.5	21.3	20.1	20.9	20.8
1986	3	20	33	24.6	8.4	25.8	30.8	27.2	27.8	22.4	23.2	22.2	22.6	75	53	65	64	24.8	23.4	23.4	23.9	21	20	20	20.3
1986	3	21	32.2	24.2	8	25.4	31.4	27.2	27.8	21.8	22.6	20.6	21.7	73	47	55	58	23.7	21.6	19.9	21.7	20.2	18.7	17.4	18.8
1986	3	22	32	24.2	7.8	25.2	31.2	27.2	27.7	22.2	23	21	22.1	77	50	58	62	24.8	22.6	20.7	22.7	20.9	19.5	18.1	19.5
1986	3	23	31.8	23.8	8	25.2	30.2	26.8	27.3	20.2	21	19.8	20.3	64	44	52	53	20.3	18.8	18.4	19.2	17.8	16.5	16.2	16.8
1986	3	24	30.6	22.1636	8.43642	23	28.8	27.2	26.5	20.6	21.6	20.6	20.9	81	53	55	63	22.7	21	19.9	21.2	19.5	18.3	17.4	18.4
1986	3	25	31.6	21.2905	10.3095	25.2	30.6	27	27.5	21.8	22.6	21.2	21.9	74	50	60	62	23.9	22.1	21.3	22.4	20.3	19.1	18.5	19.3
1986	3	26	32.8	24	8.8	25.4	31.2	27.4	27.9	22	22.6	22.2	22.3	75	48	64	62	24.2	21.7	23.3	23.1	20.5	18.8	20	19.8
1986	3	27	32.6	24.6	8	26	31.4	27.4	28	22.6	23.2	22.4	22.7	75	50	65	63	25.2	23	23.8	24	21.2	19.7	20.3	20.4
1986	3	28	33.2	24.8	8.4	26	32.2	28	28.5	22.8	23.6	23	23.1	76	49	66	64	25.6	23.4	24.8	24.6	21.5	20	20.9	20.8
1986	3	29	32.4	25	7.4	26.4	31.2	28.2	28.5	23.4	23.8	22.8	23.3	78	54	63	65	26.8	24.6	24.2	25.2	22.2	20.8	20.5	21.2
1986	3	30	33.2	25	8.2	26.2	32.2	27.8	28.5	23	23.8	22.2	23	76	50	62	63	26	23.9	23	24.3	21.7	20.4	19.8	20.6
1986	3	31	33.2	25.2	8	26.2	32.2	28.8	29	23	23.4	23.2	23.2	76	48	62	62	26	22.9	24.7	24.5	21.7	19.7	20.9	20.8
1986	4	1	31.8	25.2	6.6	26.2	30.2	28	28.1	23.2	23.8	23.4	23.5	78	59	68	68	26.4	25.2	25.7	25.8	22	21.2	21.6	21.6
1986	4	2	32	25.2	6.8	26.6	30.4	28.4	28.5	23.2	24.4	24.2	23.9	75	61	71	69	26.2	26.6	27.4	26.7	21.8	22.1	22.6	22.2
1986	4	3	33	23.5688	9.43122	27.2	32	28.6	29.1	23.4	24.4	23.2	23.7	73	54	64	63	26.2	25.5	24.8	25.5	21.9	21.4	21	21.4
1986	4	4	33.2	25.2	8	26.6	32	28.8	29	23.2	23.8	22.4	23.1	75	51	58	61	26.2	24	22.8	24.3	21.8	20.5	19.6	20.6
1986	4	5	32	25.4	6.6	26.4	31.2	28	28.4	23	23.4	22.6	23	75	52	63	63	25.8	23.6	23.8	24.4	21.6	20.2	20.3	20.7
1986	4	6	32.2	24.8	7.4	25.8	30.6	28	28.1	22.8	23.6	22.4	22.9	78	56	62	65	25.8	24.5	23.4	24.5	21.6	20.7	20	20.8
1986	4	7	32	24.4	7.6	25.6	30	28.6	28.2	22.6	23.2	21.8	22.5	77	56	55	63	25.4	23.9	21.6	23.6	21.4	20.4	18.7	20.2
1986	4	8	31.6	24.8	6.8	26	29.6	27.6	27.7	22.4	23.4	22.8	22.9	73	59	67	67	24.7	24.7	24.6	24.6	20.9	20.9	20.8	20.9
1986	4	9	32.6	25.2	7.4	26.4	31.6	28.4	28.7	23.2	23.6	23.4	23.4	76	51	66	65	26.3	23.8	25.5	25.2	21.9	20.3	21.4	21.2
1986	4	10	32.4	25.2	7.2	26.2	31	27.4	28	23.2	24	23.8	23.7	78	56	74	69	26.4	25.2	27.1	26.2	22	21.2	22.4	21.9
1986	4	11	32.4	25	7.4	26.2	31.8	28	28.5	23.2	24.2	23.4	23.6	78	54	68	66	26.4	25.1	25.7	25.8	22	21.2	21.6	21.6
1986	4	12	33.8	25.8	8	27	32	28.8	29.1	22.8	24	23.2	23.3	70	52	62	61	25	24.5	24.7	24.7	21.1	20.8	20.9	20.9
1986	4	13	33.8	25.8	8	26.8	32	29	29.2	23.6	24.4	24	24	77	54	66	66	27	25.5	26.5	26.3	22.3	21.4	22.1	21.9
1986	4	14	33.4	24.3841	9.01594	27	32	29.6	29.5	24	24.8	24.2	24.3	78	56	64	66	27.8	26.5	26.6	27	22.9	22.1	22.1	22.3
1986	4	15	32	26	6	27.4	30	29.2	29	23.2	24.4	23.8	23.8	70	63	64	66	25.6	26.8	25.9	26.1	21.5	22.3	21.7	21.8
1986	4	16	33.6	25.6	8	26.8	32.4	28.8	29.2	23.6	24.2	23	23.6	77	51	61	63	27	24.7	24.2	25.3	22.3	20.9	20.6	21.3
1986	4	17	32.6	25.6	7	26.6	31.4	28.6	28.8	23.6	24	22.4	23.3	78	54	59	64	27.1	24.9	23	25	22.4	21	19.7	21.1
1986	4	18	33	23.7353	9.26472	26.6	31.8	28.8	29	23.4	24.2	22.8	23.5	77	54	60	63	26.6	25.1	23.8	25.2	22.1	21.2	20.3	21.2
1986	4	19	32.8	24.4	8.4	26.2	31.4	28.4	28.6	22	22.6	22.2	22.3	70	47	59	58	23.6	21.6	22.6	22.6	20.2	18.7	19.5	19.5
1986	4	20	32.6	25.4	7.2	26.4	30.2	28.6	28.5	23.2	23.6	23	23.3	76	58	62	65	26.3	24.7	24.4	25.1	21.9	20.9	20.7	21.2
1986	4	21	32.8	25.8	7	26.8	31	28.8	28.8	23.8	24.4	23.8	24	78	58	66	67	27.5	26.2	26.2	26.6	22.6	21.8	21.8	22.1
1986	4	22	33.8	26	7.8	27	32	28.8	29.1	23.8	24.6	23.2	23.9	77	55	62	65	27.3	26	24.7	26	22.6	21.7	20.9	21.7
1986	4	23	33	23.9991	9.00091	27	31.6	28.2	28.8	23.2	24	22.4	23.2	73	53	61	62	25.9	24.8	23.2	24.6	21.7	21	19.9	20.8
1986	4	24	33	25.2	7.8	26.8	31.8	28	28.6	23	23.6	22	22.9	73	50	59	61	25.6	23.7	22.4	23.9	21.5	20.2	19.4	20.3
1986	4	25	32.4	25.4	7	26.4	31.4	28	28.5	23	23.8	22.2	23	75	53	61	63	25.8	24.4	22.9	24.4	21.6	20.7	19.7	20.7
1986	4	26	32.6	25.2	7.4	26.4	30.6	27.4	28	23.4	24.2	22.4	23.3	78	59	65	67	26.8	25.9	23.8	25.5	22.2	21.7	20.3	21.4
1986	4	27	33	24.2	8.8	25.6	30.8	28.2	28.2	23	24.4	23.2	23.5	80	59	66	68	26.4	26.3	25.1	25.9	22	21.9	21.2	21.7
1986	4	28	33.2	25.6	7.6	26.4	32.6	29.8	29.6	23	24.8	23.8	23.9	75	53	61	63	25.8	26.1	25.5	25.8	21.6	21.8	21.4	21.6
1986	4	29	33.2	26	7.2	27.4	31.8	30	29.8	23.6	25	24.8	24.5	73	58	66	65	26.6	27.2	27.8	27.2	22.1	22.4	22.9	22.5
1986	4	30	33.6	24.2015	9.39854	27.2	32.2	29.6	29.7	24.2	25	24.2	24.5	78	56	64	66	28.2	26.9	26.6	27.2	23.1	22.3	22.1	22.5
1986	5	1	32.2	26.2	6	27.2	30.6	28.2	28.6	24	24.4	24	24.1	77	60	71	69	27.7	26.4	27	27.1	22.8	22	22.4	22.4
1986	5	2	33.4	26.4	7	27.2	32.6	28.4	29.1	24.2	24.8	23.8	24.3	78	53	68	67	28.2	26.1	26.4	26.9	23.1	21.8	22	22.3
1986	5	3	33.4	26.2	7.2	27.2	32.4	28.2	29	24	24.6	23.8	24.1	77	53	69	66	27.7	25.7	26.6	26.7	22.8	21.6	22.1	22.1
1986	5	4	31.4	25.8	5.6	27	30.2	27.8	28.2	23.6	24.4	23.8	23.9	75	62	72	70	26.9	26.7	26.8	26.8	22.3	22.2	22.2	22.2
1986	5	5	33.6	26	7.6	27.4	32.4	27.2	28.6	23.8	24.8	23	23.9	74	54	70	66	27.1	26.2	25.3	26.2	22.4	21.9	21.3	21.9
1986	5	6	32.4	25.2	7.2	26.8	31.4	28.2	28.6	23.4	24.6	22.8	23.6	75	57	63	65	26.5	26.4	24.2	25.7	22.1	22	20.5	21.5
1986	5	7	33	26	7	27.2	31.8	29	29.3	23.4	24.2	23.2	23.6	73	54	61	63	26.2	25.1	24.6	25.3	21.9	21.2	20.8	21.3
1986	5	8	33	26	7	27.2	31.8	29.8	29.6	23	24	23.8	23.6	70	52	61	61	25.3	24.7	25.5	25.1	21.3	20.9	21.4	21.2
1986	5	9	33	26.2	6.8	27.4	32	30.2	30	24.2	25	25	24.7	77	57	66	67	28.1	27	28.2	27.8	23	22.4	23.1	22.8
1986	5	10	33	25.2	7.8	26.8	31.4	25.8	27.4	24.2	25.4	23.6	24.4	81	62	83	75	28.5	28.4	27.7	28.2	23.2	23.2	22.7	23.1
1986	5	11	31.8	24.8	7	26	30.8	29.2	28.8	23.6	25	24.8	24.5	82	63	70	72	27.5	27.8	28.4	27.9	22.7	22.8	23.2	22.9
1986	5	12	30	25	5	26.8	29	28	28	23	24.8	24.6	24.1	73	71	76	73	25.6	28.5	28.7	27.6	21.5	23.2	23.3	22.7
1986	5	13	32	25.4	6.6	26.6	31.4	26.4	27.7	24	25.2	23.4	24.2	81	61	78	73	28.1	27.9	26.8	27.6	23	22.9	22.2	22.7
1986	5	14	32	25.4	6.6	26.8	30	28.6	28.5	24.2	25.2	24.8	24.7	81	68	74	74	28.5	28.9	28.8	28.7	23.2	23.5	23.4	23.4
1986	5	15	32.8	25.1128	7.68723	27.6	31.4	30	29.8	25	25.8	24.8	25.2	81	64	66	70	29.9	29.5	27.8	29.1	24.1	23.8	22.9	23.6
1986	5	16	33.4	26.2	7.2	27	32.4	28	28.9	23.8	24.8	23.8	24.1	77	54	71	67	27.3	26.2	26.7	26.8	22.6	21.9	22.2	22.2
1986	5	17	34	25.8	8.2	27	33	29.6	29.8	23.8	24.8	24	24.2	77	51	63	64	27.3	25.8	26.1	26.4	22.6	21.6	21.8	22
1986	5	18	34.2	26.2	8	27.8	33.4	29.6	30.1	25	25.6	25	25.2	80	54	69	68	29.8	27.6	28.6	28.7	24	22.7	23.3	23.3
1986	5	19	34.6	25.1265	9.47349	27.8	33.4	29	29.8	24.8	25.4	23.8	24.7	78	53	65	65	29.3	27.1	26	27.5	23.7	22.4	21.7	22.6
1986	5	20	33.8	25.8	8	27.6	32	29	29.4	24	24.2	24	24.1	74	53	66	64	27.4	25	26.5	26.3	22.6	21.1	22.1	21.9
1986	5	21	34.6	26.6	8	27.6	33.6	28.8	29.7	24.4	25.6	24	24.7	77	53	67	66	28.4	27.5	26.6	27.5	23.2	22.7	22.1	22.7
1986	5	22	34.6	26.4	8.2	27.4	33.4	29.4	29.9	24.4	25.4	23.6	24.5	78	53	62	64	28.6	27.1	25.3	27	23.3	22.4	21.3	22.3
1986	5	23	33.6	26	7.6	27	32.6	28.6	29.2	24	24.6	23.2	23.9	78	52	64	65	27.8	25.6	24.8	26.1	22.9	21.5	21	21.8
1986	5	24	33.8	24.2947	9.50531	27.4	32.4	29.2	29.6	24.2	24.6	23.8	24.2	77	53	64	65	28.1	25.7	25.9	26.6	23	21.6	21.7	22.1
1986	5	25	33	26	7	27.4	32.2	28.8	29.3	24	24.2	23.4	23.9	76	52	64	64	27.6	24.9	25.2	25.9	22.7	21	21.2	21.6
1986	5	26	32.4	25.8	6.6	26.8	31	29.8	29.3	23.4	24.4	23.2	23.7	75	58	57	64	26.5	26.2	24	25.6	22.1	21.8	20.5	21.5
1986	5	27	30.6	24.1204	6.47961	27	29.4	27.4	27.8	24	24.4	24.2	24.2	78	66	77	74	27.8	27.2	28.1	27.7	22.9	22.5	23	22.8
1986	5	28	31.2	23.8	7.4	24.8	28.8	24.4	25.6	22.6	24.8	22.2	23.2	83	72	83	79	25.9	28.6	25.3	26.6	21.7	23.3	21.3	22.1
1986	5	29	26.8	23	3.8	24	25.4	24.4	24.5	21	23	22	22	77	82	81	80	22.9	26.5	24.8	24.7	19.6	22	21	20.9
1986	5	30	31.6	24	7.6	25	30.6	28.2	28	22.2	23.2	23.6	23	79	54	68	67	24.9	23.5	26.1	24.8	21	20.1	21.8	21
1986	5	31	32.8	22.6654	10.1346	27.8	30.8	25.8	27.5	24	24.6	24.2	24.3	73	60	88	74	27.3	26.8	29.1	27.7	22.5	22.2	23.6	22.8
1986	6	1	30	23.9151	6.08491	26.8	27.4	23.7486	23.006	23.8	24	22	23.3	78	76	62.2352	53.0447	27.5	27.6	25.8597	22.44	22.6	22.7	21.1746	18.3176
1986	6	2	29.8	22.4	7.4	26.9186	28.6	27.4	23.8818	22.2701	24.2	24	21.6674	70.3267	70	76	58.7055	26.236	27.3	27.6	24.5744	21.2412	22.5	22.7	20.0391
1986	6	3	31.6	24.6077	6.9923	27.2	30.4	28.6	28.7	24	25.2	24.8	24.7	77	66	74	72	27.7	28.6	28.8	28.4	22.8	23.3	23.4	23.2
1986	6	4	30.8	24	6.8	25.4	28	27.6	27.1	22.2	24.2	24	23.5	76	73	74	75	24.6	27.7	27.4	26.6	20.8	22.8	22.6	22.1
1986	6	5	30.6	24.5677	6.03226	27.2	29.8	29	28.8	24.4	25.4	24.6	24.8	80	70	70	73	28.7	29.5	28	28.7	23.4	23.8	23	23.4
1986	6	6	32.4	25.3534	7.04662	27.4	31	28.8	29	24.4	25.2	24.6	24.7	78	63	71	71	28.6	28.2	28.1	28.3	23.3	23.1	23	23.1
1986	6	7	33	26.2	6.8	27.6	32	28.8	29.3	24.6	25.2	24.4	24.7	78	58	70	69	28.9	27.5	27.6	28	23.5	22.7	22.7	23
1986	6	8	33	26	7	27.4	32	28.6	29.1	24.4	25.2	24	24.5	78	58	68	68	28.6	27.5	26.8	27.6	23.3	22.7	22.2	22.7
1986	6	9	32.8	26	6.8	27.2	31.4	28.6	29	24	24.4	24	24.1	77	56	68	67	27.7	25.9	26.8	26.8	22.8	21.7	22.2	22.2
1986	6	10	33.2	23.6279	9.57214	27.2	32	29	29.3	24.6	25	24.4	24.7	81	57	69	69	29.2	27	27.5	27.9	23.6	22.4	22.7	22.9
1986	6	11	33.6	26.4	7.2	27.6	32.6	29.4	29.8	24.4	24.8	23.2	24.1	77	53	59	63	28.4	26.1	24.3	26.3	23.2	21.8	20.6	21.9
1986	6	12	32.6	25.8	6.8	26.8	31.4	29.4	29.3	23.4	24	23.8	23.7	75	54	63	64	26.5	24.9	25.8	25.7	22.1	21	21.6	21.6
1986	6	13	33.4	25.6	7.8	26.8	32.2	28.4	29	23.8	24.2	24	24	78	52	70	66	27.5	24.9	26.9	26.4	22.6	21	22.3	22
1986	6	14	33.4	26	7.4	27.4	32.4	28.8	29.4	24.2	25	24.4	24.5	77	55	70	67	28.1	26.8	27.6	27.5	23	22.2	22.7	22.6
1986	6	15	33.8	25.4771	8.32288	27.2	32.8	28.4	29.2	24.2	24.6	23.6	24.1	78	51	67	66	28.2	25.5	25.9	26.5	23.1	21.4	21.7	22.1
1986	6	16	33.6	26.2	7.4	27.2	32.2	29.6	29.7	24.2	25	23.8	24.3	78	56	62	65	28.2	26.9	25.6	26.9	23.1	22.3	21.5	22.3
1986	6	17	33.4	23.5243	9.8757	27.2	32.4	29	29.4	24	24.4	24	24.1	77	52	66	65	27.7	25.2	26.5	26.5	22.8	21.3	22.1	22
1986	6	18	34	26.2	7.8	27.4	33	29.4	29.8	24.2	25.4	24.4	24.7	77	54	66	66	28.1	27.4	27.2	27.6	23	22.6	22.5	22.7
1986	6	19	33.6	26.4	7.2	27.2	32.4	28.6	29.2	24.2	25.2	23.4	24.3	78	56	65	66	28.2	27.3	25.3	26.9	23.1	22.5	21.3	22.3
1986	6	20	34.4	26.6	7.8	27.8	33.4	28.4	29.5	24.4	25.4	23.6	24.5	76	53	67	65	28.3	27.1	25.9	27.1	23.1	22.4	21.7	22.4
1986	6	21	34.4	26.8	7.6	28	33.6	28.8	29.8	24.6	25.4	24.2	24.7	76	52	69	65	28.7	27	27.1	27.6	23.3	22.3	22.4	22.7
1986	6	22	34	26.6	7.4	27.6	33	29	29.6	24.2	24.8	23.8	24.3	76	51	65	64	27.9	25.8	26	26.6	22.9	21.6	21.7	22.1
1986	6	23	33.6	23.8219	9.77815	27.2	32.6	28.6	29.3	24	24.6	24.2	24.3	77	52	70	66	27.7	25.6	27.3	26.9	22.8	21.5	22.5	22.3
1986	6	24	34.2	23.7752	10.4248	27.8	33.4	28.6	29.6	24.2	24.8	24.2	24.4	74	50	70	65	27.8	25.6	27.3	26.9	22.8	21.5	22.5	22.3
1986	6	25	33.2	26.4	6.8	27.4	32.2	28.6	29.2	24	24.8	24.2	24.3	76	55	70	67	27.6	26.4	27.3	27.1	22.7	22	22.5	22.4
1986	6	26	34	26.2	7.8	27.4	33.2	29.2	29.8	24.4	25.4	24.2	24.7	78	54	66	66	28.6	27.3	26.9	27.6	23.3	22.5	22.3	22.7
1986	6	27	33.4	26.4	7	27.6	32.6	29.2	29.6	24.4	25	23.2	24.2	77	54	60	64	28.4	26.6	24.4	26.5	23.2	22.1	20.7	22
1986	6	28	33.4	26	7.4	27.2	32.6	28.4	29.1	24.2	24.8	24	24.3	78	53	70	67	28.2	26.1	26.9	27.1	23.1	21.8	22.3	22.4
1986	6	29	33.6	26.4	7.2	27.4	32.8	29.2	29.6	23.8	24.4	23.4	23.9	74	50	62	62	27.1	25	24.9	25.7	22.4	21.1	21	21.5
1986	6	30	33.8	26	7.8	27.2	32.6	29	29.5	23	23.6	23.2	23.3	70	47	61	60	25.3	23.1	24.6	24.3	21.3	19.8	20.8	20.6
1986	7	1	33.2	26	7.2	27.2	32	28.6	29.1	23	23.6	23	23.2	70	50	62	61	25.3	23.5	24.4	24.4	21.3	20.1	20.7	20.7
1986	7	2	34	26	8	27.2	33	28.8	29.5	23.6	23.8	23.4	23.6	74	46	64	61	26.7	23.4	25.2	25.1	22.2	20	21.2	21.1
1986	7	3	34.8	22.6431	12.1569	27.8	32.4	29.2	29.7	24	24.6	24	24.2	73	53	65	64	27.3	25.7	26.4	26.5	22.5	21.6	22	22
1986	7	4	33.8	26.4	7.4	27.4	32.8	29	29.5	24.2	24.6	23.6	24.1	77	51	64	64	28.1	25.5	25.5	26.4	23	21.4	21.4	21.9
1986	7	5	32.2	26.4	5.8	27.2	30	28.4	28.5	23.2	24	23.2	23.5	71	61	65	66	25.8	25.8	25	25.5	21.6	21.6	21.1	21.4
1986	7	6	34.4	25.4	9	26.6	32.4	28.2	28.9	23.4	24.6	24	24	77	53	71	67	26.6	25.7	27	26.5	22.1	21.6	22.4	22
1986	7	7	33.6	25	8.6	26	31.8	29.2	29	23.2	24.4	24	23.9	79	55	65	66	26.6	25.6	26.4	26.2	22.1	21.5	22	21.9
1986	7	8	34.2	25.2	9	26.4	31.8	22.4433	20.7883	23.2	24.6	23.4	23.7	76	56	60.6368	55.5421	26.3	26.1	24.8641	23.2857	21.9	21.8	20.5919	19.2566
1986	7	9	33.8	26.2	7.6	27.4	32.8	28.6	29.4	23.2	24.8	23	23.7	70	52	62	62	25.6	26	24.4	25.3	21.5	21.7	20.7	21.3
1986	7	10	33.8	26.2	7.6	27.4	32.6	28.4	29.2	23.8	24.6	23.2	23.9	74	52	65	64	27.1	25.6	25	25.9	22.4	21.5	21.1	21.7
1986	7	11	34.4	26.4	8	27.2	33.4	29.2	29.8	24.2	25	24.2	24.5	78	51	66	65	28.2	26.1	26.9	27.1	23.1	21.8	22.3	22.4
1986	7	12	34.4	26.4	8	27.4	33.6	29	29.8	24.2	25.2	23.2	24.2	77	51	61	63	28.1	26.5	24.6	26.4	23	22	20.8	21.9
1986	7	13	33.8	26	7.8	27.2	32.6	29	29.5	23.8	24.6	24	24.1	75	52	66	65	27.2	25.6	26.5	26.4	22.5	21.5	22.1	22
1986	7	14	34	25.8	8.2	27	32.2	28.4	29	23.4	24.2	23.2	23.6	74	52	65	63	26.4	24.9	25	25.4	22	21	21.1	21.4
1986	7	15	33.8	26	7.8	27	32.4	28.8	29.3	23.6	24.4	23.6	23.9	75	52	65	64	26.9	25.2	25.7	25.9	22.3	21.3	21.5	21.7
1986	7	16	33.8	25.4	8.4	27	32.4	29	29.4	23.8	24.4	23.6	23.9	77	52	64	64	27.3	25.2	25.5	26	22.6	21.3	21.4	21.8
1986	7	17	33.6	25.4	8.2	26.8	32	29	29.2	23.4	24.6	23.6	23.9	75	55	64	65	26.5	26	25.5	26	22.1	21.7	21.4	21.7
1986	7	18	34.6	23.3873	11.2127	27.2	31.6	29	29.2	23.8	24.6	23.6	24	75	57	64	65	27.2	26.3	25.5	26.3	22.5	21.9	21.4	21.9
1986	7	19	34.8	25.8	9	27.2	33.2	29.2	29.7	24	24.6	24	24.2	77	50	65	64	27.7	25.2	26.4	26.4	22.8	21.2	22	22
1986	7	20	34.6	25.8	8.8	27.4	33	29	29.6	24	24.4	23.8	24.1	76	49	65	63	27.6	24.8	26	26.1	22.7	21	21.7	21.8
1986	7	21	34.6	25	9.6	27.2	33	29	29.5	24.2	25	23.8	24.3	78	52	65	65	28.2	26.4	26	26.9	23.1	22	21.7	22.3
1986	7	22	33.6	21.9438	11.6562	27.2	32	28.6	29.1	24	23.8	23.6	23.8	77	51	66	64	27.7	24	25.8	25.8	22.8	20.5	21.6	21.6
1986	7	23	33.8	23.6072	10.1928	27.2	32.6	28	29	24.2	24.6	24.2	24.3	78	52	73	68	28.2	25.6	27.7	27.2	23.1	21.5	22.8	22.4
1986	7	24	33	25.6	7.4	26.6	31	29	28.9	23.2	23.4	23.8	23.5	75	53	65	64	26.2	23.7	26	25.3	21.8	20.2	21.7	21.3
1986	7	25	34.6	25.8	8.8	27	33.2	29	29.5	23.8	24.8	24.2	24.3	77	51	67	65	27.3	25.7	27	26.7	22.6	21.6	22.4	22.2
1986	7	26	35.2	26	9.2	27.2	34.2	29.2	30	24	25	23	24	77	48	59	61	27.7	25.6	24	25.7	22.8	21.5	20.4	21.5
1986	7	27	35	26.6	8.4	27.4	33.8	29.4	30	24	24.4	23.2	23.9	76	46	59	60	27.6	24.3	24.3	25.4	22.7	20.6	20.6	21.3
1986	7	28	34.8	26	8.8	27.2	33.6	29.4	29.9	24	24.4	23	23.8	77	47	58	61	27.7	24.4	23.8	25.3	22.8	20.7	20.3	21.3
1986	7	29	34	25.8	8.2	27	32.4	29.4	29.5	23.2	23.8	24	23.7	73	49	64	62	25.9	23.8	26.2	25.3	21.7	20.3	21.9	21.3
1986	7	30	35	26	9	27.2	33.4	29	29.7	24	24.6	23	23.9	77	49	60	62	27.7	25.1	24.1	25.6	22.8	21.1	20.5	21.5
1986	7	31	35	25.8	9.2	26.8	34	29.8	30.1	23.8	24.6	22.8	23.7	78	46	55	60	27.5	24.7	23.1	25.1	22.6	20.9	19.8	21.1
1986	8	1	34.8	25.8	9	26.8	33.8	29	29.6	23.4	24.8	23.6	23.9	75	48	64	62	26.5	25.3	25.5	25.8	22.1	21.3	21.4	21.6
1986	8	2	35.4	26	9.4	27.2	34.2	29.2	30	24	24.8	23.2	24	77	47	60	61	27.7	25.1	24.4	25.7	22.8	21.1	20.7	21.5
1986	8	3	35.2	26.4	8.8	27.4	34.4	29.4	30.1	24.2	25	24.2	24.5	77	47	65	63	28.1	25.4	26.7	26.7	23	21.4	22.2	22.2
1986	8	4	35	25.8	9.2	27	34.2	27.4	29	24	24.2	24	24.1	78	44	76	66	27.8	23.6	27.6	26.3	22.9	20.1	22.7	21.9
1986	8	5	34.8	26	8.8	27.6	33.4	29.6	30.1	24.2	25	24.2	24.5	76	51	64	64	27.9	26.1	26.6	26.9	22.9	21.8	22.1	22.3
1986	8	6	35.2	22.5279	12.6721	27.2	34	29.2	29.9	24.2	25.2	24	24.5	78	49	65	64	28.2	26.2	26.4	26.9	23.1	21.9	22	22.3
1986	8	7	35	26	9	27.4	33.4	29.2	29.8	23	23.6	23.4	23.3	69	44	62	58	25.2	22.6	24.9	24.2	21.2	19.5	21	20.6
1986	8	8	35.4	26	9.4	27.4	34.2	29	29.9	24	24.4	24	24.1	76	45	66	62	27.6	24.1	26.5	26	22.7	20.5	22.1	21.7
1986	8	9	34.8	21.138	13.662	27.4	33.2	29	29.6	24	24.6	24.2	24.3	76	50	67	64	27.6	25.2	27	26.6	22.7	21.2	22.4	22.1
1986	8	10	35.8	22.763	13.037	27.6	34.8	30.2	30.7	24.4	25	24.6	24.7	77	45	63	62	28.4	25.2	27.2	26.9	23.2	21.2	22.5	22.3
1986	8	11	35.4	26.6	8.8	27.8	34.4	28.8	30	24.4	25	24.2	24.5	76	47	69	64	28.3	25.4	27.1	27	23.1	21.4	22.4	22.3
1986	8	12	34.8	26.2	8.6	27.4	33.8	29	29.8	23.8	24.8	24	24.2	74	48	66	63	27.1	25.3	26.5	26.3	22.4	21.3	22.1	21.9
1986	8	13	34.6	25.8	8.8	26.8	33.2	29.2	29.6	24.2	25	24.6	24.6	81	52	69	67	28.5	26.2	27.9	27.5	23.2	21.9	22.9	22.7
1986	8	14	34.6	26.2	8.4	27.2	32.8	29.2	29.6	24.2	25	24.2	24.5	78	53	66	66	28.2	26.5	26.9	27.2	23.1	22	22.3	22.5
1986	8	15	34.8	26.2	8.6	27.4	33.4	29.6	30	24.2	25	24.4	24.5	77	51	65	64	28.1	26.1	27.1	27.1	23	21.8	22.4	22.4
1986	8	16	35.4	26	9.4	27.4	34	30	30.4	24.2	25.2	24.2	24.5	77	49	62	63	28.1	26.2	26.3	26.9	23	21.9	21.9	22.3
1986	8	17	35.4	26.6	8.8	27.8	34	29.6	30.3	24.4	25.2	23.8	24.5	76	49	62	62	28.3	26.2	25.6	26.7	23.1	21.9	21.5	22.2
1986	8	18	35.4	26.4	9	27.6	34	29.4	30.1	24.4	25.4	24	24.6	77	50	64	64	28.4	26.7	26.2	27.1	23.2	22.2	21.9	22.4
1986	8	19	35.2	26.2	9	27.2	34.2	29.4	30	24.6	25.4	23.8	24.6	81	49	63	64	29.2	26.6	25.8	27.2	23.6	22.1	21.6	22.4
1986	8	20	34.6	26	8.6	27.4	33.4	28.4	29.4	24	25	24.2	24.4	76	51	71	66	27.6	26.1	27.4	27	22.7	21.8	22.6	22.4
1986	8	21	34.6	21.3245	13.2755	27.2	33.2	28.2	29.2	24.2	24.8	24.4	24.5	78	51	73	67	28.2	25.7	28	27.3	23.1	21.6	23	22.5
1986	8	22	32.8	25.6	7.2	26.8	30.8	29	28.9	23.8	24.6	23	23.8	78	60	60	66	27.5	26.8	24.1	26.1	22.6	22.2	20.5	21.8
1986	8	23	34	25	9	26.6	31.8	30.2	29.7	23.6	24.6	24.2	24.1	78	56	61	65	27.1	26.1	26.2	26.5	22.4	21.8	21.9	22
1986	8	24	34.8	26.6	8.2	27.8	33	29.8	30.1	24.4	25.4	24.8	24.9	76	54	67	66	28.3	27.4	28	27.9	23.1	22.6	22.9	22.9
1986	8	25	35.2	26.4	8.8	27.8	33.2	29.6	30	24.4	24.8	24.4	24.5	76	51	65	64	28.3	25.7	27.1	27	23.1	21.6	22.4	22.4
1986	8	26	34.6	26.2	8.4	27.2	32.8	27.2	28.6	24.2	24.4	24.4	24.3	78	50	80	69	28.2	25	28.7	27.3	23.1	21.1	23.4	22.5
1986	8	27	34.8	26.4	8.4	27.4	32.2	29.8	29.8	24.4	25.2	24.4	24.7	78	57	64	67	28.6	27.4	27	27.6	23.3	22.6	22.3	22.7
1986	8	28	33.8	26	7.8	27.4	32.6	30.4	30.2	23.8	24.8	24.6	24.4	74	53	62	63	27.1	26.1	27.1	26.8	22.4	21.8	22.4	22.2
1986	8	29	35	26.8	8.2	28	32.8	29	29.7	24.6	24.8	24.4	24.6	76	52	69	66	28.7	26	27.5	27.4	23.3	21.7	22.7	22.6
1986	8	30	34	20.0875	13.9125	27.6	24.0683	29.6	21.8095	24.6	24.4	24	24.3	78	52.4121	63	53.8622	28.9	26.1328	26.1	23.2188	23.5	21.1546	21.8	18.74
1986	8	31	33.6	26.4	7.2	27.6	32.2	29.8	29.9	24.2	25	24.2	24.5	76	56	63	65	27.9	26.9	26.5	27.1	22.9	22.3	22	22.4
1986	9	1	31.6	26.4	5.2	27.4	30	29.4	29	24.4	23.6	24	24	78	59	64	67	28.6	24.9	26.2	26.6	23.3	21	21.9	22.1
1986	9	2	30.8	25.4	5.4	26.6	29.2	27.2	27.6	24.2	23.8	22.4	23.5	82	64	66	71	28.6	25.9	23.9	26.1	23.3	21.7	20.4	21.8
1986	9	3	32.8	20.0458	12.7542	26.8	31.2	29.2	29.1	23.8	24.6	23.8	24.1	78	58	64	67	27.5	26.5	25.9	26.6	22.6	22.1	21.7	22.1
1986	9	4	33.4	26	7.4	27.4	32.2	29	29.4	24	25	24.2	24.4	76	56	67	66	27.6	26.9	27	27.2	22.7	22.3	22.4	22.4
1986	9	5	34.6	26.4	8.2	27.8	33	29.8	30.1	24.4	25	24.2	24.5	76	52	63	64	28.3	26.4	26.5	27	23.1	22	22	22.4
1986	9	6	34.8	26.6	8.2	28	33.6	29.6	30.2	24.6	25.4	24.4	24.8	76	52	65	64	28.7	27	27.1	27.6	23.3	22.3	22.4	22.7
1986	9	7	35.6	19.3532	16.2468	28	34.4	28.4	29.8	24.8	25.4	24.4	24.9	77	49	72	66	29.2	26.5	27.9	27.8	23.6	22	22.9	22.8
1986	9	8	34.4	26.6	7.8	27.8	33.6	29.2	30	24.6	25.2	24.4	24.7	77	51	68	65	28.8	26.5	27.4	27.5	23.4	22	22.6	22.7
1986	9	9	33.4	20.8916	12.5084	23.9617	32.2	29.2	22.8662	20.6252	25.4	25.2	20.8916	66.0978	58	73	56.308	24.4312	27.9	29.4	23.7253	19.7294	22.9	23.8	19.3099
1986	9	10	35.4	21.138	14.262	28.2	34	29.2	30.2	24.2	25	24.2	24.5	72	48	66	62	27.5	25.7	26.9	26.7	22.7	21.5	22.3	22.2
1986	9	11	35	25.8	9.2	28	33.8	29.6	30.3	24.8	25.6	25	25.1	77	52	69	66	29.2	27.4	28.6	28.4	23.6	22.6	23.3	23.2
1986	9	12	34	26.6	7.4	27.6	32.4	30	30	24.4	25	24.2	24.5	77	55	62	65	28.4	26.8	26.3	27.2	23.2	22.2	21.9	22.5
1986	9	13	33.4	25.8	7.6	27.6	32.2	29.8	29.9	24.6	25	24.8	24.8	78	56	67	67	28.9	26.9	28	27.9	23.5	22.3	22.9	22.9
1986	9	14	34.6	26.4	8.2	27.6	33	29.8	30	24.2	24.6	24.4	24.4	76	50	64	63	27.9	25.3	27	26.7	22.9	21.3	22.3	22.2
1986	9	15	35.4	26.4	9	27.6	34	29.6	30.2	24.4	24.6	23.8	24.3	77	46	62	62	28.4	24.7	25.6	26.2	23.2	20.9	21.5	21.9
1986	9	16	35.4	26.8	8.6	28	34.2	29.2	30.2	24.4	25	24.2	24.5	75	48	66	63	28.2	25.6	26.9	26.9	23	21.5	22.3	22.3
1986	9	17	34.4	26.8	7.6	28	33	28.4	29.5	24.4	24.8	24	24.4	75	51	70	65	28.2	25.8	26.9	27	23	21.6	22.3	22.3
1986	9	18	34.4	26.4	8	27.4	33.2	28.4	29.4	24.4	25.4	24.4	24.7	78	54	72	68	28.6	27.3	27.9	27.9	23.3	22.5	22.9	22.9
1986	9	19	34.4	26.6	7.8	27.6	33.2	29.4	29.9	24.6	25	24.4	24.7	78	52	66	65	28.9	26.2	27.2	27.5	23.5	21.9	22.5	22.6
1986	9	20	32.8	21.1247	11.6753	27.8	31.8	29	29.4	24.2	25	24.4	24.5	74	58	69	67	27.8	27.2	27.5	27.5	22.8	22.4	22.7	22.6
1986	9	21	33	26	7	27.4	31.4	29.4	29.4	24.4	25.4	24.2	24.7	78	62	65	68	28.6	28.4	26.7	27.9	23.3	23.2	22.2	22.9
1986	9	22	31.8	26.4	5.4	27.4	30.6	28.2	28.6	24.4	25.8	25	25.1	78	68	77	75	28.6	30	29.5	29.4	23.3	24.1	23.8	23.7
1986	9	23	33	26.6	6.4	27.6	31.4	29.6	29.5	24.8	25.6	25.4	25.3	80	63	72	71	29.4	29	29.6	29.3	23.8	23.5	23.9	23.7
1986	9	24	33.2	19.8327	13.3673	28	31.8	29	29.5	24.6	25.6	24.4	24.9	76	61	69	69	28.7	28.7	27.5	28.3	23.3	23.4	22.7	23.1
1986	9	25	32.4	26.8	5.6	27	30.8	29.4	29.1	24.4	25	24	24.5	81	63	64	69	28.8	27.8	26.2	27.6	23.4	22.8	21.9	22.7
1986	9	26	33.6	26.2	7.4	27.8	32.2	28.6	29.3	24.2	25	24.2	24.5	74	56	70	67	27.8	26.9	27.3	27.3	22.8	22.3	22.5	22.5
1986	9	27	32.8	26.2	6.6	27.4	31.6	28.8	29.1	24.4	25.2	24.2	24.6	78	60	69	69	28.6	27.8	27.1	27.8	23.3	22.8	22.4	22.8
1986	9	28	27.6	26	1.6	27	25.6	26	26.1	24.6	23.8	24	24.1	82	86	85	84	29.3	28.3	28.5	28.7	23.7	23.1	23.2	23.4
1986	9	29	30.8	25	5.8	26.6	29.6	28.6	28.4	23.6	25	24.6	24.4	78	69	72	73	27.1	28.6	28.3	28	22.4	23.3	23.1	22.9
1986	9	30	32	25.8	6.2	27	30.2	28.8	28.7	24	24.2	24	24.1	78	61	67	69	27.8	26.2	26.6	26.9	22.9	21.9	22.1	22.3
1986	10	1	33.4	26.2	7.2	27.4	32.6	28.4	29.2	24.6	25	24.2	24.6	80	54	71	68	29.1	26.6	27.4	27.7	23.6	22.1	22.6	22.8
1986	10	2	33.2	26.2	7	27.4	31.8	29.6	29.6	24.2	24.8	24.4	24.5	77	57	65	66	28.1	26.6	27.1	27.3	23	22.1	22.4	22.5
1986	10	3	32.2	26	6.2	27	31.2	28.6	28.9	24.4	25.2	24.4	24.7	81	62	71	71	28.8	28.1	27.8	28.2	23.4	23	22.8	23.1
1986	10	4	33	26.4	6.6	27.4	31.8	29.2	29.4	24.2	24.8	24	24.3	77	57	65	66	28.1	26.6	26.4	27	23	22.1	22	22.4
1986	10	5	32.6	26.4	6.2	27.4	31	28.8	29	24.6	25	24.8	24.8	80	62	72	71	29.1	27.7	28.6	28.5	23.6	22.8	23.3	23.2
1986	10	6	33.6	26.6	7	27.4	32.4	29.2	29.6	24.6	25.4	24.6	24.9	80	57	69	69	29.1	27.8	27.9	28.2	23.6	22.8	22.9	23.1
1986	10	7	32.6	26.4	6.2	27.6	31.6	29	29.3	24.8	25	24.2	24.7	80	59	67	69	29.4	27.3	27	27.9	23.8	22.5	22.4	22.9
1986	10	8	33.2	26	7.2	27	31.8	29.2	29.3	25	25.6	25	25.2	85	61	71	73	30.3	28.7	28.9	29.3	24.3	23.4	23.5	23.7
1986	10	9	32.8	26.4	6.4	27.6	31.4	29.2	29.4	25	25.4	24.2	24.9	81	62	66	70	29.9	28.4	26.9	28.4	24.1	23.2	22.3	23.2
1986	10	10	33.2	25.2	8	26.4	31.6	29.2	29.1	24.2	24.4	24.6	24.4	84	55	69	69	28.7	25.8	27.9	27.5	23.4	21.6	22.9	22.6
1986	10	11	32	25.2	6.8	26.6	30.6	29	28.8	23	23.6	24	23.5	74	56	66	65	25.7	24.5	26.5	25.6	21.5	20.7	22.1	21.4
1986	10	12	32	26.2	5.8	27.8	30.2	28	28.5	24	24.2	23.6	23.9	73	61	69	68	27.3	26.2	26.2	26.6	22.5	21.9	21.9	22.1
1986	10	13	30.8	24	6.8	25.4	28.8	27.2	27.1	23	24	23.8	23.6	82	67	75	75	26.5	26.6	27.2	26.8	22	22.1	22.5	22.2
1986	10	14	30.4	17.9813	12.4187	27	28.6	27.8	27.8	23.4	24.2	23.8	23.8	74	70	72	72	26.4	27.3	26.8	26.8	22	22.5	22.2	22.2
1986	10	15	30.6	20.5719	10.0281	26.8	29.2	28	28	23.6	23	23.2	23.3	77	59	67	68	27	24	25.2	25.4	22.3	20.4	21.2	21.3
1986	10	16	26.8	24	2.8	25.4	24.8	25	25	22.8	22.2	22	22.3	80	80	77	79	26	25	24.4	25.2	21.7	21.1	20.7	21.2
1986	10	17	29.8	23.4	6.4	24.6	28.8	26.8	26.8	21.8	23	23.6	22.8	78	61	77	72	24.2	24.2	27	25.2	20.6	20.6	22.3	21.2
1986	10	18	30.4	21.2845	9.1155	26.2	29.6	26.8	27.4	24.2	24	23.6	23.9	85	63	77	75	28.9	26.1	27	27.3	23.5	21.8	22.3	22.5
1986	10	19	32	21.0581	10.9419	27.4	30.2	29.2	29	25.2	25.4	24.2	24.9	84	68	66	73	30.6	29.2	26.9	28.9	24.4	23.7	22.3	23.5
1986	10	20	30	26.2	3.8	27.4	29.2	27	27.6	25	25.4	25	25.1	82	74	85	80	30.1	29.9	30.3	30.1	24.1	24	24.3	24.2
1986	10	21	31	25.4	5.6	26.8	30.2	27.4	28	24.2	25.2	24.8	24.7	81	67	81	76	28.5	28.7	29.6	28.9	23.2	23.4	23.9	23.5
1986	10	22	32.6	24.4	8.2	25.8	31.4	28.4	28.5	23.6	25.6	25.2	24.8	83	63	77	75	27.7	29	29.9	28.8	22.7	23.5	24.1	23.4
1986	10	23	32.2	20.2922	11.9078	27	31	26.8	27.9	23.8	25.4	23.4	24.2	77	64	75	72	27.3	28.7	26.5	27.5	22.6	23.4	22.1	22.7
1986	10	24	32	25	7	26.8	31.2	29.2	29.1	23.8	25.8	25.2	24.9	78	65	73	72	27.5	29.6	29.4	28.8	22.6	23.9	23.8	23.4
1986	10	25	32	21.078	10.922	23.1026	31.6	27.4	21.9571	20.1057	25.6	23.2	19.7161	67.8626	62	70	58.2393	23.672	28.8	25.6	22.683	19.2832	23.4	21.5	18.4907
1986	10	26	31.8	23.4	8.4	25.6	29.2	27.8	27.6	22.2	25	24.6	23.9	75	71	77	74	24.5	28.9	28.8	27.4	20.8	23.5	23.4	22.5
1986	10	27	31.6	24.4	7.2	25.8	30.4	29.2	28.6	23.2	25.2	24.4	24.3	80	66	68	71	26.7	28.6	27.4	27.6	22.2	23.3	22.6	22.7
1986	10	28	32	25.8	6.2	27	30.6	28.8	28.8	24.2	25	24.2	24.5	79	64	69	71	28.3	27.9	27.1	27.8	23.1	22.9	22.4	22.8
1986	10	29	32.2	26	6.2	27	31.4	28.2	28.7	24	24.8	24.2	24.3	78	59	72	70	27.8	26.9	27.5	27.4	22.9	22.3	22.7	22.6
1986	10	30	29.6	25.4	4.2	26.8	28.4	27.8	27.7	23.8	24.2	23.8	23.9	78	71	72	74	27.5	27.4	26.8	27.2	22.6	22.6	22.2	22.5
1986	10	31	32.4	20.4387	11.9613	27.2	31.2	28.4	28.8	24.2	25	24	24.4	78	61	70	69	28.2	27.6	26.9	27.6	23.1	22.7	22.3	22.7
1986	11	1	32.4	25.4	7	27	31.4	29.4	29.3	23.8	24.2	23.6	23.9	77	55	62	65	27.3	25.4	25.3	26	22.6	21.4	21.3	21.7
1986	11	2	31.8	25	6.8	27	30.4	28.4	28.5	23.8	24.6	23	23.8	77	62	63	67	27.3	27.1	24.5	26.3	22.6	22.4	20.8	21.9
1986	11	3	32.6	25.2	7.4	27.4	31.6	28.6	29	24	24.4	23.4	23.9	76	55	65	65	27.6	25.8	25.3	26.2	22.7	21.6	21.3	21.9
1986	11	4	32	20.6718	11.3282	27.2	31	28.6	28.9	24.4	25	23.6	24.3	80	62	66	69	28.7	27.7	25.8	27.4	23.4	22.8	21.6	22.6
1986	11	5	32.8	26	6.8	27.2	31.2	29	29.1	24.2	25	23.8	24.3	78	61	65	68	28.2	27.6	26	27.3	23.1	22.7	21.7	22.5
1986	11	6	33.2	25.8	7.4	27.4	32	28.6	29.1	24.4	25.2	24	24.5	78	58	68	68	28.6	27.5	26.8	27.6	23.3	22.7	22.2	22.7
1986	11	7	32.6	26.4	6.2	27.6	31.8	28.8	29.3	24.4	24.8	24.4	24.5	77	57	70	68	28.4	26.6	27.6	27.6	23.2	22.1	22.7	22.7
1986	11	8	34	19.806	14.194	27.6	33	29	29.6	24.6	25	24.2	24.6	78	52	67	66	28.9	26.4	27	27.4	23.5	22	22.4	22.6
1986	11	9	31	26	5	27.4	23.8085	26.8	21.8061	24.6	23.8	24.2	24.2	80	53.5442	81	58.2275	29.1	24.2847	28.5	23.1948	23.6	19.8826	23.2	18.9566
1986	11	10	33	25.4	7.6	26.4	31.8	27.6	28.4	23.8	24.6	23.6	24	81	56	72	69	27.7	26.1	26.5	26.8	22.8	21.8	22	22.2
1986	11	11	33	26.2	6.8	27.2	31.8	28.6	29	23.4	23.8	23.4	23.5	73	51	65	63	26.2	24.2	25.3	25.2	21.9	20.5	21.3	21.2
1986	11	12	33	25.2	7.8	26.6	31.8	28.4	28.8	24.2	25.2	24.8	24.7	82	59	75	72	28.6	27.7	28.9	28.4	23.3	22.8	23.5	23.2
1986	11	13	32	26	6	27.4	30.6	29	29	24.4	25.2	24.2	24.6	78	65	67	70	28.6	28.5	27	28	23.3	23.2	22.4	23
1986	11	14	32	26	6	27.2	30.2	28	28.4	24	24.6	23.8	24.1	77	63	71	70	27.7	27.2	26.7	27.2	22.8	22.5	22.2	22.5
1986	11	15	33	25.4	7.6	26.2	30.4	27.6	28	24.2	24.6	24.2	24.3	85	62	76	74	28.9	27.1	27.9	28	23.5	22.4	22.9	22.9
1986	11	16	33	25.2	7.8	26.4	31.6	27.2	28.1	24.4	25.2	24	24.5	85	60	77	74	29.2	27.8	27.7	28.2	23.7	22.8	22.8	23.1
1986	11	17	33	26.2	6.8	27.4	31.2	29	29.1	24.2	25	24.6	24.6	77	61	70	69	28.1	27.6	28	27.9	23	22.7	23	22.9
1986	11	18	33.4	26.6	6.8	27.6	32.6	28.8	29.4	24.6	25.4	24.4	24.8	78	56	70	68	28.9	27.7	27.6	28.1	23.5	22.7	22.7	23
1986	11	19	33	26.4	6.6	27.4	31.6	28.6	29	24.4	25.2	24.4	24.7	78	60	71	70	28.6	27.8	27.8	28	23.3	22.8	22.8	23
1986	11	20	33	21.2778	11.7222	27.6	32	28.6	29.2	24.8	23.6	22.4	23.6	80	50	59	63	29.4	23.5	23	25.3	23.8	20.1	19.7	21.2
1986	11	21	32.8	25.2	7.6	26.6	31.6	28	28.5	23.4	24	22.2	23.2	77	53	61	64	26.6	24.8	22.9	24.8	22.1	21	19.7	20.9
1986	11	22	33.4	25.2	8.2	26.6	32.4	28.2	28.9	22.4	22.8	22.4	22.5	70	44	61	58	24.3	21.4	23.2	23	20.6	18.6	19.9	19.7
1986	11	23	31.8	24.2	7.6	25.2	30.2	27.8	27.8	22.2	23	22.2	22.5	77	54	62	64	24.8	23.3	23	23.7	20.9	20	19.8	20.2
1986	11	24	31.6	24.4	7.2	25.2	30.2	26.2	27	23.2	24	23.2	23.5	85	60	78	74	27.1	25.7	26.4	26.4	22.4	21.6	22	22
1986	11	25	31.6	24.4	7.2	26.2	29.4	26.2	27	23	24	23	23.3	76	64	76	72	26	26.2	26	26.1	21.7	21.9	21.7	21.8
1986	11	26	32.2	24.4	7.8	25.2	30.6	28	28	22.6	23.8	22.6	23	80	57	63	67	25.7	25	23.8	24.8	21.5	21.1	20.3	21
1986	11	27	31.8	25	6.8	26.2	30.8	28.4	28.5	23.6	24	22.6	23.4	81	57	61	66	27.4	25.3	23.6	25.4	22.6	21.3	20.1	21.3
1986	11	28	31.4	25	6.4	26.6	30.4	26.4	27.5	23.8	24.2	23	23.7	79	60	75	71	27.6	26.1	25.8	26.5	22.7	21.8	21.6	22
1986	11	29	31.6	22.4	9.2	24.8	30.4	27.4	27.5	21	23.6	23	22.5	71	57	69	66	22.3	24.6	25.2	24	19.3	20.8	21.2	20.4
1986	11	30	30	21.6	8.4	24	29.2	26.8	26.7	20	23	22.8	21.9	69	59	71	67	20.7	24	25.1	23.3	18.1	20.4	21.2	19.9
1986	12	1	30.4	21.2	9.2	23.8	29.4	27.2	26.9	20	24	21.8	21.9	71	64	62	66	20.9	26.2	22.5	23.2	18.2	21.9	19.4	19.8
1986	12	2	32.2	20.8849	11.3151	26.2	31	27.4	28	23	24	23.4	23.5	76	56	72	68	26	25.2	26.1	25.8	21.7	21.2	21.8	21.6
1986	12	3	33	25.6	7.4	26.8	31	27.4	28.1	24	24.4	24.2	24.2	79	58	77	72	28	26.2	28.1	27.4	22.9	21.8	23	22.6
1986	12	4	33	25.4	7.6	26.2	32	28.2	28.7	24	25	24	24.3	83	57	71	70	28.4	27	27	27.5	23.2	22.4	22.4	22.6
1986	12	5	33.4	20.6918	12.7082	27	32.4	28.6	29.2	24.2	25	24.2	24.5	79	55	70	68	28.3	26.8	27.3	27.4	23.1	22.2	22.5	22.6
1986	12	6	32.8	25.2	7.6	26.2	30.6	28.6	28.5	24.4	25.2	24.2	24.6	86	65	70	74	29.4	28.5	27.3	28.4	23.7	23.2	22.5	23.2
1986	12	7	32.8	25.8	7	26.8	31.6	28.6	28.9	24	24.6	22.6	23.7	79	57	60	65	28	26.3	23.4	25.9	22.9	21.9	20	21.6
1986	12	8	32	25.4	6.6	26.4	30.8	28.4	28.5	23	23.4	20.4	22.3	75	54	48	59	25.8	23.9	18.7	22.8	21.6	20.3	16.4	19.5
1986	12	9	33	24.4	8.6	25.8	31.8	27.6	28.2	22.8	22.8	22.4	22.7	78	46	64	63	25.8	21.8	23.6	23.7	21.6	18.9	20.2	20.2
1986	12	10	33	25	8	26.2	31.8	27.6	28.3	22.6	23.6	22.8	23	74	50	67	64	25	23.7	24.6	24.4	21.1	20.2	20.8	20.7
1986	12	11	32.4	25.6	6.8	26.6	31.8	27.6	28.4	23.4	23.8	21.6	22.9	77	51	59	62	26.6	24.2	21.8	24.2	22.1	20.5	18.9	20.5
1986	12	12	32.2	25.2	7	26	31.4	27.2	28	22	22.6	21.8	22.1	71	47	62	60	23.8	21.6	22.5	22.6	20.3	18.7	19.4	19.5
1986	12	13	32	24	8	25.2	31	27.2	27.7	22.2	23.6	22.4	22.7	77	54	66	66	24.8	24.2	23.9	24.3	20.9	20.6	20.4	20.6
1986	12	14	31.6	24.4	7.2	25.2	30.4	26.8	27.3	22.6	23.6	21.8	22.7	80	57	65	67	25.7	24.6	22.8	24.4	21.5	20.8	19.6	20.7
1986	12	15	31	24	7	25.2	29.8	27.2	27.4	22.8	23.6	22.4	22.9	82	60	66	69	26.2	25	23.9	25	21.8	21.1	20.4	21.1
1986	12	16	30.8	24.4	6.4	25.6	29.4	27.2	27.4	22.2	23	22	22.4	75	58	64	66	24.5	23.8	23	23.8	20.8	20.3	19.7	20.3
1986	12	17	30.6	23.4	7.2	24.6	29.4	26.2	26.6	22.2	24.2	22	22.8	81	65	70	72	25.2	26.7	23.6	25.2	21.2	22.2	20.2	21.2
1986	12	18	30.6	24.2	6.4	25.4	29.6	27.2	27.4	23.2	24.2	22.4	23.3	83	64	66	71	27	26.6	23.9	25.8	22.3	22.1	20.4	21.6
1986	12	19	32.2	24.4	7.8	25.6	30.4	27.2	27.6	23.4	25.2	24	24.2	83	66	77	75	27.3	28.6	27.7	27.9	22.5	23.3	22.8	22.9
1986	12	20	32.6	25	7.6	26	30.6	26.8	27.5	24.4	25.2	23.4	24.3	88	65	75	76	29.5	28.5	26.5	28.2	23.8	23.2	22.1	23
1986	12	21	32.6	24.4	8.2	25.6	30.8	26.2	27.2	23.2	25.2	23.4	23.9	82	64	79	75	26.8	28.3	26.9	27.4	22.2	23.1	22.3	22.6
1986	12	22	33.2	24.2	9	25.6	32.4	27.4	28.2	23.2	25.4	23.2	23.9	82	57	70	70	26.8	27.8	25.6	26.7	22.2	22.8	21.5	22.2
1986	12	23	32.8	20.7717	12.0283	26	31.6	27.8	28.3	23.8	24.4	23.4	23.9	83	55	69	69	28	25.8	25.8	26.5	23	21.6	21.6	22.1
1986	12	24	32	19.7927	12.2073	27.6	31	27.4	28.4	23.2	23.8	22.4	23.1	69	55	65	63	25.5	24.7	23.8	24.7	21.4	20.9	20.3	20.9
1986	12	25	31.6	23.8	7.8	24.8	30.8	27.4	27.6	21.4	22.8	20.6	21.6	74	51	54	60	23.2	22.4	19.7	21.8	19.9	19.3	17.3	18.8
1986	12	26	31.8	23.6	8.2	24.6	30.4	26.8	27.1	21.8	22.8	22.6	22.4	78	52	70	67	24.2	22.7	24.6	23.9	20.6	19.5	20.8	20.3
1986	12	27	32.6	24.2	8.4	25.4	31	27.6	27.9	23	23.4	22.6	23	82	53	65	67	26.5	23.7	24.1	24.8	22	20.2	20.5	20.9
1986	12	28	32.2	24.2	8	25.2	31.2	27.4	27.8	22.4	23.2	22.4	22.7	79	51	65	65	25.2	23.1	23.8	24	21.2	19.8	20.3	20.4
1986	12	29	32	23.8	8.2	24.6	30.8	27.2	27.5	22.2	23.2	22	22.5	81	53	64	66	25.2	23.4	23	23.8	21.2	20	19.7	20.3
1986	12	30	32.4	23.2	9.2	24.2	31	27.2	27.4	21.4	21.6	20.4	21.1	78	44	54	59	23.6	19.6	19.4	20.9	20.2	17.2	17.1	18.1
1986	12	31	31.8	23.6	8.2	24.4	30.2	27.6	27.5	22.2	24.6	22	22.9	83	63	62	69	25.3	27.2	22.7	25.1	21.3	22.5	19.5	21.1

## Sheet: 1986
			Temperature			Temperature				Temperature				Relative Humidity				Pressure				Dew temperature
Year	Month	Day	Maximum	Minimum	Max-Min	1899-12-31 07:00:00	1899-12-31 13:00:00	1899-12-31 19:00:00	Average	1899-12-31 01:00:00	1899-12-31 13:00:00	1899-12-31 19:00:00	Average	1899-12-31 01:00:00	1899-12-31 13:00:00	1899-12-31 19:00:00	Average	1899-12-31 07:00:00	1899-12-31 13:00:00	1899-12-31 19:00:00	Average	1899-12-31 07:00:00	1899-12-31 13:00:00	1899-12-31 19:00:00	Average		Month	Taverage	Hraverage
1987	1	1	32	23.4	8.6	24.4	30.6	27.6	27.5	21.8	22.8	22	22.2	80	51	62	64	24.4	22.6	22.7	23.2	20.7	19.4	19.5	19.9		January	27.4871	63.2403
1987	1	2	32	23.6	8.4	24.6	30.8	27.4	27.5	22	22.6	22	22.2	80	49	63	64	24.7	22	22.8	23.2	20.9	19	19.6	19.8		February	28.0571	63.0855
1987	1	3	32	23.8	8.2	24.8	30.8	27	27.4	22.2	23	22	22.4	80	52	65	65	25	22.9	23.1	23.7	21.1	19.7	19.8	20.2		March	28.9	63.6005
1987	1	4	31.6	23.6	8	24.6	30.8	27.4	27.5	21.6	22.4	21.4	21.8	77	48	59	61	23.8	21.5	21.5	22.3	20.3	18.7	18.7	19.2		April	29.9667	64.7236
1987	1	5	31	23.4	7.6	24.4	30	27.8	27.5	21.2	23	21.8	22	75	55	59	63	23	23.4	22.1	22.9	19.8	20	19.1	19.6		May	29.5548	64.724
1987	1	6	31.8	22.2	9.6	23.8	30.6	26.4	26.8	21.2	22.2	21.8	21.7	80	48	67	65	23.4	21.2	23.1	22.6	20	18.4	19.8	19.4		June	30.86	60.2443
1987	1	7	31	22.6	8.4	23.6	29.8	25.8	26.3	21.4005	22.4	22.2	20.8299	74.7608	53	73	61.1836	24.5456	22.2	24.4	22.7548	20.3968	19.2	20.7	19.0632		July	29.9185	60.7143
1987	1	8	30	20.4	9.6	22.4	29.2	27.4	26.6	20.5519	22.3168	21.4	20.8949	71.6254	53.5442	59	58.4724	23.399	23.4522	21.5	21.734	19.5297	19.7028	18.7	18.2843		August	30.4903	60.4095
1987	1	9	32.4	24.4	8	25.4	31	27.8	28	22.2	24.2	22.8	23.1	76	57	65	66	24.6	25.7	24.4	24.9	20.8	21.5	20.7	21		September	30.5533	57.6482
1987	1	10	32.6	24.4	8.2	25.4	31.8	27.2	27.9	21.1913	24.4	22.4	20.7251	74.2893	55	66	60.6035	24.0683	25.6	23.9	22.4333	20.1257	21.5	20.4	18.8737		October	29.0774	63.0386
1987	1	11	32.4	24.4	8	25.4	31.4	27.6	28	22.6	23.2	21.2	22.3	79	50	57	62	25.6	23	20.9	23.2	21.4	19.7	18.2	19.8		November	28.7767	64.6732
1987	1	12	31.8	23.6	8.2	24.6	30.6	27.4	27.5	21.8	23	21.8	22.2	78	53	61	64	24.2	23	22.4	23.2	20.6	19.8	19.3	19.9		December	28.6129	69.6447
1987	1	13	32	24.2	7.8	25	30.8	26.8	27.3	22.4	22.8	22.2	22.5	80	51	67	66	25.4	22.4	23.7	23.8	21.3	19.3	20.2	20.3
1987	1	14	31	23.2	7.8	24.4	30.8	27	27.3	21.8	22.6	21.6	22	80	49	62	64	24.4	22	22.2	22.9	20.7	19	19.2	19.6
1987	1	15	31.8	23.8	8	24.8	30.4	27.2	27.4	21.8	22.6	22	22.1	77	51	64	64	24.1	22.2	23	23.1	20.5	19.2	19.7	19.8
1987	1	16	32.6	24.4	8.2	25.4	31.6	27	27.8	21.8	23.8	22.6	22.7	73	52	69	65	23.7	24.3	24.5	24.2	20.2	20.6	20.8	20.5
1987	1	17	32.8	24.2	8.6	25.2	31.8	27.4	28	23	23.6	21.4	22.7	83	50	59	64	26.6	23.7	21.5	23.9	22.1	20.2	18.7	20.3
1987	1	18	32.6	24.6	8	25.4	31.8	27	27.8	22.4	23.6	22.2	22.7	77	50	66	65	25.1	23.7	23.6	24.1	21.2	20.2	20.1	20.5
1987	1	19	32.8	24.2	8.6	25	31.4	27	27.6	22.6	23.4	21.2	22.4	82	51	60	64	25.8	23.5	21.3	23.5	21.6	20.1	18.5	20.1
1987	1	20	31.6	23.6	8	24.4	30.2	27.4	27.4	21.4	22.6	20.4	21.5	77	52	53	61	23.5	22.4	19.3	21.7	20.1	19.3	17	18.8
1987	1	21	32.2	23.2	9	24.2	31.6	28	28	21.6	23.4	21.6	22.2	80	50	57	62	24.1	23.3	21.5	23	20.5	20	18.7	19.7
1987	1	22	30.2	23.8	6.4	24.6	29.8	27	27.1	22	23	22.4	22.5	80	56	67	68	24.7	23.6	24	24.1	20.9	20.1	20.4	20.5
1987	1	23	32.2	24.2	8	25.2	31.4	29.2	28.8	21.6	23.4	20.9981	19.7987	73	51	58.0728	55.5464	23.4	23.5	21.4876	20.5859	20	20.1	18.201	17.3033
1987	1	24	32	23.6	8.4	24.6	31.2	27.4	27.6	22.2	23	21.2	22.1	81	50	58	63	25.2	22.6	21.1	23	21.2	19.5	18.3	19.7
1987	1	25	31.8	23.2	8.6	24.2	30.6	27.2	27.3	21.8	22.6	21	21.8	81	50	58	63	24.5	22.1	20.7	22.5	20.8	19.1	18.1	19.3
1987	1	26	31.8	23.6	8.2	24.4	30.6	26.8	27.1	21.8	22.8	21.8	22.1	80	51	65	65	24.4	22.6	22.8	23.2	20.7	19.4	19.6	19.9
1987	1	27	32.2	23.4	8.8	24.4	30.8	27.6	27.6	21.4	23	22.4	22.3	77	52	64	64	23.5	22.9	23.6	23.3	20.1	19.7	20.2	20
1987	1	28	32	24	8	25	31	27.4	27.7	22.6	23.4	22.6	22.9	82	53	66	67	25.8	23.7	24.2	24.6	21.6	20.2	20.6	20.8
1987	1	29	31.6	24	7.6	25	30.6	27.2	27.5	22.4	23.2	19.9637	20.2423	80	54	57.2651	59.6446	25.4	23.5	20.9812	21.7573	21.3	20.1	17.8189	18.3617
1987	1	30	31.4	24	7.4	24.4	30.6	26.8	27.1	21.2	22.4	21.4	21.7	75	49	62	62	23	21.6	21.9	22.2	19.8	18.8	19	19.2
1987	1	31	31.8	23.4	8.4	24.2	30	27.2	27.2	21.6	22.2	21.4	21.7	80	51	60	64	24.1	21.6	21.6	22.4	20.5	18.7	18.8	19.3
1987	2	1	32	23.6	8.4	24.6	30.6	27.4	27.5	22	22.8	22.4	22.4	80	51	65	65	24.7	22.6	23.8	23.7	20.9	19.4	20.3	20.2
1987	2	2	33	24.2	8.8	25.4	31.6	27.4	28	23	24	22.4	23.1	82	53	65	67	26.5	24.8	23.8	25	22	21	20.3	21.1
1987	2	3	32.8	24.2	8.6	25.4	31.4	28	28.2	22.8	23.8	23.2	23.3	80	53	67	67	26	24.4	25.2	25.2	21.7	20.7	21.2	21.2
1987	2	4	33.4	24.6	8.8	25.4	32.4	27.4	28.1	22.8	23.6	22.4	22.9	80	48	65	64	26	23.3	23.8	24.4	21.7	19.9	20.3	20.7
1987	2	5	32.8	24.4	8.4	25.2	31.4	27.4	27.9	22.6	23.8	22	22.8	80	53	63	65	25.7	24.4	22.8	24.3	21.5	20.7	19.6	20.6
1987	2	6	32.6	24	8.6	25	31.2	27.6	27.9	22.6	23.4	22.4	22.8	82	52	64	66	25.8	23.6	23.6	24.3	21.6	20.2	20.2	20.7
1987	2	7	32.8	24.4	8.4	25.2	30.8	28.2	28.1	22	22.8	23.8	22.9	76	51	69	65	24.3	22.4	26.6	24.4	20.6	19.3	22.1	20.7
1987	2	8	32.4	24.2	8.2	25.4	29.6	29.2	28.4	22.6	23.8	23.6	23.3	79	62	63	68	25.6	25.6	25.4	25.5	21.4	21.5	21.4	21.4
1987	2	9	32.4	24.6	7.8	25.4	31.6	27.4	28	23.4	24.4	24	23.9	85	55	76	72	27.4	25.8	27.6	26.9	22.6	21.6	22.7	22.3
1987	2	10	33	25.2	7.8	26.4	31.6	28.4	28.7	22.4	23.8	23.4	23.2	71	52	66	63	24.4	24.3	25.5	24.7	20.7	20.6	21.4	20.9
1987	2	11	32.2	24.4	7.8	25.2	31	27.4	27.8	22.4	23.2	22	22.5	79	52	63	64	25.2	23.3	22.8	23.8	21.2	19.9	19.6	20.3
1987	2	12	31.8	23.8	8	24.8	30.4	27.4	27.5	21.8	23.2	22.2	22.4	77	55	64	65	24.1	23.6	23.3	23.7	20.5	20.2	20	20.2
1987	2	13	32.8	24	8.8	25	31.2	28.2	28.2	22.4	23.6	19.2281	18.1729	80	53	54.3778	52.1092	25.4	24.1	20.1665	19.4825	21.3	20.5	17.1623	16.4474
1987	2	14	32.8	24.2	8.6	25	31.8	27.4	27.9	22	24.2	21.6	22.6	77	54	60	64	24.4	25.1	21.9	23.8	20.7	21.2	19	20.3
1987	2	15	33	23.8	9.2	24.6	32	28	28.1	21.4	23.8	21.2	22.1	76	51	55	60	23.4	24	20.7	22.7	20	20.5	18	19.5
1987	2	16	32.8	24.4	8.4	25.2	31.2	28.8	28.5	22.2	23.8	19.3066	18.1744	77	54	55.8751	53.1779	24.8	24.6	20.3188	19.4564	20.9	20.8	17.302	16.4462
1987	2	17	33.2	24	9.2	25	32.6	28.4	28.6	23	23.6	20.8649	19.8527	85	47	59.8377	57.2404	26.8	23.1	21.9638	21.2745	22.2	19.8	18.6772	17.9646
1987	2	18	33.2	24.2	9	25.4	32.2	27.4	28.1	23.2	24	22.8	23.3	83	51	68	67	27	24.4	24.7	25.3	22.3	20.7	20.9	21.3
1987	2	19	32.8	24.6	8.2	25.8	31.8	27.4	28.1	23	24.6	21.8	23.1	79	56	61	65	26.2	26.1	22.4	24.9	21.9	21.8	19.3	21
1987	2	20	32.4	24.6	7.8	25.6	31.4	27.4	28	22.4	23.4	21.6	22.5	76	51	60	62	25	23.5	21.9	23.5	21.1	20.1	19	20
1987	2	21	32.6	24.2	8.4	25.2	31	27.4	27.8	22.2	23	22	22.4	77	51	63	64	24.8	22.8	22.8	23.5	20.9	19.6	19.6	20.1
1987	2	22	32	24.2	7.8	25.2	30.6	27.4	27.6	22.2	23	22.6	22.6	77	53	66	65	24.8	23	24.2	24	20.9	19.8	20.6	20.4
1987	2	23	32.8	24	8.8	25	31.4	27	27.6	22	23.6	22.2	22.6	77	52	66	65	24.4	23.9	23.6	24	20.7	20.4	20.1	20.4
1987	2	24	33	24.2	8.8	25.6	31.8	27.2	28	22.8	24.2	20.4187	19.9525	79	54	58.0062	57.4069	25.9	25.1	21.7074	21.481	21.7	21.2	18.3675	18.0945
1987	2	25	33	24.6	8.4	26	32.8	27.6	28.5	23.6	25	20.26	19.7491	82	53	57.906	54.2868	27.5	26.5	21.6864	20.3061	22.7	22	18.2766	17.095
1987	2	26	33.6	25.2	8.4	26.2	32.6	27.6	28.5	23.2	24.6	23	23.6	78	52	68	66	26.4	25.6	25	25.7	22	21.5	21.1	21.5
1987	2	27	32.6	24.6	8	25.6	31.6	27.4	28	22.6	23.8	23	23.1	77	52	69	66	25.4	24.3	25.2	25	21.4	20.6	21.2	21.1
1987	2	28	33	24.8	8.2	25.8	32	27.2	28	22.8	24.8	21.1047	21.5076	78	56	57.5068	57.1738	25.8	26.5	21.4477	21.4743	21.6	22.1	18.1344	18.0645
1987	3	1	33	25	8	26	31.2	27.4	28	23	24	23	23.3	78	55	69	67	26.1	25.1	25.2	25.4	21.8	21.1	21.2	21.4
1987	3	2	33.4	25.2	8.2	26.2	32	28.2	28.7	23.2	24	23.6	23.6	78	52	68	66	26.4	24.5	26.1	25.7	22	20.8	21.8	21.5
1987	3	3	33.2	25	8.2	26	32.2	27.8	28.5	23.2	24.6	23.2	23.7	79	54	68	67	26.6	25.9	25.4	25.9	22.1	21.7	21.3	21.7
1987	3	4	34.2	25	9.2	26	32.8	28.4	28.9	23.2	24.8	23.4	23.8	79	52	66	66	26.6	26	25.5	26	22.1	21.7	21.4	21.7
1987	3	5	33.6	24.4	9.2	25.2	32.4	28.2	28.5	22.6	23.4	22.2	22.7	80	47	60	62	25.7	22.8	22.8	23.8	21.5	19.6	19.6	20.2
1987	3	6	32.6	24.4	8.2	25.4	31.4	27.8	28.1	22.4	23.2	22	22.5	77	50	60	63	25.1	23	22.6	23.6	21.2	19.7	19.4	20.1
1987	3	7	33	24.2	8.8	25.4	32	28.2	28.5	22.4	23.2	22.4	22.7	77	48	61	62	25.1	22.6	23.2	23.6	21.2	19.5	19.9	20.2
1987	3	8	32.8	24.2	8.6	25.4	32.2	28	28.4	22.6	23.6	23.2	23.1	79	49	67	65	25.6	23.4	25.2	24.7	21.4	20	21.2	20.9
1987	3	9	31.8	24	7.8	25	30.6	28	27.9	21.4	22	21.8506	21.411	73	47	61.3694	60.4037	23.1	20.7	23.0726	22.8296	19.8	18.1	19.553	19.2699
1987	3	10	30.8	24.4	6.4	25.4	29.6	28.2	27.9	21.8	22.6	21.1913	21.6275	73	55	59.3049	60.8699	23.7	22.8	22.4333	23.2658	20.2	19.6	18.9902	19.5663
1987	3	11	30.2	20.4	9.8	23.2	29	27.4	26.8	21.9039	22.4	21.1713	21.3919	74.4891	57	59.9709	60.5671	24.661	22.7	22.5132	23.1021	20.6418	19.5	18.9469	19.3481
1987	3	12	31.4	21.4	10	24	30	28.6	27.8	22.1503	23.2	22.4	22.4179	76.5536	56	59	63.8303	25.2703	23.9	23	24.2706	21.0414	20.4	19.7	20.3453
1987	3	13	31.8	23.8	8	24.8	30.8	28.2	28	21.4	22.4	22.0398	22.4317	74	48	59.0525	61.0117	23.2	21.5	22.631	23.4629	19.9	18.7	19.0494	19.6303
1987	3	14	32.4	24.6	7.8	25.6	31.2	28.4	28.4	22.2	23.4	22.6	22.7	75	52	61	63	24.5	23.6	23.6	23.9	20.8	20.2	20.1	20.3
1987	3	15	33.6	23.8	9.8	24.8	32.2	28.2	28.4	22.2	22.6	20.5319	20.119	80	44	57.9396	57.0406	25	21	21.8805	21.7207	21.1	18.3	18.4541	18.2343
1987	3	16	33	25.2	7.8	26.4	31.6	28.8	28.9	23.4	24	23	23.5	78	53	61	64	26.8	24.8	24.2	25.3	22.2	21	20.6	21.3
1987	3	17	33	25	8	26	31.6	28.6	28.7	23.4	24	23.4	23.6	80	53	65	66	27	24.8	25.3	25.7	22.4	21	21.3	21.5
1987	3	18	33	25.6	7.4	26.6	31.8	28.6	28.9	23.8	24.8	23.6	24.1	79	57	66	67	27.6	26.6	25.8	26.7	22.7	22.1	21.6	22.2
1987	3	19	34	25.8	8.2	26.8	33	28.6	29.3	23.4	25	23.2	23.9	75	52	64	64	26.5	26.4	24.8	25.9	22.1	22	21	21.7
1987	3	20	35.8	25.6	10.2	26.6	34.2	29.6	30	24	26	24.4	24.8	81	52	65	66	28.1	28.2	27.1	27.8	23	23	22.4	22.8
1987	3	21	33	26	7	27	32	30	29.8	24.2	25.6	25	24.9	79	60	67	69	28.3	28.6	28.3	28.4	23.1	23.3	23.2	23.2
1987	3	22	32.8	26	6.8	27.4	31.8	30.2	29.9	24.6	25.6	22.2102	21.0747	80	61	59.9709	57.307	29.1	28.7	22.8529	21.9671	23.6	23.4	19.3032	18.4241
1987	3	23	37.6	26.2	11.4	27.6	35	30.4	30.9	22.0742	27	22.0673	21.5728	72.3547	54	61.0117	58.3317	24.1778	30.3	23.4044	22.4847	20.1596	24.3	19.7678	18.8407
1987	3	24	35.6	26.4	9.2	27.2	33.4	32.6	31.5	22.1086	26.6	26.2	21.6892	73.764	59	61	59.0868	24.2431	30.3	29.8	22.5176	20.2043	24.3	24	18.9016
1987	3	25	33.8	26.6	7.2	28.4	32.2	31.6	31	25	26.8	22.2835	22.6864	76	66	61.4027	63.1675	29.4	31.6	23.7553	24.5611	23.8	25	20.0225	20.5786
1987	3	26	33.6	26.6	7	27.6	32	30	29.9	24.2	25.8	24.2	24.7	76	61	62	66	27.9	29.1	26.3	27.8	22.9	23.6	21.9	22.8
1987	3	27	33	26.2	6.8	27.4	31.8	27.8	28.7	24.4	25.4	23.6	24.5	78	60	71	70	28.6	28.2	26.3	27.7	23.3	23.1	21.9	22.8
1987	3	28	33.6	25.8	7.8	27	32.6	28.2	29	23.2	24.2	23.2	23.5	73	50	66	63	25.9	24.6	25.1	25.2	21.7	20.8	21.2	21.2
1987	3	29	33.6	25.6	8	27	32.2	28	28.8	23.4	24.4	23.6	23.8	74	53	69	65	26.4	25.4	26.2	26	22	21.3	21.9	21.7
1987	3	30	33.6	25.6	8	27.4	32.2	27.8	28.8	23.4	24	23.6	23.7	72	51	71	64	26.1	24.4	26.3	25.6	21.8	20.7	21.9	21.5
1987	3	31	34.2	26	8.2	27	33	28	29	23.4	24	24.2	23.9	74	47	73	65	26.4	23.9	27.7	26	22	20.3	22.8	21.7
1987	4	1	32.8	25.6	7.2	26.8	31.6	29.6	29.4	23.8	24.4	24	24.1	78	55	63	66	27.5	25.8	26.1	26.5	22.6	21.6	21.8	22
1987	4	2	32.6	25	7.6	26.2	31.6	29.2	29.1	24.2	24.6	23	23.9	85	57	59	67	28.9	26.3	24	26.4	23.5	21.9	20.4	21.9
1987	4	3	33.6	25.4	8.2	26.2	32.6	29.2	29.3	24.4	25.2	24	24.5	86	55	65	69	29.4	27.1	26.4	27.6	23.7	22.4	22	22.7
1987	4	4	32.4	25.6	6.8	26.2	30.4	29.6	29	24	25.2	24.4	24.5	83	66	65	72	28.4	28.6	27.1	28	23.2	23.3	22.4	23
1987	4	5	34.2	26	8.2	27.2	32.4	29.2	29.5	24	25.2	25	24.7	77	56	71	68	27.7	27.3	28.9	27.9	22.8	22.5	23.5	22.9
1987	4	6	34.4	25.4	9	26.2	32.4	29	29.2	24.4	25.6	24	24.7	86	58	66	70	29.4	28.3	26.5	28.1	23.7	23.1	22.1	23
1987	4	7	34.8	26.6	8.2	27.8	32.8	29.4	29.8	23.4	24.4	22.4	23.4	69	50	55	58	25.8	25	22.4	24.4	21.6	21.1	19.3	20.7
1987	4	8	35	25.8	9.2	27.2	32.6	30	30	23.8	24.8	24.4	24.3	75	53	63	64	27.2	26.1	26.8	26.7	22.5	21.8	22.3	22.2
1987	4	9	34.2	26.6	7.6	27.6	31.8	31.4	30.5	24.2	25.2	22.1236	22.3114	76	59	61.769	61.3554	27.9	27.7	24.3014	24.5559	22.9	22.8	20.1424	20.3624
1987	4	10	34.8	26.8	8	27.8	32.8	29.6	30	24.2	26	25	25.1	74	59	69	67	27.8	29.1	28.6	28.5	22.8	23.6	23.3	23.2
1987	4	11	34	26.8	7.2	28.2	32.6	29.2	29.8	24.2	25.4	24.2	24.6	72	56	66	65	27.5	27.7	26.9	27.3	22.7	22.7	22.3	22.6
1987	4	12	34	26.2	7.8	27.4	33.4	29.4	29.9	24	24.6	23.6	24.1	76	49	62	62	27.6	25.1	25.3	26	22.7	21.1	21.3	21.7
1987	4	13	34.6	26	8.6	27.4	33.4	29.4	29.9	24	24.6	23.6	24.1	76	49	62	62	27.6	25.1	25.3	26	22.7	21.1	21.3	21.7
1987	4	14	35.2	26.2	9	27.6	34	29	29.9	23.8	24.4	23.6	23.9	73	45	64	61	26.9	24.2	25.5	25.6	22.3	20.6	21.4	21.4
1987	4	15	35.2	25.8	9.4	27.2	33.4	29	29.7	23.8	24.4	23.8	24	75	48	65	63	27.2	24.6	26	25.9	22.5	20.8	21.7	21.7
1987	4	16	34.6	26	8.6	27	33.4	30	30.1	23.8	24.4	24.6	24.3	77	48	64	63	27.3	24.6	27.3	26.4	22.6	20.8	22.6	22
1987	4	17	34.4	26.4	8	27.6	32.2	30.6	30.3	24	25.2	24.4	24.5	74	57	60	64	27.4	27.4	26.4	27.1	22.6	22.6	22	22.4
1987	4	18	34.8	26.8	8	28	32.4	32	31.1	25	26	25.8	25.6	79	60	61	67	29.7	29.4	29.1	29.4	23.9	23.7	23.6	23.7
1987	4	19	37.4	26.4	11	28	34.2	32.8	32	23.0092	26	25.6	22.3782	72.7672	52	56	59.3607	25.5802	28.2	28	23.8046	21.0327	23	23	19.6816
1987	4	20	36.6	26.6	10	27.8	35.2	31	31.3	24.2	25	25.6	24.9	74	44	65	61	27.8	24.9	29.2	27.3	22.8	21	23.7	22.5
1987	4	21	36.4	26.8	9.6	28.8	34.6	30.2	31	24.6	25.2	24.6	24.8	71	47	63	60	28.1	25.8	27.2	27	23	21.6	22.5	22.4
1987	4	22	36.8	27	9.8	28.2	34	30.8	31	24.8	26.2	25.4	25.5	76	54	65	65	29	28.8	28.8	28.9	23.6	23.4	23.4	23.5
1987	4	23	34	27	7	28.2	32.8	31.6	31	25	26.2	25.4	25.5	77	60	61	66	29.5	29.6	28.3	29.2	23.8	23.9	23.1	23.6
1987	4	24	35	26.6	8.4	27.8	32.8	29.8	30	23.2358	26	24.4	22.6797	74.7555	59	64	62.0354	26.8953	29.1	27	25.1571	22.0537	23.6	22.3	20.7784
1987	4	25	31.4	24	7.4	26.8	30.2	30	29.3	22.8	25.2	22.9637	22.5486	71	67	62.5541	60.9574	25.1	28.7	25.1884	25.0074	21.2	23.4	20.8916	20.6113
1987	4	26	31.8	26	5.8	27	30	28.8	28.6	24.2	24.8	24.6	24.5	79	66	71	72	28.3	27.8	28.1	28.1	23.1	22.9	23	23
1987	4	27	33.4	25.6	7.8	26.8	32	29.4	29.4	24	25	24.2	24.4	79	57	65	67	28	27	26.7	27.2	22.9	22.4	22.2	22.5
1987	4	28	33.4	26.2	7.2	27.4	32.6	30	30	24.2	25	24.2	24.5	77	54	62	64	28.1	26.6	26.3	27	23	22.1	21.9	22.4
1987	4	29	34.2	26.4	7.8	27.2	33	29	29.5	24.2	25.2	24.4	24.6	78	53	69	67	28.2	26.9	27.5	27.5	23.1	22.3	22.7	22.7
1987	4	30	33.6	26.6	7	27.4	32.4	28.8	29.4	24.6	25.6	24	24.7	80	58	67	68	29.1	28.3	26.6	28	23.6	23.1	22.1	22.9
1987	5	1	31	25.6	5.4	26.6	29.6	28.8	28.5	24	24.6	23.9	24.2	81	67	67	71	28.1	27.6	26.4	27.4	23	22.7	22	22.6
1987	5	2	33.8	25.8	8	26.8	32.2	29.4	29.5	23.8	24.2	23.5555	23.8385	78	52	63.9667	61.8023	27.5	24.9	26.1761	25.6433	22.6	21	21.6042	21.098
1987	5	3	34	25.8	8.2	27	32.2	29.2	29.4	23.8	24.6	23.2704	23.6622	77	54	63.0741	63.8647	27.3	25.9	25.673	26.3983	22.6	21.7	21.2699	21.7133
1987	5	4	33.6	26.2	7.4	27.4	32.4	30.2	30.1	24	24.4	24	24.1	76	52	60	62	27.6	25.2	25.7	26.2	22.7	21.3	21.6	21.8
1987	5	5	33	26.2	6.8	28	31.8	30.2	30	23.8	24.8	24.2	24.3	71	57	61	63	26.7	26.6	26.2	26.5	22.2	22.1	21.9	22.1
1987	5	6	33.2	26.8	6.4	27.8	31.6	29.4	29.5	23.8	25.6	25	24.8	72	62	70	68	26.8	28.8	28.7	28.1	22.2	23.4	23.4	23
1987	5	7	33.8	27	6.8	28.2	32.4	30.4	30.4	24.6	25.4	25	25	75	57	65	66	28.5	27.8	28.1	28.1	23.3	22.8	23	23
1987	5	8	34	26.8	7.2	28	32.4	30	30.1	24.8	25.4	24.6	24.9	77	57	64	66	29.2	27.8	27.3	28.1	23.6	22.8	22.6	23
1987	5	9	35	27	8	28	33.6	30.4	30.6	24.8	25.4	24.2	24.8	77	52	60	63	29.2	27	26.1	27.4	23.6	22.3	21.8	22.6
1987	5	10	33.8	26.6	7.2	27.8	32.4	29.2	29.7	24.4	25.8	24.8	25	76	59	70	68	28.3	28.8	28.4	28.5	23.1	23.4	23.2	23.2
1987	5	11	35	26.4	8.6	27.4	33.6	30	30.3	24.6	25.2	24.8	24.9	80	51	66	65	29.1	26.5	27.8	27.8	23.6	22	22.9	22.8
1987	5	12	35.6	26.8	8.8	28	27.2	30.2	28.9	24.6	24.8	24.8	24.7	76	82	65	74	28.7	29.7	27.7	28.7	23.3	23.9	22.8	23.3
1987	5	13	36	25.2	10.8	28.6	34.6	30.2	30.9	25.2	25.8	25.2	25.4	76	50	67	64	29.8	27.4	28.7	28.6	24	22.6	23.4	23.3
1987	5	14	33	27.2	5.8	28.4	31.6	28.8	29.4	25	25.4	25	25.1	76	61	74	70	29.4	28.3	29.1	29	23.8	23.1	23.6	23.5
1987	5	15	34.2	26.8	7.4	28	33	30	30.3	24.6	25.2	24.4	24.7	76	53	63	64	28.7	26.9	26.8	27.5	23.3	22.3	22.3	22.6
1987	5	16	29.8	27	2.8	28	29	28.3	28.4	22.8895	25.4	24.2	23.1792	69.8939	75	71	58.8387	25.7998	30	27.5	24.308	20.9848	24.1	22.6	19.876
1987	5	17	32	26.4	5.6	27.4	30.6	27.2	28.1	21.7924	26.2	24.4	21.2802	67.1988	71	80	55.5121	24.4081	31.1	28.7	22.8888	19.9122	24.7	23.4	18.771
1987	5	18	32.2	25.2	7	26.4	30.2	28.4	28.4	24	24.6	24.2	24.3	82	63	71	72	28.2	27.2	27.4	27.6	23.1	22.5	22.6	22.7
1987	5	19	34.2	26.4	7.8	27.2	32.4	30.2	30	22.1303	25.6	25.2	21.5242	70.9927	58	67	58.7055	26.0728	28.3	28.7	24.3113	21.138	23.1	23.4	19.8826
1987	5	20	35	26.4	8.6	27.6	32.8	30.6	30.4	25	25.4	25	25.1	81	55	64	67	29.9	27.5	27.9	28.5	24.1	22.7	22.9	23.2
1987	5	21	33.6	24.6	9	25.2	31.4	30.2	29.3	23.4	25.6	25.2	24.7	86	63	67	72	27.6	29	28.7	28.4	22.7	23.5	23.4	23.2
1987	5	22	32.6	25.2	7.4	26.2	28.4	27.2	27.3	24.4	25.2	24.4	24.7	86	77	80	81	29.4	29.9	28.7	29.3	23.7	24.1	23.4	23.7
1987	5	23	30.8	25.4	5.4	26.8	29.4	27.2	27.6	23.2	24.2	24	23.8	74	65	77	72	26	26.7	27.7	26.8	21.8	22.2	22.8	22.2
1987	5	24	30.2	24	6.2	25.2	27.8	27	26.8	23.2	24	23.0027	21.3936	85	73	63.4006	58.1588	27.1	27.3	25.963	24.2053	22.4	22.5	21.2545	19.7712
1987	5	25	31.4	25	6.4	26.2	30.4	29.2	28.8	24.2	25.6	22.7896	22.2435	85	68	61.3028	59.3382	28.9	29.6	25.3236	24.8541	23.5	23.9	20.8849	20.3988
1987	5	26	33.4	26.4	7	28.2	31.6	27.4	28.6	25.2	25.4	25	25.2	79	61	82	74	30.1	28.3	30.1	29.5	24.1	23.1	24.1	23.8
1987	5	27	33.6	26	7.6	27.4	32.4	30.4	30.1	25	25.4	23.5866	22.1911	82	57	64.174	60.1524	30.1	27.8	26.3502	24.9718	24.1	22.8	21.6858	20.4449
1987	5	28	34	26.8	7.2	28.8	32.6	30.2	30.5	22.0123	26.2	22.6929	20.5309	69.7424	61	61.1836	53.8278	25.8483	29.8	24.6487	22.3183	20.9674	24	20.225	18.2038
1987	5	29	34.2	27	7.2	29.2	33	30.6	30.9	20.3055	26.8	22.6104	20.3728	64.3996	62	61.5617	55.3746	23.662	31.1	25.1196	22.8235	19.2699	24.7	20.7302	18.7263
1987	5	30	35.4	28	7.4	29.6	33.8	31.6	31.6	22.1836	26.8	23.6154	22.3068	70.4599	58	64.5994	60.5369	26.1028	30.6	26.3759	25.1138	21.148	24.4	21.7207	20.5519
1987	5	31	35	28.4	6.6	30	33.4	31.8	31.8	22.8304	26.8	25.4	23.1638	68.3675	60	60	58.3306	25.5459	30.8	28.2	24.2431	20.7955	24.6	23.1	19.809
1987	6	1	36	28	8	29.8	34.8	30	31.1	21.4377	26.4	25.4	21.6108	64	52	69	54.7559	24.0683	28.8	29.4	23.1638	19.5197	23.4	23.7	18.9085
1987	6	2	35.8	27.8	8	29	34.6	30.8	31.3	25.2	25.6	25.4	25.4	74	49	65	63	29.5	26.8	28.8	28.4	23.8	22.3	23.4	23.2
1987	6	3	35.4	27.8	7.6	29.4	34.8	31	31.5	25.2	24.6	24.8	24.9	71	43	61	58	29.3	24.2	27.2	26.9	23.7	20.5	22.5	22.2
1987	6	4	36	28	8	29.6	34.4	30.4	31.2	24.4	25	24.4	24.6	65	47	61	58	27.1	25.4	26.6	26.4	22.4	21.4	22.1	22
1987	6	5	35	27.6	7.4	28.6	33.4	30	30.5	25	25.6	24.8	25.1	75	54	66	65	29.3	27.6	27.8	28.3	23.7	22.7	22.9	23.1
1987	6	6	34.8	27.4	7.4	28.6	32.4	30.6	30.6	25	25.4	25	25.1	75	57	64	65	29.3	27.8	27.9	28.3	23.7	22.8	22.9	23.1
1987	6	7	36	26.4	9.6	29	35	30	31	23.4	24	24.8	24.1	63	40	66	56	25.1	22.5	27.8	25.1	21.1	19.4	22.9	21.1
1987	6	8	35	27	8	28	34.8	30.4	30.9	24.2	24.4	23.6	24.1	73	43	57	57	27.7	23.7	24.6	25.3	22.8	20.2	20.8	21.3
1987	6	9	34.8	27	7.8	28.4	33.4	30	30.5	23.2	23.6	24.6	23.8	65	44	64	58	25	22.6	27.3	25	21.1	19.5	22.6	21
1987	6	10	36.4	27.2	9.2	28.6	34.8	30.2	31	24.2	24.8	25	24.7	70	44	66	60	27.3	24.7	28.2	26.7	22.5	20.9	23.1	22.2
1987	6	11	35.8	27.2	8.6	29	34.6	30	30.9	24.2	24.6	23.4	24.1	67	44	58	56	27	24.3	24.4	25.2	22.4	20.6	20.7	21.2
1987	6	12	34.8	27.2	7.6	29	33.2	30	30.5	24.6	25	24	24.5	70	52	61	61	28	26.2	25.8	26.7	23	21.9	21.6	22.2
1987	6	13	36	27.2	8.8	28.4	34.8	29.2	30.4	24.8	25.4	24.6	24.9	75	47	69	64	28.9	26.2	27.9	27.7	23.5	21.9	22.9	22.7
1987	6	14	35	27.4	7.6	29.4	33.8	30	30.8	24.6	25	24.4	24.7	68	49	63	60	27.7	25.8	26.8	26.8	22.8	21.6	22.3	22.2
1987	6	15	34.8	27.2	7.6	28.4	33	31.2	31	25	25.4	25.8	25.4	76	54	65	65	29.4	27.4	29.6	28.8	23.8	22.6	23.9	23.4
1987	6	16	32.2	27.4	4.8	28.8	31.2	30	30	24.2	24.8	25	24.7	69	60	67	65	27.1	27	28.3	27.5	22.4	22.4	23.2	22.7
1987	6	17	34.6	27	7.6	28	33.4	30	30.4	24	24.6	24.2	24.3	72	49	62	61	27.2	25.1	26.3	26.2	22.5	21.1	21.9	21.9
1987	6	18	35.2	27	8.2	28.4	33	31.8	31.3	25	25.6	25.2	25.3	76	56	59	63	29.4	27.9	27.7	28.3	23.8	22.9	22.8	23.1
1987	6	19	35.6	27.4	8.2	28.6	34	31.6	31.5	24.2	24.8	25.2	24.7	70	47	60	59	27.3	25.2	27.8	26.8	22.5	21.2	22.8	22.2
1987	6	20	35.8	27.4	8.4	28.8	34.4	30	30.8	22.2968	26	25.2	21.6275	70.1602	52	68	57.9729	26.266	28	28.9	24.358	21.2379	23	23.5	19.9093
1987	6	21	33.6	27.8	5.8	29.2	32	29.8	30.2	25	25.8	21.9638	21.3627	71	61	59.1384	56.2339	28.9	29.1	24.3879	23.8341	23.5	23.6	20.1257	19.5616
1987	6	22	34.6	27.4	7.2	29.4	32	30.4	30.5	21.978	26.6	24.8	22.1945	68.0581	66	64	58.365	25.5837	31.2	27.6	24.7381	20.8265	24.8	22.7	20.304
1987	6	23	35	27.6	7.4	28.8	33.6	30	30.6	25	25.4	24.8	25.1	74	52	66	64	29.1	27	27.8	28	23.6	22.3	22.9	22.9
1987	6	24	34.6	27.2	7.4	28.8	33.4	29.8	30.5	25	25.2	24.8	25	74	52	67	64	29.1	26.6	28	27.9	23.6	22.1	22.9	22.9
1987	6	25	35.2	27	8.2	28.4	34.2	29.6	30.5	25.2	24.6	24.4	24.7	77	46	65	63	29.9	24.6	27.1	27.2	24.1	20.8	22.4	22.4
1987	6	26	35	27	8	28	33.2	31.4	31	24.2	25	25.2	24.8	73	52	61	62	27.7	26.2	27.9	27.3	22.8	21.9	22.9	22.5
1987	6	27	35.4	27.4	8	29.4	33.6	32.2	31.9	25	24.8	24.6	24.8	70	49	54	58	28.7	25.5	25.9	26.7	23.4	21.4	21.7	22.1
1987	6	28	35.6	27.2	8.4	29	34.2	31.4	31.5	24.4	24.8	23.8	24.3	69	47	53	56	27.5	25.1	24.4	25.7	22.7	21.1	20.7	21.5
1987	6	29	36.4	27.6	8.8	28.8	35.2	30.4	31.2	24.2	24.6	24.2	24.3	69	42	60	57	27.1	23.9	26.1	25.7	22.4	20.4	21.8	21.5
1987	6	30	35.6	27	8.6	29	34.6	29.6	30.7	25	25.6	24.4	25	72	49	65	62	29	26.8	27.1	27.7	23.5	22.3	22.4	22.7
1987	7	1	32.6	27.4	5.2	28.2	31.6	29	29.5	23.2	23.8	21.784	21.2712	66	52	59.3049	56.3746	25.1	24.3	24.1016	23.5255	21.2	20.6	19.9459	19.4065
1987	7	2	34.6	26.2	8.4	28.2	33.2	29.6	30.2	24	24.4	23.4	23.9	71	49	59	60	27	24.7	24.7	25.5	22.4	20.9	20.9	21.4
1987	7	3	35	26.8	8.2	28.2	34.8	30	30.8	24.8	25.2	22.6298	22.9561	76	46	60.0375	60.4037	29	25.7	24.8708	25.4102	23.6	21.5	20.6185	20.9515
1987	7	4	35.2	27	8.2	28.4	33.8	30.2	30.6	24.4	25.4	24	24.6	72	51	60	61	27.9	26.9	25.7	26.8	22.9	22.3	21.6	22.2
1987	7	5	33	27	6	28	32	29	29.5	24.8	25.4	22.3767	21.8267	77	59	59.6024	57.4713	29.2	28	24.4734	23.9853	23.6	23	20.3384	19.8606
1987	7	6	34.4	26.2	8.2	27.4	33	30	30.1	23	23.4	23.6	23.3	69	45	59	57	25.2	22.4	24.9	24.1	21.2	19.3	21	20.5
1987	7	7	34.8	26.4	8.4	27.8	33.8	29.8	30.3	24	24.4	23.6	24	73	46	60	60	27.3	24.3	25	25.5	22.5	20.6	21.1	21.4
1987	7	8	35	26.4	8.6	27.8	33.2	29.8	30.1	24.2	25	23.8	24.3	74	52	61	62	27.8	26.2	25.5	26.5	22.8	21.9	21.4	22
1987	7	9	36.2	27	9.2	28.8	23.9883	30.2	20.4724	24.6	24.8	24.2	24.5	71	46.3345	61	50.0291	28.1	22.9507	26.2	20.9093	23	19.0047	21.9	17.315
1987	7	10	34.8	25.2	9.6	27.8	33.8	29.6	30.2	24.4	24.8	24.4	24.5	76	48	65	63	28.3	25.3	27.1	26.9	23.1	21.3	22.4	22.3
1987	7	11	35.6	27.2	8.4	29.4	34.6	29.6	30.8	24.6	25.2	24.6	24.8	68	47	67	60	27.7	25.8	27.6	27	22.8	21.6	22.7	22.4
1987	7	12	35.2	27.6	7.6	29.2	34	30	30.8	24.4	25.4	24.2	24.7	68	50	62	60	27.4	26.7	26.3	26.8	22.6	22.2	21.9	22.2
1987	7	13	35.2	26.4	8.8	27.4	33.8	30	30.3	24.2	24.6	23.2	24	77	47	56	60	28.1	24.8	23.9	25.6	23	21	20.4	21.4
1987	7	14	34.8	26.2	8.6	27.6	33.8	29.6	30.1	24	24.2	23.6	23.9	74	45	61	60	27.4	23.8	25.1	25.5	22.6	20.3	21.2	21.4
1987	7	15	35.2	26.8	8.4	27.8	33.6	29.6	30.1	24.8	25.4	24.4	24.9	78	52	65	65	29.3	27	27.1	27.8	23.7	22.3	22.4	22.8
1987	7	16	36	26.6	9.4	27.6	35	30	30.6	24.8	24.8	24	24.5	80	44	61	61	29.4	24.5	25.8	26.6	23.8	20.8	21.6	22.1
1987	7	17	34.8	26.8	8	28.2	33.4	29	29.9	24.6	25.2	24.8	24.9	75	52	71	66	28.5	26.6	28.5	27.9	23.3	22.1	23.2	22.9
1987	7	18	34.8	27	7.8	28	33.6	29.2	30	24.2	24.8	24.2	24.4	73	49	66	63	27.7	25.5	26.9	26.7	22.8	21.4	22.3	22.1
1987	7	19	34.8	27	7.8	28.2	33.6	29.6	30.3	23	23.6	24.2	23.6	64	43	64	57	24.6	22.5	26.6	24.6	20.9	19.4	22.1	20.8
1987	7	20	34.8	27	7.8	28.6	33.4	30	30.5	24.2	24.6	23.8	24.2	70	49	60	59	27.3	25.1	25.4	25.9	22.5	21.1	21.3	21.7
1987	7	21	34.8	26.6	8.2	28	33.2	30	30.3	24	24.4	24.2	24.2	72	49	62	61	27.2	24.7	26.3	26.1	22.5	20.9	21.9	21.8
1987	7	22	34.8	26.6	8.2	27.8	33	29.6	30	23.8	24.2	24.4	24.1	72	48	65	62	26.8	24.3	27.1	26.1	22.2	20.7	22.4	21.8
1987	7	23	35.8	26.6	9.2	28	34.6	29.6	30.5	24.8	25.4	24.8	25	77	48	68	64	29.2	26.3	28.1	27.9	23.6	21.9	23	22.9
1987	7	24	35.8	27.2	8.6	28.6	34.8	30	30.9	24.2	25.2	23	24.1	70	46	55	57	27.3	25.7	23.4	25.5	22.5	21.5	20	21.4
1987	7	25	34.4	26.4	8	27.6	32.6	29.6	29.9	23.8	24.4	21.9704	21.2836	73	51	56.3413	52.8654	26.9	25.1	23.3357	22.5417	22.3	21.2	19.3032	18.5819
1987	7	26	35.4	26.4	9	27.6	33.6	30	30.3	24.2	25	24.2	24.5	76	50	62	63	27.9	26	26.3	26.7	22.9	21.7	21.9	22.2
1987	7	27	35.4	26.8	8.6	27.8	33	30.2	30.3	24	24.6	24.2	24.3	73	50	61	62	27.3	25.3	26.2	26.3	22.5	21.3	21.9	21.9
1987	7	28	34.8	26.2	8.6	28	32.2	29.8	30	24.4	25	24.4	24.6	75	56	64	65	28.2	26.9	27	27.3	23	22.3	22.3	22.6
1987	7	29	34.8	26.4	8.4	27.8	33.6	29.4	30	24.6	24.8	24.6	24.7	77	49	68	65	28.8	25.5	27.7	27.3	23.4	21.4	22.8	22.5
1987	7	30	34.2	26	8.2	27.4	33	29.8	30	24.4	25	24.6	24.7	78	52	66	65	28.6	26.4	27.5	27.5	23.3	22	22.6	22.6
1987	7	31	34.6	26.6	8	28	33	29.8	30.1	24.8	26	24.6	25.1	77	58	66	67	29.2	29	27.5	28.5	23.6	23.5	22.6	23.3
1987	8	1	35	27	8	28.2	33.8	30	30.5	24.8	25.8	25.6	25.4	76	53	70	67	29	27.9	29.9	28.9	23.6	22.9	24	23.5
1987	8	2	34	27	7	28.2	33.2	30	30.4	22.2568	26.2	25.2	20.6649	66.6972	58	68	51.8686	25.1105	29.4	28.9	22.2151	20.3521	23.7	23.5	18.1488
1987	8	3	33.6	26.2	7.4	27.6	32.4	30.6	30.3	25	26.6	25.4	25.7	81	64	66	70	29.9	31	29	30	24.1	24.6	23.5	24.1
1987	8	4	33	23.2	9.8	26	31.4	30.6	29.6	22.2435	25.8	25.6	21.5105	69.3611	64	67	56.4745	26.0795	29.5	29.5	24.1641	21.148	23.8	23.8	19.7437
1987	8	5	34	25.8	8.2	28.6	32.6	30.6	30.6	22.3367	26.2	22.2635	21.5655	69.8273	61	54.3101	51.4905	26.3126	29.8	22.996	22.1292	21.2678	24	18.8837	18.111
1987	8	6	35	27.2	7.8	28.6	34	29.4	30.4	25.2	25.8	25.2	25.4	76	52	71	67	29.8	27.8	29.3	28.9	24	22.8	23.7	23.5
1987	8	7	34.2	27.4	6.8	28.6	33.2	30	30.5	25.2	25.8	24.8	25.3	76	56	66	66	29.8	28.3	27.8	28.6	24	23.1	22.9	23.3
1987	8	8	34.8	27	7.8	28	33.8	30.8	30.8	24.8	25.4	25.2	25.1	77	51	64	64	29.2	26.9	28.3	28.1	23.6	22.3	23.1	23
1987	8	9	34.2	27	7.2	28	32.4	31.2	30.7	24.8	25.2	25.2	25.1	77	56	62	65	29.2	27.3	28.1	28.2	23.6	22.5	23	23
1987	8	10	35.8	27.4	8.4	28.6	34	30.8	31	25.2	25.8	24.6	25.2	76	52	60	63	29.8	27.8	26.8	28.1	24	22.8	22.2	23
1987	8	11	35.8	27.2	8.6	28.8	34.6	30.4	31	19.7061	26.2	25.4	19.8606	61.9022	52	67	52.7966	23.1093	28.4	29.1	22.4523	18.7305	23.2	23.6	18.2795
1987	8	12	35.4	27.4	8	28.6	34.2	30.4	30.9	21.6042	26.2	24.8	21.734	65.3652	53	64	52.8117	24.5944	28.7	27.6	22.6331	19.826	23.4	22.7	18.4375
1987	8	13	33.2	27.2	6	28.6	30.4	30	29.8	25	25.2	25	25.1	75	66	67	69	29.3	28.6	28.3	28.7	23.7	23.3	23.2	23.4
1987	8	14	34.6	27.4	7.2	28.2	31.6	30.4	30.1	20.765	25.4	25.2	20.8416	61.5692	61	66	51.2155	23.4289	28.3	28.6	22.1636	18.9303	23.1	23.3	18.1179
1987	8	15	35.8	27	8.8	28.2	34.8	30.6	31	25	26.4	25.2	25.5	77	52	65	65	29.5	28.8	28.5	28.9	23.8	23.4	23.2	23.5
1987	8	16	35.4	26.2	9.2	27.4	34.8	30.2	30.6	24.2	26.4	25	25.2	77	52	66	65	28.1	28.8	28.2	28.4	23	23.4	23.1	23.2
1987	8	17	35.2	26.2	9	27.4	33.6	30	30.3	25	25.4	25.4	25.3	82	52	69	68	30.1	27	29.4	28.8	24.1	22.3	23.7	23.4
1987	8	18	35.2	27.2	8	28.2	33	31.2	30.9	21.4044	26	25.4	21.5311	66.4308	58	63	56.5776	25.0639	29	28.6	24.2053	20.3222	23.5	23.3	19.7644
1987	8	19	34.8	27.4	7.4	28.4	33.8	30.6	30.9	21.5242	26.4	24.2	21.4415	64.0021	56	59	54.4997	24.3909	29.5	25.9	23.2582	19.6647	23.8	21.7	18.9401
1987	8	20	35.4	27	8.4	28.8	33.6	29.4	30.3	25	25.4	25	25.1	74	52	70	65	29.1	27	28.7	28.3	23.6	22.3	23.4	23.1
1987	8	21	35.4	27.2	8.2	28.2	33.6	28.4	29.6	25	25.4	25.2	25.2	77	52	77	69	29.5	27	29.9	28.8	23.8	22.3	24.1	23.4
1987	8	22	35.4	26.2	9.2	27.6	33.8	29.2	30	25	25.4	24.2	24.9	81	51	66	66	29.9	26.9	26.9	27.9	24.1	22.3	22.3	22.9
1987	8	23	34.6	26.2	8.4	27.4	33.8	29.4	30	20.7251	26.4	25.4	19.9397	61.4027	56	73	47.9157	23.3856	29.5	29.8	20.6168	18.897	23.8	24	16.7774
1987	8	24	35.8	27.4	8.4	28.6	34.8	30.6	31.1	25.2	25.6	25.2	25.3	76	48	65	63	29.8	26.7	28.5	28.3	24	22.2	23.2	23.1
1987	8	25	36	28	8	29	34.8	30	31	20.6252	25.8	24.8	19.5823	62.6681	49	66	49.3194	23.3657	27.2	27.8	21.0619	18.8937	22.5	22.9	17.1802
1987	8	26	35.6	27	8.6	28.8	34.6	30.2	31	21.5309	25.8	24.6	20.9282	63.6584	50	63	52.1092	24.1503	27.4	27.2	22.4283	19.5272	22.6	22.5	18.2829
1987	8	27	35.6	27	8.6	28.4	34.2	29	30.1	25.2	25.8	24.4	25.1	77	51	69	66	29.9	27.6	27.5	28.3	24.1	22.7	22.7	23.1
1987	8	28	34.4	27	7.4	28.2	32.4	29.8	30	25	25.4	24.4	24.9	77	57	64	66	29.5	27.8	27	28.1	23.8	22.8	22.3	23
1987	8	29	34.6	26.4	8.2	27.6	33.4	30	30.3	25	25.4	24.8	25.1	81	53	66	67	29.9	27.1	27.8	28.3	24.1	22.4	22.9	23.1
1987	8	30	35.2	27	8.2	28.2	33.4	30.6	30.7	21.7707	25.6	24.2	21.1546	67.2966	54	59	55.5997	25.8298	27.6	25.9	23.9678	20.765	22.7	21.7	19.3446
1987	8	31	35.2	27	8.2	28.2	33.6	30.8	30.8	20.7384	25.8	25.2	20.159	59.871	54	64	49.0156	22.5898	28	28.3	21.0214	18.2044	23	23.1	17.0622
1987	9	1	35.4	27.4	8	28.6	33.6	30.6	30.9	19.0601	26	25.2	19.2999	59.4048	55	65	51.1467	22.4733	28.6	28.5	21.8905	18.1478	23.3	23.2	17.8015
1987	9	2	35	27.6	7.4	28.6	33.4	31	31	19.1334	26.8	25.6	18.4641	59.9043	60	65	49.9147	22.673	30.8	29.2	21.0714	18.2576	24.6	23.7	17.1088
1987	9	3	34.6	27.2	7.4	28.1	32.8	31	30.7	25	25.4	25.2	25.2	78	55	63	65	29.6	27.5	28.2	28.4	23.9	22.7	23.1	23.2
1987	9	4	33	26.8	6.2	28.8	31.8	30	30.1	25	26.6	26.2	25.9	74	67	74	72	29.1	31.4	31.5	30.7	23.6	24.8	24.9	24.5
1987	9	5	34	27.2	6.8	28.6	32	31	30.6	19.2333	26.4	25.6	17.7349	59.9709	65	65	47.6837	22.8562	30.7	29.2	20.3255	18.3775	24.5	23.7	16.4529
1987	9	6	35.4	27.6	7.8	29	33.8	30.4	30.9	25	25.4	25.6	25.3	72	51	68	64	29	26.9	29.6	28.5	23.5	22.3	23.9	23.2
1987	9	7	35.2	27.6	7.6	28.6	33.4	31.4	31.2	25	25.4	25.8	25.4	75	53	64	64	29.3	27.1	29.5	28.6	23.7	22.4	23.8	23.3
1987	9	8	35.6	27.6	8	29	34.2	30.6	31.1	19.866	26.4	25.4	19.2466	62.7014	54	66	50.6805	23.4922	29.2	29	21.7274	18.9569	23.7	23.5	17.6949
1987	9	9	34.8	27.4	7.4	28.6	33.6	30.4	30.8	21.2905	26.2	25.4	21.5655	68.23	56	67	58.1244	25.2193	29.1	29.1	24.4906	20.3659	23.6	23.6	19.9328
1987	9	10	34.4	27.6	6.8	28.6	34	29.4	30.4	25.2	25.6	24.2	25	76	51	65	64	29.8	27.2	26.7	27.9	24	22.5	22.2	22.9
1987	9	11	35.4	27.2	8.2	28.4	33.6	29.2	30.1	24.4	26.2	25	25.2	72	56	71	66	27.9	29.1	28.9	28.6	22.9	23.6	23.5	23.3
1987	9	12	35.4	27.2	8.2	28	33.6	29.4	30.1	25	25.4	25.2	25.2	79	52	71	67	29.7	27	29.3	28.6	23.9	22.3	23.7	23.3
1987	9	13	34.6	27.2	7.4	28.2	33.6	29.4	30.1	25	26.4	25.2	25.5	77	57	71	69	29.5	29.6	29.3	29.5	23.8	23.9	23.7	23.8
1987	9	14	33.2	26.4	6.8	27.2	30.6	28.8	28.9	25.2	25.4	25.2	25.3	85	66	75	75	30.7	29	29.7	29.8	24.5	23.5	23.9	24
1987	9	15	32	27.2	4.8	28	30.2	28	28.5	19.16	26	25.4	19.3632	60.1041	72	81	52.512	22.7463	30.8	30.7	22.1503	18.3209	24.5	24.5	17.9513
1987	9	16	33.6	26.4	7.2	28.4	32.2	30.6	30.5	25.2	26.4	21.5709	16.7759	77	64	57.9729	44.9532	29.9	30.6	24.3846	19.0835	24.1	24.4	19.9126	15.5072
1987	9	17	35.8	28	7.8	29.6	33.6	31.8	31.7	20.5652	27	21.4377	19.9958	63.9667	60	57.9729	51.2133	24.0982	31.3	24.1848	21.6941	19.5297	24.8	19.7328	17.6649
1987	9	18	34.6	28	6.6	29.6	33	31.2	31.3	19.9326	20.7118	25.6	19.3032	63.334	47.5172	64	50.514	23.6787	23.1759	29.1	21.2146	19.0768	18.7838	23.6	17.1921
1987	9	19	34.6	28.2	6.4	28.6	32.6	29	29.8	21.5242	26	21.4349	21.6549	68.6618	59	60.0149	59.9118	25.5267	29.2	24.5319	24.8756	20.6052	23.7	19.9603	20.1665
1987	9	20	35	26.6	8.4	29	34	31.2	31.4	19.8593	26.2	25.4	18.3908	62.8678	54	63	48.2164	23.4855	28.8	28.6	20.1124	18.9702	23.4	23.3	16.333
1987	9	21	34.6	26.2	8.4	28	33.2	31.4	31	25	24.8	25	24.9	79	51	60	63	29.7	25.7	27.4	27.6	23.9	21.6	22.6	22.7
1987	9	22	32.8	26	6.8	28.6	31.2	30	30	24.8	26.4	20.5786	18.3309	74	69	56.6743	50.4475	28.8	31.2	23.2824	20.9016	23.4	24.8	19.0202	17.0056
1987	9	23	33.8	27.2	6.6	29	31.8	31.2	30.8	19.7394	26.8	25	20.0025	61.3361	68	61	53.6108	22.3134	31.9	27.6	21.8772	18.0579	25.1	22.7	17.7948
1987	9	24	34.6	25.8	8.8	27.8	33	30.8	30.6	24.6	26.4	21.6308	20.8183	77	60	58.4058	57.7399	28.8	30	24.5711	23.7886	23.4	24.1	20.0158	19.3498
1987	9	25	34	27.4	6.6	29.2	33	31.4	31.3	19.0268	26.4	21.471	19.2699	62.2685	60	57.2404	51.6462	22.6997	30	23.4622	21.3145	18.2909	24.1	19.1467	17.2454
1987	9	26	35.4	28	7.4	29.4	34	30.4	31	25	25.4	25	25.1	70	50	65	62	28.7	26.7	28.1	27.8	23.4	22.2	23	22.9
1987	9	27	35.4	28	7.4	29.4	34.4	30.4	31.1	25.2	25.6	21.4418	19.9431	71	50	60.118	53.2091	29.3	27	24.5525	21.9608	23.7	22.3	19.9672	17.7845
1987	9	28	35.8	26.8	9	28.8	34.8	30.2	31	24.8	25.4	24.4	24.9	72	47	62	61	28.6	26.2	26.7	27.2	23.3	21.9	22.2	22.4
1987	9	29	34.6	27.4	7.2	28.6	33.6	30.4	30.8	18.8737	26.6	25.6	18.3076	61.8023	58	68	51.9792	22.38	30.2	29.6	21.0381	18.0945	24.2	23.9	17.0889
1987	9	30	32.2	27.8	4.4	28.6	29.6	28.6	28.9	19.9059	26.6	25.2	19.3099	63.6337	79	76	53.9438	23.6653	32.8	29.8	22.3001	19.0601	25.6	24	18.0479
1987	10	1	32.8	26	6.8	27	31.8	29.2	29.3	17.9563	25.4	24.8	18.1901	58.0213	60	70	50.7342	21.3902	28.2	28.4	20.9708	17.2208	23.1	23.2	16.9733
1987	10	2	32.6	25.2	7.4	28	31	30.6	30	24.6	26.2	25.2	25.3	76	69	65	70	28.7	30.8	28.5	29.3	23.3	24.5	23.2	23.7
1987	10	3	30.6	24	6.6	25	29.6	27.6	27.5	23	25.2	25	24.4	85	70	81	79	26.8	29.1	29.9	28.6	22.2	23.6	24.1	23.3
1987	10	4	32.6	26.6	6	28	31.4	30	29.9	20.4653	25.8	25	18.9497	66.0978	64	67	52.3841	24.1482	29.5	28.3	21.6824	19.5496	23.8	23.2	17.6126
1987	10	5	32.4	26.4	6	28.4	32.4	29.4	29.9	20.5386	26.8	25	19.7919	65.565	65	70	55.3746	24.2248	31.5	28.7	22.7204	19.6062	24.9	23.4	18.4513
1987	10	6	33.8	27.8	6	29.2	32.8	30	30.5	18.867	27	20.4243	18.9807	61.3361	64	57.7463	53.6559	22.3201	31.8	23.2773	21.8783	18.0745	25.1	18.9875	17.7364
1987	10	7	28.2	24.8	3.4	25.6	26.2	25	25.5	24.6	23	24.2	23.9	92	76	94	87	30.3	26	29.7	28.6	24.2	21.7	23.9	23.3
1987	10	8	32	25	7	27.8	30.6	30	29.6	24.6	25.8	25.4	25.3	77	68	69	72	28.8	30	29.4	29.4	23.4	24.1	23.7	23.8
1987	10	9	32.6	26.6	6	28	31.6	30	29.9	25	25.4	24	24.8	79	61	61	67	29.7	28.3	25.8	27.9	23.9	23.1	21.6	22.9
1987	10	10	32	26.2	5.8	27.8	31	29.6	29.5	20.5719	25.8	25.2	20.7199	67.6296	66	70	60.2211	24.4712	29.8	29.1	24.1022	19.7694	24	23.6	19.4963
1987	10	11	33	26.4	6.6	28.2	31.6	30.6	30.3	25	25.4	24.6	25	77	61	61	67	29.5	28.3	26.9	28.3	23.8	23.1	22.3	23.1
1987	10	12	33	27.2	5.8	28	31.8	30.6	30.3	25	25.2	25	25.1	79	59	64	67	29.7	27.7	27.9	28.4	23.9	22.8	22.9	23.2
1987	10	13	33.6	26.4	7.2	28.2	32	28.6	29.4	24.6	26.8	25.2	25.5	75	67	76	73	28.5	31.8	29.8	30	23.3	25.1	24	24.1
1987	10	14	32.2	24.6	7.6	25.8	30.6	30.2	29.2	23.6	25.8	25.2	24.9	83	68	67	73	27.7	30	28.7	28.8	22.7	24.1	23.4	23.4
1987	10	15	32.4	25.2	7.2	28.4	31.6	29.8	29.9	20.3212	25.6	25.2	18.7882	66.752	62	69	53.7934	24.1469	28.8	29	21.5517	19.5066	23.4	23.5	17.5336
1987	10	16	33	26.6	6.4	28.2	32	30	30	20.1768	25.6	20.304	18.3866	67.1644	60	59.5681	53.8611	23.9338	28.6	23.2979	21.1116	19.3725	23.3	19.0219	17.2121
1987	10	17	33	27.2	5.8	28.6	32	29.8	30	18.9003	26.8	20.4243	18.0457	61.4027	67	60.5649	51.9373	22.4033	31.8	23.5969	20.8505	18.1011	25.1	19.1972	16.908
1987	10	18	31.6	24.2	7.4	25.2	30	28.6	28.1	23.4	25	25.2	24.5	86	67	76	76	27.6	28.3	29.8	28.6	22.7	23.2	24	23.3
1987	10	19	28.6	24	4.6	25.2	27.6	26.8	26.6	22.8	24.2	20.6119	17.7018	82	76	60.3704	52.1934	26.2	27.9	23.7453	20.5367	21.8	22.9	19.3299	16.6586
1987	10	20	31.6	25	6.6	27.8	30	29.4	29.1	19.4597	26	20.4254	19.806	64.6993	73	57.1738	55.5754	22.9761	30.9	22.2901	21.7906	18.6606	24.6	18.2543	17.7448
1987	10	21	32.6	27	5.6	28	31.8	29.6	29.8	20.2256	26	24.8	20.5286	67.0968	63	68	59.4714	23.8085	29.8	28.1	23.4855	19.3732	24	23	19.1667
1987	10	22	32.6	26.8	5.8	28	31.6	29.6	29.7	19.3265	26.2	25	17.9701	63.667	65	69	51.4905	22.6131	30.4	28.6	20.6649	18.4574	24.3	23.3	16.8117
1987	10	23	32.4	26.8	5.6	28.2	31	30	29.8	21.0314	26.2	25	20.6418	69.5942	69	67	59.871	24.7276	30.8	28.3	23.7153	20.1424	24.5	23.2	19.3299
1987	10	24	33.2	27	6.2	28.2	32	29.4	29.8	25	25.4	25	25.1	77	59	70	69	29.5	28	28.7	28.8	23.8	23	23.4	23.4
1987	10	25	32	26.8	5.2	28	30.6	29.6	29.5	25	25.4	24.4	24.9	79	66	65	70	29.7	29	27.1	28.6	23.9	23.5	22.4	23.3
1987	10	26	33.6	26.4	7.2	27.6	32.6	30	30	19.3865	26.4	21.411	19.8893	64.4329	62	61.6691	57.9729	22.7929	30.3	24.5078	22.9694	18.5573	24.3	20.0125	18.6606
1987	10	27	32.4	24.4	8	25.6	31.6	29.2	28.9	23.4	26.8	21.2905	20.7543	83	69	60.0836	56.6807	27.3	32	24.2741	22.9988	22.5	25.2	19.8056	18.6094
1987	10	28	31.6	25.2	6.4	27.2	30.8	27.8	28.4	24	26.2	21.5509	20.0125	77	70	62.768	61.1363	27.7	30.9	24.8974	24.3846	22.8	24.6	20.2256	19.6928
1987	10	29	27.2	24.8	2.4	25.6	25.8	25.4	25.5	23.6	23.4	24	23.7	85	82	89	85	27.8	27.2	28.9	28	22.8	22.5	23.5	22.9
1987	10	30	30	24.8	5.2	25.8	29.2	27.6	27.5	23.2	25.8	19.6887	19.7609	80	76	57.4026	57.3338	26.7	30.9	22.7926	22.8682	22.2	24.6	18.4823	18.5338
1987	10	31	31.4	24	7.4	25.2	30	28.4	28	22.8	26	21.1313	19.7328	82	73	61.7357	55.5088	26.2	30.9	24.045	21.744	21.8	24.6	19.7128	17.7116
1987	11	1	30.6	25.2	5.4	27.6	29.8	26.2	27.5	24.2	24.8	23.8	24.3	76	67	82	75	27.9	28	27.9	27.9	22.9	22.9	22.9	22.9
1987	11	2	31.8	24	7.8	25.2	30.2	29.2	28.5	23	25.4	25	24.5	83	68	71	74	26.6	29.2	28.9	28.2	22.1	23.7	23.5	23.1
1987	11	3	30.8	24	6.8	25.4	29.6	28	27.8	23.2	25.4	24.8	24.5	83	72	77	77	27	29.6	29.2	28.6	22.3	23.9	23.6	23.3
1987	11	4	30.8	24.2	6.6	26.8	29.6	27.8	28	23.6	26	19.6662	19.1534	77	75	55.9084	55.1093	27	31.2	22.3434	22.107	22.3	24.8	18.2909	17.938
1987	11	5	31.8	25.2	6.6	26.8	30.6	27.8	28.3	24.4	26.2	21.2912	19.9426	82	71	61.0031	57.4402	29	31.1	24.2381	23.0027	23.5	24.7	19.836	18.6739
1987	11	6	32.2	26.4	5.8	27.8	31.6	29.6	29.6	20.5386	26.8	25.4	20.6959	67.5297	69	72	59.3274	24.4246	32	29.6	23.9441	19.7261	25.2	23.9	19.3897
1987	11	7	32.8	26	6.8	27	31.2	29.8	29.5	19.826	25.8	24.4	20.0125	64.5994	65	64	57.6067	23.6254	29.6	27	23.1459	19.0368	23.9	22.3	18.7505
1987	11	8	32.6	27	5.6	28	31.4	29.2	29.5	20.4862	26	24.8	19.5787	66.8551	65	70	56.3448	24.4253	30	28.4	22.6656	19.6853	24.1	23.2	18.3546
1987	11	9	33	26.8	6.2	27.8	32	29.2	29.5	24.6	26	24.6	25.1	77	62	69	69	28.8	29.6	27.9	28.8	23.4	23.9	22.9	23.4
1987	11	10	33.4	27	6.4	28	32.6	29.6	30	20.2387	26	25.2	19.5994	63.2116	59	70	54.2403	22.8579	29.2	29.1	21.5174	18.5441	23.7	23.6	17.5233
1987	11	11	32.8	27	5.8	28	31.6	29.6	29.7	25	26.4	25.2	25.5	79	67	70	72	29.7	31	29.1	29.9	23.9	24.6	23.6	24
1987	11	12	33.2	26.4	6.8	27.8	32.4	29.4	29.8	24.8	26.4	23.4	24.9	78	63	61	67	29.3	30.4	24.8	28.2	23.7	24.3	21	23
1987	11	13	33	26.4	6.6	27.6	32	29.4	29.6	24.2	25.8	24.2	24.7	76	61	65	67	27.9	29.1	26.7	27.9	22.9	23.6	22.2	22.9
1987	11	14	33.8	25.2	8.6	26.2	32.6	29.6	29.5	24	24.8	24.2	24.3	83	53	64	67	28.4	26.1	26.6	27	23.2	21.8	22.1	22.4
1987	11	15	33.4	26.4	7	27.4	31.8	28.8	29.2	21.1513	25.4	24.6	20.2281	70.7596	60	71	60.1768	25.0839	28.2	28.1	23.4498	20.3355	23.1	23	19.043
1987	11	16	33.6	26.2	7.4	27.4	32.6	29.2	29.6	20.2622	26.4	24.4	18.6438	64.999	62	68	56.9214	23.9983	30.3	27.4	22.3045	19.4897	24.3	22.6	18.2073
1987	11	17	33	26.4	6.6	27.2	31.6	29	29.2	20.9399	26.2	24.2	21.239	68.9518	65	67	59.2243	24.6625	30.4	27	23.4044	20.0497	24.3	22.4	19.0803
1987	11	18	33	26.4	6.6	27.6	32	28.6	29.2	20.1768	25	24.2	20.28	66.5801	57	70	58.7775	23.8478	27	27.3	23.157	19.345	22.4	22.5	18.936
1987	11	19	33.2	25.2	8	27.4	31.6	29	29.3	24.4	25.2	24.4	24.7	78	60	69	69	28.6	27.8	27.5	28	23.3	22.8	22.7	22.9
1987	11	20	32.8	26.2	6.6	27.4	30.6	28.8	28.9	19.5263	26	24.6	19.5341	64.5328	70	71	56.4401	23.0527	30.5	28.1	22.3354	18.7238	24.4	23	18.2279
1987	11	21	32	26.2	5.8	27.4	30.6	29	29	21.0637	26	24	21.2561	70.2236	70	66	61.4586	25.0028	30.5	26.5	24.3669	20.2456	24.4	22.1	19.8537
1987	11	22	32.2	25	7.2	26.4	31.2	29	28.9	24	25	24.6	24.5	82	61	70	71	28.2	27.6	28	27.9	23.1	22.7	23	22.9
1987	11	23	32.8	25	7.8	26.2	31.6	29.4	29.1	24.2	24.6	24	24.3	85	57	64	68	28.9	26.3	26.2	27.1	23.5	21.9	21.9	22.4
1987	11	24	33.2	26.2	7	27.2	31.8	29.6	29.5	21.1846	25	25	20.2529	70.9927	58	69	58.0124	25.1638	27.2	28.6	23.2085	20.3821	22.4	23.3	18.9046
1987	11	25	33	25.4	7.6	26.8	32	28.8	29.1	24.6	25.6	20.1457	20.3322	84	60	57.9729	58.6722	29.5	28.6	22.6597	23.046	23.8	23.3	18.6639	18.917
1987	11	26	27.4	23.6	3.8	24.6	27	25.6	25.7	22.2	26	23.6	23.9	81	92	85	86	25.2	32.9	27.8	28.6	21.2	25.7	22.8	23.2
1987	11	27	31.6	23.8	7.8	24.8	28	27.4	26.9	22.6	24.6	24.4	23.9	83	76	78	79	25.9	28.7	28.6	27.7	21.7	23.3	23.3	22.8
1987	11	28	31.4	23.8	7.6	24.8	30.6	25.6	26.6	22.6	26	23.8	24.1	83	70	86	80	25.9	30.5	28.3	28.3	21.7	24.4	23.1	23.1
1987	11	29	31	24.6	6.4	25.6	30.6	27.8	28	23.4	26	20.5274	19.0632	83	70	57.3682	50.6311	27.3	30.5	22.0123	19.5994	22.5	24.4	18.221	16.1552
1987	11	30	32	24.8	7.2	27	31	27.6	28.3	23.4	26.4	20.5618	19.9259	74	70	60.6336	58.8119	26.4	31.3	23.071	22.5176	22	24.8	19.0735	18.5441
1987	12	1	31.4	26.2	5.2	27.4	30.4	28.8	28.8	25.2	26.4	25.4	25.7	84	73	76	78	30.6	31.7	30.2	30.8	24.4	25	24.2	24.6
1987	12	2	32.4	27	5.4	28	31.4	29	29.4	25.2	26	24.2	25.1	80	65	67	71	30.2	30	27	29.1	24.2	24.1	22.4	23.6
1987	12	3	32.4	26	6.4	27	30.4	28.6	28.6	24.8	26.2	24.4	25.1	84	72	71	76	29.8	31.2	27.8	29.6	24	24.8	22.8	23.9
1987	12	4	31.4	25.8	5.6	26.8	30.4	28.4	28.5	24.6	25.2	24.2	24.7	84	66	71	73	29.5	28.6	27.4	28.5	23.8	23.3	22.6	23.2
1987	12	5	31.4	26	5.4	27	30.4	29	28.9	25	25.4	25.2	25.2	85	67	74	75	30.3	29.1	29.5	29.7	24.3	23.6	23.8	23.9
1987	12	6	31	26.6	4.4	27.6	29.2	28.4	28.4	25	25.4	25	25.1	81	74	76	77	29.9	29.9	29.4	29.7	24.1	24	23.8	24
1987	12	7	32.2	26.6	5.6	27.6	31.4	29.2	29.4	25.2	25.8	25.6	25.5	83	64	75	74	30.4	29.5	30.4	30.1	24.3	23.8	24.3	24.2
1987	12	8	31	25.6	5.4	26.8	30.2	28.6	28.5	24.6	21.2978	26.2	20.6951	84	51.2133	83	56.1415	29.5	22.4033	32.4	21.3111	23.8	18.534	25.4	17.6683
1987	12	9	31.4	25.6	5.8	26.6	30.2	28.2	28.3	24.6	20.3322	26	18.1877	85	51.5463	84	53.8439	29.6	22.1836	32.1	20.2922	23.9	18.3642	25.3	16.8225
1987	12	10	33	25.6	7.4	26.6	32	27.8	28.5	24.6	26.2	25.6	25.5	85	63	84	77	29.6	30.2	31.4	30.4	23.9	24.2	24.8	24.3
1987	12	11	32	25.6	6.4	26.8	31.2	29	29	24.8	27	26	25.9	85	72	79	79	30	32.8	31.6	31.5	24.1	25.6	25	24.9
1987	12	12	32	25.6	6.4	26.8	30.8	29	28.9	24.6	26.2	24.2	25	84	70	67	74	29.5	30.9	27	29.1	23.8	24.6	22.4	23.6
1987	12	13	32.4	25.4	7	26.6	31.6	28.8	29	23.4	25.2	24.2	24.3	77	60	69	68	26.6	27.8	27.1	27.2	22.1	22.8	22.4	22.5
1987	12	14	34	27	7	28	33	29.6	30	25.4	26.4	25.8	25.9	81	60	74	72	30.7	30	30.7	30.5	24.5	24.1	24.5	24.4
1987	12	15	32.4	26.4	6	27.4	31.4	28	28.7	23.6	24.4	22.4	23.5	73	56	62	64	26.6	25.9	23.4	25.3	22.1	21.7	20	21.3
1987	12	16	32.4	25.4	7	26.6	31.6	28.2	28.7	23.8	24.6	23.6	24	79	57	68	68	27.6	26.3	26.1	26.6	22.7	21.9	21.8	22.1
1987	12	17	32.2	25.6	6.6	26.6	31.2	29	29	23.4	24.2	24	23.9	77	56	66	66	26.6	25.5	26.5	26.2	22.1	21.4	22.1	21.9
1987	12	18	32.6	26.8	5.8	27.2	31	28.6	28.9	24	24.4	23.8	24.1	77	58	67	67	27.7	26.2	26.3	26.7	22.8	21.8	21.9	22.2
1987	12	19	32	26.6	5.4	27.2	31.2	27.2	28.2	24	24.6	23.8	24.1	77	58	75	70	27.7	26.5	27.2	27.2	22.8	22.1	22.5	22.4
1987	12	20	32.6	25.6	7	27	31.8	28.2	28.8	24	24.6	24	24.2	78	56	71	68	27.8	26.1	27	27	22.9	21.8	22.4	22.4
1987	12	21	33	26.2	6.8	27	32.2	28.2	28.9	23.2	23.8	23.2	23.4	73	50	66	63	25.9	23.9	25.1	25	21.7	20.4	21.2	21.1
1987	12	22	33.2	26.2	7	27	32	27	28.3	23.6	24	23	23.5	75	52	71	66	26.9	24.5	25.4	25.6	22.3	20.8	21.4	21.5
1987	12	23	33	26	7	27	31.6	28.2	28.8	23	23.4	23	23.1	71	50	64	62	25.4	23.3	24.6	24.5	21.4	20	20.9	20.7
1987	12	24	32.6	24.2	8.4	25.4	31.6	28	28.3	22.2	23.4	23.6	23.1	76	50	69	65	24.6	23.3	26.2	24.7	20.8	20	21.9	20.9
1987	12	25	30.6	25	5.6	26	27.6	27.4	27.1	22.8	22.2	22.4	22.5	76	63	65	68	25.6	23.2	23.8	24.2	21.5	19.9	20.3	20.5
1987	12	26	31.6	25.2	6.4	26.4	29.8	27.6	27.9	23.2	24.6	23.4	23.7	76	66	70	71	26.3	27.5	26	26.6	21.9	22.6	21.7	22.1
1987	12	27	32.4	24.2	8.2	25.4	30.6	27.4	27.7	23.2	25.2	23	23.8	83	65	69	72	27	28.5	25.2	26.9	22.3	23.2	21.2	22.3
1987	12	28	31.6	25.4	6.2	26.6	30	28.2	28.3	24.4	25	23.8	24.4	84	67	69	73	29.1	28.3	26.6	28	23.6	23.2	22.1	22.9
1987	12	29	32.8	25.6	7.2	26.4	31.8	28	28.5	24	25.2	23.8	24.3	82	59	71	71	28.2	27.7	26.7	27.5	23.1	22.8	22.2	22.7
1987	12	30	32.8	26.2	6.6	27	31.4	28.2	28.7	24.2	25	23.8	24.3	79	60	69	70	28.3	27.4	26.6	27.4	23.1	22.6	22.1	22.6
1987	12	31	31.8	25.8	6	26.6	30.4	27.4	28	24	24.2	23.6	23.9	81	60	73	71	28.1	26.1	26.6	26.9	23	21.8	22.1	22.3

## Sheet: 1987
			Temperature			Temperature				Temperature				Relative Humidity				Pressure				Dew temperature
Year	Month	Day	Maximum	Minimum	Max-Min	1899-12-31 07:00:00	1899-12-31 13:00:00	1899-12-31 19:00:00	Average	1899-12-31 01:00:00	1899-12-31 13:00:00	1899-12-31 19:00:00	Average	1899-12-31 01:00:00	1899-12-31 13:00:00	1899-12-31 19:00:00	Average	1899-12-31 07:00:00	1899-12-31 13:00:00	1899-12-31 19:00:00	Average	1899-12-31 07:00:00	1899-12-31 13:00:00	1899-12-31 19:00:00	Average		Month	Taverage	Hraverage
1988	1	1	32	25.6	6.4	26.8	30.6	28.2	28.5	23.8	25	23.4	24.1	78	64	67	70	27.5	27.9	25.6	27	22.6	22.9	21.5	22.3		January	27.8323	66.6264
1988	1	2	32.4	25	7.4	26	31.6	28.2	28.5	23.2	25.4	22.8	23.8	79	61	63	68	26.6	28.3	24.2	26.3	22.1	23.1	20.5	21.9		February	27.8607	66.7874
1988	1	3	32.2	25.4	6.8	26.2	31.6	27.4	28.1	23.6	24.6	23.6	23.9	81	57	73	70	27.4	26.3	26.6	26.8	22.6	21.9	22.1	22.2		March	27.4206	62.6814
1988	1	4	32.4	25.6	6.8	26.6	31.6	27.6	28.4	23.8	24.4	23.2	23.8	79	55	69	68	27.6	25.8	25.5	26.3	22.7	21.6	21.4	21.9		April	29.0367	65.4259
1988	1	5	32.2	25.2	7	26	31.6	27.6	28.2	23.4	24	22.6	23.3	80	53	65	66	27	24.8	24.1	25.3	22.4	21	20.5	21.3		May	29.8581	64.2284
1988	1	6	32.4	24.8	7.6	25.8	31.2	27.4	28	23.4	24.2	22.2	23.3	82	56	64	67	27.2	25.5	23.3	25.3	22.5	21.4	20	21.3		June	29.8733	62.6873
1988	1	7	32	24.8	7.2	25.8	30.8	28	28.1	23.2	24.2	22.2	23.2	80	58	61	66	26.7	25.8	22.9	25.1	22.2	21.6	19.7	21.2		July	30.4129	61.9991
1988	1	8	32.8	24.6	8.2	25.8	31.6	28.4	28.5	23.4	24	22.4	23.3	82	53	60	65	27.2	24.8	23.1	25	22.5	21	19.8	21.1		August	28.5453	63.2495
1988	1	9	33	24.8	8.2	25.8	32	28.2	28.5	22.8	24.8	22.4	23.3	78	56	61	65	25.8	26.5	23.2	25.2	21.6	22.1	19.9	21.2		September	28.57	64.1127
1988	1	10	33.2	24.6	8.6	25.4	32	27.8	28.3	23.2	24	22.2	23.1	83	52	62	65	27	24.5	23	24.8	22.3	20.8	19.8	21		October	27.6825	69.764
1988	1	11	32.6	24.4	8.2	25.2	31	27.8	28	23.2	24	23	23.4	85	56	67	69	27.1	25.2	24.9	25.7	22.4	21.2	21	21.6		November	27.8867	69.584
1988	1	12	32	24.6	7.4	25.6	30.2	27.8	27.9	23.4	24.6	23	23.7	83	63	67	71	27.3	27.2	24.9	26.5	22.5	22.5	21	22		December	27.1323	69.7008
1988	1	13	32.2	24.4	7.8	25.4	30.4	28	28	23.4	23.8	22	23.1	85	58	59	67	27.4	25.1	22.4	25	22.6	21.2	19.4	21
1988	1	14	32.4	24.2	8.2	25	31.2	27.6	27.9	23	24.2	22	23.1	85	56	62	67	26.8	25.5	22.7	25	22.2	21.4	19.5	21.1
1988	1	15	32	24.2	7.8	25	30.2	27.6	27.6	23	23.8	23.6	23.5	85	59	72	72	26.8	25.2	26.5	26.1	22.2	21.2	22	21.8
1988	1	16	32.2	24.2	8	25.2	30.6	27.4	27.6	23.2	24.4	22.4	23.3	85	60	65	70	27.1	26.4	23.8	25.8	22.4	22	20.3	21.6
1988	1	17	31.4	24.2	7.2	25.2	30	27.2	27.4	22.4	24.6	22	23	79	64	64	69	25.2	27.3	23	25.2	21.2	22.6	19.7	21.2
1988	1	18	30.4	23.4	7	24.6	29	27.4	27.1	22.2	23.4	22.2	22.6	81	63	64	69	25.2	25.1	23.3	24.5	21.2	21.1	20	20.8
1988	1	19	31.8	23.8	8	24.8	30.4	27.2	27.4	22.6	23.6	22	22.7	83	57	64	68	25.9	24.6	23	24.5	21.7	20.8	19.7	20.8
1988	1	20	31.8	23.6	8.2	24.4	30.6	27.2	27.4	22.4	23.2	21.8	22.5	84	54	62	67	25.8	23.5	22.5	23.9	21.6	20.1	19.4	20.4
1988	1	21	31.6	23.6	8	24.4	30.2	27.8	27.5	22.2	24	21.8	22.7	83	60	59	67	25.3	25.7	22.1	24.4	21.3	21.6	19.1	20.7
1988	1	22	32	23.4	8.6	24.6	30.4	26.4	27	21.6	22.2901	21.0048	21.4543	77	52.7784	59.5713	62.2685	23.8	23.2924	22.1702	23.1093	20.3	19.5763	18.7505	19.4497
1988	1	23	32	23.2	8.8	24.4	30.4	26.8	27.1	21.8	22.1017	21.4	20.4374	80	52.4185	62	57.3383	24.4	23.0263	21.9	21.2499	20.7	19.4138	19	17.8614
1988	1	24	32.4	23.8	8.6	24.8	31.4	27.2	27.6	22.4	23.2	22.4	22.7	81	50	66	66	25.5	23	23.9	24.1	21.4	19.7	20.4	20.5
1988	1	25	31.4	23.4	8	24.2	30.6	27.6	27.5	20.2922	22.037	20.2722	19.826	71.8585	51.846	57.6067	57.5734	22.9927	22.7263	21.4144	21.2512	19.2766	19.2333	18.1644	17.9513
1988	1	26	33.6	24.2	9.4	25.2	32.2	28	28.4	23	21.9571	22.2	21.2286	83	50.4807	61	61.3554	26.6	22.3834	22.9	22.6792	22.1	19.0135	19.7	19.1731
1988	1	27	32	24	8	25	30.6	27.8	27.8	22.8	24.6	22	23.1	83	61	60	68	26.3	26.9	22.6	25.3	21.9	22.3	19.4	21.2
1988	1	28	31.8	24.2	7.6	25.4	30.2	27.2	27.5	23.4	24	22	23.1	85	60	64	69	27.4	25.7	23	25.4	22.6	21.6	19.7	21.3
1988	1	29	32	24	8	25	30.8	27.2	27.5	23	24.6	21.8	23.1	85	60	62	69	26.8	26.8	22.5	25.4	22.2	22.2	19.4	21.3
1988	1	30	31.6	24.2	7.4	25.2	30.8	27.2	27.6	23	22.1103	23	19.6887	83	52.9781	70	57.8838	26.6	23.0127	25.3	21.2218	22.1	19.4098	21.3	17.8876
1988	1	31	32	24.8	7.2	25.6	30.6	27.6	27.9	23.4	24.6	23	23.7	83	61	68	71	27.3	26.9	25	26.4	22.5	22.3	21.1	22
1988	2	1	32.6	24	8.6	25	30.6	27.6	27.7	23.4	24.2	22.4	23.3	88	59	64	70	27.7	25.9	23.6	25.8	22.8	21.7	20.2	21.6
1988	2	2	32.4	24.2	8.2	25.2	31.2	27.6	27.9	23.2	24.4	22.8	23.5	85	57	67	69	27.1	26	24.6	25.9	22.4	21.8	20.8	21.7
1988	2	3	32.6	24.2	8.4	25.2	31.8	28	28.3	23.2	24	21.8	23	85	52	58	65	27.1	24.7	22	24.6	22.4	20.9	19	20.8
1988	2	4	32	24.2	7.8	25	30.4	27.6	27.6	23	23.4	22.2	22.9	85	56	63	68	26.8	24.1	23.2	24.7	22.2	20.5	19.9	20.9
1988	2	5	32	24	8	25	30.4	27.6	27.6	23	23.4	23	23.1	85	56	68	69	26.8	24.1	25	25.3	22.2	20.5	21.1	21.3
1988	2	6	32.6	24.4	8.2	25.4	31	27.8	28	23.2	24.4	23.4	23.7	83	58	69	70	27	26.2	25.8	26.3	22.3	21.8	21.6	21.9
1988	2	7	31.8	25.2	6.6	26.2	30.8	27.6	28	23.6	24.6	23.4	23.9	81	60	70	70	27.4	26.8	26	26.7	22.6	22.2	21.7	22.2
1988	2	8	32.8	25.2	7.6	26	31.4	27.8	28.3	23.8	24.4	23	23.7	83	56	67	69	28	25.9	24.9	26.3	23	21.7	21	21.9
1988	2	9	31.4	24.8	6.6	25.6	30	27.6	27.7	23.2	24.4	23.8	23.8	82	63	73	73	26.8	26.8	26.9	26.9	22.2	22.3	22.3	22.3
1988	2	10	32.8	24.2	8.6	25	31.8	28.2	28.3	23.2	24.6	21.0447	20.6019	86	56	59.8377	59.6046	27.2	26.1	22.2435	22.117	22.5	21.8	18.8703	18.6672
1988	2	11	31.4	23.8	7.6	24.8	30.4	27	27.3	22	23	22.2	22.4	79	53	66	66	24.6	23.2	23.6	23.8	20.8	19.9	20.1	20.3
1988	2	12	33	24.6	8.4	25.4	31.8	28.2	28.4	23	24	23.2	23.4	82	52	66	67	26.5	24.7	25.1	25.4	22	20.9	21.2	21.4
1988	2	13	32.2	25.2	7	26	31	28	28.3	23.4	24.2	22.8	23.5	80	57	64	67	27	25.7	24.3	25.7	22.4	21.5	20.6	21.5
1988	2	14	32.4	25	7.4	26	31.2	27.8	28.2	23.2	24	22.8	23.3	79	55	65	67	26.6	25.1	24.4	25.3	22.1	21.1	20.7	21.3
1988	2	15	32	24.4	7.6	25.2	30.4	27.6	27.7	23	23.6	22.8	23.1	83	57	67	69	26.6	24.6	24.6	25.3	22.1	20.8	20.8	21.3
1988	2	16	32.4	24.8	7.6	25.8	31.2	27.4	28	23	23.4	22.8	23.1	79	52	68	66	26.2	23.6	24.7	24.8	21.9	20.2	20.9	21
1988	2	17	32	24.6	7.4	25.2	30	27	27.3	22.4	23.4	22.6	22.8	79	58	69	68	25.2	24.4	24.5	24.7	21.2	20.7	20.8	20.9
1988	2	18	32.4	24.2	8.2	25.2	30.6	27.8	27.9	22.4	23.2	22	22.5	79	54	60	64	25.2	23.5	22.6	23.8	21.2	20.1	19.4	20.3
1988	2	19	32.4	24.2	8.2	25	31.6	27.8	28	22.6	23.2	23	22.9	82	49	67	66	25.8	22.9	24.9	24.5	21.6	19.6	21	20.8
1988	2	20	33	24.6	8.4	25.4	32	27.2	28	22.4	23.2	22.4	22.7	77	48	66	64	25.1	22.6	23.9	23.9	21.2	19.5	20.4	20.3
1988	2	21	33	24.6	8.4	25.8	31.6	27.6	28.1	22.6	23.4	22.8	22.9	76	50	67	64	25.3	23.3	24.6	24.4	21.3	20	20.8	20.7
1988	2	22	32.8	24.4	8.4	25.4	31.4	28	28.2	23	23.8	23	23.3	82	53	66	67	26.5	24.4	24.8	25.2	22	20.7	20.9	21.2
1988	2	23	32.6	24.2	8.4	25.2	31.4	27.2	27.8	22	23.2	22.8	22.7	76	50	69	65	24.3	23	24.8	24	20.6	19.7	21	20.4
1988	2	24	33	24.2	8.8	25	32	27.4	28	22.6	23	22.4	22.7	82	47	65	64	25.8	22.1	23.8	23.9	21.6	19.1	20.3	20.3
1988	2	25	33	24.2	8.8	25	31.4	28.4	28.3	22	23	23.2	22.7	77	49	65	64	24.4	22.5	25	24	20.7	19.4	21.1	20.4
1988	2	26	31.4	24	7.4	25.2	30.2	27.6	27.7	23	23.6	23	23.2	83	58	68	70	26.6	24.7	25	25.5	22.1	20.9	21.1	21.4
1988	2	27	30.6	21.4	9.2	23	28.8	27	26.5	21.0914	23.4	23.2	20.0391	71.8585	64	73	55.4422	23.6753	25.2	25.9	20.775	19.8726	21.2	21.7	17.4685
1988	2	28	31.4	23	8.4	24.2	29.6	27	27	22.2	23.6	23.8	23.2	84	61	77	74	25.4	25.1	27.3	26	21.4	21.2	22.6	21.7
1988	2	29	31	23.4	7.6	24.4	29.6	7.73438	7.7625	22	23.2	22	22.4	81	58	44.8594	45.9844	24.8	24.2	16.5516	17.0297	21	20.6	14.0344	14.4141
1988	3	1	30.8	23.6	7.2	24.6	29.8	25	26.1	22.2	23.2	22	22.5	81	57	77	72	25.2	24	24.4	24.5	21.2	20.5	20.7	20.8
1988	3	2	31.6	24.2	7.4	25.6	30	27	27.4	23	23.6	22	22.9	80	59	65	68	26.4	24.9	23.1	24.8	22	21	19.8	20.9
1988	3	3	31.4	24.4	7	25.6	25.2004	27	22.5765	22.8	23.4	22.2	22.8	79	51.0135	66	62.2019	25.9	23.702	23.6	23.6986	21.7	20.0191	20.1	20.0158
1988	3	4	32.6	24.8	7.8	25.8	31	26.4	27.4	22.8	23.4	22.6	22.9	78	53	72	68	25.8	23.7	24.9	24.8	21.6	20.2	21	20.9
1988	3	5	31.8	24.2	7.6	25.8	30.8	26.6	27.5	22.4	23.6	21.8	22.6	75	55	66	65	24.8	24.3	22.9	24	21	20.7	19.7	20.4
1988	3	6	31	23.8	7.2	24.8	29.6	27.2	27.2	21.6	22	20.6	21.4	76	52	55	61	23.7	21.4	19.9	21.6	20.2	18.6	17.4	18.7
1988	3	7	32.4	24.2	8.2	25.2	31.4	27	27.6	22	23.1026	21.6	21.5176	76	52.6452	62	58.6056	24.3	23.8951	22.2	22.1136	20.6	20.1324	19.2	18.6506
1988	3	8	32.6	24	8.6	25	31.4	28	28.1	21.8	23.4	22.2	22.5	76	51	61	62	24	23.5	22.9	23.5	20.4	20.1	19.7	20.1
1988	3	9	31.8	24	7.8	25.4	30.6	28	28	22.4	23.2	22.8	22.8	77	54	64	65	25.1	23.5	24.3	24.3	21.2	20.1	20.6	20.6
1988	3	10	32	24	8	25	30.6	28.6	28.2	22	22.2	21.4	21.9	77	48	53	59	24.4	21.2	20.7	22.1	20.7	18.4	18.1	19.1
1988	3	11	32	24	8	25.2	31.2	28.8	28.5	22.2	23	22.2	22.5	77	50	57	61	24.8	22.6	22.4	23.3	20.9	19.5	19.3	19.9
1988	3	12	32.8	24.6	8.2	25.6	31.8	28	28.4	23	23.4	21.8	22.7	80	49	58	63	26.4	23.2	22	23.8	22	19.9	19	20.3
1988	3	13	32.8	25	7.8	26	31.2	29	28.8	23	23.8	23	23.3	78	54	60	64	26.1	24.6	24.1	24.9	21.8	20.8	20.5	21
1988	3	14	33.4	24.4	9	25.4	31.8	29.2	28.9	23.2	24.4	22.2	23.3	83	55	55	64	27	25.6	22.1	24.9	22.3	21.5	19.1	21
1988	3	15	33.2	24.2	9	25.4	30.6	29.2	28.6	23.2	24.2	21.1943	20.768	83	59	59.8087	58.8806	27	25.9	22.5864	22.4214	22.3	21.7	19.0494	18.8225
1988	3	16	33.4	25.2	8.2	26.2	31.4	29.4	29.1	23.4	24.2	23	23.5	79	55	58	64	26.9	25.4	23.8	25.4	22.3	21.4	20.3	21.3
1988	3	17	32.6	25.2	7.4	26.2	29.6	29	28.5	23.4	24.2	23.6	23.7	79	64	64	69	26.9	26.6	25.5	26.3	22.3	22.1	21.4	21.9
1988	3	18	33.2	25.4	7.8	26.4	31.8	27.8	28.4	22	23.3254	21.8	22.4523	68	53.3122	59	63.4522	23.5	24.4391	22.1	24.2638	20.1	20.5034	19.1	20.3728
1988	3	19	34.4	25.6	8.8	26.4	33	27.8	28.8	22.2	23.4	21.6	22.4	70	45	58	57	24	22.4	21.7	22.7	20.4	19.3	18.8	19.5
1988	3	20	34	25.6	8.4	26.6	32.8	28	28.9	23.4	24	22.6	23.3	77	48	63	63	26.6	24	23.8	24.8	22.1	20.4	20.3	21
1988	3	21	34	25.4	8.6	26.4	33	27.8	28.8	23	23.8	22.6	23.1	75	46	64	62	25.8	23.4	24	24.4	21.6	20	20.4	20.7
1988	3	22	33.4	25.4	8	26.6	32.4	27.4	28.5	22.8	24.2	22.6	23.2	72	51	66	63	25.2	24.7	24.2	24.7	21.2	20.9	20.6	20.9
1988	3	23	33.4	25	8.4	26	32.6	27.4	28.3	22.2	24.4	22.2	22.9	72	51	64	62	24.2	25.1	23.3	24.2	20.6	21.2	20	20.6
1988	3	24	33	24.4	8.6	25.6	32	27.2	28	22.4	23.4	22.6	22.8	76	49	68	64	25	23.1	24.4	24.1	21.1	19.8	20.7	20.5
1988	3	25	33	25.2	7.8	26.4	31.6	28	28.5	22.4	23.2	22.2	22.6	71	49	61	60	24.4	22.9	22.9	23.4	20.7	19.6	19.7	20
1988	3	26	33	25	8	26	31.6	27.8	28.3	22.4	23.6	22.6	22.9	73	51	64	63	24.7	23.8	24	24.2	20.9	20.3	20.4	20.5
1988	3	27	33	24.8	8.2	25.8	31.6	28.4	28.5	22.4	23.6	23.4	23.1	75	51	66	64	24.8	23.8	25.5	24.7	21	20.3	21.4	20.9
1988	3	28	33.6	25.2	8.4	26	32.2	28.8	29	23.2	23.6	23.2	23.3	79	49	62	63	26.6	23.4	24.7	24.9	22.1	20	20.9	21
1988	3	29	33.8	25.6	8.2	26.6	32.2	28	28.7	23.6	24.2	22.6	23.5	78	52	63	64	27.1	24.9	23.8	25.3	22.4	21	20.3	21.3
1988	3	30	33.6	25.2	8.4	26	32.4	28.2	28.7	23.2	24	22.6	23.3	79	50	62	64	26.6	24.3	23.7	24.8	22.1	20.6	20.2	21
1988	3	31	34	25	9	26	33	28	28.8	22.8	23.8	23.2	23.3	76	46	67	63	25.6	23.4	25.2	24.7	21.5	20	21.2	20.9
1988	4	1	31.8	25	6.8	26	30	27.2	27.6	23	24	23	23.3	78	61	70	70	26.1	25.8	25.3	25.7	21.8	21.6	21.3	21.6
1988	4	2	33.6	25	8.6	26	31.8	27.8	28.3	23.4	24.2	23.4	23.7	80	54	69	68	27	25.1	25.8	26	22.4	21.2	21.6	21.7
1988	4	3	34	25.6	8.4	26.6	32.8	28	28.9	23.6	24.4	23.6	23.9	78	50	69	66	27.1	25	26.2	26.1	22.4	21.1	21.9	21.8
1988	4	4	33.8	25.6	8.2	26.4	32.6	28.6	29	23.8	25	23.4	24.1	81	54	65	67	27.7	26.6	25.3	26.6	22.8	22.1	21.3	22.1
1988	4	5	34	25.4	8.6	26.2	32.6	28.2	28.8	23.8	24.8	23.4	24	82	53	67	67	27.9	26.1	25.6	26.5	22.9	21.8	21.5	22.1
1988	4	6	33	26	7	27	31.6	28.4	28.9	24.2	25.2	23.4	24.3	79	60	66	68	28.3	27.8	25.5	27.2	23.1	22.8	21.4	22.5
1988	4	7	33	25.4	7.6	26.6	31.8	29.2	29.2	23.2	25.4	24.4	24.3	75	60	68	68	26.2	28.2	27.4	27.2	21.8	23.1	22.6	22.5
1988	4	8	32	26.2	5.8	27.4	30	30	29.4	24	25.6	24.6	24.7	76	70	64	70	27.6	29.9	27.3	28.3	22.7	24	22.6	23.1
1988	4	9	30	26.2	3.8	27	28.4	27.6	27.6	22.7617	24.8	22.8373	23.0311	74.4171	75	63.7615	63.3347	26.0993	28.9	25.0853	25.3481	21.5655	23.5	20.7921	21.0193
1988	4	10	31	26	5	27	29.6	27.8	28	24.8	25.8	24.8	25.1	84	74	78	79	29.8	30.7	29.3	29.9	24	24.5	23.7	24.1
1988	4	11	32.2	26	6.2	27.2	31.6	26.4	27.9	24.4	26.2	25.2	25.3	80	65	91	79	28.7	30.4	31.2	30.1	23.4	24.3	24.8	24.2
1988	4	12	31.6	24.6	7	25.8	30.4	29.2	28.6	24.4	25.2	24	24.5	89	66	65	73	29.6	28.6	26.4	28.2	23.9	23.3	22	23.1
1988	4	13	32	25.6	6.4	26.8	30.8	29.6	29.2	24	24.6	23.4	24	79	60	59	66	28	26.8	24.7	26.5	22.9	22.2	20.9	22
1988	4	14	33	25.6	7.4	26.6	31.6	29.6	29.4	23.2	24.2	23.2	23.5	75	54	58	63	26.2	25.3	24.2	25.2	21.8	21.3	20.6	21.2
1988	4	15	33.6	25.2	8.4	26.6	31.8	29	29.1	23.4	24.2	22.703	22.3698	77	54	60.8699	60.8055	26.6	25.1	24.3746	24.5594	22.1	21.2	20.442	20.3865
1988	4	16	33.6	25	8.6	26.6	31.8	29.6	29.4	23.2	24.8	23.2	23.7	75	57	58	63	26.2	26.6	24.2	25.7	21.8	22.1	20.6	21.5
1988	4	17	33.6	25.2	8.4	26.8	32	29.4	29.4	23.6	24.4	23.2	23.7	77	54	59	63	27	25.5	24.3	25.6	22.3	21.4	20.6	21.5
1988	4	18	34.2	25.4	8.8	26.8	32.8	29.6	29.7	23.4	24.6	23.2	23.7	75	51	58	62	26.5	25.5	24.2	25.4	22.1	21.4	20.6	21.3
1988	4	19	33.8	25.8	8	26.8	32.2	29	29.3	23.4	24.6	23	23.7	75	54	60	63	26.5	25.9	24.1	25.5	22.1	21.7	20.5	21.4
1988	4	20	34.6	25.2	9.4	26.6	33.4	29.2	29.6	23.4	24.4	22.4	23.4	77	48	56	60	26.6	24.6	22.6	24.6	22.1	20.8	19.4	20.8
1988	4	21	34.8	25.6	9.2	27	32.6	29.4	29.6	22.6	24.6	23	23.4	69	52	58	60	24.5	25.6	23.8	24.6	20.8	21.5	20.3	20.9
1988	4	22	34.6	25	9.6	26.6	33.4	28.8	29.4	22.8	24.288	23	22.8262	72	54.077	61	62.6348	25.2	26.1528	24.2	25.4968	21.2	21.5609	20.6	20.9781
1988	4	23	34	25.2	8.8	26.6	33	28.6	29.2	22.8	24.1916	23.6	23.5557	72	53.5528	66	64.0021	25.2	25.9652	25.8	26.2436	21.2	21.4658	21.6	21.6102
1988	4	24	33.6	25.4	8.2	27	32	29	29.3	23	24.4	22.8	23.4	71	54	59	61	25.4	25.5	23.6	24.9	21.4	21.4	20.2	21
1988	4	25	34	25.6	8.4	26.8	32.6	28.6	29.1	23	24	23	23.3	73	49	62	61	25.6	24.1	24.4	24.7	21.5	20.5	20.7	20.9
1988	4	26	34.4	26	8.4	27.2	33.2	28.8	29.5	23.4	24.6	23.6	23.9	73	50	65	62	26.2	25.2	25.7	25.7	21.9	21.2	21.5	21.5
1988	4	27	34.8	26.2	8.6	27.6	33.6	29.2	29.9	24.4	25.4	24	24.6	77	52	65	65	28.4	27	26.4	27.3	23.2	22.3	22	22.5
1988	4	28	34.6	26	8.6	27	33	29.4	29.7	23.8	24.6	23.2	23.9	77	50	59	62	27.3	25.3	24.3	25.7	22.6	21.3	20.6	21.5
1988	4	29	34.4	25.6	8.8	27.2	33	28.4	29.3	23.6	24.6	23.2	23.8	74	50	65	63	26.7	25.3	25	25.7	22.2	21.3	21.1	21.5
1988	4	30	34	25.6	8.4	26.8	32.6	28.4	29	23.4	24	23.6	23.7	75	49	67	64	26.5	24.1	25.9	25.5	22.1	20.5	21.7	21.4
1988	5	1	33.8	26	7.8	27.2	32.2	29	29.4	24	24.8	24.4	24.4	77	55	69	67	27.7	26.4	27.5	27.2	22.8	22	22.7	22.5
1988	5	2	33.6	26.6	7	27.8	32.6	28	29.1	24.6	25.6	24.4	24.9	77	57	75	70	28.8	28.2	28.2	28.4	23.4	23.1	23	23.2
1988	5	3	32	26	6	27.2	31	28.8	29	24.8	25.6	24.8	25.1	82	65	72	73	29.7	29.2	28.6	29.2	23.9	23.7	23.3	23.6
1988	5	4	33.2	26.8	6.4	27.4	31.6	29.8	29.6	23.346	25.6	25	22.772	74.4171	62	68	62.2148	27.1304	28.8	28.5	25.4702	22.167	23.4	23.2	20.9605
1988	5	5	33.6	26	7.6	27.2	32.2	30	29.9	24.4	25.6	23.6	24.5	80	59	59	66	28.7	28.4	24.9	27.3	23.4	23.2	21	22.5
1988	5	6	33.6	25.4	8.2	27	32	29.8	29.6	24	25	24	24.3	78	57	62	66	27.8	27	26	26.9	22.9	22.4	21.7	22.3
1988	5	7	34	26.4	7.6	27.6	32.4	30.2	30.1	24.2	25.6	24.6	24.8	76	58	63	66	27.9	28.3	27.2	27.8	22.9	23.1	22.5	22.8
1988	5	8	35	26	9	27.2	33.4	30.4	30.4	24.2	26	25	25.1	78	56	65	66	28.2	28.7	28.1	28.3	23.1	23.4	23	23.1
1988	5	9	35	27	8	28	33.4	28.8	29.8	24.4	26	25.2	25.2	75	56	75	68	28.2	28.7	29.7	28.8	23	23.4	23.9	23.4
1988	5	10	34	27	7	28	32.8	29.6	30	24.8	25.4	24.4	24.9	77	55	65	66	29.2	27.5	27.1	27.9	23.6	22.7	22.4	22.9
1988	5	11	33.8	26	7.8	27.4	32.6	28.8	29.4	24.2	25.4	23.4	24.3	77	56	64	66	28.1	27.7	25.2	27	23	22.7	21.2	22.3
1988	5	12	34.8	26	8.8	27.4	33.4	28.8	29.6	24	24.6	24.4	24.3	76	49	70	65	27.6	25.1	27.6	26.8	22.7	21.1	22.7	22.2
1988	5	13	34.8	26.4	8.4	27.6	33.2	29	29.7	24.2	25	23.2	24.1	76	52	61	63	27.9	26.2	24.6	26.2	22.9	21.9	20.8	21.9
1988	5	14	33.6	26	7.6	27.6	32	29.6	29.7	23.8	24.4	23.8	24	73	54	62	63	26.9	25.5	25.6	26	22.3	21.4	21.5	21.7
1988	5	15	33.8	26	7.8	27.4	32.6	29.6	29.8	24.2	25.6	24	24.6	77	57	63	66	28.1	28.2	26.1	27.4	23	23.1	21.8	22.6
1988	5	16	33.6	26.2	7.4	27.2	32.6	29.4	29.6	23.8	25	24	24.3	75	54	64	65	27.2	26.6	26.2	26.7	22.5	22.1	21.9	22.2
1988	5	17	34	26.6	7.4	27.8	32.8	30.4	30.3	24.4	25.2	22.8162	21.9667	76	54	63.4006	57.3028	28.3	27	25.5867	23.6272	23.1	22.4	21.0614	19.3765
1988	5	18	34.4	27	7.4	28	33.2	30.6	30.6	24.8	26	25	25.3	77	57	64	66	29.2	28.8	27.9	28.6	23.6	23.4	22.9	23.3
1988	5	19	34.4	27.4	7	28.6	32.6	30.6	30.6	25.2	25.6	24.2	25	76	57	59	64	29.8	28.2	25.9	28	24	23.1	21.7	22.9
1988	5	20	34.2	26.2	8	27.8	32.6	29.6	29.9	24.4	25	23.8	24.4	76	54	62	64	28.3	26.6	25.6	26.8	23.1	22.1	21.5	22.2
1988	5	21	34.2	26.4	7.8	28	33	29.4	30	24.4	25	23.8	24.4	75	52	63	63	28.2	26.4	25.8	26.8	23	22	21.6	22.2
1988	5	22	34.6	26.2	8.4	27.8	33.2	29.4	30	24.2	25	24.2	24.5	74	52	65	64	27.8	26.2	26.7	26.9	22.8	21.9	22.2	22.3
1988	5	23	34.4	27	7.4	28.6	33.4	28.6	29.8	24.8	25.6	24.6	25	74	54	72	67	28.8	27.6	28.3	28.2	23.4	22.7	23.1	23.1
1988	5	24	35.4	27.2	8.2	28.2	34	29	30	24	24.6	24	24.2	71	46	66	61	27	24.7	26.5	26.1	22.4	20.9	22.1	21.8
1988	5	25	35.4	27.6	7.8	28.2	34.4	28.8	30	24.4	25.8	24	24.7	73	51	67	64	28	27.5	26.6	27.4	23	22.7	22.1	22.6
1988	5	26	35	26.8	8.2	28	34.4	29	30.1	24	24.6	23.6	24.1	72	45	64	60	27.2	24.4	25.5	25.7	22.5	20.7	21.4	21.5
1988	5	27	35	26.4	8.6	27.6	34	29.2	30	23.8	24.4	23.2	23.8	73	45	60	60	26.9	24.2	24.4	25.2	22.3	20.6	20.7	21.2
1988	5	28	34	26	8	27.8	33	29.6	30	23	24.6543	23.2	21.1932	67	55.5088	58	55.5642	24.9	26.9752	24.2	23.0382	21	22.087	20.6	18.7911
1988	5	29	34.8	25.6	9.2	27.4	33.4	30.2	30.3	23.2	24	24.2	23.8	70	46	61	59	25.6	23.6	26.2	25.1	21.5	20.2	21.9	21.2
1988	5	30	34.8	26.4	8.4	28.2	33	30	30.3	24.6	25	24.6	24.7	75	52	64	64	28.5	26.4	27.3	27.4	23.3	22	22.6	22.6
1988	5	31	34.8	26.6	8.2	27.8	33.4	30	30.3	24.6	26.2	25	25.3	77	57	67	67	28.8	29.2	28.3	28.8	23.4	23.7	23.2	23.4
1988	6	1	33.4	27.2	6.2	28.6	31.8	30.6	30.4	25.2	25.8	25.6	25.5	76	62	67	69	29.8	29.2	29.5	29.5	24	23.7	23.8	23.8
1988	6	2	33.4	26	7.4	28.4	32.6	26.6	28.5	25	26.6	23.8	25.1	76	63	79	73	29.4	30.8	27.6	29.3	23.8	24.6	22.7	23.7
1988	6	3	31.6	26	5.6	27.2	30.2	29.6	29.2	21.3444	25.2	25.4	21.4521	64.7326	67	72	55.0652	23.955	28.7	29.6	23.0607	19.4797	23.4	23.9	18.8913
1988	6	4	33.6	26	7.6	27.4	31.8	29.4	29.5	21.2112	25.4	25	21.3627	66.231	60	70	54.859	24.6909	28.2	28.7	22.9301	20.1024	23.1	23.4	18.8122
1988	6	5	33.2	26.4	6.8	27.6	31.8	30.8	30.3	22.0398	24.6	25.2	22.2186	66.752	56	64	57.162	24.7793	26.1	28.3	23.9063	20.1218	21.8	23.1	19.5856
1988	6	6	35.8	26.2	9.6	27.6	34.2	30	30.5	22.9095	22.8429	25	20.6785	72.4912	50.7804	67	55.9084	26.8254	24.7575	28.3	23.2624	21.7973	20.3621	23.2	19.0468
1988	6	7	34.8	26	8.8	27.6	33.4	29.6	30.1	23.4	24	23.8	23.7	70	46	62	59	26	23.6	25.6	25.1	21.7	20.2	21.5	21.1
1988	6	8	34.8	26.6	8.2	28	33.4	29.4	30	24	24.6	23.8	24.1	72	49	63	61	27.2	25.1	25.8	26	22.5	21.1	21.6	21.7
1988	6	9	34.4	27	7.4	28.4	32.8	30.2	30.4	24.4	25.2	25	24.9	72	54	66	64	27.9	27	28.2	27.7	22.9	22.4	23.1	22.8
1988	6	10	35.2	27	8.2	28.6	33.4	29.8	30.4	24.8	25.2	24.6	24.9	74	52	66	64	28.8	26.6	27.5	27.6	23.4	22.1	22.6	22.7
1988	6	11	34.6	27	7.6	28.4	32.6	30	30.3	24	24.4	24	24.1	70	51	61	61	26.9	25.1	25.8	26	22.3	21.2	21.6	21.7
1988	6	12	34	26.8	7.2	28.2	32.4	30.2	30.3	24.4	25.2	23.8	24.5	73	56	59	63	28	27.3	25.2	26.8	23	22.5	21.2	22.2
1988	6	13	34.4	26.8	7.6	28.2	32.4	30.2	30.3	24.4	25	23.4	24.3	73	55	57	62	28	26.8	24.3	26.3	23	22.2	20.6	21.9
1988	6	14	34.4	26.2	8.2	28	33.4	30.2	30.5	24.2	25	24	24.4	73	51	60	61	27.7	26.1	25.7	26.5	22.8	21.8	21.6	22
1988	6	15	34.6	26.8	7.8	27.8	33	30.8	30.6	24.8	25.2	24.8	24.9	78	53	62	64	29.3	26.9	27.3	27.8	23.7	22.3	22.5	22.8
1988	6	16	35	26.4	8.6	27.6	31.4	30.2	29.9	22.8762	25	24.2	23.0538	65.4984	60	61	55.9933	24.661	27.4	26.2	23.7929	20.0957	22.6	21.9	19.5237
1988	6	17	34.2	26.2	8	27.4	31.6	30.4	30	21.978	25.4	24.2	21.179	67.4738	61	60	55.9545	25.5252	28.3	26.1	23.7053	20.7955	23.1	21.8	19.4404
1988	6	18	32.6	26.4	6.2	27.2	31.6	29.4	29.4	23.6554	25.4	25.2	22.8253	72.7672	61	71	59.1833	27.4948	28.3	29.3	25.2558	22.387	23.1	23.7	20.7958
1988	6	19	34.4	26.2	8.2	27.2	32.6	30.2	30	24	25.4	24	24.5	77	56	60	64	27.7	27.7	25.7	27	22.8	22.7	21.6	22.4
1988	6	20	33.6	26.2	7.4	27.4	32.2	30	29.9	24.2	25.4	25	24.9	77	58	67	67	28.1	27.9	28.3	28.1	23	22.9	23.2	23
1988	6	21	34	27	7	28.6	32.8	30	30.4	25	25.6	24.2	24.9	75	56	62	64	29.3	28	26.3	27.9	23.7	23	21.9	22.9
1988	6	22	34.6	27.2	7.4	28.8	33	30	30.5	24.8	25.4	25	25.1	72	54	67	65	28.6	27.4	28.3	28.1	23.3	22.6	23.2	23
1988	6	23	35.4	27	8.4	28.6	34	29.2	30.3	25.2	25.4	22.6	24.4	76	50	57	61	29.8	26.7	23	26.5	24	22.2	19.8	22
1988	6	24	35.4	26.6	8.8	28	33	30	30.3	24.4	24.6	24.4	24.5	75	50	63	63	28.2	25.3	26.8	26.8	23	21.3	22.3	22.2
1988	6	25	32.8	25.4	7.4	26.6	30.4	29.2	28.9	24.4	24.6	22.4386	21.8567	84	62	60.8509	55.4932	29.1	27.1	24.8974	23.1943	23.6	22.4	20.5722	19.1281
1988	6	26	31	23.7419	7.25806	25.4	29	27	27.1	22.4	24.8	24.6	23.9	77	71	82	77	25.1	28.5	29.3	27.6	21.2	23.2	23.7	22.7
1988	6	27	31.2	23.7086	7.49136	26.6	29.6	29	28.5	22.2	25	24.8	24	68	69	71	70	23.8	28.6	28.5	27	20.3	23.3	23.2	22.3
1988	6	28	33	26.4	6.6	27.8	31.8	30	29.9	24.2	24.6	24.2	24.3	74	56	62	64	27.8	26.1	26.3	26.8	22.8	21.8	21.9	22.2
1988	6	29	33.2	26.6	6.6	28.6	31.6	29	29.5	24.6	25.2	25	24.9	72	60	72	68	28.3	27.8	29	28.4	23.1	22.8	23.5	23.2
1988	6	30	32.4	26	6.4	28	31.6	30.6	30.2	25	25.8	25	25.3	79	63	64	68	29.7	29.4	27.9	29	23.9	23.7	22.9	23.5
1988	7	1	34.4	27	7.4	28.6	33.2	30.4	30.6	24.2	24.8	24.6	24.5	70	51	62	61	27.3	25.7	27.1	26.7	22.5	21.6	22.4	22.2
1988	7	2	34.6	25.4	9.2	26.6	32.5	29.2	29.4	24.2	25.6	25	24.9	82	58	71	70	28.6	28.2	28.9	28.6	23.3	23.1	23.5	23.3
1988	7	3	34	26.2	7.8	27.4	32.8	30.2	30.1	24.6	25.6	25	25.1	80	56	66	67	29.1	28	28.2	28.4	23.6	23	23.1	23.2
1988	7	4	34.8	26.6	8.2	27.4	32.6	30.4	30.2	24.2	23.5222	24.8	21.0602	77	49.5817	64	52.6935	28.1	24.9607	27.6	22.1808	23	20.6651	22.7	18.3448
1988	7	5	33.4	26.4	7	28	32.4	30.4	30.3	24.2	24.6	23.4	24.1	73	53	56	61	27.7	25.7	24.1	25.8	22.8	21.6	20.5	21.6
1988	7	6	34	26.2	7.8	27.8	32.2	30.8	30.4	24	24.6	24	24.2	73	54	57	61	27.3	25.9	25.3	26.2	22.5	21.7	21.3	21.8
1988	7	7	34.6	26.4	8.2	28.2	33.4	30	30.4	24.2	24.8	23.8	24.3	72	50	60	61	27.5	25.6	25.4	26.2	22.7	21.5	21.3	21.8
1988	7	8	34	27	7	28.4	32.4	28.4	29.4	24.8	25.2	24.4	24.8	75	56	72	68	28.9	27.3	27.9	28	23.5	22.5	22.9	23
1988	7	9	33.6	26.6	7	28.2	32.6	28.8	29.6	24.6	25	24.2	24.6	75	54	69	66	28.5	26.6	27.1	27.4	23.3	22.1	22.4	22.6
1988	7	10	33.8	26.8	7	28.4	32	30	30.1	24.8	25	24.8	24.9	75	57	66	66	28.9	27	27.8	27.9	23.5	22.4	22.9	22.9
1988	7	11	34.6	27.2	7.4	28.6	33	31.2	31	24.4	25	24	24.5	71	52	55	60	27.8	26.4	25.1	26.4	22.8	22	21.1	22
1988	7	12	34.8	27	7.8	28.2	33.2	30.2	30.5	24.2	24.8	23.8	24.3	72	51	59	60	27.5	25.7	25.2	26.2	22.7	21.6	21.2	21.8
1988	7	13	35.4	27	8.4	28.4	34.2	30.8	31	24.6	25	23.6	24.4	73	48	55	59	28.4	25.6	24.3	26.1	23.2	21.5	20.7	21.8
1988	7	14	32.6	26.6	6	27.8	31.8	29.4	29.6	24.6	25.6	25.2	25.1	77	61	71	70	28.8	28.7	29.3	28.9	23.4	23.4	23.7	23.5
1988	7	15	34	26.6	7.4	28.4	32.4	30.8	30.6	24.4	25.2	22.5565	22.9028	72	56	59.1717	60.437	27.9	27.3	24.651	25.3136	22.9	22.5	20.4653	20.8882
1988	7	16	36	26.8	9.2	28.2	35.6	30	31	24.4	25	24.2	24.5	73	42	62	59	28	24.6	26.3	26.3	23	20.9	21.9	21.9
1988	7	17	35.4	26.8	8.6	28.2	34.2	30.4	30.8	24	24.6	23.8	24.1	71	46	58	58	27	24.6	25.1	25.6	22.4	20.8	21.2	21.4
1988	7	18	35.2	27	8.2	28.2	33.8	30.2	30.6	24	24.4	24	24.1	71	46	60	59	27	24.3	25.7	25.7	22.4	20.6	21.6	21.5
1988	7	19	35.4	27.2	8.2	28.6	34.6	30	30.8	24	25.4	24.2	24.5	68	48	62	59	26.8	26.3	26.3	26.5	22.2	21.9	21.9	22
1988	7	20	35	27	8	28.2	34.2	29.6	30.4	24.8	25.2	25	25	76	49	69	64	29	26.1	28.6	27.9	23.6	21.8	23.3	22.9
1988	7	21	33.6	27	6.6	28.4	32.6	29.6	30	24.8	25	22.8828	22.2635	75	54	60.1707	55.8418	28.9	26.6	25.3236	23.632	23.5	22.1	20.8882	19.4864
1988	7	22	34.2	26.6	7.6	27.8	32.4	30	30	24.8	25.2	25	25	78	56	67	67	29.3	27.3	28.3	28.3	23.7	22.5	23.2	23.1
1988	7	23	35	27.4	7.6	29	34.2	30	30.8	24.4	24.8	24.6	24.6	69	47	64	60	27.5	25.1	27.3	26.6	22.7	21.1	22.6	22.1
1988	7	24	35.4	27.4	8	28.2	34	30.4	30.8	24.8	25.6	24.8	25.1	76	51	64	64	29	27.2	27.6	27.9	23.6	22.5	22.7	22.9
1988	7	25	35.8	26.8	9	28.2	34	30.4	30.8	24.4	24.8	24	24.4	73	47	59	60	28	25.2	25.6	26.3	23	21.2	21.5	21.9
1988	7	26	34.6	26.6	8	28.2	32.8	30.6	30.5	24	24.4	23.6	24	71	50	56	59	27	25	24.5	25.5	22.4	21.1	20.7	21.4
1988	7	27	35.8	27.2	8.6	28.4	34	31	31.1	24.2	24.8	23.8	24.3	71	47	55	58	27.4	25.2	24.7	25.8	22.6	21.2	20.9	21.6
1988	7	28	35.2	27	8.2	28.4	34	30	30.6	24	24.8	24.2	24.3	70	47	62	60	26.9	25.2	26.3	26.1	22.3	21.2	21.9	21.8
1988	7	29	35	27	8	28.2	33	30.8	30.7	24.2	25	24.8	24.7	72	52	62	62	27.5	26.4	27.3	27.1	22.7	22	22.5	22.4
1988	7	30	35.4	27.2	8.2	28	33	30.4	30.5	25	25.4	25	25.1	79	54	65	66	29.7	27.4	28.1	28.4	23.9	22.6	23	23.2
1988	7	31	34.8	26.8	8	28	32.4	31	30.6	20.6318	26	24	19.785	65.6982	60	56	52.2123	24.3613	29.4	25.2	22.2495	19.6862	23.7	21.2	18.1729
1988	8	1	33.6	26.4	7.2	28.2	31.6	30.2	30.1	24.2	25	24.6	24.6	72	59	63	65	27.5	27.3	27.2	27.3	22.7	22.5	22.5	22.6
1988	8	2	35.2	27	8.2	28.6	33.2	29.8	30.4	24	25.8	24.6	24.8	68	56	66	63	26.8	28.3	27.5	27.5	22.2	23.1	22.6	22.7
1988	8	3	32.6	23.8019	8.79813	26.2	30.8	29	28.8	23.2	24.8	24.6	24.2	78	62	70	70	26.4	27.3	28	27.2	22	22.5	23	22.5
1988	8	4	34.4	26.4	8	27.6	33	30.2	30.3	25	25.6	25	25.2	81	56	66	67	29.9	27.9	28.2	28.7	24.1	22.9	23.1	23.3
1988	8	5	34.4	27	7.4	28	33	29	29.8	24.2	25	24.4	24.5	73	52	69	65	27.7	26.4	27.5	27.2	22.8	22	22.7	22.5
1988	8	6	32.6	26.8	5.8	28	31	29.2	29.4	24.8	23.0094	25	20.6649	77	48.8824	71	54.5153	29.2	24.8175	28.9	23.236	23.6	20.3954	23.5	18.9772
1988	8	7	29.083	22.117	6.96608	25.2737	24.288	21.7573	22.087	25.6	26.4	24.4	25.5	66.3642	49.2487	58.6056	56.7742	25.1771	25.1771	24.6477	24.4179	20.3821	20.5819	20.2722	19.9259
1988	8	8	29.2895	22.0304	7.25911	25.2071	23.329	21.0048	21.2179	23.8	25.8	25.2	24.9	66.5114	46.718	55.975	53.8965	25.3087	23.9617	23.8452	23.3598	20.4209	19.6695	19.5929	19.0528
1988	8	9	32.4	26.4	6	27.4	31.6	30.2	29.9	20.6851	26.4	25	20.8849	59.2383	67	66	50.4142	22.3867	31	28.2	21.6142	18.0912	24.6	23.1	17.6316
1988	8	10	32.6	25.2	7.4	27.2	31.2	29.6	29.4	24.4	25.2	24.2	24.6	80	62	64	69	28.7	28.1	26.6	27.8	23.4	23	22.1	22.8
1988	8	11	31.4	27	4.4	28.6	29	28	28.4	20.3418	25	24.8	20.5013	63.899	72	77	54.4997	23.8547	29	29.2	23.1766	19.3347	23.5	23.6	18.8691
1988	8	12	31.6	24.2	7.4	25	30	28.6	28	23.6	25	25.2	24.6	89	67	76	77	28.2	28.3	29.8	28.8	23.1	23.2	24	23.4
1988	8	13	32	25.8	6.2	27	30.8	29	29	24	26	25	25	78	69	72	73	27.8	30.4	29	29.1	22.9	24.3	23.5	23.6
1988	8	14	31.8	26.8	5	27.8	30.4	29.2	29.1	21.4349	25.2	24.4	21.5139	63.5553	66	68	52.8676	24.1847	28.6	27.4	22.8785	19.5409	23.3	22.6	18.7023
1988	8	15	32.6	26.4	6.2	27.8	31.2	30	29.8	24.6	25.4	25	25	77	63	67	69	28.8	28.6	28.3	28.6	23.4	23.3	23.2	23.3
1988	8	16	32.6	27	5.6	28.2	31.4	29.6	29.7	22.2736	26.4	25	21.5655	67.027	68	69	54.1715	25.2709	31.1	28.6	23.2532	20.3968	24.7	23.3	18.9875
1988	8	17	32.6	26.8	5.8	28.2	31.6	29	29.5	22.3423	24.6	22.1436	21.3386	66.8473	57	57.6733	53.7191	25.2842	26.3	24.5378	22.9495	20.3558	21.9	20.199	18.752
1988	8	18	29.4	22	7.4	24	27.2	27	26.3	21	24	24.8	23.3	77	77	84	79	22.9	27.7	29.8	26.8	19.6	22.8	24	22.1
1988	8	19	32.4	26	6.4	27.6	31	29.2	29.3	22.2186	26	25.2	22.1332	66.0667	67	73	56.2578	25.1777	30.3	29.4	24.0085	20.299	24.3	23.8	19.551
1988	8	20	32.4	26.4	6	27.6	31.2	29.8	29.6	22.5831	26	25.2	21.516	70.9261	66	69	56.8415	26.862	30.1	29	24.383	21.5775	24.2	23.5	19.82
1988	8	21	32.6	26.6	6	27.6	31.2	28.6	29	25	25.4	23.6	24.7	81	63	66	70	29.9	28.6	25.8	28.1	24.1	23.3	21.6	23
1988	8	22	30.2	26.6	3.6	27.6	29.6	27.2	27.9	24.6	26	23.6	24.7	78	75	74	76	28.9	31.2	26.7	29	23.5	24.8	22.2	23.5
1988	8	23	31.6	24.6	7	26	30	29.6	28.8	23	26	25.4	24.8	78	73	72	74	26.1	30.9	29.6	28.9	21.8	24.6	23.9	23.4
1988	8	24	31.6	24.8	6.8	25.8	30.4	27.6	27.9	23.4	25.2	24.8	24.5	82	66	80	76	27.2	28.6	29.4	28.4	22.5	23.3	23.8	23.2
1988	8	25	30	24.6	5.4	25	28.4	27.8	27.3	23.2	25.6	21.9986	20.214	86	80	57.4092	50.9104	27.2	31	24.532	21.7413	22.5	24.6	20.1145	17.7344
1988	8	26	31	24	7	25	30	28.8	28.1	23	26.4	22.2601	21.6033	85	75	58.7721	53.7901	26.8	32	24.8441	23.1517	22.2	25.2	20.4021	18.8727
1988	8	27	31.6	24.6	7	26.8	30.4	29	28.8	23.6	24.8	25.2	24.5	77	64	74	71	27	27.6	29.5	28	22.3	22.7	23.8	23
1988	8	28	32.8	26.4	6.4	27.2	31.6	30	29.7	25.4	26.4	24.8	25.5	87	67	66	73	31.2	31	27.8	30	24.8	24.6	22.9	24.1
1988	8	29	32.6	26.4	6.2	27.8	30.6	29	29.1	25	25.6	21.3386	17.9253	80	67	57.0245	47.8647	29.8	29.5	23.9613	20.4055	24	23.8	19.6303	16.577
1988	8	30	32.6	26.8	5.8	28.2	31	25.6	27.6	25	25.6	23.2	24.6	77	65	82	75	29.5	29.2	26.8	28.5	23.8	23.7	22.2	23.3
1988	8	31	28.6	23.4	5.2	24	27.6	26.8	26.3	22.8	23.4	22.3101	20.8093	90	70	58.7388	50.5968	26.9	26	24.9374	21.6995	22.3	21.7	20.452	17.6126
1988	9	1	31.2	24.4	6.8	26.4	30.4	28.6	28.5	23.6	25	23.8	24.1	79	65	67	70	27.3	28.1	26.3	27.2	22.5	23	21.9	22.5
1988	9	2	31	25	6	26.8	30	28.6	28.5	24	26	25.2	25.1	79	73	76	76	28	30.9	29.8	29.6	22.9	24.6	24	23.8
1988	9	3	31	26.2	4.8	27.2	30.4	29.6	29.2	18.2343	26.6	25.2	17.5384	55.076	74	70	44.6202	20.5486	32.3	29.1	18.8304	16.5894	25.3	23.6	15.3507
1988	9	4	31.6	26.4	5.2	27.6	30.6	29.6	29.4	19.0601	26	24	18.4308	59.3715	70	63	49.282	22.5032	30.5	26.1	20.9682	18.1544	24.4	21.8	17.0389
1988	9	5	31.8	26.6	5.2	27.8	30.8	29.4	29.3	24.8	25	24.8	24.9	78	63	69	70	29.3	27.8	28.2	28.4	23.7	22.8	23.1	23.2
1988	9	6	29.4	26.8	2.6	28.6	26.4	27	27.3	20.0524	24.2	24.8	19.3332	61.9022	84	84	51.3798	23.7419	28.7	29.8	21.9771	19.1068	23.4	24	17.8414
1988	9	7	30.6	25	5.6	27	25.6	24.8	25.5	24.2	23	23.8	23.7	79	80	92	84	28.3	26.4	28.8	27.8	23.1	22	23.4	22.8
1988	9	8	31.6	23.4	8.2	24.4	29.6	27.6	27.3	22.2	26	21.5575	19.8675	83	75	57.6733	52.3154	25.3	31.2	24.3247	22.4283	21.3	24.8	19.8626	18.2657
1988	9	9	32	23.2	8.8	24.8	31.4	25.8	26.9	22.2	27	24	24.4	80	71	86	79	25	32.7	28.6	28.8	21.1	25.6	23.3	23.3
1988	9	10	31	24.4	6.6	25.4	30.4	27.4	27.6	23.2	26	24.4	24.5	83	71	78	77	27	30.7	28.6	28.7	22.3	24.5	23.3	23.4
1988	9	11	30	24.4	5.6	25	29.6	27.2	27.3	23.2	24.6	20.7118	19.2932	86	67	55.9417	52.1124	27.2	27.6	23.4156	22.0004	22.5	22.7	19.1101	17.8614
1988	9	12	31	24.4	6.6	25.2	30	28.2	27.9	23.6	25.8	21.3711	20.8816	88	72	53.7107	55.0094	28.1	30.4	22.7696	23.5655	23	24.3	18.7405	19.2166
1988	9	13	30	25	5	26.2	28.8	27.4	27.5	24.4	26.2	21.411	20.8616	86	82	57.1738	56.641	29.4	32.3	23.9983	23.712	23.7	25.3	19.6695	19.2999
1988	9	14	31.6	26	5.6	27.4	30	28	28.4	19.8327	26	24.8	20.1424	62.8345	73	77	54.8762	23.4456	30.9	29.2	23.056	18.9436	24.6	23.6	18.7105
1988	9	15	31.4	26	5.4	27.6	30.6	27.2	28.2	25	25.4	23.6	24.7	81	66	74	74	29.9	29	26.7	28.5	24.1	23.5	22.2	23.3
1988	9	16	32.4	26.6	5.8	27.6	31.6	28.8	29.2	18.2477	25.8	24.6	17.317	57.873	63	71	46.4033	21.6408	29.4	28.1	19.6991	17.4418	23.7	23	16.0074
1988	9	17	32.6	26.4	6.2	27.4	31.4	28.6	29	24.2	24.8	24.2	24.4	77	59	70	68	28.1	26.9	27.3	27.4	23	22.3	22.5	22.6
1988	9	18	32.8	26	6.8	27.6	31.8	28.8	29.3	20.5756	21.3799	20.7118	19.9259	65.3771	49.05	54.3434	52.1435	24.4425	23.9235	22.6464	21.8989	19.6922	19.3897	18.4441	17.7467
1988	9	19	29.2	24.2	5	25	28	26.8	26.6	23.4	24.2	24.8	24.1	88	73	85	82	27.7	27.7	30	28.4	22.8	22.8	24.1	23.2
1988	9	20	32	25.4	6.6	26.4	31	29	28.9	24.2	26	24.6	24.9	84	67	70	74	28.7	30.3	28	29	23.4	24.3	23	23.5
1988	9	21	32.8	26.2	6.6	27.4	31.8	29.2	29.4	24.6	25	24.6	24.7	80	58	69	69	29.1	27.2	27.9	28	23.6	22.4	22.9	23
1988	9	22	33	26.4	6.6	27.8	32	29.8	29.8	24.2	25	24.8	24.7	74	57	67	66	27.8	27	28	27.6	22.8	22.4	22.9	22.7
1988	9	23	33	26.6	6.4	27.6	32	30	29.9	25	25.4	25	25.1	81	59	67	69	29.9	28	28.3	28.8	24.1	23	23.2	23.4
1988	9	24	34	27	7	28.2	33	29.4	30	24.2	25.2	24.4	24.6	72	53	66	64	27.5	26.9	27.2	27.2	22.7	22.3	22.5	22.5
1988	9	25	33.4	26	7.4	27.2	32.6	30	30	24.2	24.8	24.2	24.4	78	53	62	64	28.2	26.1	26.3	26.9	23.1	21.8	21.9	22.3
1988	9	26	34	27.4	6.6	28.6	33	30.2	30.5	25.6	26.2	25.8	25.9	79	59	71	69	30.8	29.5	30.3	30.2	24.5	23.8	24.3	24.2
1988	9	27	32.2	26	6.2	27.8	31.4	30	29.8	23.8	25.2	25	24.7	72	61	67	66	26.8	27.9	28.3	27.7	22.2	22.9	23.2	22.8
1988	9	28	32	26.6	5.4	27.8	31	29.8	29.6	24.8	26	24.6	25.1	78	67	66	70	29.3	30.3	27.5	29	23.7	24.3	22.6	23.5
1988	9	29	33	26.8	6.2	28.6	32.4	29.4	30	25.2	25.8	24.4	25.1	76	59	66	67	29.8	28.8	27.2	28.6	24	23.4	22.5	23.3
1988	9	30	33.4	26.8	6.6	28.2	32.8	30	30.3	24.4	24.8	23.6	24.3	73	52	59	61	28	26	24.9	26.3	23	21.7	21	21.9
1988	10	1	32.6	25.6	7	27.2	31.8	28.8	29.1	24.2	25	24.6	24.6	78	58	71	69	28.2	27.2	28.1	27.8	23.1	22.4	23	22.8
1988	10	2	32.6	25.2	7.4	27.2	31.8	25.4	27.5	24.4	26.2	24	24.9	80	64	89	78	28.7	30.3	28.9	29.3	23.4	24.3	23.5	23.7
1988	10	3	30.8	25	5.8	26.8	29.2	27.6	27.8	24.4	25.4	24.8	24.9	82	74	80	79	29	29.9	29.4	29.4	23.5	24	23.8	23.8
1988	10	4	31	25.6	5.4	27	30.2	29	28.8	24.4	25	24.8	24.7	81	66	71	73	28.8	28.2	28.5	28.5	23.4	23.1	23.2	23.3
1988	10	5	32.2	26.6	5.6	28	31.2	29.6	29.6	24.4	25.2	23.8	24.5	75	62	62	66	28.2	28.1	25.6	27.3	23	23	21.5	22.5
1988	10	6	32.4	26	6.4	28	31.4	29.6	29.6	19.4756	25.8	25	19.5929	63.3147	64	69	55.3868	23.0401	29.5	28.6	22.584	18.6576	23.8	23.3	18.3085
1988	10	7	32	26.6	5.4	28	30.8	28.6	29	20.2525	26.2	24.6	19.4617	66.4426	70	72	56.0254	23.9682	30.9	28.3	22.4031	19.4241	24.6	23.1	18.2056
1988	10	8	31.2	26.2	5	27.8	29	25.4	26.9	19.7461	25.6	23.6	18.3309	63.7336	76	86	52.2789	23.3757	30.6	27.9	21.128	18.9003	24.4	22.9	17.1455
1988	10	9	29	21.4	7.6	25	28	27	26.8	20.2	25.6	21.4144	20.7577	65	83	57.0739	55.6152	20.5	31.2	23.3091	22.9095	17.9	24.8	19.0701	18.5682
1988	10	10	31.4	25.6	5.8	26.6	30.6	29	28.8	24.6	25.8	24.6	25	85	68	70	74	29.6	30	28	29.2	23.9	24.1	23	23.6
1988	10	11	32.4	26.4	6	27.8	31.2	28.8	29.1	21.1393	25.8	24.4	21.4658	66.3395	65	70	59.3618	24.0025	29.6	27.6	23.8203	19.4344	23.9	22.7	19.3106
1988	10	12	31.4	26	5.4	27.8	30.6	28.4	28.8	20.2593	26	21.2645	19.6716	66.6489	70	60.8699	57.2651	23.9888	30.5	24.1748	22.6757	19.4138	24.4	19.7861	18.4204
1988	10	13	30.6	25	5.6	27	29	25	26.5	24.4	23.8	23.4	23.9	81	65	88	78	28.8	26	27.7	27.5	23.4	21.7	22.8	22.7
1988	10	14	27.6	24	3.6	25	26.6	25.2	25.5	23	23.6	23	23.2	85	78	83	82	26.8	27.1	26.6	26.8	22.2	22.4	22.1	22.3
1988	10	15	30	23.6	6.4	25.4	29.4	26.8	27.1	22.4	25.4	24	23.9	77	73	79	76	25.1	29.8	28	27.6	21.2	24	22.9	22.7
1988	10	16	30	23.6	6.4	25.4	25.6	25.2	25.4	22.6	23	23.8	23.1	79	80	89	83	25.6	26.4	28.5	26.8	21.4	22	23.3	22.2
1988	10	17	27	21.0705	5.92948	23.6753	26.6	25.6	21.9573	19.51	24.2	24	18.6278	63.3834	82	88	53.6127	23.126	28.6	28.8	21.5231	18.6851	23.3	23.4	17.4534
1988	10	18	31	25.2	5.8	26.2	29.8	25.8	26.9	24.4	25.6	23.4	24.5	86	72	82	80	29.4	30	27.2	28.9	23.7	24.1	22.5	23.4
1988	10	19	28.4	23.8	4.6	25	27.6	25.2	25.8	22.6	25	24.2	23.9	82	81	92	85	25.8	29.9	29.5	28.4	21.6	24.1	23.8	23.2
1988	10	20	30.6	23.8	6.8	24.8	29.6	27	27.1	22.6	25.8	24.4	24.3	83	74	81	79	25.9	30.7	28.8	28.5	21.7	24.5	23.4	23.2
1988	10	21	31	24.6	6.4	26	30	27.2	27.6	23.6	25.6	22.6	23.9	82	70	68	73	27.5	29.9	24.4	27.3	22.7	24	20.7	22.5
1988	10	22	31	25.4	5.6	26.8	30.2	27.8	28.1	24.6	26.6	20.4787	18.5498	84	76	59.4048	53.1514	29.5	32.4	23.3856	21.3315	23.8	25.4	19.1201	17.354
1988	10	23	31	23.2	7.8	24.6	30.6	27.6	27.6	22.2	22.0437	21.3045	21.3077	81	56.0416	61.103	61.8023	25.2	24.954	24.2814	24.4803	21.2	20.2656	19.866	19.9534
1988	10	24	32	26.6	5.4	28	31	28	28.8	25	26	24.4	25.1	79	67	75	74	29.7	30.3	28.2	29.4	23.9	24.3	23	23.7
1988	10	25	31	25.8	5.2	27.6	30	27.4	28.1	24.6	25.4	24.6	24.9	78	69	80	76	28.9	29.4	29.1	29.1	23.5	23.7	23.6	23.6
1988	10	26	30.6	24.6	6	25.4	29.6	26.8	27.1	23.4	24.8	24.6	24.3	85	68	84	79	27.4	28.1	29.5	28.3	22.6	23	23.8	23.1
1988	10	27	31	25.2	5.8	26.4	30.6	28	28.3	24.6	26	24.8	25.1	86	70	77	78	29.7	30.5	29.2	29.8	23.9	24.4	23.6	24
1988	10	28	31	25.6	5.4	27.6	30.6	27.4	28.3	24.6	26.6	24.8	25.3	78	73	81	78	28.9	32.2	29.6	30.2	23.5	25.3	23.9	24.2
1988	10	29	31	25.2	5.8	27.2	30.4	27	27.9	24.8	25.6	24.8	25.1	82	68	84	78	29.7	29.6	29.8	29.7	23.9	23.9	24	23.9
1988	10	30	31.2	24.8	6.4	27.2	30.4	27.2	28	23.6	26	20.3239	20.3984	74	71	59.2543	59.1833	26.7	30.7	23.5278	23.6059	22.2	24.5	19.0785	19.1317
1988	10	31	31.2	25	6.2	26.4	30	27.6	27.9	24	25.6	24.4	24.7	82	70	77	77	28.2	29.9	28.4	28.9	23.1	24	23.2	23.4
1988	11	1	31	26.2	4.8	27.2	30	27.4	28	18.5613	26.2	20.3988	17.8945	60.8742	74	59.538	51.7311	21.947	31.5	23.2758	20.5309	17.7879	24.9	19.0368	16.7121
1988	11	2	31.4	26.6	4.8	27.6	30.4	28.2	28.6	19.4198	26.2	20.3588	18.7297	64.3663	72	58.4391	54.2059	22.8662	31.2	23.0926	21.4933	18.5973	24.8	18.9303	17.5164
1988	11	3	31.4	26.6	4.8	27.8	30.4	27.8	28.4	20.5453	25.8	24.8	19.7094	64.7659	69	78	51.7654	23.3057	30.2	29.3	20.5446	18.8604	24.2	23.7	16.7396
1988	11	4	32	26	6	27.2	31.2	28.2	28.7	20.4787	26	20.3006	19.7712	67.563	66	57.7119	56.887	24.3347	30.1	23.0641	22.8201	19.6695	24.2	18.881	18.5166
1988	11	5	31.8	26.8	5	28	30.8	28.2	28.8	20.4653	25.6	23.6	20.5859	66.8637	66	68	59.2931	24.2048	29.4	26.1	23.7447	19.6129	23.7	21.8	19.2763
1988	11	6	31	25.6	5.4	26.6	29.6	27.4	27.8	24.4	25.2	24.4	24.7	84	70	78	77	29.1	29.1	28.6	28.9	23.6	23.6	23.3	23.5
1988	11	7	32	26	6	27.6	31.4	27.6	28.5	20.4656	25.8	23.8	20.6581	66.6832	64	73	59.4649	24.3875	29.5	26.9	23.8925	19.6509	23.8	22.3	19.3553
1988	11	8	32	26	6	27.2	30.8	27.8	28.4	24.8	26.2	24	25	82	70	73	75	29.7	30.9	27.3	29.3	23.9	24.6	22.5	23.7
1988	11	9	32.2	26	6.2	27	31.4	28	28.6	24.4	25.2	24.4	24.7	81	61	75	72	28.8	27.9	28.2	28.3	23.4	22.9	23	23.1
1988	11	10	30.8	26.2	4.6	27.4	29	28	28.1	24.2	24.4	24.6	24.4	77	69	76	74	28.1	27.5	28.7	28.1	23	22.7	23.3	23
1988	11	11	31.2	25.4	5.8	26.4	30.6	27.4	28	24.2	25.4	24.2	24.6	84	66	77	75	28.7	29	28.1	28.6	23.4	23.5	23	23.3
1988	11	12	31.8	25.4	6.4	26.2	30.4	28	28.1	24	25.2	23.2	24.1	83	66	67	72	28.4	28.6	25.2	27.4	23.2	23.3	21.2	22.6
1988	11	13	31.8	26	5.8	27.2	30.8	27.4	28.2	24.6	25	24	24.5	81	63	76	73	29.2	27.8	27.6	28.2	23.6	22.8	22.7	23.1
1988	11	14	31.6	25.6	6	26.8	30.6	27.8	28.3	24.8	25.4	24.4	24.9	85	66	76	76	30	29	28.3	29.1	24.1	23.5	23.1	23.6
1988	11	15	29.6	25.6	4	26.6	28.6	27.2	27.4	24.4	25.2	24.2	24.6	84	76	78	79	29.1	29.8	28.2	29	23.6	24	23.1	23.5
1988	11	16	30.6	25.6	5	26.2	29.8	27.4	27.7	24	24.6	24.2	24.3	83	66	77	75	28.4	27.5	28.1	28	23.2	22.6	23	22.9
1988	11	17	29	24.6	4.4	25.4	28	26	26.4	23	24.6	24.2	23.9	82	76	86	81	26.5	28.7	29	28	22	23.3	23.5	23
1988	11	18	30	25.6	4.4	26.6	28.6	26	26.8	24.6	24.8	24.4	24.6	85	74	88	82	29.6	28.8	29.5	29.3	23.9	23.4	23.8	23.7
1988	11	19	30.4	24.8	5.6	25.8	28.6	25.8	26.5	23.6	24.8	23.2	23.9	83	74	80	79	27.7	28.8	26.7	27.7	22.7	23.4	22.2	22.8
1988	11	20	31	22.6	8.4	23.6	30	26.8	26.8	20.1562	24.4	23.2	20.1642	66.6145	63	74	58.2608	23.7963	26.8	26	23.0559	19.3278	22.3	21.8	18.8159
1988	11	21	30	23.6	6.4	26	28.2	25.8	26.5	22.6	24.4	23.4	23.5	75	73	82	77	25.2	28	27.2	26.8	21.2	23	22.5	22.2
1988	11	22	31	25	6	26.4	30	26.4	27.3	24.2	24.8	22.8	23.9	84	66	74	74	28.7	27.8	25.4	27.3	23.4	22.9	21.3	22.5
1988	11	23	31.2	24.6	6.6	26	30	26.8	27.4	23.4	24.4	24.6	24.1	80	63	84	76	27	26.8	29.5	27.8	22.4	22.3	23.8	22.8
1988	11	24	31.4	25.4	6	26.8	30.6	27.8	28.3	24.4	25.8	21.0647	20.9062	82	68	59.8044	59.8838	29	30	23.7286	23.9572	23.5	24.1	19.5163	19.5144
1988	11	25	32	24.6	7.4	25.8	31	28	28.2	23.4	25	24.2	24.2	82	62	73	72	27.2	27.7	27.7	27.5	22.5	22.8	22.8	22.7
1988	11	26	31.2	25.8	5.4	27	30.2	26.6	27.6	24.4	24.8	24.4	24.5	81	65	84	76	28.8	27.7	29.1	28.5	23.4	22.8	23.6	23.3
1988	11	27	32.6	26	6.6	27.2	31.4	28	28.6	24.2	24.8	23.8	24.3	78	59	71	69	28.2	26.9	26.7	27.3	23.1	22.3	22.2	22.5
1988	11	28	33	25.4	7.6	26.8	32	28.2	28.8	23.4	24	20.5719	20.0703	75	52	58.0395	56.0277	26.5	24.5	22.1303	21.8714	22.1	20.8	18.3409	17.9495
1988	11	29	32	25.2	6.8	26.2	31	27.2	27.9	23.6	24	23	23.5	81	56	70	69	27.4	25.2	25.3	26	22.6	21.2	21.3	21.7
1988	11	30	31.6	24.6	7	26	30.4	26.6	27.4	23.6	24	23	23.5	82	59	74	72	27.5	25.6	25.7	26.3	22.7	21.5	21.5	21.9
1988	12	1	32	24.8	7.2	26.4	31	26.4	27.5	22.4	23.4	22.8	22.9	71	53	74	66	24.4	23.7	25.4	24.5	20.7	20.2	21.3	20.8
1988	12	2	31.4	24.8	6.6	26.2	30.4	27	27.6	23	23.6	20.4254	20.6951	76	57	59.4048	60.6368	26	24.6	22.5598	23.1426	21.7	20.8	18.8071	19.1634
1988	12	3	31	24.2	6.8	26.2	30	26.8	27.5	23.2	23.6	20.3455	20.6168	78	59	60.1374	60.6336	26.4	24.9	22.5132	23.157	22	21	18.7538	19.1285
1988	12	4	31	23.6	7.4	25.2	30	26.8	27.2	22.2	23	22.4	22.5	77	55	69	67	24.8	23.4	24.2	24.1	20.9	20	20.5	20.5
1988	12	5	30.4	22.6	7.8	25.4	29.6	25.4	26.5	20.4787	22.8	20.4986	20.6477	68.8283	56	59.1384	60.1868	23.712	23.2	22.6464	23.1432	19.533	19.9	18.8237	19.1285
1988	12	6	31.2	24.2	7	25.8	30	27	27.5	22.6	23.6	22	22.7	76	59	65	67	25.3	24.9	23.1	24.4	21.3	21	19.8	20.7
1988	12	7	31.6	24	7.6	26	30	26.8	27.4	22.6	23.6	22.8	23	75	59	71	68	25.2	24.9	25.1	25	21.2	21	21.2	21.1
1988	12	8	30.8	23.4	7.4	24.6	29.6	26.4	26.8	22	23.8	22	22.6	80	62	68	70	24.7	25.6	23.5	24.6	20.9	21.5	20.1	20.8
1988	12	9	29.4	23	6.4	25.2	27.4	26	26.1	21.8	23.2	22.8	22.6	74	70	76	74	23.9	25.6	25.6	25	20.3	21.5	21.5	21.1
1988	12	10	29.8	23	6.8	24	27.4	25.4	25.5	21.8	22.4	22.6	22.3	83	65	79	76	24.6	23.8	25.6	24.7	20.9	20.3	21.4	20.9
1988	12	11	31	23.6	7.4	25.2	30	26.4	27	22.4	24	22.2	22.9	79	61	70	70	25.2	25.8	24	25	21.2	21.6	20.4	21.1
1988	12	12	31.2	24.6	6.6	26	30.4	27.2	27.7	23.6	24.6	23.8	24	82	62	75	73	27.5	27.1	27.2	27.3	22.7	22.4	22.5	22.5
1988	12	13	31.2	24.8	6.4	26	30.2	27.4	27.8	23.6	23.4	19.3794	19.5184	82	57	56.4401	57.2673	27.5	24.3	21.3593	21.8318	22.7	20.6	17.8154	18.0708
1988	12	14	31.2	24.4	6.8	25.6	30	26.8	27.3	22.4	23.4	23	22.9	76	58	73	69	25	24.4	25.6	25	21.1	20.7	21.5	21.1
1988	12	15	32	25	7	26.2	30.8	27	27.8	23.4	23.8	23.2	23.5	79	56	73	69	26.9	24.8	25.9	25.9	22.3	21	21.7	21.7
1988	12	16	32	23.8	8.2	25.2	31	26.8	27.5	22.6	24.6	22.4	23.2	80	59	69	69	25.7	26.7	24.2	25.5	21.5	22.2	20.5	21.4
1988	12	17	31.6	24.4	7.2	25.2	30.4	27.2	27.5	23	23.6	23	23.2	83	57	70	70	26.6	24.6	25.3	25.5	22.1	20.8	21.3	21.4
1988	12	18	31.8	23.8	8	25.2	30.2	27.2	27.5	22.6	24.4	23	23.3	80	62	70	71	25.7	26.7	25.3	25.9	21.5	22.2	21.3	21.7
1988	12	19	30.8	24	6.8	25.4	29.4	26.2	26.8	22.8	23.4	22.8	23	80	61	75	72	26	24.8	25.5	25.4	21.7	21	21.4	21.4
1988	12	20	31	24.2	6.8	25	29.8	26.4	26.9	22.6	23.8	22.4	22.9	82	61	71	71	25.8	25.5	24.4	25.2	21.6	21.4	20.7	21.2
1988	12	21	30.8	23	7.8	24.6	29.4	26.4	26.7	22	23	22.2	22.4	80	58	70	69	24.7	23.8	24	24.2	20.9	20.3	20.4	20.5
1988	12	22	31	24.2	6.8	25.2	30	27.2	27.4	23	24.6	24	23.9	83	64	77	75	26.6	27.3	27.7	27.2	22.1	22.6	22.8	22.5
1988	12	23	31.4	24	7.4	25	30.8	26.6	27.3	23	23.8	22.4	23.1	85	56	70	70	26.8	24.8	24.3	25.3	22.2	21	20.6	21.3
1988	12	24	31.6	24	7.6	25	30.4	26.4	27	22.6	24.2	22.8	23.2	82	60	74	72	25.8	26.1	25.4	25.7	21.6	21.8	21.3	21.6
1988	12	25	31.4	24	7.4	25.2	30.2	27	27.4	23.2	25	23.2	23.8	85	66	73	74	27.1	28.2	25.9	27.1	22.4	23.1	21.7	22.4
1988	12	26	31.4	24.2	7.2	25.2	30.2	27.2	27.5	22.6	23.2	22.8	22.9	80	55	69	68	25.7	23.8	24.8	24.8	21.5	20.3	21	20.9
1988	12	27	31.4	24.6	6.8	25.6	30	26.8	27.3	23.6	24.2	23.6	23.8	85	62	77	74	27.8	26.3	27	27	22.8	21.9	22.3	22.4
1988	12	28	31.6	24.4	7.2	25	30	26.6	27	23.2	23.8	23.2	23.4	86	60	75	74	27.2	25.4	26.2	26.3	22.5	21.3	21.8	21.9
1988	12	29	31	24.6	6.4	25.6	30	26	26.9	23.4	24.2	23	23.5	83	62	78	74	27.3	26.3	26.1	26.6	22.5	21.9	21.8	22.1
1988	12	30	28.6	24.4	4.2	25.4	27.4	25.2	25.8	23.2	23.4	22.4	23	83	72	79	78	27	26.1	25.2	26.1	22.3	21.8	21.2	21.8
1988	12	31	28.2	23.6	4.6	24	26.6	25.2	25.3	22.2	23.4	23.2	22.9	86	77	85	82	25.6	26.6	27.1	26.4	21.5	22.1	22.4	22

## Sheet: 1988
			Temperature			Temperature				Temperature				Relative Humidity				Pressure				Dew temperature
Year	Month	Day	Maximum	Minimum	Max-Min	1899-12-31 07:00:00	1899-12-31 13:00:00	1899-12-31 19:00:00	Average	1899-12-31 01:00:00	1899-12-31 13:00:00	1899-12-31 19:00:00	Average	1899-12-31 01:00:00	1899-12-31 13:00:00	1899-12-31 19:00:00	Average	1899-12-31 07:00:00	1899-12-31 13:00:00	1899-12-31 19:00:00	Average	1899-12-31 07:00:00	1899-12-31 13:00:00	1899-12-31 19:00:00	Average		Month	Taverage	Hraverage
1989	1	1	30	24	6	25	28.6	26.4	26.6	22.8	23.6	23.2	23.2	83	66	76	75	26.3	25.8	26.3	26.1	21.9	21.6	21.9	21.8		January	26.6097	71.9355
1989	1	2	30	23.6	6.4	24.6	28.6	25.8	26.2	22.4	23.8	23	23.1	83	67	79	76	25.6	26.3	26.2	26	21.5	21.9	21.9	21.8		February	26.5071	71.3929
1989	1	3	31.2	23.6	7.6	24.8	30.2	26.6	27	22.2	24.4	22.4	23	80	62	70	71	25	26.7	24.3	25.3	21.1	22.2	20.6	21.3		March	27.3495	65.58
1989	1	4	31.8	23.8	8	24.8	30.8	26.8	27.3	22.4	23.6	23.2	23.1	81	55	74	70	25.5	24.3	26	25.3	21.4	20.7	21.8	21.3		April	28.48	63.5333
1989	1	5	32	24.2	7.8	25.4	31	27.2	27.7	23.2	24.6	23.6	23.8	83	59	74	72	27	26.7	26.7	26.8	22.3	22.2	22.2	22.2		May	28.7742	66.4194
1989	1	6	31.6	24.6	7	25.2	30.8	26.8	27.4	22.2	23.8	23	23	77	56	73	69	24.8	24.8	25.6	25	20.9	21	21.5	21.1		June	28.9567	66.6333
1989	1	7	32.2	24	8.2	25.4	30.8	26.6	27.4	23.2	24.2	22.4	23.3	83	58	70	70	27	25.8	24.3	25.7	22.3	21.6	20.6	21.5		July	29.6968	64.0968
1989	1	8	31.4	23.6	7.8	24.8	30.6	26.4	27	22	22.4	22	22.1	79	49	68	65	24.6	21.6	23.5	23.2	20.8	18.8	20.1	19.9		August	30.2677	66.4839
1989	1	9	30.4	23.6	6.8	24.8	29	26	26.5	22.2	23.4	22.2	22.6	80	63	72	72	25	25.1	24.2	24.8	21.1	21.1	20.6	20.9		September	29.48	73.7667
1989	1	10	30	22.8	7.2	24	29.6	26.2	26.5	21.2	23.6	22.2	22.3	78	61	71	70	23.3	25.1	24.1	24.2	20	21.2	20.5	20.5		October	29.0677	73.129
1989	1	11	31	23.4	7.6	24.4	30	26.2	26.7	22.4	23.6	22.6	22.9	84	59	74	72	25.8	24.9	25	25.2	21.6	21	21.1	21.2		November	29.1967	70.4333
1989	1	12	29.6	24	5.6	25	28.6	26.2	26.5	23	23.6	22.8	23.1	85	66	75	75	26.8	25.8	25.5	26	22.2	21.6	21.4	21.7		December	28.0484	66.0968
1989	1	13	30.4	24	6.4	25	29.2	26.8	27	22.6	23.4	22.8	22.9	82	62	71	71	25.8	24.9	25.1	25.3	21.6	21	21.2	21.3
1989	1	14	30.2	24	6.2	25.2	29.4	25	26.1	23.2	24	22.2	23.1	85	64	79	76	27.1	26.2	24.9	26.1	22.4	21.9	21	21.8
1989	1	15	31.4	23.2	8.2	24.2	30.6	24.4	25.9	22.4	24.2	21.6	22.7	86	59	78	74	25.9	25.9	23.9	25.3	21.7	21.7	20.4	21.2
1989	1	16	31	23.6	7.4	24.6	29.4	26.8	26.9	22.4	24.6	22.6	23.2	83	68	70	73	25.6	27.7	24.6	26	21.5	22.8	20.8	21.7
1989	1	17	31	23.4	7.6	24.4	29.8	26	26.5	21.8	23.4	22	22.4	80	58	71	70	24.4	24.5	23.8	24.2	20.7	20.8	20.3	20.6
1989	1	18	31	23.2	7.8	24.2	30	26	26.5	21	21.4	21.6	21.3	75	47	68	63	22.7	19.8	22.9	21.8	19.6	17.3	19.7	18.8
1989	1	19	30.4	23	7.4	24	29.6	25.6	26.2	21.8	22.6	22	22.1	83	55	73	70	24.6	22.8	24	23.8	20.9	19.6	20.5	20.3
1989	1	20	31.2	23.4	7.8	24.6	30	26.4	26.9	22.2	23.6	22.6	22.8	81	59	72	71	25.2	24.9	24.9	25	21.2	21	21	21.1
1989	1	21	32.4	24.2	8.2	25.6	29.4	25.2	26.4	23.4	24.2	24	23.9	83	65	91	80	27.3	26.7	29	27.7	22.5	22.2	23.6	22.8
1989	1	22	32.6	23.6	9	24.2	30.4	25.2	26.3	22.4	25.2	23	23.5	86	66	83	78	25.9	28.6	26.6	27	21.7	23.3	22.1	22.4
1989	1	23	30.6	24.2	6.4	25	29.6	26	26.6	23.2	24.4	22	23.2	86	65	71	74	27.2	27.1	23.8	26	22.5	22.4	20.3	21.7
1989	1	24	30.6	23.6	7	24.4	29.8	26.8	26.9	22.2	23.2	21.4	22.3	83	57	62	67	25.3	24	21.9	23.7	21.3	20.5	19	20.2
1989	1	25	30.8	23	7.8	24	29.6	26.4	26.6	21.8	23.4	21.4	22.2	83	59	64	69	24.6	24.7	22.2	23.8	20.9	20.9	19.1	20.3
1989	1	26	30.8	22.6	8.2	23.4	29.6	26.2	26.4	21	23	23.4	22.5	81	57	79	72	23.3	23.7	26.9	24.6	19.9	20.2	22.3	20.8
1989	1	27	30	22.6	7.4	23.6	28.8	25.6	25.9	21.8	24.2	21.8	22.6	86	69	72	75	24.9	27.1	23.6	25.2	21	22.4	20.1	21.2
1989	1	28	30	22.2	7.8	23.8	28.6	26.2	26.2	21.6	23.4	21.6	22.2	83	65	67	71	24.3	25.3	22.7	24.1	20.7	21.3	19.6	20.5
1989	1	29	30.2	22.4	7.8	23.8	28.6	25.6	25.9	21.8	23	21.6	22.1	84	62	71	72	24.8	24.4	23.1	24.1	20.9	20.7	19.8	20.5
1989	1	30	30.6	22.2	8.4	23.6	29.6	26.4	26.5	21.8	24	22.6	22.8	86	63	72	74	24.9	26.1	24.9	25.3	21	21.8	21	21.3
1989	1	31	30.8	22.6	8.2	23.8	29.2	26.2	26.4	21.6	24	22.4	22.7	83	65	72	73	24.3	26.4	24.6	25.1	20.7	22	20.8	21.1
1989	2	1	30.6	23.4	7.2	24.6	29.4	26.8	26.9	21.6	23.8	22.2	22.5	77	63	67	69	23.8	25.8	23.7	24.4	20.3	21.6	20.2	20.7
1989	2	2	30.4	22.6	7.8	23.6	29.6	25.8	26.2	21.4	23	21	21.8	82	57	65	68	24	23.7	21.7	23.1	20.4	20.2	18.8	19.8
1989	2	3	30.4	22.6	7.8	23.6	29.8	25.4	26	21.6	23	21.4	22	84	56	70	70	24.5	23.6	22.8	23.6	20.7	20.1	19.6	20.2
1989	2	4	30.4	22.6	7.8	23.8	29.2	25.4	26	21.8	23.4	22	22.4	84	62	75	73	24.8	24.9	24.2	24.6	20.9	21	20.5	20.8
1989	2	5	30.2	22.8	7.4	23.8	29.6	25.8	26.3	21.8	23.6	21.8	22.4	84	61	71	72	24.8	25.1	23.5	24.5	20.9	21.2	20.1	20.7
1989	2	6	30.4	23.6	6.8	24.6	29.6	25.8	26.5	22.2	24.2	22	22.8	81	64	72	73	25.2	26.6	23.9	25.2	21.2	22.1	20.4	21.2
1989	2	7	30.4	23.2	7.2	24	28.8	25.8	26.1	21.8	23	21.4	22.1	83	61	68	71	24.6	24.2	22.6	23.8	20.9	20.6	19.4	20.3
1989	2	8	30	22.8	7.2	23.8	29.4	25.4	26	21.6	23	21.4	22	83	58	70	70	24.3	23.8	22.8	23.7	20.7	20.3	19.6	20.2
1989	2	9	31	22.2	8.8	23.2	30.2	26	26.4	21	22	21	21.3	82	49	64	65	23.4	21	21.5	22	20	18.3	18.7	19
1989	2	10	30.6	22.8	7.8	23.8	29.2	26.2	26.4	21.6	24.2	22.2	22.7	83	66	71	73	24.3	26.9	24.1	25.1	20.7	22.3	20.5	21.1
1989	2	11	30.8	23.2	7.6	24	29.8	26	26.5	22.2	23	21.6	22.3	86	56	68	70	25.6	23.6	22.9	24	21.5	20.1	19.7	20.4
1989	2	12	30.2	22.6	7.6	23.4	28.8	26	26	21.6	23.8	22.4	22.6	85	66	73	75	24.6	26.2	24.7	25.1	20.8	21.8	20.9	21.2
1989	2	13	30	22.4	7.6	24	29	26	26.3	21.8	23.2	21.8	22.3	83	61	69	71	24.6	24.6	23.3	24.2	20.9	20.8	20	20.5
1989	2	14	29.4	22.4	7	23.6	27	25.4	25.4	21.6	23.4	20.4	21.8	84	74	64	74	24.5	26.4	20.6	23.8	20.7	22	18	20.2
1989	2	15	28.2	20.8	7.4	22.8	26	24.6	24.5	19.6	21.6	20.4	20.5	75	68	68	70	20.7	22.9	21.2	21.6	18	19.7	18.4	18.7
1989	2	16	28.4	20.2	8.2	21.2	24.4	22.2	22.5	19	22.2	21	20.7	81	83	90	85	20.5	25.3	24.1	23.3	17.9	21.3	20.5	19.9
1989	2	17	31.4	22	9.4	23.2	27.6	25.2	25.3	21.4	23.8	22	22.4	85	73	76	78	24.3	26.9	24.3	25.2	20.6	22.3	20.6	21.2
1989	2	18	31.4	23.2	8.2	24.4	29.6	27.4	27.2	22.2	23.6	23.2	23	83	61	70	71	25.3	25.1	25.6	25.4	21.3	21.2	21.5	21.3
1989	2	19	31.8	24.2	7.6	25.2	30.6	27	27.5	23	24.8	23.6	23.8	83	63	75	74	26.6	27.4	26.9	27	22.1	22.6	22.3	22.3
1989	2	20	32.6	24.4	8.2	25.4	31.2	26.8	27.5	23.4	24.8	23.2	23.8	85	60	74	73	27.4	27	26	26.8	22.6	22.4	21.8	22.3
1989	2	21	32	24.2	7.8	25.2	30	27	27.3	22.4	24.4	22.2	23	79	63	66	69	25.2	26.8	23.6	25.2	21.2	22.3	20.1	21.2
1989	2	22	32.2	23.8	8.4	24.8	31.2	27	27.5	22.4	23.6	23.2	23.1	81	53	73	69	25.5	24.1	25.9	25.2	21.4	20.5	21.7	21.2
1989	2	23	32.4	23.8	8.6	24.8	31.2	27.6	27.8	22.6	24.8	23	23.5	83	60	68	70	25.9	27	25	26	21.7	22.4	21.1	21.7
1989	2	24	32.2	24.4	7.8	25.4	30.6	27.4	27.7	22.8	24.4	23.2	23.5	80	60	70	70	26	26.4	25.6	26	21.7	22	21.5	21.8
1989	2	25	31.4	24	7.4	25	30.4	27.4	27.5	23	24.6	23	23.5	85	62	69	72	26.8	27.1	25.2	26.3	22.2	22.4	21.2	21.9
1989	2	26	30.8	24.8	6	25.8	29	27	27.2	22.8	23.2	22.4	22.8	78	61	67	69	25.8	24.6	24	24.8	21.6	20.8	20.4	20.9
1989	2	27	32.4	24.6	7.8	25.6	31.6	27	27.8	23	24.2	23	23.4	80	54	71	69	26.4	25.3	25.4	25.7	22	21.3	21.4	21.5
1989	2	28	32.4	24.2	8.2	25.4	31.6	27.2	27.9	22.8	24.4	22	23.1	80	55	64	66	26	25.8	23	24.9	21.7	21.6	19.7	21
1989	3	1	32	24	8	25	31	26.8	27.4	22.2	24	21.8	22.7	79	56	65	66	24.9	25.2	22.8	24.3	21	21.2	19.6	20.6
1989	3	2	32	23.6	8.4	24.8	31	26.8	27.3	22	23.6	21.4	22.3	79	54	62	65	24.6	24.2	21.9	23.6	20.8	20.6	19	20.1
1989	3	3	32.6	24	8.6	25	31.4	27	27.6	22.4	24	23	23.1	80	54	71	69	25.4	24.9	25.4	25.2	21.3	21	21.4	21.2
1989	3	4	32.6	24.2	8.4	25.6	31.6	27.2	27.9	22.4	24	23	23.1	76	53	70	67	25	24.8	25.3	25	21.1	21	21.3	21.1
1989	3	5	32.2	24.6	7.6	25.6	31.6	26.8	27.7	23	24.2	22.8	23.3	80	54	71	69	26.4	25.3	25.1	25.6	22	21.3	21.2	21.5
1989	3	6	31.8	24	7.8	25	30	27.2	27.4	22.2	23	21.2	22.1	79	55	59	64	24.9	23.4	21.2	23.2	21	20	18.4	19.8
1989	3	7	31	23.6	7.4	24.8	29.6	27.6	27.4	22.2	23.2	21.2	22.2	80	58	57	65	25	24.2	20.9	23.4	21.1	20.6	18.2	20
1989	3	8	32.6	24	8.6	25.2	31.8	27.4	28	22.2	23.2	22.6	22.7	77	48	66	64	24.8	22.7	24.2	23.9	20.9	19.5	20.6	20.4
1989	3	9	32.4	24.4	8	25.2	31.2	27.8	28	22.8	23.6	23	23.1	82	53	67	67	26.2	24.1	24.9	25	21.8	20.5	21	21.1
1989	3	10	32.4	24.4	8	25.4	31.6	28.4	28.5	22.8	24.2	23.2	23.4	80	54	65	66	26	25.3	25	25.4	21.7	21.3	21.1	21.4
1989	3	11	31.2	24	7.2	25.4	29.4	26.6	27	22.4	24	23.2	23.2	77	64	75	72	25.1	26.2	26.2	25.8	21.2	21.9	21.8	21.6
1989	3	12	30.4	24.6	5.8	25.4	29.6	26.6	27	23	23.6	22.2	22.9	82	61	68	70	26.5	25.1	23.8	25.2	22	21.2	20.3	21.2
1989	3	13	27.2	22.4	4.8	23.4	24.8928	22.4633	22.4351	21.2	22.4	22.2	21.9	82	53.0029	60.9574	62.9798	23.7	24.3531	23.3611	24.2197	20.2	20.3899	19.6639	20.2635
1989	3	14	30.4	22.8	7.6	24.4	29	27.4	27	21.8	23.2	22.2	22.4	80	61	64	68	24.4	24.6	23.3	24.1	20.7	20.8	20	20.5
1989	3	15	30.4	23.4	7	24.4	29.6	27.2	27.1	22.4	24.4	22.2	23	84	65	65	72	25.8	27.1	23.4	25.4	21.6	22.4	20	21.3
1989	3	16	31	23.4	7.6	24.6	30	27	27.1	22	23.6	21.8	22.5	80	59	64	67	24.7	24.9	22.7	24.1	20.9	21	19.5	20.5
1989	3	17	30.4	23	7.4	24	29.6	27.2	27	21.6	23.2	21.2	22	81	58	59	66	24.2	24.2	21.2	23.2	20.6	20.6	18.4	19.8
1989	3	18	31.4	23.6	7.8	24.8	29.8	27.4	27.3	21.8	23.4	21.2	22.1	77	58	58	64	24.1	24.5	21.1	23.2	20.5	20.8	18.3	19.9
1989	3	19	31.6	23.6	8	24.8	30.2	27.8	27.6	22	23	21.8	22.3	79	54	59	64	24.6	23.3	22.1	23.3	20.8	20	19.1	20
1989	3	20	31.8	24.4	7.4	25.2	29.8	28.2	27.9	22	23	21.6	22.2	76	56	56	63	24.3	23.6	21.4	23.1	20.6	20.1	18.6	19.8
1989	3	21	31	23.4	7.6	25.2	29.2	27.2	27.2	21.4	21.8	21.6	21.6	72	52	61	62	23	21.2	22.1	22.1	19.7	18.4	19.1	19.1
1989	3	22	30.8	23.2	7.6	25	29.2	27.6	27.4	22	23.4	22	22.5	77	62	62	67	24.4	24.9	22.7	24	20.7	21	19.5	20.4
1989	3	23	31	23.6	7.4	25.6	29.6	27	27.3	22.6	23.4	22	22.7	77	59	65	67	25.4	24.7	23.1	24.4	21.4	20.9	19.8	20.7
1989	3	24	31.8	24.2	7.6	25.6	30.6	27.8	28	23.2	22.2	22.4	22.6	82	48	63	64	26.8	21.2	23.5	23.8	22.2	18.4	20.1	20.3
1989	3	25	32	23.8	8.2	25.4	30.6	27.2	27.6	22.2	22.6	21.2	22	76	50	59	62	24.6	22.1	21.2	22.6	20.8	19.1	18.4	19.5
1989	3	26	32	24	8	25.8	30.6	27.4	27.8	22.2	22.8	21.8	22.3	73	51	61	62	24.4	22.6	22.4	23.1	20.7	19.4	19.3	19.8
1989	3	27	32	23.8	8.2	25.6	30.8	27.4	27.8	22.2	23.4	22.2	22.6	75	54	64	64	24.5	23.9	23.3	23.9	20.8	20.3	20	20.4
1989	3	28	31.4	23.6	7.8	25.2	29.8	27.2	27.4	21.8	23.4	21.8	22.3	74	58	62	65	23.9	24.5	22.5	23.6	20.3	20.8	19.4	20.2
1989	3	29	31	23	8	25.2	29.4	27.2	27.3	21.6	22.4	21.2	21.7	73	55	59	62	23.4	22.4	21.2	22.3	20	19.3	18.4	19.3
1989	3	30	32	23	9	25	30	27.2	27.4	21.6	22.6	22	22.1	74	53	64	64	23.5	22.5	23	23	20.1	19.4	19.7	19.7
1989	3	31	31.2	24	7.2	25.4	30	28.2	28	22.4	22.8	22	22.4	77	54	58	63	25.1	23	22.3	23.5	21.2	19.7	19.3	20
1989	4	1	32.2	23.6	8.6	25.8	31	28.4	28.4	22.2	23.6	21.8	22.5	73	54	56	61	24.4	24.2	21.7	23.4	20.7	20.6	18.8	20
1989	4	2	32	24.2	7.8	25.8	30.6	28	28.1	22.2	23	22	22.4	73	53	59	62	24.4	23	22.4	23.3	20.7	19.8	19.4	19.9
1989	4	3	32.8	24.6	8.2	26	31.8	27.6	28.3	22.4	23.6	22.4	22.8	73	50	64	63	24.7	23.7	23.6	24	20.9	20.2	20.2	20.4
1989	4	4	32.6	24.6	8	26.4	31.6	27.8	28.4	23.2	24.4	23	23.5	76	55	67	66	26.3	25.8	24.9	25.7	21.9	21.6	21	21.5
1989	4	5	33.2	25	8.2	26.8	32	28	28.7	22.8	23.8	23	23.2	71	51	66	62	25.1	24	24.8	24.6	21.2	20.5	20.9	20.8
1989	4	6	32.6	25.4	7.2	27	30.6	28	28.4	23.4	24.4	23	23.6	74	60	66	67	26.4	26.4	24.8	25.9	22	22	20.9	21.6
1989	4	7	33.8	25.2	8.6	26.6	32.4	27.8	28.6	23.2	24	22.4	23.2	75	50	63	63	26.2	24.3	23.5	24.6	21.8	20.6	20.1	20.8
1989	4	8	32.8	25	7.8	26	31.4	27.8	28.3	23	24	22.8	23.3	78	54	65	66	26.1	24.9	24.4	25.1	21.8	21	20.7	21.2
1989	4	9	33.2	25.4	7.8	27	32.4	27.4	28.5	23.4	24.2	22	23.2	74	51	63	63	26.4	24.7	22.8	24.7	22	20.9	19.6	20.8
1989	4	10	33	24.8	8.2	26.2	31.8	27.2	28.1	22.2	23.2	20.8	22.1	71	48	56	59	24.1	22.7	20.3	22.4	20.5	19.5	17.8	19.3
1989	4	11	33	24.8	8.2	26.2	30.6	28.2	28.3	22.4	23.6	23	23	72	56	64	64	24.6	24.5	24.6	24.6	20.8	20.7	20.9	20.8
1989	4	12	33.4	25.6	7.8	26.6	32.4	28.4	29	23.2	24	22.6	23.3	75	50	61	62	26.2	24.3	23.6	24.7	21.8	20.6	20.1	20.9
1989	4	13	33.4	25.2	8.2	26.8	32	28	28.7	23	23.8	22.8	23.2	73	51	64	62	25.6	24	24.3	24.6	21.5	20.5	20.6	20.8
1989	4	14	33.2	25.2	8	26.6	32.4	27.8	28.6	23	24	22	23	74	50	60	61	25.7	24.3	22.6	24.2	21.5	20.6	19.4	20.5
1989	4	15	33.6	25	8.6	26.4	32.2	27.8	28.5	22.8	24.2	22	23	74	52	60	62	25.4	24.9	22.6	24.3	21.3	21	19.4	20.6
1989	4	16	33.4	24.8	8.6	26.2	32.4	28	28.7	23	24	21.8	22.9	76	50	58	61	26	24.3	22	24.1	21.7	20.6	19	20.4
1989	4	17	33.6	24.6	9	26.2	32.4	27.6	28.5	22.4	23.4	21.6	22.5	72	47	59	59	24.6	22.8	21.8	23.1	20.8	19.6	18.9	19.8
1989	4	18	32.4	24.2	8.2	25.8	31	27.4	27.9	22.2	23	21.8	22.3	73	51	61	62	24.4	22.8	22.4	23.2	20.7	19.6	19.3	19.9
1989	4	19	33	24	9	25.8	31.4	28	28.3	22	22.8	22.2	22.3	72	48	61	60	23.9	22	22.9	23	20.4	19.1	19.7	19.7
1989	4	20	33	24.2	8.8	26.2	31.4	28	28.4	22.6	24.2	23	23.3	74	55	66	65	25	25.4	24.8	25.1	21.1	21.4	20.9	21.1
1989	4	21	34.2	25	9.2	26.4	33.2	28.4	29.1	23.4	24.8	25	24.4	78	51	76	68	26.8	25.7	29.4	27.3	22.2	21.6	23.8	22.5
1989	4	22	33.2	24.8	8.4	26.8	31.6	29.4	29.3	23.8	25.4	25	24.7	78	61	70	70	27.5	28.3	28.7	28.2	22.6	23.1	23.4	23.1
1989	4	23	33	26	7	27.2	32	28.2	28.9	23.6	24.2	23	23.6	74	53	64	64	26.7	25	24.6	25.5	22.2	21.1	20.9	21.4
1989	4	24	32.6	25.4	7.2	26.4	29.6	27.4	27.7	23.4	24.4	23.8	23.9	78	65	74	72	26.8	27.1	27.1	27	22.2	22.4	22.4	22.3
1989	4	25	32.8	24.8	8	26.2	31.4	27.8	28.3	23.2	24	21.8	23	78	54	59	64	26.4	24.9	22.1	24.5	22	21	19.1	20.7
1989	4	26	32.6	24.2	8.4	26.2	31	28	28.3	23	24	22.2	23.1	76	56	61	64	26	25.2	22.9	24.7	21.7	21.2	19.7	20.9
1989	4	27	32	24.4	7.6	25.6	30.4	27.8	27.9	22	23.2	22	22.4	73	55	60	63	24	23.6	22.6	23.4	20.5	20.2	19.4	20
1989	4	28	33	24.6	8.4	26.2	32.2	28	28.6	23.4	24	22.6	23.3	79	51	63	64	26.9	24.4	23.8	25	22.3	20.7	20.3	21.1
1989	4	29	33.4	24.6	8.8	26.2	32.6	28	28.7	23	24.4	22.8	23.4	76	51	64	64	26	25.1	24.3	25.1	21.7	21.2	20.6	21.2
1989	4	30	34	25.2	8.8	27.2	32.8	27.8	28.9	23.4	24.4	22.8	23.5	73	50	65	63	26.2	25	24.4	25.2	21.9	21.1	20.7	21.2
1989	5	1	33.8	25.4	8.4	26.4	32.8	27.8	28.7	23.4	24.4	23	23.6	78	50	67	65	26.8	25	24.9	25.6	22.2	21.1	21	21.4
1989	5	2	32.2	25.2	7	27.8	31.4	27.8	28.7	23.6	24.6	23.6	23.9	71	57	71	66	26.3	26.4	26.3	26.4	21.9	22	21.9	22
1989	5	3	32.8	24.8	8	26.4	31.6	27.8	28.4	23.6	24.2	22.8	23.5	79	54	65	66	27.3	25.3	24.4	25.7	22.5	21.3	20.7	21.5
1989	5	4	33.4	24.2	9.2	26	32.4	28	28.6	23.4	24.6	23.2	23.7	80	53	67	67	27	25.7	25.2	26	22.4	21.6	21.2	21.7
1989	5	5	32.8	24.8	8	27	31.6	28.2	28.8	23.6	24.4	23	23.7	75	55	64	65	26.9	25.8	24.6	25.8	22.3	21.6	20.9	21.6
1989	5	6	33.4	25	8.4	26.6	32	26.6	28	23.6	24.8	22.4	23.6	78	56	70	68	27.1	26.5	24.3	26	22.4	22.1	20.6	21.7
1989	5	7	33	25.2	7.8	26.4	31.8	27.6	28.4	23.2	25.6	23.4	24.1	76	61	70	69	26.3	28.7	26	27	21.9	23.4	21.7	22.3
1989	5	8	33.6	25.4	8.2	26.6	31.8	29.6	29.4	23.6	24.4	23.6	23.9	78	55	61	64	27.1	25.6	25.1	26	22.4	21.5	21.2	21.7
1989	5	9	33.6	25.2	8.4	26.4	31.6	28.4	28.7	23.2	24.4	23.6	23.7	76	55	67	66	26.3	25.8	25.9	26	21.9	21.6	21.7	21.7
1989	5	10	30.8	25.8	5	26.6	29.8	27.8	28	23.2	24.8	24.4	24.1	75	67	76	73	26.2	28	28.3	27.5	21.8	22.9	23.1	22.6
1989	5	11	33.4	25.6	7.8	26.8	32.6	30	29.8	24.4	24.6	23.8	24.3	82	52	60	65	29	25.6	25.4	26.6	23.5	21.5	21.3	22.1
1989	5	12	34.4	26	8.4	27.8	32.6	29.6	29.9	24.2	25.4	25	24.9	74	56	69	67	27.8	27.7	28.6	28	22.8	22.7	23.3	23
1989	5	13	33	25.8	7.2	27.4	31.6	29.4	29.5	24	24.4	24.6	24.3	76	55	68	66	27.6	25.8	27.7	27	22.7	21.6	22.8	22.4
1989	5	14	33.4	25.4	8	27.4	32.6	29	29.5	23.8	25	23.6	24.1	74	54	64	64	27.1	26.6	25.5	26.4	22.4	22.1	21.4	22
1989	5	15	33.6	26	7.6	27.8	32.6	28.2	29.2	24.4	24.6	23	24	76	52	64	64	28.3	25.6	24.6	26.2	23.1	21.5	20.9	21.8
1989	5	16	34.6	25.4	9.2	27.4	33.2	28	29.1	24.6	25	23.2	24.3	80	52	67	66	29.1	26.2	25.2	26.8	23.6	21.9	21.2	22.2
1989	5	17	34.6	25.8	8.8	27.4	33.6	28	29.3	23.8	25	23.4	24.1	74	50	68	64	27.1	26	25.7	26.3	22.4	21.7	21.6	21.9
1989	5	18	34.4	25.4	9	26.6	32.4	27.6	28.6	24.4	25	22.4	23.9	84	55	64	68	29.1	26.8	23.6	26.5	23.6	22.2	20.2	22
1989	5	19	32.2	25.2	7	26.6	31.6	27.2	28.2	23	24	23.2	23.4	74	53	71	66	25.7	24.8	25.8	25.4	21.5	21	21.6	21.4
1989	5	20	35	25.6	9.4	27.6	33.6	28.4	29.5	23.8	24.6	24.2	24.2	73	48	71	64	26.9	24.9	27.4	26.4	22.3	21.1	22.6	22
1989	5	21	35	25.6	9.4	27.4	33.6	27.6	29	23.6	25	23.2	23.9	73	50	69	64	26.6	26	25.5	26	22.1	21.7	21.4	21.7
1989	5	22	34.8	26	8.8	27.4	32.6	27.8	28.9	23.6	25.4	23.2	24.1	73	56	68	66	26.6	27.7	25.4	26.5	22.1	22.7	21.3	22.1
1989	5	23	32	25.6	6.4	27.2	31.2	27	28.1	23.2	23.8	23	23.3	71	54	71	66	25.8	24.6	25.4	25.3	21.6	20.8	21.4	21.3
1989	5	24	32.8	25	7.8	26.6	31.2	27.6	28.3	22.8	24	23.2	23.3	72	55	69	66	25.2	25.1	25.5	25.3	21.2	21.1	21.4	21.3
1989	5	25	33	25.4	7.6	26.8	31.6	28.2	28.7	23	23.6	22.8	23.1	73	51	63	62	25.6	23.8	24.2	24.5	21.5	20.3	20.5	20.8
1989	5	26	32.4	25	7.4	26.8	31.6	28.4	28.8	23	23.6	23.2	23.3	73	51	65	63	25.6	23.8	25	24.8	21.5	20.3	21.1	20.9
1989	5	27	33	25.8	7.2	26.8	31	28.4	28.6	24	24.6	23.8	24.1	79	59	68	69	28	26.7	26.4	27	22.9	22.2	22	22.4
1989	5	28	31.4	25.8	5.6	27	30.2	27.8	28.2	23.8	24.4	24.2	24.1	77	62	74	71	27.3	26.7	27.8	27.3	22.6	22.2	22.8	22.5
1989	5	29	33.4	25	8.4	26	32.4	27.2	28.2	24	25.2	23.8	24.3	85	56	75	72	28.5	27.3	27.2	27.7	23.2	22.5	22.5	22.7
1989	5	30	31.8	24.4	7.4	26	29.6	28.2	28	23.4	23.8	23	23.4	80	62	64	69	27	25.6	24.6	25.8	22.4	21.5	20.9	21.6
1989	5	31	33	25	8	26.6	31.6	28.6	28.9	23.6	25	23.6	24.1	78	59	66	68	27.1	27.3	25.8	26.7	22.4	22.5	21.6	22.2
1989	6	1	33	26	7	27.2	31.2	28.2	28.7	24.2	25	24.2	24.5	78	61	72	70	28.2	27.6	27.5	27.8	23.1	22.7	22.7	22.8
1989	6	2	34	25.6	8.4	26.8	32.6	30.2	30	24.2	25.4	24.2	24.6	81	56	61	66	28.5	27.7	26.2	27.4	23.2	22.7	21.9	22.6
1989	6	3	33.2	26	7.2	27	31.6	28.4	28.9	24.4	25.2	24.4	24.7	81	60	72	71	28.8	27.8	27.9	28.2	23.4	22.8	22.9	23.1
1989	6	4	33.4	25.8	7.6	27.2	31.6	28.2	28.8	24.2	25.2	24	24.5	78	60	71	70	28.2	27.8	27	27.7	23.1	22.8	22.4	22.8
1989	6	5	34.6	26	8.6	27.4	33.6	28.4	29.4	23.8	24.6	24.2	24.2	74	48	71	64	27.1	24.9	27.4	26.5	22.4	21.1	22.6	22
1989	6	6	34	26.2	7.8	27	33	28.4	29.2	24	24.4	23.4	23.9	78	49	66	64	27.8	24.8	25.5	26	22.9	21	21.4	21.7
1989	6	7	33.6	25.2	8.4	26.4	31.6	26.4	27.7	24.2	24.4	23.2	23.9	84	55	76	72	28.7	25.8	26.3	26.9	23.4	21.6	21.9	22.3
1989	6	8	34.2	25.4	8.8	27.2	32.8	27.4	28.7	24	24.4	23.2	23.9	77	50	70	66	27.7	25	25.6	26.1	22.8	21.1	21.5	21.8
1989	6	9	34.2	25.4	8.8	26.4	32.6	27	28.3	24.2	24.4	23.2	23.9	84	51	73	69	28.7	25.1	25.9	26.6	23.4	21.2	21.7	22.1
1989	6	10	33.8	25.8	8	26.2	32.6	28	28.7	24	25.2	23.4	24.2	83	55	68	69	28.4	27.1	25.7	27.1	23.2	22.4	21.6	22.4
1989	6	11	34.2	25.4	8.8	27.4	33.6	28.2	29.4	24.2	25.6	23	24.3	77	53	64	65	28.1	27.5	24.6	26.7	23	22.7	20.9	22.2
1989	6	12	33	26.2	6.8	27.2	32	26	27.8	24	24.8	24	24.3	77	56	85	72	27.7	26.5	28.5	27.6	22.8	22.1	23.2	22.7
1989	6	13	34.2	24	10.2	27.4	33.2	28.8	29.5	24.2	25	24.2	24.5	77	52	69	66	28.1	26.2	27.1	27.1	23	21.9	22.4	22.4
1989	6	14	33	25.2	7.8	26.4	30.6	27.4	28	24	24.4	24.2	24.2	82	60	77	73	28.2	26.4	28.1	27.6	23.1	22	23	22.7
1989	6	15	33.6	25	8.6	26.2	31.4	28.2	28.5	24	25.2	23.2	24.1	83	61	66	70	28.4	27.9	25.1	27.1	23.2	22.9	21.2	22.4
1989	6	16	34	25.8	8.2	27.2	32.6	28.4	29.1	23.6	24.6	23	23.7	74	52	63	63	26.7	25.6	24.5	25.6	22.2	21.5	20.8	21.5
1989	6	17	32.8	25.6	7.2	27	30.6	27.4	28.1	23.6	24.2	23.6	23.8	75	59	73	69	26.9	25.9	26.6	26.5	22.3	21.7	22.1	22
1989	6	18	33.6	25.6	8	26.4	32.4	28.4	28.9	23.4	24	22.6	23.3	78	50	61	63	26.8	24.3	23.6	24.9	22.2	20.6	20.1	21
1989	6	19	32.4	25.4	7	26.8	31.6	28.4	28.8	23	25.6	24	24.2	73	62	70	68	25.6	28.8	26.9	27.1	21.5	23.4	22.3	22.4
1989	6	20	35.4	25.8	9.6	27.2	34.4	28.4	29.6	24.4	24.8	24	24.4	80	46	70	65	28.7	24.9	26.9	26.8	23.4	21	22.3	22.2
1989	6	21	33.8	25.4	8.4	26.6	32.4	28.4	29	24.2	25	24.2	24.5	82	55	71	69	28.6	26.8	27.4	27.6	23.3	22.2	22.6	22.7
1989	6	22	34.2	25.2	9	26.6	32.8	29.2	29.5	23.8	24.4	24	24.1	79	50	65	65	27.6	25	26.4	26.3	22.7	21.1	22	21.9
1989	6	23	32	25	7	26	30.2	28.2	28.2	23	23.6	23.4	23.3	78	58	67	67	26.1	24.7	25.6	25.5	21.8	20.9	21.5	21.4
1989	6	24	33.2	25.4	7.8	26.6	32.2	29.2	29.3	23.8	24.2	24	24	79	52	65	65	27.6	24.9	26.4	26.3	22.7	21	22	21.9
1989	6	25	31.8	25.4	6.4	27	29.8	29.4	28.9	24	25.8	24	24.6	78	73	64	72	27.8	30.5	26.2	28.2	22.9	24.4	21.9	23
1989	6	26	33.8	25.6	8.2	27.6	32.6	29.2	29.6	24.4	24.8	23.2	24.1	77	53	60	64	28.4	26.1	24.4	26.3	23.2	21.8	20.7	21.9
1989	6	27	34.8	25.6	9.2	27.2	33.6	29.6	30	23.6	24.6	22.6	23.6	74	48	55	59	26.7	24.9	22.8	24.8	22.2	21.1	19.6	20.9
1989	6	28	34	25.6	8.4	27	32.8	28.2	29	23	23.6	23.2	23.3	71	46	66	61	25.4	23	25.1	24.5	21.4	19.8	21.2	20.8
1989	6	29	34	25.6	8.4	27	33.2	28.6	29.4	23.4	24.6	22.6	23.5	74	50	60	61	26.4	25.2	23.4	25	22	21.2	20	21.1
1989	6	30	34.4	26	8.4	27.4	33.4	29	29.7	23.8	24.6	23.2	23.9	74	49	61	61	27.1	25.1	24.6	25.6	22.4	21.1	20.8	21.5
1989	7	1	34	26	8	27.2	33.2	28.2	29.2	23.8	24.8	24	24.2	75	51	71	66	27.2	25.7	27	26.7	22.5	21.6	22.4	22.1
1989	7	2	33.8	26.2	7.6	27	32	30.2	29.9	23.8	25	24.4	24.4	77	57	62	65	27.3	27	26.7	27	22.6	22.4	22.2	22.4
1989	7	3	35	26	9	27.4	33	29.6	29.9	24	24.4	23.6	24	76	49	61	62	27.6	24.8	25.1	25.9	22.7	21	21.2	21.6
1989	7	4	34.4	26.3	8.1	27.2	33.2	28.8	29.5	23.6	24.2	24	23.9	74	48	67	63	26.7	24.2	26.6	25.9	22.2	20.6	22.1	21.6
1989	7	5	33	26.4	6.6	27.6	31.8	28.6	29.1	23.4	24	23.8	23.7	70	52	67	63	26	24.7	26.3	25.6	21.7	20.9	21.9	21.5
1989	7	6	34.2	26.6	7.6	27.8	33	28.8	29.6	24	24.6	23.6	24.1	73	50	65	63	27.3	25.3	25.7	26.1	22.5	21.3	21.5	21.8
1989	7	7	33.2	24.2	9	25.4	31.6	28.8	28.6	23.2	24.4	23.8	23.8	83	55	66	68	27	25.8	26.2	26.3	22.3	21.6	21.8	21.9
1989	7	8	34	26.6	7.4	27.4	32.6	29.6	29.8	24	24.6	24.6	24.4	76	52	67	65	27.6	25.6	27.6	26.9	22.7	21.5	22.7	22.3
1989	7	9	33.8	25.8	8	27.8	31.8	29.4	29.6	24.2	24.8	23	24	74	57	58	63	27.8	26.6	23.8	26.1	22.8	22.1	20.3	21.8
1989	7	10	34.4	25.4	9	26.2	30.6	29.4	28.9	23.2	24	23	23.4	78	58	58	65	26.4	25.4	23.8	25.2	22	21.4	20.3	21.2
1989	7	11	34.2	25.2	9	26.2	31.8	29.2	29.1	24.2	24.6	23.2	24	85	56	60	67	28.9	26.1	24.4	26.5	23.5	21.8	20.7	22
1989	7	12	34	25	9	26.2	32.6	30	29.7	23	25.4	24	24.1	76	56	61	65	26	27.7	25.8	26.5	21.7	22.7	21.6	22
1989	7	13	34.8	26.2	8.6	27.6	33	30.4	30.4	23.6	24.2	24.4	24.1	72	48	61	60	26.5	24.3	26.6	25.8	22	20.7	22.1	21.6
1989	7	14	35.6	27	8.6	28.4	34.2	30.4	30.9	24.6	25	24.4	24.7	73	48	61	61	28.4	25.6	26.6	26.8	23.2	21.5	22.1	22.2
1989	7	15	34.8	27	7.8	28	33.6	28.8	29.8	24	24.6	23.4	24	72	48	64	61	27.2	24.9	25.2	25.8	22.5	21.1	21.2	21.6
1989	7	16	34.6	26.8	7.8	28.8	33.6	29	30.1	24	24.6	24	24.2	67	48	66	61	26.6	24.9	26.5	26	22.1	21.1	22.1	21.7
1989	7	17	34.4	26.6	7.8	27.6	32.8	29.6	29.9	24.2	25.2	24	24.5	76	54	63	64	27.9	27	26.1	27	22.9	22.4	21.8	22.4
1989	7	18	35	26.4	8.6	27.4	33.2	30.4	30.4	24.4	24.8	23.8	24.3	78	51	58	62	28.6	25.7	25.1	26.5	23.3	21.6	21.2	22
1989	7	19	34.6	26.6	8	27.6	33	29.6	30	24.8	25.2	24	24.7	80	53	63	65	29.4	26.9	26.1	27.5	23.8	22.3	21.8	22.6
1989	7	20	34	26.4	7.6	27.4	32.8	29.6	29.9	24.4	25.2	22.4	24	78	54	54	62	28.6	27	22.3	26	23.3	22.4	19.2	21.6
1989	7	21	33.6	25.2	8.4	26.4	31.6	29	29	24.2	25	24	24.4	84	59	66	69	28.7	27.3	26.5	27.5	23.4	22.5	22.1	22.7
1989	7	22	34.6	26.6	8	27.6	33.4	29	29.8	24.6	25	24.6	24.7	78	51	70	66	28.9	26.1	28	27.7	23.5	21.8	23	22.7
1989	7	23	34	26.2	7.8	27.4	32.2	29.2	29.5	24.6	25.2	24.4	24.7	80	57	68	68	29.1	27.4	27.4	27.9	23.6	22.6	22.6	22.9
1989	7	24	34	26.6	7.4	27.6	32.8	29.4	29.8	24.2	24.8	24.4	24.5	76	52	66	65	27.9	26	27.2	27	22.9	21.7	22.5	22.4
1989	7	25	33.6	26.6	7	27.6	32.2	29.6	29.8	24.2	25	24.2	24.5	76	56	64	65	27.9	26.9	26.6	27.1	22.9	22.3	22.1	22.4
1989	7	26	31.6	26.6	5	27.2	30.6	28.6	28.8	24.2	24.8	24	24.3	78	63	68	70	28.2	27.4	26.8	27.5	23.1	22.6	22.2	22.6
1989	7	27	34.6	26	8.6	27.4	32.2	30	29.9	24.2	24.8	23.2	24.1	77	55	56	63	28.1	26.4	23.9	26.1	23	22	20.4	21.8
1989	7	28	34.4	26.4	8	27.4	33	29.6	29.9	24.6	25	24.2	24.6	80	52	64	65	29.1	26.4	26.6	27.3	23.6	22	22.1	22.5
1989	7	29	34.6	26.4	8.2	27.4	33	30	30.1	24.4	25	23.4	24.3	78	52	58	63	28.6	26.4	24.4	26.4	23.3	22	20.7	22
1989	7	30	35	26	9	27	33	30.4	30.2	23.8	24.8	23	23.9	77	51	53	61	27.3	25.8	23.2	25.5	22.6	21.6	19.9	21.4
1989	7	31	34.4	25.4	9	27	33.2	28.8	29.5	23.8	23.6	23.2	23.5	77	45	62	61	27.3	22.8	24.7	24.9	22.6	19.6	20.9	21
1989	8	1	34.8	25.4	9.4	27.4	32.4	30	30	23.4	25.6	25	24.7	72	58	67	66	26.1	28.3	28.3	27.6	21.8	23.1	23.2	22.7
1989	8	2	35.6	26.6	9	28	33.2	30	30.3	24.8	25.2	23.6	24.5	77	53	59	63	29.2	26.7	24.9	26.9	23.6	22.2	21	22.3
1989	8	3	35.4	26	9.4	27.4	32.6	30.4	30.2	23.8	25.2	25	24.7	74	55	65	65	27.1	27.1	28.1	27.4	22.4	22.4	23	22.6
1989	8	4	33.6	26	7.6	27.4	32.6	30.4	30.2	24.8	26.2	25	25.3	81	61	65	69	29.6	29.8	28.1	29.1	23.9	24	23	23.6
1989	8	5	35.2	25.4	9.8	26.2	32.8	30.2	29.9	24.2	26.4	25.2	25.3	85	61	67	71	28.9	30.2	28.7	29.2	23.5	24.2	23.4	23.7
1989	8	6	35	26.4	8.6	27.6	32.8	30	30.1	24	26.4	25.2	25.2	74	61	68	68	27.4	30.2	28.9	28.8	22.6	24.2	23.5	23.4
1989	8	7	34.6	26.2	8.4	27.4	31.6	30	29.8	25	26.4	25	25.5	82	67	67	72	30.1	31	28.3	29.8	24.1	24.6	23.2	24
1989	8	8	35	26	9	27.2	33.6	30	30.2	24.6	25.4	23	24.3	81	52	55	63	29.2	27	23.4	26.5	23.6	22.3	20	22
1989	8	9	35.2	26.6	8.6	27.8	32.6	30	30.1	23.6	25.4	24.4	24.5	71	56	63	63	26.3	27.7	26.8	26.9	21.9	22.7	22.3	22.3
1989	8	10	35.2	26.6	8.6	27.8	33.2	30	30.3	25	25.6	25	25.2	80	55	67	67	29.8	27.8	28.3	28.6	24	22.8	23.2	23.3
1989	8	11	35	26.2	8.8	27.4	32.8	30.4	30.3	24.8	25.4	25	25.1	81	55	65	67	29.6	27.5	28.1	28.4	23.9	22.7	23	23.2
1989	8	12	33.2	26.8	6.4	27.8	31.6	29.2	29.5	25.4	26.2	25.6	25.7	83	65	75	74	30.8	30.4	30.4	30.6	24.6	24.3	24.3	24.4
1989	8	13	35	26.4	8.6	27.2	33.2	31.2	30.7	24.8	25.2	25	25	82	53	61	65	29.7	26.7	27.6	28	23.9	22.2	22.7	22.9
1989	8	14	35	26.8	8.2	28.2	34	29.8	30.5	23.8	24.4	23.6	23.9	69	45	60	58	26.6	24.2	25	25.2	22.1	20.6	21.1	21.2
1989	8	15	34.8	26.2	8.6	27.4	33.6	29.6	30	24.6	25.4	23.8	24.6	80	52	62	64	29.1	27	25.6	27.2	23.6	22.3	21.5	22.5
1989	8	16	35	26.6	8.4	27.4	33.6	29.8	30.1	25	25.6	24.2	24.9	82	53	63	66	30.1	27.5	26.5	28	24.1	22.7	22	22.9
1989	8	17	34.4	26.4	8	27.4	31.6	29.4	29.5	25	25.4	24.6	25	82	61	68	70	30.1	28.3	27.7	28.7	24.1	23.1	22.8	23.4
1989	8	18	35.2	26.6	8.6	28	33.6	31.4	31.1	24.6	25	24.8	24.8	76	50	59	61	28.7	26	26.9	27.2	23.3	21.7	22.3	22.4
1989	8	19	35.4	26.4	9	27.8	34.4	30.4	30.8	25	25.4	25	25.1	80	49	65	64	29.8	26.5	28.1	28.1	24	22	23	23
1989	8	20	36	26.8	9.2	27.8	34.2	30	30.5	24.8	25.2	24.6	24.9	78	49	64	64	29.3	26.1	27.3	27.6	23.7	21.8	22.6	22.7
1989	8	21	34.8	26.4	8.4	27.4	32.8	31	30.5	24.2	24.8	23.2	24.1	77	52	52	60	28.1	26	23.3	25.8	23	21.7	19.9	21.5
1989	8	22	35.4	26.6	8.8	27.8	33.4	30.8	30.7	24.8	25.4	24.8	25	78	53	62	64	29.3	27.1	27.3	27.9	23.7	22.4	22.5	22.9
1989	8	23	33.4	26.4	7	28.2	32.6	30.4	30.4	25.6	26	25.6	25.7	81	59	68	70	31.1	29.2	29.6	30	24.7	23.7	23.9	24.1
1989	8	24	34.2	27.4	6.8	28.6	32.6	29.4	30	26	26.6	25	25.9	81	63	70	71	31.9	30.8	28.7	30.5	25.1	24.6	23.4	24.4
1989	8	25	33.4	26	7.4	28.2	32.2	29.8	30	25.2	26.4	25.4	25.7	79	64	70	71	30.1	30.6	29.5	30	24.1	24.4	23.8	24.1
1989	8	26	34	26.8	7.2	28	32.4	31	30.6	25	26.2	24.8	25.3	79	61	61	67	29.7	29.9	27.2	28.9	23.9	24	22.5	23.5
1989	8	27	33.4	27.2	6.2	28.4	32.6	30.6	30.5	25.4	26.4	26	25.9	79	62	70	70	30.4	30.3	30.5	30.4	24.3	24.3	24.4	24.3
1989	8	28	34.8	27.4	7.4	28.4	33.2	30.6	30.7	25.8	26.2	25	25.7	81	58	64	68	31.5	29.4	27.9	29.6	24.9	23.7	22.9	23.9
1989	8	29	33.4	26.4	7	28.6	31.8	30.6	30.4	25.2	25.4	24.4	25	76	60	60	65	29.8	28.2	26.4	28.1	24	23.1	22	23
1989	8	30	34	27	7	28	32.8	31	30.7	24.6	25.2	24.8	24.9	76	54	61	64	28.7	27	27.2	27.6	23.3	22.4	22.5	22.7
1989	8	31	32.4	25.6	6.8	26.8	31.6	30.2	29.7	24.6	26.6	24.4	25.2	84	68	62	71	29.5	31.5	26.7	29.2	23.8	24.9	22.2	23.6
1989	9	1	34.4	27.2	7.2	28.4	33.4	31.4	31.1	25.6	26.6	25.4	25.9	80	59	62	67	31	30.3	28.4	29.9	24.6	24.3	23.2	24
1989	9	2	33.8	27.2	6.6	28.6	32	30.6	30.5	25.8	26.6	26	26.1	80	66	70	72	31.3	31.2	30.5	31	24.8	24.8	24.4	24.7
1989	9	3	34	27	7	28	33	30.4	30.5	25.8	26.4	25.6	25.9	84	60	68	71	31.7	30	29.6	30.5	25	24.1	23.9	24.3
1989	9	4	34	27.2	6.8	28.2	33	30.4	30.5	25.4	26.4	24.6	25.5	80	60	62	67	30.6	30	27.1	29.2	24.4	24.1	22.4	23.6
1989	9	5	33.2	27	6.2	28.4	32	30.2	30.2	25.6	26.4	24.6	25.5	80	65	63	69	31	30.7	27.2	29.6	24.6	24.5	22.5	23.9
1989	9	6	33.8	26.2	7.6	27.4	31.8	30	29.8	25.2	26.6	25.2	25.7	84	67	68	73	30.6	31.4	28.9	30.3	24.4	24.8	23.5	24.2
1989	9	7	33.4	23.6	9.8	25.4	30.8	29.6	28.9	22.4	26.6	25.2	24.7	77	72	70	73	25.1	32	29.1	28.7	21.2	25.2	23.6	23.3
1989	9	8	35	27.6	7.4	29.2	33.2	31.2	31.2	26.2	27.2	27.4	26.9	79	63	75	72	32	32.1	34	32.7	25.2	25.2	26.2	25.5
1989	9	9	35	27.2	7.8	28.2	30	32	30.5	25.6	27	26.4	26.3	81	79	65	75	31.1	33.6	30.7	31.8	24.7	26	24.5	25.1
1989	9	10	33	27.2	5.8	28.6	31.6	30	30	25.6	26.2	25.6	25.8	79	65	70	72	30.8	30.4	29.9	30.4	24.5	24.3	24	24.3
1989	9	11	32.4	26	6.4	28.2	30.6	29.2	29.3	25	26.2	25.4	25.5	77	71	74	74	29.5	31.1	29.9	30.2	23.8	24.7	24	24.2
1989	9	12	32.8	27.2	5.6	28.6	30.8	28.6	29.1	25.4	26	25.2	25.5	77	69	76	74	30.3	30.4	29.8	30.2	24.3	24.3	24	24.2
1989	9	13	33.6	25	8.6	26	31.8	30	29.5	24.6	26	25.8	25.5	89	63	72	75	30	29.8	30.4	30.1	24.1	24	24.3	24.1
1989	9	14	32.6	24	8.6	25	30	29.6	28.5	23	26	25.8	24.9	85	73	74	77	26.8	30.9	30.7	29.5	22.2	24.6	24.5	23.8
1989	9	15	33.8	27.4	6.4	28.6	32.4	31.4	31	25.4	27	25.8	26.1	77	66	64	69	30.3	32.1	29.5	30.6	24.3	25.2	23.8	24.4
1989	9	16	34.6	27.6	7	28.6	33.2	31.2	31.1	25.6	26	25.2	25.6	79	57	62	66	30.8	28.8	28.1	29.2	24.5	23.4	23	23.7
1989	9	17	33.8	27.6	6.2	28.8	31.8	31.2	30.8	25.6	26.6	26.8	26.3	78	67	71	72	30.7	31.4	32.3	31.4	24.5	24.8	25.3	24.9
1989	9	18	33.4	26.4	7	28.2	32.4	30	30.2	25.4	26.4	25.8	25.9	80	63	72	71	30.6	30.4	30.4	30.5	24.4	24.3	24.3	24.4
1989	9	19	34.4	26.6	7.8	27.8	32.8	29	29.6	24.8	27	24.8	25.5	78	64	71	71	29.3	31.8	28.5	29.9	23.7	25.1	23.2	24
1989	9	20	31	26.4	4.6	27.8	30.2	28.8	28.9	25.6	25.4	25.2	25.4	84	68	75	76	31.4	29.2	29.7	30.1	24.8	23.7	23.9	24.1
1989	9	21	32.6	26	6.6	27	31.4	28.2	28.7	25	26.6	26	25.9	85	69	84	79	30.3	31.6	32.1	31.4	24.3	25	25.3	24.8
1989	9	22	32.2	25.2	7	27	31.2	29.2	29.2	24.6	25.8	25.6	25.3	82	65	75	74	29.3	29.6	30.4	29.8	23.7	23.9	24.3	24
1989	9	23	32.6	25.6	7	26.6	31.2	29.2	29.1	24.6	27	25.6	25.7	85	72	75	77	29.6	32.8	30.4	31	23.9	25.6	24.3	24.6
1989	9	24	33.8	26.6	7.2	28.8	32	31.2	30.8	25.4	26	25.8	25.7	76	62	65	68	30.2	29.6	29.6	29.8	24.2	23.9	23.9	24
1989	9	25	32.8	26.8	6	28.8	29.8	28	28.6	25.6	26.6	24.8	25.7	78	78	77	78	30.7	32.7	29.2	30.8	24.5	25.5	23.6	24.5
1989	9	26	30.8	25.4	5.4	26.6	29.6	28.6	28.4	24.2	24.8	25.2	24.7	82	68	76	75	28.6	28.1	29.8	28.8	23.3	23	24	23.4
1989	9	27	28.4	24.8	3.6	25.8	27.4	26	26.3	23.8	24.4	24	24.1	85	78	85	83	28.1	28.6	28.5	28.4	23	23.3	23.2	23.2
1989	9	28	27	24.8	2.2	25.8	25.6	25.4	25.5	23.8	24.2	24	24	85	89	89	88	28.1	29.3	28.9	28.8	23	23.7	23.5	23.4
1989	9	29	29.6	22.2	7.4	24.4	28.4	27	26.7	23.4	24.8	24.6	24.3	92	75	82	83	28.1	28.9	29.3	28.8	23	23.5	23.7	23.4
1989	9	30	33	26.2	6.8	27.4	31.6	30.2	29.9	25.2	26.4	25	25.5	84	67	66	72	30.6	31	28.2	29.9	24.4	24.6	23.1	24
1989	10	1	33	26.4	6.6	27.2	31.6	30	29.7	25	26.2	25	25.4	84	65	67	72	30.2	30.4	28.3	29.7	24.2	24.3	23.2	23.9
1989	10	2	33.4	26.8	6.6	28.2	32	30.4	30.3	25.4	26.4	25.2	25.7	80	65	66	70	30.6	30.7	28.6	29.9	24.4	24.5	23.3	24.1
1989	10	3	30	23.6	6.4	24.2	29.6	26.2	26.6	22	25.4	24.2	23.9	83	72	85	80	25	29.6	28.9	27.8	21.1	23.9	23.5	22.8
1989	10	4	31.2	25.4	5.8	26.2	30.8	28.4	28.5	24.4	25.2	25	24.9	86	64	76	75	29.4	28.3	29.4	29	23.7	23.1	23.8	23.5
1989	10	5	31.4	22.6	8.8	23.8	27.6	26.2	26	21	24.4	24	23.1	78	77	83	80	23	28.4	28.4	26.6	19.7	23.2	23.2	22
1989	10	6	33	26.2	6.8	27.4	31.6	29.4	29.5	25	27.2	26.2	26.1	82	71	78	77	30.1	33.1	31.9	31.7	24.1	25.8	25.1	25
1989	10	7	33.4	26.4	7	27.6	32.6	29.4	29.8	25	25.8	25.2	25.3	81	58	71	70	29.9	28.7	29.3	29.3	24.1	23.4	23.7	23.7
1989	10	8	33	26.4	6.6	27.8	31.4	30.4	30	24.8	25.4	24.2	24.8	78	62	60	67	29.3	28.4	26.1	27.9	23.7	23.2	21.8	22.9
1989	10	9	33.6	26.4	7.2	27.4	32.4	29.6	29.8	25	26	25	25.3	82	60	69	71	30.1	29.4	28.6	29.3	24.1	23.7	23.3	23.7
1989	10	10	30	26.8	3.2	27.8	28.8	28.4	28.3	25.6	26.2	25	25.6	84	82	76	81	31.4	32.3	29.4	31	24.8	25.3	23.8	24.6
1989	10	11	32.2	25.6	6.6	27	30.6	29	28.9	23.6	25	24.4	24.3	75	64	69	69	26.9	27.9	27.5	27.4	22.3	22.9	22.7	22.6
1989	10	12	32	26	6	27.4	31	29.2	29.2	25.2	26	25.4	25.5	84	67	74	75	30.6	30.3	29.9	30.3	24.4	24.3	24	24.2
1989	10	13	32.2	26.4	5.8	27.2	31.2	28.6	28.9	25	25.6	24.6	25.1	84	64	72	73	30.2	29.1	28.3	29.2	24.2	23.6	23.1	23.6
1989	10	14	32.2	25.8	6.4	27	31	29	29	24.8	25.4	24.6	24.9	84	64	70	73	29.8	28.7	28	28.8	24	23.4	23	23.4
1989	10	15	33.2	26	7.2	27.4	31.8	29.4	29.5	25	25.6	24.8	25.1	82	61	69	71	30.1	28.7	28.2	29	24.1	23.4	23.1	23.5
1989	10	16	33.4	26.2	7.2	27	32.2	29	29.3	24.6	25.6	25	25.1	82	59	72	71	29.3	28.4	29	28.9	23.7	23.2	23.5	23.5
1989	10	17	33.6	26.4	7.2	27.4	32.4	29.6	29.8	25	26	25	25.3	82	60	69	71	30.1	29.4	28.6	29.3	24.1	23.7	23.3	23.7
1989	10	18	30	26.8	3.2	27.8	28.8	28.4	28.3	25.6	26.2	25	25.6	84	82	76	81	31.4	32.3	29.4	31	24.8	25.3	23.8	24.6
1989	10	19	29.6	26.4	3.2	27.4	29	27.8	28	25.4	25.8	25	25.4	85	78	80	81	31.1	31.1	29.8	30.7	24.7	24.7	24	24.5
1989	10	20	33.8	26.8	7	27.8	32.4	29.4	29.8	24.8	25.4	23.8	24.7	78	57	63	66	29.3	27.8	25.8	27.6	23.7	22.8	21.6	22.7
1989	10	21	34	26.2	7.8	27.2	32.8	29.6	29.8	24.4	25.6	24	24.7	80	56	63	66	28.7	28	26.1	27.6	23.4	23	21.8	22.7
1989	10	22	33	25.4	7.6	27	32.2	29.6	29.6	24.4	25.4	25	24.9	81	58	69	69	28.8	27.9	28.6	28.4	23.4	22.9	23.3	23.2
1989	10	23	33	26.2	6.8	27.6	32	29.2	29.5	25	26	23.8	24.9	81	62	64	69	29.9	29.6	25.9	28.5	24.1	23.9	21.7	23.2
1989	10	24	32	26	6	27	31	29	29	24.6	25.4	24.6	24.9	82	64	70	72	29.3	28.7	28	28.7	23.7	23.4	23	23.3
1989	10	25	32	26.2	5.8	27	31	29.6	29.3	25	26.2	23	24.7	85	69	57	70	30.3	30.8	23.7	28.3	24.3	24.5	20.2	23
1989	10	26	32.8	25.2	7.6	27.2	31.6	30	29.7	24.8	26	25	25.3	82	64	67	71	29.7	29.9	28.3	29.3	23.9	24	23.2	23.7
1989	10	27	33.4	26.6	6.8	28	32.2	30.2	30.2	25.4	26.4	25	25.6	81	64	66	70	30.7	30.6	28.2	29.8	24.5	24.4	23.1	24
1989	10	28	32	26.2	5.8	27.4	30.6	27.2	28.1	25.2	26.4	25	25.5	84	72	84	80	30.6	31.6	30.2	30.8	24.4	25	24.2	24.5
1989	10	29	32.6	26.4	6.2	27.2	30.6	29.4	29.1	25.2	26.4	25.2	25.6	85	72	71	76	30.7	31.6	29.3	30.5	24.5	25	23.7	24.4
1989	10	30	32.4	24.2	8.2	25.4	31.6	29.8	29.1	23.2	26.2	25.8	25.1	83	65	73	74	27	30.4	30.5	29.3	22.3	24.3	24.4	23.7
1989	10	31	32	27	5	28	30.6	27.8	28.5	26	26.4	23.8	25.4	85	72	72	76	32.3	31.6	26.8	30.2	25.3	25	22.2	24.2
1989	11	1	33	27	6	28.2	31.6	29.6	29.8	25.8	26.4	25.4	25.9	83	67	72	74	31.6	31	29.6	30.7	25	24.6	23.9	24.5
1989	11	2	33.2	26.6	6.6	28.4	31.2	29.8	29.8	25.6	26.4	25	25.7	80	69	68	72	31	31.2	28.5	30.2	24.6	24.8	23.2	24.2
1989	11	3	32.2	26.2	6	28.6	30.4	29.4	29.5	24.8	25.2	24.4	24.8	74	66	66	69	28.8	28.6	27.2	28.2	23.4	23.3	22.5	23.1
1989	11	4	33	26.4	6.6	28.4	32.2	28.8	29.5	25.2	25.6	24.2	25	77	59	69	68	29.9	28.4	27.1	28.5	24.1	23.2	22.4	23.2
1989	11	5	33.8	26.6	7.2	28.2	32	29.2	29.7	24.6	25	24.8	24.8	75	57	70	67	28.5	27	28.4	28	23.3	22.4	23.2	22.9
1989	11	6	33.6	26	7.6	28	32.6	29	29.6	25	25.4	23.6	24.7	79	56	64	66	29.7	27.7	25.5	27.6	23.9	22.7	21.4	22.7
1989	11	7	33	25.4	7.6	27.6	31.8	28.8	29.3	24.4	24.8	23.8	24.3	77	57	66	67	28.4	26.6	26.2	27.1	23.2	22.1	21.8	22.4
1989	11	8	32.4	25.2	7.2	27.4	30.4	28.6	28.8	24.2	25.2	24.6	24.7	77	66	72	72	28.1	28.6	28.3	28.3	23	23.3	23.1	23.1
1989	11	9	32.4	24.4	8	27.2	31.4	30.2	29.8	23.4	24.8	24.4	24.2	73	59	62	65	26.2	26.9	26.7	26.6	21.9	22.3	22.2	22.1
1989	11	10	33.2	26	7.2	27.8	31.2	28.8	29.1	25	25.6	23.8	24.8	80	64	66	70	29.8	29.1	26.2	28.4	24	23.6	21.8	23.1
1989	11	11	33	25.6	7.4	27.6	31	28.6	29	24.8	25	24	24.6	80	62	68	70	29.4	27.7	26.8	28	23.8	22.8	22.2	22.9
1989	11	12	32.4	25.8	6.6	27	30.6	28.4	28.6	24.6	25.4	23.8	24.6	82	66	68	72	29.3	29	26.4	28.2	23.7	23.5	22	23.1
1989	11	13	31.6	26	5.6	27.2	30	28	28.3	24.4	24.8	24	24.4	80	66	72	72	28.7	27.8	27.2	27.9	23.4	22.9	22.5	22.9
1989	11	14	31.6	24.8	6.8	26.4	30.6	28.6	28.5	23.4	25.2	24.2	24.3	78	65	70	71	26.8	28.5	27.3	27.5	22.2	23.2	22.5	22.7
1989	11	15	32	25.2	6.8	26.4	29.6	28.8	28.4	24.4	25.6	24.6	24.9	85	73	71	76	29.2	30.2	28.1	29.2	23.7	24.2	23	23.6
1989	11	16	32.8	26.4	6.4	27.6	31.4	28	28.8	25	26.6	24.8	25.5	81	69	77	76	29.9	31.6	29.2	30.2	24.1	25	23.6	24.2
1989	11	17	33.2	26.4	6.8	27	32.4	29.2	29.5	25.2	26	24.8	25.3	87	60	70	72	30.8	29.4	28.4	29.5	24.6	23.7	23.2	23.8
1989	11	18	33.4	26	7.4	27.4	32	30	29.9	25	25.8	24	24.9	82	61	61	68	30.1	29.1	25.8	28.3	24.1	23.6	21.6	23.1
1989	11	19	33.8	26.8	7	27.8	32.8	28.8	29.5	24.2	25	24.2	24.5	74	53	69	65	27.8	26.5	27.1	27.1	22.8	22	22.4	22.4
1989	11	20	33	26	7	27.2	31.8	28.6	29	24	25	24.8	24.6	77	58	74	69	27.7	27.2	28.8	27.9	22.8	22.4	23.4	22.9
1989	11	21	32.8	26.2	6.6	27.4	31.2	29	29.1	25.2	25.4	25	25.2	84	63	72	73	30.6	28.6	29	29.4	24.4	23.3	23.5	23.8
1989	11	22	33.6	26.6	7	27.2	31.6	29.2	29.3	24.4	27.2	25.6	25.7	80	71	75	75	28.7	33.1	30.4	30.8	23.4	25.8	24.3	24.5
1989	11	23	34	26.2	7.8	27	31.4	28.8	29	25.2	26.4	25.4	25.7	87	68	76	77	30.8	31.1	30.2	30.7	24.6	24.7	24.2	24.5
1989	11	24	34.4	27	7.4	28.2	33	29	29.8	25.6	26	24	25.2	81	58	66	68	31.1	29	26.5	28.9	24.7	23.5	22.1	23.4
1989	11	25	32.4	26.8	5.6	27.8	31.4	28.6	29.1	24.2	24.8	25.6	24.9	74	59	79	71	27.8	26.9	30.8	28.5	22.8	22.3	24.5	23.2
1989	11	26	33.4	26.2	7.2	27.4	32.2	28	28.9	24.8	25.2	24.6	24.9	81	57	76	71	29.6	27.4	28.7	28.5	23.9	22.6	23.3	23.3
1989	11	27	33.2	26	7.2	27.4	31.8	28	28.8	24.4	25	24.4	24.6	78	58	75	70	28.6	27.2	28.2	28	23.3	22.4	23	22.9
1989	11	28	34	26.2	7.8	27	33	28.2	29.1	24	26	23.8	24.6	78	58	69	68	27.8	29	26.6	27.8	22.9	23.5	22.1	22.8
1989	11	29	33.8	26.4	7.4	27.8	32.6	28.6	29.4	24.2	25.4	24.4	24.7	74	56	71	67	27.8	27.7	27.8	27.7	22.8	22.7	22.8	22.8
1989	11	30	32.6	26	6.6	27.4	31.2	28.8	29	24.8	25.2	24.8	24.9	81	62	72	72	29.6	28.1	28.6	28.8	23.9	23	23.3	23.4
1989	12	1	32.8	26.4	6.4	27.6	31.8	29	29.4	24.4	25.6	24.2	24.7	77	61	67	69	28.4	28.7	27	28	23.2	23.4	22.4	23
1989	12	2	31.6	25.8	5.8	26.8	30.4	27	27.8	24	24.4	23.8	24.1	79	61	77	72	28	26.6	27.3	27.3	22.9	22.1	22.6	22.5
1989	12	3	32	25.4	6.6	26.4	31	29	28.9	24.2	24.6	23.2	24	84	59	61	68	28.7	26.7	24.6	26.7	23.4	22.2	20.8	22.1
1989	12	4	31.8	25.6	6.2	26.8	30.6	28.4	28.5	23.4	23.8	23.4	23.5	75	57	66	66	26.5	25	25.5	25.6	22.1	21.1	21.4	21.5
1989	12	5	32	24	8	26	30.8	29	28.7	22.8	23.2	23.8	23.3	76	53	65	65	25.6	23.4	26	25	21.5	20	21.7	21.1
1989	12	6	31.6	25	6.6	26.2	30.6	28.8	28.6	23.4	24.8	23.6	23.9	79	63	65	69	26.9	27.4	25.7	26.7	22.3	22.6	21.5	22.1
1989	12	7	32.8	25.6	7.2	26.8	31	28.2	28.5	23.8	24.4	23.6	23.9	78	58	68	68	27.5	26.2	26.1	26.6	22.6	21.8	21.8	22.1
1989	12	8	32.6	26	6.6	27.2	31.6	27.8	28.6	23.8	24.4	22.6	23.6	75	55	64	65	27.2	25.8	24	25.6	22.5	21.6	20.4	21.5
1989	12	9	32.2	25.6	6.6	26.6	31.2	28.2	28.6	23.6	24	23.4	23.7	78	55	67	67	27.1	25.1	25.6	25.9	22.4	21.1	21.5	21.7
1989	12	10	32.6	24.8	7.8	26	31.8	28	28.5	23.2	23.8	21.8	22.9	79	51	58	63	26.6	24.2	22	24.2	22.1	20.5	19	20.6
1989	12	11	32	24.4	7.6	25.6	30.2	27.8	27.9	22.4	23.6	21.6	22.5	76	58	58	64	25	24.7	21.7	23.8	21.1	20.9	18.8	20.3
1989	12	12	31.6	24.2	7.4	25.4	30.6	27.6	27.8	23.2	23.4	22.2	22.9	83	55	63	67	27	24	23.2	24.7	22.3	20.4	19.9	20.9
1989	12	13	32	24	8	25.4	30.4	27.8	27.8	22.4	23	22.2	22.5	77	53	62	64	25.1	23.2	23	23.8	21.2	19.9	19.8	20.3
1989	12	14	32	25	7	26	31.2	27.2	27.9	24.4	23.6	23.2	23.7	88	53	71	71	29.5	24.1	25.8	26.4	23.8	20.5	21.6	22
1989	12	15	31.8	24.4	7.4	25.4	30.4	27	27.5	22.2	23	22.4	22.5	76	53	67	66	24.6	23.2	24	23.9	20.8	19.9	20.4	20.4
1989	12	16	29.4	24.6	4.8	25.6	28.6	25.2	26.2	23.2	23.6	22.4	23.1	82	66	79	75	26.8	25.8	25.2	25.9	22.2	21.6	21.2	21.7
1989	12	17	32	23.8	8.2	24.8	30.4	27.4	27.5	22	22.4	22	22.1	79	50	63	64	24.6	21.8	22.8	23.1	20.8	18.9	19.6	19.8
1989	12	18	32.4	25	7.4	26.2	31.8	27.6	28.3	23.2	23.8	22.8	23.3	78	51	67	65	26.4	24.2	24.6	25.1	22	20.5	20.8	21.1
1989	12	19	32	25	7	26	31.2	27.2	27.9	23	23.4	22.4	22.9	78	52	66	65	26.1	23.6	23.9	24.5	21.8	20.2	20.4	20.8
1989	12	20	32.2	24.2	8	25.6	30.6	27.8	28	22	22.4	21.8	22.1	73	49	59	61	24	21.6	22.1	22.6	20.5	18.8	19.1	19.4
1989	12	21	32.8	23.4	9.4	24.8	31.6	28	28.1	21.6	22.2	21.2	21.7	76	44	55	58	23.7	20.5	20.7	21.6	20.2	17.9	18	18.7
1989	12	22	32.4	24.2	8.2	25.4	30.6	26.4	27.2	22.4	23.6	23.2	23.1	77	56	76	70	25.1	24.5	26.3	25.3	21.2	20.7	21.9	21.3
1989	12	23	32.4	25.4	7	26.2	31.4	27.4	28.1	22.4	23.4	22.4	22.7	72	51	65	63	24.6	23.5	23.8	23.9	20.8	20.1	20.3	20.4
1989	12	24	31.6	24	7.6	25	30.6	28.2	28	22.2	23	22.4	22.5	79	53	61	64	24.9	23	23.2	23.7	21	19.8	19.9	20.2
1989	12	25	32	25	7	26	30.6	28	28.1	22.8	23.8	22.8	23.1	76	57	64	66	25.6	25	24.3	25	21.5	21.1	20.6	21.1
1989	12	26	32.4	23.8	8.6	24.8	30.8	27.8	27.8	22	22.6	21.4	22	79	49	57	62	24.6	22	21.2	22.6	20.8	19	18.5	19.4
1989	12	27	32.4	24.4	8	25.4	31.6	28.6	28.5	22.4	23.6	23.2	23.1	77	51	64	64	25.1	23.8	24.8	24.6	21.2	20.3	21	20.8
1989	12	28	31.8	24	7.8	25	30.2	27.8	27.7	22.6	23.2	20.6	22.1	82	55	52	63	25.8	23.8	19.5	23	21.6	20.3	17.1	19.7
1989	12	29	32	24	8	25	31.2	27.6	27.9	22.6	23.2	22.4	22.7	82	51	64	65	25.8	23.1	23.6	24.2	21.6	19.8	20.2	20.5
1989	12	30	31.2	23.8	7.4	25	30	27.4	27.5	22.6	23.4	22.6	22.9	82	58	66	68	25.8	24.4	24.2	24.8	21.6	20.7	20.6	21
1989	12	31	31.8	24.2	7.6	25	30.2	27.8	27.7	23.6	24	23.2	23.6	89	60	68	72	28.2	25.7	25.4	26.4	23.1	21.6	21.3	22
1988	12	31	28.2	23.6	4.6	24	26.6	25.2	25.3	22.2	23.4	23.2	22.9	86	77	85	82	25.6	26.6	27.1	26.4	21.5	22.1	22.4	22

## Sheet: 1989
			Temperature			Temperature				Temperature				Relative Humidity				Pressure				Dew temperature
Year	Month	Day	Maximum	Minimum	Max-Min	1899-12-31 07:00:00	1899-12-31 13:00:00	1899-12-31 19:00:00	Average	1899-12-31 01:00:00	1899-12-31 13:00:00	1899-12-31 19:00:00	Average	1899-12-31 01:00:00	1899-12-31 13:00:00	1899-12-31 19:00:00	Average	1899-12-31 07:00:00	1899-12-31 13:00:00	1899-12-31 19:00:00	Average	1899-12-31 07:00:00	1899-12-31 13:00:00	1899-12-31 19:00:00	Average		Month	Taverage	Hraverage
1990	1	1	32	24	8	25	31	27.4	27.7	23	23.6	23.2	23.3	85	54	70	70	26.8	24.2	25.6	25.5	22.2	20.6	21.5	21.4		January	27.4258	66.129
1990	1	2	32.2	24.2	8	26	30.4	28.6	28.4	23.6	24.2	21.8	23.2	82	60	55	66	27.5	26.1	21.6	25.1	22.7	21.8	18.7	21.1		February	27.0929	65.6241
1990	1	3	31.4	24.4	7	25.8	29.8	27.8	27.8	23	23.6	23	23.2	79	60	67	68	26.2	25	24.9	25.4	21.9	21.1	21	21.3		March	27.6839	66.3226
1990	1	4	32.6	24.6	8	25.2	30.6	27.4	27.6	23.2	24.2	23	23.5	85	59	69	71	27.1	25.9	25.2	26.1	22.4	21.7	21.2	21.8		April	29.06	65.6132
1990	1	5	32	24	8	25.4	31	27	27.6	22.4	23.2	22.4	22.7	77	52	67	66	25.1	23.3	24	24.1	21.2	19.9	20.4	20.5		May	29.6258	64.986
1990	1	6	31.2	24.2	7	25	30.8	27.2	27.5	22.2	22.8	21.4	22.1	79	51	60	63	24.9	22.4	21.6	23	21	19.3	18.8	19.7		June	29.5344	62.9659
1990	1	7	31.4	23.6	7.8	24.8	30.4	26.8	27.2	21.2	21.8	21.4	21.5	73	47	62	61	22.8	20.4	21.9	21.7	19.6	17.8	19	18.8		July	29.9323	63.0947
1990	1	8	31.6	24	7.6	25	30	27	27.3	22	22.4	22.2	22.2	77	52	66	65	24.4	22	23.6	23.3	20.7	19.1	20.1	20		August	29.7246	61.5809
1990	1	9	31.8	24	7.8	25.2	30.6	27.2	27.6	22	23	21.2	22.1	76	53	59	62	24.3	23	21.2	22.8	20.6	19.8	18.4	19.6		September	29.98	60.4902
1990	1	10	31.6	23.8	7.8	24.8	30.4	27.2	27.4	21	22	21.4	21.5	71	48	60	60	22.3	20.9	21.6	21.6	19.3	18.2	18.8	18.7		October	28.0935	71.1494
1990	1	11	31.4	23.6	7.8	24.6	29.6	27.4	27.3	21.8	22.4	21.4	21.9	78	54	59	64	24.2	22.3	21.5	22.7	20.6	19.2	18.7	19.5		November	28.2863	65.4996
1990	1	12	31.2	24	7.2	25	30	27.6	27.5	22.2	22.6	21.6	22.1	79	53	59	64	24.9	22.5	21.8	23.1	21	19.4	18.9	19.8		December	27.6516	69.0446
1990	1	13	31	24.4	6.6	25.2	29.8	27.4	27.5	22.4	23.2	22.6	22.7	79	57	66	67	25.2	24	24.2	24.5	21.2	20.5	20.6	20.8
1990	1	14	31.8	23.6	8.2	24.6	30.2	27	27.2	22.6	23.4	22	22.7	84	57	65	69	26.1	24.3	23.1	24.5	21.8	20.6	19.8	20.7
1990	1	15	31.2	23.6	7.6	24.8	30.4	27.2	27.4	22.8	23.2	22.2	22.7	84	55	65	68	26.4	23.6	23.4	24.5	22	20.2	20	20.7
1990	1	16	31.6	24.2	7.4	25.2	30	26.2	26.9	23	23.4	22.2	22.9	83	58	71	70	26.6	24.4	24.1	25	22.1	20.7	20.5	21.1
1990	1	17	32	24	8	25	31	27	27.5	22.4	23	22.2	22.5	80	51	66	66	25.4	22.8	23.6	23.9	21.3	19.6	20.1	20.3
1990	1	18	31.8	23.8	8	24.8	30	26.8	27.1	22	23	21.8	22.3	79	55	65	66	24.6	23.4	22.8	23.6	20.8	20	19.6	20.2
1990	1	19	32	24.6	7.4	25.4	31	27	27.6	22.2	23.4	22.2	22.6	76	53	66	65	24.6	23.7	23.6	24	20.8	20.2	20.1	20.4
1990	1	20	32	23.6	8.4	24.6	31.4	27.2	27.6	22	23	22.4	22.5	80	49	66	65	24.7	22.5	23.9	23.7	20.9	19.4	20.4	20.2
1990	1	21	32.6	24.6	8	25.6	31.6	27	27.8	22.6	23.4	22	22.7	77	50	65	64	25.4	23.3	23.1	24	21.4	20	19.8	20.4
1990	1	22	32	24.4	7.6	25.2	31.2	26.8	27.5	23	23.8	22.8	23.2	83	54	71	69	26.6	24.6	25.1	25.4	22.1	20.8	21.2	21.4
1990	1	23	31	24.8	6.2	25.6	29.6	26.2	26.9	22.4	23.4	22.6	22.8	76	59	74	70	25	24.7	25	24.9	21.1	20.9	21.1	21
1990	1	24	32	24	8	25	30.8	26.8	27.3	22.2	22.8	22.4	22.5	79	51	69	66	24.9	22.4	24.2	23.8	21	19.3	20.5	20.3
1990	1	25	32.4	24.8	7.6	25.6	31.2	27.4	27.9	23	23.6	23	23.2	80	53	69	67	26.4	24.1	25.2	25.2	22	20.5	21.2	21.2
1990	1	26	32.6	25	7.6	26	31	26.8	27.6	22.8	23.8	22.4	23	76	55	69	67	25.6	24.7	24.2	24.8	21.5	20.9	20.5	21
1990	1	27	31.8	24.6	7.2	25.6	30.8	26.6	27.4	22.6	23.4	22.2	22.7	77	54	68	67	25.4	23.9	23.8	24.4	21.4	20.3	20.3	20.7
1990	1	28	30.4	24.4	6	25	29.2	26.2	26.7	21.8	22.6	22.4	22.3	76	57	72	68	24	23	24.6	23.9	20.4	19.8	20.8	20.3
1990	1	29	31.6	23.6	8	24.6	30	26.4	26.9	21.4	22	21.6	21.7	76	50	66	64	23.4	21.1	22.6	22.4	20	18.4	19.5	19.3
1990	1	30	31.6	23.6	8	24.8	29.6	27	27.1	21.2	23.4	22	22.2	73	59	65	66	22.8	24.7	23.1	23.5	19.6	20.9	19.8	20.1
1990	1	31	32	24	8	25	30.4	27	27.4	22.4	23	22	22.5	80	53	65	66	25.4	23.2	23.1	23.9	21.3	19.9	19.8	20.3
1990	2	1	32	24.2	7.8	25.2	30.6	26.8	27.4	22.2	23.4	21.8	22.5	77	55	65	66	24.8	24	22.8	23.8	20.9	20.4	19.6	20.3
1990	2	2	31.8	24.4	7.4	25.4	30.4	26.4	27.1	22.8	23.6	22	22.8	80	57	68	68	26	24.6	23.5	24.7	21.7	20.8	20.1	20.9
1990	2	3	32.2	23.8	8.4	24.8	31.2	26.8	27.4	22.8	24	22.6	23.1	84	55	70	70	26.4	25.1	24.6	25.4	22	21.1	20.8	21.3
1990	2	4	31.4	23.6	7.8	24.6	29.4	26.6	26.8	22.2	23.6	21.6	22.5	81	62	65	69	25.2	25.3	22.5	24.3	21.2	21.3	19.4	20.6
1990	2	5	30	24	6	25	28.6	27.4	27.1	22	22.6	22.4	22.3	77	60	65	67	24.4	23.4	23.8	23.9	20.7	20	20.3	20.3
1990	2	6	30	24.2	5.8	25.2	28.8	26.6	26.8	22	22.6	22.2	22.3	76	59	68	68	24.3	23.3	23.8	23.8	20.6	19.9	20.3	20.3
1990	2	7	32	24.4	7.6	25.4	30.6	26.8	27.4	22	22.6	20.6	21.7	75	50	57	61	24.2	22.1	20.1	22.1	20.5	19.1	17.6	19.1
1990	2	8	32.2	22.6	9.6	23.8	31	26.6	27	21	22.2	21	21.4	78	47	61	62	23	20.9	21.1	21.7	19.7	18.2	18.4	18.8
1990	2	9	31.2	23	8.2	24	29.2	26.8	26.7	21.8	22.4	22	22.1	83	56	66	68	24.6	22.6	23.2	23.5	20.9	19.4	19.9	20.1
1990	2	10	32	23.4	8.6	24.6	30	27.4	27.4	22.2	23	22.4	22.5	81	55	65	67	25.2	23.4	23.8	24.1	21.2	20	20.3	20.5
1990	2	11	32.6	23	9.6	24	31.2	27.8	27.7	22.6	23.2	22	22.6	89	51	60	67	26.5	23.1	22.6	24.1	22	19.8	19.4	20.4
1990	2	12	32	24.2	7.8	25	30.8	28	28	22.6	23.6	23	23.1	82	55	66	67	25.8	24.3	24.8	25	21.6	20.7	20.9	21.1
1990	2	13	32.2	23.6	8.6	24.6	30.6	27	27.3	22.2	22.8	22	22.3	81	51	65	66	25.2	22.6	23.1	23.6	21.2	19.4	19.8	20.2
1990	2	14	31.6	23.4	8.2	24.2	30	26.8	27	22	22.6	21.2	21.9	83	53	61	66	25	22.5	21.5	23	21.1	19.4	18.6	19.7
1990	2	15	32	23.6	8.4	24.4	29.8	27.2	27.1	21	21.8	22	21.6	74	50	64	62	22.6	20.8	23	22.1	19.5	18.1	19.7	19.1
1990	2	16	31	23.4	7.6	24.6	29.6	26.6	26.9	21.4	22.6	21.2	21.7	76	55	62	64	23.4	22.8	21.6	22.6	20	19.6	18.7	19.4
1990	2	17	32	23	9	24	30.8	26.4	26.9	21	21.8	21.4	21.4	77	45	64	62	22.9	20.1	22.2	21.7	19.6	17.6	19.1	18.8
1990	2	18	31.2	23.2	8	24.2	29.4	25.8	26.3	21.6	24	21.6	22.4	80	64	69	71	24.1	26.2	23	24.4	20.5	21.9	19.7	20.7
1990	2	19	31.6	23.8	7.8	24.8	30	27.2	27.3	22.6	23	22.2	22.6	83	55	65	68	25.9	23.4	23.4	24.3	21.7	20	20	20.6
1990	2	20	31.2	23.4	7.8	24.4	30.6	27.4	27.5	21.8	22.4	21.2	21.8	80	49	58	62	24.4	21.6	21.1	22.4	20.7	18.8	18.3	19.3
1990	2	21	31.8	24	7.8	25	30.4	27	27.4	22.6	23.4	22	22.7	82	56	65	67	25.8	24.1	23.1	24.4	21.6	20.5	19.8	20.7
1990	2	22	32	23.6	8.4	24.8	31.2	27.2	27.6	22.8	24.2	22.4	23.1	84	56	66	69	26.4	25.5	23.9	25.3	22	21.4	20.4	21.3
1990	2	23	32.2	23.4	8.8	24.6	31	26.8	27.3	22.2	22.2435	21.8	19.9792	81	50.2144	65	57.4735	25.2	22.8629	22.8	21.5143	21.2	19.2932	19.6	18.1145
1990	2	24	32	23	9	24	30	26.8	26.9	21.6	22.4	22	22	81	52	66	66	24.2	22	23.2	23.2	20.6	19.1	19.9	19.8
1990	2	25	30.8	22.6	8.2	23.8	28.6	26.6	26.4	21.4	22	20	21.1	81	56	55	64	23.9	22.1	19	21.6	20.4	19.1	16.7	18.7
1990	2	26	30.8	22.8	8	24	29	27	26.8	21.2	22.2	21.2	21.5	78	56	60	65	23.3	22.2	21.3	22.3	20	19.2	18.5	19.2
1990	2	27	30.6	23	7.6	24.2	29.4	27	26.9	21.4	22.2	20.6	21.4	78	54	56	63	23.6	22	20	21.9	20.2	19	17.5	18.9
1990	2	28	30.4	23.2	7.2	24.4	29.2	25.6	26.2	21	21.6	21.4	21.3	74	51	69	65	22.6	20.7	22.7	22	19.5	18.1	19.5	19
1990	3	1	31	23.4	7.6	24.6	30	27.4	27.4	21.6	22.4	21	21.7	77	52	57	62	23.8	22	20.6	22.2	20.3	19.1	18	19.1
1990	3	2	32	23.2	8.8	24.4	30.4	27	27.2	21.4	22.8	21.4	21.9	77	52	61	63	23.5	22.7	21.8	22.7	20.1	19.5	18.9	19.5
1990	3	3	32.2	22.4	9.8	24	30.6	27.6	27.5	21.2	22	21.8	21.7	78	47	60	62	23.3	20.7	22.3	22.1	20	18.1	19.2	19.1
1990	3	4	32.4	23.4	9	24.6	30.8	27.4	27.5	22	23	22.8	22.6	80	52	68	66	24.7	22.9	24.7	24.1	20.9	19.7	20.9	20.5
1990	3	5	32.6	23.8	8.8	24.8	30.6	27.8	27.8	22.4	24.2	21.8	22.8	81	59	59	67	25.5	25.9	22.1	24.5	21.4	21.7	19.1	20.7
1990	3	6	32	24	8	25	31	27.2	27.6	22.8	23.6	21.8	22.7	83	54	62	66	26.3	24.2	22.5	24.3	21.9	20.6	19.4	20.6
1990	3	7	32.2	23.4	8.8	24	31.4	27.8	27.8	21.6	23.8	22.6	22.7	81	53	64	66	24.2	24.4	24	24.2	20.6	20.7	20.4	20.6
1990	3	8	31.8	24	7.8	25	30.8	27.2	27.5	22.4	23.2	21.8	22.5	80	53	62	65	25.4	23.4	22.5	23.8	21.3	20	19.4	20.2
1990	3	9	31.6	24	7.6	25.4	30.6	27	27.5	22.6	24	21.4	22.7	79	58	61	66	25.6	25.4	21.8	24.3	21.4	21.4	18.9	20.6
1990	3	10	32.2	24.4	7.8	25.6	30.8	26.8	27.5	22.4	23.8	22.6	22.9	76	56	70	67	25	24.8	24.6	24.8	21.1	21	20.8	21
1990	3	11	31.2	24.2	7	25.4	29.6	27	27.3	22.8	23.4	22.6	22.9	80	59	69	69	26	24.7	24.5	25.1	21.7	20.9	20.8	21.1
1990	3	12	32.4	24.8	7.6	25.8	31	27.8	28.1	23	23.8	22.4	23.1	79	55	63	66	26.2	24.7	23.5	24.8	21.9	20.9	20.1	21
1990	3	13	32.2	24.4	7.8	25.4	30.2	27.6	27.7	23.4	24.2	22.8	23.5	85	61	67	71	27.4	26.2	24.6	26.1	22.6	21.9	20.8	21.8
1990	3	14	32.8	24.6	8.2	26.2	31.8	27	28	23.6	24.4	23	23.7	81	55	71	69	27.4	25.6	25.4	26.2	22.6	21.5	21.4	21.8
1990	3	15	33.2	25	8.2	26	32	26.8	27.9	23.2	24	22.8	23.3	79	52	71	67	26.6	24.5	25.1	25.4	22.1	20.8	21.2	21.3
1990	3	16	32.6	24.8	7.8	25.8	31.2	27.8	28.1	23.4	24.4	22.8	23.5	82	57	65	68	27.2	26	24.4	25.9	22.5	21.8	20.7	21.6
1990	3	17	33.4	25.2	8.2	26.4	31.6	27.8	28.4	23.4	25.2	22.4	23.7	78	60	63	67	26.8	27.8	23.5	26	22.2	22.8	20.1	21.7
1990	3	18	31.6	24.2	7.4	25.4	29.6	26.2	26.9	22.2	24	21.2	22.5	76	63	64	68	24.6	26.1	21.8	24.2	20.8	21.8	18.9	20.5
1990	3	19	32	24.6	7.4	25.4	31.2	26.4	27.4	22.4	24	23.2	23.2	77	55	76	70	25.1	25.1	26.3	25.5	21.2	21.1	21.9	21.4
1990	3	20	32.2	24.4	7.8	25	30.6	27.2	27.5	22	24.2	21.2	22.5	77	59	59	65	24.4	25.9	21.2	23.9	20.7	21.7	18.4	20.3
1990	3	21	32.4	24.2	8.2	25.6	30.2	27.4	27.6	22.2	23.8	23	23	75	59	69	67	24.5	25.2	25.2	25	20.8	21.2	21.2	21.1
1990	3	22	33.2	24.4	8.8	25.4	32.2	27.8	28.3	23.2	24.2	22.2	23.2	83	52	62	66	27	24.9	23	25	22.3	21	19.8	21
1990	3	23	32.2	24.8	7.4	25.8	30.8	28.2	28.3	22.6	24	22	22.9	76	57	58	64	25.3	25.3	22.3	24.3	21.3	21.3	19.3	20.6
1990	3	24	32	24.6	7.4	25.6	31	28	28.1	22.4	23.8	22.2	22.8	76	55	61	64	25	24.7	22.9	24.2	21.1	20.9	19.7	20.5
1990	3	25	31.8	24.2	7.6	25.4	30.8	27.6	27.9	23.2	24	22.4	23.2	83	57	64	68	27	25.3	23.6	25.3	22.3	21.3	20.2	21.3
1990	3	26	30.8	24	6.8	25	29.6	26.8	27	22.2	23	22.4	22.5	79	57	69	68	24.9	23.7	24.2	24.3	21	20.2	20.5	20.6
1990	3	27	31	24.2	6.8	25.2	29.8	26	26.8	22.8	23.6	21.4	22.6	82	60	67	69	26.2	25	22.4	24.5	21.8	21.1	19.3	20.8
1990	3	28	32	23.6	8.4	25	31	27.4	27.7	22.6	23.2	21.2	22.3	82	52	58	64	25.8	23.3	21.1	23.4	21.6	19.9	18.3	20
1990	3	29	32	24	8	25.2	30.6	27.6	27.8	22.2	23	22.4	22.5	77	53	64	65	24.8	23	23.6	23.8	20.9	19.8	20.2	20.3
1990	3	30	32.2	24	8.2	25.6	31	28	28.1	22.6	23.4	22.6	22.9	77	53	63	64	25.4	23.7	23.8	24.3	21.4	20.2	20.3	20.6
1990	3	31	32.8	24.2	8.6	25.4	31.2	27.8	28	22.4	24.2	23	23.2	77	56	67	67	25.1	25.5	24.9	25.2	21.2	21.4	21	21.2
1990	4	1	34	24.4	9.6	25.6	33	28.6	29	23.4	25	21.6	23.3	83	52	54	63	27.3	26.4	21.1	24.9	22.5	22	18.4	21
1990	4	2	33.6	24.2	9.4	25.4	32	28.2	28.5	22.8	24	22.4	23.1	80	52	61	64	26	24.5	23.2	24.6	21.7	20.8	19.9	20.8
1990	4	3	33.8	24.8	9	25.8	31.8	28.6	28.7	23	24.4	22.6	23.3	79	55	60	64	26.2	25.6	23.4	25.1	21.9	21.5	20	21.1
1990	4	4	34	25	9	26	33	29.6	29.5	23.6	25.6	23.6	24.3	82	56	61	66	27.5	27.9	25.1	26.9	22.7	22.9	21.2	22.3
1990	4	5	31.4	25.2	6.2	27	29.8	28.2	28.3	23.8	25.2	24.8	24.6	77	69	76	74	27.3	29	29	28.5	22.6	23.5	23.6	23.2
1990	4	6	33.8	26	7.8	27.8	32.4	28.2	29.2	25	25.4	24.8	25.1	80	57	76	71	29.8	27.8	29	28.9	24	22.8	23.6	23.5
1990	4	7	34.2	26.4	7.8	27.6	33	28.4	29.4	24.2	25.2	23.6	24.3	76	53	67	65	27.9	26.9	25.9	26.9	22.9	22.3	21.7	22.3
1990	4	8	33.6	25	8.6	26.2	31.6	28.2	28.6	23.8	25.2	23.4	24.1	82	60	67	70	27.9	27.8	25.6	27.1	22.9	22.8	21.5	22.4
1990	4	9	33.4	25.2	8.2	26.2	31.6	28	28.5	23	23.8	22.2	23	76	52	61	63	26	24.3	22.9	24.4	21.7	20.6	19.7	20.7
1990	4	10	33	24.6	8.4	26.4	32	28.2	28.7	23.2	24.4	22.4	23.3	76	54	61	64	26.3	25.5	23.2	25	21.9	21.4	19.9	21.1
1990	4	11	33.2	25	8.2	26.2	31.8	28.4	28.7	23.4	24.2	22.6	23.4	79	54	61	65	26.9	25.1	23.6	25.2	22.3	21.2	20.1	21.2
1990	4	12	33.4	25.2	8.2	26.4	32.4	28.2	28.8	23	25	22.8	23.6	75	55	63	64	25.8	26.8	24.2	25.6	21.6	22.2	20.5	21.5
1990	4	13	33.6	25.4	8.2	26.6	32.8	29	29.4	23.8	25.4	23	24.1	79	55	60	65	27.6	27.5	24.1	26.4	22.7	22.7	20.5	22
1990	4	14	33.8	25	8.8	26.8	32.4	29.2	29.4	23.4	24.4	23.6	23.8	75	52	63	63	26.5	25.2	25.4	25.7	22.1	21.3	21.4	21.6
1990	4	15	34	25.6	8.4	27	33	29	29.5	24	24.8	23.8	24.2	78	51	65	65	27.8	25.8	26	26.6	22.9	21.6	21.7	22.1
1990	4	16	34.2	26	8.2	27.4	31.6	29.4	29.5	23.2	25	24	24.1	70	59	64	64	25.6	27.3	26.2	26.4	21.5	22.5	21.9	22
1990	4	17	33.6	26	7.6	27.4	32.6	29.8	29.9	23.8	24.4	23	23.7	74	51	56	61	27.1	25.1	23.6	25.3	22.4	21.2	20.1	21.2
1990	4	18	33.8	25.2	8.6	26.4	32.6	29.2	29.4	23.2	25.4	23	23.9	76	56	59	64	26.3	27.7	24	26	21.9	22.7	20.4	21.7
1990	4	19	34	24.4	9.6	25.4	33.2	29.6	29.5	22.8	24.1815	22.6	23.1001	80	55.3757	55	61.2756	26	26.1561	22.8	24.5725	21.7	21.5842	19.6	20.3165
1990	4	20	33.8	25	8.8	26.2	32.6	28.6	29	23.4	23.8	22.4	23.2	79	48	59	62	26.9	23.6	23	24.5	22.3	20.2	19.7	20.7
1990	4	21	33.6	25.4	8.2	26.4	31.4	28.4	28.6	23.6	24.6	22.8	23.7	79	57	62	66	27.3	26.4	24	25.9	22.5	22	20.5	21.6
1990	4	22	32.8	25.2	7.6	26.6	31.8	28.2	28.7	23.4	25	23.2	23.9	77	58	66	67	26.6	27.2	25.1	26.3	22.1	22.4	21.2	21.9
1990	4	23	33	25.6	7.4	26.2	32	27.8	28.5	23.6	25	23.4	24	81	57	69	69	27.4	27	25.8	26.8	22.6	22.4	21.6	22.2
1990	4	24	33.8	26	7.8	27.4	32	28.2	29	24.4	25.4	24	24.6	78	59	71	69	28.6	28	27	27.9	23.3	23	22.4	22.9
1990	4	25	34	26.2	7.8	27.6	33.2	28.6	29.5	24.6	26	24.8	25.1	78	57	74	70	28.9	28.8	28.8	28.8	23.5	23.4	23.4	23.4
1990	4	26	34.2	26.4	7.8	27.4	33	28.8	29.5	23.2225	25.6	24.6	23.5521	74.6223	56	71	61.8023	26.8653	27.9	28.1	25.2604	22.0304	22.9	23	20.8383
1990	4	27	34	25.2	8.8	26	33.2	29	29.3	24.2	26	24.4	24.9	86	57	69	71	29	28.8	27.5	28.4	23.5	23.4	22.7	23.2
1990	4	28	33.8	26.2	7.6	27.2	33.4	28.8	29.5	23.1958	25.4	23.6	23.3753	71.4922	53	65	60.3187	25.7332	27.1	25.7	24.7697	21.1613	22.4	21.5	20.4835
1990	4	29	33.2	25.8	7.4	27	32	28.2	28.9	24	25	23.2	24.1	78	57	66	67	27.8	27	25.1	26.7	22.9	22.4	21.2	22.1
1990	4	30	33	26	7	27.4	31.8	28	28.8	24.2	24.8	24	24.3	77	57	72	69	28.1	26.6	27.2	27.3	23	22.1	22.5	22.5
1990	5	1	32.2	26	6.2	27.2	31	27	28	23.8	25	23	23.9	75	62	71	69	27.2	27.7	25.4	26.8	22.5	22.8	21.4	22.2
1990	5	2	32	25.8	6.2	27	29.8	28.2	28.3	23.4	24.4	23.8	23.9	74	64	69	69	26.4	27	26.6	26.6	22	22.3	22.1	22.1
1990	5	3	30.6	25.4	5.2	26.2	29.6	26.4	27.1	24.2	24.6	23.2	24	85	67	76	76	28.9	27.6	26.3	27.6	23.5	22.7	21.9	22.7
1990	5	4	32	25.6	6.4	27	29.8	26.4	27.4	23.6	24.4	23.2	23.7	75	64	76	72	26.9	27	26.3	26.7	22.3	22.3	21.9	22.2
1990	5	5	32.4	25.4	7	26.8	30.4	29.6	29.1	24	25.2	24.2	24.5	79	66	64	70	28	28.6	26.6	27.7	22.9	23.3	22.1	22.8
1990	5	6	31.6	25.2	6.4	26.6	30.4	29.8	29.1	23.6	25.2	24.2	24.3	78	66	63	69	27.1	28.6	26.5	27.4	22.4	23.3	22	22.6
1990	5	7	34	25	9	26.4	32.6	30	29.8	24.4	26.2	25	25.2	85	61	67	71	29.2	29.8	28.3	29.1	23.7	24	23.2	23.6
1990	5	8	35	26.6	8.4	28	33.4	30	30.4	21.9371	26.2	24.8	22.112	70.5931	57	66	59.6368	25.6766	29.2	27.8	24.7931	20.9082	23.7	22.9	20.3281
1990	5	9	34.4	26.6	7.8	27	33	29.6	29.8	21.9638	26	25.6	21.441	69.9938	58	73	57.9729	25.6499	29	30.2	24.0783	20.8949	23.5	24.2	19.7428
1990	5	10	37.2	24.8	12.4	27.6	35.2	29.2	30.3	23.5454	25.8	23.2	23.9097	75.2764	47	60	65.9958	27.567	27	24.4	27.0411	22.4248	22.3	20.7	22.1258
1990	5	11	34.8	26.2	8.6	28	32.6	29.6	30	24.6	25.4	22.6	24.2	76	56	55	62	28.7	27.7	22.8	26.4	23.3	22.7	19.6	21.9
1990	5	12	34.6	26	8.6	27.4	33	29	29.6	24.2	24.8	23.2	24.1	77	51	61	63	28.1	25.8	24.6	26.2	23	21.6	20.8	21.8
1990	5	13	33.4	25.8	7.6	27	32	28.4	29	24	24.6	23.8	24.1	78	55	68	67	27.8	26	26.4	26.8	22.9	21.7	22	22.2
1990	5	14	33	26.2	6.8	27.6	32.4	28	29	23.8	24.2	24	24	73	51	72	65	26.9	24.7	27.2	26.3	22.3	20.9	22.5	21.9
1990	5	15	33.8	26	7.8	27.1	32	28.8	29.2	23.8	24.8	23.8	24.1	76	56	66	66	27.3	26.5	26.2	26.6	22.5	22.1	21.8	22.1
1990	5	16	34.2	26.2	8	28	33.4	28.4	29.5	24.6	25.4	24.8	24.9	76	53	75	68	28.7	27.1	28.9	28.2	23.3	22.4	23.5	23.1
1990	5	17	34.6	26.4	8.2	27.8	32.8	28.8	29.5	24.4	25.8	24.6	24.9	76	57	71	68	28.3	28.6	28.1	28.3	23.1	23.3	23	23.1
1990	5	18	34	26	8	27.6	33	29	29.6	24.6	25.2	24	24.6	78	53	66	66	28.9	26.9	26.5	27.4	23.5	22.3	22.1	22.6
1990	5	19	35	26.6	8.4	27.4	34.2	29.2	30	24.2	26	24.8	25	77	52	70	66	28.1	28.2	28.4	28.2	23	23	23.2	23.1
1990	5	20	35.2	26.8	8.4	27.8	34	29.4	30.1	22.6654	25	24.6	21.2836	68.4706	48	68	51.7654	25.2778	25.7	27.7	21.727	20.6374	21.5	22.8	17.8807
1990	5	21	35.4	26.4	9	27.6	34.2	28.8	29.9	23.682	27	25	20.6418	72.4912	57	74	57.6776	27.7877	30.9	29.1	23.8891	22.5598	24.6	23.6	19.5891
1990	5	22	34.6	26.8	7.8	28.2	32.6	29	29.7	24.8	26.2	25.4	25.5	76	61	75	71	29	29.8	30	29.6	23.6	24	24.1	23.9
1990	5	23	34.8	26.6	8.2	27.8	33	30	30.2	24	24.4	24.8	24.4	73	49	66	63	27.3	24.8	27.8	26.7	22.5	21	22.9	22.1
1990	5	24	36	26	10	28	34.6	30.4	30.8	24.6	25.4	24.8	24.9	76	48	64	62	28.7	26.3	27.6	27.5	23.3	21.9	22.7	22.7
1990	5	25	34.8	25.8	9	27.8	32.8	30.2	30.3	24.8	25.2	25	25	78	54	66	66	29.3	27	28.2	28.2	23.7	22.4	23.1	23
1990	5	26	35.4	26	9.4	27.2	33.4	30	30.2	24.2	25.2	24.4	24.6	78	52	63	64	28.2	26.6	26.8	27.2	23.1	22.1	22.3	22.5
1990	5	27	36	26.2	9.8	27.4	34.6	31	31	24.4	26	25.2	25.2	78	51	63	64	28.6	27.9	28.2	28.2	23.3	22.9	23.1	23.1
1990	5	28	36.4	26.4	10	28	34.8	31.6	31.5	22.7224	26.6	26	21.8768	71.9922	53	64	57.3566	26.6822	29.4	29.9	23.7814	21.6438	23.7	24	19.3972
1990	5	29	34.2	26.2	8	27.4	32.6	30	30	20.9605	25.6	25.2	21.0299	66.477	57	68	57.1609	24.4253	28.2	28.9	23.5598	19.8915	23.1	23.5	19.3304
1990	5	30	35.2	25.8	9.4	27.8	33.2	29.4	30	24.4	25	23.2	24.2	76	52	59	62	28.3	26.2	24.3	26.3	23.1	21.9	20.6	21.9
1990	5	31	35	26.4	8.6	27.6	34	29.2	30	24.2	27.2	24.4	25.3	76	59	68	68	27.9	31.5	27.4	28.9	22.9	24.9	22.6	23.5
1990	6	1	34.4	26	8.4	27.6	31.4	29.6	29.5	22.1292	25.4	24	22.3079	66.0645	62	63	56.5222	24.8447	28.4	26.1	23.911	20.1493	23.2	21.8	19.5184
1990	6	2	35.4	26.2	9.2	27.8	33.4	30.2	30.4	24.2	25.2	23.6	24.3	74	52	58	61	27.8	26.6	24.7	26.4	22.8	22.1	20.9	22
1990	6	3	34	25.8	8.2	27.2	33	30	30	24	24.8	22.6	23.8	77	51	53	60	27.7	25.8	22.5	25.4	22.8	21.6	19.4	21.3
1990	6	4	34.2	26	8.2	27.8	33.4	29.6	30.1	23.6	24.4	24	24	71	48	63	60	26.3	24.6	26.1	25.7	21.9	20.8	21.8	21.5
1990	6	5	34.2	26.4	7.8	27.4	34	29.4	30	24.4	25	23.2	24.2	78	48	59	62	28.6	25.7	24.3	26.2	23.3	21.5	20.6	21.8
1990	6	6	35.2	26.2	9	27.8	34.4	30.2	30.7	24.2	25.4	24.8	24.8	74	49	65	63	27.8	26.5	27.7	27.3	22.8	22	22.8	22.5
1990	6	7	35	26.4	8.6	27.6	33.4	30	30.3	24.4	25.2	24.6	24.7	77	52	64	64	28.4	26.6	27.3	27.5	23.2	22.1	22.6	22.6
1990	6	8	34.6	26.2	8.4	28	34	29.6	30.3	24.8	25.4	22.8	24.3	77	50	56	61	29.2	26.7	23.2	26.4	23.6	22.2	19.9	21.9
1990	6	9	34.6	26	8.6	27.8	34.2	29.4	30.2	24.2	25.6	24.2	24.7	74	50	65	63	27.8	27.1	26.7	27.2	22.8	22.4	22.2	22.5
1990	6	10	33	26.6	6.4	28.2	32	28.6	29.4	24.4	25.4	24.2	24.7	73	59	70	67	28	28	27.3	27.8	23	23	22.5	22.8
1990	6	11	34.4	26.4	8	28	33.2	29.6	30.1	24.8	25.2	24.6	24.9	77	53	67	65	29.2	26.7	27.6	27.8	23.6	22.2	22.7	22.8
1990	6	12	33	26.6	6.4	27.8	31.6	30.2	30	24	24.8	24.4	24.4	73	58	62	64	27.3	26.8	26.7	26.9	22.5	22.2	22.2	22.3
1990	6	13	34	26.8	7.2	27.4	31.8	31	30.3	24.6	25.4	25	25	80	60	62	67	29.1	28.2	27.7	28.3	23.6	23.1	22.8	23.1
1990	6	14	30.8	27	3.8	28	25.9996	23.1466	22.2505	23.0916	23.6	24.4	22.1866	68.505	54.3101	62.0429	56.806	26.0683	26.5523	25.3431	23.9962	21.098	21.8472	20.8643	19.6
1990	6	15	33.2	25.4	7.8	27.2	31.8	30	29.8	24.6	25	24.8	24.8	81	58	66	68	29.2	27.2	27.8	28.1	23.6	22.4	22.9	23
1990	6	16	31.2	24.6	6.6	26.0595	30.2	29	22.6826	23.8	25	24.4	24.4	67.6113	66	69	57.7995	25.4565	28.2	27.5	24.5604	20.744	23.1	22.7	20.1535
1990	6	17	33.2	26.2	7	27.6	31.4	30.2	29.9	22.6869	26	25	21.8622	69.6504	65	66	57.7595	26.3486	30	28.2	24.4699	21.4664	24.1	23.1	20.0675
1990	6	18	34	26.4	7.6	27.8	32.4	30.4	30.3	24	24.8	25	24.6	73	54	65	64	27.3	26.2	28.1	27.2	22.5	21.9	23	22.5
1990	6	19	35.4	26.8	8.6	28.4	34.2	30.2	30.8	25.2	25.6	25	25.3	77	50	66	65	29.9	27.1	28.2	28.4	24.1	22.4	23.1	23.2
1990	6	20	35	27	8	28.8	34.8	29.6	30.7	23.016	26.2	25.2	22.3251	72.4235	51	70	59.843	27.1133	28.3	29.1	25.1437	21.923	23.1	23.6	20.5515
1990	6	21	34.4	26.8	7.6	28.2	33	29.4	30	25	25.2	24.8	25	77	53	69	67	29.5	26.9	28.2	28.2	23.8	22.3	23.1	23.1
1990	6	22	35.6	26.4	9.2	28	34	29.2	30.1	22.6869	25.6	24.4	22.9105	70.2536	51	68	60.2478	26.409	27.2	27.4	25.5361	21.4983	22.5	22.6	20.959
1990	6	23	34.6	27	7.6	28.2	33.6	29	30	24.6	25.6	23.8	24.7	75	53	65	64	28.5	27.5	26	27.4	23.3	22.7	21.7	22.6
1990	6	24	34.4	26.2	8.2	27.6	33	29.8	30	24	24.6	23.2	23.9	74	50	57	61	27.4	25.3	24	25.6	22.6	21.3	20.5	21.5
1990	6	25	34.6	26.4	8.2	28	32.8	29.2	29.8	24.4	25.2	24.2	24.6	75	54	66	65	28.2	27	26.9	27.3	23	22.4	22.3	22.6
1990	6	26	35.2	26.8	8.4	27.8	33.6	29.2	30	24.6	25.2	24.2	24.7	77	51	66	65	28.8	26.5	26.9	27.4	23.4	22	22.3	22.6
1990	6	27	34.6	26.2	8.4	27.2	32.6	29.4	29.6	24.4	25.4	24.4	24.7	80	56	66	67	28.7	27.7	27.2	27.9	23.4	22.7	22.5	22.9
1990	6	28	34	25.2	8.8	26.4	32.8	29.2	29.4	24	25.2	23.4	24.2	82	54	62	66	28.2	27	24.9	26.7	23.1	22.4	21	22.2
1990	6	29	34.4	25.6	8.8	26.8	32.4	29.2	29.4	24.2	25.4	23.8	24.5	81	57	64	67	28.5	27.8	25.9	27.4	23.2	22.8	21.7	22.6
1990	6	30	34.6	26.4	8.2	28	33.4	29.4	30	24.4	25.4	24.2	24.7	75	53	65	64	28.2	27.1	26.7	27.3	23	22.4	22.2	22.6
1990	7	1	33.6	26.6	7	27.8	32.4	29.2	29.7	24	24.6	24.4	24.3	73	53	68	65	27.3	25.7	27.4	26.8	22.5	21.6	22.6	22.2
1990	7	2	35.4	26.4	9	27.6	34.2	29	30	24.2	24.8	24.2	24.4	76	47	67	63	27.9	25.1	27	26.7	22.9	21.1	22.4	22.1
1990	7	3	35	26.6	8.4	27.8	33.8	30	30.4	24	24.4	23.4	23.9	73	46	58	59	27.3	24.3	24.4	25.3	22.5	20.6	20.7	21.3
1990	7	4	34.4	26.2	8.2	27.4	33.4	29.6	30	23.8	24.4	23.2	23.8	74	48	58	60	27.1	24.6	24.2	25.3	22.4	20.8	20.6	21.3
1990	7	5	35.2	26.4	8.8	27.2	32	30.6	30.1	24.2	25	24.4	24.5	78	57	60	65	28.2	27	26.4	27.2	23.1	22.4	22	22.5
1990	7	6	33.2	26.8	6.4	27.8	31.8	29.2	29.5	24.8	25.4	24.2	24.8	78	60	66	68	29.3	28.2	26.9	28.1	23.7	23.1	22.3	23
1990	7	7	35.2	25.6	9.6	26.6	32.4	29	29.3	24.4	25.6	23.2	24.4	84	58	61	68	29.1	28.3	24.6	27.3	23.6	23.1	20.8	22.5
1990	7	8	35	26.4	8.6	27.8	33.4	29.2	29.9	24.6	24.2	23.4	24.1	77	47	62	62	28.8	24.1	24.9	25.9	23.4	20.5	21	21.6
1990	7	9	33.6	25.4	8.2	26.4	31.6	29.4	29.2	23.2	24	23.4	23.5	76	53	61	63	26.3	24.8	24.8	25.3	21.9	21	21	21.3
1990	7	10	33.8	25.2	8.6	27	31.6	30.4	29.9	23.8	24.2	23.8	23.9	77	54	58	63	27.3	25.3	25.1	25.9	22.6	21.3	21.2	21.7
1990	7	11	33	26.6	6.4	27.6	30.4	29	29	24	24.4	24	24.1	74	61	66	67	27.4	26.6	26.5	26.8	22.6	22.1	22.1	22.3
1990	7	12	35.2	26.2	9	27.8	34.2	30	30.5	24.2	24.8	24.2	24.4	74	47	62	61	27.8	25.1	26.3	26.4	22.8	21.1	21.9	22
1990	7	13	34.6	26.6	8	28	33.6	29.2	30	24.4	24.8	24.6	24.6	75	49	69	64	28.2	25.5	27.9	27.2	23	21.4	22.9	22.4
1990	7	14	33	26.4	6.6	27.4	32	28.6	29.1	24	25	24.4	24.5	76	57	71	68	27.6	27	27.8	27.5	22.7	22.4	22.8	22.6
1990	7	15	34	26.2	7.8	27.6	31.6	29.6	29.6	24	24.4	24.2	24.2	74	55	64	65	27.4	25.8	26.6	26.6	22.6	21.6	22.1	22.1
1990	7	16	34.2	26.6	7.6	27.8	33.2	29.2	29.9	24.6	24.8	24.2	24.5	77	51	66	65	28.8	25.7	26.9	27.1	23.4	21.6	22.3	22.4
1990	7	17	34.2	26.2	8	27.6	33	29	29.6	24.2	24.8	23.4	24.1	76	51	63	63	27.9	25.8	25.1	26.3	22.9	21.6	21.1	21.9
1990	7	18	33.6	25.4	8.2	26.6	32.6	30	29.8	23.8	24.4	23	23.7	79	51	55	62	27.6	25.1	23.4	25.4	22.7	21.2	20	21.3
1990	7	19	34.2	26	8.2	27.4	32.8	30.2	30.1	23.6	24.2	23.8	23.9	73	49	59	60	26.6	24.5	25.2	25.4	22.1	20.8	21.2	21.4
1990	7	20	34.6	26.2	8.4	28	33.2	29.2	29.9	24.2	25	24	24.4	73	52	65	63	27.7	26.2	26.4	26.8	22.8	21.9	22	22.2
1990	7	21	33.6	26.4	7.2	27.6	32.6	28.8	29.4	24.4	25.2	24.8	24.8	77	55	72	68	28.4	27.1	28.6	28.1	23.2	22.4	23.3	23
1990	7	22	33.2	26.6	6.6	27.4	31.8	28.2	28.9	24.2	25	23.8	24.3	77	58	69	68	28.1	27.2	26.6	27.3	23	22.4	22.1	22.5
1990	7	23	33	25.4	7.6	26.6	31.4	29.6	29.3	23.6	24.4	24	24	78	56	63	66	27.1	25.9	26.1	26.4	22.4	21.7	21.8	22
1990	7	24	34.6	26.2	8.4	27.6	32.6	30.2	30.1	24.2	24.6	24	24.3	76	52	60	63	27.9	25.6	25.7	26.4	22.9	21.5	21.6	22
1990	7	25	35	26.4	8.6	27.8	33.2	30.2	30.4	23.8	24.4	23.6	23.9	72	49	58	59	26.8	24.7	24.7	25.4	22.2	20.9	20.9	21.4
1990	7	26	34.4	26.8	7.6	28	33	30.4	30.5	24.8	25.6	25	25.1	77	56	65	66	29.2	27.9	28.1	28.4	23.6	22.9	23	23.2
1990	7	27	35	26.6	8.4	28.8	33.6	29.6	30.4	21.9571	25.8	23.8	22.1203	67.796	54	62	57.0406	25.3969	28	25.6	24.3113	20.7351	23	21.5	20.0724
1990	7	28	34	26.8	7.2	28	31.8	32.2	31	25	25.4	25.2	25.2	79	60	57	65	29.7	28.2	27.4	28.4	23.9	23.1	22.6	23.2
1990	7	29	35.4	27	8.4	28.6	33	31.2	31	24.2	24.6	24.4	24.4	70	50	57	59	27.3	25.3	26	26.2	22.5	21.3	21.8	21.9
1990	7	30	36	26.6	9.4	28.2	34	30.4	30.8	24	24.4	23.4	23.9	71	45	56	57	27	24.2	24.1	25.1	22.4	20.6	20.5	21.1
1990	7	31	35	24.8	10.2	27.8	34.2	30.2	30.6	21.2974	22.9679	23	20.4232	67.8175	48.8094	54	53.8965	25.1471	24.9134	23.3	22.9672	20.3212	20.3934	20	18.7591
1990	8	1	35.2	26.2	9	27.6	34.6	29.6	30.4	24	24.6	23	23.9	74	44	57	59	27.4	24.3	23.7	25.1	22.6	20.6	20.2	21.2
1990	8	2	35	26	9	28	32.8	28	29.2	23.6	25.6	23.4	24.2	69	56	68	65	26.2	28	25.7	26.7	21.9	23	21.6	22.1
1990	8	3	34.6	26.4	8.2	27.8	32.4	31.4	30.8	24.2	24.8	24.2	24.4	74	54	55	61	27.8	26.2	25.4	26.5	22.8	21.9	21.4	22
1990	8	4	34.8	26.8	8	28	32.6	30.4	30.3	24	25	23.8	24.3	72	54	58	61	27.2	26.6	25.1	26.3	22.5	22.1	21.2	21.9
1990	8	5	35.2	26	9.2	27.4	33.2	29.6	30	23.8	24.2	23.4	23.8	74	48	59	60	27.1	24.2	24.7	25.3	22.4	20.6	20.9	21.3
1990	8	6	34.6	26.2	8.4	27.2	33	30	30	24.2	25	24	24.4	78	52	61	64	28.2	26.4	25.8	26.8	23.1	22	21.6	22.2
1990	8	7	34.2	26.6	7.6	27.6	32.8	29.2	29.7	23.8	24.4	23.6	23.9	73	50	63	62	26.9	25	25.4	25.8	22.3	21.1	21.4	21.6
1990	8	8	35.4	26.4	9	27.8	34	29.6	30.3	24.6	25.4	24.2	24.7	77	50	64	64	28.8	26.7	26.6	27.4	23.4	22.2	22.1	22.6
1990	8	9	35	26	9	27.4	34.2	29.8	30.3	24	24.4	23.4	23.9	76	45	58	60	27.6	24.1	24.5	25.4	22.7	20.5	20.8	21.3
1990	8	10	36	26.2	9.8	28.2	34.8	30.6	31	24.2	24.8	24	24.3	72	44	58	58	27.5	24.7	25.4	25.9	22.7	20.9	21.4	21.6
1990	8	11	34.4	26.8	7.6	27.8	32.6	30.2	30.2	23.8	24.2	23.8	23.9	72	50	59	60	26.8	24.6	25.2	25.6	22.2	20.8	21.2	21.4
1990	8	12	35.8	26.4	9.4	27.6	34.4	30.4	30.7	24.2	24.6	23.8	24.2	76	45	58	59	27.9	24.4	25.1	25.8	22.9	20.7	21.2	21.6
1990	8	13	34.6	26.6	8	27.4	33.2	30.8	30.5	24.6	24.8	24.4	24.6	80	51	59	63	29.1	25.7	26.3	27	23.6	21.6	21.9	22.3
1990	8	14	35	26.2	8.8	27.2	32.8	30	30	22.1263	25.8	24.2	22.2079	65.6055	57	62	54.573	24.9649	28.6	26.3	23.6166	20.1713	23.3	21.9	19.3057
1990	8	15	32.6	26.4	6.2	27.6	31.6	29.2	29.4	24.8	25.4	24.4	24.9	80	61	68	69	29.4	28.3	27.4	28.4	23.8	23.1	22.6	23.2
1990	8	16	33.4	27.6	5.8	28	31.6	29.6	29.7	24.2	24.8	22.8	23.9	73	58	56	62	27.7	26.8	23.2	25.9	22.8	22.2	19.9	21.6
1990	8	17	34.2	25.2	9	26.2	32.4	29.2	29.3	24	24.4	23.8	24.1	83	52	64	66	28.4	25.2	25.9	26.5	23.2	21.3	21.7	22
1990	8	18	34.6	26.4	8.2	27.6	31.8	28.4	29	22.0948	25.4	24.2	22.2257	68.5737	60	71	58.4027	25.8724	28.2	27.4	24.9861	20.9777	23.1	22.6	20.4019
1990	8	19	35.8	26.6	9.2	27.4	34.6	29.2	30.1	24.4	25.2	24	24.5	78	47	65	63	28.6	25.8	26.4	26.9	23.3	21.6	22	22.3
1990	8	20	35	26.4	8.6	27.2	32.2	30	29.9	24.6	25.2	24.2	24.7	81	57	62	67	29.2	27.4	26.3	27.6	23.6	22.6	21.9	22.7
1990	8	21	35	26.2	8.8	27.6	33.4	29.6	30.1	25	26.4	24.2	25.2	81	58	64	68	29.9	29.8	26.6	28.8	24.1	24	22.1	23.4
1990	8	22	35.4	25.4	10	26.4	33.6	29.6	29.8	24	24.6	24.4	24.3	82	48	65	65	28.2	24.9	27.1	26.8	23.1	21.1	22.4	22.2
1990	8	23	34	26.4	7.6	27.2	32	29.8	29.7	24.2	25	24.6	24.6	78	57	66	67	28.2	27	27.5	27.6	23.1	22.4	22.6	22.7
1990	8	24	35.2	27	8.2	28.4	33.4	29.6	30.3	23.8	24.4	24.2	24.1	68	48	64	60	26.4	24.6	26.6	25.9	22	20.8	22.1	21.6
1990	8	25	34.6	26.8	7.8	27.8	33	30.4	30.4	24.2	26.6	23.4	24.7	74	61	56	64	27.8	30.6	24.1	27.5	22.8	24.4	20.5	22.6
1990	8	26	35	26.2	8.8	27.6	33.8	30	30.4	24	25	24	24.3	74	49	61	61	27.4	25.8	25.8	26.4	22.6	21.6	21.6	22
1990	8	27	34.6	26.4	8.2	27.4	32.2	30.2	30	24.2	24.8	24.2	24.4	77	55	61	64	28.1	26.4	26.2	26.9	23	22	21.9	22.3
1990	8	28	34.2	26.6	7.6	27.6	33	30.4	30.4	24.6	25.4	24.4	24.8	78	54	61	65	28.9	27.4	26.6	27.6	23.5	22.6	22.1	22.7
1990	8	29	30.6	22	8.6	24.1297	24.0549	26.6	20.7612	19.7987	24	23.8	18.5035	55.5287	50.6999	79	49.4087	22.2612	25.2571	27.6	21.0637	17.8863	20.6099	22.7	17.1117
1990	8	30	32.8	26	6.8	27.2	29.4	29.2	28.8	22.4729	25.6	25.2	21.837	69.4674	74	73	57.3932	26.663	30.3	29.4	24.741	21.4349	24.3	23.8	19.9686
1990	8	31	35.6	26.6	9	27.4	33.6	29.6	30	21.4074	25.8	24.6	21.4806	61.8023	54	67	52.2289	23.3185	28	27.6	22.3995	18.7916	23	22.7	18.1808
1990	9	1	34.4	26.2	8.2	28	30	29.6	29.3	24.8	25.2	24.4	24.8	77	68	65	70	29.2	28.9	27.1	28.4	23.6	23.5	22.4	23.2
1990	9	2	35.2	26.6	8.6	28.2	33.4	30.2	30.5	19.7506	25.4	24.7	19.0597	61.8367	53	64	51.5248	23.4044	27.1	27.5	21.7511	18.8466	22.4	22.6	17.6607
1990	9	3	31.8	26.4	5.4	28	30.2	30	29.5	24.2	25	24.6	24.6	73	66	64	68	27.7	28.2	27.3	27.7	22.8	23.1	22.6	22.8
1990	9	4	34.4	26.8	7.6	28.4	32.6	30.4	30.4	25.2	26	25.4	25.5	77	59	67	68	29.9	29.2	29.1	29.4	24.1	23.7	23.6	23.8
1990	9	5	35.4	26.2	9.2	27.4	33.2	30.6	30.5	24.4	25.2	20.845	18.307	78	53	55.9084	49.2218	28.6	26.7	23.662	20.9812	23.3	22.2	19.2633	16.9836
1990	9	6	35	26.6	8.4	27.6	34	29.6	30.2	24.4	25.4	23.8	24.5	77	50	62	63	28.4	26.7	25.6	26.9	23.2	22.2	21.5	22.3
1990	9	7	34.2	26.4	7.8	27.8	33	30.4	30.4	24.2	25	24.8	24.7	74	52	64	63	27.8	26.4	27.6	27.2	22.8	22	22.7	22.5
1990	9	8	35	27.4	7.6	28.4	33.4	31.4	31.1	24.6	25.4	24.8	24.9	73	53	59	62	28.4	27.1	26.9	27.5	23.2	22.4	22.3	22.6
1990	9	9	35.6	27	8.6	28.8	34.4	31	31.3	24.6	25.2	23.8	24.5	71	48	55	58	28.1	25.9	24.7	26.3	23	21.7	20.9	21.9
1990	9	10	34.6	26.8	7.8	27.8	33.2	31	30.8	25	26.2	25.8	25.7	80	58	66	68	29.8	29.4	29.8	29.6	24	23.7	24	23.9
1990	9	11	34.2	27	7.2	28.6	33.4	30.4	30.7	24.4	25.4	24	24.6	71	53	59	61	27.8	27.1	25.6	26.8	22.8	22.4	21.5	22.2
1990	9	12	34.6	27.4	7.2	28.8	33.6	30.6	30.9	25	25.6	24.8	25.1	74	53	63	63	29.1	27.5	27.4	28	23.6	22.7	22.6	23
1990	9	13	34.8	27.2	7.6	28.4	32.6	30.2	30.4	21.3844	26	25.2	21.5346	68.8949	59	67	58.4681	25.307	29.2	28.7	24.4769	20.4653	23.7	23.4	19.9225
1990	9	14	33.6	27	6.6	28.8	32.2	27.8	29.1	20.4724	25	21.6241	20.7921	64.8615	56	59.6712	56.6464	24.2019	26.9	24.6776	23.7997	19.5547	22.3	20.0791	19.3141
1990	9	15	34.4	26	8.4	27.4	33	30.4	30.3	24.2	26.4	25	25.2	77	60	65	67	28.1	30	28.1	28.7	23	24.1	23	23.4
1990	9	16	35.4	27.4	8	29	33.6	31.4	31.3	18.8363	25.2	25.4	17.8756	59.7399	51	62	47.9002	22.3389	26.5	28.4	20.3345	18.0045	22	23.2	16.5238
1990	9	17	35.2	27.2	8	28.8	34.2	30.2	30.9	23.2	25.2	24.6	24.3	62	49	63	58	24.7	26.1	27.2	26	20.9	21.8	22.5	21.7
1990	9	18	34.6	27.4	7.2	28.4	33.6	30.4	30.7	25	25.6	24.4	25	76	53	61	63	29.4	27.5	26.6	27.8	23.8	22.7	22.1	22.8
1990	9	19	34.8	27.6	7.2	28.6	33	30.2	30.5	24.4	25.4	24.8	24.9	71	54	65	63	27.8	27.4	27.7	27.6	22.8	22.6	22.8	22.7
1990	9	20	35	27.8	7.2	28.8	33.8	30	30.6	25	25.6	24.6	25.1	74	52	64	63	29.1	27.4	27.3	28	23.6	22.6	22.6	22.9
1990	9	21	32.6	27	5.6	28.4	30.8	30.2	29.9	24.8	25	24.6	24.8	75	63	63	67	28.9	27.8	27.2	28	23.5	22.8	22.5	22.9
1990	9	22	33.6	27	6.6	28	32	30.4	30.2	19.8593	24	24.8	18.9222	62.8678	52	64	52.0748	23.4989	24.5	27.6	21.5758	18.9669	20.8	22.7	17.5542
1990	9	23	32	26.8	5.2	27.8	29.8	30.6	29.7	24.8	24.6	25	24.8	78	66	64	69	29.3	27.5	27.9	28.2	23.7	22.6	22.9	23.1
1990	9	24	32.4	23.8	8.6	25	30.8	30	29	22	25.6	25.2	24.3	77	66	68	70	24.4	29.4	28.9	27.6	20.7	23.7	23.5	22.6
1990	9	25	29.6	23.2	6.4	24.4	25.8	22.4899	21.6008	22.2	23	24.8	23.3	83	79	59.0868	53.3122	25.3	26.2	24.2191	22.002	21.3	21.9	19.7644	17.8017
1990	9	26	32	20.3055	11.6945	27.8	30.6	30.2	29.7	21.6907	25.8	24.6	21.9238	69.128	68	63	60.3371	25.8497	30	27.2	25.247	20.785	24.1	22.5	20.4221
1990	9	27	32.6	26	6.6	27.2	31.4	30	29.6	20.6052	22.4566	25.4	20.5864	65.2986	50.9469	69	54.9255	24.3147	24.3014	29.4	22.6692	19.6629	19.6529	23.7	18.3582
1990	9	28	32.6	26.2	6.4	27.4	31	30.2	29.7	19.5237	26.8	25	19.7265	62.2491	72	66	56.9557	23.0195	32.4	28.2	22.7514	18.6163	25.4	23.1	18.4582
1990	9	29	32.8	27.2	5.6	28.4	31.2	30.4	30.1	19.4825	25.4	25.2	18.8982	63.7959	63	66	53.6559	23.102	28.6	28.6	21.7167	18.6782	23.3	23.3	17.6401
1990	9	30	34.6	26.8	7.8	27.8	32.6	30.8	30.5	20.5481	26.2	24.8	19.9328	65.6864	61	62	55.6839	24.4287	29.8	27.3	23.0195	19.675	24	22.5	18.6301
1990	10	1	33.8	26.4	7.4	27.6	31.6	27.4	28.5	18.5356	26	23.2	18.7769	59.8929	64	70	52.3708	22.0802	29.9	25.6	21.6473	17.7763	24	21.5	17.5208
1990	10	2	33.4	26.2	7.2	27.2	31.2	30	29.6	19.8127	25.6	25	19.8778	62.3018	64	67	54.7215	23.359	29.1	28.3	22.7514	18.887	23.6	23.2	18.4754
1990	10	3	32	26.8	5.2	27.4	29.8	28.2	28.4	24.8	26.2	25.2	25.4	81	75	79	78	29.6	31.6	30.1	30.4	23.9	25	24.1	24.3
1990	10	4	32	25.2	6.8	26.4	30.2	28.8	28.5	24.6	26	19.6956	19.561	86	72	54.2403	54.074	29.7	30.8	22.4317	22.3818	23.9	24.5	18.2829	18.1808
1990	10	5	31.2	26	5.2	27	30.4	28.2	28.5	24.2	25	24.4	24.5	79	65	73	73	28.3	28.1	28	28.1	23.1	23	23	23
1990	10	6	32	25.4	6.6	26.2	30	27.6	27.9	24	25.2	24	24.4	83	68	74	75	28.4	28.9	27.4	28.2	23.2	23.5	22.6	23.1
1990	10	7	31.8	24.2	7.6	26	30.8	28	28.2	23.2	25.6	20.3762	20.0895	79	66	57.7463	57.8327	26.6	29.4	23.2257	23.1258	22.1	23.7	18.9669	18.7929
1990	10	8	30	25	5	26.2	28.4	27.8	27.5	24.2	25	24	24.4	85	76	73	78	28.9	29.4	27.3	28.5	23.5	23.8	22.5	23.3
1990	10	9	32	25.6	6.4	26.4	31.4	28.6	28.8	24.4	26.6	24.2	25.1	85	69	70	74	29.2	31.6	27.3	29.4	23.7	25	22.5	23.7
1990	10	10	31.8	25.2	6.6	26.8	29.6	28	28.1	24	26	23.8	24.6	79	75	71	75	28	31.2	26.7	28.6	22.9	24.8	22.2	23.3
1990	10	11	31	24	7	25.6	30	26.8	27.3	23.2	27	24.8	25	82	79	85	82	26.8	33.6	30	30.1	22.2	26	24.1	24.1
1990	10	12	30.6	24.4	6.2	25.2	27.4	27.2	26.8	23	23.6	24.4	23.7	83	73	80	79	26.6	26.6	28.7	27.3	22.1	22.1	23.4	22.5
1990	10	13	29.6	24	5.6	25.2	28.2	27	26.9	23.2	24.2	24	23.8	85	72	78	78	27.1	27.5	27.8	27.5	22.4	22.7	22.9	22.6
1990	10	14	32	18.5613	13.4387	27	31.2	27.6	28.4	24.4	27.2	24.6	25.4	81	74	78	78	28.8	33.4	28.9	30.4	23.4	25.9	23.5	24.3
1990	10	15	32.2	27.2	5	28.6	31.4	28.2	29.1	25.2	26	20.3788	19.3942	76	65	58.0062	55.5287	29.8	30	23.0726	22.247	24	24.1	18.9203	18.0992
1990	10	16	32.4	25.8	6.6	26.8	27.8	27.4	27.3	20.8277	25.4	25	18.9797	69.331	83	82	55.5985	24.7058	30.8	30.1	21.7926	19.9974	24.6	24.1	17.7674
1990	10	17	32	26.4	5.6	28	31.2	27	28.3	20.1394	24.6	24.4	19.2287	65.4281	58	81	55.3421	23.872	26.5	28.8	22.2174	19.2878	22.1	23.4	18.0164
1990	10	18	31.6	26	5.6	27.8	30.8	29	29.1	25	25.6	21.411	20.6718	80	66	62.7014	57.9182	29.8	29.4	24.6543	22.9301	24	23.7	20.0791	18.5647
1990	10	19	32.4	27	5.4	28.6	31.2	30.2	30.1	20.0668	27	25.2	18.2728	67.5769	72	67	53.8771	23.7516	32.8	28.7	21.1992	19.2831	25.6	23.4	17.196
1990	10	20	31.4	27.2	4.2	28.8	30	28	28.7	20.0875	26.8	21.0843	20.4449	66.7863	78	59.0181	57.3682	23.7172	33.1	23.0092	22.4936	19.2625	25.7	18.8432	18.3173
1990	10	21	32	25.6	6.4	27.6	31	26.2	27.8	24.6	25.2	24.2	24.7	78	63	85	75	28.9	28.2	28.9	28.7	23.5	23.1	23.5	23.3
1990	10	22	31.2	25.4	5.8	27.4	30.4	27.4	28.1	24.2	26.2	25	25.1	77	72	82	77	28.1	31.2	30.1	29.8	23	24.8	24.1	24
1990	10	23	28.4	24.4	4	25.6	26.4	25.8	25.9	23.4	25	24	24.1	83	89	86	86	27.3	30.7	28.6	28.9	22.5	24.5	23.3	23.5
1990	10	24	32	25.8	6.2	27	31	28.4	28.7	24.8	25	25.6	25.1	84	62	80	75	29.8	27.7	31	29.5	24	22.8	24.6	23.8
1990	10	25	32	24.6	7.4	25.6	30	28.2	28	23.6	25	25.4	24.7	85	67	80	77	27.8	28.3	30.6	28.9	22.8	23.2	24.4	23.5
1990	10	26	31.6	24.8	6.8	25.8	30	28	28	23.8	26	24.8	24.9	85	73	77	78	28.1	30.9	29.2	29.4	23	24.6	23.6	23.8
1990	10	27	30.4	25.2	5.2	26.4	28.6	26.4	27	24.2	25.8	24.6	24.9	84	80	86	83	28.7	31.3	29.7	29.9	23.4	24.8	23.9	24.1
1990	10	28	31.8	24.4	7.4	25.4	30.2	28	27.9	23.4	26.6	25.4	25.1	85	76	81	80	27.4	32.4	30.7	30.2	22.6	25.4	24.5	24.2
1990	10	29	32	25.4	6.6	26.8	31	27.6	28.3	24.4	27.2	26.4	26	82	75	91	83	29	33.5	33.6	32	23.5	26	26	25.2
1990	10	30	31	24.4	6.6	25.2	30.2	27.4	27.5	23.6	26.6	26.2	25.5	88	76	91	85	28.1	32.4	33.2	31.2	23	25.4	25.8	24.7
1990	10	31	30.8	24.6	6.2	25.6	29.6	27.8	27.7	23.2	26	26.4	25.2	82	75	90	82	26.8	31.2	33.5	30.5	22.2	24.8	25.9	24.3
1990	11	1	32	25	7	27.4	31	28.6	28.9	19.1601	25.6	25	18.4717	62.8379	65	75	53.3998	22.655	29.2	29.3	21.1932	18.3617	23.7	23.7	17.2512
1990	11	2	31.6	25.2	6.4	26.2	30.4	27.8	28	24.2	25.2	21.0155	19.3339	85	66	60.3243	55.9545	28.9	28.6	23.8375	22.1866	23.5	23.3	19.5409	18.0814
1990	11	3	31.8	24.2	7.6	25	30.8	27.4	27.6	23.4	26.6	21.1393	20.3451	88	72	61.0461	53.4353	27.7	32	24.1435	21.2074	22.8	25.2	19.7094	17.2795
1990	11	4	31	22.4	8.6	23.6	30.4	27.2	27.1	21	25.6	20.9554	20.409	79	68	59.5736	58.722	23.1	29.6	23.8082	23.5562	19.8	23.9	19.49	19.1139
1990	11	5	32	24.4	7.6	25.6	31.2	26	27.2	23.4	26.4	23	24.3	83	69	78	77	27.3	31.2	26.1	28.2	22.5	24.8	21.8	23
1990	11	6	31	25.2	5.8	27.4	30.2	27.2	28	24.6	26.2	25.2	25.3	80	73	85	79	29.1	31.3	30.7	30.4	23.6	24.8	24.5	24.3
1990	11	7	31.2	25.4	5.8	27	30.2	28.6	28.6	23.4	27	25.4	25.3	74	78	77	77	26.4	33.5	30.3	30.1	22	26	24.3	24.1
1990	11	8	31	26	5	27.8	30	28	28.5	25	25.8	20.9909	20.2103	80	72	61.2058	58.1623	29.8	30.4	24.0743	23.3968	24	24.3	19.6533	18.9467
1990	11	9	31.6	26.6	5	27.8	31	29	29.2	20.9812	26.2	20.9674	21.1977	69.3643	69	60.2555	60.1058	24.7587	30.8	23.7138	23.943	20.1115	24.5	19.4791	19.5681
1990	11	10	32.2	27	5.2	28.6	31.6	29.2	29.7	25.2	26	21.1713	20.2316	76	64	60.8699	55.99	29.8	29.9	24.005	22.2115	24	24	19.6928	18.0885
1990	11	11	33	27.2	5.8	28.4	32	29	29.6	21.1979	26.4	25.2	20.6185	69.8273	65	74	59.1051	25.0406	30.7	29.5	23.5921	20.3255	24.5	23.8	19.2333
1990	11	12	32.2	27	5.2	28.8	30.4	29.2	29.4	21.3045	26.2	25	21.1435	70.3267	72	71	60.709	25.3003	31.2	28.9	24.2517	20.4653	24.8	23.5	19.7491
1990	11	13	32.8	26.2	6.6	27.4	30.6	29.2	29.1	21.0155	26.4	25.2	20.3728	69.3299	72	73	53.6559	24.8309	31.6	29.4	21.3627	20.1528	25	23.8	17.4373
1990	11	14	32.6	26.8	5.8	27.4	30.6	29.2	29.1	21.1446	26.2	21.098	20.5386	70.5265	71	60.7024	59.2931	25.0406	31.1	23.8066	23.3666	20.3155	24.7	19.5306	19.0735
1990	11	15	32.4	27	5.4	28	31	28	28.8	24.8	25.2	24.2	24.7	77	63	73	71	29.2	28.2	27.7	28.3	23.6	23.1	22.8	23.2
1990	11	16	31.8	27.2	4.6	28.2	30.4	28.4	28.9	25	26.2	23.4	24.9	77	72	66	72	29.5	31.2	25.5	28.7	23.8	24.8	21.4	23.3
1990	11	17	31.6	26	5.6	27.2	30.8	29.4	29.2	24.4	26.2	24.4	25	80	70	66	72	28.7	30.9	27.2	29	23.4	24.6	22.5	23.5
1990	11	18	31	26.2	4.8	27.4	30.4	27	28	20.8277	26.4	24	20.9341	68.7279	73	78	60.6735	24.6171	31.7	27.8	23.904	19.969	25	22.9	19.5468
1990	11	19	28	24.4	3.6	25.6	23.8085	26	22.0903	23.4	24	24.2	23.9	83	54.5432	86	56.641	27.3	24.3913	29	22.39	22.5	19.9226	23.5	18.3242
1990	11	20	31.4	24.4	7	26.2	29.8	26.4	27.2	20.8064	25.6	24.2	20.8146	68.7633	72	84	60.1402	24.5639	30	28.7	23.7997	19.9513	24.1	23.4	19.4229
1990	11	21	31.6	25.4	6.2	26.4	30.8	27.2	27.9	24	24.8	22.8	23.9	82	62	69	71	28.2	27.3	24.8	26.8	23.1	22.5	21	22.2
1990	11	22	31.2	25.2	6	26.8	30.4	28.2	28.4	23.8	24.6	24.2	24.2	78	62	72	71	27.5	27.1	27.5	27.4	22.6	22.4	22.7	22.6
1990	11	23	31.4	25.8	5.6	27	30.8	28	28.5	24.4	25.2	23.6	24.4	81	64	69	71	28.8	28.3	26.2	27.8	23.4	23.1	21.9	22.8
1990	11	24	32	25.6	6.4	26.8	31.2	28.4	28.7	24.6	25.4	23.2	24.4	84	63	65	70	29.5	28.6	25	27.7	23.8	23.3	21.1	22.7
1990	11	25	32.2	25.6	6.6	27.2	31.4	27.4	28.4	24.4	25.6	23.8	24.6	80	63	74	72	28.7	29	27.1	28.2	23.4	23.5	22.4	23.1
1990	11	26	32.4	25.2	7.2	26.2	31.8	28	28.5	24.2	25	23.6	24.3	85	58	69	71	28.9	27.2	26.2	27.4	23.5	22.4	21.9	22.6
1990	11	27	31.8	26	5.8	27.4	30.4	27.8	28.3	24.4	24.8	24	24.4	78	64	73	72	28.6	27.6	27.3	27.8	23.3	22.7	22.5	22.8
1990	11	28	32.4	26.2	6.2	27	31.8	28.2	28.8	24.2	25	24.8	24.7	79	58	76	71	28.3	27.2	29	28.2	23.1	22.4	23.6	23
1990	11	29	32	26	6	27.2	31	28	28.5	24.4	25	23.6	24.3	80	62	69	70	28.7	27.7	26.2	27.5	23.4	22.8	21.9	22.7
1990	11	30	32.2	25	7.2	26.2	31	28.2	28.4	24	25.2	23.8	24.3	83	63	69	72	28.4	28.2	26.6	27.7	23.2	23.1	22.1	22.8
1990	12	1	32	25.4	6.6	26.6	30.2	27.2	27.8	24.4	25.2	24	24.5	84	67	77	76	29.1	28.7	27.7	28.5	23.6	23.4	22.8	23.2
1990	12	2	30.6	24.8	5.8	26.8	29.2	26.6	27.3	23.8	24.6	23	23.8	78	69	74	74	27.5	27.9	25.7	27	22.6	22.9	21.5	22.4
1990	12	3	31.2	25	6.2	27	30	27.4	28	24.2	25	23.4	24.2	79	67	72	73	28.3	28.3	26.1	27.6	23.1	23.2	21.8	22.7
1990	12	4	32	25.2	6.8	26	31.4	27.2	28	24	25.2	23.2	24.1	85	61	71	72	28.5	27.9	25.8	27.4	23.2	22.9	21.6	22.6
1990	12	5	31.8	25	6.8	26.2	30.6	27.4	27.9	23.4	23.8	23	23.4	79	57	69	68	26.9	25	25.2	25.7	22.3	21.1	21.2	21.5
1990	12	6	30.8	24.6	6.2	25.8	29.6	27.2	27.5	23.2	24.2	23.2	23.5	80	64	71	72	26.7	26.6	25.8	26.4	22.2	22.1	21.6	22
1990	12	7	31.4	25.6	5.8	26.6	30.2	27	27.7	23.4	23.8	23	23.4	77	59	71	69	26.6	25.2	25.4	25.8	22.1	21.2	21.4	21.6
1990	12	8	31.8	25.2	6.6	26.2	30.6	28	28.2	23.2	24.2	23.4	23.6	78	59	68	68	26.4	25.9	25.7	26	22	21.7	21.6	21.8
1990	12	9	31.2	25	6.2	26	30.2	26.6	27.4	23	23.6	21.2	22.6	78	58	62	66	26.1	24.7	21.6	24.1	21.8	20.9	18.7	20.5
1990	12	10	30.6	23.6	7	25.8	29.8	26	26.9	21.2	22.8	21.4	21.8	67	55	67	63	22.1	23.1	22.4	22.5	19.1	19.8	19.3	19.4
1990	12	11	31.4	22.4	9	25	30	26.6	27	21.4	23	22.6	22.3	73	55	71	66	23.1	23.4	24.8	23.8	19.8	20	20.9	20.3
1990	12	12	31.2	25	6.2	26	29.8	27.2	27.5	23.4	23.8	23.2	23.5	80	61	71	71	27	25.5	25.8	26.1	22.4	21.4	21.6	21.8
1990	12	13	32.4	25.4	7	26.4	32	28	28.6	24.4	24.8	24	24.4	85	56	72	71	29.2	26.5	27.2	27.6	23.7	22.1	22.5	22.7
1990	12	14	33	25.8	7.2	26.8	32.6	27.4	28.5	24.6	25.6	24.6	24.9	84	57	80	74	29.5	28.2	29.1	28.9	23.8	23.1	23.6	23.5
1990	12	15	32.2	25.6	6.6	26.6	31.4	27.6	28.3	24.2	24.4	23.8	24.1	82	56	73	71	28.6	25.9	26.9	27.1	23.3	21.7	22.3	22.4
1990	12	16	32.2	26	6.2	27	31.2	27.4	28.3	24.6	24.8	23.4	24.3	82	60	72	71	29.3	27	26.1	27.5	23.7	22.4	21.8	22.6
1990	12	17	32.6	25.8	6.8	26.8	31.8	27.2	28.3	24	25	22.4	23.8	79	58	66	68	28	27.2	23.9	26.3	22.9	22.4	20.4	21.9
1990	12	18	31.6	25	6.6	26.2	30.4	27	27.6	23.2	23.2	21.2	22.5	78	55	60	64	26.4	23.6	21.3	23.8	22	20.2	18.5	20.2
1990	12	19	32	24.4	7.6	25.2	30.8	27.4	27.7	22.2	24	22.2	22.8	77	57	64	66	24.8	25.3	23.3	24.5	20.9	21.3	20	20.7
1990	12	20	31.8	24.6	7.2	25.6	30.4	27	27.5	22.6	23.4	22.8	22.9	77	56	70	68	25.4	24.1	25	24.8	21.4	20.5	21.1	21
1990	12	21	31.4	24.4	7	25.4	30.2	26.4	27.1	22.4	23.6	23.2	23.1	77	58	76	71	25.1	24.7	26.3	25.4	21.2	20.9	21.9	21.3
1990	12	22	31.2	24.2	7	25.2	30.2	26.2	27	23.2	23.6	21.4	22.7	85	58	66	69	27.1	24.7	22.3	24.7	22.4	20.9	19.2	20.9
1990	12	23	30.2	23.6	6.6	25	29.6	26.4	26.9	22.2	23.6	21.6	22.5	79	61	66	68	24.9	25.1	22.6	24.2	21	21.2	19.5	20.6
1990	12	24	32	23.4	8.6	24.8	30.2	27	27.3	22	23.8	21.8	22.5	79	59	64	67	24.6	25.2	22.7	24.2	20.8	21.2	19.5	20.5
1990	12	25	31	24	7	25.2	30	27.2	27.4	23	24.2	22	23.1	83	62	64	70	26.6	26.3	23	25.3	22.1	21.9	19.7	21.3
1990	12	26	31.4	24.4	7	25.4	30.8	27.4	27.8	23.2	23.6	22.4	23.1	83	55	65	68	27	24.3	23.8	25	22.3	20.7	20.3	21.1
1990	12	27	32.6	24.6	8	25.2	31.4	25.6	27	23.4	24.6	23.4	23.8	86	57	83	76	27.6	26.4	27.3	27.1	22.7	22	22.5	22.4
1990	12	28	32.2	25	7.2	26	31.2	27.6	28.1	23.6	23.4	23.6	23.5	82	52	72	69	27.5	23.6	26.5	25.9	22.7	20.2	22	21.6
1990	12	29	32.4	24.8	7.6	26.2	31	27.4	28	23.8	20.8505	22.8	17.8051	82	50.3905	68	52.3841	27.9	22.2633	24.7	19.7094	22.9	18.5785	20.9	16.4233
1990	12	30	32.6	25.2	7.4	26.4	31.4	26.6	27.8	23.6	24	22.6	23.4	79	54	71	68	27.3	24.9	24.8	25.6	22.5	21	20.9	21.5
1990	12	31	31.4	24.4	7	25	29.6	26.2	26.8	22.4	23.6	22.2	22.7	80	61	71	71	25.4	25.1	24.1	24.9	21.3	21.2	20.5	21

## Sheet: 1990
			Temperature			Temperature				Temperature				Relative Humidity				Pressure				Dew temperature
Year	Month	Day	Maximum	Minimum	Max-Min	1899-12-31 07:00:00	1899-12-31 13:00:00	1899-12-31 19:00:00	Average	1899-12-31 01:00:00	1899-12-31 13:00:00	1899-12-31 19:00:00	Average	1899-12-31 01:00:00	1899-12-31 13:00:00	1899-12-31 19:00:00	Average	1899-12-31 07:00:00	1899-12-31 13:00:00	1899-12-31 19:00:00	Average	1899-12-31 07:00:00	1899-12-31 13:00:00	1899-12-31 19:00:00	Average		Month	Taverage	Hraverage
1991	1	1	31.4	23.6	7.8	24.8	30	27	27.2	22	23.8	21.8	22.5	79	60	64	67	24.6	25.4	22.7	24.2	20.8	21.3	19.5	20.5		January	27.171	68.3548
1991	1	2	31.2	24.2	7	25.2	30.2	26.8	27.3	23	23.4	22.8	23.1	83	57	71	70	26.6	24.3	25.1	25.3	22.1	20.6	21.2	21.3		February	27.9321	67.9752
1991	1	3	31.8	24.6	7.2	25.4	30.8	27.2	27.6	22.6	24	22.4	23	79	57	66	67	25.6	25.3	23.9	24.9	21.4	21.3	20.4	21		March	28.2581	66.0574
1991	1	4	31.4	24.8	6.6	25.8	29.6	27	27.4	23.6	24.2	23.2	23.7	83	64	73	73	27.7	26.6	25.9	26.7	22.7	22.1	21.7	22.2		April	28.8867	66.1649
1991	1	5	31.8	24	7.8	25	30.2	26.8	27.2	23	23.4	22.8	23.1	85	57	71	71	26.8	24.3	25.1	25.4	22.2	20.6	21.2	21.3		May	29.3484	67.1907
1991	1	6	31.8	24.4	7.4	25.4	30.8	27.2	27.6	23.2	24.8	22.6	23.5	83	62	68	71	27	27.3	24.4	26.2	22.3	22.5	20.7	21.8		June	29.9133	64.6771
1991	1	7	31.8	24.2	7.6	25.2	30.6	27	27.5	23	24.2	22.8	23.3	83	59	70	71	26.6	25.9	25	25.8	22.1	21.7	21.1	21.6		July	22.4829	57.7168
1991	1	8	32	24	8	25	31	27.2	27.6	23	23.6	23.2	23.3	85	54	71	70	26.8	24.2	25.8	25.6	22.2	20.6	21.6	21.5		August	22.072	55.8784
1991	1	9	31.8	24.2	7.6	25.2	30.4	27	27.4	23.2	26.2	22.4	23.9	85	72	67	75	27.1	31.2	24	27.4	22.4	24.8	20.4	22.5		September	22.5201	54.9104
1991	1	10	31.2	24	7.2	25.4	29.6	26.6	27	22.6	24.2	22.2	23	79	64	68	70	25.6	26.6	23.8	25.3	21.4	22.1	20.3	21.3		October	22.5941	58.4276
1991	1	11	31.6	24.2	7.4	25	30.4	26.4	27	22.8	23.2	21.6	22.5	83	55	66	68	26.3	23.6	22.6	24.2	21.9	20.2	19.5	20.5		November	22.6575	60.128
1991	1	12	31.4	23.4	8	24.8	29.6	26.8	27	22	22.4	22.2	22.2	79	54	67	67	24.6	22.3	23.7	23.5	20.8	19.2	20.2	20.1		December	23.0109	58.8881
1991	1	13	31.4	23.6	7.8	24.6	30.6	26.4	27	22.6	24	21.8	22.8	84	58	67	70	26.1	25.4	23.1	24.9	21.8	21.4	19.8	21
1991	1	14	31.2	23.8	7.4	24.8	29.8	27	27.1	22.4	22.6	21.8	22.3	81	54	64	66	25.5	22.6	22.7	23.6	21.4	19.5	19.5	20.1
1991	1	15	31.4	23.6	7.8	24.6	29.6	26.8	27	22	23.4	21.6	22.3	80	59	63	68	24.7	24.7	22.3	23.9	20.9	20.9	19.3	20.3
1991	1	16	31.6	23.4	8.2	24.4	30	27.4	27.3	21.4	23.8	22.2	22.5	77	60	64	67	23.5	25.4	23.3	24	20.1	21.3	20	20.5
1991	1	17	31.4	24.6	6.8	25.2	30.6	26.8	27.4	22	22.6	21.2	21.9	76	50	61	62	24.3	22.1	21.5	22.6	20.6	19.1	18.6	19.5
1991	1	18	31	23.8	7.2	24.8	29.4	26.6	26.9	21.4	23	22.8	22.4	74	58	72	68	23.2	23.8	25.2	24.1	19.9	20.3	21.2	20.5
1991	1	19	31.2	23	8.2	24	29.6	27	26.9	21.8	23.4	21.2	22.1	83	59	60	67	24.6	24.7	21.3	23.5	20.9	20.9	18.5	20.1
1991	1	20	31.8	23.2	8.6	24.2	30.8	27.4	27.5	21.4	22.2	21.8	21.8	78	47	61	62	23.6	21	22.4	22.4	20.2	18.3	19.3	19.3
1991	1	21	31.6	23.8	7.8	24.6	30.4	27.8	27.6	22.4	23.6	22.4	22.8	83	57	63	68	25.6	24.6	23.5	24.6	21.5	20.8	20.1	20.8
1991	1	22	31	23.2	7.8	24	30.2	26.6	26.9	22	22.6	21.4	22	84	52	63	67	25.1	22.4	22	23.2	21.2	19.3	19	19.8
1991	1	23	31.8	23.6	8.2	24.4	29.6	27.2	27.1	22.2	23.4	21.8	22.5	83	59	62	68	25.3	24.7	22.5	24.2	21.3	20.9	19.4	20.5
1991	1	24	31.6	23.8	7.8	24.8	30.6	26.4	27	21.2	22.4	21.6	21.7	73	49	66	63	22.8	21.6	22.6	22.3	19.6	18.8	19.5	19.3
1991	1	25	31.4	24	7.4	25	30.6	26.6	27.2	22	23.4	22	22.5	77	55	67	66	24.4	24	23.4	23.9	20.7	20.4	20	20.4
1991	1	26	32.6	23.8	8.8	24.8	31.2	27	27.5	22.2	23	21.6	22.3	80	50	62	64	25	22.6	22.2	23.3	21.1	19.5	19.2	19.9
1991	1	27	32	24	8	25	29.6	27.6	27.5	22.4	24.2	22	22.9	80	64	62	69	25.4	26.6	22.7	24.9	21.3	22.1	19.5	21
1991	1	28	32.4	23.8	8.6	24.8	30	26.2	26.8	22.2	23.2	22	22.5	80	56	70	69	25	23.9	23.6	24.2	21.1	20.4	20.2	20.6
1991	1	29	32	23.6	8.4	24.6	31.2	26	27	21.8	24.6	22.2	22.9	78	58	72	70	24.2	26.5	24.2	25	20.6	22.1	20.6	21.1
1991	1	30	31.2	23.4	7.8	24.4	29.6	25.4	26.2	22	25.2	23.2	23.5	81	70	83	78	24.8	29.1	27	27	21	23.6	22.3	22.3
1991	1	31	31.4	23.2	8.2	24.2	30.6	25.8	26.6	21.8	23.4	21.2	22.1	81	55	67	67	24.5	24	22.1	23.5	20.8	20.4	19.1	20.1
1991	2	1	30.8	23.8	7	24.8	29.6	26.2	26.7	22	23.2	22	22.4	79	58	70	69	24.6	24.2	23.6	24.1	20.8	20.6	20.2	20.5
1991	2	2	30.6	23.4	7.2	24.6	29.4	26.8	26.9	22.2	23	21.8	22.3	81	58	65	68	25.2	23.8	22.8	23.9	21.2	20.3	19.6	20.4
1991	2	3	31	23.6	7.4	24.4	29.6	26.6	26.8	22.4	24	22	22.8	84	63	67	71	25.8	26.1	23.4	25.1	21.6	21.8	20	21.1
1991	2	4	32	23.2	8.8	24.6	30.2	27	27.2	22.2	23.6	21.6	22.5	81	58	62	67	25.2	24.7	22.2	24	21.2	20.9	19.2	20.4
1991	2	5	31.8	23	8.8	24.4	29.6	27.6	27.3	21.4	23.2	21.4	22	77	58	58	64	23.5	24.2	21.4	23	20.1	20.6	18.6	19.7
1991	2	6	31.4	23.4	8	24.2	29.8	27.4	27.2	22	24.2	22.2	22.8	83	63	64	70	25	26.5	23.3	24.9	21.1	22	20	21
1991	2	7	31	23	8	24.4	29.4	27.8	27.3	22.2	23.2	21.0914	20.5274	83	59	59.7378	61.6304	25.3	24.3	22.3134	22.9817	21.3	20.6	18.9136	19.3759
1991	2	8	32	24.6	7.4	25.4	30	28	27.9	22.4	25	22.2	23.2	77	67	61	68	25.1	28.3	22.9	25.4	21.2	23.2	19.7	21.3
1991	2	9	32.4	24.4	8	25.6	31	29.4	28.9	22.6	24.2	24	23.6	77	57	64	66	25.4	25.7	26.2	25.8	21.4	21.5	21.9	21.6
1991	2	10	32	23.2	8.8	24.8	30.8	30.2	29	22.4	24.2	23	23.2	81	58	54	65	25.5	25.8	23.3	24.9	21.4	21.6	20	21
1991	2	11	33.4	25.2	8.2	26	32.2	29.6	29.4	23.6	25.4	24.2	24.4	82	58	64	68	27.5	27.9	26.6	27.3	22.7	22.9	22.1	22.6
1991	2	12	33.8	25.4	8.4	26.4	31.6	28.8	28.9	23.8	25.4	24	24.4	81	61	67	70	27.7	28.3	26.6	27.6	22.8	23.1	22.1	22.7
1991	2	13	32.6	24.8	7.8	25.8	31.4	28	28.3	23.2	24	23	23.4	80	54	66	67	26.7	24.9	24.8	25.5	22.2	21	20.9	21.4
1991	2	14	34	24.4	9.6	25.4	32.4	28.4	28.6	23.4	24.2	21.4	23	85	51	54	63	27.4	24.7	20.8	24.3	22.6	20.9	18.2	20.6
1991	2	15	34	24.2	9.8	25.2	33	28	28.5	22.6	25	23.4	23.7	80	52	68	67	25.7	26.4	25.7	25.9	21.5	22	21.6	21.7
1991	2	16	33.8	25.4	8.4	26.4	30.2	27.4	27.9	23.4	25.2	23.8	24.1	78	67	74	73	26.8	28.7	27.1	27.5	22.2	23.4	22.4	22.7
1991	2	17	32.2	24	8.2	25	30.4	27.2	27.5	22.8	25	21.4	23.1	83	65	60	69	26.3	28.1	21.6	25.3	21.9	23	18.8	21.2
1991	2	18	32.8	23.8	9	24.8	31	27.2	27.5	22	23.2	20.0658	20.3281	79	52	57.4069	58.6744	24.6	23.3	21.0914	21.6789	20.8	19.9	17.9347	18.3516
1991	2	19	32.4	23.6	8.8	24.6	31.4	26.8	27.4	22.2	24	22	22.7	81	54	66	67	25.2	24.9	23.2	24.4	21.2	21	19.9	20.7
1991	2	20	32	24	8	25	29.6	27	27.1	22.4	24.2	21.8	22.8	80	64	64	69	25.4	26.6	22.7	24.9	21.3	22.1	19.5	21
1991	2	21	32.4	24.4	8	25.2	31	27.4	27.8	22.6	23.6	22	22.7	80	54	63	66	25.7	24.2	22.8	24.2	21.5	20.6	19.6	20.6
1991	2	22	32.4	24.6	7.8	25.4	29.6	26.4	27	23.4	24.4	23	23.6	85	65	75	75	27.4	27.1	25.8	26.8	22.6	22.4	21.6	22.2
1991	2	23	33.2	24.4	8.8	25.2	30.6	29.4	28.6	23.2	25.2	24	24.1	85	65	64	71	27.1	28.5	26.2	27.3	22.4	23.2	21.9	22.5
1991	2	24	33	25.4	7.6	26.2	31.6	28.4	28.6	23	25.4	23.4	23.9	76	61	66	68	26	28.3	25.5	26.6	21.7	23.1	21.4	22.1
1991	2	25	34	25.8	8.2	26.8	32.6	27.4	28.5	23.8	25.6	24	24.5	78	57	76	70	27.5	28.2	27.6	27.7	22.6	23.1	22.7	22.8
1991	2	26	34.4	25.4	9	26.4	32.6	28	28.8	23.6	25.2	23.8	24.2	79	55	71	68	27.3	27.1	26.7	27	22.5	22.4	22.2	22.4
1991	2	27	33.4	25.2	8.2	26.2	31.8	28.2	28.6	23.8	26.4	23.2	24.5	82	66	66	71	27.9	30.8	25.1	27.9	22.9	24.5	21.2	22.9
1991	2	28	33.4	25.6	7.8	26.4	32.4	26.4	27.9	23.6	24.4	24.6	24.2	79	52	86	73	27.3	25.2	29.7	27.4	22.5	21.3	23.9	22.6
1991	3	1	32.8	25.4	7.4	26.4	31.4	27.2	28	23	25.4	22.8	23.7	75	62	69	69	25.8	28.4	24.8	26.4	21.6	23.2	21	21.9
1991	3	2	33	24.6	8.4	25.6	31.8	27.6	28.1	22.4	23.6	22.2	22.7	76	50	63	63	25	23.7	23.2	23.9	21.1	20.2	19.9	20.4
1991	3	3	33.4	24	9.4	25	32	27.4	28	22	23.8	22.2	22.7	77	51	64	64	24.4	24	23.3	23.9	20.7	20.5	20	20.4
1991	3	4	33	24.2	8.8	25.2	31.2	28.8	28.5	22.4	24.4	24	23.6	79	57	67	68	25.2	26	26.6	26	21.2	21.8	22.1	21.7
1991	3	5	32.8	24	8.8	25	29.6	27	27.1	23.8	24.2	24.2	24.1	91	64	79	78	28.7	26.6	28.3	27.9	23.3	22.1	23.1	22.9
1991	3	6	32.4	24.6	7.8	25.8	29.6	27.4	27.5	22.8	24	22.4	23.1	78	63	65	69	25.8	26.1	23.8	25.2	21.6	21.8	20.3	21.2
1991	3	7	32.6	24.4	8.2	25.4	31.2	27.8	28	22.6	23.6	22	22.7	79	53	60	64	25.6	24.1	22.6	24.1	21.4	20.5	19.4	20.5
1991	3	8	32.8	24	8.8	25	31	27.4	27.7	22.2	22.8	22.4	22.5	79	50	65	64	24.9	22.3	23.8	23.7	21	19.2	20.3	20.2
1991	3	9	33	24.6	8.4	25.6	31.4	28	28.3	22.8	23.6	24	23.5	79	52	72	68	25.9	23.9	27.2	25.7	21.7	20.4	22.5	21.5
1991	3	10	34	25	9	26	31.8	29	29	23.6	26	24.2	24.6	82	63	67	71	27.5	29.8	27	28.1	22.7	24	22.4	23
1991	3	11	32.2	25.6	6.6	26.6	30.8	28.6	28.6	24	27	24.4	25.1	81	75	71	75	28.1	33.1	27.8	29.7	23	25.8	22.8	23.9
1991	3	12	32.6	25.2	7.4	26	31.2	28.4	28.5	23.4	25	23.8	24.1	80	61	68	70	27	27.6	26.4	27	22.4	22.7	22	22.4
1991	3	13	32	25	7	26.2	31.4	28	28.4	24.2	26.2	22.4	24.3	85	67	62	71	28.9	30.5	23.4	27.6	23.5	24.4	20	22.6
1991	3	14	34.4	25.6	8.8	26.6	32.8	28.8	29.3	24	24.8	23.2	24	81	52	62	65	28.1	26	24.7	26.3	23	21.7	20.9	21.9
1991	3	15	34.6	25.2	9.4	26	33.4	29	29.4	23	24.2	21.878	21.438	78	47	61.738	60.78	26.1	24.1	23.315	23.1446	21.8	20.5	19.6639	19.4297
1991	3	16	33.4	24	9.4	25.4	31.8	27.6	28.1	22.2	24.6	22.8	23.2	76	56	67	66	24.6	26.1	24.6	25.1	20.8	21.8	20.8	21.2
1991	3	17	33.2	24.2	9	25.2	32.2	27.4	28	23.2	24	22.4	23.2	85	51	65	67	27.1	24.4	23.8	25.1	22.4	20.7	20.3	21.1
1991	3	18	33.2	23.6	9.6	24.4	31.6	27.2	27.6	22.6	23.6	22	22.7	86	51	64	67	26.2	23.8	23	24.3	21.9	20.3	19.7	20.6
1991	3	19	33	23.8	9.2	25	31	27.8	27.9	21.8	23	21.2	22	76	51	56	61	24	22.8	20.8	22.5	20.4	19.6	18.1	19.4
1991	3	20	33.6	23.8	9.8	24.8	31.8	28	28.1	21.8	22.4	22	22.1	77	44	59	60	24.1	20.8	22.4	22.5	20.5	18.2	19.4	19.3
1991	3	21	33	24	9	25.4	32	27.8	28.3	23.6	23	22.2	22.9	86	47	62	65	27.9	22.1	23	24.4	22.9	19.1	19.8	20.6
1991	3	22	33	25.2	7.8	26.4	30.6	29.6	29	23.4	24.4	23.2	23.7	78	60	58	65	26.8	26.4	24.2	25.8	22.2	22	20.6	21.6
1991	3	23	33.4	24.4	9	25.4	30.2	29.6	28.7	22.6	23.4	22.2	22.7	79	57	53	63	25.6	24.3	21.8	23.9	21.4	20.6	18.9	20.3
1991	3	24	32.8	24.6	8.2	25	30.8	27.8	27.8	23.4	25.2	22.2	23.6	88	64	62	71	27.7	28.3	23	26.4	22.8	23.1	19.8	21.9
1991	3	25	33	25	8	26.2	31.2	28	28.4	22.8	23.2	22.4	22.8	75	51	62	63	25.5	23.1	23.4	24	21.4	19.8	20	20.4
1991	3	26	32.6	24.8	7.8	26	31.8	28.8	28.8	23	23.6	22.8	23.1	78	50	60	63	26.1	23.7	23.8	24.5	21.8	20.2	20.3	20.8
1991	3	27	33.6	25	8.6	26.2	32	28.4	28.8	23.4	24	22.8	23.4	79	52	62	64	26.9	24.5	24	25.2	22.3	20.8	20.5	21.2
1991	3	28	32	24	8	26.4	30.2	27.6	28	22.6	23.8	21.6	22.7	72	59	59	63	24.9	25.2	21.8	24	21	21.2	18.9	20.4
1991	3	29	33	23.8	9.2	25.2	31.6	27.2	27.8	22	22.4	22.2	22.2	76	45	65	62	24.3	21	23.4	22.9	20.6	18.3	20	19.6
1991	3	30	32.8	25	7.8	26.2	31.4	27.8	28.3	22.6	26.2	21.2	23.3	74	67	56	65	25	30.5	20.8	25.5	21.1	24.4	18.1	21.2
1991	3	31	33	24	9	26	31.6	27.2	28	22.4	23.2	22.2	22.6	73	49	65	63	24.7	22.9	23.4	23.7	20.9	19.6	20	20.2
1991	4	1	33	24.4	8.6	26.4	31.2	28	28.4	21.2	22.4	21	21.5	63	47	54	54	21.7	21.2	20.2	21.1	18.8	18.5	17.7	18.3
1991	4	2	32.6	23.4	9.2	25.2	31	28.2	28.2	21.6	23.8285	21.2	22.9713	73	51.6795	54	62.696	23.4	24.9507	20.5	25.0096	20	20.8583	17.9	20.854
1991	4	3	33.6	24	9.6	25.8	32.2	28.4	28.7	22.4	23.6	21.4	22.5	75	49	54	59	24.8	23.4	20.8	23	21	20	18.2	19.7
1991	4	4	32.6	25	7.6	26.2	30.2	28	28.1	24	25	23.2	24.1	83	66	67	72	28.4	28.2	25.2	27.3	23.2	23.1	21.2	22.5
1991	4	5	33.8	26.2	7.6	27.2	32	27.8	28.7	24.2	25.2	23.8	24.4	78	58	72	69	28.2	27.5	26.8	27.5	23.1	22.7	22.2	22.7
1991	4	6	33.6	25.8	7.8	26.2	31.8	28.4	28.7	24	24.4	23.4	23.9	83	55	66	68	28.4	25.6	25.5	26.5	23.2	21.5	21.4	22
1991	4	7	33.2	25.6	7.6	26.4	31.4	28	28.5	24.2	24.2	23.2	23.9	84	55	67	69	28.7	25.4	25.2	26.5	23.4	21.4	21.2	22
1991	4	8	33	25.4	7.6	26.6	31.6	27.4	28.3	23.6	24.6	23.4	23.9	78	57	72	69	27.1	26.3	26.1	26.5	22.4	21.9	21.8	22
1991	4	9	32.2	25	7.2	26.4	29.6	27.2	27.6	23.2	24.4	22.8	23.5	76	65	69	70	26.3	27.1	24.8	26.1	21.9	22.4	21	21.8
1991	4	10	33	25.2	7.8	26.2	32	27.8	28.5	23.6	24.8	23.8	24.1	81	56	72	69	27.4	26.5	26.8	26.9	22.6	22.1	22.2	22.3
1991	4	11	33.2	25.4	7.8	26.8	31.4	28	28.5	24	25.2	23.4	24.2	79	61	68	69	28	27.9	25.7	27.2	22.9	22.9	21.6	22.5
1991	4	12	33	25.2	7.8	26.6	31.2	27.8	28.4	23.6	24	23.4	23.7	78	55	69	67	27.1	25.1	25.8	26	22.4	21.1	21.6	21.7
1991	4	13	33.2	25	8.2	26.2	31.4	28	28.4	23.8	24.4	24.2	24.1	82	56	73	71	27.9	25.9	27.7	27.1	22.9	21.7	22.8	22.4
1991	4	14	34	25.4	8.6	26.4	32.2	28.4	28.9	24.4	24.8	24	24.4	85	55	70	70	29.2	26.4	26.9	27.5	23.7	22	22.3	22.6
1991	4	15	33.8	24.4	9.4	25.4	31.6	28.2	28.4	23.2	25.4	22.4	23.7	83	61	61	68	27	28.3	23.2	26.2	22.3	23.1	19.9	21.8
1991	4	16	34	25	9	26	32.6	27.8	28.5	23.4	24	22.2	23.2	80	49	62	64	27	24.1	23	24.7	22.4	20.5	19.8	20.9
1991	4	17	33.4	25.6	7.8	26.6	32.2	27.6	28.5	23.6	24.2	23	23.6	78	52	68	66	27.1	24.9	25	25.7	22.4	21	21.1	21.5
1991	4	18	33.4	25.4	8	26.4	32	27.8	28.5	22.8	23.2498	22.6	22.4386	74	49.325	64	58.2608	25.4	23.8925	24	23.7549	21.3	19.7884	20.4	19.6533
1991	4	19	34.2	25	9.2	26.4	32.6	29	29.3	23	25	24	24	75	54	66	65	25.8	26.6	26.5	26.3	21.6	22.1	22.1	21.9
1991	4	20	33.6	26	7.6	27.2	31.8	29.6	29.5	24.4	25.2	25	24.9	80	59	69	69	28.7	27.7	28.6	28.3	23.4	22.8	23.3	23.1
1991	4	21	34.8	26.2	8.6	27.4	33	30	30.1	21.9986	26.8	22.3079	21.6755	68.3331	62	62.146	56.9901	24.3222	31.1	24.7725	23.0195	20.0428	24.7	20.4243	19.0185
1991	4	22	34.6	27	7.6	28	32.8	31	30.7	25	26.2	25.2	25.5	79	60	63	67	29.7	29.6	28.2	29.2	23.9	23.9	23.1	23.6
1991	4	23	35.2	26.4	8.8	27.8	33.8	29.4	30.1	24.2	25.4	24.2	24.6	74	51	65	64	27.8	26.9	26.7	27.1	22.8	22.3	22.2	22.4
1991	4	24	33.4	26	7.4	27	32.2	28.8	29.2	24	25.2	23.8	24.3	78	57	66	67	27.8	27.4	26.2	27.1	22.9	22.6	21.8	22.4
1991	4	25	34	26	8	27	32.8	28.4	29.1	23.6	24.6	23.2	23.8	75	51	65	64	26.9	25.5	25	25.8	22.3	21.4	21.1	21.6
1991	4	26	34.4	25.8	8.6	26.8	32.4	28.6	29.1	23.8	26	23.4	24.4	78	60	65	68	27.5	29.4	25.3	27.4	22.6	23.7	21.3	22.6
1991	4	27	34.8	26	8.8	27	33.6	27.8	29	24.2	26.6	23.8	24.9	79	58	72	70	28.3	30.2	26.8	28.4	23.1	24.2	22.2	23.2
1991	4	28	34.8	26.4	8.4	28.2	33.2	28.8	29.8	24.4	26	24.2	24.9	73	57	69	66	28	28.8	27.1	28	23	23.4	22.4	22.9
1991	4	29	34.6	26	8.6	27	32.4	29.2	29.5	24	25.2	24	24.4	78	56	65	66	27.8	27.3	26.4	27.2	22.9	22.5	22	22.4
1991	4	30	34.4	26.2	8.2	27.2	33	28.6	29.4	24.2	25.4	24.2	24.6	78	54	70	67	28.2	27.4	27.3	27.6	23.1	22.6	22.5	22.7
1991	5	1	34.4	26	8.4	27.4	33.2	28.2	29.3	24	25.2	24.4	24.5	76	53	73	67	27.6	26.7	28	27.4	22.7	22.2	23	22.6
1991	5	2	34.8	26.4	8.4	27.2	33.6	28.4	29.4	23.6	25.6	23.8	24.3	74	53	68	65	26.7	27.5	26.4	26.9	22.2	22.7	22	22.3
1991	5	3	34.4	26.6	7.8	27.6	32.6	28	29	23.4	24.8	23.2	23.8	70	53	67	63	26	26.1	25.2	25.8	21.7	21.8	21.2	21.6
1991	5	4	33.8	25.8	8	26.8	32.2	28.2	28.9	23	24.4	24	23.8	73	53	71	65	25.6	25.4	27	26	21.5	21.3	22.4	21.7
1991	5	5	33.4	25.4	8	26.6	31.8	28	28.6	23.8	25	23.6	24.1	79	58	69	69	27.6	27.2	26.2	27	22.7	22.4	21.9	22.3
1991	5	6	33.8	25	8.8	26	32	28.2	28.6	23	24.2	22	23.1	78	53	58	63	26.1	25	22.3	24.5	21.8	21.1	19.3	20.7
1991	5	7	34.2	25.4	8.8	27	33	28	29	23.2	24.8	24	24	73	51	72	65	25.9	25.8	27.2	26.3	21.7	21.6	22.5	21.9
1991	5	8	34.4	26	8.4	27.2	33.2	28.4	29.3	23.8	24.8	23.2	23.9	75	51	65	64	27.2	25.7	25	26	22.5	21.6	21.1	21.7
1991	5	9	33.6	25.8	7.8	27	32	28.6	29	23.8	25	24	24.3	77	57	68	67	27.3	27	26.8	27	22.6	22.4	22.2	22.4
1991	5	10	34	26.4	7.6	27.4	32.2	27.8	28.8	24.2	25.2	24	24.5	77	57	73	69	28.1	27.4	27.3	27.6	23	22.6	22.5	22.7
1991	5	11	33.4	26	7.4	27.2	29.6	27.4	27.9	24.4	24.2	24	24.2	80	64	76	73	28.7	26.6	27.6	27.6	23.4	22.1	22.7	22.7
1991	5	12	31.8	25.8	6	26.8	30.2	28.2	28.4	23.8	24.2	24	24	78	61	71	70	27.5	26.2	27	26.9	22.6	21.9	22.4	22.3
1991	5	13	33	26	7	27	31.4	28.6	28.9	24.6	25.6	24.4	24.9	82	63	71	72	29.3	29	27.8	28.7	23.7	23.5	22.8	23.3
1991	5	14	34.6	25.2	9.4	26	31.6	28.2	28.5	24.2	26.4	24.2	24.9	86	67	72	75	29	31	27.5	29.2	23.5	24.6	22.7	23.6
1991	5	15	33.8	26	7.8	27	32.4	28.2	29	24	26	24.2	24.7	78	60	72	70	27.8	29.4	27.5	28.2	22.9	23.7	22.7	23.1
1991	5	16	34.6	25.2	9.4	26.2	33.2	28.6	29.2	24.4	26.2	24.4	25	86	58	71	72	29.4	29.4	27.8	28.8	23.7	23.7	22.8	23.4
1991	5	17	34.6	25.4	9.2	26.2	31.4	29.4	29.1	24.2	26.6	24.2	25	85	69	65	73	28.9	31.6	26.7	29.1	23.5	25	22.2	23.5
1991	5	18	34	25.8	8.2	26.6	32.4	30.6	30.1	24.4	26.4	25.8	25.5	84	63	68	72	29.1	30.4	30	29.8	23.6	24.3	24.1	24
1991	5	19	34.4	26.2	8.2	27.2	32.6	29.6	29.8	24.6	25	24	24.5	81	54	63	66	29.2	26.6	26.1	27.3	23.6	22.1	21.8	22.5
1991	5	20	34.8	26	8.8	27.8	32.2	29.8	29.9	24.2	24.8	24.6	24.5	74	55	66	65	27.8	26.4	27.5	27.2	22.8	22	22.6	22.5
1991	5	21	35	26.4	8.6	28	31.4	30.4	30	24.4	25	24.8	24.7	75	60	64	66	28.2	27.4	27.6	27.7	23	22.6	22.7	22.8
1991	5	22	34.2	26.2	8	27.4	32.2	30.2	30	23.722	26.4	22.6723	23.0641	72.4579	64	61.871	59.9118	26.7621	30.6	25.2571	24.879	21.7573	24.4	20.823	20.3865
1991	5	23	34	26.6	7.4	27.8	32.6	30.4	30.3	24	26.2	25	25.1	73	61	65	66	27.3	29.8	28.1	28.4	22.5	24	23	23.2
1991	5	24	34.2	26.2	8	28	33	30.2	30.4	24.8	25.6	25.2	25.2	77	56	67	67	29.2	27.9	28.7	28.6	23.6	22.9	23.4	23.3
1991	5	25	35	27	8	28.4	33.6	29.8	30.4	25.2	26.4	25	25.5	77	57	68	67	29.9	29.6	28.5	29.3	24.1	23.9	23.2	23.7
1991	5	26	34.6	26.8	7.8	28	33.2	28.6	29.6	24.8	25.2	24.4	24.8	77	53	71	67	29.2	26.7	27.8	27.9	23.6	22.2	22.8	22.9
1991	5	27	34.2	26.4	7.8	27.8	33	28.2	29.3	24.6	25	24.2	24.6	77	52	72	67	28.8	26.4	27.5	27.6	23.4	22	22.7	22.7
1991	5	28	34	26.6	7.4	28	32.4	28.2	29.2	23.8	24.6	23.2	23.9	71	53	66	63	26.7	25.7	25.1	25.8	22.2	21.6	21.2	21.6
1991	5	29	33.4	26	7.4	27.8	32	29.4	29.6	24	25.6	23.8	24.5	73	60	63	65	27.3	28.6	25.8	27.2	22.5	23.3	21.6	22.5
1991	5	30	34.6	26.2	8.4	27.4	33.4	30.4	30.4	24.4	25.4	24.6	24.8	78	53	62	64	28.6	27.1	27.1	27.6	23.3	22.4	22.4	22.7
1991	5	31	33.6	26	7.6	27.2	31.8	30.2	29.9	23.8	25.6	24.4	24.6	75	61	62	66	27.2	28.7	26.7	27.5	22.5	23.4	22.2	22.7
1991	6	1	35	26.4	8.6	27.4	33.8	30.4	30.5	24.8	25.6	24	24.8	81	52	59	64	29.6	27.4	25.6	27.5	23.9	22.6	21.5	22.6
1991	6	2	34.6	25.4	9.2	27.2	32.8	29.4	29.7	24	25.2	23.4	24.2	77	54	61	64	27.7	27	24.8	26.5	22.8	22.4	21	22
1991	6	3	35.2	25.2	10	27	34.4	30.4	30.5	24	25.4	24	24.5	78	49	59	62	27.8	26.5	25.6	26.6	22.9	22	21.5	22.1
1991	6	4	35	26.4	8.6	27.8	32.6	30	30.1	23.8	25.2	24.2	24.4	72	55	62	63	26.8	27.1	26.3	26.8	22.2	22.4	21.9	22.2
1991	6	5	34.6	26.4	8.2	27.6	32.4	29.2	29.6	24.4	25.6	24.4	24.8	77	58	68	68	28.4	28.3	27.4	28	23.2	23.1	22.6	23
1991	6	6	34.2	25.4	8.8	26.6	31.8	29	29.1	24.2	25.6	23.4	24.4	82	61	63	69	28.6	28.7	25.1	27.4	23.3	23.4	21.1	22.6
1991	6	7	33.4	26	7.4	27.2	32.2	29.2	29.5	23.8	25	23	23.9	75	56	59	64	27.2	26.9	24	26	22.5	22.3	20.4	21.7
1991	6	8	35.6	26.2	9.4	27.8	33.6	30.4	30.5	24.2	25	24.6	24.6	74	50	62	62	27.8	26	27.1	26.9	22.8	21.7	22.4	22.3
1991	6	9	36	27	9	28.4	34	30	30.6	24.2	26	24.8	25	71	53	66	63	27.4	28.3	27.8	27.8	22.6	23.1	22.9	22.9
1991	6	10	36.2	26.6	9.6	28	34.4	30.4	30.8	23.7553	25.4	24.6	24.0216	73.6899	49	62	64.4329	27.6978	26.5	27.1	27.0485	22.5232	22	22.4	22.1236
1991	6	11	36	25.6	10.4	28.2	34.2	29.4	30.3	24.4	24.8	23.7241	24.1022	73	47	64.6552	64.1053	28	25.1	26.6664	27.2164	23	21.1	21.8783	22.2048
1991	6	12	34.4	26.2	8.2	27.6	33.6	31.2	30.9	24.2	24.6	25	24.6	76	48	61	61	27.9	24.9	27.6	26.8	22.9	21.1	22.7	22.2
1991	6	13	36.6	27.2	9.4	28.2	34.2	30.4	30.8	24.8	25.4	24.8	25	76	49	64	63	29	26.6	27.6	27.7	23.6	22.1	22.7	22.8
1991	6	14	32.6	26.8	5.8	27.8	30.6	28.6	28.9	24.6	25.4	24	24.7	77	66	68	71	28.8	29	26.8	28.2	23.4	23.5	22.2	23.1
1991	6	15	33.4	26.2	7.2	27.4	31.6	30.4	30	24.2	25.4	24	24.5	77	61	59	66	28.1	28.3	25.6	27.3	23	23.1	21.5	22.5
1991	6	16	34.4	27	7.4	28	33.6	30.2	30.5	24.8	25.4	24.4	24.9	77	52	62	64	29.2	27	26.7	27.6	23.6	22.3	22.2	22.7
1991	6	17	33	26.6	6.4	27.6	31.6	28.6	29.1	24.6	25.4	24.4	24.8	78	61	71	70	28.9	28.3	27.8	28.3	23.5	23.1	22.8	23.1
1991	6	18	33.8	26	7.8	27.2	32.2	29.2	29.5	24.2	25	24	24.4	78	56	65	66	28.2	26.9	26.4	27.2	23.1	22.3	22	22.4
1991	6	19	34.6	26.4	8.2	27.4	33.4	30	30.2	24.4	25.4	23.2	24.3	78	53	56	62	28.6	27.1	23.9	26.5	23.3	22.4	20.4	22
1991	6	20	32.4	24	8.4	27.2	32	29.6	29.6	23.7585	24.4	23	23.0453	74.7597	54	57	61.7735	27.9879	25.5	23.7	25.9548	22.6302	21.4	20.2	21.2144
1991	6	21	32.8	25.6	7.2	26.4	32.8	29.4	29.5	24.2	24.8	23.2	24.1	84	52	59	65	28.7	26	24.3	26.3	23.4	21.7	20.6	21.9
1991	6	22	35	25.6	9.4	27	33.2	30.4	30.3	24	25.4	24.4	24.6	78	54	61	64	27.8	27.3	26.6	27.2	22.9	22.5	22.1	22.5
1991	6	23	35.2	26.4	8.8	28	33.6	29.6	30.2	24.8	25.2	24.8	24.9	77	51	68	65	29.2	26.5	28.1	27.9	23.6	22	23	22.9
1991	6	24	35.4	26.4	9	27.4	34.6	28.2	29.6	24.6	25.4	24.4	24.8	80	48	73	67	29.1	26.3	28	27.8	23.6	21.9	23	22.8
1991	6	25	35.2	25.8	9.4	26.8	33.8	28.4	29.3	24.2	25.4	24.4	24.7	81	51	72	68	28.5	26.9	27.9	27.7	23.2	22.3	22.9	22.8
1991	6	26	35	25.4	9.6	26.6	33	29.2	29.5	23.6	24.4	22.4	23.5	78	49	56	61	27.1	24.8	22.6	24.8	22.4	21	19.4	21
1991	6	27	34	26	8	27	33	29	29.5	23.4	24	23.2	23.5	74	47	61	61	26.4	23.9	24.6	24.9	22	20.3	20.8	21
1991	6	28	34.4	26.4	8	27.4	32.2	30.2	30	24.2	24.8	23.8	24.3	77	55	59	64	28.1	26.4	25.2	26.6	23	22	21.2	22.1
1991	6	29	32.4	26	6.4	27	29.6	29.2	28.8	23.6	24.2	24	23.9	75	64	65	68	26.9	26.6	26.4	26.6	22.3	22.1	22	22.1
1991	6	30	34.2	26.2	8	27.2	32	30.4	30	23.8	25	24.6	24.5	75	57	62	65	27.2	27	27.1	27.1	22.5	22.4	22.4	22.4
1991	7	1	30.6148	23.6087	7.00604	25.7598	26.2194	23.369	22.7696	22.6697	24.2547	22.4867	21.9573	70.9261	51.6795	61.218	58.1931	26.2194	25.6999	24.879	24.2844	21.4443	21.3311	20.5893	20.0325
1991	7	2	31.021	23.4889	7.53215	24.8075	26.3559	23.5821	21.8839	21.724	24.2681	23.329	21.9971	65.0989	51.3798	61.8023	55.4089	23.9217	25.6466	25.5267	23.2125	19.6695	21.2978	21.2146	19.2233
1991	7	3	30.9944	23.3735	7.62088	26.7521	26.3592	23.642	23.9317	23.6154	24.3014	23.3598	23.6966	73.9563	51.3132	61.9742	62.3523	27.4547	25.7399	25.673	26.2299	22.3967	21.3578	21.2836	21.6274
1991	7	4	31.0277	22.6597	8.36795	24.8475	26.4258	23.7153	21.9138	21.7906	24.2809	23.2704	21.7396	65.1988	51.1811	61.1148	54.3933	24.0783	25.7658	25.4187	22.8963	19.7661	21.3318	21.1049	18.9365
1991	7	5	30.8812	23.5385	7.34267	25.8664	26.1328	23.5821	22.8462	22.6697	24.1215	23.0985	22.5308	70.2934	52.1457	61.5251	59.3252	26.1528	25.5234	25.2629	24.7591	21.421	21.2246	20.9945	20.5013
1991	7	6	30.8479	22.4454	8.40243	24.8475	26.3059	23.6887	21.8972	22.6164	24.2614	23.4156	22.8529	67.8626	51.3798	61.6691	57.6067	25.0606	25.6699	25.6699	24.1615	20.5619	21.3011	21.3078	20.0058
1991	7	7	30.8279	23.291	7.53688	26.6522	26.0462	23.5222	23.7453	23.4489	24.0949	22.3867	22.7729	73.4568	51.2799	58.6722	59.8044	27.1084	25.3669	24.308	25.0173	22.1769	21.1014	20.2389	20.6851
1991	7	8	30.7018	20.9582	9.74361	24.8674	26.0329	23.1673	21.4589	22.6697	24.1948	23.349	22.8262	67.9292	51.7128	62.5929	57.3338	25.1272	25.58	25.6662	24.0369	20.5952	21.2379	21.2561	19.8778
1991	7	9	30.9411	23.1979	7.74323	25.9102	24.7622	23.4755	21.1328	21.7649	23.3598	23.2691	20.849	66.8551	47.8292	62.3684	51.6429	25.0681	23.6911	25.5201	21.5838	20.5377	19.6178	21.1813	17.8736
1991	7	10	30.8479	23.3116	7.53624	24.9473	26.0662	21.9631	21.1364	22.7496	24.2681	23.1198	22.6408	67.8959	51.846	58.8285	56.7706	25.267	25.7232	24.2197	23.833	20.6884	21.3344	20.1358	19.71
1991	7	11	31.0077	22.4248	8.58289	24.9407	26.2127	22.8762	20.9815	22.7563	24.3359	23.3116	22.8579	68.129	51.9717	57.7463	54.584	25.327	25.9446	24.4047	23.1673	20.7151	21.4692	20.2765	19.1594
1991	7	12	30.7912	24.4612	6.32997	25.7865	25.2004	23.4835	21.6892	22.7067	24.3841	23.511	22.9679	70.6705	49.6343	62.0773	57.5744	26.3674	25.0475	25.9377	24.5009	21.5036	20.713	21.4349	20.1631
1991	7	13	31.0077	23.401	7.6067	26.6889	26.1861	23.3956	23.7686	22.7163	24.2681	23.4289	22.9195	71.2924	51.1134	63.667	60.8033	26.3592	25.61	25.933	25.3669	21.5309	21.2778	21.4477	20.9182
1991	7	14	30.9544	24.4146	6.53985	25.8398	26.2393	23.5821	22.8762	21.8572	24.4345	23.4147	22.0227	67.8959	52.1457	62.8335	57.9525	25.237	26.0662	25.8758	24.3669	20.6618	21.5409	21.3971	20.0875
1991	7	15	31.0144	23.5288	7.48554	26.5723	26.1128	23.7486	23.8884	23.5421	24.2814	23.2841	23.6416	74.4891	51.6462	61.0805	62.3866	27.3948	25.7432	25.4462	26.1302	22.3567	21.3611	21.1255	21.5621
1991	7	16	31.0876	22.6897	8.39792	26.852	26.3792	23.6021	23.9417	22.6104	24.1748	23.1879	22.7307	69.9486	50.6805	61.0117	59.1556	26.1061	25.3969	25.2434	24.965	21.3696	21.1413	21.0155	20.6477
1991	7	17	31.2408	25.2709	5.96991	25.8464	26.3059	23.3116	22.5898	22.6764	24.1948	23.3529	22.7892	70.5265	50.847	61.9398	59.4306	26.1761	25.4768	25.6524	25.0921	21.431	21.1813	21.2596	20.744
1991	7	18	31.3274	24.1417	7.18569	25.5267	26.4058	23.7353	22.9528	22.6031	24.3147	23.1625	22.7796	72.025	50.8803	60.1041	59.4714	26.2227	25.6499	25.0439	24.9973	21.4576	21.2945	20.8649	20.6785
1991	7	19	31.3074	23.6221	7.68533	25.6971	26.2333	23.8285	22.7479	22.631	24.3359	23.6287	22.9267	70.6361	50.6999	62.435	59.7743	26.2368	25.783	26.1328	25.3602	21.4246	21.3421	21.5609	20.8952
1991	7	20	31.2208	23.6072	7.61357	24.9407	26.4658	23.7886	22.037	23.0293	24.5611	23.3598	23.0195	69.7607	51.7461	61.0805	57.6088	25.9496	26.266	25.5665	24.4769	21.0714	21.6774	21.184	20.1528
1991	7	21	31.1342	22.7363	8.39792	24.914	26.3592	23.8352	21.9971	22.8296	24.4678	23.621	22.9817	68.6618	51.8127	62.1116	57.6432	25.4502	26.1095	26.1405	24.3944	20.7917	21.5609	21.5621	20.115
1991	7	22	31.2408	22.6517	8.58912	25.8997	26.1027	22.5698	21.5999	22.9228	24.4459	23.5288	23.0126	71.7919	51.6623	61.0364	58.4681	26.7555	26.1233	25.2837	24.7656	21.7673	21.5621	20.8749	20.3143
1991	7	23	31.1209	24.3688	6.75215	25.0206	26.2327	23.3666	21.5758	21.9571	24.4079	23.6554	22.112	65.232	52.179	61.0805	53.0029	24.2947	26.0595	25.4118	22.4317	19.8993	21.5242	20.9296	18.5098
1991	7	24	31.1742	23.642	7.53215	25.9929	26.2926	22.7097	21.9505	22.8229	24.3813	22.723	22.1869	70.6597	51.7461	60.3039	57.9729	26.4524	25.953	25.0639	24.5544	21.5842	21.461	20.7251	20.2323
1991	7	25	31.3274	22.7067	8.6207	25.9796	26.3725	22.5831	21.9138	22.7696	24.3291	22.6792	21.9702	70.36	50.8717	58.1588	54.5707	26.3159	25.7624	24.0885	23.2688	21.5143	21.3455	19.9259	19.1814
1991	7	26	30.8943	23.6887	7.20561	25.8331	26.0928	23.6554	22.8595	22.8096	24.3813	23.5621	23.0293	71.4589	52.6785	62.3351	60.7034	26.5257	26.0595	26.0062	25.5634	21.6241	21.5575	21.5143	21.0447
1991	7	27	31.2874	23.642	7.64537	26.0129	26.4924	23.8685	23.1093	22.6654	24.4479	23.3357	22.8338	69.983	51.18	60.2706	58.8806	26.2161	25.9763	25.3669	25.0956	21.4039	21.4876	21.0714	20.7199
1991	7	28	31.2075	22.5967	8.61082	25.9863	26.3858	23.5041	22.741	22.851	24.3946	23.3873	22.8005	71.1173	51.4131	61.8023	59.6091	26.6527	25.9163	25.7246	25.2593	21.6652	21.451	21.2974	20.7993
1991	7	29	31.2608	23.7153	7.54547	25.913	26.4658	23.9084	23.0959	21.8955	24.4012	23.6087	22.1223	68.505	51.0468	61.5359	57.6088	25.5012	25.873	25.9596	24.5112	20.7749	21.4243	21.4876	20.1768
1991	7	30	31.2142	22.6517	8.56248	25.8552	26.4058	23.8951	22.8201	21.3844	24.621	22.8562	20.7284	66.8895	51.7794	59.6046	53.5528	25.0131	26.3858	25.2304	22.961	20.2628	21.7407	20.815	18.826
1991	7	31	31.3873	23.5754	7.81186	25.873	26.5657	24.9673	23.1193	21.9844	23.7088	23.6691	21.082	70.0052	50.3839	61.5961	55.6351	25.9583	25.7171	26.1886	23.7081	20.9767	21.0512	21.5896	19.3643
1991	8	1	30.0887	22.8495	7.23913	24.2681	25.4601	22.8629	21.128	22.1636	22.9228	22.1036	20.6984	65.7315	48.0832	58.1394	51.7461	24.8641	24.5378	24.5245	22.1503	20.2156	20.2089	20.2023	18.1744
1991	8	2	30.3484	23.731	6.61741	25.1272	25.1678	22.7829	21.7545	22.9748	23.9372	21.2512	21.3315	68.8487	50.4936	56.1082	53.5417	25.9205	25.9274	23.5621	22.9318	21.0087	21.239	19.4198	18.7343
1991	8	3	30.1886	24.5697	5.61888	26.0462	25.4402	23.056	23.2158	22.1969	23.8751	22.996	22.4733	69.128	50.0812	59.5047	58.3059	25.9829	25.6699	25.4535	25.0839	21.0814	21.0947	20.9615	20.5419
1991	8	4	30.1286	23.6287	6.4999	25.9729	25.1196	22.7363	22.7548	22.961	22.9198	23.0527	22.2044	71.5985	48.8781	61.6025	58.2963	26.9208	24.8	25.7998	24.9436	21.8302	20.3246	21.158	20.3806
1991	8	5	29.8897	23.5729	6.31683	26.0862	25.2503	20.8583	20.7955	23.0573	22.9885	22.9817	22.2612	72.0798	48.5344	56.062	53.1514	27.1614	24.8515	23.7379	22.8431	21.9539	20.3728	19.4928	18.6953
1991	8	6	30.0687	23.2546	6.81404	25.913	25.287	22.7696	23.0027	22.033	23.7516	22.1569	21.3315	69.1237	50.4593	59.205	56.2738	25.8105	25.618	24.7442	23.9856	20.9365	21.0533	20.3455	19.5894
1991	8	7	30.0212	22.8304	7.19079	26.089	25.0715	22.4592	22.7995	22.3301	24.0616	22.9494	22.5765	68.505	50.8374	60.4961	58.6056	25.9893	25.9893	25.4427	25.2056	21.0396	21.2458	20.9262	20.5687
1991	8	8	30.2343	22.741	7.49327	26.0202	24.0816	21.6824	21.9023	22.2667	23.8552	22.996	22.4214	68.6569	48.225	57.7807	55.6351	26.1251	24.7347	24.6144	24.1133	21.0796	20.304	20.225	19.6674
1991	8	9	30.0154	21.8199	8.19555	24.2148	26.4857	23.016	22.1836	21.3524	23.9351	23.016	21.5586	61.1492	51.3132	60.4037	52.0404	23.1088	25.9796	25.6	22.3114	18.6747	21.2545	21.0481	18.2004
1991	8	10	29.8542	23.4972	6.35697	25.1205	25.5168	23.0027	22.1702	22.2768	23.9151	22.2435	21.6608	69.461	49.948	58.1727	56.3413	26.1528	25.7199	24.8042	24.2481	21.1913	21.1347	20.3588	19.8293
1991	8	11	30.0753	23.6347	6.4406	25.9596	24.7965	22.9095	22.7548	20.998	23.7447	23.2158	21.1626	65.9603	51.9029	61.9355	56.2578	24.6242	25.7796	26.1328	23.9242	19.9584	21.1186	21.3578	19.4778
1991	8	12	30.3018	23.9084	6.39334	25.1538	25.5267	22.9228	22.1602	22.3011	23.9484	23.056	22.4351	67.4738	49.0822	60.5036	54.5153	25.3877	25.0905	25.6832	23.3632	20.4656	20.5286	21.0847	19.0322
1991	8	13	30.122	22.8992	7.2228	25.2137	26.4658	22.9894	23.1858	23.3357	23.9217	23.1093	23.4589	70.3267	51.3465	60.6035	59.3715	26.6656	25.9297	25.7998	25.4768	21.4643	21.2612	21.1879	20.7784
1991	8	14	30.1819	23.0023	7.17962	25.2537	25.3869	22.6929	21.8542	22.8401	23.8352	22.9294	22.9243	67.7218	50.3143	59.3962	56.3334	25.7702	25.6033	25.2537	24.3784	20.822	21.0647	20.8162	19.9284
1991	8	15	30.0354	22.8717	7.16372	26.226	25.4601	23.036	23.2658	23.1466	23.9351	23.126	23.3873	71.461	50.8803	60.7711	61.0117	27.2473	25.8764	25.9721	26.3536	22.0227	21.2112	21.2458	21.4761
1991	8	16	29.8562	21.9298	7.92637	24.989	25.4402	22.9761	21.8508	22.9921	23.955	22.1836	22.2612	69.1891	50.9469	58.1394	55.919	26.0861	25.913	24.6643	24.0033	21.0548	21.2512	20.2822	19.6
1991	8	17	30.062	20.9674	9.09461	25.044	25.0853	23.0094	21.8783	23.063	22.8579	22.8579	22.027	69.0037	48.6031	59.5337	55.452	26.0998	24.6453	25.3293	23.6898	21.0124	20.2593	20.8505	19.3569
1991	8	18	30.0953	21.8405	8.25484	26.0728	25.1538	22.8562	23.056	22.8076	23.9817	22.9335	22.9426	70.7858	52.3788	60.5992	60.2867	26.707	26.1661	25.5424	25.7921	21.6544	21.4077	20.9983	21.06
1991	8	19	29.8889	20.9605	8.92833	25.267	24.8447	22.7163	21.6652	22.9353	23.8753	23.076	22.8472	68.1979	52.1092	62.0021	58.0726	25.9899	26.0683	25.9163	24.7829	20.9538	21.3111	21.2545	20.1817
1991	8	20	30.1553	20.4121	9.74318	26.1528	25.0872	22.686	22.8373	23.3116	23.9235	22.1842	22.2101	73.2141	52.5216	58.3994	58.6751	27.7285	26.1886	24.8034	25.1695	22.2736	21.3868	20.3453	20.4594
1991	8	21	30.0554	22.0123	8.04302	25.3403	25.3935	23.0626	22.2235	22.4633	23.9151	23.0094	22.5898	66.5307	51.7794	60.5036	57.0073	25.4368	25.9896	25.5967	24.4745	20.5486	21.2978	21.0481	19.9692
1991	8	22	30.0287	20.988	9.04069	24.2148	25.2803	21.9904	20.0558	22.3767	23.076	23.1892	21.7707	67.3299	49.9147	58.5723	53.0114	25.3969	25.0439	24.9507	22.6231	20.5253	20.5086	20.4554	18.4408
1991	8	23	29.8889	22.4882	7.40063	25.247	24.1815	21.9904	20.1224	21.3936	23.995	22.3354	20.5829	63.3834	50.1478	59.4993	49.4613	24.14	25.2537	25.2193	21.2819	19.5066	20.6518	20.5996	17.3186
1991	8	24	29.9355	21.0847	8.85078	25.2137	25.4202	21.9371	21.1513	21.6108	24.015	22.4033	20.9349	67.563	52.2123	58.206	53.8106	25.56	26.2527	24.4579	22.8029	20.6085	21.451	19.9692	18.564
1991	8	25	29.6425	21.8267	7.81573	24.1415	25.1338	22.7548	21.8405	21.2905	23.7869	22.7082	20.866	64.6896	52.7611	59.2611	52.5526	24.1194	26.1606	25.3233	22.4426	19.5031	21.3067	20.7634	18.3065
1991	8	26	29.7224	21.8839	7.8385	24.1572	24.1682	22.8162	20.7302	22.2255	23.9351	22.9782	22.3002	65.7119	50.1811	60.668	55.5253	24.9294	25.1938	25.6455	23.8986	20.1571	20.5985	21.0602	19.4815
1991	8	27	29.5625	22.9927	6.56982	26.1128	25.0872	22.7163	22.9827	20.6718	24.035	22.3168	20.0153	64.2771	53.8772	60.3039	53.8278	24.47	26.529	25.1538	22.8717	19.7265	21.6142	20.5886	18.5544
1991	8	28	29.6425	22.6764	6.96608	25.7665	25.0939	22.7763	22.9428	23.1159	23.995	23.0229	23.3357	74.0229	53.1446	61.7679	63.0397	27.3615	26.3492	25.8587	26.5255	22.0937	21.5043	21.1908	21.5964
1991	8	29	29.5692	22.3037	7.26547	24.9081	24.8309	22.7963	21.4309	20.4374	23.8478	22.027	19.1004	57.3199	52.3354	58.864	51.0025	22.9793	26.0719	24.7342	21.7432	18.4632	21.2748	20.2635	17.6637
1991	8	30	29.8955	20.7354	9.16008	26.3126	24.8447	22.5761	22.5131	23.1979	24.2614	22.43	22.5415	71.7083	54.1028	60.5992	59.2446	27.5231	26.9758	25.3671	25.5391	22.1263	21.837	20.6581	20.6127
1991	8	31	29.7224	21.9367	7.78565	24.2481	26.1394	22.8362	22.0237	22.0979	24.0216	23.0298	22.1735	63.7959	53.1446	60.6336	53.9137	24.0707	26.4058	25.7418	23.1221	19.3978	21.5376	21.1118	18.7672
1991	9	1	28.8566	20.9981	7.85848	23.3224	26.226	23.9484	22.127	19.675	23.1892	22.4366	19.9225	61.3211	51.6129	59.7378	52.7966	23.1982	25.61	25.3469	22.5967	18.7332	20.8483	20.6718	18.3757
1991	9	2	28.4703	21.7649	6.70549	23.349	25.9063	23.9151	22.0137	20.3877	23.1625	21.6541	19.6745	63.8314	53.0447	57.9063	53.1869	24.1594	25.7299	24.5344	22.4528	19.4546	20.9215	20.0125	18.2304
1991	9	3	28.5503	20.6924	7.85784	22.107	27.3582	23.9018	22.0204	18.8225	23.1892	19.7927	18.1042	56.8526	51.8127	52.512	46.0595	21.2115	25.6266	22.1836	19.4378	17.1245	20.8683	18.1877	15.8459
1991	9	4	28.477	19.8262	8.65077	23.3623	26.3259	23.9617	22.1303	19.675	23.1759	21.6375	19.0253	61.2867	51.846	58.1727	50.8717	23.2291	25.6566	24.5644	21.6446	18.74	20.8616	19.9925	17.5886
1991	9	5	28.5503	19.5729	8.97732	23.4689	26.0329	23.8818	22.0637	19.8537	23.3557	21.5174	18.8975	61.9054	53.3444	57.7119	50.8096	23.5935	26.1594	24.4253	21.658	18.9703	21.1746	19.8847	17.5315
1991	9	6	28.5969	20.1631	8.4338	23.5355	25.9197	23.7952	21.9771	20.6993	22.2502	22.3834	19.9568	63.899	50.7471	60.3039	53.0372	24.5078	24.6343	25.3003	22.686	19.7231	20.0458	20.6452	18.4169
1991	9	7	28.5702	19.9775	8.59277	22.3967	26.1128	23.4147	20.4656	19.8327	23.1292	21.2011	19.8022	59.0385	51.5463	57.0588	50.7686	22.3034	25.4668	23.7379	21.3421	18.0612	20.7617	19.4791	17.4201
1991	9	8	28.5969	21.0514	7.54547	24.1815	26.1528	23.7486	22.9761	20.5068	23.076	22.2529	20.5084	64.724	50.3809	59.5337	54.003	24.25	25.1971	25.1093	23.1517	19.5684	20.6085	20.5034	18.8549
1991	9	9	28.5969	21.5655	7.03139	24.7347	26.0728	23.682	23.6038	21.9773	23.2724	22.1636	22.2612	70.431	52.4121	59.0052	59.9994	26.0328	25.8597	24.7276	25.2806	21.0228	20.9881	20.3222	20.5758
1991	9	10	28.2173	21.8199	6.39742	25.2737	25.8864	23.4766	23.6691	21.5908	23.1725	22.2529	21.6755	67.23	52.6785	59.8774	58.4338	25.5034	25.7399	25.1471	24.7587	20.5686	20.9149	20.5515	20.1012
1991	9	11	28.1307	21.0018	7.12892	24.288	25.5734	23.6087	22.7963	20.765	22.2835	21.3799	19.9156	65.1322	52.0458	57.7463	53.7934	24.5844	24.8608	24.171	22.7101	19.8127	20.1923	19.7265	18.4376
1991	9	12	28.5236	22.9827	5.54089	24.2348	26.1195	22.8162	23.0127	21.5309	23.1492	22.0605	21.5552	67.3299	51.6129	55.4433	56.7839	25.3935	25.5334	23.5041	24.3256	20.5286	20.795	19.345	19.8365
1991	9	13	28.1374	21.8139	6.32341	24.7742	25.7665	23.722	23.7819	22.0742	23.1559	22.1017	22.2292	71.1173	53.6774	59.0181	60.3542	26.1233	25.8231	24.7725	25.2664	21.1255	20.9682	20.304	20.5651
1991	9	14	28.1374	21.8239	6.31342	24.0882	25.873	23.5088	22.7363	21.1328	23.2291	22.3217	21.4628	66.9538	53.4776	61.5961	58.4737	24.9826	25.9063	25.4737	24.5675	20.1855	21.0314	20.7268	19.9371
1991	9	15	28.1307	20.9674	7.16329	23.3157	25.7931	23.6953	21.8406	19.7781	23.3357	21.5376	19.9878	62.0429	54.3101	58.539	54.2059	23.4801	26.2094	24.3813	22.8648	18.9119	21.1713	19.9059	18.5304
1991	9	16	28.4037	20.0724	8.33132	23.2558	26.0462	23.7952	21.9704	19.4439	22.3501	22.2667	18.4523	61.667	49.7482	59.843	49.4453	23.0595	24.6909	25.1712	20.9905	18.5853	20.0891	20.5549	17.0568
1991	9	17	28.3438	20.9848	7.359	24.2614	26.1994	23.9883	23.1326	21.2286	22.2102	22.1292	20.6409	66.0301	48.1165	59.843	52.8654	24.8756	23.5688	24.965	22.3939	20.1596	19.2067	20.3693	18.2348
1991	9	18	27.9709	21.2379	6.73299	24.1415	26.1061	22.8162	22.0237	21.2393	22.0696	21.3799	20.5687	67.486	50.6322	56.0964	53.8256	25.231	24.6952	23.3769	22.6053	20.3274	20.0152	19.0391	18.3191
1991	9	19	28.0375	22.0104	6.02706	24.9673	25.8664	23.1741	23.456	22.2186	23.1492	22.1263	22.3534	70.8767	53.8772	61.9509	61.8444	26.3502	25.8231	25.3232	25.678	21.2699	20.9915	20.6042	20.8171
1991	9	20	27.5395	21.8061	5.73338	24.1615	25.6	23.6487	22.7829	20.4999	22.2968	20.5786	18.9841	64.8958	52.845	53.6774	49.7718	24.2431	25.0239	22.3101	20.7612	19.5822	20.3088	18.271	16.8599
1991	9	21	27.6512	21.4624	6.18882	22.7496	25.4002	23.6487	21.5908	19.6795	22.1569	21.5376	19.1467	61.7357	52.9116	59.2383	51.6129	22.3034	24.7642	24.4579	21.0181	18.0579	20.159	19.9459	17.0822
1991	9	22	27.7378	19.2932	8.44454	24.0683	25.5467	23.5288	22.6697	20.4999	22.117	21.2424	19.5326	64.8958	51.9126	58.5025	53.7546	24.2569	24.5644	24.0335	22.2718	19.5787	20.0291	19.6337	18.1205
1991	9	23	27.6912	20.7384	6.95276	22.8495	25.5068	23.5621	21.5575	20.3762	22.1769	22.37	20.6477	63.3147	52.7784	61.9022	55.3402	23.0332	24.8108	25.4635	22.5829	18.6404	20.139	20.7617	18.3688
1991	9	24	27.7111	20.4724	7.2387	23.6554	25.4402	23.8019	22.683	21.3045	22.9561	22.3286	21.4899	69.5276	54.2435	60.2899	59.6024	25.2104	25.5434	25.3637	24.5559	20.4054	20.8183	20.6615	19.974
1991	9	25	27.3401	20.845	6.49517	23.6887	25.3802	23.2154	22.2976	19.6406	23.016	22.1636	19.8915	64.2771	54.9761	60.9929	55.032	23.4319	25.7465	25.0003	22.7118	18.881	20.9448	20.4019	18.3759
1991	9	26	27.9908	20.9605	7.03031	25.0672	25.7732	23.5754	23.7752	22.3904	23.2225	22.5232	22.631	71.3579	54.0437	62.3018	62.2835	26.6836	26.0162	25.7765	26.0615	21.4555	21.0947	20.9582	21.0808
1991	9	27	26.5124	20.4793	6.03307	24.8874	24.5478	23.1466	22.2908	21.2699	23.181	22.1334	21.2505	67.4051	52.5904	62.0573	56.6973	25.099	25.0853	25.3445	23.4005	20.2971	20.2868	20.6113	18.9504
1991	9	28	26.852	19.806	7.04599	23.955	24.6743	22.9827	22.1736	20.1535	23.036	22.0903	20.3629	64.2572	59.1717	63.4339	58.793	23.762	26.3059	25.1272	23.4853	19.2168	21.2445	20.5686	19.0536
1991	9	29	27.4181	20.7451	6.67305	23.7486	25.1272	23.2624	22.3501	20.111	22.1836	22.3367	19.5078	65.8538	54.0104	63.1009	55.3868	23.8472	24.9873	25.5501	22.4173	19.2807	20.2622	20.825	18.2092
1991	9	30	27.5779	22.743	4.83496	24.9473	25.2537	23.6087	23.6354	21.2109	22.3301	21.4976	20.5758	67.8053	54.5099	59.2716	57.4802	25.2168	25.3369	24.4212	23.762	20.3097	20.4753	19.9326	19.231
1991	10	1	26.5523	20.9582	5.59417	23.9217	24.5045	22.4433	22.6298	19.1335	22.3168	21.3386	19.3826	61.825	52.6119	59.19	54.0602	22.7925	25.0472	24.2603	22.3456	18.3497	20.3088	19.8056	18.086
1991	10	2	26.5856	20.9515	5.63413	24.1149	24.4745	22.1773	22.3629	20.4518	22.1705	21.2768	20.519	64.3115	52.5904	58.7087	56.4867	24.1125	24.9375	24.0885	23.4853	19.4963	20.1906	19.7025	19.0714
1991	10	3	26.0546	19.8793	6.17529	22.037	22.7204	21.9172	19.9603	21.2845	20.4121	20.4174	19.7506	63.5338	47.8813	59.843	52.0404	23.4456	21.9539	23.5694	20.8987	18.927	17.7776	19.1388	16.9183
1991	10	4	26.1955	20.4793	5.7162	23.7619	24.328	22.4699	22.5598	21.1255	22.1103	20.331	20.192	68.23	52.4787	55.99	55.8183	24.9272	24.651	23.1553	23.1038	20.1803	20.0658	18.8727	18.7672
1991	10	5	26.4258	20.9249	5.50094	23.9351	24.2348	22.39	22.5132	21.2011	21.3977	21.2286	20.4303	67.68	52.0125	59.19	57.1609	25.0062	24.1582	24.085	23.4533	20.2387	19.5696	19.6784	19.0465
1991	10	6	26.5657	21.7041	4.8616	23.7319	23.9922	22.2701	22.2255	20.1039	22.2255	21.0832	20.225	65.3571	54.584	59.6091	57.1734	23.7833	25.2846	24.0281	23.3126	19.2594	20.3899	19.6	18.8991
1991	10	7	25.8797	21.4743	4.40541	23.5621	23.8285	21.8886	21.947	20.9058	22.0437	21.0335	20.7375	68.5859	55.2758	59.6091	59.6983	24.7413	24.8774	23.9749	23.8718	20.0507	20.2123	19.5787	19.3991
1991	10	8	25.7658	21.5642	4.20164	23.8485	23.8418	22.2169	22.3367	20.3831	21.2712	20.6318	18.9222	65.7895	53.2778	58.3059	53.9653	24.1297	24.0649	23.5455	21.8095	19.51	19.533	19.2133	17.6986
1991	10	9	26.9345	21.2905	5.64401	24.661	25.1738	22.2768	22.4266	21.2011	23.1226	22.1051	21.4273	68.9518	56.5078	58.915	57.4092	25.1368	26.1261	24.061	23.6485	20.304	21.1713	19.6853	19.1672
1991	10	10	27.0185	21.4486	5.5699	24.5811	24.8741	23.0693	23.1992	21.2355	23.1559	22.2598	21.3883	69.8112	58.539	63.899	62.1638	25.2606	26.4791	25.6318	24.8797	20.4071	21.3711	20.8471	20.1252
1991	10	11	27.245	21.5176	5.72737	23.6354	25.1072	23.036	22.2735	21.8212	23.0094	22.1769	22.1583	68.4795	56.8741	63.7003	61.2767	24.7768	25.9829	25.3336	24.5887	20.0613	21.0581	20.6951	19.9336
1991	10	12	26.8187	20.4312	6.38754	24.3634	24.6477	22.9694	22.8098	20.9129	21.9971	21.9505	20.3061	68.7988	55.975	62.8335	59.1123	24.7626	24.8441	24.9547	23.4072	20.04	20.189	20.4243	19.0146
1991	10	13	27.1051	21.3245	5.78065	24.0885	24.974	23.016	22.882	20.0806	22.9028	21.978	20.5102	67.0613	56.7409	63.0741	59.7399	23.7379	25.7632	25.0303	23.6657	19.2728	20.9448	20.4931	19.2281
1991	10	14	26.5221	19.1601	7.36199	24.4678	24.8608	22.8304	22.937	21.3844	22.8923	22.0948	21.5036	70.6264	56.337	61.3554	60.2211	25.4968	25.3396	24.5319	24.1091	20.5619	20.4415	19.9878	19.4963
1991	10	15	26.8177	21.2355	5.58214	24.5544	25.3602	23.2225	23.4256	20.9767	22.9894	21.0362	20.0199	68.9053	55.642	59.8774	57.3199	24.9258	25.8231	23.8169	22.9646	20.1358	20.9682	19.5306	18.683
1991	10	16	26.9919	21.0048	5.9871	24.1548	24.6743	22.6654	22.7342	21.4996	21.7573	20.959	19.5919	71.5675	55.5421	61.4896	57.392	25.5028	24.3613	24.0494	22.4956	20.6425	19.9159	19.6355	18.3405
1991	10	17	26.5564	21.7502	4.8062	24.4391	24.8941	22.631	22.6656	20.789	22.8296	21.0832	19.849	67.5386	56.8408	62.5186	57.1274	24.6421	25.6899	24.3581	22.9341	19.91	20.8949	19.8165	18.5976
1991	10	18	26.7255	21.9711	4.7544	23.4622	24.6876	22.9294	22.0703	21.3644	22.0123	22.1017	21.3386	67.6629	56.5433	64.724	59.7865	24.3779	25.154	25.4496	23.6698	19.6995	20.3315	20.7268	19.1636
1991	10	19	26.4658	21.7374	4.72841	24.1082	24.5211	22.8828	22.9061	20.7142	21.9092	21.2768	18.8622	69.7568	56.887	62.3179	55.6151	24.5178	24.9959	24.5112	21.8831	19.9052	20.2559	19.9534	17.7507
1991	10	20	26.6056	21.0911	5.51447	24.318	24.6876	21.8572	22.0104	20.7354	22.9095	21.7644	21.1045	68.9407	58.7055	60.9219	59.2188	24.4823	26.0529	23.7514	23.2192	19.8839	21.0914	19.451	18.9081
1991	10	21	26.6252	21.1313	5.49385	24.2681	24.8541	22.7896	22.996	20.878	22.8462	21.7773	21.1908	69.2612	57.2071	63.001	61.3898	24.5765	25.7498	24.5444	24.2431	19.9981	20.9382	20.2023	19.785
1991	10	22	26.9053	21.1713	5.73403	24.2281	24.9873	22.9927	23.1093	19.95	22.9954	21.1393	19.1482	65.7208	57.3338	61.3211	54.866	23.3426	26.1818	24.14	22.0197	19.0528	21.1461	19.7369	17.9139
1991	10	23	26.8187	20.9468	5.87195	24.288	24.7809	23.1026	23.1525	21.7099	22.7548	21.9917	21.995	71.8391	57.8494	63.0741	63.7959	25.5252	25.759	25.0646	25.27	20.7921	20.9193	20.5068	20.5971
1991	10	24	26.5977	21.1393	5.4584	24.2614	24.8408	22.9161	23.056	21.1846	22.2102	22.1902	20.7617	70.8595	56.4412	62.7014	58.6389	25.1571	25.3536	24.5078	23.0993	20.3655	20.4986	20.0025	18.7305
1991	10	25	26.6522	21.758	4.89426	23.8478	24.7675	22.763	22.6654	20.7543	22.8362	21.2112	20.3521	70.0518	57.9396	62.7014	60.118	24.4356	25.8164	24.298	23.4147	19.9053	20.9781	19.846	19.0872
1991	10	26	26.8387	21.1247	5.71405	24.2547	24.8142	23.0826	23.1126	20.0118	23.076	22.1017	20.5309	66.5114	58.8387	63.6584	59.843	23.5282	26.3692	25.2984	23.7104	19.156	21.2945	20.6581	19.2625
1991	10	27	27.0984	21.4776	5.62081	23.5355	23.995	23.2025	22.3501	21.3777	23.1426	21.9773	21.4238	67.7627	55.2758	62.0218	58.5092	24.3979	25.3569	25.0571	23.7407	19.7095	20.492	20.4445	19.2097
1991	10	28	26.9053	22.3034	4.60187	24.4345	24.8475	22.9627	23.1126	21.3844	23.1692	22.2461	20.6581	67.563	59.0052	64.7927	63.1085	25.5168	26.5823	25.7005	25.1712	20.5619	21.4277	20.878	20.3281
1991	10	29	26.8853	20.6518	6.23351	24.5944	24.8008	21.9571	22.1469	22.2035	22.9198	21.5442	21.5758	72.5245	57.6432	60.7367	59.8087	26.3725	26.0649	23.9584	24.0231	21.3111	21.0808	19.4597	19.4413
1991	10	30	26.6522	20.5985	6.05369	24.3813	24.5284	22.741	22.8545	21.1247	22.851	20.9795	21.0564	69.6608	58.0557	61.1657	61.0924	24.9274	25.9996	24.2868	24.3674	20.2323	21.0293	19.6939	19.7488
1991	10	31	26.7721	21.098	5.67409	24.3347	24.681	22.8762	22.9861	21.0914	21.8972	21.813	20.3693	69.8273	54.3101	63.7272	57.2995	24.8674	23.8651	24.8206	22.4454	20.2056	19.3965	20.3487	18.2829
1991	11	1	26.7921	21.4044	5.38772	24.4745	24.7542	22.8162	23.026	19.7781	22.8162	21.0568	19.0676	64.8649	57.4735	61.4586	55.1224	23.3858	25.7232	24.0266	21.8768	18.954	20.9082	19.6509	17.8076
1991	11	2	26.8187	22.1436	4.67513	24.3147	24.7009	22.8828	23.006	20.0462	22.741	21.6934	19.9576	66.4426	57.5744	62.2702	57.7595	23.6038	25.728	24.6065	22.9023	19.1972	20.8952	20.1713	18.6647
1991	11	3	26.9053	21.4843	5.42102	23.6287	23.7952	22.9095	21.128	21.208	22.9627	21.8212	21.0014	66.8551	55.8751	63.0153	55.159	24.0575	25.1072	24.9223	21.8915	19.4688	20.3455	20.3451	17.8369
1991	11	4	26.9519	21.3386	5.61329	24.4212	24.8941	23.0027	23.1525	21.1393	23.0493	21.6314	21.0674	69.7424	57.9729	61.4953	60.6163	25.1196	26.1827	24.5762	24.3161	20.304	21.2012	20.1188	19.7305
1991	11	5	27.0851	22.3201	4.76504	24.5744	24.8741	22.996	23.1659	21.1255	23.036	21.978	21.2499	69.0206	58.206	62.971	61.2058	24.9856	26.226	25.02	24.5107	20.2456	21.2146	20.4759	19.8981
1991	11	6	27.0984	20.6185	6.47992	24.5544	25.0073	23.036	23.2225	21.2011	22.9748	22.3367	21.3635	69.708	56.7495	64.333	61.2412	25.2124	26.0443	25.6666	24.7165	20.3624	21.0705	20.8949	20.0152
1991	11	7	27.0452	21.6907	5.35442	24.6743	24.994	23.0826	23.2624	21.1257	22.9894	22.1836	21.3244	68.8343	57.307	63.1675	61.3832	25.1742	26.0129	25.2937	24.6633	20.2848	21.078	20.6651	19.9797
1991	11	8	26.0795	20.4449	5.63456	24.6876	25.1405	22.7297	23.1259	21.147	22.9627	21.668	20.8623	69.0117	56.0083	63.1801	60.0386	25.2132	25.8131	24.8509	24.1515	20.3203	20.9648	20.2872	19.5579
1991	11	9	26.8653	21.3644	5.50094	24.3347	24.5765	22.5692	22.5095	21.658	22.6364	21.6438	21.8815	71.6019	55.2715	62.1992	62.0447	25.5574	25.0681	24.4788	24.7153	20.7603	20.524	20.1074	20.1993
1991	11	10	27.0518	22.3148	4.737	23.6487	24.7809	22.8495	22.0803	20.8916	22.7696	21.8542	20.8842	65.2507	56.7742	62.8335	57.7961	23.5953	25.4968	24.7793	22.928	19.1423	20.7917	20.3281	18.672
1991	11	11	27.0185	21.5442	5.4743	24.4479	24.6943	23.036	23.1093	21.8817	21.9371	22.0903	21.2836	72.0798	54.6431	62.5682	61.0117	25.8483	24.5811	25.0539	24.3531	20.9812	20.0391	20.5286	19.8537
1991	11	12	27.0651	21.5376	5.52758	24.4678	24.8741	22.8562	23.0693	21.9917	22.8096	21.587	21.8255	72.5953	56.0749	61.4896	62.6674	26.1165	25.5367	24.3333	25.034	21.1255	20.8083	20.0081	20.3861
1991	11	13	26.8787	21.471	5.4077	24.3413	23.3598	23.7722	21.8164	21.6934	21.7305	21.0362	21.0299	71.5664	49.978	59.7743	55.3868	25.6319	22.4111	23.8032	22.0518	20.8029	18.2898	19.5169	17.9998
1991	11	14	26.8387	21.4843	5.35442	24.2281	24.5811	22.4867	22.6379	21.8267	21.9371	21.7786	21.2011	72.8016	55.6753	62.6605	61.2058	25.8483	24.7376	24.5746	24.1204	20.9708	20.1324	20.1606	19.6887
1991	11	15	26.7055	21.3578	5.34776	24.2015	24.0816	22.6631	22.5348	21.8336	22.5726	21.0499	20.8806	73.0422	58.1931	62.2148	62.118	25.893	25.539	24.116	24.2062	20.9915	20.7887	19.7059	19.6573
1991	11	16	25.8997	21.3378	4.56191	24.1482	24.3359	22.683	22.6414	20.9158	22.6448	20.8649	19.2452	67.0957	57.6776	60.0708	58.7575	24.7725	25.5734	23.4023	23.024	20.1184	20.8024	19.3365	18.7946
1991	11	17	26.9786	22.2435	4.73507	24.1984	23.5488	22.6723	21.7202	21.6154	22.7763	21.8748	21.9241	71.1761	56.1415	62.696	61.1348	25.458	24.7742	24.8172	24.1594	20.6964	20.1457	20.3762	19.6958
1991	11	18	26.4739	22.2502	4.22377	24.348	24.6277	22.6497	22.8828	21.4996	22.5432	21.7973	21.6094	70.9449	57.0073	63.7669	62.6307	25.4112	25.1638	24.6743	24.675	20.6132	20.5985	20.2989	20.1774
1991	11	19	26.8054	22.3101	4.49532	24.4146	24.5765	22.7496	22.8029	21.098	22.6431	20.9715	20.4587	69.0947	56.3026	61.1363	58.4681	24.8275	25.1781	23.6887	23.1123	20.1856	20.5652	19.513	18.9154
1991	11	20	26.9053	21.9642	4.94109	24.2015	24.6277	22.5761	22.686	21.4776	22.6098	21.8267	21.4861	70.9815	57.1405	63.4866	62.0802	25.3563	25.2537	24.8068	24.5674	20.5949	20.6618	20.3418	20.0494
1991	11	21	26.9719	20.5053	6.4666	24.2814	24.7409	22.8029	22.9561	21.7431	22.7204	21.7906	21.9418	72.4889	56.887	62.435	63.4411	25.8093	25.618	24.5278	25.1529	20.8987	20.8162	20.1923	20.4942
1991	11	22	26.9551	20.3988	6.5564	24.328	25.0273	22.9494	23.1193	21.8905	22.6448	20.988	21.0654	72.0916	55.2371	59.6024	60.1413	25.7532	25.2674	23.7104	24.0743	20.9582	20.5996	19.4688	19.6284
1991	11	23	27.0585	21.2645	5.79396	24.2214	24.8008	22.9561	23.0393	21.8905	22.5554	21.8972	22.0708	72.7575	55.7183	62.3351	63.3147	25.8431	25.1575	24.6976	25.2021	20.9881	20.5618	20.2989	20.5859
1991	11	24	27.1384	18.6872	8.4512	24.2015	24.8172	22.8961	22.8613	21.868	22.6018	21.7442	21.5806	73.2828	55.0674	61.7335	61.8155	25.9755	25.3516	24.4941	24.73	21.0396	20.629	20.1459	20.1439
1991	11	25	26.8187	21.2579	5.56087	24.0549	24.7542	22.7563	22.8928	21.6375	22.5432	20.7955	20.988	72.0583	55.7419	59.843	60.5649	25.3203	25.0173	23.3907	23.7894	20.7018	20.5186	19.266	19.5272
1991	11	26	26.7188	21.2379	5.48096	24.0416	24.6477	22.5165	22.723	21.6241	22.4592	21.6708	21.8336	72.0583	56.4058	63.5338	63.7272	25.287	25.0612	24.4246	24.8137	20.6751	20.4896	20.1324	20.3556
1991	11	27	27.0785	20.9055	6.17292	23.9578	24.8874	23.0027	22.8613	21.6411	22.4729	21.6686	20.9554	68.8831	55.1683	60.8399	62.1992	25.4668	24.934	24.2397	24.72	20.7474	20.4278	19.9878	20.2458
1991	11	28	26.7921	22.0504	4.74173	24.0483	24.6943	21.4643	21.7773	20.7517	22.3492	21.2355	20.7177	68.6618	55.6839	59.9118	57.835	24.1482	24.7725	22.8442	22.5769	19.796	20.3246	18.9325	18.5285
1991	11	29	26.3021	21.6508	4.65128	23.7086	24.5278	22.37	21.6075	19.7394	21.4643	21.1896	19.6781	66.4308	51.513	59.2188	52.2644	22.9061	22.7796	22.7224	20.2316	18.8271	18.7471	18.8088	16.6764
1991	11	30	26.4391	21.5509	4.88824	23.621	24.4146	22.1498	22.3079	20.3212	22.3034	21.2251	20.5687	68.0238	56.7409	62.5895	60.709	23.511	24.6976	23.8152	23.244	19.3622	20.3188	19.6887	19.1423
1991	12	1	26.6256	21.6907	4.93486	23.9018	25.5534	22.5965	22.7396	21.3378	22.37	20.6718	20.9415	70.9927	56.308	55.4089	56.3413	24.6976	24.7509	21.2978	21.7973	20.3188	20.3455	17.6516	17.958
1991	12	2	26.3858	21.5586	4.82723	23.682	25.2604	23.3557	23.4755	21.098	22.1103	21.0843	21.3627	70.5931	56.1082	61.3211	62.5929	24.278	24.2647	23.2876	23.8891	20.0491	20.0524	19.4138	19.7815
1991	12	3	26.3193	21.3902	4.92906	23.7886	24.934	23.1292	23.1845	21.1913	22.0811	21.0018	21.2819	70.7263	56.8182	62.0773	62.5895	24.4179	24.4459	23.2394	23.904	20.1224	20.139	19.3588	19.7455
1991	12	4	26.4191	21.5376	4.88158	23.6287	25.247	23.4156	23.4855	21.1113	21.3245	20.5386	19.9292	71.1592	54.1769	59.8044	58.4724	24.348	23.4389	22.7929	22.3068	20.0758	19.3665	18.9569	18.4574
1991	12	5	26.3858	21.3593	5.02659	23.7086	25.2271	23.4389	23.4855	21.1393	21.9917	21.1599	21.3138	71.0486	55.5808	61.0461	62.1283	24.4769	24.1503	23.3769	23.8898	20.1631	19.9465	19.4309	19.7455
1991	12	6	26.5124	21.6974	4.81498	23.5866	25.267	23.3288	23.3701	20.3968	22.1636	21.1186	20.6512	69.0893	56.4058	60.4274	60.4274	23.7275	24.5353	23.2257	23.1948	19.5031	20.1837	19.3588	19.1697
1991	12	7	26.4327	21.8772	4.55547	23.8085	25.3602	23.4223	23.5488	21.451	22.2368	20.1837	20.6581	72.4579	56.2414	57.6432	60.1524	25.0206	24.5145	22.112	23.1741	20.5253	20.189	18.4444	19.1319
1991	12	8	26.4458	20.0524	6.39334	22.6164	25.4002	23.2291	22.4333	21.3777	21.9848	21.118	21.3627	71.1259	52.8654	61.3694	57.9525	24.0583	23.126	23.2824	21.9986	19.7394	19.1319	19.3998	18.2382
1991	12	9	25.2937	20.7784	4.5153	23.6221	25.2204	23.2358	23.3657	21.1979	20.988	19.6329	18.7744	71.7919	53.2091	57.2071	55.5808	24.5611	22.8992	21.7573	20.9468	20.2256	18.9566	18.0612	17.3651
1991	12	10	26.6123	20.5962	6.0161	23.6004	25.58	22.906	23.0098	21.0705	22.0903	20.2868	20.3948	70.7048	54.2102	59.3962	59.0059	24.3222	24.0117	22.4901	22.7543	20.0565	19.8593	18.6816	18.8265
1991	12	11	25.4335	20.6306	4.80295	22.8096	24.5211	22.0483	22.1866	20.4653	21.1943	19.4297	19.6745	69.0947	51.8686	55.8835	57.1963	23.7186	23.1088	21.6012	22.1263	19.5263	19.0941	17.8898	18.2411
1991	12	12	25.4868	20.8574	4.62937	22.7273	23.4889	22.3834	21.3352	20.3968	21.1736	19.5169	19.809	68.6425	49.7718	56.7495	55.2715	23.6829	22.0261	21.6205	21.2011	19.4791	18.2245	17.9529	17.5301
1991	12	13	25.56	20.7405	4.8195	22.6036	24.308	22.3168	22.2736	20.2731	21.078	20.0045	20.1481	68.5394	52.6785	58.2608	59.1146	23.4594	22.8262	22.0483	22.5361	19.3416	18.9669	18.3901	18.6537
1991	12	14	26.5856	20.8916	5.69407	22.5498	25.62	23.2691	22.4799	19.4756	21.9848	20.9193	19.6612	67.0957	53.8278	60.5649	57.4713	22.6757	23.8994	22.9645	21.9058	18.6507	19.8056	19.1731	18.1763
1991	12	15	26.6589	21.2011	5.45776	23.2291	25.5201	23.2758	23.2669	20.6581	21.7507	21.0114	21.0877	70.1893	52.7118	61.2362	61.1836	23.5763	23.2158	23.0527	23.2291	19.5684	19.3632	19.2466	19.3519
1991	12	16	26.3777	21.411	4.96665	23.5088	25.7066	23.2491	23.4989	19.4597	20.9468	19.9637	19.5409	65.898	50.253	57.9525	56.3714	22.3734	22.4626	21.7992	21.5964	18.5174	18.7229	18.2623	17.9873
1991	12	17	26.5523	21.2561	5.2962	23.4755	25.2803	23.3424	23.4189	19.5463	21.7236	20.785	19.6131	67.3299	54.0684	59.1051	57.5744	22.6797	23.4801	22.4899	21.8748	18.6905	19.5169	18.8504	18.1351
1991	12	18	26.6056	21.2978	5.3078	23.3024	25.4002	23.1958	23.3424	20.0991	21.9704	20.9915	20.5319	68.5286	54.2435	60.9032	59.9376	23.0493	23.8252	23.0293	22.8062	19.1034	19.7627	19.2333	18.9436
1991	12	19	26.6323	21.5043	5.12799	23.4089	25.3469	23.2025	23.329	20.2522	21.8542	21.1247	20.4931	69.1613	54.1715	61.5026	59.9118	23.3357	23.7379	23.3257	22.882	19.3032	19.7059	19.4464	18.9669
1991	12	20	26.7322	21.3977	5.33444	23.1958	25.6666	23.2491	23.3856	20.845	22.2701	20.2593	20.5102	72.0916	54.9095	58.5025	59.9462	23.995	24.4812	22.3526	22.9404	19.886	20.0924	18.6404	18.9635
1991	12	21	26.7921	20.765	6.02706	23.3224	25.5134	23.1625	23.339	21.1047	21.9571	20.9315	21.3311	73.2903	53.8772	60.6368	62.6015	24.5145	23.7153	22.8629	23.6986	20.2156	19.7028	19.1434	19.6895
1991	12	22	26.8121	21.5975	5.21457	23.3598	25.6146	23.0435	23.3116	21.0224	22.0123	20.1287	20.5309	71.8391	52.9341	58.0213	59.5681	24.3497	23.8307	22.0673	22.8648	20.0875	19.7506	18.4341	18.9635
1991	12	23	25.3809	21.4418	3.93912	23.4223	25.5334	23.2225	23.4056	21.0705	22.057	20.9382	21.2939	72.3204	54.6431	60.5702	62.2835	24.47	24.005	22.8895	23.7207	20.1596	19.9026	19.16	19.6922
1991	12	24	26.7322	20.4312	6.30096	23.369	25.6067	23.1426	23.3757	20.8583	21.1646	20.7384	20.4487	71.1592	51.5463	59.7711	59.3715	23.9018	22.8296	22.4533	22.5831	19.8327	18.9802	18.877	18.8171
1991	12	25	26.6456	21.3318	5.31382	23.2154	25.3203	22.7067	22.9782	20.0462	21.7507	20.6855	20.2834	68.4362	53.6774	61.1492	59.4993	23.0745	23.3457	22.631	22.4592	19.1113	19.4797	18.9703	18.7057
1991	12	26	26.5221	21.2778	5.24421	23.2158	25.7199	23.2025	23.3923	20.765	21.804	20.1224	20.3754	71.5255	51.7128	57.5068	58.6056	23.7985	23.1759	21.8805	22.3667	19.7627	19.3698	18.3376	18.6672
1991	12	27	26.8653	21.3711	5.49428	23.2358	25.4702	22.9894	23.0951	20.9648	21.9642	20.9715	21.2355	72.8241	53.0716	61.6691	62.2148	24.2581	23.7997	23.0493	23.645	20.0524	19.6922	19.2799	19.62
1991	12	28	26.5324	21.0637	5.46871	23.1026	24.3613	22.8895	22.2568	20.1124	21.648	20.6718	20.1803	70.0937	51.0092	60.5702	56.7495	23.2058	22.3629	22.4533	21.3524	19.2266	18.6472	18.8703	17.8189
1991	12	29	26.6789	21.138	5.54089	23.0293	25.2984	22.8717	23.0538	19.8881	21.5231	19.1594	18.3795	69.0549	52.016	56.0277	54.074	22.8717	22.9814	20.9708	20.3451	18.9841	19.1778	17.5576	16.9531
1991	12	30	26.6056	21.0224	5.58322	22.9827	24.3613	22.3501	22.3534	20.6119	21.538	19.866	20.084	71.8252	50.5624	54.2102	56.1308	23.5655	22.0811	20.4287	21.0843	19.6329	18.4479	17.242	17.6539
1991	12	31	24.9223	20.3322	4.59012	22.9228	25.3736	21.9704	22.1602	20.6785	21.088	18.9203	18.6539	72.8907	52.1457	55.3091	55.2092	23.7619	22.7896	20.2855	20.5153	19.7627	18.917	17.1488	17.1388

## Sheet: 1991
			Temperature			Temperature				Temperature				Relative Humidity				Pressure				Dew temperature
Year	Month	Day	Maximum	Minimum	Max-Min	1899-12-31 07:00:00	1899-12-31 13:00:00	1899-12-31 19:00:00	Average	1899-12-31 01:00:00	1899-12-31 13:00:00	1899-12-31 19:00:00	Average	1899-12-31 01:00:00	1899-12-31 13:00:00	1899-12-31 19:00:00	Average	1899-12-31 07:00:00	1899-12-31 13:00:00	1899-12-31 19:00:00	Average	1899-12-31 07:00:00	1899-12-31 13:00:00	1899-12-31 19:00:00	Average		Month	Taverage	Hraverage
1992	1	1	32.4	12.6	19.8	24.7009	21.5442	19.4464	19.5829	20.5719	23.2158	19.8127	19.3665	71.7919	53.6441	55.9417	54.7097	23.4356	23.6454	20.6418	20.3255	19.5596	19.8527	17.4019	17.0422		January	20.0308	61.6041
1992	1	2	28.6188	22.7896	5.8292	24.7476	22.4499	20.2389	20.4354	21.3511	23.1759	22.2701	21.7507	74.1561	55.9417	65.232	63.7336	24.308	24.4345	24.1482	23.7553	20.2889	20.512	20.3055	19.9159		February	20.9667	59.1194
1992	1	3	28.4813	22.8029	5.67839	24.7342	22.4166	19.9156	20.1115	21.3311	23.1625	21.978	21.6067	74.1561	55.642	60.943	60.7711	24.2847	24.358	22.6482	22.6379	20.2589	20.482	19.1285	18.9841		March	27.6107	64.3328
1992	1	4	28.5913	22.8629	5.72844	24.7476	22.1911	20.2123	20.1321	21.3578	23.1535	22.1769	21.7099	73.9563	55.2027	65.0989	63.4522	24.3213	24.3738	24.0017	23.7447	20.2755	20.4553	20.2023	19.8778		April	29.5067	62.8879
1992	1	5	28.6102	22.7563	5.8539	24.621	22.3767	20.119	20.3255	22.0437	22.996	21.9238	22.3201	76.9865	55.5088	63.4339	65.4318	25.0939	24.0683	23.4089	24.1915	20.9482	20.2722	19.8127	20.3388		May	29.7226	64.9981
1992	1	6	28.6635	21.8839	6.7796	24.5744	22.4699	19.22	19.3965	21.2845	22.8762	21.9838	21.5442	74.6556	53.9105	61.9022	60.5369	24.2447	23.642	22.7696	22.4666	20.2456	19.9958	19.2633	18.9136		June	30.01	65.0823
1992	1	7	28.6368	22.6654	5.97141	24.5628	22.2768	20.159	20.0187	22.0908	23.1026	21.2112	21.5018	77.1725	55.7086	61.8689	63.1572	25.3374	24.318	22.763	23.4888	21.0548	20.4221	19.2366	19.6781		July	29.6323	63.1822
1992	1	8	28.5036	22.6997	5.80395	24.5611	22.39	19.2599	19.3698	21.2149	23.0366	22.0703	21.5689	73.9359	55.2715	61.2695	60.3586	24.1538	24.2088	22.6997	22.4351	20.1596	20.3384	19.1967	18.8741		August	30.1935	61.8881
1992	1	9	28.7834	22.6431	6.14027	24.4945	22.4766	20.2456	20.3788	21.2778	23.1825	22.0171	21.6475	74.9886	55.3091	63.2008	63.0343	24.2614	24.3713	23.5188	23.5122	20.2489	20.4587	19.876	19.7394		September	29.74	63.1927
1992	1	10	28.6235	22.5142	6.10934	24.5011	22.4166	20.1923	20.3455	21.8748	23.1625	21.0048	21.3936	76.6857	55.5754	60.0708	62.5585	24.8447	24.3813	22.2035	23.157	20.7749	20.4787	18.8703	19.4825		October	29.5806	66.5464
1992	1	11	28.5702	22.5765	5.99376	24.3016	22.2035	19.8572	19.9637	21.8336	22.8629	20.9055	21.3077	77.27	55.3424	60.4274	62.6616	24.8068	23.8352	22.1808	23.0023	20.7474	20.1091	18.7985	19.3794		November	29.3535	64.8033
1992	1	12	28.6102	22.6431	5.96712	24.3946	22.2035	20.2855	20.3122	21.9371	22.8495	20.8505	21.3214	77.6857	55.0094	58.6744	62.0773	24.9673	23.7886	21.8714	22.9473	20.8716	20.0791	18.5991	19.3416		December	28.5097	63.7138
1992	1	13	28.4469	22.5365	5.9104	24.4146	22.0703	20.2456	20.2622	21.9638	22.996	21.1324	21.4589	77.7523	56.2414	60.2899	63.0741	25.0073	24.1582	22.5314	23.2944	20.8949	20.3555	19.0563	19.5856
1992	1	14	28.6568	22.763	5.89386	24.6477	22.4166	19.2133	19.3765	22.1705	23.0826	21.9072	22.3698	77.7513	55.1093	60.8033	62.7991	25.429	24.1781	22.5365	23.4629	21.1496	20.3754	19.0735	19.6887
1992	1	15	28.6502	22.6364	6.01374	24.3213	22.3967	20.0391	20.2056	21.1979	22.2102	20.8987	20.6409	75.5546	52.7118	60.2211	60.5649	24.2148	23.1459	22.1533	22.387	20.2223	19.503	18.7779	18.8122
1992	1	16	28.3301	21.6841	6.64598	24.4012	22.2568	20.1657	20.2789	21.8336	22.9561	21.0514	21.3799	77.0294	55.2425	60.0708	62.3179	24.8172	23.9883	22.2768	23.0882	20.7371	20.1956	18.9236	19.4378
1992	1	17	28.6102	22.2768	6.3334	24.1815	22.2901	20.0991	20.2156	20.845	22.8562	21.5975	21.2512	74.3226	54.2768	61.1363	61.8689	23.5222	23.682	22.6164	22.7463	19.7594	19.9992	19.2666	19.2333
1992	1	18	28.4703	21.4074	7.06297	24.1482	22.1503	20.0125	20.1324	19.3865	22.6379	21.6375	19.6441	68.2955	54.7902	62.0687	57.6088	21.8139	23.4663	22.7663	21.074	18.3476	19.8194	19.3765	17.8017
1992	1	19	28.5036	22.3567	6.14693	24.1082	22.0637	20.1024	20.119	20.8643	22.8162	21.1313	20.5446	74.8983	55.7086	60.7034	60.7367	23.6485	23.8052	22.4566	22.2151	19.8503	20.0691	19.0335	18.7297
1992	1	20	27.6579	22.2736	5.38428	24.1149	22.4899	20.3854	20.3821	21.6774	22.9428	21.764	22.1336	77.5858	54.077	60.6368	64.0666	24.5644	23.7819	22.8062	23.712	20.6185	20.0724	19.3998	20.0258
1992	1	21	28.55	22.37	6.18001	24.1615	21.411	20.1057	19.3665	21.7614	22.9561	21.2312	21.4761	78.095	51.7461	61.1363	60.2555	24.7828	22.8928	22.6631	22.3836	20.7474	19.3498	19.1501	18.8294
1992	1	22	28.5569	22.5432	6.01374	24.3147	22.3168	20.0391	20.1823	21.7773	23.0092	21.6824	22.1464	77.0198	54.4809	61.4929	64.2771	24.6676	24.0438	22.8854	23.8547	20.6884	20.2078	19.3553	20.0772
1992	1	23	28.5969	22.4729	6.12394	23.5022	22.3234	19.2533	19.3498	21.1113	22.8147	21.6755	21.0967	74.922	54.1094	59.9462	59.1879	23.995	23.7691	22.1808	21.9354	20.0824	20.04	18.7882	18.4376
1992	1	24	28.7567	21.4692	7.28746	24.2481	22.5898	20.1457	20.2955	21.7573	22.8096	20.9116	21.3011	77.4194	52.6785	59.3715	61.5692	24.6477	23.3923	21.9738	22.7596	20.6751	19.806	18.7138	19.2466
1992	1	25	28.7101	22.3217	6.3884	24.2614	22.4233	20.1856	20.2922	20.9468	22.7479	20.9262	20.4656	74.1765	53.5184	59.4649	59.4306	23.7344	23.4594	22.1051	21.9367	19.8984	19.8537	18.7504	18.5304
1992	1	26	27.9376	22.4798	5.45776	24.2481	22.5898	20.2256	20.3488	21.7174	22.6654	21.758	21.9134	77.0198	52.1092	62.0085	63.3347	24.5744	23.1054	23.0298	23.4108	20.6052	19.6269	19.5272	19.7916
1992	1	27	27.7311	22.3034	5.42768	24.2081	22.1292	20.2256	20.0153	21.7107	22.851	20.9249	21.2458	77.2862	53.6903	59.538	61.7335	24.5711	23.621	22.0037	22.7754	20.6152	19.95	18.6839	19.2213
1992	1	28	28.5436	22.1636	6.38002	24.0749	22.3101	19.8194	19.9053	20.9781	22.9994	21.4309	21.1754	75.0884	55.1759	60.5671	61.9509	23.7919	24.0549	22.4705	22.8289	19.9459	20.2589	19.0891	19.2452
1992	1	29	28.5369	22.112	6.42492	23.9785	22.2435	19.9525	19.8022	21.5174	22.7896	20.6077	20.8952	77.1326	54.5432	59.1123	61.5686	24.3153	23.6087	21.658	22.4592	20.4312	19.9625	18.3937	18.954
1992	1	30	28.5303	22.2564	6.27389	24.1748	22.2768	19.7919	19.8915	21.6686	22.8235	20.0875	20.3239	77.1669	54.6871	57.8494	59.751	24.5559	23.755	21.2596	21.9063	20.5927	20.0359	18.032	18.4646
1992	1	31	28.7367	22.4033	6.3334	24.1482	22.2835	20.0524	20.159	21.4418	22.6164	20.8383	21.0602	75.9983	53.1113	58.872	61.1492	24.061	23.1259	21.784	22.4214	20.28	19.6229	18.5573	19.0013
1992	2	1	28.5225	22.2942	6.22835	24.1482	23.4289	21.0381	21.148	20.8183	22.7297	20.6984	20.4154	74.0229	53.4776	58.7721	59.3715	23.4422	23.3856	21.6042	21.7806	19.7294	19.7994	18.4075	18.4275
1992	2	2	28.5569	22.1503	6.40666	23.4023	23.4356	21.1446	21.2046	21.481	22.7363	20.6185	21.108	73.8564	53.6774	58.1727	59.1384	23.5555	23.4489	21.4044	21.8173	19.7894	19.856	18.2643	18.4574
1992	2	3	28.715	22.1292	6.58583	24.025	23.5888	21.1646	21.2212	21.4843	23.0227	20.9781	21.3145	76.8533	53.7773	59.8377	62.0354	24.1815	23.9151	22.1536	22.8762	20.3655	20.169	18.8137	19.3332
1992	2	4	28.7434	22.1515	6.59189	24.2281	23.5222	20.2189	20.3088	21.7174	22.9861	21.6708	22.1203	77.2196	54.2768	59.4381	62.102	24.5877	23.9217	22.0037	22.9228	20.6252	20.1623	18.6972	19.3498
[truncated: 331 more rows]

## Sheet: 1992
			Temperature			Temperature				Temperature				Relative Humidity				Pressure				Dew temperature
[truncated: 367 more rows]

[truncated: 28 more sheets: 1993, 1994, 1995, 1996, 1997, 1998, 1999, 2000, 2001, 2002, 2003, 2004, 2005, 2006, 2007, 2008, 2009, 2010, 2011, 2012 …]
