# Supplementary material for: Direct, diffuse and total solar radiation data set in La Guajira, Magdalena and Cesar departments -Colombia
Source: Data Brief. 2020 Oct 15;33:106397. doi: 10.1016/j.dib.2020.106397 (PMC7599437; doi:10.1016/j.dib.2020.106397)
Supplement: Supplementary file 25 [file mmc25.xls]

## Sheet: 1987
			Temperature			Temperature				Temperature				Relative Humidity				Pressure				Dew temperature
Year	Month	Day	Maximum	Minimum	Max-Min	1899-12-31 07:00:00	1899-12-31 13:00:00	1899-12-31 19:00:00	Average	1899-12-31 01:00:00	1899-12-31 13:00:00	1899-12-31 19:00:00	Average	1899-12-31 01:00:00	1899-12-31 13:00:00	1899-12-31 19:00:00	Average	1899-12-31 07:00:00	1899-12-31 13:00:00	1899-12-31 19:00:00	Average	1899-12-31 07:00:00	1899-12-31 13:00:00	1899-12-31 19:00:00	Average		Month	Taverage	Hraverage
1987	1	1	31.23	24.74	6.49	25.685	30.2455	26.18	27.0909	23.66	24.445	23.795	23.97	84.15	60.95	81.7	75.55	27.745	26.265	27.715	27.25	22.77	21.865	22.77	22.465		January	26.9889	75.5243
1987	1	2	31.4947	24.805	6.68974	25.725	30.5	26.6636	27.4364	23.5	24.655	23.77	23.975	82.05	61.15	79.7	74.6842	27.235	26.65	27.485	27.12	22.46	22.05	22.61	22.38		February	26.9444	72.6603
1987	1	3	31.26	24.78	6.48	25.5	30.2091	26.2182	27.0545	23.5667	24.42	23.855	23.9778	84.3529	60.95	82.75	77.3125	27.4941	26.215	27.945	27.3765	22.6118	21.81	22.9	22.5353		March	27.3755	72.9174
1987	1	4	31.5263	24.565	6.96132	25.39	30	26.15	26.8091	23.38	24.68	23.86	23.975	84.5	61.75	81.9	76.6316	27.3	26.64	27.86	27.27	22.505	22.075	22.855	22.475		April	28.1594	73.9349
1987	1	5	31.105	24.5	6.605	25.41	30.35	25.9727	26.9	23.56	24.265	23.745	23.855	85.5	58.8947	81.75	75.6111	27.715	25.7421	27.63	26.9421	22.77	21.5263	22.735	22.3		May	29.0207	74.204
1987	1	6	31.3	24.42	6.88	25.3	30.4455	26.1909	26.9636	23.335	24.71	23.9	23.985	84.55	61.25	81.85	76.1053	27.245	26.845	27.95	27.345	22.47	22.195	22.905	22.525		June	29.6265	71.6303
1987	1	7	31.555	24.7	6.855	25.465	30.3182	26.1818	27.0182	23.47	24.615	23.79	23.95	84.6842	59.1	81.35	74.4	27.4421	26.115	27.695	27.0895	22.6053	21.725	22.745	22.3579		July	29.4682	71.7942
1987	1	8	31.425	24.805	6.62	25.46	30.3091	26.1091	26.9636	23.475	24.535	23.785	23.935	84.45	61.15	81.75	76.1053	27.445	26.54	27.725	27.23	22.595	21.92	22.76	22.43		August	29.6191	72.4842
1987	1	9	31.4	24.3474	7.05263	25.44	30.3364	26.0636	26.9364	23.445	24.24	23.6053	23.7053	84.35	58.95	80.4211	75.1053	27.415	25.685	27.445	26.855	22.565	21.475	22.58	22.215		September	29.4273	75.5839
1987	1	10	31.2526	24.29	6.96263	25.305	30.4636	26.0545	26.9364	23.345	24.385	23.735	23.815	84.6	59	81.5789	75.3158	27.245	25.925	27.64	26.94	22.48	21.64	22.715	22.285		October	28.6516	79.2272
1987	1	11	31.31	24.555	6.755	25.395	30.3364	25.9917	26.8909	23.375	24.435	23.67	23.84	84.2	61.95	81.6842	76.4211	27.3	26.3684	27.53	27.0368	22.49	21.9211	22.65	22.3421		November	28.2603	77.7321
1987	1	12	31.28	24.61	6.67	25.295	30.4091	26.0909	26.9545	23.36	24.215	23.49	23.685	84.7	59	79.7	74.6842	27.29	25.645	26.98	26.65	22.5	21.45	22.305	22.085		December	27.4655	75.9393
1987	1	13	31.4684	24.675	6.79342	25.39	30.7909	26.2818	27.2	23.4947	24.79	23.845	24.0632	85.1053	62.05	81.75	76.5789	27.56	27.37	27.825	27.595	22.65	22.42	22.8	22.63
1987	1	14	31.255	24.825	6.43	25.435	30.63	26.23	27.1818	23.4579	24.68	23.7895	23.9842	83.7895	61.7	82.3889	76.8824	27.3526	26.795	27.7889	27.2889	22.5421	22.14	22.8056	22.4667
1987	1	15	31.19	24.72	6.47	25.445	30.8727	26.0455	27.1273	23.63	24.73	23.69	24.015	85.65	61.65	82.9444	76.8421	27.87	26.985	27.67	27.5	22.865	22.28	22.725	22.615
1987	1	16	31.1421	24.6632	6.47895	25.335	30.4455	25.8545	26.9	23.5	24.07	23.445	23.675	85.45	59.7	82	75.9474	27.615	25.465	27.18	26.755	22.71	21.3	22.425	22.155
1987	1	17	31.6	25.4	6.2	26.8	30.0182	26	26.7727	23.6	24.22	23.575	23.685	77	61.2	81.7	76.7895	27	25.915	27.355	26.835	22.3	21.56	22.55	22.205
1987	1	18	32.2	24.46	7.74	26.6	30.4	25.8818	26.7909	23.4	24.4	23.53	23.6632	77	61	82.2	75.9474	26.6	26.6	27.335	26.775	22.1	22.1	22.54	22.185
1987	1	19	31.8	24.315	7.485	25.265	31	26.1417	26.9636	23.325	24.8	23.58	23.6421	84	60	81.3889	75.8889	27.265	27.2	27.445	26.9	22.475	22.4	22.59	22.2579
1987	1	20	31.8	24.36	7.44	25.4	30.3273	26.0417	26.9455	22.4	24.3789	23.7158	23.8333	77	60.8421	82.4211	75.0526	25.1	26.1947	27.6316	27.1278	21.1	21.7737	22.7211	22.3944
1987	1	21	31.8	24.775	7.025	25.34	30.6182	26.2636	27.1182	23.15	24.375	23.6789	23.7737	82.85	59.65	80.6842	75	26.77	26	27.4316	26.8632	22.175	21.65	22.6	22.2211
1987	1	22	32.4	24.76	7.64	25.2	31.8	26.28	27.3727	22.8	24	23.6211	23.8105	82	52	80.5263	74.6111	26.1	24.6	27.3263	26.8947	21.8	20.9	22.5105	22.2526
1987	1	23	32.4	24.595	7.805	25.2	30.4909	26.1455	27.0091	22.4	24.46	23.6	23.835	79	59.2	80.2632	75.0526	25.2	26.085	27.265	26.95	21.2	21.69	22.49	22.25
1987	1	24	30.8	24.545	6.255	25	30.8091	26.1273	27.1	23.4	24.37	23.65	23.79	87	58.25	81.45	75.5263	27.7	25.82	27.465	26.86	22.8	21.575	22.605	22.245
1987	1	25	32	24.575	7.425	25.4	30.0909	25.9182	26.7909	22	24.48	23.7316	23.8526	75	61.85	82.6842	76.8889	24.2	26.49	27.7211	27.1789	20.5	22.005	22.7684	22.4316
1987	1	26	33	24.4	8.6	25.025	30.3182	26.0182	26.8818	23.2737	24.44	23.6211	23.8158	85.8421	60.55	81.3158	76.3889	27.2684	26.28	27.4211	27.1	22.4895	21.845	22.5737	22.3737
1987	1	27	31.4	24.445	6.955	25	30.6	25.9818	26.8636	22.6	24.6	23.595	23.6105	82	61	81.35	76.0526	25.8	26.9	27.345	26.75	21.6	22.3	22.55	22.135
1987	1	28	32	24.405	7.595	25.2	29.6	26.0091	26.8636	23	25	23.1421	23.4158	83	69	78.1667	74.6667	26.6	28.6	26.3	26.2947	22.1	23.3	21.9	21.8737
1987	1	29	30.4	24.32	6.08	25.4	29.8	25.9182	26.9364	23.2	23.8	23.155	23.26	83	61	78.95	72.6842	27	25.5	26.36	25.7	22.3	21.4	21.935	21.495
1987	1	30	31	24.55	6.45	25.33	30.2	25.9636	26.9364	23.155	23.2	23.24	23.48	83	55	78.95	73.5263	26.78	23.8	26.48	26.14	22.195	20.3	22.01	21.795
1987	1	31	32.4	24.315	8.085	24.8	31.6	25.9091	26.9455	22	23.6	23.2211	23.3842	79	51	78.7895	73	24.6	23.8	26.4526	25.9474	20.8	20.3	22.0105	21.6421
1987	2	1	31.6	24.3909	7.20909	24.6	30.65	26	26.9786	22.6	24.0182	22.9455	23.2136	84	57.2727	76.1818	71.5238	26.1	25.1136	25.6727	25.5273	21.8	21.0455	21.3591	21.3045
1987	2	2	33.4	24.4818	8.91818	25.1773	32.8	25.8857	27.0231	22.7182	24.8	23.05	23.25	80.8636	52	76.1364	70.9474	25.8727	26	25.8182	25.53	21.6091	21.7	21.5045	21.33
1987	2	3	34	24.4227	9.57727	25.6	32.8	26.0429	26.9571	23	25	23.0545	23.3571	80	53	76.5909	72.45	26.3	26.5	25.9409	25.9143	22	22	21.4727	21.5714
1987	2	4	32.8	24.4909	8.30909	26.2	31.6	25.7857	26.6357	23	25.6	23.0136	23.3909	76	62	76.3636	72.7143	25.9	28.8	25.7955	25.9864	21.7	23.4	21.35	21.5864
1987	2	5	31.4273	24.3955	7.03182	25.1136	31	25.8286	26.7071	22.9429	24.6	23.05	23.41	83.381	59	77	73.15	26.5364	26.7	25.9136	26.1333	22.0045	22.1	21.55	21.7048
1987	2	6	31.7409	24.3682	7.37273	25.0955	30.3429	26.1857	26.9357	22.9273	24.1136	23.1091	23.3818	82.9545	58.2727	76.1818	72.1429	26.4227	25.3955	25.9364	25.9136	21.9591	21.2591	21.5045	21.5773
1987	2	7	31.6773	24.2318	7.44545	25.1273	30.5857	26.0429	26.9357	22.9273	24.3409	23.2545	23.5045	82.8636	58.8636	77.7727	73	26.4091	25.8727	26.3818	26.2318	21.9455	21.5773	21.8636	21.7909
1987	2	8	31.3636	24.4	6.96364	25.2591	30.6077	26.0286	27.0154	23.2773	24.3714	23.3545	23.7048	84.5455	59.619	79.2727	74.2	27.2	26.0381	26.7409	26.7238	22.4409	21.6905	22.1227	22.1095
1987	2	9	31.6455	24.3545	7.29091	25.1818	30.3308	25.7143	26.6538	23.0048	24.2273	23.2773	23.4762	83.1905	58.35	79.5909	73.7222	26.5429	25.67	26.5818	26.2421	22.0619	21.425	22.0364	21.8105
1987	2	10	31.4864	24.5381	6.94827	25.4	30.5786	25.9857	26.9286	23.0273	24.2238	23.0545	23.4333	81.6364	59	76.2727	71.8	26.4318	25.7095	25.8591	26.0048	21.9591	21.4667	21.5	21.6524
1987	2	11	31.7364	24.5864	7.15	25.3727	30.4214	26.0214	26.9571	23.0182	24.3318	23.1682	23.5045	81.6364	59.4545	77	72.4286	26.4545	25.9227	26.1227	26.1773	21.9682	21.5727	21.6864	21.75
1987	2	12	32.1182	24.5864	7.53182	25.3909	31.0286	26.0643	27.1286	23.0143	24.3955	23.3227	23.6524	81.0476	56.8182	77.4091	72.7	26.3571	25.7045	26.4227	26.4619	21.9381	21.4	21.8545	21.9619
1987	2	13	32.6	24.7	7.9	25.2238	31.2	26.2286	27.1714	23.0571	25.8	23.2952	23.5571	83.1905	65	78.4762	73.5	26.6429	29.6	26.6048	26.3905	22.1095	23.9	22.0381	21.9381
1987	2	14	32.8	24.65	8.15	25.4	31.1692	25.7429	27.0154	23.2	24.0857	23.281	23.4571	83	56.55	80.2857	73.6842	27	25.24	26.7524	26.195	22.3	21.145	22.1714	21.78
1987	2	15	33	24.42	8.58	25.3476	30.7429	25.6429	26.8286	22.855	24.0857	23.2571	23.37	80.85	55.8571	80.1429	72.3158	26.095	25.0429	26.681	25.895	21.785	21.0619	22.1333	21.615
1987	2	16	33	24.375	8.625	25.6	32.4	25.8	26.8286	22.8	25.8	23.215	23.375	79	59	80	73.1053	25.9	28.8	26.55	26.035	21.7	23.4	22.055	21.705
1987	2	17	34.2	24.3524	9.84762	25.0857	32.2	26.1214	26.9857	23.0143	26.8	23.0316	23.3684	84.0476	66	77.5789	74.2778	26.6667	31.6	26.0526	26.0947	22.1238	25	21.7421	21.7684
1987	2	18	32.6	24.3238	8.27619	26	31.4	25.9071	26.9571	23.6	25.6	22.9238	23.2571	82	63	76.8571	73.3	27.5	28.9	25.781	25.7905	22.7	23.5	21.5524	21.5524
1987	2	19	32.6	24.2	8.4	25.4	31.0143	25.8286	26.9	23.2	23.785	22.9762	23.15	83	54.2857	77.9	72.05	27	24.3952	25.9333	25.5143	22.3	20.5905	21.681	21.3619
1987	2	20	32.6	24.4	8.2	26	31	25.7923	26.8692	22.8	25.6	22.9952	23.1429	76	65	77.75	71.5789	25.6	29.2	25.995	25.4	21.5	23.7	21.71	21.285
1987	2	21	31.8667	24.47	7.39667	25.2762	30.8429	25.9308	27.0231	22.6762	23.8762	23.1476	23.2333	79.9048	55	78.45	70.6842	25.6857	24.5714	26.245	25.34	21.5048	20.6762	21.87	21.25
1987	2	22	31.781	24.5	7.28095	25.181	30.65	26.1143	27.0214	22.8429	24.0571	23.1905	23.381	81.8095	56.5714	77.7619	72.25	26.1667	25.0714	26.3048	25.8524	21.8238	21.0571	21.9048	21.6048
1987	2	23	31.6	24.5	7.1	25.8	30.8	26.1286	27.1571	22.6	25.4	23.345	23.485	76	65	78.45	71.8421	25.3	28.8	26.65	26.06	21.3	23.4	22.105	21.715
1987	2	24	32	24.585	7.415	25.8	30.6	25.9286	27.0786	22.2	26	23.215	23.44	73	70	79.1	72.3684	24.4	30.5	26.55	26.04	20.7	24.4	22.04	21.705
1987	2	25	33.2	24.405	8.795	27.2	32.4	25.8214	26.7429	23.6	27.4	23.3524	23.5524	74	68	80.0476	74.8	26.7	33.1	26.8524	26.4857	22.2	25.8	22.2333	21.9905
1987	2	26	32.8	24.6571	8.14286	26.2	31.6	25.9857	26.9143	23.6	26.4	23.4524	23.6476	81	67	78.9524	73.9	27.4	30.9	26.9	26.5381	22.6	24.6	22.2667	22.0095
1987	2	27	31.8	24.6286	7.17143	26.2	30.8	26.0143	27.0769	23.4	24.8	23.0714	23.4619	79	61	76.55	72.0526	26.9	27.3	25.975	26.015	22.3	22.5	21.665	21.7
1987	2	28	31.6	25	6.6	26	30.4	25.8571	27.0167	24.4	26.2	23.1	23.3762	88	72	78	72	29.5	31.2	26.2	25.945	23.8	24.8	21.8381	21.67
1987	3	1	32	25.2	6.8	26.2	30.8	25.98	27	24.4	24.8	23.3217	23.5	86	61	78.2727	72	29.3	27.3	26.6	26.0273	23.7	22.5	22.0913	21.7
1987	3	2	32.4	25	7.4	25.8	31.6	26.1533	27.1563	24.4	28	22.9783	23.2304	89	76	74.5455	69.9524	29.6	35.4	25.5696	25.4174	23.9	26.9	21.4	21.3087
1987	3	3	32.2	24.8	7.4	25.8	30.6	26.2	27.2625	25.2	24.4739	23.3609	23.5261	95	56.3043	77.7273	71.5714	31.6	25.8565	26.6174	26.0913	25	21.6	22.0217	21.7217
1987	3	4	32.6	24.5682	8.03182	25.4913	31.4067	26.3467	27.36	23.1739	24.5174	23.3476	23.7095	82.5	57.3913	77.2857	73.1	26.887	26.0522	26.6091	26.6136	22.2609	21.6739	21.9682	22.0136
1987	3	5	32.6	24.4	8.2	25.4	30.2	26.2467	27.2733	24.6	25.6	23.65	23.8318	94	69	80.4545	73.5238	30.4	29.7	27.3478	26.8217	24.3	24	22.5087	22.2043
1987	3	6	32.0818	24.2	7.88182	25.6	31	26.0467	27.1933	23.6	26.4	23.5227	23.6591	85	70	80.1818	73.1429	27.8	31.3	27.2	26.4	22.8	24.8	22.4435	21.9348
1987	3	7	32.0818	24.4818	7.6	25.413	31.2	26.2133	27.2563	23.0652	24.1957	23.113	23.4609	81.9545	56.2609	76.0909	71.5714	26.5565	25.3087	25.9739	25.9435	22.0348	21.2217	21.5435	21.6
1987	3	8	32.1955	24.7273	7.46818	25.4913	31.5933	26.5933	27.42	22.8818	23.9957	23.0435	23.2773	80.1429	52.9565	74.4286	69.6	26.1727	24.5391	26.1087	25.5682	21.7864	20.6913	21.6348	21.3364
1987	3	9	32.5	24.6273	7.87273	25.5652	31.6	26.5867	27.4	23.0565	24.213	22.9565	23.4043	80.6364	55.2609	73.6667	69.7143	26.5522	25.4261	25.9087	25.9478	22.0304	21.2826	21.4261	21.587
1987	3	10	32.4476	24.8333	7.61429	25.6217	30.92	26.5143	27.2143	23.1	24.5174	23.2864	23.6455	80.5	57.3913	76.25	71.05	26.6174	25.9652	26.7227	26.4682	22.0696	21.6391	21.9682	21.9136
1987	3	11	31.8905	24.625	7.26548	25.5364	30.56	26.3533	27.0929	23.3773	24.6045	23.3619	23.8	83.4286	59.4091	79.4	73.45	27.3591	26.3773	27.2909	27.0045	22.5273	21.8955	22.4545	22.2864
1987	3	12	31.681	24.6333	7.04762	25.6864	30.6933	26.4067	27.25	23.1048	24.2238	23.419	23.581	80.0476	58.3182	79.6	72.45	26.5136	25.7136	27.25	26.5	22.0318	21.4455	22.4591	21.9636
1987	3	13	31.8591	24.9095	6.94957	25.7652	30.9533	26.32	27.34	23.3095	24.6409	23.6409	23.8524	81.3333	60.2609	79.5909	73.55	27.0957	26.7217	27.4696	27.087	22.3783	22.1304	22.6	22.3565
1987	3	14	32.3	25.0409	7.25909	25.7783	31.3667	26.36	27.4688	23.3682	24.6136	23.6174	23.7857	81.4091	58.4091	79.1905	73.1053	27.113	26.3682	27.2783	26.8455	22.4043	21.9182	22.487	22.2136
1987	3	15	32.0545	24.8682	7.18636	25.9217	31.2733	26.6267	27.52	23.3409	24.3091	23.5826	23.7286	80.1905	57.2273	78.6	72.2222	26.9727	25.6545	27.5043	26.7	22.2773	21.4318	22.5957	22.0857
1987	3	16	32.2045	24.8381	7.36645	25.8565	31.2286	26.3533	27.36	23.2696	24.4522	23.7043	23.8	80	56.9091	79.4091	72.3684	26.8783	25.9045	27.3957	26.7182	22.2304	21.5955	22.5783	22.1182
1987	3	17	33	25.4	7.6	26.6	31.5467	26.4929	27.5813	23.6	24.7	23.6957	23.9435	78	58.2174	79.2727	72.7	27.1	26.3957	27.3783	27.0217	22.4	21.9304	22.5391	22.313
1987	3	18	33	25.2	7.8	26.4	31.12	26.4643	27.3267	25	24.4478	23.6455	23.7545	89	57.4348	78.5238	73.4	30.7	25.9174	27.2522	26.6435	24.5	21.5304	22.4783	22.0565
1987	3	19	33	24.7682	8.23182	26.8	31.2533	26.1462	27.2286	25.8	24.6727	23.7091	23.9318	92	58.7826	81.0476	74.7895	32.5	26.5609	27.5136	27.0818	25.5	22.0478	22.6409	22.3545
1987	3	20	32.8	25.4	7.4	26	31.5133	26.26	27.3733	24.8	24.6136	23.7	23.9227	91	56.8261	80.1364	73.35	30.5	26.4391	27.5043	27.0826	24.4	21.9174	22.6435	22.3565
1987	3	21	32.8	24.8227	7.97727	26.2	30.84	26.2067	27.16	25.4	24.4591	23.6591	23.8273	94	59.087	79.8095	74	31.9	26.3348	27.587	27.0522	25.1	21.8652	22.687	22.3522
1987	3	22	33	25	8	26.8	30.7286	26.2467	27.2812	25	24.5783	23.7043	23.9318	86	59.4348	80.0455	74.25	30.5	26.4261	27.4652	27.1957	24.4	21.9739	22.6043	22.4348
1987	3	23	32.8	24.9636	7.83636	26.4	30.8933	26.3067	27.35	25.6	24.4609	23.7043	23.9217	94	57.1739	79.7273	73.65	32.3	25.7348	27.4391	26.9391	25.3	21.5087	22.5913	22.2739
1987	3	24	30	25	5	27.2	30.8933	26.5563	27.4812	25.8	24.7565	23.9609	24.113	90	58.9545	80.0455	74.2105	32.3	26.7727	27.9	27.4273	25.3	22.1545	22.8739	22.5818
1987	3	25	30.6	25.8	4.8	27.8	31.2533	26.4	27.5	26.2	25.013	23.8455	24.1955	88	58.4783	79.4545	74.2	32.9	27	27.7435	27.5304	25.7	22.3174	22.787	22.6435
1987	3	26	33.4	26.2	7.2	27.6	31.5467	26.4643	27.6214	25.2	24.8818	24.0909	24.2273	82	57.1739	81	74.0526	30.4	26.6565	28.2864	27.5545	24.3	22.0261	23.0864	22.6182
1987	3	27	32.3727	26.8	5.57273	28	31.4467	26.5714	27.5714	25.8	25.0182	23.9318	24.2227	84	59.1304	80.4	74.55	31.7	27.2565	28.2682	27.6773	25	22.4565	23.0727	22.7182
1987	3	28	32.4364	25.2227	7.21364	26.1957	31.26	26.3643	27.54	23.5909	24.7739	23.9391	24.0773	80.4545	57.7391	80.6667	73.2	27.3957	26.5609	27.95	27.3364	22.587	22.0087	22.8955	22.5182
1987	3	29	32.2714	25.2545	7.01688	26.1261	31.7267	26.46	27.6125	23.6739	24.9304	24.0087	24.2087	81.1364	57.8636	80.9048	73.8421	27.4957	26.8	28.2261	27.5591	22.6174	22.1727	23.0478	22.65
1987	3	30	32.7409	25.1905	7.55043	26.213	31.6333	26.6786	27.7733	23.7696	24.9391	24.0591	24.2545	81.7273	57.1304	80.3182	73.65	27.8522	26.687	28.2261	27.587	22.8478	22.1174	23.0391	22.6652
1987	3	31	32.6095	25.33	7.27952	27	31.3933	26.4	27.6714	24.6	25.0524	24.0571	24.319	82	58.1818	80.85	74.2222	29.3	27.0909	28.3095	27.7429	23.7	22.3545	23.0714	22.7524
1987	4	1	35	25.4	9.6	27.4	31.6733	26.5933	27.6929	26.6	25.0636	24.0273	24.2667	94	57.2727	80.1429	72.85	34.3	26.9136	28.0045	27.5227	26.3	22.25	22.9455	22.6364
1987	4	2	34	25	9	26.4	31.7867	26.68	27.8071	24.8	25.2	24.1091	24.38	88	58.5238	80.8947	73.1053	30.2	27.4714	28.1818	27.8286	24.2	22.5714	23.0273	22.8
1987	4	3	33.6	25	8.6	27	31.5933	26.6533	27.7429	25.4	24.819	24.2227	24.2857	88	57.4286	81.5714	73.2632	31.4	26.5524	28.4818	27.5952	24.8	21.9619	23.1909	22.6476
1987	4	4	30.6	26	4.6	27	31.3375	26.7429	27.8067	25.4	25.0522	24.0609	24.3136	88	59.5217	79.9524	72.3333	31.4	27.2435	28.013	27.7	24.8	22.4261	22.9261	22.7364
1987	4	5	32.4	25.4333	6.96667	26.5696	31.6867	26.8571	27.9625	23.9174	24.9348	24.1217	24.3261	79.7273	56.8261	79.8095	71.2	27.8696	26.6	28.1435	27.5348	22.8478	22.0522	22.9913	22.6304
1987	4	6	33.4	25.6	7.8	26.8	31.56	27.0067	28.0267	25.2	25.2217	24.2957	24.5522	88	59.4348	80.1429	73.15	31	27.4826	28.5652	28.1348	24.6	22.5565	23.2478	22.9783
1987	4	7	34.2	26.2	8	27.6	31.1933	26.7583	27.8133	23.8	25.0652	24.3217	24.5348	73	59.4091	80.8	73.1111	26.9	27.3955	28.5636	28.0286	22.3	22.5	23.25	22.9143
1987	4	8	35	25.8	9.2	27.6	33.4	26.8786	27.8786	25.8	27.8	24.3	24.5619	87	65	80.1905	73.65	32	33.6	28.6174	28.2913	25.2	26	23.313	23.0826
1987	4	9	30.6	25.8	4.8	27.2	31.4333	26.8	27.9071	25.2	25.1136	25.8	24.4818	85	60.6364	92	74.0556	30.7	27.4364	32.5	28.1048	24.5	22.5545	25.5	22.981
1987	4	10	30	26	4	27.2	31.52	27.4	27.92	25.8	25.2	25.6	24.5238	90	60.8261	87	74.5	32.3	27.8565	31.6	28.4261	25.3	22.8087	25	23.1652
1987	4	11	32.5591	26.2	6.35909	27.8	31.34	26.7929	27.7938	25.6	25.1727	24.3591	24.5	84	62.5652	81.25	75.55	31.3	28.0087	28.8783	28.4609	24.8	22.8826	23.4304	23.1696
1987	4	12	32.39	25.4619	6.9281	26.4955	31.1214	26.5857	27.6429	24.2182	25.2455	24.5476	24.6905	82.4286	62.0455	83.0526	76.3889	28.7273	27.9682	29.23	28.665	23.3318	22.8545	23.62	23.305
1987	4	13	32.6409	25.4571	7.18377	26.6043	31.0867	26.5846	27.75	24.4348	25.4913	24.4478	24.7957	83.1818	63.1818	82.2727	75.9474	29.087	28.4773	28.9957	28.8409	23.5652	23.1318	23.4913	23.3818
1987	4	14	32.6227	25.4227	7.2	26.5435	31.76	26.94	27.9375	24.2391	25.6227	24.2913	24.7409	82.6364	62.3478	79.9524	74.9	28.713	28.4609	28.4652	28.5391	23.3522	23.1348	23.2087	23.2348
1987	4	15	32.9864	25.5273	7.45909	26.6565	32.2	27.04	28.24	24.2	25.7773	24.5864	24.89	81	59.0435	80.65	73.8421	28.5	28.2217	29.0478	28.5727	23.2091	23.0217	23.5304	23.2455
1987	4	16	33.2455	25.7045	7.54091	26.8217	32.1267	27.04	28.3143	24.2909	25.5273	24.545	24.83	80.8636	58.913	80.4737	73.6667	28.6087	28.0696	29.119	28.681	23.2783	22.9261	23.5524	23.3
1987	4	17	33.1591	25.7136	7.44545	26.9522	32.08	27.1867	28.34	24.3091	25.6455	24.55	24.8364	79.9091	61.1304	80.3636	73.75	28.6174	28.8565	29.1913	28.8913	23.2826	23.3739	23.6	23.4174
1987	4	18	32.6227	25.7227	6.9	26.8174	31.5267	27.1214	28.2125	24.4955	25.6522	24.6087	24.9227	82.2727	61.7727	80.5909	75.6316	29.0087	28.7545	29.1217	28.95	23.513	23.3182	23.587	23.4636
1987	4	19	32.6045	25.6762	6.92835	26.8913	30.8933	27.14	28.0313	24.4	25.6217	24.6409	24.9045	81.4286	63.913	81.3333	76	28.8909	28.8957	29.25	29.0136	23.4318	23.4261	23.6545	23.5182
1987	4	20	36.6	25.6952	10.9048	26.7565	34.8	30	27.975	24.3864	28	26.6	24.9619	82.0476	60	77	76.5	28.9136	33.3	32.5	29.215	23.4545	25.8	25.5	23.62
1987	4	21	37.2	26.8	10.4	26.8957	31.8533	27.3	28.275	24.4565	25.7087	24.8391	25.0087	81.8182	60.8261	81.5	75	29.0391	28.6	29.6391	29.0913	23.5261	23.2435	23.8435	23.5522
1987	4	22	35.8	27.2	8.6	28.2	31.9067	27.3667	28.3733	25.2	25.7348	24.8273	25.05	79	61.5217	81.4762	75.3	30	28.7304	29.5304	29.187	24.1	23.3261	23.8043	23.5957
1987	4	23	33	26.2	6.8	27.8	32.4133	27.4267	28.6067	25.8	25.6227	24.6667	24.9905	85	59.1364	80.05	73.6316	31.9	28.3682	29.3565	28.9818	25.1	23.1045	23.7087	23.5
1987	4	24	37	26.4	10.6	28.2	35.6	27.4867	28.5267	26	27.6	24.6227	24.9	84	54	80.1364	74.15	32.1	31.6	29.2261	28.9174	25.2	25	23.6522	23.4739
1987	4	25	34.6	21.8	12.8	27	32.5857	27.55	28.6571	25.6	25.6857	24.885	25.0111	89	60.1905	80.8889	74.1176	31.9	28.5048	29.4842	28.9684	25.1	23.2238	23.7842	23.4895
1987	4	26	33	26.03	6.97	27.2955	32.6308	27.5769	28.7	24.4864	25.6318	24.5409	24.8773	79.45	56.8636	76.75	71.3158	28.5773	27.8636	28.4524	28.3048	23.2682	22.8364	23.1905	23.1
1987	4	27	34	25.8	8.2	25.8	32.7286	27.3786	28.6286	24.4	25.9727	24.8571	25.1571	89	58.3182	79.7368	72.8421	29.6	28.8318	29.519	29.1857	23.9	23.4	23.8095	23.5905
1987	4	28	33.3667	26.16	7.20667	27.2	33	27.5154	28.6286	24.4273	27.6	24.6714	24.9429	79.2857	66	79.1905	72.8	28.7136	33.3	29.1045	28.7636	23.35	25.9	23.5682	23.3636
1987	4	29	33.6619	26.14	7.5219	27.3818	32.6643	27.6571	28.8923	24.4818	25.6227	24.7905	24.9524	78.8	57.1364	79.45	72.05	28.8727	27.7455	29.5091	28.7045	23.4318	22.75	23.8136	23.3409
1987	4	30	32.4	26.4	6	27.8	32.5643	27.4357	28.7	25.4	25.6905	25.105	25.08	83	59.2273	81.6471	73.4444	30.8	28.4273	29.955	29.045	24.6	23.1273	24.06	23.53
1987	5	1	31.6	26.8	4.8	27.8	32.9714	27.8071	29.0429	25	26.1667	25.0238	25.319	80	60.381	80.1905	73.3684	29.8	29.4619	29.8	29.5381	24	23.7476	23.9762	23.8095
1987	5	2	34.6	25.8	8.8	27.6	32.66	27.8	29.0083	24.8	26.0773	25	25.275	80	62.5	80.5556	73.7059	29.4	30.0136	29.7474	29.65	23.8	24.0455	23.9368	23.8778
1987	5	3	33.8	26.1158	7.68421	27.5409	32.9357	27.7462	29.0533	24.9091	25.819	25.0773	25.2667	80.3333	62.95	80.3333	74.1176	29.8136	29.3	29.95	29.755	23.9636	23.675	24.0409	23.93
1987	5	4	34.2	25.8	8.4	27.6	32.7	27.4846	28.7923	25	26.15	25.0773	25.3545	81	62.8636	82.1111	75.3529	29.9	30.0545	30.08	30.005	24.1	24.1091	24.12	24.085
1987	5	5	32.8	25.8	7	26.6	32.1571	27.3769	28.5786	24.8	25.7318	25.0455	25.2045	86	62.4545	82.2	75.5	30.1	28.7682	30.0619	29.5048	24.1	23.3682	24.1143	23.7714
1987	5	6	32	26	6	28	32.0071	27.3	28.3167	26	25.6045	25.0619	25.1238	85	61.2273	82.8421	75.7222	32.3	28.3	30.315	29.425	25.3	23.0636	24.255	23.725
1987	5	7	36.6	26	10.6	27.4	31.6143	27.3692	28.3385	25.6	26.105	25.2667	25.42	87	65.0952	83.05	75.8333	31.6	29.9762	30.7762	30.1238	25	24.0429	24.5095	24.1381
1987	5	8	33.3143	26.4	6.91429	27.8	31.8429	27.7071	28.5083	25.4	26.1	25.2667	25.505	83	62.7143	81.8	75.8235	30.8	29.5333	30.681	30.265	24.6	23.7143	24.4476	24.175
1987	5	9	34.8	26.41	8.39	27.6238	31.7857	27.7786	28.7071	25.1952	26.1136	25.4227	25.5714	81.95	62.5909	82	75	30.3857	29.7682	30.6273	30.2143	24.3048	23.8773	24.4136	24.1714
1987	5	10	32.4	26.6	5.8	28	31.66	28.0154	28.9	25.4	25.9952	25.2455	25.4238	81	62.0476	80.2	74.5625	30.7	29.3048	30.4095	29.8556	24.5	23.6714	24.2619	23.9778
1987	5	11	34.2	26.2737	7.92632	27.6095	31.8286	27.8923	28.7538	25.0273	26.0136	25.2955	25.4455	80.7	61.1364	81.3	74.6111	29.7952	29.2409	30.4857	29.815	23.9714	23.6273	24.319	23.96
1987	5	12	34.8	26.4	8.4	28.2	32.6786	28.0929	29.0857	25.2	26.0333	25.3773	25.4381	79	58.8571	81	73	30	28.9571	30.55	29.625	24.1	23.4667	24.3773	23.855
1987	5	13	35	27.2	7.8	28.8	33.1786	28.2462	29.4143	26.2	26.519	25.5	25.725	82	59.7143	80.8095	73.7895	32.3	30.0333	30.9	30.3429	25.3	24.0667	24.5545	24.2476
1987	5	14	33.4	26.3947	7.00526	27.5	32.5231	27.8769	28.9923	25.0048	26.4095	25.3286	25.5857	81.7619	60.8571	80.5	75	29.9864	29.919	30.5905	30.1714	24.0591	23.9905	24.3905	24.1429
1987	5	15	34.4	26.6	7.8	28	32.7375	28.1692	29.15	25.4	26.4182	25.2636	25.6429	81	61.4783	80.35	74.7778	30.7	29.987	30.3952	30.2158	24.5	24.0391	24.2857	24.1842
1987	5	16	29.4	27	2.4	27.7	32.4867	27.86	28.9867	25.1773	26.2682	25.15	25.5318	81.4091	61.3478	79.5	74.2105	30.2435	29.8739	30.1565	30.1174	24.2087	23.9609	24.1304	24.0957
1987	5	17	32.4	26.3952	6.00476	27.7304	32.5667	27.9125	29.125	25.0571	26.2043	25.3696	25.5429	80.3333	61	81.8636	74.5882	29.9455	29.85	30.6174	30.1286	24.0318	23.9773	24.4174	24.1429
1987	5	18	35	26.5864	8.41364	28.2	32.3933	27.9733	29.06	25.6	26.2652	25.4348	25.6304	81	62.6957	81.4762	75.3889	31.1	29.9652	30.5909	30.3136	24.7	24	24.3955	24.2455
1987	5	19	34.6	26.6364	7.96364	27.8348	32.0733	28.1643	29.1733	25.1087	26.3909	25.1783	25.5273	80.3182	61.7391	77.65	73.2778	30.1391	29.9913	29.9636	30.0409	24.1522	24.0696	24.0455	24.0864
1987	5	20	33.3273	27.2	6.12727	28.8	32.1267	27.9615	29.0231	26.2	26.0636	24.9955	25.3095	82	62	78.1579	73.7059	32.3	29.3435	29.7905	29.6429	25.3	23.7	23.9333	23.8571
1987	5	21	33.3773	26.4273	6.95	27.687	32.34	28.24	29.1357	24.8727	26.1682	25.32	25.395	79.5909	62.0435	80	74	29.6609	29.6913	30.6682	29.9636	23.8696	23.8217	24.4409	24
1987	5	22	34.2762	26.4905	7.78571	28.1591	33.2333	28.2267	29.4786	24.98	26.3619	25.345	25.5579	78.2632	59.0435	79.1	71.9444	30.1318	29.7043	30.5087	30.0773	24.1318	23.8609	24.3348	24.0955
1987	5	23	34.0773	26.5238	7.55346	27.6522	33.26	28.35	29.425	25.1	26.3619	25.5143	25.4294	80.619	59.2273	79.7778	72.8235	30.3348	29.7727	30.6545	30.0857	24.2304	23.9136	24.4318	24.1048
1987	5	24	34.1273	26.6105	7.51675	27.8261	33.4667	28.4267	29.5875	25.3409	26.6696	25.4909	25.7429	82.2273	60.2609	80.1	74.2632	30.8261	30.213	30.6545	30.6136	24.5217	24.1826	24.4182	24.3955
1987	5	25	34.2136	26.75	7.46364	27.9182	33.2867	28.55	29.6133	25.3714	26.6682	25.4591	25.8381	81.45	61	78.4	73.5	30.6182	30.6409	30.4783	30.5048	24.4227	24.4091	24.3391	24.3524
1987	5	26	33.5409	26.7053	6.83565	27.8182	31.56	27.7625	28.6733	25.3783	26.4455	25.3364	25.6773	82.0476	63.8261	81.35	75.5263	30.7591	30.6545	30.4	30.5905	24.4727	24.4136	24.3043	24.3905
1987	5	27	33.7364	26.4529	7.28342	27.8227	32.2267	27.8733	28.7571	25.2826	26.5091	25.4476	25.725	81.7143	60.6364	80.7143	74.1579	30.5545	29.75	30.7609	30.3182	24.3591	23.9136	24.4957	24.2318
1987	5	28	33.9682	26.5941	7.37406	27.6182	33.12	28.0429	29.2214	25.2286	26.5238	25.2857	25.681	81.55	59.0455	79.65	73.3684	30.2	29.9091	30.4217	30.0571	24.1636	23.9909	24.3087	24.0952
1987	5	29	34.25	26.3111	7.93889	27.8043	32.6333	28.1933	29.2133	25.2273	26.3682	25.3857	25.61	79.7143	61	79.4762	73.7368	30.2913	29.8913	30.5783	30.2522	24.2522	23.9696	24.3826	24.2043
1987	5	30	34.2364	26.6	7.63636	27.9955	32.88	28.36	29.3	25.2667	26.4273	25.465	25.6579	79.8	58.8696	78.7222	73	30.4227	29.7043	30.5591	30.2286	24.2682	23.8478	24.3727	24.1762
1987	5	31	34.3045	26.5188	7.7858	27.7591	32.9933	28.2067	29.2267	25.2609	26.3217	25.487	25.6913	81.7143	58.2609	79.381	72.6667	30.5864	29.5174	30.4957	30.15	24.3818	23.7652	24.3435	24.1409
1987	6	1	34.565	26.5882	7.97676	28.255	33.7615	28.3286	29.6231	25.3381	26.3571	25.5476	25.7476	79.35	55.75	79.6	71.6471	30.265	29.055	30.519	29.935	24.225	23.465	24.3333	23.99
1987	6	2	34.225	26.5389	7.68611	27.8857	32.9	28.3769	29.3231	25.0048	26.4762	25.4143	25.6381	78.95	61.9	78.5263	71.9375	29.7619	30.435	30.3143	30.135	23.9286	24.25	24.2524	24.13
1987	6	3	34.37	26.8389	7.53111	28.1238	33.5077	28.6462	29.6571	25.2286	26.4429	25.415	25.71	78.1	59.1429	76.7368	71.8824	30.0857	29.9762	30.1619	30.081	24.1143	23.9857	24.119	24.0762
1987	6	4	34.26	26.7056	7.55444	28.0762	32.7154	28.2615	29.3	25.2286	26.4048	25.29	25.65	79.05	60.1905	77.5789	72.5882	30.1857	29.7571	30.1	30.0143	24.1714	23.8714	24.1238	24.0476
1987	6	5	34.0211	26.4706	7.55046	27.94	32.4643	28.1077	29.2	25.0429	26.1429	25.415	25.535	78.3158	58.4762	79.4211	73.375	29.785	28.9286	30.3429	29.71	23.95	23.3905	24.2524	23.88
1987	6	6	34.075	26.6833	7.39167	28.08	33.0286	28.1538	29.3857	25.2238	25.95	25.1619	25.46	79.3158	56	78.2632	71.6667	30.3	28.27	29.7619	29.5	24.225	23.025	23.9381	23.7737
1987	6	7	33.955	26.5889	7.36611	27.7571	32.7077	28.4143	29.3214	25.055	26.1667	25.0381	25.455	80.5263	59.05	76.35	72.4667	30.065	29.255	29.4381	29.5947	24.115	23.6	23.7381	23.8263
1987	6	8	34.2211	26.8526	7.36842	28.0381	33.0692	28.2417	29.4077	25.155	26.581	25.43	25.7632	78.8947	58.619	78.7895	72.4	30.015	29.9429	30.39	30.2105	24.07	23.9857	24.29	24.1684
1987	6	9	34.36	26.9056	7.45444	28.305	33.3571	28.6231	29.7286	25.2895	26.4667	25.5429	25.6222	77.5294	57.0952	78.05	71.9333	30.4053	29.4762	30.5476	30.1	24.2895	23.7476	24.3762	24.1158
1987	6	10	36.6	29	7.6	29	33.2857	30.2	29.7571	24.8	26.4476	26	25.67	71	58.0476	72	71.6667	28.5	29.5857	30.8	30.0053	23.2	23.8286	24.5	24.0526
1987	6	11	33.8	29.4	4.4	29.4	33.4	28.4462	29.6154	26.4	28	25.6048	25.9095	79	66	80	73.4	32.4	34.2	30.8476	30.5263	25.4	26.3	24.5524	24.3632
1987	6	12	34.5	28.8	5.7	29	33	28.6231	29.5462	25.2	27	25.3429	25.63	74	63	77.8	71.0714	29.5	31.6	30.1619	29.85	23.8	25	24.1571	23.9778
1987	6	13	34.7053	26.9944	7.71082	28.265	33.1643	28.6667	29.5846	25.2667	26.2762	25.555	25.67	78.1579	56.6667	77.8333	70.9333	30.255	29.0619	30.37	29.8	24.21	23.4714	24.28	23.9421
1987	6	14	34.65	26.7526	7.89737	28.2571	33.3846	28.6769	29.7429	25.295	26.419	25.4476	25.69	78.7368	57.9524	76.7	71.375	30.31	29.4905	30.2048	29.915	24.245	23.7429	24.1714	24.005
1987	6	15	34.8	26.8647	7.93529	28.205	34	28.4923	29.5538	25.3286	27.6	25.4762	25.6571	78.5263	61	78.4211	72.1333	30.31	32.6	30.4476	30.0895	24.245	25.5	24.3286	24.1
1987	6	16	33.8	28.4	5.4	28.6	33	29.2	30	26.4	27	26	26.5	84	63	78	75	32.9	31.6	31.5	32	25.7	25	24.9	25.2
1987	6	17	35.4	28.4	7	28.6	34.4	29.2	30.4	25.4	28	25.8	26.4	77	62	76	72	30.3	33.5	30.9	31.6	24.3	26	24.6	24.9
1987	6	18	34.6	28.4	6.2	28.8	33.4	29	30	26.2	28	26.4	26.9	82	66	82	77	32.3	34.2	32.7	33	25.3	26.3	25.5	25.7
1987	6	19	37	28.6	8.4	29	34.8	29.8	30.8	26.4	26.27	26.6	25.535	82	55.35	78	71	32.7	28.805	32.7	29.6421	25.5	23.365	25.5	23.8526
1987	6	20	34.365	26.6333	7.73167	28.2	33.2231	28.3154	29.4154	26.2	26.065	25.181	25.405	85	56.2	77.4211	70.4	32.7	28.52	29.881	29.4158	25.5	23.205	24.019	23.7158
1987	6	21	34.27	26.7105	7.55947	28.2952	33.3154	28.4	29.6143	25.2143	26.11	25.2905	25.5	77.55	55.5	76.95	70.1875	29.8333	28.435	29.9381	29.305	23.9714	23.165	24.0333	23.66
1987	6	22	34.46	26.8158	7.64421	28.285	33.4357	28.25	29.6	25.17	25.9095	25.1762	25.415	77.5	53.2857	77.9474	69.8667	29.5	27.7714	29.785	28.9947	23.775	22.8048	23.96	23.5
1987	6	23	36.8	27.0167	9.78333	28.44	35.4	29.8	29.7615	25.1	27.8	26.4	25.4857	75.8889	56	77	68.75	29.3842	32.3	32.1	29.3389	23.7211	25.3	25.2	23.6944
1987	6	24	35.4	26.7	8.7	28.2	34.2	28.2909	29.5	26	27.4	25.02	25.3789	84	59	76.5556	69.8571	32.1	32	29.5263	29.1167	25.2	25.2	23.8211	23.5889
1987	6	25	36.2	27.8	8.4	28.4	34.2	29	30.1	25.6	27.8	26	26.5	80	62	79	73	30.9	33.1	31.6	31.9	24.6	25.7	25	25.1
1987	6	26	35.8	27.8	8	28.6	34.4	28	29.2923	26	27.4	25.1286	25.2476	81	59	78.3684	69.4375	31.9	31.8	29.83	28.875	25.1	25.1	23.99	23.425
1987	6	27	34.355	28	6.355	28.8	32.875	28	29.2643	25.8	26	25.2429	25.3714	79	55.4762	79	71.1765	31.2	28.3	30.0286	29.2238	24.8	23.0667	24.0857	23.6238
1987	6	28	34.29	26.4833	7.80667	28.0737	32.8857	28.0692	29.2231	24.9762	26.0571	25.3571	25.4667	78.5294	55.8095	79.55	70.4118	29.6611	28.3714	30.3667	29.6222	23.8722	23.1048	24.2857	23.85
1987	6	29	34.12	26.7647	7.35529	28.0762	33.4615	28.1417	29.5077	25.0429	26.0238	25.2286	25.4238	77.75	55.5714	78.8947	70.8125	29.6286	28.3524	30.03	29.37	23.8619	23.1524	24.11	23.725
1987	6	30	36	26.7611	9.23889	28.045	34.4	29	29.5692	25	28	26.2	25.3762	78	62	80	69.5333	29.665	33.5	32.1	29.1368	23.87	26	25.2	23.5632
1987	7	1	33.6	26.68	6.92	28	31.8	28	29	25.6	26	25.2	25.6	83	63	80	75	31.2	29.7	30.2	30.4	24.8	24	24.2	24.3
1987	7	2	33.8	26.665	7.135	28.2	33	28.4	29.5	25	26.6	25.6	25.7	77	61	80	73	29.5	30.5	30.9	30.3	23.8	24.4	24.6	24.3
1987	7	3	34.07	26.5524	7.51762	28.4	34.6	27.9143	29.1714	25.8	27	25.1	25.1952	81	56	79.2	70.5	31.5	30.6	29.8381	28.8421	24.9	24.4	23.9762	23.3947
1987	7	4	34.135	26.3	7.835	28.05	32.9786	28.1357	29.3333	24.9273	25.8682	25.1045	25.3045	77.619	55.0909	77.8095	70.3158	29.45	27.9864	29.7045	29.05	23.75	22.8909	23.9091	23.5273
1987	7	5	34.21	26.745	7.465	27.9238	33.28	28.1462	29.3071	24.7091	25.7591	24.9364	25.1455	76.45	55.5909	77.5789	69.9412	28.7762	28	29.3286	28.66	23.3714	22.8955	23.6952	23.29
1987	7	6	34.6	26.415	8.185	27.8273	34	28	29.2429	24.7045	26.8	25.6	25.1636	77.619	57	83	70.5556	28.9591	30.4	31.2	28.7667	23.4773	24.3	24.8	23.381
1987	7	7	34.2	26.52	7.68	28	33.4	28.2	29.5	25	26.4	25.4	25.6	79	58	80	72	29.7	29.7	30.6	30	23.9	24	24.4	24.1
1987	7	8	33.4	26.545	6.855	28.6	32.2	28.4	29.4	25.2	25.6	25.6	25.5	76	59	80	72	29.8	28.4	30.9	29.7	24	23.2	24.6	23.9
1987	7	9	35.2	27.6	7.6	27.8	34.6	29.2	30.2	25.6	27.8	26	26.5	84	60	78	74	31.3	32.8	31.5	31.9	24.8	25.6	24.9	25.1
1987	7	10	34.47	27.6	6.87	28.2	31.6	28.4357	29.3643	25.6	26.8	25.0636	25.3591	81	69	77	70.3889	31.1	32	29.481	29.0857	24.7	25.2	23.7905	23.5381
1987	7	11	34.18	26.655	7.525	27.9143	33.54	28.0143	29.4333	24.8136	25.9227	25.1864	25.3091	78	54.1818	78.619	70.5556	29.4095	27.9682	29.9045	29.0857	23.719	22.9045	24.0409	23.5571
1987	7	12	34.33	26.6619	7.6681	27.9238	33.2067	28.2643	29.4133	25.0136	26.1364	25.1227	25.4273	79.05	55.6364	77.1429	71.3333	29.7524	28.6364	29.6591	29.3714	23.9333	23.2818	23.8818	23.7143
1987	7	13	34.2	26.52	7.68	27.7864	34	28	29.22	25.0455	26.6	25.4	25.4	80.0952	56	81	71.8333	29.9455	29.9	30.7	29.4381	24.0409	24	24.5	23.7476
1987	7	14	34	27.8	6.2	28.2	33.4	28.2	29.5	25	27.8	25.8	26.2	77	65	83	75	29.5	33.6	31.6	31.6	23.8	26	25	24.9
1987	7	15	34.4	27.6	6.8	28.2	33.4	28.4	29.6	25.8	27.2	25.6	26.2	83	62	80	75	31.6	31.9	30.9	31.5	25	25.1	24.6	24.9
1987	7	16	35	27.6	7.4	27.8	33.8	28.4	29.6	25.2	27	25.6	25.9	81	59	80	73	30.3	31.1	30.9	30.8	24.3	24.7	24.6	24.5
1987	7	17	33.6	28	5.6	28.4	32.4	28.2	29.3	25.6	26.6	25.6	25.9	80	64	81	75	30.9	30.9	31.1	31	24.6	24.6	24.7	24.6
1987	7	18	34.345	27.2	7.145	27.4	33.8143	27.8923	29.4429	25.2	25.8636	25.0182	25.2182	84	53.9091	78.55	70.1111	30.6	27.8909	29.5619	28.8286	24.4	22.8545	23.8381	23.4
1987	7	19	34.805	26.57	8.235	27.9	33.6286	28.5923	29.5643	24.8048	26.0591	25.1727	25.3286	77.8	53.9545	76.85	69.2941	29.2762	28.1727	29.7143	29	23.6524	23.0227	23.9238	23.5
1987	7	20	34.4	26.66	7.74	28.6	34	28.4	29.9	24.6	25.4	25	25	72	50	76	66	28.3	26.7	29.4	28.1	23.1	22.2	23.8	23
1987	7	21	34.6	26.6	8	28.4	33.8	28	29.5	24.8	26.8	25.8	25.8	75	58	84	72	28.9	30.6	31.7	30.4	23.5	24.4	25	24.3
1987	7	22	34.6	26.8	7.8	28.4	32.8	28.4	29.5	24.8	26.8	25.6	25.7	75	63	80	73	28.9	31.2	30.9	30.4	23.5	24.8	24.6	24.3
1987	7	23	35.8	26.8	9	28	34.8	28.4	29.9	25.8	27	25.6	26.1	84	55	80	73	31.7	30.4	30.9	31	25	24.3	24.6	24.7
1987	7	24	34.92	26.8	8.12	28.6	33.4	28.2786	29.62	25.6	26.6	25.1909	25.4909	79	59	77.5238	69.9474	30.8	30.3	29.8545	29.3773	24.5	24.3	24.0136	23.7227
1987	7	25	34.375	26.89	7.485	28.0591	33.4462	28.0143	29.48	24.9864	26.1045	25.2048	25.419	77.9	54.8571	78.619	70.5556	29.481	28.5095	30.1273	29.355	23.8	23.1905	24.1455	23.705
1987	7	26	34.6158	26.62	7.99579	27.9333	33.6667	28.4357	29.4	24.8045	26.0318	25.0682	25.3045	77.85	54.5	77.1	69.8235	29.3	28.3545	29.5238	29.135	23.6905	23.1091	23.8286	23.59
1987	7	27	35.8	26.52	9.28	27.9636	34	28.4	29.45	25.0136	27	26	25.4364	78.619	58	83	71	29.6955	31	32	29.3952	23.9136	24.6	25.2	23.7333
1987	7	28	34.8	27	7.8	28.6	33	28.1	29.3929	25.8	26.2	25.2667	25.4381	80	59	78.5	71.1875	31.3	29.5	30.1364	29.4842	24.8	23.8	24.1636	23.7737
1987	7	29	33.6	26	7.6	27	32	28.2	28.9	25	26.6	25.6	25.7	85	66	81	77	30.3	31.2	31.1	30.9	24.3	24.8	24.7	24.6
1987	7	30	34	26.4	7.6	27.8	33.4	28.4	29.5	25.2	26.8	25.6	25.9	81	60	80	74	30.3	30.8	30.9	30.7	24.3	24.6	24.6	24.5
1987	7	31	34.97	26.6	8.37	27.8	33.4	28.9769	29.8786	25	27	25.4045	25.5818	80	61	76.95	69.2778	29.8	31.4	30.1333	29.5286	24	24.8	24.1571	23.7905
1987	8	1	34.7619	26.8905	7.87143	27.95	33.3	28.3867	29.5286	25.087	26.3	25.4087	25.5913	78.6364	57.5652	79.6667	71.3684	29.6727	29.2652	30.4682	29.7095	23.8955	23.6565	24.3364	23.919
1987	8	2	34.519	26.7682	7.75087	27.9043	33.18	28.1143	29.3375	25.2136	26.4238	25.4913	25.595	80.3333	58.0476	80.2727	71.8824	30.2364	29.5	30.6565	29.84	24.2045	23.7905	24.4261	23.985
1987	8	3	32.4	26.8909	5.50909	28.0826	29.4	28	29.4437	25.1652	26.8	26	25.6565	78.5455	82	85	71.3	29.813	33.5	32.3	29.8609	23.9783	25.9	25.3	23.9913
1987	8	4	35.2	24.6	10.6	27	32.2	28.2643	29.46	25.2	27	25.5182	25.6227	87	67	79.8	71.3333	30.8	32.2	30.6818	29.8429	24.6	25.3	24.45	23.9857
1987	8	5	32.2	26.2	6	27.6	30.8	28.3571	29.6062	25.6	27	25.4091	25.5636	85	75	77.619	70.7368	31.5	33.1	30.2545	29.5045	24.9	25.8	24.2045	23.7818
1987	8	6	34.4381	27.4	7.0381	29.2	34	28.4733	29.2733	25.2	26.2	25.3522	25.4565	73	54	77.9524	71	29.4	28.8	30.1591	29.3636	23.7	23.4	24.1727	23.7045
1987	8	7	34.8619	27.0714	7.79048	28.0391	33.68	28.1643	29.48	25.1348	26.0864	25.3727	25.5476	78.5455	54.1818	77.7368	70	29.9	28.4	30.119	29.51	24.0261	23.1318	24.1429	23.785
1987	8	8	34.7571	26.9524	7.80476	28.0318	33.8333	28.6071	29.7667	25.3909	26.1136	25.4682	25.64	80.45	54.8182	77.35	71.4375	30.4714	28.7095	30.2955	30.0722	24.3381	23.2905	24.2364	24.1
1987	8	9	34.5429	26.8143	7.72857	28.0304	32.5333	28.2857	29.1667	25.1522	25.9348	25.4609	25.5174	79	57.6957	78.0476	71.8421	29.9783	28.4913	30.3727	29.5909	24.0696	23.1739	24.2773	23.8364
1987	8	10	34.6714	26.68	7.99143	27.9739	35.4	28.5	29.4688	25.2217	26.2	25.713	25.7217	79.7727	49	79.5909	72.8	30.1652	27.9	31.0739	30.1261	24.1652	22.9	24.6739	24.1304
1987	8	11	34.6	27.2	7.4	28.4	31.6	28.8	29.4	25.8	26.6	26.2	26.2	81	68	82	77	31.5	31.5	32.3	31.7	24.9	24.9	25.3	25
1987	8	12	35	27	8	28.2	33.8	28.4	29.7	25.8	26.6	25.8	26.1	83	57	81	74	31.6	30	31.5	31	25	24.1	24.9	24.7
1987	8	13	35.4	27	8.4	28.5	34.6	28.8	30.2	25.4	26.8	25.6	25.9	78	55	78	70	30.4	30	30.7	30.4	24.3	24.1	24.5	24.3
1987	8	14	35.3429	27.4	7.94286	28.4	35	28.7214	29.6571	25.4	27.4	25.5773	25.6955	79	56	79.25	71.3889	30.4	31.4	30.7143	29.9333	24.3	24.9	24.4714	24.019
1987	8	15	34.6619	26.781	7.88095	28.0087	33.1533	28.36	29.4562	25.2043	26.1565	25.9304	25.7783	79.5909	56.1304	81.8571	72.9	30.1217	28.7652	31.8478	30.2522	24.1609	23.3739	25.0696	24.1957
1987	8	16	34.8619	26.6857	8.17619	28.1143	33.3059	28.66	29.5267	25.4087	26.4391	25.8043	25.8739	80.4	59.3913	81.4286	73.7059	30.6524	29.8609	31.3727	30.67	24.4429	23.9826	24.8227	24.445
1987	8	17	34.2571	26.58	7.67714	27.9783	32.64	28.0667	29.1313	25.2609	26.1619	25.6	25.6952	80.0455	59.2727	81.4286	73.6842	30.2957	29.2318	31.0087	30.2182	24.2522	23.6227	24.6348	24.1909
1987	8	18	35	26.7857	8.21429	27.8591	34	28.56	29.2267	25.3565	26.8	25.6783	25.7	81.5238	57	80.4762	73.4444	30.6864	30.4	31.15	30.2571	24.4591	24.3	24.7136	24.1952
1987	8	19	36	27.4	8.6	28.8	35	28.8	30.3	26	27.6	25.8	26.5	80	57	79	72	31.7	32	31.2	31.6	25	25.2	24.8	25
1987	8	20	35.8	27	8.8	28.6	34.6	28.8	30.2	25.6	27	25.8	26.1	79	56	79	71	30.8	30.6	31.2	30.9	24.5	24.4	24.8	24.6
1987	8	21	34.5762	27.6	6.97619	28.6	34.2	28.5	29.55	25.8	27	25.6957	25.7136	80	57	80.0909	72.9474	31.3	30.8	31.0304	30.2227	24.8	24.6	24.6565	24.1909
1987	8	22	34.2238	26.8591	7.36472	28.0864	32.9	28.1	29.1875	25.4043	26.2043	25.5864	25.7182	80.5238	60.4348	81.619	73.4737	30.6	29.4435	31.2174	30.4318	24.4045	23.7304	24.7304	24.3
1987	8	23	34.1286	26.9136	7.21494	28.0652	33.1067	28.7067	29.5813	25.3864	26.5522	25.7273	25.8682	80.4286	61.5652	79.4762	74.05	30.8174	30.3565	31.4174	30.8652	24.513	24.2391	24.8261	24.5261
1987	8	24	36	26.9636	9.03636	28.0591	34.6	28.8	29.5	25.5174	26.8	25.6	25.8545	81.2381	55	78	73.5789	30.9409	30	30.7	30.6591	24.5818	24.1	24.5	24.4
1987	8	25	35.6	27.4	8.2	29	34.2	28.8	30.2	25.6	26.8	25.8	26.1	76	56	79	70	30.5	30.3	31.2	30.7	24.4	24.3	24.8	24.5
1987	8	26	35	27.2	7.8	28.4	33.8	29	30	25.6	26.6	25.8	26	80	57	78	72	30.9	30	31.1	30.7	24.6	24.1	24.7	24.5
1987	8	27	35.2	27.2	8	28.6	34.2	28.6	30	25.4	27	25.6	26	77	57	79	71	30.3	30.8	30.8	30.6	24.3	24.6	24.5	24.5
1987	8	28	34.3714	27.2	7.17143	27.8	33.8	28.5385	29.475	25.2	26	25.7727	25.9143	81	54	80.55	74.5238	30.3	28.4	31.2261	30.7391	24.3	23.2	24.7391	24.4652
1987	8	29	34.5381	26.7762	7.7619	28.1409	33.06	28.7286	29.9214	25.59	26.3318	25.9435	25.9737	82.0526	59.8636	81.1818	74.4118	31.18	29.4909	31.6174	30.7158	24.73	23.7545	24.9565	24.4421
1987	8	30	34.5429	27.1278	7.41508	28.0609	33.88	29.14	29.7533	25.6826	26.7478	25.887	26.1	82.5455	59.913	79.8571	74.2	31.3261	30.3783	31.4	30.9727	24.787	24.2261	24.8091	24.5727
1987	8	31	35.4	26.8944	8.50556	27.9739	34.8	28.6	29.6933	25.6261	26.8	25.8	26.0773	83.2381	54	80	74	31.2182	29.9	31.3	30.865	24.7364	24	24.8	24.51
1987	9	1	36	27.4	8.6	28.8	35	29.2	30.5	26.2	27.2	26	26.5	82	55	78	71	32.3	30.9	31.5	31.5	25.3	24.6	24.9	24.9
1987	9	2	34.8	27.2	7.6	28.6	31.8	28.4	29.3	25.4	26.8	26	26.1	77	68	83	76	30.3	31.9	32	31.4	24.3	25.1	25.2	24.9
1987	9	3	34.8	26.2	8.6	27.8	31.8	28.8	29.3	25.2	26.8	26	26	81	68	80	76	30.3	31.9	31.7	31.3	24.3	25.1	25	24.8
1987	9	4	34.2429	26.6	7.64286	27.8	29.8	28.55	29.5333	25.4	25.8	25.9565	25.987	83	73	79.3182	74.7778	30.8	30.5	31.4435	30.7348	24.6	24.4	24.8478	24.4522
1987	9	5	34.285	26.915	7.37	28.0522	32.56	28.62	29.4	25.6391	26.3783	25.9826	26.0043	82.0455	60.8696	78.7273	73.8333	31.0957	29.7217	31.4174	30.7348	24.6957	23.887	24.8391	24.4826
1987	9	6	34.8714	27.16	7.71143	28.2609	32.8071	28.6538	29.5125	25.6043	26.4682	25.9087	25.9909	79.6364	59.9565	79.9545	72.9444	30.8	29.7783	31.4739	30.6783	24.5217	23.8826	24.8739	24.4348
1987	9	7	36.2	27.145	9.055	28.1609	35.4	29.8	29.4	25.687	26.6	26.4	26.0522	81.7273	50	77	74.1111	31.2435	28.9	32.1	31.0609	24.7565	23.5	25.2	24.6565
1987	9	8	35.6	27.4	8.2	29	34.6	29.4	30.6	25.8	27.2	26.2	26.4	78	57	78	71	31.1	31.1	31.9	31.4	24.7	24.7	25.1	24.8
1987	9	9	35.4	27	8.4	28.6	34.6	29	30.3	25.8	27	26.4	26.4	80	56	82	72	31.3	30.6	32.7	31.5	24.8	24.4	25.5	24.9
1987	9	10	35.6	27.6	8	28.8	33.2	28.8	29.9	26	27	26.4	26.5	80	62	83	75	31.7	31.5	32.8	32	25	24.9	25.6	25.2
1987	9	11	34.1286	27.2571	6.87143	28.1565	34.2	28.7929	29.3812	25.5696	27	25.9591	25.9909	80.9091	57	79.8571	74.4118	30.9391	30.8	31.5455	30.8864	24.5957	24.6	24.9227	24.5455
1987	9	12	34.3619	27.15	7.2119	28.1391	32.66	28.6462	29.6133	25.6783	26.3217	25.7565	25.9087	81.9091	60.4783	78.9048	73.7222	31.2696	29.8391	31.0391	30.7217	24.7652	23.9391	24.6565	24.4435
1987	9	13	33.935	26.7381	7.1969	27.9261	32.5846	28.5267	29.1125	25.2609	26.4565	25.9043	25.8696	80.3333	62.3913	80.2727	74.4444	30.2	30.0783	31.5348	30.5913	24.1826	24.0826	24.913	24.4
1987	9	14	33	27.27	5.73	28.0435	30.2	28	29.2063	25.5652	26.4	26	25.9545	81.6818	74	85	75.5882	31.0565	31.9	32.3	30.9136	24.6522	25.1	25.3	24.5682
1987	9	15	30.4	26.8	3.6	27.6	28.6	27.4	27.8	25.6	26	25.8	25.8	85	81	88	85	31.5	31.9	32.1	31.8	24.9	25.1	25.3	25.1
1987	9	16	34.8	25.2	9.6	27.6	33.2	28.6	29.5	25.2	26.8	25.8	25.9	82	61	80	74	30.4	31	31.3	30.9	24.3	24.6	24.8	24.6
1987	9	17	33.6	27.2	6.4	28	30.2	28.6	28.9	26.4	27.6	27	27	88	82	88	86	33.3	35.2	34.6	34.4	25.9	26.8	26.5	26.4
1987	9	18	33.6762	27.4	6.27619	28.4	31.8	28.4333	29.2267	26.2	27.2	25.85	25.9318	84	70	81.3	75.625	32.5	33	31.5	30.9143	25.5	25.7	24.9143	24.5619
1987	9	19	33.8571	26.7238	7.13333	28.1364	32.2067	28.6154	29.2563	25.687	26.4409	25.9087	26.0182	82.6667	63.087	81.1	75.5882	31.2182	30.2609	31.6391	31.0818	24.7455	24.2043	24.9696	24.6591
1987	9	20	33.6857	27.015	6.67071	27.9348	31.68	28.48	29.1	25.6478	26.4739	25.8714	25.919	83.1818	66.1739	82.05	76.7647	31.2739	30.7261	31.5818	31.1545	24.7783	24.4478	24.9409	24.7045
1987	9	21	34.4	26.8476	7.55238	27.7957	32.6	28.4	29.44	25.4087	27.2	26.2	25.9	82.5909	66	84	75.2353	30.6435	32.5	32.5	30.5273	24.4391	25.4	25.5	24.3273
1987	9	22	31.6	26.8	4.8	27.8	30.2	27.6	28.3	25	26.2	25.8	25.7	80	73	87	80	29.8	31.3	32	31	24	24.8	25.2	24.7
1987	9	23	33.8	26.8	7	28.6	32.2	30.4	30.4	25.8	27.2	26.8	26.6	80	68	76	75	31.3	32.7	32.8	32.3	24.8	25.6	25.6	25.3
1987	9	24	34.8	27.4	7.4	28.6	32.8	29.4	30	25.6	27.6	26.6	26.6	79	67	80	75	30.8	33.4	32.9	32.4	24.5	25.9	25.7	25.4
1987	9	25	33.1571	27.4	5.75714	28.6	33.8	28.3786	29.1267	25.8	27.2	25.8818	25.7238	80	60	80.3684	75.3125	31.3	31.7	31.3667	30.2905	24.8	25	24.819	24.2238
1987	9	26	34.0667	27.08	6.98667	28.1696	32.8214	28.4857	29.48	25.5909	26.2136	25.8957	25.919	81.4762	62.7273	80.8095	75.5333	30.9545	29.3455	31.6455	30.67	24.6045	23.6909	24.9682	24.43
1987	9	27	33.9286	26.755	7.17357	28.0783	32.7533	28.1562	29.2688	25.6478	26.5864	25.887	26.0591	82.2727	63.7273	82.4286	75.8235	31.1739	30.5227	31.6609	31.1409	24.7304	24.3091	24.9783	24.6909
1987	9	28	35	26.71	8.29	28.0174	33.6	29	28.9	25.5727	26.2	25.8	25.9364	82.8571	56	78	77.1765	31.0364	29.1	31.1	31.0318	24.6409	23.6	24.7	24.6136
1987	9	29	35	27.4	7.6	28.6	32.4	29	29.8	25	26.8	26.4	26.1	75	65	82	74	29.3	31.5	32.7	31.1	23.7	24.9	25.5	24.7
1987	9	30	32.6	27.2	5.4	28.8	32.18	27.2	29.2625	25.8	26.4909	25.6	25.93	79	63.2174	88	76.625	31.2	30.1783	31.7	30.8143	24.8	24.113	25	24.4952
1987	10	1	29.4	21.8	7.6	25.4	27.8	27	26.8	24.2	25	24.4	24.5	91	80	81	84	29.4	29.8	28.8	29.3	23.8	24	23.4	23.7
1987	10	2	33.5409	25.4	8.14091	26.4	31.9813	28.18	28.9929	24.8	26.5857	25.8455	26.035	88	65.75	82.5455	77.7333	30.2	30.84	31.5909	31.3647	24.2	24.51	24.9455	24.8059
1987	10	3	33.4364	26.6316	6.80478	27.9895	32.3824	28.6286	29.3923	25.819	26.4318	25.8455	26.0667	84.2778	64.4091	80.5238	76.75	31.7889	30.4591	31.5762	31.4333	25.0556	24.3	24.9333	24.8556
1987	10	4	33.8773	26.455	7.42227	27.905	32.0588	28.44	29.16	25.3238	26.2864	26.07	25.915	80.8947	65.9091	82.4	76.25	30.4421	30.3318	32.035	30.9278	24.3211	24.2136	25.185	24.5722
1987	10	5	34.8	26.775	8.025	27.735	33.8	29.2	29.0071	25.519	27.8	26.4	25.815	83.6316	63	80	78.1333	31.0158	33.3	32.5	31.0824	24.6421	25.9	25.5	24.6647
1987	10	6	33.6	27.2	6.4	28.8	31.9133	28.4	29.0467	26.6	26.081	27.4	25.7895	84	65.4286	93	77	33.3	29.9667	35.8	30.9222	25.9	24.0429	27.1	24.5722
1987	10	7	32.4	25	7.4	26.8	27.8	27.6	27.5	24.2	26.4	26.4	25.7	81	90	91	87	28.5	33.5	33.6	31.8	23.2	25.9	26	25.1
1987	10	8	32.4	25.4	7	27.6	31.2	28.4	28.9	25.4	27.4	26.6	26.5	84	75	87	82	31	33.9	33.6	32.8	24.6	26.2	26	25.6
1987	10	9	32.8045	26.4	6.40455	27.8	34.2	28.3	28.8615	25.2	26.8	25.85	25.7056	81	56	82.1905	77.2143	30.3	30.3	31.6136	30.8	24.3	24.3	24.9682	24.4812
1987	10	10	33.05	26.055	6.995	27.33	31.7875	28.54	29.1933	25.4381	25.8286	25.8545	25.645	85.5263	65.381	82.5	77.4667	31.1211	29.2524	31.6952	30.7	24.6895	23.5905	25.0143	24.4471
1987	10	11	33.05	25.8429	7.20714	27.175	32.1353	28.4733	29.2333	25.2727	26.1273	25.9318	25.7864	85.6	63.8636	82.4762	77.2941	30.74	29.8182	31.7762	30.8211	24.485	23.9727	25.0381	24.5158
1987	10	12	32.7227	26.0105	6.7122	27.3714	31.7125	28.2929	28.9214	25.2773	26.2048	25.8048	25.815	84.5714	67.3182	82.5	79.2941	30.7381	30.4682	31.5286	31.17	24.4667	24.3182	24.919	24.73
1987	10	13	33.4	26.1368	7.26316	27.3909	30.4	29	28.4929	25.4	27.4	26.8	25.7905	85.3182	79	84	77.8333	31.0455	34.5	33.8	30.845	24.6591	26.4	26.1	24.54
1987	10	14	32.6	26	6.6	26.6	28.6	27.8	27.7	25.4	26.6	26	26	91	86	87	88	31.6	33.5	32.4	32.5	25	25.9	25.4	25.4
1987	10	15	34.6	26.2	8.4	28	33.8	28.6	29.8	25.8	26.0136	25.9333	25.8053	84	63.7727	80.85	75.0667	31.7	29.5818	31.61	30.7389	25	23.7818	24.975	24.4556
1987	10	16	32.8773	26.4	6.47727	27.8	30.6	28.0286	28.8231	25.4682	27.6	25.7143	25.735	85.4762	80	82.7	78.0667	31.1952	34.9	31.33	30.7056	24.7238	26.7	24.8	24.4444
1987	10	17	32.8048	25.9421	6.86266	27.3619	31.55	28.2133	28.8067	25.3364	25.9545	25.7143	25.6286	84.8095	65.1364	80.5714	77.1111	30.8619	29.6409	31.2409	30.5952	24.5381	23.8455	24.7409	24.3857
1987	10	18	32.9818	25.8579	7.12392	27.2381	30.5562	27.9154	28.5071	25.15	25.8333	25.4227	25.4952	84.619	63.5789	81.8095	77.0714	30.5381	29.4316	30.681	30.3471	24.381	23.7053	24.4476	24.2529
1987	10	19	30	25.585	4.415	27.0524	29.4	27.8	28.1571	25.2182	27.4	25.6	25.6714	86	86	84	80.5333	30.6619	35.1	31.3	30.8278	24.4571	26.8	24.8	24.5222
1987	10	20	33.8	26.2	7.6	27.4	32.2	29.8	29.8	25.8	26.6	26.2	26.2	88	65	75	76	32.1	31.1	31.6	31.6	25.3	24.7	25	25
1987	10	21	34.4	27.2	7.2	27.8	33.4	28.6	29.6	25.4	26	25.8	25.7	83	56	80	73	30.8	28.7	31.3	30.3	24.6	23.3	24.8	24.2
1987	10	22	35	26.2	8.8	28	32.4	28.8	29.5	25.6	26.8	26	26.1	83	65	80	76	31.2	31.5	31.7	31.5	24.8	24.9	25	24.9
1987	10	23	31.8905	27.2	4.69048	29	32.8	27.95	28.5571	26	26.6	25.59	25.68	79	62	83.8889	81.2143	31.6	30.7	31.2556	31.1235	25	24.5	24.7556	24.6882
1987	10	24	32.2636	25.8421	6.42153	27.1091	31.1867	27.8786	28.4357	25.29	26.2455	25.6429	25.755	87.1	67.7273	83.4211	80.2941	31.025	30.25	31.281	30.97	24.645	24.1909	24.7619	24.61
1987	10	25	32.0909	25.785	6.30591	26.6333	30.7	27.6857	28.2786	24.8636	26.0136	25.5909	25.4864	86.3333	68.4091	83	79.7059	30.0714	30.2773	31.1333	30.685	24.119	24.2	24.7238	24.45
1987	10	26	33.8	25.9857	7.81429	27.4818	32.2	29	28.9133	25.1905	27.2	25.4	25.719	83	68	75	76.2353	30.4	32.7	30	30.725	24.3	25.6	24.1	24.46
1987	10	27	32.8	27.6	5.2	28.4	31	30	29.9	26	27	26.4	26.5	83	73	75	77	32	33	32	32.3	25.2	25.7	25.2	25.3
1987	10	28	30.6	26.0714	4.52857	25.8	28.6	27.4	27.3	25	26	25.4	25.5	94	81	85	87	31.1	31.9	31.1	31.4	24.7	25.1	24.7	24.8
1987	10	29	27.8	24.2	3.6	24.6	25.6	25.4	25.3	24	24.2	24	24.1	95	89	89	91	29.4	29.3	28.9	29.2	23.8	23.7	23.5	23.6
1987	10	30	32.5591	24.2	8.35909	25.4	29.8	28.1533	28.72	24	26.4	25.4364	25.62	89	77	81.4091	76.4211	28.9	32.1	30.7136	30.4714	23.5	25.2	24.4773	24.319
1987	10	31	32.2273	25.819	6.40823	27.3227	30.7333	27.9929	28.6	25.2727	26.0818	25.3909	25.5909	84.6818	68.4762	81.619	78.3529	30.7364	30.2524	30.8333	30.73	24.4909	24.1857	24.5524	24.485
1987	11	1	32.41	25.9947	6.41526	27.55	31.1583	27.9308	28.7	25.19	25.87	25.59	25.54	82.4	65.5789	82.55	77	30.35	29.6947	31.095	30.3474	24.26	23.8789	24.685	24.2368
1987	11	2	32.45	25.78	6.67	27.16	30.6583	27.9923	28.3769	25.19	25.99	25.675	25.62	86.05	71	83.2	80.0556	30.705	30.445	31.355	30.82	24.46	24.31	24.825	24.545
1987	11	3	32.2	25.9632	6.23684	27.115	31.8846	27.7583	28.6308	25.125	26.095	25.6056	25.5556	85.1	65.6	81.6667	77	30.48	30.25	31.0278	30.4611	24.35	24.16	24.6556	24.3333
1987	11	4	32.54	26.2368	6.30316	27.41	31.1769	27.9091	28.5833	25.1211	25.875	25.4	25.4474	83.3158	64.1053	81.7895	76.3529	30.2947	29.1632	30.6632	30.0263	24.2474	23.5895	24.4526	24.0895
1987	11	5	32.405	25.995	6.41	27.155	31.4846	27.9615	28.6077	24.94	26.055	25.495	25.485	83.5	65.75	82.5	76.6111	29.975	29.9	30.92	30.275	24.075	23.985	24.59	24.22
1987	11	6	32.4632	26.08	6.38316	27.195	31.2615	27.8333	28.5385	25.0778	26.145	25.5842	25.6333	83.8889	67.7895	83.1667	77.8235	30.1632	30.2105	31.1444	30.4444	24.1789	24.1632	24.7056	24.3111
1987	11	7	32.585	26.2053	6.37974	27.4	30.9692	27.9154	28.5077	25.3579	26.075	25.735	25.7158	84.8421	67.2	83.6	78.7059	30.9211	30.115	31.495	30.8895	24.5842	24.115	24.9	24.5579
1987	11	8	32.2444	26.2111	6.03333	27.57	30.7769	27.7385	28.4538	25.3737	26.13	25.4579	25.6632	83.6842	67.7	83.4737	79	30.8211	30.3	30.9579	30.7368	24.5421	24.22	24.6053	24.4789
1987	11	9	32.08	25.8263	6.25368	27.125	30.5692	27.6833	28.1923	24.9684	25.735	25.495	25.4158	84.1579	66.6	83.4	79.1765	30.1	29.345	31	30.2263	24.1368	23.64	24.625	24.1789
1987	11	10	32.21	26.27	5.94	27.205	30.9333	27.85	28.3583	25.19	26.11	25.5632	25.5842	85.4	66.4	82.5789	78.1765	30.635	30.08	31.0421	30.4737	24.42	24.115	24.6526	24.3474
1987	11	11	32.3579	26.115	6.24289	27.235	31.5	27.7083	28.5231	25.075	25.745	25.51	25.44	83.9	64.7	82.8	77.7222	30.27	29.28	30.965	30.17	24.21	23.645	24.615	24.155
1987	11	12	32.06	26.275	5.785	27.24	31.3917	27.9231	28.5846	25.095	25.87	25.45	25.485	83.6842	65.55	82.4	77.5	30.275	29.59	30.845	30.245	24.24	23.825	24.54	24.2
1987	11	13	31.575	26.075	5.5	27.13	30.6231	27.5818	28.2167	25.03	25.74	25.12	25.3	84.3	68	80.7368	78.1765	30.24	29.615	30	29.8737	24.23	23.845	24.0947	24.0158
1987	11	14	32.065	25.985	6.08	27.06	30.8231	27.4833	28.2308	25.13	25.9	25.4789	25.5444	84.6842	66.7	82.6316	77.8824	30.545	29.765	30.8895	30.4105	24.385	23.915	24.5737	24.2789
1987	11	15	31.955	26.13	5.825	27.125	29.8769	27.2385	27.8615	25.1579	25.84	25.3	25.4211	85.3158	69.8	83.9	80.3333	30.6	29.945	30.705	30.4263	24.4105	24.05	24.48	24.3105
1987	11	16	31.8632	25.9421	5.92105	27	30.4077	27.2	28.0167	24.925	25.92	25.295	25.375	84.5	71	83.45	79.5	30.06	30.31	30.62	30.32	24.125	24.225	24.415	24.245
1987	11	17	31.94	25.6737	6.26632	26.855	30.6462	27.4083	28.0462	24.84	26.0684	25.285	25.3474	84.9	71.35	83.5789	80.2222	29.97	30.48	30.64	30.36	24.05	24.31	24.435	24.255
1987	11	18	32.1895	25.9222	6.26725	27.05	31.1692	27.7583	28.4308	24.845	25.91	25.265	25.345	83.35	65.25	81.45	76.5556	29.805	29.645	30.41	29.955	23.97	23.845	24.295	24.045
1987	11	19	32.085	26.205	5.88	27.27	30.2769	27.375	28.1	24.97	25.735	25.38	25.365	82.95	66.55	84.15	77.5556	29.995	29.415	30.865	30.085	24.07	23.7	24.555	24.105
1987	11	20	31.855	25.99	5.865	26.845	30.5231	27.3	28	24.895	25.695	25.28	25.2737	84.5789	66.5	83.5	78.6111	30.105	29.26	30.62	29.985	24.115	23.615	24.435	24.06
1987	11	21	32.25	25.765	6.485	27.06	30.6214	27.5385	28.1786	25.035	25.67	25.305	25.325	84.85	65.25	82.6	77.7895	30.32	29.135	30.58	30.01	24.25	23.535	24.4	24.06
1987	11	22	32.34	25.9263	6.41368	27.09	31.1071	27.6308	28.3786	24.99	25.59	25.225	25.275	84.35	63.2	81.3	76	30.185	28.705	30.3	29.735	24.17	23.265	24.23	23.905
1987	11	23	32.35	26.1684	6.18158	27.16	31.1929	27.5077	28.3786	24.96	25.86	25.115	25.315	83.65	64.9	81.9	76.5556	30.06	29.475	30.155	29.905	24.115	23.76	24.16	23.995
1987	11	24	32.395	26.1263	6.26868	27.185	31.1357	27.5462	28.3357	24.9	25.61	25.115	25.205	82.95	63.25	81.95	75.9474	29.88	28.775	30.18	29.61	23.995	23.345	24.175	23.845
1987	11	25	31.73	26.0895	5.64053	26.985	30.2769	27.1769	27.8929	24.805	25.52	24.9684	25.0947	83.85	67.55	83.2105	78.2941	29.79	29.09	30.0421	29.6579	23.94	23.535	24.1053	23.8632
1987	11	26	31.765	26.0158	5.74921	27	30.5	27.2091	27.9929	24.9	25.795	25.015	25.1789	83.6111	67.95	82.65	78.7222	29.98	29.67	30.045	29.89	24.085	23.88	24.11	24.02
1987	11	27	32.4421	26.0389	6.40322	27.02	30.9	27.4857	28.2214	24.89	25.655	25.0526	25.2	84.05	64.5	82.4737	77.0588	29.945	29.015	30.1211	29.7316	24.055	23.505	24.1368	23.9263
1987	11	28	31.905	25.8684	6.03658	26.905	30.9	27.2571	28.0571	24.53	25.325	24.72	24.855	82.35	62.6	81.05	75.3684	29.11	28.14	29.34	28.86	23.575	22.985	23.71	23.43
1987	11	29	31.7	25.6895	6.01053	26.745	30.5	26.8923	27.7286	24.485	25.245	24.58	24.77	82.9	63.85	81.65	76.2105	29.11	28.145	29.15	28.8	23.59	22.98	23.6	23.395
1987	11	30	31.7421	25.5632	6.17895	26.605	30.3857	26.9286	27.6857	24.2579	25.3158	24.3211	24.6263	82.8947	64.5789	80.1053	76.0556	28.6895	28.3895	28.5105	28.5368	23.3368	23.1421	23.2368	23.2368
1987	12	1	31.3048	25.3952	5.90952	26.5571	30.2667	27.0333	27.6667	24.3571	25.1952	24.4619	24.6714	83.381	65.3333	81.6	77.1053	28.919	28.3048	29.085	28.825	23.4571	23.0714	23.555	23.41
1987	12	2	31.0429	25.325	5.71786	26.2524	29.6333	26.8133	27.38	24.319	25.0905	24.5143	24.6429	84.8571	68.619	82.1	78.5789	29.0143	28.4905	28.995	28.845	23.5333	23.2143	23.475	23.415
1987	12	3	31.081	25.1714	5.90952	26.1857	29.7267	26.72	27.3267	24.2571	25.0714	24.5476	24.6143	84.9048	68.3333	84.5	80.1765	28.9095	28.3619	29.3684	28.9368	23.4524	23.0905	23.7105	23.4579
1987	12	4	31.2619	24.9667	6.29524	26.1	30.4857	26.82	27.4933	24.2333	25.215	24.5095	24.655	85.9048	67.4286	82.1579	79.0556	28.9476	28.581	29.135	28.915	23.4714	23.2286	23.575	23.44
1987	12	5	31.2381	25.1048	6.13333	26.0667	29.7333	26.5867	27.18	24.1238	25.0476	24.2952	24.4905	85.1905	66.1429	81.4762	77.6316	28.6762	28.0762	28.6333	28.4476	23.3143	22.9667	23.2762	23.2
1987	12	6	31.9571	25.095	6.86214	26.3905	30.9667	27.12	27.88	24.2714	25.1048	24.6905	24.7	83.8571	61.8095	81.8571	75.7895	28.819	27.6714	29.3952	28.6286	23.4143	22.7143	23.7286	23.281
1987	12	7	31.719	25.681	6.0381	26.6476	30.5867	27.0133	27.8267	24.5048	25.0095	24.54	24.7	83.7619	63	81.25	76.3158	29.2476	27.6476	29.0619	28.6476	23.6524	22.6667	23.5381	23.2857
1987	12	8	31.88	25.6762	6.20381	26.5524	30.52	26.88	27.72	24.3143	25.2429	24.5476	24.7095	83.0476	63.5714	82	76.7368	28.8238	28.1667	29.1571	28.7238	23.419	22.9952	23.6	23.3381
1987	12	9	31.4333	25.5714	5.8619	26.481	30.04	26.8714	27.52	24.245	25.0619	24.419	24.55	83.45	65.8571	81.0526	78.1111	28.881	28.0667	28.82	28.655	23.4333	22.9286	23.375	23.3
1987	12	10	31.8714	25.6095	6.2619	26.4143	30.9333	26.8133	27.7	24.1476	24.85	24.2571	24.39	82.8571	60	79.2632	74.5263	28.519	27.1381	28.3667	28.0095	23.2143	22.3857	23.1238	22.9095
1987	12	11	31.635	25.6667	5.96833	26.4143	30.5467	26.7733	27.5933	24.1286	25.0381	24.455	24.52	82.85	62.1905	81.75	75.7778	28.4857	27.5762	28.94	28.32	23.1952	22.6238	23.465	23.085
1987	12	12	31.9053	25.0952	6.81003	26.2095	31	26.8067	27.6933	24.1524	25.0857	24.4429	24.5619	84.381	61.2381	81.45	75.4211	28.681	27.5571	28.9095	28.3905	23.3143	22.6	23.4476	23.119
1987	12	13	31.8238	25.35	6.47381	26.1667	31.1786	26.8267	27.62	24.0762	24.8333	24.1381	24.3381	83.6667	62	80.1429	74.8421	28.4524	27.2238	28.2095	27.9619	23.1857	22.4381	23.0429	22.8857
1987	12	14	31.5714	25.185	6.38643	26.1714	30.6	26.5929	27.4467	24.0048	25.0524	23.9286	24.315	82.6	63.381	79.7619	75.5789	28.3143	27.7714	27.8048	27.9619	23.119	22.7762	22.8095	22.8952
1987	12	15	31.2762	25.0524	6.22381	25.7429	30.05	26.5333	27.2571	23.4524	24.8	23.9333	24.0619	82.5238	63.6	80.1905	74.8333	27.2619	27.31	27.8524	27.36	22.4667	22.455	22.8286	22.515
1987	12	16	31.4571	25.0286	6.42857	26.0333	30.3867	26.5467	27.3533	23.6857	24.681	24.1048	24.1667	82.1429	62.1429	81.6316	75.4737	27.6286	26.981	28.3762	27.6667	22.7048	22.281	23.1286	22.7
1987	12	17	31.2524	25.2667	5.98571	26.0048	30.3533	26.5067	27.2933	23.8905	24.5524	24.1429	24.1952	83.8571	61.15	81.7619	76.2778	28.1667	26.575	28.4286	27.655	23.0095	22.01	23.1667	22.69
1987	12	18	31.5429	25.0211	6.5218	25.8619	30.3867	26.5733	27.3333	23.7952	24.9762	24.2429	24.3333	84.0476	62.9524	81.3333	76.6842	28.0286	27.6381	28.5476	28.0667	22.9333	22.6762	23.2381	22.9571
1987	12	19	31.6524	25.0905	6.5619	25.981	30.1867	26.5533	27.2733	23.7857	24.9571	23.9619	24.2429	83.2857	64.1905	79.2381	76.0526	27.9286	27.7619	27.8381	27.8333	22.881	22.7429	22.8143	22.819
1987	12	20	31.4762	25.2143	6.2619	26.0238	30.76	26.4	27.3467	23.7048	24.6095	23.82	23.99	82.3333	60.4286	80.95	74.6111	27.7095	26.6048	27.78	27.245	22.7429	22.0095	22.77	22.44
1987	12	21	31.825	24.985	6.84	25.8286	30.8667	26.4333	27.3533	23.7421	24.9238	24.145	24.2889	83.2105	60.5238	81.9	75.1111	27.41	27.0048	28.4333	27.6	22.525	22.2905	23.1619	22.65
1987	12	22	31.8857	25.1619	6.72381	26.019	30.7286	27.0357	27.4769	23.9857	24.8286	24.1714	24.3429	84.3333	60.8095	79.6	74.6111	28.3714	27.0619	28.125	27.79	23.1476	22.3429	23.01	22.815
1987	12	23	31.4429	25.2095	6.23333	26.1286	30.5923	26.5786	27.4071	24.0857	25	24.015	24.34	84.619	63.7619	80.9	76.3889	28.5905	27.7571	28.075	28.08	23.2619	22.7905	22.95	22.965
1987	12	24	31.9381	25.2095	6.72857	26.1	30.6714	26.5643	27.4923	23.645	24.8762	24.219	24.215	81.45	61.381	81.9048	74.6842	27.6524	27.1857	28.5143	27.7857	22.7	22.419	23.2143	22.7762
1987	12	25	31.4048	25.1857	6.21905	25.8857	30.4714	26.5429	27.3571	23.8619	24.7762	24.0048	24.219	84.3333	62.4286	80.5238	76.0526	28.1714	27.1667	28.019	27.7905	23.019	22.381	22.9381	22.7762
1987	12	26	31.48	25.1048	6.37524	25.9143	30.5714	26.6214	27.4143	23.9143	25.0524	24.0762	24.3476	84.619	63.6667	81	76.7895	28.2667	27.8571	28.2048	28.1238	23.0905	22.8333	23.0429	22.981
1987	12	27	31.465	24.9632	6.50184	25.7762	30.8786	26.5286	27.5923	23.6714	24.6524	23.7762	24.0381	83.7619	60	79.4	74.6842	27.781	26.6381	27.6095	27.3381	22.7905	22.081	22.7	22.5143
1987	12	28	31.575	24.6952	6.87976	25.7429	30.5786	26.4692	27.4154	23.581	24.7952	23.7286	24.0286	83.381	61.9	79	74.9444	27.5714	27.055	27.3714	27.275	22.6571	22.33	22.5619	22.475
1987	12	29	31.4381	24.795	6.6431	25.6905	30.8071	26.5643	27.3857	23.3714	24.4143	23.7095	23.8381	82.9	59.3333	78.5714	73.6842	27.0952	26.1095	27.2857	26.8286	22.4	21.7381	22.4857	22.2143
1987	12	30	31.685	24.8333	6.85167	25.4905	31	26.95	27.3231	23.2286	24.665	23.7238	23.875	82.5238	60.65	78.7368	74	26.8857	26.805	27.315	26.9474	22.2476	22.14	22.505	22.2684
1987	12	31	31.4556	24.9667	6.48889	25.6476	30.6071	26.4154	27.3077	23.2	24.5632	23.6105	23.8111	81.0476	59.95	79.9474	73.5882	26.6952	26.365	27.26	26.7842	22.1143	21.915	22.49	22.1737
1988	12	31	29.69	23.2	6.49	23.6	25.2	23.6	24	21.6	22.6	22.2	22.1	84	80	89	84	24.5	25.7	25.8	25.3	20.7	21.5	21.6	21.3

## Sheet: 1988
			Temperature			Temperature				Temperature				Relative Humidity				Pressure				Dew temperature
Year	Month	Day	Maximum	Minimum	Max-Min	1899-12-31 07:00:00	1899-12-31 13:00:00	1899-12-31 19:00:00	Average	1899-12-31 01:00:00	1899-12-31 13:00:00	1899-12-31 19:00:00	Average	1899-12-31 01:00:00	1899-12-31 13:00:00	1899-12-31 19:00:00	Average	1899-12-31 07:00:00	1899-12-31 13:00:00	1899-12-31 19:00:00	Average	1899-12-31 07:00:00	1899-12-31 13:00:00	1899-12-31 19:00:00	Average		Month	Taverage	Hraverage
1988	1	1	31.23	24.74	6.49	25.685	30.2455	26.18	27.0909	23.66	24.445	23.795	23.97	84.15	60.95	81.7	75.55	27.745	26.265	27.715	27.25	22.77	21.865	22.77	22.465		January	26.9889	75.5243
1988	1	2	31.4947	24.805	6.68974	25.725	30.5	26.6636	27.4364	23.5	24.655	23.77	23.975	82.05	61.15	79.7	74.6842	27.235	26.65	27.485	27.12	22.46	22.05	22.61	22.38		February	26.9444	72.6603
1988	1	3	31.26	24.78	6.48	25.5	30.2091	26.2182	27.0545	23.5667	24.42	23.855	23.9778	84.3529	60.95	82.75	77.3125	27.4941	26.215	27.945	27.3765	22.6118	21.81	22.9	22.5353		March	27.3214	72.7957
1988	1	4	31.5263	24.565	6.96132	25.39	30	26.15	26.8091	23.38	24.68	23.86	23.975	84.5	61.75	81.9	76.6316	27.3	26.64	27.86	27.27	22.505	22.075	22.855	22.475		April	28.0149	73.5164
1988	1	5	31.105	24.5	6.605	25.41	30.35	25.9727	26.9	23.56	24.265	23.745	23.855	85.5	58.8947	81.75	75.6111	27.715	25.7421	27.63	26.9421	22.77	21.5263	22.735	22.3		May	29.1544	74.8904
1988	1	6	31.3	24.42	6.88	25.3	30.4455	26.1909	26.9636	23.335	24.71	23.9	23.985	84.55	61.25	81.85	76.1053	27.245	26.845	27.95	27.345	22.47	22.195	22.905	22.525		June	29.3441	71.3962
1988	1	7	31.555	24.7	6.855	25.465	30.3182	26.1818	27.0182	23.47	24.615	23.79	23.95	84.6842	59.1	81.35	74.4	27.4421	26.115	27.695	27.0895	22.6053	21.725	22.745	22.3579		July	29.9516	70.4579
1988	1	8	31.425	24.805	6.62	25.46	30.3091	26.1091	26.9636	23.475	24.535	23.785	23.935	84.45	61.15	81.75	76.1053	27.445	26.54	27.725	27.23	22.595	21.92	22.76	22.43		August	28.5364	72.5266
1988	1	9	31.4	24.3474	7.05263	25.44	30.3364	26.0636	26.9364	23.445	24.24	23.6053	23.7053	84.35	58.95	80.4211	75.1053	27.415	25.685	27.445	26.855	22.565	21.475	22.58	22.215		September	28.8367	75.1184
1988	1	10	31.2526	24.29	6.96263	25.305	30.4636	26.0545	26.9364	23.345	24.385	23.735	23.815	84.6	59	81.5789	75.3158	27.245	25.925	27.64	26.94	22.48	21.64	22.715	22.285		October	28.0781	82.728
1988	1	11	31.31	24.555	6.755	25.395	30.3364	25.9917	26.8909	23.375	24.435	23.67	23.84	84.2	61.95	81.6842	76.4211	27.3	26.3684	27.53	27.0368	22.49	21.9211	22.65	22.3421		November	28.2841	77.9302
1988	1	12	31.28	24.61	6.67	25.295	30.4091	26.0909	26.9545	23.36	24.215	23.49	23.685	84.7	59	79.7	74.6842	27.29	25.645	26.98	26.65	22.5	21.45	22.305	22.085		December	27.4776	76.0189
1988	1	13	31.4684	24.675	6.79342	25.39	30.7909	26.2818	27.2	23.4947	24.79	23.845	24.0632	85.1053	62.05	81.75	76.5789	27.56	27.37	27.825	27.595	22.65	22.42	22.8	22.63
1988	1	14	31.255	24.825	6.43	25.435	30.63	26.23	27.1818	23.4579	24.68	23.7895	23.9842	83.7895	61.7	82.3889	76.8824	27.3526	26.795	27.7889	27.2889	22.5421	22.14	22.8056	22.4667
1988	1	15	31.19	24.72	6.47	25.445	30.8727	26.0455	27.1273	23.63	24.73	23.69	24.015	85.65	61.65	82.9444	76.8421	27.87	26.985	27.67	27.5	22.865	22.28	22.725	22.615
1988	1	16	31.1421	24.6632	6.47895	25.335	30.4455	25.8545	26.9	23.5	24.07	23.445	23.675	85.45	59.7	82	75.9474	27.615	25.465	27.18	26.755	22.71	21.3	22.425	22.155
1988	1	17	31.1667	24.1714	6.99524	25.0905	30.0182	26	26.7727	23.2714	24.22	23.575	23.685	85.6667	61.2	81.7	76.7895	27.2381	25.915	27.355	26.835	22.4762	21.56	22.55	22.205
1988	1	18	31.381	24.46	6.92095	25.2714	30.2083	25.8818	26.7909	23.2286	24.3476	23.53	23.6632	83.25	60.1905	82.2	75.9474	27	26.0048	27.335	26.775	22.3524	21.6857	22.54	22.185
1988	1	19	31.3714	24.315	7.05643	25.265	30.2333	26.1417	26.9636	23.325	24.3238	23.58	23.6421	84	59.75	81.3889	75.8889	27.265	25.835	27.445	26.9	22.475	21.55	22.59	22.2579
1988	1	20	31.4286	24.36	7.06857	25.3095	30.3273	26.0417	26.9455	23.3476	24.3789	23.7158	23.8333	84.6667	60.8421	82.4211	75.0526	27.281	26.1947	27.6316	27.1278	22.4857	21.7737	22.7211	22.3944
1988	1	21	31.4857	24.775	6.71071	25.34	30.6182	26.2636	27.1182	23.15	24.375	23.6789	23.7737	82.85	59.65	80.6842	75	26.77	26	27.4316	26.8632	22.175	21.65	22.6	22.2211
1988	1	22	31.7524	24.76	6.99238	25.4333	31.1545	26.28	27.3727	23.2714	24.4381	23.6211	23.8105	83.5238	58.6667	80.5263	74.6111	27.0381	25.981	27.3263	26.8947	22.3524	21.6667	22.5105	22.2526
1988	1	23	31.5381	24.595	6.9431	25.2905	30.4909	26.1455	27.0091	23.381	24.46	23.6	23.835	84.9524	59.2	80.2632	75.0526	27.381	26.085	27.265	26.95	22.5524	21.69	22.49	22.25
1988	1	24	31.6381	24.545	7.0931	25.1429	30.8091	26.1273	27.1	23.3333	24.37	23.65	23.79	85.7143	58.25	81.45	75.5263	27.3619	25.82	27.465	26.86	22.5476	21.575	22.605	22.245
1988	1	25	31.2571	24.575	6.68214	25.1476	30.0909	25.9182	26.7909	23.1952	24.48	23.7316	23.8526	84.6667	61.85	82.6842	76.8889	27	26.49	27.7211	27.1789	22.3238	22.005	22.7684	22.4316
1988	1	26	31.5476	24.4	7.14762	25.025	30.3182	26.0182	26.8818	23.2737	24.44	23.6211	23.8158	85.8421	60.55	81.3158	76.3889	27.2684	26.28	27.4211	27.1	22.4895	21.845	22.5737	22.3737
1988	1	27	31.1714	24.445	6.72643	25.119	30.15	25.9818	26.8636	23.02	24.2714	23.595	23.6105	83.75	62.0952	81.35	76.0526	26.7	26.1762	27.345	26.75	22.1238	21.7476	22.55	22.135
1988	1	28	31.0952	24.405	6.69024	25.0333	30.3167	26.0091	26.8636	23.0143	24.1143	23.1421	23.4158	84.1429	60.7619	78.1667	74.6667	26.6667	25.9048	26.3	26.2947	22.119	21.6048	21.9	21.8737
1988	1	29	31.28	24.32	6.96	25.0667	30.6583	25.9182	26.9364	22.8333	23.8429	23.155	23.26	82.381	56.5238	78.95	72.6842	26.1952	24.6619	26.36	25.7	21.8333	20.7762	21.935	21.495
1988	1	30	31.3667	24.55	6.81667	25.33	30.3667	25.9636	26.9364	23.155	24.0095	23.24	23.48	83	57.9048	78.95	73.5263	26.78	25.1524	26.48	26.14	22.195	21.119	22.01	21.795
1988	1	31	31.59	24.315	7.275	24.9714	30.8167	25.9091	26.9455	22.7952	23.919	23.2211	23.3842	82.9524	56.5238	78.7895	73	26.1714	24.7952	26.4526	25.9474	21.8286	20.8524	22.0105	21.6421
1988	2	1	31.4455	24.3909	7.05455	25.1478	30.65	26	26.9786	22.6739	24.0182	22.9455	23.2136	80.7391	57.2727	76.1818	71.5238	25.7783	25.1136	25.6727	25.5273	21.5391	21.0455	21.3591	21.3045
1988	2	2	31.6	24.4818	7.11818	25.1773	31.05	25.8857	27.0231	22.7182	23.9095	23.05	23.25	80.8636	55.4286	76.1364	70.9474	25.8727	24.7238	25.8182	25.53	21.6091	20.781	21.5045	21.33
1988	2	3	31.6913	24.4227	7.26858	25.0826	30.8067	26.0429	26.9571	22.8522	24.2591	23.0545	23.3571	82.4783	58.2273	76.5909	72.45	26.2478	25.6636	25.9409	25.9143	21.8739	21.4636	21.4727	21.5714
1988	2	4	31.4696	24.4909	6.97866	25.2783	29.9467	25.7857	26.6357	22.9652	24.2739	23.0136	23.3909	81.9565	59.9565	76.3636	72.7143	26.3913	25.8913	25.7955	25.9864	21.9391	21.5565	21.35	21.5864
1988	2	5	31.4273	24.3955	7.03182	25.1136	30.24	25.8286	26.7071	22.9429	24.3091	23.05	23.41	83.381	59.7727	77	73.15	26.5364	25.9227	25.9136	26.1333	22.0045	21.5682	21.55	21.7048
1988	2	6	31.7409	24.3682	7.37273	25.0955	30.3429	26.1857	26.9357	22.9273	24.1136	23.1091	23.3818	82.9545	58.2727	76.1818	72.1429	26.4227	25.3955	25.9364	25.9136	21.9591	21.2591	21.5045	21.5773
1988	2	7	31.6773	24.2318	7.44545	25.1273	30.5857	26.0429	26.9357	22.9273	24.3409	23.2545	23.5045	82.8636	58.8636	77.7727	73	26.4091	25.8727	26.3818	26.2318	21.9455	21.5773	21.8636	21.7909
1988	2	8	31.3636	24.4	6.96364	25.2591	30.6077	26.0286	27.0154	23.2773	24.3714	23.3545	23.7048	84.5455	59.619	79.2727	74.2	27.2	26.0381	26.7409	26.7238	22.4409	21.6905	22.1227	22.1095
1988	2	9	31.6455	24.3545	7.29091	25.1818	30.3308	25.7143	26.6538	23.0048	24.2273	23.2773	23.4762	83.1905	58.35	79.5909	73.7222	26.5429	25.67	26.5818	26.2421	22.0619	21.425	22.0364	21.8105
1988	2	10	31.4864	24.5381	6.94827	25.4	30.5786	25.9857	26.9286	23.0273	24.2238	23.0545	23.4333	81.6364	59	76.2727	71.8	26.4318	25.7095	25.8591	26.0048	21.9591	21.4667	21.5	21.6524
1988	2	11	31.7364	24.5864	7.15	25.3727	30.4214	26.0214	26.9571	23.0182	24.3318	23.1682	23.5045	81.6364	59.4545	77	72.4286	26.4545	25.9227	26.1227	26.1773	21.9682	21.5727	21.6864	21.75
1988	2	12	32.1182	24.5864	7.53182	25.3909	31.0286	26.0643	27.1286	23.0143	24.3955	23.3227	23.6524	81.0476	56.8182	77.4091	72.7	26.3571	25.7045	26.4227	26.4619	21.9381	21.4	21.8545	21.9619
1988	2	13	31.5045	24.7	6.80455	25.2238	31.0267	26.2286	27.1714	23.0571	24.3955	23.2952	23.5571	83.1905	59.0909	78.4762	73.5	26.6429	26.0909	26.6048	26.3905	22.1095	21.7545	22.0381	21.9381
1988	2	14	31.6864	24.65	7.03636	25.2364	31.1692	25.7429	27.0154	23	24.0857	23.281	23.4571	82.6364	56.55	80.2857	73.6842	26.5227	25.24	26.7524	26.195	22.0273	21.145	22.1714	21.78
1988	2	15	31.7136	24.42	7.29364	25.3476	30.7429	25.6429	26.8286	22.855	24.0857	23.2571	23.37	80.85	55.8571	80.1429	72.3158	26.095	25.0429	26.681	25.895	21.785	21.0619	22.1333	21.615
1988	2	16	31.5955	24.375	7.22045	25.25	30.72	25.8	26.8286	22.8182	24.2227	23.215	23.375	81.1364	58.8182	80	73.1053	26.0955	25.7227	26.55	26.035	21.7455	21.4818	22.055	21.705
1988	2	17	31.6227	24.3524	7.27035	25.0857	30.7067	26.1214	26.9857	23.0143	24.2364	23.0316	23.3684	84.0476	60	77.5789	74.2778	26.6667	25.9409	26.0526	26.0947	22.1238	21.6136	21.7421	21.7684
1988	2	18	31.4682	24.3238	7.14437	25.1182	30.8	25.9071	26.9571	22.8773	24.0591	22.9238	23.2571	82.6364	59.0909	76.8571	73.3	26.3	25.5091	25.781	25.7905	21.9045	21.3318	21.5524	21.5524
1988	2	19	31.7909	24.2	7.59091	24.8955	31.0143	25.8286	26.9	22.7909	23.785	22.9762	23.15	83.5455	54.2857	77.9	72.05	26.2591	24.3952	25.9333	25.5143	21.8545	20.5905	21.681	21.3619
1988	2	20	31.8864	24.4	7.48636	25.1318	30.88	25.7923	26.8692	22.8273	23.6955	22.9952	23.1429	82.0909	54.2273	77.75	71.5789	26.1682	24.1364	25.995	25.4	21.8227	20.4091	21.71	21.285
1988	2	21	31.8667	24.47	7.39667	25.2762	30.8429	25.9308	27.0231	22.6762	23.8762	23.1476	23.2333	79.9048	55	78.45	70.6842	25.6857	24.5714	26.245	25.34	21.5048	20.6762	21.87	21.25
1988	2	22	31.781	24.5	7.28095	25.181	30.65	26.1143	27.0214	22.8429	24.0571	23.1905	23.381	81.8095	56.5714	77.7619	72.25	26.1667	25.0714	26.3048	25.8524	21.8238	21.0571	21.9048	21.6048
1988	2	23	31.9682	24.5	7.46818	25.2636	31.18	26.1286	27.1571	22.7318	24.5045	23.345	23.485	80.5	57.1364	78.45	71.8421	25.8364	25.95	26.65	26.06	21.6136	21.6	22.105	21.715
1988	2	24	31.9864	24.585	7.40136	25.3182	31.0933	25.9286	27.0786	22.8857	24.2773	23.215	23.44	81.2381	57	79.1	72.3684	26.2095	25.55	26.55	26.04	21.8333	21.3364	22.04	21.705
1988	2	25	31.7636	24.405	7.35864	25.25	30.32	25.8214	26.7429	23.2909	24.1909	23.3524	23.5524	84.7727	59.1364	80.0476	74.8	27.2364	25.7227	26.8524	26.4857	22.4818	21.4591	22.2333	21.9905
1988	2	26	31.8455	24.6571	7.18831	25.3091	30.52	25.9857	26.9143	23.2	24.4045	23.4524	23.6476	83.5455	58.6818	78.9524	73.9	26.9636	26.0136	26.9	26.5381	22.3045	21.6318	22.2667	22.0095
1988	2	27	31.7818	24.6286	7.15325	25.4182	30.9467	26.0143	27.0769	23.1227	24.2591	23.0714	23.4619	82.2727	57.1364	76.55	72.0526	26.6864	25.55	25.975	26.015	22.1318	21.4	21.665	21.7
1988	2	28	31.9636	24.5682	7.39545	25.3381	30.7733	25.8571	27.0167	23.0455	24.1227	23.1	23.3762	82.7619	56.3636	78	72	26.6952	25.2227	26.2	25.945	22.1333	21.1682	21.8381	21.67
1988	2	29	30.96	24.36	6.6	25.1	28.2	25.2	25.6	22.9	23.76	22.68	23.1	82.4	58.4	76	72	26.22	24.52	25.12	25.3	21.84	20.74	21.18	21.28
1988	3	1	31.8864	24.5217	7.36462	25.3217	30	25.98	27	23.6	25	23.8	24.1	81.913	71	78.2727	70	26.4609	30.1	27.7	26.0273	21.9913	24.2	22.8	21.7
1988	3	2	32.0261	24.4696	7.55652	26.5	31.15	26.1533	27.7	23.4	24.6	23	23.7	80.3478	55	74.5455	69.9524	31.5	24.7	25.7	27.3	24.9	20.9	21.5	22.4
1988	3	3	32.2609	24.4957	7.76522	26.4	31.4375	26.2	27.1	23.4	24.4	23.3	23.7	79.9565	58	77.7273	71.5714	27.5	26.6	27.2	27.1	22.7	22.1	22.5	22.4
1988	3	4	32.1565	24.5682	7.58834	26.8	31.4067	26.3467	27.36	23.3	24.6	23.3476	23.7095	82.5	63	77.2857	73.1	28.5	27	29.2	28.3	23.3	22.4	23.7	23.1
1988	3	5	32.087	24.687	7.4	26.1	31.075	26.2467	27.2733	23.4217	24.5478	23.65	23.8318	83.6957	56	80.4545	73.5238	27.4	23.9	26	25.8	22.6	20.4	21.7	21.6
1988	3	6	32.0818	24.5652	7.5166	25.1	31.275	26.0467	27.1933	23.1826	24.3783	23.5227	23.6591	82.3913	45	80.1818	73.1429	25.2	20.2	28.2	24.5	21.2	17.7	23	20.6
1988	3	7	32.0818	24.4818	7.6	25.2	31.2	26.2133	27.1	22.8	24	22.8	23.2	81.9545	55	76.0909	71.5714	26	25.4	25.7	25.7	21.7	21.4	21.6	21.5
1988	3	8	32.1955	24.7273	7.46818	25.2	31.5933	26.5933	27.3	22.6	23.8	23.6	23.3	80.1429	51	74.4286	69.6	27.6	24.2	27.5	26.4	22.7	20.6	22.7	22
1988	3	9	32.5	24.6273	7.87273	25.3	31.6	26.5867	26.1	23	24.8	23.6	23.8	80.6364	77	73.6667	69.7143	29.3	29.6	27.8	28.9	23.7	23.9	22.9	23.5
1988	3	10	32.4476	24.8333	7.61429	25.1	30.92	26.5143	26.8	22.8	24.6	23.6	23.7	80.5	63	76.25	71.05	29	26.7	27.5	27.7	23.5	22.2	22.7	22.8
1988	3	11	31.8905	24.625	7.26548	25	30.56	26.3533	27.0929	22.4	25	23.3619	23.8	83.4286	56	79.4	73.45	28.2	25.1	28.7	27.3	23.1	21.2	23.4	22.5
1988	3	12	31.681	24.6333	7.04762	25	30.6933	26.4067	27.25	23.1048	24.2238	23.419	23.581	80.0476	56	79.6	72.45	28.2	25	26.8	26.7	23.1	21.1	22.2	22.1
1988	3	13	31.8591	24.9095	6.94957	25.5	30.9533	26.32	27.34	23.3095	24.6409	23.6409	23.8524	81.3333	65	79.5909	73.55	29.4	27.9	30.6	29.3	23.7	22.9	24.5	23.7
1988	3	14	32.3	25.0409	7.25909	25.1	31.3667	26.36	27.3	23.3682	25.4	24.4	23.7857	81.4091	66	79.1905	73.1053	29.6	29.5	29.1	29.4	23.9	23.8	23.6	23.8
1988	3	15	32.0545	24.8682	7.18636	25.8	31.2733	26.6267	26.8	24	25.2	24.6	24.6	80.1905	76	78.6	72.2222	30.9	30.4	29.8	30.4	24.6	24.3	24	24.3
1988	3	16	32.2045	24.8381	7.36645	26	31.2286	26.3533	27.5	24	25.6	24.6	24.7	80	68	79.4091	72.3684	31.9	29.7	29.4	30.3	25.1	23.9	23.8	24.3
1988	3	17	32.2826	25.0391	7.24348	26.5	31.5467	26.4929	27.9	23.8	25.6	24.2	24.5	81.087	61	79.2727	72.7	30.8	27.4	28.3	28.8	24.5	22.6	23.1	23.4
1988	3	18	32.3217	24.7348	7.58696	27	31.12	26.4643	27.3267	22.8	25.4	23.6455	23.7545	82.2174	50	78.5238	73.4	26.7	23.8	28.2	26.2	22.2	20.3	23	21.8
1988	3	19	32.2261	24.7682	7.45791	27	31.2533	26.1462	27.2286	23.5478	24.6727	23.7091	23.9318	82.7826	54	81.0476	74.7895	26.4	27.1	26.9	26.8	22	22.4	22.3	22.2
1988	3	20	32.5391	24.813	7.72609	27.2	31.5133	26.26	27.3733	23.487	24.6136	23.7	23.9227	83	69	80.1364	73.35	28.8	34.7	28.5	30.7	23.4	26.5	23.3	24.4
1988	3	21	32.2909	24.8227	7.46818	27	30.84	26.2067	27.16	23.4826	24.4591	23.6591	23.8273	82.913	59	79.8095	74	29.2	29.7	30.5	29.8	23.7	23.9	24.4	24
1988	3	22	31.8783	24.9391	6.93913	26.9	30.7286	26.2467	28	23.6217	25.6	23.8	23.9318	83.1364	61	80.0455	74.25	29.4	28.8	27.6	28.6	23.8	23.4	22.7	23.3
1988	3	23	32.1609	24.9636	7.19723	26.8	30.8933	26.3067	27.8	23	24.4	24	23.8	82.8261	56	79.7273	73.65	29.9	26.3	28.2	28.2	24.1	21.9	23.1	23
1988	3	24	32.1174	25.0957	7.02174	27	30.8933	26.5563	28	22.8	24.6	23.8	23.7	83.0435	57	80.0455	74.2105	28.5	27.1	27.7	27.8	23.3	22.4	22.8	22.8
1988	3	25	32.3391	25.2522	7.08696	27	31.2533	26.4	27.5	22.8	26	23.8455	24.1955	82.3913	55	79.4545	74.2	28.5	27.5	30.6	28.9	23.3	22.7	24.5	23.5
1988	3	26	32.4273	25.287	7.14032	26.9	31.5467	26.4643	27.6214	23.7913	24.8818	24.0909	24.2273	82.1304	56	81	74.0526	30.1	26.6	30.3	29	24.2	22.1	24.3	23.5
1988	3	27	32.3727	25.1957	7.17708	27	31.4467	26.5714	27.5714	23.7913	25.0182	23.9318	24.2227	82.0435	59	80.4	75	28.5	29.5	31.4	29.8	23.3	23.8	24.8	24
1988	3	28	32.4364	25.2227	7.21364	26.9	31.26	26.3643	28	23.5909	25.2	24.4	24.0773	80.4545	64	80.6667	73.2	30.1	29.9	28.9	29.7	24.2	24	23.5	23.9
1988	3	29	32.2714	25.2545	7.01688	26.1	31.7267	26.46	27.9	24.6	25.8	24.2	24.9	81.1364	64	80.9048	73.8421	29.4	30.4	28.5	29.4	23.8	24.3	23.3	23.8
1988	3	30	32.7409	25.1905	7.55043	27	31.6333	26.6786	27.7733	23.8	25.4	24.0591	24.2545	81.7273	61	80.3182	73.65	31	29	31.4	30.4	24.6	23.5	24.8	24.3
1988	3	31	32.6095	25.33	7.27952	25.9	31.3933	26.4	27.6714	23.8864	25.0524	24.0571	24.319	81.7727	61	80.85	74.2222	29.1	28.7	31.9	29.9	23.6	23.3	25.1	24
1988	4	1	33.1348	25.1182	8.0166	26.4217	31.6733	26.5933	27.6929	23.9	25.0636	24.0273	24.2667	81.5455	57.2727	80.1429	72.85	27.9304	26.9136	28.0045	27.5227	22.8696	22.25	22.9455	22.6364
1988	4	2	33.1391	25.1522	7.98696	26.3391	31.7867	26.68	27.8071	23.8522	25.2	24.1091	24.38	81.087	58.5238	80.8947	73.1053	27.813	27.4714	28.1818	27.8286	22.8087	22.5714	23.0273	22.8
1988	4	3	32.7957	25.3	7.49565	26.3391	31.5933	26.6533	27.7429	23.9043	24.819	24.2227	24.2857	81.4783	57.4286	81.5714	73.2632	27.9478	26.5524	28.4818	27.5952	22.8913	21.9619	23.1909	22.6476
1988	4	4	32.3957	25.4136	6.98202	26.3783	31.8	26.7429	27.8067	23.9913	26	24.6	24.3136	81.8261	63	79.9524	59	28.1435	29.6	29.4	27.7	22.9957	23.9	23.8	22.7364
1988	4	5	32.7043	25.4333	7.27101	25.7	31.6867	26.8571	27.8	24	26	24.6	24.9	79.7273	61	79.8095	71.2	30	28.2	29.3	29.2	24.1	23.1	23.7	23.6
1988	4	6	32.5826	25.3957	7.18696	26.1	31.56	27.0067	27.6	24.2	26.2	24.8	25.1	81.4348	68	80.1429	73.15	30.1	30.4	30	30.1	24.1	24.3	24.1	24.2
1988	4	7	32.7304	25.7261	7.00435	26	31.1933	26.7583	27.2	24.2	26	25.2	25.1	80.2609	79	80.8	73.1111	30.9	32	31	31.3	24.6	25.2	24.6	24.8
1988	4	8	32.7652	25.4783	7.28696	26	31.2688	26.8786	27.8786	24.8	26	24.3	24.5619	81.7391	80	80.1905	73.65	31.6	33	32.8	32.4	25	25.7	25.6	25.4
1988	4	9	32.1455	25.6304	6.51502	26	31.4333	26.7933	27.9071	24.1435	25.1136	24.3217	24.4818	81.6957	85	80.2273	74.0556	32.6	31.7	31.6	32	25.5	25	25	25.2
1988	4	10	32.6391	25.5043	7.13478	26.1	31.52	26.9187	27.92	24.2043	25.2	24.3913	24.5238	82.8261	86	80.4545	74.5	32.1	32.9	33.6	32.9	25.2	25.6	26	25.6
1988	4	11	32.5591	25.5304	7.02866	26.1	31.34	26.7929	26.9	24.1522	25.6	25.2	24.5	82.087	84	81.25	75.55	32.4	32.1	31.1	31.9	25.4	25.2	24.7	25.1
1988	4	12	32.39	25.4619	6.9281	26	31.1214	26.5857	27.6	24.6	25.2	25	24.9	82.4286	67	83.0526	76.3889	31.9	28.4	30.2	30.2	25.1	23.2	24.2	24.2
1988	4	13	32.6409	25.4571	7.18377	26	31.0867	26.5846	27.7	24.6	26.2	24.6	25.1	83.1818	70	82.2727	75.9474	30.2	30	29.1	29.8	24.2	24.1	23.6	24
1988	4	14	32.6227	25.4227	7.2	26.5	31.76	26.94	26.9	24	25	24.6	24.5	82.6364	82	79.9524	74.9	29.8	30.6	29.6	30	24	24.4	23.9	24.1
1988	4	15	32.9864	25.5273	7.45909	26.2	32.2	27.04	28.24	24.4	26.4	24.5864	24.89	81	64	80.65	73.8421	30.6	29.2	29.4	29.7	24.4	23.7	23.8	24
1988	4	16	33.2455	25.7045	7.54091	26	32.1267	27.04	28.3143	24.2909	25.5273	24.545	24.83	80.8636	66	80.4737	73.6667	29.9	29.6	31.2	30.2	24	23.9	24.7	24.2
1988	4	17	33.1591	25.7136	7.44545	25.9	32.08	27.1867	28.34	24.3091	25.6455	24.55	24.8364	79.9091	76	80.3636	73.75	31.4	32.2	33.9	32.5	24.9	25.3	26.1	25.4
1988	4	18	32.6227	25.7227	6.9	26	31.5267	27.1214	28.2	24.4955	25.8	24.8	24.9227	82.2727	60	80.5909	75.6316	27.9	29.8	29.8	29.2	22.9	24	24	23.6
1988	4	19	32.6045	25.6762	6.92835	27	30.8933	27.14	28.6	24	26.8	25	25.3	81.4286	61	81.3333	76	29.6	30.3	30.1	30	23.9	24.3	24.1	24.1
1988	4	20	33.0043	25.6952	7.30911	26	31.275	27.2438	28.3	23.8	26.8	24.8	25.1	82.0476	59	81.9	76.5	29.2	29.5	29.7	29.5	23.7	23.8	23.9	23.8
1988	4	21	33.3818	25.7591	7.62273	26.5	31.8533	27.3	27.4	23.6	25.4	24.2	24.4	81.8182	66	81.5	75	29.1	28	28.6	28.5	23.6	22.9	23.3	23.3
1988	4	22	33.1522	25.8182	7.33399	26	31.9067	27.3667	28.3733	23.6	26	24.8273	25.05	82.2609	56	81.4762	75.3	29.9	26.2	28.8	28.3	24	21.8	23.4	23.1
1988	4	23	33.2136	25.8318	7.38182	26	32.4133	27.4267	28.6067	24.713	25.6227	24.6667	24.9905	81.913	51	80.05	73.6316	30.2	26.8	32.3	29.8	24.2	22.2	25.3	23.9
1988	4	24	32.8826	25.9045	6.97806	26.8	32.2188	27.4867	28.5267	24.5	25.7087	24.6227	24.9	81.1364	56	80.1364	74.15	31.3	27.8	32.7	30.6	24.8	22.9	25.5	24.4
1988	4	25	33.2476	25.8619	7.38571	27	32.5857	27.55	28.5	24.6136	25.8	24.4	25.0111	80.0455	61	80.8889	74.1176	29.2	29	28.5	28.9	23.7	23.5	23.3	23.5
1988	4	26	33.5571	26.03	7.52714	26	32.6308	27.5769	28.4	24	26.8	24.6	25.1	79.45	61	76.75	71.3158	26.2	30.7	29.2	28.7	21.9	24.5	23.6	23.3
1988	4	27	33.6455	26.1571	7.48831	27.5	32.7286	27.3786	29	24.8	26.8	25.4	25.7	79.1364	59	79.7368	72.8421	32.3	31	31.1	31.5	25.3	24.7	24.7	24.9
1988	4	28	33.3667	26.16	7.20667	27.2	32.3667	27.5154	28.6286	24.8	26.8	24.6714	24.9429	79.2857	61	79.1905	72.8	31	30.7	30	30.6	24.7	24.5	24.1	24.4
1988	4	29	33.6619	26.14	7.5219	27.2	32.6643	27.6571	28.8923	24	26.4	24.7905	24.9524	78.8	57	79.45	72.05	31.4	25.4	33.1	30	24.8	21.4	25.7	24
1988	4	30	33.6091	26.1476	7.46147	26.9	32.5643	27.4357	28.7	24.5571	25.6905	25.105	25.08	78.619	62	81.6471	73.4444	30.1	31	33.4	31.5	24.2	24.6	25.9	24.9
1988	5	1	33.7682	26.3091	7.45909	27.5273	32.9714	27.8071	29.0429	24.8	26.1667	25.0238	25.319	80.0455	60.381	80.1905	73.3684	29.3773	29.4619	29.8	29.5381	23.7273	23.7476	23.9762	23.8095
1988	5	2	33.8136	26.4381	7.37554	27.5238	29.9	27.8	29.0083	24.8364	26.4	25.4	25.275	80.0476	86	80.5556	69	29.3857	36.3	30.9	29.65	23.7524	27.3	24.6	23.8778
1988	5	3	33.4727	26.1158	7.35694	27	32.9357	27.7462	28.6	25.6	26.4	26.2	26.1	80.3333	76	80.3333	74.1176	35.3	32.4	32.4	33.4	26.8	25.4	25.4	25.9
1988	5	4	33.5045	25.9864	7.51818	27.3	32.7	27.4846	29.3	25.2	27.6	25.8	26.2	80.8182	66	82.1111	75.3529	32.3	33	31.5	32.2	25.3	25.7	24.9	25.3
1988	5	5	32.8667	25.8429	7.02381	27.1	32.1571	27.3769	29.1	25	27.2	25.6	25.9	82.8182	55	82.2	75.5	32.3	29.2	31.5	31	25.3	23.7	24.9	24.6
1988	5	6	32.7727	25.7091	7.06364	26.5	32.0071	27.3	28.3167	24.2	26.8	25.0619	25.1238	82.2381	52	82.8421	75.7222	31.5	26.1	34.4	30.7	24.9	21.8	26.4	24.4
1988	5	7	33.1091	25.9571	7.15195	26.8	31.6143	27.3692	28.3385	24.9773	26.105	25.2667	25.42	82.1905	82	83.05	75.8333	31.7	33.2	35.1	33.3	25	25.8	26.8	25.9
1988	5	8	33.3143	26.2571	7.05714	27	31.8429	27.7071	28.5083	25.1773	26.1	25.2667	25.505	82.4762	76	81.8	75.8235	33.9	36.1	36.5	35.5	26.1	27.2	27.4	26.9
1988	5	9	33.4	26.41	6.99	27.9	31.7857	27.7786	28.8	25.1952	26.4	25.6	25.5714	81.95	74	82	75	33.8	33.2	31.1	32.7	26.1	25.8	24.7	25.5
1988	5	10	33.75	26.2727	7.47727	28	31.66	28.0154	29.2	25.2	26.4	25.2	25.6	81.75	60	80.2	77	34	31	30.4	31.8	26.2	24.7	24.3	25.1
1988	5	11	33.3045	26.2737	7.03086	28	31.8286	27.8923	29	24.5	27	24.6	25.4	80.7	61	81.3	75	31.4	32.1	29.2	30.9	24.8	25.2	23.6	24.6
1988	5	12	33.6524	26.5158	7.13659	27.5	32.6786	28.0929	29	24.5	26.4	25	25.3	80.8095	63	81	77	32.7	31.3	29.8	31.3	25.5	24.8	24	24.8
1988	5	13	34.0227	26.6333	7.38939	28	33.1786	28.2462	29.4143	24.7	26.2	25.5	25.725	80.5	65	80.8095	80	32.5	32.3	33.8	32.9	25.4	25.3	26.1	25.6
1988	5	14	33.7364	26.3947	7.34163	27.8	32.5231	27.8769	28.9923	25.0048	26.4095	25.3286	25.5857	81.7619	60	80.5	78	31	30	34.6	31.9	24.6	24.1	26.5	25.1
1988	5	15	33.5435	26.5762	6.96729	27	32.7375	28.1692	29.15	25.2273	26.4182	25.2636	25.6429	81.3333	57	80.35	79	32.4	28.7	34.2	31.8	25.4	23.3	26.3	25
1988	5	16	33.2609	26.5182	6.74269	27.2	32.4867	27.86	28.9867	25.1773	26.2682	25.15	25.5318	81.4091	61	79.5	74.2105	31	32.2	34.2	32.5	24.7	25.3	26.3	25.4
1988	5	17	33.7348	26.3952	7.33954	27.9	32.5667	27.9125	30.2	25.0571	27.2	26	25.5429	80.3333	57	81.8636	74.5882	31.5	30.6	31.3	31.2	24.9	24.5	24.8	24.7
1988	5	18	33.4957	26.5864	6.90929	28.2	32.3933	27.9733	30.1	25.6	27.6	25.9	26.4	81.0435	71	81.4762	75.3889	35.9	35.3	30.8	34	27.1	26.8	24.5	26.2
1988	5	19	33.5609	26.6364	6.92451	28.7	32.0733	28.1643	29.6	25.2	27.2	25.6	26	80.3182	56	77.65	73.2778	33.8	31.5	31.6	32.3	26.1	24.9	25	25.3
1988	5	20	33.3273	26.613	6.71423	27.1	32.1267	27.9615	29.0231	25	27	24.9955	25.3095	79.9565	59	78.1579	73.7059	30.8	30	35.2	32	24.6	24.1	26.8	25.1
1988	5	21	33.3773	26.4273	6.95	28	32.34	28.24	29.1357	24.8727	26.1682	25.32	25.395	79.5909	63	80	74	34	31.7	36	33.9	26.2	25	27.2	26.1
1988	5	22	34.2762	26.4905	7.78571	28	33.2333	28.2267	29.4786	24.98	26.3619	25.345	25.5579	78.2632	62	79.1	71.9444	32.9	31.7	35.4	33.3	25.6	25	26.9	25.8
1988	5	23	34.0773	26.5238	7.55346	28.2	33.26	28.35	29.4	25.1	26.2	25.5	25.4294	80.619	65	79.7778	72.8235	34.4	32.7	30.8	32.6	26.4	25.5	24.5	25.5
1988	5	24	34.1273	26.6105	7.51675	29	33.4667	28.4267	29.7	25.3409	26.6	25.2	25.7429	82.2273	65	80.1	74.2632	34.8	33	30	32.6	26.6	25.7	24.1	25.5
1988	5	25	34.2136	26.75	7.46364	29	33.2867	28.55	29.8	25.3714	26.8	25	25.8381	81.45	59	78.4	73.5	33.6	31.7	29.7	31.7	26	25	23.9	25
1988	5	26	33.5409	26.7053	6.83565	28.1	31.56	27.7625	29.6	25	27.2	25.2	25.8	82.0476	61	81.35	75	32.7	32.6	30.1	31.8	25.5	25.5	24.2	25.1
1988	5	27	33.7364	26.4529	7.28342	29.2	32.2267	27.8733	28.7571	24.4	26.6	25.4476	25.725	81.7143	63	80.7143	76	32.4	31.5	33.4	32.4	25.4	24.9	25.9	25.4
1988	5	28	33.9682	26.5941	7.37406	27.1	33.12	28.0429	29.2214	25.2286	26.5238	25.2857	25.681	81.55	60	79.65	77	30.1	30.3	32.5	31	24.2	24.3	25.4	24.6
1988	5	29	34.25	26.3111	7.93889	26.3	32.6333	28.1933	29.2133	25.2273	26.3682	25.3857	25.61	79.7143	74	79.4762	73.7368	32.1	31.6	34.9	32.9	25.3	24.9	26.6	25.6
1988	5	30	34.2364	26.6	7.63636	26.9	32.88	28.36	29.1	25.2667	27	25.6	25.6579	79.8	55	78.7222	73	32.2	29.1	31.3	30.9	25.3	23.6	24.8	24.6
1988	5	31	34.3045	26.5188	7.7858	26.9	32.9933	28.2067	28.5	24.8	26.2	26	25.7	81.7143	81	79.381	72.6667	33.3	36	32.1	33.8	25.9	27.2	25.2	26.1
1988	6	1	34.565	26.5882	7.97676	28.255	33.7615	28.8	29.6231	25.6	26.6	26	26.1	79.35	55.75	80	71.6471	30.265	29.055	31.7	29.935	24.225	23.465	25	23.99
1988	6	2	34.225	26.5389	7.68611	25.9	32.9	28.3769	27.6	24.6	26.2	25.8	25.5	78.95	84	78.5263	71.9375	32.1	35.2	32.1	33.1	25.2	26.8	25.3	25.8
1988	6	3	34.37	26.8389	7.53111	26.5	33.5077	28.6462	28.8	26	27.6	26	26.5	78.1	84	76.7368	71.8824	34.3	40.4	32.1	35.6	26.3	29.1	25.2	26.9
1988	6	4	34.26	26.7056	7.55444	28	32.7154	28.2615	29.2	26	28	26.4	26.8	79.05	77	77.5789	72.5882	34.8	35.6	32.9	34.4	26.6	27	25.6	26.4
1988	6	5	34.0211	26.4706	7.55046	27.2	32.4643	28.1077	30.3	25.8	27.6	26.4	26.6	78.3158	53	79.4211	73.375	34.3	29.8	32.4	32.1	26.3	24	25.4	25.2
1988	6	6	34.075	26.6833	7.39167	27.9	33.0286	28.1538	29.8	25.6	27	25.8	26.1	79.3158	59	78.2632	71.6667	33.8	31.4	31.3	32.2	26.1	24.8	24.8	25.3
1988	6	7	33.955	26.5889	7.36611	27.9	32.7077	28.4143	29.2	24.2	26.2	25.4	25.3	80.5263	60	76.35	72.4667	31.9	30	30.7	30.9	25.1	24.1	24.5	24.6
1988	6	8	34.2211	26.8526	7.36842	28	33.0692	28.2417	29.4	25	27.4	25.6	26	78.8947	62	78.7895	72.4	32.1	31	30.9	31.4	25.2	24.6	24.6	24.8
1988	6	9	34.36	26.9056	7.45444	28.3	33.3571	28.6231	30.2	25.2895	27.4	26.2	25.6222	77.5294	60	78.05	71.9333	34.2	31.9	32	32.7	26.3	25.1	25.2	25.5
1988	6	10	34.4095	26.9667	7.44286	28.9	33.2857	28.8077	29.8	25.6	27.4	25.6	26.2	78.2105	64	77.619	71.6667	33.4	32.5	30.9	32.3	25.9	25.5	24.6	25.3
1988	6	11	34.395	26.9789	7.41605	28	33.4933	28.4462	29.6	25.2	27.2	25.6	26	79.6316	63	80	73.4	32.9	31.7	30.7	31.8	25.6	25	24.5	25
1988	6	12	34.5	26.9737	7.52632	27.7	33.3533	28.6231	29.1	25.4	26.4	25.6	25.8	79.8947	74	77.8	71.0714	33.8	37.2	31.3	34.1	26.1	27.7	24.8	26.2
1988	6	13	34.7053	26.9944	7.71082	27.2	33.1643	28.6667	28.9	25.4	27.2	25.8	26.1	78.1579	70	77.8333	70.9333	33.9	33.3	31.6	32.9	26.1	25.8	25	25.6
1988	6	14	34.65	26.7526	7.89737	28	33.3846	28.6769	29.6	25.1	26.8	25.8	25.9	78.7368	61	76.7	71.375	33.6	31	31.3	32	26	24.7	24.8	25.2
1988	6	15	34.3476	26.8647	7.48291	28	33.5	28.4923	29	25.8	27	26.2	26.3	78.5263	80	78.4211	72.1333	36.6	35.9	32.5	35	27.5	27.1	25.4	26.7
1988	6	16	34.4238	26.8789	7.54486	28.8	33.66	28.2231	29.8	25.6	27.6	25.8	26.3	76.8	74	80.4211	71.25	36.8	37	31.2	35	27.6	27.6	24.8	26.6
1988	6	17	34.119	26.9474	7.17168	28.3	33.475	28.4692	29.5	25.6	27	25.6	26.1	78	65	77.6	69.8571	34.6	32.5	30.9	32.7	26.5	25.4	24.6	25.5
1988	6	18	34.55	26.9	7.65	28.3	33.7154	28.4923	29.3	25.8	25.6	25.8	25.7	78.6667	90	77.9	70.6471	36.5	45.2	31.7	37.8	27.4	31.1	25	27.9
1988	6	19	34.5714	26.6895	7.88195	28	33.6071	28.35	29.5	25.8	27	25.4	26.1	78.45	59	78.1905	78	35.5	30.8	30.6	32.3	26.9	24.6	24.4	25.3
1988	6	20	34.365	26.6333	7.73167	27.8	33.2231	28.3154	28.6	25.8	25.4	26	25.7	77.6	71	77.4211	70.4	36.2	28.6	31.7	32.2	27.3	23.3	25	25.2
1988	6	21	34.27	26.7105	7.55947	28	33.3154	28.4	29.7	25.6	26.8	25.4	25.9	77.55	56	76.95	70.1875	30.2	27.8	30	29.4	24.2	22.9	24.1	23.7
1988	6	22	34.46	26.8158	7.64421	28.7	33.4357	28.25	30.2	25.2	26.6	25.4	25.7	77.5	54	77.9474	69.8667	29.5	28.2	29.9	29.2	23.8	23.1	24	23.7
1988	6	23	34.5905	27.0167	7.57381	28.8	33.9533	28.4846	29.9	27.6	27	25.2	26.6	75.8889	52	78.15	68.75	30.1	27.5	29.9	29.2	24.1	22.7	24	23.6
1988	6	24	34.17	26.7	7.47	27.9	33.45	28.2909	29.4	25	26.8	26	25.9	77.5	54	76.5556	69.8571	27.8	27.3	32	29	22.8	22.5	25.2	23.5
1988	6	25	34.53	26.8789	7.65105	28.1	33.2533	28.3214	28.3	25.4	26.6	25.6	25.9	77.45	70	77.15	69.5	31.9	31.4	31.8	31.7	25.1	24.9	25.1	25
1988	6	26	34.4143	26.9056	7.50873	27	33.4143	28	27.8	25.6	25.8	25.8	25.7	75.4762	83	78.3684	69.4375	29.9	33	32	31.7	24.1	25.7	25.2	25
1988	6	27	34.355	26.7947	7.56026	26.9	32.875	28	29.6	25.2	26.2	25.6	25.7	77.4762	57	79	71.1765	34	28.3	30.3	30.9	26.2	23.2	24.3	24.5
1988	6	28	34.29	26.4833	7.80667	28.7	32.8857	28.0692	29.8	24.8	26.6	25.6	25.7	78.5294	51	79.55	69	29.5	27.1	31.1	29.2	23.8	22.4	24.7	23.6
1988	6	29	34.12	26.7647	7.35529	27.7	33.4615	28.1417	30.3	25.4	26.2	26.2	25.9	77.75	54	78.8947	70.8125	31.9	27.3	31.3	30.2	25.1	22.5	24.8	24.2
1988	6	30	34.481	26.7611	7.71984	28	33.5933	28.2308	30.3	25.8	26.6	26.4	26.3	78	55	77.2	69.5333	31.7	27.7	32	30.5	25	22.7	25.2	24.3
1988	7	1	34.2857	26.68	7.60571	29	32.8687	28.2267	30.6	25.4	26.8	26	26.1	76.8571	45	76.4545	69.6842	32	25.3	31.5	29.6	25.2	21.3	24.9	23.8
1988	7	2	34.5762	26.665	7.91119	28	33.625	28.1429	29.6	25.4	26.8	25.5	25.9	76.8095	60	76.7273	68.6316	31	30.2	30.5	30.5	24.6	24.2	24.4	24.4
1988	7	3	34.07	26.5524	7.51762	28.5	33.18	27.9143	29.6	25	26.4	26	25.8	77.2381	61	79.2	70.5	30.7	30.7	32	31.1	24.5	24.5	25.2	24.7
1988	7	4	34.135	26.3	7.835	29	32.9786	28.1357	30	25.2	25.8	25.8	25.6	77.619	45	77.8095	70.3158	32	24.6	31.6	29.4	25.2	20.8	25	23.7
1988	7	5	34.21	26.745	7.465	28	33.28	28.1462	29	25.4	26.4	25	25.6	76.45	65	77.5789	69.9412	30.2	30.9	29.7	30.3	24.2	24.6	23.9	24.2
1988	7	6	34.39	26.415	7.975	28.5	33.0067	28.1077	29.4	24.4	25.4	25.2	25	77.619	50	78.25	70.5556	29.2	25.9	30.3	28.4	23.6	21.6	24.3	23.2
1988	7	7	34.1857	26.52	7.66571	28	33.2467	28.3733	29.6	25	26.6	25.6	25.7	77.5238	55	77.7143	70.6667	30.2	28.4	30.9	29.9	24.2	23.2	24.6	24
1988	7	8	34.0143	26.545	7.46929	29	32.88	27.8643	29.6	25.8	26.6	25.8	26.1	77.5714	58	78.05	71.2941	32	29.2	31.6	30.9	25.2	23.6	25	24.6
1988	7	9	34.0333	26.6632	7.37018	29	33.0786	28.0667	29.6	25.4	25.8	25.4	25.5	78.7143	55	78.7143	71.7222	34	27.7	30.6	30.7	26.2	22.7	24.4	24.5
1988	7	10	34.47	26.6095	7.86048	29	32.9667	28.4357	30.2	25.6	26.8	25.8	26.1	78.8182	55	77	70.3889	34	30.1	31.3	31.8	26.2	24.1	24.8	25
1988	7	11	34.18	26.655	7.525	29	33.54	28.0143	30.6	25.6	26.4	25.2	25.7	78	47	78.619	70.5556	33.6	26.4	29.3	29.8	26	22	23.7	23.9
1988	7	12	34.33	26.6619	7.6681	29	33.2067	28.2643	30.3	25.2	26.4	25.6	25.7	79.05	52	77.1429	71.3333	32	29.2	30.8	30.7	25.2	23.7	24.5	24.5
1988	7	13	34.1571	26.52	7.63714	28.5	33.0667	28.0429	29.6	25.3	26.4	25.4	25.7	80.0952	60	79.2857	71.8333	32.7	31	30.5	31.4	25.5	24.7	24.4	24.9
1988	7	14	34.4381	26.7273	7.71082	29	33.5438	28.14	30.7	24.8	26.3	24.8	25.3	79.5714	53	78.1364	71.3158	32	29.8	28.2	30	25.2	24	23.1	24.1
1988	7	15	34.3524	26.6591	7.69329	29	33.4733	28.05	30.5	24.5	26.4	25	25.3	78.5909	50	78.9545	71.35	29.2	28.1	29	28.8	23.7	23	23.5	23.4
1988	7	16	34.8333	26.4909	8.34242	29	33.7867	28.1933	30.1	25.2	25.8	25.8	25.6	77.4091	50	78.1364	70.8	32.8	28.1	31.5	30.8	25.6	23	24.9	24.5
1988	7	17	34.3952	26.61	7.78524	28.5	33.4625	28.3	29.8	25.8	26	25.5	25.8	76.9	50	76.7619	68.9474	33.1	27.3	31	30.4	25.7	22.6	24.6	24.3
1988	7	18	34.345	26.5952	7.74976	29	33.8143	27.8923	30.4	24.6	26.2	25.4	25.4	78.2273	53	78.55	70.1111	30	29	30	29.7	24.1	23.5	24.1	23.9
1988	7	19	34.805	26.57	8.235	29	33.6286	28.5923	30	25.2	26.6	25.8	25.9	77.8	55	76.85	69.2941	32.4	29.2	31.5	31	25.4	23.7	24.9	24.7
1988	7	20	34.5048	26.66	7.84476	29	33.4786	28.2733	30	25.3	25.9	25.8	25.7	77.5909	56	77.9524	69.8333	32	29	31.2	30.7	25.2	23.5	24.8	24.5
1988	7	21	34.4524	26.5381	7.91429	28.5	33.4875	28.16	28.9	25.6	24.8	24.5	25	79.1	65	79.2381	71.5556	31.1	30	28.5	29.9	24.7	24.1	23.3	24
1988	7	22	34.6571	26.8	7.85714	28	33.5133	28.42	30.1	24.8	26.4	25.8	25.7	77.5909	55	77.4286	69.5789	33.2	30.9	31.3	31.8	25.8	24.6	24.8	25.1
1988	7	23	34.581	26.6238	7.95714	29.5	33.4625	28.2	30.2	25.8	26.6	25.6	26	77.2381	53	77.9048	69.8421	33.8	28.2	30.8	30.9	26.1	23.1	24.5	24.6
1988	7	24	34.92	26.7667	8.15333	29	33.8267	28.2786	30	25.4	26.8	26	26.1	77.9091	57	77.5238	69.9474	32	30.3	32	31.4	25.2	24.3	25.2	24.9
1988	7	25	34.375	26.89	7.485	29	33.4462	28.0143	30.3	25.4	26.4	25.2048	25.419	77.9	60	78.619	70.5556	32	31.9	33.4	32.4	25.2	25.1	25.9	25.4
1988	7	26	34.6158	26.62	7.99579	29	33.6667	28.4357	29.3	25	26	25.6	25.5	77.85	65	77.1	69.8235	32	30.9	31.2	31.4	25.2	24.6	24.8	24.8
1988	7	27	34.681	26.52	8.16095	29	33.4786	28.0714	30.3	25.6	27	25.8	26.1	78.619	52	78.7727	71	33.2	29.2	31.4	31.3	25.8	23.7	24.9	24.8
1988	7	28	34.4619	26.5	7.9619	28.5	33.1187	28.1	29.3	25.2	26.1	25.4	25.6	78.4	60	78.5	71.1875	31.1	29.3	30.7	30.4	24.7	23.7	24.5	24.3
1988	7	29	34.2143	26.26	7.95429	29	33.02	27.92	30.5	25.4	26.4	26.2	26	79.3158	50	79.5909	71.8333	34	29.7	32.4	32	26.2	23.9	25.4	25.2
1988	7	30	34.3524	26.7571	7.59524	29.5	33.24	28.4188	30.1	25.8	27.2	25.6	26.2	78.2727	65	77.3636	70.2632	35	34.6	30.9	33.5	26.7	26.5	24.6	25.9
1988	7	31	34.97	26.6619	8.3081	29	34.26	28.9769	29.9	25.6	27.2	26	26.3	78.2727	65	76.95	69.2778	34	34.6	32.1	33.5	26.2	26.5	25.2	26
1988	8	1	34.7619	26.8905	7.87143	27.95	28	28.3867	29.5286	25.8	25.8	25.4	25.7	78.6364	89	79.6667	71.3684	29.6727	33.6	31.3	29.7095	23.8955	26	24.8	23.919
1988	8	2	34.519	26.7682	7.75087	28	33.18	28.1143	29.4	25.4	26.2	25.6	25.7	80.3333	60	80.2727	71.8824	32.1	29.3	30.8	30.8	25.2	23.7	24.5	24.5
1988	8	3	34.6727	26.8909	7.78182	27.5	32.9	28.4625	28.2	25.4	26.2	25.4	25.7	78.5455	70	78.5652	71.3	29	30.5	31.1	30.2	23.5	24.4	24.7	24.2
1988	8	4	34.6	26.8636	7.73636	26.5	33.2	28.2643	29.3	25.4	27	26	26.1	80	57	79.8	71.3333	31.5	29.5	31.9	30.9	24.9	23.8	25.1	24.6
1988	8	5	34.5455	26.8318	7.71364	28	33.6125	28.3571	28.7	25.4	26.8	24.8	25.7	78.2609	60	77.619	70.7368	31	28.5	29.6	29.7	24.6	23.3	23.8	23.9
1988	8	6	34.4381	26.7818	7.65628	27	33.4533	28.4733	28.5	24.4	27	25.8	25.7	79.3913	68	77.9524	71	30.3	32.3	32.1	31.6	24.3	25.3	25.3	25
1988	8	7	34.8619	27.0714	7.79048	27.5	33.68	28.1643	29.2	25.8	26	26.6	26.1	78.5455	70	77.7368	70	32.3	34.2	33.6	33.4	25.3	26.3	26	25.9
1988	8	8	34.7571	26.9524	7.80476	26.5	33.8333	28.6071	29.1	25.8	26	26.6	26.1	80.45	65	77.35	71.4375	31.1	32.7	33.6	32.5	24.7	25.5	26	25.4
1988	8	9	34.5429	26.8143	7.72857	27.5	32.5333	28.2857	28.1	25.2	26	25.6	25.6	79	80	78.0476	71.8421	31.6	32	31.2	31.6	24.9	25.2	24.8	25
1988	8	10	34.6714	26.68	7.99143	27.5	33.6063	28.5	27.8	25.2	26	25.6	25.6	79.7727	75	79.5909	72.8	31.2	31.8	32	31.7	24.7	25.1	25.2	25
1988	8	11	35.1667	26.919	8.24762	26.5	33.825	28.5214	27.4	25	26	25.8	25.6	80.3478	80	79.2273	71.6	31.1	32	32.4	31.9	24.7	25.2	25.4	25.1
1988	8	12	35.1091	26.98	8.12909	27	33.58	28.5143	28.5	25.2	26.8	25.2	25.7	79.4545	75	79.2857	72.1053	31.7	32.7	30	31.5	25	25.6	24.1	24.9
1988	8	13	35.019	27.1714	7.84762	28	33.7467	28.55	29.6	25.4	27	26	26.1	77.9565	57	78.8	71.7222	31	28.7	31.7	30.5	24.6	23.3	25	24.3
1988	8	14	35.3429	27.1857	8.15714	28	33.9	28.7214	29.5	25.6	26.4	25.6	25.9	79.0455	60	79.25	71.3889	32.9	30.2	30.8	31.3	25.6	24.2	24.5	24.8
1988	8	15	34.6619	26.781	7.88095	28	33.1533	28.36	29.6	25.2	26	25.8	25.7	79.5909	55	81.8571	72.9	31.7	29.2	31.5	30.8	25	23.7	24.9	24.5
1988	8	16	34.8619	26.6857	8.17619	27.5	33.3059	28.66	28.4	25.6	25.6	25.8	25.7	80.4	80	81.4286	73.7059	32.3	33	31.6	32.3	25.3	25.7	25	25.3
1988	8	17	34.2571	26.58	7.67714	28	32.64	28.0667	28.6	25.4	26.6	25.8	25.9	80.0455	80	81.4286	73.6842	32.1	34.9	31.7	32.9	25.2	26.7	25	25.6
1988	8	18	33.9095	26.7857	7.12381	24.5	32.4375	28.56	25.6	23.4	24.4	24.8	24.2	81.5238	90	80.4762	73.4444	28.6	30.2	30.5	29.8	23.3	24.2	24.4	24
1988	8	19	34.65	26.7591	7.89091	26	33.5	28.3	29	25	26.8	26	25.9	80.4783	65	80.5	73.5	30.2	32.7	32	31.6	24.2	25.5	25.2	25
1988	8	20	34.5318	26.9565	7.5753	28	33.4563	28.5188	29.2	25.8	27.4	25.8	26.3	80.4348	71	80	72	34	34.7	31.6	33.4	26.2	26.6	25	25.9
1988	8	21	34.5762	26.7391	7.83706	28	33.4235	28.5	29.3	25.4	26.2	25.2	25.6	79.4091	71	80.0909	72.9474	33.6	33.7	29.8	32.4	26	26.1	24	25.4
1988	8	22	34.2238	26.8591	7.36472	28	32.9	28.1	26.5	25.2	23.8	24.4	24.5	80.5238	92	81.619	73.4737	31.7	30	29.3	30.4	25	24.1	23.7	24.3
1988	8	23	34.1286	26.9136	7.21494	27	33.1067	28.7067	29	24.8	27	25.8	25.9	80.4286	70	79.4762	74.05	32.4	33.3	31.5	32.4	25.4	25.8	24.9	25.4
1988	8	24	34.2476	26.9636	7.28398	27.5	33.1176	28.4813	27.8	25.8	23.8	25.8	25.1	81.2381	85	81.2727	73.5789	33	34	32.1	33.1	25.7	26.2	25.3	25.7
1988	8	25	33.9818	26.8545	7.12727	27	32.6933	28.35	25.9	25.8	23.6	25.2	24.9	82.087	92	79.7391	73.9524	32.4	28.3	31.5	30.7	25.4	23.1	24.9	24.5
1988	8	26	34.2273	26.7435	7.48379	26	32.9938	28.4706	27.4	25.2	26.4	26	25.9	81.0476	87	79.2857	73.9474	30.9	34.8	32.8	32.8	24.6	26.6	25.6	25.6
1988	8	27	34.0955	26.6571	7.43831	27	32.4938	28.26	28.5	25.2	27	25.8	26	81.4545	75	80.9091	74.2105	32.1	34.6	31.9	32.9	25.2	26.5	25.1	25.6
1988	8	28	34.3714	26.7783	7.59317	28	33.1	28.5385	29.6	25.8	26.8	26	26.2	81.6957	65	80.55	74.5238	33.6	32.7	31.7	32.7	26	25.5	25	25.5
1988	8	29	34.5381	26.7762	7.7619	29	33.06	28.7286	30	25.4	26.8	26	26.1	82.0526	60	81.1818	74.4118	34	30.2	31.6	31.9	26.2	24.2	25	25.1
1988	8	30	34.5429	27.1278	7.41508	27	33.88	29.14	27.5	25.4	24.8	25	25.1	82.5455	70	79.8571	74.2	31.4	26.4	29.9	29.2	24.8	22	24.1	23.6
1988	8	31	34.9864	26.8944	8.09192	24.5	34.1357	28.6667	25.6	23.2	24.4	24.6	24.1	83.2381	90	80	74	27.3	29.4	29.8	28.9	22.6	23.7	24	23.4
1988	9	1	34.681	27.0619	7.61905	26	33.08	28.5375	28.5	24.6	25.6	25.6	25.3	79.5909	65	79.1739	73.1111	30.2	29.2	30.9	30.1	24.2	23.6	24.6	24.2
1988	9	2	33.8667	26.9952	6.87143	27.5	31.8688	28.3933	29.5	25.8	27.4	26.2	26.5	81.3913	55	79.6957	75	31.2	27.7	32.3	30.4	24.7	22.7	25.3	24.3
1988	9	3	34.3773	26.6864	7.69091	27.5	32.0562	28.6857	29.8	25.6	26.8	26.2	26.2	81.5652	55	79.4348	74	31.2	28.4	32.1	30.6	24.7	23.2	25.2	24.4
1988	9	4	34.2429	26.5545	7.68831	27.5	32.8133	28.55	29.7	25.6	26.6	25.8	26	80.8182	55	79.3182	74.7778	32.3	27.7	30.9	30.3	25.3	22.7	24.6	24.2
1988	9	5	34.285	26.915	7.37	27.5	32.56	28.62	29	26.2	26.8	25.6	26.2	82.0455	65	78.7273	73.8333	31.2	30	30.8	30.7	24.7	24.1	24.5	24.5
1988	9	6	34.8714	27.16	7.71143	27.5	32.8071	28.6538	28.2	25.8	26.4682	25.4	25.9909	79.6364	77	79.9545	72.9444	31.2	32.7	31	31.6	24.7	25.5	24.6	25
1988	9	7	34.6636	27.145	7.51864	26.5	33.1125	28.5786	27.1	25.2	25.8	25.2	25.4	81.7273	80	81	74.1111	31.1	31.1	31	31.1	24.7	24.7	24.6	24.7
1988	9	8	33.8955	27.155	6.74045	25	31.875	28.4615	27.7	24.2	26	25.6	25.3	82	76	81.3043	75.5882	30.4	32.2	31.3	31.3	24.3	25.3	24.8	24.8
1988	9	9	34.1136	26.9273	7.18636	26.5	32.525	28.6067	27.6	25.4	26.2	24.8	25.5	82.6522	80	81.1818	75.2778	31.1	33.9	29.8	31.6	24.7	26.2	24	25
1988	9	10	34.5619	27.1545	7.40736	27.5	32.2687	28.64	28.6	25.6	26.2	25.6	25.8	81.8182	75	79.9545	73.6471	31.6	31.8	30.9	31.4	24.9	25.1	24.6	24.9
1988	9	11	34.1286	27.2571	6.87143	27	32.2813	28.7929	27.9	25.4	25.8	25.6	25.6	80.9091	80	79.8571	74.4118	31.7	32	31.3	31.7	25	25.2	24.8	25
1988	9	12	34.3619	27.15	7.2119	26	32.66	28.6462	29.4	24.6	26.4	26.2	25.7	81.9091	76	78.9048	73.7222	30.2	36.1	31.6	32.6	24.2	27.2	25	25.5
1988	9	13	33.935	26.7381	7.1969	26.5	32.5846	28.5267	26.7	24.8	26	25.2	25.3	80.3333	74	80.2727	74.4444	26	28	31.4	28.4	21.7	22.9	24.8	23.2
1988	9	14	34.1364	27.27	6.86636	26.5	32.2938	28.3375	28.6	25.2	26.2	25.4	25.6	81.6818	62	80.8571	75.5882	32.2	29.5	30.7	30.8	25.3	23.8	24.5	24.5
1988	9	15	34.081	27.1238	6.95714	28	32.72	28.575	29	25.4	26	24	25.1	82.7619	68	81.6364	76.1667	34.8	34.2	27.6	32.2	26.6	26.3	22.7	25.2
1988	9	16	34.3	26.75	7.55	28	33.82	29.0286	29.4	25.4	26.2	25.6	25.7	82.4348	77	77.75	74.0588	33.6	37.6	30.9	34	26	27.9	24.6	26.2
1988	9	17	33.7318	26.8429	6.88896	28	32.3471	28.7187	29	25.4	26	25.8	25.7	82.7273	75	80.5455	75.9412	35.9	34.6	31.6	34	27.1	26.5	25	26.2
1988	9	18	33.6762	26.9591	6.7171	28	31.9937	28.4333	29.2	25.6	26.2	25.8	25.9	82.8261	53	81.3	75.625	28.3	25.2	31.5	28.3	23.1	21.2	24.9	23.1
1988	9	19	33.8571	26.7238	7.13333	28	32.2067	28.6154	28.8	25.4	26.6	25.4	25.8	82.6667	70	81.1	75.5882	29.1	30.5	30.4	30	23.6	24.4	24.3	24.1
1988	9	20	33.6857	27.015	6.67071	27	31.68	28.48	29	24.8	26.2	25.6	25.5	83.1818	70	82.05	76.7647	28.9	29.7	30.2	29.6	23.5	23.9	24.2	23.9
1988	9	21	33.6273	26.8476	6.77965	28	32.7563	28.8625	28.4	25.6	26.6	26.2	26.1	82.5909	40	79.4545	75.2353	28.3	16	32.7	25.7	23.1	14	25.5	20.9
1988	9	22	33.8636	27.0476	6.81602	28	31.8438	28.0857	28.8	25.6	26.8	26	26.1	83	70	81.6364	75.3158	30.6	30.5	32	31	24.4	24.4	25.2	24.7
1988	9	23	33.5045	26.845	6.65955	28.5	32.08	28.6562	30.3	25.8	27.2	26.6	26.5	82.0455	46	79.9048	74.875	30.3	24.5	32.9	29.2	24.3	20.7	25.7	23.6
1988	9	24	33.5591	26.6524	6.90671	29	32.3533	28.3688	29.9	25.8	27	25.8	26.2	83.3478	50	81.9048	77.5	30.4	26.6	31.6	29.5	24.3	22.1	25	23.8
1988	9	25	33.1571	26.845	6.31214	29	32.2733	28.3786	30.2	25.2	27.2	26.2	26.2	82.8696	50	80.3684	75.3125	26	28.1	32.5	28.9	21.7	23	25.5	23.4
1988	9	26	34.0667	27.08	6.98667	29.5	32.8214	28.4857	30.5	26	27.4	26.4	26.6	81.4762	49	80.8095	75.5333	30.9	27.5	32.8	30.4	24.6	22.7	25.6	24.3
1988	9	27	33.9286	26.755	7.17357	29	32.7533	28.1562	28.6	26.4	27.4	26.4	26.7	82.2727	65	82.4286	75.8235	32	24.6	32.8	29.8	25.2	20.8	25.6	23.9
1988	9	28	33.6136	26.71	6.90364	29	31.3375	28.175	30.1	25.8	27.7	26	26.5	82.8571	50	82.1739	77.1765	30	28.1	32.1	30.1	24.1	23	25.2	24.1
1988	9	29	33.4682	26.5619	6.90628	29	31.9062	28.2667	30	26	27.4	25.8	26.4	84.2727	50	83.0952	78.1765	30	26.6	31.3	29.3	24.1	22.1	24.8	23.7
1988	9	30	33.4905	26.4476	7.04286	29	32.18	28.3467	29.9	25.6	27.4	25.8	26.3	82.6667	50	81.8636	76.625	28	26.6	31.6	28.7	23	22.1	25	23.3
1988	10	1	33	26.4	6.6	27.6	31.6	27.8	28.7	25.4	26.4	25.6	25.8	84	67	84	78	31	30.9	31.3	31.1	24.6	24.6	24.8	24.7
1988	10	2	31	26.2	4.8	27.8	29.6	26.8	27.8	25.6	26.2	25.4	25.7	84	77	89	83	31.3	31.7	31.5	31.5	24.8	25	24.9	24.9
1988	10	3	30.4	26.8	3.6	27.8	26.8	27.8	27.5	26.6	25.8	25.8	26.1	91	92	85	90	34	32.5	31.9	32.8	26.2	25.5	25.1	25.6
1988	10	4	33.6	25.2	8.4	27.4	31.6	28.2	28.9	25.8	26.4	26.2	26.1	88	67	85	80	32.1	30.9	32.7	31.9	25.3	24.6	25.5	25.1
1988	10	5	34.6	26.6	8	27.8	31.9529	28.2	29.0071	25.8	26.2864	25.8	25.815	85	65.3182	83	78.1333	31.9	30.2818	31.6	31.0824	25.1	24.2318	25	24.6647
1988	10	6	34.8	26.6	8.2	27.8	33.2	28.4	29.5	25.8	27.4	26.2	26.5	85	64	84	78	31.9	32.6	32.5	32.3	25.1	25.5	25.5	25.4
1988	10	7	33.8	27	6.8	27.8	32.6	28.2	29.2	25.6	26.8	25.6	26	84	64	81	76	31.3	31.4	31.1	31.3	24.8	24.8	24.7	24.8
1988	10	8	32.8	26.6	6.2	28	29.2	27.8	28.2	25.8	26.4	24.6	25.6	84	80	77	80	31.7	32.5	28.8	31	25	25.5	23.4	24.6
1988	10	9	31.2	24.8	6.4	26.8	32.1625	27.8	28.8615	25.6	26.145	25.4	25.7056	91	62.95	83	77.2143	32	29.59	30.8	30.8	25.2	23.805	24.6	24.4812
1988	10	10	34.4	23.2	11.2	27.2	33.6	29	29.7	26	27.4	26	26.5	91	62	79	77	32.8	32.4	31.6	32.2	25.6	25.4	25	25.3
1988	10	11	34.2	26.8	7.4	28	33.6	28	29.4	26.2	26.6	26	26.3	87	58	85	77	32.8	30.1	32.3	31.7	25.6	24.2	25.3	25
1988	10	12	31.4	26.4	5	27.2	30	27.6	28.1	25.8	26.6	26	26.1	90	77	88	85	32.3	32.5	32.5	32.4	25.3	25.5	25.5	25.4
1988	10	13	30.6	25.6	5	27	26	26.2	26.4	26	24.8	24	24.9	92	91	83	89	32.9	30.5	28.4	30.6	25.7	24.4	23.2	24.4
1988	10	14	28.6	24.6	4	25.6	25.8	25.4	25.5	24.8	24.8	23.8	24.5	94	92	88	91	30.8	30.6	28.4	29.9	24.5	24.4	23.2	24
1988	10	15	31	24.4	6.6	26.2	30.2	28	28.1	25	26	25.6	25.5	91	72	83	82	30.9	30.8	31.2	31	24.6	24.5	24.8	24.6
1988	10	16	31.2	24.8	6.4	25.8	31.35	26.6	28.8231	24.8	25.9773	25.2	25.735	92	66.8636	89	78.0667	30.6	29.9318	31.1	30.7056	24.4	24.0091	24.7	24.4444
1988	10	17	28.4	24	4.4	24.2	26.6	27	26.2	24	25	25.8	24.9	98	88	91	92	29.7	30.6	32.4	30.9	23.9	24.4	25.4	24.6
1988	10	18	30.8	24	6.8	25.8	26	24.6	25.3	24.8	25.4	24.2	24.8	92	95	97	95	30.6	32	29.9	30.9	24.4	25.2	24.1	24.6
1988	10	19	27.4	24.2	3.2	24.4	26.8	25.8	25.7	24	25	24.6	24.5	97	86	91	91	29.6	30.5	30.1	30	23.9	24.4	24.2	24.1
1988	10	20	28.4	23.4	5	24.4	28	26.2	26.2	23.8	25.2	25	24.7	95	80	91	89	29.1	30.2	30.9	30	23.6	24.2	24.6	24.1
1988	10	21	32	24.4	7.6	26	29.8	27.8	27.8	25	26	25.8	25.6	92	74	85	84	31	31.1	31.9	31.3	24.6	24.7	25.1	24.8
1988	10	22	31	25.4	5.6	26	28	27.4	27.2	25.4	25.6	26.4	25.8	95	83	92	90	32	31.2	33.7	32.3	25.2	24.8	26.1	25.3
1988	10	23	32.2	24.8	7.4	25.6	31.4	28	28.3	24.6	26.4	26	25.7	92	68	85	82	30.2	31.1	32.3	31.2	24.2	24.7	25.3	24.7
1988	10	24	33.2	26.2	7	27.4	32.4	28	29	25.8	26.4	26.2	26.1	88	63	87	79	32.1	30.4	32.8	31.8	25.3	24.3	25.6	25.1
1988	10	25	32.6	26.4	6.2	27.8	31.2	27.8	28.6	25.8	27	25.4	26.1	85	72	83	80	31.9	32.8	30.8	31.8	25.1	25.6	24.6	25.1
1988	10	26	31.2	26.2	5	27	30.2	27.6	28.1	26.4	26.4	25.6	26.1	95	74	85	85	34	31.9	31.5	32.4	26.2	25.1	24.9	25.4
1988	10	27	32.2	26	6.2	27.4	31.4267	27.8	29.0286	25.8	26.2714	26.2	25.81	88	67.8571	88	77.5294	32.1	30.6286	32.9	31	25.3	24.4	25.7	24.6211
1988	10	28	31.6	25.6	6	27.6	31	28	28.6	25.8	26.8	25.6	26.1	87	72	83	81	32	32.4	31.2	31.9	25.2	25.4	24.8	25.1
1988	10	29	31	26	5	27.8	29.8	28	28.4	25.6	26.6	25.8	26	84	78	84	82	31.3	32.7	31.7	31.9	24.8	25.5	25	25.1
1988	10	30	31.6	25.8	5.8	27.2	30.4	28	28.4	25.6	26.6	25.4	25.9	88	74	81	81	31.7	32.3	30.7	31.6	25	25.3	24.5	24.9
1988	10	31	32.4	26.4	6	27.2	29.8	28.2	28.4	25.4	26.6	25.8	25.9	87	78	83	82	31.2	32.7	31.6	31.8	24.8	25.5	25	25.1
1988	11	1	32.41	25.9947	6.41526	27.55	31.1583	27.9308	28.7	25.19	25.87	25.59	25.54	82.4	65.5789	82.55	77	30.35	29.6947	31.095	30.3474	24.26	23.8789	24.685	24.2368
1988	11	2	32.45	25.78	6.67	27.16	30.6583	27.9923	28.3769	25.19	25.99	25.675	25.62	86.05	71	83.2	80.0556	30.705	30.445	31.355	30.82	24.46	24.31	24.825	24.545
1988	11	3	32.2	25.9632	6.23684	27.115	31.8846	27.7583	28.6308	25.125	26.095	25.6056	25.5556	85.1	65.6	81.6667	77	30.48	30.25	31.0278	30.4611	24.35	24.16	24.6556	24.3333
1988	11	4	32.54	26.2368	6.30316	27.41	31.1769	27.9091	28.5833	25.1211	25.875	25.4	25.4474	83.3158	64.1053	81.7895	76.3529	30.2947	29.1632	30.6632	30.0263	24.2474	23.5895	24.4526	24.0895
1988	11	5	32.405	25.995	6.41	27.155	31.4846	27.9615	28.6077	24.94	26.055	25.495	25.485	83.5	65.75	82.5	76.6111	29.975	29.9	30.92	30.275	24.075	23.985	24.59	24.22
1988	11	6	32.4632	26.08	6.38316	27.195	31.2615	27.8333	28.5385	25.0778	26.145	25.5842	25.6333	83.8889	67.7895	83.1667	77.8235	30.1632	30.2105	31.1444	30.4444	24.1789	24.1632	24.7056	24.3111
1988	11	7	32.585	26.2053	6.37974	27.4	30.9692	27.9154	28.5077	25.3579	26.075	25.735	25.7158	84.8421	67.2	83.6	78.7059	30.9211	30.115	31.495	30.8895	24.5842	24.115	24.9	24.5579
1988	11	8	32.2444	26.2111	6.03333	27.57	30.7769	27.7385	28.4538	25.3737	26.13	25.4579	25.6632	83.6842	67.7	83.4737	79	30.8211	30.3	30.9579	30.7368	24.5421	24.22	24.6053	24.4789
1988	11	9	32.08	25.8263	6.25368	27.125	30.5692	27.6833	28.1923	24.9684	25.735	25.495	25.4158	84.1579	66.6	83.4	79.1765	30.1	29.345	31	30.2263	24.1368	23.64	24.625	24.1789
1988	11	10	32.21	26.27	5.94	27.205	30.9333	27.85	28.3583	25.19	26.11	25.5632	25.5842	85.4	66.4	82.5789	78.1765	30.635	30.08	31.0421	30.4737	24.42	24.115	24.6526	24.3474
1988	11	11	32.3579	26.115	6.24289	27.235	31.5	27.7083	28.5231	25.075	25.745	25.51	25.44	83.9	64.7	82.8	77.7222	30.27	29.28	30.965	30.17	24.21	23.645	24.615	24.155
1988	11	12	32.06	26.275	5.785	27.24	31.3917	27.9231	28.5846	25.095	25.87	25.45	25.485	83.6842	65.55	82.4	77.5	30.275	29.59	30.845	30.245	24.24	23.825	24.54	24.2
1988	11	13	31.575	26.075	5.5	27.13	30.6231	27.5818	28.2167	25.03	25.74	25.12	25.3	84.3	68	80.7368	78.1765	30.24	29.615	30	29.8737	24.23	23.845	24.0947	24.0158
1988	11	14	32.065	25.985	6.08	27.06	30.8231	27.4833	28.2308	25.13	25.9	25.4789	25.5444	84.6842	66.7	82.6316	77.8824	30.545	29.765	30.8895	30.4105	24.385	23.915	24.5737	24.2789
1988	11	15	31.955	26.13	5.825	27.125	29.8769	27.2385	27.8615	25.1579	25.84	25.3	25.4211	85.3158	69.8	83.9	80.3333	30.6	29.945	30.705	30.4263	24.4105	24.05	24.48	24.3105
1988	11	16	31.8632	25.9421	5.92105	27	30.4077	27.2	28.0167	24.925	25.92	25.295	25.375	84.5	71	83.45	79.5	30.06	30.31	30.62	30.32	24.125	24.225	24.415	24.245
1988	11	17	31.94	25.6737	6.26632	26.855	30.6462	27.4083	28.0462	24.84	26.0684	25.285	25.3474	84.9	71.35	83.5789	80.2222	29.97	30.48	30.64	30.36	24.05	24.31	24.435	24.255
1988	11	18	32.1895	25.9222	6.26725	27.05	31.1692	27.7583	28.4308	24.845	25.91	25.265	25.345	83.35	65.25	81.45	76.5556	29.805	29.645	30.41	29.955	23.97	23.845	24.295	24.045
1988	11	19	32.085	26.205	5.88	27.27	30.2769	27.375	28.1	24.97	25.735	25.38	25.365	82.95	66.55	84.15	77.5556	29.995	29.415	30.865	30.085	24.07	23.7	24.555	24.105
1988	11	20	31.855	25.99	5.865	26.845	30.5231	27.3	28	24.895	25.695	25.28	25.2737	84.5789	66.5	83.5	78.6111	30.105	29.26	30.62	29.985	24.115	23.615	24.435	24.06
1988	11	21	32.25	25.765	6.485	27.06	30.6214	27.5385	28.1786	25.035	25.67	25.305	25.325	84.85	65.25	82.6	77.7895	30.32	29.135	30.58	30.01	24.25	23.535	24.4	24.06
1988	11	22	32.34	25.9263	6.41368	27.09	31.1071	27.6308	28.3786	24.99	25.59	25.225	25.275	84.35	63.2	81.3	76	30.185	28.705	30.3	29.735	24.17	23.265	24.23	23.905
1988	11	23	32.35	26.1684	6.18158	27.16	31.1929	27.5077	28.3786	24.96	25.86	25.115	25.315	83.65	64.9	81.9	76.5556	30.06	29.475	30.155	29.905	24.115	23.76	24.16	23.995
1988	11	24	32.395	26.1263	6.26868	27.185	31.1357	27.5462	28.3357	24.9	25.61	25.115	25.205	82.95	63.25	81.95	75.9474	29.88	28.775	30.18	29.61	23.995	23.345	24.175	23.845
1988	11	25	31.73	26.0895	5.64053	26.985	30.2769	27.1769	27.8929	24.805	25.52	24.9684	25.0947	83.85	67.55	83.2105	78.2941	29.79	29.09	30.0421	29.6579	23.94	23.535	24.1053	23.8632
1988	11	26	31.765	26.0158	5.74921	27	30.5	27.2091	27.9929	24.9	25.795	25.015	25.1789	83.6111	67.95	82.65	78.7222	29.98	29.67	30.045	29.89	24.085	23.88	24.11	24.02
1988	11	27	32.4421	26.0389	6.40322	27.02	30.9	27.4857	28.2214	24.89	25.655	25.0526	25.2	84.05	64.5	82.4737	77.0588	29.945	29.015	30.1211	29.7316	24.055	23.505	24.1368	23.9263
1988	11	28	31.905	25.8684	6.03658	26.905	30.9	27.2571	28.0571	24.53	25.325	24.72	24.855	82.35	62.6	81.05	75.3684	29.11	28.14	29.34	28.86	23.575	22.985	23.71	23.43
1988	11	29	31.7	25.6895	6.01053	26.745	30.5	26.8923	27.7286	24.485	25.245	24.58	24.77	82.9	63.85	81.65	76.2105	29.11	28.145	29.15	28.8	23.59	22.98	23.6	23.395
1988	11	30	31.7421	25.5632	6.17895	26.605	30.3857	26.9286	27.6857	24.2579	25.3158	24.3211	24.6263	82.8947	64.5789	80.1053	76.0556	28.6895	28.3895	28.5105	28.5368	23.3368	23.1421	23.2368	23.2368
1988	12	1	31.3048	25.3952	5.90952	26.5571	30.2667	27.0333	27.6667	24.3571	25.1952	24.4619	24.6714	83.381	65.3333	81.6	77.1053	28.919	28.3048	29.085	28.825	23.4571	23.0714	23.555	23.41
1988	12	2	31.0429	25.325	5.71786	26.2524	29.6333	26.8133	27.38	24.319	25.0905	24.5143	24.6429	84.8571	68.619	82.1	78.5789	29.0143	28.4905	28.995	28.845	23.5333	23.2143	23.475	23.415
1988	12	3	31.081	25.1714	5.90952	26.1857	29.7267	26.72	27.3267	24.2571	25.0714	24.5476	24.6143	84.9048	68.3333	84.5	80.1765	28.9095	28.3619	29.3684	28.9368	23.4524	23.0905	23.7105	23.4579
1988	12	4	31.2619	24.9667	6.29524	26.1	30.4857	26.82	27.4933	24.2333	25.215	24.5095	24.655	85.9048	67.4286	82.1579	79.0556	28.9476	28.581	29.135	28.915	23.4714	23.2286	23.575	23.44
1988	12	5	31.2381	25.1048	6.13333	26.0667	29.7333	26.5867	27.18	24.1238	25.0476	24.2952	24.4905	85.1905	66.1429	81.4762	77.6316	28.6762	28.0762	28.6333	28.4476	23.3143	22.9667	23.2762	23.2
1988	12	6	31.9571	25.095	6.86214	26.3905	30.9667	27.12	27.88	24.2714	25.1048	24.6905	24.7	83.8571	61.8095	81.8571	75.7895	28.819	27.6714	29.3952	28.6286	23.4143	22.7143	23.7286	23.281
1988	12	7	31.719	25.681	6.0381	26.6476	30.5867	27.0133	27.8267	24.5048	25.0095	24.54	24.7	83.7619	63	81.25	76.3158	29.2476	27.6476	29.0619	28.6476	23.6524	22.6667	23.5381	23.2857
1988	12	8	31.88	25.6762	6.20381	26.5524	30.52	26.88	27.72	24.3143	25.2429	24.5476	24.7095	83.0476	63.5714	82	76.7368	28.8238	28.1667	29.1571	28.7238	23.419	22.9952	23.6	23.3381
1988	12	9	31.4333	25.5714	5.8619	26.481	30.04	26.8714	27.52	24.245	25.0619	24.419	24.55	83.45	65.8571	81.0526	78.1111	28.881	28.0667	28.82	28.655	23.4333	22.9286	23.375	23.3
1988	12	10	31.8714	25.6095	6.2619	26.4143	30.9333	26.8133	27.7	24.1476	24.85	24.2571	24.39	82.8571	60	79.2632	74.5263	28.519	27.1381	28.3667	28.0095	23.2143	22.3857	23.1238	22.9095
1988	12	11	31.635	25.6667	5.96833	26.4143	30.5467	26.7733	27.5933	24.1286	25.0381	24.455	24.52	82.85	62.1905	81.75	75.7778	28.4857	27.5762	28.94	28.32	23.1952	22.6238	23.465	23.085
1988	12	12	31.9053	25.0952	6.81003	26.2095	31	26.8067	27.6933	24.1524	25.0857	24.4429	24.5619	84.381	61.2381	81.45	75.4211	28.681	27.5571	28.9095	28.3905	23.3143	22.6	23.4476	23.119
1988	12	13	31.8238	25.35	6.47381	26.1667	31.1786	26.8267	27.62	24.0762	24.8333	24.1381	24.3381	83.6667	62	80.1429	74.8421	28.4524	27.2238	28.2095	27.9619	23.1857	22.4381	23.0429	22.8857
1988	12	14	31.5714	25.185	6.38643	26.1714	30.6	26.5929	27.4467	24.0048	25.0524	23.9286	24.315	82.6	63.381	79.7619	75.5789	28.3143	27.7714	27.8048	27.9619	23.119	22.7762	22.8095	22.8952
1988	12	15	31.2762	25.0524	6.22381	25.7429	30.05	26.5333	27.2571	23.4524	24.8	23.9333	24.0619	82.5238	63.6	80.1905	74.8333	27.2619	27.31	27.8524	27.36	22.4667	22.455	22.8286	22.515
1988	12	16	31.4571	25.0286	6.42857	26.0333	30.3867	26.5467	27.3533	23.6857	24.681	24.1048	24.1667	82.1429	62.1429	81.6316	75.4737	27.6286	26.981	28.3762	27.6667	22.7048	22.281	23.1286	22.7
1988	12	17	31.2524	25.2667	5.98571	26.0048	30.3533	26.5067	27.2933	23.8905	24.5524	24.1429	24.1952	83.8571	61.15	81.7619	76.2778	28.1667	26.575	28.4286	27.655	23.0095	22.01	23.1667	22.69
1988	12	18	31.5429	25.0211	6.5218	25.8619	30.3867	26.5733	27.3333	23.7952	24.9762	24.2429	24.3333	84.0476	62.9524	81.3333	76.6842	28.0286	27.6381	28.5476	28.0667	22.9333	22.6762	23.2381	22.9571
1988	12	19	31.6524	25.0905	6.5619	25.981	30.1867	26.5533	27.2733	23.7857	24.9571	23.9619	24.2429	83.2857	64.1905	79.2381	76.0526	27.9286	27.7619	27.8381	27.8333	22.881	22.7429	22.8143	22.819
1988	12	20	31.4762	25.2143	6.2619	26.0238	30.76	26.4	27.3467	23.7048	24.6095	23.82	23.99	82.3333	60.4286	80.95	74.6111	27.7095	26.6048	27.78	27.245	22.7429	22.0095	22.77	22.44
1988	12	21	31.825	24.985	6.84	25.8286	30.8667	26.4333	27.3533	23.7421	24.9238	24.145	24.2889	83.2105	60.5238	81.9	75.1111	27.41	27.0048	28.4333	27.6	22.525	22.2905	23.1619	22.65
1988	12	22	31.8857	25.1619	6.72381	26.019	30.7286	27.0357	27.4769	23.9857	24.8286	24.1714	24.3429	84.3333	60.8095	79.6	74.6111	28.3714	27.0619	28.125	27.79	23.1476	22.3429	23.01	22.815
1988	12	23	31.4429	25.2095	6.23333	26.1286	30.5923	26.5786	27.4071	24.0857	25	24.015	24.34	84.619	63.7619	80.9	76.3889	28.5905	27.7571	28.075	28.08	23.2619	22.7905	22.95	22.965
1988	12	24	31.9381	25.2095	6.72857	26.1	30.6714	26.5643	27.4923	23.645	24.8762	24.219	24.215	81.45	61.381	81.9048	74.6842	27.6524	27.1857	28.5143	27.7857	22.7	22.419	23.2143	22.7762
1988	12	25	31.4048	25.1857	6.21905	25.8857	30.4714	26.5429	27.3571	23.8619	24.7762	24.0048	24.219	84.3333	62.4286	80.5238	76.0526	28.1714	27.1667	28.019	27.7905	23.019	22.381	22.9381	22.7762
1988	12	26	31.48	25.1048	6.37524	25.9143	30.5714	26.6214	27.4143	23.9143	25.0524	24.0762	24.3476	84.619	63.6667	81	76.7895	28.2667	27.8571	28.2048	28.1238	23.0905	22.8333	23.0429	22.981
1988	12	27	31.465	24.9632	6.50184	25.7762	30.8786	26.5286	27.5923	23.6714	24.6524	23.7762	24.0381	83.7619	60	79.4	74.6842	27.781	26.6381	27.6095	27.3381	22.7905	22.081	22.7	22.5143
1988	12	28	31.575	24.6952	6.87976	25.7429	30.5786	26.4692	27.4154	23.581	24.7952	23.7286	24.0286	83.381	61.9	79	74.9444	27.5714	27.055	27.3714	27.275	22.6571	22.33	22.5619	22.475
1988	12	29	31.4381	24.795	6.6431	25.6905	30.8071	26.5643	27.3857	23.3714	24.4143	23.7095	23.8381	82.9	59.3333	78.5714	73.6842	27.0952	26.1095	27.2857	26.8286	22.4	21.7381	22.4857	22.2143
1988	12	30	31.685	24.8333	6.85167	25.4905	31	26.95	27.3231	23.2286	24.665	23.7238	23.875	82.5238	60.65	78.7368	74	26.8857	26.805	27.315	26.9474	22.2476	22.14	22.505	22.2684
1988	12	31	31.4556	24.9667	6.48889	25.6476	30.6071	26.4154	27.3077	23.2	24.5632	23.6105	23.8111	81.0476	59.95	79.9474	73.5882	26.6952	26.365	27.26	26.7842	22.1143	21.915	22.49	22.1737

## Sheet: 1989
			Temperature			Temperature				Temperature				Relative Humidity				Pressure				Dew temperature
Year	Month	Day	Maximum	Minimum	Max-Min	1899-12-31 07:00:00	1899-12-31 13:00:00	1899-12-31 19:00:00	Average	1899-12-31 01:00:00	1899-12-31 13:00:00	1899-12-31 19:00:00	Average	1899-12-31 01:00:00	1899-12-31 13:00:00	1899-12-31 19:00:00	Average	1899-12-31 07:00:00	1899-12-31 13:00:00	1899-12-31 19:00:00	Average	1899-12-31 07:00:00	1899-12-31 13:00:00	1899-12-31 19:00:00	Average		Month	Taverage	Hraverage
1989	1	1	29.6	23.2	6.4	25	28.6	25.4	26.1	23.6	24.4	23.8	23.9	89	71	88	83	28.2	27.7	28.4	28.1	23.1	22.8	23.2	23		January	26.1871	79.1613
1989	1	2	28.4	24.8	3.6	25	28	25.6	26	24	25	24	24.3	92	79	88	86	29.2	29.7	28.8	29.2	23.6	23.9	23.4	23.6		February	26.3085	77.0053
1989	1	3	30.8	24	6.8	24.2	30	25.4	26.3	23.6	24.4	23.8	23.9	95	63	88	82	28.7	26.8	28.4	28	23.4	22.2	23.2	22.9		March	27.3755	72.9174
1989	1	4	30	23.6	6.4	24	28.4	25.6	25.9	23.2	25	24	24.1	94	76	88	86	27.9	29.4	28.8	28.7	22.9	23.8	23.4	23.3		April	28.1594	73.9349
1989	1	5	31	23.8	7.2	24.6	30.2	26	26.7	23.4	24.4	24.4	24.1	90	62	88	80	28	26.7	29.5	28	22.9	22.2	23.8	23		May	29.0207	74.204
1989	1	6	30.2	24.8	5.4	25.8	29.2	25.6	26.5	23.2	24.8	24	24	80	70	88	79	26.7	28.4	28.8	27.9	22.2	23.2	23.4	22.9		June	29.5141	71.1055
1989	1	7	31	24.4	6.6	25.2	30.4	26	26.9	23.6	25.2	23.8	24.2	88	66	83	79	28	28.6	28	28.2	23	23.3	23	23.1		July	29.4092	70.4496
1989	1	8	31.4	24.6	6.8	25	30.4	25.8	26.8	23.2	23.8	23.2	23.4	86	58	80	75	27.2	25.1	26.7	26.3	22.5	21.1	22.2	21.9		August	29.4851	72.6789
1989	1	9	30.4	23.6	6.8	24.2	28.2	24.2	25.2	23	24	22.6	23.2	90	71	87	83	27.3	27	26.3	26.9	22.5	22.4	21.9	22.3		September	29.3039	75.2059
1989	1	10	29.8	23.2	6.6	24.2	28.8	25	25.8	22.6	24.8	23.2	23.5	87	72	86	82	26.3	28.6	27.2	27.4	21.9	23.3	22.5	22.6		October	28.7855	78.215
1989	1	11	30.6	23.6	7	24.6	30	25.2	26.3	22.6	24.4	23.4	23.5	84	63	86	78	26.1	26.8	27.6	26.8	21.8	22.2	22.7	22.2		November	28.2603	77.7321
1989	1	12	31	24.2	6.8	25	29.6	26	26.6	23.4	24.8	23.6	23.9	87	68	82	79	27.7	28.1	27.5	27.8	22.8	23	22.7	22.8		December	27.2903	76.1613
1989	1	13	31	24.6	6.4	25	29.6	25.8	26.5	23.4	25.2	23.8	24.1	87	70	85	81	27.7	29.1	28.1	28.3	22.8	23.6	23	23.1
1989	1	14	29	24.4	4.6	24.8	28.2	25.8	26.1	23.2	24.4	23.8	23.8	87	73	85	82	27.4	28	28.1	27.8	22.6	23	23	22.9
1989	1	15	30.4	24	6.4	24.4	29.4	25.2	26	22.8	23.6	23	23.1	87	62	83	77	26.7	25.3	26.6	26.2	22.2	21.3	22.1	21.8
1989	1	16	30.2	24	6.2	24.8	29	25.2	26	22.8	24.2	23	23.3	84	67	83	78	26.4	27	26.6	26.7	22	22.3	22.1	22.2
1989	1	17	30.4	23	7.4	23.8	29	25.4	25.9	22.4	23.8	22.6	22.9	89	65	79	77	26.1	26	25.5	25.9	21.8	21.7	21.4	21.7
1989	1	18	30.4	24.2	6.2	25.2	29.8	25.2	26.4	22.4	23.2	22.4	22.7	79	57	79	72	25.2	24	25.2	24.8	21.2	20.4	21.2	21
1989	1	19	29	23.4	5.6	24.2	27.4	25.2	25.5	22	23.4	22.8	22.7	83	72	82	79	25	26.1	26.1	25.7	21.1	21.8	21.8	21.6
1989	1	20	29.8	23.8	6	24.6	29	25.2	26	22	24.2	23.2	23.1	80	67	85	77	24.7	27	27.1	26.3	20.9	22.3	22.4	21.9
1989	1	21	30.8	24.4	6.4	24.8	30.2	25.6	26.5	23.2	25.8	23.6	24.2	87	71	85	81	27.4	30.3	27.8	28.5	22.6	24.2	22.8	23.2
1989	1	22	31.8	24.8	7	25.4	31	26.2	27.2	23.6	25.8	23.6	24.3	86	66	81	78	27.9	29.7	27.4	28.3	22.9	24	22.6	23.1
1989	1	23	31.4	24.6	6.8	25	30.6	25.6	26.7	23.4	25.2	22.8	23.8	87	65	79	77	27.7	28.4	25.9	27.3	22.8	23.2	21.7	22.5
1989	1	24	31.2	24.2	7	24.6	30	25.2	26.3	22.6	24.2	22.6	23.1	84	62	80	76	26.1	26.3	25.7	26	21.8	21.9	21.5	21.7
1989	1	25	30.8	23	7.8	23.6	30	24.6	25.7	22.4	23.8	22.8	23	90	60	86	79	26.3	25.3	26.5	26.1	21.9	21.3	22.1	21.8
1989	1	26	30.8	23.2	7.6	23.6	30.2	25	26	22.6	23.6	22.8	23	92	58	83	77	26.7	24.7	26.3	25.9	22.2	20.9	21.9	21.7
1989	1	27	30.4	23.6	6.8	24	29.4	25	25.9	22.4	24	23	23.1	87	64	84	79	26	26.2	26.7	26.3	21.7	21.9	22.2	21.9
1989	1	28	30.2	22	8.2	22.6	29	25	25.4	21.2	24.2	23	22.8	88	67	84	80	24.2	27	26.7	26	20.6	22.3	22.2	21.7
1989	1	29	31	23.4	7.6	24.4	30	25.2	26.2	22.2	24	23	23.1	83	61	83	76	25.3	25.8	26.6	25.9	21.3	21.6	22.1	21.7
1989	1	30	30.4	23.8	6.6	24	29.8	25	26	22.2	24.4	23.2	23.3	86	64	86	79	25.6	27	27.2	26.6	21.4	22.3	22.5	22.1
1989	1	31	31.4	22.6	8.8	23.6	30.6	25.6	26.4	22.2	24.6	23	23.3	89	61	80	77	25.8	26.9	26.3	26.4	21.6	22.3	22	22
1989	2	1	31	24.4	6.6	25	30.4	25	26.4	22.2	24.2	23	23.1	79	60	84	74	24.9	26.1	26.7	25.9	21	21.8	22.2	21.7
1989	2	2	30.6	23.4	7.2	23.8	31.05	25	27.0231	22.2	23.9095	22.2	23.25	87	55.4286	79	70.9474	25.7	24.7238	24.9	25.53	21.5	20.781	21	21.33
1989	2	3	30	23.6	6.4	24.2	28.4	24.8	25.5	22	24	22.8	22.9	83	70	84	79	25	26.9	26.4	26.1	21.1	22.3	22	21.8
1989	2	4	30.2	23.6	6.6	23.8	29.6	24.6	25.6	22.2	23.4	22.6	22.7	87	59	84	77	25.7	24.6	26.1	25.5	21.5	20.9	21.8	21.4
1989	2	5	30.8	23.2	7.6	24.6	30	24.6	26	22.2	24	22.8	23	81	61	86	76	25.2	25.8	26.5	25.8	21.2	21.6	22.1	21.6
1989	2	6	30.6	23.8	6.8	24.8	29.4	25.6	26.4	22.8	24	22.6	23.1	84	64	77	75	26.4	26.2	25.4	26	22	21.9	21.4	21.7
1989	2	7	30.4	24	6.4	24.6	29.6	24.8	26	22.4	23.8	22.6	22.9	83	62	83	76	25.6	25.6	25.9	25.7	21.5	21.5	21.7	21.6
1989	2	8	30.6	23	7.6	24.2	30.6077	25	27.0154	22	24.3714	22.2	23.7048	83	59.619	79	74.2	25	26.0381	24.9	26.7238	21.1	21.6905	21	22.1095
1989	2	9	30.8	23.6	7.2	24	30.2	24.8	26	21.8	23.2	22.4	22.5	83	55	81	73	24.6	23.8	25.5	24.6	20.9	20.3	21.4	20.8
1989	2	10	30.8	23.6	7.2	24.4	30.2	25	26.1	22.4	24	23	23.1	84	60	84	76	25.7	25.7	26.7	26.1	21.6	21.5	22.2	21.8
1989	2	11	31	23.8	7.2	24.6	30.2	25.6	26.5	22.6	24	22.4	23	84	60	76	73	26.1	25.7	24.9	25.6	21.8	21.5	21.1	21.5
1989	2	12	31	23.4	7.6	24.4	30.2	24.8	26	22.4	23.8	22.6	22.9	84	59	83	75	25.7	25.2	25.9	25.6	21.6	21.2	21.7	21.5
1989	2	13	30.4	23.4	7	23.8	29.6	24.8	25.8	22.2	23	22.4	22.5	87	57	81	75	25.7	23.7	25.5	24.9	21.5	20.2	21.4	21.1
1989	2	14	30	23.4	6.6	24.2	29.2	25	25.9	22.2	23.2	22.4	22.6	84	60	80	75	25.4	24.4	25.3	25.1	21.4	20.7	21.3	21.1
1989	2	15	28	21.6	6.4	23.8	27.4	23.8	24.7	22	22.8	22	22.3	86	68	86	80	25.2	24.7	25.2	25	21.2	20.9	21.2	21.1
1989	2	16	28	21.2	6.8	21.8	26.2	23.6	23.8	21	23.4	22.6	22.3	93	79	92	88	24.3	26.9	26.7	26	20.6	22.3	22.2	21.7
1989	2	17	31.8	21.6	10.2	22.6	30	26	26.1	21.6	24.4	23	23	92	63	78	78	25.1	26.8	26.1	26	21.2	22.2	21.8	21.7
1989	2	18	32.8	23.4	9.4	24.4	31	26.2	27	22.4	25.4	23.6	23.8	84	64	81	76	25.7	28.7	27.4	27.3	21.6	23.4	22.6	22.5
1989	2	19	32.8	24.4	8.4	25	31.8	26.2	27.3	23.6	26.2	24	24.6	89	64	83	79	28.2	30.3	28.4	28.9	23.1	24.2	23.2	23.5
1989	2	20	32	25	7	25.2	31.2	26.2	27.2	23.6	25.6	23.8	24.3	88	64	82	78	28	29.1	27.9	28.3	23	23.6	22.9	23.1
1989	2	21	32	24.6	7.4	25	31.2	25.8	27	22.8	25	23	23.6	83	61	79	74	26.3	27.5	26.2	26.7	21.9	22.7	21.9	22.2
1989	2	22	31.6	24.2	7.4	25	30.8	25.8	26.8	22.8	25	23.2	23.7	83	63	80	75	26.3	27.8	26.7	26.9	21.9	22.8	22.2	22.3
1989	2	23	32.8	24.2	8.6	24.6	31.8	25.6	26.9	23	25.6	24	24.2	87	61	88	79	27	28.7	28.8	28.2	22.4	23.4	23.4	23
1989	2	24	33	24.2	8.8	24.8	32.4	25.6	27.1	23.2	25.6	24	24.3	87	58	88	78	27.4	28.3	28.8	28.1	22.6	23.1	23.4	23
1989	2	25	30.6	24.2	6.4	24.8	30.2	25.8	26.6	23.4	25	24	24.1	89	66	86	80	27.8	28.2	28.6	28.2	22.9	23.1	23.3	23.1
1989	2	26	29.2	25	4.2	25.6	27.6	25	25.8	24	25	23.8	24.3	88	81	91	86	28.8	29.9	28.7	29.1	23.4	24.1	23.3	23.6
1989	2	27	31.2	24.6	6.6	25	30.2	26.4	27	23.6	25.4	24	24.3	89	68	82	80	28.2	29.2	28.2	28.5	23.1	23.7	23.1	23.3
1989	2	28	32	25	7	25.6	30.4	26.2	27.1	23.2	25.4	23.2	23.9	82	67	78	76	26.8	29.1	26.4	27.4	22.2	23.6	22	22.6
1989	3	1	31.8864	24.5217	7.36462	25.3217	30.9059	25.98	27	23.0167	24.2083	23.3217	23.5	81.913	57.125	78.2727	72	26.4609	25.5167	26.6	26.0273	21.9913	21.3375	22.0913	21.7
1989	3	2	32.0261	24.4696	7.55652	25.2917	31.15	26.1533	27.1563	22.7125	24.225	22.9783	23.2304	80.3478	55.7917	74.5455	69.9524	25.9958	25.2708	25.5696	25.4174	21.6917	21.1833	21.4	21.3087
1989	3	3	32.2609	24.4957	7.76522	25.45	31.4375	26.2	27.2625	22.8333	24.4739	23.3609	23.5261	79.9565	56.3043	77.7273	71.5714	26.0208	25.8565	26.6174	26.0913	21.7	21.6	22.0217	21.7217
1989	3	4	32.1565	24.5682	7.58834	25.4913	31.4067	26.3467	27.36	23.1739	24.5174	23.3476	23.7095	82.5	57.3913	77.2857	73.1	26.887	26.0522	26.6091	26.6136	22.2609	21.6739	21.9682	22.0136
1989	3	5	32.087	24.687	7.4	25.5667	31.075	26.2467	27.2733	23.4217	24.5478	23.65	23.8318	83.6957	58	80.4545	73.5238	27.3375	26.0958	27.3478	26.8217	22.5375	21.7167	22.5087	22.2043
1989	3	6	32.0818	24.5652	7.5166	25.4417	31.275	26.0467	27.1933	23.1826	24.3783	23.5227	23.6591	82.3913	56.6667	80.1818	73.1429	26.75	25.5333	27.2	26.4	22.1833	21.35	22.4435	21.9348
1989	3	7	32.0818	24.4818	7.6	25.413	31.2	26.2133	27.2562	23.0652	24.1957	23.113	23.4609	81.9545	56.2609	76.0909	71.5714	26.5565	25.3087	25.9739	25.9435	22.0348	21.2217	21.5435	21.6
1989	3	8	32.1955	24.7273	7.46818	25.4913	31.5933	26.5933	27.42	22.8818	23.9957	23.0435	23.2773	80.1429	52.9565	74.4286	69.6	26.1727	24.5391	26.1087	25.5682	21.7864	20.6913	21.6348	21.3364
1989	3	9	32.5	24.6273	7.87273	25.5652	31.6	26.5867	27.4	23.0565	24.213	22.9565	23.4043	80.6364	55.2609	73.6667	69.7143	26.5522	25.4261	25.9087	25.9478	22.0304	21.2826	21.4261	21.587
1989	3	10	32.4476	24.8333	7.61429	25.6217	30.92	26.5143	27.2143	23.1	24.5174	23.2864	23.6455	80.5	57.3913	76.25	71.05	26.6174	25.9652	26.7227	26.4682	22.0696	21.6391	21.9682	21.9136
1989	3	11	31.8905	24.625	7.26548	25.5364	30.56	26.3533	27.0929	23.3773	24.6045	23.3619	23.8	83.4286	59.4091	79.4	73.45	27.3591	26.3773	27.2909	27.0045	22.5273	21.8955	22.4545	22.2864
1989	3	12	31.681	24.6333	7.04762	25.6864	30.6933	26.4067	27.25	23.1048	24.2238	23.419	23.581	80.0476	58.3182	79.6	72.45	26.5136	25.7136	27.25	26.5	22.0318	21.4455	22.4591	21.9636
1989	3	13	31.8591	24.9095	6.94957	25.7652	30.9533	26.32	27.34	23.3095	24.6409	23.6409	23.8524	81.3333	60.2609	79.5909	73.55	27.0957	26.7217	27.4696	27.087	22.3783	22.1304	22.6	22.3565
1989	3	14	32.3	25.0409	7.25909	25.7783	31.3667	26.36	27.4688	23.3682	24.6136	23.6174	23.7857	81.4091	58.4091	79.1905	73.1053	27.113	26.3682	27.2783	26.8455	22.4043	21.9182	22.487	22.2136
1989	3	15	32.0545	24.8682	7.18636	25.9217	31.2733	26.6267	27.52	23.3409	24.3091	23.5826	23.7286	80.1905	57.2273	78.6	72.2222	26.9727	25.6545	27.5043	26.7	22.2773	21.4318	22.5957	22.0857
1989	3	16	32.2045	24.8381	7.36645	25.8565	31.2286	26.3533	27.36	23.2696	24.4522	23.7043	23.8	80	56.9091	79.4091	72.3684	26.8783	25.9045	27.3957	26.7182	22.2304	21.5955	22.5783	22.1182
1989	3	17	32.2826	25.0391	7.24348	25.9458	31.5467	26.4929	27.5813	23.4417	24.7	23.6957	23.9435	81.087	58.2174	79.2727	72.7	27.2333	26.3957	27.3783	27.0217	22.475	21.9304	22.5391	22.313
1989	3	18	32.3217	24.7348	7.58696	25.6458	31.12	26.4643	27.3267	23.2583	24.4478	23.6455	23.7545	82.2174	57.4348	78.5238	73.4	26.9208	25.9174	27.2522	26.6435	22.2875	21.5304	22.4783	22.0565
1989	3	19	32.2261	24.7682	7.45791	25.8417	31.2533	26.1462	27.2286	23.5478	24.6727	23.7091	23.9318	82.7826	58.7826	81.0476	74.7895	27.4167	26.5609	27.5136	27.0818	22.575	22.0478	22.6409	22.3545
1989	3	20	32.5391	24.813	7.72609	25.7583	31.5133	26.26	27.3733	23.487	24.6136	23.7	23.9227	83	56.8261	80.1364	73.35	27.4458	26.4391	27.5043	27.0826	22.5833	21.9174	22.6435	22.3565
1989	3	21	32.2909	24.8227	7.46818	25.7625	30.84	26.2067	27.16	23.4826	24.4591	23.6591	23.8273	82.913	59.087	79.8095	74	27.425	26.3348	27.587	27.0522	22.575	21.8652	22.687	22.3522
1989	3	22	31.8783	24.9391	6.93913	25.8583	30.7286	26.2467	27.2812	23.6217	24.5783	23.7043	23.9318	83.1364	59.4348	80.0455	74.25	27.7917	26.4261	27.4652	27.1957	22.8042	21.9739	22.6043	22.4348
1989	3	23	32.1609	24.9636	7.19723	26.0042	30.8933	26.3067	27.35	23.6917	24.4609	23.7043	23.9217	82.8261	57.1739	79.7273	73.65	27.8667	25.7348	27.4391	26.9391	22.8417	21.5087	22.5913	22.2739
1989	3	24	32.1174	25.0957	7.02174	26.0125	30.8933	26.5563	27.4813	23.7167	24.7565	23.9609	24.113	83.0435	58.9545	80.0455	74.2105	27.8875	26.7727	27.9	27.4273	22.8542	22.1545	22.8739	22.5818
1989	3	25	32.3391	25.2522	7.08696	26.2125	31.2533	26.4	27.5	23.8333	25.013	23.8455	24.1955	82.3913	58.4783	79.4545	74.2	28.0333	27	27.7435	27.5304	22.9333	22.3174	22.787	22.6435
1989	3	26	32.4273	25.287	7.14032	26.175	31.5467	26.4643	27.6214	23.7913	24.8818	24.0909	24.2273	82.1304	57.1739	81	74.0526	27.9042	26.6565	28.2864	27.5545	22.8792	22.0261	23.0864	22.6182
1989	3	27	32.3727	25.1957	7.17708	26.1958	31.4467	26.5714	27.5714	23.7913	25.0182	23.9318	24.2227	82.0435	59.1304	80.4	74.55	27.825	27.2565	28.2682	27.6773	22.8167	22.4565	23.0727	22.7182
1989	3	28	32.4364	25.2227	7.21364	26.1957	31.26	26.3643	27.54	23.5909	24.7739	23.9391	24.0773	80.4545	57.7391	80.6667	73.2	27.3957	26.5609	27.95	27.3364	22.587	22.0087	22.8955	22.5182
1989	3	29	32.2714	25.2545	7.01688	26.1261	31.7267	26.46	27.6125	23.6739	24.9304	24.0087	24.2087	81.1364	57.8636	80.9048	73.8421	27.4957	26.8	28.2261	27.5591	22.6174	22.1727	23.0478	22.65
1989	3	30	32.7409	25.1905	7.55043	26.213	31.6333	26.6786	27.7733	23.7696	24.9391	24.0591	24.2545	81.7273	57.1304	80.3182	73.65	27.8522	26.687	28.2261	27.587	22.8478	22.1174	23.0391	22.6652
1989	3	31	32.6095	25.33	7.27952	26.2739	31.3933	26.4	27.6714	23.8864	25.0524	24.0571	24.319	81.7727	58.1818	80.85	74.2222	27.9913	27.0909	28.3095	27.7429	22.9217	22.3545	23.0714	22.7524
1989	4	1	33.1348	25.1182	8.0166	26.4217	31.6733	26.5933	27.6929	23.9	25.0636	24.0273	24.2667	81.5455	57.2727	80.1429	72.85	27.9304	26.9136	28.0045	27.5227	22.8696	22.25	22.9455	22.6364
1989	4	2	33.1391	25.1522	7.98696	26.3391	31.7867	26.68	27.8071	23.8522	25.2	24.1091	24.38	81.087	58.5238	80.8947	73.1053	27.813	27.4714	28.1818	27.8286	22.8087	22.5714	23.0273	22.8
1989	4	3	32.7957	25.3	7.49565	26.3391	31.5933	26.6533	27.7429	23.9043	24.819	24.2227	24.2857	81.4783	57.4286	81.5714	73.2632	27.9478	26.5524	28.4818	27.5952	22.8913	21.9619	23.1909	22.6476
1989	4	4	32.3957	25.4136	6.98202	26.3783	31.3375	26.7429	27.8067	23.9913	25.0522	24.0609	24.3136	81.8261	59.5217	79.9524	72.3333	28.1435	27.2435	28.013	27.7	22.9957	22.4261	22.9261	22.7364
1989	4	5	32.7043	25.4333	7.27101	26.5696	31.6867	26.8571	27.9625	23.9174	24.9348	24.1217	24.3261	79.7273	56.8261	79.8095	71.2	27.8696	26.6	28.1435	27.5348	22.8478	22.0522	22.9913	22.6304
1989	4	6	32.5826	25.3957	7.18696	26.625	31.56	27.0067	28.0267	24.1875	25.2217	24.2957	24.5522	81.4348	59.4348	80.1429	73.15	28.5	27.4826	28.5652	28.1348	23.2042	22.5565	23.2478	22.9783
1989	4	7	32.7304	25.7261	7.00435	26.8042	31.1933	26.7583	27.8133	24.2042	25.0652	24.3217	24.5348	80.2609	59.4091	80.8	73.1111	28.4583	27.3955	28.5636	28.0286	23.1875	22.5	23.25	22.9143
1989	4	8	32.7652	25.4783	7.28696	26.5458	31.2688	26.8786	27.8786	24.1708	25.4391	24.3	24.5619	81.7391	60.5417	80.1905	73.65	28.525	28.0958	28.6174	28.2913	23.2375	22.9583	23.313	23.0826
1989	4	9	32.1455	25.6304	6.51502	26.5417	31.4333	26.7933	27.9071	24.1435	25.1136	24.3217	24.4818	81.6957	60.6364	80.2273	74.0556	28.5458	27.4364	28.713	28.1048	23.2583	22.5545	23.3435	22.981
1989	4	10	32.6391	25.5043	7.13478	26.4708	31.52	26.9187	27.92	24.2043	25.2	24.3913	24.5238	82.8261	60.8261	80.4545	74.5	28.7333	27.8565	28.975	28.4261	23.3583	22.8087	23.4792	23.1652
1989	4	11	32.5591	25.5304	7.02866	26.5125	31.34	26.7929	27.7937	24.1522	25.1727	24.3591	24.5	82.087	62.5652	81.25	75.55	28.6208	28.0087	28.8783	28.4609	23.2667	22.8826	23.4304	23.1696
1989	4	12	32.39	25.4619	6.9281	26.4955	31.1214	26.5857	27.6429	24.2182	25.2455	24.5476	24.6905	82.4286	62.0455	83.0526	76.3889	28.7273	27.9682	29.23	28.665	23.3318	22.8545	23.62	23.305
1989	4	13	32.6409	25.4571	7.18377	26.6043	31.0867	26.5846	27.75	24.4348	25.4913	24.4478	24.7957	83.1818	63.1818	82.2727	75.9474	29.087	28.4773	28.9957	28.8409	23.5652	23.1318	23.4913	23.3818
1989	4	14	32.6227	25.4227	7.2	26.5435	31.76	26.94	27.9375	24.2391	25.6227	24.2913	24.7409	82.6364	62.3478	79.9524	74.9	28.713	28.4609	28.4652	28.5391	23.3522	23.1348	23.2087	23.2348
1989	4	15	32.9864	25.5273	7.45909	26.6565	32.2	27.04	28.24	24.2	25.7773	24.5864	24.89	81	59.0435	80.65	73.8421	28.5	28.2217	29.0478	28.5727	23.2091	23.0217	23.5304	23.2455
1989	4	16	33.2455	25.7045	7.54091	26.8217	32.1267	27.04	28.3143	24.2909	25.5273	24.545	24.83	80.8636	58.913	80.4737	73.6667	28.6087	28.0696	29.119	28.681	23.2783	22.9261	23.5524	23.3
1989	4	17	33.1591	25.7136	7.44545	26.9522	32.08	27.1867	28.34	24.3091	25.6455	24.55	24.8364	79.9091	61.1304	80.3636	73.75	28.6174	28.8565	29.1913	28.8913	23.2826	23.3739	23.6	23.4174
1989	4	18	32.6227	25.7227	6.9	26.8174	31.5267	27.1214	28.2125	24.4955	25.6522	24.6087	24.9227	82.2727	61.7727	80.5909	75.6316	29.0087	28.7545	29.1217	28.95	23.513	23.3182	23.587	23.4636
1989	4	19	32.6045	25.6762	6.92835	26.8913	30.8933	27.14	28.0313	24.4	25.6217	24.6409	24.9045	81.4286	63.913	81.3333	76	28.8909	28.8957	29.25	29.0136	23.4318	23.4261	23.6545	23.5182
1989	4	20	33.0043	25.6952	7.30911	26.7565	31.275	27.2438	27.975	24.3864	25.9375	24.8591	24.9619	82.0476	64.375	81.9	76.5	28.9136	29.525	29.7238	29.215	23.4545	23.7667	23.8952	23.62
1989	4	21	33.3818	25.7591	7.62273	26.8957	31.8533	27.3	28.275	24.4565	25.7087	24.8391	25.0087	81.8182	60.8261	81.5	75	29.0391	28.6	29.6391	29.0913	23.5261	23.2435	23.8435	23.5522
1989	4	22	33.1522	25.8182	7.33399	26.9417	31.9067	27.3667	28.3733	24.5667	25.7348	24.8273	25.05	82.2609	61.5217	81.4762	75.3	29.3042	28.7304	29.5304	29.187	23.6833	23.3261	23.8043	23.5957
1989	4	23	33.2136	25.8318	7.38182	27.0833	32.4133	27.4267	28.6067	24.713	25.6227	24.6667	24.9905	81.913	59.1364	80.05	73.6316	29.4708	28.3682	29.3565	28.9818	23.7833	23.1045	23.7087	23.5
1989	4	24	32.8826	25.9045	6.97806	26.9958	32.2188	27.4867	28.5267	24.5	25.7087	24.6227	24.9	81.1364	60.9583	80.1364	74.15	29.1292	28.675	29.2261	28.9174	23.5917	23.3167	23.6522	23.4739
1989	4	25	33.2476	25.8619	7.38571	27.3087	32.5857	27.55	28.6571	24.6136	25.6857	24.885	25.0111	80.0455	60.1905	80.8889	74.1176	29.0696	28.5048	29.4842	28.9684	23.5565	23.2238	23.7842	23.4895
1989	4	26	33.5571	26.03	7.52714	27.2955	32.6308	27.5769	28.7	24.4864	25.6318	24.5409	24.8773	79.45	56.8636	76.75	71.3158	28.5773	27.8636	28.4524	28.3048	23.2682	22.8364	23.1905	23.1
1989	4	27	33.6455	26.1571	7.48831	27.3565	32.7286	27.3786	28.6286	24.5217	25.9727	24.8571	25.1571	79.1364	58.3182	79.7368	72.8421	28.9174	28.8318	29.519	29.1857	23.4522	23.4	23.8095	23.5905
1989	4	28	33.3667	26.16	7.20667	27.2	32.3667	27.5154	28.6286	24.4273	25.8783	24.6714	24.9429	79.2857	58.9565	79.1905	72.8	28.7136	28.687	29.1045	28.7636	23.35	23.3	23.5682	23.3636
1989	4	29	33.6619	26.14	7.5219	27.3818	32.6643	27.6571	28.8923	24.4818	25.6227	24.7905	24.9524	78.8	57.1364	79.45	72.05	28.8727	27.7455	29.5091	28.7045	23.4318	22.75	23.8136	23.3409
1989	4	30	33.6091	26.1476	7.46147	27.4435	32.5643	27.4357	28.7	24.5571	25.6905	25.105	25.08	78.619	59.2273	81.6471	73.4444	28.8318	28.4273	29.955	29.045	23.4364	23.1273	24.06	23.53
1989	5	1	33.7682	26.3091	7.45909	27.5273	32.9714	27.8071	29.0429	24.8	26.1667	25.0238	25.319	80.0455	60.381	80.1905	73.3684	29.3773	29.4619	29.8	29.5381	23.7273	23.7476	23.9762	23.8095
1989	5	2	33.8136	26.4381	7.37554	27.5238	32.66	27.8	29.0083	24.8364	26.0773	25	25.275	80.0476	62.5	80.5556	73.7059	29.3857	30.0136	29.7474	29.65	23.7524	24.0455	23.9368	23.8778
1989	5	3	33.4727	26.1158	7.35694	27.5409	32.9357	27.7462	29.0533	24.9091	25.819	25.0773	25.2667	80.3333	62.95	80.3333	74.1176	29.8136	29.3	29.95	29.755	23.9636	23.675	24.0409	23.93
1989	5	4	33.5045	25.9864	7.51818	27.4348	32.7	27.4846	28.7923	24.8609	26.15	25.0773	25.3545	80.8182	62.8636	82.1111	75.3529	29.6739	30.0545	30.08	30.005	23.9087	24.1091	24.12	24.085
1989	5	5	32.8667	25.8429	7.02381	27.1435	32.1571	27.3769	28.5786	24.8304	25.7318	25.0455	25.2045	82.8182	62.4545	82.2	75.5	29.8565	28.7682	30.0619	29.5048	23.9696	23.3682	24.1143	23.7714
1989	5	6	32.7727	25.7091	7.06364	27.1773	32.0071	27.3	28.3167	24.8174	25.6045	25.0619	25.1238	82.2381	61.2273	82.8421	75.7222	29.7364	28.3	30.315	29.425	23.9227	23.0636	24.255	23.725
1989	5	7	33.1091	25.9571	7.15195	27.2273	31.6143	27.3692	28.3385	24.9773	26.105	25.2667	25.42	82.1905	65.0952	83.05	75.8333	29.7591	29.9762	30.7762	30.1238	23.9455	24.0429	24.5095	24.1381
1989	5	8	33.3143	26.2571	7.05714	27.5091	31.8429	27.7071	28.5083	25.1773	26.1	25.2667	25.505	82.4762	62.7143	81.8	75.8235	30.4455	29.5333	30.681	30.265	24.3182	23.7143	24.4476	24.175
1989	5	9	33.4	26.41	6.99	27.6238	31.7857	27.7786	28.7071	25.1952	26.1136	25.4227	25.5714	81.95	62.5909	82	75	30.3857	29.7682	30.6273	30.2143	24.3048	23.8773	24.4136	24.1714
1989	5	10	33.75	26.2727	7.47727	27.5429	31.66	28.0154	28.9	25.1087	25.9952	25.2455	25.4238	81.75	62.0476	80.2	74.5625	30.181	29.3048	30.4095	29.8556	24.1857	23.6714	24.2619	23.9778
1989	5	11	33.3045	26.2737	7.03086	27.6095	31.8286	27.8923	28.7538	25.0273	26.0136	25.2955	25.4455	80.7	61.1364	81.3	74.6111	29.7952	29.2409	30.4857	29.815	23.9714	23.6273	24.319	23.96
1989	5	12	33.6524	26.5158	7.13659	27.5455	32.6786	28.0929	29.0857	24.9739	26.0333	25.3773	25.4381	80.8095	58.8571	81	73	29.8318	28.9571	30.55	29.625	23.9773	23.4667	24.3773	23.855
1989	5	13	34.0227	26.6333	7.38939	27.887	33.1786	28.2462	29.4143	25.1913	26.519	25.5	25.725	80.5	59.7143	80.8095	73.7895	30.3	30.0333	30.9	30.3429	24.2348	24.0667	24.5545	24.2476
1989	5	14	33.7364	26.3947	7.34163	27.5	32.5231	27.8769	28.9923	25.0048	26.4095	25.3286	25.5857	81.7619	60.8571	80.5	75	29.9864	29.919	30.5905	30.1714	24.0591	23.9905	24.3905	24.1429
1989	5	15	33.5435	26.5762	6.96729	27.6818	32.7375	28.1692	29.15	25.2273	26.4182	25.2636	25.6429	81.3333	61.4783	80.35	74.7778	30.3136	29.987	30.3952	30.2158	24.2591	24.0391	24.2857	24.1842
1989	5	16	33.2609	26.5182	6.74269	27.7	32.4867	27.86	28.9867	25.1773	26.2682	25.15	25.5318	81.4091	61.3478	79.5	74.2105	30.2435	29.8739	30.1565	30.1174	24.2087	23.9609	24.1304	24.0957
1989	5	17	33.7348	26.3952	7.33954	27.7304	32.5667	27.9125	29.125	25.0571	26.2043	25.3696	25.5429	80.3333	61	81.8636	74.5882	29.9455	29.85	30.6174	30.1286	24.0318	23.9773	24.4174	24.1429
1989	5	18	33.4957	26.5864	6.90929	27.8125	32.3933	27.9733	29.06	25.2042	26.2652	25.4348	25.6304	81.0435	62.6957	81.4762	75.3889	30.4417	29.9652	30.5909	30.3136	24.3208	24	24.3955	24.2455
1989	5	19	33.5609	26.6364	6.92451	27.8348	32.0733	28.1643	29.1733	25.1087	26.3909	25.1783	25.5273	80.3182	61.7391	77.65	73.2778	30.1391	29.9913	29.9636	30.0409	24.1522	24.0696	24.0455	24.0864
1989	5	20	33.3273	26.613	6.71423	27.7708	32.1267	27.9615	29.0231	25.0458	26.0636	24.9955	25.3095	79.9565	62	78.1579	73.7059	29.8833	29.3435	29.7905	29.6429	24.0125	23.7	23.9333	23.8571
1989	5	21	33.3773	26.4273	6.95	27.687	32.34	28.24	29.1357	24.8727	26.1682	25.32	25.395	79.5909	62.0435	80	74	29.6609	29.6913	30.6682	29.9636	23.8696	23.8217	24.4409	24
1989	5	22	34.2762	26.4905	7.78571	28.1591	33.2333	28.2267	29.4786	24.98	26.3619	25.345	25.5579	78.2632	59.0435	79.1	71.9444	30.1318	29.7043	30.5087	30.0773	24.1318	23.8609	24.3348	24.0955
1989	5	23	34.0773	26.5238	7.55346	27.6522	33.26	28.35	29.425	25.1	26.3619	25.5143	25.4294	80.619	59.2273	79.7778	72.8235	30.3348	29.7727	30.6545	30.0857	24.2304	23.9136	24.4318	24.1048
1989	5	24	34.1273	26.6105	7.51675	27.8261	33.4667	28.4267	29.5875	25.3409	26.6696	25.4909	25.7429	82.2273	60.2609	80.1	74.2632	30.8261	30.213	30.6545	30.6136	24.5217	24.1826	24.4182	24.3955
1989	5	25	34.2136	26.75	7.46364	27.9182	33.2867	28.55	29.6133	25.3714	26.6682	25.4591	25.8381	81.45	61	78.4	73.5	30.6182	30.6409	30.4783	30.5048	24.4227	24.4091	24.3391	24.3524
1989	5	26	33.5409	26.7053	6.83565	27.8182	31.56	27.7625	28.6733	25.3783	26.4455	25.3364	25.6773	82.0476	63.8261	81.35	75.5263	30.7591	30.6545	30.4	30.5905	24.4727	24.4136	24.3043	24.3905
1989	5	27	33.7364	26.4529	7.28342	27.8227	32.2267	27.8733	28.7571	25.2826	26.5091	25.4476	25.725	81.7143	60.6364	80.7143	74.1579	30.5545	29.75	30.7609	30.3182	24.3591	23.9136	24.4957	24.2318
1989	5	28	33.9682	26.5941	7.37406	27.6182	33.12	28.0429	29.2214	25.2286	26.5238	25.2857	25.681	81.55	59.0455	79.65	73.3684	30.2	29.9091	30.4217	30.0571	24.1636	23.9909	24.3087	24.0952
1989	5	29	34.25	26.3111	7.93889	27.8043	32.6333	28.1933	29.2133	25.2273	26.3682	25.3857	25.61	79.7143	61	79.4762	73.7368	30.2913	29.8913	30.5783	30.2522	24.2522	23.9696	24.3826	24.2043
1989	5	30	34.2364	26.6	7.63636	27.9955	32.88	28.36	29.3	25.2667	26.4273	25.465	25.6579	79.8	58.8696	78.7222	73	30.4227	29.7043	30.5591	30.2286	24.2682	23.8478	24.3727	24.1762
1989	5	31	34.3045	26.5188	7.7858	27.7591	32.9933	28.2067	29.2267	25.2609	26.3217	25.487	25.6913	81.7143	58.2609	79.381	72.6667	30.5864	29.5174	30.4957	30.15	24.3818	23.7652	24.3435	24.1409
1989	6	1	34.565	26.5882	7.97676	28.255	33.7615	28.3286	29.6231	25.3381	26.3571	25.5476	25.7476	79.35	55.75	79.6	71.6471	30.265	29.055	30.519	29.935	24.225	23.465	24.3333	23.99
1989	6	2	34.225	26.5389	7.68611	27.8857	32.9	28.3769	29.3231	25.0048	26.4762	25.4143	25.6381	78.95	61.9	78.5263	71.9375	29.7619	30.435	30.3143	30.135	23.9286	24.25	24.2524	24.13
1989	6	3	34.37	26.8389	7.53111	28.1238	33.5077	28.6462	29.6571	25.2286	26.4429	25.415	25.71	78.1	59.1429	76.7368	71.8824	30.0857	29.9762	30.1619	30.081	24.1143	23.9857	24.119	24.0762
1989	6	4	34.26	26.7056	7.55444	28.0762	32.7154	28.2615	29.3	25.2286	26.4048	25.29	25.65	79.05	60.1905	77.5789	72.5882	30.1857	29.7571	30.1	30.0143	24.1714	23.8714	24.1238	24.0476
1989	6	5	34.0211	26.4706	7.55046	27.94	32.4643	28.1077	29.2	25.0429	26.1429	25.415	25.535	78.3158	58.4762	79.4211	73.375	29.785	28.9286	30.3429	29.71	23.95	23.3905	24.2524	23.88
1989	6	6	34.075	26.6833	7.39167	28.08	33.0286	28.1538	29.3857	25.2238	25.95	25.1619	25.46	79.3158	56	78.2632	71.6667	30.3	28.27	29.7619	29.5	24.225	23.025	23.9381	23.7737
1989	6	7	33.955	26.5889	7.36611	27.7571	32.7077	28.4143	29.3214	25.055	26.1667	25.0381	25.455	80.5263	59.05	76.35	72.4667	30.065	29.255	29.4381	29.5947	24.115	23.6	23.7381	23.8263
1989	6	8	34.2211	26.8526	7.36842	28.0381	33.0692	28.2417	29.4077	25.155	26.581	25.43	25.7632	78.8947	58.619	78.7895	72.4	30.015	29.9429	30.39	30.2105	24.07	23.9857	24.29	24.1684
1989	6	9	34.36	26.9056	7.45444	28.305	33.3571	28.6231	29.7286	25.2895	26.4667	25.5429	25.6222	77.5294	57.0952	78.05	71.9333	30.4053	29.4762	30.5476	30.1	24.2895	23.7476	24.3762	24.1158
1989	6	10	34.4095	26.9667	7.44286	28.3381	33.2857	28.8077	29.7571	25.2095	26.4476	25.5045	25.67	78.2105	58.0476	77.619	71.6667	30.115	29.5857	30.4182	30.0053	24.125	23.8286	24.3091	24.0526
1989	6	11	34.395	26.9789	7.41605	28.36	33.4933	28.4462	29.6154	25.5182	26.7	25.6048	25.9095	79.6316	58.4091	80	73.4	30.82	30.1409	30.8476	30.5263	24.53	24.1136	24.5524	24.3632
1989	6	12	34.5	26.9737	7.52632	28.14	33.3533	28.6231	29.5462	25.3545	26.3333	25.3429	25.63	79.8947	56.2381	77.8	71.0714	30.54	29.2714	30.1619	29.85	24.385	23.6048	24.1571	23.9778
1989	6	13	34.7053	26.9944	7.71082	28.265	33.1643	28.6667	29.5846	25.2667	26.2762	25.555	25.67	78.1579	56.6667	77.8333	70.9333	30.255	29.0619	30.37	29.8	24.21	23.4714	24.28	23.9421
1989	6	14	34.65	26.7526	7.89737	28.2571	33.3846	28.6769	29.7429	25.295	26.419	25.4476	25.69	78.7368	57.9524	76.7	71.375	30.31	29.4905	30.2048	29.915	24.245	23.7429	24.1714	24.005
1989	6	15	34.3476	26.8647	7.48291	28.205	33.5	28.4923	29.5538	25.3286	26.2455	25.4762	25.6571	78.5263	58.1429	78.4211	72.1333	30.31	29.6286	30.4476	30.0895	24.245	23.7762	24.3286	24.1
1989	6	16	34.4238	26.8789	7.54486	28.3857	33.66	28.2231	29.5643	25.1409	26.1864	25.4455	25.5864	76.8	56.1818	80.4211	71.25	29.9524	28.9227	30.5667	29.83	24.0381	23.3909	24.3762	23.955
1989	6	17	34.119	26.9474	7.17168	28.225	33.475	28.4692	29.6643	25.1091	26.1571	25.3091	25.5	78	57.1429	77.6	69.8571	30.08	28.9667	29.9952	29.7	24.105	23.4667	24.0714	23.8944
1989	6	18	34.55	26.9	7.65	28.2545	33.7154	28.4923	29.7143	25.3136	26.319	25.4455	25.681	78.6667	57.4762	77.9	70.6471	30.4091	29.8571	30.3238	30.2	24.2727	23.9	24.2667	24.1476
1989	6	19	34.5714	26.6895	7.88195	28.2524	33.6071	28.35	29.5643	25.2091	26.27	25.3136	25.535	78.45	55.35	78.1905	71	30.2143	28.805	30.1318	29.6421	24.1857	23.365	24.1273	23.8526
1989	6	20	34.365	26.6333	7.73167	28.1762	33.2231	28.3154	29.4154	25.1091	26.065	25.181	25.405	77.6	56.2	77.4211	70.4	29.9952	28.52	29.881	29.4158	24.0429	23.205	24.019	23.7158
1989	6	21	34.27	26.7105	7.55947	28.2952	33.3154	28.4	29.6143	25.2143	26.11	25.2905	25.5	77.55	55.5	76.95	70.1875	29.8333	28.435	29.9381	29.305	23.9714	23.165	24.0333	23.66
1989	6	22	34.46	26.8158	7.64421	28.285	33.4357	28.25	29.6	25.17	25.9095	25.1762	25.415	77.5	53.2857	77.9474	69.8667	29.5	27.7714	29.785	28.9947	23.775	22.8048	23.96	23.5
1989	6	23	34.5905	27.0167	7.57381	28.44	33.9533	28.4846	29.7615	25.1	26.1591	25.3591	25.4857	75.8889	54.6364	78.15	68.75	29.3842	28.4455	30.1905	29.3389	23.7211	23.1727	24.1952	23.6944
1989	6	24	34.17	26.7	7.47	28.1714	33.45	28.2909	29.5	25.0227	26.1476	25.02	25.3789	77.5	55.0476	76.5556	69.8571	29.4762	28.4381	29.5263	29.1167	23.7905	23.181	23.8211	23.5889
1989	6	25	34.53	26.8789	7.65105	27.9905	33.2533	28.3214	29.42	24.8636	25.9864	25.0909	25.3182	77.45	55.5455	77.15	69.5	29.3	28.3364	29.7238	29.165	23.681	23.0591	23.9333	23.575
1989	6	26	34.4143	26.9056	7.50873	28.2455	33.4143	28	29.2923	24.9227	25.8591	25.1286	25.2476	75.4762	55	78.3684	69.4375	29.0864	28.0682	29.83	28.875	23.5591	22.9273	23.99	23.425
1989	6	27	34.355	26.7947	7.56026	27.9818	32.875	28	29.2643	24.9	26	25.2429	25.3714	77.4762	55.4762	79	71.1765	29.45	28.3	30.0286	29.2238	23.7545	23.0667	24.0857	23.6238
1989	6	28	34.29	26.4833	7.80667	28.0737	32.8857	28.0692	29.2231	24.9762	26.0571	25.3571	25.4667	78.5294	55.8095	79.55	70.4118	29.6611	28.3714	30.3667	29.6222	23.8722	23.1048	24.2857	23.85
1989	6	29	34.12	26.7647	7.35529	28.0762	33.4615	28.1417	29.5077	25.0429	26.0238	25.2286	25.4238	77.75	55.5714	78.8947	70.8125	29.6286	28.3524	30.03	29.37	23.8619	23.1524	24.11	23.725
1989	6	30	34.481	26.7611	7.71984	28.045	33.5933	28.2308	29.5692	25	26.0818	25.1545	25.3762	78	55.1364	77.2	69.5333	29.665	28.3955	29.6905	29.1368	23.87	23.1318	23.9095	23.5632
1989	7	1	34.2857	26.68	7.60571	27.9591	32.8688	28.2267	29.3667	24.7435	25.8652	25.0043	25.1957	76.8571	55.6957	76.4545	69.6842	29.0409	27.9826	29.3391	28.8045	23.5455	22.8783	23.7261	23.3818
1989	7	2	34.5762	26.665	7.91119	27.9864	33.625	28.1429	29.5438	24.7739	25.7435	24.9304	25.1522	76.8095	53.087	76.7273	68.6316	29.0545	27.4739	29.2565	28.5955	23.5318	22.5478	23.6609	23.2545
1989	7	3	34.07	26.5524	7.51762	27.8909	33.18	27.9143	29.1714	24.787	25.8739	25.1	25.1952	77.2381	55.5	79.2	70.5	29.0136	28.1182	29.8381	28.8421	23.5273	22.95	23.9762	23.3947
1989	7	4	34.135	26.3	7.835	28.05	32.9786	28.1357	29.3333	24.9273	25.8682	25.1045	25.3045	77.619	55.0909	77.8095	70.3158	29.45	27.9864	29.7045	29.05	23.75	22.8909	23.9091	23.5273
1989	7	5	34.21	26.745	7.465	27.9238	33.28	28.1462	29.3071	24.7091	25.7591	24.9364	25.1455	76.45	55.5909	77.5789	69.9412	28.7762	28	29.3286	28.66	23.3714	22.8955	23.6952	23.29
1989	7	6	34.39	26.415	7.975	27.8273	33.0067	28.1077	29.2429	24.7045	25.8304	25.0217	25.1636	77.619	55.1739	78.25	70.5556	28.9591	27.9609	29.7	28.7667	23.4773	22.9043	23.9182	23.381
1989	7	7	34.1857	26.52	7.66571	27.8955	33.2467	28.3733	29.3333	24.8348	25.7826	25.0957	25.2304	77.5238	55.2174	77.7143	70.6667	29.2364	27.8826	29.5864	28.9286	23.6545	22.8391	23.8636	23.4524
1989	7	8	34.0143	26.545	7.46929	27.8727	32.88	27.8643	29.1467	24.813	25.9	24.9609	25.2304	77.5714	56.9565	78.05	71.2941	29.2091	28.3391	29.4333	29.05	23.6318	23.0913	23.7667	23.53
1989	7	9	34.0333	26.6632	7.37018	27.787	33.0786	28.0667	29.2733	24.8455	25.9818	25.1913	25.3286	78.7143	56.6818	78.7143	71.7222	29.4636	28.7136	29.9783	29.4095	23.75	23.3227	24.0522	23.7238
1989	7	10	34.47	26.6095	7.86048	27.9826	32.9667	28.4357	29.3643	25.0261	26.0783	25.0636	25.3591	78.8182	55.7826	77	70.3889	29.7783	28.3783	29.481	29.0857	23.9435	23.0783	23.7905	23.5381
1989	7	11	34.18	26.655	7.525	27.9143	33.54	28.0143	29.4333	24.8136	25.9227	25.1864	25.3091	78	54.1818	78.619	70.5556	29.4095	27.9682	29.9045	29.0857	23.719	22.9045	24.0409	23.5571
1989	7	12	34.33	26.6619	7.6681	27.9238	33.2067	28.2643	29.4133	25.0136	26.1364	25.1227	25.4273	79.05	55.6364	77.1429	71.3333	29.7524	28.6364	29.6591	29.3714	23.9333	23.2818	23.8818	23.7143
1989	7	13	34.1571	26.52	7.63714	27.7864	33.0667	28.0429	29.22	25.0455	25.9391	25.2182	25.4	80.0952	55	79.2857	71.8333	29.9455	28.187	30.0818	29.4381	24.0409	22.9957	24.1364	23.7476
1989	7	14	34.4381	26.7273	7.71082	27.8636	33.5437	28.14	29.4687	25.0174	26.0609	25.0783	25.3913	79.5714	54.5217	78.1364	71.3158	29.8773	28.4043	29.6391	29.3864	23.9909	23.1217	23.8783	23.7182
1989	7	15	34.3524	26.6591	7.69329	27.8739	33.4733	28.05	29.4438	24.8478	26.0435	25.2043	25.3609	78.5909	56.3478	78.9545	71.35	29.313	28.5435	29.9652	29.2696	23.6957	23.2217	24.0652	23.6652
1989	7	16	34.8333	26.4909	8.34242	27.9783	33.7867	28.1933	29.5813	24.8478	25.987	25.1348	25.3087	77.4091	55.913	78.1364	70.8	29.3261	28.4739	29.8	29.1957	23.7	23.1696	23.9652	23.6043
1989	7	17	34.3952	26.61	7.78524	27.9864	33.4625	28.3	29.5267	24.8455	25.8565	24.9227	25.2048	76.9	52.8696	76.7619	68.9474	29.2091	27.5087	29.2826	28.6045	23.6318	22.6	23.6696	23.2682
1989	7	18	34.345	26.5952	7.74976	27.8696	33.8143	27.8923	29.4429	24.7783	25.8636	25.0182	25.2182	78.2273	53.9091	78.55	70.1111	29.187	27.8909	29.5619	28.8286	23.6	22.8545	23.8381	23.4
1989	7	19	34.805	26.57	8.235	27.9	33.6286	28.5923	29.5643	24.8048	26.0591	25.1727	25.3286	77.8	53.9545	76.85	69.2941	29.2762	28.1727	29.7143	29	23.6524	23.0227	23.9238	23.5
1989	7	20	34.5048	26.66	7.84476	28.087	33.4786	28.2733	29.3857	24.9652	25.8522	25.087	25.3	77.5909	53.8636	77.9524	69.8333	29.4783	27.9636	29.65	28.981	23.8043	22.8955	23.8909	23.4857
1989	7	21	34.4524	26.5381	7.91429	27.9773	33.4875	28.16	29.22	25.0864	25.7652	25.2043	25.3636	79.1	55	79.2381	71.5556	29.7227	28.1826	29.9909	29.4333	23.9318	22.9957	24.0864	23.7381
1989	7	22	34.6571	26.8	7.85714	27.9522	33.5133	28.42	29.4933	24.8565	25.9696	25.213	25.3391	77.5909	53.6522	77.4286	69.5789	29.3696	28.0913	29.8727	29.1045	23.7217	22.9087	23.9864	23.5318
1989	7	23	34.581	26.6238	7.95714	27.9955	33.4625	28.2	29.4563	24.8318	25.9391	25.1391	25.3273	77.2381	54.9565	77.9048	69.8421	29.2773	28.3565	29.6957	29.1591	23.6545	23.0652	23.8957	23.5773
1989	7	24	34.92	26.7667	8.15333	28.1217	33.8267	28.2786	29.62	25.0522	26.2652	25.1909	25.4909	77.9091	54.3913	77.5238	69.9474	29.6696	28.7043	29.8545	29.3773	23.887	23.313	24.0136	23.7227
1989	7	25	34.375	26.89	7.485	28.0591	33.4462	28.0143	29.48	24.9864	26.1045	25.2048	25.419	77.9	54.8571	78.619	70.5556	29.481	28.5095	30.1273	29.355	23.8	23.1905	24.1455	23.705
1989	7	26	34.6158	26.62	7.99579	27.9333	33.6667	28.4357	29.4	24.8045	26.0318	25.0682	25.3045	77.85	54.5	77.1	69.8235	29.3	28.3545	29.5238	29.135	23.6905	23.1091	23.8286	23.59
1989	7	27	34.681	26.52	8.16095	27.9636	33.4786	28.0714	29.45	25.0136	26.1478	25.2217	25.4364	78.619	55.7727	78.7727	71	29.6955	28.6955	30	29.3952	23.9136	23.2955	24.1	23.7333
1989	7	28	34.4619	26.5	7.9619	27.9476	33.1187	28.1	29.3929	24.9435	26.1304	25.2667	25.4381	78.4	57.5455	78.5	71.1875	29.5905	28.8364	30.1364	29.4842	23.8571	23.4045	24.1636	23.7737
1989	7	29	34.2143	26.26	7.95429	27.8818	33.02	27.92	29.2067	24.9091	26.1826	25.4	25.45	79.3158	56.5909	79.5909	71.8333	29.7455	28.8773	30.4348	29.7143	23.9455	23.4091	24.3217	23.9048
1989	7	30	34.3524	26.7571	7.59524	28.0391	33.24	28.4188	29.525	25.0217	26.2	25.2826	25.5	78.2727	55.6818	77.3636	70.2632	29.7652	28.9318	29.9739	29.55	23.9391	23.4227	24.0783	23.8182
1989	7	31	34.97	26.6619	8.3081	28.0478	34.26	28.9769	29.8786	25.0391	26.3348	25.4045	25.5818	78.2727	54.2174	76.95	69.2778	29.7478	28.8957	30.1333	29.5286	23.9348	23.413	24.1571	23.7905
1989	8	1	34.7619	26.8905	7.87143	27.95	33.3	28.3867	29.5286	25.087	26.3	25.4087	25.5913	78.6364	57.5652	79.6667	71.3684	29.6727	29.2652	30.4682	29.7095	23.8955	23.6565	24.3364	23.919
1989	8	2	34.519	26.7682	7.75087	27.9043	33.18	28.1143	29.3375	25.2136	26.4238	25.4913	25.595	80.3333	58.0476	80.2727	71.8824	30.2364	29.5	30.6565	29.84	24.2045	23.7905	24.4261	23.985
1989	8	3	34.6727	26.8909	7.78182	28.0826	32.9	28.4625	29.4437	25.1652	26.3542	25.4958	25.6565	78.5455	58.625	78.5652	71.3	29.813	29.4667	30.5375	29.8609	23.9783	23.7458	24.375	23.9913
1989	8	4	34.6	26.8636	7.73636	27.8261	33.2	28.2643	29.46	25.1167	26.2696	25.5182	25.6227	80	56.2917	79.8	71.3333	30.0522	28.9	30.6818	29.8429	24.1043	23.425	24.45	23.9857
1989	8	5	34.5455	26.8318	7.71364	28.0167	33.6125	28.3571	29.6062	25.0375	26.2625	25.4091	25.5636	78.2609	55.6667	77.619	70.7368	29.6542	28.7667	30.2545	29.5045	23.8667	23.3625	24.2045	23.7818
1989	8	6	34.4381	26.7818	7.65628	27.7917	33.4533	28.4733	29.2733	25.0167	26.025	25.3522	25.4565	79.3913	54.625	77.9524	71	29.7333	28.2583	30.1591	29.3636	23.9417	23.0542	24.1727	23.7045
1989	8	7	34.8619	27.0714	7.79048	28.0391	33.68	28.1643	29.48	25.1348	26.0864	25.3727	25.5476	78.5455	54.1818	77.7368	70	29.9	28.4	30.119	29.51	24.0261	23.1318	24.1429	23.785
1989	8	8	34.7571	26.9524	7.80476	28.0318	33.8333	28.6071	29.7667	25.3909	26.1136	25.4682	25.64	80.45	54.8182	77.35	71.4375	30.4714	28.7095	30.2955	30.0722	24.3381	23.2905	24.2364	24.1
1989	8	9	34.5429	26.8143	7.72857	28.0304	32.5333	28.2857	29.1667	25.1522	25.9348	25.4609	25.5174	79	57.6957	78.0476	71.8421	29.9783	28.4913	30.3727	29.5909	24.0696	23.1739	24.2773	23.8364
1989	8	10	34.6714	26.68	7.99143	27.9739	33.6063	28.5	29.4688	25.2217	26.225	25.713	25.7217	79.7727	57	79.5909	72.8	30.1652	29.0542	31.0739	30.1261	24.1652	23.5208	24.6739	24.1304
1989	8	11	35.1667	26.919	8.24762	28.0833	33.825	28.5214	29.5625	25.4458	26.2167	25.6696	25.7783	80.3478	55.0833	79.2273	71.6	30.6708	28.6083	30.9522	30.0913	24.4708	23.2542	24.587	24.1087
1989	8	12	35.1091	26.98	8.12909	28.1391	33.58	28.5143	29.58	25.3478	26.4957	25.6609	25.8261	79.4545	57.5455	79.2857	72.1053	30.3957	29.6318	30.9045	30.3091	24.2913	23.8636	24.5682	24.2455
1989	8	13	35.019	27.1714	7.84762	28.3583	33.7467	28.55	29.7733	25.3208	26.413	25.6773	25.8182	77.9565	56	78.8	71.7222	30.1625	29.1348	30.8857	30.2048	24.1625	23.5652	24.5714	24.1857
1989	8	14	35.3429	27.1857	8.15714	28.1913	33.9	28.7214	29.6571	25.3217	26.2435	25.5773	25.6955	79.0455	55.2174	79.25	71.3889	30.313	28.7391	30.7143	29.9333	24.2391	23.3304	24.4714	24.019
1989	8	15	34.6619	26.781	7.88095	28.0087	33.1533	28.36	29.4562	25.2043	26.1565	25.9304	25.7783	79.5909	56.1304	81.8571	72.9	30.1217	28.7652	31.8478	30.2522	24.1609	23.3739	25.0696	24.1957
1989	8	16	34.8619	26.6857	8.17619	28.1143	33.3059	28.66	29.5267	25.4087	26.4391	25.8043	25.8739	80.4	59.3913	81.4286	73.7059	30.6524	29.8609	31.3727	30.67	24.4429	23.9826	24.8227	24.445
1989	8	17	34.2571	26.58	7.67714	27.9783	32.64	28.0667	29.1313	25.2609	26.1619	25.6	25.6952	80.0455	59.2727	81.4286	73.6842	30.2957	29.2318	31.0087	30.2182	24.2522	23.6227	24.6348	24.1909
1989	8	18	33.9095	26.7857	7.12381	27.8591	32.4375	28.56	29.2267	25.3565	26.0826	25.6783	25.7	81.5238	60.6957	80.4762	73.4444	30.6864	29.2043	31.15	30.2571	24.4591	23.6043	24.7136	24.1952
1989	8	19	34.65	26.7591	7.89091	27.9875	33.5	28.3	29.4824	25.3833	26.3	25.9	25.8773	80.4783	57.5417	80.5	73.5	30.5167	29.2583	31.4571	30.4762	24.375	23.6458	24.8714	24.3381
1989	8	20	34.5318	26.9565	7.5753	28.0667	33.4563	28.5188	29.6059	25.4125	26.0375	25.7125	25.725	80.4348	55.625	80	72	30.6708	28.4625	31.0917	30.0833	24.45	23.1375	24.6833	24.0958
1989	8	21	34.5762	26.7391	7.83706	28.0304	33.4235	28.5	29.55	25.2	26.313	25.6957	25.7136	79.4091	59.4783	80.0909	72.9474	30.1609	29.6522	31.0304	30.2227	24.1739	23.8435	24.6565	24.1909
1989	8	22	34.2238	26.8591	7.36472	28.0864	32.9	28.1	29.1875	25.4043	26.2043	25.5864	25.7182	80.5238	60.4348	81.619	73.4737	30.6	29.4435	31.2174	30.4318	24.4045	23.7304	24.7304	24.3
1989	8	23	34.1286	26.9136	7.21494	28.0652	33.1067	28.7067	29.5813	25.3864	26.5522	25.7273	25.8682	80.4286	61.5652	79.4762	74.05	30.8174	30.3565	31.4174	30.8652	24.513	24.2391	24.8261	24.5261
1989	8	24	34.2476	26.9636	7.28398	28.0591	33.1176	28.4813	29.5	25.5174	26.213	25.8292	25.8545	81.2381	59.6667	81.2727	73.5789	30.9409	29.2875	31.4667	30.6591	24.5818	23.6208	24.8792	24.4
1989	8	25	33.9818	26.8545	7.12727	27.9958	32.6933	28.35	29.1235	25.5458	25.8875	25.6	25.6792	82.087	60.25	79.7391	73.9524	31.0208	28.7792	30.875	30.2292	24.6208	23.3375	24.5583	24.1833
1989	8	26	34.2273	26.7435	7.48379	27.9522	32.9937	28.4706	29.5	25.3391	26.1652	25.713	25.6955	81.0476	60.8261	79.2857	73.9474	30.6682	29.6409	30.9652	30.39	24.4364	23.8409	24.6043	24.275
1989	8	27	34.0955	26.6571	7.43831	27.8625	32.4938	28.26	29.2188	25.3478	26.1739	25.6435	25.6591	81.4545	60.4545	80.9091	74.2105	30.5913	29.5636	31.0565	30.3143	24.413	23.8	24.6261	24.2476
1989	8	28	34.3714	26.7783	7.59317	27.8208	33.1	28.5385	29.475	25.2833	26.5957	25.7727	25.9143	81.6957	60.75	80.55	74.5238	30.5042	30.4042	31.2261	30.7391	24.35	24.2875	24.7391	24.4652
1989	8	29	34.5381	26.7762	7.7619	28.1409	33.06	28.7286	29.9214	25.59	26.3318	25.9435	25.9737	82.0526	59.8636	81.1818	74.4118	31.18	29.4909	31.6174	30.7158	24.73	23.7545	24.9565	24.4421
1989	8	30	34.5429	27.1278	7.41508	28.0609	33.88	29.14	29.7533	25.6826	26.7478	25.887	26.1	82.5455	59.913	79.8571	74.2	31.3261	30.3783	31.4	30.9727	24.787	24.2261	24.8091	24.5727
1989	8	31	34.9864	26.8944	8.09192	27.9739	34.1357	28.6667	29.6933	25.6261	26.7217	25.9083	26.0773	83.2381	60.2273	80	74	31.2182	30.3409	31.5	30.865	24.7364	24.2318	24.8833	24.51
1989	9	1	34.681	27.0619	7.61905	28.25	33.08	28.5375	29.5533	25.4304	26.7273	25.975	26.0273	79.5909	60.5909	79.1739	73.1111	30.5652	30.5091	31.4417	30.75	24.3826	24.3364	24.8667	24.4864
1989	9	2	33.8667	26.9952	6.87143	28.1083	31.8688	28.3933	29.1625	25.6042	26.6	25.8833	26.0375	81.3913	62.5	79.6957	75	31.0292	30.2833	31.375	30.8917	24.6375	24.175	24.8167	24.5458
1989	9	3	34.3773	26.6864	7.69091	28.0583	32.0562	28.6857	29.2529	25.5583	26.4696	25.8333	25.9261	81.5652	60.5	79.4348	74	30.9625	30.05	31.2375	30.6773	24.6042	24.0818	24.75	24.4409
1989	9	4	34.2429	26.5545	7.68831	27.9167	32.8133	28.55	29.5333	25.3708	26.6042	25.9565	25.987	80.8182	62.125	79.3182	74.7778	30.425	30.35	31.4435	30.7348	24.3042	24.2167	24.8478	24.4522
1989	9	5	34.285	26.915	7.37	28.0522	32.56	28.62	29.4	25.6391	26.3783	25.9826	26.0043	82.0455	60.8696	78.7273	73.8333	31.0957	29.7217	31.4174	30.7348	24.6957	23.887	24.8391	24.4826
1989	9	6	34.8714	27.16	7.71143	28.2609	32.8071	28.6538	29.5125	25.6043	26.4682	25.9087	25.9909	79.6364	59.9565	79.9545	72.9444	30.8	29.7783	31.4739	30.6783	24.5217	23.8826	24.8739	24.4348
1989	9	7	34.6636	27.145	7.51864	28.1609	33.1125	28.5786	29.4	25.687	26.4917	26.0083	26.0522	81.7273	60.2917	81	74.1111	31.2435	30.0708	31.8125	31.0609	24.7565	24.1125	25.0708	24.6565
1989	9	8	33.8955	27.155	6.74045	27.9957	31.875	28.4615	29.1588	25.7043	26.2	25.7833	25.9217	82	64.7083	81.3043	75.5882	31.3045	29.9583	31.3667	30.8818	24.7955	24.0542	24.8208	24.5636
1989	9	9	34.1136	26.9273	7.18636	27.8833	32.525	28.6067	29.2235	25.5417	26.3792	26.0565	26.0174	82.6522	61.9167	81.1818	75.2778	31.0208	30.025	31.8478	30.9696	24.6375	24.0708	25.0826	24.6043
1989	9	10	34.5619	27.1545	7.40736	28.2125	32.2687	28.64	29.3529	25.7783	26.3417	25.9217	26.0304	81.8182	60.5217	79.9545	73.6471	31.4087	29.6783	31.4478	30.8636	24.8565	23.8739	24.8739	24.5409
1989	9	11	34.1286	27.2571	6.87143	28.1565	32.2813	28.7929	29.3812	25.5696	26.4792	25.9591	25.9909	80.9091	62.0417	79.8571	74.4118	30.9391	30.175	31.5455	30.8864	24.5957	24.1458	24.9227	24.5455
1989	9	12	34.3619	27.15	7.2119	28.1391	32.66	28.6462	29.6133	25.6783	26.3217	25.7565	25.9087	81.9091	60.4783	78.9048	73.7222	31.2696	29.8391	31.0391	30.7217	24.7652	23.9391	24.6565	24.4435
1989	9	13	33.935	26.7381	7.1969	27.9261	32.5846	28.5267	29.1125	25.2609	26.4565	25.9043	25.8696	80.3333	62.3913	80.2727	74.4444	30.2	30.0783	31.5348	30.5913	24.1826	24.0826	24.913	24.4
1989	9	14	34.1364	27.27	6.86636	28.0435	32.2937	28.3375	29.2063	25.5652	26.4292	25.8609	25.9545	81.6818	62.875	80.8571	75.5882	31.0565	30.2125	31.4739	30.9136	24.6522	24.1708	24.8826	24.5682
1989	9	15	34.081	27.1238	6.95714	28.0833	32.72	28.575	29.3824	25.6652	26.3667	25.987	26.0043	82.7619	62	81.6364	76.1667	31.4609	30.125	31.7652	31.1609	24.8696	24.1083	25.0304	24.7087
1989	9	16	34.3	26.75	7.55	27.9958	33.82	29.0286	29.9533	25.5833	26.1708	25.8435	25.8783	82.4348	59.5417	77.75	74.0588	31.2042	29.5261	31.2429	30.8381	24.7417	23.7565	24.7714	24.5238
1989	9	17	33.7318	26.8429	6.88896	27.9652	32.3471	28.7187	29.4882	25.6083	26.2208	25.8261	25.9043	82.7273	63.5833	80.5455	75.9412	31.3	30.1083	31.4043	31.1136	24.7913	24.0917	24.8435	24.6864
1989	9	18	33.6762	26.9591	6.7171	28.05	31.9937	28.4333	29.2267	25.6875	26.3333	25.85	25.9318	82.8261	65.5	81.3	75.625	31.225	30.2708	31.5	30.9143	24.7417	24.2042	24.9143	24.5619
1989	9	19	33.8571	26.7238	7.13333	28.1364	32.2067	28.6154	29.2563	25.687	26.4409	25.9087	26.0182	82.6667	63.087	81.1	75.5882	31.2182	30.2609	31.6391	31.0818	24.7455	24.2043	24.9696	24.6591
1989	9	20	33.6857	27.015	6.67071	27.9348	31.68	28.48	29.1	25.6478	26.4739	25.8714	25.919	83.1818	66.1739	82.05	76.7647	31.2739	30.7261	31.5818	31.1545	24.7783	24.4478	24.9409	24.7045
1989	9	21	33.6273	26.8476	6.77965	27.7957	32.7562	28.8625	29.44	25.4087	26.4583	25.8875	25.9	82.5909	62.2083	79.4545	75.2353	30.6435	29.7333	31.3391	30.5273	24.4391	23.8	24.8043	24.3273
1989	9	22	33.8636	27.0476	6.81602	28.0333	31.8438	28.0857	28.9471	25.6917	26.325	25.6875	25.9125	83	63.5833	81.6364	75.3158	31.3292	30.0333	31.2208	30.8583	24.7958	24.0708	24.75	24.5458
1989	9	23	33.5045	26.845	6.65955	27.8625	32.08	28.6562	29.25	25.3087	26.1783	25.8478	25.7545	82.0455	64.6522	79.9048	74.875	30.487	29.813	31.2864	30.4286	24.3565	23.9391	24.7864	24.2952
1989	9	24	33.5591	26.6524	6.90671	27.8	32.3533	28.3688	29.18	25.4875	26.4917	25.95	25.975	83.3478	65.4583	81.9048	77.5	30.9625	30.7087	31.8261	31.2364	24.6042	24.4261	25.0609	24.7364
1989	9	25	33.1571	26.845	6.31214	27.75	32.2733	28.3786	29.1267	25.2958	25.9739	25.8818	25.7238	82.8696	62.9167	80.3684	75.3125	30.3958	29.1167	31.3667	30.2905	24.2958	23.5375	24.819	24.2238
1989	9	26	34.0667	27.08	6.98667	28.1696	32.8214	28.4857	29.48	25.5909	26.2136	25.8957	25.919	81.4762	62.7273	80.8095	75.5333	30.9545	29.3455	31.6455	30.67	24.6045	23.6909	24.9682	24.43
1989	9	27	33.9286	26.755	7.17357	28.0783	32.7533	28.1562	29.2688	25.6478	26.5864	25.887	26.0591	82.2727	63.7273	82.4286	75.8235	31.1739	30.5227	31.6609	31.1409	24.7304	24.3091	24.9783	24.6909
1989	9	28	33.6136	26.71	6.90364	28.0174	31.3375	28.175	28.9	25.5727	26.3708	25.8917	25.9364	82.8571	64.9167	82.1739	77.1765	31.0364	30.3125	31.6542	31.0318	24.6409	24.225	24.9667	24.6136
1989	9	29	33.4682	26.5619	6.90628	27.875	31.9062	28.2667	28.9933	25.6696	26.6333	26.0917	26.1348	84.2727	66.0833	83.0952	78.1765	31.3478	30.9542	31.9409	31.3238	24.8174	24.5792	25.1364	24.7952
1989	9	30	33.4905	26.4476	7.04286	27.8792	32.18	28.3467	29.2625	25.3909	26.4909	26.0708	25.93	82.6667	63.2174	81.8636	76.625	30.6091	30.1783	31.9083	30.8143	24.4136	24.113	25.1083	24.4952
1989	10	1	34.013	26.3	7.71304	27.755	31.9778	28.2562	28.9867	25.6091	26.1217	25.9636	25.9	84.4737	63.913	82	78	31.2474	29.7478	31.6857	30.9167	24.7684	23.9174	24.9857	24.5722
1989	10	2	33.5409	26.3789	7.16196	27.69	31.9813	28.18	28.9929	25.5545	26.5857	25.8455	26.035	84.2632	65.75	82.5455	77.7333	31.2632	30.84	31.5909	31.3647	24.7737	24.51	24.9455	24.8059
1989	10	3	33.4364	26.6316	6.80478	27.9895	32.3824	28.6286	29.3923	25.819	26.4318	25.8455	26.0667	84.2778	64.4091	80.5238	76.75	31.7889	30.4591	31.5762	31.4333	25.0556	24.3	24.9333	24.8556
1989	10	4	33.8773	26.455	7.42227	27.905	32.0588	28.44	29.16	25.3238	26.2864	26.07	25.915	80.8947	65.9091	82.4	76.25	30.4421	30.3318	32.035	30.9278	24.3211	24.2136	25.185	24.5722
1989	10	5	33.5522	26.775	6.77717	27.735	31.9529	28.2125	29.0071	25.519	26.2864	25.7682	25.815	83.6316	65.3182	83.5238	78.1333	31.0158	30.2818	31.5429	31.0824	24.6421	24.2318	24.919	24.6647
1989	10	6	33.387	26.3905	6.99648	27.7773	31.9133	28.325	29.0467	25.4391	26.081	25.9667	25.7895	83.3182	65.4286	83.5238	77	30.9364	29.9667	31.9762	30.9222	24.5773	24.0429	25.1333	24.5722
1989	10	7	33.1478	26.415	6.73283	27.2545	31.9059	28.24	28.8562	25.3545	26.2261	25.67	25.735	85.4762	65.7273	82.55	78.8	31.0429	30.35	31.28	31.0722	24.6333	24.2545	24.77	24.65
1989	10	8	33.3913	26.38	7.0113	27.7091	31.9444	28.3	29.1	25.3478	26.213	25.9591	25.8591	82.5455	66.2174	82.9545	77.7895	30.6273	30.2174	31.8773	31.019	24.4136	24.1696	25.0955	24.619
1989	10	9	32.8045	25.9364	6.86818	27.1524	32.1625	28.3	28.8615	25.2227	26.145	25.85	25.7056	85.75	62.95	82.1905	77.2143	30.71	29.59	31.6136	30.8	24.46	23.805	24.9682	24.4812
1989	10	10	33.05	26.055	6.995	27.33	31.7875	28.54	29.1933	25.4381	25.8286	25.8545	25.645	85.5263	65.381	82.5	77.4667	31.1211	29.2524	31.6952	30.7	24.6895	23.5905	25.0143	24.4471
1989	10	11	33.05	25.8429	7.20714	27.175	32.1353	28.4733	29.2333	25.2727	26.1273	25.9318	25.7864	85.6	63.8636	82.4762	77.2941	30.74	29.8182	31.7762	30.8211	24.485	23.9727	25.0381	24.5158
1989	10	12	32.7227	26.0105	6.7122	27.3714	31.7125	28.2929	28.9214	25.2773	26.2048	25.8048	25.815	84.5714	67.3182	82.5	79.2941	30.7381	30.4682	31.5286	31.17	24.4667	24.3182	24.919	24.73
1989	10	13	32.8174	26.1368	6.68055	27.3909	30.6933	28.075	28.4929	25.4	26.3	25.7773	25.7905	85.3182	68.6957	82.7619	77.8333	31.0455	30.6273	31.5227	30.845	24.6591	24.3955	24.9136	24.54
1989	10	14	32.7348	26.1474	6.58741	27.3095	31.3722	28.3812	28.8687	25.5143	26.0261	25.5318	25.765	85.6316	68.4783	81.1818	78.5333	31.3474	30.1913	30.8864	31.0611	24.8316	24.1565	24.55	24.6389
1989	10	15	33.2652	26.2667	6.99855	27.65	32.6118	28.6267	29.4733	25.4636	26.0136	25.9333	25.8053	83.25	63.7727	80.85	75.0667	31.0333	29.5818	31.61	30.7389	24.6476	23.7818	24.975	24.4556
1989	10	16	32.8773	26.24	6.63727	27.4409	31.35	28.0286	28.8231	25.4682	25.9773	25.7143	25.735	85.4762	66.8636	82.7	78.0667	31.1952	29.9318	31.33	30.7056	24.7238	24.0091	24.8	24.4444
1989	10	17	32.8048	25.9421	6.86266	27.3619	31.55	28.2133	28.8067	25.3364	25.9545	25.7143	25.6286	84.8095	65.1364	80.5714	77.1111	30.8619	29.6409	31.2409	30.5952	24.5381	23.8455	24.7409	24.3857
1989	10	18	32.9818	25.8579	7.12392	27.2381	30.5562	27.9154	28.5071	25.15	25.8333	25.4227	25.4952	84.619	63.5789	81.8095	77.0714	30.5381	29.4316	30.681	30.3471	24.381	23.7053	24.4476	24.2529
1989	10	19	32.1696	25.585	6.58457	27.0524	30.6176	27.7643	28.1571	25.2182	26.2783	25.6318	25.6714	86	69.7727	82.7143	80.5333	30.6619	30.7591	31.2143	30.8278	24.4571	24.4864	24.7429	24.5222
1989	10	20	32.1391	25.905	6.23413	27.1455	30.6471	27.875	28.3562	25.1045	25.9522	25.4	25.4636	85.1429	70.2174	81.2609	78.8421	30.4955	30.2913	30.6261	30.6045	24.3773	24.2043	24.4261	24.4045
1989	10	21	32.3435	25.6364	6.70711	27.1409	31.2	27.8312	28.45	25.1348	25.913	25.4682	25.4909	84.2727	68.1739	82.2857	78.8824	30.2318	30.0087	30.8238	30.47	24.2182	24.0478	24.5238	24.33
1989	10	22	32.5391	25.9143	6.62484	27.1545	30.5118	27.5375	28.15	25.2136	25.9043	25.5227	25.5409	85.7143	71.1304	84.2857	81.4118	30.6952	30.287	31.1476	30.89	24.4714	24.2348	24.7048	24.57
1989	10	23	31.8905	25.8143	6.07619	27.2545	31.2647	27.95	28.5571	25.3773	26.1435	25.59	25.68	86.7143	69.087	83.8889	81.2143	31.181	30.5739	31.2556	31.1235	24.7381	24.3826	24.7556	24.6882
1989	10	24	32.2636	25.8421	6.42153	27.1091	31.1867	27.8786	28.4357	25.29	26.2455	25.6429	25.755	87.1	67.7273	83.4211	80.2941	31.025	30.25	31.281	30.97	24.645	24.1909	24.7619	24.61
1989	10	25	32.0909	25.785	6.30591	26.6333	30.7	27.6857	28.2786	24.8636	26.0136	25.5909	25.4864	86.3333	68.4091	83	79.7059	30.0714	30.2773	31.1333	30.685	24.119	24.2	24.7238	24.45
1989	10	26	32.7217	25.9857	6.73602	27.4818	31.8938	28.2533	28.9133	25.1905	26.3696	25.7455	25.719	83	65.1304	81.25	76.2353	30.4	30.5783	31.281	30.725	24.3	24.3478	24.781	24.46
1989	10	27	32.7348	26.1455	6.58933	27.6227	31.4267	28.4312	29.0286	25.3318	26.2714	25.9174	25.81	83.381	67.8571	81.8261	77.5294	30.6571	30.6286	31.6696	31	24.4476	24.4	24.9957	24.6211
1989	10	28	32.087	26.0714	6.01553	27.3043	30.7687	27.92	28.5125	25.2909	26.187	25.6714	25.725	85.4545	70.4348	83.5238	80.3333	30.8364	30.8174	31.4045	31.1143	24.5545	24.513	24.8636	24.6857
1989	10	29	32.1913	25.9478	6.24348	27.2455	30.5133	27.8533	28.4667	25.2696	25.8783	25.55	25.5591	85.6667	68.7826	83.2	79.5	30.7619	30.0261	31.0667	30.6632	24.5143	24.0652	24.6667	24.4421
1989	10	30	32.5591	25.8696	6.68953	27.2773	30.6882	28.1533	28.72	25.1048	26.0478	25.4364	25.62	83.0952	68.7826	81.4091	76.4211	30.2	30.3348	30.7136	30.4714	24.1864	24.2435	24.4773	24.319
1989	10	31	32.2273	25.819	6.40823	27.3227	30.7333	27.9929	28.6	25.2727	26.0818	25.3909	25.5909	84.6818	68.4762	81.619	78.3529	30.7364	30.2524	30.8333	30.73	24.4909	24.1857	24.5524	24.485
1989	11	1	32.41	25.9947	6.41526	27.55	31.1583	27.9308	28.7	25.19	25.87	25.59	25.54	82.4	65.5789	82.55	77	30.35	29.6947	31.095	30.3474	24.26	23.8789	24.685	24.2368
1989	11	2	32.45	25.78	6.67	27.16	30.6583	27.9923	28.3769	25.19	25.99	25.675	25.62	86.05	71	83.2	80.0556	30.705	30.445	31.355	30.82	24.46	24.31	24.825	24.545
1989	11	3	32.2	25.9632	6.23684	27.115	31.8846	27.7583	28.6308	25.125	26.095	25.6056	25.5556	85.1	65.6	81.6667	77	30.48	30.25	31.0278	30.4611	24.35	24.16	24.6556	24.3333
1989	11	4	32.54	26.2368	6.30316	27.41	31.1769	27.9091	28.5833	25.1211	25.875	25.4	25.4474	83.3158	64.1053	81.7895	76.3529	30.2947	29.1632	30.6632	30.0263	24.2474	23.5895	24.4526	24.0895
1989	11	5	32.405	25.995	6.41	27.155	31.4846	27.9615	28.6077	24.94	26.055	25.495	25.485	83.5	65.75	82.5	76.6111	29.975	29.9	30.92	30.275	24.075	23.985	24.59	24.22
1989	11	6	32.4632	26.08	6.38316	27.195	31.2615	27.8333	28.5385	25.0778	26.145	25.5842	25.6333	83.8889	67.7895	83.1667	77.8235	30.1632	30.2105	31.1444	30.4444	24.1789	24.1632	24.7056	24.3111
1989	11	7	32.585	26.2053	6.37974	27.4	30.9692	27.9154	28.5077	25.3579	26.075	25.735	25.7158	84.8421	67.2	83.6	78.7059	30.9211	30.115	31.495	30.8895	24.5842	24.115	24.9	24.5579
1989	11	8	32.2444	26.2111	6.03333	27.57	30.7769	27.7385	28.4538	25.3737	26.13	25.4579	25.6632	83.6842	67.7	83.4737	79	30.8211	30.3	30.9579	30.7368	24.5421	24.22	24.6053	24.4789
1989	11	9	32.08	25.8263	6.25368	27.125	30.5692	27.6833	28.1923	24.9684	25.735	25.495	25.4158	84.1579	66.6	83.4	79.1765	30.1	29.345	31	30.2263	24.1368	23.64	24.625	24.1789
1989	11	10	32.21	26.27	5.94	27.205	30.9333	27.85	28.3583	25.19	26.11	25.5632	25.5842	85.4	66.4	82.5789	78.1765	30.635	30.08	31.0421	30.4737	24.42	24.115	24.6526	24.3474
1989	11	11	32.3579	26.115	6.24289	27.235	31.5	27.7083	28.5231	25.075	25.745	25.51	25.44	83.9	64.7	82.8	77.7222	30.27	29.28	30.965	30.17	24.21	23.645	24.615	24.155
1989	11	12	32.06	26.275	5.785	27.24	31.3917	27.9231	28.5846	25.095	25.87	25.45	25.485	83.6842	65.55	82.4	77.5	30.275	29.59	30.845	30.245	24.24	23.825	24.54	24.2
1989	11	13	31.575	26.075	5.5	27.13	30.6231	27.5818	28.2167	25.03	25.74	25.12	25.3	84.3	68	80.7368	78.1765	30.24	29.615	30	29.8737	24.23	23.845	24.0947	24.0158
1989	11	14	32.065	25.985	6.08	27.06	30.8231	27.4833	28.2308	25.13	25.9	25.4789	25.5444	84.6842	66.7	82.6316	77.8824	30.545	29.765	30.8895	30.4105	24.385	23.915	24.5737	24.2789
1989	11	15	31.955	26.13	5.825	27.125	29.8769	27.2385	27.8615	25.1579	25.84	25.3	25.4211	85.3158	69.8	83.9	80.3333	30.6	29.945	30.705	30.4263	24.4105	24.05	24.48	24.3105
1989	11	16	31.8632	25.9421	5.92105	27	30.4077	27.2	28.0167	24.925	25.92	25.295	25.375	84.5	71	83.45	79.5	30.06	30.31	30.62	30.32	24.125	24.225	24.415	24.245
1989	11	17	31.94	25.6737	6.26632	26.855	30.6462	27.4083	28.0462	24.84	26.0684	25.285	25.3474	84.9	71.35	83.5789	80.2222	29.97	30.48	30.64	30.36	24.05	24.31	24.435	24.255
1989	11	18	32.1895	25.9222	6.26725	27.05	31.1692	27.7583	28.4308	24.845	25.91	25.265	25.345	83.35	65.25	81.45	76.5556	29.805	29.645	30.41	29.955	23.97	23.845	24.295	24.045
1989	11	19	32.085	26.205	5.88	27.27	30.2769	27.375	28.1	24.97	25.735	25.38	25.365	82.95	66.55	84.15	77.5556	29.995	29.415	30.865	30.085	24.07	23.7	24.555	24.105
1989	11	20	31.855	25.99	5.865	26.845	30.5231	27.3	28	24.895	25.695	25.28	25.2737	84.5789	66.5	83.5	78.6111	30.105	29.26	30.62	29.985	24.115	23.615	24.435	24.06
1989	11	21	32.25	25.765	6.485	27.06	30.6214	27.5385	28.1786	25.035	25.67	25.305	25.325	84.85	65.25	82.6	77.7895	30.32	29.135	30.58	30.01	24.25	23.535	24.4	24.06
1989	11	22	32.34	25.9263	6.41368	27.09	31.1071	27.6308	28.3786	24.99	25.59	25.225	25.275	84.35	63.2	81.3	76	30.185	28.705	30.3	29.735	24.17	23.265	24.23	23.905
1989	11	23	32.35	26.1684	6.18158	27.16	31.1929	27.5077	28.3786	24.96	25.86	25.115	25.315	83.65	64.9	81.9	76.5556	30.06	29.475	30.155	29.905	24.115	23.76	24.16	23.995
1989	11	24	32.395	26.1263	6.26868	27.185	31.1357	27.5462	28.3357	24.9	25.61	25.115	25.205	82.95	63.25	81.95	75.9474	29.88	28.775	30.18	29.61	23.995	23.345	24.175	23.845
1989	11	25	31.73	26.0895	5.64053	26.985	30.2769	27.1769	27.8929	24.805	25.52	24.9684	25.0947	83.85	67.55	83.2105	78.2941	29.79	29.09	30.0421	29.6579	23.94	23.535	24.1053	23.8632
1989	11	26	31.765	26.0158	5.74921	27	30.5	27.2091	27.9929	24.9	25.795	25.015	25.1789	83.6111	67.95	82.65	78.7222	29.98	29.67	30.045	29.89	24.085	23.88	24.11	24.02
1989	11	27	32.4421	26.0389	6.40322	27.02	30.9	27.4857	28.2214	24.89	25.655	25.0526	25.2	84.05	64.5	82.4737	77.0588	29.945	29.015	30.1211	29.7316	24.055	23.505	24.1368	23.9263
1989	11	28	31.905	25.8684	6.03658	26.905	30.9	27.2571	28.0571	24.53	25.325	24.72	24.855	82.35	62.6	81.05	75.3684	29.11	28.14	29.34	28.86	23.575	22.985	23.71	23.43
1989	11	29	31.7	25.6895	6.01053	26.745	30.5	26.8923	27.7286	24.485	25.245	24.58	24.77	82.9	63.85	81.65	76.2105	29.11	28.145	29.15	28.8	23.59	22.98	23.6	23.395
1989	11	30	31.7421	25.5632	6.17895	26.605	30.3857	26.9286	27.6857	24.2579	25.3158	24.3211	24.6263	82.8947	64.5789	80.1053	76.0556	28.6895	28.3895	28.5105	28.5368	23.3368	23.1421	23.2368	23.2368
1989	12	1	33	26.2	6.8	26.6	32.2	27.2	28.3	25	27	25.4	25.8	88	67	87	80	30.6	32.2	31.2	31.3	24.4	25.3	24.8	24.8
1989	12	2	32	26	6	26.4	27.8	26.8	26.9	25.2	25.4	25.2	25.3	91	83	88	87	31.2	30.8	31	31	24.8	24.6	24.6	24.7
1989	12	3	31.8	24.4	7.4	26	30.8	27.4	27.9	24.4	26.8	24.8	25.3	88	73	81	81	29.5	32.6	29.6	30.5	23.8	25.5	23.8	24.4
1989	12	4	32.6	23.8	8.8	25	29.6	26.8	27	23.8	26.2	24.8	24.9	91	77	85	84	28.7	31.7	30	30.1	23.3	25	24.1	24.2
1989	12	5	31	23.8	7.2	25.4	29.2	26.4	26.9	24	25.2	24.6	24.6	89	73	86	83	28.9	29.4	29.7	29.3	23.5	23.7	23.9	23.7
1989	12	6	33	23.8	9.2	25.4	32	27.8	28.3	23.8	26.4	24.6	24.9	88	65	77	76	28.4	30.7	28.8	29.3	23.2	24.5	23.4	23.7
1989	12	7	32.4	25.8	6.6	26.8	31	27.4	28.1	24.8	25.8	24.8	25.1	85	66	81	77	30	29.7	29.6	29.7	24.1	24	23.8	24
1989	12	8	31.4	26.2	5.2	26.6	30.2	26.8	27.6	24.2	25.4	24.4	24.7	82	68	82	77	28.6	29.2	28.9	28.9	23.3	23.7	23.5	23.5
1989	12	9	32.8	25.6	7.2	26.4	31.6	27.2	28.1	24	27.2	24.8	25.3	82	71	82	79	28.2	33.1	29.7	30.3	23.1	25.8	23.9	24.3
1989	12	10	32.4	24.8	7.6	25.6	31.6	26.2	27.4	23.2	24.8	23.8	23.9	82	58	82	74	26.8	26.8	27.9	27.1	22.2	22.2	22.9	22.4
1989	12	11	32.6	24.8	7.8	25.4	30.4	26.2	27	22.8	25	24.2	24	80	65	85	77	26	28.1	28.9	27.6	21.7	23	23.4	22.7
1989	12	12	32.6	23.4	9.2	25.4	32	26.4	27.5	22.8	24.2	24	23.7	80	53	82	72	26	25	28.2	26.4	21.7	21.1	23.1	22
1989	12	13	32.8	24.6	8.2	25.2	31.8	26.4	27.5	23.2	23.6	23.4	23.4	85	50	78	71	27.1	23.7	26.8	25.8	22.4	20.2	22.2	21.6
1989	12	14	32.6	25.4	7.2	26	31.2	26.8	27.7	24.2	24.6	24.2	24.3	86	58	81	75	29	26.5	28.5	28	23.5	22.1	23.2	22.9
1989	12	15	32.2	24.8	7.4	25.6	31	26.4	27.4	23.6	24.2	23.6	23.8	85	57	79	74	27.8	25.7	27.2	26.9	22.8	21.5	22.5	22.3
1989	12	16	28.6	24.6	4	25.4	26	26.4	26	24	23.6	22.6	23.4	89	82	72	81	28.9	27.5	24.9	27.1	23.5	22.7	21	22.4
1989	12	17	31.8	24.4	7.4	25.4	31	26	27.1	22.6	23.4	23.4	23.1	79	53	80	71	25.5	23.7	27	25.4	21.4	20.2	22.4	21.3
1989	12	18	31.2	25.4	5.8	26.6	30.4	26.6	27.5	23.4	24.6	23.6	23.9	77	62	78	72	26.6	27.1	27.1	26.9	22.1	22.4	22.4	22.3
1989	12	19	31.2	25	6.2	25.8	29.6	26.2	27	22.8	24.4	23.2	23.5	78	65	78	74	25.7	27.1	26.4	26.4	21.6	22.4	22	22
1989	12	20	32.8	24.8	8	25.2	31.4	25.8	27	22.6	24.8	23.8	23.7	80	59	85	74	25.7	26.9	28.1	26.9	21.5	22.3	23	22.3
1989	12	21	34	24.2	9.8	25	32.8	26.6	27.8	22.6	24	22.8	23.1	82	48	72	67	25.8	24	25.2	25	21.6	20.4	21.2	21.1
1989	12	22	32.4	25.2	7.2	25.6	30.8	26.6	27.4	23.2	24.6	23.8	23.9	82	60	79	74	26.8	26.8	27.6	27.1	22.2	22.2	22.7	22.4
1989	12	23	32	25.6	6.4	26.2	30.6	26.8	27.6	23.8	24.6	23.4	23.9	82	61	75	73	27.9	26.9	26.5	27.1	22.9	22.3	22	22.4
1989	12	24	32.8	24.4	8.4	25.2	31.8	25.8	27.1	22.6	24.8	24	23.8	80	57	86	74	25.7	26.6	28.6	27	21.5	22.1	23.3	22.3
1989	12	25	31.8	24.4	7.4	25	29.6	27	27.1	23.6	25.2	22.8	23.9	89	70	70	76	28.2	29.1	24.9	27.4	23.1	23.6	21.1	22.6
1989	12	26	32	23.8	8.2	24.6	31	25.6	26.7	22.2	24	23.6	23.3	81	56	85	74	25.2	25.2	27.8	26	21.2	21.2	22.8	21.7
1989	12	27	32.6	24.2	8.4	24.8	31	26	27	23.6	24.8	23.8	24.1	91	60	83	78	28.3	27.2	28	27.8	23.1	22.4	23	22.8
1989	12	28	32	24.4	7.6	25	31	25.8	26.9	23.2	24	23.4	23.5	86	56	82	75	27.2	25.2	27.2	26.5	22.5	21.2	22.5	22
1989	12	29	31	24	7	24.8	29.6	26.2	26.7	22.8	24.4	22.6	23.3	84	65	74	74	26.4	27.1	25	26.2	22	22.4	21.1	21.8
1989	12	30	31	24	7	24.6	29.4	26	26.5	23.6	25.2	23.2	24	92	71	79	81	28.4	29.2	26.6	28.1	23.2	23.7	22.1	23
1989	12	31	32.2	24	8.2	24.8	31.6	25.8	27	23	24.6	24	23.9	86	57	86	76	26.9	26.3	28.6	27.3	22.3	21.9	23.3	22.5

## Sheet: 1990
			Temperature			Temperature				Temperature				Relative Humidity				Pressure				Dew temperature
Year	Month	Day	Maximum	Minimum	Max-Min	1899-12-31 07:00:00	1899-12-31 13:00:00	1899-12-31 19:00:00	Average	1899-12-31 01:00:00	1899-12-31 13:00:00	1899-12-31 19:00:00	Average	1899-12-31 01:00:00	1899-12-31 13:00:00	1899-12-31 19:00:00	Average	1899-12-31 07:00:00	1899-12-31 13:00:00	1899-12-31 19:00:00	Average	1899-12-31 07:00:00	1899-12-31 13:00:00	1899-12-31 19:00:00	Average		Month	Taverage	Hraverage
1990	1	1	30.4	23.8	6.6	24.4	29.6	26	26.5	22.4	25.4	24	23.9	84	71	85	80	25.7	29.6	28.5	28	21.6	23.9	23.2	22.9		January	26.9032	74.0323
1990	1	2	32.6	24.8	7.8	25.2	31.8	26.2	27.4	24	25	23.8	24.3	91	58	82	77	29	27.1	27.9	28	23.5	22.4	22.9	23		February	26.375	74.3571
1990	1	3	31.6	25.4	6.2	25.8	30.8	26.4	27.3	23.4	24.8	24	24.1	82	61	82	75	27.2	27.3	28.2	27.6	22.5	22.5	23.1	22.7		March	26.9968	73.3297
1990	1	4	31.8	25.2	6.6	25.4	30.4	26.4	27.1	23	25	23.8	23.9	82	65	81	76	26.5	28.1	27.7	27.4	22	23	22.8	22.6		April	27.8016	73.9349
1990	1	5	32	25.2	6.8	25.4	31	26.2	27.2	23.2	23.6	23.4	23.4	83	54	79	72	27	24.2	26.9	26	22.3	20.6	22.3	21.7		May	29.1433	73.8122
1990	1	6	31.2	25	6.2	25.2	30.2	26	26.9	22.6	23.4	22.8	22.9	80	57	76	71	25.7	24.2	25.6	25.2	21.5	20.6	21.5	21.2		June	29.5141	71.1055
1990	1	7	31.6	24	7.6	24.6	30.8	26	26.9	22	23	22.8	22.6	80	52	76	69	24.7	22.9	25.6	24.4	20.9	19.7	21.5	20.7		July	29.4092	70.4496
1990	1	8	32	24.6	7.4	25.2	30.8	26	27	22.6	24.2	23.6	23.5	80	58	82	73	25.7	25.8	27.5	26.3	21.5	21.6	22.7	21.9		August	29.2265	73.9488
1990	1	9	31.6	24.6	7	25.4	30.8	26.2	27.1	21.4	23.6	23	22.7	70	55	76	67	22.8	24.3	25.9	24.4	19.6	20.6	21.7	20.7		September	29.5867	75.2059
1990	1	10	32.4	24.2	8.2	25	31.4	26	27.1	21.6	24	23.2	22.9	74	54	79	69	23.5	24.9	26.6	25	20.1	21	22.1	21.1		October	28.0903	78.215
1990	1	11	31.8	24.6	7.2	25.2	30.8	25.8	26.9	22	24.2	23.4	23.2	76	58	82	72	24.3	25.8	27.2	25.7	20.6	21.6	22.5	21.6		November	28.59	77.7321
1990	1	12	31.8	24.6	7.2	25	31	25.8	26.9	22.8	24	23.6	23.5	83	56	83	74	26.3	25.2	27.6	26.4	21.9	21.2	22.7	22		December	27.2516	75.9393
1990	1	13	30.8	24.8	6	25.4	30.4	26	27	23.2	25.2	23	23.8	83	66	78	76	27	28.6	26.1	27.2	22.3	23.3	21.8	22.5
1990	1	14	31.4	24.8	6.6	25	29.6	26	26.6	23	24.2	23.6	23.6	84	64	82	77	26.7	26.6	27.5	27	22.2	22.1	22.7	22.3
1990	1	15	31.8	24.2	7.6	24.8	30.8	25.8	26.8	22.8	24.4	23.4	23.5	84	59	82	75	26.4	26.3	27.2	26.6	22	21.9	22.5	22.1
1990	1	16	31.2	24	7.2	24.8	29.8	25.2	26.3	23.2	25	23.6	23.9	87	68	88	81	27.4	28.5	28	28	22.6	23.2	23	22.9
1990	1	17	31.4	25	6.4	25.4	30.8	25.8	26.9	23.2	24.2	23.4	23.6	83	58	82	74	27	25.8	27.2	26.6	22.3	21.6	22.5	22.1
1990	1	18	31.4	24.6	6.8	25.4	30.8	26	27	22.6	24	23.2	23.3	79	57	79	72	25.5	25.3	26.6	25.8	21.4	21.3	22.1	21.6
1990	1	19	32.2	25	7.2	25.8	31.2	26.2	27.4	22.6	24.6	23.4	23.5	76	58	79	71	25.3	26.5	26.9	26.2	21.3	22.1	22.3	21.9
1990	1	20	31.8	24.8	7	25.4	31	26	27.1	23	24.6	23.6	23.7	82	59	82	74	26.5	26.7	27.5	26.9	22	22.1	22.7	22.3
1990	1	21	30.8	25	5.8	25.6	30	26	26.9	22.8	24.6	23.2	23.5	79	64	79	74	25.9	27.3	26.6	26.6	21.7	22.5	22.1	22.1
1990	1	22	31.6	24.8	6.8	25.4	30.8	26.2	27.1	23.2	25.2	23.4	23.9	83	64	79	75	27	28.3	26.9	27.4	22.3	23.1	22.3	22.6
1990	1	23	30	24.6	5.4	25	29.2	25.8	26.5	23.2	24.4	23.4	23.7	86	68	82	78	27.2	27.4	27.2	27.2	22.5	22.6	22.5	22.5
1990	1	24	31.6	24.4	7.2	24.6	30.6	25.6	26.6	23	24	23.2	23.4	87	58	82	76	27	25.4	26.8	26.4	22.4	21.4	22.2	22
1990	1	25	31.4	25	6.4	25.4	30.6	26	27	23.4	25.2	23.6	24.1	85	65	82	77	27.4	28.4	27.5	27.8	22.6	23.2	22.7	22.8
1990	1	26	31.6	25.2	6.4	25.6	30.2	26.4	27.1	23.2	25.4	23.2	23.9	82	68	76	75	26.8	29.2	26.3	27.4	22.2	23.7	21.9	22.6
1990	1	27	31.6	25	6.6	25.4	30.2	25.8	26.8	22.8	24.6	23.2	23.5	80	63	80	75	26	27.2	26.7	26.6	21.7	22.5	22.2	22.1
1990	1	28	30.4	24.4	6	25	29.4	25.4	26.3	22	24.2	22.6	22.9	77	65	79	74	24.4	26.7	25.5	25.6	20.7	22.2	21.4	21.4
1990	1	29	31.4	24.2	7.2	24.8	30.8	25.6	26.7	21.8	24	22.6	22.8	77	57	77	70	24.1	25.3	25.4	24.9	20.5	21.3	21.4	21
1990	1	30	32.2	24.4	7.8	24.8	29.8	25.8	26.5	22.4	24.2	23	23.2	81	63	79	74	25.5	26.5	26.2	26	21.4	22	21.9	21.8
1990	1	31	31.8	24.8	7	25	31.4	26	27.1	22.8	24.6	22.8	23.4	83	57	76	72	26.3	26.4	25.6	26.1	21.9	22	21.5	21.8
1990	2	1	31.4	24.6	6.8	24.8	30.6	26	26.9	23	25	23.4	23.8	86	64	80	77	26.9	27.9	27	27.3	22.3	22.9	22.4	22.5
1990	2	2	31.2	24.8	6.4	25.2	30.6	25.6	26.8	23.2	24.4	23.2	23.6	85	60	82	75	27.1	26.4	26.8	26.8	22.4	22	22.2	22.2
1990	2	3	30.8	24	6.8	24.6	30	25.6	26.5	22.8	24.6	23.4	23.6	86	64	83	78	26.5	27.3	27.3	27.1	22.1	22.5	22.5	22.4
1990	2	4	30	24.6	5.4	25	28	25.8	26.1	22.4	24.4	23	23.3	80	75	79	78	25.3	28.1	26.2	26.6	21.3	23	21.9	22.1
1990	2	5	28.4	24.4	4	25	27.4	25.6	25.9	22.8	23.8	23	23.2	83	74	80	79	26.3	27.1	26.3	26.6	21.9	22.4	22	22.1
1990	2	6	29.4	24.6	4.8	24.8	27	25.4	25.6	23.2	23.6	23.4	23.4	87	75	85	82	27.4	26.9	27.4	27.2	22.6	22.3	22.6	22.5
1990	2	7	30.8	24	6.8	24.4	29.6	25	26	23	23.6	22	22.9	89	61	77	76	27.1	25.1	24.4	25.6	22.4	21.2	20.7	21.4
1990	2	8	31.4	23.2	8.2	23.8	30.6	25	26.1	22	22.4	22.6	22.3	86	49	82	72	25.2	21.6	25.8	24.2	21.2	18.7	21.6	20.5
1990	2	9	32.2	23.8	8.4	24.6	31.2	25.6	26.8	22.8	24.4	23.2	23.5	86	57	82	75	26.5	26	26.8	26.5	22.1	21.7	22.2	22
1990	2	10	31.6	24.2	7.4	24.6	30.6	25.4	26.5	22	24.4	23.4	23.3	80	60	85	75	24.7	26.4	27.4	26.2	20.9	22	22.6	21.8
1990	2	11	31.2	24.2	7	24.8	30	25.8	26.6	22.4	24.8	23.6	23.6	81	66	83	77	25.5	27.8	27.6	27	21.4	22.8	22.7	22.3
1990	2	12	32.6	24.2	8.4	24.8	30.8	25.8	26.8	22.6	24.8	22.8	23.4	83	61	78	74	25.9	27.3	25.7	26.3	21.7	22.5	21.6	21.9
1990	2	13	31.6	23.8	7.8	24.2	30.4	25.4	26.4	22.4	23.4	23	22.9	86	56	82	74	25.9	24.1	26.5	25.5	21.7	20.5	22	21.4
1990	2	14	31.8	23.8	8	24.2	30.4	25.2	26.3	22.2	23.4	22.4	22.7	84	56	79	73	25.4	24.1	25.2	24.9	21.4	20.5	21.2	21
1990	2	15	31.8	23.4	8.4	24.2	30.6	24.4	25.9	21.8	23	22.4	22.4	81	52	84	73	24.5	23	25.7	24.4	20.8	19.8	21.6	20.7
1990	2	16	30.8	23.8	7	24.6	30	25	26.1	22.2	24	22.2	22.8	81	61	79	74	25.2	25.8	24.9	25.3	21.2	21.6	21	21.3
1990	2	17	31.2	23.6	7.6	24	30	25	26	21.8	23.6	22	22.5	83	59	77	73	24.6	24.9	24.4	24.6	20.9	21	20.7	20.9
1990	2	18	31.6	23.2	8.4	24	30.6	26	26.6	22	23.8	22.6	22.8	84	57	75	72	25.1	24.9	25.1	25.1	21.2	21.1	21.2	21.1
1990	2	19	31.8	24.2	7.6	24.2	31.2	26	26.9	22.4	24.4	22.8	23.2	86	57	76	73	25.9	26	25.6	25.8	21.7	21.7	21.5	21.6
1990	2	20	32.4	24.2	8.2	24.8	31.2	25.4	26.7	22.4	24	23.4	23.3	81	55	85	74	25.5	25	27.4	26	21.4	21.1	22.6	21.7
1990	2	21	31.6	24.4	7.2	25	30.6	25.6	26.7	22.6	24	23	23.2	82	58	80	73	25.8	25.4	26.3	25.9	21.6	21.4	22	21.6
1990	2	22	32.2	24.2	8	24.8	31.4	25.6	26.9	22.6	23.4	23.2	23.1	83	51	82	72	25.9	23.4	26.8	25.4	21.7	20	22.2	21.3
1990	2	23	32.2	24.4	7.8	25.2	31	25.4	26.8	22.2	24.2	23	23.1	77	57	82	72	24.8	25.7	26.5	25.6	20.9	21.5	22	21.5
1990	2	24	31.6	23.8	7.8	24.6	30.6	25.4	26.5	22.4	23.6	22.8	22.9	83	56	80	73	25.6	24.5	26	25.4	21.5	20.7	21.7	21.3
1990	2	25	29.6	23.2	6.4	24	28.8	24.6	25.5	22.2	21.8	21.6	21.9	86	54	77	72	25.6	21.4	23.8	23.6	21.4	18.6	20.3	20.1
1990	2	26	30.4	23.4	7	24.2	29.2	25.4	26	22	23.4	22.6	22.7	83	61	79	74	25	24.9	25.5	25.1	21.1	21	21.4	21.2
1990	2	27	31.4	23.8	7.6	24.6	30.6	25.6	26.6	22.2	23	21.8	22.3	81	52	72	69	25.2	23	23.6	23.9	21.2	19.8	20.1	20.4
1990	2	28	30	23	7	23.8	29.2	25.4	26	21.6	23.2	22.2	22.3	83	60	76	73	24.3	24.4	24.6	24.5	20.6	20.7	20.8	20.7
1990	3	1	32	23.4	8.6	24.2	31.2	25.4	26.5	22.2	23.4	22.8	22.8	84	52	80	72	25.4	23.6	26	25	21.4	20.1	21.7	21.1
1990	3	2	32.2	23.2	9	24	31.4	25.2	26.5	21.6	22.2	22	21.9	81	45	76	67	24.2	20.6	24.3	23	20.6	18	20.6	19.7
1990	3	3	32	23.4	8.6	23.8	31	25.2	26.3	21	23.8	23	22.6	78	55	83	72	23	24.7	26.6	24.8	19.7	20.9	22.1	20.9
1990	3	4	31.2	24	7.2	24.4	30.8	25.6	26.6	22	24.2	23.4	23.2	81	58	83	74	24.8	25.8	27.3	26	21	21.6	22.5	21.7
1990	3	5	32.4	24.4	8	25.2	31.4	26.4	27.4	23.2	24	23	23.4	85	54	75	71	27.1	24.9	25.8	25.9	22.4	21	21.6	21.7
1990	3	6	31.8	24.4	7.4	24.8	30.8	25.8	26.8	22.6	23.8	23	23.1	83	56	79	73	25.9	24.8	26.2	25.7	21.7	21	21.9	21.5
1990	3	7	32.4	24.2	8.2	24.8	31.4	25.6	26.9	22.4	23.6	22.8	22.9	81	52	79	71	25.5	23.9	25.9	25.1	21.4	20.4	21.7	21.1
1990	3	8	31.4	24	7.4	24.4	30.6	25.8	26.6	22.4	23	23	22.8	84	52	79	72	25.7	23	26.2	25	21.6	19.8	21.9	21.1
1990	3	9	31	24.2	6.8	25	29.8	26	26.7	23.4	23.6	22.8	23.3	87	60	76	74	27.7	25	25.6	26.1	22.8	21.1	21.5	21.8
1990	3	10	31	24.8	6.2	25.4	30.2	25.6	26.7	23	24.4	23.2	23.5	82	62	82	75	26.5	26.7	26.8	26.7	22	22.2	22.2	22.1
1990	3	11	30.6	24.6	6	25.4	29.2	25.6	26.5	24.6	24.2	23.2	24	94	66	82	81	30.4	26.9	26.8	28	24.3	22.3	22.2	22.9
1990	3	12	31.6	25.2	6.4	25.6	30.4	25.8	26.9	23.6	24.8	23.6	24	85	64	83	77	27.8	27.6	27.6	27.7	22.8	22.7	22.7	22.8
1990	3	13	32	25.2	6.8	25.8	31	26.4	27.4	23.4	25.4	23.6	24.1	82	64	79	75	27.2	28.7	27.2	27.7	22.5	23.4	22.5	22.8
1990	3	14	32	25.4	6.6	25.8	31.2	26.4	27.5	23.4	25	23.4	23.9	82	61	78	73	27.2	27.5	26.8	27.2	22.5	22.7	22.2	22.4
1990	3	15	31.8	25.4	6.4	26	31	26.4	27.5	23.3409	24.8	23.2	23.7286	80.1905	60	76	72.2222	26.9727	27.2	26.3	26.7	22.2773	22.4	21.9	22.0857
1990	3	16	32.6	25	7.6	25.8	31.2	26.4	27.5	23.2	24.6	23.6	23.8	80	58	79	73	26.7	26.5	27.2	26.8	22.2	22.1	22.5	22.2
1990	3	17	32.2	25.4	6.8	26.2	30.6	26.6	27.5	23.2	25	23.6	23.9	78	64	78	73	26.4	27.9	27.1	27.2	22	22.9	22.4	22.4
1990	3	18	31.8	25	6.8	25.4	31.2	26.2	27.3	22.8	24	23.4	23.4	80	55	79	71	26	25	26.9	26	21.7	21.1	22.3	21.7
1990	3	19	32.2	25.2	7	25.6	31.4	26	27.3	23	25	23.6	23.9	80	60	82	74	26.3	27.4	27.5	27.1	22	22.6	22.7	22.4
1990	3	20	32	24.8	7.2	25.4	30.6	25.6	26.8	22.8	23.8	22.6	23.1	80	57	77	71	26	24.9	25.4	25.5	21.7	21.1	21.4	21.4
1990	3	21	32	24.4	7.6	25	30	26	26.8	22.6	23.4	23.4	23.1	82	57	80	73	25.8	24.4	27	25.7	21.6	20.7	22.4	21.6
1990	3	22	33	24.8	8.2	25.4	32	26	27.4	22.8	24.4	23.4	23.5	80	54	80	71	26	25.5	27	26.2	21.7	21.4	22.4	21.8
1990	3	23	32.2	24.4	7.8	25	30.6	25.6	26.7	23	25	23.4	23.8	84	64	83	77	26.7	27.9	27.3	27.3	22.2	22.9	22.5	22.5
1990	3	24	33	24.4	8.6	25.2	31.2	26.2	27.2	23.2	24.4	23.8	23.8	85	57	82	75	27.1	26	27.9	27	22.4	21.7	22.9	22.3
1990	3	25	32.4	25	7.4	25.8	31.4	26	27.3	23.8	24.6	23.6	24	85	57	82	75	28.1	26.4	27.5	27.3	23	22	22.7	22.6
1990	3	26	31	24.6	6.4	24.8	30	26	26.7	22.8	24.6	23.2	23.5	84	64	79	76	26.4	27.3	26.6	26.8	22	22.5	22.1	22.2
1990	3	27	30.8	24.6	6.2	25	29.4	25.8	26.5	23.2	24.8	22.8	23.6	86	69	78	77	27.2	28.2	25.7	27.1	22.5	23.1	21.6	22.4
1990	3	28	32.2	23.8	8.4	24.8	30.6	26	26.9	23	24.2	22.2	23.1	86	59	72	72	26.9	25.9	24.2	25.7	22.3	21.7	20.6	21.5
1990	3	29	32.6	24.2	8.4	25	31.8	25.6	27	22.6	24.4	23	23.3	82	55	80	72	25.8	25.6	26.3	25.9	21.6	21.5	22	21.7
1990	3	30	33.2	24.4	8.8	25.6	32	26.8	27.8	23.2	25.4	23.4	24	82	59	75	72	26.8	28	26.5	27.1	22.2	23	22	22.4
1990	3	31	33	24.6	8.4	25.6	32.2	25.8	27.4	23	25	23.2	23.7	80	56	80	72	26.3	26.9	26.7	26.6	22	22.3	22.2	22.1
1990	4	1	33	24.4	8.6	25.6	32.2	26.2	27.6	23	25.4	23.4	23.9	80	58	79	72.85	26.3	27.9	26.9	27	22	22.9	22.3	22.4
1990	4	2	33.2	24.2	9	25	30.6	25.8	26.8	23	25.6	23.8	24.1	84	67	85	73.1053	26.7	29.5	28.1	28.1	22.2	23.8	23	23
1990	4	3	32.2	24.2	8	25.4	29.4	26.2	26.8	23.4	25.6	24.2	24.4	85	74	85	73.2632	27.4	30.3	28.9	28.9	22.6	24.3	23.4	23.4
1990	4	4	30.6	25.4136	5.18636	26	29.4	26.2	27	24.2	26	24.6	24.9	86	76	88	72.3333	29	31.3	29.8	30.1	23.5	24.8	24	24.1
1990	4	5	29.4	25.4	4	26.2	28	26	26.5	24.8	25.4	25	25.1	89	81	92	71.2	30.4	30.7	31	30.7	24.3	24.5	24.6	24.5
1990	4	6	33.2	24	9.2	26.6	32.2	26.8	28.1	25	26.6	24.8	25.5	88	65	85	73.15	30.6	31.1	30	30.5	24.4	24.7	24.1	24.4
1990	4	7	33.2	26	7.2	27.1	32.3	26.8	28.3	24.6	26.6	24.6	25.3	82	64	84	73.1111	29.2	31	29.4	29.9	23.7	24.7	23.8	24
1990	4	8	32.8	25.3	7.5	26.2	31.8	26.4	27.7	23.6	25.6	24.2	24.5	81	61	83	73.65	27.4	28.7	28.7	28.3	22.6	23.4	23.4	23.1
1990	4	9	33.2	24.8	8.4	25.7	32.4	26.4	27.7	23	23.6	23.4	23.3	80	48	78	74.0556	26.3	23.3	26.8	25.4	21.9	19.9	22.2	21.3
1990	4	10	32.6	25	7.6	25.8	31.3	26.6	27.6	23.5	25.2	24	24.2	83	61	81	74.5	27.4	28	28.1	27.8	22.6	22.9	23	22.8
1990	4	11	32.4	25.4	7	26.6	32	26.9	28.1	23	25	23.6	23.9	74	57	76	75.55	25.7	27	26.9	26.5	21.5	22.4	22.3	22.1
1990	4	12	32.39	25.4619	6.9281	26.4955	31.1214	26.5857	27.6429	24.2182	25.2455	24.5476	24.6905	82.4286	62.0455	83.0526	76.3889	28.7273	27.9682	29.23	28.665	23.3318	22.8545	23.62	23.305
1990	4	13	32.8	25.2	7.6	26	30.2	26.2	27.2	25.2	25.8	24.2	25.1	94	71	85	75.9474	31.5	30.3	28.9	30.2	24.9	24.2	23.4	24.2
1990	4	14	33.4	24.8	8.6	25.7	32.2	26.8	27.9	23.6	25.8	24.4	24.6	84	60	82	74.9	27.7	28.9	28.9	28.5	22.8	23.5	23.5	23.3
1990	4	15	34.2	25.4	8.8	26.4	33	26.8	28.3	23.8	25.6	24.4	24.6	81	55	82	73.8421	27.7	27.9	28.9	28.2	22.8	22.9	23.5	23.1
1990	4	16	32.8	25.4	7.4	26	32.4	26.6	27.9	24	26.2	24.6	24.9	85	61	85	73.6667	28.5	29.9	29.6	29.3	23.2	24	23.9	23.7
1990	4	17	33.8	25.6	8.2	26.4	32.8	26.4	28	24.2	26	24.2	24.8	83	58	83	73.75	28.7	29.1	28.7	28.8	23.4	23.6	23.4	23.4
1990	4	18	33.8	25	8.8	26	32.6	26.8	28	23.8	25.4	24.4	24.5	83	56	82	75.6316	28	27.6	28.9	28.2	23	22.7	23.5	23.1
1990	4	19	32	24.7	7.3	26	30.8	26.4	27.4	23.6	25.4	23.8	24.3	82	65	81	76	27.5	28.8	27.7	28	22.7	23.4	22.8	23
1990	4	20	32.2	24.6	7.6	25.4	31.2	26.4	27.4	23.6	25	24.2	24.3	86	61	83	76.5	27.9	27.5	28.7	28.1	22.9	22.7	23.4	23
1990	4	21	31.8	24.8	7	26	30.8	26.4	27.4	23.8	25.2	23.9	24.3	83	64	81	75	28	28.3	28	28.1	23	23.1	22.9	23
1990	4	22	32	25	7	25.8	30.8	26.7	27.5	23.8	25.2	24	24.3	85	64	80	75.3	28.1	28.3	28	28.2	23	23.1	23	23
1990	4	23	30.2	25.6	4.6	26.4	29	26.8	27.3	24.2	25.4	24.2	24.6	83	75	81	73.6316	28.7	30	28.5	29.1	23.4	24.1	23.2	23.6
1990	4	24	32	26	6	26.4	30.8	26.8	27.7	24.6	26.4	25	25.3	86	71	86	74.15	29.7	31.5	30.5	30.5	23.9	24.9	24.4	24.4
1990	4	25	33.2476	25.8619	7.38571	27.3087	32.5857	27.55	28.6571	24.6136	25.6857	24.885	25.0111	80.0455	60.1905	80.8889	74.1176	29.0696	28.5048	29.4842	28.9684	23.5565	23.2238	23.7842	23.4895
1990	4	26	33.5571	26.03	7.52714	27.2955	32.6308	27.5769	28.7	24.4864	25.6318	24.5409	24.8773	79.45	56.8636	76.75	71.3158	28.5773	27.8636	28.4524	28.3048	23.2682	22.8364	23.1905	23.1
1990	4	27	33.6455	26.1571	7.48831	27.3565	32.7286	27.3786	28.6286	24.5217	25.9727	24.8571	25.1571	79.1364	58.3182	79.7368	72.8421	28.9174	28.8318	29.519	29.1857	23.4522	23.4	23.8095	23.5905
1990	4	28	33.3667	26.16	7.20667	27.2	32.3667	27.5154	28.6286	24.4273	25.8783	24.6714	24.9429	79.2857	58.9565	79.1905	72.8	28.7136	28.687	29.1045	28.7636	23.35	23.3	23.5682	23.3636
1990	4	29	33.6619	26.14	7.5219	27.3818	32.6643	27.6571	28.8923	24.4818	25.6227	24.7905	24.9524	78.8	57.1364	79.45	72.05	28.8727	27.7455	29.5091	28.7045	23.4318	22.75	23.8136	23.3409
1990	4	30	33.6091	26.1476	7.46147	27.4435	32.5643	27.4357	28.7	24.5571	25.6905	25.105	25.08	78.619	59.2273	81.6471	73.4444	28.8318	28.4273	29.955	29.045	23.4364	23.1273	24.06	23.53
1990	5	1	33.7682	26.3091	7.45909	27.5273	32.9714	27.8071	29.0429	24.8	26.1667	25.0238	25.319	80.0455	60.381	80.1905	73.3684	29.3773	29.4619	29.8	29.5381	23.7273	23.7476	23.9762	23.8095
1990	5	2	33.8136	26.4381	7.37554	27.5238	32.66	27.8	29.0083	24.8364	26.0773	25	25.275	80.0476	62.5	80.5556	73.7059	29.3857	30.0136	29.7474	29.65	23.7524	24.0455	23.9368	23.8778
1990	5	3	33.4727	26.1158	7.35694	27.5409	32.9357	27.7462	29.0533	24.9091	25.819	25.0773	25.2667	80.3333	62.95	80.3333	74.1176	29.8136	29.3	29.95	29.755	23.9636	23.675	24.0409	23.93
1990	5	4	33.5045	25.9864	7.51818	27.4348	32.7	27.4846	28.7923	24.8609	26.15	25.0773	25.3545	80.8182	62.8636	82.1111	75.3529	29.6739	30.0545	30.08	30.005	23.9087	24.1091	24.12	24.085
1990	5	5	32.8667	25.8429	7.02381	27.1435	32.1571	27.3769	28.5786	24.8304	25.7318	25.0455	25.2045	82.8182	62.4545	82.2	75.5	29.8565	28.7682	30.0619	29.5048	23.9696	23.3682	24.1143	23.7714
1990	5	6	32.7727	25.7091	7.06364	27.1773	32.0071	27.3	28.3167	24.8174	25.6045	25.0619	25.1238	82.2381	61.2273	82.8421	75.7222	29.7364	28.3	30.315	29.425	23.9227	23.0636	24.255	23.725
1990	5	7	33.1091	25.9571	7.15195	27.2273	31.6143	27.3692	28.3385	24.9773	26.105	25.2667	25.42	82.1905	65.0952	83.05	75.8333	29.7591	29.9762	30.7762	30.1238	23.9455	24.0429	24.5095	24.1381
1990	5	8	33.3143	26.2571	7.05714	27.5091	31.8429	27.7071	28.5083	25.1773	26.1	25.2667	25.505	82.4762	62.7143	81.8	75.8235	30.4455	29.5333	30.681	30.265	24.3182	23.7143	24.4476	24.175
1990	5	9	33.4	26.41	6.99	27.6238	31.7857	27.7786	28.7071	25.1952	26.1136	25.4227	25.5714	81.95	62.5909	82	75	30.3857	29.7682	30.6273	30.2143	24.3048	23.8773	24.4136	24.1714
1990	5	10	33.75	26.2727	7.47727	27.5429	31.66	28.0154	28.9	25.1087	25.9952	25.2455	25.4238	81.75	62.0476	80.2	74.5625	30.181	29.3048	30.4095	29.8556	24.1857	23.6714	24.2619	23.9778
1990	5	11	33.3045	26.2737	7.03086	27.6095	31.8286	27.8923	28.7538	25.0273	26.0136	25.2955	25.4455	80.7	61.1364	81.3	74.6111	29.7952	29.2409	30.4857	29.815	23.9714	23.6273	24.319	23.96
1990	5	12	33.6524	26.5158	7.13659	27.5455	32.6786	28.0929	29.0857	24.9739	26.0333	25.3773	25.4381	80.8095	58.8571	81	73	29.8318	28.9571	30.55	29.625	23.9773	23.4667	24.3773	23.855
1990	5	13	34.0227	26.6333	7.38939	27.887	33.1786	28.2462	29.4143	25.1913	26.519	25.5	25.725	80.5	59.7143	80.8095	73.7895	30.3	30.0333	30.9	30.3429	24.2348	24.0667	24.5545	24.2476
1990	5	14	33.7364	26.3947	7.34163	27.5	32.5231	27.8769	28.9923	25.0048	26.4095	25.3286	25.5857	81.7619	60.8571	80.5	75	29.9864	29.919	30.5905	30.1714	24.0591	23.9905	24.3905	24.1429
1990	5	15	32.8	26.5762	6.22381	27.6818	31.8	27.8	29.15	25.2273	26	24.8	25.6429	81.3333	63	78	67	30.3136	29.7	29.3	30.2158	24.2591	24	23.7	24.1842
1990	5	16	33	26.5	6.5	27.6	32.4	27.8	28.9	24.8	26.6	25	25.5	80	64	80	74.2105	29.4	30.9	29.8	30.1	23.8	24.6	24	24.1
1990	5	17	33.2	26.4	6.8	27.4	32	27.8	28.8	24.8	26.6	25.4	25.6	81	66	83	74.5882	29.6	31.2	30.8	30.5	23.8	24.8	24.6	24.4
1990	5	18	32.2	26.6	5.6	27.8	31.4	27.9	28.8	25.2	26.4	25.2	25.6	81	68	81	75.3889	30.3	31.1	30.2	30.5	24.3	24.7	24.2	24.4
1990	5	19	34.2	26.6	7.6	27.9	33.2	28.2	29.4	25.4	26.6	25.1	25.7	82	60	78	73.2778	30.8	30.4	29.8	30.3	24.5	24.3	24	24.3
1990	5	20	34	26.8	7.2	28	32.8	28.4	29.4	25.4	27	25.4	25.9	81	64	79	73.7059	30.7	31.8	30.4	31	24.5	25.1	24.3	24.6
1990	5	21	33.6	27	6.6	28.6	32.6	28	29.3	25.4	26.6	25.2	25.7	77	63	80	74	30.3	30.8	30.2	30.4	24.3	24.5	24.2	24.3
1990	5	22	35.2	27	8.2	28	34	28	29.5	25.1	26.4	25.4	25.6	79	55	81	71.9444	29.9	29.3	30.7	30	24.1	23.7	24.5	24.1
1990	5	23	35.8	26.6	9.2	27.4	34.2	28.5	29.6	24.5	25.8	24.8	25	79	51	74	72.8235	28.8	27.6	28.8	28.4	23.4	22.7	23.4	23.2
1990	5	24	36.4	26.4	10	27.6	35.4	28.5	30	24.6	25.6	24.8	25	78	46	74	74.2632	28.9	26.3	28.8	28	23.5	21.9	23.4	22.9
1990	5	25	35.8	26.4	9.4	27.8	34.8	28.6	30	24.8	27.2	25.4	25.8	78	56	77	73.5	29.3	31	30.3	30.2	23.7	24.6	24.3	24.2
1990	5	26	34.4	26.4	8	27.4	33	28.6	29.4	24.8	27.6	25.6	26	81	66	79	75.5263	29.6	33.3	30.8	31.2	23.8	25.9	24.5	24.8
1990	5	27	34.4	26.5	7.9	28.2	32.4	27.8	29	25.2	27.4	25.6	26.1	79	68	84	74.1579	30	33.1	31.3	31.5	24.1	25.8	24.8	24.9
1990	5	28	37	26.3	10.7	27.4	35.4	29.6	30.5	24.8	27.2	25.6	25.9	81	53	73	69	29.6	30.6	30.1	30.1	23.8	24.4	24.2	24.2
1990	5	29	36.4	26.3	10.1	27.6	35.2	28.5	30	25	27.2	25.4	25.9	81	54	78	73.7368	29.9	30.7	30.4	30.3	24.1	24.5	24.3	24.3
1990	5	30	34.6	26.3	8.3	28.4	33.3	27.4	29.1	24.2	26.4	24.8	25.1	71	58	81	73	27.4	29.8	29.6	28.9	22.6	24	23.8	23.5
1990	5	31	34.2	26.4	7.8	27.9	33	27.7	29.1	24.4	26.6	25	25.3	75	61	80	72.6667	28.2	30.5	29.9	29.5	23.1	24.4	24	23.8
1990	6	1	34.565	26.5882	7.97676	28.255	33.7615	28.3286	29.6231	25.3381	26.3571	25.5476	25.7476	79.35	55.75	79.6	71.6471	30.265	29.055	30.519	29.935	24.225	23.465	24.3333	23.99
1990	6	2	34.225	26.5389	7.68611	27.8857	32.9	28.3769	29.3231	25.0048	26.4762	25.4143	25.6381	78.95	61.9	78.5263	71.9375	29.7619	30.435	30.3143	30.135	23.9286	24.25	24.2524	24.13
1990	6	3	34.37	26.8389	7.53111	28.1238	33.5077	28.6462	29.6571	25.2286	26.4429	25.415	25.71	78.1	59.1429	76.7368	71.8824	30.0857	29.9762	30.1619	30.081	24.1143	23.9857	24.119	24.0762
1990	6	4	34.26	26.7056	7.55444	28.0762	32.7154	28.2615	29.3	25.2286	26.4048	25.29	25.65	79.05	60.1905	77.5789	72.5882	30.1857	29.7571	30.1	30.0143	24.1714	23.8714	24.1238	24.0476
1990	6	5	34.0211	26.4706	7.55046	27.94	32.4643	28.1077	29.2	25.0429	26.1429	25.415	25.535	78.3158	58.4762	79.4211	73.375	29.785	28.9286	30.3429	29.71	23.95	23.3905	24.2524	23.88
1990	6	6	34.075	26.6833	7.39167	28.08	33.0286	28.1538	29.3857	25.2238	25.95	25.1619	25.46	79.3158	56	78.2632	71.6667	30.3	28.27	29.7619	29.5	24.225	23.025	23.9381	23.7737
1990	6	7	33.955	26.5889	7.36611	27.7571	32.7077	28.4143	29.3214	25.055	26.1667	25.0381	25.455	80.5263	59.05	76.35	72.4667	30.065	29.255	29.4381	29.5947	24.115	23.6	23.7381	23.8263
1990	6	8	34.2211	26.8526	7.36842	28.0381	33.0692	28.2417	29.4077	25.155	26.581	25.43	25.7632	78.8947	58.619	78.7895	72.4	30.015	29.9429	30.39	30.2105	24.07	23.9857	24.29	24.1684
1990	6	9	34.36	26.9056	7.45444	28.305	33.3571	28.6231	29.7286	25.2895	26.4667	25.5429	25.6222	77.5294	57.0952	78.05	71.9333	30.4053	29.4762	30.5476	30.1	24.2895	23.7476	24.3762	24.1158
1990	6	10	34.4095	26.9667	7.44286	28.3381	33.2857	28.8077	29.7571	25.2095	26.4476	25.5045	25.67	78.2105	58.0476	77.619	71.6667	30.115	29.5857	30.4182	30.0053	24.125	23.8286	24.3091	24.0526
1990	6	11	34.395	26.9789	7.41605	28.36	33.4933	28.4462	29.6154	25.5182	26.7	25.6048	25.9095	79.6316	58.4091	80	73.4	30.82	30.1409	30.8476	30.5263	24.53	24.1136	24.5524	24.3632
1990	6	12	34.5	26.9737	7.52632	28.14	33.3533	28.6231	29.5462	25.3545	26.3333	25.3429	25.63	79.8947	56.2381	77.8	71.0714	30.54	29.2714	30.1619	29.85	24.385	23.6048	24.1571	23.9778
1990	6	13	34.7053	26.9944	7.71082	28.265	33.1643	28.6667	29.5846	25.2667	26.2762	25.555	25.67	78.1579	56.6667	77.8333	70.9333	30.255	29.0619	30.37	29.8	24.21	23.4714	24.28	23.9421
1990	6	14	34.65	26.7526	7.89737	28.2571	33.3846	28.6769	29.7429	25.295	26.419	25.4476	25.69	78.7368	57.9524	76.7	71.375	30.31	29.4905	30.2048	29.915	24.245	23.7429	24.1714	24.005
1990	6	15	34.3476	26.8647	7.48291	28.205	33.5	28.4923	29.5538	25.3286	26.2455	25.4762	25.6571	78.5263	58.1429	78.4211	72.1333	30.31	29.6286	30.4476	30.0895	24.245	23.7762	24.3286	24.1
1990	6	16	34.4238	26.8789	7.54486	28.3857	33.66	28.2231	29.5643	25.1409	26.1864	25.4455	25.5864	76.8	56.1818	80.4211	71.25	29.9524	28.9227	30.5667	29.83	24.0381	23.3909	24.3762	23.955
1990	6	17	34.119	26.9474	7.17168	28.225	33.475	28.4692	29.6643	25.1091	26.1571	25.3091	25.5	78	57.1429	77.6	69.8571	30.08	28.9667	29.9952	29.7	24.105	23.4667	24.0714	23.8944
1990	6	18	34.55	26.9	7.65	28.2545	33.7154	28.4923	29.7143	25.3136	26.319	25.4455	25.681	78.6667	57.4762	77.9	70.6471	30.4091	29.8571	30.3238	30.2	24.2727	23.9	24.2667	24.1476
1990	6	19	34.5714	26.6895	7.88195	28.2524	33.6071	28.35	29.5643	25.2091	26.27	25.3136	25.535	78.45	55.35	78.1905	71	30.2143	28.805	30.1318	29.6421	24.1857	23.365	24.1273	23.8526
1990	6	20	34.365	26.6333	7.73167	28.1762	33.2231	28.3154	29.4154	25.1091	26.065	25.181	25.405	77.6	56.2	77.4211	70.4	29.9952	28.52	29.881	29.4158	24.0429	23.205	24.019	23.7158
1990	6	21	34.27	26.7105	7.55947	28.2952	33.3154	28.4	29.6143	25.2143	26.11	25.2905	25.5	77.55	55.5	76.95	70.1875	29.8333	28.435	29.9381	29.305	23.9714	23.165	24.0333	23.66
1990	6	22	34.46	26.8158	7.64421	28.285	33.4357	28.25	29.6	25.17	25.9095	25.1762	25.415	77.5	53.2857	77.9474	69.8667	29.5	27.7714	29.785	28.9947	23.775	22.8048	23.96	23.5
1990	6	23	34.5905	27.0167	7.57381	28.44	33.9533	28.4846	29.7615	25.1	26.1591	25.3591	25.4857	75.8889	54.6364	78.15	68.75	29.3842	28.4455	30.1905	29.3389	23.7211	23.1727	24.1952	23.6944
1990	6	24	34.17	26.7	7.47	28.1714	33.45	28.2909	29.5	25.0227	26.1476	25.02	25.3789	77.5	55.0476	76.5556	69.8571	29.4762	28.4381	29.5263	29.1167	23.7905	23.181	23.8211	23.5889
1990	6	25	34.53	26.8789	7.65105	27.9905	33.2533	28.3214	29.42	24.8636	25.9864	25.0909	25.3182	77.45	55.5455	77.15	69.5	29.3	28.3364	29.7238	29.165	23.681	23.0591	23.9333	23.575
1990	6	26	34.4143	26.9056	7.50873	28.2455	33.4143	28	29.2923	24.9227	25.8591	25.1286	25.2476	75.4762	55	78.3684	69.4375	29.0864	28.0682	29.83	28.875	23.5591	22.9273	23.99	23.425
1990	6	27	34.355	26.7947	7.56026	27.9818	32.875	28	29.2643	24.9	26	25.2429	25.3714	77.4762	55.4762	79	71.1765	29.45	28.3	30.0286	29.2238	23.7545	23.0667	24.0857	23.6238
1990	6	28	34.29	26.4833	7.80667	28.0737	32.8857	28.0692	29.2231	24.9762	26.0571	25.3571	25.4667	78.5294	55.8095	79.55	70.4118	29.6611	28.3714	30.3667	29.6222	23.8722	23.1048	24.2857	23.85
1990	6	29	34.12	26.7647	7.35529	28.0762	33.4615	28.1417	29.5077	25.0429	26.0238	25.2286	25.4238	77.75	55.5714	78.8947	70.8125	29.6286	28.3524	30.03	29.37	23.8619	23.1524	24.11	23.725
1990	6	30	34.481	26.7611	7.71984	28.045	33.5933	28.2308	29.5692	25	26.0818	25.1545	25.3762	78	55.1364	77.2	69.5333	29.665	28.3955	29.6905	29.1368	23.87	23.1318	23.9095	23.5632
1990	7	1	34.2857	26.68	7.60571	27.9591	32.8688	28.2267	29.3667	24.7435	25.8652	25.0043	25.1957	76.8571	55.6957	76.4545	69.6842	29.0409	27.9826	29.3391	28.8045	23.5455	22.8783	23.7261	23.3818
1990	7	2	34.5762	26.665	7.91119	27.9864	33.625	28.1429	29.5438	24.7739	25.7435	24.9304	25.1522	76.8095	53.087	76.7273	68.6316	29.0545	27.4739	29.2565	28.5955	23.5318	22.5478	23.6609	23.2545
1990	7	3	34.07	26.5524	7.51762	27.8909	33.18	27.9143	29.1714	24.787	25.8739	25.1	25.1952	77.2381	55.5	79.2	70.5	29.0136	28.1182	29.8381	28.8421	23.5273	22.95	23.9762	23.3947
1990	7	4	34.135	26.3	7.835	28.05	32.9786	28.1357	29.3333	24.9273	25.8682	25.1045	25.3045	77.619	55.0909	77.8095	70.3158	29.45	27.9864	29.7045	29.05	23.75	22.8909	23.9091	23.5273
1990	7	5	34.21	26.745	7.465	27.9238	33.28	28.1462	29.3071	24.7091	25.7591	24.9364	25.1455	76.45	55.5909	77.5789	69.9412	28.7762	28	29.3286	28.66	23.3714	22.8955	23.6952	23.29
1990	7	6	34.39	26.415	7.975	27.8273	33.0067	28.1077	29.2429	24.7045	25.8304	25.0217	25.1636	77.619	55.1739	78.25	70.5556	28.9591	27.9609	29.7	28.7667	23.4773	22.9043	23.9182	23.381
1990	7	7	34.1857	26.52	7.66571	27.8955	33.2467	28.3733	29.3333	24.8348	25.7826	25.0957	25.2304	77.5238	55.2174	77.7143	70.6667	29.2364	27.8826	29.5864	28.9286	23.6545	22.8391	23.8636	23.4524
1990	7	8	34.0143	26.545	7.46929	27.8727	32.88	27.8643	29.1467	24.813	25.9	24.9609	25.2304	77.5714	56.9565	78.05	71.2941	29.2091	28.3391	29.4333	29.05	23.6318	23.0913	23.7667	23.53
1990	7	9	34.0333	26.6632	7.37018	27.787	33.0786	28.0667	29.2733	24.8455	25.9818	25.1913	25.3286	78.7143	56.6818	78.7143	71.7222	29.4636	28.7136	29.9783	29.4095	23.75	23.3227	24.0522	23.7238
1990	7	10	34.47	26.6095	7.86048	27.9826	32.9667	28.4357	29.3643	25.0261	26.0783	25.0636	25.3591	78.8182	55.7826	77	70.3889	29.7783	28.3783	29.481	29.0857	23.9435	23.0783	23.7905	23.5381
1990	7	11	34.18	26.655	7.525	27.9143	33.54	28.0143	29.4333	24.8136	25.9227	25.1864	25.3091	78	54.1818	78.619	70.5556	29.4095	27.9682	29.9045	29.0857	23.719	22.9045	24.0409	23.5571
1990	7	12	34.33	26.6619	7.6681	27.9238	33.2067	28.2643	29.4133	25.0136	26.1364	25.1227	25.4273	79.05	55.6364	77.1429	71.3333	29.7524	28.6364	29.6591	29.3714	23.9333	23.2818	23.8818	23.7143
1990	7	13	34.1571	26.52	7.63714	27.7864	33.0667	28.0429	29.22	25.0455	25.9391	25.2182	25.4	80.0952	55	79.2857	71.8333	29.9455	28.187	30.0818	29.4381	24.0409	22.9957	24.1364	23.7476
1990	7	14	34.4381	26.7273	7.71082	27.8636	33.5438	28.14	29.4687	25.0174	26.0609	25.0783	25.3913	79.5714	54.5217	78.1364	71.3158	29.8773	28.4043	29.6391	29.3864	23.9909	23.1217	23.8783	23.7182
1990	7	15	34.3524	26.6591	7.69329	27.8739	33.4733	28.05	29.4438	24.8478	26.0435	25.2043	25.3609	78.5909	56.3478	78.9545	71.35	29.313	28.5435	29.9652	29.2696	23.6957	23.2217	24.0652	23.6652
1990	7	16	34.8333	26.4909	8.34242	27.9783	33.7867	28.1933	29.5812	24.8478	25.987	25.1348	25.3087	77.4091	55.913	78.1364	70.8	29.3261	28.4739	29.8	29.1957	23.7	23.1696	23.9652	23.6043
1990	7	17	34.3952	26.61	7.78524	27.9864	33.4625	28.3	29.5267	24.8455	25.8565	24.9227	25.2048	76.9	52.8696	76.7619	68.9474	29.2091	27.5087	29.2826	28.6045	23.6318	22.6	23.6696	23.2682
1990	7	18	34.345	26.5952	7.74976	27.8696	33.8143	27.8923	29.4429	24.7783	25.8636	25.0182	25.2182	78.2273	53.9091	78.55	70.1111	29.187	27.8909	29.5619	28.8286	23.6	22.8545	23.8381	23.4
1990	7	19	34.805	26.57	8.235	27.9	33.6286	28.5923	29.5643	24.8048	26.0591	25.1727	25.3286	77.8	53.9545	76.85	69.2941	29.2762	28.1727	29.7143	29	23.6524	23.0227	23.9238	23.5
1990	7	20	34.5048	26.66	7.84476	28.087	33.4786	28.2733	29.3857	24.9652	25.8522	25.087	25.3	77.5909	53.8636	77.9524	69.8333	29.4783	27.9636	29.65	28.981	23.8043	22.8955	23.8909	23.4857
1990	7	21	34.4524	26.5381	7.91429	27.9773	33.4875	28.16	29.22	25.0864	25.7652	25.2043	25.3636	79.1	55	79.2381	71.5556	29.7227	28.1826	29.9909	29.4333	23.9318	22.9957	24.0864	23.7381
1990	7	22	34.6571	26.8	7.85714	27.9522	33.5133	28.42	29.4933	24.8565	25.9696	25.213	25.3391	77.5909	53.6522	77.4286	69.5789	29.3696	28.0913	29.8727	29.1045	23.7217	22.9087	23.9864	23.5318
1990	7	23	34.581	26.6238	7.95714	27.9955	33.4625	28.2	29.4562	24.8318	25.9391	25.1391	25.3273	77.2381	54.9565	77.9048	69.8421	29.2773	28.3565	29.6957	29.1591	23.6545	23.0652	23.8957	23.5773
1990	7	24	34.92	26.7667	8.15333	28.1217	33.8267	28.2786	29.62	25.0522	26.2652	25.1909	25.4909	77.9091	54.3913	77.5238	69.9474	29.6696	28.7043	29.8545	29.3773	23.887	23.313	24.0136	23.7227
1990	7	25	34.375	26.89	7.485	28.0591	33.4462	28.0143	29.48	24.9864	26.1045	25.2048	25.419	77.9	54.8571	78.619	70.5556	29.481	28.5095	30.1273	29.355	23.8	23.1905	24.1455	23.705
1990	7	26	34.6158	26.62	7.99579	27.9333	33.6667	28.4357	29.4	24.8045	26.0318	25.0682	25.3045	77.85	54.5	77.1	69.8235	29.3	28.3545	29.5238	29.135	23.6905	23.1091	23.8286	23.59
1990	7	27	34.681	26.52	8.16095	27.9636	33.4786	28.0714	29.45	25.0136	26.1478	25.2217	25.4364	78.619	55.7727	78.7727	71	29.6955	28.6955	30	29.3952	23.9136	23.2955	24.1	23.7333
1990	7	28	34.4619	26.5	7.9619	27.9476	33.1187	28.1	29.3929	24.9435	26.1304	25.2667	25.4381	78.4	57.5455	78.5	71.1875	29.5905	28.8364	30.1364	29.4842	23.8571	23.4045	24.1636	23.7737
1990	7	29	34.2143	26.26	7.95429	27.8818	33.02	27.92	29.2067	24.9091	26.1826	25.4	25.45	79.3158	56.5909	79.5909	71.8333	29.7455	28.8773	30.4348	29.7143	23.9455	23.4091	24.3217	23.9048
1990	7	30	34.3524	26.7571	7.59524	28.0391	33.24	28.4188	29.525	25.0217	26.2	25.2826	25.5	78.2727	55.6818	77.3636	70.2632	29.7652	28.9318	29.9739	29.55	23.9391	23.4227	24.0783	23.8182
1990	7	31	34.97	26.6619	8.3081	28.0478	34.26	28.9769	29.8786	25.0391	26.3348	25.4045	25.5818	78.2727	54.2174	76.95	69.2778	29.7478	28.8957	30.1333	29.5286	23.9348	23.413	24.1571	23.7905
1990	8	1	33.6	26.3	7.3	27.2	33.2	27.4	28.8	24.4	26.2	24.2	24.9	80	58	77	71	28.7	29.3	28.1	28.7	23.4	23.7	23	23.4
1990	8	2	31.6	26.1	5.5	26.5	30	26.6	27.4	24.8	26.2	24.6	25.2	87	74	85	82	30.2	31.5	29.6	30.4	24.2	24.9	23.9	24.3
1990	8	3	36.4	26.4	10	27	34.5	29.6	30.2	24.4	27	25.4	25.6	81	56	71	69	28.8	30.6	29.6	29.7	23.4	24.5	23.9	23.9
1990	8	4	35.4	26.6	8.8	27.8	34	28.4	29.6	24.2	25.8	24.4	24.8	74	52	72	66	27.8	27.7	27.9	27.8	22.8	22.8	22.9	22.8
1990	8	5	34.8	26.3	8.5	27.4	33.8	27.5	29	24.2	25.8	25	25	77	53	82	71	28.1	27.9	30	28.6	23	22.9	24.1	23.3
1990	8	6	34.4	26	8.4	27	33.2	28	29	24.4	26.2	25.4	25.3	81	58	81	73	28.8	29.3	30.7	29.6	23.4	23.7	24.5	23.9
1990	8	7	34.6	26.6	8	27.2	33.4	28	29.2	24.4	26.4	25.2	25.3	80	58	80	72	28.7	29.7	30.2	29.5	23.4	24	24.2	23.8
1990	8	8	34.8	26.5	8.3	27.4	34	28.3	29.5	25.2	27.2	25.4	25.9	84	59	79	74	30.6	31.5	30.5	30.9	24.4	24.9	24.4	24.6
1990	8	9	34.2	26.4	7.8	27.4	33.6	27.8	29.1	24.6	26.4	25.2	25.4	80	57	81	73	29	29.6	30.3	29.7	23.6	23.9	24.3	23.9
1990	8	10	35	26.4	8.6	27.5	34	28.3	29.5	24.8	27.2	25.6	25.9	80	59	81	73	29.5	31.5	31	30.7	23.8	24.9	24.7	24.5
1990	8	11	35.4	27	8.4	27.8	34.3	29.1	30.1	25.4	27.4	25.8	26.2	83	59	77	73	30.8	31.9	31	31.2	24.6	25.1	24.6	24.8
1990	8	12	34.6	26.6	8	27.6	34	28	29.4	25	26.6	25.2	25.6	81	56	80	72	29.9	29.9	30.2	30	24.1	24	24.2	24.1
1990	8	13	34.4	26.6	7.8	28	32.2	28.5	29.3	25	26.8	26	25.9	79	66	82	75	29.7	31.6	31.9	31.1	23.9	25	25.1	24.7
1990	8	14	36	27	9	27.6	35.4	28	29.8	25.2	27	25.6	25.9	82	52	83	72	30.4	30	31.2	30.6	24.3	24.1	24.8	24.4
1990	8	15	30	25.8	4.2	25.8	25.4	27.2	26.4	24.6	24.6	25	24.7	91	94	84	89	30.1	30.4	30.2	30.2	24.2	24.3	24.2	24.2
1990	8	16	32	24.4	7.6	27	30.4	27.4	28	25.2	26.2	25.2	25.5	87	72	84	81	30.8	31.2	30.6	30.9	24.6	24.8	24.4	24.6
1990	8	17	33.2	26.3	6.9	27.4	32.6	27.8	28.9	25	26.2	25.4	25.5	82	60	83	75	30.1	29.7	30.8	30.2	24.1	24	24.6	24.2
1990	8	18	33.6	26.4	7.2	27.2	33	28	29	25.2	26.6	25.6	25.8	85	61	83	76	30.7	30.5	31.2	30.8	24.5	24.4	24.8	24.5
1990	8	19	34.2	26.6	7.6	27.6	33.8	28	29.4	25.4	27	25.6	26	84	59	83	75	31	31.1	31.2	31.1	24.6	24.7	24.8	24.7
1990	8	20	33.6	26.8	6.8	27.8	32.8	29.1	29.7	25	26.2	25.2	25.5	80	60	73	71	29.8	29.6	29.4	29.6	24	23.9	23.8	23.9
1990	8	21	34.8	26.7	8.1	28	33.5	28	29.4	25	26.6	25.4	25.7	79	58	81	73	29.7	30.2	30.7	30.2	23.9	24.2	24.5	24.2
1990	8	22	34.8	26.8	8	28	34	28.2	29.6	25	26.4	25.4	25.6	79	55	80	71	29.7	29.3	30.6	29.9	23.9	23.7	24.4	24
1990	8	23	34.4	26.6	7.8	27.4	33.4	28.2	29.3	25	26.8	25.8	25.9	82	60	83	75	30.1	30.8	31.6	30.8	24.1	24.6	25	24.6
1990	8	24	36.8	26.8	10	28	36	28.2	30.1	25.4	26.4	25.8	25.9	81	47	83	70	30.7	28	31.6	30.1	24.5	23	25	24.1
1990	8	25	35	26.6	8.4	27.4	34	28	29.4	25	26.4	24.8	25.4	82	55	77	72	30.1	29.3	29.2	29.5	24.1	23.7	23.6	23.8
1990	8	26	35.2	26.4	8.8	27.4	34.2	28	29.4	25	26.4	25.2	25.5	82	54	80	72	30.1	29.2	30.2	29.8	24.1	23.7	24.2	24
1990	8	27	34	26.6	7.4	27.5	32	28	28.9	25.2	25.6	25.4	25.4	83	60	81	75	30.5	28.5	30.7	29.9	24.4	23.3	24.5	24
1990	8	28	34.8	26.3	8.5	27.6	33.6	28	29.3	25	26.4	25.6	25.7	81	57	83	74	29.9	29.6	31.2	30.2	24.1	23.9	24.8	24.2
1990	8	29	27.2	23.2	4	28.1409	25.6	26.1	29.9214	25.59	23.6	24.6	25.9737	82.0526	85	89	74.4118	31.18	27.8	29.9	30.7158	24.73	22.8	24.1	24.4421
1990	8	30	33.8	27.1278	6.67222	26	33	29	29.3	25	27.8	26.4	26.4	92	67	82	80	31	33.9	32.7	32.5	24.6	26.1	25.5	25.4
1990	8	31	36.6	26.8944	9.70556	27.9	35.6	28.4	30.1	25.4	27.8	25.8	26.3	82	55	81	73	30.8	32.1	31.5	31.5	24.5	25.3	24.9	24.9
1990	9	1	34.8	25	9.8	28	33.8	28.4	29.6	25.4	26	25.6	25.7	81	54	80	73.1111	30.7	28.4	30.9	30	24.5	23.2	24.6	24.1
1990	9	2	35	26.7	8.3	28	33.2	28.2	29.4	25.4	27.6	25.8	26.3	81	65	83	75	30.7	33.2	31.6	31.8	24.5	25.8	25	25.1
1990	9	3	32.8	27	5.8	28	32.4	28.8	29.5	25.4	27.4	26.2	26.3	81	68	82	74	30.7	33.1	32.3	32	24.5	25.8	25.3	25.2
1990	9	4	36	27	9	28	34.6	29	30.1	26	27	26.6	26.5	85	56	83	74.7778	32.3	30.6	33.2	32	25.3	24.4	25.8	25.2
1990	9	5	34.285	27	7.285	28.2	36.2	28.6	30.4	25.2	27.4	26	26.2	79	51	81	73.8333	30	30.6	31.9	30.8	24.1	24.4	25.1	24.6
1990	9	6	35.6	26.6	9	27.8	34.1	28	29.5	24.8	25.8	25.2	25.3	78	52	80	72.9444	29.3	27.7	30.2	29	23.7	22.8	24.2	23.6
1990	9	7	35.8	26.4	9.4	27.6	34.8	28.6	29.9	25	27	26.2	26.1	81	55	83	74.1111	29.9	30.4	32.4	30.9	24.1	24.3	25.4	24.6
1990	9	8	37	27.4	9.6	28.5	36	29.9	31.1	26.2	27	25	26.1	83	50	67	75.5882	32.5	29.6	28.4	30.2	25.4	23.9	23.2	24.2
1990	9	9	36.6	27.4	9.2	28.8	34.8	28.9	30.3	25.2	26.4	26.2	25.9	75	52	81	75.2778	29.6	28.8	32.2	30.2	23.9	23.4	25.3	24.2
1990	9	10	35.2	27.2	8	27.8	33.6	29	29.8	25.4	27.2	26	26.2	83	61	79	73.6471	30.8	31.8	31.6	31.4	24.6	25.1	25	24.9
1990	9	11	35	27.2	7.8	28.2	33.4	28.7	29.8	25.8	27	26.2	26.3	83	61	82	74.4118	31.6	31.4	32.3	31.8	25	24.8	25.4	25.1
1990	9	12	35	27.4	7.6	28.4	33.8	29.1	30.1	25.6	28.2	26.4	26.7	80	66	81	73.7222	30.9	34.5	32.6	32.7	24.6	26.4	25.5	25.5
1990	9	13	36.2	27.4	8.8	28.4	34.8	29	30.3	25.6	28.4	26.4	26.8	80	62	82	74.4444	30.9	34.4	32.7	32.7	24.6	26.4	25.5	25.5
1990	9	14	35.8	27.6	8.2	28.4	34.8	30.2	30.9	26	28	26.4	26.8	83	60	74	75.5882	32	33.3	31.9	32.4	25.2	25.8	25.1	25.4
1990	9	15	33	26.8	6.2	27.1	31.4	29.2	29.2	24.2	27.2	26.2	25.9	79	72	79	76.1667	28.3	33.3	32	31.2	23.1	25.8	25.2	24.7
1990	9	16	36.4	26.75	9.65	28.2	35.9	29.4	30.7	25.8	27.6	25.6	26.3	83	53	74	74.0588	31.6	31.4	30.3	31.1	25	24.9	24.3	24.7
1990	9	17	35	27.8	7.2	29	34	28.4	30	25.2	27.2	25.8	26.1	74	59	81	75.9412	29.5	31.5	31.5	30.8	23.8	24.9	24.9	24.6
1990	9	18	35.8	27.5	8.3	28.5	34.5	28.8	30.1	25.6	27.4	26	26.3	79	58	80	75.625	30.9	31.8	31.7	31.5	24.6	25	25	24.9
1990	9	19	35	27.6	7.4	28.6	33.2	28.7	29.8	25.6	26.8	25.8	26.1	79	61	79	75.5882	30.8	31	31.3	31	24.5	24.6	24.8	24.7
1990	9	20	35	27.6	7.4	28.9	29.8	28.8	29.1	25.6	26.4	26	26	77	77	80	76.7647	30.6	32.1	31.7	31.5	24.4	25.2	25	24.9
1990	9	21	33.6	27.4	6.2	28.3	28.5	28.4	28.4	25.8	26	26	25.9	82	82	83	75.2353	31.5	31.9	32	31.8	24.9	25.1	25.2	25.1
1990	9	22	33	26.4	6.6	27	26.2	27.7	27.2	25.4	25	25.8	25.4	88	91	86	75.3158	31.4	30.9	31.9	31.4	24.8	24.6	25.1	24.9
1990	9	23	31.4	26.2	5.2	27.6	28.4	27.5	27.8	25.6	25	26	25.5	85	76	89	74.875	31.5	29.4	32.6	31.2	24.9	23.8	25.5	24.7
1990	9	24	32.2	23.8	8.4	25	31	28	28	23.8	26.8	25.8	25.5	91	72	84	77.5	28.7	32.4	31.7	30.9	23.3	25.4	25	24.6
1990	9	25	29.6	26.845	2.755	27.6	32.2733	28.2	27.8	23.4	25	24.7	24.4	79	84	75	75.3125	26.7	30.2	28.8	28.5	22.1	24.2	23.4	23.3
1990	9	26	34.8	25.8	9	27.2	33.8	28.7	29.6	25.2	27.2	26.4	26.3	85	60	84	75.5333	30.7	31.7	32.9	31.7	24.5	25	25.6	25
1990	9	27	34.2	26.755	7.445	28.6	33.5	29	30	25.8	27.8	26.4	26.7	80	65	82	75.8235	31.3	33.5	32.7	32.5	24.8	26	25.5	25.4
1990	9	28	34.8	27.6	7.2	28	33.4	29	29.9	26	27.2	26.4	26.5	85	62	82	77.1765	32.3	31.9	32.7	32.3	25.3	25.1	25.5	25.3
1990	9	29	33.8	27.8	6	28.6	31.4	28.6	29.3	26.4	27.2	26.6	26.7	84	72	86	78.1765	32.9	33.3	33.5	33.2	25.7	25.8	25.9	25.8
1990	9	30	34.8	27.5	7.3	29	33.6	28.8	30	26.2	27.6	26.8	26.9	80	63	86	76.625	32.1	32.9	33.9	33	25.2	25.7	26.1	25.7
1990	10	1	34.8	27.7	7.1	28.6	34.1	28.8	30.1	26	27.4	25	26.1	81	60	74	78	31.9	32	29.1	31	25.1	25.2	23.6	24.6
1990	10	2	33.2	27.6	5.6	28.2	27.6	28.4	28.1	26.2	25.6	25.4	25.7	85	85	79	77.7333	32.7	31.5	30.4	31.5	25.5	24.9	24.3	24.9
1990	10	3	32.2	25.6	6.6	27.8	30.2	28.2	28.6	26	26.6	26	26.2	87	76	84	76.75	32.4	32.4	32.1	32.3	25.4	25.4	25.2	25.3
1990	10	4	33.2	26.6	6.6	27	29.2	28.3	28.2	25.4	26.2	25.8	25.8	88	79	82	76.25	31.4	32	31.5	31.6	24.8	25.2	24.9	25
1990	10	5	31.6	26.6	5	27	28.8	28	28	25.2	26.6	26.2	26	87	84	87	78.1333	30.8	33.3	32.8	32.3	24.6	25.9	25.6	25.3
1990	10	6	31.2	26.4	4.8	26.8	29.7	26.6	27.4	25.2	26.6	24.4	25.4	88	79	84	77	31	32.7	29.1	30.9	24.6	25.6	23.6	24.6
1990	10	7	30.8	25.2	5.6	25.7	30	28.1	28	24.7	26.2	25.4	25.4	92	74	81	78.8	30.4	31.5	30.6	30.8	24.3	24.9	24.4	24.6
1990	10	8	32	26.38	5.62	27.3	30.3	28.2	28.5	25.4	26.4	26.2	26	86	74	85	77.7895	31.2	31.8	32.7	31.9	24.7	25.1	25.5	25.1
1990	10	9	30.4	24	6.4	26.4	29	27.2	27.5	25.6	25.8	25.8	25.7	94	78	90	77.2143	32.3	31.1	32.3	31.9	25.3	24.7	25.3	25.1
1990	10	10	32.2	25.4	6.8	26.2	30.2	28.6	28.4	25.4	26.8	26	26.1	94	77	81	77.4667	31.9	33	31.9	32.2	25.1	25.7	25.1	25.3
1990	10	11	31.2	24.7	6.5	25.8	29.8	28	27.9	24.8	26.2	25.6	25.5	92	75	83	77.2941	30.6	31.6	31.2	31.1	24.4	25	24.8	24.7
1990	10	12	30	25.3	4.7	26.9	29.4	28	28.1	24.5	25.8	25.8	25.4	82	75	84	79.2941	29.1	30.8	31.7	30.6	23.6	24.5	25	24.4
1990	10	13	30.6	25	5.6	25.1	29.4	27.8	27.5	24	25.8	25	24.9	91	75	80	77.8333	29.1	30.8	29.8	29.9	23.6	24.5	24	24
1990	10	14	31.6	26.1474	5.45263	27.6	25.4	27.4	27	26	24	26	25.3	88	89	90	78.5333	32.5	28.9	32.7	31.4	25.5	23.5	25.5	24.8
1990	10	15	32.6	24.4	8.2	27.5	31	28.7	29	26	28.2	26.8	27	89	81	86	75.0667	32.6	36.4	34	34.3	25.5	27.3	26.2	26.3
1990	10	16	33.2	26.8	6.4	28.4	29.8	28.2	28.6	26.4	27.2	25.2	26.3	86	82	79	78.0667	33.1	34.3	30	32.5	25.7	26.4	24.1	25.4
1990	10	17	32.8	25.8	7	27.5	30.8	29	29.1	25.8	26.6	26	26.1	87	72	79	77.1111	32.1	32	31.6	31.9	25.2	25.2	25	25.1
1990	10	18	33.2	26.3	6.9	27.5	32	29	29.4	25.8	27	26.2	26.3	87	68	80	77.0714	32.1	32.3	32.1	32.2	25.2	25.3	25.2	25.3
1990	10	19	33.4	26.8	6.6	27.4	32	29.2	29.5	25.8	27.2	26.8	26.6	88	69	83	80.5333	32.1	32.9	33.6	32.9	25.3	25.6	26	25.6
1990	10	20	33.2	27.2	6	29	27.5	28.3	28.3	26	26.2	26.4	26.2	79	90	86	78.8421	31.6	33.1	33.1	32.6	25	25.8	25.8	25.5
1990	10	21	31.6	24.6	7	27.2	30	26.2	27.4	24.6	26.8	24.8	25.4	81	78	89	78.8824	29.2	33.1	30.4	30.9	23.6	25.7	24.3	24.6
1990	10	22	32.4	25.8	6.6	27.4	25.8	26.6	26.6	25.6	24.2	25	24.9	87	88	88	81.4118	31.6	29.1	30.6	30.4	25	23.6	24.4	24.3
1990	10	23	28.4	24.2	4.2	24.4	27	26.5	26.1	23.6	25.6	24.6	24.6	94	89	86	81.2143	28.6	31.9	29.6	30	23.3	25.1	23.9	24.1
1990	10	24	32.6	25.8421	6.75789	26.4	30.6	28.7	28.6	24.8	27.4	26.4	26.2	88	78	84	80.2941	30.2	34.3	32.9	32.5	24.2	26.4	25.6	25.4
1990	10	25	32	26	6	26.2	29.4	26.8	27.3	25	26	25.8	25.6	91	76	92	79.7059	30.9	31.3	32.5	31.6	24.6	24.8	25.5	25
1990	10	26	31.4	25.6	5.8	26.2	30.2	28.2	28.2	25	26.4	26	25.8	91	74	84	76.2353	30.9	31.9	32.1	31.6	24.6	25.1	25.2	25
1990	10	27	30.2	25.1	5.1	25.6	29.4	28	27.8	24.2	25.4	26	25.2	89	73	85	77.5294	29.3	29.8	32.3	30.4	23.7	24	25.3	24.3
1990	10	28	31	25.4	5.6	26	30.4	28.5	28.4	25	26.8	26.4	26.1	92	76	85	80.3333	31	32.8	33	32.3	24.6	25.6	25.7	25.3
1990	10	29	30	25.3	4.7	25.8	28.4	27.7	27.4	24.8	26.6	25.6	25.7	92	87	85	79.5	30.6	33.6	31.4	31.9	24.4	26	24.9	25.1
1990	10	30	32	25.6	6.4	26.2	29.2	28.1	27.9	25.2	26.4	26.4	26	92	80	88	76.4211	31.4	32.5	33.3	32.4	24.8	25.5	25.8	25.4
1990	10	31	31.6	25	6.6	25.8	29.4	28.3	27.9	24.6	26.8	26	25.8	91	82	83	78.3529	30.1	33.5	32.1	31.9	24.2	25.9	25.2	25.1
1990	11	1	32.4	25.5	6.9	27	30.8	28.6	28.8	25.4	26.8	26	26.1	88	73	81	77	31.4	32.6	31.9	31.9	24.8	25.5	25.1	25.1
1990	11	2	32.8	26	6.8	27	25.6	28	27.1	25.4	24.8	26.2	25.5	88	94	87	80.0556	31.4	30.8	32.8	31.6	24.8	24.5	25.6	25
1990	11	3	30.1	25.2	4.9	25.8	28.8	28	27.6	24.6	26.2	26.6	25.8	91	82	90	77	30.1	32.3	33.9	32.1	24.2	25.3	26.1	25.2
1990	11	4	30	25.8	4.2	26.6	29.4	27	27.5	23.6	26.4	25.2	25.1	78	79	87	76.3529	27.1	32.4	30.8	30.1	22.4	25.4	24.6	24.1
1990	11	5	29.4	24.8	4.6	25.2	28.6	25.6	26.3	24.8	26.4	24.4	25.2	97	84	91	76.6111	31	32.9	29.7	31.2	24.7	25.7	24	24.8
1990	11	6	31.6	24.8	6.8	26.5	29.6	28.4	28.2	25.4	26.7	26.2	26.1	92	80	84	77.8235	31.7	33.1	32.5	32.4	25	25.7	25.5	25.4
1990	11	7	33.6	26.2	7.4	26.6	32.5	28.8	29.2	25.2	26.8	26.4	26.1	89	64	83	78.7059	31.1	31.4	32.8	31.8	24.7	24.9	25.6	25.1
1990	11	8	33	26.2111	6.78889	27.8	32.1	28.8	29.4	25.4	26.4	26.5	26.1	83	64	84	79	30.8	30.6	33.1	31.5	24.6	24.4	25.7	24.9
1990	11	9	33.6	25.8263	7.77368	28.6	33	28.8	29.8	25.8	26.8	26.2	26.3	80	62	82	79.1765	31.3	31.1	32.3	31.6	24.8	24.7	25.3	24.9
1990	11	10	34.6	27.8	6.8	28.6	33.8	29	30.1	26.4	26.8	26.4	26.5	84	58	82	78.1765	32.9	30.6	32.7	32.1	25.7	24.4	25.5	25.2
1990	11	11	34	27.8	6.2	28.7	33.5	29	30	25.8	26.4	26	26.1	79	57	79	77.7222	31.3	29.7	31.6	30.8	24.8	23.9	25	24.6
1990	11	12	33	27.6	5.4	28.4	32	28.4	29.3	25.8	26.2	25.4	25.8	81	63	79	77.5	31.5	30.1	30.4	30.7	24.9	24.2	24.3	24.5
1990	11	13	33.4	27.4	6	28.3	33	28.7	29.7	25.4	26.8	25.4	25.9	79	62	77	78.1765	30.5	31.1	30.2	30.6	24.4	24.7	24.2	24.4
1990	11	14	33	27.8	5.2	28.2	32	28.4	29.3	25.6	27	25.2	25.9	81	68	77	77.8824	31.1	32.3	29.9	31.1	24.7	25.3	24	24.7
1990	11	15	32.8	27.4	5.4	28	32.1	28.1	29.1	24.8	26.4	24.8	25.3	77	64	77	80.3333	29.2	30.6	29.1	29.6	23.6	24.4	23.6	23.9
1990	11	16	32.8	27	5.8	27.6	32.4	27.9	29	25	26.2	25	25.4	81	61	79	79.5	29.9	29.9	29.7	29.8	24.1	24	23.9	24
1990	11	17	32.8	26.4	6.4	27	32.4	27.7	28.7	24.8	26	25.2	25.3	84	60	82	80.2222	29.8	29.3	30.4	29.8	24	23.7	24.3	24
1990	11	18	32.4	26.4	6	27.3	31.2	28.4	28.8	24.4	26	25.8	25.4	79	66	81	76.5556	28.6	30.1	31.5	30.1	23.3	24.2	24.9	24.1
1990	11	19	31	26	5	26.3	28.2	27.4	27.3	24.4	26.2	25.8	25.5	86	85	88	77.5556	29.3	32.7	32.1	31.4	23.7	25.5	25.3	24.8
1990	11	20	32	26.4	5.6	27.2	31.6	27.7	28.6	25.4	26.4	25.4	25.7	87	67	83	78.6111	31.2	30.9	30.9	31	24.8	24.6	24.6	24.7
1990	11	21	32.4	26.4	6	27	31.8	27.2	28.3	24.8	25.2	24.8	24.9	84	59	82	77.7895	29.8	27.6	29.7	29.1	24	22.7	23.9	23.6
1990	11	22	33	25.6	7.4	26.6	31.9	27.4	28.3	24.4	25.2	25	24.9	84	58	82	76	29.1	27.6	30.1	28.9	23.6	22.7	24.1	23.5
1990	11	23	33.2	25.6	7.6	27	32	27.8	28.6	24	25.8	25.8	25.2	78	61	85	76.5556	27.8	29.1	31.9	29.6	22.8	23.6	25.1	23.8
1990	11	24	32.8	26.4	6.4	26.8	32	27.6	28.5	24.8	26	25.2	25.3	85	62	82	75.9474	30	29.6	30.4	30	24.1	23.9	24.3	24.1
1990	11	25	32.6	26.3	6.3	27.2	30.8	27.2	28.1	25.4	26.4	25	25.6	87	71	84	78.2941	31.2	31.5	30.2	31	24.8	24.9	24.2	24.6
1990	11	26	32.4	26.2	6.2	27	31.6	27.4	28.4	24.4	25.6	24.6	24.9	81	62	80	78.7222	28.8	28.8	29	28.9	23.4	23.4	23.6	23.5
1990	11	27	32	26.7	5.3	27.2	30.8	27.6	28.3	25	26.2	24.8	25.3	84	70	80	77.0588	30.2	30.9	29.4	30.2	24.2	24.6	23.8	24.2
1990	11	28	33.4	26.9	6.5	27.4	32.6	27.8	28.9	24.8	26.2	24.8	25.3	81	60	78	75.3684	29.6	29.7	29.3	29.5	23.8	24	23.7	23.8
1990	11	29	31.8	26.8	5	27.4	30.6	27.4	28.2	24.6	26	24.8	25.1	80	70	81	76.2105	29	30.5	29.6	29.7	23.6	24.4	23.8	23.9
1990	11	30	32.6	26.2	6.4	27	31.7	27.3	28.3	24.6	25.2	24.8	24.9	82	59	82	76.0556	29.3	27.7	29.6	28.9	23.7	22.8	23.9	23.5
1990	12	1	31.2	25.8	5.4	27.6	30.4	27	28	24.6	25.6	24.6	24.9	78	68	82	77.1053	28.9	29.6	29.3	29.3	23.5	23.9	23.7	23.7
1990	12	2	31.4	25.2	6.2	26.4	30.4	26.9	27.6	24.6	25.6	24.8	25	86	68	84	78.5789	29.7	29.6	29.9	29.7	23.9	23.9	24	24
1990	12	3	31.8	25.8	6	26.4	30.8	27.6	28.1	24.6	25.6	26.4	25.5	86	66	91	80.1765	29.7	29.3	33.6	30.9	23.9	23.7	26	24.6
1990	12	4	32.4	25.7	6.7	26.3	31.5	27	28	24.4	25.6	24.2	24.7	86	63	79	79.0556	29.3	28.9	28.3	28.8	23.7	23.5	23.1	23.4
1990	12	5	31.8	25.2	6.6	25.8	31	26.6	27.5	24	25.6	24.1	24.6	86	65	81	77.6316	28.6	29.2	28.3	28.7	23.3	23.7	23.2	23.4
1990	12	6	31.2	24.4	6.8	25.4	30.4	26.6	27.3	23.4	25	23.8	24.1	85	65	79	75.7895	27.4	28.1	27.6	27.7	22.6	23	22.7	22.8
1990	12	7	31.4	25.2	6.2	26.2	29.8	26.5	27.3	23.6	24.3	23.4	23.8	81	64	77	76.3158	27.4	26.7	26.7	26.9	22.6	22.2	22.2	22.3
1990	12	8	32.4	25.4	7	26	31	27	27.8	23.4	24.4	23.6	23.8	80	58	75	76.7368	27	26.2	26.9	26.7	22.4	21.8	22.3	22.2
1990	12	9	31.6	25.8	5.8	26.2	30	26.2	27.2	23.6	23.2	22.6	23.1	81	56	74	78.1111	27.4	23.9	25	25.4	22.6	20.4	21.1	21.3
1990	12	10	30.6	23.6	7	25	29.8	25.6	26.5	22.6	23.6	22.2	22.8	82	60	75	74.5263	25.8	25	24.5	25.1	21.6	21.1	20.8	21.2
1990	12	11	29.8	23.6	6.2	25	28.6	26	26.4	22.2	24.6	23.6	23.5	79	72	82	75.7778	24.9	28.3	27.5	26.9	21	23.1	22.7	22.3
1990	12	12	31.9053	24.6	7.30526	25.4	30.3	26	26.9	23.8	24.6	23.8	24.1	88	63	83	75.4211	28.4	27.1	28	27.8	23.2	22.4	23	22.9
1990	12	13	32	25.4	6.6	25.6	31.4	26.9	27.7	23.8	25.6	24.2	24.5	86	63	80	74.8421	28.3	28.9	28.4	28.5	23.1	23.5	23.2	23.3
1990	12	14	32.4	25.185	7.215	26.8	31.6	27.2	28.2	24.6	25.8	24.2	24.9	84	63	78	75.5789	29.4	29.3	28.2	29	23.8	23.7	23.1	23.5
1990	12	15	31.8	26.3	5.5	26.7	30.4	27.1	27.8	24	25.6	24.2	24.6	80	68	79	74.8333	28	29.6	28.3	28.6	23	23.9	23.1	23.3
1990	12	16	31.8	26.4	5.4	27	31	26.6	27.8	24.2	25.6	24.4	24.7	79	65	84	75.4737	28.3	29.2	29.1	28.9	23.1	23.7	23.6	23.5
1990	12	17	32.2	25.8	6.4	26.2	31.3	26.5	27.6	24	23.8	23.6	23.8	83	54	79	76.2778	28.4	24.5	27.2	26.7	23.2	20.7	22.5	22.1
1990	12	18	31.6	25.4	6.2	26.2	30.4	26.2	27.3	23.2	24.6	23.4	23.7	78	62	79	76.6842	26.4	27.1	26.9	26.8	22	22.4	22.3	22.2
1990	12	19	31.8	25	6.8	25.6	31	26	27.1	22.4	24.2	23.4	23.3	76	57	80	76.0526	24.9	25.7	27	25.9	21.1	21.5	22.4	21.6
1990	12	20	31.8	25.2	6.6	25.6	30.8	26.4	27.3	23.6	24.6	23.6	23.9	85	60	79	74.6111	27.8	26.8	27.2	27.3	22.8	22.2	22.5	22.5
1990	12	21	31.4	24.985	6.415	25.3	30.6	25.2	26.6	23.2	24.2	23	23.5	84	59	83	75.1111	27	25.9	26.6	26.5	22.4	21.7	22.1	22.1
1990	12	22	31.2	24.6	6.6	25.2	29.8	26	26.8	22.6	24.2	22.8	23.2	80	63	76	74.6111	25.7	26.5	25.6	25.9	21.5	22	21.5	21.7
1990	12	23	31	24.2	6.8	25	29.4	25	26.1	22.6	24.4	23.2	23.4	82	66	86	76.3889	25.8	27.2	27.2	26.7	21.6	22.5	22.5	22.2
1990	12	24	30.4	22.6	7.8	24.2	28.6	25.4	25.9	22.2	25	23.4	23.5	84	75	85	74.6842	25.4	29.3	27.4	27.4	21.4	23.7	22.6	22.6
1990	12	25	31.6	25.2	6.4	25.2	30.6	25.8	26.9	23.2	24.2	23.3	23.6	85	59	81	76.0526	27.1	25.9	26.9	26.6	22.4	21.7	22.3	22.1
1990	12	26	31.8	24.8	7	25.3	30.8	26.4	27.2	23.4	23.8	23.8	23.7	85	56	81	76.7895	27.5	24.8	27.7	26.7	22.7	21	22.8	22.1
1990	12	27	32.4	25.2	7.2	26	31.6	26.4	27.6	23.8	25.2	24.4	24.5	83	60	85	74.6842	28	27.8	29.2	28.3	23	22.8	23.7	23.1
1990	12	28	32	25.4	6.6	25.8	31	26.4	27.4	23.8	24.8	23.8	24.1	85	60	81	74.9444	28.1	27.2	27.7	27.7	23	22.4	22.8	22.8
1990	12	29	31.8	25.2	6.6	25.8	31	26.4	27.4	24	24.8	24	24.3	86	60	82	73.6842	28.6	27.2	28.2	28	23.3	22.4	23.1	23
1990	12	30	31.2	25.2	6	25.4	30.6	26	27	23.6	25	23.8	24.1	86	64	83	74	27.9	27.9	28	27.9	22.9	22.9	23	22.9
1990	12	31	31	24.2	6.8	24.4	29.4	26	26.5	22.8	24.6	23.4	23.6	87	68	80	73.5882	26.7	27.7	27	27.1	22.2	22.8	22.4	22.4

## Sheet: 1991
			Temperature			Temperature				Temperature				Relative Humidity				Pressure				Dew temperature
Year	Month	Day	Maximum	Minimum	Max-Min	1899-12-31 07:00:00	1899-12-31 13:00:00	1899-12-31 19:00:00	Average	1899-12-31 01:00:00	1899-12-31 13:00:00	1899-12-31 19:00:00	Average	1899-12-31 01:00:00	1899-12-31 13:00:00	1899-12-31 19:00:00	Average	1899-12-31 07:00:00	1899-12-31 13:00:00	1899-12-31 19:00:00	Average	1899-12-31 07:00:00	1899-12-31 13:00:00	1899-12-31 19:00:00	Average		Month	Taverage	Hraverage
1991	1	1	31.23	24.74	6.49	25.685	30.2455	26.18	27.0909	23.66	24.445	23.795	23.97	84.15	60.95	81.7	75.55	27.745	26.265	27.715	27.25	22.77	21.865	22.77	22.465		January	26.9889	75.5243
1991	1	2	31.4947	24.805	6.68974	25.725	30.5	26.6636	27.4364	23.5	24.655	23.77	23.975	82.05	61.15	79.7	74.6842	27.235	26.65	27.485	27.12	22.46	22.05	22.61	22.38		February	26.8679	72.6603
1991	1	3	31.26	24.78	6.48	25.5	30.2091	26.2182	27.0545	23.5667	24.42	23.855	23.9778	84.3529	60.95	82.75	77.3125	27.4941	26.215	27.945	27.3765	22.6118	21.81	22.9	22.5353		March	27.3613	72.9174
1991	1	4	31.5263	24.565	6.96132	25.39	30	26.15	26.8091	23.38	24.68	23.86	23.975	84.5	61.75	81.9	76.6316	27.3	26.64	27.86	27.27	22.505	22.075	22.855	22.475		April	28.11	73.9349
1991	1	5	31.105	24.5	6.605	25.41	30.35	25.9727	26.9	23.56	24.265	23.745	23.855	85.5	58.8947	81.75	75.6111	27.715	25.7421	27.63	26.9421	22.77	21.5263	22.735	22.3		May	28.6355	74.204
1991	1	6	31.3	24.42	6.88	25.3	30.4455	26.1909	26.9636	23.335	24.71	23.9	23.985	84.55	61.25	81.85	76.1053	27.245	26.845	27.95	27.345	22.47	22.195	22.905	22.525		June	29.1533	72.2333
1991	1	7	31.555	24.7	6.855	25.465	30.3182	26.1818	27.0182	23.47	24.615	23.79	23.95	84.6842	59.1	81.35	74.4	27.4421	26.115	27.695	27.0895	22.6053	21.725	22.745	22.3579		July	28.9806	70.871
1991	1	8	31.425	24.805	6.62	25.46	30.3091	26.1091	26.9636	23.475	24.535	23.785	23.935	84.45	61.15	81.75	76.1053	27.445	26.54	27.725	27.23	22.595	21.92	22.76	22.43		August	29.5903	72.6789
1991	1	9	31.4	24.3474	7.05263	25.44	30.3364	26.0636	26.9364	23.445	24.24	23.6053	23.7053	84.35	58.95	80.4211	75.1053	27.415	25.685	27.445	26.855	22.565	21.475	22.58	22.215		September	29.5333	75.2059
1991	1	10	31.2526	24.29	6.96263	25.305	30.4636	26.0545	26.9364	23.345	24.385	23.735	23.815	84.6	59	81.5789	75.3158	27.245	25.925	27.64	26.94	22.48	21.64	22.715	22.285		October	28.9871	78.215
1991	1	11	31.31	24.555	6.755	25.395	30.3364	25.9917	26.8909	23.375	24.435	23.67	23.84	84.2	61.95	81.6842	76.4211	27.3	26.3684	27.53	27.0368	22.49	21.9211	22.65	22.3421		November	28.2603	77.7321
1991	1	12	31.28	24.61	6.67	25.295	30.4091	26.0909	26.9545	23.36	24.215	23.49	23.685	84.7	59	79.7	74.6842	27.29	25.645	26.98	26.65	22.5	21.45	22.305	22.085		December	27.4655	75.9393
1991	1	13	31.4684	24.675	6.79342	25.39	30.7909	26.2818	27.2	23.4947	24.79	23.845	24.0632	85.1053	62.05	81.75	76.5789	27.56	27.37	27.825	27.595	22.65	22.42	22.8	22.63
1991	1	14	31.255	24.825	6.43	25.435	30.63	26.23	27.1818	23.4579	24.68	23.7895	23.9842	83.7895	61.7	82.3889	76.8824	27.3526	26.795	27.7889	27.2889	22.5421	22.14	22.8056	22.4667
1991	1	15	31.19	24.72	6.47	25.445	30.8727	26.0455	27.1273	23.63	24.73	23.69	24.015	85.65	61.65	82.9444	76.8421	27.87	26.985	27.67	27.5	22.865	22.28	22.725	22.615
1991	1	16	31.1421	24.6632	6.47895	25.335	30.4455	25.8545	26.9	23.5	24.07	23.445	23.675	85.45	59.7	82	75.9474	27.615	25.465	27.18	26.755	22.71	21.3	22.425	22.155
1991	1	17	31.1667	24.1714	6.99524	25.0905	30.0182	26	26.7727	23.2714	24.22	23.575	23.685	85.6667	61.2	81.7	76.7895	27.2381	25.915	27.355	26.835	22.4762	21.56	22.55	22.205
1991	1	18	31.381	24.46	6.92095	25.2714	30.2083	25.8818	26.7909	23.2286	24.3476	23.53	23.6632	83.25	60.1905	82.2	75.9474	27	26.0048	27.335	26.775	22.3524	21.6857	22.54	22.185
1991	1	19	31.3714	24.315	7.05643	25.265	30.2333	26.1417	26.9636	23.325	24.3238	23.58	23.6421	84	59.75	81.3889	75.8889	27.265	25.835	27.445	26.9	22.475	21.55	22.59	22.2579
1991	1	20	31.4286	24.36	7.06857	25.3095	30.3273	26.0417	26.9455	23.3476	24.3789	23.7158	23.8333	84.6667	60.8421	82.4211	75.0526	27.281	26.1947	27.6316	27.1278	22.4857	21.7737	22.7211	22.3944
1991	1	21	31.4857	24.775	6.71071	25.34	30.6182	26.2636	27.1182	23.15	24.375	23.6789	23.7737	82.85	59.65	80.6842	75	26.77	26	27.4316	26.8632	22.175	21.65	22.6	22.2211
1991	1	22	31.7524	24.76	6.99238	25.4333	31.1545	26.28	27.3727	23.2714	24.4381	23.6211	23.8105	83.5238	58.6667	80.5263	74.6111	27.0381	25.981	27.3263	26.8947	22.3524	21.6667	22.5105	22.2526
1991	1	23	31.5381	24.595	6.9431	25.2905	30.4909	26.1455	27.0091	23.381	24.46	23.6	23.835	84.9524	59.2	80.2632	75.0526	27.381	26.085	27.265	26.95	22.5524	21.69	22.49	22.25
1991	1	24	31.6381	24.545	7.0931	25.1429	30.8091	26.1273	27.1	23.3333	24.37	23.65	23.79	85.7143	58.25	81.45	75.5263	27.3619	25.82	27.465	26.86	22.5476	21.575	22.605	22.245
1991	1	25	31.2571	24.575	6.68214	25.1476	30.0909	25.9182	26.7909	23.1952	24.48	23.7316	23.8526	84.6667	61.85	82.6842	76.8889	27	26.49	27.7211	27.1789	22.3238	22.005	22.7684	22.4316
1991	1	26	31.5476	24.4	7.14762	25.025	30.3182	26.0182	26.8818	23.2737	24.44	23.6211	23.8158	85.8421	60.55	81.3158	76.3889	27.2684	26.28	27.4211	27.1	22.4895	21.845	22.5737	22.3737
1991	1	27	31.1714	24.445	6.72643	25.119	30.15	25.9818	26.8636	23.02	24.2714	23.595	23.6105	83.75	62.0952	81.35	76.0526	26.7	26.1762	27.345	26.75	22.1238	21.7476	22.55	22.135
1991	1	28	31.0952	24.405	6.69024	25.0333	30.3167	26.0091	26.8636	23.0143	24.1143	23.1421	23.4158	84.1429	60.7619	78.1667	74.6667	26.6667	25.9048	26.3	26.2947	22.119	21.6048	21.9	21.8737
1991	1	29	31.28	24.32	6.96	25.0667	30.6583	25.9182	26.9364	22.8333	23.8429	23.155	23.26	82.381	56.5238	78.95	72.6842	26.1952	24.6619	26.36	25.7	21.8333	20.7762	21.935	21.495
1991	1	30	31.3667	24.55	6.81667	25.33	30.3667	25.9636	26.9364	23.155	24.0095	23.24	23.48	83	57.9048	78.95	73.5263	26.78	25.1524	26.48	26.14	22.195	21.119	22.01	21.795
1991	1	31	31.59	24.315	7.275	24.9714	30.8167	25.9091	26.9455	22.7952	23.919	23.2211	23.3842	82.9524	56.5238	78.7895	73	26.1714	24.7952	26.4526	25.9474	21.8286	20.8524	22.0105	21.6421
1991	2	1	31.2	24.1	7.1	24.2	30.5	25.6	26.5	22	22.6	21.8	22.1	83	51	72	71.5238	25	22.1	23.6	23.6	21.1	19.1	20.1	20.1
1991	2	2	31	23.8	7.2	24	30.2	25.2	26.2	22	23	22.2	22.4	84	54	77	70.9474	25.1	23.3	24.8	24.4	21.2	19.9	20.9	20.7
1991	2	3	30.4	23.8	6.6	24.4	29.8	25.2	26.1	22.2	23.6	22.2	22.7	83	60	77	72.45	25.3	25	24.8	25	21.3	21.1	20.9	21.1
1991	2	4	30.8	23.6	7.2	24	28	25	25.5	22.2	23	22.4	22.5	86	66	80	72.7143	25.6	24.7	25.3	25.2	21.4	20.9	21.3	21.2
1991	2	5	30	23	7	23.2	28.9	25	25.5	21.8	24	22.6	22.8	89	67	82	73.15	25.2	26.6	25.8	25.8	21.2	22.1	21.6	21.6
1991	2	6	30.6	23.1	7.5	23.8	28.2	25.1	25.5	22	23.6	22.4	22.7	86	68	79	72.1429	25.2	26.1	25.3	25.5	21.2	21.8	21.3	21.4
1991	2	7	30.4	23	7.4	23.5	28.2	25.3	25.6	21.4	22.8	22.4	22.2	83	63	78	73	24.1	24.1	25.1	24.5	20.5	20.5	21.2	20.7
1991	2	8	28.4	23.1	5.3	24	27.3	25.2	25.4	22.2	23.2	22.8	22.7	86	71	82	74.2	25.6	25.7	26.1	25.8	21.4	21.5	21.8	21.6
1991	2	9	31.2	23.6	7.6	24.4	28.8	25.4	26	22.6	23.8	23.2	23.2	86	66	83	73.7222	26.2	26.1	27	26.4	21.9	21.8	22.3	22
1991	2	10	29.6	24	5.6	25.2	28	25.3	26	23.6	25	23.8	24.1	88	79	88	71.8	28	29.7	28.5	28.7	23	23.9	23.2	23.4
1991	2	11	32.2	25	7.2	25.8	30	26.3	27.1	23.8	25	24.2	24.3	85	67	84	72.4286	28.1	28.3	28.8	28.4	23	23.1	23.4	23.2
1991	2	12	32	25	7	25.4	31	26.4	27.3	23.6	24.6	24	24.1	86	59	82	72.7	27.9	26.7	28.2	27.6	22.9	22.1	23.1	22.7
1991	2	13	32.4	24.7	7.7	25.2	31.2	26.8	27.5	22.8	24.2	22.8	23.3	82	56	71	73.5	26.1	25.5	25.1	25.6	21.8	21.4	21.1	21.5
1991	2	14	33.2	24.65	8.55	25.8	32	27	28	22.4	24.6	21.6	22.9	75	55	62	73.6842	24.8	26	22.2	24.3	21	21.7	19.2	20.6
1991	2	15	32.4	24.7	7.7	25.2	31.6	26.4	27.4	22.2	25.2	23.6	23.7	77	60	79	72.3158	24.8	27.8	27.2	26.6	20.9	22.8	22.5	22.1
1991	2	16	31.6	24.375	7.225	25.8	30	26.4	27.1	23.4	24.6	23.4	23.8	82	64	78	73.1053	27.2	27.3	26.8	27.1	22.5	22.5	22.2	22.4
1991	2	17	32.2	24.8	7.4	25.2	31.2	26.2	27.2	22.8	23	22.4	22.7	82	50	72	74.2778	26.1	22.6	24.5	24.4	21.8	19.5	20.8	20.7
1991	2	18	32.4	24.7	7.7	25	31.4	25.8	27	22	21.6	21.4	21.7	77	42	68	73.3	24.4	19.3	22.5	22.1	20.7	16.9	19.4	19
1991	2	19	32.4	24.4	8	25.2	31.6	26	27.2	21.8	23.6	22.4	22.6	74	51	73	72.05	23.8	23.8	24.7	24.1	20.3	20.3	20.9	20.5
1991	2	20	32	24.6	7.4	25	31	26	27	22	22.6	22.8	22.5	77	49	76	71.5789	24.4	21.8	25.6	24	20.7	18.9	21.5	20.4
1991	2	21	32.4	25	7.4	25.6	31.2	26.4	27.4	21.8	23.2	22.4	22.5	72	51	71	70.6842	23.6	23.1	24.4	23.7	20.1	19.8	20.7	20.2
1991	2	22	31.4	25.4	6	25.8	29.2	26.2	26.9	22.2	23.2	22.8	22.7	73	60	75	72.25	24.4	24.4	25.5	24.8	20.7	20.7	21.4	20.9
1991	2	23	32.4	25.4	7	25.6	31.5	26.7	27.6	22.5	24.4	23.6	23.5	77	56	77	71.8421	25.2	25.8	27.1	26	21.2	21.6	22.4	21.7
1991	2	24	32.4	24.585	7.815	26.4	31.2	26.2	27.5	23	25	23.8	23.9	75	61	82	72.3684	25.8	27.5	27.9	27.1	21.6	22.7	22.9	22.4
1991	2	25	33	24.405	8.595	26.5	32	26.7	28	23.6	25	23.8	24.1	79	57	79	74.8	27.2	27	27.5	27.2	22.5	22.4	22.7	22.5
1991	2	26	33	26	7	26.4	32	27	28.1	23.4	25.2	23.6	24.1	78	58	75	73.9	26.8	27.5	26.9	27	22.2	22.7	22.3	22.4
1991	2	27	32.8	25.7	7.1	26.2	32.2	27	28.1	23	25.2	23.6	23.9	76	57	75	72.0526	25.9	27.4	26.9	26.7	21.7	22.6	22.3	22.2
1991	2	28	32.4	25.8	6.6	26.2	31.6	26.4	27.6	23.2	24.2	23.4	23.6	78	54	78	72	26.4	25.3	26.8	26.1	22	21.3	22.2	21.8
1991	3	1	32	25.6	6.4	26	31.2	26.2	27.4	22.8	24.4	23.2	23.5	76	57	78	72	25.6	26	26.4	26	21.5	21.7	22	21.7
1991	3	2	32	25.2	6.8	26	31.8	26.6	27.8	21.6	24.6	21.4	22.5	68	56	63	69.9524	22.9	26.1	22	23.7	19.6	21.8	19	20.2
1991	3	3	33.2	24.6	8.6	25.4	32.6	26.6	27.8	21.2	23.8	21.6	22.2	69	48	65	71.5714	22.4	23.6	22.5	22.8	19.3	20.2	19.4	19.6
1991	3	4	34	23.6	10.4	24.8	33.2	26.6	27.8	21.6	24.4	22.8	22.9	76	49	72	73.1	23.7	24.7	25.2	24.5	20.2	20.9	21.2	20.8
1991	3	5	31.2	24.1	7.1	24.8	29	26.2	26.5	22.4	24.4	23.4	23.4	81	69	79	73.5238	25.5	27.5	26.9	26.6	21.4	22.6	22.3	22.1
1991	3	6	33.4	24.7	8.7	25.2	32	26	27.3	22.6	24	23.4	23.3	80	52	80	73.1429	25.7	24.5	27	25.7	21.5	20.8	22.4	21.6
1991	3	7	32.8	24.6	8.2	25.2	32	26.1	27.4	22.6	23.8	23	23.1	80	51	77	71.5714	25.7	24	26	25.2	21.5	20.4	21.7	21.2
1991	3	8	33	24.6	8.4	25.3	31.6	26.2	27.3	21.6	23.2	22.6	22.5	72	49	74	69.6	23.3	22.8	25	23.7	20	19.6	21.1	20.2
1991	3	9	32.8	25.2	7.6	25.6	31.6	26.8	27.7	22.2	24.2	23	23.1	75	54	73	69.7143	24.5	25.3	25.5	25.1	20.8	21.3	21.4	21.2
1991	3	10	31.4	25.2	6.2	25.4	29.4	26	26.7	23	24.8	23.8	23.9	82	69	83	71.05	26.5	28.2	28	27.6	22	23.1	23	22.7
1991	3	11	29.4	24.6	4.8	25.2	27.8	25.6	26	24	24.6	24.2	24.3	91	77	89	73.45	29	28.8	29.3	29	23.5	23.4	23.7	23.5
1991	3	12	30.4	25	5.4	25.6	29.4	25.6	26.5	23	24.2	23.6	23.6	80	65	85	72.45	26.3	26.7	27.8	27	22	22.2	22.8	22.3
1991	3	13	32.4	25.5	6.9	26	31.6	27	27.9	23.4	25.2	23.6	24.1	80	60	75	73.55	27	27.8	26.9	27.2	22.4	22.8	22.3	22.5
1991	3	14	35.4	25.8	9.6	26.6	34.2	27.6	29	23.2	24.8	22.2	23.4	75	47	63	73.1053	26.2	25	23.2	24.8	21.8	21.1	19.8	20.9
1991	3	15	34.6	25.3	9.3	26.2	33.8	26.8	28.4	22.8	24.2	21.6	22.9	75	45	63	72.2222	25.5	23.8	22.3	23.9	21.4	20.3	19.3	20.3
1991	3	16	32.6	24.4	8.2	25.2	32	26	27.3	21.8	23.8	23.4	23	74	51	80	72.3684	23.8	24	27	25	20.3	20.4	22.4	21
1991	3	17	33	24.8	8.2	25.8	32	26	27.5	22.8	23.6	22.8	23.1	78	49	76	72.7	25.7	23.5	25.6	25	21.6	20.1	21.5	21.1
1991	3	18	33.4	24.5	8.9	25.2	31.4	26	27.1	22.2	23.2	22.6	22.7	77	50	75	73.4	24.8	23	25.1	24.3	20.9	19.7	21.2	20.6
1991	3	19	32.6	24.4	8.2	25.4	31.6	25.6	27	22.2	23	22.4	22.5	76	48	76	74.7895	24.6	22.4	24.9	24	20.8	19.3	21.1	20.4
1991	3	20	32.8	23.8	9	25	30.8	25.6	26.8	21.2	22.6	23	22.3	71	49	80	73.35	22.6	21.9	26.3	23.6	19.5	19	22	20.1
1991	3	21	32.2	24.6	7.6	25.4	30.3	26.1	27	21.8	22.2	23	22.3	73	50	77	74	23.7	21.4	26	23.7	20.2	18.6	21.7	20.2
1991	3	22	32.6	25.4	7.2	26	31.8	26.2	27.5	23.2	24	23.3	23.5	79	52	78	74.25	26.6	24.6	26.7	25.9	22.1	20.9	22.1	21.7
1991	3	23	33.2	25.4	7.8	26	31.8	26	27.5	22	22.6	22.6	22.4	71	45	75	73.65	23.8	21.3	25.1	23.4	20.3	18.5	21.2	20
1991	3	24	30.2	24.8	5.4	25.4	28.7	25.6	26.3	22.8	24	22.6	23.1	80	68	77	74.2105	26	26.7	25.4	26	21.7	22.2	21.4	21.8
1991	3	25	33.2	25.4	7.8	26	32.6	26	27.6	22.6	23	22.8	22.8	75	44	76	74.2	25.1	21.7	25.6	24.1	21.2	18.8	21.5	20.5
1991	3	26	33.8	25	8.8	25.6	32.4	25.8	27.4	23	23.6	23.3	23.3	80	48	81	74.0526	26.3	23.3	26.9	25.5	22	19.9	22.3	21.4
1991	3	27	32.6	25	7.6	25.6	31.8	26	27.4	23.2	23	23	23.1	82	47	78	74.55	26.8	22.2	26.1	25	22.2	19.2	21.8	21.1
1991	3	28	32.4	24.8	7.6	25.8	31.4	25.8	27.2	22.6	22.6	22.4	22.5	76	47	75	73.2	25.3	21.5	24.8	23.9	21.3	18.7	21	20.3
1991	3	29	32.8	24	8.8	25.2	32	26.2	27.4	21.2	23.4	22.6	22.4	70	48	74	73.8421	22.5	23	25	23.5	19.4	19.8	21.1	20.1
1991	3	30	33.8	24.8	9	25.8	32.8	26.8	28	22.4	24.2	22.4	23	75	49	69	73.65	24.8	24.5	24.1	24.5	21	20.7	20.5	20.7
1991	3	31	33.2	25	8.2	26.5	32.6	25.8	27.7	21.8	23.4	22.4	22.5	66	46	75	74.2222	23	22.6	24.8	23.5	19.7	19.5	21	20.1
1991	4	1	32	25	7	25.9	29	25.6	26.5	22.2	23.2	22.4	22.6	73	61	76	72.85	24.3	24.6	24.9	24.6	20.6	20.8	21.1	20.8
1991	4	2	30.6	24.1	6.5	25	28.8	25.4	26.1	22.2	23	22.6	22.6	79	61	79	73.1053	24.9	24.2	25.5	24.9	21	20.6	21.4	21
1991	4	3	32.6	23.3	9.3	25	31.8	25.8	27.1	22	22.8	22.6	22.5	77	46	76	73.2632	24.4	21.7	25.3	23.8	20.7	18.8	21.3	20.3
1991	4	4	32.4	25	7.4	25.4	31.4	26.3	27.3	22.4	24.8	23.6	23.6	77	59	80	72.3333	25.1	26.9	27.3	26.4	21.1	22.3	22.5	22
1991	4	5	32.2	25.4333	6.76667	26.5	31.5	26.6	27.8	23.6	24.8	24	24.1	79	58	81	71.2	27.2	26.8	28.1	27.4	22.5	22.2	23	22.6
1991	4	6	32.8	25.8	7	26.6	31.3	26.2	27.6	23.8	24.6	23.8	24.1	79	58	82	73.15	27.6	26.5	27.9	27.3	22.7	22	22.9	22.5
1991	4	7	33.8	25.6	8.2	26	32.8	26.5	28	23.6	23.8	23.4	23.6	82	47	77	73.1111	27.5	23.5	26.7	25.9	22.7	20.1	22.2	21.6
1991	4	8	32.4	25.8	6.6	26.4	31	26.5	27.6	23.2	24.4	23.4	23.7	76	58	77	73.65	26.3	26.2	26.7	26.4	21.9	21.8	22.2	22
1991	4	9	32	25.4	6.6	25.8	30.8	26.8	27.5	23.2	24	23.4	23.5	80	57	75	74.0556	26.7	25.3	26.5	26.2	22.2	21.3	22	21.8
1991	4	10	32.4	25.4	7	26.4	31	26.8	27.8	23	24.2	23.6	23.6	75	57	77	74.5	25.8	25.7	27	26.2	21.6	21.5	22.3	21.8
1991	4	11	32.2	25.8	6.4	26.8	31.2	26.4	27.7	23.4	24.4	23.4	23.7	75	57	78	75.55	26.5	26	26.8	26.4	22	21.7	22.2	22
1991	4	12	32.4	25.4	7	26.6	31.8	26.4	27.8	23.2	24.2	23.4	23.6	75	53	78	76.3889	26.2	25.1	26.8	26	21.8	21.2	22.2	21.7
1991	4	13	33.6	25.3	8.3	26	29.8	26.4	27.1	23.4	25	23.4	23.9	80	68	78	75.9474	27	28.5	26.8	27.4	22.4	23.2	22.2	22.6
1991	4	14	33.6	25.4	8.2	26.4	32.8	27	28.3	23.4	24.8	23.6	23.9	78	52	75	74.9	26.8	26	26.9	26.5	22.2	21.7	22.3	22.1
1991	4	15	33.4	25.8	7.6	26.6	32.6	26.6	28.1	23.2	24.4	23.4	23.7	75	51	77	73.8421	26.2	25.1	26.6	26	21.8	21.1	22.1	21.7
1991	4	16	33.8	25.7	8.1	26.8	32.4	26.8	28.2	22.6	24.2	22.4	23.1	70	51	69	73.6667	24.6	24.7	24.1	24.5	20.8	20.9	20.5	20.8
1991	4	17	32.6	25.6	7	26.6	31.3	26.8	27.9	22.8	24	23	23.3	72	55	73	73.75	25.2	25	25.5	25.2	21.2	21.1	21.4	21.2
1991	4	18	32.8	25.2	7.6	25.8	31.6	27	27.9	22.8	24.2	22.4	23.1	78	54	67	75.6316	25.7	25.3	24	25	21.6	21.3	20.4	21.1
1991	4	19	33.8	25.2	8.6	26.2	32.8	27.8	28.6	22.6	24.8	23.6	23.7	74	52	70	76	25	26	26.3	25.8	21.1	21.7	21.9	21.6
1991	4	20	35	26	9	26.6	34.2	27.8	29.1	24	25.4	24.4	24.6	81	49	76	76.5	28.1	26.6	28.3	27.6	23	22.1	23.1	22.7
1991	4	21	36	26.4	9.6	27	35.4	29.4	30.3	24	25.8	24.6	24.8	78	47	68	75	27.8	26.8	27.7	27.5	22.8	22.2	22.8	22.6
1991	4	22	36.4	26.6	9.8	26.8	32	28.4	28.9	24.2	26	24.8	25	81	62	75	75.3	28.5	29.6	28.9	29	23.2	23.9	23.5	23.5
1991	4	23	34.4	26.4	8	27.2	34	27.4	29	23.6	25.8	24	24.5	74	52	76	73.6316	26.7	27.7	27.6	27.3	22.2	22.8	22.7	22.6
1991	4	24	33.4	26.2	7.2	27.2	32.6	27	28.5	23.8	25.2	23.4	24.1	75	55	74	74.15	27.2	27.1	26.4	26.9	22.5	22.4	22	22.3
1991	4	25	33.8	25.8	8	27	32.9	26.8	28.4	23.2	24.7	23.6	23.8	73	51	77	74.1176	25.9	25.6	27	26.2	21.7	21.5	22.3	21.8
1991	4	26	34	25.8	8.2	26.7	33	27.5	28.7	23.2	25	23.4	23.9	75	52	71	71.3158	26.1	26.3	26	26.2	21.8	21.9	21.8	21.8
1991	4	27	33.6	26.2	7.4	27.2	33	27.3	28.7	23.4	25.2	24	24.2	73	53	76	72.8421	26.2	26.8	27.6	26.9	21.9	22.3	22.7	22.3
1991	4	28	33.8	26.1	7.7	27.4	33	27.6	28.9	23.6	24.8	23.4	23.9	73	51	70	72.8	26.6	25.8	26	26.1	22.1	21.6	21.7	21.8
1991	4	29	34	26.3	7.7	27.4	33.4	27.5	29	23.8	25.4	23.8	24.3	74	53	74	72.05	27.1	27.1	27	27.1	22.4	22.4	22.4	22.4
1991	4	30	34	26.2	7.8	27.4	33.2	27.4	28.9	23.6	25.4	25.6	24.9	73	54	87	73.4444	26.6	27.2	31.6	28.5	22.1	22.5	25	23.2
1991	5	1	33.2	25.8	7.4	26.9	32.4	27	28.3	25.8	28	25.2	26.3	92	72	87	73.3684	32.5	34.8	30.8	32.7	25.4	26.6	24.6	25.5
1991	5	2	33.4	26.2	7.2	27.3	32.8	27.2	28.6	24.8	27.8	25	25.9	82	68	84	73.7059	29.6	34	30.2	31.3	23.9	26.2	24.2	24.8
1991	5	3	32.8	25.9	6.9	26.8	32.2	27	28.3	24.2	26.8	24.6	25.2	81	66	82	74.1176	28.5	31.6	29.3	29.8	23.2	25	23.7	24
1991	5	4	32.8	25.2	7.6	26.4	32.2	26.7	28	24.2	26.4	24.4	25	83	64	83	75.3529	28.7	30.5	29	29.4	23.4	24.4	23.5	23.8
1991	5	5	32.8	25.6	7.2	26.6	31.6	27.2	28.2	24	26.6	25.2	25.3	81	68	85	75.5	28.1	31.5	30.7	30.1	23	24.9	24.5	24.1
1991	5	6	32.6	26.2	6.4	27	31.4	26.4	27.8	24.4	26.4	24.4	25.1	81	68	85	75.7222	28.8	31.1	29.2	29.7	23.4	24.7	23.7	23.9
1991	5	7	33.6	25.8	7.8	26.6	32.6	27.1	28.4	24.2	27.4	25.2	25.6	82	67	86	75.8333	28.6	33	30.8	30.8	23.3	25.7	24.5	24.5
1991	5	8	33.6	26.4	7.2	27.2	32.6	27.2	28.5	24.8	26.4	25.2	25.5	82	62	85	75.8235	29.7	30.3	30.7	30.2	23.9	24.2	24.5	24.2
1991	5	9	33.4	26.2	7.2	27	31.8	27.7	28.5	24.8	26.6	25.2	25.5	84	67	82	75	29.8	31.3	30.4	30.5	24	24.8	24.3	24.4
1991	5	10	33	26.6	6.4	27.2	31.6	27.7	28.6	24.8	26.8	25	25.5	82	69	80	74.5625	29.7	32	29.9	30.5	23.9	25.2	24	24.4
1991	5	11	32.4	26.6	5.8	27	30.8	27	28	24.6	26	24.8	25.1	82	68	84	74.6111	29.3	30.4	29.8	29.8	23.7	24.3	24	24
1991	5	12	31.2	26.3	4.9	26.6	30.6	27	27.8	24.4	25.6	25	25	84	67	85	73	29.1	29.5	30.3	29.6	23.6	23.8	24.3	23.9
1991	5	13	34	26.6	7.4	27.6	32.4	27.5	28.8	25.6	27	25.4	26	85	66	85	73.7895	31.5	32	31	31.5	24.9	25.2	24.7	24.9
1991	5	14	35.2	26.4	8.8	27.4	34.2	27.2	29	24.2	26.2	25.2	25.2	77	53	85	75	28.1	28.7	30.7	29.1	23	23.3	24.5	23.6
1991	5	15	34	26.4	7.6	27.4	32.2	28.2	29	25	27	25.2	25.7	82	67	79	74.7778	30.1	32.2	30	30.8	24.1	25.3	24.1	24.5
1991	5	16	32.8	26.6	6.2	27.2	32.2	27.4	28.5	24.8	26.8	25	25.5	82	66	82	74.2105	29.7	31.6	30.1	30.5	23.9	25	24.1	24.3
1991	5	17	33.6	25.9	7.7	27.2	32.8	27.3	28.6	23.8	27.2	25	25.3	75	65	83	74.5882	27.2	32.3	30.1	29.9	22.5	25.3	24.2	24
1991	5	18	34	26	8	27.2	32.4	27.4	28.6	25	27.6	25.4	26	84	69	85	75.3889	30.2	33.7	31.1	31.7	24.2	26.1	24.7	25
1991	5	19	34	26.7	7.3	27.4	32	27.4	28.5	25.2	27	25.2	25.8	84	68	84	73.2778	30.6	32.3	30.6	31.2	24.4	25.3	24.4	24.7
1991	5	20	33.6	26.4	7.2	27.7	31.5	27.4	28.5	24.8	26.8	25.6	25.7	79	69	87	73.7059	29.4	32.1	31.6	31	23.7	25.2	25	24.6
1991	5	21	33.4	26.7	6.7	27.4	32.4	28	29	25	27.4	25.32	25.395	82	68	80	74	30.1	33.1	31.4	31.5	24.1	25.8	24.9	24.9
1991	5	22	34.6	26.7	7.9	27.8	33	28.3	29.3	25	26.8	25.8	25.9	80	62	82	71.9444	29.8	31.1	31.5	30.8	24	24.7	24.9	24.5
1991	5	23	33.4	26.4	7	27.2	32	28.35	28.5	24.6	27	25	25.5	81	66	79.7778	72.8235	29.2	31.3	30.1	30.2	23.6	24.8	24.1	24.2
1991	5	24	35.4	26.2	9.2	27.3	33.6	27.9	29.2	24.6	26.4	25.4	25.5	80	57	82	74.2632	29.1	29.6	30.8	29.8	23.6	23.9	24.5	24
1991	5	25	34.2	26.8	7.4	27.8	33	28.3	29.3	25.3	27	25	25.8	82	63	77	73.5	30.6	31.6	29.5	30.6	24.4	25	23.8	24.4
1991	5	26	34	26.6	7.4	27.8	33.4	28	29.3	24.6	27.2	25	25.6	77	62	79	75.5263	28.8	31.9	29.7	30.1	23.4	25.1	23.9	24.2
1991	5	27	33	26.6	6.4	27.8	32	27.8	28.8	24.5	26.4	25	25.3	76	65	80	74.1579	28.5	30.7	29.8	29.7	23.3	24.5	24	23.9
1991	5	28	34	26.8	7.2	27.8	33.4	27.6	29.1	24.2	26.8	24.6	25.2	74	60	78	73.3684	27.8	30.8	28.9	29.2	22.8	24.6	23.5	23.6
1991	5	29	34	26.2	7.8	27.5	33.2	27.6	29	24.2	26.8	25	25.3	76	61	81	73.7368	28	31	29.9	29.6	22.9	24.6	24.1	23.9
1991	5	30	33.6	26.2	7.4	27.7	33	27.4	28.9	24.4	26.8	25	25.4	76	62	82	73	28.3	31.1	30.1	29.8	23.2	24.7	24.1	24
1991	5	31	34.6	26	8.6	27	33.6	27.4	28.8	24.6	26.6	25.2	25.5	82	58	84	72.6667	29.3	30.1	30.6	30	23.7	24.2	24.4	24.1
1991	6	1	33.6	26.6	7	27.6	31.8	27.6	28.6	24.8	26.4	25.4	25.5	80	66	84	76	29.4	30.8	31	30.4	23.8	24.5	24.6	24.3
1991	6	2	34	25.7	8.3	27	33.4	27.6	28.9	24	27.4	24.8	25.4	78	63	80	74	27.8	32.5	29.4	29.9	22.8	25.4	23.8	24
1991	6	3	34.2	26.2	8	27.2	33.2	27.8	29	24.4	26.8	24.4	25.2	80	61	76	72	28.7	31	28.3	29.3	23.4	24.6	23.1	23.7
1991	6	4	34	26.4	7.6	27.4	33.4	27.8	29.1	24	26.2	24.8	25	76	57	78	70	27.6	29.2	29.3	28.7	22.7	23.6	23.7	23.3
1991	6	5	34.8	26.4	8.4	27.6	33.4	28	29.3	25	27	25.4	25.8	81	61	81	74	29.9	31.4	30.7	30.7	24.1	24.8	24.5	24.5
1991	6	6	35.8	26.8	9	27.8	34.5	28.6	29.9	24.6	26.4	24.2	25.1	77	53	70	67	28.8	29	27.3	28.3	23.4	23.5	22.5	23.2
1991	6	7	34.4	26.4	8	27.2	32.6	27.8	28.8	24	26.4	24.4	24.9	77	62	76	71	27.7	30.3	28.3	28.7	22.8	24.2	23.1	23.4
1991	6	8	35.8	26.8	9	28	34.6	28.2	29.8	24.2	26.4	25.6	25.4	73	53	81	69	27.7	28.9	31.1	29.2	22.7	23.5	24.7	23.6
1991	6	9	34	27	7	28.6	33	28.4	29.6	25.2	26.6	25	25.6	76	61	76	71	29.8	30.5	29.4	29.9	24	24.4	23.8	24
1991	6	10	36.2	27	9.2	28.2	34.8	28.8077	30	25	27	25.6	25.9	77	58	80	72	29.5	30.3	30.9	30.3	23.8	24.3	24.6	24.2
1991	6	11	35	26.8	8.2	28	34.6	27.8	29.5	25	27.8	25.2	26	79	60	81	73	29.7	32.8	30.3	30.9	23.9	25.6	24.3	24.6
1991	6	12	35	26.6	8.4	27.6	34.5	29.2	30.1	24.8	27.8	25.4	26	80	60	74	71	29.4	32.9	29.9	30.7	23.8	25.6	24	24.5
1991	6	13	36	27	9	28.1	34.6	28.4	29.9	25	27.6	25.2	25.9	78	59	77	71	29.6	32.2	29.9	30.6	23.9	25.3	24	24.4
1991	6	14	33.8	26.8	7	27.6	33	27.8	29	24.6	26.8	24.6	25.3	78	62	77	72	28.9	31.1	28.8	29.6	23.5	24.7	23.4	23.9
1991	6	15	33.6	26.8	6.8	27.6	32.6	27.8	28.9	24.6	26.4	25.2	25.4	78	62	81	74	28.9	30.3	30.3	29.8	23.5	24.2	24.3	24
1991	6	16	33.8	27	6.8	27.6	32.8	27.6	28.9	25	26.4	25.2	25.5	81	61	82	75	29.9	30.1	30.4	30.2	24.1	24.2	24.3	24.2
1991	6	17	33	27.4	5.6	28.2	32	28.2	29.2	25.4	26.2	24.8	25.5	80	63	76	73	30.6	30.1	29	29.9	24.4	24.2	23.5	24
1991	6	18	33.6	27	6.6	27.5	32.4	27.6	28.8	24.6	26.6	25	25.4	79	64	81	75	29	30.9	29.9	30	23.5	24.6	24.1	24.1
1991	6	19	33.8	26.8	7	27.8	32.8	27.8	29	24.4	26.4	25	25.3	76	61	80	72	28.3	30.1	29.8	29.4	23.1	24.2	24	23.8
1991	6	20	34	26.6	7.4	27.8	32.8	28	29.1	24.4	26.2	24.2	24.9	76	60	73	69	28.3	29.6	27.7	28.5	23.1	23.9	22.7	23.2
1991	6	21	33	26.4	6.6	27	31.8	27.2	28.3	24.2	25.2	24.2	24.5	79	59	78	72	28.3	27.6	28.2	28	23.1	22.7	23.1	23
1991	6	22	34.2	26.8	7.4	27.2	33	27.9	29	24.8	26.2	25.2	25.4	82	59	81	74	29.7	29.5	30.2	29.8	23.9	23.8	24.2	24
1991	6	23	34.4	27	7.4	28	33.2	27.6	29.1	25.2	26.2	25.4	25.6	80	58	84	74	30.2	29.3	31	30.2	24.2	23.7	24.6	24.2
1991	6	24	34	27.2	6.8	27.6	33	27.6	29	24.6	26.2	25	25.3	78	59	81	73	28.9	29.5	29.9	29.4	23.5	23.8	24.1	23.8
1991	6	25	34.6	27.2	7.4	28	33.6	27.8	29.3	24.6	27	25	25.5	76	60	80	72	28.6	31.2	29.8	29.9	23.3	24.8	24	24
1991	6	26	34	26.4	7.6	27.4	33	26.8	28.5	23.8	25.4	24.2	24.5	74	54	81	70	27.1	27.4	28.5	27.6	22.4	22.6	23.2	22.7
1991	6	27	35.4	25.6	9.8	27.7	32.875	28	29.6	23.2	26.6	24.8	24.9	74	54	77	68	25.7	29.5	29.2	28.1	21.5	23.8	23.6	23
1991	6	28	33.8	26.8	7	27.6	32.6	27.8	28.9	24.4	26.4	24.8	25.2	77	62	78	72	28.4	30.3	29.3	29.3	23.2	24.2	23.7	23.7
1991	6	29	31.8	26.6	5.2	27.4	31.4	27.6	28.5	24.4	26	25	25.1	78	65	81	75	28.5	30	29.9	29.5	23.3	24.1	24.1	23.8
1991	6	30	35.2	26.6	8.6	27	33	28	29	24.8	27.2	25.4	25.8	84	64	81	76	29.8	32.2	30.7	30.9	24	25.3	24.5	24.6
1991	7	1	35.2	26.4	8.8	27.6	33.8	28.8	29.8	24.6	26.8	24.6	25.3	78	58	71	69	28.9	30.6	28.1	29.2	23.5	24.4	23	23.6
1991	7	2	34.4	26.9	7.5	27.8	33.8	28.4	29.6	24.8	27.2	23.8	25.3	78	60	68	69	29.3	31.7	26.4	29.1	23.7	25	22	23.6
1991	7	3	33.8	26.4	7.4	27.4	33.2	27.4	28.9	23.8	25.8	23.8	24.5	74	56	74	68	27.1	28.3	27.1	27.5	22.4	23.1	22.4	22.6
1991	7	4	31.8	26.2	5.6	27	30.8	27	28	23.6	26	24.4	24.7	75	68	81	75	26.9	30.4	28.8	28.7	22.3	24.3	23.4	23.3
1991	7	5	34	26.4	7.6	27.2	32.6	27.4	28.6	23.6	25.2	24.8	24.5	74	55	81	70	26.7	27.1	29.6	27.8	22.2	22.4	23.8	22.8
1991	7	6	31.2	26.4	4.8	27.2	29.8	27.5	28	24.8	26.5	24.6	25.3	82	77	79	80	29.7	32.4	29	30.4	23.9	25.4	23.5	24.3
1991	7	7	33.8	26.8	7	27.6	33	27.2	28.8	24.2	25.4	24.8	24.8	76	54	82	71	27.9	27.4	29.7	28.3	22.9	22.6	23.9	23.1
1991	7	8	34.2	26	8.2	27.3	33.2	27	28.6	23.6	25.2	24.4	24.4	73	53	81	69	26.7	26.7	28.8	27.4	22.1	22.2	23.4	22.6
1991	7	9	34.4	26.2	8.2	27.5	33.6	27.8	29.2	24.4	26	24.8	25.1	78	55	78	70	28.5	28.5	29.3	28.8	23.2	23.3	23.7	23.4
1991	7	10	34.4	26.6	7.8	27.8	33.2	27.4	29	24.4	26.4	24.2	25	76	59	77	70	28.3	29.9	28.1	28.7	23.1	24	23	23.4
1991	7	11	33.8	26.8	7	27.8	33.2	27.6	29	23.4	26.6	24.4	24.8	69	60	77	69	25.8	30.4	28.4	28.2	21.6	24.3	23.2	23.1
1991	7	12	33.8	26.6	7.2	27.4	33	27.4	28.8	24.8	26	25.2	25.3	81	58	84	74	29.6	28.9	30.6	29.7	23.8	23.5	24.4	23.9
1991	7	13	33.2	26	7.2	26.6	32.6	27.4	28.5	24.2	25.2	24.6	24.7	82	55	80	72	28.6	27.1	29	28.2	23.3	22.4	23.6	23.1
1991	7	14	33.8	26.8	7	27.5	33	27.6	28.9	24.4	26	24.6	25	78	58	78	71	28.5	28.9	28.9	28.8	23.2	23.5	23.5	23.4
1991	7	15	34.6	27.3	7.3	27.4	33.8	27.8	29.2	24	26	24.8	24.9	76	54	78	69	27.6	28.4	29.3	28.4	22.7	23.2	23.7	23.2
1991	7	16	36.2	26.3	9.9	27	34.8	28.2	29.5	24.2	26.6	24.6	25.1	79	53	75	69	28.3	29.3	28.5	28.7	23.1	23.7	23.3	23.4
1991	7	17	34.2	26.6	7.6	27.7	33.4	27.8	29.2	24.4	26.4	24.8	25.2	76	58	78	71	28.3	29.7	29.3	29.1	23.2	24	23.7	23.6
1991	7	18	34.4	26.6	7.8	27.8	33.4	27.4	29	23.8	26.8	24.6	25.1	72	60	80	70	26.8	30.8	29	28.9	22.2	24.6	23.6	23.4
1991	7	19	34.6	26.8	7.8	27.7	30.2	28.5923	28.5	24.6	25.4	25.2	25.1	78	67	80	75	28.8	28.6	30.2	29.2	23.4	23.3	24.2	23.6
1991	7	20	35	26.6	8.4	27.6	34	27.8	29.3	24.2	26.2	24.8	25.1	76	54	78	69	27.9	28.8	29.3	28.7	22.9	23.4	23.7	23.3
1991	7	21	34.4	26.8	7.6	27.7	33.4	27.6	29.1	24	25.8	25	24.9	74	55	81	70	27.4	28.1	29.9	28.5	22.6	23	24.1	23.2
1991	7	22	34.4	26.8	7.6	27.6	33.8	27.7	29.2	24.2	25.8	24.8	24.9	76	53	79	69	27.9	27.9	29.4	28.4	22.9	22.9	23.7	23.2
1991	7	23	35	26.2	8.8	27	33.8	27.7	29	23.6	25.8	24.8	24.7	75	53	79	69	26.9	27.9	29.4	28	22.3	22.9	23.7	23
1991	7	24	34.8	26.8	8	27.7	33.8	28.3	29.5	24.4	26.2	25	25.2	76	55	77	69	28.3	28.9	29.5	28.9	23.2	23.5	23.8	23.5
1991	7	25	35	26.4	8.6	27.6	34.2	28	29.5	24.2	25.6	24.8	24.9	76	50	77	68	27.9	27.1	29.2	28.1	22.9	22.4	23.6	23
1991	7	26	34.4	26.6	7.8	27.6	33.4	27.6	29.1	24.2	26.2	24.8	25.1	76	57	80	71	27.9	29.2	29.4	28.8	22.9	23.6	23.8	23.4
1991	7	27	33.2	26.2	7	27	30.7	28.0714	28	24.4	25.6	24.4	24.8	81	75	80	79	28.8	30.1	28.7	29.2	23.4	24.1	23.4	23.6
1991	7	28	34.6	26.2	8.4	27.2	33.8	27.6	29	23.8	25.8	24.6	24.7	75	53	78	69	27.2	27.9	28.9	28	22.5	22.9	23.5	22.9
1991	7	29	34.8	26.8	8	28	33.6	28	29.4	24.6	25.8	25.2	25.2	76	54	80	70	28.6	28	30.2	28.9	23.3	23	24.2	23.5
1991	7	30	34.2	26.7	7.5	28	33.2	27.8	29.2	24.2	26.4	25	25.2	73	59	80	71	27.7	29.9	29.8	29.1	22.7	24	24	23.6
1991	7	31	34.6	26.6	8	27.2	33.6	27.6	29	24.4	26.2	25	25.2	80	56	81	72	28.7	29.1	29.9	29.2	23.4	23.6	24.1	23.7
1991	8	1	34	26.4	7.6	27	33.2	27.6	28.9	24.2	26.2	24.8	25.1	79	58	80	71.3684	28.3	29.3	29.4	29	23.1	23.7	23.8	23.5
1991	8	2	35	26.8	8.2	27.4	33.6	27.6	29	24	26.2	25.2	25.1	76	56	82	71.8824	27.6	29.1	30.4	29	22.7	23.6	24.3	23.5
1991	8	3	32.4	26.7	5.7	27.2	31.2	27.8	28.5	24.2	25.8	24.4	24.8	78	65	76	71.3	28.2	29.6	28.3	28.7	23.1	23.9	23.1	23.4
1991	8	4	34.6	26.2	8.4	27.2	33.2	28	29.1	24.4	26.4	24.8	25.2	80	59	77	71.3333	28.7	29.9	29.2	29.2	23.4	24	23.6	23.7
1991	8	5	34.4	26.8	7.6	27.8	33.6	28.3	29.5	24.6	25.8	24	24.8	77	54	70	70.7368	28.8	28	27	27.9	23.4	23	22.3	22.9
1991	8	6	34	26.4	7.6	27.2	33.6	27.8	29.1	24	25.8	24.4	24.7	77	54	76	71	27.7	28	28.3	28	22.8	23	23.1	22.9
1991	8	7	33.6	26.9	6.7	27.4	32.4	27.6	28.8	24.2	25.6	24.6	24.8	77	58	78	70	28.1	28.3	28.9	28.4	23	23.1	23.5	23.2
1991	8	8	33.4	26.6	6.8	27.3	32.8	27.8	28.9	24.8	25.8	24.8	25.1	82	57	78	71.4375	29.6	28.5	29.3	29.1	23.9	23.3	23.7	23.6
1991	8	9	34.4	26.4	8	27.6	33.2	28.2	29.3	24.6	25.4	24.8	24.9	78	54	76	71.8421	28.9	27.2	29	28.4	23.5	22.5	23.5	23.2
1991	8	10	33.8	26.4	7.4	27	32.6	28.4	29.1	24.6	25.8	24.8	25.1	82	58	75	72.8	29.3	28.7	28.9	29	23.7	23.3	23.5	23.5
1991	8	11	34.2	26.8	7.4	27.5	33.2	27.7	29	24.4	25.8	24.6	24.9	78	56	78	71.6	28.5	28.3	28.8	28.5	23.2	23.1	23.4	23.3
1991	8	12	34.2	26.6	7.6	27.2	33	28	29	23.6	25.8	24.8	24.7	74	57	77	72.1053	26.7	28.4	29.2	28.1	22.2	23.2	23.6	23
1991	8	13	34.4	26.8	7.6	27.7	33.8	28.4	29.6	24.4	26.2	25.4	25.3	76	55	79	71.7222	28.3	28.9	30.4	29.2	23.2	23.5	24.3	23.7
1991	8	14	36	27.4	8.6	28.2	35.2	28.4	30	24.8	26.6	25.6	25.7	76	51	80	71.3889	29	29.1	30.9	29.7	23.5	23.6	24.6	23.9
1991	8	15	36.4	27.2	9.2	28.2	35.4	29.2	30.5	25.2	27	25.8	26	79	52	76	72.9	30	30	30.9	30.3	24.1	24.1	24.6	24.3
1991	8	16	36.6	27.2	9.4	28.2	35.4	28.8	30.3	25.2	27.2	25.6	26	79	53	78	73.7059	30	30.6	30.7	30.4	24.1	24.4	24.5	24.3
1991	8	17	35.4	26.8	8.6	27.6	35	28	29.6	24.6	26.6	25	25.4	78	52	79	73.6842	28.9	29.2	29.7	29.3	23.5	23.7	23.9	23.7
1991	8	18	35.2	27	8.2	28	33.8	28.6	29.8	25	26.2	25.2	25.5	79	55	76	73.4444	29.7	28.9	29.8	29.5	23.9	23.5	24	23.8
1991	8	19	35.2	27.2	8	27.6	33.8	29	29.9	24.8	26.6	25	25.5	80	57	72	73.5	29.4	30	29	29.5	23.8	24.1	23.5	23.8
1991	8	20	34.2	27.2	7	27.8	33.4	28	29.3	24.8	26.4	25.4	25.5	78	58	81	72	29.3	29.7	30.7	29.9	23.7	24	24.5	24
1991	8	21	35.8	27	8.8	27.8	34.8	28.5	29.9	24.8	27	25.4	25.7	78	55	78	72.9474	29.3	30.4	30.4	30	23.7	24.3	24.3	24.1
1991	8	22	35.4	27	8.4	27.6	33.9	28.4	29.6	24.8	26.8	25	25.5	80	58	76	73.4737	29.4	30.5	29.4	29.8	23.8	24.4	23.8	24
1991	8	23	36.8	27.2	9.6	28	34.8	29.8	30.6	24	26.4	24.8	25.1	72	52	67	74.05	27.2	28.8	28	28	22.5	23.4	22.9	22.9
1991	8	24	36.2	27.2	9	28.2	35.2	28	29.9	24.8	25.4	25	25.1	76	46	79	73.5789	29	25.9	29.7	28.2	23.5	21.7	23.9	23
1991	8	25	34.8	27.1	7.7	28	33.2	28	29.3	24.8	25.8	24.8	25.1	77	56	77	73.9524	29.2	28.3	29.2	28.9	23.6	23.1	23.6	23.5
1991	8	26	34.6	26.6	8	27.4	33.4	28.2	29.3	24.6	25.6	24.6	24.9	80	54	75	73.9474	29	27.6	28.5	28.4	23.6	22.7	23.3	23.2
1991	8	27	34.6	27	7.6	27.8	34	28.6	29.8	25.2	26.8	25.6	25.9	81	57	79	74.2105	30.3	30.4	30.8	30.5	24.3	24.3	24.5	24.4
1991	8	28	37.2	27.8	9.4	28.6	36.1	28.5385	30.6	25.6	26.5957	24.2	25.9143	79	52	80.55	74.5238	30.8	31.3	27.1	29.7	24.5	24.8	22.4	23.9
1991	8	29	36	26.7762	9.22381	28	35.2	29.4	30.5	24.8	26.6	25.4	25.6	77	51	73	74.4118	29.2	29.1	29.8	29.3	23.6	23.6	24	23.7
1991	8	30	36	27.1	8.9	28.2	34.8	29.2	30.4	25	26.8	24.8	25.5	77	54	70	74.2	29.5	29.9	28.4	29.3	23.8	24	23.2	23.7
1991	8	31	35.8	27	8.8	28	34.8	29	30.2	24.6	27.2	24.8	25.5	76	56	71	74	28.6	31	28.5	29.4	23.3	24.6	23.2	23.7
1991	9	1	35.2	26.9	8.3	27.8	34.2	28.8	29.9	25	26.6	25.8	25.8	80	55	79	73.1111	29.8	29.7	31.2	30.2	24	24	24.8	24.2
1991	9	2	33.8667	27	6.86667	28	34.6	28.6	30	25.2	26.4	25.4	25.7	80	53	77	75	30.2	28.9	30.3	29.8	24.2	23.5	24.3	24
1991	9	3	36	26.9	9.1	27.8	35	29.2	30.3	25.2	26.8	25.4	25.8	81	53	74	74	30.3	29.8	29.9	30	24.3	24	24	24.1
1991	9	4	34.4	27.4	7	28	33.6	28.6	29.7	24.6	26.2	25.2	25.3	76	56	76	74.7778	28.6	29.1	29.8	29.2	23.3	23.6	24	23.6
1991	9	5	34.4	27.3	7.1	27.8	33.5	28.7	29.7	25.2	26	25.4	25.5	81	55	77	73.8333	30.3	28.6	30.2	29.7	24.3	23.3	24.2	23.9
1991	9	6	34.8	27.6	7.2	28.2	33.8	28.3	29.6	24.8	26.2	25.6	25.5	76	55	81	72.9444	29	28.9	31	29.7	23.5	23.5	24.7	23.9
1991	9	7	33.6	27.2	6.4	28.2	32.6	28	29.2	24.6	26.4	25	25.3	75	62	79	74.1111	28.5	30.3	29.7	29.5	23.3	24.2	23.9	23.8
1991	9	8	34.4	27	7.4	28	33.4	28.2	29.5	24.4	26.4	25.2	25.3	75	58	79	75.5882	28.1	29.7	30	29.3	23	24	24.1	23.7
1991	9	9	35.6	27.4	8.2	28.2	34.2	28.8	30	25.2	27.2	25.6	26	79	58	78	75.2778	30	31.4	30.7	30.7	24.1	24.9	24.5	24.5
1991	9	10	36	27.6	8.4	28.6	35.6	28.7	30.4	25.4	25.2	25.2	25.3	77	43	76	73.6471	30.3	25.1	29.7	28.4	24.3	21.2	23.9	23.1
1991	9	11	36.8	27.4	9.4	28.4	35.2	29.2	30.5	24.6	25.6	25.6	25.3	73	46	75	74.4118	28.4	26.4	30.4	28.4	23.2	22	24.3	23.2
1991	9	12	36.4	27.5	8.9	29.4	35	28.8	30.5	25	26	25.8	25.6	70	49	79	73.7222	28.7	27.6	31.2	29.2	23.4	22.7	24.8	23.6
1991	9	13	36.2	27.5	8.7	28.2	35	28	29.8	25.2	26.4	25.2	25.6	79	51	80	74.4444	30	28.7	30.2	29.6	24.1	23.3	24.2	23.9
1991	9	14	34	27.4	6.6	28	32.6	28.2	29.3	25	25.4	24.8	25.1	79	56	76	75.5882	29.7	27.6	29	28.8	23.9	22.7	23.5	23.4
1991	9	15	34.4	26.4	8	27.2	33.4	27.8	29	24.8	25.8	24.8	25.1	82	55	78	76.1667	29.7	28.1	29.3	29	23.9	23	23.7	23.6
1991	9	16	33.6	26.6	7	27.4	32.4	28.4	29.1	25	25.8	25	25.3	82	59	76	74.0588	30.1	28.8	29.4	29.4	24.1	23.4	23.8	23.8
1991	9	17	32.6	26.9	5.7	27.8	29.2	27.4	28	25	25.4	25.2	25.2	80	74	84	75.9412	29.8	29.9	30.6	30.1	24	24	24.4	24.1
1991	9	18	32.4	26.5	5.9	27	32	27.8	28.6	24.8	25.6	25.4	25.3	84	60	83	75.625	29.8	28.5	30.8	29.7	24	23.3	24.6	23.9
1991	9	19	34.6	26.8	7.8	27.8	34	28.6	29.8	24.6	26.4	25.4	25.5	77	55	77	75.5882	28.8	29.3	30.3	29.5	23.4	23.7	24.3	23.8
1991	9	20	34.2	27	7.2	27.8	33.2	28	29.3	24.4	26	25.2	25.2	76	57	80	76.7647	28.3	28.8	30.2	29.1	23.1	23.4	24.2	23.6
1991	9	21	34	27	7	27.8	33	29	29.7	25.2	26.2	24.8	25.4	81	59	71	75.2353	30.3	29.5	28.5	29.4	24.3	23.8	23.2	23.8
1991	9	22	34.2	27	7.2	28	32.3	27.8	29	25	26.4	25.2	25.5	79	63	81	75.3158	29.7	30.5	30.3	30.1	23.9	24.4	24.3	24.2
1991	9	23	31.4	26.6	4.8	28.1	32.08	28.8	28.7	24.8	25.6	25.2	25.2	83	75	75	74.875	29.5	30.4	29.6	29.9	23.8	24.3	23.9	24
1991	9	24	34.8	27.4	7.4	28	34	29	30	25	25.6	25.4	25.3	79	51	75	77.5	29.7	27.2	30	29	23.9	22.5	24.1	23.5
1991	9	25	35.2	27.4	7.8	28.2	33.8	28.5	29.8	24.8	26.6	25.6	25.7	76	57	79	75.3125	29	30	30.9	30	23.5	24.1	24.6	24.1
1991	9	26	33.6	27	6.6	27.8	32.7	28.4	29.3	25	25.8	25.4	25.4	80	58	79	75.5333	29.8	28.6	30.4	29.6	24	23.3	24.3	23.9
1991	9	27	34.8	27	7.8	27.8	34	28.4	29.6	25.2	26.5864	25.6	26.0591	81	49	82.4286	75.8235	30.3	26	30.9	29.1	24.3	21.7	24.6	23.5
1991	9	28	35	27.4	7.6	28.4	34.2	28	29.6	25.8	26.6	25.4	25.9	81	55	81	77.1765	31.5	29.7	30.7	30.6	24.9	24	24.5	24.4
1991	9	29	33.2	26.8	6.4	27.4	31	27.8	28.5	24.8	26.4	25.8	25.7	81	70	85	78.1765	29.6	31.3	31.9	30.9	23.8	24.8	25.1	24.6
1991	9	30	33.4905	26.4	7.09048	27.2	34.8	28.2	29.6	24.4	25.6	25.4	25.1	80	48	80	76.625	28.7	26.7	30.6	28.6	23.4	22.2	24.4	23.3
1991	10	1	33.8	26.9	6.9	27.8	33	28.5	29.5	25	26.4	25.4	25.6	80	60	78	78	29.8	30	30.4	30.1	24	24.1	24.3	24.1
1991	10	2	34.2	27.1	7.1	28	33.4	28.6	29.7	25.2	26.4	25.6	25.7	80	58	79	77.7333	30.2	29.7	30.8	30.2	24.2	24	24.5	24.2
1991	10	3	34	27.4	6.6	28.2	33.6	28.4	29.6	25.6	27.4	25.8	26.3	81	62	81	76.75	31.1	32.4	31.5	31.6	24.7	25.4	24.9	25
1991	10	4	34.6	27	7.6	28.2	33	28	29.3	24.6	26.2	25.2	25.3	75	59	80	76.25	28.5	29.5	30.2	29.4	23.3	23.8	24.2	23.8
1991	10	5	33	26.8	6.2	27.2	30.3	27.6	28.2	24.8	26	25.1	25.3	82	71	82	78.1333	29.7	30.7	30.2	30.2	23.9	24.5	24.2	24.2
1991	10	6	31	26	5	26.4	29.4	27.6	27.8	24	25.6	24.6	24.7	82	74	78	77	28.2	30.3	28.9	29.1	23.1	24.3	23.5	23.6
1991	10	7	32.4	26	6.4	26.8	30.6	27.7	28.2	24.2	25	24.9	24.7	81	64	80	78.8	28.5	27.9	29.6	28.7	23.2	22.9	23.9	23.3
1991	10	8	32	26.2	5.8	27	31.2	27.8	28.5	24.2	25.6	25	24.9	79	64	80	77.7895	28.3	29.1	29.8	29.1	23.1	23.6	24	23.6
1991	10	9	31.8	26.4	5.4	26.8	30	26.6	27.5	23.6	27.2	25.2	25.3	77	81	89	77.2143	27	34.2	31.1	30.8	22.3	26.3	24.7	24.4
1991	10	10	32.8	25.6	7.2	26.2	31	28.8	28.7	24.8	25	25.6	25.1	89	62	78	77.4667	30.4	27.7	30.7	29.6	24.3	22.8	24.5	23.8
1991	10	11	33	26.1	6.9	27.4	32.2	28.2	29	25	26.8	25.8	25.9	82	66	83	77.2941	30.1	31.6	31.6	31.1	24.1	25	25	24.7
1991	10	12	34.2	26	8.2	27.6	33.4	28.1	29.3	24.4	26.2048	25.8	25.815	77	60	82.5	79.2941	28.4	31	31.7	30.4	23.2	24.6	25	24.3
1991	10	13	33	27	6	28	28.4	27.5	27.9	25.2	26	25.2	25.5	80	83	83	77.8333	30.2	32	30.5	30.9	24.2	25.2	24.4	24.6
1991	10	14	34.2	26.2	8	27.6	33.6	28.2	29.4	25.2	25.6	25.6	25.5	82	53	81	78.5333	30.4	27.5	31.1	29.7	24.3	22.6	24.7	23.9
1991	10	15	34.2	26.2	8	27.4	33.4	27.8	29.1	24.6	26.2	25	25.3	80	57	80	75.0667	29	29.2	29.8	29.3	23.6	23.6	24	23.7
1991	10	16	32.4	26.2	6.2	27	31.4	28.4	28.8	24.4	24.8	24.4	24.5	81	59	72	78.0667	28.8	26.9	27.9	27.9	23.4	22.3	22.9	22.9
1991	10	17	35	27.1	7.9	27.8	34.2	28.6	29.8	25.2	25.6	25.6	25.5	81	50	79	77.1111	30.3	27.1	30.8	29.4	24.3	22.4	24.5	23.7
1991	10	18	33.4	27.4	6	27.8	32.4	28.3	29.2	24.8	25.6	25	25.1	78	58	77	77.0714	29.3	28.3	29.5	29	23.7	23.1	23.8	23.5
1991	10	19	33.8	27	6.8	27.6	32.2	28.6	29.3	25.2	25.8	24.8	25.3	82	60	74	80.5333	30.4	28.9	28.8	29.4	24.3	23.5	23.4	23.7
1991	10	20	35	27.4	7.6	28.1	33.2	28.4	29.5	25.2	25.8	25.6	25.5	79	56	80	78.8421	30.1	28.3	30.9	29.8	24.2	23.1	24.6	24
1991	10	21	35.6	27.2	8.4	28.2	34	28.4	29.8	24.8	27.2	25.6	25.9	76	59	80	78.8824	29	31.5	30.9	30.5	23.5	24.9	24.6	24.4
1991	10	22	34.2	27.2	7	27.8	33.2	28.2	29.4	25	26.6	25.4	25.7	80	60	80	81.4118	29.8	30.4	30.6	30.3	24	24.3	24.4	24.2
1991	10	23	34.6	26.8	7.8	27.6	33.6	28.6	29.6	25	26.4	24.6	25.3	81	57	72	81.2143	29.9	29.6	28.3	29.3	24.1	23.9	23.1	23.7
1991	10	24	35.6	26.8	8.8	27.8	34.8	28.5	29.9	24.6	25.4	25.2	25.1	77	47	77	80.2941	28.8	26.2	29.8	28.3	23.4	21.8	24	23.1
1991	10	25	34.6	27.2	7.4	27.8	33	28.3	29.3	25	26.8	25.6	25.8	80	62	81	79.7059	29.8	31.1	31	30.6	24	24.7	24.7	24.4
1991	10	26	33.2	27	6.2	27.6	32.4	28.2	29.1	25.2	27	25.6	25.9	82	66	81	76.2353	30.4	32	31.1	31.2	24.3	25.2	24.7	24.7
1991	10	27	34.4	26.8	7.6	27.2	31.6	28.6	29	25	27.6	25.8	26.1	84	74	80	77.5294	30.2	34.2	31.3	31.9	24.2	26.3	24.8	25.1
1991	10	28	32.8	27	5.8	27.8	31	28.4	28.9	25.4	26.6	25.6714	25.725	83	71	83.5238	80.3333	30.8	31.9	31.9	31.5	24.6	25.1	25.1	24.9
1991	10	29	32.2	27.3	4.9	27.6	29.6	27.6	28.1	25.2	26.4	25.6	25.7	82	78	85	79.5	30.4	32.3	31.5	31.4	24.3	25.3	24.9	24.9
1991	10	30	32	27.2	4.8	27.6	29.8	27.8	28.3	25.2	26	25.4	25.5	82	74	83	76.4211	30.4	31.1	30.8	30.8	24.3	24.7	24.6	24.5
1991	10	31	32.2	27.2	5	27.6	31.8	28	28.9	25.2	26.6	24.6	25.5	82	67	76	78.3529	30.4	31.3	28.6	30.1	24.3	24.8	23.3	24.2
1991	11	1	32.41	25.9947	6.41526	27.55	31.1583	27.9308	28.7	25.19	25.87	25.59	25.54	82.4	65.5789	82.55	77	30.35	29.6947	31.095	30.3474	24.26	23.8789	24.685	24.2368
1991	11	2	32.45	25.78	6.67	27.16	30.6583	27.9923	28.3769	25.19	25.99	25.675	25.62	86.05	71	83.2	80.0556	30.705	30.445	31.355	30.82	24.46	24.31	24.825	24.545
1991	11	3	32.2	25.9632	6.23684	27.115	31.8846	27.7583	28.6308	25.125	26.095	25.6056	25.5556	85.1	65.6	81.6667	77	30.48	30.25	31.0278	30.4611	24.35	24.16	24.6556	24.3333
1991	11	4	32.54	26.2368	6.30316	27.41	31.1769	27.9091	28.5833	25.1211	25.875	25.4	25.4474	83.3158	64.1053	81.7895	76.3529	30.2947	29.1632	30.6632	30.0263	24.2474	23.5895	24.4526	24.0895
1991	11	5	32.405	25.995	6.41	27.155	31.4846	27.9615	28.6077	24.94	26.055	25.495	25.485	83.5	65.75	82.5	76.6111	29.975	29.9	30.92	30.275	24.075	23.985	24.59	24.22
1991	11	6	32.4632	26.08	6.38316	27.195	31.2615	27.8333	28.5385	25.0778	26.145	25.5842	25.6333	83.8889	67.7895	83.1667	77.8235	30.1632	30.2105	31.1444	30.4444	24.1789	24.1632	24.7056	24.3111
1991	11	7	32.585	26.2053	6.37974	27.4	30.9692	27.9154	28.5077	25.3579	26.075	25.735	25.7158	84.8421	67.2	83.6	78.7059	30.9211	30.115	31.495	30.8895	24.5842	24.115	24.9	24.5579
1991	11	8	32.2444	26.2111	6.03333	27.57	30.7769	27.7385	28.4538	25.3737	26.13	25.4579	25.6632	83.6842	67.7	83.4737	79	30.8211	30.3	30.9579	30.7368	24.5421	24.22	24.6053	24.4789
1991	11	9	32.08	25.8263	6.25368	27.125	30.5692	27.6833	28.1923	24.9684	25.735	25.495	25.4158	84.1579	66.6	83.4	79.1765	30.1	29.345	31	30.2263	24.1368	23.64	24.625	24.1789
1991	11	10	32.21	26.27	5.94	27.205	30.9333	27.85	28.3583	25.19	26.11	25.5632	25.5842	85.4	66.4	82.5789	78.1765	30.635	30.08	31.0421	30.4737	24.42	24.115	24.6526	24.3474
1991	11	11	32.3579	26.115	6.24289	27.235	31.5	27.7083	28.5231	25.075	25.745	25.51	25.44	83.9	64.7	82.8	77.7222	30.27	29.28	30.965	30.17	24.21	23.645	24.615	24.155
1991	11	12	32.06	26.275	5.785	27.24	31.3917	27.9231	28.5846	25.095	25.87	25.45	25.485	83.6842	65.55	82.4	77.5	30.275	29.59	30.845	30.245	24.24	23.825	24.54	24.2
1991	11	13	31.575	26.075	5.5	27.13	30.6231	27.5818	28.2167	25.03	25.74	25.12	25.3	84.3	68	80.7368	78.1765	30.24	29.615	30	29.8737	24.23	23.845	24.0947	24.0158
1991	11	14	32.065	25.985	6.08	27.06	30.8231	27.4833	28.2308	25.13	25.9	25.4789	25.5444	84.6842	66.7	82.6316	77.8824	30.545	29.765	30.8895	30.4105	24.385	23.915	24.5737	24.2789
1991	11	15	31.955	26.13	5.825	27.125	29.8769	27.2385	27.8615	25.1579	25.84	25.3	25.4211	85.3158	69.8	83.9	80.3333	30.6	29.945	30.705	30.4263	24.4105	24.05	24.48	24.3105
1991	11	16	31.8632	25.9421	5.92105	27	30.4077	27.2	28.0167	24.925	25.92	25.295	25.375	84.5	71	83.45	79.5	30.06	30.31	30.62	30.32	24.125	24.225	24.415	24.245
1991	11	17	31.94	25.6737	6.26632	26.855	30.6462	27.4083	28.0462	24.84	26.0684	25.285	25.3474	84.9	71.35	83.5789	80.2222	29.97	30.48	30.64	30.36	24.05	24.31	24.435	24.255
1991	11	18	32.1895	25.9222	6.26725	27.05	31.1692	27.7583	28.4308	24.845	25.91	25.265	25.345	83.35	65.25	81.45	76.5556	29.805	29.645	30.41	29.955	23.97	23.845	24.295	24.045
1991	11	19	32.085	26.205	5.88	27.27	30.2769	27.375	28.1	24.97	25.735	25.38	25.365	82.95	66.55	84.15	77.5556	29.995	29.415	30.865	30.085	24.07	23.7	24.555	24.105
1991	11	20	31.855	25.99	5.865	26.845	30.5231	27.3	28	24.895	25.695	25.28	25.2737	84.5789	66.5	83.5	78.6111	30.105	29.26	30.62	29.985	24.115	23.615	24.435	24.06
1991	11	21	32.25	25.765	6.485	27.06	30.6214	27.5385	28.1786	25.035	25.67	25.305	25.325	84.85	65.25	82.6	77.7895	30.32	29.135	30.58	30.01	24.25	23.535	24.4	24.06
1991	11	22	32.34	25.9263	6.41368	27.09	31.1071	27.6308	28.3786	24.99	25.59	25.225	25.275	84.35	63.2	81.3	76	30.185	28.705	30.3	29.735	24.17	23.265	24.23	23.905
1991	11	23	32.35	26.1684	6.18158	27.16	31.1929	27.5077	28.3786	24.96	25.86	25.115	25.315	83.65	64.9	81.9	76.5556	30.06	29.475	30.155	29.905	24.115	23.76	24.16	23.995
1991	11	24	32.395	26.1263	6.26868	27.185	31.1357	27.5462	28.3357	24.9	25.61	25.115	25.205	82.95	63.25	81.95	75.9474	29.88	28.775	30.18	29.61	23.995	23.345	24.175	23.845
1991	11	25	31.73	26.0895	5.64053	26.985	30.2769	27.1769	27.8929	24.805	25.52	24.9684	25.0947	83.85	67.55	83.2105	78.2941	29.79	29.09	30.0421	29.6579	23.94	23.535	24.1053	23.8632
1991	11	26	31.765	26.0158	5.74921	27	30.5	27.2091	27.9929	24.9	25.795	25.015	25.1789	83.6111	67.95	82.65	78.7222	29.98	29.67	30.045	29.89	24.085	23.88	24.11	24.02
1991	11	27	32.4421	26.0389	6.40322	27.02	30.9	27.4857	28.2214	24.89	25.655	25.0526	25.2	84.05	64.5	82.4737	77.0588	29.945	29.015	30.1211	29.7316	24.055	23.505	24.1368	23.9263
1991	11	28	31.905	25.8684	6.03658	26.905	30.9	27.2571	28.0571	24.53	25.325	24.72	24.855	82.35	62.6	81.05	75.3684	29.11	28.14	29.34	28.86	23.575	22.985	23.71	23.43
1991	11	29	31.7	25.6895	6.01053	26.745	30.5	26.8923	27.7286	24.485	25.245	24.58	24.77	82.9	63.85	81.65	76.2105	29.11	28.145	29.15	28.8	23.59	22.98	23.6	23.395
1991	11	30	31.7421	25.5632	6.17895	26.605	30.3857	26.9286	27.6857	24.2579	25.3158	24.3211	24.6263	82.8947	64.5789	80.1053	76.0556	28.6895	28.3895	28.5105	28.5368	23.3368	23.1421	23.2368	23.2368
1991	12	1	31.3048	25.3952	5.90952	26.5571	30.2667	27.0333	27.6667	24.3571	25.1952	24.4619	24.6714	83.381	65.3333	81.6	77.1053	28.919	28.3048	29.085	28.825	23.4571	23.0714	23.555	23.41
1991	12	2	31.0429	25.325	5.71786	26.2524	29.6333	26.8133	27.38	24.319	25.0905	24.5143	24.6429	84.8571	68.619	82.1	78.5789	29.0143	28.4905	28.995	28.845	23.5333	23.2143	23.475	23.415
1991	12	3	31.081	25.1714	5.90952	26.1857	29.7267	26.72	27.3267	24.2571	25.0714	24.5476	24.6143	84.9048	68.3333	84.5	80.1765	28.9095	28.3619	29.3684	28.9368	23.4524	23.0905	23.7105	23.4579
1991	12	4	31.2619	24.9667	6.29524	26.1	30.4857	26.82	27.4933	24.2333	25.215	24.5095	24.655	85.9048	67.4286	82.1579	79.0556	28.9476	28.581	29.135	28.915	23.4714	23.2286	23.575	23.44
1991	12	5	31.2381	25.1048	6.13333	26.0667	29.7333	26.5867	27.18	24.1238	25.0476	24.2952	24.4905	85.1905	66.1429	81.4762	77.6316	28.6762	28.0762	28.6333	28.4476	23.3143	22.9667	23.2762	23.2
1991	12	6	31.9571	25.095	6.86214	26.3905	30.9667	27.12	27.88	24.2714	25.1048	24.6905	24.7	83.8571	61.8095	81.8571	75.7895	28.819	27.6714	29.3952	28.6286	23.4143	22.7143	23.7286	23.281
1991	12	7	31.719	25.681	6.0381	26.6476	30.5867	27.0133	27.8267	24.5048	25.0095	24.54	24.7	83.7619	63	81.25	76.3158	29.2476	27.6476	29.0619	28.6476	23.6524	22.6667	23.5381	23.2857
1991	12	8	31.88	25.6762	6.20381	26.5524	30.52	26.88	27.72	24.3143	25.2429	24.5476	24.7095	83.0476	63.5714	82	76.7368	28.8238	28.1667	29.1571	28.7238	23.419	22.9952	23.6	23.3381
1991	12	9	31.4333	25.5714	5.8619	26.481	30.04	26.8714	27.52	24.245	25.0619	24.419	24.55	83.45	65.8571	81.0526	78.1111	28.881	28.0667	28.82	28.655	23.4333	22.9286	23.375	23.3
1991	12	10	31.8714	25.6095	6.2619	26.4143	30.9333	26.8133	27.7	24.1476	24.85	24.2571	24.39	82.8571	60	79.2632	74.5263	28.519	27.1381	28.3667	28.0095	23.2143	22.3857	23.1238	22.9095
1991	12	11	31.635	25.6667	5.96833	26.4143	30.5467	26.7733	27.5933	24.1286	25.0381	24.455	24.52	82.85	62.1905	81.75	75.7778	28.4857	27.5762	28.94	28.32	23.1952	22.6238	23.465	23.085
1991	12	12	31.9053	25.0952	6.81003	26.2095	31	26.8067	27.6933	24.1524	25.0857	24.4429	24.5619	84.381	61.2381	81.45	75.4211	28.681	27.5571	28.9095	28.3905	23.3143	22.6	23.4476	23.119
1991	12	13	31.8238	25.35	6.47381	26.1667	31.1786	26.8267	27.62	24.0762	24.8333	24.1381	24.3381	83.6667	62	80.1429	74.8421	28.4524	27.2238	28.2095	27.9619	23.1857	22.4381	23.0429	22.8857
1991	12	14	31.5714	25.185	6.38643	26.1714	30.6	26.5929	27.4467	24.0048	25.0524	23.9286	24.315	82.6	63.381	79.7619	75.5789	28.3143	27.7714	27.8048	27.9619	23.119	22.7762	22.8095	22.8952
1991	12	15	31.2762	25.0524	6.22381	25.7429	30.05	26.5333	27.2571	23.4524	24.8	23.9333	24.0619	82.5238	63.6	80.1905	74.8333	27.2619	27.31	27.8524	27.36	22.4667	22.455	22.8286	22.515
1991	12	16	31.4571	25.0286	6.42857	26.0333	30.3867	26.5467	27.3533	23.6857	24.681	24.1048	24.1667	82.1429	62.1429	81.6316	75.4737	27.6286	26.981	28.3762	27.6667	22.7048	22.281	23.1286	22.7
1991	12	17	31.2524	25.2667	5.98571	26.0048	30.3533	26.5067	27.2933	23.8905	24.5524	24.1429	24.1952	83.8571	61.15	81.7619	76.2778	28.1667	26.575	28.4286	27.655	23.0095	22.01	23.1667	22.69
1991	12	18	31.5429	25.0211	6.5218	25.8619	30.3867	26.5733	27.3333	23.7952	24.9762	24.2429	24.3333	84.0476	62.9524	81.3333	76.6842	28.0286	27.6381	28.5476	28.0667	22.9333	22.6762	23.2381	22.9571
1991	12	19	31.6524	25.0905	6.5619	25.981	30.1867	26.5533	27.2733	23.7857	24.9571	23.9619	24.2429	83.2857	64.1905	79.2381	76.0526	27.9286	27.7619	27.8381	27.8333	22.881	22.7429	22.8143	22.819
1991	12	20	31.4762	25.2143	6.2619	26.0238	30.76	26.4	27.3467	23.7048	24.6095	23.82	23.99	82.3333	60.4286	80.95	74.6111	27.7095	26.6048	27.78	27.245	22.7429	22.0095	22.77	22.44
1991	12	21	31.825	24.985	6.84	25.8286	30.8667	26.4333	27.3533	23.7421	24.9238	24.145	24.2889	83.2105	60.5238	81.9	75.1111	27.41	27.0048	28.4333	27.6	22.525	22.2905	23.1619	22.65
1991	12	22	31.8857	25.1619	6.72381	26.019	30.7286	27.0357	27.4769	23.9857	24.8286	24.1714	24.3429	84.3333	60.8095	79.6	74.6111	28.3714	27.0619	28.125	27.79	23.1476	22.3429	23.01	22.815
1991	12	23	31.4429	25.2095	6.23333	26.1286	30.5923	26.5786	27.4071	24.0857	25	24.015	24.34	84.619	63.7619	80.9	76.3889	28.5905	27.7571	28.075	28.08	23.2619	22.7905	22.95	22.965
1991	12	24	31.9381	25.2095	6.72857	26.1	30.6714	26.5643	27.4923	23.645	24.8762	24.219	24.215	81.45	61.381	81.9048	74.6842	27.6524	27.1857	28.5143	27.7857	22.7	22.419	23.2143	22.7762
1991	12	25	31.4048	25.1857	6.21905	25.8857	30.4714	26.5429	27.3571	23.8619	24.7762	24.0048	24.219	84.3333	62.4286	80.5238	76.0526	28.1714	27.1667	28.019	27.7905	23.019	22.381	22.9381	22.7762
1991	12	26	31.48	25.1048	6.37524	25.9143	30.5714	26.6214	27.4143	23.9143	25.0524	24.0762	24.3476	84.619	63.6667	81	76.7895	28.2667	27.8571	28.2048	28.1238	23.0905	22.8333	23.0429	22.981
1991	12	27	31.465	24.9632	6.50184	25.7762	30.8786	26.5286	27.5923	23.6714	24.6524	23.7762	24.0381	83.7619	60	79.4	74.6842	27.781	26.6381	27.6095	27.3381	22.7905	22.081	22.7	22.5143
1991	12	28	31.575	24.6952	6.87976	25.7429	30.5786	26.4692	27.4154	23.581	24.7952	23.7286	24.0286	83.381	61.9	79	74.9444	27.5714	27.055	27.3714	27.275	22.6571	22.33	22.5619	22.475
1991	12	29	31.4381	24.795	6.6431	25.6905	30.8071	26.5643	27.3857	23.3714	24.4143	23.7095	23.8381	82.9	59.3333	78.5714	73.6842	27.0952	26.1095	27.2857	26.8286	22.4	21.7381	22.4857	22.2143
1991	12	30	31.685	24.8333	6.85167	25.4905	31	26.95	27.3231	23.2286	24.665	23.7238	23.875	82.5238	60.65	78.7368	74	26.8857	26.805	27.315	26.9474	22.2476	22.14	22.505	22.2684
1991	12	31	31.4556	24.9667	6.48889	25.6476	30.6071	26.4154	27.3077	23.2	24.5632	23.6105	23.8111	81.0476	59.95	79.9474	73.5882	26.6952	26.365	27.26	26.7842	22.1143	21.915	22.49	22.1737
1992	12	31	29.4	23.45	5.95	26.8	29.4	26.4	27.3	24	24.6	23.2	23.9	79	68	76	75	28	27.7	26.3	27.3	22.9	22.8	21.9	22.6

## Sheet: 1992
			Temperature			Temperature				Temperature				Relative Humidity				Pressure				Dew temperature
Year	Month	Day	Maximum	Minimum	Max-Min	1899-12-31 07:00:00	1899-12-31 13:00:00	1899-12-31 19:00:00	Average	1899-12-31 01:00:00	1899-12-31 13:00:00	1899-12-31 19:00:00	Average	1899-12-31 01:00:00	1899-12-31 13:00:00	1899-12-31 19:00:00	Average	1899-12-31 07:00:00	1899-12-31 13:00:00	1899-12-31 19:00:00	Average	1899-12-31 07:00:00	1899-12-31 13:00:00	1899-12-31 19:00:00	Average		Month	Taverage	Hraverage
1992	1	1	31.23	24.74	6.49	25.685	30.2455	26.18	27.0909	23.66	24.445	23.795	23.97	84.15	60.95	81.7	75.55	27.745	26.265	27.715	27.25	22.77	21.865	22.77	22.465		January	26.9889	75.5243
1992	1	2	31.4947	24.805	6.68974	25.725	30.5	26.6636	27.4364	23.5	24.655	23.77	23.975	82.05	61.15	79.7	74.6842	27.235	26.65	27.485	27.12	22.46	22.05	22.61	22.38		February	26.9444	72.6603
1992	1	3	31.26	24.78	6.48	25.5	30.2091	26.2182	27.0545	23.5667	24.42	23.855	23.9778	84.3529	60.95	82.75	77.3125	27.4941	26.215	27.945	27.3765	22.6118	21.81	22.9	22.5353		March	27.3087	72.8457
1992	1	4	31.5263	24.565	6.96132	25.39	30	26.15	26.8091	23.38	24.68	23.86	23.975	84.5	61.75	81.9	76.6316	27.3	26.64	27.86	27.27	22.505	22.075	22.855	22.475		April	28.1252	73.9608
1992	1	5	31.105	24.5	6.605	25.41	30.35	25.9727	26.9	23.56	24.265	23.745	23.855	85.5	58.8947	81.75	75.6111	27.715	25.7421	27.63	26.9421	22.77	21.5263	22.735	22.3		May	29.0037	74.2291
1992	1	6	31.3	24.42	6.88	25.3	30.4455	26.1909	26.9636	23.335	24.71	23.9	23.985	84.55	61.25	81.85	76.1053	27.245	26.845	27.95	27.345	22.47	22.195	22.905	22.525		June	29.5026	71.2099
1992	1	7	31.555	24.7	6.855	25.465	30.3182	26.1818	27.0182	23.47	24.615	23.79	23.95	84.6842	59.1	81.35	74.4	27.4421	26.115	27.695	27.0895	22.6053	21.725	22.745	22.3579		July	29.3992	70.4579
1992	1	8	31.425	24.805	6.62	25.46	30.3091	26.1091	26.9636	23.475	24.535	23.785	23.935	84.45	61.15	81.75	76.1053	27.445	26.54	27.725	27.23	22.595	21.92	22.76	22.43		August	29.4911	72.5266
1992	1	9	31.4	24.3474	7.05263	25.44	30.3364	26.0636	26.9364	23.445	24.24	23.6053	23.7053	84.35	58.95	80.4211	75.1053	27.415	25.685	27.445	26.855	22.565	21.475	22.58	22.215		September	29.3183	75.1184
1992	1	10	31.2526	24.29	6.96263	25.305	30.4636	26.0545	26.9364	23.345	24.385	23.735	23.815	84.6	59	81.5789	75.3158	27.245	25.925	27.64	26.94	22.48	21.64	22.715	22.285		October	28.8068	78.1592
1992	1	11	31.31	24.555	6.755	25.395	30.3364	25.9917	26.8909	23.375	24.435	23.67	23.84	84.2	61.95	81.6842	76.4211	27.3	26.3684	27.53	27.0368	22.49	21.9211	22.65	22.3421		November	28.2908	77.8087
1992	1	12	31.28	24.61	6.67	25.295	30.4091	26.0909	26.9545	23.36	24.215	23.49	23.685	84.7	59	79.7	74.6842	27.29	25.645	26.98	26.65	22.5	21.45	22.305	22.085		December	27.4776	76.0189
1992	1	13	31.4684	24.675	6.79342	25.39	30.7909	26.2818	27.2	23.4947	24.79	23.845	24.0632	85.1053	62.05	81.75	76.5789	27.56	27.37	27.825	27.595	22.65	22.42	22.8	22.63
1992	1	14	31.255	24.825	6.43	25.435	30.63	26.23	27.1818	23.4579	24.68	23.7895	23.9842	83.7895	61.7	82.3889	76.8824	27.3526	26.795	27.7889	27.2889	22.5421	22.14	22.8056	22.4667
1992	1	15	31.19	24.72	6.47	25.445	30.8727	26.0455	27.1273	23.63	24.73	23.69	24.015	85.65	61.65	82.9444	76.8421	27.87	26.985	27.67	27.5	22.865	22.28	22.725	22.615
1992	1	16	31.1421	24.6632	6.47895	25.335	30.4455	25.8545	26.9	23.5	24.07	23.445	23.675	85.45	59.7	82	75.9474	27.615	25.465	27.18	26.755	22.71	21.3	22.425	22.155
1992	1	17	31.1667	24.1714	6.99524	25.0905	30.0182	26	26.7727	23.2714	24.22	23.575	23.685	85.6667	61.2	81.7	76.7895	27.2381	25.915	27.355	26.835	22.4762	21.56	22.55	22.205
1992	1	18	31.381	24.46	6.92095	25.2714	30.2083	25.8818	26.7909	23.2286	24.3476	23.53	23.6632	83.25	60.1905	82.2	75.9474	27	26.0048	27.335	26.775	22.3524	21.6857	22.54	22.185
1992	1	19	31.3714	24.315	7.05643	25.265	30.2333	26.1417	26.9636	23.325	24.3238	23.58	23.6421	84	59.75	81.3889	75.8889	27.265	25.835	27.445	26.9	22.475	21.55	22.59	22.2579
1992	1	20	31.4286	24.36	7.06857	25.3095	30.3273	26.0417	26.9455	23.3476	24.3789	23.7158	23.8333	84.6667	60.8421	82.4211	75.0526	27.281	26.1947	27.6316	27.1278	22.4857	21.7737	22.7211	22.3944
1992	1	21	31.4857	24.775	6.71071	25.34	30.6182	26.2636	27.1182	23.15	24.375	23.6789	23.7737	82.85	59.65	80.6842	75	26.77	26	27.4316	26.8632	22.175	21.65	22.6	22.2211
1992	1	22	31.7524	24.76	6.99238	25.4333	31.1545	26.28	27.3727	23.2714	24.4381	23.6211	23.8105	83.5238	58.6667	80.5263	74.6111	27.0381	25.981	27.3263	26.8947	22.3524	21.6667	22.5105	22.2526
1992	1	23	31.5381	24.595	6.9431	25.2905	30.4909	26.1455	27.0091	23.381	24.46	23.6	23.835	84.9524	59.2	80.2632	75.0526	27.381	26.085	27.265	26.95	22.5524	21.69	22.49	22.25
1992	1	24	31.6381	24.545	7.0931	25.1429	30.8091	26.1273	27.1	23.3333	24.37	23.65	23.79	85.7143	58.25	81.45	75.5263	27.3619	25.82	27.465	26.86	22.5476	21.575	22.605	22.245
1992	1	25	31.2571	24.575	6.68214	25.1476	30.0909	25.9182	26.7909	23.1952	24.48	23.7316	23.8526	84.6667	61.85	82.6842	76.8889	27	26.49	27.7211	27.1789	22.3238	22.005	22.7684	22.4316
1992	1	26	31.5476	24.4	7.14762	25.025	30.3182	26.0182	26.8818	23.2737	24.44	23.6211	23.8158	85.8421	60.55	81.3158	76.3889	27.2684	26.28	27.4211	27.1	22.4895	21.845	22.5737	22.3737
1992	1	27	31.1714	24.445	6.72643	25.119	30.15	25.9818	26.8636	23.02	24.2714	23.595	23.6105	83.75	62.0952	81.35	76.0526	26.7	26.1762	27.345	26.75	22.1238	21.7476	22.55	22.135
1992	1	28	31.0952	24.405	6.69024	25.0333	30.3167	26.0091	26.8636	23.0143	24.1143	23.1421	23.4158	84.1429	60.7619	78.1667	74.6667	26.6667	25.9048	26.3	26.2947	22.119	21.6048	21.9	21.8737
1992	1	29	31.28	24.32	6.96	25.0667	30.6583	25.9182	26.9364	22.8333	23.8429	23.155	23.26	82.381	56.5238	78.95	72.6842	26.1952	24.6619	26.36	25.7	21.8333	20.7762	21.935	21.495
1992	1	30	31.3667	24.55	6.81667	25.33	30.3667	25.9636	26.9364	23.155	24.0095	23.24	23.48	83	57.9048	78.95	73.5263	26.78	25.1524	26.48	26.14	22.195	21.119	22.01	21.795
1992	1	31	31.59	24.315	7.275	24.9714	30.8167	25.9091	26.9455	22.7952	23.919	23.2211	23.3842	82.9524	56.5238	78.7895	73	26.1714	24.7952	26.4526	25.9474	21.8286	20.8524	22.0105	21.6421
1992	2	1	31.4455	24.3909	7.05455	25.1478	30.65	26	26.9786	22.6739	24.0182	22.9455	23.2136	80.7391	57.2727	76.1818	71.5238	25.7783	25.1136	25.6727	25.5273	21.5391	21.0455	21.3591	21.3045
1992	2	2	31.6	24.4818	7.11818	25.1773	31.05	25.8857	27.0231	22.7182	23.9095	23.05	23.25	80.8636	55.4286	76.1364	70.9474	25.8727	24.7238	25.8182	25.53	21.6091	20.781	21.5045	21.33
1992	2	3	31.6913	24.4227	7.26858	25.0826	30.8067	26.0429	26.9571	22.8522	24.2591	23.0545	23.3571	82.4783	58.2273	76.5909	72.45	26.2478	25.6636	25.9409	25.9143	21.8739	21.4636	21.4727	21.5714
1992	2	4	31.4696	24.4909	6.97866	25.2783	29.9467	25.7857	26.6357	22.9652	24.2739	23.0136	23.3909	81.9565	59.9565	76.3636	72.7143	26.3913	25.8913	25.7955	25.9864	21.9391	21.5565	21.35	21.5864
1992	2	5	31.4273	24.3955	7.03182	25.1136	30.24	25.8286	26.7071	22.9429	24.3091	23.05	23.41	83.381	59.7727	77	73.15	26.5364	25.9227	25.9136	26.1333	22.0045	21.5682	21.55	21.7048
1992	2	6	31.7409	24.3682	7.37273	25.0955	30.3429	26.1857	26.9357	22.9273	24.1136	23.1091	23.3818	82.9545	58.2727	76.1818	72.1429	26.4227	25.3955	25.9364	25.9136	21.9591	21.2591	21.5045	21.5773
1992	2	7	31.6773	24.2318	7.44545	25.1273	30.5857	26.0429	26.9357	22.9273	24.3409	23.2545	23.5045	82.8636	58.8636	77.7727	73	26.4091	25.8727	26.3818	26.2318	21.9455	21.5773	21.8636	21.7909
1992	2	8	31.3636	24.4	6.96364	25.2591	30.6077	26.0286	27.0154	23.2773	24.3714	23.3545	23.7048	84.5455	59.619	79.2727	74.2	27.2	26.0381	26.7409	26.7238	22.4409	21.6905	22.1227	22.1095
1992	2	9	31.6455	24.3545	7.29091	25.1818	30.3308	25.7143	26.6538	23.0048	24.2273	23.2773	23.4762	83.1905	58.35	79.5909	73.7222	26.5429	25.67	26.5818	26.2421	22.0619	21.425	22.0364	21.8105
1992	2	10	31.4864	24.5381	6.94827	25.4	30.5786	25.9857	26.9286	23.0273	24.2238	23.0545	23.4333	81.6364	59	76.2727	71.8	26.4318	25.7095	25.8591	26.0048	21.9591	21.4667	21.5	21.6524
1992	2	11	31.7364	24.5864	7.15	25.3727	30.4214	26.0214	26.9571	23.0182	24.3318	23.1682	23.5045	81.6364	59.4545	77	72.4286	26.4545	25.9227	26.1227	26.1773	21.9682	21.5727	21.6864	21.75
1992	2	12	32.1182	24.5864	7.53182	25.3909	31.0286	26.0643	27.1286	23.0143	24.3955	23.3227	23.6524	81.0476	56.8182	77.4091	72.7	26.3571	25.7045	26.4227	26.4619	21.9381	21.4	21.8545	21.9619
1992	2	13	31.5045	24.7	6.80455	25.2238	31.0267	26.2286	27.1714	23.0571	24.3955	23.2952	23.5571	83.1905	59.0909	78.4762	73.5	26.6429	26.0909	26.6048	26.3905	22.1095	21.7545	22.0381	21.9381
1992	2	14	31.6864	24.65	7.03636	25.2364	31.1692	25.7429	27.0154	23	24.0857	23.281	23.4571	82.6364	56.55	80.2857	73.6842	26.5227	25.24	26.7524	26.195	22.0273	21.145	22.1714	21.78
1992	2	15	31.7136	24.42	7.29364	25.3476	30.7429	25.6429	26.8286	22.855	24.0857	23.2571	23.37	80.85	55.8571	80.1429	72.3158	26.095	25.0429	26.681	25.895	21.785	21.0619	22.1333	21.615
1992	2	16	31.5955	24.375	7.22045	25.25	30.72	25.8	26.8286	22.8182	24.2227	23.215	23.375	81.1364	58.8182	80	73.1053	26.0955	25.7227	26.55	26.035	21.7455	21.4818	22.055	21.705
1992	2	17	31.6227	24.3524	7.27035	25.0857	30.7067	26.1214	26.9857	23.0143	24.2364	23.0316	23.3684	84.0476	60	77.5789	74.2778	26.6667	25.9409	26.0526	26.0947	22.1238	21.6136	21.7421	21.7684
1992	2	18	31.4682	24.3238	7.14437	25.1182	30.8	25.9071	26.9571	22.8773	24.0591	22.9238	23.2571	82.6364	59.0909	76.8571	73.3	26.3	25.5091	25.781	25.7905	21.9045	21.3318	21.5524	21.5524
1992	2	19	31.7909	24.2	7.59091	24.8955	31.0143	25.8286	26.9	22.7909	23.785	22.9762	23.15	83.5455	54.2857	77.9	72.05	26.2591	24.3952	25.9333	25.5143	21.8545	20.5905	21.681	21.3619
1992	2	20	31.8864	24.4	7.48636	25.1318	30.88	25.7923	26.8692	22.8273	23.6955	22.9952	23.1429	82.0909	54.2273	77.75	71.5789	26.1682	24.1364	25.995	25.4	21.8227	20.4091	21.71	21.285
1992	2	21	31.8667	24.47	7.39667	25.2762	30.8429	25.9308	27.0231	22.6762	23.8762	23.1476	23.2333	79.9048	55	78.45	70.6842	25.6857	24.5714	26.245	25.34	21.5048	20.6762	21.87	21.25
1992	2	22	31.781	24.5	7.28095	25.181	30.65	26.1143	27.0214	22.8429	24.0571	23.1905	23.381	81.8095	56.5714	77.7619	72.25	26.1667	25.0714	26.3048	25.8524	21.8238	21.0571	21.9048	21.6048
1992	2	23	31.9682	24.5	7.46818	25.2636	31.18	26.1286	27.1571	22.7318	24.5045	23.345	23.485	80.5	57.1364	78.45	71.8421	25.8364	25.95	26.65	26.06	21.6136	21.6	22.105	21.715
1992	2	24	31.9864	24.585	7.40136	25.3182	31.0933	25.9286	27.0786	22.8857	24.2773	23.215	23.44	81.2381	57	79.1	72.3684	26.2095	25.55	26.55	26.04	21.8333	21.3364	22.04	21.705
1992	2	25	31.7636	24.405	7.35864	25.25	30.32	25.8214	26.7429	23.2909	24.1909	23.3524	23.5524	84.7727	59.1364	80.0476	74.8	27.2364	25.7227	26.8524	26.4857	22.4818	21.4591	22.2333	21.9905
1992	2	26	31.8455	24.6571	7.18831	25.3091	30.52	25.9857	26.9143	23.2	24.4045	23.4524	23.6476	83.5455	58.6818	78.9524	73.9	26.9636	26.0136	26.9	26.5381	22.3045	21.6318	22.2667	22.0095
1992	2	27	31.7818	24.6286	7.15325	25.4182	30.9467	26.0143	27.0769	23.1227	24.2591	23.0714	23.4619	82.2727	57.1364	76.55	72.0526	26.6864	25.55	25.975	26.015	22.1318	21.4	21.665	21.7
1992	2	28	31.9636	24.5682	7.39545	25.3381	30.7733	25.8571	27.0167	23.0455	24.1227	23.1	23.3762	82.7619	56.3636	78	72	26.6952	25.2227	26.2	25.945	22.1333	21.1682	21.8381	21.67
1992	2	29	30.96	24.36	6.6	25.1	28.2	25.2	25.6	22.9	23.76	22.68	23.1	82.4	58.4	76	72	26.22	24.52	25.12	25.3	21.84	20.74	21.18	21.28
1992	3	1	31.8864	24.5217	7.36462	25.3217	30.9059	25.98	27	23.0167	24.2083	23.3217	23.5	81.913	57.125	78.2727	72	26.4609	25.5167	26.6	26.0273	21.9913	21.3375	22.0913	21.7
1992	3	2	32.0261	24.4696	7.55652	25.2917	31.15	26.1533	27.1563	22.7125	24.225	22.9783	23.2304	80.3478	55.7917	74.5455	69.9524	25.9958	25.2708	25.5696	25.4174	21.6917	21.1833	21.4	21.3087
1992	3	3	32.2609	24.4957	7.76522	25.45	31.4375	26.2	27.2625	22.8333	24.4739	23.3609	23.5261	79.9565	56.3043	77.7273	71.5714	26.0208	25.8565	26.6174	26.0913	21.7	21.6	22.0217	21.7217
1992	3	4	32.1565	24.5682	7.58834	25.4913	31.4067	26.3467	27.36	23.1739	24.5174	23.3476	23.7095	82.5	57.3913	77.2857	73.1	26.887	26.0522	26.6091	26.6136	22.2609	21.6739	21.9682	22.0136
1992	3	5	32.087	24.687	7.4	25.5667	31.075	26.2467	27.2733	23.4217	24.5478	23.65	23.8318	83.6957	58	80.4545	73.5238	27.3375	26.0958	27.3478	26.8217	22.5375	21.7167	22.5087	22.2043
1992	3	6	32.0818	24.5652	7.5166	25.4417	31.275	26.0467	27.1933	23.1826	24.3783	23.5227	23.6591	82.3913	56.6667	80.1818	73.1429	26.75	25.5333	27.2	26.4	22.1833	21.35	22.4435	21.9348
1992	3	7	32.0818	24.4818	7.6	25.413	31.2	26.2133	27.2563	23.0652	24.1957	23.113	23.4609	81.9545	56.2609	76.0909	71.5714	26.5565	25.3087	25.9739	25.9435	22.0348	21.2217	21.5435	21.6
1992	3	8	32.1955	24.7273	7.46818	25.4913	31.5933	26.5933	27.42	22.8818	23.9957	23.0435	23.2773	80.1429	52.9565	74.4286	69.6	26.1727	24.5391	26.1087	25.5682	21.7864	20.6913	21.6348	21.3364
1992	3	9	32.5	24.6273	7.87273	25.5652	31.6	26.5867	27.4	23.0565	24.213	22.9565	23.4043	80.6364	55.2609	73.6667	69.7143	26.5522	25.4261	25.9087	25.9478	22.0304	21.2826	21.4261	21.587
1992	3	10	32.4476	24.8333	7.61429	25.6217	30.92	26.5143	27.2143	23.1	24.5174	23.2864	23.6455	80.5	57.3913	76.25	71.05	26.6174	25.9652	26.7227	26.4682	22.0696	21.6391	21.9682	21.9136
1992	3	11	31.8905	24.625	7.26548	25.5364	30.56	26.3533	27.0929	23.3773	24.6045	23.3619	23.8	83.4286	59.4091	79.4	73.45	27.3591	26.3773	27.2909	27.0045	22.5273	21.8955	22.4545	22.2864
1992	3	12	31.681	24.6333	7.04762	25.6864	30.6933	26.4067	27.25	23.1048	24.2238	23.419	23.581	80.0476	58.3182	79.6	72.45	26.5136	25.7136	27.25	26.5	22.0318	21.4455	22.4591	21.9636
1992	3	13	31.8591	24.9095	6.94957	25.7652	30.9533	26.32	27.34	23.3095	24.6409	23.6409	23.8524	81.3333	60.2609	79.5909	73.55	27.0957	26.7217	27.4696	27.087	22.3783	22.1304	22.6	22.3565
1992	3	14	32.3	25.0409	7.25909	25.7783	31.3667	26.36	27.4688	23.3682	24.6136	23.6174	23.7857	81.4091	58.4091	79.1905	73.1053	27.113	26.3682	27.2783	26.8455	22.4043	21.9182	22.487	22.2136
1992	3	15	32.0545	24.8682	7.18636	25.9217	31.2733	26.6267	27.52	23.3409	24.3091	23.5826	23.7286	80.1905	57.2273	78.6	72.2222	26.9727	25.6545	27.5043	26.7	22.2773	21.4318	22.5957	22.0857
1992	3	16	32.2045	24.8381	7.36645	25.8565	31.2286	26.3533	27.36	23.2696	24.4522	23.7043	23.8	80	56.9091	79.4091	72.3684	26.8783	25.9045	27.3957	26.7182	22.2304	21.5955	22.5783	22.1182
1992	3	17	32.2826	25.0391	7.24348	25.9458	31.5467	26.4929	27.5813	23.4417	24.7	23.6957	23.9435	81.087	58.2174	79.2727	72.7	27.2333	26.3957	27.3783	27.0217	22.475	21.9304	22.5391	22.313
1992	3	18	32.3217	24.7348	7.58696	25.6458	31.12	26.4643	27.3267	23.2583	24.4478	23.6455	23.7545	82.2174	57.4348	78.5238	73.4	26.9208	25.9174	27.2522	26.6435	22.2875	21.5304	22.4783	22.0565
1992	3	19	32.2261	24.7682	7.45791	25.8417	31.2533	26.1462	27.2286	23.5478	24.6727	23.7091	23.9318	82.7826	58.7826	81.0476	74.7895	27.4167	26.5609	27.5136	27.0818	22.575	22.0478	22.6409	22.3545
1992	3	20	32.5391	24.813	7.72609	25.7583	31.5133	26.26	27.3733	23.487	24.6136	23.7	23.9227	83	56.8261	80.1364	73.35	27.4458	26.4391	27.5043	27.0826	22.5833	21.9174	22.6435	22.3565
1992	3	21	32.2909	24.8227	7.46818	25.7625	30.84	26.2067	27.16	23.4826	24.4591	23.6591	23.8273	82.913	59.087	79.8095	74	27.425	26.3348	27.587	27.0522	22.575	21.8652	22.687	22.3522
1992	3	22	31.8783	24.9391	6.93913	25.8583	30.7286	26.2467	27.2812	23.6217	24.5783	23.7043	23.9318	83.1364	59.4348	80.0455	74.25	27.7917	26.4261	27.4652	27.1957	22.8042	21.9739	22.6043	22.4348
1992	3	23	32.1609	24.9636	7.19723	26.0042	30.8933	26.3067	27.35	23.6917	24.4609	23.7043	23.9217	82.8261	57.1739	79.7273	73.65	27.8667	25.7348	27.4391	26.9391	22.8417	21.5087	22.5913	22.2739
1992	3	24	32.1174	25.0957	7.02174	26.0125	30.8933	26.5563	27.4813	23.7167	24.7565	23.9609	24.113	83.0435	58.9545	80.0455	74.2105	27.8875	26.7727	27.9	27.4273	22.8542	22.1545	22.8739	22.5818
1992	3	25	32.3391	25.2522	7.08696	26.2125	31.2533	26.4	27.5	23.8333	25.013	23.8455	24.1955	82.3913	58.4783	79.4545	74.2	28.0333	27	27.7435	27.5304	22.9333	22.3174	22.787	22.6435
1992	3	26	32.4273	25.287	7.14032	26.175	31.5467	26.4643	27.6214	23.7913	24.8818	24.0909	24.2273	82.1304	57.1739	81	74.0526	27.9042	26.6565	28.2864	27.5545	22.8792	22.0261	23.0864	22.6182
1992	3	27	32.3727	25.1957	7.17708	26.1958	31.4467	26.5714	27.5714	23.7913	25.0182	23.9318	24.2227	82.0435	59.1304	80.4	74.55	27.825	27.2565	28.2682	27.6773	22.8167	22.4565	23.0727	22.7182
1992	3	28	32.4364	25.2227	7.21364	26.1957	31.26	26.3643	27.54	23.5909	24.7739	23.9391	24.0773	80.4545	57.7391	80.6667	73.2	27.3957	26.5609	27.95	27.3364	22.587	22.0087	22.8955	22.5182
1992	3	29	32.2714	25.2545	7.01688	26.1261	31.7267	26.46	27.6125	23.6739	24.9304	24.0087	24.2087	81.1364	57.8636	80.9048	73.8421	27.4957	26.8	28.2261	27.5591	22.6174	22.1727	23.0478	22.65
1992	3	30	32.7409	25.1905	7.55043	26.213	31.6333	26.6786	27.7733	23.7696	24.9391	24.0591	24.2545	81.7273	57.1304	80.3182	73.65	27.8522	26.687	28.2261	27.587	22.8478	22.1174	23.0391	22.6652
1992	3	31	32.6095	25.33	7.27952	26.2739	31.3933	26.4	27.6714	23.8864	25.0524	24.0571	24.319	81.7727	58.1818	80.85	74.2222	27.9913	27.0909	28.3095	27.7429	22.9217	22.3545	23.0714	22.7524
1992	4	1	33.1348	25.1182	8.0166	26.4217	31.6733	26.5933	27.6929	23.9	25.0636	24.0273	24.2667	81.5455	57.2727	80.1429	72.85	27.9304	26.9136	28.0045	27.5227	22.8696	22.25	22.9455	22.6364
1992	4	2	33.1391	25.1522	7.98696	26.3391	31.7867	26.68	27.8071	23.8522	25.2	24.1091	24.38	81.087	58.5238	80.8947	73.1053	27.813	27.4714	28.1818	27.8286	22.8087	22.5714	23.0273	22.8
1992	4	3	32.7957	25.3	7.49565	26.3391	31.5933	26.6533	27.7429	23.9043	24.819	24.2227	24.2857	81.4783	57.4286	81.5714	73.2632	27.9478	26.5524	28.4818	27.5952	22.8913	21.9619	23.1909	22.6476
1992	4	4	32.3957	25.4136	6.98202	26.3783	31.3375	26.7429	27.8067	23.9913	25.0522	24.0609	24.3136	81.8261	59.5217	79.9524	72.3333	28.1435	27.2435	28.013	27.7	22.9957	22.4261	22.9261	22.7364
1992	4	5	32.7043	25.4333	7.27101	26.5696	31.6867	26.8571	27.9625	23.9174	24.9348	24.1217	24.3261	79.7273	56.8261	79.8095	71.2	27.8696	26.6	28.1435	27.5348	22.8478	22.0522	22.9913	22.6304
1992	4	6	32.5826	25.3957	7.18696	26.625	31.56	27.0067	28.0267	24.1875	25.2217	24.2957	24.5522	81.4348	59.4348	80.1429	73.15	28.5	27.4826	28.5652	28.1348	23.2042	22.5565	23.2478	22.9783
1992	4	7	32.7304	25.7261	7.00435	26.8042	31.1933	26.7583	27.8133	24.2042	25.0652	24.3217	24.5348	80.2609	59.4091	80.8	73.1111	28.4583	27.3955	28.5636	28.0286	23.1875	22.5	23.25	22.9143
1992	4	8	32.7652	25.4783	7.28696	26.5458	31.2687	26.8786	27.8786	24.1708	25.4391	24.3	24.5619	81.7391	60.5417	80.1905	73.65	28.525	28.0958	28.6174	28.2913	23.2375	22.9583	23.313	23.0826
1992	4	9	32.1455	25.6304	6.51502	26.5417	31.4333	26.7933	27.9071	24.1435	25.1136	24.3217	24.4818	81.6957	60.6364	80.2273	74.0556	28.5458	27.4364	28.713	28.1048	23.2583	22.5545	23.3435	22.981
1992	4	10	32.6391	25.5043	7.13478	26.4708	31.52	26.9188	27.92	24.2043	25.2	24.3913	24.5238	82.8261	60.8261	80.4545	74.5	28.7333	27.8565	28.975	28.4261	23.3583	22.8087	23.4792	23.1652
1992	4	11	32.5591	25.5304	7.02866	26.5125	31.34	26.7929	27.7938	24.1522	25.1727	24.3591	24.5	82.087	62.5652	81.25	75.55	28.6208	28.0087	28.8783	28.4609	23.2667	22.8826	23.4304	23.1696
1992	4	12	32.39	25.4619	6.9281	26.4955	31.1214	26.5857	27.6429	24.2182	25.2455	24.5476	24.6905	82.4286	62.0455	83.0526	76.3889	28.7273	27.9682	29.23	28.665	23.3318	22.8545	23.62	23.305
1992	4	13	32.6409	25.4571	7.18377	26.6043	31.0867	26.5846	27.75	24.4348	25.4913	24.4478	24.7957	83.1818	63.1818	82.2727	75.9474	29.087	28.4773	28.9957	28.8409	23.5652	23.1318	23.4913	23.3818
1992	4	14	32.6227	25.4227	7.2	26.5435	31.76	26.94	27.9375	24.2391	25.6227	24.2913	24.7409	82.6364	62.3478	79.9524	74.9	28.713	28.4609	28.4652	28.5391	23.3522	23.1348	23.2087	23.2348
1992	4	15	32.9864	25.5273	7.45909	26.6565	32.2	27.04	28.24	24.2	25.7773	24.5864	24.89	81	59.0435	80.65	73.8421	28.5	28.2217	29.0478	28.5727	23.2091	23.0217	23.5304	23.2455
1992	4	16	33.2455	25.7045	7.54091	26.8217	32.1267	27.04	28.3143	24.2909	25.5273	24.545	24.83	80.8636	58.913	80.4737	73.6667	28.6087	28.0696	29.119	28.681	23.2783	22.9261	23.5524	23.3
1992	4	17	33.1591	25.7136	7.44545	26.9522	32.08	27.1867	28.34	24.3091	25.6455	24.55	24.8364	79.9091	61.1304	80.3636	73.75	28.6174	28.8565	29.1913	28.8913	23.2826	23.3739	23.6	23.4174
1992	4	18	32.6227	25.7227	6.9	26.8174	31.5267	27.1214	28.2125	24.4955	25.6522	24.6087	24.9227	82.2727	61.7727	80.5909	75.6316	29.0087	28.7545	29.1217	28.95	23.513	23.3182	23.587	23.4636
1992	4	19	32.6045	25.6762	6.92835	26.8913	30.8933	27.14	28.0313	24.4	25.6217	24.6409	24.9045	81.4286	63.913	81.3333	76	28.8909	28.8957	29.25	29.0136	23.4318	23.4261	23.6545	23.5182
1992	4	20	33.0043	25.6952	7.30911	26.7565	31.275	27.2438	27.975	24.3864	25.9375	24.8591	24.9619	82.0476	64.375	81.9	76.5	28.9136	29.525	29.7238	29.215	23.4545	23.7667	23.8952	23.62
1992	4	21	33.3818	25.7591	7.62273	26.8957	31.8533	27.3	28.275	24.4565	25.7087	24.8391	25.0087	81.8182	60.8261	81.5	75	29.0391	28.6	29.6391	29.0913	23.5261	23.2435	23.8435	23.5522
1992	4	22	33.1522	25.8182	7.33399	26.9417	31.9067	27.3667	28.3733	24.5667	25.7348	24.8273	25.05	82.2609	61.5217	81.4762	75.3	29.3042	28.7304	29.5304	29.187	23.6833	23.3261	23.8043	23.5957
1992	4	23	33.2136	25.8318	7.38182	27.0833	32.4133	27.4267	28.6067	24.713	25.6227	24.6667	24.9905	81.913	59.1364	80.05	73.6316	29.4708	28.3682	29.3565	28.9818	23.7833	23.1045	23.7087	23.5
1992	4	24	32.8826	25.9045	6.97806	26.9958	32.2188	27.4867	28.5267	24.5	25.7087	24.6227	24.9	81.1364	60.9583	80.1364	74.15	29.1292	28.675	29.2261	28.9174	23.5917	23.3167	23.6522	23.4739
1992	4	25	33.2476	25.8619	7.38571	27.3087	32.5857	27.55	28.6571	24.6136	25.6857	24.885	25.0111	80.0455	60.1905	80.8889	74.1176	29.0696	28.5048	29.4842	28.9684	23.5565	23.2238	23.7842	23.4895
1992	4	26	33.5571	26.03	7.52714	27.2955	32.6308	27.5769	28.7	24.4864	25.6318	24.5409	24.8773	79.45	56.8636	76.75	71.3158	28.5773	27.8636	28.4524	28.3048	23.2682	22.8364	23.1905	23.1
1992	4	27	33.6455	26.1571	7.48831	27.3565	32.7286	27.3786	28.6286	24.5217	25.9727	24.8571	25.1571	79.1364	58.3182	79.7368	72.8421	28.9174	28.8318	29.519	29.1857	23.4522	23.4	23.8095	23.5905
1992	4	28	33.3667	26.16	7.20667	27.2	32.3667	27.5154	28.6286	24.4273	25.8783	24.6714	24.9429	79.2857	58.9565	79.1905	72.8	28.7136	28.687	29.1045	28.7636	23.35	23.3	23.5682	23.3636
1992	4	29	33.6619	26.14	7.5219	27.3818	32.6643	27.6571	28.8923	24.4818	25.6227	24.7905	24.9524	78.8	57.1364	79.45	72.05	28.8727	27.7455	29.5091	28.7045	23.4318	22.75	23.8136	23.3409
1992	4	30	33.6091	26.1476	7.46147	27.4435	32.5643	27.4357	28.7	24.5571	25.6905	25.105	25.08	78.619	59.2273	81.6471	73.4444	28.8318	28.4273	29.955	29.045	23.4364	23.1273	24.06	23.53
1992	5	1	33.7682	26.3091	7.45909	27.5273	32.9714	27.8071	29.0429	24.8	26.1667	25.0238	25.319	80.0455	60.381	80.1905	73.3684	29.3773	29.4619	29.8	29.5381	23.7273	23.7476	23.9762	23.8095
1992	5	2	33.8136	26.4381	7.37554	27.5238	32.66	27.8	29.0083	24.8364	26.0773	25	25.275	80.0476	62.5	80.5556	73.7059	29.3857	30.0136	29.7474	29.65	23.7524	24.0455	23.9368	23.8778
1992	5	3	33.4727	26.1158	7.35694	27.5409	32.9357	27.7462	29.0533	24.9091	25.819	25.0773	25.2667	80.3333	62.95	80.3333	74.1176	29.8136	29.3	29.95	29.755	23.9636	23.675	24.0409	23.93
1992	5	4	33.5045	25.9864	7.51818	27.4348	32.7	27.4846	28.7923	24.8609	26.15	25.0773	25.3545	80.8182	62.8636	82.1111	75.3529	29.6739	30.0545	30.08	30.005	23.9087	24.1091	24.12	24.085
1992	5	5	32.8667	25.8429	7.02381	27.1435	32.1571	27.3769	28.5786	24.8304	25.7318	25.0455	25.2045	82.8182	62.4545	82.2	75.5	29.8565	28.7682	30.0619	29.5048	23.9696	23.3682	24.1143	23.7714
1992	5	6	32.7727	25.7091	7.06364	27.1773	32.0071	27.3	28.3167	24.8174	25.6045	25.0619	25.1238	82.2381	61.2273	82.8421	75.7222	29.7364	28.3	30.315	29.425	23.9227	23.0636	24.255	23.725
1992	5	7	33.1091	25.9571	7.15195	27.2273	31.6143	27.3692	28.3385	24.9773	26.105	25.2667	25.42	82.1905	65.0952	83.05	75.8333	29.7591	29.9762	30.7762	30.1238	23.9455	24.0429	24.5095	24.1381
1992	5	8	33.3143	26.2571	7.05714	27.5091	31.8429	27.7071	28.5083	25.1773	26.1	25.2667	25.505	82.4762	62.7143	81.8	75.8235	30.4455	29.5333	30.681	30.265	24.3182	23.7143	24.4476	24.175
1992	5	9	33.4	26.41	6.99	27.6238	31.7857	27.7786	28.7071	25.1952	26.1136	25.4227	25.5714	81.95	62.5909	82	75	30.3857	29.7682	30.6273	30.2143	24.3048	23.8773	24.4136	24.1714
1992	5	10	33.75	26.2727	7.47727	27.5429	31.66	28.0154	28.9	25.1087	25.9952	25.2455	25.4238	81.75	62.0476	80.2	74.5625	30.181	29.3048	30.4095	29.8556	24.1857	23.6714	24.2619	23.9778
1992	5	11	33.3045	26.2737	7.03086	27.6095	31.8286	27.8923	28.7538	25.0273	26.0136	25.2955	25.4455	80.7	61.1364	81.3	74.6111	29.7952	29.2409	30.4857	29.815	23.9714	23.6273	24.319	23.96
1992	5	12	33.6524	26.5158	7.13659	27.5455	32.6786	28.0929	29.0857	24.9739	26.0333	25.3773	25.4381	80.8095	58.8571	81	73	29.8318	28.9571	30.55	29.625	23.9773	23.4667	24.3773	23.855
1992	5	13	34.0227	26.6333	7.38939	27.887	33.1786	28.2462	29.4143	25.1913	26.519	25.5	25.725	80.5	59.7143	80.8095	73.7895	30.3	30.0333	30.9	30.3429	24.2348	24.0667	24.5545	24.2476
1992	5	14	33.7364	26.3947	7.34163	27.5	32.5231	27.8769	28.9923	25.0048	26.4095	25.3286	25.5857	81.7619	60.8571	80.5	75	29.9864	29.919	30.5905	30.1714	24.0591	23.9905	24.3905	24.1429
1992	5	15	33.5435	26.5762	6.96729	27.6818	32.7375	28.1692	29.15	25.2273	26.4182	25.2636	25.6429	81.3333	61.4783	80.35	74.7778	30.3136	29.987	30.3952	30.2158	24.2591	24.0391	24.2857	24.1842
1992	5	16	33.2609	26.5182	6.74269	27.7	32.4867	27.86	28.9867	25.1773	26.2682	25.15	25.5318	81.4091	61.3478	79.5	74.2105	30.2435	29.8739	30.1565	30.1174	24.2087	23.9609	24.1304	24.0957
1992	5	17	33.7348	26.3952	7.33954	27.7304	32.5667	27.9125	29.125	25.0571	26.2043	25.3696	25.5429	80.3333	61	81.8636	74.5882	29.9455	29.85	30.6174	30.1286	24.0318	23.9773	24.4174	24.1429
1992	5	18	33.4957	26.5864	6.90929	27.8125	32.3933	27.9733	29.06	25.2042	26.2652	25.4348	25.6304	81.0435	62.6957	81.4762	75.3889	30.4417	29.9652	30.5909	30.3136	24.3208	24	24.3955	24.2455
1992	5	19	33.5609	26.6364	6.92451	27.8348	32.0733	28.1643	29.1733	25.1087	26.3909	25.1783	25.5273	80.3182	61.7391	77.65	73.2778	30.1391	29.9913	29.9636	30.0409	24.1522	24.0696	24.0455	24.0864
1992	5	20	33.3273	26.613	6.71423	27.7708	32.1267	27.9615	29.0231	25.0458	26.0636	24.9955	25.3095	79.9565	62	78.1579	73.7059	29.8833	29.3435	29.7905	29.6429	24.0125	23.7	23.9333	23.8571
1992	5	21	33.3773	26.4273	6.95	27.687	32.34	28.24	29.1357	24.8727	26.1682	25.32	25.395	79.5909	62.0435	80	74	29.6609	29.6913	30.6682	29.9636	23.8696	23.8217	24.4409	24
1992	5	22	34.2762	26.4905	7.78571	28.1591	33.2333	28.2267	29.4786	24.98	26.3619	25.345	25.5579	78.2632	59.0435	79.1	71.9444	30.1318	29.7043	30.5087	30.0773	24.1318	23.8609	24.3348	24.0955
1992	5	23	34.0773	26.5238	7.55346	27.6522	33.26	28.35	29.425	25.1	26.3619	25.5143	25.4294	80.619	59.2273	79.7778	72.8235	30.3348	29.7727	30.6545	30.0857	24.2304	23.9136	24.4318	24.1048
1992	5	24	34.1273	26.6105	7.51675	27.8261	33.4667	28.4267	29.5875	25.3409	26.6696	25.4909	25.7429	82.2273	60.2609	80.1	74.2632	30.8261	30.213	30.6545	30.6136	24.5217	24.1826	24.4182	24.3955
1992	5	25	34.2136	26.75	7.46364	27.9182	33.2867	28.55	29.6133	25.3714	26.6682	25.4591	25.8381	81.45	61	78.4	73.5	30.6182	30.6409	30.4783	30.5048	24.4227	24.4091	24.3391	24.3524
1992	5	26	33.5409	26.7053	6.83565	27.8182	31.56	27.7625	28.6733	25.3783	26.4455	25.3364	25.6773	82.0476	63.8261	81.35	75.5263	30.7591	30.6545	30.4	30.5905	24.4727	24.4136	24.3043	24.3905
1992	5	27	33.7364	26.4529	7.28342	27.8227	32.2267	27.8733	28.7571	25.2826	26.5091	25.4476	25.725	81.7143	60.6364	80.7143	74.1579	30.5545	29.75	30.7609	30.3182	24.3591	23.9136	24.4957	24.2318
1992	5	28	33.9682	26.5941	7.37406	27.6182	33.12	28.0429	29.2214	25.2286	26.5238	25.2857	25.681	81.55	59.0455	79.65	73.3684	30.2	29.9091	30.4217	30.0571	24.1636	23.9909	24.3087	24.0952
1992	5	29	34.25	26.3111	7.93889	27.8043	32.6333	28.1933	29.2133	25.2273	26.3682	25.3857	25.61	79.7143	61	79.4762	73.7368	30.2913	29.8913	30.5783	30.2522	24.2522	23.9696	24.3826	24.2043
1992	5	30	34.2364	26.6	7.63636	27.9955	32.88	28.36	29.3	25.2667	26.4273	25.465	25.6579	79.8	58.8696	78.7222	73	30.4227	29.7043	30.5591	30.2286	24.2682	23.8478	24.3727	24.1762
1992	5	31	34.3045	26.5188	7.7858	27.7591	32.9933	28.2067	29.2267	25.2609	26.3217	25.487	25.6913	81.7143	58.2609	79.381	72.6667	30.5864	29.5174	30.4957	30.15	24.3818	23.7652	24.3435	24.1409
1992	6	1	34.565	26.5882	7.97676	28.255	33.7615	28.3286	29.6231	25.3381	26.3571	25.5476	25.7476	79.35	55.75	79.6	71.6471	30.265	29.055	30.519	29.935	24.225	23.465	24.3333	23.99
1992	6	2	34.225	26.5389	7.68611	27.8857	32.9	28.3769	29.3231	25.0048	26.4762	25.4143	25.6381	78.95	61.9	78.5263	71.9375	29.7619	30.435	30.3143	30.135	23.9286	24.25	24.2524	24.13
1992	6	3	34.37	26.8389	7.53111	28.1238	33.5077	28.6462	29.6571	25.2286	26.4429	25.415	25.71	78.1	59.1429	76.7368	71.8824	30.0857	29.9762	30.1619	30.081	24.1143	23.9857	24.119	24.0762
1992	6	4	34.26	26.7056	7.55444	28.0762	32.7154	28.2615	29.3	25.2286	26.4048	25.29	25.65	79.05	60.1905	77.5789	72.5882	30.1857	29.7571	30.1	30.0143	24.1714	23.8714	24.1238	24.0476
1992	6	5	34.0211	26.4706	7.55046	27.94	32.4643	28.1077	29.2	25.0429	26.1429	25.415	25.535	78.3158	58.4762	79.4211	73.375	29.785	28.9286	30.3429	29.71	23.95	23.3905	24.2524	23.88
1992	6	6	34.075	26.6833	7.39167	28.08	33.0286	28.1538	29.3857	25.2238	25.95	25.1619	25.46	79.3158	56	78.2632	71.6667	30.3	28.27	29.7619	29.5	24.225	23.025	23.9381	23.7737
1992	6	7	33.955	26.5889	7.36611	27.7571	32.7077	28.4143	29.3214	25.055	26.1667	25.0381	25.455	80.5263	59.05	76.35	72.4667	30.065	29.255	29.4381	29.5947	24.115	23.6	23.7381	23.8263
1992	6	8	34.2211	26.8526	7.36842	28.0381	33.0692	28.2417	29.4077	25.155	26.581	25.43	25.7632	78.8947	58.619	78.7895	72.4	30.015	29.9429	30.39	30.2105	24.07	23.9857	24.29	24.1684
1992	6	9	34.36	26.9056	7.45444	28.305	33.3571	28.6231	29.7286	25.2895	26.4667	25.5429	25.6222	77.5294	57.0952	78.05	71.9333	30.4053	29.4762	30.5476	30.1	24.2895	23.7476	24.3762	24.1158
1992	6	10	34.4095	26.9667	7.44286	28.3381	33.2857	28.8077	29.7571	25.2095	26.4476	25.5045	25.67	78.2105	58.0476	77.619	71.6667	30.115	29.5857	30.4182	30.0053	24.125	23.8286	24.3091	24.0526
1992	6	11	34.395	26.9789	7.41605	28.36	33.4933	28.4462	29.6154	25.5182	26.7	25.6048	25.9095	79.6316	58.4091	80	73.4	30.82	30.1409	30.8476	30.5263	24.53	24.1136	24.5524	24.3632
1992	6	12	34.5	26.9737	7.52632	28.14	33.3533	28.6231	29.5462	25.3545	26.3333	25.3429	25.63	79.8947	56.2381	77.8	71.0714	30.54	29.2714	30.1619	29.85	24.385	23.6048	24.1571	23.9778
1992	6	13	34.7053	26.9944	7.71082	28.265	33.1643	28.6667	29.5846	25.2667	26.2762	25.555	25.67	78.1579	56.6667	77.8333	70.9333	30.255	29.0619	30.37	29.8	24.21	23.4714	24.28	23.9421
1992	6	14	34.65	26.7526	7.89737	28.2571	33.3846	28.6769	29.7429	25.295	26.419	25.4476	25.69	78.7368	57.9524	76.7	71.375	30.31	29.4905	30.2048	29.915	24.245	23.7429	24.1714	24.005
1992	6	15	34.3476	26.8647	7.48291	28.205	33.5	28.4923	29.5538	25.3286	26.2455	25.4762	25.6571	78.5263	58.1429	78.4211	72.1333	30.31	29.6286	30.4476	30.0895	24.245	23.7762	24.3286	24.1
1992	6	16	34.4238	26.8789	7.54486	28.3857	33.66	28.2231	29.5643	25.1409	26.1864	25.4455	25.5864	76.8	56.1818	80.4211	71.25	29.9524	28.9227	30.5667	29.83	24.0381	23.3909	24.3762	23.955
1992	6	17	34.119	26.9474	7.17168	28.225	33.475	28.4692	29.6643	25.1091	26.1571	25.3091	25.5	78	57.1429	77.6	69.8571	30.08	28.9667	29.9952	29.7	24.105	23.4667	24.0714	23.8944
1992	6	18	34.55	26.9	7.65	28.2545	33.7154	28.4923	29.7143	25.3136	26.319	25.4455	25.681	78.6667	57.4762	77.9	70.6471	30.4091	29.8571	30.3238	30.2	24.2727	23.9	24.2667	24.1476
1992	6	19	34.5714	26.6895	7.88195	28.2524	33.6071	28.35	29.5643	25.2091	26.27	25.3136	25.535	78.45	55.35	78.1905	71	30.2143	28.805	30.1318	29.6421	24.1857	23.365	24.1273	23.8526
1992	6	20	34.365	26.6333	7.73167	28.1762	33.2231	28.3154	29.4154	25.1091	26.065	25.181	25.405	77.6	56.2	77.4211	70.4	29.9952	28.52	29.881	29.4158	24.0429	23.205	24.019	23.7158
1992	6	21	34.27	26.7105	7.55947	28.2952	33.3154	28.4	29.6143	25.2143	26.11	25.2905	25.5	77.55	55.5	76.95	70.1875	29.8333	28.435	29.9381	29.305	23.9714	23.165	24.0333	23.66
1992	6	22	34.46	26.8158	7.64421	28.285	33.4357	28.25	29.6	25.17	25.9095	25.1762	25.415	77.5	53.2857	77.9474	69.8667	29.5	27.7714	29.785	28.9947	23.775	22.8048	23.96	23.5
1992	6	23	34.5905	27.0167	7.57381	28.44	33.9533	28.4846	29.7615	25.1	26.1591	25.3591	25.4857	75.8889	54.6364	78.15	68.75	29.3842	28.4455	30.1905	29.3389	23.7211	23.1727	24.1952	23.6944
1992	6	24	34.17	26.7	7.47	28.1714	33.45	28.2909	29.5	25.0227	26.1476	25.02	25.3789	77.5	55.0476	76.5556	69.8571	29.4762	28.4381	29.5263	29.1167	23.7905	23.181	23.8211	23.5889
1992	6	25	34.53	26.8789	7.65105	27.9905	33.2533	28.3214	29.42	24.8636	25.9864	25.0909	25.3182	77.45	55.5455	77.15	69.5	29.3	28.3364	29.7238	29.165	23.681	23.0591	23.9333	23.575
1992	6	26	34.4143	26.9056	7.50873	28.2455	33.4143	28	29.2923	24.9227	25.8591	25.1286	25.2476	75.4762	55	78.3684	69.4375	29.0864	28.0682	29.83	28.875	23.5591	22.9273	23.99	23.425
1992	6	27	34.355	26.7947	7.56026	27.9818	32.875	28	29.2643	24.9	26	25.2429	25.3714	77.4762	55.4762	79	71.1765	29.45	28.3	30.0286	29.2238	23.7545	23.0667	24.0857	23.6238
1992	6	28	34.29	26.4833	7.80667	28.0737	32.8857	28.0692	29.2231	24.9762	26.0571	25.3571	25.4667	78.5294	55.8095	79.55	70.4118	29.6611	28.3714	30.3667	29.6222	23.8722	23.1048	24.2857	23.85
1992	6	29	34.12	26.7647	7.35529	28.0762	33.4615	28.1417	29.5077	25.0429	26.0238	25.2286	25.4238	77.75	55.5714	78.8947	70.8125	29.6286	28.3524	30.03	29.37	23.8619	23.1524	24.11	23.725
1992	6	30	34.481	26.7611	7.71984	28.045	33.5933	28.2308	29.5692	25	26.0818	25.1545	25.3762	78	55.1364	77.2	69.5333	29.665	28.3955	29.6905	29.1368	23.87	23.1318	23.9095	23.5632
1992	7	1	34.2857	26.68	7.60571	27.9591	32.8688	28.2267	29.3667	24.7435	25.8652	25.0043	25.1957	76.8571	55.6957	76.4545	69.6842	29.0409	27.9826	29.3391	28.8045	23.5455	22.8783	23.7261	23.3818
1992	7	2	34.5762	26.665	7.91119	27.9864	33.625	28.1429	29.5438	24.7739	25.7435	24.9304	25.1522	76.8095	53.087	76.7273	68.6316	29.0545	27.4739	29.2565	28.5955	23.5318	22.5478	23.6609	23.2545
1992	7	3	34.07	26.5524	7.51762	27.8909	33.18	27.9143	29.1714	24.787	25.8739	25.1	25.1952	77.2381	55.5	79.2	70.5	29.0136	28.1182	29.8381	28.8421	23.5273	22.95	23.9762	23.3947
1992	7	4	34.135	26.3	7.835	28.05	32.9786	28.1357	29.3333	24.9273	25.8682	25.1045	25.3045	77.619	55.0909	77.8095	70.3158	29.45	27.9864	29.7045	29.05	23.75	22.8909	23.9091	23.5273
1992	7	5	34.21	26.745	7.465	27.9238	33.28	28.1462	29.3071	24.7091	25.7591	24.9364	25.1455	76.45	55.5909	77.5789	69.9412	28.7762	28	29.3286	28.66	23.3714	22.8955	23.6952	23.29
1992	7	6	34.39	26.415	7.975	27.8273	33.0067	28.1077	29.2429	24.7045	25.8304	25.0217	25.1636	77.619	55.1739	78.25	70.5556	28.9591	27.9609	29.7	28.7667	23.4773	22.9043	23.9182	23.381
1992	7	7	34.1857	26.52	7.66571	27.8955	33.2467	28.3733	29.3333	24.8348	25.7826	25.0957	25.2304	77.5238	55.2174	77.7143	70.6667	29.2364	27.8826	29.5864	28.9286	23.6545	22.8391	23.8636	23.4524
1992	7	8	34.0143	26.545	7.46929	27.8727	32.88	27.8643	29.1467	24.813	25.9	24.9609	25.2304	77.5714	56.9565	78.05	71.2941	29.2091	28.3391	29.4333	29.05	23.6318	23.0913	23.7667	23.53
1992	7	9	34.0333	26.6632	7.37018	27.787	33.0786	28.0667	29.2733	24.8455	25.9818	25.1913	25.3286	78.7143	56.6818	78.7143	71.7222	29.4636	28.7136	29.9783	29.4095	23.75	23.3227	24.0522	23.7238
1992	7	10	34.47	26.6095	7.86048	27.9826	32.9667	28.4357	29.3643	25.0261	26.0783	25.0636	25.3591	78.8182	55.7826	77	70.3889	29.7783	28.3783	29.481	29.0857	23.9435	23.0783	23.7905	23.5381
1992	7	11	34.18	26.655	7.525	27.9143	33.54	28.0143	29.4333	24.8136	25.9227	25.1864	25.3091	78	54.1818	78.619	70.5556	29.4095	27.9682	29.9045	29.0857	23.719	22.9045	24.0409	23.5571
1992	7	12	34.33	26.6619	7.6681	27.9238	33.2067	28.2643	29.4133	25.0136	26.1364	25.1227	25.4273	79.05	55.6364	77.1429	71.3333	29.7524	28.6364	29.6591	29.3714	23.9333	23.2818	23.8818	23.7143
1992	7	13	34.1571	26.52	7.63714	27.7864	33.0667	28.0429	29.22	25.0455	25.9391	25.2182	25.4	80.0952	55	79.2857	71.8333	29.9455	28.187	30.0818	29.4381	24.0409	22.9957	24.1364	23.7476
1992	7	14	34.4381	26.7273	7.71082	27.8636	33.5438	28.14	29.4688	25.0174	26.0609	25.0783	25.3913	79.5714	54.5217	78.1364	71.3158	29.8773	28.4043	29.6391	29.3864	23.9909	23.1217	23.8783	23.7182
1992	7	15	34.3524	26.6591	7.69329	27.8739	33.4733	28.05	29.4437	24.8478	26.0435	25.2043	25.3609	78.5909	56.3478	78.9545	71.35	29.313	28.5435	29.9652	29.2696	23.6957	23.2217	24.0652	23.6652
1992	7	16	34.8333	26.4909	8.34242	27.9783	33.7867	28.1933	29.5813	24.8478	25.987	25.1348	25.3087	77.4091	55.913	78.1364	70.8	29.3261	28.4739	29.8	29.1957	23.7	23.1696	23.9652	23.6043
1992	7	17	34.3952	26.61	7.78524	27.9864	33.4625	28.3	29.5267	24.8455	25.8565	24.9227	25.2048	76.9	52.8696	76.7619	68.9474	29.2091	27.5087	29.2826	28.6045	23.6318	22.6	23.6696	23.2682
1992	7	18	34.345	26.5952	7.74976	27.8696	33.8143	27.8923	29.4429	24.7783	25.8636	25.0182	25.2182	78.2273	53.9091	78.55	70.1111	29.187	27.8909	29.5619	28.8286	23.6	22.8545	23.8381	23.4
1992	7	19	34.805	26.57	8.235	27.9	33.6286	28.5923	29.5643	24.8048	26.0591	25.1727	25.3286	77.8	53.9545	76.85	69.2941	29.2762	28.1727	29.7143	29	23.6524	23.0227	23.9238	23.5
1992	7	20	34.5048	26.66	7.84476	28.087	33.4786	28.2733	29.3857	24.9652	25.8522	25.087	25.3	77.5909	53.8636	77.9524	69.8333	29.4783	27.9636	29.65	28.981	23.8043	22.8955	23.8909	23.4857
1992	7	21	34.4524	26.5381	7.91429	27.9773	33.4875	28.16	29.22	25.0864	25.7652	25.2043	25.3636	79.1	55	79.2381	71.5556	29.7227	28.1826	29.9909	29.4333	23.9318	22.9957	24.0864	23.7381
1992	7	22	34.6571	26.8	7.85714	27.9522	33.5133	28.42	29.4933	24.8565	25.9696	25.213	25.3391	77.5909	53.6522	77.4286	69.5789	29.3696	28.0913	29.8727	29.1045	23.7217	22.9087	23.9864	23.5318
1992	7	23	34.581	26.6238	7.95714	27.9955	33.4625	28.2	29.4562	24.8318	25.9391	25.1391	25.3273	77.2381	54.9565	77.9048	69.8421	29.2773	28.3565	29.6957	29.1591	23.6545	23.0652	23.8957	23.5773
1992	7	24	34.92	26.7667	8.15333	28.1217	33.8267	28.2786	29.62	25.0522	26.2652	25.1909	25.4909	77.9091	54.3913	77.5238	69.9474	29.6696	28.7043	29.8545	29.3773	23.887	23.313	24.0136	23.7227
1992	7	25	34.375	26.89	7.485	28.0591	33.4462	28.0143	29.48	24.9864	26.1045	25.2048	25.419	77.9	54.8571	78.619	70.5556	29.481	28.5095	30.1273	29.355	23.8	23.1905	24.1455	23.705
1992	7	26	34.6158	26.62	7.99579	27.9333	33.6667	28.4357	29.4	24.8045	26.0318	25.0682	25.3045	77.85	54.5	77.1	69.8235	29.3	28.3545	29.5238	29.135	23.6905	23.1091	23.8286	23.59
1992	7	27	34.681	26.52	8.16095	27.9636	33.4786	28.0714	29.45	25.0136	26.1478	25.2217	25.4364	78.619	55.7727	78.7727	71	29.6955	28.6955	30	29.3952	23.9136	23.2955	24.1	23.7333
1992	7	28	34.4619	26.5	7.9619	27.9476	33.1187	28.1	29.3929	24.9435	26.1304	25.2667	25.4381	78.4	57.5455	78.5	71.1875	29.5905	28.8364	30.1364	29.4842	23.8571	23.4045	24.1636	23.7737
1992	7	29	34.2143	26.26	7.95429	27.8818	33.02	27.92	29.2067	24.9091	26.1826	25.4	25.45	79.3158	56.5909	79.5909	71.8333	29.7455	28.8773	30.4348	29.7143	23.9455	23.4091	24.3217	23.9048
1992	7	30	34.3524	26.7571	7.59524	28.0391	33.24	28.4188	29.525	25.0217	26.2	25.2826	25.5	78.2727	55.6818	77.3636	70.2632	29.7652	28.9318	29.9739	29.55	23.9391	23.4227	24.0783	23.8182
1992	7	31	34.97	26.6619	8.3081	28.0478	34.26	28.9769	29.8786	25.0391	26.3348	25.4045	25.5818	78.2727	54.2174	76.95	69.2778	29.7478	28.8957	30.1333	29.5286	23.9348	23.413	24.1571	23.7905
1992	8	1	34.7619	26.8905	7.87143	27.95	33.3	28.3867	29.5286	25.087	26.3	25.4087	25.5913	78.6364	57.5652	79.6667	71.3684	29.6727	29.2652	30.4682	29.7095	23.8955	23.6565	24.3364	23.919
1992	8	2	34.519	26.7682	7.75087	27.9043	33.18	28.1143	29.3375	25.2136	26.4238	25.4913	25.595	80.3333	58.0476	80.2727	71.8824	30.2364	29.5	30.6565	29.84	24.2045	23.7905	24.4261	23.985
1992	8	3	34.6727	26.8909	7.78182	28.0826	32.9	28.4625	29.4437	25.1652	26.3542	25.4958	25.6565	78.5455	58.625	78.5652	71.3	29.813	29.4667	30.5375	29.8609	23.9783	23.7458	24.375	23.9913
1992	8	4	34.6	26.8636	7.73636	27.8261	33.2	28.2643	29.46	25.1167	26.2696	25.5182	25.6227	80	56.2917	79.8	71.3333	30.0522	28.9	30.6818	29.8429	24.1043	23.425	24.45	23.9857
1992	8	5	34.5455	26.8318	7.71364	28.0167	33.6125	28.3571	29.6063	25.0375	26.2625	25.4091	25.5636	78.2609	55.6667	77.619	70.7368	29.6542	28.7667	30.2545	29.5045	23.8667	23.3625	24.2045	23.7818
1992	8	6	34.4381	26.7818	7.65628	27.7917	33.4533	28.4733	29.2733	25.0167	26.025	25.3522	25.4565	79.3913	54.625	77.9524	71	29.7333	28.2583	30.1591	29.3636	23.9417	23.0542	24.1727	23.7045
1992	8	7	34.8619	27.0714	7.79048	28.0391	33.68	28.1643	29.48	25.1348	26.0864	25.3727	25.5476	78.5455	54.1818	77.7368	70	29.9	28.4	30.119	29.51	24.0261	23.1318	24.1429	23.785
1992	8	8	34.7571	26.9524	7.80476	28.0318	33.8333	28.6071	29.7667	25.3909	26.1136	25.4682	25.64	80.45	54.8182	77.35	71.4375	30.4714	28.7095	30.2955	30.0722	24.3381	23.2905	24.2364	24.1
1992	8	9	34.5429	26.8143	7.72857	28.0304	32.5333	28.2857	29.1667	25.1522	25.9348	25.4609	25.5174	79	57.6957	78.0476	71.8421	29.9783	28.4913	30.3727	29.5909	24.0696	23.1739	24.2773	23.8364
1992	8	10	34.6714	26.68	7.99143	27.9739	33.6063	28.5	29.4688	25.2217	26.225	25.713	25.7217	79.7727	57	79.5909	72.8	30.1652	29.0542	31.0739	30.1261	24.1652	23.5208	24.6739	24.1304
1992	8	11	35.1667	26.919	8.24762	28.0833	33.825	28.5214	29.5625	25.4458	26.2167	25.6696	25.7783	80.3478	55.0833	79.2273	71.6	30.6708	28.6083	30.9522	30.0913	24.4708	23.2542	24.587	24.1087
1992	8	12	35.1091	26.98	8.12909	28.1391	33.58	28.5143	29.58	25.3478	26.4957	25.6609	25.8261	79.4545	57.5455	79.2857	72.1053	30.3957	29.6318	30.9045	30.3091	24.2913	23.8636	24.5682	24.2455
1992	8	13	35.019	27.1714	7.84762	28.3583	33.7467	28.55	29.7733	25.3208	26.413	25.6773	25.8182	77.9565	56	78.8	71.7222	30.1625	29.1348	30.8857	30.2048	24.1625	23.5652	24.5714	24.1857
1992	8	14	35.3429	27.1857	8.15714	28.1913	33.9	28.7214	29.6571	25.3217	26.2435	25.5773	25.6955	79.0455	55.2174	79.25	71.3889	30.313	28.7391	30.7143	29.9333	24.2391	23.3304	24.4714	24.019
1992	8	15	34.6619	26.781	7.88095	28.0087	33.1533	28.36	29.4562	25.2043	26.1565	25.9304	25.7783	79.5909	56.1304	81.8571	72.9	30.1217	28.7652	31.8478	30.2522	24.1609	23.3739	25.0696	24.1957
1992	8	16	34.8619	26.6857	8.17619	28.1143	33.3059	28.66	29.5267	25.4087	26.4391	25.8043	25.8739	80.4	59.3913	81.4286	73.7059	30.6524	29.8609	31.3727	30.67	24.4429	23.9826	24.8227	24.445
1992	8	17	34.2571	26.58	7.67714	27.9783	32.64	28.0667	29.1313	25.2609	26.1619	25.6	25.6952	80.0455	59.2727	81.4286	73.6842	30.2957	29.2318	31.0087	30.2182	24.2522	23.6227	24.6348	24.1909
1992	8	18	33.9095	26.7857	7.12381	27.8591	32.4375	28.56	29.2267	25.3565	26.0826	25.6783	25.7	81.5238	60.6957	80.4762	73.4444	30.6864	29.2043	31.15	30.2571	24.4591	23.6043	24.7136	24.1952
1992	8	19	34.65	26.7591	7.89091	27.9875	33.5	28.3	29.4824	25.3833	26.3	25.9	25.8773	80.4783	57.5417	80.5	73.5	30.5167	29.2583	31.4571	30.4762	24.375	23.6458	24.8714	24.3381
1992	8	20	34.5318	26.9565	7.5753	28.0667	33.4563	28.5187	29.6059	25.4125	26.0375	25.7125	25.725	80.4348	55.625	80	72	30.6708	28.4625	31.0917	30.0833	24.45	23.1375	24.6833	24.0958
1992	8	21	34.5762	26.7391	7.83706	28.0304	33.4235	28.5	29.55	25.2	26.313	25.6957	25.7136	79.4091	59.4783	80.0909	72.9474	30.1609	29.6522	31.0304	30.2227	24.1739	23.8435	24.6565	24.1909
1992	8	22	34.2238	26.8591	7.36472	28.0864	32.9	28.1	29.1875	25.4043	26.2043	25.5864	25.7182	80.5238	60.4348	81.619	73.4737	30.6	29.4435	31.2174	30.4318	24.4045	23.7304	24.7304	24.3
1992	8	23	34.1286	26.9136	7.21494	28.0652	33.1067	28.7067	29.5813	25.3864	26.5522	25.7273	25.8682	80.4286	61.5652	79.4762	74.05	30.8174	30.3565	31.4174	30.8652	24.513	24.2391	24.8261	24.5261
1992	8	24	34.2476	26.9636	7.28398	28.0591	33.1176	28.4813	29.5	25.5174	26.213	25.8292	25.8545	81.2381	59.6667	81.2727	73.5789	30.9409	29.2875	31.4667	30.6591	24.5818	23.6208	24.8792	24.4
1992	8	25	33.9818	26.8545	7.12727	27.9958	32.6933	28.35	29.1235	25.5458	25.8875	25.6	25.6792	82.087	60.25	79.7391	73.9524	31.0208	28.7792	30.875	30.2292	24.6208	23.3375	24.5583	24.1833
1992	8	26	34.2273	26.7435	7.48379	27.9522	32.9938	28.4706	29.5	25.3391	26.1652	25.713	25.6955	81.0476	60.8261	79.2857	73.9474	30.6682	29.6409	30.9652	30.39	24.4364	23.8409	24.6043	24.275
1992	8	27	34.0955	26.6571	7.43831	27.8625	32.4937	28.26	29.2188	25.3478	26.1739	25.6435	25.6591	81.4545	60.4545	80.9091	74.2105	30.5913	29.5636	31.0565	30.3143	24.413	23.8	24.6261	24.2476
1992	8	28	34.3714	26.7783	7.59317	27.8208	33.1	28.5385	29.475	25.2833	26.5957	25.7727	25.9143	81.6957	60.75	80.55	74.5238	30.5042	30.4042	31.2261	30.7391	24.35	24.2875	24.7391	24.4652
1992	8	29	34.5381	26.7762	7.7619	28.1409	33.06	28.7286	29.9214	25.59	26.3318	25.9435	25.9737	82.0526	59.8636	81.1818	74.4118	31.18	29.4909	31.6174	30.7158	24.73	23.7545	24.9565	24.4421
1992	8	30	34.5429	27.1278	7.41508	28.0609	33.88	29.14	29.7533	25.6826	26.7478	25.887	26.1	82.5455	59.913	79.8571	74.2	31.3261	30.3783	31.4	30.9727	24.787	24.2261	24.8091	24.5727
1992	8	31	34.9864	26.8944	8.09192	27.9739	34.1357	28.6667	29.6933	25.6261	26.7217	25.9083	26.0773	83.2381	60.2273	80	74	31.2182	30.3409	31.5	30.865	24.7364	24.2318	24.8833	24.51
1992	9	1	34.681	27.0619	7.61905	28.25	33.08	28.5375	29.5533	25.4304	26.7273	25.975	26.0273	79.5909	60.5909	79.1739	73.1111	30.5652	30.5091	31.4417	30.75	24.3826	24.3364	24.8667	24.4864
1992	9	2	33.8667	26.9952	6.87143	28.1083	31.8688	28.3933	29.1625	25.6042	26.6	25.8833	26.0375	81.3913	62.5	79.6957	75	31.0292	30.2833	31.375	30.8917	24.6375	24.175	24.8167	24.5458
1992	9	3	34.3773	26.6864	7.69091	28.0583	32.0562	28.6857	29.2529	25.5583	26.4696	25.8333	25.9261	81.5652	60.5	79.4348	74	30.9625	30.05	31.2375	30.6773	24.6042	24.0818	24.75	24.4409
1992	9	4	34.2429	26.5545	7.68831	27.9167	32.8133	28.55	29.5333	25.3708	26.6042	25.9565	25.987	80.8182	62.125	79.3182	74.7778	30.425	30.35	31.4435	30.7348	24.3042	24.2167	24.8478	24.4522
1992	9	5	34.285	26.915	7.37	28.0522	32.56	28.62	29.4	25.6391	26.3783	25.9826	26.0043	82.0455	60.8696	78.7273	73.8333	31.0957	29.7217	31.4174	30.7348	24.6957	23.887	24.8391	24.4826
1992	9	6	34.8714	27.16	7.71143	28.2609	32.8071	28.6538	29.5125	25.6043	26.4682	25.9087	25.9909	79.6364	59.9565	79.9545	72.9444	30.8	29.7783	31.4739	30.6783	24.5217	23.8826	24.8739	24.4348
1992	9	7	34.6636	27.145	7.51864	28.1609	33.1125	28.5786	29.4	25.687	26.4917	26.0083	26.0522	81.7273	60.2917	81	74.1111	31.2435	30.0708	31.8125	31.0609	24.7565	24.1125	25.0708	24.6565
1992	9	8	33.8955	27.155	6.74045	27.9957	31.875	28.4615	29.1588	25.7043	26.2	25.7833	25.9217	82	64.7083	81.3043	75.5882	31.3045	29.9583	31.3667	30.8818	24.7955	24.0542	24.8208	24.5636
1992	9	9	34.1136	26.9273	7.18636	27.8833	32.525	28.6067	29.2235	25.5417	26.3792	26.0565	26.0174	82.6522	61.9167	81.1818	75.2778	31.0208	30.025	31.8478	30.9696	24.6375	24.0708	25.0826	24.6043
1992	9	10	34.5619	27.1545	7.40736	28.2125	32.2687	28.64	29.3529	25.7783	26.3417	25.9217	26.0304	81.8182	60.5217	79.9545	73.6471	31.4087	29.6783	31.4478	30.8636	24.8565	23.8739	24.8739	24.5409
1992	9	11	34.1286	27.2571	6.87143	28.1565	32.2813	28.7929	29.3812	25.5696	26.4792	25.9591	25.9909	80.9091	62.0417	79.8571	74.4118	30.9391	30.175	31.5455	30.8864	24.5957	24.1458	24.9227	24.5455
1992	9	12	34.3619	27.15	7.2119	28.1391	32.66	28.6462	29.6133	25.6783	26.3217	25.7565	25.9087	81.9091	60.4783	78.9048	73.7222	31.2696	29.8391	31.0391	30.7217	24.7652	23.9391	24.6565	24.4435
1992	9	13	33.935	26.7381	7.1969	27.9261	32.5846	28.5267	29.1125	25.2609	26.4565	25.9043	25.8696	80.3333	62.3913	80.2727	74.4444	30.2	30.0783	31.5348	30.5913	24.1826	24.0826	24.913	24.4
1992	9	14	34.1364	27.27	6.86636	28.0435	32.2937	28.3375	29.2062	25.5652	26.4292	25.8609	25.9545	81.6818	62.875	80.8571	75.5882	31.0565	30.2125	31.4739	30.9136	24.6522	24.1708	24.8826	24.5682
1992	9	15	34.081	27.1238	6.95714	28.0833	32.72	28.575	29.3824	25.6652	26.3667	25.987	26.0043	82.7619	62	81.6364	76.1667	31.4609	30.125	31.7652	31.1609	24.8696	24.1083	25.0304	24.7087
1992	9	16	34.3	26.75	7.55	27.9958	33.82	29.0286	29.9533	25.5833	26.1708	25.8435	25.8783	82.4348	59.5417	77.75	74.0588	31.2042	29.5261	31.2429	30.8381	24.7417	23.7565	24.7714	24.5238
1992	9	17	33.7318	26.8429	6.88896	27.9652	32.3471	28.7187	29.4882	25.6083	26.2208	25.8261	25.9043	82.7273	63.5833	80.5455	75.9412	31.3	30.1083	31.4043	31.1136	24.7913	24.0917	24.8435	24.6864
1992	9	18	33.6762	26.9591	6.7171	28.05	31.9937	28.4333	29.2267	25.6875	26.3333	25.85	25.9318	82.8261	65.5	81.3	75.625	31.225	30.2708	31.5	30.9143	24.7417	24.2042	24.9143	24.5619
1992	9	19	33.8571	26.7238	7.13333	28.1364	32.2067	28.6154	29.2563	25.687	26.4409	25.9087	26.0182	82.6667	63.087	81.1	75.5882	31.2182	30.2609	31.6391	31.0818	24.7455	24.2043	24.9696	24.6591
1992	9	20	33.6857	27.015	6.67071	27.9348	31.68	28.48	29.1	25.6478	26.4739	25.8714	25.919	83.1818	66.1739	82.05	76.7647	31.2739	30.7261	31.5818	31.1545	24.7783	24.4478	24.9409	24.7045
1992	9	21	33.6273	26.8476	6.77965	27.7957	32.7562	28.8625	29.44	25.4087	26.4583	25.8875	25.9	82.5909	62.2083	79.4545	75.2353	30.6435	29.7333	31.3391	30.5273	24.4391	23.8	24.8043	24.3273
1992	9	22	33.8636	27.0476	6.81602	28.0333	31.8437	28.0857	28.9471	25.6917	26.325	25.6875	25.9125	83	63.5833	81.6364	75.3158	31.3292	30.0333	31.2208	30.8583	24.7958	24.0708	24.75	24.5458
1992	9	23	33.5045	26.845	6.65955	27.8625	32.08	28.6562	29.25	25.3087	26.1783	25.8478	25.7545	82.0455	64.6522	79.9048	74.875	30.487	29.813	31.2864	30.4286	24.3565	23.9391	24.7864	24.2952
1992	9	24	33.5591	26.6524	6.90671	27.8	32.3533	28.3688	29.18	25.4875	26.4917	25.95	25.975	83.3478	65.4583	81.9048	77.5	30.9625	30.7087	31.8261	31.2364	24.6042	24.4261	25.0609	24.7364
1992	9	25	33.1571	26.845	6.31214	27.75	32.2733	28.3786	29.1267	25.2958	25.9739	25.8818	25.7238	82.8696	62.9167	80.3684	75.3125	30.3958	29.1167	31.3667	30.2905	24.2958	23.5375	24.819	24.2238
1992	9	26	34.0667	27.08	6.98667	28.1696	32.8214	28.4857	29.48	25.5909	26.2136	25.8957	25.919	81.4762	62.7273	80.8095	75.5333	30.9545	29.3455	31.6455	30.67	24.6045	23.6909	24.9682	24.43
1992	9	27	33.9286	26.755	7.17357	28.0783	32.7533	28.1562	29.2688	25.6478	26.5864	25.887	26.0591	82.2727	63.7273	82.4286	75.8235	31.1739	30.5227	31.6609	31.1409	24.7304	24.3091	24.9783	24.6909
1992	9	28	33.6136	26.71	6.90364	28.0174	31.3375	28.175	28.9	25.5727	26.3708	25.8917	25.9364	82.8571	64.9167	82.1739	77.1765	31.0364	30.3125	31.6542	31.0318	24.6409	24.225	24.9667	24.6136
1992	9	29	33.4682	26.5619	6.90628	27.875	31.9063	28.2667	28.9933	25.6696	26.6333	26.0917	26.1348	84.2727	66.0833	83.0952	78.1765	31.3478	30.9542	31.9409	31.3238	24.8174	24.5792	25.1364	24.7952
1992	9	30	33.4905	26.4476	7.04286	27.8792	32.18	28.3467	29.2625	25.3909	26.4909	26.0708	25.93	82.6667	63.2174	81.8636	76.625	30.6091	30.1783	31.9083	30.8143	24.4136	24.113	25.1083	24.4952
1992	10	1	34.013	26.3	7.71304	27.755	31.9778	28.2562	28.9867	25.6091	26.1217	25.9636	25.9	84.4737	63.913	82	78	31.2474	29.7478	31.6857	30.9167	24.7684	23.9174	24.9857	24.5722
1992	10	2	33.5409	26.3789	7.16196	27.69	31.9813	28.18	28.9929	25.5545	26.5857	25.8455	26.035	84.2632	65.75	82.5455	77.7333	31.2632	30.84	31.5909	31.3647	24.7737	24.51	24.9455	24.8059
1992	10	3	33.4364	26.6316	6.80478	27.9895	32.3824	28.6286	29.3923	25.819	26.4318	25.8455	26.0667	84.2778	64.4091	80.5238	76.75	31.7889	30.4591	31.5762	31.4333	25.0556	24.3	24.9333	24.8556
1992	10	4	33.8773	26.455	7.42227	27.905	32.0588	28.44	29.16	25.3238	26.2864	26.07	25.915	80.8947	65.9091	82.4	76.25	30.4421	30.3318	32.035	30.9278	24.3211	24.2136	25.185	24.5722
1992	10	5	33.5522	26.775	6.77717	27.735	31.9529	28.2125	29.0071	25.519	26.2864	25.7682	25.815	83.6316	65.3182	83.5238	78.1333	31.0158	30.2818	31.5429	31.0824	24.6421	24.2318	24.919	24.6647
1992	10	6	33.387	26.3905	6.99648	27.7773	31.9133	28.325	29.0467	25.4391	26.081	25.9667	25.7895	83.3182	65.4286	83.5238	77	30.9364	29.9667	31.9762	30.9222	24.5773	24.0429	25.1333	24.5722
1992	10	7	33.1478	26.415	6.73283	27.2545	31.9059	28.24	28.8562	25.3545	26.2261	25.67	25.735	85.4762	65.7273	82.55	78.8	31.0429	30.35	31.28	31.0722	24.6333	24.2545	24.77	24.65
1992	10	8	33.3913	26.38	7.0113	27.7091	31.9444	28.3	29.1	25.3478	26.213	25.9591	25.8591	82.5455	66.2174	82.9545	77.7895	30.6273	30.2174	31.8773	31.019	24.4136	24.1696	25.0955	24.619
1992	10	9	32.8045	25.9364	6.86818	27.1524	32.1625	28.3	28.8615	25.2227	26.145	25.85	25.7056	85.75	62.95	82.1905	77.2143	30.71	29.59	31.6136	30.8	24.46	23.805	24.9682	24.4812
1992	10	10	33.05	26.055	6.995	27.33	31.7875	28.54	29.1933	25.4381	25.8286	25.8545	25.645	85.5263	65.381	82.5	77.4667	31.1211	29.2524	31.6952	30.7	24.6895	23.5905	25.0143	24.4471
1992	10	11	33.05	25.8429	7.20714	27.175	32.1353	28.4733	29.2333	25.2727	26.1273	25.9318	25.7864	85.6	63.8636	82.4762	77.2941	30.74	29.8182	31.7762	30.8211	24.485	23.9727	25.0381	24.5158
1992	10	12	32.7227	26.0105	6.7122	27.3714	31.7125	28.2929	28.9214	25.2773	26.2048	25.8048	25.815	84.5714	67.3182	82.5	79.2941	30.7381	30.4682	31.5286	31.17	24.4667	24.3182	24.919	24.73
1992	10	13	32.8174	26.1368	6.68055	27.3909	30.6933	28.075	28.4929	25.4	26.3	25.7773	25.7905	85.3182	68.6957	82.7619	77.8333	31.0455	30.6273	31.5227	30.845	24.6591	24.3955	24.9136	24.54
1992	10	14	32.7348	26.1474	6.58741	27.3095	31.3722	28.3812	28.8688	25.5143	26.0261	25.5318	25.765	85.6316	68.4783	81.1818	78.5333	31.3474	30.1913	30.8864	31.0611	24.8316	24.1565	24.55	24.6389
1992	10	15	33.2652	26.2667	6.99855	27.65	32.6118	28.6267	29.4733	25.4636	26.0136	25.9333	25.8053	83.25	63.7727	80.85	75.0667	31.0333	29.5818	31.61	30.7389	24.6476	23.7818	24.975	24.4556
1992	10	16	32.8773	26.24	6.63727	27.4409	31.35	28.0286	28.8231	25.4682	25.9773	25.7143	25.735	85.4762	66.8636	82.7	78.0667	31.1952	29.9318	31.33	30.7056	24.7238	24.0091	24.8	24.4444
1992	10	17	32.8048	25.9421	6.86266	27.3619	31.55	28.2133	28.8067	25.3364	25.9545	25.7143	25.6286	84.8095	65.1364	80.5714	77.1111	30.8619	29.6409	31.2409	30.5952	24.5381	23.8455	24.7409	24.3857
1992	10	18	32.9818	25.8579	7.12392	27.2381	30.5562	27.9154	28.5071	25.15	25.8333	25.4227	25.4952	84.619	63.5789	81.8095	77.0714	30.5381	29.4316	30.681	30.3471	24.381	23.7053	24.4476	24.2529
1992	10	19	32.1696	25.585	6.58457	27.0524	30.6176	27.7643	28.1571	25.2182	26.2783	25.6318	25.6714	86	69.7727	82.7143	80.5333	30.6619	30.7591	31.2143	30.8278	24.4571	24.4864	24.7429	24.5222
1992	10	20	32.1391	25.905	6.23413	27.1455	30.6471	27.875	28.3562	25.1045	25.9522	25.4	25.4636	85.1429	70.2174	81.2609	78.8421	30.4955	30.2913	30.6261	30.6045	24.3773	24.2043	24.4261	24.4045
1992	10	21	32.3435	25.6364	6.70711	27.1409	31.2	27.8312	28.45	25.1348	25.913	25.4682	25.4909	84.2727	68.1739	82.2857	78.8824	30.2318	30.0087	30.8238	30.47	24.2182	24.0478	24.5238	24.33
1992	10	22	32.5391	25.9143	6.62484	27.1545	30.5118	27.5375	28.15	25.2136	25.9043	25.5227	25.5409	85.7143	71.1304	84.2857	81.4118	30.6952	30.287	31.1476	30.89	24.4714	24.2348	24.7048	24.57
1992	10	23	31.8905	25.8143	6.07619	27.2545	31.2647	27.95	28.5571	25.3773	26.1435	25.59	25.68	86.7143	69.087	83.8889	81.2143	31.181	30.5739	31.2556	31.1235	24.7381	24.3826	24.7556	24.6882
1992	10	24	32.2636	25.8421	6.42153	27.1091	31.1867	27.8786	28.4357	25.29	26.2455	25.6429	25.755	87.1	67.7273	83.4211	80.2941	31.025	30.25	31.281	30.97	24.645	24.1909	24.7619	24.61
1992	10	25	32.0909	25.785	6.30591	26.6333	30.7	27.6857	28.2786	24.8636	26.0136	25.5909	25.4864	86.3333	68.4091	83	79.7059	30.0714	30.2773	31.1333	30.685	24.119	24.2	24.7238	24.45
1992	10	26	32.7217	25.9857	6.73602	27.4818	31.8938	28.2533	28.9133	25.1905	26.3696	25.7455	25.719	83	65.1304	81.25	76.2353	30.4	30.5783	31.281	30.725	24.3	24.3478	24.781	24.46
1992	10	27	32.7348	26.1455	6.58933	27.6227	31.4267	28.4312	29.0286	25.3318	26.2714	25.9174	25.81	83.381	67.8571	81.8261	77.5294	30.6571	30.6286	31.6696	31	24.4476	24.4	24.9957	24.6211
1992	10	28	32.087	26.0714	6.01553	27.3043	30.7688	27.92	28.5125	25.2909	26.187	25.6714	25.725	85.4545	70.4348	83.5238	80.3333	30.8364	30.8174	31.4045	31.1143	24.5545	24.513	24.8636	24.6857
1992	10	29	32.1913	25.9478	6.24348	27.2455	30.5133	27.8533	28.4667	25.2696	25.8783	25.55	25.5591	85.6667	68.7826	83.2	79.5	30.7619	30.0261	31.0667	30.6632	24.5143	24.0652	24.6667	24.4421
1992	10	30	32.5591	25.8696	6.68953	27.2773	30.6882	28.1533	28.72	25.1048	26.0478	25.4364	25.62	83.0952	68.7826	81.4091	76.4211	30.2	30.3348	30.7136	30.4714	24.1864	24.2435	24.4773	24.319
1992	10	31	32.2273	25.819	6.40823	27.3227	30.7333	27.9929	28.6	25.2727	26.0818	25.3909	25.5909	84.6818	68.4762	81.619	78.3529	30.7364	30.2524	30.8333	30.73	24.4909	24.1857	24.5524	24.485
1992	11	1	32.41	25.9947	6.41526	27.55	31.1583	27.9308	28.7	25.19	25.87	25.59	25.54	82.4	65.5789	82.55	77	30.35	29.6947	31.095	30.3474	24.26	23.8789	24.685	24.2368
1992	11	2	32.45	25.78	6.67	27.16	30.6583	27.9923	28.3769	25.19	25.99	25.675	25.62	86.05	71	83.2	80.0556	30.705	30.445	31.355	30.82	24.46	24.31	24.825	24.545
1992	11	3	32.2	25.9632	6.23684	27.115	31.8846	27.7583	28.6308	25.125	26.095	25.6056	25.5556	85.1	65.6	81.6667	77	30.48	30.25	31.0278	30.4611	24.35	24.16	24.6556	24.3333
1992	11	4	32.54	26.2368	6.30316	27.41	31.1769	27.9091	28.5833	25.1211	25.875	25.4	25.4474	83.3158	64.1053	81.7895	76.3529	30.2947	29.1632	30.6632	30.0263	24.2474	23.5895	24.4526	24.0895
1992	11	5	32.405	25.995	6.41	27.155	31.4846	27.9615	28.6077	24.94	26.055	25.495	25.485	83.5	65.75	82.5	76.6111	29.975	29.9	30.92	30.275	24.075	23.985	24.59	24.22
1992	11	6	32.4632	26.08	6.38316	27.195	31.2615	27.8333	28.5385	25.0778	26.145	25.5842	25.6333	83.8889	67.7895	83.1667	77.8235	30.1632	30.2105	31.1444	30.4444	24.1789	24.1632	24.7056	24.3111
1992	11	7	32.585	26.2053	6.37974	27.4	30.9692	27.9154	28.5077	25.3579	26.075	25.735	25.7158	84.8421	67.2	83.6	78.7059	30.9211	30.115	31.495	30.8895	24.5842	24.115	24.9	24.5579
1992	11	8	32.2444	26.2111	6.03333	27.57	30.7769	27.7385	28.4538	25.3737	26.13	25.4579	25.6632	83.6842	67.7	83.4737	79	30.8211	30.3	30.9579	30.7368	24.5421	24.22	24.6053	24.4789
1992	11	9	32.08	25.8263	6.25368	27.125	30.5692	27.6833	28.1923	24.9684	25.735	25.495	25.4158	84.1579	66.6	83.4	79.1765	30.1	29.345	31	30.2263	24.1368	23.64	24.625	24.1789
1992	11	10	32.21	26.27	5.94	27.205	30.9333	27.85	28.3583	25.19	26.11	25.5632	25.5842	85.4	66.4	82.5789	78.1765	30.635	30.08	31.0421	30.4737	24.42	24.115	24.6526	24.3474
1992	11	11	32.3579	26.115	6.24289	27.235	31.5	27.7083	28.5231	25.075	25.745	25.51	25.44	83.9	64.7	82.8	77.7222	30.27	29.28	30.965	30.17	24.21	23.645	24.615	24.155
1992	11	12	32.06	26.275	5.785	27.24	31.3917	27.9231	28.5846	25.095	25.87	25.45	25.485	83.6842	65.55	82.4	77.5	30.275	29.59	30.845	30.245	24.24	23.825	24.54	24.2
1992	11	13	31.575	26.075	5.5	27.13	30.6231	27.5818	28.2167	25.03	25.74	25.12	25.3	84.3	68	80.7368	78.1765	30.24	29.615	30	29.8737	24.23	23.845	24.0947	24.0158
1992	11	14	32.065	25.985	6.08	27.06	30.8231	27.4833	28.2308	25.13	25.9	25.4789	25.5444	84.6842	66.7	82.6316	77.8824	30.545	29.765	30.8895	30.4105	24.385	23.915	24.5737	24.2789
1992	11	15	31.955	26.13	5.825	27.125	29.8769	27.2385	27.8615	25.1579	25.84	25.3	25.4211	85.3158	69.8	83.9	80.3333	30.6	29.945	30.705	30.4263	24.4105	24.05	24.48	24.3105
1992	11	16	31.8632	25.9421	5.92105	27	30.4077	27.2	28.0167	24.925	25.92	25.295	25.375	84.5	71	83.45	79.5	30.06	30.31	30.62	30.32	24.125	24.225	24.415	24.245
1992	11	17	31.94	25.6737	6.26632	26.855	30.6462	27.4083	28.0462	24.84	26.0684	25.285	25.3474	84.9	71.35	83.5789	80.2222	29.97	30.48	30.64	30.36	24.05	24.31	24.435	24.255
1992	11	18	32.1895	25.9222	6.26725	27.05	31.1692	27.7583	28.4308	24.845	25.91	25.265	25.345	83.35	65.25	81.45	76.5556	29.805	29.645	30.41	29.955	23.97	23.845	24.295	24.045
1992	11	19	32.085	26.205	5.88	27.27	30.2769	27.375	28.1	24.97	25.735	25.38	25.365	82.95	66.55	84.15	77.5556	29.995	29.415	30.865	30.085	24.07	23.7	24.555	24.105
1992	11	20	31.855	25.99	5.865	26.845	30.5231	27.3	28	24.895	25.695	25.28	25.2737	84.5789	66.5	83.5	78.6111	30.105	29.26	30.62	29.985	24.115	23.615	24.435	24.06
1992	11	21	32.25	25.765	6.485	27.06	30.6214	27.5385	28.1786	25.035	25.67	25.305	25.325	84.85	65.25	82.6	77.7895	30.32	29.135	30.58	30.01	24.25	23.535	24.4	24.06
1992	11	22	32.34	25.9263	6.41368	27.09	31.1071	27.6308	28.3786	24.99	25.59	25.225	25.275	84.35	63.2	81.3	76	30.185	28.705	30.3	29.735	24.17	23.265	24.23	23.905
1992	11	23	32.35	26.1684	6.18158	27.16	31.1929	27.5077	28.3786	24.96	25.86	25.115	25.315	83.65	64.9	81.9	76.5556	30.06	29.475	30.155	29.905	24.115	23.76	24.16	23.995
1992	11	24	32.395	26.1263	6.26868	27.185	31.1357	27.5462	28.3357	24.9	25.61	25.115	25.205	82.95	63.25	81.95	75.9474	29.88	28.775	30.18	29.61	23.995	23.345	24.175	23.845
1992	11	25	31.73	26.0895	5.64053	26.985	30.2769	27.1769	27.8929	24.805	25.52	24.9684	25.0947	83.85	67.55	83.2105	78.2941	29.79	29.09	30.0421	29.6579	23.94	23.535	24.1053	23.8632
1992	11	26	31.765	26.0158	5.74921	27	30.5	27.2091	27.9929	24.9	25.795	25.015	25.1789	83.6111	67.95	82.65	78.7222	29.98	29.67	30.045	29.89	24.085	23.88	24.11	24.02
1992	11	27	32.4421	26.0389	6.40322	27.02	30.9	27.4857	28.2214	24.89	25.655	25.0526	25.2	84.05	64.5	82.4737	77.0588	29.945	29.015	30.1211	29.7316	24.055	23.505	24.1368	23.9263
1992	11	28	31.905	25.8684	6.03658	26.905	30.9	27.2571	28.0571	24.53	25.325	24.72	24.855	82.35	62.6	81.05	75.3684	29.11	28.14	29.34	28.86	23.575	22.985	23.71	23.43
1992	11	29	31.7	25.6895	6.01053	26.745	30.5	26.8923	27.7286	24.485	25.245	24.58	24.77	82.9	63.85	81.65	76.2105	29.11	28.145	29.15	28.8	23.59	22.98	23.6	23.395
1992	11	30	31.7421	25.5632	6.17895	26.605	30.3857	26.9286	27.6857	24.2579	25.3158	24.3211	24.6263	82.8947	64.5789	80.1053	76.0556	28.6895	28.3895	28.5105	28.5368	23.3368	23.1421	23.2368	23.2368
1992	12	1	31.3048	25.3952	5.90952	26.5571	30.2667	27.0333	27.6667	24.3571	25.1952	24.4619	24.6714	83.381	65.3333	81.6	77.1053	28.919	28.3048	29.085	28.825	23.4571	23.0714	23.555	23.41
1992	12	2	31.0429	25.325	5.71786	26.2524	29.6333	26.8133	27.38	24.319	25.0905	24.5143	24.6429	84.8571	68.619	82.1	78.5789	29.0143	28.4905	28.995	28.845	23.5333	23.2143	23.475	23.415
1992	12	3	31.081	25.1714	5.90952	26.1857	29.7267	26.72	27.3267	24.2571	25.0714	24.5476	24.6143	84.9048	68.3333	84.5	80.1765	28.9095	28.3619	29.3684	28.9368	23.4524	23.0905	23.7105	23.4579
1992	12	4	31.2619	24.9667	6.29524	26.1	30.4857	26.82	27.4933	24.2333	25.215	24.5095	24.655	85.9048	67.4286	82.1579	79.0556	28.9476	28.581	29.135	28.915	23.4714	23.2286	23.575	23.44
1992	12	5	31.2381	25.1048	6.13333	26.0667	29.7333	26.5867	27.18	24.1238	25.0476	24.2952	24.4905	85.1905	66.1429	81.4762	77.6316	28.6762	28.0762	28.6333	28.4476	23.3143	22.9667	23.2762	23.2
1992	12	6	31.9571	25.095	6.86214	26.3905	30.9667	27.12	27.88	24.2714	25.1048	24.6905	24.7	83.8571	61.8095	81.8571	75.7895	28.819	27.6714	29.3952	28.6286	23.4143	22.7143	23.7286	23.281
1992	12	7	31.719	25.681	6.0381	26.6476	30.5867	27.0133	27.8267	24.5048	25.0095	24.54	24.7	83.7619	63	81.25	76.3158	29.2476	27.6476	29.0619	28.6476	23.6524	22.6667	23.5381	23.2857
1992	12	8	31.88	25.6762	6.20381	26.5524	30.52	26.88	27.72	24.3143	25.2429	24.5476	24.7095	83.0476	63.5714	82	76.7368	28.8238	28.1667	29.1571	28.7238	23.419	22.9952	23.6	23.3381
1992	12	9	31.4333	25.5714	5.8619	26.481	30.04	26.8714	27.52	24.245	25.0619	24.419	24.55	83.45	65.8571	81.0526	78.1111	28.881	28.0667	28.82	28.655	23.4333	22.9286	23.375	23.3
1992	12	10	31.8714	25.6095	6.2619	26.4143	30.9333	26.8133	27.7	24.1476	24.85	24.2571	24.39	82.8571	60	79.2632	74.5263	28.519	27.1381	28.3667	28.0095	23.2143	22.3857	23.1238	22.9095
1992	12	11	31.635	25.6667	5.96833	26.4143	30.5467	26.7733	27.5933	24.1286	25.0381	24.455	24.52	82.85	62.1905	81.75	75.7778	28.4857	27.5762	28.94	28.32	23.1952	22.6238	23.465	23.085
1992	12	12	31.9053	25.0952	6.81003	26.2095	31	26.8067	27.6933	24.1524	25.0857	24.4429	24.5619	84.381	61.2381	81.45	75.4211	28.681	27.5571	28.9095	28.3905	23.3143	22.6	23.4476	23.119
1992	12	13	31.8238	25.35	6.47381	26.1667	31.1786	26.8267	27.62	24.0762	24.8333	24.1381	24.3381	83.6667	62	80.1429	74.8421	28.4524	27.2238	28.2095	27.9619	23.1857	22.4381	23.0429	22.8857
1992	12	14	31.5714	25.185	6.38643	26.1714	30.6	26.5929	27.4467	24.0048	25.0524	23.9286	24.315	82.6	63.381	79.7619	75.5789	28.3143	27.7714	27.8048	27.9619	23.119	22.7762	22.8095	22.8952
1992	12	15	31.2762	25.0524	6.22381	25.7429	30.05	26.5333	27.2571	23.4524	24.8	23.9333	24.0619	82.5238	63.6	80.1905	74.8333	27.2619	27.31	27.8524	27.36	22.4667	22.455	22.8286	22.515
1992	12	16	31.4571	25.0286	6.42857	26.0333	30.3867	26.5467	27.3533	23.6857	24.681	24.1048	24.1667	82.1429	62.1429	81.6316	75.4737	27.6286	26.981	28.3762	27.6667	22.7048	22.281	23.1286	22.7
1992	12	17	31.2524	25.2667	5.98571	26.0048	30.3533	26.5067	27.2933	23.8905	24.5524	24.1429	24.1952	83.8571	61.15	81.7619	76.2778	28.1667	26.575	28.4286	27.655	23.0095	22.01	23.1667	22.69
1992	12	18	31.5429	25.0211	6.5218	25.8619	30.3867	26.5733	27.3333	23.7952	24.9762	24.2429	24.3333	84.0476	62.9524	81.3333	76.6842	28.0286	27.6381	28.5476	28.0667	22.9333	22.6762	23.2381	22.9571
1992	12	19	31.6524	25.0905	6.5619	25.981	30.1867	26.5533	27.2733	23.7857	24.9571	23.9619	24.2429	83.2857	64.1905	79.2381	76.0526	27.9286	27.7619	27.8381	27.8333	22.881	22.7429	22.8143	22.819
1992	12	20	31.4762	25.2143	6.2619	26.0238	30.76	26.4	27.3467	23.7048	24.6095	23.82	23.99	82.3333	60.4286	80.95	74.6111	27.7095	26.6048	27.78	27.245	22.7429	22.0095	22.77	22.44
1992	12	21	31.825	24.985	6.84	25.8286	30.8667	26.4333	27.3533	23.7421	24.9238	24.145	24.2889	83.2105	60.5238	81.9	75.1111	27.41	27.0048	28.4333	27.6	22.525	22.2905	23.1619	22.65
1992	12	22	31.8857	25.1619	6.72381	26.019	30.7286	27.0357	27.4769	23.9857	24.8286	24.1714	24.3429	84.3333	60.8095	79.6	74.6111	28.3714	27.0619	28.125	27.79	23.1476	22.3429	23.01	22.815
1992	12	23	31.4429	25.2095	6.23333	26.1286	30.5923	26.5786	27.4071	24.0857	25	24.015	24.34	84.619	63.7619	80.9	76.3889	28.5905	27.7571	28.075	28.08	23.2619	22.7905	22.95	22.965
1992	12	24	31.9381	25.2095	6.72857	26.1	30.6714	26.5643	27.4923	23.645	24.8762	24.219	24.215	81.45	61.381	81.9048	74.6842	27.6524	27.1857	28.5143	27.7857	22.7	22.419	23.2143	22.7762
1992	12	25	31.4048	25.1857	6.21905	25.8857	30.4714	26.5429	27.3571	23.8619	24.7762	24.0048	24.219	84.3333	62.4286	80.5238	76.0526	28.1714	27.1667	28.019	27.7905	23.019	22.381	22.9381	22.7762
1992	12	26	31.48	25.1048	6.37524	25.9143	30.5714	26.6214	27.4143	23.9143	25.0524	24.0762	24.3476	84.619	63.6667	81	76.7895	28.2667	27.8571	28.2048	28.1238	23.0905	22.8333	23.0429	22.981
1992	12	27	31.465	24.9632	6.50184	25.7762	30.8786	26.5286	27.5923	23.6714	24.6524	23.7762	24.0381	83.7619	60	79.4	74.6842	27.781	26.6381	27.6095	27.3381	22.7905	22.081	22.7	22.5143
1992	12	28	31.575	24.6952	6.87976	25.7429	30.5786	26.4692	27.4154	23.581	24.7952	23.7286	24.0286	83.381	61.9	79	74.9444	27.5714	27.055	27.3714	27.275	22.6571	22.33	22.5619	22.475
1992	12	29	31.4381	24.795	6.6431	25.6905	30.8071	26.5643	27.3857	23.3714	24.4143	23.7095	23.8381	82.9	59.3333	78.5714	73.6842	27.0952	26.1095	27.2857	26.8286	22.4	21.7381	22.4857	22.2143
1992	12	30	31.685	24.8333	6.85167	25.4905	31	26.95	27.3231	23.2286	24.665	23.7238	23.875	82.5238	60.65	78.7368	74	26.8857	26.805	27.315	26.9474	22.2476	22.14	22.505	22.2684
1992	12	31	31.4556	24.9667	6.48889	25.6476	30.6071	26.4154	27.3077	23.2	24.5632	23.6105	23.8111	81.0476	59.95	79.9474	73.5882	26.6952	26.365	27.26	26.7842	22.1143	21.915	22.49	22.1737

## Sheet: 1993
			Temperature			Temperature				Temperature				Relative Humidity				Pressure				Dew temperature
Year	Month	Day	Maximum	Minimum	Max-Min	1899-12-31 07:00:00	1899-12-31 13:00:00	1899-12-31 19:00:00	Average	1899-12-31 01:00:00	1899-12-31 13:00:00	1899-12-31 19:00:00	Average	1899-12-31 01:00:00	1899-12-31 13:00:00	1899-12-31 19:00:00	Average	1899-12-31 07:00:00	1899-12-31 13:00:00	1899-12-31 19:00:00	Average	1899-12-31 07:00:00	1899-12-31 13:00:00	1899-12-31 19:00:00	Average		Month	Taverage	Hraverage
1993	1	1	31.23	24.74	6.49	25.685	30.2455	26.18	27.0909	23.66	24.445	23.795	23.97	84.15	60.95	81.7	75.55	27.745	26.265	27.715	27.25	22.77	21.865	22.77	22.465		January	26.9889	75.5243
1993	1	2	31.4947	24.805	6.68974	25.725	30.5	26.6636	27.4364	23.5	24.655	23.77	23.975	82.05	61.15	79.7	74.6842	27.235	26.65	27.485	27.12	22.46	22.05	22.61	22.38		February	26.9444	72.6603
1993	1	3	31.26	24.78	6.48	25.5	30.2091	26.2182	27.0545	23.5667	24.42	23.855	23.9778	84.3529	60.95	82.75	77.3125	27.4941	26.215	27.945	27.3765	22.6118	21.81	22.9	22.5353		March	27.6258	71
1993	1	4	31.5263	24.565	6.96132	25.39	30	26.15	26.8091	23.38	24.68	23.86	23.975	84.5	61.75	81.9	76.6316	27.3	26.64	27.86	27.27	22.505	22.075	22.855	22.475		April	28.3533	74.3667
1993	1	5	31.105	24.5	6.605	25.41	30.35	25.9727	26.9	23.56	24.265	23.745	23.855	85.5	58.8947	81.75	75.6111	27.715	25.7421	27.63	26.9421	22.77	21.5263	22.735	22.3		May	28.3968	80.0323
1993	1	6	31.3	24.42	6.88	25.3	30.4455	26.1909	26.9636	23.335	24.71	23.9	23.985	84.55	61.25	81.85	76.1053	27.245	26.845	27.95	27.345	22.47	22.195	22.905	22.525		June	29.63	71.1055
1993	1	7	31.555	24.7	6.855	25.465	30.3182	26.1818	27.0182	23.47	24.615	23.79	23.95	84.6842	59.1	81.35	74.4	27.4421	26.115	27.695	27.0895	22.6053	21.725	22.745	22.3579		July	29.1194	70.4496
1993	1	8	31.425	24.805	6.62	25.46	30.3091	26.1091	26.9636	23.475	24.535	23.785	23.935	84.45	61.15	81.75	76.1053	27.445	26.54	27.725	27.23	22.595	21.92	22.76	22.43		August	29.3118	71.7419
1993	1	9	31.4	24.3474	7.05263	25.44	30.3364	26.0636	26.9364	23.445	24.24	23.6053	23.7053	84.35	58.95	80.4211	75.1053	27.415	25.685	27.445	26.855	22.565	21.475	22.58	22.215		September	29.03	74.0196
1993	1	10	31.2526	24.29	6.96263	25.305	30.4636	26.0545	26.9364	23.345	24.385	23.735	23.815	84.6	59	81.5789	75.3158	27.245	25.925	27.64	26.94	22.48	21.64	22.715	22.285		October	29.2548	72.9424
1993	1	11	31.31	24.555	6.755	25.395	30.3364	25.9917	26.8909	23.375	24.435	23.67	23.84	84.2	61.95	81.6842	76.4211	27.3	26.3684	27.53	27.0368	22.49	21.9211	22.65	22.3421		November	28.0667	76.1
1993	1	12	31.28	24.61	6.67	25.295	30.4091	26.0909	26.9545	23.36	24.215	23.49	23.685	84.7	59	79.7	74.6842	27.29	25.645	26.98	26.65	22.5	21.45	22.305	22.085		December	27.729	72.5161
1993	1	13	31.4684	24.675	6.79342	25.39	30.7909	26.2818	27.2	23.4947	24.79	23.845	24.0632	85.1053	62.05	81.75	76.5789	27.56	27.37	27.825	27.595	22.65	22.42	22.8	22.63
1993	1	14	31.255	24.825	6.43	25.435	30.63	26.23	27.1818	23.4579	24.68	23.7895	23.9842	83.7895	61.7	82.3889	76.8824	27.3526	26.795	27.7889	27.2889	22.5421	22.14	22.8056	22.4667
1993	1	15	31.19	24.72	6.47	25.445	30.8727	26.0455	27.1273	23.63	24.73	23.69	24.015	85.65	61.65	82.9444	76.8421	27.87	26.985	27.67	27.5	22.865	22.28	22.725	22.615
1993	1	16	31.1421	24.6632	6.47895	25.335	30.4455	25.8545	26.9	23.5	24.07	23.445	23.675	85.45	59.7	82	75.9474	27.615	25.465	27.18	26.755	22.71	21.3	22.425	22.155
1993	1	17	31.1667	24.1714	6.99524	25.0905	30.0182	26	26.7727	23.2714	24.22	23.575	23.685	85.6667	61.2	81.7	76.7895	27.2381	25.915	27.355	26.835	22.4762	21.56	22.55	22.205
1993	1	18	31.381	24.46	6.92095	25.2714	30.2083	25.8818	26.7909	23.2286	24.3476	23.53	23.6632	83.25	60.1905	82.2	75.9474	27	26.0048	27.335	26.775	22.3524	21.6857	22.54	22.185
1993	1	19	31.3714	24.315	7.05643	25.265	30.2333	26.1417	26.9636	23.325	24.3238	23.58	23.6421	84	59.75	81.3889	75.8889	27.265	25.835	27.445	26.9	22.475	21.55	22.59	22.2579
1993	1	20	31.4286	24.36	7.06857	25.3095	30.3273	26.0417	26.9455	23.3476	24.3789	23.7158	23.8333	84.6667	60.8421	82.4211	75.0526	27.281	26.1947	27.6316	27.1278	22.4857	21.7737	22.7211	22.3944
1993	1	21	31.4857	24.775	6.71071	25.34	30.6182	26.2636	27.1182	23.15	24.375	23.6789	23.7737	82.85	59.65	80.6842	75	26.77	26	27.4316	26.8632	22.175	21.65	22.6	22.2211
1993	1	22	31.7524	24.76	6.99238	25.4333	31.1545	26.28	27.3727	23.2714	24.4381	23.6211	23.8105	83.5238	58.6667	80.5263	74.6111	27.0381	25.981	27.3263	26.8947	22.3524	21.6667	22.5105	22.2526
1993	1	23	31.5381	24.595	6.9431	25.2905	30.4909	26.1455	27.0091	23.381	24.46	23.6	23.835	84.9524	59.2	80.2632	75.0526	27.381	26.085	27.265	26.95	22.5524	21.69	22.49	22.25
1993	1	24	31.6381	24.545	7.0931	25.1429	30.8091	26.1273	27.1	23.3333	24.37	23.65	23.79	85.7143	58.25	81.45	75.5263	27.3619	25.82	27.465	26.86	22.5476	21.575	22.605	22.245
1993	1	25	31.2571	24.575	6.68214	25.1476	30.0909	25.9182	26.7909	23.1952	24.48	23.7316	23.8526	84.6667	61.85	82.6842	76.8889	27	26.49	27.7211	27.1789	22.3238	22.005	22.7684	22.4316
1993	1	26	31.5476	24.4	7.14762	25.025	30.3182	26.0182	26.8818	23.2737	24.44	23.6211	23.8158	85.8421	60.55	81.3158	76.3889	27.2684	26.28	27.4211	27.1	22.4895	21.845	22.5737	22.3737
1993	1	27	31.1714	24.445	6.72643	25.119	30.15	25.9818	26.8636	23.02	24.2714	23.595	23.6105	83.75	62.0952	81.35	76.0526	26.7	26.1762	27.345	26.75	22.1238	21.7476	22.55	22.135
1993	1	28	31.0952	24.405	6.69024	25.0333	30.3167	26.0091	26.8636	23.0143	24.1143	23.1421	23.4158	84.1429	60.7619	78.1667	74.6667	26.6667	25.9048	26.3	26.2947	22.119	21.6048	21.9	21.8737
1993	1	29	31.28	24.32	6.96	25.0667	30.6583	25.9182	26.9364	22.8333	23.8429	23.155	23.26	82.381	56.5238	78.95	72.6842	26.1952	24.6619	26.36	25.7	21.8333	20.7762	21.935	21.495
1993	1	30	31.3667	24.55	6.81667	25.33	30.3667	25.9636	26.9364	23.155	24.0095	23.24	23.48	83	57.9048	78.95	73.5263	26.78	25.1524	26.48	26.14	22.195	21.119	22.01	21.795
1993	1	31	31.59	24.315	7.275	24.9714	30.8167	25.9091	26.9455	22.7952	23.919	23.2211	23.3842	82.9524	56.5238	78.7895	73	26.1714	24.7952	26.4526	25.9474	21.8286	20.8524	22.0105	21.6421
1993	2	1	31.4455	24.3909	7.05455	25.1478	30.65	26	26.9786	22.6739	24.0182	22.9455	23.2136	80.7391	57.2727	76.1818	71.5238	25.7783	25.1136	25.6727	25.5273	21.5391	21.0455	21.3591	21.3045
1993	2	2	31.6	24.4818	7.11818	25.1773	31.05	25.8857	27.0231	22.7182	23.9095	23.05	23.25	80.8636	55.4286	76.1364	70.9474	25.8727	24.7238	25.8182	25.53	21.6091	20.781	21.5045	21.33
1993	2	3	31.6913	24.4227	7.26858	25.0826	30.8067	26.0429	26.9571	22.8522	24.2591	23.0545	23.3571	82.4783	58.2273	76.5909	72.45	26.2478	25.6636	25.9409	25.9143	21.8739	21.4636	21.4727	21.5714
1993	2	4	31.4696	24.4909	6.97866	25.2783	29.9467	25.7857	26.6357	22.9652	24.2739	23.0136	23.3909	81.9565	59.9565	76.3636	72.7143	26.3913	25.8913	25.7955	25.9864	21.9391	21.5565	21.35	21.5864
1993	2	5	31.4273	24.3955	7.03182	25.1136	30.24	25.8286	26.7071	22.9429	24.3091	23.05	23.41	83.381	59.7727	77	73.15	26.5364	25.9227	25.9136	26.1333	22.0045	21.5682	21.55	21.7048
1993	2	6	31.7409	24.3682	7.37273	25.0955	30.3429	26.1857	26.9357	22.9273	24.1136	23.1091	23.3818	82.9545	58.2727	76.1818	72.1429	26.4227	25.3955	25.9364	25.9136	21.9591	21.2591	21.5045	21.5773
1993	2	7	31.6773	24.2318	7.44545	25.1273	30.5857	26.0429	26.9357	22.9273	24.3409	23.2545	23.5045	82.8636	58.8636	77.7727	73	26.4091	25.8727	26.3818	26.2318	21.9455	21.5773	21.8636	21.7909
1993	2	8	31.3636	24.4	6.96364	25.2591	30.6077	26.0286	27.0154	23.2773	24.3714	23.3545	23.7048	84.5455	59.619	79.2727	74.2	27.2	26.0381	26.7409	26.7238	22.4409	21.6905	22.1227	22.1095
1993	2	9	31.6455	24.3545	7.29091	25.1818	30.3308	25.7143	26.6538	23.0048	24.2273	23.2773	23.4762	83.1905	58.35	79.5909	73.7222	26.5429	25.67	26.5818	26.2421	22.0619	21.425	22.0364	21.8105
1993	2	10	31.4864	24.5381	6.94827	25.4	30.5786	25.9857	26.9286	23.0273	24.2238	23.0545	23.4333	81.6364	59	76.2727	71.8	26.4318	25.7095	25.8591	26.0048	21.9591	21.4667	21.5	21.6524
1993	2	11	31.7364	24.5864	7.15	25.3727	30.4214	26.0214	26.9571	23.0182	24.3318	23.1682	23.5045	81.6364	59.4545	77	72.4286	26.4545	25.9227	26.1227	26.1773	21.9682	21.5727	21.6864	21.75
1993	2	12	32.1182	24.5864	7.53182	25.3909	31.0286	26.0643	27.1286	23.0143	24.3955	23.3227	23.6524	81.0476	56.8182	77.4091	72.7	26.3571	25.7045	26.4227	26.4619	21.9381	21.4	21.8545	21.9619
1993	2	13	31.5045	24.7	6.80455	25.2238	31.0267	26.2286	27.1714	23.0571	24.3955	23.2952	23.5571	83.1905	59.0909	78.4762	73.5	26.6429	26.0909	26.6048	26.3905	22.1095	21.7545	22.0381	21.9381
1993	2	14	31.6864	24.65	7.03636	25.2364	31.1692	25.7429	27.0154	23	24.0857	23.281	23.4571	82.6364	56.55	80.2857	73.6842	26.5227	25.24	26.7524	26.195	22.0273	21.145	22.1714	21.78
1993	2	15	31.7136	24.42	7.29364	25.3476	30.7429	25.6429	26.8286	22.855	24.0857	23.2571	23.37	80.85	55.8571	80.1429	72.3158	26.095	25.0429	26.681	25.895	21.785	21.0619	22.1333	21.615
1993	2	16	31.5955	24.375	7.22045	25.25	30.72	25.8	26.8286	22.8182	24.2227	23.215	23.375	81.1364	58.8182	80	73.1053	26.0955	25.7227	26.55	26.035	21.7455	21.4818	22.055	21.705
1993	2	17	31.6227	24.3524	7.27035	25.0857	30.7067	26.1214	26.9857	23.0143	24.2364	23.0316	23.3684	84.0476	60	77.5789	74.2778	26.6667	25.9409	26.0526	26.0947	22.1238	21.6136	21.7421	21.7684
1993	2	18	31.4682	24.3238	7.14437	25.1182	30.8	25.9071	26.9571	22.8773	24.0591	22.9238	23.2571	82.6364	59.0909	76.8571	73.3	26.3	25.5091	25.781	25.7905	21.9045	21.3318	21.5524	21.5524
1993	2	19	31.7909	24.2	7.59091	24.8955	31.0143	25.8286	26.9	22.7909	23.785	22.9762	23.15	83.5455	54.2857	77.9	72.05	26.2591	24.3952	25.9333	25.5143	21.8545	20.5905	21.681	21.3619
1993	2	20	31.8864	24.4	7.48636	25.1318	30.88	25.7923	26.8692	22.8273	23.6955	22.9952	23.1429	82.0909	54.2273	77.75	71.5789	26.1682	24.1364	25.995	25.4	21.8227	20.4091	21.71	21.285
1993	2	21	31.8667	24.47	7.39667	25.2762	30.8429	25.9308	27.0231	22.6762	23.8762	23.1476	23.2333	79.9048	55	78.45	70.6842	25.6857	24.5714	26.245	25.34	21.5048	20.6762	21.87	21.25
1993	2	22	31.781	24.5	7.28095	25.181	30.65	26.1143	27.0214	22.8429	24.0571	23.1905	23.381	81.8095	56.5714	77.7619	72.25	26.1667	25.0714	26.3048	25.8524	21.8238	21.0571	21.9048	21.6048
1993	2	23	31.9682	24.5	7.46818	25.2636	31.18	26.1286	27.1571	22.7318	24.5045	23.345	23.485	80.5	57.1364	78.45	71.8421	25.8364	25.95	26.65	26.06	21.6136	21.6	22.105	21.715
1993	2	24	31.9864	24.585	7.40136	25.3182	31.0933	25.9286	27.0786	22.8857	24.2773	23.215	23.44	81.2381	57	79.1	72.3684	26.2095	25.55	26.55	26.04	21.8333	21.3364	22.04	21.705
1993	2	25	31.7636	24.405	7.35864	25.25	30.32	25.8214	26.7429	23.2909	24.1909	23.3524	23.5524	84.7727	59.1364	80.0476	74.8	27.2364	25.7227	26.8524	26.4857	22.4818	21.4591	22.2333	21.9905
1993	2	26	31.8455	24.6571	7.18831	25.3091	30.52	25.9857	26.9143	23.2	24.4045	23.4524	23.6476	83.5455	58.6818	78.9524	73.9	26.9636	26.0136	26.9	26.5381	22.3045	21.6318	22.2667	22.0095
1993	2	27	31.7818	24.6286	7.15325	25.4182	30.9467	26.0143	27.0769	23.1227	24.2591	23.0714	23.4619	82.2727	57.1364	76.55	72.0526	26.6864	25.55	25.975	26.015	22.1318	21.4	21.665	21.7
1993	2	28	31.9636	24.5682	7.39545	25.3381	30.7733	25.8571	27.0167	23.0455	24.1227	23.1	23.3762	82.7619	56.3636	78	72	26.6952	25.2227	26.2	25.945	22.1333	21.1682	21.8381	21.67
1993	3	1	30.6	24	6.6	24.6	27.8	25.4	25.8	22.4	23.8	22.8	23	83	72	80	78	25.6	26.8	26	26.1	21.5	22.2	21.7	21.8
1993	3	2	31.6	23	8.6	24.2	30.4	25.6	26.5	21.8	23.8	22.8	22.8	81	58	79	73	24.5	25.1	25.9	25.2	20.8	21.1	21.7	21.2
1993	3	3	32.8	24	8.8	25	31.8	26.3	27.3	21.4	24	23.4	22.9	73	52	78	68	23.1	24.6	26.8	24.8	19.8	20.9	22.3	21
1993	3	4	32.4	25	7.4	25.3	30.6	26.1	27	22.8	24.4	22.8	23.3	81	60	76	72	26.1	26.4	25.5	26	21.8	22	21.4	21.7
1993	3	5	32	24.6	7.4	24.8	29.6	25.8	26.5	22.4	24.4	23	23.3	81	65	79	75	25.5	27.1	26.2	26.3	21.4	22.4	21.9	21.9
1993	3	6	32.2	24.6	7.6	25	30.8	26.1	27	22.4	24	23	23.1	80	57	77	71	25.3	25.3	26	25.6	21.3	21.3	21.7	21.4
1993	3	7	33	24.7	8.3	25.2	32.4	26.8	27.8	22.8	25.2	23.8	23.9	82	56	78	72	26.1	27.2	27.5	27	21.8	22.5	22.6	22.3
1993	3	8	32.2	25.4	6.8	25.8	31.2	26.1	27.3	22.6	24	23.6	23.4	76	55	81	71	25.3	25	27.4	25.9	21.3	21.1	22.6	21.7
1993	3	9	32.4	25	7.4	25.6	31.8	26.4	27.5	22	24.2	23.8	23.3	73	53	81	69	24	25.1	27.7	25.6	20.4	21.2	22.8	21.5
1993	3	10	32.4	26	6.4	26.1	31	26.8	27.7	24	24.2	24.4	24.2	84	57	82	74	28.4	25.7	28.9	27.7	23.2	21.5	23.5	22.7
1993	3	11	34.6	26.2	8.4	26.8	33.5	27	28.6	24	26.2	24.4	24.9	79	56	81	72	28	29.1	28.8	28.6	22.9	23.6	23.4	23.3
1993	3	12	34	26.4	7.6	27	33.2	27.5	28.8	23.6	25.8	23.6	24.3	75	56	72	68	26.9	28.3	26.5	27.2	22.3	23.1	22.1	22.5
1993	3	13	35.4	26.2	9.2	26.8	34	27.8	29.1	23.8	25.2	23.6	24.2	78	49	70	66	27.5	26.2	26.3	26.7	22.6	21.8	21.9	22.1
1993	3	14	35.2	26	9.2	26.4	34.3	26.6	28.5	23.4	25.8	24	24.4	78	51	81	70	26.8	27.5	28.1	27.5	22.2	22.7	23	22.6
1993	3	15	31.8	25.8	6	26.2	31.2	26.4	27.5	23.8	24.8	23.6	24.1	82	60	79	74	27.9	27	27.2	27.4	22.9	22.4	22.5	22.6
1993	3	16	31.8	25.4	6.4	25.6	30.9	26.3	27.3	23.2	23.8	23.2	23.4	82	55	77	71	26.8	24.7	26.4	26	22.2	20.9	22	21.7
1993	3	17	33.6	25.2	8.4	26.4	32.4	27	28.2	22	23.8	22.6	22.8	68	49	69	62	23.5	23.7	24.5	23.9	20.1	20.3	20.7	20.4
1993	3	18	34.2	25.4	8.8	26.2	32.8	27.4	28.5	22.6	25	23.4	23.7	74	53	72	66	25	26.5	26.1	25.9	21.1	22	21.8	21.6
1993	3	19	33.8	25.6	8.2	26.1	32.7	26.3	27.9	22.8	25	24	23.9	76	54	83	71	25.5	26.5	28.3	26.8	21.4	22.1	23.1	22.2
1993	3	20	33.4	25.1	8.3	25.6	32.4	26.3	27.6	22.8	24.4	24	23.7	79	52	83	71	25.9	25.2	28.3	26.5	21.7	21.2	23.1	22
1993	3	21	32.8	25.7	7.1	26	32.2	26.8	28	23.4	24.6	24.6	24.2	80	54	84	73	27	25.9	29.4	27.4	22.4	21.6	23.8	22.6
1993	3	22	32.2	25.6	6.6	26	31.6	26.6	27.7	23.4	24.2	23.4	23.7	80	54	77	70	27	25.3	26.6	26.3	22.4	21.3	22.1	21.9
1993	3	23	30.6	25	5.6	25.4	28.2	26	26.4	23.2	23.2	23	23.1	83	66	78	75	27	25.1	26.1	26	22.3	21.2	21.8	21.8
1993	3	24	32.4	25	7.4	25.2	31	26.2	27.2	22.8	24	23.4	23.4	82	56	79	72	26.1	25.2	26.9	26.1	21.8	21.2	22.3	21.8
1993	3	25	33	25	8	25.4	31.6	26.2	27.4	22.8	24.4	23.4	23.5	80	55	79	72	26	25.8	26.9	26.2	21.7	21.6	22.3	21.9
1993	3	26	33	25.6	7.4	25.8	32.4	26.8	28	22.6	25.2	24.2	24	76	56	81	71	25.3	27.2	28.5	27	21.3	22.5	23.2	22.3
1993	3	27	34	25.2	8.8	26	33	27.4	28.5	23.2	24.6	23	23.6	79	50	69	66	26.6	25.3	25.1	25.7	22.1	21.3	21.2	21.5
1993	3	28	33.7	25.4	8.3	26	32	26.5	27.8	23	24.8	23.8	23.9	78	56	80	71	26.1	26.5	27.7	26.7	21.8	22	22.8	22.2
1993	3	29	32.6	25	7.6	25.6	31.2	26.6	27.5	23.2	25.4	23.8	24.1	82	63	79	75	26.8	28.6	27.6	27.7	22.2	23.3	22.7	22.7
1993	3	30	33.4	25.4	8	25.7	32.3	26.8	27.9	23	24.2	23.6	23.6	80	51	77	69	26.3	24.8	27	26	21.9	21	22.3	21.7
1993	3	31	33.4	25.2	8.2	25.6	32.4	26.3	27.6	22.8	25.4	24	24.1	79	57	83	73	25.9	27.8	28.3	27.3	21.7	22.8	23.1	22.5
1993	4	1	33.2	25.5	7.7	26.2	32.2	27.2	28.2	23.2	25.2	23.6	24	78	57	74	70	26.4	27.4	26.7	26.8	22	22.6	22.2	22.3
1993	4	2	33.1	26	7.1	26.6	32.3	26.8	28.1	23.2	25.4	23.8	24.1	75	58	78	70	26.2	27.8	27.5	27.2	21.8	22.9	22.6	22.4
1993	4	3	32.8	25.8	7	26.4	32	27	28.1	23.4	24.4	23.6	23.8	78	54	75	69	26.8	25.5	26.9	26.4	22.2	21.4	22.3	22
1993	4	4	33.2	25.6	7.6	25.8	31.4	26.4	27.5	23	24	23.4	23.5	79	54	78	70	26.2	24.9	26.8	26	21.9	21	22.2	21.7
1993	4	5	32.8	25	7.8	25.6	32	26.5	27.6	22.2	24.2	23.4	23.3	75	53	77	68	24.5	25	26.7	25.4	20.8	21.1	22.2	21.3
1993	4	6	33.8	25.2	8.6	26	33	26.6	28	23	25.4	24	24.1	78	54	81	71	26.1	27.4	28.1	27.2	21.8	22.6	23	22.5
1993	4	7	32.2	25.4	6.8	26.2	30.7	26.6	27.5	23.4	25.2	24	24.2	79	64	81	75	26.9	28.4	28.1	27.8	22.3	23.2	23	22.8
1993	4	8	32.4	25.4	7	26	29	27	27.3	24.2	25.5	25	24.9	86	76	85	82	29	30.3	30.3	29.9	23.5	24.3	24.3	24
1993	4	9	30.4	26.4	4	27	29.6	27	27.6	24.6	25.8	25	25.1	82	74	85	80	29.3	30.7	30.3	30.1	23.7	24.5	24.3	24.2
1993	4	10	32.6	26.5	6.1	27	30.4	27.2	28	24.8	26.6	25.1	25.5	84	74	84	81	29.8	32.3	30.5	30.8	24	25.3	24.3	24.6
1993	4	11	31.4	26.2	5.2	26.8	31.2	26.7929	28.1	24.8	26.6	25.2	25.5	85	77	85	82	30	32.2	30.7	31	24.1	25.3	24.5	24.6
1993	4	12	32	26.2	5.8	27.2	29.7	27.8	28.1	25	26.2	25.4	25.5	84	76	83	81	30.2	31.7	30.8	30.9	24.2	25	24.6	24.6
1993	4	13	35	26.6	8.4	27.6	33.6	27.7	29.1	24.8	26.4	25.6	25.6	80	57	85	74	29.4	29.6	31.4	30.1	23.8	23.9	24.9	24.2
1993	4	14	32	25.6	6.4	26.8	30.6	28	28.4	24.4	26.4	24	24.9	82	72	72	75	28.9	31.6	27.2	29.2	23.5	25	22.5	23.6
1993	4	15	34.1	25.8	8.3	26.8	32.9	27.7	28.8	24.2	26.2	25.2	25.2	81	59	82	74	28.5	29.5	30.4	29.5	23.2	23.8	24.3	23.8
1993	4	16	34.6	26.2	8.4	27.1	33.3	27.7	29	24.2	26.4	24.8	25.1	79	58	79	72	28.3	29.8	29.4	29.1	23.1	24	23.7	23.6
1993	4	17	34.4	26.6	7.8	27.3	32.6	28.4	29.2	24.2	26.6	24.4	25.1	78	63	72	71	28.1	30.8	27.9	28.9	23	24.5	22.9	23.5
1993	4	18	34.2	26.3	7.9	27.1	32.6	27.6	28.7	24.2	26.4	25	25.2	79	62	81	74	28.3	30.3	29.9	29.5	23.1	24.2	24.1	23.8
1993	4	19	32.2	26	6.2	26.8	30.4	27.2	27.9	23.8	26.2	25.4	25.1	78	72	87	79	27.5	31.2	31.2	30	22.6	24.8	24.8	24.1
1993	4	20	33	26.6	6.4	27.4	31.2	27.8	28.5	24.8	26.4	25.2	25.5	81	69	81	77	29.6	31.2	30.3	30.4	23.8	24.8	24.3	24.3
1993	4	21	34.2	26.8	7.4	27.6	32.5	27.7	28.9	24.8	26.2	25.2	25.4	80	61	82	74	29.4	29.8	30.4	29.9	23.8	24	24.3	24
1993	4	22	35.2	27.2	8	27.4	33.6	28	29.3	24.8	26	25.6	25.5	81	55	83	73	29.6	28.5	31.2	29.8	23.8	23.3	24.8	24
1993	4	23	35.8	27.3	8.5	27.4	35	28.2	29.7	25	26.4	25.6	25.7	82	51	81	72	30.1	28.7	31.1	29.9	24.1	23.3	24.7	24.1
1993	4	24	33.8	27	6.8	27.6	32.2	27.2	28.6	24.6	26	24.4	25	78	61	80	73	28.9	29.5	28.7	29	23.5	23.8	23.4	23.5
1993	4	25	33.8	26.4	7.4	27	33	27.2	28.6	23.6	26.6	24.2	24.8	75	61	78	71	26.9	30.5	28.2	28.5	22.3	24.4	23.1	23.2
1993	4	26	34.6	26.2	8.4	27.4	33.2	27.4	28.9	23.6	25.6	24	24.4	73	55	76	68	26.6	27.7	27.6	27.3	22.1	22.8	22.7	22.5
1993	4	27	33.6	26.2	7.4	27	32.2	27.3	28.5	23.8	26.4	25	25.1	77	64	83	74	27.3	30.5	30.1	29.3	22.6	24.4	24.2	23.7
1993	4	28	30.9	26.4	4.5	26.8	29.8	27.4	27.8	24.4	25.4	24.8	24.9	82	70	81	78	28.9	29.5	29.6	29.3	23.5	23.8	23.8	23.7
1993	4	29	32.8	26.7	6.1	26.8	30.8	27.4	28.1	24.8	25	24.8	24.9	85	63	81	76	30	27.8	29.6	29.1	24.1	22.8	23.8	23.6
1993	4	30	34.8	26.8	8	27.3	31.3	27.7	28.5	25	26.2	25	25.4	83	67	80	77	30.1	30.6	29.9	30.2	24.2	24.4	24	24.2
1993	5	1	35.9	27	8.9	27.7	33.4	28	29.3	25	26.4	25	25.5	80	58	79	72	29.9	29.7	29.7	29.8	24	24	23.9	24
1993	5	2	33	26.7	6.3	27.6	32.4	28	29	24.8	25.6	24.4	24.9	80	58	75	71	29.4	28.3	28.1	28.6	23.8	23.1	23	23.3
1993	5	3	34.4	26.4	8	27.6	33	27.8	29	24.2	25.4	24.8	24.8	76	54	78	70	27.9	27.4	29.3	28.2	22.9	22.6	23.7	23.1
1993	5	4	34.8	26.8	8	27.8	33.8	28.4	29.6	25	24.8	24.7	24.8	80	64	74	73	29.8	33.8	28.6	30.7	24	26.1	23.3	24.5
1993	5	5	34.6	27	7.6	28	33.6	27.8	29.3	24.2	25	24.6	24.6	73	50	77	67	27.7	25.9	28.8	27.5	22.7	21.7	23.4	22.6
1993	5	6	34.2	26.6	7.6	27.6	32.6	27.8	28.9	23.6	24.8	24.6	24.3	72	53	77	67	26.5	26.1	28.8	27.1	22	21.8	23.4	22.4
1993	5	7	32.8	27	5.8	27.2	31	26.7	27.9	24.4	26	25	25.1	80	67	87	78	28.7	30.3	30.5	29.8	23.4	24.2	24.4	24
1993	5	8	32.6	25.8	6.8	27.4	31.8	27.8	28.7	26	26.6	26	26.2	90	67	87	81	32.7	31.3	32.4	32.1	25.5	24.8	25.4	25.2
1993	5	9	34.3	27	7.3	27.8	33.6	28.2	29.5	25.8	25.4	26.8	26	85	71	90	82	31.9	37	34.3	34.4	25.1	27.7	26.3	26.4
1993	5	10	34.2	25.2	9	25.8	24.8	26.2	25.8	25.2	23.8	24.2	24.4	95	92	85	91	31.6	28.8	28.9	29.8	25	23.4	23.4	24
1993	5	11	30.6	23.6	7	25.8	27.1	27.2	26.8	24.2	24.4	25	24.5	88	80	84	84	29.1	28.7	30.2	29.4	23.6	23.4	24.2	23.7
1993	5	12	33.6	26.5158	7.08421	26.8	32.6	28.5	29.1	24.6	25.6	25	25.1	84	57	75	72	29.4	28.1	29.3	29	23.8	23	23.7	23.5
1993	5	13	34.4	26	8.4	27.7	33.5	28.2462	29.9	25	27.4	26.2	26.2	80	68	80	76	29.9	32.6	32.1	31.5	24	25.5	25.2	24.9
1993	5	14	29.6	23.8	5.8	24.1	26	26.6	25.8	23.6	24.4	25.8	24.6	96	88	94	93	28.8	29.5	32.7	30.3	23.4	23.8	25.5	24.2
1993	5	15	32.4	26.5762	5.82381	26.2	30.4	28.9	28.6	25	27.2	25.5	25.9	91	78	76	82	30.9	33.9	30.4	31.7	24.6	26.2	24.3	25
1993	5	16	34	26.5182	7.48182	27.6	32.4	28.8	29.4	25.1	27	26.6	26.2	82	66	84	77	30.2	32	33.3	31.9	24.2	25.2	25.9	25.1
1993	5	17	35.6	26.3952	9.20476	28.4	34.2	29.8	30.5	26	28	26.2	26.7	83	63	75	74	32	33.6	31.6	32.4	25.2	26	25	25.4
1993	5	18	32.8	27.6	5.2	28	25.4	26.2	26.5	26.4	24.2	25	25.2	88	91	91	90	33.3	29.4	30.9	31.2	25.9	23.8	24.6	24.7
1993	5	19	30.6	25.2	5.4	27.2	29.6	27.8	28.1	25.6	26.3909	26.8	25.5273	88	73	77.65	84	31.7	30.1	34.6	32.1	25	24.1	26.5	25.2
1993	5	20	33	26.4	6.6	28	31.6	26.2	28	26	26.0636	25.2	25.3095	85	64	78.1579	81	32.3	29.8	31.4	31.2	25.3	24	24.8	24.7
1993	5	21	31.2	25.2	6	27.2	30.4	28.4	28.6	26	27.6	25.32	25.395	91	81	80	85	32.8	35	32.5	33.5	25.6	26.7	25.5	25.9
1993	5	22	33.8	26.4905	7.30952	28	31.4	28.4	29	24.98	26.3619	25.345	25.5579	78.2632	71	79.1	80	32.6	32.4	32.3	32.4	25.5	25.4	25.3	25.4
1993	5	23	33.4	27	6.4	28	32.2	28.4	29.3	26.2	26.3619	26.6	25.4294	87	65	79.7778	80	32.8	31.2	33.6	32.5	25.6	24.7	26	25.4
1993	5	24	34.4	27	7.4	28	33.4	28.6	29.7	25.8	27.4	26	26.4	84	63	81	76	31.7	32.5	31.9	32	25	25.4	25.1	25.2
1993	5	25	33.2	26.75	6.45	27.7	30.8	28.4	28.8	25.7	27.5	26	26.4	85	78	83	82	31.7	34.5	32	32.7	25	26.4	25.2	25.5
1993	5	26	30.2	24.4	5.8	24.8	24.6	25.4	25	24.2	23.8	24.2	24.1	95	94	91	93	29.8	28.9	29.4	29.4	24	23.5	23.8	23.7
1993	5	27	31.8	26.4529	5.34706	26.2	30.1	28	28.1	24.8	27	25.4476	25.725	89	79	80.7143	83	30.4	33.6	31	31.6	24.3	26	24.6	25
1993	5	28	31.8	26.5941	5.20588	27.5	29.4	26.2	27.3	26	27	23.8	25.6	89	83	82	85	32.6	34	27.9	31.5	25.5	26.2	22.9	24.9
1993	5	29	33.4	23	10.4	27.7	32.2	27.4	28.7	26.2	27.2	25.4	26.3	89	68	85	81	33	32.7	31.1	32.3	25.7	25.6	24.7	25.3
1993	5	30	30.8	26	4.8	26.9	30	27.8	28.1	25.8	27	25.465	25.6579	92	79	78.7222	85	32.5	33.6	31.5	32.5	25.4	26	24.9	25.5
1993	5	31	31	26.4	4.6	27.4	28.4	28.2	28	26	25.8	26.6	26.1	90	81	88	86	32.7	31.5	33.7	32.6	25.5	24.9	26.1	25.5
1993	6	1	32.6	27.2	5.4	28.4	31.8	29	29.5	26.8	28	27	27.3	88	75	86	71.6471	34.2	35.2	34.3	34.6	26.3	26.8	26.4	26.5
1993	6	2	32.8	27.6	5.2	28.8	32	29.8	30.1	27	28.8	26.6	27.5	87	79	78	71.9375	34.4	37.4	32.7	34.9	26.4	27.8	25.5	26.6
1993	6	3	36.6	27.8	8.8	29.2	35.8	30.6	31.5	26.6	27.6	27.2	27.1	82	54	77	71.8824	33.1	31.4	33.8	32.8	25.7	24.9	26.1	25.6
1993	6	4	34.4	28.2	6.2	29.2	33.8	28.8	30.1	26.2	28.2	26.4	26.9	79	66	83	72.5882	32	34.5	32.8	33.1	25.2	26.4	25.6	25.7
1993	6	5	34.2	26.4706	7.72941	28.8	33.4	28.2	29.7	26	28	26.4	26.8	80	66	87	73.375	31.7	34.2	33.2	33	25	26.3	25.8	25.7
1993	6	6	33.8	27.6	6.2	28.8	33.2	28.4	29.7	26	27.8	25.6	26.5	80	66	80	71.6667	31.7	33.7	30.9	32.1	25	26.1	24.6	25.2
1993	6	7	33	27.4	5.6	28.6	32.2	28.4	29.4	25	26.6	25.2	25.6	75	65	77	72.4667	29.3	31.1	29.9	30.1	23.7	24.7	24	24.1
1993	6	8	33.4	27.2	6.2	28.6	32.6	28.4	29.5	24.8	26.6	25.4	25.6	74	63	79	72.4	28.8	30.8	30.4	30	23.4	24.5	24.3	24.1
1993	6	9	33.8	27.2	6.6	28.2	32.4	28.4	29.4	25.4	26.8	25.2	25.8	80	65	77	71.9333	30.6	31.5	29.9	30.7	24.4	24.9	24	24.5
1993	6	10	33.8	26.9667	6.83333	28.4	32.4	28.4	29.4	24.8	26.6	25.4	25.6	75	64	79	71.6667	28.9	30.9	30.4	30.1	23.5	24.6	24.3	24.1
1993	6	11	34	27.8	6.2	28.6	32.6	28.6	29.6	25.4	26.6	25.4	25.8	77	63	77	73.4	30.3	30.8	30.3	30.5	24.3	24.5	24.3	24.4
1993	6	12	34.8	27.2	7.6	28.2	34.2	28.8	30	25.2	26.6	25.2	25.7	79	55	75	71.0714	30	29.7	29.6	29.8	24.1	24	23.9	24
1993	6	13	34.7053	27.4	7.30526	28.4	34	28.2	29.7	24.6	27	26	25.9	73	58	84	70.9333	28.4	31	32.1	30.5	23.2	24.6	25.2	24.4
1993	6	14	34.6	27	7.6	27.8	33.8	29.4	30.1	25.2	27	25.8	26	81	59	75	71.375	30.3	31.1	30.8	30.7	24.3	24.7	24.5	24.5
1993	6	15	34.8	26.2	8.6	27.2	34	28.6	29.6	25	27.4	25.6	26	84	60	79	72.1333	30.2	32.1	30.8	31	24.2	25.2	24.5	24.7
1993	6	16	35.6	27	8.6	28.2	34.2	28.2	29.7	25	26.4	25.8	25.7	77	54	83	71.25	29.5	29.2	31.6	30.1	23.8	23.7	25	24.2
1993	6	17	34.2	27	7.2	28.6	33.4	28.4	29.7	25.2	27.2	26	26.1	76	62	83	69.8571	29.8	31.9	32	31.2	24	25.1	25.2	24.8
1993	6	18	34.6	27	7.6	28	33.8	28.8	29.8	26.4	27.8	25.6	26.6	88	63	78	70.6471	33.3	33.3	30.7	32.5	25.9	25.9	24.5	25.4
1993	6	19	34.4	26.6895	7.71053	27.8	33.4	28.2	29.4	25.2	27.6	26	26.3	81	64	84	71	30.3	33	32.1	31.8	24.3	25.7	25.2	25.1
1993	6	20	32.6	26.6333	5.96667	27.6	32.4	28.4	29.2	25.6	27.2	25.4	26.1	85	67	79	70.4	31.5	32.6	30.4	31.5	24.9	25.5	24.3	24.9
1993	6	21	34.8	26.8	8	28	34	28	29.5	25.4	26.4	25.2	25.7	81	55	80	70.1875	30.7	29.3	30.2	30.1	24.5	23.7	24.2	24.1
1993	6	22	35.2	27	8.2	28.4	34.6	28.4	29.9	25	26.4	25.6	25.7	76	53	80	69.8667	29.4	28.9	30.9	29.8	23.8	23.5	24.6	24
1993	6	23	34.8	27	7.8	28.2	33.4	28	29.4	24.8	27.4	25.2	25.8	76	63	80	68.75	29	32.5	30.2	30.6	23.5	25.4	24.2	24.4
1993	6	24	35	27.2	7.8	27.8	34.2	28.4	29.7	24.8	27	25.4	25.7	78	57	79	69.8571	29.3	30.8	30.4	30.2	23.7	24.6	24.3	24.2
1993	6	25	34.2	27.2	7	27.8	33	28.2	29.3	25	26.4	25.2	25.5	80	60	79	69.5	29.8	30	30	29.9	24	24.1	24.1	24.1
1993	6	26	33.6	27.4	6.2	28	33	28	29.3	24.4	26.2	25	25.2	75	59	79	69.4375	28.1	29.5	29.7	29.1	23	23.8	23.9	23.6
1993	6	27	34.2	26.6	7.6	27.4	33.2	28.2	29.3	24.2	24.8	25.2	24.7	77	51	79	71.1765	28.1	25.7	30	27.9	23	21.5	24.1	22.9
1993	6	28	32.8	26.6	6.2	28.6	31.6	27.4	28.8	24.2	25.8	25.4	25.1	70	63	85	70.4118	27.3	29.3	31.1	29.2	22.5	23.7	24.7	23.6
1993	6	29	33.8	26.6	7.2	27.4	33.2	28	29.1	25.6	26.4	25.2	25.7	87	59	80	70.8125	31.6	29.9	30.2	30.6	25	24	24.2	24.4
1993	6	30	34.4	26.8	7.6	28	33.8	28.2	29.5	24.8	26.8	25.4	25.7	77	58	80	69.5333	29.2	30.6	30.6	30.1	23.6	24.4	24.4	24.1
1993	7	1	33.6	26.8	6.8	27.4	32.8	27.6	28.9	24.4	25.6	25	25	78	56	81	69.6842	28.5	28	29.9	28.8	23.3	23	24.1	23.4
1993	7	2	34.2	25.8	8.4	26.6	33.2	27.4	28.6	24.2	26.6	25.2	25.3	82	60	84	68.6316	28.6	30.4	30.6	29.9	23.3	24.3	24.4	24
1993	7	3	34.4	25.8	8.6	26.6	34	27.8	29	23.6	26.8	25	25.1	78	57	80	70.5	27.1	30.4	29.8	29.1	22.4	24.3	24	23.6
1993	7	4	34.4	26.6	7.8	27.6	33.2	27.4	28.9	24.6	26.2	24.8	25.2	78	58	81	70.3158	28.9	29.3	29.6	29.3	23.5	23.7	23.8	23.7
1993	7	5	34.4	26.8	7.6	27.6	33.6	28.4	29.5	24.8	26	25.4	25.4	80	55	79	69.9412	29.4	28.5	30.4	29.5	23.8	23.3	24.3	23.8
1993	7	6	34	26.6	7.4	27.4	32.6	27.6	28.8	24.8	26.2	25.4	25.5	81	60	84	70.5556	29.6	29.7	31	30.1	23.8	24	24.6	24.1
1993	7	7	34.2	26.2	8	27.6	33	27.6	29	25	26	25.2	25.4	81	58	82	70.6667	29.9	28.9	30.4	29.8	24.1	23.5	24.3	24
1993	7	8	33.8	26.4	7.4	27.4	32.8	27.6	28.9	24.4	26.2	25	25.2	78	60	81	71.2941	28.5	29.6	29.9	29.4	23.3	23.9	24.1	23.7
1993	7	9	33.6	27.2	6.4	28	32.4	28.2	29.2	25.2	27	26	26.1	80	66	84	71.7222	30.2	32	32.1	31.4	24.2	25.2	25.2	24.9
1993	7	10	34	27.2	6.8	27.8	33.2	27.6	29	25	26.8	25.6	25.8	80	61	85	70.3889	29.8	31	31.5	30.7	24	24.6	24.9	24.5
1993	7	11	34	26.4	7.6	27.2	33	28.4	29.3	24.6	25	26	25.2	81	52	83	70.5556	29.2	26.3	32	29.2	23.6	21.9	25.2	23.6
1993	7	12	34.2	26.8	7.4	28	33.8	28.4	29.6	24.8	26	24	24.9	77	54	70	71.3333	29.2	28.4	26.9	28.1	23.6	23.2	22.3	23
1993	7	13	33.2	26.8	6.4	27.4	32.4	27.4	28.6	24.2	25.4	24.4	24.7	77	57	78	71.8333	28.1	27.8	28.5	28.1	23	22.8	23.3	23
1993	7	14	34	26.6	7.4	27.2	33.2	28	29.1	24.4	26.8	24.8	25.3	80	61	77	71.3158	28.7	31	29.2	29.6	23.4	24.6	23.6	23.9
1993	7	15	33.6	26.6	7	27.6	32.8	27.6	28.9	24.6	26.8	25.6	25.7	78	63	85	71.35	28.9	31.2	31.5	30.5	23.5	24.8	24.9	24.4
1993	7	16	35.4	26.4	9	27.2	34	28	29.3	24.8	26.6	25.8	25.7	82	56	84	70.8	29.7	29.9	31.7	30.4	23.9	24	25	24.3
1993	7	17	35.4	26.6	8.8	27.6	34.6	28.6	29.9	25	25.4	24.6	25	81	48	72	68.9474	29.9	26.3	28.3	28.2	24.1	21.9	23.1	23
1993	7	18	35.4	26.4	9	27	32.8	27	28.5	24	25.6	25	24.9	78	56	85	70.1111	27.8	28	30.3	28.7	22.8	23	24.3	23.4
1993	7	19	34.2	26.4	7.8	27.4	33.2	27.6	29	24.2	25.6	25.2	25	77	55	82	69.2941	28.1	27.7	30.4	28.7	23	22.8	24.3	23.4
1993	7	20	33.6	26.6	7	28	33.2	27.6	29.1	24.8	25.4	25.2	25.1	77	54	82	69.8333	29.2	27.2	30.4	28.9	23.6	22.5	24.3	23.5
1993	7	21	34	26.8	7.2	27.6	33.6	27.2	28.9	25	25.6	25.2	25.3	81	53	85	71.5556	29.9	27.5	30.7	29.4	24.1	22.6	24.5	23.7
1993	7	22	32.6	26.2	6.4	27.2	30.4	27.6	28.2	24.8	26.2	25.4	25.5	82	72	84	69.5789	29.7	31.2	31	30.6	23.9	24.8	24.6	24.4
1993	7	23	34	26.6	7.4	27.6	32.6	28.2	29.1	24.2	26.6	25.4	25.4	76	63	80	69.8421	27.9	30.8	30.6	29.8	22.9	24.5	24.4	24
1993	7	24	36.6	27	9.6	27.8	35	28.6	30	24.8	26	25.2	25.3	78	49	76	69.9474	29.3	27.6	29.8	28.9	23.7	22.7	24	23.5
1993	7	25	34.8	27.2	7.6	28.4	34	28.2	29.7	24.8	26.2	25.6	25.5	75	54	81	70.5556	28.9	28.8	31.1	29.6	23.5	23.4	24.7	23.9
1993	7	26	34.6	26.8	7.8	27.2	33.8	28	29.3	24.6	26.6	25.2	25.5	81	57	80	69.8235	29.2	30	30.2	29.8	23.6	24.1	24.2	24
1993	7	27	34.6	26.6	8	27.4	33.6	28.2	29.4	24.8	26.4	25.2	25.5	81	57	79	71	29.6	29.6	30	29.7	23.8	23.9	24.1	23.9
1993	7	28	34.2	27	7.2	28	33.6	28.4	29.6	24.8	27.2	25.6	25.9	77	61	80	71.1875	29.2	31.8	30.9	30.6	23.6	25.1	24.6	24.4
1993	7	29	34	27.4	6.6	28	32.4	27.8	29	25.4	26.6	25.6	25.9	81	64	84	71.8333	30.7	30.9	31.3	31	24.5	24.6	24.8	24.6
1993	7	30	34.2	27	7.2	27.8	33	27.8	29.1	24.2	25.6	24.8	24.9	74	55	78	70.2632	27.8	27.9	29.3	28.3	22.8	22.9	23.7	23.1
1993	7	31	34.4	26.8	7.6	27.8	33.2	28	29.3	25.6	25.8	25.2	25.5	84	56	80	69.2778	31.3	28.3	30.2	29.9	24.8	23.1	24.2	24
1993	8	1	34.4	26.8	7.6	27.6	33	29	29.6	24.8	26.4	25	25.4	80	60	72	71	29.4	30	29	29.5	23.8	24.1	23.5	23.8
1993	8	2	34.8	27	7.8	28.4	33.6	28.2	29.6	24.8	26.4	25.2	25.5	75	57	79	70	28.9	29.6	30	29.5	23.5	23.9	24.1	23.8
1993	8	3	33.8	27.2	6.6	27.6	32.8	27.8	29	24.6	25.2	25.2	25	78	54	81	71	28.9	27	30.3	28.7	23.5	22.3	24.3	23.4
1993	8	4	34.4	26.6	7.8	27.2	33.4	28	29.2	24	26.2	25	25.1	77	57	79	71	27.7	29.2	29.7	28.9	22.8	23.6	23.9	23.4
1993	8	5	34.6	26.4	8.2	26.8	33.8	28.4	29.3	24.2	26.8	25	25.3	81	58	76	72	28.5	30.6	29.4	29.5	23.2	24.4	23.8	23.8
1993	8	6	35.2	26.6	8.6	27.6	34.4	27.6	29.3	24.6	26.6	25.2	25.5	78	54	82	72	28.9	29.6	30.4	29.7	23.5	23.9	24.3	23.9
1993	8	7	34.8	27	7.8	27.8	33.4	28.2	29.4	24.6	26	25.2	25.3	77	56	79	70	28.8	28.7	30	29.2	23.4	23.3	24.1	23.6
1993	8	8	31.8	26.4	5.4	27	33.8333	28.6	29.7667	24.8	24.2	23	24	84	61	77.35	69	29.8	28.7095	24.4	30.0722	24	23.2905	20.7	24.1
1993	8	9	33.6	27	6.6	27.6	32.6	27.4	28.8	24.4	25.6	24.2	24.7	77	57	77	70	28.4	28.1	28.1	28.2	23.2	23	23	23.1
1993	8	10	34	26.4	7.6	26.8	32.8	27.6	28.7	24	25.6	25.2	24.9	79	56	82	73	28	28	30.4	28.8	22.9	23	24.3	23.4
1993	8	11	35.4	26.8	8.6	27.6	34.4	27.8	29.4	26	26.4	25.4	25.9	88	53	83	75	32.5	29.1	30.8	30.8	25.5	23.6	24.6	24.5
1993	8	12	34.8	27	7.8	27.6	33.8	28.2	29.5	24.6	26.4	26.4	25.8	78	56	87	74	28.9	29.5	33.2	30.5	23.5	23.8	25.8	24.4
1993	8	13	35.8	27.2	8.6	28.6	34.2	28.2	29.8	24.8	26.4	24.8	25.3	74	54	76	68	28.8	29.2	29	29	23.4	23.7	23.5	23.5
1993	8	14	34.6	27	7.6	27.8	33.8	27.6	29.2	24.8	26	24.8	25.2	78	54	80	71	29.3	28.4	29.4	29	23.7	23.2	23.8	23.6
1993	8	15	34	25.8	8.2	27.8	33	27.6	29	24.6	26	25.2	25.3	77	58	82	72	28.8	28.9	30.4	29.4	23.4	23.5	24.3	23.8
1993	8	16	35.2	26.4	8.8	27.2	32.6	29	29.5	25	27	25.2	25.7	84	65	74	74	30.2	31.9	29.5	30.5	24.2	25.1	23.8	24.4
1993	8	17	34.6	26.6	8	27.4	33.4	28.6	29.5	25.4	26.2	25	25.5	85	57	75	72	31.1	29.2	29.3	29.9	24.7	23.6	23.7	24
1993	8	18	34.4	26.2	8.2	27.2	33.2	28	29.1	24.8	25.8	25	25.2	82	56	79	72	29.7	28.3	29.7	29.2	23.9	23.1	23.9	23.6
1993	8	19	35.6	26.4	9.2	27.4	34.6	27.8	29.4	24.4	26.4	25	25.3	78	53	80	70	28.5	28.9	29.8	29.1	23.3	23.5	24	23.6
1993	8	20	34.2	26.6	7.6	27.2	32.8	27.4	28.7	24.6	25.2	24.8	24.9	81	54	81	72	29.2	27	29.6	28.6	23.6	22.3	23.8	23.3
1993	8	21	34.8	26.4	8.4	27.4	33.4	28	29.2	24.6	26	25.2	25.3	80	56	80	72	29	28.7	30.2	29.3	23.6	23.3	24.2	23.7
1993	8	22	34.6	26	8.6	27.8	33.8	27.4	29.1	24.6	26.2	24.8	25.2	77	55	81	71	28.8	28.9	29.6	29.1	23.4	23.5	23.8	23.6
1993	8	23	35.6	26.6	9	27.6	34.4	28	29.5	24.2	26.6	25.6	25.5	76	54	83	71	27.9	29.6	31.2	29.6	22.9	23.9	24.8	23.8
1993	8	24	36	27	9	28	35.2	29	30.3	24.6	25.6	25.2	25.1	76	46	74	65	28.6	26.4	29.5	28.2	23.3	22	23.8	23.1
1993	8	25	34.4	26.8	7.6	27.6	33.4	28.2	29.4	24.4	25.8	24.8	25	77	55	76	69	28.4	28.1	29	28.5	23.2	23	23.5	23.3
1993	8	26	35.4	27.2	8.2	28	34.2	27.4	29.3	24.6	26	25	25.2	76	52	82	70	28.6	28.1	30.1	28.9	23.3	23	24.1	23.5
1993	8	27	34.6	26.8	7.8	27.4	33.4	27.8	29.1	24.4	25.8	24.8	25	78	55	78	70	28.5	28.1	29.3	28.7	23.3	23	23.7	23.3
1993	8	28	32.8	26.4	6.4	27.4	31.2	28	28.6	24.8	26.2	25.4	25.5	81	68	81	77	29.6	30.7	30.7	30.3	23.8	24.5	24.5	24.3
1993	8	29	35.4	26.6	8.8	27.6	33.6	28.2	29.4	26	27.4	26	26.5	88	62	84	78	32.5	32.4	32.1	32.3	25.5	25.4	25.2	25.4
1993	8	30	35	26.8	8.2	27.8	34.4	28.2	29.7	25.8	28	26	26.6	85	62	84	77	31.9	33.5	32.1	32.5	25.1	26	25.2	25.4
1993	8	31	35	26.8	8.2	27.6	34.2	27.6	29.3	25	27.8	25	25.9	81	62	81	75	29.9	33.1	29.9	31	24.1	25.7	24.1	24.6
1993	9	1	35.4	26.6	8.8	28.7	34.6	28.2	29.9	24.2	26	25	25.1	69	51	77	66	27.2	27.9	29.5	28.2	22.5	22.9	23.8	23.1
1993	9	2	34.6	26.8	7.8	27.8	33.8	28	29.4	24.8	26.2	25	25.3	78	55	79	71	29.3	28.9	29.7	29.3	23.7	23.5	23.9	23.7
1993	9	3	34.8	27	7.8	28.2	34.2	27.6	29.4	24.4	26.2	25	25.2	73	53	81	69	28	28.7	29.9	28.9	23	23.3	24.1	23.5
1993	9	4	34.8	26.4	8.4	27.4	33.4	28	29.2	24.4	26	25	25.1	78	56	79	71	28.5	28.7	29.7	29	23.3	23.3	23.9	23.5
1993	9	5	32.6	26.8	5.8	27.6	31.6	27.8	28.7	25	26.2	25.6	25.6	81	65	84	77	29.9	30.4	31.3	30.6	24.1	24.3	24.8	24.4
1993	9	6	31.2	27	4.2	27.2	28.6	28.2	28.1	25	25.6	25	25.2	84	79	77	80	30.2	30.8	29.5	30.2	24.2	24.5	23.8	24.2
1993	9	7	34.4	26.8	7.6	27.6	30	27.4	28.1	24.8	25.8	26.2	25.6	80	72	91	81	29.4	30.4	33.2	31	23.8	24.3	25.8	24.6
1993	9	8	35.4	26.4	9	27.6	34.4	27.8	29.4	25.7043	25.6	24.8	25.9217	82	50	78	75.5882	31.3045	27	29.3	30.8818	24.7955	22.3	23.7	24.5636
1993	9	9	36.2	26.8	9.4	27.8	35.2	27.6	29.5	24.6	25.6	25.2	25.1	77	46	82	69	28.8	26.4	30.4	28.5	23.4	22	24.3	23.2
1993	9	10	35.2	26.4	8.8	27.6	34	28.4	29.6	24.8	26.4	25	25.4	80	55	76	70	29.4	29.3	29.4	29.4	23.8	23.7	23.8	23.8
1993	9	11	34.8	27.2	7.6	28	33.8	27.8	29.3	24.6	26.2	24.8	25.2	76	55	78	70	28.6	28.9	29.3	29	23.3	23.5	23.7	23.5
1993	9	12	33.2	27	6.2	28	30.6	26.6	28	25	26.6	24.4	25.3	79	73	84	78	29.7	32.1	29.1	30.3	23.9	25.3	23.6	24.2
1993	9	13	30.6	23.8	6.8	25.4	30	26.8	27.3	24	25.4	24.2	24.5	89	69	81	80	28.9	29.4	28.5	28.9	23.5	23.7	23.2	23.5
1993	9	14	32.4	26	6.4	27.2	30.6	27.4	28.1	24.4	26.6	25.2	25.4	80	73	84	79	28.7	32.1	30.6	30.5	23.4	25.3	24.4	24.3
1993	9	15	31.4	26	5.4	26.8	30	26.8	27.6	25.2	26.2	25.6	25.7	88	74	91	84	31	31.5	32	31.5	24.6	24.9	25.2	24.9
1993	9	16	33.4	25.6	7.8	26.4	32	27.8	28.5	24.6	26.6	25.4	25.5	86	66	83	78	29.7	31.2	30.8	30.6	23.9	24.8	24.6	24.4
1993	9	17	34.2	26.6	7.6	27	33	28.6	29.3	25.2	26.4	25.4	25.7	87	60	77	75	30.8	30	30.3	30.4	24.6	24.1	24.3	24.3
1993	9	18	32.2	27.2	5	27.8	31.2	28.2	28.9	25.2	26.2	25.6	25.7	81	68	81	77	30.3	30.7	31.1	30.7	24.3	24.5	24.7	24.5
1993	9	19	32.6	27	5.6	27.8	31	28.6	29	25.6	27.2	26.2	26.3	84	75	83	80	31.3	33.5	32.4	32.4	24.8	26	25.4	25.4
1993	9	20	34.6	27.4	7.2	27.6	33.8	28.2	29.5	25	25.6	25.4	25.3	81	52	80	71	29.9	27.3	30.6	29.3	24.1	22.6	24.4	23.7
1993	9	21	35.6	27.2	8.4	28.2	34.4	28.6	30	25	26.8	25.8	25.9	77	55	80	71	29.5	30.2	31.3	30.3	23.8	24.2	24.8	24.3
1993	9	22	35.2	27.4	7.8	28.6	34.2	28.2	29.8	25	26.6	25.2	25.6	75	55	79	70	29.3	29.7	30	29.7	23.7	24	24.1	23.9
1993	9	23	34.6	26.8	7.8	27.8	33.6	28	29.3	24.4	26.2	25.2	25.3	76	56	80	71	28.3	29.1	30.2	29.2	23.1	23.6	24.2	23.6
1993	9	24	33	27	6	27.6	31.4	28.8	29.1	25.4	27.2	25.8	26.1	84	72	79	78	31	33.3	31.2	31.8	24.6	25.8	24.8	25.1
1993	9	25	35.8	26.6	9.2	27.4	34.8	28.8	29.9	24.4	25.6	25.2	25.1	78	48	75	67	28.5	26.7	29.6	28.3	23.3	22.2	23.9	23.1
1993	9	26	35	27.2	7.8	28.2	33.6	28.4	29.6	24.2	26.2	25.2	25.2	72	56	77	68	27.5	29.1	29.9	28.8	22.7	23.6	24	23.4
1993	9	27	34.4	27	7.4	28	33.4	28	29.4	24.8	25.2	25.4	25.1	77	52	81	70	29.2	26.6	30.7	28.8	23.6	22.1	24.5	23.4
1993	9	28	33.4	27	6.4	27.8	32	28.6	29.3	24.4	26.6	25.6	25.5	76	66	79	73	28.3	31.2	30.8	30.1	23.1	24.8	24.5	24.1
1993	9	29	33.2	26.6	6.6	27.6	32.8	28.6	29.4	25.6	26.8	25.4	25.9	85	63	77	75	31.5	31.2	30.3	31	24.9	24.8	24.3	24.6
1993	9	30	33	27	6	27.8	29.2	28	28.3	25	24.4	25.4	24.9	80	68	81	76	29.8	27.4	30.7	29.3	24	22.6	24.5	23.7
1993	10	1	33.2	26.4	6.8	27.6	28.6	28	28	25.4	24.8	25.4	25.2	84	74	81	80	31	28.8	30.7	30.1	24.6	23.4	24.5	24.2
1993	10	2	34.4	26.6	7.8	27.6	32.6	28.6	29.4	25	27	25	25.7	81	65	75	74	29.9	31.9	29.3	30.4	24.1	25.1	23.7	24.3
1993	10	3	34.8	26.6	8.2	27.6	33.2	27.6	29	24.4	26	24.8	25.1	77	57	80	71	28.4	28.8	29.4	28.9	23.2	23.4	23.8	23.5
1993	10	4	34.4	26.2	8.2	27.4	33	27.8	29	24.6	26	25.2	25.3	80	58	81	73	29	28.9	30.3	29.4	23.6	23.5	24.3	23.8
1993	10	5	34.8	27.2	7.6	27.4	34	28.2	29.5	24.8	26.4	25.6	25.6	81	55	81	73	29.6	29.3	31.1	30	23.8	23.7	24.7	24.1
1993	10	6	34.4	27.2	7.2	28.2	33.4	28.4	29.6	25.2	26.4	25	25.5	79	58	76	71	30	29.7	29.4	29.7	24.1	24	23.8	23.9
1993	10	7	34.8	27.6	7.2	28.2	34.2	28.4	29.8	25	26.6	25.4	25.7	77	55	79	70	29.5	29.7	30.4	29.9	23.8	24	24.3	24
1993	10	8	34.6	27.4	7.2	28.4	33.6	28.2	29.6	25	26.4	25	25.5	76	57	77	70	29.4	29.6	29.5	29.5	23.8	23.9	23.8	23.8
1993	10	9	33.8	27.2	6.6	27.8	32.8	28.4	29.3	25.2	27	26.2	26.1	81	64	84	76	30.3	31.8	32.5	31.5	24.3	25.1	25.5	24.9
1993	10	10	36	27.6	8.4	28.6	35	28.8	30.3	25.6	26	25.8	25.8	79	49	79	69	30.8	27.6	31.2	29.9	24.5	22.7	24.8	24
1993	10	11	35.4	27	8.4	28.2	34.4	28.2	29.8	25.2	26.8	25.4	25.8	79	55	80	71	30	30.2	30.6	30.3	24.1	24.2	24.4	24.2
1993	10	12	36.2	27	9.2	28	34.4	28.6	29.9	25	27	25.8	25.9	79	56	80	72	29.7	30.7	31.3	30.6	23.9	24.5	24.8	24.4
1993	10	13	35.8	27.4	8.4	28.2	35.2	28.2	30	25.2	26	25.6	25.6	79	48	81	69	30	27.5	31.1	29.5	24.1	22.6	24.7	23.8
1993	10	14	34.4	27.4	7	28.4	33.6	28	29.5	25	26.2	25.2	25.5	76	56	80	71	29.4	29.1	30.2	29.5	23.8	23.6	24.2	23.8
1993	10	15	35.2	27.2	8	28.4	34.2	27.8	29.5	25	25.2	25	25.1	76	48	80	68	29.4	26	29.8	28.4	23.8	21.8	24	23.2
1993	10	16	34.6	26.6	8	27.2	32	27.2	28.4	24.2	25.8	24.6	24.9	78	61	81	73	28.2	29.1	29.2	28.8	23.1	23.6	23.6	23.4
1993	10	17	33.8	26	7.8	27.2	31.6	27.4	28.4	23.8	26.2	25	25	75	65	82	74	27.2	30.4	30.1	29.2	22.5	24.3	24.1	23.6
1993	10	18	34.4	26.6	7.8	27.4	33.4	27.8	29.1	24.8	26.6	24.8	25.4	81	59	78	73	29.6	30.3	29.3	29.7	23.8	24.3	23.7	23.9
1993	10	19	34.4	26.8	7.6	27.4	33.2	28	29.1	25	26	25.4	25.5	82	57	81	73	30.1	28.8	30.7	29.9	24.1	23.4	24.5	24
1993	10	20	33.8	26.4	7.4	27.2	32	27.8	28.7	24.4	26.2	25	25.2	80	63	80	74	28.7	30.1	29.8	29.5	23.4	24.2	24	23.8
1993	10	21	35.2	26.8	8.4	27.8	34	27.8	29.3	24.4	24.8	25	24.7	76	47	80	68	28.3	25.2	29.8	27.7	23.1	21.2	24	22.8
1993	10	22	34	27	7	27.6	31.6	27.8	28.7	25	25.4	25.5	25.3	81	61	83	75	29.9	28.3	31.1	29.8	24.1	23.1	24.7	24
1993	10	23	31.8905	27	4.89048	27.8	34.8	28.4	29.8	26.2	25.4	25.59	25.68	88	47	83.8889	81.2143	32.9	26.2	31.2556	31.1235	25.7	21.8	24.7556	24.6882
1993	10	24	35.4	27.4	8	28	34.6	28.6	30	26	26.2	25.2	25.8	85	52	76	71	32.3	28.4	29.8	30.1	25.3	23.2	24	24.2
1993	10	25	34.2	27.4	6.8	28.2	32.8	28.2	29.4	25.6	26.4	25.8	25.9	81	61	83	75	31.1	30.1	31.6	30.9	24.7	24.2	25	24.6
1993	10	26	35.6	27.2	8.4	28.2	34.6	28.4	29.9	25.4	27	26	26.1	80	56	83	73	30.6	30.6	32	31	24.4	24.4	25.2	24.7
1993	10	27	35	27	8	28	33.6	27.6	29.2	25.4	26.2	25.4	25.7	81	56	84	74	30.7	29.1	31	30.2	24.5	23.6	24.6	24.2
1993	10	28	34.2	26.6	7.6	27.2	31.8	27.6	28.5	25	26.6	25.2	25.6	84	67	82	78	30.2	31.3	30.4	30.7	24.2	24.8	24.3	24.5
1993	10	29	34.2	26.2	8	27.6	33	27.8	29	24.6	26	25	25.2	78	58	80	72	28.9	28.9	29.8	29.2	23.5	23.5	24	23.7
1993	10	30	33.8	26	7.8	27.2	32.2	27.6	28.7	23.4	26.4	25	24.9	73	64	81	72	26.2	30.5	29.9	28.9	21.9	24.4	24.1	23.4
1993	10	31	33.8	26.4	7.4	27.4	31.4	27.6	28.5	24.6	26.6	25.2	25.5	80	69	82	77	29	31.6	30.4	30.4	23.6	25	24.3	24.3
1993	11	1	33.2	26.4	6.8	26.8	31.6	27.2	28.2	24.8	25	24.4	24.7	85	59	80	74	30	27.3	28.7	28.6	24.1	22.5	23.4	23.3
1993	11	2	32.6	25.2	7.4	26.4	31.8	27.4	28.3	23.8	26	25	24.9	81	63	82	75	27.7	29.7	30.1	29.2	22.8	24	24.1	23.6
1993	11	3	33.6	26.2	7.4	27	32	27.6	28.5	25	26.2	25.2	25.5	85	63	82	77	30.3	30.1	30.4	30.3	24.3	24.2	24.3	24.3
1993	11	4	33.8	26.2368	7.56316	27	29.8	27.4	27.9	24.8	26.2	25.2	25.4	84	75	84	81	29.8	31.6	30.6	30.7	24	25	24.4	24.5
1993	11	5	33.6	26.6	7	27.4	30.4	27.4	28.1	24.4	26	25	25.1	78	71	82	77	28.5	30.7	30.1	29.8	23.3	24.5	24.1	24
1993	11	6	34.2	26.6	7.6	27.6	33.6	27.8	29.2	24.4	25.4	25	24.9	77	52	80	70	28.4	27	29.8	28.4	23.2	22.3	24	23.2
1993	11	7	34.4	26.2	8.2	27.2	33.6	27.8	29.1	24.4	23.8	24.8	24.3	80	44	78	67	28.7	22.9	29.3	27	23.4	19.7	23.7	22.3
1993	11	8	32.4	26.8	5.6	27.4	31	27.2	28.2	24.4	26	24.4	24.9	78	67	80	75	28.5	30.3	28.7	29.2	23.3	24.2	23.4	23.6
1993	11	9	33.4	26.6	6.8	27.4	32.6	27.6	28.8	25	25.6	25.6	25.4	82	57	85	75	30.1	28.1	31.5	29.9	24.1	23	24.9	24
1993	11	10	34	26.6	7.4	27	33	27.6	28.8	24.8	26.2	25.4	25.5	84	59	84	75	29.8	29.5	31	30.1	24	23.8	24.6	24.1
1993	11	11	33.6	26.2	7.4	26.6	32.4	27.4	28.5	24.6	26	24.8	25.1	85	60	81	75	29.6	29.3	29.6	29.5	23.9	23.7	23.8	23.8
1993	11	12	33.4	26.4	7	27	32.8	27.4	28.6	24.2	25	24.8	24.7	79	53	81	71	28.3	26.5	29.6	28.1	23.1	22	23.8	23
1993	11	13	33.4	26.2	7.2	27.2	32.2	27.2	28.5	24	24.6	24.6	24.4	77	54	81	71	27.7	25.9	29.2	27.6	22.8	21.6	23.6	22.7
1993	11	14	33.2	26.2	7	27	32.2	27.2	28.4	24.2	24.4	24.2	24.3	79	53	78	70	28.3	25.4	28.2	27.3	23.1	21.3	23.1	22.5
1993	11	15	33.2	25.8	7.4	26.6	31.2	27.2	28.1	23.8	25.6	24.4	24.6	79	64	80	74	27.6	29.1	28.7	28.5	22.7	23.6	23.4	23.2
1993	11	16	31.2	25.8	5.4	26	29.2	26.6	27.1	24	25.4	24.6	24.7	85	74	85	81	28.5	29.9	29.6	29.3	23.2	24	23.9	23.7
1993	11	17	32.2	25.6	6.6	26.4	30.8	26.8	27.7	23.4	25.8	24.2	24.5	78	67	81	75	26.8	29.9	28.5	28.4	22.2	24	23.2	23.2
1993	11	18	34	25.8	8.2	26.5	31.2	27.6	28.2	23.7	26.4	25.2	25.1	79	69	82	77	27.4	31.2	30.4	29.7	22.6	24.8	24.3	23.9
1993	11	19	32	27	5	27.4	26.8	27.2	27.1	25	25	25.2	25.1	82	86	85	85	30.1	30.5	30.7	30.4	24.1	24.4	24.5	24.3
1993	11	20	29.6	25	4.6	26.6	29	26	26.9	24.6	26.2	23.8	24.9	85	80	83	83	29.6	32.1	28	29.9	23.9	25.2	23	24
1993	11	21	30.8	25	5.8	25.8	28	27.7	27.3	24	25.2	25.8	25	86	80	86	84	28.6	30.2	31.9	30.2	23.3	24.2	25.1	24.2
1993	11	22	30.4	25.2	5.2	25.4	28.8	27.4	27.3	24.6	25.8	24.8	25.1	94	79	81	85	30.4	31.2	29.6	30.4	24.3	24.8	23.8	24.3
1993	11	23	32	25.4	6.6	26.4	31	26.8	27.8	24.6	25.2	24.6	24.8	86	63	84	78	29.7	28.2	29.4	29.1	23.9	23.1	23.8	23.6
1993	11	24	32.4	25.8	6.6	26.4	31.8	28	28.5	23.8	24.4	24.2	24.1	81	55	73	69	27.7	25.6	27.7	27	22.8	21.5	22.7	22.3
1993	11	25	31.8	25.4	6.4	26.2	30.6	27.6	28	23.4	25	24.4	24.3	79	64	77	73	26.9	27.9	28.4	27.7	22.3	22.9	23.2	22.8
1993	11	26	30.2	26.2	4	26.4	28.4	26.8	27.1	24.2	25	24.8	24.7	83	76	85	82	28.7	29.4	30	29.4	23.4	23.8	24.1	23.7
1993	11	27	31.8	25.4	6.4	26.6	30.6	27.4	28	25	26.2	25.4	25.5	88	71	85	81	30.6	31.1	31.1	30.9	24.4	24.7	24.7	24.6
1993	11	28	32	26.6	5.4	27.2	29.6	27.6	28	25	25.6	25	25.2	84	73	81	79	30.2	30.1	29.9	30.1	24.2	24.2	24.1	24.1
1993	11	29	33.2	26	7.2	26.8	32	27	28.2	24	24	24.4	24.1	79	52	81	71	28	24.5	28.8	27.1	22.9	20.8	23.4	22.4
1993	11	30	32.6	25.6	7	26.4	31	26.6	27.6	23.8	24.6	23.8	24.1	81	59	79	73	27.7	26.7	27.6	27.3	22.8	22.1	22.7	22.6
1993	12	1	32.4	25.2	7.2	26.2	31.8	27.2	28.1	23.6	24	24.2	23.9	81	52	78	70	27.4	24.6	28.2	26.7	22.6	20.9	23.1	22.2
1993	12	2	31.2	25.4	5.8	26	30	26.8	27.4	23.4	24	22.8	23.4	80	61	71	71	27	25.8	25.1	26	22.4	21.6	21.1	21.7
1993	12	3	32.2	25.4	6.8	26.2	31.4	26.8	27.8	23.4	23.6	24.2	23.7	79	52	81	71	26.9	23.9	28.5	26.4	22.3	20.4	23.2	22
1993	12	4	32	25.6	6.4	26.4	31.2	26.6	27.7	23.6	24.2	23.6	23.8	79	56	78	71	27.2	25.5	27.1	26.6	22.5	21.4	22.4	22.1
1993	12	5	32.2	25.6	6.6	26.2	30.8	26.1	27.3	24.2	24.6	23.5	24.1	85	60	81	75	28.9	26.8	27.2	27.6	23.4	22.2	22.5	22.7
1993	12	6	32.8	25.095	7.705	26.8	31.8	27.2	28.3	25	24.6	24.7	24.8	86	56	82	75	30.5	26.1	29.4	28.7	24.4	21.8	23.8	23.3
1993	12	7	32.8	26	6.8	26.8	31.6	27.2	28.2	24.8	23	25	24.3	85	48	84	72	30	22.4	30.2	27.5	24.1	19.3	24.2	22.5
1993	12	8	32	26.6	5.4	26.8	31.2	27	28	24.6	25.8	24.6	25	84	65	82	77	29.4	29.6	29.3	29.5	23.8	23.9	23.7	23.8
1993	12	9	32	26	6	26.8	31.8	27.2	28.3	24.2	25.6	24.6	24.8	81	61	81	74	28.5	28.7	29.2	28.8	23.2	23.4	23.6	23.4
1993	12	10	32.8	26.2	6.6	26.8	31.8	27.2	28.3	24.2	25.6	24.6	24.8	81	61	81	74	28.5	28.7	29.2	28.8	23.2	23.4	23.6	23.4
1993	12	11	32.8	26.2	6.6	26.8	31.8	27.8	28.5	24.2	26	24.4	24.9	81	63	76	73	28.5	29.7	28.3	28.8	23.2	24	23.1	23.4
1993	12	12	32.6	26.2	6.4	26.8	31.4	27.8	28.4	24.8	26.2	25	25.3	85	66	80	77	30	30.5	29.8	30.1	24.1	24.4	24	24.2
1993	12	13	32.8	25.35	7.45	26.8	31.6	27.6	28.4	24.6	24.6	24.4	24.5	84	57	77	72	29.4	26.3	28.4	28	23.8	21.9	23.2	23
1993	12	14	32.8	25.6	7.2	26	31.8	27.4	28.1	23.2	24.4	23.2	23.6	79	55	70	68	26.6	25.6	25.6	25.9	22.1	21.5	21.5	21.7
1993	12	15	32.6	24.8	7.8	25.6	32	27	27.9	22.6	23.8	23.4	23.3	77	51	74	67	25.4	24	26.4	25.3	21.4	20.4	22	21.3
1993	12	16	32.6	25	7.6	25.6	31.8	26.2	27.5	23.6	25	24.2	24.3	85	58	85	76	27.8	27.1	28.9	27.9	22.8	22.4	23.4	22.9
1993	12	17	30	24.8	5.2	25.4	28.6	26.4	26.7	24	25.2	24.2	24.5	89	76	83	83	28.9	29.8	28.7	29.1	23.5	24	23.4	23.6
1993	12	18	31	24.8	6.2	25.6	30	26.6	27.2	24.2	25.6	24.6	24.8	89	70	85	82	29.3	29.9	29.6	29.6	23.7	24	23.9	23.9
1993	12	19	31.4	25	6.4	25.6	30.4	26.8	27.4	24.2	25.2	24.4	24.6	89	66	82	79	29.3	28.6	28.9	28.9	23.7	23.3	23.5	23.5
1993	12	20	32.8	25.6	7.2	26	32	27.4	28.2	23.8	25	23.4	24.1	83	57	72	71	28	27	26.1	27	23	22.4	21.8	22.4
1993	12	21	33	26	7	26.6	31.8	26.6	27.9	23	24.8	24.2	24	74	57	82	71	25.7	26.6	28.6	27	21.5	22.1	23.3	22.3
1993	12	22	32.6	25.4	7.2	26	31.6	27	27.9	23.4	24.4	23.8	23.9	80	55	77	71	27	25.8	27.3	26.7	22.4	21.6	22.6	22.2
1993	12	23	32.4	25.4	7	26	31.2	26.6	27.6	23.2	24.4	23.4	23.7	79	57	77	71	26.6	26	26.6	26.4	22.1	21.7	22.1	22
1993	12	24	32.6	25.6	7	26.2	31.8	27	28	22.8	23	22.4	22.7	75	47	67	63	25.5	22.2	24	23.9	21.4	19.2	20.4	20.3
1993	12	25	33.2	25.2	8	25.4	32.2	26.2	27.5	22.4	22.4	23.6	22.8	77	43	81	67	25.1	20.6	27.4	24.3	21.1	17.9	22.6	20.6
1993	12	26	30.6	25	5.6	25.6	29.6	26.8	27.2	23.6	24.4	23.4	23.8	85	65	75	75	27.8	27.1	26.5	27.1	22.8	22.4	22	22.4
1993	12	27	32.2	25.2	7	25.8	31.4	26.4	27.5	22.8	24	23.8	23.5	78	54	81	71	25.7	24.9	27.7	26.1	21.6	21	22.8	21.8
1993	12	28	31.6	24.2	7.4	26.2	30.2	26	27.1	23.4	23.8	22.2	23.1	79	59	72	70	26.9	25.2	24.2	25.4	22.3	21.2	20.6	21.4
1993	12	29	31.8	24.6	7.2	25.2	30.6	26.4	27.1	22.6	23.4	23	23	80	55	75	70	25.7	24	25.8	25.2	21.5	20.4	21.6	21.2
1993	12	30	31.8	24.8	7	25	31.4	26	27.1	22	23.8	23	22.9	77	53	78	69	24.4	24.4	26.1	25	20.7	20.7	21.8	21.1
1993	12	31	31.8	25	6.8	25.4	30.8	26	27	22.8	23.6	23.4	23.3	80	55	80	72	26	24.3	27	25.8	21.7	20.6	22.4	21.6

## Sheet: 1994
			Temperature			Temperature				Temperature				Relative Humidity				Pressure				Dew temperature
Year	Month	Day	Maximum	Minimum	Max-Min	1899-12-31 07:00:00	1899-12-31 13:00:00	1899-12-31 19:00:00	Average	1899-12-31 01:00:00	1899-12-31 13:00:00	1899-12-31 19:00:00	Average	1899-12-31 01:00:00	1899-12-31 13:00:00	1899-12-31 19:00:00	Average	1899-12-31 07:00:00	1899-12-31 13:00:00	1899-12-31 19:00:00	Average	1899-12-31 07:00:00	1899-12-31 13:00:00	1899-12-31 19:00:00	Average		Month	Taverage	Hraverage
1994	1	1	31.23	24.74	6.49	25.685	30.2455	26.18	27.0909	23.66	24.445	23.795	23.97	84.15	60.95	81.7	75.55	27.745	26.265	27.715	27.25	22.77	21.865	22.77	22.465		January	26.9889	75.5243
1994	1	2	31.4947	24.805	6.68974	25.725	30.5	26.6636	27.4364	23.5	24.655	23.77	23.975	82.05	61.15	79.7	74.6842	27.235	26.65	27.485	27.12	22.46	22.05	22.61	22.38		February	26.9444	72.6603
1994	1	3	31.26	24.78	6.48	25.5	30.2091	26.2182	27.0545	23.5667	24.42	23.855	23.9778	84.3529	60.95	82.75	77.3125	27.4941	26.215	27.945	27.3765	22.6118	21.81	22.9	22.5353		March	27.3755	72.9174
1994	1	4	31.5263	24.565	6.96132	25.39	30	26.15	26.8091	23.38	24.68	23.86	23.975	84.5	61.75	81.9	76.6316	27.3	26.64	27.86	27.27	22.505	22.075	22.855	22.475		April	28.1594	73.9349
1994	1	5	31.105	24.5	6.605	25.41	30.35	25.9727	26.9	23.56	24.265	23.745	23.855	85.5	58.8947	81.75	75.6111	27.715	25.7421	27.63	26.9421	22.77	21.5263	22.735	22.3		May	29.0207	74.204
1994	1	6	31.3	24.42	6.88	25.3	30.4455	26.1909	26.9636	23.335	24.71	23.9	23.985	84.55	61.25	81.85	76.1053	27.245	26.845	27.95	27.345	22.47	22.195	22.905	22.525		June	29.5141	71.1055
1994	1	7	31.555	24.7	6.855	25.465	30.3182	26.1818	27.0182	23.47	24.615	23.79	23.95	84.6842	59.1	81.35	74.4	27.4421	26.115	27.695	27.0895	22.6053	21.725	22.745	22.3579		July	28.8226	71.8387
1994	1	8	31.425	24.805	6.62	25.46	30.3091	26.1091	26.9636	23.475	24.535	23.785	23.935	84.45	61.15	81.75	76.1053	27.445	26.54	27.725	27.23	22.595	21.92	22.76	22.43		August	29.2419	70.1613
1994	1	9	31.4	24.3474	7.05263	25.44	30.3364	26.0636	26.9364	23.445	24.24	23.6053	23.7053	84.35	58.95	80.4211	75.1053	27.415	25.685	27.445	26.855	22.565	21.475	22.58	22.215		September	29.556	70.7667
1994	1	10	31.2526	24.29	6.96263	25.305	30.4636	26.0545	26.9364	23.345	24.385	23.735	23.815	84.6	59	81.5789	75.3158	27.245	25.925	27.64	26.94	22.48	21.64	22.715	22.285		October	28.6484	78.2581
1994	1	11	31.31	24.555	6.755	25.395	30.3364	25.9917	26.8909	23.375	24.435	23.67	23.84	84.2	61.95	81.6842	76.4211	27.3	26.3684	27.53	27.0368	22.49	21.9211	22.65	22.3421		November	28.4186	74.9333
1994	1	12	31.28	24.61	6.67	25.295	30.4091	26.0909	26.9545	23.36	24.215	23.49	23.685	84.7	59	79.7	74.6842	27.29	25.645	26.98	26.65	22.5	21.45	22.305	22.085		December	27.6548	73.5484
1994	1	13	31.4684	24.675	6.79342	25.39	30.7909	26.2818	27.2	23.4947	24.79	23.845	24.0632	85.1053	62.05	81.75	76.5789	27.56	27.37	27.825	27.595	22.65	22.42	22.8	22.63
1994	1	14	31.255	24.825	6.43	25.435	30.63	26.23	27.1818	23.4579	24.68	23.7895	23.9842	83.7895	61.7	82.3889	76.8824	27.3526	26.795	27.7889	27.2889	22.5421	22.14	22.8056	22.4667
1994	1	15	31.19	24.72	6.47	25.445	30.8727	26.0455	27.1273	23.63	24.73	23.69	24.015	85.65	61.65	82.9444	76.8421	27.87	26.985	27.67	27.5	22.865	22.28	22.725	22.615
1994	1	16	31.1421	24.6632	6.47895	25.335	30.4455	25.8545	26.9	23.5	24.07	23.445	23.675	85.45	59.7	82	75.9474	27.615	25.465	27.18	26.755	22.71	21.3	22.425	22.155
1994	1	17	31.1667	24.1714	6.99524	25.0905	30.0182	26	26.7727	23.2714	24.22	23.575	23.685	85.6667	61.2	81.7	76.7895	27.2381	25.915	27.355	26.835	22.4762	21.56	22.55	22.205
1994	1	18	31.381	24.46	6.92095	25.2714	30.2083	25.8818	26.7909	23.2286	24.3476	23.53	23.6632	83.25	60.1905	82.2	75.9474	27	26.0048	27.335	26.775	22.3524	21.6857	22.54	22.185
1994	1	19	31.3714	24.315	7.05643	25.265	30.2333	26.1417	26.9636	23.325	24.3238	23.58	23.6421	84	59.75	81.3889	75.8889	27.265	25.835	27.445	26.9	22.475	21.55	22.59	22.2579
1994	1	20	31.4286	24.36	7.06857	25.3095	30.3273	26.0417	26.9455	23.3476	24.3789	23.7158	23.8333	84.6667	60.8421	82.4211	75.0526	27.281	26.1947	27.6316	27.1278	22.4857	21.7737	22.7211	22.3944
1994	1	21	31.4857	24.775	6.71071	25.34	30.6182	26.2636	27.1182	23.15	24.375	23.6789	23.7737	82.85	59.65	80.6842	75	26.77	26	27.4316	26.8632	22.175	21.65	22.6	22.2211
1994	1	22	31.7524	24.76	6.99238	25.4333	31.1545	26.28	27.3727	23.2714	24.4381	23.6211	23.8105	83.5238	58.6667	80.5263	74.6111	27.0381	25.981	27.3263	26.8947	22.3524	21.6667	22.5105	22.2526
1994	1	23	31.5381	24.595	6.9431	25.2905	30.4909	26.1455	27.0091	23.381	24.46	23.6	23.835	84.9524	59.2	80.2632	75.0526	27.381	26.085	27.265	26.95	22.5524	21.69	22.49	22.25
1994	1	24	31.6381	24.545	7.0931	25.1429	30.8091	26.1273	27.1	23.3333	24.37	23.65	23.79	85.7143	58.25	81.45	75.5263	27.3619	25.82	27.465	26.86	22.5476	21.575	22.605	22.245
1994	1	25	31.2571	24.575	6.68214	25.1476	30.0909	25.9182	26.7909	23.1952	24.48	23.7316	23.8526	84.6667	61.85	82.6842	76.8889	27	26.49	27.7211	27.1789	22.3238	22.005	22.7684	22.4316
1994	1	26	31.5476	24.4	7.14762	25.025	30.3182	26.0182	26.8818	23.2737	24.44	23.6211	23.8158	85.8421	60.55	81.3158	76.3889	27.2684	26.28	27.4211	27.1	22.4895	21.845	22.5737	22.3737
1994	1	27	31.1714	24.445	6.72643	25.119	30.15	25.9818	26.8636	23.02	24.2714	23.595	23.6105	83.75	62.0952	81.35	76.0526	26.7	26.1762	27.345	26.75	22.1238	21.7476	22.55	22.135
1994	1	28	31.0952	24.405	6.69024	25.0333	30.3167	26.0091	26.8636	23.0143	24.1143	23.1421	23.4158	84.1429	60.7619	78.1667	74.6667	26.6667	25.9048	26.3	26.2947	22.119	21.6048	21.9	21.8737
1994	1	29	31.28	24.32	6.96	25.0667	30.6583	25.9182	26.9364	22.8333	23.8429	23.155	23.26	82.381	56.5238	78.95	72.6842	26.1952	24.6619	26.36	25.7	21.8333	20.7762	21.935	21.495
1994	1	30	31.3667	24.55	6.81667	25.33	30.3667	25.9636	26.9364	23.155	24.0095	23.24	23.48	83	57.9048	78.95	73.5263	26.78	25.1524	26.48	26.14	22.195	21.119	22.01	21.795
1994	1	31	31.59	24.315	7.275	24.9714	30.8167	25.9091	26.9455	22.7952	23.919	23.2211	23.3842	82.9524	56.5238	78.7895	73	26.1714	24.7952	26.4526	25.9474	21.8286	20.8524	22.0105	21.6421
1994	2	1	31.4455	24.3909	7.05455	25.1478	30.65	26	26.9786	22.6739	24.0182	22.9455	23.2136	80.7391	57.2727	76.1818	71.5238	25.7783	25.1136	25.6727	25.5273	21.5391	21.0455	21.3591	21.3045
1994	2	2	31.6	24.4818	7.11818	25.1773	31.05	25.8857	27.0231	22.7182	23.9095	23.05	23.25	80.8636	55.4286	76.1364	70.9474	25.8727	24.7238	25.8182	25.53	21.6091	20.781	21.5045	21.33
1994	2	3	31.6913	24.4227	7.26858	25.0826	30.8067	26.0429	26.9571	22.8522	24.2591	23.0545	23.3571	82.4783	58.2273	76.5909	72.45	26.2478	25.6636	25.9409	25.9143	21.8739	21.4636	21.4727	21.5714
1994	2	4	31.4696	24.4909	6.97866	25.2783	29.9467	25.7857	26.6357	22.9652	24.2739	23.0136	23.3909	81.9565	59.9565	76.3636	72.7143	26.3913	25.8913	25.7955	25.9864	21.9391	21.5565	21.35	21.5864
1994	2	5	31.4273	24.3955	7.03182	25.1136	30.24	25.8286	26.7071	22.9429	24.3091	23.05	23.41	83.381	59.7727	77	73.15	26.5364	25.9227	25.9136	26.1333	22.0045	21.5682	21.55	21.7048
1994	2	6	31.7409	24.3682	7.37273	25.0955	30.3429	26.1857	26.9357	22.9273	24.1136	23.1091	23.3818	82.9545	58.2727	76.1818	72.1429	26.4227	25.3955	25.9364	25.9136	21.9591	21.2591	21.5045	21.5773
1994	2	7	31.6773	24.2318	7.44545	25.1273	30.5857	26.0429	26.9357	22.9273	24.3409	23.2545	23.5045	82.8636	58.8636	77.7727	73	26.4091	25.8727	26.3818	26.2318	21.9455	21.5773	21.8636	21.7909
1994	2	8	31.3636	24.4	6.96364	25.2591	30.6077	26.0286	27.0154	23.2773	24.3714	23.3545	23.7048	84.5455	59.619	79.2727	74.2	27.2	26.0381	26.7409	26.7238	22.4409	21.6905	22.1227	22.1095
1994	2	9	31.6455	24.3545	7.29091	25.1818	30.3308	25.7143	26.6538	23.0048	24.2273	23.2773	23.4762	83.1905	58.35	79.5909	73.7222	26.5429	25.67	26.5818	26.2421	22.0619	21.425	22.0364	21.8105
1994	2	10	31.4864	24.5381	6.94827	25.4	30.5786	25.9857	26.9286	23.0273	24.2238	23.0545	23.4333	81.6364	59	76.2727	71.8	26.4318	25.7095	25.8591	26.0048	21.9591	21.4667	21.5	21.6524
1994	2	11	31.7364	24.5864	7.15	25.3727	30.4214	26.0214	26.9571	23.0182	24.3318	23.1682	23.5045	81.6364	59.4545	77	72.4286	26.4545	25.9227	26.1227	26.1773	21.9682	21.5727	21.6864	21.75
1994	2	12	32.1182	24.5864	7.53182	25.3909	31.0286	26.0643	27.1286	23.0143	24.3955	23.3227	23.6524	81.0476	56.8182	77.4091	72.7	26.3571	25.7045	26.4227	26.4619	21.9381	21.4	21.8545	21.9619
1994	2	13	31.5045	24.7	6.80455	25.2238	31.0267	26.2286	27.1714	23.0571	24.3955	23.2952	23.5571	83.1905	59.0909	78.4762	73.5	26.6429	26.0909	26.6048	26.3905	22.1095	21.7545	22.0381	21.9381
1994	2	14	31.6864	24.65	7.03636	25.2364	31.1692	25.7429	27.0154	23	24.0857	23.281	23.4571	82.6364	56.55	80.2857	73.6842	26.5227	25.24	26.7524	26.195	22.0273	21.145	22.1714	21.78
1994	2	15	31.7136	24.42	7.29364	25.3476	30.7429	25.6429	26.8286	22.855	24.0857	23.2571	23.37	80.85	55.8571	80.1429	72.3158	26.095	25.0429	26.681	25.895	21.785	21.0619	22.1333	21.615
1994	2	16	31.5955	24.375	7.22045	25.25	30.72	25.8	26.8286	22.8182	24.2227	23.215	23.375	81.1364	58.8182	80	73.1053	26.0955	25.7227	26.55	26.035	21.7455	21.4818	22.055	21.705
1994	2	17	31.6227	24.3524	7.27035	25.0857	30.7067	26.1214	26.9857	23.0143	24.2364	23.0316	23.3684	84.0476	60	77.5789	74.2778	26.6667	25.9409	26.0526	26.0947	22.1238	21.6136	21.7421	21.7684
1994	2	18	31.4682	24.3238	7.14437	25.1182	30.8	25.9071	26.9571	22.8773	24.0591	22.9238	23.2571	82.6364	59.0909	76.8571	73.3	26.3	25.5091	25.781	25.7905	21.9045	21.3318	21.5524	21.5524
1994	2	19	31.7909	24.2	7.59091	24.8955	31.0143	25.8286	26.9	22.7909	23.785	22.9762	23.15	83.5455	54.2857	77.9	72.05	26.2591	24.3952	25.9333	25.5143	21.8545	20.5905	21.681	21.3619
1994	2	20	31.8864	24.4	7.48636	25.1318	30.88	25.7923	26.8692	22.8273	23.6955	22.9952	23.1429	82.0909	54.2273	77.75	71.5789	26.1682	24.1364	25.995	25.4	21.8227	20.4091	21.71	21.285
1994	2	21	31.8667	24.47	7.39667	25.2762	30.8429	25.9308	27.0231	22.6762	23.8762	23.1476	23.2333	79.9048	55	78.45	70.6842	25.6857	24.5714	26.245	25.34	21.5048	20.6762	21.87	21.25
1994	2	22	31.781	24.5	7.28095	25.181	30.65	26.1143	27.0214	22.8429	24.0571	23.1905	23.381	81.8095	56.5714	77.7619	72.25	26.1667	25.0714	26.3048	25.8524	21.8238	21.0571	21.9048	21.6048
1994	2	23	31.9682	24.5	7.46818	25.2636	31.18	26.1286	27.1571	22.7318	24.5045	23.345	23.485	80.5	57.1364	78.45	71.8421	25.8364	25.95	26.65	26.06	21.6136	21.6	22.105	21.715
1994	2	24	31.9864	24.585	7.40136	25.3182	31.0933	25.9286	27.0786	22.8857	24.2773	23.215	23.44	81.2381	57	79.1	72.3684	26.2095	25.55	26.55	26.04	21.8333	21.3364	22.04	21.705
1994	2	25	31.7636	24.405	7.35864	25.25	30.32	25.8214	26.7429	23.2909	24.1909	23.3524	23.5524	84.7727	59.1364	80.0476	74.8	27.2364	25.7227	26.8524	26.4857	22.4818	21.4591	22.2333	21.9905
1994	2	26	31.8455	24.6571	7.18831	25.3091	30.52	25.9857	26.9143	23.2	24.4045	23.4524	23.6476	83.5455	58.6818	78.9524	73.9	26.9636	26.0136	26.9	26.5381	22.3045	21.6318	22.2667	22.0095
1994	2	27	31.7818	24.6286	7.15325	25.4182	30.9467	26.0143	27.0769	23.1227	24.2591	23.0714	23.4619	82.2727	57.1364	76.55	72.0526	26.6864	25.55	25.975	26.015	22.1318	21.4	21.665	21.7
1994	2	28	31.9636	24.5682	7.39545	25.3381	30.7733	25.8571	27.0167	23.0455	24.1227	23.1	23.3762	82.7619	56.3636	78	72	26.6952	25.2227	26.2	25.945	22.1333	21.1682	21.8381	21.67
1994	3	1	31.8864	24.5217	7.36462	25.3217	30.9059	25.98	27	23.0167	24.2083	23.3217	23.5	81.913	57.125	78.2727	72	26.4609	25.5167	26.6	26.0273	21.9913	21.3375	22.0913	21.7
1994	3	2	32.0261	24.4696	7.55652	25.2917	31.15	26.1533	27.1562	22.7125	24.225	22.9783	23.2304	80.3478	55.7917	74.5455	69.9524	25.9958	25.2708	25.5696	25.4174	21.6917	21.1833	21.4	21.3087
1994	3	3	32.2609	24.4957	7.76522	25.45	31.4375	26.2	27.2625	22.8333	24.4739	23.3609	23.5261	79.9565	56.3043	77.7273	71.5714	26.0208	25.8565	26.6174	26.0913	21.7	21.6	22.0217	21.7217
1994	3	4	32.1565	24.5682	7.58834	25.4913	31.4067	26.3467	27.36	23.1739	24.5174	23.3476	23.7095	82.5	57.3913	77.2857	73.1	26.887	26.0522	26.6091	26.6136	22.2609	21.6739	21.9682	22.0136
[truncated: 302 more rows]

## Sheet: 1995
			Temperature			Temperature				Temperature				Relative Humidity				Pressure				Dew temperature
[truncated: 367 more rows]

## Sheet: 1996
			Temperature			Temperature				Temperature				Relative Humidity				Pressure				Dew temperature
[truncated: 367 more rows]

[truncated: 25 more sheets: 1997, 1998, 1999, 2000, 2001, 2002, 2003, 2004, 2005, 2006, 2007, 2008, 2009, 2010, 2011, 2012, 2013, Promedios anuales, tao(0,0), tao(0,1) …]
